# Supplementary material for: Systematic contextual biases in SegmentNT potentially relevant to other nucleotide transformer models
Source: bioRxiv. 2026 May 4:2025.04.09.647946. Preprint. [Version 2] doi: 10.1101/2025.04.09.647946 (PMC13174627; doi:10.1101/2025.04.09.647946)
Supplement: Supplement 2 [file media-2.xlsx]

## Sheet: Supp. Table 1
		Mean ± Standard Deviation (Median) probabilities within canonical RefSeq exons
	Input length	APOE	EGFR	TNF	TP53	VEGFA
	24	0.366 ± 0.133 (0.3563)	0.3075 ± 0.1706 (0.2805)	0.3197 ± 0.1698 (0.2974)	0.361 ± 0.1426 (0.3578)	0.3012 ± 0.1774 (0.2709)
	48	0.4351 ± 0.1041 (0.4391)	0.3708 ± 0.1352 (0.3652)	0.387 ± 0.143 (0.3879)	0.4456 ± 0.1154 (0.4444)	0.3505 ± 0.1456 (0.3388)
	96	0.5031 ± 0.1653 (0.5373)	0.3508 ± 0.1478 (0.3419)	0.369 ± 0.1728 (0.3584)	0.4852 ± 0.1463 (0.5054)	0.3204 ± 0.1523 (0.2983)
	192	0.5642 ± 0.2306 (0.6356)	0.3365 ± 0.1712 (0.3082)	0.3221 ± 0.212 (0.269)	0.4661 ± 0.118 (0.4711)	0.2995 ± 0.1787 (0.2611)
	384	0.709 ± 0.205 (0.7502)	0.4118 ± 0.2653 (0.3336)	0.4151 ± 0.2979 (0.3175)	0.5652 ± 0.0913 (0.5808)	0.2722 ± 0.2076 (0.2035)
	768	0.904 ± 0.1145 (0.9531)	0.5155 ± 0.3028 (0.548)	0.6081 ± 0.3045 (0.6828)	0.7424 ± 0.1199 (0.7717)	0.3437 ± 0.286 (0.2239)
	1536	0.9798 ± 0.0469 (0.9931)	0.6577 ± 0.3689 (0.8936)	0.9341 ± 0.0753 (0.9603)	0.8533 ± 0.0948 (0.8722)	0.511 ± 0.338 (0.6157)
	3072	0.9883 ± 0.0376 (0.9953)	0.7996 ± 0.3054 (0.9771)	0.9841 ± 0.027 (0.9887)	0.7862 ± 0.1375 (0.7986)	0.8813 ± 0.195 (0.9452)
	6144	0.9891 ± 0.0379 (0.9953)	0.9736 ± 0.0433 (0.987)	0.9875 ± 0.0232 (0.9913)	0.8726 ± 0.0783 (0.8968)	0.9846 ± 0.0227 (0.9895)
	12288	0.9905 ± 0.0374 (0.9952)	0.9905 ± 0.021 (0.993)	0.9875 ± 0.0238 (0.9924)	0.8885 ± 0.0717 (0.9035)	0.9892 ± 0.0212 (0.9925)
	24576	0.9904 ± 0.037 (0.9952)	0.992 ± 0.0203 (0.9937)	0.9874 ± 0.0227 (0.9921)	0.8866 ± 0.0686 (0.9021)	0.9901 ± 0.0208 (0.9933)
	Supplemental Table 1. Input sequence length had major effect on SegmentNT's predictive probabilities. Bold lines indicate data plotted in main Figure 4 for APOE. Data for other figures are plotted in Supplemental Figures 13-16.

## Sheet: Supp. Table 2
Areas Under the Curve (AUCs) for each of eleven input sequence sizes for all five genes. AUCs for raw, zscore, and subtraction methods, and for first, middle, and last positions
Input	Normalized	Gene	First	Middle	Last
24	raw	APOE	0.5979	0.5942	0.5683
24	raw	EGFR	0.5549	0.5583	0.541
24	raw	TNF	0.5741	0.5849	0.5594
24	raw	TP53	0.5391	0.5392	0.5147
24	raw	VEGFA	0.4789	0.4772	0.5031
24	zscore	APOE	0.5979	0.5942	0.5683
24	zscore	EGFR	0.5549	0.5583	0.541
24	zscore	TNF	0.5741	0.5849	0.5594
24	zscore	TP53	0.5391	0.5392	0.5147
24	zscore	VEGFA	0.4789	0.4772	0.5031
24	subtraction	APOE	0.5838	0.5913	0.6066
24	subtraction	EGFR	0.5414	0.5472	0.5669
24	subtraction	TNF	0.5457	0.5619	0.5996
24	subtraction	TP53	0.5184	0.5211	0.5402
24	subtraction	VEGFA	0.524	0.522	0.5083
48	raw	APOE	0.633	0.6396	0.5274
48	raw	EGFR	0.5935	0.604	0.5284
48	raw	TNF	0.5807	0.6081	0.5421
48	raw	TP53	0.5789	0.5789	0.5093
48	raw	VEGFA	0.4741	0.4696	0.4922
48	zscore	APOE	0.633	0.6396	0.5274
48	zscore	EGFR	0.5935	0.604	0.5284
48	zscore	TNF	0.5807	0.6081	0.5421
48	zscore	TP53	0.5789	0.5789	0.5093
48	zscore	VEGFA	0.4741	0.4696	0.4922
48	subtraction	APOE	0.6177	0.6384	0.6512
48	subtraction	EGFR	0.5592	0.5671	0.6075
48	subtraction	TNF	0.6028	0.6319	0.6528
48	subtraction	TP53	0.5348	0.5495	0.5797
48	subtraction	VEGFA	0.5291	0.5253	0.5274
96	raw	APOE	0.6931	0.7116	0.5195
96	raw	EGFR	0.6459	0.6554	0.5598
96	raw	TNF	0.5836	0.6128	0.5713
96	raw	TP53	0.6637	0.644	0.5067
96	raw	VEGFA	0.4543	0.4568	0.4471
96	zscore	APOE	0.6931	0.7116	0.5195
96	zscore	EGFR	0.6459	0.6554	0.5598
96	zscore	TNF	0.5836	0.6128	0.5713
96	zscore	TP53	0.6637	0.644	0.5067
96	zscore	VEGFA	0.4543	0.4568	0.4471
96	subtraction	APOE	0.7025	0.7331	0.6816
96	subtraction	EGFR	0.5946	0.6053	0.6413
96	subtraction	TNF	0.7237	0.7463	0.7521
96	subtraction	TP53	0.5859	0.592	0.6213
96	subtraction	VEGFA	0.558	0.561	0.5879
192	raw	APOE	0.7974	0.8208	0.6791
192	raw	EGFR	0.6888	0.73	0.6259
192	raw	TNF	0.5705	0.6172	0.7296
192	raw	TP53	0.716	0.686	0.5123
192	raw	VEGFA	0.5204	0.5203	0.5104
192	zscore	APOE	0.7974	0.8208	0.6791
192	zscore	EGFR	0.6888	0.73	0.6259
192	zscore	TNF	0.5705	0.6172	0.7296
192	zscore	TP53	0.716	0.686	0.5123
192	zscore	VEGFA	0.5204	0.5203	0.5104
192	subtraction	APOE	0.8428	0.869	0.8327
192	subtraction	EGFR	0.6378	0.7074	0.682
192	subtraction	TNF	0.8044	0.8278	0.7436
192	subtraction	TP53	0.6289	0.6437	0.6839
192	subtraction	VEGFA	0.6744	0.6772	0.6632
384	raw	APOE	0.9371	0.9637	0.8566
384	raw	EGFR	0.7362	0.8277	0.7042
384	raw	TNF	0.6459	0.8119	0.9081
384	raw	TP53	0.7775	0.7409	0.5497
384	raw	VEGFA	0.5632	0.5883	0.5855
384	zscore	APOE	0.9371	0.9637	0.8566
384	zscore	EGFR	0.7362	0.8277	0.7042
384	zscore	TNF	0.6459	0.8119	0.9081
384	zscore	TP53	0.7775	0.7409	0.5497
384	zscore	VEGFA	0.5632	0.5883	0.5855
384	subtraction	APOE	0.9257	0.9513	0.8989
384	subtraction	EGFR	0.7231	0.8232	0.7357
384	subtraction	TNF	0.8667	0.9657	0.7967
384	subtraction	TP53	0.7102	0.7155	0.7153
384	subtraction	VEGFA	0.7678	0.7866	0.7377
768	raw	APOE	0.9701	0.9972	0.9572
768	raw	EGFR	0.7969	0.8834	0.7688
768	raw	TNF	0.8179	0.9482	0.9734
768	raw	TP53	0.8598	0.8495	0.6498
768	raw	VEGFA	0.7221	0.7762	0.77
768	zscore	APOE	0.9701	0.9972	0.9572
768	zscore	EGFR	0.7969	0.8834	0.7688
768	zscore	TNF	0.8179	0.9482	0.9734
768	zscore	TP53	0.8598	0.8495	0.6498
768	zscore	VEGFA	0.7221	0.7762	0.77
768	subtraction	APOE	0.9625	0.9964	0.9505
768	subtraction	EGFR	0.7887	0.8914	0.8099
768	subtraction	TNF	0.9287	0.9972	0.9369
768	subtraction	TP53	0.8031	0.7755	0.7195
768	subtraction	VEGFA	0.9027	0.897	0.8189
1536	raw	APOE	0.9768	0.9981	0.9669
1536	raw	EGFR	0.8607	0.9491	0.8545
1536	raw	TNF	0.9675	0.9989	0.9678
1536	raw	TP53	0.9405	0.9117	0.6943
1536	raw	VEGFA	0.8414	0.9279	0.931
1536	zscore	APOE	0.9768	0.9981	0.9669
1536	zscore	EGFR	0.8607	0.9491	0.8545
1536	zscore	TNF	0.9675	0.9989	0.9678
1536	zscore	TP53	0.9405	0.9117	0.6943
1536	zscore	VEGFA	0.8414	0.9279	0.931
1536	subtraction	APOE	0.9944	0.9965	0.9529
1536	subtraction	EGFR	0.8502	0.9272	0.8764
1536	subtraction	TNF	0.9689	0.9991	0.9845
1536	subtraction	TP53	0.895	0.8743	0.7554
1536	subtraction	VEGFA	0.9579	0.9835	0.9021
3072	raw	APOE	0.9746	0.9989	0.9637
3072	raw	EGFR	0.9179	0.9792	0.8872
3072	raw	TNF	0.9679	0.9994	0.979
3072	raw	TP53	0.942	0.9764	0.6919
3072	raw	VEGFA	0.9455	0.9924	0.9686
3072	zscore	APOE	0.9746	0.9989	0.9637
3072	zscore	EGFR	0.9179	0.9792	0.8872
3072	zscore	TNF	0.9679	0.9994	0.979
3072	zscore	TP53	0.942	0.9764	0.6919
3072	zscore	VEGFA	0.9455	0.9924	0.9686
3072	subtraction	APOE	0.9953	0.9994	0.9799
3072	subtraction	EGFR	0.9211	0.9826	0.943
3072	subtraction	TNF	0.9694	0.9995	0.9922
3072	subtraction	TP53	0.9293	0.9656	0.7652
3072	subtraction	VEGFA	0.9761	0.9948	0.939
6144	raw	APOE	0.9794	0.9991	0.9632
6144	raw	EGFR	0.953	0.9946	0.9133
6144	raw	TNF	0.967	0.9995	0.9796
6144	raw	TP53	0.9392	0.9794	0.7696
6144	raw	VEGFA	0.9646	0.9976	0.9749
6144	zscore	APOE	0.9794	0.9991	0.9632
6144	zscore	EGFR	0.953	0.9946	0.9133
6144	zscore	TNF	0.967	0.9995	0.9796
6144	zscore	TP53	0.9392	0.9794	0.7696
6144	zscore	VEGFA	0.9646	0.9976	0.9749
6144	subtraction	APOE	0.9959	0.9994	0.9835
6144	subtraction	EGFR	0.9569	0.9919	0.9161
6144	subtraction	TNF	0.9702	0.9997	0.9935
6144	subtraction	TP53	0.9429	0.9794	0.7827
6144	subtraction	VEGFA	0.9763	0.9973	0.9432
12288	raw	APOE	0.9779	0.9991	0.9638
12288	raw	EGFR	0.9642	0.9962	0.9263
12288	raw	TNF	0.9673	0.9994	0.9812
12288	raw	TP53	0.9386	0.9794	0.7933
12288	raw	VEGFA	0.9704	0.9991	0.9766
12288	zscore	APOE	0.9779	0.9991	0.9638
12288	zscore	EGFR	0.9642	0.9962	0.9263
12288	zscore	TNF	0.9673	0.9994	0.9812
12288	zscore	TP53	0.9386	0.9794	0.7933
12288	zscore	VEGFA	0.9704	0.9991	0.9766
12288	subtraction	APOE	0.9953	0.9996	0.9851
12288	subtraction	EGFR	0.9663	0.9968	0.9247
12288	subtraction	TNF	0.9718	0.9996	0.9942
12288	subtraction	TP53	0.9472	0.984	0.8159
12288	subtraction	VEGFA	0.9792	0.999	0.9623
24576	raw	APOE	0.9772	0.999	0.9667
24576	raw	EGFR	0.9667	0.9959	0.9248
24576	raw	TNF	0.9658	0.9994	0.9805
24576	raw	TP53	0.9359	0.9787	0.8134
24576	raw	VEGFA	0.9706	0.9995	0.9746
24576	zscore	APOE	0.9772	0.999	0.9667
24576	zscore	EGFR	0.9667	0.9959	0.9248
24576	zscore	TNF	0.9658	0.9994	0.9805
24576	zscore	TP53	0.9359	0.9787	0.8134
24576	zscore	VEGFA	0.9706	0.9995	0.9746
24576	subtraction	APOE	0.995	0.9995	0.9845
24576	subtraction	EGFR	0.969	0.9968	0.9189
24576	subtraction	TNF	0.9698	0.9996	0.995
24576	subtraction	TP53	0.9483	0.9834	0.8205
24576	subtraction	VEGFA	0.9798	0.9995	0.9616

## Sheet: Supp Table 3
Supplemental Table 3: Tukey HSD Results: Multiple Comparison of Means - Tukey HSD, FWER=0.05 for each gene, position, and feature that we tested
Gene	Position	Feature	Group 1	Group 2	Mean Difference	P-adj	Lower	Upper	Reject
APOE	850	Exon	1	2	-0.0096	0	-0.0099	-0.0092	TRUE
APOE	850	Exon	1	3	0.0046	0	0.0042	0.0049	TRUE
APOE	850	Exon	1	4	-0.0088	0	-0.0092	-0.0084	TRUE
APOE	850	Exon	1	5	-0.0406	0	-0.0409	-0.0402	TRUE
APOE	850	Exon	1	6	-0.0222	0	-0.0225	-0.0218	TRUE
APOE	850	Exon	1	7	0.0011	0	0.0008	0.0015	TRUE
APOE	850	Exon	1	8	-0.0067	0	-0.0071	-0.0064	TRUE
APOE	850	Exon	1	9	0.0056	0	0.0052	0.0059	TRUE
APOE	850	Exon	1	10	-0.0065	0	-0.0069	-0.0062	TRUE
APOE	850	Exon	1	11	-0.0266	0	-0.0269	-0.0262	TRUE
APOE	850	Exon	1	12	-0.0137	0	-0.0141	-0.0134	TRUE
APOE	850	Exon	1	13	0.0048	0	0.0045	0.0052	TRUE
APOE	850	Exon	1	14	-0.0042	0	-0.0045	-0.0038	TRUE
APOE	850	Exon	1	15	0.0079	0	0.0075	0.0082	TRUE
APOE	850	Exon	1	16	-0.0066	0	-0.007	-0.0063	TRUE
APOE	850	Exon	1	17	-0.036	0	-0.0363	-0.0356	TRUE
APOE	850	Exon	1	18	-0.017	0	-0.0174	-0.0166	TRUE
APOE	850	Exon	1	19	0.0012	0	0.0008	0.0015	TRUE
APOE	850	Exon	1	20	-0.0072	0	-0.0075	-0.0068	TRUE
APOE	850	Exon	1	21	0.0044	0	0.004	0.0047	TRUE
APOE	850	Exon	1	22	-0.0104	0	-0.0107	-0.01	TRUE
APOE	850	Exon	1	23	-0.0385	0	-0.0389	-0.0382	TRUE
APOE	850	Exon	1	24	-0.0223	0	-0.0226	-0.0219	TRUE
APOE	850	Exon	2	3	0.0141	0	0.0138	0.0145	TRUE
APOE	850	Exon	2	4	0.0008	0	0.0004	0.0011	TRUE
APOE	850	Exon	2	5	-0.031	0	-0.0314	-0.0307	TRUE
APOE	850	Exon	2	6	-0.0126	0	-0.0129	-0.0122	TRUE
APOE	850	Exon	2	7	0.0107	0	0.0103	0.011	TRUE
APOE	850	Exon	2	8	0.0028	0	0.0025	0.0032	TRUE
APOE	850	Exon	2	9	0.0152	0	0.0148	0.0155	TRUE
APOE	850	Exon	2	10	0.0031	0	0.0027	0.0034	TRUE
APOE	850	Exon	2	11	-0.017	0	-0.0173	-0.0166	TRUE
APOE	850	Exon	2	12	-0.0042	0	-0.0045	-0.0038	TRUE
APOE	850	Exon	2	13	0.0144	0	0.014	0.0147	TRUE
APOE	850	Exon	2	14	0.0054	0	0.0051	0.0058	TRUE
APOE	850	Exon	2	15	0.0175	0	0.0171	0.0178	TRUE
APOE	850	Exon	2	16	0.0029	0	0.0026	0.0033	TRUE
APOE	850	Exon	2	17	-0.0264	0	-0.0267	-0.026	TRUE
APOE	850	Exon	2	18	-0.0074	0	-0.0078	-0.0071	TRUE
APOE	850	Exon	2	19	0.0107	0	0.0104	0.0111	TRUE
APOE	850	Exon	2	20	0.0024	0	0.002	0.0027	TRUE
APOE	850	Exon	2	21	0.0139	0	0.0136	0.0143	TRUE
APOE	850	Exon	2	22	-0.0008	0	-0.0011	-0.0004	TRUE
APOE	850	Exon	2	23	-0.0289	0	-0.0293	-0.0286	TRUE
APOE	850	Exon	2	24	-0.0127	0	-0.0131	-0.0124	TRUE
APOE	850	Exon	3	4	-0.0134	0	-0.0137	-0.013	TRUE
APOE	850	Exon	3	5	-0.0452	0	-0.0455	-0.0448	TRUE
APOE	850	Exon	3	6	-0.0267	0	-0.0271	-0.0264	TRUE
APOE	850	Exon	3	7	-0.0035	0	-0.0038	-0.0031	TRUE
APOE	850	Exon	3	8	-0.0113	0	-0.0116	-0.0109	TRUE
APOE	850	Exon	3	9	0.001	0	0.0007	0.0014	TRUE
APOE	850	Exon	3	10	-0.0111	0	-0.0114	-0.0107	TRUE
APOE	850	Exon	3	11	-0.0311	0	-0.0315	-0.0308	TRUE
APOE	850	Exon	3	12	-0.0183	0	-0.0186	-0.0179	TRUE
APOE	850	Exon	3	13	0.0002	0.6645	-0.0001	0.0006	FALSE
APOE	850	Exon	3	14	-0.0087	0	-0.0091	-0.0084	TRUE
APOE	850	Exon	3	15	0.0033	0	0.003	0.0037	TRUE
APOE	850	Exon	3	16	-0.0112	0	-0.0115	-0.0108	TRUE
APOE	850	Exon	3	17	-0.0405	0	-0.0409	-0.0402	TRUE
APOE	850	Exon	3	18	-0.0216	0	-0.0219	-0.0212	TRUE
APOE	850	Exon	3	19	-0.0034	0	-0.0037	-0.003	TRUE
APOE	850	Exon	3	20	-0.0117	0	-0.0121	-0.0114	TRUE
APOE	850	Exon	3	21	-0.0002	0.9284	-0.0006	0.0002	FALSE
APOE	850	Exon	3	22	-0.0149	0	-0.0153	-0.0146	TRUE
APOE	850	Exon	3	23	-0.0431	0	-0.0434	-0.0427	TRUE
APOE	850	Exon	3	24	-0.0269	0	-0.0272	-0.0265	TRUE
APOE	850	Exon	4	5	-0.0318	0	-0.0321	-0.0314	TRUE
APOE	850	Exon	4	6	-0.0134	0	-0.0137	-0.013	TRUE
APOE	850	Exon	4	7	0.0099	0	0.0096	0.0103	TRUE
APOE	850	Exon	4	8	0.0021	0	0.0017	0.0024	TRUE
APOE	850	Exon	4	9	0.0144	0	0.014	0.0147	TRUE
APOE	850	Exon	4	10	0.0023	0	0.0019	0.0026	TRUE
APOE	850	Exon	4	11	-0.0178	0	-0.0181	-0.0174	TRUE
APOE	850	Exon	4	12	-0.0049	0	-0.0053	-0.0046	TRUE
APOE	850	Exon	4	13	0.0136	0	0.0133	0.014	TRUE
APOE	850	Exon	4	14	0.0046	0	0.0043	0.005	TRUE
APOE	850	Exon	4	15	0.0167	0	0.0163	0.017	TRUE
APOE	850	Exon	4	16	0.0022	0	0.0018	0.0025	TRUE
APOE	850	Exon	4	17	-0.0272	0	-0.0275	-0.0268	TRUE
APOE	850	Exon	4	18	-0.0082	0	-0.0086	-0.0078	TRUE
APOE	850	Exon	4	19	0.01	0	0.0096	0.0103	TRUE
APOE	850	Exon	4	20	0.0016	0	0.0013	0.002	TRUE
APOE	850	Exon	4	21	0.0132	0	0.0128	0.0135	TRUE
APOE	850	Exon	4	22	-0.0016	0	-0.0019	-0.0012	TRUE
APOE	850	Exon	4	23	-0.0297	0	-0.0301	-0.0294	TRUE
APOE	850	Exon	4	24	-0.0135	0	-0.0138	-0.0131	TRUE
APOE	850	Exon	5	6	0.0184	0	0.0181	0.0188	TRUE
APOE	850	Exon	5	7	0.0417	0	0.0413	0.0421	TRUE
APOE	850	Exon	5	8	0.0339	0	0.0335	0.0342	TRUE
APOE	850	Exon	5	9	0.0462	0	0.0458	0.0465	TRUE
APOE	850	Exon	5	10	0.0341	0	0.0337	0.0344	TRUE
APOE	850	Exon	5	11	0.014	0	0.0137	0.0144	TRUE
APOE	850	Exon	5	12	0.0269	0	0.0265	0.0272	TRUE
APOE	850	Exon	5	13	0.0454	0	0.045	0.0458	TRUE
APOE	850	Exon	5	14	0.0364	0	0.0361	0.0368	TRUE
APOE	850	Exon	5	15	0.0485	0	0.0481	0.0488	TRUE
APOE	850	Exon	5	16	0.034	0	0.0336	0.0343	TRUE
APOE	850	Exon	5	17	0.0046	0	0.0043	0.005	TRUE
APOE	850	Exon	5	18	0.0236	0	0.0232	0.0239	TRUE
APOE	850	Exon	5	19	0.0418	0	0.0414	0.0421	TRUE
APOE	850	Exon	5	20	0.0334	0	0.0331	0.0338	TRUE
APOE	850	Exon	5	21	0.045	0	0.0446	0.0453	TRUE
APOE	850	Exon	5	22	0.0302	0	0.0299	0.0306	TRUE
APOE	850	Exon	5	23	0.0021	0	0.0017	0.0024	TRUE
APOE	850	Exon	5	24	0.0183	0	0.0179	0.0187	TRUE
APOE	850	Exon	6	7	0.0233	0	0.0229	0.0236	TRUE
APOE	850	Exon	6	8	0.0154	0	0.0151	0.0158	TRUE
APOE	850	Exon	6	9	0.0277	0	0.0274	0.0281	TRUE
APOE	850	Exon	6	10	0.0156	0	0.0153	0.016	TRUE
APOE	850	Exon	6	11	-0.0044	0	-0.0048	-0.0041	TRUE
APOE	850	Exon	6	12	0.0084	0	0.0081	0.0088	TRUE
APOE	850	Exon	6	13	0.027	0	0.0266	0.0273	TRUE
APOE	850	Exon	6	14	0.018	0	0.0176	0.0184	TRUE
APOE	850	Exon	6	15	0.03	0	0.0297	0.0304	TRUE
APOE	850	Exon	6	16	0.0155	0	0.0152	0.0159	TRUE
APOE	850	Exon	6	17	-0.0138	0	-0.0142	-0.0135	TRUE
APOE	850	Exon	6	18	0.0052	0	0.0048	0.0055	TRUE
APOE	850	Exon	6	19	0.0233	0	0.023	0.0237	TRUE
APOE	850	Exon	6	20	0.015	0	0.0146	0.0153	TRUE
APOE	850	Exon	6	21	0.0265	0	0.0262	0.0269	TRUE
APOE	850	Exon	6	22	0.0118	0	0.0114	0.0121	TRUE
APOE	850	Exon	6	23	-0.0164	0	-0.0167	-0.016	TRUE
APOE	850	Exon	6	24	-0.0001	0.999	-0.0005	0.0002	FALSE
APOE	850	Exon	7	8	-0.0078	0	-0.0082	-0.0075	TRUE
APOE	850	Exon	7	9	0.0045	0	0.0041	0.0048	TRUE
APOE	850	Exon	7	10	-0.0076	0	-0.008	-0.0073	TRUE
APOE	850	Exon	7	11	-0.0277	0	-0.028	-0.0273	TRUE
APOE	850	Exon	7	12	-0.0148	0	-0.0152	-0.0145	TRUE
APOE	850	Exon	7	13	0.0037	0	0.0033	0.0041	TRUE
APOE	850	Exon	7	14	-0.0053	0	-0.0056	-0.0049	TRUE
APOE	850	Exon	7	15	0.0068	0	0.0064	0.0071	TRUE
APOE	850	Exon	7	16	-0.0077	0	-0.0081	-0.0074	TRUE
APOE	850	Exon	7	17	-0.0371	0	-0.0374	-0.0367	TRUE
APOE	850	Exon	7	18	-0.0181	0	-0.0185	-0.0178	TRUE
APOE	850	Exon	7	19	0.0001	1	-0.0003	0.0004	FALSE
APOE	850	Exon	7	20	-0.0083	0	-0.0086	-0.0079	TRUE
APOE	850	Exon	7	21	0.0033	0	0.0029	0.0036	TRUE
APOE	850	Exon	7	22	-0.0115	0	-0.0118	-0.0111	TRUE
APOE	850	Exon	7	23	-0.0396	0	-0.04	-0.0393	TRUE
APOE	850	Exon	7	24	-0.0234	0	-0.0238	-0.023	TRUE
APOE	850	Exon	8	9	0.0123	0	0.012	0.0127	TRUE
APOE	850	Exon	8	10	0.0002	0.8923	-0.0001	0.0006	FALSE
APOE	850	Exon	8	11	-0.0198	0	-0.0202	-0.0195	TRUE
APOE	850	Exon	8	12	-0.007	0	-0.0074	-0.0066	TRUE
APOE	850	Exon	8	13	0.0115	0	0.0112	0.0119	TRUE
APOE	850	Exon	8	14	0.0026	0	0.0022	0.0029	TRUE
APOE	850	Exon	8	15	0.0146	0	0.0143	0.015	TRUE
APOE	850	Exon	8	16	0.0001	1	-0.0002	0.0005	FALSE
APOE	850	Exon	8	17	-0.0292	0	-0.0296	-0.0289	TRUE
APOE	850	Exon	8	18	-0.0103	0	-0.0106	-0.0099	TRUE
APOE	850	Exon	8	19	0.0079	0	0.0075	0.0083	TRUE
APOE	850	Exon	8	20	-0.0005	0.0008	-0.0008	-0.0001	TRUE
APOE	850	Exon	8	21	0.0111	0	0.0107	0.0114	TRUE
APOE	850	Exon	8	22	-0.0036	0	-0.004	-0.0033	TRUE
APOE	850	Exon	8	23	-0.0318	0	-0.0321	-0.0314	TRUE
APOE	850	Exon	8	24	-0.0156	0	-0.0159	-0.0152	TRUE
APOE	850	Exon	9	10	-0.0121	0	-0.0125	-0.0118	TRUE
APOE	850	Exon	9	11	-0.0321	0	-0.0325	-0.0318	TRUE
APOE	850	Exon	9	12	-0.0193	0	-0.0197	-0.019	TRUE
APOE	850	Exon	9	13	-0.0008	0	-0.0011	-0.0004	TRUE
APOE	850	Exon	9	14	-0.0097	0	-0.0101	-0.0094	TRUE
APOE	850	Exon	9	15	0.0023	0	0.0019	0.0026	TRUE
APOE	850	Exon	9	16	-0.0122	0	-0.0126	-0.0119	TRUE
APOE	850	Exon	9	17	-0.0415	0	-0.0419	-0.0412	TRUE
APOE	850	Exon	9	18	-0.0226	0	-0.0229	-0.0222	TRUE
APOE	850	Exon	9	19	-0.0044	0	-0.0048	-0.0041	TRUE
APOE	850	Exon	9	20	-0.0128	0	-0.0131	-0.0124	TRUE
APOE	850	Exon	9	21	-0.0012	0	-0.0016	-0.0009	TRUE
APOE	850	Exon	9	22	-0.0159	0	-0.0163	-0.0156	TRUE
APOE	850	Exon	9	23	-0.0441	0	-0.0444	-0.0437	TRUE
APOE	850	Exon	9	24	-0.0279	0	-0.0282	-0.0275	TRUE
APOE	850	Exon	10	11	-0.02	0	-0.0204	-0.0197	TRUE
APOE	850	Exon	10	12	-0.0072	0	-0.0076	-0.0069	TRUE
APOE	850	Exon	10	13	0.0113	0	0.011	0.0117	TRUE
APOE	850	Exon	10	14	0.0024	0	0.002	0.0027	TRUE
APOE	850	Exon	10	15	0.0144	0	0.014	0.0148	TRUE
APOE	850	Exon	10	16	-0.0001	1	-0.0005	0.0002	FALSE
APOE	850	Exon	10	17	-0.0294	0	-0.0298	-0.0291	TRUE
APOE	850	Exon	10	18	-0.0105	0	-0.0108	-0.0101	TRUE
APOE	850	Exon	10	19	0.0077	0	0.0073	0.008	TRUE
APOE	850	Exon	10	20	-0.0007	0	-0.001	-0.0003	TRUE
APOE	850	Exon	10	21	0.0109	0	0.0105	0.0112	TRUE
APOE	850	Exon	10	22	-0.0038	0	-0.0042	-0.0035	TRUE
APOE	850	Exon	10	23	-0.032	0	-0.0323	-0.0316	TRUE
APOE	850	Exon	10	24	-0.0158	0	-0.0161	-0.0154	TRUE
APOE	850	Exon	11	12	0.0128	0	0.0125	0.0132	TRUE
APOE	850	Exon	11	13	0.0314	0	0.031	0.0317	TRUE
APOE	850	Exon	11	14	0.0224	0	0.0221	0.0228	TRUE
APOE	850	Exon	11	15	0.0344	0	0.0341	0.0348	TRUE
APOE	850	Exon	11	16	0.0199	0	0.0196	0.0203	TRUE
APOE	850	Exon	11	17	-0.0094	0	-0.0098	-0.009	TRUE
APOE	850	Exon	11	18	0.0096	0	0.0092	0.0099	TRUE
APOE	850	Exon	11	19	0.0277	0	0.0274	0.0281	TRUE
APOE	850	Exon	11	20	0.0194	0	0.019	0.0197	TRUE
APOE	850	Exon	11	21	0.0309	0	0.0306	0.0313	TRUE
APOE	850	Exon	11	22	0.0162	0	0.0158	0.0166	TRUE
APOE	850	Exon	11	23	-0.0119	0	-0.0123	-0.0116	TRUE
APOE	850	Exon	11	24	0.0043	0	0.0039	0.0046	TRUE
APOE	850	Exon	12	13	0.0185	0	0.0182	0.0189	TRUE
APOE	850	Exon	12	14	0.0096	0	0.0092	0.0099	TRUE
APOE	850	Exon	12	15	0.0216	0	0.0213	0.022	TRUE
APOE	850	Exon	12	16	0.0071	0	0.0068	0.0075	TRUE
APOE	850	Exon	12	17	-0.0222	0	-0.0226	-0.0219	TRUE
APOE	850	Exon	12	18	-0.0033	0	-0.0036	-0.0029	TRUE
APOE	850	Exon	12	19	0.0149	0	0.0146	0.0153	TRUE
APOE	850	Exon	12	20	0.0066	0	0.0062	0.0069	TRUE
APOE	850	Exon	12	21	0.0181	0	0.0177	0.0184	TRUE
APOE	850	Exon	12	22	0.0034	0	0.003	0.0037	TRUE
APOE	850	Exon	12	23	-0.0248	0	-0.0251	-0.0244	TRUE
APOE	850	Exon	12	24	-0.0086	0	-0.0089	-0.0082	TRUE
APOE	850	Exon	13	14	-0.009	0	-0.0093	-0.0086	TRUE
APOE	850	Exon	13	15	0.0031	0	0.0027	0.0034	TRUE
APOE	850	Exon	13	16	-0.0114	0	-0.0118	-0.0111	TRUE
APOE	850	Exon	13	17	-0.0408	0	-0.0411	-0.0404	TRUE
APOE	850	Exon	13	18	-0.0218	0	-0.0222	-0.0215	TRUE
APOE	850	Exon	13	19	-0.0036	0	-0.004	-0.0033	TRUE
APOE	850	Exon	13	20	-0.012	0	-0.0123	-0.0116	TRUE
APOE	850	Exon	13	21	-0.0004	0.0012	-0.0008	-0.0001	TRUE
APOE	850	Exon	13	22	-0.0152	0	-0.0155	-0.0148	TRUE
APOE	850	Exon	13	23	-0.0433	0	-0.0437	-0.043	TRUE
APOE	850	Exon	13	24	-0.0271	0	-0.0275	-0.0267	TRUE
APOE	850	Exon	14	15	0.012	0	0.0117	0.0124	TRUE
APOE	850	Exon	14	16	-0.0025	0	-0.0028	-0.0021	TRUE
APOE	850	Exon	14	17	-0.0318	0	-0.0322	-0.0315	TRUE
APOE	850	Exon	14	18	-0.0128	0	-0.0132	-0.0125	TRUE
APOE	850	Exon	14	19	0.0053	0	0.005	0.0057	TRUE
APOE	850	Exon	14	20	-0.003	0	-0.0034	-0.0027	TRUE
APOE	850	Exon	14	21	0.0085	0	0.0082	0.0089	TRUE
APOE	850	Exon	14	22	-0.0062	0	-0.0066	-0.0059	TRUE
APOE	850	Exon	14	23	-0.0344	0	-0.0347	-0.034	TRUE
APOE	850	Exon	14	24	-0.0181	0	-0.0185	-0.0178	TRUE
APOE	850	Exon	15	16	-0.0145	0	-0.0149	-0.0142	TRUE
APOE	850	Exon	15	17	-0.0438	0	-0.0442	-0.0435	TRUE
APOE	850	Exon	15	18	-0.0249	0	-0.0252	-0.0245	TRUE
APOE	850	Exon	15	19	-0.0067	0	-0.0071	-0.0064	TRUE
APOE	850	Exon	15	20	-0.0151	0	-0.0154	-0.0147	TRUE
APOE	850	Exon	15	21	-0.0035	0	-0.0039	-0.0032	TRUE
APOE	850	Exon	15	22	-0.0182	0	-0.0186	-0.0179	TRUE
APOE	850	Exon	15	23	-0.0464	0	-0.0467	-0.046	TRUE
APOE	850	Exon	15	24	-0.0302	0	-0.0305	-0.0298	TRUE
APOE	850	Exon	16	17	-0.0293	0	-0.0297	-0.029	TRUE
APOE	850	Exon	16	18	-0.0104	0	-0.0107	-0.01	TRUE
APOE	850	Exon	16	19	0.0078	0	0.0074	0.0081	TRUE
APOE	850	Exon	16	20	-0.0006	0	-0.0009	-0.0002	TRUE
APOE	850	Exon	16	21	0.011	0	0.0106	0.0113	TRUE
APOE	850	Exon	16	22	-0.0037	0	-0.0041	-0.0034	TRUE
APOE	850	Exon	16	23	-0.0319	0	-0.0322	-0.0315	TRUE
APOE	850	Exon	16	24	-0.0157	0	-0.016	-0.0153	TRUE
APOE	850	Exon	17	18	0.019	0	0.0186	0.0193	TRUE
APOE	850	Exon	17	19	0.0371	0	0.0368	0.0375	TRUE
APOE	850	Exon	17	20	0.0288	0	0.0284	0.0291	TRUE
APOE	850	Exon	17	21	0.0403	0	0.04	0.0407	TRUE
APOE	850	Exon	17	22	0.0256	0	0.0252	0.026	TRUE
APOE	850	Exon	17	23	-0.0025	0	-0.0029	-0.0022	TRUE
APOE	850	Exon	17	24	0.0137	0	0.0133	0.014	TRUE
APOE	850	Exon	18	19	0.0182	0	0.0178	0.0185	TRUE
APOE	850	Exon	18	20	0.0098	0	0.0095	0.0102	TRUE
APOE	850	Exon	18	21	0.0214	0	0.021	0.0217	TRUE
APOE	850	Exon	18	22	0.0066	0	0.0063	0.007	TRUE
APOE	850	Exon	18	23	-0.0215	0	-0.0219	-0.0212	TRUE
APOE	850	Exon	18	24	-0.0053	0	-0.0056	-0.0049	TRUE
APOE	850	Exon	19	20	-0.0084	0	-0.0087	-0.008	TRUE
APOE	850	Exon	19	21	0.0032	0	0.0028	0.0035	TRUE
APOE	850	Exon	19	22	-0.0115	0	-0.0119	-0.0112	TRUE
APOE	850	Exon	19	23	-0.0397	0	-0.04	-0.0393	TRUE
APOE	850	Exon	19	24	-0.0235	0	-0.0238	-0.0231	TRUE
APOE	850	Exon	20	21	0.0115	0	0.0112	0.0119	TRUE
APOE	850	Exon	20	22	-0.0032	0	-0.0035	-0.0028	TRUE
APOE	850	Exon	20	23	-0.0313	0	-0.0317	-0.031	TRUE
APOE	850	Exon	20	24	-0.0151	0	-0.0155	-0.0148	TRUE
APOE	850	Exon	21	22	-0.0147	0	-0.0151	-0.0144	TRUE
APOE	850	Exon	21	23	-0.0429	0	-0.0432	-0.0425	TRUE
APOE	850	Exon	21	24	-0.0267	0	-0.027	-0.0263	TRUE
APOE	850	Exon	22	23	-0.0281	0	-0.0285	-0.0278	TRUE
APOE	850	Exon	22	24	-0.0119	0	-0.0123	-0.0116	TRUE
APOE	850	Exon	23	24	0.0162	0	0.0159	0.0166	TRUE
APOE	850	Intron	1	2	0.0438	0	0.0425	0.0451	TRUE
APOE	850	Intron	1	3	0.1493	0	0.148	0.1505	TRUE
APOE	850	Intron	1	4	0.1797	0	0.1784	0.181	TRUE
APOE	850	Intron	1	5	0.0837	0	0.0824	0.0849	TRUE
APOE	850	Intron	1	6	0.1334	0	0.1321	0.1346	TRUE
APOE	850	Intron	1	7	-0.0024	0	-0.0036	-0.0011	TRUE
APOE	850	Intron	1	8	0.0444	0	0.0432	0.0457	TRUE
APOE	850	Intron	1	9	0.1481	0	0.1469	0.1494	TRUE
APOE	850	Intron	1	10	0.1911	0	0.1899	0.1924	TRUE
APOE	850	Intron	1	11	0.0734	0	0.0721	0.0747	TRUE
APOE	850	Intron	1	12	0.1029	0	0.1016	0.1042	TRUE
APOE	850	Intron	1	13	0.0052	0	0.0039	0.0064	TRUE
APOE	850	Intron	1	14	0.0472	0	0.0459	0.0485	TRUE
APOE	850	Intron	1	15	0.1474	0	0.1461	0.1486	TRUE
APOE	850	Intron	1	16	0.2245	0	0.2233	0.2258	TRUE
APOE	850	Intron	1	17	0.1017	0	0.1004	0.103	TRUE
APOE	850	Intron	1	18	0.1539	0	0.1527	0.1552	TRUE
APOE	850	Intron	1	19	0.0095	0	0.0082	0.0107	TRUE
APOE	850	Intron	1	20	0.0549	0	0.0537	0.0562	TRUE
APOE	850	Intron	1	21	0.1545	0	0.1533	0.1558	TRUE
APOE	850	Intron	1	22	0.2349	0	0.2336	0.2362	TRUE
APOE	850	Intron	1	23	0.0912	0	0.09	0.0925	TRUE
APOE	850	Intron	1	24	0.1442	0	0.143	0.1455	TRUE
APOE	850	Intron	2	3	0.1055	0	0.1042	0.1067	TRUE
APOE	850	Intron	2	4	0.1359	0	0.1346	0.1372	TRUE
APOE	850	Intron	2	5	0.0399	0	0.0386	0.0411	TRUE
APOE	850	Intron	2	6	0.0896	0	0.0883	0.0908	TRUE
APOE	850	Intron	2	7	-0.0462	0	-0.0474	-0.0449	TRUE
APOE	850	Intron	2	8	0.0006	0.9868	-0.0006	0.0019	FALSE
APOE	850	Intron	2	9	0.1043	0	0.1031	0.1056	TRUE
APOE	850	Intron	2	10	0.1473	0	0.1461	0.1486	TRUE
APOE	850	Intron	2	11	0.0296	0	0.0283	0.0309	TRUE
APOE	850	Intron	2	12	0.0591	0	0.0578	0.0604	TRUE
APOE	850	Intron	2	13	-0.0386	0	-0.0399	-0.0374	TRUE
APOE	850	Intron	2	14	0.0034	0	0.0021	0.0047	TRUE
APOE	850	Intron	2	15	0.1036	0	0.1023	0.1048	TRUE
APOE	850	Intron	2	16	0.1807	0	0.1795	0.182	TRUE
APOE	850	Intron	2	17	0.0579	0	0.0566	0.0592	TRUE
APOE	850	Intron	2	18	0.1101	0	0.1089	0.1114	TRUE
APOE	850	Intron	2	19	-0.0343	0	-0.0356	-0.0331	TRUE
APOE	850	Intron	2	20	0.0111	0	0.0099	0.0124	TRUE
APOE	850	Intron	2	21	0.1107	0	0.1095	0.112	TRUE
APOE	850	Intron	2	22	0.1911	0	0.1898	0.1924	TRUE
APOE	850	Intron	2	23	0.0474	0	0.0462	0.0487	TRUE
APOE	850	Intron	2	24	0.1004	0	0.0992	0.1017	TRUE
APOE	850	Intron	3	4	0.0304	0	0.0292	0.0317	TRUE
APOE	850	Intron	3	5	-0.0656	0	-0.0668	-0.0643	TRUE
APOE	850	Intron	3	6	-0.0159	0	-0.0171	-0.0146	TRUE
APOE	850	Intron	3	7	-0.1516	0	-0.1529	-0.1503	TRUE
APOE	850	Intron	3	8	-0.1048	0	-0.1061	-0.1036	TRUE
APOE	850	Intron	3	9	-0.0011	0.1665	-0.0024	0.0001	FALSE
APOE	850	Intron	3	10	0.0419	0	0.0406	0.0432	TRUE
APOE	850	Intron	3	11	-0.0759	0	-0.0771	-0.0746	TRUE
APOE	850	Intron	3	12	-0.0463	0	-0.0476	-0.0451	TRUE
APOE	850	Intron	3	13	-0.1441	0	-0.1454	-0.1428	TRUE
APOE	850	Intron	3	14	-0.1021	0	-0.1033	-0.1008	TRUE
APOE	850	Intron	3	15	-0.0019	0	-0.0032	-0.0006	TRUE
APOE	850	Intron	3	16	0.0753	0	0.074	0.0766	TRUE
APOE	850	Intron	3	17	-0.0476	0	-0.0488	-0.0463	TRUE
APOE	850	Intron	3	18	0.0047	0	0.0034	0.0059	TRUE
APOE	850	Intron	3	19	-0.1398	0	-0.141	-0.1385	TRUE
APOE	850	Intron	3	20	-0.0943	0	-0.0956	-0.0931	TRUE
APOE	850	Intron	3	21	0.0053	0	0.004	0.0065	TRUE
APOE	850	Intron	3	22	0.0856	0	0.0844	0.0869	TRUE
APOE	850	Intron	3	23	-0.058	0	-0.0593	-0.0567	TRUE
APOE	850	Intron	3	24	-0.005	0	-0.0063	-0.0038	TRUE
APOE	850	Intron	4	5	-0.096	0	-0.0973	-0.0947	TRUE
APOE	850	Intron	4	6	-0.0463	0	-0.0476	-0.0451	TRUE
APOE	850	Intron	4	7	-0.182	0	-0.1833	-0.1808	TRUE
APOE	850	Intron	4	8	-0.1353	0	-0.1365	-0.134	TRUE
APOE	850	Intron	4	9	-0.0316	0	-0.0328	-0.0303	TRUE
APOE	850	Intron	4	10	0.0115	0	0.0102	0.0127	TRUE
APOE	850	Intron	4	11	-0.1063	0	-0.1076	-0.105	TRUE
APOE	850	Intron	4	12	-0.0768	0	-0.078	-0.0755	TRUE
APOE	850	Intron	4	13	-0.1745	0	-0.1758	-0.1733	TRUE
APOE	850	Intron	4	14	-0.1325	0	-0.1338	-0.1312	TRUE
APOE	850	Intron	4	15	-0.0323	0	-0.0336	-0.0311	TRUE
APOE	850	Intron	4	16	0.0449	0	0.0436	0.0461	TRUE
APOE	850	Intron	4	17	-0.078	0	-0.0793	-0.0767	TRUE
APOE	850	Intron	4	18	-0.0258	0	-0.027	-0.0245	TRUE
APOE	850	Intron	4	19	-0.1702	0	-0.1715	-0.1689	TRUE
APOE	850	Intron	4	20	-0.1248	0	-0.126	-0.1235	TRUE
APOE	850	Intron	4	21	-0.0252	0	-0.0264	-0.0239	TRUE
APOE	850	Intron	4	22	0.0552	0	0.0539	0.0565	TRUE
APOE	850	Intron	4	23	-0.0884	0	-0.0897	-0.0872	TRUE
APOE	850	Intron	4	24	-0.0355	0	-0.0367	-0.0342	TRUE
APOE	850	Intron	5	6	0.0497	0	0.0484	0.0509	TRUE
APOE	850	Intron	5	7	-0.086	0	-0.0873	-0.0848	TRUE
APOE	850	Intron	5	8	-0.0393	0	-0.0405	-0.038	TRUE
APOE	850	Intron	5	9	0.0644	0	0.0632	0.0657	TRUE
APOE	850	Intron	5	10	0.1075	0	0.1062	0.1087	TRUE
APOE	850	Intron	5	11	-0.0103	0	-0.0115	-0.009	TRUE
APOE	850	Intron	5	12	0.0192	0	0.018	0.0205	TRUE
APOE	850	Intron	5	13	-0.0785	0	-0.0798	-0.0773	TRUE
APOE	850	Intron	5	14	-0.0365	0	-0.0377	-0.0352	TRUE
APOE	850	Intron	5	15	0.0637	0	0.0624	0.0649	TRUE
APOE	850	Intron	5	16	0.1409	0	0.1396	0.1421	TRUE
APOE	850	Intron	5	17	0.018	0	0.0167	0.0193	TRUE
APOE	850	Intron	5	18	0.0702	0	0.069	0.0715	TRUE
APOE	850	Intron	5	19	-0.0742	0	-0.0755	-0.0729	TRUE
APOE	850	Intron	5	20	-0.0288	0	-0.03	-0.0275	TRUE
APOE	850	Intron	5	21	0.0709	0	0.0696	0.0721	TRUE
APOE	850	Intron	5	22	0.1512	0	0.1499	0.1525	TRUE
APOE	850	Intron	5	23	0.0076	0	0.0063	0.0088	TRUE
APOE	850	Intron	5	24	0.0605	0	0.0593	0.0618	TRUE
APOE	850	Intron	6	7	-0.1357	0	-0.137	-0.1345	TRUE
APOE	850	Intron	6	8	-0.0889	0	-0.0902	-0.0877	TRUE
APOE	850	Intron	6	9	0.0148	0	0.0135	0.016	TRUE
APOE	850	Intron	6	10	0.0578	0	0.0565	0.059	TRUE
APOE	850	Intron	6	11	-0.06	0	-0.0612	-0.0587	TRUE
APOE	850	Intron	6	12	-0.0305	0	-0.0317	-0.0292	TRUE
APOE	850	Intron	6	13	-0.1282	0	-0.1295	-0.1269	TRUE
APOE	850	Intron	6	14	-0.0862	0	-0.0874	-0.0849	TRUE
APOE	850	Intron	6	15	0.014	0	0.0127	0.0153	TRUE
APOE	850	Intron	6	16	0.0912	0	0.0899	0.0924	TRUE
APOE	850	Intron	6	17	-0.0317	0	-0.0329	-0.0304	TRUE
APOE	850	Intron	6	18	0.0206	0	0.0193	0.0218	TRUE
APOE	850	Intron	6	19	-0.1239	0	-0.1251	-0.1226	TRUE
APOE	850	Intron	6	20	-0.0784	0	-0.0797	-0.0772	TRUE
APOE	850	Intron	6	21	0.0212	0	0.0199	0.0224	TRUE
APOE	850	Intron	6	22	0.1015	0	0.1003	0.1028	TRUE
APOE	850	Intron	6	23	-0.0421	0	-0.0434	-0.0409	TRUE
APOE	850	Intron	6	24	0.0109	0	0.0096	0.0121	TRUE
APOE	850	Intron	7	8	0.0468	0	0.0455	0.048	TRUE
APOE	850	Intron	7	9	0.1505	0	0.1492	0.1517	TRUE
APOE	850	Intron	7	10	0.1935	0	0.1922	0.1948	TRUE
APOE	850	Intron	7	11	0.0757	0	0.0745	0.077	TRUE
APOE	850	Intron	7	12	0.1053	0	0.104	0.1065	TRUE
APOE	850	Intron	7	13	0.0075	0	0.0063	0.0088	TRUE
APOE	850	Intron	7	14	0.0496	0	0.0483	0.0508	TRUE
APOE	850	Intron	7	15	0.1497	0	0.1484	0.151	TRUE
APOE	850	Intron	7	16	0.2269	0	0.2256	0.2282	TRUE
APOE	850	Intron	7	17	0.104	0	0.1028	0.1053	TRUE
APOE	850	Intron	7	18	0.1563	0	0.155	0.1575	TRUE
APOE	850	Intron	7	19	0.0118	0	0.0106	0.0131	TRUE
APOE	850	Intron	7	20	0.0573	0	0.056	0.0585	TRUE
APOE	850	Intron	7	21	0.1569	0	0.1556	0.1582	TRUE
APOE	850	Intron	7	22	0.2372	0	0.236	0.2385	TRUE
APOE	850	Intron	7	23	0.0936	0	0.0923	0.0949	TRUE
APOE	850	Intron	7	24	0.1466	0	0.1453	0.1478	TRUE
APOE	850	Intron	8	9	0.1037	0	0.1024	0.105	TRUE
APOE	850	Intron	8	10	0.1467	0	0.1455	0.148	TRUE
APOE	850	Intron	8	11	0.029	0	0.0277	0.0302	TRUE
APOE	850	Intron	8	12	0.0585	0	0.0572	0.0598	TRUE
APOE	850	Intron	8	13	-0.0393	0	-0.0405	-0.038	TRUE
APOE	850	Intron	8	14	0.0028	0	0.0015	0.004	TRUE
APOE	850	Intron	8	15	0.1029	0	0.1017	0.1042	TRUE
APOE	850	Intron	8	16	0.1801	0	0.1789	0.1814	TRUE
APOE	850	Intron	8	17	0.0573	0	0.056	0.0585	TRUE
APOE	850	Intron	8	18	0.1095	0	0.1082	0.1108	TRUE
APOE	850	Intron	8	19	-0.0349	0	-0.0362	-0.0337	TRUE
APOE	850	Intron	8	20	0.0105	0	0.0093	0.0118	TRUE
APOE	850	Intron	8	21	0.1101	0	0.1089	0.1114	TRUE
APOE	850	Intron	8	22	0.1905	0	0.1892	0.1917	TRUE
APOE	850	Intron	8	23	0.0468	0	0.0456	0.0481	TRUE
APOE	850	Intron	8	24	0.0998	0	0.0985	0.1011	TRUE
APOE	850	Intron	9	10	0.043	0	0.0418	0.0443	TRUE
APOE	850	Intron	9	11	-0.0747	0	-0.076	-0.0735	TRUE
APOE	850	Intron	9	12	-0.0452	0	-0.0465	-0.044	TRUE
APOE	850	Intron	9	13	-0.143	0	-0.1442	-0.1417	TRUE
APOE	850	Intron	9	14	-0.1009	0	-0.1022	-0.0997	TRUE
APOE	850	Intron	9	15	-0.0008	0.8619	-0.002	0.0005	FALSE
APOE	850	Intron	9	16	0.0764	0	0.0752	0.0777	TRUE
APOE	850	Intron	9	17	-0.0464	0	-0.0477	-0.0452	TRUE
APOE	850	Intron	9	18	0.0058	0	0.0045	0.0071	TRUE
APOE	850	Intron	9	19	-0.1386	0	-0.1399	-0.1374	TRUE
APOE	850	Intron	9	20	-0.0932	0	-0.0945	-0.0919	TRUE
APOE	850	Intron	9	21	0.0064	0	0.0051	0.0077	TRUE
APOE	850	Intron	9	22	0.0868	0	0.0855	0.088	TRUE
APOE	850	Intron	9	23	-0.0569	0	-0.0581	-0.0556	TRUE
APOE	850	Intron	9	24	-0.0039	0	-0.0052	-0.0026	TRUE
APOE	850	Intron	10	11	-0.1177	0	-0.119	-0.1165	TRUE
APOE	850	Intron	10	12	-0.0882	0	-0.0895	-0.087	TRUE
APOE	850	Intron	10	13	-0.186	0	-0.1872	-0.1847	TRUE
APOE	850	Intron	10	14	-0.1439	0	-0.1452	-0.1427	TRUE
APOE	850	Intron	10	15	-0.0438	0	-0.0451	-0.0425	TRUE
APOE	850	Intron	10	16	0.0334	0	0.0321	0.0347	TRUE
APOE	850	Intron	10	17	-0.0895	0	-0.0907	-0.0882	TRUE
APOE	850	Intron	10	18	-0.0372	0	-0.0385	-0.036	TRUE
APOE	850	Intron	10	19	-0.1817	0	-0.1829	-0.1804	TRUE
APOE	850	Intron	10	20	-0.1362	0	-0.1375	-0.135	TRUE
APOE	850	Intron	10	21	-0.0366	0	-0.0379	-0.0353	TRUE
APOE	850	Intron	10	22	0.0437	0	0.0425	0.045	TRUE
APOE	850	Intron	10	23	-0.0999	0	-0.1012	-0.0986	TRUE
APOE	850	Intron	10	24	-0.0469	0	-0.0482	-0.0457	TRUE
APOE	850	Intron	11	12	0.0295	0	0.0282	0.0308	TRUE
APOE	850	Intron	11	13	-0.0682	0	-0.0695	-0.067	TRUE
APOE	850	Intron	11	14	-0.0262	0	-0.0275	-0.0249	TRUE
APOE	850	Intron	11	15	0.074	0	0.0727	0.0752	TRUE
APOE	850	Intron	11	16	0.1511	0	0.1499	0.1524	TRUE
APOE	850	Intron	11	17	0.0283	0	0.027	0.0296	TRUE
APOE	850	Intron	11	18	0.0805	0	0.0793	0.0818	TRUE
APOE	850	Intron	11	19	-0.0639	0	-0.0652	-0.0627	TRUE
APOE	850	Intron	11	20	-0.0185	0	-0.0197	-0.0172	TRUE
APOE	850	Intron	11	21	0.0811	0	0.0799	0.0824	TRUE
APOE	850	Intron	11	22	0.1615	0	0.1602	0.1628	TRUE
APOE	850	Intron	11	23	0.0178	0	0.0166	0.0191	TRUE
APOE	850	Intron	11	24	0.0708	0	0.0696	0.0721	TRUE
APOE	850	Intron	12	13	-0.0977	0	-0.099	-0.0965	TRUE
APOE	850	Intron	12	14	-0.0557	0	-0.057	-0.0544	TRUE
APOE	850	Intron	12	15	0.0445	0	0.0432	0.0457	TRUE
APOE	850	Intron	12	16	0.1216	0	0.1204	0.1229	TRUE
APOE	850	Intron	12	17	-0.0012	0.0775	-0.0025	0	FALSE
APOE	850	Intron	12	18	0.051	0	0.0498	0.0523	TRUE
APOE	850	Intron	12	19	-0.0934	0	-0.0947	-0.0922	TRUE
APOE	850	Intron	12	20	-0.048	0	-0.0492	-0.0467	TRUE
APOE	850	Intron	12	21	0.0516	0	0.0504	0.0529	TRUE
APOE	850	Intron	12	22	0.132	0	0.1307	0.1332	TRUE
APOE	850	Intron	12	23	-0.0117	0	-0.0129	-0.0104	TRUE
APOE	850	Intron	12	24	0.0413	0	0.04	0.0426	TRUE
APOE	850	Intron	13	14	0.042	0	0.0408	0.0433	TRUE
APOE	850	Intron	13	15	0.1422	0	0.1409	0.1435	TRUE
APOE	850	Intron	13	16	0.2194	0	0.2181	0.2206	TRUE
APOE	850	Intron	13	17	0.0965	0	0.0953	0.0978	TRUE
APOE	850	Intron	13	18	0.1488	0	0.1475	0.15	TRUE
APOE	850	Intron	13	19	0.0043	0	0.0031	0.0056	TRUE
APOE	850	Intron	13	20	0.0498	0	0.0485	0.051	TRUE
APOE	850	Intron	13	21	0.1494	0	0.1481	0.1506	TRUE
APOE	850	Intron	13	22	0.2297	0	0.2285	0.231	TRUE
APOE	850	Intron	13	23	0.0861	0	0.0848	0.0873	TRUE
APOE	850	Intron	13	24	0.1391	0	0.1378	0.1403	TRUE
APOE	850	Intron	14	15	0.1002	0	0.0989	0.1014	TRUE
APOE	850	Intron	14	16	0.1773	0	0.1761	0.1786	TRUE
APOE	850	Intron	14	17	0.0545	0	0.0532	0.0558	TRUE
APOE	850	Intron	14	18	0.1067	0	0.1055	0.108	TRUE
APOE	850	Intron	14	19	-0.0377	0	-0.039	-0.0365	TRUE
APOE	850	Intron	14	20	0.0077	0	0.0065	0.009	TRUE
APOE	850	Intron	14	21	0.1073	0	0.1061	0.1086	TRUE
APOE	850	Intron	14	22	0.1877	0	0.1864	0.189	TRUE
APOE	850	Intron	14	23	0.044	0	0.0428	0.0453	TRUE
APOE	850	Intron	14	24	0.097	0	0.0958	0.0983	TRUE
APOE	850	Intron	15	16	0.0772	0	0.0759	0.0785	TRUE
APOE	850	Intron	15	17	-0.0457	0	-0.0469	-0.0444	TRUE
APOE	850	Intron	15	18	0.0066	0	0.0053	0.0078	TRUE
APOE	850	Intron	15	19	-0.1379	0	-0.1391	-0.1366	TRUE
APOE	850	Intron	15	20	-0.0924	0	-0.0937	-0.0912	TRUE
APOE	850	Intron	15	21	0.0072	0	0.0059	0.0084	TRUE
APOE	850	Intron	15	22	0.0875	0	0.0863	0.0888	TRUE
APOE	850	Intron	15	23	-0.0561	0	-0.0574	-0.0549	TRUE
APOE	850	Intron	15	24	-0.0031	0	-0.0044	-0.0019	TRUE
APOE	850	Intron	16	17	-0.1229	0	-0.1241	-0.1216	TRUE
APOE	850	Intron	16	18	-0.0706	0	-0.0719	-0.0694	TRUE
APOE	850	Intron	16	19	-0.2151	0	-0.2163	-0.2138	TRUE
APOE	850	Intron	16	20	-0.1696	0	-0.1709	-0.1684	TRUE
APOE	850	Intron	16	21	-0.07	0	-0.0713	-0.0687	TRUE
APOE	850	Intron	16	22	0.0103	0	0.0091	0.0116	TRUE
APOE	850	Intron	16	23	-0.1333	0	-0.1346	-0.132	TRUE
APOE	850	Intron	16	24	-0.0803	0	-0.0816	-0.0791	TRUE
APOE	850	Intron	17	18	0.0522	0	0.051	0.0535	TRUE
APOE	850	Intron	17	19	-0.0922	0	-0.0935	-0.0909	TRUE
APOE	850	Intron	17	20	-0.0468	0	-0.048	-0.0455	TRUE
APOE	850	Intron	17	21	0.0528	0	0.0516	0.0541	TRUE
APOE	850	Intron	17	22	0.1332	0	0.1319	0.1345	TRUE
APOE	850	Intron	17	23	-0.0104	0	-0.0117	-0.0092	TRUE
APOE	850	Intron	17	24	0.0425	0	0.0413	0.0438	TRUE
APOE	850	Intron	18	19	-0.1444	0	-0.1457	-0.1432	TRUE
APOE	850	Intron	18	20	-0.099	0	-0.1003	-0.0977	TRUE
APOE	850	Intron	18	21	0.0006	0.9866	-0.0006	0.0019	FALSE
APOE	850	Intron	18	22	0.081	0	0.0797	0.0822	TRUE
APOE	850	Intron	18	23	-0.0627	0	-0.0639	-0.0614	TRUE
APOE	850	Intron	18	24	-0.0097	0	-0.011	-0.0084	TRUE
APOE	850	Intron	19	20	0.0455	0	0.0442	0.0467	TRUE
APOE	850	Intron	19	21	0.1451	0	0.1438	0.1463	TRUE
APOE	850	Intron	19	22	0.2254	0	0.2241	0.2267	TRUE
APOE	850	Intron	19	23	0.0818	0	0.0805	0.083	TRUE
APOE	850	Intron	19	24	0.1347	0	0.1335	0.136	TRUE
APOE	850	Intron	20	21	0.0996	0	0.0983	0.1009	TRUE
APOE	850	Intron	20	22	0.18	0	0.1787	0.1812	TRUE
APOE	850	Intron	20	23	0.0363	0	0.035	0.0376	TRUE
APOE	850	Intron	20	24	0.0893	0	0.088	0.0905	TRUE
APOE	850	Intron	21	22	0.0804	0	0.0791	0.0816	TRUE
APOE	850	Intron	21	23	-0.0633	0	-0.0646	-0.062	TRUE
APOE	850	Intron	21	24	-0.0103	0	-0.0116	-0.0091	TRUE
APOE	850	Intron	22	23	-0.1436	0	-0.1449	-0.1424	TRUE
APOE	850	Intron	22	24	-0.0907	0	-0.0919	-0.0894	TRUE
APOE	850	Intron	23	24	0.053	0	0.0517	0.0542	TRUE
Control	850	Exon	1	2	-0.0026	0	-0.0027	-0.0025	TRUE
Control	850	Exon	1	3	0.0014	0	0.0012	0.0015	TRUE
Control	850	Exon	1	4	0.0029	0	0.0028	0.003	TRUE
Control	850	Exon	1	5	-0.0027	0	-0.0028	-0.0026	TRUE
Control	850	Exon	1	6	-0.0027	0	-0.0028	-0.0025	TRUE
Control	850	Exon	1	7	0.0002	0.001	0	0.0003	TRUE
Control	850	Exon	1	8	-0.0025	0	-0.0027	-0.0024	TRUE
Control	850	Exon	1	9	0.0012	0	0.001	0.0013	TRUE
Control	850	Exon	1	10	0.003	0	0.0029	0.0031	TRUE
Control	850	Exon	1	11	-0.0027	0	-0.0028	-0.0026	TRUE
Control	850	Exon	1	12	-0.0028	0	-0.0029	-0.0026	TRUE
Control	850	Exon	1	13	0.0002	0.0025	0	0.0003	TRUE
Control	850	Exon	1	14	-0.0027	0	-0.0028	-0.0025	TRUE
Control	850	Exon	1	15	0.0018	0	0.0017	0.0019	TRUE
Control	850	Exon	1	16	0.0039	0	0.0037	0.004	TRUE
Control	850	Exon	1	17	-0.0025	0	-0.0026	-0.0024	TRUE
Control	850	Exon	1	18	-0.0027	0	-0.0028	-0.0026	TRUE
Control	850	Exon	1	19	0.0001	0.9514	-0.0001	0.0002	FALSE
Control	850	Exon	1	20	-0.0029	0	-0.0031	-0.0028	TRUE
Control	850	Exon	1	21	0.0016	0	0.0015	0.0017	TRUE
Control	850	Exon	1	22	0.0033	0	0.0031	0.0034	TRUE
Control	850	Exon	1	23	-0.0026	0	-0.0028	-0.0025	TRUE
Control	850	Exon	1	24	-0.0026	0	-0.0027	-0.0025	TRUE
Control	850	Exon	2	3	0.004	0	0.0039	0.0041	TRUE
Control	850	Exon	2	4	0.0055	0	0.0054	0.0057	TRUE
Control	850	Exon	2	5	-0.0001	0.9835	-0.0002	0.0001	FALSE
Control	850	Exon	2	6	0	1	-0.0002	0.0001	FALSE
Control	850	Exon	2	7	0.0028	0	0.0027	0.0029	TRUE
Control	850	Exon	2	8	0.0001	0.7138	0	0.0002	FALSE
Control	850	Exon	2	9	0.0038	0	0.0036	0.0039	TRUE
Control	850	Exon	2	10	0.0056	0	0.0055	0.0058	TRUE
Control	850	Exon	2	11	-0.0001	0.8097	-0.0002	0	FALSE
Control	850	Exon	2	12	-0.0001	0.0184	-0.0003	0	TRUE
Control	850	Exon	2	13	0.0028	0	0.0026	0.0029	TRUE
Control	850	Exon	2	14	0	1	-0.0002	0.0001	FALSE
Control	850	Exon	2	15	0.0044	0	0.0043	0.0045	TRUE
Control	850	Exon	2	16	0.0065	0	0.0063	0.0066	TRUE
Control	850	Exon	2	17	0.0001	0.0078	0	0.0003	TRUE
Control	850	Exon	2	18	-0.0001	0.6983	-0.0002	0	FALSE
Control	850	Exon	2	19	0.0027	0	0.0026	0.0028	TRUE
Control	850	Exon	2	20	-0.0003	0	-0.0004	-0.0002	TRUE
Control	850	Exon	2	21	0.0042	0	0.0041	0.0044	TRUE
Control	850	Exon	2	22	0.0059	0	0.0058	0.006	TRUE
Control	850	Exon	2	23	0	1	-0.0001	0.0001	FALSE
Control	850	Exon	2	24	0	1	-0.0001	0.0001	FALSE
Control	850	Exon	3	4	0.0016	0	0.0014	0.0017	TRUE
Control	850	Exon	3	5	-0.004	0	-0.0042	-0.0039	TRUE
Control	850	Exon	3	6	-0.004	0	-0.0041	-0.0039	TRUE
Control	850	Exon	3	7	-0.0012	0	-0.0013	-0.0011	TRUE
Control	850	Exon	3	8	-0.0039	0	-0.004	-0.0038	TRUE
Control	850	Exon	3	9	-0.0002	0	-0.0003	-0.0001	TRUE
Control	850	Exon	3	10	0.0017	0	0.0015	0.0018	TRUE
Control	850	Exon	3	11	-0.0041	0	-0.0042	-0.0039	TRUE
Control	850	Exon	3	12	-0.0041	0	-0.0042	-0.004	TRUE
Control	850	Exon	3	13	-0.0012	0	-0.0013	-0.0011	TRUE
Control	850	Exon	3	14	-0.004	0	-0.0041	-0.0039	TRUE
Control	850	Exon	3	15	0.0004	0	0.0003	0.0005	TRUE
Control	850	Exon	3	16	0.0025	0	0.0024	0.0026	TRUE
Control	850	Exon	3	17	-0.0038	0	-0.004	-0.0037	TRUE
Control	850	Exon	3	18	-0.0041	0	-0.0042	-0.0039	TRUE
Control	850	Exon	3	19	-0.0013	0	-0.0014	-0.0012	TRUE
Control	850	Exon	3	20	-0.0043	0	-0.0044	-0.0042	TRUE
Control	850	Exon	3	21	0.0003	0	0.0001	0.0004	TRUE
Control	850	Exon	3	22	0.0019	0	0.0018	0.002	TRUE
Control	850	Exon	3	23	-0.004	0	-0.0041	-0.0039	TRUE
Control	850	Exon	3	24	-0.004	0	-0.0041	-0.0039	TRUE
Control	850	Exon	4	5	-0.0056	0	-0.0057	-0.0055	TRUE
Control	850	Exon	4	6	-0.0056	0	-0.0057	-0.0054	TRUE
Control	850	Exon	4	7	-0.0028	0	-0.0029	-0.0026	TRUE
Control	850	Exon	4	8	-0.0055	0	-0.0056	-0.0053	TRUE
Control	850	Exon	4	9	-0.0018	0	-0.0019	-0.0016	TRUE
Control	850	Exon	4	10	0.0001	0.4102	0	0.0002	FALSE
Control	850	Exon	4	11	-0.0056	0	-0.0057	-0.0055	TRUE
Control	850	Exon	4	12	-0.0057	0	-0.0058	-0.0056	TRUE
Control	850	Exon	4	13	-0.0028	0	-0.0029	-0.0026	TRUE
Control	850	Exon	4	14	-0.0056	0	-0.0057	-0.0054	TRUE
Control	850	Exon	4	15	-0.0011	0	-0.0013	-0.001	TRUE
Control	850	Exon	4	16	0.0009	0	0.0008	0.0011	TRUE
Control	850	Exon	4	17	-0.0054	0	-0.0055	-0.0053	TRUE
Control	850	Exon	4	18	-0.0056	0	-0.0058	-0.0055	TRUE
Control	850	Exon	4	19	-0.0029	0	-0.003	-0.0027	TRUE
Control	850	Exon	4	20	-0.0059	0	-0.006	-0.0057	TRUE
Control	850	Exon	4	21	-0.0013	0	-0.0014	-0.0012	TRUE
Control	850	Exon	4	22	0.0003	0	0.0002	0.0005	TRUE
Control	850	Exon	4	23	-0.0055	0	-0.0057	-0.0054	TRUE
Control	850	Exon	4	24	-0.0055	0	-0.0057	-0.0054	TRUE
Control	850	Exon	5	6	0	1	-0.0001	0.0002	FALSE
Control	850	Exon	5	7	0.0028	0	0.0027	0.003	TRUE
Control	850	Exon	5	8	0.0001	0.0049	0	0.0003	TRUE
Control	850	Exon	5	9	0.0038	0	0.0037	0.004	TRUE
Control	850	Exon	5	10	0.0057	0	0.0056	0.0058	TRUE
Control	850	Exon	5	11	0	1	-0.0001	0.0001	FALSE
Control	850	Exon	5	12	-0.0001	0.9073	-0.0002	0.0001	FALSE
Control	850	Exon	5	13	0.0028	0	0.0027	0.003	TRUE
Control	850	Exon	5	14	0	1	-0.0001	0.0002	FALSE
Control	850	Exon	5	15	0.0045	0	0.0043	0.0046	TRUE
Control	850	Exon	5	16	0.0065	0	0.0064	0.0067	TRUE
Control	850	Exon	5	17	0.0002	0	0.0001	0.0003	TRUE
Control	850	Exon	5	18	0	1	-0.0001	0.0001	FALSE
Control	850	Exon	5	19	0.0028	0	0.0026	0.0029	TRUE
Control	850	Exon	5	20	-0.0003	0	-0.0004	-0.0001	TRUE
Control	850	Exon	5	21	0.0043	0	0.0042	0.0044	TRUE
Control	850	Exon	5	22	0.0059	0	0.0058	0.0061	TRUE
Control	850	Exon	5	23	0.0001	0.9922	-0.0001	0.0002	FALSE
Control	850	Exon	5	24	0.0001	0.9614	-0.0001	0.0002	FALSE
Control	850	Exon	6	7	0.0028	0	0.0027	0.0029	TRUE
Control	850	Exon	6	8	0.0001	0.1328	0	0.0002	FALSE
Control	850	Exon	6	9	0.0038	0	0.0037	0.0039	TRUE
Control	850	Exon	6	10	0.0057	0	0.0055	0.0058	TRUE
Control	850	Exon	6	11	0	0.9993	-0.0002	0.0001	FALSE
Control	850	Exon	6	12	-0.0001	0.2619	-0.0002	0	FALSE
Control	850	Exon	6	13	0.0028	0	0.0027	0.0029	TRUE
Control	850	Exon	6	14	0	1	-0.0001	0.0001	FALSE
Control	850	Exon	6	15	0.0044	0	0.0043	0.0046	TRUE
Control	850	Exon	6	16	0.0065	0	0.0064	0.0066	TRUE
Control	850	Exon	6	17	0.0002	0.0001	0	0.0003	TRUE
Control	850	Exon	6	18	-0.0001	0.9965	-0.0002	0.0001	FALSE
Control	850	Exon	6	19	0.0027	0	0.0026	0.0028	TRUE
Control	850	Exon	6	20	-0.0003	0	-0.0004	-0.0002	TRUE
Control	850	Exon	6	21	0.0043	0	0.0041	0.0044	TRUE
Control	850	Exon	6	22	0.0059	0	0.0058	0.006	TRUE
Control	850	Exon	6	23	0	1	-0.0001	0.0002	FALSE
Control	850	Exon	6	24	0	1	-0.0001	0.0002	FALSE
Control	850	Exon	7	8	-0.0027	0	-0.0028	-0.0026	TRUE
Control	850	Exon	7	9	0.001	0	0.0009	0.0011	TRUE
Control	850	Exon	7	10	0.0029	0	0.0027	0.003	TRUE
Control	850	Exon	7	11	-0.0029	0	-0.003	-0.0027	TRUE
Control	850	Exon	7	12	-0.0029	0	-0.003	-0.0028	TRUE
Control	850	Exon	7	13	0	1	-0.0001	0.0001	FALSE
Control	850	Exon	7	14	-0.0028	0	-0.0029	-0.0027	TRUE
Control	850	Exon	7	15	0.0016	0	0.0015	0.0017	TRUE
Control	850	Exon	7	16	0.0037	0	0.0036	0.0038	TRUE
Control	850	Exon	7	17	-0.0026	0	-0.0028	-0.0025	TRUE
Control	850	Exon	7	18	-0.0029	0	-0.003	-0.0027	TRUE
Control	850	Exon	7	19	-0.0001	0.5772	-0.0002	0	FALSE
Control	850	Exon	7	20	-0.0031	0	-0.0032	-0.003	TRUE
Control	850	Exon	7	21	0.0015	0	0.0013	0.0016	TRUE
Control	850	Exon	7	22	0.0031	0	0.003	0.0032	TRUE
Control	850	Exon	7	23	-0.0028	0	-0.0029	-0.0027	TRUE
Control	850	Exon	7	24	-0.0028	0	-0.0029	-0.0027	TRUE
Control	850	Exon	8	9	0.0037	0	0.0036	0.0038	TRUE
Control	850	Exon	8	10	0.0056	0	0.0054	0.0057	TRUE
Control	850	Exon	8	11	-0.0002	0.0005	-0.0003	0	TRUE
Control	850	Exon	8	12	-0.0002	0	-0.0003	-0.0001	TRUE
Control	850	Exon	8	13	0.0027	0	0.0026	0.0028	TRUE
Control	850	Exon	8	14	-0.0001	0.1163	-0.0002	0	FALSE
Control	850	Exon	8	15	0.0043	0	0.0042	0.0044	TRUE
Control	850	Exon	8	16	0.0064	0	0.0063	0.0065	TRUE
Control	850	Exon	8	17	0.0001	0.9926	-0.0001	0.0002	FALSE
Control	850	Exon	8	18	-0.0002	0.0002	-0.0003	0	TRUE
Control	850	Exon	8	19	0.0026	0	0.0025	0.0027	TRUE
Control	850	Exon	8	20	-0.0004	0	-0.0005	-0.0003	TRUE
Control	850	Exon	8	21	0.0042	0	0.004	0.0043	TRUE
Control	850	Exon	8	22	0.0058	0	0.0057	0.0059	TRUE
Control	850	Exon	8	23	-0.0001	0.633	-0.0002	0	FALSE
Control	850	Exon	8	24	-0.0001	0.8085	-0.0002	0	FALSE
Control	850	Exon	9	10	0.0019	0	0.0017	0.002	TRUE
Control	850	Exon	9	11	-0.0039	0	-0.004	-0.0037	TRUE
Control	850	Exon	9	12	-0.0039	0	-0.004	-0.0038	TRUE
Control	850	Exon	9	13	-0.001	0	-0.0011	-0.0009	TRUE
Control	850	Exon	9	14	-0.0038	0	-0.0039	-0.0037	TRUE
Control	850	Exon	9	15	0.0006	0	0.0005	0.0008	TRUE
Control	850	Exon	9	16	0.0027	0	0.0026	0.0028	TRUE
Control	850	Exon	9	17	-0.0036	0	-0.0038	-0.0035	TRUE
Control	850	Exon	9	18	-0.0039	0	-0.004	-0.0037	TRUE
Control	850	Exon	9	19	-0.0011	0	-0.0012	-0.001	TRUE
Control	850	Exon	9	20	-0.0041	0	-0.0042	-0.004	TRUE
Control	850	Exon	9	21	0.0005	0	0.0003	0.0006	TRUE
Control	850	Exon	9	22	0.0021	0	0.002	0.0022	TRUE
Control	850	Exon	9	23	-0.0038	0	-0.0039	-0.0036	TRUE
Control	850	Exon	9	24	-0.0038	0	-0.0039	-0.0036	TRUE
Control	850	Exon	10	11	-0.0057	0	-0.0058	-0.0056	TRUE
Control	850	Exon	10	12	-0.0058	0	-0.0059	-0.0056	TRUE
Control	850	Exon	10	13	-0.0029	0	-0.003	-0.0027	TRUE
Control	850	Exon	10	14	-0.0057	0	-0.0058	-0.0055	TRUE
Control	850	Exon	10	15	-0.0012	0	-0.0014	-0.0011	TRUE
Control	850	Exon	10	16	0.0008	0	0.0007	0.001	TRUE
Control	850	Exon	10	17	-0.0055	0	-0.0056	-0.0054	TRUE
Control	850	Exon	10	18	-0.0057	0	-0.0058	-0.0056	TRUE
Control	850	Exon	10	19	-0.0029	0	-0.0031	-0.0028	TRUE
Control	850	Exon	10	20	-0.006	0	-0.0061	-0.0058	TRUE
Control	850	Exon	10	21	-0.0014	0	-0.0015	-0.0013	TRUE
Control	850	Exon	10	22	0.0002	0	0.0001	0.0004	TRUE
Control	850	Exon	10	23	-0.0056	0	-0.0058	-0.0055	TRUE
Control	850	Exon	10	24	-0.0056	0	-0.0058	-0.0055	TRUE
Control	850	Exon	11	12	-0.0001	0.9962	-0.0002	0.0001	FALSE
Control	850	Exon	11	13	0.0029	0	0.0027	0.003	TRUE
Control	850	Exon	11	14	0	0.9996	-0.0001	0.0002	FALSE
Control	850	Exon	11	15	0.0045	0	0.0044	0.0046	TRUE
Control	850	Exon	11	16	0.0066	0	0.0064	0.0067	TRUE
Control	850	Exon	11	17	0.0002	0	0.0001	0.0003	TRUE
Control	850	Exon	11	18	0	1	-0.0001	0.0001	FALSE
Control	850	Exon	11	19	0.0028	0	0.0026	0.0029	TRUE
Control	850	Exon	11	20	-0.0002	0	-0.0004	-0.0001	TRUE
Control	850	Exon	11	21	0.0043	0	0.0042	0.0044	TRUE
Control	850	Exon	11	22	0.006	0	0.0058	0.0061	TRUE
Control	850	Exon	11	23	0.0001	0.8685	0	0.0002	FALSE
Control	850	Exon	11	24	0.0001	0.7153	0	0.0002	FALSE
Control	850	Exon	12	13	0.0029	0	0.0028	0.003	TRUE
Control	850	Exon	12	14	0.0001	0.2908	0	0.0002	FALSE
Control	850	Exon	12	15	0.0045	0	0.0044	0.0047	TRUE
Control	850	Exon	12	16	0.0066	0	0.0065	0.0067	TRUE
Control	850	Exon	12	17	0.0003	0	0.0002	0.0004	TRUE
Control	850	Exon	12	18	0.0001	0.9992	-0.0001	0.0002	FALSE
Control	850	Exon	12	19	0.0028	0	0.0027	0.003	TRUE
Control	850	Exon	12	20	-0.0002	0	-0.0003	-0.0001	TRUE
Control	850	Exon	12	21	0.0044	0	0.0043	0.0045	TRUE
Control	850	Exon	12	22	0.006	0	0.0059	0.0061	TRUE
Control	850	Exon	12	23	0.0001	0.027	0	0.0003	TRUE
Control	850	Exon	12	24	0.0001	0.0108	0	0.0003	TRUE
Control	850	Exon	13	14	-0.0028	0	-0.0029	-0.0027	TRUE
Control	850	Exon	13	15	0.0016	0	0.0015	0.0018	TRUE
Control	850	Exon	13	16	0.0037	0	0.0036	0.0038	TRUE
Control	850	Exon	13	17	-0.0026	0	-0.0028	-0.0025	TRUE
Control	850	Exon	13	18	-0.0029	0	-0.003	-0.0027	TRUE
Control	850	Exon	13	19	-0.0001	0.7326	-0.0002	0	FALSE
Control	850	Exon	13	20	-0.0031	0	-0.0032	-0.003	TRUE
Control	850	Exon	13	21	0.0015	0	0.0013	0.0016	TRUE
Control	850	Exon	13	22	0.0031	0	0.003	0.0032	TRUE
Control	850	Exon	13	23	-0.0028	0	-0.0029	-0.0027	TRUE
Control	850	Exon	13	24	-0.0028	0	-0.0029	-0.0026	TRUE
Control	850	Exon	14	15	0.0044	0	0.0043	0.0046	TRUE
Control	850	Exon	14	16	0.0065	0	0.0064	0.0066	TRUE
Control	850	Exon	14	17	0.0002	0.0001	0	0.0003	TRUE
Control	850	Exon	14	18	-0.0001	0.9977	-0.0002	0.0001	FALSE
Control	850	Exon	14	19	0.0027	0	0.0026	0.0028	TRUE
Control	850	Exon	14	20	-0.0003	0	-0.0004	-0.0002	TRUE
Control	850	Exon	14	21	0.0043	0	0.0041	0.0044	TRUE
Control	850	Exon	14	22	0.0059	0	0.0058	0.006	TRUE
Control	850	Exon	14	23	0	1	-0.0001	0.0002	FALSE
Control	850	Exon	14	24	0	1	-0.0001	0.0002	FALSE
Control	850	Exon	15	16	0.0021	0	0.0019	0.0022	TRUE
Control	850	Exon	15	17	-0.0043	0	-0.0044	-0.0041	TRUE
Control	850	Exon	15	18	-0.0045	0	-0.0046	-0.0044	TRUE
Control	850	Exon	15	19	-0.0017	0	-0.0018	-0.0016	TRUE
Control	850	Exon	15	20	-0.0047	0	-0.0049	-0.0046	TRUE
Control	850	Exon	15	21	-0.0002	0.001	-0.0003	0	TRUE
Control	850	Exon	15	22	0.0015	0	0.0013	0.0016	TRUE
Control	850	Exon	15	23	-0.0044	0	-0.0045	-0.0043	TRUE
Control	850	Exon	15	24	-0.0044	0	-0.0045	-0.0043	TRUE
Control	850	Exon	16	17	-0.0063	0	-0.0065	-0.0062	TRUE
Control	850	Exon	16	18	-0.0066	0	-0.0067	-0.0064	TRUE
Control	850	Exon	16	19	-0.0038	0	-0.0039	-0.0037	TRUE
Control	850	Exon	16	20	-0.0068	0	-0.0069	-0.0067	TRUE
Control	850	Exon	16	21	-0.0022	0	-0.0024	-0.0021	TRUE
Control	850	Exon	16	22	-0.0006	0	-0.0007	-0.0005	TRUE
Control	850	Exon	16	23	-0.0065	0	-0.0066	-0.0063	TRUE
Control	850	Exon	16	24	-0.0065	0	-0.0066	-0.0063	TRUE
Control	850	Exon	17	18	-0.0002	0	-0.0004	-0.0001	TRUE
Control	850	Exon	17	19	0.0025	0	0.0024	0.0027	TRUE
Control	850	Exon	17	20	-0.0005	0	-0.0006	-0.0003	TRUE
Control	850	Exon	17	21	0.0041	0	0.004	0.0042	TRUE
Control	850	Exon	17	22	0.0057	0	0.0056	0.0059	TRUE
Control	850	Exon	17	23	-0.0001	0.0051	-0.0003	0	TRUE
Control	850	Exon	17	24	-0.0001	0.0135	-0.0003	0	TRUE
Control	850	Exon	18	19	0.0028	0	0.0026	0.0029	TRUE
Control	850	Exon	18	20	-0.0002	0	-0.0004	-0.0001	TRUE
Control	850	Exon	18	21	0.0043	0	0.0042	0.0045	TRUE
Control	850	Exon	18	22	0.006	0	0.0058	0.0061	TRUE
Control	850	Exon	18	23	0.0001	0.7734	0	0.0002	FALSE
Control	850	Exon	18	24	0.0001	0.5895	0	0.0002	FALSE
Control	850	Exon	19	20	-0.003	0	-0.0031	-0.0029	TRUE
Control	850	Exon	19	21	0.0016	0	0.0014	0.0017	TRUE
Control	850	Exon	19	22	0.0032	0	0.0031	0.0033	TRUE
Control	850	Exon	19	23	-0.0027	0	-0.0028	-0.0026	TRUE
Control	850	Exon	19	24	-0.0027	0	-0.0028	-0.0026	TRUE
Control	850	Exon	20	21	0.0046	0	0.0044	0.0047	TRUE
Control	850	Exon	20	22	0.0062	0	0.0061	0.0063	TRUE
Control	850	Exon	20	23	0.0003	0	0.0002	0.0004	TRUE
Control	850	Exon	20	24	0.0003	0	0.0002	0.0005	TRUE
Control	850	Exon	21	22	0.0016	0	0.0015	0.0018	TRUE
Control	850	Exon	21	23	-0.0042	0	-0.0044	-0.0041	TRUE
Control	850	Exon	21	24	-0.0042	0	-0.0044	-0.0041	TRUE
Control	850	Exon	22	23	-0.0059	0	-0.006	-0.0058	TRUE
Control	850	Exon	22	24	-0.0059	0	-0.006	-0.0057	TRUE
Control	850	Exon	23	24	0	1	-0.0001	0.0001	FALSE
Control	850	Intron	1	2	-0.0101	0	-0.0115	-0.0086	TRUE
Control	850	Intron	1	3	-0.0036	0	-0.0051	-0.0021	TRUE
Control	850	Intron	1	4	0.0019	0.0007	0.0004	0.0034	TRUE
Control	850	Intron	1	5	-0.0065	0	-0.008	-0.005	TRUE
Control	850	Intron	1	6	-0.0096	0	-0.0111	-0.0081	TRUE
Control	850	Intron	1	7	0.0002	1	-0.0013	0.0017	FALSE
Control	850	Intron	1	8	-0.01	0	-0.0115	-0.0085	TRUE
Control	850	Intron	1	9	-0.0033	0	-0.0048	-0.0019	TRUE
Control	850	Intron	1	10	0.0022	0	0.0008	0.0037	TRUE
Control	850	Intron	1	11	-0.0066	0	-0.0081	-0.0051	TRUE
Control	850	Intron	1	12	-0.0097	0	-0.0112	-0.0083	TRUE
Control	850	Intron	1	13	-0.0008	0.9699	-0.0023	0.0007	FALSE
Control	850	Intron	1	14	-0.0101	0	-0.0116	-0.0086	TRUE
Control	850	Intron	1	15	-0.0035	0	-0.005	-0.002	TRUE
Control	850	Intron	1	16	0.0019	0.0006	0.0004	0.0034	TRUE
Control	850	Intron	1	17	-0.0067	0	-0.0081	-0.0052	TRUE
Control	850	Intron	1	18	-0.0099	0	-0.0114	-0.0085	TRUE
Control	850	Intron	1	19	-0.0008	0.9477	-0.0023	0.0007	FALSE
Control	850	Intron	1	20	-0.01	0	-0.0115	-0.0086	TRUE
Control	850	Intron	1	21	-0.0034	0	-0.0049	-0.002	TRUE
Control	850	Intron	1	22	0.0022	0	0.0007	0.0037	TRUE
Control	850	Intron	1	23	-0.0067	0	-0.0082	-0.0052	TRUE
Control	850	Intron	1	24	-0.0097	0	-0.0112	-0.0082	TRUE
Control	850	Intron	2	3	0.0065	0	0.005	0.008	TRUE
Control	850	Intron	2	4	0.012	0	0.0105	0.0135	TRUE
Control	850	Intron	2	5	0.0036	0	0.0021	0.0051	TRUE
Control	850	Intron	2	6	0.0005	1	-0.001	0.0019	FALSE
Control	850	Intron	2	7	0.0103	0	0.0088	0.0118	TRUE
Control	850	Intron	2	8	0.0001	1	-0.0014	0.0015	FALSE
Control	850	Intron	2	9	0.0067	0	0.0052	0.0082	TRUE
Control	850	Intron	2	10	0.0123	0	0.0108	0.0138	TRUE
Control	850	Intron	2	11	0.0035	0	0.002	0.0049	TRUE
Control	850	Intron	2	12	0.0003	1	-0.0012	0.0018	FALSE
Control	850	Intron	2	13	0.0093	0	0.0078	0.0108	TRUE
Control	850	Intron	2	14	0	1	-0.0015	0.0014	FALSE
Control	850	Intron	2	15	0.0066	0	0.0051	0.0081	TRUE
Control	850	Intron	2	16	0.012	0	0.0105	0.0135	TRUE
Control	850	Intron	2	17	0.0034	0	0.0019	0.0049	TRUE
Control	850	Intron	2	18	0.0001	1	-0.0014	0.0016	FALSE
Control	850	Intron	2	19	0.0092	0	0.0078	0.0107	TRUE
Control	850	Intron	2	20	0	1	-0.0015	0.0015	FALSE
Control	850	Intron	2	21	0.0066	0	0.0051	0.0081	TRUE
Control	850	Intron	2	22	0.0123	0	0.0108	0.0137	TRUE
Control	850	Intron	2	23	0.0034	0	0.0019	0.0049	TRUE
Control	850	Intron	2	24	0.0003	1	-0.0011	0.0018	FALSE
Control	850	Intron	3	4	0.0055	0	0.004	0.007	TRUE
Control	850	Intron	3	5	-0.0029	0	-0.0044	-0.0014	TRUE
Control	850	Intron	3	6	-0.006	0	-0.0075	-0.0045	TRUE
Control	850	Intron	3	7	0.0038	0	0.0023	0.0053	TRUE
Control	850	Intron	3	8	-0.0064	0	-0.0079	-0.0049	TRUE
Control	850	Intron	3	9	0.0002	1	-0.0012	0.0017	FALSE
Control	850	Intron	3	10	0.0058	0	0.0043	0.0073	TRUE
Control	850	Intron	3	11	-0.003	0	-0.0045	-0.0015	TRUE
Control	850	Intron	3	12	-0.0062	0	-0.0076	-0.0047	TRUE
Control	850	Intron	3	13	0.0028	0	0.0013	0.0043	TRUE
Control	850	Intron	3	14	-0.0065	0	-0.008	-0.005	TRUE
Control	850	Intron	3	15	0.0001	1	-0.0014	0.0016	FALSE
Control	850	Intron	3	16	0.0055	0	0.004	0.007	TRUE
Control	850	Intron	3	17	-0.0031	0	-0.0046	-0.0016	TRUE
Control	850	Intron	3	18	-0.0064	0	-0.0078	-0.0049	TRUE
Control	850	Intron	3	19	0.0028	0	0.0013	0.0043	TRUE
Control	850	Intron	3	20	-0.0065	0	-0.0079	-0.005	TRUE
Control	850	Intron	3	21	0.0001	1	-0.0013	0.0016	FALSE
Control	850	Intron	3	22	0.0058	0	0.0043	0.0073	TRUE
Control	850	Intron	3	23	-0.0031	0	-0.0046	-0.0016	TRUE
Control	850	Intron	3	24	-0.0061	0	-0.0076	-0.0047	TRUE
Control	850	Intron	4	5	-0.0084	0	-0.0099	-0.0069	TRUE
Control	850	Intron	4	6	-0.0115	0	-0.013	-0.01	TRUE
Control	850	Intron	4	7	-0.0017	0.0076	-0.0032	-0.0002	TRUE
Control	850	Intron	4	8	-0.0119	0	-0.0134	-0.0104	TRUE
Control	850	Intron	4	9	-0.0053	0	-0.0067	-0.0038	TRUE
Control	850	Intron	4	10	0.0003	1	-0.0012	0.0018	FALSE
Control	850	Intron	4	11	-0.0085	0	-0.01	-0.007	TRUE
Control	850	Intron	4	12	-0.0117	0	-0.0131	-0.0102	TRUE
Control	850	Intron	4	13	-0.0027	0	-0.0042	-0.0012	TRUE
Control	850	Intron	4	14	-0.012	0	-0.0135	-0.0105	TRUE
Control	850	Intron	4	15	-0.0054	0	-0.0069	-0.0039	TRUE
Control	850	Intron	4	16	0	1	-0.0015	0.0015	FALSE
Control	850	Intron	4	17	-0.0086	0	-0.0101	-0.0071	TRUE
Control	850	Intron	4	18	-0.0119	0	-0.0133	-0.0104	TRUE
Control	850	Intron	4	19	-0.0027	0	-0.0042	-0.0012	TRUE
Control	850	Intron	4	20	-0.012	0	-0.0134	-0.0105	TRUE
Control	850	Intron	4	21	-0.0054	0	-0.0068	-0.0039	TRUE
Control	850	Intron	4	22	0.0003	1	-0.0012	0.0018	FALSE
Control	850	Intron	4	23	-0.0086	0	-0.0101	-0.0071	TRUE
Control	850	Intron	4	24	-0.0116	0	-0.0131	-0.0102	TRUE
Control	850	Intron	5	6	-0.0031	0	-0.0046	-0.0016	TRUE
Control	850	Intron	5	7	0.0067	0	0.0052	0.0082	TRUE
Control	850	Intron	5	8	-0.0035	0	-0.005	-0.002	TRUE
Control	850	Intron	5	9	0.0031	0	0.0017	0.0046	TRUE
Control	850	Intron	5	10	0.0087	0	0.0072	0.0102	TRUE
Control	850	Intron	5	11	-0.0001	1	-0.0016	0.0014	FALSE
Control	850	Intron	5	12	-0.0033	0	-0.0047	-0.0018	TRUE
Control	850	Intron	5	13	0.0057	0	0.0042	0.0072	TRUE
Control	850	Intron	5	14	-0.0036	0	-0.0051	-0.0021	TRUE
Control	850	Intron	5	15	0.003	0	0.0015	0.0045	TRUE
Control	850	Intron	5	16	0.0084	0	0.0069	0.0099	TRUE
Control	850	Intron	5	17	-0.0002	1	-0.0017	0.0013	FALSE
Control	850	Intron	5	18	-0.0035	0	-0.0049	-0.002	TRUE
Control	850	Intron	5	19	0.0057	0	0.0042	0.0072	TRUE
Control	850	Intron	5	20	-0.0036	0	-0.005	-0.0021	TRUE
Control	850	Intron	5	21	0.003	0	0.0016	0.0045	TRUE
Control	850	Intron	5	22	0.0087	0	0.0072	0.0102	TRUE
Control	850	Intron	5	23	-0.0002	1	-0.0017	0.0013	FALSE
Control	850	Intron	5	24	-0.0032	0	-0.0047	-0.0017	TRUE
Control	850	Intron	6	7	0.0098	0	0.0083	0.0113	TRUE
Control	850	Intron	6	8	-0.0004	1	-0.0019	0.0011	FALSE
Control	850	Intron	6	9	0.0063	0	0.0048	0.0077	TRUE
Control	850	Intron	6	10	0.0118	0	0.0104	0.0133	TRUE
Control	850	Intron	6	11	0.003	0	0.0015	0.0045	TRUE
Control	850	Intron	6	12	-0.0001	1	-0.0016	0.0013	FALSE
Control	850	Intron	6	13	0.0088	0	0.0074	0.0103	TRUE
Control	850	Intron	6	14	-0.0005	0.9999	-0.002	0.001	FALSE
Control	850	Intron	6	15	0.0061	0	0.0047	0.0076	TRUE
Control	850	Intron	6	16	0.0115	0	0.01	0.013	TRUE
Control	850	Intron	6	17	0.0029	0	0.0015	0.0044	TRUE
Control	850	Intron	6	18	-0.0003	1	-0.0018	0.0011	FALSE
Control	850	Intron	6	19	0.0088	0	0.0073	0.0103	TRUE
Control	850	Intron	6	20	-0.0004	1	-0.0019	0.001	FALSE
Control	850	Intron	6	21	0.0062	0	0.0047	0.0076	TRUE
Control	850	Intron	6	22	0.0118	0	0.0103	0.0133	TRUE
Control	850	Intron	6	23	0.0029	0	0.0014	0.0044	TRUE
Control	850	Intron	6	24	-0.0001	1	-0.0016	0.0014	FALSE
Control	850	Intron	7	8	-0.0102	0	-0.0117	-0.0087	TRUE
Control	850	Intron	7	9	-0.0036	0	-0.0051	-0.0021	TRUE
Control	850	Intron	7	10	0.002	0.0002	0.0005	0.0035	TRUE
Control	850	Intron	7	11	-0.0068	0	-0.0083	-0.0053	TRUE
Control	850	Intron	7	12	-0.01	0	-0.0115	-0.0085	TRUE
Control	850	Intron	7	13	-0.001	0.7188	-0.0025	0.0005	FALSE
Control	850	Intron	7	14	-0.0103	0	-0.0118	-0.0088	TRUE
Control	850	Intron	7	15	-0.0037	0	-0.0052	-0.0022	TRUE
Control	850	Intron	7	16	0.0017	0.0068	0.0002	0.0032	TRUE
Control	850	Intron	7	17	-0.0069	0	-0.0084	-0.0054	TRUE
Control	850	Intron	7	18	-0.0102	0	-0.0117	-0.0087	TRUE
Control	850	Intron	7	19	-0.001	0.6422	-0.0025	0.0004	FALSE
Control	850	Intron	7	20	-0.0103	0	-0.0117	-0.0088	TRUE
Control	850	Intron	7	21	-0.0037	0	-0.0051	-0.0022	TRUE
Control	850	Intron	7	22	0.002	0.0003	0.0005	0.0035	TRUE
Control	850	Intron	7	23	-0.0069	0	-0.0084	-0.0054	TRUE
Control	850	Intron	7	24	-0.0099	0	-0.0114	-0.0085	TRUE
Control	850	Intron	8	9	0.0067	0	0.0052	0.0081	TRUE
Control	850	Intron	8	10	0.0122	0	0.0108	0.0137	TRUE
Control	850	Intron	8	11	0.0034	0	0.0019	0.0049	TRUE
Control	850	Intron	8	12	0.0003	1	-0.0012	0.0017	FALSE
Control	850	Intron	8	13	0.0092	0	0.0078	0.0107	TRUE
Control	850	Intron	8	14	-0.0001	1	-0.0016	0.0014	FALSE
Control	850	Intron	8	15	0.0065	0	0.0051	0.008	TRUE
Control	850	Intron	8	16	0.0119	0	0.0105	0.0134	TRUE
Control	850	Intron	8	17	0.0033	0	0.0019	0.0048	TRUE
Control	850	Intron	8	18	0.0001	1	-0.0014	0.0015	FALSE
Control	850	Intron	8	19	0.0092	0	0.0077	0.0107	TRUE
Control	850	Intron	8	20	0	1	-0.0015	0.0015	FALSE
Control	850	Intron	8	21	0.0066	0	0.0051	0.0081	TRUE
Control	850	Intron	8	22	0.0122	0	0.0107	0.0137	TRUE
Control	850	Intron	8	23	0.0033	0	0.0018	0.0048	TRUE
Control	850	Intron	8	24	0.0003	1	-0.0012	0.0018	FALSE
Control	850	Intron	9	10	0.0056	0	0.0041	0.0071	TRUE
Control	850	Intron	9	11	-0.0033	0	-0.0047	-0.0018	TRUE
Control	850	Intron	9	12	-0.0064	0	-0.0079	-0.0049	TRUE
Control	850	Intron	9	13	0.0026	0	0.0011	0.0041	TRUE
Control	850	Intron	9	14	-0.0068	0	-0.0082	-0.0053	TRUE
Control	850	Intron	9	15	-0.0001	1	-0.0016	0.0014	FALSE
Control	850	Intron	9	16	0.0053	0	0.0038	0.0068	TRUE
Control	850	Intron	9	17	-0.0033	0	-0.0048	-0.0018	TRUE
Control	850	Intron	9	18	-0.0066	0	-0.0081	-0.0051	TRUE
Control	850	Intron	9	19	0.0025	0	0.0011	0.004	TRUE
Control	850	Intron	9	20	-0.0067	0	-0.0082	-0.0052	TRUE
Control	850	Intron	9	21	-0.0001	1	-0.0016	0.0014	FALSE
Control	850	Intron	9	22	0.0055	0	0.0041	0.007	TRUE
Control	850	Intron	9	23	-0.0033	0	-0.0048	-0.0018	TRUE
Control	850	Intron	9	24	-0.0064	0	-0.0079	-0.0049	TRUE
Control	850	Intron	10	11	-0.0088	0	-0.0103	-0.0073	TRUE
Control	850	Intron	10	12	-0.012	0	-0.0135	-0.0105	TRUE
Control	850	Intron	10	13	-0.003	0	-0.0045	-0.0015	TRUE
Control	850	Intron	10	14	-0.0123	0	-0.0138	-0.0109	TRUE
Control	850	Intron	10	15	-0.0057	0	-0.0072	-0.0042	TRUE
Control	850	Intron	10	16	-0.0003	1	-0.0018	0.0012	FALSE
Control	850	Intron	10	17	-0.0089	0	-0.0104	-0.0074	TRUE
Control	850	Intron	10	18	-0.0122	0	-0.0137	-0.0107	TRUE
Control	850	Intron	10	19	-0.003	0	-0.0045	-0.0016	TRUE
Control	850	Intron	10	20	-0.0123	0	-0.0138	-0.0108	TRUE
Control	850	Intron	10	21	-0.0057	0	-0.0072	-0.0042	TRUE
Control	850	Intron	10	22	0	1	-0.0015	0.0015	FALSE
Control	850	Intron	10	23	-0.0089	0	-0.0104	-0.0074	TRUE
Control	850	Intron	10	24	-0.012	0	-0.0134	-0.0105	TRUE
Control	850	Intron	11	12	-0.0031	0	-0.0046	-0.0017	TRUE
Control	850	Intron	11	13	0.0058	0	0.0043	0.0073	TRUE
Control	850	Intron	11	14	-0.0035	0	-0.005	-0.002	TRUE
Control	850	Intron	11	15	0.0031	0	0.0016	0.0046	TRUE
Control	850	Intron	11	16	0.0085	0	0.007	0.01	TRUE
Control	850	Intron	11	17	-0.0001	1	-0.0015	0.0014	FALSE
Control	850	Intron	11	18	-0.0033	0	-0.0048	-0.0019	TRUE
Control	850	Intron	11	19	0.0058	0	0.0043	0.0073	TRUE
Control	850	Intron	11	20	-0.0034	0	-0.0049	-0.002	TRUE
Control	850	Intron	11	21	0.0032	0	0.0017	0.0046	TRUE
Control	850	Intron	11	22	0.0088	0	0.0073	0.0103	TRUE
Control	850	Intron	11	23	-0.0001	1	-0.0016	0.0014	FALSE
Control	850	Intron	11	24	-0.0031	0	-0.0046	-0.0016	TRUE
Control	850	Intron	12	13	0.009	0	0.0075	0.0105	TRUE
Control	850	Intron	12	14	-0.0004	1	-0.0018	0.0011	FALSE
Control	850	Intron	12	15	0.0063	0	0.0048	0.0078	TRUE
Control	850	Intron	12	16	0.0117	0	0.0102	0.0132	TRUE
Control	850	Intron	12	17	0.0031	0	0.0016	0.0046	TRUE
Control	850	Intron	12	18	-0.0002	1	-0.0017	0.0013	FALSE
Control	850	Intron	12	19	0.0089	0	0.0074	0.0104	TRUE
Control	850	Intron	12	20	-0.0003	1	-0.0018	0.0012	FALSE
Control	850	Intron	12	21	0.0063	0	0.0048	0.0078	TRUE
Control	850	Intron	12	22	0.0119	0	0.0105	0.0134	TRUE
Control	850	Intron	12	23	0.0031	0	0.0016	0.0046	TRUE
Control	850	Intron	12	24	0	1	-0.0015	0.0015	FALSE
Control	850	Intron	13	14	-0.0093	0	-0.0108	-0.0079	TRUE
Control	850	Intron	13	15	-0.0027	0	-0.0042	-0.0012	TRUE
Control	850	Intron	13	16	0.0027	0	0.0012	0.0042	TRUE
Control	850	Intron	13	17	-0.0059	0	-0.0074	-0.0044	TRUE
Control	850	Intron	13	18	-0.0092	0	-0.0107	-0.0077	TRUE
Control	850	Intron	13	19	0	1	-0.0015	0.0014	FALSE
Control	850	Intron	13	20	-0.0093	0	-0.0108	-0.0078	TRUE
Control	850	Intron	13	21	-0.0027	0	-0.0042	-0.0012	TRUE
Control	850	Intron	13	22	0.003	0	0.0015	0.0045	TRUE
Control	850	Intron	13	23	-0.0059	0	-0.0074	-0.0044	TRUE
Control	850	Intron	13	24	-0.0089	0	-0.0104	-0.0075	TRUE
Control	850	Intron	14	15	0.0066	0	0.0052	0.0081	TRUE
Control	850	Intron	14	16	0.012	0	0.0106	0.0135	TRUE
Control	850	Intron	14	17	0.0034	0	0.002	0.0049	TRUE
Control	850	Intron	14	18	0.0002	1	-0.0013	0.0016	FALSE
Control	850	Intron	14	19	0.0093	0	0.0078	0.0108	TRUE
Control	850	Intron	14	20	0.0001	1	-0.0014	0.0016	FALSE
Control	850	Intron	14	21	0.0067	0	0.0052	0.0082	TRUE
Control	850	Intron	14	22	0.0123	0	0.0108	0.0138	TRUE
Control	850	Intron	14	23	0.0034	0	0.0019	0.0049	TRUE
Control	850	Intron	14	24	0.0004	1	-0.0011	0.0019	FALSE
Control	850	Intron	15	16	0.0054	0	0.0039	0.0069	TRUE
Control	850	Intron	15	17	-0.0032	0	-0.0047	-0.0017	TRUE
Control	850	Intron	15	18	-0.0065	0	-0.008	-0.005	TRUE
Control	850	Intron	15	19	0.0027	0	0.0012	0.0041	TRUE
Control	850	Intron	15	20	-0.0066	0	-0.0081	-0.0051	TRUE
Control	850	Intron	15	21	0	1	-0.0015	0.0015	FALSE
Control	850	Intron	15	22	0.0057	0	0.0042	0.0072	TRUE
Control	850	Intron	15	23	-0.0032	0	-0.0047	-0.0017	TRUE
Control	850	Intron	15	24	-0.0062	0	-0.0077	-0.0048	TRUE
Control	850	Intron	16	17	-0.0086	0	-0.0101	-0.0071	TRUE
Control	850	Intron	16	18	-0.0119	0	-0.0134	-0.0104	TRUE
Control	850	Intron	16	19	-0.0027	0	-0.0042	-0.0013	TRUE
Control	850	Intron	16	20	-0.012	0	-0.0134	-0.0105	TRUE
Control	850	Intron	16	21	-0.0054	0	-0.0068	-0.0039	TRUE
Control	850	Intron	16	22	0.0003	1	-0.0012	0.0018	FALSE
Control	850	Intron	16	23	-0.0086	0	-0.0101	-0.0071	TRUE
Control	850	Intron	16	24	-0.0116	0	-0.0131	-0.0102	TRUE
Control	850	Intron	17	18	-0.0033	0	-0.0048	-0.0018	TRUE
Control	850	Intron	17	19	0.0058	0	0.0044	0.0073	TRUE
Control	850	Intron	17	20	-0.0034	0	-0.0049	-0.0019	TRUE
Control	850	Intron	17	21	0.0032	0	0.0017	0.0047	TRUE
Control	850	Intron	17	22	0.0089	0	0.0074	0.0103	TRUE
Control	850	Intron	17	23	0	1	-0.0015	0.0015	FALSE
Control	850	Intron	17	24	-0.0031	0	-0.0045	-0.0016	TRUE
Control	850	Intron	18	19	0.0091	0	0.0077	0.0106	TRUE
Control	850	Intron	18	20	-0.0001	1	-0.0016	0.0014	FALSE
Control	850	Intron	18	21	0.0065	0	0.005	0.008	TRUE
Control	850	Intron	18	22	0.0121	0	0.0107	0.0136	TRUE
Control	850	Intron	18	23	0.0033	0	0.0018	0.0048	TRUE
Control	850	Intron	18	24	0.0002	1	-0.0013	0.0017	FALSE
Control	850	Intron	19	20	-0.0092	0	-0.0107	-0.0077	TRUE
Control	850	Intron	19	21	-0.0026	0	-0.0041	-0.0011	TRUE
Control	850	Intron	19	22	0.003	0	0.0015	0.0045	TRUE
Control	850	Intron	19	23	-0.0059	0	-0.0073	-0.0044	TRUE
Control	850	Intron	19	24	-0.0089	0	-0.0104	-0.0074	TRUE
Control	850	Intron	20	21	0.0066	0	0.0051	0.0081	TRUE
Control	850	Intron	20	22	0.0122	0	0.0108	0.0137	TRUE
Control	850	Intron	20	23	0.0034	0	0.0019	0.0048	TRUE
Control	850	Intron	20	24	0.0003	1	-0.0012	0.0018	FALSE
Control	850	Intron	21	22	0.0056	0	0.0042	0.0071	TRUE
Control	850	Intron	21	23	-0.0032	0	-0.0047	-0.0018	TRUE
Control	850	Intron	21	24	-0.0063	0	-0.0078	-0.0048	TRUE
Control	850	Intron	22	23	-0.0089	0	-0.0104	-0.0074	TRUE
Control	850	Intron	22	24	-0.0119	0	-0.0134	-0.0104	TRUE
Control	850	Intron	23	24	-0.003	0	-0.0045	-0.0016	TRUE
EGFR	183535	Exon	1	2	0.0098	0	0.0096	0.01	TRUE
EGFR	183535	Exon	1	3	0.0086	0	0.0084	0.0089	TRUE
EGFR	183535	Exon	1	4	0.0124	0	0.0122	0.0127	TRUE
EGFR	183535	Exon	1	5	0.0097	0	0.0095	0.01	TRUE
EGFR	183535	Exon	1	6	0.0009	0	0.0006	0.0011	TRUE
EGFR	183535	Exon	1	7	0	1	-0.0002	0.0003	FALSE
EGFR	183535	Exon	1	8	0.0104	0	0.0101	0.0106	TRUE
EGFR	183535	Exon	1	9	0.0097	0	0.0095	0.01	TRUE
EGFR	183535	Exon	1	10	0.0129	0	0.0127	0.0131	TRUE
EGFR	183535	Exon	1	11	0.0102	0	0.0099	0.0104	TRUE
EGFR	183535	Exon	1	12	0.0016	0	0.0013	0.0018	TRUE
EGFR	183535	Exon	1	13	-0.0011	0	-0.0013	-0.0009	TRUE
EGFR	183535	Exon	1	14	0.0096	0	0.0094	0.0099	TRUE
EGFR	183535	Exon	1	15	0.0085	0	0.0082	0.0087	TRUE
EGFR	183535	Exon	1	16	0.0126	0	0.0124	0.0128	TRUE
EGFR	183535	Exon	1	17	0.0095	0	0.0092	0.0097	TRUE
EGFR	183535	Exon	1	18	0.0024	0	0.0021	0.0026	TRUE
EGFR	183535	Exon	1	19	0.0007	0	0.0004	0.0009	TRUE
EGFR	183535	Exon	1	20	0.0107	0	0.0104	0.0109	TRUE
EGFR	183535	Exon	1	21	0.0093	0	0.0091	0.0095	TRUE
EGFR	183535	Exon	1	22	0.0132	0	0.013	0.0134	TRUE
EGFR	183535	Exon	1	23	0.0098	0	0.0096	0.0101	TRUE
EGFR	183535	Exon	1	24	0.0022	0	0.002	0.0025	TRUE
EGFR	183535	Exon	2	3	-0.0012	0	-0.0014	-0.0009	TRUE
EGFR	183535	Exon	2	4	0.0026	0	0.0024	0.0029	TRUE
EGFR	183535	Exon	2	5	-0.0001	1	-0.0003	0.0002	FALSE
EGFR	183535	Exon	2	6	-0.0089	0	-0.0092	-0.0087	TRUE
EGFR	183535	Exon	2	7	-0.0098	0	-0.01	-0.0095	TRUE
EGFR	183535	Exon	2	8	0.0006	0	0.0004	0.0008	TRUE
EGFR	183535	Exon	2	9	-0.0001	1	-0.0003	0.0002	FALSE
EGFR	183535	Exon	2	10	0.0031	0	0.0029	0.0033	TRUE
EGFR	183535	Exon	2	11	0.0004	0	0.0001	0.0006	TRUE
EGFR	183535	Exon	2	12	-0.0082	0	-0.0085	-0.008	TRUE
EGFR	183535	Exon	2	13	-0.0109	0	-0.0111	-0.0107	TRUE
EGFR	183535	Exon	2	14	-0.0002	0.5386	-0.0004	0.0001	FALSE
EGFR	183535	Exon	2	15	-0.0013	0	-0.0016	-0.0011	TRUE
EGFR	183535	Exon	2	16	0.0028	0	0.0026	0.003	TRUE
EGFR	183535	Exon	2	17	-0.0003	0	-0.0006	-0.0001	TRUE
EGFR	183535	Exon	2	18	-0.0074	0	-0.0077	-0.0072	TRUE
EGFR	183535	Exon	2	19	-0.0091	0	-0.0094	-0.0089	TRUE
EGFR	183535	Exon	2	20	0.0009	0	0.0006	0.0011	TRUE
EGFR	183535	Exon	2	21	-0.0005	0	-0.0007	-0.0003	TRUE
EGFR	183535	Exon	2	22	0.0034	0	0.0032	0.0036	TRUE
EGFR	183535	Exon	2	23	0	1	-0.0002	0.0003	FALSE
EGFR	183535	Exon	2	24	-0.0076	0	-0.0078	-0.0073	TRUE
EGFR	183535	Exon	3	4	0.0038	0	0.0036	0.004	TRUE
EGFR	183535	Exon	3	5	0.0011	0	0.0009	0.0013	TRUE
EGFR	183535	Exon	3	6	-0.0078	0	-0.008	-0.0075	TRUE
EGFR	183535	Exon	3	7	-0.0086	0	-0.0088	-0.0084	TRUE
EGFR	183535	Exon	3	8	0.0018	0	0.0015	0.002	TRUE
EGFR	183535	Exon	3	9	0.0011	0	0.0009	0.0013	TRUE
EGFR	183535	Exon	3	10	0.0043	0	0.0041	0.0045	TRUE
EGFR	183535	Exon	3	11	0.0015	0	0.0013	0.0018	TRUE
EGFR	183535	Exon	3	12	-0.0071	0	-0.0073	-0.0068	TRUE
EGFR	183535	Exon	3	13	-0.0097	0	-0.01	-0.0095	TRUE
EGFR	183535	Exon	3	14	0.001	0	0.0008	0.0012	TRUE
EGFR	183535	Exon	3	15	-0.0001	0.7555	-0.0004	0.0001	FALSE
EGFR	183535	Exon	3	16	0.004	0	0.0037	0.0042	TRUE
EGFR	183535	Exon	3	17	0.0008	0	0.0006	0.0011	TRUE
EGFR	183535	Exon	3	18	-0.0063	0	-0.0065	-0.006	TRUE
EGFR	183535	Exon	3	19	-0.008	0	-0.0082	-0.0077	TRUE
EGFR	183535	Exon	3	20	0.002	0	0.0018	0.0023	TRUE
EGFR	183535	Exon	3	21	0.0007	0	0.0004	0.0009	TRUE
EGFR	183535	Exon	3	22	0.0046	0	0.0043	0.0048	TRUE
EGFR	183535	Exon	3	23	0.0012	0	0.001	0.0014	TRUE
EGFR	183535	Exon	3	24	-0.0064	0	-0.0066	-0.0062	TRUE
EGFR	183535	Exon	4	5	-0.0027	0	-0.0029	-0.0025	TRUE
EGFR	183535	Exon	4	6	-0.0116	0	-0.0118	-0.0114	TRUE
EGFR	183535	Exon	4	7	-0.0124	0	-0.0126	-0.0122	TRUE
EGFR	183535	Exon	4	8	-0.0021	0	-0.0023	-0.0018	TRUE
EGFR	183535	Exon	4	9	-0.0027	0	-0.0029	-0.0025	TRUE
EGFR	183535	Exon	4	10	0.0005	0	0.0002	0.0007	TRUE
EGFR	183535	Exon	4	11	-0.0023	0	-0.0025	-0.002	TRUE
EGFR	183535	Exon	4	12	-0.0109	0	-0.0111	-0.0107	TRUE
EGFR	183535	Exon	4	13	-0.0136	0	-0.0138	-0.0133	TRUE
EGFR	183535	Exon	4	14	-0.0028	0	-0.003	-0.0026	TRUE
EGFR	183535	Exon	4	15	-0.004	0	-0.0042	-0.0037	TRUE
EGFR	183535	Exon	4	16	0.0002	0.6218	-0.0001	0.0004	FALSE
EGFR	183535	Exon	4	17	-0.003	0	-0.0032	-0.0028	TRUE
EGFR	183535	Exon	4	18	-0.0101	0	-0.0103	-0.0098	TRUE
EGFR	183535	Exon	4	19	-0.0118	0	-0.012	-0.0115	TRUE
EGFR	183535	Exon	4	20	-0.0018	0	-0.002	-0.0016	TRUE
EGFR	183535	Exon	4	21	-0.0031	0	-0.0034	-0.0029	TRUE
EGFR	183535	Exon	4	22	0.0007	0	0.0005	0.001	TRUE
EGFR	183535	Exon	4	23	-0.0026	0	-0.0028	-0.0024	TRUE
EGFR	183535	Exon	4	24	-0.0102	0	-0.0104	-0.01	TRUE
EGFR	183535	Exon	5	6	-0.0089	0	-0.0091	-0.0086	TRUE
EGFR	183535	Exon	5	7	-0.0097	0	-0.0099	-0.0095	TRUE
EGFR	183535	Exon	5	8	0.0007	0	0.0004	0.0009	TRUE
EGFR	183535	Exon	5	9	0	1	-0.0002	0.0002	FALSE
EGFR	183535	Exon	5	10	0.0032	0	0.003	0.0034	TRUE
EGFR	183535	Exon	5	11	0.0004	0	0.0002	0.0007	TRUE
EGFR	183535	Exon	5	12	-0.0082	0	-0.0084	-0.0079	TRUE
EGFR	183535	Exon	5	13	-0.0108	0	-0.0111	-0.0106	TRUE
EGFR	183535	Exon	5	14	-0.0001	0.9989	-0.0003	0.0001	FALSE
EGFR	183535	Exon	5	15	-0.0012	0	-0.0015	-0.001	TRUE
EGFR	183535	Exon	5	16	0.0029	0	0.0026	0.0031	TRUE
EGFR	183535	Exon	5	17	-0.0003	0.004	-0.0005	0	TRUE
EGFR	183535	Exon	5	18	-0.0074	0	-0.0076	-0.0071	TRUE
EGFR	183535	Exon	5	19	-0.0091	0	-0.0093	-0.0088	TRUE
EGFR	183535	Exon	5	20	0.0009	0	0.0007	0.0012	TRUE
EGFR	183535	Exon	5	21	-0.0004	0	-0.0007	-0.0002	TRUE
EGFR	183535	Exon	5	22	0.0035	0	0.0032	0.0037	TRUE
EGFR	183535	Exon	5	23	0.0001	0.9935	-0.0001	0.0003	FALSE
EGFR	183535	Exon	5	24	-0.0075	0	-0.0077	-0.0073	TRUE
EGFR	183535	Exon	6	7	-0.0008	0	-0.001	-0.0006	TRUE
EGFR	183535	Exon	6	8	0.0095	0	0.0093	0.0098	TRUE
EGFR	183535	Exon	6	9	0.0089	0	0.0087	0.0091	TRUE
EGFR	183535	Exon	6	10	0.0121	0	0.0118	0.0123	TRUE
EGFR	183535	Exon	6	11	0.0093	0	0.0091	0.0095	TRUE
EGFR	183535	Exon	6	12	0.0007	0	0.0005	0.0009	TRUE
EGFR	183535	Exon	6	13	-0.002	0	-0.0022	-0.0017	TRUE
EGFR	183535	Exon	6	14	0.0088	0	0.0086	0.009	TRUE
EGFR	183535	Exon	6	15	0.0076	0	0.0074	0.0079	TRUE
EGFR	183535	Exon	6	16	0.0117	0	0.0115	0.012	TRUE
EGFR	183535	Exon	6	17	0.0086	0	0.0084	0.0088	TRUE
EGFR	183535	Exon	6	18	0.0015	0	0.0013	0.0017	TRUE
EGFR	183535	Exon	6	19	-0.0002	0.3842	-0.0004	0	FALSE
EGFR	183535	Exon	6	20	0.0098	0	0.0096	0.01	TRUE
EGFR	183535	Exon	6	21	0.0084	0	0.0082	0.0087	TRUE
EGFR	183535	Exon	6	22	0.0123	0	0.0121	0.0126	TRUE
EGFR	183535	Exon	6	23	0.009	0	0.0087	0.0092	TRUE
EGFR	183535	Exon	6	24	0.0014	0	0.0012	0.0016	TRUE
EGFR	183535	Exon	7	8	0.0103	0	0.0101	0.0106	TRUE
EGFR	183535	Exon	7	9	0.0097	0	0.0095	0.0099	TRUE
EGFR	183535	Exon	7	10	0.0129	0	0.0126	0.0131	TRUE
EGFR	183535	Exon	7	11	0.0101	0	0.0099	0.0104	TRUE
EGFR	183535	Exon	7	12	0.0015	0	0.0013	0.0018	TRUE
EGFR	183535	Exon	7	13	-0.0012	0	-0.0014	-0.0009	TRUE
EGFR	183535	Exon	7	14	0.0096	0	0.0094	0.0098	TRUE
EGFR	183535	Exon	7	15	0.0084	0	0.0082	0.0087	TRUE
EGFR	183535	Exon	7	16	0.0126	0	0.0123	0.0128	TRUE
EGFR	183535	Exon	7	17	0.0094	0	0.0092	0.0096	TRUE
EGFR	183535	Exon	7	18	0.0023	0	0.0021	0.0026	TRUE
EGFR	183535	Exon	7	19	0.0006	0	0.0004	0.0009	TRUE
EGFR	183535	Exon	7	20	0.0106	0	0.0104	0.0108	TRUE
EGFR	183535	Exon	7	21	0.0093	0	0.009	0.0095	TRUE
EGFR	183535	Exon	7	22	0.0132	0	0.0129	0.0134	TRUE
EGFR	183535	Exon	7	23	0.0098	0	0.0096	0.01	TRUE
EGFR	183535	Exon	7	24	0.0022	0	0.002	0.0024	TRUE
EGFR	183535	Exon	8	9	-0.0006	0	-0.0009	-0.0004	TRUE
EGFR	183535	Exon	8	10	0.0025	0	0.0023	0.0028	TRUE
EGFR	183535	Exon	8	11	-0.0002	0.1518	-0.0004	0	FALSE
EGFR	183535	Exon	8	12	-0.0088	0	-0.009	-0.0086	TRUE
EGFR	183535	Exon	8	13	-0.0115	0	-0.0117	-0.0113	TRUE
EGFR	183535	Exon	8	14	-0.0007	0	-0.001	-0.0005	TRUE
EGFR	183535	Exon	8	15	-0.0019	0	-0.0021	-0.0017	TRUE
EGFR	183535	Exon	8	16	0.0022	0	0.002	0.0024	TRUE
EGFR	183535	Exon	8	17	-0.0009	0	-0.0012	-0.0007	TRUE
EGFR	183535	Exon	8	18	-0.008	0	-0.0082	-0.0078	TRUE
EGFR	183535	Exon	8	19	-0.0097	0	-0.0099	-0.0095	TRUE
EGFR	183535	Exon	8	20	0.0003	0.0025	0	0.0005	TRUE
EGFR	183535	Exon	8	21	-0.0011	0	-0.0013	-0.0009	TRUE
EGFR	183535	Exon	8	22	0.0028	0	0.0026	0.003	TRUE
EGFR	183535	Exon	8	23	-0.0005	0	-0.0008	-0.0003	TRUE
EGFR	183535	Exon	8	24	-0.0081	0	-0.0084	-0.0079	TRUE
EGFR	183535	Exon	9	10	0.0032	0	0.0029	0.0034	TRUE
EGFR	183535	Exon	9	11	0.0004	0	0.0002	0.0007	TRUE
EGFR	183535	Exon	9	12	-0.0082	0	-0.0084	-0.008	TRUE
EGFR	183535	Exon	9	13	-0.0109	0	-0.0111	-0.0106	TRUE
EGFR	183535	Exon	9	14	-0.0001	0.9927	-0.0003	0.0001	FALSE
EGFR	183535	Exon	9	15	-0.0013	0	-0.0015	-0.001	TRUE
EGFR	183535	Exon	9	16	0.0029	0	0.0026	0.0031	TRUE
EGFR	183535	Exon	9	17	-0.0003	0.0016	-0.0005	-0.0001	TRUE
EGFR	183535	Exon	9	18	-0.0074	0	-0.0076	-0.0071	TRUE
EGFR	183535	Exon	9	19	-0.0091	0	-0.0093	-0.0088	TRUE
EGFR	183535	Exon	9	20	0.0009	0	0.0007	0.0011	TRUE
EGFR	183535	Exon	9	21	-0.0004	0	-0.0007	-0.0002	TRUE
EGFR	183535	Exon	9	22	0.0034	0	0.0032	0.0037	TRUE
EGFR	183535	Exon	9	23	0.0001	0.9991	-0.0001	0.0003	FALSE
EGFR	183535	Exon	9	24	-0.0075	0	-0.0077	-0.0073	TRUE
EGFR	183535	Exon	10	11	-0.0027	0	-0.003	-0.0025	TRUE
EGFR	183535	Exon	10	12	-0.0113	0	-0.0116	-0.0111	TRUE
EGFR	183535	Exon	10	13	-0.014	0	-0.0143	-0.0138	TRUE
EGFR	183535	Exon	10	14	-0.0033	0	-0.0035	-0.003	TRUE
EGFR	183535	Exon	10	15	-0.0044	0	-0.0047	-0.0042	TRUE
EGFR	183535	Exon	10	16	-0.0003	0.0002	-0.0005	-0.0001	TRUE
EGFR	183535	Exon	10	17	-0.0035	0	-0.0037	-0.0032	TRUE
EGFR	183535	Exon	10	18	-0.0105	0	-0.0108	-0.0103	TRUE
EGFR	183535	Exon	10	19	-0.0122	0	-0.0125	-0.012	TRUE
EGFR	183535	Exon	10	20	-0.0023	0	-0.0025	-0.002	TRUE
EGFR	183535	Exon	10	21	-0.0036	0	-0.0038	-0.0034	TRUE
EGFR	183535	Exon	10	22	0.0003	0.0022	0	0.0005	TRUE
EGFR	183535	Exon	10	23	-0.0031	0	-0.0033	-0.0028	TRUE
EGFR	183535	Exon	10	24	-0.0107	0	-0.0109	-0.0104	TRUE
EGFR	183535	Exon	11	12	-0.0086	0	-0.0088	-0.0084	TRUE
EGFR	183535	Exon	11	13	-0.0113	0	-0.0115	-0.0111	TRUE
EGFR	183535	Exon	11	14	-0.0005	0	-0.0008	-0.0003	TRUE
EGFR	183535	Exon	11	15	-0.0017	0	-0.0019	-0.0015	TRUE
EGFR	183535	Exon	11	16	0.0024	0	0.0022	0.0027	TRUE
EGFR	183535	Exon	11	17	-0.0007	0	-0.0009	-0.0005	TRUE
EGFR	183535	Exon	11	18	-0.0078	0	-0.008	-0.0076	TRUE
EGFR	183535	Exon	11	19	-0.0095	0	-0.0097	-0.0093	TRUE
EGFR	183535	Exon	11	20	0.0005	0	0.0003	0.0007	TRUE
EGFR	183535	Exon	11	21	-0.0009	0	-0.0011	-0.0006	TRUE
EGFR	183535	Exon	11	22	0.003	0	0.0028	0.0032	TRUE
EGFR	183535	Exon	11	23	-0.0003	0	-0.0006	-0.0001	TRUE
EGFR	183535	Exon	11	24	-0.0079	0	-0.0082	-0.0077	TRUE
EGFR	183535	Exon	12	13	-0.0027	0	-0.0029	-0.0024	TRUE
EGFR	183535	Exon	12	14	0.0081	0	0.0078	0.0083	TRUE
EGFR	183535	Exon	12	15	0.0069	0	0.0067	0.0071	TRUE
EGFR	183535	Exon	12	16	0.011	0	0.0108	0.0113	TRUE
EGFR	183535	Exon	12	17	0.0079	0	0.0077	0.0081	TRUE
EGFR	183535	Exon	12	18	0.0008	0	0.0006	0.001	TRUE
EGFR	183535	Exon	12	19	-0.0009	0	-0.0011	-0.0007	TRUE
EGFR	183535	Exon	12	20	0.0091	0	0.0089	0.0093	TRUE
EGFR	183535	Exon	12	21	0.0077	0	0.0075	0.008	TRUE
EGFR	183535	Exon	12	22	0.0116	0	0.0114	0.0119	TRUE
EGFR	183535	Exon	12	23	0.0083	0	0.008	0.0085	TRUE
EGFR	183535	Exon	12	24	0.0007	0	0.0005	0.0009	TRUE
EGFR	183535	Exon	13	14	0.0108	0	0.0105	0.011	TRUE
EGFR	183535	Exon	13	15	0.0096	0	0.0094	0.0098	TRUE
EGFR	183535	Exon	13	16	0.0137	0	0.0135	0.0139	TRUE
EGFR	183535	Exon	13	17	0.0106	0	0.0103	0.0108	TRUE
EGFR	183535	Exon	13	18	0.0035	0	0.0033	0.0037	TRUE
EGFR	183535	Exon	13	19	0.0018	0	0.0016	0.002	TRUE
EGFR	183535	Exon	13	20	0.0118	0	0.0115	0.012	TRUE
EGFR	183535	Exon	13	21	0.0104	0	0.0102	0.0106	TRUE
EGFR	183535	Exon	13	22	0.0143	0	0.0141	0.0145	TRUE
EGFR	183535	Exon	13	23	0.011	0	0.0107	0.0112	TRUE
EGFR	183535	Exon	13	24	0.0034	0	0.0031	0.0036	TRUE
EGFR	183535	Exon	14	15	-0.0012	0	-0.0014	-0.0009	TRUE
EGFR	183535	Exon	14	16	0.003	0	0.0027	0.0032	TRUE
EGFR	183535	Exon	14	17	-0.0002	0.4177	-0.0004	0.0001	FALSE
EGFR	183535	Exon	14	18	-0.0073	0	-0.0075	-0.007	TRUE
EGFR	183535	Exon	14	19	-0.009	0	-0.0092	-0.0087	TRUE
EGFR	183535	Exon	14	20	0.001	0	0.0008	0.0013	TRUE
EGFR	183535	Exon	14	21	-0.0003	0	-0.0006	-0.0001	TRUE
EGFR	183535	Exon	14	22	0.0036	0	0.0033	0.0038	TRUE
EGFR	183535	Exon	14	23	0.0002	0.2064	0	0.0004	FALSE
EGFR	183535	Exon	14	24	-0.0074	0	-0.0076	-0.0072	TRUE
EGFR	183535	Exon	15	16	0.0041	0	0.0039	0.0044	TRUE
EGFR	183535	Exon	15	17	0.001	0	0.0008	0.0012	TRUE
EGFR	183535	Exon	15	18	-0.0061	0	-0.0063	-0.0059	TRUE
EGFR	183535	Exon	15	19	-0.0078	0	-0.008	-0.0076	TRUE
EGFR	183535	Exon	15	20	0.0022	0	0.002	0.0024	TRUE
EGFR	183535	Exon	15	21	0.0008	0	0.0006	0.0011	TRUE
EGFR	183535	Exon	15	22	0.0047	0	0.0045	0.0049	TRUE
EGFR	183535	Exon	15	23	0.0014	0	0.0011	0.0016	TRUE
EGFR	183535	Exon	15	24	-0.0062	0	-0.0065	-0.006	TRUE
EGFR	183535	Exon	16	17	-0.0031	0	-0.0034	-0.0029	TRUE
EGFR	183535	Exon	16	18	-0.0102	0	-0.0105	-0.01	TRUE
EGFR	183535	Exon	16	19	-0.0119	0	-0.0122	-0.0117	TRUE
EGFR	183535	Exon	16	20	-0.0019	0	-0.0022	-0.0017	TRUE
EGFR	183535	Exon	16	21	-0.0033	0	-0.0035	-0.0031	TRUE
EGFR	183535	Exon	16	22	0.0006	0	0.0004	0.0008	TRUE
EGFR	183535	Exon	16	23	-0.0028	0	-0.003	-0.0025	TRUE
EGFR	183535	Exon	16	24	-0.0104	0	-0.0106	-0.0101	TRUE
EGFR	183535	Exon	17	18	-0.0071	0	-0.0073	-0.0069	TRUE
EGFR	183535	Exon	17	19	-0.0088	0	-0.009	-0.0086	TRUE
EGFR	183535	Exon	17	20	0.0012	0	0.001	0.0014	TRUE
EGFR	183535	Exon	17	21	-0.0002	0.6746	-0.0004	0.0001	FALSE
EGFR	183535	Exon	17	22	0.0037	0	0.0035	0.004	TRUE
EGFR	183535	Exon	17	23	0.0004	0	0.0001	0.0006	TRUE
EGFR	183535	Exon	17	24	-0.0072	0	-0.0074	-0.007	TRUE
EGFR	183535	Exon	18	19	-0.0017	0	-0.0019	-0.0015	TRUE
EGFR	183535	Exon	18	20	0.0083	0	0.0081	0.0085	TRUE
EGFR	183535	Exon	18	21	0.0069	0	0.0067	0.0072	TRUE
EGFR	183535	Exon	18	22	0.0108	0	0.0106	0.011	TRUE
EGFR	183535	Exon	18	23	0.0075	0	0.0072	0.0077	TRUE
EGFR	183535	Exon	18	24	-0.0001	0.9308	-0.0004	0.0001	FALSE
EGFR	183535	Exon	19	20	0.01	0	0.0098	0.0102	TRUE
EGFR	183535	Exon	19	21	0.0086	0	0.0084	0.0089	TRUE
EGFR	183535	Exon	19	22	0.0125	0	0.0123	0.0127	TRUE
EGFR	183535	Exon	19	23	0.0092	0	0.0089	0.0094	TRUE
EGFR	183535	Exon	19	24	0.0016	0	0.0013	0.0018	TRUE
EGFR	183535	Exon	20	21	-0.0014	0	-0.0016	-0.0011	TRUE
EGFR	183535	Exon	20	22	0.0025	0	0.0023	0.0028	TRUE
EGFR	183535	Exon	20	23	-0.0008	0	-0.0011	-0.0006	TRUE
EGFR	183535	Exon	20	24	-0.0084	0	-0.0086	-0.0082	TRUE
EGFR	183535	Exon	21	22	0.0039	0	0.0037	0.0041	TRUE
EGFR	183535	Exon	21	23	0.0005	0	0.0003	0.0008	TRUE
EGFR	183535	Exon	21	24	-0.0071	0	-0.0073	-0.0068	TRUE
EGFR	183535	Exon	22	23	-0.0034	0	-0.0036	-0.0031	TRUE
EGFR	183535	Exon	22	24	-0.0109	0	-0.0112	-0.0107	TRUE
EGFR	183535	Exon	23	24	-0.0076	0	-0.0078	-0.0074	TRUE
EGFR	183535	Intron	1	2	-0.0022	0	-0.0026	-0.0018	TRUE
EGFR	183535	Intron	1	3	0.0062	0	0.0058	0.0066	TRUE
EGFR	183535	Intron	1	4	-0.006	0	-0.0064	-0.0056	TRUE
EGFR	183535	Intron	1	5	0.0073	0	0.0069	0.0077	TRUE
EGFR	183535	Intron	1	6	0.0052	0	0.0048	0.0056	TRUE
EGFR	183535	Intron	1	7	0.0016	0	0.0012	0.002	TRUE
EGFR	183535	Intron	1	8	-0.001	0	-0.0014	-0.0006	TRUE
EGFR	183535	Intron	1	9	0.0064	0	0.006	0.0068	TRUE
EGFR	183535	Intron	1	10	-0.0074	0	-0.0078	-0.007	TRUE
EGFR	183535	Intron	1	11	0.0044	0	0.004	0.0048	TRUE
EGFR	183535	Intron	1	12	0.0038	0	0.0034	0.0042	TRUE
EGFR	183535	Intron	1	13	0.002	0	0.0016	0.0024	TRUE
EGFR	183535	Intron	1	14	-0.0018	0	-0.0022	-0.0014	TRUE
EGFR	183535	Intron	1	15	0.0083	0	0.0079	0.0087	TRUE
EGFR	183535	Intron	1	16	-0.0054	0	-0.0058	-0.005	TRUE
EGFR	183535	Intron	1	17	0.0078	0	0.0074	0.0082	TRUE
EGFR	183535	Intron	1	18	0.0076	0	0.0072	0.008	TRUE
EGFR	183535	Intron	1	19	0.0004	0.0973	0	0.0008	FALSE
EGFR	183535	Intron	1	20	-0.0028	0	-0.0032	-0.0024	TRUE
EGFR	183535	Intron	1	21	0.006	0	0.0056	0.0064	TRUE
EGFR	183535	Intron	1	22	-0.0073	0	-0.0077	-0.0069	TRUE
EGFR	183535	Intron	1	23	0.0051	0	0.0047	0.0055	TRUE
EGFR	183535	Intron	1	24	0.0045	0	0.0041	0.0049	TRUE
EGFR	183535	Intron	2	3	0.0085	0	0.0081	0.0089	TRUE
EGFR	183535	Intron	2	4	-0.0038	0	-0.0042	-0.0034	TRUE
EGFR	183535	Intron	2	5	0.0095	0	0.0091	0.0099	TRUE
EGFR	183535	Intron	2	6	0.0075	0	0.0071	0.0079	TRUE
EGFR	183535	Intron	2	7	0.0038	0	0.0034	0.0042	TRUE
EGFR	183535	Intron	2	8	0.0012	0	0.0008	0.0016	TRUE
EGFR	183535	Intron	2	9	0.0086	0	0.0082	0.009	TRUE
EGFR	183535	Intron	2	10	-0.0051	0	-0.0055	-0.0047	TRUE
EGFR	183535	Intron	2	11	0.0067	0	0.0063	0.0071	TRUE
EGFR	183535	Intron	2	12	0.006	0	0.0056	0.0064	TRUE
EGFR	183535	Intron	2	13	0.0042	0	0.0038	0.0046	TRUE
EGFR	183535	Intron	2	14	0.0005	0.0051	0.0001	0.0009	TRUE
EGFR	183535	Intron	2	15	0.0106	0	0.0102	0.011	TRUE
EGFR	183535	Intron	2	16	-0.0032	0	-0.0036	-0.0028	TRUE
EGFR	183535	Intron	2	17	0.0101	0	0.0097	0.0105	TRUE
EGFR	183535	Intron	2	18	0.0099	0	0.0095	0.0103	TRUE
EGFR	183535	Intron	2	19	0.0026	0	0.0022	0.003	TRUE
EGFR	183535	Intron	2	20	-0.0005	0.0008	-0.0009	-0.0001	TRUE
EGFR	183535	Intron	2	21	0.0083	0	0.0079	0.0087	TRUE
EGFR	183535	Intron	2	22	-0.0051	0	-0.0055	-0.0047	TRUE
EGFR	183535	Intron	2	23	0.0073	0	0.0069	0.0077	TRUE
EGFR	183535	Intron	2	24	0.0067	0	0.0063	0.0071	TRUE
EGFR	183535	Intron	3	4	-0.0123	0	-0.0127	-0.0119	TRUE
EGFR	183535	Intron	3	5	0.0011	0	0.0007	0.0015	TRUE
EGFR	183535	Intron	3	6	-0.001	0	-0.0014	-0.0006	TRUE
EGFR	183535	Intron	3	7	-0.0046	0	-0.005	-0.0042	TRUE
EGFR	183535	Intron	3	8	-0.0073	0	-0.0077	-0.0069	TRUE
EGFR	183535	Intron	3	9	0.0002	0.9985	-0.0002	0.0006	FALSE
EGFR	183535	Intron	3	10	-0.0136	0	-0.014	-0.0132	TRUE
EGFR	183535	Intron	3	11	-0.0018	0	-0.0022	-0.0014	TRUE
EGFR	183535	Intron	3	12	-0.0024	0	-0.0028	-0.002	TRUE
EGFR	183535	Intron	3	13	-0.0042	0	-0.0046	-0.0038	TRUE
EGFR	183535	Intron	3	14	-0.008	0	-0.0084	-0.0076	TRUE
EGFR	183535	Intron	3	15	0.0021	0	0.0017	0.0025	TRUE
EGFR	183535	Intron	3	16	-0.0116	0	-0.012	-0.0112	TRUE
EGFR	183535	Intron	3	17	0.0016	0	0.0012	0.002	TRUE
EGFR	183535	Intron	3	18	0.0014	0	0.001	0.0018	TRUE
EGFR	183535	Intron	3	19	-0.0059	0	-0.0063	-0.0055	TRUE
EGFR	183535	Intron	3	20	-0.009	0	-0.0094	-0.0086	TRUE
EGFR	183535	Intron	3	21	-0.0002	0.956	-0.0006	0.0002	FALSE
EGFR	183535	Intron	3	22	-0.0136	0	-0.014	-0.0132	TRUE
EGFR	183535	Intron	3	23	-0.0011	0	-0.0015	-0.0007	TRUE
EGFR	183535	Intron	3	24	-0.0017	0	-0.0021	-0.0013	TRUE
EGFR	183535	Intron	4	5	0.0133	0	0.0129	0.0137	TRUE
EGFR	183535	Intron	4	6	0.0113	0	0.0109	0.0117	TRUE
EGFR	183535	Intron	4	7	0.0076	0	0.0072	0.008	TRUE
EGFR	183535	Intron	4	8	0.005	0	0.0046	0.0054	TRUE
EGFR	183535	Intron	4	9	0.0124	0	0.012	0.0128	TRUE
EGFR	183535	Intron	4	10	-0.0013	0	-0.0017	-0.0009	TRUE
EGFR	183535	Intron	4	11	0.0105	0	0.0101	0.0109	TRUE
EGFR	183535	Intron	4	12	0.0098	0	0.0094	0.0102	TRUE
EGFR	183535	Intron	4	13	0.008	0	0.0076	0.0084	TRUE
EGFR	183535	Intron	4	14	0.0043	0	0.0039	0.0047	TRUE
EGFR	183535	Intron	4	15	0.0144	0	0.014	0.0148	TRUE
EGFR	183535	Intron	4	16	0.0006	0	0.0002	0.001	TRUE
EGFR	183535	Intron	4	17	0.0139	0	0.0135	0.0143	TRUE
EGFR	183535	Intron	4	18	0.0137	0	0.0133	0.0141	TRUE
EGFR	183535	Intron	4	19	0.0064	0	0.006	0.0068	TRUE
EGFR	183535	Intron	4	20	0.0033	0	0.0029	0.0037	TRUE
EGFR	183535	Intron	4	21	0.012	0	0.0116	0.0124	TRUE
EGFR	183535	Intron	4	22	-0.0013	0	-0.0017	-0.0009	TRUE
EGFR	183535	Intron	4	23	0.0111	0	0.0107	0.0115	TRUE
EGFR	183535	Intron	4	24	0.0105	0	0.0101	0.0109	TRUE
EGFR	183535	Intron	5	6	-0.0021	0	-0.0025	-0.0017	TRUE
EGFR	183535	Intron	5	7	-0.0057	0	-0.0061	-0.0053	TRUE
EGFR	183535	Intron	5	8	-0.0083	0	-0.0087	-0.0079	TRUE
EGFR	183535	Intron	5	9	-0.0009	0	-0.0013	-0.0005	TRUE
EGFR	183535	Intron	5	10	-0.0147	0	-0.0151	-0.0143	TRUE
EGFR	183535	Intron	5	11	-0.0029	0	-0.0033	-0.0025	TRUE
EGFR	183535	Intron	5	12	-0.0035	0	-0.0039	-0.0031	TRUE
EGFR	183535	Intron	5	13	-0.0053	0	-0.0057	-0.0049	TRUE
EGFR	183535	Intron	5	14	-0.0091	0	-0.0095	-0.0087	TRUE
EGFR	183535	Intron	5	15	0.001	0	0.0006	0.0014	TRUE
EGFR	183535	Intron	5	16	-0.0127	0	-0.0131	-0.0123	TRUE
EGFR	183535	Intron	5	17	0.0005	0.0004	0.0001	0.0009	TRUE
EGFR	183535	Intron	5	18	0.0003	0.2202	-0.0001	0.0007	FALSE
EGFR	183535	Intron	5	19	-0.0069	0	-0.0073	-0.0065	TRUE
EGFR	183535	Intron	5	20	-0.0101	0	-0.0105	-0.0097	TRUE
EGFR	183535	Intron	5	21	-0.0013	0	-0.0017	-0.0009	TRUE
EGFR	183535	Intron	5	22	-0.0146	0	-0.015	-0.0142	TRUE
EGFR	183535	Intron	5	23	-0.0022	0	-0.0026	-0.0018	TRUE
EGFR	183535	Intron	5	24	-0.0028	0	-0.0032	-0.0024	TRUE
EGFR	183535	Intron	6	7	-0.0036	0	-0.004	-0.0032	TRUE
EGFR	183535	Intron	6	8	-0.0063	0	-0.0067	-0.0059	TRUE
EGFR	183535	Intron	6	9	0.0012	0	0.0008	0.0016	TRUE
EGFR	183535	Intron	6	10	-0.0126	0	-0.013	-0.0122	TRUE
EGFR	183535	Intron	6	11	-0.0008	0	-0.0012	-0.0004	TRUE
EGFR	183535	Intron	6	12	-0.0014	0	-0.0018	-0.001	TRUE
EGFR	183535	Intron	6	13	-0.0032	0	-0.0036	-0.0028	TRUE
EGFR	183535	Intron	6	14	-0.007	0	-0.0074	-0.0066	TRUE
EGFR	183535	Intron	6	15	0.0031	0	0.0027	0.0035	TRUE
EGFR	183535	Intron	6	16	-0.0106	0	-0.011	-0.0102	TRUE
EGFR	183535	Intron	6	17	0.0026	0	0.0022	0.003	TRUE
EGFR	183535	Intron	6	18	0.0024	0	0.002	0.0028	TRUE
EGFR	183535	Intron	6	19	-0.0049	0	-0.0053	-0.0045	TRUE
EGFR	183535	Intron	6	20	-0.008	0	-0.0084	-0.0076	TRUE
EGFR	183535	Intron	6	21	0.0008	0	0.0004	0.0012	TRUE
EGFR	183535	Intron	6	22	-0.0126	0	-0.013	-0.0122	TRUE
EGFR	183535	Intron	6	23	-0.0001	1	-0.0005	0.0003	FALSE
EGFR	183535	Intron	6	24	-0.0007	0	-0.0011	-0.0003	TRUE
EGFR	183535	Intron	7	8	-0.0026	0	-0.003	-0.0022	TRUE
EGFR	183535	Intron	7	9	0.0048	0	0.0044	0.0052	TRUE
EGFR	183535	Intron	7	10	-0.009	0	-0.0094	-0.0086	TRUE
EGFR	183535	Intron	7	11	0.0028	0	0.0024	0.0032	TRUE
EGFR	183535	Intron	7	12	0.0022	0	0.0018	0.0026	TRUE
EGFR	183535	Intron	7	13	0.0004	0.0631	0	0.0008	FALSE
EGFR	183535	Intron	7	14	-0.0034	0	-0.0038	-0.003	TRUE
EGFR	183535	Intron	7	15	0.0067	0	0.0063	0.0071	TRUE
EGFR	183535	Intron	7	16	-0.007	0	-0.0074	-0.0066	TRUE
EGFR	183535	Intron	7	17	0.0062	0	0.0058	0.0066	TRUE
EGFR	183535	Intron	7	18	0.0061	0	0.0057	0.0065	TRUE
EGFR	183535	Intron	7	19	-0.0012	0	-0.0016	-0.0008	TRUE
EGFR	183535	Intron	7	20	-0.0044	0	-0.0048	-0.004	TRUE
EGFR	183535	Intron	7	21	0.0044	0	0.004	0.0048	TRUE
EGFR	183535	Intron	7	22	-0.0089	0	-0.0093	-0.0085	TRUE
EGFR	183535	Intron	7	23	0.0035	0	0.0031	0.0039	TRUE
EGFR	183535	Intron	7	24	0.0029	0	0.0025	0.0033	TRUE
EGFR	183535	Intron	8	9	0.0074	0	0.007	0.0078	TRUE
EGFR	183535	Intron	8	10	-0.0063	0	-0.0067	-0.0059	TRUE
EGFR	183535	Intron	8	11	0.0055	0	0.0051	0.0059	TRUE
EGFR	183535	Intron	8	12	0.0048	0	0.0044	0.0052	TRUE
EGFR	183535	Intron	8	13	0.003	0	0.0026	0.0034	TRUE
EGFR	183535	Intron	8	14	-0.0007	0	-0.0011	-0.0003	TRUE
EGFR	183535	Intron	8	15	0.0094	0	0.009	0.0098	TRUE
EGFR	183535	Intron	8	16	-0.0044	0	-0.0048	-0.004	TRUE
EGFR	183535	Intron	8	17	0.0089	0	0.0085	0.0093	TRUE
EGFR	183535	Intron	8	18	0.0087	0	0.0083	0.0091	TRUE
EGFR	183535	Intron	8	19	0.0014	0	0.001	0.0018	TRUE
EGFR	183535	Intron	8	20	-0.0017	0	-0.0021	-0.0013	TRUE
EGFR	183535	Intron	8	21	0.0071	0	0.0067	0.0075	TRUE
EGFR	183535	Intron	8	22	-0.0063	0	-0.0067	-0.0059	TRUE
EGFR	183535	Intron	8	23	0.0061	0	0.0057	0.0065	TRUE
EGFR	183535	Intron	8	24	0.0055	0	0.0051	0.0059	TRUE
EGFR	183535	Intron	9	10	-0.0138	0	-0.0142	-0.0134	TRUE
EGFR	183535	Intron	9	11	-0.002	0	-0.0024	-0.0016	TRUE
EGFR	183535	Intron	9	12	-0.0026	0	-0.003	-0.0022	TRUE
EGFR	183535	Intron	9	13	-0.0044	0	-0.0048	-0.004	TRUE
EGFR	183535	Intron	9	14	-0.0082	0	-0.0086	-0.0078	TRUE
EGFR	183535	Intron	9	15	0.0019	0	0.0015	0.0023	TRUE
EGFR	183535	Intron	9	16	-0.0118	0	-0.0122	-0.0114	TRUE
EGFR	183535	Intron	9	17	0.0014	0	0.001	0.0018	TRUE
EGFR	183535	Intron	9	18	0.0013	0	0.0009	0.0017	TRUE
EGFR	183535	Intron	9	19	-0.006	0	-0.0064	-0.0056	TRUE
EGFR	183535	Intron	9	20	-0.0092	0	-0.0096	-0.0088	TRUE
EGFR	183535	Intron	9	21	-0.0004	0.0839	-0.0008	0	FALSE
EGFR	183535	Intron	9	22	-0.0137	0	-0.0141	-0.0133	TRUE
EGFR	183535	Intron	9	23	-0.0013	0	-0.0017	-0.0009	TRUE
EGFR	183535	Intron	9	24	-0.0019	0	-0.0023	-0.0015	TRUE
EGFR	183535	Intron	10	11	0.0118	0	0.0114	0.0122	TRUE
EGFR	183535	Intron	10	12	0.0111	0	0.0107	0.0115	TRUE
EGFR	183535	Intron	10	13	0.0093	0	0.0089	0.0097	TRUE
EGFR	183535	Intron	10	14	0.0056	0	0.0052	0.006	TRUE
EGFR	183535	Intron	10	15	0.0157	0	0.0153	0.0161	TRUE
EGFR	183535	Intron	10	16	0.0019	0	0.0015	0.0023	TRUE
EGFR	183535	Intron	10	17	0.0152	0	0.0148	0.0156	TRUE
EGFR	183535	Intron	10	18	0.015	0	0.0146	0.0154	TRUE
EGFR	183535	Intron	10	19	0.0077	0	0.0073	0.0081	TRUE
EGFR	183535	Intron	10	20	0.0046	0	0.0042	0.005	TRUE
EGFR	183535	Intron	10	21	0.0134	0	0.013	0.0138	TRUE
EGFR	183535	Intron	10	22	0	1	-0.0004	0.0004	FALSE
EGFR	183535	Intron	10	23	0.0125	0	0.0121	0.0129	TRUE
EGFR	183535	Intron	10	24	0.0119	0	0.0115	0.0123	TRUE
EGFR	183535	Intron	11	12	-0.0007	0	-0.0011	-0.0003	TRUE
EGFR	183535	Intron	11	13	-0.0025	0	-0.0029	-0.0021	TRUE
EGFR	183535	Intron	11	14	-0.0062	0	-0.0066	-0.0058	TRUE
EGFR	183535	Intron	11	15	0.0039	0	0.0035	0.0043	TRUE
EGFR	183535	Intron	11	16	-0.0099	0	-0.0103	-0.0095	TRUE
EGFR	183535	Intron	11	17	0.0034	0	0.003	0.0038	TRUE
EGFR	183535	Intron	11	18	0.0032	0	0.0028	0.0036	TRUE
EGFR	183535	Intron	11	19	-0.0041	0	-0.0045	-0.0037	TRUE
EGFR	183535	Intron	11	20	-0.0072	0	-0.0076	-0.0068	TRUE
EGFR	183535	Intron	11	21	0.0016	0	0.0012	0.002	TRUE
EGFR	183535	Intron	11	22	-0.0118	0	-0.0122	-0.0114	TRUE
EGFR	183535	Intron	11	23	0.0007	0	0.0003	0.0011	TRUE
EGFR	183535	Intron	11	24	0.0001	1	-0.0003	0.0005	FALSE
EGFR	183535	Intron	12	13	-0.0018	0	-0.0022	-0.0014	TRUE
EGFR	183535	Intron	12	14	-0.0056	0	-0.006	-0.0052	TRUE
EGFR	183535	Intron	12	15	0.0046	0	0.0042	0.005	TRUE
EGFR	183535	Intron	12	16	-0.0092	0	-0.0096	-0.0088	TRUE
EGFR	183535	Intron	12	17	0.004	0	0.0036	0.0044	TRUE
EGFR	183535	Intron	12	18	0.0039	0	0.0035	0.0043	TRUE
EGFR	183535	Intron	12	19	-0.0034	0	-0.0038	-0.003	TRUE
EGFR	183535	Intron	12	20	-0.0065	0	-0.0069	-0.0061	TRUE
EGFR	183535	Intron	12	21	0.0022	0	0.0018	0.0026	TRUE
EGFR	183535	Intron	12	22	-0.0111	0	-0.0115	-0.0107	TRUE
EGFR	183535	Intron	12	23	0.0013	0	0.0009	0.0017	TRUE
EGFR	183535	Intron	12	24	0.0007	0	0.0003	0.0011	TRUE
EGFR	183535	Intron	13	14	-0.0038	0	-0.0042	-0.0034	TRUE
EGFR	183535	Intron	13	15	0.0064	0	0.006	0.0068	TRUE
EGFR	183535	Intron	13	16	-0.0074	0	-0.0078	-0.007	TRUE
EGFR	183535	Intron	13	17	0.0058	0	0.0054	0.0062	TRUE
EGFR	183535	Intron	13	18	0.0057	0	0.0053	0.0061	TRUE
EGFR	183535	Intron	13	19	-0.0016	0	-0.002	-0.0012	TRUE
EGFR	183535	Intron	13	20	-0.0047	0	-0.0051	-0.0043	TRUE
EGFR	183535	Intron	13	21	0.004	0	0.0036	0.0044	TRUE
EGFR	183535	Intron	13	22	-0.0093	0	-0.0097	-0.0089	TRUE
EGFR	183535	Intron	13	23	0.0031	0	0.0027	0.0035	TRUE
EGFR	183535	Intron	13	24	0.0025	0	0.0021	0.0029	TRUE
EGFR	183535	Intron	14	15	0.0101	0	0.0097	0.0105	TRUE
EGFR	183535	Intron	14	16	-0.0036	0	-0.004	-0.0032	TRUE
EGFR	183535	Intron	14	17	0.0096	0	0.0092	0.01	TRUE
EGFR	183535	Intron	14	18	0.0094	0	0.009	0.0098	TRUE
EGFR	183535	Intron	14	19	0.0022	0	0.0018	0.0026	TRUE
EGFR	183535	Intron	14	20	-0.001	0	-0.0014	-0.0006	TRUE
EGFR	183535	Intron	14	21	0.0078	0	0.0074	0.0082	TRUE
EGFR	183535	Intron	14	22	-0.0056	0	-0.006	-0.0052	TRUE
EGFR	183535	Intron	14	23	0.0069	0	0.0065	0.0073	TRUE
EGFR	183535	Intron	14	24	0.0063	0	0.0059	0.0067	TRUE
EGFR	183535	Intron	15	16	-0.0138	0	-0.0142	-0.0134	TRUE
EGFR	183535	Intron	15	17	-0.0005	0.0009	-0.0009	-0.0001	TRUE
EGFR	183535	Intron	15	18	-0.0007	0	-0.0011	-0.0003	TRUE
EGFR	183535	Intron	15	19	-0.008	0	-0.0084	-0.0076	TRUE
EGFR	183535	Intron	15	20	-0.0111	0	-0.0115	-0.0107	TRUE
EGFR	183535	Intron	15	21	-0.0023	0	-0.0027	-0.0019	TRUE
EGFR	183535	Intron	15	22	-0.0157	0	-0.0161	-0.0153	TRUE
EGFR	183535	Intron	15	23	-0.0032	0	-0.0036	-0.0028	TRUE
EGFR	183535	Intron	15	24	-0.0038	0	-0.0042	-0.0034	TRUE
EGFR	183535	Intron	16	17	0.0133	0	0.0129	0.0137	TRUE
EGFR	183535	Intron	16	18	0.0131	0	0.0127	0.0135	TRUE
EGFR	183535	Intron	16	19	0.0058	0	0.0054	0.0062	TRUE
EGFR	183535	Intron	16	20	0.0027	0	0.0023	0.0031	TRUE
EGFR	183535	Intron	16	21	0.0114	0	0.011	0.0118	TRUE
EGFR	183535	Intron	16	22	-0.0019	0	-0.0023	-0.0015	TRUE
EGFR	183535	Intron	16	23	0.0105	0	0.0101	0.0109	TRUE
EGFR	183535	Intron	16	24	0.0099	0	0.0095	0.0103	TRUE
EGFR	183535	Intron	17	18	-0.0002	0.9926	-0.0006	0.0002	FALSE
EGFR	183535	Intron	17	19	-0.0075	0	-0.0079	-0.0071	TRUE
EGFR	183535	Intron	17	20	-0.0106	0	-0.011	-0.0102	TRUE
EGFR	183535	Intron	17	21	-0.0018	0	-0.0022	-0.0014	TRUE
EGFR	183535	Intron	17	22	-0.0152	0	-0.0156	-0.0148	TRUE
EGFR	183535	Intron	17	23	-0.0027	0	-0.0031	-0.0023	TRUE
EGFR	183535	Intron	17	24	-0.0033	0	-0.0037	-0.0029	TRUE
EGFR	183535	Intron	18	19	-0.0073	0	-0.0077	-0.0069	TRUE
EGFR	183535	Intron	18	20	-0.0104	0	-0.0108	-0.01	TRUE
EGFR	183535	Intron	18	21	-0.0016	0	-0.002	-0.0012	TRUE
EGFR	183535	Intron	18	22	-0.015	0	-0.0154	-0.0146	TRUE
EGFR	183535	Intron	18	23	-0.0025	0	-0.0029	-0.0021	TRUE
EGFR	183535	Intron	18	24	-0.0031	0	-0.0035	-0.0027	TRUE
EGFR	183535	Intron	19	20	-0.0031	0	-0.0035	-0.0027	TRUE
EGFR	183535	Intron	19	21	0.0056	0	0.0052	0.006	TRUE
EGFR	183535	Intron	19	22	-0.0077	0	-0.0081	-0.0073	TRUE
EGFR	183535	Intron	19	23	0.0047	0	0.0043	0.0051	TRUE
EGFR	183535	Intron	19	24	0.0041	0	0.0037	0.0045	TRUE
EGFR	183535	Intron	20	21	0.0088	0	0.0084	0.0092	TRUE
EGFR	183535	Intron	20	22	-0.0046	0	-0.005	-0.0042	TRUE
EGFR	183535	Intron	20	23	0.0079	0	0.0075	0.0083	TRUE
EGFR	183535	Intron	20	24	0.0073	0	0.0069	0.0077	TRUE
EGFR	183535	Intron	21	22	-0.0133	0	-0.0137	-0.0129	TRUE
EGFR	183535	Intron	21	23	-0.0009	0	-0.0013	-0.0005	TRUE
EGFR	183535	Intron	21	24	-0.0015	0	-0.0019	-0.0011	TRUE
EGFR	183535	Intron	22	23	0.0124	0	0.012	0.0128	TRUE
EGFR	183535	Intron	22	24	0.0118	0	0.0114	0.0122	TRUE
EGFR	183535	Intron	23	24	-0.0006	0	-0.001	-0.0002	TRUE
TNF	180	Exon	1	2	0.0015	0	0.0014	0.0016	TRUE
TNF	180	Exon	1	3	-0.0022	0	-0.0023	-0.0021	TRUE
TNF	180	Exon	1	4	0.0002	0	0.0001	0.0003	TRUE
TNF	180	Exon	1	5	0.0022	0	0.0021	0.0023	TRUE
TNF	180	Exon	1	6	-0.0085	0	-0.0086	-0.0084	TRUE
TNF	180	Exon	1	7	0.0012	0	0.0011	0.0013	TRUE
TNF	180	Exon	1	8	0.0013	0	0.0012	0.0014	TRUE
TNF	180	Exon	1	9	-0.0012	0	-0.0013	-0.0011	TRUE
TNF	180	Exon	1	10	0.0004	0	0.0003	0.0005	TRUE
TNF	180	Exon	1	11	0.0024	0	0.0023	0.0025	TRUE
TNF	180	Exon	1	12	-0.0077	0	-0.0078	-0.0076	TRUE
TNF	180	Exon	1	13	0.0007	0	0.0006	0.0008	TRUE
TNF	180	Exon	1	14	0.0019	0	0.0018	0.002	TRUE
TNF	180	Exon	1	15	-0.0021	0	-0.0022	-0.002	TRUE
TNF	180	Exon	1	16	0.0001	0.9649	0	0.0002	FALSE
TNF	180	Exon	1	17	0.0021	0	0.002	0.0022	TRUE
TNF	180	Exon	1	18	-0.0105	0	-0.0106	-0.0104	TRUE
TNF	180	Exon	1	19	0.0002	0	0.0001	0.0003	TRUE
TNF	180	Exon	1	20	0.0008	0	0.0007	0.0009	TRUE
TNF	180	Exon	1	21	-0.0012	0	-0.0013	-0.0011	TRUE
TNF	180	Exon	1	22	0.0001	0.9312	0	0.0002	FALSE
TNF	180	Exon	1	23	0.0018	0	0.0017	0.0019	TRUE
TNF	180	Exon	1	24	-0.007	0	-0.0071	-0.0069	TRUE
TNF	180	Exon	2	3	-0.0036	0	-0.0037	-0.0036	TRUE
TNF	180	Exon	2	4	-0.0013	0	-0.0014	-0.0012	TRUE
TNF	180	Exon	2	5	0.0008	0	0.0007	0.0009	TRUE
TNF	180	Exon	2	6	-0.01	0	-0.0101	-0.0099	TRUE
TNF	180	Exon	2	7	-0.0002	0	-0.0003	-0.0001	TRUE
TNF	180	Exon	2	8	-0.0002	0	-0.0003	-0.0001	TRUE
TNF	180	Exon	2	9	-0.0026	0	-0.0027	-0.0025	TRUE
TNF	180	Exon	2	10	-0.001	0	-0.0011	-0.0009	TRUE
TNF	180	Exon	2	11	0.0009	0	0.0008	0.001	TRUE
TNF	180	Exon	2	12	-0.0092	0	-0.0093	-0.0091	TRUE
TNF	180	Exon	2	13	-0.0008	0	-0.0009	-0.0007	TRUE
TNF	180	Exon	2	14	0.0005	0	0.0004	0.0006	TRUE
TNF	180	Exon	2	15	-0.0035	0	-0.0036	-0.0034	TRUE
TNF	180	Exon	2	16	-0.0014	0	-0.0015	-0.0013	TRUE
TNF	180	Exon	2	17	0.0006	0	0.0005	0.0007	TRUE
TNF	180	Exon	2	18	-0.012	0	-0.0121	-0.0119	TRUE
TNF	180	Exon	2	19	-0.0012	0	-0.0013	-0.0011	TRUE
TNF	180	Exon	2	20	-0.0006	0	-0.0007	-0.0005	TRUE
TNF	180	Exon	2	21	-0.0026	0	-0.0027	-0.0025	TRUE
TNF	180	Exon	2	22	-0.0014	0	-0.0015	-0.0013	TRUE
TNF	180	Exon	2	23	0.0004	0	0.0003	0.0005	TRUE
TNF	180	Exon	2	24	-0.0084	0	-0.0085	-0.0083	TRUE
TNF	180	Exon	3	4	0.0024	0	0.0023	0.0025	TRUE
TNF	180	Exon	3	5	0.0044	0	0.0043	0.0045	TRUE
TNF	180	Exon	3	6	-0.0063	0	-0.0064	-0.0062	TRUE
TNF	180	Exon	3	7	0.0034	0	0.0033	0.0035	TRUE
TNF	180	Exon	3	8	0.0035	0	0.0034	0.0036	TRUE
TNF	180	Exon	3	9	0.001	0	0.0009	0.0011	TRUE
TNF	180	Exon	3	10	0.0026	0	0.0025	0.0027	TRUE
TNF	180	Exon	3	11	0.0046	0	0.0045	0.0047	TRUE
TNF	180	Exon	3	12	-0.0055	0	-0.0056	-0.0054	TRUE
TNF	180	Exon	3	13	0.0029	0	0.0028	0.003	TRUE
TNF	180	Exon	3	14	0.0041	0	0.004	0.0042	TRUE
TNF	180	Exon	3	15	0.0001	0.0034	0	0.0002	TRUE
TNF	180	Exon	3	16	0.0022	0	0.0022	0.0023	TRUE
TNF	180	Exon	3	17	0.0043	0	0.0042	0.0044	TRUE
TNF	180	Exon	3	18	-0.0083	0	-0.0084	-0.0082	TRUE
TNF	180	Exon	3	19	0.0024	0	0.0023	0.0025	TRUE
TNF	180	Exon	3	20	0.003	0	0.0029	0.0031	TRUE
TNF	180	Exon	3	21	0.001	0	0.0009	0.0011	TRUE
TNF	180	Exon	3	22	0.0023	0	0.0022	0.0024	TRUE
TNF	180	Exon	3	23	0.004	0	0.0039	0.0041	TRUE
TNF	180	Exon	3	24	-0.0048	0	-0.0049	-0.0047	TRUE
TNF	180	Exon	4	5	0.0021	0	0.002	0.0022	TRUE
TNF	180	Exon	4	6	-0.0087	0	-0.0088	-0.0086	TRUE
TNF	180	Exon	4	7	0.001	0	0.0009	0.0011	TRUE
TNF	180	Exon	4	8	0.0011	0	0.001	0.0012	TRUE
TNF	180	Exon	4	9	-0.0013	0	-0.0014	-0.0012	TRUE
TNF	180	Exon	4	10	0.0003	0	0.0002	0.0004	TRUE
TNF	180	Exon	4	11	0.0022	0	0.0021	0.0023	TRUE
TNF	180	Exon	4	12	-0.0079	0	-0.008	-0.0078	TRUE
TNF	180	Exon	4	13	0.0005	0	0.0004	0.0006	TRUE
TNF	180	Exon	4	14	0.0018	0	0.0017	0.0019	TRUE
TNF	180	Exon	4	15	-0.0022	0	-0.0023	-0.0021	TRUE
TNF	180	Exon	4	16	-0.0001	0.0237	-0.0002	0	TRUE
TNF	180	Exon	4	17	0.0019	0	0.0018	0.002	TRUE
TNF	180	Exon	4	18	-0.0107	0	-0.0108	-0.0106	TRUE
TNF	180	Exon	4	19	0.0001	0.857	0	0.0002	FALSE
TNF	180	Exon	4	20	0.0007	0	0.0006	0.0008	TRUE
TNF	180	Exon	4	21	-0.0013	0	-0.0014	-0.0013	TRUE
TNF	180	Exon	4	22	-0.0001	0.0376	-0.0002	0	TRUE
TNF	180	Exon	4	23	0.0017	0	0.0016	0.0018	TRUE
TNF	180	Exon	4	24	-0.0071	0	-0.0072	-0.007	TRUE
TNF	180	Exon	5	6	-0.0108	0	-0.0109	-0.0107	TRUE
TNF	180	Exon	5	7	-0.001	0	-0.0011	-0.0009	TRUE
TNF	180	Exon	5	8	-0.001	0	-0.0011	-0.0009	TRUE
TNF	180	Exon	5	9	-0.0034	0	-0.0035	-0.0033	TRUE
TNF	180	Exon	5	10	-0.0018	0	-0.0019	-0.0017	TRUE
TNF	180	Exon	5	11	0.0001	0.0001	0	0.0002	TRUE
TNF	180	Exon	5	12	-0.0099	0	-0.01	-0.0098	TRUE
TNF	180	Exon	5	13	-0.0015	0	-0.0016	-0.0014	TRUE
TNF	180	Exon	5	14	-0.0003	0	-0.0004	-0.0002	TRUE
TNF	180	Exon	5	15	-0.0043	0	-0.0044	-0.0042	TRUE
TNF	180	Exon	5	16	-0.0022	0	-0.0023	-0.0021	TRUE
TNF	180	Exon	5	17	-0.0001	0	-0.0002	0	TRUE
TNF	180	Exon	5	18	-0.0127	0	-0.0128	-0.0126	TRUE
TNF	180	Exon	5	19	-0.002	0	-0.0021	-0.0019	TRUE
TNF	180	Exon	5	20	-0.0014	0	-0.0015	-0.0013	TRUE
TNF	180	Exon	5	21	-0.0034	0	-0.0035	-0.0033	TRUE
TNF	180	Exon	5	22	-0.0022	0	-0.0023	-0.0021	TRUE
TNF	180	Exon	5	23	-0.0004	0	-0.0005	-0.0003	TRUE
TNF	180	Exon	5	24	-0.0092	0	-0.0093	-0.0091	TRUE
TNF	180	Exon	6	7	0.0097	0	0.0096	0.0098	TRUE
TNF	180	Exon	6	8	0.0098	0	0.0097	0.0099	TRUE
TNF	180	Exon	6	9	0.0074	0	0.0073	0.0075	TRUE
TNF	180	Exon	6	10	0.009	0	0.0089	0.0091	TRUE
TNF	180	Exon	6	11	0.0109	0	0.0108	0.011	TRUE
TNF	180	Exon	6	12	0.0008	0	0.0007	0.0009	TRUE
TNF	180	Exon	6	13	0.0092	0	0.0091	0.0093	TRUE
TNF	180	Exon	6	14	0.0105	0	0.0104	0.0106	TRUE
TNF	180	Exon	6	15	0.0065	0	0.0064	0.0066	TRUE
TNF	180	Exon	6	16	0.0086	0	0.0085	0.0087	TRUE
TNF	180	Exon	6	17	0.0106	0	0.0105	0.0107	TRUE
TNF	180	Exon	6	18	-0.002	0	-0.0021	-0.0019	TRUE
TNF	180	Exon	6	19	0.0088	0	0.0087	0.0089	TRUE
TNF	180	Exon	6	20	0.0094	0	0.0093	0.0095	TRUE
TNF	180	Exon	6	21	0.0073	0	0.0072	0.0074	TRUE
TNF	180	Exon	6	22	0.0086	0	0.0085	0.0087	TRUE
TNF	180	Exon	6	23	0.0104	0	0.0103	0.0105	TRUE
TNF	180	Exon	6	24	0.0016	0	0.0015	0.0016	TRUE
TNF	180	Exon	7	8	0.0001	0.6785	0	0.0002	FALSE
TNF	180	Exon	7	9	-0.0024	0	-0.0025	-0.0023	TRUE
TNF	180	Exon	7	10	-0.0008	0	-0.0009	-0.0007	TRUE
TNF	180	Exon	7	11	0.0012	0	0.0011	0.0013	TRUE
TNF	180	Exon	7	12	-0.0089	0	-0.009	-0.0088	TRUE
TNF	180	Exon	7	13	-0.0005	0	-0.0006	-0.0004	TRUE
TNF	180	Exon	7	14	0.0007	0	0.0006	0.0008	TRUE
TNF	180	Exon	7	15	-0.0033	0	-0.0034	-0.0032	TRUE
TNF	180	Exon	7	16	-0.0012	0	-0.0013	-0.0011	TRUE
TNF	180	Exon	7	17	0.0009	0	0.0008	0.001	TRUE
TNF	180	Exon	7	18	-0.0117	0	-0.0118	-0.0116	TRUE
TNF	180	Exon	7	19	-0.001	0	-0.0011	-0.0009	TRUE
TNF	180	Exon	7	20	-0.0004	0	-0.0005	-0.0003	TRUE
TNF	180	Exon	7	21	-0.0024	0	-0.0025	-0.0023	TRUE
TNF	180	Exon	7	22	-0.0011	0	-0.0012	-0.001	TRUE
TNF	180	Exon	7	23	0.0006	0	0.0005	0.0007	TRUE
TNF	180	Exon	7	24	-0.0082	0	-0.0083	-0.0081	TRUE
TNF	180	Exon	8	9	-0.0024	0	-0.0025	-0.0023	TRUE
TNF	180	Exon	8	10	-0.0008	0	-0.0009	-0.0007	TRUE
TNF	180	Exon	8	11	0.0011	0	0.001	0.0012	TRUE
TNF	180	Exon	8	12	-0.009	0	-0.0091	-0.0089	TRUE
TNF	180	Exon	8	13	-0.0006	0	-0.0007	-0.0005	TRUE
TNF	180	Exon	8	14	0.0007	0	0.0006	0.0008	TRUE
TNF	180	Exon	8	15	-0.0034	0	-0.0034	-0.0033	TRUE
TNF	180	Exon	8	16	-0.0012	0	-0.0013	-0.0011	TRUE
TNF	180	Exon	8	17	0.0008	0	0.0007	0.0009	TRUE
TNF	180	Exon	8	18	-0.0118	0	-0.0119	-0.0117	TRUE
TNF	180	Exon	8	19	-0.0011	0	-0.0012	-0.001	TRUE
TNF	180	Exon	8	20	-0.0004	0	-0.0005	-0.0003	TRUE
TNF	180	Exon	8	21	-0.0025	0	-0.0026	-0.0024	TRUE
TNF	180	Exon	8	22	-0.0012	0	-0.0013	-0.0011	TRUE
TNF	180	Exon	8	23	0.0006	0	0.0005	0.0007	TRUE
TNF	180	Exon	8	24	-0.0083	0	-0.0084	-0.0082	TRUE
TNF	180	Exon	9	10	0.0016	0	0.0015	0.0017	TRUE
TNF	180	Exon	9	11	0.0035	0	0.0034	0.0036	TRUE
TNF	180	Exon	9	12	-0.0065	0	-0.0066	-0.0064	TRUE
TNF	180	Exon	9	13	0.0019	0	0.0018	0.002	TRUE
TNF	180	Exon	9	14	0.0031	0	0.003	0.0032	TRUE
TNF	180	Exon	9	15	-0.0009	0	-0.001	-0.0008	TRUE
TNF	180	Exon	9	16	0.0012	0	0.0011	0.0013	TRUE
TNF	180	Exon	9	17	0.0032	0	0.0031	0.0033	TRUE
TNF	180	Exon	9	18	-0.0093	0	-0.0094	-0.0092	TRUE
TNF	180	Exon	9	19	0.0014	0	0.0013	0.0015	TRUE
TNF	180	Exon	9	20	0.002	0	0.0019	0.0021	TRUE
TNF	180	Exon	9	21	0	1	-0.0001	0.0001	FALSE
TNF	180	Exon	9	22	0.0012	0	0.0011	0.0013	TRUE
TNF	180	Exon	9	23	0.003	0	0.0029	0.0031	TRUE
TNF	180	Exon	9	24	-0.0058	0	-0.0059	-0.0057	TRUE
TNF	180	Exon	10	11	0.0019	0	0.0018	0.002	TRUE
TNF	180	Exon	10	12	-0.0081	0	-0.0082	-0.008	TRUE
TNF	180	Exon	10	13	0.0003	0	0.0002	0.0004	TRUE
TNF	180	Exon	10	14	0.0015	0	0.0014	0.0016	TRUE
TNF	180	Exon	10	15	-0.0025	0	-0.0026	-0.0024	TRUE
TNF	180	Exon	10	16	-0.0004	0	-0.0005	-0.0003	TRUE
TNF	180	Exon	10	17	0.0016	0	0.0015	0.0017	TRUE
TNF	180	Exon	10	18	-0.0109	0	-0.011	-0.0108	TRUE
TNF	180	Exon	10	19	-0.0002	0	-0.0003	-0.0001	TRUE
TNF	180	Exon	10	20	0.0004	0	0.0003	0.0005	TRUE
TNF	180	Exon	10	21	-0.0016	0	-0.0017	-0.0015	TRUE
TNF	180	Exon	10	22	-0.0004	0	-0.0005	-0.0003	TRUE
TNF	180	Exon	10	23	0.0014	0	0.0013	0.0015	TRUE
TNF	180	Exon	10	24	-0.0074	0	-0.0075	-0.0073	TRUE
TNF	180	Exon	11	12	-0.0101	0	-0.0102	-0.01	TRUE
TNF	180	Exon	11	13	-0.0017	0	-0.0018	-0.0016	TRUE
TNF	180	Exon	11	14	-0.0004	0	-0.0005	-0.0003	TRUE
TNF	180	Exon	11	15	-0.0044	0	-0.0045	-0.0043	TRUE
TNF	180	Exon	11	16	-0.0023	0	-0.0024	-0.0022	TRUE
TNF	180	Exon	11	17	-0.0003	0	-0.0004	-0.0002	TRUE
TNF	180	Exon	11	18	-0.0129	0	-0.013	-0.0128	TRUE
TNF	180	Exon	11	19	-0.0021	0	-0.0022	-0.002	TRUE
TNF	180	Exon	11	20	-0.0015	0	-0.0016	-0.0014	TRUE
TNF	180	Exon	11	21	-0.0036	0	-0.0037	-0.0035	TRUE
TNF	180	Exon	11	22	-0.0023	0	-0.0024	-0.0022	TRUE
TNF	180	Exon	11	23	-0.0005	0	-0.0006	-0.0004	TRUE
TNF	180	Exon	11	24	-0.0093	0	-0.0094	-0.0092	TRUE
TNF	180	Exon	12	13	0.0084	0	0.0083	0.0085	TRUE
TNF	180	Exon	12	14	0.0096	0	0.0095	0.0097	TRUE
TNF	180	Exon	12	15	0.0056	0	0.0055	0.0057	TRUE
TNF	180	Exon	12	16	0.0078	0	0.0077	0.0079	TRUE
TNF	180	Exon	12	17	0.0098	0	0.0097	0.0099	TRUE
TNF	180	Exon	12	18	-0.0028	0	-0.0029	-0.0027	TRUE
TNF	180	Exon	12	19	0.0079	0	0.0078	0.008	TRUE
TNF	180	Exon	12	20	0.0085	0	0.0084	0.0086	TRUE
TNF	180	Exon	12	21	0.0065	0	0.0064	0.0066	TRUE
TNF	180	Exon	12	22	0.0078	0	0.0077	0.0079	TRUE
TNF	180	Exon	12	23	0.0095	0	0.0094	0.0096	TRUE
TNF	180	Exon	12	24	0.0007	0	0.0006	0.0008	TRUE
TNF	180	Exon	13	14	0.0012	0	0.0011	0.0013	TRUE
TNF	180	Exon	13	15	-0.0028	0	-0.0029	-0.0027	TRUE
TNF	180	Exon	13	16	-0.0006	0	-0.0007	-0.0005	TRUE
TNF	180	Exon	13	17	0.0014	0	0.0013	0.0015	TRUE
TNF	180	Exon	13	18	-0.0112	0	-0.0113	-0.0111	TRUE
TNF	180	Exon	13	19	-0.0005	0	-0.0006	-0.0004	TRUE
TNF	180	Exon	13	20	0.0002	0	0.0001	0.0003	TRUE
TNF	180	Exon	13	21	-0.0019	0	-0.002	-0.0018	TRUE
TNF	180	Exon	13	22	-0.0006	0	-0.0007	-0.0005	TRUE
TNF	180	Exon	13	23	0.0012	0	0.0011	0.0013	TRUE
TNF	180	Exon	13	24	-0.0077	0	-0.0078	-0.0076	TRUE
TNF	180	Exon	14	15	-0.004	0	-0.0041	-0.0039	TRUE
TNF	180	Exon	14	16	-0.0019	0	-0.002	-0.0018	TRUE
TNF	180	Exon	14	17	0.0001	0	0	0.0002	TRUE
TNF	180	Exon	14	18	-0.0124	0	-0.0125	-0.0123	TRUE
TNF	180	Exon	14	19	-0.0017	0	-0.0018	-0.0016	TRUE
TNF	180	Exon	14	20	-0.0011	0	-0.0012	-0.001	TRUE
TNF	180	Exon	14	21	-0.0031	0	-0.0032	-0.003	TRUE
TNF	180	Exon	14	22	-0.0019	0	-0.002	-0.0018	TRUE
TNF	180	Exon	14	23	-0.0001	0.1788	-0.0002	0	FALSE
TNF	180	Exon	14	24	-0.0089	0	-0.009	-0.0088	TRUE
TNF	180	Exon	15	16	0.0021	0	0.002	0.0022	TRUE
TNF	180	Exon	15	17	0.0042	0	0.0041	0.0043	TRUE
TNF	180	Exon	15	18	-0.0084	0	-0.0085	-0.0083	TRUE
TNF	180	Exon	15	19	0.0023	0	0.0022	0.0024	TRUE
TNF	180	Exon	15	20	0.0029	0	0.0028	0.003	TRUE
TNF	180	Exon	15	21	0.0009	0	0.0008	0.001	TRUE
TNF	180	Exon	15	22	0.0021	0	0.002	0.0022	TRUE
TNF	180	Exon	15	23	0.0039	0	0.0038	0.004	TRUE
TNF	180	Exon	15	24	-0.0049	0	-0.005	-0.0048	TRUE
TNF	180	Exon	16	17	0.002	0	0.0019	0.0021	TRUE
TNF	180	Exon	16	18	-0.0106	0	-0.0107	-0.0105	TRUE
TNF	180	Exon	16	19	0.0002	0	0.0001	0.0003	TRUE
TNF	180	Exon	16	20	0.0008	0	0.0007	0.0009	TRUE
TNF	180	Exon	16	21	-0.0012	0	-0.0013	-0.0011	TRUE
TNF	180	Exon	16	22	0	1	-0.0001	0.0001	FALSE
TNF	180	Exon	16	23	0.0018	0	0.0017	0.0019	TRUE
TNF	180	Exon	16	24	-0.007	0	-0.0071	-0.0069	TRUE
TNF	180	Exon	17	18	-0.0126	0	-0.0127	-0.0125	TRUE
TNF	180	Exon	17	19	-0.0019	0	-0.002	-0.0018	TRUE
TNF	180	Exon	17	20	-0.0012	0	-0.0013	-0.0011	TRUE
TNF	180	Exon	17	21	-0.0033	0	-0.0034	-0.0032	TRUE
TNF	180	Exon	17	22	-0.002	0	-0.0021	-0.0019	TRUE
TNF	180	Exon	17	23	-0.0002	0	-0.0003	-0.0001	TRUE
TNF	180	Exon	17	24	-0.0091	0	-0.0092	-0.009	TRUE
TNF	180	Exon	18	19	0.0107	0	0.0106	0.0108	TRUE
TNF	180	Exon	18	20	0.0113	0	0.0112	0.0114	TRUE
TNF	180	Exon	18	21	0.0093	0	0.0092	0.0094	TRUE
TNF	180	Exon	18	22	0.0106	0	0.0105	0.0107	TRUE
TNF	180	Exon	18	23	0.0123	0	0.0122	0.0124	TRUE
TNF	180	Exon	18	24	0.0035	0	0.0034	0.0036	TRUE
TNF	180	Exon	19	20	0.0006	0	0.0005	0.0007	TRUE
TNF	180	Exon	19	21	-0.0014	0	-0.0015	-0.0013	TRUE
TNF	180	Exon	19	22	-0.0002	0	-0.0003	-0.0001	TRUE
TNF	180	Exon	19	23	0.0016	0	0.0015	0.0017	TRUE
TNF	180	Exon	19	24	-0.0072	0	-0.0073	-0.0071	TRUE
TNF	180	Exon	20	21	-0.002	0	-0.0021	-0.0019	TRUE
TNF	180	Exon	20	22	-0.0008	0	-0.0009	-0.0007	TRUE
TNF	180	Exon	20	23	0.001	0	0.0009	0.0011	TRUE
TNF	180	Exon	20	24	-0.0078	0	-0.0079	-0.0077	TRUE
TNF	180	Exon	21	22	0.0012	0	0.0011	0.0013	TRUE
TNF	180	Exon	21	23	0.003	0	0.0029	0.0031	TRUE
TNF	180	Exon	21	24	-0.0058	0	-0.0059	-0.0057	TRUE
TNF	180	Exon	22	23	0.0018	0	0.0017	0.0019	TRUE
TNF	180	Exon	22	24	-0.007	0	-0.0071	-0.0069	TRUE
TNF	180	Exon	23	24	-0.0088	0	-0.0089	-0.0087	TRUE
TNF	180	Intron	1	2	0.0004	0	0.0003	0.0005	TRUE
TNF	180	Intron	1	3	-0.0034	0	-0.0035	-0.0033	TRUE
TNF	180	Intron	1	4	-0.0031	0	-0.0032	-0.003	TRUE
TNF	180	Intron	1	5	-0.0059	0	-0.006	-0.0058	TRUE
TNF	180	Intron	1	6	-0.0024	0	-0.0025	-0.0023	TRUE
TNF	180	Intron	1	7	0.0013	0	0.0012	0.0014	TRUE
TNF	180	Intron	1	8	0.0017	0	0.0016	0.0018	TRUE
TNF	180	Intron	1	9	-0.0041	0	-0.0042	-0.004	TRUE
TNF	180	Intron	1	10	-0.0026	0	-0.0027	-0.0025	TRUE
TNF	180	Intron	1	11	-0.0054	0	-0.0055	-0.0053	TRUE
TNF	180	Intron	1	12	-0.0022	0	-0.0023	-0.0021	TRUE
TNF	180	Intron	1	13	0.0013	0	0.0012	0.0014	TRUE
TNF	180	Intron	1	14	0.0011	0	0.001	0.0012	TRUE
TNF	180	Intron	1	15	-0.0032	0	-0.0033	-0.0031	TRUE
TNF	180	Intron	1	16	-0.0025	0	-0.0026	-0.0024	TRUE
TNF	180	Intron	1	17	-0.0054	0	-0.0055	-0.0053	TRUE
TNF	180	Intron	1	18	-0.002	0	-0.002	-0.0019	TRUE
TNF	180	Intron	1	19	0.001	0	0.0009	0.0011	TRUE
TNF	180	Intron	1	20	0.0005	0	0.0004	0.0006	TRUE
TNF	180	Intron	1	21	-0.0039	0	-0.0039	-0.0038	TRUE
TNF	180	Intron	1	22	-0.0027	0	-0.0028	-0.0027	TRUE
TNF	180	Intron	1	23	-0.0053	0	-0.0054	-0.0052	TRUE
TNF	180	Intron	1	24	-0.0027	0	-0.0028	-0.0026	TRUE
TNF	180	Intron	2	3	-0.0038	0	-0.0039	-0.0038	TRUE
TNF	180	Intron	2	4	-0.0035	0	-0.0036	-0.0034	TRUE
TNF	180	Intron	2	5	-0.0063	0	-0.0064	-0.0062	TRUE
TNF	180	Intron	2	6	-0.0028	0	-0.0029	-0.0027	TRUE
TNF	180	Intron	2	7	0.0009	0	0.0008	0.0009	TRUE
TNF	180	Intron	2	8	0.0013	0	0.0012	0.0014	TRUE
TNF	180	Intron	2	9	-0.0045	0	-0.0046	-0.0045	TRUE
TNF	180	Intron	2	10	-0.003	0	-0.0031	-0.003	TRUE
TNF	180	Intron	2	11	-0.0058	0	-0.0059	-0.0057	TRUE
TNF	180	Intron	2	12	-0.0026	0	-0.0027	-0.0026	TRUE
TNF	180	Intron	2	13	0.0008	0	0.0008	0.0009	TRUE
TNF	180	Intron	2	14	0.0007	0	0.0006	0.0008	TRUE
TNF	180	Intron	2	15	-0.0036	0	-0.0037	-0.0036	TRUE
TNF	180	Intron	2	16	-0.0029	0	-0.003	-0.0028	TRUE
TNF	180	Intron	2	17	-0.0058	0	-0.0059	-0.0057	TRUE
TNF	180	Intron	2	18	-0.0024	0	-0.0025	-0.0023	TRUE
TNF	180	Intron	2	19	0.0005	0	0.0005	0.0006	TRUE
TNF	180	Intron	2	20	0.0001	0.6545	0	0.0001	FALSE
TNF	180	Intron	2	21	-0.0043	0	-0.0044	-0.0042	TRUE
TNF	180	Intron	2	22	-0.0032	0	-0.0032	-0.0031	TRUE
TNF	180	Intron	2	23	-0.0057	0	-0.0058	-0.0056	TRUE
TNF	180	Intron	2	24	-0.0031	0	-0.0032	-0.0031	TRUE
TNF	180	Intron	3	4	0.0003	0	0.0003	0.0004	TRUE
TNF	180	Intron	3	5	-0.0025	0	-0.0025	-0.0024	TRUE
TNF	180	Intron	3	6	0.001	0	0.001	0.0011	TRUE
TNF	180	Intron	3	7	0.0047	0	0.0046	0.0048	TRUE
TNF	180	Intron	3	8	0.0051	0	0.005	0.0052	TRUE
TNF	180	Intron	3	9	-0.0007	0	-0.0008	-0.0006	TRUE
TNF	180	Intron	3	10	0.0008	0	0.0007	0.0009	TRUE
TNF	180	Intron	3	11	-0.002	0	-0.0021	-0.0019	TRUE
TNF	180	Intron	3	12	0.0012	0	0.0011	0.0013	TRUE
TNF	180	Intron	3	13	0.0047	0	0.0046	0.0048	TRUE
TNF	180	Intron	3	14	0.0045	0	0.0045	0.0046	TRUE
TNF	180	Intron	3	15	0.0002	0	0.0001	0.0003	TRUE
TNF	180	Intron	3	16	0.0009	0	0.0008	0.001	TRUE
TNF	180	Intron	3	17	-0.002	0	-0.002	-0.0019	TRUE
TNF	180	Intron	3	18	0.0015	0	0.0014	0.0016	TRUE
TNF	180	Intron	3	19	0.0044	0	0.0043	0.0045	TRUE
TNF	180	Intron	3	20	0.0039	0	0.0038	0.004	TRUE
TNF	180	Intron	3	21	-0.0004	0	-0.0005	-0.0003	TRUE
TNF	180	Intron	3	22	0.0007	0	0.0006	0.0008	TRUE
TNF	180	Intron	3	23	-0.0019	0	-0.002	-0.0018	TRUE
TNF	180	Intron	3	24	0.0007	0	0.0006	0.0008	TRUE
[truncated: 86,322 more rows]

## Sheet: Supp. Table 4
Sliding Window Exon Prediction Above 0.9
Gene	Nucleotide position in gene	Position in input sequence achieving threshold	Position in input sequence achieving threshold from end	Distance from right end
APOE	850	678	24498	78
DPM2	1506	51	24566	10
ECM1	1747	145	24512	64
EGFR	183535	22	24553	23
LINC00207	2861	N/A	N/A	N/A	Note: long non-coding RNA exon probability did not exceed threshold at specified position
NAV2-AS5	4539	N/A	N/A	N/A	Note: long non-coding RNA exon probability did not exceed threshold at specified position
TNF	180	17	24518	58
TP53	6800	60	24544	32
VEGFA	15000	348	24166	410
WFDC5	1249	261	20201	4375
Sliding Window Exon Prediction Above 0.95
Gene	Nucleotide position in gene	Position in input sequence achieving threshold	Position in input sequence achieving threshold from end	Distance from right end
APOE	850	1152	22373	2203
DPM2	1506	69	23997	579
ECM1	1747	468	24295	281
EGFR	183535	67	24508	68
LINC00207	2861	N/A	N/A	N/A	Note: long non-coding RNA exon probability did not exceed threshold at specified position
NAV2-AS5	4539	N/A	N/A	N/A	Note: long non-coding RNA exon probability did not exceed threshold at specified position
TNF	180	209	24476	100
TP53	6800	100	24355	221
VEGFA	15000	665	23855	721
WFDC5	1249	402	9649	14927
Supplemental Table 4: We computed the average exon scores over every sliding window of 24 positions, and identifies the longest consecutive stretch where those window averages stay at or above the threshold. It reports the start index of the first qualifying window and the end index of the last qualifying window in that stretch.

## Sheet: Supp. Table 5
	Order by chromsomal position	Locus	% SINEs	% LINEs	% LTRs	% DNA TEs	% Unclassified TEs	% Total TEs	% Satellites	% Simple Repeats	% Low complexity
	10	7:145321229-145324840	0	9.39	39.29	0	0	48.67	0	20.04	0
	18	17:12186644-12190255	1.61	85.6	11.02	0	0	98.23	0	0	0
	6	4:3857159-3860770	1.85	23.37	9.88	0	0	35.11	0	0	9.72
	2	1:102707429-102711040	1.97	38.46	0	0	0	40.42	0	1.91	0
	14	14:83666977-83670588	2.1	72.37	14.06	0	0	88.54	0	0	0
	7	4:71825919-71829530	3.68	17.08	28.82	0	0	49.58	0	0	0
	12	13:56952763-56956374	3.79	29.57	0	0	0	33.36	0	4.84	0
	11	13:28601210-28604821	7.06	27.02	12.82	0	0	46.9	0	0	0
	16	16:32618749-32622360	8.22	36.27	0	0	0.8	45.29	0	1.36	0
	9	5:45222020-45225631	9.41	9.39	9.61	0	0	28.41	0	2.63	0
	1	1:68396069-68399680	10.47	15.97	33.22	0	0	59.66	0	0.97	0
	15	15:53308582-53312193	11.16	17.25	22.76	0	0	51.16	0	0	0
	4	2:114354297-114357908	11.79	59.72	0	0	0	71.51	0	2.46	0
	8	4:143252251-143255862	16.81	2.8	24.72	0	0	44.32	0	0	2.13
	3	2:30277120-30280731	16.92	42.41	15.95	5.01	0	80.29	0	2.91	0
	17	16:59314851-59318462	18.49	19.3	7.39	0	0	45.18	0	4.1	0
	21	22:48161250-48164861	18.66	20.9	0	0	0	39.56	0	6.95	0
	19	APOE (chr19:44905782-44909393)	18.91	0	0	0	2.66	21.57	0	7	0
	5	3:153050001-153053613	23.61	0	0	6.06	0	29.67	0	1.69	0
	13	14:55223722-55227333	26.44	29.24	8.69	5.23	4.51	74.11	0	0.69	0
	20	20:9023215-9026826	41.72	16.09	15.73	5.7	0	79.24	0	0	0
	Supplemental Table 5. Negative control region chr3:153050001-153053598 has similar repeat structure to APOE gene based on region size and the percentage of SINEs, LINEs, and LTRs. We selected 20 random genomic regions the same size as APOE that were non-genic, non-centromeric, and non-telomeric and calculated the repeat structure for each region, plus APOE, to identify a negative control region w…
