# Supplementary material for: Systematic contextual biases in SegmentNT potentially relevant to other nucleotide transformer models
Source: bioRxiv. 2026 May 4:2025.04.09.647946. Preprint. [Version 2] doi: 10.1101/2025.04.09.647946 (PMC13174627; doi:10.1101/2025.04.09.647946)
Supplement: Supplement 3 [file media-3.zip]

Archive with 272 entries (251 files):
- Supplementary_data/
- Supplementary_data/.DS_Store
- Supplementary_data/SegmentNT_model_performance_results/
- Supplementary_data/SegmentNT_model_performance_results/.DS_Store
- Supplementary_data/SegmentNT_model_performance_results/subtraction/
- Supplementary_data/SegmentNT_model_performance_results/subtraction/TP53_auc_plot.svg
- Supplementary_data/SegmentNT_model_performance_results/subtraction/EGFR_auc_plot.svg
- Supplementary_data/SegmentNT_model_performance_results/subtraction/VEGFA_auc_plot.svg
- Supplementary_data/SegmentNT_model_performance_results/subtraction/stats_last.txt
- Supplementary_data/SegmentNT_model_performance_results/subtraction/stats_middle.txt
- Supplementary_data/SegmentNT_model_performance_results/subtraction/vegfa.html
- Supplementary_data/SegmentNT_model_performance_results/subtraction/tp53.html
- Supplementary_data/SegmentNT_model_performance_results/subtraction/APOE_auc_plot.svg
- Supplementary_data/SegmentNT_model_performance_results/subtraction/TNF_auc_plot.svg
- Supplementary_data/SegmentNT_model_performance_results/subtraction/tnf.html
- Supplementary_data/SegmentNT_model_performance_results/subtraction/egfr.html
- Supplementary_data/SegmentNT_model_performance_results/subtraction/apoe.html
- Supplementary_data/SegmentNT_model_performance_results/subtraction/stats_first.txt
- Supplementary_data/SegmentNT_model_performance_results/zscore/
- Supplementary_data/SegmentNT_model_performance_results/zscore/TP53_auc_plot.svg
- Supplementary_data/SegmentNT_model_performance_results/zscore/EGFR_auc_plot.svg
- Supplementary_data/SegmentNT_model_performance_results/zscore/VEGFA_auc_plot.svg
- Supplementary_data/SegmentNT_model_performance_results/zscore/stats_last.txt
- Supplementary_data/SegmentNT_model_performance_results/zscore/stats_middle.txt
- Supplementary_data/SegmentNT_model_performance_results/zscore/vegfa.html
- Supplementary_data/SegmentNT_model_performance_results/zscore/tp53.html
- Supplementary_data/SegmentNT_model_performance_results/zscore/APOE_auc_plot.svg
- Supplementary_data/SegmentNT_model_performance_results/zscore/TNF_auc_plot.svg
- Supplementary_data/SegmentNT_model_performance_results/zscore/tnf.html
- Supplementary_data/SegmentNT_model_performance_results/zscore/egfr.html
- Supplementary_data/SegmentNT_model_performance_results/zscore/apoe.html
- Supplementary_data/SegmentNT_model_performance_results/zscore/stats_first.txt
- Supplementary_data/SegmentNT_model_performance_results/raw/
- Supplementary_data/SegmentNT_model_performance_results/raw/TP53_auc_plot.svg
- Supplementary_data/SegmentNT_model_performance_results/raw/EGFR_auc_plot.svg
- Supplementary_data/SegmentNT_model_performance_results/raw/VEGFA_auc_plot.svg
- Supplementary_data/SegmentNT_model_performance_results/raw/stats_last.txt
- Supplementary_data/SegmentNT_model_performance_results/raw/stats_middle.txt
- Supplementary_data/SegmentNT_model_performance_results/raw/vegfa.html
- Supplementary_data/SegmentNT_model_performance_results/raw/tp53.html
- Supplementary_data/SegmentNT_model_performance_results/raw/APOE_auc_plot.svg
- Supplementary_data/SegmentNT_model_performance_results/raw/TNF_auc_plot.svg
- Supplementary_data/SegmentNT_model_performance_results/raw/tnf.html
- Supplementary_data/SegmentNT_model_performance_results/raw/egfr.html
- Supplementary_data/SegmentNT_model_performance_results/raw/apoe.html
- Supplementary_data/SegmentNT_model_performance_results/raw/stats_first.txt
- Supplementary_data/SegmentNT_predictions_by_gene-HTML/
- Supplementary_data/SegmentNT_predictions_by_gene-HTML/negative_control/
- Supplementary_data/SegmentNT_predictions_by_gene-HTML/negative_control/control_8_Exon.html
- Supplementary_data/SegmentNT_predictions_by_gene-HTML/negative_control/control_1024_Intron.html
- Supplementary_data/SegmentNT_predictions_by_gene-HTML/negative_control/control_512_Intron.html
- Supplementary_data/SegmentNT_predictions_by_gene-HTML/negative_control/control_128_Exon.html
- Supplementary_data/SegmentNT_predictions_by_gene-HTML/negative_control/control_512_Exon.html
- Supplementary_data/SegmentNT_predictions_by_gene-HTML/negative_control/control_8_Intron.html
- Supplementary_data/SegmentNT_predictions_by_gene-HTML/negative_control/control_32_Exon.html
- Supplementary_data/SegmentNT_predictions_by_gene-HTML/negative_control/control_64_Intron.html
- Supplementary_data/SegmentNT_predictions_by_gene-HTML/negative_control/control_4096_Exon.html
- Supplementary_data/SegmentNT_predictions_by_gene-HTML/negative_control/control_256_Intron.html
- Supplementary_data/SegmentNT_predictions_by_gene-HTML/negative_control/control_64_Exon.html
- Supplementary_data/SegmentNT_predictions_by_gene-HTML/negative_control/control_2048_Intron.html
- Supplementary_data/SegmentNT_predictions_by_gene-HTML/negative_control/control_4_Exon.html
- Supplementary_data/SegmentNT_predictions_by_gene-HTML/negative_control/control_4_Intron.html
- Supplementary_data/SegmentNT_predictions_by_gene-HTML/negative_control/control_128_Intron.html
- Supplementary_data/SegmentNT_predictions_by_gene-HTML/negative_control/control_16_Intron.html
- Supplementary_data/SegmentNT_predictions_by_gene-HTML/negative_control/control_2048_Exon.html
- Supplementary_data/SegmentNT_predictions_by_gene-HTML/negative_control/control_16_Exon.html
- Supplementary_data/SegmentNT_predictions_by_gene-HTML/negative_control/control_32_Intron.html
- Supplementary_data/SegmentNT_predictions_by_gene-HTML/negative_control/control_1024_Exon.html
- Supplementary_data/SegmentNT_predictions_by_gene-HTML/negative_control/control_4096_Intron.html
- Supplementary_data/SegmentNT_predictions_by_gene-HTML/negative_control/control_256_Exon.html
- Supplementary_data/SegmentNT_predictions_by_gene-HTML/.DS_Store
- Supplementary_data/SegmentNT_predictions_by_gene-HTML/apoe/
- Supplementary_data/SegmentNT_predictions_by_gene-HTML/apoe/apoe_2048_Intron.html
- Supplementary_data/SegmentNT_predictions_by_gene-HTML/apoe/apoe_2048_Exon.html
- Supplementary_data/SegmentNT_predictions_by_gene-HTML/apoe/z-score/
- Supplementary_data/SegmentNT_predictions_by_gene-HTML/apoe/z-score/.DS_Store
- Supplementary_data/SegmentNT_predictions_by_gene-HTML/apoe/z-score/apoe_z_score_4096_Exon_thick_lines.html
- Supplementary_data/SegmentNT_predictions_by_gene-HTML/apoe/apoe_16_Exon.html
- Supplementary_data/SegmentNT_predictions_by_gene-HTML/apoe/.DS_Store
- Supplementary_data/SegmentNT_predictions_by_gene-HTML/apoe/apoe_512_Exon.html
- Supplementary_data/SegmentNT_predictions_by_gene-HTML/apoe/apoe_16_Intron.html
- Supplementary_data/SegmentNT_predictions_by_gene-HTML/apoe/apoe_4_Exon.html
- Supplementary_data/SegmentNT_predictions_by_gene-HTML/apoe/apoe_128_Exon.html
- Supplementary_data/SegmentNT_predictions_by_gene-HTML/apoe/subtraction/
- Supplementary_data/SegmentNT_predictions_by_gene-HTML/apoe/subtraction/.DS_Store
- Supplementary_data/SegmentNT_predictions_by_gene-HTML/apoe/subtraction/apoe_subtraction.html
- Supplementary_data/SegmentNT_predictions_by_gene-HTML/apoe/apoe_32_Intron.html
- Supplementary_data/SegmentNT_predictions_by_gene-HTML/apoe/apoe_1024_Intron.html
- Supplementary_data/SegmentNT_predictions_by_gene-HTML/apoe/apoe_1024_Exon.html
- Supplementary_data/SegmentNT_predictions_by_gene-HTML/apoe/apoe_8_Intron.html
- Supplementary_data/SegmentNT_predictions_by_gene-HTML/apoe/apoe_128_Intron.html
- Supplementary_data/SegmentNT_predictions_by_gene-HTML/apoe/apoe_4_Intron.html
- Supplementary_data/SegmentNT_predictions_by_gene-HTML/apoe/apoe_8_Exon.html
- Supplementary_data/SegmentNT_predictions_by_gene-HTML/apoe/apoe_256_Intron.html
- Supplementary_data/SegmentNT_predictions_by_gene-HTML/apoe/apoe_4096_Intron.html
- Supplementary_data/SegmentNT_predictions_by_gene-HTML/apoe/apoe_256_Exon.html
- Supplementary_data/SegmentNT_predictions_by_gene-HTML/apoe/apoe_4096_Exon.html
- Supplementary_data/SegmentNT_predictions_by_gene-HTML/apoe/apoe_64_Intron.html
- Supplementary_data/SegmentNT_predictions_by_gene-HTML/apoe/apoe_64_Exon.html
- Supplementary_data/SegmentNT_predictions_by_gene-HTML/apoe/apoe_32_Exon.html
- Supplementary_data/SegmentNT_predictions_by_gene-HTML/apoe/apoe_512_Intron.html
- Supplementary_data/SegmentNT_predictions_by_gene-HTML/tp53/
- Supplementary_data/SegmentNT_predictions_by_gene-HTML/tp53/tp53_4_Exon.html
- Supplementary_data/SegmentNT_predictions_by_gene-HTML/tp53/tp53_256_Exon.html
- Supplementary_data/SegmentNT_predictions_by_gene-HTML/tp53/tp53_2048_Exon.html
- Supplementary_data/SegmentNT_predictions_by_gene-HTML/tp53/tp53_1024_Intron.html
- Supplementary_data/SegmentNT_predictions_by_gene-HTML/tp53/.DS_Store
- Supplementary_data/SegmentNT_predictions_by_gene-HTML/tp53/tp53_256_Intron.html
- Supplementary_data/SegmentNT_predictions_by_gene-HTML/tp53/tp53_16_Intron.html
- Supplementary_data/SegmentNT_predictions_by_gene-HTML/tp53/tp53_512_Intron.html
- Supplementary_data/SegmentNT_predictions_by_gene-HTML/tp53/tp53_32_Intron.html
- Supplementary_data/SegmentNT_predictions_by_gene-HTML/tp53/Extended_range/
- Supplementary_data/SegmentNT_predictions_by_gene-HTML/tp53/Extended_range/.DS_Store
- Supplementary_data/SegmentNT_predictions_by_gene-HTML/tp53/Extended_range/TP53_fml_graph.html_Intron.html
- Supplementary_data/SegmentNT_predictions_by_gene-HTML/tp53/Extended_range/TP53_fml_graph.html_Exon.html
- Supplementary_data/SegmentNT_predictions_by_gene-HTML/tp53/tp53_8_Exon.html
- Supplementary_data/SegmentNT_predictions_by_gene-HTML/tp53/tp53_1024_Exon.html
- Supplementary_data/SegmentNT_predictions_by_gene-HTML/tp53/tp53_2048_Intron.html
- Supplementary_data/SegmentNT_predictions_by_gene-HTML/tp53/tp53_32_Exon.html
- Supplementary_data/SegmentNT_predictions_by_gene-HTML/tp53/tp53_64_Exon.html
- Supplementary_data/SegmentNT_predictions_by_gene-HTML/tp53/tp53_16_Exon.html
- Supplementary_data/SegmentNT_predictions_by_gene-HTML/tp53/tp53_4_Intron.html
- Supplementary_data/SegmentNT_predictions_by_gene-HTML/tp53/tp53_8_Intron.html
- Supplementary_data/SegmentNT_predictions_by_gene-HTML/tp53/tp53_128_Exon.html
- Supplementary_data/SegmentNT_predictions_by_gene-HTML/tp53/tp53_4096_Intron.html
- Supplementary_data/SegmentNT_predictions_by_gene-HTML/tp53/tp53_512_Exon.html
- Supplementary_data/SegmentNT_predictions_by_gene-HTML/tp53/tp53_128_Intron.html
- Supplementary_data/SegmentNT_predictions_by_gene-HTML/tp53/tp53_64_Intron.html
- Supplementary_data/SegmentNT_predictions_by_gene-HTML/tp53/tp53_4096_Exon.html
- Supplementary_data/SegmentNT_predictions_by_gene-HTML/egfr/
- Supplementary_data/SegmentNT_predictions_by_gene-HTML/egfr/egfr_64_Exon.html
- Supplementary_data/SegmentNT_predictions_by_gene-HTML/egfr/egfr_2048_Intron.html
- Supplementary_data/SegmentNT_predictions_by_gene-HTML/egfr/egfr_2048_Exon.html
- Supplementary_data/SegmentNT_predictions_by_gene-HTML/egfr/egfr_32_Exon.html
- Supplementary_data/SegmentNT_predictions_by_gene-HTML/egfr/.DS_Store
- Supplementary_data/SegmentNT_predictions_by_gene-HTML/egfr/egfr_512_Exon.html
- Supplementary_data/SegmentNT_predictions_by_gene-HTML/egfr/egfr_16_Intron.html
- Supplementary_data/SegmentNT_predictions_by_gene-HTML/egfr/egfr_128_Exon.html
- Supplementary_data/SegmentNT_predictions_by_gene-HTML/egfr/egfr_1024_Intron.html
- Supplementary_data/SegmentNT_predictions_by_gene-HTML/egfr/egfr_128_Intron.html
- Supplementary_data/SegmentNT_predictions_by_gene-HTML/egfr/egfr_1024_Exon.html
- Supplementary_data/SegmentNT_predictions_by_gene-HTML/egfr/Extended_range/
- Supplementary_data/SegmentNT_predictions_by_gene-HTML/egfr/Extended_range/.DS_Store
- Supplementary_data/SegmentNT_predictions_by_gene-HTML/egfr/Extended_range/EGFR_fml_graph.html_Intron 1.html
- Supplementary_data/SegmentNT_predictions_by_gene-HTML/egfr/Extended_range/EGFR_fml_graph.html_Exon 1.html
- Supplementary_data/SegmentNT_predictions_by_gene-HTML/egfr/egfr_32_Intron.html
- Supplementary_data/SegmentNT_predictions_by_gene-HTML/egfr/egfr_8_Intron.html
- Supplementary_data/SegmentNT_predictions_by_gene-HTML/egfr/egfr_4_Intron.html
- Supplementary_data/SegmentNT_predictions_by_gene-HTML/egfr/egfr_256_Intron.html
- Supplementary_data/SegmentNT_predictions_by_gene-HTML/egfr/egfr_4_Exon.html
- Supplementary_data/SegmentNT_predictions_by_gene-HTML/egfr/egfr_4096_Intron.html
- Supplementary_data/SegmentNT_predictions_by_gene-HTML/egfr/egfr_512_Intron.html
- Supplementary_data/SegmentNT_predictions_by_gene-HTML/egfr/egfr_256_Exon.html
- Supplementary_data/SegmentNT_predictions_by_gene-HTML/egfr/egfr_64_Intron.html
- Supplementary_data/SegmentNT_predictions_by_gene-HTML/egfr/egfr_8_Exon.html
- Supplementary_data/SegmentNT_predictions_by_gene-HTML/egfr/egfr_4096_Exon.html
- Supplementary_data/SegmentNT_predictions_by_gene-HTML/egfr/egfr_16_Exon.html
- Supplementary_data/SegmentNT_predictions_by_gene-HTML/tnf/
- Supplementary_data/SegmentNT_predictions_by_gene-HTML/tnf/tnf_128_Exon.html
- Supplementary_data/SegmentNT_predictions_by_gene-HTML/tnf/tnf_4096_Intron.html
- Supplementary_data/SegmentNT_predictions_by_gene-HTML/tnf/tnf_4_Exon.html
- Supplementary_data/SegmentNT_predictions_by_gene-HTML/tnf/tnf_4096_Exon.html
- Supplementary_data/SegmentNT_predictions_by_gene-HTML/tnf/tnf_64_Intron.html
- Supplementary_data/SegmentNT_predictions_by_gene-HTML/tnf/tnf_512_Exon.html
- Supplementary_data/SegmentNT_predictions_by_gene-HTML/tnf/.DS_Store
- Supplementary_data/SegmentNT_predictions_by_gene-HTML/tnf/tnf_256_Intron.html
- Supplementary_data/SegmentNT_predictions_by_gene-HTML/tnf/tnf_8_Exon.html
- Supplementary_data/SegmentNT_predictions_by_gene-HTML/tnf/tnf_512_Intron.html
- Supplementary_data/SegmentNT_predictions_by_gene-HTML/tnf/tnf_4_Intron.html
- Supplementary_data/SegmentNT_predictions_by_gene-HTML/tnf/tnf_16_Exon.html
- Supplementary_data/SegmentNT_predictions_by_gene-HTML/tnf/tnf_8_Intron.html
- Supplementary_data/SegmentNT_predictions_by_gene-HTML/tnf/tnf_32_Exon.html
- Supplementary_data/SegmentNT_predictions_by_gene-HTML/tnf/tnf_64_Exon.html
- Supplementary_data/SegmentNT_predictions_by_gene-HTML/tnf/tnf_2048_Intron.html
- Supplementary_data/SegmentNT_predictions_by_gene-HTML/tnf/tnf_1024_Exon.html
- Supplementary_data/SegmentNT_predictions_by_gene-HTML/tnf/tnf_32_Intron.html
- Supplementary_data/SegmentNT_predictions_by_gene-HTML/tnf/tnf_16_Intron.html
- Supplementary_data/SegmentNT_predictions_by_gene-HTML/tnf/tnf_256_Exon.html
- Supplementary_data/SegmentNT_predictions_by_gene-HTML/tnf/tnf_1024_Intron.html
- Supplementary_data/SegmentNT_predictions_by_gene-HTML/tnf/tnf_128_Intron.html
- Supplementary_data/SegmentNT_predictions_by_gene-HTML/tnf/tnf_2048_Exon.html
- Supplementary_data/SegmentNT_predictions_by_gene-HTML/vegfa/
- Supplementary_data/SegmentNT_predictions_by_gene-HTML/vegfa/vegfa_2048_Intron.html
- Supplementary_data/SegmentNT_predictions_by_gene-HTML/vegfa/vegfa_256_Intron.html
- Supplementary_data/SegmentNT_predictions_by_gene-HTML/vegfa/vegfa_8_Exon.html
- Supplementary_data/SegmentNT_predictions_by_gene-HTML/vegfa/.DS_Store
- Supplementary_data/SegmentNT_predictions_by_gene-HTML/vegfa/vegfa_32_Exon.html
- Supplementary_data/SegmentNT_predictions_by_gene-HTML/vegfa/vegfa_256_Exon.html
- Supplementary_data/SegmentNT_predictions_by_gene-HTML/vegfa/vegfa_64_Exon.html
- Supplementary_data/SegmentNT_predictions_by_gene-HTML/vegfa/vegfa_1024_Intron.html
- Supplementary_data/SegmentNT_predictions_by_gene-HTML/vegfa/vegfa_4_Exon.html
- Supplementary_data/SegmentNT_predictions_by_gene-HTML/vegfa/vegfa_512_Intron.html
- Supplementary_data/SegmentNT_predictions_by_gene-HTML/vegfa/vegfa_64_Intron.html
- Supplementary_data/SegmentNT_predictions_by_gene-HTML/vegfa/vegfa_4096_Exon.html
- Supplementary_data/SegmentNT_predictions_by_gene-HTML/vegfa/vegfa_8_Intron.html
- Supplementary_data/SegmentNT_predictions_by_gene-HTML/vegfa/vegfa_2048_Exon.html
- Supplementary_data/SegmentNT_predictions_by_gene-HTML/vegfa/vegfa_4_Intron.html
- Supplementary_data/SegmentNT_predictions_by_gene-HTML/vegfa/vegfa_4096_Intron.html
- Supplementary_data/SegmentNT_predictions_by_gene-HTML/vegfa/vegfa_16_Intron.html
- Supplementary_data/SegmentNT_predictions_by_gene-HTML/vegfa/vegfa_16_Exon.html
- Supplementary_data/SegmentNT_predictions_by_gene-HTML/vegfa/vegfa_32_Intron.html
- Supplementary_data/SegmentNT_predictions_by_gene-HTML/vegfa/vegfa_1024_Exon.html
- Supplementary_data/SegmentNT_predictions_by_gene-HTML/vegfa/vegfa_128_Intron.html
- Supplementary_data/SegmentNT_predictions_by_gene-HTML/vegfa/vegfa_128_Exon.html
- Supplementary_data/SegmentNT_predictions_by_gene-HTML/vegfa/vegfa_512_Exon.html
- Supplementary_data/segmentNT_additional_genes/
- Supplementary_data/segmentNT_additional_genes/first_middle_last_ecm1_nt_output_4096.txt
- Supplementary_data/segmentNT_additional_genes/first_middle_last_dpm2_nt_output_4096.txt
- Supplementary_data/segmentNT_additional_genes/first_middle_last_wfdc5_nt_output_4096.txt
- Supplementary_data/segmentNT_additional_genes/first_middle_last_nav2-as5_nt_output_4096.txt
- Supplementary_data/segmentNT_additional_genes/pos/
- Supplementary_data/segmentNT_additional_genes/pos/nav2-as5_pos1613.txt
- Supplementary_data/segmentNT_additional_genes/pos/dpm2_pos606.txt
- Supplementary_data/segmentNT_additional_genes/pos/positions_i_want.txt
- Supplementary_data/segmentNT_additional_genes/pos/ecm1_pos5470.txt
- Supplementary_data/segmentNT_additional_genes/pos/wfdc5_pos551.txt
- Supplementary_data/segmentNT_additional_genes/pos/positions_i_want_subtracted.txt
- Supplementary_data/segmentNT_additional_genes/pos/dpm2_pos2856.txt
- Supplementary_data/segmentNT_additional_genes/pos/nav2-as5_pos2.txt
- Supplementary_data/segmentNT_additional_genes/pos/ecm1_pos90.txt
- Supplementary_data/segmentNT_additional_genes/pos/wfdc5_pos1090.txt
- Supplementary_data/segmentNT_additional_genes/pos/wfdc5_pos5547.txt
- Supplementary_data/segmentNT_additional_genes/pos/wfdc5_pos1249.txt
- Supplementary_data/segmentNT_additional_genes/pos/ecm1_pos3450.txt
- Supplementary_data/segmentNT_additional_genes/pos/linc00207_pos2861.txt
- Supplementary_data/segmentNT_additional_genes/pos/ecm1_pos4714.txt
- Supplementary_data/segmentNT_additional_genes/pos/linc00207_pos6.txt
- Supplementary_data/segmentNT_additional_genes/pos/nav2-as5_pos4539.txt
- Supplementary_data/segmentNT_additional_genes/pos/findStability.py
- Supplementary_data/segmentNT_additional_genes/pos/dpm2_pos2430.txt
- Supplementary_data/segmentNT_additional_genes/pos/linc00207_pos2154.txt
- Supplementary_data/segmentNT_additional_genes/pos/linc00207_pos257.txt
- Supplementary_data/segmentNT_additional_genes/pos/wfdc5_pos5649.txt
- Supplementary_data/segmentNT_additional_genes/pos/dpm2_pos1506.txt
- Supplementary_data/segmentNT_additional_genes/pos/ecm1_pos1747.txt
- Supplementary_data/segmentNT_additional_genes/pos/nav2-as5_pos1743.txt
- Supplementary_data/segmentNT_additional_genes/pos/dpm2_pos1458.txt
- Supplementary_data/segmentNT_additional_genes/pos/linc00207_pos318.txt
- Supplementary_data/segmentNT_additional_genes/pos/nav2-as5_pos1742.txt
- Supplementary_data/segmentNT_additional_genes/first_middle_last_linc00207_nt_output_4096.txt
- Supplementary_data/RNAPysoforms_isoform_figures/
- Supplementary_data/RNAPysoforms_isoform_figures/RNApysoforms_APOE_human.svg
- Supplementary_data/RNAPysoforms_isoform_figures/RNApysoforms_EGFR_human.svg
- Supplementary_data/RNAPysoforms_isoform_figures/generate_isoforms.py
- Supplementary_data/RNAPysoforms_isoform_figures/EGFR.gtf
- Supplementary_data/RNAPysoforms_isoform_figures/RNApysoforms_TP53_human.svg
- Supplementary_data/RNAPysoforms_isoform_figures/.generate_isoforms.sh.swp
- Supplementary_data/RNAPysoforms_isoform_figures/RNApysoforms_TNF_human.svg
- Supplementary_data/RNAPysoforms_isoform_figures/generate_isoforms.sh
- Supplementary_data/RNAPysoforms_isoform_figures/RNApysoforms_VEGFA_human.svg
- Supplementary_data/RNAPysoforms_isoform_figures/TP53.gtf
- Supplementary_data/SegmentNT_predictions-individual_nucleotides-HTML/
- Supplementary_data/SegmentNT_predictions-individual_nucleotides-HTML/pos_graphs_tnf_4096_180.svg
- Supplementary_data/SegmentNT_predictions-individual_nucleotides-HTML/egfr_4096_183535.html
- Supplementary_data/SegmentNT_predictions-individual_nucleotides-HTML/control_4096_850.html
- Supplementary_data/SegmentNT_predictions-individual_nucleotides-HTML/.DS_Store
- Supplementary_data/SegmentNT_predictions-individual_nucleotides-HTML/apoe/
- Supplementary_data/SegmentNT_predictions-individual_nucleotides-HTML/apoe/apoe_850_12168_12408_12_with_points.html
- Supplementary_data/SegmentNT_predictions-individual_nucleotides-HTML/apoe/.DS_Store
- Supplementary_data/SegmentNT_predictions-individual_nucleotides-HTML/apoe/apoe_850_24.html
- Supplementary_data/SegmentNT_predictions-individual_nucleotides-HTML/apoe/APOE_predictions_pos_850.html
- Supplementary_data/SegmentNT_predictions-individual_nucleotides-HTML/apoe/APOE_predictions_pos_850_12264-12312.html
- Supplementary_data/SegmentNT_predictions-individual_nucleotides-HTML/apoe/apoe_850_12168_12408_24_with_points.html
- Supplementary_data/SegmentNT_predictions-individual_nucleotides-HTML/apoe/apoe_850_12168_12408_6_with_points.html
- Supplementary_data/SegmentNT_predictions-individual_nucleotides-HTML/apoe/apoe_850_6.html
- Supplementary_data/SegmentNT_predictions-individual_nucleotides-HTML/tp53_4096_6800.html
- Supplementary_data/SegmentNT_predictions-individual_nucleotides-HTML/tnf_4096_180.html
- Supplementary_data/SegmentNT_predictions-individual_nucleotides-HTML/pos_graphs_vegfa_4096_15000.svg
- Supplementary_data/SegmentNT_predictions-individual_nucleotides-HTML/pos_graphs_egfr_4096_183535.svg
- Supplementary_data/SegmentNT_predictions-individual_nucleotides-HTML/vegfa_4096_15000.html
- Supplementary_data/SegmentNT_predictions-individual_nucleotides-HTML/pos_graphs_tp53_4096_6800.svg
- Supplementary_data/SegmentNT_predictions-individual_nucleotides-HTML/pos_graphs_control_4096_850.svg
