# Supplementary material for: Systematic contextual biases in SegmentNT potentially relevant to other nucleotide transformer models
Source: bioRxiv. 2026 May 4:2025.04.09.647946. Preprint. [Version 2] doi: 10.1101/2025.04.09.647946 (PMC13174627; doi:10.1101/2025.04.09.647946)
Supplement: Supplement 3 [file media-3.zip › Supplementary_data/segmentNT_additional_genes/first_middle_last_ecm1_nt_output_4096.txt]

{
"protein_coding_gene":
{"first": [0.41650507, 0.421312332, 0.463451892, 0.433671206, 0.369938195, 0.39939198, 0.414336, 0.405149579, 0.453483582, 0.420636475, 0.409108251, 0.40442824, 0.35861295, 0.235863402, 0.261307925, 0.296298444, 0.343652695, 0.39911735, 0.31502038, 0.237231284, 0.277480751, 0.271570146, 0.285369366, 0.27816483, 0.3260624, 0.264861733, 0.296813399, 0.304467499, 0.279713571, 0.2709401, 0.29137084, 0.262206227, 0.297422707, 0.299548, 0.250264108, 0.28332022, 0.32028008, 0.316262931, 0.322702348, 0.330516458, 0.288906634, 0.28465798, 0.34657753, 0.302485108, 0.322252661, 0.311939806, 0.293999165, 0.39993912, 0.40695888, 0.32086122, 0.347185314, 0.372208446, 0.324748427, 0.45035243, 0.41489553, 0.34272036, 0.40844816, 0.410835028, 0.378242344, 0.47486594, 0.446569, 0.398039728, 0.432227314, 0.480660349, 0.402363539, 0.47704947, 0.45524767, 0.372263223, 0.361600459, 0.497286856, 0.489633679, 0.61446327, 0.58167726, 0.612620652, 0.569236636, 0.646288157, 0.641816378, 0.69101965, 0.62095547, 0.63090539, 0.628679812, 0.689866245, 0.662326574, 0.6972505, 0.60173696, 0.661463976, 0.660159469, 0.760767221, 0.71977973, 0.7028587, 0.6136476, 0.674541295, 0.717295825, 0.745041549, 0.633400977, 0.64816284, 0.5623888, 0.649313629, 0.646306336, 0.738223732, 0.644783258, 0.66998804, 0.5901118, 0.680127561, 0.680630744, 0.769087732, 0.676951408, 0.6624272, 0.61556363, 0.694115996, 0.651440442, 0.74682343, 0.673875153, 0.6663708, 0.6461507, 0.691708326, 0.647502244, 0.757510066, 0.703943551, 0.70334786, 0.6861516, 0.717135787, 0.718981087, 0.787787795, 0.718476713, 0.72630215, 0.6898225, 0.728592455, 0.728923678, 0.770838201, 0.689741969, 0.7096295, 0.69018126, 0.735822499, 0.713780344, 0.734373927, 0.680772185, 0.693407, 0.66654396, 0.726724803, 0.691388249, 0.73323971, 0.685681462, 0.7404226, 0.71599615, 0.755180895, 0.746573985, 0.765639007, 0.750790238, 0.77673686, 0.72902703, 0.766476154, 0.756714225, 0.778696239, 0.784879386, 0.77404493, 0.7448664, 0.776349247, 0.752297938, 0.804925859, 0.79843086, 0.8084779, 0.7955499, 0.827082276, 0.811532974, 0.838360012, 0.83205992, 0.86560184, 0.835951, 0.835323453, 0.844428957, 0.850044906, 0.855827689, 0.88931257, 0.85977113, 0.846185327, 0.855640531, 0.856983066, 0.864573181, 0.91116035, 0.8774731, 0.872930586, 0.888906896, 0.899950564, 0.889578581, 0.91885996, 0.89915854, 0.881646574, 0.920913458, 0.928207755, 0.91097188, 0.92197925, 0.9212049, 0.886578619, 0.933010101, 0.930652559, 0.934265554, 0.93183273, 0.93458587, 0.894171357, 0.92979306, 0.899328589, 0.918592632, 0.89586073, 0.89689636, 0.856481433, 0.905148327, 0.889781296, 0.907562077, 0.8983715, 0.91218466, 0.863991916, 0.89954561, 0.88103658, 0.912450075, 0.9151483, 0.92530686, 0.875217795, 0.923934996, 0.876244009, 0.915915072, 0.9087913, 0.9145047, 0.868400514, 0.922711372, 0.879538894, 0.915457666, 0.90707093, 0.9112153, 0.881649375, 0.917087138, 0.884951651, 0.919395626, 0.91540825, 0.9273163, 0.890245318, 0.914849281, 0.897583663, 0.918726444, 0.92578715, 0.9190723, 0.92516917, 0.93869096, 0.914066732, 0.937250555, 0.9438411, 0.9339654, 0.941013873, 0.961297989, 0.933827937, 0.956880748, 0.953738, 0.9523227, 0.946494997, 0.961427331, 0.92888099, 0.960551322, 0.9532328, 0.9570631, 0.935024321, 0.94898057, 0.930348694, 0.960855365, 0.9516115, 0.94550157, 0.91303885, 0.943900704, 0.94535017, 0.971205413, 0.96704036, 0.96811366, 0.953146815, 0.972350836, 0.953521788, 0.983753085, 0.97662604, 0.9756429, 0.958126903, 0.974623978, 0.960296214, 0.985189378, 0.98039216, 0.9794384, 0.953026414, 0.973719716, 0.959590435, 0.983501434, 0.976659, 0.97115153, 0.950204313, 0.969418943, 0.952031374, 0.983521938, 0.97446334, 0.9727184, 0.942408383, 0.961298764, 0.948319733, 0.982588589, 0.9778773, 0.9781923, 0.951848209, 0.969748437, 0.943396032, 0.981461942, 0.97525173, 0.9785416, 0.955114722, 0.973010659, 0.951248944, 0.982335985, 0.9775564, 0.97712016, 0.943524897, 0.966261983, 0.9456864, 0.983920038, 0.976035, 0.9781969, 0.952886462, 0.972224772, 0.954904199, 0.984712362, 0.9808703, 0.9785517, 0.959325314, 0.975431204, 0.959853768, 0.984220624, 0.9822718, 0.98338544, 0.969412565, 0.979067922, 0.963415384, 0.983504057, 0.98213416, 0.98322093, 0.964684963, 0.974277496, 0.959545135, 0.983519614, 0.98248756, 0.9815943, 0.961503565, 0.975953281, 0.960270166, 0.985234499, 0.9833805, 0.98329175, 0.964353025, 0.979185402, 0.963694274, 0.985891044, 0.9855132, 0.9846362, 0.965795696, 0.97895503, 0.962374449, 0.984194994, 0.98603314, 0.98540235, 0.970199049, 0.980724454, 0.966014922, 0.986065328, 0.98657584, 0.9858928, 0.974102795, 0.982798338, 0.964064956, 0.987524986, 0.98617476, 0.9861508, 0.974698961, 0.982893348, 0.96279484, 0.985309362, 0.9852003, 0.9827954, 0.973362207, 0.983340263, 0.964541435, 0.986566126, 0.9863311, 0.98288953, 0.977119029, 0.985125303, 0.966743886, 0.986941814, 0.984946, 0.9825891, 0.975227475, 0.982926846, 0.962201595, 0.986500084, 0.9850636, 0.9833852, 0.977011025, 0.982892752, 0.964945912, 0.98683244, 0.98664224, 0.98387784, 0.978598356, 0.983344257, 0.966204643, 0.988484085, 0.9872652, 0.9853354, 0.980415463, 0.984960377, 0.963744104, 0.987262905, 0.98581123, 0.9839866, 0.976994216, 0.981826425, 0.960627258, 0.985569179, 0.98501515, 0.984175, 0.978824556, 0.984299064, 0.966246963, 0.986622036, 0.98546046, 0.98212045, 0.978778005, 0.981578827, 0.962513387, 0.987864077, 0.98408973, 0.9814795, 0.978469014, 0.981844485, 0.963686228, 0.987446606, 0.98337, 0.9838077, 0.980998576, 0.982136905, 0.964059532, 0.986784637, 0.9828035, 0.98375934, 0.980376482, 0.982306659, 0.960781693, 0.984666109, 0.9816514, 0.9826094, 0.978132486, 0.981469631, 0.959519327, 0.983676493, 0.9800245, 0.9802714, 0.97494626, 0.979910374, 0.952347696, 0.981735647, 0.974002, 0.97615767, 0.973035336, 0.973195076, 0.947255433, 0.981965363, 0.9736893, 0.98054713, 0.978835762, 0.976119637, 0.949573219, 0.979656756, 0.97371125, 0.97446954, 0.975826979, 0.977658451, 0.960047841, 0.981775165, 0.9800954, 0.98160756, 0.982324243, 0.985268891, 0.968683898, 0.986848354, 0.98301333, 0.9833773, 0.978858709, 0.982777357, 0.965560734, 0.986233234, 0.98167634, 0.9814073, 0.976860285, 0.982858181, 0.963256061, 0.985626101, 0.9818787, 0.98156095, 0.978041112, 0.983347178, 0.961840034, 0.986189842, 0.9815637, 0.9831752, 0.97780478, 0.983186603, 0.963058472, 0.985197365, 0.98244286, 0.98108804, 0.976447999, 0.979759276, 0.959135234, 0.984215319, 0.9839579, 0.9826475, 0.975281656, 0.981533468, 0.959117532, 0.983659565, 0.9827797, 0.9826765, 0.975694418, 0.980991662, 0.956825435, 0.982488334, 0.9788435, 0.9780591, 0.978361785, 0.983314633, 0.96027416, 0.982915223, 0.978293, 0.9781796, 0.978286266, 0.982456207, 0.956512034, 0.983819664, 0.9769289, 0.9772256, 0.974846661, 0.980838358, 0.954155326, 0.983598888, 0.9798518, 0.9785981, 0.977962017, 0.97972095, 0.959628999, 0.985923469, 0.9824693, 0.98001647, 0.978727937, 0.98171854, 0.95697099, 0.986920714, 0.98291624, 0.9808024, 0.974087298, 0.978845119, 0.955106854, 0.98601228, 0.98336744, 0.98083663, 0.976590216, 0.980092406, 0.95442301, 0.987274408, 0.9765003, 0.98152614, 0.974903286, 0.980505645, 0.959325969, 0.990253568, 0.9832198, 0.980946, 0.979175806, 0.980877995, 0.962192655, 0.991153538, 0.9841771, 0.98241043, 0.978292763, 0.981462061, 0.962029099, 0.990438282, 0.9846016, 0.9842816, 0.979858756, 0.983959734, 0.965067625, 0.990814745, 0.9835598, 0.98414654, 0.980058074, 0.984263957, 0.962288857, 0.989628911, 0.9816813, 0.98341703, 0.978482604, 0.983775556, 0.958341241, 0.987628102, 0.98129785, 0.9814679, 0.977844834, 0.983803988, 0.959098697, 0.986535132, 0.9812026, 0.98123705, 0.97770381, 0.983381867, 0.962595999, 0.988059461, 0.98020524, 0.9793418, 0.975933492, 0.982339799, 0.956820726, 0.986498237, 0.9769702, 0.97670686, 0.975281656, 0.983311892, 0.959499002, 0.987651944, 0.98056203, 0.98018676, 0.977654934, 0.984510899, 0.961200714, 0.98672241, 0.98002064, 0.9827397, 0.977335989, 0.983704269, 0.960984588, 0.987403631, 0.97965425, 0.98166454, 0.975034416, 0.982909799, 0.954608202, 0.984588802, 0.9769101, 0.9802833, 0.972566068, 0.982601821, 0.958372355, 0.985887706, 0.979768, 0.9816041, 0.975241721, 0.981544018, 0.956638038, 0.987410367, 0.9795928, 0.98281085, 0.97284925, 0.979492605, 0.954641581, 0.988060594, 0.980609, 0.9841887, 0.977502048, 0.982552648, 0.952980518, 0.987746119, 0.9806816, 0.98477525, 0.978624523, 0.983464181, 0.957318068, 0.98775208, 0.9823514, 0.9848834, 0.978698492, 0.983786523, 0.954666138, 0.988297045, 0.98294413, 0.98574984, 0.978510261, 0.986895859, 0.964770794, 0.990692317, 0.98468333, 0.98380595, 0.979353905, 0.985733628, 0.965057492, 0.990486681, 0.9847541, 0.9832846, 0.98054105, 0.985144734, 0.961974025, 0.989019811, 0.9827923, 0.98100877, 0.977671564, 0.981575847, 0.950296044, 0.985720277, 0.9811131, 0.97908336, 0.97605443, 0.982496858, 0.958285153, 0.987104297, 0.9838982, 0.9847243, 0.979884624, 0.984345138, 0.960873604, 0.988947749, 0.9822456, 0.9847237, 0.976805687, 0.980038345, 0.958764911, 0.987378716, 0.9797687, 0.9853947, 0.973616838, 0.979312837, 0.949933469, 0.986490667, 0.9769248, 0.98258394, 0.975232124, 0.978034139, 0.951460838, 0.987128556, 0.97802687, 0.98246104, 0.976409554, 0.977806151, 0.953241527, 0.986747146, 0.9797474, 0.98620933, 0.9799456, 0.979863226, 0.952569962, 0.985229909, 0.98020625, 0.9844392, 0.975649714, 0.974919736, 0.944577754, 0.983870864, 0.97489953, 0.98270416, 0.974622846, 0.977137506, 0.950306773, 0.986419678, 0.97921544, 0.98389083, 0.977504432, 0.98056215, 0.950206876, 0.986318588, 0.981118, 0.9858454, 0.979506254, 0.980021954, 0.949107051, 0.988025904, 0.98162055, 0.9862447, 0.977984011, 0.978729248, 0.945926249, 0.985915184, 0.97935617, 0.98583186, 0.976499617, 0.97630614, 0.948141813, 0.986250579, 0.97853476, 0.9846944, 0.97509706, 0.976059198, 0.946925342, 0.986482084, 0.9796658, 0.9852527, 0.975295007, 0.980305791, 0.959088802, 0.987889111, 0.9825948, 0.98583233, 0.976343632, 0.981144726, 0.962858379, 0.986553133, 0.9803469, 0.9840142, 0.977559268, 0.981869757, 0.963779092, 0.985040843, 0.97912496, 0.9838272, 0.968959153, 0.979818702, 0.957471192, 0.976245284, 0.9724175, 0.98211336, 0.962214828, 0.977986276, 0.947264016, 0.973878443, 0.96409214, 0.980314, 0.961745858, 0.974020123, 0.932112277, 0.971326172, 0.9590258, 0.97462714, 0.949200749, 0.966673195, 0.912473023, 0.966480076, 0.9618474, 0.97976744, 0.961293042, 0.975509167, 0.934455335, 0.977763295, 0.9754977, 0.9840147, 0.971580386, 0.979159892, 0.940892994, 0.98252219, 0.9748196, 0.9801918, 0.971970141, 0.979117751, 0.954024136, 0.986319721, 0.97947603, 0.9858206, 0.982168972, 0.982145071, 0.960289776, 0.98692745, 0.9799085, 0.986775, 0.984762549, 0.983973026, 0.966560245, 0.988112867, 0.98267776, 0.9877024, 0.986066043, 0.983141005, 0.95947212, 0.985692501, 0.98154646, 0.9881643, 0.986885488, 0.983377159, 0.963131309, 0.985565305, 0.98022616, 0.98780835, 0.985061586, 0.979922295, 0.958142877, 0.984048843, 0.97703856, 0.9863506, 0.984116375, 0.980246246, 0.959342837, 0.983091652, 0.9755711, 0.98539644, 0.983261764, 0.979274094, 0.954809308, 0.981909633, 0.97264814, 0.9847284, 0.981881618, 0.978341579, 0.954023063, 0.981512547, 0.9728602, 0.9849585, 0.981177449, 0.975785792, 0.947672248, 0.978660047, 0.9702049, 0.98422945, 0.98196584, 0.975694895, 0.943061948, 0.97798413, 0.96737814, 0.9821459, 0.978785634, 0.974024653, 0.946069181, 0.976681173, 0.96950287, 0.9821156, 0.978468001, 0.972332478, 0.947103918, 0.97514528, 0.9655667, 0.97977966, 0.977669418, 0.967640519, 0.945326805, 0.973100603, 0.9629603, 0.98234844, 0.980268538, 0.96978265, 0.950109065, 0.974752188, 0.964455, 0.98446184, 0.984466791, 0.972583652, 0.95228833, 0.974774599, 0.96314186, 0.98542154, 0.982991457, 0.968966901, 0.946481526, 0.969466984, 0.95853966, 0.9834211, 0.980448306, 0.966679752, 0.943852365, 0.965087056, 0.9595976, 0.9825363, 0.980728149, 0.966096342, 0.946700931, 0.963815093, 0.96211946, 0.9814921, 0.980332613, 0.96301347, 0.940410674, 0.958764672, 0.96026194, 0.97984487, 0.978790402, 0.957051575, 0.927053869, 0.948016107, 0.9591552, 0.9789813, 0.979316294, 0.973526001, 0.943406105, 0.963478982, 0.9699691, 0.98076034, 0.978406191, 0.968316913, 0.940622628, 0.964762688, 0.96686023, 0.9798837, 0.978163838, 0.969272614, 0.93377012, 0.96770817, 0.9696253, 0.9774599, 0.973024726, 0.963684201, 0.922981799, 0.971321225, 0.9568755, 0.9804628, 0.974540532, 0.96114409, 0.932422698, 0.978730679, 0.9707239, 0.9831693, 0.97888422, 0.967588365, 0.952971101, 0.976804912, 0.9678977, 0.98231024, 0.976953804, 0.967579007, 0.939951658, 0.978363037, 0.96741664, 0.9840059, 0.979139805, 0.969248354, 0.943997145, 0.979034662, 0.97269595, 0.983645, 0.977291703, 0.970461726, 0.954226077, 0.978894949, 0.9736505, 0.9840138, 0.977114618, 0.970917821, 0.948401988, 0.976800919, 0.9723638, 0.9844305, 0.978241086, 0.970964491, 0.950802147, 0.97860682, 0.97230643, 0.98469305, 0.977008879, 0.969305992, 0.952615023, 0.97794652, 0.9767843, 0.98636705, 0.97929734, 0.975221992, 0.957685888, 0.976441741, 0.9730727, 0.98475605, 0.976777852, 0.975590408, 0.95930481, 0.977226734, 0.9731428, 0.98462313, 0.979005516, 0.976411164, 0.962080538, 0.977041841, 0.9740138, 0.98278177, 0.976948202, 0.974120438, 0.950503647, 0.972942829, 0.96765566, 0.9816162, 0.977333724, 0.972669482, 0.952236116, 0.972413421, 0.965692, 0.9816772, 0.977030158, 0.976616323, 0.959090889, 0.978343606, 0.97281194, 0.9846794, 0.979125261, 0.979988754, 0.964877903, 0.981177032, 0.9766104, 0.9851987, 0.976811171, 0.977189839, 0.964557946, 0.978478968, 0.97801924, 0.98549485, 0.98018837, 0.98181206, 0.966328084, 0.982277215, 0.971808, 0.97797227, 0.978027761, 0.983580887, 0.962745667, 0.980478585, 0.96872175, 0.9794813, 0.976570785, 0.982594788, 0.960447729, 0.975334048, 0.96855336, 0.9749255, 0.973405242, 0.981689692, 0.96322298, 0.974744678, 0.9668004, 0.9808375, 0.971951485, 0.972517669, 0.958498061, 0.97335434, 0.9668542, 0.97837293, 0.971369028, 0.975598335, 0.95537585, 0.973647952, 0.96737236, 0.98111594, 0.972720206, 0.978033602, 0.958608866, 0.973832965, 0.9686373, 0.9788628, 0.973220408, 0.98165971, 0.959544659, 0.976528704, 0.968783, 0.9784637, 0.969961226, 0.979975522, 0.952202499, 0.975053191, 0.966775, 0.9777839, 0.972613871, 0.978350103, 0.957391083, 0.976768851, 0.97054774, 0.9789694, 0.976718247, 0.976701736, 0.959306657, 0.976513445, 0.9688336, 0.9771423, 0.97584939, 0.977022409, 0.955569983, 0.969673753, 0.9631715, 0.9703736, 0.973154902, 0.974321961, 0.959919095, 0.97553277, 0.9676934, 0.97852564, 0.975602746, 0.974787652, 0.952370822, 0.973743916, 0.96225023, 0.9784389, 0.974183321, 0.97506094, 0.947027206, 0.971192658, 0.9611767, 0.97774875, 0.973907709, 0.975999355, 0.943072557, 0.968864679, 0.96011907, 0.9757913, 0.973196924, 0.975139916, 0.935068071, 0.966917396, 0.9593048, 0.9782134, 0.973244786, 0.972136974, 0.941058517, 0.968228102, 0.9609654, 0.9803783, 0.975422859, 0.977984428, 0.951453507, 0.97614044, 0.9686602, 0.98258674, 0.974884629, 0.979401231, 0.948093712, 0.977083504, 0.9640837, 0.9799329, 0.974377871, 0.979467928, 0.949539721, 0.973829448, 0.96377534, 0.97955555, 0.977695942, 0.981233954, 0.917295933, 0.966150641, 0.95839584, 0.98075694, 0.97799474, 0.982318282, 0.950768113, 0.96987313, 0.9551458, 0.97046024, 0.97049886, 0.974249542, 0.942537427, 0.957927644, 0.9492818, 0.9728736, 0.969706416, 0.974000871, 0.931949615, 0.96128881, 0.9414141, 0.9688072, 0.966154456, 0.964596331, 0.916842937, 0.956250608, 0.9312029, 0.96355236, 0.967705786, 0.962717414, 0.923729062, 0.960556626, 0.94136953, 0.9652316, 0.965907454, 0.960766196, 0.921605587, 0.947822988, 0.92379576, 0.96196127, 0.954222798, 0.953932106, 0.904273093, 0.949315429, 0.93754375, 0.9687565, 0.965447664, 0.968483031, 0.915630639, 0.953664124, 0.9469314, 0.955674, 0.950953066, 0.956463218, 0.916649401, 0.94756788, 0.9436155, 0.95464414, 0.953629971, 0.955650032, 0.913617969, 0.948423326, 0.9363019, 0.9522438, 0.946101308, 0.947703958, 0.902560949, 0.948109865, 0.93116534, 0.9475471, 0.929060817, 0.946015537, 0.918562233, 0.943306088, 0.9225255, 0.9420984, 0.92686969, 0.944091499, 0.910771668, 0.940632224, 0.9278238, 0.9492115, 0.932781041, 0.94501543, 0.909993708, 0.939491808, 0.9244519, 0.9457095, 0.934907794, 0.945386469, 0.921206713, 0.945062697, 0.9295419, 0.9535379, 0.9456653, 0.956190526, 0.929913521, 0.949593663, 0.9370593, 0.95488423, 0.946846783, 0.960548818, 0.933456957, 0.953595102, 0.93690634, 0.9534465, 0.948829055, 0.969472587, 0.946153283, 0.967113137, 0.9480876, 0.95747215, 0.954690695, 0.971892893, 0.946847618, 0.967971206, 0.9536773, 0.96188617, 0.957060754, 0.97026211, 0.957478046, 0.970176995, 0.95750123, 0.95418215, 0.952579677, 0.969327509, 0.960722268, 0.969735742, 0.97405124, 0.97220975, 0.966538072, 0.980010211, 0.963237524, 0.977591157, 0.96543026, 0.966789, 0.960304797, 0.979100823, 0.960799873, 0.97804898, 0.9631821, 0.9671186, 0.956092894, 0.978438318, 0.954824865, 0.975548744, 0.9585977, 0.96562964, 0.959206522, 0.978091061, 0.955536246, 0.975080967, 0.9586887, 0.952854, 0.943022192, 0.967985094, 0.949739158, 0.968201458, 0.9584031, 0.94843286, 0.944519579, 0.97754693, 0.960853219, 0.968530238, 0.95567876, 0.94561976, 0.959866583, 0.982047677, 0.965628624, 0.97402066, 0.97558, 0.9756335, 0.971760809, 0.981705785, 0.963711321, 0.977155328, 0.97397286, 0.9764301, 0.971387565, 0.984168828, 0.969057977, 0.981309891, 0.979135, 0.98187584, 0.974846661, 0.98610127, 0.972606659, 0.980047286, 0.9765787, 0.9806771, 0.973314583, 0.984236836, 0.970356882, 0.97671175, 0.9709557, 0.97613007, 0.97221899, 0.9806723, 0.96787554, 0.972851098, 0.9688437, 0.9723115, 0.969254613, 0.977814734, 0.967011809, 0.97170186, 0.96891016, 0.9699868, 0.967498422, 0.978591621, 0.965692401, 0.971379042, 0.9679763, 0.96614957, 0.963805676, 0.971660554, 0.968761683, 0.975383937, 0.97443646, 0.9743187, 0.972493351, 0.979703128, 0.972791314, 0.979643166, 0.9783109, 0.9800607, 0.980149448, 0.984693527, 0.979435086, 0.98519659, 0.98192894, 0.97998476, 0.98012656, 0.984835446, 0.977725387, 0.98371315, 0.9768454, 0.9751439, 0.979037642, 0.984267533, 0.975648046, 0.983767748, 0.97759295, 0.97053427, 0.976862311, 0.981705666, 0.969343543, 0.980987191, 0.9709628, 0.96768826, 0.967482805, 0.971810699, 0.965961099, 0.977289021, 0.9649768, 0.9656258, 0.963006377, 0.964040279, 0.955365658, 0.970503449, 0.9575893, 0.9531477, 0.950872302, 0.957533479, 0.940837383, 0.959753454, 0.93615353, 0.94200623, 0.944365382, 0.949913919, 0.930390894, 0.947738647, 0.924795, 0.9375363, 0.938952386, 0.956047893, 0.941475928, 0.933481574, 0.91894615, 0.9435358, 0.919530571, 0.945043623, 0.934965968, 0.930308044, 0.9080308, 0.92632455, 0.883306623, 0.907067358, 0.902893066, 0.891628325, 0.86026037, 0.8710498, 0.880707562, 0.903204858, 0.905307949, 0.904914677, 0.9034918, 0.90999633, 0.913562417, 0.9283427, 0.921988666, 0.920000494, 0.90987295, 0.92624754, 0.915968597, 0.925714791, 0.93262589, 0.921423793, 0.91928, 0.93446666, 0.921325028, 0.931877792, 0.937417507, 0.927746415, 0.9333936, 0.9457105, 0.92525053, 0.938325107, 0.936706424, 0.927637696, 0.9368439, 0.9490065, 0.924641967, 0.947296083, 0.94600153, 0.939863086, 0.9472533, 0.95701754, 0.938730121, 0.952688098, 0.947297275, 0.947128832, 0.93814546, 0.95777804, 0.941090584, 0.95914948, 0.948316991, 0.955669641, 0.9467733, 0.95167536, 0.944704115, 0.951853514, 0.945180237, 0.95763588, 0.9488536, 0.9422096, 0.948947668, 0.967435062, 0.967648864, 0.975297391, 0.9744563, 0.9775178, 0.974595428, 0.982590318, 0.975598752, 0.976014912, 0.97383344, 0.9689163, 0.972856402, 0.98201561, 0.97367233, 0.97618252, 0.97086066, 0.96428055, 0.963497818, 0.977618575, 0.969077349, 0.972276688, 0.9696754, 0.97056323, 0.960458517, 0.977712154, 0.970019817, 0.975060344, 0.96860653, 0.96901464, 0.957729936, 0.971059442, 0.964511991, 0.969030023, 0.960146, 0.9557847, 0.939500451, 0.961265504, 0.953872263, 0.958729625, 0.95810205, 0.96296483, 0.958342016, 0.970301628, 0.956039369, 0.960614145, 0.9573786, 0.9596438, 0.956018806, 0.965274632, 0.954753995, 0.953299046, 0.95177406, 0.94519675, 0.949603319, 0.95605135, 0.948692143, 0.952029943, 0.9534558, 0.9508112, 0.947200656, 0.945928574, 0.94166857, 0.951519608, 0.9382503, 0.9449821, 0.936684012, 0.931346714, 0.918851495, 0.925573826, 0.8922059, 0.90958405, 0.922253132, 0.89911145, 0.924657643, 0.933727026, 0.9072735, 0.91183645, 0.939776659, 0.924747646, 0.947242796, 0.952632248, 0.9357708, 0.94069445, 0.956239581, 0.943336844, 0.954509377, 0.956272721, 0.9393178, 0.9352622, 0.946346581, 0.932115495, 0.940393984, 0.946050286, 0.92785716, 0.9294155, 0.941140234, 0.929506838, 0.930469692, 0.936729431, 0.9229567, 0.92000306, 0.935743988, 0.922613084, 0.928610861, 0.922639191, 0.90941495, 0.89517, 0.919565022, 0.912733018, 0.912053943, 0.910343051, 0.89892715, 0.8814252, 0.912081718, 0.91664046, 0.91069603, 0.91081816, 0.90724105, 0.88567287, 0.916445136, 0.926744342, 0.90864557, 0.917353213, 0.91627175, 0.9135065, 0.927408457, 0.936632872, 0.91956979, 0.922842085, 0.92690545, 0.9217589, 0.924554408, 0.930955887, 0.921082437, 0.9256109, 0.9287842, 0.92628855, 0.924153805, 0.932915986, 0.932465613, 0.92815721, 0.93283993, 0.9363779, 0.933261335, 0.937644958, 0.924018323, 0.916794062, 0.9324505, 0.9329531, 0.935484767, 0.937185943, 0.920482159, 0.910685658, 0.93364024, 0.9300299, 0.938296914, 0.939868152, 0.928023756, 0.918655515, 0.93975824, 0.9382838, 0.951688409, 0.947751343, 0.92888701, 0.922997534, 0.9471673, 0.9474585, 0.958882272, 0.947457612, 0.929151535, 0.929650247, 0.9450102, 0.93939346, 0.952123165, 0.946131468, 0.92320478, 0.938357055, 0.9376456, 0.9519342, 0.939356983, 0.94712615, 0.931388974, 0.94889313, 0.9607925, 0.97374076, 0.97887826, 0.972138226, 0.95740813, 0.968663335, 0.9739431, 0.980638, 0.981225431, 0.97759527, 0.95817405, 0.967273533, 0.9711731, 0.97864485, 0.980244517, 0.974415421, 0.958309233, 0.964121699, 0.97449094, 0.97454786, 0.978361666, 0.970799208, 0.957223356, 0.964569569, 0.97322977, 0.97154045, 0.975490868, 0.968845904, 0.952172816, 0.950473487, 0.9658522, 0.9617082, 0.963556349, 0.959700465, 0.945776045, 0.946461439, 0.9604939, 0.95367336, 0.958522797, 0.961366475, 0.946549535, 0.948109984, 0.95788413, 0.95094776, 0.964939415, 0.959703267, 0.939724863, 0.951697052, 0.9509715, 0.96904635, 0.972491443, 0.972869813, 0.943506002, 0.96233952, 0.9463682, 0.962308, 0.97363776, 0.970454633, 0.942777157, 0.960487306, 0.9603096, 0.96291995, 0.967745662, 0.96625793, 0.936477304, 0.951667786, 0.9612866, 0.9692206, 0.973286211, 0.968655586, 0.937273681, 0.96677196, 0.970005, 0.9813261, 0.976261079, 0.973498464, 0.951540709, 0.967004716, 0.9690294, 0.98161054, 0.978611588, 0.974963665, 0.951737761, 0.972773492, 0.97166085, 0.9801524, 0.98105526, 0.973030627, 0.949376166, 0.973316252, 0.9712099, 0.978884, 0.982459426, 0.971128047, 0.955676794, 0.972810805, 0.9698402, 0.97552377, 0.981339395, 0.971914768, 0.962285817, 0.973079741, 0.97010046, 0.97207254, 0.980345547, 0.966499984, 0.957752347, 0.970680237, 0.96597934, 0.9688645, 0.977030516, 0.963847876, 0.955346167, 0.971992135, 0.9671243, 0.96668196, 0.974563301, 0.959496915, 0.948593736, 0.970242262, 0.9585183, 0.96343505, 0.970797598, 0.963087559, 0.945875585, 0.965061724, 0.9548931, 0.9535187, 0.967639029, 0.954708278, 0.947669327, 0.960348666, 0.95639557, 0.9521978, 0.968263745, 0.949069202, 0.951341629, 0.961376429, 0.9459734, 0.92746806, 0.959364593, 0.927722633, 0.946512401, 0.955322564, 0.94007605, 0.9215494, 0.944860637, 0.916005492, 0.923420727, 0.944578826, 0.9271247, 0.90048254, 0.918443143, 0.923655987, 0.925643504, 0.950381815, 0.93579346, 0.9196452, 0.942765832, 0.926191092, 0.920588434, 0.93716383, 0.93328696, 0.9209187, 0.938982844, 0.92359823, 0.917394042, 0.935201228, 0.9265568, 0.9121067, 0.924787402, 0.913767219, 0.906746745, 0.921974063, 0.9285434, 0.91465735, 0.924218178, 0.914815187, 0.917604506, 0.928700686, 0.937247, 0.9208268, 0.938574255, 0.916686475, 0.894254684, 0.898499608, 0.9244833, 0.90189826, 0.909620464, 0.881029367, 0.864298999, 0.8599087, 0.8869861, 0.84519666, 0.904370487, 0.885504365, 0.876786172, 0.873233616, 0.92341644, 0.91013145, 0.919705808, 0.922762394, 0.891902387, 0.906611025, 0.9332531, 0.9189032, 0.93081075, 0.935586691, 0.904819548, 0.911185622, 0.93440795, 0.9216951, 0.92421478, 0.932077527, 0.900368214, 0.906083405, 0.9281176, 0.9191019, 0.92149806, 0.93662715, 0.912043035, 0.891739726, 0.9336766, 0.92646164, 0.933888614, 0.946923554, 0.925069809, 0.895660996, 0.9374741, 0.93066347, 0.935327172, 0.938887239, 0.906898022, 0.895774722, 0.93592596, 0.93464345, 0.912132025, 0.918685079, 0.91240263, 0.923062325, 0.9472752, 0.9538053, 0.9580338, 0.962936401, 0.945071101, 0.946932375, 0.9560091, 0.95752287, 0.965437353, 0.965402126, 0.94512713, 0.948034227, 0.9586924, 0.9523171, 0.960091472, 0.959834933, 0.938981175, 0.946235538, 0.9494677, 0.9463354, 0.951291025, 0.945264399, 0.938908756, 0.945756853, 0.95330924, 0.9449376, 0.94891125, 0.948149681, 0.944949508, 0.948041737, 0.95631003, 0.9498827, 0.952462435, 0.950596988, 0.943008423, 0.947452307, 0.9589648, 0.9516538, 0.9658916, 0.954358935, 0.942082167, 0.945834517, 0.96099854, 0.9575492, 0.968316615, 0.963124156, 0.942845225, 0.955030978, 0.9682437, 0.9583596, 0.966984153, 0.960576415, 0.951504707, 0.957389355, 0.96581674, 0.9554, 0.966244161, 0.966061413, 0.958017826, 0.954581678, 0.96073794, 0.9501278, 0.964250386, 0.962138653, 0.952565968, 0.950524092, 0.95000523, 0.94822544, 0.95979321, 0.958141446, 0.942223132, 0.941215515, 0.9473959, 0.93519914, 0.951385677, 0.947811425, 0.937583745, 0.948048055, 0.9395623, 0.9316541, 0.950601935, 0.944490135, 0.939712405, 0.952045918, 0.9450447, 0.92592406, 0.943774343, 0.928031266, 0.912292242, 0.927511036, 0.9261101, 0.9036422, 0.899830043, 0.920616925, 0.886026382, 0.922408819, 0.9156414, 0.9136153, 0.924833417, 0.942159653, 0.92978555, 0.947782099, 0.9205057, 0.91906625, 0.938730478, 0.940556884, 0.926877558, 0.938854516, 0.90646946, 0.90384454, 0.914788425, 0.925525546, 0.87113744, 0.921859264, 0.9024705, 0.90908736, 0.901687503, 0.921563387, 0.899796009, 0.935491443, 0.9262997, 0.92603946, 0.918637395, 0.944385886, 0.906459868, 0.93949455, 0.9306726, 0.92630756, 0.910771191, 0.941853404, 0.90817529, 0.933425307, 0.9202485, 0.914382, 0.893088877, 0.932207286, 0.891015887, 0.918128133, 0.90719247, 0.91478264, 0.895365238, 0.933726609, 0.89052695, 0.930857658, 0.9245682, 0.9163771, 0.897161484, 0.936043441, 0.89084518, 0.910836101, 0.89795333, 0.9036488, 0.886085033, 0.926267803, 0.88112551, 0.907680929, 0.91780365, 0.91667527, 0.897194862, 0.941074848, 0.90658462, 0.913128197, 0.9370309, 0.92797434, 0.901055932, 0.94420296, 0.904526651, 0.911448598, 0.9384198, 0.9282005, 0.893820882, 0.942844987, 0.887800097, 0.904699802, 0.9279803, 0.93373394, 0.851159811, 0.939403653, 0.897963107, 0.914359987, 0.9379705, 0.9638475, 0.93976295, 0.968836069, 0.909231722, 0.937539995, 0.9145085, 0.9554852, 0.940612495, 0.974333286, 0.921771765, 0.938023865, 0.91890156, 0.9513664, 0.92768383, 0.96447432, 0.904611886, 0.917066991, 0.90141594, 0.9463963, 0.916288078, 0.953511298, 0.880850732, 0.890650392, 0.88329846, 0.9355173, 0.910734713, 0.952473164, 0.870724142, 0.892039478, 0.8761996, 0.92621654, 0.885183156, 0.950163186, 0.864014208, 0.871493161, 0.8671836, 0.92342085, 0.90241605, 0.952359617, 0.856395841, 0.838000238, 0.83327824, 0.90901226, 0.88027519, 0.944584966, 0.85209614, 0.868158221, 0.84622157, 0.92322296, 0.904782534, 0.943710387, 0.861971617, 0.871752918, 0.87000424, 0.9291322, 0.903888702, 0.944149733, 0.870633781, 0.872413397, 0.8708251, 0.9157413, 0.915429413, 0.959179521, 0.882946968, 0.888329029, 0.9099129, 0.92023635, 0.922866642, 0.963581026, 0.889356494, 0.91565305, 0.90912783, 0.9309941, 0.93120867, 0.969995141, 0.898663282, 0.916599631, 0.94655895, 0.95143074, 0.947942615, 0.974920094, 0.904181898, 0.951789796, 0.95009035, 0.9594471, 0.937208533, 0.976216376, 0.883102655, 0.945332646, 0.9581927, 0.95744115, 0.931561112, 0.967643857, 0.880791306, 0.946651697, 0.95564383, 0.966257, 0.948772788, 0.977398515, 0.917262614, 0.95028913, 0.9522823, 0.9585899, 0.955181479, 0.972091377, 0.893534839, 0.924604356, 0.94012946, 0.937754, 0.951973855, 0.965389907, 0.886295438, 0.932527184, 0.94873834, 0.9395494, 0.959186971, 0.974134564, 0.918594122, 0.956993699, 0.9667838, 0.95792997, 0.95913589, 0.973999858, 0.923342586, 0.961469293, 0.9720082, 0.9571325, 0.954919994, 0.969456434, 0.925202131, 0.961104691, 0.9714038, 0.96239465, 0.95963943, 0.97346884, 0.933245957, 0.965572178, 0.971073389, 0.96307683, 0.965699434, 0.973262072, 0.931137741, 0.962927222, 0.970106065, 0.952406824, 0.960748494, 0.973942101, 0.919570088, 0.965271592, 0.9658445, 0.95575595, 0.970044911, 0.978965878, 0.932716846, 0.972924531, 0.979829, 0.9695398, 0.969929516, 0.98091048, 0.932587922, 0.968886077, 0.97582155, 0.96227473, 0.965460002, 0.979567766, 0.930404007, 0.973101139, 0.9801271, 0.96696097, 0.968064487, 0.982260764, 0.9429335, 0.974362552, 0.979379177, 0.972998798, 0.973605335, 0.981681645, 0.931654334, 0.972527266, 0.972336769, 0.96317625, 0.969433725, 0.980290115, 0.926944137, 0.974802792, 0.977008522, 0.965391457, 0.971708953, 0.982728541, 0.930324554, 0.975664914, 0.9785981, 0.96574044, 0.973520398, 0.981092751, 0.925583363, 0.973810375, 0.975886703, 0.960816801, 0.974353969, 0.981902421, 0.933839381, 0.970150352, 0.970797956, 0.96129334, 0.969372869, 0.982460022, 0.931995153, 0.97755903, 0.977015376, 0.967062771, 0.969439089, 0.981517971, 0.938147187, 0.97650969, 0.97608906, 0.96594554, 0.971696556, 0.98088342, 0.94601965, 0.975402772, 0.976551414, 0.96803546, 0.973779142, 0.978807807, 0.944664538, 0.973539233, 0.972841382, 0.965201735, 0.972945631, 0.97690022, 0.945746005, 0.974420071, 0.970830679, 0.962298036, 0.970323205, 0.974969804, 0.94409585, 0.973532557, 0.9660037, 0.9590483, 0.966652095, 0.974028587, 0.940088928, 0.974722505, 0.970997, 0.9676087, 0.969822288, 0.973693967, 0.941759706, 0.97434932, 0.969673395, 0.968864799, 0.97178638, 0.974645972, 0.937793314, 0.969522536, 0.953459799, 0.957358837, 0.96146667, 0.955608428, 0.930841446, 0.962944806, 0.947724938, 0.943922281, 0.95193845, 0.959977329, 0.938347936, 0.963983536, 0.93585765, 0.91224194, 0.943003356, 0.963064015, 0.933185399, 0.962971807, 0.95417356, 0.95212847, 0.94646436, 0.955770135, 0.926564813, 0.960885823, 0.953947, 0.9415182, 0.942754626, 0.961996913, 0.941533923, 0.961521626, 0.9511367, 0.94486046, 0.942314148, 0.959696829, 0.943159699, 0.962589145, 0.9499208, 0.9414427, 0.947118223, 0.95688808, 0.940136969, 0.957108796, 0.9501752, 0.94956595, 0.957703054, 0.957837105, 0.929214954, 0.950325489, 0.9411728, 0.94418234, 0.950208485, 0.955830872, 0.926625073, 0.944777131, 0.94518214, 0.9418684, 0.947655082, 0.956949532, 0.908426583, 0.933263302, 0.94767684, 0.94482064, 0.944877684, 0.953906536, 0.886735022, 0.937881291, 0.94003594, 0.9428008, 0.935428202, 0.952054441, 0.905562103, 0.936424732, 0.9308587, 0.9318812, 0.923145652, 0.945489109, 0.903017938, 0.931374013, 0.923345, 0.9282702, 0.92324239, 0.947669804, 0.923001528, 0.940567672, 0.9334185, 0.93289626, 0.92769134, 0.94885391, 0.912535846, 0.933492064, 0.9302416, 0.93344045, 0.92651087, 0.952979743, 0.929838896, 0.940285444, 0.9339932, 0.95022285, 0.945539415, 0.955283165, 0.927267432, 0.943139374, 0.9472828, 0.95351446, 0.944476187, 0.960281968, 0.929771602, 0.947853088, 0.95417213, 0.9574695, 0.944738805, 0.960882425, 0.929171801, 0.95389533, 0.9535873, 0.9609716, 0.951644719, 0.965489805, 0.944489717, 0.958696008, 0.96670103, 0.96146256, 0.962400734, 0.971257448, 0.956209302, 0.975478053, 0.98074496, 0.9784622, 0.980586767, 0.985390961, 0.960407078, 0.977626443, 0.968281, 0.9740224, 0.979015112, 0.984024704, 0.953883886, 0.976324558, 0.9699702, 0.97739625, 0.980898798, 0.981185257, 0.951742053, 0.974900246, 0.9704624, 0.9761209, 0.98070991, 0.980529666, 0.94755888, 0.968204618, 0.96641546, 0.97430295, 0.9787274, 0.979089141, 0.952399492, 0.961807847, 0.9674841, 0.9741019, 0.977255523, 0.976782262, 0.950499952, 0.95095402, 0.9644572, 0.96874267, 0.974711061, 0.971966982, 0.937638998, 0.948575497, 0.95906985, 0.9650275, 0.975165188, 0.971667051, 0.937468171, 0.93759656, 0.967001, 0.97360015, 0.976315796, 0.98105973, 0.946854889, 0.924845636, 0.9588573, 0.9710535, 0.977691293, 0.973465025, 0.947301209, 0.930041373, 0.9637512, 0.9685975, 0.973163128, 0.972207189, 0.956043541, 0.938004375, 0.9680991, 0.97019506, 0.976244152, 0.980863094, 0.960932136, 0.949246824, 0.97716534, 0.97945225, 0.980079114, 0.986640573, 0.969662189, 0.975148797, 0.9854709, 0.98496646, 0.983936429, 0.986973643, 0.972301483, 0.973668635, 0.98513204, 0.9848144, 0.981873989, 0.986737609, 0.977768421, 0.98137182, 0.9829716, 0.9846526, 0.981299818, 0.988796234, 0.979828656, 0.98339659, 0.98276746, 0.98303616, 0.979675412, 0.985360563, 0.972881556, 0.975304544, 0.9779644, 0.97508687, 0.974180937, 0.98141247, 0.969814479, 0.977377713, 0.97957623, 0.9779913, 0.974327147, 0.984504461, 0.968253791, 0.975296617, 0.9794063, 0.97430474, 0.969794393, 0.983352363, 0.967624903, 0.973142624, 0.9811551, 0.9757013, 0.972416997, 0.983753562, 0.969654679, 0.971417069, 0.97857726, 0.97444916, 0.970825613, 0.981955409, 0.967202246, 0.971733034, 0.9783356, 0.9775164, 0.974356592, 0.982508838, 0.968337953, 0.972365022, 0.9775394, 0.9766574, 0.971146941, 0.979848325, 0.964250565, 0.97187984, 0.9781697, 0.97643584, 0.971126914, 0.980372906, 0.961050272, 0.968989372, 0.9763204, 0.97148705, 0.972175598, 0.981156707, 0.964679301, 0.969102204, 0.9774091, 0.9721682, 0.97252208, 0.977829754, 0.956073284, 0.966340661, 0.9763372, 0.9738129, 0.972325027, 0.978098512, 0.959440053, 0.968509674, 0.97456545, 0.97569954, 0.972939432, 0.979709029, 0.961343467, 0.967333078, 0.97413504, 0.9777748, 0.974886775, 0.983893871, 0.965325832, 0.971975982, 0.97484463, 0.9751555, 0.973177731, 0.981366873, 0.961175501, 0.966968596, 0.97443205, 0.97089726, 0.968028426, 0.978622794, 0.954851389, 0.963768661, 0.97329867, 0.96883917, 0.964597106, 0.975757778, 0.950092137, 0.960056067, 0.9719396, 0.9659384, 0.967401147, 0.972887397, 0.94635278, 0.962990165, 0.9744804, 0.9664951, 0.966389775, 0.971744716, 0.943980396, 0.964364111, 0.9742838, 0.96308863, 0.964608073, 0.972113967, 0.939597607, 0.966370046, 0.9752567, 0.9641299, 0.964716315, 0.975602746, 0.937412441, 0.964935184, 0.9776832, 0.9648992, 0.963700712, 0.977958441, 0.937319636, 0.970540106, 0.9809395, 0.97075963, 0.969459474, 0.9831478, 0.955154061, 0.974711061, 0.98241806, 0.9688482, 0.968465745, 0.983746648, 0.969423771, 0.978051186, 0.9830614, 0.9747313, 0.972886145, 0.985515773, 0.968839288, 0.980241299, 0.9845071, 0.9768962, 0.973752618, 0.987389445, 0.973689735, 0.981632829, 0.98265696, 0.9714924, 0.970840335, 0.987727165, 0.975469887, 0.982009411, 0.9846847, 0.9712837, 0.96911329, 0.986765265, 0.965415478, 0.978155732, 0.97854644, 0.961861, 0.963904798, 0.982155561, 0.956755698, 0.974316418, 0.9729663, 0.9576015, 0.955438673, 0.972068727, 0.939299524, 0.962528169, 0.9569556, 0.9324148, 0.9461236, 0.963519931, 0.921196103, 0.954829872, 0.9448293, 0.9152242, 0.942739546, 0.961868048, 0.929171622, 0.960695863, 0.9473515, 0.91934735, 0.95508796, 0.953620255, 0.925589442, 0.961898625, 0.94844764, 0.9118934, 0.948309362, 0.931363881, 0.896377683, 0.935742319, 0.9374839, 0.89360464, 0.920399308, 0.914910138, 0.883465469, 0.924274862, 0.92845523, 0.9054044, 0.934754848, 0.946075499, 0.913064063, 0.936817646, 0.93632555, 0.92265785, 0.935705543, 0.941108763, 0.901847064, 0.939330637, 0.9307365, 0.9223996, 0.928521037, 0.943284571, 0.916852176, 0.935881913, 0.9190258, 0.9239529, 0.926404357, 0.937272191, 0.912902474, 0.927457869, 0.9172253, 0.91130894, 0.917884409, 0.927780092, 0.908308804, 0.922365904, 0.9171703, 0.9067167, 0.920217812, 0.933614969, 0.900844812, 0.917406201, 0.90742326, 0.90131056, 0.925382614, 0.948707461, 0.924144566, 0.940302491, 0.9347644, 0.9390542, 0.940719426, 0.955657542, 0.935423434, 0.949853241, 0.9347859, 0.9375604, 0.940007687, 0.955937088, 0.934749484, 0.952800393, 0.93677056, 0.9307626, 0.944348812, 0.956041813, 0.937612176, 0.95792973, 0.9387695, 0.92844033, 0.939784825, 0.951705039, 0.941254199, 0.962576866, 0.94459105, 0.9391703, 0.947296321, 0.950724244, 0.926505625, 0.944305539, 0.9346634, 0.9343269, 0.947460532, 0.956980526, 0.940249264, 0.959414303, 0.95077276, 0.93816686, 0.949551344, 0.96288079, 0.94394964, 0.953925848, 0.95890594, 0.948219, 0.953117073, 0.963035583, 0.945762634, 0.956586897, 0.9548572, 0.9506199, 0.956651032, 0.964448035, 0.949571311, 0.963228643, 0.94856095, 0.9441412, 0.947853863, 0.960335374, 0.948465288, 0.96304363, 0.936263, 0.9426095, 0.950967729, 0.962709427, 0.950593591, 0.958928645, 0.9464517, 0.9494649, 0.953736663, 0.960048974, 0.945500374, 0.948840737, 0.95013475, 0.9436243, 0.944704533, 0.951238155, 0.942290843, 0.941663802, 0.93790305, 0.92967486, 0.93840009, 0.940695286, 0.933048069, 0.942006469, 0.93212193, 0.9228162, 0.932723284, 0.931956887, 0.912815988, 0.922113419, 0.90227133, 0.90425146, 0.917812109, 0.924279034, 0.899354458, 0.926789284, 0.9082922, 0.92104703, 0.937412441, 0.953145564, 0.93306613, 0.95112288, 0.9308415, 0.93748295, 0.941896856, 0.951501906, 0.942400098, 0.949095905, 0.91871035, 0.91849196, 0.934524655, 0.947428405, 0.938314199, 0.94564271, 0.91888803, 0.918919, 0.938427925, 0.949819982, 0.931139231, 0.950371504, 0.9062753, 0.9124911, 0.927408159, 0.939195514, 0.928715706, 0.952584326, 0.9007015, 0.90618104, 0.926983178, 0.941488385, 0.932654738, 0.947333634, 0.8945141, 0.90237606, 0.952616036, 0.952697933, 0.934384406, 0.953031063, 0.91300005, 0.9060172, 0.948170364, 0.951987028, 0.938741684, 0.949873686, 0.9144005, 0.91102225, 0.944166183, 0.955770314, 0.937167823, 0.951505959, 0.9188507, 0.9128987, 0.931186855, 0.952666223, 0.935153067, 0.958332479, 0.91019297, 0.9073539, 0.922504246, 0.946163952, 0.922894895, 0.946481764, 0.8731602, 0.8987218, 0.90799588, 0.945017874, 0.936834276, 0.952973187, 0.8883258, 0.9061285, 0.9003914, 0.953571796, 0.948857367, 0.962069571, 0.9241927, 0.9398955, 0.923613906, 0.959876239, 0.948137522, 0.962349057, 0.91467154, 0.92939097, 0.911729336, 0.943245113, 0.922138453, 0.950277507, 0.8867904, 0.893186, 0.884853721, 0.934297621, 0.933772922, 0.938961387, 0.8880755, 0.9115497, 0.91384089, 0.951545894, 0.947481811, 0.954572916, 0.910951, 0.9105699, 0.908211291, 0.951534569, 0.944122434, 0.954735219, 0.9146547, 0.91865134, 0.900077045, 0.950950027, 0.942411661, 0.949884653, 0.91792285, 0.9262721, 0.914574027, 0.955434382, 0.946050644, 0.95108515, 0.92822707, 0.92169935, 0.923873127, 0.958023727, 0.947165132, 0.944496691, 0.9237343, 0.91682583, 0.922292173, 0.958278596, 0.941366076, 0.929804265, 0.9152498, 0.92100245, 0.921880126, 0.954377949, 0.944575012, 0.940043211, 0.92643046, 0.924866, 0.921073616, 0.951959074, 0.944697201, 0.945577979, 0.9294813, 0.9297096, 0.915052533, 0.952080846, 0.941130936, 0.938589096, 0.9291059, 0.92765564, 0.922074199, 0.952437878, 0.946699142, 0.935326636, 0.9352966, 0.9289169, 0.928027928, 0.958002925, 0.945359111, 0.933979809, 0.94578564, 0.9337834, 0.932922244, 0.960102916, 0.952438533, 0.953309774, 0.96237665, 0.9485293, 0.949162841, 0.965623617, 0.959307313, 0.959347904, 0.9684738, 0.95277834, 0.960285783, 0.967261016, 0.960863054, 0.962493956, 0.9694643, 0.9623517, 0.961387098, 0.973579347, 0.966293335, 0.964531422, 0.9761027, 0.97414327, 0.96791327, 0.980694771, 0.97904563, 0.972371161, 0.9795363, 0.9819027, 0.977381766, 0.985279322, 0.983134627, 0.977189481, 0.9828095, 0.9832015, 0.977820635, 0.98623842, 0.984366894, 0.981087744, 0.98384124, 0.98267585, 0.978611827, 0.984392881, 0.981552899, 0.978147328, 0.98328793, 0.9835766, 0.978827298, 0.985711038, 0.984048069, 0.982298255, 0.98609847, 0.98531437, 0.98067838, 0.988443434, 0.985366464, 0.98411411, 0.9860134, 0.9864097, 0.981886208, 0.988797367, 0.985823631, 0.984644949, 0.98541623, 0.9860738, 0.981196284, 0.989758611, 0.986289442, 0.986071467, 0.9865096, 0.9870876, 0.983085096, 0.990335822, 0.987065256, 0.985759795, 0.98608077, 0.9856725, 0.981897771, 0.988491178, 0.986688197, 0.987075865, 0.9876788, 0.98679173, 0.983133376, 0.990536153, 0.986685753, 0.987684727, 0.9881804, 0.9879012, 0.982595682, 0.99074465, 0.986228347, 0.984095037, 0.98693925, 0.9823633, 0.979629338, 0.98870939, 0.985028565, 0.982984543, 0.98432773, 0.97948724, 0.978522241, 0.986186624, 0.984064221, 0.983273506, 0.9845562, 0.9787885, 0.979263484, 0.981147289, 0.979201317, 0.98097527, 0.9839585, 0.9802956, 0.981694639, 0.984394133, 0.983502209, 0.984353125, 0.98586255, 0.9837379, 0.978996933, 0.987854183, 0.981929541, 0.984051764, 0.98807657, 0.98778903, 0.982691228, 0.992270947, 0.986955881, 0.985717416, 0.9884985, 0.98752636, 0.981706917, 0.991930664, 0.986871719, 0.987306237, 0.98748195, 0.9873619, 0.982132435, 0.991342366, 0.986899197, 0.988470793, 0.98793006, 0.98738116, 0.981628001, 0.989526629, 0.986497164, 0.987918556, 0.98766685, 0.98775, 0.982642531, 0.988165855, 0.986069858, 0.986160636, 0.98716366, 0.9862382, 0.980511129, 0.986081362, 0.985759079, 0.987413824, 0.9874364, 0.9865703, 0.980955422, 0.985114098, 0.986806929, 0.984545946, 0.9865349, 0.98511046, 0.980670571, 0.986740887, 0.987911105, 0.985355198, 0.98394924, 0.9854895, 0.981554747, 0.990066648, 0.987588227, 0.984534264, 0.9830663, 0.9837126, 0.979730546, 0.98925972, 0.98672545, 0.987093389, 0.9838072, 0.9819232, 0.976448894, 0.990790725, 0.987315774, 0.984557152, 0.9844068, 0.98396945, 0.9764148, 0.990547657, 0.987991393, 0.983809292, 0.9853338, 0.98285246, 0.979051232, 0.98578155, 0.984705091, 0.980614841, 0.98338604, 0.98073304, 0.978740275, 0.984588325, 0.986550927, 0.98185122, 0.98390526, 0.98207486, 0.976438463, 0.985243559, 0.985523522, 0.980983913, 0.98397416, 0.98099685, 0.977490008, 0.983331978, 0.982280314, 0.978433549, 0.9811819, 0.978631, 0.973534465, 0.982163608, 0.980936766, 0.97886616, 0.98144597, 0.97987854, 0.973390818, 0.984239817, 0.982375681, 0.980626345, 0.97773904, 0.97560436, 0.969499171, 0.980825961, 0.980657637, 0.970511913, 0.9708993, 0.9686932, 0.95149076, 0.972633719, 0.976730645, 0.962287426, 0.9665658, 0.96154404, 0.945086956, 0.974719226, 0.968669713, 0.958792508, 0.95626956, 0.95060486, 0.933436215, 0.96956861, 0.965055823, 0.941926241, 0.9463895, 0.94785535, 0.913444877, 0.969151139, 0.964051366, 0.938705564, 0.9308089, 0.934662, 0.919547498, 0.953950107, 0.953989923, 0.929609776, 0.9209444, 0.9180968, 0.846681237, 0.90244168, 0.894733906, 0.854770184, 0.870728, 0.8680322, 0.906314373, 0.877026558, 0.890706003, 0.838718653, 0.88870543, 0.92771864, 0.943062186, 0.94328177, 0.934642196, 0.945265591, 0.95001835, 0.9298523, 0.941955864, 0.942888558, 0.933043599, 0.937002301, 0.9550365, 0.9361201, 0.946133077, 0.949468017, 0.940885842, 0.948162079, 0.95306444, 0.9349007, 0.948545456, 0.950841844, 0.941266894, 0.955406785, 0.9630725, 0.93684274, 0.942898273, 0.951204956, 0.941318512, 0.956080496, 0.95803446, 0.9296523, 0.9451527, 0.953575373, 0.941197157, 0.957752585, 0.95863825, 0.9377725, 0.945535243, 0.952628493, 0.936990678, 0.958591342, 0.96002805, 0.94032276, 0.94772917, 0.957986057, 0.943085492, 0.962869108, 0.9642125, 0.9412096, 0.954959452, 0.957696438, 0.945332229, 0.959973037, 0.9650791, 0.9447529, 0.945968568, 0.960108399, 0.946583748, 0.958100975, 0.9659412, 0.94387805, 0.934051991, 0.956062376, 0.936554372, 0.951560676, 0.96502054, 0.9427173, 0.932693303, 0.952047229, 0.922653794, 0.946671426, 0.9566538, 0.93547505, 0.929930568, 0.943385124, 0.924418986, 0.939685881, 0.95644814, 0.94981366, 0.948558986, 0.950955212, 0.925918519, 0.951028526, 0.9568252, 0.9469298, 0.944997013, 0.950728238, 0.937348545, 0.953119218, 0.95711166, 0.9518193, 0.937788785, 0.939790964, 0.939492881, 0.946685255, 0.95400864, 0.94101197, 0.941680431, 0.93218863, 0.935986519, 0.942561388, 0.952536, 0.94467455, 0.94302392, 0.942393661, 0.935032547, 0.956236959, 0.96238524, 0.9566627, 0.955683529, 0.957195759, 0.943433106, 0.955840826, 0.9454422, 0.9364859, 0.946538746, 0.945275247, 0.935225785, 0.953905344, 0.9518343, 0.94918174, 0.955010653, 0.9527753, 0.942527294, 0.954742849, 0.9609881, 0.9504655, 0.952674031, 0.952064395, 0.939634085, 0.948601246, 0.9557293, 0.95422405, 0.954137743, 0.949933052, 0.939844251, 0.94915688, 0.9569623, 0.95921904, 0.947463512, 0.945462048, 0.934893727, 0.93758744, 0.9429616, 0.9409535, 0.935125232, 0.936185122, 0.929591715, 0.9414832, 0.94550616, 0.93153733, 0.937865436, 0.935269713, 0.93517381, 0.937377036, 0.93740124, 0.9396297, 0.945663452, 0.945267677, 0.942334712, 0.954539895, 0.9532922, 0.94689715, 0.945674539, 0.945481956, 0.934833825, 0.950835645, 0.94970334, 0.94303566, 0.949394643, 0.945576787, 0.937644243, 0.956739068, 0.9498166, 0.94174564, 0.946812928, 0.948621094, 0.941498876, 0.956883013, 0.9519284, 0.94862515, 0.95422101, 0.950689256, 0.940351546, 0.957896352, 0.9531162, 0.94953305, 0.956033945, 0.958731174, 0.941779792, 0.958254755, 0.9490811, 0.9523182, 0.95543474, 0.958150625, 0.946567178, 0.963346243, 0.9498415, 0.9542265, 0.96053493, 0.956967294, 0.946175158, 0.957623243, 0.95109767, 0.9499823, 0.963323116, 0.955314934, 0.945274591, 0.960370541, 0.9512897, 0.9508947, 0.962442935, 0.956682682, 0.943464398, 0.955901444, 0.95254886, 0.9532588, 0.962759137, 0.960231066, 0.943107545, 0.954581022, 0.95072037, 0.95630425, 0.957707703, 0.960660219, 0.941768408, 0.956156731, 0.9499845, 0.9595448, 0.950765193, 0.9597525, 0.932052672, 0.950017571, 0.9493366, 0.95793533, 0.956979454, 0.9622733, 0.936563671, 0.948528409, 0.944979, 0.95613116, 0.95329684, 0.958884895, 0.939807057, 0.949598491, 0.9474124, 0.95397216, 0.94924593, 0.957308233, 0.938879251, 0.949397087, 0.94556636, 0.95344293, 0.949991226, 0.963391066, 0.944067895, 0.957012415, 0.94667125, 0.9542138, 0.942391634, 0.965212762, 0.945279837, 0.957138062, 0.9434896, 0.9425884, 0.928792, 0.955777407, 0.942093611, 0.947019637, 0.9157483, 0.92775476, 0.935932219, 0.960438192, 0.947062194, 0.948974669, 0.94417405, 0.95078623, 0.939200044, 0.959665, 0.943495035, 0.943738341, 0.9243573, 0.9424541, 0.943372488, 0.960618973, 0.94930172, 0.944106817, 0.9289642, 0.9417352, 0.945506573, 0.95552057, 0.949567676, 0.957985342, 0.93982327, 0.94693935, 0.947626412, 0.962786973, 0.954345405, 0.95714736, 0.94251955, 0.9503929, 0.945094526, 0.958946168, 0.95334518, 0.95558995, 0.94588375, 0.9490956, 0.947811306, 0.958456635, 0.953938007, 0.950875998, 0.9455264, 0.9548489, 0.957152367, 0.967357278, 0.963397145, 0.955288827, 0.95373356, 0.95303845, 0.961442292, 0.965774477, 0.962731779, 0.958186209, 0.9535578, 0.95664686, 0.961415887, 0.962170541, 0.957472146, 0.955045998, 0.9467538, 0.9611867, 0.961827278, 0.962289751, 0.953509867, 0.954062521, 0.9509815, 0.9632378, 0.9554649, 0.954181254, 0.951972365, 0.955255985, 0.9490919, 0.96644586, 0.952937841, 0.950649023, 0.95160228, 0.96106416, 0.95437765, 0.96881604, 0.95986563, 0.957666159, 0.956703603, 0.965739012, 0.9614943, 0.9707228, 0.959849656, 0.962812424, 0.957000256, 0.970238209, 0.9660836, 0.9700192, 0.963334084, 0.96459806, 0.954315126, 0.96896565, 0.958455, 0.9680425, 0.962458074, 0.962638199, 0.950661838, 0.960434437, 0.95322233, 0.96164906, 0.959017873, 0.971461594, 0.968706965, 0.972476423, 0.9712261, 0.98238754, 0.978555441, 0.986085653, 0.977542937, 0.968086958, 0.95813566, 0.9817692, 0.979755163, 0.985521019, 0.979325116, 0.975661218, 0.96904546, 0.9878905, 0.983334959, 0.987428725, 0.98026365, 0.975621104, 0.9712318, 0.9876309, 0.982325971, 0.988749981, 0.978825271, 0.971924901, 0.95937806, 0.983294, 0.973915517, 0.987811983, 0.973306179, 0.963084459, 0.95911044, 0.9832999, 0.976423979, 0.986597419, 0.969535649, 0.958133042, 0.9534659, 0.983241, 0.968481839, 0.982577503, 0.962965608, 0.966018021, 0.9503683, 0.98332435, 0.967777252, 0.979652286, 0.963052154, 0.95782429, 0.9372864, 0.97702944, 0.96214509, 0.980192721, 0.961210966, 0.95353806, 0.9402344, 0.98366845, 0.975567579, 0.984577596, 0.968661189, 0.970198274, 0.95591116, 0.98078877, 0.978147864, 0.988347709, 0.974986017, 0.974270225, 0.96524626, 0.98527884, 0.98434943, 0.990008712, 0.978880644, 0.972377539, 0.9671984, 0.98159057, 0.985349655, 0.989311755, 0.974112749, 0.962795258, 0.9668928, 0.98128664, 0.979879677, 0.986421466, 0.969662666, 0.969043911, 0.96735549, 0.97560811, 0.976418555, 0.982920825, 0.962590992, 0.968139708, 0.964265347, 0.976088524, 0.975555122, 0.983059168, 0.966785014, 0.970793903, 0.97218734, 0.98126179, 0.985176921, 0.987488329, 0.978518367, 0.981855035, 0.979740202, 0.985304654, 0.986665189, 0.991470516, 0.981404424, 0.987082243, 0.98322535, 0.9877553, 0.988652408, 0.991652429, 0.98360312, 0.987810135, 0.98517203, 0.98947424, 0.990513921, 0.99162662, 0.983701646, 0.986881316, 0.98584056, 0.9890659, 0.990880489, 0.990213335, 0.982319295, 0.986857057, 0.9846252, 0.9874687, 0.990331292, 0.990780354, 0.982917607, 0.988148808, 0.98589057, 0.9875238, 0.990052879, 0.989612997, 0.97950232, 0.986486137, 0.9842562, 0.9856725, 0.988396347, 0.987773001, 0.978742361, 0.984106123, 0.97906506, 0.98318845, 0.986900747, 0.98643291, 0.978120863, 0.98363024, 0.9763892, 0.98175734, 0.987923741, 0.987369895, 0.975404918, 0.983109772, 0.97796977, 0.9842808, 0.989574492, 0.988715947, 0.977627277, 0.987120569, 0.98139787, 0.98704904, 0.991454363, 0.989602864, 0.976997733, 0.987068176, 0.98078215, 0.9842658, 0.989993632, 0.98813045, 0.973702967, 0.986622155, 0.9782665, 0.98222995, 0.987270653, 0.987412214, 0.968707204, 0.987850487, 0.98108417, 0.97868913, 0.98698169, 0.988715827, 0.973932147, 0.989642203, 0.9809934, 0.98308235, 0.988265395, 0.989415407, 0.977607548, 0.989749372, 0.9825842, 0.98551774, 0.988790393, 0.990105808, 0.975931466, 0.989716113, 0.9818777, 0.9852764, 0.990071118, 0.990440726, 0.976725399, 0.988982856, 0.9821761, 0.984814, 0.989732683, 0.989750683, 0.975099802, 0.987397432, 0.97915405, 0.98324853, 0.987030208, 0.988767445, 0.973270774, 0.986226141, 0.97775155, 0.9827154, 0.987185836, 0.988776386, 0.973444998, 0.985426188, 0.97616994, 0.98423207, 0.98586601, 0.989884973, 0.975886941, 0.984817207, 0.9758596, 0.9820072, 0.986759186, 0.98945576, 0.97287333, 0.984798491, 0.9723868, 0.9813126, 0.985708356, 0.987008929, 0.967268825, 0.979243457, 0.9632523, 0.96979123, 0.97690624, 0.979152024, 0.957512617, 0.974617839, 0.95301443, 0.96409035, 0.974902928, 0.975217462, 0.962541103, 0.975461066, 0.9529252, 0.9653149, 0.973977923, 0.973233461, 0.96136266, 0.973434389, 0.94545406, 0.9660158, 0.96946913, 0.969441116, 0.96494025, 0.978111625, 0.9526682, 0.97167796, 0.971631289, 0.976000369, 0.964471519, 0.981787562, 0.9707766, 0.97959566, 0.980610609, 0.984561563, 0.972281992, 0.984867036, 0.9748887, 0.9789422, 0.980648339, 0.984885871, 0.969525218, 0.985777378, 0.97220266, 0.9738777, 0.976888716, 0.980335355, 0.9676916, 0.985115707, 0.9687694, 0.97380686, 0.976864159, 0.98174727, 0.970327318, 0.985352933, 0.97055334, 0.9774006, 0.976599395, 0.979707539, 0.967393339, 0.983089149, 0.9680062, 0.97438735, 0.980014086, 0.98276484, 0.971963644, 0.985913157, 0.9724624, 0.97922504, 0.980224252, 0.982188225, 0.973179519, 0.985898137, 0.9737805, 0.97888726, 0.979805052, 0.98321116, 0.973102748, 0.986887038, 0.97836965, 0.9819307, 0.982380509, 0.983870685, 0.972198367, 0.984688878, 0.9768529, 0.9813162, 0.982648313, 0.982713223, 0.972997129, 0.985024214, 0.978236, 0.9833099, 0.983656883, 0.981089652, 0.972163439, 0.983398378, 0.97722924, 0.9834411, 0.985344589, 0.982503057, 0.974042714, 0.984941185, 0.9795474, 0.9828473, 0.98565495, 0.982520223, 0.974417806, 0.984896183, 0.9771234, 0.980974, 0.985426068, 0.983810186, 0.974057078, 0.984597683, 0.9743371, 0.9808661, 0.985750616, 0.980624616, 0.968184412, 0.981999874, 0.9717433, 0.9791007, 0.984979987, 0.981102765, 0.967117846, 0.980638027, 0.96902037, 0.97917706, 0.984923363, 0.981503069, 0.965464473, 0.980600774, 0.969661951, 0.981726468, 0.984231174, 0.98355794, 0.967606485, 0.98050046, 0.972124338, 0.982707798, 0.984437466, 0.985526204, 0.969496906, 0.984438002, 0.9734031, 0.9818101, 0.983787358, 0.98561722, 0.971431673, 0.982649803, 0.974337339, 0.979321539, 0.983219028, 0.98475498, 0.969409764, 0.978423417, 0.97150695, 0.9750244, 0.98082459, 0.984585226, 0.969250381, 0.976319909, 0.9691909, 0.96958655, 0.979358137, 0.981687605, 0.968304098, 0.974715233, 0.96906686, 0.96965986, 0.977350235, 0.981577694, 0.968618393, 0.979883373, 0.97451514, 0.9767404, 0.983056664, 0.98523891, 0.971830547, 0.980312884, 0.9763234, 0.9772619, 0.982371926, 0.983942926, 0.974041581, 0.978388488, 0.975275, 0.9773705, 0.984352529, 0.984433651, 0.974793434, 0.981069803, 0.97532564, 0.9751288, 0.981914341, 0.98522377, 0.974492848, 0.980233371, 0.9714082, 0.9726021, 0.981137156, 0.984734058, 0.973945796, 0.979110062, 0.97072226, 0.978071, 0.983000576, 0.985167623, 0.978053331, 0.980351031, 0.9715434, 0.97697246, 0.982003987, 0.98339498, 0.977560699, 0.978693902, 0.9715053, 0.97726965, 0.982988775, 0.985090256, 0.97950989, 0.983430266, 0.9745481, 0.9793528, 0.986647904, 0.984001756, 0.977842391, 0.982523441, 0.977772772, 0.979717612, 0.987372577, 0.985957205, 0.978438675, 0.982446134, 0.976708114, 0.980971038, 0.985749245, 0.984185994, 0.977833092, 0.979029715, 0.9724053, 0.97315013, 0.976160884, 0.97570622, 0.971523583, 0.970010579, 0.959077, 0.9568465, 0.960178316, 0.971958876, 0.967470527, 0.964687943, 0.9608888, 0.9590134, 0.961543679, 0.960782826, 0.934891224, 0.938544035, 0.93226105, 0.9404171, 0.956313491, 0.937997997, 0.905000389, 0.936358273, 0.9095656, 0.9062329, 0.928325176, 0.909339845, 0.879609764, 0.928756237, 0.8854204, 0.8821237, 0.888087988, 0.898925781, 0.86339432, 0.930182159, 0.87928635, 0.9126965, 0.934144795, 0.941185534, 0.92963469, 0.948108077, 0.9014604, 0.9188145, 0.918135345, 0.937345028, 0.930616796, 0.950452805, 0.9160412, 0.9292444, 0.937920153, 0.943081141, 0.931890726, 0.949651957, 0.9155209, 0.9261236, 0.938657224, 0.94330883, 0.936227381, 0.95654422, 0.923922777, 0.938486397, 0.947407365, 0.946647286, 0.943836987, 0.95076865, 0.9209251, 0.9320266, 0.939972103, 0.937015295, 0.936209977, 0.950618148, 0.920480728, 0.926036179, 0.937852025, 0.946382344, 0.940011263, 0.945837379, 0.9251713, 0.9293214, 0.941203296, 0.952889383, 0.944265664, 0.947868645, 0.9238782, 0.9313933, 0.945412815, 0.958626628, 0.951784492, 0.951321542, 0.9250447, 0.93453485, 0.955586016, 0.952622294, 0.945581734, 0.946340084, 0.90803057, 0.921953797, 0.949893594, 0.949012935, 0.939303756, 0.945849001, 0.91139698, 0.928292096, 0.943890214, 0.959530294, 0.948052526, 0.947821617, 0.9247261, 0.9358939, 0.932656884, 0.933698654, 0.938100994, 0.935024917, 0.89859724, 0.8929569, 0.910430789, 0.920868456, 0.93282783, 0.937086999, 0.90153515, 0.91163737, 0.938438296, 0.940075874, 0.938344896, 0.942196786, 0.91360235, 0.92133147, 0.933907032, 0.941488385, 0.934981763, 0.93940115, 0.9157879, 0.9232969, 0.933153331, 0.944273531, 0.939014614, 0.931895256, 0.9155432, 0.91719747, 0.928156793, 0.945753694, 0.932145834, 0.932136357, 0.9089734, 0.9190474, 0.925044239, 0.941296637, 0.9298383, 0.932537138, 0.90898645, 0.9178416, 0.919882476, 0.935125113, 0.939340234, 0.932951152, 0.91321856, 0.9096146, 0.917119741, 0.930487275, 0.940510094, 0.93353653, 0.91433066, 0.91190445, 0.927728593, 0.91581291, 0.937077701, 0.928472519, 0.9107632, 0.9175388, 0.924549103, 0.914800107, 0.935105801, 0.923312902, 0.91751796, 0.9192095, 0.925607741, 0.905800164, 0.933743, 0.923393011, 0.91367686, 0.91948795, 0.932516515, 0.914098799, 0.941972375, 0.934523106, 0.924233, 0.9287558, 0.939943552, 0.91128552, 0.930654526, 0.934215724, 0.92282534, 0.932902, 0.938344121, 0.911858141, 0.93933636, 0.945363045, 0.9327928, 0.93871397, 0.940548599, 0.916935146, 0.94807899, 0.948736548, 0.9398996, 0.94215447, 0.944793701, 0.938478827, 0.959284604, 0.955768406, 0.94590247, 0.9480753, 0.948183715, 0.933762848, 0.957651973, 0.956029475, 0.945044, 0.9492609, 0.951124787, 0.941824138, 0.959431708, 0.95672673, 0.94030124, 0.9469835, 0.949846327, 0.926736772, 0.946456313, 0.951796412, 0.9372972, 0.94198656, 0.937988639, 0.92557323, 0.952052712, 0.947761118, 0.9365364, 0.9375673, 0.935841084, 0.928813517, 0.954690754, 0.949389815, 0.94388497, 0.94319916, 0.944913685, 0.941121042, 0.962165594, 0.954107344, 0.9502549, 0.9445885, 0.947933018, 0.947455704, 0.959331691, 0.953151822, 0.9416919, 0.9448178, 0.940015674, 0.943327546, 0.967181504, 0.962543607, 0.94773936, 0.9638511, 0.968541741, 0.962751091, 0.977628291, 0.972477436, 0.9606299, 0.9689276, 0.971855879, 0.967656791, 0.977341712, 0.974268794, 0.96013105, 0.9653535, 0.970220983, 0.964965582, 0.976046503, 0.970886052, 0.9537432, 0.9594664, 0.967042804, 0.961772978, 0.972146571, 0.963815749, 0.9424485, 0.95027673, 0.960012555, 0.954952061, 0.967438817, 0.96139127, 0.9426267, 0.9504809, 0.959116161, 0.955237269, 0.968908906, 0.962628007, 0.94156957, 0.9485877, 0.957044482, 0.950768411, 0.965063155, 0.962648869, 0.9393533, 0.9559603, 0.954885304, 0.958517551, 0.967179954, 0.961953223, 0.9445977, 0.9642285, 0.954987466, 0.959219754, 0.96796149, 0.960818827, 0.94381565, 0.96116614, 0.944586277, 0.951357365, 0.963809788, 0.95972997, 0.94161075, 0.9641258, 0.955063939, 0.96321106, 0.968850732, 0.96490109, 0.9454503, 0.9588687, 0.952959955, 0.963664532, 0.967704237, 0.96665889, 0.94843006, 0.9630746, 0.953130841, 0.966133952, 0.965385139, 0.965023637, 0.9507, 0.9638985, 0.95546931, 0.964514375, 0.969597161, 0.965336263, 0.9502084, 0.9644337, 0.949143827, 0.963877857, 0.967807531, 0.961415887, 0.9480415, 0.95901275, 0.944883347, 0.957677007, 0.969323516, 0.960368574, 0.94961584, 0.9614337, 0.952622056, 0.965657294, 0.965897143, 0.963940024, 0.9576461, 0.9647303, 0.954505563, 0.960791409, 0.964258134, 0.965099931, 0.9585504, 0.9689927, 0.95983541, 0.96823144, 0.966530263, 0.967632353, 0.9552204, 0.9628543, 0.950586021, 0.960047543, 0.950632215, 0.960636675, 0.94641626, 0.9622168, 0.944803953, 0.964023888, 0.955542028, 0.972201407, 0.9520008, 0.9445627, 0.919332147, 0.949078619, 0.957536101, 0.954500258, 0.944461, 0.93756217, 0.908271134, 0.935103297, 0.940336883, 0.945099533, 0.9405067, 0.9248702, 0.896642685, 0.917795539, 0.916594803, 0.932847321, 0.91972816, 0.91662407, 0.902997077, 0.908578098, 0.916581869, 0.937274396, 0.9160182, 0.9256717, 0.911977708, 0.93172127, 0.932800829, 0.942599416, 0.92477673, 0.9447686, 0.923815191, 0.933279037, 0.928749919, 0.942081213, 0.9214253, 0.94687253, 0.930618584, 0.93221736, 0.935258627, 0.945175469, 0.9237239, 0.9523861, 0.939530849, 0.941772401, 0.941947639, 0.946527481, 0.92725646, 0.95259374, 0.94141221, 0.944781661, 0.942237854, 0.950268567, 0.9372149, 0.9575971, 0.942205369, 0.940184057, 0.943534076, 0.952281892, 0.9372185, 0.9516676, 0.934859335, 0.938963592, 0.928283453, 0.949047267, 0.93102896, 0.9490651, 0.931808829, 0.924720049, 0.928510547, 0.94720912, 0.9378826, 0.947393, 0.934883416, 0.933603227, 0.934787273, 0.954644144, 0.94811535, 0.9548234, 0.942544878, 0.935991406, 0.939462185, 0.953984201, 0.9440798, 0.94239026, 0.941496849, 0.940128326, 0.938896894, 0.95796442, 0.94934636, 0.945588, 0.951127827, 0.948685229, 0.94713819, 0.960504472, 0.959813, 0.9536557, 0.962411642, 0.965314507, 0.962023139, 0.964098632, 0.97041947, 0.9584146, 0.966382623, 0.96497035, 0.963226795, 0.966284454, 0.97149426, 0.96564907, 0.968840539, 0.961720943, 0.951046944, 0.964965165, 0.9635545, 0.969482, 0.976094186, 0.980795681, 0.981473446, 0.987445712, 0.9811862, 0.9858466, 0.986851394, 0.986220002, 0.985718906, 0.987204671, 0.98164994, 0.98623425, 0.986729622, 0.986022234, 0.985153735, 0.987271845, 0.98218155, 0.98668563, 0.986909568, 0.986004591, 0.985202253, 0.987424552, 0.98236513, 0.9859601, 0.98705852, 0.984554946, 0.984086633, 0.987486482, 0.9822604, 0.98663604, 0.985702217, 0.983490109, 0.985039353, 0.9862293, 0.979294, 0.9875339, 0.986946583, 0.984364688, 0.986737847, 0.98630625, 0.9778902, 0.98801583, 0.987125695, 0.982415378, 0.987636805, 0.987339139, 0.9775374, 0.98734283, 0.987631321, 0.984210491, 0.987648189, 0.987558901, 0.97795355, 0.98600936, 0.986808777, 0.983719647, 0.987525642, 0.985774398, 0.9767446, 0.983172, 0.985418677, 0.981939495, 0.986418188, 0.985684991, 0.97473246, 0.9841808, 0.985342026, 0.981936157, 0.987155557, 0.985662699, 0.9749358, 0.98304456, 0.984202504, 0.982225716, 0.986544847, 0.986113131, 0.97622, 0.9845377, 0.985356748, 0.982620001, 0.985341668, 0.986425638, 0.97369504, 0.98222697, 0.982804656, 0.983008981, 0.986874223, 0.98759681, 0.97505754, 0.98358804, 0.984644532, 0.98283565, 0.984696507, 0.984054506, 0.97535646, 0.9845318, 0.983861983, 0.981944442, 0.981283426, 0.985318542, 0.97435194, 0.9850369, 0.984260619, 0.980952144, 0.982478917, 0.985509276, 0.9755579, 0.9848855, 0.982982337, 0.983271897, 0.980851412, 0.985812604, 0.97523266, 0.98634315, 0.985649288, 0.984485388, 0.983670473, 0.986241579, 0.9764058, 0.9870221, 0.984460771, 0.981474936, 0.974793315, 0.981454253, 0.96737057, 0.9815499, 0.977500498, 0.97686708, 0.973802924, 0.981225908, 0.96693814, 0.9787997, 0.97562474, 0.976548672, 0.973265767, 0.982488573, 0.96955234, 0.97905463, 0.979165971, 0.974637091, 0.97367233, 0.982740045, 0.96336967, 0.97936124, 0.979367256, 0.974046111, 0.97439158, 0.981800556, 0.9696575, 0.9808483, 0.981041014, 0.978053927, 0.977446258, 0.983453095, 0.9744951, 0.9827147, 0.981942534, 0.97823596, 0.97830379, 0.984699965, 0.9767675, 0.9848424, 0.981814563, 0.978863537, 0.979204476, 0.985934377, 0.97870845, 0.9835938, 0.983160913, 0.980982482, 0.977645695, 0.985500395, 0.9755642, 0.9834183, 0.982537687, 0.981803656, 0.978339612, 0.985810637, 0.97691965, 0.9836788, 0.981741965, 0.981270432, 0.978136599, 0.985784233, 0.9774383, 0.9824849, 0.977921546, 0.977663815, 0.975808501, 0.984083354, 0.97797954, 0.98168087, 0.978883862, 0.97818017, 0.970001638, 0.981219232, 0.9763496, 0.97431, 0.966618598, 0.975117266, 0.965661526, 0.975476503, 0.97652084, 0.9751629, 0.967796445, 0.978695989, 0.967540026, 0.976332188, 0.97573304, 0.975246, 0.97070235, 0.974164426, 0.966172576, 0.971563637, 0.9641882, 0.96712756, 0.966023505, 0.971449435, 0.965268135, 0.97456193, 0.96668607, 0.9711873, 0.970393896, 0.975836754, 0.971791565, 0.974940777, 0.9607068, 0.96618474, 0.970610023, 0.975758433, 0.97582078, 0.976723135, 0.9711093, 0.9672857, 0.972636998, 0.97745353, 0.972691, 0.976493001, 0.9648698, 0.95727056, 0.968223512, 0.977042437, 0.970829666, 0.979115784, 0.9705248, 0.9555648, 0.964212239, 0.961092591, 0.970109284, 0.97115773, 0.9604495, 0.9449358, 0.956778347, 0.953608453, 0.962403119, 0.968532026, 0.9580646, 0.94661576, 0.955335498, 0.939681709, 0.95549798, 0.966735542, 0.957948, 0.94948596, 0.965212762, 0.958627403, 0.965090275, 0.974235594, 0.95378643, 0.94977236, 0.965114474, 0.956056058, 0.966607451, 0.973582089, 0.94732976, 0.9465797, 0.969171762, 0.956186056, 0.960898399, 0.970505297, 0.94857734, 0.9541486, 0.968224943, 0.96440047, 0.962207317, 0.966570497, 0.937442, 0.9514753, 0.968338251, 0.963469923, 0.966178834, 0.971994579, 0.9416966, 0.9522132, 0.966171801, 0.955852151, 0.957529962, 0.966550767, 0.93585974, 0.94147635, 0.967242718, 0.96193558, 0.961336553, 0.974308729, 0.9433831, 0.95080185, 0.968474984, 0.960157096, 0.958383501, 0.974292517, 0.94573414, 0.9609806, 0.97591275, 0.96923703, 0.960790277, 0.979937971, 0.95140034, 0.95850724, 0.970858097, 0.961687863, 0.959172308, 0.978120148, 0.94729084, 0.95973754, 0.96817714, 0.956918538, 0.960103691, 0.980580926, 0.9481936, 0.96222365, 0.973775864, 0.964442015, 0.974940002, 0.984973669, 0.95278764, 0.9718419, 0.973540246, 0.970380664, 0.976221204, 0.986863017, 0.951687, 0.97469354, 0.976871669, 0.975268841, 0.974775255, 0.988489091, 0.9641875, 0.9810721, 0.976528585, 0.97434479, 0.978566647, 0.987523198, 0.96645075, 0.9808864, 0.975381792, 0.972339928, 0.975957811, 0.989210308, 0.97484756, 0.98375577, 0.979389608, 0.969718397, 0.970287919, 0.987428486, 0.9691956, 0.9816967, 0.975596488, 0.971170068, 0.972108245, 0.986736953, 0.9637234, 0.9813881, 0.974972844, 0.971043706, 0.974193215, 0.98424226, 0.9595645, 0.98010445, 0.976407528, 0.975408077, 0.979084373, 0.981746137, 0.95681447, 0.98238826, 0.964598775, 0.967222214, 0.969755709, 0.971966982, 0.93556064, 0.9593694, 0.932011425, 0.941191018, 0.929810703, 0.96287328, 0.92196, 0.94701105, 0.936729014, 0.935530245, 0.898032427, 0.95983398, 0.8974814, 0.93776655, 0.906214356, 0.900511265, 0.880286217, 0.956118047, 0.85857534, 0.8896308, 0.886289358, 0.899338067, 0.857673466, 0.910131991, 0.8138745, 0.8266532, 0.816071332, 0.849660158, 0.829925179, 0.839648306, 0.77879155, 0.80290926, 0.805019319, 0.819669664, 0.791148007, 0.859464824, 0.80336255, 0.813608, 0.782870412, 0.833559513, 0.807389081, 0.858221591, 0.7866698, 0.8006036, 0.789693654, 0.826079905, 0.81801945, 0.859591484, 0.8003188, 0.8192915, 0.804817021, 0.838907838, 0.828934312, 0.867711961, 0.8187725, 0.8322479, 0.817583978, 0.84848243, 0.842621565, 0.880652606, 0.82148826, 0.8429574, 0.83343035, 0.864407241, 0.846394062, 0.899954319, 0.8300428, 0.8581024, 0.843260944, 0.864139736, 0.841066241, 0.884726226, 0.82607067, 0.8408361, 0.836614132, 0.856160045, 0.834306419, 0.886967421, 0.8293686, 0.8180889, 0.811963081, 0.849129319, 0.843454301, 0.883836925, 0.8291525, 0.81086457, 0.765910327, 0.822834492, 0.840987563, 0.854320765, 0.8276838, 0.71330196, 0.75690788, 0.824409246, 0.844858766, 0.8473019, 0.79967976, 0.7348052, 0.766768038, 0.799626589, 0.8240906, 0.811660886, 0.7744343, 0.68560934, 0.739439666, 0.765585363, 0.780024171, 0.810238183, 0.7587904, 0.54952914, 0.632056832, 0.735049546, 0.785715342, 0.799180686, 0.7643715, 0.6391068, 0.686431766, 0.754875064, 0.769676507, 0.809033632, 0.74658465, 0.7302559, 0.693626344, 0.746282697, 0.747233868, 0.784290969, 0.7382994, 0.61584806, 0.704516172, 0.771377087, 0.77711159, 0.798304021, 0.746598, 0.33378014, 0.491864026, 0.737108707, 0.73961848, 0.79633528, 0.73532015, 0.33625627, 0.404563129, 0.678259075, 0.711022615, 0.747464895, 0.61158425, 0.194325, 0.3334868, 0.5682099, 0.621889889, 0.707518399, 0.49042562, 0.26879275, 0.464812607, 0.617195964, 0.691124558, 0.726536572, 0.55299073, 0.24217385, 0.472334743, 0.606151462, 0.708791256, 0.7282781, 0.5564421, 0.21203452, 0.4297875, 0.5857408, 0.661459684, 0.734419107, 0.55211085, 0.24602398, 0.447411358, 0.584135771, 0.689442873, 0.730758071, 0.5791903, 0.31492618, 0.510945797, 0.601275384, 0.680917382, 0.707747817, 0.5483921, 0.33506823, 0.444694668, 0.5974527, 0.67033118, 0.736386657, 0.56620026, 0.31684434, 0.456733912, 0.60607338, 0.655523479, 0.720941186, 0.56081414, 0.21781653, 0.36953554, 0.52309084, 0.564592123, 0.686594844, 0.5005883, 0.1879304, 0.3254382, 0.5394414, 0.540036082, 0.670840919, 0.4714189, 0.1844793, 0.37414888, 0.5026165, 0.567648411, 0.636300445, 0.444665, 0.16661102, 0.35757822, 0.5204339, 0.616653919, 0.67069608, 0.42522672, 0.23687308, 0.35293743, 0.48821223, 0.579967022, 0.669802129, 0.38688818, 0.1431753, 0.24519421, 0.46809188, 0.56188035, 0.631070793, 0.3299654, 0.14275134, 0.24746373, 0.49307948, 0.611059546, 0.74080658, 0.4521027, 0.16538028, 0.35170978, 0.53018, 0.539598227, 0.708929598, 0.5037143, 0.22435932, 0.3814126, 0.51694953, 0.567353785, 0.693706155, 0.46906993, 0.22757953, 0.32048553, 0.4533905, 0.570024788, 0.669528663, 0.46235812, 0.22562157, 0.26311496, 0.4281063, 0.444163948, 0.621871471, 0.4187824, 0.21866931, 0.20339535, 0.35272646, 0.349629104, 0.569013536, 0.3568399, 0.2553475, 0.388890445, 0.570140123, 0.618679821, 0.783873796, 0.6371146, 0.35926992, 0.35357118, 0.5589117, 0.60203445, 0.747359157, 0.5629408, 0.24722162, 0.241634145, 0.569004357, 0.613692641, 0.770336509, 0.58737975, 0.34052384, 0.221253082, 0.586526334, 0.631684959, 0.772389293, 0.58340126, 0.36310163, 0.1847813, 0.4963802, 0.578460813, 0.743108451, 0.57746327, 0.38475907, 0.16042478, 0.49674654, 0.472045183, 0.670889616, 0.543146, 0.2596234, 0.08348937, 0.39712968, 0.339012891, 0.522799611, 0.45181358, 0.11078054, 0.06067851, 0.3089836, 0.33289832, 0.47314742, 0.3821246, 0.10818966, 0.06445353, 0.32413056, 0.3592513, 0.29459882, 0.4222876, 0.15436609, 0.11589009, 0.3451181, 0.4391104, 0.36551186, 0.4093737, 0.15646608, 0.14628546, 0.23234184, 0.31045866, 0.30317134, 0.34482637, 0.10151233, 0.16778989, 0.31044087, 0.543605804, 0.313878477, 0.16345079, 0.067848, 0.09722012, 0.15128337, 0.27085474, 0.36905408, 0.13100246, 0.05646037, 0.07028163, 0.14104494, 0.24986015, 0.3813201, 0.13549823, 0.05882767, 0.08274968, 0.14812315, 0.26056477, 0.44687298, 0.13642797, 0.06653205, 0.08313992, 0.15858881, 0.26164603, 0.40825108, 0.14000975, 0.0715801, 0.08452784, 0.14791226, 0.23464315, 0.32105708, 0.12536468, 0.07519804, 0.07945564, 0.15623903, 0.23204361, 0.37858605, 0.12563296, 0.07336196, 0.09232423, 0.15607306, 0.25469396, 0.42808968, 0.12891848, 0.06691292, 0.08812799, 0.17021124, 0.2679739, 0.43890283, 0.15097517, 0.06332804, 0.08751745, 0.1746559, 0.28326488, 0.5002986, 0.1186852, 0.06224264, 0.08143391, 0.153341, 0.2560268, 0.44659957, 0.11445213, 0.06724253, 0.09618407, 0.18237959, 0.297324002, 0.552055657, 0.13632005, 0.07184551, 0.12462614, 0.3031359, 0.345852494, 0.563725173, 0.14082552, 0.07084034, 0.13155589, 0.20388573, 0.325512707, 0.531744003, 0.14143631, 0.06278531, 0.12056599, 0.19909748, 0.29954496, 0.48333108, 0.13640359, 0.05376142, 0.10432127, 0.18348345, 0.3127488, 0.42731607, 0.13323636, 0.05724591, 0.09543633, 0.19376862, 0.31235057, 0.38210335, 0.1359098, 0.064132, 0.1049608, 0.20177267, 0.2888656, 0.37694904, 0.12574051, 0.06343969, 0.09804453, 0.1687215, 0.24027662, 0.39628798, 0.10827174, 0.05419063, 0.09333469, 0.15876146, 0.22896123, 0.42857724, 0.11776005, 0.05686852, 0.09374455, 0.16414724, 0.21585718, 0.37147722, 0.11009136, 0.05496479, 0.08420213, 0.14852236, 0.22451162, 0.43452406, 0.11168694, 0.0566229, 0.0827681, 0.15954667, 0.268542618, 0.603905022, 0.11259796, 0.05711117, 0.08310472, 0.16074255, 0.261185884, 0.534063697, 0.12006181, 0.06413706, 0.10098386, 0.19504575, 0.294457465, 0.599864066, 0.12474567, 0.05953012, 0.09499585, 0.17480953, 0.25073102, 0.48119935, 0.10878439, 0.06359836, 0.09870734, 0.16642487, 0.26872322, 0.5789078, 0.12531634, 0.06892566, 0.09351037, 0.13291922, 0.23933385, 0.5058795, 0.10996849, 0.06238623, 0.08545648, 0.11387905, 0.20788185, 0.3895565, 0.0859542, 0.06000978, 0.07653844, 0.08194797, 0.12873599, 0.16524656, 0.07513168, 0.05269667, 0.06160118, 0.07955657, 0.11063534, 0.09601294, 0.06799325, 0.05265087, 0.05507885, 0.06378731, 0.11632543, 0.08083437, 0.0614962, 0.04480709, 0.0442361, 0.0646314, 0.12841308, 0.07153842, 0.06344856, 0.04490624, 0.0441486, 0.06599967, 0.14373714, 0.08131874, 0.06798542, 0.04638892, 0.04718701, 0.07057157, 0.16683397, 0.09328366, 0.06053362, 0.04779748, 0.05268707, 0.07324605, 0.15508397, 0.10083488, 0.06665742, 0.04799857, 0.05142409, 0.06852718, 0.12339959, 0.09890742, 0.0585312, 0.05179684, 0.0524014, 0.06636108, 0.12252031, 0.10222702, 0.05615023, 0.04857049, 0.0508638, 0.06519771, 0.11886963, 0.07891221, 0.05653641, 0.04378203, 0.05506897, 0.05382277, 0.11843784, 0.06917021, 0.05058054, 0.04012459, 0.03943117, 0.04699709, 0.09731516, 0.05620975, 0.04429068, 0.0352795, 0.02937897, 0.03959346, 0.0705227, 0.04910611, 0.04002267, 0.03030493, 0.02894183, 0.04129864, 0.06732167, 0.04324993, 0.03548922, 0.02776782],
"middle": [0.02176279, 0.03629227, 0.02419334, 0.02313727, 0.01136825, 0.0324214585, 0.0228332002, 0.04646704, 0.02732276, 0.0263084341, 0.0184228383, 0.0366292, 0.01907097, 0.06316783, 0.03244562, 0.03141487, 0.02563377, 0.04788583, 0.01998176, 0.0923006, 0.04148229, 0.04283616, 0.04331465, 0.06667464, 0.02361755, 0.11652385, 0.05193884, 0.05438597, 0.06333409, 0.07678221, 0.02708964, 0.1164481, 0.05849417, 0.07136808, 0.08963112, 0.08486097, 0.0360971, 0.14086315, 0.06723881, 0.0778189301, 0.100247785, 0.09553397, 0.03919034, 0.15514185, 0.08007064, 0.0913092196, 0.123257734, 0.117375165, 0.0493036322, 0.17434756, 0.10316323, 0.121702537, 0.174085692, 0.170540959, 0.0698292479, 0.21500431, 0.14156333, 0.17095192, 0.2615249, 0.241033986, 0.10775958, 0.26914206, 0.19830659, 0.22954512, 0.38068113, 0.3041832, 0.15685783, 0.30831093, 0.26718682, 0.26346707, 0.442809, 0.35894045, 0.1872154, 0.2913716, 0.30783963, 0.28724763, 0.45177644, 0.3597429, 0.18838419, 0.28272456, 0.2995208, 0.26211885, 0.4245082, 0.32740605, 0.23206778, 0.27740127, 0.3074394, 0.26743576, 0.4318595, 0.32513776, 0.34206524, 0.32709578, 0.36628354, 0.3690596, 0.54791063, 0.48226142, 0.5457396, 0.48699948, 0.5526054, 0.67194647, 0.81509197, 0.8185971, 0.85122263, 0.7997163, 0.82718277, 0.901269, 0.9365048, 0.92978936, 0.9452857, 0.9346592, 0.93781114, 0.9514217, 0.9623347, 0.9556569, 0.96449274, 0.95935977, 0.9555216, 0.9654779, 0.97219366, 0.96654, 0.9732285, 0.97497445, 0.9688395, 0.97462773, 0.9803274, 0.9745308, 0.9794709, 0.9823836, 0.98056763, 0.980835, 0.9826894, 0.98178357, 0.9865355, 0.9881415, 0.98754835, 0.9880917, 0.98814476, 0.9873462, 0.99046284, 0.9919037, 0.99229336, 0.99097896, 0.9907601, 0.98912805, 0.9923793, 0.9931685, 0.9941427, 0.9921754, 0.9913238, 0.9898732, 0.9929507, 0.9934853, 0.9952466, 0.9928831, 0.9910273, 0.9893467, 0.9924627, 0.99279696, 0.9943005, 0.99128366, 0.9895029, 0.9867713, 0.9914306, 0.9920415, 0.9929509, 0.9904142, 0.9899067, 0.98509973, 0.99237967, 0.9922422, 0.99338657, 0.9924596, 0.9918032, 0.98458695, 0.99273807, 0.992002, 0.99278283, 0.99255484, 0.99111533, 0.9834142, 0.99226826, 0.99127966, 0.9925673, 0.992014, 0.9903459, 0.9834764, 0.9907863, 0.99126154, 0.99022114, 0.9901382, 0.99101657, 0.9856048, 0.9893016, 0.99054646, 0.9888377, 0.989058435, 0.991114676, 0.98681307, 0.9902367, 0.9915121, 0.98863107, 0.99049515, 0.9925444, 0.9820192, 0.98777395, 0.990207, 0.9867806, 0.9888164, 0.9917561, 0.9808522, 0.987738, 0.9923305, 0.9913441, 0.992579997, 0.994615138, 0.9868345, 0.99032134, 0.9933733, 0.9921611, 0.992860377, 0.994874775, 0.986486137, 0.991052926, 0.99469864, 0.99374956, 0.9941449, 0.9953341, 0.9875886, 0.99158573, 0.9951751, 0.9940275, 0.994317532, 0.99531728, 0.98711467, 0.9913585, 0.9947935, 0.993954, 0.993954003, 0.99477458, 0.9864937, 0.99016494, 0.99423486, 0.9929932, 0.9935753, 0.99418736, 0.98698443, 0.9905888, 0.99404293, 0.99248147, 0.99298626, 0.993192, 0.9875408, 0.99115825, 0.99349463, 0.9924129, 0.9925484, 0.9933281, 0.9885831, 0.9926767, 0.9934663, 0.9914364, 0.992502809, 0.99229759, 0.990641, 0.9936394, 0.99365354, 0.9938588, 0.990814149, 0.992923498, 0.98926616, 0.99284756, 0.9937902, 0.99240714, 0.987814903, 0.989438415, 0.98555505, 0.98999876, 0.9956358, 0.99553275, 0.99201477, 0.9950999, 0.99096185, 0.99289614, 0.9949367, 0.9942537, 0.994073, 0.9966838, 0.991314, 0.9925638, 0.99512345, 0.9930314, 0.99226534, 0.9963065, 0.98895824, 0.99155295, 0.9947681, 0.99386203, 0.9939773, 0.99743605, 0.9906799, 0.9929409, 0.9958556, 0.9937869, 0.99465144, 0.997677, 0.9910943, 0.9936088, 0.9957325, 0.9934824, 0.9946948, 0.9976826, 0.9912163, 0.99429643, 0.9959179, 0.99385893, 0.9948723, 0.9978352, 0.99181867, 0.9952777, 0.99570054, 0.99365985, 0.99451584, 0.9977137, 0.9918641, 0.9954733, 0.9955266, 0.9936456, 0.9941489, 0.99772507, 0.9923786, 0.99586606, 0.995568, 0.9939554, 0.99405044, 0.9977301, 0.99197984, 0.995934, 0.99557483, 0.9941812, 0.9938666, 0.9977302, 0.9922178, 0.9958878, 0.99554765, 0.9939346, 0.993382, 0.997535, 0.9915925, 0.9957948, 0.995259, 0.99363905, 0.99308574, 0.9975442, 0.9912375, 0.9955264, 0.9952234, 0.9933395, 0.99301803, 0.9972576, 0.99037164, 0.9952128, 0.99479616, 0.9926243, 0.99216324, 0.9966971, 0.98996407, 0.9951207, 0.99517775, 0.9928663, 0.9925053, 0.99681336, 0.99105644, 0.9953595, 0.9956481, 0.9935034, 0.9931652, 0.99705184, 0.99183756, 0.9951482, 0.99569297, 0.99357724, 0.9939691, 0.99720806, 0.9928052, 0.99557847, 0.9964299, 0.99453497, 0.9948089, 0.99774736, 0.993168, 0.9958035, 0.9964108, 0.99427134, 0.995029, 0.997719, 0.99335986, 0.9959591, 0.9966993, 0.994505, 0.9952838, 0.99779487, 0.9930617, 0.99623907, 0.9966558, 0.9939737, 0.9952913, 0.9978884, 0.9925896, 0.99615055, 0.9965058, 0.9936043, 0.9947694, 0.99806976, 0.9933523, 0.9961282, 0.9965826, 0.99358916, 0.9946854, 0.9982009, 0.9937631, 0.99602675, 0.99644107, 0.99379575, 0.9942763, 0.99832433, 0.99384695, 0.9958728, 0.9963355, 0.99413586, 0.9944905, 0.99836296, 0.99365425, 0.9956439, 0.99629986, 0.9944124, 0.9946161, 0.9983569, 0.99371177, 0.99590814, 0.9969047, 0.9951385, 0.99518436, 0.99836403, 0.993783, 0.9959987, 0.99688476, 0.9948824, 0.995265, 0.99828124, 0.9940495, 0.9960253, 0.9968876, 0.9945038, 0.9951926, 0.9980732, 0.99444604, 0.9957287, 0.99679345, 0.9937975, 0.9949209, 0.99794275, 0.99423695, 0.995298, 0.9967284, 0.99342185, 0.9946366, 0.99800247, 0.99362725, 0.9949355, 0.9968119, 0.99394196, 0.9950009, 0.9981969, 0.9939487, 0.99520546, 0.996983, 0.99443424, 0.99481213, 0.99815553, 0.9937756, 0.9953572, 0.9972051, 0.9949496, 0.9950103, 0.99812084, 0.99444216, 0.9959603, 0.9975187, 0.995423, 0.9948801, 0.9980471, 0.9949215, 0.9964091, 0.997773, 0.99608904, 0.9954121, 0.997865, 0.995107, 0.99640554, 0.99794906, 0.9962878, 0.9954632, 0.9976495, 0.99465686, 0.99631065, 0.997919, 0.9963575, 0.99575126, 0.997635, 0.994852, 0.9963021, 0.9979175, 0.9966102, 0.9958341, 0.9975261, 0.9951055, 0.9966036, 0.9978992, 0.9965503, 0.99583626, 0.99751943, 0.9957021, 0.9971154, 0.9979679, 0.99686605, 0.9963341, 0.99772435, 0.9962555, 0.99758446, 0.9980788, 0.9971685, 0.99649507, 0.9976343, 0.9960757, 0.9975163, 0.99815005, 0.9972234, 0.9965365, 0.9976305, 0.99600226, 0.9975319, 0.998247, 0.9974254, 0.9966743, 0.9976526, 0.9957782, 0.99742657, 0.9982681, 0.99748296, 0.9967296, 0.9976235, 0.9959526, 0.9974607, 0.99828905, 0.9975968, 0.99701273, 0.997785, 0.996258, 0.99776506, 0.9983676, 0.9977337, 0.9973404, 0.9978193, 0.99634653, 0.9978091, 0.99840903, 0.99787855, 0.99745363, 0.99790937, 0.9966304, 0.997957, 0.99840444, 0.9978219, 0.99748284, 0.9979366, 0.9964765, 0.99794704, 0.99842805, 0.9979226, 0.99745244, 0.9978453, 0.9961736, 0.9978422, 0.9983664, 0.997815, 0.99733245, 0.9976634, 0.9960873, 0.9977481, 0.99834216, 0.99783415, 0.99733233, 0.9976057, 0.9959518, 0.99775165, 0.99832064, 0.99784315, 0.99734, 0.99756455, 0.9958793, 0.9976782, 0.9982101, 0.99794143, 0.99732804, 0.99765646, 0.9961193, 0.9977703, 0.99817836, 0.99794465, 0.99725705, 0.99765635, 0.9959669, 0.99766064, 0.9980731, 0.9979674, 0.99721575, 0.9976775, 0.9956357, 0.9975737, 0.9979819, 0.9979564, 0.9971234, 0.99762565, 0.99561226, 0.9976332, 0.9979594, 0.9980825, 0.99707806, 0.99766016, 0.9956185, 0.9977163, 0.9979354, 0.99811774, 0.9969783, 0.99762964, 0.9955298, 0.99768066, 0.99790037, 0.9980775, 0.9969676, 0.9976254, 0.99540585, 0.9975401, 0.9977963, 0.9980274, 0.99699235, 0.9976174, 0.99542195, 0.9975223, 0.99772686, 0.9979274, 0.9969765, 0.99738437, 0.9953461, 0.99731475, 0.9977945, 0.99788135, 0.99715984, 0.99707806, 0.995227, 0.9972019, 0.99788874, 0.9978067, 0.99706787, 0.9970018, 0.994886, 0.9970049, 0.997815, 0.9977456, 0.9970889, 0.9970619, 0.994988, 0.99699897, 0.997695, 0.9976599, 0.99702066, 0.9971553, 0.9952973, 0.99713635, 0.9977939, 0.99789244, 0.9973349, 0.9974087, 0.9954386, 0.9972268, 0.99783957, 0.9979693, 0.99740213, 0.9975541, 0.9958769, 0.99741215, 0.99794227, 0.9980488, 0.99748504, 0.997649, 0.99593097, 0.99739873, 0.99794704, 0.9980915, 0.9974843, 0.9976549, 0.9960395, 0.9973904, 0.9980046, 0.9981358, 0.99759156, 0.99774796, 0.9961946, 0.9975446, 0.9980623, 0.99816525, 0.99776983, 0.9977204, 0.99619836, 0.99758005, 0.9981201, 0.99826765, 0.997865, 0.9976919, 0.9961014, 0.99751127, 0.9980829, 0.9980903, 0.99777406, 0.9976024, 0.99573696, 0.9974014, 0.9979734, 0.99815613, 0.9977197, 0.99760544, 0.99590445, 0.9974815, 0.99786997, 0.998007, 0.99755764, 0.99753714, 0.99563164, 0.9973514, 0.9977857, 0.9980647, 0.997451, 0.9976, 0.99576, 0.9974433, 0.99776745, 0.9980925, 0.99762183, 0.99759847, 0.9960138, 0.9975664, 0.99786574, 0.9981395, 0.9976294, 0.99772793, 0.9961967, 0.9977858, 0.9980362, 0.99819535, 0.9977418, 0.9979467, 0.9962511, 0.9978399, 0.99803823, 0.9979875, 0.9976471, 0.9978992, 0.9960363, 0.997684, 0.99796295, 0.99775296, 0.9973762, 0.99768364, 0.9956418, 0.9976127, 0.9978527, 0.9975805, 0.9973911, 0.9976776, 0.995635, 0.99763405, 0.9978854, 0.9976229, 0.997512, 0.99788076, 0.99594265, 0.99782795, 0.99796593, 0.99774015, 0.9976, 0.997959, 0.9957443, 0.9977131, 0.99789363, 0.99784255, 0.9976011, 0.99804616, 0.99555236, 0.99776196, 0.99807155, 0.9979386, 0.9975908, 0.9982154, 0.9956326, 0.997837, 0.99810255, 0.99793327, 0.9976791, 0.9983242, 0.9954627, 0.9979221, 0.99817836, 0.998035, 0.9978611, 0.99842167, 0.9957193, 0.99802136, 0.99833834, 0.9980216, 0.99784434, 0.9981974, 0.99556005, 0.9979504, 0.9981712, 0.9977406, 0.9975351, 0.9979662, 0.9951987, 0.9979589, 0.99805874, 0.99770963, 0.9974241, 0.9977985, 0.9952136, 0.99786276, 0.9979802, 0.99733394, 0.9972698, 0.9976949, 0.9952241, 0.99783677, 0.99789536, 0.99755496, 0.9974879, 0.99775547, 0.99554884, 0.9978935, 0.9979601, 0.99780947, 0.9975434, 0.9977071, 0.9956611, 0.9979102, 0.9980878, 0.9979461, 0.99762315, 0.99781835, 0.995806, 0.9980787, 0.9981704, 0.99800223, 0.99776936, 0.99785966, 0.9960729, 0.99816656, 0.998285, 0.9981079, 0.9977204, 0.9978142, 0.9958041, 0.9981786, 0.9982849, 0.9980584, 0.99770063, 0.9977137, 0.9958509, 0.99814415, 0.9982646, 0.9979796, 0.9975764, 0.9975701, 0.99572027, 0.99808466, 0.9982028, 0.99787676, 0.99740726, 0.99729496, 0.9954619, 0.9980015, 0.9980544, 0.9977792, 0.99724317, 0.9971877, 0.995207, 0.9979044, 0.99795926, 0.9977846, 0.9970716, 0.99719787, 0.99509555, 0.99790263, 0.9978834, 0.99774915, 0.99719113, 0.99735934, 0.9949307, 0.9978703, 0.9977912, 0.99765587, 0.9971624, 0.99723154, 0.9944267, 0.9977291, 0.9976513, 0.99760985, 0.99712044, 0.9972812, 0.99445593, 0.9977435, 0.99772066, 0.99772257, 0.9972761, 0.9974304, 0.9949278, 0.9977703, 0.9977168, 0.99775547, 0.99711263, 0.9972148, 0.994837, 0.9976236, 0.99748445, 0.9976088, 0.9968855, 0.99712354, 0.9949042, 0.9974523, 0.99730825, 0.9972596, 0.99685836, 0.9970732, 0.9947951, 0.997157, 0.9970644, 0.99704033, 0.9965262, 0.99722326, 0.9945387, 0.9971329, 0.99734265, 0.99717844, 0.99676645, 0.9974106, 0.99483854, 0.9971244, 0.99741024, 0.9972721, 0.9968436, 0.99738246, 0.9947925, 0.9972318, 0.9973233, 0.99727446, 0.9967662, 0.99731344, 0.9944634, 0.9971232, 0.99728477, 0.9971879, 0.996661, 0.9972518, 0.9943902, 0.99700624, 0.9970695, 0.9970018, 0.9963809, 0.9972805, 0.9941229, 0.9969637, 0.99691415, 0.9968535, 0.9963259, 0.9973591, 0.9943773, 0.99700445, 0.99674404, 0.9968201, 0.9963098, 0.997521, 0.99479973, 0.99719787, 0.99686486, 0.9967397, 0.9962666, 0.9976495, 0.9947048, 0.9972059, 0.99677044, 0.9962882, 0.9961587, 0.9976337, 0.9947702, 0.99719954, 0.9968213, 0.99635774, 0.9961956, 0.9978224, 0.99502945, 0.9971662, 0.99684095, 0.99633765, 0.9960583, 0.9977986, 0.9947734, 0.9971042, 0.9969007, 0.9965377, 0.99622226, 0.99786025, 0.9948759, 0.9970745, 0.9969198, 0.9966353, 0.99628615, 0.99772257, 0.99479675, 0.99703765, 0.99696547, 0.99655247, 0.99615544, 0.9977222, 0.9947846, 0.9970089, 0.99699676, 0.99643904, 0.9959298, 0.99746, 0.99461687, 0.9969163, 0.9969125, 0.99636316, 0.9957191, 0.99741036, 0.9947247, 0.99700683, 0.9970118, 0.99645245, 0.9959, 0.99740607, 0.99498165, 0.9971221, 0.99693227, 0.99640214, 0.99566674, 0.9972607, 0.9945773, 0.9967855, 0.9968802, 0.99613994, 0.9956701, 0.9972384, 0.9946064, 0.9968496, 0.996992, 0.99611825, 0.9954311, 0.9972972, 0.99433875, 0.99683017, 0.9968951, 0.9957728, 0.9953603, 0.99728775, 0.9940473, 0.9966936, 0.99674237, 0.9956718, 0.9953957, 0.9973596, 0.993838, 0.99652714, 0.9965965, 0.99557257, 0.9951101, 0.99723804, 0.9936096, 0.99627537, 0.996469, 0.9954264, 0.9949845, 0.9972084, 0.9936779, 0.9964406, 0.9964774, 0.99556416, 0.995297074, 0.997342169, 0.99390155, 0.9965892, 0.9964664, 0.99559325, 0.995587707, 0.997360051, 0.99415, 0.99658835, 0.9962344, 0.995675, 0.995710373, 0.997452199, 0.9945381, 0.9967494, 0.9962832, 0.9957254, 0.995955288, 0.997444987, 0.99444366, 0.9966372, 0.9963102, 0.9956418, 0.995781064, 0.997267127, 0.9939767, 0.9963452, 0.99612015, 0.99509025, 0.995305479, 0.996951461, 0.9934302, 0.9959443, 0.995666, 0.9944359, 0.994864821, 0.99676007, 0.9933531, 0.9957743, 0.9955871, 0.99436766, 0.994803846, 0.996677399, 0.99335504, 0.995568, 0.99537754, 0.99373335, 0.99413681, 0.996750951, 0.993325, 0.9953916, 0.9951834, 0.9938343, 0.993952215, 0.9964903, 0.993270338, 0.995687068, 0.99526036, 0.9935921, 0.993835151, 0.996180594, 0.9929062, 0.99567455, 0.99510616, 0.9931547, 0.99392676, 0.9963234, 0.9936382, 0.996349, 0.9955572, 0.9942742, 0.9942688, 0.9966785, 0.9939474, 0.99651647, 0.99566156, 0.99471396, 0.994270444, 0.996683657, 0.9931242, 0.9960496, 0.99506, 0.9942062, 0.993728042, 0.996579111, 0.9928001, 0.9961442, 0.99508786, 0.994028, 0.9939131, 0.99648666, 0.99241817, 0.99633825, 0.99505675, 0.99407756, 0.9937807, 0.9965057, 0.9921672, 0.99626, 0.9949956, 0.993622, 0.9933697, 0.99627256, 0.9923615, 0.9961624, 0.9947341, 0.99335617, 0.9932521, 0.99597055, 0.99214786, 0.99584985, 0.99456865, 0.99305964, 0.9930321, 0.9955083, 0.99181575, 0.9958787, 0.9945873, 0.9931512, 0.99245846, 0.995343, 0.9913796, 0.9958438, 0.99439204, 0.99356645, 0.99244905, 0.99539715, 0.9911765, 0.99582314, 0.9940718, 0.9933228, 0.99218327, 0.99551964, 0.9909825, 0.9957147, 0.99422884, 0.99300706, 0.9920323, 0.9957396, 0.9909163, 0.99564475, 0.99407697, 0.9925029, 0.9915112, 0.9960542, 0.9909915, 0.9951064, 0.9935109, 0.9917534, 0.9913159, 0.9961723, 0.99102324, 0.9951796, 0.99402374, 0.99158174, 0.99081284, 0.9960655, 0.99033105, 0.99504507, 0.99377394, 0.99139017, 0.9906461, 0.9960293, 0.9913086, 0.99558616, 0.9941992, 0.9920095, 0.9917007, 0.99603903, 0.9910664, 0.995663, 0.99462324, 0.99227285, 0.9905759, 0.99526036, 0.989906, 0.99532783, 0.9941163, 0.99154216, 0.98905784, 0.99456465, 0.9900503, 0.9948022, 0.99414694, 0.9922879, 0.9915393, 0.9946374, 0.99010545, 0.9945926, 0.9942663, 0.9919451, 0.9908494, 0.99435896, 0.9903026, 0.9940262, 0.9940287, 0.99159783, 0.98912185, 0.9942359, 0.9899823, 0.99421006, 0.99427277, 0.9920338, 0.99022084, 0.99475276, 0.9903392, 0.99461466, 0.99437165, 0.99266773, 0.99023277, 0.99506074, 0.9901373, 0.9947924, 0.99393, 0.99203944, 0.98995286, 0.9947037, 0.99036616, 0.99431145, 0.9938209, 0.99201244, 0.98876065, 0.99471974, 0.9908784, 0.9944177, 0.99343145, 0.99284995, 0.99020845, 0.99529696, 0.9914705, 0.9944024, 0.99345356, 0.9933704, 0.9894887, 0.9952546, 0.9909917, 0.99456453, 0.99371225, 0.99384767, 0.9899762, 0.9953481, 0.9917997, 0.9946484, 0.9936957, 0.99481374, 0.99170166, 0.9962518, 0.99269146, 0.9951614, 0.9930515, 0.9935464, 0.9893428, 0.9959197, 0.99097544, 0.99438405, 0.9932312, 0.99324995, 0.98862934, 0.9959603, 0.99233985, 0.99505234, 0.99380195, 0.9940859, 0.98818606, 0.9965006, 0.99198854, 0.9948579, 0.99423283, 0.9930714, 0.98928076, 0.9959745, 0.9911534, 0.9934394, 0.9934736, 0.9918928, 0.9867374, 0.99560106, 0.9900441, 0.9930442, 0.99388283, 0.9928404, 0.9896259, 0.99608564, 0.99075574, 0.99352205, 0.9938564, 0.9930132, 0.99097496, 0.99617743, 0.9899156, 0.99352676, 0.9933137, 0.99248815, 0.9907547, 0.99593747, 0.98990124, 0.99334264, 0.99269617, 0.9933575, 0.99193996, 0.9961806, 0.99061257, 0.994003, 0.9927811, 0.9943469, 0.9925377, 0.99633265, 0.99116033, 0.99363565, 0.99182314, 0.99428654, 0.99245435, 0.9958067, 0.989958, 0.9932082, 0.9905406, 0.99373144, 0.99220335, 0.9948737, 0.98894274, 0.9927172, 0.98978865, 0.9935208, 0.99257904, 0.9947634, 0.9901902, 0.9936323, 0.99040717, 0.99348855, 0.9928718, 0.9944912, 0.989218, 0.9933414, 0.9898433, 0.99346745, 0.992645, 0.99450004, 0.9895409, 0.99267185, 0.9887897, 0.9931258, 0.9922558, 0.9943766, 0.9892865, 0.99244434, 0.9880171, 0.99331975, 0.9920169, 0.99430084, 0.9892369, 0.9918824, 0.98765415, 0.99446446, 0.9934161, 0.99374795, 0.99170625, 0.9921327, 0.9885844, 0.99477553, 0.9938623, 0.9939516, 0.9909264, 0.9924925, 0.9897861, 0.9949077, 0.99346936, 0.99432933, 0.9921394, 0.99315417, 0.9898415, 0.99465084, 0.9936068, 0.99471736, 0.9910375, 0.9930362, 0.988858, 0.994204, 0.9936644, 0.9946553, 0.9906617, 0.99264294, 0.98915863, 0.9938431, 0.9937464, 0.9941369, 0.9895844, 0.9930512, 0.98839194, 0.99303883, 0.99358976, 0.9928697, 0.9866887, 0.99118257, 0.9875793, 0.99205726, 0.9926513, 0.9913517, 0.98627067, 0.9915841, 0.98771703, 0.991967, 0.99199766, 0.9905019, 0.98504585, 0.98911357, 0.98675954, 0.99057174, 0.9910479, 0.9902857, 0.9858206, 0.9904192, 0.98723304, 0.9912661, 0.99201995, 0.990298, 0.98669547, 0.9898496, 0.9852153, 0.98938084, 0.99167544, 0.99011093, 0.98852986, 0.98988616, 0.98794085, 0.99059814, 0.99060893, 0.9903589, 0.9872192, 0.99100775, 0.9892033, 0.99306935, 0.9935854, 0.99451417, 0.99218607, 0.99235445, 0.99122465, 0.9913421, 0.9901729, 0.9936461, 0.99020845, 0.9916053, 0.9894913, 0.99052906, 0.9915884, 0.99412453, 0.9917325, 0.9924655, 0.9907395, 0.99317026, 0.9932682, 0.9946161, 0.99269813, 0.99342394, 0.99035305, 0.9932148, 0.99367857, 0.99411064, 0.99126023, 0.9921659, 0.9894495, 0.9925092, 0.9931433, 0.99427396, 0.9913032, 0.9924628, 0.98993945, 0.9924939, 0.9931316, 0.9934523, 0.9919431, 0.9924002, 0.98906296, 0.9939184, 0.99285215, 0.99519175, 0.9909401, 0.99486506, 0.9913544, 0.9950799, 0.991889894, 0.992283881, 0.9925179, 0.99492186, 0.9938466, 0.99740857, 0.996330976, 0.997464895, 0.99593604, 0.99644333, 0.99507016, 0.9976853, 0.997420907, 0.998202682, 0.99660695, 0.99651694, 0.99557424, 0.99747676, 0.99732107, 0.99798584, 0.9964645, 0.9965519, 0.9957405, 0.9974268, 0.9974572, 0.9981344, 0.9967487, 0.9969205, 0.9962379, 0.99740976, 0.997546, 0.99827707, 0.9971705, 0.99696165, 0.9961455, 0.9970887, 0.99740344, 0.9981194, 0.99682885, 0.9969977, 0.99593663, 0.9969716, 0.9976109, 0.9981425, 0.9967433, 0.9970053, 0.99602056, 0.996811, 0.9974113, 0.99779814, 0.9968592, 0.9969691, 0.9959174, 0.99670815, 0.9973199, 0.9970872, 0.9961008, 0.9961028, 0.9951372, 0.99639714, 0.99709547, 0.9969524, 0.99656594, 0.9963086, 0.99588853, 0.9968734, 0.99797136, 0.99786, 0.99687034, 0.99476624, 0.99611354, 0.9963104, 0.9972727, 0.9960614, 0.9949701, 0.99242145, 0.9948618, 0.9953036, 0.996391237, 0.997077465, 0.996207, 0.99541783, 0.9971976, 0.99632376, 0.997823477, 0.997460008, 0.99442303, 0.9945479, 0.99623835, 0.99623585, 0.9975706, 0.9975502, 0.9951154, 0.9945939, 0.9971566, 0.9967039, 0.99800915, 0.9979905, 0.99563164, 0.99495417, 0.99726355, 0.99642545, 0.99790335, 0.99797875, 0.9946452, 0.9938285, 0.99705684, 0.99588144, 0.997400761, 0.997537494, 0.9945222, 0.9939348, 0.9963446, 0.99589145, 0.9971523, 0.9975731, 0.99465686, 0.99349004, 0.9967431, 0.9954763, 0.9967116, 0.99753773, 0.99502945, 0.9946536, 0.99697053, 0.99622935, 0.9971727, 0.99798906, 0.996018, 0.9954177, 0.99742585, 0.9961093, 0.9973858, 0.99802667, 0.99603736, 0.9959196, 0.9972826, 0.9964426, 0.99745387, 0.9984591, 0.99633265, 0.9959895, 0.99691236, 0.9960667, 0.9970476, 0.9981091, 0.99584156, 0.9956297, 0.9967695, 0.9956937, 0.99680436, 0.99824584, 0.99587387, 0.99553615, 0.99647915, 0.9951597, 0.9965701, 0.9982266, 0.9953109, 0.99515563, 0.9960208, 0.9947274, 0.99621105, 0.9982622, 0.9949341, 0.99493814, 0.996232, 0.99494296, 0.99562824, 0.99827254, 0.9943878, 0.9954241, 0.99560213, 0.99411404, 0.9959169, 0.9977945, 0.9945292, 0.99390733, 0.99466336, 0.99355936, 0.99313825, 0.9942307, 0.9898835, 0.99349326, 0.994152, 0.99567205, 0.99561983, 0.99660385, 0.9954641, 0.9958537, 0.9960479, 0.9956737, 0.99604553, 0.99772793, 0.9965058, 0.99645704, 0.9960485, 0.9954466, 0.9956684, 0.9971771, 0.99644935, 0.9964059, 0.9956357, 0.9954146, 0.995764, 0.99748397, 0.99659103, 0.9965289, 0.99568516, 0.9954283, 0.99552107, 0.9973803, 0.9963802, 0.99661946, 0.9953448, 0.9956374, 0.9952312, 0.9973757, 0.9961696, 0.9964375, 0.9954073, 0.99599147, 0.9954323, 0.99734724, 0.9963347, 0.99676573, 0.995793, 0.99565685, 0.99488986, 0.9970536, 0.9960292, 0.9963846, 0.99589086, 0.99567145, 0.99469745, 0.99708134, 0.99602884, 0.99668103, 0.99651873, 0.99617106, 0.9948232, 0.9971931, 0.9955038, 0.99518704, 0.9967303, 0.99559903, 0.993743, 0.995762, 0.9947543, 0.99475396, 0.9943191, 0.99537057, 0.99448496, 0.99626356, 0.99558556, 0.9966093, 0.9966004, 0.99479336, 0.99519616, 0.99602497, 0.99567467, 0.9966485, 0.9967828, 0.99562126, 0.99543136, 0.99678075, 0.995647, 0.9969049, 0.9971871, 0.996071, 0.99653625, 0.99724704, 0.996324, 0.99739087, 0.9973603, 0.99613637, 0.996928513, 0.997269094, 0.9964802, 0.9975963, 0.9976726, 0.9963832, 0.9973884, 0.99758697, 0.9970143, 0.99787426, 0.9975591, 0.9961224, 0.99732035, 0.99762905, 0.9970491, 0.99789244, 0.99766064, 0.9962355, 0.99754024, 0.99776196, 0.9971282, 0.9981426, 0.9976897, 0.9958678, 0.997417569, 0.997419238, 0.9967505, 0.99802506, 0.9975938, 0.995337, 0.997241378, 0.997003257, 0.9960536, 0.9978824, 0.99764806, 0.99505025, 0.99747187, 0.9965514, 0.99581116, 0.99773824, 0.9972211, 0.99462867, 0.9971392, 0.99637204, 0.99572253, 0.9973367, 0.99692136, 0.9946407, 0.9972264, 0.99700207, 0.99567056, 0.99737996, 0.9971523, 0.9947554, 0.9954665, 0.9964761, 0.99490166, 0.99608314, 0.99612844, 0.9910466, 0.99317884, 0.99345714, 0.9938028, 0.99502826, 0.99481326, 0.99338174, 0.9936074, 0.99570507, 0.99292195, 0.9947512, 0.9950102, 0.9933977, 0.9932527, 0.99407893, 0.99293536, 0.99441206, 0.99361926, 0.9931774, 0.9941403, 0.9949092, 0.9939919, 0.99511683, 0.99475133, 0.99462104, 0.9947175, 0.99565184, 0.99463624, 0.9951602, 0.99478024, 0.9948384, 0.9947699, 0.99555427, 0.99433863, 0.99512494, 0.9942301, 0.99471456, 0.9941677, 0.995077, 0.99344456, 0.99522, 0.99483037, 0.9960978, 0.99433583, 0.99570525, 0.99324495, 0.9951261, 0.9952496, 0.9961263, 0.99481672, 0.994700015, 0.9925512, 0.99436706, 0.99528235, 0.99679756, 0.995463312, 0.995439768, 0.99328387, 0.9950049, 0.9961432, 0.9970733, 0.9954661, 0.9954026, 0.9937178, 0.9955331, 0.99602437, 0.9966323, 0.99542534, 0.99499464, 0.993437, 0.9954431, 0.99554574, 0.99657154, 0.9953625, 0.99520135, 0.99405754, 0.99660385, 0.9962369, 0.99634546, 0.994952619, 0.994248629, 0.9933054, 0.9944214, 0.99571747, 0.9951542, 0.993238568, 0.991053283, 0.991058588, 0.994340777, 0.99524146, 0.9955722, 0.99605298, 0.994620681, 0.993946433, 0.996373355, 0.9972041, 0.9962708, 0.9959106, 0.9961392, 0.994993, 0.9967223, 0.997038, 0.99616206, 0.9953602, 0.99574745, 0.99499476, 0.996211469, 0.9960465, 0.9958954, 0.9959306, 0.99611676, 0.995062768, 0.996657252, 0.9968501, 0.99641275, 0.99633694, 0.9962619, 0.99559844, 0.99642545, 0.99647063, 0.996127009, 0.996204138, 0.996315718, 0.9954176, 0.9962716, 0.99655646, 0.9964449, 0.9961325, 0.99623454, 0.9956391, 0.9962767, 0.99672806, 0.99647766, 0.99618095, 0.9963871, 0.995509, 0.9958943, 0.99643254, 0.9960769, 0.995696783, 0.995923519, 0.99494696, 0.9956736, 0.9962488, 0.9952076, 0.994838536, 0.995081484, 0.99454343, 0.99509746, 0.995789886, 0.994658649, 0.994849265, 0.994802296, 0.994636714, 0.99540931, 0.99592304, 0.99514914, 0.9943579, 0.99439096, 0.99437565, 0.99486494, 0.99501544, 0.99427253, 0.9935957, 0.99418414, 0.9946325, 0.994308, 0.99511, 0.99438566, 0.99326795, 0.9942169, 0.994616, 0.9939395, 0.9950316, 0.9935522, 0.9901908, 0.99338263, 0.9937953, 0.99100566, 0.9940631, 0.9919118, 0.98854524, 0.99106747, 0.99282324, 0.9913869, 0.99364185, 0.99378127, 0.99098366, 0.9927418, 0.99277383, 0.9935923, 0.9925079, 0.99231523, 0.98811066, 0.98997295, 0.9927769, 0.9935276, 0.99193805, 0.9930888, 0.9901078, 0.9917609, 0.9938268, 0.99484664, 0.99439466, 0.99410945, 0.9917135, 0.993529, 0.9949077, 0.99565434, 0.9956439, 0.9943226, 0.9915917, 0.9942234, 0.99434394, 0.9957445, 0.9956957, 0.99530846, 0.9920895, 0.9943621, 0.9949132, 0.99667645, 0.9964628, 0.99594384, 0.99244505, 0.9946108, 0.9950951, 0.9968329, 0.996183, 0.9959203, 0.99303174, 0.99465674, 0.99568033, 0.99718815, 0.99631304, 0.99584466, 0.9932307, 0.9945849, 0.99585325, 0.9972308, 0.9967157, 0.9958658, 0.9937505, 0.994351, 0.99535155, 0.996965, 0.99642044, 0.9950257, 0.99359965, 0.99356115, 0.9948087, 0.99684674, 0.99597305, 0.9948023, 0.99387145, 0.99389213, 0.9950048, 0.9973291, 0.9966281, 0.99492276, 0.99394363, 0.99269253, 0.9943579, 0.9953696, 0.9957703, 0.994407, 0.9916454, 0.98856246, 0.9913971, 0.99523133, 0.99535334, 0.9961765, 0.9942601, 0.9926709, 0.99466985, 0.9967585, 0.9969499, 0.9965148, 0.9934515, 0.9945834, 0.99557424, 0.9970145, 0.99671483, 0.9964439, 0.99299145, 0.9934631, 0.99506086, 0.9967881, 0.9956523, 0.9958775, 0.9932033, 0.99394387, 0.99612504, 0.9972765, 0.99649245, 0.9965289, 0.99302506, 0.99462044, 0.9964561, 0.99741095, 0.99656713, 0.99626696, 0.9923671, 0.99511325, 0.9964845, 0.99744046, 0.99709404, 0.99631196, 0.99262875, 0.99530125, 0.99672496, 0.99789417, 0.99750865, 0.9966965, 0.9934818, 0.99533904, 0.9970402, 0.9977386, 0.9975204, 0.99632317, 0.99402887, 0.9955941, 0.99756384, 0.9982065, 0.99779296, 0.99682707, 0.99471253, 0.99582124, 0.9978542, 0.998334, 0.99797755, 0.9973284, 0.99541247, 0.99591714, 0.99794, 0.9982485, 0.998135, 0.99757844, 0.9955897, 0.9958597, 0.9973895, 0.9979572, 0.99766123, 0.9971873, 0.9949708, 0.9956301, 0.9968214, 0.9977441, 0.99760675, 0.99732155, 0.9950234, 0.9957854, 0.9965412, 0.99768674, 0.9975159, 0.997089, 0.9950881, 0.9957127, 0.9964742, 0.99735343, 0.99702626, 0.99660856, 0.9930797, 0.9941729, 0.994952, 0.99747026, 0.99734724, 0.99653953, 0.9932827, 0.9941783, 0.99519956, 0.9970958, 0.9965898, 0.9962826, 0.99252737, 0.9931933, 0.99501604, 0.9966796, 0.9961868, 0.99638283, 0.9924346, 0.993801, 0.995354831, 0.996564388, 0.99602485, 0.99654263, 0.9932688, 0.9946994, 0.9962344, 0.99710685, 0.9963634, 0.99705637, 0.9939951, 0.9948699, 0.9962613, 0.9971534, 0.99655163, 0.9970515, 0.9935269, 0.99453473, 0.996194, 0.99709, 0.9968701, 0.99690324, 0.9924435, 0.9942591, 0.9958975, 0.9969934, 0.99695456, 0.9967295, 0.9930074, 0.99447954, 0.9962537, 0.99743336, 0.99758124, 0.9969217, 0.9923656, 0.9945333, 0.9956097, 0.9971973, 0.99729687, 0.9966493, 0.99222434, 0.99392456, 0.99548715, 0.9971866, 0.9972229, 0.9967571, 0.993247867, 0.994809628, 0.9962922, 0.9975489, 0.9973011, 0.99678314, 0.9935051, 0.9945649, 0.995613, 0.99693656, 0.9964516, 0.9962943, 0.9927885, 0.9950515, 0.9959763, 0.9967039, 0.9964902, 0.9966544, 0.9933336, 0.9957879, 0.9964213, 0.9968894, 0.9967612, 0.99666435, 0.993552446, 0.995701253, 0.9964005, 0.99657226, 0.99666095, 0.99641347, 0.993403733, 0.995459139, 0.996554, 0.9968059, 0.9968321, 0.9964813, 0.99354905, 0.9954724, 0.99659723, 0.99695015, 0.9970367, 0.9964496, 0.9933124, 0.99540055, 0.99647397, 0.99696773, 0.9973024, 0.9965455, 0.9938763, 0.995912, 0.997003, 0.9972759, 0.99759465, 0.99654526, 0.994035125, 0.996022701, 0.996911645, 0.997180939, 0.9976507, 0.99609536, 0.9938355, 0.9959487, 0.996834397, 0.997072697, 0.9973955, 0.99613565, 0.9933889, 0.9958268, 0.99682105, 0.997049, 0.99723417, 0.99599695, 0.993008, 0.99556607, 0.9969914, 0.9969855, 0.9971341, 0.9955722, 0.9931166, 0.9955633, 0.9965341, 0.9968345, 0.997077, 0.99512696, 0.99306184, 0.99551183, 0.99589586, 0.99678916, 0.9970938, 0.99511635, 0.99351275, 0.99573296, 0.9960383, 0.9966247, 0.9970395, 0.9947347, 0.9934442, 0.99532425, 0.9949136, 0.99577194, 0.99573576, 0.9934022, 0.993034, 0.9948583, 0.9952467, 0.99609524, 0.99617565, 0.99344254, 0.9934156, 0.99515295, 0.99519753, 0.9960418, 0.996516, 0.99412537, 0.99420834, 0.995014, 0.994642, 0.99557245, 0.995764, 0.9927765, 0.99271286, 0.994226, 0.9942763, 0.9952897, 0.99573225, 0.9936288, 0.99262506, 0.9940497, 0.9945873, 0.9951868, 0.99566627, 0.99354064, 0.99214447, 0.99337345, 0.99349594, 0.9948605, 0.995679, 0.99345356, 0.9917847, 0.99307233, 0.99343616, 0.99464554, 0.99533445, 0.9928167, 0.990579426, 0.993369699, 0.9929603, 0.99483216, 0.99582255, 0.9934175, 0.9906663, 0.9938256, 0.9937861, 0.9950694, 0.9964548, 0.9926174, 0.9914575, 0.9940687, 0.99400073, 0.99442047, 0.9959428, 0.9906348, 0.9850487, 0.9931579, 0.9936724, 0.99327, 0.99609923, 0.9930912, 0.9899384, 0.99357903, 0.99512947, 0.9946237, 0.9968721, 0.99482024, 0.9896438, 0.994885, 0.9957478, 0.995447, 0.9967577, 0.99501884, 0.9910397, 0.99501044, 0.99592584, 0.9951601, 0.99668825, 0.9946072, 0.9896054, 0.99461156, 0.99570256, 0.9954382, 0.9965643, 0.9947354, 0.9910264, 0.99519247, 0.9954756, 0.9958073, 0.9965437, 0.99463624, 0.9909616, 0.99525326, 0.99532783, 0.9957925, 0.99651057, 0.9946648, 0.9913801, 0.99549043, 0.9952651, 0.9958723, 0.9960901, 0.9947676, 0.991177797, 0.995333612, 0.996379733, 0.996242821, 0.9962716, 0.9954412, 0.992013514, 0.995793462, 0.996525586, 0.996540368, 0.9966846, 0.99534845, 0.991829574, 0.995497525, 0.9964275, 0.9970348, 0.9972053, 0.99703264, 0.9951532, 0.99730337, 0.99832577, 0.9982169, 0.99760747, 0.9975413, 0.99622595, 0.99726933, 0.9982784, 0.99799085, 0.9976247, 0.9972595, 0.9963857, 0.9974027, 0.9982413, 0.9979905, 0.997687, 0.9975508, 0.99674773, 0.9975606, 0.9984516, 0.99818784, 0.99790585, 0.99759513, 0.9971374, 0.99779165, 0.99853086, 0.99828076, 0.99806863, 0.99783283, 0.9973049, 0.9978173, 0.9985903, 0.99832577, 0.99813324, 0.9981616, 0.99749845, 0.9978089, 0.99856913, 0.99845505, 0.9981914, 0.9983172, 0.99754095, 0.99807763, 0.99867165, 0.9984894, 0.9981925, 0.9983688, 0.9975096, 0.9977863, 0.9986022, 0.99832803, 0.99820197, 0.99838483, 0.9974075, 0.99786645, 0.9986211, 0.998331, 0.99815375, 0.99835473, 0.9974485, 0.99804807, 0.99867886, 0.99846363, 0.9982022, 0.9984737, 0.9975132, 0.9981365, 0.99864596, 0.99845314, 0.9980842, 0.99840856, 0.99772924, 0.99811363, 0.99870384, 0.9985777, 0.99813217, 0.9984719, 0.99787414, 0.9983539, 0.99885654, 0.998744, 0.9983076, 0.9986558, 0.9980578, 0.9984047, 0.99881065, 0.99864584, 0.99820244, 0.99865377, 0.9979267, 0.9983235, 0.9988419, 0.9986804, 0.99829036, 0.99864405, 0.9977443, 0.99813026, 0.9987816, 0.998618, 0.99822, 0.99852353, 0.9975617, 0.9981693, 0.99875593, 0.9985947, 0.9981692, 0.9984762, 0.9974878, 0.9980013, 0.99880815, 0.9986339, 0.9981705, 0.99841154, 0.9975834, 0.9980204, 0.99882716, 0.9985861, 0.9981159, 0.9983565, 0.99745053, 0.9977316, 0.9985867, 0.99852115, 0.9979119, 0.99825484, 0.9971359, 0.997638, 0.99825853, 0.99836653, 0.99764, 0.99815005, 0.9969422, 0.99762315, 0.9980871, 0.99821377, 0.9973016, 0.9981413, 0.99646854, 0.9973233, 0.9975664, 0.99795353, 0.997015, 0.99817204, 0.9967656, 0.9977876, 0.9980494, 0.9984472, 0.9976039, 0.99836236, 0.9971769, 0.9980069, 0.9983009, 0.99863845, 0.9978787, 0.99864537, 0.9971662, 0.9979042, 0.9982924, 0.9985644, 0.9977975, 0.99854654, 0.9970288, 0.9977191, 0.99825245, 0.9985415, 0.99757665, 0.9983431, 0.99671835, 0.9976166, 0.99815553, 0.9984061, 0.9975884, 0.9983423, 0.99675864, 0.9976941, 0.9979691, 0.99831694, 0.9974867, 0.9982869, 0.9963647, 0.9977259, 0.99798703, 0.9982363, 0.9974227, 0.99826175, 0.99621046, 0.99773335, 0.9980063, 0.9982868, 0.9975442, 0.9983517, 0.9959905, 0.9977471, 0.9981482, 0.9982083, 0.9975278, 0.9982697, 0.99583447, 0.99768007, 0.9980666, 0.99812084, 0.99752694, 0.9981655, 0.9959104, 0.99764663, 0.9979728, 0.9981369, 0.99761, 0.9980209, 0.9960781, 0.99772507, 0.9980927, 0.9982253, 0.99787354, 0.9981577, 0.996225, 0.9978064, 0.9981053, 0.99819654, 0.99793386, 0.9982135, 0.99652594, 0.9978175, 0.99804914, 0.99815375, 0.997795, 0.9981869, 0.99667996, 0.99778605, 0.99800235, 0.9981851, 0.9978799, 0.9982185, 0.9967018, 0.997638, 0.9977579, 0.9979796, 0.99755114, 0.9980903, 0.99641895, 0.99754447, 0.9976127, 0.9978713, 0.9973676, 0.99789906, 0.9964341, 0.99737996, 0.9974407, 0.99788815, 0.99724483, 0.9977672, 0.9964807, 0.99737763, 0.99728274, 0.99760544, 0.99672556, 0.9972953, 0.9962045, 0.99707115, 0.99670756, 0.9975757, 0.9964891, 0.9970546, 0.99638414, 0.9972332, 0.9967219, 0.99737537, 0.9960067, 0.996413, 0.99584997, 0.99714416, 0.99655354, 0.99711, 0.99615127, 0.99649364, 0.9954287, 0.9970644, 0.9963479, 0.99702483, 0.9957515, 0.9961417, 0.9958007, 0.9974316, 0.99679106, 0.99653906, 0.9958203, 0.9963712, 0.99607354, 0.9975912, 0.9971329, 0.99657696, 0.995937, 0.9958191, 0.99334794, 0.9972902, 0.9965605, 0.99540776, 0.9922426, 0.99402195, 0.98968434, 0.9949799, 0.99490356, 0.99457574, 0.9946479, 0.99519163, 0.9919858, 0.99584335, 0.99532306, 0.9952893, 0.9945406, 0.9946079, 0.99147815, 0.994317, 0.9945415, 0.9952577, 0.9949975, 0.99561465, 0.992215, 0.99476254, 0.99436295, 0.995765, 0.9956925, 0.99592847, 0.9931392, 0.9950494, 0.9945755, 0.996142, 0.9964058, 0.99598366, 0.99311054, 0.99502957, 0.9942917, 0.9961418, 0.99650085, 0.9959727, 0.9935231, 0.9953219, 0.99419653, 0.99657816, 0.996817, 0.99624985, 0.99394727, 0.9957782, 0.9940455, 0.9968284, 0.9970438, 0.9964168, 0.9949201, 0.9963253, 0.9939662, 0.9970663, 0.9973731, 0.99678266, 0.99549717, 0.9969277, 0.9941605, 0.99722975, 0.9974381, 0.99682176, 0.9957354, 0.99728477, 0.99415916, 0.9973012, 0.99746585, 0.9967493, 0.9957485, 0.9973022, 0.9939858, 0.99721706, 0.9974125, 0.99691856, 0.9959592, 0.99752635, 0.9942432, 0.9974037, 0.9975007, 0.9969883, 0.9961336, 0.99752647, 0.9945478, 0.99726343, 0.99732167, 0.99704826, 0.996230543, 0.99738723, 0.9942407, 0.99699897, 0.99726945, 0.9972874, 0.99636686, 0.9974656, 0.9941713, 0.9969373, 0.9970703, 0.99728703, 0.99643123, 0.99738437, 0.99383926, 0.9968675, 0.996742, 0.99700075, 0.99628603, 0.9972458, 0.9934627, 0.99685067, 0.9963343, 0.99659544, 0.9960628, 0.9969553, 0.9933977, 0.99662536, 0.99609625, 0.9965612, 0.99636614, 0.99673265, 0.99340725, 0.99650794, 0.9960836, 0.9965053, 0.99616534, 0.99663806, 0.99276745, 0.99602675, 0.9959735, 0.9965718, 0.9961849, 0.9966833, 0.9923495, 0.99587774, 0.9959972, 0.9967829, 0.99610454, 0.99678683, 0.99243283, 0.9958299, 0.9959282, 0.99674976, 0.995974, 0.9968587, 0.99268335, 0.9959009, 0.99579453, 0.9967713, 0.9960348, 0.99706864, 0.9928867, 0.99583423, 0.99583614, 0.99680173, 0.99578696, 0.997129, 0.992945, 0.9958321, 0.99577856, 0.9966378, 0.9956483, 0.9970605, 0.99219406, 0.99559194, 0.99561095, 0.99640447, 0.9952487, 0.9968894, 0.9914773, 0.99528646, 0.9953128, 0.9955863, 0.9947871, 0.996603, 0.9911944, 0.9948866, 0.99448967, 0.9945137, 0.9945209, 0.99662364, 0.9910759, 0.99528813, 0.99494034, 0.99513596, 0.9946741, 0.99684274, 0.99209255, 0.995456, 0.9951598, 0.99503064, 0.99480057, 0.99705076, 0.9924104, 0.99545074, 0.9952111, 0.99550724, 0.99514705, 0.9971408, 0.99203193, 0.99451727, 0.9952089, 0.99559844, 0.9947, 0.99721575, 0.99126846, 0.9933796, 0.9950428, 0.9958323, 0.9943865, 0.9972408, 0.99087197, 0.9926849, 0.995156, 0.9960836, 0.99437636, 0.99732304, 0.9909381, 0.99317694, 0.9953877, 0.9964498, 0.994548976, 0.997630477, 0.99206984, 0.99432296, 0.995900333, 0.996804476, 0.994774461, 0.997678697, 0.9928993, 0.99487096, 0.99581105, 0.9967373, 0.99463445, 0.9976282, 0.9935068, 0.9948713, 0.9961036, 0.9968906, 0.99489814, 0.9975253, 0.99295545, 0.994623, 0.9958541, 0.9967663, 0.99476516, 0.997347, 0.99294513, 0.9945514, 0.9961229, 0.9968734, 0.99450296, 0.9974456, 0.9924061, 0.9942331, 0.99601966, 0.9965915, 0.9941531, 0.9971258, 0.9917018, 0.9932574, 0.9956742, 0.996203, 0.9937202, 0.99728525, 0.99181765, 0.9931721, 0.99594915, 0.9965971, 0.99401003, 0.99750286, 0.992134, 0.9932734, 0.99589443, 0.99672985, 0.994561, 0.99775463, 0.99345076, 0.99428254, 0.996516, 0.9973119, 0.9951856, 0.9980032, 0.9943923, 0.99484384, 0.9966221, 0.9975988, 0.9956481, 0.99786323, 0.9944934, 0.995116, 0.9965178, 0.9975592, 0.99542207, 0.99764925, 0.9940163, 0.9946458, 0.9964058, 0.99721235, 0.9952201, 0.99745977, 0.99378866, 0.99461734, 0.9960924, 0.99704045, 0.9947977, 0.99680555, 0.9932904, 0.9937924, 0.9955637, 0.9963749, 0.99382716, 0.99683857, 0.9934129, 0.9935696, 0.9957265, 0.9961558, 0.9937819, 0.9970583, 0.99288344, 0.99393535, 0.99500453, 0.9964341, 0.9948224, 0.99704933, 0.99398357, 0.9941461, 0.9952531, 0.99576557, 0.9930114, 0.9956107, 0.9933778, 0.9913242, 0.99075145, 0.9941858, 0.9943134, 0.99762684, 0.9967591, 0.99687636, 0.99620205, 0.9972365, 0.99695563, 0.9981821, 0.99744534, 0.9978642, 0.99666196, 0.99747115, 0.9968624, 0.99792314, 0.99704814, 0.9977034, 0.99639654, 0.997554, 0.9966665, 0.99829215, 0.9974688, 0.99820626, 0.9970968, 0.998106, 0.9974412, 0.9985638, 0.99768865, 0.99844486, 0.99733305, 0.9982425, 0.9975827, 0.99867165, 0.9978029, 0.99852765, 0.997626, 0.9985304, 0.99777526, 0.99884415, 0.9980307, 0.9985728, 0.9977781, 0.9986828, 0.9980823, 0.9988984, 0.9981669, 0.9985, 0.99773324, 0.99874675, 0.9981645, 0.99895203, 0.99828833, 0.99844706, 0.99780244, 0.9988187, 0.99823534, 0.9990685, 0.9984138, 0.9983443, 0.99782616, 0.99880064, 0.99829394, 0.9991454, 0.99855083, 0.99848974, 0.9979516, 0.9988023, 0.99821067, 0.99917465, 0.9985428, 0.99847776, 0.9979424, 0.99876165, 0.99810696, 0.9992463, 0.99852425, 0.9985262, 0.99799794, 0.9987515, 0.9981623, 0.9992555, 0.99845994, 0.9984995, 0.9979195, 0.9987394, 0.9979929, 0.99919707, 0.99825996, 0.9982816, 0.9976648, 0.99867576, 0.99793905, 0.99913645, 0.99816656, 0.99824935, 0.9975485, 0.99851376, 0.99799097, 0.99914813, 0.99810106, 0.9982849, 0.99769175, 0.9985676, 0.9981427, 0.9992312, 0.9982838, 0.9984616, 0.99779737, 0.99870086, 0.99833596, 0.9993244, 0.99849653, 0.9987225, 0.99811614, 0.9988319, 0.99839824, 0.9993563, 0.9985581, 0.9987342, 0.9980673, 0.9987935, 0.99841356, 0.99934405, 0.9985336, 0.99869776, 0.9980605, 0.99861944, 0.9984004, 0.9993162, 0.9984731, 0.9986248, 0.9980605, 0.998591, 0.99830127, 0.99929214, 0.9984466, 0.9985947, 0.9980444, 0.9984327, 0.9982632, 0.99928725, 0.9984414, 0.99861014, 0.99814546, 0.99843234, 0.99824095, 0.99932927, 0.99844223, 0.99863, 0.9981598, 0.9986067, 0.9982327, 0.99931777, 0.9984686, 0.998669, 0.9982462, 0.9986469, 0.99827564, 0.9993252, 0.9984748, 0.99868625, 0.99820364, 0.9985172, 0.99816716, 0.999257, 0.99840754, 0.9986063, 0.9981883, 0.99858826, 0.9980751, 0.99914455, 0.9981815, 0.9984205, 0.9979425, 0.9984125, 0.9980165, 0.99910086, 0.9981123, 0.9983223, 0.99758506, 0.99821305, 0.9975337, 0.9987973, 0.9974663, 0.9980592, 0.99743325, 0.9980147, 0.9974809, 0.99858046, 0.99755573, 0.99808073, 0.9973693, 0.99800164, 0.997408, 0.9984457, 0.99745005, 0.9981338, 0.9974093, 0.99785274, 0.99718696, 0.99824655, 0.9973385, 0.99785715, 0.99700433, 0.99756914, 0.9968728, 0.9982924, 0.9970573, 0.99765503, 0.9969139, 0.99744886, 0.9967842, 0.9981402, 0.99680895, 0.99737275, 0.9965095, 0.9970305, 0.9962322, 0.9976693, 0.9960595, 0.99644226, 0.9957567, 0.99656194, 0.99553096, 0.99711645, 0.9954575, 0.99554104, 0.99553037, 0.9963014, 0.994906604, 0.996744752, 0.9948519, 0.99450284, 0.9946643, 0.99567086, 0.994692028, 0.996520877, 0.9937882, 0.99446255, 0.9950233, 0.9955981, 0.994738758, 0.99614203, 0.9945472, 0.9957177, 0.9951366, 0.9948429, 0.99460721, 0.996211171, 0.9932227, 0.9952636, 0.99399805, 0.99429435, 0.992555559, 0.995773494, 0.9929402, 0.9966377, 0.9966337, 0.99642485, 0.995980859, 0.997572958, 0.99530596, 0.9968592, 0.9969277, 0.9956002, 0.995799243, 0.998172879, 0.995637417, 0.997521937, 0.9970118, 0.9963067, 0.99687743, 0.9983209, 0.996031463, 0.997742653, 0.997074366, 0.996178389, 0.997065723, 0.998491168, 0.996210933, 0.997667968, 0.996957064, 0.996250629, 0.997045338, 0.99854207, 0.996018112, 0.997524083, 0.996996045, 0.996301532, 0.996879339, 0.998563707, 0.995128036, 0.997397184, 0.996903002, 0.996592224, 0.996698558, 0.998587787, 0.995173693, 0.997456729, 0.996878862, 0.997121394, 0.996769726, 0.998582006, 0.994827688, 0.997519314, 0.996726751, 0.997139573, 0.996823549, 0.998538733, 0.994334996, 0.997567832, 0.996068716, 0.99683398, 0.996677041, 0.998565078, 0.993492782, 0.99740535, 0.99573493, 0.996509969, 0.996534944, 0.998574853, 0.992898464, 0.997416019, 0.995123088, 0.996270776, 0.996354282, 0.998706222, 0.993182838, 0.997612238, 0.995242298, 0.996203005, 0.996051431, 0.99877423, 0.993476093, 0.997719347, 0.996261895, 0.996320248, 0.995661676, 0.998745441, 0.993903577, 0.997724593, 0.9958761, 0.99640816, 0.995539367, 0.998707056, 0.99414396, 0.99773395, 0.996326864, 0.996513963, 0.995785534, 0.998593271, 0.994423389, 0.997658849, 0.9962819, 0.99693996, 0.996164203, 0.998690903, 0.994958639, 0.997778952, 0.996375144, 0.997422218, 0.996430755, 0.998754621, 0.994715035, 0.997759819, 0.996305466, 0.997541785, 0.996633828, 0.998739064, 0.99436414, 0.9976665, 0.996088803, 0.997264147, 0.996319771, 0.998674095, 0.993579388, 0.997512221, 0.995989501, 0.996728063, 0.995776534, 0.998568177, 0.993014574, 0.997529805, 0.996045887, 0.996382833, 0.995490313, 0.998500705, 0.993073821, 0.997507095, 0.996222734, 0.996501207, 0.995172083, 0.998607635, 0.99362165, 0.9976307, 0.996573746, 0.996827662, 0.995284677, 0.998757482, 0.994302332, 0.997532725, 0.99707365, 0.9970209, 0.995049894, 0.998781741, 0.994291306, 0.997432411, 0.997151732, 0.99665159, 0.994645536, 0.998723328, 0.994208336, 0.997301102, 0.997078061, 0.996348977, 0.994764209, 0.998792887, 0.993660331, 0.997322679, 0.99694854, 0.995962381, 0.994485795, 0.998736322, 0.99323213, 0.99741995, 0.9967078, 0.9955402, 0.994853616, 0.99876368, 0.99284631, 0.997385681, 0.996442497, 0.995249867, 0.994680107, 0.998821318, 0.9924379, 0.9975364, 0.99684083, 0.99623066, 0.99532795, 0.9988832, 0.9925098, 0.99746144, 0.99668163, 0.99633086, 0.99521565, 0.9987643, 0.9925018, 0.99723625, 0.99647766, 0.99612135, 0.994873583, 0.998539925, 0.991799355, 0.997006238, 0.9960794, 0.9960115, 0.994638741, 0.998247743, 0.991761446, 0.996797025, 0.995629489, 0.995882452, 0.9947891, 0.9981141, 0.9918989, 0.9963969, 0.9955811, 0.9962263, 0.995266855, 0.998171926, 0.99245256, 0.996413, 0.9959608, 0.99661475, 0.995589912, 0.998441875, 0.9933431, 0.99676514, 0.9966042, 0.9969197, 0.9957757, 0.99851614, 0.994048, 0.9969097, 0.99682057, 0.99698806, 0.9958158, 0.99847704, 0.9940177, 0.9971535, 0.997117758, 0.997189701, 0.995717, 0.9982943, 0.993766665, 0.997497976, 0.997088194, 0.997207463, 0.9954726, 0.9981061, 0.9932637, 0.99762326, 0.9970912, 0.99717784, 0.9953801, 0.9978757, 0.9924717, 0.9975453, 0.9969709, 0.99706876, 0.9953984, 0.9979811, 0.9924472, 0.9975528, 0.9967224, 0.9969291, 0.99522036, 0.99812204, 0.991856933, 0.997369647, 0.99668175, 0.99696285, 0.99534184, 0.9982766, 0.992562473, 0.997403085, 0.996808231, 0.997116208, 0.995545149, 0.99845767, 0.992627561, 0.997505903, 0.996962726, 0.997211158, 0.995851278, 0.998593867, 0.993250787, 0.997309923, 0.996877789, 0.996978045, 0.99576956, 0.998558104, 0.993234336, 0.99723947, 0.997029424, 0.996931314, 0.995675981, 0.99859339, 0.993484676, 0.996991277, 0.996960342, 0.996601462, 0.995087981, 0.998563588, 0.993166149, 0.996727586, 0.996930957, 0.996317506, 0.994554996, 0.998392522, 0.993011415, 0.996268153, 0.996697724, 0.996581495, 0.995360374, 0.998656034, 0.993602574, 0.996752203, 0.99724054, 0.99700975, 0.996076643, 0.998809814, 0.993923604, 0.997082293, 0.997564435, 0.99757129, 0.996393025, 0.998984039, 0.994264543, 0.99739027, 0.997739792, 0.997748435, 0.996458471, 0.99906224, 0.9944493, 0.99719965, 0.9978375, 0.9978764, 0.99646205, 0.99904925, 0.9943474, 0.99665487, 0.997718632, 0.997792244, 0.996299744, 0.998893261, 0.993827283, 0.996045172, 0.997685194, 0.997860491, 0.99617815, 0.99874806, 0.9930521, 0.9961489, 0.9977184, 0.9975115, 0.9956027, 0.9984536, 0.9906031, 0.99498695, 0.99747986, 0.9973847, 0.9951134, 0.99837935, 0.98863786, 0.9943738, 0.9973786, 0.9969157, 0.99533266, 0.99845326, 0.99063104, 0.995106, 0.9969074, 0.9968074, 0.992445886, 0.998086035, 0.989192784, 0.995149612, 0.995662391, 0.995555222, 0.989952385, 0.99682647, 0.989186227, 0.995643556, 0.995165706, 0.997511029, 0.993607759, 0.998298824, 0.994274795, 0.997582436, 0.996321559, 0.99776113, 0.9952775, 0.99852234, 0.9960447, 0.9972389, 0.9955989, 0.99735117, 0.99513525, 0.9982798, 0.9952808, 0.996549, 0.9956138, 0.99780506, 0.9957372, 0.998381, 0.9958573, 0.9968809, 0.99614006, 0.9979771, 0.996369, 0.998678, 0.99628377, 0.99721515, 0.99678636, 0.9982028, 0.9969217, 0.99891603, 0.9966558, 0.9975762, 0.9972861, 0.99834216, 0.99714977, 0.9989562, 0.9968581, 0.9977556, 0.99736446, 0.9982779, 0.99732435, 0.9989152, 0.99679726, 0.9977309, 0.99717605, 0.99808073, 0.9971495, 0.99886346, 0.9969798, 0.9977884, 0.99718636, 0.9979882, 0.99716645, 0.99875593, 0.99682295, 0.99768806, 0.9972373, 0.99804413, 0.99732, 0.99881953, 0.9972224, 0.9979917, 0.99757886, 0.9981034, 0.99751174, 0.9989011, 0.99744177, 0.99812466, 0.9978619, 0.99803776, 0.997593, 0.9989507, 0.9975751, 0.9983363, 0.9979923, 0.9979722, 0.9975254, 0.99892944, 0.99729913, 0.9982229, 0.9979911, 0.99795747, 0.9974306, 0.99899834, 0.9973314, 0.99827015, 0.9979657, 0.99800116, 0.9973936, 0.99892515, 0.9971443, 0.9981627, 0.99794227, 0.9980697, 0.99732095, 0.99904174, 0.9972705, 0.998201, 0.9980696, 0.99812466, 0.99739516, 0.99906754, 0.99748373, 0.9982817, 0.9981887, 0.99813414, 0.99724966, 0.9989875, 0.99746525, 0.99827135, 0.99819475, 0.99799913, 0.99701923, 0.9989905, 0.9975192, 0.99837375, 0.9983002, 0.9980718, 0.99727976, 0.9990997, 0.997603, 0.9985001, 0.9984023, 0.99821645, 0.9972631, 0.9991755, 0.9976336, 0.9985518, 0.9984193, 0.99811065, 0.9971705, 0.9992427, 0.9976247, 0.99856544, 0.9985123, 0.9980731, 0.9972893, 0.99924845, 0.99758995, 0.9985234, 0.9985146, 0.9981775, 0.9972548, 0.9992142, 0.99754554, 0.99849594, 0.998426914, 0.997959018, 0.997086, 0.9991004, 0.99736065, 0.9983523, 0.998348236, 0.998043418, 0.9971715, 0.9990237, 0.9972582, 0.9983199, 0.99835545, 0.9981877, 0.99717784, 0.99903816, 0.9973699, 0.99844754, 0.9983606, 0.9981767, 0.997154, 0.99902797, 0.9973527, 0.99842536, 0.99832255, 0.9981244, 0.99705565, 0.9990533, 0.99744886, 0.9984656, 0.99825686, 0.9980548, 0.997070551, 0.999014139, 0.9974975, 0.998492, 0.998145, 0.99801564, 0.99703014, 0.9990256, 0.9976191, 0.9985324, 0.9981255, 0.9980829, 0.9970854, 0.9990037, 0.9976045, 0.9984876, 0.99816513, 0.9982103, 0.9972721, 0.99898607, 0.99767774, 0.9984326, 0.9981305, 0.99828464, 0.99717486, 0.99897784, 0.9976877, 0.99835736, 0.998078, 0.9982242, 0.99707854, 0.9988697, 0.99767476, 0.99831116, 0.9980269, 0.99827075, 0.99708027, 0.9988784, 0.9978276, 0.99839705, 0.99806017, 0.9982352, 0.9969964, 0.9989405, 0.99789953, 0.9984816, 0.99817574, 0.99821115, 0.9970878, 0.99896, 0.9980034, 0.9985245, 0.9981786, 0.9982029, 0.99715054, 0.99902093, 0.99794525, 0.99846846, 0.9980344, 0.9981346, 0.9971228, 0.99904674, 0.9978532, 0.9983352, 0.9978514, 0.99800164, 0.99706656, 0.99902153, 0.99773896, 0.9982179, 0.9976954, 0.99792516, 0.9970169, 0.9990268, 0.9977416, 0.9982333, 0.99780184, 0.998016, 0.99706036, 0.9989613, 0.9975904, 0.9980859, 0.9976121, 0.997678, 0.9965857, 0.9987608, 0.9975312, 0.9980081, 0.9976446, 0.99774987, 0.99682236, 0.99884486, 0.99766314, 0.99808395, 0.99771947, 0.99785954, 0.9969902, 0.9987249, 0.9977585, 0.99815816, 0.9975834, 0.9971782, 0.996327, 0.9983361, 0.99759114, 0.99796474, 0.99752766, 0.9976185, 0.99619436, 0.9984938, 0.9976853, 0.9981646, 0.9978727, 0.99784267, 0.9964199, 0.99885213, 0.9979316, 0.99824226, 0.99794716, 0.9973425, 0.9958811, 0.9987079, 0.997773, 0.9980623, 0.9977817, 0.99722713, 0.9958984, 0.99864465, 0.9976398, 0.9979613, 0.9978047, 0.9972766, 0.99614286, 0.9986848, 0.9976954, 0.9980641, 0.997839, 0.99728763, 0.9961825, 0.9985922, 0.9977354, 0.99810994, 0.99800533, 0.99747074, 0.99638283, 0.99868673, 0.9978532, 0.9983273, 0.9981495, 0.99764127, 0.9963593, 0.9987515, 0.9979721, 0.9984256, 0.99818665, 0.99773896, 0.9963515, 0.9987575, 0.9980254, 0.998517, 0.99823123, 0.99780756, 0.9962207, 0.99877936, 0.9981496, 0.9985965, 0.9983063, 0.9980059, 0.9963814, 0.9988851, 0.99827147, 0.9986993, 0.9985184, 0.9982809, 0.9967529, 0.9989843, 0.99836797, 0.99879766, 0.99858296, 0.9984403, 0.9968695, 0.9990422, 0.99843794, 0.99889314, 0.99867743, 0.99853396, 0.997038, 0.9990721, 0.99850464, 0.99887806, 0.9987159, 0.99854416, 0.99695855, 0.99905926, 0.99842346, 0.99884415, 0.9985739, 0.9985434, 0.9965567, 0.9989783, 0.99834764, 0.9988176, 0.99854726, 0.9985104, 0.9965803, 0.9990346, 0.9983716, 0.9987618, 0.9986211, 0.9985026, 0.9964317, 0.99901986, 0.99838936, 0.99868566, 0.9985885, 0.99840766, 0.99623895, 0.9988684, 0.9983411, 0.9987012, 0.99868983, 0.99829644, 0.9960853, 0.9988483, 0.99842656, 0.9988232, 0.998782, 0.99834526, 0.9962118, 0.9988489, 0.9984932, 0.99887615, 0.99871695, 0.9982578, 0.99613047, 0.9988312, 0.99838483, 0.99883217, 0.9986193, 0.9982956, 0.9962309, 0.9989193, 0.9983846, 0.99880457, 0.99838614, 0.9982857, 0.9963993, 0.9989404, 0.99832577, 0.9988213, 0.9984083, 0.9982143, 0.996433, 0.99899524, 0.998309, 0.99885213, 0.9983967, 0.9981383, 0.99641186, 0.99903, 0.9982913, 0.9987878, 0.99842536, 0.99781007, 0.99609214, 0.99896634, 0.99820817, 0.99872273, 0.99844044, 0.9978058, 0.9961741, 0.9990327, 0.9983184, 0.9987835, 0.9985355, 0.99810517, 0.99683076, 0.99912375, 0.9984358, 0.9988871, 0.9986197, 0.998243, 0.997265, 0.99913454, 0.9985366, 0.9988617, 0.9986418, 0.9981711, 0.9969932, 0.99902415, 0.99836856, 0.9986288, 0.99850744, 0.99791783, 0.996262, 0.99887794, 0.9981483, 0.99837697, 0.99844646, 0.997537, 0.99520266, 0.99877137, 0.9980015, 0.9980081, 0.9981352, 0.9973125, 0.99467206, 0.9988356, 0.9980452, 0.99810493, 0.9977075, 0.99696213, 0.99483615, 0.99889445, 0.99813974, 0.9978422, 0.99787426, 0.99749523, 0.9958709, 0.99895, 0.99824107, 0.9979449, 0.99785274, 0.9974643, 0.9943859, 0.99869066, 0.9975199, 0.9963852, 0.99674726, 0.9959967, 0.99285334, 0.998159, 0.9973955, 0.99615103, 0.99770844, 0.9962967, 0.9944945, 0.9987154, 0.99706715, 0.99642897, 0.9972403, 0.9953423, 0.99411994, 0.9982484, 0.9964013, 0.9958241, 0.99671847, 0.99524313, 0.99389535, 0.9983058, 0.9965063, 0.99617046, 0.9968681, 0.9956047, 0.9951627, 0.99842995, 0.99715006, 0.9969216, 0.9973118, 0.99580187, 0.9952925, 0.99839145, 0.9971132, 0.99676764, 0.9973331, 0.9959054, 0.9954902, 0.9984559, 0.99739933, 0.9968658, 0.9976101, 0.9963111, 0.995968, 0.99854547, 0.9974406, 0.99687874, 0.9977958, 0.9964652, 0.99628913, 0.99848014, 0.99750614, 0.9968639, 0.9979019, 0.99651456, 0.9963744, 0.9985808, 0.99760926, 0.9969324, 0.9979662, 0.9964843, 0.99612254, 0.99856454, 0.99742895, 0.9967109, 0.9979705, 0.99648285, 0.99625003, 0.9986644, 0.9975891, 0.99687034, 0.9981022, 0.99669623, 0.9962667, 0.9987422, 0.99779946, 0.99701035, 0.9981023, 0.9964317, 0.9962298, 0.9987438, 0.99790156, 0.9970914, 0.9980819, 0.99668556, 0.99611557, 0.99884844, 0.9978957, 0.99716085, 0.9980628, 0.99705505, 0.9960567, 0.9989386, 0.9979767, 0.9972518, 0.9979863, 0.996808, 0.99575573, 0.99881905, 0.99791366, 0.9972752, 0.99798006, 0.99695814, 0.9958437, 0.9988135, 0.99791485, 0.99730706, 0.99806076, 0.9972287, 0.99626166, 0.9988262, 0.9980223, 0.99715555, 0.99800426, 0.997038, 0.9960589, 0.9987489, 0.9980889, 0.9972421, 0.9980782, 0.99695814, 0.99616534, 0.99875796, 0.99798286, 0.9972235, 0.9982059, 0.9970176, 0.9961101, 0.99868864, 0.9979254, 0.9971775, 0.99828523, 0.99733967, 0.99630934, 0.99870014, 0.99797314, 0.9971443, 0.9982022, 0.9973074, 0.9963936, 0.99860716, 0.99803346, 0.99718434, 0.9982456, 0.9975433, 0.99661595, 0.9985544, 0.99796414, 0.9971228, 0.99816054, 0.9975497, 0.99676573, 0.99848735, 0.99807036, 0.9972318, 0.99822146, 0.997672, 0.99696475, 0.99853456, 0.99821454, 0.9972922, 0.9983631, 0.9977914, 0.99697316, 0.9985827, 0.9981964, 0.9974406, 0.9982919, 0.9978321, 0.9969023, 0.99865675, 0.998329, 0.9975852, 0.9983866, 0.9978738, 0.9967161, 0.9986493, 0.99826497, 0.99765813, 0.9984219, 0.99801123, 0.9966018, 0.99868685, 0.998164, 0.99756384, 0.9983127, 0.99784315, 0.99610066, 0.99842536, 0.99780756, 0.99727577, 0.9981996, 0.9976278, 0.99552363, 0.9979461, 0.997306, 0.99652547, 0.99758315, 0.99674773, 0.9943528, 0.99768305, 0.99693847, 0.9963199, 0.9972222, 0.9962572, 0.9933774, 0.99742645, 0.9966916, 0.99660635, 0.99734396, 0.99592966, 0.99299014, 0.99739325, 0.99655825, 0.99656385, 0.9971955, 0.9958503, 0.99300367, 0.99683964, 0.9964233, 0.99667037, 0.9969824, 0.9952235, 0.99417347, 0.99705917, 0.99562067, 0.99557835, 0.996132, 0.9957249, 0.99356973, 0.9979944, 0.99734217, 0.99726, 0.99814725, 0.9971008, 0.99553746, 0.99850106, 0.99764615, 0.998072, 0.9984181, 0.99736446, 0.9947411, 0.9985507, 0.99706393, 0.9978765, 0.99812895, 0.9971155, 0.99426734, 0.9986261, 0.9973573, 0.9982749, 0.99834216, 0.99767655, 0.9950147, 0.9987972, 0.99751794, 0.9983321, 0.9983575, 0.99795145, 0.9955164, 0.9988996, 0.9978022, 0.9986515, 0.9985323, 0.9978847, 0.99600273, 0.99894893, 0.9980317, 0.9987562, 0.9987179, 0.9980707, 0.9964238, 0.9989532, 0.9982508, 0.9988524, 0.9987974, 0.99805504, 0.99640214, 0.99893504, 0.99820256, 0.99882776, 0.9987313, 0.9979766, 0.99629766, 0.9988637, 0.99821246, 0.99882764, 0.99861693, 0.99799454, 0.9965545, 0.9989435, 0.998266, 0.998904, 0.99869305, 0.9981377, 0.9966177, 0.99901414, 0.99822074, 0.9988912, 0.9985324, 0.99813354, 0.9966503, 0.99900746, 0.99814725, 0.99887544, 0.9985355, 0.998319, 0.996917, 0.9989458, 0.99803525, 0.99884295, 0.998492, 0.99813557, 0.9965796, 0.99882275, 0.9979226, 0.9987859, 0.9983727, 0.9980416, 0.9964562, 0.9987324, 0.997789, 0.99870706, 0.9981635, 0.9978083, 0.9960848, 0.9985355, 0.997507, 0.9986022, 0.9976592, 0.9974336, 0.9948791, 0.9982566, 0.99695086, 0.9982436, 0.9970246, 0.99671644, 0.9943771, 0.9979977, 0.9964624, 0.9981047, 0.996503, 0.995548, 0.9937052, 0.9978003, 0.99663156, 0.9978816, 0.9964395, 0.9951566, 0.9941536, 0.9978587, 0.99670696, 0.99760604, 0.9960841, 0.9943748, 0.9941185, 0.99775606, 0.9971643, 0.99770314, 0.99559003, 0.995565, 0.99532354, 0.99817514, 0.9972646, 0.9970752, 0.9950559, 0.9957159, 0.99380666, 0.9972691, 0.9964269, 0.99579734, 0.9895319, 0.9935035, 0.99001455, 0.99592537, 0.99561936, 0.9957782, 0.99328643, 0.99388677, 0.9930622, 0.99691916, 0.99652845, 0.9949996, 0.9947051, 0.9938036, 0.99205154, 0.9966511, 0.9955929, 0.9948053, 0.9954311, 0.9938704, 0.9924638, 0.9966255, 0.99609345, 0.99460995, 0.9958568, 0.99440444, 0.99336785, 0.9970682, 0.9965939, 0.9953097, 0.9961546, 0.9948041, 0.9937849, 0.9970108, 0.9968831, 0.9955496, 0.9965789, 0.9945938, 0.99437815, 0.99716467, 0.9969356, 0.99572974, 0.99646986, 0.99443096, 0.99409544, 0.9972461, 0.99706924, 0.99599034, 0.99683726, 0.99446255, 0.9946886, 0.9974502, 0.99712545, 0.99629056, 0.99718094, 0.9954268, 0.9946413, 0.9974389, 0.99694496, 0.9957828, 0.9967623, 0.9942874, 0.99371755, 0.99697953, 0.9965862, 0.9953051, 0.99625194, 0.99202925, 0.9925161, 0.9964317, 0.9954568, 0.9947236, 0.9952525, 0.99236697, 0.9919784, 0.9965341, 0.99503404, 0.9941638, 0.9947155, 0.990908, 0.9911834, 0.9963123, 0.994383, 0.99366236, 0.9945473, 0.99173194, 0.989794, 0.99602354, 0.994224, 0.9926048, 0.9935714, 0.99098, 0.99175805, 0.99552816, 0.9937406, 0.9901457, 0.9895057, 0.99154437, 0.9910403, 0.9962022, 0.99573696, 0.9936514, 0.99546516, 0.9954503, 0.99413854, 0.9972922, 0.99693835, 0.9958484, 0.99612254, 0.99509794, 0.9933982, 0.9971119, 0.9960175, 0.99489707, 0.9960602, 0.9949294, 0.99268806, 0.99703455, 0.9965346, 0.995507, 0.9962767, 0.99619293, 0.99399, 0.99759966, 0.99660313, 0.9957757, 0.9963127, 0.9965622, 0.9937196, 0.99773103, 0.99632794, 0.9960667, 0.9965443, 0.99695575, 0.99451184, 0.9980317, 0.9963329, 0.99618584, 0.996756, 0.99727637, 0.9954094, 0.99820507, 0.9966389, 0.99649054, 0.9967957, 0.9976839, 0.995862, 0.9982712, 0.99685514, 0.99658066, 0.99675435, 0.9977034, 0.9963432, 0.9982304, 0.9967558, 0.99627125, 0.9964633, 0.9975681, 0.9961145, 0.9981627, 0.9967271, 0.9961426, 0.99659437, 0.9974452, 0.9961861, 0.9981071, 0.9965713, 0.9963827, 0.99662197, 0.9974471, 0.99593943, 0.9980033, 0.9965, 0.99637693, 0.9964414, 0.9971903, 0.9958263, 0.9977342, 0.9962632, 0.9964116, 0.99637216, 0.99698645, 0.99565613, 0.9976416, 0.9961383, 0.99650854, 0.9964109, 0.99673223, 0.99542326, 0.99757046, 0.9961558, 0.996896, 0.9967199, 0.9964768, 0.99533653, 0.9975285, 0.9962251, 0.99714714, 0.9969895, 0.99639255, 0.99524844, 0.99742067, 0.99634814, 0.9971119, 0.9972389, 0.9965712, 0.9956904, 0.997551, 0.99657935, 0.99740905, 0.99750286, 0.9966505, 0.9961587, 0.9975999, 0.99626344, 0.9972331, 0.99735993, 0.9964879, 0.9960763, 0.99754995, 0.996244, 0.9973809, 0.9975382, 0.99667287, 0.99655306, 0.9975707, 0.99642247, 0.9973888, 0.9974841, 0.996691, 0.9965203, 0.997479, 0.99615186, 0.9974547, 0.99730706, 0.9964839, 0.99605864, 0.9974412, 0.9959667, 0.99738795, 0.99695754, 0.99597245, 0.9951004, 0.99735886, 0.99544215, 0.99674463, 0.9968587, 0.99580127, 0.99546164, 0.99745953, 0.99637944, 0.9962895, 0.9967462, 0.99583554, 0.9952254, 0.99763083, 0.9964862, 0.99651515, 0.9965926, 0.99544924, 0.99434847, 0.997465, 0.99618, 0.9969407, 0.99677676, 0.99568236, 0.99443895, 0.99737716, 0.99629927, 0.99712294, 0.9968002, 0.99576426, 0.9943713, 0.99743986, 0.9961884, 0.99737334, 0.9968881, 0.9954412, 0.99416345, 0.99749243, 0.9962542, 0.9975903, 0.99716455, 0.9955342, 0.99463975, 0.99771404, 0.9963724, 0.99774975, 0.99707866, 0.99509543, 0.99457383, 0.9974995, 0.9963426, 0.9975721, 0.99679464, 0.9953263, 0.9947373, 0.9974203, 0.9965372, 0.9973918, 0.9965992, 0.99533314, 0.994492, 0.99745446, 0.99648035, 0.9972684, 0.9964975, 0.9952845, 0.99415, 0.9974045, 0.9965532, 0.9970701, 0.9963936, 0.995427, 0.993531, 0.9972133, 0.9961169, 0.99679285, 0.9960724, 0.9953092, 0.99348867, 0.99716085, 0.9959538, 0.99698514, 0.99597186, 0.9953975, 0.9936979, 0.99704474, 0.9959708, 0.9967685, 0.9958525, 0.9953796, 0.9937708, 0.99688476, 0.99563766, 0.9969368, 0.99603796, 0.99571484, 0.9939487, 0.99701047, 0.99584913, 0.9972167, 0.99637264, 0.9954712, 0.9933298, 0.9971349, 0.9960752, 0.9974594, 0.9966779, 0.9957675, 0.99329805, 0.9974216, 0.9965249, 0.9975636, 0.9967511, 0.99552494, 0.9931243, 0.99740726, 0.9965005, 0.99752456, 0.99681216, 0.9957413, 0.9940373, 0.9973654, 0.99643445, 0.9978251, 0.9967578, 0.9959371, 0.9947969, 0.9975259, 0.9967534, 0.9980408, 0.99718183, 0.99622685, 0.9949885, 0.9974752, 0.9966186, 0.9979387, 0.99699724, 0.99619716, 0.99542195, 0.99771225, 0.99716276, 0.99811053, 0.997165, 0.9963942, 0.9951664, 0.99771947, 0.99710053, 0.99806017, 0.9974457, 0.99598426, 0.9946518, 0.9978613, 0.99722904, 0.99780494, 0.9972162, 0.9960104, 0.9944658, 0.9978987, 0.9971487, 0.99768627, 0.9970733, 0.99614525, 0.9949039, 0.9979348, 0.9973118, 0.9975412, 0.99689627, 0.9962746, 0.99549717, 0.99795353, 0.997368, 0.99758804, 0.9967259, 0.9964444, 0.99591213, 0.9979937, 0.9972299, 0.9976482, 0.99705386, 0.99684095, 0.996179, 0.9979577, 0.9972408, 0.99774736, 0.997497, 0.99730957, 0.9966149, 0.99811846, 0.99725574, 0.9979803, 0.9977355, 0.99745905, 0.99683523, 0.99831045, 0.997493, 0.9980527, 0.99786866, 0.99722075, 0.996628582, 0.998159707, 0.99710816, 0.99810874, 0.99765766, 0.9966719, 0.9962285, 0.9982469, 0.9970389, 0.99817026, 0.9975957, 0.99637645, 0.9958751, 0.99813354, 0.99727845, 0.99819803, 0.9975006, 0.99640167, 0.99589914, 0.9980925, 0.9973822, 0.9979857, 0.99747664, 0.9966299, 0.9960071, 0.9982175, 0.99744886, 0.99779403, 0.99749386, 0.9967887, 0.99591523, 0.99819773, 0.9971425, 0.9974249, 0.9972486, 0.9965629, 0.99538994, 0.9981224, 0.99656314, 0.9972205, 0.997033, 0.99605995, 0.99428517, 0.9979296, 0.9957391, 0.9967169, 0.99683833, 0.995645, 0.9940963, 0.99769336, 0.995625, 0.9965694, 0.99689806, 0.9953721, 0.9939172, 0.99764794, 0.99520534, 0.9967123, 0.9969873, 0.995733, 0.994609, 0.99774146, 0.9953733, 0.99724776, 0.99726534, 0.99571955, 0.9956782, 0.9980938, 0.99573046, 0.99622273, 0.9967722, 0.9949526, 0.99322575, 0.99683475, 0.9947753, 0.9954177, 0.9965378, 0.9945709, 0.9916236, 0.99529094, 0.99300474, 0.9939846, 0.9929912, 0.9912254, 0.9882819, 0.99317014, 0.98833674, 0.99325866, 0.99270564, 0.9915765, 0.99057454, 0.9945539, 0.9879049, 0.99394727, 0.99351877, 0.9908598, 0.9900344, 0.99427783, 0.98623705, 0.9943691, 0.99339116, 0.9907526, 0.9900973, 0.9942585, 0.98541033, 0.9945892, 0.99359196, 0.99046284, 0.98826945, 0.99333715, 0.98276806, 0.9939076, 0.9925355, 0.9892809, 0.98563445, 0.99209327, 0.98012596, 0.99252975, 0.9922901, 0.98805994, 0.983287, 0.9907278, 0.9758185, 0.99113435, 0.99089867, 0.98677975, 0.98104, 0.98972905, 0.975094, 0.9914347, 0.99185693, 0.98640865, 0.9821401, 0.98953956, 0.9754568, 0.99080855, 0.99142474, 0.9851114, 0.9817947, 0.98953396, 0.97649, 0.99098176, 0.99069196, 0.9843411, 0.98203045, 0.98895264, 0.9753877, 0.9911788, 0.9907291, 0.98435766, 0.98015815, 0.98723733, 0.97302985, 0.9907484, 0.990881324, 0.98484832, 0.97726876, 0.9871337, 0.97238433, 0.99020034, 0.9897495, 0.98282087, 0.9757535, 0.98620176, 0.9727609, 0.99022317, 0.98915327, 0.98358166, 0.9751952, 0.9854234, 0.967284, 0.9886678, 0.9876131, 0.9819329, 0.9735545, 0.9841844, 0.9655754, 0.98864007, 0.9873197, 0.981628, 0.9734947, 0.98279625, 0.95897347, 0.98748475, 0.98765403, 0.98116153, 0.97316813, 0.9816919, 0.9611026, 0.9881561, 0.98744, 0.9799241, 0.9753185, 0.9812402, 0.9618339, 0.9886128, 0.9866952, 0.9777369, 0.9749126, 0.98005944, 0.96462727, 0.9888039, 0.9869544, 0.9798733, 0.97728807, 0.9805437, 0.9650675, 0.98889905, 0.9868999, 0.9797549, 0.97804946, 0.9808715, 0.9650678, 0.98804814, 0.98503435, 0.9789063, 0.97578764, 0.97849566, 0.96276855, 0.98708934, 0.9846274, 0.97864264, 0.97535545, 0.9784049, 0.96371335, 0.9864021, 0.98407185, 0.9789886, 0.9731426, 0.9765019, 0.9635576, 0.9851319, 0.9832937, 0.97752655, 0.9715392, 0.97411, 0.96348, 0.98388183, 0.98202676, 0.9780018, 0.9738897, 0.9727116, 0.96528715, 0.98345864, 0.9828257, 0.9790774, 0.976835, 0.9737506, 0.9699403, 0.9864653, 0.98449486, 0.9802126, 0.9791008, 0.97757465, 0.9716333, 0.98851997, 0.98547524, 0.98272085, 0.98027396, 0.97857404, 0.97006464, 0.9883886, 0.9852639, 0.9805248, 0.9773704, 0.97867453, 0.9679763, 0.9875918, 0.9851563, 0.97986436, 0.9769095, 0.9770371, 0.9686354, 0.9877438, 0.98358756, 0.97810215, 0.97611576, 0.9765038, 0.9692154, 0.987474, 0.9822328, 0.9785074, 0.9791002, 0.97773975, 0.97394097, 0.9883542, 0.9839032, 0.9793509, 0.98005015, 0.97852325, 0.9739227, 0.98813486, 0.98248774, 0.97949445, 0.97785527, 0.9791792, 0.9747004, 0.9872338, 0.98196375, 0.9807537, 0.9724399, 0.97739977, 0.9749467, 0.9867078, 0.9791215, 0.97623265, 0.97218543, 0.97926027, 0.97889984, 0.98533136, 0.97034025, 0.97669137, 0.97289985, 0.97526795, 0.973712, 0.9811111, 0.974373, 0.98181057, 0.9807277, 0.9755882, 0.9752821, 0.97979546, 0.9645671, 0.9790669, 0.9795185, 0.97336066, 0.97925556, 0.9826583, 0.9725107, 0.98113257, 0.98212004, 0.97402, 0.9823414, 0.9849385, 0.9810178, 0.98761415, 0.9867655, 0.9839683, 0.98700804, 0.98842293, 0.9842185, 0.9857319, 0.98407644, 0.98290956, 0.98428196, 0.9861022, 0.9839405, 0.98617816, 0.982169, 0.9800293, 0.98146915, 0.98521936, 0.9809363, 0.9850145, 0.98048246, 0.98184013, 0.9840364, 0.98608935, 0.98318535, 0.98826873, 0.9834259, 0.9824505, 0.98466957, 0.9869653, 0.98349875, 0.9885543, 0.98531955, 0.98467445, 0.9862551, 0.9892998, 0.98455274, 0.9895723, 0.98637646, 0.98523265, 0.9863891, 0.98725253, 0.9814187, 0.9884975, 0.9844696, 0.9876873, 0.986033, 0.9856258, 0.9772225, 0.98217547, 0.9714831, 0.98258626, 0.98132324, 0.9818192, 0.96858627, 0.97094154, 0.94246703, 0.9816279, 0.9840648, 0.9760218, 0.9660366, 0.9316005, 0.7779851, 0.9785468, 0.98106456, 0.96489376, 0.95238954, 0.86631215, 0.5650287, 0.96921945, 0.9812531, 0.95815086, 0.9644375, 0.88922304, 0.5456718, 0.9821774, 0.98716694, 0.968629, 0.9703776, 0.89258915, 0.54887366, 0.9837822, 0.9889163, 0.9705395, 0.97214574, 0.8930358, 0.511276603, 0.984562933, 0.9885417, 0.966282, 0.96838266, 0.8771899, 0.434550852, 0.982347608, 0.98822683, 0.96380836, 0.96717596, 0.87832075, 0.414158314, 0.984072864, 0.9911131, 0.9619897, 0.9639234, 0.8757414, 0.40914705, 0.9834538, 0.99149406, 0.961539, 0.9667847, 0.8812991, 0.436283678, 0.982881248, 0.99221754, 0.9594212, 0.96381176, 0.8745063, 0.457286686, 0.982265949, 0.9922008, 0.9614968, 0.9642465, 0.87101316, 0.471429586, 0.980911136, 0.9923461, 0.9597709, 0.965847552, 0.865265787, 0.46278083, 0.9810487, 0.992034, 0.958019, 0.96449685, 0.8677722, 0.44831419, 0.980883181, 0.99104416, 0.95574945, 0.9616483, 0.8665939, 0.4251093, 0.97920656, 0.99022114, 0.94987583, 0.9567846, 0.86215067, 0.427678913, 0.977368951, 0.9882451, 0.9445973, 0.95215064, 0.8471306, 0.40197966, 0.974458, 0.9872202, 0.9346805, 0.94556785, 0.83404136, 0.379945636, 0.972155213, 0.9852719, 0.92357314, 0.94402426, 0.82936263, 0.3772496, 0.9689085, 0.98345727, 0.9225447, 0.94749415, 0.83412313, 0.40618303, 0.96673167, 0.98118216, 0.92307156, 0.94868803, 0.84695804, 0.44933882, 0.96491474, 0.9814684, 0.92669725, 0.95051706, 0.8423198, 0.427717417, 0.965602934, 0.9817733, 0.9275035, 0.9508722, 0.8352556, 0.406958789, 0.970166206, 0.98348874, 0.933851, 0.9504628, 0.8410201, 0.3921365, 0.97009957, 0.98516333, 0.9298164, 0.9474648, 0.839417, 0.40928677, 0.9677354, 0.9836723, 0.9342855, 0.9489028, 0.8328968, 0.415544093, 0.967244744, 0.9815295, 0.92839295, 0.9488859, 0.84616303, 0.439242274, 0.968743443, 0.980048, 0.92817694, 0.9530064, 0.84909654, 0.45908353, 0.96997887, 0.9811312, 0.93307894, 0.95101935, 0.8482964, 0.46507907, 0.9700145, 0.9807864, 0.93527794, 0.9522734, 0.8484405, 0.450873435, 0.970461011, 0.97914743, 0.9270148, 0.9430073, 0.8390553, 0.46345434, 0.96738285, 0.97679704, 0.92057294, 0.94230264, 0.83989185, 0.47058123, 0.966387, 0.9745628, 0.91727126, 0.9366482, 0.8412507, 0.498378, 0.9639946, 0.9745628, 0.9139087, 0.93067855, 0.82368046, 0.491502523, 0.961501598, 0.97310084, 0.9092913, 0.92623055, 0.8150611, 0.474942595, 0.963480771, 0.97224516, 0.91244346, 0.92582726, 0.8244645, 0.475197196, 0.965800822, 0.9718184, 0.92046344, 0.929323, 0.8391262, 0.498134851, 0.964506447, 0.96919405, 0.9125736, 0.92512727, 0.8093874, 0.499473363, 0.949076355, 0.9481608, 0.867533, 0.88583213, 0.7732614, 0.497387528, 0.941413164, 0.92927927, 0.8573537, 0.8761438, 0.76132554, 0.50929606, 0.894265294, 0.844542, 0.7398849],
"last": [0.00359507301, 0.00252413354, 0.00189754297, 0.00266741868, 0.00537192868, 0.0037489289, 0.00480885524, 0.00404159771, 0.00184691511, 0.00299572735, 0.00541197415, 0.00369950617, 0.00524818618, 0.00525000831, 0.00209013629, 0.00404001074, 0.00569463149, 0.00527048297, 0.00511170924, 0.00366313779, 0.0016367893, 0.00309041771, 0.00488390867, 0.00396097591, 0.00347729027, 0.00439702859, 0.00266704033, 0.00219123322, 0.00410393625, 0.00338724209, 0.0032748573, 0.0022495247, 0.00577851757, 0.00262866961, 0.00708600739, 0.00855328701, 0.00246122456, 0.00263066031, 0.00223918841, 0.00228653755, 0.00420272071, 0.00953026023, 0.00302102533, 0.0054536392, 0.0045988895, 0.00387564278, 0.012092784, 0.00919379853, 0.0146180186, 0.00706116948, 0.00599178392, 0.00341295893, 0.00766897714, 0.00849013962, 0.0118395844, 0.0128797982, 0.0106416522, 0.00500721857, 0.0192202386, 0.0110309627, 0.0138230864, 0.0185338538, 0.00681402488, 0.00458811922, 0.0168441329, 0.0117227035, 0.0143058449, 0.014908066, 0.00651969761, 0.00776747195, 0.0241774209, 0.0128472345, 0.016643215, 0.0178256165, 0.0078962408, 0.0126164816, 0.0177349802, 0.0393690802, 0.0195233673, 0.0172821637, 0.00749222701, 0.0126011353, 0.0104121948, 0.0189767648, 0.0135186864, 0.0112135792, 0.00540986471, 0.0142117795, 0.0152391233, 0.0256302711, 0.0164029468, 0.00752654998, 0.0075791995, 0.0140680382, 0.00975999329, 0.0263556708, 0.0149220284, 0.00744061451, 0.00755282585, 0.0153235402, 0.012055221, 0.0231922474, 0.0103056692, 0.0116811674, 0.00709508825, 0.0182431657, 0.016629437, 0.0190783162, 0.0128823742, 0.0112702176, 0.00450861547, 0.022328455, 0.0115833841, 0.0304689035, 0.0119398488, 0.0123054925, 0.00747626647, 0.0291890334, 0.0110050635, 0.0283404551, 0.0350476541, 0.0200968813, 0.012770202, 0.0452518575, 0.00777144916, 0.0271496028, 0.0252775755, 0.0136874495, 0.0130444346, 0.0449362323, 0.00804143306, 0.0268056411, 0.0255071428, 0.0211003218, 0.0168360416, 0.0428849608, 0.00584822474, 0.0219377875, 0.0156545844, 0.0139839472, 0.0138699012, 0.0451714136, 0.00763965072, 0.0202591009, 0.0163461696, 0.0118014254, 0.0120643862, 0.0497694612, 0.00759830466, 0.0255814288, 0.0154657755, 0.0151639124, 0.0180469677, 0.0590821914, 0.0102601871, 0.0387927704, 0.0327456966, 0.0209624302, 0.0314762592, 0.0958148092, 0.0131181711, 0.0443814658, 0.0274763331, 0.014951882, 0.0521628149, 0.0603551492, 0.010738668, 0.0373793058, 0.0293245129, 0.0229665954, 0.0299214553, 0.0683687106, 0.0167696159, 0.0438025445, 0.0382751599, 0.0340235047, 0.0357334949, 0.0540101454, 0.015212791, 0.0380850062, 0.025772199, 0.0323462114, 0.0359056294, 0.0359426551, 0.00844930112, 0.0399986915, 0.0220502503, 0.0119408956, 0.0295790657, 0.0473754853, 0.0131132966, 0.0373521782, 0.0379515477, 0.0210291184, 0.0465426408, 0.0553063899, 0.022766972, 0.0514479615, 0.0471379794, 0.0438398942, 0.0626843199, 0.0384611301, 0.0283474419, 0.0494747795, 0.0830959082, 0.0739976838, 0.0608593039, 0.0438872166, 0.0282153841, 0.0442985296, 0.0624752529, 0.0850513056, 0.0528852642, 0.0388934761, 0.0228212178, 0.0370142162, 0.0537227988, 0.0625082105, 0.0740006045, 0.0703910291, 0.0236109346, 0.0607023686, 0.0678401366, 0.0648335069, 0.0457963981, 0.0520558432, 0.0173236858, 0.0495980605, 0.0627388433, 0.0551452935, 0.0753590018, 0.0650730431, 0.0211112425, 0.0478380024, 0.0894357562, 0.0665480047, 0.0831335559, 0.0438604616, 0.0223183557, 0.037471246, 0.0385910794, 0.0544317663, 0.0657016039, 0.0677566901, 0.0333887562, 0.0400583968, 0.0487976968, 0.0518842041, 0.0951990336, 0.0827249736, 0.0392306447, 0.0335621722, 0.0395933948, 0.0710321516, 0.143020034, 0.105428226, 0.0533053279, 0.0928827897, 0.0538189337, 0.0804864243, 0.108757302, 0.109488741, 0.0464791097, 0.0568815731, 0.0208471175, 0.0474264771, 0.0643945634, 0.0837345272, 0.0164314918, 0.0266033616, 0.0177373793, 0.0311817806, 0.0836132392, 0.0871798843, 0.0435333587, 0.0359466784, 0.125242516, 0.0783070996, 0.17200841, 0.0509658493, 0.0729726851, 0.12906687, 0.115285538, 0.0349363126, 0.0974052623, 0.0860364884, 0.0379789174, 0.0416425094, 0.0367463306, 0.0228934232, 0.018698791, 0.0450848453, 0.0128671033, 0.0107916705, 0.0505362935, 0.0263028629, 0.0164166857, 0.0808149576, 0.0307828374, 0.0121881152, 0.0100124562, 0.0125489747, 0.00842290465, 0.0206048731, 0.0132652782, 0.0106900446, 0.0075736423, 0.0143174548, 0.0113527579, 0.0246070884, 0.00594328856, 0.00919937808, 0.00891319942, 0.0199191365, 0.019793665, 0.0190283787, 0.00907652359, 0.0121321362, 0.00589562766, 0.00835394207, 0.00766348885, 0.00951143727, 0.0053523411, 0.00918438192, 0.00612960709, 0.0126598598, 0.0105383489, 0.00945070665, 0.00852375105, 0.019113116, 0.0106477533, 0.0201390497, 0.0125201549, 0.0103714541, 0.0119390739, 0.0133094462, 0.0135203777, 0.0218174625, 0.00997263379, 0.0127016064, 0.0103983255, 0.0177353788, 0.0163281616, 0.0305567775, 0.0101169506, 0.019672377, 0.00958554354, 0.0169046149, 0.0102146063, 0.0289513897, 0.0121752629, 0.0366327614, 0.00970185082, 0.013226524, 0.0070069232, 0.0140232462, 0.00857311953, 0.0165200643, 0.00793517195, 0.00694066333, 0.00579009764, 0.010156461, 0.00533542084, 0.014633893, 0.00715613784, 0.0125454403, 0.00968592986, 0.0162126571, 0.00929698162, 0.0261813793, 0.0122774914, 0.0168610476, 0.0136984624, 0.0265779328, 0.0122789769, 0.0579808205, 0.0207039174, 0.0306456983, 0.0238995738, 0.0197377447, 0.0127564482, 0.0392924435, 0.0170940571, 0.0278240629, 0.0143087227, 0.0230921842, 0.00915263779, 0.027631443, 0.0143212369, 0.0182821061, 0.0153906904, 0.0187304206, 0.0202298481, 0.0337411873, 0.0115670096, 0.0152398041, 0.0104475301, 0.026550414, 0.0155179063, 0.017888438, 0.0131598944, 0.00884026568, 0.00574442651, 0.0161460601, 0.00789015554, 0.0218582284, 0.00620427309, 0.00611795438, 0.00313801761, 0.013624846, 0.0118865948, 0.0138457129, 0.0059236465, 0.00608619861, 0.00352786249, 0.0105590951, 0.00745043857, 0.0112212896, 0.00492013572, 0.0045043542, 0.00362421898, 0.00827897433, 0.00327525614, 0.00572684361, 0.00472531607, 0.00637751538, 0.00504640024, 0.0321245193, 0.0126739144, 0.0103201438, 0.0044566188, 0.00730335154, 0.00722032506, 0.0223118886, 0.00598948682, 0.0150201088, 0.00667624734, 0.01866634, 0.0146682933, 0.0302568842, 0.0151171824, 0.020902859, 0.0116916317, 0.0238870494, 0.0174940769, 0.0293176342, 0.0101552969, 0.0182240605, 0.00750591606, 0.0112981359, 0.00655393954, 0.0357544087, 0.00794101693, 0.0124535654, 0.00521441363, 0.0149197988, 0.00702048652, 0.0135274213, 0.00861010887, 0.0183402393, 0.00423335191, 0.0296313893, 0.0106276637, 0.0127603542, 0.00652528321, 0.00818948261, 0.00282627903, 0.00766497897, 0.00614082161, 0.00771792419, 0.00780956866, 0.00700412365, 0.00530345878, 0.00935243908, 0.00529929064, 0.00927713886, 0.00802188367, 0.00518604787, 0.00665665139, 0.0127315642, 0.00752533227, 0.00743537582, 0.00487334514, 0.00840156898, 0.00506270491, 0.0197385978, 0.0103324624, 0.021474272, 0.00678129354, 0.0132685173, 0.00537428353, 0.0195249896, 0.00993147586, 0.0127286511, 0.00464756461, 0.00700307637, 0.00424464373, 0.0118032601, 0.00536048086, 0.00950410031, 0.00561095634, 0.00649920898, 0.00604849402, 0.0184649602, 0.00543885725, 0.00702185277, 0.00758087821, 0.00806465466, 0.00527294353, 0.0107735945, 0.010774673, 0.0072849798, 0.00504039181, 0.00655571604, 0.00563389435, 0.0107364887, 0.0150169767, 0.00860199146, 0.00844210573, 0.00811693911, 0.0111811776, 0.00622520875, 0.00709739234, 0.00553377112, 0.00605941145, 0.00469745789, 0.00823095441, 0.00681611942, 0.00527115026, 0.00648847548, 0.00511138095, 0.00253933249, 0.00509528397, 0.00552946934, 0.00442777062, 0.0038269551, 0.00351815345, 0.0028040749, 0.00715342863, 0.00444064057, 0.00325845298, 0.00296758791, 0.00235828245, 0.00285695773, 0.00401665224, 0.00434133038, 0.00404156931, 0.003769584, 0.00379141397, 0.00449846126, 0.00345928501, 0.00484602619, 0.00372315478, 0.00557056628, 0.00324341003, 0.0047314195, 0.00475559337, 0.00570137519, 0.00399948936, 0.00772905909, 0.00535772555, 0.00390901882, 0.00427321251, 0.0062757344, 0.00397210987, 0.00767486868, 0.00631553726, 0.00662696548, 0.00689434446, 0.00484939851, 0.00369054475, 0.00933572743, 0.0049112672, 0.00723124342, 0.00436259387, 0.00469296798, 0.0039833542, 0.00633430388, 0.0048661707, 0.00588581525, 0.0037442802, 0.00435502967, 0.00390980998, 0.00438436354, 0.00329240807, 0.00407011667, 0.00336354994, 0.00364778354, 0.00367093552, 0.00577113638, 0.00394304609, 0.00652605062, 0.00475717708, 0.00401002681, 0.00530570839, 0.00815314054, 0.00508733233, 0.00554348342, 0.00373682776, 0.005439247, 0.00609199842, 0.00741087412, 0.00514044007, 0.00528137852, 0.00423176028, 0.00360708544, 0.00500223227, 0.0047558276, 0.00407040818, 0.00274832803, 0.00281665451, 0.00275155366, 0.0040975688, 0.00565166259, 0.0038871381, 0.00318919518, 0.00271569821, 0.00326869963, 0.00301246205, 0.00403465005, 0.00248220237, 0.00292770867, 0.00299931387, 0.0039488785, 0.00534181669, 0.00522950385, 0.00339930877, 0.00432045618, 0.00553425867, 0.0109154629, 0.00661507575, 0.00488686655, 0.00516671641, 0.00735509535, 0.00594005501, 0.00708838971, 0.00370420353, 0.00462339399, 0.00595171191, 0.00474469969, 0.00469048321, 0.00510600116, 0.00357560371, 0.00364887016, 0.00519869849, 0.00393866049, 0.0051406743, 0.00759499613, 0.005011437, 0.00529578002, 0.00715681678, 0.00641631195, 0.00624815421, 0.00625813333, 0.00650459295, 0.00566396257, 0.00706755184, 0.00658902852, 0.00517155183, 0.0048082443, 0.00569130667, 0.00505156722, 0.00661811605, 0.00633385964, 0.0066041965, 0.00514680333, 0.00586694293, 0.00583805563, 0.00912202336, 0.00888426043, 0.00688830018, 0.0061262087, 0.00598621462, 0.00613442529, 0.0067747063, 0.00826286431, 0.0096519487, 0.0107035646, 0.00579947932, 0.00749707222, 0.005740928, 0.0077106203, 0.00836804695, 0.00898064859, 0.00541753694, 0.00831680931, 0.00782784168, 0.00740463985, 0.00466568256, 0.00600966485, 0.00510107167, 0.0119367, 0.00729525974, 0.00940145459, 0.0106647387, 0.00908777211, 0.00775969541, 0.00747780269, 0.00703895185, 0.00827466045, 0.0104752183, 0.0124175372, 0.0109364558, 0.00983070023, 0.00833032373, 0.00845485646, 0.00901933294, 0.00749120582, 0.00621591741, 0.00640711421, 0.0064081396, 0.00975965243, 0.00612345152, 0.00679026637, 0.0065851002, 0.00770647638, 0.0047720708, 0.00658342196, 0.00460029161, 0.00456718029, 0.00669874344, 0.00525195152, 0.00543665746, 0.00544929318, 0.0062543503, 0.0113209831, 0.00745877251, 0.00781952124, 0.0091458736, 0.00701853167, 0.00560656609, 0.00729503902, 0.00432005432, 0.00672388356, 0.00407707877, 0.00600106642, 0.00350277079, 0.00492603006, 0.00444109971, 0.00600688066, 0.00428403588, 0.00595896691, 0.00384474732, 0.00586343091, 0.00462089526, 0.00929247681, 0.00509988563, 0.00743696, 0.00672895927, 0.00767087517, 0.00729152141, 0.0141076092, 0.00595544837, 0.00815567747, 0.004178687, 0.0123306988, 0.00498299813, 0.00707786158, 0.00705464045, 0.0124305626, 0.0143787265, 0.0146940202, 0.00732271932, 0.0068406174, 0.00831235014, 0.0109193614, 0.0109515591, 0.00625931984, 0.0112360613, 0.00866223779, 0.00747584272, 0.0139291473, 0.00881520845, 0.00638004206, 0.00654529547, 0.0102515044, 0.00501627335, 0.00932935718, 0.00598930474, 0.00727430452, 0.0144404266, 0.0199929159, 0.00940093957, 0.0124288416, 0.00772030232, 0.00656574732, 0.0100059537, 0.0157844815, 0.00702953944, 0.0127259484, 0.00574295269, 0.00667648157, 0.00474369759, 0.00908561703, 0.00688001933, 0.0158546735, 0.00864150561, 0.008994231, 0.00816546567, 0.0115408059, 0.00993387681, 0.0225342587, 0.00894180872, 0.00905769505, 0.00760147953, 0.0073159677, 0.00754575152, 0.0125066908, 0.00591651816, 0.00728273252, 0.00642918982, 0.00654667942, 0.0055652759, 0.0115461275, 0.00527817616, 0.00978430081, 0.00932082534, 0.00842606183, 0.00800434966, 0.0118782073, 0.00365940155, 0.00512430305, 0.0054811663, 0.00380243431, 0.00559458649, 0.00547644589, 0.00335757714, 0.00351732108, 0.00429320522, 0.00304734544, 0.00415639579, 0.00733074453, 0.00419984618, 0.00453473628, 0.00439800136, 0.0025210646, 0.00316776894, 0.0024357501, 0.00319921086, 0.00303440727, 0.00382657698, 0.00217735278, 0.00358405383, 0.00341060152, 0.00617684657, 0.00400702609, 0.00492965849, 0.00331393885, 0.00376603962, 0.0019484486, 0.00326896715, 0.00226889341, 0.00411860412, 0.00323877134, 0.00374196493, 0.00239454512, 0.00359270815, 0.00307760295, 0.00418786332, 0.00209463947, 0.00376639795, 0.00175216573, 0.0040296521, 0.00181067281, 0.0034230228, 0.00194548361, 0.00562614715, 0.00234347791, 0.00359011395, 0.00221875403, 0.00482998975, 0.00402481714, 0.0102962265, 0.00324293203, 0.00730053848, 0.0044775554, 0.00889122486, 0.00548423454, 0.00974606257, 0.00359787024, 0.00516863307, 0.00272763497, 0.00515671866, 0.00560070435, 0.00921454467, 0.00237771426, 0.00468557701, 0.00319444598, 0.00493805762, 0.00376459607, 0.00664449157, 0.00259920303, 0.00518073514, 0.0027572643, 0.00516961422, 0.00496862503, 0.00948892161, 0.00347598386, 0.00480604451, 0.00241213851, 0.0041480558, 0.00255815126, 0.00863846298, 0.00434698211, 0.00565843284, 0.00231961953, 0.00597699452, 0.00279537868, 0.00971303508, 0.00572142657, 0.00959914736, 0.0041336189, 0.0109038902, 0.00399475172, 0.0148773966, 0.0070961155, 0.0147559028, 0.00392646622, 0.011197675, 0.00526618958, 0.0135512576, 0.00404624408, 0.00743194902, 0.00241899025, 0.00428778445, 0.00207392918, 0.00547516532, 0.00225342065, 0.00515840435, 0.00323582185, 0.00502484618, 0.00368276169, 0.00851093233, 0.00989034772, 0.0054979003, 0.00811105594, 0.0182396527, 0.00493366877, 0.0200550612, 0.0223338734, 0.0241032969, 0.022642808, 0.0288200267, 0.00447695376, 0.0181340314, 0.0278639495, 0.0141199026, 0.0148470337, 0.0209089611, 0.00913548097, 0.012355282, 0.0078111426, 0.0125458892, 0.00869836658, 0.0105993077, 0.00838184543, 0.00990608614, 0.0111815641, 0.0132144252, 0.0114753619, 0.00772814546, 0.00741298264, 0.00962654967, 0.00666975509, 0.00679575466, 0.00473340694, 0.00580473291, 0.00466881273, 0.00739641627, 0.00574174197, 0.00494966051, 0.00287461141, 0.00369312475, 0.00457102479, 0.00553602818, 0.00355716236, 0.00411847699, 0.00230692956, 0.00338261249, 0.00355453696, 0.00693419809, 0.00476293033, 0.00548733538, 0.00381081016, 0.00285471184, 0.00237565883, 0.00682624336, 0.00507043209, 0.00475108344, 0.00498473831, 0.00530247809, 0.00470021227, 0.00945064332, 0.00638517085, 0.00534967612, 0.00531686796, 0.00591033464, 0.0061954204, 0.00945314486, 0.00728995679, 0.00539533934, 0.00416296534, 0.0052176672, 0.00498681283, 0.00702843489, 0.0060617323, 0.00433217455, 0.00425629644, 0.00610709982, 0.00394403189, 0.00822991226, 0.00468188059, 0.0038798037, 0.00594388042, 0.00649332441, 0.00374871329, 0.00805685297, 0.0058125481, 0.00868515298, 0.00651351037, 0.00633233786, 0.00435562106, 0.00880576763, 0.00567167625, 0.00711130071, 0.00706118625, 0.00620059017, 0.00606907997, 0.0107865511, 0.00573443156, 0.00635525724, 0.00627268711, 0.00553458417, 0.00494719483, 0.00794533547, 0.00497956621, 0.00639805617, 0.00615205616, 0.00647790916, 0.00571392104, 0.00751760136, 0.0061080954, 0.00809671637, 0.00705381902, 0.00415172102, 0.00345277041, 0.0111793438, 0.00647555664, 0.00625695894, 0.00806925166, 0.00768382521, 0.00745486515, 0.0132236136, 0.00743542193, 0.00865034945, 0.00748588238, 0.0123198396, 0.00686049508, 0.00722875912, 0.00981983542, 0.00830039289, 0.00633021398, 0.00750356121, 0.00673339004, 0.00920048077, 0.00657039369, 0.00846060738, 0.0100925444, 0.00915070437, 0.00929287542, 0.011982481, 0.00564272655, 0.0110644456, 0.00995475892, 0.00883435924, 0.00797412079, 0.0111649903, 0.00653639063, 0.0102361543, 0.00968603417, 0.00780317839, 0.00714075053, 0.0106471451, 0.0065522017, 0.00908848457, 0.0133573422, 0.0105333598, 0.00787804741, 0.0116994297, 0.0105486074, 0.0104817888, 0.013638882, 0.0144790448, 0.00627230061, 0.0118665881, 0.00917552132, 0.00976126548, 0.00758737093, 0.00585218426, 0.0043355017, 0.00828465354, 0.00547245517, 0.00500763208, 0.00532297697, 0.00491594244, 0.00546229677, 0.00628477195, 0.00456729718, 0.0041170083, 0.00525968662, 0.00468413858, 0.00475640548, 0.00749514205, 0.00568290986, 0.00466370815, 0.00481935963, 0.00369659183, 0.00686465809, 0.0125723397, 0.00550323445, 0.0045929784, 0.00709119206, 0.0062223128, 0.0062133614, 0.0129337078, 0.00575123588, 0.00647867424, 0.00522852177, 0.00630228268, 0.00504563237, 0.00861540623, 0.00368383736, 0.00433933735, 0.00599524658, 0.00514655467, 0.00428199861, 0.00825537648, 0.00549869286, 0.00661512325, 0.00959922839, 0.00766763045, 0.00764707848, 0.00789138302, 0.0103615727, 0.00943752006, 0.0178548992, 0.0118990112, 0.0115140863, 0.0175159927, 0.0123881018, 0.0121398708, 0.0179869179, 0.0120487493, 0.0095500946, 0.0203708652, 0.0120808724, 0.013832665, 0.0152678359, 0.011316645, 0.00577928964, 0.0115573704, 0.00664376793, 0.00777815841, 0.0114301806, 0.00788530428, 0.00748000341, 0.018378038, 0.00894603506, 0.00791936088, 0.0111354366, 0.00802123081, 0.00739809684, 0.0162682477, 0.00802974962, 0.00673097977, 0.0100472681, 0.00415027607, 0.00463349046, 0.00863563363, 0.00668636803, 0.00586440973, 0.00802399684, 0.00430909498, 0.00613755966, 0.0118681593, 0.00685286755, 0.00748704839, 0.00987898838, 0.00513408473, 0.00832435582, 0.0130611183, 0.00732298987, 0.00807597581, 0.0153379813, 0.00696367305, 0.0114528649, 0.0161811616, 0.0130367884, 0.00901340321, 0.0134085789, 0.00892541092, 0.0097080553, 0.0138210254, 0.0116825989, 0.00716643874, 0.00974966679, 0.00627688505, 0.0106244748, 0.0132557983, 0.0106255477, 0.00657916674, 0.012460093, 0.00777409598, 0.0130849332, 0.0117494883, 0.0128136361, 0.00953380857, 0.0183206052, 0.00912183523, 0.0153392907, 0.0105459895, 0.013621347, 0.00840157736, 0.014163482, 0.0082417326, 0.0123875998, 0.0127182938, 0.0109551447, 0.00690424303, 0.012898867, 0.00707785878, 0.00854299031, 0.0207800008, 0.0132553512, 0.0103945369, 0.0138773071, 0.00608933717, 0.00739256619, 0.00785441045, 0.00595522532, 0.00538121071, 0.00704953168, 0.00449247332, 0.00508471904, 0.00461193081, 0.00361883361, 0.00312759657, 0.00528600998, 0.00378135405, 0.00500240317, 0.00484228367, 0.00403832318, 0.0031521793, 0.00497995364, 0.0043528052, 0.00635817228, 0.00705270609, 0.00428492296, 0.00409402046, 0.00696677342, 0.00517257722, 0.00610717526, 0.0080316104, 0.00672869105, 0.00771749252, 0.0103268567, 0.0091355769, 0.00762341404, 0.00867460761, 0.00485702325, 0.00517685292, 0.00633977167, 0.00454611098, 0.00582652958, 0.00586456526, 0.00464389287, 0.00534434523, 0.00531478086, 0.00510292547, 0.0067089675, 0.00790756103, 0.00560137676, 0.00585493213, 0.00562562188, 0.00448510936, 0.00698936731, 0.00563985156, 0.00598012796, 0.00296018156, 0.00458092149, 0.00343447854, 0.00841802265, 0.00620531663, 0.00388644356, 0.00313425018, 0.00834969711, 0.00391468639, 0.00809990708, 0.00687676854, 0.00624078047, 0.0046586683, 0.007220509, 0.00843359251, 0.0104035949, 0.00895705912, 0.00744985323, 0.00645208498, 0.00698451744, 0.00830778759, 0.00674097193, 0.00989945699, 0.00474619074, 0.0126238791, 0.00704991212, 0.00784539711, 0.00665761065, 0.0104524428, 0.00345955766, 0.0119086234, 0.00670275558, 0.00816780608, 0.00903728511, 0.00687842676, 0.00317888078, 0.00669508288, 0.00532217417, 0.0075108083, 0.00826025382, 0.00571328634, 0.00387413381, 0.00501025561, 0.00649269996, 0.00720853498, 0.00694039278, 0.00614516204, 0.00434263283, 0.00721573271, 0.00779057108, 0.00852727704, 0.0131858038, 0.0137649653, 0.00789253693, 0.00875219423, 0.0124213109, 0.0131059354, 0.0138669079, 0.0128917033, 0.00722204102, 0.0100487815, 0.00821787864, 0.0127108432, 0.0139165791, 0.0121769831, 0.00689797569, 0.011047367, 0.0165363327, 0.0178403482, 0.0241151415, 0.0257847197, 0.0109853167, 0.00915306527, 0.0135189909, 0.0159211401, 0.0138664916, 0.0164082963, 0.00929161161, 0.00917422492, 0.0169780254, 0.0182479098, 0.0220512487, 0.018966658, 0.0127586173, 0.0162865035, 0.0160636436, 0.0137957865, 0.0201169979, 0.0185818877, 0.0105960183, 0.0113110598, 0.0102253305, 0.0153930392, 0.0175158102, 0.0180051196, 0.0154460967, 0.0157126151, 0.0105716353, 0.0134440493, 0.0122419316, 0.0137630692, 0.0114130499, 0.0114790034, 0.010514183, 0.0167261623, 0.0133621879, 0.0255768225, 0.0235326365, 0.0173827466, 0.0159040466, 0.0214840807, 0.0161931217, 0.0172253419, 0.0163302217, 0.00958705973, 0.00845027249, 0.0108372178, 0.00757423695, 0.0135011589, 0.0114391781, 0.0110071898, 0.0120977405, 0.0107895238, 0.014162044, 0.0160323679, 0.0110989502, 0.00909228995, 0.0115242917, 0.0117928535, 0.0122099956, 0.0172146168, 0.0131317526, 0.0120715033, 0.0156690031, 0.0169946272, 0.0131819937, 0.0200803746, 0.0155732194, 0.00924050435, 0.0105611924, 0.0103021534, 0.0121688982, 0.018033009, 0.014223096, 0.00695699314, 0.0137277357, 0.0124947531, 0.0146070328, 0.0182195827, 0.0188053735, 0.0129248826, 0.0202121921, 0.0140244737, 0.0167817138, 0.0188884586, 0.0161015447, 0.0099443, 0.01419598, 0.00854911469, 0.0119798556, 0.00820605271, 0.0150826992, 0.01081521, 0.01471485, 0.0145222126, 0.0264366139, 0.0128160315, 0.0139443232, 0.01292855, 0.01248466, 0.00770568848, 0.0140470071, 0.0113663813, 0.0120018879, 0.00874378, 0.01216966, 0.00736570638, 0.0140731186, 0.0115001136, 0.0098149702, 0.00628987, 0.01269637, 0.00564659992, 0.0102346726, 0.010886753, 0.00997991767, 0.00701532, 0.01266195, 0.00564864604, 0.0103345588, 0.0119503848, 0.0105502699, 0.0076804, 0.01139631, 0.00554642314, 0.0115578603, 0.0109054279, 0.00891263038, 0.00828137, 0.00765128, 0.00343123404, 0.00649213791, 0.00775084458, 0.00432067784, 0.00617017, 0.00699079, 0.00306474674, 0.00454612635, 0.00600452349, 0.00361277629, 0.00538974, 0.00663737, 0.00361819402, 0.00571295619, 0.00815383345, 0.00536807254, 0.00561239, 0.00795094, 0.00562986685, 0.00637722854, 0.00618064729, 0.00674576592, 0.00592286, 0.00853697, 0.00562015362, 0.00560928043, 0.00466585532, 0.00423486764, 0.00509034, 0.00458406, 0.00234043668, 0.00313953939, 0.00416416908, 0.00290074735, 0.00366101, 0.00654551, 0.0058486904, 0.0100663956, 0.0165213961, 0.0263666976, 0.02819156, 0.01126174, 0.0108042657, 0.0157078505, 0.0139952935, 0.0159206856, 0.00981548, 0.01239868, 0.011537319, 0.0144641427, 0.0122565525, 0.0113456147, 0.00660916, 0.00993248, 0.0097674625, 0.0107805785, 0.0103576872, 0.0117341001, 0.00857817, 0.00726548, 0.00868899282, 0.00706210313, 0.0100172833, 0.00865941215, 0.01173766, 0.01718834, 0.0132055366, 0.00902597606, 0.0108619398, 0.00934626535, 0.01416974, 0.01838781, 0.0135418214, 0.0143309394, 0.0152019504, 0.0115872752, 0.0182943, 0.02070469, 0.0184398461, 0.0179439541, 0.0174275525, 0.0155167906, 0.02341554, 0.02517183, 0.040910963, 0.0508337803, 0.0945576876, 0.0709968507, 0.03014164, 0.04350919, 0.146929026, 0.0566982888, 0.177002907, 0.0446348824, 0.04531237, 0.05199163, 0.035679847, 0.0204352252, 0.0779318139, 0.0247374121, 0.01841088, 0.01917768, 0.0121517489, 0.0236673597, 0.0257383212, 0.0224924833, 0.01094895, 0.03728021, 0.0141646666, 0.0434394628, 0.0242538359, 0.0290684775, 0.01093857, 0.03179374, 0.0123131042, 0.0255291052, 0.0130370334, 0.016140148, 0.00756738, 0.01605114, 0.00741180731, 0.0138804968, 0.0101513667, 0.0106652835, 0.00908511, 0.00668679, 0.00458529824, 0.00703156041, 0.00605605869, 0.00704347948, 0.00539601, 0.00609466, 0.00572923897, 0.00719444174, 0.00472494354, 0.00409179553, 0.00356182, 0.00354688, 0.00777187524, 0.00664080167, 0.00614859955, 0.00853832718, 0.00520529, 0.00403273, 0.00839212723, 0.00822574832, 0.0066148974, 0.00733805634, 0.00720751, 0.00568216, 0.0101247719, 0.00744336471, 0.0102535123, 0.0102755306, 0.0100011, 0.00840161, 0.00735971378, 0.0078634182, 0.00843114406, 0.0109087164, 0.01045182, 0.01036513, 0.00464950129, 0.0037339814, 0.00397601677, 0.00611170894, 0.01274307, 0.01675705, 0.00973749347, 0.0220918171, 0.0337356366, 0.0112914797, 0.03180331, 0.03716264, 0.0180867724, 0.018861359, 0.0223747194, 0.0202555377, 0.03860674, 0.02042109, 0.00821569096, 0.00390387583, 0.00514586596, 0.00515611935, 0.00961893, 0.00546603, 0.00260260608, 0.00378905213, 0.00539469765, 0.0054950011, 0.0078414, 0.00486362, 0.00392244384, 0.00565778883, 0.00738304015, 0.00815055706, 0.01037016, 0.00605368, 0.00382855302, 0.00594775286, 0.00846263394, 0.0229899399, 0.02304573, 0.01084668, 0.00567139219, 0.00466023665, 0.0159875788, 0.00963602774, 0.0151689975, 0.00546463905, 0.00496430369, 0.00413560914, 0.00572362915, 0.0182022117, 0.07721751, 0.0104729, 0.0109902509, 0.0244209897, 0.0537096709, 0.0438520312, 0.07585398, 0.01795847, 0.0217236653, 0.0454722047, 0.0577274635, 0.0492549278, 0.14275105, 0.01951931, 0.0261407215, 0.0299687721, 0.0385460705, 0.0326687023, 0.05047247, 0.0134461, 0.00855563581, 0.0144912489, 0.0224744473, 0.0193972867, 0.02936982, 0.01148636, 0.0056252107, 0.00863200147, 0.0215568319, 0.0158377029, 0.015718, 0.00910845, 0.00437014317, 0.00436181249, 0.00984333828, 0.012620219, 0.02032383, 0.00795337, 0.00483707013, 0.00682344427, 0.0137968762, 0.00952971168, 0.02442283, 0.00541471, 0.00530960597, 0.00623314362, 0.0119921658, 0.0117625017, 0.04210667, 0.00820518, 0.0123212831, 0.0285566729, 0.107925572, 0.110325791, 0.18842772, 0.07193349, 0.11812114, 0.161895528, 0.100850403, 0.120347939, 0.10785638, 0.04485428, 0.0489628091, 0.0693068504, 0.0653709471, 0.0912797377, 0.07719012, 0.02361022, 0.0229706075, 0.0385064483, 0.0548907891, 0.0404574126, 0.05351146, 0.0180557, 0.0168688353, 0.0270493459, 0.0330653824, 0.0258585252, 0.0575783, 0.01428409, 0.0205347613, 0.0496457554, 0.0497690924, 0.00865752064, 0.0148171, 0.0051184, 0.0110289305, 0.00596156623, 0.0127607025, 0.00706454786, 0.03415282, 0.01121033, 0.026577862, 0.0180476531, 0.0191799793, 0.0115849013, 0.04290834, 0.01406134, 0.0372234397, 0.0183785055, 0.0176695343, 0.0108723855, 0.02451117, 0.01297803, 0.0148391826, 0.0434036367, 0.02177044, 0.0178922173, 0.01407811, 0.01573716, 0.0195207018, 0.0401242934, 0.0219404157, 0.0184370931, 0.02049801, 0.01345246, 0.0156274382, 0.0151643744, 0.0116009153, 0.0123673491, 0.01498465, 0.01179566, 0.00680632191, 0.0126261264, 0.0204731915, 0.0136705935, 0.03461063, 0.01941997, 0.0280309338, 0.0666289851, 0.0502250977, 0.0173022691, 0.04260864, 0.01494794, 0.011391785, 0.0132462615, 0.0188977011, 0.0196297523, 0.02376389, 0.01229406, 0.0161150657, 0.0204423834, 0.0170645677, 0.0236022379, 0.02820896, 0.01786776, 0.0116335917, 0.0128732575, 0.0210976638, 0.028481137, 0.03427745, 0.0158748, 0.0076026055, 0.0119221481, 0.0240511522, 0.0125029515, 0.02819739, 0.0129006, 0.00994135346, 0.0135718742, 0.0233531147, 0.0148057463, 0.03181821, 0.01655691, 0.0128564602, 0.0322469585, 0.0234687533, 0.0212119501, 0.02951857, 0.01725438, 0.0116392625, 0.0316928141, 0.0323395282, 0.0311496947, 0.03475105, 0.03501726, 0.0144438669, 0.0348891355, 0.0419823863, 0.0339682661, 0.04788389, 0.02749206, 0.0119987549, 0.0235604309, 0.0228460059, 0.0111596473, 0.0489179, 0.02984111, 0.0103915855, 0.0251278058, 0.0354646258, 0.0135328555, 0.03198143, 0.02663197, 0.00659311889, 0.0177177265, 0.0152056059, 0.00795847736, 0.03376428, 0.01687631, 0.00789812766, 0.015126152, 0.0116805192, 0.0112925554, 0.0384389, 0.01576529, 0.00749950996, 0.0155690005, 0.0115603507, 0.0103259981, 0.03042213, 0.00951616, 0.00564982183, 0.00936876051, 0.0108405557, 0.0115734674, 0.04138183, 0.02534221, 0.0102068586, 0.00836591609, 0.0122838998, 0.00860795937, 0.01909007, 0.00842358, 0.00540838158, 0.00305692293, 0.00585085945, 0.0036667455, 0.01700209, 0.01107473, 0.00425716536, 0.00565310149, 0.00720674777, 0.00942294206, 0.01580508, 0.01574969, 0.00573079009, 0.00819628593, 0.0102246013, 0.0120821716, 0.01701071, 0.01256601, 0.00702801859, 0.00739849498, 0.0102058547, 0.0147600137, 0.02341329, 0.01312972, 0.00455456553, 0.00796583015, 0.00961725134, 0.0188438911, 0.01839206, 0.01786421, 0.00730097061, 0.0088237701, 0.00864868611, 0.0118948957, 0.02022739, 0.01283911, 0.00508808298, 0.00535200909, 0.00565929059, 0.00692253746, 0.01277782, 0.01348574, 0.00816939026, 0.00758547103, 0.00682539633, 0.0075340909, 0.0158924, 0.01367892, 0.00732027972, 0.00599954464, 0.00678678136, 0.00742536783, 0.01671898, 0.01322908, 0.00928456895, 0.00931853149, 0.00925563928, 0.0110825142, 0.02127535, 0.01417543, 0.0125032049, 0.0145857921, 0.0144249219, 0.0150937671, 0.02150358, 0.011792, 0.0126381349, 0.0256531034, 0.0258025974, 0.0263136066, 0.03514201, 0.01779846, 0.0214709267, 0.0517947711, 0.0166101549, 0.0455717184, 0.00963526, 0.01400716, 0.0224934109, 0.0184887163, 0.00554906949, 0.0308119413, 0.01290685, 0.00315325, 0.00533007365, 0.012414814, 0.0127852103, 0.0184009187, 0.00959991, 0.0043055, 0.00432323478, 0.016011415, 0.0203954484, 0.0157242566, 0.01240086, 0.00963621, 0.0146429865, 0.015322282, 0.0169339143, 0.0155194635, 0.01212893, 0.00775111, 0.0450175628, 0.00879088044, 0.0147802141, 0.0111011546, 0.01069202, 0.00521799, 0.0170888808, 0.00879252236, 0.0327964276, 0.0123378383, 0.04232414, 0.01220463, 0.0267691631, 0.0133427894, 0.0468895398, 0.0342389941, 0.07105272, 0.01818883, 0.0146037377, 0.0293865353, 0.0513965152, 0.0282108393, 0.04041411, 0.0105389, 0.00739215268, 0.00873870682, 0.0221340843, 0.0120252166, 0.06081542, 0.01756753, 0.00891898386, 0.0140450802, 0.0228559803, 0.016962707, 0.06716493, 0.02343601, 0.0113623841, 0.0195710268, 0.0191729646, 0.0231624655, 0.03382995, 0.0134657, 0.00896573253, 0.0152250817, 0.0131371133, 0.0223285854, 0.01735067, 0.01533707, 0.0157021116, 0.0143079013, 0.0146352416, 0.0143898195, 0.01614103, 0.01472451, 0.0139064053, 0.0129583413, 0.019895291, 0.0161323808, 0.01562871, 0.01914005, 0.0286081973, 0.0121367779, 0.0274754446, 0.0113241915, 0.01009084, 0.0133958, 0.0175205525, 0.0155927194, 0.0206486788, 0.0187826827, 0.03017619, 0.01394372, 0.0132776909, 0.00636157533, 0.015846841, 0.0114806909, 0.01015858, 0.00649521, 0.0128236273, 0.0045472295, 0.0197153222, 0.00770821935, 0.0083886, 0.00544378, 0.0111174146, 0.00404447224, 0.021910321, 0.0103267301, 0.01195259, 0.0166257, 0.019637648, 0.0172803178, 0.0124051124, 0.0110265072, 0.018427, 0.01385428, 0.00896156766, 0.01081701, 0.0117105125, 0.00629745284, 0.01384831, 0.00938575, 0.0113571789, 0.00610000128, 0.011741491, 0.00710552232, 0.01082667, 0.01156324, 0.018917691, 0.0206929278, 0.0211618841, 0.00988108292, 0.02867108, 0.01639544, 0.0187813193, 0.0258192234, 0.0235400014, 0.0102559086, 0.01109179, 0.01704529, 0.0163511783, 0.0115632052, 0.0214407016, 0.00757561345, 0.01263719, 0.01408747, 0.0114640137, 0.00730641512, 0.0221861396, 0.0075941924, 0.01618053, 0.0087021, 0.017338872, 0.0155032985, 0.0345912948, 0.0175298713, 0.03870448, 0.0335095, 0.0278860498, 0.0164587684, 0.0320055969, 0.0205471925, 0.02420577, 0.0200774, 0.0285666659, 0.0263282526, 0.0326016657, 0.048133485, 0.06433821, 0.02583158, 0.0660825223, 0.0918892249, 0.0376045294, 0.073113434, 0.01922574, 0.02048187, 0.0684285462, 0.0103449319, 0.010263578, 0.0672152713, 0.00828618, 0.01150315, 0.0166368075, 0.0113280946, 0.0141691687, 0.0307336301, 0.01999182, 0.01707136, 0.0348348804, 0.028616406, 0.0374515802, 0.0191904977, 0.01442064, 0.01174842, 0.0165742971, 0.0136226984, 0.0180698894, 0.00849853177, 0.01039887, 0.01117481, 0.0153554054, 0.00785016734, 0.0122981565, 0.0103115644, 0.00558277, 0.00483945, 0.00759185664, 0.00475298893, 0.00731631042, 0.00959686376, 0.00867913, 0.00582056, 0.0101948651, 0.00626630569, 0.00648858584, 0.00369077269, 0.00518122, 0.00241994, 0.00408768142, 0.00354854832, 0.00515712751, 0.00348774041, 0.00571016, 0.00351268, 0.0051997914, 0.00451285904, 0.00871242955, 0.00470823608, 0.00597442, 0.00712019, 0.00802419893, 0.00458180811, 0.00792600587, 0.00505241798, 0.00601875, 0.00373399, 0.00589823304, 0.0030387491, 0.0122297956, 0.00760242622, 0.00804526, 0.0082025, 0.005892043, 0.00605890248, 0.00784845557, 0.0113602104, 0.01355621, 0.01363842, 0.0106710708, 0.0102614854, 0.015010532, 0.0138721196, 0.01419251, 0.01633235, 0.00964784808, 0.00873160921, 0.0110239685, 0.0113810562, 0.01398323, 0.00982156, 0.00849909894, 0.00597254606, 0.00704727275, 0.0060640513, 0.01079817, 0.0089554, 0.00594926951, 0.01583598, 0.0145029938, 0.00964937825, 0.01998515, 0.00873706, 0.00659899274, 0.0101101538, 0.00775166275, 0.00718669361, 0.00914234, 0.01141744, 0.00511645386, 0.00465446711, 0.0100636408, 0.00571570871, 0.00598523, 0.01265301, 0.00675336132, 0.00803995691, 0.0168059412, 0.00946723204, 0.01470972, 0.02191374, 0.00968350563, 0.00852705631, 0.0187415332, 0.0123756044, 0.0127425, 0.03568299, 0.00916481018, 0.00710153719, 0.0208192673, 0.0168093052, 0.01555977, 0.01390864, 0.00816471316, 0.00568260811, 0.0155065665, 0.0158145856, 0.01800909, 0.00741805, 0.00605980773, 0.00418831687, 0.0135407951, 0.00804596115, 0.00915185, 0.00569039, 0.0067798933, 0.00520716608, 0.0102033513, 0.00638279039, 0.00494676, 0.00768006, 0.00959771592, 0.00519069005, 0.00959402137, 0.0193555448, 0.04497026, 0.03722372, 0.0309410356, 0.00885007251, 0.0299828388, 0.0153544229, 0.03490141, 0.03072248, 0.0210620482, 0.00450161379, 0.0187083744, 0.0127391899, 0.0169565, 0.01695751, 0.0134453541, 0.0101718083, 0.0142388334, 0.01078445, 0.01554943, 0.0137221, 0.0121419709, 0.00871667266, 0.0127668921, 0.0143670263, 0.013194, 0.01242084, 0.0131898373, 0.0113481767, 0.0209586509, 0.0285119861, 0.02022936, 0.01479098, 0.0124496296, 0.0127920555, 0.013654843, 0.01453136, 0.00766363, 0.00770055, 0.0080138389, 0.0104660429, 0.0125237331, 0.0128469383, 0.00978401, 0.00796956, 0.0120345503, 0.011070881, 0.0127598727, 0.0103459088, 0.01254737, 0.01266942, 0.0106718764, 0.00696448144, 0.0119044948, 0.0101366881, 0.01200492, 0.00985898, 0.00962087139, 0.0119873602, 0.012072891, 0.0111122997, 0.01323617, 0.00750916, 0.0127190137, 0.0105707487, 0.0114274239, 0.00933757052, 0.01038036, 0.00466098, 0.0116451113, 0.0115837548, 0.0117316954, 0.0137336757, 0.0085598, 0.0058048, 0.00819934439, 0.00897705182, 0.0114141358, 0.00903989095, 0.0059083, 0.00426992, 0.00498259626, 0.0103853438, 0.00965856109, 0.00928506069, 0.00618725, 0.00751346, 0.0104045048, 0.0122300442, 0.00929118693, 0.00528974459, 0.00516245, 0.00635428, 0.0106659066, 0.0117215989, 0.0100586964, 0.00690946681, 0.00498203, 0.00626565, 0.00750772702, 0.0112558529, 0.0151828798, 0.00973987486, 0.00591781, 0.00500104, 0.00859009009, 0.0103876283, 0.0145786731, 0.0123487841, 0.00732407, 0.00581919, 0.00888782274, 0.0155237634, 0.0208329801, 0.014494244, 0.01310239, 0.00611329, 0.0143918088, 0.0104334522, 0.0188404042, 0.0120944418, 0.00903265, 0.00401353, 0.00607750425, 0.00469077891, 0.00791842397, 0.00907623861, 0.00537682, 0.00384244, 0.00818232726, 0.00749578141, 0.0104034636, 0.0125624696, 0.00601603, 0.00332984, 0.00768886227, 0.00649612397, 0.00872631185, 0.00975108426, 0.00508053, 0.00423064, 0.00675569382, 0.00550628034, 0.0137993488, 0.0165635534, 0.00670793, 0.00516958, 0.0109307328, 0.0105840918, 0.0274766926, 0.0338966176, 0.01502196, 0.00548585, 0.0073269289, 0.00912714284, 0.0101598371, 0.0173916444, 0.01133555, 0.00411672, 0.00570226135, 0.00739959534, 0.0077447556, 0.0141588207, 0.00693628, 0.00384409, 0.00589861255, 0.00583978044, 0.00825091265, 0.0113915801, 0.00719004, 0.00496742, 0.00719202077, 0.00916066393, 0.0121996552, 0.0156660154, 0.01808988, 0.00666885, 0.00835014228, 0.0119782351, 0.0156906396, 0.0198418107, 0.01203687, 0.00663946, 0.00815395731, 0.00810832437, 0.0124182282, 0.0132740932, 0.00708333, 0.00430291, 0.00658075651, 0.00537802372, 0.0107569899, 0.0128362868, 0.01364744, 0.01391146, 0.0131143322, 0.0164961554, 0.0227543004, 0.0159165766, 0.01320555, 0.01912017, 0.018559631, 0.0182264931, 0.0206354298, 0.0151704149, 0.01354875, 0.01547306, 0.0158451591, 0.0139463833, 0.0139868213, 0.0123519246, 0.01035588, 0.00851747, 0.0141459946, 0.00888221711, 0.0196524579, 0.0143577121, 0.0131307, 0.01646622, 0.0190785956, 0.0161060244, 0.0197961293, 0.0141596599, 0.02036083, 0.01673828, 0.0202716067, 0.0165433306, 0.0341379866, 0.0271529295, 0.03236513, 0.02945618, 0.0653666034, 0.0232518893, 0.0769685209, 0.0308497548, 0.01653598, 0.0128371, 0.00776101742, 0.00402151886, 0.0472851284, 0.0100577604, 0.00580837, 0.00351586, 0.0059929085, 0.00946214609, 0.0288369022, 0.0101639768, 0.00670497, 0.00295323, 0.0113177011, 0.0205025878, 0.0156220393, 0.0087347636, 0.01000879, 0.00501841, 0.0106872125, 0.0109394183, 0.0165123418, 0.00812429748, 0.00808343, 0.0048638, 0.00897796731, 0.0100086937, 0.0196084734, 0.00873447396, 0.00808476, 0.00584578, 0.0129500125, 0.0159820821, 0.0179256536, 0.0216355603, 0.01116764, 0.01057247, 0.0160855465, 0.0126179606, 0.019620074, 0.0245585181, 0.01848034, 0.0119889, 0.0133669898, 0.0147398897, 0.0205311179, 0.025465386, 0.01534402, 0.00667757, 0.0129736103, 0.0135319466, 0.0169462301, 0.0271046385, 0.01092953, 0.00718121, 0.0124276876, 0.00959517714, 0.00698585762, 0.0182133522, 0.01171745, 0.00630774, 0.0137080261, 0.00721646752, 0.0125595191, 0.0091023827, 0.01562734, 0.00637724, 0.0140644675, 0.00772312889, 0.0130881183, 0.0100586917, 0.01764984, 0.00840808, 0.0127673475, 0.0111624831, 0.0116097331, 0.0233954731, 0.01546437, 0.00861589, 0.0174405146, 0.0169194713, 0.0159924254, 0.0266052932, 0.03306788, 0.01473839, 0.0171996672, 0.0254588593, 0.0312285163, 0.0254835673, 0.01477329, 0.01094351, 0.0290317833, 0.0161520466, 0.0203536265, 0.0134154623, 0.0082823, 0.00693288, 0.0154426517, 0.0118858544, 0.0288381819, 0.0191146228, 0.00954401, 0.00809491, 0.0175996237, 0.0248415209, 0.0459630936, 0.0144971004, 0.0119481, 0.00862861, 0.0256513953, 0.0309502333, 0.0348920003, 0.0178307425, 0.01768009, 0.01616977, 0.0212701131, 0.0354670919, 0.0235121697, 0.0219995603, 0.01855815, 0.01264088, 0.0139311859, 0.01706044, 0.0149410767, 0.0106922043, 0.01119129, 0.00314581, 0.0130638489, 0.00992943253, 0.00565844821, 0.00741023524, 0.00425758, 0.00209218, 0.0043184571, 0.00332025555, 0.00335928774, 0.00400412502, 0.00346433, 0.00404365, 0.00730491849, 0.0141561786, 0.013274367, 0.0139109381, 0.03476274, 0.00456255, 0.0132003548, 0.0183264613, 0.0566962473, 0.0134134805, 0.01792098, 0.00532166, 0.0175725129, 0.023037618, 0.0221422315, 0.0127671314, 0.02653895, 0.0133755, 0.0226711761, 0.0321353152, 0.0238742232, 0.0169436093, 0.03238251, 0.01606997, 0.010446161, 0.0284193344, 0.0176866464, 0.0148393372, 0.03988631, 0.02329848, 0.0136301145, 0.0213579591, 0.0187478438, 0.0196136627, 0.03517235, 0.00675304, 0.00968618598, 0.0125429723, 0.014348032, 0.0179704335, 0.01541362, 0.00452064, 0.0106553854, 0.00938614551, 0.0178625118, 0.0244615953, 0.06665772, 0.01910502, 0.0330065675, 0.0177232623, 0.0463808067, 0.0447450653, 0.06081928, 0.01938976, 0.0443433672, 0.0195143577, 0.0240704436, 0.0459227487, 0.02311531, 0.00766352, 0.0366962738, 0.0126542514, 0.0187430456, 0.0152542358, 0.01420876, 0.0085228, 0.0387768075, 0.0140168797, 0.0190234315, 0.0172066651, 0.01339494, 0.00766823, 0.0368204862, 0.0126563674, 0.0118810013, 0.0123281609, 0.01259999, 0.00738215, 0.0224817824, 0.00872962456, 0.0117564546, 0.0127376243, 0.01176299, 0.00972354, 0.0486313477, 0.0123460442, 0.0103091421, 0.0156735312, 0.01358034, 0.01005809, 0.0249004643, 0.0140694855, 0.013960016, 0.0245567355, 0.01239593, 0.00775477, 0.0216817427, 0.00700427964, 0.0107762329, 0.0105989221, 0.00788347, 0.00698804, 0.0149241947, 0.00768948812, 0.0185763426, 0.0178156998, 0.01180165, 0.00610047, 0.0134767992, 0.00759645645, 0.0148133142, 0.0122738481, 0.00518646, 0.00512709, 0.0131113781, 0.00608934881, 0.00892227329, 0.0119488081, 0.00765157, 0.00496288, 0.00800643209, 0.00470599346, 0.00583473314, 0.00854030903, 0.00534013, 0.00688684, 0.00640418241, 0.00500322226, 0.00693153171, 0.00582270836, 0.00617384, 0.0074668, 0.0117003843, 0.00794757158, 0.0122655602, 0.00995456986, 0.00725444, 0.00908471, 0.0106108012, 0.00665095309, 0.00795866642, 0.00685740681, 0.00376083, 0.00543794, 0.00792322122, 0.0051663802, 0.00697433203, 0.00766067533, 0.0036019, 0.00597125, 0.00942599121, 0.00674584275, 0.008199092, 0.00853653811, 0.00409219, 0.00501363, 0.00669978093, 0.0068796929, 0.00413462007, 0.00581874512, 0.00353818, 0.00404532, 0.00451645488, 0.0125182904, 0.00988132972, 0.0194039643, 0.04086096, 0.03514556, 0.00932588987, 0.0114545338, 0.015899973, 0.0155453989, 0.01225641, 0.0096819, 0.00972101465, 0.00500098197, 0.00453749252, 0.00632119551, 0.00388881, 0.00461156, 0.00497812033, 0.00433010748, 0.00557403825, 0.00649111904, 0.0049124, 0.00622174, 0.00517823407, 0.0063935169, 0.00544177741, 0.00599403912, 0.00810165, 0.00939069, 0.00667853747, 0.00834615529, 0.00701125804, 0.00818108115, 0.00998553, 0.01078213, 0.0073684128, 0.012248138, 0.0114966873, 0.0122654224, 0.01426944, 0.01566593, 0.00883227307, 0.0240467489, 0.0185627472, 0.0174782183, 0.02190197, 0.02278301, 0.0132593559, 0.0227737315, 0.0180821698, 0.0141643137, 0.01522815, 0.01801877, 0.0120068472, 0.0195581261, 0.0132703781, 0.0120223034, 0.01569539, 0.0137224, 0.013581044, 0.0154445078, 0.0141414274, 0.00942048896, 0.0141651, 0.01279928, 0.0168943889, 0.0162903927, 0.0193084572, 0.0113756768, 0.00828305, 0.01707799, 0.023412684, 0.0163055621, 0.0207060259, 0.0181168802, 0.01197164, 0.01583993, 0.020960493, 0.0203844626, 0.0164941233, 0.0167926773, 0.01511691, 0.0171297, 0.0247418452, 0.023419667, 0.0158604719, 0.0123588722, 0.01217901, 0.00939413, 0.0117271682, 0.022885073, 0.0147522427, 0.01296244, 0.01652629, 0.01594299, 0.0238084067, 0.0264000446, 0.0156991407, 0.0151567413, 0.02337192, 0.01761163, 0.0231949314, 0.0257817619, 0.0193690918, 0.0150909033, 0.02032514, 0.01609631, 0.0252371244, 0.0215798579, 0.0231120102, 0.0211142432, 0.02044361, 0.01369553, 0.0228696745, 0.0190038998, 0.0149707505, 0.0134847909, 0.01344763, 0.01308793, 0.017283177, 0.0219647121, 0.0193116125, 0.0142471949, 0.02185387, 0.01585402, 0.0229920521, 0.0268756654, 0.0217689537, 0.0152964247, 0.03204265, 0.01505237, 0.0190674998, 0.0224496964, 0.0229010619, 0.0171434954, 0.02809514, 0.01737104, 0.0223656, 0.03661086, 0.0361731127, 0.0221688841, 0.0297225, 0.02341051, 0.04199179, 0.03695146, 0.0393296555, 0.0332750306, 0.03611238, 0.02696561, 0.028097339, 0.0283980928, 0.0310662873, 0.0412331186, 0.02978396, 0.0186042, 0.0262072254, 0.0230124462, 0.0265328605, 0.0243685376, 0.02433949, 0.02165494, 0.0302384, 0.02569954, 0.0222959761, 0.0221456122, 0.02784131, 0.02127493, 0.02022376, 0.0277437, 0.0247230548, 0.0181515925, 0.02624966, 0.03176528, 0.02098377, 0.02240125, 0.0261235926, 0.0186706465, 0.01634676, 0.02488564, 0.03554133, 0.03146835, 0.0276953448, 0.0167971347, 0.0157544, 0.01325828, 0.0192416, 0.0229064, 0.0165815726, 0.0171514656, 0.01159129, 0.01383603, 0.02023833, 0.02020822, 0.0224284139, 0.0199639443, 0.02253282, 0.02428804, 0.03350985, 0.0176604, 0.0361489728, 0.0248052385, 0.02826302, 0.03115986, 0.03885302, 0.03182621, 0.0321265198, 0.0285690594, 0.02465365, 0.02227203, 0.03061818, 0.03777337, 0.0312962681, 0.0255958848, 0.01899681, 0.01823376, 0.03019235, 0.04277336, 0.0276128612, 0.0176226404, 0.01752965, 0.01764071, 0.02174517, 0.02254369, 0.0312625282, 0.0195381436, 0.0273568, 0.02250203, 0.02533245, 0.02596617, 0.0290496536, 0.0189893823, 0.02654559, 0.02426706, 0.04373272, 0.03736598, 0.0254558604, 0.0189554915, 0.04087151, 0.01618898, 0.06855439, 0.01352353, 0.0375469327, 0.0095718056, 0.01364289, 0.00837216, 0.02093193, 0.01149488, 0.0182090942, 0.0111638308, 0.01384566, 0.0248468, 0.03529712, 0.04129142, 0.0250941981, 0.0287224185, 0.02477761, 0.03033488, 0.03001027, 0.02412002, 0.0214564353, 0.028336091, 0.02537327, 0.01971404, 0.03525995, 0.02193154, 0.0186273977, 0.0369573571, 0.02208193, 0.02288326, 0.03120635, 0.01799733, 0.0168550573, 0.0254354272, 0.0179861, 0.0161323, 0.01658319, 0.01966908, 0.0165353026, 0.0302363522, 0.02250682, 0.02357996, 0.01990308, 0.01821585, 0.0191738531, 0.0254230555, 0.01762832, 0.02280851, 0.01751351, 0.01486828, 0.021781832, 0.0237714984, 0.01760611, 0.02687481, 0.01612218, 0.02100552, 0.0220757965, 0.0381408744, 0.02060222, 0.03171009, 0.02275211, 0.02834327, 0.0248648543, 0.0353130475, 0.02507351, 0.04143137, 0.0194764, 0.03447364, 0.0294305515, 0.0309394877, 0.03273992, 0.05249491, 0.02716913, 0.02638135, 0.0239343848, 0.0316253118, 0.02386651, 0.03515624, 0.02752238, 0.02349055, 0.019700747, 0.0299290419, 0.02678003, 0.04420693, 0.05767803, 0.02146381, 0.0217030626, 0.0712366179, 0.02515429, 0.14600441, 0.0297791, 0.017675, 0.03262947, 0.02709206, 0.00620605, 0.0363657, 0.01436684, 0.00489863, 0.01765346, 0.01837253, 0.01157256, 0.03172792, 0.03480279, 0.00632052, 0.01865798, 0.01074509, 0.02111958, 0.0201663, 0.0060424, 0.00416586, 0.0234596096, 0.00755312666, 0.01335341, 0.03342959, 0.01257801, 0.01218938, 0.05860888, 0.01140069, 0.0100051, 0.02312049, 0.01877302, 0.01747962, 0.03674771, 0.01169114, 0.00803503, 0.02631426, 0.01601971, 0.01595483, 0.03489676, 0.01934073, 0.01553361, 0.02319046, 0.01352193, 0.01420723, 0.03500201, 0.01355709, 0.00995721, 0.02769846, 0.01856796, 0.01787765, 0.02246541, 0.00982966, 0.00762222, 0.01360265, 0.00739167, 0.00849627, 0.01522274, 0.00579876, 0.0072184, 0.01269936, 0.00876302, 0.00824415, 0.01791754, 0.00658636, 0.0092725, 0.01544354, 0.0126334, 0.01352395, 0.01898891, 0.0060993, 0.01071169, 0.01558251, 0.01622755, 0.01386927, 0.02484852, 0.0095895, 0.01751515, 0.02271538, 0.02070772, 0.02288515, 0.02619299, 0.00821105, 0.01429842, 0.0177597, 0.01364127, 0.0138102, 0.01992269, 0.00627869, 0.01522893, 0.03415333, 0.02294741, 0.01460537, 0.01955751, 0.00899816, 0.01384031, 0.02494626, 0.01273279, 0.01285198, 0.0105128, 0.00650669, 0.01116105, 0.02482874, 0.01398213, 0.01433927, 0.00979079, 0.00505964, 0.00718556, 0.01958651, 0.01199971, 0.01443063, 0.00925511, 0.00612432, 0.00725139, 0.0243439, 0.01149508, 0.01290965, 0.01235958, 0.00672275, 0.00894715, 0.02482095, 0.01007632, 0.00750057, 0.00641308, 0.00690399, 0.00699993, 0.01828369, 0.007733, 0.00832038, 0.01226876, 0.00752707, 0.0060791, 0.01396849, 0.0076521, 0.00949537, 0.00768174, 0.0060217, 0.00627994, 0.0110344, 0.0055861, 0.01171927, 0.00572415, 0.00536809, 0.00700535, 0.00885452, 0.00754913, 0.0137064, 0.00711749, 0.00557643, 0.00704207, 0.01119156, 0.0091447, 0.00953779, 0.00969563, 0.00651871, 0.01026593, 0.01341306, 0.01222145, 0.01127106, 0.01170794, 0.00763951, 0.01138471, 0.01495926, 0.01525787, 0.01263832, 0.01471416, 0.00705439, 0.00846802, 0.01672184, 0.01621739, 0.01193533, 0.0130551, 0.00612962, 0.00710617, 0.01179478, 0.01268313, 0.0082334, 0.00990992, 0.00540269, 0.00873746, 0.01076765, 0.00952908, 0.0079189, 0.00883756, 0.00712287, 0.00830206, 0.01049871, 0.00897305, 0.00777768, 0.0062824, 0.00502214, 0.00439377, 0.00752299, 0.0049822, 0.00348451, 0.00523831, 0.004347, 0.00329537, 0.00706185, 0.00511128, 0.00623533, 0.00730286, 0.00565298, 0.00537137, 0.00982586, 0.00439642, 0.00529962, 0.00666992, 0.00606771, 0.00717418, 0.00859349, 0.00517502, 0.00443161, 0.00530121, 0.00512899, 0.00531445, 0.00718569, 0.00306936, 0.00511605, 0.0054709, 0.00326446, 0.00326312, 0.00431233, 0.00363232, 0.00553031, 0.00474036, 0.00332855, 0.00321242, 0.00248545, 0.00456959, 0.00521193, 0.00677295, 0.00471198, 0.00350563, 0.00749572, 0.00818772, 0.00592942, 0.00562329, 0.00699528, 0.00292907, 0.00563321, 0.00723672, 0.00525159, 0.00770214, 0.00604751, 0.00495355, 0.00668737, 0.00543583, 0.00350672, 0.00668134, 0.00308707, 0.00394298, 0.00764006, 0.00684644, 0.00405349, 0.00511393, 0.00768912, 0.00739344, 0.01241893, 0.00517055, 0.00850965, 0.00838351, 0.01126788, 0.00931614, 0.01122407, 0.00495273, 0.0060609, 0.00694478, 0.00798518, 0.00504923, 0.01087118, 0.0044664, 0.00684442, 0.00877726, 0.00647141, 0.00705097, 0.00856923, 0.00497251, 0.00546209, 0.00608354, 0.00751266, 0.00783023, 0.00612942, 0.00839376, 0.01008079, 0.00734281, 0.01527277, 0.01000885, 0.00665695, 0.00796326, 0.01243313, 0.00765549, 0.01067193, 0.00908639, 0.01028133, 0.0196122, 0.01787415, 0.01675416, 0.01120114, 0.01461833, 0.01101559, 0.02223639, 0.01574479, 0.01462359, 0.00873064, 0.01126116, 0.01111574, 0.01115565, 0.01290923, 0.01058374, 0.01821705, 0.01419042, 0.01091963, 0.01547944, 0.01444667, 0.01256425, 0.01786373, 0.0142326, 0.01302499, 0.01171443, 0.01540853, 0.01765009, 0.00860163, 0.0100326, 0.01072162, 0.00771711, 0.01440192, 0.01821733, 0.00807562, 0.00988414, 0.01070121, 0.00874885, 0.01155764, 0.01374268, 0.00779445, 0.00812683, 0.00837349, 0.00694035, 0.00951496, 0.01453286, 0.01104145, 0.00996535, 0.00889371, 0.01019603, 0.0161937, 0.01980279, 0.0112545, 0.01248497, 0.01314396, 0.01292279, 0.01653756, 0.0160918, 0.00972429, 0.00978105, 0.01207597, 0.00859917, 0.01364516, 0.02413651, 0.01184398, 0.01319798, 0.01478145, 0.00932946, 0.01780008, 0.02344398, 0.01770064, 0.01397111, 0.01273137, 0.01377871, 0.01930628, 0.02575426, 0.01444406, 0.01306549, 0.0134771, 0.01535409, 0.01770957, 0.02794434, 0.0139846, 0.01183365, 0.01486254, 0.01459138, 0.01161372, 0.02664134, 0.01491459, 0.01210405, 0.01427236, 0.01591565, 0.01172516, 0.02353979, 0.01198619, 0.01093784, 0.00890774, 0.01188489, 0.00766971, 0.01884563, 0.01184851, 0.01540568, 0.01065812, 0.01023288, 0.00948664, 0.02060874, 0.01107929, 0.01343542, 0.01279961, 0.01019075, 0.01206557, 0.02241131, 0.00794038, 0.01027324, 0.0152042, 0.01178582, 0.01640072, 0.02731892, 0.01438798, 0.01947741, 0.01668356, 0.01397048, 0.0147415, 0.02709491, 0.01886998, 0.01423364, 0.01550546, 0.01151906, 0.02541068, 0.02633896, 0.01823454, 0.01684786, 0.01260361, 0.01113036, 0.01899117, 0.01731602, 0.01537587, 0.01576478, 0.01573616, 0.00872887, 0.01253303, 0.02095929, 0.01266476, 0.01970102, 0.01177476, 0.01272135, 0.01172589, 0.01675946, 0.00959077, 0.01819482, 0.01038957, 0.01565533, 0.01520775, 0.02544441, 0.01238646, 0.01544746, 0.0104561, 0.01310885, 0.02056637, 0.03533379, 0.01821996, 0.01556628, 0.01452178, 0.01252407, 0.02239863, 0.03646151, 0.01764522, 0.01726134, 0.01591089, 0.01581301, 0.01972544, 0.02221586, 0.00875561, 0.00992103, 0.0107188, 0.0088753, 0.0202584, 0.01711969, 0.01196901, 0.02341658, 0.01373751, 0.00913928, 0.02487391, 0.01719702, 0.01120897, 0.02132987, 0.01202028, 0.01225953, 0.01294424, 0.01242443, 0.0065578, 0.01662459, 0.01253423, 0.01095289, 0.00929191, 0.0119241, 0.00725797, 0.01175139, 0.0128484, 0.00886121, 0.0089508, 0.01650578, 0.00690799, 0.00725662, 0.0109078, 0.0086718, 0.01039556, 0.01775119, 0.00838346, 0.01250854, 0.00775161, 0.00839755, 0.00858438, 0.02113308, 0.00809803, 0.01145992, 0.0086882, 0.0088003, 0.00615287, 0.02710746, 0.00729665, 0.01246148, 0.00861741, 0.01064074, 0.00861896, 0.02584501, 0.00835165, 0.01374783, 0.01164749, 0.01169238, 0.00900085, 0.02128719, 0.00736453, 0.01554985, 0.0152321, 0.01031237, 0.0120143, 0.01944682, 0.00949636, 0.02723319, 0.01680714, 0.00996049, 0.01510984, 0.03472782, 0.01600632, 0.04217731, 0.02627208, 0.017135, 0.01980113, 0.04697614, 0.01752215, 0.04890569, 0.02725298, 0.01422652, 0.01771405, 0.03323929, 0.01688001, 0.02872224, 0.02189447, 0.01383868, 0.0138257, 0.02130242, 0.01234779, 0.02146971, 0.02055364, 0.01169967, 0.01178659, 0.0157011, 0.00749756, 0.01058056, 0.01514451, 0.00796597, 0.00770625, 0.01644639, 0.00731402, 0.01068554, 0.01729329, 0.01293369, 0.00969726, 0.01786697, 0.00704866, 0.01082312, 0.01007478, 0.01177391, 0.0080654, 0.01084089, 0.00639604, 0.01126412, 0.01176394, 0.00955998, 0.00631395, 0.01240332, 0.00756187, 0.01269492, 0.01240553, 0.00875106, 0.00817004, 0.01150302, 0.00575883, 0.00770721, 0.01669624, 0.0071929, 0.01259805, 0.0143259, 0.00963196, 0.01300092, 0.03710935, 0.02226675, 0.01034128, 0.03434056, 0.01090639, 0.01370091, 0.0289415, 0.01568403, 0.01110315, 0.03104727, 0.01649281, 0.0234312, 0.03622377, 0.02326607, 0.03899394, 0.04847442, 0.02735839, 0.02555706, 0.02644889, 0.0218734, 0.0311591, 0.02957779, 0.01614406, 0.01895133, 0.01956474, 0.02112393, 0.01944665, 0.03709273, 0.03562873, 0.01757203, 0.03203784, 0.08409341, 0.03823005, 0.12970841, 0.01375507, 0.01891158, 0.02002811, 0.01899542, 0.01072005, 0.03639071, 0.01867972, 0.01665159, 0.01839357, 0.01042401, 0.0137303, 0.02245946, 0.02174154, 0.02356003, 0.01995398, 0.02176714, 0.02063527, 0.03278114, 0.02871847, 0.02246797, 0.03573486, 0.0153859, 0.03197698, 0.05013494, 0.03955403, 0.0421357, 0.02371342, 0.01488423, 0.02750986, 0.06409609, 0.0467513, 0.04406386, 0.01355178, 0.02881947, 0.03778119, 0.10537717, 0.02894448, 0.02121486, 0.02428144, 0.02593092, 0.02436069, 0.06204288, 0.05879845, 0.02214317, 0.02810016, 0.0199578, 0.01761756, 0.02638069, 0.02595554, 0.02232845, 0.04148507, 0.03013649, 0.00884255, 0.04092696, 0.04726897, 0.0299339, 0.03180654, 0.13892616, 0.00840565, 0.03868521, 0.03691505, 0.01416167, 0.02337073, 0.02809395, 0.00711349, 0.02620406, 0.02732438, 0.01744013, 0.03090528, 0.03524911, 0.01591204, 0.02402558, 0.02766795, 0.04213819, 0.03777706, 0.02793081, 0.01379055, 0.02342141, 0.02284968, 0.02530237, 0.01769663, 0.01903162, 0.01829356, 0.0167479, 0.01261618, 0.01365791, 0.02026593, 0.01410046, 0.0128903, 0.01868058, 0.01436909, 0.0159478, 0.02032876, 0.02263591, 0.01106254, 0.0196891, 0.02394628, 0.01482234, 0.01378699, 0.02836703, 0.00992033, 0.02237839, 0.02468146, 0.00948536, 0.01052197, 0.0180468, 0.00794152, 0.01548086, 0.01046389, 0.0073349, 0.00613659, 0.01344349, 0.00912354, 0.01591599, 0.0177355, 0.00657426, 0.0056611, 0.00976546, 0.00596496, 0.01325722, 0.01045812, 0.00705353, 0.00644469, 0.00768815, 0.00579855, 0.01542169, 0.01132203, 0.00773659, 0.0086042, 0.00677313, 0.00969564, 0.01357725, 0.02840206, 0.01264147, 0.01180204, 0.01058032, 0.01616817, 0.01789337, 0.02185765, 0.0112581, 0.00981924, 0.00840314, 0.00729849, 0.01303521, 0.01216875, 0.01186824, 0.00533167, 0.0071369, 0.00496458, 0.0081225, 0.00794865, 0.00816388, 0.00439018, 0.0044756, 0.00466207, 0.00871808, 0.01175333, 0.01068342, 0.00797303, 0.00661222, 0.00867773, 0.0155606, 0.01752567, 0.01241039, 0.00784648, 0.00947499, 0.00995464, 0.01496754, 0.01728392, 0.01044099, 0.00721911, 0.00801277, 0.00759028, 0.01060011, 0.0142737, 0.01133785, 0.00775168, 0.00846529, 0.00659498, 0.01137281, 0.01234032, 0.00806013, 0.0074408, 0.00738539, 0.0078658, 0.019196, 0.01359897, 0.00891925, 0.00795809, 0.00743387, 0.00852729, 0.01849933, 0.01429883, 0.00941455, 0.00696393, 0.00548419, 0.00730827, 0.01524532, 0.01164361, 0.00781059, 0.00507673, 0.00613926, 0.0078568, 0.01092633, 0.00933377, 0.0098659, 0.00544212, 0.00702834, 0.01050379, 0.01167696, 0.00766457, 0.00997545, 0.00796811, 0.00779747, 0.00771296, 0.00851316, 0.00611958, 0.01143419, 0.00739436, 0.00811041, 0.01032179, 0.01359838, 0.00683475, 0.00765707, 0.00527442, 0.00926136, 0.00852508, 0.01075248, 0.00861539, 0.00863676, 0.00684654, 0.01548208, 0.00701269, 0.01000041, 0.0134862, 0.00976517, 0.00975629, 0.01414282, 0.01378076, 0.01137377, 0.01368686, 0.01201711, 0.0077604, 0.00871727, 0.00889033, 0.00549349, 0.0048877, 0.00745329, 0.01023121, 0.00813019, 0.01175871, 0.01282638, 0.0095897, 0.00890275, 0.00677338, 0.01022495, 0.01111794, 0.00945567, 0.01067171, 0.0114583, 0.00601953, 0.00973492, 0.0068346, 0.00771468, 0.01027242, 0.00727379, 0.00718303, 0.00675017, 0.00594689, 0.00910685, 0.00941576, 0.00742932, 0.00779227, 0.00755988, 0.00807115, 0.00562763, 0.01158248, 0.00820777, 0.00999018, 0.00729469, 0.00577266, 0.00779798, 0.00965721, 0.00932195, 0.00838136, 0.02409691, 0.01424629, 0.01345331, 0.01886391, 0.01381793, 0.00974186, 0.01104367, 0.01041216, 0.00981305, 0.01389963, 0.01104859, 0.0053914, 0.01879692, 0.01574407, 0.01074999, 0.00792745, 0.00942414, 0.00709311, 0.02339504, 0.01589095, 0.00814011, 0.01208473, 0.01875694, 0.01598296, 0.032098, 0.01899351, 0.00612368, 0.00894291, 0.01645618, 0.01048858, 0.02035138, 0.02083961, 0.00998794, 0.01328864, 0.02091864, 0.00937964, 0.02333125, 0.01470667, 0.01026736, 0.01546271, 0.01777606, 0.00721687, 0.02113063, 0.01558117, 0.01003252, 0.01353466, 0.01942333, 0.01568333, 0.01469425, 0.01111154, 0.01134628, 0.01683335, 0.01412935, 0.01106773, 0.01341203, 0.02063721, 0.01023004, 0.01324758, 0.01427652, 0.00836999, 0.01828119, 0.02013658, 0.00818375, 0.01586911, 0.01956865, 0.00918154, 0.01205993, 0.01370511, 0.01108565, 0.01727507, 0.02588399, 0.01664964, 0.02153848, 0.02241428, 0.01767474, 0.02059237, 0.02001817, 0.0116527, 0.02052342, 0.01877536, 0.00807148, 0.01111524, 0.01140936, 0.01010715, 0.01368557, 0.01515588, 0.00648238, 0.00742191, 0.00618307, 0.00963905, 0.0181535, 0.02113808, 0.00970439, 0.01189123, 0.01035623, 0.00977146, 0.01939502, 0.04107514, 0.01854939, 0.01795758, 0.01034903, 0.00687654, 0.01146157, 0.01875519, 0.00981909, 0.01244152, 0.00792084, 0.00604692, 0.00810911, 0.0137866, 0.01183197, 0.011152, 0.00882173, 0.00662777, 0.01207134, 0.01601942, 0.00781261, 0.00864948, 0.00611015, 0.00626829, 0.01249745, 0.01751542, 0.00549536, 0.00596407, 0.00573088, 0.00501601, 0.01526346, 0.0131794, 0.0055772, 0.00434222, 0.00479778, 0.00456805, 0.00836612, 0.01367342, 0.00598987, 0.00632466, 0.00571138, 0.0056259, 0.01019887, 0.02136764, 0.00749606, 0.00752652, 0.00674021, 0.00736993, 0.01017173, 0.02099531, 0.0071906, 0.00771409, 0.00779428, 0.00814913, 0.01146602, 0.02052785, 0.01142854, 0.0117162, 0.01144962, 0.01032894, 0.02187927, 0.02369622, 0.01217401, 0.01301838, 0.01097859, 0.00955555, 0.02222303, 0.02207592, 0.02109506, 0.02171184, 0.01911666, 0.01131473, 0.02830158, 0.0246035, 0.01501436, 0.01516208, 0.01361697, 0.00812356, 0.01659737, 0.03057433, 0.01119269, 0.01189918, 0.01229062, 0.00832091, 0.0132311, 0.02572866, 0.00795702, 0.01114054, 0.01172779, 0.0071331, 0.01056208, 0.02005727, 0.00995271, 0.00894541, 0.00864494, 0.00665351, 0.01396302, 0.01774139, 0.00935772, 0.00851758, 0.00683179, 0.00497744, 0.00916532, 0.01492015, 0.00475184, 0.0077994, 0.00614973, 0.0046719, 0.00978493, 0.01645606, 0.00699794, 0.01104146, 0.00482485, 0.00532228, 0.00729966, 0.01499423, 0.00489552, 0.00723297, 0.00402199, 0.00422745, 0.00550723, 0.01169927, 0.0035903, 0.00477207, 0.00402287, 0.00348249, 0.00345477, 0.00804008, 0.00383433, 0.00423737, 0.00338518, 0.00527446, 0.00853898, 0.02081016, 0.01677726, 0.0179387, 0.03148206, 0.02842684, 0.01127615, 0.02294103, 0.01126462, 0.0127917, 0.01205036, 0.00942324, 0.01041488, 0.015231, 0.00753761, 0.01354285, 0.0100972, 0.0073069, 0.0160537, 0.00862805, 0.01681411, 0.01092437, 0.01025054, 0.01130161, 0.01866866, 0.01278396, 0.00832435, 0.01141755, 0.01421822, 0.01512952, 0.01780497, 0.01390503, 0.01040694, 0.00963837, 0.02746734, 0.01975189, 0.02179098, 0.01843673, 0.02646652, 0.02136477, 0.02426703, 0.021523, 0.02623549, 0.02678644, 0.04046812, 0.03383199, 0.02483529, 0.0267441, 0.0283172, 0.03406681, 0.03099637, 0.03389905, 0.02212574, 0.03179798, 0.02438566, 0.0269824, 0.02374668, 0.0283402, 0.0182099, 0.02698654, 0.03349414, 0.03448178, 0.02804661, 0.02438384, 0.02633556, 0.02329977, 0.02188738, 0.0156732, 0.01602008, 0.01014646, 0.01327897, 0.01807353, 0.01053431, 0.01410314, 0.01637677, 0.01142726, 0.0168792, 0.01122635, 0.01466507, 0.00912049, 0.01813732, 0.00923433, 0.01748511, 0.01780042, 0.02372525, 0.01568945, 0.02693003, 0.01365136, 0.02243912, 0.02903563, 0.02230785, 0.02109161, 0.03782741, 0.01672232, 0.02516983, 0.03456839, 0.03015508, 0.03357178, 0.04813184, 0.01619974, 0.02100879, 0.01970256, 0.0275309, 0.01809586, 0.03361654, 0.0100955, 0.01700175, 0.01546719, 0.01913743, 0.0114802, 0.02844849, 0.00886073, 0.02005008, 0.01651318, 0.02668446, 0.01840999, 0.03261115, 0.01091705, 0.02920194, 0.01966892, 0.01903817, 0.02238679, 0.02772179, 0.01943953, 0.04538482, 0.02646876, 0.03181651, 0.02285383, 0.0301443, 0.02054561, 0.03861568, 0.02005309, 0.03134062, 0.02918682, 0.03240022, 0.01692338, 0.03958709, 0.02957694, 0.03708814, 0.02090571, 0.01827057, 0.01116801, 0.0281639, 0.02775529, 0.0282167, 0.02063915, 0.01752573, 0.01605682, 0.03668814, 0.0307875, 0.03427853, 0.0220361, 0.02077467, 0.01407315, 0.02346437, 0.01746924, 0.01799948, 0.01362749, 0.02614147, 0.0124316, 0.03128684, 0.0218691, 0.02871835, 0.02810766, 0.02539612, 0.02257765, 0.02665604, 0.01671288, 0.02813106, 0.02278506, 0.01209749, 0.01261664, 0.02749289, 0.02393058, 0.02159544, 0.02159508, 0.01595373, 0.02857889, 0.02801543, 0.02582015, 0.05478971, 0.04653949, 0.05500009, 0.04551423, 0.07661857, 0.03439328, 0.05468753, 0.02472887, 0.04388018, 0.03074941, 0.03428933, 0.0287653, 0.03612519, 0.01864033, 0.04911016, 0.02902676, 0.02601995, 0.02723625, 0.02718012, 0.01631085, 0.03600382, 0.02017715, 0.03645412, 0.03254379, 0.07527268, 0.04775269, 0.0545879, 0.01926003, 0.08223534, 0.05656495, 0.10886346, 0.03410275, 0.06591827, 0.01827903, 0.05247072, 0.03535137, 0.05897368, 0.02683005, 0.02809543, 0.01284138, 0.09043609, 0.03322805, 0.1283809, 0.02294002, 0.04671614, 0.03693, 0.04950598, 0.08205025, 0.06059244, 0.05093017, 0.05255293, 0.03849285, 0.02918455, 0.06984153, 0.03686794, 0.01374526, 0.01461037, 0.04069288, 0.02977476, 0.04737234, 0.04633797, 0.01256255, 0.02004628, 0.04235372, 0.03296916, 0.02130996, 0.0157332, 0.01613971, 0.0179297, 0.01618434, 0.00820004, 0.00649439, 0.00397555, 0.01029213, 0.01334943, 0.01820398, 0.00799013, 0.00831152, 0.00460061, 0.01080007, 0.00864233, 0.01888515, 0.00796331, 0.01071538, 0.00747095, 0.00652077, 0.00592165, 0.01352541, 0.0071533, 0.00498688, 0.00478727, 0.00751429, 0.00600617, 0.01230855, 0.00742196, 0.0050548, 0.00564503, 0.01828451, 0.00693692, 0.00962667, 0.01072142, 0.00810587, 0.01024819, 0.0205015, 0.00801808, 0.01429287, 0.00941739, 0.00672177, 0.01054588, 0.01575465, 0.00640328, 0.01561603, 0.01129898, 0.00695051, 0.01039466, 0.02163175, 0.00921076, 0.01979084, 0.01520893, 0.01048397, 0.01094538, 0.02951232, 0.01038795, 0.01994362, 0.01537644, 0.01346835, 0.01195531, 0.02517857, 0.01300284, 0.01739388, 0.01035498, 0.0090803, 0.00796029, 0.02221519, 0.00925605, 0.01743007, 0.00983453, 0.0102634, 0.0080895, 0.01577504, 0.00830534, 0.01567078, 0.0098477, 0.00972302, 0.00880919, 0.01363668, 0.00707711, 0.01700293, 0.01123442, 0.00928357, 0.00876531, 0.01316329, 0.01047481, 0.02705511, 0.0115478, 0.00970657, 0.00931318, 0.01412557, 0.00929809, 0.01635776, 0.01442897, 0.01159107, 0.00984938, 0.01526791, 0.00869434, 0.01721116, 0.014203, 0.01201632, 0.01023034, 0.01376537, 0.01056456, 0.02165778, 0.01968361, 0.01420906, 0.01805965, 0.01798117, 0.01205753, 0.02196643, 0.01430043, 0.00846893, 0.00750274, 0.01028768, 0.0080254, 0.01644645, 0.00851918, 0.00640796, 0.00483375, 0.00835729, 0.00607622, 0.01341264, 0.00781241, 0.00791389, 0.00551658, 0.01115541, 0.01255826, 0.01105175, 0.00633021, 0.00896017, 0.00744542, 0.0089346, 0.01050052, 0.00989085, 0.0063578, 0.0038646, 0.00425983, 0.00489029, 0.00452384, 0.00639924, 0.00511177, 0.00370828, 0.00616363, 0.00610171, 0.00438867, 0.01097805, 0.00898028, 0.00601433, 0.0091027, 0.00808005, 0.0066043, 0.01074546, 0.00814444, 0.00710557, 0.00537397, 0.00866553, 0.00787626, 0.01100002, 0.01154739, 0.00991533, 0.00964902, 0.01511031, 0.0138566, 0.01388155, 0.01461125, 0.00907438, 0.007663, 0.01155421, 0.01572904, 0.01270344, 0.00873064, 0.01606013, 0.00935883, 0.01805552, 0.0154219, 0.00934071, 0.00808613, 0.00852639, 0.01028321, 0.01137968, 0.0081713, 0.01110449, 0.01061763, 0.00479468, 0.00668918, 0.00670749, 0.01254991, 0.00830164, 0.01023913, 0.007007, 0.00826686, 0.00869232, 0.00788504, 0.01500589, 0.01261397, 0.00930628, 0.01303228, 0.01368963, 0.01844454, 0.01669335, 0.01159904, 0.00958607, 0.01128265, 0.00959175, 0.01159021, 0.01501037, 0.010234, 0.01512402, 0.01870512, 0.01767555, 0.017771, 0.03010584, 0.02773072, 0.02197778, 0.05243506, 0.02627368, 0.01473912, 0.07774067, 0.03205819, 0.07154766, 0.03429913, 0.02043194, 0.02514755, 0.01366634, 0.0092349, 0.02846063, 0.01357013, 0.010076, 0.01364617, 0.00964759, 0.01987516, 0.02600245, 0.01591947, 0.01785041, 0.02366908, 0.02921903, 0.03949987, 0.01544129, 0.01919079, 0.02965039, 0.01606979, 0.02201998, 0.01701261, 0.00581503, 0.00805956, 0.01216077, 0.00919545, 0.0098402, 0.00953884, 0.00369381, 0.00542754, 0.00661541, 0.0052638, 0.01014704, 0.00914144, 0.0039341, 0.01573347, 0.01307886, 0.0161276, 0.02659342, 0.01260771, 0.00452827, 0.0102732, 0.01002206, 0.00779344, 0.01526291, 0.01850418, 0.00475142, 0.00767671, 0.00797188, 0.00429976, 0.00940881, 0.01508412, 0.00587836, 0.00936104, 0.00822381, 0.00478097, 0.00989441, 0.01500629, 0.00937879, 0.01195555, 0.0136532, 0.00650992, 0.01611739, 0.01256832, 0.00735361, 0.01339954, 0.01012202, 0.0055303, 0.01116352, 0.00918777, 0.0053563, 0.00976403, 0.00612763, 0.00782993, 0.00976059, 0.0111216, 0.00806528, 0.01354882, 0.0105635, 0.01116125, 0.02601122, 0.01849878, 0.01307581, 0.01854806, 0.02027948, 0.01020026, 0.01997036, 0.01374802, 0.01730194, 0.01801465, 0.01620091, 0.00955375, 0.01988673, 0.01435536, 0.01293541, 0.01357205, 0.00964327, 0.0072379, 0.01095683, 0.00969592, 0.00662315, 0.00907227, 0.00622535, 0.0058456, 0.00865301, 0.00955795, 0.00546059, 0.0094155, 0.0079845, 0.00928173, 0.00950692, 0.01191325, 0.0061075, 0.01263764, 0.01165795, 0.00612661, 0.0071712, 0.01001716, 0.00802291, 0.01584031, 0.00721664, 0.00836519, 0.01803316, 0.01639374, 0.00913164, 0.01025449, 0.01450646, 0.0158802, 0.02782594, 0.02443585, 0.01066051, 0.00761286, 0.01143066, 0.00679314, 0.01088725, 0.01196962, 0.00675398, 0.00813245, 0.00930655, 0.01342344, 0.01333483, 0.0141752, 0.01124555, 0.01099067, 0.01501294, 0.02687627, 0.00972252, 0.01290004, 0.0100379, 0.00976038, 0.00965487, 0.01295519, 0.00927378, 0.00902206, 0.01085107, 0.01010923, 0.02043555, 0.01725861, 0.00710754, 0.00739058, 0.00921745, 0.00965941, 0.01219286, 0.01779739, 0.00569141, 0.01115902, 0.00929787, 0.00607984, 0.0094347, 0.00937169, 0.00777591, 0.0128167, 0.01254374, 0.00829884, 0.00703003, 0.00907736, 0.00485349, 0.01077624, 0.00726631, 0.00819203, 0.00612948, 0.00930533, 0.00582565, 0.00952878, 0.00739998, 0.00992711, 0.00780814, 0.00972278, 0.00818482, 0.01013995, 0.00690965, 0.00800952, 0.00662491, 0.0100461, 0.00739147, 0.00620196, 0.00475242, 0.00492203, 0.00452786, 0.00291027, 0.0036209, 0.00355541, 0.00514123, 0.00400825, 0.00554248, 0.00438462, 0.00393279, 0.00476403, 0.00511967, 0.00476765, 0.00880036, 0.00809118, 0.00557854, 0.00656276, 0.00615465, 0.00529355, 0.00668658, 0.00566642, 0.00625043, 0.00537421, 0.00364388, 0.00416878, 0.00784914, 0.00523442, 0.00491712, 0.00520599, 0.01755337, 0.00968874, 0.02939516, 0.01720089, 0.00896365, 0.0082473, 0.00774324, 0.00690823, 0.00914141, 0.01114478, 0.00677522, 0.00380772, 0.00708191, 0.00494043, 0.00829206, 0.0074829, 0.00528327, 0.00458804, 0.00751662, 0.00624951, 0.02549509, 0.0115985, 0.00855152, 0.01247314, 0.02705566, 0.01414109, 0.02712409, 0.0153893, 0.01059723, 0.01668313, 0.01461393, 0.0159794, 0.0201807, 0.01965202, 0.01060026, 0.01951569, 0.02670437, 0.02232052, 0.02640682, 0.01771501, 0.01842695, 0.03675572, 0.04591388, 0.03588512, 0.02609479, 0.01794715, 0.0271458, 0.01631609, 0.04693847, 0.02465838, 0.01426041, 0.02499817, 0.01967236, 0.0128989, 0.03316569, 0.02545999, 0.01676506, 0.02724555, 0.0173715, 0.01017252, 0.02572574, 0.01305947, 0.01526467, 0.01775192, 0.01629145, 0.01146401, 0.02079469, 0.0178001, 0.0128202, 0.01572089, 0.01683243, 0.02034957, 0.02112084, 0.02138345, 0.02560393, 0.01804227, 0.01895633, 0.01748883, 0.0207423, 0.02220423, 0.01839243, 0.01092324, 0.01588254, 0.0173824, 0.01502103, 0.01449494, 0.0098921, 0.00824912, 0.01334327, 0.01321696, 0.00985053, 0.01191117, 0.01515962, 0.01453326, 0.01646097, 0.01546169, 0.01275578, 0.01369296, 0.01725851, 0.01488191, 0.02648367, 0.01895526, 0.03183088, 0.02195411, 0.02375736, 0.02110921, 0.02510073, 0.01545521, 0.02508885, 0.01985677, 0.02716661, 0.01849195, 0.02003196, 0.02090989, 0.021535, 0.01730053, 0.01752822, 0.01656231, 0.01379424, 0.01703012, 0.01967447, 0.01646298, 0.02012291, 0.01847852, 0.02684026, 0.01630476, 0.02308457, 0.0220728, 0.02070156, 0.02886336, 0.03406201, 0.01876248, 0.02646299, 0.0104625, 0.01917582, 0.03515167, 0.03473384, 0.02095024, 0.02569854, 0.01464473, 0.02314099, 0.0330881, 0.02460794, 0.01702075, 0.02150176, 0.01199208, 0.01403753, 0.02171868, 0.01966763, 0.01959227, 0.02452495, 0.01492281, 0.01737504, 0.0182373, 0.01419917, 0.01398766, 0.01864707, 0.02040486, 0.0281413, 0.02393017, 0.01747285, 0.01477748, 0.01196841, 0.01684891, 0.01978635, 0.01874718, 0.02277471, 0.01380177, 0.01518524, 0.01182833, 0.00856789, 0.01704234, 0.01985607, 0.01289695, 0.01325147, 0.01035167, 0.01380242, 0.01446386, 0.0093845, 0.00809615, 0.00654012, 0.00612089, 0.00780476, 0.01301103, 0.01158402, 0.00870004, 0.00483607, 0.00530067, 0.00585902, 0.00474588, 0.00722357, 0.00759014, 0.01334008, 0.01811064, 0.00897523, 0.00899289, 0.00847563, 0.00854794, 0.00941264, 0.00789861, 0.01344912, 0.01401082, 0.01087846, 0.0075808, 0.01386985, 0.01416918, 0.01514351, 0.01271916, 0.01901413, 0.0092859, 0.0152697, 0.01620621, 0.01604267, 0.01848847, 0.02136077, 0.01750166, 0.02681609, 0.03634494, 0.01966223, 0.01328328, 0.01460593, 0.00987098, 0.01024896, 0.0121381, 0.01459724, 0.01368386, 0.00991659, 0.01151552, 0.01389542, 0.01527003, 0.01420602, 0.01848288, 0.01213489, 0.01016241, 0.01349387, 0.01188993, 0.01023642, 0.01226129, 0.01959789, 0.01028388, 0.01541942, 0.02194671, 0.01346572, 0.01483366, 0.01955074, 0.01472392, 0.0156505, 0.01867845, 0.01014462, 0.01235432, 0.01330233, 0.01109793, 0.01115174, 0.01159977, 0.00767339, 0.01343957, 0.01394422, 0.01261858, 0.01254532, 0.0131876, 0.00896227, 0.01432982, 0.02126686, 0.01160647, 0.02596155, 0.0163552, 0.01944746, 0.01283832, 0.02297708, 0.01650465, 0.02961588, 0.01971939, 0.01383907, 0.01356997, 0.02054095, 0.01562049, 0.02069127, 0.0205313, 0.01644448, 0.01736238, 0.01768591, 0.01810892, 0.0228161, 0.04201496, 0.03797127, 0.01296974, 0.01905012, 0.01934655, 0.02768774, 0.02078585, 0.01476216, 0.00827409, 0.01429629, 0.0087286, 0.0081903, 0.02042688, 0.01301234, 0.01275975, 0.02175374, 0.01274806, 0.02304907, 0.03732876, 0.01986594, 0.03117687, 0.02918286, 0.01940329, 0.03866047, 0.05162637, 0.03032137, 0.03449192, 0.03755148, 0.02967899, 0.02796722, 0.03885763, 0.0360638, 0.03150112, 0.02684077, 0.02521892, 0.02268584, 0.02624853, 0.0260547, 0.02368087, 0.02378245, 0.01082874, 0.02503483, 0.01976489, 0.01610695, 0.02151584, 0.01643092, 0.01211961, 0.02789937, 0.02854889, 0.02065093, 0.02516878, 0.02294542, 0.01715898, 0.01789708, 0.02522402, 0.01838993, 0.01853165, 0.01889649, 0.01831208, 0.01829223, 0.01682627, 0.01706041, 0.01606315, 0.01874296, 0.01682905, 0.01682155, 0.02009531, 0.02313329, 0.02710772, 0.0286734, 0.02515984, 0.01809569, 0.01798172, 0.01984248, 0.02517384, 0.02548263, 0.01950881, 0.01819335, 0.01318931, 0.02384719, 0.01948548, 0.01403611, 0.01440244, 0.01238594, 0.00759125, 0.01494574, 0.01424003, 0.01415595, 0.01721201, 0.01842753, 0.01285765, 0.01730562, 0.02243534, 0.02306828, 0.01973668, 0.02930875, 0.02266888, 0.02488573, 0.02581747, 0.02357018, 0.02522152, 0.02519412, 0.01971101, 0.02093916, 0.02588869, 0.02941546, 0.02155382, 0.0278512, 0.03290274, 0.02014466, 0.02985847, 0.03288143, 0.02465441, 0.02421491, 0.0226364, 0.01952366, 0.02372945, 0.02506363, 0.02216906, 0.0246181, 0.03101225, 0.02155646, 0.02589321, 0.02902168, 0.02485058, 0.03027608, 0.02995998, 0.02588142, 0.0281895, 0.0258816, 0.0278301, 0.02522849, 0.05112059, 0.06635346, 0.05357072, 0.06986538, 0.10168143, 0.05961124, 0.04508923, 0.07001508, 0.03732309, 0.01621831, 0.04012402, 0.02303735, 0.00636697, 0.02502589, 0.0075909, 0.00382084, 0.01132153, 0.01015368, 0.01711496, 0.02805318, 0.01562602, 0.0289432, 0.02613278, 0.04632219, 0.1620522, 0.1067747, 0.06105793, 0.05293349, 0.06641593, 0.1610803, 0.15170062, 0.04525141, 0.02798306, 0.02295527, 0.03744467, 0.0566234, 0.08302228, 0.08703983, 0.04269405, 0.02268412, 0.0209582, 0.03228302, 0.0571948, 0.06657518, 0.02592767, 0.01246976, 0.01349952, 0.02642216, 0.03226431, 0.0350617, 0.01802849, 0.01075788, 0.01249615, 0.02529422, 0.02186069, 0.02100574, 0.01913691, 0.01054347, 0.00802982, 0.01516619, 0.01413715, 0.00941207, 0.01821724, 0.01153242, 0.01037079, 0.02457056, 0.02522081, 0.01504344, 0.02373014, 0.03331652, 0.01881934, 0.03097115, 0.03546071, 0.02236116, 0.03108664, 0.01390993, 0.0168932, 0.03256146, 0.04106079, 0.03333967, 0.02289195, 0.01729598, 0.01335352, 0.02050623, 0.01920768, 0.02679274, 0.01222349, 0.01658726, 0.00523508, 0.00671156, 0.01099183, 0.01672143, 0.01094343, 0.01033911, 0.00467041, 0.0062946, 0.02586265, 0.01271096, 0.03620473, 0.02209413, 0.03344227, 0.06276301, 0.0762548, 0.04186819, 0.09390633, 0.07245073, 0.06664414, 0.11504133, 0.05576828, 0.07617175, 0.08686312, 0.04382066, 0.03892164, 0.05819005, 0.02313107, 0.02232382, 0.04622448, 0.01365156, 0.01539252, 0.02997929, 0.01514278, 0.0145405, 0.03420614, 0.01716978, 0.01079713, 0.01808473, 0.02043302, 0.01260519, 0.01383749, 0.00937007, 0.00814309, 0.01021393, 0.01949257, 0.0099798, 0.01289215, 0.01376596, 0.006115, 0.00849645, 0.01636469, 0.00647958, 0.00926443, 0.00613677, 0.00546246, 0.01010364, 0.01985665, 0.0134584, 0.01867549, 0.0068702, 0.00931555, 0.01611817, 0.05096648, 0.03394619, 0.03838593, 0.01345514, 0.01742477, 0.02944649, 0.04491565, 0.03967392, 0.03268511, 0.01974556, 0.01802285, 0.03217246, 0.07835648, 0.03964189, 0.03205689, 0.01651634, 0.02655482, 0.02677034, 0.05873436, 0.03703928, 0.02679189, 0.01649095, 0.01685874, 0.0208788, 0.02876261, 0.02275303, 0.02039471, 0.01224948, 0.01400942, 0.02016356, 0.02924227, 0.0257662, 0.02521262, 0.01405837, 0.01925978, 0.02172997, 0.03066355, 0.0270347, 0.03118235, 0.01702108, 0.02293757, 0.01606294, 0.02985034, 0.01974982, 0.02240552, 0.01370003, 0.01921807, 0.01750754, 0.0404126, 0.02740203, 0.01701371, 0.01391259, 0.01268001, 0.01077429, 0.03243192, 0.02295612, 0.01341456, 0.00876181, 0.01049747, 0.00870477, 0.03294934, 0.01398526, 0.01262625, 0.00874097, 0.01021683, 0.0116865, 0.03970876, 0.01530082, 0.01743988, 0.01082403, 0.01542823, 0.01509964, 0.03976872, 0.01712678, 0.0158894, 0.0125021, 0.01646148, 0.01361451, 0.02939716, 0.0143425, 0.01726755, 0.01152733, 0.01276505, 0.00787663, 0.01914573, 0.01243285, 0.01428259, 0.00987495, 0.01141438, 0.00615539, 0.01337088, 0.01123544, 0.00736164, 0.00725271, 0.00810706, 0.00613679, 0.01004746, 0.0108648, 0.00942456, 0.01105975, 0.00852394, 0.00834436, 0.01147071, 0.01124635, 0.00745778, 0.00991854, 0.00813947, 0.00936014, 0.01314458, 0.01035184, 0.00809911, 0.01016079, 0.0101849, 0.00905319, 0.01426141, 0.01000833, 0.00765029, 0.0081419, 0.00864477, 0.00516613, 0.00926474, 0.00665181, 0.00931548, 0.00619963, 0.00552105, 0.00671828, 0.01002854, 0.00928355, 0.0120695, 0.00688887, 0.00853106, 0.01586156, 0.0138734, 0.0136649, 0.01951794, 0.00763295, 0.01186333, 0.01682543, 0.01047385, 0.00816198, 0.01056531, 0.00663866, 0.01806189, 0.01408221, 0.01202373, 0.01322361, 0.01503045, 0.01288453, 0.02113411, 0.01542587, 0.01445098, 0.01354127, 0.01105206, 0.00810684, 0.01479558, 0.01289814, 0.00968121, 0.01375433, 0.01267686, 0.00860859, 0.01571206, 0.01241182, 0.01681011, 0.01597055, 0.01434572, 0.01041196, 0.01322735, 0.00674038, 0.00818803, 0.00697623, 0.00960724, 0.00589681, 0.00925653, 0.00483659, 0.00658462]
},
"lncRNA":
{"first": [0.08964914, 0.09153371, 0.09909042, 0.06943066, 0.06096192, 0.08108264, 0.08030625, 0.08837385, 0.09354392, 0.07514686, 0.06990429, 0.08488965, 0.06749661, 0.07029066, 0.0733357, 0.06829198, 0.0705766, 0.08800402, 0.06115802, 0.06344716, 0.06711162, 0.05964766, 0.06457964, 0.06227162, 0.08546112, 0.06903413, 0.06393814, 0.07012834, 0.06146239, 0.06868449, 0.08342466, 0.07372482, 0.0752181, 0.0713101, 0.06696268, 0.06330103, 0.09480833, 0.079944, 0.07320448, 0.06625527, 0.07027898, 0.06956578, 0.09582014, 0.08238397, 0.08879316, 0.08586466, 0.09114706, 0.10540435, 0.1378234, 0.12036898, 0.12094687, 0.10313711, 0.09627713, 0.11414437, 0.14160648, 0.12684149, 0.13818254, 0.11570198, 0.10366725, 0.11929779, 0.14499833, 0.1344628, 0.13383162, 0.11748228, 0.10329726, 0.10764667, 0.1369898, 0.11478595, 0.11902539, 0.12544885, 0.11080905, 0.11599312, 0.14276545, 0.1740042, 0.13141245, 0.11882608, 0.11066033, 0.11559743, 0.13676414, 0.15143216, 0.12229259, 0.1095489, 0.10861179, 0.11317705, 0.13711141, 0.14243498, 0.12744755, 0.1142744, 0.1067661, 0.11105788, 0.13994414, 0.14549667, 0.1215373, 0.1107811, 0.11973221, 0.11871569, 0.15551203, 0.15057229, 0.12266174, 0.11967446, 0.12677985, 0.12097699, 0.15447505, 0.14448012, 0.18617596, 0.1314906, 0.13535637, 0.12565686, 0.16070953, 0.16967057, 0.17397329, 0.12705533, 0.13451175, 0.12718461, 0.16140032, 0.18817167, 0.18583803, 0.12913036, 0.12939619, 0.12661372, 0.16331452, 0.1831154, 0.17214191, 0.12545931, 0.12505801, 0.11941542, 0.15434748, 0.19459921, 0.15965399, 0.13210921, 0.11831989, 0.12598176, 0.1495512, 0.20608564, 0.16539069, 0.13029431, 0.1156977, 0.11526264, 0.15206145, 0.22259347, 0.21464796, 0.1419571, 0.1294888, 0.12164461, 0.15965652, 0.2352195, 0.21114263, 0.14112017, 0.12905726, 0.1165994, 0.16299333, 0.22215723, 0.2085279, 0.14713351, 0.12536734, 0.12883617, 0.16861469, 0.21827923, 0.20620845, 0.14299251, 0.12679508, 0.11302266, 0.14891295, 0.18048152, 0.18743138, 0.12906705, 0.12229431, 0.10462575, 0.13973129, 0.16141707, 0.16868034, 0.1209949, 0.12213521, 0.09169716, 0.12667014, 0.16090195, 0.17255998, 0.12269638, 0.11742681, 0.08997939, 0.12155987, 0.141763, 0.15529838, 0.11787023, 0.11990555, 0.09612127, 0.12740023, 0.15223816, 0.1276215, 0.11007232, 0.11403473, 0.1032619, 0.11853489, 0.15857507, 0.12528105, 0.11999671, 0.10705193, 0.09873909, 0.10640454, 0.15628555, 0.14752555, 0.12809266, 0.10814337, 0.11949237, 0.12417091, 0.17040499, 0.1446532, 0.12221003, 0.1012603, 0.11201952, 0.12273596, 0.18705694, 0.16403073, 0.13502102, 0.10693046, 0.11174806, 0.12588379, 0.18939969, 0.15709573, 0.14271145, 0.11000955, 0.11129714, 0.13001478, 0.20928961, 0.16571778, 0.1398985, 0.11372033, 0.11092898, 0.14044914, 0.21058342, 0.1661167, 0.13297999, 0.10732944, 0.10648557, 0.12551191, 0.22911209, 0.18634488, 0.1515685, 0.11980472, 0.11477488, 0.13012716, 0.1907169, 0.16090365, 0.14264245, 0.10606429, 0.09953696, 0.11615667, 0.15654607, 0.11950163, 0.1250744, 0.09131066, 0.08227331, 0.09223959, 0.15138549, 0.12696517, 0.13014258, 0.08176649, 0.07865327, 0.08853475, 0.15329614, 0.113131, 0.13184284, 0.07995971, 0.07997674, 0.09708289, 0.16888982, 0.11694804, 0.12372603, 0.06742366, 0.0654614, 0.08302972, 0.15387805, 0.12198769, 0.12554501, 0.05470707, 0.06419966, 0.08233757, 0.15490252, 0.12028325, 0.12190064, 0.05578069, 0.05994324, 0.07519311, 0.16841172, 0.1104847, 0.11211129, 0.0533158, 0.05685833, 0.08147545, 0.15189701, 0.10603961, 0.11516641, 0.05208573, 0.05823414, 0.08219896, 0.17380986, 0.12239593, 0.12385893, 0.05426462, 0.05909463, 0.07689569, 0.1884296, 0.11907189, 0.13878457, 0.05748503, 0.06637746, 0.07895727, 0.18171556, 0.11324574, 0.1306685, 0.05563039, 0.0654586, 0.08784698, 0.20626913, 0.12166591, 0.13179243, 0.05291337, 0.06553564, 0.08374282, 0.19607285, 0.12121505, 0.12639546, 0.05770453, 0.05752419, 0.07941307, 0.17848006, 0.11587193, 0.12059888, 0.05984187, 0.05553686, 0.06847207, 0.16439608, 0.1086905, 0.11575799, 0.05990792, 0.05475026, 0.06924828, 0.17204756, 0.12559155, 0.12585881, 0.06673169, 0.0574673, 0.07614654, 0.16679187, 0.1133855, 0.12133355, 0.05942614, 0.05428488, 0.0683997, 0.15684813, 0.10923655, 0.11201458, 0.05262758, 0.04937879, 0.06428935, 0.15952455, 0.11022649, 0.11186548, 0.05746702, 0.04659222, 0.06151619, 0.14967541, 0.1023783, 0.11177632, 0.05692042, 0.04384449, 0.06360218, 0.14620198, 0.10331869, 0.11247195, 0.04568817, 0.04017919, 0.05747883, 0.12797484, 0.08547349, 0.10496959, 0.04657367, 0.04085775, 0.06047973, 0.12088057, 0.07727837, 0.09833822, 0.04212534, 0.03696353, 0.05622447, 0.11354236, 0.07215031, 0.0903215, 0.04069926, 0.03682676, 0.05654684, 0.11298503, 0.07496788, 0.09251901, 0.04092988, 0.03512046, 0.05523143, 0.11196735, 0.07058318, 0.08504453, 0.03572082, 0.03197736, 0.0505243, 0.09947272, 0.06483941, 0.08425802, 0.03531414, 0.03202423, 0.04941406, 0.09523641, 0.06426091, 0.09379478, 0.03899053, 0.03423495, 0.05018627, 0.09381489, 0.0701196, 0.10290648, 0.04143292, 0.0357384, 0.05166754, 0.09903158, 0.06997554, 0.09961957, 0.03997027, 0.03532735, 0.05329134, 0.09302167, 0.07666361, 0.1067035, 0.04000543, 0.03904043, 0.0571761, 0.10320695, 0.07866422, 0.09709617, 0.03770131, 0.03653524, 0.05288634, 0.10218302, 0.07448953, 0.08985748, 0.0375025, 0.03529662, 0.05089103, 0.10283594, 0.07220243, 0.09474573, 0.04109804, 0.0370411, 0.05235546, 0.10245565, 0.07181963, 0.09577723, 0.04367833, 0.04169001, 0.05883485, 0.10938673, 0.07866663, 0.10489748, 0.04709374, 0.05308139, 0.07698973, 0.09770901, 0.0794844, 0.10265305, 0.04725963, 0.04748931, 0.06376091, 0.09497133, 0.07780217, 0.09576417, 0.04976328, 0.05279543, 0.07134722, 0.09218571, 0.07400926, 0.08821429, 0.04442864, 0.040321, 0.05970593, 0.0924589, 0.07437427, 0.08127066, 0.04082217, 0.04223895, 0.05724758, 0.09675808, 0.0793801, 0.08219619, 0.03945774, 0.04151809, 0.05719904, 0.0947704, 0.07754804, 0.08351269, 0.04012664, 0.04306406, 0.05747801, 0.10038992, 0.08444283, 0.09251817, 0.04128204, 0.04789385, 0.06123957, 0.10904943, 0.08578707, 0.09746558, 0.0426598, 0.04422855, 0.06608942, 0.10887274, 0.08906869, 0.10332441, 0.04320049, 0.04175022, 0.06169819, 0.10957382, 0.08482929, 0.09791373, 0.04583467, 0.04247549, 0.06465399, 0.10574201, 0.07936841, 0.0989093, 0.04463832, 0.04763289, 0.07438353, 0.10023813, 0.08077379, 0.09951035, 0.04454056, 0.0473114, 0.06672628, 0.09478696, 0.07653875, 0.10219521, 0.04094164, 0.04973981, 0.06657153, 0.09667198, 0.08021688, 0.11143365, 0.04711319, 0.0493966, 0.06735261, 0.09641861, 0.0776464, 0.09103342, 0.04505231, 0.04275881, 0.06107513, 0.09073002, 0.07321338, 0.09383206, 0.04203547, 0.04079413, 0.06530631, 0.09622508, 0.08081006, 0.10046392, 0.04682063, 0.04434608, 0.06339508, 0.09721056, 0.08461367, 0.1112249, 0.04988956, 0.04895595, 0.06376752, 0.10903075, 0.0877406, 0.11409431, 0.0459304, 0.04635161, 0.06400046, 0.10551774, 0.08525641, 0.10906763, 0.0424201, 0.04969365, 0.06249017, 0.10438641, 0.08784963, 0.11046792, 0.04311667, 0.05031597, 0.06421573, 0.10670079, 0.09274526, 0.10994966, 0.04685109, 0.05371866, 0.07038993, 0.10654048, 0.09187333, 0.10824639, 0.04527213, 0.0592346, 0.07667084, 0.11217819, 0.09045679, 0.11129318, 0.04695192, 0.06023199, 0.07178644, 0.10599215, 0.08354045, 0.10476042, 0.04590127, 0.05944585, 0.07260767, 0.10751199, 0.08475726, 0.09893294, 0.04230165, 0.05774479, 0.07516934, 0.10699806, 0.08771844, 0.10875683, 0.04850672, 0.06367683, 0.08044367, 0.10348566, 0.08041732, 0.09824264, 0.04310251, 0.05371601, 0.06893948, 0.10015959, 0.07518034, 0.0927394, 0.04413374, 0.05585381, 0.06593415, 0.10193916, 0.0772467, 0.09273559, 0.04410236, 0.05617188, 0.06808945, 0.11184129, 0.07737936, 0.10391275, 0.05018262, 0.06441793, 0.07401796, 0.11395367, 0.08040375, 0.10378264, 0.05069005, 0.06582893, 0.07037943, 0.11881981, 0.08806308, 0.11225185, 0.04793327, 0.07000659, 0.06790516, 0.12518135, 0.09297088, 0.11738659, 0.04781416, 0.06311458, 0.06217112, 0.11389799, 0.08405286, 0.11451862, 0.0476637, 0.06101961, 0.06055488, 0.12207481, 0.08863577, 0.11173615, 0.0470563, 0.05548287, 0.06097781, 0.12533626, 0.08779352, 0.12226115, 0.05040883, 0.05939504, 0.05888743, 0.12618957, 0.08808286, 0.1233483, 0.04974495, 0.06060994, 0.06484365, 0.12215745, 0.08854522, 0.11621287, 0.04296816, 0.05653582, 0.06255554, 0.11762628, 0.08921698, 0.10889328, 0.04339021, 0.05547271, 0.06231992, 0.11795717, 0.09496788, 0.11500206, 0.0454503, 0.05427507, 0.06538597, 0.11781605, 0.08814768, 0.08923982, 0.04228593, 0.04534702, 0.05613895, 0.11696354, 0.08548319, 0.08305016, 0.04114499, 0.04697634, 0.05161733, 0.10820244, 0.09307984, 0.08633788, 0.0398026, 0.04688935, 0.05209193, 0.11704357, 0.09784736, 0.09067087, 0.03902497, 0.04991016, 0.05021111, 0.09447475, 0.08746263, 0.08419938, 0.03927966, 0.04997778, 0.05024971, 0.09402987, 0.09139933, 0.08418476, 0.04053106, 0.04677751, 0.04011329, 0.09218921, 0.08287128, 0.08366965, 0.04488023, 0.04688782, 0.04463054, 0.08788408, 0.0785144, 0.08521152, 0.03849162, 0.05097924, 0.04436617, 0.0801696, 0.0744497, 0.08181755, 0.03577808, 0.05016414, 0.0472009, 0.08202013, 0.07857519, 0.0903146, 0.04269664, 0.05025051, 0.04584501, 0.08399837, 0.08588567, 0.09350977, 0.03992697, 0.05251904, 0.0464277, 0.08492967, 0.09122343, 0.09815164, 0.04271586, 0.05908359, 0.04639035, 0.0858376, 0.10093833, 0.09693221, 0.03901707, 0.0570062, 0.04411868, 0.08476104, 0.08971478, 0.08976627, 0.03841467, 0.05241058, 0.04236748, 0.08437186, 0.0781835, 0.08937649, 0.03848741, 0.04531388, 0.04198362, 0.09353167, 0.08501355, 0.08396103, 0.03852181, 0.04446224, 0.04260241, 0.08438968, 0.07734145, 0.08113582, 0.03578136, 0.04272572, 0.04083509, 0.08530497, 0.0758841, 0.08617191, 0.04486482, 0.04775927, 0.04152648, 0.08404473, 0.0668385, 0.09975038, 0.05128123, 0.05979472, 0.04312355, 0.0831255, 0.07534955, 0.1353994, 0.0581359, 0.07125597, 0.0536755, 0.09523588, 0.07263188, 0.13300401, 0.04716274, 0.05447212, 0.04044523, 0.08290213, 0.06511518, 0.09914501, 0.03410088, 0.04557855, 0.03588998, 0.07519877, 0.07113663, 0.1045694, 0.03203525, 0.04734614, 0.03954481, 0.07774078, 0.07075984, 0.09086422, 0.03142169, 0.04544762, 0.03728231, 0.07214613, 0.07506926, 0.09023183, 0.03227428, 0.04845129, 0.03701473, 0.06629109, 0.06984084, 0.08724684, 0.03271572, 0.04471907, 0.03637511, 0.0577689, 0.06393161, 0.08744745, 0.03473778, 0.04530778, 0.03806343, 0.05640885, 0.06411151, 0.08130737, 0.03640741, 0.04947848, 0.03817139, 0.0583174, 0.0698837, 0.08825453, 0.04093127, 0.05656009, 0.04092287, 0.06396085, 0.06994125, 0.08528527, 0.04164831, 0.05679464, 0.04254462, 0.06626613, 0.07569585, 0.08911023, 0.04803058, 0.05846436, 0.04567146, 0.06980462, 0.07527316, 0.09404455, 0.05028395, 0.06140617, 0.04867189, 0.07385928, 0.07969254, 0.10158773, 0.05367051, 0.06690258, 0.049173, 0.07796533, 0.08107218, 0.10640729, 0.0537467, 0.07328118, 0.05494978, 0.07347633, 0.07932052, 0.09858423, 0.04977185, 0.06003071, 0.0490983, 0.07743092, 0.08446838, 0.09773779, 0.05189072, 0.06050667, 0.05214278, 0.08232287, 0.08869585, 0.10233819, 0.05749426, 0.06464697, 0.05091637, 0.0797599, 0.08852099, 0.10353643, 0.05467681, 0.06017294, 0.04790356, 0.07867579, 0.08481691, 0.10487355, 0.06141343, 0.06801421, 0.04924425, 0.08016675, 0.09301067, 0.11348394, 0.06914748, 0.07460988, 0.05377403, 0.08301796, 0.09637735, 0.11441349, 0.07459024, 0.07245377, 0.05592485, 0.08505181, 0.10469966, 0.12196726, 0.08113866, 0.07215296, 0.0579867, 0.09090044, 0.10653076, 0.12702656, 0.08818886, 0.07220387, 0.05846731, 0.0911907, 0.10933373, 0.13500558, 0.10207481, 0.07292493, 0.0574616, 0.09257115, 0.08774185, 0.12323989, 0.08276322, 0.06958352, 0.05582759, 0.09107932, 0.08827281, 0.11782183, 0.08394568, 0.06932586, 0.0584363, 0.09204777, 0.08873928, 0.12526478, 0.08457733, 0.06994599, 0.05819248, 0.09183086, 0.08694969, 0.11580777, 0.07314609, 0.06863807, 0.05418242, 0.09356259, 0.08871481, 0.10974436, 0.05992518, 0.05922782, 0.05068056, 0.09042896, 0.08429772, 0.09628304, 0.05744692, 0.05625837, 0.0474227, 0.08870775, 0.07434245, 0.09188072, 0.05122261, 0.04982856, 0.04052158, 0.08574555, 0.0799386, 0.106681, 0.05403603, 0.05146191, 0.04456471, 0.08160958, 0.08025097, 0.09981351, 0.05240158, 0.05083107, 0.04359201, 0.07723333, 0.08662113, 0.10371182, 0.05524646, 0.0556239, 0.04352051, 0.08012944, 0.08879, 0.1085612, 0.05374622, 0.06053894, 0.04732632, 0.09172293, 0.09478255, 0.11408339, 0.05489906, 0.05556443, 0.04534591, 0.08837078, 0.07887363, 0.10374358, 0.05623075, 0.05548697, 0.04539557, 0.09250445, 0.07389621, 0.09608196, 0.05280973, 0.05305558, 0.04793301, 0.09122182, 0.07441676, 0.0925434, 0.05267729, 0.05254047, 0.05553599, 0.10206468, 0.07878698, 0.10819623, 0.05709442, 0.05592139, 0.05736853, 0.10338442, 0.08074, 0.10666242, 0.05762913, 0.05446499, 0.0576079, 0.10184797, 0.0738695, 0.10075294, 0.05297712, 0.05093598, 0.05299282, 0.09513818, 0.06517415, 0.09405482, 0.05292605, 0.04910908, 0.05204846, 0.10207418, 0.067945, 0.0952826, 0.05454314, 0.04944268, 0.04758643, 0.09211813, 0.06038942, 0.08720631, 0.04801793, 0.04808975, 0.05658315, 0.0874686, 0.0588817, 0.08983728, 0.05034422, 0.05183867, 0.05483291, 0.08160626, 0.05601135, 0.09122601, 0.05122716, 0.05151238, 0.06057751, 0.08639899, 0.05562912, 0.08750185, 0.046754, 0.04689508, 0.04919131, 0.08648371, 0.07205544, 0.08789384, 0.0528176, 0.04840649, 0.05016581, 0.08955968, 0.06523732, 0.09046037, 0.05275303, 0.05082489, 0.04811128, 0.08939811, 0.06268109, 0.08912946, 0.05120427, 0.05226379, 0.05008799, 0.09096999, 0.06213218, 0.09224108, 0.05308978, 0.05374547, 0.05312529, 0.0977447, 0.06890865, 0.10295705, 0.0516514, 0.0527074, 0.05213654, 0.08992236, 0.064513, 0.09128454, 0.04987207, 0.04607033, 0.05675203, 0.08969717, 0.07119721, 0.09052554, 0.05087434, 0.04700616, 0.06049204, 0.08552955, 0.06662779, 0.08282074, 0.0517051, 0.04954854, 0.06230875, 0.08391289, 0.06766588, 0.0737745, 0.04190515, 0.04323164, 0.05002447, 0.07975613, 0.05863478, 0.07891834, 0.04365999, 0.04473174, 0.05249821, 0.08401812, 0.06168877, 0.08345249, 0.04926801, 0.04920205, 0.0553119, 0.0856664, 0.0618219, 0.08845084, 0.05320702, 0.05067908, 0.06053242, 0.08983798, 0.06423146, 0.09540443, 0.05141705, 0.05169418, 0.0537243, 0.07919005, 0.05907806, 0.0862387, 0.05064581, 0.05323891, 0.05187175, 0.07872468, 0.05409145, 0.07830672, 0.04432046, 0.0480638, 0.05270179, 0.07987858, 0.05633268, 0.07987188, 0.04559825, 0.04897698, 0.05275835, 0.07984494, 0.06042325, 0.08342499, 0.04897178, 0.04867965, 0.05055582, 0.07564896, 0.05934395, 0.09776382, 0.05640572, 0.04962949, 0.049432, 0.07591133, 0.05969276, 0.08682423, 0.04894123, 0.05035397, 0.05431445, 0.07694954, 0.06085374, 0.08850296, 0.05698359, 0.05695137, 0.05600967, 0.0816754, 0.06215304, 0.09426648, 0.0571896, 0.06375059, 0.05418077, 0.07918824, 0.06089676, 0.10613163, 0.06303714, 0.07153597, 0.06004929, 0.07898289, 0.06615945, 0.10541897, 0.06347553, 0.07314833, 0.05904259, 0.08371084, 0.07081225, 0.1072113, 0.07060698, 0.07215762, 0.05624418, 0.08905845, 0.08499091, 0.10915445, 0.06466402, 0.06985045, 0.05463743, 0.07846787, 0.06794196, 0.10796253, 0.06492873, 0.07433087, 0.07173113, 0.09260467, 0.08199228, 0.10773813, 0.07312381, 0.07569168, 0.07778958, 0.09158165, 0.08010261, 0.11020215, 0.07309856, 0.07891794, 0.06976493, 0.09962815, 0.09200227, 0.11872698, 0.07435483, 0.08761582, 0.07769123, 0.12802726, 0.09965942, 0.09301323, 0.0836777, 0.1035848, 0.09236096, 0.13382432, 0.10037208, 0.11843965, 0.08814734, 0.10095773, 0.08303984, 0.12565681, 0.09826037, 0.11556853, 0.08579578, 0.10005063, 0.08310343, 0.11571553, 0.09667743, 0.09709124, 0.07403143, 0.08855307, 0.07178222, 0.10594106, 0.08445042, 0.09843946, 0.07547049, 0.09513552, 0.07731907, 0.11106171, 0.08857268, 0.10412077, 0.07537204, 0.1004824, 0.09016393, 0.11412211, 0.08657899, 0.08854683, 0.06952403, 0.08601543, 0.08097024, 0.11125048, 0.07649852, 0.08188782, 0.06022978, 0.0810652, 0.07540482, 0.09600335, 0.06739806, 0.07309577, 0.05696679, 0.086688, 0.08083674, 0.09803664, 0.06626061, 0.07731058, 0.04963702, 0.05515372, 0.05633782, 0.0908144, 0.05968907, 0.06549017, 0.04698675, 0.05872941, 0.06494943, 0.0987984, 0.06269368, 0.06650435, 0.04391782, 0.06369253, 0.0650659, 0.10206956, 0.06697579, 0.0760689, 0.0469057, 0.0662307, 0.06430807, 0.09062129, 0.06014322, 0.07301936, 0.0447534, 0.07009038, 0.07753727, 0.09911443, 0.07590833, 0.08853664, 0.05382462, 0.06336723, 0.06736065, 0.08684435, 0.06218555, 0.07385211, 0.05889913, 0.06739953, 0.06844592, 0.07916634, 0.05232171, 0.06353191, 0.0563353, 0.05275792, 0.06513685, 0.07236319, 0.05982969, 0.06961291, 0.0530919, 0.05941597, 0.06302485, 0.08015698, 0.06298231, 0.07226227, 0.05493001, 0.05527664, 0.06118712, 0.08261421, 0.06658258, 0.06806797, 0.05489168, 0.05389965, 0.05690478, 0.08065379, 0.07231463, 0.07096203, 0.05661803, 0.05696142, 0.06271567, 0.08523744, 0.07644527, 0.07390562, 0.06275992, 0.06262337, 0.06037719, 0.09024306, 0.08058734, 0.07729593, 0.06573746, 0.06779636, 0.06861174, 0.09622125, 0.07429557, 0.08185968, 0.06991702, 0.07050281, 0.0733196, 0.09607704, 0.08406903, 0.08446074, 0.06705665, 0.05886737, 0.06083139, 0.0781192, 0.06772099, 0.07551508, 0.06429119, 0.05283225, 0.05483603, 0.0803574, 0.06763402, 0.07316254, 0.06257852, 0.04926266, 0.06006118, 0.08206394, 0.06931032, 0.08007681, 0.06615824, 0.05358122, 0.06249556, 0.07092267, 0.05725726, 0.08253228, 0.06302786, 0.05408833, 0.07115978, 0.0747904, 0.05837102, 0.09043941, 0.04759481, 0.06070064, 0.069512, 0.07975863, 0.07126702, 0.08854619, 0.05263021, 0.07045569, 0.06666232, 0.0852808, 0.08448615, 0.09634891, 0.05932638, 0.06907839, 0.07129277, 0.09131895, 0.08180617, 0.09308426, 0.06612346, 0.08445956, 0.07407397, 0.10869348, 0.09820683, 0.11358765, 0.0723895, 0.09988106, 0.08945907, 0.11584264, 0.09330318, 0.10856868, 0.08121605, 0.09618472, 0.07990175, 0.12964611, 0.10934387, 0.13405032, 0.09499546, 0.11728731, 0.09199235, 0.15979119, 0.13227525, 0.14686589, 0.12012023, 0.12520318, 0.11066074, 0.16134799, 0.12355811, 0.12804325, 0.09889634, 0.10905305, 0.08907474, 0.12854554, 0.10204858, 0.1150456, 0.09371536, 0.1036467, 0.08349734, 0.11703795, 0.10328279, 0.10397559, 0.09409287, 0.09466185, 0.08389544, 0.1327971, 0.10289142, 0.10361196, 0.09759749, 0.0915569, 0.08677736, 0.13117494, 0.1048155, 0.12196295, 0.10565381, 0.10429268, 0.10197254, 0.14406867, 0.10149496, 0.12430382, 0.11067908, 0.1018716, 0.09203324, 0.12131975, 0.09509693, 0.11656696, 0.09887405, 0.1097695, 0.08879982, 0.10748152, 0.08001252, 0.09942959, 0.08529561, 0.10301165, 0.09404901, 0.09097496, 0.06846519, 0.08957959, 0.07568677, 0.10815496, 0.09554518, 0.09763356, 0.06824764, 0.08556692, 0.0602989, 0.07993793, 0.07675757, 0.09544518, 0.08605377, 0.10498235, 0.07881669, 0.08746701, 0.10709487, 0.11223686, 0.09303772, 0.11662515, 0.09019278, 0.09646863, 0.11656984, 0.11480882, 0.09508702, 0.12687951, 0.09785399, 0.09224518, 0.09968198, 0.11201007, 0.0954925, 0.113559, 0.09011505, 0.09283736, 0.0989057, 0.13509955, 0.10271069, 0.1318715, 0.09519299, 0.09513301, 0.12904038, 0.1352226, 0.10934957, 0.13775833, 0.10364173, 0.10726532, 0.11385792, 0.11208688, 0.09225053, 0.10725874, 0.09941575, 0.08936946, 0.09462243, 0.09920984, 0.08218192, 0.09598071, 0.08156654, 0.10478679, 0.10131162, 0.10070171, 0.08410857, 0.10488324, 0.08545013, 0.11166356, 0.10301984, 0.10577199, 0.09347524, 0.11417992, 0.11152466, 0.13063689, 0.11947011, 0.12277359, 0.11360525, 0.14213227, 0.14664304, 0.12438264, 0.12811494, 0.1245364, 0.14221154, 0.1340356, 0.12429238, 0.12687142, 0.13235518, 0.11256713, 0.12208015, 0.11385438, 0.10015349, 0.10836579, 0.11179077, 0.09463713, 0.10162982, 0.10553577, 0.09420434, 0.11179706, 0.11030431, 0.11118457, 0.11618042, 0.11414248, 0.10840192, 0.1220081, 0.11776749, 0.11502483, 0.11911825, 0.14044319, 0.11828464, 0.13936591, 0.13181092, 0.12008477, 0.13504347, 0.14736423, 0.13831599, 0.1599237, 0.13825004, 0.1291087, 0.1393991, 0.15380153, 0.15024616, 0.15105106, 0.14033234, 0.12479065, 0.13404271, 0.14778116, 0.14514264, 0.14499101, 0.1418116, 0.12573227, 0.1195921, 0.14766015, 0.14385751, 0.14947623, 0.13102715, 0.122444, 0.1250491, 0.15225445, 0.15032971, 0.14996469, 0.14131775, 0.13334693, 0.13931322, 0.15936972, 0.1696186, 0.15400504, 0.13705291, 0.13042565, 0.14310826, 0.15209636, 0.1696034, 0.14383467, 0.12997217, 0.13101874, 0.13035335, 0.14492974, 0.17491421, 0.13978705, 0.13515213, 0.13450418, 0.13019425, 0.15121645, 0.20718692, 0.14591624, 0.16000962, 0.15739107, 0.12875289, 0.14555638, 0.18841943, 0.13714162, 0.16154598, 0.13298643, 0.10648982, 0.14302917, 0.14831491, 0.123915, 0.13743877, 0.1271878, 0.11354085, 0.14913817, 0.13990161, 0.11928443, 0.13415202, 0.11853279, 0.10926244, 0.13069272, 0.11967567, 0.11543182, 0.12498298, 0.11192407, 0.11279858, 0.13794601, 0.1144829, 0.10182901, 0.09764547, 0.08425018, 0.09507167, 0.14328466, 0.10872486, 0.08162575, 0.08890124, 0.08476326, 0.08622165, 0.13863437, 0.10631079, 0.08719458, 0.0885297, 0.08783097, 0.08386018, 0.13700926, 0.10496802, 0.07596391, 0.09311274, 0.09246234, 0.08980716, 0.136428, 0.11273393, 0.07626692, 0.10238107, 0.09857891, 0.0932046, 0.14291598, 0.11031441, 0.08037398, 0.10093452, 0.09636901, 0.09535518, 0.1401596, 0.11263327, 0.08239736, 0.1051373, 0.09777693, 0.09496634, 0.15471768, 0.12084433, 0.09653948, 0.12290407, 0.10939385, 0.09899744, 0.14961307, 0.12606305, 0.10842133, 0.11982523, 0.1147547, 0.08776548, 0.14033635, 0.11451781, 0.11892234, 0.14051642, 0.12541808, 0.09003313, 0.14628276, 0.1141497, 0.10205512, 0.10952426, 0.11713246, 0.08499941, 0.13932529, 0.10773429, 0.09456871, 0.09286862, 0.10444904, 0.08943705, 0.1434917, 0.11320701, 0.10290569, 0.08478373, 0.10561959, 0.09681635, 0.15695173, 0.11444959, 0.10253314, 0.0834002, 0.10625692, 0.09156949, 0.16325955, 0.10354549, 0.09678388, 0.08552133, 0.08660114, 0.08868293, 0.16502057, 0.09777296, 0.09348515, 0.08460698, 0.07846905, 0.08884757, 0.14732267, 0.09890795, 0.08753663, 0.0883717, 0.06756598, 0.09173138, 0.12631668, 0.10423636, 0.08384039, 0.09788992, 0.06820761, 0.10221149, 0.13135956, 0.10300612, 0.0874005, 0.09898811, 0.073787, 0.10871077, 0.1350423, 0.10701948, 0.09090899, 0.10976438, 0.07824457, 0.10260637, 0.1317972, 0.10557517, 0.09655926, 0.10205323, 0.07256264, 0.08719608, 0.11577436, 0.09532079, 0.08721, 0.10573281, 0.07802749, 0.09132625, 0.11103564, 0.0885446, 0.07784372, 0.10363852, 0.08925039, 0.09291857, 0.10884746, 0.0942629, 0.08583403, 0.12592052, 0.11484609, 0.10280699, 0.12283985, 0.10367766, 0.09595647, 0.13714498, 0.13196574, 0.11104414, 0.1475125, 0.11779371, 0.11164739, 0.16133955, 0.14384034, 0.12688845, 0.15260714, 0.12704585, 0.10906836, 0.16435981, 0.13393238, 0.11676043, 0.16110499, 0.1668156, 0.11855199, 0.16461015, 0.14148955, 0.1216952, 0.1559996, 0.17747803, 0.11607838, 0.16216014, 0.15877718, 0.12776002, 0.17602116, 0.214405, 0.11553227, 0.17003965, 0.16811642, 0.13913874, 0.17484531, 0.23314059, 0.11231221, 0.17627494, 0.18505391, 0.12972622, 0.21290493, 0.27508366, 0.10843825, 0.19356169, 0.19651791, 0.15401028, 0.23627502, 0.30322385, 0.13469766, 0.21339253, 0.19837795, 0.15650289, 0.2199988, 0.28848436, 0.12444787, 0.1810574, 0.19356439, 0.13474314, 0.19856249, 0.2603599, 0.12385516, 0.17462164, 0.18576677, 0.1301097, 0.19632469, 0.28591907, 0.13058007, 0.17606527, 0.18888588, 0.13842916, 0.20463729, 0.24439397, 0.13283916, 0.16982138, 0.1892115, 0.14177181, 0.20056097, 0.23597863, 0.1328362, 0.17145908, 0.14127818, 0.11454413, 0.1821995, 0.20288977, 0.11870182, 0.16740206, 0.14538364, 0.10123803, 0.14884798, 0.2005335, 0.12216073, 0.17211296, 0.14558496, 0.10880794, 0.1235234, 0.16408633, 0.11318509, 0.11438525, 0.11095941, 0.0914496, 0.1354615, 0.12968472, 0.11421436, 0.11790678, 0.12517452, 0.09976102, 0.15341741, 0.14406043, 0.12113825, 0.12650798, 0.12442879, 0.10765212, 0.16055745, 0.15004614, 0.12752067, 0.12696402, 0.12101248, 0.11737128, 0.15147384, 0.14044796, 0.12286861, 0.12802239, 0.12083664, 0.11625781, 0.1522892, 0.13296823, 0.11398662, 0.11824756, 0.11110538, 0.1059847, 0.14203851, 0.12240635, 0.10826053, 0.11284239, 0.1044114, 0.09660192, 0.15126467, 0.13742052, 0.10320877, 0.10660201, 0.11820416, 0.0980474, 0.15183961, 0.12983501, 0.09673259, 0.10275342, 0.10857589, 0.0983813, 0.1322696, 0.12647262, 0.0916092, 0.10263823, 0.10529092, 0.09714419, 0.13708445, 0.12477539, 0.09810605, 0.10308558, 0.09221733, 0.09382925, 0.11316137, 0.10545954, 0.0966351, 0.11564429, 0.09410436, 0.09479924, 0.12124069, 0.11416035, 0.10445024, 0.11495865, 0.12799446, 0.09420061, 0.13705187, 0.12325545, 0.11338301, 0.11064314, 0.13531306, 0.1040428, 0.16360278, 0.1364869, 0.1167225, 0.12878537, 0.15396704, 0.11296286, 0.18268257, 0.15051375, 0.12616327, 0.13639729, 0.16225557, 0.11269004, 0.1916961, 0.13552427, 0.11591589, 0.12910825, 0.13748774, 0.09266572, 0.17089045, 0.13972367, 0.14885782, 0.14226376, 0.15412444, 0.08881948, 0.18253286, 0.15394396, 0.14266646, 0.15836127, 0.17117053, 0.10509989, 0.21263319, 0.17082484, 0.14567222, 0.16637972, 0.18024075, 0.11253198, 0.19245751, 0.1637744, 0.13364449, 0.15509623, 0.18086612, 0.10506038, 0.20488751, 0.16816388, 0.12200306, 0.14220782, 0.1968882, 0.10723416, 0.2129454, 0.1881914, 0.13202356, 0.15988034, 0.22017142, 0.11068908, 0.20136161, 0.17180458, 0.12939392, 0.15856634, 0.23623419, 0.1111076, 0.20387784, 0.16917285, 0.13884139, 0.1698272, 0.26448253, 0.1154405, 0.24329785, 0.23703079, 0.16419941, 0.18170576, 0.30221996, 0.12869336, 0.24569076, 0.23130728, 0.1601442, 0.17680977, 0.32904053, 0.11430223, 0.23211515, 0.2061262, 0.1386988, 0.15596513, 0.30744982, 0.12599395, 0.22399597, 0.19074364, 0.13612452, 0.15735406, 0.32891038, 0.10685026, 0.18095794, 0.18355556, 0.13723135, 0.1578683, 0.31539667, 0.0903144, 0.169528, 0.17753316, 0.1170507, 0.08654159, 0.19335768, 0.06907781, 0.12835574, 0.11803931, 0.10381445, 0.08672855, 0.19724002, 0.0773106, 0.14147757, 0.13909426, 0.11444438, 0.09329497, 0.20311503, 0.0829174, 0.1557809, 0.14309281, 0.11794252, 0.09620415, 0.22392386, 0.09743138, 0.17942843, 0.18554696, 0.1363295, 0.10510011, 0.20157667, 0.09624799, 0.18778579, 0.16744974, 0.14485872, 0.11595103, 0.22547261, 0.10616931, 0.20488961, 0.183713, 0.15503417, 0.12556195, 0.22135903, 0.10485536, 0.20868236, 0.24140319, 0.15862523, 0.1301666, 0.25945416, 0.11107866, 0.20813812, 0.21537758, 0.15475515, 0.11774819, 0.23810524, 0.11184176, 0.2042877, 0.19784617, 0.13743135, 0.10140164, 0.20757236, 0.10718217, 0.18190223, 0.18268618, 0.13460797, 0.1029296, 0.1988275, 0.09829998, 0.1846576, 0.16612907, 0.10929029, 0.10008413, 0.20948717, 0.08356204, 0.1919462, 0.15393698, 0.10831909, 0.09116294, 0.20183648, 0.06717731, 0.1851744, 0.15482152, 0.08578089, 0.07447749, 0.16481405, 0.0549451, 0.20334812, 0.119933, 0.08446609, 0.06886201, 0.17878537, 0.05433981, 0.21746932, 0.11951038, 0.06398352, 0.06330394, 0.17079261, 0.06032559, 0.17475645, 0.09887965, 0.05813395, 0.05640226, 0.138646, 0.0520732, 0.13342017, 0.09123567, 0.05760516, 0.06850756, 0.1270862, 0.05408633, 0.13919128, 0.09511305, 0.06818437, 0.08206833, 0.1275781, 0.05792798, 0.1495904, 0.0826995, 0.05688324, 0.08669423, 0.12206519, 0.05317377, 0.15243995, 0.07680281, 0.05204265, 0.08103755, 0.13644323, 0.06012326, 0.15455253, 0.07909893, 0.04921567, 0.08916558, 0.13299066, 0.06893168, 0.15408702, 0.07613444, 0.0503443, 0.07888343, 0.11304145, 0.06451216, 0.14801122, 0.07139605, 0.0527714044, 0.0837513506, 0.11655817, 0.07005595, 0.14721723, 0.07333963, 0.05015105, 0.0828208, 0.11102637, 0.06110285, 0.15502602, 0.07017256, 0.05919947, 0.0776932, 0.10784099, 0.05251763, 0.17759205, 0.07750089, 0.04702023, 0.06953162, 0.09207001, 0.04454584, 0.14349177, 0.06365651, 0.0442874, 0.06740846, 0.0741476, 0.04065721, 0.14271857, 0.06300134, 0.03848413, 0.06307437, 0.06733864, 0.03723107, 0.12865804, 0.06719674, 0.03850057, 0.0652208, 0.07062814, 0.04061122, 0.13741507, 0.0653487, 0.04537657, 0.07550989, 0.07968011, 0.04379304, 0.1350058, 0.06584445, 0.04345128, 0.07329739, 0.07618204, 0.03808183, 0.1357349, 0.06236542, 0.04118265, 0.07121557, 0.0673799, 0.03704832, 0.14466226, 0.06667736, 0.0487494729, 0.0798543319, 0.07094178, 0.03798824, 0.14916416, 0.06819297, 0.05508729, 0.07678468, 0.07608747, 0.0398126, 0.15951803, 0.06675543, 0.04935459, 0.07298934, 0.08151608, 0.04308244, 0.13542576, 0.06435404, 0.04815564, 0.07585454, 0.0831146, 0.04408314, 0.12699789, 0.06221751, 0.05238235, 0.07087474, 0.07443805, 0.04556522, 0.12268285, 0.06208928, 0.05565716, 0.07261328, 0.07349431, 0.04544203, 0.11881736, 0.057686, 0.05491442, 0.07188979, 0.0753062, 0.04754434, 0.11693397, 0.05630428, 0.05962108, 0.08212545, 0.07797807, 0.0494707, 0.11989927, 0.05673574, 0.05294041, 0.07687599, 0.07136986, 0.05014943, 0.12245421, 0.05951118, 0.05453252, 0.0730906, 0.06722433, 0.04831249, 0.12781765, 0.06527253, 0.0665587857, 0.0807104558, 0.08038271, 0.06818303, 0.11970513, 0.06633843, 0.07890903, 0.09627463, 0.09563947, 0.07235478, 0.13183278, 0.07732306, 0.08423359, 0.11637765, 0.10677554, 0.07983322, 0.1325974, 0.06977889, 0.08093834, 0.08763521, 0.09250917, 0.08058017, 0.13940875, 0.06815656, 0.07828731, 0.10136149, 0.10503744, 0.0841056, 0.12094899, 0.06805614, 0.07550916, 0.08884009, 0.09766101, 0.07491759, 0.10444558, 0.06246101, 0.06897748, 0.08556323, 0.08281977, 0.07092796, 0.09928555, 0.06315001, 0.06653638, 0.07392863, 0.07373978, 0.06226052, 0.1178861, 0.06889106, 0.06559341, 0.07496672, 0.07923487, 0.06459933, 0.12964247, 0.07750211, 0.06608862, 0.08054488, 0.08428244, 0.06722251, 0.14339791, 0.0908717, 0.07020203, 0.07915752, 0.08910716, 0.07078729, 0.15390417, 0.08395869, 0.07870566, 0.07914486, 0.09580626, 0.06914126, 0.13949104, 0.08860519, 0.08203179, 0.09073132, 0.10044811, 0.07107224, 0.13431728, 0.08593498, 0.08713911, 0.093184, 0.09486735, 0.06515359, 0.10296455, 0.07810391, 0.07857523, 0.08529576, 0.09073942, 0.06244451, 0.09615761, 0.07163966, 0.07339095, 0.08422912, 0.09521974, 0.05987823, 0.10007122, 0.07394969, 0.07645353, 0.07140196, 0.08928397, 0.05497132, 0.10603097, 0.07371626, 0.07630599, 0.07110178, 0.08776642, 0.05544727, 0.10294183, 0.07360534, 0.0673236, 0.06714595, 0.07986537, 0.05165296, 0.09643783, 0.06897064, 0.06689551, 0.06609, 0.07125917, 0.04671081, 0.09492779, 0.07417343, 0.07394617, 0.06653123, 0.06679464, 0.03580746, 0.08193053, 0.05249728, 0.05483476, 0.05716677, 0.04991647, 0.03021453, 0.09143109, 0.05117481, 0.0786715, 0.05607094, 0.04938732, 0.03267668, 0.0946747, 0.0565756, 0.07394055, 0.05309703, 0.05189367, 0.03444646, 0.09754006, 0.05914906, 0.0668103, 0.05435297, 0.05189451, 0.0345051, 0.09350467, 0.06351625, 0.06729425, 0.0538534, 0.05176379, 0.03547629, 0.09170288, 0.06794821, 0.06579213, 0.0537702, 0.05565515, 0.03812771, 0.09040761, 0.07315418, 0.06763867, 0.05950884, 0.05870914, 0.04207744, 0.09572671, 0.07231334, 0.07132062, 0.06243644, 0.06336524, 0.05035235, 0.10551091, 0.07961637, 0.06633957, 0.05304226, 0.06076469, 0.03740224, 0.10971159, 0.09619535, 0.07877582, 0.05884864, 0.05906308, 0.04539002, 0.10287271, 0.08240331, 0.07104714, 0.06208572, 0.05980134, 0.04243063, 0.08815916, 0.08071633, 0.06217744, 0.05820683, 0.06051809, 0.04013934, 0.08864629, 0.07811654, 0.04988721, 0.0501691, 0.06312374, 0.03330391, 0.07355437, 0.05109122, 0.04042576, 0.04211277, 0.06283058, 0.03513675, 0.07530551, 0.05470282, 0.04050637, 0.05026228, 0.07425159, 0.04040523, 0.06724152, 0.05069176, 0.04948967, 0.05123013, 0.06574078, 0.03208727, 0.06353445, 0.04377364, 0.04849377, 0.05211903, 0.06205365, 0.03353006, 0.0707676, 0.04775728, 0.05561513, 0.06056652, 0.07198608, 0.0333748, 0.07354178, 0.04434769, 0.05341081, 0.05729335, 0.07348737, 0.02802437, 0.07406188, 0.04681, 0.05358552, 0.05937533, 0.07648364, 0.02907197, 0.07747789, 0.04780759, 0.05010252, 0.05952347, 0.07458553, 0.03003583, 0.07819855, 0.04879019, 0.05165229, 0.05950198, 0.07670747, 0.03293266, 0.08587095, 0.05150687, 0.0567852, 0.06070317, 0.0760903, 0.03547264, 0.08537041, 0.05497913, 0.06081806, 0.06820227, 0.08327577, 0.04069319, 0.09138274, 0.05698529, 0.06485535, 0.07009047, 0.08440752, 0.04084814, 0.0946526, 0.06315075, 0.07399103, 0.08046061, 0.08387069, 0.04089216, 0.09205901, 0.06389884, 0.06857246, 0.07552864, 0.07968169, 0.04334642, 0.09476078, 0.06043429, 0.06079869, 0.0658161, 0.07371388, 0.04265739, 0.09011084, 0.06316018, 0.06389309, 0.06289618, 0.0742632, 0.04552393, 0.09271716, 0.06847894, 0.06913915, 0.06632762, 0.07386731, 0.04335169, 0.08555467, 0.06342733, 0.06731807, 0.06542243, 0.07184152, 0.04235814, 0.08446848, 0.0672293, 0.07151086, 0.07034245, 0.07639106, 0.04562164, 0.08979577, 0.07123604, 0.07885284, 0.07202027, 0.08574942, 0.05039473, 0.09510237, 0.07815518, 0.08661988, 0.07954948, 0.09039854, 0.05989924, 0.10484457, 0.08088052, 0.07664626, 0.0816997, 0.09997897, 0.06521603, 0.10683917, 0.07495608, 0.07625469, 0.09113226, 0.10458623, 0.0663611, 0.11605681, 0.07095464, 0.07403602, 0.08895732, 0.10864374, 0.06366948, 0.12793666, 0.0671287, 0.07380823, 0.08627736, 0.11620909, 0.06594, 0.14442752, 0.06823266, 0.07961282, 0.09268882, 0.11912335, 0.06103365, 0.12044302, 0.0651795, 0.07725737, 0.08778659, 0.11194669, 0.05693162, 0.09788571, 0.06471249, 0.07330807, 0.07781776, 0.09738833, 0.04792043, 0.09840231, 0.05178147, 0.06215272, 0.06743653, 0.09144229, 0.04180352, 0.07801071, 0.04519058, 0.06282683, 0.07486091, 0.09169322, 0.04202368, 0.06609146, 0.04413622, 0.05975913, 0.07568964, 0.0939567, 0.0483372, 0.0846897, 0.05671002, 0.07610768, 0.08712898, 0.1114338, 0.05848797, 0.09012892, 0.06258151, 0.08697789, 0.08842617, 0.125051, 0.06249362, 0.10402367, 0.07043089, 0.09759208, 0.13663766, 0.12767097, 0.07785712, 0.12731916, 0.08619008, 0.11197384, 0.14467797, 0.1441061, 0.07657555, 0.12695129, 0.08251469, 0.10799193, 0.13010629, 0.1428495, 0.08564152, 0.13128613, 0.09405654, 0.12710787, 0.15217659, 0.12943535, 0.10784071, 0.1315256, 0.09043204, 0.13328439, 0.13570742, 0.12355678, 0.11354908, 0.12923543, 0.09375763, 0.11756014, 0.13395658, 0.11620438, 0.10049043, 0.10995854, 0.08650506, 0.10298702, 0.12366994, 0.10892078, 0.09135043, 0.1054603, 0.08002288, 0.10155057, 0.11940253, 0.10412691, 0.08731774, 0.09822388, 0.07845325, 0.10703839, 0.11587974, 0.11284227, 0.08987671, 0.10134348, 0.08384157, 0.11500275, 0.12319383, 0.12087082, 0.08997892, 0.10571213, 0.08478882, 0.11997631, 0.12300194, 0.11520392, 0.08600091, 0.10753615, 0.08281456, 0.12359758, 0.12334328, 0.10401629, 0.07929117, 0.09886951, 0.0730382, 0.10825104, 0.10886675, 0.09438559, 0.08279122, 0.0980634, 0.07565188, 0.11291067, 0.11677134, 0.1012096, 0.08656467, 0.10867104, 0.07907767, 0.11491616, 0.123872, 0.09901841, 0.08148027, 0.09819589, 0.07815456, 0.11124987, 0.12461267, 0.10903765, 0.08916517, 0.09688711, 0.07834467, 0.10973805, 0.1260281, 0.10269585, 0.08377981, 0.09891288, 0.09395608, 0.11625321, 0.12098903, 0.09605724, 0.08370199, 0.09482343, 0.08127519, 0.09888863, 0.12323812, 0.09437291, 0.08358087, 0.09449553, 0.08377986, 0.08814546, 0.11185974, 0.08965702, 0.0837215, 0.0931629, 0.08336972, 0.09594095, 0.11460365, 0.09037793, 0.09074899, 0.0974261, 0.08133395, 0.10901232, 0.1261677, 0.1040988, 0.09978408, 0.10056338, 0.09085622, 0.13391149, 0.13057563, 0.10278884, 0.09816861, 0.09736685, 0.09346267, 0.12247684, 0.12551992, 0.09336607, 0.09296319, 0.09895679, 0.10168743, 0.11144955, 0.12209169, 0.09592471, 0.0890759, 0.09940695, 0.10411979, 0.12086836, 0.13409272, 0.09907566, 0.10579752, 0.10972741, 0.11442143, 0.12755209, 0.1455732, 0.11170907, 0.11002903, 0.11330479, 0.10850314, 0.1554124, 0.14456375, 0.11910881, 0.11528624, 0.11916583, 0.10671046, 0.14162758, 0.1383944, 0.10011177, 0.10191061, 0.09911634, 0.0946973, 0.13267916, 0.12708963, 0.09741434, 0.10425745, 0.10008247, 0.10124149, 0.14621998, 0.15837374, 0.10390999, 0.11682416, 0.10614958, 0.10502318, 0.1529817, 0.16314787, 0.11116123, 0.12340022, 0.10846059, 0.098479, 0.16081211, 0.17369749, 0.11289746, 0.13149911, 0.11449286, 0.09539887, 0.15992406, 0.1722796, 0.11139527, 0.1260858, 0.1176511, 0.10519625, 0.16623113, 0.1778225, 0.08783779, 0.10721447, 0.12079822, 0.10143475, 0.16372669, 0.18139786, 0.08793704, 0.10104521, 0.11153143, 0.09447901, 0.15960866, 0.17003222, 0.09650654, 0.09773623, 0.11025659, 0.09065998, 0.15365344, 0.17290123, 0.10564598, 0.10313901, 0.1173885, 0.08890124, 0.1588221, 0.16921574, 0.11083096, 0.09112322, 0.11684396, 0.09132238, 0.15379848, 0.16195469, 0.11907395, 0.10196805, 0.11230353, 0.08803325, 0.14833291, 0.1606041, 0.12522952, 0.09612214, 0.11363186, 0.08534347, 0.13223037, 0.15613666, 0.10386449, 0.08346472, 0.1135387, 0.09053103, 0.13436607, 0.14956594, 0.11007093, 0.09237996, 0.11068032, 0.08482872, 0.11886939, 0.13632376, 0.1164523, 0.09658324, 0.09964073, 0.07435195, 0.11432428, 0.11836302, 0.09559142, 0.08227749, 0.08830868, 0.07262953, 0.10403878, 0.12470189, 0.09822896, 0.07631778, 0.08819243, 0.07302364, 0.10142574, 0.1205693, 0.1002131, 0.08202775, 0.09033157, 0.07912235, 0.10336757, 0.12132401, 0.09324971, 0.07399487, 0.08252184, 0.07936484, 0.09903641, 0.11958503, 0.09332483, 0.07723505, 0.08462246, 0.08016979, 0.10308962, 0.12034807, 0.11017995, 0.08136982, 0.08537269, 0.08360396, 0.11396495, 0.11059838, 0.10572149, 0.08909103, 0.07704425, 0.06456735, 0.09171031, 0.09762145, 0.09476613, 0.08542733, 0.07442478, 0.06462593, 0.0925577, 0.09326547, 0.10121717, 0.07966392, 0.07689664, 0.06885255, 0.09360785, 0.08986512, 0.0968264, 0.07388601, 0.07688371, 0.06864522, 0.09370815, 0.09478422, 0.097216, 0.07841317, 0.08273606, 0.07400447, 0.09432927, 0.09695003, 0.09714555, 0.07898237, 0.07851941, 0.06078415, 0.07570107, 0.07131308, 0.08156542, 0.06444342, 0.07356168, 0.05442655, 0.06903131, 0.06422339, 0.07147004, 0.06123628, 0.07389772, 0.05781152, 0.05524332, 0.05769464, 0.06174028, 0.05584068, 0.06691095, 0.04988629, 0.04962574, 0.0495058, 0.0556155, 0.04360904, 0.05796221, 0.04602471, 0.05185777, 0.04957071, 0.05330249, 0.04331686, 0.05683371, 0.0457143, 0.04812199, 0.04456836, 0.04937012, 0.03766254, 0.05234993, 0.04129669, 0.04814199, 0.04579388, 0.05098902, 0.04625021, 0.06066821, 0.045043, 0.05092013, 0.04584664, 0.05224578, 0.04339146, 0.05395846, 0.03858823, 0.04266299, 0.04309529, 0.0478636, 0.03569958, 0.04877639, 0.03649989, 0.04161186, 0.04095797, 0.04531601, 0.03243795, 0.04600748, 0.03511454, 0.04223789, 0.04135083, 0.04726891, 0.03102781, 0.04946812, 0.03851437, 0.04297372, 0.04097024, 0.04927453, 0.03208429, 0.0494602, 0.03968235, 0.04447422, 0.04316561, 0.04814789, 0.0341651, 0.04864057, 0.03638198, 0.04434538, 0.04323694, 0.03978541, 0.0334884, 0.05019546, 0.03744138, 0.04283758, 0.04560799, 0.04667299, 0.03474488, 0.04952495, 0.04584416, 0.04267154, 0.05323127, 0.04874188, 0.03253689, 0.04708751, 0.04661143, 0.04729195, 0.06047182, 0.04942726, 0.03583207, 0.04723617, 0.04566497, 0.04861652, 0.05668244, 0.04854187, 0.03780376, 0.04911207, 0.04709679, 0.04628462, 0.05254201, 0.04315538, 0.03389793, 0.04215692, 0.0392363, 0.03978529, 0.04370514, 0.04135588, 0.03021204, 0.042921, 0.04019394, 0.03579363, 0.03676715, 0.03955356, 0.02812674, 0.0409029, 0.04003026, 0.03510485, 0.0359717, 0.04011342, 0.02493946, 0.03928801, 0.03601955, 0.03377907, 0.0346688, 0.03838493, 0.02376859, 0.03817364, 0.03260586, 0.03136343, 0.03421418, 0.03936208, 0.02753234, 0.04048841, 0.03421397, 0.03266668, 0.03282319, 0.0394887, 0.03351123, 0.04366137, 0.03771497, 0.03332434, 0.03633979, 0.04122505, 0.03549499, 0.04419377, 0.03476527, 0.03050046, 0.03591646, 0.03647543, 0.03635481, 0.04201961, 0.04072409, 0.03231982, 0.04153609, 0.03787348, 0.03166315, 0.03888246, 0.03652295, 0.03798958, 0.04041809, 0.041116, 0.03141979, 0.03802899, 0.03994979, 0.03712352, 0.04874509, 0.04392013, 0.03236634, 0.0419514, 0.04072237, 0.03598231, 0.04992327, 0.05303218, 0.04201439, 0.05414987, 0.04875552, 0.04443819, 0.05388036, 0.0561726, 0.05136563, 0.06086025, 0.05708315, 0.05450405, 0.06241761, 0.05708346, 0.06901584, 0.06672917, 0.05789054, 0.05938567, 0.06277659, 0.05582258, 0.06434648, 0.06286847, 0.05502526, 0.06643748, 0.0675582, 0.06132813, 0.06496401, 0.06888013, 0.05679388, 0.0731364, 0.07190886, 0.0623036, 0.07183912, 0.07377902, 0.05712767, 0.07449404, 0.06725691, 0.06123296, 0.07589374, 0.07655871, 0.05867705, 0.0731376, 0.06405064, 0.06130457, 0.07262027, 0.07982807, 0.06019498, 0.09288952, 0.07727826, 0.06652412, 0.08434714, 0.0894664, 0.08009057, 0.10608794, 0.08042321, 0.07104424, 0.07787941, 0.10985953, 0.08934906, 0.11386161, 0.10877182, 0.10507015, 0.08830819, 0.1218583, 0.10407047, 0.13138083, 0.11861386, 0.10807572, 0.08480932, 0.1182213, 0.10679417, 0.13613196, 0.12077776, 0.14018102, 0.0780458, 0.1084747, 0.09722643, 0.16925482, 0.13741243, 0.13751201, 0.08322817, 0.1802643, 0.14145547, 0.19249791, 0.15122531, 0.18818255, 0.10942493, 0.18025054, 0.1521315, 0.18480985, 0.14415157, 0.14127699, 0.12452869, 0.18623975, 0.17302307, 0.1685478, 0.11979079, 0.11715627, 0.12262199, 0.21772878, 0.10368706, 0.15233369, 0.12230602, 0.11170358, 0.11985186, 0.23419136, 0.11772937, 0.1595566, 0.12032898, 0.10839615, 0.11606809, 0.23424241, 0.10902035, 0.15972489, 0.12191818, 0.10930026, 0.11016767, 0.24457699, 0.10666142, 0.15851784, 0.121531, 0.11467601, 0.11185134, 0.20369919, 0.09515645, 0.14170168, 0.11376198, 0.10855036, 0.10760737, 0.21234077, 0.09719235, 0.13917485, 0.11205014, 0.104041, 0.10796008, 0.21042086, 0.09133755, 0.1268954, 0.10652703, 0.09356245, 0.09305374, 0.19729738, 0.08396228, 0.11363769, 0.10410868, 0.09112761, 0.08834842, 0.18685868, 0.08435328, 0.11151528, 0.09402814, 0.09308389, 0.08553837, 0.19419062, 0.08088628, 0.10652796, 0.0982377, 0.10349553, 0.09407774, 0.18539667, 0.0790247, 0.10450856, 0.09548675, 0.10288817, 0.08847094, 0.17721443, 0.07771157, 0.099891, 0.09588026, 0.11234146, 0.08364855, 0.14044729, 0.07264895, 0.08195795, 0.07337018, 0.08600441, 0.07619784, 0.16877627, 0.06719068, 0.07597549, 0.07610863, 0.09398983, 0.06601566, 0.15516311, 0.07292417, 0.08081125, 0.07658155, 0.1048486, 0.06980827, 0.1540181, 0.07283803, 0.08194014, 0.07670412, 0.10274566, 0.0810888, 0.166274, 0.084492, 0.08846132, 0.08233435, 0.09951103, 0.08834986, 0.16049746, 0.07290263, 0.08813074, 0.07563492, 0.09469634, 0.08911151, 0.1468554, 0.07749496, 0.09143624, 0.0946096, 0.10388231, 0.10249202, 0.16305988, 0.08276103, 0.09345349, 0.08889328, 0.09958944, 0.09522633, 0.15983245, 0.08682567, 0.08835967, 0.09153989, 0.09448656, 0.09348445, 0.16370198, 0.08813787, 0.09132967, 0.08170077, 0.08598395, 0.0934431, 0.15590593, 0.08608113, 0.09115871, 0.07591049, 0.08594487, 0.09050042, 0.14996888, 0.08727825, 0.09448506, 0.09393986, 0.0937522, 0.09719476, 0.15707049, 0.09665991, 0.09746466, 0.10650408, 0.09823603, 0.10306665, 0.15814021, 0.10677559, 0.10369851, 0.10634558, 0.09584141, 0.0938651, 0.15552926, 0.10905137, 0.10882886, 0.10973329, 0.09629517, 0.09901849, 0.1952883, 0.10676892, 0.11975409, 0.11371924, 0.10039146, 0.10004166, 0.18671133, 0.1027035, 0.11516473, 0.10882475, 0.09606554, 0.09381652, 0.17335163, 0.09215299, 0.10452531, 0.11060233, 0.09240732, 0.09123494, 0.16398083, 0.08847173, 0.1026581, 0.12045872, 0.0885861, 0.09164313, 0.15974145, 0.0873684, 0.0994791, 0.12209429, 0.08375295, 0.09300688, 0.1501852, 0.08628797, 0.10172655, 0.12037618, 0.08283387, 0.09679367, 0.16398594, 0.09066974, 0.1099636, 0.12644894, 0.07568385, 0.09613679, 0.17970237, 0.08445574, 0.10620881, 0.12546188, 0.07928866, 0.08339559, 0.17345126, 0.07907335, 0.09891301, 0.11186118, 0.07593118, 0.07909125, 0.17325133, 0.07623755, 0.1002416, 0.10718255, 0.0805763, 0.08400596, 0.16916583, 0.08516344, 0.10723602, 0.10476027, 0.07862725, 0.08825794, 0.15660329, 0.08963144, 0.09873042, 0.09603729, 0.07488112, 0.08571386, 0.15349229, 0.09194642, 0.10965573, 0.10634165, 0.08436128, 0.0966313, 0.1567512, 0.0978442, 0.1090413, 0.10959229, 0.08662558, 0.09931854, 0.14735453, 0.08797485, 0.10695413, 0.10337695, 0.09057683, 0.09105816, 0.16012147, 0.08470712, 0.10941396, 0.10541243, 0.09481766, 0.09342558, 0.15314594, 0.09424601, 0.11192026, 0.11627436, 0.11276651, 0.0936721, 0.1338922, 0.09129001, 0.1056882, 0.11423919, 0.10333525, 0.08849757, 0.13127711, 0.10249433, 0.10850292, 0.11927725, 0.09251229, 0.0919942, 0.12746832, 0.08340934, 0.10471211, 0.10923065, 0.08908612, 0.08531259, 0.11011072, 0.0696125, 0.10182837, 0.10304552, 0.0870576, 0.08549097, 0.11645381, 0.07268547, 0.10249656, 0.10470758, 0.09156233, 0.08107444, 0.10506882, 0.07370906, 0.10262622, 0.09718034, 0.09218668, 0.08039628, 0.09748349, 0.07205519, 0.09469802, 0.09956125, 0.08968613, 0.08291326, 0.09864993, 0.07287772, 0.09786033, 0.09216093, 0.07847132, 0.07151749, 0.09027285, 0.06182193, 0.0878992, 0.08524238, 0.07712898, 0.06855433, 0.08446816, 0.06337471, 0.0955059, 0.08488138, 0.07693826, 0.0722084, 0.0908674, 0.05968255, 0.10083745, 0.07998011, 0.0759628, 0.06552114, 0.08819246, 0.05704602, 0.09524909, 0.0742315, 0.07419923, 0.06382327, 0.07946846, 0.05160582, 0.09046483, 0.06529903, 0.0783291, 0.06444573, 0.07516909, 0.0537378, 0.09213919, 0.06575108, 0.07731538, 0.06137016, 0.07586354, 0.05575103, 0.08207517, 0.05875823, 0.08062689, 0.05670642, 0.0701076, 0.05116518, 0.08071555, 0.06339645, 0.08321491, 0.0581493, 0.07668415, 0.05437481, 0.08253673, 0.05785104, 0.07997986, 0.0523482, 0.09213063, 0.06969656, 0.09857798, 0.07320486, 0.10167845, 0.04812683, 0.07683086, 0.06391022, 0.07831901, 0.05279116, 0.06706984, 0.03792295, 0.06646124, 0.0671111, 0.08114284, 0.05444523, 0.06604338, 0.04089256, 0.06108806, 0.05723777, 0.06933929, 0.04026318, 0.05688557, 0.03614824, 0.06605439, 0.06006757, 0.07189078, 0.04239673, 0.05584094, 0.03525594, 0.06830965, 0.05937273, 0.08620536, 0.0540157, 0.06964887, 0.03769855, 0.07723111, 0.06868199, 0.08400521, 0.06259505, 0.07037376, 0.03908732, 0.07632747, 0.06293022, 0.08914154, 0.05318999, 0.08112393, 0.04078554, 0.07904074, 0.05636799, 0.09350484, 0.04739876, 0.07778963, 0.04167944, 0.07181744, 0.06114142, 0.09748447, 0.05446502, 0.08918981, 0.04072183, 0.07895716, 0.074269, 0.11260529, 0.04583726, 0.07848482, 0.03769928, 0.07528941, 0.05840733, 0.10414378, 0.05524075, 0.0741026, 0.0336376, 0.08267622, 0.05961711, 0.11505846, 0.05216353, 0.06677275, 0.03032952, 0.07170903, 0.05859972, 0.11864419, 0.06255057, 0.0598395, 0.03058708, 0.08773006, 0.07319391, 0.09867898, 0.06424597, 0.07230975, 0.0374511, 0.09328342, 0.07007806, 0.10131499, 0.06346259, 0.0757555142, 0.0442177914, 0.11121877, 0.07126109, 0.09366736, 0.05472834, 0.074924171, 0.0459445938, 0.09263647, 0.07688446, 0.0947148651, 0.0584590919, 0.0736886188, 0.043349795, 0.0881217, 0.07446644, 0.09085701, 0.0686973, 0.073695682, 0.0334433168, 0.07956261, 0.0548388, 0.08306454, 0.05557704, 0.05779447, 0.03226655, 0.06556213, 0.05163134, 0.06581687, 0.05076701, 0.04983246, 0.0313051, 0.06313585, 0.05072432, 0.06536282, 0.05161395, 0.0472986363, 0.0310934409, 0.06706452, 0.0497326, 0.07072919, 0.05203385, 0.05112531, 0.03114749, 0.06944317, 0.04670553, 0.0705654, 0.05057368, 0.05436899, 0.03520825, 0.07098586, 0.04968967, 0.06612344, 0.05453209, 0.05136165, 0.03827891, 0.07128979, 0.05755072, 0.07346703, 0.06277709, 0.05887165, 0.04008564, 0.06849197, 0.05323677, 0.06945293, 0.05891598, 0.05599836, 0.03516077, 0.06501792, 0.04847292, 0.06946821, 0.05531825, 0.05153266, 0.0344672, 0.06314012, 0.04271834, 0.06862064, 0.05294253, 0.04882346, 0.03287622, 0.06061418, 0.03909835, 0.06194962, 0.05774017, 0.05052233, 0.03351487, 0.06627158, 0.03932598, 0.06609216, 0.06505893, 0.05978648, 0.03391083, 0.07002977, 0.03627229, 0.06024698, 0.06901997, 0.0543555, 0.02821168, 0.06619603, 0.03126494, 0.05603993, 0.05830574, 0.04694121, 0.02617777, 0.06003639, 0.03044045, 0.05338001, 0.05100534, 0.04597174, 0.02384715, 0.06061929, 0.02884972, 0.05993514, 0.05134511, 0.04584844, 0.02467836, 0.06787396, 0.03177325, 0.06030815, 0.05635196, 0.04908106, 0.02768083, 0.07372922, 0.03561699, 0.07136104, 0.06816468, 0.05646099, 0.03151774, 0.08005027, 0.03966668, 0.07468772, 0.06185119, 0.04966866, 0.03042044, 0.07698014, 0.04104889, 0.07158736, 0.05975123, 0.05372566, 0.02507476, 0.06282103, 0.03775324, 0.06638177, 0.05546065, 0.0421387, 0.02184178, 0.06735414, 0.03775761, 0.07956897, 0.05501939, 0.04615035, 0.02831444, 0.07239255, 0.04324254, 0.07089548, 0.07815841, 0.07630429, 0.04245621, 0.08056137, 0.05000033, 0.09629126, 0.07954151, 0.07632327, 0.04677882, 0.07321317, 0.04864898, 0.09903654, 0.07456943, 0.07555209, 0.04956011, 0.07227492, 0.04936814, 0.10552207, 0.07421961, 0.07778701, 0.05683072, 0.06801993, 0.04348046, 0.0925179, 0.07305072, 0.07548355, 0.04858132, 0.06115393, 0.03884771, 0.07568664, 0.06563275, 0.06758564, 0.03907939, 0.05688692, 0.03766378, 0.07092032, 0.06745055, 0.07052347, 0.03776276, 0.06241444, 0.03951803, 0.07165677, 0.07330552, 0.08636876, 0.04594531, 0.06700972, 0.04344668, 0.07732233, 0.07480284, 0.08113375, 0.04300515, 0.06842902, 0.03993024, 0.07005579, 0.06595673, 0.07729726, 0.04682688, 0.07038249, 0.04390158, 0.0753613, 0.07193729, 0.06933358, 0.04241183, 0.06605953, 0.03777932, 0.07003983, 0.06214699, 0.07007714, 0.04671237, 0.06826685, 0.0398643, 0.07632347, 0.06958035, 0.07519682, 0.05016512, 0.07324737, 0.04020805, 0.07188784, 0.06779329, 0.07213036, 0.04719938, 0.07695386, 0.0413841, 0.06989202, 0.06750963, 0.07669018, 0.04754022, 0.07774918, 0.04028526, 0.05937036, 0.06312633, 0.07037797, 0.04823757, 0.07648864, 0.04249268, 0.06660356, 0.06106704, 0.06354337, 0.04322042, 0.06798112, 0.03876062, 0.06235482, 0.05850318, 0.06227742, 0.04275899, 0.06835359, 0.04094677, 0.06728414, 0.05957511, 0.06168018, 0.04698611, 0.07531745, 0.04392, 0.07278608, 0.06166442, 0.0621694, 0.04859503, 0.07822689, 0.04663974, 0.06839246, 0.06658059, 0.06265314, 0.05069817, 0.07854793, 0.04924477, 0.0695789, 0.06914204, 0.06010885, 0.05384977, 0.08055204, 0.04791184, 0.06866151, 0.05751185, 0.05901902, 0.04900342, 0.07465411, 0.04589973, 0.06655565, 0.05350906, 0.0623095818, 0.0448563844, 0.07019073, 0.04191185, 0.06929177, 0.05828781, 0.07071289, 0.04797354, 0.07155494, 0.04919283, 0.06761622, 0.0623704, 0.0733259, 0.04933649, 0.07800198, 0.05703348, 0.07185134, 0.06850322, 0.08153595, 0.05204571, 0.08811256, 0.0657793, 0.07838447, 0.07838777, 0.09598541, 0.06109545, 0.10060039, 0.07633163, 0.08622766, 0.08790544, 0.10482466, 0.06654783, 0.10783599, 0.07457963, 0.08092111, 0.0796416, 0.10822722, 0.06315058, 0.10260566, 0.07929599, 0.08875178, 0.08213592, 0.11521102, 0.06780467, 0.09838334, 0.08030771, 0.08600246, 0.07835356, 0.11048764, 0.06756874, 0.09183953, 0.08057706, 0.07865614, 0.07980859, 0.11396365, 0.06714366, 0.09750365, 0.08759455, 0.0775607, 0.08280266, 0.10141045, 0.06478773, 0.09741509, 0.08624695, 0.07525454, 0.06975415, 0.08869692, 0.06330227, 0.08698876, 0.07683208, 0.07504746, 0.07640021, 0.10732373, 0.06771982, 0.08035918, 0.08293737, 0.07715682, 0.07588696, 0.09783798, 0.06216211, 0.07088086, 0.06930911, 0.07189653, 0.06858468, 0.08572558, 0.06095549, 0.07168611, 0.06523482, 0.07636648, 0.07160749, 0.09081171, 0.06332842, 0.07289416, 0.06712442, 0.07620198, 0.07781883, 0.10077975, 0.06905071, 0.08236098, 0.07904109, 0.08072047, 0.07745971, 0.10164569, 0.07165094, 0.08347502, 0.08235097, 0.07692761, 0.09023202, 0.10076111, 0.06547942, 0.07307443, 0.08242891, 0.06986207, 0.09133354, 0.11496651, 0.07533913, 0.10139908, 0.12432698, 0.10744859, 0.11381533, 0.1392985, 0.08706774, 0.12737365, 0.14303221, 0.15014331, 0.13973838, 0.16781582, 0.09646107, 0.14070486, 0.10488745, 0.15632366, 0.15420562, 0.15225568, 0.10361804, 0.15515603, 0.11132348, 0.15811482, 0.14112286, 0.12949322, 0.10756233, 0.11460137, 0.1166691, 0.16704679, 0.14549579, 0.16279708, 0.11286057, 0.12423632, 0.12653527, 0.16373868, 0.14389157, 0.15059222, 0.10120316, 0.11882087, 0.1222604, 0.14983708, 0.1355899, 0.13123287, 0.09240209, 0.10835416, 0.10862374, 0.13707526, 0.1307407, 0.11628845, 0.09180364, 0.10291555, 0.11056054, 0.14127694, 0.13120568, 0.12100861, 0.08929171, 0.10545819, 0.10662851, 0.14322798, 0.14271739, 0.13743594, 0.08619254, 0.11412205, 0.12074701, 0.16448689, 0.15134577, 0.13536774, 0.08403107, 0.11251633, 0.12162451, 0.16876714, 0.14286833, 0.14134178, 0.0819188, 0.10429588, 0.10998123, 0.17448181, 0.14306515, 0.14176947, 0.09194697, 0.1097997, 0.10270408, 0.19250059, 0.16784313, 0.15173589, 0.10438617, 0.13213496, 0.11318783, 0.20493108, 0.18844606, 0.17404008, 0.10932576, 0.14864343, 0.14656201, 0.24096689, 0.21004947, 0.17214984, 0.13149835, 0.16731538, 0.15980883, 0.2440616, 0.23300369, 0.18369563, 0.14254498, 0.17293084, 0.1670938, 0.2437111, 0.2044578, 0.16725518, 0.12077776, 0.15722209, 0.16962233, 0.24250019, 0.18572678, 0.16141763, 0.11191688, 0.14458069, 0.16043746, 0.23199691, 0.1914611, 0.16701797, 0.12146338, 0.15235592, 0.16891116, 0.22403125, 0.20074442, 0.18476522, 0.1301103, 0.1712479, 0.17861313, 0.23964362, 0.19923015, 0.20812924, 0.13852137, 0.17080131, 0.17688398, 0.22082244, 0.20236546, 0.22645918, 0.14095323, 0.14667353, 0.175017, 0.20285109, 0.21094956, 0.22098278, 0.12721317, 0.1266465, 0.16702025, 0.21162961, 0.20629022, 0.18888354, 0.12452829, 0.12265097, 0.1678128, 0.21096495, 0.19158535, 0.19581082, 0.11421137, 0.11750364, 0.18732336, 0.200788, 0.20621982, 0.20676278, 0.1287717, 0.12216346, 0.19421078, 0.21830109, 0.22102077, 0.19912916, 0.13694277, 0.12256718, 0.17135109, 0.17913201, 0.18460457, 0.18180043, 0.13157906, 0.1245669, 0.13228495, 0.16503619, 0.16035081, 0.17468001, 0.11693718, 0.10162553, 0.10867293, 0.13198678, 0.1255929, 0.1439389, 0.09966683, 0.07938464, 0.09599025, 0.12011819, 0.12571464, 0.14374773, 0.09423791, 0.07120087, 0.09779926, 0.12367104, 0.12299756, 0.13523124, 0.09127107, 0.07038817, 0.09873154, 0.12444704, 0.11746369, 0.12811935, 0.08186689, 0.06757445, 0.09708943, 0.11993048, 0.10672605, 0.11807226, 0.08341549, 0.07706761, 0.09375986, 0.11237349, 0.11785596, 0.13606651, 0.08515115, 0.0710958, 0.1012373, 0.11749522, 0.12908825, 0.15628295, 0.09886286, 0.06867209, 0.09901731, 0.12513037, 0.12682697, 0.1531055, 0.09941316, 0.06710678, 0.10147555, 0.14373004, 0.12611306, 0.15202475, 0.09881849, 0.06658083, 0.09114233, 0.11900072, 0.11146156, 0.14051715, 0.10989732, 0.0810021, 0.11781555, 0.1477663, 0.14316668, 0.15424983, 0.1049462, 0.07485589, 0.11979815, 0.16661094, 0.16120598, 0.14410156, 0.10284089, 0.06998246, 0.10611588, 0.14733611, 0.16374941, 0.14032996, 0.09900516, 0.06599697, 0.10724143, 0.15125422, 0.17766935, 0.14497884, 0.09343716, 0.06063658, 0.11032284, 0.1755761, 0.22372606, 0.16003397, 0.11533254, 0.06467165, 0.12133751, 0.19126113, 0.22718728, 0.18323885, 0.11253755, 0.06733871, 0.13448484, 0.18992221, 0.25893772, 0.18660517, 0.11675811, 0.07426912, 0.12727919, 0.19945559, 0.19716865, 0.16655152, 0.10010394, 0.07816772, 0.12079407, 0.1389612, 0.12610602, 0.15150802, 0.09456043, 0.07292944, 0.10526127, 0.13243145, 0.11004266, 0.15742481, 0.1078196, 0.07753522, 0.10416978, 0.14754984, 0.10967886, 0.16096911, 0.1129346, 0.08065709, 0.10691156, 0.14919503, 0.13588034, 0.18384035, 0.13518347, 0.08920079, 0.10918241, 0.13520493, 0.12665842, 0.16231954, 0.10889626, 0.09320622, 0.09701698, 0.10904872, 0.10986811, 0.14171764, 0.10238352, 0.08958845, 0.08912546, 0.10729047, 0.10884304, 0.15599875, 0.10181334, 0.09537961, 0.09619119, 0.10622508, 0.10120112, 0.15214568, 0.09965049, 0.09779971, 0.09696787, 0.11162985, 0.10489996, 0.17008162, 0.09867666, 0.10024913, 0.09750936, 0.11177632, 0.1078782, 0.1738514, 0.1071201, 0.11098578, 0.11205252, 0.11567, 0.11910924, 0.18079804, 0.13130702, 0.1380895, 0.13763022, 0.14329307, 0.13764098, 0.21193334, 0.14998578, 0.15162781, 0.13000597, 0.1435268, 0.13471635, 0.22319026, 0.12816855, 0.164523, 0.10669085, 0.14395581, 0.15539663, 0.24048308, 0.12550281, 0.13495691, 0.14549741, 0.13600518, 0.12984614, 0.25390413, 0.14560707, 0.1582575, 0.15195756, 0.14807083, 0.15240782, 0.2689622, 0.15947041, 0.17387901, 0.15083037, 0.15992382, 0.17815118, 0.23466468, 0.1471008, 0.17037915, 0.13228746, 0.16355821, 0.18525562, 0.22454438, 0.12746832, 0.16155939, 0.15238667, 0.18976627, 0.21180584, 0.21092862, 0.11855327, 0.13607557, 0.13588816, 0.16787517, 0.18790042, 0.17181575, 0.10724849, 0.12561728, 0.11509891, 0.1390715, 0.16939983, 0.16134344, 0.08504765, 0.11755192, 0.10658349, 0.13372245, 0.16977948, 0.15028924, 0.09549021, 0.10420137, 0.09817557, 0.13514909, 0.1645666, 0.1928798, 0.13109082, 0.11585917, 0.13506079, 0.1947808, 0.17059596, 0.20901936, 0.11997502, 0.12812856, 0.11812934, 0.18594387, 0.15849678, 0.22105783, 0.1312228, 0.12943085, 0.10262295, 0.14386588, 0.15461558, 0.21457908, 0.10866873, 0.1352181, 0.09478588, 0.11881594, 0.13853197, 0.19554658, 0.10012296, 0.1305607, 0.09527645, 0.12839328, 0.17046623, 0.1852886, 0.09002804, 0.11979101, 0.09381742, 0.11812073, 0.17651099, 0.17471157, 0.09109008, 0.11182012, 0.09411141, 0.11853939, 0.1651428, 0.15716393, 0.08577847, 0.09779286, 0.08902422, 0.12219873, 0.15394902, 0.15951507, 0.08509841, 0.08799952, 0.07592746, 0.09684263, 0.1412984, 0.14151604, 0.09845306, 0.11043432, 0.08235186, 0.10508119, 0.15150337, 0.12398218, 0.08375581, 0.09515717, 0.06813758, 0.10453903, 0.09371023, 0.10107055, 0.06481604, 0.08211172, 0.06715137, 0.10413736, 0.09764466, 0.10022613, 0.06224052, 0.08173753, 0.06500419, 0.10461436, 0.10548703, 0.09834307, 0.0642309, 0.08190419, 0.07263321, 0.10851947, 0.12251966, 0.11086025, 0.07318418, 0.08908971, 0.07439236, 0.10239105, 0.10639302, 0.09120504, 0.06852748, 0.07936303, 0.0689219, 0.08821325, 0.09809522, 0.08395094, 0.06886872, 0.07610282, 0.06758047, 0.09397417, 0.09337223, 0.08533259, 0.06984581, 0.06962311, 0.06469005, 0.1025208, 0.08881065, 0.08881998, 0.06737375, 0.07568528, 0.06674644, 0.11319314, 0.09429929, 0.09436177, 0.07141339, 0.08257867, 0.06589088, 0.11392309, 0.09926546, 0.08983877, 0.07438345, 0.09215606, 0.07081297, 0.12240098, 0.10258286, 0.09080262, 0.07893089, 0.09607068, 0.07752267, 0.11915206, 0.10305841, 0.0879169, 0.07846766, 0.08853675, 0.0739705, 0.11555155, 0.09336714, 0.08216264, 0.07159155, 0.08441299, 0.07384237, 0.11992252, 0.09811755, 0.09841771, 0.07048358, 0.09653167, 0.07919272, 0.1306624, 0.10377762, 0.10164158, 0.0770588, 0.11833613, 0.08347929, 0.12350071, 0.10951111, 0.10195573, 0.07842561, 0.11988311, 0.08201491, 0.13891189, 0.11931126, 0.1131947, 0.08792626, 0.11832147, 0.09058406, 0.13733603, 0.1142286, 0.12001394, 0.09085929, 0.1461441, 0.09224166, 0.14304827, 0.1118001, 0.11104496, 0.08614382, 0.13623425, 0.09538859, 0.1421425, 0.10366655, 0.11519922, 0.08539651, 0.14491902, 0.09295632, 0.13249616, 0.10785962, 0.11880701, 0.09135855, 0.14729497, 0.08903044, 0.13998264, 0.12017927, 0.14146708, 0.09586968, 0.16513728, 0.09254305, 0.14442053, 0.12264833, 0.14941072, 0.09692419, 0.16092338, 0.08981848, 0.16065115, 0.12120478, 0.13996753, 0.09264921, 0.15227568, 0.09335899, 0.15143678, 0.12673198, 0.14789668, 0.0986063, 0.14318956, 0.08974052, 0.14706267, 0.11857072, 0.14171796, 0.09640723, 0.14278847, 0.09296452, 0.14487995, 0.12361155, 0.13789313, 0.09714008, 0.15355374, 0.09447741, 0.1377617, 0.12975688, 0.1337987, 0.10375129, 0.1556143, 0.09083167, 0.1403041, 0.12892357, 0.12526967, 0.10043032, 0.1505008, 0.08328784, 0.12014797, 0.12120568, 0.14059436, 0.10755151, 0.1793108, 0.090611, 0.11347774, 0.12191626, 0.15314658, 0.10042074, 0.18907581, 0.09409648, 0.13101555, 0.12580557, 0.14448693, 0.08824106, 0.22892073, 0.10234305, 0.15908034, 0.14320044, 0.19960772, 0.09339412, 0.22755717, 0.11016393, 0.16022114, 0.14021151, 0.18418272, 0.08099879, 0.21242689, 0.11447256, 0.15490647, 0.12678361, 0.18499348, 0.07546856, 0.2127425, 0.11753366, 0.17157361, 0.15204999, 0.23336966, 0.08229156, 0.23129554, 0.1414925, 0.18190409, 0.14943154, 0.21974766, 0.08648805, 0.1988305, 0.13699141, 0.20588398, 0.1653182, 0.2263238, 0.09528922, 0.20035292, 0.13428248, 0.20567949, 0.17836854, 0.20746304, 0.0987545, 0.19020464, 0.13081244, 0.21398272, 0.1925104, 0.22102012, 0.08643087, 0.19283718, 0.12490343, 0.20185323, 0.21886553, 0.19384067, 0.09880605, 0.20322743, 0.12508525, 0.22973765, 0.2154223, 0.18874182, 0.10671116, 0.19235228, 0.11512098, 0.21237187, 0.19560724, 0.19964679, 0.14635907, 0.2514162, 0.1222363, 0.2324775, 0.20285979, 0.15916885, 0.10708484, 0.18815863, 0.11554381, 0.27418253, 0.23182414, 0.16790012, 0.11633878, 0.17450686, 0.13217853, 0.3046366, 0.2548621, 0.1589811, 0.12865648, 0.22113636, 0.14935112, 0.32175547, 0.27656716, 0.16023155, 0.12503165, 0.21290092, 0.16442254, 0.33362377, 0.27427235, 0.19444709, 0.13458125, 0.22190948, 0.17301127, 0.37628576, 0.285438, 0.2404732, 0.15711041, 0.26635158, 0.19149335, 0.38736588, 0.2916855, 0.20362788, 0.1556628, 0.24053806, 0.17530231, 0.35982403, 0.30077294, 0.22576085, 0.16103639, 0.3025499, 0.1824983, 0.36812267, 0.281693, 0.19728485, 0.13573478, 0.29498833, 0.16710089, 0.4018154, 0.297038, 0.27320546, 0.13201764, 0.29600453, 0.15697224, 0.41125366, 0.2720699, 0.29169708, 0.14806104, 0.26530033, 0.13964754, 0.40099487, 0.232794, 0.24863707, 0.13788366, 0.25523058, 0.12637235, 0.35983214, 0.18208875, 0.22671776, 0.11245675, 0.21402438, 0.1256709, 0.35630724, 0.16130519, 0.22070205, 0.11232743, 0.20152713, 0.13078308, 0.28135672, 0.12620692, 0.18672581, 0.09856396, 0.15589213, 0.12696104, 0.24885347, 0.13387188, 0.19622828, 0.09513256, 0.16142882, 0.1043912, 0.22396268, 0.11661632, 0.15490326, 0.09069143, 0.15700737, 0.0979695, 0.21182954, 0.11402758, 0.15223363, 0.08664232, 0.15203352, 0.09725036, 0.19895267, 0.10789897, 0.15692034, 0.08858249, 0.14807202, 0.08954033, 0.19079474, 0.08851455, 0.1340095, 0.07387616, 0.10671154, 0.0789765, 0.16221493, 0.07461668, 0.15162273, 0.09153857, 0.1500896, 0.09899874, 0.20759256, 0.11810775, 0.25820696, 0.10931693, 0.17378366, 0.09597981, 0.23290297, 0.11483194, 0.16928688, 0.10913043, 0.18186441, 0.08985413, 0.16989362, 0.11020684, 0.16854802, 0.11797404, 0.17536841, 0.12319787, 0.16452341, 0.13269268, 0.20543061, 0.14363313, 0.2266871, 0.16181603, 0.19242835, 0.15025733, 0.1986317, 0.1576011, 0.22098076, 0.16508186, 0.20040466, 0.15013537, 0.21737775, 0.15985541, 0.25598216, 0.14527763, 0.19591862, 0.14094704, 0.2147079, 0.1489061, 0.27151343, 0.18426198, 0.24025437, 0.17871106, 0.2645827, 0.19252521, 0.28764305, 0.1841399, 0.22812387, 0.15035512, 0.22324741, 0.1666818, 0.25185072, 0.15903468, 0.18310967, 0.1376582, 0.20202835, 0.17430753, 0.26249537, 0.14802735, 0.16747296, 0.12712029, 0.18704319, 0.16306561, 0.2651753, 0.14156847, 0.16700815, 0.11809745, 0.17311655, 0.1627734, 0.2703681, 0.15142787, 0.14859593, 0.11373883, 0.16588865, 0.17484969, 0.30566165, 0.14730814, 0.16660523, 0.11912002, 0.18030238, 0.1723496, 0.27561378, 0.17021945, 0.15851042, 0.11738769, 0.17975144, 0.18575796, 0.27961138, 0.22502664, 0.16822682, 0.1311538, 0.18731694, 0.18144393, 0.28763676, 0.2380072, 0.1645677, 0.13118559, 0.20263854, 0.20106289, 0.2854036, 0.24429461, 0.17890258, 0.14355077, 0.2212812, 0.21683463, 0.34212667, 0.21440525, 0.17855993, 0.1306345, 0.17231597, 0.20236243, 0.30700356, 0.20741265, 0.18272427, 0.13207091, 0.18113826, 0.19846283, 0.36443493, 0.19275089, 0.18277405, 0.1299106, 0.190457, 0.18196668, 0.31799868, 0.21663412, 0.17610358, 0.15050586, 0.17242785, 0.18727346, 0.2793929, 0.20137285, 0.15720777, 0.14032546, 0.17863908, 0.19085301, 0.2298009, 0.21025234, 0.15387757, 0.13461013, 0.15621895, 0.19556648, 0.1967659, 0.2186706, 0.18366317, 0.09153444, 0.12955393, 0.1917494, 0.19020393, 0.21456586, 0.19647066, 0.1058341, 0.13730638, 0.19751145, 0.17474353, 0.19021218, 0.18621768, 0.10272244, 0.12967063, 0.19656488, 0.17201021, 0.18300405, 0.17331874, 0.08778017, 0.10973041, 0.18441921, 0.16283141, 0.1690536, 0.1782558, 0.09186373, 0.11482137, 0.19210741, 0.17369534, 0.20225099, 0.19297823, 0.10557096, 0.12260741, 0.19650841, 0.16321689, 0.21580191, 0.19637232, 0.11086685, 0.12674484, 0.19253254, 0.17384262, 0.19418351, 0.1919759, 0.11694117, 0.13767375, 0.19452174, 0.19453028, 0.18542841, 0.18875352, 0.09685596, 0.1229406, 0.1899964, 0.19416294, 0.17335105, 0.18070303, 0.09379738, 0.1270905, 0.20439996, 0.21286349, 0.16760297, 0.18474367, 0.09273735, 0.13611615, 0.20379731, 0.22226913, 0.20733538, 0.20801392, 0.10123075, 0.13306245, 0.20430437, 0.27135316, 0.19403458, 0.19643554, 0.12500319, 0.12949999, 0.19636925, 0.2647259, 0.17044212, 0.18986504, 0.08853952, 0.10280057, 0.19072706, 0.24331254, 0.16927922, 0.1866432, 0.08748165, 0.097899, 0.1924079, 0.24961704, 0.16848516, 0.22358893, 0.09300588, 0.11850338, 0.17174828, 0.25226307, 0.20008686, 0.2404969, 0.12128533, 0.12418901, 0.14897366, 0.232958, 0.2053603, 0.26598334, 0.14439283, 0.13178816, 0.1326969, 0.21138223, 0.21443476, 0.2614257, 0.14492655, 0.12348546, 0.13566542, 0.19991373, 0.22345741, 0.23054235, 0.13518658, 0.11009479, 0.12963368, 0.19513452, 0.22222288, 0.20977154, 0.13231455, 0.14234696, 0.19649945, 0.21342213, 0.17247182, 0.1844452, 0.12809302, 0.13878696, 0.20230219, 0.21294801, 0.17815305, 0.19710073, 0.12553962, 0.12873149, 0.20170736, 0.2136693, 0.17893785, 0.19627494, 0.15098888, 0.12186685, 0.19449288, 0.22908638, 0.18392348, 0.20727289, 0.17578258, 0.11456638, 0.19338451, 0.23415163, 0.17972675, 0.20142846, 0.17943099, 0.11054657, 0.18966989, 0.22407143, 0.1814063, 0.21134038, 0.1451276, 0.07506885, 0.18174693, 0.19193856, 0.17900014, 0.19849232, 0.10469524, 0.06668009, 0.16776982, 0.19260028, 0.18030383, 0.1962922, 0.10609097, 0.0755704, 0.17550784, 0.20688985, 0.15468837, 0.18639919, 0.1248884, 0.09973757, 0.1695728, 0.2169697, 0.15851545, 0.18643631, 0.11983265, 0.11054651, 0.12896748, 0.18565153, 0.13958997, 0.16182676, 0.09433771, 0.10901824, 0.1374788, 0.21090202, 0.13388702, 0.11486995, 0.07395202, 0.08395403, 0.09151987, 0.15743804, 0.1503833, 0.10522432, 0.06525424, 0.07043255, 0.0943353, 0.1445786, 0.14768665, 0.1029524, 0.06598371, 0.07312661, 0.09905811, 0.1453157, 0.16126548, 0.10278416, 0.07256308, 0.07633698, 0.10942069, 0.15452889, 0.15994772, 0.10498755, 0.0756887, 0.07870746, 0.10155606, 0.14133362, 0.14338264, 0.10077811, 0.07655719, 0.07830989, 0.10197669, 0.15432857, 0.1410332, 0.09654716, 0.07088969, 0.08095072, 0.09654346, 0.16566026, 0.14387581, 0.09881224, 0.06458088, 0.0786306, 0.10566528, 0.18871683, 0.14990036, 0.11275637, 0.06439243, 0.0773966, 0.10671912, 0.20508431, 0.16594861, 0.09390837, 0.06977741, 0.07836968, 0.10098609, 0.19680458, 0.15753289, 0.08937929, 0.07631258, 0.08503662, 0.11346069, 0.19232571, 0.18217614, 0.10353736, 0.07681406, 0.09705792, 0.1343314, 0.20856175, 0.21026385, 0.11069383, 0.07963726, 0.10632014, 0.11955271, 0.2256084, 0.18819419, 0.11398415, 0.07250947, 0.10257386, 0.12348472, 0.22790617, 0.18238197, 0.11296136, 0.06848438, 0.10213378, 0.13198651, 0.24365376, 0.18128526, 0.1169929, 0.07344582, 0.0946921, 0.13759525, 0.2218714, 0.1759146, 0.11659162, 0.07422357, 0.10696526, 0.13909209, 0.20953144, 0.16787744, 0.10731609, 0.07354417, 0.09950901, 0.12316815, 0.17419668, 0.18012251, 0.09710499, 0.06645781, 0.09736564, 0.12003142, 0.1711271, 0.1894933, 0.10155265, 0.07049052, 0.09343558, 0.12184202, 0.16040452, 0.16977844, 0.09125404, 0.06198544, 0.07821983, 0.10537897, 0.15303089, 0.16954352, 0.08940119, 0.05978331, 0.07104136, 0.10997049, 0.17401902, 0.17851034, 0.08760069, 0.05599277, 0.06873094, 0.11214667, 0.1974608, 0.18580484, 0.09459215, 0.06335149, 0.08057482, 0.12578027, 0.22499456, 0.18759678, 0.09529676, 0.05926015, 0.07870428, 0.11694084, 0.20654178, 0.18266839, 0.08329836, 0.0647432, 0.07945384, 0.10903826, 0.20686193, 0.1863525, 0.09213779, 0.06673094, 0.07531933, 0.09633626, 0.20397477, 0.16802049, 0.08644818, 0.06371056, 0.07521702, 0.09099808, 0.2089586, 0.14710173, 0.07004681, 0.06074349, 0.06687018, 0.07384007, 0.14077854, 0.08845059, 0.06689859, 0.05812882, 0.06233075, 0.07818941, 0.12744008, 0.06717093, 0.06461872, 0.06177307, 0.06106187, 0.06572707, 0.15651631, 0.0602489, 0.06602903, 0.05624196, 0.05438755, 0.06096814, 0.15729894, 0.05390191, 0.06662413, 0.05987812, 0.05652484, 0.06665288, 0.1776064, 0.05911428, 0.06760093, 0.0624929, 0.06335056, 0.07290655, 0.1931239, 0.05923449, 0.05836405, 0.05823065, 0.05824103, 0.06218975, 0.1686932, 0.05957917, 0.06036778, 0.05721128, 0.05801328, 0.05923841, 0.16155554, 0.06139911, 0.05419491, 0.06137475, 0.06211239, 0.06193075, 0.1920134, 0.06383426, 0.05485281, 0.05982516, 0.05910574, 0.05990701, 0.16991715, 0.05303673, 0.05075933, 0.05098888, 0.05723437, 0.04742723, 0.13999882, 0.04359625, 0.04693009, 0.04732955, 0.04616186, 0.04480064, 0.13464521, 0.0438173, 0.04566775, 0.04617042, 0.03932322, 0.04216388, 0.12090859, 0.04248352, 0.04735901, 0.0441976, 0.03845371, 0.04485638, 0.10131765, 0.04018022, 0.03883187, 0.04403125],
"middle": [0.0076097, 0.01193393, 0.00795263, 0.00730347, 0.00522012, 0.012464243, 0.00740062445, 0.01267125, 0.00816047, 0.00697259, 0.00652929, 0.01334855, 0.00743618, 0.01393094, 0.00860733, 0.0068625, 0.00815178, 0.01564479, 0.00791685, 0.01641356, 0.00932733, 0.00721243, 0.01001298, 0.01756416, 0.00855228, 0.01529218, 0.00865382, 0.0073548, 0.01050886, 0.02063132, 0.00872264, 0.01515701, 0.00925424, 0.00770893, 0.01026268, 0.02424374, 0.00878602, 0.0170922, 0.01015466, 0.00932948, 0.01127035, 0.02815791, 0.00862875, 0.01900324, 0.01323254, 0.01227025, 0.01582579, 0.03923519, 0.01190852, 0.02560114, 0.01701427, 0.02074738, 0.02211132, 0.05650181, 0.01555333, 0.03037171, 0.01955412, 0.02557605, 0.02572124, 0.0647412, 0.01982477, 0.0350273, 0.02558038, 0.03287423, 0.02941092, 0.07307205, 0.02585666, 0.03634624, 0.02929554, 0.03549862, 0.02740426, 0.07751755, 0.03093805, 0.0374348, 0.02950583, 0.03724882, 0.02547931, 0.07774851, 0.03809936, 0.03980038, 0.03003771, 0.0406394, 0.02478273, 0.07200122, 0.04753209, 0.04617111, 0.03435729, 0.04446727, 0.02474805, 0.06977835, 0.05234354, 0.0564569, 0.03714193, 0.05661281, 0.03026224, 0.07446613, 0.06262807, 0.07426354, 0.04138128, 0.0674955, 0.02969251, 0.07695401, 0.06355889, 0.07961508, 0.04014575, 0.05543811, 0.02556361, 0.05727113, 0.04584928, 0.06548985, 0.02838043, 0.04225277, 0.0229593, 0.0490897, 0.03464822, 0.05493789, 0.0234008, 0.03502424, 0.02209741, 0.04673811, 0.02965872, 0.04800387, 0.02132019, 0.0319031, 0.02077937, 0.04124051, 0.02824157, 0.04289746, 0.01969383, 0.02984692, 0.02177062, 0.04491532, 0.02842831, 0.03969727, 0.02133662, 0.03303714, 0.02365126, 0.04839285, 0.02825019, 0.04208696, 0.02398334, 0.03576985, 0.02407828, 0.05016419, 0.02813616, 0.04201677, 0.02519879, 0.03992631, 0.02649174, 0.05266545, 0.03071489, 0.04278562, 0.02734582, 0.04051028, 0.02620618, 0.05688861, 0.02714688, 0.04046362, 0.02428717, 0.03963383, 0.02242617, 0.05750655, 0.02682929, 0.036195, 0.02359691, 0.04175417, 0.02003171, 0.05820022, 0.02564868, 0.0329311, 0.02607275, 0.04209355, 0.01954625, 0.06419598, 0.02580982, 0.03288449, 0.02901968, 0.04238774, 0.01856687, 0.06311998, 0.02738678, 0.03339301, 0.03155807, 0.0385356, 0.01730137, 0.05710428, 0.0254116, 0.03034589, 0.0287743, 0.03484583, 0.0174642, 0.06457329, 0.02726774, 0.0317745, 0.02614819, 0.03710536, 0.01719054, 0.06762121, 0.02482943, 0.03016748, 0.02171757, 0.03626829, 0.01520865, 0.0761013, 0.02536112, 0.02971861, 0.02181788, 0.03672904, 0.01471043, 0.08432576, 0.02683952, 0.030783, 0.02558475, 0.03695918, 0.01488929, 0.08090628, 0.02594953, 0.03130331, 0.02352271, 0.03143983, 0.01454983, 0.07241327, 0.024168, 0.02819931, 0.02106901, 0.02652947, 0.01578206, 0.07378697, 0.02248583, 0.02842214, 0.02263393, 0.025078645, 0.0167405047, 0.07599226, 0.02371584, 0.03028759, 0.02247559, 0.02684428, 0.01629887, 0.07157283, 0.02308376, 0.03013585, 0.02349538, 0.0281664, 0.01634661, 0.07454739, 0.02553126, 0.03142621, 0.02633758, 0.02858029, 0.01641203, 0.06701639, 0.02312288, 0.02619124, 0.02427876, 0.02627745, 0.01590828, 0.06025704, 0.02110304, 0.0231251, 0.02511956, 0.03473934, 0.01941275, 0.06453461, 0.01985578, 0.02634921, 0.01873206, 0.02839132, 0.01379379, 0.05775423, 0.02120556, 0.01803387, 0.01477201, 0.01531472, 0.01235562, 0.04098628, 0.01264598, 0.01508309, 0.01246143, 0.01330965, 0.00752046, 0.02144014, 0.00794679, 0.0094847, 0.01127175, 0.01126782, 0.00623343, 0.02069793, 0.00869331, 0.00741186, 0.011329, 0.01077533, 0.00582324, 0.02038004, 0.00874317, 0.00827667, 0.01226334, 0.01224022, 0.00523803, 0.02174476, 0.00943561, 0.00799693, 0.01224214, 0.01084404, 0.00481729, 0.01960537, 0.00892159, 0.00839385, 0.01177829, 0.01075422, 0.00500799, 0.02067276, 0.0092977, 0.0078846, 0.01028077, 0.00965013, 0.00437566, 0.01771861, 0.00803871, 0.00670524, 0.00853033, 0.00904847, 0.00409913, 0.01677738, 0.00788752, 0.00633716, 0.00773946, 0.00845482, 0.004619, 0.01564488, 0.00782177, 0.00655766, 0.00779333, 0.00829898, 0.00479261, 0.01589247, 0.00913793, 0.00772108, 0.00880709, 0.00905608, 0.00545581, 0.01701034, 0.0107254, 0.00828515, 0.01006904, 0.00877142, 0.00494797, 0.01755578, 0.01134053, 0.00867881, 0.01148165, 0.00998546, 0.00525571, 0.01924688, 0.01215969, 0.00865687, 0.01125661, 0.0098312, 0.0056528, 0.02024698, 0.01221623, 0.00915693, 0.01181712, 0.01098247, 0.00596597, 0.01976354, 0.01242359, 0.01014277, 0.01275737, 0.01196077, 0.0059844, 0.01844513, 0.01150131, 0.01022184, 0.01415841, 0.01313051, 0.00673747, 0.0177581, 0.01093158, 0.01022478, 0.01566981, 0.01341297, 0.00675354, 0.01597611, 0.01025277, 0.01011045, 0.01624302, 0.01306104, 0.00678351, 0.01599758, 0.00991214, 0.00855787, 0.01576973, 0.01256925, 0.00685497, 0.01538547, 0.0093305, 0.00772871, 0.01429023, 0.01121508, 0.00576303, 0.01568118, 0.00958501, 0.00723525, 0.01331391, 0.00981476, 0.00566014, 0.01491865, 0.0094119, 0.00664738, 0.01272331, 0.00951929, 0.00540774, 0.01483233, 0.00973302, 0.00688947, 0.01256943, 0.00988922, 0.00541223, 0.01475731, 0.00912407, 0.00675826, 0.01181368, 0.0095149, 0.00559408, 0.01448697, 0.00884736, 0.0065779, 0.01096042, 0.00903993, 0.00537219, 0.01354943, 0.00904628, 0.00658442, 0.01035082, 0.00892578, 0.00559997, 0.01391025, 0.00886728, 0.00650035, 0.00984238, 0.00836608, 0.00541153, 0.01416181, 0.00865061, 0.00635378, 0.00933619, 0.00777756, 0.00526352, 0.01287257, 0.00800639, 0.00580741, 0.00934242, 0.00780235, 0.00567125, 0.01269324, 0.00785249, 0.00578469, 0.00983167, 0.00795587, 0.00606185, 0.01298093, 0.00760499, 0.00588547, 0.01009291, 0.00803983, 0.00580942, 0.01311429, 0.00755673, 0.0058904, 0.00974216, 0.0081198, 0.00593918, 0.01361196, 0.00749319, 0.00567571, 0.00966269, 0.00808806, 0.00595554, 0.01376504, 0.00754102, 0.00535864, 0.00921323, 0.00821941, 0.00573135, 0.01354638, 0.0076317, 0.00508301, 0.00891369, 0.00836583, 0.0061141, 0.0133727, 0.00827413, 0.00530975, 0.00878971, 0.00868004, 0.00696334, 0.01388041, 0.00902187, 0.00580498, 0.00888779, 0.00882626, 0.00760189, 0.01484571, 0.00930294, 0.00638487, 0.00869403, 0.00879314, 0.00751255, 0.01404371, 0.00899024, 0.00642731, 0.00836782, 0.00836847, 0.00723786, 0.01304459, 0.00856074, 0.00628609, 0.00774213, 0.00782708, 0.00691118, 0.01192573, 0.00795498, 0.00598612, 0.00700781, 0.00690641, 0.00670543, 0.0112599, 0.00746543, 0.00534696, 0.00638196, 0.0062461, 0.00649804, 0.01077132, 0.00686953, 0.00476504, 0.0057912, 0.0061013, 0.00595499, 0.01101863, 0.00692046, 0.00459476, 0.0052687, 0.00556261, 0.00490701, 0.01052115, 0.00663194, 0.00443361, 0.00513418, 0.00527622, 0.0047482, 0.01024805, 0.00652577, 0.00432911, 0.00493194, 0.00514624, 0.00461404, 0.01047302, 0.00674843, 0.00427701, 0.00476591, 0.00489815, 0.00470895, 0.01113742, 0.00714507, 0.00471413, 0.00506806, 0.00502298, 0.00475469, 0.0113256, 0.0069211, 0.0044755, 0.00514672, 0.00494576, 0.00469936, 0.01141137, 0.00672379, 0.00446162, 0.00523915, 0.00495894, 0.00457039, 0.01158933, 0.00657705, 0.00445381, 0.00499663, 0.00502413, 0.00454887, 0.01221101, 0.00706171, 0.0046523, 0.00532639, 0.00495095, 0.00466258, 0.01206424, 0.00703934, 0.00467659, 0.00536905, 0.00483417, 0.00490557, 0.01100118, 0.0066868, 0.00480632, 0.00555562, 0.00485046, 0.00497778, 0.01028849, 0.0065212, 0.00481257, 0.00556825, 0.00499528, 0.00534168, 0.01020572, 0.00666822, 0.004956, 0.00541899, 0.00473553, 0.00541652, 0.01013679, 0.00645915, 0.00474148, 0.00509125, 0.00466213, 0.00520745, 0.01035128, 0.00674955, 0.00454046, 0.00498023, 0.00479829, 0.00500882, 0.01023792, 0.00663701, 0.00439112, 0.0051166, 0.00503128, 0.00517764, 0.01057114, 0.00674078, 0.00464336, 0.00518889, 0.0050258, 0.00525735, 0.01062751, 0.00672721, 0.00482169, 0.0052433, 0.00516779, 0.00531681, 0.01078371, 0.0066954, 0.00492543, 0.00524624, 0.00548333, 0.00569447, 0.01065131, 0.00671559, 0.00504669, 0.00554435, 0.00540812, 0.00582295, 0.01080253, 0.00660499, 0.00479714, 0.00582166, 0.00518847, 0.00583457, 0.01154731, 0.0069174, 0.00488307, 0.0057376, 0.00500956, 0.00590443, 0.01198045, 0.00688323, 0.00482307, 0.00561891, 0.00508135, 0.00542204, 0.01120783, 0.00666991, 0.0045775, 0.00515251, 0.00482318, 0.00506935, 0.01044327, 0.00632858, 0.0042809, 0.00490102, 0.00482453, 0.00467509, 0.00989809, 0.00614245, 0.00457319, 0.00499187, 0.00534825, 0.00517177, 0.01062077, 0.00673811, 0.0048653, 0.00539962, 0.00570027, 0.00546151, 0.01143218, 0.00731109, 0.00521273, 0.00560815, 0.00582978, 0.00555541, 0.01099718, 0.00711353, 0.0054053, 0.00578335, 0.00592443, 0.00586201, 0.01087797, 0.00746199, 0.00571242, 0.00624727, 0.00632659, 0.00630391, 0.01078191, 0.00776594, 0.00620209, 0.00648375, 0.00639134, 0.00618172, 0.01065973, 0.00750924, 0.00593885, 0.00618946, 0.00636368, 0.00560032, 0.00976012, 0.00734015, 0.00593785, 0.00599989, 0.00598128, 0.00525041, 0.00926666, 0.00694663, 0.00539636, 0.00533122, 0.00576702, 0.00495787, 0.00950257, 0.00689206, 0.00548506, 0.00526771, 0.00586759, 0.00490527, 0.00962262, 0.00660049, 0.00546642, 0.00517221, 0.00548255, 0.00486852, 0.00987005, 0.00684604, 0.00555196, 0.00529666, 0.00534987, 0.00481425, 0.00986089, 0.00710179, 0.00582084, 0.00567416, 0.00554245, 0.00486691, 0.01006005, 0.00714932, 0.00561139, 0.00568402, 0.00578639, 0.00485244, 0.01002558, 0.00662596, 0.00544091, 0.00558889, 0.00570283, 0.00472258, 0.00880154, 0.00633286, 0.00528717, 0.00545225, 0.00570073, 0.00500588, 0.00868948, 0.00602753, 0.00526061, 0.00540653, 0.00553217, 0.00496526, 0.00874948, 0.00599663, 0.00523464, 0.00554718, 0.00543352, 0.00496058, 0.0084443, 0.0057857, 0.00540847, 0.00581269, 0.0054865, 0.00493036, 0.009146, 0.00565086, 0.00525826, 0.00612117, 0.00554924, 0.00492886, 0.00921748, 0.00557763, 0.00536834, 0.0065567, 0.00579232, 0.00533952, 0.00952969, 0.00591848, 0.00572834, 0.00682701, 0.00635596, 0.00590877, 0.00987975, 0.00630827, 0.00626743, 0.00724559, 0.00645097, 0.00595415, 0.0103457, 0.00617629, 0.00628497, 0.00698915, 0.00622185, 0.00546025, 0.01034654, 0.00598454, 0.00655571, 0.00697388, 0.00637693, 0.00546219, 0.01051344, 0.00623972, 0.0067537, 0.00671429, 0.00642161, 0.00542216, 0.01000405, 0.00638078, 0.00669492, 0.00625014, 0.00635765, 0.00549801, 0.00962127, 0.00630387, 0.00658386, 0.00595708, 0.0063919, 0.0057926, 0.00941915, 0.00608853, 0.00618355, 0.00606261, 0.00640369, 0.00600701, 0.0096816, 0.00594426, 0.00625165, 0.00632669, 0.00646983, 0.00612129, 0.00995666, 0.00589023, 0.00617764, 0.00651115, 0.00656145, 0.00656916, 0.01035103, 0.00598889, 0.00630597, 0.00648782, 0.00654137, 0.00664129, 0.01042375, 0.00591406, 0.00613039, 0.00614021, 0.00659614, 0.00695621, 0.01091429, 0.00599608, 0.00608568, 0.00596737, 0.00647821, 0.00658655, 0.0105621, 0.00616778, 0.00630071, 0.00611085, 0.00664106, 0.00655354, 0.010724, 0.00616482, 0.00639705, 0.00612949, 0.00655858, 0.00640758, 0.01137463, 0.00614373, 0.00645366, 0.0059723, 0.00679636, 0.00658378, 0.01124242, 0.00597312, 0.0063889, 0.00574246, 0.0066355, 0.00675428, 0.01098563, 0.00572688, 0.00631974, 0.00588686, 0.00686171, 0.00695229, 0.01116041, 0.00583894, 0.00636175, 0.00606503, 0.00679237, 0.0071385, 0.01221079, 0.00602259, 0.00677857, 0.0063831, 0.00702878, 0.00762842, 0.01341586, 0.00631302, 0.00705071, 0.00650757, 0.00762803, 0.00719435, 0.01453042, 0.00635967, 0.00699221, 0.00652615, 0.00742698, 0.00636056, 0.01412324, 0.00647081, 0.006865, 0.00675427, 0.00803101, 0.00655146, 0.01398703, 0.00618276, 0.0070302, 0.00634426, 0.00810116, 0.00670267, 0.01362191, 0.00567291, 0.00743195, 0.00596106, 0.0079254, 0.00641645, 0.01338975, 0.00552019, 0.00699619, 0.00574278, 0.00750603, 0.00579777, 0.01276259, 0.00518687, 0.00657009, 0.00524747, 0.00719926, 0.00586697, 0.01285513, 0.00509806, 0.00668051, 0.00526787, 0.00715285, 0.00586632, 0.01301307, 0.00507629, 0.00668066, 0.0052432, 0.00722803, 0.00616066, 0.01385288, 0.00520038, 0.00711237, 0.00551742, 0.00753006, 0.00613615, 0.01445167, 0.00548883, 0.00740716, 0.00578286, 0.00693104, 0.00576951, 0.01347047, 0.00543508, 0.00726256, 0.00608693, 0.00672737, 0.00559057, 0.01390593, 0.0058607, 0.00768872, 0.00651041, 0.00699851, 0.00575727, 0.01374412, 0.00618933, 0.00840783, 0.00698656, 0.00738511, 0.00633278, 0.01383593, 0.0063649, 0.008751, 0.00683671, 0.00714267, 0.0065711, 0.01418833, 0.00650572, 0.00861979, 0.00682721, 0.00728402, 0.007217, 0.0152337, 0.00676819, 0.00839156, 0.00696889, 0.00746699, 0.00712752, 0.01604846, 0.00664994, 0.00805021, 0.00696512, 0.00793661, 0.0071981, 0.01625771, 0.0068847, 0.00789207, 0.00684564, 0.00842361, 0.00739117, 0.01676895, 0.00740652, 0.00806001, 0.0074017, 0.00883702, 0.00700814, 0.01739375, 0.00758572, 0.00837754, 0.00754382, 0.0090773, 0.00632377, 0.01562492, 0.00723278, 0.00820281, 0.00663602, 0.00804686, 0.00610501, 0.01494216, 0.00706767, 0.00806394, 0.00598475, 0.00752768, 0.00594096, 0.01413659, 0.00704185, 0.0080709, 0.00596686, 0.00746602, 0.0059867, 0.01394639, 0.00742088, 0.00854692, 0.00676993, 0.0085538, 0.00666728, 0.01445045, 0.00834858, 0.00917852, 0.0071659, 0.00941761, 0.00702907, 0.01458851, 0.00875269, 0.00918543, 0.0070564, 0.00955664, 0.00721467, 0.01550262, 0.00951914, 0.00971492, 0.00785715, 0.01025861, 0.00730662, 0.01668721, 0.01053444, 0.00997181, 0.00775946, 0.01093706, 0.00762817, 0.01822421, 0.01109703, 0.01100294, 0.00864851, 0.01209927, 0.00834058, 0.0191554, 0.01219933, 0.0112775, 0.00874165, 0.01249305, 0.0078651, 0.01811214, 0.01227728, 0.01158584, 0.00881847, 0.01318407, 0.00834367, 0.01829193, 0.01258306, 0.01243741, 0.00977616, 0.01364537, 0.00877928, 0.01943065, 0.01329337, 0.01362924, 0.01039141, 0.01409293, 0.00916673, 0.02001402, 0.0137418, 0.0143756, 0.01077982, 0.01407902, 0.00981954, 0.01954581, 0.01343673, 0.01443697, 0.01072417, 0.01364657, 0.00964622, 0.01971198, 0.0135997, 0.01464822, 0.01141655, 0.01411596, 0.01044796, 0.02042625, 0.01423032, 0.0159459, 0.01291473, 0.01447508, 0.01138042, 0.02321562, 0.01518371, 0.01749749, 0.01257999, 0.0147943, 0.01248467, 0.02308689, 0.01522262, 0.01683958, 0.01121434, 0.01475605, 0.01172518, 0.02414258, 0.01574354, 0.0162857, 0.01113916, 0.01417296, 0.01203677, 0.02615183, 0.01570193, 0.01717154, 0.01221182, 0.01458028, 0.01199968, 0.02558444, 0.01499316, 0.01724324, 0.01291979, 0.01485919, 0.01108611, 0.02512782, 0.01440312, 0.01705563, 0.01398478, 0.01532236, 0.01154743, 0.02477968, 0.01367032, 0.01625975, 0.01429628, 0.0150317, 0.01067452, 0.02356879, 0.01222578, 0.01644319, 0.01389256, 0.01459584, 0.00959065, 0.02223046, 0.01103362, 0.01499185, 0.01319862, 0.01387638, 0.00896682, 0.02067512, 0.01049359, 0.01305782, 0.01189649, 0.01309764, 0.00828556, 0.01941293, 0.01006705, 0.01281817, 0.01191763, 0.01428976, 0.00906995, 0.02028975, 0.01122219, 0.01299678, 0.01266512, 0.01389147, 0.00955766, 0.02000632, 0.01161086, 0.0126243, 0.01295163, 0.01440134, 0.01000259, 0.01928407, 0.01332973, 0.01437906, 0.01515189, 0.01692968, 0.01143585, 0.02298496, 0.0160572, 0.01681884, 0.01756972, 0.01857189, 0.01362043, 0.02523101, 0.01711291, 0.01724753, 0.02017993, 0.02105431, 0.0159613, 0.02594737, 0.01833697, 0.01853175, 0.02189771, 0.02329987, 0.01652525, 0.02549039, 0.02025304, 0.0190391, 0.02531161, 0.02593511, 0.0184361, 0.02846814, 0.02152692, 0.02188081, 0.03099298, 0.04126222, 0.02385385, 0.03538311, 0.02593924, 0.02515251, 0.03437697, 0.03657663, 0.02575236, 0.03455278, 0.02970795, 0.02701617, 0.03064814, 0.03340883, 0.02683701, 0.03868113, 0.0319971, 0.03200781, 0.03078908, 0.03463516, 0.02676829, 0.0392364, 0.03243935, 0.03440656, 0.03331295, 0.03548943, 0.02548306, 0.04209935, 0.0314243, 0.03349921, 0.03315862, 0.03589015, 0.0238466, 0.0413879, 0.02945776, 0.03059461, 0.03176601, 0.0326485, 0.02201565, 0.0386883, 0.02772832, 0.02978589, 0.03396676, 0.03346497, 0.02084219, 0.0351286, 0.02744766, 0.02907203, 0.03246782, 0.03208531, 0.02043813, 0.03333434, 0.02682526, 0.03189101, 0.03199434, 0.03201015, 0.02029225, 0.03541582, 0.02687315, 0.02999064, 0.02833697, 0.03323902, 0.01816583, 0.03566762, 0.02911596, 0.03038339, 0.02675183, 0.03560304, 0.01715939, 0.0377071, 0.02816046, 0.02944152, 0.02423257, 0.03216898, 0.01713317, 0.03643064, 0.02530646, 0.02347626, 0.02151172, 0.02757193, 0.01638439, 0.03397133, 0.02370869, 0.02243118, 0.02043411, 0.02281715, 0.01397073, 0.02786372, 0.02160817, 0.01927357, 0.01737911, 0.02207659, 0.01098009, 0.02931616, 0.02085678, 0.02021249, 0.01891294, 0.02262532, 0.01295177, 0.03192641, 0.02076373, 0.02099163, 0.01800067, 0.02098938, 0.01214451, 0.02997211, 0.01890205, 0.01969254, 0.01661905, 0.02084978, 0.01173353, 0.02871528, 0.01792218, 0.01961909, 0.01619684, 0.02093603, 0.01332782, 0.02876418, 0.0212649, 0.02355785, 0.01790295, 0.02083093, 0.01404198, 0.02890787, 0.02401586, 0.02653508, 0.01801666, 0.02160798, 0.01455125, 0.02963958, 0.02553417, 0.02653517, 0.01814412, 0.02028287, 0.01500574, 0.02757091, 0.02301449, 0.02441609, 0.01761938, 0.01963263, 0.01463804, 0.02674586, 0.02232393, 0.02272023, 0.01736661, 0.01907586, 0.01508069, 0.02560817, 0.0181858, 0.02153571, 0.01446825, 0.01697456, 0.01411776, 0.02345665, 0.01793518, 0.0228265, 0.01433554, 0.0177268, 0.0149059, 0.02366188, 0.01750957, 0.0251663, 0.01402548, 0.01811188, 0.01657747, 0.02348956, 0.01717542, 0.0249877, 0.01422206, 0.01776559, 0.01539848, 0.02069664, 0.01645913, 0.02491786, 0.01583775, 0.02115981, 0.01958068, 0.02175174, 0.01954684, 0.02531893, 0.01582476, 0.02281322, 0.02445019, 0.02285548, 0.02355172, 0.03012196, 0.01565377, 0.02281558, 0.01879326, 0.01862293, 0.02183191, 0.02853723, 0.01699008, 0.02369319, 0.02032511, 0.01824959, 0.02564609, 0.02968373, 0.02003706, 0.02297625, 0.01998586, 0.01737539, 0.02382694, 0.02681215, 0.02013673, 0.02214552, 0.01749101, 0.01426452, 0.01874275, 0.0211178, 0.01438076, 0.01679079, 0.01520881, 0.01369171, 0.01600031, 0.01971557, 0.01340208, 0.01598656, 0.01384678, 0.01269964, 0.0152882, 0.01669539, 0.01160816, 0.01318587, 0.01173521, 0.01218259, 0.01607697, 0.01884263, 0.01392107, 0.01410843, 0.01182083, 0.01273961, 0.015772, 0.01995441, 0.01518167, 0.01592636, 0.0163841, 0.01425393, 0.01918896, 0.02193702, 0.01792006, 0.0168763, 0.01567961, 0.01769404, 0.01960342, 0.02655483, 0.01940902, 0.02150366, 0.02036165, 0.03025302, 0.02578417, 0.02718791, 0.02169427, 0.02241383, 0.01686306, 0.02400997, 0.01935689, 0.02232848, 0.02013022, 0.01924085, 0.01725222, 0.02380631, 0.01879733, 0.02377643, 0.01992465, 0.0213437, 0.01821456, 0.02207608, 0.01736376, 0.02028734, 0.01890993, 0.01933631, 0.01900252, 0.02182021, 0.01631822, 0.02127677, 0.01957194, 0.01899869, 0.01648419, 0.01967458, 0.01498587, 0.01966178, 0.01651047, 0.01778, 0.0157693, 0.01879232, 0.01319463, 0.02252869, 0.01698585, 0.01888219, 0.01320706, 0.02103166, 0.01378627, 0.02211433, 0.01439394, 0.0160089, 0.00999833, 0.01638896, 0.01058925, 0.01432885, 0.00938094, 0.01239115, 0.01117658, 0.01703747, 0.00907805, 0.01399754, 0.00827946, 0.0108793, 0.00699681, 0.00822682, 0.00615162, 0.01052035, 0.00625353, 0.00857201, 0.00569715, 0.0083634, 0.00521252, 0.00838862, 0.00628046, 0.0069289, 0.0060488, 0.00867311, 0.00553288, 0.00993215, 0.00727312, 0.00761793, 0.00738423, 0.01064223, 0.00631698, 0.01060863, 0.00791638, 0.00680862, 0.00726512, 0.01061142, 0.00624386, 0.0109354, 0.00776943, 0.00640045, 0.00729571, 0.01097314, 0.00660346, 0.01153295, 0.00792978, 0.00640358, 0.00704958, 0.01215852, 0.00711703, 0.01301427, 0.00901384, 0.00768656, 0.00903928, 0.01423185, 0.00886827, 0.01489686, 0.01016435, 0.00878712, 0.01097942, 0.01563992, 0.00954921, 0.01540451, 0.01109083, 0.01015347, 0.01319734, 0.01582076, 0.01024307, 0.01876971, 0.01197676, 0.01237041, 0.01552688, 0.0191572, 0.01046327, 0.01866495, 0.0149714, 0.01479534, 0.015084, 0.01781862, 0.01299807, 0.02295615, 0.01923884, 0.02118746, 0.01464306, 0.01977674, 0.01344748, 0.022687, 0.02211887, 0.02445444, 0.0191352, 0.01982247, 0.01390704, 0.02306034, 0.02497728, 0.02431041, 0.01798236, 0.02234287, 0.01483548, 0.02481844, 0.02302974, 0.02472167, 0.01968794, 0.02737727, 0.01621429, 0.02258887, 0.0224632, 0.02327212, 0.01836641, 0.02728105, 0.01517569, 0.02328187, 0.01903922, 0.02088269, 0.01816451, 0.02644107, 0.015327, 0.02180855, 0.01679311, 0.01982027, 0.01751487, 0.02499531, 0.01705572, 0.02409416, 0.02328796, 0.02508785, 0.0241049, 0.02711889, 0.01990015, 0.02680758, 0.02468591, 0.02867625, 0.02480395, 0.02810618, 0.01883615, 0.02602156, 0.0237474, 0.02470615, 0.02369965, 0.02628374, 0.01851171, 0.02459231, 0.02119513, 0.02416104, 0.02197042, 0.0226997, 0.01666834, 0.02317925, 0.02019879, 0.02186944, 0.02140431, 0.0223756, 0.01662293, 0.02216959, 0.02004474, 0.02047112, 0.0182856, 0.01928849, 0.01371997, 0.02030593, 0.01928053, 0.02186611, 0.01733231, 0.01964493, 0.01425042, 0.02378906, 0.01864972, 0.02064513, 0.01637017, 0.02127179, 0.01568476, 0.02809694, 0.02062639, 0.02187979, 0.01891799, 0.02233391, 0.01954945, 0.02839274, 0.02347754, 0.02073057, 0.01898368, 0.01972419, 0.01567221, 0.02104041, 0.02091611, 0.01745165, 0.0166284, 0.02509972, 0.01689281, 0.02248287, 0.02146076, 0.01755726, 0.01477434, 0.01697786, 0.00952414, 0.01500187, 0.01592752, 0.01674549, 0.01379133, 0.01532887, 0.00935623, 0.01372923, 0.01381479, 0.01515417, 0.01384452, 0.01692239, 0.01008412, 0.01506433, 0.01503359, 0.016731, 0.01328987, 0.01751963, 0.01133941, 0.01578495, 0.01431337, 0.01575928, 0.01264029, 0.01590177, 0.01079464, 0.01421169, 0.01321092, 0.01671478, 0.0127955, 0.0164406, 0.0114462, 0.01418223, 0.01287691, 0.01613268, 0.01336741, 0.01581824, 0.01172465, 0.0128831, 0.012694, 0.01611129, 0.01425865, 0.01611064, 0.01311597, 0.01386173, 0.01369477, 0.01854935, 0.01692835, 0.01777098, 0.01413905, 0.01527359, 0.01412547, 0.01861657, 0.01545662, 0.01779618, 0.01412921, 0.01481215, 0.01519368, 0.01930442, 0.01421709, 0.02093974, 0.01772578, 0.01472089, 0.01247379, 0.02043958, 0.01050876, 0.01428326, 0.01333627, 0.01407852, 0.01253164, 0.01847597, 0.01272794, 0.01438035, 0.01045846, 0.01018017, 0.01075504, 0.01676774, 0.01157734, 0.01478624, 0.01109152, 0.01125479, 0.01095939, 0.01780709, 0.01259945, 0.01498684, 0.01285429, 0.01233232, 0.01206308, 0.01683271, 0.01327208, 0.01515968, 0.01372318, 0.01294185, 0.01139153, 0.017586, 0.01412652, 0.01561713, 0.01532653, 0.01379496, 0.01275871, 0.01796845, 0.01518064, 0.01629668, 0.01625046, 0.01389976, 0.01290059, 0.01947265, 0.01717559, 0.01690285, 0.01704966, 0.01585112, 0.01280017, 0.01883302, 0.01801201, 0.01675769, 0.01615722, 0.01638932, 0.01362963, 0.0197311, 0.01999434, 0.01836349, 0.01754884, 0.01901687, 0.01462676, 0.02013624, 0.02253959, 0.01836951, 0.01670021, 0.01920375, 0.01452652, 0.01817094, 0.02118362, 0.01645315, 0.0177972, 0.01987534, 0.01637845, 0.01922067, 0.0218515, 0.0192108, 0.0188189, 0.02156715, 0.01559115, 0.0187678, 0.01940126, 0.02290976, 0.02325652, 0.02862936, 0.02051352, 0.0249798, 0.02588663, 0.02946614, 0.02392075, 0.03149749, 0.01957297, 0.02932347, 0.02243443, 0.02287483, 0.01822102, 0.0268239, 0.0158685, 0.02560681, 0.02297348, 0.02358204, 0.02278244, 0.03057179, 0.02192226, 0.02993375, 0.02719005, 0.02810393, 0.02331069, 0.03069093, 0.02107321, 0.02851929, 0.02643263, 0.02446576, 0.02193661, 0.02820118, 0.02191054, 0.02948623, 0.03074529, 0.02613836, 0.02199375, 0.03114675, 0.02470332, 0.03041928, 0.03481613, 0.02726069, 0.02549976, 0.03424119, 0.02556065, 0.03206981, 0.03305802, 0.02451318, 0.0218973, 0.02550854, 0.0226734, 0.02696519, 0.02610263, 0.0215436, 0.02177244, 0.03112182, 0.02222055, 0.02860009, 0.02942313, 0.02365961, 0.02457381, 0.03220718, 0.02144319, 0.03100402, 0.03099575, 0.02343282, 0.0248425, 0.03444557, 0.01969366, 0.02967392, 0.03140412, 0.02391799, 0.02195525, 0.03095681, 0.02028611, 0.03380516, 0.03600908, 0.02474768, 0.02504163, 0.03260063, 0.0251533, 0.03012188, 0.03093945, 0.0216391, 0.02390774, 0.03210031, 0.01812074, 0.02935689, 0.02626998, 0.02765895, 0.02192493, 0.02393982, 0.01649143, 0.02558797, 0.0244619, 0.02022578, 0.01628694, 0.01953785, 0.01701246, 0.02577489, 0.02493253, 0.02007366, 0.01593747, 0.01980761, 0.01587585, 0.02636567, 0.02534023, 0.021579, 0.01711365, 0.02087411, 0.0174961, 0.0273381, 0.02426712, 0.02113361, 0.01701315, 0.01906398, 0.01636959, 0.02404542, 0.02217763, 0.01965223, 0.01657175, 0.01890308, 0.0179318, 0.02253737, 0.02121684, 0.01943227, 0.01632206, 0.01954725, 0.0164078, 0.02172782, 0.02175221, 0.01768429, 0.01533853, 0.01701073, 0.0147039, 0.02081918, 0.02363352, 0.01868257, 0.01639671, 0.01792419, 0.01482847, 0.02249923, 0.0254417, 0.02013096, 0.01777626, 0.01883798, 0.01486452, 0.02075505, 0.02216988, 0.01815297, 0.01745855, 0.0164207, 0.01392915, 0.01983097, 0.02196219, 0.01733672, 0.01617001, 0.01855548, 0.01311247, 0.02217028, 0.02301192, 0.01768071, 0.01537326, 0.01800502, 0.0148796, 0.02877031, 0.02577879, 0.01899302, 0.01612501, 0.02296587, 0.01748687, 0.03271903, 0.02766321, 0.02031428, 0.01848964, 0.02306093, 0.01742351, 0.03250478, 0.02558946, 0.02566273, 0.01972835, 0.02531835, 0.02677, 0.04025402, 0.02938316, 0.02725673, 0.02479804, 0.02129216, 0.01863257, 0.03344408, 0.02705955, 0.0244866, 0.02132324, 0.02471088, 0.01882376, 0.03221561, 0.03061644, 0.02747893, 0.02143037, 0.02818797, 0.02394261, 0.03594551, 0.03784085, 0.02907323, 0.02241298, 0.03999927, 0.0253213, 0.03847369, 0.03546563, 0.02726325, 0.01986199, 0.02915748, 0.02350927, 0.03477549, 0.03700294, 0.02980122, 0.02102269, 0.03528091, 0.02480496, 0.03904982, 0.04072538, 0.02994254, 0.02132545, 0.03902949, 0.02542632, 0.04216455, 0.04349034, 0.02955798, 0.02122766, 0.03750055, 0.02212613, 0.04021097, 0.04457976, 0.02775703, 0.02081413, 0.03836359, 0.02117459, 0.04293374, 0.04519964, 0.0284727, 0.02020475, 0.03906821, 0.0252802, 0.05387514, 0.05568432, 0.03148621, 0.02038977, 0.03865484, 0.02371227, 0.04532086, 0.05591414, 0.02930541, 0.01856562, 0.03292975, 0.02271114, 0.0496791, 0.06752349, 0.03092843, 0.01999518, 0.03381364, 0.02651967, 0.0472199, 0.06313273, 0.02601618, 0.01581373, 0.02999235, 0.01817892, 0.03988709, 0.05552395, 0.03310678, 0.0151946, 0.02793054, 0.0176696, 0.0393473, 0.05677373, 0.02304677, 0.0123227, 0.02409667, 0.01683263, 0.03987069, 0.05910333, 0.02246987, 0.01377836, 0.02726727, 0.0168597, 0.04673096, 0.06218155, 0.02495382, 0.01494285, 0.02727207, 0.01738876, 0.04500922, 0.05757895, 0.02345157, 0.01618769, 0.02645952, 0.01709356, 0.04499677, 0.05537046, 0.02166674, 0.01574793, 0.02183209, 0.01711714, 0.04553825, 0.05078588, 0.02191301, 0.01584034, 0.02303321, 0.01603682, 0.04421924, 0.04935022, 0.0197966, 0.01437167, 0.02084506, 0.0164106, 0.04386436, 0.04825698, 0.01979597, 0.01611379, 0.02268648, 0.01747848, 0.0480413, 0.0496905, 0.01848319, 0.0135991, 0.020517, 0.01812556, 0.04510438, 0.0514362, 0.01718317, 0.01242228, 0.01936012, 0.01734396, 0.04277014, 0.04944019, 0.01559958, 0.01196662, 0.01657326, 0.01622911, 0.0418526, 0.04870415, 0.01648283, 0.01212948, 0.0167201, 0.01731805, 0.04565487, 0.05438443, 0.02029437, 0.01282395, 0.01799921, 0.01925335, 0.04534215, 0.05472267, 0.02081683, 0.01188298, 0.01798651, 0.01747311, 0.03971198, 0.05407815, 0.0221742, 0.01268714, 0.01998496, 0.01786095, 0.03853471, 0.05003806, 0.01901706, 0.01217924, 0.01791615, 0.01574922, 0.03578345, 0.05322123, 0.02126637, 0.01332858, 0.02221954, 0.01745035, 0.03802126, 0.05756831, 0.02139371, 0.01228871, 0.0194073, 0.01610891, 0.03180036, 0.05424818, 0.02218316, 0.01215573, 0.01847145, 0.01585895, 0.03454666, 0.04944889, 0.01982666, 0.0099469, 0.01878367, 0.01600403, 0.03161175, 0.04282334, 0.01885454, 0.00955577, 0.01732705, 0.01621995, 0.03431194, 0.04461672, 0.01982379, 0.00954239, 0.01681287, 0.01682372, 0.03620658, 0.04184198, 0.01872441, 0.00959922, 0.01647276, 0.0172363, 0.04077216, 0.04989234, 0.01995891, 0.00979389, 0.01622826, 0.01807889, 0.04068128, 0.05120707, 0.02103955, 0.0100755, 0.01586739, 0.01829653, 0.04008718, 0.0550852, 0.02058964, 0.00984302, 0.01677397, 0.01923023, 0.03854571, 0.04978831, 0.01910212, 0.00925557, 0.01497191, 0.01815728, 0.0371375, 0.04792921, 0.01782895, 0.00901443, 0.01471425, 0.01683484, 0.03064875, 0.03743982, 0.01478986, 0.00770577, 0.01230417, 0.01366325, 0.02395787, 0.02783581, 0.01158544, 0.00665753, 0.01100393, 0.01183993, 0.02063793, 0.02559301, 0.01078254, 0.00699506, 0.01127988, 0.01218033, 0.02151751, 0.02540942, 0.0106832, 0.00713243, 0.01221759, 0.01308973, 0.02109374, 0.02661842, 0.01030233, 0.00756628, 0.01251897, 0.01382277, 0.02252381, 0.02781648, 0.0109968, 0.00843618, 0.01271755, 0.01429629, 0.0220416, 0.02678348, 0.01103315, 0.00864225, 0.01219941, 0.01496477, 0.0207668, 0.02440026, 0.0113163, 0.00916156, 0.01150655, 0.01404494, 0.02028096, 0.02375944, 0.01121818, 0.00879239, 0.01067736, 0.01239618, 0.01923997, 0.02198319, 0.01104731, 0.00910354, 0.01088679, 0.01311358, 0.0208337381, 0.0221586321, 0.01212803, 0.01005565, 0.01160465, 0.01351289, 0.02103183, 0.01972262, 0.01189846, 0.00990703, 0.01144245, 0.01344458, 0.0218375, 0.01980509, 0.01212751, 0.01028633, 0.01168094, 0.01519054, 0.02217975, 0.0211819, 0.01437037, 0.01157598, 0.01336664, 0.01745065, 0.02309236, 0.02303687, 0.01261628, 0.01263719, 0.01408989, 0.01920477, 0.02737873, 0.02433863, 0.01274042, 0.01301471, 0.01536637, 0.01853692, 0.02762591, 0.02455458, 0.0117681, 0.01195518, 0.01356881, 0.0199339, 0.02607123, 0.02201691, 0.01090717, 0.01157778, 0.01370523, 0.0163345, 0.02365809, 0.01911747, 0.00890758, 0.01146591, 0.01364555, 0.0166037, 0.02089207, 0.01812551, 0.00804928, 0.01087652, 0.01302689, 0.01506961, 0.01973568, 0.01909835, 0.00903825, 0.01235474, 0.01336083, 0.01515495, 0.02218888, 0.01990349, 0.01071296, 0.01379064, 0.01438588, 0.01781038, 0.02717458, 0.02224557, 0.0127303, 0.01690479, 0.01660624, 0.02183246, 0.02981833, 0.0235946, 0.01479281, 0.01808161, 0.01762162, 0.02011246, 0.02995167, 0.02473936, 0.0135861, 0.0175715, 0.01733383, 0.02370604, 0.03438512, 0.02684871, 0.01571193, 0.01711723, 0.0164069, 0.02325544, 0.03616894, 0.02280554, 0.01489024, 0.01540114, 0.01488078, 0.01773873, 0.02765741, 0.02307065, 0.01353212, 0.01358816, 0.01467573, 0.01759497, 0.02870032, 0.02046592, 0.01087815, 0.01280725, 0.01231941, 0.01757959, 0.02988831, 0.02176511, 0.01076322, 0.01222439, 0.01150321, 0.01701719, 0.0288209841, 0.0205007773, 0.01072482, 0.01271957, 0.0114873, 0.02009967, 0.03539114, 0.02218771, 0.01208181, 0.01329854, 0.01167719, 0.02028551, 0.03666161, 0.02439372, 0.01293063, 0.0137233, 0.01143206, 0.0207141, 0.03794318, 0.02143133, 0.0137658454, 0.0140277566, 0.01244162, 0.01956631, 0.03685385, 0.02067977, 0.01191527, 0.01144772, 0.00874557, 0.01459181, 0.03061781, 0.02042812, 0.0097533, 0.01125296, 0.0094195, 0.0145518, 0.02980183, 0.01675594, 0.00807976, 0.00985326, 0.00875004, 0.014151, 0.02665363, 0.01759933, 0.00865923, 0.01100677, 0.00840773, 0.01295912, 0.02522907, 0.01664862, 0.00806666, 0.01017755, 0.00786773, 0.01172526, 0.02151484, 0.01497728, 0.00708109, 0.00849013, 0.00708873, 0.01090528, 0.01831401, 0.0127886, 0.00668307, 0.00779272, 0.00717787, 0.01023169, 0.01939878, 0.01344789, 0.00731898, 0.00774558, 0.00706671, 0.00913624, 0.0185593, 0.01214989, 0.00672311, 0.00664637, 0.00764164, 0.0079573, 0.01902725, 0.01128514, 0.00654947, 0.00645058, 0.00766866, 0.00810039, 0.01929419, 0.01126214, 0.00610586, 0.00612092, 0.00774853, 0.00796455, 0.01763747, 0.01023624, 0.00580959, 0.00592044, 0.00751242, 0.00749728, 0.01814965, 0.01090223, 0.00622438, 0.00647289, 0.00883249, 0.00804571, 0.02010901, 0.01147313, 0.00634306, 0.0061981, 0.00943082, 0.00888563, 0.02137388, 0.01150789, 0.00641402, 0.00638101, 0.00957524, 0.00887424, 0.01870085, 0.01129448, 0.00614284, 0.00587816, 0.00936683, 0.00879131, 0.01737745, 0.0112432, 0.0065052, 0.00608983, 0.00996764, 0.00855007, 0.01745336, 0.01198727, 0.00638245, 0.00535484, 0.0092424, 0.00876496, 0.01698486, 0.01159889, 0.00602211, 0.00527064, 0.00978052, 0.0086328, 0.01657123, 0.01140167, 0.00548738, 0.00514736, 0.00907139, 0.00826342, 0.01544251, 0.01155041, 0.00594351, 0.00556156, 0.00957792, 0.00861098, 0.01583667, 0.01281036, 0.00641561, 0.00603801, 0.00911489, 0.00830441, 0.01551361, 0.01318098, 0.00719737, 0.00593291, 0.00873482, 0.00822417, 0.01605543, 0.01303015, 0.00721837, 0.00599148, 0.00919336, 0.00907629, 0.01724222, 0.01334465, 0.00784491, 0.00629115, 0.00910266, 0.00969271, 0.01487147, 0.0111976, 0.00656259, 0.00531928, 0.00741219, 0.00758718, 0.01424186, 0.00957453, 0.00571507, 0.00524893, 0.00738013, 0.00837987, 0.0146433, 0.01101224, 0.00663594, 0.00541197, 0.0072613, 0.00747043, 0.01455396, 0.01018336, 0.00626667, 0.00541189, 0.0072765, 0.00776311, 0.01752497, 0.01320905, 0.00764948, 0.0064311, 0.00897909, 0.00903778, 0.01945584, 0.01456228, 0.00798132, 0.00715859, 0.00984372, 0.00967948, 0.02131161, 0.01598838, 0.00890661, 0.00788877, 0.01146075, 0.01039056, 0.02303583, 0.01694661, 0.00923944, 0.00765259, 0.01186279, 0.01063347, 0.02380135, 0.01794779, 0.009452, 0.00818778, 0.01236914, 0.01149951, 0.02383241, 0.01849683, 0.0092709, 0.00858429, 0.01388666, 0.01280294, 0.02281641, 0.01883982, 0.00949463, 0.00878505, 0.01383706, 0.01273793, 0.0202762, 0.0178358518, 0.00895152, 0.00891294, 0.01450919, 0.0127474, 0.0187927, 0.01851964, 0.00977516, 0.00990667, 0.01412995, 0.01287929, 0.01880107, 0.01942158, 0.01085739, 0.01000661, 0.01367801, 0.01213122, 0.01813201, 0.01875046, 0.01137332, 0.01054778, 0.01385193, 0.01361578, 0.02010333, 0.02013532, 0.01228688, 0.01148745, 0.01380508, 0.01385247, 0.019268, 0.01844592, 0.01247482, 0.0117715, 0.01410811, 0.0144226, 0.01963362, 0.01974391, 0.01353812, 0.01215604, 0.01516136, 0.01512888, 0.01993757, 0.01924304, 0.01407338, 0.01181961, 0.01574801, 0.0153486, 0.01887996, 0.0188369, 0.01451914, 0.01163388, 0.01565333, 0.01500522, 0.01975061, 0.01793239, 0.01389663, 0.01074837, 0.01384645, 0.01323252, 0.01683738, 0.01513042, 0.01295582, 0.01033536, 0.01375366, 0.01314473, 0.01604176, 0.015741, 0.0131324, 0.01061991, 0.01490156, 0.01481063, 0.01840745, 0.01810473, 0.01479401, 0.01200673, 0.01555729, 0.01523799, 0.01963234, 0.02032949, 0.01605432, 0.01334661, 0.01889008, 0.01742716, 0.02267451, 0.02614099, 0.01695755, 0.01560525, 0.01779545, 0.01745316, 0.02406374, 0.02045296, 0.02039081, 0.01625257, 0.02033176, 0.02537474, 0.03256085, 0.0321728, 0.02280809, 0.0175536, 0.02187539, 0.0236599, 0.03705123, 0.02585654, 0.0228307, 0.0202842, 0.02260289, 0.02006129, 0.03628664, 0.02454516, 0.02642717, 0.02056331, 0.02447889, 0.02430399, 0.03572648, 0.0278998, 0.0274789, 0.02084374, 0.02378411, 0.02195299, 0.0348239, 0.02719545, 0.02824142, 0.02073011, 0.02206653, 0.02008506, 0.03410823, 0.02662201, 0.02864529, 0.02036794, 0.02399723, 0.02092051, 0.03460007, 0.02752606, 0.02956852, 0.01940534, 0.02475404, 0.02003461, 0.03364618, 0.02765027, 0.02963147, 0.01966062, 0.02659367, 0.01994712, 0.033042, 0.02686574, 0.0324741, 0.02109376, 0.02633213, 0.02133284, 0.03354227, 0.02585601, 0.03373678, 0.02222773, 0.02644378, 0.02340505, 0.03424418, 0.02545293, 0.03493904, 0.02364906, 0.02650145, 0.02361997, 0.03621538, 0.02583725, 0.03460801, 0.02494194, 0.02582187, 0.02475943, 0.03812802, 0.02680816, 0.03580929, 0.02457937, 0.0281474, 0.02595374, 0.03560027, 0.02641547, 0.03411584, 0.02422191, 0.02561519, 0.02410361, 0.03111491, 0.02404119, 0.03305978, 0.02463437, 0.02677047, 0.02541493, 0.02966597, 0.02385342, 0.03390927, 0.02606625, 0.02811265, 0.02684718, 0.03018764, 0.0255524, 0.03524535, 0.02855359, 0.03228237, 0.03124554, 0.0321553, 0.02830351, 0.03891305, 0.03373394, 0.03465585, 0.03579405, 0.03615066, 0.03216788, 0.04243563, 0.0362505, 0.0338181, 0.03961173, 0.03640956, 0.03368696, 0.04888464, 0.04096201, 0.03399385, 0.0410745, 0.03699557, 0.03372788, 0.04911195, 0.04261259, 0.03270357, 0.03944445, 0.03775631, 0.03315192, 0.05359584, 0.04351503, 0.03121375, 0.03778968, 0.03620155, 0.03209469, 0.05164385, 0.04440109, 0.02871713, 0.03755168, 0.03666082, 0.03205952, 0.05048714, 0.04485384, 0.02774799, 0.03754943, 0.03661641, 0.03147879, 0.04973429, 0.04636073, 0.02749766, 0.03758727, 0.03902018, 0.03169634, 0.05116844, 0.04762366, 0.02629764, 0.03664162, 0.03877197, 0.03079725, 0.05099804, 0.05247864, 0.0268762, 0.04035565, 0.04185444, 0.03064795, 0.05489986, 0.05800883, 0.02859214, 0.04052166, 0.04296394, 0.02886017, 0.05441525, 0.05788276, 0.02763323, 0.04216403, 0.04493666, 0.02910924, 0.05280065, 0.05659391, 0.02630257, 0.03325986, 0.04475311, 0.02985338, 0.05203641, 0.05523743, 0.02718534, 0.03493905, 0.04459698, 0.02873375, 0.05598564, 0.05597933, 0.02820962, 0.03292023, 0.04085633, 0.02960386, 0.05894038, 0.06308033, 0.03022943, 0.03623301, 0.04313422, 0.03013017, 0.05819949, 0.06435719, 0.03245024, 0.03761854, 0.04384583, 0.02871859, 0.05663069, 0.06760444, 0.03130933, 0.0385084, 0.042147, 0.02667666, 0.04919168, 0.06201948, 0.0289009, 0.03590086, 0.04058885, 0.02422354, 0.04449249, 0.05897608, 0.02711552, 0.03534376, 0.03813009, 0.02309744, 0.0402144, 0.05622724, 0.025178, 0.03142845, 0.03686321, 0.02076877, 0.03855852, 0.05384549, 0.02558727, 0.0323312, 0.0330703, 0.02106525, 0.04117683, 0.05368332, 0.0257507, 0.03358341, 0.03483581, 0.02122531, 0.04311406, 0.05140658, 0.02626633, 0.03294326, 0.03241863, 0.02067093, 0.04635558, 0.05236661, 0.02605503, 0.03267196, 0.03274465, 0.02119215, 0.0457703, 0.05248332, 0.0264394, 0.03383948, 0.03138936, 0.02136811, 0.04515786, 0.05047027, 0.0262096, 0.03302802, 0.0291727874, 0.0220535956, 0.04498792, 0.04969578, 0.02742062, 0.0341063, 0.02964024, 0.02277767, 0.04197875, 0.0477606, 0.02644516, 0.03282237, 0.02668438, 0.0187417, 0.03518788, 0.04165364, 0.02283544, 0.02963689, 0.02439444, 0.01603778, 0.03319239, 0.03919095, 0.02051969, 0.02729179, 0.0231853463, 0.0150101352, 0.03217637, 0.03756607, 0.01979329, 0.02581006, 0.02228776, 0.01464515, 0.03227006, 0.03472689, 0.01916165, 0.02693613, 0.02230092, 0.016068, 0.03398133, 0.03494538, 0.01836708, 0.02681715, 0.02212602, 0.01514991, 0.02746454, 0.02977773, 0.01683501, 0.02417099, 0.020183146, 0.013959772, 0.02847672, 0.02805543, 0.01747037, 0.02489792, 0.01908303, 0.0129647, 0.02750294, 0.02508917, 0.01605248, 0.02001245, 0.01943511, 0.01506515, 0.01822523, 0.01942802, 0.01839828, 0.01391455, 0.01387546, 0.00803887, 0.01296891, 0.01220039, 0.00975084, 0.00892375, 0.00972072408, 0.00733059831, 0.011761, 0.01108076, 0.00925744, 0.00824335, 0.00993755, 0.00641856, 0.01033152, 0.01054565, 0.01025376, 0.00867794, 0.01026906, 0.00610031, 0.00913219, 0.009423, 0.00986347, 0.00844423, 0.01006295, 0.00547742, 0.00845949, 0.00846599, 0.0090487, 0.00877881, 0.00998808723, 0.00574054942, 0.00855754, 0.00898709, 0.00869085, 0.00823589, 0.00986525, 0.00522602, 0.008246, 0.00835885, 0.00777078, 0.00758461, 0.00870187, 0.00478254, 0.00747074, 0.00780171, 0.00751636, 0.00728369, 0.00826117, 0.00487747, 0.00736483, 0.00823757, 0.00826531, 0.00765137, 0.00828876812, 0.00473798346, 0.00728004, 0.00828111, 0.00862565, 0.00808606, 0.00861387, 0.00463701, 0.00702528, 0.00830756, 0.00864283, 0.00858914, 0.00865293, 0.00431543, 0.00681943, 0.00776999, 0.00808478, 0.00862147, 0.00816915, 0.00430553, 0.0068951, 0.00787569, 0.00769327, 0.00855674, 0.00820083078, 0.00389259239, 0.00671853, 0.00717762, 0.00715376, 0.00790652, 0.00798232, 0.00377672, 0.00670299, 0.00667381, 0.00735672, 0.00834408, 0.00844739, 0.00374051, 0.00663287, 0.00661341, 0.00704318, 0.00788836, 0.00776601, 0.0033037, 0.00632636, 0.00607331, 0.00673724, 0.00692934, 0.0067037642, 0.00294388738, 0.00571226, 0.00543892, 0.00643622, 0.00620336, 0.00645764, 0.00288941, 0.00558505, 0.00537286, 0.00665979, 0.00596549, 0.00674682, 0.00303515, 0.00571818, 0.00537283, 0.00695142, 0.00599313, 0.00645862, 0.00304585, 0.00563408, 0.00551734, 0.00723603, 0.00626725, 0.00659334986, 0.0031689601, 0.00568795, 0.00589661, 0.0076411, 0.00699054, 0.00695742, 0.00333134, 0.0060728, 0.00652776, 0.0076917, 0.0075292, 0.00741713, 0.00352362, 0.00648815, 0.00691304, 0.00785444, 0.00802808, 0.00787651, 0.00355466, 0.00686627, 0.00726113, 0.00828398, 0.00749266, 0.00826017279, 0.00372398994, 0.0075619, 0.00760832, 0.00818517, 0.0075036, 0.00842558, 0.00376667, 0.00806127, 0.00794807, 0.00855177, 0.0079217, 0.00901996, 0.00442817, 0.00954881, 0.00920187, 0.00940531, 0.00866682, 0.00977787, 0.00497973, 0.0108342, 0.01018202, 0.00997481, 0.00846437, 0.0101818368, 0.00592519017, 0.01218809, 0.01258909, 0.01121751, 0.00965987, 0.01177366, 0.00657617, 0.01268551, 0.01132051, 0.01214207, 0.00932933, 0.01134169, 0.00793503, 0.01402159, 0.01378573, 0.01254506, 0.01001475, 0.01305083, 0.00793494, 0.01358175, 0.01483097, 0.01268743, 0.01100751, 0.0137938857, 0.00820550229, 0.01530611, 0.01661442, 0.01412592, 0.01158691, 0.01568811, 0.01020257, 0.01667921, 0.01901847, 0.01491816, 0.01121745, 0.0149398, 0.01010873, 0.01672009, 0.01575107, 0.01236053, 0.00926023, 0.01413036, 0.00986478, 0.01692401, 0.01676282, 0.01356659, 0.01053944, 0.0152258603, 0.0105744842, 0.01926637, 0.02061609, 0.01537456, 0.01194269, 0.01593533, 0.0116929, 0.02268897, 0.02532536, 0.01634339, 0.01372708, 0.01749315, 0.0133723, 0.02674512, 0.02914037, 0.01813988, 0.01360035, 0.01778546, 0.01424167, 0.02626417, 0.02568632, 0.01732117, 0.01487536, 0.0170131344, 0.0150277717, 0.0268539, 0.02527094, 0.01922797, 0.01883835, 0.0252671, 0.015976999, 0.03038571, 0.02064746, 0.01942149, 0.01658602, 0.02227548, 0.01345953, 0.03899514, 0.02130192, 0.01688019, 0.01712311, 0.01923763, 0.01250161, 0.03332449, 0.0216652, 0.02095432, 0.01497887, 0.0173659381, 0.0097406581, 0.03143224, 0.02049786, 0.02170833, 0.0147496, 0.0176782999, 0.00969078671, 0.02940591, 0.01915171, 0.02105195, 0.01436455, 0.0190974995, 0.0102695869, 0.0295273345, 0.0204763319, 0.0228192713, 0.0160338432, 0.0215407759, 0.0111717619, 0.02952003, 0.02332822, 0.02344613, 0.01693405, 0.0241586734, 0.0121662971, 0.03015853, 0.0238301, 0.02357144, 0.01774665, 0.0250443649, 0.0121663418, 0.029697258, 0.0240393169, 0.0224934686, 0.0181427039, 0.0245841127, 0.0122610675, 0.0304049347, 0.0240315478, 0.022512285, 0.018824067, 0.0241271164, 0.0122035462, 0.0338977985, 0.0245459564, 0.0230339039, 0.0195235685, 0.0243958607, 0.0119512631, 0.0353842303, 0.0250958074, 0.0242178533, 0.0203721114, 0.0241915695, 0.0112367859, 0.0360358581, 0.0244042054, 0.0262824167, 0.0200898498, 0.02356498, 0.0106291, 0.034298297, 0.0226102863, 0.0206180979, 0.0188119337, 0.0232967101, 0.00989971403, 0.03033037, 0.01961179, 0.02354507, 0.01769068, 0.0216536336, 0.00965812802, 0.02801906, 0.01929809, 0.02315907, 0.0185741, 0.023362143, 0.010143877, 0.0284735896, 0.0218797158, 0.02601605, 0.0211208, 0.0249666609, 0.0100341253, 0.0322782844, 0.0237444974, 0.0278894287, 0.0213030316, 0.0259969421, 0.00982113834, 0.036036782, 0.0250221472, 0.02840423, 0.02088284, 0.0249318369, 0.00947248377, 0.0389111377, 0.0252791718, 0.0303904433, 0.0209347624, 0.0242536999, 0.00958802924, 0.0398302041, 0.0261422358, 0.0298217423, 0.0218100138, 0.026597565, 0.0106137441, 0.0416365527, 0.0277750958, 0.0290452298, 0.0217979793, 0.0281067081, 0.0111260582, 0.0406799801, 0.0277952254, 0.0273869019, 0.0203585941, 0.0286754053, 0.0104533304, 0.0386073, 0.02562121, 0.02483296, 0.01899605, 0.0275711119, 0.0100133764, 0.0371829271, 0.0256405976, 0.0249432754, 0.0186441448, 0.0286199749, 0.00948457606, 0.0384711139, 0.0264521912, 0.0262721535, 0.0189526174, 0.02908404, 0.00999323, 0.0389719605, 0.0272215344, 0.02595598, 0.01908631, 0.02977461, 0.00985008013, 0.03996238, 0.02852412, 0.02632113, 0.02153409, 0.03344079, 0.01066749, 0.04125742, 0.02917994, 0.02766239, 0.02398108, 0.03474871, 0.01106828, 0.04108079, 0.03102677, 0.0312259607, 0.0256796796, 0.03677373, 0.01069781, 0.0383988284, 0.0293125417, 0.02865634, 0.02259709, 0.0340625085, 0.00970986206, 0.03659759, 0.02912989, 0.02764421, 0.02195191, 0.03537073, 0.00968946, 0.03686784, 0.03001014, 0.02640194, 0.02086255, 0.03371004, 0.00911661, 0.03584379, 0.02824023, 0.02666553, 0.02155846, 0.03549315, 0.01040541, 0.0409294479, 0.0300793517, 0.02702216, 0.02246006, 0.0370588042, 0.0110233799, 0.04382171, 0.03271847, 0.02895881, 0.02367434, 0.041030895, 0.011773021, 0.04633858, 0.0358788, 0.0330045, 0.02609405, 0.04632996, 0.01201347, 0.04748507, 0.03908896, 0.03202126, 0.02953202, 0.0504641, 0.01146804, 0.04747773, 0.0412993, 0.03244536, 0.03454601, 0.0567612462, 0.0121537419, 0.0488002, 0.04101313, 0.03264777, 0.0342618, 0.0591684356, 0.0119203785, 0.04566079, 0.03895789, 0.03114834, 0.03350773, 0.05928696, 0.01265684, 0.04497553, 0.03730515, 0.0291591, 0.03150088, 0.05538285, 0.01258258, 0.04388861, 0.03685074, 0.02886303, 0.03282834, 0.0494222119, 0.0117698042, 0.04185714, 0.03545431, 0.03030475, 0.02933937, 0.0455925949, 0.0107535599, 0.03895475, 0.03452345, 0.0318968, 0.02717759, 0.0400559, 0.00999744, 0.03818642, 0.03151688, 0.02929059, 0.02418053, 0.03562472, 0.00974333, 0.03685735, 0.03117252, 0.0277018733, 0.0234473944, 0.0342482477, 0.00936957914, 0.0358611904, 0.0323477201, 0.0272782743, 0.0236595906, 0.0348143801, 0.0104234526, 0.0372046866, 0.0320207551, 0.0273231063, 0.0255608968, 0.0362417623, 0.0105771339, 0.0357796848, 0.0294928085, 0.0267228354, 0.0258533172, 0.03934524, 0.01096524, 0.03537721, 0.02952554, 0.02927866, 0.02799728, 0.0456071235, 0.0115463287, 0.03639578, 0.02815984, 0.03151143, 0.02894636, 0.0453808345, 0.0113259004, 0.03594192, 0.02726684, 0.0322169, 0.02727268, 0.04329031, 0.01188631, 0.03657094, 0.02670326, 0.03400942, 0.02750819, 0.04381096, 0.01181296, 0.03769675, 0.02376511, 0.03301234, 0.02578473, 0.0407383889, 0.0108472211, 0.03495325, 0.02244471, 0.02881822, 0.02342446, 0.0329523198, 0.00884970836, 0.02985642, 0.01839827, 0.02480683, 0.02148393, 0.03076293, 0.00830061, 0.0266933, 0.01701952, 0.0226071, 0.01928, 0.02763343, 0.00770426, 0.02603141, 0.01592657, 0.02059935, 0.0187878, 0.0271528605, 0.00894516427, 0.02651011, 0.01657775, 0.02137354, 0.0180819, 0.0254603, 0.00866502, 0.02382308, 0.01660998, 0.01976925, 0.0197002, 0.02627826, 0.00869429, 0.02766435, 0.0168083, 0.02238, 0.01965052, 0.02310739, 0.007359, 0.01950476, 0.01259217, 0.01736294, 0.01782712, 0.0210452434, 0.00835557282, 0.018316241, 0.0114162881, 0.0135837, 0.01247081, 0.0168867484, 0.00496447738, 0.01077786, 0.00795363, 0.01122088, 0.012258, 0.01572721, 0.00391128, 0.01041426, 0.00772577, 0.01021594, 0.01177832, 0.0161446, 0.0046595, 0.01072589, 0.0083976, 0.01038316, 0.0115717, 0.0164132211, 0.00473093893, 0.01016641, 0.00796984, 0.01007487, 0.0103983, 0.01571724, 0.00426994, 0.00940899, 0.00730676, 0.00967974, 0.00965653, 0.01447422, 0.00432144, 0.01009063, 0.00755179, 0.01026859, 0.00955185, 0.01458935, 0.00416993, 0.01048607, 0.00681047, 0.00949142, 0.00879143, 0.0141947158, 0.00418659579, 0.01035367, 0.00717258, 0.01011123, 0.00939685, 0.01480166, 0.00457007, 0.01060801, 0.00701983, 0.00993906, 0.00929937, 0.0151539, 0.0049187, 0.01020761, 0.00695987, 0.00936837, 0.00887421, 0.01439139, 0.00494687, 0.01006097, 0.00623253, 0.00881414, 0.00801052, 0.0130400946, 0.00442648865, 0.00948776, 0.0057564, 0.00834964, 0.00782425, 0.0126635, 0.00440917, 0.01024335, 0.00621886, 0.00827102, 0.00770941, 0.01218144, 0.00430052, 0.0104698, 0.00589201, 0.00754799, 0.00739841, 0.01177249, 0.00439075, 0.01095078, 0.00596974, 0.0073194, 0.00689342, 0.0109815663, 0.00379933976, 0.01063075, 0.00553607, 0.00653873, 0.0060618, 0.00968576409, 0.00332092796, 0.00976728, 0.00503535, 0.00638986, 0.00570336, 0.00878827, 0.00312116, 0.00867572, 0.00460228, 0.00576235, 0.00526617, 0.00801137, 0.00270808, 0.00827076, 0.00448629, 0.0056344, 0.00548452, 0.00800288096, 0.00287786918, 0.00822559, 0.00439002, 0.00569797, 0.00537387, 0.00812656, 0.00272252, 0.00817266, 0.00430303, 0.00582073, 0.00523079, 0.00792343, 0.00277425, 0.00798996, 0.00432443, 0.00593002, 0.00524225, 0.00822773, 0.00275791, 0.00813551, 0.00423294, 0.00592947, 0.00533593, 0.00836035144, 0.00298733334, 0.00853311, 0.00444935, 0.0061616, 0.00540175, 0.00815127, 0.00295719, 0.00890103, 0.00466246, 0.00656495, 0.00552282, 0.00821665, 0.00307147, 0.0097242, 0.00505443, 0.00691972, 0.00550708, 0.00805314, 0.0031532, 0.00947356, 0.00486472, 0.00706159, 0.00485076, 0.00750103593, 0.00310301851, 0.00928352, 0.00465627, 0.00696914, 0.00457066, 0.0073092, 0.00292985, 0.0083931, 0.00443609, 0.00653368, 0.00472527, 0.00730872, 0.00292964, 0.00833921, 0.004354, 0.00668395, 0.00466131, 0.00764852, 0.00290848, 0.00820473, 0.00437542, 0.00667509, 0.00425508, 0.00731562451, 0.00267096516, 0.00757688, 0.00408206, 0.00671232, 0.00415845, 0.00764524424, 0.00276568555, 0.00767573, 0.00438249, 0.00697805, 0.00414626, 0.00766238, 0.00279348, 0.00742269, 0.00457664, 0.00686347, 0.00410941, 0.0081472, 0.00304019, 0.00763075, 0.00490713, 0.00732536, 0.00438094, 0.00874087587, 0.00317067769, 0.00758185, 0.00471728, 0.00739005, 0.00424391, 0.00844045449, 0.00308029889, 0.00740058, 0.00449349, 0.00725327, 0.00423343, 0.00799238, 0.00281125, 0.00703638, 0.00417403, 0.00677384, 0.00411199, 0.00784386, 0.00280879, 0.00723984, 0.00450157, 0.00660119, 0.00430191, 0.00812883675, 0.003038364, 0.00737051, 0.00469655, 0.00634074, 0.00446009, 0.00790366344, 0.00277841906, 0.00711501, 0.00453532, 0.00647271, 0.00453055, 0.00761466, 0.00258227, 0.00718112, 0.0048145, 0.00681813, 0.0047987, 0.00784293, 0.00269679, 0.00789324, 0.00498877, 0.00757259, 0.00517018, 0.00796437636, 0.00278577418, 0.00789268, 0.0050367, 0.00783444, 0.00527379, 0.0081205, 0.00310403, 0.00811729, 0.00545918, 0.00839148, 0.00547867, 0.00822685, 0.00359573, 0.00831677, 0.00625491, 0.00921732, 0.00645277, 0.00829988, 0.00371979, 0.00815338, 0.0061275, 0.00884702, 0.00593687, 0.00802808721, 0.00329803396, 0.00700264, 0.00535857, 0.00783218, 0.00420342, 0.0083171986, 0.00343726715, 0.00706638, 0.00504593, 0.0073922, 0.00437146, 0.00777704, 0.00283858, 0.00694347, 0.0048426, 0.00695759, 0.00410007, 0.00771569, 0.00260226, 0.00667898, 0.0049953, 0.00691842, 0.0041912, 0.00824606698, 0.00271767192, 0.00719516, 0.0053938, 0.00685878, 0.00402157, 0.00801044, 0.00261053, 0.00710015, 0.00543203, 0.00690288, 0.00393568, 0.0081752, 0.00262812, 0.00697665, 0.00535556, 0.00711932, 0.00361952, 0.00857717, 0.00270588, 0.0071473, 0.005611, 0.00739105, 0.00358446, 0.00932216365, 0.00264955685, 0.00720711, 0.00550659, 0.00770484, 0.00354211, 0.00968207, 0.00262279, 0.00733309, 0.00560381, 0.00767625, 0.0038417, 0.00976489, 0.00276417, 0.00717553, 0.00522931, 0.00726906, 0.00390329, 0.00932097, 0.00265404, 0.00751628, 0.00509237, 0.00755248, 0.00442721, 0.00951836258, 0.00263982662, 0.00817494, 0.00502868, 0.00772876, 0.00455811, 0.00920804, 0.0024307, 0.008345, 0.00526563, 0.0079182, 0.00451812, 0.00904391, 0.00236207, 0.00895723, 0.00548238, 0.00784927, 0.00465741, 0.00902841, 0.00238884, 0.00917032, 0.0054899, 0.00762748, 0.00478879, 0.00895874295, 0.00253144349, 0.00911704, 0.00542538, 0.00794455, 0.00542748, 0.00929195, 0.00263023, 0.0087929, 0.00542726, 0.00824009, 0.00610146, 0.00967795, 0.00284873, 0.0086828, 0.00563378, 0.00934504, 0.00630561, 0.00987457, 0.00298545, 0.00832138, 0.00535551, 0.00917446, 0.00640509, 0.00978805311, 0.00283075264, 0.00707893, 0.004705, 0.00917358, 0.00630646, 0.00913394, 0.00295063, 0.00649809, 0.00434942, 0.00849324, 0.00632254, 0.00824668, 0.00263115, 0.00596784, 0.00449744, 0.00833374, 0.00675464, 0.00821793, 0.00259517, 0.00604592, 0.00479491, 0.00892361, 0.00700585, 0.00830319338, 0.00257858261, 0.00627254, 0.00490506, 0.00925303, 0.00727097, 0.00885293, 0.00281386, 0.0064039, 0.00542019, 0.00944059, 0.00773325, 0.00969146, 0.00299953, 0.00602499, 0.00559699, 0.0087502, 0.00818703, 0.0100159, 0.00293928, 0.00599907, 0.00559942, 0.00886166, 0.00909194, 0.0107586887, 0.00314983213, 0.00626704, 0.00564004, 0.00932235, 0.00978093, 0.01238033, 0.00345322, 0.00667917, 0.00588544, 0.01032877, 0.01054469, 0.0140494, 0.00399147, 0.0072743, 0.00582233, 0.01102826, 0.01063626, 0.01489382, 0.00460052, 0.00755263, 0.00600636, 0.01103799, 0.00993367, 0.0133864116, 0.00408154214, 0.0075238, 0.00643375, 0.01082078, 0.01072177, 0.01489725, 0.00483493, 0.00905679, 0.00783639, 0.01470243, 0.01312042, 0.01725564, 0.00575207, 0.01076161, 0.0098547, 0.01708154, 0.0136901, 0.01934438, 0.00637819, 0.01190064, 0.01101264, 0.01624698, 0.014848, 0.0180069599, 0.00854164083, 0.01145984, 0.01303007, 0.01581842, 0.0138617, 0.02011294, 0.00707213, 0.01583249, 0.01318794, 0.01658604, 0.01567585, 0.02652124, 0.01123896, 0.01815112, 0.01894947, 0.01578541, 0.01393582, 0.02869577, 0.01112293, 0.02018438, 0.01916589, 0.01808902, 0.01377612, 0.0293897539, 0.0115877343, 0.02216699, 0.0214212, 0.01722794, 0.01641034, 0.03155608, 0.01347875, 0.0219447, 0.02092602, 0.01928907, 0.0166867, 0.03094408, 0.01456603, 0.02198763, 0.02173461, 0.01901044, 0.0173894, 0.03044341, 0.01681876, 0.02303143, 0.02342048, 0.0235841, 0.01803102, 0.0321405493, 0.0190734845, 0.02560041, 0.02674543, 0.02766327, 0.01907159, 0.03569122, 0.02229736, 0.03015387, 0.03201923, 0.03158278, 0.02182962, 0.03927995, 0.02554682, 0.03451059, 0.0366159, 0.03598524, 0.0217406, 0.03998289, 0.02419272, 0.03476994, 0.03642598, 0.03440859, 0.02101853, 0.0392413326, 0.0218108166, 0.03423733, 0.03725862, 0.03553217, 0.02002053, 0.0396268, 0.02135823, 0.033737, 0.0360381, 0.03486522, 0.01952802, 0.03987547, 0.02087332, 0.0329046, 0.0357364, 0.03830088, 0.01915256, 0.04080454, 0.02133491, 0.03362876, 0.03651002, 0.03389139, 0.01975728, 0.0400128923, 0.0226625185, 0.0323244, 0.0379815, 0.0342341, 0.01754447, 0.04020516, 0.02309338, 0.03276371, 0.04027248, 0.03403606, 0.01900064, 0.04001264, 0.02454222, 0.03087398, 0.04193041, 0.03645134, 0.02152095, 0.04460594, 0.02656504, 0.03277015, 0.04413572, 0.04292769, 0.0222412, 0.0464815125, 0.0247528944, 0.03208486, 0.04742061, 0.04736383, 0.0240295, 0.05123646, 0.0246957, 0.03255828, 0.04977844, 0.0465763, 0.02353671, 0.04848848, 0.02294029, 0.0310223, 0.04590015, 0.04217269, 0.02309099, 0.04867454, 0.02091902, 0.02984128, 0.04395727, 0.03543051, 0.02144595, 0.0432207212, 0.021438187, 0.02976082, 0.04165111, 0.03526236, 0.02300227, 0.04532233, 0.02297002, 0.02993041, 0.04079118, 0.03490499, 0.02411011, 0.043091, 0.02446948, 0.03150942, 0.04329211, 0.03723229, 0.02585636, 0.04552719, 0.02820212, 0.03375227, 0.0449699, 0.03939448, 0.02851037, 0.0462507866, 0.0289714877, 0.03329482, 0.04439733, 0.03955716, 0.03068224, 0.0472385, 0.02830513, 0.03309303, 0.04185356, 0.03770473, 0.03068838, 0.04501925, 0.02617811, 0.03189008, 0.03916499, 0.03563608, 0.02735192, 0.04013965, 0.02260125, 0.02868668, 0.03434229, 0.03067719, 0.02386798, 0.0365123749, 0.0186618362, 0.02649207, 0.03020084, 0.02472686, 0.020599, 0.03346437, 0.01745342, 0.02520099, 0.02943061, 0.02192195, 0.01870136, 0.03062148, 0.01622168, 0.02480322, 0.02768841, 0.02177073, 0.01889498, 0.03275004, 0.01657064, 0.02575844, 0.02539687, 0.02089383, 0.01973903, 0.0327116325, 0.0148994541, 0.02347913, 0.02106218, 0.01819887, 0.01860782, 0.03142833, 0.01329274, 0.02195955, 0.02038282, 0.01944693, 0.0211136, 0.03221907, 0.01245126, 0.01763109, 0.01364551, 0.01510775, 0.01634037, 0.02860579, 0.00901091, 0.01228596, 0.00826834, 0.01382718, 0.01501725, 0.0196253434, 0.00589779904, 0.00781193, 0.00551568, 0.00722845, 0.00815984, 0.01502289, 0.00436814, 0.00705356, 0.00616822, 0.00832718, 0.00779496, 0.01521796, 0.00399549, 0.00632357, 0.00578438, 0.00822605, 0.00774402, 0.01460156, 0.00426919, 0.00614736, 0.00562839, 0.00811538, 0.0086489, 0.0150637683, 0.00456793467, 0.00618989, 0.00595175, 0.00810735, 0.00748561, 0.01237506, 0.0043401, 0.00556614, 0.00540889, 0.00762386, 0.00758119, 0.01201845, 0.00471805, 0.0053333, 0.00542584, 0.0072608, 0.00680504, 0.01015179, 0.00469128, 0.00505981, 0.00544267, 0.00644996, 0.00619081, 0.0102119846, 0.00477158418, 0.00532211, 0.00535385, 0.00625839, 0.00595999, 0.00986671, 0.00454948, 0.00544123, 0.00539497, 0.00624072, 0.00622493, 0.00965812, 0.00432513, 0.00530116, 0.00514507, 0.00671038, 0.00668499, 0.00984689, 0.00439719, 0.00552991, 0.00538157, 0.00733, 0.0073696, 0.0100563839, 0.00489206333, 0.00661837, 0.00592295, 0.00797886, 0.00808723, 0.01090201, 0.00557574, 0.006906, 0.00585395, 0.00844843, 0.00933815, 0.01208712, 0.00641657, 0.00832116, 0.00691058, 0.01033586, 0.01164829, 0.01361772, 0.00748993, 0.00878389, 0.00719791, 0.01037611, 0.01194659, 0.0135133583, 0.00755442027, 0.00987938, 0.00741349, 0.01150274, 0.01098663, 0.01332023, 0.00790577, 0.01036024, 0.00778067, 0.01170576, 0.01091204, 0.01271868, 0.00687013, 0.01059983, 0.00739351, 0.01313801, 0.01137955, 0.01290414, 0.00768376, 0.01086052, 0.00853718, 0.01347294, 0.01357628, 0.0134713752, 0.00920323003, 0.01097388, 0.0085927, 0.01354662, 0.01330751, 0.01245727, 0.00886924, 0.01007072, 0.0087884, 0.01290425, 0.01370908, 0.01279749, 0.0091304, 0.01187433, 0.00860423, 0.01491604, 0.01418639, 0.01270653, 0.009525, 0.01397265, 0.01199618, 0.01471941, 0.01426575, 0.0173261464, 0.0147855962, 0.02437341, 0.01478748, 0.01903135, 0.01459358, 0.0197467, 0.01968875, 0.022603, 0.01675969, 0.01996032, 0.01751071, 0.01903226, 0.01892124, 0.02356771, 0.02009545, 0.01978829, 0.02008298, 0.02329495, 0.02150708, 0.02532179, 0.02128038, 0.02107334, 0.02271541, 0.0210078005, 0.0210811514, 0.02413626, 0.02023041, 0.02040494, 0.02007397, 0.02227144, 0.02023645, 0.0256553, 0.01957887, 0.0204189, 0.02197398, 0.023105, 0.02049623, 0.02838536, 0.02014692, 0.02251169, 0.02249181, 0.02258701, 0.01781099, 0.02716002, 0.01848844, 0.02082556, 0.01937152, 0.020724494, 0.0148457298, 0.0248727, 0.01653847, 0.01760695, 0.01672711, 0.02018018, 0.01337947, 0.02338103, 0.01586151, 0.01662966, 0.01525162, 0.01942114, 0.01212671, 0.02366957, 0.01706749, 0.01752006, 0.01637715, 0.01952678, 0.01226819, 0.02377544, 0.0175893, 0.01642156, 0.01354517, 0.016645493, 0.00877440814, 0.02035388, 0.01810676, 0.01486896, 0.01608283, 0.01824845, 0.01041644, 0.02567224, 0.02301041, 0.01905682, 0.01889845, 0.01797992, 0.01178504, 0.02357701, 0.02019467, 0.01576394, 0.0188694, 0.01482671, 0.00798902, 0.01535398, 0.01438781, 0.01667218, 0.01380654, 0.0103241522, 0.00674058823, 0.01465582, 0.01247145, 0.01168867, 0.00898492, 0.00764567, 0.00623432, 0.01305501, 0.01269796, 0.01048199, 0.00865412, 0.00918029, 0.00594471, 0.01308081, 0.0118844, 0.01115321, 0.00892506, 0.00987908, 0.00661964, 0.0123789, 0.01232706, 0.01065192, 0.00872818, 0.00966529921, 0.00588068599, 0.01122162, 0.01135101, 0.00980045, 0.00791511, 0.00831466, 0.00582649, 0.01012446, 0.01107439, 0.00979633, 0.00846715, 0.00800257, 0.00573956, 0.00959612, 0.01085864, 0.00877951, 0.00792717, 0.0068124, 0.00531928, 0.00843772, 0.01022539, 0.00896169, 0.00806044, 0.00725099, 0.00583463, 0.00876458, 0.01074422, 0.00953708, 0.00760433, 0.0073318, 0.00616017, 0.00914842, 0.01066177, 0.00945257, 0.00759562, 0.00806824, 0.00609341, 0.00954594, 0.01081969, 0.00892836, 0.00777918, 0.00864946, 0.0064071, 0.01004007, 0.01145887, 0.00959257, 0.00812346, 0.00977555, 0.00746154, 0.0121518, 0.0135639, 0.01127965, 0.00946252, 0.01125417, 0.00759469, 0.01339972, 0.01469568, 0.01219134, 0.00876457, 0.01083393, 0.00736195, 0.01409922, 0.01551099, 0.01329265, 0.00832843, 0.0110008, 0.00697588, 0.01341065, 0.01374405, 0.01262706, 0.00811043, 0.01201618, 0.0073306, 0.01397107, 0.01563748, 0.01367711, 0.00797342, 0.0137656, 0.00744713, 0.01360995, 0.01601075, 0.01493932, 0.00876463, 0.01582277, 0.00761834, 0.0148837, 0.01712181, 0.01579885, 0.00960386, 0.01786659, 0.00810892, 0.01638783, 0.01816608, 0.01702263, 0.01079643, 0.01782064, 0.00919616, 0.01777434, 0.01851681, 0.01830852, 0.01203533, 0.02090164, 0.01054482, 0.02014814, 0.01999938, 0.02171941, 0.01351656, 0.02435915, 0.01175021, 0.02189001, 0.02179049, 0.02300545, 0.01509336, 0.02735839, 0.01288755, 0.02474829, 0.02311603, 0.02408771, 0.01482395, 0.02613233, 0.01245588, 0.02055939, 0.02446448, 0.02480179, 0.01674181, 0.02798768, 0.01258321, 0.02117876, 0.02743873, 0.02680561, 0.02008296, 0.03069118, 0.01268852, 0.02368401, 0.0265749, 0.02558567, 0.01965147, 0.02927561, 0.01244556, 0.02361132, 0.02636971, 0.02552002, 0.02057134, 0.03026192, 0.01242944, 0.02403107, 0.02401992, 0.02336797, 0.02068087, 0.0297134, 0.01196145, 0.02254702, 0.02310927, 0.0215601, 0.02002786, 0.02960789, 0.01194995, 0.02172147, 0.02162251, 0.02002401, 0.01918419, 0.02662336, 0.01199385, 0.02121889, 0.02169755, 0.01990915, 0.01785477, 0.02296212, 0.01125783, 0.01967556, 0.02099692, 0.01913339, 0.01619649, 0.01983932, 0.01145715, 0.01876302, 0.01975336, 0.0198494, 0.01503211, 0.01881007, 0.01007166, 0.01751857, 0.01895739, 0.0183765, 0.01533008, 0.01781968, 0.01001268, 0.01765863, 0.02044405, 0.01848186, 0.01465585, 0.0181947, 0.01045059, 0.01832767, 0.0223668, 0.01937161, 0.01425724, 0.01955283, 0.010932, 0.01848792, 0.02225925, 0.02105924, 0.01369958, 0.02020673, 0.01137135, 0.01934068, 0.01864291, 0.01923293, 0.01378181, 0.01910411, 0.01158854, 0.02000576, 0.01746274, 0.01805297, 0.01350205, 0.0178562962, 0.0106639042, 0.01865708, 0.01630301, 0.01650004, 0.01407101, 0.01766567, 0.01053019, 0.01862908, 0.01661601, 0.01645817, 0.01437738, 0.01788474, 0.01131869, 0.01896148, 0.01798502, 0.01602976, 0.01554322, 0.01939708, 0.01150266, 0.01862013, 0.01971775, 0.01796419, 0.01632107, 0.01688767, 0.01041579, 0.01697784, 0.01739425, 0.01793626, 0.01642949, 0.01661166, 0.00966647, 0.01602755, 0.01656325, 0.01705507, 0.01540864, 0.01471341, 0.0086397, 0.01504413, 0.01562706, 0.01691547, 0.01471496, 0.01448152, 0.00800087, 0.01503859, 0.01437277, 0.01605796, 0.01452628, 0.0155056, 0.00840991, 0.01673486, 0.01594473, 0.01795621, 0.01438085, 0.0196669, 0.00966521, 0.01734287, 0.01597788, 0.01868065, 0.01400958, 0.02008329, 0.01003786, 0.01828286, 0.01494425, 0.01850822, 0.01397584, 0.01989186, 0.01081294, 0.01957504, 0.0160734, 0.02020655, 0.01455658, 0.0211016629, 0.0121288635, 0.01972758, 0.01560973, 0.01957526, 0.01358185, 0.01881942, 0.01103668, 0.01863854, 0.01374886, 0.01695319, 0.01270932, 0.01816734, 0.01087149, 0.0193603, 0.01449122, 0.01657597, 0.01413713, 0.0196208, 0.01150234, 0.02092379, 0.01479237, 0.01562975, 0.01454148, 0.0202178396, 0.0114387786, 0.02131692, 0.01469673, 0.0165764, 0.01599645, 0.02248413, 0.01321771, 0.0262892, 0.01475103, 0.01718074, 0.01762996, 0.02370942, 0.01392675, 0.02714162, 0.01514712, 0.0174798, 0.01688605, 0.02338478, 0.01387638, 0.02621822, 0.01490272, 0.01935112, 0.01653288, 0.0245109797, 0.0150942486, 0.02759545, 0.01595724, 0.02106334, 0.01778447, 0.0249605, 0.01742641, 0.02964842, 0.01686347, 0.02063682, 0.0190734, 0.02654955, 0.01823367, 0.02659981, 0.01915087, 0.02171007, 0.01911912, 0.0251534, 0.01837669, 0.02546441, 0.02065019, 0.02081727, 0.01872717, 0.0261358526, 0.0193200167, 0.02803677, 0.02269556, 0.01909264, 0.01725762, 0.02411906, 0.02226779, 0.02776036, 0.0239671, 0.01820686, 0.01655514, 0.02170387, 0.02259322, 0.028815, 0.02451968, 0.01606105, 0.0182308, 0.02086757, 0.02322844, 0.02821402, 0.02129165, 0.01430344, 0.01830251, 0.02421169, 0.02515118, 0.02765595, 0.01955718, 0.01503504, 0.0180832, 0.02391823, 0.02437969, 0.02691389, 0.0254387, 0.02029506, 0.01913697, 0.03035231, 0.02562821, 0.05154159, 0.03822565, 0.02220518, 0.02328465, 0.05004587, 0.03666059, 0.0406841, 0.03884634, 0.02302058, 0.02487689, 0.04393194, 0.03770649, 0.04978258, 0.03704582, 0.02508069, 0.02613053, 0.0447027, 0.03543005, 0.0491695, 0.03616344, 0.02461935, 0.02660944, 0.04482164, 0.03125675, 0.0465485, 0.03438286, 0.0231828, 0.0293619, 0.04777978, 0.03224085, 0.04965727, 0.03658855, 0.02342443, 0.03087566, 0.0512320511, 0.0345518999, 0.05570391, 0.0416132, 0.02333951, 0.03193136, 0.04964389, 0.03541883, 0.05879074, 0.04244876, 0.02367153, 0.03431772, 0.04869175, 0.03559589, 0.05975607, 0.03988938, 0.02330375, 0.0322963, 0.04766523, 0.03325934, 0.05843831, 0.04009049, 0.0264763, 0.03592105, 0.0548332892, 0.0370144881, 0.05651566, 0.03751092, 0.02638867, 0.03637719, 0.05511383, 0.03715053, 0.05358602, 0.03388658, 0.02834983, 0.03295774, 0.04965176, 0.03541031, 0.04806807, 0.02940288, 0.02753201, 0.0311315, 0.04543787, 0.03180114, 0.0510866, 0.02884708, 0.03030526, 0.03181038, 0.04941241, 0.03343281, 0.05304879, 0.03081886, 0.03143636, 0.03453345, 0.05455254, 0.03445034, 0.05822277, 0.03418028, 0.03255321, 0.03598808, 0.05699285, 0.03866047, 0.06288521, 0.03595022, 0.03239169, 0.03803595, 0.06377835, 0.04442668, 0.06903744, 0.04238925, 0.03425981, 0.04007473, 0.0685165226, 0.0504917055, 0.07483598, 0.04359136, 0.03377974, 0.03939493, 0.06485199, 0.05308596, 0.07466553, 0.04252914, 0.03275231, 0.03799742, 0.06557687, 0.05582633, 0.07276484, 0.04154547, 0.0332969, 0.03884131, 0.06545668, 0.05898763, 0.07223709, 0.04349538, 0.03520241, 0.03883221, 0.0678022131, 0.0584930144, 0.07563538, 0.04256026, 0.03336262, 0.04004516, 0.06824877, 0.05887765, 0.07682898, 0.0408251, 0.03314314, 0.03887241, 0.06651429, 0.06178038, 0.07979387, 0.0413946, 0.03304958, 0.04190274, 0.07410459, 0.06952234, 0.08406525, 0.04262764, 0.03278878, 0.04391155, 0.08209315, 0.07932478, 0.085599, 0.04813066, 0.03448703, 0.04784261, 0.08412901, 0.07642616, 0.0855082, 0.05075014, 0.03514608, 0.05186838, 0.08660743, 0.07474619, 0.08438011, 0.04850467, 0.03465728, 0.05708071, 0.08635429, 0.06989539, 0.08705778, 0.05240193, 0.03833146, 0.06049509, 0.0880317, 0.06491651, 0.09027623, 0.05285785, 0.03620515, 0.05658203, 0.08521903, 0.06690513, 0.09174979, 0.05396844, 0.03527901, 0.05154807, 0.07656974, 0.06170469, 0.08050778, 0.0499687, 0.0302518, 0.04742726, 0.07000276, 0.05609714, 0.07278796, 0.04436441, 0.02972524, 0.04385559, 0.0685562193, 0.0539245754, 0.07259377, 0.04230067, 0.03092181, 0.04626421, 0.08268861, 0.05540521, 0.07475199, 0.04099571, 0.03125959, 0.04823597, 0.09113915, 0.05484752, 0.07431156, 0.03660798, 0.03432731, 0.05410102, 0.10958501, 0.05933753, 0.08134454, 0.03771927, 0.03500224, 0.05637035, 0.10687578, 0.05255973, 0.06660318, 0.03078832, 0.02552612, 0.04334715, 0.09069642, 0.05004591, 0.05615675, 0.02880459, 0.02712759, 0.04429946, 0.09848163, 0.05579772, 0.06780605, 0.038628, 0.03534824, 0.04664603, 0.09105639, 0.04721858, 0.06293019, 0.03525053, 0.0251797, 0.03894252, 0.0747994184, 0.0329961069, 0.04445936, 0.02573275, 0.02319229, 0.04992764, 0.09045381, 0.03511638, 0.05935599, 0.02878061, 0.02500883, 0.05107741, 0.07899778, 0.03238666, 0.05970972, 0.02825262, 0.02588564, 0.05256989, 0.07271685, 0.03322981, 0.05282018, 0.02551295, 0.02482623, 0.04550332, 0.0681506693, 0.0335936546, 0.05059822, 0.02408233, 0.02492897, 0.04032037, 0.07004613, 0.03370436, 0.04826377, 0.0259017, 0.02669428, 0.03689009, 0.0700333, 0.02819809, 0.040454, 0.02356948, 0.02418199, 0.03261822, 0.06338736, 0.02420785, 0.04323393, 0.02103056, 0.02529565, 0.03147818, 0.0556285195, 0.0239610318, 0.03594914, 0.02091532, 0.02576678, 0.03158806, 0.05541496, 0.02241669, 0.03633541, 0.02129306, 0.02734422, 0.03169479, 0.04764185, 0.02287141, 0.03826927, 0.02379781, 0.02703855, 0.03215299, 0.05116745, 0.02021896, 0.03104509, 0.02050292, 0.02046218, 0.02942957, 0.0472199284, 0.0142740151, 0.02351299, 0.0163075, 0.01877657, 0.02575617, 0.03901038, 0.01423517, 0.02244861, 0.0159548, 0.01895234, 0.02547012, 0.03593398, 0.01447345, 0.02127037, 0.01603565, 0.01814144, 0.02316784, 0.03102245, 0.01321178, 0.01911739, 0.01368056, 0.01731853, 0.02155221, 0.0303856246, 0.0126941754, 0.01759256, 0.01374323, 0.01741507, 0.02037495, 0.02921416, 0.01172845, 0.01724785, 0.0153238, 0.01738094, 0.0204179, 0.02629774, 0.01341787, 0.01800016, 0.01707767, 0.01868926, 0.02132563, 0.02601211, 0.01329054, 0.01770183, 0.01767925, 0.0180601, 0.02098678, 0.02388277, 0.01363721, 0.01749914, 0.01836503, 0.01866285, 0.020547, 0.02263808, 0.01288802, 0.01580327, 0.01657097, 0.01755686, 0.0194179, 0.02209104, 0.01226275, 0.01441139, 0.01577432, 0.0161637, 0.01916246, 0.02446966, 0.0112402, 0.01314935, 0.01680573, 0.01533829, 0.01915017, 0.02505153, 0.01116573, 0.01378759, 0.01804726, 0.01457618, 0.01788029, 0.02253618, 0.01077525, 0.01262055, 0.01710173, 0.0138016, 0.01585082, 0.01765248, 0.01062687, 0.0119506, 0.0164462, 0.01432499, 0.0155711, 0.01668807, 0.01198642, 0.01249652, 0.01667196, 0.01640789, 0.0169492, 0.01680662, 0.01254227, 0.01202308, 0.01686351, 0.01839934, 0.01881106, 0.01970463, 0.012165, 0.01224946, 0.01770993, 0.01785656, 0.02153697, 0.02416273, 0.01251618, 0.01288843, 0.01680867, 0.01701599, 0.02344311, 0.02605912, 0.01369217, 0.01359491, 0.01528917, 0.0155028, 0.02074311, 0.02631974, 0.01383897, 0.01514337, 0.01560447, 0.01575582, 0.02053272, 0.02772211, 0.01516252, 0.01833032, 0.01754018, 0.01797446, 0.02102676, 0.02957324, 0.01592178, 0.02134905, 0.0210036, 0.02079848, 0.02331631, 0.0312554, 0.01694195, 0.02095927, 0.02100553, 0.02150016, 0.0250047, 0.03200734, 0.01769707, 0.0224946, 0.02426451, 0.02112587, 0.02607004, 0.03204772, 0.01818824, 0.02382845, 0.02647674, 0.01908114, 0.02764248, 0.03236944, 0.01833151, 0.02389616, 0.02770913, 0.01844671, 0.02804715, 0.0320475, 0.01845079, 0.02080306, 0.02578694, 0.01706773, 0.02832146, 0.0366568305, 0.017615905, 0.01943428, 0.02486044, 0.01525025, 0.02850375, 0.03733489, 0.016433, 0.01656339, 0.02286952, 0.01362018, 0.02497983, 0.03355541, 0.01493046, 0.01549556, 0.01988087, 0.01113125, 0.02101538, 0.03005913, 0.01300782, 0.01527937, 0.02055308, 0.01119933, 0.02176222, 0.03118214, 0.01328508, 0.01632486, 0.02306471, 0.0135948, 0.02267336, 0.02920981, 0.01325291, 0.01705124, 0.02281581, 0.01585473, 0.02309976, 0.02641628, 0.01446868, 0.0185024, 0.02155733, 0.01683903, 0.0219023, 0.02690139, 0.01496605, 0.01745916, 0.0181197, 0.01448712, 0.02079681, 0.0270134, 0.01228161, 0.01273554, 0.01817169, 0.01441572, 0.02403331, 0.03639835, 0.01609644, 0.01593969, 0.02201972],
[truncated: 2,932,606 more chars]
