# Supplementary material for: Systematic contextual biases in SegmentNT potentially relevant to other nucleotide transformer models
Source: bioRxiv. 2026 May 4:2025.04.09.647946. Preprint. [Version 2] doi: 10.1101/2025.04.09.647946 (PMC13174627; doi:10.1101/2025.04.09.647946)
Supplement: Supplement 3 [file media-3.zip › Supplementary_data/segmentNT_additional_genes/first_middle_last_dpm2_nt_output_4096.txt]

{
"protein_coding_gene":
{"first": [0.7797588, 0.7933961, 0.8118163, 0.85815305, 0.8524438, 0.9250556, 0.89429724, 0.8747264, 0.8949204, 0.92991364, 0.88553315, 0.9354902, 0.899442, 0.8387908, 0.86227626, 0.891061, 0.8489492, 0.9281151, 0.8859345, 0.8421544, 0.8295142, 0.8724704, 0.80714655, 0.8978394, 0.85950685, 0.81158775, 0.8004269, 0.8583132, 0.792287, 0.8975041, 0.8489511, 0.81097555, 0.8094765, 0.8638469, 0.81739485, 0.8972771, 0.84200174, 0.81985945, 0.8146926, 0.8615037, 0.81999326, 0.9036179, 0.85663635, 0.8234517, 0.82638866, 0.8699359, 0.83184797, 0.9080666, 0.8684591, 0.82805866, 0.824714, 0.8729592, 0.84310395, 0.9134604, 0.8744298, 0.834476, 0.83243614, 0.8737591, 0.83830106, 0.91561514, 0.870399, 0.828808, 0.8280787, 0.86225975, 0.8287646, 0.9121446, 0.867334, 0.84684956, 0.8296226, 0.86488056, 0.84035033, 0.924257, 0.8702354, 0.86255413, 0.8362183, 0.8734085, 0.8574532, 0.9179036, 0.8543921, 0.863986, 0.8432529, 0.8697745, 0.8547919, 0.91579, 0.8700484, 0.85994565, 0.82563853, 0.858228, 0.82418656, 0.8879338, 0.8435784, 0.8276602, 0.82115644, 0.85766363, 0.83212954, 0.8951615, 0.8510898, 0.83082163, 0.8184232, 0.8672053, 0.83882666, 0.901567, 0.85590094, 0.83449364, 0.80698496, 0.87793875, 0.8471915, 0.9103826, 0.87184465, 0.835746, 0.7935074, 0.87443066, 0.8452666, 0.9139239, 0.87866235, 0.8425439, 0.8009465, 0.8753799, 0.845122, 0.9116022, 0.8780952, 0.84335816, 0.80177134, 0.8732488, 0.8377334, 0.9101815, 0.87897366, 0.8537977, 0.8110445, 0.8650124, 0.8455037, 0.90929914, 0.87758803, 0.83652973, 0.80015415, 0.85878885, 0.8446246, 0.90366, 0.8653166, 0.8368177, 0.79466444, 0.8527246, 0.82338244, 0.87367564, 0.86050797, 0.82429755, 0.7989661, 0.862173, 0.8309592, 0.8782379, 0.86322993, 0.83267385, 0.78983814, 0.8518684, 0.82839364, 0.8642497, 0.855196, 0.82258385, 0.79260933, 0.8575482, 0.8341934, 0.867912, 0.84458625, 0.811206, 0.7716303, 0.8412034, 0.82663393, 0.8530677, 0.8547669, 0.8222965, 0.7948516, 0.8538557, 0.8421597, 0.8794735, 0.85737777, 0.8360802, 0.7957767, 0.8578595, 0.84610885, 0.87953764, 0.8568892, 0.8388379, 0.7945732, 0.8429074, 0.8331691, 0.8620685, 0.836802, 0.8254848, 0.7843582, 0.83831435, 0.8347721, 0.8619027, 0.8359097, 0.8302374, 0.7894642, 0.8430438, 0.84294504, 0.86467177, 0.8464606, 0.8291667, 0.7911296, 0.84730566, 0.8517792, 0.88436025, 0.8580283, 0.8354659, 0.8019478, 0.8591674, 0.8630644, 0.88486266, 0.8649614, 0.83439255, 0.80391264, 0.8451856, 0.85305, 0.8765434, 0.85701305, 0.8279157, 0.80123156, 0.8466658, 0.85161716, 0.8784532, 0.8536293, 0.822615, 0.79895115, 0.8476865, 0.85065097, 0.8745219, 0.8482379, 0.8168262, 0.7830946, 0.8325016, 0.8495875, 0.87167156, 0.8355101, 0.8019357, 0.7798389, 0.8318337, 0.8388366, 0.86385375, 0.8195881, 0.8011708, 0.7871997, 0.82657444, 0.84697634, 0.86939555, 0.81739223, 0.8144653, 0.7980982, 0.8339718, 0.84757334, 0.87043476, 0.8232061, 0.8227615, 0.7965919, 0.82896036, 0.84784395, 0.88732874, 0.83655417, 0.84268767, 0.81182754, 0.8407162, 0.85401356, 0.8879774, 0.8419182, 0.8454577, 0.8073941, 0.81087947, 0.8474562, 0.8914553, 0.8461802, 0.85018027, 0.81191033, 0.83242804, 0.84086955, 0.8849195, 0.8272595, 0.8363094, 0.80559605, 0.82512534, 0.8449663, 0.89576095, 0.84396076, 0.8542916, 0.82113373, 0.85468876, 0.8470801, 0.8837808, 0.8601153, 0.8549787, 0.8223403, 0.85257566, 0.8497267, 0.87814844, 0.85698396, 0.8434658, 0.8199164, 0.8495923, 0.8428217, 0.8657702, 0.8446805, 0.8297324, 0.80697805, 0.8486443, 0.8377376, 0.86183137, 0.835495, 0.8245815, 0.80615616, 0.8528319, 0.84579206, 0.87675816, 0.84085125, 0.8392066, 0.80703425, 0.8622197, 0.85677725, 0.8888627, 0.8482038, 0.8472992, 0.82497865, 0.87128764, 0.85357535, 0.88956463, 0.85623693, 0.84256464, 0.83001006, 0.87172914, 0.8542384, 0.8892138, 0.85912454, 0.84360176, 0.83037305, 0.8729861, 0.8490169, 0.8895965, 0.8566835, 0.8299251, 0.8279101, 0.8725359, 0.851929, 0.89077574, 0.8438762, 0.8255299, 0.8291541, 0.86674505, 0.8489723, 0.8939577, 0.84313524, 0.8288768, 0.8179354, 0.87813264, 0.84880334, 0.8942715, 0.8295795, 0.8250672, 0.81207997, 0.8687517, 0.847322, 0.8950532, 0.8293234, 0.8397133, 0.8077442, 0.86611843, 0.8521239, 0.877501, 0.83598435, 0.855202, 0.79552937, 0.8627503, 0.8516964, 0.8632833, 0.8239901, 0.8422832, 0.7818174, 0.86207306, 0.8373048, 0.8593268, 0.8323497, 0.8422845, 0.7978211, 0.8491464, 0.84898263, 0.8461045, 0.82449466, 0.8072668, 0.7564873, 0.84725475, 0.8321444, 0.8717844, 0.8469726, 0.82143575, 0.7824238, 0.85565555, 0.8420339, 0.8699587, 0.8569602, 0.83765966, 0.80465955, 0.861994, 0.856958, 0.8796611, 0.8649926, 0.8450351, 0.8239303, 0.8719132, 0.8801879, 0.8871139, 0.87036973, 0.862049, 0.85741055, 0.8868126, 0.879275, 0.87995166, 0.8637333, 0.86155033, 0.8462828, 0.8815947, 0.87003124, 0.8681664, 0.8580285, 0.8387078, 0.83009404, 0.8748205, 0.86755943, 0.88135517, 0.85018593, 0.83219266, 0.8282781, 0.87227213, 0.8575706, 0.8816337, 0.85227585, 0.81871533, 0.8276873, 0.86159194, 0.8387815, 0.8851412, 0.86141205, 0.83951175, 0.8397948, 0.87382025, 0.864281, 0.9018423, 0.8832098, 0.8707702, 0.8558959, 0.8621233, 0.8557924, 0.8869267, 0.8681058, 0.8394604, 0.8394622, 0.8385433, 0.85224086, 0.8767314, 0.8727119, 0.8497467, 0.8418634, 0.8463588, 0.862257, 0.88086885, 0.8644599, 0.84124124, 0.8407298, 0.844162, 0.8648053, 0.8870469, 0.8659761, 0.85555816, 0.8362681, 0.8434974, 0.86398745, 0.8688044, 0.84627557, 0.83359236, 0.80693823, 0.8211779, 0.843215, 0.8587652, 0.8505904, 0.8402339, 0.8135417, 0.84827214, 0.85018885, 0.85592985, 0.84208107, 0.81793493, 0.8185875, 0.8349956, 0.8529598, 0.8706333, 0.8586951, 0.84286654, 0.83014923, 0.84135103, 0.8467196, 0.87352973, 0.86070603, 0.84037465, 0.80335855, 0.836078, 0.857583, 0.88348275, 0.85250896, 0.851929, 0.808519, 0.8408622, 0.87391454, 0.89216363, 0.8790934, 0.86534816, 0.8168993, 0.8410451, 0.8690981, 0.87451214, 0.8614704, 0.841813, 0.7960694, 0.8261101, 0.853162, 0.8621152, 0.8513579, 0.8438313, 0.7971026, 0.83066463, 0.8559634, 0.8579062, 0.8529778, 0.84897584, 0.7931158, 0.82623166, 0.86261356, 0.8501714, 0.86270314, 0.85955334, 0.80787206, 0.8427442, 0.8602449, 0.8536635, 0.8631153, 0.86174643, 0.80877376, 0.83991414, 0.84628767, 0.8510456, 0.86639225, 0.8659363, 0.82870305, 0.8733582, 0.8767241, 0.8738629, 0.88488024, 0.8901596, 0.87327033, 0.89440536, 0.89245707, 0.89151555, 0.8995308, 0.89546156, 0.87570596, 0.8797477, 0.8881652, 0.87922776, 0.90592706, 0.87694174, 0.8720628, 0.8578614, 0.8825389, 0.86546206, 0.89795357, 0.8721348, 0.86902106, 0.8443479, 0.88618463, 0.87272495, 0.9096178, 0.87052715, 0.87426835, 0.8607843, 0.89120454, 0.8821354, 0.9108087, 0.8673244, 0.90107083, 0.855986, 0.89379257, 0.8897442, 0.91887116, 0.8598364, 0.8968067, 0.8740129, 0.90627176, 0.9014891, 0.92947173, 0.8590377, 0.9040593, 0.88941693, 0.8957277, 0.90730697, 0.9092159, 0.85614115, 0.8566361, 0.84420377, 0.8508029, 0.86389536, 0.826011, 0.8082293, 0.82075524, 0.80739594, 0.827678, 0.8397548, 0.83507216, 0.82120353, 0.83184755, 0.7589582, 0.84008324, 0.8387459, 0.8113457, 0.7904412, 0.81473726, 0.72834903, 0.78169096, 0.7655795, 0.73987275, 0.73457485, 0.78769696, 0.7577471, 0.8762028, 0.8606317, 0.77867734, 0.8545439, 0.84718585, 0.8284764, 0.88900363, 0.8672221, 0.7708725, 0.859896, 0.8151107, 0.8234463, 0.8742369, 0.8486936, 0.77261704, 0.84386533, 0.7688455, 0.82045746, 0.87072897, 0.84492636, 0.7834995, 0.84182894, 0.8249925, 0.8435601, 0.89334834, 0.8593214, 0.8097959, 0.8390243, 0.8379103, 0.8516329, 0.90331, 0.8607037, 0.8230351, 0.8844626, 0.8722294, 0.8647569, 0.91813695, 0.873189, 0.866051, 0.91732013, 0.8948481, 0.8910468, 0.93467575, 0.89621353, 0.89074916, 0.91532034, 0.90084225, 0.89433604, 0.9343506, 0.88790804, 0.894267, 0.9351097, 0.9122806, 0.8978088, 0.9375912, 0.89672107, 0.91212904, 0.9560928, 0.95076823, 0.9420187, 0.9701774, 0.9493814, 0.9395435, 0.96226627, 0.9597683, 0.94441366, 0.9721241, 0.9530114, 0.94079226, 0.9624871, 0.95911634, 0.9450941, 0.9729953, 0.9608615, 0.9420347, 0.96676654, 0.9662783, 0.94942313, 0.9746232, 0.9605583, 0.9418702, 0.967907, 0.96792555, 0.9464447, 0.9738265, 0.95714617, 0.941857, 0.9686243, 0.96630925, 0.9470949, 0.971259, 0.95612055, 0.9420199, 0.96669, 0.96043587, 0.94188267, 0.9612541, 0.9383714, 0.92324716, 0.9619062, 0.9576537, 0.9438847, 0.9627625, 0.94593745, 0.93344826, 0.9620643, 0.9540046, 0.9478226, 0.9671949, 0.9496642, 0.9336319, 0.96172875, 0.95450836, 0.94257873, 0.9685932, 0.95239985, 0.938864, 0.9614594, 0.954329, 0.9414847, 0.97100145, 0.95127624, 0.9378409, 0.96294004, 0.952508, 0.92795354, 0.9616588, 0.94852126, 0.9396574, 0.96814317, 0.9593535, 0.9365286, 0.96507627, 0.95041907, 0.943473, 0.96595186, 0.95828813, 0.93573785, 0.96643275, 0.9547533, 0.9374597, 0.9662121, 0.9571785, 0.93594015, 0.9669024, 0.95572644, 0.93984824, 0.9670929, 0.95578134, 0.93683916, 0.9677702, 0.953353, 0.94374406, 0.96296966, 0.95505345, 0.92316157, 0.9640244, 0.951866, 0.9481195, 0.9652372, 0.9568611, 0.92849666, 0.96677375, 0.95304453, 0.94428706, 0.95995086, 0.9557063, 0.9245476, 0.96940863, 0.9518857, 0.94524896, 0.962339, 0.9623997, 0.94106, 0.9728357, 0.9583857, 0.9464412, 0.9588083, 0.96396273, 0.9361803, 0.9710636, 0.95532537, 0.9368735, 0.9554332, 0.9586915, 0.93335414, 0.97308004, 0.9565819, 0.93059593, 0.9513657, 0.9500914, 0.90823436, 0.96399206, 0.9523167, 0.9295428, 0.95333195, 0.94587153, 0.9286808, 0.9621797, 0.94422984, 0.9212932, 0.95021564, 0.9330325, 0.8820285, 0.94525206, 0.9401693, 0.9185378, 0.9501685, 0.9425869, 0.8926879, 0.9473728, 0.9441799, 0.9144519, 0.9574207, 0.9354082, 0.8911856, 0.94990593, 0.94515425, 0.9157558, 0.95232695, 0.9276433, 0.8811267, 0.9509523, 0.9459579, 0.91006094, 0.95970166, 0.9367758, 0.9091005, 0.9573233, 0.94017446, 0.89442813, 0.95814264, 0.9329688, 0.9083454, 0.9433389, 0.94523317, 0.920112, 0.96918476, 0.9354967, 0.90541965, 0.93099403, 0.93973875, 0.9044647, 0.9595517, 0.926331, 0.89222825, 0.9156294, 0.9309759, 0.88741183, 0.954236, 0.91910464, 0.8695684, 0.892836, 0.9191907, 0.8728089, 0.9495721, 0.922649, 0.902844, 0.9183929, 0.9421852, 0.9086646, 0.9603156, 0.9392845, 0.91090757, 0.9287724, 0.9468643, 0.91070276, 0.9480122, 0.92053586, 0.8953663, 0.9111188, 0.9353279, 0.9113642, 0.9499296, 0.91636795, 0.8833547, 0.9127959, 0.9269309, 0.91960305, 0.9422017, 0.91086483, 0.88385594, 0.89985716, 0.8928236, 0.90621173, 0.9091369, 0.9030997, 0.8765052, 0.9140788, 0.91500837, 0.9089469, 0.92872524, 0.9022894, 0.8963973, 0.91697174, 0.9294874, 0.9229186, 0.9456832, 0.92339045, 0.9073894, 0.9205565, 0.9456883, 0.92783844, 0.94980776, 0.9158727, 0.8981552, 0.90961945, 0.9439262, 0.92465186, 0.95433074, 0.91823506, 0.88628083, 0.9131375, 0.9485305, 0.9401616, 0.96168774, 0.9252938, 0.89981735, 0.92178017, 0.92751575, 0.94210196, 0.92176527, 0.90781766, 0.8744445, 0.8882261, 0.9008174, 0.9369707, 0.9154779, 0.9258151, 0.8955325, 0.9034811, 0.9200235, 0.9378171, 0.9153672, 0.92372286, 0.8850269, 0.91067886, 0.916966, 0.9464939, 0.9238381, 0.9388764, 0.89294183, 0.923175, 0.9298052, 0.95393527, 0.93127793, 0.93842095, 0.8971855, 0.9201017, 0.90762293, 0.950048, 0.9235832, 0.9273692, 0.9023156, 0.91677535, 0.9128655, 0.9524938, 0.921435, 0.9263048, 0.91411644, 0.91497165, 0.93224096, 0.961519, 0.92953694, 0.93002045, 0.9324401, 0.927972, 0.94202805, 0.9603316, 0.931631, 0.93088657, 0.93197054, 0.9401616, 0.9479312, 0.9586912, 0.9343841, 0.9338151, 0.92912203, 0.9448471, 0.9514278, 0.9545879, 0.9324826, 0.9312157, 0.92726886, 0.9471822, 0.93544817, 0.9511574, 0.9318982, 0.91320205, 0.9222112, 0.9393899, 0.93588513, 0.95033604, 0.93183386, 0.90508616, 0.92868537, 0.93848324, 0.94608945, 0.9612062, 0.9275367, 0.92797244, 0.95316696, 0.93523145, 0.9547553, 0.96609825, 0.94130594, 0.93689317, 0.95605695, 0.9259946, 0.94126624, 0.9570592, 0.9356512, 0.9247522, 0.9476004, 0.915457, 0.93834645, 0.95172566, 0.91973037, 0.9171987, 0.94515073, 0.91673696, 0.9396002, 0.9492059, 0.9316669, 0.9305186, 0.9593077, 0.9397305, 0.9520307, 0.9581011, 0.94574857, 0.9309945, 0.9654471, 0.92308044, 0.9508171, 0.9559081, 0.9318992, 0.9377672, 0.95961446, 0.94286853, 0.9523782, 0.9536043, 0.94181895, 0.9429839, 0.95748615, 0.9403741, 0.95232964, 0.9515578, 0.9413906, 0.94744533, 0.95804834, 0.9372164, 0.9496683, 0.9447105, 0.9383898, 0.9434227, 0.958641, 0.92670614, 0.9400387, 0.930635, 0.9346596, 0.92697763, 0.9591293, 0.9237962, 0.948034, 0.935329, 0.9260447, 0.91501015, 0.96105725, 0.9179977, 0.9434491, 0.90257996, 0.8896152, 0.90786195, 0.9514757, 0.9017256, 0.947939, 0.9220746, 0.9171696, 0.9256143, 0.95575196, 0.9216153, 0.9505229, 0.92161804, 0.918876, 0.9307434, 0.9535706, 0.9207723, 0.94895697, 0.92915565, 0.90170485, 0.9271427, 0.9483202, 0.92064154, 0.9502249, 0.9198487, 0.88391733, 0.92822695, 0.94307065, 0.9262671, 0.94441473, 0.9236074, 0.8959012, 0.9369609, 0.95897853, 0.9313204, 0.9401988, 0.91536146, 0.8816935, 0.92591506, 0.9525024, 0.92010534, 0.9285658, 0.8936678, 0.8650615, 0.9081432, 0.93613297, 0.89485794, 0.9184522, 0.911295, 0.903999, 0.92719877, 0.95895344, 0.9512882, 0.9477185, 0.93982077, 0.9231048, 0.9346603, 0.9587461, 0.9556104, 0.9616257, 0.9437392, 0.9363275, 0.9479242, 0.96265453, 0.9615991, 0.96240467, 0.9453024, 0.93137884, 0.9335624, 0.96019083, 0.956617, 0.95335644, 0.94311297, 0.9283658, 0.9330265, 0.9613807, 0.94912493, 0.9453461, 0.9388439, 0.9235529, 0.93256325, 0.9622147, 0.94493055, 0.9440189, 0.93687034, 0.9185883, 0.92876863, 0.96137255, 0.949404, 0.9478867, 0.9340373, 0.9196876, 0.9356305, 0.96074396, 0.9570028, 0.95473546, 0.9355092, 0.9287158, 0.9377606, 0.9589529, 0.96064526, 0.954363, 0.936039, 0.9281538, 0.929214, 0.953283, 0.9541803, 0.94620854, 0.9355333, 0.92037934, 0.9225661, 0.95434254, 0.9554736, 0.9541368, 0.9388125, 0.92917717, 0.9348561, 0.9581981, 0.9496371, 0.94772416, 0.9327962, 0.9277135, 0.92594427, 0.96242946, 0.9510377, 0.945031, 0.93173784, 0.9287073, 0.92424035, 0.96091783, 0.94704646, 0.94499063, 0.93384916, 0.93524563, 0.9202714, 0.96236306, 0.93545055, 0.9370291, 0.92995036, 0.92146224, 0.8839751, 0.9557356, 0.91683215, 0.9089538, 0.91314656, 0.8980462, 0.8602304, 0.94723386, 0.91102403, 0.91025805, 0.89838105, 0.8295348, 0.83581, 0.91423935, 0.8824141, 0.90343595, 0.89508176, 0.83679324, 0.85684884, 0.91792536, 0.9003511, 0.9149321, 0.92255455, 0.88706726, 0.8995434, 0.9522693, 0.91943914, 0.9266348, 0.91764855, 0.91066986, 0.9048082, 0.9561158, 0.9129768, 0.90083, 0.89676046, 0.92000324, 0.9007849, 0.9492613, 0.9155965, 0.8960349, 0.9266109, 0.9216534, 0.93119067, 0.96120316, 0.9429228, 0.93386215, 0.9507541, 0.9322365, 0.93090504, 0.9609412, 0.9369959, 0.924275, 0.9506438, 0.93327606, 0.9249156, 0.96221745, 0.93030936, 0.9360187, 0.945892, 0.9250276, 0.9260602, 0.9581409, 0.9282129, 0.94959617, 0.953336, 0.9248667, 0.9130746, 0.9549903, 0.92280126, 0.9338605, 0.95075667, 0.90790796, 0.8892315, 0.94387573, 0.9159214, 0.93365973, 0.9514568, 0.91100127, 0.8832631, 0.948915, 0.92751104, 0.940464, 0.9541768, 0.9107469, 0.9008031, 0.9589028, 0.9400932, 0.95098466, 0.9685268, 0.9500984, 0.93733716, 0.96747464, 0.9565127, 0.9622136, 0.96957535, 0.9545078, 0.93306303, 0.9681124, 0.9523376, 0.9641876, 0.9629003, 0.93549365, 0.9159423, 0.9600757, 0.9452093, 0.95989263, 0.96337044, 0.92913526, 0.9275976, 0.9625225, 0.9539062, 0.97101706, 0.971618, 0.94076514, 0.9200862, 0.96358335, 0.955124, 0.9689817, 0.97452015, 0.9480579, 0.9351219, 0.9713594, 0.95580715, 0.9673834, 0.97416115, 0.9438183, 0.94528645, 0.9729971, 0.9600749, 0.97032243, 0.9747805, 0.945197, 0.9558743, 0.97468376, 0.9654699, 0.97504133, 0.9774066, 0.94671506, 0.96152407, 0.9736005, 0.97047013, 0.9822142, 0.9860665, 0.95958453, 0.97098213, 0.9778156, 0.97124195, 0.9820563, 0.98647547, 0.9570755, 0.96969604, 0.97736037, 0.96667117, 0.9817407, 0.9871876, 0.95502627, 0.96556926, 0.97641844, 0.96095175, 0.97547036, 0.98641574, 0.94598246, 0.96550727, 0.97953254, 0.96161, 0.9814762, 0.9863734, 0.9397128, 0.9716699, 0.98562557, 0.95724416, 0.9819558, 0.98652816, 0.9213076, 0.9439963, 0.9850544, 0.9615718, 0.98724407, 0.9884638, 0.94841594, 0.96722275, 0.9882423, 0.9730629, 0.9875981, 0.9904764, 0.9629331, 0.97106665, 0.98328286, 0.9515419, 0.9851595, 0.98686415, 0.9399639, 0.94236475, 0.97729266, 0.9411052, 0.9692281, 0.98109967, 0.9435098, 0.94549334, 0.97302896, 0.92273164, 0.94774055, 0.9640825, 0.9248313, 0.93134606, 0.9773555, 0.9320972, 0.9102185, 0.9153221, 0.8914334, 0.9151933, 0.8490348, 0.87596035, 0.8405817, 0.85189825, 0.8033369, 0.8399471, 0.8070277, 0.87499845, 0.89516634, 0.9051841, 0.8887467, 0.89613944, 0.8529257, 0.8993317, 0.9076315, 0.8971375, 0.8717167, 0.8393248, 0.8423257, 0.8979435, 0.9020497, 0.8835249, 0.85750765, 0.82922727, 0.84479904, 0.9033965, 0.8994567, 0.89171153, 0.85468245, 0.8243808, 0.81233, 0.89520603, 0.9137477, 0.8948808, 0.86356837, 0.81614125, 0.79655087, 0.89318514, 0.90805584, 0.8888891, 0.87118906, 0.8318144, 0.8072946, 0.89566827, 0.9069707, 0.8926834, 0.8819514, 0.8399141, 0.846771, 0.9017665, 0.9386, 0.92293227, 0.8833857, 0.9058137, 0.87804866, 0.9205451, 0.94456124, 0.93250716, 0.9032548, 0.90471226, 0.8818479, 0.9251581, 0.9502114, 0.9476568, 0.91084963, 0.90149844, 0.8983166, 0.9358037, 0.94506633, 0.9370376, 0.9016392, 0.9016356, 0.8601074, 0.91326785, 0.94403213, 0.9341683, 0.89014494, 0.8832973, 0.8727955, 0.9119608, 0.9304705, 0.93545526, 0.905034, 0.8819456, 0.87217253, 0.91374695, 0.9331441, 0.9357558, 0.90726036, 0.8834488, 0.88496095, 0.92028505, 0.9353134, 0.9376365, 0.91386956, 0.8854814, 0.89344776, 0.9191762, 0.9348734, 0.93595517, 0.9037353, 0.8585915, 0.8888712, 0.92453283, 0.93851125, 0.94516844, 0.9282014, 0.8828833, 0.9035897, 0.92053336, 0.939219, 0.94213754, 0.9338664, 0.91130066, 0.9273983, 0.9340911, 0.94990003, 0.95933944, 0.94366825, 0.91972417, 0.92850703, 0.9439537, 0.95767045, 0.9619156, 0.94003654, 0.9284084, 0.92500126, 0.9432327, 0.95667195, 0.962741, 0.9422205, 0.9299334, 0.9217433, 0.9410485, 0.95850945, 0.9642364, 0.939975, 0.9265257, 0.9200304, 0.93540215, 0.9541335, 0.9619561, 0.9412597, 0.9258553, 0.92148125, 0.93276715, 0.95221335, 0.9600098, 0.9451786, 0.92163515, 0.91564775, 0.9336513, 0.94519067, 0.9586274, 0.9460692, 0.9171321, 0.911111, 0.93835956, 0.94981515, 0.9676316, 0.95551485, 0.93372107, 0.9260317, 0.94425356, 0.95507926, 0.9680854, 0.95974654, 0.9424976, 0.9267533, 0.9475624, 0.9595818, 0.972323, 0.9633712, 0.94419956, 0.9391908, 0.954095, 0.96283156, 0.97062045, 0.96073383, 0.9450117, 0.9361745, 0.9543165, 0.9643509, 0.971467, 0.96357805, 0.9456623, 0.9379, 0.9536638, 0.9682378, 0.97284263, 0.96214396, 0.94231117, 0.93547875, 0.9490431, 0.9651642, 0.968649, 0.96239054, 0.940607, 0.93339217, 0.94447255, 0.95880044, 0.9657427, 0.96117747, 0.9358899, 0.93262476, 0.94266856, 0.9641966, 0.970988, 0.9632398, 0.94082105, 0.93723094, 0.94756454, 0.9670342, 0.9741217, 0.96699184, 0.94764835, 0.9415637, 0.95020753, 0.97032374, 0.97646797, 0.97011423, 0.9510617, 0.9423688, 0.9471535, 0.9668801, 0.9698637, 0.96131855, 0.9449015, 0.9228149, 0.9378759, 0.958478, 0.9643378, 0.9597491, 0.93776655, 0.9242232, 0.93963116, 0.9638212, 0.9648658, 0.96713513, 0.9477551, 0.9296565, 0.94669247, 0.9633014, 0.96386415, 0.968474, 0.9472323, 0.93341565, 0.95248806, 0.96734726, 0.97098416, 0.9707458, 0.956247, 0.940475, 0.95773154, 0.96641034, 0.9724481, 0.9716673, 0.95420533, 0.9322501, 0.94149613, 0.9627026, 0.96961737, 0.96670043, 0.95247054, 0.936717, 0.93748766, 0.96241313, 0.96776026, 0.960442, 0.94373655, 0.93310446, 0.9284875, 0.95323956, 0.9630201, 0.9601454, 0.9413155, 0.9343915, 0.9228314, 0.94912857, 0.96320987, 0.9631631, 0.9346044, 0.9381249, 0.92117757, 0.9437688, 0.9627379, 0.9599401, 0.9380367, 0.9289716, 0.92540187, 0.93972623, 0.9629294, 0.9597726, 0.9454024, 0.93622863, 0.9258191, 0.94110984, 0.9697241, 0.96140474, 0.9448801, 0.94194, 0.9347926, 0.94699913, 0.97037596, 0.9635619, 0.95199776, 0.9482007, 0.93509364, 0.95110565, 0.97172976, 0.962033, 0.9536477, 0.935142, 0.9293211, 0.9455255, 0.9694893, 0.9662896, 0.9657737, 0.9544026, 0.94593585, 0.96218854, 0.97316766, 0.96875083, 0.9687783, 0.96101034, 0.9486077, 0.9597773, 0.9734108, 0.9680871, 0.9657419, 0.96155727, 0.948053, 0.9635878, 0.97397375, 0.96496844, 0.96092325, 0.95932966, 0.9447037, 0.95978755, 0.97396076, 0.96314526, 0.9572212, 0.9569287, 0.9443656, 0.96216536, 0.97452, 0.9639048, 0.9553728, 0.95604813, 0.94510764, 0.9669453, 0.974326, 0.9660311, 0.9542418, 0.9571207, 0.9419871, 0.96455085, 0.9717355, 0.96590316, 0.9565421, 0.953331, 0.93925864, 0.9654469, 0.97351843, 0.9633293, 0.9599104, 0.955629, 0.944305, 0.9669745, 0.97589433, 0.96245354, 0.9591022, 0.9503801, 0.94086, 0.96387, 0.9744493, 0.9633942, 0.9587775, 0.9532658, 0.94954735, 0.96757287, 0.97810954, 0.96522784, 0.9604727, 0.95749116, 0.94963557, 0.96660286, 0.97611386, 0.9641483, 0.9606171, 0.95102936, 0.9423425, 0.9587866, 0.9722496, 0.96263075, 0.96226436, 0.94644845, 0.94117486, 0.96017677, 0.9715874, 0.9629218, 0.9631019, 0.94649744, 0.93935907, 0.959235, 0.9737202, 0.96209407, 0.9610257, 0.9459568, 0.9398569, 0.96303093, 0.9755962, 0.96715534, 0.96293265, 0.9529747, 0.9414586, 0.96456426, 0.9749883, 0.9698878, 0.96215856, 0.9526276, 0.94238454, 0.96299016, 0.97361505, 0.9685513, 0.9602824, 0.953914, 0.93381876, 0.9633354, 0.9728784, 0.96938574, 0.96136373, 0.95322657, 0.92771184, 0.9627912, 0.9681977, 0.96671396, 0.9607564, 0.9539916, 0.9332099, 0.9657882, 0.96999604, 0.9671912, 0.9609556, 0.95503163, 0.93052596, 0.96415704, 0.9714732, 0.9672753, 0.9635761, 0.95506793, 0.9355361, 0.96480674, 0.971219, 0.9718133, 0.9650571, 0.9553132, 0.94100016, 0.9675931, 0.97436136, 0.9769042, 0.97176003, 0.9590807, 0.941637, 0.9662544, 0.97434324, 0.97878164, 0.973693, 0.95890343, 0.9420199, 0.9661388, 0.9725399, 0.97834146, 0.97313607, 0.9595034, 0.93959445, 0.9658036, 0.9730533, 0.9783044, 0.97341734, 0.962527, 0.94904274, 0.96752363, 0.9741011, 0.97800523, 0.9735633, 0.9623124, 0.9503817, 0.96735036, 0.9733974, 0.9780066, 0.97335035, 0.96102566, 0.9504584, 0.9653746, 0.97200483, 0.97769815, 0.97378606, 0.96295744, 0.9531687, 0.9632917, 0.9713258, 0.9769667, 0.9739845, 0.9627212, 0.9527981, 0.9670544, 0.9721382, 0.97891575, 0.9750792, 0.96547526, 0.95441747, 0.96755636, 0.97365767, 0.9810246, 0.9764995, 0.96757686, 0.9558619, 0.9689315, 0.97568977, 0.9812694, 0.9760892, 0.9676376, 0.9566167, 0.9726561, 0.9763733, 0.98353696, 0.9770009, 0.9669617, 0.96384364, 0.97140634, 0.97523266, 0.9813725, 0.97594917, 0.9670721, 0.96441543, 0.97019863, 0.9772574, 0.9828006, 0.9786632, 0.96411693, 0.9639307, 0.96876514, 0.9772273, 0.98303694, 0.98066014, 0.96485716, 0.9678243, 0.9696347, 0.9787253, 0.9831684, 0.98091733, 0.96676, 0.97008026, 0.9720391, 0.9804616, 0.9848291, 0.982937, 0.96926445, 0.97028774, 0.9727585, 0.981295, 0.98664325, 0.98356575, 0.9708209, 0.9735946, 0.9785532, 0.98194146, 0.9879506, 0.9846336, 0.9734581, 0.97627276, 0.9804921, 0.98337877, 0.98832685, 0.9862098, 0.9748735, 0.97797054, 0.9800173, 0.9844266, 0.9876109, 0.98710185, 0.9777085, 0.9766699, 0.9810136, 0.98445314, 0.98734343, 0.9881087, 0.97702354, 0.97793084, 0.9797126, 0.9834247, 0.9842337, 0.98585653, 0.97235984, 0.977754, 0.9783834, 0.9809585, 0.9813919, 0.98409134, 0.9715323, 0.9769703, 0.9787284, 0.9814564, 0.98131645, 0.98504007, 0.969119, 0.9759351, 0.97675925, 0.98286176, 0.9841192, 0.9856904, 0.9686155, 0.97559184, 0.9740796, 0.98164177, 0.98544043, 0.9853463, 0.9719704, 0.9767641, 0.9751966, 0.9820577, 0.98694545, 0.98609155, 0.97425663, 0.9775518, 0.9756409, 0.97969717, 0.9875994, 0.9875162, 0.97376764, 0.97917855, 0.9779573, 0.98200446, 0.9878415, 0.98790747, 0.974, 0.97994494, 0.9781877, 0.9820468, 0.985705, 0.9865805, 0.97451055, 0.9791878, 0.97542375, 0.9795552, 0.98528624, 0.98530143, 0.97322816, 0.9787944, 0.9750915, 0.97780204, 0.98454237, 0.9851638, 0.97300476, 0.9785035, 0.97578317, 0.9766253, 0.9840991, 0.98447937, 0.9705155, 0.9779112, 0.9771613, 0.97821003, 0.984608, 0.9842137, 0.9746422, 0.98154026, 0.97877216, 0.9796775, 0.98614913, 0.98395884, 0.97112423, 0.9816696, 0.9780774, 0.9786098, 0.98655707, 0.9838289, 0.9689314, 0.98237926, 0.97724724, 0.97791, 0.98624897, 0.98222476, 0.97023654, 0.9810096, 0.9799718, 0.9806043, 0.9816048, 0.9811934, 0.9698723, 0.98074096, 0.9812888, 0.98142356, 0.9808189, 0.97735184, 0.96826875, 0.9807792, 0.9824448, 0.98361665, 0.982907, 0.9817594, 0.9743818, 0.9834632, 0.98575664, 0.9850139, 0.9858116, 0.9827047, 0.9710426, 0.98198813, 0.9864176, 0.9837775, 0.98642594, 0.98194563, 0.9751158, 0.9832014, 0.98349094, 0.9733891, 0.9791534, 0.97509366, 0.9699127, 0.9795776, 0.9847573, 0.9787138, 0.97726065, 0.976329, 0.96120006, 0.9741799, 0.9639515, 0.90069914, 0.94083, 0.90366495, 0.83629125, 0.90747595, 0.9179001, 0.8587003, 0.9290375, 0.8905531, 0.8661933, 0.939762, 0.94912577, 0.89320046, 0.9465484, 0.9228779, 0.88177234, 0.9359042, 0.96279794, 0.90907425, 0.9525203, 0.9554955, 0.92606735, 0.9561608, 0.9793778, 0.95450175, 0.96614563, 0.9546561, 0.9057963, 0.93523425, 0.96181846, 0.9133796, 0.9199913, 0.91856927, 0.88456595, 0.93682754, 0.95532376, 0.93985444, 0.9611785, 0.96307075, 0.9286274, 0.94394636, 0.9659778, 0.9456987, 0.96783966, 0.9557728, 0.914918, 0.9300743, 0.96715254, 0.8706457, 0.9343488, 0.8970891, 0.7700963, 0.8307471, 0.94380087, 0.8592909, 0.8966558, 0.8960865, 0.7823189, 0.81565046, 0.9528254, 0.8559377, 0.9087123, 0.901679, 0.7810049, 0.82648635, 0.9599397, 0.8515144, 0.9055186, 0.9013991, 0.84652346, 0.8771032, 0.9638999, 0.9069944, 0.931341, 0.931121, 0.83652717, 0.86915946, 0.9647383, 0.92794734, 0.93631333, 0.94076324, 0.87724125, 0.91769904, 0.97055817, 0.9495094, 0.9460928, 0.9390149, 0.81646657, 0.8670394, 0.9696037, 0.908229, 0.9311361, 0.9296955, 0.79061896, 0.8103582, 0.9512263, 0.8619289, 0.90219235, 0.89386946, 0.8557586, 0.91927475, 0.96865314, 0.9278746, 0.94345284, 0.92638165, 0.91673225, 0.9226746, 0.9709607, 0.9458132, 0.95966697, 0.93079185, 0.9141601, 0.9247631, 0.9718402, 0.9549475, 0.9594062, 0.9339371, 0.92709094, 0.9129678, 0.95780593, 0.9431455, 0.9489413, 0.919594, 0.87663776, 0.87993824, 0.93506765, 0.9158795, 0.9249516, 0.87247753, 0.7927298, 0.83295953, 0.92575324, 0.87260294, 0.9090969, 0.84075177, 0.77708787, 0.79862297, 0.93854487, 0.880221, 0.91708666, 0.80008435, 0.8692938, 0.8367703, 0.9493668, 0.90451384, 0.9229594, 0.79476637, 0.8072152, 0.7399072, 0.8956223, 0.8421495, 0.82675755, 0.64939326, 0.6054121, 0.56396693, 0.80792385, 0.7207145, 0.67546743, 0.5987275, 0.54622984, 0.5518285, 0.7955212, 0.76633584, 0.77994543, 0.6963696, 0.57683706, 0.57472986, 0.7779454, 0.7785896, 0.7305757, 0.69543105, 0.65276265, 0.6403575, 0.8314537, 0.7942633, 0.7996299, 0.736897, 0.6771423, 0.65542173, 0.8275921, 0.77031595, 0.76941335, 0.7170942, 0.6353437, 0.66499597, 0.7904006, 0.7574578, 0.8180883, 0.7657042, 0.63910556, 0.67751646, 0.77698624, 0.77565527, 0.8546149, 0.82025194, 0.65382314, 0.74242187, 0.8228503, 0.8967814, 0.91697365, 0.8769036, 0.9077989, 0.86138994, 0.8890956, 0.91781783, 0.9186428, 0.8946275, 0.8630504, 0.8424744, 0.8820725, 0.91656107, 0.92364633, 0.91452813, 0.9211682, 0.8971095, 0.9202727, 0.9410428, 0.9482888, 0.9363074, 0.9456287, 0.9221739, 0.9258341, 0.95086706, 0.9559567, 0.93474966, 0.9481328, 0.93042, 0.9217726, 0.95886695, 0.9450008, 0.92139333, 0.9555995, 0.94860965, 0.94630355, 0.97169185, 0.9608827, 0.95764506, 0.9733114, 0.9492523, 0.9486187, 0.97060215, 0.9593509, 0.96765524, 0.9694495, 0.9509547, 0.9484777, 0.9730534, 0.9746771, 0.9771847, 0.97574234, 0.9687613, 0.97446615, 0.9865575, 0.98657435, 0.98469836, 0.9850846, 0.980339, 0.9772116, 0.98536265, 0.9853566, 0.97916085, 0.9854159, 0.9767106, 0.9756225, 0.98185253, 0.98340666, 0.9757784, 0.98409677, 0.9750309, 0.9768182, 0.9826094, 0.9847227, 0.97751343, 0.98524773, 0.97473997, 0.9755204, 0.977953, 0.9780206, 0.97126895, 0.97891164, 0.9665032, 0.97187734, 0.9747898, 0.9778798, 0.9715176, 0.98000324, 0.97030413, 0.97349495, 0.98156255, 0.98199505, 0.9733132, 0.9804536, 0.97002655, 0.97570795, 0.9793395, 0.98263705, 0.9804034, 0.9818932, 0.9671823, 0.97949845, 0.9781547, 0.98452777, 0.9799069, 0.98535186, 0.9744024, 0.9773996, 0.9773048, 0.98148525, 0.97589976, 0.9820197, 0.9588684, 0.96985507, 0.9735227, 0.979168, 0.97112453, 0.98016626, 0.9488981, 0.96692073, 0.975003, 0.98057246, 0.9660714, 0.976393, 0.95075333, 0.9685175, 0.9696491, 0.97934556, 0.95928746, 0.97156984, 0.9487198, 0.96758336, 0.9678169, 0.9785874, 0.9580779, 0.9724925, 0.9529805, 0.96885127, 0.96982354, 0.9820516, 0.9615307, 0.97393656, 0.9468705, 0.9714319, 0.96879107, 0.98122925, 0.9582295, 0.9735425, 0.95489955, 0.96871, 0.96776015, 0.9805319, 0.95865315, 0.9731328, 0.95810395, 0.96636647, 0.9563485, 0.97667444, 0.95356256, 0.97427374, 0.9611707, 0.9705907, 0.9631578, 0.97582257, 0.9562677, 0.9768637, 0.96100634, 0.9680075, 0.9615234, 0.9730575, 0.9527677, 0.973237, 0.9615339, 0.96977466, 0.97105014, 0.9764315, 0.95471025, 0.9696059, 0.93664044, 0.9616828, 0.96687025, 0.9752167, 0.94532114, 0.96892065, 0.9419027, 0.9661731, 0.9651236, 0.9709098, 0.9442236, 0.9636692, 0.96800596, 0.96763223, 0.9623635, 0.9721186, 0.9542189, 0.97157174, 0.96649384, 0.96843195, 0.96255034, 0.96849144, 0.94747335, 0.96138203, 0.95932585, 0.96089154, 0.95512515, 0.96029973, 0.9267085, 0.9567992, 0.95503867, 0.9593986, 0.96384364, 0.95003307, 0.92557937, 0.9636571, 0.9572648, 0.9598796, 0.96386904, 0.95539874, 0.9375197, 0.9644764, 0.9673594, 0.9598813, 0.9627639, 0.9611649, 0.94803125, 0.96802306, 0.97680044, 0.9645269, 0.9717684, 0.9600308, 0.95022607, 0.9661905, 0.9780474, 0.9634858, 0.96782416, 0.95271796, 0.94730926, 0.96389836, 0.9702103, 0.95859355, 0.9647598, 0.9501362, 0.9464161, 0.95879704, 0.9685648, 0.962323, 0.9631442, 0.95280075, 0.9360142, 0.9601075, 0.9677789, 0.9613884, 0.9607654, 0.94937736, 0.9358178, 0.96189505, 0.96398324, 0.94996285, 0.961158, 0.94926924, 0.9483606, 0.9636271, 0.96754897, 0.95184475, 0.96029216, 0.9484778, 0.9435665, 0.9645868, 0.95948595, 0.9477997, 0.9560007, 0.94183755, 0.94091517, 0.9680719, 0.95675546, 0.9476471, 0.95407915, 0.9425021, 0.9375963, 0.96601915, 0.9533878, 0.9391967, 0.9575291, 0.9444359, 0.93417305, 0.9662594, 0.95496887, 0.9431136, 0.96227586, 0.94928485, 0.9394112, 0.96860707, 0.9569014, 0.92535746, 0.9703339, 0.9435427, 0.9328973, 0.9659091, 0.96112573, 0.94721544, 0.9715313, 0.952157, 0.921717, 0.9618989, 0.93596876, 0.9139581, 0.9462397, 0.9356323, 0.89063615, 0.9322265, 0.91197526, 0.8685165, 0.9109728, 0.9124656, 0.8738694, 0.92462087, 0.8936778, 0.8141022, 0.8787702, 0.8452167, 0.77478296, 0.85567784, 0.89263636, 0.83271354, 0.8995675, 0.8765214, 0.79833585, 0.8489791, 0.8883764, 0.8646174, 0.9009613, 0.8915733, 0.82885045, 0.88390285, 0.8374201, 0.79860026, 0.8704237, 0.8354486, 0.8079546, 0.78653216, 0.7876482, 0.7425954, 0.834144, 0.7025661, 0.6691179, 0.42733353, 0.6094681, 0.49550036, 0.6492743, 0.60453546, 0.59272146, 0.46769446, 0.64086986, 0.5977861, 0.6717819, 0.5666176, 0.489656, 0.4736878, 0.5957182, 0.5454571, 0.57600355, 0.53931034, 0.47877514, 0.4462548, 0.5818185, 0.47704184, 0.5731319, 0.48302838, 0.4373799, 0.3593403, 0.49721447, 0.43581143, 0.49548453, 0.38874447, 0.31682456, 0.26873672, 0.3822335, 0.36308378, 0.42817777, 0.33531854, 0.26727927, 0.3026453, 0.37219346, 0.34948224, 0.39209706, 0.3586327, 0.2854399, 0.28617328, 0.4211826, 0.3327201, 0.3976571, 0.3488409, 0.296016, 0.33815986, 0.41723952, 0.33275822, 0.3357773, 0.3103689, 0.3265483, 0.3260131, 0.36030403, 0.36084366, 0.31525904, 0.28857797, 0.28498018, 0.2909452, 0.3354284, 0.35276684, 0.29472232, 0.2882819, 0.31969014, 0.2829465, 0.28587687, 0.3377732, 0.26813808, 0.27639702, 0.31228513, 0.26155907, 0.2680802, 0.34384444, 0.27383712, 0.27480707, 0.3113654, 0.24258862, 0.24540982, 0.32449597, 0.26949343, 0.27912557, 0.307982, 0.2748715, 0.27563113, 0.31468025, 0.35682434, 0.3007623, 0.32608762, 0.3079141, 0.2648738, 0.31766328, 0.37936044, 0.29057452, 0.27992103, 0.30747375, 0.233825, 0.29590663, 0.34593734, 0.22740649, 0.2838753, 0.24663933, 0.22708818, 0.25979123, 0.35467586, 0.2438439, 0.29392686, 0.23373798, 0.22535805, 0.26446107, 0.34311402, 0.25050944, 0.29241475, 0.25373113, 0.24254261, 0.2888939, 0.29292712, 0.26217896, 0.29489258, 0.2693734, 0.23190328, 0.28426647, 0.31840518, 0.2580716, 0.29437444, 0.27042013, 0.2509274, 0.2693401, 0.3061254, 0.2508744, 0.2993342, 0.25070426, 0.24879777, 0.25998765, 0.28853124, 0.24497853, 0.29017413, 0.23392007, 0.22802943, 0.22999692, 0.2952126, 0.22621275, 0.29001367, 0.20566411, 0.20981868, 0.19440815, 0.27173647, 0.21597606, 0.27370074, 0.1823182, 0.15917826, 0.16859324, 0.26741531, 0.21191992, 0.27961332, 0.17171465, 0.1742461, 0.19840701, 0.28697714, 0.22934574, 0.3058107, 0.19953373, 0.20374817, 0.20605987, 0.3012696, 0.22975273, 0.30526125, 0.20515032, 0.21086718, 0.21195304, 0.3176552, 0.21963586, 0.26118088, 0.17887789, 0.20870346, 0.19356026, 0.26880193, 0.20001915, 0.25936618, 0.16920479, 0.196585, 0.19244888, 0.28219286, 0.2128462, 0.26554003, 0.19242524, 0.21569306, 0.20050965, 0.2943158, 0.21895833, 0.2692867, 0.20312557, 0.21070202, 0.21715103, 0.30687034, 0.21598281, 0.27245834, 0.21184476, 0.22307901, 0.21684219, 0.30617496, 0.20615107, 0.25174472, 0.18637544, 0.20372684, 0.1787584, 0.2633805, 0.18468656, 0.2488208, 0.1791588, 0.22278196, 0.19475658, 0.25038323, 0.18333536, 0.2423293, 0.17829, 0.21217503, 0.17712764, 0.25650597, 0.18998182, 0.25016972, 0.18255597, 0.20662473, 0.18450141, 0.2664375, 0.20940205, 0.25360927, 0.18773873, 0.20805046, 0.20301686, 0.26855966, 0.22916903, 0.25897855, 0.19923313, 0.21482441, 0.19192554, 0.2377878, 0.20729518, 0.2471068, 0.18896312, 0.20826425, 0.20281306, 0.24538407, 0.21481486, 0.23316725, 0.19057976, 0.21688022, 0.20697911, 0.24971981, 0.20953412, 0.22364417, 0.19760911, 0.21955264, 0.19545518, 0.25725698, 0.20309629, 0.22641806, 0.2048567, 0.219548, 0.19092736, 0.25370282, 0.20454824, 0.2257847, 0.2220268, 0.21507846, 0.20729259, 0.26658022, 0.22533831, 0.24795261, 0.24005984, 0.19554628, 0.20251471, 0.25868213, 0.2390456, 0.25946584, 0.24955834, 0.19700573, 0.19777593, 0.25643647, 0.23122576, 0.24895918, 0.21392004, 0.18329734, 0.17172614, 0.21012494, 0.17334205, 0.20389424, 0.16116166, 0.15649538, 0.14034773, 0.20215715, 0.16614541, 0.2080896, 0.15909383, 0.16274397, 0.14859563, 0.21182919, 0.17724694, 0.21877244, 0.17162646, 0.15298131, 0.16293986, 0.23981154, 0.18686792, 0.2347866, 0.18999933, 0.17070457, 0.18022819, 0.27037466, 0.20105879, 0.26469398, 0.21622998, 0.18524754, 0.18956564, 0.2825626, 0.20855188, 0.2771467, 0.21745692, 0.19876525, 0.17508844, 0.26337126, 0.19857718, 0.26196158, 0.1783076, 0.17513856, 0.14205733, 0.21911365, 0.16148806, 0.22345819, 0.14550187, 0.1489953, 0.13245408, 0.22594923, 0.1614791, 0.23355187, 0.15595682, 0.14879186, 0.14385678, 0.23847859, 0.18553278, 0.26202387, 0.1641582, 0.15108293, 0.16836375, 0.2524013, 0.19278806, 0.27987295, 0.16228317, 0.13754246, 0.13584147, 0.21051869, 0.16084689, 0.28948054, 0.12797226, 0.11162095, 0.09995345, 0.17050433, 0.1409627, 0.22852995, 0.14935032, 0.12050214, 0.11403257, 0.16212626, 0.12194282, 0.22793907, 0.11993755, 0.11355263, 0.10832158, 0.1763854, 0.12280903, 0.2813073, 0.13771789, 0.11729819, 0.15253457, 0.2070858, 0.1609253, 0.28621322, 0.1755542, 0.11488141, 0.21801245, 0.24777909, 0.19347578, 0.27849287, 0.20317794, 0.15191378, 0.2574805, 0.25365418, 0.17770219, 0.25726166, 0.2127656, 0.16718607, 0.25630707, 0.24963419, 0.19252415, 0.24980374, 0.21356067, 0.20334506, 0.2716413, 0.2723815, 0.20856412, 0.27747992, 0.22534285, 0.21901159, 0.29083753, 0.29123822, 0.24107465, 0.3081362, 0.2750357, 0.23733595, 0.3259358, 0.30701548, 0.25020915, 0.3087846, 0.27571005, 0.21744442, 0.2968528, 0.28953195, 0.26479945, 0.3174321, 0.27603996, 0.21074466, 0.28843787, 0.2837613, 0.2603959, 0.30722898, 0.25331286, 0.20117684, 0.28124592, 0.26176575, 0.22926101, 0.29671645, 0.23594512, 0.19854681, 0.22617508, 0.2686742, 0.23207162, 0.27199653, 0.19869483, 0.20118673, 0.21995682, 0.24221776, 0.21718659, 0.26772717, 0.1836574, 0.18319319, 0.2087919, 0.25646785, 0.21541813, 0.26402518, 0.20739429, 0.20271017, 0.24051665, 0.24095654, 0.19882646, 0.26671702, 0.20408392, 0.1781056, 0.22772068, 0.27101615, 0.22057225, 0.2839639, 0.23250692, 0.21032389, 0.24090168, 0.28509995, 0.21528228, 0.2939258, 0.23113574, 0.21693164, 0.21830113, 0.3003959, 0.22259375, 0.28558406, 0.24879995, 0.23493226, 0.22934328, 0.30608428, 0.23709275, 0.29664233, 0.26589668, 0.23350438, 0.2322955, 0.30572277, 0.22388488, 0.2721764, 0.25582168, 0.21602537, 0.2364399, 0.33756405, 0.23943858, 0.28028467, 0.26014787, 0.21265228, 0.24908, 0.3307836, 0.23922452, 0.27501836, 0.26089168, 0.20878477, 0.24223113, 0.3185912, 0.23520936, 0.28464004, 0.24353136, 0.20279068, 0.22671482, 0.31789246, 0.2308673, 0.28094062, 0.23231776, 0.19480221, 0.2141939, 0.30950186, 0.23053142, 0.28409964, 0.21595253, 0.19351391, 0.2128673, 0.29366338, 0.2336377, 0.2970103, 0.24789907, 0.21806476, 0.23011945, 0.29557335, 0.2219808, 0.29164445, 0.23302542, 0.20273851, 0.21793725, 0.241817, 0.20235059, 0.27390745, 0.22596152, 0.20714273, 0.20369114, 0.28921226, 0.21590154, 0.28074995, 0.22936563, 0.21661428, 0.22189657, 0.30147305, 0.23106994, 0.28268623, 0.21518879, 0.20993431, 0.23030335, 0.28360727, 0.21129584, 0.26199114, 0.20296383, 0.2032506, 0.23687352, 0.284976, 0.21722475, 0.27832028, 0.21686868, 0.21224035, 0.25523812, 0.27104744, 0.24199013, 0.29026723, 0.23425898, 0.21113084, 0.24691576, 0.2682826, 0.26013353, 0.28858662, 0.28713575, 0.21346234, 0.2615053, 0.27031505, 0.26218283, 0.28697714, 0.244092, 0.19969197, 0.26347968, 0.27406842, 0.2464965, 0.27024177, 0.22835563, 0.18679063, 0.2369925, 0.23871571, 0.24272643, 0.26172686, 0.21209712, 0.18145253, 0.23382887, 0.20584115, 0.22469664, 0.24955377, 0.18845229, 0.17503446, 0.23269407, 0.18952098, 0.21809481, 0.24350142, 0.19090152, 0.16985686, 0.22711392, 0.16405213, 0.19457963, 0.22065875, 0.17311248, 0.1572174, 0.22300652, 0.18066949, 0.20678282, 0.22813185, 0.17987956, 0.14284596, 0.23276171, 0.16792402, 0.2384099, 0.2408518, 0.18272698, 0.1459544, 0.24883229, 0.178606, 0.22907828, 0.23677507, 0.17859653, 0.14968535, 0.26570433, 0.18895301, 0.2024319, 0.23802206, 0.16878526, 0.14818212, 0.23577505, 0.19742838, 0.20831399, 0.23636891, 0.18267916, 0.16902868, 0.21501067, 0.17893691, 0.18514839, 0.23754747, 0.17946638, 0.1726043, 0.21143757, 0.19373807, 0.1949724, 0.24705237, 0.18370049, 0.18188356, 0.20852806, 0.21405813, 0.21213406, 0.25013715, 0.17712782, 0.15907446, 0.20754777, 0.22856528, 0.21470132, 0.22838944, 0.15262774, 0.15340272, 0.19048186, 0.18164599, 0.14848392, 0.19837005, 0.12357819, 0.14613591, 0.14570291],
"middle": [0.3494871, 0.31320807, 0.38982305, 0.46980238, 0.53880346, 0.4844082, 0.63179314, 0.67935, 0.66952324, 0.7883894, 0.8429197, 0.7958657, 0.85835034, 0.8773889, 0.855181, 0.907873, 0.93473333, 0.9187772, 0.9453092, 0.9500626, 0.9402657, 0.9471239, 0.9611864, 0.95778, 0.96197504, 0.9632345, 0.9594672, 0.96130437, 0.968574, 0.9635206, 0.9622772, 0.95806456, 0.96094537, 0.95625025, 0.96911925, 0.9643458, 0.9623315, 0.9623594, 0.9609663, 0.9636564, 0.9710835, 0.96313953, 0.9652807, 0.95957726, 0.95420504, 0.9568825, 0.9719152, 0.9669517, 0.9648923, 0.95957553, 0.9555934, 0.95802337, 0.9731207, 0.97299373, 0.9625225, 0.961259, 0.95634705, 0.9564823, 0.97323835, 0.9773168, 0.9622008, 0.9651805, 0.9594447, 0.955539, 0.97439176, 0.97724766, 0.9625177, 0.96658325, 0.96150887, 0.95126927, 0.9760711, 0.9776409, 0.96454096, 0.9688649, 0.96355236, 0.9491942, 0.97576153, 0.9782746, 0.96537924, 0.9717841, 0.9658117, 0.9492688, 0.9775763, 0.9798078, 0.96816015, 0.97500753, 0.96702194, 0.95049447, 0.976358, 0.97873116, 0.96458143, 0.97391677, 0.9642669, 0.9500328, 0.97569966, 0.9775524, 0.96471244, 0.9723141, 0.9632307, 0.9517552, 0.9756118, 0.97823215, 0.96777046, 0.9735178, 0.9669326, 0.9542471, 0.9799274, 0.9806168, 0.97119147, 0.9752191, 0.96924216, 0.95577633, 0.9820255, 0.98229575, 0.97381544, 0.97657144, 0.9709819, 0.95672566, 0.982173, 0.9837743, 0.97362894, 0.9768911, 0.9704542, 0.9555525, 0.98242664, 0.9834484, 0.971419, 0.9743817, 0.9676926, 0.9563863, 0.9817314, 0.98266685, 0.9710633, 0.97224355, 0.9678711, 0.9572899, 0.9811389, 0.98103666, 0.9698987, 0.9698305, 0.9654305, 0.9569195, 0.9786818, 0.97972906, 0.9683833, 0.96832764, 0.96206295, 0.9559833, 0.9772017, 0.97795445, 0.96843755, 0.9695402, 0.9589418, 0.95468944, 0.97767466, 0.9781301, 0.9700815, 0.9725136, 0.9606675, 0.95752984, 0.9767594, 0.9784234, 0.9677733, 0.97070414, 0.9564761, 0.95506227, 0.9751508, 0.9775432, 0.96877104, 0.97187734, 0.9563616, 0.9552626, 0.9744887, 0.9766966, 0.9669542, 0.9706702, 0.9560241, 0.9555245, 0.9753956, 0.9756132, 0.9701459, 0.9738569, 0.9579174, 0.95816, 0.9767486, 0.9758448, 0.9684296, 0.97437537, 0.9589962, 0.96087635, 0.9783622, 0.9758974, 0.96874523, 0.9747561, 0.96053904, 0.9620718, 0.97896487, 0.97621995, 0.9695983, 0.9739246, 0.961801, 0.96114326, 0.98012745, 0.9757336, 0.97243345, 0.9749101, 0.9659697, 0.9609798, 0.98061186, 0.9763289, 0.974838, 0.97755164, 0.96589124, 0.95909476, 0.9810282, 0.9769474, 0.9743458, 0.9782981, 0.9686734, 0.9584308, 0.9838493, 0.97778004, 0.97585094, 0.978161, 0.9720223, 0.96151173, 0.985629, 0.9806378, 0.9778146, 0.98214173, 0.97497207, 0.9658346, 0.98660696, 0.98227173, 0.9790855, 0.9811907, 0.97203815, 0.9648873, 0.985183, 0.9804899, 0.97605544, 0.9796346, 0.97001183, 0.9651447, 0.98314387, 0.97890466, 0.97416604, 0.97885495, 0.96828634, 0.9657642, 0.98258686, 0.97913784, 0.9746967, 0.9788536, 0.967186, 0.9678303, 0.9828218, 0.9793563, 0.97487575, 0.97949535, 0.967805, 0.96839285, 0.9832068, 0.9798718, 0.9746645, 0.9802517, 0.96888494, 0.9693266, 0.9837151, 0.97989696, 0.9760251, 0.9816232, 0.96961164, 0.9692072, 0.98376256, 0.97960573, 0.97595304, 0.98231655, 0.97083366, 0.9687317, 0.984883, 0.9787733, 0.97618026, 0.9820817, 0.9695336, 0.9693255, 0.98374754, 0.9771856, 0.97574586, 0.982195, 0.97048426, 0.9692824, 0.98346454, 0.97755903, 0.9748097, 0.98227644, 0.9719359, 0.97040164, 0.9843833, 0.9782576, 0.97512305, 0.9831651, 0.9728203, 0.97145915, 0.984233, 0.97822803, 0.9758832, 0.9840149, 0.97333014, 0.97274727, 0.98490995, 0.97846335, 0.97628456, 0.9830615, 0.97251534, 0.9726351, 0.98450387, 0.97784835, 0.9768643, 0.9830243, 0.9722342, 0.9727705, 0.9835034, 0.978681, 0.97712725, 0.9836686, 0.97147423, 0.9730296, 0.98411465, 0.97879136, 0.97658825, 0.9834774, 0.97110164, 0.97340864, 0.9835027, 0.97961295, 0.97688943, 0.98458177, 0.9729772, 0.9767224, 0.98459053, 0.98086494, 0.9760023, 0.98496646, 0.97416174, 0.97633034, 0.98366636, 0.98062104, 0.97619814, 0.98548293, 0.9761066, 0.9770421, 0.9842456, 0.9806826, 0.9761396, 0.98458683, 0.9764099, 0.9769479, 0.9841585, 0.9813424, 0.9788532, 0.98536503, 0.97723967, 0.9771507, 0.9833173, 0.98113835, 0.9794247, 0.9856009, 0.97752255, 0.97857004, 0.9828872, 0.98023707, 0.97917056, 0.98512435, 0.9769745, 0.977769, 0.98149204, 0.97888386, 0.97734386, 0.98493713, 0.97697157, 0.97853774, 0.98179126, 0.9786845, 0.9769537, 0.9853667, 0.9782109, 0.9797845, 0.98260057, 0.9801966, 0.976987, 0.9856611, 0.9784943, 0.9804411, 0.9818705, 0.98036, 0.9776955, 0.9853897, 0.9764167, 0.9800152, 0.98109263, 0.97966135, 0.97787946, 0.9849861, 0.976152, 0.9794108, 0.9800601, 0.9787298, 0.97845054, 0.9849791, 0.97643626, 0.9799666, 0.9794575, 0.9776701, 0.9762853, 0.98461735, 0.97663444, 0.98087734, 0.97915417, 0.9767329, 0.97452855, 0.984798, 0.977219, 0.97962314, 0.97770506, 0.97673404, 0.97406703, 0.9843939, 0.977763, 0.98192436, 0.9800112, 0.9775844, 0.9761652, 0.984872, 0.977411, 0.982735, 0.97942984, 0.9773335, 0.9773721, 0.9843984, 0.9751557, 0.982521, 0.9782364, 0.97650504, 0.97764117, 0.9842547, 0.9738124, 0.98232037, 0.9788326, 0.97627765, 0.97646755, 0.9838024, 0.9744951, 0.98277795, 0.979634, 0.97642547, 0.97542727, 0.98343915, 0.9750557, 0.9831757, 0.9784655, 0.9747515, 0.9749756, 0.98320735, 0.9744174, 0.9827974, 0.977996, 0.97430557, 0.9744299, 0.98207057, 0.9737688, 0.98350006, 0.9787089, 0.9757665, 0.97533935, 0.982247, 0.97289646, 0.9834559, 0.9783498, 0.9749293, 0.97601414, 0.98183346, 0.97284657, 0.9832414, 0.9777102, 0.97418505, 0.97669744, 0.98141086, 0.972218, 0.98289067, 0.97839683, 0.9745092, 0.9766926, 0.9815027, 0.9710825, 0.9820479, 0.9775753, 0.9732328, 0.9762906, 0.98073065, 0.97008944, 0.98203254, 0.97834593, 0.97300464, 0.9738754, 0.98042953, 0.96919686, 0.98249376, 0.978362, 0.97159123, 0.97373295, 0.9803654, 0.9690252, 0.98289335, 0.97897637, 0.97204167, 0.97421116, 0.9804041, 0.96805346, 0.98279047, 0.97824645, 0.9711567, 0.9742313, 0.9805555, 0.9672947, 0.98108405, 0.97728014, 0.96870506, 0.9735745, 0.9806819, 0.96734935, 0.98006123, 0.97859794, 0.96745604, 0.9732564, 0.9801799, 0.9646559, 0.9800744, 0.97786784, 0.9677747, 0.9714115, 0.9788265, 0.96299934, 0.98078775, 0.9778455, 0.96784246, 0.9703148, 0.9792653, 0.9618924, 0.9806779, 0.9767025, 0.96839225, 0.96975535, 0.9797472, 0.96451765, 0.9818154, 0.9792112, 0.968907, 0.97189, 0.9799304, 0.9656396, 0.98227066, 0.9807755, 0.968494, 0.9717353, 0.97950053, 0.96532995, 0.9816666, 0.9811029, 0.9695589, 0.97166663, 0.9775959, 0.9662597, 0.98120743, 0.9813829, 0.9668196, 0.9697516, 0.97508156, 0.9650997, 0.9797956, 0.97881156, 0.96227473, 0.9678, 0.97495836, 0.9643721, 0.97926104, 0.9783967, 0.9611995, 0.96789485, 0.9761921, 0.9663382, 0.9775474, 0.9775557, 0.96309143, 0.9675143, 0.973596, 0.9668091, 0.9763253, 0.9778951, 0.96196556, 0.9673281, 0.9705851, 0.9655534, 0.9742377, 0.97724223, 0.95751894, 0.96370226, 0.96614075, 0.9618931, 0.9708477, 0.9722164, 0.957537, 0.95652777, 0.9636847, 0.9596555, 0.9674122, 0.96520996, 0.95174146, 0.9470843, 0.9590492, 0.9555512, 0.9651703, 0.96481, 0.9578568, 0.94733435, 0.95235896, 0.9475176, 0.96837866, 0.9462632, 0.96002597, 0.9418087, 0.9571736, 0.9515278, 0.9657418, 0.94522977, 0.95628774, 0.9449954, 0.9624932, 0.9561877, 0.96839845, 0.95607924, 0.9559325, 0.95244837, 0.9705641, 0.96781564, 0.9712885, 0.9666783, 0.9560456, 0.9481566, 0.9704793, 0.96812564, 0.96959627, 0.9671957, 0.9548466, 0.9467939, 0.97006464, 0.96531737, 0.9700758, 0.96721566, 0.954169, 0.9504197, 0.97123957, 0.96599215, 0.97137827, 0.968982, 0.9575141, 0.95611155, 0.971099, 0.96412504, 0.9696674, 0.9687148, 0.95788217, 0.953933, 0.9704855, 0.9650747, 0.9688928, 0.97002494, 0.9561986, 0.9601842, 0.97476476, 0.9710661, 0.96942353, 0.97528267, 0.96085995, 0.9624936, 0.97232234, 0.9753049, 0.967951, 0.9667681, 0.94576156, 0.9490458, 0.9703494, 0.9786179, 0.9823721, 0.9763342, 0.96403164, 0.97103304, 0.9777395, 0.9834325, 0.9818787, 0.982655, 0.97508585, 0.9795404, 0.98110473, 0.9856505, 0.98576903, 0.9803145, 0.9723737, 0.9768573, 0.9794097, 0.9827815, 0.9840774, 0.9801105, 0.9725893, 0.97949696, 0.98049223, 0.9843903, 0.98640543, 0.9817644, 0.9705264, 0.98125243, 0.9817277, 0.98498154, 0.9866018, 0.9822788, 0.9736823, 0.98301286, 0.9825064, 0.98490715, 0.9870317, 0.9834221, 0.97549486, 0.984055, 0.9830405, 0.98632157, 0.988101, 0.9836053, 0.9779393, 0.9840199, 0.9840247, 0.98714894, 0.9887179, 0.9848203, 0.979261, 0.9845983, 0.984345, 0.9879573, 0.9880359, 0.98452616, 0.9776004, 0.98349994, 0.98405576, 0.9884421, 0.98896575, 0.9857824, 0.97850144, 0.9854504, 0.9859615, 0.98894113, 0.9898225, 0.98612875, 0.97934645, 0.9862049, 0.9862903, 0.98927283, 0.9891895, 0.9862135, 0.9810408, 0.9878185, 0.9871623, 0.9891171, 0.98827887, 0.9855472, 0.98010457, 0.98692733, 0.98596334, 0.9879218, 0.98712707, 0.9859043, 0.9790779, 0.9868999, 0.98465145, 0.9877681, 0.98675853, 0.9846972, 0.9771154, 0.98706955, 0.98438835, 0.98913157, 0.9887145, 0.9861086, 0.9755637, 0.9881039, 0.98599416, 0.9897788, 0.98846716, 0.9860717, 0.9750208, 0.98958546, 0.98604923, 0.98960614, 0.9891427, 0.98631996, 0.97351426, 0.9899564, 0.9873848, 0.98903066, 0.9884214, 0.9857183, 0.9727051, 0.9899609, 0.98751366, 0.9888403, 0.98878866, 0.98547304, 0.97208154, 0.9898807, 0.98648304, 0.9884254, 0.98892885, 0.98581713, 0.97248846, 0.989743, 0.98752743, 0.98899114, 0.9891506, 0.9855574, 0.9715995, 0.988736, 0.9861761, 0.9890274, 0.9894357, 0.98508227, 0.9728598, 0.9893768, 0.9862362, 0.98912585, 0.99000436, 0.9849303, 0.9749682, 0.9902351, 0.9865625, 0.9903854, 0.98985976, 0.9851997, 0.97487324, 0.990471, 0.98642594, 0.9898156, 0.9885848, 0.98355126, 0.9718207, 0.9902027, 0.9852152, 0.98753464, 0.987788, 0.9832467, 0.9695109, 0.98737174, 0.9841127, 0.9849547, 0.9877971, 0.98282826, 0.96894944, 0.98510504, 0.9837631, 0.9857669, 0.9873076, 0.9831312, 0.9702892, 0.98333544, 0.9831594, 0.9855306, 0.98665035, 0.98232186, 0.9685813, 0.9812646, 0.98194444, 0.9858573, 0.98597574, 0.9804596, 0.96703625, 0.9804715, 0.9813338, 0.9856526, 0.98667645, 0.9797331, 0.9651932, 0.9791341, 0.9805086, 0.9847088, 0.9860475, 0.97725266, 0.9644153, 0.97734874, 0.98146755, 0.98420656, 0.98629004, 0.9774523, 0.9632189, 0.9753887, 0.98107886, 0.9848129, 0.9862346, 0.9778496, 0.96295553, 0.9724702, 0.98085105, 0.9852586, 0.9860469, 0.97950464, 0.96655434, 0.97459364, 0.98056406, 0.9849653, 0.9850656, 0.9779198, 0.9685319, 0.97672427, 0.98029524, 0.9867225, 0.9849613, 0.9791889, 0.97054994, 0.97863823, 0.97937644, 0.98630524, 0.9839055, 0.9808832, 0.9691143, 0.97990626, 0.98053265, 0.9859966, 0.9855717, 0.9831741, 0.96974134, 0.9804946, 0.9796962, 0.98499423, 0.9847771, 0.9806498, 0.9679644, 0.9782853, 0.9771085, 0.9830788, 0.98262197, 0.9744966, 0.9665874, 0.9761235, 0.97362816, 0.9798278, 0.9802918, 0.9695887, 0.9669388, 0.9773655, 0.97231716, 0.97635776, 0.9783692, 0.96499854, 0.96499366, 0.9754323, 0.9705033, 0.97608054, 0.97735345, 0.9669886, 0.9663567, 0.97458947, 0.9714853, 0.97720385, 0.9756954, 0.96713924, 0.9631486, 0.9733934, 0.9697249, 0.97590214, 0.97333443, 0.96590513, 0.960981, 0.97167575, 0.9663264, 0.9741867, 0.96923286, 0.9627476, 0.95473415, 0.96732897, 0.9632459, 0.96944594, 0.96768504, 0.9600284, 0.95430934, 0.96674156, 0.9617514, 0.9644937, 0.9675232, 0.9583631, 0.95796615, 0.9666172, 0.9618199, 0.96396923, 0.9677678, 0.95774543, 0.95820165, 0.9697118, 0.9617785, 0.96561897, 0.9668492, 0.96119475, 0.96358705, 0.97292703, 0.9606534, 0.9634426, 0.96263874, 0.9587653, 0.96421736, 0.97292465, 0.955946, 0.96020555, 0.96061844, 0.956122, 0.96247375, 0.9727964, 0.9541918, 0.95567626, 0.95840824, 0.95425683, 0.96271354, 0.97219926, 0.9515975, 0.95205134, 0.95969915, 0.9544551, 0.96231526, 0.97271615, 0.9532169, 0.949683, 0.96213996, 0.9562711, 0.96459776, 0.9744376, 0.9587883, 0.9558725, 0.9643538, 0.9611235, 0.96971345, 0.9782471, 0.96348786, 0.9578989, 0.9666695, 0.96359867, 0.9727913, 0.979238, 0.9645171, 0.95604, 0.96597123, 0.9632452, 0.97381514, 0.98047584, 0.9650324, 0.95952874, 0.96599245, 0.963479, 0.9758002, 0.980378, 0.96417135, 0.95905966, 0.969219, 0.96404827, 0.9771253, 0.9816057, 0.9676358, 0.96305704, 0.97307456, 0.96693623, 0.97826135, 0.9823926, 0.9683044, 0.9659045, 0.97467834, 0.9703535, 0.9799953, 0.9834652, 0.9705236, 0.9663115, 0.975817, 0.9715344, 0.9795781, 0.98343664, 0.97291994, 0.9685457, 0.97527725, 0.97090715, 0.97852963, 0.9817339, 0.973802, 0.9683903, 0.97528344, 0.97065103, 0.97928643, 0.98331976, 0.9767561, 0.9718664, 0.9777273, 0.9730363, 0.97999805, 0.9820561, 0.97570896, 0.9704437, 0.9772157, 0.9720617, 0.9788603, 0.98029774, 0.9760149, 0.97201824, 0.9796871, 0.9741489, 0.97962654, 0.98162365, 0.97714216, 0.9718255, 0.9798391, 0.9741543, 0.9802224, 0.9828048, 0.97754455, 0.972211, 0.98000056, 0.9749697, 0.98207474, 0.98387825, 0.97840387, 0.9726902, 0.9804165, 0.97447383, 0.98252606, 0.9844616, 0.9801309, 0.9731671, 0.9813483, 0.97527725, 0.9827937, 0.98504573, 0.97959673, 0.973644, 0.9820145, 0.9759546, 0.9815802, 0.9820454, 0.97893524, 0.97404194, 0.98203355, 0.97620994, 0.9774213, 0.9777189, 0.9780597, 0.9752144, 0.98120916, 0.9734196, 0.9783366, 0.9766009, 0.9773944, 0.97163373, 0.980624, 0.9718269, 0.97918206, 0.9790572, 0.9779408, 0.9726618, 0.9786971, 0.9695467, 0.97659135, 0.9757987, 0.975693, 0.9733001, 0.9785064, 0.9674827, 0.9730824, 0.9744115, 0.9758505, 0.97175103, 0.9781731, 0.9668043, 0.9735063, 0.9743439, 0.9751923, 0.97222644, 0.9790046, 0.96844876, 0.97416085, 0.97347754, 0.97619915, 0.9716582, 0.9781456, 0.96480197, 0.9731069, 0.9723288, 0.976226, 0.9733497, 0.9779742, 0.965098, 0.9743552, 0.9718235, 0.97656506, 0.97389734, 0.9763647, 0.9630277, 0.97254217, 0.96902484, 0.97497046, 0.97391593, 0.97656745, 0.9632959, 0.9722424, 0.96874934, 0.97573346, 0.9752178, 0.9783658, 0.9656754, 0.97216076, 0.96835136, 0.9771299, 0.9764572, 0.9808435, 0.9668323, 0.97192407, 0.9695701, 0.9781579, 0.97744024, 0.9817914, 0.9664033, 0.9739691, 0.97164863, 0.98081183, 0.9794915, 0.98302543, 0.96748334, 0.9758389, 0.9735121, 0.98222744, 0.981125, 0.98339444, 0.96814907, 0.97844255, 0.97507215, 0.9834385, 0.9823194, 0.9822443, 0.9670178, 0.97726303, 0.97440624, 0.98313767, 0.9828106, 0.98234177, 0.9676669, 0.97792643, 0.9754336, 0.98312956, 0.982665, 0.98298234, 0.97101337, 0.97901136, 0.97595847, 0.9835461, 0.98251885, 0.98311436, 0.97386575, 0.9795135, 0.9767784, 0.9835888, 0.9837077, 0.98497885, 0.9769431, 0.9808841, 0.97759366, 0.9839556, 0.98387814, 0.9845777, 0.97747576, 0.98011404, 0.97776014, 0.9822099, 0.9831508, 0.9831461, 0.9758168, 0.9786018, 0.9761128, 0.98106074, 0.9815865, 0.98107016, 0.9760356, 0.97817343, 0.9754362, 0.980613, 0.98089695, 0.9810889, 0.976773, 0.9788026, 0.9771049, 0.9815692, 0.98086, 0.9819506, 0.9788915, 0.9801775, 0.97775716, 0.9818881, 0.9799685, 0.98288155, 0.9797506, 0.9806622, 0.9772379, 0.98252344, 0.9795222, 0.98289376, 0.9804627, 0.9798527, 0.974414, 0.98010594, 0.9780542, 0.9817116, 0.9807849, 0.98069865, 0.97552323, 0.9796133, 0.97720885, 0.98031414, 0.9815909, 0.98049796, 0.97921854, 0.98147213, 0.9786565, 0.98055136, 0.9812041, 0.9813176, 0.9801419, 0.9817307, 0.9796968, 0.98261666, 0.98160386, 0.9835117, 0.9830773, 0.98233336, 0.9818462, 0.98467696, 0.983392, 0.9852521, 0.9829742, 0.9814732, 0.9824752, 0.9853493, 0.9846224, 0.9867707, 0.98235536, 0.98031336, 0.9821338, 0.98582214, 0.9857367, 0.9867839, 0.9830033, 0.98218405, 0.9836787, 0.98426026, 0.9850131, 0.98657656, 0.9822281, 0.9826338, 0.9841589, 0.9835387, 0.9831063, 0.985624, 0.98163867, 0.98218995, 0.9833324, 0.98253125, 0.9837151, 0.9857034, 0.98214775, 0.983775, 0.9835885, 0.98238456, 0.98493356, 0.9867837, 0.9825042, 0.9838657, 0.9837997, 0.9813794, 0.9844111, 0.9860139, 0.98250675, 0.9842503, 0.98541796, 0.98188263, 0.9859336, 0.98554116, 0.9821029, 0.98460615, 0.98632073, 0.98224676, 0.9853816, 0.9848971, 0.98196656, 0.98412424, 0.9866985, 0.98402643, 0.9863581, 0.98624134, 0.9838109, 0.98471016, 0.98652804, 0.985145, 0.9860819, 0.9861167, 0.98319757, 0.9831587, 0.98579097, 0.9830033, 0.98471826, 0.98612165, 0.984932, 0.9840934, 0.98698467, 0.981797, 0.98438764, 0.98606104, 0.9856778, 0.9845762, 0.9869322, 0.98154855, 0.98407114, 0.98159903, 0.9837832, 0.98526967, 0.98632807, 0.9835359, 0.9823773, 0.9820625, 0.98384213, 0.98492783, 0.985225, 0.98561096, 0.98140186, 0.9819953, 0.9852144, 0.9863284, 0.98769194, 0.98739314, 0.98314315, 0.98556244, 0.9893896, 0.98992574, 0.9892321, 0.98917985, 0.9849474, 0.9840206, 0.98695135, 0.98596257, 0.98610175, 0.9870416, 0.9774261, 0.98174256, 0.9844589, 0.9840648, 0.98611116, 0.9721576, 0.96588814, 0.977191, 0.9847468, 0.97957844, 0.986054, 0.9766891, 0.97425926, 0.98046, 0.98889726, 0.9844659, 0.98693836, 0.9776187, 0.9790326, 0.9778169, 0.9884509, 0.9808639, 0.985216, 0.9770439, 0.9806927, 0.977132, 0.9886691, 0.98161155, 0.983657, 0.9787146, 0.9809771, 0.9739379, 0.98845345, 0.9809965, 0.98062205, 0.9755118, 0.9763808, 0.96857196, 0.9872632, 0.9775683, 0.9777749, 0.9747288, 0.97419655, 0.9661165, 0.98497504, 0.977082, 0.9758538, 0.9737936, 0.9719742, 0.9658694, 0.9842181, 0.9775023, 0.97456694, 0.97243, 0.9716357, 0.9651779, 0.9844801, 0.97811705, 0.9740068, 0.9743086, 0.9719605, 0.964753, 0.98357326, 0.97936994, 0.97531897, 0.97373754, 0.97107923, 0.9695542, 0.9851002, 0.98031425, 0.9774329, 0.9759907, 0.966771, 0.96996105, 0.9846964, 0.980963, 0.9778977, 0.97695583, 0.96674246, 0.97620904, 0.98564917, 0.9835207, 0.9837008, 0.97847235, 0.9681284, 0.977267, 0.9799137, 0.9831267, 0.9841962, 0.9755973, 0.96547693, 0.9760283, 0.97967243, 0.98461086, 0.98419744, 0.9774793, 0.9705211, 0.97737896, 0.9805541, 0.98471457, 0.9824682, 0.9728504, 0.96277195, 0.9735424, 0.9715021, 0.98369205, 0.9805047, 0.9780538, 0.95003945, 0.959, 0.9719259, 0.98501414, 0.9832069, 0.9848181, 0.9551533, 0.964385, 0.98250073, 0.99001503, 0.9836383, 0.98601794, 0.96580005, 0.97166777, 0.9862048, 0.99019885, 0.9869943, 0.98769844, 0.96425194, 0.9723816, 0.9863007, 0.9915987, 0.98830414, 0.9881714, 0.96695685, 0.9739914, 0.98714226, 0.99276733, 0.99069947, 0.9898673, 0.9698714, 0.97505933, 0.98808795, 0.9933595, 0.99106324, 0.9904536, 0.9740934, 0.9785316, 0.98832846, 0.993447, 0.9916721, 0.99112576, 0.97298014, 0.9805877, 0.9886614, 0.9932233, 0.9919497, 0.9917201, 0.97615325, 0.9829835, 0.99010897, 0.99371356, 0.9929022, 0.99200785, 0.9773021, 0.9855752, 0.99173015, 0.9944214, 0.9934888, 0.99218094, 0.9764167, 0.9870956, 0.9930173, 0.99488056, 0.993948, 0.99223703, 0.9800506, 0.9878727, 0.9939562, 0.9956676, 0.99409354, 0.9917585, 0.97737664, 0.9877236, 0.99325716, 0.9953942, 0.9929905, 0.99130005, 0.9706311, 0.986075, 0.9919075, 0.99516344, 0.9928019, 0.99182886, 0.97493845, 0.9863803, 0.9921584, 0.9958035, 0.9933002, 0.99256766, 0.97777325, 0.9862812, 0.99188673, 0.9963012, 0.99405974, 0.9930734, 0.9793291, 0.9862295, 0.9920885, 0.99626523, 0.9944451, 0.9933716, 0.9814763, 0.9869141, 0.99288166, 0.99637204, 0.9948594, 0.9930749, 0.9812958, 0.9871393, 0.9931339, 0.99614763, 0.99486333, 0.99298495, 0.9826336, 0.98915875, 0.9941295, 0.9963586, 0.99529165, 0.9929704, 0.9842851, 0.98968786, 0.99454826, 0.99650085, 0.9953976, 0.9918526, 0.984306, 0.98970586, 0.99410325, 0.9961566, 0.9953081, 0.99148005, 0.9852287, 0.9894404, 0.99422973, 0.9964013, 0.9960453, 0.9921862, 0.98817, 0.99065477, 0.99474686, 0.99643016, 0.99647075, 0.99259245, 0.98876625, 0.99077404, 0.994998, 0.9961509, 0.99651325, 0.9929913, 0.9888543, 0.9914551, 0.9954477, 0.9963316, 0.99682045, 0.9940139, 0.990719, 0.99217457, 0.9955117, 0.99662435, 0.9970089, 0.9938356, 0.9919116, 0.99220407, 0.9953459, 0.9967277, 0.99676216, 0.9934538, 0.9915799, 0.9916592, 0.99491626, 0.9964837, 0.9964347, 0.99255943, 0.9909679, 0.9913862, 0.99480313, 0.9964119, 0.996628, 0.9932361, 0.990461, 0.99133146, 0.9947596, 0.9963718, 0.9965694, 0.9935393, 0.9907172, 0.9912847, 0.9947089, 0.9963664, 0.9966885, 0.9936719, 0.9909216, 0.9913924, 0.9945953, 0.9961269, 0.99641764, 0.993715, 0.9909345, 0.99068683, 0.99444216, 0.99628085, 0.99642473, 0.99313736, 0.9916501, 0.9913613, 0.9946715, 0.99616486, 0.9960264, 0.9926749, 0.9905363, 0.99051875, 0.99441516, 0.99646425, 0.99682635, 0.9934319, 0.99155563, 0.99147403, 0.9950814, 0.99683595, 0.99723035, 0.994474, 0.99235183, 0.9926662, 0.9955533, 0.9969709, 0.9972837, 0.9941792, 0.9925626, 0.9931136, 0.99547875, 0.997077, 0.997148, 0.9939785, 0.9921908, 0.99296945, 0.99528235, 0.9970464, 0.9971209, 0.99401486, 0.99232733, 0.9933373, 0.9951348, 0.9970471, 0.99691033, 0.9937603, 0.9921395, 0.9936945, 0.9950535, 0.9968778, 0.99667025, 0.99369085, 0.9916692, 0.99339336, 0.99453884, 0.9968131, 0.9965771, 0.9936075, 0.99141103, 0.99346596, 0.994443, 0.9968527, 0.9965311, 0.99385905, 0.9920272, 0.99372816, 0.99469507, 0.9969029, 0.99663, 0.9942055, 0.9926818, 0.9937476, 0.994869, 0.9968381, 0.9965681, 0.99365836, 0.99271023, 0.9930229, 0.99477625, 0.9967908, 0.9964684, 0.99360836, 0.99310994, 0.99279964, 0.9947558, 0.9969311, 0.996639, 0.9939455, 0.99323106, 0.9926273, 0.9945754, 0.99698466, 0.99667704, 0.99413466, 0.99301356, 0.99265647, 0.99429655, 0.9968746, 0.99643123, 0.9940403, 0.9933118, 0.99312466, 0.99430424, 0.99688965, 0.996262, 0.99389756, 0.9938425, 0.99363774, 0.99423695, 0.99682957, 0.9960163, 0.993346, 0.99371356, 0.9934974, 0.9934951, 0.9965899, 0.9954802, 0.992148, 0.99326915, 0.9929997, 0.9928504, 0.99632037, 0.9953571, 0.992101, 0.99305445, 0.99270517, 0.9928584, 0.996284, 0.99553263, 0.99259996, 0.99293184, 0.99266, 0.9927919, 0.99638057, 0.9956983, 0.99301, 0.9933959, 0.99268734, 0.99279165, 0.9964489, 0.9956048, 0.9930655, 0.9935934, 0.9929484, 0.9932427, 0.99648345, 0.99566984, 0.99291784, 0.9936473, 0.9929604, 0.9931825, 0.99633765, 0.99512684, 0.9925328, 0.99321514, 0.9927429, 0.992912, 0.99638283, 0.9948523, 0.9926324, 0.9928335, 0.9926922, 0.99301976, 0.9964573, 0.9952278, 0.9931339, 0.9928958, 0.99302626, 0.99360573, 0.996449, 0.9953015, 0.9930345, 0.9928139, 0.9925213, 0.9933217, 0.9962195, 0.99481684, 0.9924609, 0.99240524, 0.9919437, 0.9929669, 0.9958085, 0.99440527, 0.99201363, 0.9925424, 0.9919001, 0.99301034, 0.9955817, 0.99389666, 0.99143195, 0.99249756, 0.9920542, 0.9929174, 0.99517477, 0.99347574, 0.99038786, 0.9919796, 0.99159944, 0.99220943, 0.99471194, 0.9931263, 0.9900575, 0.99172604, 0.9917008, 0.99223036, 0.99446183, 0.9930918, 0.9897071, 0.99135643, 0.99162877, 0.9917611, 0.99403846, 0.9925982, 0.9893579, 0.99083465, 0.99126154, 0.9912844, 0.99359065, 0.99219066, 0.98873234, 0.99023694, 0.99123585, 0.991134, 0.99283713, 0.99109334, 0.9871797, 0.9894705, 0.99097836, 0.9909709, 0.9922853, 0.9906039, 0.9858886, 0.9891355, 0.99073774, 0.99091715, 0.9918296, 0.9904749, 0.9840117, 0.988231, 0.99035305, 0.9908049, 0.99152267, 0.99060106, 0.98422825, 0.9876859, 0.990134, 0.99068755, 0.99152994, 0.9909723, 0.9850381, 0.9872301, 0.9900378, 0.99038893, 0.9914061, 0.990573, 0.985166, 0.98658836, 0.9898579, 0.9905495, 0.9910252, 0.9898286, 0.98426294, 0.98610896, 0.99029285, 0.9905518, 0.99062073, 0.98963565, 0.9829508, 0.9866154, 0.9903161, 0.9902835, 0.989803, 0.9891856, 0.9819631, 0.98702127, 0.9909384, 0.99020046, 0.98956734, 0.989402, 0.98307234, 0.98741734, 0.9910876, 0.9905245, 0.989785, 0.9901667, 0.98534155, 0.98807377, 0.9914922, 0.9908372, 0.9901272, 0.9908412, 0.98647726, 0.9884884, 0.9917931, 0.99104637, 0.99044985, 0.99074185, 0.9867483, 0.98846704, 0.99174446, 0.9911686, 0.99105555, 0.99079704, 0.98689467, 0.98805285, 0.9919905, 0.9914375, 0.9914745, 0.99084973, 0.98655903, 0.98826164, 0.9922662, 0.9916826, 0.9917253, 0.99136823, 0.9868984, 0.9885859, 0.992542, 0.991879, 0.9919803, 0.9916209, 0.9873297, 0.9884781, 0.992454, 0.99192363, 0.9918543, 0.99190253, 0.9879581, 0.9878528, 0.9928014, 0.99228317, 0.9917326, 0.9921423, 0.9879302, 0.9872206, 0.9927253, 0.992257, 0.991078, 0.992163, 0.98768693, 0.9872731, 0.99301344, 0.99248934, 0.990899, 0.9923725, 0.9879923, 0.98758006, 0.9936208, 0.992987, 0.9912851, 0.9926818, 0.9885344, 0.98756534, 0.9943409, 0.9934511, 0.99193466, 0.9928187, 0.9892375, 0.9874105, 0.9942473, 0.99381024, 0.9918189, 0.9924741, 0.98927295, 0.9869914, 0.99429446, 0.9941097, 0.99187064, 0.9925022, 0.98964584, 0.9865648, 0.9947112, 0.99458885, 0.99243814, 0.9927942, 0.989479, 0.98612994, 0.9946718, 0.99449223, 0.9923313, 0.99293774, 0.98927444, 0.98516935, 0.9944218, 0.99440277, 0.9929762, 0.9934504, 0.98974633, 0.9863131, 0.9948069, 0.99458885, 0.9930829, 0.9933769, 0.98922205, 0.98665684, 0.9951671, 0.99505144, 0.9935265, 0.9937901, 0.9898252, 0.98730856, 0.99536204, 0.9952986, 0.99418604, 0.99407846, 0.989697, 0.9873913, 0.9956564, 0.9952979, 0.9940993, 0.9940925, 0.9899948, 0.9870562, 0.9951585, 0.99493694, 0.99396104, 0.993328, 0.9899309, 0.98716354, 0.99478567, 0.9944323, 0.99327713, 0.9925329, 0.98968035, 0.9865652, 0.9950456, 0.99495655, 0.99324024, 0.9922495, 0.98944294, 0.98582757, 0.9949637, 0.9947137, 0.9926513, 0.9912102, 0.989122, 0.9864952, 0.9951927, 0.9952469, 0.9933656, 0.99249697, 0.9902678, 0.9878263, 0.9953151, 0.99522096, 0.9934667, 0.99218553, 0.9898471, 0.98819345, 0.9949696, 0.99506205, 0.99349076, 0.9922178, 0.9904259, 0.9899356, 0.99535936, 0.99554753, 0.9943965, 0.9932469, 0.9908807, 0.9910999, 0.99519837, 0.9957955, 0.9948496, 0.9934523, 0.9908084, 0.99164647, 0.995379, 0.9960143, 0.99560934, 0.9942642, 0.9916238, 0.9916509, 0.9956919, 0.99624133, 0.99586487, 0.99453115, 0.9914513, 0.9914323, 0.9954567, 0.9961825, 0.9959049, 0.99408615, 0.9909316, 0.99139553, 0.9950511, 0.99612063, 0.99587065, 0.99388546, 0.9896511, 0.9910108, 0.9949105, 0.99604166, 0.9956554, 0.9934423, 0.9888826, 0.98993546, 0.99435294, 0.9957919, 0.99527764, 0.9929142, 0.98760766, 0.9888861, 0.9941898, 0.99529994, 0.9941082, 0.99126387, 0.98737735, 0.98843145, 0.9939937, 0.99518114, 0.99344677, 0.99015886, 0.9868246, 0.9874958, 0.9946583, 0.99502426, 0.99356467, 0.99026525, 0.98707736, 0.9884852, 0.99516344, 0.99542487, 0.994119, 0.9906025, 0.98692346, 0.9884013, 0.995279, 0.99518484, 0.99394, 0.99065304, 0.9863104, 0.9877642, 0.99546516, 0.9952448, 0.9942948, 0.9913527, 0.9854241, 0.9860437, 0.994589, 0.9937823, 0.9934772, 0.98885745, 0.9849176, 0.98473316, 0.9938951, 0.9936313, 0.99318105, 0.98765975, 0.9837083, 0.98049873, 0.9923931, 0.99197996, 0.9911518, 0.98762214, 0.9826321, 0.9821656, 0.99342793, 0.99305785, 0.9927781, 0.9895371, 0.9828257, 0.98511857, 0.9941614, 0.99358916, 0.9932936, 0.9912016, 0.9854607, 0.9833251, 0.98954475, 0.9888855, 0.99170744, 0.9867615, 0.9723406, 0.9819121, 0.9864328, 0.98753077, 0.99107975, 0.97641605, 0.96089554, 0.97327876, 0.98525476, 0.98309803, 0.9898343, 0.9768579, 0.9660415, 0.96808785, 0.98066646, 0.9830169, 0.989981, 0.977424, 0.9629114, 0.96856624, 0.98185295, 0.9812415, 0.98887384, 0.97687656, 0.9707789, 0.9739639, 0.9844884, 0.9828613, 0.9894922, 0.97876245, 0.9726529, 0.97463757, 0.9840714, 0.982674, 0.98838705, 0.97812724, 0.9722254, 0.9750412, 0.9840355, 0.981136, 0.98641205, 0.977178, 0.97157073, 0.9755442, 0.98404944, 0.9814556, 0.98554784, 0.9773492, 0.969935, 0.9742716, 0.9854247, 0.98135996, 0.9858492, 0.9770256, 0.97072965, 0.9751354, 0.9860702, 0.9812934, 0.9861721, 0.976363, 0.96731544, 0.9748005, 0.9870267, 0.97996384, 0.9859344, 0.97391814, 0.964653, 0.97479373, 0.98700523, 0.97922903, 0.98577774, 0.9722548, 0.96496636, 0.9743557, 0.98764277, 0.9773521, 0.9852205, 0.9724982, 0.968869, 0.97736675, 0.9878663, 0.9817343, 0.98967457, 0.98056215, 0.97521895, 0.9842837, 0.98932064, 0.9793857, 0.9865856, 0.9786815, 0.96701205, 0.9793249, 0.98920244, 0.98012656, 0.9788694, 0.9711503, 0.9608744, 0.97603875, 0.9897357, 0.98227334, 0.9796016, 0.9782446, 0.9706555, 0.98844504, 0.9926127, 0.9852421, 0.98267156, 0.98622894, 0.9789654, 0.98870903, 0.99299276, 0.98680216, 0.9843695, 0.9850063, 0.9805525, 0.98710096, 0.9917663, 0.9853689, 0.98288745, 0.9862845, 0.98202467, 0.9881186, 0.9927186, 0.98586357, 0.98568195, 0.98656434, 0.9823887, 0.98732305, 0.9927341, 0.984908, 0.9844571, 0.98622346, 0.9820078, 0.9868372, 0.9925652, 0.98585063, 0.98444366, 0.98813415, 0.98305446, 0.9869777, 0.99275863, 0.98704517, 0.98457956, 0.9895753, 0.98417056, 0.98675025, 0.99171233, 0.9868227, 0.98267317, 0.9899782, 0.98457897, 0.98678786, 0.9919408, 0.9866168, 0.9826289, 0.9903347, 0.9850498, 0.9867851, 0.99160415, 0.98583406, 0.9828694, 0.99072206, 0.98577994, 0.9869299, 0.99218106, 0.9847239, 0.98245347, 0.9900177, 0.98557067, 0.9866855, 0.9919729, 0.98372215, 0.98319966, 0.9895054, 0.9850177, 0.9861771, 0.9915325, 0.9807699, 0.98273444, 0.9879654, 0.98262715, 0.98641706, 0.9923999, 0.98127574, 0.9838403, 0.9886076, 0.98128533, 0.9869417, 0.992261, 0.9790359, 0.984081, 0.98753077, 0.9781832, 0.9869978, 0.99221945, 0.9778556, 0.983138, 0.98482484, 0.97627914, 0.98829275, 0.9920586, 0.97790134, 0.98424304, 0.9851622, 0.97580796, 0.9877957, 0.99026734, 0.98019224, 0.9835946, 0.9832462, 0.9777771, 0.98696876, 0.98969615, 0.979836, 0.98288894, 0.98174566, 0.97684515, 0.98580766, 0.9890806, 0.98124427, 0.9841469, 0.9834334, 0.9783355, 0.98738176, 0.99044144, 0.98298514, 0.9855615, 0.9847136, 0.97882515, 0.9883079, 0.9911245, 0.9831237, 0.9850921, 0.9836534, 0.9775813, 0.9885067, 0.991578, 0.98427, 0.9850627, 0.98221606, 0.97921926, 0.9893561, 0.99193597, 0.98367774, 0.98418176, 0.981505, 0.9790053, 0.9872465, 0.9908387, 0.98170185, 0.98357993, 0.97923845, 0.9770184, 0.9858964, 0.99028254, 0.98302877, 0.9838797, 0.9813027, 0.97371495, 0.9840926, 0.988846, 0.9789725, 0.9810823, 0.98056066, 0.9739866, 0.9841894, 0.98644024, 0.9772614, 0.9773309, 0.9807206, 0.97316396, 0.9840715, 0.9844147, 0.9744032, 0.97590727, 0.9811236, 0.9735563, 0.9831284, 0.98233867, 0.96946275, 0.97439164, 0.98077136, 0.9736791, 0.9794656, 0.97955656, 0.96385354, 0.9718749, 0.9809154, 0.9749577, 0.976498, 0.9805164, 0.96218216, 0.97073054, 0.9796778, 0.97373307, 0.97442234, 0.9799313, 0.96298087, 0.96986526, 0.97636855, 0.97199786, 0.9725848, 0.98145574, 0.96362543, 0.96626127, 0.9698267, 0.9649274, 0.96783775, 0.98031646, 0.9630343, 0.96265495, 0.96530706, 0.9579793, 0.9639038, 0.97995216, 0.9640758, 0.9613916, 0.96640414, 0.95790434, 0.96434295, 0.98033386, 0.96883494, 0.9649131, 0.97239494, 0.9662307, 0.96352726, 0.97930235, 0.9727471, 0.96832085, 0.9776642, 0.9712462, 0.9653859, 0.9806841, 0.97623706, 0.96789116, 0.9775598, 0.9737099, 0.9636905, 0.9813346, 0.9762626, 0.9650484, 0.9771658, 0.97659, 0.96417266, 0.98207515, 0.97794616, 0.96446633, 0.9767204, 0.97764003, 0.96738887, 0.9819064, 0.978796, 0.9671464, 0.9761286, 0.97764117, 0.9632429, 0.98016936, 0.9756594, 0.9643069, 0.9749087, 0.97104454, 0.96192265, 0.98084587, 0.97824633, 0.9611851, 0.975109, 0.96527994, 0.96474373, 0.9817609, 0.9778661, 0.95819825, 0.97562987, 0.957501, 0.9579249, 0.9798172, 0.97380847, 0.95225376, 0.96232444, 0.94615334, 0.94099694, 0.9691927, 0.960134, 0.9270602, 0.9499642, 0.92347926, 0.94144505, 0.95620733, 0.96355283, 0.9197174, 0.9308785, 0.94150645, 0.9509395, 0.9804725, 0.9717738, 0.9714668, 0.9761681, 0.9801743, 0.9629796, 0.98622847, 0.98301184, 0.98118114, 0.9870439, 0.98371583, 0.94965065, 0.9797675, 0.9768187, 0.97594726, 0.97959673, 0.97224367, 0.9363704, 0.9696083, 0.9663448, 0.9538675, 0.9594188, 0.9534777, 0.8889034, 0.9243576, 0.9011146, 0.87508553, 0.8979912, 0.88371646, 0.77557355, 0.7992021, 0.76211226, 0.6661021, 0.7774026, 0.7303469, 0.6178979, 0.52271205, 0.5279612, 0.4092307, 0.51732945, 0.4418411, 0.39123148, 0.33226302, 0.32859173, 0.24482863, 0.32039717, 0.30695382, 0.31291217, 0.28189707, 0.24964996, 0.197696, 0.2715633, 0.24537788, 0.2905547, 0.24257565, 0.19064648, 0.15429632, 0.2142308, 0.17432903, 0.25906, 0.20266603, 0.141681, 0.10683211, 0.1529417, 0.11883844, 0.1726566, 0.16194658, 0.09340868, 0.06600088, 0.09262235, 0.07787323, 0.12225248, 0.1300567, 0.07254519, 0.04471257, 0.06332934, 0.05828025, 0.08155368, 0.10865489, 0.06104798, 0.03155661, 0.04777309, 0.04953716, 0.07235388, 0.10397165, 0.06814142, 0.0266741, 0.0413139, 0.04659911, 0.06838826, 0.09095902, 0.06361362, 0.02440663, 0.03687952, 0.0447501, 0.06367969, 0.09100419, 0.05878401, 0.02308787, 0.03490093, 0.04259523, 0.05786056, 0.083047, 0.04779705, 0.01965518, 0.03109199, 0.03956624, 0.05168304, 0.08055907, 0.04114239, 0.01909713, 0.02820535, 0.03981728, 0.05281017, 0.07767597, 0.04096262, 0.01911425, 0.02625391, 0.03847421, 0.05430985, 0.07355399, 0.03854022, 0.01814448, 0.02259605, 0.03483435, 0.04666807, 0.06968983, 0.03356786, 0.01654721, 0.02012789, 0.03154645, 0.03819696, 0.06626445, 0.02810549, 0.01597022, 0.01807211, 0.03231462, 0.03361141, 0.0669625, 0.02495075, 0.014791, 0.01558484, 0.03060644, 0.02973247, 0.06454751, 0.02382987, 0.01484726, 0.01485539, 0.03167541, 0.02816668, 0.06701482, 0.02485731, 0.01640591, 0.01482858, 0.03465496, 0.02622248, 0.06720684, 0.02550783, 0.01746641, 0.01407144, 0.03686335, 0.02428992, 0.06511971, 0.02611111, 0.01764458, 0.01317703, 0.03937449, 0.02574162, 0.06732907, 0.02888842, 0.01965178, 0.01317718, 0.0407197, 0.02774637, 0.06682889, 0.03193266, 0.02131722, 0.01354661, 0.04398752, 0.03119608, 0.07361154, 0.03919983, 0.02402405, 0.01534739, 0.05062896, 0.0355402, 0.07859351, 0.04319654, 0.0255453, 0.01557233, 0.0562914, 0.03701671, 0.08330721, 0.04416107, 0.02657257, 0.01542962, 0.05452013, 0.03621152, 0.08060221, 0.0415514, 0.02556932, 0.0149958, 0.0509498, 0.03520616, 0.08259968, 0.04511705, 0.02487675, 0.01588255, 0.0520493, 0.03790241, 0.08856227, 0.04381811, 0.02251984, 0.01656925, 0.04995389, 0.03641369, 0.08479922, 0.03934613, 0.02023734, 0.01693233, 0.0518536, 0.03551662, 0.07969231, 0.03513665, 0.01881246, 0.01639398, 0.05243107, 0.03340644, 0.07738581, 0.03275581, 0.01866318, 0.01565956, 0.04917881, 0.02905976, 0.07310385, 0.0307417, 0.01965293, 0.01552284, 0.0498803, 0.03038177, 0.07799242, 0.02966381, 0.02094493, 0.01645715, 0.04847552, 0.03057774, 0.08049069, 0.02656658, 0.02100773, 0.01726254, 0.04695731, 0.02966065, 0.07929808, 0.02567833, 0.02280128, 0.01896746, 0.04720877, 0.03008891, 0.0770121, 0.02613436, 0.02500175, 0.02176639, 0.04929468, 0.02957011, 0.07663149, 0.02773432, 0.02715095, 0.02466081, 0.05125897, 0.02917726, 0.07048824, 0.02998989, 0.0273773, 0.02504751, 0.0517894, 0.02913217, 0.06920629, 0.03068127, 0.0261711, 0.02618297, 0.05648078, 0.03148358, 0.06996111, 0.03114426, 0.02516654, 0.02671638, 0.0598066, 0.03540722, 0.06867573, 0.03179318, 0.0247692, 0.02664333, 0.05914688, 0.03580917, 0.06918664, 0.03203856, 0.02474564, 0.0260313, 0.06173375, 0.03723917, 0.07403141, 0.03218755, 0.02551237, 0.0252457, 0.06189201, 0.03563522, 0.08112019, 0.03124392, 0.02517837, 0.0250039, 0.0645734, 0.03490076, 0.09083861, 0.03108079, 0.02460807, 0.02496389, 0.06703126, 0.03313182, 0.0962416, 0.03055203, 0.02451129, 0.02465047, 0.06615518, 0.02950326, 0.09903103, 0.02960711, 0.02579679, 0.02330054, 0.0618668, 0.02596527, 0.10210405, 0.02991617, 0.0252965, 0.02154143, 0.05763527, 0.0226434, 0.10434445, 0.02804132, 0.02460444, 0.02129707, 0.0572295, 0.02049906, 0.10058269, 0.02560801, 0.02492356, 0.02213368, 0.0562327, 0.01969192, 0.10024787, 0.02262869, 0.02586613, 0.02335142, 0.05441735, 0.01756504, 0.09126566, 0.02090619, 0.02717315, 0.02489027, 0.05188878, 0.01628736, 0.08278126, 0.01902663, 0.02860991, 0.02449416, 0.04702423, 0.01580056, 0.08057198, 0.02043482, 0.02934455, 0.02514178, 0.04891671, 0.01842788, 0.08343399, 0.02299391, 0.02909669, 0.02769822, 0.05285288, 0.02148866, 0.08099745, 0.02506498, 0.02858198, 0.02871598, 0.0523903, 0.02365904, 0.08091236, 0.02799088, 0.02940256, 0.03026045, 0.05280899, 0.02601069, 0.0848694, 0.03125355, 0.03218268, 0.02964257, 0.05434703, 0.02529077, 0.08300342, 0.03017925, 0.0326754, 0.02898154, 0.05350587, 0.02421147, 0.08714475, 0.02960988, 0.03321236, 0.02728012, 0.0507241, 0.02081324, 0.08558279, 0.0275634, 0.03110979, 0.02725895, 0.05112077, 0.02042991, 0.09092416, 0.02682173, 0.0285048, 0.02717954, 0.04793198, 0.01958075, 0.08869267, 0.0241116, 0.027979, 0.02834175, 0.04967935, 0.01992037, 0.09192529, 0.02389005, 0.02866701, 0.02797078, 0.04685091, 0.01829019, 0.08201331, 0.02128429, 0.02830073, 0.02490691, 0.04289281, 0.01726636, 0.07885581, 0.01936304, 0.02796856, 0.02357469, 0.04079046, 0.01535206, 0.07462116, 0.0186701, 0.02877544, 0.02307538, 0.04142736, 0.0147251, 0.076453, 0.0180307, 0.02859475, 0.02541668, 0.04263917, 0.01398036, 0.07217943, 0.01732363, 0.02666846, 0.02590439, 0.04030937, 0.01279835, 0.06923759, 0.01794536, 0.02628174, 0.02495548, 0.0415831, 0.0117056, 0.06898233, 0.01863687, 0.02864366, 0.02511272, 0.04222646, 0.01189009, 0.06511971, 0.0190006, 0.02952257, 0.02537572, 0.04092767, 0.01212775, 0.06454878, 0.01925078, 0.02784234, 0.02506285, 0.03634186, 0.01165856, 0.06280546, 0.01822609, 0.02698379, 0.0255626, 0.0341134, 0.01091676, 0.0631356, 0.01978651, 0.02888479, 0.02683962, 0.03497291, 0.01175063, 0.07178228, 0.02210873, 0.02894074, 0.02606307, 0.03514661, 0.0136745, 0.08313023, 0.02491648, 0.03150085, 0.02534404, 0.03840223, 0.01636688, 0.09208324, 0.02656403, 0.03207072, 0.02537741, 0.04249446, 0.01862461, 0.09588524, 0.02771738, 0.03189712, 0.02536245, 0.04541765, 0.01956328, 0.09757911, 0.02733927, 0.03184653, 0.02581687, 0.04563669, 0.01937683, 0.09651173, 0.02458051, 0.03038152, 0.02564194, 0.04438305, 0.0191333, 0.08956938, 0.02159805, 0.03019611, 0.02849101, 0.04628605, 0.01973826, 0.08276329, 0.01982825, 0.02921315, 0.03168364, 0.04619301, 0.02093635, 0.07836086, 0.02124696, 0.03028391, 0.03523186, 0.04574646, 0.02143029, 0.06964477, 0.02125133, 0.03274113, 0.03720288, 0.04297591, 0.01993692, 0.05979639, 0.02262607, 0.03379066, 0.0356807, 0.04114162, 0.01933747, 0.05760783, 0.02410866, 0.03762748, 0.03532713, 0.04105477, 0.02042308, 0.05960583, 0.02580002, 0.03691232, 0.03449475, 0.04259979, 0.02255138, 0.06428654, 0.02533881, 0.0378988, 0.03400759, 0.04467317, 0.02373633, 0.0688657, 0.02700103, 0.0380858, 0.03724813, 0.04499552, 0.02577509, 0.07372948, 0.0291464, 0.03651792, 0.03856256, 0.04546895, 0.02531611, 0.07233251, 0.02817374, 0.03340338, 0.03924441, 0.04116486, 0.02464231, 0.07179303, 0.02617061, 0.030006, 0.0374874, 0.03802241, 0.0229848, 0.06988782, 0.0237077, 0.02768188, 0.03466884, 0.03609245, 0.02194486, 0.06937847, 0.02230471, 0.02639406, 0.03474409, 0.03497278, 0.0194137, 0.0669951, 0.02158703, 0.02663947, 0.03336114, 0.03253217, 0.01715921, 0.06558833, 0.02041155, 0.02597806, 0.03367645, 0.03159712, 0.0157755, 0.06355849, 0.01998365, 0.02548141, 0.03323035, 0.02998258, 0.0147527, 0.06547606, 0.01976887, 0.0267967, 0.0347267, 0.03124786, 0.0154941, 0.06668411, 0.02025203, 0.02849009, 0.03689968, 0.03315125, 0.01585929, 0.06283328, 0.01998706, 0.02853318, 0.03835652, 0.03354702, 0.0159612, 0.06309412, 0.02104427, 0.02989088, 0.03860438, 0.03342126, 0.01496306, 0.05918602],
"last": [0.00734729, 0.01205667, 0.01769539, 0.00841338, 0.00635972, 0.00688779, 0.01024962, 0.01650396, 0.01455955, 0.00695578, 0.00474595, 0.01151363, 0.01293655, 0.01362626, 0.01803425, 0.00508327, 0.00538309, 0.01221504, 0.00673359, 0.01021737, 0.00665998, 0.01256206, 0.00469993, 0.00350116, 0.02270356, 0.01950951, 0.07305714, 0.1910482, 0.18460755, 0.04225122, 0.08365132, 0.03644677, 0.10334338, 0.06505176, 0.05675028, 0.01511701, 0.02552425, 0.01787913, 0.03279546, 0.06408928, 0.02468063, 0.03425913, 0.03893091, 0.02983038, 0.02730658, 0.05846975, 0.06090903, 0.04253198, 0.04494213, 0.04364315, 0.06718565, 0.10637402, 0.0976847, 0.03754328, 0.02773007, 0.02535831, 0.03299282, 0.04409064, 0.04075472, 0.02752314, 0.02150525, 0.01884369, 0.02287679, 0.0361166, 0.038337, 0.02346073, 0.03925172, 0.03567418, 0.04409832, 0.04991812, 0.05111377, 0.04305067, 0.05070337, 0.06463456, 0.0791939, 0.07033264, 0.04568676, 0.03182311, 0.02857, 0.04940072, 0.05497901, 0.09242006, 0.04627352, 0.04254163, 0.05230902, 0.09971549, 0.07563534, 0.07375072, 0.03724625, 0.03817955, 0.03017954, 0.06736127, 0.03890786, 0.03186718, 0.02546934, 0.03140796, 0.03330368, 0.07592488, 0.03734457, 0.03887895, 0.03234057, 0.02346173, 0.02501615, 0.04986934, 0.0266926, 0.02400993, 0.02015981, 0.017489, 0.02208023, 0.07824802, 0.02722382, 0.03235272, 0.01918188, 0.01459005, 0.02550962, 0.07061825, 0.01798619, 0.02069846, 0.01867275, 0.01896528, 0.01826717, 0.04898773, 0.0166961, 0.02436958, 0.01592432, 0.01955125, 0.01606278, 0.06500273, 0.02564577, 0.02815524, 0.02096199, 0.01969143, 0.02972698, 0.07234413, 0.02166456, 0.0227897, 0.02392708, 0.02142815, 0.02493093, 0.07470401, 0.02736706, 0.02705947, 0.03426936, 0.02949335, 0.02279994, 0.05675264, 0.02942749, 0.0233086, 0.01791221, 0.0169472, 0.01181285, 0.03545627, 0.01819429, 0.02283927, 0.02737265, 0.02084663, 0.02430323, 0.05106587, 0.02201786, 0.02280671, 0.02098824, 0.01377235, 0.01742345, 0.03789999, 0.01621321, 0.01912435, 0.01621161, 0.01157229, 0.0149432, 0.02692948, 0.01152399, 0.01558458, 0.01288903, 0.00903916, 0.00818863, 0.01821432, 0.01019375, 0.01507691, 0.01052556, 0.00599283, 0.01168279, 0.01991883, 0.0102975, 0.01365454, 0.01476959, 0.01038033, 0.02206383, 0.02148656, 0.0145482, 0.02484276, 0.02753356, 0.01316794, 0.01721155, 0.01985662, 0.01856661, 0.01858719, 0.02456991, 0.01631857, 0.01425144, 0.01345913, 0.01647095, 0.01525064, 0.01887745, 0.01403214, 0.01167822, 0.01323009, 0.01890264, 0.01138256, 0.01270408, 0.00678725, 0.00553466, 0.01324663, 0.01620287, 0.0152476, 0.00840375, 0.00888781, 0.00490179, 0.01254805, 0.01395273, 0.01340378, 0.01103762, 0.01223496, 0.00792463, 0.02014106, 0.01429148, 0.02570571, 0.01919308, 0.02080099, 0.01529398, 0.01757369, 0.01358023, 0.02127825, 0.01357249, 0.01193365, 0.01165157, 0.0122477, 0.01295752, 0.0263355, 0.01719209, 0.01101365, 0.01013569, 0.01219157, 0.00946563, 0.01348584, 0.01093282, 0.00935137, 0.00896608, 0.00944021, 0.01183119, 0.02160716, 0.01237255, 0.00674718, 0.00720753, 0.00922185, 0.00736453, 0.01556728, 0.00880967, 0.02155343, 0.00773819, 0.01435391, 0.00508494, 0.01058961, 0.00735471, 0.02264103, 0.01519643, 0.02181528, 0.00913286, 0.01297117, 0.00801493, 0.02530867, 0.01606062, 0.03167561, 0.00969125, 0.01156477, 0.00660877, 0.02512728, 0.01575311, 0.03236445, 0.02398738, 0.02643565, 0.01956122, 0.03090732, 0.03265359, 0.0342699, 0.02782476, 0.03240053, 0.02380865, 0.02401313, 0.0176815, 0.02349665, 0.03018676, 0.02703277, 0.02016649, 0.01742743, 0.0136026, 0.01102127, 0.01365547, 0.01682148, 0.00840177, 0.00694302, 0.01288, 0.02055985, 0.01088305, 0.01260765, 0.00620674, 0.00931106, 0.0146596, 0.0076544, 0.00542423, 0.00874868, 0.00304852, 0.00707368, 0.02053414, 0.01932059, 0.00652225, 0.01372035, 0.00676219, 0.01593255, 0.0173154, 0.01246759, 0.00872286, 0.01403606, 0.00971244, 0.01729387, 0.01633737, 0.01513777, 0.01109158, 0.01848192, 0.01841465, 0.03113127, 0.01808948, 0.01217305, 0.00704398, 0.01165606, 0.00686953, 0.01209405, 0.00870404, 0.01112254, 0.00816813, 0.0109409, 0.00953035, 0.01406051, 0.01243977, 0.01294294, 0.00971616, 0.01453159, 0.01034437, 0.01880212, 0.01203694, 0.01456861, 0.0108386, 0.01200953, 0.01300968, 0.01649321, 0.02052992, 0.01402196, 0.00885081, 0.00955237, 0.01388916, 0.01322287, 0.01827351, 0.01432455, 0.0118221, 0.01068741, 0.02048264, 0.02177686, 0.03341911, 0.02304875, 0.01279882, 0.00808361, 0.01496491, 0.01759905, 0.02691245, 0.02363865, 0.01715683, 0.00966503, 0.01551215, 0.02275078, 0.02907587, 0.0235658, 0.0204348, 0.01460593, 0.02078105, 0.03060903, 0.02659771, 0.02908825, 0.01964682, 0.01541301, 0.01852717, 0.02739418, 0.0211759, 0.03234233, 0.02482716, 0.01463547, 0.01517064, 0.02210994, 0.02622858, 0.03596855, 0.02222161, 0.01170303, 0.01463484, 0.02069656, 0.02309483, 0.0393567, 0.0202612, 0.01701549, 0.01834509, 0.02843036, 0.01853934, 0.02899794, 0.02547683, 0.01169204, 0.02195619, 0.01959, 0.01677585, 0.02927317, 0.02858824, 0.02331951, 0.02507759, 0.02922788, 0.02269091, 0.03277691, 0.03239429, 0.02374197, 0.02830666, 0.02486599, 0.02073746, 0.0238049, 0.02935211, 0.0084263, 0.01265092, 0.01015, 0.01353806, 0.0217965, 0.03710259, 0.00938988, 0.0084712, 0.00616158, 0.01329163, 0.02071987, 0.03777855, 0.00693715, 0.01427627, 0.01501399, 0.02009438, 0.04192309, 0.04005063, 0.01290775, 0.01613863, 0.01449302, 0.02369464, 0.03247565, 0.02192005, 0.00657473, 0.01118672, 0.01052586, 0.02390743, 0.02779825, 0.0233425, 0.00616468, 0.01151152, 0.0086946, 0.01309568, 0.02011502, 0.02155402, 0.00639664, 0.00905405, 0.0082107, 0.01199454, 0.01897806, 0.01996741, 0.00671526, 0.01322206, 0.01163588, 0.01368207, 0.01916985, 0.02453258, 0.01200969, 0.02490919, 0.02497158, 0.01665989, 0.0424645, 0.04963865, 0.02896709, 0.04908659, 0.03535132, 0.02026271, 0.03356716, 0.03390491, 0.02508247, 0.05686262, 0.0432252, 0.02696329, 0.08481921, 0.0374883, 0.01645279, 0.02632575, 0.0342644, 0.02271607, 0.05157465, 0.03154785, 0.02322459, 0.02248717, 0.02997594, 0.0246687, 0.06885879, 0.04999308, 0.02592903, 0.03908142, 0.03735637, 0.0280717, 0.06079003, 0.03850922, 0.02876722, 0.03848926, 0.03386652, 0.02024363, 0.06423435, 0.0252054, 0.02128056, 0.03914114, 0.03954227, 0.04001269, 0.05008437, 0.02486622, 0.01684364, 0.02715472, 0.03162468, 0.03031729, 0.04195244, 0.02830464, 0.01432269, 0.01720824, 0.01801499, 0.02129686, 0.03589101, 0.02665877, 0.01238416, 0.01370253, 0.01626709, 0.02319176, 0.04239806, 0.04626287, 0.02998043, 0.03203857, 0.0243717, 0.02721033, 0.04989549, 0.0455182, 0.02512215, 0.03059812, 0.03139589, 0.03326148, 0.05111837, 0.04782365, 0.02440055, 0.02736784, 0.02408863, 0.02822235, 0.03272459, 0.03363647, 0.01467567, 0.02644925, 0.01614784, 0.03356691, 0.02774926, 0.02513223, 0.01110703, 0.02539003, 0.01805637, 0.03959042, 0.04137923, 0.03082027, 0.01211404, 0.02158046, 0.01485382, 0.02348535, 0.0362417, 0.01965014, 0.01650986, 0.02787346, 0.01769819, 0.03010483, 0.04811985, 0.03381723, 0.02258959, 0.02422082, 0.0206091, 0.02156718, 0.02658316, 0.01783201, 0.01504889, 0.01692139, 0.01822316, 0.01717102, 0.01740072, 0.01441441, 0.01269656, 0.02198337, 0.0118557, 0.01672701, 0.02193477, 0.01203567, 0.01404071, 0.01653137, 0.01533054, 0.01891458, 0.02344194, 0.01538782, 0.01238251, 0.01561971, 0.02102814, 0.02378158, 0.05776563, 0.02211249, 0.02143957, 0.02306018, 0.02449817, 0.02526841, 0.04687721, 0.02272993, 0.0195249, 0.03234262, 0.03318248, 0.02942752, 0.07635618, 0.03479951, 0.02669909, 0.02768652, 0.04760195, 0.0480242, 0.05721316, 0.03165689, 0.01960617, 0.01551015, 0.02319493, 0.02017973, 0.02047997, 0.01687737, 0.01711983, 0.01750777, 0.03048446, 0.03797799, 0.07359312, 0.04406593, 0.02918101, 0.02424601, 0.04019026, 0.0476152, 0.05218723, 0.04004377, 0.01692836, 0.01189872, 0.02002132, 0.02995244, 0.0712102, 0.05506123, 0.03281214, 0.02727946, 0.04404261, 0.04551817, 0.05594992, 0.07423986, 0.04881807, 0.05281998, 0.02768233, 0.03294238, 0.05279265, 0.0477129, 0.03920309, 0.05198148, 0.0416057, 0.04660317, 0.05641272, 0.03746346, 0.0471979, 0.04899994, 0.02624168, 0.03907593, 0.04658264, 0.03310502, 0.06033027, 0.04544818, 0.023812, 0.04694611, 0.05265041, 0.04184426, 0.05670905, 0.03540425, 0.03094439, 0.04900974, 0.05905463, 0.04381122, 0.04441906, 0.03731272, 0.03007083, 0.04299776, 0.02954266, 0.0298483, 0.02922412, 0.03288372, 0.02807894, 0.04592272, 0.04391397, 0.0327859, 0.03810493, 0.04554937, 0.02751905, 0.05843709, 0.06676552, 0.04150865, 0.0761821, 0.07584605, 0.02996752, 0.03551212, 0.05283855, 0.03499587, 0.03894449, 0.02053235, 0.0175682, 0.01552226, 0.02875226, 0.05024941, 0.026585, 0.03736288, 0.02836166, 0.02771529, 0.03816842, 0.02508652, 0.01313508, 0.03699178, 0.03491922, 0.05274202, 0.05556607, 0.02205206, 0.03601956, 0.03750122, 0.02411108, 0.02924298, 0.0242633, 0.02221857, 0.0487371, 0.03602966, 0.02045757, 0.02206241, 0.02476733, 0.02093161, 0.04792283, 0.03158315, 0.01627461, 0.02772542, 0.0384324, 0.02174263, 0.05075903, 0.02694364, 0.02580227, 0.02341441, 0.05370858, 0.01395787, 0.03569713, 0.01675867, 0.02783134, 0.03439555, 0.04986, 0.023264, 0.03530417, 0.02298549, 0.04179133, 0.03471933, 0.03291208, 0.01146612, 0.02597663, 0.01711085, 0.02166139, 0.03663959, 0.023291, 0.01485765, 0.02241466, 0.02602472, 0.03727461, 0.0350029, 0.02919405, 0.01559273, 0.03160721, 0.02973378, 0.0309182, 0.05122324, 0.02560971, 0.0118707, 0.02374934, 0.02804187, 0.02512222, 0.02797834, 0.01862496, 0.00796014, 0.02228636, 0.02133697, 0.02466072, 0.03698812, 0.03218492, 0.01471381, 0.03301429, 0.01278359, 0.02570188, 0.04734828, 0.02006211, 0.00812638, 0.01779274, 0.00833661, 0.01205761, 0.01923086, 0.01710958, 0.00937295, 0.01990632, 0.0134782, 0.02187048, 0.02723913, 0.02067444, 0.01052718, 0.02553149, 0.00992393, 0.02958939, 0.02614542, 0.03341094, 0.01161152, 0.02107515, 0.01438685, 0.03777561, 0.0426672, 0.03001973, 0.0178013, 0.03126334, 0.02627798, 0.03718917, 0.03165125, 0.03724422, 0.01696595, 0.00691754, 0.01036102, 0.02954472, 0.01924061, 0.03566095, 0.02928407, 0.01625101, 0.02260558, 0.03201474, 0.02888418, 0.03835054, 0.03437907, 0.02261723, 0.03153373, 0.04806191, 0.07140276, 0.07965153, 0.0305367, 0.01910008, 0.01768805, 0.01869652, 0.02167632, 0.01603633, 0.01271805, 0.01345664, 0.01745341, 0.01582037, 0.01870664, 0.01832822, 0.01779792, 0.01251685, 0.01424597, 0.00845423, 0.02326043, 0.01262241, 0.00754088, 0.00494222, 0.00765319, 0.00632139, 0.01609088, 0.02200797, 0.00865633, 0.01011723, 0.01466081, 0.01814692, 0.03749466, 0.03574067, 0.02193876, 0.00869841, 0.02849928, 0.02690926, 0.05030955, 0.03235174, 0.03326189, 0.01448914, 0.02846699, 0.03109325, 0.03084135, 0.0299575, 0.02575783, 0.0183779, 0.01929195, 0.03535149, 0.03204577, 0.02815307, 0.01553578, 0.01447317, 0.00848067, 0.02363591, 0.01495435, 0.02150435, 0.01620439, 0.01507615, 0.02672921, 0.05458166, 0.03204948, 0.05106352, 0.04035904, 0.02125499, 0.02106271, 0.06366392, 0.05602488, 0.04716251, 0.02896463, 0.01561371, 0.03007735, 0.05324052, 0.05632641, 0.04076525, 0.02986823, 0.01869402, 0.03516144, 0.05341256, 0.0600385, 0.05139958, 0.03613354, 0.01968007, 0.04556498, 0.04854815, 0.06619886, 0.05088331, 0.0271353, 0.00957995, 0.02781273, 0.03502161, 0.0514277, 0.03577895, 0.02942652, 0.01154456, 0.02691212, 0.03703243, 0.0548733, 0.04537929, 0.07604793, 0.01066707, 0.05568038, 0.0589448, 0.10809729, 0.08212568, 0.12569791, 0.01319459, 0.06561031, 0.05483353, 0.06196079, 0.04450207, 0.05804156, 0.02262967, 0.04424482, 0.07137717, 0.07697164, 0.02610349, 0.05598403, 0.02159965, 0.03536992, 0.04829809, 0.05806217, 0.0241947, 0.04092723, 0.02061391, 0.02887429, 0.02469774, 0.03137303, 0.03140752, 0.07258128, 0.02233862, 0.02801726, 0.02991366, 0.03579851, 0.02959247, 0.05200002, 0.01828001, 0.02008687, 0.02984255, 0.03254666, 0.02667101, 0.05639127, 0.01963038, 0.01973498, 0.02793791, 0.04399215, 0.03694185, 0.05440922, 0.01754756, 0.01408869, 0.02239417, 0.03947375, 0.03696602, 0.05538225, 0.02362534, 0.02096831, 0.02000553, 0.04422, 0.03672076, 0.05826193, 0.0384368, 0.03857581, 0.02800782, 0.07056639, 0.04900625, 0.08679105, 0.05740361, 0.04472774, 0.03178983, 0.07046159, 0.07358332, 0.07942983, 0.0340546, 0.04118879, 0.02229915, 0.06927319, 0.04956233, 0.05360843, 0.02522466, 0.03965086, 0.02756322, 0.03894591, 0.03199599, 0.05178281, 0.02637343, 0.03951623, 0.0276398, 0.0358479, 0.03535635, 0.04668234, 0.06850781, 0.03479061, 0.02806474, 0.02887828, 0.04852257, 0.04140021, 0.03781804, 0.02536848, 0.02370541, 0.03559175, 0.04929108, 0.04995653, 0.03298689, 0.01455852, 0.02418047, 0.03397835, 0.02500255, 0.03432275, 0.01831329, 0.01822967, 0.0231364, 0.04283392, 0.02275222, 0.0329082, 0.01388783, 0.01495154, 0.01383293, 0.01174926, 0.02195876, 0.01888335, 0.01813622, 0.02074806, 0.02619596, 0.01703745, 0.01796147, 0.02339691, 0.01808375, 0.02207903, 0.01625984, 0.01359058, 0.01295035, 0.01541203, 0.01075279, 0.02603595, 0.01088422, 0.01363678, 0.01275262, 0.01844925, 0.02141786, 0.01640055, 0.01448141, 0.01030318, 0.0137971, 0.01490557, 0.01263614, 0.02088866, 0.01741276, 0.013174, 0.01563835, 0.01757387, 0.01920284, 0.0193811, 0.0195028, 0.01228422, 0.01294743, 0.01903569, 0.01106512, 0.01395558, 0.01309836, 0.0080714, 0.0151004, 0.01247661, 0.01535534, 0.0147854, 0.01296813, 0.01970026, 0.01528673, 0.01537138, 0.01213987, 0.01364699, 0.01535827, 0.02323203, 0.01874886, 0.0281686, 0.01574, 0.0174813, 0.01884496, 0.0191529, 0.020823, 0.03917638, 0.03077941, 0.01905735, 0.02160283, 0.02463583, 0.01790809, 0.02180236, 0.02039047, 0.01893652, 0.02220623, 0.03581174, 0.0404183, 0.01763042, 0.01708313, 0.02014668, 0.02169024, 0.03438026, 0.03430903, 0.02371062, 0.01490353, 0.01115767, 0.016681, 0.03008691, 0.02961994, 0.02031818, 0.01869723, 0.0137434, 0.01934654, 0.02340841, 0.02389774, 0.01939756, 0.02391843, 0.02286055, 0.03978342, 0.02576711, 0.02944114, 0.01911602, 0.02465705, 0.02045148, 0.02292339, 0.03744576, 0.0255977, 0.0149998, 0.01636399, 0.02340414, 0.02125604, 0.03940346, 0.01649984, 0.01285282, 0.01463585, 0.02428229, 0.02145277, 0.04664866, 0.01898302, 0.01420478, 0.02011578, 0.02431999, 0.02322901, 0.04969672, 0.0235001, 0.01585787, 0.01714943, 0.01831547, 0.01841016, 0.03071937, 0.02624366, 0.01795048, 0.02034381, 0.02280182, 0.02554696, 0.0402992, 0.02713158, 0.01954162, 0.0197686, 0.01440031, 0.02231188, 0.02569474, 0.01751569, 0.0166588, 0.02567786, 0.0137503, 0.01993945, 0.01829359, 0.01792252, 0.0334334, 0.02165177, 0.02399044, 0.02824505, 0.03175208, 0.02193577, 0.04284044, 0.03828098, 0.02592335, 0.02974825, 0.02952714, 0.02055842, 0.02994053, 0.03549099, 0.01809325, 0.03294647, 0.02689991, 0.02553117, 0.02581494, 0.037513, 0.017881, 0.0244469, 0.02103749, 0.01921165, 0.01429475, 0.01825647, 0.01964478, 0.01698197, 0.01787167, 0.01952684, 0.01431423, 0.01802702, 0.02055534, 0.01501654, 0.01641298, 0.01044888, 0.01615779, 0.0181935, 0.02336652, 0.01779514, 0.0181189, 0.0119999, 0.02304155, 0.01625895, 0.02683532, 0.02011728, 0.0174828, 0.01341045, 0.02209594, 0.02785859, 0.03004766, 0.0168, 0.01313901, 0.01377821, 0.017095, 0.01844829, 0.02604216, 0.01650321, 0.01839366, 0.01755464, 0.01796532, 0.02385486, 0.02785855, 0.02687422, 0.02574016, 0.03128754, 0.02368426, 0.03030585, 0.03187945, 0.03494827, 0.02134296, 0.02429553, 0.01955369, 0.02921613, 0.03573572, 0.02443922, 0.02009233, 0.01721318, 0.01988542, 0.02021704, 0.02691698, 0.02085468, 0.01552674, 0.01915224, 0.01774929, 0.02135292, 0.02567462, 0.01570472, 0.01827013, 0.01862461, 0.01543478, 0.01770078, 0.02318023, 0.01402757, 0.0213906, 0.02569259, 0.01671898, 0.01618907, 0.01999406, 0.01192565, 0.02420197, 0.028692, 0.01233062, 0.02069069, 0.02444751, 0.01401438, 0.02153198, 0.01566855, 0.01002384, 0.01711431, 0.02674086, 0.01014879, 0.01031025, 0.01218656, 0.01323375, 0.01447059, 0.03201635, 0.01655688, 0.01277626, 0.01622637, 0.01614717, 0.01618091, 0.03199502, 0.0149392, 0.01746844, 0.02017832, 0.01872236, 0.01629082, 0.02419771, 0.01722959, 0.01690537, 0.01551091, 0.01110329, 0.01049588, 0.01214262, 0.01119877, 0.01304499, 0.01048909, 0.00941875, 0.01207805, 0.02786178, 0.02438384, 0.02483297, 0.02271874, 0.01802444, 0.01476012, 0.01299958, 0.01363055, 0.0153497, 0.01146478, 0.01510311, 0.01092059, 0.01723716, 0.0109111, 0.01199464, 0.009216, 0.01622667, 0.01084291, 0.01667476, 0.01969923, 0.01749232, 0.00762906, 0.01159765, 0.01561156, 0.01177047, 0.01709935, 0.02275335, 0.01391669, 0.01854401, 0.01663113, 0.01067282, 0.01732894, 0.02026745, 0.0099783, 0.00923949, 0.01744987, 0.01535032, 0.01867743, 0.03148178, 0.01738661, 0.0248666, 0.0222563, 0.03280935, 0.01893987, 0.01963814, 0.03196538, 0.03171021, 0.0266716, 0.03332919, 0.01612684, 0.01566158, 0.01750256, 0.03447555, 0.03784312, 0.0295987, 0.01977378, 0.02083829, 0.01534838, 0.03172456, 0.02861113, 0.03227952, 0.0199935, 0.01787477, 0.01303917, 0.01814215, 0.02260874, 0.02349807, 0.01147026, 0.01392487, 0.01095957, 0.01634073, 0.01955664, 0.02207494, 0.02091182, 0.01865188, 0.01602461, 0.01979563, 0.02095899, 0.02120862, 0.01557639, 0.0129937, 0.01470741, 0.02432905, 0.02362952, 0.02442708, 0.01708536, 0.0140456, 0.01556712, 0.02916935, 0.02045168, 0.02162602, 0.01250391, 0.01961409, 0.01280482, 0.02029203, 0.03208745, 0.02922864, 0.01467038, 0.01334073, 0.01705127, 0.03961723, 0.04489039, 0.02186971, 0.01206779, 0.00663196, 0.01574923, 0.00949548, 0.01308976, 0.02988998, 0.00835396, 0.01671274, 0.01426027, 0.00742116, 0.00875095, 0.01403484, 0.00668347, 0.01300173, 0.00645282, 0.00701431, 0.00714081, 0.00903773, 0.01288823, 0.02080016, 0.00970917, 0.00668004, 0.00897887, 0.01367035, 0.01772032, 0.0293107, 0.01028125, 0.0076143, 0.00496068, 0.02013979, 0.00953809, 0.02301998, 0.00783119, 0.01446531, 0.00308673, 0.00757572, 0.00786349, 0.0192754, 0.00668414, 0.01050374, 0.00547973, 0.01078808, 0.0112769, 0.03542176, 0.01539634, 0.01472421, 0.0048134, 0.00957699, 0.01295868, 0.02189258, 0.01167414, 0.01333841, 0.00476924, 0.00949214, 0.01631166, 0.02484443, 0.01601482, 0.01243125, 0.00727323, 0.01404616, 0.02941081, 0.03316543, 0.0175216, 0.01037929, 0.00864959, 0.01252786, 0.02319367, 0.02880934, 0.01645112, 0.00563111, 0.00815342, 0.00947206, 0.01814844, 0.02628385, 0.01337044, 0.01012386, 0.01147837, 0.01347323, 0.02569178, 0.0503709, 0.03178852, 0.02202567, 0.01871228, 0.01451445, 0.04463749, 0.03050286, 0.03016479, 0.02746919, 0.01894872, 0.03241684, 0.03489204, 0.03770634, 0.01752021, 0.01675215, 0.00960025, 0.01409366, 0.01565811, 0.03024242, 0.01364124, 0.01130136, 0.01714472, 0.01525044, 0.02029029, 0.02522215, 0.01040757, 0.01747882, 0.01315677, 0.03352308, 0.02969713, 0.03101388, 0.01906734, 0.01339345, 0.01923664, 0.01848441, 0.0209195, 0.03695018, 0.014472, 0.00986424, 0.01151829, 0.01892835, 0.01472816, 0.01492439, 0.01239269, 0.0202179, 0.02231961, 0.01425938, 0.01926398, 0.05157524, 0.01717696, 0.02113082, 0.03318691, 0.02621082, 0.02966052, 0.06352176, 0.02366043, 0.02624376, 0.02928697, 0.01776293, 0.02627009, 0.04135791, 0.01338041, 0.02441304, 0.02074558, 0.01895024, 0.02363648, 0.06970863, 0.01706601, 0.02865259, 0.01828547, 0.02438441, 0.02432814, 0.05140561, 0.01600701, 0.02266871, 0.02195014, 0.01860821, 0.01380116, 0.02191879, 0.0181427, 0.01983739, 0.02882899, 0.0235249, 0.01209621, 0.02069354, 0.02255387, 0.01423356, 0.02929838, 0.02487447, 0.0258729, 0.06383135, 0.04828446, 0.01951139, 0.04270789, 0.03699685, 0.00853457, 0.02220449, 0.02817994, 0.00692238, 0.0382456, 0.03073508, 0.01192822, 0.04005089, 0.0261785, 0.01219513, 0.01286579, 0.0133283, 0.01287408, 0.02020975, 0.02326268, 0.02292208, 0.03385955, 0.01756436, 0.0277939, 0.03279705, 0.02426492, 0.00587536, 0.0297366, 0.01775499, 0.01795523, 0.02836907, 0.02084549, 0.00427698, 0.03505838, 0.01053676, 0.01006449, 0.01808657, 0.01195763, 0.00234769, 0.03730102, 0.01325604, 0.01071135, 0.01869326, 0.01094542, 0.00547334, 0.02569073, 0.02012526, 0.01431081, 0.01636387, 0.01700035, 0.00373921, 0.03640252, 0.02503035, 0.01987771, 0.01919204, 0.01326434, 0.00445354, 0.02813709, 0.02155912, 0.01644066, 0.02207964, 0.01584813, 0.00581502, 0.02584517, 0.01682522, 0.01710334, 0.01707453, 0.01835637, 0.00769585, 0.02667013, 0.01451843, 0.01540282, 0.01575582, 0.01964747, 0.00433419, 0.02144594, 0.01746957, 0.01572114, 0.01401146, 0.02313296, 0.00548224, 0.02530435, 0.01930136, 0.01463186, 0.00996858, 0.01295088, 0.00417166, 0.01888145, 0.01321876, 0.00957376, 0.00674431, 0.00946234, 0.0033375, 0.01872043, 0.01111938, 0.00766519, 0.00866389, 0.0101718, 0.00291038, 0.01310015, 0.00435376, 0.00811179, 0.01069498, 0.00968461, 0.0026721, 0.01944925, 0.01071377, 0.01083375, 0.00791483, 0.01118037, 0.00206591, 0.02163165, 0.00935569, 0.01063844, 0.00735631, 0.0094983, 0.00302642, 0.01796177, 0.01049994, 0.01693211, 0.01146945, 0.01490764, 0.00341153, 0.02269479, 0.00809908, 0.01011794, 0.00963597, 0.01399978, 0.00517682, 0.01186152, 0.01112199, 0.01056552, 0.00897736, 0.01341602, 0.00360159, 0.00714631, 0.00735679, 0.01279684, 0.00878849, 0.01096743, 0.0034082, 0.00411971, 0.00506799, 0.01158143, 0.00987964, 0.01334608, 0.00315466, 0.0059495, 0.00866176, 0.01159739, 0.01200302, 0.01287815, 0.00715343, 0.00929612, 0.00800522, 0.01489814, 0.02046348, 0.02626568, 0.01189062, 0.01772205, 0.00950775, 0.00984569, 0.01453438, 0.01318858, 0.0095393, 0.00733521, 0.00786567, 0.00897106, 0.01271234, 0.00845801, 0.00635751, 0.00582175, 0.01317528, 0.00802544, 0.0077774, 0.0067665, 0.00350825, 0.00555984, 0.00829983, 0.00843416, 0.00913115, 0.0112429, 0.00497052, 0.00725314, 0.01179184, 0.01044761, 0.01125002, 0.01056825, 0.00605172, 0.00787549, 0.01525315, 0.01355254, 0.01487976, 0.01041003, 0.00964174, 0.01216396, 0.0283233, 0.01850434, 0.02343225, 0.01541577, 0.01171313, 0.01695723, 0.02644022, 0.01318668, 0.02290053, 0.01961871, 0.00726539, 0.01974101, 0.03234682, 0.02224702, 0.02584421, 0.0170303, 0.00845074, 0.01542675, 0.01673623, 0.01113396, 0.02306874, 0.01742701, 0.00643311, 0.0189479, 0.01722646, 0.01566706, 0.02148565, 0.01527969, 0.00641231, 0.01543011, 0.02254505, 0.018508, 0.02546346, 0.01268312, 0.00748549, 0.01971412, 0.02378569, 0.01982176, 0.02077714, 0.01247362, 0.00512251, 0.013269, 0.01428902, 0.0191794, 0.01561186, 0.01211757, 0.00325194, 0.01045944, 0.01573705, 0.01265972, 0.01134196, 0.01218422, 0.00238867, 0.00814959, 0.00947552, 0.01162139, 0.00920038, 0.01257426, 0.00400861, 0.01031441, 0.01013336, 0.01742758, 0.01060149, 0.01656435, 0.00593012, 0.01235432, 0.00725107, 0.01606422, 0.00720972, 0.00900483, 0.00593404, 0.007611, 0.01168751, 0.01836788, 0.00721247, 0.00903156, 0.00705393, 0.00606157, 0.01284362, 0.01774537, 0.01411667, 0.01242999, 0.00676352, 0.00741659, 0.01468736, 0.01743328, 0.0121061, 0.01726728, 0.00645901, 0.01028871, 0.01720805, 0.02043536, 0.01769311, 0.0162155, 0.00585539, 0.01371418, 0.01428514, 0.01623243, 0.01424566, 0.0176552, 0.00703162, 0.01539897, 0.02309569, 0.02605517, 0.0236839, 0.04499149, 0.01366683, 0.03224857, 0.02751299, 0.02332439, 0.01845308, 0.01691087, 0.00825602, 0.01251513, 0.01673195, 0.01654393, 0.00755281, 0.00993481, 0.00292449, 0.00959685, 0.01511323, 0.01094185, 0.00752013, 0.01043375, 0.00261211, 0.0075163, 0.01047665, 0.0095962, 0.00644854, 0.00726325, 0.00379548, 0.00831114, 0.00861902, 0.01232193, 0.00701574, 0.01039395, 0.00394167, 0.01157573, 0.01341594, 0.01427709, 0.01042298, 0.01850689, 0.00691839, 0.01256138, 0.01617932, 0.01660576, 0.00980062, 0.01346942, 0.00652236, 0.01395521, 0.0135509, 0.0175605, 0.01087281, 0.02229546, 0.00582061, 0.02248891, 0.02161518, 0.02399859, 0.01518755, 0.01653012, 0.00427115, 0.01320021, 0.01077724, 0.00911919, 0.00657941, 0.01243135, 0.00241733, 0.01520783, 0.00968119, 0.00992039, 0.00690619, 0.01781573, 0.00336353, 0.02188523, 0.01267792, 0.01197513, 0.01062546, 0.01418512, 0.00528276, 0.01919042, 0.01274686, 0.01398911, 0.01182075, 0.0132162, 0.0046198, 0.01702701, 0.00959488, 0.00912096, 0.00734177, 0.01043688, 0.00408077, 0.01524412, 0.00933551, 0.00833621, 0.00787598, 0.01571675, 0.00257701, 0.01044919, 0.00693699, 0.00843793, 0.00574968, 0.01012772, 0.00252695, 0.00560967, 0.00389025, 0.00581515, 0.00421207, 0.00484628, 0.00191576, 0.00497872, 0.00431246, 0.00694246, 0.00462423, 0.00483511, 0.00209133, 0.00451022, 0.00403978, 0.00492121, 0.00380424, 0.00510176, 0.00243899, 0.00739763, 0.00535462, 0.00409264, 0.00364604, 0.01021815, 0.00230731, 0.00890583, 0.00801964, 0.00505134, 0.00582787, 0.01101015, 0.00205285, 0.00724685, 0.00523032, 0.00596131, 0.00683295, 0.01409058, 0.00204349, 0.00821572, 0.00715481, 0.0082272, 0.00632135, 0.01486389, 0.00297409, 0.00960884, 0.00826424, 0.01172531, 0.00978975, 0.01368478, 0.00259977, 0.00717695, 0.00690965, 0.00991471, 0.00500567, 0.01920814, 0.00152442, 0.00460275, 0.00454131, 0.00773769, 0.00450475, 0.01562935, 0.00319324, 0.01174907, 0.00823594, 0.01241017, 0.01014638, 0.01552099, 0.00414851, 0.01193266, 0.01165108, 0.00878971, 0.0068318, 0.00908204, 0.00248994, 0.00791242, 0.01374793, 0.00748964, 0.01078864, 0.01698614, 0.00304809, 0.00691093, 0.01899366, 0.00787776, 0.00804235, 0.00944087, 0.0021835, 0.00816291, 0.01094733, 0.01133243, 0.0092659, 0.01672274, 0.0039509, 0.01591274, 0.02185553, 0.01520496, 0.02353746, 0.02068637, 0.01102231, 0.02054997, 0.01574306, 0.0159113, 0.02756369, 0.01533756, 0.0042245, 0.01948697, 0.00976956, 0.00764341, 0.0076333, 0.01668379, 0.00347067, 0.01208117, 0.00927122, 0.00751702, 0.01570204, 0.02141801, 0.00799664, 0.01943996, 0.0063026, 0.00652743, 0.00956731, 0.01894031, 0.00380068, 0.01033331, 0.01220719, 0.00821237, 0.00874433, 0.0091395, 0.00446638, 0.00943018, 0.01071669, 0.00703234, 0.00901328, 0.01276329, 0.00313105, 0.01067856, 0.00820988, 0.00807776, 0.01064422, 0.01567614, 0.004276, 0.02890236, 0.01404086, 0.02268101, 0.01379854, 0.0379772, 0.00417771, 0.03943617, 0.02625727, 0.02373128, 0.02028586, 0.03438442, 0.00472102, 0.02730044, 0.03591294, 0.02807967, 0.02493687, 0.03914813, 0.00839948, 0.04696023, 0.04463547, 0.02523692, 0.01820046, 0.03211373, 0.0096654, 0.03017342, 0.01821915, 0.01090457, 0.00740486, 0.02223886, 0.00551785, 0.0159837, 0.00600899, 0.00850432, 0.0077185, 0.01756755, 0.00722742, 0.01354496, 0.00658872, 0.01108955, 0.01126403, 0.0233317, 0.01040338, 0.02173952, 0.01130075, 0.0141151, 0.0128194, 0.03209874, 0.01014863, 0.02393308, 0.02180727, 0.02211292, 0.0126625, 0.03326852, 0.00832795, 0.01854789, 0.01183542, 0.01963671, 0.01761603, 0.03047432, 0.00832265, 0.03252764, 0.01566559, 0.02108319, 0.01809204, 0.03196428, 0.00864422, 0.02141725, 0.01621474, 0.01285013, 0.01951147, 0.03773515, 0.0111469, 0.01886999, 0.02051008, 0.01316782, 0.01630883, 0.02919363, 0.00907541, 0.01066483, 0.01512154, 0.01351104, 0.01053533, 0.02353361, 0.00571313, 0.00789223, 0.01590084, 0.01231793, 0.00946056, 0.0200588, 0.00498293, 0.01491218, 0.01546556, 0.01068106, 0.00866621, 0.01996757, 0.00525186, 0.01398828, 0.00892801, 0.00811147, 0.00808192, 0.01485285, 0.00691407, 0.00962286, 0.00674152, 0.00584872, 0.00737594, 0.01338646, 0.00633269, 0.00976951, 0.00603567, 0.00956688, 0.01079305, 0.02582845, 0.00983193, 0.01892668, 0.01804601, 0.02401223, 0.01731819, 0.03175819, 0.01297367, 0.0243132, 0.01816345, 0.01924155, 0.0110731, 0.02190633, 0.00654518, 0.01011398, 0.00688237, 0.00647783, 0.00441784, 0.01072813, 0.00249199, 0.00563948, 0.00546848, 0.00709698, 0.00449885, 0.00993906, 0.00263436, 0.00520335, 0.00498758, 0.00642623, 0.0030646, 0.00963351, 0.00328355, 0.0051868, 0.00542748, 0.00547071, 0.00375388, 0.00710526, 0.00427093, 0.00723524, 0.0083768, 0.00652596, 0.00446645, 0.01105995, 0.00348223, 0.00758783, 0.00586323, 0.00773255, 0.00539684, 0.00876593, 0.0025214, 0.00803066, 0.00588765, 0.00662865, 0.00562554, 0.0090779, 0.00284268, 0.00666432, 0.00656598, 0.0056462, 0.00487003, 0.00996762, 0.00191217, 0.00631799, 0.0064932, 0.00424444, 0.00574862, 0.01080534, 0.00623275, 0.0071725, 0.00846607, 0.00558751, 0.00594828, 0.0136344, 0.00664801, 0.00737382, 0.00989873, 0.00710837, 0.00390239, 0.00907609, 0.00460105, 0.00710539, 0.00754231, 0.00643927, 0.00521439, 0.00957956, 0.01625587, 0.00703685, 0.01224358, 0.01413822, 0.00970199, 0.00965923, 0.01326912, 0.00957439, 0.01454924, 0.01830384, 0.01041986, 0.00986223, 0.00745108, 0.01170318, 0.01023174, 0.02006067, 0.01023031, 0.00919002, 0.00827924, 0.0133925, 0.00875997, 0.01629207, 0.01071412, 0.00896794, 0.01367504, 0.01798633, 0.00905202, 0.01283133, 0.01248537, 0.01105823, 0.01209299, 0.01811047, 0.01139499, 0.01419204, 0.01304044, 0.01066907, 0.01297795, 0.0231707, 0.014606, 0.01782316, 0.01825392, 0.01147439, 0.01152317, 0.02566131, 0.01497735, 0.02073097, 0.02483035, 0.01898177, 0.0119671, 0.02355542, 0.01547834, 0.02915415, 0.0220755, 0.02813556, 0.0306953, 0.02505978, 0.02391003, 0.02664799, 0.02511672, 0.03074204, 0.02088653, 0.02224556, 0.01426315, 0.01496347, 0.01530516, 0.01331289, 0.0099676, 0.02083901, 0.01463189, 0.0133796, 0.01197579, 0.0181337, 0.0127839, 0.03306032, 0.02080434, 0.01560524, 0.01686537, 0.01058992, 0.01829401, 0.01793173, 0.0122045, 0.01172181, 0.02035137, 0.00716587, 0.01000971, 0.01087279, 0.00656429, 0.00709547, 0.0102337, 0.01725403, 0.01090291, 0.0085415, 0.00897203, 0.00433962, 0.01032443, 0.01320181, 0.00541612, 0.00831848, 0.00693469, 0.00864789, 0.00915764, 0.00937875, 0.0053903, 0.00770237, 0.0044383, 0.00293813, 0.00841405, 0.00685175, 0.00620055, 0.01080371, 0.00547449, 0.00337954, 0.00855829, 0.01014448, 0.00707986, 0.01483628, 0.00746909, 0.00486391, 0.00602227, 0.00529678, 0.00503938, 0.00663868, 0.00515517, 0.00672633, 0.0073095, 0.00519183, 0.00615313, 0.00483853, 0.00697637, 0.01025169, 0.0098573, 0.00482054, 0.0045715, 0.00478968, 0.00542815, 0.00736505, 0.00471378, 0.00302378, 0.00289932, 0.00362422, 0.00319709, 0.00514483, 0.00566607, 0.00243009, 0.00222618, 0.00508922, 0.0035039, 0.00383434, 0.00365741, 0.00230243, 0.0026118, 0.00402928, 0.00334686, 0.00442718, 0.00443095, 0.00285594, 0.00287794, 0.00470853, 0.00444089, 0.00454012, 0.00406009, 0.00251936, 0.00240408, 0.0062789, 0.00578281, 0.00459867, 0.00352697, 0.00411879, 0.00248082, 0.00648908, 0.01090519, 0.00326373, 0.00391282, 0.00469306, 0.00307968, 0.00752207, 0.00944944, 0.0021392, 0.00303201, 0.00179014, 0.00486308, 0.00550987, 0.00908702, 0.00266772, 0.00445402, 0.00452114, 0.00276114, 0.00328774, 0.00612871, 0.00416042, 0.00245861, 0.00337357, 0.004066, 0.00456437, 0.00813686, 0.00436665, 0.0040593, 0.00548897, 0.00384577, 0.00727876, 0.00931201, 0.00434276, 0.00444868, 0.00496089, 0.00517988, 0.00603209, 0.00652538, 0.00507322, 0.0053044, 0.00718346, 0.00571244, 0.00778428, 0.01009579, 0.00894382, 0.00962228, 0.0084267, 0.00696865, 0.0099049, 0.01299916, 0.01238718, 0.01114108, 0.01492482, 0.00845608, 0.01063903, 0.01364435, 0.0154351, 0.01558531, 0.01126344, 0.00825083, 0.01406967, 0.01808249, 0.01534094, 0.01482936, 0.00975589, 0.00833009, 0.01288018, 0.00882204, 0.00908187, 0.0085429, 0.00974538, 0.00553511, 0.0094259, 0.00463744, 0.00260062, 0.00415822, 0.00433717, 0.00325696, 0.00357875, 0.00299728, 0.00303545, 0.0044559, 0.0050454, 0.00431386, 0.0068813, 0.0085386, 0.00807548, 0.00631207, 0.00989121, 0.00532343, 0.00753792, 0.00626746, 0.00645762, 0.00646486, 0.00602957, 0.00296388, 0.00366035, 0.00303438, 0.00236772, 0.00388, 0.00577752, 0.00327086, 0.00384997, 0.00420734, 0.00461881, 0.00585376, 0.00667311, 0.00460756, 0.00476941, 0.00453852, 0.00587158, 0.00419457, 0.00470102, 0.00506129, 0.0044059, 0.00564289, 0.00623295, 0.00318309, 0.00378618, 0.00475373, 0.00402351, 0.00325621, 0.00675925, 0.00484565, 0.0064533, 0.00409061, 0.00454934, 0.00312583, 0.00435221, 0.00466095, 0.00405471, 0.00465026, 0.00420446, 0.00289846, 0.00410541, 0.0041518, 0.00379596, 0.00430393, 0.00440382, 0.00304755, 0.00457936, 0.00431915, 0.0063348, 0.00337913, 0.00356638, 0.00359843, 0.00505234, 0.00471451, 0.0058363, 0.00469684, 0.00606394, 0.00629286, 0.00428225, 0.00339858, 0.00572824, 0.00566397, 0.00515532, 0.00437651, 0.00246132, 0.00454609, 0.00436762, 0.00441908, 0.00269942, 0.00339565, 0.00193575, 0.00175977, 0.00399056, 0.00242597, 0.00305415, 0.00512652, 0.00282758, 0.00279141, 0.00571799, 0.00196676, 0.00253253, 0.00262001, 0.00180784, 0.00251861, 0.00292965, 0.00216827, 0.00219433, 0.00188599, 0.00182011, 0.0034509, 0.00247762, 0.00185213, 0.00226542, 0.00201671, 0.00172553, 0.00103605, 0.00197467, 0.00155619, 0.00258191, 0.00297285, 0.00428882, 0.0019355, 0.006409, 0.00631936, 0.00920482, 0.00859643, 0.01623305, 0.0078872, 0.00684921, 0.0035947, 0.0019956, 0.00183913, 0.00353498, 0.00304197, 0.00299126, 0.00344924, 0.00259103, 0.00117512, 0.00161764, 0.00287454, 0.00347713, 0.00362387, 0.00345193, 0.00264667, 0.00192316, 0.00392462, 0.00414104, 0.00656963, 0.0040561, 0.00286296, 0.00375677, 0.00528566, 0.00462992, 0.00412041, 0.00334719, 0.00215411, 0.00206455, 0.00286618, 0.00223539, 0.0035941, 0.00276385, 0.00329325, 0.0025931, 0.00415571, 0.00931631, 0.00613315, 0.00636515, 0.00552863, 0.00854208, 0.01215397, 0.02517178, 0.01248472, 0.00861069, 0.00591991, 0.01050817, 0.01003172, 0.02913772, 0.00848414, 0.00719191, 0.0070492, 0.00731917, 0.00741502, 0.02727062, 0.01089065, 0.00876428, 0.00819498, 0.01472706, 0.01976779, 0.03839918, 0.01469859, 0.01157117, 0.0098476, 0.01292738, 0.01691751, 0.03823331, 0.01428322, 0.01096331, 0.01243837, 0.01006381, 0.01159253, 0.02497419, 0.01174953, 0.00900794, 0.01305977, 0.01324927, 0.0113377, 0.02320409, 0.01721978, 0.0090118, 0.01435914, 0.01104303, 0.01210241, 0.02100112, 0.01386138, 0.01478223, 0.01079608, 0.01392919, 0.0178119, 0.02358931, 0.02036091, 0.0221017, 0.02838235, 0.03873058, 0.02584921, 0.03362486, 0.0170257, 0.01475428, 0.01051982, 0.02299592, 0.01889628, 0.02774873, 0.01381148, 0.02036753, 0.01570928, 0.02400941, 0.01950224, 0.03373225, 0.01827729, 0.02814888, 0.02129913, 0.03563223, 0.01752922, 0.0278699, 0.01440903, 0.01950207, 0.01866608, 0.03829437, 0.01991555, 0.02922205, 0.01582307, 0.02489256, 0.01732204, 0.0309292, 0.022732, 0.03700443, 0.01826235, 0.02060216, 0.01609837, 0.01782356, 0.02100003, 0.02367487, 0.01471359, 0.01600154, 0.0203578, 0.02221767, 0.0228291, 0.02574336, 0.01862903, 0.01429326, 0.0161188, 0.02532927, 0.02630867, 0.02960111, 0.01778303, 0.01496515, 0.01311622, 0.02333508, 0.03210813, 0.02852537, 0.02284606, 0.02109631, 0.01718211, 0.0254738, 0.02530246, 0.02656899, 0.01900287, 0.0228631, 0.02186332, 0.01746653, 0.02275699, 0.02186522, 0.01899464, 0.0254574, 0.01620738, 0.01962225, 0.0268276, 0.02327655, 0.01898048, 0.02312705, 0.01808011, 0.02732582, 0.02533759, 0.0272087, 0.02423897, 0.02418844, 0.01757595, 0.02752143, 0.02516651, 0.02697452, 0.0232683, 0.03166948, 0.02466236, 0.03074289, 0.03432667, 0.0355892, 0.02726659, 0.01635395, 0.02398208, 0.02689921, 0.03305556, 0.04040227, 0.02530036, 0.03289869, 0.02038687, 0.01962983, 0.02403349, 0.03068056, 0.02404147, 0.02894717, 0.01548586, 0.02280329, 0.02433256, 0.03133569, 0.02357943, 0.03071768, 0.02565009, 0.02898086, 0.0324553, 0.03849334, 0.02195391, 0.03233114, 0.0242678, 0.05274699, 0.0334822, 0.04188844, 0.02294539, 0.05207246, 0.02921013, 0.05068915, 0.03152163, 0.03626584, 0.02395973, 0.04187896, 0.02959815, 0.04414118, 0.03363544, 0.03536805, 0.02545411, 0.03779717, 0.03080043, 0.04559142, 0.0405765, 0.03706905, 0.02315643, 0.0317207, 0.02949945, 0.03559237, 0.0293933, 0.03079451, 0.01676049, 0.03349595, 0.03016835, 0.03014573, 0.02128155, 0.02617234, 0.01510169, 0.0296728, 0.03155937, 0.02736725, 0.02024518, 0.02051673, 0.01444315, 0.02746354, 0.02588821, 0.02251955, 0.02065805, 0.01940555, 0.01316088, 0.02609481, 0.03015045, 0.01753379, 0.01520216, 0.01551006, 0.01059003, 0.01867714, 0.01896857, 0.01438557, 0.00680734, 0.00932252, 0.00834431, 0.01390741, 0.01977713, 0.00860995, 0.00493088, 0.00670188, 0.00621402, 0.00824684, 0.01112023, 0.00527617, 0.00344593, 0.00465236, 0.00431159, 0.0052849, 0.00993106, 0.00354562, 0.00223598, 0.0031317, 0.00378377, 0.00525938, 0.01084558, 0.00321089, 0.00333205, 0.00400596, 0.00439547, 0.00660351, 0.01208406, 0.00362842, 0.00183635, 0.00229116, 0.00357561, 0.00322963, 0.01085808, 0.00238643, 0.00119302, 0.00236514, 0.00364226, 0.00255588, 0.00681808, 0.00131097, 0.000726952858, 0.00177992857, 0.00268835, 0.00165737, 0.00412113778, 0.000884631649, 0.000539916626, 0.001308223, 0.00189661, 0.0010536, 0.00457932055, 0.000781308452, 0.000657816301, 0.000871056458, 0.00163255, 0.00103991, 0.00471274508, 0.000707705389, 0.00109059, 0.00180419, 0.0024509381, 0.000894668046, 0.00548543083, 0.000851511664, 0.000981459976, 0.00135048921, 0.00172464806, 0.000714997353, 0.00387825607, 0.000573865371, 0.000819216657, 0.00139711204, 0.00153284834, 0.000638974307, 0.00456108991, 0.000469811435, 0.00100939791, 0.000978617696, 0.00207461137, 0.000888517534, 0.00695675, 0.00113729, 0.00130517, 0.00188991, 0.00249589887, 0.00096694543, 0.0043177, 0.00101997, 0.000717486953, 0.00267051044, 0.00331223, 0.00104343, 0.00377436611, 0.000649194058, 0.00096794276, 0.0013308808, 0.00203794613, 0.000748911698, 0.00406360207, 0.000486960897, 0.000735387148, 0.00118436792, 0.00190814608, 0.000984148122, 0.00399375, 0.00117718, 0.000886043359, 0.00263638934, 0.00398289, 0.00145523, 0.00401838, 0.00105698, 0.00099945, 0.00216169, 0.00256152009, 0.000955202617, 0.00412463, 0.00127407, 0.000815623556, 0.00261650886, 0.00300721, 0.00116779, 0.00490024081, 0.000864072819, 0.00108892, 0.00322143, 0.00376587, 0.0016176, 0.00366687076, 0.000621283543, 0.000738054281, 0.00308107957, 0.00353371, 0.00147239, 0.00313215028, 0.000573416299, 0.000883457367, 0.00301461271, 0.00466913, 0.00157587, 0.00319344364, 0.000830468663, 0.000920287741, 0.0022711549, 0.0031454, 0.00113665, 0.00303602754, 0.000643585692, 0.000794082764, 0.00201746542, 0.002305, 0.001207, 0.00344159012, 0.000422577374, 0.000728088897, 0.00254432322, 0.0014874537, 0.000844674592, 0.00202627317, 0.000307155977, 0.000248463795, 0.000694914837, 0.00183466496, 0.000934823242, 0.00118751929, 0.000442413264, 0.000504380616, 0.00165143562, 0.00210481463, 0.000778689806, 0.00120971072, 0.000736715971, 0.000484563061, 0.00107852754, 0.00222631264, 0.000786715536, 0.00172150228, 0.000674724637, 0.00062432891, 0.00127143541, 0.00211056, 0.00114816, 0.0025042, 0.00103698, 0.00080490479, 0.00304601691, 0.00436734, 0.00160934, 0.00253633456, 0.000836123712, 0.000672748603, 0.00194607989, 0.00318357, 0.00107553, 0.00242269598, 0.000624259585, 0.000557158201, 0.00243354379, 0.00314139, 0.00108817, 0.00242474792, 0.000573516532, 0.000494968961, 0.00205471343, 0.00321229, 0.00156473, 0.00294202403, 0.000612519623, 0.000488667167, 0.00253463862, 0.00465023, 0.0013621, 0.00314039434, 0.000890763826, 0.000569759344, 0.00371197448, 0.00471403, 0.00138795, 0.00322133093, 0.000779850467, 0.000519796624, 0.00286274264, 0.0053323, 0.00163372, 0.00312601635, 0.000869450276, 0.000487014797, 0.00395576796, 0.00744003, 0.00186485, 0.00663192105, 0.000989458058, 0.000651474285, 0.00422476558, 0.00632544, 0.00208468, 0.00558695, 0.00118437, 0.000717795745, 0.00350565161, 0.00656988, 0.00196802, 0.00649421, 0.00113314, 0.000828521966, 0.00409972994, 0.00686633, 0.00230489, 0.00617859, 0.00105446, 0.000861709821, 0.00402242457, 0.00546393, 0.00225108, 0.00496970955, 0.000997248804, 0.000716949406, 0.00246107951, 0.00506281, 0.00182427, 0.00508125, 0.00106191, 0.000756149588, 0.00237734662, 0.00447047, 0.00266079, 0.00618127, 0.00131516, 0.000766173122, 0.00250607985, 0.00513265, 0.00253365, 0.00622846, 0.00106689, 0.000710157561, 0.00223736651, 0.00506174, 0.00190715, 0.00496644, 0.00126884, 0.000861736538, 0.00357505679, 0.0048877, 0.00220452, 0.00461814, 0.00163703, 0.00105107, 0.00284154, 0.00450876, 0.00212627, 0.0050746, 0.00179439, 0.00104305, 0.00352452, 0.00586841, 0.00202153, 0.00671269, 0.00222623, 0.00171825, 0.00600377, 0.00782042, 0.00293573, 0.00680524, 0.00273051, 0.00179691, 0.00444665, 0.0051472, 0.00272568, 0.00456062, 0.00240305, 0.00207859, 0.00424275, 0.0049676, 0.00205554, 0.00434965, 0.00169232, 0.00162354, 0.00419619, 0.0045637, 0.00147276, 0.00421949, 0.00155128, 0.00174214, 0.00419015, 0.00487071, 0.00170833, 0.00597318, 0.00224124, 0.00118161, 0.00273255, 0.00466301, 0.00154874, 0.00526365, 0.00191968, 0.00169357, 0.00366382, 0.00364546, 0.00206356, 0.00410578, 0.00259618, 0.00229382, 0.00452775, 0.00441828, 0.00233462, 0.00440555, 0.00271759, 0.00210957, 0.00378375, 0.00476938, 0.00249625, 0.00638086, 0.00284068, 0.00192386, 0.00473238, 0.00549594, 0.0025307, 0.00640071, 0.00287119, 0.00206543, 0.00383572, 0.00469136, 0.00231674, 0.0040977, 0.00198107, 0.00133307, 0.00276016, 0.00438859, 0.00243661, 0.00580942, 0.00234701, 0.00179337, 0.00350975, 0.00407395, 0.00193037, 0.00417318, 0.00160028, 0.00139239, 0.00298134, 0.00340146, 0.00190235, 0.00286539, 0.00142206, 0.000990212546, 0.00152556913, 0.00161454, 0.00129236, 0.00234438, 0.00129212]
},
"lncRNA":
{"first": [0.693966985, 0.816090167, 0.804170966, 0.699296474, 0.755765378, 0.77064389, 0.722195983, 0.833145857, 0.81837523, 0.729073822, 0.76318121, 0.751324177, 0.736881435, 0.8211146, 0.813780606, 0.719597995, 0.753869832, 0.738831699, 0.709395289, 0.807479262, 0.790413201, 0.590316355, 0.704546094, 0.736003697, 0.720712245, 0.824492633, 0.782687187, 0.593670309, 0.7403422, 0.743141413, 0.727843761, 0.826541483, 0.799297869, 0.608508825, 0.743030131, 0.752553999, 0.736082852, 0.830294251, 0.800248265, 0.592464507, 0.741879463, 0.739236176, 0.732176065, 0.823333859, 0.794792652, 0.573506773, 0.731398046, 0.73856014, 0.74311167, 0.824828088, 0.7856372, 0.572076917, 0.738493264, 0.751665056, 0.746481597, 0.81884855, 0.764327228, 0.55221504, 0.710490823, 0.745683551, 0.758179247, 0.822549164, 0.741814256, 0.549859226, 0.715668499, 0.753308415, 0.768410206, 0.832485378, 0.74769932, 0.548346221, 0.706625223, 0.756487548, 0.770095468, 0.833590984, 0.756677926, 0.561284781, 0.715453863, 0.739530087, 0.756931126, 0.824508727, 0.764906108, 0.5401516, 0.69843644, 0.71402818, 0.731663287, 0.820429146, 0.746578634, 0.536761343, 0.718771696, 0.700164199, 0.726891696, 0.814255476, 0.747853696, 0.508028746, 0.696265697, 0.686563671, 0.727971435, 0.809490561, 0.744320393, 0.507276475, 0.691737294, 0.658904314, 0.706814051, 0.79784292, 0.73035419, 0.501103163, 0.681124449, 0.655058801, 0.71486789, 0.789964259, 0.722683072, 0.495146126, 0.671849847, 0.657096148, 0.709439576, 0.789123297, 0.72010994, 0.512321413, 0.678708792, 0.658834159, 0.710277915, 0.783049047, 0.722042799, 0.510346353, 0.681711853, 0.666172266, 0.71555084, 0.777427077, 0.70697552, 0.512449861, 0.675721705, 0.639950454, 0.717856348, 0.768209994, 0.691041887, 0.493469745, 0.669056594, 0.625052452, 0.702394903, 0.763982177, 0.69232589, 0.484415919, 0.661218643, 0.591956556, 0.707810462, 0.75711244, 0.71588403, 0.46239558, 0.6729013, 0.624689281, 0.701955736, 0.7677191, 0.7213256, 0.465609014, 0.70223546, 0.625589371, 0.706194639, 0.767944574, 0.715437651, 0.476738781, 0.687606275, 0.632351041, 0.705630183, 0.76570797, 0.714835107, 0.496421993, 0.711680353, 0.646837234, 0.720653415, 0.776202619, 0.707785606, 0.496634781, 0.687286437, 0.664113224, 0.725048125, 0.785842657, 0.705099523, 0.518678427, 0.685240388, 0.675196767, 0.73286289, 0.792113245, 0.717145026, 0.513750494, 0.684454679, 0.680019438, 0.718502104, 0.78950119, 0.697184026, 0.491739035, 0.672009528, 0.667837799, 0.716972232, 0.784424424, 0.690734446, 0.474270761, 0.677362323, 0.650642216, 0.702855289, 0.775963485, 0.705893278, 0.47000879, 0.677720785, 0.653905094, 0.695739627, 0.770927966, 0.707576394, 0.471673787, 0.677270114, 0.653487086, 0.691217422, 0.749291658, 0.713614106, 0.465323776, 0.703610539, 0.67987144, 0.722181857, 0.779391646, 0.713253081, 0.489835829, 0.700506985, 0.692942321, 0.725981951, 0.787091494, 0.697455227, 0.498685956, 0.692323685, 0.694530427, 0.742113113, 0.789553344, 0.711854398, 0.516368985, 0.701678693, 0.695224702, 0.743898034, 0.771140456, 0.714292705, 0.528083742, 0.706966698, 0.6913867, 0.739831567, 0.78238833, 0.749055684, 0.54997927, 0.714618087, 0.696334064, 0.748016179, 0.793318927, 0.766293287, 0.579668045, 0.713228941, 0.69960779, 0.753845036, 0.79957515, 0.755533338, 0.557879388, 0.687363565, 0.693861425, 0.737359285, 0.799994648, 0.749131739, 0.555887103, 0.69424063, 0.695438087, 0.736791074, 0.79408747, 0.754298091, 0.539534032, 0.662259936, 0.681736171, 0.734196603, 0.78448135, 0.7462686, 0.5588281, 0.6718504, 0.688988805, 0.709132016, 0.776745975, 0.747872055, 0.548396766, 0.678436279, 0.698361635, 0.716096163, 0.793108, 0.7493466, 0.578600109, 0.684592068, 0.707273662, 0.73386544, 0.80126894, 0.7691499, 0.60920465, 0.705468118, 0.711636901, 0.738754809, 0.79933697, 0.7742237, 0.627725959, 0.702747941, 0.724932373, 0.727151215, 0.78736937, 0.759830594, 0.619632185, 0.678726017, 0.684102416, 0.731788218, 0.7812868, 0.7449823, 0.619843006, 0.684303761, 0.686227739, 0.697464466, 0.787947834, 0.753751516, 0.629443467, 0.692090213, 0.68310231, 0.693293691, 0.792316258, 0.759248614, 0.653075516, 0.688693821, 0.683906376, 0.703018188, 0.802311182, 0.775141954, 0.662168741, 0.691798568, 0.694903314, 0.716461837, 0.809179008, 0.772990048, 0.6536781, 0.7048439, 0.696810186, 0.715844631, 0.806714058, 0.76357317, 0.638371468, 0.694973886, 0.697331846, 0.706047893, 0.798535585, 0.75547117, 0.629147112, 0.687339604, 0.714629233, 0.704176784, 0.792192996, 0.749928892, 0.62762922, 0.697059691, 0.713293791, 0.695485115, 0.795698881, 0.752748609, 0.628199875, 0.684599876, 0.701326609, 0.697973609, 0.806468, 0.75506395, 0.6353574, 0.6981753, 0.653475881, 0.684073567, 0.804425061, 0.73933351, 0.61886686, 0.6934135, 0.649315, 0.67233789, 0.801758766, 0.746140718, 0.614981771, 0.693307817, 0.691059232, 0.700318754, 0.811666727, 0.748645425, 0.610981941, 0.702452421, 0.684488654, 0.673720419, 0.794891715, 0.748635173, 0.555784166, 0.704474866, 0.704299033, 0.702666521, 0.800237298, 0.758480191, 0.583183587, 0.709577322, 0.682616711, 0.694157183, 0.806471288, 0.762725532, 0.56723398, 0.691717684, 0.650317192, 0.695141017, 0.798549354, 0.753912747, 0.586825669, 0.715299487, 0.663149536, 0.711979568, 0.815658569, 0.757476807, 0.594502568, 0.704613507, 0.638925672, 0.703383327, 0.8169595, 0.735011876, 0.584471285, 0.671853483, 0.62753886, 0.689382553, 0.788815916, 0.682846129, 0.518328309, 0.667267442, 0.635721803, 0.67556411, 0.769492328, 0.672932863, 0.50628072, 0.674350202, 0.615806103, 0.651506424, 0.7536093, 0.66993463, 0.54139483, 0.682332456, 0.626677454, 0.664945066, 0.775672197, 0.688796401, 0.55731231, 0.663610101, 0.648997545, 0.69960618, 0.790193856, 0.682724595, 0.553126454, 0.674926639, 0.613273323, 0.683856666, 0.757854462, 0.665167034, 0.551713228, 0.679179907, 0.601216435, 0.67195791, 0.767741501, 0.677090645, 0.55134964, 0.687974989, 0.595794678, 0.638779283, 0.753413379, 0.671544015, 0.526832461, 0.694241107, 0.586951137, 0.663417757, 0.773718119, 0.692745507, 0.550441682, 0.679982364, 0.582348645, 0.604842067, 0.748460531, 0.665512443, 0.52728647, 0.661433697, 0.599673748, 0.603181005, 0.769643843, 0.6630463, 0.502487063, 0.668445945, 0.594632685, 0.582197428, 0.77099973, 0.679604113, 0.543803632, 0.694230974, 0.649185658, 0.655150473, 0.792829156, 0.704995692, 0.560939074, 0.699353039, 0.640742242, 0.632660091, 0.779761076, 0.684101284, 0.550778449, 0.699272096, 0.612199306, 0.636315763, 0.786884785, 0.694795668, 0.555722833, 0.707603216, 0.607216656, 0.649293303, 0.809240222, 0.709241569, 0.584371805, 0.716201365, 0.603603005, 0.642185688, 0.806757569, 0.710671186, 0.610060096, 0.730353892, 0.634128034, 0.653969049, 0.830662429, 0.745669842, 0.639586627, 0.741076589, 0.637955368, 0.677247822, 0.832334936, 0.737652004, 0.64083755, 0.748027802, 0.642110586, 0.691037297, 0.830346107, 0.727366209, 0.658336878, 0.727902174, 0.62983799, 0.6466676, 0.813235462, 0.701410174, 0.630852938, 0.696631014, 0.604806185, 0.648398697, 0.801345944, 0.719500363, 0.652911603, 0.719464779, 0.598887026, 0.675663233, 0.826556027, 0.768807948, 0.684747815, 0.734401703, 0.622625947, 0.679885983, 0.822622597, 0.776869833, 0.659290135, 0.72328186, 0.605117798, 0.677628338, 0.789167821, 0.758350313, 0.626447439, 0.722685575, 0.628433108, 0.668145835, 0.796581686, 0.767013431, 0.62064898, 0.744026601, 0.659606636, 0.690550745, 0.802941144, 0.783565044, 0.645052493, 0.75160408, 0.645077467, 0.674567521, 0.821120143, 0.803867579, 0.623255551, 0.686466515, 0.611875892, 0.628427267, 0.811484456, 0.788461983, 0.642600656, 0.691236377, 0.606444597, 0.586912096, 0.790838063, 0.756458819, 0.614663422, 0.625785649, 0.570255816, 0.51097852, 0.735135257, 0.743319035, 0.605759382, 0.613428533, 0.544528604, 0.472233534, 0.747903466, 0.748963833, 0.606890142, 0.634527922, 0.595257342, 0.535398483, 0.77227968, 0.746173739, 0.626854181, 0.693086803, 0.623051584, 0.558302045, 0.776771665, 0.74254173, 0.586227, 0.694426119, 0.601320446, 0.501380384, 0.744190454, 0.701319814, 0.577839613, 0.63929522, 0.622368515, 0.567041457, 0.763801873, 0.654594362, 0.600456476, 0.63960427, 0.641236186, 0.576348245, 0.771794915, 0.672550857, 0.624370039, 0.646175265, 0.637365162, 0.532104194, 0.762456536, 0.630119681, 0.607532203, 0.613488138, 0.628572881, 0.48597753, 0.738860607, 0.634229064, 0.633817375, 0.640152216, 0.645359755, 0.513706028, 0.751689076, 0.659690142, 0.63642031, 0.627810061, 0.655311584, 0.520803034, 0.753234565, 0.641478896, 0.639334202, 0.605355561, 0.647380412, 0.436365604, 0.732084274, 0.635870397, 0.62005645, 0.586538851, 0.629877687, 0.405335933, 0.724178553, 0.608491242, 0.585749328, 0.553568602, 0.607748687, 0.427318245, 0.736559451, 0.625961423, 0.6106876, 0.61645895, 0.642591536, 0.437334299, 0.761039197, 0.6453017, 0.570765913, 0.595378876, 0.648240685, 0.459623039, 0.742276073, 0.628638446, 0.570580304, 0.608372271, 0.640074551, 0.444692612, 0.732367277, 0.619345248, 0.56285423, 0.610878408, 0.647747219, 0.4699063, 0.738701463, 0.640320837, 0.57023108, 0.619122684, 0.645714402, 0.506955028, 0.732114971, 0.645463169, 0.553429902, 0.603761137, 0.641326547, 0.497967243, 0.73056519, 0.644378662, 0.548366547, 0.597268462, 0.654823184, 0.539813459, 0.741894543, 0.65336293, 0.564828455, 0.564101458, 0.640301704, 0.540029526, 0.751386583, 0.660081208, 0.585799515, 0.57727921, 0.655542552, 0.511945367, 0.743587315, 0.638168037, 0.578385055, 0.554960251, 0.650118172, 0.504882157, 0.733136177, 0.613704383, 0.580967307, 0.568758309, 0.656347811, 0.505482972, 0.725133479, 0.619041979, 0.58190608, 0.55607146, 0.663064122, 0.504988253, 0.738049507, 0.637656868, 0.598374963, 0.550896645, 0.652548373, 0.482261568, 0.742332399, 0.636226773, 0.581554174, 0.566903949, 0.644633412, 0.491970778, 0.742499113, 0.640687823, 0.589670956, 0.576289177, 0.647817373, 0.477471113, 0.734314561, 0.608879566, 0.577056825, 0.566214144, 0.65518415, 0.500600696, 0.744170487, 0.609082997, 0.592041254, 0.57490021, 0.648661435, 0.512384415, 0.744182348, 0.623648286, 0.597845674, 0.572066903, 0.640203118, 0.542195857, 0.758798182, 0.631284416, 0.6088805, 0.5529046, 0.639653683, 0.551656067, 0.725610316, 0.593455791, 0.574247301, 0.559370995, 0.655255497, 0.552729428, 0.737922847, 0.592592835, 0.565443516, 0.553701878, 0.674374104, 0.549199998, 0.717851758, 0.61751157, 0.573712289, 0.556802452, 0.673343956, 0.54592514, 0.718484819, 0.607923865, 0.5838068, 0.58068943, 0.700383484, 0.557948411, 0.732800007, 0.629743755, 0.59671724, 0.5815704, 0.672443032, 0.545564115, 0.731266141, 0.629552305, 0.587552547, 0.576191604, 0.667346299, 0.529409647, 0.732217431, 0.647947371, 0.59259844, 0.5763522, 0.671601534, 0.547509968, 0.72798806, 0.6684945, 0.59816074, 0.5751852, 0.677816927, 0.546705902, 0.752198696, 0.671981156, 0.6274993, 0.5927106, 0.69971168, 0.552041054, 0.763521194, 0.652876377, 0.661488533, 0.601293504, 0.7098037, 0.568666339, 0.773067474, 0.658032537, 0.685103416, 0.576394558, 0.702250659, 0.572657168, 0.781489313, 0.658384323, 0.665179074, 0.607484937, 0.745939314, 0.595492065, 0.804926932, 0.643161356, 0.63745934, 0.568121, 0.723324895, 0.575294316, 0.783682466, 0.610108078, 0.605704129, 0.539405465, 0.707180023, 0.574111938, 0.766884387, 0.616208971, 0.61819834, 0.52721983, 0.683780253, 0.585663974, 0.76546526, 0.6220025, 0.6207888, 0.5301605, 0.694660902, 0.588163495, 0.76896715, 0.64019585, 0.657720447, 0.553962469, 0.721603811, 0.619858384, 0.748065829, 0.606457055, 0.671267986, 0.549127698, 0.703249216, 0.612344146, 0.743284583, 0.617825806, 0.645745277, 0.535525262, 0.675081551, 0.597225845, 0.714472175, 0.593440831, 0.637851238, 0.525478184, 0.650308549, 0.549644709, 0.670779467, 0.570203841, 0.62195009, 0.529173136, 0.65384227, 0.585766613, 0.675509334, 0.566866517, 0.62955207, 0.5499171, 0.669159174, 0.606197953, 0.697411716, 0.578559399, 0.65431464, 0.56235206, 0.680639207, 0.619916022, 0.712490976, 0.569471836, 0.687418222, 0.55594784, 0.727221251, 0.659814596, 0.753667414, 0.636182249, 0.726301312, 0.580815136, 0.763682842, 0.706157506, 0.771125734, 0.645791709, 0.699392974, 0.526066899, 0.677305877, 0.623714209, 0.689547241, 0.600218058, 0.652289331, 0.404556036, 0.629383326, 0.605534494, 0.673995554, 0.580428243, 0.650317788, 0.378614306, 0.61537683, 0.583434403, 0.67861855, 0.558106005, 0.668753564, 0.396997511, 0.672100544, 0.626119792, 0.714217782, 0.557788253, 0.702934027, 0.46189326, 0.713725388, 0.698212326, 0.756840944, 0.569178998, 0.702161133, 0.477968425, 0.70594877, 0.652031124, 0.748277545, 0.576678813, 0.676313937, 0.424580395, 0.667306244, 0.653342843, 0.737497032, 0.564182222, 0.658762097, 0.45382008, 0.658506989, 0.662540555, 0.74533236, 0.56874454, 0.632387757, 0.417615354, 0.634463668, 0.643392205, 0.73904258, 0.600180686, 0.593405724, 0.413291901, 0.641654551, 0.62273711, 0.762212157, 0.634892941, 0.59425962, 0.429378361, 0.683728218, 0.627948999, 0.771226346, 0.665560961, 0.631630898, 0.500694215, 0.702811122, 0.665438235, 0.77249819, 0.698392093, 0.629812062, 0.561219454, 0.699011266, 0.669671059, 0.746392608, 0.708926976, 0.652291477, 0.613944173, 0.667884529, 0.611795664, 0.726495206, 0.62992847, 0.557896614, 0.530223072, 0.675552905, 0.626781046, 0.705021143, 0.644122541, 0.5899581, 0.5883786, 0.647282541, 0.603768826, 0.7157036, 0.6118444, 0.5658917, 0.57622683, 0.609125555, 0.53611356, 0.69047076, 0.60321915, 0.5335152, 0.59035784, 0.623521328, 0.582081079, 0.71385247, 0.6464988, 0.53049713, 0.600132, 0.615326643, 0.610241234, 0.73124224, 0.6047957, 0.5135162, 0.59470695, 0.604018271, 0.541148603, 0.72924966, 0.5295388, 0.360764, 0.60148394, 0.544994473, 0.501214743, 0.7555516, 0.5063288, 0.36511728, 0.61648214, 0.545150936, 0.520305097, 0.7885753, 0.51787144, 0.36708727, 0.6260233, 0.523791909, 0.492190689, 0.79195786, 0.500392, 0.3837268, 0.64009047, 0.531878114, 0.50973767, 0.8016572, 0.50780374, 0.40877637, 0.62753004, 0.563028693, 0.539800882, 0.79672843, 0.5431628, 0.40874425, 0.61199623, 0.599341094, 0.550261796, 0.76930165, 0.5205844, 0.3979784, 0.6043695, 0.535215497, 0.526278079, 0.7832719, 0.5286971, 0.40901676, 0.6057691, 0.515963852, 0.50789237, 0.7736185, 0.48024213, 0.402551144, 0.609018743, 0.515223622, 0.521941543, 0.771303833, 0.495047122, 0.394712508, 0.625104427, 0.5243541, 0.532254517, 0.783129692, 0.502730727, 0.376772135, 0.630175829, 0.509568334, 0.522924542, 0.77480793, 0.4809309, 0.36708575, 0.6136784, 0.513922215, 0.515540123, 0.76809144, 0.4331474, 0.31420103, 0.53188133, 0.461195707, 0.477856427, 0.7444433, 0.41496548, 0.34805787, 0.5619594, 0.51516217, 0.501653671, 0.765524, 0.43781888, 0.37252787, 0.5222697, 0.510250628, 0.507150829, 0.79378057, 0.46814394, 0.371148974, 0.571416557, 0.53673023, 0.535713017, 0.809690654, 0.470638722, 0.38827685, 0.5540041, 0.553873479, 0.526360929, 0.7884482, 0.47830662, 0.385706, 0.5237585, 0.541521668, 0.532231748, 0.777961433, 0.489461482, 0.40307903, 0.5428513, 0.5695948, 0.564752758, 0.787676096, 0.500219882, 0.3644856, 0.5576663, 0.565333247, 0.56092459, 0.77911776, 0.51397616, 0.34405136, 0.56886584, 0.55723685, 0.547159076, 0.771844327, 0.50009805, 0.337022543, 0.587962866, 0.570210099, 0.555341482, 0.774118304, 0.504419088, 0.325922877, 0.618318856, 0.592511833, 0.564908922, 0.775835454, 0.509319901, 0.355655998, 0.603499651, 0.600866318, 0.558330059, 0.77775538, 0.505249441, 0.328494042, 0.627652526, 0.608644366, 0.574181795, 0.7955935, 0.533422649, 0.343202084, 0.643110156, 0.59392482, 0.577894926, 0.79391849, 0.531295002, 0.329506069, 0.663455307, 0.61890614, 0.614158332, 0.797534764, 0.549567759, 0.328365266, 0.669577956, 0.610430479, 0.592385232, 0.787465274, 0.534960568, 0.327611208, 0.660077274, 0.6167081, 0.571574867, 0.77812922, 0.545944691, 0.344204664, 0.665109575, 0.571316004, 0.555887938, 0.779738247, 0.558151603, 0.335134357, 0.661337137, 0.567032993, 0.600764394, 0.760932326, 0.629261911, 0.38385874, 0.694088876, 0.588588834, 0.646882594, 0.764422417, 0.644183397, 0.382934183, 0.695798576, 0.615879178, 0.651795089, 0.782580018, 0.618898809, 0.358206391, 0.692638636, 0.65537864, 0.6124686, 0.774744809, 0.568301618, 0.359520108, 0.65392375, 0.593233347, 0.582845569, 0.786114752, 0.587160885, 0.396317631, 0.693305135, 0.617838979, 0.663892269, 0.791798472, 0.611721158, 0.389627725, 0.705160558, 0.649680495, 0.647356331, 0.825509012, 0.664284766, 0.375294715, 0.710723579, 0.659593582, 0.656843722, 0.832210779, 0.647631764, 0.392689764, 0.712265968, 0.66947335, 0.674527109, 0.830785155, 0.659298837, 0.498877317, 0.709572136, 0.693675578, 0.687486589, 0.828265965, 0.665379763, 0.362824798, 0.726637304, 0.6652143, 0.694844007, 0.817700028, 0.637252092, 0.402041852, 0.738644123, 0.671003819, 0.676618397, 0.818314731, 0.65851146, 0.407740474, 0.747231066, 0.694199383, 0.670543671, 0.814344406, 0.644577742, 0.385863036, 0.761174321, 0.667880833, 0.656244099, 0.812678337, 0.628301442, 0.439566612, 0.759540737, 0.66986984, 0.63646996, 0.825342536, 0.640041232, 0.386539817, 0.745314896, 0.67223382, 0.648554921, 0.811732948, 0.590910614, 0.382010043, 0.711482227, 0.657976091, 0.663072705, 0.818365812, 0.597117364, 0.406249195, 0.672270536, 0.623182476, 0.603848755, 0.828318119, 0.584072828, 0.438855171, 0.686527312, 0.640060723, 0.618905246, 0.844419777, 0.597465217, 0.405742496, 0.693920791, 0.617016196, 0.584759116, 0.839474142, 0.572083354, 0.39546573, 0.6994295, 0.612373292, 0.550819755, 0.831272423, 0.582567692, 0.384838581, 0.717566967, 0.61479938, 0.577352881, 0.834712863, 0.590720475, 0.39315444, 0.7377884, 0.609210253, 0.657256782, 0.844220936, 0.619351566, 0.428863883, 0.726607144, 0.613981009, 0.667062163, 0.841849029, 0.59124434, 0.42700532, 0.71308213, 0.607403457, 0.608264625, 0.8315438, 0.54582715, 0.4474888, 0.6984699, 0.587436616, 0.589514136, 0.79694825, 0.48063624, 0.43353578, 0.69242054, 0.547273219, 0.5462991, 0.814756811, 0.432984978, 0.41860154, 0.72247314, 0.580322325, 0.581159234, 0.791670442, 0.396087199, 0.3987961, 0.75013566, 0.722699106, 0.638674319, 0.809649527, 0.4948107, 0.48928964, 0.75784105, 0.689345837, 0.708029032, 0.826427162, 0.563348472, 0.506929457, 0.774379015, 0.702809274, 0.690814555, 0.832314193, 0.574788332, 0.520754039, 0.792643249, 0.654758632, 0.725242436, 0.8134358, 0.5425858, 0.508996367, 0.779520631, 0.651299536, 0.636208177, 0.787464976, 0.613972485, 0.468821436, 0.667632699, 0.651735008, 0.621231198, 0.792023003, 0.670825362, 0.613467813, 0.567349076, 0.62699759, 0.656683266, 0.765078723, 0.653328061, 0.553210557, 0.689630032, 0.711698055, 0.795067847, 0.811880946, 0.711621821, 0.563466311, 0.687387288, 0.642958462, 0.771170378, 0.795326591, 0.689494789, 0.586860478, 0.673007309, 0.614037752, 0.74798876, 0.768772006, 0.635109365, 0.604331851, 0.636787117, 0.566962123, 0.700032115, 0.739746094, 0.602925062, 0.585134625, 0.626375914, 0.509551346, 0.710910022, 0.755558908, 0.615355372, 0.611438155, 0.636448264, 0.571206212, 0.724546313, 0.782778203, 0.618364155, 0.619865656, 0.668152869, 0.563159466, 0.755748451, 0.802544653, 0.654159069, 0.619036019, 0.657348871, 0.545840263, 0.74054873, 0.774047792, 0.642892838, 0.573332131, 0.656021357, 0.57015717, 0.756021738, 0.78873688, 0.62390548, 0.539792538, 0.657653809, 0.561634839, 0.75358516, 0.779470444, 0.617275953, 0.527071953, 0.629806638, 0.541074514, 0.736589432, 0.762146711, 0.589523733, 0.51471442, 0.593767285, 0.558120847, 0.73941499, 0.768211722, 0.619831502, 0.532827914, 0.623686016, 0.5547328, 0.737917066, 0.770787477, 0.626190782, 0.544594824, 0.611561239, 0.566194654, 0.737846732, 0.757796288, 0.610579789, 0.529240966, 0.613067091, 0.55422914, 0.745112956, 0.759931147, 0.608165681, 0.530900896, 0.611606359, 0.538876474, 0.745449007, 0.760160863, 0.589297295, 0.515259087, 0.564829826, 0.514506578, 0.72583884, 0.763593554, 0.579890728, 0.472207755, 0.574476361, 0.520762622, 0.718747675, 0.767891049, 0.580268502, 0.473278314, 0.591672242, 0.550379694, 0.756957114, 0.790566921, 0.608624399, 0.506375551, 0.579274118, 0.575229764, 0.757730305, 0.784806132, 0.604099154, 0.531253815, 0.603779078, 0.596574485, 0.773365676, 0.792699814, 0.652581036, 0.548270166, 0.623899937, 0.627850354, 0.771067679, 0.783783853, 0.639478147, 0.551186144, 0.601899326, 0.609565377, 0.75811249, 0.77575773, 0.625297844, 0.540264606, 0.605565608, 0.611917436, 0.747870743, 0.784015, 0.636513889, 0.541356742, 0.620908439, 0.621493399, 0.753824353, 0.77944994, 0.633918524, 0.551431656, 0.62717253, 0.63804841, 0.770999908, 0.789493144, 0.646842539, 0.590263844, 0.651367426, 0.643556178, 0.795145929, 0.797675014, 0.670666993, 0.620033622, 0.66560483, 0.67466718, 0.804431915, 0.794725776, 0.665515542, 0.65795821, 0.658456385, 0.670912921, 0.776025295, 0.776350319, 0.611754477, 0.626008511, 0.649538815, 0.659750819, 0.77828759, 0.788346112, 0.625465095, 0.627931833, 0.66094017, 0.681044102, 0.786307633, 0.784176648, 0.619901657, 0.625330687, 0.651527047, 0.669269979, 0.769363225, 0.784950733, 0.618225574, 0.609626472, 0.633654356, 0.646364629, 0.74282974, 0.7754336, 0.593328536, 0.621245384, 0.62717545, 0.660980284, 0.747554123, 0.793924689, 0.641395748, 0.652726173, 0.665457666, 0.68411994, 0.778871357, 0.811014354, 0.657835543, 0.649489224, 0.667991281, 0.688957155, 0.780995011, 0.819695413, 0.653741896, 0.624925792, 0.656704009, 0.688829601, 0.760721385, 0.799696445, 0.638039768, 0.597843468, 0.637798846, 0.650767505, 0.753493726, 0.785093367, 0.639492989, 0.598365843, 0.636241853, 0.666682661, 0.772100091, 0.800208807, 0.662209511, 0.624121845, 0.662054539, 0.683977306, 0.793592215, 0.825709701, 0.665994704, 0.633069813, 0.672843754, 0.714070201, 0.80767107, 0.828158855, 0.656746626, 0.646650136, 0.697833955, 0.736385703, 0.818849146, 0.839629173, 0.658556283, 0.648753166, 0.684871376, 0.723146558, 0.810563684, 0.8345173, 0.603148341, 0.621817768, 0.661518574, 0.711767852, 0.812079549, 0.829382539, 0.553170323, 0.603126585, 0.633809566, 0.704656661, 0.819779158, 0.837724745, 0.582999408, 0.622353733, 0.637763917, 0.722013474, 0.827068508, 0.849172294, 0.584890246, 0.609336793, 0.615035236, 0.719405711, 0.828270853, 0.847692072, 0.592627645, 0.581501365, 0.609866202, 0.730739355, 0.828994691, 0.844872057, 0.59593904, 0.54960382, 0.592978299, 0.687315285, 0.817690253, 0.82755816, 0.510912359, 0.545753896, 0.582818627, 0.69262439, 0.81563431, 0.833881259, 0.521373928, 0.523544192, 0.586236358, 0.702085674, 0.83687675, 0.832847476, 0.512536645, 0.474419057, 0.567675412, 0.688865781, 0.836615801, 0.843035698, 0.53258574, 0.521933556, 0.599566638, 0.745632946, 0.855949223, 0.86414367, 0.620591402, 0.565752029, 0.61071384, 0.743243158, 0.855192602, 0.858474374, 0.607834578, 0.58093375, 0.635790586, 0.753909945, 0.8586272, 0.858982027, 0.619047582, 0.557372808, 0.651443005, 0.761536956, 0.863505304, 0.864828825, 0.661382735, 0.559318602, 0.668841064, 0.77596432, 0.870289862, 0.869726002, 0.645618916, 0.564627409, 0.677705944, 0.770249724, 0.860137701, 0.866852939, 0.640728176, 0.54989022, 0.661806762, 0.752221644, 0.845373809, 0.860503137, 0.666398883, 0.553508759, 0.656643987, 0.756967843, 0.847140789, 0.842855752, 0.681552351, 0.562494218, 0.682286859, 0.75514251, 0.862113178, 0.85680145, 0.6853448, 0.54790044, 0.688864, 0.756404817, 0.855395794, 0.8558482, 0.6939987, 0.5409806, 0.7113786, 0.761392176, 0.873039246, 0.8588538, 0.68452996, 0.55402166, 0.70936024, 0.759253085, 0.863693297, 0.8545135, 0.6852072, 0.56828874, 0.70748985, 0.761900485, 0.855171144, 0.84959996, 0.66994524, 0.56115377, 0.6685032, 0.750564277, 0.834898055, 0.8409767, 0.650694, 0.5436219, 0.6445492, 0.743324161, 0.832797587, 0.842042, 0.65066737, 0.522994, 0.64112234, 0.748020053, 0.835250139, 0.8622428, 0.6495701, 0.53114665, 0.6704275, 0.756607652, 0.829885125, 0.87184703, 0.6425904, 0.53862417, 0.6737274, 0.769262493, 0.830760062, 0.87203, 0.6432491, 0.5605844, 0.6694318, 0.755800784, 0.833626688, 0.86472654, 0.66274464, 0.5633259, 0.6355044, 0.767914474, 0.822951794, 0.8470038, 0.6699752, 0.6005443, 0.6625549, 0.777993977, 0.818725824, 0.8384939, 0.6478887, 0.5760183, 0.62691015, 0.760721147, 0.803574204, 0.8228863, 0.6172892, 0.546843, 0.6443201, 0.749292314, 0.808165967, 0.83397937, 0.6129806, 0.5534658, 0.63030756, 0.736794531, 0.797848463, 0.8314749, 0.6119037, 0.5280508, 0.6252255, 0.731061637, 0.802425563, 0.8414037, 0.6196249, 0.5413338, 0.63449234, 0.735567689, 0.793022335, 0.8459211, 0.64756155, 0.56060934, 0.64384127, 0.722061157, 0.792986095, 0.84744585, 0.66813856, 0.5752639, 0.6652195, 0.716285527, 0.793983042, 0.8513417, 0.66660255, 0.57264334, 0.66968876, 0.732190669, 0.799559593, 0.85717565, 0.6870161, 0.57296944, 0.68214405, 0.737614036, 0.793046951, 0.8528796, 0.6516485, 0.5597359, 0.6793267, 0.727989972, 0.788856983, 0.830807, 0.6322416, 0.5599783, 0.6737839, 0.746666133, 0.789609253, 0.8308455, 0.6524393, 0.5830814, 0.69969136, 0.76045388, 0.815831244, 0.850585, 0.6869669, 0.5914954, 0.72677857, 0.774338007, 0.836501479, 0.858565, 0.67879933, 0.57357806, 0.7234272, 0.767196536, 0.837147653, 0.86761916, 0.6755531, 0.5770641, 0.72031134, 0.767146111, 0.828386009, 0.8422528, 0.63985974, 0.58102536, 0.7139449, 0.763530076, 0.838231027, 0.8479983, 0.6478309, 0.58836734, 0.70757806, 0.778055191, 0.829434693, 0.8481364, 0.6669459, 0.63140297, 0.7374931, 0.786903322, 0.827924907, 0.84694046, 0.67828345, 0.650888, 0.76035273, 0.780195415, 0.823656201, 0.83191085, 0.6798004, 0.6504622, 0.7632984, 0.781718075, 0.830608606, 0.8495221, 0.6915282, 0.6536489, 0.75529855, 0.787897527, 0.824641168, 0.8618175, 0.7060269, 0.662781, 0.743493, 0.785678446, 0.83239311, 0.8705576, 0.7310064, 0.6833081, 0.7412713, 0.792104721, 0.828396797, 0.86571866, 0.7424015, 0.71990985, 0.7377846, 0.795223296, 0.829795241, 0.8557808, 0.75458914, 0.7324754, 0.7250515, 0.778906524, 0.815953553, 0.83499044, 0.7432894, 0.71959054, 0.70742244, 0.774308681, 0.816598296, 0.82764226, 0.74088246, 0.7193931, 0.69978774, 0.769373059, 0.816365123, 0.81518096, 0.7298387, 0.6900594, 0.67025673, 0.746952951, 0.827958167, 0.8323845, 0.7361737, 0.6985781, 0.6612581, 0.743644476, 0.831609845, 0.8336012, 0.72488594, 0.7251719, 0.66089857, 0.7456792, 0.829845607, 0.8420079, 0.735185, 0.73698115, 0.66758513, 0.739378572, 0.82906884, 0.8478846, 0.7653742, 0.73851806, 0.7183348, 0.74468255, 0.826643229, 0.8452168, 0.7805993, 0.74918866, 0.73650676, 0.750270724, 0.833778322, 0.84795433, 0.7793488, 0.78819585, 0.75088394, 0.744731605, 0.832930505, 0.8472053, 0.77420735, 0.76078945, 0.7095734, 0.6803478, 0.83199203, 0.84096277, 0.768744, 0.7559716, 0.687208, 0.656428158, 0.823426664, 0.83347803, 0.7790177, 0.7465862, 0.64782375, 0.663218141, 0.812052608, 0.83046365, 0.77067703, 0.74548495, 0.6380935, 0.647752941, 0.808929503, 0.8408555, 0.76609033, 0.715095, 0.63006824, 0.60401392, 0.806503475, 0.8367076, 0.770017, 0.6945548, 0.648469, 0.623200774, 0.822633088, 0.86054426, 0.78440595, 0.72806406, 0.6610973, 0.64854598, 0.825094283, 0.8579623, 0.7785987, 0.75021535, 0.652549, 0.653802633, 0.821728885, 0.85305053, 0.7678514, 0.7553642, 0.645826, 0.679320931, 0.815993905, 0.8605828, 0.78398335, 0.7470439, 0.6643032, 0.679235697, 0.819883525, 0.8725652, 0.8003203, 0.7308985, 0.6906252, 0.648353636, 0.808794975, 0.85744315, 0.77058953, 0.6863425, 0.65794283, 0.600367188, 0.739389479, 0.841948, 0.75002295, 0.6669451, 0.60433054, 0.609954596, 0.77181524, 0.83337253, 0.76973826, 0.70852304, 0.6258777, 0.677707553, 0.706076741, 0.8490963, 0.80164194, 0.71773267, 0.7009839, 0.716630399, 0.737950802, 0.8388627, 0.7947546, 0.69389206, 0.6792351, 0.681610882, 0.719319105, 0.83179784, 0.80455536, 0.7070128, 0.6551647, 0.66083163, 0.713720143, 0.8464176, 0.81277615, 0.691238, 0.6763419, 0.640727639, 0.757505119, 0.8207824, 0.81685317, 0.67896026, 0.69855666, 0.651480854, 0.685089588, 0.78473115, 0.76941836, 0.65876657, 0.6671536, 0.653893352, 0.690698922, 0.7894605, 0.77769333, 0.70032388, 0.67003566, 0.692180693, 0.694179714, 0.8174875, 0.7701034, 0.69808203, 0.66922486, 0.723178744, 0.611726403, 0.7695307, 0.74065393, 0.753889263, 0.563505828, 0.688000619, 0.681795418, 0.7517706, 0.74799657, 0.75058776, 0.5800103, 0.723650277, 0.651822686, 0.7623899, 0.74591404, 0.7541896, 0.6194135, 0.741102874, 0.695361853, 0.78412807, 0.780166, 0.74342275, 0.649481, 0.744017422, 0.730810106, 0.80729896, 0.79717475, 0.7493227, 0.6634051, 0.751932025, 0.763088286, 0.81016994, 0.7979715, 0.777224541, 0.716081798, 0.775474072, 0.797495663, 0.8397917, 0.80762297, 0.7991875, 0.7211955, 0.782501459, 0.792386651, 0.85891014, 0.82762855, 0.829752, 0.724785, 0.766762018, 0.776102126, 0.84880143, 0.7901071, 0.8154451, 0.76392823, 0.727386713, 0.760380626, 0.8631496, 0.7914434, 0.8116944, 0.7686807, 0.749460101, 0.797400773, 0.87358636, 0.8037613, 0.80188143, 0.78368556, 0.75617069, 0.800244451, 0.872069, 0.80866617, 0.80768293, 0.78869253, 0.757543921, 0.807349324, 0.86774457, 0.8057005, 0.7832454, 0.78681463, 0.736504614, 0.814491808, 0.86352104, 0.7849196, 0.7779908, 0.7798862, 0.714015245, 0.78959167, 0.8561265, 0.7757237, 0.80290717, 0.73578846, 0.710942447, 0.81021297, 0.87326974, 0.74596107, 0.8434767, 0.74797314, 0.718633771, 0.807245851, 0.8822298, 0.7598636, 0.8477025, 0.67312115, 0.686826289, 0.800498426, 0.86560094, 0.7546143, 0.7602645, 0.71906716, 0.718437433, 0.773831904, 0.824643, 0.7731063, 0.73621637, 0.6366626, 0.701377511, 0.782043099, 0.8444366, 0.77979374, 0.76504344, 0.6684316, 0.654311657, 0.778246582, 0.83014476, 0.7991389, 0.78144383, 0.72190654, 0.656356633, 0.788472533, 0.84979886, 0.82130605, 0.793797255, 0.751373053, 0.66608429, 0.783264518, 0.8590516, 0.8254234, 0.82638496, 0.7532143, 0.678713143, 0.750061691, 0.844255, 0.78266454, 0.818875313, 0.721292138, 0.690690994, 0.754322231, 0.82763076, 0.6695508, 0.7836941, 0.62658787, 0.6811681, 0.7925205, 0.8404215, 0.65908265, 0.7534387, 0.6384791, 0.67529184, 0.8140313, 0.8457253, 0.6970615, 0.76602656, 0.68874323, 0.677860737, 0.811958134, 0.8511299, 0.6616281, 0.73229134, 0.6566879, 0.68085647, 0.81553894, 0.8493497, 0.6123514, 0.73667324, 0.6836155, 0.6930444, 0.81605697, 0.84098697, 0.6001127, 0.729553699, 0.701458395, 0.68616015, 0.8392419, 0.8488417, 0.66534, 0.794559181, 0.73397094, 0.70685774, 0.84488654, 0.8440633, 0.69190574, 0.802547455, 0.721652925, 0.69776654, 0.8435925, 0.83469105, 0.69017214, 0.822926462, 0.737813592, 0.67319137, 0.85615516, 0.85951126, 0.682216, 0.81282294, 0.7355324, 0.7042762, 0.8686343, 0.86766034, 0.6153316, 0.75547266, 0.6686787, 0.7067853, 0.8650678, 0.86638427, 0.63812435, 0.77738976, 0.7281166, 0.74144435, 0.8845742, 0.8702338, 0.69605076, 0.767399848, 0.72394371, 0.7311123, 0.889488, 0.882951, 0.77255476, 0.8247834, 0.7768809, 0.7806378, 0.883243, 0.8681349, 0.69026417, 0.7812151, 0.72540337, 0.76887745, 0.8649927, 0.8409493, 0.65601367, 0.7644516, 0.7835311, 0.763372, 0.88279176, 0.8626401, 0.73567426, 0.7552897, 0.80262977, 0.7581328, 0.8810164, 0.86585176, 0.73513937, 0.7376258, 0.7893875, 0.7681373, 0.8650509, 0.8302055, 0.63299125, 0.748723, 0.77306473, 0.793261826, 0.883415043, 0.83597094, 0.7034413, 0.77137816, 0.75024474, 0.7661473, 0.8834834, 0.8379863, 0.6822661, 0.766401, 0.7403219, 0.7255272, 0.8806995, 0.8203015, 0.6101838, 0.69825596, 0.66947204, 0.6705851, 0.8442985, 0.7692867, 0.51301277, 0.6617206, 0.5817531, 0.5479646, 0.81611264, 0.7506952, 0.43819892, 0.5968225, 0.5029022, 0.5174831, 0.7665782, 0.73816097, 0.35591403, 0.53030294, 0.49875876, 0.5543008, 0.7252653, 0.74183565, 0.3565399, 0.46589324, 0.510254, 0.56780446, 0.708232, 0.75074774, 0.44168648, 0.55345434, 0.5741166, 0.657063305, 0.657112777, 0.76853555, 0.44422862, 0.5490966, 0.5859426, 0.655010104, 0.656472623, 0.73933923, 0.36855763, 0.5488964, 0.6026089, 0.643492, 0.6128821, 0.7370929, 0.3423104, 0.5344755, 0.5732537, 0.61556083, 0.611409962, 0.75524586, 0.40121418, 0.59570426, 0.6027777, 0.604525268, 0.644681573, 0.81119984, 0.44085225, 0.6319539, 0.6297195, 0.6299319, 0.6467712, 0.811518, 0.45707515, 0.6435934, 0.69146323, 0.64080435, 0.6563286, 0.79896694, 0.4980549, 0.648406, 0.6876498, 0.6614549, 0.6694648, 0.8120277, 0.40791383, 0.61075354, 0.7407009, 0.683180094, 0.705138981, 0.81698453, 0.4389452, 0.6335641, 0.69764143, 0.63310194, 0.658071876, 0.7532765, 0.46355307, 0.6268971, 0.7202584, 0.645135403, 0.619783998, 0.756001, 0.46921676, 0.6593896, 0.7302679, 0.627444029, 0.588026702, 0.6931473, 0.41837212, 0.6131194, 0.73954266, 0.589844823, 0.582548141, 0.62857646, 0.3366866, 0.590445, 0.6757037, 0.630667508, 0.557456613, 0.591855, 0.30442873, 0.48709866, 0.59276354, 0.609246016, 0.502213001, 0.5480041, 0.26460832, 0.47352546, 0.5756431, 0.549149394, 0.50594002, 0.5119483, 0.28118426, 0.51137286, 0.58713627, 0.617300808, 0.584192276, 0.53217465, 0.31108788, 0.46676958, 0.5937428, 0.569592893, 0.544532359, 0.55374986, 0.2992303, 0.44602406, 0.5788408, 0.508824766, 0.577099621, 0.56179464, 0.3112516, 0.40078825, 0.5482465, 0.630315423, 0.592312574, 0.6162777, 0.31313348, 0.3176469, 0.52451557, 0.658467233, 0.649311483, 0.6647599, 0.28593424, 0.3534707, 0.57327425, 0.647911251, 0.734870911, 0.7154474, 0.3346537, 0.462529, 0.66356605, 0.684039831, 0.743743181, 0.7887121, 0.3844232, 0.39435753, 0.7483433, 0.770002007, 0.840482533, 0.82305986, 0.47877365, 0.56039214, 0.79036933, 0.668164551, 0.852077425, 0.8324871, 0.42725167, 0.49164286, 0.59114987, 0.6066001, 0.7497568, 0.710432, 0.17048794, 0.2584827, 0.40911192, 0.37657824, 0.6013783, 0.50115716, 0.16293892, 0.2557623, 0.36492166, 0.3429715, 0.4318828, 0.3252641, 0.13138324, 0.23553905, 0.31577215, 0.30948955, 0.4029142, 0.38229743, 0.13141938, 0.27395055, 0.3933232, 0.35837618, 0.49310663, 0.40889654, 0.1397526, 0.31168354, 0.48662725, 0.42786923, 0.53909904, 0.49297413, 0.18061985, 0.3230282, 0.4174767, 0.34508538, 0.52374333, 0.27622217, 0.13205436, 0.1537643, 0.24816781, 0.31953168, 0.3923974, 0.2974586, 0.12708576, 0.14708926, 0.24251223, 0.3407655, 0.36901203, 0.33173093, 0.12191465, 0.16565247, 0.28439644, 0.3841305, 0.39514974, 0.36764959, 0.12974212, 0.19011976, 0.36123982, 0.40190473, 0.47504872, 0.3763647, 0.14456707, 0.1980412, 0.31362337, 0.39512935, 0.42802203, 0.34549046, 0.14458925, 0.20630363, 0.3055661, 0.40932575, 0.45011955, 0.3418907, 0.1543878, 0.24498643, 0.3288011, 0.41306892, 0.5004078, 0.35395312, 0.18353833, 0.24375206, 0.33794168, 0.3359347, 0.4198177, 0.35145122, 0.18431261, 0.28922752, 0.36312175, 0.32839337, 0.39412323, 0.36003643, 0.20954691, 0.30148783, 0.37042916, 0.3257399, 0.37027705, 0.33417118, 0.18928161, 0.2739809, 0.37239903, 0.36236757, 0.33841184, 0.3256588, 0.18896957, 0.2875709, 0.4427468, 0.29159462, 0.4048673, 0.2859479, 0.17613554, 0.24252033, 0.3763833, 0.3072262, 0.34160477, 0.26969457, 0.17718981, 0.22028446, 0.39183602, 0.2925058, 0.37306806, 0.32859087, 0.2175654, 0.3019066, 0.4988036, 0.31172642, 0.5007429, 0.35718697, 0.29188728, 0.38143775, 0.57319516, 0.2788839, 0.572304, 0.3354673, 0.26551047, 0.3854315, 0.58441293, 0.26033267, 0.582929, 0.2853707, 0.2889905, 0.24643956, 0.5535032, 0.23773293, 0.5383087, 0.29113525, 0.2878785, 0.22972251, 0.5454858, 0.24171504, 0.5617409, 0.3121031, 0.30309272, 0.30933508, 0.5933078, 0.2992112, 0.57433826, 0.31428656, 0.28914362, 0.28612322, 0.5371454, 0.2662502, 0.42847493, 0.25988805, 0.2491175, 0.24701753, 0.4468018, 0.22351152, 0.36276183, 0.24288654, 0.25532064, 0.20744564, 0.4375342, 0.22639266, 0.37235934, 0.23692764, 0.2398755, 0.19500542, 0.46799815, 0.2245029, 0.39098513, 0.23046279, 0.22713922, 0.1833888, 0.4637087, 0.19018355, 0.38779727, 0.21044168, 0.19925196, 0.15950951, 0.44334328, 0.15925176, 0.3988024, 0.20071396, 0.18504873, 0.14514267, 0.4291775, 0.16770017, 0.41864935, 0.21076998, 0.20800926, 0.1604631, 0.44225037, 0.1725282, 0.4147098, 0.2056403, 0.20684563, 0.16208437, 0.41012624, 0.16591857, 0.4320876, 0.17342758, 0.16447724, 0.15138884, 0.40079048, 0.16016611, 0.38901547, 0.17247638, 0.1635896, 0.14443065, 0.40399802, 0.15405245, 0.37976596, 0.1824224, 0.1684542, 0.17028646, 0.4515628, 0.16925696, 0.40343478, 0.2027761, 0.18261491, 0.18942615, 0.47680354, 0.19277771, 0.43548837, 0.21767765, 0.20014931, 0.19991395, 0.46809322, 0.19050942, 0.44444737, 0.20384127, 0.17713967, 0.16457093, 0.41373774, 0.1585039, 0.38283804, 0.18152212, 0.1912727, 0.17371629, 0.4431499, 0.18242414, 0.38037798, 0.1803329, 0.17605639, 0.153137, 0.4331311, 0.16104569, 0.3963422, 0.19369183, 0.19006887, 0.1674807, 0.4422047, 0.17241098, 0.4123738, 0.21211447, 0.18616648, 0.16205133, 0.46964118, 0.19045319, 0.44542733, 0.24590352, 0.19558959, 0.17587428, 0.4806975, 0.17807013, 0.42141888, 0.22282162, 0.18113327, 0.15875262, 0.43799692, 0.17839113, 0.41086555, 0.2111729, 0.16815886, 0.15681218, 0.4072182, 0.16473503, 0.4005435, 0.20620792, 0.16440004, 0.15702786, 0.42477885, 0.16702081, 0.40671515, 0.19630885, 0.16144162, 0.15747796, 0.44638065, 0.16320737, 0.41590485, 0.20333856, 0.17247336, 0.17055447, 0.5059025, 0.19197886, 0.44197124, 0.2224146, 0.20240097, 0.19504572, 0.49881068, 0.20688917, 0.46266577, 0.25154826, 0.2195195, 0.21368621, 0.5012788, 0.21016529, 0.4799663, 0.2568287, 0.22901775, 0.19654493, 0.4576477, 0.17064416, 0.37959623, 0.18114191, 0.16059636, 0.15442051, 0.4278118, 0.13203968, 0.36365435, 0.17431074, 0.15506576, 0.1605726, 0.4378364, 0.13598603, 0.36946693, 0.1880247, 0.16201307, 0.17341068, 0.44713807, 0.13617815, 0.39998624, 0.19513734, 0.16810426, 0.2148071, 0.4707826, 0.15064782, 0.40248415, 0.20913798, 0.19396475, 0.21748056, 0.46942833, 0.1534488, 0.37576798, 0.2066258, 0.21348092, 0.21578738, 0.47389942, 0.14295034, 0.3540488, 0.19817911, 0.20119989, 0.18755864, 0.43353334, 0.12114477, 0.3064909, 0.16734502, 0.18182549, 0.16654868, 0.42439702, 0.118898, 0.34598517, 0.17172565, 0.20872197, 0.19573075, 0.49978635, 0.13759433, 0.38772804, 0.20323497, 0.23815443, 0.23032697, 0.53422713, 0.1764816, 0.43986294, 0.23055701, 0.27432272, 0.23911393, 0.5384871, 0.14823316, 0.4409447, 0.20759279, 0.27506363, 0.19711176, 0.49662644, 0.10468424, 0.41786322, 0.16714838, 0.17515297, 0.18335235, 0.49811077, 0.10918937, 0.3160325, 0.13396883, 0.16613252, 0.15668076, 0.47322112, 0.10903329, 0.33856654, 0.12763447, 0.19009265, 0.17507666, 0.44393086, 0.131111294, 0.332165837, 0.15110905, 0.19708931, 0.20509611, 0.45074835, 0.17605937, 0.3740823, 0.18592656, 0.2144081, 0.24513888, 0.46945718, 0.18770859, 0.3578584, 0.17324674, 0.18568304, 0.23725529, 0.4779963, 0.21192454, 0.40024033, 0.20650928, 0.18666081, 0.24121772, 0.5220136, 0.21046446, 0.3983879, 0.20131001, 0.18729699, 0.22704448, 0.50985086, 0.20837018, 0.37025085, 0.22205071, 0.22081149, 0.28456134, 0.5465438, 0.2248243, 0.39636922, 0.2379758, 0.23182155, 0.26950377, 0.53297126, 0.20765229, 0.37839136, 0.24887826, 0.2245656, 0.26139095, 0.5121492, 0.19746824, 0.37894398, 0.23006022, 0.22031689, 0.25837946, 0.52348596, 0.19177563, 0.36452448, 0.2106636, 0.22125885, 0.24133112, 0.53396565, 0.17826912, 0.36070916, 0.19892563, 0.20368864, 0.19810933, 0.5167601, 0.17424554, 0.3304633, 0.18606652, 0.17261508, 0.18308347, 0.5097844, 0.16730876, 0.31398433, 0.1801712, 0.20886348, 0.20712487, 0.5553819, 0.17341018, 0.34918916, 0.20895208, 0.24470292, 0.2376566, 0.59769225, 0.17974159, 0.40241674, 0.19480076, 0.23059249, 0.20974392, 0.5041685, 0.17444526, 0.37932795, 0.18427564, 0.21060303, 0.18621211, 0.4920552, 0.1698609, 0.3629864, 0.18980946, 0.19767761, 0.1970885, 0.4512316, 0.17808479, 0.3599958, 0.19375284, 0.20851515, 0.199877605, 0.451356322, 0.18646936, 0.34521943, 0.19234835, 0.18946953, 0.203081191, 0.454679638, 0.1998496, 0.398227, 0.20504373, 0.19191258, 0.21795177, 0.45506403, 0.20188387, 0.38937408, 0.21162073, 0.1903603, 0.21266535, 0.44698092, 0.19042785, 0.38456446, 0.21843669, 0.20792945, 0.230130821, 0.477644026, 0.200078398, 0.438310802, 0.22504842, 0.21285279, 0.237611607, 0.522534668, 0.212435409, 0.441360205, 0.25244582, 0.22468476, 0.246839851, 0.542734742, 0.208914384, 0.421542913, 0.24129616, 0.21709514, 0.251954734, 0.541166961, 0.217677578, 0.4070701, 0.23778735, 0.22708955, 0.248874769, 0.55065614, 0.216273263, 0.355882645, 0.239894316, 0.220603839, 0.217735708, 0.488318533, 0.203771159, 0.385397166, 0.26475677, 0.2210364, 0.236728817, 0.543163955, 0.24302085, 0.43767682, 0.28455806, 0.24064833, 0.251565486, 0.553347051, 0.247379228, 0.448370457, 0.26535958, 0.22372773, 0.247796506, 0.530223727, 0.24547632, 0.488388658, 0.26506263, 0.214682296, 0.246506512, 0.526969016, 0.260761589, 0.493844926, 0.272931337, 0.237722322, 0.267856508, 0.526813269, 0.264949083, 0.492287666, 0.286872506, 0.238755733, 0.258744925, 0.537025213, 0.2588287, 0.475289315, 0.287671417, 0.255071461, 0.276798844, 0.543636382, 0.269744933, 0.481476277, 0.318511605, 0.270490378, 0.299357951, 0.562383533, 0.267808259, 0.468166173, 0.326111466, 0.280793756, 0.294675559, 0.566734493, 0.293866158, 0.442088634, 0.301223725, 0.280825824, 0.287337452, 0.564261913, 0.286315084, 0.439171463, 0.28993222, 0.28671506, 0.317293793, 0.560636699, 0.293856084, 0.43226561, 0.267449349, 0.266023338, 0.318420053, 0.553222775, 0.304289788, 0.472992808, 0.28438893, 0.302059263, 0.350175709, 0.603504956, 0.324251324, 0.451861233, 0.338510633, 0.311979383, 0.390345037, 0.596983731, 0.332953453, 0.448414832, 0.325640798, 0.302540123, 0.344927788, 0.586096406, 0.315610826, 0.410830438, 0.296615243, 0.291833371, 0.341256142, 0.587415159, 0.299320668, 0.401840597, 0.286398053, 0.269153506, 0.266029477, 0.562341273, 0.260996312, 0.35901612, 0.279819071, 0.279468238, 0.273041934, 0.546193779, 0.226060167, 0.355519325, 0.269037813, 0.300012708, 0.305490077, 0.559619844, 0.222260252, 0.387883693, 0.279532999, 0.298160881, 0.29003948, 0.551943064, 0.226694152, 0.373214811, 0.278217733, 0.25539726, 0.260262996, 0.510407329, 0.202312097, 0.305954009, 0.231931016, 0.227705583, 0.21118696, 0.464492351, 0.16972369],
"middle": [0.764343858, 0.74482524, 0.50818115, 0.702853501, 0.71570605, 0.620642781, 0.822152913, 0.85909766, 0.6681702, 0.814223528, 0.838069737, 0.799452722, 0.879073322, 0.912010908, 0.751885772, 0.863044322, 0.882595181, 0.86510849, 0.919454455, 0.936657965, 0.815937519, 0.868704915, 0.897383213, 0.886939883, 0.920411229, 0.939638197, 0.8464486, 0.87659234, 0.91173, 0.89629674, 0.925897181, 0.949555755, 0.867719591, 0.884887755, 0.921654999, 0.9035608, 0.93192196, 0.95667255, 0.88328683, 0.8972853, 0.9311358, 0.914715, 0.93749744, 0.9572938, 0.8827601, 0.8945891, 0.93349147, 0.916734576, 0.934653461, 0.95647323, 0.8896868, 0.89258087, 0.93639857, 0.926784158, 0.939088583, 0.958704174, 0.898498058, 0.900788963, 0.943200469, 0.934260547, 0.943050206, 0.962999344, 0.905832648, 0.907713771, 0.947317481, 0.940310955, 0.946819842, 0.966466546, 0.913216054, 0.911957562, 0.950087011, 0.940919578, 0.946754873, 0.967593968, 0.914915919, 0.91301316, 0.95077014, 0.940713942, 0.948317289, 0.970457792, 0.918224633, 0.920761585, 0.952575684, 0.940684736, 0.947036982, 0.971353471, 0.920545161, 0.928858757, 0.955697596, 0.941011965, 0.946257412, 0.969834983, 0.916816592, 0.92891294, 0.9538691, 0.93764925, 0.943439662, 0.96734256, 0.91666716, 0.9285351, 0.9556225, 0.93473864, 0.9442435, 0.9655015, 0.9147801, 0.929108143, 0.95687747, 0.933548868, 0.942998886, 0.963707149, 0.913861692, 0.929153085, 0.956454694, 0.931799591, 0.93973875, 0.962277055, 0.911883354, 0.924593985, 0.953823328, 0.930396676, 0.935138881, 0.9596672, 0.90853214, 0.91827345, 0.95293194, 0.93028617, 0.93427575, 0.95693487, 0.91051656, 0.9147834, 0.95229936, 0.92846924, 0.93395936, 0.955149591, 0.915733099, 0.91403365, 0.95088017, 0.928492546, 0.929194033, 0.951676667, 0.921659052, 0.91697806, 0.9491688, 0.92273176, 0.92607147, 0.948659956, 0.921734095, 0.9204652, 0.94585764, 0.9244062, 0.92429334, 0.947374165, 0.924081445, 0.91685146, 0.94442517, 0.922490656, 0.924710453, 0.946443915, 0.920929134, 0.915572822, 0.941587627, 0.922499061, 0.924271822, 0.946413398, 0.916884124, 0.912555695, 0.941324651, 0.920347512, 0.926057875, 0.947639823, 0.911404192, 0.906995177, 0.942321479, 0.921720326, 0.931658864, 0.949786007, 0.909250319, 0.901414931, 0.942697048, 0.918163776, 0.932043314, 0.951385975, 0.905403852, 0.896619976, 0.939731061, 0.914372563, 0.929210544, 0.948460102, 0.903982699, 0.896091282, 0.938723505, 0.909933805, 0.928055346, 0.945278049, 0.901464164, 0.896115601, 0.939101636, 0.910546958, 0.930786371, 0.943418205, 0.904321849, 0.89266306, 0.94173497, 0.913299739, 0.9337883, 0.945559978, 0.897824526, 0.8960935, 0.94280577, 0.9207685, 0.9358064, 0.948191106, 0.89665401, 0.89435697, 0.94745797, 0.931842864, 0.939673066, 0.950723827, 0.903063238, 0.8884148, 0.9474965, 0.929440737, 0.932602882, 0.950283885, 0.911848664, 0.885558069, 0.942372799, 0.93080795, 0.9316305, 0.952807128, 0.907298148, 0.891460836, 0.935238659, 0.920000911, 0.912627399, 0.949278712, 0.912168205, 0.898826063, 0.939493537, 0.919401467, 0.912584722, 0.94996959, 0.915969908, 0.907586038, 0.943635464, 0.923133254, 0.919635534, 0.950049996, 0.913688302, 0.913659036, 0.946524978, 0.924207985, 0.920984447, 0.950045347, 0.917887807, 0.914028406, 0.948893845, 0.924173355, 0.918771029, 0.947914481, 0.914869428, 0.914497614, 0.947757363, 0.920732319, 0.917740285, 0.945471942, 0.913456082, 0.914100587, 0.947384238, 0.91305989, 0.914929688, 0.946612179, 0.917426229, 0.907728612, 0.948738992, 0.914596915, 0.915912211, 0.948434472, 0.913418829, 0.907094359, 0.94724679, 0.914729595, 0.913118958, 0.949105263, 0.915033698, 0.909255147, 0.94849515, 0.917636871, 0.912462294, 0.949828923, 0.915884495, 0.910945773, 0.950989723, 0.919286191, 0.908997178, 0.948302627, 0.916137457, 0.90862149, 0.94986558, 0.917308152, 0.908030689, 0.949226201, 0.916535735, 0.910655022, 0.949917674, 0.918603182, 0.91440773, 0.951418459, 0.920259774, 0.913131654, 0.950425029, 0.91853577, 0.91755086, 0.9526699, 0.9186833, 0.911475241, 0.950244546, 0.9148799, 0.9142117, 0.954856277, 0.919609487, 0.908797979, 0.948518574, 0.9162228, 0.910897, 0.954596341, 0.918955803, 0.904995322, 0.944763303, 0.916094124, 0.908049166, 0.9519539, 0.91957706, 0.905623674, 0.941343784, 0.915256202, 0.905929029, 0.953184664, 0.922394276, 0.908268213, 0.941686749, 0.916378856, 0.900825799, 0.953866303, 0.925825953, 0.911472321, 0.941014707, 0.91478461, 0.897710085, 0.954357088, 0.928995788, 0.910971701, 0.942955971, 0.913207114, 0.900196016, 0.95524925, 0.928577125, 0.911364317, 0.943230808, 0.910037458, 0.902859449, 0.956474, 0.9301875, 0.90933156, 0.941986978, 0.90615195, 0.902935028, 0.955416262, 0.931721151, 0.907674313, 0.938961089, 0.901904285, 0.901299953, 0.955365956, 0.932959795, 0.910791993, 0.937626183, 0.90123713, 0.902985334, 0.955842555, 0.932210088, 0.90985316, 0.932876348, 0.90153718, 0.895931721, 0.955383837, 0.932722747, 0.908143997, 0.931779206, 0.90504092, 0.895584524, 0.958335221, 0.935147941, 0.914534509, 0.928344369, 0.906118274, 0.893056452, 0.958877444, 0.932406545, 0.91383791, 0.926950514, 0.904195726, 0.894919276, 0.956778824, 0.930261195, 0.912430942, 0.923743486, 0.902190983, 0.895936787, 0.953833103, 0.930094838, 0.914166749, 0.92219919, 0.895514607, 0.893238187, 0.951444387, 0.928641558, 0.914256215, 0.921176076, 0.894975901, 0.894799352, 0.951381445, 0.929155588, 0.908809185, 0.920979202, 0.89177984, 0.890259027, 0.948283732, 0.929029405, 0.910985053, 0.91121006, 0.888176799, 0.883503795, 0.946132362, 0.927562714, 0.914656162, 0.915586293, 0.889575422, 0.889805734, 0.944991589, 0.923684478, 0.911430955, 0.914101779, 0.88973552, 0.888951421, 0.943862557, 0.92382586, 0.915396035, 0.915288091, 0.89089179, 0.885964036, 0.940477788, 0.918738425, 0.919098079, 0.912211955, 0.889105976, 0.882026196, 0.943118274, 0.916291773, 0.920291305, 0.90861088, 0.883174717, 0.87538588, 0.943738461, 0.913125515, 0.922224224, 0.907904029, 0.876375079, 0.869643033, 0.944770217, 0.909808278, 0.923259616, 0.906885803, 0.873408377, 0.872095287, 0.945862234, 0.908768654, 0.923673272, 0.908949912, 0.87199682, 0.878939569, 0.943498015, 0.909326792, 0.922190905, 0.908648431, 0.870167494, 0.88221693, 0.940767467, 0.907357812, 0.919371545, 0.903581142, 0.869417012, 0.885451555, 0.940860629, 0.911083281, 0.919528127, 0.906945169, 0.870448232, 0.882926762, 0.938230276, 0.907163501, 0.918487191, 0.903687179, 0.865999162, 0.873387456, 0.935941935, 0.90331924, 0.920538902, 0.908214509, 0.863531709, 0.878468871, 0.940162659, 0.904456019, 0.922780752, 0.913654208, 0.859387875, 0.877919912, 0.93866986, 0.900475085, 0.921004176, 0.914077222, 0.865900278, 0.874370873, 0.938963115, 0.904913306, 0.916247725, 0.918822408, 0.869445622, 0.876358509, 0.939966381, 0.902498782, 0.906978846, 0.917046249, 0.873935342, 0.875883698, 0.941804469, 0.902448118, 0.905868948, 0.914347529, 0.870589852, 0.875816762, 0.94249773, 0.903477728, 0.907018244, 0.912579119, 0.864238024, 0.877019405, 0.94237715, 0.905516803, 0.906350553, 0.911675811, 0.853973508, 0.877981424, 0.939654768, 0.904467821, 0.908440232, 0.906917274, 0.844203651, 0.875428617, 0.938665032, 0.901437163, 0.906309545, 0.904141247, 0.839209676, 0.873914301, 0.936468124, 0.897221565, 0.899457753, 0.898960948, 0.842301011, 0.873429298, 0.937013626, 0.893194258, 0.892889917, 0.904550612, 0.84036845, 0.869727135, 0.937915444, 0.897881448, 0.8869721, 0.9032874, 0.826648116, 0.859410346, 0.934946895, 0.903312624, 0.8857945, 0.90263766, 0.825319588, 0.853159547, 0.93252182, 0.909753025, 0.890046954, 0.90231812, 0.835406601, 0.850995839, 0.928857386, 0.917163968, 0.891726315, 0.907673955, 0.850900888, 0.847758055, 0.930349708, 0.922019184, 0.902878761, 0.91193378, 0.863146305, 0.84889698, 0.923817217, 0.912258208, 0.896279991, 0.897455394, 0.8576352, 0.82573092, 0.924312651, 0.906243563, 0.89756906, 0.894021034, 0.855470359, 0.831531823, 0.926085591, 0.916032791, 0.892413378, 0.903377116, 0.859233081, 0.834519804, 0.916486561, 0.902166665, 0.885549605, 0.868573666, 0.851665854, 0.836125791, 0.92532289, 0.905757427, 0.888298154, 0.892101765, 0.861561537, 0.841319978, 0.92077899, 0.893419325, 0.878506184, 0.87214154, 0.838773549, 0.851574183, 0.928430378, 0.90510267, 0.882072747, 0.879779696, 0.836755991, 0.861310065, 0.930636108, 0.915407121, 0.880131245, 0.881108582, 0.835433304, 0.858918965, 0.929166675, 0.919016898, 0.874085844, 0.879016578, 0.824212015, 0.850363195, 0.924675286, 0.913715959, 0.860677123, 0.876359463, 0.816235065, 0.844641864, 0.929242551, 0.906778634, 0.869024456, 0.879509985, 0.822724581, 0.828557372, 0.925459385, 0.904500008, 0.870919943, 0.881695151, 0.82770133, 0.847034931, 0.930428028, 0.914657176, 0.892894328, 0.888857782, 0.836059213, 0.833748579, 0.923048735, 0.924860001, 0.885894835, 0.901377559, 0.823123753, 0.835731745, 0.908046782, 0.90805012, 0.89099884, 0.897638023, 0.7972531, 0.81501716, 0.910334945, 0.902892292, 0.891537011, 0.890524864, 0.818208277, 0.797817111, 0.882324815, 0.890183032, 0.891013682, 0.887699485, 0.829234064, 0.808432996, 0.885190427, 0.892510891, 0.890712857, 0.882990539, 0.824466348, 0.814245939, 0.884782314, 0.88514322, 0.892672539, 0.884249568, 0.819943309, 0.816960931, 0.888654232, 0.888919532, 0.894235253, 0.876959205, 0.810563147, 0.830134511, 0.8926504, 0.88737184, 0.89001775, 0.86919844, 0.805442214, 0.824676335, 0.8842793, 0.8797997, 0.8853529, 0.8587263, 0.802365482, 0.807854235, 0.87533367, 0.86512196, 0.87083334, 0.8485094, 0.7996085, 0.80187935, 0.86941016, 0.86746037, 0.86744213, 0.8531521, 0.79170245, 0.80254614, 0.87201136, 0.87671727, 0.8683498, 0.8538482, 0.7930085, 0.80375934, 0.87491864, 0.8763007, 0.87564206, 0.86241484, 0.79597765, 0.8159111, 0.88224983, 0.8829801, 0.87625015, 0.8652809, 0.81026226, 0.819511, 0.8887078, 0.8834453, 0.8748453, 0.8629219, 0.81127644, 0.8108193, 0.88447005, 0.8870662, 0.86468655, 0.8553048, 0.8191976, 0.8031217, 0.8787291, 0.8844839, 0.85262245, 0.84735215, 0.8110152, 0.7862666, 0.87604624, 0.8857265, 0.85483795, 0.8512314, 0.7973529, 0.778067, 0.87415344, 0.89074016, 0.8475081, 0.8622143, 0.78290325, 0.7667556, 0.865655, 0.88421977, 0.8391634, 0.8612665, 0.78132445, 0.77835864, 0.8656463, 0.88739747, 0.8411873, 0.8661065, 0.78102595, 0.78958344, 0.8574057, 0.8845037, 0.84302384, 0.86815655, 0.7758719, 0.7905689, 0.8664835, 0.8920267, 0.8615722, 0.8635964, 0.7697116, 0.7797402, 0.8657711, 0.89432925, 0.86904454, 0.8621163, 0.75602585, 0.7611705, 0.86127883, 0.89052165, 0.8617936, 0.83987254, 0.72351784, 0.7300755, 0.8556235, 0.88340217, 0.85211647, 0.8242627, 0.6974793, 0.71867764, 0.8653728, 0.87710816, 0.85562027, 0.8274263, 0.7036964, 0.7316726, 0.87198126, 0.87211794, 0.8607251, 0.8352138, 0.70695883, 0.7499349, 0.8762733, 0.8604371, 0.8630617, 0.8367403, 0.724371135, 0.771202803, 0.8853714, 0.8625941, 0.8639094, 0.83822507, 0.71184236, 0.77781975, 0.875677288, 0.858406007, 0.8541354, 0.830512, 0.698333383, 0.754638195, 0.872815132, 0.842528224, 0.83540976, 0.80774796, 0.689141631, 0.753780246, 0.866717815, 0.83970356, 0.830295086, 0.801670372, 0.673189223, 0.754970312, 0.853625774, 0.829558492, 0.829134405, 0.808091581, 0.687647104, 0.75185591, 0.848391294, 0.824847281, 0.823749542, 0.807587981, 0.6899535, 0.773269, 0.838785052, 0.822473407, 0.79814899, 0.803971946, 0.686305463, 0.765102088, 0.826592267, 0.816298544, 0.790398359, 0.799233973, 0.683895588, 0.765746772, 0.815122664, 0.806601107, 0.788062274, 0.798127294, 0.6815364, 0.7648657, 0.8017326, 0.794970155, 0.773976564, 0.790272593, 0.6960728, 0.77160794, 0.791935503, 0.791688919, 0.771632195, 0.776416957, 0.6918579, 0.76868707, 0.782640636, 0.787465572, 0.763659239, 0.768132687, 0.706330359, 0.772211671, 0.787000835, 0.780696392, 0.756665707, 0.760793686, 0.718407869, 0.771312892, 0.77901125, 0.792817295, 0.769246578, 0.782298386, 0.749460876, 0.770242214, 0.788097262, 0.796141267, 0.779223382, 0.795476019, 0.764316022, 0.774502516, 0.78084743, 0.784291387, 0.777050674, 0.79255259, 0.757878304, 0.761960268, 0.780342877, 0.789424598, 0.779834867, 0.798012137, 0.755328298, 0.753385186, 0.790088296, 0.802852929, 0.781126797, 0.78571254, 0.760129094, 0.758265495, 0.788487494, 0.800192654, 0.77540189, 0.754253745, 0.769925594, 0.762952089, 0.794076502, 0.80793792, 0.785130262, 0.736041784, 0.783156335, 0.767579377, 0.784778357, 0.801945508, 0.777471542, 0.719562709, 0.798185885, 0.765523195, 0.775876701, 0.786124289, 0.786233962, 0.722367764, 0.799156725, 0.757698655, 0.7804731, 0.7826994, 0.77777654, 0.6986001, 0.77994287, 0.7530014, 0.780074656, 0.781624615, 0.7825477, 0.69441134, 0.78453606, 0.7490669, 0.792297, 0.7902383, 0.7747605, 0.6756122, 0.7802549, 0.73674124, 0.796610236, 0.77812475, 0.7705397, 0.6778291, 0.78089553, 0.75066614, 0.807172954, 0.785100639, 0.77191186, 0.6952167, 0.79452235, 0.75097215, 0.8108815, 0.78271073, 0.7660982, 0.6869836, 0.78659767, 0.75292706, 0.8086717, 0.7703489, 0.76898694, 0.68787116, 0.78582096, 0.7520604, 0.8138485, 0.7708485, 0.757271, 0.6887271, 0.79640424, 0.7752647, 0.8282744, 0.78831714, 0.7599838, 0.70835614, 0.81107146, 0.7839991, 0.83564335, 0.77990466, 0.74947155, 0.7075421, 0.8119664, 0.7940889, 0.8485554, 0.7818821, 0.737735689, 0.707905531, 0.817562103, 0.803065121, 0.857592523, 0.777969599, 0.73362124, 0.707904696, 0.81162858, 0.814516246, 0.859921396, 0.784556508, 0.738105536, 0.723795652, 0.832268059, 0.832555294, 0.872260332, 0.805718064, 0.749228418, 0.731022835, 0.837159693, 0.834746003, 0.878004432, 0.799535096, 0.762387216, 0.743719459, 0.843099296, 0.85010159, 0.883405805, 0.808162332, 0.76385951, 0.759249508, 0.850394189, 0.8646245, 0.890183806, 0.817054927, 0.76950866, 0.771589339, 0.868249118, 0.877447724, 0.89790082, 0.828253925, 0.766876698, 0.777417004, 0.870509803, 0.873958468, 0.900545359, 0.829458237, 0.760135829, 0.776421428, 0.867637038, 0.878285468, 0.905007243, 0.838075578, 0.764177799, 0.784856975, 0.865397871, 0.874090135, 0.90969944, 0.845030367, 0.772760272, 0.778998673, 0.863448262, 0.872603238, 0.906082749, 0.842273891, 0.776107311, 0.79920429, 0.876866996, 0.878070235, 0.910164237, 0.851965964, 0.785714209, 0.80530262, 0.882654011, 0.890245497, 0.916816413, 0.853118002, 0.792474091, 0.812363327, 0.885295808, 0.892334104, 0.916279137, 0.849163949, 0.800864816, 0.814126909, 0.886980593, 0.895816922, 0.920211971, 0.854120016, 0.80288434, 0.821766913, 0.892501116, 0.905307651, 0.921274483, 0.854428411, 0.793806255, 0.815330625, 0.88983047, 0.905672431, 0.922118902, 0.851344228, 0.787393272, 0.819241047, 0.875220239, 0.885049045, 0.917239249, 0.843630612, 0.769686103, 0.803535163, 0.869519889, 0.884326935, 0.915936589, 0.857667387, 0.770759165, 0.812739611, 0.865629256, 0.877950668, 0.915535212, 0.85595727, 0.773810983, 0.825357616, 0.876893759, 0.883000493, 0.922598064, 0.860815048, 0.787799239, 0.834465623, 0.884568572, 0.885479152, 0.926449597, 0.862775922, 0.779289484, 0.832647562, 0.881732523, 0.883559167, 0.92830658, 0.869572103, 0.787346601, 0.840856433, 0.886794925, 0.889817119, 0.934584618, 0.877827764, 0.785782397, 0.840750158, 0.885857761, 0.893876791, 0.9349702, 0.881338418, 0.788928032, 0.84574765, 0.889423251, 0.899144948, 0.936917841, 0.879849136, 0.784944534, 0.844226182, 0.887861133, 0.900447071, 0.937091053, 0.882780313, 0.792886257, 0.843381643, 0.884781122, 0.898203373, 0.936185956, 0.877420604, 0.776664138, 0.843466282, 0.884713173, 0.90161097, 0.938339949, 0.876409233, 0.775540709, 0.836905777, 0.881712317, 0.901699305, 0.944595098, 0.879938066, 0.775399685, 0.842666268, 0.885768414, 0.903961003, 0.947152853, 0.884988725, 0.769824207, 0.845121861, 0.885887802, 0.90288192, 0.946649194, 0.885164618, 0.771558166, 0.843651652, 0.88671869, 0.898331046, 0.947000802, 0.887256205, 0.776254773, 0.844468415, 0.8871696, 0.894829929, 0.946525455, 0.884423077, 0.765160441, 0.845995426, 0.883924484, 0.890943348, 0.94522661, 0.881499767, 0.766275465, 0.849967539, 0.882947862, 0.890041828, 0.944272459, 0.877989292, 0.766861081, 0.85170716, 0.885873199, 0.890907228, 0.942581952, 0.874353349, 0.767871559, 0.850352883, 0.885184824, 0.889989555, 0.940894485, 0.874463201, 0.768577754, 0.847387731, 0.88476187, 0.883507013, 0.939011335, 0.873839259, 0.76330018, 0.845233798, 0.886135161, 0.887726903, 0.941030979, 0.87619859, 0.758343935, 0.844929516, 0.884021819, 0.886526763, 0.942924261, 0.879446745, 0.754496992, 0.845196664, 0.888946533, 0.894896805, 0.944206178, 0.888066351, 0.767075837, 0.843309343, 0.894850731, 0.894396007, 0.944976866, 0.893602908, 0.76558578, 0.839914799, 0.895379305, 0.90679872, 0.94917804, 0.892537296, 0.767826438, 0.846666396, 0.895341814, 0.903242648, 0.944869936, 0.890760481, 0.76839155, 0.849424541, 0.899475455, 0.906823635, 0.947702408, 0.893408597, 0.763716877, 0.852681577, 0.901770294, 0.904746354, 0.943332851, 0.89225018, 0.759872556, 0.852956116, 0.90013653, 0.906296551, 0.943965912, 0.894116282, 0.748317599, 0.848612368, 0.899727106, 0.895277977, 0.940159917, 0.88926816, 0.744559348, 0.842949033, 0.89626724, 0.90727264, 0.944579482, 0.884358764, 0.74449712, 0.854257703, 0.900944352, 0.90550822, 0.937352359, 0.880151749, 0.736669242, 0.856511831, 0.898960829, 0.905059993, 0.938012481, 0.880690992, 0.744055212, 0.867493033, 0.906685591, 0.907641232, 0.941992044, 0.881157517, 0.739938259, 0.876512289, 0.915766001, 0.914489329, 0.944618702, 0.882769585, 0.733604372, 0.884515047, 0.915008068, 0.91734457, 0.947793365, 0.88697356, 0.734807909, 0.888016522, 0.913163543, 0.919168055, 0.95017785, 0.886424, 0.735638618, 0.887465119, 0.914702475, 0.917113125, 0.948643863, 0.88397187, 0.738842368, 0.879027784, 0.913217962, 0.914526761, 0.9470455, 0.8865936, 0.75916791, 0.88975203, 0.918441474, 0.922217011, 0.95234823, 0.8907345, 0.768241167, 0.900431395, 0.9232826, 0.92885065, 0.95274985, 0.8869206, 0.782797217, 0.908293486, 0.925102651, 0.930513501, 0.9529561, 0.8868323, 0.78295016, 0.9068796, 0.913230777, 0.931404293, 0.95417106, 0.8820874, 0.7588111, 0.9025536, 0.9010349, 0.9341965, 0.9535872, 0.8770101, 0.7360455, 0.8973614, 0.9034841, 0.9383736, 0.957182, 0.88524854, 0.7401339, 0.90327, 0.8969337, 0.93605167, 0.95477694, 0.88571566, 0.72371906, 0.89973927, 0.88646793, 0.9324449, 0.9494067, 0.884922, 0.7617008, 0.908481, 0.88602835, 0.92222685, 0.95152205, 0.89142483, 0.6953295, 0.88271964, 0.8764313, 0.88135797, 0.91661274, 0.8797864, 0.68115777, 0.8758669, 0.887871981, 0.88585037, 0.932038128, 0.884058058, 0.702459037, 0.872697294, 0.87142688, 0.90963012, 0.94683856, 0.9047499, 0.7465482, 0.8817994, 0.8773405, 0.91814107, 0.9473428, 0.91163284, 0.78078043, 0.8817975, 0.871873379, 0.922121644, 0.95458347, 0.90631163, 0.77291375, 0.88230556, 0.8698702, 0.92679256, 0.9586688, 0.9046231, 0.7747325, 0.8710814, 0.859618068, 0.9174999, 0.95381856, 0.89050215, 0.7450402, 0.85633475, 0.847266018, 0.904221535, 0.94706893, 0.882281482, 0.724057138, 0.858322561, 0.830981255, 0.887788057, 0.941680312, 0.882045865, 0.70211434, 0.86184675, 0.83282876, 0.886387885, 0.937329829, 0.878657937, 0.6825679, 0.8666612, 0.837794602, 0.893818676, 0.939926088, 0.879329562, 0.6754609, 0.8595091, 0.846907794, 0.900279701, 0.939867735, 0.882493854, 0.6908746, 0.86288327, 0.843012869, 0.901326597, 0.941463768, 0.88373673, 0.7134017, 0.87172854, 0.84341574, 0.9017536, 0.9435928, 0.89361984, 0.75362355, 0.87945217, 0.852801085, 0.905073822, 0.94488579, 0.904734313, 0.7733936, 0.8741138, 0.843464851, 0.896928847, 0.941257179, 0.895345151, 0.7546208, 0.88038445, 0.8702257, 0.90812004, 0.9436019, 0.9165743, 0.76966745, 0.87898403, 0.8576662, 0.89467585, 0.93919456, 0.9033999, 0.7168318, 0.8587204, 0.82678324, 0.8679595, 0.9292406, 0.8856515, 0.730547, 0.87470555, 0.8416214, 0.88679385, 0.9220441, 0.88142073, 0.68105745, 0.8722012, 0.8452491, 0.896493, 0.9327823, 0.8907719, 0.73488116, 0.89335847, 0.85618293, 0.9033185, 0.9414998, 0.90015304, 0.724147, 0.89898723, 0.85648847, 0.9205063, 0.9485453, 0.9170725, 0.7362361, 0.9095024, 0.85216874, 0.9285516, 0.95723605, 0.9195453, 0.73676777, 0.9060279, 0.8598021, 0.9358747, 0.9612898, 0.9204167, 0.73260933, 0.91308403, 0.8585052, 0.93723494, 0.9610505, 0.9228633, 0.72846097, 0.907551, 0.8598173, 0.9397297, 0.96397555, 0.91921145, 0.74109733, 0.910926, 0.86041427, 0.9423362, 0.965354, 0.9188955, 0.75291413, 0.90735924, 0.857690096, 0.942330778, 0.96635103, 0.91534793, 0.74875593, 0.913397, 0.8539351, 0.93830657, 0.9675593, 0.91464114, 0.7401395, 0.9129571, 0.85197127, 0.9409561, 0.9686471, 0.9152565, 0.735133, 0.91247046, 0.8443047, 0.9418574, 0.96758884, 0.922362, 0.7284658, 0.9129872, 0.833556354, 0.945792675, 0.96938956, 0.9193565, 0.70564294, 0.91364276, 0.82180196, 0.944051623, 0.96823007, 0.9150426, 0.6827055, 0.912713, 0.819585741, 0.941698611, 0.96771896, 0.9106574, 0.68158853, 0.9139974, 0.821130395, 0.941194832, 0.9664196, 0.9141823, 0.6998198, 0.9223594, 0.832141757, 0.943833053, 0.9660347, 0.9271495, 0.7199341, 0.93029964, 0.8465466, 0.94570833, 0.96644264, 0.9343881, 0.7313892, 0.92607665, 0.83832175, 0.94399154, 0.96800977, 0.9393979, 0.742262, 0.9205306, 0.84578055, 0.94592816, 0.96952814, 0.94416165, 0.7543787, 0.922537, 0.8505255, 0.9500178, 0.9698859, 0.9493953, 0.7667816, 0.9280105, 0.86318475, 0.9527282, 0.9692574, 0.94872636, 0.75614214, 0.9255008, 0.8551306, 0.94992214, 0.96775883, 0.94534373, 0.74443597, 0.9208686, 0.85370135, 0.9517326, 0.97017586, 0.95157754, 0.7479206, 0.924592, 0.8614535, 0.9541196, 0.97005314, 0.95297736, 0.7586258, 0.9276258, 0.86107826, 0.95344436, 0.9708236, 0.95701534, 0.7535926, 0.9280381, 0.86732626, 0.95201534, 0.971279, 0.95627743, 0.7486978, 0.92437065, 0.86766636, 0.95078534, 0.9724568, 0.95593035, 0.74365866, 0.9296382, 0.87289935, 0.95424443, 0.9753464, 0.95681775, 0.74694955, 0.93168753, 0.87844235, 0.9555403, 0.97838515, 0.96166056, 0.74751043, 0.9380542, 0.88550776, 0.9606387, 0.9806615, 0.96486604, 0.7408509, 0.9428222, 0.8917725, 0.95955193, 0.98046255, 0.96531624, 0.73892504, 0.9462864, 0.89605814, 0.9587168, 0.9812035, 0.9680254, 0.7295793, 0.9441051, 0.89518875, 0.95492345, 0.97815424, 0.9667449, 0.72001696, 0.9434425, 0.8919983, 0.9553973, 0.97728854, 0.9630219, 0.71260643, 0.9388166, 0.8845722, 0.95663214, 0.9759798, 0.9591542, 0.72320235, 0.93388534, 0.87380606, 0.9540969, 0.97337, 0.9509521, 0.70663285, 0.9263965, 0.8626712, 0.9514751, 0.9732357, 0.94792217, 0.69632447, 0.9260734, 0.85187197, 0.9480753, 0.97393847, 0.9477672, 0.689757, 0.9256644, 0.83987284, 0.9439575, 0.9758529, 0.95093256, 0.6906988, 0.92147315, 0.8176823, 0.9382238, 0.97593665, 0.94943416, 0.6761238, 0.918379, 0.8042489, 0.9336801, 0.9758488, 0.9481272, 0.6682857, 0.9203766, 0.79854643, 0.9346877, 0.9752568, 0.94621485, 0.6643905, 0.9198236, 0.7973783, 0.93454117, 0.97385263, 0.94529307, 0.677425, 0.9189165, 0.7885813, 0.93280864, 0.9715892, 0.945179, 0.67609775, 0.9179717, 0.7866343, 0.9356371, 0.97169316, 0.9479119, 0.6832768, 0.91864693, 0.787923, 0.9339171, 0.97107846, 0.94598097, 0.677178, 0.9153107, 0.7905991, 0.9312329, 0.9708024, 0.94285727, 0.6654096, 0.91463834, 0.7884337, 0.92704105, 0.9705293, 0.93975675, 0.6579322, 0.9157983, 0.795164645, 0.927684665, 0.97144115, 0.9416886, 0.659602, 0.914971, 0.786045671, 0.924086511, 0.9712425, 0.9337831, 0.66270435, 0.9128299, 0.782554209, 0.923666716, 0.9698683, 0.9287926, 0.6527865, 0.91056204, 0.785349727, 0.9221403, 0.96763015, 0.9200875, 0.63831645, 0.9075327, 0.790935755, 0.916539133, 0.9651028, 0.9192405, 0.6180562, 0.9062556, 0.78988457, 0.9134724, 0.963357, 0.91999114, 0.608524, 0.90407264, 0.79167354, 0.91542464, 0.96064705, 0.92295563, 0.61208916, 0.90317637, 0.79921955, 0.9181232, 0.95781094, 0.92054117, 0.61857945, 0.9007992, 0.8008024, 0.9189082, 0.9560747, 0.9142515, 0.6189204, 0.8953096, 0.80445266, 0.91630334, 0.95417315, 0.904458, 0.5943587, 0.89316165, 0.79103214, 0.9097481, 0.9545083, 0.89876187, 0.58379364, 0.88796127, 0.773733556, 0.90035969, 0.95307344, 0.89613616, 0.5746336, 0.8823089, 0.763257444, 0.898689926, 0.952965, 0.9010631, 0.59025055, 0.8838697, 0.757275164, 0.899696767, 0.952346504, 0.903746426, 0.59440607, 0.88525087, 0.75784874, 0.897832096, 0.952877998, 0.903493583, 0.60435146, 0.88310707, 0.7613021, 0.89158946, 0.9509345, 0.9015393, 0.5933991, 0.8777159, 0.75883245, 0.8864312, 0.94630855, 0.89549315, 0.5887255, 0.8728411, 0.763987184, 0.880822778, 0.9433549, 0.894632, 0.57900524, 0.87065125, 0.769092917, 0.880979598, 0.93950087, 0.8946858, 0.58400685, 0.87313867, 0.7589984, 0.8858224, 0.9386461, 0.8968219, 0.57747835, 0.8747433, 0.74066925, 0.886637, 0.9379575, 0.8956567, 0.5626661, 0.87334085, 0.721716881, 0.879344702, 0.933036, 0.8866577, 0.5471388, 0.8677811, 0.711130977, 0.874100983, 0.932586074, 0.883849025, 0.5560638, 0.8669095, 0.722607613, 0.875264525, 0.93475896, 0.8832757, 0.5738891, 0.8670852, 0.731039524, 0.870824754, 0.9341605, 0.8821704, 0.58152163, 0.8668457, 0.732681215, 0.873942971, 0.93314797, 0.88231856, 0.57392657, 0.86318254, 0.728526115, 0.874258876, 0.9295732, 0.8792671, 0.55915564, 0.8522794, 0.715453327, 0.868153512, 0.923856497, 0.87626195, 0.54524326, 0.8450717, 0.710619211, 0.871184707, 0.9255098, 0.8782893, 0.55324084, 0.8434404, 0.703118026, 0.876631856, 0.926022828, 0.880709708, 0.55553776, 0.847368658, 0.707243145, 0.884365737, 0.925975978, 0.88474226, 0.5687238, 0.85630125, 0.711120427, 0.891682446, 0.924065888, 0.883450925, 0.56392556, 0.8614955, 0.726578593, 0.894627035, 0.921735108, 0.88101548, 0.564480722, 0.863149464, 0.730133057, 0.895590186, 0.918612063, 0.882338464, 0.568638146, 0.865780711, 0.720239699, 0.898298979, 0.920877159, 0.886816919, 0.577002406, 0.872258961, 0.722261488, 0.907161474, 0.9266627, 0.8906264, 0.571705222, 0.871903419, 0.713465273, 0.909552872, 0.930436373, 0.892303228, 0.547902584, 0.865519047, 0.704702616, 0.908945978, 0.930376768, 0.890758038, 0.532199144, 0.85976088, 0.696645975, 0.903344929, 0.927800834, 0.885652304, 0.516096413, 0.853155315, 0.680434048, 0.897653401, 0.921203196, 0.882214963, 0.496071488, 0.847287536, 0.677665651, 0.894676089, 0.91888815, 0.87394637, 0.469442487, 0.840273321, 0.674387693, 0.891243756, 0.918949127, 0.868339658, 0.462598085, 0.836463034, 0.684234262, 0.890280187, 0.926650882, 0.875549555, 0.475459009, 0.848089397, 0.710844278, 0.894339621, 0.932437003, 0.883374274, 0.493635654, 0.857637227, 0.723890364, 0.895766795, 0.934433222, 0.890564561, 0.525457859, 0.875068247, 0.731250286, 0.902827978, 0.940271437, 0.894303203, 0.542124152, 0.887871861, 0.722380817, 0.907306552, 0.940236628, 0.892412901, 0.540388227, 0.891328096, 0.704675436, 0.910389781, 0.94083339, 0.892328382, 0.53235662, 0.895255744, 0.69750458, 0.912307799, 0.937801182, 0.892874837, 0.52348274, 0.892652512, 0.688179255, 0.915715694, 0.940326512, 0.897547066, 0.52462554, 0.881626606, 0.692311466, 0.916586101, 0.942977667, 0.902014613, 0.552433074, 0.880279303, 0.714680791, 0.917127252, 0.944163144, 0.902026653, 0.547221959, 0.865772843, 0.692350626, 0.914847314, 0.944565415, 0.905526519, 0.560055256, 0.871332765, 0.709366739, 0.917823374, 0.948140621, 0.908338428, 0.570488453, 0.877353609, 0.707056, 0.9237721, 0.950318, 0.909501, 0.584628701, 0.880675673, 0.706851, 0.92689097, 0.9487946, 0.904483, 0.581112802, 0.890306652, 0.71308279, 0.93030113, 0.9504233, 0.9007986, 0.576529443, 0.891958058, 0.716727853, 0.928094268, 0.94926, 0.8896769, 0.547574937, 0.883497715, 0.719918311, 0.921354949, 0.951454043, 0.886620939, 0.545615137, 0.887317657, 0.746737361, 0.924164593, 0.954927027, 0.888127804, 0.576794088, 0.893176496, 0.76793921, 0.926717103, 0.9588607, 0.90074533, 0.639160872, 0.899732947, 0.798535705, 0.935168445, 0.965850413, 0.915063262, 0.66233331, 0.90778023, 0.811371088, 0.942707896, 0.969720721, 0.921772361, 0.690743744, 0.915802181, 0.817373574, 0.946855009, 0.97067821, 0.920410931, 0.679240763, 0.917372584, 0.827957749, 0.953021228, 0.969567835, 0.921948254, 0.675064504, 0.910128236, 0.831897318, 0.951108456, 0.969011664, 0.916779518, 0.665424943, 0.907812059, 0.817558169, 0.951894164, 0.966354132, 0.913618445, 0.64962101, 0.908043742, 0.802926183, 0.95117861, 0.963050485, 0.904351771, 0.626121163, 0.903337717, 0.788990796, 0.952632129, 0.961188078, 0.903049052, 0.605231285, 0.897975206, 0.778450429, 0.94990927, 0.960289836, 0.90512073, 0.624261916, 0.891247392, 0.768939674, 0.948933363, 0.962484419, 0.909444392, 0.660137117, 0.891783237, 0.771027863, 0.949234009, 0.960843861, 0.918063641, 0.666526675, 0.890191376, 0.761889756, 0.947895706, 0.958766222, 0.914019525, 0.654063284, 0.884695411, 0.73288101, 0.936683118, 0.953337789, 0.896331489, 0.611847043, 0.876882434, 0.745520592, 0.926434517, 0.949172795, 0.874658644, 0.555569708, 0.869548917, 0.752472341, 0.914767802, 0.943271697, 0.843195856, 0.541066408, 0.885885835, 0.78407377, 0.919763803, 0.942299843, 0.863932788, 0.56590414, 0.88636297, 0.742656767, 0.925888777, 0.947513282, 0.840800285, 0.575658798, 0.855287194, 0.727917731, 0.90500313, 0.936498821, 0.809694588, 0.581197381, 0.888080895, 0.744624197, 0.915306151, 0.944190621, 0.865606666, 0.613786221, 0.878893912, 0.756965816, 0.923863769, 0.955076516, 0.881698489, 0.664719522, 0.875854254, 0.760706723, 0.9248119, 0.963658, 0.89873284, 0.697405279, 0.885691583, 0.770009637, 0.91961211, 0.959244668, 0.895763755, 0.680081606, 0.893967628, 0.785853922, 0.925159693, 0.9602966, 0.895528, 0.663731813, 0.891770899, 0.775329113, 0.920600057, 0.955562949, 0.887837112, 0.65578109, 0.891439617, 0.782108068, 0.924815178, 0.95487195, 0.8824612, 0.68330276, 0.896914959, 0.790642977, 0.927604675, 0.95629334, 0.88659, 0.680808902, 0.897215486, 0.790816188, 0.930155575, 0.955778837, 0.891570151, 0.720343053, 0.908149064, 0.799757898, 0.933212519, 0.955209732, 0.891149879, 0.727416396, 0.907632709, 0.787469447, 0.925809085, 0.951079309, 0.881243527, 0.7303707, 0.908758521, 0.799226403, 0.926245809, 0.949672878, 0.876511514, 0.740905285, 0.90872997, 0.806542218, 0.923434854, 0.9494027, 0.8903588, 0.743326068, 0.922816515, 0.83585, 0.932058454, 0.9444538, 0.8885481, 0.722638011, 0.926798224, 0.842725039, 0.912538171, 0.9265908, 0.8535134, 0.62411034, 0.8894769, 0.817152023, 0.899972379, 0.9337246, 0.8597927, 0.6718874, 0.91188693, 0.84344697, 0.895888507, 0.93223536, 0.84303457, 0.6465039, 0.8896817, 0.829424024, 0.903811514, 0.93825597, 0.8643763, 0.680208325, 0.8997823, 0.833735228, 0.908400416, 0.943534017, 0.879673004, 0.690686464, 0.911031663, 0.84157449, 0.921822488, 0.94382805, 0.89660674, 0.687489986, 0.919630289, 0.848821819, 0.921918929, 0.9412469, 0.90163034, 0.674395323, 0.92568785, 0.847656965, 0.92064327, 0.931880653, 0.897828758, 0.655916274, 0.92973125, 0.84913516, 0.929808915, 0.934678853, 0.897864044, 0.647762954, 0.929402947, 0.846208453, 0.931297243, 0.937705994, 0.894382834, 0.638701797, 0.930710673, 0.8474607, 0.9383019, 0.94243073, 0.8882171, 0.639473855, 0.934446752, 0.854245067, 0.943696618, 0.9495008, 0.8768664, 0.61133367, 0.9352409, 0.8566025, 0.9449221, 0.9488288, 0.86635745, 0.5978213, 0.9339911, 0.85274035, 0.9386043, 0.9489595, 0.85664225, 0.5844697, 0.92562604, 0.84037423, 0.93763226, 0.94290274, 0.8379319, 0.5532034, 0.91115266, 0.826388359, 0.926569223, 0.941150486, 0.816776693, 0.53128093, 0.89267355, 0.812160254, 0.914426327, 0.93890959, 0.78904134, 0.52716327, 0.87825435, 0.796957552, 0.910533667, 0.9393697, 0.7894218, 0.541874349, 0.873429179, 0.792490184, 0.910637259, 0.942864597, 0.78187263, 0.557579398, 0.863388121, 0.783452094, 0.909112871, 0.9422316, 0.7699342, 0.569549322, 0.861424148, 0.804848611, 0.910685778, 0.943431914, 0.768850565, 0.586162329, 0.869503856, 0.822099805, 0.917965353, 0.9494532, 0.77161014, 0.58602351, 0.884465575, 0.834717095, 0.922362566, 0.951663256, 0.772249758, 0.59215647, 0.88474953, 0.840119064, 0.92676419, 0.9583329, 0.789564, 0.61360997, 0.889209747, 0.852264583, 0.933800161, 0.965809166, 0.80588156, 0.622607052, 0.891691446, 0.861070812, 0.934709132, 0.97062045, 0.81702673, 0.60838884, 0.89375865, 0.8556573, 0.93591845, 0.97050434, 0.81074953, 0.5842946, 0.88742137, 0.84957504, 0.93320835, 0.9708448, 0.79907703, 0.560535133, 0.886044085, 0.854398012, 0.940238774, 0.97174567, 0.784834, 0.5355137, 0.87974393, 0.848689, 0.93331665, 0.9678018, 0.7535347, 0.5406625, 0.8750059, 0.857132673, 0.93129766, 0.96347666, 0.718813, 0.5467456, 0.8732118, 0.85811615, 0.931314, 0.9602571, 0.70818704, 0.5547417, 0.8793098, 0.855469227, 0.927186251, 0.9562107, 0.6902908, 0.55470896, 0.8718038, 0.84570843, 0.926766574, 0.94964194, 0.703236, 0.5686124, 0.87548953, 0.837665796, 0.934735179, 0.9472651, 0.72173184, 0.5899268, 0.8668921, 0.832198203, 0.939570546, 0.9474036, 0.7267543, 0.58523506, 0.86975044, 0.834148347, 0.941201925, 0.951305, 0.7339559, 0.572959781, 0.864554405, 0.844720185, 0.940443456, 0.951060653, 0.72685802, 0.54030734, 0.8779924, 0.844732165, 0.939771712, 0.95395917, 0.7416967, 0.5460436, 0.89677006, 0.8631376, 0.94428515, 0.95448285, 0.7694272, 0.560751736, 0.912573159, 0.874773145, 0.946813464, 0.95534223, 0.78799224, 0.594530106, 0.92603904, 0.878245473, 0.951666594, 0.9567288, 0.8024773, 0.61136305, 0.9333242, 0.883472502, 0.94824934, 0.9492289, 0.7894364, 0.596324563, 0.924002469, 0.879362643, 0.944107831, 0.9472243, 0.77967143, 0.608271003, 0.913550496, 0.873677433, 0.939747989, 0.9386152, 0.7624023, 0.59208256, 0.900178373, 0.863540947, 0.943138599, 0.93384635, 0.74823636, 0.5550738, 0.89719903, 0.857401669, 0.940634727, 0.9270955, 0.7103077, 0.51665473, 0.911008, 0.856706202, 0.947465956, 0.92210007, 0.7132077, 0.54004586, 0.89859796, 0.848231196, 0.943121672, 0.9139683, 0.6100733, 0.4289049, 0.84685314, 0.827253938, 0.925903022, 0.8920615, 0.5033569, 0.46285123, 0.86413616, 0.875027359, 0.946343243, 0.9202213, 0.7006559, 0.56426233, 0.87246066, 0.8822909, 0.956076324, 0.92071676, 0.660302, 0.52550185, 0.8726085, 0.868354738, 0.948790729, 0.91467613, 0.66740316, 0.5429259, 0.86844176, 0.811877, 0.93298656, 0.90244216, 0.6328342, 0.5046049, 0.84055233, 0.771430135, 0.907512903, 0.87418, 0.6096927, 0.46742845, 0.7992404, 0.6899413, 0.85779834, 0.7955965, 0.55721045, 0.40320945, 0.7552758, 0.6013222, 0.79253864, 0.66985124, 0.50877523, 0.35865557, 0.6769572, 0.5034648, 0.7269366, 0.55328405, 0.46514186, 0.3492465, 0.6367151, 0.49585813, 0.7106728, 0.54478496, 0.4538199, 0.34628278, 0.61201394, 0.466202, 0.694222, 0.5233686, 0.4081849, 0.3075914, 0.62369204, 0.48775962, 0.72287834, 0.5313425, 0.38342774, 0.2771086, 0.56850994, 0.47484922, 0.73322904, 0.51722294, 0.3325763, 0.25053197, 0.5602006, 0.46840665, 0.76000947, 0.5145586, 0.3073413, 0.23553333, 0.5196906, 0.47004774, 0.77609056, 0.532304, 0.29066902, 0.23002791, 0.54213417, 0.491048, 0.8063, 0.5764562, 0.29364294, 0.23879135, 0.5821995, 0.5181899, 0.8393636, 0.6232107, 0.31771684, 0.2517666, 0.6310271, 0.56823516, 0.8588857, 0.66098475, 0.33228943, 0.2552659, 0.65563303, 0.5972315, 0.8530392, 0.67906016, 0.35007006, 0.2609102, 0.65649617, 0.6001505, 0.86304665, 0.69794184, 0.3682057, 0.2846715, 0.6729104, 0.6145525, 0.86933815, 0.70108783, 0.366901, 0.29854646, 0.67973715, 0.62437457, 0.8743957, 0.6924511, 0.33902228, 0.3039327, 0.68259925, 0.6335396, 0.87174404, 0.6827398, 0.32036185, 0.31008375, 0.67782545, 0.647573709, 0.867106378, 0.68141377, 0.29842386, 0.30737036, 0.6647844, 0.673243999, 0.866729081, 0.6860155, 0.29417476, 0.3036286, 0.64808595, 0.694826126, 0.87954092, 0.7076425, 0.29664344, 0.30020916, 0.6536627, 0.734090269, 0.899559379, 0.74450636, 0.3105709, 0.29780877, 0.64897263, 0.751862824, 0.908615112, 0.75324434, 0.306752354, 0.298152, 0.639264643, 0.770579994, 0.918527842, 0.764524341, 0.321438521, 0.3141294, 0.64083993, 0.785062015, 0.920623064, 0.772141993, 0.320358247, 0.32122314, 0.637486696, 0.806944966, 0.929235876, 0.77826941, 0.322281808, 0.344070405, 0.657368064, 0.828039467, 0.932935059, 0.789712548, 0.341248006, 0.374237269, 0.678426862, 0.845727086, 0.93863517, 0.809240282, 0.343828231, 0.383950472, 0.686388195, 0.844138861, 0.94014889, 0.826568067, 0.335424364, 0.370602071, 0.674292564, 0.840513945, 0.942562103, 0.840030134, 0.329192817, 0.365427315, 0.68365103, 0.841608167, 0.94466126, 0.8552322, 0.32284123, 0.3428898, 0.6752782, 0.836534441, 0.946707428, 0.8615659, 0.3119172, 0.33244032, 0.67854625, 0.845988274, 0.950700223, 0.86689603, 0.3185447, 0.33642897, 0.66973317, 0.834226, 0.95298, 0.8655003, 0.3215921, 0.36209774, 0.68224037, 0.839201927, 0.954821706, 0.8606368, 0.32957366, 0.38150242, 0.6861349, 0.840652585, 0.95273602, 0.853295624, 0.331788749, 0.386862874, 0.674966872, 0.836670458, 0.949089885, 0.844522893, 0.340297461, 0.38427785, 0.6632063, 0.831576288, 0.944916546, 0.8338506, 0.33662868, 0.38166127, 0.6533599, 0.82689774, 0.941070735, 0.8252924, 0.34243888, 0.3911005, 0.63921964, 0.828208923, 0.937515676, 0.8229402, 0.35295528, 0.39536247, 0.64663815, 0.836024344, 0.936274946, 0.8273752, 0.3771862, 0.401136905, 0.629401267, 0.840756893, 0.933714092, 0.83085525, 0.392738491, 0.419351608, 0.616892457, 0.840342939, 0.935135007, 0.833272636, 0.409101903, 0.42706496, 0.62052464, 0.843954504, 0.937260091, 0.83261317, 0.428695768, 0.44019622, 0.63870275, 0.842946887, 0.934211969, 0.82697076, 0.45623368, 0.45725372, 0.64538133, 0.845815837, 0.933173299, 0.82320976, 0.4632586, 0.4704179, 0.648594, 0.844611049, 0.926256835, 0.8174564, 0.45907852, 0.464920938, 0.637196839, 0.831092, 0.921113193, 0.8118674, 0.45046955, 0.4578901, 0.6180672, 0.820002735, 0.916492701, 0.808549285, 0.464743495, 0.4615714, 0.6085591, 0.815331638, 0.912985444, 0.8073524, 0.47331586, 0.46961477, 0.6076526, 0.814394295, 0.911553144, 0.81487155, 0.5049712, 0.500686, 0.62642586, 0.8186539, 0.9152876, 0.8331752, 0.51576895, 0.50678676, 0.6308335, 0.8194444, 0.9171752, 0.8338914, 0.51437235, 0.50150895, 0.6296368, 0.8121684, 0.9132131, 0.8219003, 0.49374533, 0.47565708, 0.60880876, 0.8048497, 0.9129637, 0.8107586, 0.4968975, 0.46392316, 0.60299766, 0.804066, 0.9073694, 0.8002831, 0.47997168, 0.44966018, 0.5880787, 0.80885494, 0.9056999, 0.803658, 0.46720564, 0.4506119, 0.5823291, 0.82035637, 0.90758526, 0.8042792, 0.47518712, 0.46037224, 0.5945538, 0.8321869, 0.910857, 0.80875754, 0.4769514, 0.47675273, 0.6001886, 0.8376936, 0.91376585, 0.80508554, 0.47296354, 0.46949407, 0.5991288, 0.8407033, 0.9170343, 0.8049307, 0.4849265, 0.4701646, 0.606887, 0.85388976, 0.92389256, 0.79985905, 0.4751714, 0.457174, 0.6056892, 0.8592891, 0.92645407, 0.8008504, 0.47513524, 0.4731905, 0.59978074, 0.861659, 0.93040055, 0.80500674, 0.48485053, 0.4861406, 0.603989, 0.86582214, 0.9309529, 0.80165, 0.4791517, 0.4697969, 0.5881026, 0.85798466, 0.92667574, 0.79639614, 0.4635606, 0.46186548, 0.5729976, 0.85375744, 0.9284101, 0.8032921, 0.467647, 0.46260965, 0.5657996, 0.847879, 0.93092376, 0.7964045, 0.46021947, 0.4555429, 0.55211353, 0.8435541, 0.9342973, 0.8083707, 0.4762408, 0.4673952, 0.55633026, 0.8264569, 0.93558306, 0.81898236, 0.49253598, 0.4752548, 0.5611782, 0.81236583, 0.93083376, 0.8216105, 0.5038606, 0.459292501, 0.544787228, 0.7892852, 0.9223068, 0.81741273, 0.5074381, 0.459728599, 0.540210962, 0.764518678, 0.915179729, 0.804836273, 0.49585852, 0.445732415, 0.528811634, 0.753001332, 0.914773285, 0.796943247, 0.505543768, 0.452241689, 0.530780971, 0.762053847, 0.917870879, 0.802178323, 0.517225087, 0.461166918, 0.544350028, 0.773062646, 0.922342241, 0.808520734, 0.511112809, 0.450016409, 0.539364576, 0.780325592, 0.926609218, 0.814242303, 0.514217198, 0.458146423, 0.538520038, 0.785579383, 0.926708817, 0.820938706, 0.508861661, 0.458032668, 0.520238042, 0.780882061, 0.923659861, 0.82070744, 0.518019199, 0.469508469, 0.517563164, 0.761553049, 0.921125114, 0.817204893, 0.524174511, 0.469903171, 0.526619494, 0.75893575, 0.924053013, 0.830990314, 0.534993172, 0.485486895, 0.52212441, 0.752384424, 0.921850801, 0.8332377, 0.51952946, 0.480310231, 0.523409903, 0.7442708, 0.92097795, 0.8320876, 0.5219811, 0.501925647, 0.534958899, 0.75110435, 0.9206053, 0.83485687, 0.5181629, 0.516639888, 0.533809304, 0.74923515, 0.91616315, 0.827593, 0.5202508, 0.51437664, 0.542746246, 0.7492595, 0.91240364, 0.82966423, 0.5241766, 0.511963069, 0.550578237, 0.74690837, 0.902473, 0.8309471, 0.5306794, 0.49441427, 0.541621923, 0.73775244, 0.89335376, 0.83493924, 0.5250972, 0.500994384, 0.556609809, 0.7355389, 0.891202092, 0.84123856, 0.5317814, 0.500988364, 0.557806492, 0.7327187, 0.8936792, 0.8403749, 0.5365436, 0.497154176, 0.574566126, 0.7284046, 0.89562523, 0.8430926, 0.54675424, 0.496221185, 0.582194626, 0.7190527, 0.88993317, 0.8379918, 0.55030316, 0.484109849, 0.577736974, 0.72313803, 0.8865454, 0.838324487, 0.551761508, 0.483342588, 0.581973016, 0.7251985, 0.8882401, 0.8354414, 0.54874575, 0.4799722, 0.57337284, 0.71889293, 0.8833922, 0.83267933, 0.54385775, 0.47700202, 0.5659903, 0.71777636, 0.8908268, 0.8397104, 0.5599659, 0.47678044, 0.554977, 0.71687275, 0.89510167, 0.8397644, 0.575915, 0.4754741, 0.5632468, 0.7132548, 0.89699197, 0.8441447, 0.58383524, 0.48039663, 0.5787772, 0.71922535, 0.8988281, 0.8539684, 0.6005435, 0.48516902, 0.587025, 0.72518164, 0.90442824, 0.8607623, 0.6065333, 0.492188, 0.60162807, 0.7246901, 0.9102802, 0.8649269, 0.61432993, 0.506784, 0.60268945, 0.7171393, 0.9160735, 0.8693394, 0.6133642, 0.49997157, 0.6035153, 0.71940774, 0.9199189, 0.8705297, 0.61294603, 0.49906123, 0.5843825, 0.71238786, 0.91396993, 0.8632317, 0.6004634, 0.47235188, 0.56876, 0.6975342, 0.913055, 0.8553183, 0.59249616, 0.45662048, 0.5718689, 0.71363837, 0.9156312, 0.8607629, 0.6059291, 0.44873697, 0.55759394, 0.70578045],
"last": [0.01180888, 0.01899831, 0.02822548, 0.0136164, 0.01114531, 0.01336136, 0.01703121, 0.02618177, 0.02409604, 0.01250999, 0.00772051, 0.02370049, 0.01988176, 0.02051985, 0.02836204, 0.00879554, 0.00855905, 0.02055982, 0.01001942, 0.01281643, 0.00983655, 0.01646981, 0.0078189, 0.00592566, 0.02424848, 0.02078441, 0.06838292, 0.18330722, 0.12760806, 0.03782716, 0.08104081, 0.03555421, 0.11666161, 0.07083767, 0.04842308, 0.0121566, 0.02702512, 0.01061244, 0.02623681, 0.06085818, 0.01576857, 0.02433385, 0.02585247, 0.01998887, 0.02349351, 0.0561699, 0.02965478, 0.03494021, 0.04186364, 0.01845811, 0.05558601, 0.06572566, 0.05000897, 0.03038189, 0.03627559, 0.01428197, 0.03630741, 0.03499188, 0.02970888, 0.01972688, 0.02428816, 0.01137696, 0.01988333, 0.03513233, 0.05028374, 0.02133883, 0.03992679, 0.01574082, 0.03470535, 0.03435764, 0.03624599, 0.02922344, 0.04004351, 0.01981485, 0.04815275, 0.05155556, 0.04291765, 0.02420141, 0.0407212, 0.02146999, 0.0593021, 0.07992605, 0.05953978, 0.03266322, 0.06185534, 0.03019846, 0.07293847, 0.09513047, 0.04945718, 0.03910615, 0.04480489, 0.04149737, 0.05362604, 0.05859187, 0.04545062, 0.04330647, 0.06081564, 0.07081597, 0.06773392, 0.08455846, 0.07348464, 0.04645987, 0.05314991, 0.05269403, 0.04915741, 0.06596388, 0.05082533, 0.03510225, 0.06058647, 0.08062512, 0.05618023, 0.08622912, 0.0465516895, 0.0291472934, 0.06583891, 0.08211134, 0.03867127, 0.06024331, 0.0483586453, 0.0340573378, 0.04371018, 0.05587013, 0.03502681, 0.06021135, 0.0389429964, 0.0340348482, 0.03857857, 0.06763141, 0.05204766, 0.07522298, 0.0504137538, 0.0387893766, 0.07047616, 0.08405794, 0.04784369, 0.06426609, 0.0558485277, 0.0394471809, 0.07074548, 0.09614386, 0.06027516, 0.07770775, 0.0843715891, 0.0645815209, 0.06877874, 0.08763937, 0.06535099, 0.06704199, 0.053579025, 0.0374544598, 0.04338938, 0.05393409, 0.04826906, 0.06748845, 0.0770598352, 0.0444279723, 0.07097182, 0.06799297, 0.05341314, 0.06774206, 0.0613494702, 0.0317408666, 0.05371296, 0.05913207, 0.04347203, 0.05619544, 0.0494750254, 0.02536669, 0.04855592, 0.04348348, 0.03450409, 0.04794289, 0.042823799, 0.024172416, 0.02949315, 0.02980346, 0.02986512, 0.0461171, 0.035777498, 0.0163303968, 0.03842954, 0.03758552, 0.03115813, 0.04102197, 0.0484438576, 0.0254204888, 0.06361295, 0.03986615, 0.04100953, 0.06540392, 0.0780000761, 0.0354923084, 0.05663242, 0.04238877, 0.05606372, 0.05549733, 0.0725267008, 0.0444430113, 0.04894689, 0.03276348, 0.05228971, 0.04939221, 0.0599485151, 0.0373977683, 0.04201483, 0.03186718, 0.05786462, 0.0368999, 0.040137995, 0.0201186445, 0.02177003, 0.03372594, 0.04940484, 0.04679655, 0.0295446143, 0.0238663238, 0.01856776, 0.02624516, 0.04232398, 0.03843191, 0.0369137526, 0.0302098375, 0.0272681, 0.03494118, 0.04171825, 0.06303895, 0.0554103777, 0.0455737896, 0.04525266, 0.02915587, 0.03968975, 0.05239942, 0.0356554911, 0.0269814972, 0.03844315, 0.02521468, 0.03769965, 0.05698234, 0.0486643426, 0.0263932031, 0.03687907, 0.02373217, 0.02940437, 0.03312374, 0.0335851908, 0.0198246241, 0.03317412, 0.01591118, 0.03602529, 0.04897679, 0.0354452245, 0.0142247854, 0.02545171, 0.01587484, 0.02022008, 0.0331218, 0.0252013467, 0.0338458419, 0.02391644, 0.02331708, 0.01460685, 0.02184576, 0.0204223953, 0.0336550623, 0.04546937, 0.03428207, 0.02661745, 0.02851802, 0.021925021, 0.0358266644, 0.04657228, 0.04156651, 0.02676818, 0.02341395, 0.0192767791, 0.0369965285, 0.04113894, 0.03065821, 0.0501457, 0.0437843, 0.0476003662, 0.0486154445, 0.0765548, 0.03821084, 0.06071262, 0.05665005, 0.0523733757, 0.0387186408, 0.05202166, 0.03580013, 0.06997941, 0.04599699, 0.0506423265, 0.0257858243, 0.03644572, 0.01370052, 0.03354356, 0.03218355, 0.0264158193, 0.011283583, 0.0339075, 0.02981954, 0.02697539, 0.0277068, 0.0188212134, 0.0147553142, 0.03518382, 0.00966579, 0.01199142, 0.02062907, 0.00974213798, 0.0121343201, 0.04115542, 0.01510788, 0.01295603, 0.03436286, 0.0198142454, 0.0166831855, 0.03941562, 0.01371563, 0.02096664, 0.03447349, 0.0279989131, 0.021354191, 0.04057733, 0.0156209, 0.02431514, 0.04274764, 0.0462316237, 0.0381694324, 0.05154203, 0.01294979, 0.0199203, 0.02685934, 0.0198077541, 0.0173461773, 0.02437018, 0.01346999, 0.01842092, 0.02558194, 0.0221790411, 0.0226696692, 0.03130598, 0.01561172, 0.02204184, 0.03041476, 0.0246247966, 0.0291186199, 0.03230282, 0.0162492, 0.02579533, 0.02683533, 0.0304580573, 0.0254343953, 0.04755181, 0.01678467, 0.02204642, 0.02207565, 0.0304261707, 0.0197757296, 0.04080844, 0.01591107, 0.02759865, 0.02344314, 0.042925559, 0.0327834189, 0.07324165, 0.02781661, 0.03089668, 0.02108429, 0.0334318727, 0.0287653692, 0.06387469, 0.02694545, 0.0372413, 0.02284198, 0.0341827422, 0.0373892002, 0.06608199, 0.02925915, 0.04488654, 0.03226304, 0.0446167365, 0.0502154566, 0.05938804, 0.03166904, 0.03893995, 0.03210406, 0.0382081829, 0.0440233424, 0.0487634, 0.03711144, 0.04430309, 0.02880871, 0.0308279991, 0.0346312113, 0.05592126, 0.04484615, 0.04223742, 0.02610485, 0.0330097489, 0.0317227282, 0.05165201, 0.04899459, 0.04274093, 0.03648575, 0.044108212, 0.0509708673, 0.05010872, 0.04009858, 0.05342671, 0.03031773, 0.051565472, 0.039411217, 0.04521048, 0.04219708, 0.05769254, 0.05436232, 0.0592127629, 0.0583524704, 0.06342487, 0.05087421, 0.06815635, 0.05138303, 0.065377906, 0.0499294251, 0.05476156, 0.03552545, 0.0565942, 0.01852302, 0.0337562412, 0.0224604234, 0.03564114, 0.02898496, 0.07226028, 0.01918791, 0.0266708564, 0.0158503745, 0.03942592, 0.02895252, 0.07224343, 0.01556121, 0.0393926725, 0.0356049612, 0.0553267, 0.05659143, 0.07837019, 0.0297193, 0.0410741232, 0.0319937505, 0.06308615, 0.04691621, 0.04715795, 0.01614914, 0.029338574, 0.0250395164, 0.06162897, 0.04458315, 0.05161291, 0.01572826, 0.0310519822, 0.0219129473, 0.03624333, 0.03269566, 0.04481159, 0.01340319, 0.0232472625, 0.0174786095, 0.0298719, 0.02200426, 0.03648353, 0.01207686, 0.0325377285, 0.0227894001, 0.03594728, 0.02963219, 0.05309935, 0.02951714, 0.0556165837, 0.0480863489, 0.04087308, 0.06378811, 0.09034324, 0.0616837, 0.0953448564, 0.0668990538, 0.04925546, 0.05060402, 0.06657559, 0.05484447, 0.101139635, 0.083167851, 0.06194589, 0.10715251, 0.06649618, 0.03791866, 0.0552134141, 0.068284288, 0.05455711, 0.06459697, 0.05690092, 0.04555593, 0.0504596792, 0.0574960895, 0.05568853, 0.08296762, 0.07927355, 0.048812, 0.0820908919, 0.0684410557, 0.06578568, 0.07689632, 0.0651866, 0.05351714, 0.0729638785, 0.0562657975, 0.04646634, 0.0777315, 0.04482152, 0.04383365, 0.0751121044, 0.070007965, 0.08587069, 0.06047231, 0.04807258, 0.03739733, 0.0589000024, 0.0571637973, 0.06470605, 0.04929061, 0.04989634, 0.03252663, 0.0391653441, 0.03415462, 0.0495857, 0.04242396, 0.04523985, 0.02516933, 0.0303884335, 0.0291884653, 0.05361534, 0.04609131, 0.07087823, 0.05591299, 0.0643945858, 0.0415250994, 0.062036, 0.05707068, 0.07472868, 0.0511562, 0.0650052652, 0.0554333366, 0.07503062, 0.05723538, 0.08005603, 0.05299912, 0.0638860241, 0.0436121635, 0.06507064, 0.04374121, 0.05978816, 0.03475287, 0.058827173, 0.0317295194, 0.07591125, 0.03815119, 0.04946001, 0.02711084, 0.0583510548, 0.0337028354, 0.08289996, 0.0473775, 0.05470677, 0.02769157, 0.0485929735, 0.0300554968, 0.05723673, 0.04915514, 0.04041912, 0.03406219, 0.0607056692, 0.0336104557, 0.06957197, 0.06106663, 0.06092652, 0.0458082, 0.0547197275, 0.0373388231, 0.04973377, 0.03274092, 0.03429414, 0.03074832, 0.0391375348, 0.0300947819, 0.041097, 0.0205892, 0.02908615, 0.02833118, 0.0478927605, 0.0192828365, 0.04216688, 0.02742122, 0.02443934, 0.03018282, 0.0358180068, 0.0251154155, 0.04595271, 0.029156, 0.03075463, 0.0267097, 0.0332869664, 0.0319278948, 0.05337409, 0.05815528, 0.03869102, 0.0395436, 0.0395139456, 0.0337449946, 0.05385787, 0.0498934, 0.0387409, 0.03940864, 0.0596052296, 0.0494032726, 0.06264246, 0.08175656, 0.05543302, 0.05108016, 0.0514858365, 0.0675173476, 0.09402772, 0.06115844, 0.04887604, 0.03787446, 0.0294570457, 0.0341598205, 0.04654352, 0.02366579, 0.03022636, 0.03189609, 0.0305041131, 0.0454172008, 0.07896773, 0.07117703, 0.07051648, 0.05006894, 0.0443979762, 0.0642861724, 0.09258083, 0.06069542, 0.06625897, 0.0356391, 0.0277582128, 0.0328832828, 0.06199978, 0.07781599, 0.08621112, 0.06026485, 0.0565595403, 0.0604290031, 0.08334612, 0.09037493, 0.11410807, 0.0809537, 0.0953433737, 0.0542068742, 0.06109746, 0.08691218, 0.07433446, 0.06813337, 0.102728881, 0.0721601471, 0.0844624, 0.09686352, 0.06487641, 0.07254996, 0.0814290494, 0.0505737439, 0.06604131, 0.07039995, 0.05320155, 0.08799575, 0.0693044439, 0.0407715887, 0.06404586, 0.07599139, 0.06309365, 0.07141939, 0.053980466, 0.0478236079, 0.06739398, 0.07486719, 0.06663956, 0.05970734, 0.054034099, 0.051648058, 0.05871197, 0.04599304, 0.04882551, 0.04819788, 0.0491743423, 0.0389208384, 0.05659411, 0.05397186, 0.04776302, 0.05288739, 0.0565823354, 0.0396947302, 0.0708298, 0.07530038, 0.06245876, 0.10001457, 0.0879316032, 0.0485300533, 0.047661, 0.06427275, 0.04611413, 0.04963881, 0.0243648421, 0.0241870508, 0.02086028, 0.02928299, 0.04412259, 0.03204273, 0.0421781614, 0.0311501678, 0.03894957, 0.02614437, 0.02084105, 0.01731058, 0.0372611471, 0.0418642163, 0.06259158, 0.0323743, 0.01968957, 0.03942246, 0.0355630368, 0.0292231999, 0.03523712, 0.01591425, 0.02169069, 0.05490118, 0.0410109758, 0.0317589939, 0.03800111, 0.01730136, 0.02414546, 0.05514998, 0.0342041031, 0.0285165031, 0.04337149, 0.02719781, 0.02112837, 0.05540184, 0.030178111, 0.0384947844, 0.03847926, 0.03846036, 0.0155146, 0.04007911, 0.0213861745, 0.0382108316, 0.05267796, 0.03266377, 0.02660657, 0.03828569, 0.0279458854, 0.0494775772, 0.04237648, 0.02148617, 0.01167695, 0.02576026, 0.0208362099, 0.0296227727, 0.04679591, 0.01714219, 0.00970539, 0.02336227, 0.0237284545, 0.0464102738, 0.05078267, 0.0202194, 0.01334709, 0.03409306, 0.029345518, 0.0398586988, 0.07115717, 0.01723599, 0.00901601, 0.02448556, 0.0254428964, 0.024448961, 0.03703886, 0.01134785, 0.00421678, 0.01646911, 0.0139024826, 0.0216724202, 0.04093883, 0.01570274, 0.00709217, 0.02216353, 0.0106930407, 0.0265643634, 0.05352036, 0.0119008, 0.0067072, 0.01906223, 0.00829628296, 0.0179135185, 0.02916158, 0.01303918, 0.0058857, 0.01587227, 0.00939869322, 0.0253621638, 0.03750772, 0.01511794, 0.00588793, 0.02310785, 0.00726925489, 0.0316656269, 0.03380416, 0.02933983, 0.00678222, 0.01912588, 0.0104696583, 0.0376483463, 0.05702041, 0.02331683, 0.01139822, 0.0328805, 0.0166511387, 0.0385772102, 0.04274406, 0.02936265, 0.00938474, 0.00878806, 0.00697447779, 0.0323986895, 0.02856502, 0.02871101, 0.01455109, 0.01659856, 0.0139263114, 0.0291581564, 0.03556963, 0.02762317, 0.01446703, 0.01914738, 0.0147418501, 0.0398785584, 0.07826691, 0.05123731, 0.01051154, 0.01029966, 0.00853697862, 0.0147748049, 0.02569275, 0.0119333, 0.00463075, 0.01043131, 0.0104527585, 0.0151377637, 0.02204017, 0.01361895, 0.01011402, 0.01113141, 0.0129830604, 0.0093788337, 0.02798665, 0.01017789, 0.00378411, 0.00428622, 0.00847525243, 0.00759908836, 0.01940019, 0.01220862, 0.00543552, 0.00917609, 0.0106902374, 0.015583626, 0.04524044, 0.02280324, 0.01381866, 0.00943975, 0.0184917953, 0.0223977752, 0.05825611, 0.02268331, 0.01945049, 0.01372995, 0.014682903, 0.0271921791, 0.0372267, 0.02091958, 0.01216292, 0.0174131, 0.0113075944, 0.0331873447, 0.0401689, 0.02201741, 0.01007097, 0.0141802, 0.00672803447, 0.0242109708, 0.02356121, 0.01836121, 0.00912282, 0.01179113, 0.0148868551, 0.0409518965, 0.03368744, 0.03069071, 0.02099505, 0.0149144, 0.0102990959, 0.0457306206, 0.0544728, 0.02768147, 0.01437261, 0.01018697, 0.0115809711, 0.0381574705, 0.05586185, 0.02071373, 0.01305163, 0.01239115, 0.0123288333, 0.0373750813, 0.05419122, 0.02489719, 0.01497186, 0.0143904, 0.0174848679, 0.0373523533, 0.05514538, 0.02598261, 0.01213451, 0.00786751, 0.0113236159, 0.0255563706, 0.04299497, 0.01903143, 0.01373399, 0.00905116, 0.0128376167, 0.0283266604, 0.04596952, 0.02222032, 0.03117622, 0.00892937, 0.0267681088, 0.0395823047, 0.08444291, 0.04985637, 0.07655195, 0.01234655, 0.0356777646, 0.047805585, 0.0613901, 0.03049855, 0.03839854, 0.0203185, 0.0265304893, 0.0622422807, 0.07685252, 0.01904544, 0.03748737, 0.01907729, 0.0201875754, 0.0365494303, 0.05162163, 0.01663678, 0.02735136, 0.01653395, 0.015686132, 0.0239437576, 0.0360981, 0.0215573, 0.04992452, 0.02012493, 0.0175174847, 0.0289380159, 0.03973114, 0.02035686, 0.03515916, 0.01501159, 0.01553954, 0.0249722563, 0.03458536, 0.01731785, 0.03182468, 0.01407339, 0.0196224395, 0.0225722827, 0.04561849, 0.02357567, 0.02798644, 0.01319921, 0.0157009531, 0.0191932581, 0.04456316, 0.0300591, 0.02704565, 0.01791342, 0.017031502, 0.0184466075, 0.05172257, 0.02561306, 0.02352613, 0.02567496, 0.0281615593, 0.0223301053, 0.07631971, 0.02982666, 0.03242973, 0.03102136, 0.0289779175, 0.0242665317, 0.06692289, 0.03980731, 0.0273803, 0.01603497, 0.0212995615, 0.0171067771, 0.05314927, 0.02754384, 0.01700537, 0.01549513, 0.0236513875, 0.0194070209, 0.03060829, 0.01815114, 0.01584469, 0.01426457, 0.0193798486, 0.0190248638, 0.02846984, 0.01642413, 0.01239631, 0.03875532, 0.0154611515, 0.0203364659, 0.02049124, 0.01994853, 0.0125406, 0.01977503, 0.0115204584, 0.0168457218, 0.02433388, 0.02009441, 0.01206426, 0.01928212, 0.00846025813, 0.0202727225, 0.02691087, 0.01710471, 0.01195588, 0.01219086, 0.0113600548, 0.0202321727, 0.0360376, 0.0156839, 0.0152566, 0.01204193, 0.0112764211, 0.0136468885, 0.01054304, 0.01869922, 0.01040765, 0.01680938, 0.0151229566, 0.0234634895, 0.01926554, 0.01593515, 0.01286431, 0.01563158, 0.0120133543, 0.0139411511, 0.01850434, 0.0137939, 0.00805653, 0.01109624, 0.0164955836, 0.00963699631, 0.01568286, 0.01214546, 0.00839481, 0.0157407, 0.0108212903, 0.0104970131, 0.01044222, 0.01165452, 0.00721479, 0.00907939, 0.0124606155, 0.0121936053, 0.01332629, 0.01337075, 0.00864172, 0.01379784, 0.0130748879, 0.0138797462, 0.01284346, 0.01382078, 0.01098478, 0.00902178, 0.00951639377, 0.00935000554, 0.00973733, 0.01192216, 0.00695751, 0.0137488, 0.0104061589, 0.010724159, 0.02038486, 0.01150691, 0.00797685, 0.01090549, 0.0100587625, 0.0135809053, 0.02136148, 0.0139294, 0.01264827, 0.01225711, 0.0108462842, 0.0151621038, 0.0163036, 0.01478666, 0.01612948, 0.02077651, 0.0114904847, 0.0179045778, 0.02199367, 0.01516855, 0.01005831, 0.01668754, 0.013757335, 0.0218609273, 0.0322769, 0.03198349, 0.00872328, 0.01448057, 0.0160362851, 0.0198036823, 0.02744095, 0.02887741, 0.01018563, 0.01421145, 0.0101887025, 0.0141908051, 0.0237506, 0.02212287, 0.00824328, 0.01379714, 0.00904027186, 0.0164638199, 0.01830418, 0.01709999, 0.00636027, 0.01398866, 0.0129729742, 0.0303492062, 0.01786202, 0.02151828, 0.00755897, 0.01423969, 0.0103870733, 0.0209869687, 0.03143377, 0.0187571, 0.00736232, 0.01156735, 0.0132095888, 0.0209863801, 0.02979829, 0.01479785, 0.00588213, 0.01001263, 0.0149674229, 0.0215453058, 0.03364282, 0.01489883, 0.00710735, 0.01380475, 0.0146551412, 0.0239870064, 0.03663557, 0.01787573, 0.00742297, 0.01332204, 0.0110061616, 0.019314101, 0.02417109, 0.01908311, 0.00713542, 0.01222451, 0.0125323758, 0.0264481269, 0.03013354, 0.02313364, 0.00769571, 0.01263897, 0.00846774131, 0.0216601528, 0.01951586, 0.01551645, 0.00713517, 0.01518463, 0.00832513813, 0.0189554915, 0.01335079, 0.01534165, 0.01345606, 0.01226487, 0.0136903729, 0.0263542105, 0.02132345, 0.01682962, 0.01569745, 0.0190862, 0.0157767255, 0.0293209963, 0.02186712, 0.01678164, 0.012869, 0.01648399, 0.0103317508, 0.0284797754, 0.01803153, 0.01994127, 0.01040894, 0.01710372, 0.00965757016, 0.0234729201, 0.01434107, 0.0157985, 0.00716081, 0.00975106, 0.0100905346, 0.016567111, 0.01153857, 0.01560675, 0.00661206, 0.00896446, 0.00998515449, 0.0137697887, 0.01039295, 0.00828979, 0.00747351, 0.00891444, 0.0116169797, 0.0160852205, 0.01091715, 0.00876004, 0.00970721, 0.00733493, 0.0129679022, 0.0177894291, 0.01063967, 0.0099577, 0.00964193, 0.01044658, 0.0153215406, 0.0154732624, 0.00852218, 0.01115413, 0.00807718, 0.00833944, 0.0136942063, 0.0155729409, 0.01207805, 0.01481737, 0.00839798, 0.01045101, 0.0150774708, 0.0239660945, 0.01580026, 0.02366231, 0.0102309, 0.01172856, 0.0161113758, 0.0281401258, 0.01331903, 0.0174256, 0.00835332, 0.01140368, 0.0172476266, 0.0212296285, 0.01188421, 0.01360672, 0.00828587, 0.00947177, 0.0139692929, 0.019331906, 0.00977282, 0.0158335, 0.00757491, 0.01146771, 0.0135202501, 0.0160609093, 0.01236567, 0.01613166, 0.00731255, 0.00880187, 0.0128018567, 0.0143086277, 0.01391401, 0.02092231, 0.00788137, 0.00814108, 0.0111839511, 0.0121913143, 0.01525099, 0.02335041, 0.00571692, 0.00894216, 0.0122500546, 0.0141006606, 0.01379605, 0.01306944, 0.00518977, 0.008862, 0.0147967068, 0.0151544148, 0.01148629, 0.01100392, 0.00613461, 0.00776368, 0.0158465207, 0.020242082, 0.01159784, 0.01332901, 0.0083703, 0.00787345, 0.0167869478, 0.0209756158, 0.01334206, 0.01699365, 0.00869337, 0.00892795, 0.0135998307, 0.0190978535, 0.01287229, 0.01426406, 0.00677257, 0.00883422, 0.00780463731, 0.017581908, 0.01301763, 0.01090447, 0.00519988, 0.00883736, 0.0159174427, 0.0312578715, 0.02206782, 0.02515025, 0.01031702, 0.01266033, 0.0134026185, 0.023979798, 0.01691813, 0.01284771, 0.00787843, 0.00805116, 0.0122964131, 0.017903069, 0.01290085, 0.00989573, 0.00856342, 0.00876568, 0.014429423, 0.0345565192, 0.02246018, 0.0079781, 0.00753805, 0.01702073, 0.0145419464, 0.0310307536, 0.02439321, 0.0149527, 0.01872503, 0.01996695, 0.0133601259, 0.0302678756, 0.02279843, 0.01278058, 0.00774848, 0.02341382, 0.0152701186, 0.0341662802, 0.03475687, 0.02188491, 0.01386601, 0.02673183, 0.022014698, 0.0388268158, 0.02147792, 0.02639739, 0.01979824, 0.02051042, 0.0210981909, 0.0273784585, 0.0180796, 0.01646286, 0.02102987, 0.02525937, 0.0196274221, 0.0314098224, 0.02024673, 0.01558066, 0.01514509, 0.0199379, 0.0237386599, 0.0307028666, 0.02214584, 0.01439032, 0.01038548, 0.01945508, 0.0184529014, 0.0187232438, 0.0187165, 0.01110712, 0.00942962, 0.01646374, 0.0174825024, 0.0339341499, 0.01907396, 0.01420296, 0.01026968, 0.01539013, 0.0159965474, 0.0210793745, 0.01333285, 0.01206987, 0.01228323, 0.01620313, 0.0185110383, 0.0254070442, 0.01572727, 0.01379318, 0.01558489, 0.01639845, 0.0165356211, 0.0180087127, 0.01893475, 0.0117734, 0.01175841, 0.02364751, 0.0223230049, 0.0222548507, 0.0153701, 0.01767369, 0.02330043, 0.03014407, 0.0153900106, 0.0149042625, 0.00880874, 0.01682962, 0.0066177, 0.00802479, 0.0110000232, 0.00989070162, 0.01779814, 0.0152318, 0.00530011, 0.00556579, 0.0068243295, 0.0117703248, 0.01942695, 0.01012983, 0.005627, 0.00489964, 0.0109851304, 0.020624904, 0.03154524, 0.01130706, 0.00633758, 0.00621513, 0.0128260422, 0.0286196824, 0.03566515, 0.01005499, 0.00641033, 0.00352068, 0.0276251808, 0.0133532016, 0.02632611, 0.00925818, 0.01051352, 0.00354485, 0.0132691227, 0.0111657688, 0.02227253, 0.00810676, 0.00941924, 0.00611476, 0.0164978504, 0.0160498898, 0.04080427, 0.02032201, 0.01020203, 0.00654899, 0.0135571482, 0.0156984031, 0.02410437, 0.01424438, 0.01267726, 0.00697349, 0.0162554551, 0.0232021026, 0.03078199, 0.02208878, 0.01790966, 0.01095758, 0.0231599919, 0.0336687304, 0.04953175, 0.01970881, 0.01325704, 0.01191764, 0.021243073, 0.0331858285, 0.04679414, 0.02065828, 0.00849811, 0.01353047, 0.0191818774, 0.0223809853, 0.03865283, 0.01441425, 0.01031063, 0.01546555, 0.0229125153, 0.0290183537, 0.05337808, 0.03099159, 0.01936194, 0.02386305, 0.0264552105, 0.0509228669, 0.04204801, 0.03228327, 0.02135126, 0.02257548, 0.0597450659, 0.0442545004, 0.04000112, 0.0189624, 0.01280059, 0.01285279, 0.0229036566, 0.0206489749, 0.03786554, 0.01604519, 0.00724641, 0.0201589, 0.0244597867, 0.0237068962, 0.03305335, 0.01330394, 0.011308, 0.01671823, 0.0489929467, 0.0291882362, 0.03665796, 0.02308097, 0.01135719, 0.02051013, 0.0296583083, 0.0275618285, 0.0434686, 0.0211449, 0.00724404, 0.01438444, 0.0297482815, 0.0174853429, 0.0203978, 0.01869055, 0.01349643, 0.02262849, 0.0250522364, 0.0228277221, 0.05432976, 0.02271843, 0.01158935, 0.02648808, 0.036188405, 0.0326647349, 0.0687204, 0.02920981, 0.01775377, 0.02933218, 0.0328018405, 0.029971363, 0.05246247, 0.0193127, 0.01753192, 0.02179922, 0.0313678272, 0.0261169784, 0.06686214, 0.02270853, 0.01557965, 0.01955408, 0.0345758386, 0.0245011747, 0.04758882, 0.01826504, 0.01232831, 0.02096445, 0.0264741555, 0.0158596616, 0.02465509, 0.02223345, 0.01150106, 0.02614261, 0.0309600197, 0.0138288857, 0.02227555, 0.02899604, 0.01152988, 0.02532518, 0.0336012244, 0.0240764879, 0.05457779, 0.05234678, 0.01408465, 0.039825, 0.0480270907, 0.010720998, 0.02258237, 0.03423203, 0.00357969, 0.03508867, 0.0478620976, 0.0130816959, 0.04577986, 0.0329348, 0.0092096, 0.01373656, 0.0270581916, 0.0174636226, 0.02839716, 0.03061399, 0.01349779, 0.0351936, 0.0304819532, 0.0451734513, 0.03990484, 0.02974581, 0.00317272, 0.03294997, 0.0301665217, 0.0254234038, 0.03221564, 0.02397593, 0.00232785, 0.03559464, 0.0199020896, 0.0192132946, 0.02567611, 0.01784344, 0.00184087, 0.04749257, 0.0249105971, 0.0201153662, 0.02619277, 0.01549212, 0.00349557, 0.03160794, 0.0354093947, 0.0236580111, 0.02207242, 0.02342231, 0.00260073, 0.04130244, 0.0415546, 0.0265331119, 0.02372491, 0.01885922, 0.00313532, 0.03418684, 0.0415312797, 0.0232362747, 0.03043188, 0.02288505, 0.00430865, 0.0372803, 0.0319578275, 0.0240755826, 0.02414537, 0.02467648, 0.00540289, 0.0322227, 0.0215615127, 0.0202211365, 0.02138374, 0.0259953, 0.00301078, 0.02554355, 0.0241670273, 0.0218188558, 0.02137613, 0.03181467, 0.00373006, 0.0307759, 0.0258964486, 0.0211434029, 0.01526584, 0.02018934, 0.00304961, 0.02767724, 0.0191925913, 0.0134330373, 0.00960319, 0.01277217, 0.0024053, 0.02403227, 0.0182628855, 0.0118936077, 0.01389119, 0.01468763, 0.00273051, 0.01866099, 0.00901878718, 0.0128838168, 0.01498655, 0.01359961, 0.00233485, 0.02548916, 0.0162755065, 0.0150571344, 0.01068136, 0.0148882, 0.00183517, 0.03031201, 0.014181789, 0.014152579, 0.01045068, 0.01517115, 0.00290128, 0.02729766, 0.0154885091, 0.0220336523, 0.01604917, 0.02453325, 0.00351349, 0.03560131, 0.0124751991, 0.0159487687, 0.01420493, 0.02161103, 0.00439847, 0.02040882, 0.017115349, 0.0152354799, 0.01342275, 0.02007194, 0.00379339, 0.01362063, 0.0147664994, 0.0194817148, 0.01285513, 0.01773621, 0.00366356, 0.00863436, 0.0101720588, 0.0172028746, 0.0140455, 0.02042259, 0.00306744, 0.01070435, 0.0132977981, 0.0156293511, 0.01608671, 0.01819264, 0.00446516, 0.01358924, 0.0122900959, 0.0174123216, 0.02679981, 0.03113523, 0.00668742, 0.02471182, 0.0143798087, 0.0127904778, 0.02021422, 0.01960946, 0.00621661, 0.0123667, 0.0139065227, 0.0129295792, 0.01769206, 0.01314138, 0.00438375, 0.00901511, 0.0226312373, 0.0120866783, 0.01088808, 0.01037711, 0.00246923, 0.00825633, 0.0141246123, 0.0121608693, 0.01278225, 0.01674461, 0.00370255, 0.01014974, 0.0182984583, 0.0146422368, 0.01543978, 0.0159253, 0.00392007, 0.01057661, 0.0215194076, 0.0165834222, 0.01776023, 0.01473375, 0.00473537, 0.01495907, 0.0302913878, 0.019257782, 0.02323564, 0.01926199, 0.00552706, 0.02088328, 0.0281537455, 0.0133551601, 0.02224214, 0.02491227, 0.00405696, 0.02041453, 0.0315560997, 0.01720923, 0.02226019, 0.01989524, 0.00383908, 0.01582938, 0.0182008445, 0.00902533531, 0.01889152, 0.02138217, 0.003374, 0.0206504, 0.0177087002, 0.0111164767, 0.0192309, 0.01753205, 0.00298207, 0.01622752, 0.0213965364, 0.0146433031, 0.02421908, 0.01480991, 0.00325664, 0.01939012, 0.0237805843, 0.0144957174, 0.02029301, 0.01467534, 0.00263064, 0.01638964, 0.0178165454, 0.0140551133, 0.01576583, 0.01489195, 0.00168739, 0.01247691, 0.0172566082, 0.00965990592, 0.01098703, 0.0142506, 0.00131227, 0.00909518, 0.0105228983, 0.00815580133, 0.0080165, 0.01318456, 0.0020215, 0.01054268, 0.0108476756, 0.0115367873, 0.0094028, 0.01393734, 0.00289387, 0.0123455, 0.00989767537, 0.0122890836, 0.00807614, 0.01307246, 0.00362563, 0.00858584, 0.0139949247, 0.013198832, 0.00870491, 0.00960178, 0.003332, 0.00810606, 0.0159943104, 0.0135257207, 0.01460596, 0.01340848, 0.00269061, 0.00947082, 0.0158589296, 0.012591782, 0.01232914, 0.01829924, 0.00293846, 0.01316589, 0.0187146422, 0.0159138646, 0.01785904, 0.01916834, 0.00264748, 0.01604108, 0.0152832884, 0.013279059, 0.01451751, 0.01916093, 0.00290629, 0.01545566, 0.0247266758, 0.0219520517, 0.0247834, 0.05412103, 0.00515902, 0.03563413, 0.0329222828, 0.0295115598, 0.02365184, 0.0264607, 0.00403494, 0.01986436, 0.0232979357, 0.020343177, 0.01254946, 0.01972523, 0.00200524, 0.01849042, 0.0208718162, 0.0158759076, 0.0129597, 0.02042702, 0.00180521, 0.01296876, 0.0150919789, 0.0123021323, 0.01061042, 0.01362622, 0.00254463, 0.01348933, 0.0123958336, 0.0153992856, 0.00989613, 0.0164228, 0.00250369, 0.0168486, 0.0195808019, 0.0183400568, 0.01429056, 0.02520812, 0.00339038, 0.01877096, 0.0201140177, 0.0183335934, 0.0137064, 0.01830529, 0.00304275, 0.01893946, 0.0158261936, 0.0176602341, 0.01277934, 0.02824924, 0.00248491, 0.02913961, 0.0215393305, 0.0214585084, 0.01660356, 0.01868105, 0.00181997, 0.01943953, 0.0132412836, 0.00966986921, 0.00853234, 0.01559069, 0.00120965, 0.02224959, 0.0111371949, 0.00982011389, 0.00792893, 0.02102749, 0.00160367, 0.02953519, 0.0137638319, 0.0113939717, 0.01038128, 0.01721919, 0.00203049, 0.02381472, 0.0137785319, 0.0131580858, 0.01108222, 0.01438663, 0.00182033, 0.02273417, 0.0101653095, 0.0091206152, 0.00684962, 0.0125029, 0.00145537, 0.02092634, 0.00942391995, 0.00675567426, 0.00637331, 0.01527068, 0.000894379511, 0.0139677282, 0.0069338032, 0.00612519216, 0.00431155, 0.01006577, 0.000859932334, 0.00783951674, 0.00457899086, 0.00475762226, 0.00346722, 0.00546444, 0.000725867867, 0.00783564989, 0.00408475148, 0.00582973473, 0.00336846, 0.00533456, 0.000680315017, 0.0066564586, 0.00413517607, 0.00421160506, 0.00328831, 0.00684394, 0.000872236327, 0.0101979636, 0.00572327338, 0.00484025711, 0.0050807, 0.01556171, 0.00109048, 0.01436765, 0.0101816598, 0.00546243694, 0.00692351, 0.01714378, 0.00103669, 0.01240593, 0.006153211, 0.00587620819, 0.00714923, 0.02133146, 0.000874249439, 0.0131638749, 0.00798303168, 0.00803000852, 0.00592578, 0.02009672, 0.00147323, 0.01543984, 0.0103359632, 0.0116187315, 0.00876879, 0.01682025, 0.00127923, 0.01148446, 0.00875099469, 0.0118539995, 0.00521624, 0.02496672, 0.00117797, 0.00786484, 0.00530420896, 0.00867481716, 0.00441186, 0.01979744, 0.00138279, 0.0164506, 0.00912639592, 0.0120727839, 0.00959302, 0.0191129, 0.00179641, 0.01816858, 0.0117994864, 0.00881568715, 0.00579757, 0.01134647, 0.0011896, 0.01275991, 0.0183602218, 0.00792715698, 0.01410339, 0.02084342, 0.00183709, 0.01177811, 0.0247723199, 0.00759474514, 0.00824484, 0.01081536, 0.00122898, 0.0121133, 0.0118999518, 0.0100908251, 0.00892806, 0.01556815, 0.00188094, 0.02090502, 0.0191172212, 0.0125500131, 0.0172062, 0.02038283, 0.00499724, 0.02697778, 0.0145188486, 0.0132766552, 0.02094953, 0.01681835, 0.00232645, 0.02590546, 0.00922866538, 0.00667388225, 0.00736462, 0.01877862, 0.00201067, 0.01751274, 0.010569212, 0.0077034547, 0.01321603, 0.02371983, 0.00443352, 0.02429631, 0.00680069998, 0.00685888063, 0.01005657, 0.02336439, 0.00210933, 0.01241278, 0.0116705159, 0.00805446785, 0.00840146, 0.01054105, 0.00256313, 0.0118648, 0.00975820702, 0.00669460092, 0.00847376, 0.01425314, 0.00172526, 0.01285389, 0.00862722844, 0.00752166193, 0.00978112, 0.01755058, 0.00208305, 0.02958287, 0.0119380429, 0.016128717, 0.01135044, 0.03620183, 0.00181467, 0.04067559, 0.0191153083, 0.0159469955, 0.01677056, 0.02745261, 0.00168173, 0.02546225, 0.02271083, 0.0163562465, 0.01831677, 0.02671182, 0.00254674, 0.03948663, 0.0278330967, 0.0148268351, 0.01491651, 0.02335611, 0.00284402, 0.02605043, 0.0126884822, 0.00722228037, 0.00736378, 0.01703878, 0.00174978, 0.01505168, 0.00481228856, 0.00651532272, 0.0076952, 0.01459942, 0.00211387, 0.01289632, 0.00496419054, 0.00734814955, 0.01017356, 0.01715903, 0.00284354, 0.01896056, 0.00807966664, 0.00817368738, 0.01053138, 0.02202641, 0.00279512, 0.02251473, 0.0149260517, 0.011830043, 0.00967567, 0.02205401, 0.00211648, 0.01732989, 0.00861112587, 0.0112989033, 0.01253218, 0.02139366, 0.00225396, 0.02732743, 0.0126914158, 0.0132161025, 0.01286312, 0.02240219, 0.00218691, 0.0185002, 0.0127523774, 0.00880401675, 0.014904, 0.02628441, 0.00252298, 0.01671925, 0.0154330423, 0.00862762704, 0.01254127, 0.02021781, 0.00208029, 0.00959941, 0.0118502164, 0.00824424531, 0.00816038, 0.01668693, 0.00143757, 0.00727185, 0.0119274063, 0.00785494875, 0.00746543, 0.01465591, 0.00138406, 0.01277279, 0.0115330024, 0.00712188054, 0.00710095, 0.01292286, 0.001199, 0.01181927, 0.00586465932, 0.00474807387, 0.00640099, 0.00955315, 0.00145763, 0.00800373, 0.00426508021, 0.00342607684, 0.00544652, 0.00857119, 0.00139952, 0.00813631, 0.00385231571, 0.00535667362, 0.00743041, 0.01613083, 0.00191967, 0.01372953, 0.0102995867, 0.0106249712, 0.01126501, 0.01944533, 0.00238147, 0.01848828, 0.00984295364, 0.00977740157, 0.00755655, 0.0141737, 0.00147039, 0.00822438, 0.00412542187, 0.0036961562, 0.00353104, 0.00718036, 0.000646227272, 0.00447146082, 0.00322321313, 0.00398556748, 0.00387044, 0.00691344, 0.000724415935, 0.00421028677, 0.00304251211, 0.00354958, 0.00301616, 0.007078, 0.000939597434, 0.00446548359, 0.00348496879, 0.00314934133, 0.00406902, 0.00616663, 0.00133501, 0.00694333, 0.00525456527, 0.00367950881, 0.00415241, 0.00815701, 0.00101527, 0.00810492, 0.00421587657, 0.0044619469, 0.00505978, 0.00815792, 0.000937356206, 0.00867731497, 0.00483908085, 0.00475133816, 0.00644479, 0.00947669, 0.00106697, 0.00656269, 0.00442083972, 0.00363963703, 0.00505683, 0.00834855, 0.000723576639, 0.00588554749, 0.00438653491, 0.00298965909, 0.00620017, 0.00804736, 0.00177952, 0.00613914, 0.00557817379, 0.00309958938, 0.00740703, 0.01160642, 0.00275424, 0.00840826, 0.00914652087, 0.00621034391, 0.00579591, 0.00862516, 0.00254769, 0.00789219, 0.00623066304, 0.00499929022, 0.00714335, 0.0137774, 0.00801975, 0.01026586, 0.0136285638, 0.00944598112, 0.01817353, 0.01575593, 0.00859786, 0.01065725, 0.0154591566, 0.0100315735, 0.01825814, 0.01441747, 0.00608873, 0.01170675, 0.0116591919, 0.0113898311, 0.01696009, 0.01493083, 0.00749353, 0.0123346, 0.00925346557, 0.0126401987, 0.01765093, 0.01496771, 0.00989552, 0.01513159, 0.00869645085, 0.00863017328, 0.01953742, 0.01716163, 0.009328, 0.01335576, 0.00869576819, 0.0072846422, 0.01804196, 0.01601707, 0.0089411, 0.01541406, 0.0105197523, 0.00785494875, 0.0182428, 0.01384343, 0.00654516, 0.01538859, 0.00936076138, 0.00786369108, 0.02334935, 0.01926657, 0.00788107, 0.01692359, 0.00937949307, 0.0109880669, 0.02258771, 0.03040054, 0.01834571, 0.02011273, 0.0153960306, 0.0126405144, 0.0225924, 0.03325111, 0.0142804, 0.01840532, 0.00888772216, 0.00765081402, 0.01457954, 0.01698205, 0.00717918, 0.01619957, 0.00895305537, 0.006919879, 0.01201608, 0.0220826, 0.00900357, 0.02346192, 0.012847688, 0.00964170787, 0.02430801, 0.01524544, 0.01676246, 0.02458655, 0.0083263712, 0.0076133199, 0.02662333, 0.00845664, 0.0068867, 0.00990603, 0.00498721702, 0.00500535173, 0.01317426, 0.01285147, 0.00485418, 0.00505889, 0.00390781974, 0.00213157199, 0.010894, 0.01202641, 0.00297205, 0.00806777, 0.00407943362, 0.00540147675, 0.00903836, 0.00952805, 0.00294373, 0.00709883, 0.00298507744, 0.00179022411, 0.00951969, 0.00776, 0.00451787, 0.00970461, 0.00340750255, 0.00169844739, 0.00869991, 0.00872042, 0.00384265, 0.01047131, 0.00514210388, 0.00315114576, 0.00925308, 0.00527389, 0.00300722, 0.00550871, 0.0034701745, 0.00323105161, 0.00846479, 0.00470223, 0.00330081, 0.00308002, 0.0046625766, 0.0054147928, 0.01243481, 0.00465595, 0.00268904, 0.00355225, 0.00383120566, 0.0039280327, 0.00703473, 0.00301654, 0.00203919, 0.00328408, 0.00240949425, 0.00349837169, 0.00981604, 0.0030124, 0.00153385, 0.00465136, 0.00274844794, 0.00262283254, 0.00545143, 0.00265106, 0.0021694, 0.00448269, 0.0029935604, 0.00358713395, 0.00613268, 0.00364229, 0.00251784, 0.00483755, 0.00395805342, 0.00337226363, 0.00654368, 0.00306701, 0.00197533, 0.00575722, 0.00476130797, 0.00330640492, 0.0060776, 0.00458205, 0.001902, 0.00523221, 0.00648245635, 0.00195107376, 0.00601584, 0.00491412, 0.00211721, 0.00569933, 0.00624903059, 0.00126572198, 0.00318202, 0.00122264, 0.00264841, 0.00443994, 0.00640368136, 0.0017385548, 0.00574121, 0.00459554, 0.00185906, 0.00307408, 0.0049388404, 0.00246470864, 0.00432601, 0.00422374, 0.00242287, 0.00383941, 0.00645497022, 0.00240174332, 0.00700101, 0.00584195, 0.00214032, 0.00476105, 0.00663048215, 0.00254906155, 0.00713339, 0.00572781, 0.00242627, 0.00378508, 0.00551040284, 0.00274554011, 0.00721205, 0.00712322, 0.00268299, 0.00467028, 0.0071704057, 0.00441071438, 0.01116046, 0.00861906, 0.00301417, 0.00617047, 0.00955215096, 0.00626233406, 0.01396956, 0.01520561, 0.00365571, 0.00625947, 0.00937358942, 0.00669439137, 0.01977013, 0.01117847, 0.0036788, 0.00770234, 0.0112331472, 0.00709315622, 0.01743502, 0.00894781, 0.00413459, 0.00840924, 0.00576957408, 0.0046022092, 0.0108966, 0.0114825, 0.00364898, 0.00792124, 0.00461208262, 0.0021028365, 0.00692661, 0.0074681, 0.00288674, 0.00375764, 0.00289803999, 0.00239908649, 0.00597311, 0.00760471, 0.00317528, 0.00661777, 0.0066030235, 0.00522387121, 0.00826084, 0.01413816, 0.00379293, 0.00693404, 0.00593848433, 0.00488624955, 0.00850685, 0.01189521, 0.00289237, 0.00432029, 0.00348643307, 0.00223401608, 0.00676267, 0.01039875, 0.00264695, 0.00408656, 0.00453346642, 0.00325819291, 0.00851893, 0.01087763, 0.0032459, 0.00443267, 0.00495711528, 0.00401488552, 0.00641003, 0.00796418, 0.0031283, 0.00387779, 0.00516927103, 0.00402775407, 0.00522141, 0.00619753, 0.00271917, 0.00375585, 0.00299881189, 0.00428615604, 0.00761642, 0.00854723, 0.0024465, 0.00442859, 0.00299362722, 0.00301514869, 0.00601176, 0.00558805, 0.00259236, 0.00376044, 0.00276497263, 0.00285924622, 0.00513011, 0.00538963, 0.00230274, 0.00355554, 0.00303183077, 0.00301202247, 0.00510602, 0.0064977, 0.0015301, 0.00297478, 0.00332324579, 0.00316517823, 0.00547228, 0.00680645, 0.00234458, 0.00436036, 0.00480996724, 0.00243974919, 0.0039466, 0.00598503, 0.00226133, 0.00270883, 0.00278255204, 0.00137190754, 0.00300676, 0.00384454, 0.00182222, 0.00220493, 0.00275069149, 0.00100483652, 0.00155015, 0.00359366, 0.0012153, 0.00266107, 0.00440492621, 0.00175233255, 0.00277594, 0.0047082, 0.00112819, 0.00286885, 0.00319311256, 0.00161890499, 0.00357069, 0.00357434, 0.00129756, 0.00273751, 0.00231806212, 0.00160061533, 0.00381314, 0.00308983, 0.00139234, 0.00267032, 0.00216206885, 0.001329961, 0.00140492, 0.00260652, 0.00103218, 0.00334097, 0.00296040415, 0.00323910057, 0.0021944, 0.00650716, 0.00287443, 0.00548724, 0.00622595241, 0.007679787, 0.00718938, 0.0073091, 0.00543817, 0.00343352, 0.00347575918, 0.00444187643, 0.00603746, 0.00609444, 0.00516105, 0.00354552, 0.00256205024, 0.00195430499, 0.00456735, 0.00503613, 0.00362136, 0.00355826, 0.00303200935, 0.00225654594, 0.0044718, 0.00599777, 0.00697546, 0.00473862, 0.00430938136, 0.00406926824, 0.00708625, 0.00555584, 0.00452769, 0.00322775, 0.00303994701, 0.00296905288, 0.00368233, 0.0031074, 0.00388806, 0.00267412, 0.00469395705, 0.00349232601, 0.00757604, 0.01391942, 0.00715799, 0.00870685, 0.00682824757, 0.00975417905, 0.0160176, 0.0296379, 0.01421486, 0.01350484, 0.00893315021, 0.0157477427, 0.01708275, 0.03408346, 0.01024429, 0.00951431, 0.00837221555, 0.0100427782, 0.01128069, 0.03200356, 0.01196843, 0.00993564, 0.0100992592, 0.0171694495, 0.02378144, 0.04277492, 0.01897549, 0.01574583, 0.0132691227, 0.0159322824, 0.01828483, 0.0419295, 0.01746268, 0.01445161, 0.0157910958, 0.013897744, 0.01404295, 0.03211026, 0.01614419, 0.01116418, 0.0171552449, 0.0181110092, 0.01529411, 0.0292686, 0.0225809, 0.01280823, 0.0156889837, 0.0148908831, 0.01395856, 0.01821245, 0.01394063, 0.01973768, 0.0137942098, 0.0162763223, 0.02190064, 0.02322863, 0.01921838, 0.03007482, 0.0346378163, 0.0460296907, 0.02936204, 0.02786074, 0.01230514, 0.02000212, 0.0144082131, 0.0219848808, 0.01744806, 0.01973249, 0.01061734, 0.02473476, 0.0192562323, 0.022490669, 0.01629652, 0.02136489, 0.01171844, 0.02160787, 0.0240701362, 0.0252177287, 0.01260254, 0.01455779, 0.01021235, 0.01626013, 0.0198299587, 0.0295658056, 0.01928638, 0.02523558, 0.01146526, 0.02192521, 0.0176583715, 0.0320513062, 0.02543159, 0.0381622, 0.0154317, 0.018286, 0.0155485813, 0.0179910082, 0.02452498, 0.03167358, 0.01442178, 0.01779972, 0.0222187098, 0.0211479515, 0.02690022, 0.03975175, 0.01495045, 0.01672033, 0.0199298915, 0.025526762, 0.03139999, 0.04436318, 0.01784473, 0.02685992, 0.0176704675, 0.0273642913, 0.0344074, 0.05824358, 0.02388521, 0.03627035, 0.0227244496, 0.0293934867, 0.0204089, 0.04156047, 0.0172473, 0.03586368, 0.0250081588, 0.0181080215, 0.01873764, 0.0535678, 0.02092199, 0.0410263, 0.0227575917, 0.0256744213, 0.03161249, 0.05487822, 0.03036786, 0.04466268, 0.0240860023, 0.047291223, 0.03549554, 0.04025135, 0.04071209, 0.05107165, 0.0257806666, 0.0494980142, 0.03928871, 0.06500347, 0.04472999, 0.0718853, 0.0332166702, 0.0534086078, 0.04104874, 0.06071187, 0.03237148, 0.01936159, 0.0303453654, 0.0482409894, 0.04676017, 0.07829588, 0.03059128, 0.04930041, 0.0265354589, 0.041767206, 0.04023215, 0.06444123, 0.03335603, 0.04009762, 0.0224625915, 0.0562536344, 0.04723729, 0.06378454, 0.03329946, 0.03830972, 0.0411162712, 0.0677482784, 0.07038387, 0.07285234, 0.03059133, 0.03753679, 0.0286251456, 0.0627540573, 0.05328123, 0.05166196, 0.02484798, 0.05008819, 0.0296384599, 0.0584289841, 0.05218713, 0.05035418, 0.02286173, 0.03026294, 0.0347611941, 0.0711255074, 0.07284591, 0.07514429, 0.03208614, 0.03526775, 0.0351404399, 0.0974811837, 0.07442249, 0.07057127, 0.02989781, 0.03741315, 0.0346761905, 0.070353359, 0.06232884, 0.06223983, 0.02130112, 0.04297391, 0.0372758359, 0.056273371, 0.05128636, 0.05530955, 0.01958152, 0.04121521, 0.039429374, 0.0495729707, 0.04724797, 0.05307586, 0.02221576, 0.0467056, 0.0360928327, 0.0521574132, 0.06081506, 0.05265564, 0.02038179, 0.04563265, 0.0437752455, 0.0517941266, 0.06301667, 0.04081201, 0.01714922, 0.03691865, 0.0284561832, 0.0333404392, 0.04380818, 0.02843568, 0.01386198, 0.02732311, 0.0357048623, 0.0361335948, 0.04200336, 0.02661827, 0.01232424, 0.0224883, 0.0225140061, 0.022073634, 0.02062232, 0.01366302, 0.00705447, 0.01210097, 0.0187703297, 0.0145825492, 0.01374497, 0.0101427, 0.00727046, 0.01733005, 0.0234624054, 0.0177958887, 0.01238445, 0.01489266, 0.00780494, 0.01578378, 0.0228448361, 0.0144007327, 0.01204308, 0.01014108, 0.00787317, 0.01570142, 0.0210772138, 0.0103755668, 0.00953123, 0.01047101, 0.00731321, 0.01038816, 0.0153465522, 0.00727479951, 0.00631041, 0.00752612, 0.0052306, 0.00715595, 0.0125000253, 0.00507890014, 0.00427559, 0.00750119, 0.00413553, 0.00629374, 0.0135998186, 0.00553191919, 0.00509942, 0.00555605, 0.00380741, 0.00635181, 0.0183013789, 0.00714776898, 0.01050554, 0.01078968, 0.00539073, 0.00685769, 0.0197467078, 0.011239701, 0.01257873, 0.00911362, 0.00417803, 0.00664633, 0.0192390997, 0.0100590941, 0.0115125, 0.00911754, 0.00479256, 0.00706413, 0.0163391344, 0.0100039607, 0.01217439, 0.0073231, 0.00613047, 0.00824275, 0.023413904, 0.00849356689, 0.01237693, 0.01246882, 0.00901615, 0.00797878, 0.0227327086, 0.0118769091, 0.01359018, 0.01621819, 0.00949033, 0.00959628, 0.0249068569, 0.0141698951, 0.01752601, 0.0121786, 0.00732447, 0.00872717, 0.0296376217, 0.0129751423, 0.01601676, 0.0127835, 0.00878241, 0.01408736, 0.0510006435, 0.0274480097, 0.01608493, 0.01565767, 0.01840862, 0.02045357, 0.0397390053, 0.0282374155, 0.02075508, 0.01091116, 0.0100833, 0.00852054, 0.0288848467, 0.0166387986, 0.01412881, 0.01171705, 0.01063144, 0.00883049, 0.0356408022, 0.0207138974, 0.02378317, 0.0146504, 0.01545863, 0.01450591, 0.026228141, 0.0212468449, 0.01866903, 0.01456, 0.01515856, 0.01292418, 0.0271352753, 0.0233910214, 0.01960455, 0.01046068, 0.01221783, 0.01163857, 0.0239930078, 0.020427566, 0.01797768, 0.00810844, 0.01027126, 0.0082491, 0.0244060885, 0.0145929083, 0.01361741, 0.00853635, 0.0085714, 0.00886635, 0.0244223177, 0.00894373376, 0.01073694, 0.00840179, 0.00444542, 0.00604086, 0.01498779, 0.00429612957, 0.00295831, 0.00271484, 0.00554742, 0.00790972, 0.0110476995, 0.00771931512, 0.00560388, 0.00713123, 0.00671919, 0.00577027, 0.00989898946, 0.00723351724, 0.00580093, 0.00380623, 0.00537502, 0.00349091, 0.00873460714, 0.00616478641, 0.00524182, 0.00459617, 0.00476787, 0.0045802, 0.012002442, 0.00824240968, 0.00643549, 0.00903261, 0.00862073, 0.00721507, 0.0151276886, 0.00828726962, 0.0062629, 0.00723113, 0.00773581, 0.00617782, 0.0170831084, 0.00728844292, 0.00597398, 0.00926179, 0.0075069, 0.00582424, 0.0145069398, 0.00716100493, 0.00576768, 0.00733465, 0.00750207, 0.00800806, 0.0165991709, 0.00825395621, 0.00525808, 0.00894988, 0.01036985, 0.00831858, 0.0177617371, 0.0100809569, 0.00632829, 0.01094427, 0.0095312, 0.00854263, 0.0178292561, 0.011226221, 0.00611931, 0.00994823, 0.01095469, 0.00949701, 0.0179447364, 0.0109168002, 0.0052857, 0.01527618, 0.02040385, 0.01074176, 0.0290546715, 0.00920723751, 0.00376489, 0.01235018, 0.01323937, 0.00602982, 0.0196249038, 0.00637847325, 0.00314795, 0.0094713, 0.0156854, 0.00883755, 0.0246859677, 0.00806589238, 0.00373088, 0.01086761, 0.01513565, 0.0090425, 0.0225938745, 0.00711040432, 0.00364214, 0.01051401, 0.01331025, 0.00896846, 0.0196290668, 0.00714134146, 0.00322017, 0.00707176, 0.01202722, 0.00749737, 0.0197630692, 0.00739572989, 0.00332379, 0.00691728, 0.00987275, 0.00821739, 0.0232952759, 0.00753136026, 0.00329996, 0.00779634, 0.01232346, 0.00918404, 0.0224935822, 0.00623172009, 0.0028668, 0.00624664, 0.01190113, 0.00769351, 0.0186585467, 0.00669843284, 0.00300107, 0.00893503, 0.0112555, 0.00821211, 0.0171961263, 0.00796608627, 0.00393759, 0.00790134, 0.01284002, 0.00647312, 0.0203132518, 0.00823416561, 0.00382407, 0.00972285, 0.01512466, 0.00667326, 0.0225216597, 0.0102915987, 0.00610343, 0.01802092, 0.01920886, 0.00971669, 0.0220442992, 0.0123270303, 0.00711477, 0.01518688, 0.01434037, 0.01011774, 0.0182311982, 0.0121332565, 0.00769119, 0.01325474, 0.01326537, 0.00732723, 0.0157967731, 0.00982829183, 0.00665275, 0.01362272, 0.01171586, 0.00615526, 0.0161692332, 0.00805836171, 0.00791865, 0.01434333, 0.01373617, 0.0071098, 0.0219043903, 0.0131199621, 0.00603907, 0.01060088, 0.01328031, 0.00702299, 0.0222375263, 0.0123757161, 0.00793511, 0.01161814, 0.00989036, 0.0074464, 0.0149879316, 0.0133076692, 0.00969562, 0.01573637, 0.01330594, 0.00951644, 0.017080985, 0.0157042053, 0.0113985, 0.01369331, 0.01525846, 0.01133537, 0.0239219647, 0.0169723071, 0.0122239, 0.01574467, 0.0168516, 0.01059796, 0.0217958614, 0.0139521211, 0.00998989, 0.01364574, 0.01417558, 0.00798574, 0.0137596261, 0.0103855701, 0.00707654, 0.00993534, 0.013715, 0.00884847, 0.0189908519, 0.013927714, 0.01118833, 0.01433625, 0.01466489, 0.00862322, 0.0146087212, 0.0107164113, 0.00923914, 0.01307577, 0.01281502, 0.00799213, 0.0139074065, 0.00949321687, 0.0082321, 0.00763803, 0.00600147, 0.00542945, 0.00952350255, 0.00733392034]
},
"exon":
{"first": [0.807414651, 0.8080992, 0.7860542, 0.81898457, 0.8390234, 0.875768244, 0.903989613, 0.8886222, 0.87706476, 0.9037188, 0.8532637, 0.8992466, 0.9019867, 0.8480539, 0.8510444, 0.8584779, 0.85614765, 0.9114878, 0.9033488, 0.87174386, 0.8186832, 0.7799325, 0.7604957, 0.86328316, 0.8788429, 0.81441194, 0.74474937, 0.73971593, 0.7409745, 0.85455245, 0.878945, 0.8276328, 0.74728, 0.75884, 0.76368654, 0.8527021, 0.86705023, 0.82491964, 0.73863316, 0.7516612, 0.75024456, 0.8575636, 0.8729948, 0.81977063, 0.72395205, 0.7484635, 0.7547334, 0.8699591, 0.87381625, 0.8200286, 0.7278347, 0.75151557, 0.77550447, 0.8763665, 0.8816863, 0.8330261, 0.7477087, 0.76388836, 0.78215533, 0.8823443, 0.87250084, 0.8202349, 0.7429382, 0.7473991, 0.7579936, 0.87037563, 0.8611698, 0.8160047, 0.72925717, 0.73974544, 0.7674122, 0.8821896, 0.8653973, 0.837209, 0.751887, 0.7539316, 0.780532, 0.8729599, 0.8465818, 0.84268415, 0.7654991, 0.7474803, 0.7903612, 0.8759408, 0.864716, 0.841226, 0.75002843, 0.7085187, 0.7573095, 0.84272283, 0.83927506, 0.80806476, 0.7486685, 0.7065522, 0.76071876, 0.85732216, 0.8586091, 0.81454027, 0.7557456, 0.72486436, 0.77630436, 0.8618945, 0.8664987, 0.826593, 0.7561311, 0.74176735, 0.7962995, 0.87859565, 0.884156, 0.83206975, 0.74400795, 0.74141556, 0.7944495, 0.8873539, 0.89278483, 0.83802384, 0.75545746, 0.7484721, 0.79269505, 0.8836001, 0.8900903, 0.8362226, 0.74714017, 0.7197883, 0.7759014, 0.8776986, 0.88922375, 0.8405215, 0.7555977, 0.7153689, 0.78549504, 0.8787014, 0.8889409, 0.8201519, 0.7444719, 0.6864611, 0.76714706, 0.87352663, 0.88186514, 0.8260044, 0.75728995, 0.69418985, 0.76293963, 0.85781807, 0.88111895, 0.8241335, 0.76952225, 0.7020005, 0.71814495, 0.86746025, 0.8838305, 0.84255505, 0.75518143, 0.68107283, 0.69070566, 0.8450143, 0.8804026, 0.8305006, 0.7636015, 0.72077096, 0.75256675, 0.84673834, 0.8622204, 0.8091617, 0.7209661, 0.6852325, 0.7286097, 0.82422715, 0.8620212, 0.8075204, 0.72015524, 0.69199747, 0.7468059, 0.84950316, 0.8656864, 0.82802993, 0.7219786, 0.71202236, 0.76076734, 0.85640645, 0.8745328, 0.8404111, 0.72907794, 0.69162554, 0.72778684, 0.8389209, 0.85515386, 0.82918483, 0.71459794, 0.6649815, 0.7169141, 0.8377556, 0.844302, 0.8258221, 0.70796245, 0.6604776, 0.69787776, 0.83455, 0.8446685, 0.82029635, 0.70587736, 0.66120493, 0.71067095, 0.8569633, 0.8600966, 0.83186793, 0.7339915, 0.70242333, 0.738064, 0.86103255, 0.8609336, 0.8260177, 0.74106836, 0.70367485, 0.74368364, 0.8534437, 0.85555446, 0.82836074, 0.73236257, 0.709842, 0.76202494, 0.86117816, 0.8585168, 0.82682866, 0.7310299, 0.6925869, 0.7259503, 0.85649896, 0.8552497, 0.81738627, 0.7165862, 0.6781383, 0.71735823, 0.8411941, 0.84039855, 0.79947674, 0.7056726, 0.70308685, 0.7033473, 0.8319658, 0.82467264, 0.79917455, 0.71651405, 0.71424276, 0.7243948, 0.8454332, 0.8378047, 0.8037365, 0.72891885, 0.70410067, 0.726418, 0.84999204, 0.84365785, 0.81097454, 0.74181986, 0.7159368, 0.73320454, 0.8718571, 0.85737216, 0.8280093, 0.75582427, 0.72380465, 0.7331391, 0.8689957, 0.8576782, 0.82840085, 0.75771224, 0.7055304, 0.74247384, 0.8802866, 0.87055904, 0.8462585, 0.7725073, 0.74042404, 0.7405058, 0.87426496, 0.85006326, 0.8322299, 0.7539525, 0.71869546, 0.7449094, 0.879633, 0.8522376, 0.85288787, 0.7773247, 0.7470725, 0.76281446, 0.8743268, 0.87003094, 0.8607915, 0.79419625, 0.7638793, 0.77687126, 0.8704279, 0.87347895, 0.85640424, 0.79937446, 0.7675484, 0.76136523, 0.8575897, 0.86026883, 0.840078, 0.7749798, 0.75957304, 0.73883116, 0.84842527, 0.84898543, 0.8287282, 0.7787982, 0.76913357, 0.751781, 0.86336243, 0.8525493, 0.83788306, 0.77006096, 0.7722371, 0.75708777, 0.876203, 0.85850686, 0.8456692, 0.7864911, 0.7804535, 0.7565858, 0.87528026, 0.8688982, 0.8466031, 0.7973004, 0.77872413, 0.7639436, 0.8751767, 0.8733203, 0.8511595, 0.7945539, 0.76959205, 0.7603048, 0.87086934, 0.8741617, 0.8451858, 0.8002503, 0.7786292, 0.7659474, 0.8736824, 0.86018586, 0.834941864, 0.796559215, 0.7645394, 0.7470773, 0.8757934, 0.85712045, 0.837774932, 0.776026547, 0.77564955, 0.73735136, 0.87314737, 0.8452071, 0.8341414, 0.77775216, 0.7701434, 0.74609953, 0.8775814, 0.8512822, 0.8451111, 0.7761558, 0.7713562, 0.7459459, 0.8566995, 0.84795344, 0.8475449, 0.7596489, 0.7183254, 0.7334885, 0.839024, 0.8301761, 0.83255607, 0.7557674, 0.7180559, 0.72257054, 0.836008668, 0.847096264, 0.841283202, 0.779816508, 0.7391228, 0.74083185, 0.817789495, 0.83466351, 0.82132745, 0.7388388, 0.71847767, 0.73151237, 0.84470624, 0.8607683, 0.82248205, 0.75014144, 0.72139597, 0.71951383, 0.83504045, 0.86632, 0.8321603, 0.7727252, 0.74747056, 0.7398596, 0.851582229, 0.877734601, 0.836381853, 0.777392924, 0.73950505, 0.7379129, 0.849731505, 0.876712501, 0.851550162, 0.806871474, 0.7741497, 0.7469372, 0.84462595, 0.866389394, 0.840447247, 0.794457018, 0.75286156, 0.7168482, 0.849603415, 0.860803366, 0.8263654, 0.79200184, 0.75571364, 0.7103891, 0.8556223, 0.8549358, 0.8192904, 0.79012567, 0.7470102, 0.7065821, 0.8571954, 0.85523903, 0.8136069, 0.79159516, 0.75082034, 0.71711826, 0.86786205, 0.86285895, 0.84319115, 0.80451554, 0.7801231, 0.76271915, 0.8767432, 0.88852215, 0.85627097, 0.8121313, 0.7750024, 0.7410842, 0.8606363, 0.87457395, 0.8351051, 0.7938209, 0.74999934, 0.7310855, 0.84024334, 0.87433696, 0.8408909, 0.80044234, 0.7534909, 0.7376157, 0.83531857, 0.8569236, 0.8355809, 0.8018151, 0.74441004, 0.71428084, 0.8344063, 0.85745364, 0.84875745, 0.8049087, 0.7179816, 0.7022365, 0.8043677, 0.83020383, 0.81528574, 0.7613685, 0.6823647, 0.676742, 0.8012884, 0.838945, 0.82935065, 0.775541127, 0.7169163, 0.7017005, 0.7971315, 0.83105814, 0.825215, 0.7828129, 0.7044717, 0.71923083, 0.83224946, 0.85034883, 0.8475021, 0.8022819, 0.7333365, 0.72653985, 0.83981055, 0.84304535, 0.8399123, 0.77435225, 0.729047298, 0.741764426, 0.8517346, 0.8396336, 0.8475675, 0.7627846, 0.73788387, 0.75757724, 0.8545729, 0.86841804, 0.85796136, 0.76339966, 0.72851855, 0.74606633, 0.84104156, 0.8600677, 0.83289987, 0.7450123, 0.69404244, 0.73143595, 0.8275845, 0.8555947, 0.83443356, 0.7270837, 0.67726797, 0.7039524, 0.80326855, 0.83630913, 0.8383244, 0.72355175, 0.68559474, 0.73910564, 0.80887604, 0.85489136, 0.85347676, 0.7357678, 0.71849203, 0.7267081, 0.80403656, 0.843299, 0.83908397, 0.71714383, 0.7019989, 0.6989268, 0.78248405, 0.84928083, 0.83940464, 0.72173613, 0.7395067, 0.7494942, 0.80192155, 0.8678195, 0.8461328, 0.7989694, 0.7702764, 0.78000647, 0.81362396, 0.87957567, 0.8497795, 0.79612094, 0.74981356, 0.77251995, 0.81079966, 0.89188856, 0.85090446, 0.79110444, 0.7202907, 0.7575819, 0.79771304, 0.8778965, 0.8332805, 0.77045214, 0.67559004, 0.76244354, 0.7960183, 0.8768579, 0.808869, 0.7351116, 0.67529637, 0.7441964, 0.8058739, 0.87085205, 0.8130485, 0.7701519, 0.66281, 0.7381589, 0.79927605, 0.8716815, 0.8297178, 0.7813206, 0.71855974, 0.75378746, 0.81112856, 0.8890872, 0.83134097, 0.82225907, 0.76224864, 0.76276535, 0.836998224, 0.875249147, 0.7974861, 0.7443169, 0.7163966, 0.6642445, 0.757886946, 0.77524966, 0.74059296, 0.6763114, 0.6659323, 0.6212625, 0.71470124, 0.7586232, 0.7476999, 0.655932, 0.6045214, 0.64878416, 0.68455327, 0.67897063, 0.66352606, 0.6099062, 0.5384524, 0.539958, 0.49664587, 0.6798095, 0.68393767, 0.62767273, 0.5694577, 0.7605, 0.7772893, 0.77882963, 0.77824616, 0.74131733, 0.78689456, 0.79221374, 0.7994028, 0.7942543, 0.8114532, 0.7010763, 0.7770539, 0.7726295, 0.77204466, 0.77035373, 0.7885602, 0.5756159, 0.7510166, 0.71466386, 0.7343148, 0.7318704, 0.75098026, 0.72113097, 0.73497957, 0.72546333, 0.73868793, 0.7415594, 0.7329674, 0.7169552, 0.7263174, 0.68839216, 0.678327858, 0.706288755, 0.6014509, 0.5791645, 0.6813752, 0.5916141, 0.613181889, 0.66824007, 0.5133272, 0.5304846, 0.62552565, 0.49874285, 0.576422036, 0.667464495, 0.5767759, 0.53165233, 0.6475705, 0.4971949, 0.504982829, 0.615048409, 0.47121543, 0.5026389, 0.6001215, 0.5119602, 0.5024267, 0.6168154, 0.4171241, 0.32154325, 0.32522887, 0.17764877, 0.28220764, 0.5363059, 0.27475628, 0.24661595, 0.29355186, 0.1700002, 0.26620355, 0.533552, 0.2682535, 0.24197093, 0.30102196, 0.1594327, 0.23858266, 0.539804, 0.25283873, 0.22342381, 0.29902974, 0.16864514, 0.254868656, 0.585556567, 0.27023166, 0.22406664, 0.3007635, 0.1733778, 0.264812142, 0.585196316, 0.2780843, 0.2415876, 0.32234904, 0.18776801, 0.273994386, 0.566896439, 0.2821185, 0.25061452, 0.32298696, 0.22542013, 0.306901723, 0.56394726, 0.3037355, 0.25300303, 0.33548722, 0.25645673, 0.31134135, 0.57734704, 0.3004446, 0.269405, 0.30860803, 0.19664219, 0.27168417, 0.55710304, 0.2751372, 0.24074833, 0.33049425, 0.21670601, 0.287320375, 0.576653063, 0.2892902, 0.25633425, 0.34221324, 0.20967597, 0.291594803, 0.582838118, 0.2773551, 0.25586095, 0.36664566, 0.23509729, 0.294887096, 0.559263706, 0.28435594, 0.25683022, 0.35915092, 0.23184796, 0.291686445, 0.537798345, 0.3052505, 0.27185512, 0.36160004, 0.2380372, 0.26012602, 0.51092046, 0.2986494, 0.27948213, 0.35355526, 0.24236785, 0.265482098, 0.515647531, 0.32436535, 0.28853983, 0.38559985, 0.27765796, 0.28102288, 0.5251734, 0.3347493, 0.27016786, 0.4001583, 0.24473718, 0.2934589, 0.5256369, 0.35264567, 0.26301995, 0.38707873, 0.2169709, 0.28516498, 0.5100988, 0.34906423, 0.2822999, 0.41925707, 0.22476313, 0.29684022, 0.5214759, 0.33656353, 0.27625567, 0.3860327, 0.20499225, 0.26392514, 0.4734005, 0.3172307, 0.26596567, 0.3769847, 0.21088725, 0.2839027, 0.50388426, 0.34041604, 0.27876928, 0.41319698, 0.21029453, 0.28173083, 0.5309964, 0.35913128, 0.27416593, 0.42855048, 0.24299677, 0.31837893, 0.5356639, 0.37368497, 0.29130754, 0.43265888, 0.24806598, 0.35114247, 0.5280491, 0.39213666, 0.30729467, 0.45043337, 0.27523553, 0.34535313, 0.49415928, 0.34846118, 0.2842727, 0.4075427, 0.2773859, 0.34362698, 0.4925982, 0.35561705, 0.30045375, 0.43808398, 0.29500103, 0.35249063, 0.49352685, 0.33767974, 0.29152012, 0.43901417, 0.29136655, 0.3612302, 0.49152133, 0.37919295, 0.34651452, 0.47809616, 0.29895583, 0.3797906, 0.5011844, 0.38925728, 0.37325957, 0.525292, 0.34695148, 0.37111428, 0.5412218, 0.36778486, 0.38328725, 0.5507677, 0.37167326, 0.39259988, 0.5612618, 0.4244158, 0.38284323, 0.5620334, 0.39671016, 0.41104138, 0.53818613, 0.41445285, 0.39251631, 0.5499052, 0.42419863, 0.4443648, 0.5530633, 0.46227694, 0.42624295, 0.54948777, 0.41610098, 0.4310391, 0.58023113, 0.4066895, 0.4256263, 0.51567113, 0.39309618, 0.4039643, 0.60493386, 0.45173, 0.42297378, 0.5013251, 0.38639128, 0.41651273, 0.62039286, 0.45601326, 0.40628523, 0.4991531, 0.36596608, 0.41749114, 0.6353255, 0.466421, 0.41376552, 0.5244205, 0.3737405, 0.44598603, 0.6281185, 0.45977184, 0.40808535, 0.5125259, 0.36559653, 0.42872798, 0.63294333, 0.4482082, 0.4435365, 0.53335375, 0.4009459, 0.41269284, 0.6386614, 0.4579074, 0.44080848, 0.52985346, 0.41757292, 0.39086118, 0.6160907, 0.46258897, 0.43584585, 0.50170463, 0.3913937, 0.32922933, 0.5597606, 0.4267946, 0.37166288, 0.4528292, 0.38662606, 0.33462948, 0.60439706, 0.46038753, 0.43644023, 0.5237403, 0.3920053, 0.40308926, 0.63880587, 0.44892505, 0.4347542, 0.490978, 0.4571924, 0.5037064, 0.6230506, 0.44718418, 0.45359468, 0.4940284, 0.5023542, 0.4985045, 0.6017335, 0.4194902, 0.41360137, 0.4882379, 0.52583116, 0.5057401, 0.63248634, 0.45092142, 0.43465534, 0.49313104, 0.5663622, 0.5288959, 0.6554575, 0.45535436, 0.40787435, 0.49867612, 0.52400315, 0.4952136, 0.6436072, 0.45489708, 0.3997049, 0.5104223, 0.48827264, 0.5398789, 0.6315241, 0.46346018, 0.47129712, 0.5376859, 0.51077425, 0.54366, 0.65536726, 0.4535272, 0.5033049, 0.5595591, 0.48482174, 0.60365474, 0.65410095, 0.5205834, 0.530537, 0.57854587, 0.4978643, 0.6422736, 0.6800354, 0.5332963, 0.5332836, 0.59626263, 0.5070885, 0.6702074, 0.705332, 0.5888077, 0.5752431, 0.6220891, 0.5030484, 0.62054366, 0.7330528, 0.6180297, 0.61188173, 0.65793633, 0.48201534, 0.6527886, 0.76687264, 0.6321773, 0.64365214, 0.65325123, 0.5246551, 0.63702554, 0.7521602, 0.68878734, 0.6978751, 0.70291805, 0.55399925, 0.5989752, 0.72786343, 0.68232393, 0.72406644, 0.7151523, 0.5434032, 0.5835331, 0.7200688, 0.6865444, 0.71061915, 0.67809737, 0.50532067, 0.55010897, 0.6977532, 0.6402285, 0.67701644, 0.6840231, 0.5141727, 0.5700512, 0.70009875, 0.66444904, 0.7418905, 0.7097082, 0.4930108, 0.5477402, 0.6865738, 0.6525538, 0.7232657, 0.71374124, 0.5369053, 0.5773346, 0.6416659, 0.60796875, 0.5078359, 0.6691374, 0.40817112, 0.458507, 0.5706206, 0.6000436, 0.497264, 0.6695401, 0.42409676, 0.42277557, 0.5721937, 0.6370032, 0.5406856, 0.70727295, 0.48090258, 0.45496863, 0.60763556, 0.65090656, 0.5523161, 0.7013842, 0.49846584, 0.4414118, 0.59340084, 0.6325849, 0.56109047, 0.7005117, 0.49932963, 0.4749579, 0.6094011, 0.6309675, 0.5876921, 0.7052603, 0.46378744, 0.49024528, 0.6221083, 0.5939714, 0.56324387, 0.6754062, 0.4670124, 0.4535768, 0.60001504, 0.5929879, 0.5499441, 0.7016286, 0.46044415, 0.44538394, 0.5989285, 0.6042288, 0.5571414, 0.7075845, 0.49680278, 0.46084526, 0.61494696, 0.6309478, 0.5585613, 0.7135243, 0.52045846, 0.4637992, 0.6149322, 0.64565414, 0.58396995, 0.7319049, 0.5545882, 0.5052762, 0.64115316, 0.6499867, 0.5510443, 0.7460461, 0.50669366, 0.50156707, 0.6486663, 0.6403167, 0.58097684, 0.7464795, 0.49566302, 0.50912267, 0.60081184, 0.5898822, 0.59428334, 0.7099102, 0.55797285, 0.5549586, 0.60803986, 0.6276428, 0.582204, 0.7144256, 0.34613565, 0.43319076, 0.58090156, 0.60200506, 0.5663432, 0.72774047, 0.3671734, 0.42202625, 0.5776942, 0.6115288, 0.54713446, 0.72986025, 0.32117802, 0.4010796, 0.5762595, 0.6054614, 0.58044106, 0.73696846, 0.3379297, 0.43876776, 0.5869946, 0.6000151, 0.59062093, 0.7290139, 0.3308975, 0.42000553, 0.57174295, 0.5852829, 0.6009852, 0.7584662, 0.3322549, 0.42024642, 0.5721775, 0.58831894, 0.5904999, 0.7629174, 0.32950225, 0.4195661, 0.55988735, 0.5980058, 0.6148163, 0.7734746, 0.34158027, 0.42058152, 0.56558245, 0.61983085, 0.63711596, 0.7721801, 0.34694695, 0.41163787, 0.5313093, 0.6176891, 0.63859874, 0.75399315, 0.34253255, 0.44174004, 0.56081885, 0.6237237, 0.63025, 0.7541622, 0.35322505, 0.43800116, 0.58134395, 0.6511776, 0.6372764, 0.76222765, 0.36507213, 0.4550743, 0.5932855, 0.64740855, 0.65065867, 0.7881762, 0.36673298, 0.47828007, 0.60226566, 0.6319814, 0.63721645, 0.8075301, 0.39290997, 0.48566875, 0.5768497, 0.6114595, 0.6278347, 0.8105968, 0.46252674, 0.5173677, 0.56464183, 0.60039264, 0.62097836, 0.7778969, 0.48013976, 0.5852864, 0.53713113, 0.62565434, 0.59002185, 0.7628206, 0.50451, 0.6049169, 0.59857625, 0.67522717, 0.72869575, 0.76176405, 0.6178554, 0.67820925, 0.6246257, 0.6803881, 0.6937424, 0.7355288, 0.5894567, 0.69045997, 0.647018, 0.6779612, 0.7141348, 0.7558088, 0.5321719, 0.65082765, 0.57655764, 0.6609532, 0.6417506, 0.7825547, 0.53678215, 0.5480997, 0.55475116, 0.64507943, 0.6295779, 0.7722342, 0.54494923, 0.6440991, 0.6585478, 0.72787046, 0.6576076, 0.7984163, 0.52351266, 0.5597994, 0.58823746, 0.72100717, 0.6727261, 0.80689996, 0.5479474, 0.58930963, 0.5829457, 0.69742715, 0.65858847, 0.78344023, 0.52644604, 0.59465206, 0.55325025, 0.6855581, 0.6304286, 0.7355486, 0.471862, 0.54538625, 0.50947785, 0.68233544, 0.6650581, 0.78358704, 0.55727226, 0.58645016, 0.5176709, 0.69005835, 0.6852363, 0.7791994, 0.5362737, 0.54115534, 0.52482545, 0.6628545, 0.68189806, 0.7770148, 0.51316905, 0.56868714, 0.51601964, 0.66769886, 0.62945163, 0.7526908, 0.44849724, 0.51752925, 0.45786053, 0.590719, 0.60381377, 0.72909105, 0.4094046, 0.52111721, 0.4557859, 0.58275086, 0.6062782, 0.73265815, 0.3964993, 0.5200077, 0.45036536, 0.56208396, 0.596909, 0.68685913, 0.419823, 0.48059255, 0.4111329, 0.538028061, 0.521503806, 0.6912049, 0.32592234, 0.38865986, 0.33679432, 0.54615307, 0.52144027, 0.72142595, 0.34210125, 0.43392557, 0.35716122, 0.52733266, 0.5165313, 0.6974792, 0.30690345, 0.4516769, 0.3531112, 0.5152381, 0.48369613, 0.6614933, 0.2914892, 0.47089624, 0.3466776, 0.5036337, 0.47973228, 0.6444309, 0.27323616, 0.4386249, 0.3336932, 0.48350155, 0.4511674, 0.6140195, 0.24755095, 0.3657393, 0.22349945, 0.4313393, 0.45570314, 0.61749065, 0.28671172, 0.37159714, 0.25194994, 0.48215523, 0.47699425, 0.613936, 0.30959612, 0.36573663, 0.28244984, 0.50306803, 0.5092873, 0.64762276, 0.33161253, 0.4202075, 0.29120988, 0.50875986, 0.4856865, 0.6419808, 0.36848482, 0.38401988, 0.32952097, 0.5491129, 0.49458107, 0.68382394, 0.46797675, 0.37109327, 0.23058742, 0.46143764, 0.4107187, 0.60600334, 0.4491741, 0.2956766, 0.21214841, 0.40224335, 0.3380145, 0.54155695, 0.34749433, 0.26455227, 0.24165012, 0.46211368, 0.3953225, 0.63935673, 0.44428664, 0.3191732, 0.27678528, 0.49522942, 0.48071244, 0.5649081, 0.445423, 0.35506907, 0.24741644, 0.39527988, 0.35236913, 0.4441448, 0.38832417, 0.329634488, 0.241387829, 0.3300335, 0.2934912, 0.31147563, 0.33537593, 0.353239119, 0.224666089, 0.3054297, 0.30439582, 0.356277347, 0.304378718, 0.360560626, 0.298535228, 0.41568896, 0.40084314, 0.47232968, 0.56103486, 0.681746244, 0.699118137, 0.7522181, 0.6303871, 0.6790095, 0.6419868, 0.740725875, 0.794356525, 0.791978836, 0.672386289, 0.6923221, 0.666306, 0.756058037, 0.763852894, 0.74841094, 0.55750257, 0.71762586, 0.5229126, 0.674173, 0.5845513, 0.6489324, 0.4556407, 0.6670712, 0.48144898, 0.54946005, 0.5915722, 0.61913675, 0.48432145, 0.7381834, 0.49056718, 0.645112336, 0.663531423, 0.647512615, 0.450802982, 0.6800676, 0.48734748, 0.612380445, 0.712902725, 0.6782238, 0.5272701, 0.7571567, 0.515537, 0.5060139, 0.55755234, 0.5399227, 0.3597859, 0.55101085, 0.3606781, 0.44243994, 0.50461715, 0.48687458, 0.36908266, 0.49063665, 0.36875024, 0.38687837, 0.42533213, 0.46447203, 0.39389208, 0.47251183, 0.31316105, 0.380259842, 0.382506847, 0.50225407, 0.35369453, 0.46668163, 0.36730817, 0.363650411, 0.372997046, 0.4915274, 0.42357433, 0.5194315, 0.41387138, 0.45049202, 0.40094906, 0.5492674, 0.45612437, 0.5325576, 0.36423212, 0.42340925, 0.38620815, 0.5157833, 0.42025322, 0.48216438, 0.3206962, 0.3944817, 0.39385384, 0.50308174, 0.40736315, 0.48043633, 0.33418992, 0.405634493, 0.419362068, 0.5076219, 0.4170356, 0.47818038, 0.27079466, 0.335084945, 0.295997113, 0.47829008, 0.35276753, 0.45197627, 0.30657, 0.342611074, 0.33404851, 0.48445573, 0.30429313, 0.41984844, 0.26946834, 0.298980087, 0.273788244, 0.481452823, 0.28463009, 0.39588356, 0.22029561, 0.256367356, 0.222078547, 0.450951219, 0.243598014, 0.38995248, 0.22182699, 0.267367005, 0.227180988, 0.448065698, 0.260871649, 0.3968102, 0.21792151, 0.28387168, 0.206437364, 0.4660858, 0.2572718, 0.39691642, 0.22621195, 0.28532076, 0.21735922, 0.46121854, 0.26925474, 0.410148, 0.24016169, 0.2955197, 0.23044378, 0.49528503, 0.3002938, 0.43966648, 0.2549964, 0.3340891, 0.25745144, 0.48750404, 0.28503153, 0.4230653, 0.23423049, 0.32479036, 0.22571625, 0.46067673, 0.25889257, 0.4114264, 0.22789109, 0.31639835, 0.20374557, 0.448105, 0.24543236, 0.38033366, 0.22363238, 0.31269303, 0.21332426, 0.45762002, 0.2565718, 0.38587976, 0.21192856, 0.3110335, 0.2019533, 0.42863348, 0.22990589, 0.37517053, 0.19696875, 0.2833941, 0.18763062, 0.4271512, 0.221243, 0.39641264, 0.20564425, 0.30210194, 0.19051467, 0.45571592, 0.22296575, 0.40624216, 0.21565907, 0.31019503, 0.20337002, 0.4643081, 0.23899469, 0.40944245, 0.22417462, 0.3348415, 0.21577255, 0.44994044, 0.23557414, 0.38901684, 0.21435335, 0.31505916, 0.19825383, 0.47513986, 0.23647004, 0.38448113, 0.20688501, 0.311861, 0.19033362, 0.46902338, 0.21183635, 0.34852123, 0.18784976, 0.2896284, 0.16935718, 0.46089128, 0.19481206, 0.33545408, 0.17198755, 0.27438897, 0.14742066, 0.41782588, 0.19522995, 0.33686283, 0.18022291, 0.28563544, 0.16088688, 0.40824887, 0.23076999, 0.35272622, 0.18100315, 0.27333832, 0.16784178, 0.3784851, 0.22433364, 0.3617922, 0.19325483, 0.3073438, 0.19108045, 0.40400448, 0.23452511, 0.37238657, 0.1816771, 0.29894227, 0.16388492, 0.38050923, 0.21107155, 0.36648312, 0.1943032, 0.30936322, 0.19496669, 0.40477937, 0.2581521, 0.39862505, 0.22228155, 0.3277448, 0.18447618, 0.43751183, 0.22988777, 0.3816857, 0.2069125, 0.30318484, 0.18396154, 0.49539956, 0.21192107, 0.3776475, 0.20054021, 0.3322042, 0.19841051, 0.49421924, 0.22442588, 0.37962633, 0.21269886, 0.37068608, 0.20014647, 0.4690113, 0.23878616, 0.36757138, 0.23106696, 0.41010904, 0.20533036, 0.4443647, 0.25058886, 0.36351, 0.23860088, 0.41329467, 0.19932126, 0.42416427, 0.25833312, 0.37324, 0.26612774, 0.38875744, 0.16602968, 0.38733155, 0.32423502, 0.41863817, 0.2640124, 0.4404508, 0.16417809, 0.407051, 0.30951813, 0.39611283, 0.2766162, 0.44671544, 0.18392429, 0.43473822, 0.3427628, 0.4748473, 0.29219165, 0.4595765, 0.18276943, 0.4050567, 0.23228414, 0.36293057, 0.18372364, 0.3096429, 0.15589385, 0.3928607, 0.1370784, 0.3092642, 0.17795408, 0.3027094, 0.1476661, 0.38898885, 0.1274902, 0.30860376, 0.16345955, 0.30157444, 0.15906474, 0.41057125, 0.14261767, 0.32893094, 0.1492009, 0.34560624, 0.15628763, 0.4523539, 0.14874788, 0.33759928, 0.14132522, 0.3620282, 0.1424793, 0.4537736, 0.14794484, 0.34283313, 0.14220719, 0.3678006, 0.14592871, 0.4306761, 0.15929592, 0.32162297, 0.14609212, 0.36113313, 0.145508, 0.39933613, 0.15282275, 0.323111, 0.14773849, 0.34019375, 0.14217441, 0.40453085, 0.14660417, 0.31535524, 0.14198554, 0.36796045, 0.14093456, 0.4015508, 0.14634918, 0.33268744, 0.14083718, 0.36624956, 0.14614017, 0.41677293, 0.15083188, 0.32630762, 0.1282045, 0.3421695, 0.12883395, 0.3790637, 0.13545945, 0.31157342, 0.12596202, 0.33556053, 0.12567985, 0.362047, 0.12588686, 0.28390417, 0.13279785, 0.33673778, 0.13450259, 0.38112742, 0.13137019, 0.27485302, 0.13156581, 0.31038225, 0.13321508, 0.39363527, 0.12330063, 0.26756537, 0.12697765, 0.3194215, 0.13639422, 0.39193523, 0.13538168, 0.28984195, 0.13400424, 0.3443699, 0.15445349, 0.40002453, 0.149138, 0.30225983, 0.13447277, 0.33752924, 0.14043522, 0.40167597, 0.15611455, 0.3146766, 0.13657784, 0.3652813, 0.15421501, 0.41454875, 0.167224, 0.31849667, 0.16547884, 0.41891688, 0.17275326, 0.43899956, 0.17647086, 0.33941343, 0.17028058, 0.4300164, 0.18285096, 0.4392463, 0.17124861, 0.36764303, 0.17418107, 0.43712124, 0.20893289, 0.46421152, 0.19592611, 0.40195456, 0.17031868, 0.43204674, 0.1945787, 0.426897, 0.18494192, 0.4135535, 0.1625824, 0.4127222, 0.18813387, 0.4145078, 0.17324369, 0.3879343, 0.13945605, 0.38740322, 0.16923527, 0.37521318, 0.1554192, 0.3359891, 0.12975635, 0.3863807, 0.15570016, 0.32230142, 0.15613015, 0.31186536, 0.13400377, 0.36671633, 0.17388569, 0.33292526, 0.16642222, 0.32017756, 0.1544225, 0.37610886, 0.17661647, 0.323368, 0.16970852, 0.3221576, 0.14106965, 0.36134785, 0.16713521, 0.2967735, 0.18226224, 0.33063412, 0.14497308, 0.3530512, 0.17276314, 0.30941802, 0.18576646, 0.3519477, 0.14484929, 0.3444029, 0.17932181, 0.30267784, 0.18020612, 0.31220144, 0.13702081, 0.3317606, 0.17692281, 0.300122, 0.17157973, 0.31021518, 0.13143767, 0.32707688, 0.16358753, 0.2608293, 0.16269913, 0.28395295, 0.12662192, 0.30267978, 0.15975021, 0.24433291, 0.16477656, 0.28877658, 0.1255443, 0.27390686, 0.14083178, 0.22929378, 0.15177904, 0.2786393, 0.12107809, 0.26320276, 0.14879884, 0.23581262, 0.15492812, 0.27934358, 0.10551753, 0.25760847, 0.13132222, 0.20553628, 0.1287586, 0.24975036, 0.09970201, 0.25696468, 0.11438992, 0.18406707, 0.12432966, 0.23234752, 0.10577452, 0.26196203, 0.12897712, 0.20067538, 0.13279615, 0.21862897, 0.11701697, 0.25641182, 0.125528, 0.18950753, 0.1258074, 0.21476695, 0.11999094, 0.2570667, 0.12994035, 0.20868467, 0.12744352, 0.22930022, 0.1140554, 0.2666518, 0.12806506, 0.1938678, 0.12065022, 0.22473891, 0.1157006, 0.27074105, 0.14183259, 0.20613146, 0.1375093, 0.24377252, 0.11762629, 0.2656475, 0.13794594, 0.1984885, 0.12728094, 0.21920791, 0.10716576, 0.2514852, 0.12529722, 0.19539224, 0.12434111, 0.20914523, 0.11564005, 0.25304243, 0.12926352, 0.23968452, 0.1205128, 0.20925413, 0.11067785, 0.23345532, 0.12638555, 0.25113878, 0.13698216, 0.2228009, 0.11767218, 0.23723018, 0.14824626, 0.27754423, 0.15318222, 0.2351238, 0.1244188, 0.24731532, 0.15835235, 0.297991, 0.15116248, 0.2443452, 0.1216623, 0.24743178, 0.16335937, 0.28126785, 0.14304821, 0.24116287, 0.1232475, 0.26729193, 0.16209014, 0.30115232, 0.14232466, 0.22323182, 0.12089473, 0.25014973, 0.15063795, 0.27554527, 0.13558315, 0.20407224, 0.11983563, 0.2656721, 0.14513522, 0.26649526, 0.1318165, 0.21403679, 0.12334945, 0.28701836, 0.14877482, 0.27027783, 0.1277373, 0.20866227, 0.12724513, 0.28286505, 0.15600361, 0.31730595, 0.13705403, 0.19948012, 0.13991424, 0.2939043, 0.15466197, 0.28389636, 0.1152576, 0.1714015, 0.10001613, 0.2709283, 0.13616541, 0.2841629, 0.11834163, 0.18498099, 0.10497977, 0.29862413, 0.15168262, 0.2985043, 0.12530753, 0.18328339, 0.1031348, 0.3000413, 0.15534025, 0.29848927, 0.12762727, 0.16466533, 0.10228303, 0.30791488, 0.14297915, 0.28468442, 0.13007483, 0.19136107, 0.10040025, 0.3278143, 0.15083055, 0.35893205, 0.17433827, 0.22918592, 0.1047154, 0.3491808, 0.15635778, 0.3784563, 0.16760896, 0.2243687, 0.11040168, 0.28080362, 0.1499209, 0.39687166, 0.16831012, 0.23171826, 0.11492024, 0.28449273, 0.15886766, 0.36227044, 0.21103746, 0.27212796, 0.12016041, 0.2654985, 0.15962486, 0.30783555, 0.1693397, 0.24973522, 0.1064526, 0.2927031, 0.16635332, 0.32473356, 0.16446035, 0.2771395, 0.11980631, 0.2933468, 0.21060677, 0.34124425, 0.20948568, 0.28201184, 0.1254239, 0.24741843, 0.22342817, 0.36515978, 0.2475892, 0.26571643, 0.12818053, 0.2462295, 0.15595469, 0.3378749, 0.22698481, 0.34063587, 0.13877627, 0.32999146, 0.51078165, 0.5855514, 0.6048396, 0.5247624, 0.42848513, 0.56957155, 0.5391317, 0.56953365, 0.49728134, 0.48578784, 0.3024649, 0.41119856, 0.5173157, 0.56726915, 0.60126245, 0.4768181, 0.36351866, 0.39993328, 0.5772738, 0.5879015, 0.508992, 0.39730823, 0.2214998, 0.24331085, 0.32723096, 0.43652645, 0.47545624, 0.46841782, 0.24647076, 0.33265644, 0.4519372, 0.5516226, 0.5496883, 0.5240258, 0.30887055, 0.44351867, 0.39733395, 0.4752316, 0.45484602, 0.5081786, 0.23266321, 0.40474525, 0.37290046, 0.40656734, 0.48605758, 0.50944716, 0.28305647, 0.39007485, 0.46274337, 0.46529043, 0.5733867, 0.6767809, 0.3504781, 0.38806713, 0.5652013, 0.47782117, 0.5559263, 0.63421345, 0.36725983, 0.38629344, 0.4624858, 0.4633219, 0.53097135, 0.6262054, 0.39530602, 0.37026066, 0.5246806, 0.5021613, 0.56419283, 0.5834886, 0.35792825, 0.34558773, 0.4341131, 0.42057154, 0.502889, 0.52881384, 0.3302784, 0.3513907, 0.42976025, 0.40522346, 0.49344838, 0.50260854, 0.2838495, 0.35331586, 0.4333922, 0.38080534, 0.47657233, 0.5236712, 0.33224985, 0.35151207, 0.49390697, 0.43957227, 0.549779, 0.5874299, 0.44677308, 0.38580918, 0.5752924, 0.49395767, 0.58247274, 0.5666314, 0.35706973, 0.37966487, 0.49522898, 0.4871933, 0.55208325, 0.5023424, 0.3909139, 0.40639725, 0.5129436, 0.5112996, 0.56450945, 0.49645877, 0.4199344, 0.43274298, 0.5019042, 0.5057714, 0.592765, 0.49913225, 0.42401353, 0.4572602, 0.5133624, 0.4629711, 0.5989984, 0.4348716, 0.33573955, 0.42441174, 0.4417853, 0.4533586, 0.5370421, 0.42307335, 0.3633813, 0.43290946, 0.4408757, 0.4214046, 0.56469655, 0.41002044, 0.36543763, 0.4021064, 0.4112475, 0.3801424, 0.48649064, 0.3375237, 0.3405534, 0.34032142, 0.32842734, 0.31423053, 0.4215414, 0.37490287, 0.3218244, 0.32094008, 0.35433602, 0.34288946, 0.34375718, 0.3185138, 0.35669422, 0.42743605, 0.38848725, 0.37857592, 0.43644527, 0.5420587, 0.6900367, 0.5969367, 0.70343274, 0.57222974, 0.61679417, 0.69555515, 0.70384645, 0.6344816, 0.73370147, 0.5255843, 0.6335478, 0.75085336, 0.77201355, 0.8042968, 0.82459974, 0.72613966, 0.7750487, 0.8051906, 0.7697252, 0.7858044, 0.82151634, 0.6935582, 0.74517506, 0.7808799, 0.7346606, 0.74198765, 0.7785199, 0.6559834, 0.722008, 0.78017277, 0.70935535, 0.708931, 0.74650085, 0.5355296, 0.57889616, 0.66685915, 0.454374, 0.4949164, 0.44563672, 0.43380776, 0.38528696, 0.3375865, 0.26574877, 0.41617024, 0.40892383, 0.48366502, 0.4349645, 0.47576872, 0.33635235, 0.44911236, 0.4704663, 0.4855809, 0.34059685, 0.34877694, 0.27233812, 0.35702288, 0.37329912, 0.40405872, 0.26975262, 0.30509633, 0.27589896, 0.36962715, 0.33186752, 0.35995302, 0.2617532, 0.25169125, 0.28251752, 0.38991907, 0.31429014, 0.34267867, 0.3217467, 0.33619723, 0.28494233, 0.40456238, 0.31786835, 0.41116998, 0.33147657, 0.22970167, 0.26523057, 0.38435587, 0.26626417, 0.36229622, 0.28411856, 0.3112627, 0.4368516, 0.47396103, 0.3411501, 0.27297595, 0.19955455, 0.23597711, 0.2804212, 0.217395, 0.09774718, 0.12832494, 0.0812901, 0.08529767, 0.094135, 0.14735852, 0.09990668, 0.12475899, 0.08715787, 0.07850698, 0.10720532, 0.17453733, 0.09694494, 0.13168721, 0.10434224, 0.08993313, 0.11808861, 0.17404374, 0.10335375, 0.12824154, 0.1120686, 0.09559066, 0.11184569, 0.15829244, 0.10166901, 0.13288113, 0.09782311, 0.08669695, 0.09435111, 0.14786322, 0.10744112, 0.13438058, 0.11317281, 0.10882577, 0.11040271, 0.17397316, 0.11562505, 0.15100613, 0.11721705, 0.10030803, 0.10224311, 0.16677284, 0.10334565, 0.14743504, 0.09847447, 0.09002487, 0.10312666, 0.13502273, 0.09919133, 0.13221976, 0.1088436, 0.09008079, 0.09629243, 0.15678173, 0.11082075, 0.15940817, 0.12203939, 0.09321822, 0.116272, 0.19659974, 0.12198145, 0.15331921, 0.13149576, 0.11217942, 0.13419153, 0.20754425, 0.12807931, 0.16691712, 0.15189108, 0.11225034, 0.13793527, 0.17277285, 0.1291073, 0.17978257, 0.15717727, 0.12376375, 0.12152135, 0.14887838, 0.12291454, 0.18679945, 0.15422711, 0.13392857, 0.13204764, 0.14800654, 0.1151443, 0.17591958, 0.13900985, 0.10764877, 0.12603112, 0.16104211, 0.1401112, 0.16975965, 0.15709998, 0.11747311, 0.13177685, 0.17917041, 0.12586387, 0.15249078, 0.17759375, 0.13122724, 0.15308042, 0.20279719, 0.1406371, 0.16097628, 0.19081685, 0.13320598, 0.14706218, 0.19059046, 0.14257227, 0.15188436, 0.17986004, 0.13521235, 0.16392466, 0.19495113, 0.15067326, 0.16575135, 0.18758227, 0.1395411, 0.18015571, 0.19848831, 0.13701524, 0.17504357, 0.20179825, 0.16082434, 0.33886504, 0.21821648, 0.14768627, 0.19818519, 0.21802986, 0.19135985, 0.34881255, 0.23196383, 0.17311038, 0.25140518, 0.24978976, 0.21244615, 0.24186544, 0.29133868, 0.20623635, 0.22929206, 0.19659035, 0.16198713, 0.18738012, 0.23793766, 0.18520743, 0.24763289, 0.21265367, 0.19451554, 0.24320787, 0.28435722, 0.21233927, 0.32971543, 0.28047764, 0.23194782, 0.29162535, 0.3184178, 0.19884188, 0.34545803, 0.27344432, 0.21252188, 0.26364475, 0.3115357, 0.1789469, 0.25763473, 0.21592292, 0.17094256, 0.22257496, 0.26552486, 0.16474396, 0.19875531, 0.19679715, 0.14223856, 0.20026743, 0.21248107, 0.1451068, 0.13712096, 0.14265408, 0.11391917, 0.15088497, 0.2066217, 0.14128919, 0.15983422, 0.12850182, 0.11395334, 0.17499807, 0.21750128, 0.13424975, 0.17226046, 0.12813728, 0.13075171, 0.17432645, 0.1899192, 0.12719323, 0.12597352, 0.12683034, 0.12103746, 0.18339378, 0.21728122, 0.13092968, 0.12473936, 0.13628499, 0.13862805, 0.21017584, 0.24482937, 0.12461964, 0.13471678, 0.13250534, 0.14921607, 0.16762945, 0.21822773, 0.13694796, 0.14663152, 0.14338513, 0.16320196, 0.18264768, 0.25744194, 0.14663322, 0.18632299, 0.14856347, 0.16733852, 0.1993251, 0.2598169, 0.16326414, 0.27092752, 0.17792167, 0.18259905, 0.20575534, 0.2803268, 0.16688724, 0.3017581, 0.18809725, 0.19852203, 0.22656085, 0.26148817, 0.16942403, 0.28160354, 0.20151842, 0.18475263, 0.22206508, 0.29321042, 0.21815422, 0.36462647, 0.2802673, 0.208291, 0.26684025, 0.25598723, 0.2521944, 0.34061286, 0.29838526, 0.29154143, 0.39447364, 0.40659964, 0.42015767, 0.58563036, 0.45920372, 0.50686914, 0.59977657, 0.5368426, 0.39367855, 0.5676783, 0.47104168, 0.524826, 0.59528166, 0.5596686, 0.5624589, 0.63652796, 0.58108765, 0.6496011, 0.69598514, 0.6047006, 0.5292526, 0.6143292, 0.49022248, 0.47681367, 0.48893324, 0.4418415, 0.4402529, 0.45008606, 0.40604272, 0.30306584, 0.40434584, 0.39084604, 0.35502267, 0.30059862, 0.2531756, 0.27124816, 0.45173696, 0.44501778, 0.47880644, 0.46656856, 0.5205112, 0.3274529, 0.56785923, 0.5246894, 0.6218261, 0.5522847, 0.4475279, 0.3530373, 0.5582613, 0.5732555, 0.616841, 0.546473, 0.36420265, 0.3713923, 0.56115395, 0.5641611, 0.5685495, 0.5459254, 0.34511137, 0.37094694, 0.55603474, 0.52121556, 0.5572308, 0.48209703, 0.3105236, 0.3319461, 0.49818113, 0.49371263, 0.50044453, 0.4341381, 0.26544583, 0.29203194, 0.42937648, 0.46470743, 0.4613277, 0.3976146, 0.24976319, 0.32842174, 0.444179, 0.46579447, 0.47273818, 0.43644008, 0.30959645, 0.33342937, 0.4653208, 0.421549, 0.4888443, 0.4372524, 0.3267559, 0.38482058, 0.4779345, 0.43108302, 0.44989023, 0.42150694, 0.35285932, 0.3760463, 0.43433326, 0.43462238, 0.41517448, 0.38426748, 0.31012732, 0.35284346, 0.4277694, 0.42989418, 0.3807349, 0.38828805, 0.34025276, 0.36481404, 0.46174553, 0.38733712, 0.4248417, 0.35755342, 0.31989616, 0.3351103, 0.418941, 0.39159, 0.37292266, 0.3414169, 0.3125088, 0.30666363, 0.41071725, 0.3780849, 0.39111343, 0.36545664, 0.3189343, 0.35017198, 0.4749205, 0.38979867, 0.48227203, 0.386616, 0.38492054, 0.41879225, 0.53855544, 0.382116, 0.56537014, 0.39405164, 0.35749862, 0.44480276, 0.52973574, 0.35260734, 0.5049253, 0.30623025, 0.36022002, 0.30156624, 0.48860052, 0.31657526, 0.47595134, 0.32492483, 0.36590067, 0.2971451, 0.49626788, 0.32059819, 0.46806964, 0.32852247, 0.36680746, 0.34505594, 0.51240647, 0.33869654, 0.41830304, 0.301267, 0.3391826, 0.34261757, 0.47494066, 0.3372324, 0.43573946, 0.30586326, 0.32935262, 0.31463397, 0.42387456, 0.30493212, 0.38538152, 0.29000676, 0.32296124, 0.2786752, 0.42675135, 0.3074923, 0.39426178, 0.28990802, 0.3160137, 0.26938567, 0.44465256, 0.29369202, 0.4212596, 0.2736823, 0.30176848, 0.24374226, 0.43287936, 0.2441976, 0.4057922, 0.25353315, 0.27472, 0.21301869, 0.39865437, 0.20460835, 0.41285896, 0.23658065, 0.25966847, 0.18954618, 0.38572246, 0.22205417, 0.41692773, 0.24541478, 0.28623343, 0.20656875, 0.39251658, 0.22344825, 0.41136363, 0.23585187, 0.28206745, 0.206406, 0.36996812, 0.21878587, 0.4366992, 0.21231829, 0.23843989, 0.18405814, 0.36055753, 0.20132892, 0.36296502, 0.19375886, 0.23491824, 0.17214651, 0.35790366, 0.19193524, 0.3544183, 0.20313248, 0.23251192, 0.19511141, 0.40244466, 0.20297767, 0.37429336, 0.22471689, 0.24149296, 0.20999835, 0.411311, 0.22905034, 0.39896232, 0.23050599, 0.2595104, 0.22767964, 0.41199216, 0.23104717, 0.40977305, 0.21600132, 0.23698588, 0.19042546, 0.35877886, 0.18800181, 0.34404403, 0.18784423, 0.24027759, 0.19261706, 0.3821071, 0.20975278, 0.33425492, 0.1883975, 0.23132844, 0.18176636, 0.36862457, 0.18569997, 0.34750614, 0.19916046, 0.23944242, 0.18803868, 0.37476233, 0.19767499, 0.36146638, 0.21981636, 0.24411823, 0.1988722, 0.40496707, 0.2302333, 0.3895611, 0.25230238, 0.25393942, 0.21096753, 0.42608804, 0.21795085, 0.37581417, 0.23024881, 0.2387604, 0.18749082, 0.3945548, 0.22533892, 0.3670628, 0.22244225, 0.22386347, 0.19142133, 0.3895778, 0.22285634, 0.36128435, 0.22345291, 0.21776487, 0.19364339, 0.40927368, 0.21491815, 0.3610787, 0.2154069, 0.21295062, 0.20196728, 0.4287901, 0.21148893, 0.36473352, 0.21994321, 0.22481826, 0.2199139, 0.44594187, 0.23169112, 0.38386962, 0.23519868, 0.25261354, 0.23857678, 0.44344625, 0.2455219, 0.4079002, 0.26310366, 0.27273753, 0.2537731, 0.455181, 0.24539407, 0.42626506, 0.26592925, 0.27174488, 0.22055706, 0.4213067, 0.19645467, 0.34736127, 0.19258589, 0.2076161, 0.17751864, 0.41054398, 0.16351321, 0.34161708, 0.1894058, 0.20163926, 0.18284722, 0.42097068, 0.17213896, 0.3533322, 0.20562683, 0.2114101, 0.19007075, 0.39170524, 0.16798392, 0.37437245, 0.20557636, 0.22359093, 0.23981014, 0.42033634, 0.17677443, 0.39132646, 0.21009639, 0.24959522, 0.23217705, 0.4176853, 0.18555887, 0.37803635, 0.21085419, 0.27069932, 0.23724495, 0.43380108, 0.17315073, 0.35835844, 0.20167072, 0.26001728, 0.20019643, 0.3918881, 0.14045154, 0.30345592, 0.17183566, 0.22499444, 0.17722793, 0.38731968, 0.1332221, 0.33791068, 0.17637, 0.24906868, 0.21110229, 0.46861944, 0.15695752, 0.37337935, 0.21123771, 0.28497416, 0.24016269, 0.5105728, 0.20015264, 0.4277073, 0.23539746, 0.31414476, 0.24750094, 0.51910394, 0.1645939, 0.4079713, 0.19600406, 0.29750574, 0.19548322, 0.47024536, 0.11787423, 0.36582747, 0.14749233, 0.18577412, 0.18167609, 0.46087563, 0.12056553, 0.27215824, 0.12163438, 0.18486728, 0.15401886, 0.42486793, 0.12063339, 0.3057675, 0.13022101, 0.21950522, 0.19073045, 0.39200222, 0.14926419, 0.29381356, 0.15804677, 0.22922921, 0.22765194, 0.3957083, 0.22067975, 0.33667585, 0.204069, 0.26024815, 0.27549013, 0.41432527, 0.2651222, 0.3260965, 0.19278756, 0.23039518, 0.26580608, 0.41138303, 0.27308217, 0.3365368, 0.22276741, 0.22819988, 0.27083763, 0.47572225, 0.28038752, 0.31705102, 0.22768725, 0.23353289, 0.26523295, 0.47229728, 0.29229695, 0.37241554, 0.27341774, 0.2888288, 0.33310065, 0.5128363, 0.32892516, 0.39958614, 0.282413, 0.29983425, 0.3227476, 0.48549303, 0.29626158, 0.37009674, 0.2836576, 0.29314774, 0.30664426, 0.45883387, 0.28150892, 0.3662524, 0.2659455, 0.28997537, 0.29380903, 0.4758203, 0.28353438, 0.35620636, 0.25168553, 0.2977724, 0.28787518, 0.4968132, 0.24044763, 0.34691176, 0.24149294, 0.27562803, 0.22718666, 0.47877425, 0.237954, 0.322075, 0.23278101, 0.2545133, 0.21766981, 0.47420558, 0.23131539, 0.32945758, 0.23781815, 0.30098537, 0.26748213, 0.51277393, 0.26731187, 0.34042275, 0.2552967, 0.33641165, 0.30429342, 0.51600784, 0.25424528, 0.34516805, 0.23755386, 0.30936208, 0.24075519, 0.44735965, 0.24154365, 0.32735655, 0.22149302, 0.29568523, 0.22708248, 0.44732913, 0.22891429, 0.33247626, 0.22836961, 0.28288016, 0.23639151, 0.40723178, 0.22796965, 0.3240184, 0.23659874, 0.29205006, 0.2488863, 0.4146271, 0.2395056, 0.3097402, 0.23168218, 0.26883435, 0.24072659, 0.40849888, 0.25087452, 0.33337227, 0.24248825, 0.26954466, 0.25119868, 0.39578375, 0.256054, 0.3310848, 0.24948804, 0.26586944, 0.24544306, 0.3811282, 0.23697624, 0.31964058, 0.24596563, 0.28269503, 0.24673222, 0.4232682, 0.23875731, 0.32971624, 0.24526335, 0.2865987, 0.25498658, 0.4674796, 0.24464954, 0.34497702, 0.26810062, 0.30142003, 0.25573173, 0.49833146, 0.24443437, 0.34378546, 0.26781338, 0.3001447, 0.26841342, 0.5090943, 0.26224628, 0.35284936, 0.26012763, 0.30300608, 0.2672754, 0.5210447, 0.2693538, 0.32083952, 0.25558192, 0.2875564, 0.24117278, 0.45021364, 0.24542607, 0.33199218, 0.28043586, 0.29324293, 0.26121265, 0.51749074, 0.28932613, 0.37588882, 0.3122101, 0.3196765, 0.27715805, 0.52086353, 0.3003845, 0.38474527, 0.28694403, 0.29107463, 0.26898468, 0.49819803, 0.30133498, 0.40232283, 0.29488635, 0.29301754, 0.26685154, 0.49259478, 0.30005217, 0.4036277, 0.2892379, 0.30003315, 0.276084, 0.47312033, 0.30281898, 0.37578842, 0.2994874, 0.30307668, 0.28818002, 0.48256966, 0.31870905, 0.3711584, 0.30310756, 0.31682444, 0.2788396, 0.48098052, 0.3216003, 0.37741154, 0.31137502, 0.32276285, 0.29631367, 0.5099651, 0.31631264, 0.36526603, 0.31747192, 0.32570338, 0.29299206, 0.51941484, 0.3322913, 0.35714623, 0.29387623, 0.31686324, 0.28459516, 0.51170945, 0.33196917, 0.35985062, 0.29528418, 0.32436317, 0.31559038, 0.5185032, 0.34287813, 0.35571808, 0.26786155, 0.29411125, 0.30485013, 0.50884736, 0.35372803, 0.35758877, 0.29472333, 0.33357552, 0.3497893, 0.5770017, 0.38641214, 0.3909805, 0.35697815, 0.35907525, 0.39323816, 0.5591943, 0.41023135, 0.39197043, 0.34164414, 0.34421605, 0.3419322, 0.5400319, 0.39554405, 0.37608203, 0.31962386, 0.33610168, 0.33224645, 0.5487861, 0.3678001, 0.3694231, 0.31698668, 0.32384995, 0.29621384, 0.5292033, 0.32601815, 0.32630503, 0.29513264, 0.32322466, 0.28576088, 0.50731075, 0.2875604, 0.32407945, 0.28654474, 0.32924184, 0.30980477, 0.52563626, 0.2872651, 0.34579003, 0.30225313, 0.33316535, 0.29530114, 0.50403225, 0.28893268, 0.35258344, 0.29934734, 0.30555925, 0.26052248, 0.45431587, 0.25347024, 0.29066926, 0.2299168, 0.27025408, 0.2169526, 0.42569748, 0.20698628],
"middle": [0.47400638, 0.34039912, 0.40072843, 0.46066377, 0.53186584, 0.45750907, 0.67595875, 0.6946939, 0.70855033, 0.8113349, 0.8728044, 0.8175113, 0.90081275, 0.8996552, 0.88846457, 0.93463707, 0.9568827, 0.94298977, 0.9708247, 0.96931285, 0.96260816, 0.9663422, 0.97714263, 0.97609484, 0.9820885, 0.97894895, 0.9715275, 0.9714058, 0.980525, 0.9764776, 0.98431814, 0.9806004, 0.9744906, 0.9776559, 0.9824364, 0.9802649, 0.9857652, 0.9836916, 0.9758436, 0.9824652, 0.9851643, 0.98222625, 0.9879886, 0.98382336, 0.97374403, 0.97850955, 0.9858688, 0.9829175, 0.98845947, 0.9830169, 0.97306764, 0.9794855, 0.986556, 0.98600614, 0.9885924, 0.98368883, 0.9744829, 0.978521, 0.98629814, 0.9878009, 0.9870567, 0.98527145, 0.97511023, 0.9776497, 0.98600024, 0.98800695, 0.9862557, 0.9864726, 0.9762393, 0.9734013, 0.98589766, 0.987933099, 0.986221731, 0.98722255, 0.9755307, 0.97117704, 0.9859788, 0.98776114, 0.98685104, 0.98785, 0.9770512, 0.97207975, 0.98765194, 0.98913205, 0.98816884, 0.9889437, 0.9787992, 0.97229797, 0.986786, 0.98875403, 0.9872228, 0.9883682, 0.97778314, 0.97104067, 0.98613906, 0.9888343, 0.98740745, 0.98876077, 0.97840047, 0.97545063, 0.98859787, 0.9905596, 0.98957974, 0.9898266, 0.98130727, 0.9787567, 0.9907457, 0.99150956, 0.9902026, 0.9903467, 0.9831341, 0.97962064, 0.9910705, 0.9915425, 0.9896031, 0.98877037, 0.98099166, 0.9772469, 0.98964524, 0.99080783, 0.98813534, 0.98726195, 0.97764355, 0.97365177, 0.98818946, 0.9900717, 0.9865409, 0.9860949, 0.9745842, 0.9735214, 0.9874413, 0.98983324, 0.98607755, 0.9846917, 0.97547036, 0.97357416, 0.98794806, 0.9892447, 0.9851908, 0.98371005, 0.97410357, 0.9723594, 0.9853607, 0.98702705, 0.9827632, 0.9816347, 0.9700496, 0.96990955, 0.98155963, 0.98550063, 0.9810269, 0.9796038, 0.9611325, 0.9651994, 0.98032135, 0.9847152, 0.9803437, 0.9791803, 0.95776886, 0.9642632, 0.98016113, 0.985359848, 0.979709983, 0.97761655, 0.9562205, 0.96210647, 0.9798012, 0.985762358, 0.978642344, 0.97740537, 0.9561986, 0.95883846, 0.9789747, 0.985520899, 0.979362845, 0.97684586, 0.9599838, 0.9594064, 0.98076344, 0.9846117, 0.9807833, 0.97777015, 0.9588875, 0.9562969, 0.9800506, 0.9841904, 0.98081553, 0.979354, 0.9634529, 0.95670754, 0.98173016, 0.9844466, 0.9805078, 0.9799784, 0.95342755, 0.9577166, 0.9826833, 0.98468643, 0.9825231, 0.9807513, 0.95179015, 0.9562493, 0.98272854, 0.9845181, 0.98280084, 0.98122954, 0.95885015, 0.9610444, 0.9864507, 0.98752636, 0.9876779, 0.98437667, 0.9639369, 0.9641411, 0.9874027, 0.9866991, 0.9869554, 0.98274744, 0.9584241, 0.95825803, 0.9829071, 0.9777288, 0.977075, 0.9813107, 0.9602114, 0.95858335, 0.9826306, 0.98115623, 0.9780856, 0.9825667, 0.9647249, 0.9613954, 0.98290896, 0.9808965, 0.97556734, 0.98273546, 0.96072745, 0.9631428, 0.98212194, 0.98022103, 0.97820956, 0.9829349, 0.9639515, 0.96803534, 0.98390436, 0.98186445, 0.9821283, 0.983702123, 0.964752734, 0.9693359, 0.9844928, 0.9835119, 0.98416775, 0.98511386, 0.9663693, 0.9719383, 0.98501945, 0.98422515, 0.9846163, 0.98539597, 0.9681815, 0.974428, 0.98526764, 0.9851794, 0.9849738, 0.985335, 0.9666571, 0.9761061, 0.9852658, 0.98359805, 0.9840497, 0.9853278, 0.9653489, 0.97561055, 0.9854887, 0.98431015, 0.9847075, 0.9857916, 0.9663852, 0.9768584, 0.9862599, 0.9844534, 0.9847199, 0.98593163, 0.9669239, 0.9784811, 0.98634154, 0.9852835, 0.98541474, 0.9868896, 0.96992326, 0.9810828, 0.9872425, 0.9858449, 0.98604393, 0.9870404, 0.970914, 0.9818762, 0.98739815, 0.9855483, 0.9854375, 0.9865745, 0.970634, 0.98134184, 0.98571587, 0.98505574, 0.98438835, 0.9856544, 0.97031003, 0.9808333, 0.9850544, 0.98395133, 0.9839549, 0.9861831, 0.9697915, 0.981118, 0.9853361, 0.9848713, 0.9850668, 0.9879143, 0.9713534, 0.98150796, 0.98666286, 0.986524, 0.98668665, 0.9881764, 0.9736205, 0.9813613, 0.98680705, 0.98627007, 0.9875201, 0.98760915, 0.97377366, 0.98143137, 0.986814, 0.9862738, 0.98770773, 0.98764765, 0.9748361, 0.98202527, 0.9865588, 0.98639566, 0.9876572, 0.9879241, 0.9759537, 0.9828855, 0.98625743, 0.98607904, 0.9871698, 0.9880465, 0.97657686, 0.98307484, 0.98646, 0.9864313, 0.9873111, 0.98820937, 0.976358, 0.98276746, 0.9868882, 0.98683167, 0.9879419, 0.9884193, 0.977994, 0.98327756, 0.9872256, 0.9867268, 0.9888976, 0.98915917, 0.9804837, 0.98436594, 0.9875446, 0.9869555, 0.98947805, 0.9889704, 0.9800356, 0.98415923, 0.9863355, 0.9850855, 0.98884165, 0.9878941, 0.9784387, 0.98306584, 0.98527145, 0.9838929, 0.98801106, 0.9878533, 0.9782802, 0.98240644, 0.9837431, 0.98388207, 0.98708284, 0.9872837, 0.9785678, 0.98252404, 0.9830814, 0.98386776, 0.987231, 0.98787093, 0.9764722, 0.9823803, 0.98278713, 0.98346984, 0.98808247, 0.98869544, 0.97746825, 0.98393184, 0.98338854, 0.9838258, 0.98948365, 0.9894805, 0.9790078, 0.9852807, 0.98409134, 0.98254496, 0.9894332, 0.989855, 0.9790464, 0.984385, 0.98087996, 0.98143595, 0.98852855, 0.98903894, 0.97703516, 0.9802577, 0.9770025, 0.97998214, 0.987263, 0.9875897, 0.9755956, 0.9828132, 0.9787234, 0.9813421, 0.9873267, 0.9868775, 0.97466284, 0.983363, 0.97899127, 0.9814137, 0.98768055, 0.98632944, 0.97384256, 0.984479, 0.97865844, 0.98079014, 0.9877658, 0.9867643, 0.97324836, 0.9841133, 0.97855383, 0.97950613, 0.9868415, 0.9861117, 0.9721275, 0.98344123, 0.9769233, 0.97756165, 0.98609537, 0.98634464, 0.9725278, 0.98331755, 0.9753279, 0.9767621, 0.98537546, 0.9871076, 0.9716873, 0.98334104, 0.9743198, 0.9775532, 0.9859994, 0.98803747, 0.9713714, 0.98383176, 0.976197, 0.9788441, 0.98574066, 0.9883881, 0.9718521, 0.98396033, 0.97696984, 0.97934455, 0.9862163, 0.9879405, 0.9722475, 0.98378193, 0.97629595, 0.978589, 0.98607105, 0.9869833, 0.97201115, 0.9833912, 0.9771903, 0.9774559, 0.9863646, 0.98643905, 0.9705945, 0.9833173, 0.9754515, 0.97477865, 0.9853978, 0.9854047, 0.9682133, 0.98005074, 0.97451437, 0.973146677, 0.984321237, 0.9855181, 0.9700159, 0.98027873, 0.9741556, 0.973283172, 0.985264838, 0.98593855, 0.97225404, 0.98162055, 0.97498953, 0.9746268, 0.98564845, 0.9852142, 0.9722893, 0.9815927, 0.97473913, 0.9735457, 0.985431, 0.9848432, 0.97121674, 0.97959614, 0.97507066, 0.970228493, 0.984918714, 0.9852877, 0.96973747, 0.97929114, 0.9749152, 0.966635764, 0.98397404, 0.9849843, 0.9675844, 0.9793371, 0.9737014, 0.96571565, 0.9821475, 0.9840432, 0.96544313, 0.9794257, 0.9738981, 0.9661926, 0.98280865, 0.9842731, 0.96429783, 0.9802035, 0.97361857, 0.965530455, 0.983148575, 0.98463386, 0.96803033, 0.98228663, 0.974345, 0.9633979, 0.9838553, 0.9843223, 0.9677215, 0.983114, 0.974855, 0.96132916, 0.98314524, 0.98442453, 0.97074246, 0.98390657, 0.9767903, 0.96297646, 0.98348194, 0.9833288, 0.97265923, 0.98264587, 0.9778791, 0.95894587, 0.981291294, 0.97731894, 0.9676376, 0.9783889, 0.974084, 0.9345941, 0.9787905, 0.96986246, 0.9619368, 0.97561264, 0.97205865, 0.9312952, 0.97711027, 0.96889234, 0.9604505, 0.9757488, 0.97105217, 0.93424624, 0.977113, 0.9693918, 0.9599986, 0.9774695, 0.9729627, 0.94349676, 0.97819495, 0.9716028, 0.95902723, 0.9784284, 0.9750802, 0.9442597, 0.9808051, 0.9729498, 0.95859665, 0.9752364, 0.97292835, 0.9400398, 0.9788081, 0.9745942, 0.96111536, 0.9731891, 0.9698666, 0.93494457, 0.9777764, 0.974466, 0.9609543, 0.97330326, 0.9691422, 0.9419399, 0.9735313, 0.9670889, 0.9534039, 0.97076416, 0.9443019, 0.94081914, 0.97976744, 0.9761236, 0.9635136, 0.97312295, 0.95685226, 0.94621754, 0.97996694, 0.9812321, 0.9702735, 0.9781537, 0.96007806, 0.9532422, 0.9801563, 0.9821267, 0.96673, 0.97646594, 0.96332234, 0.9578456, 0.9779823, 0.980071, 0.96853507, 0.9740251, 0.9609567, 0.95839804, 0.9755347, 0.97859484, 0.9713845, 0.97157377, 0.9630893, 0.957669795, 0.97320348, 0.9776658, 0.9727316, 0.9710089, 0.9663557, 0.95696056, 0.97248936, 0.9789595, 0.97348195, 0.9713986, 0.9650028, 0.952012, 0.9692782, 0.97552335, 0.969161, 0.9685402, 0.9562056, 0.9468577, 0.9663144, 0.9740217, 0.96842337, 0.9664745, 0.9562836, 0.9448877, 0.9698104, 0.9592787, 0.9467233, 0.2468941, 0.23991054, 0.20209575, 0.4064223, 0.3620807, 0.19503239, 0.24660006, 0.2122062, 0.20593981, 0.35057408, 0.37369305, 0.1393399, 0.24110469, 0.23111324, 0.21109508, 0.40718457, 0.40379876, 0.15842932, 0.23771235, 0.21554366, 0.20535538, 0.38115025, 0.37250942, 0.13873215, 0.2330293, 0.20281774, 0.19546868, 0.39963138, 0.37424755, 0.12792641, 0.23498136, 0.22783843, 0.21264069, 0.40257707, 0.35341448, 0.12434555, 0.21140999, 0.1969958, 0.18655995, 0.375935, 0.33527982, 0.12182983, 0.21828584, 0.19575109, 0.18996906, 0.38627505, 0.33216086, 0.11508968, 0.21333544, 0.19592828, 0.17696215, 0.38181958, 0.3404206, 0.11490964, 0.22611672, 0.205768, 0.17729853, 0.3713256, 0.33563668, 0.1080114, 0.21651776, 0.19269852, 0.16988021, 0.31210035, 0.3221406, 0.08833832, 0.20352568, 0.17974247, 0.16181512, 0.29134357, 0.3213849, 0.08640433, 0.20296724, 0.18580954, 0.16823058, 0.31266424, 0.34317777, 0.09766717, 0.21010074, 0.19099295, 0.17536978, 0.34392437, 0.34673268, 0.10152683, 0.21927986, 0.2028971, 0.18547945, 0.32892257, 0.3341893, 0.10581931, 0.22192413, 0.1973762, 0.17931922, 0.35009947, 0.3315656, 0.12177133, 0.22783577, 0.20096023, 0.18405645, 0.34989855, 0.33859032, 0.12154153, 0.21812522, 0.17363867, 0.17703497, 0.33370456, 0.3429205, 0.12622936, 0.20948504, 0.18236104, 0.18965787, 0.3372927, 0.36821425, 0.13787888, 0.23171633, 0.18700705, 0.18476364, 0.32685325, 0.37774876, 0.14051728, 0.22568311, 0.18805487, 0.20217413, 0.35684115, 0.40642887, 0.14973935, 0.2841277, 0.18704818, 0.2137508, 0.38590455, 0.42650682, 0.14071226, 0.28335175, 0.1865453, 0.22372688, 0.37584847, 0.43917334, 0.13726725, 0.29387975, 0.19338131, 0.22817636, 0.36774728, 0.43312567, 0.12707776, 0.2762486, 0.18870158, 0.22669338, 0.36918885, 0.42433137, 0.127782, 0.2781767, 0.18543506, 0.22343738, 0.37910238, 0.44447228, 0.14259648, 0.27502644, 0.18291087, 0.23650618, 0.39280292, 0.44985464, 0.16277638, 0.30608606, 0.19471033, 0.25174564, 0.4061268, 0.4735759, 0.2644622, 0.36206436, 0.21145785, 0.350392, 0.4409229, 0.50661033, 0.31221586, 0.40781003, 0.21366999, 0.34023315, 0.56826675, 0.5123333, 0.30740803, 0.40964258, 0.21928625, 0.32630187, 0.5739692, 0.5058702, 0.3012386, 0.41522714, 0.23534116, 0.3154672, 0.5472404, 0.4896579, 0.32450113, 0.42046675, 0.23928852, 0.32973292, 0.547797, 0.47930068, 0.31200922, 0.39835173, 0.20646547, 0.3383849, 0.5572735, 0.44909817, 0.29773393, 0.4107746, 0.23404217, 0.37782633, 0.6058719, 0.46650347, 0.2924369, 0.40813053, 0.23212461, 0.38212746, 0.6244261, 0.46347457, 0.26747313, 0.40236202, 0.23383056, 0.3947253, 0.643679, 0.4615173, 0.27786994, 0.417053, 0.25113237, 0.3925704, 0.6359951, 0.4675093, 0.28369686, 0.43474874, 0.26411852, 0.41049603, 0.66347134, 0.48680586, 0.31121132, 0.44496837, 0.4322105, 0.43252236, 0.6827245, 0.49125403, 0.3102805, 0.43510026, 0.46608445, 0.43276814, 0.7093684, 0.4948885, 0.31947717, 0.42627877, 0.4511745, 0.43318668, 0.7179332, 0.4834187, 0.3092286, 0.40055183, 0.42061993, 0.4195082, 0.73165786, 0.48927835, 0.3122373, 0.3932402, 0.44428065, 0.4306897, 0.7433665, 0.5004884, 0.326727, 0.40377817, 0.45515165, 0.45152786, 0.74576163, 0.51449376, 0.36327937, 0.42781365, 0.49819854, 0.48301306, 0.75043505, 0.50726247, 0.38341072, 0.43894354, 0.5076195, 0.5006588, 0.7534442, 0.5016167, 0.4070762, 0.4622487, 0.5598419, 0.5100387, 0.7621589, 0.517497, 0.40062404, 0.47922388, 0.57316726, 0.52541703, 0.7769003, 0.535336673, 0.409797847, 0.50000876, 0.597117, 0.54574656, 0.78542197, 0.53856796, 0.40891546, 0.49182582, 0.58855104, 0.5776104, 0.79399943, 0.5508343, 0.4302753, 0.49030766, 0.59196293, 0.59049964, 0.80603385, 0.542378, 0.4385123, 0.49979165, 0.60955244, 0.6074369, 0.8171499, 0.55827284, 0.46385673, 0.51168877, 0.60725117, 0.6295753, 0.82263637, 0.5759432, 0.4589841, 0.5294456, 0.61287224, 0.63401216, 0.8226576, 0.5955985, 0.52334446, 0.5687974, 0.6335912, 0.64903945, 0.82934767, 0.6130232, 0.5808541, 0.5837341, 0.65560716, 0.66303086, 0.8396463, 0.62693805, 0.60651475, 0.5900828, 0.6695374, 0.68170905, 0.8391933, 0.6462923, 0.6106173, 0.58773357, 0.66892034, 0.68559957, 0.8522437, 0.6739115, 0.6318241, 0.5925765, 0.67881346, 0.705168, 0.85647476, 0.6925366, 0.6443401, 0.5990106, 0.69453907, 0.7337471, 0.86816144, 0.71382236, 0.66374105, 0.60692513, 0.7159158, 0.7553631, 0.88270086, 0.73083913, 0.6658593, 0.61507785, 0.73548317, 0.7714232, 0.8869231, 0.7224365, 0.6800243, 0.6192459, 0.73978734, 0.77244276, 0.88767993, 0.72567165, 0.68200374, 0.64115894, 0.74026334, 0.7734987, 0.89137894, 0.7397409, 0.71068364, 0.6562202, 0.7692511, 0.8040459, 0.90667874, 0.76317304, 0.727559, 0.6716114, 0.77159846, 0.8176258, 0.9119667, 0.7802674, 0.7413264, 0.6727672, 0.7709494, 0.8207475, 0.9083746, 0.7971881, 0.75616264, 0.6742784, 0.7774376, 0.8205138, 0.907768, 0.79731816, 0.7573631, 0.68286985, 0.78024626, 0.82899725, 0.9102566, 0.8015825, 0.7676444, 0.68812275, 0.7758499, 0.82371545, 0.90710986, 0.80513835, 0.7754731, 0.7042691, 0.7761696, 0.81664336, 0.9022574, 0.8000563, 0.76246417, 0.6901668, 0.7619851, 0.80903625, 0.89719075, 0.80718416, 0.7713592, 0.6940477, 0.769876, 0.80348384, 0.885481, 0.8059083, 0.7737796, 0.6862148, 0.7510195, 0.7928202, 0.8780392, 0.8021292, 0.77057165, 0.69239527, 0.77537966, 0.79901356, 0.8851364, 0.8167933, 0.76587313, 0.6974637, 0.7817739, 0.7992071, 0.8815416, 0.8105936, 0.77033293, 0.69602704, 0.6159428, 0.6208545, 0.76466054, 0.7024011, 0.71726936, 0.6495915, 0.6054912, 0.63679636, 0.78639746, 0.73603445, 0.7285346, 0.67487925, 0.62000155, 0.65629387, 0.7910528, 0.734775722, 0.740714014, 0.66438174, 0.62368757, 0.66090655, 0.7833458, 0.73054445, 0.7434616, 0.67028195, 0.599891, 0.637927, 0.78301835, 0.7229274, 0.7405049, 0.6658252, 0.5964302, 0.62488705, 0.78149134, 0.71590406, 0.7343183, 0.67444086, 0.5963458, 0.62899023, 0.79626524, 0.7410409, 0.74587595, 0.6769103, 0.5984422, 0.64665014, 0.81316507, 0.75933486, 0.7593762, 0.680185, 0.61306196, 0.66632116, 0.827277, 0.7906758, 0.7725937, 0.6899694, 0.6288073, 0.6809479, 0.8359259, 0.8099383, 0.78944767, 0.70615953, 0.64848197, 0.6969077, 0.8434558, 0.8068822, 0.7862541, 0.70142174, 0.63908935, 0.7043546, 0.84742135, 0.8148787, 0.7953544, 0.72841424, 0.64119345, 0.7170558, 0.8582447, 0.8225518, 0.79407865, 0.7359593, 0.6386033, 0.7213371, 0.86839026, 0.8363085, 0.80032355, 0.7483083, 0.6390015, 0.7285759, 0.871834, 0.83950126, 0.7949604, 0.7441504, 0.63804543, 0.7245889, 0.8727897, 0.83869267, 0.7897168, 0.73102456, 0.63198113, 0.71664256, 0.8693431, 0.8466297, 0.79163635, 0.73045266, 0.63451797, 0.7194739, 0.86455387, 0.84312093, 0.7897876, 0.73010266, 0.6291815, 0.72927046, 0.8661474, 0.8462297, 0.7948913, 0.7365319, 0.64763904, 0.73432833, 0.865705848, 0.848263, 0.8010004, 0.75204724, 0.6550711, 0.74608195, 0.86616796, 0.85064983, 0.8027463, 0.7601685, 0.6661891, 0.7554154, 0.8657925, 0.8493107, 0.80205274, 0.7571567, 0.6566935, 0.7542429, 0.86021715, 0.84492403, 0.79652584, 0.74783266, 0.65579844, 0.7577062, 0.85623115, 0.8406991, 0.7844085, 0.7357584, 0.6669531, 0.7560885, 0.8545715, 0.84267163, 0.78779864, 0.7458278, 0.6838395, 0.7666858, 0.86032337, 0.8404416, 0.781995, 0.7472719, 0.6929284, 0.761934519, 0.850120902, 0.8377019, 0.7814242, 0.7513218, 0.6988343, 0.755592942, 0.832561612, 0.8670909, 0.78749394, 0.76838195, 0.71329725, 0.77419364, 0.8471305, 0.8894694, 0.784803, 0.7679084, 0.7075597, 0.770576, 0.8524072, 0.898552477, 0.784011066, 0.755389094, 0.688671947, 0.7520262, 0.83834815, 0.88945025, 0.773149, 0.7455161, 0.6735883, 0.7530802, 0.84635556, 0.89629644, 0.77669704, 0.7597808, 0.70295936, 0.76675487, 0.85399914, 0.89620167, 0.7833971, 0.77698016, 0.7082277, 0.6732543, 0.735634, 0.81831855, 0.6900332, 0.76462615, 0.622525, 0.674580276, 0.746947408, 0.8092879, 0.69167304, 0.7618699, 0.64757925, 0.6687868, 0.75535566, 0.80042595, 0.68720984, 0.7630817, 0.6154115, 0.6578767, 0.7523926, 0.8029283, 0.6792668, 0.7785678, 0.6180296, 0.6470728, 0.7457553, 0.807184, 0.6862092, 0.7840133, 0.6303023, 0.654656, 0.76897395, 0.83053297, 0.69263524, 0.80113226, 0.6329081, 0.6564059, 0.77666736, 0.8271048, 0.6933912, 0.8151628, 0.64949363, 0.6808541, 0.7934158, 0.8399982, 0.706526, 0.82587284, 0.6629439, 0.6815874, 0.7955961, 0.8328498, 0.71544874, 0.82502466, 0.68512744, 0.6823946, 0.8078255, 0.83930784, 0.71571785, 0.82744175, 0.68065584, 0.66036534, 0.8049021, 0.83170325, 0.69435257, 0.81037915, 0.67550546, 0.6547966, 0.8254225, 0.8467738, 0.7079247, 0.83057475, 0.689521, 0.6617747, 0.8402244, 0.8586864, 0.70580226, 0.8204772, 0.67687565, 0.59827787, 0.8310419, 0.86009896, 0.7225347, 0.8479915, 0.7039134, 0.6136125, 0.8608941, 0.87427783, 0.75835943, 0.8664569, 0.72464293, 0.58314943, 0.8540861, 0.8595051, 0.7667066, 0.8384, 0.73426086, 0.5832276, 0.842538, 0.86099064, 0.758447, 0.83236295, 0.7627836, 0.5794256, 0.81196654, 0.85952234, 0.79190755, 0.83757806, 0.714271, 0.5354182, 0.75214607, 0.99229294, 0.9855631, 0.9830578, 0.961411, 0.9644141, 0.9878108, 0.9927436, 0.9920889, 0.99060893, 0.98405564, 0.97856027, 0.9926998, 0.9920662, 0.9915884, 0.99143445, 0.9888093, 0.976398, 0.99284816, 0.99128985, 0.99092174, 0.99258035, 0.98933965, 0.9757977, 0.9929115, 0.9903977, 0.98911816, 0.9926109, 0.98912233, 0.9713395, 0.99281186, 0.98927444, 0.98779756, 0.99137056, 0.98828083, 0.96925324, 0.99259645, 0.98795134, 0.98717064, 0.99172544, 0.98816806, 0.9692509, 0.9913772, 0.9867296, 0.98734784, 0.9911677, 0.9872164, 0.9676606, 0.98911417, 0.9837118, 0.98677033, 0.989855, 0.9871163, 0.9689267, 0.98884135, 0.98379564, 0.98662966, 0.9903877, 0.9870834, 0.9674508, 0.9892943, 0.985166, 0.98679996, 0.9896483, 0.98559904, 0.968877, 0.9881302, 0.986201, 0.9872695, 0.99007356, 0.98194057, 0.9610755, 0.9849332, 0.9857944, 0.983688, 0.98984456, 0.98085487, 0.9631376, 0.9831818, 0.9854438, 0.9856024, 0.9886933, 0.97989136, 0.94719684, 0.9584146, 0.98025286, 0.97771126, 0.97719884, 0.9671737, 0.91720474, 0.93213063, 0.97497165, 0.96547014, 0.9668898, 0.9606313, 0.8960545, 0.92283356, 0.9719188, 0.957595, 0.95727986, 0.93565714, 0.86204934, 0.9097452, 0.9705767, 0.21510056, 0.33108416, 0.47754133, 0.27201083, 0.19284521, 0.4168653, 0.19750844, 0.3891999, 0.4866798, 0.27977774, 0.29489315, 0.4752224, 0.2459985, 0.46825856, 0.5226877, 0.27607393, 0.2416525, 0.4827759, 0.21790306, 0.47347197, 0.50725114, 0.27448347, 0.2180378, 0.45325541, 0.21674791, 0.438852, 0.4923507, 0.25741273, 0.19889274, 0.4418742, 0.21779178, 0.42746538, 0.4886613, 0.26643324, 0.20067725, 0.42931786, 0.19984931, 0.41662407, 0.47048986, 0.2560243, 0.17154649, 0.3902768, 0.18704416, 0.40066597, 0.4508326, 0.2448248, 0.16131502, 0.38130316, 0.18469141, 0.3766278, 0.428258, 0.25523183, 0.15494005, 0.3671152, 0.18848199, 0.36478588, 0.42457166, 0.24761534, 0.16199355, 0.35743403, 0.19147857, 0.37104413, 0.43953282, 0.252343, 0.17976534, 0.3801091, 0.2026204, 0.39492354, 0.45550513, 0.2586939, 0.18585412, 0.38286364, 0.20470296, 0.41131952, 0.45559368, 0.26417306, 0.19707751, 0.4005014, 0.19217469, 0.41552138, 0.4048461, 0.24848364, 0.1562768, 0.36014867, 0.19508731, 0.41920134, 0.4301467, 0.2780787, 0.15588666, 0.3638863, 0.19779634, 0.39781192, 0.39035556, 0.28216112, 0.15836605, 0.38190356, 0.20518978, 0.4062497, 0.4069349, 0.28594932, 0.1635985, 0.41199684, 0.21670008, 0.394614, 0.3929871, 0.26379573, 0.1694302, 0.4154334, 0.22093542, 0.4007448, 0.42476255, 0.27211732, 0.15021215, 0.41301355, 0.20223439, 0.37367374, 0.38143337, 0.2573074, 0.14225255, 0.40172058, 0.21894626, 0.3846185, 0.42077303, 0.27009934, 0.14335175, 0.3761517, 0.21262905, 0.35588282, 0.29433298, 0.24924013, 0.13101968, 0.3648089, 0.20364235, 0.37960806, 0.25958434, 0.23940991, 0.11938664, 0.3624158, 0.204824, 0.37995908, 0.24427277, 0.2295611, 0.1210049, 0.37938195, 0.21057136, 0.35981083, 0.22709998, 0.21741688, 0.10176283, 0.3575181, 0.19403996, 0.32842696, 0.17452455, 0.17356691, 0.0802917, 0.32372427, 0.18992972, 0.30943483, 0.14750558, 0.15033156, 0.08048459, 0.31188625, 0.19273943, 0.31968704, 0.15454756, 0.14043738, 0.08287407, 0.30199265, 0.18372764, 0.32443342, 0.1513355, 0.1387265, 0.0792616, 0.29893672, 0.15893126, 0.29806152, 0.14761098, 0.13087966, 0.07762899, 0.25177723, 0.13818966, 0.27564234, 0.13175318, 0.12900051, 0.07512545, 0.22764613, 0.14181022, 0.28476858, 0.14802952, 0.15329257, 0.0838577, 0.22026554, 0.14445283, 0.28946313, 0.15639322, 0.14799404, 0.08629587, 0.22252657, 0.16391422, 0.28729117, 0.16186537, 0.15467739, 0.09309547, 0.20823696, 0.16164845, 0.28673303, 0.16618268, 0.17021324, 0.08721068, 0.1594833, 0.0573387, 0.19533013, 0.07698753, 0.06250201, 0.03866793, 0.12760065, 0.04152747, 0.18766282, 0.06267252, 0.05716946, 0.03469792, 0.13310829, 0.03915603, 0.18586473, 0.05580015, 0.05857984, 0.03641788, 0.14316384, 0.0429966, 0.20788065, 0.06010984, 0.05747581, 0.03749405, 0.14459503, 0.04338342, 0.19377127, 0.06520764, 0.05675999, 0.03836302, 0.14421552, 0.0407447, 0.18999965, 0.06425135, 0.05538153, 0.0374914, 0.14623302, 0.04030099, 0.17997281, 0.06584504, 0.05747791, 0.03734881, 0.14724766, 0.04140314, 0.17792284, 0.06903902, 0.06016618, 0.03928635, 0.15741763, 0.04416981, 0.18577644, 0.06956468, 0.0655883, 0.04290513, 0.17239223, 0.05293164, 0.1967162, 0.07493759, 0.06711619, 0.04325525, 0.18075262, 0.0548513, 0.20711695, 0.07885274, 0.06280357, 0.04358915, 0.19013056, 0.05605263, 0.21922123, 0.07521702, 0.06082526, 0.04035283, 0.19849604, 0.05726261, 0.21909432, 0.07401036, 0.05925097, 0.03842785, 0.19792739, 0.05686983, 0.20892261, 0.06562674, 0.05618959, 0.038445, 0.20669572, 0.05749209, 0.2008736, 0.06436677, 0.0563484, 0.04391861, 0.22035682, 0.06030864, 0.20108257, 0.06283941, 0.05797845, 0.04823783, 0.22784625, 0.06587996, 0.20682847, 0.06720097, 0.06147049, 0.05374057, 0.23771031, 0.06789054, 0.21006152, 0.06696738, 0.06859825, 0.05268624, 0.25254738, 0.07687326, 0.22404177, 0.06492068, 0.07637911, 0.05014398, 0.26809755, 0.08204524, 0.23613225, 0.06292149, 0.08482135, 0.05248852, 0.26522544, 0.08973604, 0.23495288, 0.06272794, 0.08940362, 0.05534622, 0.2715811, 0.09460893, 0.24436414, 0.06169285, 0.09265246, 0.05646063, 0.2682595, 0.09863006, 0.24571809, 0.06208365, 0.08914895, 0.05980488, 0.26731575, 0.10683297, 0.24660742, 0.06605507, 0.09347408, 0.06128491, 0.25657707, 0.11550234, 0.24486779, 0.0731009, 0.10884284, 0.07539131, 0.28103295, 0.14667125, 0.26612657, 0.08774404, 0.13365874, 0.08467929, 0.2881685, 0.15261254, 0.26659805, 0.09220316, 0.12858932, 0.07682856, 0.28598598, 0.14715241, 0.26125085, 0.08622041, 0.11000192, 0.06476568, 0.29138088, 0.14595361, 0.25547796, 0.08319855, 0.0979922, 0.06139295, 0.29134372, 0.13756427, 0.2504704, 0.08275325, 0.08481171, 0.05456958, 0.28935644, 0.13856365, 0.2453175, 0.08003164, 0.07697161, 0.05538025, 0.3023021, 0.14090219, 0.25233793, 0.07628408, 0.07353073, 0.05668366, 0.3032461, 0.14191309, 0.25771692, 0.07529666, 0.07640058, 0.05802118, 0.30616587, 0.13435963, 0.254013, 0.07010915, 0.07840183, 0.05890752, 0.30282298, 0.13589142, 0.25312534, 0.07472401, 0.07428238, 0.05892949, 0.31413278, 0.13338277, 0.25118768, 0.07600453, 0.07541084, 0.05696651, 0.3093234, 0.12627655, 0.24047397, 0.07266575, 0.07383568, 0.05210916, 0.30369115, 0.11570971, 0.2351885, 0.06819801, 0.07297853, 0.04815377, 0.2919197, 0.10660927, 0.22595733, 0.06486406, 0.07158058, 0.04788944, 0.29076073, 0.10191682, 0.21231025, 0.06277818, 0.07382768, 0.04748572, 0.27827358, 0.09603877, 0.20940636, 0.05850633, 0.08283626, 0.05243951, 0.28386372, 0.10248001, 0.22009549, 0.06017812, 0.09264079, 0.05452152, 0.2824511, 0.10325436, 0.22817177, 0.06198873, 0.09822312, 0.05740546, 0.29001036, 0.1106499, 0.22737171, 0.06641203, 0.1048798, 0.05998677, 0.28207996, 0.11405506, 0.21934971, 0.06677496, 0.10611331, 0.06137833, 0.27325508, 0.1116512, 0.20827314, 0.0676922, 0.11441713, 0.06439523, 0.2762827, 0.10886078, 0.20106405, 0.06675226, 0.11620501, 0.05790178, 0.26188463, 0.10037796, 0.18919985, 0.06543449, 0.10570025, 0.05342018, 0.25579712, 0.09660683, 0.17992118, 0.05898707, 0.09879031, 0.0498503, 0.25052348, 0.09431282, 0.17676376, 0.05756847, 0.10188415, 0.0469287, 0.24346218, 0.09095185, 0.1700978, 0.05472185, 0.1008171, 0.04460886, 0.23492953, 0.09014633, 0.16839647, 0.05409741, 0.10166573, 0.04481713, 0.24033326, 0.09098829, 0.16836368, 0.05484547, 0.10442428, 0.04512687, 0.24407183, 0.08744001, 0.16115163, 0.05735931, 0.10669694, 0.0421162, 0.23532829, 0.08080134, 0.14976195, 0.05404321, 0.09689866, 0.0382801, 0.2155472, 0.07771254, 0.14619759, 0.05213148, 0.09772116, 0.03976186, 0.2124845, 0.07866899, 0.14662716, 0.05388008, 0.09544116, 0.03985967, 0.20856026, 0.07642598, 0.14555483, 0.05005314, 0.0914343, 0.03718038, 0.20481983, 0.07383019, 0.14588372, 0.04762562, 0.09382018, 0.03751212, 0.20738614, 0.0738394, 0.15166776, 0.05020166, 0.09839205, 0.03716798, 0.20939964, 0.06960998, 0.15028779, 0.0513163, 0.10712685, 0.04091243, 0.23120746, 0.07881468, 0.15665807, 0.05526314, 0.11553514, 0.04279912, 0.25560266, 0.08735149, 0.16349183, 0.06197128, 0.12081128, 0.04808104, 0.26569286, 0.09823276, 0.1697893, 0.06463151, 0.13000429, 0.04920917, 0.2563898, 0.09997114, 0.16944373, 0.0638209, 0.13897255, 0.05143721, 0.24984416, 0.1007362, 0.17436829, 0.06752519, 0.14528185, 0.05031316, 0.26310158, 0.10951441, 0.19561924, 0.07753627, 0.18058899, 0.05297539, 0.29378808, 0.11487935, 0.21064483, 0.07558569, 0.18418565, 0.04813904, 0.29557192, 0.11926322, 0.21772686, 0.08953565, 0.19745752, 0.05307493, 0.2995324, 0.11859737, 0.21538235, 0.08509011, 0.17857452, 0.05159698, 0.29423532, 0.11609241, 0.21311052, 0.08908141, 0.17014669, 0.04723066, 0.29045907, 0.1167836, 0.20172317, 0.0890975, 0.17741098, 0.04391064, 0.3089356, 0.12250483, 0.19449405, 0.08572243, 0.18146496, 0.04225703, 0.31789106, 0.13148846, 0.20064138, 0.08107138, 0.17659415, 0.03947099, 0.31629848, 0.14583558, 0.19248782, 0.0791079, 0.15610182, 0.03600923, 0.30197012, 0.14120479, 0.18192793, 0.07777601, 0.15288657, 0.03969195, 0.30772963, 0.1404639, 0.17268284, 0.07923996, 0.16290869, 0.04369386, 0.30201986, 0.13881333, 0.17800817, 0.08564162, 0.17367229, 0.04915465, 0.31404263, 0.14246808, 0.1863341, 0.09264471, 0.18189389, 0.05341167, 0.3224334, 0.14744829, 0.2052297, 0.09406181, 0.1785521, 0.05352987, 0.3324741, 0.15228625, 0.20018722, 0.08789708, 0.18904482, 0.05208303, 0.34803376, 0.15766104, 0.20690861, 0.09702044, 0.21338534, 0.0575879, 0.367705, 0.16532405, 0.22854167, 0.10295834, 0.24093778, 0.06494114, 0.40175176, 0.17368221, 0.25797188, 0.10794288, 0.2466999, 0.06245383, 0.41135368, 0.17239602, 0.26461264, 0.10997944, 0.25815794, 0.06478482, 0.43088788, 0.1647337, 0.269261, 0.11083159, 0.26319784, 0.07509178, 0.44204903, 0.16383228, 0.28025502, 0.11933418, 0.27027556, 0.08573654, 0.44461244, 0.16885477, 0.29164577, 0.12091706, 0.2752888, 0.08929243, 0.52183014, 0.18199275, 0.29755247, 0.12931916, 0.27015904, 0.08859783, 0.51361483, 0.20107646, 0.30758062, 0.13971195, 0.28438532, 0.11177985, 0.46513605, 0.21710896, 0.3089442, 0.14246161, 0.29078844, 0.11155595, 0.46933544, 0.23982717, 0.34846467, 0.172637, 0.30754632, 0.13511045, 0.47243914, 0.23876974, 0.32677686, 0.16500781, 0.2913026, 0.1491518, 0.48270047, 0.24134749, 0.32932028, 0.15501724, 0.26640737, 0.16646555, 0.5432549, 0.2843681, 0.34038648, 0.21129814, 0.22138697, 0.9673978, 0.97732294, 0.9412182, 0.97035563, 0.97271943, 0.97990155, 0.9832492, 0.9838764, 0.9765662, 0.98569816, 0.9854631, 0.9853219, 0.98533183, 0.9847534, 0.98290867, 0.98721164, 0.9866052, 0.98669237, 0.9894811, 0.98742896, 0.98616666, 0.9900037, 0.9887422, 0.98764133, 0.9900345, 0.9873176, 0.9867064, 0.9901382, 0.9890982, 0.9890014, 0.9894414, 0.9862477, 0.9877576, 0.9891284, 0.98965985, 0.9887432, 0.987268, 0.98461354, 0.9874155, 0.9889369, 0.9902234, 0.9890142, 0.9861, 0.9834912, 0.98719877, 0.98694193, 0.9898996, 0.98796505, 0.98521036, 0.9818902, 0.9872989, 0.98649037, 0.99062556, 0.9872069, 0.9866854, 0.98220766, 0.9891277, 0.98716295, 0.99109566, 0.989026, 0.9875009, 0.9803863, 0.9889824, 0.98688066, 0.9898907, 0.9884533, 0.9868069, 0.97968215, 0.98733866, 0.98554146, 0.98866963, 0.9887828, 0.9852136, 0.97984374, 0.98576444, 0.9840149, 0.9861421, 0.985778, 0.9815237, 0.9751226, 0.9796942, 0.9745522, 0.98489666, 0.98094696, 0.9777794, 0.9673148, 0.97636354, 0.9607458, 0.9635257, 0.9611602, 0.19198875, 0.20569724, 0.15413262, 0.18751244, 0.13890588, 0.18901543, 0.1802857, 0.18447486, 0.16706367, 0.19578765, 0.17453362, 0.18756825, 0.19645257, 0.18605117, 0.16722159, 0.1833378, 0.14543122, 0.2129343, 0.16889258, 0.17336778, 0.13720559, 0.14328682, 0.11206908, 0.1696821, 0.14142258, 0.14310996, 0.11606502, 0.12051246, 0.09765162, 0.15604055, 0.13820507, 0.13143633, 0.11890206, 0.11770602, 0.08802787, 0.15059794, 0.12509474, 0.12107231, 0.10595427, 0.11873791, 0.07618143, 0.13905539, 0.1106305, 0.11632495, 0.10106064, 0.1192055, 0.06054162, 0.1315868, 0.08620283, 0.1015038, 0.08444741, 0.11118666, 0.0531984, 0.12898454, 0.07614201, 0.09437944, 0.07977877, 0.10093718, 0.04258635, 0.11868424, 0.06502404, 0.08353644, 0.06412469, 0.08518819, 0.03486216, 0.10971769, 0.05866044, 0.08039297, 0.05638485, 0.08237771, 0.03350321, 0.10589862, 0.06037926, 0.08888528, 0.05562775, 0.08397205, 0.03414394, 0.10688756, 0.0668323, 0.09086099, 0.06564342, 0.09061425, 0.03584414, 0.12169124, 0.08008676, 0.09597687, 0.07532732, 0.09757067, 0.04399877, 0.11808006, 0.08249328, 0.08762588, 0.08227054, 0.08939291, 0.0534328, 0.10589147, 0.07921951, 0.08836036, 0.08732352, 0.09013088, 0.05746702, 0.09786913, 0.07017878, 0.0840534, 0.09051471, 0.09316133, 0.06045671, 0.08800435, 0.06516094, 0.07828104, 0.08355372, 0.09734823, 0.06107426, 0.09288946, 0.06375604, 0.07039397, 0.06831733, 0.08504916, 0.05314596, 0.09383862, 0.05716891, 0.0646302, 0.07060244, 0.1039085, 0.05717744, 0.08595364, 0.05328161, 0.0575308, 0.06266755, 0.10066867, 0.05215796, 0.07546803, 0.04926348, 0.05446917, 0.06867744, 0.1069266, 0.04888251, 0.07430258, 0.05241039, 0.05281546, 0.07206973, 0.11912686, 0.04803131, 0.06564581, 0.05522669, 0.05056427, 0.07218161, 0.13033229, 0.04567331, 0.06153161, 0.05876991, 0.04478758, 0.07103473, 0.13615751, 0.04241169, 0.05764752, 0.0568184, 0.04529721, 0.07401902, 0.15417531, 0.04766752, 0.06865627, 0.07628903, 0.04729248, 0.0758648, 0.16158754, 0.04825678, 0.08121576, 0.06988619, 0.04735254, 0.07290293, 0.15114696, 0.04490014, 0.07765348, 0.06276339, 0.0419998, 0.07326342, 0.14252913, 0.04767873, 0.08083323, 0.06501314, 0.04819416, 0.07520366, 0.1436695, 0.05170609, 0.08236542, 0.05087102, 0.03421663, 0.06167453, 0.10959116, 0.0492956, 0.06695455, 0.04255647, 0.02942623, 0.05265957, 0.07522438, 0.04019118, 0.05348786, 0.03475448, 0.02638317, 0.03861764, 0.04911869, 0.03725701, 0.04629162, 0.03388273, 0.02916398, 0.03783658, 0.04259708, 0.0357595, 0.04631904, 0.03530836, 0.02931929, 0.03863469, 0.03738665, 0.04255257, 0.05555613, 0.04465447, 0.03151972, 0.04363441, 0.03734896, 0.04757182, 0.06220454, 0.05178601, 0.03831147, 0.04413477, 0.03682713, 0.04543993, 0.06887867, 0.05571598, 0.04916934, 0.03844095, 0.03179113, 0.03832471, 0.06110691, 0.05182983, 0.05034859, 0.03472029, 0.02755168, 0.03384599, 0.06120709, 0.05680027, 0.06256436, 0.03509431, 0.02990153, 0.03239259, 0.06092906, 0.05881459, 0.06974324, 0.03389733, 0.02723832, 0.0317332, 0.0718742, 0.06270243, 0.08181681, 0.03161734, 0.02767649, 0.03255967, 0.08521111, 0.07225724, 0.08352512, 0.03312303, 0.03228762, 0.03431862, 0.09852147, 0.08207303, 0.08487039, 0.03373505, 0.02959241, 0.03500925, 0.1208595, 0.08172262, 0.09227983, 0.03203711, 0.0342447, 0.03525748, 0.14493924, 0.08695858, 0.11001708, 0.04194199, 0.03974814, 0.03061476, 0.14417477, 0.07518117, 0.11306927, 0.04366759, 0.03648012, 0.04033897, 0.16409871, 0.09045675, 0.18018031, 0.10006918, 0.07494042, 0.15941663, 0.33570567, 0.93460804, 0.94560933, 0.94265884, 0.9561858, 0.9559374, 0.9736746, 0.9657163, 0.9685478, 0.9656173, 0.9650145, 0.9731481, 0.9861357, 0.9786993, 0.9723158, 0.969562, 0.9589928, 0.9527542, 0.97417146, 0.9678016, 0.9576816, 0.95288545, 0.9327407, 0.92147064, 0.94730145, 0.941477, 0.92432976, 0.9197255, 0.9028776, 0.8611202, 0.8755999, 0.8435278, 0.8411374, 0.82942724, 0.79770875, 0.76631254, 0.76364934, 0.7605794, 0.69599396, 0.72011274, 0.6616672, 0.6355446, 0.53172797, 0.5435667, 0.45864984, 0.4971852, 0.4288951, 0.44466725, 0.3528479, 0.39702833, 0.30618376, 0.38612556, 0.32255176, 0.40172052, 0.31457174, 0.3463808, 0.29879278, 0.36872497, 0.28260747, 0.39172167, 0.29008627, 0.29867047, 0.24021105, 0.3060596, 0.21609089, 0.35374865, 0.26644725, 0.2787451, 0.18333314, 0.23397946, 0.13908875, 0.2590754, 0.23276271, 0.23822264, 0.13094759, 0.17203338, 0.0940512, 0.22279738, 0.22156389, 0.23954085, 0.09900307, 0.13875605, 0.07007257, 0.19742772, 0.21988179, 0.24777131, 0.08554123, 0.11296019, 0.05549921, 0.18082607, 0.25787777, 0.25164866, 0.0800252, 0.10723011, 0.05515434, 0.18484177, 0.27866223, 0.24787161, 0.06800719, 0.09385566, 0.05077228, 0.1869143, 0.29013795, 0.2252835, 0.05498587, 0.08473171, 0.04666066, 0.17823781, 0.27351525, 0.20016812, 0.05093038, 0.07415516, 0.04677631, 0.16452171, 0.29336628, 0.19795999, 0.05232544, 0.07058213, 0.04664311, 0.16157019, 0.2992973, 0.18656313, 0.05357597, 0.06349388, 0.04474937, 0.14420602, 0.30585378, 0.18719234, 0.05832827, 0.05681786, 0.04542184, 0.14442497, 0.3317791, 0.18961443, 0.05601107, 0.04981934, 0.04396164, 0.12806377, 0.33865473, 0.15891314, 0.0484039, 0.04176197, 0.04071768, 0.10882273, 0.36203524, 0.14177103, 0.04584345, 0.03761243, 0.03970329, 0.09413157, 0.38196757, 0.13032217, 0.04382831, 0.03222759, 0.03374471, 0.07663574, 0.4089508, 0.11355633, 0.04350543, 0.02971429, 0.02982943, 0.06030712, 0.44424427, 0.1085557, 0.04288208, 0.02811957, 0.0282802, 0.05928302, 0.46706524, 0.11799242, 0.04681541, 0.02754497, 0.02827151, 0.06109061, 0.505289495, 0.135565668, 0.04559387, 0.02685488, 0.02953433, 0.06896584, 0.495960206, 0.126269266, 0.04046072, 0.02667031, 0.02944652, 0.07247224, 0.506804, 0.1247021, 0.04172453, 0.02874371, 0.03296887, 0.07647195, 0.504980087, 0.118264474, 0.03851053, 0.02586426, 0.03332384, 0.06920491, 0.518917084, 0.129249111, 0.04132457, 0.02543855, 0.03523233, 0.06704094, 0.5475602, 0.14207533, 0.04360334, 0.0264434, 0.03407742, 0.0643003, 0.5448007, 0.15413336, 0.04265711, 0.02417489, 0.02969007, 0.05965381, 0.5369377, 0.15147482, 0.03804998, 0.02068641, 0.02583158, 0.05217423, 0.5289506, 0.14439051, 0.03748701, 0.02029854, 0.02791404, 0.04784581, 0.5376031, 0.14210628, 0.03829622, 0.0212327, 0.03559327, 0.055439, 0.57103103, 0.14607708, 0.03859241, 0.02305087, 0.04223022, 0.05996758, 0.5801996, 0.14743789, 0.04185469, 0.0263504, 0.05082152, 0.07387371, 0.607998371, 0.166453451, 0.043264, 0.03313414, 0.05997676, 0.08529033, 0.63150126, 0.16679054, 0.04301962, 0.03830513, 0.06750922, 0.09481866, 0.621898, 0.18054606, 0.04873852, 0.04539378, 0.07659181, 0.10797241, 0.63185894, 0.18942153, 0.05440902, 0.0562056, 0.08543709, 0.1179093, 0.6448893, 0.19122818, 0.05777971, 0.06393833, 0.09386071, 0.12442861, 0.64488924, 0.21712472, 0.06154896, 0.07239634, 0.10239123, 0.1422662, 0.6505195, 0.23048876, 0.06631665, 0.07978033, 0.11206041, 0.1487701, 0.6480181, 0.23568991, 0.06723831, 0.09008236, 0.12958468, 0.17051981, 0.6450963, 0.25201175, 0.07269741, 0.10283639, 0.14607187, 0.18260665, 0.64232504, 0.250774, 0.07472167, 0.11007361, 0.16239248, 0.17723458, 0.6349652, 0.23733751, 0.07891469, 0.10986034, 0.17337275, 0.1804314, 0.63980705, 0.23946293, 0.08412614, 0.10833874, 0.18217655, 0.18296646, 0.63585234, 0.23574434, 0.08080787, 0.10572708, 0.18645841, 0.17740208, 0.62601703, 0.22204714, 0.07720459, 0.10220785, 0.17746997, 0.16856371, 0.61717653, 0.21848984, 0.08141287, 0.10312897, 0.17813683, 0.17580412, 0.61795175, 0.21831544, 0.08065104, 0.10230181, 0.18463506, 0.18121232, 0.61225057, 0.21675716, 0.08015824, 0.10594556, 0.18015705, 0.18088852, 0.61172277, 0.22497454, 0.08232217, 0.10671942, 0.17095858, 0.18037538, 0.6081638, 0.21764155, 0.08033256, 0.10545155, 0.16503206, 0.17064871, 0.6026472, 0.19796677, 0.07229435, 0.10076878, 0.15767425, 0.15483177, 0.59078115, 0.17191625, 0.07059769, 0.08913655, 0.1508231, 0.14668821, 0.59009254, 0.1724786, 0.07561815, 0.08901127, 0.16281086, 0.16210149, 0.6172783, 0.19029889, 0.08536883, 0.09461159, 0.18513922, 0.17975909, 0.63833123, 0.20386896, 0.0842775, 0.09693425, 0.18802834, 0.18412751, 0.65118355, 0.20601542, 0.08147693, 0.10165048, 0.18864395, 0.18384923, 0.66347533, 0.20796324, 0.08388082, 0.09828422, 0.1878745, 0.17559049, 0.66965353, 0.21196298, 0.08551715, 0.09475201, 0.18330422, 0.16947235, 0.6954724, 0.2318556, 0.09311453, 0.09467319, 0.18548019, 0.1694856, 0.7053412, 0.24523506, 0.09666235, 0.0906026, 0.18004282, 0.16729875, 0.7045266, 0.24856997, 0.09889019, 0.09493804, 0.18673594, 0.17205834, 0.6989035, 0.24618474, 0.09507912, 0.09289826, 0.16900769, 0.16777442, 0.6818977, 0.2214617, 0.08870092, 0.09522045, 0.16129024, 0.16089849, 0.68271184, 0.20393866, 0.09076783, 0.0995765, 0.15101153, 0.15527296, 0.67470986, 0.1965703, 0.08941996, 0.11383814, 0.15548456, 0.1644506, 0.65925413, 0.21305223, 0.08682442, 0.12726563, 0.16410096, 0.18092743, 0.64140403, 0.20954333, 0.088401, 0.1404577, 0.16720164, 0.18570982, 0.5401103, 0.1669949, 0.06760968, 0.1367387, 0.14451571, 0.16509871, 0.5298126, 0.16416414, 0.05999986, 0.12674323, 0.13615942, 0.1574501, 0.5381993, 0.16695873, 0.06089155, 0.13223569, 0.13495564, 0.16557318, 0.5421585, 0.16957057, 0.06235078, 0.139909, 0.13320127, 0.16851242, 0.536437, 0.17365162, 0.06299827, 0.141321, 0.13539553, 0.16763963, 0.5241761, 0.1654188, 0.05706265, 0.14005241, 0.1352592, 0.15689194, 0.5059261, 0.1586711, 0.05147278, 0.13601942, 0.14738521, 0.15858288, 0.49473253, 0.1649073, 0.04577655, 0.1360035, 0.15200192, 0.16636033, 0.47876891, 0.15908894, 0.04825031, 0.13427103, 0.15623465, 0.1658598, 0.45245126, 0.14270212, 0.04828615, 0.12731493, 0.15481158, 0.16154046, 0.43357456, 0.13170087, 0.04493222, 0.124685, 0.1621147, 0.16367215, 0.43816474, 0.13477515, 0.04485814, 0.13091747, 0.16847381, 0.15735517, 0.44084162, 0.11845779, 0.04301381, 0.13470529, 0.16091833, 0.15116999, 0.4370261, 0.1138811, 0.04560534, 0.13314103, 0.1504668, 0.15997653, 0.4231362, 0.11310925, 0.04388995, 0.14188659, 0.14732447, 0.14872357, 0.40025252, 0.11803779, 0.0451327, 0.14781679, 0.15336792, 0.15770091, 0.3913697, 0.13154887, 0.04813885, 0.15012673, 0.15481895, 0.15503408, 0.38855562, 0.14669782, 0.04609765, 0.14275986, 0.14575335, 0.15209046, 0.3892654, 0.1541318, 0.04543887, 0.14409418, 0.15132646, 0.20578098, 0.4121113, 0.1690734, 0.04230585, 0.1476468, 0.14902084, 0.22737522, 0.45566922, 0.1867833, 0.04488285, 0.14759175, 0.15448235, 0.2352225, 0.44273537, 0.2013354, 0.05651017, 0.15286574, 0.15821908, 0.23000869, 0.43630084, 0.201826, 0.06610386, 0.14974505, 0.15841195, 0.224929, 0.44513237, 0.20336033, 0.07290442, 0.1537271, 0.15418898, 0.211657, 0.4410778, 0.20593567, 0.07938399, 0.1553022, 0.15523134, 0.21742485, 0.43540078, 0.20485067, 0.08395412, 0.15308686, 0.15414166, 0.21467805, 0.4263624, 0.1909188, 0.08738202, 0.15486465, 0.15579684, 0.2222557, 0.4211399, 0.18185504, 0.09468606, 0.15621433, 0.15796186, 0.22457899, 0.42639342, 0.17890052, 0.1005752, 0.16351545, 0.1691035, 0.21864823, 0.42280447, 0.17278203, 0.10326736, 0.15675414, 0.16306406, 0.20233005, 0.40851995, 0.16098368, 0.10432752, 0.1509337, 0.1656827, 0.19978304, 0.41463137, 0.147629, 0.09729186, 0.14759715, 0.15017977, 0.18616726, 0.406331, 0.14423339, 0.08607265, 0.13980466, 0.14397538, 0.18106543, 0.39423236, 0.14204958, 0.08031713, 0.12973535, 0.13039385, 0.16520612, 0.3736445],
"last": [0.01754715, 0.03099862, 0.03714113, 0.01944057, 0.01452411, 0.01901513, 0.02347598, 0.03959465, 0.0314924, 0.01612381, 0.01143337, 0.0271383, 0.02353255, 0.02817009, 0.03223438, 0.0125304, 0.01243998, 0.02747742, 0.01438432, 0.02124788, 0.01485608, 0.0265427, 0.01802982, 0.01453826, 0.04757521, 0.04288838, 0.08518644, 0.19223915, 0.1913579, 0.0869278, 0.13378556, 0.07179315, 0.14350104, 0.11151928, 0.11285669, 0.03959432, 0.06224666, 0.03975035, 0.06418029, 0.11740647, 0.06309199, 0.06760909, 0.07509237, 0.0522702, 0.05849123, 0.11520466, 0.12613183, 0.08775279, 0.10292429, 0.07930703, 0.13242799, 0.19151433, 0.19529636, 0.08481987, 0.08891486, 0.06187457, 0.09652036, 0.10451206, 0.11599358, 0.06994008, 0.06705569, 0.05184308, 0.06109285, 0.09462193, 0.12545416, 0.06901216, 0.10409547, 0.08336737, 0.11172748, 0.11243854, 0.12320194, 0.09163041, 0.11766247, 0.10784586, 0.14369309, 0.12756316, 0.11019448, 0.07551111, 0.08437476, 0.08873817, 0.12774406, 0.1577165, 0.11957064, 0.08433191, 0.11790513, 0.14052117, 0.13899432, 0.15291445, 0.09674178, 0.08271905, 0.07866654, 0.11173728, 0.09593596, 0.09728097, 0.09331642, 0.08794259, 0.09554537, 0.14042014, 0.10445439, 0.11351628, 0.11248204, 0.08649004, 0.09017065, 0.11979563, 0.09224451, 0.09443116, 0.08464154, 0.07245556, 0.09478337, 0.1399479, 0.08641603, 0.10251914, 0.07046039, 0.05672362, 0.0887384, 0.13228115, 0.06662505, 0.07414582, 0.06611614, 0.06130866, 0.05973137, 0.09778494, 0.05994688, 0.07896429, 0.05904718, 0.06518671, 0.0638864, 0.11998663, 0.07826354, 0.08835262, 0.06806449, 0.06354611, 0.09256738, 0.13264602, 0.07430453, 0.07887882, 0.07607571, 0.06695952, 0.08567507, 0.13946922, 0.08400823, 0.08516325, 0.09619859, 0.0831126, 0.07882528, 0.10347512, 0.08277471, 0.07219773, 0.06050784, 0.05869078, 0.04567498, 0.08265647, 0.06233449, 0.06827557, 0.08190546, 0.06570034, 0.07980309, 0.10942318, 0.07185604, 0.07639126, 0.07351547, 0.05511937, 0.067863, 0.09041142, 0.05895178, 0.06301795, 0.0600429, 0.0477429, 0.06016215, 0.06840611, 0.04505166, 0.05350378, 0.05299193, 0.04074186, 0.03992258, 0.05932807, 0.04669832, 0.05740764, 0.04703553, 0.02979463, 0.04671495, 0.06388225, 0.04498842, 0.04782565, 0.0569608, 0.04081098, 0.07496645, 0.06434027, 0.05604022, 0.06809895, 0.08481554, 0.05574028, 0.06354683, 0.06393472, 0.07164057, 0.0636762, 0.08262445, 0.06128359, 0.05982867, 0.05132502, 0.06534187, 0.05649431, 0.07317229, 0.05854892, 0.05563705, 0.04744675, 0.06813091, 0.04365088, 0.05218721, 0.03291843, 0.02546289, 0.03983865, 0.05395367, 0.04378591, 0.03403585, 0.03424269, 0.02133746, 0.03268107, 0.04447486, 0.03605254, 0.04431538, 0.04458032, 0.0311651, 0.04816251, 0.04658094, 0.05612811, 0.06067901, 0.0572342, 0.04679265, 0.04450119, 0.04619167, 0.05114312, 0.0386482, 0.03175236, 0.04026114, 0.02973673, 0.03433798, 0.03665832, 0.03574836, 0.03092359, 0.03873203, 0.02146786, 0.02099269, 0.02574252, 0.02868276, 0.02145064, 0.02928146, 0.01576298, 0.02570679, 0.04214752, 0.03162733, 0.01428973, 0.01770219, 0.0151562, 0.01697013, 0.0208303, 0.02341018, 0.02894063, 0.01690893, 0.02044846, 0.0109117, 0.01777664, 0.02083774, 0.03843357, 0.03040326, 0.03068007, 0.02371253, 0.02220519, 0.02404413, 0.043474, 0.03901013, 0.03721434, 0.02424943, 0.01590869, 0.01746345, 0.04551923, 0.02928489, 0.03067471, 0.03855669, 0.02883174, 0.03948337, 0.05381868, 0.04543001, 0.03232189, 0.04667934, 0.0412459, 0.05477578, 0.0541548, 0.05789121, 0.03581828, 0.05665237, 0.03302969, 0.05258661, 0.04054425, 0.04022519, 0.01837468, 0.02917593, 0.02590406, 0.03326528, 0.02392719, 0.04119885, 0.03380472, 0.03617663, 0.02530559, 0.02704391, 0.02781776, 0.03770796, 0.01829697, 0.02836488, 0.02999633, 0.01830492, 0.02549368, 0.03806272, 0.02230367, 0.02568207, 0.03089867, 0.02362191, 0.03133066, 0.04499555, 0.01702118, 0.03969529, 0.03804053, 0.03886502, 0.03435418, 0.0479768, 0.02258176, 0.04098878, 0.03572752, 0.05336311, 0.05017297, 0.05201591, 0.01617112, 0.02991993, 0.02495631, 0.02905248, 0.02966625, 0.0274652, 0.01801259, 0.0277406, 0.0254032, 0.02866115, 0.03320626, 0.03858509, 0.01874721, 0.03592554, 0.02491403, 0.03423418, 0.0393841, 0.03610491, 0.01805983, 0.03805019, 0.01972028, 0.03969109, 0.03839851, 0.05225373, 0.01709736, 0.03495866, 0.01685928, 0.03989554, 0.03353147, 0.04774094, 0.0169722, 0.0379623, 0.01768256, 0.05255859, 0.04599168, 0.07161905, 0.02237121, 0.04174726, 0.01560679, 0.04207749, 0.04523358, 0.06468968, 0.02397769, 0.05152829, 0.01683162, 0.0482321, 0.05141743, 0.06926663, 0.02631448, 0.05930462, 0.01876229, 0.05595163, 0.06007754, 0.06007292, 0.02889519, 0.04742551, 0.01861103, 0.04452344, 0.05267693, 0.04819656, 0.03198989, 0.05124218, 0.01671055, 0.03672982, 0.04555765, 0.05318536, 0.03463779, 0.04782164, 0.01735166, 0.04237765, 0.04412571, 0.05202902, 0.03615818, 0.05249336, 0.02118997, 0.05643537, 0.05941682, 0.05506692, 0.03219304, 0.06225463, 0.02032159, 0.06473532, 0.04901926, 0.05098762, 0.0326681, 0.0685293, 0.04570876, 0.07417312, 0.07101694, 0.06099454, 0.04280621, 0.07671412, 0.03876036, 0.06870666, 0.05958052, 0.05320344, 0.03502036, 0.05816016, 0.01492129, 0.03954885, 0.03380581, 0.03609193, 0.02671921, 0.06026727, 0.0165716, 0.03113147, 0.02395236, 0.03654229, 0.02668532, 0.06557985, 0.01277051, 0.04399033, 0.04821644, 0.05303215, 0.05093393, 0.08630851, 0.01992849, 0.05096694, 0.04677186, 0.05901551, 0.04157121, 0.05479968, 0.00964909, 0.03766942, 0.03822337, 0.06035854, 0.0423723, 0.05764331, 0.01181599, 0.0415184, 0.03342087, 0.0374071, 0.03109798, 0.04685188, 0.00979434, 0.0340741, 0.02858688, 0.03168534, 0.03111226, 0.04337043, 0.0113638, 0.04392945, 0.03903418, 0.03850328, 0.03769062, 0.06044967, 0.02767912, 0.07271666, 0.06484715, 0.04607312, 0.06628956, 0.10387684, 0.05201805, 0.11545793, 0.08434467, 0.05486703, 0.05656022, 0.07575803, 0.04551896, 0.12364396, 0.09804019, 0.06543536, 0.11149678, 0.0837445, 0.03441236, 0.071463, 0.0808152, 0.05525126, 0.06689192, 0.07441878, 0.04397195, 0.0664425, 0.07137216, 0.05551416, 0.08079225, 0.09425164, 0.0405428, 0.08929134, 0.08011238, 0.06627182, 0.07412438, 0.07309978, 0.0483959, 0.07858624, 0.07398719, 0.05054778, 0.07662882, 0.04888897, 0.04507218, 0.08444087, 0.09039908, 0.08381053, 0.06213493, 0.05741625, 0.0395419, 0.07610635, 0.07691135, 0.06925344, 0.06031234, 0.06510819, 0.04016216, 0.05760232, 0.05714106, 0.05582176, 0.05689202, 0.06347014, 0.0335501, 0.04716564, 0.05012122, 0.05906652, 0.05666945, 0.08786064, 0.05579218, 0.07618104, 0.06509433, 0.06840459, 0.07211646, 0.08599328, 0.05091008, 0.07856636, 0.07340919, 0.07448879, 0.07106884, 0.09320915, 0.05727136, 0.078821, 0.06316768, 0.06875385, 0.05599295, 0.07463075, 0.03859982, 0.07519921, 0.04830792, 0.06971633, 0.04257849, 0.05627655, 0.02888554, 0.06682536, 0.05205834, 0.07938822, 0.05337776, 0.06660292, 0.03045277, 0.0579276, 0.04742784, 0.05913746, 0.05165943, 0.05205426, 0.03151577, 0.06472407, 0.05063124, 0.07348254, 0.06912693, 0.07906722, 0.04665894, 0.06759778, 0.05794661, 0.05355788, 0.04104508, 0.04706415, 0.03486446, 0.04685087, 0.04927245, 0.04243298, 0.02743716, 0.03392136, 0.03042057, 0.04599775, 0.03851972, 0.03954135, 0.03925544, 0.03529892, 0.03567747, 0.04221259, 0.04646215, 0.0454595, 0.04557136, 0.04311351, 0.03371998, 0.04090834, 0.05622291, 0.05276076, 0.08033461, 0.05722773, 0.04647509, 0.04643746, 0.0613152, 0.05500465, 0.06425779, 0.05581133, 0.04433326, 0.06701815, 0.07666752, 0.06783257, 0.10557984, 0.0744108, 0.05220636, 0.05796223, 0.10048233, 0.08867753, 0.07780819, 0.07334578, 0.04695849, 0.03895719, 0.05852704, 0.0447349, 0.03270217, 0.04472847, 0.03722192, 0.0379156, 0.07075842, 0.07211079, 0.08456965, 0.08712792, 0.05805298, 0.05408315, 0.09073388, 0.09265916, 0.07188186, 0.08113649, 0.03612405, 0.03216703, 0.05467304, 0.06603298, 0.10720856, 0.10008174, 0.06501941, 0.05964841, 0.08523711, 0.06746208, 0.08422723, 0.1095387, 0.08472758, 0.08702531, 0.0630435, 0.05533604, 0.0787554, 0.07803845, 0.07504785, 0.08545197, 0.08289477, 0.0713093, 0.09241463, 0.07376938, 0.0937969, 0.10418364, 0.06782128, 0.07065125, 0.08983038, 0.07507683, 0.10883696, 0.10376175, 0.06409162, 0.08075253, 0.09746122, 0.08715607, 0.09507781, 0.08489926, 0.07388034, 0.07927503, 0.07974715, 0.08436449, 0.06296318, 0.06736461, 0.04945756, 0.05993623, 0.05478865, 0.04875823, 0.03874867, 0.04640538, 0.04073607, 0.0412516, 0.05515432, 0.04708499, 0.05223081, 0.05536474, 0.03243646, 0.04656599, 0.06065232, 0.05864999, 0.10225252, 0.08962519, 0.04107859, 0.03302871, 0.05298919, 0.04203135, 0.04039305, 0.02570028, 0.01845298, 0.01215367, 0.02077949, 0.03565783, 0.02516666, 0.03789264, 0.02133416, 0.02559086, 0.01741838, 0.01874187, 0.01370505, 0.03004318, 0.02214391, 0.03107516, 0.01773354, 0.01669064, 0.02824963, 0.02847387, 0.02126114, 0.0233443, 0.01129262, 0.01722353, 0.03692994, 0.02950113, 0.01946554, 0.02305971, 0.01169213, 0.01767477, 0.03214645, 0.0247673, 0.01727621, 0.02098562, 0.01368941, 0.01616693, 0.03459214, 0.02585941, 0.02202298, 0.02446876, 0.01849101, 0.01343183, 0.02866563, 0.02223057, 0.02458185, 0.03741053, 0.02012355, 0.02441387, 0.03147911, 0.03019265, 0.03545702, 0.03233311, 0.01359583, 0.01229411, 0.02272214, 0.02247635, 0.02025142, 0.03403937, 0.01078348, 0.00952336, 0.02001903, 0.02674011, 0.02551579, 0.03313783, 0.01237622, 0.01261696, 0.02672132, 0.0296735, 0.02402408, 0.05220269, 0.01091436, 0.01076004, 0.02413884, 0.02567317, 0.01867744, 0.02525788, 0.00991362, 0.00727255, 0.01698108, 0.01748567, 0.01868768, 0.02645539, 0.01155667, 0.00954496, 0.01716892, 0.01333028, 0.01774966, 0.02830165, 0.0081243, 0.00785559, 0.02148665, 0.01044603, 0.01345816, 0.01930202, 0.00955931, 0.00839655, 0.01517111, 0.01245775, 0.01844588, 0.02271723, 0.01060498, 0.00688573, 0.01778328, 0.01068067, 0.02416362, 0.02391018, 0.01446024, 0.00772553, 0.01453858, 0.01174076, 0.02622672, 0.03171205, 0.01316051, 0.01023092, 0.02167854, 0.01493662, 0.02528342, 0.02610965, 0.0162499, 0.0103036, 0.00935475, 0.00844961, 0.02494558, 0.02213641, 0.01852595, 0.01199479, 0.01525573, 0.01346018, 0.01978309, 0.0222129, 0.0181697, 0.01276255, 0.01345665, 0.0125208, 0.02347776, 0.03522113, 0.02413998, 0.01083883, 0.01381879, 0.01216521, 0.01650027, 0.02625004, 0.02407443, 0.01567677, 0.01584471, 0.01724535, 0.02370615, 0.02546863, 0.01347048, 0.01265991, 0.01248878, 0.01728731, 0.01624739, 0.02514367, 0.01041515, 0.00706234, 0.00734074, 0.01131359, 0.01733427, 0.0209576, 0.01087741, 0.00833921, 0.00920295, 0.01507578, 0.02164696, 0.04485329, 0.01550371, 0.0159416, 0.00948166, 0.02102042, 0.02936795, 0.05188582, 0.01663984, 0.02220031, 0.01188612, 0.01692223, 0.02789629, 0.03669725, 0.0119264, 0.01382018, 0.01479422, 0.01511617, 0.03321392, 0.03841217, 0.01361615, 0.01337849, 0.01216613, 0.01173219, 0.02665454, 0.02187538, 0.01242107, 0.01297032, 0.01183666, 0.0184473, 0.03369181, 0.03662739, 0.01729627, 0.02152035, 0.01254226, 0.01366393, 0.03287634, 0.04811784, 0.01351214, 0.01328555, 0.00873475, 0.01300254, 0.03013138, 0.04616274, 0.01175934, 0.01297321, 0.01023483, 0.01271063, 0.02832116, 0.04226076, 0.01348226, 0.01388522, 0.01098675, 0.01558403, 0.02675493, 0.05074123, 0.01400839, 0.01198267, 0.00931805, 0.0133204, 0.02364526, 0.04676482, 0.01450708, 0.01318997, 0.0122482, 0.01673325, 0.02622181, 0.04577318, 0.02003581, 0.02635819, 0.01373774, 0.03103138, 0.03183277, 0.07866792, 0.02591291, 0.05342882, 0.0192868, 0.03218672, 0.03457799, 0.04893666, 0.02070934, 0.03263079, 0.02330122, 0.03077559, 0.05078132, 0.06532361, 0.01653171, 0.0294925, 0.02194525, 0.02300929, 0.02951723, 0.04511035, 0.01380666, 0.02306363, 0.02097415, 0.02327987, 0.02089705, 0.03419267, 0.01713214, 0.03824089, 0.02501505, 0.02531548, 0.02590502, 0.04438315, 0.01874989, 0.03158531, 0.01788202, 0.0233943, 0.02061082, 0.03890024, 0.02046532, 0.03252561, 0.01674389, 0.02450709, 0.02002578, 0.05048914, 0.02198268, 0.02579849, 0.01548999, 0.01983784, 0.01843337, 0.04848863, 0.02626713, 0.02782521, 0.01906708, 0.02088885, 0.01616907, 0.05455601, 0.0207906, 0.02185299, 0.02676257, 0.03127296, 0.02016793, 0.07152034, 0.02273673, 0.02697251, 0.03039361, 0.03765363, 0.02123497, 0.06340989, 0.02561392, 0.01941071, 0.01255125, 0.02511271, 0.01463197, 0.03879501, 0.0181869, 0.01551509, 0.01468743, 0.02871277, 0.01849001, 0.02964828, 0.01678357, 0.01601849, 0.01375131, 0.02489504, 0.01631691, 0.02880686, 0.01678143, 0.01529529, 0.03684076, 0.0215105, 0.01800929, 0.01756433, 0.01818719, 0.01539019, 0.01957282, 0.01609776, 0.01658863, 0.02284207, 0.01899532, 0.01613503, 0.02017538, 0.01322523, 0.01850158, 0.02545961, 0.01717532, 0.01466849, 0.01487756, 0.01690197, 0.01870914, 0.03596862, 0.01695415, 0.01749043, 0.01497296, 0.01645994, 0.01265822, 0.01296805, 0.02054979, 0.01423193, 0.02097815, 0.0215339, 0.0168024, 0.02228872, 0.01323048, 0.01560885, 0.01918448, 0.01967437, 0.01394495, 0.01952709, 0.01539284, 0.01143422, 0.01625854, 0.02211607, 0.00905406, 0.01477619, 0.01215167, 0.01029306, 0.01720105, 0.01817696, 0.01154755, 0.01244753, 0.01305637, 0.00947113, 0.0125648, 0.02043809, 0.01142768, 0.01339788, 0.01302173, 0.00997959, 0.01678489, 0.01878884, 0.01268272, 0.01508739, 0.01814552, 0.01298941, 0.01247886, 0.02089091, 0.01116483, 0.01602796, 0.01525644, 0.01095161, 0.01592418, 0.02387375, 0.01055426, 0.02380278, 0.01160588, 0.01039826, 0.01513583, 0.01874691, 0.01075152, 0.02499823, 0.01250849, 0.01532861, 0.01849547, 0.02064147, 0.01382744, 0.01838044, 0.0130783, 0.01570973, 0.02308253, 0.01877517, 0.015282, 0.0228073, 0.01397753, 0.01115167, 0.01863068, 0.02366528, 0.01611331, 0.03282361, 0.02163165, 0.01076112, 0.01725634, 0.02651382, 0.01568029, 0.02686082, 0.0181345, 0.01298355, 0.01764591, 0.02115883, 0.01234334, 0.02527431, 0.01510901, 0.01073206, 0.01608801, 0.01810381, 0.01470584, 0.01965172, 0.01330595, 0.00868984, 0.01483334, 0.01917754, 0.02103685, 0.01804625, 0.01462146, 0.00921652, 0.01641518, 0.0183005, 0.02225117, 0.02537613, 0.01451101, 0.00922074, 0.01534755, 0.02053173, 0.02451291, 0.02640066, 0.01268222, 0.00842486, 0.01610343, 0.02534452, 0.02509631, 0.03014928, 0.01461018, 0.00899929, 0.01897342, 0.02983659, 0.03153122, 0.03474505, 0.01481687, 0.00920223, 0.02192247, 0.0252002, 0.02574068, 0.02509127, 0.01413841, 0.00830211, 0.01939329, 0.02547788, 0.03141132, 0.02487233, 0.01523546, 0.00804102, 0.01898116, 0.01770794, 0.0252808, 0.01767904, 0.01120381, 0.00792373, 0.0200265, 0.01814312, 0.02047574, 0.01336204, 0.01169638, 0.01340665, 0.01663896, 0.02562113, 0.02774367, 0.01931204, 0.01173087, 0.01297413, 0.02156014, 0.02698414, 0.02949456, 0.01900707, 0.01241128, 0.01074687, 0.01820513, 0.01883352, 0.0249059, 0.01648984, 0.01201659, 0.0085963, 0.01903746, 0.01799026, 0.02013068, 0.01316869, 0.010665, 0.00729998, 0.01270628, 0.01625014, 0.01417037, 0.01031838, 0.01014785, 0.0071054, 0.01138656, 0.01604719, 0.01370785, 0.00986203, 0.00696275, 0.00824029, 0.0110968, 0.01711575, 0.01547353, 0.01060664, 0.00719057, 0.00948335, 0.00902496, 0.01881978, 0.01516909, 0.00998971, 0.00788173, 0.00921358, 0.01094559, 0.01859145, 0.01368325, 0.00909415, 0.00804652, 0.00814814, 0.01019935, 0.0178256, 0.01495068, 0.01138947, 0.0102174, 0.00883533, 0.01316829, 0.02267855, 0.02398381, 0.01425367, 0.01463515, 0.01103503, 0.01469242, 0.02458273, 0.02410197, 0.01207265, 0.01116402, 0.00897841, 0.01358265, 0.02688812, 0.01953388, 0.01145427, 0.01012901, 0.00922001, 0.01338722, 0.02518378, 0.01819034, 0.01059357, 0.01133779, 0.00866212, 0.0151781, 0.02428549, 0.01497914, 0.01295407, 0.01213265, 0.00855936, 0.01288722, 0.02174535, 0.01329873, 0.0138769, 0.01458087, 0.00856842, 0.01223461, 0.01946506, 0.01220396, 0.01471533, 0.01631094, 0.00743693, 0.01337616, 0.02141126, 0.01421866, 0.01354642, 0.01080448, 0.00809412, 0.01520953, 0.02672538, 0.01869611, 0.01930587, 0.01116743, 0.00820163, 0.01525651, 0.02975883, 0.02001214, 0.01587865, 0.01217148, 0.00961964, 0.01305076, 0.02865932, 0.01859647, 0.01534958, 0.0138238, 0.0097534, 0.01491658, 0.02478999, 0.01921847, 0.01645218, 0.0124553, 0.00890576, 0.01899396, 0.01652649, 0.02425406, 0.02244522, 0.01155624, 0.00796021, 0.01590526, 0.02776099, 0.0427575, 0.03526311, 0.0236901, 0.01279299, 0.02694428, 0.02602417, 0.02623332, 0.01984603, 0.01251236, 0.01066911, 0.01599171, 0.02224494, 0.02353253, 0.01600749, 0.01105503, 0.01160898, 0.02114872, 0.02793283, 0.05099306, 0.03588409, 0.01188073, 0.01170934, 0.03593209, 0.02815168, 0.05430344, 0.05829542, 0.02842813, 0.03278983, 0.04494214, 0.02937659, 0.05556905, 0.05308436, 0.02144616, 0.01201556, 0.04846001, 0.03086443, 0.05948468, 0.06314088, 0.03045285, 0.01595453, 0.04685973, 0.03852165, 0.05521472, 0.02470506, 0.02132246, 0.01876136, 0.03287792, 0.0415528, 0.03156459, 0.02107706, 0.01461378, 0.01974159, 0.0369959, 0.03668418, 0.0350973, 0.02181033, 0.01435159, 0.0163128, 0.03334413, 0.04707191, 0.04319721, 0.02914558, 0.01687547, 0.01330257, 0.03439123, 0.03777995, 0.02962871, 0.02415554, 0.01241483, 0.01154954, 0.02893755, 0.03106386, 0.04231039, 0.02302053, 0.01282779, 0.01216988, 0.02813026, 0.02924248, 0.03001145, 0.01792968, 0.01158656, 0.01392475, 0.03207905, 0.03205966, 0.03245845, 0.01954133, 0.012409, 0.01633129, 0.02832505, 0.03084663, 0.0242471, 0.02341274, 0.01076098, 0.01392082, 0.03379656, 0.03969662, 0.02952426, 0.02085651, 0.01568368, 0.02229434, 0.03844257, 0.02775137, 0.02062879, 0.01260165, 0.01772523, 0.00979809, 0.017826, 0.02962247, 0.01460398, 0.02969179, 0.01940901, 0.00945266, 0.01808462, 0.02685498, 0.01760093, 0.03001394, 0.01756533, 0.01120375, 0.02247407, 0.03437065, 0.05948457, 0.05794992, 0.03260352, 0.02251348, 0.03853248, 0.04186064, 0.0647503, 0.07102077, 0.03299749, 0.01923725, 0.02250244, 0.04360581, 0.03317184, 0.05636596, 0.03179668, 0.04308659, 0.02506616, 0.03556433, 0.04373072, 0.06517188, 0.03112923, 0.03607202, 0.03817745, 0.04115552, 0.0534844, 0.09613431, 0.06468948, 0.05414879, 0.04803368, 0.04157294, 0.06518205, 0.08174025, 0.05273505, 0.05315637, 0.04603564, 0.04351105, 0.06707529, 0.0811136, 0.05751532, 0.03514236, 0.05455629, 0.05974011, 0.09772343, 0.10075093, 0.05980615, 0.05236533, 0.05535889, 0.05626958, 0.09164572, 0.10308293, 0.0566466, 0.03952182, 0.0545029, 0.04781119, 0.05737591, 0.07530019, 0.04978555, 0.05169862, 0.06606679, 0.05600117, 0.07898108, 0.08564212, 0.08629169, 0.07602792, 0.09685745, 0.05617168, 0.11428046, 0.06587791, 0.08658341, 0.07071266, 0.05916171, 0.07295007, 0.07818992, 0.08409666, 0.05318322, 0.05608068, 0.05696802, 0.0538903, 0.06041954, 0.08642715, 0.0469466, 0.04541569, 0.0623973, 0.05135496, 0.07115241, 0.06884237, 0.03748669, 0.04918858, 0.05201159, 0.07906089, 0.07623895, 0.04899224, 0.0407606, 0.02277389, 0.06273349, 0.05297828, 0.04362496, 0.07467156, 0.04729924, 0.02134872, 0.02984617, 0.0415334, 0.02040574, 0.01817961, 0.03168246, 0.04176222, 0.06891351, 0.04073973, 0.03766034, 0.0737457, 0.03439444, 0.04244721, 0.04784321, 0.04411457, 0.05127193, 0.09789325, 0.05523794, 0.06297491, 0.07209887, 0.05755734, 0.05279224, 0.08159821, 0.03887387, 0.06448588, 0.06001772, 0.05623798, 0.05112017, 0.09822372, 0.04331346, 0.0579504, 0.05451735, 0.07372225, 0.05794208, 0.0974187, 0.04486448, 0.05912091, 0.06953745, 0.06468063, 0.0354841, 0.0451839, 0.05753616, 0.05815047, 0.08011437, 0.05971995, 0.03133981, 0.04249791, 0.05709537, 0.04200643, 0.08267843, 0.06677502, 0.05680097, 0.11602873, 0.09150167, 0.05477691, 0.11966966, 0.07773531, 0.02320383, 0.0386296, 0.05269421, 0.00911204, 0.09982149, 0.08017345, 0.03180438, 0.08146672, 0.06254277, 0.02227869, 0.02398488, 0.03347544, 0.02554859, 0.02841035, 0.02428807, 0.02127261, 0.03980862, 0.03433357, 0.04132672, 0.03139333, 0.01783851, 0.00557751, 0.03793091, 0.02943674, 0.0224658, 0.01733726, 0.01285392, 0.00454464, 0.03889755, 0.01802902, 0.01826983, 0.0189471, 0.01275166, 0.00465158, 0.05078322, 0.02724205, 0.02398809, 0.02201453, 0.01475165, 0.00651333, 0.0373235, 0.03527463, 0.03172384, 0.0220013, 0.01819547, 0.0048596, 0.03947788, 0.03519883, 0.025811, 0.01462898, 0.01112561, 0.00470506, 0.03002182, 0.02933788, 0.02252467, 0.01682415, 0.01043347, 0.00497392, 0.02923967, 0.02449443, 0.02036666, 0.01452267, 0.01044875, 0.0053963, 0.01926642, 0.01634249, 0.0175698, 0.01371812, 0.01239768, 0.00471626, 0.0193855, 0.02049256, 0.01681829, 0.01189004, 0.0114946, 0.00456849, 0.01741283, 0.02072392, 0.01521037, 0.01075511, 0.01074844, 0.00439783, 0.02196038, 0.01933157, 0.01168556, 0.00867932, 0.00885957, 0.00385146, 0.02140693, 0.01670573, 0.0097183, 0.0118535, 0.00764763, 0.00374245, 0.01493134, 0.00845125, 0.0086508, 0.01382974, 0.00645479, 0.00327674, 0.01877385, 0.01366096, 0.00990587, 0.01080883, 0.00884817, 0.00324273, 0.02219342, 0.01275272, 0.00903466, 0.00906598, 0.00885336, 0.00369431, 0.01958088, 0.01254562, 0.01096606, 0.00924134, 0.00853493, 0.00353635, 0.02323178, 0.01129614, 0.01012028, 0.00905512, 0.00947328, 0.00690383, 0.02171351, 0.01698494, 0.00962486, 0.0074806, 0.0077411, 0.00416048, 0.01138644, 0.01243134, 0.01129704, 0.00716749, 0.00683278, 0.00450209, 0.00836594, 0.01031406, 0.01044235, 0.00720135, 0.00726909, 0.00445187, 0.00955261, 0.01051825, 0.00888264, 0.00798241, 0.00660197, 0.00518891, 0.01052546, 0.0099644, 0.00922267, 0.01206059, 0.01093802, 0.0058606, 0.01832101, 0.01139307, 0.0072024, 0.00824005, 0.00587402, 0.00560859, 0.00919757, 0.00972307, 0.00727709, 0.00762932, 0.00442341, 0.00431703, 0.00794264, 0.0127409, 0.00838452, 0.00659876, 0.00412862, 0.00308853, 0.00757362, 0.01130753, 0.007851, 0.0079491, 0.00612069, 0.00387576, 0.00976709, 0.01484537, 0.00947353, 0.00826737, 0.00623143, 0.00439982, 0.01079828, 0.01965841, 0.01209443, 0.01176706, 0.00660137, 0.0060454, 0.01555026, 0.02672123, 0.01514657, 0.01285912, 0.00861991, 0.00986737, 0.01744997, 0.02537352, 0.01177633, 0.01149856, 0.00930293, 0.00521261, 0.01749004, 0.021672, 0.01133371, 0.01000001, 0.00723409, 0.00433858, 0.0139648, 0.01287202, 0.00696267, 0.00929638, 0.00709501, 0.00413035, 0.01800165, 0.01219817, 0.00756684, 0.00846728, 0.005911, 0.00345333, 0.01461755, 0.01364421, 0.0078273, 0.00791147, 0.00521915, 0.00399102, 0.01557124, 0.01515095, 0.0087063, 0.00762767, 0.00488717, 0.00367695, 0.01542712, 0.01443678, 0.00986461, 0.00727584, 0.0057697, 0.00288926, 0.01235792, 0.01252224, 0.00714692, 0.0062261, 0.00555675, 0.00244956, 0.00959675, 0.00885876, 0.00725273, 0.00599091, 0.00556347, 0.00373765, 0.01134321, 0.00912514, 0.00881058, 0.00625903, 0.00677432, 0.00416089, 0.01095735, 0.00883819, 0.0086387, 0.00505128, 0.00502249, 0.00417817, 0.00846012, 0.01159619, 0.00834075, 0.0067065, 0.00503076, 0.0062821, 0.00929286, 0.01384616, 0.00910395, 0.00732185, 0.00521081, 0.00409251, 0.00834534, 0.01077612, 0.00745312, 0.00599968, 0.00535089, 0.00327367, 0.00932683, 0.0112483, 0.00941993, 0.00757118, 0.00527487, 0.00285937, 0.01043981, 0.01102077, 0.01019406, 0.008632, 0.0124103, 0.00491466, 0.01444835, 0.02960436, 0.02184114, 0.01441107, 0.02934485, 0.0093098, 0.02266131, 0.02577836, 0.0215464, 0.01531712, 0.0175011, 0.00796282, 0.02022922, 0.01919185, 0.01520203, 0.01072244, 0.01423713, 0.00423804, 0.01839643, 0.01958216, 0.01629519, 0.00963967, 0.01518634, 0.00432412, 0.01286967, 0.0140393, 0.01255381, 0.00841491, 0.01261679, 0.00557288, 0.01259622, 0.01303416, 0.01692327, 0.00731756, 0.01545786, 0.00476603, 0.01156432, 0.01780723, 0.01514914, 0.00816604, 0.01801988, 0.0050919, 0.01348304, 0.01883419, 0.01515829, 0.00758472, 0.01147619, 0.00410314, 0.01302924, 0.01416593, 0.01468162, 0.00796718, 0.01879583, 0.00418584, 0.01741709, 0.01634381, 0.01626214, 0.00816493, 0.01025255, 0.00278302, 0.01133539, 0.01089163, 0.00906301, 0.00553144, 0.01042909, 0.00248266, 0.01447543, 0.01073638, 0.00995136, 0.00604518, 0.01293405, 0.00314908, 0.01701749, 0.01108088, 0.01008674, 0.00609637, 0.00980953, 0.00314387, 0.01133555, 0.01056891, 0.00917945, 0.00593591, 0.0070455, 0.00269418, 0.01269831, 0.00883069, 0.00746307, 0.00447929, 0.00627593, 0.00225817, 0.01139919, 0.00809765, 0.00652387, 0.00453074, 0.00664341, 0.00177525, 0.00920157, 0.00634386, 0.00562666, 0.00384683, 0.00645946, 0.00194075, 0.00643985, 0.00606344, 0.00499773, 0.00329103, 0.00417802, 0.00191386, 0.00594116, 0.00495121, 0.00571462, 0.00340462, 0.00404795, 0.00175202, 0.00574497, 0.00574407, 0.00452492, 0.00311997, 0.00465555, 0.00203659, 0.00812121, 0.00740219, 0.00533234, 0.00411548, 0.01153898, 0.00252317, 0.01128389, 0.01209018, 0.00553808, 0.00545341, 0.00824389, 0.00199985, 0.00899888, 0.00675351, 0.00464008, 0.00504574, 0.00972278, 0.00186696, 0.00851979, 0.00766564, 0.00602657, 0.00469165, 0.01135935, 0.00270004, 0.0093392, 0.00895113, 0.00828186, 0.00651115, 0.0096006, 0.00240919, 0.00767539, 0.00770648, 0.00755026, 0.00447077, 0.01373624, 0.00216481, 0.0058332, 0.00626945, 0.00650508, 0.00419893, 0.00853201, 0.00241918, 0.01073582, 0.00904379, 0.00793396, 0.00728118, 0.00846633, 0.00250139, 0.01055364, 0.01038711, 0.00607839, 0.00481052, 0.00666717, 0.00214415, 0.00860769, 0.01787775, 0.00676867, 0.01069246, 0.01279212, 0.0029956, 0.00905778, 0.02685937, 0.0073232, 0.00765791, 0.00701417, 0.00201625, 0.00736197, 0.01119182, 0.00776964, 0.00714259, 0.01021599, 0.00258756, 0.01095074, 0.01524231, 0.00877681, 0.01367762, 0.01157857, 0.00471427, 0.01603241, 0.01408357, 0.00917276, 0.01581072, 0.01029012, 0.00287731, 0.01518622, 0.00936107, 0.00586044, 0.00672916, 0.01099818, 0.00254702, 0.01126248, 0.00979654, 0.00589741, 0.01196786, 0.01347818, 0.00385844, 0.01454058, 0.00665919, 0.00497993, 0.00763425, 0.01089302, 0.0026025, 0.00840875, 0.00950564, 0.00530971, 0.00624076, 0.00730908, 0.00353371, 0.00850425, 0.00820887, 0.00490257, 0.00644124, 0.00823745, 0.00261918, 0.00916314, 0.00801946, 0.00537826, 0.00706568, 0.00996115, 0.00300148, 0.01775868, 0.01075864, 0.00811239, 0.00762027, 0.01574026, 0.00242895, 0.01930558, 0.01237367, 0.00712086, 0.00716826, 0.01251201, 0.00205363, 0.0129601, 0.01279448, 0.00846302, 0.00807702, 0.01343679, 0.00322009, 0.01927119, 0.01840472, 0.00777112, 0.00744532, 0.01074459, 0.00374836, 0.0152285, 0.01075338, 0.0055589, 0.00505313, 0.00912174, 0.00245928, 0.0107969, 0.00466083, 0.00449998, 0.00439568, 0.00776073, 0.00265617, 0.00917192, 0.00491577, 0.00626232, 0.00587417, 0.0099621, 0.00344623, 0.01397751, 0.00756755, 0.00601262, 0.00563941, 0.01137485, 0.00315079, 0.01369196, 0.01046087, 0.00735228, 0.00553964, 0.0114945, 0.00271675, 0.0109632, 0.00727, 0.00713156, 0.00694682, 0.01163059, 0.00312862, 0.01579017, 0.00932644, 0.00716339, 0.00713455, 0.0119986, 0.00294355, 0.01098486, 0.0093327, 0.00540513, 0.00692749, 0.01219998, 0.00345317, 0.01072603, 0.01150078, 0.00548232, 0.00577416, 0.01007695, 0.00313142, 0.00759371, 0.00923332, 0.00520047, 0.00430523, 0.00819278, 0.00220913, 0.0057094, 0.00808084, 0.00475213, 0.00410063, 0.00738981, 0.00240883, 0.00887992, 0.00745839, 0.00494235, 0.00432084, 0.00819805, 0.0025064, 0.00987166, 0.00507952, 0.00412585, 0.00403917, 0.00646961, 0.00270201, 0.00686366, 0.00467129, 0.00371415, 0.00385864, 0.00598315, 0.00290442, 0.00844248, 0.00441806, 0.00407224, 0.0040402, 0.00805059, 0.00341511, 0.01110892, 0.00792967, 0.006196, 0.00517592, 0.00858729, 0.00357803, 0.0114158, 0.00648003, 0.00528365, 0.00366821, 0.0062683, 0.00245328, 0.00641211, 0.00378327, 0.00311865, 0.00259609, 0.00504089, 0.00177387, 0.00454078, 0.00333343, 0.00326586, 0.00264048, 0.00456215, 0.00180923, 0.00396178, 0.00340636, 0.00329246, 0.00254933, 0.00513651, 0.00232213, 0.00464818, 0.00426568, 0.00340232, 0.00337865, 0.00555762, 0.00303018, 0.00594736, 0.00609139, 0.00443257, 0.00381155, 0.00609986, 0.00252, 0.00699779, 0.00479912, 0.00432571, 0.00435678, 0.00864463, 0.00236161, 0.00752528, 0.00557708, 0.00485754, 0.00512124, 0.00817153, 0.00259172, 0.00639731, 0.00498584, 0.00371257, 0.00390363, 0.00787821, 0.00188409, 0.005624, 0.00460486, 0.00399221, 0.00512807, 0.00821449, 0.00621486, 0.00810617, 0.01025506, 0.00359722, 0.00830152, 0.0143992, 0.0139687, 0.00931972, 0.01851164, 0.00994139, 0.00560543, 0.00839565, 0.00863303, 0.00755822, 0.00983299, 0.01426711, 0.01678622, 0.02565715, 0.03374964, 0.02357244, 0.04470946, 0.04467571, 0.04317912, 0.03785253, 0.03753623, 0.03448895, 0.05119959, 0.05149871, 0.04489893, 0.03833393, 0.0302719, 0.04074859, 0.0449156, 0.05904581, 0.04613854, 0.03793201, 0.03388728, 0.04761823, 0.04040104, 0.05147756, 0.04758366, 0.03514878, 0.03915814, 0.04866966, 0.03909733, 0.04615271, 0.0446458, 0.04122786, 0.04880636, 0.06628717, 0.05132772, 0.05014563, 0.05176862, 0.03958065, 0.04550019, 0.07808533, 0.04968774, 0.05905025, 0.060358, 0.04235901, 0.04186246, 0.07835112, 0.05489733, 0.06314693, 0.07228572, 0.05793729, 0.0436108, 0.06413911, 0.05548028, 0.06911932, 0.0614379, 0.05493291, 0.05546077, 0.06243434, 0.06688249, 0.06391256, 0.07147052, 0.06313387, 0.06315484, 0.07607444, 0.04491069, 0.05529279, 0.0613887, 0.05194177, 0.04160608, 0.07176977, 0.0513726, 0.04914469, 0.04762122, 0.04790822, 0.03858763, 0.06834228, 0.04283312, 0.02860309, 0.03992542, 0.01990648, 0.0296121, 0.03209862, 0.0162808, 0.01264288, 0.02432594, 0.01093694, 0.01246337, 0.01453906, 0.00906338, 0.00837265, 0.01806734, 0.01180902, 0.00934919, 0.01033029, 0.0076448, 0.0049491, 0.01368624, 0.01153593, 0.00774126, 0.0128734, 0.00852351, 0.00944032, 0.01189483, 0.00831368, 0.00609868, 0.01201045, 0.00692931, 0.00429075, 0.01205438, 0.00802374, 0.00966881, 0.01683916, 0.00818186, 0.00377284, 0.01062504, 0.00940553, 0.00938982, 0.01953215, 0.01069701, 0.00662471, 0.01276313, 0.00677295, 0.00805946, 0.01158914, 0.00660092, 0.0058925, 0.01184896, 0.00635723, 0.00778135, 0.00724323, 0.00899745, 0.0112878, 0.01378043, 0.00547976, 0.00652529, 0.00806419, 0.00839816, 0.0088247, 0.0101044, 0.0046939, 0.00573463, 0.00747098, 0.00644017, 0.00866047, 0.01459661, 0.00431811, 0.00508397, 0.01036569, 0.00738517, 0.00736224, 0.00938594, 0.0040708, 0.00583951, 0.01018007, 0.00762164, 0.00942038, 0.01104753, 0.00614093, 0.00654421, 0.01081152, 0.00844567, 0.00698374, 0.0111888, 0.00480085, 0.00525793, 0.01140329, 0.00924163, 0.00726703, 0.0099559, 0.00567969, 0.00479904, 0.00964774, 0.01003392, 0.00482239, 0.00964447, 0.00641299, 0.0049152, 0.01055066, 0.01188645, 0.0049109, 0.00632767, 0.00359388, 0.005761, 0.00770422, 0.01085552, 0.00472123, 0.00962081, 0.00633681, 0.0046015, 0.00599746, 0.00821929, 0.00528689, 0.00732596, 0.00601187, 0.00464243, 0.00675462, 0.00905846, 0.00491179, 0.00957463, 0.00652688, 0.00441969, 0.00748275, 0.00863735, 0.0049397, 0.00937895, 0.00674822, 0.00502961, 0.00667373, 0.00777884, 0.00464275, 0.00904828, 0.00763552, 0.00517395, 0.00765217, 0.00873173, 0.00613291, 0.01162529, 0.00799225, 0.00514447, 0.00798693, 0.00889776, 0.00691861, 0.01292195, 0.01125753, 0.00531583, 0.00841544, 0.01016084, 0.00651156, 0.01619354, 0.00832925, 0.00539412, 0.00978878, 0.01092424, 0.00741497, 0.01498402, 0.00790078, 0.00612531, 0.01004889, 0.00720216, 0.00550383, 0.01139228, 0.00923774, 0.00581217, 0.00889923, 0.00756629, 0.00385877, 0.00958058, 0.00786574, 0.00531085, 0.00627636, 0.00578643, 0.00409329, 0.00955007, 0.0081157, 0.00661812, 0.00915422, 0.00977101, 0.00729417, 0.01260879, 0.01186699, 0.00709224, 0.00806776, 0.00739379, 0.00581764, 0.01077647, 0.01060546, 0.0054036, 0.00590519, 0.00519333, 0.00343933, 0.00876611, 0.00859454, 0.00479503, 0.00589637, 0.00572225, 0.00402308, 0.00894694, 0.00868298, 0.00571665, 0.00661611, 0.00630892, 0.00449366, 0.00799044, 0.00674173, 0.00554467, 0.00590146, 0.0062135, 0.00419997, 0.00705598, 0.00619479, 0.00547704, 0.00587917, 0.00453652, 0.00430177, 0.00853986, 0.00657085, 0.00509983, 0.00646559, 0.00436329, 0.00359849, 0.00836414, 0.0057274, 0.00537927, 0.00576018, 0.00419052, 0.00354517, 0.00778389, 0.00535148, 0.00491756, 0.0057269, 0.00453207, 0.00393871, 0.0074522, 0.00623565, 0.00371144, 0.00517202, 0.00506589, 0.00446483, 0.00781098, 0.00732339, 0.00519443, 0.00685949, 0.00687835, 0.00382222, 0.00578712, 0.00655846, 0.00406627, 0.00383196, 0.00420154, 0.00227526, 0.00398505, 0.00441832, 0.00348764, 0.00384074, 0.0044047, 0.00203661, 0.00274891, 0.00441452, 0.00268602, 0.00406585, 0.00604369, 0.00325064, 0.0039654, 0.0045504, 0.00267457, 0.00507024, 0.0053223, 0.00376789, 0.00617859, 0.00490945, 0.00313622, 0.00450248, 0.00443601, 0.00345052, 0.00838143, 0.00497593, 0.00434302, 0.00600568, 0.0047049, 0.00378605, 0.00340237, 0.00424492, 0.00343348, 0.00591925, 0.0049723, 0.00453951, 0.00332026, 0.00742679, 0.0125006, 0.02326785, 0.01982227, 0.02127836, 0.01662222, 0.01445761, 0.01978532, 0.00760268, 0.01098648, 0.01471141, 0.01515953, 0.01702036, 0.01843322, 0.01147524, 0.00732824, 0.00903524, 0.01515508, 0.01758459, 0.01801874, 0.01363326, 0.01182161, 0.00710639, 0.01258952, 0.0143916, 0.02185427, 0.01328907, 0.01149629, 0.01432107, 0.01887524, 0.01696788, 0.01681446, 0.01317295, 0.00874048, 0.0087687, 0.01021316, 0.00897571, 0.01361811, 0.01005476, 0.01222034, 0.00960584, 0.01413959, 0.02497839, 0.01815601, 0.02023735, 0.01617225, 0.02179374, 0.02767093, 0.04602315, 0.02933035, 0.02591967, 0.01782148, 0.02725056, 0.02818868, 0.05367139, 0.0234555, 0.02271334, 0.01969795, 0.02075509, 0.02056446, 0.04858491, 0.02519079, 0.02312941, 0.01995028, 0.03256146, 0.03819866, 0.06045603, 0.02873662, 0.02628747, 0.02116571, 0.02624039, 0.03143714, 0.05604858, 0.02709055, 0.02350895, 0.02336964, 0.01967537, 0.02025804, 0.03633285, 0.02246764, 0.01885554, 0.02500178, 0.02469684, 0.02210383, 0.03623027, 0.02984346, 0.01990104, 0.02570504, 0.02096918, 0.02340242, 0.03146546, 0.02552269, 0.03113077, 0.02294766, 0.02665726, 0.03048781, 0.03538821, 0.03319961, 0.04028666, 0.04629514, 0.05332508, 0.03428788, 0.03776346, 0.02286698, 0.02694875, 0.01987305, 0.02985894, 0.02305654, 0.02773568, 0.01827765, 0.02856339, 0.02396485, 0.02971686, 0.02332297, 0.03094014, 0.0199222, 0.02939801, 0.03114314, 0.0349589, 0.02049982, 0.02540259, 0.01768859, 0.02409587, 0.03068425, 0.03765317, 0.02533597, 0.03249066, 0.01958935, 0.02686671, 0.03142747, 0.03732189, 0.02959997, 0.03976844, 0.02427145, 0.02435266, 0.03317643, 0.02645672, 0.0333126, 0.03372799, 0.02292074, 0.02342884, 0.04340728, 0.02940626, 0.03683706, 0.03863313, 0.02424788, 0.02109113, 0.03412862, 0.03060994, 0.0389743, 0.04398179, 0.0280369, 0.02693328, 0.03328091, 0.04213709, 0.05281858, 0.05571815, 0.03754479, 0.03759123, 0.03561338, 0.03693764, 0.0441477, 0.04335423, 0.02879584, 0.0422559, 0.03905267, 0.03126697, 0.04383775, 0.04790116, 0.03522102, 0.0465792, 0.031966, 0.03279817, 0.04787453, 0.04481033, 0.03401762, 0.04224413, 0.03082201, 0.04957195, 0.04125558, 0.03996499, 0.03816679, 0.04368788, 0.02953668, 0.04668702, 0.0443301, 0.05378928, 0.0396113, 0.05402756, 0.03908139, 0.04746317, 0.04645406, 0.05777378, 0.03704794, 0.02676308, 0.03626334, 0.04209901, 0.04962191, 0.06371448, 0.03744516, 0.0477876, 0.03128939, 0.03726098, 0.04041468, 0.05206221, 0.03523308, 0.0419325, 0.02903035, 0.04401404, 0.04616791, 0.0523284, 0.03666291, 0.04153849, 0.04359227, 0.05219801, 0.06145974, 0.05428663, 0.03221564, 0.04107493, 0.0364854, 0.05964702, 0.04993961, 0.04205858, 0.03195645, 0.06563194, 0.04051043, 0.05638854, 0.04646097, 0.0428986, 0.03035643, 0.04711097, 0.04517172, 0.05762486, 0.05527001, 0.05299094, 0.03464448, 0.04305733, 0.04539121, 0.05922991, 0.05978606, 0.05721472, 0.03340195, 0.04137841, 0.04546323, 0.04830902, 0.04743283, 0.0508661, 0.02469967, 0.03909257, 0.04282742, 0.03932923, 0.03880867, 0.04604232, 0.02326323, 0.03561924, 0.04250237, 0.03543235, 0.03470419, 0.04083332, 0.0217378, 0.03580745, 0.03826074, 0.0329753, 0.03718639, 0.03889468, 0.01895633, 0.03414729, 0.04291717, 0.03313432, 0.03635857, 0.03143941, 0.01642816, 0.02777139, 0.02972789, 0.02442853, 0.02474524, 0.02261887, 0.0143054, 0.02212466, 0.03601928, 0.02573423, 0.03069783, 0.02331107, 0.01301249, 0.01827908, 0.02763496, 0.01905251, 0.01795444, 0.01421754, 0.00953163, 0.01175838, 0.02411789, 0.01424199, 0.01192163, 0.0105808, 0.00909435, 0.01431047, 0.02667102, 0.01489803, 0.01246718, 0.01542712, 0.01019308, 0.01445522, 0.02562913, 0.01208756, 0.00991328, 0.0100795, 0.00867385, 0.01209588, 0.02630647, 0.00967117, 0.00784454, 0.01013993, 0.00813011, 0.00921141, 0.02113669, 0.00688566, 0.00565104, 0.00738466, 0.00588569, 0.00685681, 0.01722869, 0.00591997, 0.00482133, 0.00760045, 0.00537546, 0.00633393, 0.01959757, 0.0070709, 0.00610048, 0.00578243, 0.00517743, 0.00714573, 0.02365989, 0.00669866, 0.00981537, 0.01129698, 0.00680164, 0.00635173, 0.0249825, 0.00751887, 0.00909628, 0.00890952, 0.0057913, 0.00579554, 0.02517837, 0.00580068, 0.00791158, 0.00950344, 0.00607797, 0.00508279, 0.02315674, 0.00421043, 0.00730261, 0.0070785, 0.00793248, 0.00579497, 0.03278217, 0.00755072, 0.01103334, 0.0111771, 0.01008479, 0.00611912, 0.02490743, 0.00802263, 0.00717371, 0.01378928, 0.01040702, 0.00570823, 0.02646035, 0.00631168, 0.00837688, 0.00709247, 0.00667241, 0.00405518, 0.02927659, 0.00445491, 0.00624941, 0.00633367, 0.00450427, 0.0037375, 0.02769254, 0.00825114, 0.00555301, 0.01016378, 0.01015637, 0.00515062, 0.02289937, 0.00684783, 0.00602125, 0.00803486, 0.00723561, 0.00349199, 0.02301048, 0.00845048, 0.00446906, 0.00913648, 0.00830096, 0.00415901, 0.02696357, 0.00544724, 0.00572015, 0.01022364, 0.01013575, 0.0050112, 0.02140014, 0.00496936, 0.00456677, 0.01017657, 0.01124257, 0.00453445, 0.01991421, 0.0040129, 0.00470592, 0.00853047, 0.01080211, 0.00539583, 0.02084583, 0.00533273, 0.0050567, 0.00837459, 0.00955114, 0.00460857, 0.02307191, 0.00441096, 0.00473693, 0.00736813, 0.00771875, 0.00466119, 0.02254191, 0.00352745, 0.00412611, 0.00730769, 0.00447154, 0.00361893, 0.01686399, 0.00356596, 0.00263034, 0.00369198, 0.00611706, 0.0066221, 0.01408009, 0.00662943, 0.00570314, 0.0052833, 0.00673035, 0.00543076, 0.01231989, 0.00560957, 0.00353662, 0.00391406, 0.00705232, 0.00564929, 0.01226367, 0.00517583, 0.00498222, 0.004841, 0.0071861, 0.00800922, 0.01698014, 0.00779237, 0.00589209, 0.009496, 0.0109668, 0.00962244, 0.0206298, 0.00610011, 0.00472547, 0.00677507, 0.00905867, 0.00695784, 0.02132354, 0.00470772, 0.0040052, 0.00801758, 0.00911071, 0.00648674, 0.01764431, 0.0039934, 0.00350284, 0.00698871, 0.00977324, 0.0088209, 0.02048249, 0.00435534, 0.00347823, 0.00848716, 0.01236657, 0.00831066, 0.02027895, 0.00594904, 0.00400684, 0.01098027, 0.01145531, 0.00775974, 0.02283413, 0.00428963, 0.00367564, 0.00908629, 0.01260611, 0.00796785, 0.02090202, 0.00467488, 0.00329531, 0.01159292, 0.0175986, 0.00856619, 0.02366424, 0.00584449, 0.00455305, 0.01161952, 0.01394527, 0.00756146, 0.0171375, 0.00602092, 0.00406785, 0.00907596, 0.01384067, 0.00775333, 0.02093596, 0.00626916, 0.00438715, 0.00985951, 0.01425276, 0.00843451, 0.02287037, 0.00609152, 0.00460892, 0.01048698, 0.01400687, 0.00872833, 0.01873044, 0.00575975, 0.00401933, 0.00730406, 0.01245354, 0.00707404, 0.02135358, 0.00491761, 0.00377606, 0.00722785, 0.01015654, 0.00826581, 0.02198621, 0.00575269, 0.00359301, 0.00715409, 0.0110199, 0.00784302, 0.02211528, 0.00455182, 0.00348277, 0.00663213, 0.01133334, 0.00669959, 0.0181088, 0.00543982, 0.00419014, 0.00925352, 0.01113608, 0.00776905, 0.01617302, 0.00698311, 0.00450788, 0.008666, 0.01292483, 0.00724601, 0.01717481, 0.00737895, 0.00440838, 0.00967802, 0.01465806, 0.00706041, 0.02172978, 0.0089068, 0.00639319, 0.0153653, 0.01768894, 0.00889825, 0.018458, 0.00959119, 0.00642983, 0.01186588, 0.01244628, 0.00889741, 0.01368764, 0.00869255, 0.0069113, 0.01091665, 0.01215999, 0.00735769, 0.01344437, 0.00749609, 0.00594467, 0.01116748, 0.01091013, 0.00540635, 0.01233209, 0.00620075, 0.00612898, 0.01158926, 0.01247472, 0.00608845, 0.0160868, 0.00944931, 0.00446709, 0.00917489, 0.01275121, 0.00568487, 0.01440254, 0.00766145, 0.00591083, 0.01060917, 0.01004137, 0.0071673, 0.0115216, 0.00807129, 0.00779574, 0.0118145, 0.01189972, 0.0085052, 0.01299956, 0.00932567, 0.00775079, 0.01082495, 0.01323655, 0.00919488, 0.01802631, 0.00963074, 0.00701004, 0.01330687, 0.01512977, 0.00947431, 0.0190773, 0.01061515, 0.00841681, 0.0128704, 0.01493292, 0.00921696, 0.01308995, 0.00940872, 0.00660063, 0.01082893, 0.01383222, 0.0092296, 0.0168575, 0.00944487, 0.00696975, 0.01146767, 0.01328284, 0.00852154, 0.01443081, 0.00739495, 0.00605281, 0.01033486, 0.01229956, 0.00870381, 0.01323725, 0.00761069, 0.00485297, 0.00649571, 0.00696492, 0.00624515, 0.01072689, 0.00770584]
},
"intron":
[truncated: 1,517,272 more chars]
