# Supplementary material for: Systematic contextual biases in SegmentNT potentially relevant to other nucleotide transformer models
Source: bioRxiv. 2026 May 4:2025.04.09.647946. Preprint. [Version 2] doi: 10.1101/2025.04.09.647946 (PMC13174627; doi:10.1101/2025.04.09.647946)
Supplement: Supplement 3 [file media-3.zip › Supplementary_data/segmentNT_additional_genes/first_middle_last_wfdc5_nt_output_4096.txt]

{
"protein_coding_gene":
{"first": [0.5609144, 0.558002532, 0.874174774, 0.77244675, 0.59426504, 0.8558302, 0.6069116, 0.6473033, 0.8686666, 0.78025997, 0.7019369, 0.9064162, 0.7283706, 0.7853179, 0.928092, 0.84735316, 0.80452186, 0.91625524, 0.8061917, 0.864710987, 0.92578721, 0.8456872, 0.7991386, 0.89011467, 0.7758831, 0.873823822, 0.887115359, 0.84794515, 0.79956543, 0.9276784, 0.7723743, 0.8306707, 0.9493794, 0.90747607, 0.82620853, 0.93035465, 0.77060497, 0.8459503, 0.9466034, 0.9099124, 0.8483284, 0.94670177, 0.76790065, 0.8540619, 0.9593998, 0.9165003, 0.8506945, 0.9415515, 0.7601555, 0.832554042, 0.951623976, 0.89316726, 0.8279073, 0.9260014, 0.76959777, 0.822021186, 0.935577214, 0.8866406, 0.80864966, 0.9125085, 0.8005068, 0.815292835, 0.930388927, 0.8965569, 0.82633746, 0.9107905, 0.8215084, 0.838638723, 0.916763604, 0.90298015, 0.82780945, 0.89965934, 0.80551946, 0.81936115, 0.89469552, 0.891029, 0.814241, 0.89850366, 0.7938421, 0.808501363, 0.918415129, 0.89692783, 0.8034368, 0.90395206, 0.792955, 0.818298042, 0.905297101, 0.8944577, 0.8129986, 0.90113556, 0.8088643, 0.827173173, 0.927015126, 0.8994267, 0.8082177, 0.9121097, 0.8206515, 0.856692791, 0.948344648, 0.9212531, 0.8539978, 0.9233014, 0.85012794, 0.881665587, 0.952826619, 0.92685145, 0.84749717, 0.911123, 0.8487408, 0.875812113, 0.943846524, 0.9167662, 0.85463095, 0.9208586, 0.8400897, 0.877955735, 0.956001341, 0.9197658, 0.8505315, 0.9252868, 0.860908, 0.870736003, 0.94019711, 0.9046831, 0.8512112, 0.91608584, 0.85992825, 0.86658835, 0.9281438, 0.89423066, 0.83823127, 0.91706747, 0.82087195, 0.875982583, 0.918336868, 0.8879649, 0.82065886, 0.9100132, 0.81207514, 0.879080057, 0.919766068, 0.88839823, 0.83894235, 0.90559894, 0.81329274, 0.8711716, 0.9132716, 0.88031864, 0.82941717, 0.8664323, 0.8056187, 0.8596916, 0.89703465, 0.8701094, 0.8276921, 0.8455393, 0.81606007, 0.865492, 0.89343065, 0.8782818, 0.82117605, 0.86458904, 0.83073694, 0.87608933, 0.8920403, 0.878017, 0.84822303, 0.89179933, 0.86142284, 0.90594184, 0.9205495, 0.8866494, 0.84094703, 0.89974946, 0.8407296, 0.8988687, 0.9070862, 0.88156736, 0.8428252, 0.87995154, 0.8315787, 0.88118464, 0.92271054, 0.89726156, 0.8044012, 0.8933135, 0.82125217, 0.8843388, 0.9225231, 0.90879285, 0.78987783, 0.89247125, 0.8151157, 0.8790348, 0.9046553, 0.9110374, 0.80088866, 0.8717585, 0.80173427, 0.86023027, 0.87790895, 0.9034853, 0.7778125, 0.8768177, 0.7986138, 0.861427605, 0.860145807, 0.88289815, 0.77731913, 0.84521973, 0.8047715, 0.83666897, 0.8421683, 0.8525972, 0.7930507, 0.81076205, 0.80865777, 0.8560154, 0.84993476, 0.85819894, 0.8071057, 0.824046, 0.83272856, 0.8912554, 0.85766214, 0.8699798, 0.82256824, 0.816497, 0.83743244, 0.87514776, 0.864276946, 0.8817078, 0.80392694, 0.81246734, 0.8489637, 0.88385576, 0.859635711, 0.8771303, 0.84961677, 0.7984103, 0.84074897, 0.8847545, 0.86241287, 0.8790049, 0.8633923, 0.79154843, 0.84568286, 0.8921998, 0.86355615, 0.87140894, 0.8765961, 0.81047255, 0.8498291, 0.8931577, 0.87776095, 0.8706992, 0.8790711, 0.8124844, 0.84346, 0.8744221, 0.87491685, 0.8678591, 0.86987525, 0.8060577, 0.8446501, 0.88184625, 0.8942136, 0.86702293, 0.8838586, 0.8141321, 0.8544107, 0.904404521, 0.89058876, 0.87806636, 0.8870013, 0.8188174, 0.8523009, 0.9065069, 0.89323294, 0.88462526, 0.8874744, 0.8305347, 0.85331494, 0.90294313, 0.8923282, 0.878823, 0.8773529, 0.8323443, 0.8241192, 0.885411561, 0.891700447, 0.85641646, 0.861682, 0.8361505, 0.82898086, 0.881257474, 0.892081678, 0.85415554, 0.85724497, 0.8303688, 0.8296758, 0.8940356, 0.90213746, 0.8684663, 0.8632944, 0.8362079, 0.8263477, 0.899850905, 0.899434805, 0.87307006, 0.8672994, 0.8351202, 0.8299929, 0.892792046, 0.89241153, 0.8754888, 0.85513717, 0.83080417, 0.8221408, 0.89034009, 0.893430293, 0.86061823, 0.84607357, 0.83299345, 0.8192013, 0.883229196, 0.882572889, 0.84530294, 0.82789403, 0.8260566, 0.8120359, 0.87541443, 0.8747611, 0.82791054, 0.8083823, 0.8085702, 0.8059495, 0.87508315, 0.84589374, 0.82181525, 0.7988571, 0.8201107, 0.8135424, 0.8813623, 0.8584761, 0.86731917, 0.84374, 0.8498236, 0.8380648, 0.8884006, 0.8690276, 0.87893766, 0.8379722, 0.8479385, 0.835238, 0.887387812, 0.865992606, 0.8765823, 0.819887, 0.8488618, 0.84212685, 0.895819485, 0.877973199, 0.8794901, 0.827386, 0.85604084, 0.83822525, 0.902428031, 0.884834111, 0.88596827, 0.84025, 0.8475255, 0.845051, 0.901697755, 0.889986634, 0.899969, 0.85908365, 0.8385098, 0.85489553, 0.896963954, 0.888248503, 0.89062166, 0.84239805, 0.83451426, 0.8458484, 0.895149112, 0.889709949, 0.9050333, 0.85460377, 0.86514246, 0.8476043, 0.890480995, 0.896726429, 0.90836763, 0.8554666, 0.85934484, 0.86463755, 0.897713244, 0.886347413, 0.89928466, 0.8493381, 0.86428344, 0.8712549, 0.899998605, 0.883496523, 0.8960457, 0.85494655, 0.86589634, 0.8709329, 0.909511268, 0.902376771, 0.90959716, 0.8422839, 0.86499643, 0.86922985, 0.891635358, 0.893469036, 0.90359145, 0.8465391, 0.8387993, 0.8674943, 0.883544922, 0.880307257, 0.9072052, 0.85054064, 0.8362616, 0.8753497, 0.874040484, 0.878896177, 0.91409624, 0.8534346, 0.84682786, 0.86968136, 0.878373265, 0.874468446, 0.9065552, 0.86052823, 0.84713906, 0.891257, 0.912221193, 0.900944173, 0.9060977, 0.86856425, 0.8345737, 0.8719863, 0.904527247, 0.88712126, 0.8990074, 0.86964935, 0.8605628, 0.8903809, 0.923531055, 0.90781343, 0.9152637, 0.8748196, 0.83460605, 0.8876367, 0.893845618, 0.90439266, 0.90526265, 0.8698347, 0.8286369, 0.88233596, 0.88825655, 0.89931041, 0.8971277, 0.86414665, 0.8203721, 0.85708135, 0.902760267, 0.921518922, 0.8968038, 0.8722673, 0.8272626, 0.85456574, 0.911276162, 0.938703895, 0.9192072, 0.88455933, 0.8519234, 0.86303306, 0.91018492, 0.9320485, 0.9155758, 0.8732202, 0.83720803, 0.8709173, 0.900614977, 0.924016595, 0.91631925, 0.8714764, 0.8419708, 0.8827348, 0.903375447, 0.924075425, 0.9093874, 0.86011237, 0.84119976, 0.8731148, 0.908796191, 0.926093876, 0.9056939, 0.8511174, 0.8539227, 0.8760043, 0.913129389, 0.928011656, 0.91084754, 0.85191154, 0.8539506, 0.88123035, 0.9283502, 0.9385858, 0.9231171, 0.8609727, 0.90861636, 0.91258144, 0.942177534, 0.948923945, 0.929293, 0.86321646, 0.91874444, 0.93327314, 0.94385612, 0.9405725, 0.9205587, 0.8563947, 0.89792496, 0.9209849, 0.934182346, 0.942961574, 0.9205059, 0.85993433, 0.91455543, 0.9309228, 0.934073091, 0.938654602, 0.91008824, 0.84198534, 0.90681225, 0.92531735, 0.939581096, 0.934536815, 0.91173595, 0.8587361, 0.9073348, 0.9364917, 0.947721481, 0.942452967, 0.9144196, 0.854129, 0.8789097, 0.90753555, 0.929531157, 0.940133274, 0.9217702, 0.8671221, 0.87259984, 0.9019387, 0.9219293, 0.948884845, 0.9330699, 0.9130666, 0.9537913, 0.9717309, 0.969218314, 0.976773381, 0.9652704, 0.93187165, 0.9576533, 0.97365564, 0.966441512, 0.973597765, 0.961831, 0.9276683, 0.9573441, 0.9720319, 0.961933434, 0.968513489, 0.9576478, 0.9263698, 0.96009326, 0.9717599, 0.963615239, 0.971122503, 0.96034527, 0.9262861, 0.96018535, 0.97088885, 0.963243127, 0.972656608, 0.96073735, 0.93331146, 0.9628174, 0.9752171, 0.966967821, 0.976929784, 0.96265984, 0.93599665, 0.96415174, 0.9747207, 0.970677555, 0.980482936, 0.96322423, 0.93657714, 0.96157414, 0.9741824, 0.968145728, 0.978559911, 0.9620975, 0.9375781, 0.9595023, 0.97246647, 0.96919703, 0.9791245, 0.9640703, 0.93576443, 0.96139216, 0.9708707, 0.9681492, 0.9775474, 0.96183234, 0.934094, 0.96192676, 0.9723106, 0.96590626, 0.9760158, 0.96226346, 0.92924035, 0.96158725, 0.9689302, 0.96451956, 0.972909093, 0.9571121, 0.927824, 0.9608999, 0.96955055, 0.967474103, 0.973916173, 0.9539187, 0.9336449, 0.9627084, 0.9675936, 0.966110826, 0.971205413, 0.9521258, 0.9295227, 0.95818436, 0.9627238, 0.96024555, 0.970060408, 0.9501493, 0.92978144, 0.9571959, 0.95968235, 0.9602734, 0.9676741, 0.9476093, 0.9280846, 0.9619253, 0.9654707, 0.964838266, 0.966548562, 0.9477018, 0.9295886, 0.96458334, 0.9667349, 0.968789637, 0.971215725, 0.95235753, 0.9366175, 0.96810895, 0.96618825, 0.968320966, 0.975874603, 0.9555536, 0.94027925, 0.96639633, 0.9657745, 0.969994903, 0.977474391, 0.9586087, 0.939574, 0.9656882, 0.96261233, 0.968014538, 0.970662713, 0.95736367, 0.9483409, 0.96553016, 0.963415, 0.968472779, 0.970083952, 0.95210063, 0.93644875, 0.96426874, 0.96379846, 0.964197397, 0.966977179, 0.9494854, 0.9352107, 0.9655326, 0.9656084, 0.961830258, 0.968356609, 0.9423798, 0.9345569, 0.96033406, 0.95819575, 0.9494466, 0.96548903, 0.9410069, 0.93426555, 0.95580137, 0.95298624, 0.951159775, 0.968995214, 0.9389733, 0.93305796, 0.95464045, 0.9548713, 0.953010201, 0.96351552, 0.9394161, 0.92997396, 0.953786, 0.9562889, 0.958036423, 0.96179384, 0.9397976, 0.937154, 0.9574396, 0.9632108, 0.9666705, 0.9694001, 0.94153225, 0.9383092, 0.95782036, 0.9652684, 0.962945163, 0.967751443, 0.94360757, 0.9356035, 0.9558798, 0.9643579, 0.961176395, 0.969510436, 0.94394094, 0.93252707, 0.949799, 0.9613697, 0.9588079, 0.96924734, 0.9384473, 0.9282323, 0.9538777, 0.961374, 0.95978534, 0.96955013, 0.93950456, 0.93179363, 0.9490643, 0.9616148, 0.96165127, 0.9701532, 0.9431888, 0.9289906, 0.9501135, 0.960845, 0.96059734, 0.97174406, 0.9394164, 0.9274231, 0.9455835, 0.9572135, 0.9657665, 0.97290075, 0.94601655, 0.9346143, 0.9508128, 0.9616182, 0.96851003, 0.97343516, 0.94884837, 0.93417215, 0.95353603, 0.96479535, 0.9717647, 0.9769473, 0.9558334, 0.9407954, 0.95796144, 0.9657041, 0.97321993, 0.97570497, 0.953757, 0.9403679, 0.96067864, 0.96797115, 0.97627455, 0.98017097, 0.9595316, 0.9437843, 0.9632687, 0.9667037, 0.9755636, 0.97847223, 0.9569257, 0.93677664, 0.9567074, 0.9607873, 0.9698786, 0.9679832, 0.94747764, 0.92759275, 0.95206755, 0.95932466, 0.9723516, 0.96940076, 0.95463187, 0.9289445, 0.9589059, 0.9584458, 0.9705119, 0.96719646, 0.94695365, 0.9274097, 0.95068157, 0.9552163, 0.9684751, 0.9650202, 0.9401923, 0.9237815, 0.9420674, 0.9529316, 0.9680617, 0.96332014, 0.94018334, 0.919337, 0.9403726, 0.9543644, 0.96947235, 0.96596867, 0.949422, 0.9178127, 0.935839, 0.9521945, 0.9696066, 0.96094656, 0.95062816, 0.9253272, 0.9470665, 0.95978343, 0.9742188, 0.96889627, 0.9534789, 0.92225397, 0.9407594, 0.955353, 0.9727447, 0.9638928, 0.9483593, 0.9177282, 0.94197416, 0.9606534, 0.972470641, 0.96994096, 0.9519902, 0.93027985, 0.950112, 0.96560603, 0.9777045, 0.97456545, 0.9643511, 0.9500471, 0.9565622, 0.9747312, 0.97896725, 0.97400403, 0.9666872, 0.95275974, 0.95764136, 0.9739745, 0.9773087, 0.9687111, 0.9600194, 0.9467738, 0.954898, 0.9729335, 0.97308695, 0.97214574, 0.9639457, 0.95675296, 0.959573, 0.97378415, 0.971055, 0.9722029, 0.965721, 0.9628467, 0.9601094, 0.9760923, 0.9703615, 0.97437197, 0.9686997, 0.9621986, 0.94708014, 0.975322, 0.9704794, 0.97640115, 0.9676567, 0.9525558, 0.93329513, 0.9672027, 0.95087457, 0.96420693, 0.9462473, 0.93722695, 0.9140804, 0.9439959, 0.9321902, 0.94994915, 0.9417026, 0.9316507, 0.89026994, 0.9451646, 0.9243194, 0.94310725, 0.9209721, 0.9399803, 0.88339484, 0.9332831, 0.9351058, 0.9448118, 0.9262531, 0.9212051, 0.83355623, 0.8821041, 0.8946528, 0.89927894, 0.85900164, 0.8449001, 0.7612279, 0.8424334, 0.8546582, 0.8647804, 0.8396592, 0.8561565, 0.8113985, 0.9049422, 0.90465736, 0.8762624, 0.8797408, 0.868881, 0.8270588, 0.9203126, 0.9185844, 0.90330577, 0.8868033, 0.8789005, 0.8207166, 0.9168036, 0.92223054, 0.8951591, 0.87736475, 0.8741895, 0.80064654, 0.8965719, 0.92580044, 0.88558, 0.88813835, 0.8858632, 0.78999585, 0.9024722, 0.9058383, 0.87749076, 0.8597166, 0.8660384, 0.7853115, 0.9035711, 0.896521926, 0.87572962, 0.8481887, 0.86189544, 0.7921651, 0.9045211, 0.8991358, 0.8669738, 0.8630825, 0.8778214, 0.817379, 0.9075647, 0.89342487, 0.8964392, 0.8536368, 0.87395453, 0.81971186, 0.90370977, 0.89535826, 0.8881089, 0.8395373, 0.8664748, 0.82772636, 0.8907481, 0.86219496, 0.8819512, 0.83237875, 0.847192, 0.8581896, 0.87799054, 0.84397954, 0.8785718, 0.8016591, 0.8241254, 0.85028625, 0.8638605, 0.8575641, 0.86191565, 0.8237815, 0.84008366, 0.82365483, 0.85846895, 0.8902972, 0.878527, 0.83687246, 0.82661164, 0.85411876, 0.88063866, 0.915999, 0.8824197, 0.8556834, 0.82450306, 0.88184005, 0.883028, 0.9290642, 0.9106388, 0.876549, 0.84154165, 0.8942195, 0.88952976, 0.93037176, 0.9171483, 0.8649239, 0.8648407, 0.9124724, 0.88476086, 0.9215559, 0.9050749, 0.8518226, 0.8623936, 0.88470423, 0.8636501, 0.91760135, 0.88963014, 0.8522504, 0.86201364, 0.8766847, 0.86438155, 0.93224996, 0.89487237, 0.8748141, 0.89009154, 0.90636176, 0.8734052, 0.9327599, 0.90215236, 0.8863399, 0.9030942, 0.9343507, 0.90053135, 0.9390678, 0.91248226, 0.8997327, 0.91304487, 0.9310379, 0.9048161, 0.9363612, 0.914588, 0.9065469, 0.9123347, 0.9216417, 0.88742703, 0.9281178, 0.9065068, 0.89896905, 0.9048569, 0.91311586, 0.9045935, 0.94034404, 0.9433903, 0.9264463, 0.95442, 0.9323691, 0.9376767, 0.9607004, 0.9543745, 0.94074845, 0.9529288, 0.9289913, 0.94225174, 0.9588053, 0.9509715, 0.9405581, 0.95527107, 0.9254097, 0.9476823, 0.96149915, 0.95498466, 0.94341725, 0.9609668, 0.93682295, 0.9534804, 0.9612475, 0.9531227, 0.9475863, 0.96392685, 0.9305358, 0.95312375, 0.9581048, 0.95162123, 0.9486675, 0.9659178, 0.9263401, 0.9582193, 0.9623444, 0.9502436, 0.94477075, 0.9569078, 0.9194301, 0.9562736, 0.96591437, 0.9520109, 0.9468329, 0.96125823, 0.9246424, 0.9619833, 0.9708883, 0.9528899, 0.95011467, 0.9633482, 0.9315192, 0.96594965, 0.9682635, 0.9528174, 0.95193034, 0.95946914, 0.9243971, 0.96100193, 0.9702874, 0.9468923, 0.94890225, 0.95725733, 0.9252836, 0.9598397, 0.9648101, 0.9478124, 0.9362486, 0.951876879, 0.9266864, 0.94129074, 0.96135217, 0.9502296, 0.9486385, 0.94994587, 0.945774, 0.94507515, 0.9615721, 0.96084523, 0.955381, 0.9533021, 0.9407091, 0.9185547, 0.92545843, 0.92954797, 0.92239153, 0.91816604, 0.9086744, 0.88599426, 0.88784647, 0.9192723, 0.89546186, 0.89615905, 0.94326204, 0.9147104, 0.93563646, 0.9423706, 0.95118934, 0.9059643, 0.94934916, 0.90288424, 0.92660636, 0.94071144, 0.93346244, 0.92218906, 0.9487206, 0.90851367, 0.9286943, 0.9284108, 0.92205393, 0.9118858, 0.94859034, 0.90527964, 0.9362738, 0.9486364, 0.9316143, 0.8987319, 0.94554144, 0.9158265, 0.96253765, 0.95020777, 0.95387983, 0.9044641, 0.93409514, 0.9154495, 0.9572071, 0.9394849, 0.9439419, 0.9101955, 0.93192714, 0.9211629, 0.9371678, 0.93505913, 0.9448941, 0.9176195, 0.93827003, 0.92127866, 0.9501604, 0.9399268, 0.9436363, 0.91742676, 0.9472491, 0.92917967, 0.9589408, 0.94981825, 0.95058066, 0.9263444, 0.94647926, 0.9298424, 0.9566321, 0.95177835, 0.9484586, 0.9237776, 0.9421803, 0.9316511, 0.9490439, 0.9389282, 0.93801516, 0.91636324, 0.94338334, 0.9309381, 0.9487167, 0.9355993, 0.9387171, 0.9045754, 0.918932, 0.91911286, 0.94714975, 0.9372279, 0.92410374, 0.8982666, 0.93247795, 0.9213515, 0.94915766, 0.94659626, 0.9325639, 0.9271975, 0.93849, 0.9364727, 0.95910263, 0.9478218, 0.9330164, 0.9292787, 0.942709, 0.939895, 0.95083576, 0.94341916, 0.9356099, 0.9214504, 0.9347774, 0.94820505, 0.9587876, 0.9544501, 0.9447628, 0.93668175, 0.9452779, 0.9517112, 0.958188, 0.9426402, 0.941147745, 0.935392678, 0.9436072, 0.93855, 0.95014584, 0.9358539, 0.9341472, 0.9249863, 0.9443229, 0.94607097, 0.956768, 0.94338214, 0.94155157, 0.945555, 0.9491905, 0.95022947, 0.9628171, 0.94784176, 0.94154114, 0.9450661, 0.94805425, 0.9482147, 0.96327907, 0.94417554, 0.93810004, 0.9338215, 0.93607914, 0.9393067, 0.95688444, 0.92884094, 0.9331322, 0.9341147, 0.93167293, 0.9410375, 0.9575513, 0.93345696, 0.9400939, 0.93964916, 0.93402946, 0.94493216, 0.9564819, 0.92062026, 0.93676656, 0.9357423, 0.92682195, 0.93753785, 0.9575812, 0.92923903, 0.9373363, 0.9415666, 0.9264876, 0.93833834, 0.95951813, 0.94099337, 0.94314003, 0.93814516, 0.9295726, 0.9249145, 0.94993937, 0.9436103, 0.9453464, 0.952071, 0.9511714, 0.9467643, 0.9570858, 0.9499555, 0.9510872, 0.9544317, 0.95209014, 0.9498888, 0.9602771, 0.9458554, 0.9543675, 0.9533229, 0.95083296, 0.95744, 0.96489066, 0.9458536, 0.95275855, 0.9580802, 0.95320314, 0.965501, 0.97271186, 0.9560211, 0.955365, 0.96175075, 0.9573073, 0.9626183, 0.9730688, 0.9560721, 0.9490664, 0.95043296, 0.955261, 0.9629171, 0.97245365, 0.9523117, 0.95057845, 0.9517628, 0.9549848, 0.96622634, 0.97482955, 0.952142, 0.9554643, 0.9526869, 0.95647097, 0.96673334, 0.97214925, 0.953589, 0.9569577, 0.95973176, 0.95658165, 0.9710848, 0.97182554, 0.9533842, 0.96091366, 0.9635153, 0.95811915, 0.9711295, 0.97481966, 0.9531338, 0.9595616, 0.96097434, 0.9586333, 0.97164243, 0.97453964, 0.9519149, 0.9553689, 0.96282643, 0.95842195, 0.9727006, 0.9750915, 0.94803274, 0.9517246, 0.9616344, 0.953928, 0.972156, 0.9732519, 0.95103747, 0.9496716, 0.9541843, 0.95232207, 0.9701377, 0.972759, 0.95234585, 0.9491661, 0.95386356, 0.9437718, 0.9662706, 0.97180116, 0.9506961, 0.9447544, 0.9474526, 0.9405907, 0.9611732, 0.96795523, 0.94029737, 0.9440539, 0.95253503, 0.9391133, 0.9601441, 0.9669007, 0.9403597, 0.9387611, 0.94518334, 0.9416152, 0.9628998, 0.96749276, 0.93911594, 0.94000703, 0.9467144, 0.9424605, 0.9617409, 0.96553224, 0.94551265, 0.93973875, 0.94811684, 0.9409409, 0.96008676, 0.9641867, 0.9427023, 0.93836975, 0.9459476, 0.9372959, 0.95996994, 0.9617034, 0.9394771, 0.93033826, 0.929502, 0.9228418, 0.9504045, 0.9571887, 0.925768, 0.92833143, 0.9359632, 0.9172815, 0.946618, 0.9567044, 0.92964476, 0.9216632, 0.936756, 0.92015594, 0.9484851, 0.9571699, 0.91517717, 0.93509823, 0.9482534, 0.93241733, 0.953489, 0.9622148, 0.9278374, 0.9485233, 0.9554204, 0.94282633, 0.9633324, 0.9666568, 0.9404734, 0.9494127, 0.9555602, 0.93988234, 0.9593375, 0.9647937, 0.9329846, 0.9456332, 0.95469826, 0.9389483, 0.9590718, 0.9621123, 0.93338084, 0.9479963, 0.95014703, 0.93535835, 0.96046764, 0.96347845, 0.9337581, 0.9492843, 0.9559104, 0.94017994, 0.96197075, 0.9670953, 0.93950033, 0.951299, 0.95793825, 0.94047374, 0.9574535, 0.9643864, 0.9386445, 0.9557577, 0.9595641, 0.94342023, 0.96133655, 0.9665068, 0.9487755, 0.9571409, 0.96068436, 0.93918556, 0.96130997, 0.9637337, 0.9477112, 0.95685846, 0.9592629, 0.9384451, 0.96062183, 0.96623904, 0.9477594, 0.95968354, 0.96021783, 0.9416051, 0.960306, 0.9598353, 0.9376784, 0.9530941, 0.9546985, 0.9413221, 0.9626617, 0.9661615, 0.94298106, 0.9530287, 0.9511261, 0.9472562, 0.96458167, 0.9696584, 0.94997984, 0.94996834, 0.9547821, 0.9509679, 0.9659656, 0.96899384, 0.9515392, 0.95056105, 0.95329016, 0.9522139, 0.96262634, 0.9687603, 0.9500015, 0.94833136, 0.9548175, 0.94470614, 0.95831, 0.96373093, 0.94898856, 0.94847053, 0.95494735, 0.9420495, 0.95872295, 0.9614616, 0.9508248, 0.947295, 0.9543318, 0.9436635, 0.9549166, 0.9614605, 0.94894934, 0.95091325, 0.95624197, 0.94870454, 0.95538414, 0.9593141, 0.9458094, 0.9487406, 0.95361257, 0.95051944, 0.9603419, 0.96159923, 0.94556755, 0.94825107, 0.9499837, 0.9521646, 0.96222985, 0.9652617, 0.9522877, 0.9535179, 0.95275486, 0.9535177, 0.9651681, 0.9690289, 0.9585852, 0.955143, 0.95676243, 0.95169, 0.9626149, 0.9683409, 0.9551932, 0.95531034, 0.95664436, 0.9556607, 0.9637356, 0.9695387, 0.95516926, 0.95682704, 0.9612798, 0.95704883, 0.9631587, 0.9674751, 0.9568222, 0.9534378, 0.960188, 0.9517412, 0.9600306, 0.9642395, 0.9493597, 0.9485791, 0.9580024, 0.9488505, 0.9612576, 0.9633607, 0.9467508, 0.9476174, 0.95544994, 0.94563, 0.9624097, 0.96476215, 0.9452897, 0.95023507, 0.9544235, 0.9490666, 0.96354663, 0.96601284, 0.94620633, 0.95376575, 0.9562771, 0.9521113, 0.96476305, 0.9656191, 0.9462397, 0.95147943, 0.95350385, 0.9491666, 0.96195155, 0.95984924, 0.94034624, 0.93876535, 0.9331337, 0.9356292, 0.9554293, 0.9557741, 0.93824255, 0.9443591, 0.94208926, 0.9403291, 0.95830923, 0.95693576, 0.93671864, 0.948298, 0.94412464, 0.93929356, 0.9595063, 0.958577454, 0.93142426, 0.9462902, 0.9427849, 0.9345527, 0.9565268, 0.958907843, 0.936418235, 0.9544151, 0.9435815, 0.9300977, 0.95634073, 0.9597585, 0.940269, 0.9525309, 0.9474183, 0.93437725, 0.9593197, 0.9617308, 0.94423145, 0.95465916, 0.94834584, 0.93494123, 0.9597103, 0.9574201, 0.93697816, 0.9499012, 0.9465897, 0.9398984, 0.954637, 0.94731766, 0.9256926, 0.9416129, 0.94629693, 0.9395573, 0.956294, 0.95366174, 0.934815, 0.950526, 0.952958, 0.94275385, 0.9562234, 0.9554726, 0.93443584, 0.94817924, 0.9572994, 0.9426924, 0.95158434, 0.9548365, 0.92929834, 0.94213194, 0.95647717, 0.9427962, 0.9513014, 0.9484483, 0.9366635, 0.9476116, 0.9493142, 0.93856305, 0.9451874, 0.9457214, 0.9369367, 0.9445623, 0.94988364, 0.93867606, 0.94172156, 0.9360504, 0.9175329, 0.9422743, 0.94592625, 0.92894495, 0.9281299, 0.93960357, 0.9282636, 0.9517586, 0.95273334, 0.91958714, 0.9471119, 0.94705105, 0.9478986, 0.9527644, 0.95886934, 0.93472844, 0.9568169, 0.95789564, 0.95370907, 0.94843847, 0.95806473, 0.9375512, 0.9577467, 0.956299305, 0.95806247, 0.947947145, 0.955511689, 0.9303161, 0.95340824, 0.944699526, 0.957599521, 0.94853806, 0.957556, 0.92541516, 0.9455876, 0.9497883, 0.9439451, 0.94581234, 0.9492363, 0.92352504, 0.9479622, 0.9418291, 0.93774, 0.93611926, 0.94389, 0.9127258, 0.9406376, 0.9348197, 0.9075781, 0.91308427, 0.9281802, 0.88243985, 0.9280763, 0.890956, 0.8900963, 0.9105973, 0.9252154, 0.8833752, 0.9348469, 0.8991238, 0.9057361, 0.91211265, 0.9277458, 0.8705869, 0.91688514, 0.90214616, 0.9106074, 0.91378, 0.91730684, 0.86478025, 0.9164664, 0.8773408, 0.8893183, 0.89076805, 0.91352344, 0.85552055, 0.9296486, 0.87119937, 0.8996283, 0.9030453, 0.9191591, 0.864004, 0.93411636, 0.8581312, 0.89264786, 0.8997708, 0.9170302, 0.8360917, 0.919692, 0.8579194, 0.84424573, 0.88408005, 0.895532, 0.83275163, 0.8997572, 0.84731466, 0.8318092, 0.87991124, 0.89538264, 0.8255473, 0.90179354, 0.84288114, 0.8519498, 0.8899327, 0.8961941, 0.83926237, 0.9059919, 0.8804392, 0.87902737, 0.89266956, 0.8942472, 0.8534323, 0.898081, 0.8693135, 0.8826132, 0.888248, 0.89688665, 0.8772197, 0.91430527, 0.89149016, 0.88781804, 0.88586795, 0.89513355, 0.88182753, 0.9266303, 0.896713, 0.88105464, 0.8910077, 0.900402, 0.8807663, 0.92999446, 0.9062981, 0.8931654, 0.8931269, 0.9049272, 0.8762478, 0.9223388, 0.9119064, 0.89312446, 0.8960219, 0.91335416, 0.8973592, 0.9220693, 0.91611445, 0.8940594, 0.8912843, 0.91568303, 0.90308076, 0.91933656, 0.9184409, 0.90338176, 0.89332664, 0.90769356, 0.9075193, 0.92323405, 0.92205137, 0.9102003, 0.89960736, 0.9070307, 0.90759456, 0.9278374, 0.92541283, 0.9228836, 0.9004549, 0.91764474, 0.91127443, 0.9319253, 0.93290293, 0.91550094, 0.8949147, 0.92263937, 0.9204026, 0.93883866, 0.93920434, 0.9300751, 0.9054789, 0.9262838, 0.91053116, 0.938737, 0.94588304, 0.9311913, 0.91092044, 0.92354506, 0.9173579, 0.9336267, 0.9355472, 0.9257733, 0.9008715, 0.9125718, 0.90474635, 0.91784817, 0.91875523, 0.9132588, 0.87707937, 0.91155165, 0.9064597, 0.9354503, 0.94095665, 0.9222008, 0.9165966, 0.92227197, 0.9190288, 0.93826354, 0.9427632, 0.93292785, 0.91481364, 0.91845953, 0.91981804, 0.9458133, 0.94651455, 0.9242203, 0.8973243, 0.91026825, 0.9239569, 0.9499328, 0.9502186, 0.93334264, 0.90940547, 0.9201312, 0.93511415, 0.94762844, 0.946649969, 0.933477223, 0.91002387, 0.92548776, 0.93137294, 0.94944847, 0.94965416, 0.941284, 0.917741, 0.9303013, 0.93641645, 0.9474966, 0.946636856, 0.935001373, 0.9094965, 0.92744416, 0.92768466, 0.947286, 0.9411716, 0.9331905, 0.905243, 0.9277537, 0.9210617, 0.94384885, 0.9453732, 0.936948, 0.91054785, 0.93213236, 0.92780596, 0.94522595, 0.94697046, 0.93518454, 0.9081732, 0.92986375, 0.9317096, 0.94115883, 0.944863081, 0.935538709, 0.9077365, 0.9321061, 0.93209344, 0.93897593, 0.94544744, 0.9356393, 0.9013323, 0.9277734, 0.9326257, 0.9377066, 0.9427293, 0.9383857, 0.9144727, 0.92841065, 0.9329654, 0.93590224, 0.945486, 0.9427049, 0.91769964, 0.92320216, 0.93226373, 0.9357919, 0.94628036, 0.9344131, 0.90714467, 0.91751504, 0.937908, 0.93417066, 0.9489919, 0.94185, 0.9198233, 0.9208207, 0.9450922, 0.93642527, 0.94849765, 0.9391853, 0.9128609, 0.9190852, 0.9425341, 0.93195343, 0.942665, 0.9322386, 0.8969403, 0.91560906, 0.93931985, 0.92244136, 0.9390804, 0.9285486, 0.8812314, 0.9097785, 0.9389911, 0.9178441, 0.9386315, 0.924085, 0.8759906, 0.90439034, 0.93627816, 0.91422534, 0.9370822, 0.926682, 0.8721737, 0.89814425, 0.93383175, 0.9246219, 0.93716633, 0.9250022, 0.8942446, 0.89823526, 0.9328272, 0.9277972, 0.93380004, 0.93052703, 0.883607, 0.8878736, 0.92930883, 0.9281933, 0.93992805, 0.93274504, 0.88360083, 0.9083915, 0.94091487, 0.9364726, 0.9403679, 0.9427924, 0.9053327, 0.9147153, 0.94611967, 0.9339658, 0.9342901, 0.9433963, 0.9149891, 0.9192162, 0.9458156, 0.93003076, 0.93645275, 0.94251746, 0.92093027, 0.9151506, 0.94583106, 0.9204611, 0.935031056, 0.94712472, 0.91885275, 0.9195818, 0.94793624, 0.92120266, 0.942658067, 0.946845412, 0.9135005, 0.9154087, 0.94587004, 0.9095022, 0.937519848, 0.941668391, 0.9160231, 0.918742, 0.9482383, 0.9061022, 0.935446382, 0.939631283, 0.90680677, 0.9105343, 0.94209456, 0.90416765, 0.931978822, 0.9284361, 0.9037107, 0.8990368, 0.9338959, 0.899702, 0.932550609, 0.924353719, 0.89215237, 0.8924818, 0.9344012, 0.9005001, 0.9322786, 0.9201675, 0.891012, 0.8867311, 0.9287035, 0.8957473, 0.92983586, 0.91855884, 0.8943656, 0.89050233, 0.93720156, 0.89650506, 0.9270006, 0.9174635, 0.89393944, 0.8903337, 0.9371465, 0.88946384, 0.9221597, 0.9143487, 0.877216, 0.889703, 0.935232, 0.88657767, 0.92394483, 0.91201085, 0.876766, 0.87970585, 0.93111825, 0.87354183, 0.9119786, 0.9035388, 0.86711997, 0.8749373, 0.9247235, 0.8619167, 0.90172654, 0.8965681, 0.8438261, 0.8700772, 0.9291668, 0.85628253, 0.90199584, 0.9008298, 0.85831255, 0.87687474, 0.93736833, 0.84869546, 0.8772735, 0.87556696, 0.80479944, 0.85614204, 0.9042025, 0.817186, 0.84343404, 0.8413517, 0.7740525, 0.8382211, 0.9180499, 0.8802083, 0.935125828, 0.910314381, 0.8822003, 0.9234847, 0.9385745, 0.8942835, 0.9357176, 0.90999055, 0.8648672, 0.9184122, 0.9424748, 0.9032106, 0.9441826, 0.92772377, 0.875977, 0.92566884, 0.94315964, 0.90453905, 0.944752514, 0.932436705, 0.8788547, 0.9213415, 0.946508884, 0.903882086, 0.94047612, 0.931811094, 0.88328034, 0.9156991, 0.9481983, 0.8946438, 0.9339374, 0.9260759, 0.8933105, 0.9154677, 0.9482777, 0.8986635, 0.9329482, 0.9205832, 0.891376138, 0.910582364, 0.9433428, 0.89891374, 0.93555, 0.91987956, 0.8936872, 0.91091937, 0.9392003, 0.90404147, 0.92951447, 0.9133777, 0.89285296, 0.91961473, 0.9447802, 0.9112409, 0.9358075, 0.92216915, 0.90314764, 0.9281951, 0.94481635, 0.9125111, 0.9343685, 0.9237743, 0.90339285, 0.928821, 0.95205903, 0.9248793, 0.9438458, 0.92893094, 0.9112082, 0.93222654, 0.952051, 0.92685175, 0.94334334, 0.9264995, 0.9078557, 0.93091506, 0.95434, 0.92973, 0.9481077, 0.9326985, 0.91661704, 0.92559683, 0.9461722, 0.9243842, 0.9368779, 0.9150812, 0.89801395, 0.9120836, 0.9341999, 0.91876155, 0.9300614, 0.9007285, 0.89084774, 0.91056347, 0.92892975, 0.91759574, 0.9336323, 0.90494084, 0.8907445, 0.9011267, 0.9286801, 0.90943456, 0.93036735, 0.9082838, 0.89044386, 0.900224, 0.9262186, 0.9129669, 0.9308349, 0.9141023, 0.8880359, 0.89284045, 0.92303085, 0.9162629, 0.93397087, 0.90898734, 0.8940373, 0.8891629, 0.9197666, 0.92184925, 0.9373121, 0.9015907, 0.8868215, 0.8882673, 0.91671574, 0.9227598, 0.93194103, 0.8985215, 0.8828987, 0.88443893, 0.9166445, 0.9144746, 0.929878, 0.9016164, 0.88404673, 0.8822886, 0.9211807, 0.91303873, 0.9225567, 0.8944804, 0.88082534, 0.8793833, 0.9154632, 0.8945197, 0.90651524, 0.874508, 0.8557626, 0.86471856, 0.9070181, 0.89555687, 0.90576553, 0.8622582, 0.83884597, 0.8566077, 0.8974696, 0.8901903, 0.90817374, 0.86350405, 0.8255921, 0.8576087, 0.8852758, 0.9017844, 0.917323, 0.8686738, 0.8053012, 0.8461678, 0.8877802, 0.8741231, 0.9157886, 0.8755243, 0.8088978, 0.85100806, 0.9072161, 0.89917594, 0.920326412, 0.877729535, 0.81545246, 0.8475837, 0.89757127, 0.8898699, 0.917908728, 0.871411562, 0.8066909, 0.8529475, 0.8957418, 0.8998841, 0.9179375, 0.87963855, 0.8146413, 0.84226143, 0.8878164, 0.8856688, 0.9153572, 0.85730135, 0.80013454, 0.83079296, 0.86609787, 0.8792563, 0.909708142, 0.849110544, 0.79760337, 0.82255626, 0.8678999, 0.87044215, 0.8975909, 0.84597427, 0.7905763, 0.8214049, 0.8728502, 0.8647632, 0.88114405, 0.83078146, 0.7853676, 0.82691467, 0.8749926, 0.86139154, 0.88913006, 0.82328403, 0.80523145, 0.8275153, 0.87378, 0.8695003, 0.8904891, 0.8276994, 0.778271, 0.81868994, 0.87088126, 0.8785209, 0.90482634, 0.8287906, 0.81386125, 0.84964466, 0.87952787, 0.8789707, 0.90578514, 0.81135315, 0.78853995, 0.83670187, 0.86914945, 0.8633424, 0.8943677, 0.8144873, 0.7729797, 0.8276646, 0.8719334, 0.8761456, 0.90022075, 0.81822264, 0.81028306, 0.86221963, 0.8863076, 0.8893973, 0.907558, 0.81967115, 0.8148699, 0.85378486, 0.88111126, 0.8813397, 0.9144983, 0.84064627, 0.8241688, 0.86309814, 0.8874731, 0.8815838, 0.9102302, 0.84691346, 0.84409654, 0.8696618, 0.8831517, 0.87801903, 0.9096777, 0.8543369, 0.84294367, 0.88317525, 0.8748442, 0.88186496, 0.9065942, 0.8276067, 0.8039115, 0.8483212, 0.863193, 0.8713313, 0.8992305, 0.86087453, 0.83196604, 0.886917, 0.8580427, 0.8608025, 0.9141761, 0.88630813, 0.8693901, 0.90615857, 0.8722587, 0.8691915, 0.9098108, 0.88864535, 0.86074674, 0.8846694, 0.84867704, 0.86318135, 0.9141372, 0.90350574, 0.8506537, 0.87295485, 0.85509694, 0.873271, 0.92269623, 0.88406503, 0.82497954, 0.87210274, 0.84172064, 0.85590833, 0.8978222, 0.8598099, 0.7894368, 0.8888124, 0.8452993, 0.8726716, 0.90324557, 0.8756002, 0.8778994, 0.9058333, 0.86596555, 0.8837725, 0.91828513, 0.89956313, 0.88606066, 0.90830135, 0.8678423, 0.886809, 0.9328022, 0.9080592, 0.8913786, 0.8957467, 0.8618898, 0.87356174, 0.9157547, 0.8791647, 0.8712446, 0.8819115, 0.86595005, 0.8804762, 0.90621203, 0.85932714, 0.81968045, 0.8582514, 0.856458, 0.88403404, 0.91911024, 0.85514927, 0.8253612, 0.8521752, 0.8578234, 0.8785108, 0.8980644, 0.8725515, 0.8098372, 0.8421139, 0.86252034, 0.8962998, 0.9130813, 0.87122923, 0.83471113, 0.8745793, 0.8836661, 0.8911646, 0.89811176, 0.8530695, 0.81011784, 0.8524459, 0.8710115, 0.86841714, 0.86649317, 0.81407905, 0.7803283, 0.840878, 0.8344982, 0.86642796, 0.89282334, 0.8247746, 0.7536997, 0.83870196, 0.8552868, 0.883761, 0.88034886, 0.8193922, 0.7915463, 0.8481379, 0.8759021, 0.8885489, 0.90611947, 0.8666688, 0.7957856, 0.84905213, 0.8830058, 0.8791329, 0.91445017, 0.87795526, 0.78037745, 0.85102415, 0.8919829, 0.8913012, 0.92113024, 0.87224317, 0.8439517, 0.893627, 0.9193367, 0.9282087, 0.9463833, 0.9348452, 0.90286255, 0.93171877, 0.93372947, 0.9327078, 0.9400568, 0.93215734, 0.9089467, 0.93807065, 0.9320783, 0.9385034, 0.9342436, 0.9328411, 0.8950457, 0.934263, 0.91823184, 0.93502307, 0.9441964, 0.93446344, 0.9148553, 0.9258102, 0.9293513, 0.9330202, 0.9263455, 0.92981905, 0.9087412, 0.92699856, 0.9442875, 0.9345668, 0.9378243, 0.9380514, 0.9261182, 0.9483613, 0.95299137, 0.957508, 0.95339394, 0.95347315, 0.93688345, 0.94869673, 0.9536236, 0.9681179, 0.96092004, 0.95506966, 0.9366445, 0.9490654, 0.952127, 0.96662474, 0.9595853, 0.95609486, 0.9401731, 0.94938797, 0.9557478, 0.9695396, 0.95897394, 0.951344, 0.943684, 0.9532465, 0.9576251, 0.96939576, 0.96050185, 0.9486738, 0.93562716, 0.947907, 0.9494501, 0.96932226, 0.96139425, 0.95314866, 0.9323201, 0.94814074, 0.9495571, 0.9702444, 0.9632753, 0.9564003, 0.93545693, 0.95280373, 0.9458535, 0.9677904, 0.9593602, 0.95487446, 0.9315647, 0.9457881, 0.94053495, 0.9631593, 0.95593196, 0.9535861, 0.92360616, 0.9382124, 0.9310189, 0.95872337, 0.95218277, 0.9525, 0.92324686, 0.93630713, 0.9295439, 0.9559592, 0.9495178, 0.9490832, 0.9218537, 0.9317807, 0.92880756, 0.9505288, 0.94824946, 0.94845957, 0.920702, 0.9286027, 0.9221648, 0.9503225, 0.94910234, 0.9521311, 0.92777866, 0.9297057, 0.92437315, 0.94815713, 0.95309, 0.95702136, 0.9297351, 0.92909014, 0.92219645, 0.9494117, 0.9485572, 0.9551633, 0.9309025, 0.9316237, 0.92268425, 0.9520366, 0.950454175, 0.953266203, 0.92625713, 0.93256575, 0.924013, 0.95126545, 0.95566666, 0.9579293, 0.9311183, 0.9397772, 0.9354439, 0.9541281, 0.957505524, 0.957986653, 0.9341683, 0.92863697, 0.93821114, 0.9515443, 0.95682836, 0.95592564, 0.93177974, 0.9309487, 0.9424553, 0.95868593, 0.9576668, 0.9565292, 0.929324269, 0.931947649, 0.9339809, 0.9542392, 0.95627445, 0.9556016, 0.927967608, 0.938323557, 0.9424252, 0.96089053, 0.9586163, 0.96022975, 0.9264282, 0.9347682, 0.93466794, 0.9586319, 0.95094496, 0.9581965, 0.9306106, 0.93270004, 0.9310318, 0.95583004, 0.95011145, 0.9571009, 0.9271895, 0.9285516, 0.93025357, 0.9590143, 0.95309085, 0.95844996, 0.93054086, 0.9285659, 0.93424827, 0.9592541, 0.955405653, 0.956251919, 0.9289294, 0.93182415, 0.9298316, 0.95412546, 0.960290611, 0.95911032, 0.93250793, 0.93314874, 0.9302156, 0.9569875, 0.957382798, 0.943693221, 0.9242362, 0.9340034, 0.9228689, 0.96179307, 0.959407687, 0.954998016, 0.9320905, 0.9394764, 0.9318525, 0.9671405, 0.962137461, 0.955413938, 0.9414069, 0.94166625, 0.93122625, 0.9663196, 0.956343353, 0.953318417, 0.9372388, 0.9366478, 0.92432415, 0.96377975, 0.9491504, 0.9536056, 0.9408505, 0.9391813, 0.939413, 0.9661941, 0.9526451, 0.9518608, 0.93611884, 0.9443692, 0.94032687, 0.9668374, 0.957099557, 0.954392612, 0.9350582, 0.9416028, 0.9369641, 0.9595161, 0.959010005, 0.943738461, 0.92526275, 0.9334336, 0.9312962, 0.9595351, 0.956822455, 0.935636282, 0.9113863, 0.9266083, 0.91406316, 0.95429057, 0.956166029, 0.933511615, 0.91203266, 0.9277585, 0.9285984, 0.95942295, 0.95726335, 0.943878531, 0.9234324, 0.939119, 0.9421946, 0.9676673, 0.960988641, 0.948103547, 0.92657167, 0.94029325, 0.9376109, 0.962433, 0.960866213, 0.950675428, 0.93018895, 0.9385045, 0.9343506, 0.96292114, 0.962791502, 0.953135788, 0.9383113, 0.9417372, 0.947314, 0.96962297, 0.964728534, 0.959667861, 0.9428452, 0.94324434, 0.9465444, 0.96821666, 0.960506022, 0.955557525, 0.9373336, 0.9401119, 0.93800616, 0.9587206, 0.958008945, 0.949407101, 0.93331724, 0.92873, 0.93575203, 0.9547681, 0.955084801, 0.95008117, 0.9402981, 0.9241416, 0.93281394, 0.9515882, 0.927862406, 0.953520179, 0.9413124, 0.92927486, 0.935267, 0.9421897, 0.921634436, 0.944052398, 0.9273483, 0.90857416, 0.90440726, 0.93597364, 0.926820815, 0.945245028, 0.9287378, 0.90964955, 0.9024324, 0.9332657, 0.929525614, 0.935423315, 0.93027997, 0.9081747, 0.9132937, 0.9420746, 0.930897951, 0.932042897, 0.9272173, 0.90465206, 0.90224814, 0.94698983, 0.928218544, 0.932708442, 0.9264692, 0.9150741, 0.9131748, 0.9568266, 0.944665492, 0.949114382, 0.9335009, 0.9458321, 0.9287333, 0.96364826, 0.957020581, 0.950587392, 0.9393497, 0.9510501, 0.9346046, 0.96147394, 0.956341505, 0.950142622, 0.93761057, 0.9473651, 0.935737, 0.96376556, 0.957711577, 0.953852534, 0.9385894, 0.9557394, 0.9396673, 0.967551, 0.955881298, 0.955577195, 0.93505424, 0.9525319, 0.92631465, 0.9638461, 0.954648376, 0.957140803, 0.9372218, 0.94728434, 0.930922, 0.9635463, 0.956031203, 0.95964992, 0.93887615, 0.9496132, 0.9315178, 0.96305394, 0.955028117, 0.957238555, 0.9407153, 0.94926494, 0.9339016, 0.961515, 0.958799958, 0.961887658, 0.94423664, 0.9541765, 0.9440422, 0.9672203, 0.959506333, 0.960366488, 0.9428207, 0.9513777, 0.94057864, 0.9653746, 0.95541364, 0.957394004, 0.9441804, 0.9509783, 0.9424212, 0.96660703, 0.954809666, 0.952176988, 0.9352578, 0.94547576, 0.946238, 0.96334344, 0.953571379, 0.949294925, 0.9462505, 0.9434205, 0.94658655, 0.9685347, 0.96274823, 0.963101685, 0.9477021, 0.94916785, 0.94060975, 0.966655, 0.960260391, 0.958939731, 0.9434995, 0.9495313, 0.93655026, 0.96395373, 0.955749452, 0.956334651, 0.9389616, 0.9502413, 0.9385997, 0.9658729, 0.959874511, 0.960018754, 0.938667, 0.949525, 0.9391154, 0.96153927, 0.953133523, 0.95631218, 0.93809336, 0.9470505, 0.9343274, 0.95518255, 0.951300323, 0.955029666, 0.93816847, 0.94740725, 0.93553734, 0.951821, 0.947902024, 0.945815325, 0.9298561, 0.9471503, 0.9318644, 0.952041, 0.9550699, 0.951663673, 0.9358374, 0.94949317, 0.94362676, 0.9564004, 0.95832634, 0.953951299, 0.93625927, 0.9510339, 0.939539373, 0.954163671, 0.954456687, 0.952814579, 0.9392848, 0.9471499, 0.937195957, 0.957439601, 0.959853828, 0.9532426, 0.9291037, 0.9379937, 0.92984337, 0.9539736, 0.962312639, 0.960568845, 0.9400891, 0.95049435, 0.94103485, 0.96167564, 0.962209761, 0.965297282, 0.9433323, 0.94927084, 0.9408027, 0.95733666, 0.95817548, 0.954266906, 0.91647124, 0.9002361, 0.91106063, 0.93239164, 0.938644826, 0.950062811, 0.9202737, 0.9187456, 0.9289822, 0.9493121, 0.956829309, 0.953432739, 0.9259521, 0.93196326, 0.9335707, 0.9596774, 0.962660849, 0.960893989, 0.9355723, 0.93957466, 0.936689496, 0.961146176, 0.957212329, 0.949207902, 0.9327098, 0.95100266, 0.9437203, 0.9679736, 0.967124403, 0.963991642, 0.94478637, 0.9546453, 0.949257433, 0.968432069, 0.967914164, 0.96859926, 0.9507321, 0.9632313, 0.951818228, 0.967039108, 0.968830943, 0.969400108, 0.9508048, 0.9635619, 0.9546092, 0.9691208, 0.968008995, 0.968588293, 0.946688533, 0.962025344, 0.95140314, 0.9689727, 0.967165112, 0.968756855, 0.945682526, 0.960648894, 0.9504156, 0.9681249, 0.967473209, 0.97006768, 0.94797647, 0.9647413, 0.95282906, 0.97073054, 0.966641784, 0.968221366, 0.9439181, 0.96209246, 0.9492253, 0.9667779, 0.965913177, 0.96537292, 0.9459352, 0.96262395, 0.9494186, 0.9678761, 0.965815067, 0.964948714, 0.946042061, 0.963516653, 0.949180424, 0.96748215, 0.966163695, 0.964290798, 0.943647802, 0.961015701, 0.947375059, 0.967048705, 0.966599524, 0.966896772, 0.9478719, 0.96252763, 0.949249566, 0.966490865, 0.966350555, 0.965993702, 0.9433511, 0.9602604, 0.946289, 0.9668273, 0.967514396, 0.966913402, 0.946659148, 0.963004053, 0.953315914, 0.97151345, 0.968770742, 0.967725992, 0.9465423, 0.9641671, 0.9555548, 0.97201747, 0.971264422, 0.968405008, 0.9491867, 0.96724653, 0.95738876, 0.97435737, 0.973801434, 0.969681799, 0.9542969, 0.96963596, 0.9607782, 0.974859, 0.975096047, 0.971690238, 0.95862085, 0.9664511, 0.9567284, 0.97223747, 0.970530093, 0.966422796, 0.951527, 0.96545756, 0.9576715, 0.9727441, 0.96946454, 0.967113972, 0.950080872, 0.966201067, 0.958765805, 0.971435487, 0.968914151, 0.963885605, 0.9504989, 0.9652727, 0.95454943, 0.969994, 0.968112886, 0.961546421, 0.9473775, 0.964456, 0.95188916, 0.96760535, 0.967126071, 0.954677939, 0.93809336, 0.9624392, 0.9576221, 0.9725901, 0.97001791, 0.963430285, 0.94251287, 0.962574124, 0.957617, 0.9752911, 0.972040117, 0.963666856, 0.9436448, 0.9588155, 0.96065605, 0.9741251, 0.971707582, 0.967939377, 0.9509055, 0.9616184, 0.9621174, 0.97357327, 0.970811188, 0.96747154, 0.94687766, 0.9617556, 0.9627809, 0.97532904, 0.971878171, 0.966683447, 0.9458717, 0.9634219, 0.9622625, 0.97574484, 0.97240597, 0.967793107, 0.950859368, 0.964578032, 0.96627444, 0.9767998, 0.972879648, 0.968676209, 0.9495254, 0.9629554, 0.9682007, 0.9773906, 0.972405851, 0.966789603, 0.9448094, 0.9619875, 0.9662465, 0.97616017, 0.970760107, 0.966878951, 0.9442188, 0.9596863, 0.9640499, 0.9742755, 0.968512893, 0.966255963, 0.9404564, 0.96118796, 0.965119, 0.97312915, 0.970629156, 0.968953431, 0.94876873, 0.966065, 0.9663276, 0.97646767, 0.974954844, 0.971258223, 0.9537447, 0.96881807, 0.9691157, 0.9768857, 0.974439859, 0.971901774, 0.952240765, 0.968674719, 0.968367875, 0.975111365, 0.973415434, 0.971407175, 0.948080182, 0.967644989, 0.9679233, 0.97588545, 0.972072542, 0.969744861, 0.942970276, 0.966173232, 0.9655687, 0.97627175, 0.971896529, 0.970179975, 0.946031809, 0.965898931, 0.9661452, 0.9766169, 0.973097086, 0.971215606, 0.94790673, 0.96630836, 0.96560305, 0.97524244, 0.972061634, 0.968762219, 0.9450233, 0.96649855, 0.9653826, 0.9767397, 0.972279608, 0.970671892, 0.94608146, 0.9658157, 0.96512437, 0.97622263, 0.971648395, 0.970326126, 0.944203734, 0.962433398, 0.963239729, 0.973554969, 0.970437825, 0.968010068, 0.944991171, 0.965696633, 0.9629174, 0.9729062, 0.969836891, 0.971117795, 0.94940674, 0.96581775, 0.9626892, 0.97245264, 0.971447766, 0.973542273, 0.9529955, 0.96601295, 0.96377444, 0.97200876, 0.971198738, 0.972822785, 0.95250225, 0.96554506, 0.9625772, 0.9725327, 0.970538497, 0.969503522, 0.945007622, 0.960145414, 0.959196, 0.9695342, 0.968028069, 0.966452897, 0.9385883, 0.95625865, 0.95877695, 0.9710472, 0.969075263, 0.967937291, 0.9380472, 0.9579342, 0.96009266, 0.9692322, 0.969868839, 0.969442248, 0.938287437, 0.958639145, 0.95804, 0.96393603, 0.96902442, 0.970780671, 0.942163765, 0.963388145, 0.96323895, 0.9738554, 0.975088477, 0.974716246, 0.946951628, 0.967638373, 0.96139073, 0.97483045, 0.973044813, 0.973773658, 0.944017887, 0.96525526, 0.96049964, 0.9728399, 0.970936179, 0.970258236, 0.9377483, 0.9639502, 0.95911133, 0.9732259, 0.969253242, 0.970665872, 0.93556875, 0.962775052, 0.9574714, 0.97220516, 0.967631876, 0.9684937, 0.93243307, 0.96064913, 0.9594672, 0.9739489, 0.968355954, 0.971110046, 0.9386011, 0.96232, 0.95945436, 0.97476166, 0.970854223, 0.970887303, 0.9384339, 0.964571, 0.95952994, 0.9730515, 0.9704953, 0.9704607, 0.9398628, 0.9644992, 0.95648503, 0.9710144, 0.968715668, 0.966549993, 0.93165255, 0.96152747, 0.9533086, 0.96979314, 0.967478335, 0.966721416, 0.93415207, 0.96242195, 0.95632416, 0.97038245, 0.96742815, 0.9701194, 0.9392775, 0.96273077, 0.96039146, 0.97260493, 0.969887018, 0.973449886, 0.9406167, 0.9675811, 0.9614442, 0.97440016, 0.96955, 0.9737076, 0.9373776, 0.9673228, 0.962393, 0.97398734, 0.9724912, 0.97379035, 0.93753797, 0.96895146, 0.962808, 0.97596246, 0.9727519, 0.96999836, 0.9336844, 0.96587765, 0.95717454, 0.9726221, 0.966812074, 0.963591337, 0.92855346, 0.96187204, 0.9515287, 0.9700291, 0.962281168, 0.959982812, 0.9255638, 0.9605158, 0.9484196, 0.96863836, 0.959363818, 0.954674721, 0.9246177, 0.9569044, 0.94712293, 0.96590495, 0.95825213, 0.95823133, 0.9253392, 0.9612645, 0.94989413, 0.96967196, 0.9629091, 0.9626518, 0.9346578, 0.96078664, 0.94497675, 0.96561974, 0.9606135, 0.96234983, 0.92966753, 0.9599345, 0.9428782, 0.9634788, 0.9592, 0.9612293, 0.9312285, 0.9625508, 0.9488797, 0.96728766, 0.9620864, 0.9644904, 0.9337996, 0.9639083, 0.9567623, 0.971636, 0.963711, 0.96458775, 0.9366927, 0.9653247, 0.95888346, 0.97398967, 0.96493214, 0.96879566, 0.94023937, 0.9696646, 0.96015203, 0.9754564, 0.96714425, 0.9722658, 0.94707084, 0.97177243, 0.96537757, 0.97673565, 0.96844226, 0.97314477, 0.9508391, 0.97188807, 0.9645478, 0.9755206, 0.9663335, 0.9662811, 0.9456836, 0.9698963, 0.96346253, 0.9744159, 0.96771973, 0.9663126, 0.9483534, 0.9701895, 0.96563226, 0.97404534, 0.9686479, 0.9677671, 0.9493741, 0.9716395, 0.965748, 0.97531486, 0.97004527, 0.97108465, 0.9484183, 0.9711496, 0.9668081, 0.97625244, 0.9705005, 0.9719729, 0.9469298, 0.97224706, 0.96757674, 0.98003376, 0.9758697, 0.9750422, 0.9464732, 0.96992517, 0.9655178, 0.97736776, 0.9760265, 0.97408754, 0.9451231, 0.9652536, 0.9646288, 0.97771364, 0.9734074, 0.9710056, 0.9438874, 0.9621345, 0.96186936, 0.9759404, 0.9717429, 0.9716089, 0.94684166, 0.9641814, 0.9593514, 0.9744119, 0.9673351, 0.96988565, 0.9428472, 0.9642023, 0.9613773, 0.9721363, 0.9608252, 0.96986514, 0.942578, 0.96455485, 0.95742595, 0.96584857, 0.96392816, 0.96455294, 0.9400877, 0.95970064, 0.95264363, 0.968358, 0.962694168, 0.96005708, 0.94194424, 0.9567976, 0.9467489, 0.9655248, 0.9589793, 0.9527993, 0.9315404, 0.9535869, 0.946633, 0.96666694, 0.959072471, 0.964882553, 0.9430675, 0.9515881, 0.93827957, 0.9650069, 0.959469914, 0.966210783, 0.9480429, 0.9537165, 0.9370272, 0.9611928, 0.95692223, 0.9659841, 0.9462694, 0.9540228, 0.93686515, 0.961378, 0.957896471, 0.968263984, 0.94907635, 0.959185, 0.9430437, 0.9650921, 0.9609595, 0.96696377, 0.94871885, 0.95721287, 0.9413958, 0.9629835, 0.9600706, 0.96251494, 0.94444215, 0.95545614, 0.9368673, 0.9600483, 0.9594617, 0.9608849, 0.94474405, 0.9520063, 0.94029653, 0.9583831, 0.96145576, 0.96294844, 0.94612277, 0.95218164, 0.93913645, 0.966441, 0.957470834, 0.964008451, 0.940082669, 0.952002287, 0.9387268, 0.96476614, 0.96190447, 0.9656046, 0.9423414, 0.94866806, 0.9410217, 0.9481402, 0.9562188, 0.9636549, 0.94050515, 0.94494635, 0.932739, 0.9383811, 0.95158476, 0.95301443, 0.93419075, 0.92657685, 0.9219082, 0.9369497, 0.94642514, 0.9487304, 0.9398801, 0.94546425, 0.93135446, 0.9419399, 0.9460535, 0.95173883, 0.9290872, 0.94047236, 0.8939332, 0.90779305, 0.9278809, 0.93401664, 0.9176369, 0.9351376, 0.89141375, 0.91819614, 0.938071, 0.9577859, 0.9238759, 0.94056904, 0.92096823, 0.9352021, 0.9363121, 0.947912, 0.9155761, 0.9469291, 0.9318111, 0.9426624, 0.94622296, 0.9509904, 0.91877383, 0.94308764, 0.929614, 0.948355, 0.9451906, 0.9469659, 0.91588247, 0.9342765, 0.884014, 0.91485375, 0.9285696, 0.8845519, 0.89911145, 0.91719484, 0.8894986, 0.9112956, 0.9256577, 0.90426135, 0.90738714, 0.91902155, 0.8538964, 0.86707455, 0.87427324, 0.88627166, 0.8735377, 0.8880688, 0.83538437, 0.870306, 0.86487913, 0.887003, 0.86921024, 0.90241975, 0.8375773, 0.8861546, 0.90171784, 0.8756713, 0.8859814, 0.9387914, 0.91469526, 0.9247802, 0.93442607, 0.8973445, 0.9039785, 0.9475617, 0.9327936, 0.95444244, 0.9478746, 0.9383041, 0.9151444, 0.94958687, 0.9378972, 0.9558166, 0.9477442, 0.9369479, 0.9071384, 0.9466775, 0.9419262, 0.9557392, 0.9470149, 0.9442747, 0.918054, 0.94666857, 0.9263047, 0.94257027, 0.94500756, 0.94083405, 0.91567785, 0.9427899, 0.9357923, 0.94890064, 0.9455462, 0.93393636, 0.913994, 0.9526892, 0.94339913, 0.9605927, 0.9545807, 0.94618315, 0.91407204, 0.94866025, 0.9433673, 0.96455574, 0.9577953, 0.95501703, 0.9328304, 0.95532745, 0.95056677, 0.96983725, 0.9625941, 0.96504474, 0.9366599, 0.9596483, 0.9514363, 0.97242725, 0.9626307, 0.95800394, 0.9315316, 0.9602317, 0.95528805, 0.9674981, 0.9597684, 0.9472032, 0.92507255, 0.9538736, 0.93966967, 0.9568458, 0.9509537, 0.9234043, 0.9014679, 0.92892736, 0.92614365, 0.951772, 0.95129794, 0.92895263, 0.90951425, 0.93766636, 0.93522954, 0.96372885, 0.95822024, 0.95226574, 0.93653, 0.9544857, 0.9511357, 0.9713834, 0.9621713, 0.9643621, 0.9360651, 0.9529894, 0.9500288, 0.970745, 0.95944756, 0.9605461, 0.9393454, 0.9575583, 0.9548457, 0.9711443, 0.9584731, 0.9602734, 0.93346506, 0.95394784, 0.9532691, 0.9710419, 0.9593083, 0.9633018, 0.9376947, 0.9542872, 0.9533234, 0.9686987, 0.960279, 0.96257234, 0.93729156, 0.95156586, 0.9507492, 0.96809924, 0.95944566, 0.96304464, 0.93688524, 0.9521376, 0.9504232, 0.96782506, 0.95923877, 0.9593502, 0.9334261, 0.9477444, 0.9477931, 0.9602636, 0.9589386, 0.9595362, 0.9374521, 0.94173795, 0.94940215, 0.9642812, 0.96091014, 0.9615604, 0.93827707, 0.95111006, 0.94549453, 0.9613872, 0.9628154, 0.9631533, 0.94426066, 0.9540632, 0.9496171, 0.9675854, 0.96496093, 0.9653458, 0.94738126, 0.9615783, 0.9517652, 0.9736235, 0.9676807, 0.9657737, 0.9458811, 0.95995456, 0.9543166, 0.9740794, 0.9688344, 0.9660988, 0.9429481, 0.9562508, 0.9545217, 0.9750743, 0.96976805, 0.9672762, 0.94596624, 0.9609532, 0.95477974, 0.97395396, 0.96891207, 0.9690192, 0.9469446, 0.9563073, 0.9538049, 0.97266835, 0.9699, 0.9679565, 0.94286597, 0.9565846, 0.9563123, 0.9748116, 0.9710027, 0.9700394, 0.9471056, 0.9586023, 0.956628, 0.9705046, 0.9687537, 0.96226525, 0.93949383, 0.95498955, 0.95479184, 0.972653, 0.9665745, 0.964524, 0.9393192, 0.9568326, 0.95412755, 0.9742555, 0.96616733, 0.96547616, 0.9448395, 0.95778066, 0.95956254, 0.9766341, 0.9674415, 0.9695831, 0.9450611, 0.96032846, 0.9614659, 0.97702366, 0.96743727, 0.96855944, 0.9467676, 0.9592696, 0.95721626, 0.9764965, 0.96659094, 0.9689743, 0.9508436, 0.9530126, 0.9503356, 0.9731501, 0.96330506, 0.9622703, 0.9454794, 0.94375896, 0.9465614, 0.9731836, 0.96081173, 0.9598189, 0.9502296, 0.9509055, 0.9521868, 0.974708, 0.958987, 0.9650957, 0.9483679, 0.950317, 0.95314693, 0.9752459, 0.9642245, 0.96772075, 0.9500802, 0.95228845, 0.9511655, 0.9752288, 0.96804005, 0.96999323, 0.94968235, 0.9566994, 0.95163953, 0.9720461, 0.9692225, 0.96898973, 0.9508513, 0.9545781, 0.9512317, 0.9708127, 0.96996653, 0.9666431, 0.9530301, 0.95740473, 0.95437, 0.9697865, 0.970338881, 0.966121197, 0.94706047, 0.94750816, 0.9517407, 0.96901053, 0.971743524, 0.967314243, 0.9402233, 0.9424992, 0.94917464, 0.9738255, 0.96955115, 0.96804035, 0.9398813, 0.94326544, 0.94983584, 0.9717679, 0.967796028, 0.966870189, 0.94382167, 0.9477091, 0.95567256, 0.9730883, 0.968159914, 0.970599234, 0.94120395, 0.9539839, 0.9532971, 0.9683672, 0.96627367, 0.96672076, 0.9360926, 0.9563957, 0.9485975, 0.9673579, 0.962671876, 0.964886129, 0.93461615, 0.94759464, 0.94759315, 0.9652665, 0.958141685, 0.961165488, 0.932488, 0.9465046, 0.94231343, 0.9650445, 0.9579805, 0.96582854, 0.93103826, 0.9505042, 0.9429828, 0.97369057, 0.9646346, 0.96734625, 0.94203955, 0.9543889, 0.9422346, 0.97149533, 0.9618945, 0.95835274, 0.93784684, 0.94984365, 0.9386044, 0.957908, 0.9586937, 0.95492214, 0.9361391, 0.94476986, 0.93236434, 0.9520765, 0.95387423, 0.9430925, 0.93359804, 0.942965, 0.93862665, 0.95594025, 0.9566568, 0.9404591, 0.94150954, 0.9405647, 0.9448984, 0.9649728, 0.95474106, 0.93891233, 0.94177735, 0.9389406, 0.941702, 0.9640568, 0.96041256, 0.9473838, 0.9375803, 0.94405895, 0.9480639, 0.9720284, 0.964863598, 0.945569754, 0.94095296, 0.95073944, 0.957149, 0.97325426, 0.966947198, 0.945189297, 0.9451683, 0.9476625, 0.94368035, 0.9568797, 0.958525658, 0.936197758, 0.9417374, 0.9396119, 0.943261, 0.96524775, 0.966649115, 0.969380498, 0.9592699, 0.96512103, 0.963612, 0.9738327, 0.969834864, 0.968790054, 0.9595033, 0.9650961, 0.96217984, 0.97491884, 0.968458474, 0.969544172, 0.9612818, 0.9676115, 0.9624112, 0.976698, 0.967188299, 0.970021009, 0.9635491, 0.970355, 0.9597472, 0.97565913, 0.966256499, 0.97093302, 0.96547234, 0.97094136, 0.96318805, 0.9770059, 0.971411407, 0.973667502, 0.9649307, 0.968083, 0.96065176, 0.97404796, 0.968442261, 0.966896594, 0.95728403, 0.9620367, 0.9558188, 0.96948606, 0.964722574, 0.961944938, 0.9483308, 0.9566899, 0.9533747, 0.96950865, 0.962817848, 0.961300611, 0.9462343, 0.9568493, 0.9474529, 0.96529025, 0.955092072, 0.963095963, 0.95021045, 0.9626228, 0.94999933, 0.9693508, 0.958628714, 0.96595639, 0.9549614, 0.96454704, 0.9485709, 0.9639323, 0.954014242, 0.965518594, 0.95015544, 0.96093714, 0.946621, 0.965145, 0.953815222, 0.9601565, 0.9460311, 0.95752156, 0.9476081, 0.9650655, 0.953896642, 0.956206024, 0.938702, 0.9574468, 0.9555648, 0.9651892, 0.95518595, 0.955517888, 0.9384477, 0.95842206, 0.9538821, 0.9617398, 0.946531177, 0.949741304, 0.9302392, 0.95728326, 0.95256996, 0.96334934, 0.947483838, 0.953470349, 0.92634237, 0.9588555, 0.95187557, 0.9628119, 0.957968056, 0.961983979, 0.9376256, 0.9621682, 0.95456356, 0.9649092, 0.960552752, 0.961989701, 0.9410191, 0.9586866, 0.9540678, 0.9646905, 0.959904134, 0.961160064, 0.947709084, 0.957286, 0.94964874, 0.9642205, 0.960505784, 0.962134242, 0.947369576, 0.956176281, 0.947082, 0.96362734, 0.957772136, 0.96212244, 0.9482589, 0.9579458, 0.9470513, 0.9633293, 0.956947088, 0.963456869, 0.950495, 0.9638692, 0.9455873, 0.96025467, 0.955092609, 0.962914765, 0.95363444, 0.9678811, 0.9492031, 0.96426225, 0.959638834, 0.968409598, 0.9578803, 0.9658693, 0.951569, 0.963565, 0.960527122, 0.964051247, 0.95471925, 0.9617243, 0.9494665, 0.9644904, 0.958816171, 0.962696373, 0.95379806, 0.9583466, 0.94914865, 0.96554536, 0.961284637, 0.963004529, 0.95633554, 0.9601842, 0.9498541, 0.9665621, 0.959902167, 0.964716136, 0.9586768, 0.96446764, 0.953067, 0.97048247, 0.964009821, 0.967247844, 0.96191716, 0.96761435, 0.9565748, 0.9689738, 0.963472128, 0.963506579, 0.95805395, 0.9622352, 0.949517, 0.9678553, 0.961139917, 0.961706817, 0.9539736, 0.9560955, 0.9460283, 0.96828586, 0.960862279, 0.961910546, 0.9519554, 0.9562342, 0.9479387, 0.96967757, 0.958482802, 0.961195648, 0.95168906, 0.95977336, 0.9516449, 0.97044104, 0.96028918, 0.96050185, 0.9557052, 0.96377987, 0.9553061, 0.97004986, 0.956264436, 0.958564639, 0.9501182, 0.9609529, 0.9486637, 0.9654799, 0.954982817, 0.9581756, 0.94710785, 0.9584352, 0.9453885, 0.96383035, 0.957880735, 0.958314538, 0.9424433, 0.9560517, 0.9446384, 0.96383715, 0.960339427, 0.955208659, 0.9438598, 0.9523562, 0.9465649, 0.9633085, 0.955734193, 0.946026921, 0.93445456, 0.9526973, 0.9462963, 0.960198, 0.954750001, 0.951298177, 0.9425741, 0.9583988, 0.94978106, 0.9601481, 0.954814315, 0.953244746, 0.9534505, 0.96251214, 0.9528074, 0.96062416, 0.955043018, 0.955015838, 0.95224315, 0.96001863, 0.9497812, 0.95759493, 0.949175894, 0.951176822, 0.94998133, 0.95531666, 0.9484927, 0.9577153, 0.947989643, 0.950728476, 0.95206493, 0.9563406, 0.9462455, 0.9567691, 0.949725688, 0.950295508, 0.95238644, 0.9547686, 0.94656974, 0.9574091, 0.946580887, 0.951268733, 0.95804363, 0.9593398, 0.9470859, 0.9600219, 0.950699329, 0.95769906, 0.96301, 0.9665313, 0.9478942, 0.9603567, 0.95732528, 0.963450134, 0.9655327, 0.97052795, 0.9537484, 0.9641773, 0.961714089, 0.964481771, 0.965402, 0.9701845, 0.95557445, 0.9659246, 0.963598311, 0.965624034, 0.96174973, 0.96546346, 0.954042, 0.96153986, 0.961592317, 0.963074267, 0.95808107, 0.9616924, 0.95148253, 0.9602949, 0.95826745, 0.961529672, 0.9562167, 0.95985585, 0.95222384, 0.95965135, 0.958285272, 0.962587893, 0.9585874, 0.96389604, 0.9546058, 0.96364903, 0.958908916, 0.965230286, 0.9597304, 0.9661045, 0.95834965, 0.96310675, 0.959600091, 0.960973859, 0.9558604, 0.9628206, 0.9513782, 0.95804524, 0.956422985, 0.954481781, 0.9528573, 0.9619046, 0.9463087, 0.9586351, 0.957554579, 0.958266377, 0.9561975, 0.9651471, 0.9500328, 0.96005434, 0.961058021, 0.96159482, 0.956238, 0.9622913, 0.9534349, 0.9605972, 0.958695769, 0.958356798, 0.9508139, 0.9627608, 0.9516478, 0.96222484, 0.95612818, 0.959467292, 0.954849, 0.9696585, 0.95587814, 0.96193004, 0.955133736, 0.95430547, 0.9569069, 0.966604, 0.95488375, 0.95987177, 0.950960398, 0.95430243, 0.95594394, 0.9672957, 0.9540805, 0.95511174, 0.953579783, 0.949989855, 0.9524769, 0.96332276, 0.9541224, 0.9502843, 0.95478791, 0.948087811, 0.9519853, 0.95860726, 0.94950455, 0.9432314, 0.954261601, 0.93896538, 0.95593894, 0.9527105, 0.94126815, 0.9442238, 0.947969198, 0.928978503, 0.9456579, 0.9418273, 0.9376054, 0.9365279, 0.94731456, 0.935001791, 0.94147307, 0.9290338, 0.9274271, 0.92908084, 0.946997166, 0.930707455, 0.9410563, 0.932581, 0.93259937, 0.93535197, 0.946193814, 0.936332524, 0.94131464, 0.94343215, 0.94533217, 0.939228, 0.95082283, 0.931973815, 0.94784164, 0.9511505, 0.9409405, 0.94310695, 0.950863719, 0.935988903, 0.953444, 0.95191956, 0.94337577, 0.93446094, 0.938437045, 0.936737895, 0.95185614, 0.9519552, 0.9399526, 0.9420375, 0.933907151, 0.938699365, 0.95315963, 0.9454652, 0.93384933, 0.93766207, 0.936003625, 0.941523135, 0.9584262, 0.9453311, 0.93286777, 0.9446417, 0.943525076, 0.946793973, 0.9536417, 0.936463, 0.93496364, 0.94607365, 0.950160801, 0.947135627, 0.952742, 0.93343776, 0.9292866, 0.9433814, 0.94788814, 0.94326365, 0.94823724, 0.9235966, 0.9271871, 0.94576645, 0.9505005, 0.9475554, 0.9517777, 0.92857754, 0.93120825, 0.9426024, 0.951497376, 0.946071088, 0.9415578, 0.91734016, 0.9154587, 0.92637026, 0.945034385, 0.944364309, 0.9357522, 0.9134384, 0.93513894, 0.9519132, 0.96058905, 0.95723486, 0.95585126, 0.9417325, 0.9386557, 0.94984776, 0.958090007, 0.95396173, 0.9494035, 0.93402153, 0.9294447, 0.9462569, 0.9549553, 0.94969386, 0.9416516, 0.9288701, 0.9232183, 0.94555914, 0.94807506, 0.9465693, 0.9399194, 0.92708564, 0.9260673, 0.94645387, 0.947868407, 0.947436154, 0.9437686, 0.93194205, 0.92948955, 0.94908214, 0.948069036, 0.946700394, 0.94659775, 0.93126255, 0.9304234, 0.9512171, 0.952671111, 0.948844254, 0.94850695, 0.93254846, 0.93543696, 0.9495126, 0.95757437, 0.95793086, 0.95218664, 0.94172823, 0.9392424, 0.954384, 0.9599382, 0.9583165, 0.95447594, 0.93707925, 0.92229795, 0.94600743, 0.9516515, 0.95452154, 0.95161533, 0.9325778, 0.9179007, 0.94318646, 0.948973, 0.9542653, 0.94155234, 0.9233815, 0.9037587, 0.9370539, 0.94985074, 0.9527421, 0.9456134, 0.9306698, 0.916402, 0.94512457, 0.9538743, 0.9585364, 0.9536837, 0.94061893, 0.9234344, 0.94402146, 0.95362717, 0.9525918, 0.9483675, 0.93461657, 0.92578334, 0.9458847, 0.9580088, 0.9524992, 0.9493798, 0.94097376, 0.92959964, 0.9476358, 0.9555242, 0.9549959, 0.9528399, 0.9453564, 0.9366416, 0.95882493, 0.9682682, 0.961891, 0.9562942, 0.94567394, 0.9340697, 0.9578058, 0.9681742, 0.9575074, 0.952079, 0.9427774, 0.93355554, 0.9564463, 0.96951, 0.9566233, 0.9521335, 0.9396474, 0.9309146, 0.9565614, 0.97328293, 0.95809615, 0.9566889, 0.9418333, 0.93006265, 0.9544655, 0.9727255, 0.95717114, 0.95845413, 0.934427, 0.9179407, 0.9510049, 0.9692537, 0.9513267, 0.95653474, 0.927234, 0.9179099, 0.9476519, 0.9667703, 0.9512783, 0.95584774, 0.9224749, 0.913965, 0.944109, 0.9697749, 0.9545175, 0.95495087, 0.9174973, 0.90379214, 0.94218147, 0.96705544, 0.94935876, 0.94903105, 0.919307, 0.8932431, 0.92897826, 0.9553801, 0.9449029, 0.9496341, 0.91423947, 0.87947637, 0.9194672, 0.9495349, 0.9362828, 0.95040464, 0.9116243, 0.88969004, 0.9181828, 0.94279623, 0.9298047, 0.9348626, 0.9001824, 0.8627471, 0.89180064, 0.9401661, 0.9180556, 0.90992194, 0.8952515, 0.8864955, 0.91377324, 0.9454456, 0.9305206, 0.9323691, 0.9199218, 0.89850146, 0.9178466, 0.9458209, 0.93654484, 0.9406217, 0.9269253, 0.90811855, 0.9267319, 0.95214814, 0.9353376, 0.93657833, 0.93046623, 0.90926254, 0.92589617, 0.9469791, 0.93127257, 0.9396515, 0.93004364, 0.9194344, 0.9363639, 0.9659476, 0.94992614, 0.949847, 0.9497702, 0.92466784, 0.94102275, 0.9626544, 0.94549376, 0.94881356, 0.95563066, 0.9297515, 0.9465205, 0.96466684, 0.9513657, 0.9504347, 0.95867264, 0.9296149, 0.9457012, 0.9659372, 0.9512012, 0.94572467, 0.9561551, 0.93114024, 0.94485265, 0.9658463, 0.95090324, 0.94754136, 0.957408, 0.9336042, 0.9412078, 0.96465534, 0.9459567, 0.9483504, 0.95425636, 0.93930614, 0.9428256, 0.9627199, 0.9504345, 0.95284605, 0.9616914, 0.9486478, 0.95039433, 0.96711296, 0.957658, 0.9600283, 0.9688446, 0.9563511, 0.956122, 0.9698723, 0.9634964, 0.96402174, 0.9693411, 0.9531652, 0.95503587, 0.97139984, 0.9654035, 0.9662003, 0.9703819, 0.9554317, 0.95655733, 0.97128487, 0.961318, 0.96192163, 0.96723324, 0.94925076, 0.9538482, 0.9710273, 0.9570804, 0.9598268, 0.96513134, 0.9470652, 0.9493163, 0.9694247, 0.9536792, 0.9575607, 0.9628325, 0.945176, 0.94958454, 0.97186005, 0.95611155, 0.96406144, 0.97101665, 0.953513, 0.9605704, 0.97607183, 0.9584094, 0.9573005, 0.97022307, 0.9479341, 0.95960087, 0.9716835, 0.95981836, 0.9502949, 0.9700382, 0.94446117, 0.95933956, 0.9714021, 0.95757425, 0.94646126, 0.967052, 0.9427924, 0.95756364, 0.9708005, 0.9549139, 0.94348484, 0.96318704, 0.9440844, 0.95384544, 0.9675619, 0.9510324, 0.946859, 0.9595607, 0.93784696, 0.9507944, 0.9614919, 0.94915456, 0.9446234, 0.9541097, 0.9405219, 0.9517021, 0.9573162, 0.95533895, 0.95103824, 0.95450014, 0.94324374, 0.9520119, 0.9600206, 0.95566463, 0.94956315, 0.95380586, 0.94446373, 0.95679826, 0.96254927, 0.95771897, 0.95356876, 0.96409744, 0.94819844, 0.9576672, 0.9666077, 0.9598766, 0.9528772, 0.9678789, 0.9437842, 0.9520857, 0.96111614, 0.95509064, 0.95061034, 0.96367925, 0.9335565, 0.9495825, 0.95358044, 0.9484001, 0.94769204, 0.9644461, 0.9371098, 0.95032907, 0.9542949, 0.9448765, 0.9463176, 0.96281254, 0.939332, 0.95050836, 0.95219433, 0.94426715, 0.9457624, 0.96244425, 0.9414008, 0.9552858, 0.9578358, 0.95077, 0.94669706, 0.96381885, 0.94198495, 0.95578283, 0.954965, 0.950956, 0.9435412, 0.96284217, 0.9421423, 0.95443696, 0.95304984, 0.94711363, 0.94715875, 0.962209, 0.9405311, 0.94760543, 0.9467865, 0.942079, 0.93932223, 0.95022446, 0.9323167, 0.947263, 0.950568, 0.9398312, 0.9467749, 0.95820856, 0.9433268, 0.95161706, 0.9655208, 0.954525, 0.9559801, 0.96238756, 0.94714946, 0.95484793, 0.9679633, 0.9581481, 0.9581527, 0.9670934, 0.94368196, 0.95579094, 0.968544, 0.95687443, 0.9548825, 0.96428883, 0.9358253, 0.94907635, 0.9662415, 0.9538381, 0.95319915, 0.9621288, 0.93810654, 0.9543109, 0.9637884, 0.9520882, 0.9536338, 0.96253, 0.9393057, 0.95500946, 0.9621297, 0.95304006, 0.95489323, 0.961812, 0.9411163, 0.95757467, 0.9643628, 0.95246905, 0.9523959, 0.9578813, 0.94094723, 0.9505257, 0.96189785, 0.9491854, 0.95034283, 0.9585428, 0.9390744, 0.95126677, 0.96663797, 0.9579978, 0.9585667, 0.9620513, 0.93556, 0.94811136, 0.9651055, 0.9546293, 0.9556672, 0.9591769, 0.93346965, 0.9475633, 0.9612948, 0.95300335, 0.95571446, 0.95409995, 0.93186885, 0.9487287, 0.962303, 0.95711374, 0.96141356, 0.95887756, 0.9377417, 0.95264286, 0.9662125, 0.96104723, 0.9636832, 0.95831716, 0.9371321, 0.9515187, 0.9640777, 0.95549864, 0.9594006, 0.95565677, 0.9382328, 0.95418894, 0.9636935, 0.9543897, 0.95990294, 0.9608023, 0.932581, 0.952173, 0.96457314, 0.95562184, 0.9594648, 0.963563, 0.93684304, 0.947075, 0.965689, 0.95393807, 0.9604636, 0.9643159, 0.93897676, 0.95053303, 0.964605, 0.95277953, 0.96076906, 0.96514857, 0.9382685, 0.947875, 0.9588769, 0.9440528, 0.954675, 0.96112067, 0.93334395, 0.95090866, 0.95839924, 0.94777215, 0.96254164, 0.9688787, 0.9399293, 0.9572742, 0.9603066, 0.9544473, 0.9685605, 0.9713337, 0.9435225, 0.9597371, 0.96141684, 0.956481, 0.9671629, 0.96627945, 0.9398624, 0.9499133, 0.9532312, 0.95265424, 0.9601122, 0.9582785, 0.93453765, 0.94815844, 0.94946426, 0.95174426, 0.9618229, 0.95484746, 0.932263, 0.9502815, 0.95617366, 0.9531253, 0.958269, 0.95711887, 0.92693514, 0.9506314, 0.96040905, 0.95483094, 0.9583478, 0.95721114, 0.9246333, 0.94752717, 0.9601475, 0.95163304, 0.9607902, 0.9618685, 0.92748463, 0.9466893, 0.9633252, 0.95977336, 0.96377367, 0.96549135, 0.9337515, 0.95138687, 0.961232, 0.95997983, 0.96330696, 0.9610154, 0.92320204, 0.953778, 0.96446, 0.9592726, 0.9620921, 0.9609049, 0.9151479, 0.95166284, 0.96059346, 0.95653474, 0.95586663, 0.94246536, 0.9065747, 0.9380134, 0.9530771, 0.9516256, 0.95230716, 0.95138943, 0.9138886, 0.9460266, 0.9576102, 0.9568398, 0.9528126, 0.95649177, 0.92470616, 0.9538585, 0.9662897, 0.9629069, 0.9480155, 0.9572994, 0.9271561, 0.95328027, 0.9670728, 0.95619804, 0.9464085, 0.9589066, 0.92675704, 0.9591555, 0.97075146, 0.9586067, 0.95733994, 0.96064585, 0.9314679, 0.95221907, 0.96776253, 0.96208435, 0.96136576, 0.96132916, 0.9347227, 0.95819014, 0.9691185, 0.9685214, 0.96171135, 0.9624584, 0.93988097, 0.96231294, 0.97015107, 0.9648446, 0.9620488, 0.96871895, 0.94309896, 0.96055406, 0.97511613, 0.9697576, 0.97162557, 0.9709891, 0.9397878, 0.95793456, 0.9763423, 0.967218, 0.97107995, 0.95957935, 0.9190455, 0.94596934, 0.97148275, 0.961572, 0.9662269, 0.95679116, 0.92311275, 0.946269, 0.9683293, 0.9510696, 0.9607848, 0.94305325, 0.9183937, 0.9499905, 0.9522652, 0.940595, 0.94975394, 0.9386615, 0.9102681, 0.9375931, 0.9394713, 0.93530566, 0.9417556, 0.94006217, 0.91691023, 0.9525782, 0.95090497, 0.9492111, 0.9526012, 0.9511627, 0.9248291, 0.9554631, 0.96510434, 0.9616451, 0.9588391, 0.95935076, 0.9351385, 0.96022487, 0.9718303, 0.96687174, 0.9582773, 0.94103444, 0.9322791, 0.95214695, 0.96868646, 0.96099395, 0.9570672, 0.9273744, 0.9204445, 0.946366, 0.96231747, 0.96128654, 0.96392465, 0.9422619, 0.9289721, 0.94490373, 0.9626777, 0.96223944, 0.97190326, 0.94251937, 0.9197144, 0.93960065, 0.95823157, 0.94747907, 0.96133333, 0.93887615, 0.93426955, 0.9458821, 0.96305114, 0.94452214, 0.9704239, 0.9481103, 0.9400238, 0.95704436, 0.9675904, 0.9443038, 0.9711636, 0.9577263, 0.9508248, 0.96703136, 0.96720374, 0.9448938, 0.9662873, 0.95175946, 0.93009865, 0.9572484, 0.9575723, 0.9364839, 0.9594284, 0.94648504, 0.92654884, 0.96320707, 0.9563003, 0.9194951, 0.9523078, 0.9441225, 0.9253216, 0.9531924, 0.94664377, 0.9244474, 0.9491843, 0.9474389, 0.91843677, 0.9446865, 0.95017654, 0.9249722, 0.9423145, 0.9491392, 0.93121624, 0.95721745, 0.9663653, 0.94475436, 0.956448, 0.9606918, 0.94813466, 0.9620012, 0.96769744, 0.95501703, 0.9635141, 0.96380013, 0.9413707, 0.96376413, 0.9667131, 0.9370786, 0.9455677, 0.95375663, 0.9416099, 0.96263146, 0.95544714, 0.93416756, 0.93374187, 0.94669366, 0.9402642, 0.95686513, 0.93037075, 0.92767143, 0.91523576, 0.9444747, 0.94398004, 0.95337933, 0.9567775, 0.9377244, 0.9252303, 0.94719064, 0.9426643, 0.960541, 0.95914936, 0.9474261, 0.9422441, 0.95772403, 0.93612546, 0.97050536, 0.95381975, 0.93460417, 0.94940484, 0.9524371, 0.9267232, 0.9665079, 0.9598063, 0.9331491, 0.963537, 0.9292978, 0.91913253, 0.96722513, 0.9611373, 0.92605335, 0.9599557, 0.8948473, 0.8902954, 0.9137705, 0.8662314, 0.84731907, 0.907347, 0.8265964, 0.8420183, 0.8982038, 0.8795952, 0.8330643, 0.8739811, 0.8006969, 0.7798348, 0.89445597, 0.84492135, 0.8112429, 0.8356499, 0.832568, 0.7485176, 0.8171551, 0.71801436, 0.6910563, 0.72789407, 0.53766114, 0.3751944, 0.42766696, 0.24671173, 0.14147042, 0.32451484, 0.23334245, 0.2525315, 0.52115154, 0.4308389, 0.14856923, 0.36325547, 0.21056509, 0.2071555, 0.4971692, 0.16764852, 0.11722272, 0.31904554, 0.28307864, 0.32679674, 0.5857755, 0.21383657, 0.16849557, 0.2746031, 0.35207725, 0.36560953, 0.5962657, 0.34820694, 0.24847417, 0.40717706, 0.3617819, 0.38924357, 0.6099994, 0.49656963, 0.2916195, 0.32526517, 0.32572064, 0.24929895, 0.5268214, 0.43186942, 0.31950533, 0.51051694, 0.38076952, 0.45622066, 0.5819882, 0.5750581, 0.31387365, 0.38856038, 0.33509582, 0.34752786, 0.45325607, 0.25844455, 0.16237949, 0.14562978, 0.24498796, 0.16936015, 0.22905533, 0.12921813, 0.11947825, 0.10644093, 0.1935597, 0.11760006, 0.19709437, 0.11996017, 0.11180061, 0.0879643, 0.19192703, 0.10839269, 0.17657785, 0.10731263, 0.11213752, 0.08563896, 0.20285308, 0.12867197, 0.22895388, 0.17110074, 0.13465871, 0.13160913, 0.23049192, 0.12399437, 0.19870467, 0.1423239, 0.11910199, 0.14557761, 0.21858066, 0.12694804, 0.23501092, 0.13949849, 0.11819494, 0.09682551, 0.24376343, 0.11836544, 0.17226256, 0.12541243, 0.13472067, 0.10774445, 0.20372339, 0.11871705, 0.14546685, 0.11388179, 0.10192379, 0.09694525, 0.17964849, 0.10595956, 0.12832052, 0.08770181, 0.08324791, 0.08113807, 0.18490954, 0.11892639, 0.13608609, 0.10242243, 0.08306716, 0.08218979, 0.19313905, 0.11927117, 0.14217642, 0.09271563, 0.07221352, 0.07845888, 0.16643658, 0.10913035, 0.13782848, 0.10673054, 0.08304486, 0.08829732, 0.14962612, 0.1242587, 0.13613558, 0.09428415, 0.08161152, 0.08417792, 0.2070845, 0.13311134, 0.13983066, 0.09286863, 0.07681343, 0.08065211, 0.20688032, 0.1294652, 0.13464583, 0.08649021, 0.06762632, 0.07429031, 0.19406006, 0.11376502, 0.12416764, 0.09106307, 0.07147661, 0.08029416, 0.201315, 0.11615768, 0.12188783, 0.0929642, 0.07107635, 0.07349292, 0.19149767, 0.12046332, 0.1277627, 0.09735478, 0.07407819, 0.07214276, 0.19089365, 0.11021898, 0.1235748, 0.08388791, 0.06022279, 0.06077497, 0.1650607, 0.09877113, 0.123901, 0.08133664, 0.06234543, 0.06039109, 0.17678523, 0.10754208, 0.1313521, 0.08789853, 0.0753966],
"middle": [0.7637828, 0.3456208, 0.40500998, 0.519214, 0.7157621, 0.42019227, 0.76537555, 0.35185614, 0.41464496, 0.51928014, 0.7087487, 0.43589777, 0.7933152, 0.37672502, 0.42065653, 0.5173369, 0.705826, 0.41980037, 0.82574326, 0.3876114, 0.42101192, 0.52684736, 0.6939522, 0.43794933, 0.8516758, 0.4038962, 0.46132082, 0.5492144, 0.7073671, 0.44594955, 0.8628977, 0.42704433, 0.48608565, 0.57191014, 0.72551703, 0.4800582, 0.87774765, 0.45175996, 0.49643102, 0.5930887, 0.73371106, 0.4987523, 0.8808742, 0.45434815, 0.50218034, 0.58649015, 0.7507177, 0.5054505, 0.8748247, 0.45004526, 0.49898633, 0.58496284, 0.7445618, 0.5140907, 0.85873485, 0.4400277, 0.4941687, 0.5831062, 0.75905883, 0.5168906, 0.85477114, 0.43276626, 0.5071191, 0.6066444, 0.7757818, 0.5383076, 0.8579343, 0.43537012, 0.5372983, 0.6270999, 0.79097956, 0.5546103, 0.8457088, 0.4326621, 0.5633211, 0.6609075, 0.80737054, 0.56439745, 0.8409464, 0.42409658, 0.62132156, 0.70302916, 0.83321583, 0.6034014, 0.8433625, 0.42798725, 0.65590245, 0.70849514, 0.8449256, 0.61443806, 0.84331334, 0.4431763, 0.68269724, 0.7294414, 0.8535657, 0.6229364, 0.8438137, 0.46745548, 0.7121624, 0.742585, 0.8672117, 0.6449829, 0.8734213, 0.4969748, 0.72114044, 0.7527216, 0.8703641, 0.66240126, 0.8843406, 0.498443, 0.7241994, 0.7476868, 0.86592513, 0.65976435, 0.8726029, 0.47283167, 0.7031378, 0.74596995, 0.85881317, 0.66533023, 0.87127936, 0.47663954, 0.71547866, 0.7525419, 0.8669695, 0.659715, 0.85384953, 0.46413252, 0.7087104, 0.7704507, 0.8726101, 0.65467644, 0.8557345, 0.4529103, 0.71077603, 0.7526331, 0.8750646, 0.65047604, 0.8600848, 0.4439307, 0.703458, 0.7360524, 0.8784707, 0.6603225, 0.87107414, 0.44560456, 0.70770574, 0.74710244, 0.88605213, 0.682522, 0.8678597, 0.44915977, 0.72097105, 0.7595916, 0.8876539, 0.6921705, 0.8662234, 0.48280612, 0.7471174, 0.77456206, 0.89162576, 0.6995492, 0.8430462, 0.5137973, 0.7593489, 0.79675823, 0.902909, 0.70599794, 0.8702208, 0.5815744, 0.7736813, 0.8072122, 0.9085022, 0.72128767, 0.8859758, 0.59910804, 0.8025608, 0.8214305, 0.9155684, 0.7365945, 0.9058, 0.6143398, 0.8241563, 0.8382416, 0.9192575, 0.7726547, 0.9130574, 0.6523841, 0.82133627, 0.8337904, 0.92029625, 0.78764874, 0.9142604, 0.6519959, 0.8007837, 0.81995046, 0.91917884, 0.7945748, 0.91485316, 0.66446674, 0.7744392, 0.8068735, 0.91779995, 0.79541445, 0.9159767, 0.67084485, 0.75736135, 0.7962077, 0.9185055, 0.8036023, 0.91610885, 0.6847631, 0.7584813, 0.78396314, 0.92002594, 0.80266434, 0.914391, 0.69128036, 0.77033794, 0.80043954, 0.9257255, 0.8121757, 0.91513574, 0.70285416, 0.79069334, 0.81794256, 0.93184006, 0.81711984, 0.9147607, 0.7040106, 0.7923467, 0.826549, 0.9359885, 0.8252675, 0.91411775, 0.7112474, 0.7972866, 0.8328293, 0.93933296, 0.82531035, 0.9178356, 0.7232806, 0.80175143, 0.83288336, 0.9389677, 0.8293122, 0.9231433, 0.72917587, 0.799834, 0.82714695, 0.9394912, 0.83055073, 0.9192012, 0.74314314, 0.8123937, 0.8315994, 0.9412673, 0.84016323, 0.9270355, 0.7548774, 0.8161131, 0.83873475, 0.94431436, 0.8508552, 0.9384486, 0.76506215, 0.81138945, 0.8350601, 0.94358057, 0.8607407, 0.9452158, 0.7639446, 0.8022168, 0.82733613, 0.9437824, 0.86286724, 0.94507813, 0.7673022, 0.7903604, 0.8257499, 0.94240373, 0.8538504, 0.9460566, 0.7635204, 0.78531843, 0.8296218, 0.9442837, 0.8558656, 0.9463359, 0.762249, 0.7905666, 0.8387505, 0.9430999, 0.85590297, 0.9444671, 0.77092475, 0.81102103, 0.8446457, 0.944506, 0.85993874, 0.94218993, 0.76517737, 0.81263936, 0.8436446, 0.9427955, 0.8581828, 0.935913, 0.7534506, 0.8120913, 0.8385874, 0.93859696, 0.855613, 0.93891263, 0.75521284, 0.82285225, 0.83768475, 0.9368667, 0.8520513, 0.93792564, 0.753853, 0.8121389, 0.8291644, 0.9305432, 0.84215885, 0.935774, 0.7475309, 0.82155836, 0.8379003, 0.9303138, 0.841616, 0.932732, 0.7354556, 0.816676, 0.8370163, 0.9284115, 0.8440249, 0.9303496, 0.71371806, 0.8060939, 0.8272744, 0.9258942, 0.8353043, 0.9270448, 0.70280564, 0.7969983, 0.81718075, 0.924046, 0.8350698, 0.930686, 0.699995, 0.78886104, 0.80801594, 0.9181011, 0.82845247, 0.9275504, 0.69806516, 0.78649366, 0.80828464, 0.9206443, 0.8221246, 0.9283103, 0.6892933, 0.7949655, 0.80930465, 0.91851014, 0.81817985, 0.9288435, 0.68393385, 0.79648614, 0.79417473, 0.92423, 0.8345853, 0.9352096, 0.67766297, 0.80287766, 0.7913593, 0.9232243, 0.83470166, 0.93153495, 0.66865015, 0.8206356, 0.79908645, 0.9250361, 0.8431754, 0.9250482, 0.6719435, 0.829176, 0.8049312, 0.92417043, 0.8422475, 0.9224723, 0.6835282, 0.83536065, 0.8053795, 0.92767113, 0.83882725, 0.9224654, 0.6856921, 0.83303785, 0.8034986, 0.9329839, 0.83775604, 0.915188, 0.6932397, 0.8297422, 0.80458313, 0.9336787, 0.8245504, 0.9142246, 0.70049816, 0.8221643, 0.8041206, 0.9325642, 0.8316879, 0.9170094, 0.69696015, 0.82349634, 0.79658616, 0.929919, 0.8415281, 0.9132073, 0.6810443, 0.8278527, 0.81042457, 0.927979, 0.8470307, 0.91392744, 0.6865691, 0.8381105, 0.82188976, 0.9257484, 0.8607814, 0.9132162, 0.6835212, 0.83565456, 0.8335918, 0.9250423, 0.8728303, 0.91649455, 0.6830647, 0.83765566, 0.85231614, 0.9268824, 0.8801761, 0.91011536, 0.7035378, 0.8309929, 0.855394, 0.9299916, 0.88377047, 0.9099211, 0.7174952, 0.82371473, 0.8517501, 0.9290631, 0.88356596, 0.9135432, 0.74184394, 0.8157171, 0.84789324, 0.92853653, 0.8894148, 0.9186453, 0.754993, 0.8164804, 0.8370676, 0.93065107, 0.8903722, 0.91190493, 0.7618868, 0.815187, 0.8147837, 0.93143564, 0.8846478, 0.9059927, 0.7671712, 0.8110499, 0.80383253, 0.9303106, 0.8799412, 0.9037533, 0.7601998, 0.80847853, 0.79762024, 0.92569286, 0.8757161, 0.9051159, 0.74226964, 0.8245467, 0.80864817, 0.9294767, 0.8715039, 0.91180927, 0.7272919, 0.8432288, 0.8185304, 0.92682874, 0.86649615, 0.9114492, 0.7205311, 0.86346143, 0.82674485, 0.924433, 0.8666528, 0.91214013, 0.7140703, 0.87961626, 0.820907, 0.91751593, 0.8670621, 0.90784556, 0.7144306, 0.8841836, 0.82349545, 0.91466826, 0.8671665, 0.9170779, 0.7461034, 0.89524245, 0.84278524, 0.9160289, 0.8610937, 0.9247643, 0.78426075, 0.89175487, 0.8631357, 0.9179527, 0.8541511, 0.92701715, 0.8016365, 0.8947933, 0.85881746, 0.92448187, 0.8586156, 0.9246064, 0.82332724, 0.8911407, 0.86930346, 0.9316043, 0.87369514, 0.92198634, 0.83262956, 0.88926667, 0.85661125, 0.93091476, 0.86148053, 0.92807263, 0.8508163, 0.87510186, 0.8517704, 0.9411617, 0.87869936, 0.9275259, 0.86405617, 0.86477685, 0.84945863, 0.93132365, 0.8649596, 0.9361509, 0.8908842, 0.8568601, 0.88422906, 0.9457849, 0.88940674, 0.954859, 0.9027032, 0.9176107, 0.90790766, 0.9598061, 0.8960997, 0.9727609, 0.91267145, 0.91519135, 0.9125466, 0.95692, 0.8884058, 0.9723948, 0.91692275, 0.920893, 0.909885, 0.9546835, 0.8812951, 0.97498024, 0.92350584, 0.92408735, 0.9206139, 0.9501087, 0.8787011, 0.9720606, 0.93088365, 0.9216718, 0.92156136, 0.94748354, 0.89024395, 0.97297555, 0.9336576, 0.9293691, 0.93026894, 0.9521904, 0.89144784, 0.97027934, 0.9330172, 0.9291062, 0.9321246, 0.9542529, 0.89733547, 0.9711741, 0.9367972, 0.92545897, 0.9339746, 0.95305705, 0.89825034, 0.9746069, 0.9391704, 0.92222714, 0.9356303, 0.9505755, 0.897223, 0.9756955, 0.9395501, 0.91746336, 0.9313742, 0.9465301, 0.89488363, 0.9766226, 0.943782, 0.9203751, 0.93473965, 0.94638884, 0.88975334, 0.976163, 0.9459006, 0.92337155, 0.93913466, 0.94778883, 0.8978202, 0.976594, 0.95263517, 0.92964846, 0.94398993, 0.9492601, 0.9034076, 0.9752626, 0.9549103, 0.9359929, 0.94665104, 0.95461535, 0.91191345, 0.9757454, 0.95733315, 0.938773, 0.95055276, 0.9583545, 0.9174961, 0.97682524, 0.9591991, 0.9412974, 0.95100373, 0.9608528, 0.92173946, 0.9791001, 0.9622725, 0.946018, 0.9535345, 0.9631886, 0.9277806, 0.98110217, 0.9627985, 0.94804764, 0.95542747, 0.96290714, 0.92786545, 0.98108006, 0.9623594, 0.94743824, 0.95679355, 0.9650171, 0.9267884, 0.98161894, 0.96349525, 0.9484272, 0.9558948, 0.9636439, 0.92309964, 0.9820514, 0.9622612, 0.9457779, 0.9547533, 0.9615748, 0.92078394, 0.9823263, 0.96260524, 0.9463899, 0.95334554, 0.961071, 0.9214994, 0.9838124, 0.9634083, 0.94810545, 0.9538807, 0.96104866, 0.9210912, 0.98381895, 0.962769, 0.947318, 0.9527253, 0.9602829, 0.9194454, 0.9832069, 0.9621206, 0.9471798, 0.95064884, 0.9615765, 0.92448735, 0.9827777, 0.96157366, 0.9464575, 0.94547087, 0.9607287, 0.9219904, 0.9815909, 0.96132505, 0.9448281, 0.94508505, 0.9608977, 0.9210508, 0.9811686, 0.96127164, 0.9432779, 0.9410522, 0.95773035, 0.9169807, 0.9798672, 0.95802385, 0.9410569, 0.9367877, 0.95707965, 0.914711, 0.9787369, 0.95569116, 0.9353201, 0.9313497, 0.9549675, 0.9120261, 0.9772314, 0.953865, 0.93240666, 0.925858, 0.9561491, 0.91486865, 0.97532564, 0.95262206, 0.92778903, 0.92153543, 0.9565403, 0.9147683, 0.9721771, 0.95271176, 0.92223436, 0.9215575, 0.9571236, 0.9157282, 0.9698757, 0.9531167, 0.9192863, 0.9245589, 0.95622456, 0.9159887, 0.96918875, 0.95422447, 0.9099439, 0.9233606, 0.9539509, 0.91283625, 0.96978015, 0.9573865, 0.90959305, 0.92690194, 0.9538703, 0.91360193, 0.97044283, 0.95912623, 0.9124578, 0.929879, 0.9560032, 0.9164683, 0.9703397, 0.9599461, 0.9156609, 0.93218064, 0.9594121, 0.9245403, 0.9696752, 0.96196955, 0.9220914, 0.9378124, 0.95972055, 0.92519593, 0.9694774, 0.9617322, 0.9247079, 0.9412943, 0.95901, 0.93009365, 0.9696365, 0.9626803, 0.92575586, 0.94107205, 0.95904607, 0.9326402, 0.96988446, 0.9622278, 0.9294842, 0.9416908, 0.95956266, 0.9339088, 0.972129, 0.96013224, 0.93191785, 0.9396247, 0.9584434, 0.9299676, 0.9725671, 0.9580419, 0.9292978, 0.938431, 0.9602037, 0.9315971, 0.97472554, 0.95965815, 0.932183, 0.93944764, 0.95982707, 0.9314381, 0.9750035, 0.9579102, 0.93394655, 0.9396247, 0.96244544, 0.9334441, 0.9740027, 0.9574702, 0.9382525, 0.93796504, 0.96378, 0.93543947, 0.9741166, 0.95527166, 0.9398742, 0.9340263, 0.9629949, 0.93494666, 0.97600764, 0.9550266, 0.94239557, 0.9332421, 0.965032, 0.9394101, 0.9761475, 0.95693564, 0.94275904, 0.9333511, 0.9654291, 0.94605017, 0.97716355, 0.958977, 0.94233525, 0.9367718, 0.96750945, 0.95018053, 0.9750808, 0.9599011, 0.9367477, 0.93515223, 0.9663802, 0.95391876, 0.9738584, 0.95976424, 0.9383692, 0.93888026, 0.9676723, 0.95880795, 0.9743274, 0.9572955, 0.9355914, 0.93752664, 0.9641729, 0.9584503, 0.9741004, 0.95553505, 0.9294054, 0.9357736, 0.96371907, 0.96104586, 0.97687995, 0.9597882, 0.923449, 0.93534, 0.96170133, 0.9611668, 0.9773096, 0.963453, 0.91213596, 0.93026245, 0.9611351, 0.96294594, 0.9779403, 0.9641985, 0.9000476, 0.9258757, 0.9617609, 0.9614023, 0.9760617, 0.960697, 0.8883528, 0.9172297, 0.95958805, 0.95752037, 0.9719244, 0.95824236, 0.8777183, 0.9076801, 0.95528, 0.9580328, 0.9682594, 0.95606965, 0.8663234, 0.89837, 0.9457279, 0.9562191, 0.9639635, 0.95357156, 0.85403836, 0.8858047, 0.95193434, 0.95859116, 0.9713164, 0.95800644, 0.8693116, 0.8981982, 0.95231634, 0.96195906, 0.964422, 0.95638394, 0.8601345, 0.88590294, 0.94698286, 0.9556275, 0.9554955, 0.9532011, 0.86102045, 0.9178161, 0.9546717, 0.9503018, 0.9663804, 0.9608406, 0.8409749, 0.9323421, 0.9633364, 0.9529382, 0.9667758, 0.9579524, 0.85542893, 0.9387145, 0.9671787, 0.95410615, 0.96988636, 0.9683344, 0.8657764, 0.9490331, 0.97188264, 0.9616013, 0.9755897, 0.9765597, 0.86922747, 0.957403, 0.97587574, 0.96108055, 0.9769507, 0.979003, 0.8675063, 0.95754844, 0.97569376, 0.963569, 0.9763306, 0.98185134, 0.88283014, 0.9610115, 0.9797315, 0.9672377, 0.9774696, 0.9838104, 0.88919485, 0.963864, 0.982456, 0.9707817, 0.97965187, 0.9866371, 0.8990074, 0.967933, 0.9843983, 0.9724414, 0.98077214, 0.98767775, 0.9060328, 0.96870685, 0.9854226, 0.9753729, 0.9808412, 0.9869654, 0.9091237, 0.9684768, 0.984438, 0.97338706, 0.98040456, 0.98615736, 0.9090906, 0.96759796, 0.9829608, 0.9732592, 0.97782564, 0.98501945, 0.90538955, 0.96621597, 0.982378, 0.97221, 0.9774648, 0.98540914, 0.90606767, 0.9672363, 0.9831297, 0.97390556, 0.97587276, 0.9853441, 0.90782696, 0.9685859, 0.9832978, 0.9714237, 0.9743276, 0.98647296, 0.9215746, 0.9695463, 0.98348564, 0.96688956, 0.97213846, 0.9852057, 0.92651826, 0.9678766, 0.9822975, 0.9634354, 0.96901345, 0.984901, 0.9318582, 0.96817845, 0.98118216, 0.9616108, 0.96636724, 0.9826232, 0.9266576, 0.9643713, 0.98046654, 0.9618168, 0.966635, 0.9818699, 0.926526, 0.9609992, 0.97981447, 0.9620996, 0.9668481, 0.98092985, 0.91836965, 0.9562796, 0.9789336, 0.9605199, 0.9701874, 0.97876304, 0.9212881, 0.95160085, 0.9757972, 0.963134, 0.9697175, 0.9768926, 0.91637737, 0.95767415, 0.9772931, 0.9646053, 0.97133976, 0.97565246, 0.90670013, 0.9564881, 0.9830889, 0.9634211, 0.9692356, 0.96483886, 0.8867382, 0.9393727, 0.9783239, 0.95631427, 0.9677719, 0.9661941, 0.9344873, 0.946079, 0.9844646, 0.96440256, 0.9741192, 0.9731338, 0.927337, 0.96290326, 0.98521495, 0.96804684, 0.9797459, 0.9770133, 0.9457879, 0.9550591, 0.9850191, 0.9635593, 0.98064846, 0.9801357, 0.9416815, 0.9559855, 0.9848047, 0.9674489, 0.98143727, 0.98142886, 0.9387151, 0.9522728, 0.98521644, 0.9641515, 0.9813209, 0.9793961, 0.9379678, 0.9504474, 0.9857199, 0.9624161, 0.982624, 0.981108, 0.9435887, 0.95752263, 0.98717386, 0.96609324, 0.9839787, 0.980454, 0.9430204, 0.9563161, 0.9862659, 0.9640821, 0.9836292, 0.97968847, 0.9333256, 0.9552982, 0.98497343, 0.9621359, 0.98228437, 0.9781853, 0.9283651, 0.9561517, 0.9837717, 0.9626838, 0.9810159, 0.97829676, 0.9197305, 0.9543656, 0.983904, 0.95884204, 0.97830516, 0.97585416, 0.9101579, 0.9513784, 0.9822501, 0.9616171, 0.9793794, 0.9778456, 0.92309403, 0.95470816, 0.9816479, 0.96733665, 0.98131436, 0.972559, 0.91757846, 0.95218253, 0.97630024, 0.96358293, 0.97840744, 0.9643651, 0.9114037, 0.95000446, 0.9688223, 0.9647768, 0.9793141, 0.97701555, 0.9241416, 0.9575002, 0.97291255, 0.95866704, 0.9733246, 0.97268945, 0.93445534, 0.9531736, 0.96882105, 0.9483383, 0.9729662, 0.9725433, 0.94369876, 0.95532507, 0.9671202, 0.94740796, 0.97367746, 0.97337896, 0.94661206, 0.96061534, 0.96935403, 0.9515336, 0.9747131, 0.97510695, 0.94235873, 0.96017903, 0.9706245, 0.95703775, 0.9779834, 0.9786962, 0.94129854, 0.96421725, 0.97473997, 0.95959276, 0.9803367, 0.9799595, 0.9459599, 0.96465784, 0.9760873, 0.95777607, 0.9817244, 0.980416, 0.9484872, 0.96502566, 0.9773367, 0.95390856, 0.98064435, 0.9802341, 0.94587576, 0.96432763, 0.9779393, 0.95261776, 0.97853845, 0.97859657, 0.9505552, 0.962502, 0.9786962, 0.9530605, 0.9774238, 0.9776169, 0.951579, 0.9621437, 0.9780737, 0.9531668, 0.97608113, 0.97662705, 0.9490607, 0.9575551, 0.97834647, 0.950796, 0.97593373, 0.9751882, 0.95051205, 0.95981497, 0.9795969, 0.9500966, 0.975256, 0.9737552, 0.9507029, 0.95816576, 0.98062027, 0.945921, 0.9726373, 0.9710069, 0.94693977, 0.9585595, 0.9815291, 0.94768906, 0.97473323, 0.9714308, 0.95397085, 0.959956467, 0.9828704, 0.9495377, 0.97520185, 0.96976244, 0.95429873, 0.9574235, 0.98064166, 0.946583, 0.9753318, 0.9689047, 0.95861536, 0.957166, 0.9809488, 0.94978786, 0.9748573, 0.96947885, 0.95686805, 0.95793915, 0.98127884, 0.9533775, 0.975744, 0.9673267, 0.9610791, 0.9521921, 0.978446, 0.95146906, 0.9732545, 0.9675692, 0.9593941, 0.9535608, 0.9768535, 0.9566354, 0.9751017, 0.9694866, 0.96141464, 0.9565028, 0.9773638, 0.9563382, 0.9710093, 0.96310633, 0.9630296, 0.948302, 0.97408175, 0.95128745, 0.9655587, 0.95954907, 0.9592822, 0.9210636, 0.9684796, 0.9305272, 0.9557347, 0.95586735, 0.95800006, 0.9430183, 0.9709427, 0.939975, 0.96041816, 0.95860547, 0.96476096, 0.9374828, 0.9751428, 0.94320595, 0.95641, 0.95668334, 0.9602203, 0.9273532, 0.97202736, 0.9405625, 0.9566854, 0.95569193, 0.9564397, 0.91917926, 0.97878176, 0.94893014, 0.9582202, 0.9503101, 0.9509414, 0.9160083, 0.98153293, 0.9566364, 0.9682681, 0.953976, 0.94765574, 0.9177909, 0.9810476, 0.95845234, 0.97007746, 0.95739764, 0.94088984, 0.922252, 0.98263794, 0.9608619, 0.9699664, 0.9621634, 0.94149345, 0.91931826, 0.97944427, 0.9572641, 0.9687846, 0.9550298, 0.9283208, 0.9187082, 0.97432613, 0.9515512, 0.96830153, 0.9508532, 0.9290029, 0.92697895, 0.9721637, 0.95469904, 0.96758056, 0.9560845, 0.93187463, 0.9306132, 0.97314215, 0.95610225, 0.9720279, 0.95546585, 0.9429353, 0.93680036, 0.9771095, 0.9610185, 0.9765004, 0.9633896, 0.9506845, 0.938748, 0.98088926, 0.96231115, 0.97918904, 0.9610092, 0.9502706, 0.9402045, 0.9837431, 0.9681391, 0.98010474, 0.9659642, 0.9525855, 0.94198644, 0.985887, 0.97200406, 0.98096955, 0.96715295, 0.9552615, 0.9438477, 0.9874393, 0.9736814, 0.9820661, 0.96788967, 0.95861655, 0.94495624, 0.98821276, 0.97356343, 0.9804525, 0.9661352, 0.9569989, 0.9419524, 0.9875831, 0.97031176, 0.98214716, 0.9656014, 0.95721495, 0.9464521, 0.9885471, 0.97072923, 0.9803256, 0.96450245, 0.9531384, 0.9473809, 0.988451, 0.96898174, 0.97960275, 0.9642987, 0.9486725, 0.9476577, 0.9883001, 0.96822363, 0.97811455, 0.9635619, 0.9477912, 0.9468628, 0.9881467, 0.96654606, 0.9762157, 0.96324414, 0.94956994, 0.9469976, 0.98961955, 0.96683586, 0.97851455, 0.9637614, 0.94970804, 0.9481501, 0.9893606, 0.965379, 0.97925127, 0.96753705, 0.95414764, 0.9471298, 0.98835796, 0.9653607, 0.98040295, 0.9702827, 0.9570312, 0.95062727, 0.98881465, 0.9697263, 0.9804734, 0.97192836, 0.9564077, 0.95108545, 0.9879334, 0.9700751, 0.98059756, 0.97482115, 0.9548628, 0.9472531, 0.9869587, 0.9710444, 0.98097366, 0.9768357, 0.9581718, 0.9502791, 0.9870438, 0.9721762, 0.98036915, 0.97724926, 0.9574964, 0.9478286, 0.9868231, 0.97339296, 0.98173404, 0.97688043, 0.9562108, 0.9470396, 0.9854182, 0.9736285, 0.98119664, 0.9778576, 0.95476705, 0.9459801, 0.9855131, 0.97376525, 0.9823817, 0.978118, 0.9562484, 0.94867927, 0.98651195, 0.974379, 0.9831721, 0.9781343, 0.95786583, 0.95279, 0.9871513, 0.9742857, 0.9838942, 0.97855765, 0.9600985, 0.954607, 0.98721105, 0.972041, 0.9843073, 0.97784287, 0.95995283, 0.9541335, 0.98706007, 0.97263944, 0.98515815, 0.9798956, 0.9607601, 0.95529795, 0.9876407, 0.9722137, 0.98643464, 0.9807936, 0.9604057, 0.9544124, 0.98760754, 0.97061634, 0.9865545, 0.98053795, 0.9599424, 0.95465535, 0.98822635, 0.97122574, 0.9866973, 0.9802388, 0.9598488, 0.9553072, 0.9882543, 0.97122204, 0.98533684, 0.9795538, 0.95792943, 0.9545967, 0.98797697, 0.9703033, 0.98378056, 0.9790573, 0.9566693, 0.9531823, 0.9884292, 0.97045565, 0.9832553, 0.97916496, 0.9555713, 0.9530206, 0.98825175, 0.9703254, 0.9817978, 0.977482, 0.95253, 0.95152014, 0.9867633, 0.96741164, 0.98087597, 0.9765278, 0.95094013, 0.95297444, 0.9873798, 0.96767825, 0.98078847, 0.9768833, 0.9515984, 0.95408976, 0.9876862, 0.967519, 0.98182136, 0.9766003, 0.9511209, 0.95400363, 0.9878478, 0.9670233, 0.9834123, 0.9764821, 0.9505568, 0.95300674, 0.9877, 0.9677055, 0.9840938, 0.9767964, 0.94997984, 0.9519823, 0.98682106, 0.96680844, 0.9849533, 0.9757706, 0.95303464, 0.9542912, 0.9863993, 0.96765554, 0.9853212, 0.97504073, 0.9512276, 0.9543769, 0.98697585, 0.96760434, 0.9848699, 0.9730874, 0.95154667, 0.9553577, 0.98775125, 0.9672803, 0.98450375, 0.9728031, 0.9528257, 0.95670396, 0.98735535, 0.96846616, 0.9840514, 0.9747346, 0.9544885, 0.9595539, 0.9866494, 0.9670998, 0.9827327, 0.9741434, 0.95137715, 0.9605562, 0.9861284, 0.96753156, 0.98272955, 0.9746232, 0.95111954, 0.9619718, 0.98623765, 0.96732306, 0.98266107, 0.97431797, 0.94912165, 0.9620502, 0.9873393, 0.9679491, 0.9823439, 0.97409207, 0.949385, 0.9632457, 0.98815465, 0.9684885, 0.9817675, 0.97263336, 0.9481716, 0.9624088, 0.98797834, 0.9683667, 0.9808895, 0.97189325, 0.9492671, 0.9633262, 0.9876631, 0.967562, 0.97964203, 0.970281, 0.948043, 0.9619185, 0.9860046, 0.9655308, 0.979957, 0.9703241, 0.94818515, 0.962705, 0.98468655, 0.96555495, 0.98126364, 0.97101486, 0.9507376, 0.9621494, 0.9845663, 0.96397233, 0.98109174, 0.97071606, 0.9514098, 0.9598565, 0.9846591, 0.96430093, 0.98164076, 0.97198105, 0.95324475, 0.9610024, 0.98456013, 0.9646582, 0.98157346, 0.971584, 0.95293385, 0.961613, 0.98498696, 0.9648842, 0.98211956, 0.9723033, 0.9546623, 0.96509606, 0.98591757, 0.966295, 0.9832861, 0.97338164, 0.9533636, 0.9653846, 0.9855493, 0.96710014, 0.98361397, 0.97323483, 0.95378083, 0.96478415, 0.9850893, 0.96564764, 0.9841289, 0.9722341, 0.953338, 0.9646778, 0.98464036, 0.966228, 0.98386985, 0.9728363, 0.9527395, 0.9646122, 0.9846364, 0.96609706, 0.9841857, 0.97045237, 0.95456207, 0.9654565, 0.9859222, 0.96714014, 0.984209, 0.97165626, 0.9546043, 0.96567196, 0.9868169, 0.9674634, 0.98400867, 0.9698482, 0.95162344, 0.9609356, 0.9867751, 0.9668018, 0.98302627, 0.96823514, 0.9524137, 0.95907193, 0.9863478, 0.9674076, 0.98355794, 0.96876544, 0.95292544, 0.96030843, 0.9859032, 0.96723336, 0.98408014, 0.96776956, 0.95316744, 0.9581001, 0.9852619, 0.96698564, 0.983648, 0.96770734, 0.954488, 0.9578552, 0.98468, 0.96636456, 0.98275155, 0.9654398, 0.95193887, 0.95721245, 0.9840264, 0.9658902, 0.9821038, 0.96422577, 0.950697, 0.95568717, 0.983489, 0.9651299, 0.9827398, 0.9625081, 0.9509343, 0.95365405, 0.9824275, 0.96416026, 0.98280674, 0.9600434, 0.94980913, 0.95133615, 0.98211414, 0.96457237, 0.9840409, 0.9603825, 0.9529528, 0.95354456, 0.98252517, 0.96684754, 0.9852409, 0.9613718, 0.9539609, 0.955881, 0.98345613, 0.9694172, 0.9856779, 0.96534234, 0.9543161, 0.95840156, 0.98402095, 0.971201, 0.9861626, 0.96711236, 0.9541839, 0.9598478, 0.98484945, 0.9720793, 0.9869619, 0.96736556, 0.9552985, 0.9591508, 0.9839796, 0.9719685, 0.9859902, 0.9648554, 0.9512665, 0.95801836, 0.983194, 0.9712875, 0.985544, 0.965001, 0.9461437, 0.9525254, 0.9818485, 0.9698099, 0.98238283, 0.95792055, 0.9371256, 0.94633985, 0.98032093, 0.96966285, 0.9808075, 0.95389396, 0.9303802, 0.9434994, 0.97856855, 0.96638817, 0.9797293, 0.9507791, 0.9255037, 0.9436995, 0.97674304, 0.96601635, 0.9789339, 0.95027447, 0.92640924, 0.9463724, 0.9762562, 0.9659074, 0.97966856, 0.95267284, 0.92656666, 0.9483789, 0.9759365, 0.96674466, 0.9783634, 0.9516257, 0.9235546, 0.94452107, 0.97588545, 0.9681212, 0.98039895, 0.95260143, 0.92948973, 0.9398193, 0.9773537, 0.96923053, 0.9796039, 0.95138115, 0.9342527, 0.9357846, 0.9765589, 0.9686003, 0.9803202, 0.95208085, 0.9384212, 0.9380517, 0.9766792, 0.96843195, 0.9799565, 0.9502239, 0.9371673, 0.93845004, 0.97653246, 0.97094345, 0.9817733, 0.9529488, 0.9383671, 0.9434594, 0.9796851, 0.97585344, 0.98482186, 0.9576874, 0.9412378, 0.9448513, 0.9821068, 0.97721523, 0.98466635, 0.95208514, 0.9338753, 0.9427762, 0.9808988, 0.97574157, 0.98419285, 0.9604041, 0.9404269, 0.9492237, 0.98196834, 0.9781879, 0.9845307, 0.95995414, 0.9410489, 0.94600165, 0.98089856, 0.9759951, 0.9811819, 0.95285475, 0.94018203, 0.9377757, 0.9809394, 0.9754298, 0.9872113, 0.9567071, 0.9392727, 0.9326349, 0.9807232, 0.9733916, 0.984224, 0.9567618, 0.94479394, 0.9332264, 0.98146343, 0.97261226, 0.98292637, 0.9490297, 0.94577265, 0.92788947, 0.9803837, 0.971892, 0.9802786, 0.943231, 0.94548726, 0.9254909, 0.9786148, 0.9688774, 0.9796937, 0.9419153, 0.9435022, 0.9203257, 0.9787506, 0.96865976, 0.9791357, 0.9372231, 0.94017243, 0.9139809, 0.9763899, 0.96864814, 0.98041946, 0.93757504, 0.938581, 0.91230524, 0.9765064, 0.9689451, 0.98093086, 0.9405274, 0.93276113, 0.9145115, 0.97740823, 0.97003126, 0.9811561, 0.93607146, 0.93240374, 0.9182481, 0.9772045, 0.96938586, 0.9806475, 0.937143, 0.9316098, 0.91947794, 0.9777607, 0.97134036, 0.9785791, 0.93912584, 0.9324677, 0.92367053, 0.9770362, 0.97124094, 0.9772833, 0.94031936, 0.9311991, 0.92589813, 0.9786041, 0.9744751, 0.9768571, 0.94158244, 0.9368673, 0.9275397, 0.97931, 0.9755947, 0.97891974, 0.9430182, 0.94131184, 0.93369013, 0.9801982, 0.97687644, 0.9816305, 0.9508816, 0.9488186, 0.9397907, 0.982014, 0.9783296, 0.9829685, 0.9563088, 0.94850814, 0.94438994, 0.9829487, 0.9784484, 0.98258924, 0.95722085, 0.9470052, 0.94785523, 0.9827079, 0.9787741, 0.981447, 0.9545102, 0.9449225, 0.9472395, 0.98186356, 0.9780461, 0.9799574, 0.9503911, 0.9438662, 0.9472234, 0.9811928, 0.9777605, 0.9788375, 0.9492322, 0.9458974, 0.94584227, 0.98104686, 0.9776997, 0.9786212, 0.95100254, 0.9452955, 0.9427048, 0.98098767, 0.9775624, 0.9774744, 0.951931, 0.9481073, 0.93571454, 0.98028, 0.97812116, 0.9777104, 0.9503714, 0.94898057, 0.94148225, 0.9810089, 0.97952867, 0.9780407, 0.9483589, 0.9471282, 0.94434965, 0.98034096, 0.9797133, 0.9783961, 0.9478352, 0.94607365, 0.94499755, 0.97978365, 0.9802846, 0.9789341, 0.94222105, 0.93895656, 0.9416109, 0.97916263, 0.97836155, 0.97814286, 0.9396582, 0.93268853, 0.935333, 0.9777591, 0.9753323, 0.9721898, 0.93248457, 0.93174547, 0.9312523, 0.9766411, 0.9725456, 0.9682349, 0.9281937, 0.93103224, 0.92818755, 0.9766199, 0.9726609, 0.963182, 0.9252351, 0.93449354, 0.93116754, 0.9752789, 0.9707101, 0.96198785, 0.9280934, 0.9323364, 0.92461926, 0.9750344, 0.97035897, 0.9602608, 0.9301741, 0.93547666, 0.9289644, 0.9745447, 0.9711304, 0.9590339, 0.92972255, 0.9347501, 0.92940027, 0.9748674, 0.97032946, 0.9538256, 0.9286116, 0.9343277, 0.9311197, 0.9761983, 0.97238535, 0.9507496, 0.92542106, 0.9333311, 0.9307345, 0.9767146, 0.9720581, 0.9475573, 0.920203, 0.9293407, 0.92795455, 0.97653735, 0.9716038, 0.94532, 0.9211765, 0.92285925, 0.9246678, 0.9748107, 0.96939945, 0.9470331, 0.91936684, 0.92580104, 0.9218313, 0.9748179, 0.97069955, 0.94652575, 0.9222933, 0.9263207, 0.91542035, 0.9732818, 0.96874154, 0.94403434, 0.91969156, 0.91505843, 0.9042236, 0.97197074, 0.965435, 0.9344922, 0.91486955, 0.91286457, 0.9115994, 0.9762487, 0.96728, 0.93711776, 0.92509514, 0.9191194, 0.9083001, 0.9765137, 0.96384877, 0.9304955, 0.9204155, 0.9211064, 0.9074821, 0.9745151, 0.96061164, 0.93852836, 0.9284647, 0.92987126, 0.9055165, 0.98023385, 0.96612006, 0.94171816, 0.9273605, 0.9380556, 0.91550773, 0.9820009, 0.96654576, 0.94176996, 0.9300613, 0.93565685, 0.91462004, 0.9823983, 0.9630445, 0.93958855, 0.92113733, 0.93150556, 0.9046528, 0.9803555, 0.9607442, 0.93798023, 0.9172306, 0.9253057, 0.90408385, 0.978454, 0.96054244, 0.9301142, 0.90919405, 0.9105626, 0.9020712, 0.9758478, 0.9540247, 0.92337996, 0.901591, 0.89679146, 0.89817166, 0.9740544, 0.9502448, 0.92132723, 0.8977066, 0.89457464, 0.89548415, 0.9726877, 0.947504, 0.92362165, 0.8968598, 0.8964753, 0.89852107, 0.9696022, 0.9454924, 0.9249267, 0.9044287, 0.8940547, 0.9016059, 0.9705771, 0.94591856, 0.92693275, 0.906166911, 0.890832603, 0.8996088, 0.97223395, 0.9469954, 0.9202405, 0.9060902, 0.8856738, 0.8970737, 0.97278416, 0.9486935, 0.91882044, 0.9087514, 0.8816277, 0.90081286, 0.9729354, 0.9541088, 0.91732913, 0.9135474, 0.8859415, 0.8986782, 0.9698223, 0.9543038, 0.92032826, 0.91155565, 0.88621414, 0.895831, 0.9686535, 0.9540433, 0.91947365, 0.90780735, 0.8805608, 0.8852298, 0.9620973, 0.9537741, 0.9115007, 0.90005857, 0.8721717, 0.87938905, 0.959755, 0.9524077, 0.90626615, 0.89684397, 0.8679586, 0.88008106, 0.96340877, 0.95755607, 0.9065574, 0.89359426, 0.86881244, 0.8773988, 0.9632732, 0.9571505, 0.91240704, 0.9014115, 0.87272996, 0.87548363, 0.9619272, 0.9573596, 0.911888, 0.8966507, 0.8775844, 0.8756439, 0.95973974, 0.95498794, 0.910445, 0.89795583, 0.8800348, 0.8797946, 0.9578535, 0.95291406, 0.90713114, 0.8960122, 0.8825501, 0.879794, 0.95537096, 0.9532381, 0.90585357, 0.89784944, 0.88420045, 0.8786436, 0.9577168, 0.95286524, 0.91082567, 0.8945799, 0.8837077, 0.876976, 0.95513994, 0.95084244, 0.9062903, 0.8914323, 0.87908566, 0.8747486, 0.95683086, 0.95221347, 0.90962213, 0.8869777, 0.874379, 0.8685431, 0.9569649, 0.9509056, 0.9109296, 0.88576734, 0.8694987, 0.8683017, 0.9521278, 0.9477075, 0.9092223, 0.8777472, 0.8697654, 0.8638654, 0.95315886, 0.9479903, 0.9133315, 0.8782106, 0.8681423, 0.86138374, 0.95033854, 0.94545203, 0.90836895, 0.86660635, 0.86109406, 0.86007595, 0.94872236, 0.94267714, 0.9155457, 0.8612, 0.8600437, 0.8626847, 0.9460156, 0.9393002, 0.9115488, 0.8563765, 0.8552429, 0.8638844, 0.94669986, 0.94134694, 0.90920854, 0.8595109, 0.8548739, 0.867376, 0.94801056, 0.9405253, 0.9073114, 0.8560462, 0.84890676, 0.86927104, 0.9465455, 0.9402164, 0.90295213, 0.85797924, 0.84669536, 0.8707562, 0.9496928, 0.942281, 0.90502894, 0.859957993, 0.844239116, 0.877166688, 0.948901474, 0.9449969, 0.91530144, 0.867813826, 0.856255054, 0.8776392, 0.9505707, 0.94419205, 0.9175061, 0.87749285, 0.86310065, 0.88798904, 0.9516718, 0.94358337, 0.92026615, 0.8787744, 0.87184805, 0.8902699, 0.95243984, 0.9423803, 0.92030007, 0.8854986, 0.879981, 0.8951259, 0.9511317, 0.93890184, 0.9176151, 0.8785566, 0.87539583, 0.89074725, 0.94395447, 0.9386066, 0.914689, 0.8784902, 0.8704256, 0.89020985, 0.9478336, 0.9371965, 0.92070985, 0.8861249, 0.86799216, 0.8900158, 0.9475183, 0.9367351, 0.9190606, 0.9008408, 0.8665836, 0.88723516, 0.95002633, 0.93738765, 0.92102647, 0.90314317, 0.8636537, 0.8828909, 0.94398284, 0.9362624, 0.9204776, 0.9041267, 0.86024654, 0.8798613, 0.9388013, 0.93458545, 0.9167081, 0.9120065, 0.861615, 0.88156885, 0.9335997, 0.93417066, 0.920174, 0.9137782, 0.85990024, 0.88852847, 0.93540436, 0.93692696, 0.9181372, 0.9055982, 0.85581964, 0.8874793, 0.9346474, 0.9357019, 0.9090853, 0.895377, 0.84659183, 0.8740589, 0.936781, 0.9371667, 0.90734595, 0.8865012, 0.8356086, 0.8706817, 0.9428052, 0.9386186, 0.90688384, 0.8922463, 0.8467087, 0.8793293, 0.9477082, 0.9415301, 0.91781884, 0.9104619, 0.85281914, 0.89032507, 0.9446702, 0.941968, 0.91782534, 0.9142537, 0.86105776, 0.90563285, 0.94781077, 0.9428217, 0.92815375, 0.91558546, 0.85857016, 0.9067231, 0.9492637, 0.94212705, 0.9260812, 0.91015834, 0.8605569, 0.9054242, 0.94631827, 0.93947005, 0.9220133, 0.90379083, 0.8560778, 0.89804995, 0.94745946, 0.93787205, 0.922624, 0.9076855, 0.870211, 0.90213823, 0.9499024, 0.94199514, 0.92324907, 0.9042473, 0.85841006, 0.9010249, 0.9486534, 0.9387335, 0.91884345, 0.9047369, 0.85969365, 0.8992321, 0.9442357, 0.94258636, 0.9176157, 0.9066498, 0.8423549, 0.89663243, 0.9445686, 0.9429023, 0.91701573, 0.90610546, 0.8350401, 0.8866129, 0.94155425, 0.94504833, 0.91943717, 0.90845054, 0.83716655, 0.8915623, 0.9428608, 0.9489575, 0.931958, 0.90532964, 0.8332774, 0.88508826, 0.9409209, 0.94611347, 0.9362637, 0.9025698, 0.83066267, 0.88162166, 0.94376826, 0.9434457, 0.9347605, 0.89912814, 0.8316144, 0.88280004, 0.9424084, 0.94034827, 0.9333641, 0.8926214, 0.8245331, 0.88704, 0.9456411, 0.9406498, 0.92969805, 0.8998191, 0.8334459, 0.8872872, 0.9462821, 0.9413107, 0.92926294, 0.89751923, 0.8268166, 0.892366, 0.94495964, 0.9427996, 0.92891586, 0.9032953, 0.82855606, 0.897705, 0.94435936, 0.94099283, 0.92473036, 0.8914307, 0.80917, 0.8704898, 0.9345998, 0.9375756, 0.90700215, 0.8848075, 0.7983451, 0.8611248, 0.9304074, 0.93810225, 0.9106762, 0.8840491, 0.8126619, 0.8660737, 0.941079, 0.94635135, 0.91625524, 0.8982387, 0.8406821, 0.88357043, 0.9504296, 0.9488028, 0.9256558, 0.9064601, 0.8559531, 0.8874881, 0.95486116, 0.94989645, 0.9310165, 0.9108453, 0.8711883, 0.8955313, 0.9552762, 0.95248026, 0.9379494, 0.918209, 0.8913299, 0.8934176, 0.95245576, 0.95343846, 0.9432189, 0.9194708, 0.88826656, 0.8921386, 0.95029074, 0.9540122, 0.9454715, 0.91985565, 0.87884444, 0.8882378, 0.9483498, 0.953969, 0.94230187, 0.90901136, 0.8756353, 0.88266534, 0.94439507, 0.9524149, 0.93843126, 0.9016311, 0.88091046, 0.88054246, 0.9418944, 0.95082843, 0.9394423, 0.91127646, 0.8896839, 0.88330895, 0.94244874, 0.948008, 0.9435809, 0.91704315, 0.89128995, 0.8769939, 0.9369846, 0.9454548, 0.94857323, 0.91568375, 0.8770055, 0.8736883, 0.9383102, 0.9459838, 0.9485338, 0.9196929, 0.87008053, 0.8792479, 0.94297695, 0.94650334, 0.95231235, 0.9153651, 0.86571634, 0.8799668, 0.94206613, 0.94509125, 0.9504463, 0.90510595, 0.8573443, 0.8855321, 0.9454293, 0.94652, 0.9515331, 0.9097691, 0.85924065, 0.89477015, 0.94720024, 0.94899875, 0.9551208, 0.9078753, 0.85510045, 0.8934881, 0.9388296, 0.9457589, 0.9509932, 0.8968641, 0.8502449, 0.89279395, 0.941021, 0.94634837, 0.94606024, 0.89133215, 0.84631646, 0.89291424, 0.9403375, 0.9446678, 0.9421975, 0.8902504, 0.8343657, 0.8850331, 0.9375738, 0.9401751, 0.9402373, 0.88972634, 0.8317723, 0.87834835, 0.93196917, 0.93780535, 0.93684334, 0.87896055, 0.82655, 0.86250156, 0.9204439, 0.9312696, 0.9320839, 0.87932885, 0.8223756, 0.85872304, 0.9217186, 0.93198586, 0.92821836, 0.8657135, 0.8084994, 0.84266037, 0.9160634, 0.92987055, 0.9205755, 0.86007553, 0.8062838, 0.83599436, 0.9182178, 0.932074, 0.91798365, 0.8559179, 0.8085486, 0.8275538, 0.9159003, 0.93478376, 0.92114794, 0.84482235, 0.8161074, 0.829769, 0.91655463, 0.9378598, 0.92664844, 0.848633, 0.8277445, 0.83483624, 0.91542155, 0.93771225, 0.9260998, 0.85298765, 0.84544855, 0.8463079, 0.91722274, 0.93731946, 0.92669743, 0.8638325, 0.8642599, 0.86215776, 0.92059124, 0.93679345, 0.92695785, 0.8731818, 0.87201333, 0.8706343, 0.9229027, 0.936757, 0.927531, 0.87876076, 0.879975, 0.8657521, 0.92290586, 0.9378273, 0.92335343, 0.8779161, 0.88172054, 0.8588118, 0.9228838, 0.9353592, 0.9239011, 0.88193005, 0.88575685, 0.8510262, 0.9250231, 0.9355112, 0.9260746, 0.88403517, 0.88874376, 0.86252767, 0.9245712, 0.9364913, 0.9288033, 0.8888105, 0.8911462, 0.86400545, 0.9262008, 0.93594164, 0.93213207, 0.89135337, 0.8918489, 0.867795, 0.9260219, 0.9364957, 0.9332426, 0.89451665, 0.8833618, 0.86823356, 0.9292838, 0.9381418, 0.9326853, 0.9018341, 0.8861367, 0.86807835, 0.92972875, 0.9390153, 0.9344131, 0.9033216, 0.88788015, 0.86492693, 0.92746836, 0.93315405, 0.933977, 0.9031471, 0.88800526, 0.8634267, 0.92524153, 0.93599, 0.93597955, 0.90539, 0.89378935, 0.8749026, 0.9300378, 0.9386553, 0.9409056, 0.91316056, 0.8964572, 0.87851053, 0.9299313, 0.94330215, 0.94594103, 0.9196939, 0.8953495, 0.8846638, 0.9315284, 0.9447308, 0.9477896, 0.9212054, 0.8901071, 0.88045686, 0.9310476, 0.94351476, 0.9435573, 0.9174454, 0.8882967, 0.88002115, 0.934227, 0.9416835, 0.94420433, 0.9130813, 0.89043343, 0.8823243, 0.9347197, 0.9424571, 0.94469136, 0.91701627, 0.8965373, 0.88299817, 0.9360795, 0.94045526, 0.94754344, 0.9159046, 0.8992625, 0.8890779, 0.94084835, 0.9418938, 0.95305467, 0.9229248, 0.90624446, 0.8875344, 0.94110084, 0.9422852, 0.95256984, 0.92251056, 0.90634125, 0.8903043, 0.9431376, 0.9422299, 0.9525761, 0.92241365, 0.9006022, 0.8846098, 0.94214886, 0.9415522, 0.9521174, 0.9220072, 0.8963941, 0.89008886, 0.9430287, 0.9416341, 0.951123, 0.9179925, 0.8985943, 0.9020472, 0.94642484, 0.94284105, 0.9564535, 0.9211392, 0.90124613, 0.9011836, 0.9451147, 0.9414345, 0.95584387, 0.925033, 0.8998079, 0.89691484, 0.94422585, 0.94012475, 0.9546961, 0.9214998, 0.90006775, 0.88616127, 0.94365746, 0.9394383, 0.95284325, 0.9192013, 0.9043901, 0.8830673, 0.9465445, 0.9390587, 0.94935787, 0.9213004, 0.9043317, 0.8775122, 0.94721395, 0.9377277, 0.9482256, 0.9211411, 0.89986897, 0.87886685, 0.94963783, 0.93561226, 0.9488548, 0.92823344, 0.9025709, 0.88732666, 0.9503272, 0.9355982, 0.9480835, 0.92947865, 0.89977235, 0.89391744, 0.94977266, 0.9384298, 0.9506774, 0.9349789, 0.90777373, 0.90360636, 0.9534497, 0.93773293, 0.9499594, 0.9344767, 0.90858746, 0.90520823, 0.95329016, 0.93736595, 0.94849473, 0.93395776, 0.90888786, 0.89961845, 0.95203835, 0.9348232, 0.9478017, 0.93197, 0.90737695, 0.89596343, 0.94874793, 0.93563175, 0.9505014, 0.9352696, 0.91105986, 0.89656496, 0.95062006, 0.93503994, 0.9513954, 0.93317336, 0.9094525, 0.89054567, 0.94814837, 0.9361152, 0.95193446, 0.93479884, 0.9106328, 0.8916188, 0.9477113, 0.93558085, 0.95304763, 0.9340596, 0.9145576, 0.88786614, 0.94994044, 0.9349826, 0.9556487, 0.9354324, 0.91638374, 0.89468646, 0.9520523, 0.9367651, 0.9538994, 0.9345022, 0.9200434, 0.8987635, 0.95496595, 0.9384779, 0.9546733, 0.9320338, 0.9209652, 0.9002599, 0.9554256, 0.93803084, 0.9549892, 0.930262, 0.92042834, 0.89932805, 0.9552974, 0.9369839, 0.9553426, 0.929144, 0.9225898, 0.8944905, 0.9574042, 0.93880755, 0.95567256, 0.9288717, 0.9185041, 0.89334476, 0.95879865, 0.9411973, 0.95794034, 0.9329162, 0.91134006, 0.89014494, 0.95721495, 0.942861, 0.958082, 0.9329762, 0.9035686, 0.88679266, 0.9558432, 0.9437261, 0.95763427, 0.93419313, 0.8991005, 0.8806031, 0.9538989, 0.9434611, 0.9575125, 0.9346811, 0.9043821, 0.8841981, 0.9544399, 0.94032335, 0.9576369, 0.9340813, 0.9066734, 0.886652, 0.95717716, 0.9408382, 0.960902, 0.9339693, 0.9114798, 0.8902985, 0.9574286, 0.9392446, 0.9616921, 0.9329437, 0.91346025, 0.8898143, 0.95650756, 0.9368591, 0.962423, 0.93243814, 0.9086456, 0.88953257, 0.9547685, 0.9337348, 0.9601052, 0.93245155, 0.9051743, 0.8885387, 0.95395243, 0.9300346, 0.95852005, 0.93191534, 0.9001496, 0.8848093, 0.9545528, 0.92676175, 0.95667064, 0.93088984, 0.893952, 0.88310736, 0.9568969, 0.9280945, 0.95820606, 0.9342587, 0.89579767, 0.88531554, 0.9583584, 0.92875254, 0.9581743, 0.9356009, 0.89372706, 0.8834176, 0.9595988, 0.9316269, 0.95842564, 0.9351175, 0.8970833, 0.88574123, 0.9590273, 0.9317598, 0.95831025, 0.9335525, 0.89473397, 0.883164, 0.95830005, 0.93107057, 0.95669675, 0.93099564, 0.8946102, 0.8799544, 0.9598268, 0.93195593, 0.95721745, 0.9305698, 0.8934407, 0.8790205, 0.9615377, 0.93283904, 0.9582148, 0.9317581, 0.89538026, 0.87928784, 0.96297044, 0.9364037, 0.95894563, 0.9385014, 0.90115446, 0.8908553, 0.9641657, 0.9387801, 0.96081394, 0.9437633, 0.9076252, 0.8969613, 0.9664615, 0.9431338, 0.963168, 0.9473857, 0.90871704, 0.9018616, 0.9677038, 0.94620895, 0.9644659, 0.9488564, 0.9108245, 0.9036373, 0.96857566, 0.9455943, 0.9660591, 0.94967127, 0.90981746, 0.90386105, 0.9690048, 0.94607645, 0.96667194, 0.950169, 0.9087744, 0.904617965, 0.968449414, 0.9486828, 0.9670903, 0.9487551, 0.9101421, 0.9088889, 0.9703371, 0.95259744, 0.96891576, 0.9483315, 0.9080985, 0.91104126, 0.97036946, 0.95418346, 0.97065866, 0.9471101, 0.9141021, 0.91966939, 0.971368134, 0.95745665, 0.97265697, 0.9497059, 0.91740257, 0.919153273, 0.971437871, 0.957504, 0.9734831, 0.95319647, 0.9197654, 0.922103703, 0.972311258, 0.9589016, 0.97477484, 0.95356333, 0.9211071, 0.9234409, 0.9729595, 0.96030325, 0.97497016, 0.9543808, 0.9243822, 0.9240288, 0.9733949, 0.9608563, 0.9748137, 0.95370305, 0.92879635, 0.92765677, 0.97508323, 0.96366173, 0.9757328, 0.9556399, 0.92959386, 0.9285306, 0.97600347, 0.9626112, 0.97483814, 0.95693684, 0.9304255, 0.9278044, 0.9764697, 0.96368474, 0.9752702, 0.95719147, 0.92697847, 0.9276982, 0.97692865, 0.96414906, 0.97478455, 0.9562351, 0.9280398, 0.9300884, 0.97658324, 0.96550447, 0.97760665, 0.95896965, 0.9329325, 0.9347453, 0.97723764, 0.9662081, 0.9773129, 0.9598172, 0.937799, 0.93515265, 0.9785488, 0.9655565, 0.9782485, 0.9595112, 0.9439724, 0.9403645, 0.9791868, 0.9672496, 0.9789942, 0.96412325, 0.9498597, 0.9498172, 0.98173356, 0.9703975, 0.98164445, 0.96689534, 0.95532995, 0.9541647, 0.9824224, 0.97250766, 0.98251593, 0.96797717, 0.9579179, 0.9584782, 0.9831752, 0.9746825, 0.98414445, 0.9709292, 0.9598264, 0.960858, 0.9840561, 0.9766043, 0.9848808, 0.97120976, 0.9600372, 0.96292645, 0.98459506, 0.97737545, 0.9846016, 0.9719601, 0.96103805, 0.9622244, 0.9843754, 0.9776553, 0.98466563, 0.9725258, 0.9618254, 0.9625327, 0.9846223, 0.9768072, 0.9845242, 0.97257465, 0.9637561, 0.9636779, 0.9854542, 0.9780344, 0.9852078, 0.97468, 0.967092, 0.96600926, 0.9861552, 0.9794093, 0.9859914, 0.9756107, 0.96876705, 0.96584696, 0.9863472, 0.9806213, 0.9864662, 0.9759922, 0.9701882, 0.9666489, 0.98701966, 0.98170185, 0.98692673, 0.97679144, 0.971834, 0.96734333, 0.9873185, 0.9827206, 0.986984, 0.9772059, 0.9731094, 0.9690592, 0.9880696, 0.9831145, 0.9871601, 0.9781919, 0.9753525, 0.9683527, 0.98796695, 0.9828545, 0.9867051, 0.97826123, 0.9757283, 0.9677269, 0.98789304, 0.9820554, 0.9865257, 0.97823876, 0.9744723, 0.9671243, 0.9875305, 0.9817516, 0.98676664, 0.9784128, 0.97420913, 0.9676097, 0.98791367, 0.9819953, 0.986697, 0.978028, 0.9742768, 0.9683248, 0.9884035, 0.98267144, 0.9867273, 0.9776224, 0.97490263, 0.9681759, 0.98823476, 0.9821635, 0.98649246, 0.9768025, 0.9753448, 0.96600837, 0.9874685, 0.98144686, 0.98593163, 0.9770596, 0.97549534, 0.96567976, 0.9867447, 0.98145217, 0.986298, 0.9773291, 0.97572994, 0.9653859, 0.98649615, 0.9817744, 0.98682505, 0.9783895, 0.9768822, 0.96795535, 0.98763007, 0.9834722, 0.9881932, 0.9797111, 0.978694, 0.9691607, 0.9881328, 0.9838453, 0.9881252, 0.9793043, 0.9795658, 0.9692911, 0.9882162, 0.98410994, 0.98798543, 0.9795888, 0.9803121, 0.9696521, 0.9884348, 0.9844513, 0.98770285, 0.9801979, 0.9806677, 0.97146726, 0.9886525, 0.9851977, 0.98788035, 0.9806579, 0.98205596, 0.973555, 0.98901355, 0.9857905, 0.9880426, 0.9818464, 0.9823905, 0.97576106, 0.98901856, 0.98646, 0.9885194, 0.98304594, 0.98422575, 0.977313578, 0.989601552, 0.98718077, 0.9887666, 0.9825956, 0.98348665, 0.97538894, 0.98900527, 0.9866936, 0.9887223, 0.9819395, 0.98189974, 0.9751229, 0.988591, 0.986525, 0.9885261, 0.98158795, 0.98025495, 0.97368443, 0.98774475, 0.9855993, 0.98770463, 0.9811071, 0.9802889, 0.9736483, 0.9873142, 0.9851059, 0.9875693, 0.9806831, 0.97906965, 0.97155005, 0.98680645, 0.98464453, 0.9872589, 0.9803295, 0.9776673, 0.9706655, 0.98636645, 0.9841112, 0.9869258, 0.97910553, 0.9760049, 0.9690214, 0.985321, 0.98390114, 0.98656446, 0.97930545, 0.97521496, 0.96775657, 0.9848705, 0.98344606, 0.9860155, 0.97857076, 0.9746336, 0.96696824, 0.9843205, 0.98321265, 0.9854864, 0.9778316, 0.97447115, 0.96525884, 0.983293, 0.9827839, 0.9846773, 0.97775465, 0.973767, 0.9636793, 0.98298913, 0.9828364, 0.9843168, 0.9767973, 0.9728013, 0.96182954, 0.9821244, 0.98181045, 0.98475295, 0.9768697, 0.9737681, 0.96307296, 0.9822574, 0.98246336, 0.98557925, 0.97842795, 0.97487724, 0.962903, 0.9814379, 0.9822455, 0.9854388, 0.9779214, 0.97423077, 0.9635506, 0.9811994, 0.9825032, 0.9858602, 0.97965413, 0.9755804, 0.965656, 0.98137695, 0.9829097, 0.985106, 0.9803167, 0.97527516, 0.96313995, 0.98055995, 0.98265254, 0.9844742, 0.98110974, 0.9750562, 0.96384054, 0.9798584, 0.9829707, 0.9849214, 0.9812495, 0.9745394, 0.96266323, 0.9780214, 0.98174953, 0.9841596, 0.9793382, 0.9734991, 0.96172667, 0.9776744, 0.98151374, 0.984444, 0.9784196, 0.9736993, 0.96080095, 0.97695357, 0.9809372, 0.9842887, 0.9777053, 0.9743181, 0.95953697, 0.9764755, 0.98070174, 0.98438084, 0.9776725, 0.9750715, 0.96013266, 0.9779789, 0.98160124, 0.9848401, 0.97866297, 0.9754931, 0.96027195, 0.9784212, 0.9822035, 0.9847706, 0.9778726, 0.97426784, 0.9610808, 0.97843057, 0.9817969, 0.9844264, 0.9764889, 0.97308964, 0.96137154, 0.9779018, 0.9809934, 0.9839883, 0.97639287, 0.97358906, 0.9606973, 0.97613496, 0.98002726, 0.9841313, 0.9757186, 0.9717566, 0.95887375, 0.97465837, 0.9796678, 0.9840215, 0.9761756, 0.97138727, 0.95657575, 0.97510344, 0.97895014, 0.98381144, 0.9737311, 0.9697049, 0.95401, 0.9758681, 0.9784188, 0.98337793, 0.9742386, 0.9690563, 0.95561075, 0.97580963, 0.97864026, 0.9838643, 0.9746883, 0.9691123, 0.95687145, 0.9758168, 0.9801484, 0.9842073, 0.9755662, 0.9706815, 0.95875275, 0.9763907, 0.98120844, 0.9843829, 0.977038, 0.97185475, 0.9582959, 0.97724354, 0.9813928, 0.98405254, 0.9774304, 0.97047037, 0.95975345, 0.97873026, 0.9809276, 0.98425853, 0.9772793, 0.9687828, 0.95970935, 0.9787415, 0.9801555, 0.9837792, 0.9768172, 0.9662773, 0.96056473, 0.97919947, 0.9794402, 0.9839234, 0.97780687, 0.9677316, 0.9623729, 0.980398, 0.978452, 0.98343617, 0.97827995, 0.96993476, 0.9663095, 0.9825819, 0.97882867, 0.98344874, 0.97908276, 0.9705179, 0.9666294, 0.98265487, 0.97794133, 0.983215, 0.97938704, 0.96967363, 0.9668819, 0.98281515, 0.9779448, 0.98332053, 0.9794951, 0.96962243, 0.96660066, 0.9828189, 0.97866964, 0.98291856, 0.9794775, 0.9702781, 0.9672725, 0.9836909, 0.9796633, 0.9832399, 0.9799702, 0.9713986, 0.9679865, 0.98334926, 0.9803658, 0.9833609, 0.9789887, 0.9711628, 0.9668933, 0.98316437, 0.97948486, 0.98284036, 0.97808105, 0.97145826, 0.9656668, 0.98255014, 0.9779764, 0.9818677, 0.97638774, 0.9702564, 0.9640438, 0.9809949, 0.9771642, 0.9810782, 0.97516555, 0.96798974, 0.9628347, 0.97984546, 0.97764516, 0.98143864, 0.9758218, 0.9683763, 0.964363992, 0.980035603, 0.97848135, 0.98330706, 0.9765577, 0.96752095, 0.96375078, 0.979969323, 0.9778838, 0.9833504, 0.977015, 0.9680208, 0.963297129, 0.979302227, 0.9770546, 0.982713, 0.97734773, 0.9676336, 0.9607346, 0.9786316, 0.97613066, 0.98209196, 0.977382, 0.96714014, 0.96019894, 0.97814626, 0.97515976, 0.9807936, 0.9773113, 0.9646064, 0.961347, 0.97824687, 0.9769235, 0.98035944, 0.97730756, 0.9653437, 0.961082578, 0.977451921, 0.9773651, 0.98016125, 0.97737664, 0.967672, 0.962733984, 0.978677273, 0.9785245, 0.98041695, 0.9779921, 0.9688974, 0.9640848, 0.9789972, 0.9780883, 0.98034656, 0.9770278, 0.9686859, 0.96551806, 0.97954637, 0.97818744, 0.9788182, 0.97551596, 0.96754295, 0.9638204, 0.9779873, 0.97782314, 0.9789174, 0.97287714, 0.96609247, 0.960035, 0.9769909, 0.9779189, 0.977354, 0.9732068, 0.9599717, 0.95534074, 0.9738754, 0.9759572, 0.9755887, 0.97020996, 0.9595741, 0.9517166, 0.9728572, 0.9757529, 0.97646093, 0.9725966, 0.9639799, 0.95769024, 0.97606647, 0.97789997, 0.98029995, 0.9743663, 0.9604098, 0.9583317, 0.9754613, 0.9779203, 0.9782616, 0.9730981, 0.96128464, 0.9598878, 0.97545063, 0.9784776, 0.97880584, 0.9744915, 0.96241355, 0.9612744, 0.9753836, 0.97967964, 0.97918314, 0.9744264, 0.962785, 0.9619531, 0.9744363, 0.9790622, 0.9799488, 0.97632545, 0.96511793, 0.96367383, 0.9761287, 0.9799622, 0.9813379, 0.97553056, 0.96539617, 0.96553713, 0.9765553, 0.9795402, 0.9816706, 0.97603387, 0.9646908, 0.9654664, 0.97766066, 0.97842616, 0.98108023, 0.974313, 0.95810974, 0.9623891, 0.9759814, 0.97648287, 0.98072857, 0.9732949, 0.954736, 0.96354604, 0.97579706, 0.9760553, 0.981027, 0.9714503, 0.95357686, 0.9630062, 0.9742172, 0.9744468, 0.9806568, 0.97122955, 0.9563024, 0.96353954, 0.97334766, 0.9755171, 0.98099273, 0.97164285, 0.95680094, 0.96302176, 0.9726399, 0.97491324, 0.9796864, 0.9704168, 0.95524675, 0.96175635, 0.9710201, 0.97280943, 0.97835344, 0.9701128, 0.95449, 0.96005917, 0.9692208, 0.97155476, 0.977448, 0.9690047, 0.95499235, 0.9600408, 0.97034484, 0.9713935, 0.97795045, 0.96864265, 0.9579488, 0.9623816, 0.971866, 0.970812, 0.9778006, 0.96882474, 0.9560617, 0.96166253, 0.9725991, 0.97171634, 0.97800374, 0.96917737, 0.9564338, 0.9623368, 0.9733392, 0.97159314, 0.9783829, 0.9694755, 0.95548946, 0.9617448, 0.9732906, 0.9710672, 0.9782736, 0.96800464, 0.9564113, 0.9598426, 0.97389096, 0.97136056, 0.9785753, 0.9660988, 0.95499367, 0.954617, 0.97232246, 0.9703948, 0.9788937, 0.9667897, 0.95615077, 0.9526211, 0.97260493, 0.9716011, 0.97907937, 0.966215, 0.9549929, 0.9501351, 0.97204065, 0.97251487, 0.97936887, 0.9659018, 0.95373476, 0.94532114, 0.9725019, 0.9734405, 0.9784102, 0.965164, 0.9530898, 0.94359714, 0.9730241, 0.9726691, 0.978845, 0.96532273, 0.95556825, 0.9478845, 0.97425324, 0.9722902, 0.9790727, 0.9642535, 0.9561796, 0.9471874, 0.9733078, 0.96981716, 0.97829676, 0.9637148, 0.95849377, 0.9480218, 0.9740355, 0.97025484, 0.9784389, 0.96348333, 0.95705026, 0.94726795, 0.9712979, 0.9698584, 0.97833645, 0.9638658, 0.9575193, 0.9463791, 0.96880573, 0.9696128, 0.97813016, 0.96356565, 0.9561929, 0.9422079, 0.9675377, 0.96990347, 0.9784842, 0.9628595, 0.9572559, 0.9401466, 0.9665932, 0.9690992, 0.9785438, 0.9625201, 0.95474035, 0.9410793, 0.96708906, 0.96782684, 0.97817785, 0.96315235, 0.95453316, 0.9394611, 0.9656573, 0.96580225, 0.9782973, 0.96466994, 0.9542694, 0.94068706, 0.9673034, 0.9662872, 0.9793355, 0.9667869, 0.95409346, 0.9407872, 0.9685181, 0.9675078, 0.98001957, 0.9671979, 0.9551696, 0.94159025, 0.9696055, 0.96743137, 0.97980803, 0.96736455, 0.9551135, 0.9458197, 0.9706618, 0.9683005, 0.9808639, 0.9671734, 0.9556416, 0.949732, 0.9691423, 0.96792275, 0.98065317, 0.9675684, 0.9553069, 0.9480404, 0.96711105, 0.9661547, 0.98001194, 0.9654696, 0.95259917, 0.9428221, 0.96487504, 0.9648597, 0.9796111, 0.9633884, 0.95390487, 0.94176143, 0.9638297, 0.9634141, 0.9793712, 0.96355945, 0.9543535, 0.93781334, 0.9626619, 0.96242094, 0.97863615, 0.96274656, 0.95283896, 0.931374, 0.9616773, 0.96081406, 0.97690296, 0.96120137, 0.95440316, 0.92863667, 0.9620733, 0.95937216, 0.97797304, 0.9632363, 0.9533713, 0.9247447, 0.9632395, 0.95972645, 0.9780989, 0.9622935, 0.9538727, 0.92045933, 0.96336716, 0.95655733, 0.9779441, 0.9596134, 0.9493572, 0.91621137, 0.9619526, 0.9565487, 0.977861, 0.9576876, 0.94497293, 0.91239214, 0.96176946, 0.95585203, 0.97641116, 0.95549667, 0.94425625, 0.9160198, 0.9604614, 0.95227385, 0.9754861, 0.95468557, 0.9439996, 0.9161379, 0.96029973, 0.94957304, 0.97655493, 0.9550837, 0.94351184, 0.91373795, 0.96278423, 0.95338345, 0.97655964, 0.9552311, 0.943382, 0.9181662, 0.96410173, 0.95568377, 0.9776788, 0.95463437, 0.9422511, 0.91729885, 0.96374065, 0.95567155, 0.9774139, 0.9564776, 0.9428688, 0.9203022, 0.9636731, 0.9593595, 0.97868437, 0.9583962, 0.9447969, 0.911665, 0.9618514, 0.9589392, 0.97824275, 0.954147, 0.943247, 0.91482884, 0.96176517, 0.95676476, 0.9762649, 0.9499339, 0.9403934, 0.91119117, 0.9600301, 0.954686, 0.97527385, 0.9465724, 0.93734545, 0.91361815, 0.9621156, 0.95668703, 0.9755391, 0.94833356, 0.9385581, 0.91424215, 0.9591598, 0.95805126, 0.9755314, 0.94694275, 0.93626714, 0.9136322, 0.9599951, 0.95685107, 0.9752169, 0.9448205, 0.93018514, 0.90753937, 0.9581616, 0.9568972, 0.9737552, 0.9459178, 0.9324366, 0.91103727, 0.9591294, 0.9557898, 0.9730492, 0.94414985, 0.92748576, 0.9083457, 0.95707214, 0.9534807, 0.972107, 0.94398016, 0.9293596, 0.91018784, 0.95991635, 0.95569664, 0.97412556, 0.9474461, 0.93188864, 0.9104343, 0.9598318, 0.955442, 0.9754368, 0.94714034, 0.9305481, 0.90906805, 0.95820546, 0.9541585, 0.9749473, 0.9487528, 0.929909, 0.9113282, 0.9600322, 0.9537575, 0.9748728, 0.94924366, 0.931105, 0.9099057, 0.96106887, 0.95193166, 0.9735874, 0.9464524, 0.9316382, 0.9090222, 0.9609753, 0.9510696, 0.9722812, 0.9402262, 0.9296975, 0.90599465, 0.9598979, 0.9528252, 0.9715327, 0.9375959, 0.9258075, 0.90570045, 0.96190786, 0.9535239, 0.973403, 0.93972224, 0.9336665, 0.91115516, 0.9619688, 0.9570555, 0.9746737, 0.9410752, 0.9346922, 0.91434693, 0.96279913, 0.95565754, 0.974376, 0.9414508, 0.93227476, 0.9176179, 0.96514845, 0.9577774, 0.9759468, 0.94201964, 0.9333992, 0.9206418, 0.96680945, 0.957248, 0.976397, 0.94156176, 0.9365774, 0.9248537, 0.96888316, 0.95842063, 0.9771335, 0.94271225, 0.94158053, 0.92745566, 0.96923065, 0.958573, 0.9774458, 0.94360054, 0.9432808, 0.9297525, 0.96882284, 0.95872116, 0.9776946, 0.94475585, 0.9423761, 0.92848074, 0.9690599, 0.9577202, 0.9777719, 0.94462305, 0.9388859, 0.92587215, 0.9689368, 0.9577811, 0.97752804, 0.9438601, 0.9354583, 0.9248803, 0.9695833, 0.9591915, 0.9774368, 0.9419033, 0.9353966, 0.9238808, 0.9706232, 0.95976305, 0.9770861, 0.94137484, 0.93276674, 0.9225963, 0.97044957, 0.9603636, 0.9764831, 0.9418973, 0.9348507, 0.9215134, 0.971164, 0.96108323, 0.9773894, 0.9446678, 0.9377652, 0.92307293, 0.9712545, 0.9607103, 0.97751755, 0.9430746, 0.9375967, 0.9216243, 0.9720391, 0.9606895, 0.9773729, 0.94372517, 0.9405922, 0.9212892, 0.971984, 0.96033144, 0.9772624, 0.94449365, 0.9424444, 0.92442703, 0.9732022, 0.9620965, 0.9778512, 0.9465405, 0.9452511, 0.9276336, 0.97366804, 0.9626891, 0.97774464, 0.94698876, 0.94753575, 0.9275856, 0.9735652, 0.96309406, 0.9777696, 0.94760877, 0.94620866, 0.9311389, 0.9737221, 0.9633336, 0.9770472, 0.9453935, 0.9463772, 0.9291767, 0.9722811, 0.96181786, 0.97543246, 0.94211257, 0.942939, 0.92543894, 0.97094303, 0.9601755, 0.9740238, 0.9393097, 0.94295174, 0.919046, 0.9705014, 0.9582588, 0.9734023, 0.93733037, 0.93975466, 0.9145078, 0.9679878, 0.95540947, 0.9731323, 0.9370422, 0.94056463, 0.9164963, 0.96930915, 0.956019, 0.9738506, 0.93922883, 0.93985194, 0.9189848, 0.9681218, 0.9555469, 0.97407407, 0.9403314, 0.939604, 0.9215585, 0.96701217, 0.95621574, 0.97431344, 0.9433949, 0.94155484, 0.9241185, 0.9656592, 0.9562409, 0.9737423, 0.9434621, 0.940624, 0.9253987, 0.96500635, 0.95657825, 0.97356546, 0.94449466, 0.9423238, 0.9267733, 0.9657, 0.95760953, 0.9741538, 0.9454472, 0.9423208, 0.9282143, 0.9667818, 0.9571021, 0.9744411, 0.94700253, 0.94356245, 0.92909205, 0.9655388, 0.9572791, 0.97497874, 0.94720805, 0.94283724, 0.92933685, 0.964469, 0.9571621, 0.9747062, 0.9468081, 0.9431518, 0.9278087, 0.96294516, 0.9562517, 0.9742047, 0.94683856, 0.9425033, 0.92699456, 0.96261454, 0.95416456, 0.97358453, 0.9472424, 0.94090134, 0.92516744, 0.96139914, 0.95236325, 0.97343296, 0.94620633, 0.9429764, 0.92524284, 0.96038234, 0.95177794, 0.97461957, 0.9492028, 0.94470936, 0.92444104, 0.95966345, 0.9517489, 0.9746402, 0.9505174, 0.9430595, 0.9230245, 0.95787483, 0.952102, 0.974176, 0.9526673, 0.9438764, 0.92226267, 0.95519495, 0.9527306, 0.97540444, 0.95592946, 0.94537604, 0.9274047, 0.95780647, 0.95462865, 0.97684664, 0.9580816, 0.9479646, 0.9316752, 0.9581566, 0.95598936, 0.9761822, 0.95686513, 0.9472479, 0.9311501, 0.95772237, 0.95537704, 0.9758059, 0.95543766, 0.9459098, 0.93024445, 0.95802647, 0.9555844, 0.9742191, 0.9547862, 0.94438124, 0.92703307, 0.9566925, 0.95516604, 0.97472626, 0.9559114, 0.9466283, 0.9263886, 0.9586079, 0.9584073, 0.974134, 0.9554382, 0.9469323, 0.9251593, 0.9565496, 0.95759547, 0.97442067, 0.9555888, 0.94960904, 0.927651823, 0.959922612, 0.95816916, 0.97523844, 0.95719343, 0.9526367, 0.93171704, 0.9633585, 0.95913917, 0.97550714, 0.958949, 0.95662045, 0.9329829, 0.9631396, 0.96003664, 0.9755274, 0.9603479, 0.96029943, 0.93518, 0.96198773, 0.95874816, 0.9766625, 0.9619372, 0.96098995, 0.9366802, 0.9629035, 0.9618631, 0.97730255, 0.9619566, 0.9605234, 0.9396023, 0.96297944, 0.96238804, 0.9773186, 0.96136916, 0.9600799, 0.94181955, 0.9630757, 0.96412945, 0.97899675, 0.9636646, 0.9627287, 0.9442695, 0.9637792, 0.96095157, 0.97759527, 0.9617953, 0.96468335, 0.9419217, 0.9640736, 0.958223, 0.97781336, 0.9604123, 0.96377003, 0.94226027, 0.9637844, 0.9559192, 0.9769985, 0.9596225, 0.9626945, 0.9394373, 0.964347, 0.9560174, 0.9782319, 0.9602117, 0.9613959, 0.94042397, 0.9655469, 0.9592368, 0.9786494, 0.96163076, 0.96027625, 0.9410377, 0.965652, 0.96136034, 0.9789957, 0.9620642, 0.9625264, 0.9429501, 0.96686447, 0.9624058, 0.9794391, 0.96403253, 0.9607663, 0.9464918, 0.9703096, 0.96594274, 0.97970194, 0.9653187, 0.9629309, 0.9480548, 0.97172946, 0.9676229, 0.9801462, 0.9671611, 0.9632125, 0.9497903, 0.9719205, 0.9682493, 0.9790109, 0.96577424, 0.96395206, 0.9501649, 0.9705278, 0.9690251, 0.97977006, 0.96406806, 0.9641916, 0.94862884, 0.9692105, 0.96879196, 0.9799397, 0.96286666, 0.96445435, 0.9490541, 0.9690487, 0.9709937, 0.98077524, 0.96319646, 0.9648832, 0.95075035, 0.97105575, 0.9716996, 0.9813392, 0.9659413, 0.9627525, 0.9517396, 0.97238916, 0.973065, 0.98151165, 0.96764326, 0.96400285, 0.95442086, 0.97341734, 0.9750064, 0.9816674, 0.97054523, 0.9653537, 0.9564448, 0.9750701, 0.9766376, 0.9818909, 0.9721476, 0.96817654, 0.9570088, 0.9748035, 0.97528094, 0.9822609, 0.97213745, 0.96971023, 0.9583831, 0.97409475, 0.97538894, 0.9815876, 0.9715382, 0.96955574, 0.9567225, 0.9716065, 0.97364, 0.9812818, 0.9692424, 0.9675964, 0.9545437, 0.9715644, 0.97285163, 0.9811738, 0.96916157, 0.96583873, 0.95412743, 0.9734999, 0.97282535, 0.9811663, 0.97023207, 0.9671783, 0.954689, 0.974516, 0.9727198, 0.98124117, 0.9701829, 0.9671852, 0.95233417, 0.9737351, 0.9716055, 0.9812763, 0.9711178, 0.9694619, 0.9520786, 0.9743232, 0.9703106, 0.98155046, 0.9715123, 0.96948045, 0.9511645, 0.9751642, 0.96942025, 0.9820001, 0.97184086, 0.97060376, 0.9508791, 0.97554344, 0.9683186, 0.98170185, 0.9729164, 0.9718221, 0.9517354, 0.976551, 0.9695617, 0.98225355, 0.9733717, 0.9721051, 0.9508792, 0.97627354, 0.9690392, 0.9814486, 0.97294396, 0.9726055, 0.9525228, 0.977014, 0.9706518, 0.98241735, 0.97337025, 0.9729205, 0.95401317, 0.97849315, 0.97068, 0.9828227, 0.97365576, 0.97281736, 0.9552524, 0.9796723, 0.9714902, 0.98266894, 0.9737206, 0.97348976, 0.9554417, 0.9799739, 0.97255445, 0.9831934, 0.97462785, 0.97282106, 0.9557093, 0.98003334, 0.9727581, 0.9823273, 0.97368747, 0.97194344, 0.9535012, 0.9804192, 0.97379273, 0.98272127, 0.97393996, 0.97221035, 0.953405, 0.9809856, 0.9735356, 0.9823168, 0.9732015, 0.9713266, 0.9532674, 0.98117596, 0.9738447, 0.9814702, 0.9723265, 0.9706626, 0.95098346, 0.980719, 0.97345746, 0.9809605, 0.97341835, 0.9690007, 0.9523778, 0.98009914, 0.97318316, 0.9799876, 0.97327447, 0.9682086, 0.9531545, 0.9795821, 0.97369576, 0.97974247, 0.97204584, 0.967464, 0.952736, 0.9785687, 0.9727225, 0.9782722, 0.9698071, 0.96631193, 0.94918615, 0.9781912, 0.97209585, 0.9767377, 0.9696064, 0.96606356, 0.94932944, 0.97901076, 0.9732834, 0.9776518, 0.9704306, 0.96642417, 0.9518447, 0.980734, 0.9738481, 0.9787509, 0.9703565, 0.96648175, 0.9512676, 0.98104334, 0.9746222, 0.9788152, 0.9699536, 0.9684217, 0.95336956, 0.9821714, 0.97604793, 0.9803698, 0.9719734, 0.97105205, 0.95627403, 0.9830085, 0.9774416, 0.98128086, 0.97322273, 0.9727465, 0.9572964, 0.9838581, 0.97796917, 0.9817775, 0.973457, 0.9729561, 0.95853406, 0.9839767, 0.9792615, 0.98206496, 0.9729453, 0.9727297, 0.9579136, 0.9840934, 0.97979, 0.9821787, 0.9733589, 0.9731418, 0.9586228, 0.98383605, 0.97921616, 0.9820509, 0.97342175, 0.97317016, 0.9583194, 0.98388255, 0.9793801, 0.9828735, 0.97358626, 0.9745162, 0.95880806, 0.9834449, 0.97917444, 0.9834997, 0.97342366, 0.97239816, 0.95687836, 0.982599, 0.9773525, 0.9832241, 0.97273344, 0.9712749, 0.9586402, 0.9838838, 0.9780728, 0.98403245, 0.9727553, 0.96999526, 0.95852476, 0.9844907, 0.9770846, 0.98405993, 0.9715204, 0.9689539, 0.9589226, 0.9859191, 0.9788189, 0.98465884, 0.9717409, 0.96929514, 0.9591603, 0.986063, 0.9782333, 0.98385936, 0.9707681, 0.96992314, 0.95913684, 0.9863536, 0.97888774, 0.98377985, 0.97141737, 0.9707693, 0.9571744, 0.98637444, 0.9783663, 0.9832734, 0.9711509, 0.9707484, 0.9572682, 0.98575145, 0.97688544, 0.9822699, 0.96981376, 0.96860147, 0.95575553, 0.98494786, 0.9772484, 0.98148066, 0.9685786, 0.9675405, 0.9556622, 0.98406607, 0.97690976, 0.9814286, 0.96799713, 0.9674797, 0.95822287, 0.9845219, 0.9774104, 0.9817686, 0.9693014, 0.96864355, 0.9601592, 0.98516417, 0.9778966, 0.9823879, 0.9697085, 0.969774, 0.9632337, 0.98579025, 0.97895294, 0.98329216, 0.97024137, 0.9703855, 0.96410877, 0.98653394, 0.97999156, 0.98398656, 0.9709982, 0.97025126, 0.9627894, 0.9860301, 0.98023146, 0.98383284, 0.97165763, 0.96983945, 0.96149266, 0.98600274, 0.9802122, 0.98409826, 0.9718491, 0.96933615, 0.9609991, 0.9855101, 0.97968525, 0.98379, 0.97172946, 0.9687724, 0.9619294, 0.98562163, 0.98052216, 0.98432887, 0.9713924, 0.9695154, 0.9624839, 0.9862719, 0.9807222, 0.9850968, 0.97221977, 0.97021824, 0.9626351, 0.9863354, 0.9811763, 0.9857445, 0.9725735, 0.9705564, 0.9595943, 0.9854429, 0.980455, 0.98596334, 0.9718705, 0.9698732, 0.9580526, 0.98368734, 0.9797335, 0.9862855, 0.9714724, 0.9706125, 0.9593967, 0.98382056, 0.9807355, 0.98690224, 0.97075075, 0.971009, 0.9612571, 0.9838547, 0.98041564, 0.9866875, 0.97032285, 0.971302, 0.963598967, 0.983825564, 0.9802949, 0.98583496, 0.96871716, 0.9707262, 0.9639481, 0.983542, 0.98015183, 0.9851296, 0.96866995, 0.9704765, 0.9640292, 0.9828646, 0.9794006, 0.9843801, 0.9689993, 0.96993005, 0.9639532, 0.9815315, 0.9783256, 0.9849939, 0.96993995, 0.96938074, 0.9656146, 0.982185, 0.978795, 0.9855676, 0.97135395, 0.9708311, 0.9677863, 0.9833809, 0.9791458, 0.9858504, 0.9722949, 0.9733116, 0.97031355, 0.98509383, 0.9796544, 0.98637575, 0.9730217, 0.97356105, 0.97115594, 0.9852378, 0.97988975, 0.9871293, 0.9745589, 0.97405994, 0.9722281, 0.985949, 0.9799461, 0.98778427, 0.9752252, 0.97455806, 0.9751017, 0.9858346, 0.98013294, 0.9873241, 0.97375304, 0.97233707, 0.97415775, 0.9844527, 0.9780716, 0.9872736, 0.97288054, 0.973258, 0.97573054, 0.9847557, 0.9785371, 0.98712707, 0.9735807, 0.97345114, 0.97611666, 0.9847584, 0.9788223, 0.9869501, 0.97417474, 0.97474223, 0.97617847, 0.98627853, 0.97888947, 0.9879204, 0.97483, 0.97530055, 0.9763862, 0.9858633, 0.9790232, 0.98767394, 0.97445256, 0.9746172, 0.9766287, 0.9855481, 0.9783717, 0.9881827, 0.97488403, 0.9746517, 0.9772145, 0.9858621, 0.9779261, 0.98841035, 0.97553617, 0.9746314, 0.97830886, 0.98578227, 0.97780174, 0.9876862, 0.97578764, 0.9750376, 0.9795284, 0.9864212, 0.9783093, 0.9875853, 0.9770752, 0.9770397, 0.9824558, 0.9880634, 0.9782687, 0.9878713, 0.9766083, 0.97650903, 0.98234165, 0.9879675, 0.9784529, 0.98887855, 0.9767347, 0.9769737, 0.98264784, 0.9879967, 0.9785113, 0.9889999, 0.97696686, 0.97800773, 0.980963826, 0.9878968, 0.97807443, 0.9895325, 0.97859, 0.9795399, 0.982072651, 0.989052355, 0.980357, 0.9894606, 0.979297, 0.9804513, 0.982395, 0.9888705, 0.98097825, 0.98900336, 0.97853076, 0.9805571, 0.9822449, 0.9891728, 0.98224676, 0.989365, 0.9789898, 0.9806004, 0.9829758, 0.9893601, 0.98323274, 0.9895365, 0.9779645, 0.9799169, 0.982366, 0.98926234, 0.9829969, 0.98957026, 0.9778015, 0.9793642, 0.98122185, 0.9887926, 0.98273176, 0.98942417, 0.97922015, 0.979745, 0.9808741, 0.9887572, 0.9832513, 0.9901543, 0.9794049, 0.98001933, 0.98201215, 0.9889472, 0.9840193, 0.990216, 0.9797793, 0.9810074, 0.9834279, 0.988715, 0.98380965, 0.9907235, 0.980737, 0.982379, 0.98404807, 0.9887149, 0.9848898, 0.9903051, 0.97924954, 0.9812139, 0.98266375, 0.9881074, 0.98437417, 0.99022096, 0.97919774, 0.98000324, 0.9833979, 0.98779964, 0.9845895, 0.990227, 0.98030096, 0.9812925, 0.9834628, 0.9874461, 0.98383594, 0.99017537, 0.980863, 0.9813712, 0.98308164, 0.98793423, 0.9838859, 0.9901059, 0.97895044, 0.98153096, 0.9834595, 0.98883027, 0.9840104, 0.9909511, 0.97968835, 0.9812495, 0.98462564, 0.9888842, 0.9840603, 0.9909216, 0.97942597, 0.9802797, 0.98545593, 0.98893994, 0.9839278, 0.9914876, 0.9803623, 0.9792564, 0.9862952, 0.98890406, 0.9839601, 0.99152374, 0.9802259, 0.9784672, 0.9855794, 0.9879489, 0.98339456, 0.9911545, 0.97964364, 0.97782177, 0.9849154, 0.9874177, 0.9832273, 0.9912102, 0.9797435, 0.9783662, 0.9850199, 0.9876575, 0.98383653, 0.99088377, 0.9794782, 0.9785203, 0.985468, 0.988347, 0.9840985, 0.99113774, 0.98053426, 0.97881144, 0.9859979, 0.98838484, 0.9843626, 0.9911068, 0.98097026, 0.97933674, 0.9865696, 0.9877338, 0.983224, 0.9909675, 0.98035645, 0.97841823, 0.98674554, 0.98749393, 0.9832593, 0.99159944, 0.9804584, 0.9786284, 0.98695797, 0.9876237, 0.9832908, 0.9914532, 0.9800468, 0.9809606, 0.9881868, 0.988495, 0.98418206, 0.99195975, 0.9810791, 0.9828102, 0.9885196, 0.9894838, 0.98488945, 0.9917292, 0.98234373, 0.98373544, 0.98892957, 0.99019045, 0.9867343, 0.991903, 0.9835033, 0.98448503, 0.9895404, 0.989925, 0.98745453, 0.9907286, 0.9832588, 0.98269606, 0.9893568, 0.98965204, 0.9873146, 0.9901401, 0.9842376, 0.98191375, 0.98793834, 0.99004424, 0.9878192, 0.99002236, 0.9857059, 0.9842228, 0.98779476, 0.99003756, 0.9875398, 0.98953, 0.984312, 0.98082894, 0.9848379, 0.98868793, 0.9851494, 0.9890681, 0.9807984, 0.97655255, 0.9842801, 0.9893516, 0.98372054, 0.98986745, 0.9780799, 0.97511715, 0.9853655, 0.9895119, 0.9834891, 0.9895816, 0.9818622, 0.9759818, 0.98635256, 0.9901485, 0.9841268, 0.98896575, 0.97971743, 0.9766738, 0.98683906, 0.9900329, 0.98431903, 0.9881562, 0.9783046, 0.9783622, 0.9863559, 0.990139, 0.98476183, 0.9885317, 0.9806153, 0.9794788, 0.98824793, 0.99158585, 0.9848875, 0.9886021, 0.9813762, 0.97791284, 0.98840684, 0.9926359, 0.98585653, 0.9882096, 0.98283756, 0.9789284, 0.99074626, 0.994097, 0.9883209, 0.9894831, 0.98552656, 0.97942424, 0.9908742, 0.9936488, 0.98870075, 0.989307, 0.9846735, 0.9815283, 0.99121726, 0.9935529, 0.9882332, 0.98917854, 0.9853263, 0.9817839, 0.99252117, 0.9938327, 0.99031633, 0.99006295, 0.9878165, 0.9847702, 0.9937743, 0.9948588, 0.99055547, 0.98983276, 0.9889811, 0.98407173, 0.99104345, 0.99342054, 0.98857176, 0.982323, 0.98140615, 0.9733155, 0.9819209, 0.9862103, 0.9802464, 0.9682727, 0.97705483, 0.95975405, 0.97790605, 0.98229885, 0.977205, 0.96567166, 0.9734902, 0.9662316, 0.9775888, 0.97922266, 0.97552764, 0.9675367, 0.97712237, 0.9689057, 0.978247, 0.9753795, 0.97371495, 0.96928036, 0.9772933, 0.96464235, 0.97531337, 0.9732343, 0.9735231, 0.97154665, 0.9756157, 0.9606887, 0.976933, 0.97601414, 0.9762976, 0.97262794, 0.975905, 0.95737284, 0.9781375, 0.9770743, 0.97711426, 0.97006094, 0.973926, 0.9509841, 0.97559875, 0.976156, 0.97696805, 0.97129905, 0.97471863, 0.9534677, 0.9769512, 0.9784867, 0.98136574, 0.9751777, 0.97737724, 0.9602616, 0.9776818, 0.9777372, 0.98098284, 0.97603124, 0.9762565, 0.95891154, 0.976983, 0.97483784, 0.98169374, 0.97540206, 0.9761363, 0.9615912, 0.97814375, 0.97682595, 0.98260593, 0.9767124, 0.978018, 0.95997953, 0.9783477, 0.97614765, 0.981357, 0.9773899, 0.97706383, 0.9576846, 0.9786228, 0.97624904, 0.97804445, 0.97384065, 0.97192353, 0.9480218, 0.9725122, 0.9710994, 0.96937186, 0.95916814, 0.9441442, 0.91427255, 0.9599083, 0.9677362, 0.96271664, 0.95635384, 0.9267221, 0.916579, 0.96395797, 0.96876377, 0.9598701, 0.944846, 0.89887947, 0.91627043, 0.9620812, 0.9631226, 0.9508288, 0.9288705, 0.86413485, 0.91311276, 0.96071756, 0.96252507, 0.9491362, 0.92198217, 0.8630521, 0.9122282, 0.9586777, 0.9582469, 0.94647586, 0.901753, 0.85869205, 0.9075622, 0.9561097, 0.9554181, 0.947312, 0.8930738, 0.8449309, 0.9135935, 0.955769, 0.9573088, 0.95203567, 0.87300014, 0.82182395, 0.8985618, 0.9528158, 0.9564485, 0.9509059, 0.8478243, 0.7911849, 0.8821083, 0.94690245, 0.9491932, 0.9333259, 0.82091945, 0.76603425, 0.86230916, 0.9369008, 0.93750036, 0.91899157, 0.8149136, 0.7405384, 0.8403873, 0.9254704, 0.9244993, 0.90237445, 0.79927224, 0.7149302, 0.8075473, 0.91815937, 0.9057458, 0.8814741, 0.78605944, 0.6810799, 0.7985704, 0.9026965, 0.89808774, 0.8685388, 0.7652568, 0.64879704, 0.80238485, 0.8878593, 0.8897363, 0.862202, 0.7495226, 0.5825668, 0.7842652],
"last": [0.00381471, 0.00537562, 0.00550028, 0.00422411, 0.00227142, 0.0050524, 0.00584656, 0.00551534, 0.00540065, 0.00478571, 0.00375219, 0.00602109, 0.00442192, 0.00416034, 0.00655033, 0.0055803, 0.00405901, 0.00628176, 0.00341282, 0.00391984, 0.004389, 0.00461151, 0.00259977, 0.00282004, 0.00221167, 0.00210978, 0.00153484, 0.00227125, 0.00123557, 0.00141664, 0.0019562, 0.00182619, 0.00289012, 0.0031949, 0.00240715, 0.00370373, 0.00378689, 0.00271175, 0.00330188, 0.00667185, 0.0021065, 0.00233573, 0.00359933, 0.00307635, 0.00364019, 0.00650345, 0.00181772, 0.00461442, 0.00293696, 0.00465053, 0.00249906, 0.00511693, 0.00192541, 0.00572572, 0.00309829, 0.00303977, 0.00217193, 0.00609138, 0.00211779, 0.00275536, 0.00310888, 0.00251968, 0.00184362, 0.00346914, 0.00154404, 0.00289407, 0.00329562, 0.00237599, 0.00226492, 0.00452399, 0.00193552, 0.00384233, 0.00417158, 0.00281838, 0.00263768, 0.00474543, 0.00265845, 0.0030863, 0.00312972, 0.00170293, 0.00203079, 0.00410557, 0.00204172, 0.00164089, 0.00203587, 0.0013137, 0.00240654, 0.00625294, 0.00159522, 0.00200538, 0.0018077, 0.00135155, 0.00259584, 0.00307365, 0.00128702, 0.00187697, 0.0013704669, 0.000749948667, 0.00199925, 0.00246915, 0.0012152, 0.00183951, 0.00151694089, 0.000971697911, 0.00191835, 0.00310367, 0.00164115, 0.00158629, 0.00130606, 0.00125734, 0.00163465, 0.00342384, 0.00204941, 0.00196831, 0.00124804885, 0.000855676364, 0.00155077, 0.00479786, 0.0018605, 0.0017047, 0.00124903, 0.00116567, 0.00171873, 0.00608738, 0.00181031, 0.00199433, 0.00164071, 0.00162071, 0.00131463, 0.00443028, 0.00139023, 0.00222991, 0.00214538, 0.00183975, 0.0013784, 0.00374179, 0.0012272, 0.00161704, 0.00187453, 0.0014945, 0.00131561, 0.00423847, 0.00128276, 0.00227681, 0.00217834, 0.00124104, 0.00150052, 0.00325365, 0.0017769, 0.00271805, 0.00204149005, 0.000950186281, 0.000882201886, 0.00227149739, 0.0010086, 0.00153689, 0.00101677, 0.00121659, 0.00117787, 0.00342366, 0.00147026, 0.00251062, 0.00139969, 0.00139792, 0.00178416, 0.00600111, 0.00155844, 0.0025033, 0.00153200491, 0.000957003911, 0.000855289982, 0.00179971522, 0.00054422312, 0.000927816262, 0.000968291017, 0.000450779888, 0.000490004721, 0.00130710728, 0.000723182282, 0.000776993867, 0.000736656657, 0.00042767977, 0.000478929607, 0.00128236588, 0.000609343871, 0.000673025614, 0.000902249361, 0.000510638405, 0.000640794984, 0.0015322282, 0.000829791534, 0.000916137418, 0.000969871122, 0.000521933893, 0.00102597, 0.00202744, 0.000872738834, 0.000827049604, 0.00082301232, 0.000490655308, 0.000671179558, 0.00148224458, 0.000697223993, 0.000927477784, 0.000842557987, 0.000486967852, 0.000615796365, 0.00141590438, 0.000457114365, 0.00102776685, 0.000718883181, 0.000459456351, 0.000591716787, 0.0011945786, 0.000730587984, 0.000975599571, 0.00140092522, 0.000923020591, 0.000699253229, 0.00131578313, 0.000530347461, 0.00121424755, 0.000825680676, 0.000581757748, 0.000758674752, 0.00145450176, 0.000946362619, 0.00196006242, 0.00116628071, 0.000553950609, 0.000706700841, 0.00215293537, 0.00142501, 0.00293398, 0.00134254864, 0.000600716739, 0.00106964, 0.00318927, 0.00149152, 0.00275177, 0.00161336991, 0.000845885137, 0.00150865, 0.00349295, 0.0015752, 0.00276669, 0.00146409043, 0.000645905267, 0.00168724, 0.00348475, 0.00181646, 0.00168646, 0.00113628258, 0.000670121168, 0.00110776, 0.00262308, 0.00164766, 0.00219611, 0.00157079, 0.00112992, 0.000866367191, 0.00271140365, 0.00174488, 0.00133587, 0.00168048, 0.00124965, 0.000942287268, 0.00180973893, 0.00133409, 0.00278193, 0.00201411, 0.00151167, 0.00108458, 0.00257773, 0.000974248047, 0.00209102663, 0.000996829942, 0.000628474227, 0.000749220781, 0.00143804634, 0.000656535849, 0.00163958117, 0.00112950045, 0.000708703243, 0.000867164985, 0.001965045, 0.00113271, 0.002424, 0.00150923, 0.00123569, 0.00110487, 0.00222856, 0.00143229, 0.00381688, 0.00205105, 0.00140478, 0.0014194, 0.00245069, 0.001313, 0.00272754, 0.00200219, 0.00167258, 0.00151855, 0.00260469, 0.00112628, 0.00216782, 0.00161919, 0.00172379, 0.00162045, 0.00323866, 0.00155023, 0.00250262, 0.00121844, 0.00110573, 0.00102947, 0.0022079, 0.0015679, 0.00210829, 0.00105313, 0.00111997, 0.00119017, 0.0017391, 0.00173106, 0.00211558, 0.00141892, 0.00172341, 0.00126638, 0.00333493, 0.00271509, 0.00267532, 0.00178986, 0.00180714, 0.00151372, 0.00504819, 0.00312102, 0.00263712, 0.00183127, 0.00163094, 0.00157037, 0.00435494, 0.00191071, 0.00291135, 0.00219301, 0.00170906, 0.00217531, 0.00636184, 0.00197244, 0.00322567, 0.00186587, 0.00196615, 0.00169089, 0.00430297, 0.00106882, 0.00181668, 0.00148968, 0.00108925, 0.00119995, 0.0034116, 0.00101884, 0.00153362, 0.0013996, 0.00124637, 0.00128746, 0.00354172, 0.00180454, 0.00264743, 0.00202801, 0.00153235, 0.00141675, 0.00402738, 0.00185158, 0.00181998, 0.0017916, 0.0010477, 0.00084677554, 0.00370031805, 0.00135547, 0.00199778, 0.00162320654, 0.000898698927, 0.000947294116, 0.00457037892, 0.00149233, 0.00245176, 0.00353787, 0.00150993, 0.00131599, 0.00464947, 0.00146331, 0.00248858, 0.00299989, 0.00129207, 0.00137351, 0.00508526, 0.00144398, 0.00434425, 0.00353246, 0.00158765, 0.00164995, 0.00311917, 0.00208899, 0.0029055, 0.00304352, 0.00129732, 0.00169769, 0.00337107, 0.00233985, 0.00238157, 0.00266749, 0.00153919, 0.00121195, 0.00354489, 0.00170395, 0.00225822, 0.0031503, 0.00163987, 0.00139196, 0.00453315, 0.00212869, 0.00230945, 0.00248579, 0.00172058, 0.00152309, 0.00524005, 0.00205911, 0.00301137, 0.00286143, 0.00208734, 0.00186848, 0.00424778, 0.00235218, 0.00372901, 0.00650031, 0.0031059, 0.00227581, 0.00431418, 0.00193417, 0.00229185, 0.00439182, 0.00191121, 0.00157834, 0.00417214, 0.00215793, 0.00266553, 0.00442111, 0.00285477, 0.0013457, 0.00497071, 0.00231128, 0.00341211, 0.00532738, 0.00274657, 0.00375879, 0.00666643, 0.00226461, 0.0021876, 0.00376263, 0.00354332, 0.00283471, 0.00782525, 0.00216976, 0.00315293, 0.00304641, 0.00325571, 0.00234899, 0.00683871, 0.00214531, 0.00365264, 0.00245967, 0.00254128, 0.00301786, 0.0053358, 0.00262856, 0.00376017, 0.00315629, 0.00282424, 0.00191983, 0.00378624, 0.00334938, 0.00310797, 0.00389367, 0.00201092, 0.00168246, 0.00315338, 0.0018297, 0.00293972, 0.00293974, 0.00170705, 0.0011055, 0.00387282, 0.00183958, 0.00405457, 0.00263634, 0.00161441, 0.0011281, 0.0040009, 0.00197754, 0.00420938, 0.00284363, 0.00186566, 0.00125438, 0.00413868, 0.00287157, 0.00475638, 0.00558763, 0.00308026, 0.00186967, 0.0041015, 0.00330399, 0.00347974, 0.0050833, 0.00228471, 0.0016995, 0.00348207, 0.00287237, 0.00401834, 0.00624738, 0.00334466, 0.00168038, 0.00477957, 0.0047755, 0.00517839, 0.00351344, 0.0025624, 0.00160582, 0.00354844, 0.00312235, 0.00281575, 0.00257039, 0.00166036, 0.00150852, 0.00636857, 0.0038119, 0.00508697, 0.00281458, 0.0025341, 0.00217306, 0.00748902, 0.00432994, 0.00461968, 0.00319382, 0.00267036, 0.00212963, 0.00867016, 0.00429815, 0.00556304, 0.0035968, 0.00296452, 0.00224918, 0.00909383, 0.00641222, 0.00682832, 0.00459532, 0.00365059, 0.00140221, 0.00615614, 0.00761694, 0.00626506, 0.00683124, 0.00315068, 0.00187658, 0.00415433, 0.00344365, 0.00401071, 0.00371375, 0.002443, 0.00122529, 0.00492634, 0.00365885, 0.00505942, 0.00364245, 0.00337244, 0.00127608, 0.00570614, 0.01183277, 0.011044, 0.00797978, 0.00615736, 0.00277313, 0.01327985, 0.01728068, 0.0114347, 0.00915133, 0.00748266, 0.00251775, 0.00985867, 0.01494195, 0.01600446, 0.00685303, 0.0070432, 0.00316202, 0.00832754, 0.01315863, 0.00686827, 0.00549106, 0.00733088, 0.00285849, 0.00849752, 0.01652537, 0.00641816, 0.00562981, 0.00635134, 0.00230414, 0.00774313, 0.01232243, 0.00980051, 0.00514511, 0.00668787, 0.00254827, 0.00793908, 0.01212788, 0.01130731, 0.00485456, 0.00584489, 0.00333872, 0.00886268, 0.01299676, 0.01210576, 0.00416241, 0.0052606, 0.00327408, 0.00524191, 0.00771707, 0.00787466, 0.0040243, 0.00450477, 0.00332279, 0.00617167, 0.00997828, 0.01001947, 0.00306537, 0.00414501, 0.00329082, 0.00670528, 0.00787696, 0.0072784, 0.00270099, 0.00367733, 0.0024602, 0.00591798, 0.00608346, 0.00979912, 0.00257753, 0.00366139, 0.00149315, 0.00623926, 0.00421319, 0.00968176, 0.00166917, 0.00385596, 0.00184773, 0.01005058, 0.00457526, 0.01522869, 0.00291011, 0.00393021, 0.0020297, 0.01224235, 0.00697168, 0.01677124, 0.00329399, 0.00546501, 0.00291591, 0.00885885, 0.00567218, 0.00901138, 0.00281176, 0.0044065, 0.00256978, 0.0083745, 0.00855672, 0.0097937, 0.00365716, 0.00548181, 0.00261654, 0.01033994, 0.00723576, 0.01218187, 0.00327336, 0.00554231, 0.0039348, 0.01288394, 0.00918262, 0.01318011, 0.0048375, 0.00300648, 0.00198426, 0.00832753, 0.00604337, 0.01029928, 0.00543683, 0.00266906, 0.00185347, 0.00990142, 0.00626204, 0.0139127, 0.00555914, 0.00380531, 0.00211889, 0.00678079, 0.00602356, 0.01013388, 0.00333674, 0.00387598, 0.00174799, 0.00625995, 0.00435902, 0.00705721, 0.00314069, 0.00350371, 0.0011501, 0.00327219, 0.00238849, 0.00491637, 0.00175575, 0.00289701, 0.00126232, 0.00462058, 0.00475082, 0.00573123, 0.00264735, 0.00230992, 0.00140824, 0.00634236, 0.00611003, 0.00833117, 0.00362019, 0.00414815, 0.00167255, 0.00445453, 0.00565809, 0.00804933, 0.00469238, 0.00425782, 0.00168936, 0.00470592, 0.00877586, 0.00864058, 0.0050229, 0.00648206, 0.00320582, 0.00699546, 0.01239327, 0.0084408, 0.00503911, 0.00368055, 0.00227769, 0.00419224, 0.01567568, 0.00675294, 0.00461991, 0.00322127, 0.00176669, 0.0052444, 0.01012713, 0.00567751, 0.00385769, 0.00311378, 0.00207982, 0.00764626, 0.00988568, 0.0061, 0.00336487, 0.00342812, 0.00179144, 0.01089698, 0.00669294, 0.00821966, 0.00348345, 0.00359974, 0.00286855, 0.01027556, 0.0082262, 0.00929633, 0.00376897, 0.00550746, 0.00279169, 0.00954636, 0.00793604, 0.00688339, 0.00241402, 0.00402102, 0.00148722, 0.00920236, 0.0080771, 0.0068699, 0.00197545, 0.00388379, 0.00329618, 0.00571691, 0.00381835, 0.00653542, 0.00193776, 0.00364601, 0.00227343, 0.00612953, 0.00438347, 0.00660389, 0.00288693, 0.00641042, 0.0022579, 0.00859788, 0.00649847, 0.01045543, 0.00401863, 0.00521891, 0.0019888, 0.0091998, 0.00428594, 0.00455707, 0.00322583, 0.00366401, 0.00158203, 0.00517611, 0.00404483, 0.00483597, 0.00204357, 0.00191195, 0.00187429, 0.00597323, 0.00545577, 0.00524214, 0.00284663, 0.00209094, 0.00184908, 0.00630277, 0.00629366, 0.00556993, 0.00243318, 0.00293077, 0.00170367, 0.01251752, 0.008293, 0.00682639, 0.00221303, 0.00327257, 0.00168116, 0.01799044, 0.00880261, 0.01083171, 0.00283417, 0.00289056, 0.0016748, 0.01108964, 0.00614489, 0.00911549, 0.00229295, 0.00289554, 0.00277734, 0.01161215, 0.0092936, 0.01189807, 0.00291379, 0.00320251, 0.00295481, 0.00972957, 0.01087969, 0.00836277, 0.00234714, 0.00247927, 0.00222115, 0.00843679, 0.00903174, 0.0075057, 0.00195135, 0.00239793, 0.00203597, 0.01277827, 0.01167591, 0.00475145, 0.0015569, 0.00175122, 0.00157901, 0.00786937, 0.00843523, 0.00524055, 0.00212572, 0.002004, 0.0017589, 0.01182184, 0.00939481, 0.00535895, 0.00261706, 0.00226035, 0.0017075, 0.00979792, 0.00614974, 0.00399149, 0.00196596, 0.00167836, 0.0014776, 0.00574991, 0.00626925, 0.00463176, 0.00223373, 0.00155496, 0.00157686, 0.00504585, 0.00485375, 0.00378357, 0.00211385, 0.00209636, 0.00254689, 0.008836, 0.0056411, 0.0055205, 0.00184516, 0.00182619, 0.00137296, 0.0059426, 0.00546079, 0.00566347, 0.00245254, 0.00219547, 0.00179422, 0.00697734, 0.00562124, 0.00673707, 0.00341916, 0.00267794, 0.00240134, 0.00670253, 0.0064031, 0.00897876, 0.00534098, 0.00573065, 0.00387827, 0.00816997, 0.01396214, 0.01281815, 0.00448471, 0.00481992, 0.0030552, 0.00894068, 0.01412435, 0.0084101, 0.00293543, 0.00356217, 0.00259935, 0.00736125, 0.00972699, 0.00722997, 0.0028717, 0.00254219, 0.00236538, 0.00725551, 0.01469637, 0.01042821, 0.00507917, 0.00429753, 0.00364878, 0.01864103, 0.01598243, 0.03226389, 0.00903042, 0.0082584, 0.00281182, 0.01618926, 0.01280502, 0.01486572, 0.0045969, 0.0019065, 0.00193903, 0.00875149, 0.00391832, 0.01067079, 0.00159347, 0.00125754, 0.00160658, 0.00638492, 0.00795171, 0.01304579, 0.00288902, 0.00171696, 0.00137015, 0.00633395, 0.00643763, 0.01216011, 0.00219779, 0.00222007, 0.00171777, 0.00342519, 0.00777387, 0.0088717, 0.003775, 0.0026527, 0.00305023, 0.00812329, 0.00669428, 0.01133862, 0.00776187, 0.00417458, 0.00254847, 0.00519399, 0.0129279, 0.01429622, 0.01462327, 0.00760627, 0.00635479, 0.0066627, 0.00812765, 0.01948577, 0.00728777, 0.01131805, 0.00732367, 0.00608256, 0.00508531, 0.00820884, 0.00540836, 0.0073599, 0.003718, 0.00662572, 0.00558303, 0.01193662, 0.00959691, 0.00508967, 0.0058736, 0.01143503, 0.00782466, 0.01444155, 0.01063178, 0.00526676, 0.00862477, 0.0269833, 0.01475521, 0.01547727, 0.01997398, 0.00614766, 0.01462596, 0.02521681, 0.01577288, 0.01571018, 0.02074717, 0.00621224, 0.01109831, 0.02154353, 0.02288117, 0.0256394, 0.01269245, 0.01074026, 0.01716922, 0.04071387, 0.0163196, 0.04070721, 0.01629574, 0.01166902, 0.01922431, 0.07135298, 0.04999366, 0.12273355, 0.03870679, 0.0224393, 0.01931774, 0.04993307, 0.0211478, 0.07484625, 0.01514405, 0.01385122, 0.02890446, 0.04311153, 0.02322999, 0.05394582, 0.0161068, 0.01303709, 0.03089555, 0.05656864, 0.02282558, 0.07107682, 0.02267075, 0.01375849, 0.02368496, 0.0506612, 0.03937224, 0.07455897, 0.03408094, 0.0205167, 0.0144666, 0.04336131, 0.02209875, 0.06139403, 0.01823648, 0.01871407, 0.01019714, 0.04809833, 0.01595317, 0.03240187, 0.01967551, 0.01412583, 0.01299741, 0.02728736, 0.01878382, 0.05491058, 0.04180465, 0.02989208, 0.01870696, 0.0340701, 0.03015244, 0.01696846, 0.05350691, 0.06158629, 0.0134598, 0.03104758, 0.01571104, 0.01492044, 0.03007779, 0.0178573, 0.01814964, 0.0460258, 0.02319888, 0.01462074, 0.02830291, 0.08200771, 0.04566282, 0.06755501, 0.06836072, 0.3647779, 0.10992689, 0.11974716, 0.04433666, 0.03981272, 0.02579154, 0.0513228, 0.04148532, 0.06021287, 0.03407548, 0.02199976, 0.0226983, 0.04432129, 0.03876653, 0.09966451, 0.05267455, 0.01831346, 0.03339099, 0.06074489, 0.05076878, 0.0888748, 0.0723903, 0.04966348, 0.04426128, 0.07972511, 0.06310501, 0.08470031, 0.07931837, 0.0568722, 0.05674865, 0.10342268, 0.0656845, 0.10133085, 0.09449489, 0.05570218, 0.07325936, 0.1475504, 0.09007753, 0.11509042, 0.12784187, 0.04489229, 0.06690075, 0.09613121, 0.06780791, 0.09129785, 0.10494751, 0.04645567, 0.12000051, 0.12073054, 0.07562145, 0.09054434, 0.1494448, 0.05893413, 0.1098693, 0.1468793, 0.12381332, 0.13024788, 0.13859665, 0.05900918, 0.05694276, 0.05551313, 0.08241084, 0.10616796, 0.11180992, 0.06697967, 0.06286392, 0.08135431, 0.069464, 0.02982965, 0.03417891, 0.02534206, 0.04502428, 0.06067016, 0.04927476, 0.07391894, 0.05881486, 0.04732098, 0.11089653, 0.0758819, 0.04241252, 0.0527371, 0.06008399, 0.03957056, 0.06562931, 0.0617658, 0.04066873, 0.05556438, 0.09173244, 0.05187586, 0.08370113, 0.04643282, 0.03599037, 0.0425526, 0.05856038, 0.03156507, 0.02126933, 0.01963206, 0.01302395, 0.02421184, 0.0549061, 0.042059, 0.01810222, 0.02705255, 0.02746482, 0.03103791, 0.04338543, 0.03802779, 0.03038966, 0.03795703, 0.01917818, 0.02992983, 0.04127154, 0.02826757, 0.02007968, 0.04607404, 0.02363006, 0.02996003, 0.02637708, 0.01812827, 0.01911916, 0.03654329, 0.02796219, 0.0494047, 0.04709253, 0.01851536, 0.02709952, 0.04833333, 0.02501678, 0.06058586, 0.04684678, 0.01548157, 0.03373777, 0.04462699, 0.01344293, 0.04393492, 0.03129884, 0.02281458, 0.02694357, 0.02729627, 0.01615779, 0.01487605, 0.02583634, 0.01609229, 0.02988928, 0.03455232, 0.01730591, 0.02774488, 0.01060603, 0.02363495, 0.02514299, 0.04715724, 0.02160631, 0.01545474, 0.01229354, 0.03715567, 0.02053312, 0.04357086, 0.02188559, 0.01648127, 0.01866428, 0.0366497, 0.016559, 0.03988537, 0.02089104, 0.01088392, 0.01401215, 0.02998206, 0.01591839, 0.04169164, 0.02507835, 0.0194653, 0.02327142, 0.03629132, 0.03237625, 0.04635641, 0.03970973, 0.02625108, 0.01906255, 0.03810634, 0.02925318, 0.04584188, 0.04435811, 0.02388138, 0.02008694, 0.05367932, 0.03832925, 0.08121321, 0.06810322, 0.02769179, 0.02238243, 0.0507565, 0.04571392, 0.07286194, 0.03616031, 0.02162697, 0.02055688, 0.04077621, 0.02615009, 0.03172147, 0.02223258, 0.01000097, 0.01097143, 0.01950257, 0.01915889, 0.02174241, 0.02049461, 0.00919712, 0.01340354, 0.02523675, 0.0282392, 0.03114949, 0.02461313, 0.01760317, 0.02973589, 0.03678301, 0.05371141, 0.15735717, 0.0354548, 0.06463771, 0.03448097, 0.07531249, 0.07184719, 0.09933072, 0.04913627, 0.04624585, 0.02632208, 0.0326146, 0.03579377, 0.02936318, 0.02568875, 0.03981348, 0.039246, 0.0398999, 0.02194967, 0.07954233, 0.05472479, 0.03764237, 0.04245982, 0.03070941, 0.03674791, 0.07200543, 0.0423851, 0.0445784, 0.05365005, 0.03109729, 0.08556136, 0.05685089, 0.05188099, 0.06457545, 0.05350855, 0.01793119, 0.02166315, 0.03685914, 0.03515424, 0.03419674, 0.03021714, 0.0310835, 0.03547504, 0.05835045, 0.08359917, 0.04319651, 0.02856689, 0.03609478, 0.02363151, 0.02082395, 0.0481877, 0.03151073, 0.00631821, 0.00876687, 0.01159142, 0.03535383, 0.0138834, 0.02749413, 0.00691731, 0.0041277, 0.00870992, 0.00881106, 0.01525902, 0.02447055, 0.01066844, 0.00469639, 0.03607527, 0.01270053, 0.04593709, 0.03653515, 0.05970633, 0.01949086, 0.05770908, 0.03416966, 0.01827129, 0.02466743, 0.00869636, 0.01524854, 0.02150728, 0.02842821, 0.01995225, 0.02178461, 0.03217209, 0.03215093, 0.03140986, 0.05091931, 0.05138492, 0.02250725, 0.04016698, 0.05050569, 0.05532509, 0.04217162, 0.05022304, 0.02650839, 0.03297876, 0.09439605, 0.05150151, 0.0456087, 0.07163884, 0.01991033, 0.02871531, 0.10129498, 0.05271045, 0.02633894, 0.05251365, 0.02299617, 0.03740514, 0.08857609, 0.05336658, 0.04927241, 0.05544343, 0.03028191, 0.04575256, 0.09287315, 0.05173016, 0.0332799, 0.03432342, 0.02576987, 0.05025611, 0.09178158, 0.05734065, 0.03033433, 0.03032999, 0.0292812, 0.09111907, 0.21745038, 0.07816343, 0.06333726, 0.03873258, 0.03428151, 0.09861334, 0.12308729, 0.07582594, 0.04997012, 0.05861616, 0.04121426, 0.08935574, 0.08010706, 0.16610987, 0.10490376, 0.12193495, 0.07527047, 0.23008254, 0.1704675, 0.1038233, 0.16872026, 0.08788574, 0.06936035, 0.1154082, 0.10484895, 0.04811257, 0.01806136, 0.06172333, 0.03003126, 0.06042212, 0.05065563, 0.04515328, 0.01074957, 0.04042314, 0.01688849, 0.03382184, 0.03386421, 0.05684392, 0.03851294, 0.04841547, 0.04077376, 0.04746449, 0.03316604, 0.05939085, 0.03266525, 0.02868429, 0.02222088, 0.07087644, 0.01858444, 0.06465897, 0.09273029, 0.06549536, 0.02656706, 0.08294421, 0.02559538, 0.09635758, 0.08923182, 0.05687716, 0.03507454, 0.05638237, 0.02158096, 0.03199607, 0.04251954, 0.04365401, 0.01581244, 0.03422081, 0.02103099, 0.03110983, 0.03706928, 0.02550994, 0.01635848, 0.0284889, 0.02529301, 0.04657103, 0.03193074, 0.02440548, 0.02139449, 0.01850826, 0.01654462, 0.03340236, 0.02982433, 0.03014047, 0.02474471, 0.02302211, 0.01546854, 0.0290233, 0.02500817, 0.02572508, 0.02281701, 0.02337335, 0.0162208, 0.02679896, 0.0303754, 0.02551037, 0.01945169, 0.02119459, 0.01385511, 0.02183584, 0.02669992, 0.01871466, 0.01394611, 0.01860135, 0.01545533, 0.02191346, 0.02332977, 0.02096546, 0.00819603, 0.03931488, 0.02805144, 0.03533472, 0.02758298, 0.02659297, 0.00954818, 0.02130381, 0.02112872, 0.02499547, 0.03060984, 0.03453217, 0.014851, 0.02713295, 0.0231852, 0.03816795, 0.04124922, 0.03777295, 0.01358241, 0.02775722, 0.01349736, 0.02274055, 0.03375268, 0.03208117, 0.01130485, 0.02464131, 0.0144108, 0.01973275, 0.04344922, 0.04412961, 0.01553998, 0.02670199, 0.01853911, 0.01694965, 0.04139804, 0.03918272, 0.0164233, 0.0364994, 0.02246664, 0.01768028, 0.04103746, 0.02959272, 0.01418919, 0.0320654, 0.02668606, 0.02120367, 0.02833029, 0.02760137, 0.00971951, 0.02021586, 0.01567095, 0.01612668, 0.01110429, 0.01636085, 0.01003042, 0.02453597, 0.01780639, 0.01964788, 0.02377295, 0.02312334, 0.00965431, 0.01344733, 0.02842166, 0.01991096, 0.0412283, 0.01596328, 0.00821983, 0.00930748, 0.02044429, 0.01339784, 0.017689, 0.01181227, 0.00708699, 0.01461353, 0.02014742, 0.0103665, 0.01809138, 0.01731132, 0.00508265, 0.01084967, 0.01424821, 0.00972039, 0.01321924, 0.00869389, 0.00589775, 0.00925164, 0.01328315, 0.00965256, 0.01673837, 0.01179961, 0.00633598, 0.01312057, 0.01761622, 0.01565731, 0.02214064, 0.01253737, 0.00802219, 0.01526883, 0.01532972, 0.0140278, 0.02470897, 0.01615413, 0.00674365, 0.01623851, 0.02934464, 0.02229528, 0.02406983, 0.01631202, 0.00916945, 0.01836789, 0.02950179, 0.01466616, 0.02339059, 0.01248247, 0.00797669, 0.01657148, 0.02262386, 0.01286606, 0.01208584, 0.00739271, 0.00525676, 0.01726357, 0.01297653, 0.01591268, 0.01119173, 0.00663714, 0.00628819, 0.02392266, 0.0097327, 0.01174575, 0.0129189, 0.00289367, 0.00315764, 0.00843382, 0.00894991, 0.01275575, 0.01471446, 0.00460873, 0.0048828, 0.01207182, 0.00955231, 0.01591623, 0.01625985, 0.00541584, 0.00384116, 0.00652602, 0.00549332, 0.00998382, 0.00925228, 0.00578354, 0.00275947, 0.00830419, 0.0115166, 0.01662466, 0.02153058, 0.00857274, 0.00522323, 0.00954996, 0.01048896, 0.01389399, 0.02277911, 0.01360337, 0.0051725, 0.01068499, 0.01341308, 0.01506757, 0.02071897, 0.01653898, 0.012268, 0.01293509, 0.02334463, 0.02461704, 0.04405795, 0.04072027, 0.0236628, 0.03582568, 0.04122382, 0.03390109, 0.11704892, 0.04877396, 0.028799, 0.04154292, 0.04197879, 0.04429922, 0.09914866, 0.04099307, 0.02303788, 0.0339265, 0.03131551, 0.03008244, 0.06125921, 0.02104093, 0.01081554, 0.03331549, 0.02032359, 0.02279691, 0.040138, 0.01888946, 0.00990131, 0.02567825, 0.01813262, 0.0216448, 0.02397683, 0.01500588, 0.00801336, 0.01718362, 0.02596841, 0.02568879, 0.04068311, 0.0160306, 0.0062692, 0.01653901, 0.02589903, 0.02294918, 0.0276405, 0.01431402, 0.00682662, 0.01858271, 0.02994399, 0.01764313, 0.02414722, 0.01588047, 0.00671909, 0.02191459, 0.04185683, 0.02762874, 0.03905582, 0.0114249, 0.00807941, 0.02242062, 0.01706709, 0.02227657, 0.03007914, 0.01436641, 0.00704656, 0.02535937, 0.02226502, 0.02552514, 0.02658572, 0.01414025, 0.00903833, 0.04268572, 0.02690198, 0.03890985, 0.03580302, 0.01456217, 0.00642934, 0.02778637, 0.02483446, 0.02741851, 0.02559824, 0.0155476, 0.01116992, 0.02756762, 0.01924154, 0.02218662, 0.02455173, 0.01653172, 0.01097459, 0.03569702, 0.0226997, 0.03735699, 0.03494432, 0.01700702, 0.0084113, 0.02208612, 0.01745359, 0.03023084, 0.02556729, 0.01316955, 0.00603373, 0.01313959, 0.01158866, 0.02695492, 0.02388608, 0.02250863, 0.00433255, 0.00499396, 0.00811722, 0.01750364, 0.02180966, 0.01416115, 0.00619965, 0.00608053, 0.00451306, 0.01419875, 0.00859504, 0.02286242, 0.00307036, 0.00522571, 0.0040256, 0.00776623, 0.01072727, 0.015236, 0.00622192, 0.00779754, 0.00543524, 0.00699243, 0.01268297, 0.00694848, 0.00446918, 0.00916835, 0.0093868, 0.01463768, 0.02553633, 0.0103628, 0.00658598, 0.01418014, 0.00505768, 0.01367593, 0.01574151, 0.00657275, 0.00267091, 0.00428749, 0.00268075, 0.0093514, 0.00875373, 0.00568196, 0.003206, 0.00480601, 0.00592712, 0.02972564, 0.01499139, 0.00920741, 0.00584098, 0.00722393, 0.00516085, 0.01715118, 0.01175421, 0.01120653, 0.00594288, 0.00766107, 0.0028875, 0.00897704, 0.00823266, 0.00921589, 0.00608562, 0.008531, 0.00603376, 0.01355929, 0.00747527, 0.00902208, 0.00732398, 0.01277326, 0.00762313, 0.01508404, 0.01236439, 0.00850418, 0.0101569, 0.01028695, 0.00654313, 0.01285403, 0.01147235, 0.00963592, 0.01042459, 0.00812313, 0.00419177, 0.0133821, 0.01011353, 0.00700926, 0.01049311, 0.00909527, 0.00383849, 0.01171868, 0.00950164, 0.01548617, 0.03150465, 0.01923592, 0.00805835, 0.02219882, 0.021082, 0.02349637, 0.04091942, 0.02267071, 0.00780972, 0.0172825, 0.01556993, 0.01773152, 0.02142083, 0.01318031, 0.0068092, 0.01811124, 0.01438261, 0.01865452, 0.01262786, 0.01210537, 0.0070345, 0.01166986, 0.01041024, 0.01756576, 0.00666051, 0.01418252, 0.0098844, 0.0192735, 0.01250903, 0.02007834, 0.00974138, 0.01433861, 0.00628481, 0.02727552, 0.01776494, 0.02324794, 0.00828395, 0.01211694, 0.01311337, 0.03824077, 0.01341763, 0.01308536, 0.00790263, 0.00766952, 0.00574499, 0.00748345, 0.0068712, 0.00937621, 0.01408469, 0.00688784, 0.00546585, 0.0106843, 0.00919384, 0.01230856, 0.01879063, 0.01203443, 0.00676224, 0.0152604, 0.01082475, 0.01962045, 0.00810025, 0.00992179, 0.00800162, 0.00619323, 0.00786162, 0.00633188, 0.0075705, 0.00609157, 0.0051571, 0.00885337, 0.00646827, 0.00730058, 0.00639294, 0.0089007, 0.0049324, 0.00776029, 0.01156211, 0.01492157, 0.01012991, 0.00494401, 0.00302896, 0.00751589, 0.01308564, 0.01632093, 0.01568461, 0.01006214, 0.0067055, 0.01917245, 0.02334261, 0.06529487, 0.04973776, 0.01767355, 0.01258094, 0.0314473, 0.0142289, 0.03515829, 0.03126697, 0.01665149, 0.01722786, 0.04421276, 0.01469306, 0.02587048, 0.03628715, 0.02850448, 0.00955873, 0.02341515, 0.01126812, 0.01218157, 0.02849909, 0.02428845, 0.01648829, 0.02248021, 0.0113711, 0.01575869, 0.05407792, 0.01597443, 0.02056801, 0.02849906, 0.01851219, 0.02238211, 0.07035208, 0.01779267, 0.01857684, 0.02359825, 0.02079757, 0.02142079, 0.06388676, 0.01281814, 0.00922107, 0.01807508, 0.02107987, 0.01515353, 0.05301561, 0.01108446, 0.00783648, 0.02127377, 0.02087316, 0.02405926, 0.05089406, 0.0135122, 0.00968555, 0.02189091, 0.01210074, 0.01666253, 0.03630583, 0.01344111, 0.00835877, 0.01791141, 0.00739617, 0.01031266, 0.02177738, 0.0097562, 0.00846041, 0.01441467, 0.00696524, 0.01496812, 0.02874056, 0.00755833, 0.00573564, 0.01742989, 0.00937987, 0.01823027, 0.03662816, 0.01254536, 0.00743488, 0.01258806, 0.01386421, 0.01183034, 0.02977001, 0.00698041, 0.00952165, 0.01228423, 0.01239998, 0.01707826, 0.03581657, 0.00875985, 0.00872727, 0.01423784, 0.01439305, 0.03120738, 0.03869155, 0.01101755, 0.00721967, 0.01502237, 0.01901366, 0.03546052, 0.03321352, 0.01377996, 0.00929854, 0.014615, 0.02825369, 0.0309781, 0.02093524, 0.01908275, 0.0123869, 0.01168616, 0.0216145, 0.02527576, 0.02327979, 0.01475289, 0.0150571, 0.02081265, 0.02330603, 0.03644883, 0.0226941, 0.02706563, 0.0138125, 0.01788237, 0.01651987, 0.03124351, 0.04452796, 0.02055555, 0.0146685, 0.02051169, 0.02429411, 0.04863726, 0.02902112, 0.02224186, 0.03262887, 0.02686867, 0.03421978, 0.0360821, 0.03604032, 0.02164877, 0.02363285, 0.01978738, 0.04481186, 0.05310097, 0.05527895, 0.03141124, 0.02301815, 0.02009844, 0.02742623, 0.04928646, 0.05485157, 0.0200287, 0.02196883, 0.02377163, 0.01240661, 0.06032902, 0.05338036, 0.02389066, 0.02278556, 0.02957582, 0.0152395, 0.05955092, 0.05242006, 0.01706924, 0.02171112, 0.02281457, 0.01912676, 0.04486062, 0.03652611, 0.01568261, 0.016955, 0.02101522, 0.01741013, 0.03437728, 0.0318686, 0.0284645, 0.01614745, 0.01822808, 0.03066549, 0.0327703, 0.04222424, 0.03684343, 0.02334439, 0.03087699, 0.03292234, 0.05730255, 0.05686004, 0.04325697, 0.03234849, 0.03275571, 0.02498033, 0.03820147, 0.0506626, 0.04056689, 0.02024121, 0.02868462, 0.02156002, 0.02995382, 0.04746163, 0.02906681, 0.01681674, 0.03441458, 0.0140103, 0.02360313, 0.05665571, 0.01770424, 0.01064002, 0.01708368, 0.01361985, 0.03518486, 0.06515206, 0.01368482, 0.02377241, 0.02806335, 0.0179733, 0.02284406, 0.0247, 0.00921229, 0.01078421, 0.01427372, 0.01040916, 0.00998537, 0.02298973, 0.00807923, 0.01078037, 0.01301077, 0.01242959, 0.01956925, 0.03206018, 0.01523701, 0.02110475, 0.01853581, 0.01954612, 0.0253872, 0.04572604, 0.01547454, 0.01122355, 0.01856577, 0.01866272, 0.02311821, 0.04145838, 0.01194922, 0.0099341, 0.02506402, 0.02421687, 0.03585154, 0.03400496, 0.0172546, 0.01630711, 0.03009391, 0.03019014, 0.03945622, 0.05155103, 0.03102779, 0.03879375, 0.04786205, 0.03607495, 0.03969247, 0.05429107, 0.03225398, 0.03413641, 0.03740481, 0.04675307, 0.04816866, 0.04576238, 0.03262049, 0.04539767, 0.02675053, 0.0505231, 0.05915573, 0.04710197, 0.01886267, 0.02670363, 0.0216521, 0.02239348, 0.02709324, 0.04903562, 0.01593593, 0.03092516, 0.02062379, 0.02442697, 0.02987364, 0.04099146, 0.01412, 0.03026536, 0.02412333, 0.02989087, 0.03742221, 0.06562955, 0.02049226, 0.03687678, 0.03305225, 0.04384194, 0.0553169, 0.09403536, 0.04382576, 0.04651637, 0.02992374, 0.04194117, 0.0870521, 0.10713702, 0.03603018, 0.04595457, 0.03024206, 0.03497097, 0.0494332, 0.10692109, 0.03391116, 0.02587943, 0.03898109, 0.06941695, 0.03595269, 0.08674245, 0.03589234, 0.03159177, 0.01758963, 0.03786283, 0.0261936, 0.05794686, 0.02928656, 0.03241013, 0.03000629, 0.03895589, 0.03994507, 0.04893169, 0.019291, 0.03119365, 0.01040634, 0.02634567, 0.03582779, 0.06047712, 0.0189508, 0.02392978, 0.01021954, 0.02765271, 0.04374654, 0.09049505, 0.02614067, 0.02056557, 0.01380225, 0.03136114, 0.03517014, 0.04888808, 0.02152274, 0.01255872, 0.01026963, 0.01645575, 0.02325001, 0.03384361, 0.01535426, 0.01337726, 0.01117149, 0.01301314, 0.01470678, 0.03170633, 0.01437613, 0.01194032, 0.00830574, 0.01311763, 0.01403273, 0.02881455, 0.01844636, 0.01241718, 0.01000482, 0.01683395, 0.01501063, 0.02190633, 0.01255673, 0.00593241, 0.00491156, 0.00798682, 0.00942678, 0.01362696, 0.00697269, 0.00495114, 0.00253071, 0.00632336, 0.0076582, 0.00407419, 0.00816632, 0.00480036, 0.00311994, 0.0054638, 0.00651765, 0.0076389, 0.00633019, 0.00588299, 0.00302473, 0.00610255, 0.00639543, 0.00866475, 0.00862874, 0.00901263, 0.00373139, 0.01037294, 0.00922023, 0.01251503, 0.0104821, 0.0063035, 0.00414865, 0.01221426, 0.00719186, 0.00811281, 0.00681091, 0.00618211, 0.00353464, 0.01193059, 0.00957816, 0.00847725, 0.00629353, 0.00569438, 0.00343258, 0.00793734, 0.00923802, 0.01230684, 0.00563759, 0.00390826, 0.00451121, 0.00963514, 0.01144543, 0.01142836, 0.01087572, 0.0062895, 0.01183085, 0.02146008, 0.01657298, 0.01574622, 0.01016899, 0.00471507, 0.01047133, 0.03121058, 0.01592637, 0.01259659, 0.00826488, 0.00648297, 0.01032273, 0.02032518, 0.01541281, 0.0178716, 0.00934163, 0.00886539, 0.01000244, 0.03262061, 0.02301962, 0.01236271, 0.00866733, 0.00802135, 0.00906823, 0.02666723, 0.02329697, 0.01277584, 0.00946778, 0.00946285, 0.00997516, 0.01846117, 0.02474254, 0.01251013, 0.0142219, 0.00906237, 0.01176288, 0.01949336, 0.02399248, 0.01141568, 0.01424737, 0.00918505, 0.01522887, 0.01993633, 0.02626006, 0.01341932, 0.01684451, 0.01107201, 0.01603846, 0.02210925, 0.02319501, 0.01048029, 0.01139524, 0.00891935, 0.00783918, 0.0179, 0.01603717, 0.0148365, 0.01294202, 0.0096078, 0.01407604, 0.02202625, 0.01723414, 0.02907413, 0.01292541, 0.00754487, 0.00958758, 0.01326583, 0.01336538, 0.01820795, 0.01034956, 0.01009074, 0.00658597, 0.00842604, 0.01902269, 0.01710966, 0.01004981, 0.01052358, 0.0097233, 0.0086184, 0.01678762, 0.01548795, 0.00864666, 0.01049278, 0.01330279, 0.01804914, 0.02627899, 0.01444984, 0.00893254, 0.01245918, 0.01480661, 0.02988284, 0.03892804, 0.02901178, 0.01405995, 0.01842439, 0.01667999, 0.01307378, 0.01485411, 0.01419811, 0.00694525, 0.01302658, 0.01126639, 0.01087258, 0.01637866, 0.01387947, 0.00671856, 0.00733557, 0.01010843, 0.01093703, 0.01151574, 0.00853047, 0.00476176, 0.00378412, 0.00569309, 0.00686945, 0.01036696, 0.00677813, 0.0054603, 0.00330117, 0.00731208, 0.00883693, 0.00945658, 0.00350066, 0.00645985, 0.00390797, 0.00887056, 0.00944966, 0.00943518, 0.00525563, 0.00742521, 0.00392335, 0.00609901, 0.00430625, 0.00570127, 0.003395, 0.00588884, 0.00428282, 0.00654656, 0.00358416, 0.00459164, 0.00443398, 0.00837818, 0.00558805, 0.0078468, 0.0109039, 0.00938887, 0.00801079, 0.01230605, 0.00609063, 0.01350581, 0.01482623, 0.0114025, 0.00438186, 0.00971607, 0.00525886, 0.01092324, 0.01065479, 0.01045371, 0.00536865, 0.00678884, 0.00464624, 0.00748727, 0.0087125, 0.00481559, 0.00426842, 0.0048609, 0.00306713, 0.00646851, 0.01073444, 0.01309034, 0.00578739, 0.00563822, 0.00956944, 0.01006587, 0.01372846, 0.01085619, 0.01245063, 0.00794607, 0.0162238, 0.01165338, 0.01572101, 0.00994637, 0.00571208, 0.00602132, 0.00886729, 0.005908, 0.01011534, 0.00714113, 0.00369518, 0.00363597, 0.00904997, 0.00765284, 0.00795727, 0.00639268, 0.00556776, 0.00479429, 0.00422846, 0.00838124, 0.00813814, 0.00785109, 0.01130467, 0.00537551, 0.0070807, 0.00909051, 0.0085147, 0.00688204, 0.00767432, 0.00608755, 0.00927663, 0.01319528, 0.00957855, 0.00536604, 0.01137047, 0.00596007, 0.00798409, 0.01617301, 0.00892171, 0.00948515, 0.01242478, 0.00717744, 0.00855306, 0.02377901, 0.01400928, 0.01130291, 0.00909352, 0.01575555, 0.01144196, 0.0130064, 0.00701995, 0.00680075, 0.0168304, 0.01261784, 0.02670422, 0.01310999, 0.00939477, 0.02927481, 0.02830315, 0.01292682, 0.0125274, 0.01941029, 0.03692248, 0.03045974, 0.02140762, 0.01976644, 0.04719633, 0.07334303, 0.09317441, 0.08784438, 0.04234872, 0.0266205, 0.06048917, 0.09011014, 0.07664103, 0.02582459, 0.02341238, 0.00956431, 0.00713624, 0.01214901, 0.02116244, 0.00391642, 0.00355984, 0.00430754, 0.0044371, 0.00540083, 0.02743827, 0.00787429, 0.01224141, 0.00456502, 0.00424971, 0.00801466, 0.02825334, 0.00611969, 0.0067091, 0.006791, 0.00835248, 0.01733782, 0.04523301, 0.01267887, 0.01304587, 0.01362623, 0.00589209, 0.00622531, 0.04631096, 0.01078491, 0.01011699, 0.00710985, 0.0034769, 0.00306565, 0.02046957, 0.01232356, 0.00785566, 0.00618599, 0.00315632, 0.00340814, 0.01726092, 0.01351785, 0.00781962, 0.00532839, 0.00337995, 0.00567665, 0.01790913, 0.01376495, 0.00965013, 0.00876722, 0.00714311, 0.00720025, 0.01750338, 0.01489756, 0.01348931, 0.01384592, 0.01333222, 0.0117119, 0.02088004, 0.02827018, 0.01412448, 0.01675858, 0.01984157, 0.0157053, 0.02290065, 0.02681568, 0.01763259, 0.03578305, 0.02757056, 0.01685767, 0.03741039, 0.02206357, 0.02036451, 0.03428433, 0.01657493, 0.01804141, 0.04842817, 0.02383667, 0.0261627, 0.02991167, 0.01617246, 0.0205772, 0.03006275, 0.0189394, 0.02262229, 0.03904539, 0.01617601, 0.01871692, 0.02737232, 0.01698303, 0.03031415, 0.03356344, 0.01247553, 0.01806816, 0.02604769, 0.0127673, 0.01795639, 0.0277435, 0.01062499, 0.01311175, 0.03284977, 0.02144972, 0.01337891, 0.02843277, 0.01076722, 0.00823092, 0.03045383, 0.01894592, 0.00916548, 0.02032665, 0.00619922, 0.00685617, 0.02311291, 0.01432216, 0.00939481, 0.01322482, 0.00401936, 0.00573668, 0.01637352, 0.01075752, 0.00574903, 0.01026436, 0.00329777, 0.00415887, 0.01620442, 0.00916691, 0.00637827, 0.01178055, 0.00489657, 0.0069607, 0.01753753, 0.00921371, 0.00475596, 0.01185513, 0.0045576, 0.00563557, 0.00887424, 0.00683429, 0.00320584, 0.00908148, 0.00410068, 0.00461692, 0.00667045, 0.00570057, 0.00372187, 0.00910493, 0.00369881, 0.00272593, 0.0054084, 0.00381984, 0.00293932, 0.00893835, 0.00342827, 0.00265385, 0.00446184, 0.00380126, 0.00306817, 0.00538679, 0.00282973, 0.00174388, 0.00378503, 0.00394619, 0.00307027, 0.00441934, 0.00365286, 0.00184073, 0.00478841, 0.00341773, 0.00239265, 0.00396786, 0.00417908, 0.00291166, 0.00532949, 0.0037286, 0.00236117, 0.00410545, 0.00407509, 0.00249896, 0.0051053, 0.00431176, 0.00204058, 0.00314202, 0.00308699, 0.00444179, 0.00758197, 0.00430059, 0.00187253, 0.00363816, 0.00372945, 0.00502056, 0.0108092, 0.00455265, 0.00218671, 0.00398237, 0.00393794, 0.00522891, 0.00895349, 0.0061597, 0.00220847, 0.00356371, 0.00337431, 0.0034167, 0.00630941, 0.00494754, 0.00173904, 0.00285413, 0.00282613, 0.00260678, 0.00646643, 0.00458394, 0.00183337, 0.0033565, 0.00331496, 0.00318058, 0.00674609, 0.00469356, 0.00188609, 0.00393282, 0.00306453, 0.00479353, 0.00827429, 0.00524532, 0.00189661, 0.00279771, 0.00228395, 0.00301594, 0.00714732, 0.00486211, 0.00244842, 0.00333057, 0.00202644, 0.00299992, 0.00861248, 0.00750556, 0.00201696, 0.00367167, 0.00187461, 0.00245324, 0.00948581, 0.00653589, 0.00191232, 0.00391235, 0.00244718, 0.00342088, 0.01031547, 0.00823812, 0.00276892, 0.00369587, 0.00228526, 0.00310162, 0.01174528, 0.00922561, 0.00222319, 0.00526761, 0.00298621, 0.00827079, 0.01665911, 0.01015783, 0.00365656, 0.00580749, 0.00376099, 0.00385533, 0.01363501, 0.00643613, 0.00235313, 0.00402477, 0.00278749, 0.0028273, 0.01010635, 0.00840801, 0.00304569, 0.00339908, 0.00291108, 0.00385156, 0.01362108, 0.01131898, 0.00363077, 0.00427565, 0.00321779, 0.00366032, 0.01799926, 0.01016258, 0.00545908, 0.01024668, 0.00662246, 0.00784816, 0.01375079, 0.00857389, 0.00389321, 0.00606727, 0.00469391, 0.00591246, 0.01025641, 0.00726897, 0.00301981, 0.00307681, 0.00441801, 0.00797597, 0.0066229, 0.00458798, 0.00453177, 0.00809093, 0.00433106, 0.00599113, 0.00654796, 0.00482388, 0.00295468, 0.00375101, 0.00444482, 0.00572115, 0.00858577, 0.00664795, 0.00256674, 0.00538136, 0.00825559, 0.01022445, 0.01028924, 0.00721388, 0.00519559, 0.0069884, 0.00577177, 0.00639984, 0.00783943, 0.00527924, 0.00408791, 0.00517573, 0.00588241, 0.00340627, 0.00592338, 0.00391041, 0.00404331, 0.00594233, 0.00496336, 0.00396578, 0.00712366, 0.00523353, 0.00379059, 0.00648267, 0.00451238, 0.00390247, 0.01095294, 0.00544446, 0.00429121, 0.00667083, 0.00578346, 0.0066168, 0.0083166, 0.0073412, 0.00378719, 0.00723678, 0.00624769, 0.0069179, 0.01048638, 0.00672433, 0.00495223, 0.00966827, 0.0087415, 0.01051603, 0.01152429, 0.01036769, 0.00721903, 0.01382576, 0.0159579, 0.011726, 0.01484007, 0.0071053, 0.00620847, 0.01508835, 0.00808964, 0.0079494, 0.01665279, 0.01076364, 0.00693107, 0.01235789, 0.00559329, 0.00814065, 0.00964527, 0.00894761, 0.00471139, 0.00760998, 0.00800386, 0.00775816, 0.00824869, 0.01017263, 0.00864858, 0.01376623, 0.01284785, 0.00800867, 0.00895398, 0.01211104, 0.00739758, 0.00779187, 0.01115574, 0.00610734, 0.00579142, 0.00783282, 0.00546894, 0.00582367, 0.01012217, 0.00498825, 0.00634115, 0.01276434, 0.00507796, 0.00844748, 0.00704894, 0.00583253, 0.0058804, 0.00733564, 0.0042121, 0.00761387, 0.00782806, 0.01413825, 0.00990737, 0.01416753, 0.00874966, 0.01450929, 0.01069771, 0.01969121, 0.01613068, 0.02196987, 0.00913667, 0.01175594, 0.01277442, 0.01743647, 0.02042737, 0.02775793, 0.02104075, 0.01156484, 0.0106529, 0.0168367, 0.01421964, 0.01798802, 0.011049, 0.00894764, 0.00895518, 0.00944188, 0.00592221, 0.01105503, 0.00645395, 0.00744769, 0.00847168, 0.00796684, 0.01425127, 0.01486477, 0.00755222, 0.01145493, 0.01206751, 0.01613659, 0.01392032, 0.01260549, 0.00701524, 0.01075001, 0.0121226, 0.01464954, 0.00865058, 0.01323811, 0.00331879, 0.00636869, 0.00932939, 0.02167558, 0.01876973, 0.02096701, 0.00825005, 0.00827712, 0.01200903, 0.02249957, 0.01761818, 0.02625242, 0.01103925, 0.00855602, 0.00894454, 0.01966825, 0.01424884, 0.0176524, 0.00935304, 0.00970397, 0.00746578, 0.01561077, 0.02586412, 0.02434432, 0.01180476, 0.01496736, 0.00678795, 0.01924515, 0.0193321, 0.0159119, 0.00922562, 0.01382435, 0.00785157, 0.01952624, 0.03545069, 0.01794179, 0.01389839, 0.01377771, 0.00578461, 0.01456671, 0.02206453, 0.01589164, 0.01009136, 0.01113384, 0.00439777, 0.01326124, 0.01652274, 0.01174083, 0.00896231, 0.01181565, 0.00487639, 0.01532209, 0.02107372, 0.01873337, 0.01403995, 0.01656817, 0.00914257, 0.02523513, 0.02654711, 0.01648666, 0.01664898, 0.01995197, 0.01148639, 0.03682062, 0.03596745, 0.01306116, 0.01511327, 0.01595402, 0.01002689, 0.036481, 0.0188254, 0.01234295, 0.01519573, 0.01723185, 0.00851884, 0.01965824, 0.026269, 0.01136388, 0.00923164, 0.01026429, 0.00618539, 0.01218231, 0.02128657, 0.01339071, 0.01443441, 0.01571595, 0.0093782, 0.00997676, 0.01968632, 0.01228348, 0.01366609, 0.01504619, 0.01052386, 0.01279257, 0.03524885, 0.0208909, 0.01692246, 0.02223202, 0.01282465, 0.01848014, 0.0330062, 0.02528069, 0.01483771, 0.0147979, 0.00950138, 0.01636611, 0.02162221, 0.01738375, 0.01287505, 0.01779488, 0.00934859, 0.0113729, 0.01578797, 0.01447898, 0.01112435, 0.01613682, 0.01067864, 0.01663498, 0.01901562, 0.01698972, 0.01123653, 0.00915884, 0.00707744, 0.01798755, 0.02266593, 0.02039636, 0.00849712, 0.00841747, 0.00558227, 0.01215465, 0.01221941, 0.0103149, 0.0082789, 0.00868554, 0.0063623, 0.00985573, 0.00801304, 0.00686369, 0.00466681, 0.00515748, 0.00464052, 0.01022796, 0.01015869, 0.01117884, 0.00496457, 0.0100804, 0.00906042, 0.01680592, 0.0246878, 0.01950457, 0.00381964, 0.01209683, 0.00826859, 0.01078057, 0.04366746, 0.02045397, 0.00566698, 0.01418458, 0.00649986, 0.00785402, 0.015897, 0.01524086, 0.00437073, 0.00649929, 0.00715128, 0.01133331, 0.0168258, 0.01344058, 0.00950048, 0.01193892, 0.00866469, 0.01515266, 0.02661896, 0.02004299, 0.00823334, 0.01485609, 0.01244092, 0.02822789, 0.0226083, 0.03220908, 0.00877758, 0.01006534, 0.00804541, 0.00978512, 0.01651657, 0.01679135, 0.00646119, 0.00907511, 0.00888245, 0.01183483, 0.0257519, 0.0250627, 0.0074889, 0.01290165, 0.00973411, 0.01542408, 0.0171219, 0.03319126, 0.00983922, 0.02778213, 0.02901115, 0.02263424, 0.02934412, 0.04143193, 0.01397358, 0.01544642, 0.0070471, 0.01309332, 0.00765668, 0.00719255, 0.00361302, 0.00664686, 0.0064346, 0.01148273, 0.00839517, 0.00712647, 0.00455109, 0.01595896, 0.01876074, 0.02158887, 0.02244411, 0.01829593, 0.01113736, 0.0226463, 0.0257779, 0.03133367, 0.05202395, 0.02144029, 0.01368645, 0.02788197, 0.02370643, 0.04203764, 0.03799966, 0.02473496, 0.01021191, 0.0196079, 0.01338068, 0.03525615, 0.03325018, 0.03348891, 0.00821885, 0.02412438, 0.01375144, 0.03060499, 0.02712451, 0.01865195, 0.0042071, 0.01171557, 0.00778277, 0.01359527, 0.01439924, 0.01928873, 0.00710583, 0.02024622, 0.01350904, 0.03823387, 0.04706036, 0.03498108, 0.0094811, 0.03085205, 0.02023928, 0.0425907, 0.05020633, 0.02184715, 0.00877384, 0.03646176, 0.02205264, 0.05043808, 0.0757428, 0.0270271, 0.01414995, 0.02727908, 0.01853556, 0.05994163, 0.04311408, 0.02880121, 0.00996601, 0.01786564, 0.01373712, 0.05122183, 0.02722445, 0.03253762, 0.01603465, 0.02983805, 0.02443352, 0.04943502, 0.0442362, 0.03885128, 0.01576371, 0.02807901, 0.01462379, 0.02919221, 0.03236983, 0.02573345, 0.01308017, 0.03415047, 0.01517681, 0.03466234, 0.03740987, 0.03432837, 0.01269295, 0.03100491, 0.01551597, 0.03744406, 0.03376342, 0.02091366, 0.0059574, 0.01771002, 0.00968297, 0.02181418, 0.03023023, 0.01933567, 0.00565791, 0.01256592, 0.00911162, 0.01902196, 0.02011528, 0.01303306, 0.00532919, 0.01313748, 0.00903303, 0.02197607, 0.02219571, 0.01425127, 0.00808144, 0.01754352, 0.01533799, 0.01918081, 0.02985074, 0.01192457, 0.01251599, 0.01679782, 0.01477285, 0.02431473, 0.03224785, 0.01399271, 0.01096463, 0.01131086, 0.01981804, 0.01948064, 0.02833293, 0.01854605, 0.01798302, 0.00920255, 0.01484026, 0.02132737, 0.02984482, 0.01808177, 0.01908005, 0.009572, 0.01337518, 0.01918062, 0.01720502, 0.01775824, 0.01291165, 0.01696989, 0.01447876, 0.01977024, 0.02564683, 0.02074195, 0.01623897, 0.01410672, 0.01934042, 0.01913588, 0.0343979, 0.01600474, 0.015142, 0.01377726, 0.02264659, 0.02532928, 0.05598297, 0.02475768, 0.01496747, 0.01976876, 0.01923477, 0.02677501, 0.05718648, 0.02818234, 0.0224739, 0.02389274, 0.02245014, 0.02609733, 0.03833323, 0.03037544, 0.02037692, 0.01604526, 0.01184909, 0.010459, 0.01682517, 0.03070596, 0.0210858, 0.01806438, 0.02333405, 0.03669113, 0.04606495, 0.0440275, 0.02364744, 0.02152186, 0.02312334, 0.01557766, 0.03846817, 0.02500235, 0.02219692, 0.01524629, 0.00728713, 0.02218685, 0.03443704, 0.02029335, 0.01638138, 0.02173011, 0.01286081, 0.03222997, 0.03686074, 0.03085198, 0.01471063, 0.02401329, 0.02180543, 0.03971422, 0.06181637, 0.04425567, 0.02848148, 0.04261529, 0.02664317, 0.04704159, 0.09425104, 0.05565185, 0.04253156, 0.04749393, 0.03281613, 0.04759016, 0.06840244, 0.03591605, 0.02540504, 0.01937179, 0.01608841, 0.02019708, 0.03521476, 0.01830488, 0.01722887, 0.01716821, 0.01466248, 0.02036968, 0.03559753, 0.02610333, 0.019775, 0.01935727, 0.01787571, 0.02397097, 0.03962601, 0.02411374, 0.02257821, 0.01875567, 0.0182728, 0.02836008, 0.04638815, 0.02115686, 0.021138, 0.01866176, 0.01308333, 0.02179811, 0.04942334, 0.0241737, 0.02905122, 0.03981037, 0.02169408, 0.02265355, 0.0601799, 0.02164841, 0.0195384, 0.018433, 0.01244372, 0.01327814, 0.03752745, 0.02239696, 0.02597184, 0.01835344, 0.01386654, 0.01461005, 0.0331373, 0.02193127, 0.01822201, 0.03084217, 0.02323038, 0.02499911, 0.03355049, 0.02234834, 0.01927954, 0.01997332, 0.01448362, 0.01561819, 0.03674948, 0.01692338, 0.02460392, 0.01614031, 0.01201755, 0.01353563, 0.02288501, 0.01039776, 0.01695101, 0.01115862, 0.00999647, 0.01067541, 0.0239581, 0.01439276, 0.01467436, 0.01226801, 0.01125167, 0.01742038, 0.02552248, 0.0171169, 0.02205985, 0.01667942, 0.01381692, 0.02298751, 0.02807337, 0.01606447, 0.01719821, 0.01244408, 0.01505708, 0.02537112, 0.01701817, 0.01583708, 0.01356568, 0.01481965, 0.01253733, 0.02214326, 0.01937964, 0.01617571, 0.01430406, 0.01315263, 0.00944307, 0.01390074, 0.01070529, 0.01225746, 0.0154066, 0.0128084, 0.00827232, 0.01568417, 0.01382362, 0.01225652, 0.01089055, 0.00596596, 0.00512004, 0.00926474, 0.01088327, 0.00941044, 0.01459886, 0.00316701, 0.00584108, 0.00593909, 0.01175266, 0.00964698, 0.01021945, 0.00841594, 0.01000369, 0.02755958, 0.0216423, 0.01458775, 0.01982289, 0.01202955, 0.01602799, 0.05816886, 0.03289288, 0.00970317, 0.01312299, 0.03177591, 0.0081368, 0.0169204, 0.02812756, 0.00882283, 0.01168505, 0.00677634, 0.00521096, 0.01037805, 0.01538795, 0.0066909, 0.01288449, 0.01788654, 0.00847846, 0.01190297, 0.03206747, 0.01404497, 0.01153291, 0.01689206, 0.00936913, 0.02844228, 0.09056434, 0.01545552, 0.01726227, 0.01550073, 0.00711918, 0.01743753, 0.05060337, 0.01457923, 0.01435881, 0.0187239, 0.00795589, 0.02515584, 0.04679653, 0.03496682, 0.01928687, 0.02763461, 0.00813559, 0.02607931, 0.03068394, 0.01565802, 0.01572989, 0.01895324, 0.01058222, 0.01593078, 0.02087414, 0.01094502, 0.01252966, 0.02299993, 0.01836586, 0.01997783, 0.02228503, 0.01514798, 0.02366146, 0.02712796, 0.01191696, 0.02212276, 0.02340015, 0.01069813, 0.02975841, 0.038739, 0.01204211, 0.02445366, 0.04138773, 0.01822022, 0.02857326, 0.03297742, 0.01335104, 0.03060663, 0.0504818, 0.01651892, 0.03264277, 0.02491989, 0.01521102, 0.03657717, 0.0383396, 0.01537511, 0.02900796, 0.02406567, 0.01350197, 0.02662273, 0.01807907, 0.01211743, 0.02415448, 0.02839704, 0.01525992, 0.01163167, 0.00812361, 0.01090463, 0.02449019, 0.01735749, 0.01636026, 0.0085042, 0.00649215, 0.00644663, 0.02334201, 0.02202241, 0.01724824, 0.01338421, 0.01175498, 0.00660908, 0.0199784, 0.03552137, 0.02835875, 0.02004607, 0.01587908, 0.01770653, 0.025815, 0.03403595, 0.02160174, 0.01766174, 0.01628854, 0.0140442, 0.02660067, 0.04412183, 0.02153611, 0.01227311, 0.01190491, 0.00831297, 0.02378184, 0.03194851, 0.01327649, 0.01655823, 0.01292551, 0.00813902, 0.02790307, 0.02682807, 0.01034924, 0.01275944, 0.00949997, 0.01485804, 0.02413528, 0.02175972, 0.01651621, 0.01348728, 0.01143672, 0.01319133, 0.03232306, 0.02560365, 0.01406007, 0.01340563, 0.00858748, 0.01664697, 0.01778454, 0.02277738, 0.0124583, 0.01606116, 0.0076582, 0.00684149, 0.01778531, 0.01665607, 0.00864685, 0.00931572, 0.00509489, 0.00706385, 0.02825005, 0.03800167, 0.00976864, 0.00934904, 0.01547068, 0.0104878, 0.01253387, 0.02009209, 0.01204014, 0.01074051, 0.00915322, 0.00681967, 0.01795124, 0.02516025, 0.01029066, 0.01222248, 0.01566219, 0.00782186, 0.02730821, 0.02459708, 0.01383166, 0.00942886, 0.0116613, 0.00940359, 0.02704378, 0.02706785, 0.03305604, 0.01564787, 0.01625102, 0.012637, 0.0272345, 0.03053398, 0.01649412, 0.02088691, 0.01745602, 0.02487906, 0.04998884, 0.02384946, 0.01996832, 0.01713275, 0.02214996, 0.02941709, 0.05850245, 0.07164192, 0.01823065, 0.02093804, 0.03454953, 0.02629172, 0.04746889, 0.04407142, 0.0159635, 0.02168538, 0.02931305, 0.02696235, 0.05072437, 0.06544784, 0.01537511, 0.02469496, 0.04305258, 0.02559898, 0.05693744, 0.05205789, 0.01417861, 0.02503333, 0.02616711, 0.01866519, 0.05232968, 0.03771522, 0.01226957, 0.01630445, 0.02354396, 0.01194248, 0.05137745, 0.03383183, 0.01330779, 0.02207538, 0.01601106, 0.01196794, 0.05974561, 0.03387449, 0.01266694, 0.01786204, 0.01885648, 0.01769918, 0.08412401, 0.05388671, 0.01498741, 0.01184461, 0.02129889, 0.02228233, 0.06758899, 0.05751312, 0.02166893, 0.01842688, 0.02369077, 0.0231953, 0.06456394, 0.03256894, 0.02087514, 0.02256861, 0.0227485, 0.01869414, 0.04328338, 0.02423475, 0.01913761, 0.02328334, 0.02180557, 0.01927863, 0.0376628, 0.02650081, 0.01916087, 0.02277829, 0.01944891, 0.02039833, 0.04749257, 0.0214686, 0.01571194, 0.01517868, 0.01585132, 0.01286949, 0.03894814, 0.01764537, 0.01209269, 0.01080035, 0.01969408, 0.01626253, 0.05699182, 0.0304381, 0.01485288, 0.01802678, 0.03101609, 0.02043163, 0.03869012, 0.02230373, 0.01288382, 0.01991575, 0.01959471, 0.01452223, 0.02847818, 0.02456022, 0.01220151, 0.02455778, 0.02841809, 0.02073028, 0.03143867, 0.02939679, 0.02538544, 0.03089765, 0.03033303, 0.01778452, 0.0267761, 0.02027742, 0.01544628, 0.01548317, 0.02104704, 0.01489925, 0.02646403, 0.02080106, 0.01340407, 0.01738937, 0.03790837, 0.02398631, 0.04606717, 0.03127253, 0.01175558, 0.02636245, 0.03218808, 0.02501723, 0.04462792, 0.02027182, 0.0100329, 0.01824582, 0.02945689, 0.01896157, 0.03082968, 0.02772069, 0.01426147, 0.01827304, 0.02699694, 0.02160872, 0.0312122, 0.02345241, 0.01688289, 0.01352804, 0.01705981, 0.0143058, 0.0223751, 0.0156547, 0.01112984, 0.00981, 0.01449144, 0.01642952, 0.04319091, 0.01606845, 0.01372079, 0.00942828, 0.01884774, 0.01571565, 0.01933405, 0.01620661, 0.01193157, 0.01058809, 0.01468655, 0.01120089, 0.02282095, 0.01805295, 0.01735098, 0.01255731, 0.01540198, 0.01058532, 0.02844577, 0.01730585, 0.01516891, 0.01487355, 0.01431289, 0.00986298, 0.02963533, 0.022627, 0.01520642, 0.01769486, 0.01538329, 0.01258821, 0.01937914, 0.02224819, 0.01475145, 0.00962999, 0.01460226, 0.00890807, 0.01499559, 0.02208154, 0.01022507, 0.01293004, 0.02143974, 0.01146167, 0.02346222, 0.048444, 0.0175012, 0.02462118, 0.02278199, 0.01254694, 0.02241929, 0.04511796, 0.01293455, 0.01388062, 0.01509685, 0.01411495, 0.02255064, 0.04005402, 0.0207584, 0.02658927, 0.02353759, 0.01121716, 0.01928084, 0.0341124, 0.02413139, 0.02154246, 0.02266859, 0.01203639, 0.02065507, 0.03867394, 0.0172763, 0.01889507, 0.01826477, 0.01218739, 0.016734, 0.02254427, 0.01426957, 0.01960194, 0.02034101, 0.01424051, 0.02147838, 0.04087403, 0.02664687, 0.02116613, 0.02320697, 0.01397307, 0.02515033, 0.04501128, 0.02760877, 0.02547898, 0.02021495, 0.01022445, 0.0214507, 0.02756386, 0.01675337, 0.01797798, 0.0250041, 0.00917608, 0.01800949, 0.01989794, 0.01581167, 0.01892257, 0.01480244, 0.00663914, 0.01841749, 0.02435638, 0.01459424, 0.01534933, 0.01507034, 0.01323015, 0.01848324, 0.02667706, 0.00936826, 0.01570646, 0.01776494, 0.01802841, 0.02108186, 0.02953216, 0.01366832, 0.04519534, 0.02383198, 0.01625496, 0.01792145, 0.01761183, 0.0056586, 0.02805391, 0.02340225, 0.01368256, 0.01780649, 0.02302206, 0.01263443, 0.03038042, 0.02419103, 0.01370356, 0.0299972, 0.02826351, 0.01401341, 0.03125125, 0.0164026, 0.0099293, 0.01529541, 0.01803098, 0.01084857, 0.01302957, 0.01120093, 0.00573118, 0.00683818, 0.00669785, 0.00571548, 0.00897526, 0.01177125, 0.00841223, 0.00883859, 0.00722482, 0.00834876, 0.00915778, 0.01109446, 0.00466132, 0.00813554, 0.00549881, 0.00927823, 0.00933063, 0.00769695, 0.00455087, 0.01084068, 0.00511299, 0.00665494, 0.0107547, 0.00795336, 0.00785779, 0.01391697, 0.00824531, 0.01098149, 0.01725467, 0.00639239, 0.00760935, 0.0110425, 0.00683711, 0.00466252, 0.00915388, 0.00441773, 0.00324719, 0.00944335, 0.00499148, 0.00323659, 0.00658293, 0.00491642, 0.00202907, 0.00551508, 0.00340341, 0.0022583, 0.0095171, 0.00727389, 0.00319182, 0.00999092, 0.0038093, 0.00350673, 0.0046665, 0.00662759, 0.00400931, 0.01343282, 0.00803551, 0.00541138, 0.00581211, 0.00766286, 0.00439154, 0.00556981, 0.00415682, 0.00379432, 0.00383858, 0.00436472, 0.0043867, 0.00549447, 0.00628182, 0.0052276, 0.00298812, 0.00252714, 0.0023175, 0.005256, 0.00462927, 0.00448913, 0.00397168, 0.00226552, 0.00164569, 0.00342178, 0.00185014, 0.00592949, 0.00346747, 0.00247483, 0.00280268, 0.00472744, 0.00517047, 0.00757964, 0.00620851, 0.00499554, 0.00437336, 0.00751424, 0.00650321, 0.01372082, 0.0082698, 0.00888378, 0.00463142, 0.00835279, 0.00385052, 0.00949709, 0.00532203, 0.00665683, 0.00293827, 0.00930194, 0.00361293, 0.00448485, 0.00587057, 0.00341767, 0.00369054, 0.00409373, 0.00310644, 0.0028594, 0.00374919, 0.00285703, 0.00373795, 0.00400653, 0.00456935, 0.00463215, 0.00568366, 0.00434822, 0.00660969, 0.00856509, 0.00676731, 0.00736722, 0.01007282, 0.00806957, 0.00894529, 0.01430549, 0.01556986, 0.01231963, 0.01525974, 0.00733326, 0.00787259, 0.00699429, 0.00643149, 0.00574874, 0.00968746, 0.00469209, 0.00496523, 0.00444482, 0.00687623, 0.00386073, 0.01071621, 0.00534348, 0.00668011, 0.00712711, 0.00885972, 0.00545493, 0.01155649, 0.00630974, 0.00695595, 0.00548249, 0.00766187, 0.00552606, 0.01301424, 0.00906859, 0.00993772, 0.00798463, 0.01544571, 0.00989843, 0.02115597, 0.01334481, 0.01652636, 0.01319714, 0.01699269, 0.01326733, 0.01734612, 0.010291, 0.01256433, 0.01135942, 0.01600396, 0.01846294, 0.01916383, 0.01075327, 0.01904261, 0.0118724, 0.01635192, 0.01656392, 0.01763619, 0.0101313, 0.01742902, 0.01067954, 0.0097412, 0.01206466, 0.01210581, 0.00918499, 0.01267698, 0.01221355, 0.00918331, 0.00980516, 0.01084024, 0.01153388, 0.01675936, 0.01141638, 0.01165327, 0.00845797, 0.00909594, 0.01040584, 0.01228153, 0.00599717, 0.00688267, 0.00836745, 0.00929031, 0.01011921, 0.00933504, 0.00623069, 0.00706994, 0.01017822, 0.0120551, 0.00767183, 0.01622832, 0.01159677, 0.00853103, 0.00660725, 0.01282988, 0.00755959, 0.01378195, 0.00426631, 0.00549636, 0.0050223, 0.00834266, 0.00463186, 0.00835209, 0.00423937, 0.00503744, 0.00439262, 0.00715668, 0.00466383, 0.01180919, 0.00474728, 0.00512247, 0.00527585, 0.01005928, 0.00413506, 0.01421361, 0.00459197, 0.00982382, 0.00780855, 0.00981497, 0.00606511, 0.01789616, 0.00690526, 0.00818735, 0.00587184, 0.0072466, 0.00746446, 0.00893652, 0.01016226, 0.0083968, 0.00828243, 0.01154032, 0.00701741, 0.00741694, 0.00510641, 0.00440161, 0.0056375, 0.007669, 0.00528211, 0.00663542, 0.00780059, 0.00808421, 0.00810553, 0.01187903, 0.00723963, 0.01024567, 0.00909852, 0.01042959, 0.00932227, 0.01184312, 0.01157609, 0.01406853, 0.01191799, 0.01094979, 0.01027859, 0.02024841, 0.02134129, 0.01728142, 0.01002013, 0.00845427, 0.00798718, 0.01247413, 0.00854831, 0.00948629, 0.00482439, 0.00595251, 0.00880735, 0.01632116, 0.01155838, 0.00875085, 0.00534612, 0.00715445, 0.01017639, 0.01666104, 0.00997528, 0.01052305, 0.0068801, 0.00742302, 0.00989436, 0.01181072, 0.01197869, 0.01104495, 0.00755904, 0.00827053, 0.00768397, 0.01276561, 0.01440073, 0.01073078, 0.00855276, 0.01191764, 0.01212834, 0.01543995, 0.01241517, 0.00975599, 0.00777842, 0.01033651, 0.01266862, 0.01541086, 0.01440251, 0.01302493, 0.00829423, 0.01224159, 0.01580087, 0.02047057, 0.01447966, 0.01268024, 0.00667425, 0.01257698, 0.01433669, 0.01641317, 0.01047949, 0.01243132, 0.00729321, 0.0244346, 0.01216785, 0.01069179, 0.01381597, 0.010417, 0.00966762, 0.02088551, 0.01093572, 0.00883646, 0.00728367, 0.0050135, 0.00732685, 0.01576801, 0.00976186, 0.00887984, 0.00727194, 0.00867149, 0.00613682, 0.01217613, 0.00650571, 0.00929265, 0.00579465, 0.01087054, 0.0068229, 0.01198454, 0.00848466, 0.01056662, 0.00683188, 0.01264691, 0.00980705, 0.01559868, 0.01486223, 0.00977414, 0.00649644, 0.00855304, 0.00689378, 0.01595074, 0.01056783, 0.00878622, 0.00957474, 0.00917183, 0.01204384, 0.01814406, 0.00971391, 0.00685559, 0.00992716, 0.01150185, 0.00682513, 0.01126921, 0.00857066, 0.00477394, 0.0046512, 0.00874235, 0.00491094, 0.00930543, 0.00735046, 0.00516945, 0.00484377, 0.01531425, 0.00704821, 0.01262559, 0.00871245, 0.01150898, 0.01221669, 0.02163021, 0.01289881, 0.02394724, 0.02080927, 0.02086038, 0.02060103, 0.02077106, 0.01247349, 0.01975485, 0.01518416, 0.01481715, 0.00991746, 0.00953754, 0.01205449, 0.01560417, 0.01377709, 0.0170062, 0.01299215, 0.0204582, 0.02749418, 0.02059819, 0.01515498, 0.01737447, 0.01737138, 0.02303, 0.01974585, 0.01242269, 0.01302948, 0.01861479, 0.01834138, 0.01915763, 0.01216679, 0.01139287, 0.00936619, 0.0156366, 0.0125065, 0.01085585, 0.01213573, 0.01378505, 0.01523726, 0.01986876, 0.01356514, 0.01201598, 0.0188547, 0.01592783, 0.00918454, 0.01392789, 0.0084062, 0.00741777, 0.00829989, 0.00880912, 0.00627652, 0.00950663, 0.00640137, 0.0050326, 0.00620519, 0.00639266, 0.00342653, 0.00528699, 0.00455232, 0.00381384, 0.00590525, 0.00579506, 0.00336449, 0.00418924, 0.00528538, 0.00460409, 0.01106235, 0.00518056, 0.00861793, 0.01163177, 0.02039023, 0.01035317, 0.01995801, 0.00984016, 0.01363533, 0.00667939, 0.01276772, 0.00995594, 0.01374806, 0.00788932, 0.00880152, 0.0050553, 0.0084352, 0.00656174, 0.0123145, 0.00604141, 0.00812423, 0.01367849, 0.00949597, 0.00992052, 0.00593632, 0.00677242, 0.00632583, 0.0052395, 0.01562986, 0.01154854, 0.00672665, 0.00715259, 0.01476569, 0.01170866, 0.01778702, 0.00600262, 0.00982049, 0.00511988, 0.01421022, 0.00836957, 0.01052107, 0.00639855, 0.00951263, 0.0045806, 0.00854802, 0.0072882, 0.01055487, 0.00672092, 0.00957312, 0.00504852, 0.01065807, 0.0080212, 0.01476171, 0.00926034, 0.00687031, 0.01052768, 0.02199278, 0.01182084, 0.01198685, 0.01673237, 0.01173114, 0.00983841, 0.00883123, 0.01073207, 0.00715381, 0.0090846, 0.00914644, 0.00483287, 0.00703652, 0.00716693, 0.00766216, 0.00818162, 0.0096723, 0.00687895, 0.00784913, 0.00805278, 0.00702915, 0.00762881, 0.00809913, 0.00788207, 0.00990712, 0.01063722, 0.00616617, 0.01143336, 0.01232611, 0.01015466, 0.01296972, 0.01373099, 0.00629549, 0.01772374, 0.00866419, 0.01176674, 0.01452929, 0.01790631, 0.00629906, 0.02248017, 0.01646261, 0.02595399, 0.02281293, 0.02480456, 0.01081991, 0.02207935, 0.02122139, 0.02035974, 0.0216036, 0.02856554, 0.01388012, 0.01695691, 0.03477657, 0.02244199, 0.02846745, 0.03524647, 0.01800951, 0.02637113, 0.03181056, 0.01475876, 0.024728, 0.02923742, 0.01335246, 0.01514142, 0.01663456, 0.01416047, 0.03162134, 0.02084391, 0.01170922, 0.02185212, 0.01736255, 0.02035988, 0.02047283, 0.02084699, 0.00875315, 0.02727999, 0.02260467, 0.024691, 0.02976, 0.02468174, 0.01461071, 0.02212385, 0.03242476, 0.02475551, 0.04716849, 0.02559147, 0.01525639, 0.01256689, 0.01990194, 0.01803804, 0.02320489, 0.02055512, 0.01204236, 0.01363938, 0.01993706, 0.01414998, 0.02145083, 0.03000126, 0.01792709, 0.0156055, 0.02618875, 0.02597708, 0.0247461, 0.0246251, 0.0188101, 0.01966181, 0.02047763, 0.02112865, 0.02033526, 0.01379382, 0.00999099, 0.02091181, 0.01695585, 0.01386302, 0.01919909, 0.01117758, 0.00772111, 0.01765429, 0.01488041, 0.02417212, 0.0261803, 0.02410551, 0.01117213, 0.01332398, 0.01728138, 0.01442563, 0.01808271, 0.01699471, 0.01100881, 0.01449409, 0.01813089, 0.01537153, 0.01862624, 0.01873534, 0.00708627, 0.01346402, 0.01404134, 0.00962839, 0.02154553, 0.02203501, 0.01001861, 0.01489607, 0.0136638, 0.01948835, 0.03126835, 0.02077645, 0.0085839, 0.01752035, 0.01801306, 0.0294035, 0.0286341, 0.01526484, 0.01017245, 0.02191851, 0.01404054, 0.01870024, 0.02677135, 0.01219698, 0.00930329, 0.01585013, 0.01039632, 0.01242514, 0.01363259, 0.01110524, 0.00638845, 0.01013714, 0.00945446, 0.00791509, 0.0103404, 0.01065085, 0.01099633, 0.01547806, 0.01381457, 0.01326955, 0.01240226, 0.01271239, 0.01023431, 0.01283888, 0.00538268, 0.00709776, 0.00713358, 0.00851141, 0.0068914, 0.01447675, 0.00649836, 0.01380799, 0.01312137, 0.00954023, 0.01054436, 0.01474126, 0.01038616, 0.01602437, 0.01720717, 0.01073383, 0.01307649, 0.01278411, 0.00978959, 0.01248184, 0.01747473, 0.01082103, 0.00965759, 0.00966162, 0.00683375, 0.01094566, 0.01476343, 0.00777038, 0.00853975, 0.00732727, 0.00640928, 0.01007899, 0.01508499, 0.01081033, 0.01054625, 0.01288448, 0.00759384, 0.01291864, 0.01784134, 0.01624042, 0.01179913, 0.01081372, 0.00893067, 0.00941491, 0.01730867, 0.00996745, 0.01098762, 0.01283879, 0.01157676, 0.01188742, 0.02595556, 0.01603524, 0.01556649, 0.01028743, 0.01463649, 0.01171792, 0.03040766, 0.01663781, 0.01190235, 0.01269433, 0.01856641, 0.01730382, 0.0295871, 0.02210198, 0.01581118, 0.01433895, 0.02180377, 0.02611733, 0.03043732, 0.02719864, 0.02120608, 0.01523113, 0.01965222, 0.01720337, 0.02426534, 0.02462481, 0.01977565, 0.01151962, 0.0110327, 0.01923591, 0.01738917, 0.0149306, 0.01629436, 0.01214885, 0.01211838, 0.01537594, 0.02437769, 0.01237421, 0.01648054, 0.00793522, 0.01273366, 0.01558974, 0.0334115, 0.02345604, 0.01899947, 0.01447393, 0.0114378, 0.01111122, 0.01930299, 0.01103977, 0.00972337, 0.00778354, 0.00760384, 0.01034479, 0.01717125, 0.00895526, 0.00776334, 0.00597923, 0.00622261, 0.00432929, 0.00795057, 0.01568503, 0.00747468, 0.00545889, 0.00392331, 0.00510054, 0.00959936, 0.00893746, 0.00447003, 0.00609403, 0.0036524, 0.00495846, 0.01134631, 0.00553894, 0.00519598, 0.00682963, 0.00590539, 0.00869847, 0.02220046, 0.01332348, 0.00966908, 0.00784795, 0.00866977, 0.00721679, 0.02632455, 0.01493138, 0.00661629, 0.00453978, 0.00788365, 0.0056675, 0.01550034, 0.00756848, 0.00545988, 0.00445122, 0.00725008, 0.00650405, 0.01609708, 0.01508809, 0.00738332, 0.00616159, 0.00706207, 0.0090781, 0.01683321, 0.01312372, 0.00611085, 0.00952924, 0.00809948, 0.00903319, 0.01489694, 0.01014958, 0.00597165, 0.00844649, 0.00771464, 0.00914052, 0.01394645, 0.01074943, 0.00786546, 0.00734747, 0.01019224, 0.00609123, 0.01739242, 0.01331599, 0.00896149, 0.00855595, 0.0074261, 0.00523886, 0.01286804, 0.01016203, 0.00626528, 0.00572711, 0.00628562, 0.00481221, 0.00890949, 0.00716764, 0.00540651, 0.00816692, 0.00570181, 0.00749949, 0.0131928, 0.01065381, 0.01259949, 0.00860963, 0.00627647, 0.00783275, 0.01164123, 0.00836601, 0.00579649, 0.00852654, 0.00662448, 0.00632215, 0.01288478, 0.00874975, 0.00722464, 0.00697701, 0.00304113, 0.00448586, 0.01180608, 0.00960777, 0.01205216, 0.00892824, 0.00712817, 0.00890017, 0.02106334, 0.01798671, 0.01105118, 0.01070346, 0.00776952, 0.00849705, 0.01119753, 0.01251787, 0.01005928, 0.00536176, 0.0083333, 0.01017962, 0.01178246, 0.0151155, 0.00779601, 0.00560541, 0.00768944, 0.00788134, 0.00829604, 0.0146144, 0.00842014, 0.00740202, 0.00876384, 0.00776601, 0.01036608, 0.01461305, 0.01153277, 0.00754512, 0.01226032, 0.00638542, 0.00903791, 0.01618981, 0.01079322, 0.00733355, 0.01173585, 0.00831084, 0.00964871, 0.02237475, 0.007432, 0.0052327, 0.0068554, 0.00524846, 0.0080154, 0.01101002, 0.0047781, 0.00599023, 0.00778712, 0.00998582, 0.00745218, 0.01484228, 0.00460837, 0.01062993, 0.00562525, 0.00633453, 0.00999798, 0.01362994, 0.00868308, 0.00954061, 0.0149872, 0.00897543, 0.01168671, 0.01566447, 0.00900412, 0.00863951, 0.01493184, 0.0135451, 0.01495536, 0.01225536, 0.01284222, 0.01951907, 0.01973759, 0.02154683, 0.0222121, 0.01521566, 0.01277141, 0.01928719, 0.01745185, 0.02069588, 0.02298941, 0.01053631, 0.01080744, 0.01006748, 0.00806647, 0.01064675, 0.03388324, 0.01220757, 0.0125784, 0.01190244, 0.0094916, 0.00815653, 0.0138119, 0.01312222, 0.00792701, 0.00886075, 0.00806835, 0.00791443, 0.00743868, 0.01124947, 0.00925325, 0.00993971, 0.00720116, 0.01690468, 0.0152469, 0.02194217, 0.00945585, 0.01687972, 0.01074389, 0.01227245, 0.01344137, 0.01858843, 0.01255478, 0.01278091, 0.00650135, 0.01890609, 0.01169041, 0.01761145, 0.01765484, 0.01801632, 0.00951356, 0.01754958, 0.01155457, 0.02090903, 0.01009729, 0.01157841, 0.00772235, 0.01207048, 0.00974142, 0.01150952, 0.00946789, 0.00899602, 0.00805514, 0.01106065, 0.01472022, 0.01207319, 0.00761436, 0.00586034, 0.00692781, 0.01393234, 0.01546163, 0.00965859, 0.00889576, 0.00556761, 0.00408932, 0.00914329, 0.00959139, 0.00864752, 0.00503607, 0.0029849, 0.0051022, 0.00976391, 0.0092749, 0.00985804, 0.0061536, 0.0033458, 0.00522408, 0.005819, 0.00448514, 0.00581892, 0.00508993, 0.00213735, 0.0034836, 0.00434425, 0.00570313, 0.00614778, 0.00619348, 0.00255382, 0.00661884, 0.00593256, 0.00916627, 0.00645754, 0.00615129, 0.00403183, 0.00648235, 0.00780703, 0.01569814, 0.00791759, 0.00852987, 0.00485512, 0.00874001, 0.00950211, 0.0195183, 0.00973587, 0.00829049, 0.00494145, 0.00831565, 0.00657598, 0.01279138, 0.00635597, 0.00731837, 0.00421635, 0.00794497, 0.00629104, 0.01465646, 0.00790555, 0.00839521, 0.00685026, 0.01048191, 0.00764913, 0.01996285, 0.0152846, 0.01439364, 0.00986277, 0.0146154, 0.01434617, 0.03305325, 0.01857712, 0.01626959, 0.01430947, 0.01689357, 0.01237164, 0.03329537, 0.0269467, 0.01691487, 0.02235705, 0.02069713, 0.01180083, 0.02458241, 0.01957425, 0.02605398, 0.0257622, 0.03290066, 0.00709081, 0.01606627, 0.01609154, 0.01564933, 0.01044762, 0.00724529, 0.00448167, 0.00817832, 0.01414134, 0.02661143, 0.00689531, 0.00609548, 0.00885227, 0.02455409, 0.01314939, 0.01517124, 0.0179041, 0.0088612, 0.00753427, 0.00898186, 0.01598043, 0.01645308, 0.01295329, 0.00800902, 0.00767965, 0.00938592, 0.0157936, 0.0142392, 0.01145988, 0.00993422, 0.00991088, 0.01099193, 0.01022519, 0.01190901, 0.01377141, 0.01078335, 0.0117896, 0.00971885, 0.0126728, 0.01612652, 0.01454914, 0.01255805, 0.01292598, 0.01405262, 0.01118694, 0.01427352, 0.0161372, 0.01386695, 0.01485801, 0.02166441, 0.01576293, 0.01997611, 0.01152137, 0.01877043, 0.00756491, 0.01951203, 0.01155238, 0.01148595, 0.00733427, 0.01235192, 0.00671744, 0.00876657, 0.00956999, 0.00759177, 0.00688206, 0.01108328, 0.00659809, 0.01071884, 0.01075056, 0.01072515, 0.0077906, 0.01098842, 0.0098786, 0.01733213, 0.01790471, 0.01673952, 0.01240515, 0.01816467, 0.01471364, 0.01674892, 0.02041378, 0.01738659, 0.01050317, 0.01656198, 0.01700341, 0.01568941, 0.00828049, 0.0065408, 0.00599856, 0.00861025, 0.00676598, 0.0073664, 0.00632279, 0.00596835, 0.01085299, 0.01075609, 0.00421268, 0.00456286, 0.00450433, 0.00388394, 0.00561028, 0.00554761, 0.0065887, 0.00310663, 0.00210473, 0.00186468, 0.00243262, 0.00214331, 0.00365501, 0.00223025, 0.00158166, 0.00236929, 0.00268104, 0.0026078, 0.00359412, 0.00248411, 0.00178615, 0.00254499, 0.00230114, 0.0023841, 0.00348328, 0.00516419, 0.00310448, 0.00476025, 0.00732104, 0.00495094, 0.00400625, 0.00363124, 0.005361, 0.00331844, 0.00401938, 0.00501115, 0.00562888, 0.00461463, 0.00462052, 0.00223667, 0.00402334, 0.00332049, 0.00775797, 0.00472012, 0.006856, 0.00627336, 0.01290827, 0.00841841, 0.00694409, 0.00358799, 0.00346902, 0.0035118, 0.00475741, 0.00613556, 0.00600266, 0.00328333, 0.00652646, 0.00430448, 0.00650118, 0.00757738, 0.00884182, 0.005447, 0.0078096, 0.00361426, 0.0093141, 0.00784771, 0.00752716, 0.00398563, 0.00835638, 0.00374893, 0.00588161, 0.0060256, 0.00465142, 0.00362985, 0.00663348, 0.00390246, 0.0063957, 0.00808322, 0.00816218, 0.00842591, 0.00727407, 0.00657238, 0.00728846, 0.01152549, 0.01004207, 0.00595309, 0.0073595, 0.00443424, 0.00743994, 0.00572186, 0.00446303, 0.00452248, 0.00596432, 0.00364932, 0.00529773, 0.00581028, 0.0062405, 0.00630752, 0.00682405, 0.00312699, 0.00416294, 0.00553573, 0.00304534, 0.00291388, 0.00334964, 0.00201984, 0.00229584, 0.00321659, 0.00341632, 0.00316724, 0.00484862, 0.00319381, 0.00514513, 0.00581016, 0.00678172, 0.00400128, 0.00705046, 0.00325924, 0.00575978, 0.00423273, 0.00569043, 0.00232518, 0.00376591, 0.00369812, 0.00458161, 0.00452248, 0.00654201, 0.00779774, 0.00653064, 0.00364061, 0.00371974, 0.00325014, 0.00326234, 0.00374059, 0.00407237, 0.00242279, 0.00353473, 0.00294165, 0.0034813, 0.00400529, 0.0031204, 0.00313899, 0.00518597, 0.00339808, 0.00611199, 0.00565572, 0.01102406, 0.00625375, 0.01738133, 0.00789921, 0.01404386, 0.01010094, 0.00908354, 0.00851746, 0.01554112, 0.00781715, 0.00628024, 0.00536613, 0.00315257, 0.0036858, 0.00499564, 0.00340434, 0.00327462, 0.00361827, 0.00566825, 0.00228583, 0.00429045, 0.00465461, 0.00403482, 0.00395748, 0.00763942, 0.00414219, 0.00838866, 0.00835961, 0.00892076, 0.0096062, 0.0137282, 0.00715004, 0.00906853, 0.00560927, 0.00782476, 0.01063656, 0.01279793, 0.00735882, 0.01599624, 0.01110226, 0.01691755, 0.03730902, 0.03682522, 0.01205925, 0.0294014, 0.01762318, 0.01895505, 0.01832024, 0.03922159, 0.00733464, 0.01106626, 0.00690486, 0.01259231, 0.01519479, 0.02105397, 0.00946484, 0.03426214, 0.00762129, 0.01669111, 0.03581174, 0.02721026, 0.0196776, 0.02293305, 0.01672761, 0.02051335, 0.0178739, 0.01302441, 0.01249698, 0.01695773, 0.00774277, 0.0109987, 0.00753778, 0.00678135, 0.00674614, 0.00850594, 0.00459682, 0.00563831, 0.00950012, 0.00826447, 0.00968415, 0.01009189, 0.00567547, 0.0076245, 0.00919127, 0.00828414, 0.00898011, 0.01189814, 0.0062845, 0.00974449, 0.01103472, 0.00713926, 0.00737483, 0.00895571, 0.00846081, 0.00873766, 0.00900359, 0.00765621, 0.00924775, 0.0111484, 0.00796697, 0.01062194, 0.0108936, 0.00875791, 0.00569829, 0.01081075, 0.00737289, 0.01328148, 0.01313878, 0.01389789, 0.01698141, 0.01141366, 0.01049166, 0.01545424, 0.01577703, 0.00915493, 0.01073106, 0.01376649, 0.00793575, 0.01144475, 0.01169316, 0.00923466, 0.00980669, 0.00984822, 0.00626022, 0.00693883, 0.00958406, 0.00529548, 0.00816198, 0.00932193, 0.00820114, 0.00657834, 0.01276752, 0.00784946, 0.00975656, 0.01487692, 0.02201647, 0.01656454, 0.02463501, 0.01432343, 0.01757824, 0.02461729, 0.02319441, 0.02752158, 0.02605323, 0.01954328, 0.01748172, 0.0297596, 0.0187921, 0.02070987]
},
"lncRNA":
{"first": [0.20731345, 0.14107941, 0.09500299, 0.1182672, 0.22185469, 0.14981529, 0.20563073, 0.136993, 0.09870411, 0.11331386, 0.21946971, 0.143432, 0.2289176, 0.1387148, 0.09146326, 0.11610403, 0.22074234, 0.15615295, 0.244404, 0.12310828, 0.08038311, 0.10019631, 0.19850908, 0.1840589, 0.20399271, 0.10988694, 0.09233797, 0.10868836, 0.18805745, 0.15605663, 0.17837964, 0.11055084, 0.08510365, 0.09913916, 0.17445247, 0.1460017, 0.17418315, 0.10754599, 0.08434415, 0.09438559, 0.158004, 0.12812038, 0.16875833, 0.10674212, 0.07455448, 0.08338382, 0.15326762, 0.13975105, 0.17612867, 0.118418, 0.07782561, 0.09841196, 0.17503153, 0.16152222, 0.17644785, 0.126733, 0.09072137, 0.10871977, 0.18538012, 0.18323424, 0.19348918, 0.13790947, 0.08936644, 0.10421947, 0.18431193, 0.18601513, 0.19359022, 0.12894288, 0.10022389, 0.10532057, 0.19046655, 0.189017, 0.19435342, 0.13047388, 0.11639583, 0.10896236, 0.19194402, 0.188522, 0.18869099, 0.12891108, 0.10259853, 0.10548677, 0.1969322, 0.19106673, 0.1975801, 0.12693638, 0.10763943, 0.10925664, 0.1943793, 0.20176002, 0.19941646, 0.13484558, 0.09972002, 0.10371614, 0.1889894, 0.19210464, 0.18558478, 0.13536768, 0.09248731, 0.0962476, 0.1881224, 0.1842666, 0.17266433, 0.12344746, 0.08675651, 0.09481823, 0.17486714, 0.17831782, 0.16241185, 0.11820859, 0.09243149, 0.10347856, 0.18438841, 0.16562492, 0.18909878, 0.12343393, 0.08536422, 0.10172671, 0.18736242, 0.16471516, 0.18306282, 0.1294937, 0.09512825, 0.11131316, 0.17848653, 0.16654599, 0.20057034, 0.11409889, 0.09879432, 0.11294927, 0.1637578, 0.152358, 0.21254076, 0.11003621, 0.09680951, 0.11581513, 0.18268979, 0.17570552, 0.22506015, 0.11894809, 0.09823074, 0.11429282, 0.18650045, 0.17521876, 0.22313312, 0.11309256, 0.09719267, 0.11020872, 0.20318553, 0.19596925, 0.24767435, 0.12912622, 0.10315224, 0.11132732, 0.21203679, 0.22312061, 0.29022077, 0.13165426, 0.1022374, 0.10684001, 0.21252282, 0.20639765, 0.2948436, 0.14148633, 0.1138195, 0.11945558, 0.2240139, 0.2024213, 0.32191062, 0.13394773, 0.10519873, 0.11284796, 0.21588334, 0.18677203, 0.27965498, 0.12084489, 0.10521995, 0.11119247, 0.21814105, 0.19815731, 0.27792856, 0.14825532, 0.11195417, 0.11338726, 0.23737638, 0.19563825, 0.27326807, 0.140678, 0.11321393, 0.10704582, 0.22868344, 0.18674451, 0.28924018, 0.14046922, 0.11366993, 0.10230309, 0.21489549, 0.18965746, 0.28758287, 0.1410502, 0.1257108, 0.10697486, 0.23400022, 0.20799316, 0.3224877, 0.14842032, 0.13738242, 0.12520787, 0.2585658, 0.2202916, 0.38090062, 0.1796688, 0.15896088, 0.12556742, 0.25172058, 0.24551786, 0.3938943, 0.1916327, 0.16483055, 0.12159747, 0.26025453, 0.22395411, 0.4313762, 0.15334268, 0.16392232, 0.13131936, 0.26416177, 0.23745759, 0.43923202, 0.15453488, 0.14775726, 0.12053183, 0.22269079, 0.24171552, 0.39283007, 0.13998912, 0.14919983, 0.13050018, 0.22968294, 0.25734344, 0.4008725, 0.1382417, 0.14645222, 0.12308469, 0.19221146, 0.26085648, 0.39260867, 0.1363933, 0.14144275, 0.13325259, 0.20071086, 0.2748073, 0.41505954, 0.14251107, 0.13127458, 0.12916657, 0.21679716, 0.25191545, 0.40374848, 0.14162116, 0.13892663, 0.12996882, 0.24548163, 0.27846003, 0.39066085, 0.14274001, 0.1368745, 0.13719535, 0.2257041, 0.28895122, 0.3943639, 0.1444332, 0.1489363, 0.14205146, 0.22179091, 0.26304692, 0.44160238, 0.15776372, 0.15793383, 0.15163255, 0.23926988, 0.27300987, 0.4749394, 0.16852672, 0.16292413, 0.15149441, 0.2682563, 0.30771324, 0.5029007, 0.18240288, 0.16156298, 0.168198, 0.29579613, 0.29775026, 0.47957838, 0.19056633, 0.1530231, 0.16450505, 0.29546875, 0.30541113, 0.45613593, 0.16645679, 0.140465, 0.1493167, 0.26628232, 0.2649023, 0.40739882, 0.1529549, 0.14112301, 0.14427757, 0.25471264, 0.2618293, 0.42607144, 0.157274, 0.14791568, 0.14872296, 0.26202387, 0.28072152, 0.3728011, 0.15429243, 0.14729543, 0.15204096, 0.26392022, 0.2927291, 0.33810154, 0.1560577, 0.14334348, 0.14392413, 0.25715205, 0.2559445, 0.37221915, 0.14199957, 0.13513097, 0.14436795, 0.24417697, 0.24927402, 0.344205, 0.1200762, 0.13229543, 0.14174588, 0.22762278, 0.21688375, 0.32215092, 0.11877441, 0.12833223, 0.12492979, 0.19516593, 0.22153042, 0.3282035, 0.12167799, 0.11946409, 0.12742124, 0.22407551, 0.22909226, 0.37077737, 0.13109423, 0.12242419, 0.12835537, 0.23347895, 0.23024118, 0.34875953, 0.11998253, 0.11167562, 0.13027239, 0.23275235, 0.24789546, 0.36252877, 0.13814902, 0.12816873, 0.13608053, 0.25924706, 0.25679398, 0.35046372, 0.13737123, 0.13155185, 0.12626444, 0.22801025, 0.26051587, 0.3529927, 0.13590309, 0.13499814, 0.13225605, 0.22452448, 0.24806367, 0.35440603, 0.15735176, 0.15060928, 0.13745788, 0.24188001, 0.2675331, 0.34028196, 0.1560323, 0.14941536, 0.13975766, 0.23811705, 0.23758863, 0.2896148, 0.14613861, 0.15513884, 0.14087164, 0.22498691, 0.20753092, 0.2540751, 0.14281546, 0.14484453, 0.13513415, 0.20902584, 0.1945902, 0.2384326, 0.12399429, 0.1293815, 0.13157308, 0.21327245, 0.17610069, 0.2219445, 0.1288384, 0.13536504, 0.13232408, 0.21135303, 0.23277333, 0.23912859, 0.15244131, 0.13588884, 0.13835645, 0.21400216, 0.26130238, 0.24739856, 0.14937006, 0.14665899, 0.14291164, 0.22685102, 0.2763276, 0.34065047, 0.1805422, 0.16925277, 0.15453449, 0.23656818, 0.29196727, 0.27335444, 0.16501701, 0.14553837, 0.15889491, 0.22460335, 0.28788248, 0.2930809, 0.16975753, 0.16669689, 0.16502802, 0.26058257, 0.29784647, 0.30128756, 0.15327574, 0.14610396, 0.16846198, 0.23962978, 0.28460592, 0.37586588, 0.1432895, 0.15034962, 0.17809816, 0.2773773, 0.3322365, 0.43171778, 0.15049477, 0.16251598, 0.17833005, 0.3008784, 0.39381722, 0.4740627, 0.14670734, 0.14162548, 0.20187461, 0.29592264, 0.37737957, 0.44091782, 0.12739466, 0.12097172, 0.1805498, 0.2660298, 0.3594449, 0.41919285, 0.1176374, 0.12212925, 0.1810429, 0.2914433, 0.35169432, 0.37765774, 0.11187378, 0.12627694, 0.17432871, 0.2943474, 0.33199954, 0.36492714, 0.11593612, 0.12388518, 0.17529069, 0.2844317, 0.3306069, 0.3943267, 0.10215417, 0.12298166, 0.193389, 0.29377636, 0.33700848, 0.3846679, 0.10206192, 0.12314438, 0.18928973, 0.28176826, 0.33750477, 0.34908608, 0.09408964, 0.12152836, 0.18449965, 0.33074215, 0.28853527, 0.25499675, 0.10198075, 0.1088501, 0.19113791, 0.34781384, 0.25237423, 0.21296771, 0.10296069, 0.11572104, 0.20918564, 0.3340581, 0.30203435, 0.26387343, 0.12875736, 0.10865625, 0.21815504, 0.34925532, 0.27118102, 0.22583947, 0.13567011, 0.10619842, 0.21583097, 0.37963435, 0.272999, 0.2142829, 0.12178033, 0.10037437, 0.20946352, 0.33974344, 0.2728809, 0.21366285, 0.11789186, 0.0961325, 0.21819545, 0.34368333, 0.33892316, 0.23343568, 0.11973683, 0.0903789, 0.17472772, 0.36140546, 0.3101413, 0.22665578, 0.13098285, 0.08283526, 0.18682542, 0.3972406, 0.21933733, 0.15173459, 0.13218145, 0.07387739, 0.14557444, 0.33358166, 0.20601678, 0.14221233, 0.14285387, 0.08068576, 0.16135012, 0.31029743, 0.19521497, 0.14797865, 0.14818262, 0.09055652, 0.16359821, 0.34866726, 0.18139887, 0.14532274, 0.1421467, 0.08398733, 0.16012073, 0.35401562, 0.17145021, 0.13378501, 0.13851874, 0.08094665, 0.15837155, 0.34898472, 0.15549774, 0.12077797, 0.12280972, 0.07545, 0.15239757, 0.35062003, 0.15926431, 0.13060857, 0.11801518, 0.06774786, 0.1554451, 0.3767558, 0.17747645, 0.15840454, 0.12599047, 0.07012535, 0.16995117, 0.38547382, 0.18423961, 0.18832384, 0.13595083, 0.07684096, 0.18337364, 0.4142553, 0.18588296, 0.20501538, 0.15933272, 0.10338582, 0.21533294, 0.4448724, 0.19952267, 0.2015303, 0.17641905, 0.11090087, 0.20875143, 0.45943213, 0.19960165, 0.21056016, 0.17766528, 0.11109313, 0.22277384, 0.46002072, 0.18780656, 0.2125351, 0.16817003, 0.10487027, 0.22843464, 0.4242448, 0.16712092, 0.19978575, 0.15523423, 0.10984598, 0.21879812, 0.40786856, 0.1730703, 0.22111954, 0.16882251, 0.11457934, 0.23327594, 0.39724806, 0.18171726, 0.24757983, 0.19879314, 0.14694406, 0.2596829, 0.411325, 0.18436256, 0.24032302, 0.2050014, 0.16982044, 0.2650189, 0.43075365, 0.17615794, 0.23625255, 0.17932725, 0.14586623, 0.27105027, 0.44616348, 0.182114, 0.27256182, 0.18973127, 0.12909438, 0.24676014, 0.43651932, 0.18994749, 0.2632326, 0.17540187, 0.109103, 0.2387916, 0.39562055, 0.18371063, 0.26924053, 0.17416929, 0.14372733, 0.23976135, 0.36816365, 0.18396823, 0.24806859, 0.13771828, 0.15116008, 0.23588064, 0.3626424, 0.1913257, 0.25699902, 0.14794187, 0.17747298, 0.27308327, 0.36448297, 0.16131154, 0.19560893, 0.18373613, 0.17083766, 0.27667364, 0.31870726, 0.18834548, 0.20137347, 0.2725218, 0.15275314, 0.2686764, 0.31091696, 0.21034081, 0.21776216, 0.23839739, 0.13965017, 0.26739445, 0.30453905, 0.20235124, 0.22038713, 0.25219718, 0.15302408, 0.30339506, 0.31340304, 0.20513178, 0.21966842, 0.22540127, 0.15661228, 0.29991782, 0.34170383, 0.18938741, 0.2089489, 0.19739687, 0.14493854, 0.28316867, 0.3705371, 0.19931884, 0.21864958, 0.20806777, 0.1503394, 0.27226672, 0.34929574, 0.1994241, 0.20391093, 0.1988119, 0.13146292, 0.24182236, 0.3297714, 0.2111725, 0.19758824, 0.20668076, 0.11729244, 0.24051128, 0.30771595, 0.17607504, 0.19630317, 0.20272133, 0.10384537, 0.21965413, 0.2936547, 0.18302478, 0.20409013, 0.2055298, 0.10608664, 0.21164908, 0.2795226, 0.17319863, 0.2055957, 0.19908822, 0.10080741, 0.20407178, 0.2751227, 0.18223797, 0.21165274, 0.16813137, 0.08948635, 0.18625887, 0.27563772, 0.18525223, 0.19303463, 0.16682525, 0.08408277, 0.18868124, 0.29332244, 0.18197605, 0.16726828, 0.15133037, 0.08001646, 0.17129403, 0.27607596, 0.1643764, 0.16771133, 0.154213, 0.08437587, 0.18709186, 0.2778596, 0.1575475, 0.16567744, 0.14151894, 0.07576229, 0.16017576, 0.24895394, 0.14563605, 0.15968567, 0.12898307, 0.07078689, 0.15454546, 0.24095619, 0.15310779, 0.18450913, 0.13405348, 0.08129942, 0.1682952, 0.26635054, 0.15927915, 0.17443232, 0.1335861, 0.08395399, 0.1539245, 0.29676005, 0.15905885, 0.19032611, 0.14242393, 0.08862776, 0.16753511, 0.3023952, 0.20204856, 0.20405819, 0.15272357, 0.09338741, 0.15915234, 0.2800765, 0.21299556, 0.20023869, 0.13932984, 0.09800052, 0.15737198, 0.27009928, 0.22564067, 0.21289437, 0.13149334, 0.09777179, 0.15328844, 0.26917577, 0.26192734, 0.19441444, 0.11511093, 0.1008495, 0.15080886, 0.258691, 0.27662942, 0.16379012, 0.09622701, 0.09491476, 0.15242897, 0.23008107, 0.25347376, 0.17522967, 0.09421437, 0.11040648, 0.15206508, 0.25688305, 0.27164456, 0.18224826, 0.11627186, 0.10911926, 0.17087942, 0.24619073, 0.2691533, 0.15750052, 0.09863207, 0.09254992, 0.14681645, 0.2169805, 0.2922065, 0.1377561, 0.10136087, 0.09813023, 0.14520861, 0.22036645, 0.31269035, 0.13812028, 0.10497558, 0.11176439, 0.14519612, 0.22070995, 0.30303487, 0.14150143, 0.11021978, 0.12017816, 0.14000542, 0.22510983, 0.3278153, 0.14573689, 0.12054606, 0.12456247, 0.14770755, 0.23729248, 0.31174135, 0.1494967, 0.13156137, 0.1227065, 0.15208857, 0.24658678, 0.33763114, 0.17323276, 0.13564284, 0.11173588, 0.13767487, 0.24007715, 0.33060235, 0.17089245, 0.14334156, 0.11435728, 0.15038064, 0.23975632, 0.36292845, 0.18529858, 0.1421998, 0.11553041, 0.15229638, 0.25034928, 0.4200307, 0.19971812, 0.1455059, 0.12499046, 0.16401689, 0.2664042, 0.44603312, 0.2676561, 0.15331396, 0.16053481, 0.18126658, 0.30703852, 0.474931, 0.26455852, 0.17220178, 0.1686604, 0.20168625, 0.36760074, 0.4908692, 0.27360144, 0.17345777, 0.14372887, 0.19530623, 0.26712078, 0.46715042, 0.2718739, 0.18213578, 0.13602121, 0.1871195, 0.27693397, 0.45971718, 0.2308679, 0.15328214, 0.12964806, 0.18765596, 0.27157995, 0.46692812, 0.22926843, 0.16346337, 0.14247952, 0.17996475, 0.27970836, 0.37842432, 0.19857228, 0.12475111, 0.13385336, 0.14807756, 0.2586548, 0.3992654, 0.17848006, 0.12690438, 0.14035463, 0.15473318, 0.2508088, 0.31863084, 0.15920164, 0.11570962, 0.123556, 0.13831624, 0.23878884, 0.27012554, 0.16173272, 0.12235512, 0.10537713, 0.12282342, 0.22348937, 0.22561282, 0.15562253, 0.11129852, 0.09705819, 0.12594563, 0.22559159, 0.2226091, 0.14765587, 0.10102044, 0.09814638, 0.13592528, 0.22585185, 0.18617006, 0.16555181, 0.1187123, 0.10887278, 0.14540857, 0.2699913, 0.15183601, 0.1792602, 0.13409829, 0.105446, 0.16234197, 0.29278874, 0.1564218, 0.21295197, 0.15886931, 0.11838803, 0.15828818, 0.28069997, 0.19324893, 0.22485197, 0.15462045, 0.11412765, 0.16485864, 0.29736808, 0.15882793, 0.2004829, 0.15140629, 0.1069608, 0.14074343, 0.27381247, 0.14137997, 0.21078561, 0.13814716, 0.09243982, 0.12005518, 0.24043378, 0.13216197, 0.18159743, 0.12523916, 0.08011416, 0.12552711, 0.241331, 0.10867355, 0.19090609, 0.14170879, 0.08267538, 0.13605529, 0.25114483, 0.12636805, 0.21048859, 0.14109227, 0.09506813, 0.14274293, 0.24029392, 0.13239947, 0.19898006, 0.12739794, 0.09884679, 0.14386556, 0.2309213, 0.13217425, 0.19457667, 0.12878598, 0.10659411, 0.14323883, 0.21368873, 0.1233151, 0.16638999, 0.11185437, 0.09536631, 0.13000454, 0.19999811, 0.12352056, 0.16840704, 0.09774074, 0.08815606, 0.11819766, 0.14849338, 0.12709202, 0.15986225, 0.08665334, 0.09093475, 0.12225955, 0.14718589, 0.1310929, 0.13032246, 0.08355557, 0.06737372, 0.08684057, 0.11841131, 0.1282019, 0.11849136, 0.0813435, 0.06638645, 0.08929405, 0.13215642, 0.13014062, 0.12798029, 0.09128187, 0.07233354, 0.08761181, 0.14412856, 0.14512792, 0.12875812, 0.0880675, 0.07383007, 0.08235933, 0.12084316, 0.14116216, 0.10637535, 0.07388633, 0.08121666, 0.06919023, 0.10174201, 0.14432125, 0.09739891, 0.06457374, 0.07452666, 0.06107423, 0.0904149, 0.13599497, 0.08568872, 0.06085214, 0.07403591, 0.06749909, 0.11065346, 0.13014002, 0.08688948, 0.05781046, 0.07156705, 0.06151402, 0.09143038, 0.12167428, 0.08281726, 0.0539163, 0.07199059, 0.05926656, 0.07972938, 0.11790752, 0.074857, 0.05465143, 0.07403651, 0.05486848, 0.08662567, 0.12559502, 0.08829466, 0.05127335, 0.07930326, 0.05645238, 0.08871912, 0.13216278, 0.09424458, 0.06313816, 0.07818448, 0.06479991, 0.08978455, 0.12685321, 0.10909572, 0.06739189, 0.07830819, 0.05797565, 0.08024596, 0.1211818, 0.12243051, 0.08108308, 0.08470874, 0.08088861, 0.10622598, 0.1058492, 0.14079626, 0.09612407, 0.08651853, 0.11378469, 0.1095812, 0.10392274, 0.14601934, 0.12249792, 0.06796239, 0.10865179, 0.12306199, 0.0802515, 0.14635237, 0.11783547, 0.05189232, 0.04855367, 0.1418624, 0.07865502, 0.14360298, 0.11874536, 0.06196298, 0.07916582, 0.11633892, 0.0873809, 0.14058466, 0.1203483, 0.0869322, 0.08158549, 0.1150428, 0.09060784, 0.1342124, 0.10522998, 0.06677993, 0.0757218, 0.13100673, 0.09577207, 0.12648852, 0.0649981, 0.05149287, 0.04596299, 0.16171442, 0.09513419, 0.12757821, 0.0657004, 0.05017006, 0.05950936, 0.14279157, 0.09091599, 0.11989811, 0.09085659, 0.05944496, 0.04858217, 0.10581981, 0.08685665, 0.11332802, 0.07183769, 0.04897918, 0.04753212, 0.10390871, 0.08017828, 0.1036346, 0.0738137, 0.0498371, 0.04578338, 0.0843402, 0.07584344, 0.09995889, 0.07432416, 0.04823412, 0.04624252, 0.08040088, 0.08003605, 0.10391419, 0.08035412, 0.04930745, 0.05107876, 0.08644368, 0.0768676, 0.09346306, 0.08054326, 0.0434446, 0.04903191, 0.0993456, 0.09577094, 0.09505969, 0.07708134, 0.04682042, 0.05725032, 0.11061917, 0.0856844, 0.09341151, 0.07837611, 0.04727288, 0.04879944, 0.0814084, 0.07983856, 0.08307008, 0.06684644, 0.04877822, 0.04785246, 0.07851101, 0.07530865, 0.08202868, 0.07046634, 0.04975367, 0.04486729, 0.08180139, 0.07463847, 0.07606643, 0.059448, 0.04526179, 0.04431819, 0.07543756, 0.07314057, 0.08204112, 0.06897289, 0.05524531, 0.04772201, 0.08145882, 0.08229614, 0.10454837, 0.0851575, 0.05959094, 0.04933029, 0.09365399, 0.08023971, 0.09140234, 0.07780381, 0.05438861, 0.04635021, 0.07991806, 0.07781869, 0.0799245, 0.06881644, 0.05534165, 0.04628573, 0.0754457, 0.06829102, 0.07947782, 0.06409892, 0.05584105, 0.04741716, 0.07686185, 0.06635152, 0.07850228, 0.06504302, 0.05786783, 0.04662331, 0.07060993, 0.06248559, 0.07272824, 0.05870443, 0.0480713, 0.04210949, 0.06691346, 0.06257847, 0.07081773, 0.05481043, 0.05264993, 0.04322059, 0.07007658, 0.06514927, 0.07207492, 0.05116008, 0.04797951, 0.04332064, 0.06801756, 0.06554115, 0.06734467, 0.05071447, 0.04472991, 0.04190988, 0.07113248, 0.06679884, 0.07907465, 0.06589567, 0.04642732, 0.0436492, 0.06268732, 0.05744918, 0.06982744, 0.06315898, 0.04609326, 0.04119141, 0.06243518, 0.05775499, 0.07241552, 0.06037356, 0.04127067, 0.03952455, 0.06212971, 0.05616799, 0.06504, 0.05216898, 0.04245284, 0.04200887, 0.05862079, 0.05911343, 0.05495477, 0.04181902, 0.03527441, 0.03519887, 0.04888213, 0.04887449, 0.05045281, 0.0402036, 0.03802065, 0.03642381, 0.05295675, 0.04809713, 0.04804956, 0.03972995, 0.03861097, 0.03398981, 0.05267827, 0.04569164, 0.05036552, 0.04208925, 0.0382874, 0.0333574, 0.0538207, 0.0460771, 0.0473476, 0.04042689, 0.03399912, 0.03157789, 0.04625747, 0.04307246, 0.04337877, 0.03683143, 0.03167587, 0.02990315, 0.0424325, 0.04229018, 0.0388887, 0.03550441, 0.03292003, 0.03112593, 0.04503601, 0.04094048, 0.03686869, 0.03771565, 0.03687008, 0.03222115, 0.04370717, 0.04081151, 0.03572041, 0.03717192, 0.03991538, 0.03237427, 0.04336026, 0.04043439, 0.03634393, 0.0368242, 0.03827718, 0.03148098, 0.04545352, 0.0376838, 0.03709183, 0.03239922, 0.03170183, 0.02873331, 0.04480211, 0.03774114, 0.03893901, 0.03270486, 0.03279809, 0.03099648, 0.05224504, 0.03956574, 0.04067825, 0.03354526, 0.03601619, 0.03087484, 0.04973539, 0.03844128, 0.04527733, 0.03517451, 0.04045028, 0.03375794, 0.05775291, 0.04268838, 0.04277279, 0.03474078, 0.04422632, 0.03449474, 0.05417707, 0.04244902, 0.03824105, 0.03529235, 0.04527174, 0.03537724, 0.05014827, 0.04241161, 0.03894958, 0.03627377, 0.04605309, 0.03339922, 0.05140358, 0.04164622, 0.03943163, 0.03682732, 0.04409012, 0.03382789, 0.06240404, 0.04734855, 0.04554036, 0.03780299, 0.04742536, 0.03479608, 0.05705784, 0.04808821, 0.04322793, 0.04025734, 0.04554285, 0.03889335, 0.05409824, 0.05044843, 0.04162922, 0.04114882, 0.04428319, 0.03721662, 0.05624894, 0.05192081, 0.04271011, 0.04355834, 0.04602346, 0.03299841, 0.04914824, 0.04601163, 0.0388192, 0.04082917, 0.04553296, 0.03263455, 0.05175648, 0.04914946, 0.04242553, 0.04355261, 0.05039966, 0.03347958, 0.05059911, 0.04966961, 0.0413219, 0.04619648, 0.04823527, 0.03271646, 0.0495402, 0.05051131, 0.04082919, 0.04705091, 0.04704364, 0.03075777, 0.04629594, 0.05039151, 0.04229771, 0.04913524, 0.05529363, 0.03227875, 0.04787939, 0.05049216, 0.04719633, 0.04892467, 0.05500033, 0.03058884, 0.05327391, 0.05388325, 0.04908475, 0.05059021, 0.05666617, 0.02956609, 0.05440273, 0.05876058, 0.05128219, 0.05405325, 0.05990172, 0.02959615, 0.0589422, 0.05955824, 0.05334101, 0.05472244, 0.05727579, 0.02758984, 0.0585973, 0.05725506, 0.05299529, 0.05198158, 0.06162489, 0.02618618, 0.05801625, 0.05321462, 0.04927067, 0.04636087, 0.05780454, 0.02553337, 0.05528509, 0.0479967, 0.04381553, 0.03734168, 0.04944398, 0.02627605, 0.04682687, 0.04604952, 0.04212115, 0.03792967, 0.05285742, 0.02751026, 0.05159229, 0.0512493, 0.04916938, 0.0406864, 0.05816724, 0.03146604, 0.05230654, 0.05025007, 0.05135978, 0.04719429, 0.0644125, 0.03624946, 0.0525666, 0.04737531, 0.05289269, 0.05035071, 0.05791907, 0.03578202, 0.04876683, 0.05011428, 0.05656226, 0.05050756, 0.05824508, 0.03314791, 0.04933703, 0.04712338, 0.05472588, 0.05195082, 0.05775238, 0.0333434, 0.05059952, 0.04849311, 0.05478501, 0.05458018, 0.06581916, 0.03576421, 0.05379286, 0.04759673, 0.05455383, 0.05181453, 0.05990399, 0.03417349, 0.05467543, 0.04748553, 0.05464469, 0.04912212, 0.05424585, 0.03319501, 0.05316452, 0.04602451, 0.05324277, 0.04436572, 0.0521851, 0.0336531, 0.05339692, 0.04264185, 0.05240865, 0.04280486, 0.05236455, 0.03433176, 0.05318643, 0.04194527, 0.05191598, 0.04686754, 0.04926145, 0.03745899, 0.05751503, 0.04492892, 0.05577385, 0.05181568, 0.06025062, 0.03966502, 0.06515519, 0.05157384, 0.06006427, 0.05750586, 0.06605704, 0.04128018, 0.06471182, 0.05019224, 0.06065665, 0.05486963, 0.06778952, 0.04275219, 0.06548435, 0.04965525, 0.06221196, 0.0522272, 0.06820542, 0.03909816, 0.06597005, 0.05112428, 0.05770464, 0.05155574, 0.06242813, 0.03943618, 0.06564962, 0.04872391, 0.05698375, 0.05409136, 0.05761855, 0.04148348, 0.07143115, 0.06250128, 0.05613065, 0.05752993, 0.06063673, 0.03643652, 0.06305972, 0.05867529, 0.05177536, 0.05397664, 0.06453648, 0.03694456, 0.0656805, 0.06234254, 0.05200206, 0.05152708, 0.07277607, 0.03762318, 0.06842504, 0.07030324, 0.05894011, 0.05457064, 0.0642058, 0.03567517, 0.06688005, 0.06974448, 0.05341898, 0.04946523, 0.05234108, 0.03357552, 0.05843402, 0.0650154, 0.04604591, 0.04691117, 0.04493602, 0.03112059, 0.05766862, 0.07041366, 0.0472596, 0.04615556, 0.0435883, 0.03448249, 0.06027868, 0.06377512, 0.05060602, 0.0501737, 0.05219138, 0.03637518, 0.05727028, 0.06648364, 0.05069421, 0.05113037, 0.04577669, 0.03153603, 0.05462601, 0.06943078, 0.05471465, 0.05054249, 0.04741009, 0.03455827, 0.05726495, 0.07494064, 0.06222907, 0.04901294, 0.04617327, 0.03710827, 0.05636494, 0.07191324, 0.06589212, 0.0575413, 0.04147425, 0.03304309, 0.06073786, 0.07175627, 0.06849013, 0.05515978, 0.04423924, 0.03398708, 0.05501203, 0.06451657, 0.06263964, 0.0591252, 0.04972639, 0.03466604, 0.06272868, 0.07728503, 0.08349656, 0.05951411, 0.04349459, 0.03105778, 0.05735776, 0.09776042, 0.064816, 0.05502702, 0.03188556, 0.02945276, 0.04835005, 0.07520933, 0.05655709, 0.04574721, 0.03114633, 0.0324562, 0.04850236, 0.06847155, 0.05415595, 0.04650905, 0.03014128, 0.03411373, 0.04630493, 0.06512702, 0.05356066, 0.05283201, 0.03209219, 0.03538628, 0.0432915, 0.06895234, 0.05741149, 0.05094051, 0.03964058, 0.03849184, 0.05114671, 0.07218131, 0.05419214, 0.0564131, 0.043425, 0.04177823, 0.05720758, 0.07304972, 0.06454667, 0.0591965, 0.05807703, 0.0519402, 0.07853974, 0.09310305, 0.0769962, 0.0743285, 0.06950204, 0.05674066, 0.09301439, 0.0916147, 0.0740433, 0.07231294, 0.07569975, 0.05667432, 0.08575197, 0.09199346, 0.08980146, 0.06096311, 0.06840072, 0.05656223, 0.0811692, 0.0840769, 0.0739319, 0.07527155, 0.08328227, 0.06717247, 0.09700789, 0.09835372, 0.06961481, 0.0982617, 0.08909722, 0.07525279, 0.09877306, 0.09666583, 0.06694922, 0.09023605, 0.08130424, 0.0698327, 0.09391803, 0.09933335, 0.07358873, 0.09349679, 0.10203929, 0.07937476, 0.12226683, 0.10662176, 0.08297069, 0.10626583, 0.11667892, 0.08119769, 0.13453457, 0.1134146, 0.08399426, 0.10485728, 0.1153642, 0.07892491, 0.1240879, 0.11014199, 0.08943558, 0.11189758, 0.10678584, 0.08193441, 0.12058704, 0.11038687, 0.09933562, 0.11682422, 0.10638382, 0.08745677, 0.13017397, 0.10359047, 0.08654635, 0.10585961, 0.10428448, 0.09344272, 0.14977248, 0.11115076, 0.08629031, 0.11205798, 0.10052773, 0.08380751, 0.12778208, 0.09839687, 0.08006469, 0.09581017, 0.08770853, 0.07782147, 0.11183881, 0.09527659, 0.07945254, 0.08990648, 0.08718281, 0.0765928, 0.10388389, 0.08626167, 0.08120274, 0.08123427, 0.08377872, 0.07325211, 0.09571894, 0.08562092, 0.08502566, 0.0803569, 0.08051203, 0.07038789, 0.09671479, 0.09079634, 0.08263569, 0.07610193, 0.07542817, 0.06824862, 0.09906324, 0.09363656, 0.07832631, 0.07497942, 0.06882672, 0.06789742, 0.09913006, 0.09861396, 0.08306599, 0.08032591, 0.07475161, 0.07236201, 0.09867216, 0.08902855, 0.0766321, 0.07745487, 0.06970604, 0.07123385, 0.10096905, 0.09304577, 0.07913642, 0.08425758, 0.07341859, 0.07461341, 0.10105383, 0.08622865, 0.07984775, 0.07892413, 0.07349144, 0.07212557, 0.10345255, 0.08771719, 0.0795799, 0.07734339, 0.07297077, 0.07578094, 0.10412963, 0.08197843, 0.07100485, 0.06984603, 0.06826624, 0.06568716, 0.09160785, 0.07520431, 0.06762657, 0.06665113, 0.06311577, 0.06625771, 0.0926697, 0.07662722, 0.06411414, 0.06598968, 0.07032573, 0.07208893, 0.09573473, 0.08030526, 0.06746253, 0.06922723, 0.0707892, 0.07179361, 0.09369078, 0.07458546, 0.06984398, 0.07069236, 0.07484403, 0.07255636, 0.09071429, 0.07264952, 0.06728262, 0.06846513, 0.07487346, 0.06549071, 0.08313277, 0.06287599, 0.06424201, 0.0656132, 0.07523555, 0.06706335, 0.08421142, 0.06683367, 0.06157655, 0.06322041, 0.06542257, 0.06139318, 0.0790932, 0.06369225, 0.06083092, 0.05822161, 0.05777752, 0.056078, 0.07849228, 0.06231317, 0.06275684, 0.06103585, 0.06058522, 0.05716139, 0.08070182, 0.06678406, 0.06755412, 0.06787404, 0.06693133, 0.05832096, 0.07983278, 0.07203209, 0.07325907, 0.06797677, 0.06701073, 0.05844815, 0.08144134, 0.0665827, 0.07276873, 0.06465003, 0.06317949, 0.05636885, 0.0853237, 0.06778688, 0.07294947, 0.06312561, 0.05933819, 0.05758583, 0.08975279, 0.07100409, 0.07568032, 0.06583373, 0.06671488, 0.06557778, 0.09672644, 0.0744622, 0.08270957, 0.06779657, 0.06813864, 0.0630593, 0.10285406, 0.07283965, 0.08001123, 0.07089841, 0.06281508, 0.0616801, 0.10198373, 0.07004073, 0.0805876, 0.07019618, 0.06349662, 0.06504028, 0.09770687, 0.06714134, 0.08162782, 0.07006085, 0.05970321, 0.06856647, 0.09858834, 0.06534984, 0.08160473, 0.07231645, 0.05911797, 0.06840552, 0.10338318, 0.06781059, 0.08250829, 0.07534658, 0.0576911, 0.06991889, 0.10466878, 0.07023545, 0.07870676, 0.07898289, 0.05980401, 0.06684642, 0.10496755, 0.07272892, 0.07946915, 0.08140415, 0.06523857, 0.07728421, 0.11228031, 0.07335087, 0.08065227, 0.07641169, 0.0663477, 0.08126444, 0.09518008, 0.06593332, 0.07281126, 0.07195377, 0.05901442, 0.06328768, 0.09165483, 0.06023086, 0.07044119, 0.06910793, 0.0538418, 0.05740417, 0.08570932, 0.05510874, 0.06848828, 0.06460934, 0.04978031, 0.05245686, 0.08637115, 0.05390581, 0.06909693, 0.06238212, 0.04813937, 0.0531464, 0.0848228, 0.05451617, 0.07291587, 0.06289833, 0.05050699, 0.05520891, 0.08595881, 0.05727256, 0.080153, 0.06732661, 0.05366741, 0.0559229, 0.08560318, 0.05731489, 0.08143005, 0.06725437, 0.05372163, 0.05751295, 0.09044989, 0.0557723, 0.07913715, 0.06949484, 0.05509533, 0.05644393, 0.09058806, 0.05726374, 0.07887353, 0.06835935, 0.05475473, 0.05712441, 0.09288778, 0.05809824, 0.07663148, 0.06884595, 0.05958061, 0.05850669, 0.1028498, 0.06115021, 0.078841, 0.073505, 0.06638149, 0.06351836, 0.10133842, 0.06160627, 0.08167366, 0.07207312, 0.06808177, 0.06593262, 0.09926205, 0.06379107, 0.08727228, 0.07242963, 0.06688333, 0.07021671, 0.10111511, 0.06043669, 0.08168917, 0.06901896, 0.06667839, 0.06747695, 0.10055534, 0.06433035, 0.08638085, 0.07060078, 0.0668322, 0.07095405, 0.09880769, 0.06967368, 0.08781202, 0.07560885, 0.06780791, 0.07809512, 0.11464992, 0.07198676, 0.09538139, 0.08031927, 0.07339045, 0.08316257, 0.12458409, 0.07619176, 0.10174496, 0.0871003, 0.07123389, 0.08177115, 0.11366811, 0.07621077, 0.09233554, 0.07735153, 0.06635222, 0.06911296, 0.0921784, 0.05064432, 0.07191186, 0.05190649, 0.05047892, 0.05445097, 0.06235844, 0.05254873, 0.07111508, 0.05445245, 0.0489303, 0.05633283, 0.06096907, 0.05189393, 0.07184498, 0.0547063, 0.05074948, 0.05964165, 0.06109014, 0.05662117, 0.07256262, 0.0558365, 0.0496628, 0.05831166, 0.06374665, 0.05648464, 0.0761015, 0.05995088, 0.05290737, 0.06036353, 0.06938671, 0.05863672, 0.07805109, 0.05720938, 0.05112198, 0.05397372, 0.06329741, 0.05684708, 0.07312752, 0.05332682, 0.04950493, 0.05368827, 0.06235406, 0.05445265, 0.06992847, 0.05176377, 0.0502402, 0.05312461, 0.06505211, 0.05375102, 0.06775522, 0.05397874, 0.05182448, 0.05384318, 0.063572, 0.05229327, 0.07035999, 0.05412584, 0.05128068, 0.05360784, 0.06456708, 0.05488764, 0.07165807, 0.05758014, 0.04900062, 0.05333653, 0.06387273, 0.05324564, 0.07094816, 0.05670018, 0.04692043, 0.05240576, 0.06053549, 0.05408243, 0.07001293, 0.05618588, 0.04745917, 0.05028243, 0.05736455, 0.04908841, 0.0628846, 0.05113058, 0.04256319, 0.04734575, 0.0585933, 0.05353007, 0.0655912, 0.05736088, 0.051075, 0.05380831, 0.06354223, 0.05665081, 0.06554129, 0.06023462, 0.05595589, 0.05277032, 0.06270599, 0.05791987, 0.06501406, 0.06213532, 0.05526144, 0.05307166, 0.06942102, 0.06346972, 0.07032994, 0.0668208, 0.05608979, 0.05456505, 0.07013642, 0.06757473, 0.06699692, 0.06353641, 0.05271559, 0.05255893, 0.06954686, 0.06207023, 0.06343846, 0.05967599, 0.05562229, 0.05145131, 0.06542104, 0.06321089, 0.06090846, 0.06160156, 0.05591761, 0.05248223, 0.06636294, 0.06344828, 0.06188748, 0.06426342, 0.05451667, 0.0517891, 0.06735838, 0.0629291, 0.06371972, 0.06608835, 0.05628454, 0.05491647, 0.0640433, 0.05977371, 0.05986748, 0.05966072, 0.05189939, 0.05303508, 0.06365985, 0.05919586, 0.06287283, 0.06145519, 0.0563657, 0.05463542, 0.06202781, 0.05701186, 0.06210425, 0.05948035, 0.05891517, 0.05615969, 0.06410227, 0.05614518, 0.05958326, 0.05809829, 0.05806873, 0.05303365, 0.06245353, 0.04923972, 0.05006008, 0.05004484, 0.05126544, 0.05048727, 0.05868432, 0.04745155, 0.05555876, 0.04837157, 0.04981126, 0.05118516, 0.06274836, 0.04947527, 0.05178573, 0.05288388, 0.04972499, 0.05347748, 0.06030099, 0.05354169, 0.05407277, 0.05310618, 0.04743567, 0.05468906, 0.05776908, 0.05093819, 0.04867648, 0.05177986, 0.04691367, 0.05798976, 0.06011899, 0.05207078, 0.04787232, 0.05258141, 0.05073335, 0.05897059, 0.06048311, 0.05211139, 0.04412072, 0.05223745, 0.05078471, 0.05804018, 0.06323975, 0.04906521, 0.04515155, 0.05255408, 0.05172823, 0.05868235, 0.0638478, 0.0462448, 0.04558457, 0.05224606, 0.04817019, 0.05597716, 0.06180855, 0.04590732, 0.04269426, 0.0528948, 0.04699009, 0.05607114, 0.06073596, 0.04433514, 0.04275845, 0.05492422, 0.04608822, 0.06009549, 0.06487326, 0.04818337, 0.04245252, 0.05585276, 0.04772685, 0.06344105, 0.06023068, 0.04720837, 0.04322556, 0.05608856, 0.05061647, 0.06540788, 0.0631173, 0.04798173, 0.04553209, 0.05808456, 0.0500389, 0.06997696, 0.06574423, 0.04679277, 0.04606143, 0.05642997, 0.04860758, 0.06389686, 0.05548215, 0.04530795, 0.04788916, 0.05667863, 0.04772779, 0.06242999, 0.05556491, 0.04623636, 0.05141633, 0.05362076, 0.04764258, 0.05875422, 0.05239974, 0.04399535, 0.05072485, 0.05497742, 0.04968088, 0.05903757, 0.05273736, 0.04554225, 0.05138294, 0.05359172, 0.0496626, 0.05846936, 0.05987515, 0.04726807, 0.05326065, 0.0509425, 0.04795251, 0.05740895, 0.06155028, 0.04840185, 0.05134638, 0.04835807, 0.0514583, 0.06174648, 0.06469978, 0.05406737, 0.05706068, 0.05361166, 0.04886134, 0.05590669, 0.06376312, 0.0519044, 0.05337577, 0.04981282, 0.04269152, 0.05701589, 0.05763505, 0.05036933, 0.05343091, 0.04874259, 0.04173299, 0.06034459, 0.05587134, 0.05562441, 0.05668766, 0.05236673, 0.04161395, 0.06221671, 0.05960106, 0.06058718, 0.05889144, 0.05450638, 0.04711958, 0.07318578, 0.0608511, 0.0553458, 0.05261418, 0.05199357, 0.04369367, 0.06797893, 0.06519922, 0.05669911, 0.05010856, 0.05262922, 0.04593224, 0.06293604, 0.06318776, 0.05623895, 0.04612349, 0.05170494, 0.04548331, 0.06533021, 0.06959601, 0.06156829, 0.04893129, 0.05396765, 0.05177627, 0.07033637, 0.06879554, 0.06250416, 0.04598129, 0.05289831, 0.05142012, 0.07073455, 0.06536224, 0.05856622, 0.04122465, 0.04790147, 0.05021932, 0.06817105, 0.06307432, 0.0579698, 0.04259868, 0.05592289, 0.05537828, 0.07711812, 0.07469972, 0.06048394, 0.04687026, 0.05612186, 0.05622061, 0.0680085, 0.07269191, 0.06080332, 0.04955923, 0.05296536, 0.05265321, 0.06389974, 0.07222155, 0.0551038, 0.04069977, 0.04479485, 0.04380974, 0.06584638, 0.06318733, 0.05451012, 0.04073877, 0.04646464, 0.03909157, 0.06955668, 0.05997996, 0.05580723, 0.03933332, 0.04511237, 0.04049901, 0.0619937, 0.05554672, 0.04999602, 0.04858762, 0.04759511, 0.04592662, 0.05724894, 0.06304199, 0.05259044, 0.06313737, 0.05126401, 0.04646251, 0.0624919, 0.06247075, 0.0498535, 0.05484403, 0.04797402, 0.04029986, 0.05818499, 0.0581125, 0.04792377, 0.04967557, 0.04067446, 0.04096024, 0.05774024, 0.05534444, 0.049444, 0.04934459, 0.04318004, 0.04229147, 0.05644827, 0.05006981, 0.04860726, 0.04507229, 0.04014079, 0.04185842, 0.05676215, 0.04999236, 0.04870908, 0.0421585, 0.03500041, 0.03521388, 0.04566433, 0.04272629, 0.04012825, 0.0354034, 0.03078165, 0.02821042, 0.04356125, 0.03940197, 0.03787948, 0.0440184, 0.03370563, 0.03698673, 0.05537647, 0.04828131, 0.05698395, 0.04519226, 0.04918799, 0.04135483, 0.05725087, 0.0655127, 0.06482801, 0.04630733, 0.04680667, 0.04266687, 0.05913635, 0.06290275, 0.06096524, 0.04450228, 0.04837362, 0.0438595, 0.05979923, 0.06453258, 0.05983261, 0.04289994, 0.04623349, 0.04138131, 0.0561298, 0.0628015, 0.05940879, 0.04354955, 0.04397818, 0.04037113, 0.05968108, 0.06385045, 0.06751505, 0.04343097, 0.04296703, 0.03622445, 0.05910462, 0.06249646, 0.06912241, 0.04188214, 0.04261639, 0.0380013, 0.05976801, 0.05769541, 0.07260117, 0.0462396, 0.04935117, 0.04090232, 0.06245695, 0.06344977, 0.07707945, 0.05028095, 0.05208037, 0.04338856, 0.06615619, 0.06902432, 0.08962565, 0.05412173, 0.05823987, 0.04236986, 0.06654944, 0.07150301, 0.08940165, 0.05761821, 0.06181939, 0.04403856, 0.06611244, 0.07621516, 0.09511794, 0.05969759, 0.05967917, 0.04554003, 0.07503357, 0.08287885, 0.10711549, 0.06403436, 0.0617517, 0.04897648, 0.07279287, 0.08598789, 0.10638355, 0.0650068, 0.05623705, 0.04784745, 0.07251247, 0.08594539, 0.10708322, 0.06075116, 0.05703171, 0.04753027, 0.07031066, 0.0813066, 0.10224639, 0.06141034, 0.05764778, 0.0492315, 0.07194819, 0.07838859, 0.10052044, 0.06390721, 0.05882258, 0.04745487, 0.06753889, 0.07800493, 0.08533555, 0.06220781, 0.05809918, 0.04508727, 0.06454605, 0.08331621, 0.08074803, 0.06293947, 0.05793333, 0.04490011, 0.06860433, 0.09171025, 0.08558642, 0.06187072, 0.05880852, 0.04557149, 0.06995073, 0.09106811, 0.08032379, 0.06322365, 0.06257525, 0.04798746, 0.072843, 0.08795462, 0.07769253, 0.0576555, 0.05941791, 0.04618756, 0.07459869, 0.09033196, 0.08790687, 0.06177462, 0.06679025, 0.04859871, 0.07160264, 0.09264758, 0.09270462, 0.06899884, 0.06954545, 0.04949213, 0.06930371, 0.09008982, 0.09282997, 0.06435053, 0.06583686, 0.05153012, 0.06776033, 0.09646597, 0.09018042, 0.0662527, 0.06530055, 0.05470168, 0.06971138, 0.09088589, 0.08472516, 0.06739108, 0.05747661, 0.05092559, 0.06557678, 0.09481338, 0.08861453, 0.06425752, 0.06301119, 0.05930912, 0.07411123, 0.08867171, 0.09192383, 0.05757234, 0.05990813, 0.04965596, 0.07260337, 0.08234512, 0.08261845, 0.05596719, 0.05979547, 0.05118518, 0.06746411, 0.0798386, 0.08413602, 0.06160358, 0.06283528, 0.05516442, 0.07349688, 0.08927063, 0.09051994, 0.06583364, 0.07402506, 0.05624462, 0.07012082, 0.08666023, 0.08118407, 0.06513048, 0.07019481, 0.05754692, 0.07051989, 0.08014042, 0.07720314, 0.06094817, 0.06706968, 0.05278355, 0.06657076, 0.0774314, 0.07017916, 0.05812244, 0.05680746, 0.05039079, 0.06452543, 0.0718338, 0.06877458, 0.0525611, 0.05115165, 0.04384555, 0.06495771, 0.06715725, 0.07313191, 0.05296784, 0.04651495, 0.04558741, 0.0707043, 0.06642785, 0.07038599, 0.05231946, 0.0474776, 0.04178673, 0.06945149, 0.06416996, 0.06191433, 0.0423818, 0.04511647, 0.03772673, 0.06498579, 0.05819308, 0.06455596, 0.04639346, 0.04569388, 0.03516845, 0.05551019, 0.05862445, 0.06113622, 0.04603673, 0.0446767, 0.03394314, 0.05085725, 0.05754359, 0.05544224, 0.04104186, 0.04643387, 0.03204036, 0.05239461, 0.0561634, 0.05475771, 0.03848842, 0.04897166, 0.03300802, 0.05370949, 0.05517636, 0.05576265, 0.04312292, 0.04805362, 0.03654905, 0.05594163, 0.06508259, 0.05997437, 0.04853177, 0.05163555, 0.04062495, 0.05431035, 0.06698059, 0.06132022, 0.04853484, 0.07088818, 0.04024393, 0.05591354, 0.06473207, 0.05531663, 0.053188, 0.07389632, 0.04545755, 0.06126394, 0.07674037, 0.07218168, 0.05884324, 0.07563248, 0.0453638, 0.06129875, 0.07966643, 0.07924692, 0.06794092, 0.07820447, 0.05065182, 0.0628482, 0.08473581, 0.07502732, 0.06151969, 0.07308202, 0.05139707, 0.06209276, 0.08323922, 0.0770838, 0.05085656, 0.06191641, 0.04805968, 0.06198524, 0.0740603, 0.07361064, 0.04318916, 0.05736573, 0.04333062, 0.05837592, 0.05519702, 0.06711321, 0.03963084, 0.05093261, 0.04444144, 0.05663943, 0.05570726, 0.06704568, 0.0458314, 0.05411854, 0.04873007, 0.06263897, 0.06384621, 0.07299159, 0.04612982, 0.05250452, 0.04625486, 0.06449234, 0.06063533, 0.06880987, 0.04151976, 0.05177999, 0.04314961, 0.06292602, 0.06300242, 0.07815567, 0.04698427, 0.06080845, 0.04693467, 0.07127681, 0.07258967, 0.08503028, 0.05380525, 0.06405719, 0.04786504, 0.07351497, 0.07482757, 0.08571149, 0.05614465, 0.06776718, 0.05450696, 0.077797, 0.07589957, 0.08639513, 0.06006843, 0.06528518, 0.04426824, 0.07050688, 0.05910631, 0.07029961, 0.04948903, 0.05991403, 0.044062, 0.06763759, 0.06265334, 0.07125358, 0.04994572, 0.06760519, 0.0492341, 0.08008797, 0.06499636, 0.0709952, 0.04917142, 0.06500008, 0.05061462, 0.08276682, 0.06927748, 0.06562419, 0.04726842, 0.05925507, 0.05181415, 0.06775777, 0.06575342, 0.06682838, 0.04541173, 0.05690499, 0.04860409, 0.06890382, 0.06576646, 0.07037151, 0.04860669, 0.05682453, 0.04992533, 0.07009633, 0.06385396, 0.07307579, 0.05006121, 0.06133955, 0.04876564, 0.07085847, 0.06273403, 0.07191811, 0.04959752, 0.06004639, 0.04508717, 0.07480028, 0.06845982, 0.07472441, 0.05527654, 0.0708863, 0.04918412, 0.07771371, 0.06958109, 0.08094174, 0.06060123, 0.0728474, 0.05069354, 0.08930667, 0.06796565, 0.07695054, 0.06371266, 0.07718891, 0.05908802, 0.10528792, 0.06741063, 0.07862769, 0.06171575, 0.07085469, 0.05644042, 0.09581096, 0.05515539, 0.06437368, 0.05377855, 0.06397949, 0.04559756, 0.08486474, 0.0510082, 0.06519866, 0.05391188, 0.0600407, 0.0425874, 0.06684139, 0.05505267, 0.0631492, 0.05682444, 0.05630596, 0.04810677, 0.08713086, 0.07038212, 0.07471221, 0.06513608, 0.06602016, 0.04931914, 0.0827854, 0.06691455, 0.07388311, 0.0629042, 0.0723514, 0.04878248, 0.07838757, 0.06658585, 0.07238407, 0.0663306, 0.07147677, 0.05687101, 0.0891166, 0.10126589, 0.08249638, 0.0751548, 0.0731949, 0.05038803, 0.07865603, 0.09316757, 0.06963218, 0.06625057, 0.06074994, 0.04840367, 0.07664581, 0.08460987, 0.06497193, 0.05629902, 0.054976, 0.03926674, 0.07004414, 0.066702, 0.06074826, 0.05521093, 0.0596617, 0.05501768, 0.07736815, 0.05838987, 0.05612934, 0.04829449, 0.05184181, 0.03715176, 0.06454158, 0.05115877, 0.04939545, 0.04601001, 0.05099245, 0.03439725, 0.06221816, 0.04710851, 0.0483707, 0.04790896, 0.05214792, 0.03390868, 0.06140301, 0.04943777, 0.04617837, 0.04610794, 0.05089849, 0.0312464, 0.06450643, 0.04904553, 0.04800925, 0.04610253, 0.05026617, 0.03236014, 0.06687701, 0.05190198, 0.04786985, 0.04968336, 0.05379252, 0.03170063, 0.0661651, 0.04817231, 0.04673445, 0.04570879, 0.05429171, 0.03386432, 0.07115337, 0.04739131, 0.04776165, 0.04508907, 0.04987435, 0.03320988, 0.06281608, 0.04359426, 0.04699461, 0.04114525, 0.04618068, 0.03231278, 0.06115872, 0.04203686, 0.04836973, 0.04054632, 0.04454795, 0.03262621, 0.06332992, 0.04368433, 0.05053107, 0.0408419, 0.04408749, 0.02991286, 0.06007479, 0.04208391, 0.05192122, 0.04074934, 0.04311061, 0.03011743, 0.06240039, 0.04461989, 0.05074488, 0.04200443, 0.04518851, 0.0303432, 0.0614514, 0.04251468, 0.04752373, 0.036688, 0.04416208, 0.03099087, 0.0674508, 0.04556435, 0.04574317, 0.03399128, 0.03981877, 0.03292736, 0.06422139, 0.0439428, 0.0459944, 0.03200959, 0.037139, 0.0332317, 0.05989692, 0.04251779, 0.04516565, 0.03149942, 0.03452728, 0.03081799, 0.05036101, 0.04316386, 0.04497593, 0.03264224, 0.03638218, 0.03204862, 0.05306611, 0.04193296, 0.04559068, 0.0344199, 0.04083879, 0.03138511, 0.0552922, 0.04293409, 0.04683668, 0.03717485, 0.04416818, 0.03381433, 0.05630973, 0.0421494, 0.04976421, 0.03921109, 0.04514876, 0.0317982, 0.04670772, 0.0382271, 0.04724949, 0.03600354, 0.03929657, 0.03547595, 0.04968254, 0.03955988, 0.04456171, 0.0324669, 0.03205712, 0.02649602, 0.04340449, 0.04155222, 0.04225117, 0.02925292, 0.02956521, 0.02427385, 0.04163888, 0.04150209, 0.04065289, 0.03068983, 0.02996213, 0.02197923, 0.03793062, 0.0403631, 0.0400186, 0.03577626, 0.03835225, 0.02940371, 0.04545275, 0.0426347, 0.04185932, 0.03352714, 0.03627693, 0.028414, 0.04381651, 0.0402282, 0.04134485, 0.03391185, 0.03481206, 0.02591566, 0.03877889, 0.03857921, 0.04066481, 0.03424279, 0.03422347, 0.02498179, 0.04039702, 0.0406202, 0.03972207, 0.03610649, 0.03767557, 0.02582147, 0.04223363, 0.04145378, 0.04218839, 0.03656429, 0.03638855, 0.02458684, 0.04007521, 0.04029618, 0.04166688, 0.03700674, 0.037946, 0.02697816, 0.04057525, 0.04175683, 0.04092138, 0.04015256, 0.03977293, 0.02649013, 0.03710433, 0.0373808, 0.03945058, 0.03603339, 0.03518478, 0.02491002, 0.03553989, 0.03569164, 0.0403655, 0.03782446, 0.03459623, 0.02428168, 0.03642306, 0.03724603, 0.04257528, 0.03813575, 0.03519292, 0.0227354, 0.03696915, 0.03669159, 0.04133086, 0.03781287, 0.03670027, 0.02318592, 0.04004347, 0.03912066, 0.04406826, 0.03821135, 0.03533293, 0.02262393, 0.03902175, 0.03718859, 0.04240695, 0.03526289, 0.03461612, 0.0214991, 0.03574232, 0.03377283, 0.03967703, 0.03545069, 0.03447962, 0.02159659, 0.03802499, 0.03389579, 0.04086372, 0.03488681, 0.03331988, 0.01979413, 0.03615984, 0.03441523, 0.04103154, 0.03706416, 0.03380531, 0.02138797, 0.03893651, 0.03754833, 0.04449499, 0.04124285, 0.03433519, 0.02325601, 0.04141937, 0.04000211, 0.04684225, 0.04422186, 0.03736558, 0.02447436, 0.04179332, 0.04537041, 0.04704514, 0.04400519, 0.03726926, 0.02567226, 0.04112137, 0.04523869, 0.04686532, 0.04589082, 0.03651817, 0.02523689, 0.04114385, 0.04553315, 0.04870186, 0.04364468, 0.03602348, 0.02554795, 0.04153315, 0.04486611, 0.04846101, 0.04175461, 0.03727457, 0.02572821, 0.04334284, 0.04500627, 0.04876882, 0.04104879, 0.03936661, 0.02541683, 0.04501396, 0.04435143, 0.04813022, 0.04286332, 0.04128182, 0.02595792, 0.04714486, 0.04402925, 0.04847996, 0.0482963, 0.0433432, 0.02669799, 0.04758262, 0.04149298, 0.04676223, 0.04078551, 0.04014428, 0.02493294, 0.0466857, 0.04185619, 0.04889662, 0.03689478, 0.0393244, 0.02478001, 0.04470534, 0.03922249, 0.04923499, 0.03649756, 0.03894277, 0.02466849, 0.04560534, 0.03856215, 0.04920664, 0.03684773, 0.03974713, 0.02417792, 0.04820628, 0.04012762, 0.04983558, 0.03772968, 0.04056477, 0.02396046, 0.04738162, 0.03967899, 0.04824055, 0.03549872, 0.0386888, 0.02396276, 0.04668437, 0.03962546, 0.04955681, 0.03559339, 0.03602774, 0.02440148, 0.04506262, 0.03591825, 0.04925747, 0.03695267, 0.03722393, 0.02474165, 0.04686213, 0.03756312, 0.05298235, 0.03893526, 0.03892189, 0.02786189, 0.05185065, 0.03813057, 0.05371751, 0.03997045, 0.04106826, 0.02697853, 0.05193044, 0.03609939, 0.05286597, 0.0413484, 0.04124008, 0.0247362, 0.0520382, 0.03543707, 0.05135988, 0.0410203, 0.04116913, 0.02398616, 0.04781761, 0.03239302, 0.04864699, 0.03923143, 0.04122245, 0.0237006, 0.04625449, 0.03255702, 0.045775, 0.03972437, 0.04135776, 0.02440407, 0.0474176, 0.03229825, 0.04586669, 0.03766895, 0.0392291, 0.02492542, 0.05076217, 0.03487602, 0.04934235, 0.04141512, 0.04690728, 0.02627464, 0.05546287, 0.03753369, 0.05264451, 0.04488537, 0.05311882, 0.02904844, 0.05711239, 0.04040364, 0.05516478, 0.04761355, 0.05628974, 0.03329794, 0.05749943, 0.04498447, 0.05987711, 0.05378865, 0.05771359, 0.03684864, 0.05770885, 0.04506939, 0.05853281, 0.05398805, 0.05794831, 0.03613356, 0.05218967, 0.04522961, 0.06327581, 0.05532499, 0.05619101, 0.03425736, 0.05199222, 0.04302099, 0.06201886, 0.05529613, 0.05409485, 0.03277612, 0.05056765, 0.04087883, 0.0596486, 0.05463441, 0.05647606, 0.03471128, 0.05556032, 0.04269844, 0.05583685, 0.05170548, 0.05635782, 0.03574046, 0.05650786, 0.0414449, 0.05499179, 0.04859961, 0.05457846, 0.03414419, 0.05413397, 0.03921122, 0.05368657, 0.04799859, 0.05380168, 0.03142698, 0.04981817, 0.03525312, 0.0504022, 0.04615784, 0.05170057, 0.02983697, 0.04841133, 0.03371086, 0.0502758, 0.04713044, 0.05215431, 0.03078595, 0.04960508, 0.03550661, 0.05163769, 0.04721537, 0.05164955, 0.03249121, 0.05126216, 0.03815073, 0.05255188, 0.04729071, 0.0516915, 0.0341777, 0.05125843, 0.03922475, 0.05471848, 0.04798419, 0.05127338, 0.03373358, 0.0519332, 0.03958169, 0.05253566, 0.04456039, 0.0491781, 0.03205301, 0.05251541, 0.0415252, 0.05368373, 0.04208746, 0.04663147, 0.0306767, 0.05491251, 0.04293211, 0.05505322, 0.04338062, 0.0464052, 0.03110105, 0.05431105, 0.04677573, 0.05692321, 0.0440941, 0.04603169, 0.03484623, 0.0542291, 0.04652802, 0.05775497, 0.04324677, 0.04598214, 0.03464556, 0.05526818, 0.04647956, 0.05968413, 0.03779912, 0.0479472, 0.03465908, 0.05160335, 0.04274079, 0.05817954, 0.03980342, 0.05152598, 0.03366448, 0.05019226, 0.04051201, 0.05737703, 0.04233367, 0.0493288, 0.03390012, 0.04681395, 0.04477645, 0.06176597, 0.04096044, 0.04876928, 0.03571665, 0.04763421, 0.05029409, 0.06803101, 0.04383861, 0.05160331, 0.0386302, 0.05975178, 0.04960584, 0.0678163, 0.04227732, 0.05365132, 0.03455918, 0.05101283, 0.05023693, 0.07408345, 0.04318729, 0.05325462, 0.03608385, 0.05029486, 0.04950986, 0.07582442, 0.04829825, 0.05828344, 0.03971442, 0.05432899, 0.0516821, 0.08030984, 0.05037016, 0.06088254, 0.03788113, 0.05037833, 0.05072704, 0.07712749, 0.04785871, 0.06017654, 0.03848357, 0.05279773, 0.05148738, 0.080834, 0.04878196, 0.0604553, 0.03807641, 0.05115103, 0.0486632, 0.08146083, 0.05139182, 0.06320301, 0.04376699, 0.05660358, 0.05147937, 0.07963908, 0.05063747, 0.05819939, 0.04073619, 0.05899, 0.05750801, 0.08444329, 0.04567108, 0.06373989, 0.04163375, 0.0621126, 0.04393251, 0.07866387, 0.04579754, 0.05382844, 0.04100047, 0.05937268, 0.063117, 0.08562613, 0.06985634, 0.0760855, 0.04005769, 0.05836951, 0.06838644, 0.09440792, 0.07745712, 0.08135602, 0.04187282, 0.06298516, 0.08314471, 0.09265977, 0.07759124, 0.08272641, 0.04854903, 0.06642859, 0.07012735, 0.08982602, 0.08193075, 0.09203195, 0.05780235, 0.08067915, 0.07779646, 0.11381533, 0.09738097, 0.10292449, 0.06931365, 0.08864159, 0.08065513, 0.11522191, 0.08886538, 0.09095068, 0.04741982, 0.0757836, 0.07100784, 0.09435999, 0.07482938, 0.08907431, 0.04730326, 0.07593724, 0.06420267, 0.08405512, 0.06628112, 0.07493977, 0.04576601, 0.07042849, 0.06448375, 0.08297227, 0.06435281, 0.07517541, 0.04632699, 0.07118028, 0.06365253, 0.11213046, 0.08533487, 0.08973163, 0.09381367, 0.08741177, 0.07300264, 0.11024287, 0.08552811, 0.09484235, 0.07737535, 0.08006047, 0.06407186, 0.14056897, 0.11519454, 0.16193715, 0.10381553, 0.10811918, 0.10323021, 0.15958259, 0.13482536, 0.182368, 0.10866967, 0.12152842, 0.08684108, 0.17344423, 0.1082991, 0.1202609, 0.07642417, 0.0838716, 0.05458914, 0.10101582, 0.07288204, 0.08556273, 0.06430951, 0.07821349, 0.05213601, 0.08261672, 0.05076857, 0.07220927, 0.04325446, 0.0758778, 0.05527054, 0.08542148, 0.05179165, 0.08203179, 0.04843801, 0.08827555, 0.05660003, 0.08027223, 0.05254873, 0.08423379, 0.04538114, 0.08486633, 0.06062026, 0.10542081, 0.07332436, 0.08674257, 0.04416074, 0.08621575, 0.06322002, 0.09783933, 0.06075908, 0.08162504, 0.03932894, 0.07630932, 0.05195483, 0.07706515, 0.04720397, 0.063458, 0.03243728, 0.07588224, 0.05836713, 0.08259738, 0.05015683, 0.06863649, 0.03427692, 0.07029136, 0.05908484, 0.07995702, 0.04656681, 0.06203369, 0.03250994, 0.07220739, 0.05829921, 0.08082229, 0.04415836, 0.06479178, 0.03851457, 0.07764249, 0.05397816, 0.0774949, 0.04871841, 0.06507721, 0.04787964, 0.08205715, 0.06229905, 0.09498236, 0.0619993, 0.07587508, 0.06611243, 0.09958949, 0.07976007, 0.09860962, 0.0602552, 0.07086349, 0.05233139, 0.08791053, 0.07672421, 0.09010448, 0.05512188, 0.06186007, 0.03801933, 0.06980074, 0.05847893, 0.08801789, 0.05456824, 0.06373015, 0.03599616, 0.08251449, 0.07986702, 0.09549958, 0.05923504, 0.06789066, 0.03996231, 0.08307207, 0.06663185, 0.08383019, 0.05613419, 0.06648292, 0.04319897, 0.09229648, 0.0730845, 0.09741052, 0.05579015, 0.06654841, 0.04083974, 0.0900735, 0.07568472, 0.09483071, 0.06247473, 0.06865454, 0.04243293, 0.09858364, 0.08129603, 0.09531122, 0.06174246, 0.07197797, 0.04154547, 0.0912577, 0.0737144, 0.087047, 0.06074477, 0.0678437, 0.04129817, 0.08683452, 0.06997284, 0.08001223, 0.06471647, 0.06538918, 0.04032718, 0.07717051, 0.06944295, 0.07687911, 0.05507958, 0.05456462, 0.03813283, 0.06636669, 0.06348474, 0.08269731, 0.05600827, 0.05093135, 0.03362004, 0.05615344, 0.06103932, 0.08070762, 0.04977844, 0.05035624, 0.03015498, 0.05551324, 0.05354416, 0.07596984, 0.0437541, 0.0482296, 0.02840835, 0.05247882, 0.05181484, 0.07153509, 0.04418972, 0.0457461, 0.02780518, 0.05535188, 0.05680475, 0.07039257, 0.04187328, 0.04430142, 0.0282476, 0.0542446, 0.05377547, 0.07252876, 0.04397396, 0.04240599, 0.02817747, 0.05406447, 0.05193353, 0.06717475, 0.03998986, 0.04107466, 0.02757797, 0.05256526, 0.05304682, 0.06713787, 0.03942962, 0.04109006, 0.02593516, 0.05015418, 0.05682226, 0.07200683, 0.04583728, 0.04529164, 0.02819492, 0.0541616, 0.06331126, 0.07446568, 0.0440767, 0.04559565, 0.02843671, 0.05665887, 0.06206697, 0.06929509, 0.03967936, 0.04593065, 0.02952121, 0.05551158, 0.05802512, 0.06233047, 0.03636784, 0.04616429, 0.02933213, 0.05343487, 0.05711162, 0.06145224, 0.03750017, 0.04830139, 0.02946203, 0.05152791, 0.05985464, 0.05795965, 0.03596959, 0.04662243, 0.02709804, 0.05036403, 0.06004618, 0.05801485, 0.03569569, 0.04406922, 0.02798304, 0.05194349, 0.06891774, 0.05940107, 0.03456366, 0.04381964, 0.02655413, 0.04943032, 0.05909357, 0.05762671, 0.03265906, 0.04959407, 0.02651686, 0.0522709, 0.06024705, 0.05859341, 0.03556303, 0.04871514, 0.02979209, 0.05688018, 0.06494427, 0.07549715, 0.04553212, 0.05797655, 0.03291268, 0.05938501, 0.06532341, 0.08410169, 0.05274701, 0.0645145, 0.03472313, 0.06236326, 0.06735282, 0.09072652, 0.05664646, 0.06713822, 0.03641829, 0.06415258, 0.07561868, 0.10091068, 0.06725853, 0.07260861, 0.03802006, 0.06955178, 0.08162502, 0.09743238, 0.06851792, 0.05900929, 0.03305528, 0.06863472, 0.07501335, 0.09277722, 0.05375451, 0.05498948, 0.03172442, 0.06483909, 0.07713482, 0.09331472, 0.05952752, 0.05931128, 0.03745691, 0.06754479, 0.0769417, 0.08741237, 0.05500784, 0.06198823, 0.03711665, 0.07286634, 0.07568054, 0.10578425, 0.07367253, 0.080516, 0.04501522, 0.07568213, 0.07435796, 0.13264218, 0.08541858, 0.10123739, 0.04522131, 0.07439447, 0.07380346, 0.12300505, 0.07140262, 0.07905431, 0.04492375, 0.07561515, 0.08017624, 0.12303372, 0.06638708, 0.07963815, 0.04219843, 0.08105938, 0.07495743, 0.12847894, 0.06682441, 0.08820792, 0.04265525, 0.07865225, 0.07920671, 0.12792023, 0.07364839, 0.10048823, 0.05422822, 0.08230914, 0.0844676, 0.13719256, 0.09407284, 0.08376873, 0.04678596, 0.0776094, 0.08658941, 0.13559285, 0.09763779, 0.08865461, 0.0591799, 0.08151221, 0.08581858, 0.12140963, 0.07692499, 0.061049, 0.05308722, 0.06861882, 0.06862003, 0.10546528, 0.06885372, 0.06072304, 0.05260629, 0.06756459, 0.06699951, 0.1048328, 0.05893987, 0.06179927, 0.06062964, 0.07585432, 0.07489453, 0.11309342, 0.05206493, 0.06417558, 0.05324828, 0.07324753, 0.07587428, 0.10470749, 0.05626008, 0.07316595, 0.06503117, 0.09364429, 0.0789055, 0.10880145, 0.08331381, 0.07946075, 0.07703691, 0.09542719, 0.08037551, 0.09443721, 0.04962937, 0.054764, 0.02555427, 0.04001134, 0.03538039, 0.05186021, 0.03637514, 0.04705704, 0.02435147, 0.03914105, 0.03573386, 0.05635295, 0.03880817, 0.04993798, 0.02520453, 0.03918278, 0.03750814, 0.05833338, 0.04106175, 0.05469774, 0.0270621, 0.04233813, 0.03890585, 0.06252294, 0.04158599, 0.05606323, 0.02719736, 0.04163658, 0.03852557, 0.06337886, 0.03871557, 0.05139815, 0.02491658, 0.0428351, 0.03743162, 0.06208685, 0.03878139, 0.04804878, 0.02785438, 0.04439996, 0.04149962, 0.06307599, 0.04003856, 0.04852606, 0.02904101, 0.04904173, 0.04333946, 0.06382223, 0.04114648, 0.04927617, 0.0295628, 0.05037963, 0.04550036, 0.06485498, 0.04288752, 0.05158803, 0.02957269, 0.04760197, 0.04322594, 0.06559996, 0.04003143, 0.04751855, 0.02677023, 0.04406434, 0.04048555, 0.06839404, 0.04347772, 0.05137344, 0.0268867, 0.04929598, 0.04208174, 0.0664831, 0.04387962, 0.05382546, 0.02835044, 0.04953224, 0.0391624, 0.06413718, 0.04430254, 0.05437455, 0.03091919, 0.05294831, 0.04131185, 0.0632775, 0.04883447, 0.06223767, 0.0353637, 0.05878613, 0.04185687, 0.06984275, 0.05104443, 0.07342541, 0.04176899, 0.06181799, 0.04607763, 0.06737906, 0.04785106, 0.06914036, 0.042187, 0.06751861, 0.04354164, 0.06458496, 0.0442328, 0.05677428, 0.03256264, 0.05782232, 0.03939262, 0.06336297, 0.04501832, 0.05335607, 0.0323647, 0.05745638, 0.03889973, 0.06431554, 0.04790433, 0.05619133, 0.03220842, 0.05395204, 0.04221151, 0.06674626, 0.0458295, 0.05399143, 0.03234569, 0.05206703, 0.04273013, 0.06357899, 0.04378837, 0.05593279, 0.03447421, 0.05437351, 0.04474645, 0.06575524, 0.04673603, 0.05848143, 0.03606507, 0.05606241, 0.04219837, 0.06503559, 0.04726788, 0.05956531, 0.03460509, 0.05409319, 0.03672037, 0.0631092, 0.04655394, 0.05875818, 0.03169255, 0.05749617, 0.04021581, 0.06655376, 0.04958957, 0.05687531, 0.03401941, 0.05565309, 0.04173133, 0.06750907, 0.05105015, 0.0609956, 0.03417829, 0.05845902, 0.04500597, 0.06818134, 0.05363057, 0.0621845, 0.03828185, 0.05865665, 0.04684594, 0.07167427, 0.05756957, 0.06224947, 0.03839634, 0.05748256, 0.04631627, 0.07089891, 0.056627, 0.06171475, 0.03765288, 0.05499117, 0.04677334, 0.0774036, 0.05773657, 0.05868047, 0.03774716, 0.05493096, 0.04786864, 0.0757629, 0.05812447, 0.05872382, 0.03526681, 0.05676144, 0.05526626, 0.08050933, 0.0544944, 0.05633992, 0.03234605, 0.05499709, 0.0516834, 0.07633671, 0.05301458, 0.05678846, 0.03309904, 0.05238092, 0.04906337, 0.07197402, 0.05202308, 0.05562474, 0.03511863, 0.04989175, 0.04608366, 0.06856365, 0.05114775, 0.05516215, 0.03443896, 0.05350761, 0.04545251, 0.07431027, 0.0508868, 0.05181859, 0.03204608, 0.05628108, 0.04496599, 0.07408044, 0.04901922, 0.05081938, 0.03075859, 0.05578955, 0.0463971, 0.07213679, 0.05403113, 0.05133895, 0.03118043, 0.05891789, 0.05358997, 0.08001597, 0.05772344, 0.06225742, 0.03552707, 0.06861759, 0.05682774, 0.08175571, 0.06154004, 0.06238998, 0.03885942, 0.06172403, 0.05299615, 0.07738671, 0.05745766, 0.06149729, 0.03846856, 0.05263966, 0.04836233, 0.07819156, 0.05300824, 0.06079488, 0.03944196, 0.0576019, 0.04914689, 0.08563063, 0.05805405, 0.06455056, 0.04129411, 0.06193973, 0.05156316, 0.08769692, 0.05687796, 0.06351258, 0.03998445, 0.06573264, 0.05243823, 0.08645731, 0.05665136, 0.06443278, 0.03896704, 0.06619558, 0.0525334, 0.08390497, 0.05412288, 0.06431893, 0.03989936, 0.06337889, 0.05211447, 0.08604088, 0.05678497, 0.06324537, 0.04141134, 0.06100517, 0.05146747, 0.09071325, 0.06035757, 0.06525102, 0.04031589, 0.06369374, 0.05334622, 0.09393877, 0.06268933, 0.0709558, 0.04230436, 0.062723, 0.05561244, 0.09280406, 0.06143438, 0.07414276, 0.03887799, 0.06612188, 0.05366994, 0.09147897, 0.065265, 0.07251599, 0.03903944, 0.07299641, 0.05703597, 0.09856573, 0.06445865, 0.07871845, 0.0406063, 0.07843649, 0.05765488, 0.09108832, 0.06326349, 0.07683936, 0.0423605, 0.07956573, 0.0611921, 0.09519306, 0.06315674, 0.08310521, 0.04159077, 0.0766916, 0.05922385, 0.09028468, 0.05811056, 0.07314894, 0.04296521, 0.07487548, 0.06223043, 0.09854411, 0.0591343, 0.06899084, 0.03902432, 0.07475813, 0.05807212, 0.09758523, 0.05996722, 0.07257377, 0.0383876, 0.07190343, 0.05609232, 0.09910401, 0.06352062, 0.0737917, 0.0389963, 0.08128741, 0.06442657, 0.10111176, 0.06578583, 0.07691164, 0.04611319, 0.08864051, 0.05689856, 0.10082281, 0.06233963, 0.07926758, 0.04505238, 0.08163934, 0.06530857, 0.11426855, 0.0702787, 0.08999979, 0.05608264, 0.08589615, 0.07511631, 0.11520356, 0.07411925, 0.10818569, 0.05491449, 0.09369443, 0.07890001, 0.13089238, 0.08663826, 0.10082275, 0.05622911, 0.10014997, 0.08462249, 0.12675011, 0.09440838, 0.10112187, 0.05977885, 0.10567354, 0.09847607, 0.1327955, 0.10058154, 0.10502706, 0.07253254, 0.1119727, 0.10365546, 0.13911448, 0.09499243, 0.1153596, 0.08768988, 0.12332338, 0.12646432, 0.15061039, 0.10860661, 0.13759291, 0.09323711, 0.12757336, 0.1241212, 0.1493005, 0.1111344, 0.12790859, 0.09026126, 0.12196057, 0.14219804, 0.15528919, 0.10786849, 0.11253703, 0.08413512, 0.10854497, 0.11195672, 0.14624995, 0.11054373, 0.10319008, 0.08697982, 0.10742138, 0.12297392, 0.14756033, 0.11195528, 0.10117088, 0.08235551, 0.10341925, 0.12701222, 0.15535146, 0.13228941, 0.11705231, 0.08830528, 0.10514646, 0.11544815, 0.15179686, 0.11914246, 0.12267036, 0.08289703, 0.10731651, 0.12063869, 0.15849482, 0.11774869, 0.125166, 0.08243086, 0.10650286, 0.12013742, 0.18583238, 0.11755457, 0.1135243, 0.06481504, 0.09772837, 0.10131543, 0.14716482, 0.10973774, 0.10818221, 0.06551611, 0.09722822, 0.10338207, 0.15073492, 0.1081804, 0.0997064, 0.0644494, 0.09296317, 0.1055584, 0.14822926, 0.10644577, 0.08691369, 0.06424975, 0.09351344, 0.10468862, 0.14655167, 0.10649669, 0.07958186, 0.06132809, 0.09255653, 0.10365429, 0.15003908, 0.09824066, 0.07821865, 0.06061806, 0.09116, 0.09859243, 0.13795632, 0.07978824, 0.06535565, 0.04999432, 0.07975667, 0.09330007, 0.14073102, 0.07651691, 0.0621622, 0.04980275, 0.07656673, 0.09669906, 0.13270324, 0.07616666, 0.06153454, 0.04779359, 0.07684202, 0.09520083, 0.13400002, 0.08030022, 0.06867, 0.05030775, 0.07652286, 0.09407998, 0.1205229, 0.07777412, 0.0659238, 0.05067116, 0.07937371, 0.0844947, 0.11641271, 0.07789829, 0.07034536, 0.05009959, 0.0780035, 0.0887664, 0.11742801, 0.07583135, 0.06651039, 0.04850945, 0.07542168, 0.08687407, 0.11005633, 0.071845, 0.05760366, 0.03995372, 0.06241444, 0.07562884, 0.10237401, 0.06671125, 0.05639599, 0.0379831, 0.06275669, 0.08107727, 0.11714396, 0.07377215, 0.06850684, 0.04059194, 0.06512284, 0.07815843, 0.10971308, 0.07418931, 0.06574813, 0.04116143, 0.06766837, 0.0757633, 0.11824483, 0.07382198, 0.06599878, 0.03954082, 0.05596617, 0.06666762, 0.10208374, 0.06140205, 0.05634987, 0.03495503, 0.05173893, 0.06492555, 0.09390716, 0.06191698, 0.05933921, 0.03413527, 0.05827371, 0.07558456, 0.10295624, 0.06425118, 0.05526898, 0.03699709, 0.06448914, 0.07720324, 0.09995872, 0.06746583, 0.05522473, 0.03825315, 0.06607055, 0.0805201, 0.09774265, 0.06819806, 0.04743487, 0.03985772, 0.06693513, 0.07705186, 0.09975861, 0.06776654, 0.04660129, 0.04076332, 0.07260372, 0.0816796, 0.10375594, 0.07402094, 0.04802863, 0.04259742, 0.08249697, 0.09138578, 0.10881869, 0.07575862, 0.04743734, 0.04187119, 0.07660706, 0.09244135, 0.10836242, 0.07687968, 0.04963327, 0.04252633, 0.07641222, 0.0953204, 0.10853557, 0.08125226, 0.05567862, 0.04822352, 0.0867643, 0.10637661, 0.12135125, 0.08479387, 0.05659913, 0.05239918, 0.08674332, 0.10647442, 0.11963194, 0.09370635, 0.05660142, 0.05377372, 0.08907107, 0.0985484, 0.12855189, 0.10492197, 0.06054567, 0.06069539, 0.09651405, 0.1269496, 0.1496757, 0.12163462, 0.06711775, 0.06675477, 0.09923587, 0.13195585, 0.17891277, 0.12624379, 0.06694365, 0.06842823, 0.09158605, 0.13931875, 0.17279702, 0.11638431, 0.06182464, 0.06134088, 0.08503591, 0.13263285, 0.16003817, 0.10687626, 0.06353974, 0.07493299, 0.10440404, 0.1355513, 0.13767707, 0.09515513, 0.06463455, 0.06634833, 0.09555593, 0.13864903, 0.14718182, 0.10261329, 0.06821642, 0.06343095, 0.0827476, 0.11570908, 0.14397213, 0.09290214, 0.06380948, 0.05892265, 0.07530079, 0.0938616, 0.13420385, 0.08732363, 0.06111739, 0.05324429, 0.06727591, 0.08747365, 0.13190404, 0.08439443, 0.05311945, 0.04661283, 0.0650955, 0.08478196, 0.13426483, 0.08888858, 0.057113, 0.04917935, 0.0642759, 0.08914541, 0.14169694, 0.08681735, 0.0565212, 0.04808283, 0.07181475, 0.07877333, 0.15381676, 0.08233357, 0.0542145, 0.04833644, 0.07777685, 0.07028005, 0.1273085, 0.07237452, 0.05210683, 0.04475045, 0.07324214, 0.0679767, 0.12685019, 0.07838192, 0.05635658, 0.05321493, 0.07666335, 0.06669546, 0.11966696, 0.0798007, 0.05488998, 0.04309925, 0.06666087, 0.05732276, 0.11414474, 0.07640983, 0.05439989, 0.04396455, 0.06387097, 0.0549266, 0.10437799, 0.0768858, 0.05441718, 0.04238018, 0.06668211, 0.05533081, 0.11365993, 0.07213716, 0.05356797, 0.04053548, 0.0636231, 0.05602562, 0.11052613, 0.07341248, 0.05385424, 0.04207785, 0.0634849, 0.05842239, 0.11048231, 0.07449163, 0.05524312, 0.04563802, 0.06484444, 0.06148952, 0.10918452, 0.0785242, 0.05571166, 0.04547751, 0.06686398, 0.06884174, 0.10504998, 0.07713957, 0.05014309, 0.04650983, 0.06367896, 0.06568725, 0.10444945, 0.07369624, 0.04926078, 0.04759246, 0.06624259, 0.05820823, 0.09156029, 0.0721937, 0.04834011, 0.04168054, 0.0648935, 0.0554579, 0.09420898, 0.07396625, 0.05334535, 0.0461633, 0.07148458, 0.05803758, 0.10010218, 0.0787269, 0.06005386, 0.04917282, 0.07554632, 0.06403017, 0.10341229, 0.08094901, 0.065696, 0.05300448, 0.07524758, 0.06659584, 0.10667312, 0.08304752, 0.0713056, 0.05605077, 0.07600993, 0.07684209, 0.10531383, 0.08273501, 0.07196835, 0.05434763, 0.07615981, 0.07817692, 0.09954069, 0.08200514, 0.07114689, 0.0591732, 0.08063491, 0.08588329, 0.09449625, 0.0739368, 0.06863666, 0.05696057, 0.08116161, 0.07246434, 0.08873381, 0.06686471, 0.06084729, 0.05557324, 0.08719771, 0.0703843, 0.09233266, 0.06916693, 0.06566097, 0.06148887, 0.09150341, 0.08533936, 0.11270577, 0.07905389, 0.07353105, 0.06896825, 0.09648304, 0.07752755, 0.10741338, 0.08103928, 0.06832965, 0.07392677, 0.0999548, 0.07737657, 0.10394178, 0.08139139, 0.06881564, 0.07833255, 0.10265882, 0.07559455, 0.10243607, 0.07793733, 0.06430513, 0.07616571, 0.10006126, 0.07369459, 0.10020497, 0.07504902, 0.06572376, 0.07884411, 0.10190964, 0.07473575, 0.09881385, 0.07481594, 0.068188, 0.08066791, 0.10215661, 0.07505664, 0.09621145, 0.07565599, 0.06863929, 0.08175038, 0.10575067, 0.08504733, 0.09255193, 0.07781285, 0.06206786, 0.07066897, 0.10007957, 0.08599985, 0.09186513, 0.09515476, 0.06254002, 0.07663904, 0.10126633, 0.08418574, 0.09210131, 0.09830814, 0.06400876, 0.0801276, 0.10769635, 0.0865822, 0.1026279, 0.10139707, 0.07023111, 0.08440045, 0.1139641, 0.09348992, 0.11779478, 0.10375404, 0.07788161, 0.08482549, 0.11933836, 0.0945833, 0.12080514, 0.09716842, 0.08311449, 0.07932647, 0.10224359, 0.08450142, 0.12009647, 0.09847179, 0.08582666, 0.08050489, 0.10372743, 0.09022542, 0.11719286, 0.10237366, 0.08470113, 0.0867531, 0.10454386, 0.09960673, 0.11741245, 0.1079072, 0.09101732, 0.08621091, 0.10461687, 0.09986642, 0.11262263, 0.10055684, 0.08282667, 0.07689819, 0.09012248, 0.08672172, 0.11001547, 0.09710195, 0.08262078, 0.07916802, 0.09163208, 0.08565845, 0.11770485, 0.09415267, 0.0796652, 0.0783461, 0.08704271, 0.09209085, 0.11973823, 0.1003248, 0.08525257, 0.08143318, 0.09359702, 0.09812666, 0.12501563, 0.10196858, 0.08051164, 0.08176176, 0.08667747, 0.09512997, 0.12007318, 0.09730278, 0.07852158, 0.07885281, 0.08794519, 0.09622742, 0.11703087, 0.09855717, 0.07873129, 0.079639, 0.08318998, 0.09073875, 0.10598926, 0.09361266, 0.07454826, 0.07317332, 0.08771427, 0.09062248, 0.11975475, 0.09275222, 0.07777961, 0.07206018, 0.07643346, 0.08352104, 0.11266821, 0.09210774, 0.08714604, 0.07093587, 0.07545479, 0.08016538, 0.12020189, 0.10019032, 0.08727948, 0.07753114, 0.08246592, 0.08519544, 0.12176743, 0.09692361, 0.09862417, 0.07748026, 0.07972357, 0.07917138, 0.11866748, 0.09652729, 0.08751905, 0.07374081, 0.07866096, 0.08511089, 0.12873323, 0.10599686, 0.09442366, 0.07148247, 0.0843288, 0.09727875, 0.13821785, 0.10387816, 0.09574729, 0.06979422, 0.08678167, 0.0954188, 0.13596362, 0.09931956, 0.09251545, 0.0690837, 0.08259115, 0.09357476, 0.13301611, 0.09137757, 0.08552798, 0.06912327, 0.07677742, 0.07888237, 0.12211186, 0.08071987, 0.07454396, 0.06845301, 0.07039675, 0.07595892, 0.11701828, 0.08338831, 0.0759654, 0.07038028, 0.06738254, 0.08155211, 0.12047188, 0.08768263, 0.08601029, 0.07220262, 0.0678051, 0.08053063, 0.13151816, 0.08880539, 0.09166543, 0.06496817, 0.06416532, 0.08050394, 0.13174272, 0.08141453, 0.08161843, 0.0562918, 0.05633528, 0.07536535, 0.12990244, 0.08581367, 0.08591614, 0.05394018, 0.05759715, 0.07964853, 0.12429564, 0.09277388, 0.08432659, 0.05921856, 0.06070095, 0.07453874, 0.1243333, 0.08319898, 0.08481698, 0.05293335, 0.06259543, 0.06889488, 0.12035055, 0.08136929, 0.08689356, 0.04935052, 0.06127678, 0.06741337, 0.11446249, 0.07931876, 0.07426146, 0.04914732, 0.05877917, 0.06633936, 0.11002819, 0.07340459, 0.06313346, 0.04707675, 0.05432571, 0.06542239, 0.10350281, 0.08249237, 0.07176594, 0.04404617, 0.05776776, 0.07030338, 0.10238089, 0.07842752, 0.07406065, 0.04235959, 0.05940757, 0.07110725, 0.09227818, 0.07293215, 0.06690854, 0.04614623, 0.05629418, 0.06449114, 0.09244197, 0.07374998, 0.05879641, 0.04873691, 0.05015562, 0.06222163, 0.08812036, 0.07186729, 0.05364896, 0.05142702, 0.05085669, 0.06698821, 0.10253485, 0.07627699, 0.05687748, 0.05478111, 0.05633191, 0.06709661, 0.10300795, 0.07132036, 0.05659276, 0.06165627, 0.06413624, 0.08350959, 0.11896601, 0.06796148, 0.07434357, 0.06357829, 0.0719437, 0.08469909, 0.13777989, 0.07838392, 0.08173283, 0.06648923, 0.07862911, 0.08059373, 0.14322554, 0.07145987, 0.08748005, 0.05932645, 0.07853734, 0.08147807, 0.15139978, 0.07665774, 0.08826584, 0.05420285, 0.08942629, 0.08771333, 0.16353759, 0.08374192, 0.08604486, 0.05369607, 0.08729172, 0.11513595, 0.19482026, 0.09333038, 0.09953379, 0.0621647, 0.08249324, 0.12605208, 0.18220419, 0.10442389, 0.09585712, 0.06167354, 0.08068842, 0.11547064, 0.16297843, 0.10673139, 0.10419155, 0.06744286, 0.06656584, 0.12449999, 0.16940895, 0.11754157, 0.10760326, 0.09274703, 0.08123116, 0.11814141, 0.17471935, 0.11850659, 0.12738582, 0.10548954, 0.08333427, 0.10897801, 0.14950109, 0.10257027, 0.12217729, 0.11197056, 0.09989453, 0.11108462, 0.13367452, 0.09019691, 0.13194536, 0.10944092, 0.09190926, 0.12781394, 0.15435815, 0.11595564, 0.12642191, 0.12161149, 0.07891895, 0.14441372, 0.1308226, 0.10581103, 0.11526149, 0.10749257, 0.07386339, 0.14896147, 0.13561329, 0.10209103, 0.08891562, 0.1099458, 0.06817216, 0.13300551, 0.1315053, 0.10062987, 0.08573759, 0.09283277, 0.05897725, 0.10611814, 0.12692712, 0.09764222, 0.06637095, 0.07462069, 0.05233916, 0.09940027, 0.1292736, 0.10098585, 0.06660724, 0.06542335, 0.04579305, 0.08336776, 0.11613245, 0.0864558, 0.05600183, 0.06252017, 0.04305071, 0.08295162, 0.08772074, 0.05811657, 0.04390688, 0.05632946, 0.04395387, 0.09018134, 0.08864743, 0.06642354, 0.04979684, 0.05903505, 0.05715981, 0.09528421, 0.10213827, 0.08854008, 0.04464947, 0.0667851, 0.05249503, 0.09941069, 0.13826388, 0.0935049, 0.05295108, 0.08191246, 0.05905471, 0.1054981, 0.15426628, 0.10880297, 0.05651965, 0.09096383, 0.07676739, 0.10131422, 0.1378655, 0.126773, 0.06706557, 0.10445625, 0.06793017, 0.10373825, 0.15250126, 0.11773621, 0.0797222, 0.12096975, 0.08177991, 0.11781369, 0.15429124, 0.11516006, 0.08771124, 0.10720388, 0.09527227, 0.12214662, 0.16054684, 0.12772824, 0.09944473, 0.12455561, 0.09820653, 0.12477061, 0.13053711, 0.13866346, 0.10348378, 0.14494206, 0.14364992, 0.14364667, 0.180373, 0.18039584, 0.13209668, 0.16555603, 0.1544007, 0.1371856, 0.1338792, 0.13642487, 0.09703402, 0.09525464, 0.10036443, 0.08264151, 0.13128969, 0.13229287, 0.09743769, 0.09558294, 0.09123185, 0.0780201, 0.12591054, 0.1230796, 0.07714663, 0.08302677, 0.08403287, 0.08017614, 0.11877313, 0.11931153, 0.08836982, 0.09722227, 0.08014359, 0.088641, 0.11131102, 0.1127019, 0.09484087, 0.10207319, 0.08586258, 0.09888486, 0.1078992, 0.11434496, 0.09038068, 0.10539133, 0.09321109, 0.09812965, 0.1098171, 0.12017389, 0.09375892, 0.1028093, 0.08795162, 0.10608882, 0.10949425, 0.1541766, 0.08942532, 0.09737035, 0.0918854, 0.10655478, 0.12061, 0.13160892, 0.09419618, 0.0971782, 0.07921518, 0.09467762, 0.10663794, 0.1296569, 0.08031207, 0.0893297, 0.0688135, 0.08647742, 0.09268582, 0.12281088, 0.07848912, 0.0853539, 0.06273875, 0.08547756, 0.08867808, 0.12413856, 0.07538751, 0.0862008, 0.06120213, 0.08735673, 0.09846419, 0.13553143, 0.09483753, 0.08872055, 0.06827708, 0.08815154, 0.09629775, 0.13274394, 0.08074651, 0.07923554, 0.07258768, 0.08538982, 0.09267157, 0.1326567, 0.07715064, 0.07928525, 0.0621997, 0.08320027, 0.09383512, 0.12334288, 0.07484922, 0.08681282, 0.06845623, 0.08620228, 0.0977667, 0.11543432, 0.07657094, 0.08094618, 0.06955303, 0.0788032, 0.09451667, 0.11436012, 0.06514834, 0.07327966, 0.06571723, 0.08382066, 0.10515752, 0.11948028, 0.07106745, 0.07009252, 0.06720559, 0.08732212, 0.1069648, 0.12504558, 0.06883581, 0.06897552, 0.06618769, 0.08509738, 0.10316455, 0.1181407, 0.07863696, 0.07658281, 0.06818578, 0.07822514, 0.11335612, 0.11842938, 0.06988523, 0.07494851, 0.06020309, 0.08426921, 0.11336811, 0.10998822, 0.06654218, 0.07003986, 0.05879147, 0.08602931, 0.10881603, 0.10778506, 0.06773446, 0.0717855, 0.05830288, 0.08342569, 0.10522594, 0.10969064, 0.0714215, 0.07216344, 0.06311829, 0.08516395, 0.10725439, 0.10833464, 0.07242985, 0.06956717, 0.06273313, 0.08490307, 0.10886224, 0.11330926, 0.07270716, 0.07077292, 0.06669794, 0.08393442, 0.1058014, 0.11421774, 0.06133965, 0.07034727, 0.06015247, 0.07944411, 0.09788547, 0.10570694, 0.05918154, 0.06843468, 0.05931986, 0.08065998, 0.10353651, 0.10561924, 0.06292229, 0.0722504],
"middle": [0.07206933, 0.03071028, 0.08335954, 0.02031778, 0.13966519, 0.03390804, 0.07880001, 0.03059512, 0.07910695, 0.02080267, 0.13604972, 0.03697602, 0.09301148, 0.02942031, 0.07788537, 0.02157908, 0.13808309, 0.03870689, 0.11977542, 0.03016198, 0.07885917, 0.02132672, 0.1316268, 0.0394694, 0.116261, 0.02839132, 0.07947282, 0.0218323, 0.12431056, 0.03563716, 0.11504328, 0.02861356, 0.08412326, 0.0244773, 0.1176924, 0.03240975, 0.11225099, 0.02719791, 0.07837967, 0.0229625, 0.11529218, 0.02931963, 0.11806149, 0.02784427, 0.07700812, 0.02367645, 0.11297099, 0.03134944, 0.13560124, 0.02781779, 0.07482902, 0.02328659, 0.11440354, 0.03665882, 0.13880305, 0.02926464, 0.07900798, 0.02424812, 0.1252403, 0.04086226, 0.13835882, 0.03072944, 0.08294992, 0.02480269, 0.1255645, 0.04358525, 0.12269193, 0.03137515, 0.08461674, 0.02477828, 0.12202033, 0.04223787, 0.11588633, 0.03150743, 0.07741679, 0.02340303, 0.11430091, 0.03872544, 0.1051981, 0.02933703, 0.0780925, 0.02195951, 0.11350663, 0.03852694, 0.09652533, 0.02781447, 0.07452516, 0.02093249, 0.11091094, 0.03708158, 0.09686159, 0.02595655, 0.0737358, 0.02142457, 0.11193965, 0.03537377, 0.09832755, 0.0250817, 0.08001994, 0.0222983, 0.10979897, 0.03570804, 0.10123812, 0.02597212, 0.07371867, 0.022807, 0.11000418, 0.03497403, 0.10433228, 0.02362974, 0.06302744, 0.01986476, 0.09672651, 0.03104677, 0.09425964, 0.02088629, 0.05536931, 0.01837842, 0.09525997, 0.03046642, 0.0928841, 0.02174639, 0.04927836, 0.01946105, 0.0922066, 0.02712653, 0.0890862, 0.01995465, 0.04951065, 0.01857008, 0.08553293, 0.02689941, 0.08534592, 0.01971169, 0.05704346, 0.01989858, 0.08927963, 0.02831615, 0.08079845, 0.01995101, 0.05760524, 0.01878445, 0.08434857, 0.02749551, 0.0776595, 0.01919873, 0.0577349, 0.01878677, 0.07840688, 0.02487106, 0.07533901, 0.01838823, 0.06009705, 0.01907698, 0.07593597, 0.02470057, 0.06701957, 0.02003023, 0.05799353, 0.01923008, 0.0717832, 0.02387811, 0.06329503, 0.02094216, 0.05954563, 0.02058085, 0.07066014, 0.02448081, 0.06928208, 0.02450619, 0.05574259, 0.01819769, 0.06912311, 0.0236329, 0.06305791, 0.02471987, 0.05423703, 0.01705213, 0.06763763, 0.02286086, 0.0658284, 0.02624059, 0.05355363, 0.01720671, 0.07114233, 0.02449095, 0.07102187, 0.02985663, 0.05166172, 0.01483648, 0.06888006, 0.02506632, 0.07374971, 0.02945043, 0.05249684, 0.01423625, 0.07277939, 0.02746511, 0.07628331, 0.03086854, 0.05026606, 0.01404708, 0.07585168, 0.0301561, 0.08767091, 0.0343143, 0.04909777, 0.01333856, 0.07747794, 0.03184517, 0.09693494, 0.03554625, 0.04863192, 0.01391078, 0.0739858, 0.03437227, 0.1014361, 0.0342761, 0.04702353, 0.01325665, 0.07109669, 0.03401811, 0.10345171, 0.03353557, 0.04628471, 0.01404985, 0.06658121, 0.03368114, 0.10287587, 0.03345507, 0.03813494, 0.01395836, 0.06566075, 0.03648847, 0.10941274, 0.03524387, 0.03506359, 0.01457875, 0.06726135, 0.03786524, 0.11796331, 0.03766145, 0.03585595, 0.01602073, 0.06813064, 0.03899844, 0.13480072, 0.04158633, 0.03399292, 0.01625452, 0.06865615, 0.0384072, 0.13680552, 0.04107895, 0.03637396, 0.01664409, 0.06763183, 0.03902839, 0.14725862, 0.03761479, 0.03919869, 0.01648969, 0.06899492, 0.03794357, 0.15240115, 0.03518979, 0.04235131, 0.01647408, 0.0742555, 0.03973241, 0.1592131, 0.0347396, 0.04466579, 0.01730971, 0.07966891, 0.0405091, 0.15539798, 0.03537814, 0.04556429, 0.01949954, 0.08338429, 0.04268, 0.15771754, 0.03793326, 0.04821646, 0.02074067, 0.08466555, 0.04420253, 0.17370957, 0.04263739, 0.05229056, 0.02015101, 0.08583599, 0.04517094, 0.17831594, 0.04172216, 0.05175833, 0.01945572, 0.08461093, 0.04492182, 0.1732386, 0.04134439, 0.05203171, 0.01978544, 0.09103922, 0.04535037, 0.16969684, 0.04223454, 0.04880286, 0.02017241, 0.08897366, 0.04455728, 0.16100384, 0.03993775, 0.04485054, 0.02081266, 0.08864198, 0.04427002, 0.16543598, 0.03888464, 0.04116089, 0.02096394, 0.08668149, 0.04490264, 0.18164861, 0.04150926, 0.04291965, 0.02165608, 0.09159418, 0.04795586, 0.19326936, 0.04130088, 0.04767326, 0.02256649, 0.09280299, 0.05107752, 0.19552848, 0.04263364, 0.05395431, 0.02549249, 0.0950234, 0.05529731, 0.20017304, 0.04369182, 0.05982811, 0.02870523, 0.10482218, 0.06218174, 0.20553887, 0.04480741, 0.05926165, 0.02744697, 0.10519384, 0.0664285, 0.20819244, 0.04347177, 0.05996966, 0.02577939, 0.11039835, 0.07177918, 0.21444546, 0.04296594, 0.05756277, 0.02484846, 0.11367607, 0.06946199, 0.20747814, 0.04475577, 0.05447936, 0.02394343, 0.11014263, 0.0685228, 0.2057784, 0.04924689, 0.05304738, 0.02427694, 0.10983857, 0.06658036, 0.22035414, 0.05266521, 0.05592293, 0.02452268, 0.10988525, 0.06553058, 0.21600202, 0.05124408, 0.05822362, 0.02450122, 0.11336473, 0.06989463, 0.21672739, 0.04892612, 0.06105504, 0.02471812, 0.11273558, 0.065433, 0.20459945, 0.04322853, 0.06165923, 0.02307325, 0.10707016, 0.06118457, 0.19182752, 0.04235645, 0.05998024, 0.02130599, 0.09991762, 0.05752575, 0.18027024, 0.04154819, 0.05877318, 0.02004075, 0.09457472, 0.05745244, 0.17909592, 0.04352299, 0.05772502, 0.0202394, 0.09484619, 0.06149262, 0.17388232, 0.04794413, 0.05760169, 0.02089608, 0.09586281, 0.0625414, 0.18225233, 0.05369836, 0.06095073, 0.02251613, 0.10126296, 0.06571123, 0.18328425, 0.05734334, 0.06012145, 0.02075115, 0.10108575, 0.06515211, 0.2053437, 0.06018041, 0.05979183, 0.02037463, 0.09989453, 0.06803449, 0.20613283, 0.06170147, 0.05691975, 0.01833489, 0.10001397, 0.0684353, 0.21311678, 0.06286269, 0.05286603, 0.01762549, 0.09530526, 0.06971463, 0.21094792, 0.06271463, 0.05056845, 0.01637578, 0.09895352, 0.07106803, 0.20568092, 0.06141371, 0.04831254, 0.01382144, 0.10580921, 0.06715274, 0.20425712, 0.0598657, 0.04668555, 0.01279737, 0.10445862, 0.06904519, 0.20526682, 0.06090396, 0.04914534, 0.01455586, 0.11609361, 0.07368836, 0.21925119, 0.0623098, 0.06018049, 0.01514775, 0.11764773, 0.07684527, 0.23265016, 0.06165785, 0.06612588, 0.01563958, 0.12370589, 0.07895497, 0.25954062, 0.05694561, 0.06676278, 0.01605504, 0.12277225, 0.07447204, 0.25603527, 0.05366951, 0.07437994, 0.01688874, 0.13559975, 0.07914528, 0.25836587, 0.05165226, 0.07544149, 0.01650687, 0.13373245, 0.07656312, 0.24607609, 0.05068288, 0.07989915, 0.01830147, 0.14005017, 0.08244779, 0.24816504, 0.04793036, 0.08693882, 0.0206261, 0.14757761, 0.08653827, 0.26256567, 0.04651761, 0.08419329, 0.01899, 0.14713053, 0.08253644, 0.2829449, 0.05083838, 0.08166676, 0.02051356, 0.15650837, 0.0908012, 0.27415973, 0.04923286, 0.06991512, 0.02077753, 0.16145374, 0.09911285, 0.26742685, 0.05243793, 0.06071208, 0.01830623, 0.1729778, 0.1163024, 0.27798268, 0.05344253, 0.06138409, 0.01762117, 0.17897142, 0.12318145, 0.27013445, 0.05044487, 0.05225492, 0.01466713, 0.15556568, 0.12849113, 0.25819954, 0.04241361, 0.04930653, 0.01676008, 0.16283265, 0.11086615, 0.1973443, 0.03516309, 0.0580922, 0.0222253, 0.14534183, 0.14684626, 0.2187785, 0.03318672, 0.06286024, 0.0235708, 0.15153977, 0.14032821, 0.20227186, 0.02503563, 0.05473136, 0.02014599, 0.15472102, 0.15989828, 0.23576905, 0.02629982, 0.05465522, 0.0219975, 0.14052586, 0.1385553, 0.22213106, 0.0251528, 0.05058033, 0.02083485, 0.13449018, 0.12194929, 0.21143244, 0.02366873, 0.0459811, 0.01990929, 0.12021814, 0.10920615, 0.1985655, 0.02350171, 0.0471137, 0.02276114, 0.12706321, 0.10914856, 0.20169508, 0.02558267, 0.05068894, 0.02488904, 0.1292533, 0.1092058, 0.19900008, 0.02452276, 0.04979135, 0.02506398, 0.13241033, 0.10820326, 0.20357937, 0.02615656, 0.05156595, 0.02613952, 0.13180532, 0.11295646, 0.20080222, 0.02596721, 0.05248287, 0.02538779, 0.12466621, 0.11555271, 0.19318855, 0.02531065, 0.05139159, 0.02519162, 0.11928812, 0.11597678, 0.19775777, 0.02666797, 0.05049159, 0.02594855, 0.11477184, 0.11476306, 0.20634708, 0.02607805, 0.04688776, 0.0257139, 0.11554613, 0.11381492, 0.22114673, 0.02778059, 0.0485183, 0.02631721, 0.11873432, 0.11326346, 0.23137948, 0.02651266, 0.04903357, 0.02527339, 0.11553439, 0.11208019, 0.24735332, 0.02511208, 0.05355353, 0.02686982, 0.11929265, 0.1180286, 0.25175995, 0.0250161, 0.05792812, 0.02738284, 0.12252902, 0.12111095, 0.2587076, 0.02405103, 0.05661526, 0.0269628, 0.12775075, 0.12340511, 0.2688855, 0.02375174, 0.05611517, 0.02778125, 0.13538553, 0.12631603, 0.28327376, 0.02389245, 0.0546764, 0.02821373, 0.13931206, 0.12480344, 0.27817494, 0.02303683, 0.05392288, 0.02872917, 0.13923201, 0.12119027, 0.27113482, 0.0219877, 0.05300305, 0.03006371, 0.13378444, 0.12194213, 0.27434564, 0.02250723, 0.05756397, 0.03304393, 0.14130858, 0.12731561, 0.27068233, 0.02281878, 0.05808282, 0.03521259, 0.14922316, 0.13245945, 0.28470975, 0.02344952, 0.05806272, 0.03671312, 0.15444358, 0.13126047, 0.28487423, 0.02258701, 0.05752434, 0.03655835, 0.15807861, 0.12797612, 0.2853656, 0.02222074, 0.05703284, 0.03738412, 0.1566554, 0.12504314, 0.2784908, 0.02290043, 0.05977721, 0.03754382, 0.15877038, 0.12333728, 0.2740309, 0.02429991, 0.06278708, 0.03894849, 0.16155009, 0.12180607, 0.2744301, 0.02672784, 0.06469116, 0.0408669, 0.16512339, 0.11950862, 0.2670294, 0.02998029, 0.06784956, 0.0445713, 0.16358733, 0.12077603, 0.2676863, 0.02994623, 0.06974635, 0.04647607, 0.1590084, 0.12134463, 0.2689886, 0.02967157, 0.07510924, 0.04839882, 0.158516, 0.12127338, 0.27378958, 0.02848234, 0.07942928, 0.0494516, 0.15277247, 0.11563761, 0.27555993, 0.02820028, 0.07992806, 0.05056157, 0.1557184, 0.11069758, 0.2726773, 0.02737966, 0.08278026, 0.05273953, 0.1558151, 0.11246901, 0.27238593, 0.0286899, 0.08468595, 0.05344225, 0.15611789, 0.11182466, 0.27177194, 0.02953209, 0.0824327, 0.05210231, 0.1578892, 0.11230934, 0.27517903, 0.03009687, 0.08219808, 0.05060671, 0.16614306, 0.11429761, 0.28398362, 0.02996547, 0.08601185, 0.05012988, 0.17741579, 0.117771, 0.28470764, 0.02918181, 0.08663448, 0.04870431, 0.17463115, 0.12179562, 0.2778399, 0.03023451, 0.08848131, 0.04829933, 0.17389531, 0.1283169, 0.2732066, 0.02988194, 0.09189027, 0.04769379, 0.17325552, 0.13050097, 0.26450416, 0.03100239, 0.09828606, 0.04635445, 0.16877556, 0.13030744, 0.26270363, 0.0332886, 0.10483602, 0.05119359, 0.18044555, 0.14598931, 0.27848563, 0.03899427, 0.10878041, 0.05640506, 0.18710071, 0.1643078, 0.29175988, 0.0458676, 0.11197683, 0.06381784, 0.19941813, 0.19415164, 0.30534244, 0.05181268, 0.11688124, 0.06822132, 0.20435391, 0.21678597, 0.307045, 0.05350773, 0.11864866, 0.07231904, 0.21135671, 0.23016499, 0.31758615, 0.05895131, 0.12778589, 0.0756865, 0.21290402, 0.23361136, 0.332335, 0.06065701, 0.13813399, 0.07528574, 0.21961819, 0.2386455, 0.33283693, 0.05895212, 0.13506123, 0.07127343, 0.22117874, 0.24173887, 0.3390792, 0.05813592, 0.128424, 0.06348874, 0.21788828, 0.24451639, 0.34736496, 0.06197645, 0.13254082, 0.06260245, 0.20840557, 0.2509513, 0.35161886, 0.06234483, 0.140109, 0.06440812, 0.22085105, 0.2634578, 0.36034244, 0.06593042, 0.1520626, 0.07060989, 0.23727693, 0.25488976, 0.3565486, 0.06933326, 0.1526832, 0.07200791, 0.24926013, 0.25688234, 0.34815067, 0.06566509, 0.14568213, 0.06682135, 0.24184225, 0.2515848, 0.3308452, 0.07070897, 0.13681974, 0.07044799, 0.25214687, 0.25291333, 0.3335827, 0.07162902, 0.14953823, 0.07410894, 0.25612366, 0.24734698, 0.3193301, 0.07480139, 0.15993224, 0.07419635, 0.26652306, 0.25123957, 0.31279874, 0.07880647, 0.158699, 0.07527132, 0.2519172, 0.24667877, 0.34687603, 0.08174733, 0.18472667, 0.07952418, 0.25113273, 0.24619289, 0.29077727, 0.09284489, 0.16451128, 0.07386409, 0.24747594, 0.2586463, 0.2805022, 0.09433595, 0.20771948, 0.07747368, 0.22759399, 0.22309192, 0.2813559, 0.09471501, 0.20686388, 0.0734679, 0.23442818, 0.24144848, 0.28827408, 0.10280936, 0.2179744, 0.08767814, 0.25739178, 0.25020596, 0.28216308, 0.10892046, 0.21438058, 0.08798432, 0.2572808, 0.2755328, 0.2942538, 0.10841672, 0.23074494, 0.09730584, 0.30536184, 0.302363, 0.31858134, 0.12085198, 0.23125531, 0.09864493, 0.31907073, 0.3172813, 0.31238014, 0.119813, 0.21838816, 0.10275305, 0.34073478, 0.33048388, 0.31716397, 0.1145397, 0.1992161, 0.10471798, 0.3411752, 0.35999262, 0.32566947, 0.10869081, 0.18765113, 0.10015705, 0.36144844, 0.3889337, 0.3581602, 0.10875141, 0.18145724, 0.09655433, 0.35669047, 0.3853877, 0.37990794, 0.11651069, 0.1769568, 0.09615485, 0.382321, 0.41479185, 0.41812816, 0.12895767, 0.18400581, 0.10444782, 0.40456018, 0.43610084, 0.4474672, 0.13716793, 0.17767207, 0.10517912, 0.41695476, 0.4580525, 0.4324425, 0.14573158, 0.18916477, 0.10902978, 0.41732714, 0.5095614, 0.4423751, 0.14047326, 0.186623, 0.11450995, 0.40300333, 0.53658706, 0.41676652, 0.14123231, 0.17933366, 0.11861905, 0.40112376, 0.56315213, 0.4332287, 0.1489533, 0.19172369, 0.12931654, 0.408163, 0.5680942, 0.41555485, 0.15091303, 0.19132717, 0.12433709, 0.4029794, 0.5776037, 0.39765456, 0.15080847, 0.18887599, 0.1271143, 0.36578476, 0.56570125, 0.3659448, 0.14684738, 0.18884802, 0.11222847, 0.32687923, 0.5288793, 0.32929367, 0.14417428, 0.19496743, 0.10938409, 0.30335644, 0.52398044, 0.2916472, 0.13709162, 0.18214391, 0.10115964, 0.27390966, 0.504888, 0.275966, 0.1378871, 0.1744908, 0.07548918, 0.2622144, 0.47662225, 0.19250159, 0.09167758, 0.11720546, 0.0578807, 0.2263665, 0.4522999, 0.18495075, 0.11015477, 0.12590447, 0.04965268, 0.22763792, 0.41893238, 0.1652698, 0.09756706, 0.11258095, 0.04124508, 0.23090124, 0.39909205, 0.17499346, 0.08684027, 0.12000845, 0.03962901, 0.22653541, 0.3049775, 0.16167635, 0.07995734, 0.10543133, 0.03555281, 0.21495251, 0.27113464, 0.15262623, 0.07091045, 0.10105457, 0.03124521, 0.19766583, 0.26048502, 0.1524331, 0.06835801, 0.09785216, 0.03163881, 0.2113617, 0.24830033, 0.14751655, 0.06813681, 0.09809067, 0.03200246, 0.19674718, 0.23712382, 0.14751586, 0.06898015, 0.09976007, 0.03190853, 0.2069549, 0.2354801, 0.14939691, 0.06578109, 0.09533435, 0.0327417, 0.19466014, 0.23729101, 0.16046254, 0.07085218, 0.09291822, 0.03229901, 0.18725409, 0.2453662, 0.17289715, 0.08082937, 0.09869985, 0.03603994, 0.20855069, 0.26881322, 0.18730365, 0.0865687, 0.10867079, 0.04041892, 0.21937177, 0.29838914, 0.21582964, 0.08830187, 0.10802698, 0.04272096, 0.23292188, 0.29628283, 0.23145956, 0.09215525, 0.09511426, 0.04729879, 0.25082335, 0.31879565, 0.2602899, 0.09706899, 0.11276479, 0.04900615, 0.224009, 0.3247244, 0.25579304, 0.08776826, 0.10567673, 0.058966, 0.23172496, 0.33603182, 0.24027783, 0.0921214, 0.11298551, 0.05901778, 0.21455045, 0.36275783, 0.23531765, 0.09803281, 0.11673185, 0.05624994, 0.21365616, 0.3783203, 0.24529268, 0.10261956, 0.11671592, 0.05291248, 0.20513383, 0.35443974, 0.24998735, 0.0986379, 0.12080396, 0.04884572, 0.18403631, 0.35051498, 0.25188, 0.09035868, 0.11549291, 0.04482142, 0.16318555, 0.34311005, 0.23673254, 0.09085267, 0.10465086, 0.04218062, 0.15026675, 0.33402082, 0.23179872, 0.08705494, 0.0929423, 0.04231533, 0.15032245, 0.3482462, 0.23259062, 0.08062568, 0.08909073, 0.04744152, 0.14813419, 0.3649273, 0.24547197, 0.08688264, 0.09871106, 0.05310478, 0.1500686, 0.37722757, 0.25714555, 0.08785377, 0.10124366, 0.05258285, 0.14093004, 0.3816629, 0.24973744, 0.09642745, 0.10228381, 0.05447504, 0.14485116, 0.4160601, 0.2698222, 0.10890446, 0.10154726, 0.05392687, 0.14683627, 0.4313153, 0.25406915, 0.1181891, 0.09634414, 0.05413571, 0.14920957, 0.44671887, 0.2844634, 0.12646753, 0.09951815, 0.05404316, 0.14818045, 0.41932428, 0.2811028, 0.12030527, 0.09779426, 0.05441515, 0.13963711, 0.39618203, 0.2892559, 0.11948782, 0.09500547, 0.05023798, 0.12619418, 0.3681574, 0.28241172, 0.11283845, 0.09246099, 0.05108606, 0.10787338, 0.3321271, 0.26248792, 0.10181527, 0.09122822, 0.0475794, 0.09992415, 0.3040756, 0.26236367, 0.0942676, 0.09244109, 0.05598176, 0.09435116, 0.30138075, 0.26882654, 0.09375313, 0.09062378, 0.06097311, 0.09392299, 0.30797702, 0.28012285, 0.09154369, 0.07566476, 0.05457213, 0.0889488, 0.27941623, 0.27320838, 0.08607494, 0.06671945, 0.05031924, 0.07754927, 0.2574976, 0.24848598, 0.08600685, 0.06032202, 0.04292061, 0.08910918, 0.25554574, 0.27365726, 0.09973421, 0.06444957, 0.04789433, 0.07635378, 0.23876405, 0.25378215, 0.10103855, 0.06215118, 0.04108066, 0.06848415, 0.23420846, 0.2812165, 0.09796915, 0.06286198, 0.03774881, 0.06526483, 0.2015322, 0.24625646, 0.08099186, 0.05858492, 0.03819328, 0.05664628, 0.17014387, 0.22602881, 0.07290533, 0.06618936, 0.03701034, 0.05464039, 0.15200993, 0.22450885, 0.08106886, 0.07284609, 0.03351555, 0.05371843, 0.155446, 0.2249614, 0.09028307, 0.0915385, 0.03873267, 0.0606027, 0.15660504, 0.23067617, 0.10749314, 0.09636265, 0.04043645, 0.06919802, 0.16213721, 0.24445567, 0.12887965, 0.10111333, 0.04516697, 0.07442723, 0.17902604, 0.25144815, 0.11354885, 0.09636766, 0.04577105, 0.06902713, 0.16202445, 0.23948017, 0.10510723, 0.0898284, 0.04696651, 0.07243105, 0.16248743, 0.2664198, 0.110312, 0.08861309, 0.04870053, 0.07636358, 0.16158566, 0.27055186, 0.09935136, 0.08592955, 0.04636155, 0.08506396, 0.15122898, 0.26122093, 0.08802894, 0.0778265, 0.04457463, 0.08401889, 0.13443002, 0.25306332, 0.07789316, 0.07179844, 0.04270598, 0.07680901, 0.1221329, 0.23999245, 0.06488682, 0.06559849, 0.04028635, 0.07667495, 0.123198, 0.23251742, 0.06578615, 0.06397228, 0.03982453, 0.0772225, 0.11695778, 0.23862532, 0.0616017, 0.0597895, 0.03718944, 0.07783338, 0.11065331, 0.2260097, 0.05794816, 0.05348424, 0.03538397, 0.07904778, 0.10479902, 0.23565063, 0.0532369, 0.05049711, 0.03365333, 0.06952011, 0.09898617, 0.23773342, 0.04883222, 0.04881244, 0.03113636, 0.06443563, 0.0926711, 0.24918197, 0.04659663, 0.04487792, 0.02989412, 0.05996018, 0.08619647, 0.25689366, 0.04983696, 0.04458963, 0.02845621, 0.05579501, 0.07870997, 0.24424787, 0.0465868, 0.04100441, 0.02731615, 0.05636312, 0.07752855, 0.2257495, 0.04678141, 0.03702363, 0.0248214, 0.05425802, 0.07142255, 0.2008062, 0.04323199, 0.03458778, 0.0240138, 0.05124197, 0.06653805, 0.19613124, 0.04328309, 0.03290712, 0.02453532, 0.05653692, 0.06836113, 0.18983395, 0.04094215, 0.03134236, 0.0241039, 0.05554811, 0.06464411, 0.16574888, 0.03755136, 0.03084813, 0.02648025, 0.05807821, 0.06090942, 0.16156869, 0.03658219, 0.03468153, 0.0270717, 0.06074539, 0.06073412, 0.16992103, 0.03585924, 0.03375331, 0.026109, 0.06128843, 0.05868025, 0.16438965, 0.03469369, 0.03267975, 0.02537226, 0.06289943, 0.0590695, 0.16978963, 0.03481692, 0.03351153, 0.02380678, 0.05820301, 0.05656831, 0.15706338, 0.03287591, 0.03341192, 0.02237676, 0.05101848, 0.05516454, 0.1449695, 0.03224876, 0.03177399, 0.02299726, 0.04843975, 0.05812187, 0.14204809, 0.0340684, 0.03256941, 0.02445669, 0.0503772, 0.0601969, 0.1478264, 0.03561685, 0.03294767, 0.02479905, 0.05042964, 0.06140761, 0.14649308, 0.03770257, 0.03237589, 0.02603942, 0.04858817, 0.06413329, 0.14643927, 0.04073223, 0.03129591, 0.02571069, 0.04302467, 0.06049459, 0.13493113, 0.04098799, 0.03120635, 0.02539115, 0.03968845, 0.06065448, 0.13591707, 0.04272625, 0.03191344, 0.02416565, 0.03346672, 0.05716532, 0.13204212, 0.04273955, 0.03191131, 0.02425943, 0.03261006, 0.0597011, 0.13904126, 0.04449786, 0.03371909, 0.02471127, 0.03185793, 0.05949028, 0.14363113, 0.04542687, 0.03368656, 0.02379324, 0.03031398, 0.0571603, 0.12859721, 0.04631271, 0.03535009, 0.02370436, 0.02931305, 0.05695064, 0.1157066, 0.04692191, 0.03574972, 0.02296895, 0.02623445, 0.05342546, 0.10158375, 0.04850816, 0.03457708, 0.02197875, 0.02455062, 0.04840868, 0.09191889, 0.04334892, 0.03238819, 0.0204507, 0.02322724, 0.04616674, 0.08150876, 0.04149292, 0.03064144, 0.01960891, 0.02220942, 0.04383317, 0.0756868, 0.04075075, 0.02868642, 0.01872997, 0.02163798, 0.04152707, 0.07003868, 0.03952437, 0.02807616, 0.01781667, 0.02052885, 0.03929262, 0.0625529, 0.0376372, 0.02783233, 0.01744477, 0.01922323, 0.03708728, 0.05843764, 0.03506675, 0.02772379, 0.01698002, 0.01937523, 0.03627286, 0.05486199, 0.03427361, 0.02782302, 0.01675277, 0.01991167, 0.03665566, 0.05302383, 0.03395787, 0.02953404, 0.01684156, 0.01957224, 0.03545412, 0.04979491, 0.03207307, 0.03018181, 0.01666132, 0.01801813, 0.03292508, 0.04471076, 0.03060388, 0.03118625, 0.01564675, 0.01689999, 0.03251483, 0.04406845, 0.03017566, 0.03217271, 0.0153319, 0.01677444, 0.03223357, 0.04268578, 0.02894795, 0.03290207, 0.01593865, 0.01730769, 0.03328249, 0.04332884, 0.02994656, 0.03404987, 0.01635654, 0.01732042, 0.03252849, 0.04362564, 0.03098097, 0.03528214, 0.0167549, 0.01918144, 0.03242115, 0.04495543, 0.03266789, 0.03829053, 0.01743148, 0.02012691, 0.03095197, 0.04351756, 0.03260567, 0.03958419, 0.01775051, 0.01997645, 0.03093866, 0.04274582, 0.03309733, 0.04173047, 0.01914985, 0.02182109, 0.03146978, 0.0443471, 0.03117472, 0.04181079, 0.01927897, 0.02284122, 0.031616, 0.04512758, 0.03080527, 0.04136295, 0.01982655, 0.02259675, 0.03117968, 0.04492282, 0.03186454, 0.04285598, 0.01995287, 0.02245063, 0.03170829, 0.0478525, 0.03402277, 0.04582046, 0.02043899, 0.02216111, 0.03069933, 0.0477288, 0.03589992, 0.0478243, 0.02112806, 0.02264064, 0.03166039, 0.04873059, 0.03653815, 0.04892527, 0.02183252, 0.02368025, 0.03246347, 0.04802706, 0.03600295, 0.05154917, 0.02277824, 0.02482555, 0.03306625, 0.04850366, 0.03664863, 0.05341531, 0.02448041, 0.02523796, 0.03342408, 0.04696584, 0.03849346, 0.05422066, 0.02597887, 0.02601244, 0.03506716, 0.04846194, 0.04015123, 0.05561001, 0.02764718, 0.026942, 0.0344238, 0.04807803, 0.04124528, 0.05655533, 0.02837292, 0.03081477, 0.03307026, 0.04644718, 0.04112002, 0.05681586, 0.02775265, 0.03358558, 0.03343146, 0.04759907, 0.04145285, 0.05492769, 0.02740685, 0.03654286, 0.03519019, 0.04918723, 0.04334255, 0.05650413, 0.02971212, 0.03918768, 0.03804841, 0.05229272, 0.04445014, 0.05801378, 0.03067362, 0.04123908, 0.03993665, 0.05386437, 0.04538414, 0.05627694, 0.03163687, 0.04244021, 0.04254175, 0.05482179, 0.04759142, 0.05577448, 0.0301061, 0.04571395, 0.04313183, 0.05637383, 0.05011287, 0.05574785, 0.02960443, 0.04956347, 0.04440069, 0.05558461, 0.0525941, 0.05516768, 0.02878094, 0.05274323, 0.04445044, 0.05600765, 0.05347449, 0.05710974, 0.02862558, 0.05645258, 0.04366896, 0.05696862, 0.05371351, 0.05914705, 0.02861706, 0.05694266, 0.04369013, 0.0560294, 0.05019171, 0.05714347, 0.02850919, 0.0557089, 0.04475371, 0.05648138, 0.04956858, 0.05352045, 0.02969272, 0.054254, 0.048043, 0.05613353, 0.04849384, 0.05140352, 0.03143222, 0.05138613, 0.05002962, 0.0520604, 0.04637922, 0.05081418, 0.03180489, 0.04804978, 0.050119, 0.04928611, 0.04467057, 0.04760341, 0.03196871, 0.04608224, 0.04814984, 0.04942587, 0.04305515, 0.05109764, 0.03188023, 0.0427735, 0.04609068, 0.04742805, 0.04417915, 0.05373089, 0.03302028, 0.04474964, 0.05033991, 0.0517954, 0.04509763, 0.05803949, 0.03184537, 0.0468261, 0.0494986, 0.05046614, 0.04214689, 0.05579, 0.03184849, 0.04693261, 0.04754564, 0.04872153, 0.04059242, 0.05359783, 0.0314626, 0.04532698, 0.04603599, 0.0484578, 0.03864058, 0.0539036, 0.03156884, 0.04430826, 0.04490376, 0.0496019, 0.03776179, 0.05104366, 0.03289461, 0.04386462, 0.04667851, 0.05008294, 0.03577103, 0.04734805, 0.03098982, 0.04262083, 0.04504484, 0.0463504, 0.03294025, 0.04418734, 0.03023151, 0.04131424, 0.04424029, 0.04581827, 0.03429301, 0.0478395, 0.03085389, 0.03918802, 0.03979089, 0.04538835, 0.03610102, 0.04921006, 0.03136319, 0.03694564, 0.03952806, 0.04183831, 0.03508111, 0.0521491, 0.03059992, 0.03602925, 0.0390477, 0.03869022, 0.03142023, 0.04901819, 0.02934634, 0.03639212, 0.0402963, 0.03840976, 0.03091825, 0.04321417, 0.02891459, 0.03461136, 0.03906707, 0.03482714, 0.03083849, 0.04786295, 0.03269478, 0.03227152, 0.03979614, 0.03141798, 0.02705345, 0.04572916, 0.03233474, 0.03426978, 0.03842434, 0.03303222, 0.02733707, 0.05140353, 0.03126124, 0.03477815, 0.03968628, 0.03111397, 0.02687659, 0.0495871, 0.03024459, 0.03443275, 0.03945157, 0.03359776, 0.02635151, 0.05590234, 0.03156192, 0.03741845, 0.04128354, 0.03017603, 0.02636598, 0.05920274, 0.03066543, 0.03744758, 0.03787498, 0.02967472, 0.0248825, 0.06106222, 0.02829575, 0.03904504, 0.03603944, 0.02894003, 0.0219522, 0.05609507, 0.02584349, 0.04105037, 0.0366515, 0.02912332, 0.02156051, 0.05309746, 0.02531448, 0.04072137, 0.03747648, 0.03005193, 0.0202811, 0.04697552, 0.02425122, 0.04030012, 0.03961173, 0.03073623, 0.02167516, 0.04779224, 0.02375214, 0.03754125, 0.03937835, 0.03045781, 0.02076256, 0.04641454, 0.02228492, 0.03718169, 0.04069273, 0.02985715, 0.02072028, 0.04879445, 0.02143061, 0.03766128, 0.03922679, 0.03023705, 0.02046779, 0.05243978, 0.01974761, 0.03824297, 0.03972913, 0.02797414, 0.0217575, 0.05573976, 0.02060401, 0.04069944, 0.04133758, 0.02713968, 0.01998714, 0.05812141, 0.01922018, 0.03955527, 0.04099654, 0.0258262, 0.01881188, 0.05537315, 0.01741746, 0.0387427, 0.03829183, 0.0237076, 0.01567242, 0.048222, 0.01605474, 0.03730816, 0.03881381, 0.02233792, 0.01536626, 0.05030553, 0.01590184, 0.03764165, 0.03762187, 0.02217627, 0.0160424, 0.05426398, 0.01575348, 0.03930768, 0.03864742, 0.02394923, 0.0187274, 0.05999869, 0.01596915, 0.04075802, 0.03790236, 0.02649774, 0.0213208, 0.06161852, 0.01641599, 0.04145145, 0.035748, 0.02482481, 0.02033137, 0.06115494, 0.01722378, 0.04114369, 0.03477295, 0.02389498, 0.01938514, 0.05764861, 0.01738892, 0.04027943, 0.03337874, 0.02163399, 0.0201815, 0.06213018, 0.02024715, 0.03873533, 0.03315007, 0.02229311, 0.01950055, 0.06253066, 0.02082725, 0.04050314, 0.03307066, 0.02421146, 0.0209408, 0.06825745, 0.02292382, 0.04266206, 0.03424913, 0.02704095, 0.0209242, 0.06951507, 0.02170795, 0.04426282, 0.03335238, 0.03153845, 0.02302997, 0.07088457, 0.02213663, 0.04417409, 0.03443615, 0.03549082, 0.02381388, 0.06966618, 0.0216467, 0.04524112, 0.03550733, 0.0387219, 0.02613575, 0.06728028, 0.02157618, 0.04696741, 0.03852702, 0.04042709, 0.02858958, 0.06740311, 0.02269121, 0.04877992, 0.03994571, 0.04051102, 0.02921924, 0.06639294, 0.02210535, 0.04675863, 0.03830957, 0.04009476, 0.02868427, 0.06637207, 0.02293044, 0.04697581, 0.03812753, 0.04283703, 0.02873802, 0.06682482, 0.02431165, 0.04524494, 0.03524617, 0.04494129, 0.02816467, 0.06719157, 0.02515955, 0.04729911, 0.03737297, 0.04418098, 0.02981922, 0.06949939, 0.02556455, 0.04764416, 0.03872057, 0.04670982, 0.02975345, 0.06564863, 0.02349254, 0.04514584, 0.03936414, 0.04437639, 0.02921103, 0.06133103, 0.02306706, 0.04279234, 0.03944663, 0.0457132, 0.03001549, 0.06293927, 0.02200451, 0.04295724, 0.03891764, 0.0458477, 0.03306227, 0.06130396, 0.0219561, 0.04419781, 0.03801924, 0.04430778, 0.03271316, 0.05431011, 0.0219419, 0.04521862, 0.03987179, 0.04644322, 0.03185587, 0.04832428, 0.02153368, 0.0435878, 0.03895293, 0.04630497, 0.02996439, 0.0462402, 0.02082258, 0.03968345, 0.03226075, 0.04825952, 0.02799345, 0.03717705, 0.01761835, 0.03277295, 0.03029045, 0.04523668, 0.02361412, 0.03886237, 0.01724601, 0.0310983, 0.0293763, 0.04375517, 0.02402233, 0.0376558, 0.01729765, 0.03146109, 0.02806988, 0.04332025, 0.02470836, 0.03968372, 0.01893694, 0.03293369, 0.02957285, 0.04172596, 0.02516682, 0.03864181, 0.01892406, 0.03340566, 0.02807022, 0.04199908, 0.02607615, 0.04439167, 0.01922893, 0.03421476, 0.02711296, 0.03982818, 0.02642218, 0.04794622, 0.02175129, 0.0381286, 0.02718355, 0.03757148, 0.02957716, 0.04920193, 0.02183954, 0.04159879, 0.03098441, 0.03871178, 0.03295174, 0.05205276, 0.02272675, 0.0480024, 0.03545554, 0.03765513, 0.03455544, 0.05454548, 0.02251411, 0.0489407, 0.0363774, 0.03807914, 0.03456376, 0.05302852, 0.02362665, 0.04972363, 0.03685921, 0.03606322, 0.03211974, 0.04977218, 0.02412923, 0.04406034, 0.03618696, 0.03865222, 0.02953928, 0.05028766, 0.02639688, 0.04427551, 0.03507004, 0.04181908, 0.02798998, 0.04906057, 0.02302236, 0.04443821, 0.03501906, 0.04391963, 0.02714302, 0.05336916, 0.02124861, 0.04780046, 0.03457965, 0.04685207, 0.02730307, 0.05475777, 0.02136214, 0.04936113, 0.03514811, 0.04859357, 0.02617313, 0.05432752, 0.0208697, 0.04440183, 0.03469878, 0.05120428, 0.02517683, 0.05392107, 0.02268278, 0.04128747, 0.0332616, 0.04815444, 0.02483034, 0.05670143, 0.02423339, 0.03833913, 0.0343434, 0.04576755, 0.02655267, 0.06299918, 0.02672285, 0.04067526, 0.0354382, 0.04883315, 0.02826095, 0.07314089, 0.02887579, 0.0434792, 0.035663, 0.04745292, 0.02776855, 0.07496903, 0.03107755, 0.04631932, 0.03668096, 0.0464352, 0.02726195, 0.07880887, 0.03478025, 0.04917692, 0.03694559, 0.04836087, 0.02782237, 0.08279264, 0.03635366, 0.04797627, 0.03662303, 0.0463085, 0.02698918, 0.0768084, 0.03279443, 0.04409353, 0.03613136, 0.04439307, 0.02690564, 0.07496979, 0.03204067, 0.04412903, 0.03374632, 0.04310903, 0.02588104, 0.08000305, 0.03144136, 0.04236193, 0.03375522, 0.04462864, 0.02672761, 0.0812085, 0.03175786, 0.04334743, 0.03365953, 0.04332993, 0.02739809, 0.07891202, 0.03110555, 0.04075444, 0.03284174, 0.03954992, 0.0279655, 0.0793651, 0.03117721, 0.03965512, 0.03260748, 0.0411236, 0.02890633, 0.08666784, 0.03395103, 0.04120261, 0.03493679, 0.04298896, 0.03027146, 0.09011051, 0.03457154, 0.04240484, 0.03716294, 0.04741088, 0.03160416, 0.08725712, 0.0360663, 0.04499882, 0.04010389, 0.04943806, 0.03166453, 0.08632186, 0.03584797, 0.04693937, 0.04119344, 0.05141814, 0.03345046, 0.08911236, 0.03527084, 0.04961874, 0.04200693, 0.05073147, 0.03493437, 0.08793792, 0.03574475, 0.04948696, 0.0412422, 0.05056703, 0.0360291, 0.08885992, 0.03823989, 0.04987114, 0.04090494, 0.05164853, 0.03625203, 0.08382288, 0.04017069, 0.04765181, 0.04105431, 0.04941562, 0.03566184, 0.07958049, 0.04029337, 0.04674875, 0.04062193, 0.04977755, 0.03479772, 0.07591485, 0.0398722, 0.04584768, 0.03783294, 0.04968024, 0.03193488, 0.07238629, 0.039115, 0.04455874, 0.03678171, 0.05002429, 0.03154815, 0.07599571, 0.04013665, 0.04592706, 0.03590725, 0.05272871, 0.03126875, 0.07938899, 0.03944758, 0.04603071, 0.03776626, 0.05078954, 0.03080479, 0.07813355, 0.0381216, 0.04785007, 0.03855358, 0.0541334, 0.03058827, 0.07524396, 0.03814561, 0.04604591, 0.03969842, 0.05378826, 0.03067258, 0.07366001, 0.03775131, 0.04917374, 0.04241765, 0.05676861, 0.0314252, 0.07699902, 0.0385064, 0.05322024, 0.04422541, 0.05538526, 0.0308859, 0.07775989, 0.03910335, 0.05432654, 0.04592117, 0.05168127, 0.02986555, 0.07839755, 0.04170476, 0.0531683, 0.04731439, 0.04712107, 0.02921487, 0.07754811, 0.04713239, 0.05458714, 0.04981095, 0.04558519, 0.02935606, 0.07313501, 0.0499093, 0.05745405, 0.04734421, 0.04318212, 0.03108991, 0.07402032, 0.05343111, 0.06016928, 0.04532524, 0.04513467, 0.03313392, 0.0759718, 0.05312419, 0.05898781, 0.04350935, 0.04185346, 0.03265905, 0.07795408, 0.05510752, 0.05911835, 0.04145865, 0.04028283, 0.03208447, 0.07297214, 0.05297753, 0.05449828, 0.03856526, 0.0361577, 0.02965669, 0.06515461, 0.04710325, 0.05244013, 0.0400661, 0.03794545, 0.02993382, 0.0605481, 0.04512112, 0.04913968, 0.04252466, 0.04074017, 0.02986284, 0.0568595, 0.04163014, 0.04426559, 0.04208569, 0.03861939, 0.02783501, 0.05163375, 0.03489657, 0.03702581, 0.03890673, 0.03678193, 0.02670226, 0.05158697, 0.03179962, 0.03594164, 0.03647038, 0.03289445, 0.02573991, 0.04986504, 0.02936118, 0.03359337, 0.03477927, 0.02787108, 0.02585287, 0.05009339, 0.02856121, 0.03808864, 0.03475775, 0.02592401, 0.02606077, 0.05295537, 0.02858292, 0.03861164, 0.03775565, 0.02561394, 0.02611197, 0.0536654, 0.02759095, 0.03897393, 0.03708615, 0.02378852, 0.02654856, 0.05323898, 0.02678578, 0.03750549, 0.03604148, 0.02399211, 0.02483769, 0.04919523, 0.02617924, 0.03345725, 0.03250794, 0.02221745, 0.02366765, 0.04789857, 0.028859, 0.03643363, 0.03453144, 0.0225325, 0.02371462, 0.04935922, 0.03413774, 0.03974973, 0.03633042, 0.0228613, 0.02453323, 0.04754935, 0.03301295, 0.03815152, 0.03739315, 0.02570399, 0.02528843, 0.04955389, 0.03351681, 0.03849803, 0.03846713, 0.02699814, 0.02817509, 0.05634851, 0.03757069, 0.0419867, 0.03988188, 0.02948891, 0.03070397, 0.06006225, 0.0393923, 0.04221604, 0.0346347, 0.02528838, 0.02704127, 0.05995692, 0.03962521, 0.04152986, 0.03253382, 0.02391619, 0.02355401, 0.0590688, 0.03399126, 0.03587862, 0.03319553, 0.02393794, 0.0202702, 0.06147524, 0.03152275, 0.03364538, 0.03227002, 0.02482436, 0.02102172, 0.06339119, 0.03423088, 0.03271408, 0.03312522, 0.02716836, 0.0218388, 0.06313042, 0.03501112, 0.03319451, 0.03061035, 0.02761437, 0.02189453, 0.0581211, 0.03587341, 0.03752246, 0.03035441, 0.02653576, 0.02125228, 0.05985439, 0.03843839, 0.04143961, 0.02949623, 0.02549233, 0.02259718, 0.06795217, 0.04115999, 0.0429657, 0.02920365, 0.0255557, 0.02379267, 0.07344706, 0.04266124, 0.04238221, 0.02667826, 0.02452024, 0.02494812, 0.07629285, 0.04518495, 0.04074908, 0.02443289, 0.0221328, 0.0246499, 0.07511435, 0.04409894, 0.03771141, 0.02389932, 0.02228971, 0.02346922, 0.07535353, 0.04403537, 0.03741954, 0.02308537, 0.02227089, 0.02429197, 0.07683908, 0.04405529, 0.0377339, 0.02291544, 0.02327664, 0.02568537, 0.07817298, 0.04427426, 0.03763207, 0.02265015, 0.02325104, 0.02585772, 0.07773196, 0.04532918, 0.0379401, 0.02187085, 0.02342862, 0.02458152, 0.0776676, 0.04819306, 0.03742493, 0.0216692, 0.02347164, 0.02604641, 0.0833954, 0.05045035, 0.03857066, 0.02241974, 0.02360409, 0.02746115, 0.09302703, 0.05911222, 0.04851399, 0.02533267, 0.02480582, 0.03368687, 0.10237383, 0.06034352, 0.05011907, 0.02682766, 0.02575712, 0.0352684, 0.10459409, 0.06092693, 0.05039635, 0.02700379, 0.02749594, 0.03581743, 0.10731204, 0.0623659, 0.05057515, 0.02797892, 0.02873347, 0.03542914, 0.10355144, 0.06066657, 0.05008733, 0.02824376, 0.03080737, 0.03681885, 0.10099117, 0.06151161, 0.05474164, 0.03059017, 0.03304302, 0.03962069, 0.10955038, 0.05694899, 0.0529333, 0.0326498, 0.03380458, 0.04010167, 0.11245576, 0.05559803, 0.0526994, 0.03298989, 0.03385881, 0.03864635, 0.10020769, 0.05772628, 0.05113189, 0.03101851, 0.03294589, 0.0393834, 0.08618098, 0.05827598, 0.05120619, 0.03034361, 0.03393534, 0.04023964, 0.08105004, 0.05837187, 0.05068992, 0.03016733, 0.03315081, 0.03640949, 0.07647, 0.05548086, 0.05064719, 0.02960264, 0.03194387, 0.03361915, 0.07051703, 0.05088886, 0.04875278, 0.02808572, 0.02987143, 0.03148381, 0.06922219, 0.04766258, 0.04814018, 0.02752897, 0.0281211, 0.0287239, 0.06458896, 0.04815647, 0.04528046, 0.02503469, 0.02715112, 0.02697076, 0.05822013, 0.0461739, 0.04267472, 0.02219836, 0.02634472, 0.02475428, 0.05811583, 0.04213081, 0.03880624, 0.02150936, 0.02502463, 0.02317503, 0.05287252, 0.03650733, 0.03818334, 0.02102914, 0.02261061, 0.02197358, 0.05107678, 0.03616079, 0.03901855, 0.02074631, 0.0209232, 0.02086985, 0.05272582, 0.03830434, 0.03751271, 0.01908994, 0.02068464, 0.02069566, 0.05371395, 0.03936781, 0.03629278, 0.01981632, 0.02067934, 0.02123769, 0.05244182, 0.04182397, 0.03486275, 0.01900152, 0.02033176, 0.02123741, 0.05062172, 0.04193928, 0.03518736, 0.01822146, 0.01970851, 0.02076829, 0.05302658, 0.03999664, 0.0350656, 0.01758029, 0.01862263, 0.0199043, 0.05520421, 0.03832394, 0.03388077, 0.01669726, 0.01664303, 0.01880603, 0.05824675, 0.03942141, 0.03352375, 0.0159515, 0.01621794, 0.01865508, 0.05866726, 0.04342522, 0.03414423, 0.01699625, 0.01622973, 0.01947147, 0.0598092, 0.04500071, 0.03366393, 0.01756697, 0.01611098, 0.01955804, 0.05419376, 0.04700014, 0.0338861, 0.01751941, 0.01605664, 0.0205417, 0.05163889, 0.04735871, 0.03598831, 0.01828226, 0.01649815, 0.02145544, 0.04871534, 0.04862712, 0.03854175, 0.01874852, 0.01640122, 0.02007347, 0.04633339, 0.04285607, 0.03845115, 0.01856792, 0.01537189, 0.01981444, 0.04682674, 0.04500465, 0.03928048, 0.01905481, 0.01485824, 0.01991389, 0.04715198, 0.04491846, 0.03944648, 0.01831036, 0.01448787, 0.02120323, 0.04510204, 0.043704, 0.03662816, 0.01778543, 0.01359361, 0.02125638, 0.04387476, 0.0429128, 0.03694893, 0.0186746, 0.01458825, 0.02137601, 0.04653115, 0.03831601, 0.0353703, 0.01929457, 0.01463365, 0.0203409, 0.04870542, 0.03734898, 0.03657578, 0.02037406, 0.01444038, 0.01967257, 0.05248951, 0.03741185, 0.0369111, 0.02192445, 0.01593263, 0.02030541, 0.0557771, 0.04105172, 0.03938695, 0.02423031, 0.01748632, 0.02166853, 0.05243675, 0.04444176, 0.04106789, 0.02511656, 0.0187686, 0.02188276, 0.05405486, 0.04773457, 0.04241345, 0.02706657, 0.02032513, 0.02235813, 0.05803971, 0.04724395, 0.04101088, 0.02789596, 0.02113656, 0.02294236, 0.06152479, 0.04824189, 0.0396701, 0.02869886, 0.02121455, 0.02487928, 0.0664887, 0.04751982, 0.03660775, 0.02727611, 0.0206366, 0.02409682, 0.06682119, 0.04577747, 0.03460345, 0.02610623, 0.01994283, 0.02395715, 0.06601837, 0.04262241, 0.03470923, 0.02601871, 0.02031984, 0.02324039, 0.06363147, 0.04072168, 0.0364605, 0.02681627, 0.02006032, 0.02337365, 0.06294329, 0.04004996, 0.03408931, 0.02661011, 0.01908786, 0.02224934, 0.06308468, 0.03589425, 0.03244101, 0.02614135, 0.01859417, 0.02156816, 0.0620026, 0.03536009, 0.0321123, 0.02507799, 0.01844214, 0.02258992, 0.06561998, 0.03864824, 0.03389062, 0.02558971, 0.01894122, 0.02367994, 0.06143292, 0.04031331, 0.03387759, 0.02543939, 0.01883562, 0.02328286, 0.05449799, 0.04125208, 0.0348662, 0.02707027, 0.01852123, 0.02275167, 0.05183769, 0.04005032, 0.03393598, 0.02834001, 0.01755565, 0.0213049, 0.05077071, 0.03770549, 0.03159758, 0.02864356, 0.01671555, 0.01970538, 0.05240102, 0.03543731, 0.03019151, 0.03173297, 0.01729822, 0.01887356, 0.05257783, 0.03700547, 0.03145881, 0.03519101, 0.01846465, 0.01997506, 0.05306452, 0.03901328, 0.03169579, 0.03731531, 0.01834136, 0.01904907, 0.04971348, 0.03956492, 0.03172261, 0.03835535, 0.01826419, 0.01802908, 0.04994766, 0.03840975, 0.03258264, 0.03923557, 0.01889272, 0.01954289, 0.05502116, 0.03844935, 0.03320037, 0.03835793, 0.0183156, 0.01897493, 0.05519542, 0.03716751, 0.03251937, 0.03630006, 0.01850285, 0.01883279, 0.05253772, 0.03445966, 0.03107254, 0.0351522, 0.01919602, 0.02046437, 0.05255852, 0.03596712, 0.03156071, 0.0354062, 0.02039559, 0.02322899, 0.04852544, 0.03656298, 0.03123411, 0.03506448, 0.02052004, 0.02291929, 0.04508302, 0.03583103, 0.03141252, 0.03596862, 0.02168532, 0.02285428, 0.04818831, 0.03673549, 0.03378707, 0.03888774, 0.0222977, 0.02407762, 0.05673863, 0.03990732, 0.03583029, 0.04071593, 0.02259629, 0.024284, 0.06176489, 0.040055, 0.03723504, 0.04142753, 0.02403535, 0.02519971, 0.06479128, 0.0404641, 0.03832776, 0.04240827, 0.0251305, 0.02666198, 0.06226655, 0.04108471, 0.03819058, 0.04194852, 0.02437385, 0.02536064, 0.05898419, 0.04059014, 0.03666249, 0.04001014, 0.02325658, 0.02412482, 0.0585755, 0.03976887, 0.03545768, 0.0399483, 0.02241431, 0.02448757, 0.05657007, 0.0385343, 0.03340212, 0.03932936, 0.02115268, 0.0231418, 0.05330476, 0.03677037, 0.03218116, 0.03985871, 0.02046596, 0.02277616, 0.05123907, 0.03606875, 0.03121527, 0.04288204, 0.02053031, 0.0220347, 0.04957752, 0.03569673, 0.03063128, 0.04339322, 0.02068114, 0.0214185, 0.04715671, 0.03416115, 0.02984345, 0.04261472, 0.02063758, 0.02100739, 0.04676017, 0.03206067, 0.02820974, 0.04268775, 0.02020418, 0.02062483, 0.0453462, 0.03086914, 0.02741761, 0.04082706, 0.02015327, 0.02146884, 0.04730408, 0.0323616, 0.02838437, 0.04154722, 0.0207238, 0.02222295, 0.0494598, 0.03249301, 0.02895959, 0.04106396, 0.02004331, 0.02252883, 0.05217259, 0.03369672, 0.02978844, 0.03989054, 0.01991623, 0.02322693, 0.05472957, 0.03562809, 0.03014554, 0.03889851, 0.01891867, 0.02264566, 0.05461887, 0.03521614, 0.03006645, 0.03724639, 0.0181032, 0.02272882, 0.055816, 0.03617772, 0.03071345, 0.0367544, 0.01832575, 0.02234786, 0.05518857, 0.03805953, 0.03034131, 0.03687254, 0.01787285, 0.02182206, 0.05674754, 0.0390724, 0.03048493, 0.03780252, 0.01822, 0.02298993, 0.05745781, 0.04063254, 0.03057191, 0.03761997, 0.01909204, 0.02425081, 0.05800314, 0.04016516, 0.03045849, 0.0377567, 0.01871838, 0.02512565, 0.05612887, 0.0376119, 0.03063891, 0.03799159, 0.01923563, 0.02604266, 0.05797983, 0.03696501, 0.02914236, 0.03757173, 0.0185046, 0.02490644, 0.05867806, 0.0357711, 0.02788384, 0.03766299, 0.01898976, 0.02533804, 0.06224198, 0.03770855, 0.02839195, 0.03973852, 0.0194387, 0.02634162, 0.06358185, 0.04093359, 0.02926032, 0.0396542, 0.01942727, 0.02643333, 0.06525727, 0.04283694, 0.03065202, 0.03890298, 0.01883255, 0.02568365, 0.06258577, 0.04111286, 0.02939479, 0.03670845, 0.01855353, 0.02517181, 0.05826638, 0.03812225, 0.02716321, 0.03315705, 0.01697167, 0.02278502, 0.05314312, 0.03422423, 0.02453677, 0.03112303, 0.01659713, 0.02269523, 0.04776701, 0.03236752, 0.02376339, 0.02961425, 0.01634145, 0.02248892, 0.04510416, 0.03217883, 0.02296339, 0.0299469, 0.01571796, 0.0218287, 0.04376981, 0.03289002, 0.02286518, 0.02943153, 0.01551214, 0.02094541, 0.04102806, 0.0315665, 0.0222346, 0.02824902, 0.01537826, 0.02044876, 0.04144158, 0.03280958, 0.02219185, 0.02749869, 0.01580855, 0.02059034, 0.04140127, 0.03321134, 0.02344323, 0.02727184, 0.01590133, 0.02024487, 0.03996808, 0.03235642, 0.02334558, 0.02637223, 0.01655777, 0.0204387, 0.04100625, 0.03348368, 0.02468555, 0.02725111, 0.01655147, 0.02082119, 0.03956802, 0.03110974, 0.0232497, 0.02621443, 0.01565622, 0.02006642, 0.03592592, 0.02809132, 0.02227282, 0.02464025, 0.01601465, 0.02045607, 0.03564039, 0.02666167, 0.02167426, 0.02352436, 0.01589271, 0.01995089, 0.03256402, 0.02517729, 0.0208023, 0.02229848, 0.01495803, 0.01897917, 0.03025625, 0.02462031, 0.02048899, 0.02145327, 0.01457862, 0.01837864, 0.02834165, 0.02514433, 0.01961623, 0.02114619, 0.01415977, 0.01799189, 0.02871704, 0.02573093, 0.01954442, 0.02117097, 0.01404375, 0.01887715, 0.02859033, 0.02524558, 0.01935735, 0.02134248, 0.01444143, 0.01904547, 0.02838883, 0.0255184, 0.01985695, 0.02145439, 0.01449192, 0.01894883, 0.02787022, 0.02433429, 0.0193087, 0.02175507, 0.01440759, 0.01948459, 0.0277036, 0.02502062, 0.02030536, 0.02224488, 0.01432149, 0.01914527, 0.02723589, 0.02571479, 0.02003423, 0.0220168, 0.01362913, 0.01900803, 0.02789258, 0.02722895, 0.02013515, 0.02275543, 0.01382085, 0.01914908, 0.02640238, 0.02552323, 0.01936813, 0.0207038, 0.0128819, 0.01752873, 0.02266706, 0.02297788, 0.0191124, 0.01985145, 0.0126671, 0.01676583, 0.02111654, 0.02243786, 0.01858838, 0.01843009, 0.0121971, 0.01622126, 0.01945228, 0.02098792, 0.01771095, 0.01758529, 0.01194326, 0.01591294, 0.01927858, 0.02070107, 0.01759589, 0.01779572, 0.01245107, 0.01660188, 0.01951191, 0.02113998, 0.01774019, 0.01835807, 0.01239203, 0.0164647, 0.01923358, 0.02060991, 0.01768844, 0.01865481, 0.01219388, 0.0160959, 0.01837009, 0.02041868, 0.01721702, 0.01828625, 0.01215292, 0.01561351, 0.01774646, 0.01954364, 0.01662074, 0.01753896, 0.01215656, 0.0154614, 0.01871832, 0.01938998, 0.01782798, 0.01807769, 0.01228392, 0.01568811, 0.01933039, 0.0205269, 0.01801498, 0.01833429, 0.01290962, 0.01640277, 0.01988169, 0.02174994, 0.01824336, 0.01881862, 0.01331203, 0.01684478, 0.02119516, 0.02401962, 0.0187979, 0.01958464, 0.01393419, 0.01744706, 0.02005627, 0.02386589, 0.01886072, 0.01900393, 0.01391829, 0.01751695, 0.0221792, 0.02545449, 0.01922442, 0.01859148, 0.01349438, 0.01748048, 0.02125122, 0.02488741, 0.01756398, 0.0175377, 0.01301321, 0.01728338, 0.02147605, 0.02434677, 0.01715808, 0.01770623, 0.01285466, 0.01689383, 0.02199495, 0.02348972, 0.01737389, 0.01828318, 0.0130918, 0.01647219, 0.02126127, 0.02308475, 0.0175839, 0.01858996, 0.01320822, 0.01646239, 0.02081342, 0.02224024, 0.01764553, 0.01800247, 0.0127155, 0.01605546, 0.0207827, 0.02160863, 0.01795771, 0.01720695, 0.01277416, 0.01600215, 0.01989186, 0.02047866, 0.0186436, 0.01706014, 0.01255122, 0.01580265, 0.01883097, 0.01868048, 0.01727706, 0.01640794, 0.01182588, 0.0152376, 0.01810643, 0.01874533, 0.01736858, 0.0163818, 0.01172292, 0.01533479, 0.0185141, 0.01956263, 0.0174278, 0.01629683, 0.01103866, 0.01500986, 0.01857915, 0.0194545, 0.01854907, 0.01600992, 0.01115019, 0.01520131, 0.01908308, 0.02029292, 0.02003903, 0.01588983, 0.01095923, 0.01496123, 0.01905064, 0.0193638, 0.019214, 0.01577075, 0.01101597, 0.01549938, 0.01874106, 0.01979156, 0.01902306, 0.01601148, 0.01115689, 0.01589579, 0.01881175, 0.02067409, 0.01962798, 0.01620118, 0.01157398, 0.01634091, 0.0191544, 0.02072801, 0.01888527, 0.01607233, 0.01132194, 0.01660398, 0.01939002, 0.02185931, 0.01904718, 0.01609049, 0.01127202, 0.01735391, 0.01977267, 0.02107598, 0.01856532, 0.01624393, 0.0119092, 0.01715828, 0.02012352, 0.02079295, 0.018358, 0.01685759, 0.01250553, 0.01697329, 0.02058538, 0.02138383, 0.01779451, 0.01566794, 0.0116648, 0.01587616, 0.02012668, 0.02045947, 0.0171759, 0.01573598, 0.01218437, 0.01542949, 0.02009163, 0.01952362, 0.01668232, 0.01651241, 0.01275058, 0.01589617, 0.02020499, 0.02006607, 0.01685553, 0.01636661, 0.01306336, 0.01502209, 0.01898453, 0.02026693, 0.01685636, 0.01646043, 0.01305545, 0.01502656, 0.01930367, 0.02012739, 0.01685894, 0.01633276, 0.01320185, 0.01507475, 0.01993923, 0.02020857, 0.01737419, 0.01577104, 0.0136775, 0.01517354, 0.02115325, 0.02076818, 0.01725162, 0.01564603, 0.01365002, 0.01511174, 0.02473515, 0.02132265, 0.01731569, 0.01615556, 0.01359936, 0.01555347, 0.02621707, 0.02259257, 0.01715872, 0.0165959, 0.01357182, 0.01592723, 0.02713805, 0.02182909, 0.01562334, 0.01657005, 0.01328569, 0.01588717, 0.02619467, 0.02023128, 0.01456368, 0.01664336, 0.0134552, 0.01572291, 0.02395388, 0.01778391, 0.01288162, 0.01599043, 0.01297046, 0.01512185, 0.02268091, 0.01736585, 0.01276291, 0.01594804, 0.0122925, 0.01493236, 0.02245912, 0.01721159, 0.01287221, 0.01625449, 0.01216037, 0.01506857, 0.02213434, 0.01875088, 0.01373738, 0.0180671, 0.01284179, 0.01636826, 0.0228449, 0.02069559, 0.01470893, 0.01884134, 0.0135778, 0.01708671, 0.02241004, 0.02098837, 0.01537241, 0.0186881, 0.01397166, 0.01735498, 0.02226862, 0.02050225, 0.0154939, 0.01810249, 0.01421743, 0.01743528, 0.02192704, 0.02070538, 0.01540945, 0.01841305, 0.013974, 0.01745269, 0.02112325, 0.01981195, 0.01550708, 0.01930602, 0.0144349, 0.01739773, 0.02275285, 0.02042873, 0.01576457, 0.01937625, 0.01554965, 0.01805594, 0.02162572, 0.01984998, 0.01562684, 0.01945185, 0.01573502, 0.0182961, 0.01991734, 0.01916132, 0.01588227, 0.01982386, 0.01520808, 0.01713724, 0.01738426, 0.01695317, 0.01528307, 0.01967716, 0.0146025, 0.01630151, 0.01818451, 0.01673776, 0.01442584, 0.02020038, 0.01430668, 0.0164689, 0.01915567, 0.01762301, 0.01478235, 0.02128749, 0.01415754, 0.01653144, 0.01936423, 0.01760027, 0.01430888, 0.01965314, 0.01333523, 0.01628898, 0.01962325, 0.01836671, 0.01478757, 0.01905879, 0.01286557, 0.01622639, 0.01891954, 0.01876403, 0.01435828, 0.01790846, 0.01211966, 0.01648136, 0.01884383, 0.01836598, 0.01389085, 0.01732338, 0.01217166, 0.01638109, 0.02010386, 0.01712369, 0.01370553, 0.0165243, 0.01237906, 0.01613268, 0.01851222, 0.01565135, 0.01304086, 0.01601852, 0.01208586, 0.01607879, 0.01734974, 0.01558419, 0.01311339, 0.01616078, 0.01234353, 0.01613358, 0.0165322, 0.01671161, 0.01436209, 0.01715886, 0.01251535, 0.01743409, 0.020711, 0.01998555, 0.01592852, 0.0172879, 0.01329209, 0.01892016, 0.02056954, 0.01992216, 0.01610406, 0.01656201, 0.01192787, 0.01698838, 0.02370076, 0.01867581, 0.01686704, 0.01675036, 0.01216545, 0.01776669, 0.02502808, 0.0186099, 0.01742865, 0.01592192, 0.01200127, 0.0178623, 0.02361259, 0.01914487, 0.01754998, 0.01532716, 0.01226877, 0.01869734, 0.02753148, 0.02061428, 0.01941984, 0.01547227, 0.01265783, 0.01799107, 0.02836555, 0.02192026, 0.01907875, 0.01527669, 0.01211507, 0.01889229, 0.03021314, 0.02216521, 0.02003147, 0.01564474, 0.0124422, 0.01873264, 0.02796771, 0.01975081, 0.0203931, 0.01564267, 0.01265261, 0.01903478, 0.02753731, 0.01844122, 0.02134656, 0.01557757, 0.01251833, 0.01782461, 0.02399758, 0.01704697, 0.02113129, 0.01548887, 0.0120569, 0.01797222, 0.02334449, 0.0185635, 0.021169, 0.01595981, 0.01166661, 0.01758213, 0.02177968, 0.01761458, 0.0198803, 0.0160109, 0.01133816, 0.01742502, 0.02181405, 0.01782001, 0.02043924, 0.01732688, 0.0117544, 0.01857772, 0.02264067, 0.01745144, 0.02032839, 0.01806224, 0.01183387, 0.01831154, 0.0218279, 0.01646954, 0.02052237, 0.01856809, 0.01159461, 0.01879001, 0.02182968, 0.01687692, 0.02033143, 0.01863873, 0.01167657, 0.01835681, 0.021346, 0.01674799, 0.01964632, 0.01869053, 0.01161764, 0.01776883, 0.02123823, 0.01763566, 0.0200628, 0.01912148, 0.01188676, 0.01744705, 0.02167737, 0.01876316, 0.02056058, 0.02005002, 0.01204732, 0.01761596, 0.02164143, 0.01998186, 0.02071123, 0.02010034, 0.01226289, 0.01903849, 0.02357718, 0.02124489, 0.02097804, 0.01972908, 0.01230968, 0.02059404, 0.02653374, 0.02385898, 0.02247182, 0.02008837, 0.01285244, 0.02086783, 0.02813148, 0.02523517, 0.02300535, 0.0195507, 0.01237672, 0.02089592, 0.02967195, 0.02631114, 0.02295069, 0.01925386, 0.01271096, 0.02041977, 0.02877967, 0.02733188, 0.02341159, 0.01881161, 0.01279805, 0.02028012, 0.02915682, 0.02805361, 0.02400034, 0.01975839, 0.01311057, 0.0207347, 0.02867714, 0.02833102, 0.02234505, 0.0189319, 0.01310888, 0.02177721, 0.02938024, 0.02865399, 0.02399085, 0.02033282, 0.01384201, 0.02247582, 0.02918861, 0.02940003, 0.02515891, 0.02133339, 0.01390407, 0.0224067, 0.02779115, 0.02988087, 0.02666095, 0.02297519, 0.01462892, 0.02268577, 0.02718886, 0.03128597, 0.02753139, 0.02460265, 0.01499948, 0.02310708, 0.02701237, 0.03162892, 0.02828644, 0.02484472, 0.01507168, 0.02340301, 0.02710693, 0.03084439, 0.02972824, 0.02508771, 0.01485823, 0.02352414, 0.02726272, 0.03078161, 0.03151277, 0.02663983, 0.01502355, 0.02372539, 0.02730736, 0.03130095, 0.03142221, 0.0282256, 0.01519916, 0.02275987, 0.02707318, 0.03484675, 0.0317937, 0.02949696, 0.01540545, 0.02314523, 0.02806145, 0.0367059, 0.03038508, 0.0291078, 0.01494631, 0.0241521, 0.02972534, 0.04104581, 0.02949264, 0.02884812, 0.01503159, 0.02547957, 0.03102392, 0.04135485, 0.02933404, 0.02848351, 0.01435147, 0.02545602, 0.02919203, 0.04156967, 0.0293215, 0.02877452, 0.01470071, 0.02532355, 0.0288061, 0.04211893, 0.02973408, 0.02893021, 0.01472462, 0.02511845, 0.02815608, 0.04233201, 0.02854848, 0.02857887, 0.01508432, 0.02500433, 0.02739508, 0.04230797, 0.02833907, 0.02786545, 0.01410732, 0.02504522, 0.02807861, 0.04229211, 0.02962663, 0.02793301, 0.01477421, 0.02505017, 0.02910222, 0.04512455, 0.03029897, 0.02874555, 0.01460349, 0.02475704, 0.03106131, 0.04751775, 0.02955656, 0.02802312, 0.01364691, 0.02390182, 0.03147675, 0.04317308, 0.02820412, 0.02953473, 0.01337361, 0.02393267, 0.03300358, 0.04197058, 0.02793733, 0.02984488, 0.01321737, 0.02478735, 0.03582174, 0.04075592, 0.02778948, 0.02914832, 0.01279801, 0.02461612, 0.03578648, 0.03911778, 0.026401, 0.02681975, 0.01167207, 0.02469983, 0.03610169, 0.04023842, 0.02680548, 0.02768176, 0.01187366, 0.02514028, 0.03358692, 0.03861632, 0.02606882, 0.02818415, 0.01181632, 0.02606594, 0.03158188, 0.03789637, 0.0231942, 0.02617833, 0.01061839, 0.02463927, 0.03064057, 0.03925882, 0.02302101, 0.02518162, 0.01135483, 0.02586074, 0.03223888, 0.04501377, 0.02376013, 0.02564161, 0.01144033, 0.02638043, 0.03114787, 0.04609645, 0.02380373, 0.02427234, 0.01070457, 0.02500245, 0.03149258, 0.04725904, 0.02514292, 0.02733627, 0.01121307, 0.02532651, 0.03348008, 0.05220671, 0.02766966, 0.03083376, 0.01169151, 0.02616129, 0.03536654, 0.05445443, 0.02876012, 0.03152608, 0.01217509, 0.02613437, 0.03748048, 0.05568872, 0.02868985, 0.03239471, 0.01247238, 0.02545395, 0.03727958, 0.05685912, 0.02872915, 0.03118812, 0.01296198, 0.02541311, 0.03581314, 0.05568048, 0.02752826, 0.03184094, 0.01321765, 0.0258944, 0.036676, 0.05661058, 0.02757111, 0.03300543, 0.01403786, 0.0262505, 0.03663824, 0.05834538, 0.02885411, 0.03439204, 0.01402735, 0.02670064, 0.03791623, 0.05678414, 0.02943042, 0.03695196, 0.01491063, 0.02807797, 0.0380688, 0.05649632, 0.02914296, 0.03799325, 0.01530545, 0.02926045, 0.03759843, 0.05674209, 0.02876415, 0.03804912, 0.01561117, 0.02961455, 0.03746606, 0.05707303, 0.03117634, 0.03808305, 0.01646387, 0.02913111, 0.04076345, 0.05874294, 0.03191273, 0.03839656, 0.01619456, 0.02968128, 0.0435235, 0.06062051, 0.03095812, 0.03673453, 0.01603791, 0.02931435, 0.04320143, 0.06075846, 0.03170464, 0.03664408, 0.01672542, 0.03224947, 0.04670181, 0.06665356, 0.03212287, 0.03715689, 0.01752962, 0.03435176, 0.05148919, 0.06883581, 0.03337174, 0.03759385, 0.01741462, 0.03633498, 0.05526951, 0.07200476, 0.03318811, 0.03615594, 0.01675351, 0.03634903, 0.05228319, 0.0691912, 0.03345014, 0.03593793, 0.01548761, 0.03469379, 0.05184854, 0.06647674, 0.03187571, 0.0345325, 0.0149131, 0.03407032, 0.05075054, 0.06342845, 0.03159669, 0.03378351, 0.01462782, 0.03422686, 0.05065604, 0.06049984, 0.03081133, 0.03353861, 0.01446713, 0.03466251, 0.04925886, 0.05815022, 0.03053114, 0.03326798, 0.01440184, 0.03474185, 0.04830612, 0.05599099, 0.03024312, 0.03379482, 0.01448014, 0.03584605, 0.05073976, 0.05681025, 0.03064483, 0.03553111, 0.01462867, 0.03647695, 0.05450442, 0.05795494, 0.03111771, 0.03713636, 0.0154531, 0.03695545, 0.05895042, 0.05679727, 0.03066045, 0.03685405, 0.01624243, 0.0371407, 0.06074991, 0.057798, 0.03113435, 0.03609766, 0.01643091, 0.03660295, 0.06130232, 0.05906847, 0.03096872, 0.03429274, 0.01683438, 0.03673303, 0.06137025, 0.0611619, 0.03118247, 0.03304683, 0.01663119, 0.03645491, 0.05957299, 0.06069878, 0.03079014, 0.03139358, 0.01660448, 0.03634256, 0.05933755, 0.06140098, 0.03122476, 0.03134168, 0.01689613, 0.03524385, 0.05801443, 0.05853669, 0.03107081, 0.02971319, 0.01783299, 0.03501011, 0.05658626, 0.05633099, 0.03050923, 0.02886182, 0.01822929, 0.03582215, 0.05448159, 0.0554268, 0.0294636, 0.02891201, 0.01790675, 0.03638263, 0.05284592, 0.05553775, 0.02818923, 0.02943675, 0.01873027, 0.03746603, 0.05233938, 0.05420594, 0.02773759, 0.03035955, 0.01930292, 0.03882308, 0.05379869, 0.05704278, 0.03011597, 0.03296779, 0.0205371, 0.03920469, 0.05609391, 0.05768922, 0.03070264, 0.03419392, 0.0211749, 0.03949285, 0.05690853, 0.06077027, 0.03217102, 0.03562789, 0.02141998, 0.04056564, 0.05579819, 0.06001279, 0.03052921, 0.03582851, 0.02152581, 0.04247241, 0.05726073, 0.06094469, 0.02963724, 0.03550941, 0.02065714, 0.04193997, 0.05546688, 0.06032153, 0.02823526, 0.03526539, 0.01975475, 0.04079889, 0.05255092, 0.05741176, 0.02759854, 0.03400251, 0.0188961, 0.0376325, 0.05171822, 0.0542739, 0.02873862, 0.03352222, 0.01911814, 0.03713032, 0.05189962, 0.05213339, 0.02832384, 0.03171271, 0.01884307, 0.03779272, 0.05096309, 0.05125013, 0.02852437, 0.03191601, 0.01857403, 0.03782769, 0.05171413, 0.05302343, 0.02931387, 0.03251614, 0.01926424, 0.03965614, 0.05061144, 0.05351831, 0.03065627, 0.03239333, 0.01998917, 0.0399197, 0.04977775, 0.05414952, 0.03121211, 0.03239766, 0.02092378, 0.0404374, 0.05291323, 0.05612984, 0.03282209, 0.03406186, 0.02115868, 0.04115439, 0.05615577, 0.05902543, 0.03477177, 0.03551796, 0.02207305, 0.04203768, 0.05737601, 0.05832216, 0.03498667, 0.03549417, 0.0213055, 0.04009651, 0.0562057, 0.05601266, 0.03592802, 0.03592579, 0.0210743, 0.04012901, 0.05766385, 0.05526192, 0.03563235, 0.03568477, 0.02065479, 0.03936502, 0.05835603, 0.05373118, 0.03542734, 0.0344503, 0.02046346, 0.03740042, 0.05963221, 0.05165257, 0.03629417, 0.03546251, 0.01997513, 0.03405618, 0.05896029, 0.05007192, 0.03594576, 0.03741451, 0.01994509, 0.03442019, 0.05497232, 0.04689436, 0.03494954, 0.03779009, 0.01988821, 0.03526309, 0.0551513, 0.05200854, 0.03651651, 0.03935837, 0.01935918, 0.03482959, 0.05378329, 0.05205435, 0.03632646, 0.03901207, 0.01945251, 0.03444487, 0.05234507, 0.05254046, 0.03583085, 0.03960159, 0.02028482, 0.0349025, 0.05357483, 0.05361012, 0.03577353, 0.03932403, 0.02131567, 0.03485868, 0.0550108, 0.05281019, 0.03644132, 0.03982379, 0.02077079, 0.03345631, 0.05321112, 0.04937547, 0.03307061, 0.03854972, 0.01917027, 0.03170865, 0.04774129, 0.04742579, 0.0310461, 0.03855647, 0.01863462, 0.0312105, 0.04475597, 0.04566566, 0.02908739, 0.0367638, 0.01874213, 0.03057538, 0.04114451, 0.04449946, 0.02888606, 0.03572028, 0.01912526, 0.03025764, 0.03862697, 0.04364347, 0.03043562, 0.03551735, 0.01941851, 0.02948911, 0.04091925, 0.04378983, 0.0312579, 0.03547468, 0.01924158, 0.02852277, 0.04050438, 0.04214259, 0.03117514, 0.03665043, 0.01824815, 0.0270122, 0.0380648, 0.03901196, 0.02998176, 0.03855862, 0.01791648, 0.02631799, 0.03749753, 0.03778701, 0.03042245, 0.04029887, 0.01806773, 0.02558125, 0.0380292, 0.03660788, 0.02759951, 0.03868095, 0.01734287, 0.02490994, 0.03623606, 0.03723042, 0.02671293, 0.03873025, 0.01772048, 0.02498839, 0.03879111, 0.03777398, 0.0274531, 0.0380424, 0.01842401, 0.02441822, 0.0391375, 0.03743694, 0.02662793, 0.03757897, 0.01722743, 0.02410695, 0.03724737, 0.03658975, 0.02569322, 0.03649008, 0.01620347, 0.0228481, 0.03406779, 0.03393067, 0.02380975, 0.03620694, 0.01553286, 0.02086352, 0.03273279, 0.03228544, 0.02224065, 0.03420388, 0.01471946, 0.02015716, 0.03176463, 0.03198198, 0.02204515, 0.03424939, 0.01479737, 0.02016846, 0.03082995, 0.03229427, 0.0232535, 0.0335356, 0.01503925, 0.0209691, 0.03122244, 0.03293757, 0.02470901, 0.03272957, 0.01521631, 0.02191935, 0.03188436, 0.03434126, 0.02537347, 0.03221679, 0.01593221, 0.02251411, 0.03078093, 0.03429111, 0.02536191, 0.03160095, 0.01574372, 0.02236417, 0.02993404, 0.0340944, 0.0252851, 0.03171943, 0.01526778, 0.02121438, 0.02827761, 0.03352358, 0.02626692, 0.03242348, 0.01541306, 0.02084387, 0.02738998, 0.03496844, 0.02562292, 0.03321693, 0.01535944, 0.01995231, 0.02811601, 0.03514687, 0.02509327, 0.03117383, 0.01457131, 0.01911845, 0.02744805, 0.03437054, 0.02506354, 0.03004102, 0.01428991, 0.0191246, 0.02725641, 0.03362384, 0.02552026, 0.02996838, 0.01466182, 0.01983943, 0.02726254, 0.03348847, 0.02534333, 0.02884092, 0.01485457, 0.02003958, 0.02620328, 0.03343697, 0.02390568, 0.02771172, 0.01534052, 0.019522, 0.02579542, 0.03481199, 0.0233817, 0.02664495, 0.01518301, 0.01948269, 0.02567328, 0.03688569, 0.02297498, 0.02612653, 0.01446814, 0.01914635, 0.02567251, 0.03689161, 0.02254475, 0.02475765, 0.01357056, 0.01875222, 0.02670473, 0.03705517, 0.0234167, 0.02574289, 0.01357184, 0.01844537, 0.02494684, 0.03600579, 0.023878, 0.02542224, 0.01331045, 0.01846232, 0.02456479, 0.03691959, 0.02606948, 0.02635894, 0.01403094, 0.01944418, 0.02444917, 0.04056402, 0.02913078, 0.02844784, 0.01575095, 0.0208012, 0.02489029, 0.04261552, 0.03113753, 0.02992644, 0.01685048, 0.0211926, 0.02616944, 0.04319903, 0.0317193, 0.02995139, 0.01677309, 0.02124067, 0.02524706, 0.04131959, 0.02967443, 0.02880209, 0.01705636, 0.02128204, 0.02292362, 0.03892504, 0.02769609, 0.02793742, 0.01699714, 0.02007223, 0.02208321, 0.03706248, 0.02695921, 0.02655274, 0.01670977, 0.02027198, 0.02174794, 0.03667735, 0.02666922, 0.02609828, 0.01671807, 0.02052082, 0.02222812, 0.03742332, 0.0267749, 0.02626817, 0.0173046, 0.02232352, 0.02395449, 0.04007486, 0.02740534, 0.02646757, 0.01828646, 0.02306655, 0.02536218, 0.0389749, 0.0271846, 0.02600958, 0.01887638, 0.02180716, 0.02589736, 0.03626981, 0.02711718, 0.02631057, 0.01986486, 0.02212793, 0.02559131, 0.03572511, 0.02711178, 0.02484937, 0.01986168, 0.02246756, 0.02544408, 0.03668975, 0.02697565, 0.02482756, 0.02060463, 0.02377818, 0.02577628, 0.03844394, 0.0279909, 0.02457865, 0.02168689, 0.0246035, 0.02709047, 0.04009081, 0.0267741, 0.02407373, 0.02061499, 0.02526761, 0.02777514, 0.03980279, 0.02498045, 0.02351508, 0.01907616, 0.02499466, 0.02785961, 0.03656241, 0.02421139, 0.02260625, 0.01753868, 0.02391251, 0.02651156, 0.03418811, 0.02260224, 0.02203887, 0.01669343, 0.02239447, 0.02464392, 0.03289695, 0.02103988, 0.02150384, 0.0164058, 0.02250985, 0.02402185, 0.0323068, 0.01947536, 0.02114527, 0.01576842, 0.02207047, 0.02375209, 0.03108899, 0.01789565, 0.01985372, 0.01498203, 0.02153886, 0.02433754, 0.0310557, 0.01737706, 0.01932513, 0.01442632, 0.0208055, 0.02401415, 0.03046984, 0.01731409, 0.01883864, 0.01396247, 0.02018431, 0.02378001, 0.03061939, 0.01790361, 0.01911994, 0.0143642, 0.02042229, 0.02428986, 0.03294845, 0.01870625, 0.02095818, 0.01514959, 0.02227932, 0.02571767, 0.03363443, 0.0195625, 0.02168962, 0.01588383, 0.02297555, 0.02756914, 0.03223159, 0.01923997, 0.02225506, 0.01587941, 0.0231617, 0.03013117, 0.03183701, 0.01796329, 0.02137829, 0.01535429, 0.02276184, 0.02949913, 0.03082534, 0.01651776, 0.01988017, 0.01527597, 0.02312491, 0.0282898, 0.02878501, 0.01596072, 0.01890572, 0.01476828, 0.02275374, 0.02722153, 0.02887673, 0.01593509, 0.01900347, 0.01457073, 0.02203119, 0.02580053, 0.02918364, 0.01578958, 0.01937304, 0.01414148, 0.02179703, 0.02582104, 0.02976158, 0.0159682, 0.01954561, 0.01519824, 0.02341249, 0.02735237, 0.03130813, 0.01744782, 0.01976702, 0.01652365, 0.02475409, 0.02950545, 0.03370637, 0.01883405, 0.01948391, 0.01732151, 0.02512421, 0.03025824, 0.03401012, 0.01853803, 0.01842877, 0.01721328, 0.02420248, 0.02979718, 0.03250392, 0.01771664, 0.01813873, 0.0168144, 0.0238379, 0.02895592, 0.03270822, 0.01739565, 0.01793014, 0.01590027, 0.02243557, 0.02694268, 0.03339506, 0.01748231, 0.01835189, 0.01497647, 0.0212753, 0.02576217, 0.0323054, 0.01752431, 0.01746717, 0.01424889, 0.02033061, 0.02496939, 0.03241712, 0.01868987, 0.01814906, 0.01389673, 0.02005846, 0.02456461, 0.03190693, 0.01946873, 0.01857521, 0.01329254, 0.02010784, 0.02478615, 0.03099593, 0.01942865, 0.01805655, 0.01265764, 0.01963573, 0.02424173, 0.03024272, 0.01877208, 0.01768121, 0.01180985, 0.01957805, 0.02414516, 0.0311512, 0.02008833, 0.01729972, 0.0117422, 0.01929838, 0.02345105, 0.03007172, 0.01994467, 0.01687222, 0.01105684, 0.01877227, 0.02429198, 0.03149535, 0.02136597, 0.01728558, 0.01098813, 0.01915489, 0.02534084, 0.03465565, 0.02279931, 0.01697815, 0.01119039, 0.0208995, 0.02623687, 0.03551298, 0.02284232, 0.01690886, 0.01086563, 0.02092095, 0.02614547, 0.03381298, 0.02275052, 0.01657137, 0.01140752, 0.0215252, 0.02606096, 0.03362878, 0.02298158, 0.01645342, 0.01148772, 0.02212537, 0.02597508, 0.03383011, 0.02398355, 0.01711751, 0.01183335, 0.02271624, 0.02632557, 0.03403097, 0.02378219, 0.01790452, 0.01243135, 0.02337374, 0.02757804, 0.03468113, 0.02429357, 0.01760619, 0.01252837, 0.02420151, 0.02575376, 0.03292798, 0.0238263, 0.01754945, 0.01242667, 0.02295506, 0.02483025, 0.03107809, 0.02201847, 0.01777259, 0.01204362, 0.02184384, 0.02337611, 0.02956794, 0.0208041, 0.0177967, 0.01133368, 0.02050451, 0.02224808, 0.02857684, 0.0197506, 0.01750622, 0.01114623, 0.02073723, 0.02278102, 0.02759374, 0.01938572, 0.01762152, 0.01122292, 0.02016082, 0.0246244, 0.0305183, 0.02080096, 0.01820675, 0.01206085, 0.02060986, 0.02587663, 0.03147354, 0.02251302, 0.01782582, 0.012187, 0.0199228, 0.0257533, 0.03006658, 0.02210874, 0.0185521, 0.01227462, 0.02002559, 0.0257207, 0.02845687, 0.02275359, 0.02009976, 0.01271245, 0.0216822, 0.02698263, 0.02868204, 0.02291555, 0.02125195, 0.01304865, 0.0212242, 0.02620409, 0.02700268, 0.02145698, 0.02033636, 0.01270108, 0.020027, 0.02597728, 0.02450178, 0.02100647, 0.01999578, 0.01241513, 0.01862546, 0.02611103, 0.0239382, 0.02090136, 0.02141069, 0.01270896, 0.01722006, 0.02587358, 0.02221847, 0.01863346, 0.02105927, 0.01272894, 0.01628656, 0.02575322, 0.02216921, 0.01836688, 0.02144308, 0.01340355, 0.01617487, 0.02839005, 0.02387723, 0.01934358, 0.02087544, 0.01357663, 0.01632999, 0.02680815, 0.02456869, 0.01921008, 0.02009767, 0.01258254, 0.01678843, 0.02658527, 0.02440038, 0.01928592, 0.02067352, 0.01211002, 0.01710505, 0.0250822, 0.02300766, 0.01932917, 0.02042845, 0.01138531, 0.01771437, 0.02430501, 0.02211089, 0.01879876, 0.02015699, 0.01088662, 0.01753822, 0.02299581, 0.02139067, 0.01829032, 0.01928594, 0.01053311, 0.01715602, 0.02235386, 0.0199213, 0.01885818, 0.01913525, 0.01071419, 0.01720065, 0.02207366, 0.02090401, 0.01954849, 0.0199322, 0.01134949, 0.01828694, 0.02214891, 0.02095168, 0.02058121, 0.02093257, 0.01227112, 0.01807913, 0.0229884, 0.01944914, 0.02112168, 0.02214981, 0.01289519, 0.01817295, 0.02463713, 0.02037855, 0.0219724, 0.02332097, 0.01343125, 0.01831919, 0.02602721, 0.02003598, 0.02281567, 0.02256713, 0.01342486, 0.01726273, 0.02481956, 0.01930788, 0.02284725, 0.02103479, 0.01279773, 0.01599854, 0.0224175, 0.01987345, 0.02379211, 0.01990171, 0.01204833, 0.01657471, 0.02253648, 0.02120619, 0.02383573, 0.01997413, 0.01163351, 0.01544575, 0.01928219, 0.02118691, 0.02308825, 0.021675, 0.01225942, 0.01474668, 0.01972491, 0.0229215, 0.02340101, 0.02286459, 0.01203618, 0.01487127, 0.02126435, 0.0225492, 0.02249597, 0.02258469, 0.01152239, 0.01440165, 0.02117009, 0.02104728, 0.0210809, 0.02139097, 0.01059554, 0.01369771, 0.02193938, 0.01854504, 0.02093567, 0.01901558, 0.0096709, 0.01297946, 0.02093245, 0.0169887, 0.01925489, 0.01878669, 0.00989094, 0.01251819, 0.02032142, 0.015713, 0.01910603, 0.01892183, 0.01025898, 0.01275833, 0.02215219, 0.01578438, 0.0202079, 0.02006984, 0.01157692, 0.01378592, 0.02358003, 0.0166604, 0.02099749, 0.02067049, 0.01194626, 0.01364781, 0.02326034, 0.01680812, 0.02075234, 0.02010095, 0.0115418, 0.01275177, 0.02148738, 0.0168575, 0.020099, 0.01983145, 0.01105948, 0.01270045, 0.02144207, 0.01836185, 0.021092, 0.02112076, 0.01224727, 0.01331288, 0.02148979, 0.01939295, 0.02273845, 0.02286017, 0.01286393, 0.01407226, 0.02195908, 0.0190967, 0.02334305, 0.02329671, 0.01234138, 0.01536862, 0.02238922, 0.01843584, 0.02233543, 0.02401795, 0.01294768, 0.01609779, 0.02145947, 0.01916436, 0.02366975, 0.02728383, 0.01389984, 0.01672044, 0.02177055, 0.02055812, 0.02599552, 0.02768575, 0.01596491, 0.01716601, 0.02345548, 0.0214515, 0.0282859, 0.02815907, 0.0168254, 0.02020502, 0.02220077, 0.01955702, 0.02817512, 0.02824928, 0.01637494, 0.01833699, 0.01992706, 0.01688441, 0.02227899, 0.0234742, 0.01368415, 0.01576733, 0.01968082, 0.01383751, 0.02039227, 0.02300955, 0.01407619, 0.01442432, 0.01937542, 0.01495013, 0.02198023, 0.02341142, 0.01417388, 0.01471955, 0.01864765, 0.01455115, 0.0228382, 0.02445897, 0.01375461, 0.014188, 0.02049736, 0.01544687, 0.02422508, 0.02496166, 0.01434547, 0.01411409, 0.01915482, 0.01435716, 0.02138136, 0.02263989, 0.01488987, 0.01530421, 0.01914822, 0.01309103, 0.02013653, 0.02137328, 0.01515166, 0.01424755, 0.01916603, 0.01332608, 0.01993823, 0.0195512, 0.01632039, 0.01333568, 0.02034251, 0.01383757, 0.01934936, 0.02137072, 0.01802198, 0.01638177, 0.01821797, 0.01486993, 0.01811437, 0.02180138, 0.01865653, 0.01853638, 0.01765726, 0.012994, 0.01578149, 0.02052962, 0.01884221, 0.0197663, 0.01674454, 0.01540464, 0.01636091, 0.02112243, 0.0196003, 0.02038032, 0.01824374, 0.01620437, 0.01700396, 0.02228408, 0.01998644, 0.02044262, 0.01861903, 0.01697441, 0.01997703, 0.02726356, 0.02080931, 0.02309546, 0.02067879, 0.01823811, 0.02330706, 0.02795019, 0.02017785, 0.02984037, 0.0227437, 0.02372039, 0.02225421, 0.03344486, 0.0179279, 0.02872095, 0.02608602, 0.02906374, 0.03676224, 0.02520928, 0.01184255, 0.02758184, 0.03168637, 0.03157759, 0.03692363, 0.0302232, 0.01959937, 0.03100095, 0.03497504, 0.03997133, 0.04148974, 0.03836799, 0.02477672, 0.02884109, 0.03367162, 0.03505407, 0.04123602, 0.03799951, 0.02415626, 0.0291322, 0.03189624, 0.03472446, 0.04056542, 0.03862447, 0.02341117, 0.02701775, 0.03171613, 0.03327235, 0.03675716, 0.03454933, 0.02083297, 0.02624702, 0.02836509, 0.0297213, 0.02903017, 0.0296437, 0.0180701, 0.02762303, 0.02658223, 0.02743682, 0.02838444, 0.02878824, 0.01946329, 0.03212514, 0.02846795, 0.02947675, 0.03082954, 0.03301764, 0.02423756, 0.04071103, 0.0332974, 0.03345441, 0.03823007, 0.03844783, 0.02843647, 0.04514403, 0.03996524, 0.03763335, 0.04438752, 0.03908256, 0.02820743, 0.04486249, 0.03905507, 0.03852396, 0.0470425, 0.03826127, 0.02932139, 0.04272111, 0.03782259, 0.03987536, 0.04948463, 0.03879263, 0.02860384, 0.03711684, 0.035425, 0.03174038, 0.04008913, 0.03449942, 0.02663688, 0.03026868, 0.03445929, 0.02839225, 0.0382618, 0.03117638, 0.02243629, 0.02480936, 0.03293974, 0.02294218, 0.03345834, 0.02866058, 0.0211837, 0.02473584, 0.03574418, 0.02602447, 0.03856489, 0.03529494, 0.02555823, 0.03341195, 0.04692529, 0.03086858, 0.04884285, 0.04136661, 0.02750836, 0.03542285, 0.04697976, 0.02964074, 0.05233235, 0.03896029, 0.02299974, 0.0304555, 0.04440397, 0.03162112, 0.0567279, 0.03698647, 0.02310594, 0.02968046, 0.04475469, 0.03290306, 0.05575424, 0.03534827, 0.02248511, 0.02677179, 0.04494501, 0.03380486, 0.05104478, 0.03418087, 0.01945714, 0.02215338, 0.03972987, 0.03100464, 0.04794354, 0.03469056, 0.01901773, 0.02034301, 0.03803672, 0.0304765, 0.04571545, 0.03268929, 0.01804053, 0.01948701, 0.03821953, 0.03090794, 0.04434464, 0.03015095, 0.01602749, 0.01735835, 0.03446054, 0.0286162, 0.04059099, 0.02761433, 0.0146132, 0.01720647, 0.03492763, 0.02932729, 0.04052019, 0.02437621, 0.01508086, 0.016046, 0.03675598, 0.02958371, 0.04182135, 0.02535473, 0.01707933, 0.0176826, 0.03671406, 0.03156541, 0.04352282, 0.02589956, 0.01949445, 0.01865347, 0.04229518],
[truncated: 2,772,162 more chars]
