# Supplementary material for: Systematic contextual biases in SegmentNT potentially relevant to other nucleotide transformer models
Source: bioRxiv. 2026 May 4:2025.04.09.647946. Preprint. [Version 2] doi: 10.1101/2025.04.09.647946 (PMC13174627; doi:10.1101/2025.04.09.647946)
Supplement: Supplement 3 [file media-3.zip › Supplementary_data/segmentNT_additional_genes/first_middle_last_nav2-as5_nt_output_4096.txt]

{
"protein_coding_gene":
{"first": [0.9653537, 0.9713858, 0.9500618, 0.92515296, 0.9278286, 0.8038028, 0.95777017, 0.9602548, 0.94335306, 0.9217576, 0.8918805, 0.77820474, 0.94309556, 0.96419936, 0.9465473, 0.92984974, 0.8440844, 0.73446995, 0.9391848, 0.94898, 0.9346627, 0.9087854, 0.8036864, 0.5771252, 0.92055345, 0.94814664, 0.950314, 0.9127825, 0.8130323, 0.73544365, 0.94528186, 0.9617116, 0.9398254, 0.8931497, 0.77871966, 0.55439234, 0.9031915, 0.92828345, 0.90166986, 0.8963482, 0.8112459, 0.5923262, 0.8907472, 0.9119589, 0.8782768, 0.88827705, 0.8133898, 0.5982325, 0.8904688, 0.92024225, 0.8950419, 0.90017104, 0.8256339, 0.6058077, 0.8964121, 0.9329098, 0.9062983, 0.9173344, 0.8303151, 0.6101605, 0.9042776, 0.93186164, 0.9136394, 0.91378623, 0.8404754, 0.5789125, 0.90126085, 0.92624307, 0.91137344, 0.90119153, 0.8272617, 0.5853083, 0.90907365, 0.9423395, 0.91938716, 0.91190386, 0.8313414, 0.56856185, 0.88115966, 0.9394303, 0.92224866, 0.9076143, 0.85915554, 0.6049643, 0.8834193, 0.9511932, 0.9343922, 0.92656165, 0.8648108, 0.6251141, 0.91043186, 0.95154756, 0.9454457, 0.93173784, 0.86934805, 0.660599, 0.9273773, 0.95219266, 0.95245236, 0.93598247, 0.8671906, 0.6199814, 0.9332633, 0.9360421, 0.9494532, 0.9269329, 0.86625767, 0.6269842, 0.93388915, 0.9535602, 0.94001704, 0.9450161, 0.83457154, 0.599879, 0.9069495, 0.94091517, 0.9320081, 0.9391031, 0.8576932, 0.63234675, 0.8949515, 0.93575096, 0.93149066, 0.92667055, 0.87079656, 0.627664, 0.8880261, 0.9302238, 0.93144387, 0.9313908, 0.877435, 0.6545965, 0.91021776, 0.9353415, 0.95050406, 0.9559121, 0.9121075, 0.6890943, 0.92278796, 0.93467844, 0.9317924, 0.94280386, 0.8868535, 0.69374835, 0.9090103, 0.9478593, 0.9297338, 0.9424481, 0.89435786, 0.673546, 0.904258, 0.94343436, 0.92308766, 0.9277489, 0.9061127, 0.745269, 0.8994704, 0.9419759, 0.91838884, 0.927272, 0.90441334, 0.69531417, 0.8963212, 0.94933, 0.90223163, 0.9134351, 0.8799584, 0.6819531, 0.8924221, 0.9394443, 0.8943629, 0.9291056, 0.8858338, 0.6863397, 0.89782095, 0.9401694, 0.89930344, 0.91456103, 0.85308015, 0.67942864, 0.87567514, 0.897976, 0.8843828, 0.9101728, 0.87617856, 0.66989094, 0.9066886, 0.9257947, 0.8993452, 0.9201541, 0.89092225, 0.6545232, 0.88399494, 0.9204848, 0.9175323, 0.93454975, 0.9104179, 0.6934492, 0.86257964, 0.93331677, 0.911831, 0.919299, 0.91890275, 0.7402614, 0.8661435, 0.9455113, 0.91372585, 0.9348037, 0.9216476, 0.7825894, 0.8878715, 0.9549265, 0.9289644, 0.94306505, 0.9202394, 0.7803497, 0.9123185, 0.9584905, 0.9342301, 0.9158922, 0.91921145, 0.816033, 0.9281833, 0.9534104, 0.9473151, 0.90237725, 0.92695415, 0.82290393, 0.92658305, 0.9443682, 0.9409302, 0.8890776, 0.9132235, 0.7811481, 0.9237433, 0.9542328, 0.9383638, 0.89576584, 0.91258174, 0.76840305, 0.9227765, 0.9604395, 0.94083273, 0.9016908, 0.92536813, 0.77408415, 0.92170167, 0.9320766, 0.92262805, 0.88419646, 0.9292522, 0.7753549, 0.9285463, 0.94089913, 0.9225506, 0.90161735, 0.92170733, 0.78717643, 0.91849667, 0.9108864, 0.90619683, 0.858975, 0.9122951, 0.75890565, 0.881503, 0.9086496, 0.895865, 0.81284595, 0.88603824, 0.7722746, 0.8649021, 0.8909913, 0.8961346, 0.85525143, 0.89795274, 0.78372204, 0.85607266, 0.90864843, 0.9000685, 0.88854957, 0.92260224, 0.797478, 0.90053177, 0.92210126, 0.9025366, 0.8811908, 0.9073895, 0.81276995, 0.9069178, 0.93765324, 0.91536367, 0.91387504, 0.93454975, 0.8477995, 0.93947816, 0.9532763, 0.9239175, 0.94395936, 0.94267994, 0.8560852, 0.9360897, 0.9571185, 0.9332721, 0.94510275, 0.9441348, 0.8410174, 0.9149674, 0.9693341, 0.9389805, 0.9516241, 0.94260854, 0.8183722, 0.9158151, 0.9729865, 0.9459432, 0.97129256, 0.96256274, 0.8699204, 0.91027546, 0.9777993, 0.95174015, 0.9738183, 0.96735895, 0.8740916, 0.9175585, 0.97856206, 0.95360965, 0.9742749, 0.96777624, 0.85399747, 0.9344725, 0.97665113, 0.9536057, 0.98034006, 0.96649617, 0.84960616, 0.93842286, 0.9839341, 0.96230775, 0.9866789, 0.97126466, 0.8874267, 0.9456745, 0.9834747, 0.96278024, 0.9883081, 0.97697484, 0.89843714, 0.9443772, 0.9845585, 0.9613766, 0.9883675, 0.9745816, 0.90085787, 0.93510634, 0.984493, 0.964094, 0.9874073, 0.9789972, 0.90522915, 0.9504644, 0.98790026, 0.96573955, 0.9876622, 0.980612, 0.9231272, 0.9644728, 0.9899335, 0.9690441, 0.9877966, 0.9818618, 0.92602074, 0.96654695, 0.9902775, 0.96906114, 0.98600715, 0.98261815, 0.93495196, 0.96752965, 0.9886902, 0.9698714, 0.98662597, 0.9813461, 0.92631024, 0.96086127, 0.9865464, 0.96720415, 0.98322594, 0.97863436, 0.9325215, 0.9560434, 0.98602724, 0.95727134, 0.98105514, 0.975608, 0.9315374, 0.95868504, 0.9859302, 0.9721019, 0.98452306, 0.9780316, 0.9312888, 0.96655375, 0.9909572, 0.97712266, 0.98866475, 0.9835599, 0.94078445, 0.96574354, 0.9863412, 0.97833383, 0.98893225, 0.98139244, 0.92685074, 0.97446084, 0.9855583, 0.97603583, 0.9861728, 0.98267525, 0.94255495, 0.9763965, 0.9832763, 0.9706654, 0.98321426, 0.9808973, 0.9358037, 0.959404, 0.9869697, 0.9693647, 0.98309606, 0.9775483, 0.92674345, 0.95439196, 0.98381686, 0.97177243, 0.9835144, 0.97856826, 0.9337777, 0.9601008, 0.98558384, 0.9751389, 0.9847174, 0.97850776, 0.93835956, 0.9681372, 0.9867497, 0.97627765, 0.984512, 0.9770826, 0.9363938, 0.9662947, 0.9867371, 0.9752035, 0.98264325, 0.9769259, 0.93573874, 0.9647405, 0.9860139, 0.9744072, 0.9790389, 0.9726696, 0.929592, 0.9525426, 0.9791181, 0.967125, 0.9722547, 0.96545345, 0.90575236, 0.9392441, 0.97369754, 0.95991117, 0.970882, 0.9708901, 0.9252809, 0.954689, 0.98242104, 0.97092277, 0.97781825, 0.9801368, 0.9429158, 0.9636427, 0.9847254, 0.97505766, 0.97800785, 0.980272, 0.9259774, 0.9576314, 0.98200744, 0.9714394, 0.9769, 0.9774788, 0.8921104, 0.955622, 0.98310596, 0.9689474, 0.97627425, 0.9772873, 0.8876798, 0.93673426, 0.97980714, 0.96814954, 0.9702949, 0.97358286, 0.9017004, 0.9333288, 0.9809761, 0.97095674, 0.9743435, 0.9776948, 0.92896163, 0.93913966, 0.9847148, 0.98131406, 0.98315334, 0.9821588, 0.9420568, 0.9479692, 0.98625755, 0.983089, 0.9838945, 0.9818439, 0.93655384, 0.954879, 0.98574483, 0.9803451, 0.9834627, 0.97862625, 0.9337525, 0.96038926, 0.98747325, 0.9776223, 0.98127764, 0.9775148, 0.94812393, 0.9556128, 0.985615, 0.97233516, 0.9758779, 0.9761974, 0.93619865, 0.9558981, 0.98605096, 0.972806, 0.97696656, 0.9773402, 0.94416213, 0.96354663, 0.98846775, 0.97675586, 0.9790206, 0.9793219, 0.9496014, 0.96895057, 0.9891018, 0.9796071, 0.98257154, 0.98123276, 0.96118957, 0.975421, 0.9901812, 0.9799667, 0.9848577, 0.9821723, 0.9462426, 0.97033787, 0.98947364, 0.97873837, 0.984306, 0.98521113, 0.9462609, 0.9646815, 0.98760146, 0.97237855, 0.98074347, 0.98362964, 0.9500076, 0.9684162, 0.9870008, 0.9753995, 0.97982347, 0.9808348, 0.95347077, 0.96589947, 0.9870216, 0.98369324, 0.9825326, 0.9836576, 0.96359587, 0.97763866, 0.98948705, 0.98707014, 0.9852319, 0.98566365, 0.9619653, 0.9778617, 0.98970515, 0.98617035, 0.9870827, 0.9872114, 0.95867, 0.97955495, 0.9907891, 0.9830964, 0.98589766, 0.9838573, 0.952381, 0.9771, 0.98996943, 0.9798028, 0.9846267, 0.98265576, 0.9470956, 0.96799344, 0.98847985, 0.9793896, 0.9816089, 0.9799907, 0.9510773, 0.9722214, 0.98969346, 0.9831614, 0.9827965, 0.98160344, 0.9548098, 0.97499746, 0.9909929, 0.98610896, 0.9861567, 0.98327756, 0.95406526, 0.983711, 0.99183965, 0.98691267, 0.9876923, 0.9864116, 0.9546745, 0.9833911, 0.9930904, 0.9871628, 0.98794484, 0.9870949, 0.9580366, 0.9802988, 0.9917106, 0.9843776, 0.9852352, 0.984285, 0.95311046, 0.9780417, 0.98976713, 0.97810316, 0.979862, 0.9799349, 0.9478908, 0.9750304, 0.9870231, 0.9768903, 0.98088354, 0.9778636, 0.957451, 0.9750303, 0.98716426, 0.9788162, 0.9817275, 0.98350775, 0.97415674, 0.9811219, 0.9865415, 0.981974, 0.9809584, 0.9874436, 0.98053163, 0.984535, 0.9873762, 0.9820187, 0.9803653, 0.9870366, 0.9811786, 0.9836337, 0.9905399, 0.98149544, 0.97905284, 0.98591703, 0.978659, 0.98076355, 0.9878308, 0.9794185, 0.977099, 0.9775554, 0.97071177, 0.97186416, 0.9847883, 0.97537076, 0.9799265, 0.9827531, 0.9759419, 0.9755342, 0.98709434, 0.9775965, 0.9818, 0.9868121, 0.9812796, 0.9799973, 0.9878756, 0.98233694, 0.9851276, 0.9886086, 0.98207957, 0.9849652, 0.9908646, 0.986147, 0.9859156, 0.99016434, 0.97715604, 0.98242146, 0.98921376, 0.97813135, 0.9806039, 0.9875579, 0.9749579, 0.9800314, 0.9875023, 0.9755271, 0.98153865, 0.98774797, 0.9740026, 0.9805869, 0.98642457, 0.9770314, 0.9819372, 0.9886318, 0.98041576, 0.9802767, 0.98823404, 0.9804519, 0.9855034, 0.99048764, 0.9857484, 0.9846569, 0.99065477, 0.9844385, 0.9879376, 0.99212205, 0.98801106, 0.9862797, 0.9910376, 0.98275673, 0.98588306, 0.9903488, 0.98469955, 0.98293465, 0.9871623, 0.97900826, 0.980414, 0.9883946, 0.9830641, 0.98136145, 0.98715645, 0.97487545, 0.978571, 0.98793143, 0.9827724, 0.9774953, 0.98718804, 0.9682109, 0.9746167, 0.9862383, 0.9827247, 0.9784096, 0.98704517, 0.9723698, 0.9768821, 0.9864176, 0.9833661, 0.9779297, 0.9866052, 0.9773587, 0.97856915, 0.98782176, 0.9829342, 0.98174334, 0.9898566, 0.97799814, 0.9796713, 0.9895371, 0.9821546, 0.98188585, 0.9894901, 0.9753513, 0.97633857, 0.9878455, 0.9785774, 0.9785809, 0.9888277, 0.96995956, 0.97214586, 0.9861059, 0.9734432, 0.9793371, 0.99026334, 0.96585256, 0.97438127, 0.9828155, 0.9755577, 0.98382556, 0.99249756, 0.97010034, 0.9796286, 0.98597807, 0.9789457, 0.9837236, 0.9923758, 0.97239864, 0.9829136, 0.9882499, 0.98099476, 0.98618835, 0.992417, 0.97381735, 0.98533475, 0.9899598, 0.981762, 0.9875207, 0.9934952, 0.9754166, 0.98699874, 0.99032813, 0.97868264, 0.98562115, 0.9936085, 0.9776597, 0.9852218, 0.99041325, 0.97720486, 0.98572713, 0.9931317, 0.97550476, 0.98404574, 0.990923, 0.98158, 0.984352, 0.9930306, 0.9752907, 0.9853544, 0.9898308, 0.9836586, 0.9839812, 0.9918104, 0.9808101, 0.9857597, 0.9890351, 0.98435336, 0.98510134, 0.99120706, 0.9827494, 0.98679346, 0.9914123, 0.9821016, 0.988143, 0.9927065, 0.98378414, 0.9872748, 0.9907511, 0.98154587, 0.9860166, 0.9915782, 0.9858719, 0.9857856, 0.98893946, 0.9837547, 0.98570186, 0.9881621, 0.9814463, 0.98271656, 0.9893764, 0.9788522, 0.9832538, 0.98555076, 0.9791864, 0.9839974, 0.9899502, 0.98266613, 0.9872372, 0.9877621, 0.98518014, 0.9888011, 0.99118423, 0.98399544, 0.9866415, 0.98974633, 0.9896631, 0.9903714, 0.9915085, 0.98172736, 0.9864255, 0.99090487, 0.99041337, 0.99075973, 0.99280167, 0.9824247, 0.9859691, 0.99348104, 0.98888445, 0.9889081, 0.99127805, 0.9671879, 0.98427945, 0.9912907, 0.9867034, 0.98442245, 0.99071294, 0.9579424, 0.9815752, 0.9886103, 0.978461, 0.9821445, 0.98982275, 0.9707775, 0.98350537, 0.98916376, 0.98085046, 0.98603487, 0.9912225, 0.97393054, 0.9842165, 0.9886204, 0.98161674, 0.9856436, 0.9902108, 0.9757681, 0.98020947, 0.9890999, 0.9843984, 0.9867671, 0.9891622, 0.9717112, 0.9865891, 0.9915897, 0.98875767, 0.9882526, 0.9904169, 0.9793057, 0.988493, 0.9926421, 0.99059147, 0.9888143, 0.99175054, 0.9756546, 0.98758984, 0.99202216, 0.98864925, 0.989706, 0.99195284, 0.97841173, 0.98768103, 0.99023217, 0.9879224, 0.98900384, 0.9924648, 0.96686625, 0.98011476, 0.98300403, 0.9697511, 0.9863443, 0.99140245, 0.9640283, 0.9785509, 0.97524035, 0.9763871, 0.9885433, 0.98976654, 0.9673642, 0.97801, 0.97539586, 0.9783903, 0.976649, 0.9783708, 0.959975, 0.96597177, 0.9636843, 0.9577203, 0.9520266, 0.9751339, 0.96398044, 0.967907, 0.96257377, 0.9578375, 0.9588628, 0.9734562, 0.9714274, 0.9783385, 0.9639337, 0.9600237, 0.96297234, 0.97591996, 0.97624683, 0.978709, 0.9632404, 0.9581406, 0.96441656, 0.9750114, 0.9791215, 0.9812248, 0.96870905, 0.9622739, 0.95614237, 0.9722457, 0.977844, 0.9821136, 0.9728602, 0.959785, 0.9602573, 0.9732064, 0.9756293, 0.98434466, 0.97372955, 0.96480143, 0.95906854, 0.9677585, 0.9722628, 0.98251724, 0.96894985, 0.96324146, 0.96831626, 0.9777188, 0.9820715, 0.98560214, 0.97664714, 0.9725882, 0.9781635, 0.97942436, 0.981486, 0.9871623, 0.9790916, 0.9745327, 0.97682095, 0.9825788, 0.97921216, 0.98696274, 0.98024726, 0.9721209, 0.97481495, 0.9793895, 0.9832951, 0.984063, 0.9742502, 0.9738361, 0.9757078, 0.981556, 0.9854749, 0.9853256, 0.97751456, 0.9728308, 0.9768098, 0.97536623, 0.9821583, 0.98615116, 0.97945637, 0.9744624, 0.977428, 0.9703938, 0.97965336, 0.9834701, 0.9769106, 0.9696854, 0.976065, 0.9726547, 0.97744703, 0.97818094, 0.9710786, 0.96399033, 0.9717533, 0.9741275, 0.9785084, 0.97776777, 0.97416216, 0.9700837, 0.9757019, 0.9822095, 0.9853709, 0.9798932, 0.9776881, 0.9741614, 0.97100866, 0.9780369, 0.98245025, 0.97786987, 0.97563875, 0.9720218, 0.9669281, 0.9740233, 0.98047537, 0.97780013, 0.9745096, 0.9719842, 0.97162104, 0.9763554, 0.98188597, 0.97841823, 0.9746995, 0.97667307, 0.97630113, 0.9801143, 0.9825696, 0.9773843, 0.9739698, 0.97617435, 0.9714829, 0.97759557, 0.97874165, 0.9772175, 0.97142446, 0.9766011, 0.96907055, 0.9759857, 0.9791014, 0.97590226, 0.97245973, 0.97307056, 0.9634841, 0.9698527, 0.9745277, 0.96773005, 0.97362185, 0.9730182, 0.9665722, 0.9756683, 0.9784944, 0.9735477, 0.9764549, 0.9784087, 0.9681313, 0.9777729, 0.98291945, 0.9797528, 0.9766773, 0.9788865, 0.9738064, 0.9798451, 0.9833857, 0.97646785, 0.972682, 0.97752213, 0.97232324, 0.97823024, 0.9839961, 0.9750651, 0.97294927, 0.9776627, 0.9736616, 0.9773989, 0.9841493, 0.9746522, 0.97279197, 0.97458047, 0.97250485, 0.9780853, 0.981518, 0.97761893, 0.9741554, 0.974325, 0.9715203, 0.9782732, 0.98220754, 0.9758613, 0.9740346, 0.973432, 0.97144306, 0.9780663, 0.9837644, 0.9789791, 0.97716147, 0.9765693, 0.97597224, 0.9799242, 0.98410046, 0.97894084, 0.97662556, 0.974554, 0.97280425, 0.97763103, 0.9800388, 0.97240597, 0.9715545, 0.9704616, 0.9705102, 0.97629684, 0.9801594, 0.9753127, 0.97239625, 0.97112817, 0.9685857, 0.9744204, 0.97945875, 0.97495043, 0.9727711, 0.97208494, 0.97035754, 0.97592556, 0.97950315, 0.97633445, 0.97454506, 0.9738679, 0.9697841, 0.9712632, 0.97844565, 0.9745734, 0.97257674, 0.97361994, 0.9713146, 0.9709555, 0.97601193, 0.9698789, 0.9710107, 0.9725256, 0.96878266, 0.9725518, 0.98059046, 0.97071236, 0.9709981, 0.9719748, 0.9655496, 0.97505015, 0.97920656, 0.9692476, 0.97282887, 0.97703093, 0.96719164, 0.98012644, 0.98108935, 0.97258997, 0.9750001, 0.97887266, 0.96398044, 0.9727781, 0.97980666, 0.9693292, 0.9716746, 0.9741276, 0.95918524, 0.97074056, 0.9750083, 0.96579415, 0.96606576, 0.97279793, 0.96296936, 0.9706748, 0.97601527, 0.96584255, 0.9646976, 0.97291654, 0.96083134, 0.96912193, 0.9763265, 0.9655827, 0.9611853, 0.9731541, 0.96211636, 0.9715408, 0.9777084, 0.968275, 0.9645407, 0.9736667, 0.9570684, 0.966354, 0.9740354, 0.9641862, 0.9653086, 0.9691222, 0.9490783, 0.96124953, 0.9716027, 0.95883316, 0.9635432, 0.965854, 0.94903976, 0.95873785, 0.97301066, 0.961977, 0.9673035, 0.9743807, 0.9529316, 0.9616071, 0.9755315, 0.9659524, 0.9690908, 0.9744261, 0.95428896, 0.96209925, 0.97369826, 0.9671426, 0.96829635, 0.97140276, 0.95009625, 0.9618449, 0.9690195, 0.9675258, 0.96860135, 0.9706463, 0.9490463, 0.9637865, 0.9720909, 0.96904033, 0.97162306, 0.9736592, 0.95073014, 0.9652183, 0.97371054, 0.973407, 0.9728452, 0.9753872, 0.95886564, 0.969747, 0.9791805, 0.97885096, 0.97832024, 0.9769091, 0.9617867, 0.96956456, 0.979389, 0.9757706, 0.9731726, 0.9769676, 0.9606317, 0.97084546, 0.9810929, 0.97761077, 0.9731082, 0.9786294, 0.9610796, 0.9796947, 0.9842463, 0.98038554, 0.97781575, 0.97987926, 0.9551382, 0.9797696, 0.98302925, 0.9776789, 0.97637355, 0.97492844, 0.9513817, 0.9734257, 0.98056144, 0.9713633, 0.972616, 0.97393894, 0.94588315, 0.9713518, 0.9790292, 0.9708046, 0.9745428, 0.97857016, 0.94927347, 0.97079897, 0.97759205, 0.9709471, 0.9727227, 0.97668606, 0.9554818, 0.97096664, 0.9786088, 0.9734404, 0.9729216, 0.9782914, 0.9636696, 0.9764142, 0.983263, 0.9798176, 0.97703743, 0.9790573, 0.9652492, 0.9757967, 0.9844786, 0.98010147, 0.9748777, 0.9771732, 0.9598053, 0.97629285, 0.9853817, 0.9804427, 0.9814981, 0.97924733, 0.9572425, 0.97269654, 0.98419803, 0.9787784, 0.9804631, 0.9760959, 0.95180297, 0.9625413, 0.9806358, 0.9789533, 0.98612726, 0.9771797, 0.9567894, 0.97292453, 0.98186713, 0.9799724, 0.9853424, 0.97938544, 0.9691523, 0.9740383, 0.986127, 0.98298025, 0.98363084, 0.9839333, 0.9717033, 0.97955036, 0.9862645, 0.9826575, 0.9839645, 0.9809569, 0.96889335, 0.97687405, 0.9853504, 0.97781163, 0.98162615, 0.9775644, 0.96189046, 0.9723584, 0.9833935, 0.97859335, 0.9818817, 0.97827655, 0.9636243, 0.9728361, 0.9849613, 0.9796727, 0.9848483, 0.98505163, 0.9667513, 0.9770676, 0.9851003, 0.97948974, 0.98280513, 0.98484886, 0.9661093, 0.9736572, 0.9846502, 0.97601026, 0.9787637, 0.98132324, 0.96371466, 0.9688977, 0.9805906, 0.9689773, 0.97407204, 0.9799297, 0.96046317, 0.9666039, 0.97546244, 0.9737683, 0.97951275, 0.9809327, 0.96116513, 0.9672834, 0.9768565, 0.97624856, 0.98257315, 0.9778746, 0.954396, 0.9694169, 0.9760168, 0.9820238, 0.9844608, 0.9781432, 0.95322376, 0.9642333, 0.9717504, 0.97808444, 0.98290473, 0.97734094, 0.95768464, 0.9654098, 0.9738009, 0.9779985, 0.9823878, 0.9794668, 0.95814145, 0.964592, 0.9750565, 0.97780037, 0.978462, 0.9766346, 0.9560716, 0.9584573, 0.9695845, 0.9753837, 0.9742163, 0.97320783, 0.9490238, 0.95246404, 0.9699154, 0.97398436, 0.97643846, 0.96979666, 0.9448465, 0.9570755, 0.9730618, 0.9737794, 0.97804135, 0.9709616, 0.94325835, 0.9581279, 0.9752295, 0.9749869, 0.9802273, 0.97405165, 0.96199554, 0.9667035, 0.9769354, 0.97403175, 0.9808374, 0.9762696, 0.9600615, 0.9699696, 0.9761639, 0.9743279, 0.9814891, 0.97827965, 0.9647199, 0.9722925, 0.97570956, 0.9727068, 0.98032093, 0.9767254, 0.96621835, 0.97233135, 0.9735443, 0.9715176, 0.9813768, 0.9755769, 0.9677976, 0.9774624, 0.97418267, 0.97685516, 0.9857743, 0.9787522, 0.9712759, 0.9802812, 0.97725487, 0.9794997, 0.9876061, 0.9824643, 0.977024, 0.98038197, 0.97773665, 0.9804022, 0.98613524, 0.9856888, 0.9768463, 0.9774648, 0.9784959, 0.9788759, 0.9839167, 0.9875618, 0.9769553, 0.974663, 0.97657585, 0.97847646, 0.98135644, 0.98573536, 0.9795918, 0.9788593, 0.98189056, 0.9809427, 0.9832363, 0.9840938, 0.9840984, 0.98444426, 0.9825453, 0.98216414, 0.98388314, 0.9828315, 0.98368055, 0.98647875, 0.9840507, 0.9850636, 0.98553526, 0.98072433, 0.9813673, 0.9862112, 0.9801829, 0.98441005, 0.9861323, 0.9820907, 0.98344755, 0.98466265, 0.9802334, 0.9837284, 0.9867495, 0.9827267, 0.98352116, 0.98348576, 0.9823148, 0.9825927, 0.9865611, 0.9814576, 0.9829623, 0.9817776, 0.9743242, 0.9773785, 0.9813996, 0.9770364, 0.9707037, 0.9790757, 0.9766435, 0.9786011, 0.98610103, 0.97748476, 0.9806315, 0.98298556, 0.98076713, 0.98341817, 0.9855305, 0.9812992, 0.97926885, 0.9803562, 0.97795755, 0.98135173, 0.9843626, 0.9820892, 0.97790545, 0.9785048, 0.9746147, 0.98230404, 0.98361397, 0.9820634, 0.97958505, 0.9813607, 0.9773597, 0.9828073, 0.98490924, 0.9840922, 0.982077, 0.98427826, 0.980991, 0.983185, 0.9866464, 0.9830395, 0.97673666, 0.9835625, 0.97498727, 0.9752015, 0.9800653, 0.97446024, 0.97260076, 0.9816396, 0.978829, 0.9844127, 0.9849985, 0.9782015, 0.9726628, 0.98035514, 0.9797102, 0.9841352, 0.9853785, 0.9782691, 0.9750486, 0.9776383, 0.9774057, 0.98312557, 0.9842613, 0.9791039, 0.97948027, 0.9782043, 0.9797477, 0.98382115, 0.9842801, 0.9804339, 0.982905, 0.98184586, 0.98176795, 0.9837098, 0.9819906, 0.98022294, 0.9800971, 0.9824315, 0.98330647, 0.9838536, 0.9843285, 0.97927123, 0.9746345, 0.9791773, 0.98179907, 0.98060536, 0.98363614, 0.9800989, 0.97388726, 0.97689295, 0.9806322, 0.9815685, 0.9860271, 0.983119, 0.9738259, 0.979121, 0.97830874, 0.9804426, 0.98414916, 0.9839137, 0.97509366, 0.97712153, 0.9776093, 0.97722363, 0.98226655, 0.9834169, 0.9770806, 0.9750734, 0.9767794, 0.9753853, 0.9817422, 0.9817415, 0.977442, 0.9790415, 0.97978836, 0.9761066, 0.98360276, 0.9810333, 0.97678965, 0.97778517, 0.9828285, 0.9800276, 0.98555136, 0.9826316, 0.9779563, 0.9807489, 0.9814487, 0.9797744, 0.9854073, 0.98220307, 0.9757884, 0.9761454, 0.97684586, 0.9793752, 0.98231566, 0.98236316, 0.97837675, 0.9728354, 0.98021793, 0.9803344, 0.9841464, 0.9813927, 0.9816638, 0.9721932, 0.9806599, 0.9812005, 0.98316497, 0.98250294, 0.9817883, 0.9731075, 0.9780321, 0.98102164, 0.98027796, 0.9839893, 0.981868, 0.9744364, 0.9768201, 0.9772848, 0.9766427, 0.9850787, 0.97530293, 0.9708204, 0.9724346, 0.9748785, 0.9800567, 0.9835592, 0.97963125, 0.9699737, 0.9712157, 0.97594494, 0.98282456, 0.9839633, 0.97920823, 0.96847767, 0.97518855, 0.9786944, 0.9858308, 0.9836082, 0.97953355, 0.9666008, 0.97497004, 0.9769875, 0.97555816, 0.98352635, 0.97850704, 0.96448886, 0.9713489, 0.9724408, 0.9725648, 0.9781253, 0.97721535, 0.9641841, 0.9709598, 0.9744168, 0.9718203, 0.97986585, 0.9816887, 0.9572854, 0.96958846, 0.9700116, 0.9725198, 0.98301554, 0.9857043, 0.96529794, 0.97260284, 0.9745593, 0.9753201, 0.9836507, 0.9875588, 0.9640982, 0.9755529, 0.97380245, 0.9734474, 0.98259825, 0.9824939, 0.95577526, 0.96840477, 0.9606299, 0.95969397, 0.9765047, 0.9731602, 0.9461463, 0.9595853, 0.9549736, 0.96467316, 0.9742966, 0.9766774, 0.9600107, 0.96617734, 0.96007776, 0.96953714, 0.9743385, 0.98042, 0.96378, 0.96710277, 0.95636886, 0.9695117, 0.97593474, 0.98255223, 0.9655867, 0.96737504, 0.9604982, 0.9689257, 0.97915465, 0.98451877, 0.9644823, 0.96418333, 0.9617323, 0.9708384, 0.97985554, 0.9850545, 0.9613819, 0.967357, 0.9608449, 0.9696823, 0.97995305, 0.9815591, 0.96090037, 0.96380657, 0.9583581, 0.96518254, 0.97614664, 0.975839, 0.95940816, 0.96057916, 0.95537466, 0.96633184, 0.9738603, 0.9770595, 0.9595479, 0.9651532, 0.9583156, 0.9663903, 0.9771295, 0.98263127, 0.96240413, 0.9691463, 0.9629111, 0.9675289, 0.9746096, 0.98521286, 0.9623282, 0.97093254, 0.9671743, 0.9705236, 0.97821367, 0.9844041, 0.9642357, 0.96782595, 0.9688519, 0.97245973, 0.97905, 0.9849859, 0.96560293, 0.96883494, 0.9684784, 0.9699758, 0.97685015, 0.98367935, 0.96232873, 0.96944726, 0.96368784, 0.96689767, 0.97595924, 0.9794559, 0.96174574, 0.95481294, 0.96534723, 0.9634543, 0.97648096, 0.9802668, 0.96210366, 0.95736027, 0.9624116, 0.96345645, 0.9782196, 0.98244345, 0.9639865, 0.9605198, 0.9595727, 0.9673168, 0.97975206, 0.985552, 0.96425843, 0.95853746, 0.962086, 0.97092086, 0.9798448, 0.98185205, 0.9655647, 0.96568197, 0.96041465, 0.96959436, 0.9794037, 0.98156357, 0.9644813, 0.96170133, 0.95018387, 0.96448207, 0.9769216, 0.9794734, 0.96488756, 0.9609087, 0.9467301, 0.9597626, 0.9746991, 0.97539765, 0.9644024, 0.95980495, 0.945588, 0.9596238, 0.9752245, 0.9773227, 0.9624498, 0.95781404, 0.9512308, 0.9647108, 0.97702664, 0.9786318, 0.9634468, 0.96153146, 0.9537742, 0.9670274, 0.9796046, 0.97968906, 0.9661935, 0.95856553, 0.950893, 0.9665949, 0.9789533, 0.97810644, 0.9661501, 0.95418614, 0.94739664, 0.9641804, 0.97420585, 0.97510844, 0.9610127, 0.94723415, 0.9454986, 0.9623325, 0.972625, 0.9737331, 0.9571972, 0.95009875, 0.9439401, 0.95953524, 0.97375816, 0.97722703, 0.95366025, 0.9469775, 0.9479078, 0.96021587, 0.97467935, 0.9768375, 0.9564067, 0.9461606, 0.9504373, 0.9652253, 0.97811466, 0.97929525, 0.959241, 0.94620067, 0.9512268, 0.9644153, 0.97836757, 0.9790535, 0.9572547, 0.9440578, 0.942579, 0.95924413, 0.97680753, 0.97429323, 0.9527659, 0.9378025, 0.9387247, 0.9559288, 0.976189, 0.97228986, 0.9553848, 0.9357848, 0.93362653, 0.95515764, 0.9754014, 0.97186667, 0.9530924, 0.9334121, 0.928878, 0.95517373, 0.9737968, 0.9740868, 0.9483782, 0.93985194, 0.9305621, 0.9623549, 0.9748862, 0.973827, 0.94226104, 0.9328161, 0.93299985, 0.9591769, 0.97281045, 0.97410166, 0.94498837, 0.9294706, 0.93426037, 0.9587035, 0.97445154, 0.9769075, 0.9500902, 0.93307924, 0.93470424, 0.9575265, 0.97584015, 0.97862464, 0.9531436, 0.9372894, 0.94892615, 0.9654277, 0.98042494, 0.9823306, 0.9665758, 0.9512581, 0.9609902, 0.9697655, 0.9852604, 0.98331314, 0.96895903, 0.9553157, 0.9559571, 0.9679472, 0.9841986, 0.98238134, 0.9628101, 0.9585929, 0.95219266, 0.96678215, 0.98427033, 0.9830001, 0.9616633, 0.95956016, 0.95487016, 0.96692324, 0.98613524, 0.9834499, 0.95928055, 0.9618945, 0.9501334, 0.96310467, 0.9841013, 0.9785528, 0.9466129, 0.9455426, 0.93788344, 0.9550125, 0.98022366, 0.97688586, 0.94305277, 0.930244, 0.9099597, 0.954874, 0.9774145, 0.9786939, 0.9430125, 0.9264796, 0.9027713, 0.947913, 0.97649723, 0.9767527, 0.9423624, 0.9301693, 0.8994669, 0.95127606, 0.9791502, 0.9818834, 0.95220125, 0.945038, 0.9081748, 0.9611007, 0.98230726, 0.9849509, 0.9557943, 0.953455, 0.9144498, 0.96715856, 0.984032, 0.98550546, 0.95821697, 0.9624453, 0.91539085, 0.9648985, 0.9810843, 0.9841083, 0.95894617, 0.9564715, 0.91956043, 0.9667749, 0.9817443, 0.9843365, 0.95621526, 0.9567559, 0.9326681, 0.9649003, 0.981572, 0.98366845, 0.9597201, 0.9573179, 0.9349, 0.9697753, 0.979768, 0.98335975, 0.9571542, 0.9546058, 0.92146224, 0.96764416, 0.97842443, 0.98285776, 0.9592859, 0.95080656, 0.9267545, 0.96923536, 0.97913396, 0.9829848, 0.95933783, 0.93910974, 0.92170715, 0.9646662, 0.9805902, 0.9756429, 0.95770705, 0.9355838, 0.91854626, 0.9588441, 0.9797203, 0.9707547, 0.9574619, 0.93479663, 0.91114384, 0.9526841, 0.9762897, 0.96761996, 0.95226437, 0.932202, 0.9025016, 0.95126927, 0.973066, 0.97056514, 0.9488339, 0.93195665, 0.89555997, 0.9566706, 0.9749425, 0.97071326, 0.95296377, 0.9390373, 0.8942788, 0.95766926, 0.9746488, 0.9751853, 0.9580653, 0.9451282, 0.8956146, 0.9579741, 0.9761761, 0.9799294, 0.9596305, 0.9520588, 0.88809276, 0.9565765, 0.97500575, 0.97811526, 0.96072274, 0.95553106, 0.88780034, 0.95697224, 0.97749966, 0.98065615, 0.96097004, 0.9505675, 0.8890531, 0.9546894, 0.9762671, 0.97724473, 0.9536943, 0.9435049, 0.88549805, 0.9593737, 0.9756395, 0.9776122, 0.94727457, 0.9374131, 0.87577516, 0.9572325, 0.97234285, 0.9749704, 0.93825775, 0.9206803, 0.85942507, 0.9492192, 0.9696997, 0.97186416, 0.94593936, 0.92688626, 0.8738658, 0.95522344, 0.97075975, 0.9665273, 0.9474873, 0.93992406, 0.87828296, 0.9475028, 0.9674769, 0.9658598, 0.9495798, 0.9402092, 0.89535594, 0.9566159, 0.9718316, 0.97058624, 0.9532141, 0.95062405, 0.90846306, 0.96615565, 0.9716314, 0.97199166, 0.95423996, 0.9460303, 0.91491175, 0.9616365, 0.9703757, 0.97472125, 0.9602479, 0.94655585, 0.9190531, 0.95938104, 0.9714294, 0.97315943, 0.9604227, 0.94710433, 0.914712, 0.96006465, 0.9731985, 0.97555465, 0.9667965, 0.9478851, 0.9187344, 0.9518858, 0.97189975, 0.97270626, 0.960522, 0.94297165, 0.9105873, 0.9523448, 0.9734389, 0.9698379, 0.95692813, 0.9486463, 0.9256133, 0.9593814, 0.9768082, 0.97295636, 0.96185625, 0.9566115, 0.92766577, 0.96542436, 0.9776068, 0.971099, 0.9603782, 0.9528646, 0.93117124, 0.9639852, 0.9785628, 0.972896, 0.95994043, 0.95296496, 0.93264776, 0.9615857, 0.9783774, 0.97401774, 0.95950913, 0.95046914, 0.9317688, 0.95918566, 0.97611874, 0.9738079, 0.95887834, 0.9492019, 0.92448604, 0.9534154, 0.97624654, 0.96336824, 0.96155727, 0.9536442, 0.9291104, 0.96230674, 0.97170377, 0.9647636, 0.96535534, 0.95940334, 0.9408491, 0.96952057, 0.97803235, 0.96934646, 0.9681599, 0.9609949, 0.9439795, 0.97368455, 0.98430926, 0.971349, 0.97471017, 0.9688891, 0.94651216, 0.9775972, 0.9843568, 0.9716356, 0.9775688, 0.96626896, 0.9468311, 0.97621876, 0.9842568, 0.97649026, 0.9773911, 0.9634331, 0.94303876, 0.972019, 0.9817531, 0.9738524, 0.97571194, 0.9538171, 0.9390865, 0.96570885, 0.98233336, 0.969626, 0.9706669, 0.9496639, 0.93549174, 0.9656333, 0.98527455, 0.9717946, 0.9644531, 0.9513448, 0.93845403, 0.95980114, 0.9869185, 0.9744187, 0.96368665, 0.93166494, 0.90414864, 0.95065635, 0.9778259, 0.9764425, 0.9619273, 0.93778336, 0.91750675, 0.9566149, 0.9759064, 0.9778668, 0.96475095, 0.9470564, 0.9307996, 0.95387423, 0.97254395, 0.9718976, 0.96188617, 0.9476273, 0.9385239, 0.94742167, 0.9711769, 0.9718953, 0.96063167, 0.9459929, 0.94114137, 0.9515062, 0.9655672, 0.96900886, 0.9628493, 0.94995296, 0.9506098, 0.9542198, 0.9742632, 0.97776353, 0.9655267, 0.95304817, 0.9424744, 0.9524923, 0.97377926, 0.9737863, 0.96418905, 0.96106064, 0.94868624, 0.9521873, 0.9692704, 0.9775639, 0.9674319, 0.9621288, 0.9515757, 0.94993216, 0.96217024, 0.97594464, 0.9593647, 0.96208405, 0.94529253, 0.94008344, 0.9589454, 0.96777505, 0.94679624, 0.9547324, 0.9346821, 0.9360129, 0.96095717, 0.9560078, 0.94602627, 0.9440741, 0.9152742, 0.9363142, 0.9528618, 0.9641399, 0.9642517, 0.94626546, 0.92506576, 0.9408738, 0.9548614, 0.9680483, 0.9638247, 0.9544033, 0.92804193, 0.9397907, 0.95507586, 0.9771312, 0.9728817, 0.96460176, 0.93641603, 0.93697864, 0.95396054, 0.9788007, 0.9735737, 0.9682404, 0.93855315, 0.93920165, 0.9573727, 0.97442824, 0.9696843, 0.9657749, 0.9208499, 0.9336468, 0.95730495, 0.9702772, 0.9715227, 0.9618374, 0.9232516, 0.9264193, 0.95934623, 0.9680857, 0.9720883, 0.95690006, 0.9289404, 0.9285371, 0.9560054, 0.9743586, 0.98021543, 0.9656705, 0.94127756, 0.9372803, 0.9647436, 0.98134756, 0.982439, 0.96680284, 0.95203567, 0.94909644, 0.9688448, 0.9797553, 0.9848194, 0.97137433, 0.95761514, 0.9524685, 0.9695477, 0.98041725, 0.9834173, 0.9720803, 0.9508384, 0.9395428, 0.9629734, 0.97483486, 0.982963, 0.9726698, 0.94671357, 0.93708134, 0.9582415, 0.96969765, 0.9839528, 0.96874756, 0.9441781, 0.9481743, 0.9628744, 0.97238725, 0.98385483, 0.9711501, 0.94239134, 0.94118184, 0.9587982, 0.97686577, 0.985714, 0.97242534, 0.9486266, 0.95057374, 0.95498097, 0.9770085, 0.9829329, 0.96986896, 0.9480776, 0.96576416, 0.96344656, 0.9804495, 0.97956705, 0.9619858, 0.9287735, 0.9638972, 0.95045, 0.97708374, 0.9721808, 0.9616217, 0.93035483, 0.9626659, 0.94984627, 0.98340434, 0.9808881, 0.97763765, 0.9425701, 0.9696328, 0.9592246, 0.98602223, 0.9839877, 0.97956866, 0.96004975, 0.9764832, 0.9665477, 0.98730063, 0.98500556, 0.98154545, 0.96965593, 0.97719586, 0.96993184, 0.98960674, 0.9827885, 0.98159593, 0.97274965, 0.98055387, 0.97379863, 0.9903878, 0.9846542, 0.9776112, 0.9680093, 0.9781792, 0.9720195, 0.9900662, 0.9838494, 0.9817116, 0.9587075, 0.9757283, 0.9716736, 0.98624355, 0.98128694, 0.9821675, 0.956316, 0.9776105, 0.9638434, 0.98341554, 0.9828097, 0.9799461, 0.9595539, 0.97262007, 0.9464845, 0.9821788, 0.9811816, 0.9802172, 0.9566722, 0.97435015, 0.9335768, 0.9820531, 0.9796356, 0.979962, 0.95667535, 0.9748751, 0.94422615, 0.9822457, 0.9778432, 0.97743976, 0.9526309, 0.97379225, 0.9472401, 0.9813763, 0.97379893, 0.97694117, 0.94612634, 0.97435284, 0.9404601, 0.9775761, 0.9705268, 0.97209305, 0.92770445, 0.9748146, 0.9280381, 0.9754405, 0.9712436, 0.97307587, 0.9300412, 0.97938454, 0.9372408, 0.9807615, 0.977462, 0.9807959, 0.93637383, 0.981142, 0.9332665, 0.9848048, 0.979943, 0.9835515, 0.94586843, 0.9787757, 0.9413899, 0.9831962, 0.9789323, 0.98180825, 0.937078, 0.9773919, 0.93891966, 0.98209965, 0.97844976, 0.9805536, 0.9391537, 0.9786839, 0.9396592, 0.9827563, 0.97994894, 0.9787522, 0.94116104, 0.9779984, 0.9423874, 0.98375815, 0.98363036, 0.97969955, 0.94726056, 0.9803961, 0.9558836, 0.98470736, 0.9851723, 0.98000884, 0.95264405, 0.9800798, 0.95622593, 0.9866882, 0.9863851, 0.9829196, 0.9558347, 0.98247075, 0.9580866, 0.9861364, 0.9838072, 0.98137546, 0.9506131, 0.9814556, 0.953814, 0.98485744, 0.983272, 0.982365, 0.95485044, 0.98428994, 0.95949, 0.9840343, 0.98085886, 0.97566915, 0.9445711, 0.9832403, 0.95614684, 0.98229474, 0.9808201, 0.9742613, 0.95042545, 0.9810244, 0.95167047, 0.9813407, 0.9803391, 0.9756545, 0.9487799, 0.9795205, 0.948223, 0.982963, 0.97921246, 0.9779979, 0.94699174, 0.9778872, 0.9498296, 0.9849032, 0.9784746, 0.9792923, 0.9628193, 0.9760883, 0.951329, 0.9855746, 0.9790831, 0.9801702, 0.9663408, 0.97429603, 0.94984347, 0.9858681, 0.98002553, 0.97693217, 0.965019, 0.97174746, 0.9474199, 0.9837118, 0.9799631, 0.972368, 0.9633456, 0.97563803, 0.9485441, 0.98443955, 0.98378724, 0.9713903, 0.96535915, 0.9790413, 0.95476663, 0.98248005, 0.98578876, 0.97383535, 0.9694383, 0.98124725, 0.9503571, 0.9850839, 0.98452234, 0.97898585, 0.9744683, 0.9835681, 0.9361986, 0.979451, 0.98276883, 0.97600347, 0.9664837, 0.98168087, 0.9259667, 0.9732291, 0.9791348, 0.97262615, 0.95570457, 0.9793497, 0.95206994, 0.964152, 0.9761288, 0.97655755, 0.95670885, 0.97960126, 0.9657015, 0.97274107, 0.9807057, 0.9731367, 0.97022074, 0.9784847, 0.9590508, 0.97428405, 0.9710565, 0.9676416, 0.9676521, 0.97705245, 0.9678965, 0.9667077, 0.9787293, 0.96640086, 0.96888655, 0.9732633, 0.950729, 0.96737516, 0.9618622, 0.9657023, 0.97333026, 0.9744211, 0.94236106, 0.95804846, 0.9632999, 0.9695249, 0.9761584, 0.9747307, 0.952816, 0.95538425, 0.9631553, 0.9672336, 0.9759729, 0.97602046, 0.95415705, 0.94605315, 0.9523899, 0.96354055, 0.9717039, 0.97014946, 0.9454761, 0.94674796, 0.9484897, 0.9693339, 0.9741077, 0.9773476, 0.95199126, 0.9657777, 0.9544855, 0.9694428, 0.97332126, 0.97357166, 0.94028026, 0.96667683, 0.9479743, 0.9687113, 0.9733583, 0.9673565, 0.9378884, 0.95756954, 0.941586, 0.96438074, 0.9722732, 0.96605545, 0.935698, 0.9485324, 0.9425611, 0.96028996, 0.9690167, 0.9655935, 0.93284357, 0.93687403, 0.9399897, 0.95519286, 0.96697617, 0.96678746, 0.93356925, 0.9460014, 0.942084, 0.960648, 0.9672328, 0.9711023, 0.9359248, 0.9560563, 0.9458933, 0.9628512, 0.96569145, 0.9692165, 0.925484, 0.95932233, 0.94081724, 0.95760673, 0.9636704, 0.96751994, 0.92114455, 0.9591158, 0.9346216, 0.95499355, 0.9623813, 0.9670427, 0.92690575, 0.95139873, 0.94063485, 0.9639646, 0.97062653, 0.9722964, 0.92804056, 0.95170254, 0.94407713, 0.9649563, 0.96896654, 0.9697073, 0.9165661, 0.9464387, 0.94232166, 0.9645535, 0.96249723, 0.96772933, 0.9176321, 0.94855565, 0.94429266, 0.9670532, 0.9640907, 0.96168095, 0.90992236, 0.9436047, 0.9397175, 0.96363205, 0.9610471, 0.96240705, 0.91354614, 0.94888794, 0.9406821, 0.967067, 0.96734214, 0.96627367, 0.9205297, 0.9480459, 0.94522756, 0.9683557, 0.968034, 0.9643091, 0.9139012, 0.9408033, 0.9433786, 0.96932393, 0.96953475, 0.9602327, 0.9103679, 0.93974346, 0.9440914, 0.9650311, 0.96595955, 0.9612927, 0.90452987, 0.94567734, 0.9433234, 0.96333724, 0.9676536, 0.96110636, 0.90300053, 0.94674677, 0.9333232, 0.95962775, 0.96383137, 0.9656464, 0.9149926, 0.9526251, 0.94192445, 0.9605177, 0.9663008, 0.9706263, 0.93144244, 0.95234424, 0.94470644, 0.9608099, 0.96874166, 0.96858627, 0.9340989, 0.9505392, 0.9524185, 0.962556, 0.9720737, 0.9694204, 0.9330486, 0.9508277, 0.9539995, 0.96206814, 0.9760192, 0.97195256, 0.92955136, 0.9529236, 0.95121145, 0.95750767, 0.97468513, 0.9676443, 0.92002445, 0.95076853, 0.9468716, 0.9582669, 0.9737593, 0.971356, 0.9307838, 0.9553269, 0.94488066, 0.9584961, 0.97475296, 0.97603714, 0.9279372, 0.9511946, 0.94222766, 0.9552003, 0.969415, 0.9626681, 0.92313224, 0.94614613, 0.94828963, 0.9604062, 0.97385967, 0.961644, 0.92535454, 0.94248873, 0.946276, 0.96088856, 0.965479, 0.9574656, 0.9251174, 0.93450963, 0.9419468, 0.95016676, 0.9608975, 0.96368843, 0.9179008, 0.93365204, 0.9308117, 0.9524738, 0.96051, 0.95633173, 0.92195493, 0.94464463, 0.9375561, 0.9567665, 0.9610755, 0.95618445, 0.92914146, 0.94371456, 0.9431338, 0.9616074, 0.9631541, 0.9509603, 0.92333573, 0.9382117, 0.9382736, 0.9607827, 0.9686793, 0.95312726, 0.92993116, 0.9386874, 0.9426099, 0.9616824, 0.9641383, 0.95411384, 0.93212515, 0.9421793, 0.9466817, 0.95959264, 0.9620845, 0.9596962, 0.93569064, 0.939711, 0.94591707, 0.95486736, 0.9561407, 0.95354, 0.92682534, 0.93400425, 0.9363611, 0.9489035, 0.9512327, 0.9502998, 0.92703336, 0.93281776, 0.9348916, 0.9531465, 0.9548115, 0.94683355, 0.92335427, 0.9311574, 0.941468, 0.95121974, 0.9575723, 0.9413837, 0.92238355, 0.9205236, 0.9411492, 0.94906604, 0.95493823, 0.9362126, 0.908006, 0.9049727, 0.9323215, 0.9419661, 0.9490797, 0.9298462, 0.9098534, 0.91539603, 0.9327607, 0.9445533, 0.95357394, 0.94125843, 0.91288424, 0.9249779, 0.9358492, 0.94615304, 0.9544724, 0.94598395, 0.90808237, 0.93600816, 0.9339743, 0.94309705, 0.9499313, 0.9424899, 0.90987253, 0.92664313, 0.9276198, 0.93159276, 0.9319107, 0.93284845, 0.8958765, 0.9322102, 0.9202378, 0.9354638, 0.92758834, 0.9211906, 0.88635087, 0.92119867, 0.92008126, 0.91887957, 0.91448516, 0.90326583, 0.8731712, 0.91572773, 0.91413856, 0.9283573, 0.926519, 0.90951455, 0.8685565, 0.9176887, 0.90265507, 0.9106478, 0.9154888, 0.910247, 0.85389334, 0.9153843, 0.89970565, 0.9089526, 0.92244285, 0.9281105, 0.8825727, 0.92469966, 0.9082316, 0.9149373, 0.93545794, 0.9455069, 0.9010654, 0.9247397, 0.9027643, 0.9212077, 0.94555485, 0.9516352, 0.89864033, 0.93369293, 0.9052307, 0.9196216, 0.9522581, 0.94306993, 0.88126945, 0.93231475, 0.90422076, 0.9357045, 0.9595977, 0.9357253, 0.9152154, 0.92121583, 0.9144376, 0.9506918, 0.96417654, 0.9556977, 0.9279378, 0.9312913, 0.922559, 0.9472844, 0.9720756, 0.9606174, 0.92832166, 0.9339418, 0.9362647, 0.94784313, 0.96928674, 0.95991415, 0.92072606, 0.9284192, 0.93753064, 0.9503226, 0.96937656, 0.95633745, 0.9307538, 0.93529785, 0.945435, 0.95441794, 0.97213334, 0.955142, 0.93001014, 0.9365163, 0.9439113, 0.9532547, 0.97452116, 0.9562781, 0.92815363, 0.9304132, 0.9485386, 0.9518885, 0.96904635, 0.9614593, 0.93357766, 0.93211186, 0.9523517, 0.9492439, 0.96824753, 0.96567065, 0.9440956, 0.9390748, 0.95288897, 0.95330685, 0.9679764, 0.96754974, 0.94932234, 0.9438527, 0.9592475, 0.9557018, 0.96687996, 0.96519065, 0.9458491, 0.9446599, 0.957048, 0.9521926, 0.9664188, 0.9631948, 0.9389179, 0.93903285, 0.95470285, 0.953146, 0.9644139, 0.9578933, 0.9316833, 0.937493, 0.9548147, 0.9513524, 0.96481997, 0.9561158, 0.9347885, 0.9405257, 0.95790535, 0.9559664, 0.96650845, 0.9574964, 0.93193364, 0.93849087, 0.9509056, 0.9531147, 0.96384954, 0.9539666, 0.9277726, 0.93934226, 0.95442355, 0.95298606, 0.9638248, 0.96119046, 0.94365406, 0.9520657, 0.95981324, 0.95684624, 0.9640531, 0.96179086, 0.93228406, 0.9419232, 0.95884997, 0.9535787, 0.9613177, 0.95895857, 0.93403715, 0.9322748, 0.9547668, 0.9535893, 0.9619112, 0.9605082, 0.9404126, 0.9382124, 0.9507093, 0.9525374, 0.9574936, 0.9602074, 0.9461533, 0.94348866, 0.9579117, 0.9506193, 0.96491265, 0.96358114, 0.9468359, 0.94329643, 0.96119463, 0.95447993, 0.96564865, 0.9651301, 0.9463354, 0.945442, 0.96202856, 0.95041585, 0.96163726, 0.9625222, 0.9371339, 0.94059813, 0.9593471, 0.9489655, 0.9615622, 0.96456337, 0.9435758, 0.9430924, 0.96040213, 0.9531013, 0.9554993, 0.967366, 0.9514326, 0.94513434, 0.9536596, 0.9589463, 0.9548289, 0.96757287, 0.9465421, 0.94787526, 0.95258087, 0.9561038, 0.9632107, 0.96388394, 0.94347817, 0.9480082, 0.94817257, 0.95211166, 0.9629322, 0.96226263, 0.9445452, 0.94627184, 0.9454495, 0.94766206, 0.9618116, 0.9536483, 0.93791914, 0.9422461, 0.9424253, 0.9518113, 0.95956105, 0.95557827, 0.9426219, 0.9435941, 0.94912255, 0.9533241, 0.96283406, 0.96008575, 0.9502368, 0.94771945, 0.9516324, 0.9523644, 0.9600806, 0.9608368, 0.95168346, 0.95302385, 0.95388114, 0.953656, 0.9491333, 0.9552675, 0.94401884, 0.9446803, 0.9536775, 0.95590866, 0.94653225, 0.95403314, 0.9492148, 0.9496001, 0.9610974, 0.9565542, 0.9514247, 0.95406383, 0.9521283, 0.94609374, 0.96515757, 0.9564208, 0.9520588, 0.95417714, 0.9563754, 0.9482849, 0.9644966, 0.95804614, 0.95371836, 0.9563809, 0.9574451, 0.9539682, 0.9583584, 0.9517689, 0.95332676, 0.9634301, 0.96127385, 0.9629319, 0.9568042, 0.9573036, 0.9573984, 0.9645671, 0.9584159, 0.9637827, 0.9633956, 0.96364427, 0.9577812, 0.9650522, 0.95374906, 0.95476836, 0.9673323, 0.96546346, 0.96436024, 0.9669192, 0.95710194, 0.95320195, 0.96666694, 0.9665009, 0.95874286, 0.9598517, 0.9494748, 0.94432616, 0.9574383, 0.95825034, 0.9484925, 0.95197, 0.949706, 0.9534427, 0.9611311, 0.95793664, 0.9444548, 0.95108557, 0.9481891, 0.9520031, 0.9644313, 0.95896614, 0.9412535, 0.9329279, 0.94488513, 0.94122314, 0.963478, 0.95733964, 0.9433466, 0.9402757, 0.9431594, 0.93676084, 0.96917355, 0.955985, 0.9430274, 0.93677074, 0.9358672, 0.9272794, 0.9564536, 0.93920404, 0.93606734, 0.9251929, 0.9342892, 0.9184589, 0.9532194, 0.9326329, 0.93046826, 0.918286, 0.9370085, 0.91840154, 0.9552052, 0.9297498, 0.9198424, 0.92423046, 0.93486726, 0.92093295, 0.9641742, 0.93287885, 0.9176992, 0.92704636, 0.9376375, 0.920814, 0.9726388, 0.95428264, 0.93447167, 0.9387731, 0.9437619, 0.938373, 0.9739751, 0.9519334, 0.9362183, 0.9280871, 0.9306221, 0.93231606, 0.97258204, 0.95464396, 0.94057, 0.9337373, 0.9368164, 0.92976904, 0.9711935, 0.95656073, 0.9339915, 0.928972, 0.93043494, 0.9384173, 0.9675289, 0.95254266, 0.93005055, 0.92939943, 0.93174475, 0.92346656, 0.9656028, 0.9497732, 0.9258044, 0.9223163, 0.93432146, 0.91957885, 0.9643017, 0.9493122, 0.9302207, 0.93068737, 0.93647164, 0.9217988, 0.96220356, 0.94793034, 0.9339468, 0.9279182, 0.93414944, 0.91805536, 0.9585606, 0.9408547, 0.9334483, 0.92340577, 0.9314932, 0.92530656, 0.96019685, 0.94284296, 0.93421364, 0.914857, 0.93153566, 0.9186188, 0.9546951, 0.9496112, 0.9391864, 0.9011497, 0.9296968, 0.90409786, 0.95217574, 0.9411664, 0.9460882, 0.9098423, 0.92005724, 0.88430476, 0.9481418, 0.94070184, 0.9419949, 0.9215782, 0.9293029, 0.89990526, 0.9464648, 0.93974465, 0.94226205, 0.92042184, 0.9344343, 0.90721273, 0.9431017, 0.93398607, 0.9505174, 0.92813677, 0.9367377, 0.932827, 0.9536486, 0.95272607, 0.9594528, 0.9372077, 0.94206643, 0.9341865, 0.9527831, 0.9516824, 0.9595444, 0.93774235, 0.9406913, 0.9312139, 0.9499424, 0.9483703, 0.95406234, 0.93492085, 0.9414438, 0.94060975, 0.95343393, 0.95109797, 0.9564271, 0.93820226, 0.94262314, 0.9406969, 0.9562327, 0.9539278, 0.958369, 0.94149494, 0.9436908, 0.939321, 0.95428234, 0.95160866, 0.96161646, 0.939409, 0.94379336, 0.9387789, 0.95182836, 0.9546729, 0.9607477, 0.940245, 0.9460458, 0.94194627, 0.95141643, 0.9598969, 0.9555515, 0.9370806, 0.9464567, 0.94517696, 0.9549001, 0.9574189, 0.9591811, 0.9325293, 0.94431245, 0.94744265, 0.9587543, 0.956403, 0.96434724, 0.93714625, 0.9411491, 0.94172114, 0.9564986, 0.95593166, 0.96364594, 0.9315013, 0.9378214, 0.9421052, 0.95189476, 0.9547272, 0.96597034, 0.9365986, 0.9464544, 0.9481252, 0.9492719, 0.95459616, 0.9646825, 0.9388954, 0.94487, 0.94886124, 0.9497657, 0.957338, 0.95968795, 0.93641543, 0.9439375, 0.945515, 0.9454998, 0.9568084, 0.9570456, 0.9321115, 0.94455224, 0.9471718, 0.9445124, 0.95185167, 0.9571371, 0.9409709, 0.9448766, 0.94701695, 0.9407911, 0.9541296, 0.9554875, 0.94175285, 0.9423773, 0.9443334, 0.9407147, 0.9531575, 0.9577446, 0.94330186, 0.94449514, 0.9462902, 0.9472332, 0.95648533, 0.96155185, 0.94763136, 0.9461321, 0.9493146, 0.93844163, 0.9541306, 0.95736444, 0.9504529, 0.9477142, 0.9537558, 0.9454181, 0.9553702, 0.9631627, 0.95206594, 0.95269716, 0.9583482, 0.95028245, 0.9562321, 0.96218204, 0.9552352, 0.95150113, 0.95662004, 0.9462216, 0.950861, 0.96004486, 0.95274866, 0.9467384, 0.96099424, 0.93844146, 0.94774055, 0.95890695, 0.9630549, 0.9522276, 0.9572337, 0.9378998, 0.9379515, 0.96331304, 0.96113235, 0.94904804, 0.94559884, 0.93589157, 0.93815637, 0.9646001, 0.9625666, 0.95546496, 0.94810313, 0.94007903, 0.9415961, 0.9634549, 0.9619405, 0.9627291, 0.94661367, 0.9478688, 0.9474388, 0.9651057, 0.96250916, 0.9649948, 0.9582523, 0.94840026, 0.94894195, 0.9645638, 0.9632462, 0.961375, 0.95823294, 0.9441052, 0.9466676, 0.96161944, 0.9686244, 0.96277714, 0.9638852, 0.93652695, 0.94120806, 0.9576803, 0.96799827, 0.9615579, 0.9641287, 0.9347023, 0.94091076, 0.95835876, 0.9658107, 0.9598143, 0.9644681, 0.9377864, 0.935424, 0.9601308, 0.9607948, 0.949238, 0.9557591, 0.93323433, 0.9296968, 0.95637643, 0.96011156, 0.94656175, 0.9552091, 0.93040925, 0.93430775, 0.9579827, 0.9636766, 0.9460334, 0.9556815, 0.93171424, 0.9417799, 0.95475674, 0.966476, 0.9466795, 0.96336806, 0.9311974, 0.9463122, 0.95339763, 0.96937376, 0.95175236, 0.96633476, 0.9350654, 0.9474223, 0.95793545, 0.96747667, 0.95089465, 0.9609351, 0.9392731, 0.9478013, 0.95562434, 0.96472955, 0.94341516, 0.96435446, 0.9388804, 0.9523772, 0.9531583, 0.96534514, 0.9516619, 0.9690976, 0.9458805, 0.9586092, 0.95145786, 0.9639679, 0.95423305, 0.9751542, 0.9383524, 0.9585286, 0.9462617, 0.9637619, 0.9559883, 0.9786929, 0.9319207, 0.95644486, 0.9458302, 0.9652224, 0.9590363, 0.9809074, 0.9258301, 0.9474648, 0.94648707, 0.9648985, 0.9574222, 0.97171617, 0.9297529, 0.94533426, 0.95397085, 0.95774907, 0.95805645, 0.9694986, 0.92727655, 0.9409569, 0.9454872, 0.9480172, 0.9577842, 0.9743352, 0.9336871, 0.9494748, 0.95129955, 0.9546411, 0.96717614, 0.98188573, 0.9360428, 0.9571908, 0.95417726, 0.9552154, 0.9716969, 0.98469037, 0.9402067, 0.95515496, 0.9508812, 0.96550983, 0.9653106, 0.9812949, 0.9364726, 0.9499225, 0.95162463, 0.96542203, 0.96168995, 0.9757309, 0.94716024, 0.9520147, 0.95271933, 0.9639502, 0.96984863, 0.9732689, 0.95224977, 0.9572227, 0.9550999, 0.95757294, 0.95729035, 0.97544384, 0.9560779, 0.9595291, 0.9541194, 0.95140624, 0.9439588, 0.9590927, 0.95392007, 0.95213974, 0.94775105, 0.9310331, 0.9389297, 0.9490758, 0.9431243, 0.93823874, 0.93139315, 0.92248607, 0.95182717, 0.9408087, 0.928749, 0.93330574, 0.931365, 0.97076786, 0.9720945, 0.96629393, 0.9299498, 0.94226396, 0.9519128, 0.9636841, 0.96611226, 0.96205086, 0.9377251, 0.93908596, 0.95190376, 0.9655196, 0.9658075, 0.9681319, 0.94176763, 0.9438318, 0.9389294, 0.9669347, 0.9699659, 0.9733674, 0.94418365, 0.94984615, 0.9445341, 0.9701267, 0.9682372, 0.9666645, 0.9394068, 0.9467508, 0.9469748, 0.97303504, 0.97091585, 0.96548545, 0.94262624, 0.9487501, 0.9566747, 0.970743, 0.9666194, 0.9620729, 0.9398996, 0.95654184, 0.96388584, 0.9674384, 0.9627376, 0.96368855, 0.9460915, 0.95867056, 0.96214914, 0.95889455, 0.9657876, 0.9665222, 0.9544831, 0.95003796, 0.9481741, 0.9611591, 0.9633898, 0.9627387, 0.94839203, 0.9510003, 0.9488154, 0.9632677, 0.96811265, 0.95857865, 0.9432167, 0.9495219, 0.95102745, 0.9621337, 0.9649764, 0.946159, 0.9582934, 0.9473192, 0.95321757, 0.96371645, 0.9643189, 0.94255406, 0.9511503, 0.94269115, 0.9585078, 0.9610605, 0.95005846, 0.93272483, 0.94948477, 0.93195426, 0.9490348, 0.95383155, 0.94196975, 0.9355418, 0.951912, 0.9321045, 0.95247966, 0.95301634, 0.94382733, 0.94020575, 0.954012, 0.93372387, 0.9488138, 0.953217, 0.94655573, 0.94682926, 0.9539919, 0.93944186, 0.9464085, 0.9550641, 0.94767714, 0.9366496, 0.9542398, 0.9388829, 0.9437632, 0.95289403, 0.9511566, 0.93340224, 0.9488682, 0.9315589, 0.9339427, 0.93453133, 0.9500403, 0.93562865, 0.94691926, 0.9283371, 0.93821985, 0.9352816, 0.9448453, 0.9355749, 0.9451862, 0.92353207, 0.9377592, 0.94021916, 0.9426955, 0.93305886, 0.941621, 0.92438674, 0.9346564, 0.9413822, 0.9364726, 0.9275294, 0.94346184, 0.92582124, 0.9396596, 0.94164586, 0.9403589, 0.9155929, 0.94354206, 0.92503226, 0.9315433, 0.9386721, 0.93566716, 0.89096814, 0.9331353, 0.9088999, 0.926653, 0.93199205, 0.93587905, 0.9175812, 0.95019925, 0.92438203, 0.9409593, 0.95116484, 0.9458326, 0.9487721, 0.95817596, 0.93033063, 0.94005656, 0.94632936, 0.93788683, 0.9431593, 0.9511883, 0.9254958, 0.93353665, 0.94731, 0.93835086, 0.9373321, 0.9389641, 0.91555303, 0.9323754, 0.9482284, 0.94719565, 0.9344648, 0.93945956, 0.91955256, 0.94020104, 0.95199275, 0.94531256, 0.9262971, 0.93799084, 0.9147606, 0.944226, 0.9528378, 0.94871956, 0.9308566, 0.9451265, 0.9168773, 0.9486274, 0.95391566, 0.94844425, 0.9363732, 0.94860995, 0.9145019, 0.94699, 0.9502045, 0.9461256, 0.9292266, 0.9462929, 0.9194115, 0.9463312, 0.9517964, 0.94842976, 0.92868185, 0.9478714, 0.92491865, 0.94846624, 0.95552874, 0.94805986, 0.9253222, 0.9479317, 0.9192322, 0.9482828, 0.95366174, 0.9492799, 0.9233775, 0.94405836, 0.9200916, 0.9474132, 0.9522755, 0.9530032, 0.9258174, 0.9424215, 0.920838, 0.9455377, 0.94728774, 0.95058376, 0.9243024, 0.9396714, 0.91723657, 0.93356615, 0.93247783, 0.9346543, 0.9192551, 0.9293564, 0.9178346, 0.93402946, 0.93597585, 0.93554956, 0.91317934, 0.9319634, 0.9199539, 0.9412762, 0.9382077, 0.9448461, 0.9152896, 0.9435704, 0.91436684, 0.9536339, 0.94096833, 0.945361, 0.92917895, 0.93974704, 0.91241544, 0.9564037, 0.94095993, 0.9445867, 0.921388, 0.9349793, 0.920989, 0.9558396, 0.94176567, 0.9474163, 0.9325249, 0.9514734, 0.93064964, 0.9585103, 0.9377165, 0.9574694, 0.93859464, 0.9600728, 0.9484668, 0.9610667, 0.94319206, 0.9590074, 0.9492984, 0.9651809, 0.9480473, 0.96575016, 0.9592803, 0.9662276, 0.94635576, 0.9634212, 0.9492001, 0.95459867, 0.9511366, 0.95829064, 0.9335631, 0.9661719, 0.9499844, 0.9383924, 0.925034, 0.94474286, 0.9152862, 0.96112806, 0.9436658, 0.93947256, 0.9197631, 0.94587207, 0.9109991, 0.96574223, 0.9452598, 0.95091546, 0.92636305, 0.94862485, 0.90779424, 0.9671661, 0.94132435, 0.95168054, 0.93027294, 0.9558601, 0.9202624, 0.96941435, 0.9456863, 0.958488, 0.9462255, 0.9641942, 0.9337845, 0.97551745, 0.95164526, 0.96003544, 0.9367207, 0.96309584, 0.93804866, 0.9722143, 0.94411826, 0.95490956, 0.92625064, 0.95784223, 0.9268807, 0.97166383, 0.943357, 0.95385337, 0.9260411, 0.94731534, 0.91917735, 0.9710994, 0.94506395, 0.96142685, 0.943168, 0.94322705, 0.9304359, 0.9710444, 0.94407874, 0.95995647, 0.9453185, 0.9439843, 0.9226819, 0.9715802, 0.95068926, 0.9608853, 0.9445135, 0.9553803, 0.9318635, 0.9764187, 0.9481578, 0.95392835, 0.9517693, 0.9564518, 0.9193282, 0.9696038, 0.9402986, 0.93407863, 0.9403166, 0.969288, 0.94702435, 0.9757631, 0.9604494, 0.9566305, 0.9597679, 0.9764618, 0.95534235, 0.9842111, 0.9717168, 0.9715223, 0.96247196, 0.98104495, 0.9525133, 0.9837833, 0.9710829, 0.9675653, 0.9616452, 0.98112386, 0.9501764, 0.9844342, 0.9723741, 0.9643051, 0.95758045, 0.98183906, 0.9387914, 0.9833778, 0.9674077, 0.95311075, 0.9544351, 0.9774435, 0.95167243, 0.9775517, 0.963171, 0.95168775, 0.95475096, 0.9755553, 0.9504907, 0.9769638, 0.9612771, 0.9505983, 0.93822575, 0.9717281, 0.9387676, 0.97367495, 0.9486723, 0.91967785, 0.88723534, 0.972355, 0.9351354, 0.9810409, 0.9698489, 0.9444599, 0.9600573, 0.980143, 0.9630277, 0.986985, 0.9722787, 0.9513753, 0.9594587, 0.9799596, 0.9616302, 0.9845776, 0.96393555, 0.9443149, 0.95381576, 0.9799795, 0.9593243, 0.98452955, 0.9662773, 0.9410361, 0.9556524, 0.97942036, 0.9601685, 0.9860686, 0.96873593, 0.94240963, 0.95671314, 0.97935766, 0.9628419, 0.985089, 0.9648406, 0.9434602, 0.96328783, 0.9803997, 0.96513456, 0.9878335, 0.9670798, 0.9440922, 0.95463794, 0.9798126, 0.9590282, 0.98014724, 0.95499855, 0.92850363, 0.9491618, 0.9796357, 0.9574847, 0.9816151, 0.9639511, 0.9408597, 0.9602358, 0.98020977, 0.96658504, 0.98516834, 0.97199166, 0.9461471, 0.9636831, 0.9817291, 0.9718164, 0.9846416, 0.96742994, 0.93989575, 0.9634438, 0.9818592, 0.9694532, 0.98602, 0.96984315, 0.9488485, 0.97136754, 0.9825026, 0.97104555, 0.9878273, 0.96899176, 0.951853, 0.9707238, 0.98091966, 0.9719929, 0.9837337, 0.9744407, 0.9562206, 0.9694819, 0.981563, 0.9719638, 0.9868045, 0.9703747, 0.9530915, 0.9669417, 0.982521, 0.96894014, 0.983793, 0.96437496, 0.9528174, 0.96654564, 0.98116094, 0.9678008, 0.9837516, 0.96122944, 0.95810926, 0.9711042, 0.98318464, 0.97045225, 0.9855884, 0.96710324, 0.95703775, 0.97135746, 0.9849166, 0.97377986, 0.9880127, 0.9721115, 0.9617269, 0.9763098, 0.986364, 0.9738376, 0.9897251, 0.97453994, 0.96740115, 0.97964084, 0.9875323, 0.97424096, 0.9897425, 0.9744168, 0.9713011, 0.9772374, 0.98669654, 0.97004616, 0.9877297, 0.9715503, 0.96910715, 0.97630876, 0.9860058, 0.97159934, 0.9863994, 0.9678518, 0.9694746, 0.97547793, 0.986648, 0.9743702, 0.9858513, 0.9684618, 0.96672744, 0.97423935, 0.98665136, 0.9786727, 0.98642343, 0.9719601, 0.96867967, 0.9777048, 0.98710895, 0.97914207, 0.9869703, 0.9774056, 0.9688982, 0.9814162, 0.9905003, 0.97862566, 0.98876, 0.9814011, 0.97593987, 0.9836133, 0.9907551, 0.9792142, 0.98860896, 0.9802864, 0.974807, 0.98368907, 0.98921156, 0.9800807, 0.9871897, 0.979911, 0.97100323, 0.98321867, 0.9899282, 0.9839519, 0.98854613, 0.979258, 0.9726806, 0.98213935, 0.989766, 0.98253644, 0.9880266, 0.97848594, 0.97595996, 0.98350036, 0.9894791, 0.9814829, 0.98766696, 0.9773021, 0.97664577, 0.9843158, 0.9903397, 0.98317903, 0.988526, 0.9812971, 0.9810905, 0.9853553, 0.9909306, 0.9790248, 0.98976105, 0.9837823, 0.9828158, 0.9855665, 0.9909711, 0.9819986, 0.9897833, 0.9826843, 0.9846778, 0.9847186, 0.988236, 0.977006, 0.98862094, 0.9792175, 0.98252434, 0.9831048, 0.9890153, 0.9766856, 0.9900502, 0.98108715, 0.983468, 0.983222, 0.99104756, 0.9833564, 0.9906534, 0.98257405, 0.9824229, 0.98491573, 0.98969907, 0.9827383, 0.9898066, 0.9804441, 0.97997266, 0.98500305, 0.9846086, 0.9794707],
"middle": [0.98151314, 0.98663235, 0.9879055, 0.9918568, 0.9898964, 0.92508024, 0.98535323, 0.9887871, 0.98780185, 0.9906947, 0.98964405, 0.9242312, 0.98581725, 0.9910778, 0.9899807, 0.99187547, 0.9919335, 0.9461509, 0.98871803, 0.99421376, 0.99218726, 0.9935224, 0.99250656, 0.9502125, 0.9894181, 0.9949604, 0.9924967, 0.99334675, 0.99281114, 0.95478487, 0.9909905, 0.9961605, 0.99376816, 0.99375534, 0.99349475, 0.958744, 0.99145615, 0.9970547, 0.994864, 0.99390596, 0.9937901, 0.96249646, 0.99216425, 0.9974694, 0.99552155, 0.99462336, 0.994382, 0.966805, 0.992466, 0.99782014, 0.9960955, 0.99511373, 0.99481833, 0.97010326, 0.9926088, 0.9979024, 0.9964263, 0.9954407, 0.9951302, 0.9703169, 0.9924513, 0.9977962, 0.9963192, 0.9955153, 0.9944535, 0.964147, 0.99098843, 0.9974898, 0.99603206, 0.9956273, 0.99436694, 0.9608289, 0.98979515, 0.99737763, 0.99574345, 0.99551654, 0.99433994, 0.9587325, 0.9882477, 0.9971866, 0.9956222, 0.9956678, 0.99441177, 0.95910877, 0.9882481, 0.99699306, 0.9958131, 0.9958585, 0.9945551, 0.9585355, 0.98758924, 0.996581, 0.99587137, 0.99558914, 0.99426454, 0.95668674, 0.9867083, 0.9958437, 0.99545914, 0.9951899, 0.99398506, 0.9544407, 0.9859914, 0.9955508, 0.99517125, 0.99460804, 0.99350077, 0.94995916, 0.98523927, 0.99509275, 0.99506915, 0.99375004, 0.9932461, 0.9428805, 0.9847698, 0.99475735, 0.99490803, 0.99323, 0.99358094, 0.94548523, 0.9851423, 0.99498755, 0.99514925, 0.99319744, 0.99334925, 0.9438786, 0.9851798, 0.99547416, 0.99528825, 0.99321, 0.9932504, 0.9417974, 0.9853837, 0.9956867, 0.99520075, 0.99363714, 0.9927326, 0.9404555, 0.9857386, 0.99620557, 0.99505734, 0.9940071, 0.99300086, 0.93972844, 0.9863814, 0.99649054, 0.99490297, 0.9939224, 0.9930265, 0.93705237, 0.9869875, 0.9963691, 0.9949591, 0.99393076, 0.99324113, 0.9396717, 0.98641294, 0.99641186, 0.9951266, 0.993698, 0.9932893, 0.94024676, 0.9862925, 0.99632484, 0.99537045, 0.9941344, 0.9942947, 0.9420348, 0.9867128, 0.9961985, 0.9952535, 0.994052, 0.99443895, 0.9390492, 0.9863631, 0.9959183, 0.99476457, 0.9936633, 0.9941256, 0.9383604, 0.9861714, 0.99574864, 0.9944792, 0.99361515, 0.9938926, 0.9368595, 0.98522085, 0.9956437, 0.9938548, 0.9932887, 0.99360913, 0.9363061, 0.9844428, 0.9956476, 0.99382937, 0.99313825, 0.9937465, 0.9416277, 0.98407876, 0.99574876, 0.9939488, 0.99357104, 0.9940396, 0.94096047, 0.98386985, 0.9957949, 0.99413186, 0.99396986, 0.9940257, 0.94420415, 0.9849118, 0.9957628, 0.99428654, 0.9942437, 0.9942577, 0.9450184, 0.9852185, 0.9956458, 0.9942226, 0.99413776, 0.99358493, 0.94250613, 0.9844243, 0.9951944, 0.9940136, 0.99370944, 0.993117, 0.9390982, 0.98332125, 0.99516094, 0.9938192, 0.9934596, 0.99330646, 0.94239855, 0.9836788, 0.9956195, 0.9941976, 0.99343276, 0.9938546, 0.9476977, 0.984781, 0.99595404, 0.9948689, 0.99408555, 0.9944011, 0.9503053, 0.9858984, 0.99613035, 0.9950783, 0.99417615, 0.9943659, 0.9524633, 0.98614705, 0.99620533, 0.9952919, 0.99434197, 0.99445903, 0.9527083, 0.98666, 0.99625146, 0.99551666, 0.9942228, 0.9944512, 0.95070064, 0.98674333, 0.99622, 0.99558073, 0.99430484, 0.99468565, 0.94953036, 0.98732704, 0.996679, 0.99590313, 0.9943796, 0.9950481, 0.95509565, 0.9880563, 0.9969915, 0.9963713, 0.9948388, 0.9950817, 0.9553401, 0.98904306, 0.99687165, 0.9964747, 0.99479145, 0.99515814, 0.9560495, 0.9894248, 0.9969882, 0.9965161, 0.994589, 0.99496055, 0.9535044, 0.9893027, 0.9970985, 0.9966852, 0.99504256, 0.99482745, 0.95154506, 0.98871756, 0.9968767, 0.9966262, 0.99504846, 0.9945918, 0.9478519, 0.98824245, 0.9966929, 0.9966282, 0.99562633, 0.9946724, 0.9472352, 0.9887679, 0.9969301, 0.9967553, 0.9959214, 0.99486434, 0.95097494, 0.9885233, 0.99689555, 0.99648476, 0.99600405, 0.9951468, 0.9584595, 0.98865557, 0.99703467, 0.99639916, 0.99568635, 0.9945222, 0.9516734, 0.9884548, 0.99699557, 0.9963672, 0.995563, 0.9949301, 0.95332384, 0.9880173, 0.99725, 0.9964987, 0.9954901, 0.99556774, 0.96162647, 0.98872876, 0.9973743, 0.9962806, 0.9960324, 0.99616593, 0.96585375, 0.9893434, 0.99761105, 0.9962884, 0.99602616, 0.99635196, 0.97257316, 0.9893463, 0.997449, 0.9960436, 0.9960335, 0.9962627, 0.9721498, 0.98906076, 0.99741447, 0.9959437, 0.99621093, 0.99646676, 0.97349066, 0.9884567, 0.9972463, 0.9960083, 0.9965269, 0.99672264, 0.97335047, 0.98794085, 0.9971725, 0.9959682, 0.9967499, 0.9966887, 0.97230744, 0.98699445, 0.99704283, 0.9957756, 0.9968843, 0.99677616, 0.9729506, 0.9870181, 0.9971566, 0.9960349, 0.99718934, 0.9972862, 0.9765738, 0.9881833, 0.9973779, 0.9964014, 0.9975058, 0.9975842, 0.9789171, 0.9890233, 0.99740666, 0.99684274, 0.9977042, 0.9977314, 0.98120755, 0.99004203, 0.9975547, 0.9972541, 0.997952, 0.9980621, 0.9840848, 0.99122745, 0.9977883, 0.99749136, 0.9980774, 0.9980196, 0.9831334, 0.99101, 0.997733, 0.9974782, 0.997924, 0.99807894, 0.9836041, 0.9910138, 0.9977056, 0.9973362, 0.99779475, 0.9979267, 0.98329854, 0.99069387, 0.99771404, 0.9973235, 0.99771476, 0.99805516, 0.9842111, 0.9905872, 0.9976421, 0.9973459, 0.99775225, 0.9981007, 0.98484844, 0.99062824, 0.9975356, 0.9972119, 0.9977786, 0.9979005, 0.9828894, 0.9900573, 0.997368, 0.9970984, 0.9977175, 0.99758863, 0.97947466, 0.9888151, 0.9972939, 0.9967707, 0.9975066, 0.99728584, 0.97606975, 0.98819387, 0.9972281, 0.99635124, 0.99732816, 0.9971835, 0.9753215, 0.98845124, 0.9973687, 0.9965597, 0.99722064, 0.99755657, 0.9789311, 0.98936546, 0.9976018, 0.99684036, 0.9973338, 0.9976767, 0.9806669, 0.9898039, 0.9978405, 0.9970144, 0.9974565, 0.9977393, 0.98152304, 0.99028385, 0.99790275, 0.9969704, 0.997472, 0.99739397, 0.9793341, 0.989202, 0.9976896, 0.9965825, 0.9973381, 0.9969799, 0.9758125, 0.9881251, 0.99757427, 0.9961312, 0.99719197, 0.9964495, 0.9731284, 0.98721373, 0.9973992, 0.99584395, 0.99705815, 0.99627006, 0.9710481, 0.9877043, 0.99763227, 0.99622875, 0.9969919, 0.9966133, 0.97258604, 0.98798716, 0.9977763, 0.9963187, 0.99694496, 0.9968543, 0.97235423, 0.9875687, 0.99770325, 0.99607855, 0.99672276, 0.99650806, 0.97271967, 0.98659116, 0.9974853, 0.99610513, 0.99667144, 0.9963206, 0.97246224, 0.9867381, 0.9973596, 0.99588144, 0.99670595, 0.9963445, 0.97473836, 0.98617816, 0.9972741, 0.9959961, 0.9969066, 0.9965418, 0.9773458, 0.9862353, 0.99718, 0.9961702, 0.9971322, 0.9966955, 0.97887117, 0.9868329, 0.99723816, 0.9964298, 0.99727124, 0.99702555, 0.9784929, 0.98743755, 0.99741673, 0.99671125, 0.9973937, 0.99721354, 0.9787374, 0.9877809, 0.9974795, 0.99690944, 0.99745005, 0.9973283, 0.97818905, 0.9880739, 0.9975454, 0.99679095, 0.9974389, 0.99719894, 0.97827345, 0.98843074, 0.9975508, 0.99662495, 0.9974269, 0.9971757, 0.9792879, 0.9898162, 0.9978734, 0.9969764, 0.99752957, 0.9972447, 0.97892547, 0.9901523, 0.9979341, 0.99705577, 0.99757856, 0.997074, 0.97735125, 0.9896191, 0.9977016, 0.9966629, 0.9973296, 0.99665123, 0.973706, 0.98793644, 0.99755526, 0.9960555, 0.99704784, 0.9962735, 0.97167194, 0.9869638, 0.9973284, 0.9954282, 0.996822, 0.9961646, 0.9722847, 0.9868116, 0.99711156, 0.9956295, 0.9964838, 0.9964875, 0.9723692, 0.98752916, 0.99735636, 0.99632615, 0.9967066, 0.9966248, 0.9740936, 0.989354, 0.9976768, 0.99672437, 0.9968531, 0.99653745, 0.97639096, 0.99018854, 0.99775213, 0.9967499, 0.99683917, 0.99633586, 0.976872, 0.989985, 0.997804, 0.9967223, 0.9967229, 0.99635535, 0.9769597, 0.98995405, 0.9977915, 0.99668366, 0.99679863, 0.99655056, 0.97710586, 0.99047303, 0.99787045, 0.99648106, 0.9969386, 0.996673, 0.9759788, 0.99095297, 0.9978409, 0.99640226, 0.99682343, 0.99619246, 0.97741425, 0.99162865, 0.99787796, 0.9967572, 0.9970887, 0.99674124, 0.97743535, 0.9926481, 0.99788743, 0.99695975, 0.9970066, 0.99686414, 0.9754101, 0.99211675, 0.9977329, 0.996669, 0.99665666, 0.9966113, 0.9737081, 0.99137586, 0.9971847, 0.99630636, 0.9962207, 0.99654335, 0.9712615, 0.99068147, 0.9969261, 0.99602485, 0.9960919, 0.9963627, 0.97358567, 0.9906453, 0.997163, 0.9963401, 0.9960926, 0.9964013, 0.97711414, 0.99094266, 0.9973331, 0.99659735, 0.996357, 0.9968123, 0.97885567, 0.9910569, 0.9974788, 0.99677247, 0.99650866, 0.99696296, 0.97869635, 0.99080044, 0.9974304, 0.9968189, 0.9966474, 0.9969351, 0.97788334, 0.99060977, 0.99743676, 0.9967469, 0.9968646, 0.9969093, 0.9773058, 0.99061877, 0.99726546, 0.99658453, 0.9968471, 0.9967618, 0.9767184, 0.9900924, 0.99731463, 0.9964625, 0.99668473, 0.9966344, 0.9761614, 0.9900457, 0.9971022, 0.9962572, 0.9962469, 0.9967231, 0.9785697, 0.99045277, 0.9971746, 0.99655634, 0.9963586, 0.99708766, 0.9794758, 0.9913077, 0.99715483, 0.99684215, 0.9964529, 0.99732876, 0.97985506, 0.9916099, 0.9972518, 0.99690527, 0.99659896, 0.9974158, 0.9792331, 0.99144185, 0.9971691, 0.9967945, 0.99659365, 0.99712616, 0.9786139, 0.99111456, 0.99715805, 0.9966468, 0.99666923, 0.99699223, 0.9779401, 0.9906067, 0.99715734, 0.99669135, 0.99691594, 0.9969048, 0.979598, 0.9901002, 0.997113, 0.9968207, 0.99726874, 0.99673766, 0.98182046, 0.99003756, 0.9971734, 0.9970061, 0.9973412, 0.99693215, 0.9823293, 0.990279, 0.9973145, 0.99723285, 0.99738806, 0.99691606, 0.9804546, 0.99027354, 0.9974279, 0.99730515, 0.997166, 0.9970836, 0.9801087, 0.9906539, 0.99769896, 0.99734926, 0.9971238, 0.9972137, 0.97902846, 0.9901301, 0.99771476, 0.9973592, 0.99715066, 0.9971927, 0.97729254, 0.98990554, 0.99786997, 0.9974154, 0.9971017, 0.9971482, 0.97998446, 0.99035597, 0.9979678, 0.9977057, 0.99733186, 0.99714977, 0.9801082, 0.99001896, 0.99783826, 0.9978103, 0.9972663, 0.9970996, 0.97809404, 0.9901806, 0.99782866, 0.998027, 0.9975183, 0.99746823, 0.9793716, 0.99103045, 0.99802184, 0.9982489, 0.9977544, 0.99776495, 0.97949284, 0.991305, 0.99824226, 0.99823225, 0.99788123, 0.9979825, 0.981682, 0.99220556, 0.99836487, 0.99832994, 0.9979966, 0.9980865, 0.98291945, 0.99220407, 0.99843854, 0.9982728, 0.99794644, 0.9978765, 0.9787672, 0.99164355, 0.99829036, 0.9980836, 0.99779826, 0.99772424, 0.97699124, 0.99148625, 0.9981968, 0.99789184, 0.99759644, 0.99754214, 0.9717119, 0.99075705, 0.9981186, 0.9976311, 0.99735755, 0.9974656, 0.97024226, 0.9908834, 0.9980032, 0.99765354, 0.9973316, 0.99748755, 0.9712553, 0.9907216, 0.99801135, 0.99774325, 0.9972972, 0.9975116, 0.97340107, 0.9908235, 0.9980744, 0.99808323, 0.997419, 0.9977975, 0.9790608, 0.9919268, 0.9981883, 0.99831533, 0.99748176, 0.9977718, 0.9785744, 0.99229795, 0.9981871, 0.9982268, 0.997416, 0.99780387, 0.98017085, 0.9925028, 0.99829787, 0.9983974, 0.99752814, 0.99794596, 0.9805989, 0.9925498, 0.9983754, 0.9985002, 0.99748164, 0.9977633, 0.9796123, 0.99274325, 0.9982607, 0.9984989, 0.9973775, 0.99767995, 0.9795696, 0.9925619, 0.99814737, 0.99840146, 0.99746704, 0.9977416, 0.97795844, 0.9930646, 0.997952, 0.99823546, 0.99750227, 0.9978961, 0.97690946, 0.99364173, 0.99793786, 0.9983322, 0.99770194, 0.99807394, 0.9757092, 0.99380857, 0.99792385, 0.9981535, 0.99751043, 0.9980902, 0.9752191, 0.9939964, 0.99807477, 0.998187, 0.9975466, 0.9981365, 0.9756566, 0.9940415, 0.9982154, 0.998128, 0.99751616, 0.998249, 0.97752714, 0.9943555, 0.99834967, 0.99811053, 0.99756986, 0.99817884, 0.9778005, 0.994235, 0.99828345, 0.99803656, 0.99765885, 0.9979736, 0.9746327, 0.9941333, 0.9981578, 0.99760264, 0.997511, 0.99764293, 0.9702178, 0.9929751, 0.9980672, 0.9970119, 0.9972153, 0.9973194, 0.9709354, 0.9930981, 0.998009, 0.9973035, 0.9975917, 0.9972838, 0.9703436, 0.9925611, 0.9979425, 0.99687046, 0.9974745, 0.99718106, 0.9713414, 0.9923109, 0.9978789, 0.9968542, 0.9976089, 0.99718744, 0.97241914, 0.9926923, 0.9979048, 0.99701726, 0.9977049, 0.9974438, 0.9727237, 0.9934394, 0.99805623, 0.997308, 0.9978321, 0.99746275, 0.97304237, 0.99390584, 0.9981294, 0.9975804, 0.99782723, 0.99772435, 0.9725485, 0.9938007, 0.998083, 0.9976701, 0.99766135, 0.99767935, 0.96949375, 0.9931149, 0.9979048, 0.9975076, 0.9975235, 0.99775815, 0.9683293, 0.9927563, 0.99780923, 0.9974577, 0.99762076, 0.9979473, 0.9713442, 0.99293774, 0.99783176, 0.99763286, 0.9975781, 0.9979279, 0.9749304, 0.9937943, 0.99797994, 0.99780625, 0.9975085, 0.9981022, 0.97695893, 0.99389863, 0.9981018, 0.9980805, 0.9976682, 0.9983053, 0.9777385, 0.99400795, 0.99821717, 0.9982122, 0.99782497, 0.99821526, 0.9779097, 0.9938192, 0.9982565, 0.99825007, 0.9978492, 0.99821717, 0.9794819, 0.9941875, 0.9982237, 0.9981694, 0.9978485, 0.9981943, 0.9804192, 0.9948689, 0.99841475, 0.99835974, 0.99809283, 0.99841, 0.9841229, 0.99565303, 0.99862635, 0.9982849, 0.99793917, 0.9984474, 0.9846811, 0.99557114, 0.998396, 0.9981767, 0.99774534, 0.99851924, 0.98268676, 0.99489385, 0.99795866, 0.99788445, 0.9972697, 0.9982504, 0.98032963, 0.9930754, 0.9969374, 0.9974099, 0.9965977, 0.99781704, 0.977884, 0.991638, 0.99597627, 0.99722415, 0.99622107, 0.9977748, 0.97824496, 0.9908075, 0.99557966, 0.99710006, 0.9960977, 0.9978167, 0.98051584, 0.99108326, 0.9959806, 0.997163, 0.9965288, 0.9979152, 0.9815322, 0.9919748, 0.99614275, 0.9971547, 0.9966357, 0.9977126, 0.9791792, 0.991772, 0.9957021, 0.99672806, 0.9965503, 0.9974354, 0.9766709, 0.991193, 0.99502546, 0.9964445, 0.99645007, 0.9968665, 0.9742588, 0.9907555, 0.9944041, 0.99617314, 0.99622935, 0.9967024, 0.9754323, 0.99057245, 0.99434245, 0.9960007, 0.9960129, 0.9966941, 0.97717893, 0.9911681, 0.9948849, 0.9962749, 0.99591464, 0.99686414, 0.97750425, 0.99112415, 0.9950651, 0.9963569, 0.99604154, 0.9969703, 0.97624594, 0.9914314, 0.99474406, 0.99632937, 0.9958668, 0.99711883, 0.9756683, 0.99121875, 0.99412864, 0.99624926, 0.99557376, 0.99706703, 0.97563887, 0.9907761, 0.993216, 0.99575573, 0.99496055, 0.9969602, 0.9751281, 0.99077296, 0.9925771, 0.99489, 0.9939421, 0.9966679, 0.9765771, 0.99083465, 0.99276394, 0.9947058, 0.9935816, 0.9965616, 0.97879946, 0.9914921, 0.99298286, 0.9949408, 0.993509, 0.9966929, 0.9785234, 0.9912272, 0.9920014, 0.9948136, 0.9932007, 0.9965263, 0.97595924, 0.9906974, 0.99108845, 0.99421763, 0.99234176, 0.9962128, 0.97180676, 0.98936945, 0.98933, 0.99308175, 0.99117625, 0.99567926, 0.9702017, 0.98814034, 0.98869574, 0.9920799, 0.99058926, 0.9953625, 0.97173595, 0.9873, 0.9893054, 0.9917235, 0.98990464, 0.9949177, 0.97278315, 0.98700696, 0.9903659, 0.99208635, 0.9908823, 0.9952471, 0.97587013, 0.9875037, 0.99082583, 0.99220496, 0.9912318, 0.99530464, 0.9763732, 0.98792285, 0.9907546, 0.9924494, 0.99154997, 0.9952697, 0.97506195, 0.98831695, 0.9913549, 0.9924074, 0.99154973, 0.9950321, 0.97495914, 0.98842514, 0.99193037, 0.99253595, 0.9915965, 0.99450946, 0.97569036, 0.9885338, 0.99191874, 0.99273455, 0.99147356, 0.99444073, 0.9773537, 0.98819053, 0.99169874, 0.9928814, 0.9912833, 0.9944793, 0.9787684, 0.9882091, 0.9912896, 0.9930988, 0.99086297, 0.99465, 0.9802263, 0.98801243, 0.9904797, 0.99298006, 0.990377, 0.99448705, 0.98027575, 0.98792225, 0.9894007, 0.9926542, 0.9899544, 0.99447304, 0.9801789, 0.98815805, 0.989389, 0.99258184, 0.98927844, 0.99453044, 0.98096085, 0.98875356, 0.9889032, 0.99291223, 0.98899233, 0.99463814, 0.9797386, 0.9878366, 0.98822415, 0.99259853, 0.98851585, 0.9942558, 0.978543, 0.98718065, 0.98896945, 0.992435, 0.9879142, 0.99409145, 0.9783327, 0.98716307, 0.988304, 0.9922019, 0.987916, 0.99424034, 0.97630376, 0.98639995, 0.9869698, 0.9915678, 0.98749053, 0.99416506, 0.97738564, 0.9868481, 0.9872047, 0.99061644, 0.98701733, 0.9936807, 0.9783669, 0.985882, 0.9858062, 0.9893914, 0.98667973, 0.99393725, 0.9805964, 0.98459065, 0.9857862, 0.9894554, 0.98742723, 0.99415565, 0.98225766, 0.985375, 0.98548937, 0.9895146, 0.98768127, 0.99428046, 0.98226744, 0.9852243, 0.9849881, 0.9884991, 0.98685044, 0.99405396, 0.980514, 0.9843387, 0.9834876, 0.988451, 0.98701966, 0.99430305, 0.98094475, 0.98535025, 0.9839469, 0.9890727, 0.9880144, 0.99437356, 0.9827122, 0.98596686, 0.9858839, 0.9891395, 0.98785955, 0.9945683, 0.9837828, 0.9862481, 0.9863641, 0.9896054, 0.9870862, 0.99444276, 0.98371065, 0.98697513, 0.98604506, 0.9903222, 0.9877147, 0.9943351, 0.9843858, 0.9879843, 0.9868276, 0.99085736, 0.98857135, 0.9940058, 0.98369515, 0.98835397, 0.98652583, 0.9904903, 0.9886736, 0.9935961, 0.98334867, 0.98834896, 0.9868334, 0.990784, 0.9891657, 0.993944, 0.9830894, 0.9889881, 0.9879522, 0.99073625, 0.9894728, 0.9940627, 0.9834853, 0.9888821, 0.9873792, 0.99060434, 0.9885339, 0.99432474, 0.9838949, 0.9890416, 0.9880529, 0.9914001, 0.9889431, 0.99492997, 0.9859536, 0.98989844, 0.98870814, 0.9919395, 0.9897271, 0.9952963, 0.9868096, 0.9899838, 0.9887234, 0.9917971, 0.98948914, 0.9954817, 0.98707855, 0.98969126, 0.9885095, 0.9908235, 0.9895734, 0.99519897, 0.98593056, 0.9896835, 0.9880795, 0.9897401, 0.9891557, 0.9946775, 0.98662645, 0.98979574, 0.98897445, 0.98988056, 0.98968947, 0.9946678, 0.9867793, 0.9888791, 0.98889226, 0.9894595, 0.99028444, 0.99446017, 0.9872838, 0.98856026, 0.98817, 0.989444, 0.9901846, 0.99427325, 0.98676443, 0.9878433, 0.987916, 0.9895689, 0.9902682, 0.99427855, 0.98682517, 0.98788255, 0.9875437, 0.9887605, 0.99011785, 0.99395967, 0.9863711, 0.9877174, 0.9870984, 0.9880046, 0.9893943, 0.99321777, 0.98624367, 0.9870668, 0.9869574, 0.9884184, 0.98927456, 0.9932822, 0.9858615, 0.9875865, 0.98758566, 0.9889627, 0.98995847, 0.99333996, 0.9856985, 0.98741317, 0.9881367, 0.9895521, 0.9898932, 0.99313253, 0.98501784, 0.98690826, 0.98796004, 0.98967385, 0.99014264, 0.9929321, 0.98488486, 0.98660356, 0.9876687, 0.989047, 0.99022865, 0.9925011, 0.9853729, 0.98642594, 0.9887939, 0.98981386, 0.99167544, 0.99313015, 0.9867431, 0.9869157, 0.98976666, 0.9900127, 0.99196905, 0.9934895, 0.98639745, 0.98684555, 0.9896832, 0.99076897, 0.99197716, 0.9945168, 0.98631346, 0.98709375, 0.99060553, 0.9917612, 0.9924494, 0.994783, 0.9870411, 0.9873295, 0.9907613, 0.9919967, 0.9925816, 0.99476576, 0.98692894, 0.9874668, 0.99021554, 0.9918196, 0.99226016, 0.9946511, 0.9869205, 0.9870498, 0.98981935, 0.99137175, 0.99236536, 0.99482614, 0.98684126, 0.9876868, 0.99061126, 0.9913363, 0.9922273, 0.994976, 0.9875606, 0.9878199, 0.9911094, 0.99213797, 0.9927019, 0.99537945, 0.9886594, 0.9889459, 0.9921085, 0.9927979, 0.99324495, 0.99563116, 0.9892005, 0.98949265, 0.99270743, 0.9929079, 0.9928427, 0.99533653, 0.9894077, 0.98943746, 0.9927862, 0.99290305, 0.9917555, 0.9953872, 0.98926044, 0.9895719, 0.9923947, 0.99268055, 0.9914704, 0.995469, 0.98970574, 0.98978597, 0.99234045, 0.9922091, 0.9915663, 0.99539775, 0.9893167, 0.98978513, 0.9924241, 0.9917698, 0.99089724, 0.9955758, 0.98920155, 0.98965317, 0.9928329, 0.9918037, 0.9921405, 0.9958728, 0.98974353, 0.99029624, 0.9931479, 0.99247265, 0.9915428, 0.99533373, 0.98815745, 0.9899906, 0.9938208, 0.99202806, 0.989502, 0.9953128, 0.9862481, 0.989288, 0.9948809, 0.99261284, 0.9923711, 0.99534136, 0.987889, 0.98958886, 0.9953849, 0.9929081, 0.9930623, 0.99547464, 0.98796415, 0.98900175, 0.995148, 0.99242324, 0.99337184, 0.9953173, 0.98823345, 0.98865396, 0.9953671, 0.99277556, 0.9932834, 0.99546826, 0.9888425, 0.9891886, 0.99594444, 0.99370766, 0.99405813, 0.9962589, 0.9913141, 0.99135923, 0.9963974, 0.9944478, 0.99458283, 0.99619716, 0.9913304, 0.9914771, 0.99692553, 0.99505144, 0.9954234, 0.9964844, 0.99257916, 0.9919869, 0.99734557, 0.9958566, 0.99623597, 0.9970888, 0.9937382, 0.9928596, 0.99771655, 0.9962948, 0.99650335, 0.9970444, 0.99375665, 0.993134, 0.9976331, 0.9963402, 0.99672216, 0.9972506, 0.9940554, 0.9935196, 0.9975842, 0.99626344, 0.9963874, 0.9972801, 0.99379665, 0.99329054, 0.9976687, 0.996339, 0.9962767, 0.99735934, 0.9940187, 0.9935201, 0.997843, 0.99631596, 0.99616903, 0.9972403, 0.99432486, 0.9933935, 0.99796224, 0.9963516, 0.9960252, 0.99723357, 0.99456644, 0.9930307, 0.9978877, 0.9961398, 0.9955996, 0.99710196, 0.9944952, 0.9924601, 0.9978829, 0.9959133, 0.994974, 0.9970456, 0.9939931, 0.99176556, 0.9977604, 0.995819, 0.9945079, 0.9968874, 0.99414104, 0.9915314, 0.99772567, 0.99592847, 0.9944452, 0.9971516, 0.99492806, 0.99250835, 0.99778205, 0.9959365, 0.99439085, 0.9970458, 0.9946077, 0.9928347, 0.9972727, 0.99600154, 0.99441725, 0.9973354, 0.99479264, 0.9920839, 0.99721634, 0.9961281, 0.99451303, 0.9966102, 0.99351054, 0.9916135, 0.9964025, 0.994686, 0.9923868, 0.99540645, 0.99087, 0.98662275, 0.9933355, 0.99235654, 0.9899929, 0.9947589, 0.9908675, 0.9875668, 0.9943112, 0.99245304, 0.99035704, 0.994919, 0.99231696, 0.9886573, 0.99486333, 0.9919652, 0.9899025, 0.99467105, 0.9916039, 0.98739886, 0.9941723, 0.99037665, 0.9890856, 0.9937113, 0.99038416, 0.9869234, 0.9939346, 0.99083906, 0.98945004, 0.99435055, 0.9908988, 0.9882428, 0.99415624, 0.9914643, 0.9902968, 0.9944354, 0.99090815, 0.98804736, 0.99404067, 0.99145436, 0.9906603, 0.9942754, 0.9910972, 0.98829573, 0.994324, 0.9918139, 0.9904936, 0.9944101, 0.9918433, 0.98802894, 0.9944007, 0.99166673, 0.9898399, 0.9938156, 0.9912819, 0.9868443, 0.99417686, 0.9914703, 0.9895879, 0.9934667, 0.9910231, 0.9866413, 0.99426407, 0.9913163, 0.98967713, 0.9933803, 0.99053127, 0.9871878, 0.9946669, 0.9915849, 0.9896438, 0.9936234, 0.9910636, 0.98705447, 0.9948889, 0.9917853, 0.98971474, 0.9940805, 0.99119455, 0.98687994, 0.99470794, 0.99149406, 0.9885593, 0.9938799, 0.99096185, 0.986516, 0.9945768, 0.9911301, 0.98820436, 0.99378103, 0.9912561, 0.98652375, 0.9946709, 0.99111384, 0.98890495, 0.99414825, 0.99090004, 0.9868465, 0.9948291, 0.9913072, 0.99003595, 0.99434584, 0.9912279, 0.9871388, 0.99465406, 0.99070966, 0.9902069, 0.9942439, 0.99075633, 0.9873569, 0.9945737, 0.9914021, 0.9902395, 0.99419785, 0.9903724, 0.9875652, 0.99476045, 0.99157494, 0.9896533, 0.9940701, 0.99027234, 0.98779035, 0.9948654, 0.99136883, 0.98939127, 0.9939966, 0.9903871, 0.98737293, 0.9949046, 0.9914519, 0.9890617, 0.99407554, 0.9907196, 0.9870719, 0.9947405, 0.9912531, 0.9892497, 0.9941666, 0.99055815, 0.98657215, 0.9944563, 0.9911239, 0.9891283, 0.9939749, 0.9898712, 0.9863972, 0.9944646, 0.9909649, 0.9888974, 0.9941134, 0.98951495, 0.9861734, 0.9940747, 0.9906663, 0.9885052, 0.99401027, 0.989185, 0.9865003, 0.9942181, 0.9907403, 0.9889493, 0.99395293, 0.98958254, 0.9862649, 0.9943058, 0.9908398, 0.9886674, 0.9936932, 0.98993194, 0.98587066, 0.9942591, 0.9906253, 0.98914343, 0.99382365, 0.9897424, 0.98544866, 0.99418724, 0.9903792, 0.9900245, 0.99401325, 0.98966074, 0.9850287, 0.99390584, 0.9901243, 0.9899171, 0.99374413, 0.98902214, 0.984233, 0.9936644, 0.989599, 0.98985064, 0.9934964, 0.9884481, 0.9839422, 0.99339986, 0.98965985, 0.9899642, 0.99367106, 0.9893161, 0.9843619, 0.99353665, 0.99011296, 0.9898988, 0.9935415, 0.9893819, 0.9842797, 0.9933495, 0.99002755, 0.98985845, 0.9934998, 0.98919487, 0.9838282, 0.993415, 0.9898164, 0.99015045, 0.99354315, 0.9886897, 0.9840101, 0.9936416, 0.9900603, 0.9901244, 0.99344075, 0.988102, 0.9830246, 0.9934307, 0.9901626, 0.9898102, 0.9933563, 0.98792076, 0.9823989, 0.9933235, 0.9905329, 0.98975825, 0.9935695, 0.9884503, 0.98274964, 0.9935057, 0.9907869, 0.98958373, 0.9936162, 0.9885737, 0.9832363, 0.9936973, 0.9909709, 0.9897653, 0.9938121, 0.98886967, 0.98310524, 0.99368894, 0.99121034, 0.98981255, 0.9936999, 0.98789793, 0.9824443, 0.9936282, 0.99124616, 0.99019873, 0.9938548, 0.98696506, 0.9822233, 0.9935556, 0.9913708, 0.9901329, 0.99349463, 0.9853505, 0.98166406, 0.99299073, 0.99150956, 0.99044377, 0.993494, 0.98525983, 0.9822006, 0.9931096, 0.99188, 0.990784, 0.99333173, 0.9859254, 0.9821736, 0.9929437, 0.9919492, 0.9909288, 0.99371696, 0.986516, 0.9834373, 0.993608, 0.9928704, 0.99202555, 0.9941215, 0.98703355, 0.9834316, 0.99345464, 0.9927901, 0.9922638, 0.99438107, 0.9870831, 0.9840312, 0.9935735, 0.9930669, 0.9923306, 0.994511, 0.9862296, 0.9838404, 0.99349475, 0.9931229, 0.9922897, 0.9945145, 0.98624736, 0.9838493, 0.9934416, 0.9934041, 0.99211067, 0.9945354, 0.9859746, 0.9834675, 0.9932073, 0.9932476, 0.9919527, 0.99434394, 0.9851319, 0.98334014, 0.9932763, 0.9935781, 0.99221486, 0.99457455, 0.9853479, 0.9834675, 0.99307865, 0.9935004, 0.9921645, 0.9945927, 0.9840888, 0.9830606, 0.99276614, 0.99337995, 0.99166757, 0.99428576, 0.9834185, 0.9824551, 0.99236596, 0.9931497, 0.9913669, 0.99417204, 0.98328364, 0.98200446, 0.9923002, 0.9931009, 0.9913708, 0.9938524, 0.9822809, 0.98093396, 0.9914601, 0.992653, 0.9903914, 0.9929454, 0.9822886, 0.980452, 0.9917203, 0.9926122, 0.9904999, 0.99263364, 0.98257226, 0.9809441, 0.99169654, 0.99299026, 0.9907726, 0.99243957, 0.9812391, 0.980909, 0.99234056, 0.9932707, 0.9915603, 0.99323916, 0.9820753, 0.9811539, 0.9930728, 0.9933923, 0.99192035, 0.99372214, 0.9822579, 0.9811778, 0.9936075, 0.9941946, 0.99288285, 0.9945161, 0.9826797, 0.98121995, 0.99381846, 0.99400675, 0.99263024, 0.99458885, 0.9825981, 0.9814979, 0.99368745, 0.99380314, 0.9921365, 0.99454105, 0.98278934, 0.98198825, 0.993964, 0.9939014, 0.99255264, 0.9947057, 0.983497, 0.9818402, 0.99386364, 0.9939178, 0.9928918, 0.99454564, 0.9837611, 0.9809145, 0.99357164, 0.9938441, 0.99284256, 0.99431235, 0.9832173, 0.97905463, 0.9931421, 0.993558, 0.9923374, 0.99362516, 0.98290205, 0.97781503, 0.99331397, 0.9934991, 0.99212146, 0.9935096, 0.98248464, 0.97727805, 0.9933822, 0.99364704, 0.99187744, 0.9937484, 0.9829938, 0.9784121, 0.9939315, 0.99378103, 0.9921916, 0.99412477, 0.9831464, 0.9790196, 0.9940012, 0.9939639, 0.9927723, 0.9944899, 0.983705, 0.97995716, 0.994083, 0.9942986, 0.9930611, 0.99473, 0.9837358, 0.9807295, 0.99415815, 0.9944598, 0.9931512, 0.994816, 0.98329806, 0.9806265, 0.9942042, 0.9946044, 0.99304634, 0.9946824, 0.9831315, 0.9809466, 0.99405056, 0.9942947, 0.99274546, 0.9943116, 0.98297864, 0.97965074, 0.9938822, 0.99403775, 0.9928981, 0.99422514, 0.983654, 0.9793432, 0.9940841, 0.9940181, 0.99323684, 0.99433315, 0.983355, 0.9806604, 0.99416274, 0.9940338, 0.9932647, 0.99429435, 0.9823711, 0.9793101, 0.9938127, 0.9938747, 0.9932421, 0.99430174, 0.9817954, 0.97993827, 0.994154, 0.99392796, 0.9932342, 0.9937398, 0.98110586, 0.97717655, 0.99383056, 0.993741, 0.99292904, 0.9926172, 0.97914404, 0.97496575, 0.9933363, 0.9935753, 0.9929811, 0.9917461, 0.97609955, 0.9756527, 0.9931961, 0.9937483, 0.993008, 0.99214727, 0.97696084, 0.9768703, 0.99346477, 0.99356633, 0.9926284, 0.99223655, 0.9769975, 0.9761184, 0.99355406, 0.9939364, 0.9929866, 0.99208915, 0.9766545, 0.97634935, 0.9936427, 0.9940118, 0.99295664, 0.9922942, 0.97806585, 0.9781107, 0.9941778, 0.99431956, 0.99324894, 0.9936289, 0.97926086, 0.97864074, 0.99414694, 0.99436754, 0.99383515, 0.994369, 0.9797522, 0.97985464, 0.9944419, 0.9944214, 0.9940758, 0.99472916, 0.9809826, 0.9815112, 0.9945472, 0.99438035, 0.9943205, 0.9948718, 0.9823232, 0.9813285, 0.99448234, 0.9944516, 0.9943257, 0.994847, 0.98299664, 0.9817422, 0.99461323, 0.994563, 0.9942173, 0.9944066, 0.98399204, 0.98079544, 0.9943965, 0.9947, 0.9938546, 0.9940338, 0.9837208, 0.9815647, 0.99466735, 0.99511164, 0.99399966, 0.9939042, 0.9837252, 0.9820203, 0.99499714, 0.9953577, 0.9943639, 0.99392915, 0.9842418, 0.9831267, 0.9952986, 0.99544805, 0.9949555, 0.9944583, 0.9848498, 0.9847786, 0.9949996, 0.99511045, 0.99492115, 0.9948325, 0.9852302, 0.98494333, 0.99543256, 0.9953323, 0.99484736, 0.99545735, 0.98570454, 0.9852486, 0.99552625, 0.99529827, 0.9943587, 0.9955248, 0.9848402, 0.9848391, 0.99540234, 0.995181, 0.99404174, 0.99494684, 0.9838633, 0.9843162, 0.99517983, 0.9951306, 0.9939474, 0.9945803, 0.9833336, 0.9837537, 0.9953553, 0.9950074, 0.99419653, 0.99425095, 0.9835261, 0.98355645, 0.9954358, 0.9950079, 0.9942524, 0.99395835, 0.98351616, 0.98255223, 0.99519366, 0.9950174, 0.9941555, 0.99332595, 0.9831084, 0.98230964, 0.99477696, 0.9948113, 0.9939015, 0.99277884, 0.98339987, 0.9826979, 0.99491996, 0.9950042, 0.99426466, 0.9933245, 0.9836014, 0.98372376, 0.9952643, 0.99525625, 0.9946225, 0.99366117, 0.98350924, 0.98392284, 0.9953121, 0.99535936, 0.9948283, 0.993455, 0.9832725, 0.9838304, 0.9949427, 0.9953245, 0.994599, 0.992879, 0.9818606, 0.98363197, 0.9948521, 0.99532247, 0.9947542, 0.9921095, 0.98018885, 0.98258096, 0.99430096, 0.99502534, 0.9945735, 0.9918984, 0.9770984, 0.9813411, 0.9939474, 0.9949885, 0.99522847, 0.9921055, 0.97735745, 0.9813767, 0.9940718, 0.99498004, 0.99559313, 0.9919362, 0.9759522, 0.9809131, 0.9940777, 0.995063, 0.99583626, 0.9923437, 0.97734845, 0.9821968, 0.9940251, 0.9953916, 0.995987, 0.9923345, 0.97854495, 0.9829576, 0.9939356, 0.99572456, 0.99606586, 0.99303776, 0.97809345, 0.98542327, 0.99393857, 0.99589074, 0.99599904, 0.99359787, 0.980124, 0.9854925, 0.9938187, 0.996256, 0.99583673, 0.99402726, 0.9815553, 0.9859409, 0.99365187, 0.99603075, 0.9951385, 0.99373215, 0.9794415, 0.9851283, 0.9930253, 0.9952884, 0.99418205, 0.99293596, 0.9764322, 0.9848952, 0.9923361, 0.99486, 0.993929, 0.99313015, 0.97785234, 0.98611414, 0.99192303, 0.9942769, 0.9939243, 0.99392605, 0.9794582, 0.9871442, 0.9919946, 0.99464935, 0.9944782, 0.9944141, 0.9819042, 0.9871236, 0.9920706, 0.99467856, 0.99446005, 0.99478436, 0.98455, 0.9871165, 0.99140817, 0.99459344, 0.9942109, 0.9949702, 0.98689514, 0.9868393, 0.9904012, 0.99440336, 0.99326175, 0.99484783, 0.9875782, 0.98703265, 0.98997766, 0.9946683, 0.9926985, 0.99526566, 0.9888299, 0.98737854, 0.9899711, 0.9942619, 0.9920528, 0.99464357, 0.9865957, 0.98589593, 0.98966897, 0.99294007, 0.9904519, 0.99347913, 0.9846676, 0.983354, 0.98813206, 0.99156135, 0.98828506, 0.9926559, 0.98234546, 0.9818818, 0.98762625, 0.9914656, 0.98797613, 0.99295664, 0.9821032, 0.9808657, 0.98796856, 0.9923312, 0.9896545, 0.99386555, 0.983733, 0.9839706, 0.988927, 0.99360234, 0.99055046, 0.9934377, 0.9766346, 0.9825063, 0.98811835, 0.9924318, 0.99038404, 0.993584, 0.9710645, 0.9840036, 0.9889454, 0.99446195, 0.992292, 0.9944997, 0.9793883, 0.9866082, 0.99113834, 0.99562126, 0.9940864, 0.9937393, 0.98080254, 0.9855256, 0.9903133, 0.99601513, 0.99311477, 0.9942454, 0.98300594, 0.98602283, 0.99051875, 0.99588084, 0.9924265, 0.9939911, 0.9838686, 0.985762, 0.99029106, 0.99601716, 0.99243426, 0.99399555, 0.9844259, 0.9850117, 0.9900961, 0.9962304, 0.9927417, 0.99458826, 0.98508877, 0.9853551, 0.9893289, 0.9963724, 0.9928599, 0.9953093, 0.9848755, 0.98525524, 0.9888976, 0.9962316, 0.99321514, 0.9956179, 0.98580366, 0.98556, 0.9888115, 0.9959974, 0.99280214, 0.99578166, 0.9862871, 0.9862477, 0.9890042, 0.99598676, 0.99247456, 0.99582964, 0.98818725, 0.98719734, 0.9888916, 0.9960413, 0.992706, 0.99582845, 0.98808855, 0.9876752, 0.98910075, 0.9961832, 0.99318564, 0.99578375, 0.98884577, 0.98848933, 0.98915905, 0.99645704, 0.99345875, 0.9958274, 0.9888599, 0.98944175, 0.9884897, 0.9961798, 0.9930682, 0.99587464, 0.98923874, 0.98917204, 0.9883074, 0.9959149, 0.9925835, 0.9956204, 0.98916423, 0.98897064, 0.988274, 0.9955825, 0.9918396, 0.99548006, 0.9891382, 0.9883576, 0.9883584, 0.9950958, 0.9916508, 0.99550736, 0.9890855, 0.98856074, 0.9882544, 0.99492973, 0.9917801, 0.99498636, 0.9882327, 0.98863375, 0.9880898, 0.9951089, 0.9924047, 0.995299, 0.9890337, 0.9888692, 0.9873942, 0.99499524, 0.99254966, 0.9954299, 0.98876125, 0.9888208, 0.9874877, 0.9948778, 0.99216145, 0.99570656, 0.99005395, 0.9892514, 0.9880988, 0.99476326, 0.99195224, 0.9958055, 0.9901624, 0.98970175, 0.9888071, 0.99458456, 0.99180675, 0.99590826, 0.99058294, 0.98976445, 0.9889299, 0.99449, 0.99196905, 0.99572206, 0.9887554, 0.98960984, 0.9878818, 0.99459153, 0.9922547, 0.9958108, 0.990081, 0.9902706, 0.9886192, 0.9951012, 0.9925944, 0.99601465, 0.9909813, 0.9902539, 0.98867726, 0.9951845, 0.9922629, 0.99605155, 0.99197114, 0.99043393, 0.9893233, 0.99487454, 0.99185413, 0.996127, 0.99284136, 0.9898122, 0.9886475, 0.99445206, 0.991702, 0.9961773, 0.99307394, 0.98974705, 0.98868424, 0.9942584, 0.9917237, 0.99599767, 0.9924824, 0.98972523, 0.9883889, 0.9938658, 0.9920168, 0.99608386, 0.9931416, 0.99037373, 0.98831683, 0.9941937, 0.9920088, 0.99622655, 0.9935363, 0.9910855, 0.98876697, 0.9947288, 0.99201304, 0.9964289, 0.9942163, 0.99131715, 0.9894364, 0.994876, 0.9916278, 0.9964548, 0.99433595, 0.99164444, 0.98989934, 0.99468446, 0.9911267, 0.9963744, 0.9942802, 0.99111605, 0.9894578, 0.9944636, 0.9907347, 0.99612516, 0.99386024, 0.990822, 0.9893942, 0.99444497, 0.99116266, 0.99609625, 0.99391586, 0.99099946, 0.9896583, 0.9946242, 0.9917402, 0.99647254, 0.99433583, 0.9911897, 0.99025285, 0.99513865, 0.99244297, 0.9967307, 0.9943797, 0.991576, 0.9908767, 0.9950127, 0.9919888, 0.9965186, 0.99399155, 0.99157673, 0.9910349, 0.994707, 0.99222785, 0.99623775, 0.99360985, 0.9912755, 0.9907519, 0.9943601, 0.9926373, 0.9958644, 0.9934044, 0.9912724, 0.99015373, 0.9940244, 0.9929213, 0.99572736, 0.9930904, 0.9913139, 0.98996514, 0.9944431, 0.9935163, 0.9962153, 0.99350464, 0.99220955, 0.9905943, 0.9947089, 0.9934636, 0.99615633, 0.99311864, 0.99200296, 0.9905343, 0.9941741, 0.99318486, 0.99591357, 0.99372935, 0.9927562, 0.9914295, 0.99475026, 0.9930992, 0.99612194, 0.993917, 0.992767, 0.9909703, 0.9946506, 0.9929703, 0.996223, 0.9940211, 0.99250644, 0.9907143, 0.994659, 0.99284726, 0.99643904, 0.99396527, 0.99282324, 0.99062896, 0.99529415, 0.993095, 0.9969187, 0.9945539, 0.9932979, 0.9909362, 0.99528813, 0.99345726, 0.9970022, 0.99507666, 0.9934363, 0.9915284, 0.99528885, 0.9932701, 0.9969277, 0.99496716, 0.9934183, 0.9917652, 0.9954074, 0.99328655, 0.996822, 0.9950387, 0.993105, 0.99139494, 0.9955022, 0.992924, 0.99676394, 0.99468166, 0.99246866, 0.99126947, 0.9951845, 0.9929531, 0.99660134, 0.9947452, 0.9922186, 0.99139076, 0.9953831, 0.9934151, 0.99660385, 0.99454683, 0.9922489, 0.99145657, 0.9951075, 0.99347115, 0.9966466, 0.9951338, 0.99272573, 0.99228597, 0.99526477, 0.9934052, 0.9967303, 0.9953945, 0.9932607, 0.9927406, 0.99519557, 0.9930962, 0.99676716, 0.9956119, 0.993489, 0.9927038, 0.9949083, 0.9928691, 0.99699104, 0.995638, 0.99340606, 0.99226946, 0.99495804, 0.99275476, 0.9970185, 0.99517393, 0.992942, 0.9912203, 0.99475014, 0.9925586, 0.99681395, 0.99480206, 0.99303514, 0.9902773, 0.9949638, 0.9927482, 0.9966351, 0.994755, 0.99327785, 0.99052656, 0.9952337, 0.99286216, 0.99625754, 0.9945848, 0.99331117, 0.9909009, 0.9953955, 0.9928106, 0.99614406, 0.9943923, 0.9928468, 0.9912463, 0.99557173, 0.9928404, 0.9962322, 0.9943806, 0.992438, 0.991947, 0.99581754, 0.993193, 0.9965383, 0.99445903, 0.99234295, 0.991869, 0.99592495, 0.993577, 0.99676144, 0.99477214, 0.9924672, 0.9919784, 0.99582785, 0.99424994, 0.9970438, 0.995259, 0.9931136, 0.99175376, 0.99570507, 0.99471384, 0.9970782, 0.99582523, 0.9934818, 0.9914253, 0.9955461, 0.9945243, 0.99720615, 0.99609274, 0.9937954, 0.9914961, 0.99575293, 0.9945472, 0.99737203, 0.9960758, 0.9936002, 0.99149066, 0.99599314, 0.9944595, 0.997493, 0.99579203, 0.9932498, 0.99162066, 0.9960071, 0.9946984, 0.99758327, 0.9957895, 0.9932099, 0.99171996, 0.99614227, 0.99480915, 0.99779224, 0.9962184, 0.99315405, 0.99164236, 0.9962424, 0.9954413, 0.99787664, 0.99653965, 0.99338174, 0.9920358, 0.9962896, 0.9953827, 0.9977706, 0.99670947, 0.9930708, 0.99197453, 0.9959781, 0.995008, 0.99760014, 0.99657226, 0.9929582, 0.99199086, 0.9959703, 0.99494946, 0.9976107, 0.9965617, 0.99305964, 0.9917269, 0.9957806, 0.9946282, 0.99758756, 0.99649316, 0.9929991, 0.9909735, 0.9954436, 0.99486285, 0.9976373, 0.9968104, 0.9933357, 0.9912561, 0.99552226, 0.9955853, 0.99768543, 0.9969549, 0.993299, 0.99139893, 0.9956956, 0.99563956, 0.99776447, 0.9967893, 0.9928135, 0.9912449, 0.9955824, 0.99498814, 0.9974619, 0.9962994, 0.9918121, 0.9903687, 0.9953623, 0.99439394, 0.9973068, 0.9957854, 0.9906494, 0.9898303, 0.9953603, 0.993676, 0.997259, 0.99543566, 0.9898358, 0.9898635, 0.9952749, 0.9930414, 0.9969342, 0.99509, 0.9890121, 0.9889236, 0.9950971, 0.99281824, 0.9967793, 0.9949675, 0.9888815, 0.98824525, 0.9944814, 0.99210817, 0.99614453, 0.994518, 0.98831534, 0.98746693, 0.9937716, 0.9910864, 0.99533665, 0.9937161, 0.98753136, 0.9867459, 0.9929213, 0.99047124, 0.9952518, 0.9932208, 0.9867483, 0.9864987, 0.9931374, 0.99082947, 0.99529594, 0.9928976, 0.98668563, 0.98679185, 0.9935169, 0.99171036, 0.99534786, 0.9929194, 0.98722607, 0.98762435, 0.9934383, 0.99232143, 0.9951663, 0.9926813, 0.9869005, 0.9872551, 0.9929951, 0.99216497, 0.9949648, 0.99269664, 0.9866788, 0.987346, 0.9930099, 0.99252504, 0.99457246, 0.9926991, 0.98700106, 0.987561, 0.99295557, 0.9917521, 0.9945127, 0.99230593, 0.98726785, 0.9874341, 0.9937266, 0.99145424, 0.994551, 0.9915213, 0.98637795, 0.987347, 0.99378103, 0.9905681, 0.9940951, 0.99073106, 0.9860539, 0.98690605, 0.9933102, 0.9911484, 0.9940362, 0.99085605, 0.9860628, 0.98629713, 0.9924115, 0.990533, 0.9936513, 0.9903273, 0.98559994, 0.9855843, 0.9919504, 0.9912942, 0.9932627, 0.9896136, 0.9865881, 0.9869396, 0.99319357, 0.99327445, 0.9934863, 0.9905902, 0.98791623, 0.9879504, 0.9943298, 0.99365354, 0.9935202, 0.9913145, 0.9886126, 0.98825294, 0.9940479, 0.99265736, 0.9931613, 0.99019194, 0.98791444, 0.98870426, 0.99376863, 0.99266315, 0.9933296, 0.9910944, 0.9889482, 0.9899143, 0.99441844, 0.993405, 0.99350315, 0.99157435, 0.98889846, 0.990586, 0.9948395, 0.9936301, 0.99336714, 0.99113584, 0.9885749, 0.9905696, 0.9944007, 0.9931195, 0.99310523, 0.99072206, 0.9874959, 0.9906749, 0.99459225, 0.99359775, 0.99341416, 0.99097216, 0.9869833, 0.990479, 0.99449015, 0.99347466, 0.9937825, 0.9914791, 0.9867148, 0.9907541, 0.9945486, 0.99379146, 0.99415034, 0.9916665, 0.9868594, 0.9911715, 0.9945819, 0.9936174, 0.9941922, 0.99201256, 0.9880448, 0.99126786, 0.99424416, 0.993769, 0.9939599, 0.9922788, 0.988734, 0.9912136, 0.9936178, 0.9933061, 0.9934043, 0.9917402, 0.9892129, 0.99171853, 0.9935563, 0.99319506, 0.99333334, 0.9918662, 0.9891095, 0.9919248, 0.99335665, 0.9932054, 0.99322283, 0.9912294, 0.98881465, 0.9927857, 0.9937311, 0.9935908, 0.9934616, 0.99173707, 0.98910415, 0.99335736, 0.9938558, 0.9940474, 0.99307346, 0.99067104, 0.9880072, 0.9934602, 0.9936161, 0.99454635, 0.9929196, 0.9902036, 0.9877074, 0.9931085, 0.9937353, 0.9947017, 0.99259573, 0.98929054, 0.98730844, 0.9924515, 0.99344385, 0.99463165, 0.9927901, 0.9897008, 0.9879346, 0.99274254, 0.993838, 0.99447197, 0.99326235, 0.99023414, 0.9882719, 0.9929443, 0.99370635, 0.99462783, 0.9935895, 0.9916158, 0.9886446, 0.99331665, 0.994146, 0.9950004, 0.9935828, 0.99230844, 0.9885365, 0.9935521, 0.99436164, 0.9954341, 0.9932528, 0.9933375, 0.9880491, 0.9933862, 0.99443674, 0.9951601, 0.9923231, 0.99240375, 0.9870389, 0.99274325, 0.9939692, 0.99429184, 0.99133134, 0.9915937, 0.9860317, 0.9921933, 0.99382776, 0.9942051, 0.99076897, 0.990637, 0.9859118, 0.9916843, 0.9934865, 0.9936208, 0.9904441, 0.9896253, 0.9852395, 0.9917292, 0.99335265, 0.9939113, 0.9912777, 0.9902907, 0.986332, 0.9917231, 0.99377865, 0.9946156, 0.99250257, 0.99142975, 0.9867294, 0.99124956, 0.9939918, 0.9950271, 0.99295783, 0.9925903, 0.98755366, 0.99149364, 0.9942427, 0.99506277, 0.99326575, 0.9923332, 0.9878537, 0.99158514, 0.99423647, 0.99473363, 0.9928128, 0.99178797, 0.9875726, 0.9911766, 0.994389, 0.99443495, 0.99276465, 0.9916085, 0.9878835, 0.99148977, 0.9945136, 0.9949538, 0.99270415, 0.99142283, 0.9886425, 0.99069047, 0.9949597, 0.9956409, 0.99321413, 0.9918954, 0.9892518, 0.9919258, 0.99511766, 0.9958178, 0.99343103, 0.9919558, 0.9895656, 0.9923125, 0.9949997, 0.9957932, 0.99297607, 0.9925059, 0.9898891, 0.9924446, 0.9947037, 0.9956018, 0.9922461, 0.9920176, 0.99036825, 0.9929275, 0.99525386, 0.9958014, 0.9928893, 0.9918969, 0.9912538, 0.9937231, 0.9956468, 0.99622273, 0.9929732, 0.9918664, 0.9913511, 0.99397886, 0.99588, 0.99642676, 0.9933969, 0.9922327, 0.9915183, 0.9941369, 0.9960794, 0.9968034, 0.9938646, 0.9927367, 0.9910138, 0.99412256, 0.9959804, 0.9969035, 0.9933594, 0.99210006, 0.9907519, 0.9940871, 0.99579585, 0.9968695, 0.9934096, 0.99215925, 0.9903106, 0.9938442, 0.9952402, 0.99669677, 0.99275666, 0.9914426, 0.99108785, 0.9942672, 0.9956196, 0.99662006, 0.9923391, 0.9914888, 0.9911243, 0.9946919, 0.9956517, 0.9965982, 0.99224335, 0.99162537, 0.9910644, 0.9943621, 0.9954708, 0.99656534, 0.9917676, 0.9916705, 0.9911107, 0.99397695, 0.9956279, 0.99684995, 0.9917539, 0.9918727, 0.9909511, 0.99350077, 0.99522626, 0.99686486, 0.9908921, 0.99167, 0.99124324, 0.99381953, 0.99535805, 0.99697423, 0.9907036, 0.9916197, 0.9915765, 0.99389946, 0.99526525, 0.99702483, 0.9904226, 0.99141043, 0.991836, 0.9940036, 0.99522966, 0.9969584, 0.9911286, 0.9917773, 0.9920483, 0.99393594, 0.99515873, 0.99689317, 0.9908218, 0.99188566, 0.9919843, 0.99364495, 0.9951337, 0.9966431, 0.9900793, 0.9916142, 0.99176663, 0.9933171, 0.99501187, 0.99645126, 0.9888121, 0.9916011, 0.99221635, 0.993097, 0.9949319, 0.9961807, 0.9881556, 0.9906985, 0.9918268, 0.993083, 0.99472183, 0.99588317, 0.9875531, 0.9895511, 0.991297, 0.99233156, 0.99452466, 0.995501, 0.98652536, 0.9880981, 0.99096304, 0.9922363, 0.99490577, 0.99543685, 0.9871595, 0.98875296, 0.9915418, 0.992864, 0.9955099, 0.9958313, 0.9872382, 0.98948985, 0.9918156, 0.99342453, 0.99594796, 0.9963529, 0.9872967, 0.98939943, 0.99210244, 0.99334455, 0.9957742, 0.9963903, 0.98691905, 0.9885916, 0.9921559, 0.993541, 0.9958443, 0.996808, 0.9873332, 0.98905224, 0.9926549, 0.99389285, 0.9959176, 0.99723023, 0.98775357, 0.9903956, 0.99318504, 0.99450666, 0.9961902, 0.9976503, 0.9866711, 0.99095577, 0.9932848, 0.9945189, 0.9962124, 0.99766725, 0.9865155, 0.9912758, 0.9930971, 0.99423224, 0.9959965, 0.99744105, 0.9841448, 0.9905598, 0.99241114, 0.9936179, 0.99576956, 0.9973894, 0.98397774, 0.9906639, 0.9921894, 0.9934596, 0.9956826, 0.997317, 0.9838277, 0.98988616, 0.9926002, 0.9937492, 0.99584407, 0.99752945, 0.98591065, 0.99048895, 0.9934903, 0.99465686, 0.99628085, 0.997738, 0.9874603, 0.99099815, 0.99393547, 0.99535984, 0.99628013, 0.997943, 0.9882251, 0.991959, 0.9940118, 0.99570304, 0.9962734, 0.9980009, 0.9886395, 0.9922841, 0.99381065, 0.99579024, 0.9963974, 0.99789315, 0.9885811, 0.9918419, 0.9934076, 0.9954315, 0.99637043, 0.997707, 0.98809195, 0.9913952, 0.99320775, 0.99534124, 0.99656737, 0.9975435, 0.9887107, 0.99129117, 0.99327844, 0.99548453, 0.9964759, 0.9972576, 0.98905736, 0.99180835, 0.99315625, 0.9958457, 0.99662596, 0.99722725, 0.9893519, 0.9912861, 0.99237096, 0.9959185, 0.9965982, 0.9972952, 0.9884093, 0.99077976, 0.99216473, 0.9959422, 0.99662715, 0.9973386, 0.9873693, 0.99056846, 0.99229866, 0.99605805, 0.9965348, 0.99734545, 0.98735946, 0.9906349, 0.9928524, 0.9962504, 0.9967019, 0.9973681, 0.9884693, 0.99179417, 0.99338263, 0.9963774, 0.9966108, 0.99745554, 0.9895347, 0.99230736, 0.99342465, 0.9963161, 0.9966743, 0.9974898, 0.9906081, 0.99315274, 0.99291116, 0.99631125, 0.9966215, 0.9974069, 0.9915611, 0.99289733, 0.99244565, 0.9962832, 0.9965317, 0.99713635, 0.99155843, 0.9925517, 0.9920459, 0.9961098, 0.99626464, 0.9969242, 0.9914594, 0.9923264, 0.9917579, 0.9960097, 0.9962656, 0.9968991, 0.9916263, 0.99167436, 0.99163675, 0.99615186, 0.9962751, 0.99703264, 0.99199206, 0.9916005, 0.9917548, 0.99662966, 0.99654853, 0.9972236, 0.9926036, 0.9922799, 0.99246806, 0.9969408, 0.99666035, 0.9972578, 0.9927817, 0.9926082, 0.9920128, 0.99684674, 0.99689674, 0.9972658, 0.9929904, 0.99269074, 0.99202514, 0.9968316, 0.9970975, 0.9970812, 0.99211043, 0.99258316, 0.99193114, 0.9964903, 0.997168, 0.99693084, 0.99215204, 0.9926253, 0.9927678, 0.9964393, 0.99723476, 0.9970054, 0.9925053, 0.99304235, 0.9936708, 0.9964496, 0.99698263, 0.99720746, 0.99334174, 0.9931478, 0.994004, 0.9963897, 0.9969811, 0.9971999, 0.9932829, 0.99269205, 0.9938718, 0.9962025, 0.9967289, 0.9972011, 0.99310607, 0.99237263, 0.99314946, 0.9958464, 0.9966096, 0.99710494, 0.9927234, 0.99183744, 0.99319386, 0.9959798, 0.99641705, 0.99720377, 0.9931745, 0.99255276, 0.993715, 0.99610233, 0.99634105, 0.99689084, 0.99341005, 0.99231994, 0.9935829, 0.9962876, 0.9962685, 0.99708396, 0.99448115, 0.9932336, 0.9940211, 0.9966738, 0.9963484, 0.9970184, 0.99532247, 0.99372566, 0.9942781, 0.99682575, 0.99652797, 0.99688005, 0.9955283, 0.99397576, 0.99399, 0.9964191, 0.9963277, 0.996298, 0.9944904, 0.9930332, 0.99282455, 0.9959041, 0.9955566, 0.99543697, 0.99354595, 0.99270886, 0.9927983, 0.9956357, 0.99512804, 0.99568707, 0.9934598, 0.9932429, 0.993342, 0.9957254, 0.9945729, 0.9959388, 0.9937726, 0.9934476, 0.9939994, 0.996274, 0.99452317, 0.99642736, 0.99446267, 0.9942017, 0.99456054, 0.99681604, 0.99493176, 0.99714833, 0.9954234, 0.9947741, 0.9950009, 0.9971187, 0.9954191, 0.99764186, 0.9959716, 0.9948818, 0.99440527, 0.9971372, 0.995314, 0.9976422, 0.99559784, 0.9939563, 0.9944129, 0.9970383, 0.9956296, 0.9974834, 0.99550194, 0.99390054, 0.9944582, 0.99722016, 0.995765, 0.9974849, 0.9958793, 0.994028, 0.9943726, 0.99726, 0.99562186, 0.99728477, 0.9958562, 0.99343985, 0.99402374, 0.99737144, 0.9955213, 0.9975368, 0.996092, 0.9941394, 0.99416286, 0.9975178, 0.99545264, 0.99775535, 0.9965378, 0.99474853, 0.99426395, 0.997493, 0.9959175, 0.9980306, 0.99664754, 0.995263, 0.99479085, 0.9976795, 0.99595404, 0.9980063, 0.99670166, 0.99484575, 0.9947765, 0.9975312, 0.9962782, 0.998002, 0.99676466, 0.9953759, 0.9955082, 0.9975509, 0.9964298, 0.997943, 0.99647194, 0.9956567, 0.99568516, 0.9976047, 0.99654657, 0.9978416, 0.99653816, 0.99595875, 0.9957944, 0.99764174, 0.9966757, 0.9978728, 0.99612844, 0.9954613, 0.99520415, 0.9973671, 0.9963793, 0.99782735, 0.99531245, 0.9945585, 0.9941911, 0.99688345, 0.99583733, 0.9975508, 0.9939131, 0.9938275, 0.9934004, 0.99652064, 0.9952691, 0.9972033, 0.99415153, 0.9933675, 0.99276614, 0.996302, 0.9951856, 0.9968052, 0.9941192, 0.9934447, 0.9924413, 0.9963708, 0.995041, 0.996994, 0.99485564, 0.99423695, 0.9926212, 0.9963831, 0.9950793, 0.9971342, 0.9946273, 0.9942642, 0.99277335, 0.9965184, 0.99523985, 0.99755824, 0.99523324, 0.9945097, 0.99302894, 0.99664056, 0.99531955, 0.9978283, 0.99547225, 0.99435836, 0.99268067, 0.9960083, 0.99494696, 0.997773, 0.9954055, 0.99423236, 0.9924642, 0.9948994, 0.9947187, 0.9975306, 0.9951554, 0.9934556, 0.99203604, 0.9947994, 0.9947742, 0.9973348, 0.9947171, 0.99378103, 0.9921293, 0.9950179, 0.994364, 0.99702483, 0.9947629, 0.9942524, 0.9918039, 0.99507016, 0.9938785, 0.9969844, 0.9946326, 0.99398404, 0.99149585, 0.99498636, 0.99361694, 0.9969561, 0.99458, 0.99368894, 0.9908065, 0.99478024, 0.9938314, 0.9969505, 0.99471325, 0.9927181, 0.99056774, 0.9943362, 0.9942285, 0.9967213, 0.99460864, 0.99209714, 0.9897787, 0.99409616, 0.9931583, 0.9965315, 0.9941244, 0.9918835, 0.989537, 0.99479, 0.9926093, 0.99630415, 0.99398285, 0.9920018, 0.988974, 0.99476904, 0.9920087, 0.9960776, 0.99404305, 0.99148387, 0.9885887, 0.9946591, 0.9916044, 0.996002, 0.99402845, 0.9913152, 0.98817116, 0.9945885, 0.9917629, 0.99538106, 0.9937411, 0.9905614, 0.98796797, 0.99383914, 0.99108434, 0.9946499, 0.9923092, 0.9872425, 0.98644555, 0.9930581, 0.9911438, 0.9952908, 0.99157095, 0.98520684, 0.98492324, 0.9931278, 0.99045265, 0.99562234, 0.991089, 0.98759824, 0.9866356, 0.9948672, 0.99131036, 0.99565774, 0.99197364, 0.9887051, 0.9872802, 0.99475205, 0.9910573, 0.9960077, 0.99133617, 0.9893914, 0.9871398, 0.9948829, 0.99096656, 0.9960538, 0.9909644, 0.9880486, 0.9864529, 0.99454814, 0.99025065, 0.9955884, 0.99017924, 0.98546714, 0.9849572, 0.9939686, 0.9900726, 0.99526745, 0.9904638, 0.9837912, 0.98519796, 0.9934476, 0.9906461, 0.9952259, 0.9905186, 0.98258466, 0.9845399, 0.9935555, 0.9913256, 0.99552083, 0.9910035, 0.98355055, 0.98493004, 0.99392444, 0.99163765, 0.9958217, 0.9913756, 0.9838824, 0.9850935, 0.99338406, 0.9911624, 0.9956161, 0.9904873, 0.98288655, 0.98572576, 0.99320716, 0.9915623, 0.9953311, 0.99051195, 0.98315495, 0.98617303, 0.99322164, 0.991523, 0.9952618, 0.99014074, 0.9833858, 0.98544085, 0.9932762, 0.99068016, 0.9952636, 0.98934877, 0.98283064, 0.984003, 0.9932728, 0.989833, 0.9954737, 0.98884517, 0.981736, 0.9829428, 0.992568, 0.9889044, 0.9950363, 0.98682386, 0.97838676, 0.982011, 0.9920238, 0.9883867, 0.99428123, 0.9860897, 0.97547626, 0.9810875, 0.99074733, 0.98798186, 0.99270684, 0.9847493, 0.9711665, 0.9783475, 0.9890054, 0.987415, 0.99069035, 0.9842908, 0.97012794, 0.9759336, 0.98891395, 0.98774743, 0.98984903, 0.98514205, 0.97363305, 0.9777126, 0.98957825, 0.9886622, 0.98973244, 0.98669446, 0.9773054, 0.9787507, 0.99032044, 0.9893581, 0.989943, 0.98828655, 0.977135, 0.97857827, 0.9899754, 0.9889783, 0.99037105, 0.9880822, 0.97531545, 0.97691476, 0.989002, 0.98862875, 0.99035, 0.9878172, 0.97376764, 0.97826445, 0.9890632, 0.98835176, 0.9905378, 0.9869199, 0.97261703, 0.9782666, 0.9885731, 0.9874342, 0.9897146, 0.9852911, 0.9717832, 0.9782617, 0.989306, 0.9870562, 0.9894489, 0.98539525, 0.97105193, 0.97805357, 0.9892459, 0.9873025, 0.98926324, 0.985092, 0.97083044, 0.9770825, 0.9883509, 0.98746926, 0.9891761, 0.98420215, 0.9698912, 0.97587365, 0.9870972, 0.98758125, 0.988236, 0.9841828, 0.9677691, 0.97550803, 0.9861063, 0.98815876, 0.98899055, 0.9850145, 0.9686114, 0.9764861, 0.9876111, 0.98781997, 0.98883796, 0.9866246, 0.9698533, 0.9775633, 0.9872382, 0.9877499, 0.99015313, 0.9882333, 0.9705795, 0.9792588, 0.9883889, 0.988283, 0.99109805, 0.9886721, 0.9729806, 0.98138946, 0.9890672, 0.9883282, 0.99099267, 0.9880965, 0.97358793, 0.9812221, 0.98865426, 0.98760265, 0.9895304, 0.9858412, 0.9708056, 0.97913593, 0.9871316, 0.9871698, 0.9874344, 0.98374236, 0.9670154, 0.9753783, 0.9857591, 0.98610455, 0.98557925, 0.9826863, 0.96372604, 0.9744791, 0.9868458, 0.98569155, 0.984501, 0.98222464, 0.96052086, 0.97455525, 0.9872087, 0.9860892, 0.9863891, 0.9836448, 0.9594027, 0.9776488, 0.986574, 0.98645705, 0.9859949, 0.9841613, 0.9572948, 0.9771986, 0.9842111, 0.98630834, 0.98521, 0.9852144, 0.95781827, 0.976443, 0.9843954, 0.987074, 0.9847359, 0.98458165, 0.9573572, 0.9764108, 0.9870995, 0.9867273, 0.9858965, 0.98452353, 0.9607891, 0.974313, 0.9865697, 0.9861874, 0.98665833, 0.983039, 0.95696783, 0.97411805, 0.9894769, 0.9860977, 0.98604506, 0.98324746, 0.95704406, 0.9775457, 0.9920787, 0.9853048, 0.9855251, 0.98317784, 0.9619221, 0.97570646, 0.991368, 0.98541427, 0.986225, 0.98500913, 0.9665883, 0.9777859, 0.99142987, 0.9850271, 0.9850595, 0.98418796, 0.9668462, 0.977971, 0.9907443, 0.9850171, 0.9844892, 0.98506176, 0.9685384, 0.97979033, 0.9908564, 0.9853869, 0.98556846, 0.9856947, 0.97097933, 0.98099226, 0.99141216, 0.98714703, 0.98500407, 0.98665524, 0.9731661, 0.9820592, 0.99249274, 0.98893726, 0.98687416, 0.9882725, 0.97561646, 0.9828019, 0.99279916, 0.9894881, 0.9861996, 0.98731726, 0.9762338, 0.9826826, 0.99269027, 0.98971295, 0.9860776, 0.9868568, 0.97644687, 0.98399, 0.99341655, 0.99018204, 0.9877026, 0.98815024, 0.979401, 0.9855827, 0.99401885, 0.9912682, 0.9897515, 0.98887163, 0.98185265, 0.98695064, 0.9949084, 0.9929408, 0.99118865, 0.9899064, 0.9830957, 0.9878591, 0.9952046, 0.9942148, 0.99154973, 0.9904543, 0.9839136, 0.9879089, 0.99493766, 0.9946688, 0.9916154, 0.9904323, 0.98532873, 0.988101, 0.99484587, 0.9948638, 0.9918772, 0.9911233, 0.98615044, 0.9883056, 0.9950368, 0.9946007, 0.99201983, 0.99131763, 0.9869112, 0.9879452, 0.9951113, 0.99444157, 0.9925156, 0.9912266, 0.98750716, 0.9877296, 0.9955023, 0.9939282, 0.9934257, 0.99200636, 0.98805714, 0.98849326, 0.99597716, 0.99376607, 0.99402666, 0.99232155, 0.98823255, 0.98886, 0.996123, 0.99327576, 0.99406964, 0.9921745, 0.98950505, 0.98988885, 0.9961968, 0.99259514, 0.99434644, 0.9927313, 0.98963565, 0.9910109, 0.9962535, 0.99231416, 0.9940615, 0.9931738, 0.9882902, 0.9911718, 0.99585587, 0.9915706, 0.99330175, 0.9928187, 0.9869543, 0.9913298, 0.99543697, 0.9909043, 0.9929321, 0.9925969, 0.98607564, 0.99152994, 0.9952908, 0.99047464, 0.9928329, 0.99243975, 0.9862194, 0.9915218, 0.9950644, 0.9900142, 0.99330634, 0.9924602, 0.9856139, 0.9907631, 0.994663, 0.9896381, 0.9941099, 0.9928283, 0.98679703, 0.9908795, 0.99473757, 0.98940504, 0.99454474, 0.99319696, 0.9867699, 0.99123, 0.99463373, 0.98830867, 0.99433666, 0.9930315, 0.98689, 0.9913051, 0.99441457, 0.9886746, 0.99394655, 0.9930367, 0.9874222, 0.9914866, 0.9943012, 0.9892932, 0.99377346, 0.99287415, 0.986401, 0.99103796, 0.9936727, 0.9887744, 0.99296385, 0.9924286, 0.9855048, 0.991712, 0.9942268, 0.9894119, 0.9933522, 0.9921674, 0.984577, 0.99174, 0.9944761, 0.99008185, 0.9933217, 0.9911545, 0.9838133, 0.99213177, 0.99430543, 0.9899844, 0.99332374, 0.9911538, 0.9836316, 0.99249685, 0.99464434, 0.98997575, 0.9939481, 0.99117815, 0.9834058, 0.9926025, 0.99483734, 0.99134, 0.9946288],
"last": [0.02591633, 0.02440606, 0.03335555, 0.03333756, 0.02759292, 0.03049686, 0.02497868, 0.02688694, 0.04093653, 0.041191, 0.03006411, 0.02080224, 0.02359039, 0.02223076, 0.02180138, 0.01705223, 0.01674676, 0.01560293, 0.01971861, 0.02557901, 0.02230563, 0.02676949, 0.02888643, 0.02183277, 0.02254925, 0.02431561, 0.0108372, 0.0166666, 0.01899924, 0.01872923, 0.01915979, 0.01970754, 0.0121325, 0.02086447, 0.02040348, 0.01733406, 0.03013114, 0.02523809, 0.01435008, 0.02289306, 0.01234746, 0.01282807, 0.02215681, 0.01722261, 0.01201873, 0.00886956, 0.01210581, 0.01507328, 0.01667077, 0.01459001, 0.01369772, 0.00992378, 0.0105473, 0.01277504, 0.0113485, 0.01212354, 0.01343804, 0.01022134, 0.0111069, 0.01204231, 0.0125035, 0.01155069, 0.01235596, 0.01513579, 0.01455283, 0.01770291, 0.0234335, 0.02049975, 0.01651848, 0.0169353, 0.01731387, 0.01437887, 0.02283157, 0.01668398, 0.01023737, 0.00522611, 0.00940162, 0.00635774, 0.00884911, 0.0092966, 0.00648637, 0.00349782, 0.00645602, 0.00563088, 0.00819649, 0.0093487, 0.00599382, 0.00476861, 0.00907962, 0.00989153, 0.00802099, 0.01002274, 0.0076055, 0.00761208, 0.01105104, 0.01177371, 0.01606454, 0.01015652, 0.00861787, 0.00649361, 0.01399495, 0.01246961, 0.01674437, 0.02019287, 0.00969919, 0.00802856, 0.01332229, 0.01224619, 0.01539269, 0.02014465, 0.0111963, 0.00910486, 0.0120211, 0.00836393, 0.01202884, 0.01808904, 0.0129332, 0.01266196, 0.0155103, 0.00880931, 0.015753, 0.02078129, 0.01369697, 0.01317744, 0.02732154, 0.01463, 0.02082811, 0.02661828, 0.01534212, 0.01762928, 0.02142939, 0.01196789, 0.01682994, 0.01907656, 0.0118958, 0.01464593, 0.02232899, 0.01319641, 0.01536051, 0.01733429, 0.00660779, 0.01060539, 0.02294826, 0.0129168, 0.01421869, 0.02362286, 0.01258221, 0.0169024, 0.025011, 0.0221193, 0.01994679, 0.02578102, 0.01136586, 0.00782888, 0.01799228, 0.0096238, 0.01768071, 0.013033, 0.01315026, 0.00629865, 0.01662576, 0.0130326, 0.01367947, 0.01578296, 0.01454675, 0.01711919, 0.02460803, 0.01939475, 0.02271076, 0.01794526, 0.00933943, 0.01735501, 0.01245765, 0.01378279, 0.01459448, 0.01577934, 0.00855466, 0.01322491, 0.02042127, 0.01221195, 0.01082226, 0.01294223, 0.01041645, 0.00898934, 0.01222446, 0.01179929, 0.01099313, 0.01088717, 0.01035127, 0.00959799, 0.01480111, 0.00787118, 0.00883132, 0.0118941, 0.01100999, 0.00907167, 0.01241618, 0.00752259, 0.00841744, 0.01153123, 0.01218541, 0.01063728, 0.01075777, 0.00951001, 0.00906165, 0.01165422, 0.00918029, 0.01207546, 0.01309679, 0.01338132, 0.00992567, 0.01537284, 0.00951725, 0.01350345, 0.01985836, 0.02432535, 0.01223502, 0.01409311, 0.01434902, 0.02141842, 0.01924355, 0.01859152, 0.01707671, 0.0196519, 0.01258853, 0.01591185, 0.01922292, 0.01513846, 0.0137879, 0.02274323, 0.01518267, 0.01238522, 0.0160445, 0.01268559, 0.01295234, 0.01680703, 0.01344679, 0.01007027, 0.01228699, 0.01433562, 0.00907262, 0.00907918, 0.00555335, 0.01301339, 0.01214758, 0.01669259, 0.00919631, 0.01580619, 0.00801881, 0.01350981, 0.01736899, 0.02308805, 0.01619268, 0.01328111, 0.00622489, 0.01340017, 0.01180687, 0.01911077, 0.00898728, 0.01417388, 0.00854629, 0.01743007, 0.0193964, 0.02174835, 0.01116923, 0.01540768, 0.01796012, 0.02187433, 0.03009811, 0.02870671, 0.01550058, 0.02259127, 0.02076763, 0.03037682, 0.04477064, 0.03438232, 0.02194003, 0.03561141, 0.01834787, 0.03154757, 0.03453927, 0.02365391, 0.01715881, 0.03239091, 0.01352452, 0.02120219, 0.0316095, 0.01860533, 0.0164344, 0.02731263, 0.01464416, 0.01924624, 0.02864517, 0.02084249, 0.02289384, 0.02805888, 0.01383304, 0.02747935, 0.03065158, 0.03665914, 0.03028439, 0.04599022, 0.01868353, 0.02882501, 0.03429872, 0.04265044, 0.03210592, 0.03758842, 0.02244232, 0.03686482, 0.03159728, 0.03361566, 0.02389544, 0.03490864, 0.01737364, 0.02309119, 0.03520504, 0.02831144, 0.02545413, 0.03364893, 0.01572827, 0.03006889, 0.04980565, 0.03394106, 0.02886997, 0.03520279, 0.01371692, 0.02492647, 0.03911531, 0.02884884, 0.02647942, 0.03201219, 0.01478493, 0.02949625, 0.0322762, 0.01768988, 0.02162721, 0.02085215, 0.02393683, 0.04346862, 0.03379698, 0.02375351, 0.03050597, 0.0278764, 0.03708636, 0.04978334, 0.03551544, 0.01817837, 0.03374695, 0.03873663, 0.06733751, 0.03363627, 0.02585986, 0.03169921, 0.02760865, 0.04904572, 0.08153895, 0.04314362, 0.05227622, 0.03662654, 0.04373014, 0.04292336, 0.04240806, 0.03838747, 0.04332637, 0.04113383, 0.04916025, 0.04323324, 0.04743998, 0.03782267, 0.03521251, 0.03283838, 0.04853222, 0.05638037, 0.06826981, 0.04902851, 0.07499318, 0.06182159, 0.07146487, 0.07610394, 0.06480371, 0.05171416, 0.07796614, 0.05361498, 0.07173475, 0.05770811, 0.05002919, 0.03778293, 0.09799469, 0.05758539, 0.06174834, 0.06261415, 0.05961588, 0.03763358, 0.09050012, 0.06164905, 0.08831837, 0.05216019, 0.06062807, 0.04184049, 0.04998564, 0.03085383, 0.04975879, 0.0344851, 0.02745972, 0.03901042, 0.03617322, 0.04513302, 0.07930087, 0.05051545, 0.04686683, 0.07223651, 0.05276426, 0.05712985, 0.06882175, 0.05683546, 0.03414925, 0.0521891, 0.04235715, 0.05240214, 0.0704983, 0.05031239, 0.07560681, 0.05822705, 0.05927899, 0.05377708, 0.0706163, 0.0542165, 0.0555484, 0.04631538, 0.03164627, 0.04971552, 0.0493302, 0.04507249, 0.04665526, 0.03855421, 0.02713964, 0.04240925, 0.04815984, 0.05191388, 0.04985856, 0.04625495, 0.03937712, 0.0424164, 0.05690601, 0.03759865, 0.06384706, 0.05473586, 0.03724003, 0.05614933, 0.06907247, 0.06074215, 0.09036601, 0.06791019, 0.04832347, 0.04950585, 0.05819676, 0.05341635, 0.07335389, 0.04877546, 0.04456197, 0.04673212, 0.05958578, 0.06701712, 0.06726938, 0.04463083, 0.04428436, 0.0475974, 0.05223295, 0.0672261, 0.05637785, 0.03447536, 0.02758519, 0.04755445, 0.07309335, 0.08706794, 0.10259333, 0.05528807, 0.03134127, 0.04774949, 0.05857855, 0.06217871, 0.07822412, 0.04281975, 0.02226589, 0.03355487, 0.04756566, 0.05854362, 0.08321477, 0.0454329, 0.02431049, 0.03749902, 0.04009985, 0.05746903, 0.05038198, 0.02865884, 0.0197751, 0.03455377, 0.02053045, 0.02843561, 0.01796781, 0.01749521, 0.01586751, 0.04462572, 0.02420668, 0.03823854, 0.03184092, 0.02471719, 0.02252856, 0.037547, 0.03977184, 0.03173985, 0.03934919, 0.02022834, 0.02785466, 0.03916795, 0.04162162, 0.03852502, 0.04114264, 0.0294093, 0.02705257, 0.03136492, 0.0344657, 0.04290018, 0.04127552, 0.03614487, 0.03928788, 0.0377875, 0.03976659, 0.05871, 0.05752176, 0.0443587, 0.04179574, 0.05562126, 0.04136989, 0.0787195, 0.06580013, 0.03647774, 0.02952981, 0.04832282, 0.05409958, 0.0858835, 0.05696933, 0.0365827, 0.02343238, 0.0250988, 0.02507616, 0.03123072, 0.0242254, 0.01529173, 0.01300611, 0.01469333, 0.02648093, 0.02671283, 0.02141671, 0.01167122, 0.01258685, 0.01299366, 0.02325755, 0.01943599, 0.02606515, 0.02519069, 0.01746214, 0.01760863, 0.0226263, 0.01981148, 0.01778429, 0.01570218, 0.01271638, 0.01418894, 0.01159919, 0.01169049, 0.01674193, 0.0091701, 0.00550554, 0.00923418, 0.01017195, 0.01273953, 0.01878087, 0.0127632, 0.01168684, 0.01434692, 0.01886453, 0.01849317, 0.02665882, 0.01637608, 0.00931944, 0.00860209, 0.01654291, 0.01560786, 0.01799381, 0.01906257, 0.01264675, 0.01460014, 0.02022049, 0.01632671, 0.01730198, 0.02296971, 0.01393672, 0.01616351, 0.02109635, 0.02023762, 0.01566305, 0.02434779, 0.01307444, 0.01715349, 0.02556674, 0.01385156, 0.01626031, 0.0237843, 0.01590493, 0.01957482, 0.0163626, 0.0230632, 0.02094037, 0.02283428, 0.02053857, 0.02139436, 0.0292773, 0.02682663, 0.02462113, 0.02665789, 0.02107733, 0.03183659, 0.03550447, 0.04017551, 0.04116658, 0.03007581, 0.02037504, 0.03596052, 0.02895308, 0.02601295, 0.02860351, 0.02940353, 0.01933802, 0.03021793, 0.03106298, 0.02072253, 0.01986126, 0.03584932, 0.02353448, 0.0249673, 0.02345852, 0.01407867, 0.01773973, 0.02459031, 0.0221488, 0.01745184, 0.0208615, 0.01426855, 0.0238061, 0.02141971, 0.01359436, 0.0260028, 0.03532476, 0.03017328, 0.04654123, 0.02072961, 0.01254037, 0.0204657, 0.02925504, 0.02173204, 0.03039371, 0.01937582, 0.01178465, 0.02190195, 0.02161626, 0.01995154, 0.02760316, 0.02835703, 0.01352899, 0.02538172, 0.02260658, 0.01420184, 0.02583326, 0.02608819, 0.01414562, 0.02525027, 0.02033834, 0.01334691, 0.0234494, 0.02270746, 0.01455199, 0.02580983, 0.0197663, 0.01539006, 0.01874113, 0.0138378, 0.0145585, 0.02901813, 0.01916666, 0.01354273, 0.02066782, 0.0247619, 0.02007947, 0.04602333, 0.02631276, 0.01837777, 0.0220007, 0.03069279, 0.02045054, 0.03658215, 0.02566578, 0.01838283, 0.02469671, 0.02977498, 0.01741621, 0.03444514, 0.02652986, 0.01829501, 0.0230596, 0.03159796, 0.02297276, 0.03608922, 0.03265806, 0.01720419, 0.02771044, 0.03619256, 0.02968931, 0.04643822, 0.03847969, 0.0189545, 0.03570239, 0.04924263, 0.02940929, 0.05344585, 0.04741386, 0.02328637, 0.04621113, 0.04843685, 0.02516597, 0.05622225, 0.0436912, 0.02286984, 0.04315685, 0.04781652, 0.02708838, 0.05024132, 0.03942293, 0.0273776, 0.04574026, 0.04259995, 0.01939091, 0.04360717, 0.02855223, 0.02166506, 0.0432184, 0.04364691, 0.02374155, 0.04441856, 0.0282383, 0.01414049, 0.0381111, 0.0308163, 0.01866535, 0.03785979, 0.02665604, 0.01368601, 0.02882031, 0.03305775, 0.02793769, 0.04093728, 0.03086769, 0.02389445, 0.03516374, 0.03662244, 0.02866169, 0.04854675, 0.02967761, 0.02385661, 0.02808935, 0.02645342, 0.01895267, 0.03256172, 0.02260713, 0.01857166, 0.0249521, 0.01878234, 0.01276475, 0.02265153, 0.01482287, 0.01556988, 0.02602261, 0.01763611, 0.01647144, 0.0224276, 0.0202697, 0.0181421, 0.02830668, 0.01848026, 0.01435713, 0.02039395, 0.02080683, 0.01094709, 0.02190055, 0.01562069, 0.010495, 0.01882622, 0.0183045, 0.01068179, 0.02058294, 0.01958685, 0.01015464, 0.01728285, 0.01529602, 0.01058235, 0.0165256, 0.01788252, 0.01245339, 0.01957171, 0.01293988, 0.01167324, 0.01735858, 0.01944792, 0.00958415, 0.01605926, 0.01560402, 0.00936122, 0.02334261, 0.01449383, 0.01106032, 0.02403754, 0.02981571, 0.01154174, 0.03118091, 0.02542948, 0.01845116, 0.02950321, 0.0228591, 0.01035636, 0.02626053, 0.01996379, 0.01430899, 0.03521565, 0.0139685, 0.01034866, 0.03158007, 0.02026103, 0.00763355, 0.02772048, 0.02559805, 0.01461776, 0.03091656, 0.01926909, 0.00876197, 0.02839316, 0.03643462, 0.01819727, 0.02434289, 0.01440229, 0.00866449, 0.02387287, 0.02427475, 0.01485595, 0.01976225, 0.01039997, 0.00791052, 0.02121611, 0.01648877, 0.01585728, 0.02020231, 0.01178476, 0.00825449, 0.01596293, 0.01323658, 0.01258916, 0.01796177, 0.01032923, 0.00732459, 0.01778887, 0.01998204, 0.00907857, 0.02951697, 0.01981494, 0.00756686, 0.0181123, 0.01645295, 0.00912037, 0.02296534, 0.02812285, 0.01115979, 0.02952729, 0.03230244, 0.01781385, 0.04593966, 0.03691112, 0.02203513, 0.03701668, 0.03027298, 0.02281781, 0.05838732, 0.04470392, 0.0209402, 0.03845817, 0.0547266, 0.0201112, 0.04340855, 0.03068192, 0.01915308, 0.03731599, 0.03379882, 0.01655875, 0.04484182, 0.03475477, 0.01698142, 0.0302373, 0.03676737, 0.02017649, 0.03975492, 0.03960461, 0.02733102, 0.0334506, 0.0422617, 0.02393951, 0.05488808, 0.05107303, 0.0329523, 0.03706015, 0.02375272, 0.02538889, 0.04573204, 0.04583223, 0.02833836, 0.03292369, 0.02417698, 0.019335, 0.03372585, 0.03570102, 0.02049593, 0.02358208, 0.02809114, 0.01465359, 0.02503311, 0.02963572, 0.01608351, 0.02382263, 0.02193099, 0.01174324, 0.0253813, 0.02744172, 0.01250592, 0.02782486, 0.02839557, 0.01445781, 0.0289792, 0.03825997, 0.01522881, 0.03091992, 0.02907056, 0.01137513, 0.02250829, 0.03261672, 0.01059083, 0.0261695, 0.02689129, 0.01191917, 0.02467375, 0.02786588, 0.00990225, 0.02732513, 0.04367729, 0.0165046, 0.03508503, 0.02478091, 0.01388016, 0.0287963, 0.03797979, 0.02570237, 0.03587404, 0.01791929, 0.00705751, 0.0184054, 0.01606811, 0.01940203, 0.02874018, 0.01670815, 0.00790801, 0.01595563, 0.01102372, 0.01535775, 0.02341259, 0.02303784, 0.00727373, 0.01348716, 0.02400113, 0.02270853, 0.0306464, 0.02937673, 0.01359697, 0.02055619, 0.05595918, 0.01618354, 0.03262652, 0.03175061, 0.01452977, 0.01628336, 0.04805958, 0.01301593, 0.02891384, 0.01818524, 0.01235457, 0.02748694, 0.04616646, 0.02067397, 0.03191478, 0.02175225, 0.01294097, 0.02491349, 0.02729238, 0.02245569, 0.02282366, 0.02462025, 0.01265165, 0.02532166, 0.0534144, 0.03708315, 0.02582501, 0.03325748, 0.01823773, 0.0301709, 0.04476535, 0.02603538, 0.0446081, 0.03269947, 0.02290116, 0.02814554, 0.06346219, 0.02772607, 0.03913439, 0.03391023, 0.02140784, 0.04944403, 0.08626268, 0.02831035, 0.04790688, 0.03315396, 0.01789177, 0.05267539, 0.08354352, 0.05396102, 0.05569424, 0.0478997, 0.02119023, 0.06371959, 0.04827568, 0.03913289, 0.05079971, 0.03499955, 0.02055146, 0.04065287, 0.05150814, 0.04624888, 0.04857065, 0.02668907, 0.01548953, 0.03423126, 0.05784006, 0.04264474, 0.03840809, 0.02105845, 0.01772234, 0.02583625, 0.04536128, 0.03285749, 0.03489392, 0.02176496, 0.01195946, 0.03125967, 0.04285979, 0.04503143, 0.04879252, 0.02786241, 0.01794695, 0.05933968, 0.05238808, 0.03009846, 0.05352195, 0.03467774, 0.01280055, 0.03449739, 0.03544197, 0.04071124, 0.04124059, 0.03270535, 0.02355321, 0.05630065, 0.04684411, 0.0463296, 0.04526785, 0.02782042, 0.02561482, 0.03810291, 0.0372465, 0.0212039, 0.01971135, 0.02324485, 0.02014704, 0.04327255, 0.05159313, 0.03772579, 0.03366019, 0.03323275, 0.02657403, 0.04770599, 0.08162053, 0.04694571, 0.0621495, 0.06498558, 0.03939068, 0.07813545, 0.0974979, 0.03751796, 0.07483295, 0.06102363, 0.04873498, 0.08387382, 0.09460328, 0.03446268, 0.04915335, 0.04982955, 0.02893696, 0.06599715, 0.07455316, 0.0419188, 0.05219732, 0.05110684, 0.04116965, 0.06044697, 0.10944454, 0.06332574, 0.05674963, 0.06293543, 0.04848682, 0.03963552, 0.08655716, 0.03955429, 0.045052, 0.04965935, 0.04551667, 0.04824532, 0.08723309, 0.03960739, 0.04326795, 0.03832978, 0.04617608, 0.05795757, 0.08846176, 0.03607973, 0.04756834, 0.04711432, 0.06253289, 0.06764057, 0.08439489, 0.04103748, 0.05795964, 0.0415989, 0.05825105, 0.05304788, 0.05232867, 0.03208151, 0.03586234, 0.02842735, 0.04093425, 0.05543768, 0.06532884, 0.02966505, 0.03201543, 0.02240674, 0.04433297, 0.06802721, 0.07510847, 0.03128193, 0.03883055, 0.03621519, 0.0358135, 0.04135349, 0.04995468, 0.02169473, 0.02697784, 0.04615914, 0.01537873, 0.0369641, 0.03589303, 0.01542454, 0.03325111, 0.03648745, 0.02045158, 0.0452765, 0.05070548, 0.03121863, 0.04885398, 0.04008896, 0.02120865, 0.0492564, 0.05777989, 0.04855481, 0.05973122, 0.03707508, 0.0252844, 0.05535506, 0.05779026, 0.03896116, 0.04751265, 0.03134404, 0.02022847, 0.03939215, 0.04395966, 0.03438404, 0.030696, 0.03050409, 0.02099391, 0.03929641, 0.03771167, 0.02771538, 0.02718719, 0.04109016, 0.03933256, 0.09400804, 0.0919529, 0.03167743, 0.04316831, 0.03696939, 0.0385322, 0.07951223, 0.1139399, 0.06965989, 0.06101196, 0.05527762, 0.07490175, 0.08918338, 0.08903275, 0.06499707, 0.0866434, 0.064992, 0.08620546, 0.08587947, 0.09850769, 0.05054354, 0.05613502, 0.04447082, 0.04546999, 0.05537787, 0.07443681, 0.04565223, 0.0499014, 0.04707969, 0.04784738, 0.05677163, 0.06643406, 0.03204398, 0.04565676, 0.05004385, 0.04278864, 0.05921806, 0.06665076, 0.03186626, 0.04271222, 0.04321091, 0.04285891, 0.06713133, 0.08978321, 0.04387002, 0.05237345, 0.05206831, 0.05101147, 0.08491068, 0.11898529, 0.05893762, 0.05508566, 0.05559295, 0.06303176, 0.08887632, 0.10170173, 0.06661882, 0.06564443, 0.04458513, 0.05480167, 0.10165762, 0.1089865, 0.0754492, 0.06884775, 0.05673408, 0.04742822, 0.05176152, 0.05947108, 0.04509343, 0.03374411, 0.03337562, 0.01614706, 0.02974146, 0.05647232, 0.03529203, 0.04155449, 0.04800586, 0.01840158, 0.0304721, 0.03032265, 0.02740818, 0.02916463, 0.02936951, 0.01514566, 0.03363233, 0.02888089, 0.03128022, 0.03074257, 0.03613753, 0.01815819, 0.02697361, 0.02798008, 0.02517645, 0.02934889, 0.03105637, 0.01806031, 0.03080482, 0.03166385, 0.03157179, 0.03112158, 0.03475718, 0.01948756, 0.02680068, 0.0306432, 0.01959595, 0.02397819, 0.02920136, 0.01676801, 0.03117046, 0.02469871, 0.0218458, 0.02539877, 0.02329792, 0.01818728, 0.03381907, 0.02311954, 0.02717252, 0.02407544, 0.02234877, 0.01878, 0.03664982, 0.0202197, 0.03481058, 0.02625463, 0.03140847, 0.01947665, 0.03215049, 0.02152055, 0.02766373, 0.02482894, 0.03038882, 0.02346258, 0.0275876, 0.03016295, 0.02216514, 0.03359043, 0.03083796, 0.02295488, 0.02375885, 0.02156315, 0.02459893, 0.03524422, 0.03946027, 0.02187171, 0.03973068, 0.03719619, 0.04027471, 0.0387696, 0.03779454, 0.02340061, 0.03216125, 0.02473335, 0.03750524, 0.02642048, 0.03557859, 0.02065409, 0.04041865, 0.03414391, 0.03662181, 0.03975455, 0.02917222, 0.02308539, 0.04917332, 0.04446392, 0.05195793, 0.04941586, 0.0498163, 0.03765966, 0.07016688, 0.06785751, 0.06467544, 0.05601864, 0.05083274, 0.03176308, 0.03823377, 0.03006793, 0.03878448, 0.03172668, 0.03458152, 0.01773485, 0.02314527, 0.03082226, 0.0257208, 0.02530788, 0.02270235, 0.01410962, 0.02545042, 0.03666855, 0.0297585, 0.0383099, 0.0248422, 0.01394276, 0.03642188, 0.0296061, 0.0143235, 0.0324099, 0.01911923, 0.01191685, 0.02089091, 0.02766953, 0.03431524, 0.0406261, 0.02695636, 0.0123792, 0.01889974, 0.02438086, 0.02166677, 0.01611456, 0.02826614, 0.01628225, 0.02025655, 0.01765169, 0.020314, 0.02578562, 0.02636809, 0.01194538, 0.02179255, 0.02065861, 0.02388449, 0.02340658, 0.01935836, 0.01286444, 0.02834765, 0.01883042, 0.01686973, 0.01996143, 0.0169653, 0.01289664, 0.04906914, 0.02600321, 0.02087003, 0.02427347, 0.02301571, 0.0138498, 0.04230037, 0.0292272, 0.04073289, 0.03993366, 0.04383693, 0.02172926, 0.04923955, 0.03681374, 0.05291351, 0.03518724, 0.04709058, 0.02293047, 0.04439366, 0.03085335, 0.04575514, 0.03194445, 0.02870955, 0.03540736, 0.05695311, 0.0284735, 0.03785851, 0.04712742, 0.03631654, 0.03284254, 0.05892511, 0.03039715, 0.04303429, 0.05217796, 0.04279955, 0.02578492, 0.0401644, 0.02949863, 0.04185756, 0.05531389, 0.04078801, 0.02080786, 0.05591771, 0.03035188, 0.06486934, 0.04353862, 0.03812699, 0.02442154, 0.04643493, 0.02683678, 0.05296445, 0.02589974, 0.03671703, 0.02321766, 0.04001423, 0.0280386, 0.06883908, 0.02297456, 0.03623825, 0.02365774, 0.04734044, 0.03954082, 0.0440221, 0.02522162, 0.04205429, 0.02518407, 0.05365289, 0.04164266, 0.03663223, 0.02619484, 0.04807962, 0.03046493, 0.05208723, 0.04415964, 0.04072598, 0.02572051, 0.02887641, 0.01901626, 0.03607801, 0.01853156, 0.03941442, 0.0279802, 0.02073269, 0.0232543, 0.0320452, 0.0217473, 0.02979048, 0.01503511, 0.01545562, 0.01053178, 0.01269742, 0.01088636, 0.01776928, 0.00989309, 0.01827543, 0.01958464, 0.02819926, 0.02129696, 0.03060851, 0.01695524, 0.02478449, 0.0287947, 0.04043201, 0.02990354, 0.02616203, 0.02063217, 0.02412776, 0.02079982, 0.03782102, 0.03246867, 0.02375142, 0.01493925, 0.03076451, 0.01807099, 0.04289271, 0.03141816, 0.02080371, 0.02115471, 0.03537115, 0.02353192, 0.04300928, 0.03585957, 0.02798853, 0.03056479, 0.02398482, 0.02055188, 0.03411008, 0.02422486, 0.03532769, 0.04022853, 0.02553757, 0.0229549, 0.04910963, 0.01773686, 0.02263885, 0.02138309, 0.02381218, 0.01948383, 0.02783518, 0.01266827, 0.01688271, 0.01655792, 0.01962288, 0.01294597, 0.03162677, 0.01840673, 0.02261497, 0.02399975, 0.02469299, 0.01854463, 0.0334734, 0.01809197, 0.01796434, 0.0171593, 0.02987541, 0.02656919, 0.03828518, 0.01541883, 0.01809992, 0.01560685, 0.04694874, 0.02638651, 0.02996579, 0.01977832, 0.03114285, 0.02161073, 0.06333213, 0.04397755, 0.04550711, 0.02396414, 0.02602137, 0.01923879, 0.06019295, 0.03196007, 0.04413866, 0.02274982, 0.02203476, 0.02972225, 0.04618633, 0.03428327, 0.04772844, 0.02773024, 0.03203668, 0.02465825, 0.05498467, 0.03486745, 0.04478123, 0.02957518, 0.04004189, 0.02937611, 0.04868343, 0.03096486, 0.06313112, 0.03049205, 0.02930677, 0.02569247, 0.03096773, 0.01217458, 0.03695652, 0.02354306, 0.02838929, 0.0316836, 0.03289739, 0.01877656, 0.03958282, 0.03199344, 0.04097599, 0.03858642, 0.04726131, 0.02022189, 0.04186348, 0.02775806, 0.04102855, 0.02773645, 0.03749193, 0.01306432, 0.04358831, 0.03265344, 0.03748535, 0.02757991, 0.02066162, 0.01101745, 0.02951961, 0.02208894, 0.03141214, 0.02647629, 0.02834551, 0.01633528, 0.02667118, 0.02310659, 0.03904292, 0.03250933, 0.03011304, 0.0225823, 0.02854834, 0.0264587, 0.0386055, 0.03012396, 0.02711503, 0.02862317, 0.03139906, 0.02413945, 0.02533592, 0.01769473, 0.02409284, 0.02547153, 0.02267072, 0.0255387, 0.02893159, 0.01809636, 0.02522535, 0.02331731, 0.02382307, 0.02063904, 0.03065877, 0.02268678, 0.02640358, 0.0232701, 0.02087246, 0.01736365, 0.02153614, 0.01789732, 0.02633518, 0.0183274, 0.01924475, 0.01474542, 0.02151659, 0.01546966, 0.02858633, 0.02135914, 0.02561215, 0.01980432, 0.01674595, 0.0147919, 0.03620028, 0.02464515, 0.02870724, 0.01770665, 0.01576395, 0.01331932, 0.02202778, 0.02247845, 0.03106914, 0.02498641, 0.01727145, 0.01803729, 0.01849022, 0.01560507, 0.02464009, 0.01912757, 0.01236437, 0.01427493, 0.01963352, 0.01817783, 0.02301131, 0.02021405, 0.00852905, 0.01203315, 0.02649197, 0.02300861, 0.02584136, 0.02098281, 0.01375814, 0.01951612, 0.04034446, 0.02598533, 0.04095411, 0.02901448, 0.01172812, 0.0112376, 0.01989945, 0.0157247, 0.02992719, 0.02302228, 0.00821069, 0.00934002, 0.01834303, 0.02018898, 0.03043409, 0.01775075, 0.01203055, 0.00845892, 0.02049011, 0.02152031, 0.02581716, 0.01439579, 0.00910194, 0.01334821, 0.01890511, 0.0132935, 0.02518468, 0.02110425, 0.01082909, 0.01310378, 0.02032678, 0.01327442, 0.02016307, 0.01575812, 0.00920339, 0.01130514, 0.02131746, 0.01910665, 0.02376718, 0.01697961, 0.0148754, 0.01804495, 0.03428426, 0.01891736, 0.02627177, 0.01484956, 0.01191495, 0.01900374, 0.03723295, 0.02459519, 0.0287152, 0.02183111, 0.01547466, 0.01934459, 0.03327922, 0.02204718, 0.02631984, 0.01575126, 0.01311586, 0.01589049, 0.03365744, 0.01822313, 0.02969456, 0.01778319, 0.01307512, 0.01417422, 0.04571565, 0.01302791, 0.02379349, 0.01124534, 0.0142348, 0.01067504, 0.02970631, 0.01258154, 0.03502428, 0.01267753, 0.02008307, 0.0091799, 0.02510564, 0.01627685, 0.02071685, 0.01055404, 0.00993802, 0.00645845, 0.01309073, 0.01513582, 0.02219686, 0.00821722, 0.01173122, 0.00826552, 0.01994178, 0.01727092, 0.02482615, 0.01070057, 0.01277638, 0.01013717, 0.03077131, 0.03444066, 0.02883876, 0.01401653, 0.01602733, 0.01592405, 0.02951486, 0.02169302, 0.03027331, 0.0197279, 0.01867932, 0.01280808, 0.0256778, 0.02527257, 0.0305787, 0.01051108, 0.02133023, 0.01178397, 0.01927831, 0.01485565, 0.01709664, 0.00667562, 0.01772481, 0.01143711, 0.02655944, 0.01201932, 0.02097636, 0.00810087, 0.02271578, 0.01426981, 0.02261902, 0.01707138, 0.01182405, 0.0100979, 0.01733841, 0.01559984, 0.0246989, 0.01928371, 0.0121162, 0.01331528, 0.01807817, 0.01499649, 0.02779969, 0.02459519, 0.01192284, 0.01319295, 0.02104187, 0.01327332, 0.02534561, 0.01782183, 0.01400115, 0.01407682, 0.02205985, 0.01403388, 0.02524702, 0.01248667, 0.00980631, 0.01046211, 0.01726699, 0.01715324, 0.02793374, 0.01662807, 0.0107965, 0.01112846, 0.02517088, 0.01874901, 0.03133838, 0.01845032, 0.01163498, 0.01698917, 0.01997458, 0.01903435, 0.03749305, 0.02324649, 0.01260591, 0.01872999, 0.02616682, 0.02153881, 0.03636763, 0.03037615, 0.01858411, 0.02500306, 0.027889, 0.01935094, 0.02793977, 0.02311971, 0.0144678, 0.01844226, 0.02295974, 0.01929485, 0.0261054, 0.03063176, 0.0170569, 0.01416258, 0.0219014, 0.02424582, 0.03912561, 0.03646844, 0.01522857, 0.01208399, 0.02416577, 0.02450829, 0.03939072, 0.03158159, 0.01141442, 0.02052716, 0.02369825, 0.0161013, 0.03411251, 0.02078856, 0.01077674, 0.01429271, 0.01282046, 0.01232221, 0.02438653, 0.01825166, 0.01095035, 0.01470731, 0.01377322, 0.0154623, 0.02530394, 0.0181279, 0.00863693, 0.0140075, 0.01365226, 0.01524957, 0.01978468, 0.01613726, 0.00905221, 0.01171376, 0.0130648, 0.01653324, 0.01799367, 0.01713607, 0.00957209, 0.0137783, 0.01901489, 0.01529887, 0.02193248, 0.0241739, 0.01054964, 0.01630438, 0.01176506, 0.01506776, 0.02011203, 0.0176661, 0.00936558, 0.01321245, 0.00905899, 0.00939463, 0.01400513, 0.01006275, 0.0063068, 0.00659381, 0.00608617, 0.00704189, 0.01306928, 0.00851305, 0.00775439, 0.0143088, 0.00902564, 0.01509746, 0.01795333, 0.01076457, 0.010599, 0.01279401, 0.00917831, 0.01308052, 0.01873398, 0.00970364, 0.00930383, 0.01147444, 0.00849436, 0.01287751, 0.01759691, 0.01090756, 0.00928891, 0.01498583, 0.01458386, 0.01472051, 0.02488052, 0.0179733, 0.01499115, 0.02548886, 0.01495227, 0.01846375, 0.0233433, 0.01565312, 0.01064092, 0.01374849, 0.01672493, 0.01551035, 0.02042357, 0.01269519, 0.0106253, 0.01136367, 0.01313507, 0.01471313, 0.02045523, 0.01041309, 0.00908326, 0.01223923, 0.00876135, 0.01553459, 0.02136006, 0.00959171, 0.00822818, 0.01162072, 0.01495615, 0.01879911, 0.02441853, 0.01626601, 0.01120365, 0.01711437, 0.0187395, 0.01969568, 0.03787206, 0.02158431, 0.01760398, 0.02668892, 0.01921106, 0.01964108, 0.019597, 0.01551621, 0.01353012, 0.01722595, 0.01118158, 0.01155226, 0.01330084, 0.01291184, 0.0102887, 0.018797, 0.01444076, 0.01514906, 0.01286759, 0.00949286, 0.00828201, 0.01547322, 0.01802503, 0.01943957, 0.01782116, 0.00999981, 0.01077925, 0.01758158, 0.0124188, 0.01417229, 0.01802257, 0.01144304, 0.011609, 0.01462292, 0.01131277, 0.01682113, 0.01971076, 0.01461191, 0.0098531, 0.01379044, 0.01235276, 0.0113346, 0.00605436, 0.0041724, 0.00324883, 0.00265028, 0.00327244, 0.00463176, 0.00443444, 0.00317053, 0.00243264, 0.00200895, 0.00432218, 0.00660436, 0.00613723, 0.00306879, 0.00332365, 0.00551834, 0.00952429, 0.01176316, 0.01149596, 0.00553011, 0.00565614, 0.00745344, 0.00898374, 0.01375051, 0.01395922, 0.00856846, 0.00995334, 0.00964176, 0.01157504, 0.01343098, 0.01450392, 0.00681513, 0.00660804, 0.00592955, 0.00745598, 0.00888994, 0.01003296, 0.00757809, 0.00684431, 0.00798063, 0.00997599, 0.01165146, 0.00889285, 0.00658872, 0.00620497, 0.00808022, 0.01304448, 0.01477068, 0.01871971, 0.01185552, 0.01007394, 0.00672088, 0.02094851, 0.01960664, 0.01659411, 0.00958612, 0.00650044, 0.00535221, 0.01208269, 0.01224235, 0.01171054, 0.00575789, 0.00836874, 0.00650076, 0.00781227, 0.00705399, 0.01603149, 0.00953242, 0.00745391, 0.00537629, 0.00599835, 0.01333186, 0.02125648, 0.0093408, 0.01073405, 0.00889373, 0.01096024, 0.01364554, 0.01737658, 0.01422218, 0.01105793, 0.00996659, 0.01991051, 0.0112401, 0.01834513, 0.01587882, 0.00936011, 0.01103526, 0.01658667, 0.01341923, 0.02599105, 0.01739907, 0.01207857, 0.01136118, 0.01465743, 0.0192, 0.0214976, 0.01177205, 0.01561447, 0.01441455, 0.01365709, 0.01993036, 0.02150848, 0.01055297, 0.01167635, 0.01145338, 0.0139832, 0.01660772, 0.01804294, 0.00945725, 0.01227427, 0.01486449, 0.01376353, 0.01886813, 0.01786624, 0.01101978, 0.01550375, 0.01820706, 0.01378307, 0.01630049, 0.01201343, 0.00764041, 0.00785474, 0.01355263, 0.00915326, 0.01443216, 0.01161344, 0.00805243, 0.01021105, 0.01756745, 0.01133416, 0.01573614, 0.01133756, 0.01022689, 0.01414367, 0.02109449, 0.01439182, 0.01692961, 0.01355595, 0.01026211, 0.01140543, 0.02177095, 0.01497805, 0.02149754, 0.02131438, 0.0133464, 0.00835983, 0.01732915, 0.01303641, 0.01976674, 0.01762735, 0.01534214, 0.01607841, 0.02199284, 0.01836947, 0.01973453, 0.01635057, 0.01018305, 0.0076911, 0.01076362, 0.01407275, 0.01652173, 0.00829649, 0.00906209, 0.00948953, 0.0113706, 0.01571405, 0.01674166, 0.00945569, 0.0091368, 0.00837294, 0.00727052, 0.0157609, 0.01054643, 0.0074307, 0.00720088, 0.00736546, 0.00972857, 0.01736199, 0.01427891, 0.01101423, 0.00910736, 0.0091545, 0.0078888, 0.01335505, 0.00885267, 0.01531449, 0.01064844, 0.01302031, 0.01078729, 0.01829843, 0.01737726, 0.02270998, 0.00961115, 0.01293123, 0.01685718, 0.02169555, 0.01970043, 0.01790728, 0.01154118, 0.01063901, 0.01605045, 0.01520515, 0.01279651, 0.0143426, 0.00918538, 0.00805704, 0.01395473, 0.0131093, 0.01323725, 0.01676579, 0.00838582, 0.01369292, 0.017145, 0.01705842, 0.01256293, 0.01287899, 0.0069626, 0.0084697, 0.00891574, 0.00919363, 0.0116812, 0.01160109, 0.00808447, 0.01108022, 0.01417932, 0.01462584, 0.01414381, 0.01128661, 0.00598588, 0.01678853, 0.0202387, 0.01460951, 0.01474758, 0.01588809, 0.00763955, 0.01040668, 0.01189079, 0.00956839, 0.01127812, 0.01594608, 0.00668332, 0.00668954, 0.00844848, 0.00648603, 0.00782006, 0.00886269, 0.0050283, 0.00619776, 0.0073165, 0.00591132, 0.00623465, 0.00901419, 0.00464824, 0.00592284, 0.00690279, 0.00592695, 0.00799882, 0.01103311, 0.00740533, 0.00532991, 0.00628732, 0.00434321, 0.00495798, 0.00489311, 0.003608, 0.00439558, 0.00366906, 0.00430365, 0.00476112, 0.00457856, 0.0025904, 0.00439234, 0.00387206, 0.00477773, 0.00469545, 0.00532285, 0.00339186, 0.00530894, 0.00434497, 0.00436216, 0.00351331, 0.00430499, 0.00214869, 0.00344156, 0.00358616, 0.00386004, 0.00459856, 0.00400644, 0.00180304, 0.00336317, 0.00330187, 0.00244706, 0.0038343, 0.00422405, 0.00176842, 0.00327383, 0.0052241, 0.00370029, 0.00529645, 0.00572882, 0.00307882, 0.00535042, 0.00571053, 0.00501501, 0.0058532, 0.00578389, 0.00257179, 0.00411583, 0.00488558, 0.00520339, 0.00602136, 0.00578909, 0.00250268, 0.00420587, 0.00603388, 0.00590442, 0.00474206, 0.00421751, 0.00268413, 0.00354575, 0.00495881, 0.00586814, 0.00561594, 0.00640714, 0.00250687, 0.00260706, 0.00482206, 0.00417657, 0.00439029, 0.00454569, 0.00196386, 0.0039968, 0.00496896, 0.00563602, 0.00781859, 0.00825484, 0.00263849, 0.00639435, 0.00712019, 0.00901763, 0.00857871, 0.00896075, 0.00334191, 0.00606354, 0.00724546, 0.0056803, 0.00722532, 0.00765857, 0.00279031, 0.00792958, 0.00544257, 0.00736513, 0.00870829, 0.00628304, 0.00354391, 0.00451121, 0.00540186, 0.00868011, 0.00573328, 0.00777793, 0.00417904, 0.00481133, 0.00407145, 0.0075003, 0.00878845, 0.00967337, 0.00299064, 0.00570224, 0.00536267, 0.00569029, 0.00943568, 0.01117074, 0.00313987, 0.00837888, 0.0128344, 0.0134566, 0.01321827, 0.01289876, 0.00472755, 0.01486327, 0.01206077, 0.00926441, 0.01042886, 0.01319263, 0.00419646, 0.01074229, 0.00721694, 0.00686394, 0.00757478, 0.0131166, 0.00456059, 0.00644798, 0.00722591, 0.00652065, 0.00940671, 0.01423925, 0.0062023, 0.00262097, 0.0060312, 0.0050376, 0.00854916, 0.00939228, 0.0027216, 0.00286542, 0.00674384, 0.00418877, 0.00860082, 0.01158509, 0.00351742, 0.00354686, 0.00601812, 0.00438303, 0.00933087, 0.02129693, 0.0058106, 0.00371012, 0.0062982, 0.00626458, 0.00838886, 0.01217264, 0.00348307, 0.00182669, 0.00370101, 0.00358457, 0.00689928, 0.0088017, 0.00241727, 0.00214959, 0.00305228, 0.00327889, 0.00453014, 0.00584443, 0.00321539, 0.00231825, 0.00378156, 0.00423067, 0.00606166, 0.00977257, 0.00610994, 0.00368815, 0.00580893, 0.0063686, 0.01010652, 0.01035026, 0.00587879, 0.00278886, 0.005927, 0.00420361, 0.00721003, 0.00582414, 0.00864489, 0.00332353, 0.00531862, 0.00481101, 0.00417508, 0.00531909, 0.00842685, 0.00250582, 0.00417455, 0.00485408, 0.00424737, 0.00826281, 0.01186807, 0.00475592, 0.0052833, 0.00702187, 0.00800814, 0.02018967, 0.0082679, 0.00547013, 0.00552913, 0.00960421, 0.00736828, 0.01103355, 0.00680687, 0.00343758, 0.00460512, 0.0058519, 0.00650537, 0.01035364, 0.00876091, 0.00451371, 0.00671109, 0.00807565, 0.00933322, 0.00981154, 0.0090473, 0.00461125, 0.00606238, 0.00838278, 0.0102416, 0.01166133, 0.00544722, 0.00402331, 0.00356004, 0.00495828, 0.00880016, 0.01434566, 0.005298, 0.00401751, 0.00344483, 0.00515834, 0.00919095, 0.01433198, 0.00651071, 0.00399105, 0.0048612, 0.00624377, 0.00672259, 0.00854451, 0.00724843, 0.0036935, 0.0047047, 0.00539531, 0.0064037, 0.00519271, 0.00530217, 0.00322895, 0.00487558, 0.00893345, 0.00991749, 0.00950257, 0.00660016, 0.00374653, 0.00603308, 0.00733248, 0.01161747, 0.01448569, 0.00646738, 0.00389172, 0.00540177, 0.00534781, 0.01013392, 0.01536202, 0.00968975, 0.00580326, 0.00996689, 0.00649975, 0.01038332, 0.0152519, 0.00779388, 0.00567947, 0.00712229, 0.00598707, 0.01251161, 0.01701285, 0.01008086, 0.00529398, 0.00770634, 0.00950016, 0.01391984, 0.02073351, 0.00790299, 0.00531181, 0.00855089, 0.00603349, 0.0132363, 0.01663841, 0.00769177, 0.0043729, 0.00977584, 0.00847247, 0.01445142, 0.01750975, 0.00740099, 0.00577607, 0.01416945, 0.0097001, 0.00977539, 0.01425779, 0.00505974, 0.00303519, 0.01675613, 0.01053215, 0.01072988, 0.01946048, 0.00763889, 0.00320836, 0.01258634, 0.01241863, 0.01402153, 0.02181228, 0.01016749, 0.00711475, 0.01599484, 0.01341763, 0.0103694, 0.01702191, 0.00738561, 0.00411733, 0.01631339, 0.00674344, 0.01147981, 0.01619631, 0.00717494, 0.00398194, 0.00782101, 0.00593593, 0.01037536, 0.0136859, 0.00738492, 0.00457779, 0.00707137, 0.00720534, 0.01254441, 0.01654048, 0.00917691, 0.00480954, 0.01188551, 0.00502593, 0.00999225, 0.01108856, 0.00818291, 0.00456837, 0.00748983, 0.00569283, 0.00696228, 0.01505261, 0.01010502, 0.00415167, 0.00828638, 0.00689819, 0.00909775, 0.01949297, 0.01065782, 0.00580466, 0.00996875, 0.00741793, 0.01125918, 0.0258526, 0.01327153, 0.00800833, 0.01019029, 0.006417, 0.01130545, 0.01990092, 0.01096446, 0.00554092, 0.00739933, 0.00603128, 0.01128172, 0.01697716, 0.00922901, 0.00559542, 0.00795967, 0.00526244, 0.01091426, 0.02010087, 0.00957481, 0.00510612, 0.00804739, 0.00628367, 0.00947407, 0.02632225, 0.01043089, 0.00436242, 0.00915581, 0.00766065, 0.01070678, 0.0225171, 0.00931142, 0.00500636, 0.00749512, 0.00594771, 0.00911238, 0.01467831, 0.00878034, 0.00466671, 0.00775281, 0.00573044, 0.0075263, 0.01973762, 0.01084568, 0.00589007, 0.00779854, 0.00650382, 0.01206597, 0.01893801, 0.01344401, 0.00848516, 0.01335182, 0.01069569, 0.0154082, 0.01816363, 0.01401872, 0.01062034, 0.01124651, 0.01159176, 0.01550523, 0.01931606, 0.01379428, 0.00785937, 0.01140376, 0.01096206, 0.01009211, 0.01590561, 0.00932803, 0.00669649, 0.01070999, 0.01099457, 0.00908412, 0.01474713, 0.00979825, 0.00685258, 0.00999643, 0.00716411, 0.00402856, 0.01868186, 0.00622623, 0.00481474, 0.00965948, 0.00365632, 0.00592605, 0.01309432, 0.00560629, 0.00361489, 0.01316324, 0.00441812, 0.00535672, 0.01590412, 0.01180648, 0.00727193, 0.04273312, 0.01090654, 0.0057719, 0.01016261, 0.01046655, 0.0116721, 0.02151514, 0.00682965, 0.00777018, 0.00827386, 0.01133269, 0.01503656, 0.0185383, 0.0107745, 0.01062378, 0.01538784, 0.00439719, 0.00621708, 0.01540407, 0.01043451, 0.00766737, 0.02288732, 0.00676045, 0.0087021, 0.01458611, 0.01140614, 0.00803784, 0.01940277, 0.00611117, 0.00569498, 0.01114183, 0.01420784, 0.01172277, 0.01076292, 0.00339766, 0.00701434, 0.007177, 0.00868145, 0.0058277, 0.01298506, 0.00545754, 0.01041263, 0.00959252, 0.00694525, 0.00701479, 0.01618744, 0.0084442, 0.01096254, 0.02057217, 0.02018827, 0.00695862, 0.04323025, 0.0225163, 0.02096059, 0.03507922, 0.01585789, 0.00743094, 0.04597146, 0.01071036, 0.02491677, 0.02040353, 0.00961021, 0.00743733, 0.03350725, 0.00776112, 0.01411755, 0.00882662, 0.00914482, 0.00603492, 0.01846839, 0.00754292, 0.01265776, 0.00821669, 0.0053824, 0.00520675, 0.02051733, 0.00922279, 0.01086154, 0.01234745, 0.00859266, 0.00521526, 0.0227525, 0.01507856, 0.01377953, 0.02666643, 0.01465839, 0.00823682, 0.02567157, 0.01468039, 0.02069651, 0.03219309, 0.01857554, 0.01100675, 0.03143243, 0.01657841, 0.02500476, 0.03448597, 0.01579536, 0.00782931, 0.02711727, 0.02984511, 0.01786244, 0.02789614, 0.01449722, 0.01093919, 0.03492037, 0.03055154, 0.01874853, 0.02270003, 0.01553084, 0.00683113, 0.0178733, 0.01555056, 0.01069321, 0.02164905, 0.01562687, 0.00622219, 0.01854954, 0.02264688, 0.01178646, 0.01123549, 0.01346731, 0.00600264, 0.01693605, 0.01313809, 0.01260713, 0.01694559, 0.00982946, 0.00594413, 0.01353858, 0.01649968, 0.01724082, 0.0210625, 0.01055351, 0.00672911, 0.01369454, 0.0202605, 0.0253201, 0.01840423, 0.01205949, 0.00764985, 0.00874552, 0.00995291, 0.02429094, 0.02160598, 0.01411184, 0.00985713, 0.01741001, 0.01466471, 0.01679391, 0.02445924, 0.01333704, 0.00939603, 0.01280946, 0.00892454, 0.00952697, 0.01742465, 0.00799112, 0.0067118, 0.01007243, 0.00854049, 0.01164786, 0.01984901, 0.0099966, 0.00773419, 0.01786021, 0.00700689, 0.0144819, 0.03198729, 0.01410363, 0.01355868, 0.02443093, 0.01437645, 0.02480897, 0.02974984, 0.01125227, 0.01410357, 0.0226041, 0.01145017, 0.02153315, 0.02887851, 0.01416329, 0.01063447, 0.02055126, 0.00720854, 0.01279797, 0.02745068, 0.01548509, 0.01010082, 0.01931771, 0.01039287, 0.01486185, 0.01807944, 0.01849099, 0.01028934, 0.02458603, 0.01438674, 0.01780141, 0.02170388, 0.01835114, 0.00876682, 0.01761254, 0.01273389, 0.02119632, 0.03083706, 0.01627915, 0.00922763, 0.02608662, 0.01719104, 0.0296645, 0.04710424, 0.01818422, 0.01277702, 0.02468989, 0.01809722, 0.02730555, 0.05338441, 0.01854941, 0.01068895, 0.03580493, 0.02535912, 0.02538664, 0.04358578, 0.01817618, 0.01115771, 0.03019924, 0.01742118, 0.01961226, 0.0321007, 0.0154015, 0.01120322, 0.01777136, 0.01919826, 0.02264191, 0.02498173, 0.02764658, 0.01397294, 0.01867795, 0.02189984, 0.02306753, 0.03991267, 0.02534206, 0.01330122, 0.02252607, 0.02250026, 0.02788342, 0.03923035, 0.0205072, 0.01167271, 0.02108072, 0.02245224, 0.02280769, 0.04910797, 0.01243667, 0.01215082, 0.02007928, 0.02321233, 0.01407093, 0.02439966, 0.01248075, 0.01164016, 0.02721172, 0.02384164, 0.01459978, 0.02050136, 0.0110142, 0.01107488, 0.01861382, 0.023709, 0.01359636, 0.0179832, 0.01117689, 0.01482668, 0.01806908, 0.02427317, 0.01662498, 0.02249405, 0.01191826, 0.01283733, 0.02584069, 0.02625828, 0.02394865, 0.0255798, 0.01435841, 0.01828731, 0.0382474, 0.03175888, 0.03616768, 0.02849219, 0.01899284, 0.02299946, 0.03494518, 0.02930864, 0.02653965, 0.02421806, 0.01291552, 0.01600081, 0.02886055, 0.01933918, 0.02038676, 0.01439561, 0.01180524, 0.0149969, 0.027392, 0.02304502, 0.02036738, 0.01303867, 0.01035054, 0.01957919, 0.02295742, 0.0279194, 0.03156064, 0.01641966, 0.01486745, 0.01516966, 0.02560581, 0.02702058, 0.02350994, 0.01294814, 0.0088397, 0.01166969, 0.02358817, 0.02595325, 0.01690878, 0.01616898, 0.00849548, 0.01378306, 0.02632622, 0.01936158, 0.01534103, 0.01606874, 0.0073952, 0.01191511, 0.02560326, 0.0184074, 0.02076614, 0.01978376, 0.00906121, 0.02196752, 0.03507062, 0.02105664, 0.02101611, 0.02316143, 0.00952992, 0.0196478, 0.0407226, 0.01515113, 0.02120293, 0.018749, 0.00855206, 0.01701513, 0.02821301, 0.01302353, 0.01464106, 0.01632248, 0.00921335, 0.01055406, 0.02990669, 0.01425059, 0.02507873, 0.01632879, 0.00663524, 0.01943887, 0.03569478, 0.01907171, 0.02021855, 0.03124467, 0.01414381, 0.02133607, 0.03802069, 0.01734619, 0.02163742, 0.02953885, 0.01519608, 0.023521, 0.02963567, 0.02813503, 0.03576717, 0.04156267, 0.02486022, 0.02672128, 0.01547878, 0.02289378, 0.02726318, 0.0264628, 0.01528534, 0.01887842, 0.01727379, 0.01351246, 0.02848505, 0.01423043, 0.01200024, 0.01214553, 0.01784823, 0.01527185, 0.03541817, 0.02406986, 0.02006574, 0.01543173, 0.03307013, 0.01663926, 0.02503248, 0.02072808, 0.01542116, 0.01734588, 0.03308956, 0.01356196, 0.02906366, 0.03111386, 0.02033596, 0.01499676, 0.02195821, 0.01351554, 0.02674761, 0.0377152, 0.03137967, 0.01116553, 0.02047758, 0.01639725, 0.01896708, 0.03367263, 0.01906358, 0.01120024, 0.01573755, 0.01410889, 0.01964642, 0.02545387, 0.01361682, 0.00884176, 0.01164815, 0.01818779, 0.02342863, 0.01281996, 0.01538796, 0.00973399, 0.01833468, 0.01373388, 0.02270158, 0.01617263, 0.01988509, 0.01356125, 0.02088319, 0.00758951, 0.01471991, 0.02304385, 0.01572496, 0.00974788, 0.01609169, 0.00893364, 0.01403047, 0.02012471, 0.01665206, 0.00862181, 0.01393839, 0.00870834, 0.00969645, 0.00973992, 0.01070013, 0.00552849, 0.00904367, 0.00650982, 0.01001219, 0.00996247, 0.00785493, 0.00727728, 0.01501063, 0.00736718, 0.01818761, 0.01579766, 0.01039477, 0.00731211, 0.02264637, 0.00789676, 0.02452295, 0.0238979, 0.01421894, 0.01256036, 0.01928207, 0.0074701, 0.02109961, 0.02213036, 0.01845826, 0.01174581, 0.0212877, 0.01387913, 0.01578445, 0.02520145, 0.02083976, 0.01070646, 0.0258591, 0.02192844, 0.0188112, 0.02434238, 0.01607972, 0.01180482, 0.01990937, 0.0149889, 0.02025049, 0.0187821, 0.01543858, 0.01050563, 0.01978305, 0.01078371, 0.02468017, 0.02572482, 0.01645729, 0.01375386, 0.02787096, 0.02586007, 0.02765767, 0.04226184, 0.02108923, 0.01797503, 0.03942798, 0.03092653, 0.03770425, 0.03625276, 0.02086864, 0.0111172, 0.02555772, 0.03591996, 0.03177796, 0.03510044, 0.02289551, 0.01224529, 0.01909346, 0.01552945, 0.02586363, 0.03329194, 0.02262517, 0.01423078, 0.01624309, 0.01582004, 0.02773294, 0.02909247, 0.02485607, 0.01303889, 0.01820219, 0.01515484, 0.03200121, 0.02845348, 0.02006823, 0.01276642, 0.01896874, 0.02407751, 0.03242043, 0.03707875, 0.0167178, 0.01108778, 0.02183816, 0.01660982, 0.02678874, 0.03421343, 0.01734635, 0.0143033, 0.03057328, 0.02277906, 0.02952845, 0.03841969, 0.02648056, 0.01461684, 0.03914659, 0.03376142, 0.04394274, 0.05700125, 0.03295933, 0.01742183, 0.03679721, 0.03334496, 0.02610721, 0.04711092, 0.02530999, 0.01038055, 0.01647601, 0.01769415, 0.02967066, 0.04275615, 0.01940855, 0.01161067, 0.02445717, 0.02306411, 0.04235152, 0.03570529, 0.02033704, 0.02033406, 0.06211614, 0.05006573, 0.05899311, 0.06807367, 0.02849841, 0.03140949, 0.06675952, 0.04218775, 0.04298493, 0.04778529, 0.02234946, 0.03388289, 0.04875878, 0.02370332, 0.05015073, 0.04499452, 0.02171165, 0.03060853, 0.051646, 0.01852239, 0.03276115, 0.0319731, 0.01870517, 0.02737593, 0.03383214, 0.01127906, 0.03404595, 0.02329873, 0.02133843, 0.02750421, 0.04926439, 0.01017687, 0.04168849, 0.02110546, 0.02604082, 0.02326488, 0.0585902, 0.03365397, 0.07155181, 0.10324392, 0.02282094, 0.01529325, 0.04514843, 0.02374534, 0.03916514, 0.03650901, 0.02554348, 0.01716545, 0.05384178, 0.02276467, 0.03305859, 0.033569, 0.0308558, 0.01880626, 0.03987001, 0.01557228, 0.02793872, 0.04346817, 0.02902419, 0.01639945, 0.04204866, 0.01514094, 0.03744308, 0.04518434, 0.02877943, 0.01847398, 0.04207927, 0.0219759, 0.03180933, 0.04490691, 0.03459725, 0.02318588, 0.0585461, 0.03568972, 0.04443285, 0.04876486, 0.03574109, 0.03157689, 0.07844391, 0.0553524, 0.05709267, 0.07557929, 0.05871758, 0.0333211, 0.05754717, 0.03151153, 0.03922586, 0.06072797, 0.04007263, 0.02039834, 0.04294007, 0.02473996, 0.031441, 0.04884249, 0.03124914, 0.01701464, 0.03634681, 0.02247987, 0.03552335, 0.04142033, 0.03447397, 0.02145257, 0.04060205, 0.01683707, 0.03084171, 0.03172834, 0.03194973, 0.02526702, 0.0460835, 0.02472408, 0.04927753, 0.03497395, 0.04697112, 0.0399419, 0.05742675, 0.03936199, 0.04552356, 0.06223527, 0.05603157, 0.03036923, 0.05664233, 0.05856285, 0.03901104, 0.05119904, 0.03714608, 0.01823466, 0.03134422, 0.0398118, 0.03103638, 0.0282615, 0.03046812, 0.01519238, 0.02877416, 0.03778344, 0.03558648, 0.03239633, 0.02565309, 0.0149297, 0.02529477, 0.02370856, 0.02297986, 0.0281368, 0.03071638, 0.01761268, 0.03796034, 0.02818639, 0.03209203, 0.03352898, 0.02896158, 0.01955378, 0.0561447, 0.04146708, 0.03746856, 0.03652631, 0.03372825, 0.02526744, 0.05666634, 0.04270572, 0.05620454, 0.06166712, 0.04328752, 0.02989955, 0.06479122, 0.06500261, 0.06394765, 0.0786697, 0.0527458, 0.02928764, 0.03560576, 0.03875581, 0.04752515, 0.07293331, 0.03276756, 0.01492178, 0.02426401, 0.02454801, 0.02990825, 0.02533001, 0.01649666, 0.01524714, 0.02912962, 0.02962209, 0.03179087, 0.03214194, 0.0243354, 0.02363468, 0.07000925, 0.05898266, 0.05227312, 0.06714981, 0.03653726, 0.03649418, 0.08051253, 0.08456992, 0.05918771, 0.08702902, 0.03519874, 0.02963306, 0.07503548, 0.06999967, 0.06308564, 0.09076584, 0.03259145, 0.02322259, 0.09548636, 0.07077076, 0.04828462, 0.05279431, 0.02540955, 0.01823691, 0.07170989, 0.04141965, 0.02689697, 0.03232774, 0.02659193, 0.01827563, 0.06031727, 0.03385127, 0.0266841, 0.03710331, 0.03006603, 0.02566355, 0.06734551, 0.04227123, 0.03016695, 0.03798703, 0.03281083, 0.02801954, 0.0764842, 0.05504523, 0.02849735, 0.04533754, 0.03642874, 0.03082235, 0.06348632, 0.04656431, 0.03361388, 0.04646209, 0.02880391, 0.02349975, 0.07187168, 0.05822798, 0.04327671, 0.0418205, 0.02589441, 0.01634177, 0.04827826, 0.04114907, 0.02709184, 0.03512816, 0.01714168, 0.01000134, 0.0215086, 0.02589145, 0.01987141, 0.03004481, 0.01614705, 0.01761308, 0.02913622, 0.02879372, 0.02480764, 0.03854055, 0.01785728, 0.0242292, 0.03815626, 0.04054737, 0.036942, 0.04164565, 0.02474245, 0.02676463, 0.03833764, 0.03559749, 0.03307059, 0.04153819, 0.03433378, 0.01984028, 0.02658473, 0.02590392, 0.02053356, 0.03859465, 0.0254842, 0.01367236, 0.02502269, 0.0218864, 0.01973141, 0.02662961, 0.01996158, 0.02038652, 0.02598386, 0.02479191, 0.020829, 0.04009279, 0.02495323, 0.02397686, 0.03726975, 0.02606387, 0.02461125, 0.04235493, 0.03461039, 0.03019522, 0.06627536, 0.0389073, 0.03488841, 0.07053956, 0.03216047, 0.03260159, 0.04675974, 0.03942148, 0.04538962, 0.06595428, 0.0391673, 0.03105726, 0.08533774, 0.0524648, 0.04700787, 0.08198765, 0.02924394, 0.02872215, 0.05591211, 0.03115539, 0.02696628, 0.02704038, 0.03087956, 0.01770436, 0.0444986, 0.01851863, 0.03011023, 0.02913469, 0.02525503, 0.01684267, 0.02675606, 0.01340667, 0.0205255, 0.0237314, 0.01591277, 0.01372517, 0.04419881, 0.02229113, 0.02689876, 0.04617362, 0.03935425, 0.02289907, 0.08916228, 0.04848566, 0.04905624, 0.07628325, 0.05887184, 0.02419404, 0.08421176, 0.05413555, 0.05234328, 0.07157884, 0.06960178, 0.0260956, 0.10062613, 0.05349634, 0.08115593, 0.06257174, 0.04455864, 0.01338747, 0.07501306, 0.05573025, 0.06676383, 0.0531093, 0.04628931, 0.02073725, 0.06175916, 0.04428634, 0.07000854, 0.07665461, 0.05352454, 0.03336835, 0.06671935, 0.04207193, 0.09284579, 0.07656634, 0.0467581, 0.03580745, 0.0642221, 0.02878127, 0.0538898, 0.06301712, 0.0292318, 0.02192602, 0.03146253, 0.03135859, 0.03158759, 0.05998644, 0.04885136, 0.02469129, 0.05605888, 0.03023545, 0.04281981, 0.06415289, 0.06493055, 0.02064635, 0.04607198, 0.02188123, 0.02485732, 0.0354057, 0.02590134, 0.01507249, 0.04307755, 0.02760905, 0.02793185, 0.01940118, 0.02346949, 0.00982426, 0.0815139, 0.04288346, 0.03915597, 0.04795841, 0.04865748, 0.01602527, 0.08043741, 0.03743087, 0.04998958, 0.04661958, 0.03713839, 0.01754275, 0.06462409, 0.03947914, 0.03186159, 0.03586987, 0.02567087, 0.01271821, 0.02495645, 0.02970541, 0.03924178, 0.04492444, 0.04190317, 0.01626118, 0.04036275, 0.0315484, 0.0351853, 0.04693214, 0.03857456, 0.01541169, 0.03295422, 0.02626851, 0.04042962, 0.04471768, 0.05545369, 0.02679952, 0.05304667, 0.04762746, 0.07330055, 0.08750083, 0.08823469, 0.04703357, 0.12098458, 0.0677346, 0.09869805, 0.0950372, 0.0654618, 0.04477979, 0.1234957, 0.07965063, 0.12054075, 0.09278799, 0.06166118, 0.05310162, 0.09455287, 0.07026251, 0.10897779, 0.07407858, 0.06391402, 0.0627147, 0.08278035, 0.0667059, 0.10362953, 0.06214035, 0.06620812, 0.05878985, 0.08198276, 0.06091839, 0.07395046, 0.04136774, 0.05200455, 0.03778294, 0.05187797, 0.03204816, 0.0443602, 0.02087472, 0.05132186, 0.04276196, 0.04650281, 0.03031749, 0.046281, 0.02149812, 0.04191668, 0.0287872, 0.02993141, 0.03799474, 0.05858928, 0.02142218, 0.04459526, 0.03641427, 0.04296834, 0.05386132, 0.08246646, 0.03800042, 0.03078155, 0.02660995, 0.03617913, 0.04134857, 0.07622135, 0.04015914, 0.04329288, 0.02328042, 0.04374897, 0.02395928, 0.07797957, 0.03007903, 0.02815894, 0.01880373, 0.03599007, 0.02011358, 0.05819105, 0.02598342, 0.02862482, 0.02138553, 0.04053938, 0.03419545, 0.06522051, 0.03128154, 0.02372357, 0.0298274, 0.04487961, 0.03652659, 0.06863761, 0.04262885, 0.03761607, 0.02593366, 0.0537635, 0.040673, 0.04709734, 0.04099245, 0.03611683, 0.02221134, 0.05449533, 0.04066774, 0.06167382, 0.03663059, 0.0471781, 0.02434056, 0.05850028, 0.04172232, 0.06228437, 0.03143662, 0.03000814, 0.01656556, 0.03476066, 0.05247585, 0.06607496, 0.03108067, 0.0268888, 0.03142941, 0.04570646, 0.03834265, 0.04154315, 0.05581135, 0.03436937, 0.02989236, 0.02943818, 0.02772255, 0.05079356, 0.02886118, 0.02868045, 0.02289706, 0.01813621, 0.03503894, 0.07069003, 0.03786366, 0.02857004, 0.02225723, 0.02331941, 0.05018165, 0.0827459, 0.04486699, 0.02987173, 0.01830988, 0.02517688, 0.04324797, 0.0531156, 0.0405138, 0.02851998, 0.01605976, 0.01120881, 0.01878662, 0.01201388, 0.01171852, 0.0178, 0.01829362, 0.01437945, 0.03082502, 0.02095973, 0.01929343, 0.02366486, 0.03385149, 0.02444587, 0.04435928, 0.02995174, 0.02048986, 0.02284978, 0.03814017, 0.02746528, 0.04324634, 0.03035915, 0.04046171, 0.02601399, 0.02629473, 0.03115485, 0.03912617, 0.04739473, 0.03928352, 0.03555342, 0.01854914, 0.03330316, 0.0349203, 0.06557214, 0.03180495, 0.02690262, 0.01156702, 0.02823019, 0.03035266, 0.03868484, 0.02882315, 0.02639155, 0.01466814, 0.02263507, 0.03738763, 0.03766026, 0.02178037, 0.02181795, 0.0205529, 0.01739885, 0.04447701, 0.03384582, 0.02566438, 0.03270783, 0.02768399, 0.01783054, 0.0365928, 0.03230844, 0.03543464, 0.03009863, 0.03513143, 0.01752735, 0.03624123, 0.03581255, 0.05024942, 0.0367493, 0.03814405, 0.04337702, 0.06011096, 0.03847995, 0.04489225, 0.03770513, 0.02592416, 0.0246663, 0.0448555, 0.0261687, 0.03373214, 0.03925949, 0.01793786, 0.01660028, 0.04245336, 0.02461035, 0.02106903, 0.02636327, 0.02705912, 0.01983325, 0.05167693, 0.01853829, 0.02278491, 0.02821229, 0.06437235, 0.03132906, 0.07060047, 0.02468396, 0.02735652, 0.03227128, 0.07595761, 0.0361753, 0.04317986, 0.03221471, 0.03358858, 0.02465947, 0.0509788, 0.0422027, 0.03623003, 0.04398834, 0.03729617, 0.03229931, 0.0693685, 0.04497055, 0.05066247, 0.04131321, 0.04871752, 0.0309402, 0.04042853, 0.04271678, 0.04642486, 0.03135002, 0.04181564, 0.03481872, 0.04193085, 0.03257215, 0.05109858, 0.02771427, 0.03703509, 0.02708176, 0.0486096, 0.03467664, 0.04760556, 0.02817776, 0.04085065, 0.03094369, 0.05622657, 0.03896577, 0.04837052, 0.03015769, 0.04819361, 0.03317397, 0.04936043, 0.03363467, 0.03026224, 0.03603053, 0.04071351, 0.0334748, 0.03289814, 0.03677193, 0.02912489, 0.02444784, 0.03116768, 0.02890536, 0.04170389, 0.03665997, 0.04694821, 0.03337972, 0.02328559, 0.02554213, 0.03611451, 0.04000477, 0.05346075, 0.02554497, 0.03232746, 0.03607615, 0.04026487, 0.04487543, 0.03666977, 0.02507013, 0.02912569, 0.02996615, 0.05278155, 0.05709583, 0.04925819, 0.03306872, 0.04706003, 0.03823889, 0.04970561, 0.05281518, 0.03110744, 0.01688174, 0.02945666, 0.03125107, 0.03251547, 0.05768371, 0.02454715, 0.02548857, 0.03183576, 0.02811488, 0.02497633, 0.05022089, 0.03017652, 0.02287063, 0.02456615, 0.02168574, 0.01451747, 0.02342061, 0.02285158, 0.01426948, 0.01897805, 0.02079895, 0.01054457, 0.02463008, 0.02926615, 0.01779885, 0.02727538, 0.03266851, 0.01661414, 0.02139342, 0.02062578, 0.01515105, 0.01189921, 0.01598989, 0.02390938, 0.01319891, 0.00787017, 0.00710649, 0.00984388, 0.01514735, 0.02977944, 0.0115546, 0.00858553, 0.00624566, 0.00963466, 0.01475093, 0.02978954, 0.01308264, 0.01094406, 0.00482038, 0.00624043, 0.01697009, 0.01432819, 0.01048863, 0.01218498, 0.00881668, 0.00849239, 0.01746211, 0.01882237, 0.01259137, 0.01237379, 0.00990466, 0.00638267, 0.0104867, 0.01176099, 0.00899941, 0.00500264, 0.00658956, 0.00512872, 0.01241877, 0.01569532, 0.01159105, 0.00818341, 0.01087164, 0.00629517, 0.01345276, 0.01678765, 0.00956332, 0.00790772, 0.00937109, 0.00923323, 0.012686, 0.01497337, 0.01233843, 0.00871301, 0.01122943, 0.01044887, 0.01355911, 0.00830587, 0.01055605, 0.00810587, 0.01498775, 0.00815562, 0.0063389, 0.0036824, 0.0049916, 0.00458915, 0.00736239, 0.00506394, 0.00473422, 0.00566741, 0.00516443, 0.00616282, 0.00807996, 0.00479121, 0.00591124, 0.0088094, 0.00684018, 0.00649795, 0.00770639, 0.00384635, 0.00566508, 0.00893592, 0.00580601, 0.00605448, 0.00806778, 0.00437165, 0.00381754, 0.00426745, 0.00258239, 0.00256751, 0.00547773, 0.00473053, 0.00340689, 0.00405753, 0.00218418, 0.00163514, 0.00348891, 0.00388089, 0.00280267, 0.0048287, 0.00254576, 0.00283281, 0.00449737, 0.00311771, 0.00494612, 0.00597596, 0.00313827, 0.00191481, 0.00413344, 0.00372005, 0.00321558, 0.00567332, 0.00386109, 0.00294768, 0.00221809, 0.00271373, 0.0022959, 0.0042239, 0.00242674, 0.0014619, 0.00279472, 0.00388924, 0.00370777, 0.00517791, 0.00341909, 0.00179632, 0.00355049, 0.00398838, 0.00471836, 0.00701784, 0.00427194, 0.00297753, 0.00240564, 0.00373674, 0.00396803, 0.00856527, 0.00263869, 0.00332854, 0.00189609, 0.00233861, 0.00303636, 0.00477512, 0.00324986, 0.00249618, 0.00210635, 0.00308488, 0.00267153, 0.00546688, 0.00251556, 0.0028853, 0.00241211, 0.0044117, 0.00315294, 0.00409286, 0.00228165, 0.00254408, 0.00211256, 0.00410177, 0.00493599, 0.00537879, 0.00266399, 0.0046231, 0.00179409, 0.00299606, 0.00478209, 0.00757543, 0.00198074, 0.00292801, 0.00223109, 0.00273683, 0.00600547, 0.01039054, 0.0023511, 0.00453993, 0.00642793, 0.00469064, 0.0079442, 0.01068697, 0.00285524, 0.0033192, 0.00378477, 0.00399165, 0.01339532, 0.01371606, 0.00811665, 0.00368331, 0.00344288, 0.00412071, 0.00726567, 0.00857641, 0.00365955, 0.00305204, 0.00375406, 0.00416519, 0.00570192, 0.00564711, 0.00229401, 0.00228307, 0.0020938, 0.00362176, 0.00483379, 0.0041991, 0.00201801, 0.00264239, 0.00237682, 0.00429765, 0.00541367, 0.00422623, 0.00256705, 0.00365103, 0.00305792, 0.0037602, 0.00559801, 0.00983436, 0.00484357, 0.00737107, 0.00331787, 0.00352184, 0.00482696, 0.00818003, 0.00929858, 0.00795734, 0.00431448, 0.0046496, 0.00661689, 0.00744266, 0.00186686, 0.00335705, 0.00305717, 0.00454783, 0.00627914, 0.00459293, 0.00168565, 0.00447721, 0.00440729, 0.00613671, 0.00706851, 0.00713472, 0.0036475, 0.00651849, 0.0042261, 0.00753968, 0.007648, 0.00551583, 0.00341086, 0.00745213, 0.00624629, 0.00627081, 0.00642633, 0.00546611, 0.00506071, 0.00930679, 0.00626882, 0.00578176, 0.0098752, 0.00877419, 0.00574367, 0.00803182, 0.00688626, 0.00608508, 0.01233568, 0.01115694, 0.00446057, 0.00683754, 0.00557565, 0.00701115, 0.01365596, 0.01073688, 0.00296527, 0.00596658, 0.0065193, 0.00715411, 0.01418048, 0.01427871, 0.00971403, 0.00662535, 0.00771598, 0.00862925, 0.01341281, 0.01410461, 0.01136973, 0.00763914, 0.01021291, 0.00842002, 0.01197308, 0.01113234, 0.00939074, 0.0085263, 0.01215704, 0.0094771, 0.01222953, 0.01722968, 0.01357319, 0.01882474, 0.01230051, 0.00865297, 0.01510503, 0.02355626, 0.01049268, 0.01445109, 0.01515732, 0.01121262, 0.01581015, 0.02284677, 0.01139603, 0.01114029, 0.01447947, 0.01281175, 0.01260292, 0.02015703, 0.01246767, 0.01384556, 0.01391378, 0.01672757, 0.01583938, 0.0143326, 0.0193473, 0.0104161, 0.0108742, 0.01049214, 0.00900799, 0.00829073, 0.01112447, 0.00864329, 0.01136677, 0.008334, 0.00661078, 0.00938827, 0.00965344, 0.01023313, 0.00844572, 0.00786022, 0.00605764, 0.0117127, 0.00960564, 0.01101365, 0.00975128, 0.0120566, 0.01022059, 0.01584995, 0.01293771, 0.01318235, 0.01420109, 0.01366266, 0.01231666, 0.02208508, 0.0120895, 0.01445383, 0.02093814, 0.01991232, 0.02065398, 0.02639462, 0.02508155]
},
"lncRNA":
{"first": [0.8487177, 0.831768632, 0.802223742, 0.723922849, 0.816721499, 0.8259196, 0.8386176, 0.791690171, 0.800081432, 0.686223686, 0.810501575, 0.836476743, 0.817521513, 0.804807603, 0.801649451, 0.646411836, 0.745476723, 0.85485107, 0.8516973, 0.792923212, 0.81860286, 0.630819798, 0.783234239, 0.85216606, 0.8538733, 0.80117345, 0.8493228, 0.718717515, 0.817054033, 0.88323885, 0.8781615, 0.838630736, 0.820448339, 0.653281748, 0.788294733, 0.85598207, 0.809399, 0.7746923, 0.7201373, 0.645863175, 0.797163546, 0.8450091, 0.78127885, 0.7565471, 0.6753025, 0.634463131, 0.792931736, 0.8432177, 0.79811436, 0.772196412, 0.70489502, 0.634037971, 0.792214274, 0.8469566, 0.78802234, 0.77256083, 0.7224172, 0.6730849, 0.80634737, 0.86389375, 0.8018705, 0.7750824, 0.73765266, 0.65356016, 0.8128538, 0.861548007, 0.786935508, 0.7811729, 0.7306635, 0.6152558, 0.80138326, 0.854603469, 0.792228937, 0.78897357, 0.75203043, 0.6235486, 0.7875247, 0.8200605, 0.7560747, 0.7794538, 0.7633989, 0.6259456, 0.79198784, 0.8232252, 0.77027595, 0.79740363, 0.7689481, 0.64497066, 0.8022139, 0.8344888, 0.80617166, 0.80187213, 0.7967617, 0.66412425, 0.8155171, 0.8503009, 0.8265923, 0.8053531, 0.8014334, 0.64526474, 0.83936906, 0.86533123, 0.82483584, 0.7797531, 0.7903088, 0.57010347, 0.8266651, 0.86283004, 0.83258384, 0.812764585, 0.765915394, 0.7100145, 0.79418486, 0.84040666, 0.74716926, 0.76412916, 0.74633723, 0.69423187, 0.7925702, 0.8262525, 0.7433689, 0.73978865, 0.740233, 0.6916624, 0.8092943, 0.83188033, 0.769171, 0.7402684, 0.75212514, 0.7113522, 0.82067764, 0.83299834, 0.79072285, 0.7460616, 0.7925258, 0.7721207, 0.8532766, 0.85955787, 0.81817913, 0.7702585, 0.75625, 0.7610914, 0.8477877, 0.85405797, 0.78666145, 0.78207237, 0.7328977, 0.74132985, 0.8312877, 0.8352487, 0.7739702, 0.77425534, 0.7250346, 0.7364542, 0.8099032, 0.8255124, 0.7601619, 0.7577172, 0.69174993, 0.740073, 0.8094499, 0.8185479, 0.75300306, 0.7809321, 0.6895689, 0.75677633, 0.82645017, 0.8351969, 0.7769093, 0.78105533, 0.70095766, 0.7973219, 0.8512603, 0.8561445, 0.8135039, 0.8098516, 0.70081896, 0.7736529, 0.82782394, 0.8400948, 0.79477715, 0.7648321, 0.6876859, 0.76577127, 0.8336364, 0.8298067, 0.8051432, 0.78739506, 0.7160096, 0.7814226, 0.8356035, 0.7987509, 0.7738243, 0.7751484, 0.7417862, 0.8013235, 0.8501127, 0.8120478, 0.7819769, 0.79868245, 0.7166878, 0.778488159, 0.863521218, 0.83415705, 0.805413127, 0.821422696, 0.739131331, 0.814846635, 0.882738769, 0.866953373, 0.827877343, 0.84970504, 0.7576131, 0.820423126, 0.856674254, 0.8765861, 0.8444071, 0.8459934, 0.76457304, 0.738626719, 0.809546709, 0.81463939, 0.766389549, 0.72534585, 0.605495989, 0.714976788, 0.819345236, 0.802892745, 0.754965961, 0.71510452, 0.616997898, 0.712307215, 0.821431994, 0.80243969, 0.754053116, 0.751849174, 0.66403985, 0.721974611, 0.815490425, 0.800051093, 0.765762746, 0.787073672, 0.696959436, 0.728204906, 0.828987002, 0.809529305, 0.763826966, 0.754519939, 0.683942139, 0.719020963, 0.838355362, 0.812703907, 0.762259066, 0.764734328, 0.683241427, 0.72197473, 0.840817869, 0.812250137, 0.774889767, 0.740288675, 0.653598666, 0.697608173, 0.811434627, 0.777684331, 0.757711351, 0.717328012, 0.656943619, 0.652275, 0.7932991, 0.755556405, 0.713614583, 0.67824197, 0.64318997, 0.664389431, 0.786382794, 0.765944779, 0.71313256, 0.704422593, 0.651145935, 0.714185715, 0.823259711, 0.794693768, 0.77940315, 0.74272215, 0.67808914, 0.725102007, 0.827402115, 0.811002254, 0.79938823, 0.762485802, 0.682480752, 0.76761955, 0.839579165, 0.838201821, 0.829995573, 0.78152293, 0.693799317, 0.762471795, 0.824776173, 0.809044898, 0.803203642, 0.786155522, 0.697924256, 0.728697121, 0.821507752, 0.816811085, 0.798334002, 0.8222763, 0.7033526, 0.743847191, 0.812634408, 0.816203713, 0.802189469, 0.85565186, 0.6989201, 0.79868567, 0.837005317, 0.862470865, 0.861650348, 0.881566, 0.7205982, 0.81780994, 0.84249175, 0.881177247, 0.879133821, 0.896280169, 0.698728502, 0.821686327, 0.84434557, 0.893252373, 0.876626134, 0.903665841, 0.677048326, 0.831825078, 0.843698382, 0.895948589, 0.859210014, 0.899789155, 0.639546812, 0.844520926, 0.798971891, 0.881863832, 0.846229255, 0.885620892, 0.640983462, 0.8551457, 0.83288485, 0.885003924, 0.842293322, 0.87933356, 0.6230298, 0.86155176, 0.8531553, 0.901049614, 0.867875993, 0.8976845, 0.6797609, 0.86483157, 0.8827253, 0.918646753, 0.89401567, 0.9097425, 0.6436266, 0.8607464, 0.8781352, 0.917634666, 0.904547811, 0.906612813, 0.60740459, 0.845159709, 0.85447067, 0.900631785, 0.885763884, 0.88581425, 0.604378939, 0.835488796, 0.847065508, 0.880277455, 0.86066699, 0.869895637, 0.629805505, 0.822743595, 0.827036381, 0.855024636, 0.84405297, 0.856537521, 0.603767872, 0.795772493, 0.843800306, 0.863356829, 0.851521492, 0.887052417, 0.640300274, 0.807728887, 0.862656295, 0.879993737, 0.881402016, 0.903925657, 0.697088122, 0.831796169, 0.891122758, 0.907621801, 0.907978714, 0.921189845, 0.70353812, 0.863731086, 0.902746141, 0.923395634, 0.907446027, 0.896417022, 0.728683233, 0.85739094, 0.869202673, 0.904578328, 0.88321209, 0.876830339, 0.670721292, 0.83109045, 0.886056602, 0.895430446, 0.85495919, 0.841271698, 0.592076063, 0.788725734, 0.869527459, 0.87509644, 0.836262643, 0.872510076, 0.64798969, 0.78900373, 0.852497935, 0.861441135, 0.833876729, 0.864094615, 0.679859579, 0.816034734, 0.875315726, 0.874262333, 0.85759908, 0.8669102, 0.685334, 0.816184103, 0.868960202, 0.87596923, 0.8506884, 0.864381194, 0.695056856, 0.803555787, 0.846604347, 0.873935, 0.8304393, 0.854898155, 0.695190728, 0.78513104, 0.8368932, 0.87036073, 0.8016341, 0.8437546, 0.69740653, 0.76649475, 0.8310442, 0.86121625, 0.783697, 0.83119875, 0.70323277, 0.773915887, 0.847024083, 0.882655263, 0.807872593, 0.8529988, 0.7288714, 0.785608649, 0.865034878, 0.89522296, 0.83288276, 0.8750396, 0.77199626, 0.819475174, 0.867155194, 0.8823333, 0.82965946, 0.8795617, 0.79003996, 0.7911852, 0.865442336, 0.8603336, 0.8147498, 0.86675704, 0.744417, 0.774164617, 0.831729889, 0.83012486, 0.7857445, 0.85569465, 0.7158628, 0.78930503, 0.83951026, 0.814754, 0.78476596, 0.8413774, 0.69619906, 0.784996808, 0.842370093, 0.83904034, 0.79007375, 0.82951903, 0.71283215, 0.813186109, 0.857500017, 0.886374176, 0.841997981, 0.87384385, 0.7770256, 0.856285453, 0.877727151, 0.9130094, 0.85695463, 0.891009, 0.79548764, 0.86479986, 0.88142073, 0.9134064, 0.8672594, 0.8936705, 0.79327404, 0.86943114, 0.8870524, 0.9029288, 0.865477, 0.89009905, 0.766452, 0.84929377, 0.86234957, 0.88902617, 0.8210875, 0.86853546, 0.7298267, 0.81794554, 0.84924966, 0.86977416, 0.8268832, 0.87100875, 0.74514353, 0.844985, 0.8773594, 0.8979737, 0.87727237, 0.9034093, 0.8219538, 0.870626569, 0.8922562, 0.90408826, 0.8915629, 0.90814763, 0.8407419, 0.872010589, 0.877214372, 0.9031951, 0.8959366, 0.91084766, 0.83654094, 0.868091464, 0.867903531, 0.8900352, 0.8823761, 0.9037366, 0.82115924, 0.865867138, 0.891628981, 0.88551795, 0.86331344, 0.8950808, 0.7971087, 0.855634391, 0.885427177, 0.8856632, 0.8723358, 0.8980605, 0.8062721, 0.86482811, 0.881381512, 0.881354, 0.86113197, 0.8988744, 0.8513902, 0.878307521, 0.89193666, 0.89963776, 0.88795376, 0.9035591, 0.86661154, 0.88885206, 0.903147161, 0.907263398, 0.897918344, 0.91090256, 0.863797605, 0.892616093, 0.898331821, 0.902665913, 0.881728053, 0.903502703, 0.827441216, 0.869170785, 0.879127681, 0.88519806, 0.87051696, 0.89484364, 0.8166919, 0.861702442, 0.877626956, 0.873489, 0.8389353, 0.8752169, 0.80227613, 0.852450728, 0.876052737, 0.88839346, 0.8552816, 0.8978757, 0.8230128, 0.872957647, 0.881874979, 0.901388764, 0.865659118, 0.90282464, 0.8338774, 0.884094894, 0.884932697, 0.892462432, 0.872162044, 0.89999825, 0.8232509, 0.884147406, 0.89802897, 0.8951396, 0.8846094, 0.91338825, 0.8196039, 0.8886832, 0.892338932, 0.8927669, 0.8708058, 0.89777714, 0.8072257, 0.872384965, 0.866172314, 0.8781523, 0.84796256, 0.90499103, 0.77327174, 0.849599659, 0.843300939, 0.87172914, 0.83675075, 0.889401376, 0.772425711, 0.858487964, 0.830526829, 0.88679606, 0.8395782, 0.8936676, 0.7810847, 0.848831654, 0.840349376, 0.8737038, 0.83523405, 0.8755699, 0.79063076, 0.865320206, 0.847223938, 0.8731567, 0.8383164, 0.8651313, 0.7671497, 0.844940126, 0.832869709, 0.86830324, 0.7978554, 0.88838905, 0.7409752, 0.829113603, 0.801472604, 0.85868853, 0.7858352, 0.86936283, 0.7249211, 0.812444031, 0.771049619, 0.8460555, 0.76479554, 0.8473377, 0.6955902, 0.836960077, 0.800574362, 0.8629563, 0.7976669, 0.87304443, 0.70527494, 0.835973024, 0.828525782, 0.87159187, 0.79939157, 0.87115586, 0.7510525, 0.833982229, 0.836292744, 0.886077106, 0.817835391, 0.891525149, 0.776056886, 0.836114168, 0.845734179, 0.880473793, 0.777931333, 0.870662153, 0.716954887, 0.804289699, 0.833134174, 0.880312085, 0.760929525, 0.850011647, 0.694894493, 0.823983252, 0.850451767, 0.871378183, 0.802297711, 0.86033988, 0.709246099, 0.829015017, 0.855935514, 0.8789151, 0.80449533, 0.877094269, 0.736055255, 0.837195933, 0.875494361, 0.891925633, 0.830839634, 0.885903597, 0.766868055, 0.85023421, 0.879586637, 0.894208074, 0.833544016, 0.889706254, 0.750951827, 0.836317003, 0.868136823, 0.8911823, 0.81882113, 0.861518025, 0.728199005, 0.810167909, 0.867232323, 0.903694928, 0.81803453, 0.850483298, 0.690168202, 0.798537672, 0.877492964, 0.906423151, 0.815049469, 0.85098237, 0.6706643, 0.78410697, 0.865909457, 0.893234313, 0.829642057, 0.852054358, 0.70902282, 0.786048651, 0.865555406, 0.8791892, 0.83509386, 0.857813835, 0.738510013, 0.808859169, 0.877788246, 0.87953484, 0.8406283, 0.87451297, 0.75234592, 0.822326481, 0.880318463, 0.87925637, 0.83006865, 0.8679466, 0.7299877, 0.797345102, 0.859858453, 0.87791044, 0.8023016, 0.846521318, 0.68560797, 0.756420016, 0.849607229, 0.8886274, 0.79201746, 0.857516527, 0.671693504, 0.761617005, 0.823709965, 0.875326097, 0.813687027, 0.866815329, 0.682345033, 0.797568142, 0.854614437, 0.88901335, 0.82291615, 0.86659354, 0.69563013, 0.811747491, 0.871404052, 0.9040267, 0.8536094, 0.88089031, 0.722659945, 0.83173275, 0.876624823, 0.90223294, 0.85869193, 0.8947253, 0.7449287, 0.864020407, 0.867264867, 0.8873024, 0.8411174, 0.906622291, 0.753264368, 0.859727919, 0.867166042, 0.8887048, 0.8416887, 0.896948695, 0.734721303, 0.850511312, 0.861885846, 0.8856624, 0.83689725, 0.885351, 0.73606867, 0.858928204, 0.857189655, 0.8788897, 0.843995, 0.88177365, 0.73969245, 0.874521554, 0.854654908, 0.88843256, 0.8558396, 0.8746555, 0.76251525, 0.892033935, 0.872207105, 0.91747373, 0.84889776, 0.8864443, 0.7775193, 0.890623212, 0.863214135, 0.9120034, 0.8419128, 0.8904849, 0.7688537, 0.873357534, 0.844049752, 0.90394807, 0.83832127, 0.8701316, 0.72652155, 0.865959466, 0.851123631, 0.89393145, 0.83867735, 0.8650773, 0.70652425, 0.877954423, 0.852870047, 0.903807998, 0.860748589, 0.8687793, 0.76467913, 0.904301465, 0.863259375, 0.8993989, 0.87518173, 0.88157314, 0.8165519, 0.913391531, 0.870445609, 0.8962726, 0.8857828, 0.889732, 0.828928, 0.91214186, 0.871314704, 0.88473344, 0.86827797, 0.88602084, 0.7976977, 0.886386275, 0.845286667, 0.8413117, 0.828405, 0.878826022, 0.787287116, 0.877446771, 0.847640991, 0.8591361, 0.8506648, 0.873901069, 0.760234177, 0.879655719, 0.843161166, 0.876115978, 0.869908988, 0.880159736, 0.776739299, 0.900554776, 0.856288314, 0.883998632, 0.87672478, 0.868804753, 0.817599595, 0.898605406, 0.848017454, 0.88897544, 0.88297075, 0.902330458, 0.857026458, 0.904516578, 0.840142131, 0.88037664, 0.88021076, 0.89720726, 0.826984107, 0.891708255, 0.843536735, 0.8847927, 0.88765764, 0.900097966, 0.85464114, 0.912028313, 0.886269689, 0.890956998, 0.896134138, 0.891466975, 0.828900874, 0.914595068, 0.872869909, 0.9043649, 0.89338154, 0.884571075, 0.799843311, 0.917636216, 0.867334187, 0.89526904, 0.8755865, 0.904815137, 0.77040118, 0.929388404, 0.909869254, 0.9102153, 0.8883156, 0.893736005, 0.809587479, 0.913604617, 0.9099648, 0.90239054, 0.85651803, 0.86830676, 0.8062572, 0.852841735, 0.850454092, 0.8899843, 0.81696814, 0.84776443, 0.7190081, 0.803235471, 0.8539626, 0.882887721, 0.841301262, 0.84454459, 0.77115202, 0.840378881, 0.869934857, 0.922710717, 0.906106889, 0.894570827, 0.838345408, 0.859015882, 0.874181509, 0.922280729, 0.908378243, 0.899645746, 0.844486773, 0.861055732, 0.879179835, 0.93673414, 0.91521889, 0.89986366, 0.849677324, 0.826012492, 0.871217966, 0.933748484, 0.92093724, 0.911016524, 0.844966412, 0.820586979, 0.870166004, 0.93697405, 0.91762877, 0.914592862, 0.842003345, 0.824264944, 0.86243993, 0.939647079, 0.921085835, 0.907204986, 0.853657067, 0.852720499, 0.891247869, 0.947311282, 0.917454958, 0.915368557, 0.883123934, 0.883664906, 0.900836289, 0.9498729, 0.9230063, 0.921076357, 0.891373575, 0.886440754, 0.910374522, 0.9395223, 0.91680807, 0.921445012, 0.890318811, 0.869151413, 0.909540057, 0.946341097, 0.912874281, 0.906240046, 0.894239366, 0.865016937, 0.914905667, 0.944081724, 0.913210571, 0.902927697, 0.874248922, 0.862309337, 0.907176971, 0.9321986, 0.90803796, 0.899521947, 0.867816806, 0.846835911, 0.891072631, 0.92658734, 0.8984747, 0.882862389, 0.846388757, 0.80929625, 0.876968563, 0.90679705, 0.8794538, 0.853992939, 0.830803335, 0.820775509, 0.872466624, 0.904813647, 0.88662529, 0.889504254, 0.86040163, 0.808979511, 0.890554428, 0.929244518, 0.89597559, 0.890603721, 0.839055359, 0.767557263, 0.874343693, 0.920486271, 0.891705275, 0.861931503, 0.836043, 0.769177616, 0.863609254, 0.914592326, 0.88695395, 0.86583513, 0.821552455, 0.797384381, 0.862311602, 0.920473754, 0.892035961, 0.872709513, 0.845957875, 0.835669219, 0.883436024, 0.928426564, 0.904715419, 0.86639142, 0.843083978, 0.823272645, 0.88872236, 0.928837657, 0.907463312, 0.86588794, 0.849787414, 0.812073827, 0.890766442, 0.931642413, 0.903548479, 0.843937397, 0.835460305, 0.72356528, 0.867156923, 0.922561765, 0.895874321, 0.854700446, 0.834138572, 0.749361157, 0.884387076, 0.919475436, 0.906041145, 0.879813194, 0.861487567, 0.772007942, 0.892868638, 0.927878201, 0.909772754, 0.894033015, 0.864242494, 0.815330684, 0.903179467, 0.931884706, 0.901142478, 0.885927439, 0.867458284, 0.83002454, 0.901620448, 0.934403479, 0.894580722, 0.880288959, 0.868893325, 0.844483852, 0.893437326, 0.930362701, 0.894361556, 0.863221884, 0.855836391, 0.831470132, 0.899338424, 0.927058756, 0.904343188, 0.878996849, 0.866676271, 0.819420099, 0.895347834, 0.91906637, 0.888661504, 0.861424327, 0.862044156, 0.816191614, 0.890802145, 0.917684674, 0.892043054, 0.870972753, 0.870371163, 0.825632513, 0.898415804, 0.924702406, 0.896679401, 0.87417984, 0.863516092, 0.822452605, 0.897454798, 0.92093581, 0.886507452, 0.863565087, 0.856007755, 0.827951849, 0.900461078, 0.927684963, 0.901682556, 0.868874669, 0.865629017, 0.814031482, 0.904096305, 0.9286941, 0.90584254, 0.8772001, 0.8708321, 0.8055183, 0.90583986, 0.92413193, 0.907394707, 0.87798363, 0.863810301, 0.810757935, 0.886270344, 0.91463244, 0.890210748, 0.86399895, 0.85510695, 0.819111228, 0.883041024, 0.915060759, 0.890859246, 0.857977569, 0.851837337, 0.805422127, 0.882919252, 0.923545301, 0.901114404, 0.859136164, 0.849759877, 0.781867087, 0.892512143, 0.926518142, 0.9033342, 0.877516806, 0.871871233, 0.775805652, 0.914177477, 0.934736848, 0.911699474, 0.880244553, 0.870955586, 0.758174777, 0.891625941, 0.929396987, 0.908658564, 0.878307045, 0.860183001, 0.745274305, 0.881632447, 0.916771948, 0.901420295, 0.86095494, 0.847570717, 0.764576674, 0.879856467, 0.922925353, 0.904204607, 0.864140332, 0.84548825, 0.800112367, 0.880492091, 0.92372489, 0.899333715, 0.87581557, 0.869046688, 0.821023405, 0.894050002, 0.927364171, 0.90421015, 0.882022798, 0.877836466, 0.814516366, 0.88573432, 0.91877526, 0.904050827, 0.878318369, 0.87589699, 0.780938745, 0.869243741, 0.911957264, 0.892075419, 0.874308586, 0.861528575, 0.724646151, 0.849476576, 0.897924304, 0.892585337, 0.899001777, 0.873061419, 0.737022579, 0.854138017, 0.903499007, 0.890365422, 0.892375946, 0.869431794, 0.7432818, 0.8624353, 0.909922957, 0.896519005, 0.88671571, 0.86879611, 0.7568506, 0.873334706, 0.91665411, 0.910889506, 0.878761292, 0.871920884, 0.75992322, 0.87868768, 0.916954219, 0.915160894, 0.889924288, 0.881871641, 0.75071007, 0.8786572, 0.915992916, 0.925290644, 0.887084663, 0.874925435, 0.747817457, 0.877799749, 0.911603212, 0.930036247, 0.903686464, 0.875197232, 0.747255385, 0.869212329, 0.914966822, 0.922856629, 0.885627031, 0.874272227, 0.758847058, 0.883016646, 0.922130764, 0.921069682, 0.885259926, 0.871237695, 0.775177658, 0.908227921, 0.924310625, 0.924914479, 0.904587626, 0.888796985, 0.755007148, 0.91078347, 0.927210331, 0.921098471, 0.898793519, 0.873663425, 0.72672838, 0.890513301, 0.928625047, 0.921584845, 0.899028063, 0.866008997, 0.685962498, 0.880795062, 0.92146343, 0.915253758, 0.899742901, 0.876555204, 0.703531563, 0.870316923, 0.908964515, 0.918629646, 0.897777736, 0.867257059, 0.710698783, 0.872028291, 0.916047513, 0.91908741, 0.891584098, 0.859930575, 0.729676187, 0.886147678, 0.922207177, 0.928271651, 0.903279424, 0.86458534, 0.745557129, 0.888140976, 0.921986043, 0.928281307, 0.892667413, 0.869503677, 0.72298336, 0.88999635, 0.929767728, 0.936483562, 0.913102627, 0.879201353, 0.703173041, 0.872163475, 0.925986409, 0.92784977, 0.897206426, 0.870844901, 0.668911994, 0.834323585, 0.899883449, 0.921813786, 0.927130282, 0.86200726, 0.685947001, 0.854303002, 0.898265243, 0.922442555, 0.928907394, 0.880276859, 0.783057868, 0.874381244, 0.90676862, 0.928419292, 0.925185621, 0.893407702, 0.798196971, 0.908234775, 0.915221572, 0.934800625, 0.925862014, 0.88276428, 0.786495507, 0.901569486, 0.914872348, 0.927448571, 0.91152126, 0.8461742, 0.712839663, 0.878803015, 0.907818615, 0.925251722, 0.912187457, 0.836549282, 0.700191855, 0.869930029, 0.91265184, 0.9093278, 0.9026602, 0.8567606, 0.71689767, 0.87548673, 0.9092942, 0.9159372, 0.8964501, 0.85839355, 0.74891925, 0.87002987, 0.89948183, 0.9073929, 0.8816922, 0.84417737, 0.74096245, 0.85150796, 0.88934535, 0.8970576, 0.87047625, 0.83413815, 0.7628081, 0.86527795, 0.88624674, 0.9193154, 0.86850625, 0.85336024, 0.7654624, 0.8685866, 0.89349306, 0.9176129, 0.86082387, 0.8608829, 0.7460746, 0.87055886, 0.89170575, 0.9243661, 0.8774084, 0.85544276, 0.76052755, 0.8480228, 0.8834673, 0.90782315, 0.883017, 0.84853864, 0.7796271, 0.8521319, 0.8895107, 0.9052419, 0.89761823, 0.85384595, 0.80122626, 0.84764314, 0.89410794, 0.91717976, 0.8838498, 0.8380056, 0.77802724, 0.8436837, 0.8771923, 0.9092583, 0.8828359, 0.82141656, 0.77076864, 0.8242192, 0.88202363, 0.9035813, 0.89187205, 0.80604184, 0.73616934, 0.81917036, 0.888554, 0.9063015, 0.8862502, 0.79757303, 0.67720234, 0.8219529, 0.8951283, 0.90414995, 0.8963173, 0.8004019, 0.7310651, 0.83857495, 0.8782882, 0.8974846, 0.8970683, 0.81582344, 0.75099105, 0.8539828, 0.88908654, 0.8997945, 0.8945465, 0.8246518, 0.757440627, 0.858976364, 0.8814876, 0.88960344, 0.8850114, 0.8215837, 0.763310194, 0.843998492, 0.87016225, 0.8713979, 0.88460296, 0.82602566, 0.7742441, 0.8812785, 0.87493736, 0.8926052, 0.9152224, 0.84228206, 0.7668874, 0.88757485, 0.87334555, 0.9012904, 0.9203718, 0.8408939, 0.76721656, 0.85452074, 0.8663772, 0.8919014, 0.9126565, 0.8461315, 0.761479, 0.84785146, 0.8650709, 0.88737905, 0.88191551, 0.859679818, 0.814484835, 0.834328294, 0.8528119, 0.88299483, 0.8636772, 0.85898095, 0.82729495, 0.8532064, 0.875162, 0.8961291, 0.88617116, 0.8615894, 0.8347839, 0.8782511, 0.8875263, 0.90519935, 0.8958459, 0.82146144, 0.7964974, 0.86144847, 0.87072706, 0.89858353, 0.89571756, 0.81775767, 0.7419664, 0.8416749, 0.8463674, 0.90280753, 0.8947436, 0.82471085, 0.7521648, 0.8267733, 0.8373483, 0.89028686, 0.8950253, 0.8185149, 0.7437648, 0.8264414, 0.842509, 0.889749, 0.902495, 0.8322734, 0.75194913, 0.82437, 0.8170241, 0.864014, 0.8808157, 0.8386752, 0.7412439, 0.8239477, 0.8209148, 0.8790056, 0.90217733, 0.8092152, 0.739603519, 0.806187093, 0.839216053, 0.885356903, 0.891549468, 0.813250959, 0.6980119, 0.7737588, 0.8220004, 0.8516158, 0.882970154, 0.83717221, 0.7144816, 0.7782663, 0.8074456, 0.85946906, 0.872609556, 0.822314739, 0.698983967, 0.78624481, 0.80226934, 0.82123697, 0.8620764, 0.8323516, 0.735672116, 0.801294684, 0.8022029, 0.82028073, 0.8635986, 0.83795536, 0.6985213, 0.8120866, 0.8078992, 0.779411, 0.8314963, 0.80877286, 0.687658608, 0.817012012, 0.7826057, 0.8054618, 0.84942234, 0.7985555, 0.66864717, 0.795927763, 0.78200746, 0.8087425, 0.8427227, 0.7874677, 0.709471047, 0.799544334, 0.7834786, 0.80819684, 0.836778, 0.81819546, 0.777644515, 0.826314449, 0.8164022, 0.83664566, 0.85075426, 0.8503821, 0.81283736, 0.8417764, 0.8416346, 0.8408039, 0.86190087, 0.8614179, 0.8278177, 0.8571178, 0.84707856, 0.84849614, 0.8771719, 0.8477221, 0.8070663, 0.84156203, 0.837121189, 0.849122405, 0.8805378, 0.8248004, 0.78212076, 0.8471668, 0.83566207, 0.8555466, 0.88601, 0.84207255, 0.74402976, 0.83802646, 0.8038821, 0.839637, 0.843753, 0.83224636, 0.7038041, 0.8304667, 0.822332859, 0.846625745, 0.8441538, 0.8400589, 0.759404361, 0.842092752, 0.829599261, 0.859521806, 0.8516557, 0.8239926, 0.759592712, 0.856918514, 0.828676999, 0.869247437, 0.8738057, 0.8153258, 0.70378876, 0.83308256, 0.83314997, 0.8673389, 0.8800194, 0.8241389, 0.6903159, 0.8425614, 0.8471748, 0.86429065, 0.866802, 0.8126257, 0.59360856, 0.7983749, 0.79945993, 0.8370182, 0.8371832, 0.790237, 0.57872665, 0.7376697, 0.79669046, 0.82642776, 0.8370778, 0.6940665, 0.5384098, 0.6707496, 0.7976238, 0.82478565, 0.8182234, 0.7060673, 0.519134, 0.6974058, 0.7823059, 0.78972363, 0.8061287, 0.7019831, 0.619884074, 0.676367342, 0.76366794, 0.7649141, 0.8342163, 0.723189, 0.56075907, 0.65597653, 0.73555106, 0.77479035, 0.8296607, 0.6667479, 0.520152271, 0.569988549, 0.7087158, 0.7247525, 0.81787306, 0.61560875, 0.5035391, 0.665489, 0.7955413, 0.7575843, 0.824355, 0.6910282, 0.5283411, 0.67697215, 0.788632154, 0.603142321, 0.6924692, 0.62588876, 0.516614795, 0.519106984, 0.794794858, 0.572596312, 0.730441451, 0.58043462, 0.45138106, 0.5468284, 0.791459024, 0.517070353, 0.6036731, 0.51645166, 0.364417195, 0.485695124, 0.774512589, 0.497768849, 0.5291293, 0.4684811, 0.2559659, 0.5048243, 0.8261939, 0.57223797, 0.5321142, 0.528005, 0.283934414, 0.545001924, 0.82386094, 0.55129373, 0.606503427, 0.58222419, 0.368351012, 0.572508574, 0.806147933, 0.598137975, 0.594579577, 0.583839417, 0.466013938, 0.606981516, 0.830755949, 0.627439559, 0.643789768, 0.698393703, 0.401451528, 0.672412217, 0.85447228, 0.655637801, 0.706993401, 0.670793653, 0.436897814, 0.697771549, 0.849372506, 0.666967988, 0.768197596, 0.595810711, 0.361386746, 0.715961456, 0.862282455, 0.646208763, 0.673129141, 0.527161121, 0.299119174, 0.600754261, 0.84894371, 0.635210454, 0.644258559, 0.477704734, 0.316722423, 0.597977757, 0.859581172, 0.664843857, 0.657946348, 0.528211415, 0.374626994, 0.59202522, 0.859349608, 0.607491374, 0.673094511, 0.565110028, 0.389637589, 0.557840049, 0.864302456, 0.610886633, 0.664782465, 0.564948082, 0.366383195, 0.546040058, 0.85691762, 0.610581636, 0.612566113, 0.513292491, 0.322916567, 0.553866565, 0.85832119, 0.640439451, 0.674395084, 0.518635273, 0.279540122, 0.556563795, 0.857759416, 0.606203198, 0.646116793, 0.495120227, 0.298435032, 0.482311636, 0.84626317, 0.643707514, 0.556446135, 0.506180584, 0.313016951, 0.487241209, 0.850295126, 0.63587153, 0.6340065, 0.524461687, 0.308577269, 0.520142078, 0.866933048, 0.554245591, 0.649639308, 0.511720836, 0.354860008, 0.524789751, 0.818309367, 0.31476298, 0.612366498, 0.506752372, 0.366276324, 0.561346769, 0.829266429, 0.479459196, 0.653298259, 0.549304068, 0.378509909, 0.64517653, 0.825223148, 0.582033634, 0.653526247, 0.524354935, 0.333250314, 0.547105014, 0.809915721, 0.570392489, 0.71151346, 0.549639881, 0.414230675, 0.616905689, 0.81901723, 0.48831496, 0.7033779, 0.49049166, 0.423689008, 0.577955723, 0.817028701, 0.417900205, 0.665778399, 0.496022642, 0.425909877, 0.633624136, 0.817057908, 0.497501045, 0.653552949, 0.563260853, 0.444611043, 0.647666216, 0.81954664, 0.398416877, 0.605049133, 0.498287261, 0.418455571, 0.594238043, 0.76196903, 0.30070218, 0.60655755, 0.4963678, 0.41910243, 0.571504593, 0.76747525, 0.31821093, 0.6049859, 0.49299166, 0.4366377, 0.560712218, 0.760236621, 0.332731664, 0.65534925, 0.5187882, 0.487780511, 0.602647066, 0.753746331, 0.316000164, 0.66653657, 0.533585787, 0.522444427, 0.635524809, 0.731510937, 0.300414443, 0.62257415, 0.5471343, 0.550984502, 0.64172554, 0.739146292, 0.292286694, 0.597451985, 0.469791114, 0.459380239, 0.61049974, 0.728873372, 0.261274636, 0.562368691, 0.436071754, 0.424983352, 0.564810574, 0.700565875, 0.255097479, 0.4864842, 0.403357744, 0.407240301, 0.553882837, 0.666282833, 0.237933174, 0.503992379, 0.394780129, 0.403386712, 0.536598384, 0.668351829, 0.254381835, 0.52097076, 0.38570416, 0.425194144, 0.549982965, 0.672102511, 0.256907076, 0.545620859, 0.368631929, 0.433767825, 0.55859077, 0.658136308, 0.242994964, 0.572747409, 0.363753766, 0.420956582, 0.54564029, 0.67638582, 0.264498532, 0.572396934, 0.382329643, 0.399535358, 0.537575722, 0.689155877, 0.31064865, 0.571204245, 0.357080042, 0.431721091, 0.536847472, 0.684719324, 0.290867686, 0.554271698, 0.338055849, 0.463165134, 0.557103038, 0.696210086, 0.266126156, 0.540026665, 0.341516674, 0.458623439, 0.518869877, 0.696966946, 0.233359218, 0.50104022, 0.321728081, 0.447162509, 0.503097415, 0.650216401, 0.198865429, 0.386754334, 0.251940697, 0.368730485, 0.398451924, 0.590767145, 0.183355629, 0.42284736, 0.247988239, 0.346437991, 0.37313357, 0.60837096, 0.215725988, 0.443725497, 0.254029959, 0.361533463, 0.4148224, 0.649249971, 0.22780849, 0.511396945, 0.2798011, 0.405415684, 0.411913127, 0.638727129, 0.261942595, 0.535320044, 0.296041489, 0.42136395, 0.382442713, 0.594446242, 0.283934593, 0.49657765, 0.275077969, 0.443822801, 0.443042755, 0.658911645, 0.296927184, 0.548273504, 0.316574097, 0.480130583, 0.493606806, 0.689917088, 0.380850971, 0.61379844, 0.352646768, 0.43894431, 0.494466096, 0.688773155, 0.357411206, 0.559474707, 0.314634293, 0.392023653, 0.471080184, 0.700939775, 0.414734721, 0.589955986, 0.320133656, 0.450369716, 0.473174423, 0.694797277, 0.369541377, 0.583872199, 0.283479095, 0.452382982, 0.505638957, 0.726452708, 0.347404152, 0.57199949, 0.296275318, 0.502095699, 0.507279932, 0.736906588, 0.351798445, 0.671287239, 0.333618432, 0.53510654, 0.542583883, 0.71996516, 0.386358559, 0.657495558, 0.374751806, 0.522252083, 0.540057361, 0.676313162, 0.379779816, 0.598027349, 0.338576555, 0.53172189, 0.520109594, 0.669843137, 0.373414129, 0.60779959, 0.371209711, 0.56072253, 0.495389491, 0.652400136, 0.427164972, 0.675522208, 0.416520178, 0.619190574, 0.490978241, 0.635552883, 0.425329566, 0.677887738, 0.386728615, 0.62125963, 0.548352599, 0.667102337, 0.430431426, 0.642299652, 0.381002039, 0.665927887, 0.585018516, 0.658313811, 0.397026718, 0.602616251, 0.34415853, 0.659015417, 0.583917677, 0.667418361, 0.389053017, 0.597244322, 0.393749505, 0.646712184, 0.573467076, 0.612041354, 0.403258681, 0.589435756, 0.379036784, 0.672610402, 0.584655344, 0.641982436, 0.445396632, 0.61423862, 0.404022098, 0.719218433, 0.618378341, 0.679579914, 0.495979935, 0.64891547, 0.448064655, 0.788252652, 0.65571779, 0.712128997, 0.538997173, 0.678868353, 0.446092099, 0.759006977, 0.662864983, 0.693394601, 0.555491626, 0.670345485, 0.40986529, 0.683054388, 0.634875417, 0.688581407, 0.525679827, 0.638602972, 0.409411222, 0.644718826, 0.605695128, 0.659704387, 0.501481116, 0.646962762, 0.452495694, 0.6398139, 0.606665432, 0.669733465, 0.523020029, 0.645523131, 0.43544814, 0.66405338, 0.580142438, 0.655049145, 0.546349943, 0.659965932, 0.399779618, 0.692033172, 0.565396369, 0.639281213, 0.530503511, 0.654687941, 0.41547972, 0.728559136, 0.606671154, 0.652094126, 0.526036024, 0.64562571, 0.385897189, 0.710076809, 0.604263663, 0.611941338, 0.476594329, 0.60200274, 0.392610401, 0.567054033, 0.571989715, 0.579400241, 0.47209698, 0.580804408, 0.444709361, 0.587523878, 0.554002166, 0.653826118, 0.525841415, 0.638728201, 0.446675003, 0.644670784, 0.569274724, 0.642365396, 0.550005555, 0.668944716, 0.512813568, 0.700323761, 0.580845177, 0.628209472, 0.560193717, 0.685573578, 0.493888766, 0.703904867, 0.626992583, 0.663391709, 0.553710759, 0.683375716, 0.527189612, 0.776802063, 0.683241725, 0.670665085, 0.529203296, 0.663991868, 0.48561579, 0.702552199, 0.623718858, 0.644455194, 0.458729148, 0.606342673, 0.39621526, 0.592989624, 0.577423334, 0.661789536, 0.36849305, 0.644917071, 0.362344474, 0.572235227, 0.592204392, 0.682252645, 0.40821895, 0.641309798, 0.397645116, 0.552812278, 0.637060344, 0.704156339, 0.420604646, 0.644747436, 0.37891072, 0.47741467, 0.63188547, 0.716838837, 0.420504868, 0.636232793, 0.349767119, 0.459465653, 0.59728241, 0.685633361, 0.379288048, 0.64856708, 0.329825699, 0.449820459, 0.594184816, 0.691563129, 0.386654079, 0.639046848, 0.294517875, 0.54325211, 0.655990064, 0.729220867, 0.438271552, 0.636634767, 0.309443742, 0.584862292, 0.683223367, 0.746144354, 0.464828134, 0.64743042, 0.354152411, 0.592792511, 0.689779758, 0.728602469, 0.435658753, 0.656984985, 0.34297207, 0.646700799, 0.699278712, 0.756510198, 0.515135407, 0.67501688, 0.372325033, 0.67871213, 0.713520288, 0.769666374, 0.547061443, 0.68101263, 0.415382415, 0.711406112, 0.722376823, 0.7546826, 0.500149786, 0.648667932, 0.357353985, 0.656734705, 0.686976016, 0.711214304, 0.423307866, 0.559847593, 0.27345401, 0.541987062, 0.648842216, 0.674338818, 0.371765465, 0.507612288, 0.287142783, 0.581975996, 0.647391737, 0.663390875, 0.325828046, 0.497177303, 0.27739355, 0.684841216, 0.676452518, 0.667356193, 0.439176291, 0.509031832, 0.360748589, 0.703044593, 0.70442766, 0.711905062, 0.437901139, 0.505709171, 0.390333772, 0.722172856, 0.686878741, 0.68439424, 0.351260304, 0.494502902, 0.380782843, 0.653637171, 0.66634804, 0.669108987, 0.30762127, 0.44021371, 0.398156881, 0.603838086, 0.642471135, 0.671669126, 0.318659455, 0.449440092, 0.379545391, 0.619878531, 0.631905854, 0.674268603, 0.380347908, 0.468962789, 0.455559909, 0.623870313, 0.66061157, 0.727874219, 0.43657577, 0.546267569, 0.424796224, 0.711332619, 0.692665994, 0.774796247, 0.522445977, 0.591075957, 0.512637973, 0.764805496, 0.718724072, 0.768527806, 0.479707003, 0.585159659, 0.503075302, 0.765533507, 0.696469188, 0.764784575, 0.463571727, 0.577562988, 0.513949573, 0.717264652, 0.669468403, 0.752649069, 0.460403919, 0.568704128, 0.511011481, 0.731020987, 0.690225363, 0.721739411, 0.506402433, 0.576252997, 0.547059596, 0.779264212, 0.755343974, 0.745057881, 0.538644969, 0.620381296, 0.604624867, 0.812827408, 0.786020517, 0.76611948, 0.589380801, 0.645740569, 0.61760813, 0.849117279, 0.817679286, 0.797820389, 0.599846423, 0.658221543, 0.643086731, 0.84142524, 0.810090601, 0.803940654, 0.647022486, 0.637093544, 0.671831667, 0.815995932, 0.796862662, 0.791193426, 0.638646424, 0.62038219, 0.678709328, 0.80154109, 0.798636913, 0.787718058, 0.63399297, 0.633437514, 0.685258389, 0.7944839, 0.790586829, 0.763294756, 0.626630485, 0.658882201, 0.692911744, 0.820406258, 0.815071106, 0.783344984, 0.663287044, 0.6442433, 0.721844554, 0.847415626, 0.834527433, 0.786905408, 0.717127085, 0.658148944, 0.722656012, 0.854429245, 0.852904022, 0.811679542, 0.740863323, 0.675191641, 0.714896262, 0.848915696, 0.82144928, 0.810162425, 0.732267141, 0.6648404, 0.679634094, 0.829841614, 0.80980742, 0.79974699, 0.710197389, 0.640089929, 0.648828506, 0.824042618, 0.807616413, 0.768352032, 0.680302083, 0.613961875, 0.657612026, 0.834096014, 0.829481304, 0.798476934, 0.70203644, 0.659498572, 0.684082508, 0.857921541, 0.858026803, 0.8358078, 0.732496798, 0.701924205, 0.673748434, 0.866886437, 0.839661002, 0.832049608, 0.736030281, 0.722094893, 0.705221295, 0.861096025, 0.824243486, 0.80595845, 0.715266705, 0.69528693, 0.694061756, 0.832959175, 0.801365554, 0.80381304, 0.734704494, 0.709774256, 0.67596215, 0.839966059, 0.797950923, 0.799344182, 0.752344787, 0.735456228, 0.704862654, 0.865760326, 0.833603084, 0.825003922, 0.79992646, 0.770100772, 0.739823639, 0.884352028, 0.848961055, 0.852509975, 0.828175664, 0.776474237, 0.747355342, 0.886696935, 0.834496379, 0.857659221, 0.835763395, 0.784470201, 0.7541098, 0.883895993, 0.830930173, 0.831132591, 0.808984935, 0.780517936, 0.752722025, 0.875280559, 0.819317937, 0.849614084, 0.796358645, 0.756963968, 0.750735283, 0.852989614, 0.809351981, 0.8492347, 0.78596431, 0.773521364, 0.740031362, 0.851505101, 0.818814814, 0.834342182, 0.797852933, 0.7546826, 0.724965572, 0.850817502, 0.830403507, 0.846787691, 0.793452501, 0.758615255, 0.729382753, 0.864964306, 0.820387483, 0.855512559, 0.783536851, 0.760466993, 0.73924005, 0.859649181, 0.793056428, 0.843715549, 0.776464045, 0.76165247, 0.743981302, 0.848811805, 0.753210306, 0.843621671, 0.774185836, 0.779290438, 0.702307999, 0.841836333, 0.714250803, 0.798639596, 0.700158477, 0.776841998, 0.668624878, 0.84756434, 0.742350936, 0.807330668, 0.700723052, 0.792381167, 0.706840038, 0.874192417, 0.773659468, 0.828093946, 0.725341678, 0.808082342, 0.698972702, 0.888244331, 0.815275848, 0.862169206, 0.759241998, 0.795389473, 0.722112536, 0.884358346, 0.812973201, 0.865477085, 0.734621286, 0.796904564, 0.724553883, 0.874541759, 0.800950646, 0.832567632, 0.731573164, 0.801084578, 0.725923061, 0.87020272, 0.811267197, 0.811435997, 0.733428359, 0.799877465, 0.692962348, 0.870476782, 0.805808485, 0.796715081, 0.750315785, 0.815953314, 0.723245621, 0.872692525, 0.805743098, 0.805407584, 0.765418768, 0.812692285, 0.713764191, 0.8782354, 0.817863703, 0.834905922, 0.759645402, 0.822290242, 0.72187072, 0.880722046, 0.800049186, 0.821327269, 0.761090994, 0.808907449, 0.717223585, 0.876449823, 0.80271548, 0.816304684, 0.746220946, 0.827743232, 0.737960994, 0.865431368, 0.774420381, 0.792590499, 0.709958375, 0.820239425, 0.741249502, 0.856058002, 0.778466284, 0.770804465, 0.699228823, 0.808134615, 0.734659672, 0.854159057, 0.767534018, 0.761179805, 0.70340091, 0.785447299, 0.717709482, 0.867343307, 0.755961239, 0.755020678, 0.682416618, 0.753225148, 0.723337352, 0.87014693, 0.757517397, 0.765936553, 0.685488641, 0.773618519, 0.734414458, 0.865713239, 0.74390465, 0.720017254, 0.677409649, 0.742783427, 0.723968327, 0.865888655, 0.748649836, 0.707639873, 0.684991658, 0.71720612, 0.718095779, 0.84103936, 0.72952354, 0.6931687, 0.690873444, 0.712492347, 0.71803987, 0.841659129, 0.734664321, 0.660453558, 0.708234489, 0.698440611, 0.716188788, 0.850329757, 0.767095625, 0.684221208, 0.698237896, 0.705100834, 0.687764227, 0.858107448, 0.660273492, 0.684011281, 0.713905454, 0.698922217, 0.584819257, 0.857020319, 0.726716161, 0.722095311, 0.741588891, 0.71400243, 0.629832089, 0.850728452, 0.707661927, 0.70112896, 0.635958672, 0.640716553, 0.432295024, 0.752436996, 0.532610357, 0.578902483, 0.550839305, 0.568043053, 0.404956818, 0.675786555, 0.462016433, 0.650284946, 0.582554579, 0.623982072, 0.48918277, 0.700914323, 0.51226002, 0.578183115, 0.620245993, 0.587418318, 0.409386039, 0.551643789, 0.381411791, 0.518403888, 0.624588013, 0.585166216, 0.436682731, 0.558564901, 0.469706655, 0.597591817, 0.609769344, 0.658596814, 0.489415675, 0.683932364, 0.501760602, 0.612327218, 0.600565493, 0.654058218, 0.568045378, 0.669520915, 0.431126207, 0.567197919, 0.537153304, 0.619999707, 0.614380956, 0.662084281, 0.480507284, 0.493220627, 0.421592563, 0.591403425, 0.540435731, 0.690440118, 0.560327232, 0.583788991, 0.580575883, 0.59327364, 0.64133817, 0.732461751, 0.595869958, 0.604899287, 0.606489301, 0.570208848, 0.655675948, 0.763967752, 0.582013428, 0.590655863, 0.627102554, 0.519343972, 0.652714968, 0.744717717, 0.549470484, 0.542227447, 0.615349412, 0.567943573, 0.637397647, 0.740156651, 0.562676728, 0.568934917, 0.62248826, 0.625731349, 0.676670671, 0.729012132, 0.554638743, 0.542935312, 0.589098573, 0.588259637, 0.627940178, 0.728389442, 0.524624407, 0.5655463, 0.6294257, 0.6413165, 0.65584165, 0.752656221, 0.653163254, 0.634045005, 0.653464556, 0.631107211, 0.630253911, 0.76658076, 0.659890354, 0.626812637, 0.651225865, 0.629133165, 0.612263262, 0.7546579, 0.6209197, 0.620303631, 0.661338151, 0.651236057, 0.658430099, 0.765224099, 0.643708289, 0.664012074, 0.704234421, 0.706518471, 0.662686944, 0.782186568, 0.658851266, 0.675606072, 0.718953073, 0.721774578, 0.665244877, 0.768137038, 0.655896187, 0.651693881, 0.698027611, 0.698681712, 0.647417903, 0.757933497, 0.606817782, 0.60193634, 0.661270857, 0.6460814, 0.5883742, 0.756146312, 0.597064555, 0.60624826, 0.629046082, 0.635818124, 0.597545743, 0.764207721, 0.60304302, 0.633084118, 0.642568648, 0.674283564, 0.617555618, 0.7493069, 0.60955274, 0.684099078, 0.666173458, 0.64855933, 0.6280907, 0.7511192, 0.6105148, 0.718642056, 0.693485141, 0.6740927, 0.63396275, 0.756375, 0.60969764, 0.730886221, 0.676886141, 0.634766757, 0.639797032, 0.759324849, 0.633022308, 0.701185286, 0.683264792, 0.618967474, 0.628887653, 0.776921809, 0.620941639, 0.694921017, 0.706899643, 0.662497818, 0.612268627, 0.7656398, 0.63656735, 0.69421488, 0.672107279, 0.61169368, 0.619875371, 0.738529265, 0.640593588, 0.683432877, 0.656210423, 0.62078446, 0.617182, 0.721906841, 0.606934309, 0.663605392, 0.636800349, 0.600583911, 0.566208005, 0.69508189, 0.579816818, 0.644460082, 0.630613148, 0.547091961, 0.549364805, 0.682359934, 0.568115294, 0.633099914, 0.647187352, 0.540569603, 0.554354608, 0.679062486, 0.539548337, 0.622047901, 0.619701147, 0.5013604, 0.5630649, 0.695310473, 0.554796159, 0.644141793, 0.651248872, 0.5504882, 0.62078583, 0.712002218, 0.606164277, 0.65443534, 0.6602301, 0.58469695, 0.59232974, 0.701466918, 0.545560539, 0.606196642, 0.682815254, 0.60359687, 0.60973036, 0.698309422, 0.606313169, 0.617014229, 0.635011911, 0.57785565, 0.5901846, 0.694007576, 0.61244452, 0.565634251, 0.597177863, 0.52189493, 0.5779339, 0.727898538, 0.681356132, 0.596410692, 0.632069647, 0.57029796, 0.56352353, 0.740266562, 0.571561813, 0.554901361, 0.637132108, 0.56176054, 0.50667447, 0.718331993, 0.533852637, 0.53293705, 0.656233251, 0.628111839, 0.5695647, 0.71828723, 0.564998269, 0.543469548, 0.667139351, 0.59630215, 0.58457685, 0.693367124, 0.551769197, 0.556713939, 0.672665715, 0.595716834, 0.5677284, 0.685810864, 0.574756444, 0.565556228, 0.63866502, 0.57467103, 0.541960418, 0.654763341, 0.517881989, 0.535959601, 0.613667071, 0.565450311, 0.556736708, 0.682519436, 0.557745397, 0.553644657, 0.623544991, 0.60027474, 0.5871566, 0.70084137, 0.5555792, 0.570705473, 0.657574236, 0.624242127, 0.621315718, 0.70218444, 0.5412705, 0.571010709, 0.679556549, 0.6466385, 0.63964266, 0.67949903, 0.547476411, 0.604357183, 0.682050526, 0.654327691, 0.634445667, 0.669581115, 0.518753886, 0.585654676, 0.657049119, 0.6446951, 0.64789766, 0.70923525, 0.53891015, 0.604846954, 0.67066735, 0.65303785, 0.6648356, 0.7329931, 0.5209302, 0.588695586, 0.671420753, 0.66103876, 0.65665853, 0.746751964, 0.523361862, 0.5969277, 0.6751127, 0.6803846, 0.6673073, 0.754511893, 0.608215392, 0.64762485, 0.702630162, 0.7533192, 0.71408224, 0.775624752, 0.646553576, 0.715945184, 0.724205077, 0.72202909, 0.687978268, 0.735483348, 0.637977004, 0.684730232, 0.720055342, 0.70025545, 0.6766832, 0.742075741, 0.709768236, 0.740000486, 0.751478732, 0.70506966, 0.677053, 0.751095176, 0.623774946, 0.689929068, 0.739174962, 0.6724855, 0.6592316, 0.741046488, 0.682325721, 0.695104599, 0.735790014, 0.68231106, 0.6481316, 0.7426723, 0.7120796, 0.70727926, 0.7595297, 0.7141755, 0.6945007, 0.735567689, 0.664386749, 0.70082957, 0.76691043, 0.7606084, 0.7358143, 0.76356447, 0.6867539, 0.7166157, 0.8161406, 0.77553624, 0.75424045, 0.7879683, 0.75134, 0.7948456, 0.82305676, 0.74382055, 0.78024507, 0.71680534, 0.5106395, 0.62401116, 0.78678316, 0.8047217, 0.78668815, 0.705563, 0.5593627, 0.6531364, 0.8188455, 0.8178448, 0.7761803, 0.7131424, 0.46902427, 0.66114974, 0.81957203, 0.8121902, 0.76665795, 0.684401631, 0.436490178, 0.65156585, 0.79587954, 0.809068799, 0.76903224, 0.605309904, 0.456308991, 0.70892227, 0.81520945, 0.81358415, 0.7810517, 0.59599507, 0.45780614, 0.6989822, 0.81483483, 0.82102454, 0.787025, 0.5825316, 0.39609876, 0.65352535, 0.7791813, 0.8378219, 0.78055125, 0.61007684, 0.39433113, 0.660848498, 0.778005242, 0.84488314, 0.7888513, 0.641319335, 0.40155071, 0.6597806, 0.7542174, 0.8257019, 0.78085786, 0.574887037, 0.315195709, 0.576115549, 0.730783761, 0.8072268, 0.76654714, 0.5649339, 0.3356212, 0.649484575, 0.728835821, 0.80574137, 0.7361592, 0.586094618, 0.378441393, 0.693510473, 0.755072296, 0.7868849, 0.7052369, 0.5766665, 0.43824077, 0.715852201, 0.749852538, 0.7630436, 0.7300304, 0.608784556, 0.446459204, 0.732645154, 0.723193586, 0.75804013, 0.7206764, 0.601646841, 0.444593966, 0.73925662, 0.724666715, 0.752594888, 0.698392093, 0.606420219, 0.424099058, 0.703591168, 0.701313257, 0.742563307, 0.739956796, 0.596010983, 0.394227058, 0.741577625, 0.719336152, 0.735729039, 0.733754575, 0.58974117, 0.383605629, 0.755998135, 0.703854024, 0.758121252, 0.742480636, 0.550184131, 0.401123136, 0.75734365, 0.689334333, 0.754189849, 0.742118537, 0.593671918, 0.440028757, 0.752074957, 0.654287279, 0.734178305, 0.73940891, 0.626826048, 0.42395404, 0.716760993, 0.686639667, 0.754047751, 0.724362195, 0.607546091, 0.377145827, 0.714038968, 0.676089466, 0.740837455, 0.742575943, 0.634077668, 0.335450143, 0.710521996, 0.652449667, 0.730343342, 0.703586102, 0.583944082, 0.312533528, 0.687592864, 0.682342947, 0.72419703, 0.711269319, 0.585420907, 0.341654211, 0.701916456, 0.680888414, 0.762839913, 0.75320518, 0.6423898, 0.48598853, 0.7207869, 0.72144294, 0.77233994, 0.729788899, 0.645364404, 0.423920304, 0.698532641, 0.742756724, 0.723962247, 0.735201299, 0.670599341, 0.438361704, 0.654999673, 0.707407653, 0.710771978, 0.709614933, 0.687773108, 0.473302662, 0.662348807, 0.709879994, 0.703868151, 0.663955331, 0.649018884, 0.493289471, 0.626064181, 0.687404752, 0.705580592, 0.654604733, 0.623880327, 0.423307061, 0.596036077, 0.687428534, 0.689887166, 0.628671348, 0.620317578, 0.417760164, 0.585812926, 0.665904284, 0.674934208, 0.600876212, 0.64541775, 0.394988954, 0.564352214, 0.613387227, 0.667278469, 0.579283714, 0.610648334, 0.359599024, 0.44339028, 0.561957896, 0.653468251, 0.543476522, 0.609699309, 0.28648597, 0.42687276, 0.511738539, 0.591031969, 0.500543773, 0.636460006, 0.252523899, 0.412001908, 0.575264037, 0.595712781, 0.591558158, 0.672284722, 0.286898345, 0.431423753, 0.648461998, 0.658100843, 0.674563289, 0.75101018, 0.433491886, 0.450403512, 0.604625344, 0.714274526, 0.766610384, 0.801530719, 0.44567138, 0.481789142, 0.58592993, 0.682926059, 0.735110819, 0.788694143, 0.381626904, 0.42279622, 0.572183371, 0.662542701, 0.704843104, 0.709901989, 0.310338765, 0.386855572, 0.619219422, 0.654486895, 0.740828156, 0.697655439, 0.298738778, 0.366518527, 0.591702044, 0.620337963, 0.691761494, 0.645359755, 0.281109661, 0.299187034, 0.616177261, 0.58788085, 0.66939342, 0.703569889, 0.277792484, 0.346516579, 0.686954379, 0.574086368, 0.673134208, 0.664606094, 0.386397809, 0.448810875, 0.648264349, 0.606474578, 0.689862311, 0.715902209, 0.390357316, 0.450629979, 0.593998909, 0.507964015, 0.555810571, 0.550518453, 0.355902582, 0.43928811, 0.620856941, 0.512541115, 0.535816789, 0.509626865, 0.3789033, 0.465569288, 0.590337276, 0.509133339, 0.494009078, 0.493394971, 0.354604512, 0.4744021, 0.544040203, 0.550022006, 0.507205606, 0.502079427, 0.32862398, 0.44402054, 0.493988454, 0.474896878, 0.530953705, 0.546804547, 0.323805302, 0.430143654, 0.511131287, 0.46317634, 0.517006576, 0.535764098, 0.315959632, 0.357017457, 0.503964841, 0.502876997, 0.530678213, 0.495058507, 0.350334167, 0.429947197, 0.552177727, 0.540890455, 0.515766501, 0.466817915, 0.371215343, 0.39763024, 0.552403, 0.5275912, 0.5349057, 0.50929266, 0.3651519, 0.41716036, 0.61311245, 0.5495301, 0.5724771, 0.479838938, 0.397865534, 0.42310473, 0.5861762, 0.56909287, 0.5834923, 0.5454895, 0.41651475, 0.4549761, 0.6609513, 0.6136419, 0.62635815, 0.5913717, 0.43008354, 0.5063728, 0.6675711, 0.6086405, 0.63613296, 0.56634456, 0.4297925, 0.4939585, 0.6742554, 0.6111443, 0.6556934, 0.621095, 0.46266556, 0.51572376, 0.73437667, 0.62106687, 0.66359115, 0.55512244, 0.4325984, 0.5110642, 0.72919923, 0.63969177, 0.661684, 0.5871839, 0.48247772, 0.51476836, 0.6631, 0.6226741, 0.6723209, 0.6236974, 0.4848375, 0.49993202, 0.686673, 0.63840985, 0.65766287, 0.607272, 0.48015293, 0.51033616, 0.6469269, 0.6351767, 0.6663272, 0.6378989, 0.49735555, 0.5119544, 0.6360313, 0.63364, 0.67920613, 0.657148778, 0.516734123, 0.5306641, 0.66886896, 0.64622504, 0.68914366, 0.6762011, 0.5102744, 0.51079005, 0.70541364, 0.6544199, 0.6678521, 0.669988334, 0.484291404, 0.5033436, 0.7086264, 0.65611297, 0.6740692, 0.669744432, 0.495188653, 0.5400616, 0.6824373, 0.630210459, 0.684209645, 0.681907833, 0.550982773, 0.55743617, 0.6836411, 0.631019652, 0.653958499, 0.674528897, 0.556063831, 0.5207739, 0.6871688, 0.636737883, 0.654350042, 0.680855036, 0.549328029, 0.505756736, 0.702533722, 0.623606622, 0.647036791, 0.670545578, 0.539855003, 0.47384658, 0.71894693, 0.630911887, 0.669897318, 0.669719219, 0.546704769, 0.455144018, 0.672460139, 0.601440847, 0.625734389, 0.664915085, 0.517586946, 0.47127679, 0.628286898, 0.587927163, 0.638946295, 0.66093111, 0.54023236, 0.506151497, 0.66251123, 0.580512226, 0.641566634, 0.618136585, 0.559144676, 0.509932876, 0.652388811, 0.602734447, 0.643244743, 0.641848564, 0.593736708, 0.498089522, 0.678532302, 0.641978085, 0.66613704, 0.613678992, 0.578436553, 0.452334523, 0.673285365, 0.639245927, 0.630354285, 0.669359088, 0.561544299, 0.427053452, 0.661939621, 0.637539506, 0.643582582, 0.693309605, 0.613205135, 0.46264264, 0.640201747, 0.624305189, 0.659342885, 0.722266972, 0.637832284, 0.521810174, 0.605000079, 0.62776202, 0.665617883, 0.705181122, 0.587388813, 0.49546656, 0.577971637, 0.612781882, 0.649756968, 0.689474106, 0.566176116, 0.470935464, 0.639147997, 0.647418439, 0.649778306, 0.689568579, 0.515521705, 0.455258369, 0.674501836, 0.680915892, 0.669207931, 0.720046937, 0.616459668, 0.459165841, 0.659338117, 0.710743487, 0.711208642, 0.755460322, 0.600268841, 0.476878822, 0.65989387, 0.734463215, 0.727284789, 0.777630746, 0.643044531, 0.531255424, 0.659679353, 0.731917977, 0.728534698, 0.785722375, 0.712870598, 0.586258888, 0.658503234, 0.726747036, 0.746659279, 0.80049789, 0.70301646, 0.587767303, 0.649257779, 0.764970183, 0.768669784, 0.781412423, 0.756951928, 0.649367929, 0.745613098, 0.777838171, 0.707802832, 0.733297527, 0.682209373, 0.688918829, 0.762445688, 0.78442353, 0.757325053, 0.751537204, 0.698113441, 0.670264, 0.72549677, 0.782873988, 0.772042453, 0.768247545, 0.673763394, 0.687292933, 0.706407487, 0.768473208, 0.763580203, 0.789030075, 0.734230518, 0.709274709, 0.713825226, 0.762751698, 0.74840486, 0.793425739, 0.716862977, 0.6811483, 0.6797765, 0.783744812, 0.758445799, 0.817712009, 0.715078056, 0.685983896, 0.715831697, 0.795181453, 0.762845695, 0.81165117, 0.714457154, 0.653118849, 0.723708391, 0.794030011, 0.762262404, 0.821067035, 0.728429317, 0.7057201, 0.74077874, 0.789770186, 0.747218251, 0.809784234, 0.719059289, 0.6801984, 0.71998996, 0.796509504, 0.744592667, 0.801227808, 0.704812706, 0.65642124, 0.7250201, 0.799331605, 0.749548852, 0.827010572, 0.744463801, 0.69675314, 0.6956805, 0.814946473, 0.783584893, 0.855901718, 0.695546687, 0.6896615, 0.66744053, 0.834638894, 0.788516164, 0.851503253, 0.680006504, 0.6851243, 0.7083361, 0.827233493, 0.78455019, 0.8475824, 0.711185277, 0.6784946, 0.70992625, 0.822178125, 0.766054749, 0.843821287, 0.701103866, 0.6907603, 0.68470734, 0.823167324, 0.775265574, 0.853556335, 0.72912544, 0.729555964, 0.70534867, 0.826454937, 0.806475163, 0.872072697, 0.734440446, 0.74690932, 0.696478367, 0.837741494, 0.82258445, 0.892966628, 0.752861619, 0.714435279, 0.679376245, 0.84171921, 0.826298237, 0.90059191, 0.743470967, 0.722450495, 0.681507289, 0.842265308, 0.814207375, 0.871465683, 0.715100169, 0.536639094, 0.648154259, 0.81989491, 0.807722449, 0.86814034, 0.732655883, 0.62007266, 0.6304942, 0.822980464, 0.819197834, 0.884040773, 0.711097836, 0.6264256, 0.66362906, 0.827552259, 0.838184237, 0.8932482, 0.723669887, 0.676781654, 0.650507748, 0.810230732, 0.851010859, 0.88469243, 0.681265593, 0.666522443, 0.623027384, 0.829152524, 0.829695106, 0.876455665, 0.648692846, 0.66281074, 0.6413298, 0.824317336, 0.802397907, 0.860168695, 0.606065691, 0.5706742, 0.6115521, 0.827477813, 0.808889568, 0.845586658, 0.58866924, 0.5519787, 0.5457689, 0.817271888, 0.733973265, 0.865315676, 0.500611246, 0.62627697, 0.458085656, 0.802249134, 0.689108551, 0.819469869, 0.430732191, 0.5380391, 0.44301707, 0.746296346, 0.670007169, 0.793612361, 0.42901063, 0.5451495, 0.5207684, 0.722546756, 0.704192936, 0.691396773, 0.432911158, 0.54700047, 0.5931542, 0.859660923, 0.844378412, 0.818490088, 0.688134015, 0.6559888, 0.7605017, 0.849240482, 0.823378086, 0.804243803, 0.626889527, 0.652182877, 0.767448962, 0.842534304, 0.826369464, 0.828576326, 0.615257978, 0.67045629, 0.713013411, 0.840857506, 0.834094763, 0.850722671, 0.629837692, 0.664036155, 0.741015613, 0.845437348, 0.824170291, 0.822762907, 0.62833333, 0.642771959, 0.751713216, 0.844509304, 0.83345288, 0.793747544, 0.65796423, 0.675109386, 0.767883182, 0.848311245, 0.820253134, 0.776685834, 0.636530221, 0.6887523, 0.79195637, 0.840319276, 0.803604841, 0.764570832, 0.661832273, 0.7002385, 0.7896907, 0.807770073, 0.800882101, 0.770684659, 0.491657376, 0.66898745, 0.74347156, 0.824473917, 0.806928694, 0.770668209, 0.606054008, 0.657953143, 0.734625638, 0.833764255, 0.824132323, 0.801745355, 0.584341466, 0.635396361, 0.744463742, 0.831170738, 0.821451068, 0.744541585, 0.387857974, 0.539952815, 0.750142515, 0.837403119, 0.822496057, 0.749512196, 0.484081864, 0.524975121, 0.776832581, 0.831491709, 0.759369612, 0.699444294, 0.435341418, 0.54289484, 0.767262936, 0.822481096, 0.736133397, 0.681886375, 0.425684333, 0.545980513, 0.780762434, 0.820105731, 0.718713641, 0.648307323, 0.378716171, 0.548980057, 0.770493686, 0.81633538, 0.730147004, 0.663412094, 0.396650434, 0.605039418, 0.751712918, 0.826851487, 0.759170949, 0.621742785, 0.379050463, 0.586210132, 0.762108266, 0.828349769, 0.783004045, 0.661547363, 0.373598129, 0.512645304, 0.751621962, 0.784801483, 0.713754296, 0.612657011, 0.421919823, 0.428835809, 0.760773122, 0.77303195, 0.691283226, 0.592385411, 0.443865627, 0.51205903, 0.77948254, 0.800639272, 0.731267035, 0.616016507, 0.46840331, 0.531523228, 0.791355073, 0.813799918, 0.735927045, 0.660800993, 0.506750703, 0.5773985, 0.79830956, 0.809346557, 0.765180647, 0.680254996, 0.545996308, 0.604748011, 0.787963152, 0.814923167, 0.756713212, 0.617720366, 0.523025274, 0.539706469, 0.779057562, 0.799307644, 0.688803434, 0.531123757, 0.443603992, 0.48877272, 0.794442415, 0.820686519, 0.660875916, 0.464567631, 0.365129977, 0.422670454, 0.778662622, 0.804728568, 0.619452357, 0.516622841, 0.401961952, 0.441738993, 0.759601831, 0.810535789, 0.659480453, 0.531693578, 0.408334613, 0.446461707, 0.755157053, 0.818270564, 0.67334342, 0.563140154, 0.428683549, 0.473066658, 0.775196195, 0.819872797, 0.644324541, 0.552975714, 0.409259737, 0.444499344, 0.780248106, 0.822727621, 0.612105131, 0.480606288, 0.390862942, 0.424875468, 0.769859493, 0.811739683, 0.550911129, 0.439820528, 0.356304884, 0.392605871, 0.76588583, 0.806926668, 0.554424167, 0.475289255, 0.382136375, 0.407511055, 0.757210791, 0.814179003, 0.579675972, 0.516932189, 0.38117525, 0.417071879, 0.768309057, 0.830684304, 0.613686562, 0.555800855, 0.409099609, 0.446112007, 0.767711759, 0.825904191, 0.643775284, 0.511797011, 0.368073761, 0.429532707, 0.756037354, 0.817044616, 0.636908174, 0.482519418, 0.376879603, 0.407014638, 0.74377358, 0.807622969, 0.576741755, 0.436342478, 0.347434908, 0.374735206, 0.724658549, 0.781628191, 0.533580244, 0.397401661, 0.340048879, 0.38532844, 0.7227118, 0.79234314, 0.525031447, 0.448237836, 0.371203572, 0.38294905, 0.72557086, 0.780057549, 0.560626686, 0.537895858, 0.41903007, 0.45193678, 0.7310933, 0.775956213, 0.546412945, 0.524561405, 0.382190049, 0.4201375, 0.7178094, 0.770598173, 0.514602304, 0.437344342, 0.312997192, 0.36821052, 0.6928036, 0.749988914, 0.481181532, 0.443789184, 0.332261771, 0.3832266, 0.673607, 0.715934694, 0.402228862, 0.4162834, 0.25477862, 0.35958856, 0.68172276, 0.638571978, 0.344613731, 0.38300204, 0.24601856, 0.42232627, 0.68271875, 0.66558224, 0.31688106, 0.38548565, 0.21092294, 0.2747761, 0.61476994, 0.61898047, 0.34631878, 0.305834919, 0.177846208, 0.22856265, 0.48575732, 0.60079265, 0.34297603, 0.30496305, 0.17505673, 0.23685458, 0.42750838, 0.5401946, 0.330656, 0.28562975, 0.16763774, 0.25488454, 0.44441074, 0.502639294, 0.28651464, 0.26212198, 0.19266205, 0.2558951, 0.42056602, 0.46323505, 0.300376296, 0.2579553, 0.19278705, 0.25716963, 0.39562267, 0.288532078, 0.212605774, 0.1664232, 0.15324308, 0.21338785, 0.42509946, 0.37217638, 0.21364838, 0.14691451, 0.14057538, 0.19550414, 0.3855712, 0.38666305, 0.21627156, 0.15694934, 0.1629734, 0.20462802, 0.4359467, 0.40037748, 0.2541697, 0.17802502, 0.16520146, 0.21302089, 0.46208805, 0.42086405, 0.23287107, 0.1887845, 0.13680963, 0.23119934, 0.5630604, 0.40432125, 0.2304324, 0.19755101, 0.14374922, 0.23258989, 0.51888585, 0.40015948, 0.22422412, 0.1525066, 0.11990788, 0.20429169, 0.4607274, 0.22647081, 0.22146031, 0.15797944, 0.15543309, 0.2578558, 0.46294966, 0.28567752, 0.1788518, 0.18408981, 0.16315429, 0.2671337, 0.5296734, 0.5383688, 0.18528147, 0.2498717, 0.1932807, 0.32828614, 0.70082825, 0.616106868, 0.263490856, 0.31263632, 0.23010525, 0.36902985, 0.71849924, 0.646639705, 0.26505959, 0.28652307, 0.22713163, 0.35244012, 0.74893826, 0.7261627, 0.3051736, 0.3577547, 0.2371824, 0.35571253, 0.7408568, 0.67434067, 0.2724207, 0.30152294, 0.230552927, 0.34485677, 0.7145395, 0.5535983, 0.22700934, 0.2785927, 0.23480177, 0.35520422, 0.73176605, 0.56931806, 0.25175482, 0.29549295, 0.24166085, 0.31897512, 0.66879743, 0.55947435, 0.26960516, 0.30276132, 0.20172165, 0.28837416, 0.6300098, 0.3687034, 0.21663818, 0.28169778, 0.1857058, 0.28362763, 0.6227274, 0.32897517, 0.19292386, 0.247578725, 0.178673968, 0.29663253, 0.6211785, 0.31443647, 0.1878967, 0.24396555, 0.15829195, 0.27376768, 0.58954763, 0.28894356, 0.18712498, 0.2312522, 0.17337725, 0.28930238, 0.56991404, 0.3212224, 0.1965563, 0.224952623, 0.166376889, 0.2997959, 0.53307694, 0.262002051, 0.174558774, 0.225764826, 0.153213739, 0.32713014, 0.55930394, 0.244935542, 0.193905801, 0.201726958, 0.189753279, 0.33180282, 0.5413203, 0.267992854, 0.214740202, 0.197962612, 0.19703275, 0.312156, 0.57132107, 0.320166528, 0.223549813, 0.194076136, 0.176908851, 0.27805966, 0.56577384, 0.35250333, 0.192724645, 0.17787613, 0.170838371, 0.2809124, 0.5523437, 0.335547447, 0.182407767, 0.189502135, 0.171907544, 0.2874264, 0.5604237, 0.307175279, 0.165470749, 0.181919813, 0.152049541, 0.2873754, 0.5160064, 0.29021135, 0.183394328, 0.147843525, 0.174447358, 0.27436015, 0.5421199, 0.338986397, 0.183159292, 0.182632118, 0.169317365, 0.30722797, 0.5925117, 0.367630452, 0.159539282, 0.209967658, 0.164318919, 0.29896748, 0.50073576, 0.323333323, 0.159285963, 0.198790953, 0.146860406, 0.29750133, 0.42538682, 0.274033248, 0.135454118, 0.184508726, 0.133469522, 0.2864745, 0.44253403, 0.285913706, 0.134671733, 0.173201874, 0.127758026, 0.2497859, 0.45281452, 0.230282962, 0.128108963, 0.187005088, 0.121203743, 0.2153596, 0.41588172, 0.182504237, 0.111780018, 0.179406941, 0.115788512, 0.21496026, 0.4192291, 0.199795738, 0.106799491, 0.19061178, 0.11914064, 0.21300392, 0.3857856, 0.159282759, 0.0964457914, 0.154533297, 0.106122904, 0.19906579, 0.36511615, 0.160735741, 0.0786667764, 0.129698977, 0.101538643, 0.18973607, 0.3564868, 0.150306225, 0.065291293, 0.0986816213, 0.0984511003, 0.17419866, 0.3836547, 0.144577339, 0.0755778253, 0.11871545, 0.116477832, 0.16296953, 0.36965007, 0.148195356, 0.0791541934, 0.145448878, 0.101956263, 0.15450355, 0.31310058, 0.145565614, 0.0906343162, 0.142082334, 0.0995322466, 0.19367677, 0.357071579, 0.196677417, 0.131135985, 0.161003321, 0.116685994, 0.19009082, 0.39939752, 0.193242535, 0.10755416, 0.127073094, 0.106071725, 0.17289363, 0.3482298, 0.169969022, 0.107920289, 0.130422324, 0.115873069, 0.17339464, 0.3165577, 0.155495495, 0.116537295, 0.147538632, 0.1169817, 0.18637739, 0.2686253, 0.112822942, 0.105095938, 0.161287025, 0.104995981, 0.147491, 0.21090539, 0.106869049, 0.121084698, 0.196606979, 0.0933529735, 0.12852934, 0.18179043, 0.104998797, 0.102837659, 0.14786537, 0.093185395, 0.13944739, 0.17803113, 0.12275438, 0.161494344, 0.191291168, 0.0995978341, 0.1459859, 0.16373084, 0.135088935, 0.1550726, 0.201948017, 0.0977802128, 0.135343, 0.15569395, 0.1263455, 0.114971563, 0.140590221, 0.0920463428, 0.13129124, 0.15397197, 0.107602246, 0.149203151, 0.146912202, 0.0873182863, 0.167591542, 0.169715449, 0.0977471396, 0.168057784, 0.164544448],
"middle": [0.65530145, 0.67065656, 0.650685, 0.65985906, 0.74778354, 0.7956837, 0.7467456, 0.7791332, 0.700351, 0.6849231, 0.7691961, 0.80561584, 0.7674394, 0.81899595, 0.7357032, 0.73288965, 0.79810566, 0.834324, 0.7941058, 0.8379615, 0.7486419, 0.74859464, 0.8120373, 0.8539191, 0.8179977, 0.8767875, 0.7945582, 0.80303407, 0.8472293, 0.87494093, 0.8488278, 0.88543636, 0.8131014, 0.82707894, 0.8592588, 0.88112974, 0.86090237, 0.88250995, 0.81640905, 0.83315164, 0.8667232, 0.88790554, 0.8755908, 0.89589363, 0.83918643, 0.8544553, 0.88077176, 0.9044376, 0.88805467, 0.91519254, 0.8534684, 0.87338644, 0.89819926, 0.9142903, 0.89582026, 0.92799264, 0.8724303, 0.89370143, 0.90990925, 0.9258261, 0.90768003, 0.9319398, 0.8818782, 0.90352356, 0.91215986, 0.92658824, 0.9110275, 0.9349622, 0.8846163, 0.9153001, 0.91550547, 0.92836916, 0.91311795, 0.93895143, 0.890524, 0.9263662, 0.9173372, 0.92784125, 0.9088468, 0.9389076, 0.8952342, 0.9296872, 0.91620266, 0.9241739, 0.9091619, 0.9355102, 0.89927465, 0.9282935, 0.9192406, 0.9180168, 0.9038231, 0.9310227, 0.89909226, 0.92977244, 0.9269974, 0.9176885, 0.90667355, 0.92978275, 0.9025128, 0.93341947, 0.9282213, 0.918239, 0.90609133, 0.92867655, 0.89548606, 0.9298804, 0.9191511, 0.91285056, 0.900632, 0.92059135, 0.88722545, 0.9268921, 0.90932906, 0.9022863, 0.89554167, 0.91615635, 0.8862502, 0.9235521, 0.91022056, 0.90373486, 0.90322894, 0.92516226, 0.8997184, 0.93136895, 0.9230415, 0.91169274, 0.9139625, 0.93829405, 0.9110791, 0.9397535, 0.93437415, 0.9217844, 0.9219574, 0.94557554, 0.9243974, 0.9486284, 0.9412601, 0.9340098, 0.93180436, 0.95051956, 0.93371516, 0.9540129, 0.9474288, 0.93657196, 0.9334519, 0.95071673, 0.9381533, 0.9563131, 0.9477579, 0.9301248, 0.93256474, 0.94528365, 0.93454474, 0.9571702, 0.94981277, 0.9282996, 0.93143564, 0.9419285, 0.93504286, 0.9577877, 0.95137906, 0.9280218, 0.9327916, 0.94187254, 0.9349752, 0.9582947, 0.9566589, 0.9323802, 0.9390448, 0.94764024, 0.9392713, 0.9603226, 0.9590603, 0.93484163, 0.94387925, 0.9483439, 0.9422113, 0.95955807, 0.96322864, 0.9353329, 0.9461489, 0.9469308, 0.94510615, 0.9613884, 0.96772075, 0.93494385, 0.9462392, 0.9445955, 0.94607687, 0.95938545, 0.9682469, 0.9325587, 0.94105893, 0.94121987, 0.94375056, 0.95931983, 0.9687544, 0.93754184, 0.9444649, 0.9437371, 0.9440403, 0.9596447, 0.9708608, 0.94119936, 0.9463456, 0.94539887, 0.9451021, 0.96189904, 0.97384125, 0.94453126, 0.9506595, 0.9478021, 0.94711167, 0.9635287, 0.9753921, 0.94255406, 0.9510874, 0.94448924, 0.946396, 0.96304905, 0.9745068, 0.9391934, 0.9521314, 0.94145817, 0.9480404, 0.9637676, 0.9743644, 0.93719494, 0.95153296, 0.9384489, 0.94733256, 0.9624893, 0.9722943, 0.93944156, 0.9534803, 0.9391263, 0.949696, 0.96323055, 0.9724991, 0.943451, 0.95493865, 0.94119483, 0.9519374, 0.96405935, 0.9726794, 0.9445345, 0.9545991, 0.9407513, 0.95229816, 0.96490586, 0.97422475, 0.9456765, 0.9545842, 0.94025624, 0.9519945, 0.964958, 0.9743493, 0.9442123, 0.9549492, 0.9387155, 0.9536474, 0.9648246, 0.9745594, 0.94091505, 0.9581997, 0.9354782, 0.95518017, 0.96319157, 0.9759529, 0.94157386, 0.96039915, 0.9333857, 0.95551974, 0.96244156, 0.9768059, 0.9454741, 0.96112263, 0.9356655, 0.9573913, 0.9654645, 0.9781407, 0.9479748, 0.9599334, 0.93820256, 0.95773387, 0.96590924, 0.9786258, 0.949014, 0.9607023, 0.9411598, 0.95822835, 0.96533525, 0.9790091, 0.9498689, 0.9618683, 0.9441408, 0.9592821, 0.9670039, 0.98044914, 0.9520362, 0.9628133, 0.9489599, 0.96195674, 0.96685547, 0.9794223, 0.9551, 0.9619927, 0.94937366, 0.9615244, 0.9679891, 0.97858924, 0.9559056, 0.9623813, 0.95071995, 0.9621953, 0.9688602, 0.97863054, 0.9577872, 0.9629425, 0.95269644, 0.96149355, 0.9697029, 0.9797952, 0.95911944, 0.96325773, 0.9583274, 0.9609882, 0.9705082, 0.9805501, 0.96090764, 0.9650908, 0.9620431, 0.9599646, 0.9669476, 0.9771667, 0.95464927, 0.96173626, 0.95511675, 0.95334554, 0.9664738, 0.9773735, 0.9601635, 0.9618806, 0.95459324, 0.9527019, 0.96829885, 0.97832036, 0.95808095, 0.96124524, 0.9570481, 0.95497453, 0.9680949, 0.9778075, 0.96215004, 0.96050876, 0.9552846, 0.95374686, 0.9686049, 0.977782, 0.96269155, 0.95878637, 0.9537009, 0.9539612, 0.97030824, 0.97742325, 0.9591556, 0.95758474, 0.9514695, 0.95343816, 0.97289723, 0.9794764, 0.9591098, 0.95691466, 0.9509652, 0.9516682, 0.9738869, 0.9804684, 0.95861655, 0.9541578, 0.94688165, 0.9471693, 0.9731531, 0.98072547, 0.9598287, 0.9539334, 0.9431703, 0.9448693, 0.97167045, 0.9801727, 0.9621721, 0.9556017, 0.9418682, 0.9446687, 0.9724186, 0.9811819, 0.9654647, 0.9564267, 0.9466768, 0.94644135, 0.97462225, 0.9815949, 0.9702553, 0.95936733, 0.9529328, 0.95176435, 0.97807246, 0.9834796, 0.9727192, 0.9637562, 0.9646488, 0.9593441, 0.9812198, 0.9841857, 0.97226393, 0.9664701, 0.97085303, 0.96192497, 0.983163, 0.9842441, 0.97145224, 0.9678678, 0.97169375, 0.96411586, 0.98332363, 0.98364246, 0.97082055, 0.96898544, 0.97195554, 0.9662751, 0.98385817, 0.98455286, 0.97178197, 0.9697174, 0.97549963, 0.9682673, 0.98416245, 0.98521495, 0.9729115, 0.9705905, 0.97833097, 0.9696531, 0.9851355, 0.98563874, 0.97418076, 0.9708095, 0.9789355, 0.9704598, 0.9855592, 0.98526853, 0.9725081, 0.9690376, 0.97883785, 0.96927667, 0.98516774, 0.9846081, 0.9705179, 0.9671737, 0.9790202, 0.9668073, 0.984394, 0.98425, 0.9701975, 0.9664823, 0.97891414, 0.9641934, 0.9834363, 0.9829356, 0.9700927, 0.9660189, 0.97868973, 0.96234995, 0.98326945, 0.98137385, 0.968759, 0.9660742, 0.980963, 0.9626751, 0.9843425, 0.980514, 0.96722287, 0.96683437, 0.98266613, 0.9650692, 0.98473835, 0.97796893, 0.96469015, 0.9657357, 0.982761, 0.96458745, 0.98426384, 0.9763125, 0.9617841, 0.9623738, 0.9806486, 0.96023667, 0.98260766, 0.9743259, 0.960285, 0.96101207, 0.981573, 0.9621516, 0.98411363, 0.9754287, 0.9579592, 0.9617356, 0.98166233, 0.95989746, 0.98274523, 0.9734726, 0.9564363, 0.9569444, 0.98004144, 0.9569434, 0.98143554, 0.97208875, 0.9569686, 0.9576315, 0.97947454, 0.9568517, 0.9810898, 0.97116905, 0.9572473, 0.9570457, 0.9778848, 0.9568315, 0.9809152, 0.9706254, 0.95808464, 0.9566756, 0.9773916, 0.9572442, 0.9810938, 0.9697263, 0.958347, 0.9554088, 0.9771464, 0.95697355, 0.9812593, 0.9692494, 0.9578186, 0.9549357, 0.9765055, 0.95555687, 0.981302, 0.9691031, 0.9552871, 0.9555241, 0.9757749, 0.9558638, 0.981831, 0.9686996, 0.9518507, 0.95585287, 0.97759444, 0.9579563, 0.9814305, 0.9688984, 0.94816446, 0.95447373, 0.97893333, 0.95891833, 0.981529, 0.9705057, 0.9465538, 0.9562705, 0.9804616, 0.9601984, 0.9824782, 0.97100496, 0.9432781, 0.95450306, 0.9787853, 0.95637816, 0.9804504, 0.9678812, 0.94045514, 0.9527607, 0.9769235, 0.95263594, 0.9794908, 0.96692365, 0.93892956, 0.95176905, 0.97540617, 0.94779164, 0.9783181, 0.9652655, 0.93618083, 0.94940245, 0.97334325, 0.9440079, 0.97754806, 0.96634465, 0.9392801, 0.9512256, 0.97364116, 0.94582903, 0.9785185, 0.96876186, 0.9453874, 0.9527984, 0.9732824, 0.9499849, 0.9783596, 0.9716137, 0.94826776, 0.95543355, 0.9755765, 0.95410603, 0.9798719, 0.9738522, 0.9524855, 0.9588399, 0.9749951, 0.95573014, 0.97872865, 0.9737328, 0.95084774, 0.9598219, 0.97492254, 0.95481616, 0.9793619, 0.9731376, 0.95028126, 0.95945674, 0.9764395, 0.95661265, 0.9796794, 0.97392005, 0.9447609, 0.9591452, 0.97632515, 0.95692766, 0.9784647, 0.9744397, 0.942968, 0.9598967, 0.9761169, 0.95826983, 0.9771852, 0.974084, 0.9437789, 0.96058565, 0.9760602, 0.95688826, 0.9783448, 0.9753277, 0.9425773, 0.9620129, 0.9765404, 0.95553124, 0.9789883, 0.9756408, 0.94266605, 0.96205324, 0.9773958, 0.95673317, 0.9796076, 0.97460735, 0.94341004, 0.96552956, 0.97887725, 0.9594076, 0.98091274, 0.9747419, 0.9412727, 0.96600133, 0.9795981, 0.95957583, 0.980753, 0.97235763, 0.9375642, 0.9657273, 0.9789761, 0.96055794, 0.9802563, 0.97280586, 0.9348025, 0.9630576, 0.97750616, 0.9615407, 0.97942823, 0.9726955, 0.93842244, 0.9615359, 0.97559786, 0.96217686, 0.97912437, 0.9721639, 0.94206846, 0.9613932, 0.97588545, 0.9631167, 0.9793929, 0.9734485, 0.9439927, 0.9620909, 0.97755605, 0.9659156, 0.9813306, 0.97504157, 0.94438684, 0.96338207, 0.97820926, 0.9671729, 0.981461, 0.9760188, 0.9469507, 0.9662042, 0.9792141, 0.96783847, 0.98148066, 0.9773616, 0.94879127, 0.9680712, 0.98018163, 0.9711629, 0.9830183, 0.97994506, 0.9488296, 0.97116613, 0.9829622, 0.974572, 0.98386526, 0.9807575, 0.94937754, 0.9725656, 0.9833394, 0.9742231, 0.9837848, 0.9812603, 0.9530211, 0.9738229, 0.98418534, 0.9736578, 0.9839655, 0.9824917, 0.95203024, 0.973318, 0.98428106, 0.97471267, 0.98437345, 0.98400545, 0.9572724, 0.9754097, 0.9856683, 0.97785723, 0.9854342, 0.9850221, 0.95764387, 0.97652245, 0.9868182, 0.9790518, 0.9851178, 0.9849081, 0.9584442, 0.9748468, 0.9857636, 0.9777633, 0.98363125, 0.9845164, 0.9585691, 0.9748185, 0.98460346, 0.97724074, 0.9832455, 0.98374337, 0.9578181, 0.9736449, 0.9837404, 0.9754015, 0.98298776, 0.9820384, 0.9555072, 0.97256595, 0.98307264, 0.9752, 0.98219085, 0.98063546, 0.954661, 0.9724901, 0.98337704, 0.9735921, 0.9811592, 0.97827554, 0.95403767, 0.9711296, 0.9825221, 0.97314906, 0.9815886, 0.9766896, 0.9550629, 0.9703334, 0.982215, 0.97317296, 0.98155826, 0.977104, 0.95828307, 0.97094965, 0.9831736, 0.97456974, 0.9820817, 0.9777174, 0.9586205, 0.9712142, 0.9833898, 0.974306, 0.98134583, 0.9767194, 0.96025974, 0.970932, 0.98383856, 0.97458875, 0.98196346, 0.97627926, 0.96143174, 0.971259, 0.9852421, 0.97643274, 0.98304975, 0.9768048, 0.9610318, 0.9721481, 0.9850539, 0.9775924, 0.9837342, 0.97829026, 0.9633019, 0.97342086, 0.9845819, 0.9786477, 0.9840624, 0.9784969, 0.9646248, 0.9745943, 0.98430574, 0.9778838, 0.98386765, 0.9788021, 0.9662528, 0.9758572, 0.98531216, 0.97831064, 0.98445463, 0.9790931, 0.965714, 0.97532266, 0.98649454, 0.97941726, 0.98498696, 0.9774429, 0.9601847, 0.97282785, 0.986411, 0.9793187, 0.9847852, 0.9768498, 0.95764583, 0.9716916, 0.98553014, 0.9792717, 0.9849257, 0.9764198, 0.9531571, 0.9717671, 0.98562485, 0.9801339, 0.984979, 0.97631425, 0.9478277, 0.9701512, 0.98486066, 0.9798799, 0.9846369, 0.97476405, 0.9461027, 0.9684474, 0.9838187, 0.97892976, 0.982907, 0.9730824, 0.9462506, 0.97011715, 0.9841521, 0.9798217, 0.98358965, 0.9752671, 0.9512329, 0.97116894, 0.9847025, 0.9796321, 0.9831882, 0.97578, 0.9527859, 0.9716375, 0.9842202, 0.9790429, 0.982991, 0.9770734, 0.95733416, 0.9737724, 0.9847877, 0.97999877, 0.98348296, 0.97878253, 0.95559853, 0.9734334, 0.9846777, 0.98077995, 0.98315376, 0.97781426, 0.9537535, 0.97098696, 0.9832031, 0.9788481, 0.98111045, 0.9779157, 0.9555291, 0.9724186, 0.98334867, 0.9790709, 0.9829857, 0.97924006, 0.9569744, 0.9739457, 0.9842046, 0.98149306, 0.98475456, 0.9822173, 0.95857656, 0.9751263, 0.9846274, 0.98159105, 0.9839841, 0.98165834, 0.95855665, 0.9755853, 0.9838875, 0.98250514, 0.9842397, 0.982452, 0.9567833, 0.9746181, 0.9837076, 0.9824055, 0.9841463, 0.9834273, 0.9552473, 0.97453874, 0.982531, 0.98160905, 0.9839977, 0.98272455, 0.9534633, 0.9763606, 0.98400164, 0.9827938, 0.98493284, 0.9832107, 0.95483094, 0.9770001, 0.98382807, 0.9824653, 0.98352504, 0.9813828, 0.9533045, 0.9750872, 0.9823934, 0.9813246, 0.98185265, 0.97949785, 0.95147544, 0.9727031, 0.98155576, 0.9787179, 0.98059523, 0.97896177, 0.95480955, 0.97464615, 0.9824797, 0.98221016, 0.9832055, 0.98151547, 0.95542365, 0.9746826, 0.9810306, 0.981474, 0.9834515, 0.98190963, 0.95441425, 0.9740736, 0.97938514, 0.9783069, 0.98131806, 0.98153955, 0.9516148, 0.9731799, 0.9789153, 0.9764999, 0.9802941, 0.98248154, 0.95235515, 0.9741398, 0.98011726, 0.97699714, 0.98077905, 0.98286337, 0.954844, 0.9737055, 0.9795337, 0.9772637, 0.9800096, 0.9839863, 0.9581857, 0.97465986, 0.9794184, 0.97837716, 0.9795261, 0.9849865, 0.9599446, 0.97421515, 0.9775327, 0.97767, 0.9786001, 0.9845991, 0.9585265, 0.97377986, 0.976648, 0.9772165, 0.9788142, 0.984657, 0.9599594, 0.9721939, 0.97457236, 0.9755652, 0.9773487, 0.98226434, 0.95730925, 0.9691067, 0.9734369, 0.97451514, 0.97574395, 0.9817883, 0.9526474, 0.9670008, 0.97275543, 0.9761329, 0.977423, 0.98142654, 0.95156425, 0.9668834, 0.973396, 0.9765406, 0.9792654, 0.98130935, 0.95339763, 0.9680481, 0.9744995, 0.9795837, 0.9815887, 0.9829911, 0.9548147, 0.96906114, 0.97246593, 0.97875583, 0.9818087, 0.9842062, 0.9605676, 0.97191, 0.97380775, 0.9790254, 0.98251766, 0.9837912, 0.96177554, 0.97367156, 0.97495246, 0.97814023, 0.9824008, 0.9826766, 0.9598525, 0.9725169, 0.9745768, 0.97728866, 0.9822512, 0.9838109, 0.95893466, 0.97204417, 0.97392917, 0.97659314, 0.9834462, 0.98471165, 0.9543868, 0.9702763, 0.9690944, 0.97463846, 0.98239857, 0.9847403, 0.95451796, 0.9678487, 0.9624461, 0.9736172, 0.98070294, 0.9849198, 0.95575476, 0.96549547, 0.9589929, 0.9721692, 0.9791759, 0.9840535, 0.9570363, 0.9636957, 0.9562895, 0.97089887, 0.9793087, 0.98377985, 0.9584019, 0.9630775, 0.95464003, 0.97109574, 0.9793265, 0.9846881, 0.95919704, 0.96130687, 0.95340836, 0.96984494, 0.97890234, 0.9832283, 0.95650846, 0.95981324, 0.95383644, 0.96885735, 0.9797785, 0.98437333, 0.95407164, 0.9599914, 0.9560017, 0.96895784, 0.98001796, 0.9850845, 0.954127, 0.9621723, 0.9587495, 0.96888506, 0.97948074, 0.9861757, 0.9581499, 0.9654138, 0.96015006, 0.9674311, 0.97838265, 0.98529005, 0.9593265, 0.96819466, 0.9614415, 0.9684796, 0.97899604, 0.9851579, 0.95978826, 0.9683175, 0.95999104, 0.96819544, 0.9771967, 0.9846675, 0.96136904, 0.96782035, 0.9604106, 0.9706097, 0.976765, 0.9850813, 0.9601264, 0.96603864, 0.95410496, 0.96883416, 0.9715943, 0.98473024, 0.9602704, 0.96641916, 0.9558365, 0.9691551, 0.971404, 0.9859701, 0.95941406, 0.9662793, 0.95447385, 0.9670279, 0.96622354, 0.98542655, 0.9614196, 0.9670173, 0.95558757, 0.9674613, 0.9642895, 0.9861684, 0.9639555, 0.96885914, 0.95505, 0.9673815, 0.9632581, 0.987069, 0.9669171, 0.9692517, 0.9548476, 0.96834767, 0.9630445, 0.9877345, 0.96871716, 0.970022, 0.9554813, 0.96888405, 0.96191347, 0.9879596, 0.9689697, 0.9683903, 0.95495075, 0.96768415, 0.9607594, 0.9876339, 0.9688574, 0.96692723, 0.9543392, 0.96600634, 0.9600292, 0.98732156, 0.97098964, 0.9657907, 0.952302, 0.964597, 0.95658875, 0.98589325, 0.9717553, 0.9643194, 0.9475298, 0.963654, 0.9552379, 0.98447347, 0.972714, 0.96557885, 0.9469974, 0.96458834, 0.9543407, 0.9837373, 0.9735816, 0.9673649, 0.9497644, 0.96659344, 0.9553267, 0.9844758, 0.9751806, 0.96977973, 0.952104, 0.96709776, 0.95727354, 0.9850684, 0.9759769, 0.97102, 0.95408946, 0.96716917, 0.9587435, 0.9859303, 0.977061, 0.9720643, 0.9503966, 0.9661085, 0.9597464, 0.9867049, 0.9779101, 0.97311336, 0.95088226, 0.9670245, 0.96128345, 0.9870257, 0.9793132, 0.9745087, 0.95136416, 0.9672066, 0.9602221, 0.98601365, 0.98007464, 0.9757499, 0.9511201, 0.9670582, 0.95764565, 0.9847825, 0.9792124, 0.97504175, 0.9460161, 0.96674323, 0.9563177, 0.9843934, 0.9779482, 0.97341216, 0.942085, 0.9664559, 0.9518805, 0.98316646, 0.97667277, 0.9718033, 0.93732953, 0.9635599, 0.94577545, 0.9825791, 0.97629386, 0.9718574, 0.9340437, 0.962373, 0.9402733, 0.98218006, 0.9755788, 0.9707502, 0.92796236, 0.9570432, 0.93394965, 0.9800279, 0.9741494, 0.9708199, 0.92786, 0.9556474, 0.931743, 0.97934204, 0.97497624, 0.97056276, 0.9211084, 0.95064914, 0.9230862, 0.97747743, 0.97368896, 0.9702607, 0.92142385, 0.9490505, 0.9241299, 0.97920835, 0.97555363, 0.9724054, 0.92617065, 0.94852006, 0.92840374, 0.9799446, 0.97638106, 0.9730022, 0.9217669, 0.9474554, 0.92524594, 0.98070335, 0.9763495, 0.97250706, 0.9198038, 0.9461493, 0.92314625, 0.98072094, 0.9767131, 0.97299504, 0.91950035, 0.94927496, 0.9259711, 0.98049724, 0.97714806, 0.9730924, 0.92542946, 0.95127386, 0.9258099, 0.9808998, 0.9782178, 0.9715849, 0.9319756, 0.95275116, 0.92664456, 0.9815393, 0.98054206, 0.971602, 0.93581975, 0.9547511, 0.92712957, 0.981846, 0.9818637, 0.9721213, 0.9364629, 0.9567611, 0.92632306, 0.98167485, 0.9832885, 0.9729382, 0.93835956, 0.9573999, 0.9296081, 0.9818835, 0.9842769, 0.9743576, 0.94151175, 0.9592993, 0.93470746, 0.9823784, 0.9842966, 0.97427875, 0.9430916, 0.9596284, 0.93538433, 0.98187757, 0.98349, 0.97526574, 0.9452946, 0.96066993, 0.938612, 0.9818179, 0.98249406, 0.97355616, 0.94727254, 0.9629722, 0.94361496, 0.9831042, 0.9836094, 0.974294, 0.94895816, 0.9640989, 0.9461254, 0.9829879, 0.9844454, 0.9738729, 0.9487364, 0.9656155, 0.95037246, 0.9834906, 0.98428714, 0.9725257, 0.9502448, 0.96482974, 0.949547, 0.9822533, 0.9843619, 0.97246355, 0.95048803, 0.96432716, 0.9516038, 0.9827976, 0.98408777, 0.9735764, 0.9535745, 0.96406543, 0.95408523, 0.9823078, 0.98266464, 0.973974, 0.95672786, 0.9633459, 0.9568516, 0.9824674, 0.9822233, 0.97497505, 0.95677507, 0.9625835, 0.9583191, 0.98195136, 0.9814513, 0.97605693, 0.95615155, 0.96288735, 0.9597255, 0.98223007, 0.98144, 0.976433, 0.955474, 0.9622523, 0.9596797, 0.9812211, 0.98142576, 0.97491974, 0.95325947, 0.96241236, 0.9581071, 0.9811763, 0.98205864, 0.974601, 0.95490694, 0.9640092, 0.95893085, 0.9817474, 0.98222613, 0.9743892, 0.9562196, 0.9644648, 0.9593342, 0.98163617, 0.98180413, 0.974002, 0.9567162, 0.9657457, 0.9613105, 0.9819969, 0.981087, 0.97389954, 0.95659846, 0.9646922, 0.9626342, 0.9826245, 0.9809459, 0.9755089, 0.95926815, 0.9654795, 0.962647, 0.98382944, 0.98049253, 0.9760542, 0.96081924, 0.9647091, 0.96355456, 0.9848764, 0.981309, 0.97724587, 0.9627983, 0.9652595, 0.96414065, 0.98502004, 0.9804689, 0.977684, 0.964361, 0.96726304, 0.9630062, 0.9849887, 0.9799882, 0.97783375, 0.96591824, 0.96874934, 0.9643614, 0.9860919, 0.98024267, 0.97796255, 0.9641414, 0.9685957, 0.96045554, 0.9861087, 0.9794877, 0.97697574, 0.9627894, 0.9683556, 0.96208626, 0.98696995, 0.9799453, 0.97825634, 0.9639614, 0.96844685, 0.9604183, 0.9868398, 0.9783356, 0.9766858, 0.9660186, 0.96821207, 0.9606697, 0.9872708, 0.9793773, 0.9776608, 0.96830106, 0.970293, 0.9617139, 0.9879147, 0.9793995, 0.976727, 0.96834636, 0.97148997, 0.96384, 0.9882459, 0.9811938, 0.9759379, 0.9671787, 0.9715152, 0.96583295, 0.9884841, 0.9824834, 0.97662103, 0.96755433, 0.9719777, 0.9650181, 0.987839, 0.9817968, 0.97614485, 0.9674356, 0.97275305, 0.9655327, 0.98749495, 0.98187286, 0.975255, 0.96675694, 0.97247374, 0.96778584, 0.9876674, 0.98154795, 0.9756955, 0.96730864, 0.97227305, 0.9666586, 0.98696226, 0.9793834, 0.97508687, 0.9699944, 0.97300863, 0.9671417, 0.98747104, 0.9784, 0.97513825, 0.97103834, 0.9743944, 0.9695481, 0.9866082, 0.9781781, 0.9743739, 0.9673007, 0.9727236, 0.9667464, 0.9847707, 0.97496164, 0.97098136, 0.9666364, 0.96995866, 0.96316695, 0.9843462, 0.9750523, 0.9721229, 0.9686609, 0.9727597, 0.96722525, 0.9861849, 0.9773885, 0.9711009, 0.9679533, 0.972603, 0.96770245, 0.9870403, 0.9785376, 0.97232085, 0.9678793, 0.9735757, 0.9684761, 0.98616344, 0.9753646, 0.969789, 0.96932405, 0.9752064, 0.9709691, 0.9871164, 0.976547, 0.9734677, 0.96908844, 0.97574085, 0.97230375, 0.9870913, 0.9762028, 0.9745293, 0.96948147, 0.97634596, 0.97286284, 0.9867084, 0.9747293, 0.9735877, 0.97269416, 0.9778807, 0.9754078, 0.987319, 0.9762369, 0.97353774, 0.9744864, 0.9792255, 0.97816885, 0.98845625, 0.9760726, 0.9740693, 0.9760282, 0.98023444, 0.9773123, 0.9886972, 0.97704345, 0.97418934, 0.97579104, 0.9802225, 0.97739273, 0.9886382, 0.97729284, 0.9751967, 0.97528994, 0.9796498, 0.9769713, 0.98843676, 0.97751164, 0.9765044, 0.97591895, 0.97891575, 0.97663194, 0.98730797, 0.9774106, 0.9772922, 0.9754445, 0.97950053, 0.97611654, 0.9874625, 0.97692955, 0.97696745, 0.97289, 0.9797497, 0.97613555, 0.98772067, 0.97656983, 0.9770379, 0.97182375, 0.980317, 0.9766309, 0.98822355, 0.97564584, 0.9756236, 0.97142607, 0.97936726, 0.9749978, 0.9878511, 0.97639674, 0.97598696, 0.9730785, 0.9800531, 0.9753764, 0.98911077, 0.97870606, 0.9782543, 0.9752704, 0.9799912, 0.97482514, 0.9888166, 0.9796927, 0.97880536, 0.977407, 0.9817749, 0.97569567, 0.98852587, 0.98131853, 0.97971773, 0.9775538, 0.98166555, 0.9765568, 0.98803955, 0.9813245, 0.9777094, 0.9760951, 0.9783492, 0.97203165, 0.98637223, 0.98011166, 0.976086, 0.97474575, 0.97544175, 0.9705422, 0.9864518, 0.9819032, 0.97841907, 0.9729207, 0.973098, 0.9674182, 0.98850507, 0.9834327, 0.9789134, 0.97451824, 0.97495395, 0.9699985, 0.98892564, 0.9825839, 0.9759461, 0.97483546, 0.9764885, 0.96936625, 0.988304, 0.98170245, 0.97774893, 0.97451514, 0.9751653, 0.96718854, 0.98775035, 0.9813364, 0.9772872, 0.971892, 0.9723164, 0.96530205, 0.98690224, 0.981103, 0.97717094, 0.97230816, 0.97124565, 0.9651299, 0.9869058, 0.98199725, 0.97717595, 0.9730459, 0.97232896, 0.96599793, 0.98681575, 0.9824881, 0.9766921, 0.97344613, 0.9733856, 0.9682828, 0.98761845, 0.9836258, 0.9759656, 0.97503704, 0.97529286, 0.9716261, 0.98803294, 0.9840228, 0.97546947, 0.9758145, 0.97606885, 0.9722875, 0.98804027, 0.98447245, 0.9756286, 0.9771131, 0.97643536, 0.973704, 0.98836726, 0.98496026, 0.9759478, 0.97783536, 0.97613734, 0.97473973, 0.9884149, 0.9852674, 0.9761964, 0.97769266, 0.97631466, 0.97524333, 0.9884215, 0.98574173, 0.9763131, 0.97806585, 0.9769761, 0.97684515, 0.98821354, 0.9855906, 0.9759489, 0.9779236, 0.97781986, 0.97803396, 0.98840314, 0.98606837, 0.9756798, 0.978688, 0.97936064, 0.98040444, 0.98835397, 0.9857005, 0.9759219, 0.9781319, 0.978328, 0.9796268, 0.9887855, 0.98609895, 0.97570467, 0.97809815, 0.9780139, 0.978154, 0.9882031, 0.9857765, 0.97586864, 0.9781139, 0.9771483, 0.97683483, 0.98825467, 0.98626184, 0.9765511, 0.979084, 0.97736335, 0.9769189, 0.98813915, 0.9866887, 0.9771325, 0.9795552, 0.9778376, 0.9773654, 0.9877361, 0.98620355, 0.9764821, 0.97935677, 0.97873515, 0.97838163, 0.9876879, 0.98590684, 0.97695744, 0.97981215, 0.97972006, 0.97855556, 0.98772985, 0.98512936, 0.97714716, 0.9791117, 0.9790065, 0.97807294, 0.98758185, 0.98449916, 0.97653735, 0.9790302, 0.9782808, 0.97807497, 0.9873182, 0.9842822, 0.9764405, 0.9791555, 0.9776393, 0.9775973, 0.98706424, 0.9850352, 0.97700316, 0.98013926, 0.97723114, 0.97761965, 0.9866016, 0.98535466, 0.9771071, 0.9798431, 0.9764671, 0.97837013, 0.9865022, 0.98537165, 0.9769091, 0.97919834, 0.97636515, 0.97872925, 0.9868839, 0.9855476, 0.9778243, 0.97845674, 0.97682273, 0.97880834, 0.9875374, 0.98548615, 0.9775687, 0.9772684, 0.97671866, 0.97756356, 0.9872862, 0.98550236, 0.97776, 0.97774553, 0.9768639, 0.97771305, 0.9872513, 0.985146, 0.9781426, 0.97838825, 0.9764466, 0.9776579, 0.9869624, 0.98428094, 0.97768307, 0.97804624, 0.975311, 0.97699213, 0.9862676, 0.9826488, 0.97693676, 0.9771328, 0.974631, 0.976943, 0.9855518, 0.98153037, 0.9759739, 0.97673357, 0.9751541, 0.97688043, 0.9850782, 0.9815817, 0.9756233, 0.97750413, 0.976214, 0.9772728, 0.9848033, 0.9818402, 0.9748481, 0.97783536, 0.9774794, 0.9784226, 0.98555887, 0.9822256, 0.97462296, 0.97778827, 0.97789836, 0.979475, 0.9866425, 0.9822249, 0.9754798, 0.9785841, 0.97842056, 0.9809261, 0.987605, 0.98217523, 0.9756571, 0.9790161, 0.97891927, 0.98109895, 0.9878897, 0.9814793, 0.97524196, 0.9785163, 0.9793732, 0.9810221, 0.9876089, 0.9805562, 0.97444534, 0.9781992, 0.9791803, 0.9797402, 0.9870514, 0.9799479, 0.973815, 0.97787625, 0.97876495, 0.9786088, 0.98683524, 0.9803367, 0.97386384, 0.9785502, 0.97868836, 0.9781432, 0.986076, 0.9801444, 0.9750369, 0.9791184, 0.9793435, 0.97885346, 0.9856763, 0.97979146, 0.9744937, 0.97747755, 0.9793155, 0.97875994, 0.9855284, 0.9790136, 0.97372377, 0.97700125, 0.9792235, 0.9783053, 0.98545116, 0.978467, 0.97375995, 0.97641796, 0.9793091, 0.9775953, 0.9851754, 0.97769666, 0.9731612, 0.97563624, 0.97855866, 0.97671866, 0.98488855, 0.9783291, 0.9732477, 0.9761771, 0.97930884, 0.9774735, 0.9858804, 0.9783824, 0.9720491, 0.97567785, 0.9796482, 0.9775689, 0.98542595, 0.97587967, 0.9720995, 0.97581273, 0.9802377, 0.97856015, 0.98538184, 0.9741614, 0.9706232, 0.9763649, 0.9805581, 0.9796324, 0.98546773, 0.97317207, 0.97149366, 0.9773483, 0.9804309, 0.9794479, 0.9846698, 0.9719556, 0.9700771, 0.97654676, 0.97991264, 0.9788176, 0.98444736, 0.97303635, 0.9697413, 0.97629523, 0.9797335, 0.9781967, 0.9842263, 0.974129, 0.96869534, 0.9746148, 0.9790115, 0.9780501, 0.98356587, 0.9749746, 0.9688075, 0.9741212, 0.9789614, 0.9773201, 0.9827414, 0.975161, 0.9689043, 0.9745463, 0.9807108, 0.9792197, 0.98292243, 0.9749628, 0.96944606, 0.9757622, 0.98196495, 0.98002964, 0.9836808, 0.97434235, 0.9692228, 0.9766024, 0.98208255, 0.9807457, 0.9847393, 0.9741168, 0.9695202, 0.9780838, 0.9820634, 0.98055786, 0.98424757, 0.97655493, 0.97034854, 0.97968125, 0.9821922, 0.9806056, 0.9859977, 0.979293, 0.97087973, 0.97952396, 0.9819947, 0.98034954, 0.9858726, 0.97888726, 0.9721042, 0.98006433, 0.9829986, 0.98251826, 0.9861538, 0.98038816, 0.9728524, 0.9807043, 0.98427457, 0.98455495, 0.9867387, 0.9805993, 0.9730584, 0.9800624, 0.9843686, 0.98558813, 0.9872695, 0.98142475, 0.9721242, 0.98011565, 0.983739, 0.98540473, 0.98752403, 0.9821573, 0.97104496, 0.9801027, 0.9837118, 0.9844958, 0.987376, 0.98043185, 0.96899456, 0.9799581, 0.9834333, 0.9830436, 0.98697144, 0.9800433, 0.9694912, 0.98012227, 0.98339856, 0.98248696, 0.98711336, 0.9801319, 0.96992177, 0.9796576, 0.98369646, 0.9828994, 0.9863168, 0.9790957, 0.97100013, 0.97936636, 0.982967, 0.9827022, 0.9855289, 0.9781766, 0.97031003, 0.9790501, 0.9834454, 0.983441, 0.9853709, 0.9773422, 0.9698229, 0.98092896, 0.98465586, 0.98468417, 0.98574656, 0.97769415, 0.9713075, 0.9826728, 0.98614997, 0.98645264, 0.9868034, 0.97792155, 0.9719485, 0.9837372, 0.9867936, 0.9864335, 0.98745, 0.9773703, 0.97145057, 0.98332155, 0.9863355, 0.98603797, 0.98742276, 0.97711766, 0.97154045, 0.98386234, 0.9866756, 0.9858591, 0.9880982, 0.9776308, 0.9710071, 0.98420644, 0.98607355, 0.9850338, 0.9872595, 0.9768474, 0.96951103, 0.98449045, 0.9851754, 0.9843217, 0.9862464, 0.9763777, 0.9686474, 0.98407066, 0.9847499, 0.9846895, 0.9859096, 0.97527236, 0.96588254, 0.983169, 0.98396516, 0.98417294, 0.98398674, 0.97105587, 0.9626448, 0.9814764, 0.9830736, 0.98446333, 0.98228735, 0.9705154, 0.9604826, 0.9820101, 0.983858, 0.9856978, 0.9823983, 0.9724777, 0.96462095, 0.9836826, 0.98481214, 0.9858044, 0.9811497, 0.9736095, 0.96379626, 0.9838859, 0.98417795, 0.98560387, 0.98152316, 0.97726804, 0.96647215, 0.9845636, 0.9848726, 0.98664665, 0.9820316, 0.9788793, 0.9697795, 0.9847534, 0.9852979, 0.9871574, 0.98300964, 0.9785805, 0.96911085, 0.9844195, 0.98556, 0.98728347, 0.9827173, 0.9783161, 0.9687237, 0.9839182, 0.9856054, 0.9882494, 0.98309445, 0.9783448, 0.968813, 0.9835873, 0.9855983, 0.9884, 0.98275596, 0.9796864, 0.96886885, 0.9845466, 0.98655903, 0.98835653, 0.98382014, 0.9812251, 0.9707727, 0.9854434, 0.9874271, 0.98840976, 0.9850817, 0.9815322, 0.97069013, 0.98555875, 0.9880199, 0.9884526, 0.9848948, 0.98213106, 0.9726131, 0.9858099, 0.9881726, 0.987721, 0.9850015, 0.9826002, 0.9722039, 0.98556334, 0.98772657, 0.9868008, 0.98327535, 0.98075163, 0.9695365, 0.9845627, 0.98624736, 0.9858205, 0.9834975, 0.98003, 0.969347, 0.9846214, 0.98604566, 0.9859922, 0.9827047, 0.9801153, 0.96749586, 0.9842098, 0.98653525, 0.98678106, 0.9826078, 0.9792732, 0.9648143, 0.98368204, 0.98603487, 0.9860858, 0.98128843, 0.9790552, 0.96524096, 0.983591, 0.98644906, 0.98609847, 0.9815284, 0.9776054, 0.9647714, 0.98267627, 0.98609585, 0.9850968, 0.98049426, 0.9758056, 0.961719, 0.9814902, 0.98472947, 0.9831236, 0.9794527, 0.9741702, 0.95763844, 0.9804418, 0.98345023, 0.98080736, 0.97752964, 0.9727528, 0.9547398, 0.9788658, 0.98261744, 0.97856045, 0.9749313, 0.972715, 0.95304257, 0.9777329, 0.9820132, 0.9782863, 0.9718446, 0.97385776, 0.9518615, 0.9772201, 0.981516, 0.97856426, 0.97056323, 0.9740616, 0.9495249, 0.9767323, 0.9804357, 0.97925264, 0.97011775, 0.97457504, 0.94966894, 0.97621876, 0.98023224, 0.9805533, 0.9696281, 0.97475386, 0.9462649, 0.9740417, 0.9791191, 0.9787551, 0.9658431, 0.97411454, 0.9437866, 0.97242725, 0.9777077, 0.97715354, 0.9637565, 0.972354, 0.94111055, 0.97168183, 0.9770353, 0.9771186, 0.96343565, 0.96866715, 0.93378913, 0.9709073, 0.9742778, 0.9760681, 0.9606901, 0.96724063, 0.9290783, 0.96964866, 0.97445005, 0.97695607, 0.95988363, 0.9684359, 0.93054354, 0.97001463, 0.9766822, 0.97800225, 0.9630555, 0.9722605, 0.939438, 0.97046554, 0.9786431, 0.9778659, 0.96448964, 0.9743885, 0.9459932, 0.97147614, 0.9795201, 0.97760916, 0.96835506, 0.9767809, 0.952285, 0.9701938, 0.98011935, 0.97737736, 0.97034574, 0.9760804, 0.9524575, 0.9700163, 0.9802807, 0.9761732, 0.9692975, 0.97663224, 0.9515299, 0.96951956, 0.9801791, 0.977407, 0.9729518, 0.97806907, 0.9553919, 0.9691056, 0.98176736, 0.97850376, 0.97356796, 0.9755628, 0.9541871, 0.9676564, 0.9817916, 0.9787385, 0.97441316, 0.9760513, 0.9564364, 0.9683537, 0.98139256, 0.9767799, 0.9734055, 0.97498614, 0.95461667, 0.9679079, 0.98144674, 0.9767322, 0.9714588, 0.97514105, 0.95693487, 0.9669583, 0.9798346, 0.974997, 0.9702514, 0.97353697, 0.95616263, 0.964477, 0.97909933, 0.97422904, 0.96980035, 0.972602, 0.9547602, 0.96129954, 0.97738874, 0.9725393, 0.96754664, 0.96888006, 0.9519153, 0.9595966, 0.97580683, 0.9719586, 0.9664757, 0.96592903, 0.9495294, 0.9597379, 0.9748336, 0.9709873, 0.9634456, 0.96342635, 0.94463915, 0.95953107, 0.97345114, 0.9694243, 0.95952666, 0.9625954, 0.94222313, 0.9578667, 0.971759, 0.969885, 0.95899224, 0.9636912, 0.9425224, 0.9554185, 0.97234005, 0.9722289, 0.9612206, 0.96601737, 0.9479377, 0.9567602, 0.9739189, 0.97487485, 0.96033627, 0.96106815, 0.9477946, 0.95821315, 0.9747601, 0.976503, 0.95231503, 0.9557014, 0.9454319, 0.9570397, 0.96938026, 0.97118425, 0.9446986, 0.9501979, 0.9452103, 0.95273125, 0.9709073, 0.9735516, 0.95761937, 0.9524421, 0.9363257, 0.9472375, 0.9665814, 0.9732154, 0.95357156, 0.95800555, 0.93735045, 0.94760597, 0.964385, 0.9692764, 0.95328355, 0.9579302, 0.9411053, 0.94680727, 0.9642896, 0.9702002, 0.95671475, 0.9627688, 0.94705504, 0.9449623, 0.9672733, 0.9706399, 0.96124995, 0.96482575, 0.94916904, 0.94447863, 0.9685688, 0.9705503, 0.9634998, 0.96852183, 0.95292574, 0.9417927, 0.96995777, 0.9705469, 0.96707517, 0.9687308, 0.9535816, 0.9407938, 0.97144926, 0.97137105, 0.96868616, 0.9683791, 0.951933, 0.9361155, 0.9690307, 0.9664352, 0.9654157, 0.96468395, 0.9496481, 0.93105537, 0.9669483, 0.96280724, 0.9656961, 0.9657118, 0.94941807, 0.9294212, 0.96475804, 0.9597391, 0.96398145, 0.9645788, 0.9488462, 0.9264995, 0.9607909, 0.95758605, 0.96457654, 0.9671011, 0.9518064, 0.9262772, 0.9597036, 0.9564993, 0.9658771, 0.9673904, 0.9518616, 0.92135596, 0.9616384, 0.9587611, 0.96676886, 0.9685687, 0.955352, 0.92076725, 0.96366316, 0.9603844, 0.96712965, 0.96949923, 0.9584854, 0.9171046, 0.9616471, 0.95923567, 0.9648537, 0.9672889, 0.9566614, 0.915552, 0.96106184, 0.95660555, 0.9641094, 0.96787083, 0.9585032, 0.91921026, 0.96156687, 0.9575021, 0.9612632, 0.96712, 0.9573869, 0.9143788, 0.9616096, 0.9568848, 0.95610696, 0.9659838, 0.9550648, 0.91359854, 0.961743, 0.954813, 0.9522289, 0.9660709, 0.95581204, 0.9159382, 0.9646126, 0.95413136, 0.95101666, 0.9687949, 0.95772743, 0.9107613, 0.9635659, 0.9533204, 0.9507649, 0.96852344, 0.95854884, 0.90645874, 0.96275747, 0.9549566, 0.9519136, 0.9693581, 0.9608744, 0.90815043, 0.9609338, 0.9545501, 0.95049715, 0.9672189, 0.95997995, 0.9060299, 0.95878005, 0.9548378, 0.94847965, 0.9666418, 0.9591342, 0.90617055, 0.9576572, 0.9550789, 0.94815147, 0.96472955, 0.9556325, 0.90741825, 0.9578093, 0.95666564, 0.947658, 0.96474564, 0.95508695, 0.9063138, 0.95814836, 0.9567261, 0.94968194, 0.9680559, 0.95698893, 0.9092589, 0.9567262, 0.9567092, 0.9516538, 0.96860665, 0.9574652, 0.9085455, 0.9550989, 0.95494366, 0.95074916, 0.9691079, 0.95681506, 0.9075461, 0.953433, 0.9552961, 0.94692737, 0.9711293, 0.95445275, 0.901822, 0.9495071, 0.9529024, 0.9439857, 0.9712203, 0.95421684, 0.901642, 0.94875336, 0.9527527, 0.9425543, 0.9722323, 0.95591366, 0.9078456, 0.9514028, 0.9549053, 0.9405706, 0.97200304, 0.95818555, 0.91125107, 0.95265186, 0.9556349, 0.9377855, 0.97205305, 0.9586874, 0.91330224, 0.95691466, 0.95799416, 0.9382737, 0.97236764, 0.9577517, 0.913513, 0.95873106, 0.9613058, 0.9401122, 0.972017, 0.9568754, 0.90841, 0.9597692, 0.9626985, 0.94238806, 0.97368944, 0.9575021, 0.9090369, 0.9616301, 0.964501, 0.94110864, 0.97402495, 0.9582724, 0.9085846, 0.960349, 0.96667576, 0.93903697, 0.9742251, 0.9603511, 0.91469973, 0.96078885, 0.9706104, 0.9387154, 0.97519433, 0.96192163, 0.9122577, 0.9613759, 0.97247607, 0.93974644, 0.975908, 0.9640964, 0.916753, 0.9644621, 0.9754809, 0.94185257, 0.97580826, 0.96509445, 0.91662836, 0.9633075, 0.97510535, 0.94138235, 0.97533196, 0.963779, 0.91737235, 0.96093845, 0.97477835, 0.9393901, 0.973487, 0.96369773, 0.9167189, 0.9561008, 0.97370166, 0.9419321, 0.97384363, 0.9654632, 0.9165226, 0.9563365, 0.97592443, 0.94401944, 0.97503, 0.9661339, 0.9178067, 0.95750743, 0.9759637, 0.9429327, 0.974708, 0.9656274, 0.9160204, 0.9598032, 0.97463065, 0.94025844, 0.9757101, 0.9677346, 0.9221117, 0.9653316, 0.9753162, 0.9444442, 0.9760892, 0.9683547, 0.92349046, 0.9658749, 0.9747585, 0.9441181, 0.9773836, 0.96919, 0.9258321, 0.9675636, 0.97379386, 0.94395244, 0.97684175, 0.9700154, 0.92451876, 0.9684059, 0.9765564, 0.94840497, 0.97872967, 0.9710408, 0.9252886, 0.9681786, 0.976917, 0.95143324, 0.97985554, 0.97113794, 0.92816275, 0.9671931, 0.97840935, 0.95384675, 0.9808327, 0.97090495, 0.93275046, 0.96697783, 0.9790724, 0.9550241, 0.9809694, 0.96926, 0.93277377, 0.9656433, 0.9782813, 0.9541727, 0.98034304, 0.9671943, 0.933327, 0.96503985, 0.9784049, 0.95422167, 0.979792, 0.9665728, 0.93720627, 0.96618414, 0.97883976, 0.9545601, 0.98013717, 0.96715295, 0.94000465, 0.9665815, 0.9785895, 0.9574548, 0.9818185, 0.9689881, 0.9446287, 0.9686007, 0.97986823, 0.95963997, 0.9819307, 0.9692977, 0.9443959, 0.96889436, 0.9804981, 0.9583619, 0.9817901, 0.9681313, 0.94324625, 0.96792936, 0.9802296, 0.9585896, 0.98125196, 0.9668547, 0.9406036, 0.9660986, 0.98026216, 0.95717436, 0.9819062, 0.9664125, 0.94281626, 0.9653345, 0.9809231, 0.95764714, 0.98089623, 0.9651591, 0.94218713, 0.9658275, 0.9812624, 0.9577556, 0.98091733, 0.9650432, 0.945616, 0.9663078, 0.9819447, 0.96090144, 0.98294055, 0.96834344, 0.9507927, 0.96776396, 0.98255485, 0.96191925, 0.9838051, 0.9689332, 0.95288503, 0.96513855, 0.9816912, 0.9604727, 0.982575, 0.9683584, 0.9516803, 0.9643805, 0.98128074, 0.95940584, 0.9824362, 0.9678078, 0.9523991, 0.9651499, 0.9819932, 0.96212155, 0.9825683, 0.9672436, 0.9519168, 0.965, 0.98314977, 0.9618626, 0.9822595, 0.96636426, 0.95304626, 0.9646574, 0.98236525, 0.9610292, 0.98148364, 0.96641827, 0.9544616, 0.9655498, 0.98227066, 0.9609919, 0.9817955, 0.9665935, 0.95504117, 0.9677824, 0.98250455, 0.9624668, 0.9822204, 0.9663105, 0.95600855, 0.9683527, 0.9820458, 0.96272844, 0.982225, 0.9650823, 0.9567404, 0.9678265, 0.9836354, 0.96583563, 0.9829632, 0.9662653, 0.9589156, 0.9695658, 0.9839077, 0.96704894, 0.98387206, 0.96662736, 0.95801747, 0.96992254, 0.9839586, 0.9680017, 0.9845351, 0.96558505, 0.9562906, 0.97107375, 0.98320866, 0.9667885, 0.9841999, 0.9619792, 0.9548337, 0.9714246, 0.9827703, 0.9680343, 0.98435855, 0.9590214, 0.95463806, 0.97215915, 0.98225135, 0.96786827, 0.9838493, 0.95866424, 0.9546093, 0.97335196, 0.98304456, 0.9676959, 0.98383546, 0.95851403, 0.9538267, 0.9724435, 0.98329955, 0.9670048, 0.9834295, 0.9579123, 0.95318896, 0.9730544, 0.98325026, 0.9672132, 0.98314583, 0.9601708, 0.9538371, 0.9740673, 0.9831639, 0.96914184, 0.9846448, 0.964415, 0.95601934, 0.97418064, 0.98286235, 0.9688292, 0.98504454, 0.9652101, 0.95642644, 0.9742503, 0.9822311, 0.96922225, 0.9845352, 0.9643438, 0.9548154, 0.97390604, 0.9815176, 0.96770024, 0.98289853, 0.9601687, 0.9527147, 0.9723754, 0.9804985, 0.9665005, 0.98196584, 0.95964116, 0.9533011, 0.9720462, 0.9807817, 0.9662201, 0.9824312, 0.96107936, 0.9553723, 0.9737605, 0.9812189, 0.96534103, 0.9831464, 0.9634278, 0.9578418, 0.9741081, 0.9817622, 0.96583575, 0.98296195, 0.96328914, 0.9600818, 0.9752922, 0.9811013, 0.964788, 0.9824567, 0.9626172, 0.96102333, 0.9746439, 0.980268, 0.9623697, 0.98231715, 0.9618278, 0.959141, 0.9733276, 0.9780001, 0.9591961, 0.980681, 0.959865, 0.95873535, 0.97486126, 0.9785938, 0.9610769, 0.98151726, 0.9612516, 0.958689, 0.97387516, 0.9772513, 0.9605365, 0.9802331, 0.9591162, 0.95687944, 0.9739415, 0.9762632, 0.9589337, 0.9799043, 0.9584054, 0.9559576, 0.97290593, 0.9780597, 0.95960593, 0.97919124, 0.9568449, 0.95636886, 0.9724401, 0.97882116, 0.95851564, 0.9775779, 0.955046, 0.95705336, 0.9735876, 0.9805751, 0.96135265, 0.97781414, 0.95621955, 0.9599629, 0.97348094, 0.9809981, 0.9646663, 0.97797066, 0.9583903, 0.9582286, 0.9731075, 0.9804529, 0.96260285, 0.97603923, 0.956767, 0.95872325, 0.97276443, 0.9782739, 0.96168226, 0.9746732, 0.9579787, 0.9585406, 0.9738061, 0.9789236, 0.96164995, 0.97693515, 0.9609603, 0.9586355, 0.97388613, 0.97938854, 0.9629584, 0.97597927, 0.95865434, 0.9558901, 0.9727807, 0.978965, 0.9622998, 0.9726397, 0.9565212, 0.95543, 0.97263, 0.97888887, 0.9606737, 0.971694, 0.9546876, 0.95520854, 0.97263724, 0.97990054, 0.9605535, 0.9717618, 0.9528477, 0.9545757, 0.97275066, 0.9812213, 0.96126413, 0.9738056, 0.9554331, 0.9556581, 0.9741474, 0.98211795, 0.961166, 0.97308594, 0.95448035, 0.9550165, 0.9724686, 0.98115784, 0.9578172, 0.97015005, 0.9515179, 0.9546712, 0.97288877, 0.98192906, 0.95946354, 0.971017, 0.9516361, 0.95596147, 0.9729919, 0.9822335, 0.9593841, 0.97006196, 0.9504898, 0.95717543, 0.97283125, 0.9803344, 0.95826393, 0.9710509, 0.95187813, 0.95770687, 0.97271943, 0.9805069, 0.95799804, 0.97157437, 0.9512256, 0.95876753, 0.97316325, 0.9803478, 0.955126, 0.97076696, 0.95176303, 0.9593375, 0.9717285, 0.9791824, 0.9542934, 0.9698421, 0.9486067, 0.9603291, 0.97047776, 0.9775689, 0.9512796, 0.96763885, 0.94561946, 0.9610636, 0.97148657, 0.97884077, 0.95072985, 0.9650662, 0.9442251, 0.96214145, 0.96992034, 0.9784252, 0.9472873, 0.9650069, 0.94179565, 0.9601175, 0.9689881, 0.9773632, 0.94457436, 0.96684754, 0.9437977, 0.95999986, 0.9685658, 0.97794116, 0.94410455, 0.96459883, 0.9446803, 0.9588527, 0.96849424, 0.97743315, 0.94104713, 0.96387756, 0.94167495, 0.9577356, 0.96893746, 0.97924596, 0.944107, 0.9682091, 0.9422989, 0.96011037, 0.97101104, 0.97941625, 0.94460243, 0.9682869, 0.9400022, 0.95837355, 0.96933746, 0.9782827, 0.9389969, 0.9682035, 0.94003695, 0.95830226, 0.96955436, 0.978655, 0.9396698, 0.96911746, 0.93955237, 0.95719117, 0.96942115, 0.97778374, 0.93628633, 0.9697455, 0.9387556, 0.95602095, 0.96857196, 0.97722113, 0.9379355, 0.97034687, 0.939511, 0.95460004, 0.9695321, 0.9787354, 0.9439723, 0.9716001, 0.9386893, 0.95336294, 0.9692973, 0.98023695, 0.9436219, 0.9719955, 0.938153, 0.951767, 0.9675286, 0.98045164, 0.9464957, 0.9714329, 0.9384892, 0.9496414, 0.9652797, 0.9811094, 0.94666463, 0.9707947, 0.93820447, 0.9485607, 0.9652362, 0.9811296, 0.94568104, 0.9729096, 0.94398546, 0.94853306, 0.96803164, 0.9832439, 0.955537, 0.97579455, 0.9510872, 0.9535301, 0.97079074, 0.9843536, 0.95720667, 0.97585064, 0.9497647, 0.9492304, 0.97176456, 0.9849984, 0.95581347, 0.97450465, 0.9492726, 0.94952905, 0.9689598, 0.98534495, 0.95649713, 0.97643983, 0.95211226, 0.9522049, 0.9720008, 0.98727703, 0.96065664, 0.9793194, 0.9557344, 0.9554578, 0.974627, 0.98870695, 0.9623357, 0.9794895, 0.9562431, 0.95810086, 0.9750913, 0.98906004, 0.96127063, 0.9786391, 0.9558093, 0.9558983, 0.9753661, 0.9883763, 0.9589405, 0.97689134, 0.95312953, 0.9532071, 0.9731323, 0.9883553, 0.9556225, 0.9763889, 0.94989634, 0.9503881, 0.9709203, 0.9880788, 0.9540444, 0.9750769, 0.94780713, 0.9514748, 0.9708982, 0.98766285, 0.95395976, 0.9746133, 0.94880724, 0.9525801, 0.97241974, 0.98764044, 0.95268345, 0.97488815, 0.9502528, 0.95255536, 0.9704891, 0.98727196, 0.94995165, 0.97379977, 0.95039994, 0.9538511, 0.9697594, 0.986083, 0.9448412, 0.97324693, 0.94901615, 0.95224196, 0.96799767, 0.9862737, 0.94347936, 0.9728505, 0.95132136, 0.9543021, 0.9702702, 0.98644394, 0.9410982, 0.97268414, 0.94955885, 0.9520814, 0.968345, 0.98624456, 0.9362093, 0.97180045, 0.9499883, 0.9521744, 0.967792, 0.9856566, 0.93360573, 0.9736418, 0.9527224, 0.95136863, 0.96705663, 0.98530746, 0.9290705, 0.9722146, 0.9503145, 0.9466756, 0.96334016, 0.9837664, 0.9212778, 0.9692133, 0.94742316, 0.94360286, 0.96129954, 0.98378056, 0.91036594, 0.9670555, 0.9473288, 0.9423421, 0.96015257, 0.98390114, 0.9043582, 0.9674082, 0.9477126, 0.94359726, 0.9604937, 0.9834457, 0.90130347, 0.9688964, 0.9493465, 0.94202477, 0.961172, 0.98393357, 0.90329576, 0.9704572, 0.9506869, 0.94385326, 0.96192473, 0.9834448, 0.90841675, 0.971246, 0.9489552, 0.94427186, 0.9616323, 0.98279166, 0.91473556, 0.97024095, 0.9460206, 0.9483573, 0.9627687, 0.9819547, 0.91815317, 0.96874017, 0.9452824, 0.9530339, 0.96354896, 0.9822027, 0.9187053, 0.96910536, 0.94751585, 0.95924807, 0.9667057, 0.9838424, 0.91860306, 0.96907836, 0.94790405, 0.96026105, 0.96568686, 0.98413396, 0.9171368, 0.96795154, 0.9455098, 0.95752025, 0.96294683, 0.98377144, 0.9142597, 0.9678872, 0.94359195, 0.9555776, 0.9626321, 0.983592, 0.91159517, 0.96742755, 0.94431466, 0.95887923, 0.9660212, 0.9852985, 0.9092245, 0.96528137, 0.9440673, 0.95611197, 0.9636788, 0.98694265, 0.9040858, 0.96152884, 0.94074094, 0.9514536, 0.96162426, 0.9880651, 0.90548605, 0.9632198, 0.941824, 0.955832, 0.9624933, 0.98934746, 0.90702266, 0.96623033, 0.9431386, 0.95971835, 0.9633916, 0.989799, 0.9065506, 0.9659759, 0.9416372, 0.95982695, 0.9632166, 0.9895188, 0.9106301, 0.96628386, 0.9415439, 0.96276444, 0.9655288, 0.9892391, 0.91410905, 0.96869946, 0.9402192, 0.9637011, 0.96545833, 0.9894833, 0.91362315, 0.9677425, 0.9389138, 0.961864, 0.9662804, 0.9892642, 0.91337544, 0.9672204, 0.9406351, 0.9629831, 0.9660321, 0.98932415, 0.91097385, 0.9676216, 0.9389969, 0.9617623, 0.96509993, 0.9891862, 0.90819085, 0.96851593, 0.94026774, 0.95988274, 0.9638871, 0.9887944, 0.9071267, 0.96713537, 0.9402986, 0.9607553, 0.9639038, 0.9889354, 0.9076053, 0.9667008, 0.94175494, 0.9629088, 0.9646171, 0.9890947, 0.9087031, 0.9662061, 0.94106424, 0.9621326, 0.9648981, 0.9895846, 0.9110247, 0.9660501, 0.94189507, 0.9631791, 0.96449226, 0.9894247, 0.9121695, 0.967963, 0.9420274, 0.9601184, 0.96228147, 0.9892603, 0.9101253, 0.96933097, 0.9420932, 0.9601927, 0.96326506, 0.98885006, 0.9130161, 0.9699771, 0.94305855, 0.9601773, 0.9625177, 0.988311, 0.909301, 0.9673551, 0.9405005, 0.9590945, 0.96339107, 0.98729086, 0.90933025, 0.96562964, 0.9388247, 0.95850754, 0.9641083, 0.98715985, 0.90928376, 0.9636461, 0.9392617, 0.95747566, 0.96321374, 0.9877331, 0.9159117, 0.96573836, 0.94029737, 0.9571787, 0.9643787, 0.9883609, 0.9236342, 0.96839845, 0.9410418, 0.95727, 0.9657155, 0.98864836, 0.9255867, 0.96938634, 0.94085187, 0.9571177, 0.9666782, 0.9883422, 0.9279166, 0.9706133, 0.93882984, 0.9611025, 0.9682368, 0.988877, 0.9304073, 0.9725929, 0.9428559, 0.9642097, 0.9665536, 0.98857135, 0.93033195, 0.97299474, 0.94088554, 0.96471244, 0.9652844, 0.98793447, 0.9297748, 0.97333604, 0.94456947, 0.96726704, 0.9654255, 0.987603, 0.9312192, 0.9725479, 0.9461486, 0.96662116, 0.96664953, 0.98774207, 0.9309008, 0.9731154, 0.94527566, 0.96581686, 0.96707517, 0.98837376, 0.9332118, 0.9732055, 0.9471454, 0.96624494, 0.9678916, 0.9889237, 0.93259406, 0.9722892, 0.94812936, 0.96740985, 0.9686734, 0.98805994, 0.93293625, 0.9724949, 0.95194894, 0.96981716, 0.9694065, 0.98814255, 0.9365717, 0.97361505, 0.9542693, 0.97159064, 0.96978754, 0.98760635, 0.9391146, 0.97456115, 0.95593154, 0.9729105, 0.9670191, 0.98741233, 0.9401654, 0.974624, 0.9550558, 0.9756579, 0.96566117, 0.9866436, 0.93590736, 0.9733046, 0.95626336, 0.9746336, 0.961873, 0.98745733, 0.94289017, 0.97344244, 0.9544679, 0.97343755, 0.9595495, 0.9870576, 0.94191337, 0.9723612, 0.954163, 0.97303885, 0.9567275, 0.9869402, 0.94418544, 0.9727447, 0.9532479, 0.972562, 0.95624995, 0.98703694, 0.9410108, 0.97297555, 0.9523898, 0.9728703, 0.95274675, 0.98668635, 0.94229174, 0.97404534, 0.9535056, 0.97477835, 0.95364624, 0.98758656, 0.946244, 0.9759361, 0.9559945, 0.9770807, 0.9546959, 0.98809683, 0.9503939, 0.97842497, 0.9601692, 0.97875947, 0.9564339, 0.9870531, 0.94852287, 0.97922415, 0.95868254, 0.97853124, 0.95476747, 0.9849452, 0.94876564, 0.977743, 0.9582406, 0.9770129, 0.9547323, 0.9847477, 0.95285594, 0.9774935, 0.9559519, 0.97696257, 0.95414966, 0.9850701, 0.9541687, 0.9764189, 0.952993, 0.97677124, 0.95463145, 0.98407054, 0.95498294, 0.97533834, 0.9507739, 0.9764881, 0.9555626, 0.98477995, 0.9549711, 0.9753397, 0.9509383, 0.9771075, 0.95500445, 0.9857425, 0.95852226, 0.974554, 0.9524773, 0.9779726, 0.9541687, 0.98627657, 0.96021444, 0.97472566, 0.95258725, 0.9775463, 0.9512168, 0.986252, 0.96086645, 0.9745909, 0.95324, 0.97740436, 0.9517033, 0.98747325, 0.9631803, 0.97606194, 0.9547487, 0.9769507, 0.9523196, 0.9871557, 0.96331525, 0.9769901, 0.9556732, 0.97599983, 0.95047045, 0.9885026, 0.96459264, 0.9764257, 0.95551556, 0.9759814, 0.9484044, 0.9898677, 0.9678944, 0.97775614, 0.9551658, 0.9744785, 0.9448923, 0.9888708, 0.9661215, 0.9771902, 0.95139235, 0.9736178, 0.93987733, 0.9885725, 0.96303356, 0.9779202, 0.9504164, 0.97282207, 0.93599874, 0.98975194, 0.9649392, 0.977819, 0.9490447, 0.9728373, 0.93366474, 0.9902334, 0.96523905, 0.9782518, 0.9529577, 0.97403675, 0.9303019, 0.98980695, 0.9676687, 0.9767531, 0.953026, 0.97316927, 0.9309317, 0.98913133, 0.9648325, 0.97275746, 0.95155704, 0.97232276, 0.9278988, 0.98839986, 0.9660836, 0.9737167, 0.94894284, 0.9712153, 0.9307145, 0.9880018, 0.9657708, 0.9717311, 0.94668746, 0.9721808, 0.9307016, 0.98804283, 0.9667984, 0.97062045, 0.9442123, 0.97116685, 0.9276831, 0.9868162, 0.96495646, 0.9689765, 0.9380004, 0.9679615, 0.92203134, 0.98604053, 0.96001744, 0.96647936, 0.9351278, 0.96946096, 0.9205713, 0.98435533, 0.95737785, 0.9632262, 0.9333656, 0.9656528, 0.91311795, 0.98195744, 0.9464193, 0.9600672, 0.9233683, 0.96003336, 0.9049462, 0.9776108, 0.94087446, 0.9587776, 0.9220813, 0.9564717, 0.90114486, 0.97616583, 0.936225, 0.959366, 0.9191209, 0.9543038, 0.89446515, 0.9738618, 0.933915, 0.95898366, 0.91804814, 0.9546025, 0.8946849, 0.97342014, 0.9303363, 0.95580095, 0.91383356, 0.9475544, 0.8778806, 0.9691255, 0.9227898, 0.95373595, 0.9074745, 0.94091845, 0.8662396, 0.9663, 0.9115935, 0.94630736, 0.8963439, 0.93422675, 0.8539936, 0.96052563, 0.8972796, 0.9375124, 0.8845764, 0.92458314, 0.8419012, 0.958724, 0.8895824, 0.93140686, 0.88759303, 0.9258841, 0.8429615, 0.96162605, 0.88492084, 0.93535197, 0.89084363, 0.9252139, 0.8436782, 0.96719223, 0.88274443, 0.9341547, 0.89485097, 0.9219248, 0.8313972, 0.9659799, 0.87698144, 0.9287921, 0.8908359, 0.91914207, 0.829779, 0.96448416, 0.8620348, 0.9175014, 0.87842983, 0.9011134, 0.8147399, 0.95727295, 0.85688853, 0.9067438, 0.8745227, 0.89774275, 0.81276804, 0.95118254, 0.8415871, 0.89154637, 0.8662925, 0.89392316, 0.82727087, 0.9555006, 0.84523064, 0.88893336, 0.85335016, 0.8911358, 0.8078562, 0.95253044, 0.8392003, 0.88384384, 0.8470036, 0.8973899, 0.80215716, 0.9529775, 0.83305323, 0.8816236, 0.84705204, 0.8965874, 0.79090625, 0.95231557, 0.83781826, 0.87320244, 0.8500821, 0.9040659, 0.8004482, 0.9585919, 0.8492431, 0.862888, 0.84046763, 0.9003435, 0.80046654, 0.9572325, 0.84007347, 0.8393294, 0.82837754, 0.898132, 0.7974827, 0.95626086, 0.8309881, 0.8334583, 0.8368462, 0.90783197, 0.7985786, 0.95848936, 0.8315708, 0.834453, 0.8398313, 0.9104874, 0.80365556, 0.9577522, 0.8251924, 0.82960665, 0.838016, 0.9110377, 0.81279105, 0.95588183, 0.8276347, 0.8243116, 0.8332717, 0.9054558, 0.8205786, 0.9553284, 0.8298849, 0.81107944, 0.82575554, 0.8999543, 0.82815623, 0.9567405, 0.84101176, 0.81294256, 0.8190504, 0.8982375, 0.82885045, 0.95393443, 0.8428372, 0.8096298, 0.8163134, 0.8947774, 0.827401, 0.9520442, 0.8477164, 0.8134837, 0.81366724, 0.89614516, 0.826724, 0.9471932, 0.84445614, 0.8060138, 0.7932872, 0.89547986, 0.81528145, 0.9396701, 0.83393127, 0.79595906, 0.7818398, 0.89471364, 0.80803436, 0.9327864, 0.82139874, 0.7840398, 0.7729508, 0.8979025, 0.8046943, 0.9254962, 0.81739974, 0.7867239, 0.77859914, 0.9014764, 0.81171465, 0.9172951, 0.82080364, 0.77914727, 0.7909802, 0.894559, 0.8070858, 0.90990835, 0.8078746, 0.7730559, 0.78325754, 0.8872036, 0.79734445, 0.90372413, 0.80171245, 0.751792, 0.77434057, 0.87867767, 0.79310846, 0.9053638, 0.7994592, 0.73359394, 0.76773536, 0.87344265, 0.7909868, 0.89952785, 0.7933049, 0.7047601, 0.75330037, 0.8686737, 0.7856621, 0.8908219, 0.7911196, 0.68183625, 0.7486813, 0.86180854, 0.7737943, 0.8783539, 0.79216707, 0.675365, 0.7400009, 0.86113745, 0.7735536, 0.880358, 0.7970977, 0.67477334, 0.7451625, 0.86434406, 0.77921385, 0.8849185, 0.79948145, 0.69360846, 0.74085176, 0.8614308, 0.77440035, 0.8865749, 0.8031092, 0.6884628, 0.7186637, 0.8562025, 0.77734524, 0.88381606, 0.8061075, 0.68817455, 0.71683276, 0.85885435, 0.7718705, 0.88049465, 0.79884034, 0.6964366, 0.7185229, 0.8625465, 0.7632026, 0.87728405, 0.80239725, 0.70517355, 0.72130424, 0.8587707, 0.75468737, 0.8742308, 0.8126905, 0.71328133, 0.74160963, 0.8667144, 0.76703167, 0.87831765, 0.83023655, 0.7238073, 0.7596703, 0.87683207, 0.7712457, 0.8707693, 0.8402725, 0.732389, 0.76613873, 0.88557756, 0.78730386, 0.87600654, 0.8545685, 0.7530644, 0.77418363, 0.89766866, 0.7939619, 0.88173205, 0.86094046, 0.768855, 0.78646284, 0.9064655, 0.801282, 0.8778439, 0.8597266, 0.77260244, 0.78410476, 0.9087292, 0.7959378, 0.8787821, 0.85126644, 0.77867764, 0.78500485, 0.9134555, 0.7889608, 0.8886918, 0.8628235, 0.80165225, 0.79793006, 0.92985934, 0.78084266, 0.8751627, 0.8508106, 0.79405546, 0.81593215, 0.9337461, 0.77666897, 0.8684644, 0.863817, 0.80649567, 0.8190289, 0.931047, 0.78747857, 0.87009746, 0.87645674, 0.8293532, 0.84493333, 0.9340629, 0.7847739, 0.85758084, 0.89309347, 0.8365022, 0.85054046, 0.933242, 0.7897333, 0.86727864, 0.8904375, 0.8348687, 0.8484167, 0.9347141, 0.7860413, 0.8508229, 0.88779575, 0.8218232, 0.8544355, 0.9426132, 0.7917993, 0.861013, 0.89424795, 0.83029497, 0.86778295, 0.95080215, 0.7890733, 0.86537224, 0.89369905, 0.8336013, 0.8753542, 0.95399463, 0.7774776, 0.87429655, 0.90370125, 0.84888345, 0.8832637, 0.9523975, 0.7802846, 0.8763933, 0.9030227, 0.843747, 0.8783514, 0.946273, 0.7779162, 0.87198186, 0.9034779, 0.8521733, 0.86839664, 0.9397761, 0.7756058, 0.8598402, 0.8935835, 0.8476995, 0.8589691, 0.9351668, 0.77322584, 0.85491514, 0.89707273, 0.8506573, 0.8538954, 0.93425775, 0.77259356, 0.8487408, 0.88997036, 0.84645647, 0.8476865, 0.92699575, 0.77139133, 0.8521932, 0.89461166, 0.842316, 0.84350705, 0.9232989, 0.7785501, 0.8458485, 0.8885761, 0.83226556, 0.8297392, 0.919188, 0.7769503, 0.84219766, 0.8798553, 0.8217537, 0.8164007, 0.9191235, 0.77745116, 0.8359916, 0.86849004, 0.80531764, 0.8048167, 0.91381025, 0.77987355, 0.8291426, 0.8528893, 0.7895901, 0.78110677, 0.909123, 0.77238244, 0.8239422, 0.8391512, 0.78560466, 0.76158845, 0.9074212, 0.7699898, 0.82004136, 0.8195047, 0.7858587, 0.7367532, 0.89832866, 0.7595914, 0.8187813, 0.80585665, 0.7776738, 0.71621376, 0.89461946, 0.7596682, 0.81688434, 0.78772557, 0.77008164, 0.70298445, 0.8910823, 0.7544843, 0.81579685, 0.76984173, 0.7456291, 0.674908, 0.8803953, 0.7382086, 0.80634385, 0.7405972, 0.7335835, 0.6685929, 0.87812126, 0.72674173, 0.79770416, 0.7261586, 0.7178039, 0.65189844, 0.8701859, 0.71324193, 0.7748772, 0.6962106, 0.6956083, 0.6172524, 0.8616533, 0.6939319, 0.76238286, 0.67908144, 0.68567485, 0.5928255, 0.85060024, 0.672269, 0.7531458, 0.6617021, 0.677825, 0.5637762, 0.82665694, 0.66008186, 0.7433096, 0.64844656, 0.6816026, 0.5505581, 0.8182827, 0.65746385, 0.7462026, 0.6335711, 0.6862294, 0.5375257, 0.800862, 0.6358432, 0.7179678, 0.6107029, 0.6755925, 0.52305603, 0.7818194, 0.62607205, 0.70717657, 0.5716605, 0.6586025, 0.49277824, 0.76253444, 0.6048955, 0.6758099, 0.55182445, 0.63423437, 0.47313428, 0.7339075, 0.5807576, 0.6461012, 0.52735084, 0.6080535, 0.44140753, 0.7033304, 0.5480998, 0.6042741, 0.5057978, 0.56419164, 0.39750454, 0.642527, 0.5054375, 0.5376534, 0.4647059, 0.5343734, 0.36520445, 0.5959431, 0.46835932, 0.48535112, 0.4336492, 0.5036615, 0.33513498, 0.5310417, 0.42427993, 0.4362036, 0.3855104, 0.4448956, 0.2919411, 0.42898354, 0.373974, 0.37066972, 0.334965, 0.37214488, 0.24524142, 0.35376975, 0.33372867, 0.33759803],
"last": [0.000623, 0.00086128, 0.00095061, 0.00082044, 0.00147423, 0.00102632, 0.00053358, 0.00097605, 0.00111346, 0.00096675, 0.00139458, 0.00082942, 0.00057008, 0.00082586, 0.00084036, 0.0005407, 0.00105041, 0.00066684, 0.00058349, 0.00109899, 0.00088519, 0.00096484, 0.00211631, 0.000915, 0.00073967, 0.00114899, 0.00057233, 0.0007851, 0.00180265, 0.00127393, 0.00142424, 0.00153675, 0.00079065, 0.00186085, 0.00250599, 0.0017493, 0.0017406, 0.00154552, 0.00105376, 0.00137506, 0.00114998, 0.00083884, 0.0010039, 0.0010726, 0.00097433, 0.00054968, 0.00130764, 0.00102268, 0.00082434, 0.00085289, 0.00085175, 0.00048454, 0.00100927, 0.00069123, 0.0005557, 0.00077435, 0.00082828, 0.00047032, 0.00107247, 0.00072001, 0.00062512, 0.00071943, 0.00090623, 0.00070576, 0.00179493, 0.00103027, 0.00101598, 0.00119208, 0.00135566, 0.00089822, 0.00220114, 0.00075989, 0.00101304, 0.0011257, 0.00096163, 0.00039261, 0.00148223, 0.0005715, 0.00052369, 0.00079867, 0.00064204, 0.00024362, 0.00121051, 0.00058326, 0.00054254, 0.00085239, 0.0005743, 0.00027895, 0.00139697, 0.00073113, 0.00049522, 0.00092299, 0.00089979, 0.00040329, 0.00204363, 0.00080715, 0.00092949, 0.00089438, 0.00099211, 0.00044006, 0.00227469, 0.00094487, 0.00103489, 0.00147995, 0.0011019, 0.00055329, 0.00218677, 0.00097297, 0.00104663, 0.00139701, 0.00126839, 0.00065167, 0.00181181, 0.00079155, 0.00085359, 0.00154486, 0.00123441, 0.00077535, 0.00255668, 0.00083366, 0.00107605, 0.00158649, 0.00132607, 0.00083071, 0.00337214, 0.00107374, 0.00163826, 0.00215913, 0.00148476, 0.00100826, 0.00266389, 0.00094953, 0.00140043, 0.00160859, 0.00134873, 0.00102531, 0.00342558, 0.00101615, 0.00122095, 0.00131869, 0.00063402, 0.00082247, 0.00377162, 0.00113361, 0.00138954, 0.00197855, 0.0014734, 0.0012198, 0.00509185, 0.00187066, 0.00199076, 0.00251621, 0.00159736, 0.00082513, 0.00383057, 0.00082086, 0.00159054, 0.00119011, 0.00185925, 0.0005874, 0.00274599, 0.00083478, 0.00159102, 0.00139503, 0.0023729, 0.00300005, 0.00543547, 0.0013089, 0.00245719, 0.00154426, 0.00148356, 0.00227603, 0.00273729, 0.0012006, 0.00194804, 0.00152255, 0.00138706, 0.0019991, 0.00511575, 0.00129196, 0.00135289, 0.00149287, 0.00160449, 0.00113489, 0.00321083, 0.00103249, 0.00094374, 0.00104284, 0.00154003, 0.00144361, 0.00420588, 0.00090411, 0.00074775, 0.00106661, 0.00145238, 0.00097131, 0.00224366, 0.00096558, 0.00092906, 0.00094589, 0.00150715, 0.00082605, 0.002291, 0.00135652, 0.00093771, 0.00113581, 0.00119157, 0.00101956, 0.00315913, 0.00141915, 0.00096605, 0.00141038, 0.00123477, 0.00164082, 0.00494766, 0.00210468, 0.00140326, 0.00173791, 0.00199645, 0.00191239, 0.0043813, 0.00208785, 0.00147492, 0.0022167, 0.00147843, 0.00189824, 0.00610433, 0.00183926, 0.00139555, 0.00269169, 0.00195564, 0.00181156, 0.00464486, 0.00191832, 0.00138654, 0.00224202, 0.00278172, 0.00204666, 0.00445115, 0.00163297, 0.00105472, 0.00131776, 0.00107573, 0.00255279, 0.00448872, 0.00196561, 0.00098517, 0.00187156, 0.00155303, 0.0028399, 0.00686, 0.00253329, 0.00152286, 0.0015185, 0.00123508, 0.0025865, 0.00485323, 0.00198731, 0.00083771, 0.00128242, 0.00156289, 0.00313512, 0.00583268, 0.00198132, 0.00094813, 0.00131444, 0.00283462, 0.00390819, 0.01218851, 0.00266502, 0.00146969, 0.00197615, 0.00267229, 0.00486174, 0.0123773, 0.00263392, 0.00190885, 0.00292866, 0.00243142, 0.00499648, 0.01028068, 0.00188386, 0.00149663, 0.00229668, 0.00158346, 0.00340729, 0.00616383, 0.00149443, 0.00138401, 0.00203003, 0.00205254, 0.00348386, 0.00723511, 0.00188348, 0.00175742, 0.00209303, 0.00145331, 0.00368834, 0.0083525, 0.00457203, 0.00246456, 0.00507763, 0.00170757, 0.00350445, 0.00787639, 0.00495415, 0.00241862, 0.00356772, 0.0019558, 0.00412105, 0.00718749, 0.00451273, 0.00206125, 0.00344321, 0.00141302, 0.00288857, 0.00901793, 0.00426104, 0.00240382, 0.00342576, 0.00140649, 0.00328845, 0.01472407, 0.00489294, 0.00246946, 0.00334035, 0.00114223, 0.00317768, 0.01645008, 0.00684798, 0.00334791, 0.0034313, 0.00146956, 0.00426222, 0.01623417, 0.00395538, 0.00228649, 0.00221614, 0.00411866, 0.01260728, 0.02455569, 0.01133206, 0.01237683, 0.00875146, 0.00572606, 0.01756427, 0.0255575, 0.01420213, 0.01662082, 0.01775569, 0.02831519, 0.02228337, 0.02129249, 0.02028852, 0.01581537, 0.0210711, 0.03336431, 0.02191217, 0.03600674, 0.01714234, 0.02588246, 0.02052669, 0.01840089, 0.01895333, 0.03262401, 0.02043941, 0.01996166, 0.02030178, 0.02007592, 0.01738531, 0.02978851, 0.02123023, 0.02315825, 0.02877708, 0.03099601, 0.02370713, 0.05690541, 0.03755048, 0.03942708, 0.03870153, 0.03459379, 0.03131958, 0.06558339, 0.03445816, 0.04488829, 0.03086424, 0.026108, 0.02269653, 0.07390397, 0.03278397, 0.0414207, 0.03314021, 0.03494112, 0.02061272, 0.06957608, 0.0375814, 0.05171415, 0.02685732, 0.03260111, 0.02152832, 0.04193679, 0.02248266, 0.03188748, 0.01984255, 0.01272548, 0.01895066, 0.02826292, 0.02332079, 0.04272709, 0.02688451, 0.02544975, 0.03810271, 0.04323903, 0.0306728, 0.0322915, 0.02583127, 0.01986045, 0.025973, 0.03590639, 0.03121131, 0.04168377, 0.03043937, 0.0418448, 0.03948818, 0.05218888, 0.03293043, 0.04228389, 0.03122461, 0.03077869, 0.03055824, 0.02829826, 0.02854745, 0.02965005, 0.02306319, 0.02621416, 0.02775966, 0.02397458, 0.02530795, 0.0316208, 0.02607527, 0.02855231, 0.03220848, 0.03163321, 0.02872688, 0.03670404, 0.0208166, 0.03661631, 0.04180695, 0.03333755, 0.03901372, 0.04555912, 0.03460262, 0.05889321, 0.05672913, 0.04849019, 0.03623307, 0.04058842, 0.03007437, 0.05157862, 0.04157864, 0.04667554, 0.03403686, 0.04108106, 0.03830824, 0.0517403, 0.04131963, 0.05293434, 0.03670362, 0.03825378, 0.03991743, 0.04026366, 0.03104738, 0.03363098, 0.03283512, 0.05053601, 0.04544184, 0.06434289, 0.04732978, 0.04386804, 0.03411188, 0.04518306, 0.0344343, 0.05105212, 0.03887614, 0.03295898, 0.02235344, 0.0362947, 0.03678175, 0.06250944, 0.04291596, 0.03911801, 0.03025701, 0.03296991, 0.03459535, 0.03663043, 0.02751758, 0.02640129, 0.02649613, 0.01605069, 0.01695602, 0.01520211, 0.0173052, 0.02449182, 0.035039, 0.01925962, 0.02295323, 0.02489002, 0.02329241, 0.03226208, 0.03299015, 0.03209009, 0.02285981, 0.02937056, 0.0208566, 0.04354962, 0.0344409, 0.03132352, 0.02589919, 0.03075879, 0.02743765, 0.04246734, 0.02669804, 0.02442778, 0.02838911, 0.02989667, 0.03378188, 0.06965529, 0.03556072, 0.03513777, 0.03578888, 0.04183747, 0.04235025, 0.06915133, 0.04490447, 0.03575817, 0.04383491, 0.04499574, 0.0382752, 0.0568256, 0.04187169, 0.04028653, 0.04994895, 0.04348706, 0.03563643, 0.04457797, 0.02291365, 0.0230324, 0.02201586, 0.021734, 0.02001593, 0.02943792, 0.01384929, 0.02282593, 0.01749055, 0.01552899, 0.01375844, 0.02366961, 0.01347802, 0.01674691, 0.01304843, 0.02000329, 0.02616213, 0.03035146, 0.01690264, 0.01843564, 0.01402579, 0.01409734, 0.01789478, 0.02318188, 0.01532767, 0.01098726, 0.00858218, 0.01352105, 0.01082044, 0.01057839, 0.010297, 0.00923085, 0.0090408, 0.01486578, 0.01488777, 0.02212134, 0.01551275, 0.01639252, 0.01347819, 0.0209846, 0.01893183, 0.018325, 0.00906797, 0.01488169, 0.01158728, 0.01544596, 0.02261732, 0.02349301, 0.01340702, 0.01749188, 0.01181136, 0.014936, 0.0286971, 0.02689024, 0.01589748, 0.01831564, 0.01358062, 0.01282974, 0.02964619, 0.02466371, 0.01763351, 0.02498837, 0.01123507, 0.01350281, 0.02912237, 0.02553377, 0.01781907, 0.01512509, 0.01451094, 0.01495275, 0.02598666, 0.02727885, 0.0183439, 0.02435628, 0.01556243, 0.01602272, 0.02814006, 0.03284898, 0.02648184, 0.02809251, 0.02257046, 0.0273602, 0.02724464, 0.03380094, 0.03243715, 0.02543314, 0.01506912, 0.02026553, 0.02810075, 0.03174614, 0.0275486, 0.027209, 0.01292225, 0.01601852, 0.04167463, 0.03758238, 0.02475937, 0.02230899, 0.01129767, 0.01564995, 0.02993132, 0.04145719, 0.02038626, 0.02280495, 0.0114606, 0.01947859, 0.02369831, 0.02678944, 0.030974, 0.03534237, 0.02037645, 0.04128862, 0.02242297, 0.02182678, 0.02631777, 0.03254521, 0.01559511, 0.0313656, 0.02000883, 0.018719, 0.02659575, 0.02086978, 0.01463312, 0.02904204, 0.02681001, 0.0205646, 0.02850854, 0.021338, 0.01029413, 0.02454522, 0.02876624, 0.02081036, 0.02568012, 0.02103229, 0.01009331, 0.01873922, 0.0244647, 0.02421786, 0.02362003, 0.01982472, 0.01221168, 0.01777349, 0.01575051, 0.02385977, 0.02837626, 0.01862849, 0.00933941, 0.01809694, 0.02449308, 0.02915276, 0.03643308, 0.02116591, 0.01214317, 0.01975887, 0.02843077, 0.02993029, 0.02823017, 0.01907787, 0.01201027, 0.02171262, 0.02775434, 0.02767649, 0.02874509, 0.01919788, 0.01376256, 0.0205914, 0.03114717, 0.03155157, 0.02851589, 0.02411505, 0.01400268, 0.02400639, 0.03904901, 0.04259206, 0.03798719, 0.02730667, 0.01668015, 0.03094956, 0.05316026, 0.05034593, 0.05163655, 0.03646228, 0.01939545, 0.03918744, 0.04508993, 0.0380601, 0.04644428, 0.02979998, 0.01717679, 0.03335009, 0.04057107, 0.04047409, 0.0380727, 0.02705605, 0.01911417, 0.03636163, 0.03821521, 0.03126266, 0.03608077, 0.02016861, 0.0153203, 0.03088796, 0.04222522, 0.03421303, 0.0364873, 0.01826783, 0.01263238, 0.02972336, 0.03571622, 0.02770915, 0.03370191, 0.01757329, 0.01264582, 0.02637591, 0.04276832, 0.04044948, 0.036324, 0.01991834, 0.02019821, 0.02968361, 0.04612825, 0.03624953, 0.04251943, 0.01941778, 0.02057011, 0.02459194, 0.03282691, 0.0246594, 0.03016733, 0.01527311, 0.01619099, 0.02211994, 0.02417463, 0.01712392, 0.02172893, 0.01083549, 0.01409562, 0.02271685, 0.02301868, 0.02142515, 0.02094665, 0.01432813, 0.01700414, 0.02456667, 0.02290765, 0.01881936, 0.01920551, 0.01647796, 0.01202364, 0.02185237, 0.01878359, 0.0148751, 0.0213063, 0.01609633, 0.01241807, 0.02313755, 0.02437693, 0.01469939, 0.01970785, 0.01441035, 0.01163435, 0.01870263, 0.02216381, 0.01717487, 0.02081926, 0.0120242, 0.01223769, 0.01918071, 0.02270232, 0.01294925, 0.01709201, 0.01430434, 0.01067552, 0.02478086, 0.02311677, 0.01745516, 0.02562899, 0.02690869, 0.0134836, 0.02990659, 0.03319606, 0.02532562, 0.02799513, 0.01975927, 0.01263543, 0.02852975, 0.03211141, 0.02552049, 0.03615307, 0.0129661, 0.01386755, 0.03517372, 0.03243395, 0.01270521, 0.0324947, 0.02359002, 0.01954069, 0.03783769, 0.03253492, 0.01769807, 0.03488436, 0.02842198, 0.02042329, 0.02614947, 0.02142646, 0.01429573, 0.0270098, 0.02274742, 0.01743661, 0.02166072, 0.01520304, 0.01242629, 0.02264788, 0.01670232, 0.01739083, 0.02182516, 0.01688952, 0.01495202, 0.01964705, 0.01568527, 0.01776483, 0.01967546, 0.01742073, 0.01429542, 0.02389473, 0.02341683, 0.01515953, 0.03658822, 0.02786816, 0.02107382, 0.0276671, 0.01963197, 0.01336169, 0.03061702, 0.03430122, 0.02326744, 0.03331366, 0.03176595, 0.02172158, 0.03902581, 0.04101774, 0.0278204, 0.03459877, 0.02749354, 0.0222588, 0.04782751, 0.0483971, 0.02289401, 0.0330808, 0.03910149, 0.01956224, 0.04232728, 0.03525475, 0.02585424, 0.0359389, 0.02686509, 0.018612, 0.04478114, 0.04007389, 0.02399264, 0.03278229, 0.02977928, 0.02132317, 0.03799387, 0.05044277, 0.03720535, 0.03906672, 0.03668978, 0.0251618, 0.04691733, 0.05692122, 0.04130158, 0.04242799, 0.0219235, 0.02442417, 0.03678165, 0.0495397, 0.03324022, 0.03409627, 0.02124717, 0.01978943, 0.02950228, 0.03940389, 0.02600252, 0.02545921, 0.02498229, 0.01689196, 0.0235679, 0.03529328, 0.02036392, 0.02408558, 0.01916634, 0.01347723, 0.02755676, 0.03121892, 0.01776178, 0.03001471, 0.02644954, 0.01665784, 0.02988888, 0.04224978, 0.02295369, 0.03275055, 0.02723985, 0.01312482, 0.02290616, 0.03963789, 0.01724994, 0.02717694, 0.02573031, 0.01231201, 0.02461773, 0.03057361, 0.01673189, 0.02738634, 0.0340467, 0.01663845, 0.03191871, 0.02942731, 0.01934411, 0.02387713, 0.02835942, 0.01901442, 0.02608955, 0.019131, 0.00972642, 0.01465642, 0.01236713, 0.01771237, 0.02214755, 0.01623672, 0.00896333, 0.01272297, 0.00930521, 0.01426129, 0.01957243, 0.02236717, 0.01045834, 0.01274665, 0.02157881, 0.01931775, 0.02484903, 0.03160756, 0.01857915, 0.01518742, 0.03056061, 0.01710885, 0.02701654, 0.0324434, 0.01964512, 0.01484484, 0.03181222, 0.01337482, 0.02152615, 0.01966359, 0.01495307, 0.02212355, 0.02862784, 0.0173844, 0.02253207, 0.02233104, 0.01466868, 0.01805074, 0.0141272, 0.01649769, 0.01482115, 0.02510486, 0.01672668, 0.02022886, 0.03090255, 0.03247464, 0.02018823, 0.03299703, 0.02567319, 0.02497063, 0.03205857, 0.0220051, 0.03197319, 0.03453863, 0.03279199, 0.02409751, 0.04011869, 0.02227745, 0.03095472, 0.03543264, 0.03186886, 0.04082178, 0.05217673, 0.02647848, 0.03733513, 0.03213104, 0.02324687, 0.03991528, 0.05293971, 0.04690792, 0.03775912, 0.0412661, 0.024406, 0.04372316, 0.02995804, 0.03306614, 0.0344109, 0.03054152, 0.02273935, 0.03136668, 0.02903784, 0.03806157, 0.03351291, 0.02492681, 0.01728762, 0.02510341, 0.03047081, 0.03237672, 0.03001099, 0.02148332, 0.02186077, 0.02337972, 0.02578345, 0.02917003, 0.02828423, 0.02134389, 0.01435615, 0.02542262, 0.02267578, 0.03467354, 0.03461836, 0.02328954, 0.01636909, 0.04220097, 0.0253767, 0.02532746, 0.03565949, 0.02605572, 0.01173771, 0.02703824, 0.0214268, 0.03397021, 0.02467992, 0.02402631, 0.0184333, 0.03478742, 0.02130851, 0.0334283, 0.03007999, 0.02346901, 0.0244725, 0.02751661, 0.01875188, 0.02020621, 0.01617315, 0.02233153, 0.02330668, 0.03512032, 0.02973307, 0.03048936, 0.02453513, 0.03015178, 0.03056007, 0.03506631, 0.04008195, 0.03436427, 0.03548317, 0.04989132, 0.03815882, 0.04346757, 0.04136214, 0.02756934, 0.03761827, 0.04683374, 0.03900201, 0.039394, 0.03254293, 0.02339965, 0.02028846, 0.03086457, 0.01844895, 0.03014093, 0.02449727, 0.0276542, 0.02590152, 0.03818377, 0.02235908, 0.02954908, 0.03436468, 0.03855456, 0.03456978, 0.05273855, 0.03563941, 0.02559549, 0.03293408, 0.02775784, 0.02999579, 0.04446919, 0.03550223, 0.03256484, 0.03789792, 0.02828109, 0.03027667, 0.03811515, 0.03393172, 0.03534821, 0.03496746, 0.02368061, 0.03217253, 0.0441926, 0.03749932, 0.03504419, 0.03244778, 0.02520426, 0.03716557, 0.03435048, 0.03286865, 0.02825174, 0.02217075, 0.02251088, 0.02601892, 0.02412824, 0.02404196, 0.02394638, 0.02332254, 0.02400748, 0.02673964, 0.02119984, 0.02986783, 0.03319635, 0.02763225, 0.02251518, 0.02644398, 0.03096009, 0.02562809, 0.02265585, 0.02147505, 0.01566972, 0.02118875, 0.03811829, 0.01416608, 0.01904225, 0.01654611, 0.01303645, 0.02876903, 0.03001347, 0.01407288, 0.0192517, 0.020115, 0.01798242, 0.02952015, 0.02803096, 0.01077011, 0.02144346, 0.02097269, 0.02635442, 0.03292533, 0.02779569, 0.01301232, 0.02182408, 0.02133868, 0.0229395, 0.02744412, 0.02512285, 0.012953, 0.01869277, 0.01884553, 0.02198056, 0.02382031, 0.02734327, 0.01513103, 0.02063997, 0.01809689, 0.01968281, 0.0249017, 0.03840633, 0.02896869, 0.04781144, 0.03981442, 0.02675135, 0.04198331, 0.03698264, 0.03083272, 0.04358388, 0.04723237, 0.0487343, 0.05711611, 0.04749451, 0.04078395, 0.04089193, 0.03331801, 0.04242738, 0.0608763, 0.05082045, 0.03834924, 0.03619261, 0.02748694, 0.02663622, 0.03814245, 0.03269614, 0.02191546, 0.02555527, 0.0225403, 0.02179001, 0.03164303, 0.03652183, 0.0266435, 0.02326813, 0.02341931, 0.02150615, 0.03374695, 0.04422623, 0.02725914, 0.02456298, 0.02523617, 0.02305746, 0.03252961, 0.03649858, 0.02509909, 0.0290824, 0.03364281, 0.02826615, 0.03964147, 0.04120257, 0.02944271, 0.03533423, 0.04105707, 0.03313477, 0.03881586, 0.04232161, 0.0322123, 0.03543315, 0.03440186, 0.03067156, 0.03895683, 0.03634676, 0.03216822, 0.04049391, 0.03801841, 0.03666222, 0.04188938, 0.04759637, 0.03669181, 0.0253112, 0.02710521, 0.02701137, 0.02947577, 0.031142, 0.01421438, 0.01778838, 0.03277419, 0.02589072, 0.0348177, 0.04087852, 0.01633877, 0.0212035, 0.02026116, 0.02073137, 0.02400248, 0.02673623, 0.01214526, 0.02047834, 0.01588256, 0.01991792, 0.0228196, 0.03203275, 0.01395172, 0.01492305, 0.01287517, 0.01641639, 0.0207959, 0.02805924, 0.01569507, 0.01824951, 0.01567752, 0.01734021, 0.01873759, 0.03011037, 0.01648539, 0.01741138, 0.01470121, 0.01354052, 0.01808274, 0.0298907, 0.0161787, 0.01790601, 0.01308194, 0.01616521, 0.02095688, 0.02398296, 0.01892311, 0.02244777, 0.01208516, 0.01996498, 0.02037446, 0.02337499, 0.01861639, 0.02770039, 0.01228004, 0.02163286, 0.02419735, 0.03111509, 0.01387286, 0.02293497, 0.01094849, 0.01907836, 0.02194401, 0.03038847, 0.01620133, 0.01943618, 0.01383402, 0.01691233, 0.02929875, 0.02826329, 0.01655049, 0.01530539, 0.00893117, 0.01599029, 0.02700177, 0.03061844, 0.01630493, 0.02441035, 0.01451385, 0.019797, 0.03156083, 0.03604525, 0.02269807, 0.0297393, 0.01406439, 0.02324789, 0.0312237, 0.0393681, 0.02049989, 0.03690567, 0.02020891, 0.02210899, 0.04180339, 0.0315349, 0.02067954, 0.04516609, 0.02525461, 0.02937916, 0.04508539, 0.04583659, 0.02769886, 0.04837427, 0.02880843, 0.03542664, 0.04087213, 0.049033, 0.02407588, 0.02529851, 0.01232827, 0.02083049, 0.02450327, 0.03682354, 0.01683261, 0.01752469, 0.015628, 0.01752011, 0.01990948, 0.0283289, 0.01468294, 0.01837746, 0.01732822, 0.01839054, 0.02425346, 0.02983412, 0.01385697, 0.0250493, 0.01062227, 0.0072319, 0.01951231, 0.02577772, 0.01303811, 0.01605222, 0.01132034, 0.01762372, 0.02712127, 0.02818138, 0.01039516, 0.0111578, 0.01022036, 0.01328568, 0.00991912, 0.02822495, 0.0115022, 0.00799488, 0.00717662, 0.0102838, 0.01682551, 0.02810273, 0.01163091, 0.00829822, 0.00835785, 0.01362626, 0.01441046, 0.02205257, 0.01293503, 0.01151873, 0.00923952, 0.01015568, 0.01220152, 0.02122675, 0.0129136, 0.01907512, 0.01087884, 0.01195643, 0.01605373, 0.0252767, 0.01033169, 0.01829848, 0.01154901, 0.0208633, 0.01993283, 0.04170835, 0.01392808, 0.01797762, 0.01289008, 0.02079598, 0.01527439, 0.03918876, 0.01390626, 0.01543693, 0.00976093, 0.01697769, 0.01529446, 0.02895649, 0.02531967, 0.02001497, 0.00997027, 0.01819287, 0.02325901, 0.03678305, 0.0244659, 0.0202096, 0.01283699, 0.01872936, 0.02378907, 0.03679539, 0.01759108, 0.01471928, 0.01279608, 0.01650861, 0.02574345, 0.03267648, 0.0143824, 0.0231162, 0.01546246, 0.02647395, 0.02298602, 0.03257849, 0.01539765, 0.02092957, 0.01268131, 0.02326597, 0.01346765, 0.03301748, 0.01240507, 0.01822927, 0.01211218, 0.02451191, 0.01241988, 0.03329582, 0.01613009, 0.02264113, 0.01700637, 0.02144592, 0.01385608, 0.04625468, 0.02343198, 0.02906231, 0.01747691, 0.01705332, 0.01370355, 0.0517987, 0.02843871, 0.02880603, 0.01859107, 0.01558017, 0.01212508, 0.02875912, 0.01447218, 0.01662669, 0.00759412, 0.01328139, 0.01165849, 0.02384906, 0.01762137, 0.01709659, 0.00716619, 0.01231639, 0.00564182, 0.01672351, 0.0061068, 0.00609622, 0.00394965, 0.00688976, 0.0041264, 0.01683295, 0.01296529, 0.01478123, 0.00654689, 0.01175396, 0.00814829, 0.02292361, 0.0199842, 0.02171796, 0.01089559, 0.01055656, 0.01240428, 0.0281746, 0.01649177, 0.0182621, 0.01101427, 0.01045386, 0.00780843, 0.03575166, 0.01408337, 0.02628371, 0.01256641, 0.00932778, 0.00996975, 0.03727824, 0.01868887, 0.02399944, 0.01499969, 0.01229337, 0.01507394, 0.02693718, 0.01729845, 0.02299204, 0.00937726, 0.01769281, 0.0215731, 0.02469783, 0.01990389, 0.03798624, 0.0081416, 0.01221406, 0.01367581, 0.02568769, 0.01676023, 0.02380145, 0.00612409, 0.00932085, 0.01103992, 0.02277172, 0.01127457, 0.02651591, 0.00867327, 0.01073216, 0.01395985, 0.02893835, 0.01531847, 0.03051017, 0.01084745, 0.00854124, 0.01330524, 0.0340678, 0.01858068, 0.03219775, 0.00886722, 0.00974747, 0.01252075, 0.04786894, 0.01734514, 0.02409384, 0.01279428, 0.01867537, 0.020525, 0.06374752, 0.03126394, 0.03601099, 0.01587104, 0.01331456, 0.01825762, 0.0635692, 0.02354716, 0.03656482, 0.01312669, 0.01144841, 0.02247094, 0.04942813, 0.02497794, 0.03248526, 0.01580392, 0.01566746, 0.01787176, 0.05740874, 0.02641035, 0.03278428, 0.01454325, 0.01970558, 0.02088731, 0.05260728, 0.02476133, 0.04580598, 0.01480892, 0.01685921, 0.01904443, 0.04039999, 0.01194643, 0.02825201, 0.0111427, 0.01676708, 0.02192718, 0.04235429, 0.01481767, 0.02640869, 0.01468264, 0.02100047, 0.02397524, 0.05979042, 0.01760681, 0.03207337, 0.01243012, 0.02376892, 0.02062107, 0.04615413, 0.01036995, 0.02909398, 0.0129273, 0.02129993, 0.02147633, 0.03290284, 0.01092109, 0.02365409, 0.0115969, 0.01594584, 0.02449743, 0.0379086, 0.01298824, 0.02186058, 0.01200355, 0.02202885, 0.0273847, 0.03848855, 0.01734422, 0.02417502, 0.01196702, 0.02216175, 0.02806207, 0.03818405, 0.02283301, 0.02589494, 0.01319226, 0.01794076, 0.01819704, 0.03548395, 0.02316761, 0.01996603, 0.0127137, 0.01879153, 0.02086234, 0.0377875, 0.01883882, 0.02264539, 0.01202803, 0.01881965, 0.0190968, 0.03766729, 0.01771022, 0.01693076, 0.00948853, 0.01317495, 0.01516191, 0.03546557, 0.01550628, 0.01763415, 0.0103454, 0.01194744, 0.01777715, 0.04365746, 0.02113366, 0.02714736, 0.01578728, 0.0130874, 0.0198675, 0.05150247, 0.02252761, 0.02842973, 0.01453368, 0.01310731, 0.0187094, 0.03435799, 0.02131601, 0.03015749, 0.01811495, 0.0141754, 0.02490087, 0.03014963, 0.01893579, 0.02832707, 0.01872415, 0.01237334, 0.02215555, 0.03629348, 0.02157011, 0.02605515, 0.02129118, 0.01012098, 0.01930265, 0.05066095, 0.02595567, 0.02904893, 0.02217035, 0.01524904, 0.0248032, 0.07325748, 0.03377953, 0.04654893, 0.02597361, 0.0117267, 0.01944534, 0.04347742, 0.02227238, 0.0427136, 0.01825459, 0.00850312, 0.01477007, 0.04362707, 0.02970662, 0.04806346, 0.01387001, 0.0129473, 0.01632046, 0.04709064, 0.03188424, 0.0417994, 0.01185076, 0.01164433, 0.02362854, 0.03381454, 0.01996507, 0.04228731, 0.01789068, 0.01327066, 0.02100533, 0.03761625, 0.01899537, 0.03083367, 0.01290559, 0.01086584, 0.01731149, 0.03659159, 0.02203428, 0.03933645, 0.01286359, 0.01840482, 0.03201887, 0.05454264, 0.02465102, 0.04473377, 0.01416118, 0.01586728, 0.04002883, 0.06066418, 0.03452169, 0.05144069, 0.02004674, 0.02269396, 0.04120804, 0.05390023, 0.03204141, 0.04379428, 0.01245633, 0.01699037, 0.02933892, 0.05424779, 0.02730659, 0.04648305, 0.01559623, 0.01526101, 0.02449242, 0.07034202, 0.02096137, 0.04069693, 0.01220236, 0.0182621, 0.02248068, 0.05110776, 0.0204677, 0.05669276, 0.01353416, 0.02293534, 0.01913975, 0.04674718, 0.02760975, 0.03754919, 0.01343705, 0.01361674, 0.01158485, 0.0276709, 0.02465949, 0.03907944, 0.00891001, 0.01491686, 0.017398, 0.03940798, 0.02799418, 0.03811106, 0.0138867, 0.01933779, 0.02685945, 0.05274663, 0.05060581, 0.04711134, 0.02357082, 0.02369203, 0.03954057, 0.05465799, 0.03627355, 0.05294159, 0.03044121, 0.02578758, 0.0302847, 0.04742771, 0.03778292, 0.04902148, 0.01922646, 0.02700419, 0.02227911, 0.03513719, 0.01751351, 0.02687201, 0.00908509, 0.02549792, 0.03050741, 0.0482377, 0.01857814, 0.03779763, 0.01995756, 0.03611704, 0.03971447, 0.04267148, 0.02153432, 0.02098744, 0.01576907, 0.02859766, 0.04204238, 0.04499344, 0.02622356, 0.02066915, 0.01908175, 0.02909404, 0.03542294, 0.04961722, 0.03110505, 0.02028349, 0.02045362, 0.03041556, 0.03008098, 0.04583363, 0.02156566, 0.02227211, 0.02287471, 0.03134762, 0.03250017, 0.04397987, 0.01641802, 0.01889514, 0.01938009, 0.02876329, 0.03947459, 0.04734863, 0.01978252, 0.0225954, 0.01736678, 0.03975166, 0.04155538, 0.0562223, 0.02319592, 0.02226465, 0.02249015, 0.03070666, 0.04435885, 0.06600945, 0.02729851, 0.02010422, 0.02041548, 0.03665726, 0.04675368, 0.06382557, 0.03652987, 0.02677287, 0.0287072, 0.03752299, 0.04318133, 0.0458085, 0.02635781, 0.02101207, 0.02346176, 0.03291951, 0.04419878, 0.04442826, 0.03596433, 0.02482883, 0.02332702, 0.03259321, 0.04812531, 0.06320895, 0.0392244, 0.02058905, 0.02072463, 0.03536166, 0.0536014, 0.06303423, 0.03593619, 0.01730647, 0.03193062, 0.03517474, 0.0320893, 0.0544078, 0.02351513, 0.01648593, 0.01902952, 0.02017291, 0.02078837, 0.03893849, 0.01632166, 0.01505723, 0.01886067, 0.02218119, 0.02512697, 0.04131432, 0.01770685, 0.01396654, 0.0229149, 0.02436822, 0.03074767, 0.03662566, 0.01790199, 0.01499592, 0.02064239, 0.02485147, 0.03561534, 0.03407132, 0.02276787, 0.01777298, 0.0223439, 0.03558815, 0.03236162, 0.03997185, 0.0276435, 0.01730431, 0.02801132, 0.02543622, 0.03236905, 0.03492197, 0.01985667, 0.01717766, 0.02685936, 0.01995963, 0.01957935, 0.02391185, 0.01164719, 0.0130931, 0.01339362, 0.01359626, 0.01452958, 0.02284987, 0.01148066, 0.01556895, 0.02896645, 0.01703353, 0.02778539, 0.02871971, 0.01332399, 0.02131199, 0.02784472, 0.02012966, 0.026824, 0.03194028, 0.01250613, 0.02303501, 0.02806401, 0.01997287, 0.02778146, 0.03111131, 0.01291907, 0.02121214, 0.02975386, 0.03228694, 0.03087622, 0.0425818, 0.01970867, 0.02706187, 0.04169257, 0.03325209, 0.0384621, 0.04492106, 0.01930706, 0.02286043, 0.02467566, 0.0358704, 0.03275488, 0.0381186, 0.01504113, 0.02273381, 0.02020013, 0.02895108, 0.03074844, 0.03839633, 0.0124096, 0.02082007, 0.02437982, 0.02084908, 0.03566471, 0.03987923, 0.01239126, 0.01911264, 0.02270793, 0.031691, 0.03915137, 0.03945128, 0.01773308, 0.02472669, 0.03255711, 0.03791801, 0.04229112, 0.05817964, 0.02283861, 0.03334297, 0.04692823, 0.0389597, 0.04384465, 0.0375329, 0.01927874, 0.02900845, 0.03393567, 0.02390598, 0.0259062, 0.02560797, 0.01767417, 0.02017133, 0.03793113, 0.0309208, 0.03316128, 0.02429433, 0.01374279, 0.01816529, 0.03404541, 0.03847959, 0.04545374, 0.03248629, 0.01592463, 0.02482727, 0.03999588, 0.02863099, 0.03708192, 0.03467597, 0.01645123, 0.02621741, 0.03470778, 0.02838929, 0.04262963, 0.0400504, 0.01989794, 0.02011405, 0.03048951, 0.02920524, 0.02986938, 0.01408407, 0.00684996, 0.00815482, 0.00664164, 0.00904957, 0.01107714, 0.00898765, 0.00542959, 0.00625021, 0.00579194, 0.01202093, 0.01677924, 0.01523612, 0.00526855, 0.00891239, 0.01360727, 0.02397966, 0.02952125, 0.02658899, 0.00936103, 0.01551648, 0.0198086, 0.02358666, 0.03775319, 0.03355861, 0.01551775, 0.02695397, 0.02552244, 0.02894669, 0.03600412, 0.034911, 0.01167207, 0.01699244, 0.0157058, 0.02058865, 0.02566714, 0.02446255, 0.0126687, 0.01794051, 0.0192012, 0.0260136, 0.03088585, 0.01951527, 0.01180755, 0.01724283, 0.01903464, 0.03167987, 0.03420511, 0.0385322, 0.01575144, 0.0245027, 0.01730736, 0.04664133, 0.04419445, 0.03325131, 0.01310471, 0.01706799, 0.01498696, 0.03058547, 0.03336343, 0.02689789, 0.01002033, 0.0226387, 0.01650506, 0.02180328, 0.01782315, 0.03674456, 0.01423636, 0.01607216, 0.0123191, 0.01758621, 0.03170101, 0.04209807, 0.01445798, 0.02485147, 0.02057517, 0.0287563, 0.03429396, 0.0367378, 0.03124824, 0.02789672, 0.021145, 0.04818816, 0.02842099, 0.03540457, 0.03146939, 0.02315255, 0.02407012, 0.03967501, 0.03474411, 0.04796246, 0.03556312, 0.03487002, 0.03376013, 0.04145547, 0.05810322, 0.04747739, 0.03128728, 0.04289978, 0.04239928, 0.04027875, 0.05688196, 0.05056602, 0.0264369, 0.02991386, 0.02907421, 0.03949279, 0.04328918, 0.03638734, 0.02566818, 0.03319423, 0.0365974, 0.03726428, 0.04604065, 0.03668256, 0.02789155, 0.03932805, 0.04395643, 0.03743959, 0.04471255, 0.03293801, 0.02035155, 0.02359895, 0.03837399, 0.02723734, 0.04461386, 0.03067062, 0.02393845, 0.02880251, 0.04743154, 0.03205624, 0.04905106, 0.02902893, 0.02584566, 0.03871245, 0.05661941, 0.04010617, 0.04619144, 0.03036501, 0.02729312, 0.03156085, 0.05454357, 0.04046574, 0.05173635, 0.04579882, 0.03544126, 0.02419929, 0.04593356, 0.03569334, 0.04584454, 0.03618504, 0.03419856, 0.03551486, 0.05169304, 0.04398623, 0.04415455, 0.03860463, 0.02969221, 0.02163779, 0.04268987, 0.04116674, 0.04476836, 0.02770703, 0.02455707, 0.02582517, 0.04096249, 0.04459402, 0.05249162, 0.03221472, 0.0302147, 0.02916111, 0.02796011, 0.04937173, 0.03603849, 0.02603655, 0.0230446, 0.02360218, 0.02902242, 0.04982919, 0.04183768, 0.03425132, 0.02709628, 0.03136209, 0.0231498, 0.0382208, 0.02743704, 0.04631489, 0.03183662, 0.03797975, 0.02841965, 0.04897203, 0.0409979, 0.0564455, 0.02685602, 0.03649957, 0.0388697, 0.0568539, 0.05414049, 0.05196851, 0.03716917, 0.03025197, 0.03581805, 0.03758396, 0.03472205, 0.03572997, 0.02520428, 0.02199625, 0.0284018, 0.0275046, 0.03404768, 0.0403753, 0.02154495, 0.03512385, 0.03396842, 0.03733169, 0.03102457, 0.03027118, 0.01747707, 0.02020044, 0.01799477, 0.02116676, 0.02688951, 0.02807925, 0.01759868, 0.02518062, 0.02207317, 0.02462318, 0.02334331, 0.0234207, 0.01289944, 0.03404374, 0.02839497, 0.02937683, 0.0280815, 0.03426022, 0.01739419, 0.02317351, 0.01802785, 0.02124372, 0.02488896, 0.03289868, 0.01422011, 0.0149934, 0.01309819, 0.01453263, 0.01989859, 0.02422373, 0.01228621, 0.01450101, 0.01219843, 0.01301903, 0.01521472, 0.02278207, 0.01057575, 0.01403567, 0.01139849, 0.01278052, 0.01690735, 0.02452489, 0.01394697, 0.01210076, 0.01047816, 0.00967321, 0.01238055, 0.01424173, 0.00835395, 0.01055857, 0.00770405, 0.01058284, 0.01284252, 0.01393599, 0.0065985, 0.0109513, 0.00823954, 0.01287995, 0.0130121, 0.01780397, 0.009727, 0.01460731, 0.01068954, 0.01223577, 0.0099773, 0.01373081, 0.00666612, 0.01022919, 0.00776001, 0.0102283, 0.01139353, 0.01190725, 0.00557341, 0.01032737, 0.00810487, 0.0079614, 0.01176102, 0.01335002, 0.00573404, 0.01100566, 0.01190482, 0.01064111, 0.01409076, 0.01748746, 0.00869872, 0.01597473, 0.01242438, 0.01382972, 0.01506271, 0.01752803, 0.00775012, 0.01248171, 0.01069304, 0.0145035, 0.01593509, 0.01869029, 0.00766503, 0.01265293, 0.01162697, 0.01608772, 0.01149922, 0.01147568, 0.00810891, 0.01010991, 0.00992086, 0.01470774, 0.01464103, 0.01699298, 0.00778046, 0.00837667, 0.0094166, 0.01186222, 0.01218065, 0.01354608, 0.00646146, 0.01154704, 0.00848621, 0.01421869, 0.01791581, 0.02281608, 0.00788371, 0.01786532, 0.01375657, 0.02379142, 0.01907865, 0.02537301, 0.01048409, 0.01846029, 0.01546997, 0.01592652, 0.01711092, 0.02105126, 0.00883763, 0.02322947, 0.01169774, 0.0197464, 0.0204744, 0.01759141, 0.01108583, 0.0138096, 0.01101628, 0.02413666, 0.01356423, 0.02167675, 0.01277326, 0.01484172, 0.00949876, 0.02103564, 0.02142174, 0.02545273, 0.01060769, 0.0209691, 0.0137994, 0.01613221, 0.02618745, 0.03165524, 0.01160262, 0.03148027, 0.02916999, 0.03461471, 0.03398662, 0.0322128, 0.01490118, 0.04255904, 0.03373447, 0.02690093, 0.03166796, 0.03433562, 0.01596138, 0.03630953, 0.02161464, 0.01768471, 0.0193703, 0.03219233, 0.01706845, 0.02318764, 0.0203348, 0.01802637, 0.02732617, 0.03591158, 0.02275705, 0.0103246, 0.01942064, 0.01479914, 0.02628744, 0.02350507, 0.00959619, 0.01032695, 0.0202595, 0.01252924, 0.02661668, 0.03317434, 0.01217314, 0.01312658, 0.01774413, 0.01376945, 0.03149813, 0.05577179, 0.01865237, 0.01194528, 0.02032895, 0.02021695, 0.0305962, 0.03074964, 0.01133095, 0.00626386, 0.01109133, 0.01139919, 0.02260905, 0.02327161, 0.00812218, 0.0079818, 0.00897855, 0.01054516, 0.0157583, 0.01504193, 0.01049878, 0.00826829, 0.01119678, 0.01274214, 0.01989328, 0.02147911, 0.01717672, 0.0113567, 0.01575549, 0.01913494, 0.03069707, 0.02410492, 0.01768865, 0.00903582, 0.01621887, 0.01291811, 0.01824382, 0.01294473, 0.01948059, 0.00829977, 0.01237126, 0.01387864, 0.01298236, 0.01177659, 0.01913784, 0.00723672, 0.01148659, 0.01257676, 0.01132641, 0.01869546, 0.02878547, 0.01272114, 0.01468804, 0.01944739, 0.02114999, 0.03648642, 0.02292471, 0.01563666, 0.01613714, 0.0254564, 0.01924914, 0.0336188, 0.02111779, 0.01563085, 0.01672799, 0.02233752, 0.0241452, 0.0337852, 0.02239067, 0.01461746, 0.02095753, 0.02657353, 0.03071489, 0.02980083, 0.02147666, 0.01748361, 0.01870687, 0.02645064, 0.03096589, 0.03394365, 0.01543435, 0.0151825, 0.01237573, 0.01711857, 0.02884856, 0.0382672, 0.0172936, 0.01456318, 0.01102989, 0.01568256, 0.02691796, 0.03244081, 0.02067817, 0.01434319, 0.01365856, 0.01801689, 0.01923807, 0.01971765, 0.02056748, 0.01249705, 0.01392813, 0.01622332, 0.01622257, 0.01030015, 0.01323885, 0.00928009, 0.0136106, 0.02148466, 0.02200764, 0.01742082, 0.01341856, 0.01017209, 0.01450965, 0.01779761, 0.02401666, 0.02127687, 0.01191462, 0.0123, 0.01290137, 0.01513195, 0.02228938, 0.02257789, 0.01810745, 0.01384925, 0.0178649, 0.01517745, 0.02189183, 0.0242982, 0.01537677, 0.0154821, 0.01657953, 0.01457297, 0.02370147, 0.02315321, 0.01921723, 0.01482997, 0.01671846, 0.01973571, 0.02538697, 0.02343463, 0.01394039, 0.01392807, 0.01761008, 0.01412743, 0.02709447, 0.0195757, 0.01388349, 0.01356004, 0.02159767, 0.02171594, 0.02959738, 0.02263941, 0.01399956, 0.01867919, 0.0265765, 0.02438284, 0.02097492, 0.0228035, 0.01020403, 0.00969142, 0.03128685, 0.02503302, 0.02301769, 0.025486, 0.01502362, 0.01107184, 0.02681681, 0.03069257, 0.03191473, 0.03350854, 0.02261858, 0.02410932, 0.03536907, 0.03832048, 0.02589243, 0.02414216, 0.01781798, 0.01527087, 0.03615446, 0.01990664, 0.03060492, 0.02267472, 0.01600343, 0.01435476, 0.01722595, 0.01710144, 0.02482577, 0.01846538, 0.01524892, 0.015538, 0.01855381, 0.02038332, 0.02988588, 0.02176223, 0.01830799, 0.01617261, 0.02872868, 0.01511371, 0.02395914, 0.01412172, 0.01555853, 0.01353986, 0.01751333, 0.01540836, 0.01751121, 0.01889119, 0.02044417, 0.01274807, 0.0200855, 0.01898855, 0.02280063, 0.02296139, 0.0223663, 0.01963546, 0.0267817, 0.02191961, 0.02848954, 0.03272992, 0.02572012, 0.02677305, 0.026594, 0.02032249, 0.02649589, 0.02396599, 0.0207345, 0.01995423, 0.0196691, 0.01806486, 0.02618627, 0.02442833, 0.01795094, 0.01860574, 0.02058452, 0.01555514, 0.02765563, 0.02822751, 0.01976536, 0.01614728, 0.0179755, 0.01759156, 0.02434251, 0.03607845, 0.02028121, 0.01465131, 0.02087414, 0.02061453, 0.02687335, 0.03317069, 0.01987155, 0.01715903, 0.01675588, 0.01657338, 0.02244371, 0.02173921, 0.01794869, 0.01588992, 0.01625911, 0.01591521, 0.01908359, 0.02732965, 0.02351477, 0.01694086, 0.01560402, 0.01744495, 0.02711379, 0.02413598, 0.02527699, 0.02413404, 0.02396499, 0.02780943, 0.03267538, 0.02496168, 0.02727666, 0.02899338, 0.0211296, 0.03422499, 0.03777353, 0.02849485, 0.03156541, 0.02666025, 0.02315595, 0.03199038, 0.0263225, 0.02543123, 0.02224199, 0.02482622, 0.02293831, 0.03164747, 0.02412268, 0.02356616, 0.02503704, 0.02475346, 0.02287167, 0.0263298, 0.01445599, 0.02414532, 0.0160447, 0.01706393, 0.02290905, 0.01040523, 0.01693474, 0.01887064, 0.01286981, 0.0126823, 0.01835636, 0.00826924, 0.00988559, 0.01493124, 0.0148837, 0.01279829, 0.04740912, 0.01294506, 0.01150992, 0.00683262, 0.01145033, 0.01768559, 0.02841951, 0.01080553, 0.01293815, 0.00885777, 0.01660402, 0.02136912, 0.0243681, 0.01625784, 0.01552183, 0.01178127, 0.00810573, 0.00933233, 0.01840788, 0.01334342, 0.01273069, 0.01690054, 0.00862714, 0.01335508, 0.01896873, 0.01225681, 0.01185721, 0.01224963, 0.00687593, 0.00864381, 0.01652088, 0.01522739, 0.0153357, 0.00500297, 0.0044059, 0.00822443, 0.01049014, 0.00958041, 0.00973939, 0.00768848, 0.00645565, 0.01002371, 0.01345915, 0.00980679, 0.01160938, 0.00867906, 0.01300363, 0.01085015, 0.01668958, 0.01311676, 0.01042181, 0.01997553, 0.02900139, 0.01653892, 0.02035631, 0.0111662, 0.00966885, 0.02411508, 0.01557192, 0.01839918, 0.01397622, 0.00818894, 0.01064672, 0.01909782, 0.01005035, 0.0113624, 0.00712471, 0.00644621, 0.00851207, 0.01037717, 0.00913785, 0.00898377, 0.00619595, 0.00382768, 0.00633917, 0.0107838, 0.00950285, 0.00818694, 0.00918213, 0.00538016, 0.00696167, 0.01134206, 0.01359057, 0.0107495, 0.01276805, 0.00813294, 0.01088911, 0.01382952, 0.01442883, 0.01504477, 0.0143307, 0.01073364, 0.012117, 0.01593068, 0.01796963, 0.01895644, 0.01554338, 0.00853459, 0.01017633, 0.0120744, 0.02232752, 0.01307027, 0.01383791, 0.00816396, 0.01206569, 0.01691771, 0.02315045, 0.01443956, 0.012428, 0.00848843, 0.00859662, 0.00919131, 0.01524546, 0.00991367, 0.01117364, 0.0081107, 0.00810707, 0.00924624, 0.01978756, 0.00910725, 0.0055646, 0.00697551, 0.00834883, 0.00887612, 0.01350238, 0.00989888, 0.00802361, 0.00663949, 0.00821328, 0.00724548, 0.01615547, 0.0136771, 0.00852127, 0.00502552, 0.00871531, 0.00833165, 0.01951736, 0.01648826, 0.00753919, 0.00522204, 0.00930257, 0.00571511, 0.01127463, 0.01790032, 0.00970196, 0.00744958, 0.01262395, 0.00965777, 0.01547156, 0.01427958, 0.01077724, 0.00747801, 0.01423737, 0.00944723, 0.01347638, 0.01045618, 0.00892333, 0.00561331, 0.01045712, 0.00846972, 0.01199705, 0.01180577, 0.0075477, 0.00523174, 0.01036052, 0.01137732, 0.01018072, 0.01267616, 0.01051542, 0.00689343, 0.01568425, 0.0142313, 0.01724408, 0.01975547, 0.01109168, 0.00547988, 0.01498987, 0.01332733, 0.01397396, 0.01729745, 0.01056449, 0.00566824, 0.01142578, 0.01143577, 0.00913823, 0.01243455, 0.01061676, 0.00608881, 0.01092084, 0.0099028, 0.01174171, 0.01475169, 0.00798584, 0.00863452, 0.01140707, 0.01688231, 0.01723815, 0.01800175, 0.01037902, 0.00956183, 0.00961903, 0.01117655, 0.01363676, 0.01977009, 0.01745074, 0.00886883, 0.00947675, 0.01714859, 0.01575996, 0.02361142, 0.02616655, 0.00945736, 0.01302745, 0.01334106, 0.01688875, 0.0231842, 0.02320506, 0.01169866, 0.01149479, 0.02029321, 0.02181146, 0.02023041, 0.0190609, 0.01083908, 0.01133845, 0.01635948, 0.01679687, 0.01543664, 0.01453242, 0.01029738, 0.01260583, 0.00899145, 0.02007109, 0.01958006, 0.01181925, 0.01899428, 0.01532574, 0.01035442, 0.02518345, 0.02009291, 0.01796719, 0.018771, 0.01530202, 0.01230469, 0.02340105, 0.02385023, 0.01841984, 0.01225343, 0.01172356, 0.01056683, 0.02113504, 0.01900388, 0.02129168, 0.00795768, 0.01325869, 0.0103322, 0.02311124, 0.01268037, 0.01063981, 0.00825157, 0.0125397, 0.01419009, 0.02557991, 0.01286703, 0.01074569, 0.00726131, 0.011882, 0.01056848, 0.02781689, 0.01290294, 0.01005399, 0.00919391, 0.0194503, 0.01136284, 0.03116644, 0.01576133, 0.01324631, 0.01388795, 0.01793854, 0.01573568, 0.03066959, 0.02197213, 0.01365221, 0.01524576, 0.02302319, 0.02401638, 0.04056048, 0.03021619, 0.01573808, 0.01974625, 0.02596272, 0.02260623, 0.03615852, 0.02301638, 0.01380145, 0.01462367, 0.02006366, 0.01779314, 0.02547607, 0.01813097, 0.00929635, 0.01413958, 0.02044571, 0.01824595, 0.03290467, 0.01933164, 0.00954129, 0.01296039, 0.02581219, 0.01505831, 0.04055996, 0.02802046, 0.01232983, 0.02005663, 0.02132317, 0.01548823, 0.03825175, 0.02202915, 0.00904622, 0.01105844, 0.01592966, 0.01314505, 0.03750676, 0.01671548, 0.01166946, 0.01007887, 0.02052265, 0.0188682, 0.02613994, 0.01384461, 0.01148848, 0.00762584, 0.01691101, 0.01932722, 0.02252043, 0.0176728, 0.01229008, 0.00698874, 0.02554076, 0.01971417, 0.02772314, 0.01583461, 0.01351775, 0.00974467, 0.02572208, 0.02365929, 0.02726179, 0.01814559, 0.012687, 0.01122876, 0.0234613, 0.01748315, 0.02203083, 0.01383916, 0.01120369, 0.01209785, 0.01487019, 0.01825594, 0.01849965, 0.0191543, 0.01162831, 0.01122631, 0.02922217, 0.02921551, 0.02784929, 0.02065378, 0.02063587, 0.01695408, 0.02827802, 0.02666803, 0.02782049, 0.0205541, 0.0192391, 0.01888926, 0.03206585, 0.0215138, 0.04521285, 0.03450806, 0.02828559, 0.02653547, 0.03529269, 0.01221998, 0.03081908, 0.02354815, 0.01656409, 0.01731361, 0.02367206, 0.01141779, 0.0208235, 0.02652453, 0.01108571, 0.0155801, 0.01819854, 0.0091853, 0.01871335, 0.03048214, 0.01465866, 0.02142245, 0.02368604, 0.01843189, 0.02202941, 0.02033092, 0.01167663, 0.01447453, 0.02435943, 0.01857235, 0.01598529, 0.02531667, 0.01609206, 0.01762797, 0.02533909, 0.01631705, 0.01778314, 0.02318963, 0.01956088, 0.02270216, 0.01850425, 0.01752523, 0.02844408, 0.01773426, 0.02071458, 0.01637526, 0.01897559, 0.01276648, 0.02089177, 0.01745742, 0.01666392, 0.01346414, 0.01492907, 0.00993375, 0.02345867, 0.02067999, 0.00975479, 0.01534455, 0.0203179, 0.01721327, 0.02046812, 0.0231591, 0.01175514, 0.01812085, 0.02015102, 0.02073161, 0.01233474, 0.01695342, 0.01385448, 0.01431291, 0.01633446, 0.01496335, 0.01314545, 0.01438932, 0.01224788, 0.01485855, 0.01501706, 0.01133789, 0.01265981, 0.0100682, 0.00703685, 0.01064204, 0.01038768, 0.00848666, 0.00907037, 0.01124775, 0.00725863, 0.00773249, 0.01281088, 0.01184613, 0.01088199, 0.01950149, 0.00969363, 0.00857631, 0.01172952, 0.01718413, 0.0096786, 0.02564364, 0.01243057, 0.0124898, 0.01835436, 0.01389748, 0.00948776, 0.01944637, 0.01150042, 0.01695127, 0.01705538, 0.0166436, 0.01574267, 0.01509735, 0.01507014, 0.01876544, 0.0171054, 0.01894316, 0.0237922, 0.01791557, 0.01685449, 0.01503608, 0.0187356, 0.01467285, 0.01746541, 0.01903538, 0.01346003, 0.01390065, 0.01691966, 0.01315968, 0.01271482, 0.02146174, 0.01651654, 0.01508244, 0.01894342, 0.017547, 0.02523861, 0.02384938, 0.01959325, 0.01782719, 0.02385377, 0.02423611, 0.03209658, 0.02855283, 0.01750916, 0.01842026, 0.01716771, 0.01936618, 0.03782505, 0.02479807, 0.01836121, 0.0190544, 0.01944959, 0.01529398, 0.01934425, 0.02053366, 0.01789687, 0.01739722, 0.02145136, 0.01398628, 0.02142134, 0.02263874, 0.01616093, 0.02021344, 0.02234096, 0.01514517, 0.01850698, 0.02157022, 0.01542606, 0.01620395, 0.01838036, 0.01305193, 0.02328395, 0.02153743, 0.01640734, 0.01285131, 0.0161377, 0.01439386, 0.01840742, 0.02097465, 0.01572221, 0.01252089, 0.0189466, 0.01904594, 0.02260651, 0.02197193, 0.01732849, 0.01804987, 0.02151571, 0.02462625, 0.03630038, 0.0326722, 0.02668975, 0.02189032, 0.02493693, 0.02445484, 0.02904813, 0.02232022, 0.02081807, 0.01770727, 0.01664749, 0.01173886, 0.01609211, 0.02448091, 0.01815271, 0.01485974, 0.01621076, 0.01431247, 0.01718314, 0.02597677, 0.01480832, 0.01570505, 0.02585631, 0.03359918, 0.03521438, 0.03222496, 0.02448608, 0.02310046, 0.035016, 0.0371986, 0.03215639, 0.02977708, 0.01939738, 0.02016283, 0.04198471, 0.02756753, 0.02207281, 0.0325329, 0.02201397, 0.01912776, 0.04489374, 0.02895772, 0.01845715, 0.02397349, 0.01790809, 0.016324, 0.03769246, 0.01816094, 0.01152766, 0.02220011, 0.01169727, 0.01794785, 0.03060588, 0.0251703, 0.00873464, 0.02932767, 0.00908722, 0.02176246, 0.03146485, 0.02935272, 0.02608548, 0.04943826, 0.04827093, 0.01761865, 0.01814058, 0.02225949, 0.01921324, 0.03138041, 0.0190388, 0.02004529, 0.02633014, 0.02876252, 0.02079956, 0.02569108, 0.01935637, 0.02507677, 0.0301685, 0.02361387, 0.01624689, 0.0213011, 0.02387675, 0.02186807, 0.02693863, 0.0312059, 0.01868078, 0.02838525, 0.02843212, 0.0246712, 0.02864737, 0.0318282, 0.02552279, 0.02507152, 0.02944509, 0.02965967, 0.03192698, 0.04218065, 0.03766098, 0.03554773, 0.03151202, 0.02998084, 0.04009467, 0.05164729, 0.05221708, 0.04117591, 0.04127306, 0.04112382, 0.04047257, 0.04066424, 0.03511439, 0.03037675, 0.0392521, 0.03307316, 0.03259334, 0.03202114, 0.02957612, 0.02701019, 0.03346744, 0.02674486, 0.02685864, 0.02526973, 0.02578031, 0.03035231, 0.02952663, 0.0291632, 0.03121223, 0.02950867, 0.01976248, 0.02667442, 0.02376735, 0.02680537, 0.03302596, 0.02954612, 0.02545417, 0.03810288, 0.02573254, 0.03722461, 0.04644906, 0.03859269, 0.04044428, 0.03558201, 0.04086918, 0.04418096, 0.03871633, 0.04366339, 0.05914107, 0.03265102, 0.0368797, 0.03350691, 0.02760463, 0.02785497, 0.03835129, 0.02712853, 0.01985406, 0.02736449, 0.02424013, 0.02611809, 0.03904977, 0.03063482, 0.02209361, 0.02349571, 0.02241242, 0.02293172, 0.0248833, 0.02044355, 0.0191063, 0.02528686, 0.02388518, 0.02627927, 0.02680101, 0.02687452, 0.02451311, 0.02245744, 0.02380453, 0.03814724, 0.03894441, 0.03166029, 0.0268206, 0.02606744, 0.02859013, 0.04062987, 0.04049836, 0.04366517, 0.04103342, 0.03101788, 0.03560563, 0.04401809, 0.05768818, 0.05360926, 0.05116135, 0.04041317, 0.04698931, 0.03698965, 0.04828423, 0.04667919, 0.05452236, 0.02633082, 0.02446371, 0.02411338, 0.02703295, 0.03265536, 0.02171491, 0.01602376, 0.02422429, 0.02204901, 0.03019403, 0.03038273, 0.02409325, 0.02251024, 0.033202, 0.04351562, 0.05448201, 0.04557638, 0.04318502, 0.03005275, 0.04475519, 0.04745358, 0.0685377, 0.04990656, 0.05637224, 0.02780594, 0.03848969, 0.04497842, 0.05926186, 0.05382663, 0.05729657, 0.02707215, 0.03530634, 0.06041349, 0.06715304, 0.0438906, 0.03887342, 0.02327938, 0.02927477, 0.05323518, 0.04876041, 0.02704564, 0.02574362, 0.02473167, 0.03162709, 0.04173629, 0.03581845, 0.02465244, 0.02623289, 0.02510995, 0.03718937, 0.03921869, 0.04280383, 0.02661625, 0.02859826, 0.02639408, 0.03963434, 0.04631928, 0.05752438, 0.02598047, 0.03161046, 0.02649635, 0.04007782, 0.03858039, 0.05646383, 0.03168346, 0.03310916, 0.02179302, 0.03638618, 0.04495111, 0.06708211, 0.04088001, 0.03620889, 0.0222544, 0.03146181, 0.03414558, 0.05153181, 0.0292452, 0.03014805, 0.0165279, 0.01886339, 0.01672995, 0.03563364, 0.02234848, 0.02636662, 0.01616201, 0.03262167, 0.01785657, 0.03370186, 0.0247849, 0.03048115, 0.0167957, 0.0364127, 0.024435, 0.0437277, 0.03294731, 0.03068719, 0.01972628, 0.03754831, 0.02436248, 0.04263336, 0.03083472, 0.03071025, 0.02524436, 0.03067572, 0.0190725, 0.03333709, 0.02176194, 0.03097864, 0.02168962, 0.02399571, 0.01911803, 0.03065859, 0.02273365, 0.0218727, 0.01789329, 0.03341707, 0.01775337, 0.03247156, 0.02270418, 0.03169392, 0.02178258, 0.03641048, 0.02192397, 0.03072181, 0.02609589, 0.029719, 0.02887085, 0.03912434, 0.04225867, 0.03982997, 0.02855838, 0.03898161, 0.02071587, 0.03756193, 0.02360215, 0.03818874, 0.03517481, 0.04016582, 0.02750603, 0.03352273, 0.04297771, 0.04919436, 0.03579648, 0.0467017, 0.02158444, 0.03459036, 0.03156479, 0.03497662, 0.02282269, 0.01706681, 0.02103881, 0.02734261, 0.01967232, 0.02278786, 0.02536674, 0.02059122, 0.01791189, 0.02250437, 0.01298236, 0.01671793, 0.01742842, 0.01686802, 0.01312664, 0.01995464, 0.02102769, 0.02815342, 0.02210511, 0.03006298, 0.03020427, 0.02868424, 0.04336504, 0.05093616, 0.03032034, 0.04336163, 0.0395357, 0.02937674, 0.04570936, 0.05490118, 0.03542879, 0.04716989, 0.0472507, 0.03483278, 0.05126832, 0.05753952, 0.05480405, 0.0429506, 0.03253056, 0.02469281, 0.04473038, 0.05640024, 0.04497097, 0.03497598, 0.03208404, 0.0272666, 0.03209871, 0.04068069, 0.04484041, 0.04989795, 0.03366394, 0.03773121, 0.03017996, 0.03710152, 0.06048999, 0.05042861, 0.03012944, 0.04503622, 0.0371871, 0.03354626, 0.04028948, 0.03968835, 0.02196138, 0.03268826, 0.0220698, 0.03516239, 0.0263392, 0.03761659, 0.03394327, 0.03439246, 0.02975112, 0.03635813, 0.03264741, 0.04310746, 0.04347786, 0.03380045, 0.02875567, 0.0271539, 0.01867702, 0.0264529, 0.01952412, 0.02464815, 0.01818246, 0.02797226, 0.01933832, 0.01414104, 0.0154168, 0.01280999, 0.03038533, 0.04121945, 0.02808285, 0.0305427, 0.02879595, 0.02227129, 0.03139921, 0.03701068, 0.03693995, 0.02992247, 0.02386906, 0.02622574, 0.02690986, 0.03909342, 0.03056508, 0.02478104, 0.01723122, 0.02047521, 0.01352456, 0.03460303, 0.03758746, 0.03529171, 0.02873636, 0.02521243, 0.0214875, 0.03444717, 0.03036949, 0.03163787, 0.02413101, 0.02256208, 0.01843593, 0.03111482, 0.03531244, 0.03256296, 0.03570062, 0.03286282, 0.02723658, 0.0502395, 0.05676833, 0.05397243, 0.05230343, 0.04871471, 0.05322499, 0.06088672, 0.07189563, 0.05667292, 0.04063016, 0.04408238, 0.05485904, 0.07058237, 0.0833372, 0.05717047, 0.03813598, 0.05109611, 0.04645042, 0.06570212, 0.07453413, 0.04476491, 0.03791954, 0.05353886, 0.03910095, 0.05546866, 0.06599274, 0.04243017, 0.04071647, 0.05146776, 0.03782358, 0.05326331, 0.05405119, 0.03379488, 0.03634933, 0.03798771, 0.02552534, 0.02982733, 0.03601249, 0.01949202, 0.03981925, 0.04350073, 0.02148592, 0.0267778, 0.03691782, 0.01724873, 0.03163625, 0.03061502, 0.01489391, 0.02967041, 0.04194135, 0.01604615, 0.0305631, 0.0331647, 0.02029172, 0.04312939, 0.05269469, 0.02421757, 0.0198341, 0.02534908, 0.01685293, 0.03408513, 0.04956579, 0.02648565, 0.02751844, 0.02197693, 0.01928353, 0.01936943, 0.04134439, 0.01965333, 0.01569687, 0.01754158, 0.01260918, 0.01584188, 0.02766439, 0.01686767, 0.01661974, 0.01967445, 0.0151664, 0.02509806, 0.03473735, 0.02016582, 0.0151919, 0.02326708, 0.01937502, 0.02615919, 0.03343351, 0.0269144, 0.02255548, 0.02191396, 0.02475668, 0.03240432, 0.02428783, 0.02838385, 0.02290821, 0.02275843, 0.02553812, 0.03466766, 0.03464685, 0.0252059, 0.02717357, 0.02705372, 0.02559194, 0.03476308, 0.03726344, 0.0215486, 0.01998683, 0.01931996, 0.01764753, 0.04400819, 0.04161652, 0.01997647, 0.01790638, 0.03165375, 0.01907472, 0.03284669, 0.02909647, 0.03828387, 0.02346795, 0.02600701, 0.01352613, 0.02290142, 0.02845214, 0.01948128, 0.01907308, 0.01804624, 0.00975729, 0.02674722, 0.03773163, 0.02497538, 0.01947438, 0.01831902, 0.01317225, 0.03938282, 0.04168302, 0.02871709, 0.01828218, 0.01581691, 0.01431729, 0.03793256, 0.02928592, 0.02515812, 0.01740039, 0.01201496, 0.00639492, 0.01636389, 0.00839295, 0.01040398, 0.01337811, 0.02228447, 0.00917703, 0.02906411, 0.01442431, 0.017052, 0.01639567, 0.03531845, 0.01675192, 0.04487709, 0.02126548, 0.01486314, 0.01501253, 0.02999556, 0.01580744, 0.04003994, 0.02188842, 0.02807373, 0.01923293, 0.02448831, 0.01829535, 0.03943053, 0.02956957, 0.02838809, 0.02426152, 0.01944284, 0.01699552, 0.03548167, 0.03734003, 0.02440196, 0.01938608, 0.01400876, 0.01615307, 0.03103881, 0.02504957, 0.02215323, 0.02009191, 0.01593317, 0.01254185, 0.03475079, 0.02656822, 0.01583773, 0.01672038, 0.01944601, 0.00878994, 0.03667004, 0.0224771, 0.02153398, 0.02475479, 0.02665815, 0.00902807, 0.032477, 0.01852842, 0.02515184, 0.0234418, 0.03091636, 0.00923072, 0.03361027, 0.0206982, 0.03450229, 0.02647731, 0.03459191, 0.02488417, 0.05772912, 0.02416692, 0.0326036, 0.02435534, 0.02481608, 0.01319559, 0.0421948, 0.0164606, 0.02622935, 0.02607537, 0.01928895, 0.00785103, 0.03133865, 0.01518081, 0.01747962, 0.01857636, 0.02373953, 0.01085718, 0.03671854, 0.01214594, 0.01989803, 0.02208704, 0.04670376, 0.01705563, 0.04844004, 0.01604292, 0.02388029, 0.02462059, 0.06108792, 0.02094626, 0.0342229, 0.0225276, 0.02840043, 0.01713594, 0.04152556, 0.02391831, 0.03922051, 0.03002276, 0.03303831, 0.02263778, 0.05352365, 0.02397605, 0.04844483, 0.02285706, 0.03900963, 0.02194991, 0.03536037, 0.02304836, 0.0428, 0.0196372, 0.03282289, 0.02470174, 0.0343855, 0.01460436, 0.0425417, 0.01711162, 0.02794136, 0.02042067, 0.03585261, 0.01463673, 0.03725087, 0.01611112, 0.02950316, 0.02122285, 0.03999113, 0.01937895, 0.03932267, 0.01749642, 0.03571647, 0.02250554, 0.03781318, 0.0178705, 0.03003663, 0.0205561, 0.03213375, 0.02434403, 0.03095824, 0.02104197, 0.03174991, 0.01614422, 0.02735955, 0.02290948, 0.03870011, 0.01927383, 0.04263605, 0.01869297, 0.01992933, 0.02095705, 0.0344459, 0.02124352, 0.05016304, 0.01547595, 0.02654431, 0.02900591, 0.03547956, 0.02114393, 0.03495955, 0.0140087, 0.02202052, 0.02371981, 0.04052073, 0.02528291, 0.04441651, 0.01789824, 0.03185531, 0.02306634, 0.03872027, 0.02795641, 0.02887621, 0.0119336, 0.02295781, 0.02232376, 0.02585083, 0.03004269, 0.02681272, 0.01454268, 0.02661229, 0.02192703, 0.02408106, 0.0255614, 0.03380646, 0.01371322, 0.02377887, 0.02003545, 0.01619044, 0.013452, 0.02450288, 0.00906673, 0.02185604, 0.02194216, 0.01421287, 0.01760466, 0.03147645, 0.01581564, 0.02964763, 0.03198168, 0.01722206, 0.0142784, 0.02100682, 0.01702502, 0.01355861, 0.01379764, 0.01997625, 0.00790569, 0.00845993, 0.00736431, 0.00982187, 0.01148269, 0.02208221, 0.00686401, 0.00855011, 0.00579665, 0.0087694, 0.0104222, 0.02183027, 0.00705596, 0.01098463, 0.0047414, 0.00686469, 0.0113758, 0.01277101, 0.00546379, 0.0119131, 0.00828107, 0.00940398, 0.01110245, 0.01628145, 0.00571407, 0.01188015, 0.00803708, 0.00772347, 0.0073414, 0.01099886, 0.00395711, 0.00520303, 0.00542103, 0.00568719, 0.00873345, 0.01345979, 0.00550672, 0.00780634, 0.00759366, 0.00621561, 0.00820136, 0.01376632, 0.00450282, 0.00761566, 0.00669657, 0.00788476, 0.00616994, 0.01048198, 0.00509856, 0.00899517, 0.00744398, 0.00956536, 0.00708023, 0.00782325, 0.00481548, 0.00910003, 0.00980723, 0.00830092, 0.0050879, 0.00442586, 0.00295455, 0.00520716, 0.00569544, 0.00522618, 0.00317193, 0.00492814, 0.00244493, 0.00537696, 0.00538675, 0.00420126, 0.00372042, 0.00771998, 0.00322289, 0.00564963, 0.00522555, 0.00379397, 0.00397443, 0.00880459, 0.00340227, 0.00724819, 0.00875648, 0.00521965, 0.00415688, 0.00711212, 0.00176342, 0.00360752, 0.00518792, 0.00575375, 0.0032356, 0.00605287, 0.00153983, 0.00237193, 0.00330095, 0.00473345, 0.00359249, 0.00733066, 0.00156256, 0.00399027, 0.00434029, 0.00527352, 0.00495144, 0.00741078, 0.00141796, 0.0024541, 0.0043013, 0.00445036, 0.00371061, 0.00730296, 0.00156436, 0.00410654, 0.00258486, 0.00329605, 0.00288618, 0.00598166, 0.00150031, 0.00260971, 0.00273862, 0.00478424, 0.00392917, 0.00769448, 0.00226784, 0.0030093, 0.00312813, 0.00570239, 0.00505744, 0.01018959, 0.00244637, 0.00494734, 0.00246141, 0.00580219, 0.00504385, 0.01208021, 0.00236271, 0.00595219, 0.00231876, 0.00464605, 0.00468558, 0.00787419, 0.0028886, 0.00438134, 0.0027835, 0.00555684, 0.00437901, 0.00817869, 0.00253478, 0.00539888, 0.0028288, 0.0066773, 0.00486651, 0.00568068, 0.00207057, 0.00410465, 0.00208633, 0.0056483, 0.00611893, 0.00712064, 0.0028031, 0.00729412, 0.00160146, 0.00468801, 0.00672677, 0.01000777, 0.00188013, 0.00456605, 0.00266176, 0.00508376, 0.00849323, 0.01385912, 0.00314799, 0.00753642, 0.00767001, 0.00871583, 0.01289829, 0.01418715, 0.00274532, 0.00603288, 0.0051335, 0.00859311, 0.01972793, 0.01696161, 0.00818081, 0.0061773, 0.00464772, 0.00797858, 0.01152427, 0.01319305, 0.00421137, 0.00679164, 0.00630889, 0.00695976, 0.00916943, 0.00876496, 0.00234758, 0.00460488, 0.00337632, 0.00607356, 0.00765248, 0.00733444, 0.00234898, 0.00527042, 0.00397206, 0.00659724, 0.00809824, 0.00809934, 0.00250016, 0.00660119, 0.00479974, 0.00585075, 0.00811269, 0.015079, 0.00406388, 0.01045888, 0.0045973, 0.00478098, 0.00704982, 0.01162637, 0.00843585, 0.01066891, 0.00633609, 0.00584923, 0.00956896, 0.01156163, 0.00127741, 0.00642009, 0.00440383, 0.00594657, 0.00901138, 0.00750852, 0.00148914, 0.00970103, 0.00811538, 0.00854223, 0.0102507, 0.01293699, 0.00378772, 0.01402373, 0.00892279, 0.01137541, 0.01089531, 0.01080441, 0.00325544, 0.01505143, 0.00970454, 0.01132859, 0.01023904, 0.01018713, 0.00494676, 0.01781814, 0.01101552, 0.01011616, 0.01461597, 0.01325755, 0.00616115, 0.01418046, 0.01082544, 0.00984851, 0.01739432, 0.01485258, 0.00476462, 0.0122957, 0.00833155, 0.01042072, 0.01749161, 0.01478571, 0.00278031, 0.00953209, 0.01039429, 0.01040521, 0.01764446, 0.01800975, 0.00695291, 0.01164283, 0.01291216, 0.0128344, 0.01770941, 0.0194938, 0.00968431, 0.01325859, 0.01501761, 0.01268256, 0.01663534, 0.01918144, 0.00826619, 0.01450474, 0.01670687, 0.01588252, 0.01765933, 0.02295503, 0.012401, 0.02363886, 0.01532515, 0.01404432, 0.02126816, 0.02900746, 0.01025342, 0.02083664, 0.01770606, 0.01560127, 0.02031801, 0.02707802, 0.01058215, 0.01746044, 0.01718996, 0.01660089, 0.01512718, 0.02357433, 0.01123831, 0.01919535, 0.01705864, 0.02047076, 0.01758346, 0.01872336, 0.0156557, 0.01677236, 0.01484553, 0.01336891, 0.01168074, 0.01448737, 0.0096492, 0.01466323, 0.01741312, 0.01178783, 0.00946132, 0.01595022, 0.00839715, 0.01751159, 0.01255377, 0.01041292, 0.00823837, 0.01735646, 0.00831364, 0.01643235, 0.01245242, 0.01357155, 0.0141281, 0.02424457, 0.01071452, 0.02199076, 0.01700433, 0.0171609, 0.01535045, 0.02698118, 0.01043336, 0.02065429, 0.02295412, 0.0218033, 0.02156144, 0.0296395, 0.01988896]
},
"exon":
{"first": [0.8362252, 0.81232136, 0.8040845, 0.7324599, 0.79748625, 0.7892413, 0.8259105, 0.7785901, 0.7826783, 0.70817804, 0.77528876, 0.7842413, 0.81075835, 0.8151608, 0.80755645, 0.69860333, 0.7356816, 0.8059741, 0.8511769, 0.8225089, 0.82698584, 0.6700415, 0.7604647, 0.7799391, 0.8654717, 0.8401336, 0.8527952, 0.74729615, 0.7992502, 0.8334264, 0.8796228, 0.8557103, 0.83053774, 0.67549306, 0.7633616, 0.7744738, 0.8408488, 0.8127496, 0.7258764, 0.6415527, 0.7409693, 0.7603731, 0.80550253, 0.78681886, 0.675085, 0.6348298, 0.73518825, 0.738478, 0.81060874, 0.78774273, 0.6840473, 0.63476676, 0.74865115, 0.7456039, 0.8143574, 0.8113558, 0.7051763, 0.6785127, 0.76027787, 0.7667606, 0.82865083, 0.80205613, 0.7258347, 0.6533082, 0.77260745, 0.759925, 0.8103104, 0.8002457, 0.7262626, 0.6182533, 0.7611828, 0.7726403, 0.82239103, 0.8128337, 0.7521339, 0.63018984, 0.73593205, 0.72357255, 0.7544252, 0.78754425, 0.7508562, 0.6262918, 0.73433006, 0.71288985, 0.74918246, 0.7939183, 0.75755185, 0.6597946, 0.7482451, 0.7398901, 0.80989647, 0.80569255, 0.78495044, 0.681731, 0.76674145, 0.7637009, 0.830084, 0.8090671, 0.7957294, 0.6562521, 0.7787395, 0.7714342, 0.8278006, 0.7812862, 0.78776014, 0.59540397, 0.7863421, 0.78278786, 0.84551877, 0.82393295, 0.77265954, 0.72444475, 0.7457051, 0.7573437, 0.76340383, 0.7742092, 0.7547286, 0.71063524, 0.75795746, 0.75742364, 0.7575268, 0.7656512, 0.75989074, 0.70673627, 0.7658611, 0.75255877, 0.76564384, 0.75734574, 0.75649476, 0.6996076, 0.76462084, 0.7470418, 0.7875206, 0.7627899, 0.79269445, 0.76328367, 0.808017, 0.7846968, 0.8128685, 0.7852195, 0.75100595, 0.7489552, 0.79135346, 0.7813922, 0.7896142, 0.80571294, 0.7139269, 0.7134948, 0.7660174, 0.77188563, 0.77356744, 0.80518633, 0.72283757, 0.71598643, 0.75287336, 0.7611118, 0.74457973, 0.7747898, 0.68038243, 0.719644, 0.75225824, 0.72109705, 0.74598795, 0.7915901, 0.66857713, 0.6843314, 0.77142155, 0.74901897, 0.765147, 0.7936532, 0.6785234, 0.75439346, 0.782257, 0.76452905, 0.8002905, 0.8151941, 0.68604475, 0.7369068, 0.7480856, 0.7525458, 0.74939674, 0.678504, 0.67611617, 0.7367476, 0.7754154, 0.7476581, 0.78859735, 0.80247074, 0.6967076, 0.7535866, 0.7526449, 0.743177, 0.7552024, 0.79166865, 0.73673815, 0.7762402, 0.7726004, 0.73553175, 0.7467763, 0.79170734, 0.68613106, 0.734132, 0.81052196, 0.7575897, 0.7847849, 0.82366467, 0.7139598, 0.7715686, 0.8351545, 0.80186033, 0.8118637, 0.8515021, 0.7361552, 0.7867721, 0.80816054, 0.81761116, 0.82128274, 0.8468558, 0.738204, 0.7265915, 0.77687794, 0.777075887, 0.789798081, 0.80676836, 0.68034905, 0.7187963, 0.7779371, 0.7689714, 0.7745699, 0.7791692, 0.67015404, 0.6953307, 0.75931597, 0.7239259, 0.7462224, 0.77114326, 0.6440002, 0.666451, 0.7075407, 0.6531665, 0.7212415, 0.78095806, 0.66917914, 0.6642169, 0.7395381, 0.7120878, 0.70613813, 0.72786826, 0.64583486, 0.65367305, 0.7245754, 0.7082889, 0.66565436, 0.74135745, 0.65982866, 0.6552601, 0.7367123, 0.7097948, 0.7449473, 0.7325746, 0.66690326, 0.6279375, 0.69084024, 0.6760315, 0.71345294, 0.6942323, 0.6130174, 0.5350713, 0.6394073, 0.69331056, 0.7100568, 0.6635546, 0.64044124, 0.61013186, 0.6849529, 0.68446106, 0.6906337, 0.66271216, 0.66067386, 0.55817723, 0.72069657, 0.71827656, 0.72031903, 0.67030174, 0.679902, 0.6081946, 0.6283013, 0.6862864, 0.6652957, 0.6738724, 0.67157614, 0.676407, 0.7210347, 0.7457952, 0.7774286, 0.7175337, 0.7026932, 0.70420915, 0.7220817, 0.74281275, 0.76754427, 0.72054684, 0.70852005, 0.69653404, 0.72894067, 0.7468304, 0.76338005, 0.7557626, 0.68949527, 0.6933745, 0.71213204, 0.71024, 0.7538954, 0.7755718, 0.6580049, 0.7410102, 0.75714576, 0.7706677, 0.7991341, 0.81591636, 0.6774799, 0.7415634, 0.7623233, 0.7896418, 0.81319773, 0.8026573, 0.6443164, 0.7440886, 0.7657996, 0.80425715, 0.8228287, 0.8187564, 0.6378816, 0.74578744, 0.7479843, 0.8173893, 0.8133342, 0.83827704, 0.5847919, 0.7889937, 0.74910825, 0.7925471, 0.7950296, 0.8259562, 0.5911846, 0.807221, 0.77428263, 0.80096835, 0.7864608, 0.81602925, 0.57738495, 0.80695677, 0.7854997, 0.8254258, 0.8121552, 0.83459854, 0.63140786, 0.8055982, 0.82343376, 0.84579635, 0.8358534, 0.8448707, 0.6192596, 0.8035035, 0.8269956, 0.8468791, 0.8484571, 0.8451685, 0.59655607, 0.7908351, 0.8132243, 0.8278061, 0.8319298, 0.8330751, 0.5971412, 0.78722304, 0.8016809, 0.7946562, 0.80093586, 0.8068818, 0.5935876, 0.7726631, 0.77150553, 0.7277902, 0.7799402, 0.794511, 0.5586519, 0.75787103, 0.776674, 0.7518686, 0.7622878, 0.8036959, 0.526219, 0.72585565, 0.76145166, 0.74062055, 0.78899306, 0.8153947, 0.6049096, 0.7564445, 0.79884315, 0.7974282, 0.8432399, 0.8566789, 0.6483441, 0.7943664, 0.83503836, 0.8471762, 0.8480801, 0.83195525, 0.6604437, 0.78173876, 0.7911231, 0.7917212, 0.8207725, 0.810183, 0.6114965, 0.7415435, 0.7647641, 0.7853518, 0.790565, 0.7710417, 0.5698863, 0.7117974, 0.7686859, 0.7826327, 0.7502897, 0.80429965, 0.61446995, 0.70161223, 0.7401406, 0.7632042, 0.7444257, 0.7802378, 0.61168236, 0.7212089, 0.76569015, 0.7733222, 0.7605768, 0.7850498, 0.63483936, 0.7345736, 0.78252506, 0.77565014, 0.7587827, 0.77943003, 0.6403724, 0.73093927, 0.7534276, 0.7450156, 0.7349718, 0.7702822, 0.62719065, 0.7180423, 0.74045366, 0.7186748, 0.68949795, 0.76253706, 0.6304363, 0.6997118, 0.73067945, 0.7232573, 0.68036777, 0.74216473, 0.62847185, 0.6954912, 0.723357, 0.7339081, 0.6917171, 0.7750178, 0.6602729, 0.6973573, 0.7643784, 0.7869877, 0.73815256, 0.797238, 0.7274212, 0.7388325, 0.79193187, 0.8051738, 0.74988914, 0.79300815, 0.74833727, 0.7088539, 0.7983685, 0.7865452, 0.7465449, 0.8080771, 0.7135456, 0.7118312, 0.7539655, 0.71863955, 0.72495097, 0.7957611, 0.665973, 0.73858345, 0.76129, 0.69463205, 0.69472355, 0.77832407, 0.6366799, 0.7358302, 0.7532, 0.69588995, 0.6962352, 0.76434875, 0.63169706, 0.7479609, 0.7707349, 0.78540134, 0.7593512, 0.8244316, 0.75353366, 0.8111611, 0.8252651, 0.8373017, 0.79716843, 0.8437356, 0.7819034, 0.8219115, 0.843858, 0.8471774, 0.8323764, 0.85485435, 0.7831219, 0.8331166, 0.86069703, 0.8410383, 0.83580685, 0.85689414, 0.77405447, 0.8206324, 0.8376565, 0.8174239, 0.79495317, 0.83511144, 0.7360604, 0.7894514, 0.8200904, 0.78839767, 0.7801638, 0.82970715, 0.73765445, 0.7967175, 0.8271922, 0.81482995, 0.8090294, 0.84659797, 0.7964406, 0.81588435, 0.8384702, 0.8222766, 0.81432545, 0.8355823, 0.79313695, 0.7976692, 0.8358938, 0.8315438, 0.82074183, 0.84630036, 0.7989487, 0.80181056, 0.8230394, 0.80616313, 0.8099921, 0.8469915, 0.79654306, 0.7979509, 0.84011966, 0.79113764, 0.7778216, 0.8238292, 0.7612309, 0.76904887, 0.8303442, 0.8074342, 0.7979022, 0.83244264, 0.7644868, 0.7785978, 0.8243901, 0.81357, 0.77720326, 0.8316753, 0.8011317, 0.80164003, 0.8492634, 0.849742, 0.8300158, 0.8486151, 0.82323587, 0.8126415, 0.86242765, 0.85241306, 0.83737385, 0.85983336, 0.8041984, 0.82616407, 0.86181754, 0.834545, 0.8346364, 0.8604883, 0.79840946, 0.8214254, 0.8418938, 0.81618834, 0.8334999, 0.86224204, 0.80146295, 0.82812387, 0.8406134, 0.79232514, 0.7932187, 0.8385096, 0.7723846, 0.8167433, 0.8335808, 0.80773944, 0.8013602, 0.85039, 0.7818872, 0.8250265, 0.8364549, 0.82081604, 0.8013675, 0.8415564, 0.7969591, 0.82402295, 0.8396307, 0.80250883, 0.81827384, 0.849994, 0.799457, 0.8298999, 0.8534249, 0.78731805, 0.8268124, 0.8635413, 0.7925435, 0.8333633, 0.84083617, 0.79550636, 0.80492467, 0.84328413, 0.7561691, 0.80131537, 0.7996881, 0.7243428, 0.7617072, 0.8307356, 0.70382786, 0.76986027, 0.77551, 0.674662, 0.7452795, 0.80216277, 0.69498277, 0.7768869, 0.74913335, 0.66763747, 0.74871355, 0.81557095, 0.71418476, 0.7761423, 0.7489948, 0.6165746, 0.7477896, 0.79129493, 0.7390825, 0.7794557, 0.78056115, 0.58902633, 0.7436248, 0.7775822, 0.720466, 0.7735019, 0.78522307, 0.52327716, 0.6765982, 0.81775767, 0.70973754, 0.76987344, 0.74272865, 0.539976, 0.6553575, 0.79340994, 0.66284823, 0.74473554, 0.7044953, 0.55057925, 0.6394378, 0.76461726, 0.66565615, 0.7678485, 0.72383434, 0.59816885, 0.67309606, 0.7780845, 0.6801536, 0.76784295, 0.74734163, 0.63320994, 0.6905673, 0.7651199, 0.72041, 0.7717831, 0.75913095, 0.6274017, 0.72433716, 0.80425173, 0.76436895, 0.776637137, 0.774490476, 0.5903532, 0.704639, 0.7947712, 0.7168334, 0.74924618, 0.745561123, 0.49536607, 0.6733296, 0.76698345, 0.67299944, 0.741737425, 0.749209762, 0.52064157, 0.67919993, 0.7616878, 0.6742309, 0.73306435, 0.7632249, 0.56280243, 0.6952827, 0.76715624, 0.7043768, 0.72676945, 0.7684494, 0.58177835, 0.70848113, 0.7727704, 0.7246684, 0.76568353, 0.7972998, 0.59075516, 0.71704763, 0.7971062, 0.7237171, 0.74395204, 0.7839173, 0.51870936, 0.6961891, 0.7721383, 0.69452214, 0.7437572, 0.78472865, 0.44701725, 0.68681586, 0.7525045, 0.66330355, 0.7336004, 0.79329836, 0.4418649, 0.6709815, 0.76295567, 0.6331115, 0.7114011, 0.783895, 0.3904501, 0.660086, 0.7442064, 0.6381453, 0.6975898, 0.77897394, 0.46353343, 0.658572, 0.717386, 0.662167, 0.7218467, 0.7938544, 0.5360357, 0.698548, 0.7891685, 0.6940976, 0.7434461, 0.8155003, 0.5310457, 0.69553196, 0.7973912, 0.6797259, 0.71884143, 0.79730874, 0.5145917, 0.68512917, 0.78425175, 0.6446757, 0.6882341, 0.75347996, 0.3729087, 0.6317448, 0.78083813, 0.6251226, 0.69147843, 0.7332425, 0.44741374, 0.68528545, 0.7856267, 0.6437303, 0.720822036, 0.76279968, 0.47699636, 0.6718491, 0.7610112, 0.64875585, 0.71918845, 0.7660035, 0.5076366, 0.698865, 0.7648495, 0.67393255, 0.7261545, 0.78001535, 0.51752436, 0.71030325, 0.7917822, 0.68068576, 0.76505387, 0.7708822, 0.4886895, 0.6516259, 0.81422645, 0.68279254, 0.7607143, 0.7440709, 0.38158885, 0.637442, 0.7982723, 0.6673558, 0.74268246, 0.7525188, 0.42333165, 0.6435885, 0.79876477, 0.6661634, 0.7403966, 0.7468841, 0.45041525, 0.665325, 0.788396, 0.66684616, 0.7639872, 0.7374794, 0.45637852, 0.6330257, 0.77508134, 0.68320763, 0.79680157, 0.77845085, 0.5165737, 0.6415808, 0.7688632, 0.684261, 0.7947049, 0.751968, 0.4280246, 0.6421708, 0.7798452, 0.6783218, 0.77079195, 0.729792, 0.45740896, 0.61771417, 0.7498433, 0.62728995, 0.75629693, 0.7049265, 0.34881285, 0.6016379, 0.7294496, 0.58227706, 0.7469734, 0.6624708, 0.34911063, 0.59636474, 0.73102474, 0.6084301, 0.77816224, 0.6913505, 0.49873662, 0.6649943, 0.75732917, 0.6583325, 0.7913286, 0.7089097, 0.6336382, 0.72437257, 0.7908994, 0.7076088, 0.80444455, 0.72917104, 0.60819125, 0.7054085, 0.7918161, 0.6660871, 0.7726764, 0.6567151, 0.51359564, 0.6231228, 0.7655587, 0.6395704, 0.7403782, 0.7062518, 0.548093, 0.62935984, 0.7689282, 0.6247159, 0.7480538, 0.7394398, 0.6467151, 0.70075417, 0.78391194, 0.6838671, 0.79038453, 0.7463267, 0.67046934, 0.714138, 0.7598907, 0.7225223, 0.78287053, 0.75476086, 0.69995207, 0.7321776, 0.79671174, 0.74605304, 0.77991575, 0.7413079, 0.66571784, 0.67315155, 0.74089235, 0.68221754, 0.75908417, 0.6933427, 0.6411875, 0.6509446, 0.7644881, 0.7106447, 0.77498335, 0.741577, 0.6748836, 0.6968577, 0.72940624, 0.6624483, 0.76274157, 0.6882769, 0.67942107, 0.71284425, 0.7047165, 0.63086534, 0.75280106, 0.6709585, 0.63338184, 0.67969793, 0.6774052, 0.5308738, 0.76915807, 0.7930118, 0.69575256, 0.73935676, 0.71669585, 0.67536336, 0.7833729, 0.7848244, 0.67668563, 0.61431134, 0.61066556, 0.6651376, 0.6888621, 0.5765807, 0.4903765, 0.49610776, 0.47454217, 0.4858391, 0.5745667, 0.5527913, 0.47444066, 0.42197597, 0.41817284, 0.3611521, 0.5184445, 0.44218904, 0.36839148, 0.41942918, 0.35627648, 0.38729674, 0.56804377, 0.4657471, 0.36865556, 0.44976997, 0.32736078, 0.3715259, 0.5866906, 0.3931701, 0.27701038, 0.3783068, 0.2753031, 0.3015517, 0.4569826, 0.3369764, 0.2603032, 0.34750202, 0.24528821, 0.3039388, 0.4248539, 0.3202795, 0.26004454, 0.32121804, 0.22808851, 0.26821044, 0.42909694, 0.34222227, 0.29389325, 0.32241574, 0.2343468, 0.26361996, 0.37919247, 0.31146842, 0.25375283, 0.34944996, 0.18492253, 0.20875177, 0.3362502, 0.28282472, 0.26567513, 0.31889674, 0.23179954, 0.2029794, 0.34330654, 0.28419057, 0.25694996, 0.29274553, 0.19693434, 0.19050217, 0.33295026, 0.2680381, 0.21435632, 0.3037161, 0.186145186, 0.203354761, 0.33536333, 0.21976872, 0.21582642, 0.29113102, 0.188426062, 0.211373016, 0.32943347, 0.22702572, 0.19620417, 0.2709925, 0.15911572, 0.17355429, 0.3217413, 0.19738588, 0.17753263, 0.26801902, 0.14864098, 0.19144402, 0.34261096, 0.19613363, 0.16817553, 0.32186356, 0.17296523, 0.25522643, 0.46337384, 0.3437308, 0.26728123, 0.3950432, 0.17596947, 0.20543584, 0.462611347, 0.27022174, 0.2121572, 0.324988, 0.159991935, 0.266171902, 0.469347537, 0.330489993, 0.24686562, 0.3306498, 0.188725188, 0.28291288, 0.480935127, 0.318290591, 0.28891736, 0.36455432, 0.208371297, 0.298626512, 0.4797155, 0.3193873, 0.27223697, 0.3831597, 0.1911481, 0.3048285, 0.47041008, 0.30986056, 0.2643646, 0.3839169, 0.170441821, 0.290244102, 0.410953879, 0.261272222, 0.236224264, 0.357194662, 0.152995065, 0.238581136, 0.39711562, 0.24513306, 0.219967335, 0.3646245, 0.15674675, 0.22322634, 0.29863426, 0.23968427, 0.211981267, 0.316067219, 0.1507312, 0.22306293, 0.32370597, 0.23918927, 0.24255173, 0.31888604, 0.15670088, 0.21671371, 0.34051552, 0.22819723, 0.2879035, 0.32559127, 0.14754091, 0.22425553, 0.36964267, 0.23283285, 0.22851887, 0.32842866, 0.1360759, 0.20425107, 0.3411697, 0.23299699, 0.24773036, 0.38047457, 0.17502773, 0.2390144, 0.36707035, 0.25314, 0.24491844, 0.40072587, 0.16118616, 0.25754032, 0.3764203, 0.20807466, 0.211048976, 0.36504218, 0.15619226, 0.22882955, 0.3318287, 0.21791181, 0.269007653, 0.431460738, 0.22296023, 0.28467923, 0.39095515, 0.25209048, 0.328274786, 0.439599127, 0.18577571, 0.23919141, 0.37147582, 0.17816035, 0.282963365, 0.387447774, 0.13029803, 0.21842219, 0.35386702, 0.15036336, 0.24287145, 0.36940733, 0.1393628, 0.22532144, 0.37791482, 0.17548336, 0.23093441, 0.32909802, 0.12208842, 0.18895483, 0.2984376, 0.12067624, 0.1963973, 0.30775174, 0.11645345, 0.18368673, 0.30683678, 0.12248384, 0.21550365, 0.31096056, 0.11620516, 0.19260713, 0.31643957, 0.14576115, 0.244375736, 0.334132761, 0.14779784, 0.2025603, 0.30615428, 0.15053976, 0.22348079, 0.29612005, 0.11734194, 0.19061649, 0.27092788, 0.11890651, 0.17163889, 0.24505414, 0.10884501, 0.1758057, 0.22432339, 0.10050517, 0.12702152, 0.2091679, 0.09472897, 0.1457901, 0.22492598, 0.10205117, 0.13914359, 0.23796508, 0.10711083, 0.16076756, 0.23053084, 0.11686303, 0.15562291, 0.21718651, 0.11003996, 0.16888656, 0.2377906, 0.12955119, 0.18417718, 0.23368117, 0.11326391, 0.17276707, 0.22795616, 0.13247786, 0.17804049, 0.26025307, 0.13044877, 0.19878134, 0.23992668, 0.11574131, 0.16698292, 0.24505444, 0.11367281, 0.14908312, 0.19755681, 0.10815514, 0.17786026, 0.27229843, 0.10598845, 0.15027776, 0.19448629, 0.11841948, 0.189314, 0.23912087, 0.11663546, 0.15588428, 0.19630039, 0.12988092, 0.20449373, 0.27152857, 0.13344873, 0.16554098, 0.19798876, 0.1346211, 0.23096412, 0.28497726, 0.15406103, 0.17547174, 0.20564641, 0.1400514, 0.22225802, 0.27384418, 0.13751994, 0.1694395, 0.22158638, 0.1576534, 0.21318014, 0.27894953, 0.13298328, 0.16851255, 0.20020193, 0.1381848, 0.14557621, 0.17503147, 0.11205555, 0.1364929, 0.17682092, 0.1270713, 0.13781351, 0.17876668, 0.10608734, 0.12275852, 0.16887026, 0.11466347, 0.13116492, 0.16249862, 0.12143854, 0.12496816, 0.15577258, 0.11016986, 0.140367329, 0.139679059, 0.10571951, 0.11920541, 0.1510909, 0.10380699, 0.13448785, 0.14589778, 0.10956462, 0.12536001, 0.15933608, 0.09742662, 0.1363699, 0.15743893, 0.11194209, 0.13339087, 0.16900074, 0.08671263, 0.12503403, 0.16254109, 0.10567055, 0.12817605, 0.17572168, 0.09306349, 0.12698913, 0.1398124, 0.11240248, 0.12927617, 0.19296795, 0.10644702, 0.114945054, 0.137249291, 0.11337975, 0.14441293, 0.18766204, 0.11158259, 0.1312012, 0.1439091, 0.11867902, 0.12958829, 0.18350458, 0.11202508, 0.13740672, 0.13449292, 0.11407036, 0.13009305, 0.17644447, 0.11145211, 0.13475096, 0.13463175, 0.13299866, 0.14669544, 0.1778655, 0.0877739, 0.09418232, 0.09216257, 0.0906813443, 0.122194074, 0.14621137, 0.07397509, 0.09373306, 0.07266244, 0.0939835, 0.10966896, 0.14025481, 0.0779179931, 0.07473034, 0.06471875, 0.0735092685, 0.101352982, 0.152951375, 0.1030154, 0.104702204, 0.0888913572, 0.121613555, 0.149301708, 0.263205707, 0.183355734, 0.15221633, 0.09317856, 0.0955076292, 0.130621329, 0.245133758, 0.158412501, 0.15218896, 0.10342642, 0.11807731, 0.16525471, 0.24742363, 0.17146268, 0.16822165, 0.11898704, 0.11779785, 0.14287572, 0.22218178, 0.13324578, 0.11677223, 0.0989903, 0.10775213, 0.13454695, 0.19311121, 0.11795074, 0.10039394, 0.1142153, 0.08700079, 0.12853189, 0.20948082, 0.12241815, 0.11110616, 0.11882801, 0.09653951, 0.1940209, 0.2599264, 0.14050367, 0.14354108, 0.18082982, 0.11878484, 0.20336989, 0.2688531, 0.15166819, 0.17377053, 0.18548848, 0.1275434, 0.22104962, 0.30841205, 0.16386043, 0.20080034, 0.20567876, 0.11250098, 0.24914178, 0.2791168, 0.17230485, 0.19458744, 0.25661266, 0.11114908, 0.2534433, 0.27662447, 0.16489646, 0.18233295, 0.21408987, 0.11142019, 0.21621291, 0.27053538, 0.18724033, 0.19277255, 0.24294195, 0.12117125, 0.22024171, 0.28233197, 0.22692397, 0.2144181, 0.22205839, 0.1395333, 0.24937199, 0.32353926, 0.2163572, 0.20029475, 0.20783705, 0.14334679, 0.27642238, 0.34862563, 0.22549887, 0.19977695, 0.22656448, 0.13790236, 0.24702223, 0.35584465, 0.20502995, 0.1921017, 0.14737307, 0.11200131, 0.22070771, 0.26573142, 0.15561496, 0.17427915, 0.13996239, 0.10954733, 0.24577533, 0.2360135, 0.15470159, 0.18146892, 0.15067513, 0.11160133, 0.24540943, 0.24732451, 0.17686516, 0.1594787, 0.12284757, 0.10578729, 0.21723709, 0.21771021, 0.18126601, 0.16449188, 0.17266752, 0.11678597, 0.2585036, 0.29960877, 0.22507697, 0.1960072, 0.19160245, 0.10207941, 0.29363704, 0.30816668, 0.212786, 0.2486626, 0.28093594, 0.12936747, 0.3823489, 0.32697603, 0.18956374, 0.3117947, 0.303952, 0.14238624, 0.39300016, 0.3813082, 0.19829583, 0.41566893, 0.38474116, 0.15225291, 0.4093493, 0.34304807, 0.16114073, 0.40453845, 0.33101735, 0.11377042, 0.35952085, 0.23544416, 0.13620245, 0.33333433, 0.23743908, 0.10425934, 0.34227183, 0.21153319, 0.14902131, 0.28729543, 0.18692257, 0.10334048, 0.29746187, 0.22732565, 0.17623478, 0.26864251, 0.20982341, 0.12597142, 0.31715193, 0.29599753, 0.21503218, 0.37217352, 0.23612732, 0.15259333, 0.35710517, 0.284488, 0.24746077, 0.34497643, 0.21885902, 0.12620535, 0.3061003, 0.24968632, 0.17402053, 0.21201088, 0.15620533, 0.11597128, 0.33132783, 0.18459429, 0.15917274, 0.21263044, 0.13361466, 0.10710423, 0.28555852, 0.1727497, 0.16665466, 0.22178094, 0.14399524, 0.11749374, 0.31421277, 0.18192111, 0.17344028, 0.21283592, 0.1379251, 0.11701293, 0.32728413, 0.19834763, 0.16159055, 0.24474119, 0.1420085, 0.10558553, 0.3667841, 0.25092468, 0.21963716, 0.2853313, 0.19605932, 0.11757199, 0.2789233, 0.24402864, 0.21782315, 0.31727582, 0.18927537, 0.10611833, 0.3920125, 0.30250236, 0.2935917, 0.3498866, 0.19678062, 0.13469197, 0.44093096, 0.3626418, 0.3295035, 0.38225058, 0.2771048, 0.13442446, 0.35716528, 0.30459318, 0.2942134, 0.32739618, 0.21959159, 0.14876759, 0.41608074, 0.37630272, 0.295966, 0.35212025, 0.30429843, 0.1513617, 0.39077604, 0.3808712, 0.35155222, 0.41779903, 0.34684822, 0.15076421, 0.38105768, 0.37523958, 0.31915215, 0.30252543, 0.3341778, 0.17803343, 0.3596718, 0.30129513, 0.38238537, 0.404322, 0.35144368, 0.18575932, 0.43789852, 0.40493762, 0.51037645, 0.50074494, 0.44977576, 0.23764315, 0.47147024, 0.37951994, 0.4812306, 0.46915698, 0.3789516, 0.21015176, 0.36828035, 0.31455338, 0.4047238, 0.40327078, 0.3671323, 0.20030615, 0.39629892, 0.3375211, 0.47711018, 0.47737423, 0.4824131, 0.25704286, 0.48172638, 0.35875785, 0.4448692, 0.41917852, 0.45086324, 0.20130494, 0.36276528, 0.33559218, 0.43407762, 0.399117, 0.39056695, 0.17321575, 0.2799236, 0.24752857, 0.30369914, 0.33121482, 0.31108576, 0.14936812, 0.2581425, 0.28136602, 0.35242793, 0.33231413, 0.39909717, 0.1899677, 0.30900759, 0.299303, 0.26272333, 0.2835496, 0.29884765, 0.20436256, 0.27724314, 0.28745914, 0.38700595, 0.34457287, 0.33599344, 0.22324298, 0.28622505, 0.27921486, 0.26961654, 0.27930462, 0.26299277, 0.17060271, 0.23158029, 0.2442717, 0.26569983, 0.22988455, 0.24238926, 0.14159693, 0.1960712, 0.20580554, 0.2219938, 0.24208322, 0.24225065, 0.14529395, 0.17141607, 0.17284994, 0.16585802, 0.18680096, 0.20707898, 0.14192906, 0.14658651, 0.17601027, 0.13723277, 0.18013428, 0.18239002, 0.13699813, 0.14963068, 0.15894149, 0.127502, 0.13759537, 0.14034948, 0.10019289, 0.14553952, 0.1606765, 0.13065512, 0.13505797, 0.13230847, 0.09933083, 0.21419023, 0.21260418, 0.21051274, 0.16017845, 0.15760848, 0.1195398, 0.25481102, 0.22320093, 0.19642016, 0.15709484, 0.16416417, 0.1211381, 0.20867494, 0.17365763, 0.12469661, 0.1295004, 0.12266833, 0.11830882, 0.14637989, 0.14840037, 0.10930653, 0.12321268, 0.11562054, 0.11426738, 0.16233362, 0.17014995, 0.13356513, 0.15235005, 0.15139423, 0.14652108, 0.17252332, 0.25464374, 0.16140732, 0.14563908, 0.14451371, 0.15747546, 0.18430458, 0.2794223, 0.19280183, 0.14784849, 0.22332995, 0.20568432, 0.182485, 0.28194815, 0.25651592, 0.20651071, 0.31756613, 0.26666114, 0.21127132, 0.18461525, 0.16722228, 0.19123383, 0.16747646, 0.16261746, 0.17318149, 0.14530928, 0.12325767, 0.16394883, 0.17642713, 0.20042087, 0.17287123, 0.20475349, 0.14142857, 0.17735347, 0.20752773, 0.26796666, 0.21908693, 0.24912405, 0.16586263, 0.1958045, 0.19674338, 0.19226035, 0.22559714, 0.26878387, 0.13977595, 0.1866446, 0.14755373, 0.12571114, 0.18833481, 0.22742245, 0.15099151, 0.20600057, 0.15801933, 0.13348298, 0.19659507, 0.19719613, 0.14368173, 0.1951839, 0.14788987, 0.15411316, 0.20325097, 0.18266366, 0.13258083, 0.174318269, 0.140070304, 0.14915189, 0.18794885, 0.189135, 0.13748167, 0.19106954, 0.1539784, 0.17148398, 0.21683873, 0.2242291, 0.15168802, 0.19027011, 0.15992227, 0.18674381, 0.2299166, 0.25467008, 0.1930476, 0.18267515, 0.17257373, 0.20591193, 0.24228768, 0.25720665, 0.18926033, 0.21463487, 0.19483186, 0.202287227, 0.223370075, 0.21985719, 0.16150436, 0.219220221, 0.181638762, 0.203649193, 0.244383141, 0.17537767, 0.14498538, 0.211716056, 0.164336309, 0.18657628, 0.19573104, 0.18137771, 0.1310026, 0.20963706, 0.14162585, 0.16360469, 0.17934611, 0.19962029, 0.13761282, 0.20541783, 0.15623279, 0.18032204, 0.21259698, 0.21128143, 0.18136942, 0.20293248, 0.15595281, 0.17463459, 0.188698, 0.23175241, 0.20499004, 0.21716705, 0.1398267, 0.18877593, 0.2032823, 0.24007702, 0.2152623, 0.22889662, 0.15478574, 0.18411091, 0.2242131, 0.21040751, 0.17968464, 0.23038505, 0.16498855, 0.1789455, 0.23782486, 0.19792831, 0.17873333, 0.23969711, 0.17809798, 0.17254065, 0.22341971, 0.21970525, 0.17257603, 0.20950301, 0.14999431, 0.16794722, 0.19516338, 0.24079242, 0.18524224, 0.19519189, 0.14585195, 0.17153212, 0.19668359, 0.22614384, 0.22181268, 0.24705811, 0.16850446, 0.18948352, 0.22858025, 0.25442302, 0.22025606, 0.24490836, 0.17383976, 0.19793954, 0.22150765, 0.24657251, 0.2479236, 0.26551083, 0.16031827, 0.20865759, 0.21652631, 0.2543884, 0.24027568, 0.25805455, 0.15091674, 0.21130252, 0.21457306, 0.26513943, 0.239988, 0.23529884, 0.16453479, 0.24688268, 0.2408165, 0.3149165, 0.30610353, 0.23812602, 0.1681574, 0.2670291, 0.25979015, 0.34570873, 0.3515946, 0.26542756, 0.17978004, 0.26628584, 0.2678956, 0.3718613, 0.35011813, 0.30750316, 0.18803924, 0.25457245, 0.24104917, 0.33272737, 0.31051683, 0.31727934, 0.17016932, 0.24727549, 0.22976445, 0.30335325, 0.277554065, 0.3207546, 0.18232748, 0.24986726, 0.24084413, 0.3104168, 0.31097698, 0.33835286, 0.16464108, 0.25475556, 0.22355409, 0.30486646, 0.298925, 0.33322802, 0.15927081, 0.2517714, 0.21802045, 0.29767418, 0.28368092, 0.3161634, 0.15013036, 0.24316515, 0.19759679, 0.27056488, 0.28153703, 0.31108043, 0.14944945, 0.26368517, 0.19178507, 0.28245464, 0.279876053, 0.351460606, 0.162921727, 0.286916256, 0.206867427, 0.27797228, 0.25633767, 0.34431323, 0.17050068, 0.29427806, 0.2063279, 0.3094442, 0.2504599, 0.38265258, 0.16276735, 0.3107385, 0.1938551, 0.36881262, 0.29725748, 0.40362555, 0.17263657, 0.32883826, 0.21116595, 0.3832552, 0.2938121, 0.3934332, 0.15914483, 0.27217326, 0.22668473, 0.42544156, 0.29349074, 0.39835426, 0.15588428, 0.232467, 0.2104165, 0.36730412, 0.2593311, 0.38974255, 0.13828212, 0.262836635, 0.203639567, 0.309958, 0.24187894, 0.44097918, 0.13325949, 0.224000201, 0.169895291, 0.300667793, 0.22837238, 0.408906579, 0.132067204, 0.240301907, 0.193586037, 0.346248239, 0.246946692, 0.41069987, 0.17048995, 0.29186517, 0.20863475, 0.3958486, 0.26376083, 0.40639105, 0.19209898, 0.26780406, 0.21348096, 0.41855225, 0.2807941, 0.3766819, 0.19205251, 0.27641824, 0.26390612, 0.4440424, 0.33634353, 0.3754788, 0.2849166, 0.33297434, 0.28061944, 0.39815775, 0.33457735, 0.36306587, 0.2564395, 0.31220204, 0.23667853, 0.35812625, 0.30444112, 0.36147887, 0.2775001, 0.30137023, 0.21993724, 0.3864369, 0.20545773, 0.30025303, 0.19274367, 0.218423188, 0.164402172, 0.37404567, 0.2540734, 0.3177357, 0.1836433, 0.218279541, 0.161461279, 0.39960518, 0.26565048, 0.32719776, 0.20438509, 0.22218631, 0.16210154, 0.42405954, 0.32379234, 0.34970373, 0.2261198, 0.244334534, 0.18221353, 0.40983602, 0.30993372, 0.36147308, 0.24315728, 0.275953799, 0.208475456, 0.4618666, 0.30756012, 0.37730518, 0.24682719, 0.291773289, 0.200644583, 0.48628375, 0.27397653, 0.37850928, 0.23284335, 0.296752483, 0.218987927, 0.5428114, 0.300542, 0.34820786, 0.26136088, 0.313287735, 0.209745586, 0.53678584, 0.3622882, 0.30846107, 0.283735067, 0.336817235, 0.219520509, 0.54475725, 0.3819895, 0.294695884, 0.246796995, 0.298749715, 0.194112673, 0.5318283, 0.38345608, 0.325605899, 0.24341841, 0.320833296, 0.233505353, 0.53314304, 0.3848092, 0.309448689, 0.248507112, 0.344245285, 0.230359063, 0.568676, 0.41164902, 0.3583292, 0.28008002, 0.371334553, 0.24287501, 0.5963885, 0.44005176, 0.4114377, 0.32087758, 0.402114362, 0.281895518, 0.6671309, 0.5001951, 0.44203085, 0.3474266, 0.392377496, 0.267121851, 0.6565545, 0.45044413, 0.389830738, 0.286614835, 0.364662707, 0.237016901, 0.5815576, 0.43868944, 0.403510481, 0.27374962, 0.353270441, 0.232871667, 0.56687343, 0.41985235, 0.41229111, 0.265776038, 0.315909415, 0.246732026, 0.5341378, 0.4203511, 0.40512684, 0.259571075, 0.346348435, 0.241984397, 0.5767613, 0.4132775, 0.42422685, 0.2816028, 0.36687693, 0.22185686, 0.5968215, 0.4103563, 0.420675337, 0.308707535, 0.375672549, 0.249385387, 0.630575, 0.48940915, 0.491068423, 0.402641386, 0.41015923, 0.243030056, 0.62598264, 0.49153596, 0.478060335, 0.359609306, 0.360670298, 0.287303239, 0.51828426, 0.44963363, 0.44038862, 0.380935043, 0.402786762, 0.369199097, 0.556134, 0.42940086, 0.482601583, 0.364390254, 0.366558313, 0.332278013, 0.6138667, 0.45051247, 0.487239778, 0.384296268, 0.398332864, 0.340815037, 0.65525633, 0.4649066, 0.45179656, 0.3834188, 0.36782524, 0.306793779, 0.66112983, 0.51102376, 0.4912534, 0.36969, 0.372407675, 0.352403909, 0.725585341, 0.581356108, 0.488906175, 0.39038974, 0.367746502, 0.319051832, 0.6556081, 0.52175015, 0.43771848, 0.34372002, 0.35943902, 0.25950977, 0.551775, 0.46957496, 0.4473427, 0.26984033, 0.3248247, 0.22402853, 0.52116835, 0.46998972, 0.4554896, 0.3013327, 0.3492076, 0.23976016, 0.5233036, 0.5184255, 0.45524037, 0.27235913, 0.32297495, 0.20340383, 0.43732217, 0.4931018, 0.41589445, 0.23403625, 0.2919856, 0.17545079, 0.41863912, 0.43684375, 0.3362576, 0.18607219, 0.24054766, 0.14570753, 0.38595295, 0.39843467, 0.31276947, 0.18779862, 0.22245015, 0.15920204, 0.4592366, 0.45375398, 0.3324002, 0.25912642, 0.29816794, 0.17310376, 0.50685096, 0.511083, 0.36268726, 0.29241726, 0.31612384, 0.2088663, 0.51850855, 0.5238165, 0.34602508, 0.27004245, 0.31885934, 0.19840996, 0.6087874, 0.52659166, 0.38178933, 0.32904893, 0.33178994, 0.21513724, 0.6578654, 0.5411928, 0.39200598, 0.34674183, 0.32190335, 0.25373143, 0.7001835, 0.54624116, 0.39907712, 0.26841518, 0.29029292, 0.21646698, 0.6679515, 0.49282658, 0.4019596, 0.23734316, 0.280152, 0.17053358, 0.5427879, 0.47831953, 0.41861978, 0.2337001, 0.29145885, 0.20299706, 0.5735743, 0.492636, 0.40900353, 0.20241754, 0.29222244, 0.1997569, 0.6961986, 0.5616683, 0.46041456, 0.2612206, 0.31836176, 0.22554852, 0.7175994, 0.5934891, 0.46636975, 0.28350735, 0.31812468, 0.24778599, 0.7363502, 0.5830714, 0.48878402, 0.24965318, 0.30707812, 0.25947922, 0.6855344, 0.57361555, 0.46186295, 0.24483038, 0.2513116, 0.28122246, 0.6521872, 0.552372, 0.49162698, 0.2701072, 0.28152096, 0.2613767, 0.6465118, 0.51422673, 0.448715, 0.28625104, 0.27528074, 0.29765552, 0.64595896, 0.54033, 0.48113316, 0.2780236, 0.35987312, 0.24229632, 0.6869001, 0.58620566, 0.4619461, 0.3809782, 0.36235902, 0.28325757, 0.73195523, 0.643279, 0.48590663, 0.3234142, 0.328846991, 0.273026794, 0.73732084, 0.62514406, 0.4784665, 0.2791867, 0.3321583, 0.28887448, 0.6899198, 0.59570324, 0.4886873, 0.2769734, 0.33258286, 0.2855096, 0.68678933, 0.59970295, 0.48968416, 0.32646948, 0.35883704, 0.32269594, 0.731413, 0.65489477, 0.4942565, 0.41644713, 0.41332057, 0.37223262, 0.74931014, 0.6870476, 0.59926784, 0.432101, 0.400599241, 0.361893386, 0.79333866, 0.733379, 0.6406814, 0.39630163, 0.42150864, 0.390350103, 0.79755944, 0.72376156, 0.66427, 0.5661197, 0.493314475, 0.458725929, 0.7491155, 0.6919831, 0.6472119, 0.5527023, 0.478114814, 0.522498429, 0.7424283, 0.7106238, 0.6477305, 0.5235498, 0.4637928, 0.49498808, 0.7381688, 0.67474157, 0.578681529, 0.518312693, 0.5268004, 0.5045997, 0.76967084, 0.7175361, 0.653853655, 0.590076685, 0.534703493, 0.557600796, 0.7991102, 0.73842, 0.6324013, 0.662269, 0.536769, 0.5434795, 0.77922416, 0.73148566, 0.6868258, 0.69147265, 0.535483, 0.51776797, 0.7694858, 0.676573, 0.6289915, 0.6494039, 0.51081944, 0.53909975, 0.76268446, 0.701341, 0.6540573, 0.6511626, 0.49136645, 0.5230642, 0.737448, 0.6821629, 0.5911118, 0.59691757, 0.48518744, 0.53367764, 0.7466216, 0.69884807, 0.641068161, 0.620940208, 0.49813265, 0.5180724, 0.76995796, 0.7462055, 0.690747082, 0.67197907, 0.53137535, 0.47422132, 0.73735404, 0.6918529, 0.67081565, 0.6938461, 0.63417536, 0.51184237, 0.72897166, 0.66490066, 0.5851835, 0.66803825, 0.63710856, 0.509411, 0.6709314, 0.5955838, 0.5785958, 0.66558695, 0.662812, 0.57374334, 0.78639627, 0.7286339, 0.7657073, 0.7449271, 0.72645557, 0.6509742, 0.82226986, 0.7644742, 0.7806751, 0.77548677, 0.75832343, 0.68945163, 0.8442407, 0.78891873, 0.8021495, 0.7962134, 0.7593543, 0.69529104, 0.8579956, 0.7753942, 0.8032792, 0.8082004, 0.7626877, 0.70032287, 0.8532863, 0.77610815, 0.7614062, 0.7952122, 0.7613646, 0.7014204, 0.8401614, 0.7589882, 0.78938186, 0.78599304, 0.7574382, 0.7063242, 0.819774151, 0.743492901, 0.797961593, 0.76754421, 0.7746223, 0.70441294, 0.817983866, 0.759871602, 0.79226065, 0.7812412, 0.7530079, 0.6852453, 0.8232273, 0.77447236, 0.8087969, 0.785758, 0.7610653, 0.6867487, 0.8163615, 0.7639695, 0.8179385, 0.7814417, 0.77694786, 0.70688325, 0.83303404, 0.75505483, 0.8097363, 0.7893524, 0.77071863, 0.6588093, 0.749414146, 0.696245968, 0.79614115, 0.78413326, 0.7832685, 0.6587166, 0.80569458, 0.675128698, 0.7711348, 0.7194159, 0.78247815, 0.6288757, 0.80337614, 0.6926703, 0.76425683, 0.70835054, 0.79140323, 0.64743114, 0.8130692, 0.7144823, 0.76986474, 0.7152655, 0.7926269, 0.6268802, 0.83317304, 0.7521799, 0.8060147, 0.74109256, 0.78009254, 0.6534444, 0.82907116, 0.7499678, 0.8063364, 0.736469, 0.78307545, 0.65255964, 0.8148923, 0.7266662, 0.7815355, 0.7473563, 0.7923192, 0.67561644, 0.8041298, 0.73583966, 0.773931, 0.7481012, 0.7946742, 0.6434612, 0.812467, 0.7326546, 0.7669186, 0.7560349, 0.7994671, 0.68262553, 0.81288725, 0.7427823, 0.7838142, 0.7627756, 0.79218096, 0.6618736, 0.8135157, 0.7460764, 0.79452753, 0.74825954, 0.80106765, 0.6627539, 0.8206276, 0.7354828, 0.7904394, 0.74539226, 0.78119034, 0.6526305, 0.82932204, 0.7363915, 0.7978196, 0.7547679, 0.8152402, 0.7027034, 0.8238895, 0.73352456, 0.77258766, 0.7185285, 0.81634206, 0.7249979, 0.824597, 0.731915, 0.74751216, 0.6968503, 0.8046443, 0.7093628, 0.8201161, 0.7301191, 0.7502132, 0.69324464, 0.78249264, 0.6766066, 0.823892, 0.70046246, 0.7450071, 0.68125904, 0.7507924, 0.6704006, 0.8239802, 0.6969362, 0.7515658, 0.67334664, 0.7610516, 0.6777134, 0.815847, 0.6898692, 0.71052164, 0.67253447, 0.74627507, 0.6711947, 0.81139946, 0.69374496, 0.7104163, 0.7062846, 0.730762959, 0.678048193, 0.792481542, 0.669981599, 0.6935535, 0.698271, 0.7173661, 0.67038286, 0.7972416, 0.6635029, 0.6470488, 0.70729834, 0.6996705, 0.63742095, 0.799512, 0.69397545, 0.6794654, 0.7063125, 0.706270814, 0.579506576, 0.820942163, 0.615764439, 0.68886346, 0.71132904, 0.710180879, 0.459418982, 0.8227423, 0.6704239, 0.7222566, 0.7328924, 0.70365965, 0.51463634, 0.803705454, 0.658477247, 0.7007192, 0.607315, 0.6318807, 0.2821508, 0.7570455, 0.5141338, 0.5610125, 0.5046246, 0.5537853, 0.238287, 0.6631653, 0.42907575, 0.64109075, 0.5538298, 0.6054034, 0.2903223, 0.6777554, 0.48965174, 0.5766468, 0.61019075, 0.5896273, 0.31877854, 0.513492, 0.3669263, 0.51298577, 0.58948666, 0.5679573, 0.35443282, 0.5638565, 0.45175526, 0.57647395, 0.5728797, 0.61191815, 0.40896422, 0.65327096, 0.46104065, 0.58437127, 0.57311964, 0.600782, 0.42089483, 0.6158096, 0.38106838, 0.5110815, 0.5219783, 0.56852984, 0.4822381, 0.5897651, 0.42816776, 0.4230547, 0.37053472, 0.5020182, 0.4381841, 0.6667068, 0.52986616, 0.57122016, 0.5875008, 0.5699016, 0.5955808, 0.7215373, 0.5768696, 0.61519974, 0.63443, 0.54433507, 0.5950408, 0.75116795, 0.56174964, 0.6000472, 0.6455487, 0.48348466, 0.59487706, 0.74732167, 0.5370454, 0.5474918, 0.636483, 0.52982306, 0.5750413, 0.7336523, 0.5440311, 0.5809735, 0.63218796, 0.5885648, 0.6160308, 0.7019039, 0.5204783, 0.5408759, 0.5889244, 0.5507321, 0.5909786, 0.7054557, 0.5036767, 0.5771549, 0.6296292, 0.63368607, 0.62058026, 0.73983485, 0.614092, 0.6354465, 0.6454808, 0.6224114, 0.5915828, 0.7544575, 0.6123081, 0.6240274, 0.6494199, 0.5962488, 0.55128056, 0.7301254, 0.56230557, 0.59655607, 0.63246447, 0.5972254, 0.5862449, 0.72045034, 0.5851893, 0.65365344, 0.6856672, 0.6552546, 0.5943844, 0.7340364, 0.6033728, 0.6653596, 0.7000322, 0.68325394, 0.59930485, 0.7167154, 0.61114055, 0.6505869, 0.6905376, 0.6868143, 0.5932372, 0.7099532, 0.5809136, 0.61290604, 0.6794095, 0.61627716, 0.5162318, 0.7023802, 0.56117576, 0.6157247, 0.640938, 0.59450275, 0.52689487, 0.7234773, 0.5746738, 0.6369457, 0.6430786, 0.61454725, 0.54108655, 0.68380773, 0.577169, 0.6604961, 0.6454072, 0.56958264, 0.5241601, 0.6415997, 0.5709562, 0.7040644, 0.6638846, 0.5935915, 0.52008677, 0.6374143, 0.558557, 0.7040999, 0.64010316, 0.56579465, 0.5246049, 0.6588919, 0.5914993, 0.71834373, 0.6810334, 0.5645742, 0.52098083, 0.68818974, 0.57650334, 0.68956345, 0.6902625, 0.6047378, 0.5163625, 0.6924533, 0.5941983, 0.68386245, 0.6721919, 0.5527152, 0.54216474, 0.68162465, 0.5981131, 0.68690693, 0.66093457, 0.5420533, 0.54916173, 0.6774562, 0.5779715, 0.65282744, 0.6345531, 0.51441324, 0.4977561, 0.63959205, 0.55297154, 0.6396059, 0.65125483, 0.45994362, 0.49801394, 0.6415631, 0.54353577, 0.61852765, 0.66362554, 0.45923188, 0.4751621, 0.6340303, 0.51390725, 0.6220381, 0.6615096, 0.40715632, 0.48696682, 0.66087466, 0.5088312, 0.63277453, 0.6903463, 0.47841793, 0.53636426, 0.6526782, 0.5495538, 0.6152432, 0.6534275, 0.49969023, 0.49162874, 0.6454977, 0.49589384, 0.5699193, 0.6633824, 0.50832695, 0.49964553, 0.6406999, 0.5464819, 0.5739379, 0.6103444, 0.4484864, 0.48127997, 0.6011161, 0.5382631, 0.5027657, 0.56718034, 0.4036539, 0.47411284, 0.64537853, 0.60245186, 0.5369026, 0.6151876, 0.46285734, 0.48304805, 0.6833028, 0.512172, 0.49864426, 0.6041982, 0.4157001, 0.4379598, 0.6762764, 0.48971075, 0.46301243, 0.62197566, 0.49715364, 0.4948438, 0.65174085, 0.49923396, 0.4674737, 0.61366725, 0.48647082, 0.50869685, 0.6504543, 0.48209986, 0.50228447, 0.6104746, 0.49970055, 0.48964387, 0.6334019, 0.5122246, 0.52954066, 0.59789395, 0.49435276, 0.47166267, 0.60924464, 0.45556507, 0.49582845, 0.571824, 0.48304826, 0.48579314, 0.6340775, 0.49090973, 0.49454707, 0.56086534, 0.52200013, 0.506991, 0.6373854, 0.4778004, 0.4958863, 0.5601545, 0.527109, 0.52140445, 0.62611514, 0.4570348, 0.46297163, 0.5700671, 0.5335607, 0.51848346, 0.5727046, 0.45103598, 0.5006766, 0.57892126, 0.54157895, 0.49293503, 0.5650486, 0.42146093, 0.49794266, 0.5439759, 0.52987486, 0.5077042, 0.6187093, 0.44051316, 0.52233267, 0.5842802, 0.5510242, 0.53993535, 0.65937585, 0.4304673, 0.51129353, 0.5981991, 0.5645435, 0.5271555, 0.6765131, 0.43344223, 0.50215805, 0.5867355, 0.5860631, 0.54527205, 0.6798058, 0.51170677, 0.52292955, 0.58493686, 0.63791376, 0.5851814, 0.6910766, 0.540094, 0.5963794, 0.62878746, 0.627557, 0.5652084, 0.6578184, 0.54674727, 0.5421963, 0.6150314, 0.5897554, 0.52274275, 0.6380016, 0.593258, 0.58333343, 0.6594628, 0.6101203, 0.54100776, 0.65841836, 0.52499306, 0.56322473, 0.6442621, 0.59496284, 0.53788906, 0.66288865, 0.5907919, 0.5844457, 0.6607727, 0.6111416, 0.53885275, 0.66735816, 0.6104155, 0.59974563, 0.69229805, 0.660041, 0.6004358, 0.6846111, 0.56872153, 0.5919225, 0.69945127, 0.70754504, 0.6281225, 0.69608676, 0.61479366, 0.6117364, 0.7426172, 0.7231551, 0.65730965, 0.72903794, 0.66316843, 0.6976479, 0.7396772, 0.68121237, 0.6827244, 0.6824618, 0.48747116, 0.6066056, 0.71560055, 0.7390221, 0.670095, 0.6932928, 0.51644206, 0.62685215, 0.73731756, 0.7392588, 0.6530416, 0.70705587, 0.4298477, 0.634474, 0.7214962, 0.71771455, 0.6344661, 0.67177063, 0.4066061, 0.6239133, 0.73269403, 0.72946596, 0.6569011, 0.6574911, 0.4483312, 0.6945319, 0.75488424, 0.7524985, 0.6758103, 0.6596472, 0.45117554, 0.69713825, 0.75830925, 0.7620053, 0.6860318, 0.66516006, 0.40745157, 0.66673464, 0.7470254, 0.7768392, 0.6857752, 0.6859402, 0.4235566, 0.6822599, 0.7501522, 0.7949892, 0.6877548, 0.70442283, 0.43702763, 0.6833725, 0.73056924, 0.7954962, 0.6856776, 0.6572864, 0.3356856, 0.5927057, 0.7060405, 0.7726925, 0.659349, 0.63815963, 0.35188106, 0.64199066, 0.7031697, 0.76039225, 0.61528677, 0.6338428, 0.37733856, 0.66907007, 0.7053914, 0.7385404, 0.5920515, 0.6349516, 0.44786766, 0.70442176, 0.7144695, 0.7462995, 0.6377403, 0.6726245, 0.475116, 0.7394619, 0.71482545, 0.75422865, 0.64324856, 0.67090666, 0.48785818, 0.735838, 0.70465386, 0.74539113, 0.6254758, 0.68934524, 0.44824517, 0.6979936, 0.6897657, 0.73784393, 0.6654687, 0.6820906, 0.42968228, 0.73847485, 0.6907983, 0.7273009, 0.6556445, 0.64587414, 0.42394206, 0.7409635, 0.6707311, 0.731004953, 0.654735863, 0.58820039, 0.44365555, 0.7402073, 0.66083866, 0.74247915, 0.6475241, 0.6412701, 0.47510523, 0.73106474, 0.61963546, 0.71691215, 0.62711364, 0.65066355, 0.44954142, 0.6981012, 0.6505806, 0.7209399, 0.6286865, 0.6426487, 0.4154885, 0.7199786, 0.63667613, 0.71214366, 0.62963575, 0.6363812, 0.3291071, 0.6944321, 0.59674007, 0.6893058, 0.5821158, 0.59326786, 0.31809533, 0.6690054, 0.5934039, 0.6902548, 0.6049126, 0.6105872, 0.35346758, 0.6811131, 0.64202493, 0.72764975, 0.66487664, 0.669901, 0.47978318, 0.68642694, 0.68630576, 0.73074305, 0.6350459, 0.6677911, 0.42625713, 0.65254664, 0.69870234, 0.67748445, 0.6166191, 0.6698606, 0.43591273, 0.61139095, 0.67548263, 0.66365516, 0.5925988, 0.693364441, 0.466062516, 0.6017502, 0.6549653, 0.6552861, 0.5283202, 0.662692726, 0.466246814, 0.5590759, 0.61587197, 0.63795847, 0.5238319, 0.62617147, 0.38748473, 0.53182375, 0.59846103, 0.625109553, 0.507110775, 0.630766749, 0.380293131, 0.53249454, 0.5845621, 0.6124835, 0.4835695, 0.6402145, 0.36015615, 0.52284527, 0.52931637, 0.6089106, 0.45965147, 0.601859, 0.32463998, 0.40378216, 0.48748153, 0.59750175, 0.4181548, 0.61491215, 0.25098783, 0.39848164, 0.44341567, 0.5379834, 0.38456982, 0.63870865, 0.22512342, 0.3976513, 0.5203615, 0.5724046, 0.49852407, 0.6642874, 0.26297063, 0.42597014, 0.55808353, 0.624031126, 0.568614721, 0.713045239, 0.390157372, 0.42081323, 0.49896413, 0.6367383, 0.633927822, 0.733197272, 0.390317351, 0.44905868, 0.49957672, 0.619775236, 0.615053535, 0.731633961, 0.342342079, 0.39462277, 0.5211098, 0.614653945, 0.602502108, 0.683587551, 0.280962348, 0.3527511, 0.58269083, 0.5990235, 0.62792856, 0.652812004, 0.253673553, 0.30792183, 0.5570945, 0.5577597, 0.5601504, 0.581804037, 0.238950387, 0.23974754, 0.56367016, 0.532745659, 0.550808847, 0.627256632, 0.246168852, 0.29978535, 0.63239723, 0.52345085, 0.5822455, 0.605996609, 0.363224447, 0.41995487, 0.5696653, 0.53686976, 0.60158384, 0.64205176, 0.3799009, 0.4275714, 0.5386587, 0.4878789, 0.489585, 0.520949602, 0.332002372, 0.4162864, 0.55559176, 0.48735526, 0.4689511, 0.47705251, 0.34188354, 0.4163857, 0.54287684, 0.5027531, 0.4252934, 0.44557592, 0.29098085, 0.36907724, 0.47593573, 0.4901739, 0.41157112, 0.44214615, 0.3127345, 0.37327445, 0.48443907, 0.46646896, 0.498957306, 0.523249447, 0.328613997, 0.38911995, 0.5256281, 0.45135978, 0.46934125, 0.5055062, 0.3224921, 0.33849588, 0.53944165, 0.4607324, 0.4524493, 0.48260003, 0.35389468, 0.39255774, 0.57879055, 0.4857895, 0.4439883, 0.46249157, 0.37476173, 0.37431476, 0.59311676, 0.45627695, 0.47252688, 0.502319, 0.38526338, 0.41861057, 0.62848514, 0.50329363, 0.5058384, 0.48771033, 0.4280639, 0.44109938, 0.6129795, 0.50222933, 0.5265003, 0.54175377, 0.44392335, 0.4681542, 0.6331692, 0.5056803, 0.5532422, 0.561783, 0.44833162, 0.50024545, 0.61329, 0.5028457, 0.5601015, 0.5557807, 0.46227977, 0.49562612, 0.59287566, 0.50134516, 0.5787681, 0.5966836, 0.4723241, 0.5127872, 0.65308017, 0.500937, 0.5577231, 0.5100367, 0.44321036, 0.50987875, 0.66218567, 0.5011397, 0.56833875, 0.5367149, 0.4821618, 0.5164632, 0.5781609, 0.47351903, 0.57650673, 0.5887441, 0.50173944, 0.5206297, 0.6103202, 0.54031485, 0.58600706, 0.55821776, 0.50195867, 0.51415277, 0.5545463, 0.5152253, 0.57698935, 0.5818205, 0.5080112, 0.52808887, 0.5688877, 0.51836187, 0.5814921, 0.5795852, 0.5050916, 0.5255932, 0.5782448, 0.53203875, 0.5968716, 0.63915837, 0.5107762, 0.4998255, 0.61717236, 0.5403089, 0.5873974, 0.6230622, 0.48657268, 0.4799595, 0.61068285, 0.51994556, 0.59108824, 0.610393, 0.49696526, 0.52175224, 0.576043, 0.4889057, 0.60278875, 0.62508523, 0.5654041, 0.5433446, 0.58402157, 0.4705216, 0.56901485, 0.61917084, 0.5737152, 0.50535244, 0.5937528, 0.47697058, 0.5527779, 0.63173354, 0.5682606, 0.4822319, 0.6128084, 0.47774327, 0.52923006, 0.62285155, 0.5471087, 0.44819745, 0.6616232, 0.5120101, 0.55272216, 0.62914425, 0.5496848, 0.43350375, 0.62550104, 0.5067946, 0.52922076, 0.6271376, 0.5250451, 0.44771236, 0.576351, 0.48515075, 0.56608653, 0.6298132, 0.5627872, 0.48484346, 0.6120995, 0.49148592, 0.5555766, 0.5903683, 0.5713417, 0.48494983, 0.60677636, 0.516031, 0.55371475, 0.6228222, 0.5996979, 0.47206268, 0.61166567, 0.549366, 0.5635563, 0.5889957, 0.5897127, 0.42034212, 0.59740657, 0.5653575, 0.523463, 0.64931798, 0.56832701, 0.3874546, 0.5837191, 0.5642892, 0.5483588, 0.643859088, 0.6002177, 0.42355028, 0.541309, 0.5439268, 0.5687588, 0.65062237, 0.63102823, 0.48889583, 0.49302593, 0.541619, 0.58050203, 0.63959897, 0.57977635, 0.4462963, 0.44640237, 0.517946, 0.5527143, 0.616537988, 0.547350049, 0.42970094, 0.5055353, 0.574480951, 0.563978791, 0.636236608, 0.511242509, 0.41628534, 0.543546, 0.609018266, 0.582238555, 0.671518564, 0.591464102, 0.4167917, 0.5266062, 0.6091979, 0.6148972, 0.685348868, 0.574155629, 0.434078, 0.52593243, 0.64550596, 0.6247877, 0.711091518, 0.617903173, 0.5001226, 0.53946865, 0.63487333, 0.60451144, 0.712890863, 0.677260637, 0.5584282, 0.54212546, 0.62781584, 0.6056643, 0.71815747, 0.648756444, 0.54793274, 0.5002651, 0.6658231, 0.60294574, 0.693807602, 0.687610865, 0.58913535, 0.60774136, 0.66324687, 0.5007526, 0.643380463, 0.61651969, 0.6352992, 0.63829565, 0.68619007, 0.6041035, 0.698872566, 0.646039784, 0.6374988, 0.5901643, 0.6867867, 0.63578886, 0.700707, 0.62128156, 0.6505264, 0.5639593, 0.6689355, 0.61911696, 0.7228634, 0.6891511, 0.66642886, 0.57178134, 0.65038425, 0.59200907, 0.70374405, 0.66987157, 0.63812757, 0.5548353, 0.66535443, 0.6022076, 0.7182653, 0.6476428, 0.63015676, 0.58712703, 0.64658695, 0.5752924, 0.70914125, 0.62149733, 0.5851525, 0.5871083, 0.6451539, 0.5772367, 0.7043074, 0.63015914, 0.6272522, 0.62082607, 0.62172025, 0.57118785, 0.6556199, 0.6033942, 0.59382695, 0.58446854, 0.61815745, 0.5772054, 0.62094164, 0.5877165, 0.5754803, 0.5586932, 0.63028175, 0.59666276, 0.6642189, 0.62512845, 0.6270929, 0.5118435, 0.6486168, 0.6303037, 0.70832664, 0.5740978, 0.6246581, 0.49508712, 0.67083836, 0.6116865, 0.7241367, 0.5459485, 0.63461983, 0.55431795, 0.6688699, 0.6184895, 0.7401122, 0.5713012, 0.61800975, 0.54038024, 0.6629366, 0.60228634, 0.73383284, 0.557333, 0.6254954, 0.53622484, 0.6555067, 0.6014743, 0.73165715, 0.58756906, 0.66708446, 0.5364864, 0.6590245, 0.6605203, 0.77313423, 0.59828573, 0.6734274, 0.52866054, 0.68723255, 0.6654001, 0.75761235, 0.608866, 0.644474, 0.5017636, 0.660608, 0.64463156, 0.763644, 0.5722867, 0.6151753, 0.48298562, 0.685331762, 0.639223814, 0.7296405, 0.5562923, 0.47175866, 0.4682866, 0.6834589, 0.64258736, 0.7036335, 0.5499488, 0.5364908, 0.44944432, 0.6623121, 0.6708844, 0.7483575, 0.57820994, 0.5589064, 0.45871735, 0.7215742, 0.7133228, 0.78005475, 0.61145455, 0.63299143, 0.48679027, 0.7229601, 0.7424179, 0.7875367, 0.58386886, 0.6305129, 0.44901308, 0.73047596, 0.7076597, 0.77091044, 0.54318225, 0.6254185, 0.4616798, 0.7098533, 0.7042111, 0.7660906, 0.53510743, 0.55082667, 0.44991833, 0.7418379, 0.7407474, 0.78091174, 0.5280405, 0.55401593, 0.3860287, 0.70491344, 0.6538289, 0.78597784, 0.43979505, 0.6301632, 0.2966187, 0.6644081, 0.600987, 0.75160784, 0.37436548, 0.5240568, 0.24757268, 0.596232712, 0.576567948, 0.7034624, 0.34530345, 0.5094543, 0.327685, 0.579964578, 0.609070659, 0.594918489, 0.335441023, 0.48376808, 0.43035015, 0.773934245, 0.780680716, 0.801184714, 0.626318991, 0.6243703, 0.65433156, 0.773276448, 0.757677197, 0.769221961, 0.566605508, 0.6097017, 0.6506586, 0.764729321, 0.741141021, 0.774157524, 0.542869747, 0.6080097, 0.58463544, 0.761938632, 0.751735449, 0.795074165, 0.585072935, 0.62899816, 0.624663, 0.777180433, 0.747694314, 0.799649656, 0.597294152, 0.61946493, 0.6306446, 0.7757105, 0.7493195, 0.77892303, 0.6181439, 0.642184, 0.65508777, 0.76291394, 0.71529025, 0.7518424, 0.58859336, 0.6642855, 0.6894113, 0.7774479, 0.719506, 0.7589098, 0.6373069, 0.70694745, 0.70495164, 0.74704397, 0.7117546, 0.75319093, 0.49680036, 0.63675725, 0.64678305, 0.7469925, 0.703634, 0.729131222, 0.570547581, 0.6083196, 0.6275524, 0.7329852, 0.698392, 0.725521147, 0.539818525, 0.5699114, 0.61202174, 0.698582113, 0.679634452, 0.681436718, 0.377219647, 0.48701477, 0.60612434, 0.701334953, 0.689431727, 0.680691302, 0.449783385, 0.4801875, 0.64121693, 0.696868539, 0.60610646, 0.615988553, 0.40694198, 0.49410668, 0.6151184, 0.65456146, 0.565417409, 0.594810009, 0.399695218, 0.47125784, 0.5723721, 0.601678431, 0.529152453, 0.56533283, 0.356104523, 0.46884346, 0.5660728, 0.601204276, 0.548460543, 0.588128686, 0.376724541, 0.53231055, 0.5607098, 0.612787187, 0.558580279, 0.550076067, 0.356505901, 0.53177774, 0.5883067, 0.6102504, 0.5865252, 0.5662416, 0.3401336, 0.45141014, 0.5596794, 0.51647604, 0.48950183, 0.545419753, 0.380191594, 0.37246382, 0.55269706, 0.503998578, 0.477984548, 0.541118979, 0.40614453, 0.46012616, 0.57185584, 0.530867159, 0.493228674, 0.558305681, 0.436764151, 0.46269915, 0.5802956, 0.563910842, 0.517437577, 0.584396183, 0.472564101, 0.50091684, 0.60797626, 0.552600861, 0.524021327, 0.568717122, 0.495362848, 0.5226654, 0.5753845, 0.548499882, 0.523820102, 0.528203785, 0.495398492, 0.4886395, 0.5738507, 0.518342733, 0.478180796, 0.495746344, 0.448691666, 0.46729714, 0.60629344, 0.553341866, 0.426447064, 0.414576441, 0.33479774, 0.36114341, 0.550344825, 0.496795654, 0.386098057, 0.4679555, 0.371614099, 0.3791755, 0.50676376, 0.47886822, 0.40335155, 0.482840478, 0.388501167, 0.38458297, 0.4889378, 0.483257592, 0.418597609, 0.50951153, 0.407271892, 0.4046872, 0.4980279, 0.480669886, 0.412234068, 0.491288275, 0.388056219, 0.38093814, 0.48367158, 0.455878466, 0.39780128, 0.439634532, 0.385664254, 0.372970641, 0.477224529, 0.423962057, 0.346830875, 0.402212024, 0.346817702, 0.336348265, 0.431381792, 0.389148265, 0.323899448, 0.424479574, 0.367430001, 0.341812551, 0.420648038, 0.40451169, 0.339707464, 0.460771203, 0.364994645, 0.355232179, 0.41829899, 0.451155901, 0.383738577, 0.509720922, 0.402013302, 0.388183236, 0.436265439, 0.460241288, 0.420599669, 0.483049095, 0.371339262, 0.38354918, 0.45293376, 0.457511932, 0.43118152, 0.441940784, 0.374170303, 0.348563, 0.43665484, 0.426850796, 0.383026868, 0.38453048, 0.33271676, 0.3125142, 0.41376474, 0.390337437, 0.310641885, 0.312883317, 0.31951499, 0.30653375, 0.3697208, 0.343761712, 0.315596342, 0.34293228, 0.34141946, 0.31907472, 0.3665163, 0.33345586, 0.336787, 0.425001144, 0.386413515, 0.36826232, 0.34840214, 0.30586895, 0.33470342, 0.42295274, 0.31040105, 0.32323557, 0.32865825, 0.26483783, 0.3275234, 0.35345513, 0.26838294, 0.3003565, 0.34069458, 0.2694597, 0.26504168, 0.33140722, 0.2715582, 0.30633682, 0.38448304, 0.29858252, 0.23551828, 0.3279904, 0.18644159, 0.28356355, 0.32976565, 0.26867452, 0.19221784, 0.30474192, 0.20253414, 0.35605034, 0.3116802, 0.242211, 0.16641416, 0.30050543, 0.16946717, 0.22807547, 0.28535628, 0.22957487, 0.21454486, 0.23280022, 0.14110284, 0.17520025, 0.22566164, 0.2634654, 0.1949981, 0.20238358, 0.10460316, 0.15613018, 0.2057099, 0.21318007, 0.18719083, 0.19269738, 0.11084697, 0.18315125, 0.21290211, 0.20384091, 0.17583784, 0.17358483, 0.14116083, 0.18770874, 0.20871718, 0.20378861, 0.17834538, 0.17308463, 0.13904113, 0.18632586, 0.1770672, 0.1181893, 0.11979409, 0.10866053, 0.10017213, 0.14858827, 0.1621073, 0.1380523, 0.13351597, 0.09243281, 0.08416871, 0.11836802, 0.16823271, 0.13335791, 0.13119714, 0.09153009, 0.09527278, 0.12094046, 0.18060264, 0.13073082, 0.16556294, 0.10511249, 0.09482609, 0.13710232, 0.24686028, 0.16894437, 0.15736009, 0.12340438, 0.07690512, 0.14318927, 0.22718245, 0.15142883, 0.16263394, 0.13724925, 0.08538721, 0.14950813, 0.23751713, 0.17432551, 0.16196324, 0.11188433, 0.07274992, 0.11337268, 0.22244123, 0.12059673, 0.16353638, 0.12719657, 0.10534021, 0.15014423, 0.27667406, 0.16512501, 0.13154346, 0.15291469, 0.12272942, 0.19831744, 0.35667583, 0.27530566, 0.12794302, 0.18457147, 0.1312868, 0.22917272, 0.44330737, 0.3287572, 0.16186933, 0.2199095, 0.15481642, 0.25345343, 0.45336893, 0.32232842, 0.16507985, 0.20594974, 0.15815988, 0.24433088, 0.4556084, 0.34058753, 0.16655849, 0.2439346, 0.1575966, 0.27082667, 0.47869763, 0.3870276, 0.14724931, 0.2021922, 0.14797112, 0.25972208, 0.5156269, 0.29804623, 0.14028099, 0.20132291, 0.15808973, 0.26415724, 0.4796759, 0.2651401, 0.16177152, 0.20437928, 0.16013578, 0.21090782, 0.42155337, 0.2138199, 0.15352537, 0.1929687, 0.16076918, 0.24822797, 0.58840054, 0.29828668, 0.13963623, 0.2399407, 0.15329011, 0.23914795, 0.5753874, 0.24100427, 0.11903714, 0.20790356, 0.14495541, 0.26740596, 0.566607, 0.2301821, 0.12183925, 0.21476802, 0.12892765, 0.2557619, 0.54755855, 0.21070223, 0.12705337, 0.19849199, 0.14219624, 0.2767698, 0.5220338, 0.24244614, 0.1276213, 0.18762057, 0.13232318, 0.268041, 0.4689983, 0.17378187, 0.10754864, 0.18733312, 0.1092279, 0.2794436, 0.4464432, 0.13209592, 0.10409342, 0.14858744, 0.09729602, 0.22326723, 0.34807006, 0.15241684, 0.11099934, 0.14122841, 0.12490598, 0.23882194, 0.47498056, 0.23619007, 0.13968965, 0.16109373, 0.13615431, 0.2303794, 0.49961698, 0.28582922, 0.1250114, 0.150064811, 0.131588534, 0.2461354, 0.47564733, 0.26860696, 0.1287498, 0.16794407, 0.14182605, 0.26127228, 0.4942421, 0.24659227, 0.12189354, 0.163766593, 0.134611785, 0.2635241, 0.4527269, 0.23458898, 0.12804544, 0.137914538, 0.154135883, 0.24020661, 0.46963537, 0.2794699, 0.13517383, 0.162128121, 0.153113544, 0.2950513, 0.5332226, 0.32919586, 0.12021866, 0.18887179, 0.14569408, 0.28993726, 0.44518903, 0.2935109, 0.1313634, 0.181490168, 0.130583808, 0.29233783, 0.38872796, 0.25276607, 0.10423661, 0.172988519, 0.118082002, 0.2681715, 0.4000445, 0.25169262, 0.1046256, 0.157268748, 0.110673636, 0.24122201, 0.40494952, 0.18271454, 0.08282924, 0.1643916, 0.09775282, 0.20009744, 0.36833146, 0.14136872, 0.07627557, 0.15786251, 0.10041218, 0.20417264, 0.37770346, 0.15937488, 0.07577605, 0.17489815, 0.10055976, 0.20510183, 0.34745505, 0.1284582, 0.07726683, 0.14447764, 0.08534963, 0.19448325, 0.32920012, 0.12982559, 0.06635656, 0.12215853, 0.07913455, 0.18812613, 0.30685502, 0.11837022, 0.05350009, 0.0837105513, 0.0742871612, 0.17452933, 0.33926246, 0.11074204, 0.05693442, 0.107894838, 0.0971936584, 0.1567936, 0.3183948, 0.12225614, 0.05588638, 0.1271431, 0.0855052546, 0.1385063, 0.25775075, 0.108552806, 0.0685146824, 0.12538499, 0.08715341, 0.18048269, 0.29061723, 0.15466286, 0.10370952, 0.14266461, 0.10425137, 0.16600125, 0.3373749, 0.16465992, 0.09114404, 0.10623635, 0.0881065, 0.14816011, 0.2847102, 0.14584927, 0.09218746, 0.10715237, 0.10384186, 0.15751223, 0.2564384, 0.11694909, 0.0867584, 0.11956678, 0.10417821, 0.17083648, 0.21112822, 0.07857107, 0.07614214, 0.12942109, 0.09461574, 0.12435373, 0.16545984, 0.08005805, 0.0895763, 0.169763967, 0.0832169056, 0.10773614, 0.14180058, 0.08683724, 0.08715474, 0.1336177, 0.07715166, 0.11720175, 0.13506156, 0.10518294, 0.15692016, 0.189931273, 0.0796000585, 0.12747572, 0.13508917, 0.12377283, 0.16142748, 0.20061263, 0.07934817, 0.10919621, 0.13482405, 0.11767074, 0.11899022, 0.13846204, 0.07216916, 0.10402793, 0.12466184, 0.09019924, 0.12838823, 0.1392744, 0.06804233, 0.12539913, 0.13801141, 0.07621097, 0.14364201, 0.14098886],
[truncated: 2,031,611 more chars]
