# Supplementary material for: Systematic contextual biases in SegmentNT potentially relevant to other nucleotide transformer models
Source: bioRxiv. 2026 May 4:2025.04.09.647946. Preprint. [Version 2] doi: 10.1101/2025.04.09.647946 (PMC13174627; doi:10.1101/2025.04.09.647946)
Supplement: Supplement 3 [file media-3.zip › Supplementary_data/segmentNT_additional_genes/pos/nav2-as5_pos1613.txt]

protein_coding_gene=[0.98298556, 0.9782178, 0.97315866, 0.9846985, 0.97607374, 0.9764826, 0.98748964, 0.98418546, 0.9831397, 0.9853597, 0.9837352, 0.9803623, 0.98846126, 0.9858241, 0.98158574, 0.9880833, 0.98543835, 0.9847659, 0.9826298, 0.9796808, 0.97907114, 0.98710245, 0.9840758, 0.9809615, 0.9837774, 0.9808683, 0.9781263, 0.9879468, 0.9830352, 0.98120534, 0.98412126, 0.98156184, 0.97728366, 0.9880574, 0.9849007, 0.9834072, 0.98312235, 0.9810306, 0.97402984, 0.9864975, 0.9815254, 0.9802634, 0.9830515, 0.9797156, 0.978626, 0.9847046, 0.9795644, 0.9801342, 0.9786437, 0.97321665, 0.9792119, 0.98334473, 0.97683173, 0.97722787, 0.97585166, 0.9711503, 0.98133653, 0.98522365, 0.9788265, 0.9767154, 0.9772923, 0.9723856, 0.9799241, 0.9861197, 0.9768528, 0.9759629, 0.9791654, 0.97441363, 0.9846012, 0.9862053, 0.9806629, 0.9799581, 0.97755814, 0.9718241, 0.986363, 0.9875239, 0.98332447, 0.9809733, 0.9817961, 0.9768623, 0.9863239, 0.98606235, 0.9838955, 0.982913, 0.97986937, 0.97411096, 0.98590785, 0.98232174, 0.9786507, 0.98070383, 0.9791799, 0.974514, 0.98558146, 0.98305863, 0.9827762, 0.98001194, 0.9796713, 0.9751742, 0.98501426, 0.98179215, 0.9843195, 0.98329645, 0.9798345, 0.97681135, 0.98435926, 0.9820063, 0.9850766, 0.9827131, 0.9765435, 0.97136736, 0.98143953, 0.98257786, 0.9843382, 0.982912, 0.9794597, 0.9739837, 0.98418003, 0.9853617, 0.98732805, 0.98386234, 0.98119557, 0.97377366, 0.9856376, 0.9843382, 0.9863596, 0.9841107, 0.97971785, 0.97569275, 0.9868895, 0.9858805, 0.98551184, 0.9859935, 0.97936946, 0.9757252, 0.9863864, 0.98483443, 0.9843715, 0.9855965, 0.9784867, 0.97490853, 0.9853594, 0.98512065, 0.9844526, 0.9842308, 0.9807977, 0.97513926, 0.98675954, 0.98572713, 0.9859504, 0.983594, 0.9827814, 0.97584754, 0.98696864, 0.98767555, 0.986979, 0.98574, 0.9821238, 0.9785044, 0.9883039, 0.98693997, 0.9853764, 0.98546517, 0.9821214, 0.97770816, 0.98642087, 0.9864747, 0.98391783, 0.9876715, 0.9831563, 0.97746325, 0.9866559, 0.986946, 0.9846635, 0.9887455, 0.9853028, 0.9793113, 0.98837227, 0.98784745, 0.9867217, 0.98895836, 0.98570776, 0.98110634, 0.98726976, 0.98757195, 0.9855912, 0.988996, 0.9857135, 0.9794134, 0.9871016, 0.9867452, 0.98594064, 0.9882223, 0.9866315, 0.9800039, 0.9875271, 0.98749906, 0.9854798, 0.9899434, 0.9878847, 0.981762, 0.9883222, 0.9881846, 0.9877072, 0.9903634, 0.9875366, 0.98280525, 0.98860747, 0.98746884, 0.98642665, 0.98966825, 0.988031, 0.98219544, 0.98841363, 0.9882907, 0.98742664, 0.98998195, 0.9895991, 0.9822897, 0.9886883, 0.989263, 0.9887473, 0.98921496, 0.9879049, 0.97832286, 0.9881761, 0.9879495, 0.98828924, 0.9893056, 0.988746, 0.981471, 0.9890471, 0.98686856, 0.9873946, 0.989111, 0.98887, 0.98229104, 0.98977906, 0.9867724, 0.9881094, 0.98821324, 0.98849446, 0.9820384, 0.9895131, 0.98747647, 0.98755354, 0.98875743, 0.9885889, 0.98000765, 0.9891678, 0.9873519, 0.9882111, 0.98911124, 0.98807514, 0.9810035, 0.98804724, 0.9853256, 0.985933, 0.9883746, 0.9880534, 0.9798292, 0.9882239, 0.9861588, 0.98715043, 0.9882442, 0.98879796, 0.9817382, 0.9885598, 0.98759484, 0.9881691, 0.9884505, 0.98962283, 0.98291016, 0.9901288, 0.98905027, 0.9899481, 0.9896841, 0.99044204, 0.98607093, 0.9909293, 0.9891044, 0.989689, 0.99020153, 0.9911494, 0.9856067, 0.9904418, 0.9876374, 0.9877552, 0.98851365, 0.9881798, 0.9836607, 0.9889263, 0.9879972, 0.9878235, 0.98894495, 0.98878175, 0.9839467, 0.98928446, 0.9883818, 0.98912656, 0.9895148, 0.9892972, 0.9851252, 0.98895127, 0.9868485, 0.9881098, 0.98815304, 0.9880492, 0.9816629, 0.98885226, 0.98638666, 0.98766774, 0.9870362, 0.9871337, 0.9816789, 0.988789, 0.98703545, 0.9880039, 0.98808205, 0.987218, 0.9820962, 0.98924285, 0.9879038, 0.98857623, 0.9895265, 0.9873958, 0.9835697, 0.98845345, 0.9869685, 0.9875045, 0.98956096, 0.98800206, 0.9830412, 0.9892454, 0.9873326, 0.98801535, 0.9889473, 0.9885578, 0.9835073, 0.98890495, 0.98747975, 0.9880426, 0.9883515, 0.98896736, 0.9829093, 0.9897806, 0.98831755, 0.989383, 0.98886615, 0.9893255, 0.9845663, 0.98964244, 0.98786825, 0.98861045, 0.9885755, 0.99020106, 0.9838145, 0.9895627, 0.9875246, 0.9883917, 0.98905945, 0.9904267, 0.9838628, 0.9892981, 0.98844993, 0.9889637, 0.9898942, 0.9909238, 0.98506606, 0.9896715, 0.98866117, 0.989767, 0.9900633, 0.99076724, 0.9855688, 0.98951834, 0.98784363, 0.9894099, 0.98987633, 0.9903825, 0.9848098, 0.9909872, 0.98879504, 0.9901956, 0.989574, 0.99137294, 0.9859409, 0.9911287, 0.9892141, 0.98995394, 0.98907894, 0.9905254, 0.98520845, 0.9904457, 0.98920035, 0.99009985, 0.9897833, 0.98940104, 0.98537457, 0.98935914, 0.98779136, 0.98897225, 0.9889121, 0.98888785, 0.98365426, 0.98918486, 0.98770285, 0.9892418, 0.9884504, 0.989164, 0.9842537, 0.98933965, 0.98856676, 0.98978066, 0.9888388, 0.99041545, 0.9849823, 0.99019676, 0.9893846, 0.99081206, 0.9897237, 0.98987156, 0.9855048, 0.98984176, 0.9884306, 0.98975044, 0.9889493, 0.99012566, 0.98490244, 0.9904564, 0.98910564, 0.98999447, 0.98897785, 0.9905207, 0.9870569, 0.99110484, 0.9904458, 0.9907681, 0.99033564, 0.9913523, 0.98834515, 0.9918126, 0.99088764, 0.9913801, 0.99103963, 0.9916786, 0.98901016, 0.9916882, 0.99037254, 0.9907754, 0.99056274, 0.99171084, 0.9882726, 0.99141324, 0.9889915, 0.99085885, 0.9901406, 0.99111205, 0.98860043, 0.9910887, 0.9895489, 0.9911895, 0.99034476, 0.99085605, 0.98819375, 0.9910478, 0.9896657, 0.99201703, 0.9908742, 0.99151963, 0.9890004, 0.99062556, 0.989202, 0.9913406, 0.99078715, 0.9922076, 0.98924106, 0.9912341, 0.9893149, 0.99120355, 0.9897165, 0.9913932, 0.9893199, 0.991205, 0.98858786, 0.9901412, 0.98872876, 0.9918607, 0.98914754, 0.99149656, 0.98799706, 0.9905805, 0.9885521, 0.99111044, 0.9886397, 0.99099076, 0.9866664, 0.9910587, 0.98996186, 0.99205774, 0.98832405, 0.9913175, 0.9867592, 0.99121255, 0.9896824, 0.9920774, 0.9885853, 0.9906403, 0.9871826, 0.991651, 0.9913851, 0.99244344, 0.9890609, 0.99074286, 0.987531, 0.9922558, 0.9920141, 0.9918926, 0.9889233, 0.98942065, 0.9863521, 0.99173415, 0.9915276, 0.99222493, 0.98795915, 0.98990506, 0.98684955, 0.99190557, 0.9911745, 0.9918425, 0.9877796, 0.9902013, 0.9872106, 0.9916944, 0.99159193, 0.99224937, 0.98689955, 0.9898611, 0.98745126, 0.99213773, 0.9910641, 0.9910368, 0.98708385, 0.98858136, 0.9845707, 0.99002475, 0.9888838, 0.9911109, 0.98688143, 0.9892898, 0.9855107, 0.99146324, 0.98983246, 0.99106455, 0.987688, 0.9887399, 0.98679984, 0.9916978, 0.9902366, 0.9913658, 0.9877493, 0.9895299, 0.9874343, 0.9922307, 0.9907274, 0.99144673, 0.9883096, 0.989075, 0.98633146, 0.99219316, 0.9898058, 0.9918323, 0.9879092, 0.98984915, 0.9883795, 0.9923977, 0.98983604, 0.9920398, 0.9879241, 0.9899401, 0.989611, 0.9918833, 0.989887, 0.9910529, 0.9887318, 0.99052995, 0.98878074, 0.9919773, 0.9898551, 0.9904531, 0.98596233, 0.9889876, 0.9865978, 0.9914431, 0.9882045, 0.99094486, 0.9837517, 0.9890196, 0.9871201, 0.9916204, 0.9877021, 0.9912369, 0.9857586, 0.98952556, 0.98869205, 0.99188083, 0.9886857, 0.99198157, 0.9847643, 0.9903809, 0.98947597, 0.9918902, 0.98970866, 0.9918182, 0.9846981, 0.9901492, 0.9887111, 0.99071074, 0.9893343, 0.992094, 0.9845946, 0.990729, 0.98914194, 0.99053895, 0.9881711, 0.9920184, 0.9850926, 0.98966897, 0.98946697, 0.99037886, 0.9885113, 0.99246705, 0.9840174, 0.9904041, 0.9903272, 0.9906285, 0.98851275, 0.9934495, 0.98627764, 0.9906191, 0.99044, 0.98991245, 0.98636794, 0.99428624, 0.9859236, 0.98972636, 0.9907602, 0.9888172, 0.9885188, 0.99422884, 0.9867654, 0.99060285, 0.99183404, 0.99022084, 0.987299, 0.9947613, 0.9907555, 0.99263424, 0.9935022, 0.9923804, 0.9905387, 0.995173, 0.9903236, 0.9926607, 0.99315035, 0.9925357, 0.98963135, 0.9956244, 0.9892644, 0.99259186, 0.9935125, 0.99204636, 0.9898174, 0.99527806, 0.9895188, 0.9921578, 0.99366057, 0.9925575, 0.9901541, 0.9953187, 0.9902173, 0.9913482, 0.9940782, 0.99237263, 0.99101985, 0.9958049, 0.9896019, 0.99062496, 0.99373794, 0.99226695, 0.99017876, 0.9958263, 0.9894819, 0.9910669, 0.99385905, 0.992014, 0.9895118, 0.9954146, 0.9878877, 0.9907835, 0.99391264, 0.9924655, 0.98902625, 0.99563223, 0.9896897, 0.991867, 0.9941905, 0.99198335, 0.988822, 0.99499136, 0.9901369, 0.99144673, 0.99387765, 0.9910102, 0.9892805, 0.9949806, 0.98993605, 0.99204683, 0.9937835, 0.9910812, 0.9883581, 0.99477327, 0.99015546, 0.992334, 0.99404234, 0.9919081, 0.98944575, 0.99461067, 0.991176, 0.9924723, 0.9938897, 0.9923856, 0.99103916, 0.9946341, 0.99105644, 0.9921874, 0.99415356, 0.9924511, 0.9906287, 0.99506193, 0.990012, 0.99250364, 0.9942976, 0.9921273, 0.99084914, 0.9948719, 0.989965, 0.9916182, 0.9940092, 0.9912559, 0.9898253, 0.99486506, 0.9899566, 0.9917426, 0.9943422, 0.99168396, 0.9916256, 0.99496835, 0.98999786, 0.9910808, 0.9940858, 0.9915037, 0.991019, 0.99521327, 0.9900053, 0.99178386, 0.994125, 0.9914129, 0.99085665, 0.9949296, 0.9904953, 0.99127674, 0.9942186, 0.9917072, 0.9903805, 0.9948974, 0.99029565, 0.99217707, 0.99463683, 0.99175656, 0.9914056, 0.9951342, 0.9899766, 0.9919361, 0.9944049, 0.991499, 0.99143165, 0.9952847, 0.98944926, 0.992088, 0.9944135, 0.9916114, 0.99135804, 0.9952506, 0.98986524, 0.9920964, 0.9945996, 0.9920548, 0.99141467, 0.9954144, 0.99057794, 0.99225503, 0.9948043, 0.9917156, 0.99206465, 0.9949621, 0.98965204, 0.99186516, 0.99438334, 0.9918486, 0.99175745, 0.995038, 0.9910251, 0.9924143, 0.99427146, 0.9918081, 0.99099743, 0.995522, 0.9906805, 0.99254733, 0.99419594, 0.99099994, 0.99041677, 0.99549955, 0.99076176, 0.9929684, 0.9949779, 0.99164915, 0.9909316, 0.99576813, 0.9902566, 0.9925517, 0.9947529, 0.99215454, 0.9912499, 0.9960079, 0.9902069, 0.99319977, 0.9944595, 0.9918466, 0.99056834, 0.99581236, 0.9899767, 0.9929959, 0.99454117, 0.9918445, 0.99087816, 0.9959676, 0.99055815, 0.9932336, 0.99462646, 0.9916544, 0.99181014, 0.99601054, 0.99087465, 0.99317545, 0.99452114, 0.99181163, 0.99134105, 0.9961598, 0.99072033, 0.9934184, 0.99461395, 0.991385, 0.990511, 0.99622864, 0.9909312, 0.9935085, 0.99491996, 0.99181235, 0.99097663, 0.9963169, 0.9919865, 0.9938227, 0.9953612, 0.9917785, 0.9916347, 0.9963234, 0.99212694, 0.99359256, 0.9952834, 0.99128765, 0.99152, 0.9964208, 0.9917762, 0.99391997, 0.9951979, 0.99121666, 0.9910128, 0.9961891, 0.9914928, 0.9936386, 0.99529874, 0.99231076, 0.9914527, 0.9965245, 0.9919647, 0.99391586, 0.9956351, 0.9922907, 0.99160236, 0.996407, 0.9917978, 0.9933095, 0.9952058, 0.99168676, 0.99107474, 0.9964718, 0.9916455, 0.9936049, 0.9950069, 0.9913623, 0.9917652, 0.99649423, 0.99102354, 0.9933337, 0.99478614, 0.9912928, 0.9917921, 0.9964154, 0.9915975, 0.99389595, 0.99499583, 0.9919807, 0.9926547, 0.9963801, 0.9917874, 0.99308336, 0.99425226, 0.99204046, 0.9919526, 0.9963378, 0.99113876, 0.99390477, 0.99496573, 0.99170566, 0.9919159, 0.9961033, 0.99080646, 0.9933717, 0.99506676, 0.9921273, 0.99185526, 0.9959745, 0.9913924, 0.99377227, 0.99532616, 0.9922267, 0.9919556, 0.9958877, 0.99117017, 0.9928463, 0.9950558, 0.99154425, 0.9894964, 0.9956998, 0.99082375, 0.99353725, 0.9951031, 0.991375, 0.98867667, 0.99435973, 0.99039316, 0.99328995, 0.99484783, 0.99192303, 0.9891194, 0.9951174, 0.99170285, 0.9936265, 0.994902, 0.9919165, 0.9902638, 0.99547005, 0.9910335, 0.9933957, 0.9950681, 0.99187243, 0.9891973, 0.9954633, 0.9908796, 0.9935329, 0.99465996, 0.9920248, 0.988529, 0.994885, 0.9905116, 0.99314237, 0.9947194, 0.9916732, 0.9887977, 0.9948422, 0.99099815, 0.99375474, 0.99493974, 0.9919448, 0.9898487, 0.9951248, 0.99043113, 0.99358034, 0.9951122, 0.9915007, 0.9896926, 0.9953027, 0.99024725, 0.9941671, 0.9947489, 0.9915679, 0.9892329, 0.99479324, 0.9904079, 0.9944323, 0.9945092, 0.9918099, 0.98965937, 0.995543, 0.9916895, 0.9943159, 0.99442565, 0.9918805, 0.99017864, 0.99564135, 0.9915496, 0.9939177, 0.99455357, 0.9912259, 0.98978966, 0.9951644, 0.9911622, 0.9943913, 0.99447304, 0.9910949, 0.98865813, 0.9947465, 0.9910108, 0.994045, 0.9945505, 0.9912935, 0.98839694, 0.99473965, 0.9917686, 0.99428433, 0.9947964, 0.9917179, 0.9897968, 0.9951724, 0.99194115, 0.9940885, 0.99454755, 0.99186534, 0.9883807, 0.9952128, 0.99149984, 0.9941256, 0.9941337, 0.9917591, 0.98831904, 0.9947407, 0.99113196, 0.9941084, 0.9943515, 0.99134994, 0.9878318, 0.994349, 0.99184895, 0.9939342, 0.99439394, 0.9912162, 0.98874706, 0.99439085, 0.99190533, 0.9939323, 0.9943469, 0.99067384, 0.9887649, 0.99480337, 0.99131787, 0.99415, 0.99446064, 0.98978406, 0.9886541, 0.9946905, 0.99074197, 0.99422526, 0.9945017, 0.9902187, 0.9885638, 0.99519485, 0.9922051, 0.99452835, 0.99475384, 0.9904122, 0.989377, 0.99517417, 0.9918989, 0.9945075, 0.99474925, 0.9902132, 0.98878014, 0.9952671, 0.9916803, 0.9946806, 0.9947412, 0.9899105, 0.9886517, 0.9947898, 0.990931, 0.99441564, 0.9948152, 0.9907889, 0.9888159, 0.9950657, 0.99196106, 0.9946635, 0.9950004, 0.9906673, 0.98792714, 0.9951951, 0.9920739, 0.9942689, 0.99493504, 0.99154097, 0.9860728, 0.99534255, 0.9921307, 0.99425036, 0.9945461, 0.9909701, 0.98798615, 0.9948272, 0.9910423, 0.9939545, 0.9945543, 0.99126786, 0.9882543, 0.99491805, 0.99174285, 0.9939802, 0.9945885, 0.9914771, 0.98858213, 0.9945567, 0.9913186, 0.99339044, 0.99426454, 0.9911095, 0.9873837, 0.99475616, 0.9911286, 0.9938945, 0.9944023, 0.9912934, 0.9876325, 0.99504364, 0.99125767, 0.9936852, 0.9943813, 0.99124527, 0.98742247, 0.99507606, 0.991844, 0.99405813, 0.99458385, 0.99147487, 0.98867166, 0.9952016, 0.9914289, 0.99337536, 0.99461675, 0.9916821, 0.9875573, 0.9953537, 0.99043536, 0.993382, 0.99443, 0.99130476, 0.9872737, 0.99498814, 0.99022925, 0.99318093, 0.99438524, 0.9916551, 0.98730356, 0.9952123, 0.9914432, 0.99363726, 0.99489033, 0.99159116, 0.98883235, 0.99528956, 0.99094445, 0.9931774, 0.99473083, 0.9930436, 0.9891657, 0.99547946, 0.9900491, 0.9927856, 0.99465865, 0.9915452, 0.98721117, 0.9950788, 0.9901576, 0.9923753, 0.9946367, 0.99061805, 0.9885097, 0.9954234, 0.99016845, 0.9923839, 0.9946879, 0.9909731, 0.98996305, 0.995105, 0.9901513, 0.99149597, 0.9938396, 0.9908847, 0.9896123, 0.9952089, 0.99023926, 0.9921308, 0.9939738, 0.99078125, 0.9885443, 0.99529463, 0.9907782, 0.99309134, 0.9943414, 0.9912755, 0.98865116, 0.99546957, 0.9916472, 0.99351007, 0.9946014, 0.99098855, 0.98923117, 0.9954382, 0.9912612, 0.99338174, 0.99439996, 0.99060065, 0.98843163, 0.9955298, 0.9909951, 0.99374145, 0.994131, 0.9901852, 0.9881627, 0.9952567, 0.9904693, 0.9934161, 0.99395657, 0.99030197, 0.9874297, 0.995005, 0.9910529, 0.99344724, 0.9941221, 0.99012744, 0.9886953, 0.9951979, 0.9906673, 0.99315804, 0.9940211, 0.9906416, 0.9884526, 0.9953034, 0.9900823, 0.99342334, 0.9939702, 0.9907189, 0.9878407, 0.9948358, 0.9899234, 0.9931734, 0.9940112, 0.9912123, 0.98804736, 0.99499017, 0.9909842, 0.9931078, 0.9942292, 0.991402, 0.9894494, 0.994961, 0.9898286, 0.99211967, 0.99392796, 0.9911137, 0.9895238, 0.9953175, 0.9897009, 0.99231195, 0.993983, 0.9909197, 0.989542, 0.99525326, 0.9899222, 0.99220747, 0.99402523, 0.99188703, 0.9895868, 0.99547416, 0.99083674, 0.99284416, 0.9945025, 0.9920123, 0.9908282, 0.9955409, 0.99019885, 0.9927529, 0.9946577, 0.9920769, 0.9901278, 0.9958591, 0.9890014, 0.99220556, 0.9941479, 0.9909496, 0.98914087, 0.99534684, 0.98780787, 0.9912942, 0.9943613, 0.99149525, 0.99015665, 0.9952738, 0.9887089, 0.991346, 0.9947052, 0.9910224, 0.98938155, 0.9955728, 0.9884056, 0.9911079, 0.9947135, 0.9908213, 0.9889522, 0.99555236, 0.9880038, 0.991152, 0.99422175, 0.9905416, 0.9883711, 0.9952672, 0.98843, 0.99114215, 0.9940866, 0.9897569, 0.98768437, 0.99507016, 0.9893321, 0.99196, 0.99405366, 0.9906658, 0.98852146, 0.99505097, 0.9869123, 0.9904778, 0.9932904, 0.9898898, 0.9872786, 0.9955521, 0.9858579, 0.9901575, 0.99292266, 0.98903686, 0.9871534, 0.9951188, 0.9850793, 0.9906963, 0.9935015, 0.99014425, 0.987263, 0.99530464, 0.9859382, 0.9916508, 0.99370134, 0.99014133, 0.9883886, 0.99496174, 0.98595583, 0.99190724, 0.99346477, 0.99081814, 0.9891078, 0.9954399, 0.98525906, 0.99284065, 0.993785, 0.99092895, 0.9885445, 0.99520206, 0.98546046, 0.9900469, 0.9931543, 0.9893288, 0.98614323, 0.9940497, 0.987525, 0.9901562, 0.9931745, 0.98833406, 0.9861686, 0.9935808, 0.98663145, 0.98946965, 0.9927384, 0.9882642, 0.9845099, 0.9938389, 0.9860489, 0.9901265, 0.9923914, 0.98809147, 0.9840041, 0.9936973, 0.9865544, 0.98995167, 0.992508, 0.9876431, 0.98386025, 0.9938665, 0.9877197, 0.9906281, 0.99263084, 0.9882134, 0.9845724, 0.9932441, 0.9871028, 0.98997, 0.9922361, 0.9869156, 0.9834906, 0.9930265, 0.9865159, 0.9902933, 0.99248874, 0.98772115, 0.9811965, 0.99188167, 0.9862043, 0.99052423, 0.99250084, 0.9880178, 0.98116195, 0.9921625, 0.9877061, 0.9908529, 0.9929108, 0.98869544, 0.9823633, 0.9932847, 0.9870014, 0.99056053, 0.9927092, 0.98775995, 0.9798662, 0.9931357, 0.9864627, 0.9908603, 0.9923662, 0.98733246, 0.9761989, 0.9924157, 0.9858841, 0.99037164, 0.9922184, 0.98728067, 0.97964317, 0.9920215, 0.98676604, 0.9906691, 0.99258643, 0.9870368, 0.9819741, 0.99306667, 0.9861311, 0.99006164, 0.9925414, 0.987779, 0.9814804, 0.9931102, 0.9855101, 0.9903021, 0.99255604, 0.9870067, 0.97982395, 0.9924535, 0.98525685, 0.9904373, 0.99279046, 0.98735505, 0.9812294, 0.99310946, 0.9870275, 0.99130636, 0.9932231, 0.98826104, 0.9822325, 0.99301225, 0.9866073, 0.9908558, 0.9927966, 0.98783, 0.9818948, 0.9934717, 0.98525965, 0.9905819, 0.9922778, 0.9877835, 0.9811739, 0.992834, 0.9856325, 0.9905914, 0.9924433, 0.98772544, 0.9815892, 0.9929248, 0.98686343, 0.9913231, 0.99281985, 0.98815805, 0.9828059, 0.99295217, 0.9864746, 0.99065137, 0.99250567, 0.9876104, 0.9823779, 0.99343103, 0.98633885, 0.990991, 0.9923637, 0.98768365, 0.98157793, 0.99249095, 0.9862162, 0.99084854, 0.9924683, 0.98781455, 0.98141897, 0.992234, 0.986932, 0.9912135, 0.9928778, 0.98784196, 0.9821354, 0.9925997, 0.9864292, 0.9904317, 0.992546, 0.9875727, 0.981613, 0.9928014, 0.98588586, 0.99058294, 0.9924992, 0.9871976, 0.9801727, 0.99217767, 0.98562187, 0.9905192, 0.9925437, 0.9874259, 0.9808328, 0.99251926, 0.9872732, 0.99133134, 0.9929409, 0.98763865, 0.98182726, 0.99248016, 0.98671764, 0.990909, 0.9928556, 0.98779976, 0.9811188, 0.9925087, 0.9859297, 0.9904295, 0.9931961, 0.9873354, 0.98236567, 0.99205315, 0.9860069, 0.9901969, 0.99332124, 0.98763716, 0.9806713, 0.99250436, 0.98783094, 0.99080396, 0.99390405, 0.98789024, 0.98281837, 0.9928526, 0.98755157, 0.9900239, 0.99368745, 0.9879574, 0.9817584, 0.9936294, 0.9869097, 0.9907828, 0.9935735, 0.9872409, 0.9800126, 0.9925674, 0.986225, 0.99009264, 0.99347866, 0.9872377, 0.9815362, 0.9931832, 0.987277, 0.99088216, 0.99324125, 0.9871141, 0.9833934, 0.9934824, 0.98620224, 0.99039, 0.99263567, 0.9865653, 0.9835253, 0.9933502, 0.9855961, 0.99099195, 0.99243957, 0.985538, 0.9843057, 0.9929564, 0.98488057, 0.99093014, 0.99252653, 0.9859556, 0.9853948, 0.9936701, 0.9855084, 0.99131763, 0.99315625, 0.98700404, 0.98769915, 0.9943766, 0.9844491, 0.9909356, 0.99313134, 0.9868078, 0.9866493, 0.9946491, 0.98389584, 0.99127966, 0.99310666, 0.98614824, 0.9865094, 0.9943191, 0.9839067, 0.9909611, 0.99327666, 0.9868665, 0.9863689, 0.99446005, 0.9857729, 0.9914035, 0.99359, 0.9868628, 0.9870275, 0.99443316, 0.9847173, 0.9907066, 0.99331135, 0.9866688, 0.98625016, 0.9947299, 0.98447675, 0.9909038, 0.99327093, 0.98632693, 0.9858416, 0.9941765, 0.98420566, 0.9907855, 0.99321884, 0.9870836, 0.9860587, 0.99436057, 0.9856897, 0.9913119, 0.9934343, 0.98688287, 0.9867567, 0.99448484, 0.9846022, 0.99049747, 0.9931119, 0.9877977, 0.98672557, 0.9948023, 0.98492044, 0.99093246, 0.99290717, 0.9870382, 0.98616296, 0.9943481, 0.98441863, 0.9908112, 0.9925822, 0.9872912, 0.98663455, 0.9945492, 0.9859379, 0.9914443, 0.99306947, 0.987439, 0.987265, 0.9946085, 0.98431444, 0.9908605, 0.9923959, 0.98727494, 0.9866555, 0.9948953, 0.983851, 0.99133307, 0.9922117, 0.98651946, 0.9862942, 0.99438983, 0.98349494, 0.99115926, 0.99224263, 0.9869478, 0.9862665, 0.99445903, 0.98527604, 0.9916679, 0.99255955, 0.98727494, 0.9869941, 0.9944317, 0.9841925, 0.9909119, 0.9923009, 0.98705125, 0.9859162, 0.9946818, 0.9837276, 0.9912176, 0.9919797, 0.98663807, 0.98511803, 0.99429435, 0.98384875, 0.99137235, 0.9921733, 0.98706937, 0.98573416, 0.99468315, 0.98632056, 0.99202865, 0.99275017, 0.98757905, 0.98707783, 0.9948252, 0.98570246, 0.99133414, 0.9929254, 0.98805094, 0.9867197, 0.9949519, 0.9853795, 0.99159616, 0.9927268, 0.98759645, 0.9863484, 0.9944648, 0.9851757, 0.9916602, 0.99277383, 0.9880605, 0.98631763, 0.99467313, 0.9870944, 0.9920516, 0.99302715, 0.98804784, 0.98729426, 0.99466574, 0.9862779, 0.9915078, 0.9931618, 0.9879979, 0.9866723, 0.99488735, 0.98617476, 0.99189997, 0.9929981, 0.9876945, 0.98627985, 0.9944921, 0.98586565, 0.99169487, 0.9928831, 0.9879089, 0.9866117, 0.9948142, 0.9873649, 0.9921846, 0.9932815, 0.98815584, 0.987515, 0.9948188, 0.9864898, 0.9914021, 0.9932039, 0.98826945, 0.98701626, 0.9950473, 0.9861029, 0.991691, 0.9929844, 0.9879255, 0.98643905, 0.9946872, 0.98597634, 0.9916659, 0.99307007, 0.9882306, 0.98652494, 0.99484193, 0.98766506, 0.99216276, 0.9932734, 0.988367, 0.987593, 0.994846, 0.9866219, 0.9914143, 0.9931492, 0.9882841, 0.98673946, 0.995067, 0.98623425, 0.9917207, 0.99290574, 0.98810226, 0.9866181, 0.9945399, 0.9862296, 0.9915481, 0.9928768, 0.9881891, 0.98671776, 0.9947059, 0.9879139, 0.99206746, 0.99312896, 0.9883711, 0.9875209, 0.99469435, 0.9868227, 0.9913709, 0.99306595, 0.98840874, 0.98685044, 0.9950374, 0.98660254, 0.99188495, 0.9928227, 0.98812425, 0.9866713, 0.99466443, 0.9862709, 0.9918527, 0.9928335, 0.9884517, 0.9869985, 0.9948725, 0.9880067, 0.9923523, 0.99306935, 0.98877174, 0.9877289, 0.99470854, 0.9871311, 0.99164104, 0.9928685, 0.9886474, 0.9870688, 0.99493575, 0.98666626, 0.99167377, 0.9925776, 0.9883416, 0.9866246, 0.99449027, 0.9862995, 0.9917327, 0.9926623, 0.98865616, 0.9865568, 0.99462974, 0.987959, 0.99225944, 0.9928912, 0.98887175, 0.98750883, 0.99469566, 0.987253, 0.9916094, 0.99269754, 0.988947, 0.98699504, 0.99500304, 0.98688716, 0.9918024, 0.99241257, 0.9886246, 0.9865941, 0.99456584, 0.986673, 0.9917358, 0.9924263, 0.9889247, 0.9865575, 0.9947077, 0.98804545, 0.9922509, 0.9927141, 0.98902345, 0.9873399, 0.9946197, 0.98724, 0.99147826, 0.9926434, 0.98863447, 0.9863614, 0.9948136, 0.98697716, 0.991884, 0.99258137, 0.98840326, 0.98655146, 0.994395, 0.986863, 0.9919823, 0.9924442, 0.9885871, 0.98719084, 0.994686, 0.9882507, 0.9925305, 0.9926111, 0.98870915, 0.98805165, 0.9946584, 0.98734134, 0.9916746, 0.9924455, 0.98840207, 0.9872099, 0.99484324, 0.9870116, 0.9918282, 0.99235857, 0.9882125, 0.9869554, 0.99445075, 0.98639745, 0.9917738, 0.9925189, 0.9884792, 0.9870627, 0.9946406, 0.9879044, 0.9922698, 0.9926495, 0.98859453, 0.987887, 0.9946479, 0.9870084, 0.99161303, 0.99253076, 0.9886602, 0.9874593, 0.99507916, 0.98709536, 0.99193525, 0.99249434, 0.9884546, 0.9872097, 0.99450284, 0.9868226, 0.991855, 0.9926341, 0.9886852, 0.9872747, 0.99457395, 0.9884362, 0.9922914, 0.9928803, 0.988776, 0.98823464, 0.9946218, 0.98750055, 0.99150217, 0.9928075, 0.98888725, 0.9879868, 0.9949715, 0.9879233, 0.9917943, 0.99306786, 0.98886466, 0.9876688, 0.99459404, 0.98776174, 0.9917064, 0.9931987, 0.9890415, 0.9878148, 0.99483997, 0.98954195, 0.992404, 0.9935115, 0.9892937, 0.9890547, 0.99497706, 0.98884445, 0.9916808, 0.99334854, 0.9893282, 0.98867255, 0.9952081, 0.98841697, 0.99191463, 0.99305046, 0.98897445, 0.9881435, 0.9946266, 0.98806226, 0.99193525, 0.9931641, 0.98909575, 0.9883074, 0.994824, 0.98920876, 0.99231464, 0.9934009, 0.98911804, 0.9889798, 0.9948232, 0.9883801, 0.99171185, 0.9934058, 0.9890416, 0.9887494, 0.9952024, 0.9882742, 0.9921713, 0.9933229, 0.9889075, 0.9884503, 0.9948154, 0.9883945, 0.99221694, 0.9934471, 0.98906505, 0.98844165, 0.99494696, 0.9896198, 0.9926091, 0.9934678, 0.98923165, 0.9889871, 0.994846, 0.9886076, 0.99166894, 0.9933296, 0.98898447, 0.9883825, 0.9951019, 0.9882973, 0.9919383, 0.99318117, 0.988736, 0.9877839, 0.99463314, 0.9880948, 0.9919152, 0.9933483, 0.9889725, 0.9880195, 0.99484986, 0.98952043, 0.9924132, 0.99355876, 0.9892047, 0.98899466, 0.99491453, 0.98883444, 0.99172795, 0.99343103, 0.9890653, 0.98835796, 0.9950793, 0.98870045, 0.9919199, 0.99322057, 0.98877585, 0.9878322, 0.99461275, 0.9880734, 0.9917007, 0.99322975, 0.98896575, 0.9878285, 0.9947958, 0.9894662, 0.9921606, 0.9934637, 0.9890407, 0.98855597, 0.9947951, 0.9885076, 0.9914492, 0.99332, 0.9890266, 0.9880413, 0.9951343, 0.9883753, 0.991816, 0.9931786, 0.9887711, 0.9877093, 0.99464095, 0.98807913, 0.9917911, 0.9932928, 0.98907393, 0.9878415, 0.9948212, 0.9894331, 0.9922111, 0.9934889, 0.9891713, 0.98881257, 0.9947359, 0.98854977, 0.99151015, 0.9933257, 0.9890382, 0.9883294, 0.99496573, 0.9883161, 0.9917275, 0.9931892, 0.988698, 0.98783976, 0.99453765, 0.9881968, 0.99155796, 0.9933478, 0.98902845, 0.98810005, 0.99487996, 0.98966336, 0.99219656, 0.99357384, 0.98909354, 0.98881906, 0.99483466, 0.9887551, 0.991503, 0.99331397, 0.98887306, 0.9882349, 0.99508744, 0.98868483, 0.9917858, 0.9931083, 0.9886353, 0.9878071, 0.994508, 0.9882768, 0.9915935, 0.9932202, 0.9889221, 0.98788255, 0.99467623, 0.989707, 0.9921266, 0.9935124, 0.98904127, 0.9884276, 0.9946188, 0.9888997, 0.99139154, 0.9932855, 0.9890766, 0.9878929, 0.9948364, 0.98854685, 0.9916652, 0.9931698, 0.98875695, 0.98745346, 0.99445134, 0.988399, 0.9916055, 0.993237, 0.98906976, 0.9876532, 0.9946828, 0.9896485, 0.9921147, 0.99350053, 0.9891214, 0.9886668, 0.99468577, 0.98889565, 0.9913834, 0.99329776, 0.9890932, 0.98796475, 0.99495393, 0.98856074, 0.99152863, 0.99322504, 0.9888249, 0.98728204, 0.99440795, 0.98826593, 0.9914682, 0.99337196, 0.98893005, 0.98774034, 0.9946826, 0.9895193, 0.99207133, 0.9936441, 0.9889964, 0.98832303, 0.9945505, 0.9886945, 0.99120975, 0.9934858, 0.9887967, 0.98727196, 0.9947984, 0.9883859, 0.99147874, 0.9932876, 0.98842865, 0.9868169, 0.99426925, 0.9880508, 0.9912976, 0.9931623, 0.9886585, 0.9873547, 0.9945945, 0.9898286, 0.9921508, 0.99359846, 0.98875463, 0.988473, 0.99462646, 0.98866254, 0.99137926, 0.9933262, 0.98868364, 0.98736954, 0.99486506, 0.9882257, 0.99160224, 0.9930651, 0.98840415, 0.9870225, 0.9942953, 0.9882655, 0.9915596, 0.99309653, 0.9888313, 0.98767275, 0.9947423, 0.98985535, 0.9921296, 0.99332833, 0.98878455, 0.9880741, 0.9947666, 0.9891928, 0.99150604, 0.99332607, 0.9886925, 0.98766136, 0.9950109, 0.98891234, 0.9915604, 0.9931554, 0.98854464, 0.9872753, 0.9945779, 0.988617, 0.9915691, 0.993178, 0.9885306, 0.9871573, 0.99463916, 0.98968565, 0.99193186, 0.99327147, 0.98864555, 0.9877828, 0.9945262, 0.9887565, 0.9912463, 0.99310523, 0.98840827, 0.987375, 0.99494463, 0.9886376, 0.9915466, 0.9929791, 0.9880845, 0.9870433, 0.9946294, 0.98842597, 0.99154496, 0.9931901, 0.9882572, 0.9870383, 0.9948042, 0.989579, 0.9919824, 0.9933696, 0.9885011, 0.987901, 0.99477035, 0.98893285, 0.9913824, 0.99328583, 0.98847497, 0.98707074, 0.99499774, 0.9884897, 0.99161905, 0.99309206, 0.98818105, 0.98683107, 0.9944862, 0.98828816, 0.9914603, 0.9930332, 0.98834574, 0.98691916, 0.9946536, 0.9894579, 0.99198675, 0.9933128, 0.988488, 0.9877814, 0.99465275, 0.98900515, 0.9912509, 0.9930904, 0.9882033, 0.9870923, 0.9949037, 0.9886485, 0.991383, 0.99300295, 0.98788935, 0.98687506, 0.99449027, 0.9883404, 0.99125916, 0.993071, 0.98806304, 0.987158, 0.99475336, 0.9896758, 0.9917365, 0.9932221, 0.9882079, 0.98801976, 0.9947401, 0.98903686, 0.9910922, 0.99303037, 0.9880971, 0.9872158, 0.9949427, 0.9885865, 0.99133253, 0.9928388, 0.98784536, 0.9873025, 0.9946484, 0.98839813, 0.9913516, 0.99303126, 0.98817664, 0.98770183, 0.99479395, 0.98972535, 0.9918326, 0.9931837, 0.98825794, 0.9886235, 0.9947412, 0.9891611, 0.99117285, 0.9931096, 0.9882997, 0.98798543, 0.99498594, 0.98887295, 0.9913747, 0.99290824, 0.9880846, 0.98760146, 0.99450284, 0.9886387, 0.99134785, 0.9930112, 0.9883476, 0.98758495, 0.99459225, 0.98993057, 0.9919075, 0.99329585, 0.988572, 0.9883413, 0.99448776, 0.98923534, 0.99121547, 0.9930901, 0.9884238, 0.988004, 0.99494517, 0.98882747, 0.99139076, 0.9928227, 0.9881416, 0.9874695, 0.99462104, 0.9887433, 0.99141496, 0.9930108, 0.9882322, 0.9875157, 0.994693, 0.98985463, 0.99193037, 0.9932416, 0.9884143, 0.9881886, 0.9949681, 0.98941797, 0.9914137, 0.9929802, 0.986896, 0.98609424, 0.9955825, 0.98778695, 0.99163264, 0.99276286, 0.9862999, 0.98518753, 0.9950659, 0.98804235, 0.99153686, 0.992993, 0.9868477, 0.98578495, 0.9953004, 0.9890777, 0.992023, 0.9933268, 0.98683757, 0.986884, 0.9953305, 0.9890553, 0.99124944, 0.9931544, 0.98690504, 0.9862563, 0.99561155, 0.9889346, 0.9916421, 0.99297816, 0.9875167, 0.9858176, 0.99522096, 0.9884725, 0.9914151, 0.9929798, 0.98754984, 0.9857664, 0.99530524, 0.9895308, 0.99189013, 0.9931271, 0.98771054, 0.98667425, 0.99524784, 0.98920727, 0.99125284, 0.9930219, 0.9874242, 0.9864502, 0.99565446, 0.98875475, 0.9914899, 0.99286956, 0.98776174, 0.9864227, 0.99529684, 0.98895407, 0.9916679, 0.99310124, 0.9879263, 0.9864068, 0.9953695, 0.99014616, 0.9920935, 0.9933286, 0.9882194, 0.9871217, 0.9953643, 0.9896135, 0.991368, 0.9931758, 0.9879644, 0.98690337, 0.99563885, 0.9892753, 0.99162805, 0.99310654, 0.9879788, 0.98635507, 0.9952476, 0.98880786, 0.9914894, 0.993166, 0.9880222, 0.9861961, 0.995386, 0.9896066, 0.99201787, 0.9933478, 0.988062, 0.9872496, 0.99542475, 0.98965436, 0.99145424, 0.9933861, 0.9880576, 0.9869092, 0.9956905, 0.98935854, 0.9917093, 0.9932253, 0.9881413, 0.98641485, 0.9953747, 0.9890191, 0.99166477, 0.9932775, 0.9882061, 0.986575, 0.99551326, 0.990044, 0.99217093, 0.99347925, 0.98847955, 0.98730516, 0.9955305, 0.9892865, 0.9914887, 0.9932855, 0.98862326, 0.9866365, 0.99575907, 0.9888759, 0.99177474, 0.9931277, 0.9884753, 0.9866089, 0.99550354, 0.9887344, 0.99169886, 0.9932202, 0.9884526, 0.98683304, 0.995632, 0.9895432, 0.99213696, 0.9933907, 0.9886035, 0.9876845, 0.995663, 0.98914975, 0.9915099, 0.9932288, 0.9883238, 0.9869696, 0.9957334, 0.98871607, 0.9916108, 0.9930535, 0.9882282, 0.98674643, 0.9954126, 0.9887983, 0.99171114, 0.9932, 0.9885048, 0.9869385, 0.9955371, 0.9898247, 0.992137, 0.9934155, 0.9887744, 0.98775053, 0.9955176, 0.98940736, 0.9914067, 0.9932434, 0.98840547, 0.98719305, 0.9956013, 0.98891956, 0.99171364, 0.9931739, 0.98835784, 0.98687613, 0.995266, 0.9886641, 0.99171466, 0.99322397, 0.988398, 0.98701537, 0.9954311, 0.9896718, 0.99210733, 0.9934395, 0.98868096, 0.9876171, 0.9954771, 0.98917496, 0.9913686, 0.9932887, 0.9885382, 0.9871153, 0.99566156, 0.98879576, 0.9916018, 0.9930998, 0.98842895, 0.9869014, 0.9953707, 0.98871404, 0.9916658, 0.9932473, 0.9886812, 0.98736537, 0.9954785, 0.98969746, 0.99206597, 0.993437, 0.98872596, 0.9880298, 0.99551326, 0.98930746, 0.9913515, 0.99328786, 0.9886079, 0.98731935, 0.9956962, 0.9889126, 0.9916453, 0.9931807, 0.9886578, 0.9870542, 0.995386, 0.9888784, 0.9916106, 0.9932748, 0.98867714, 0.98728055, 0.9954745, 0.9898189, 0.9920176, 0.9934283, 0.9888678, 0.9880485, 0.9954828, 0.98934937, 0.9912928, 0.9933215, 0.9888237, 0.98747134, 0.99569166, 0.9890835, 0.9916797, 0.99316955, 0.9887659, 0.9872709, 0.9954062, 0.98889613, 0.9917278, 0.993244, 0.9888776, 0.9875139, 0.99544865, 0.98972535, 0.99207616, 0.9933863, 0.98893774, 0.988069, 0.995517, 0.98935556, 0.9913665, 0.9932817, 0.9887939, 0.9874772, 0.9957308, 0.98905635, 0.99169415, 0.99317837, 0.98875624, 0.98715925, 0.9954718, 0.9890103, 0.9917802, 0.99331385, 0.98881537, 0.9874729, 0.9955857, 0.9898745, 0.99216557, 0.99343735, 0.9889628, 0.988176, 0.99559927, 0.98953, 0.99148375, 0.9932702, 0.98873353, 0.98760587, 0.99577135, 0.9891914, 0.9916438, 0.99306375, 0.9886791, 0.9871596, 0.9954308, 0.98909146, 0.99168724, 0.9931472, 0.9887728, 0.98723567, 0.99556136, 0.99003655, 0.9920493, 0.9933374, 0.9889297, 0.98789424, 0.99560106, 0.98962915, 0.9914015, 0.99326396, 0.98873466, 0.98723024, 0.9957634, 0.9891739, 0.9916046, 0.9931043, 0.98854893, 0.98715645, 0.99544483, 0.9889719, 0.99159956, 0.99322516, 0.98853636, 0.98719877, 0.9955018, 0.98989433, 0.9919938, 0.993382, 0.9886896, 0.9879644, 0.9956018, 0.98948646, 0.9913324, 0.9932534, 0.98849535, 0.98717844, 0.99577916, 0.9889209, 0.99151635, 0.9930153, 0.9884637, 0.9867779, 0.995491, 0.98886174, 0.9915799, 0.99309194, 0.98878634, 0.98711604, 0.99557596, 0.9899081, 0.99200445, 0.99324995, 0.9889205, 0.98784196, 0.99560827, 0.98953235, 0.99125195, 0.9931451, 0.9887983, 0.98712844, 0.995762, 0.9892546, 0.9915878, 0.9929803, 0.98862517, 0.9866718, 0.9953904, 0.98895663, 0.9916135, 0.9930515, 0.9887716, 0.9868715, 0.9955611, 0.9899856, 0.99204034, 0.993277, 0.98900104, 0.98760915, 0.99561155, 0.98950833, 0.99132746, 0.99316746, 0.988853, 0.9869907, 0.99574876, 0.98919535, 0.99161255, 0.9929456, 0.9886673, 0.98679334, 0.995447, 0.98907745, 0.9916168, 0.9930484, 0.98873955, 0.9868839, 0.9955272, 0.99009836, 0.9920168, 0.9932268, 0.98887885, 0.98763144, 0.9955299, 0.9896115, 0.99125767, 0.9930688, 0.98872036, 0.9869494, 0.9956821, 0.98933184, 0.9916094, 0.99296993, 0.98858696, 0.9866245, 0.9953493, 0.98926175, 0.9917481, 0.9932259, 0.9888348, 0.9871012, 0.9954702, 0.9901474, 0.99222225, 0.99339056, 0.9889529, 0.98781246, 0.9955064, 0.98968434, 0.99138075, 0.9933014, 0.98879725, 0.9874362, 0.995676, 0.98926336, 0.99148893, 0.9930413, 0.9886756, 0.9870351, 0.9953129, 0.9891184, 0.99158853, 0.9932109, 0.98874307, 0.98723894, 0.9954968, 0.99007463, 0.99202406, 0.9933963, 0.9890065, 0.98795307, 0.9955758, 0.98968846, 0.9913632, 0.9933431, 0.98895055, 0.9874789, 0.9957789, 0.989379, 0.9916466, 0.99317896, 0.98896056, 0.98711395, 0.9954999, 0.98911613, 0.99163145, 0.99328244, 0.9890861, 0.9874686, 0.995632, 0.9900642, 0.9920406, 0.99345547, 0.9893273, 0.9880655, 0.99571234, 0.9897069, 0.99137455, 0.99345994, 0.98932683, 0.9876809, 0.9958919, 0.98943055, 0.9915965, 0.99324894, 0.989246, 0.9872371, 0.9955645, 0.98924726, 0.9915891, 0.9932944, 0.98935974, 0.98740673, 0.9956926, 0.9900773, 0.9919748, 0.9934865, 0.9894942, 0.98784596, 0.9956944, 0.98973525, 0.99128014, 0.9933948, 0.98926616, 0.9874646, 0.9958494, 0.989426, 0.99153227, 0.9932821, 0.9891032, 0.9872108, 0.99554455, 0.98931795, 0.99159795, 0.99340063, 0.9892343, 0.9873761, 0.9956196, 0.9903458, 0.99199075, 0.99356574, 0.98945487, 0.98777163, 0.9956985, 0.9902263, 0.991537, 0.99368083, 0.989743, 0.9876638, 0.9960794, 0.9900457, 0.9921474, 0.99362636, 0.9898378, 0.987474, 0.995893, 0.9898606, 0.9920884, 0.9937027, 0.9898691, 0.98790747, 0.99598557, 0.9906811, 0.9925143, 0.99386203, 0.98999244, 0.98858714, 0.9959857, 0.99016494, 0.99192494, 0.99367815, 0.9898147, 0.9879987, 0.99615836, 0.98994225, 0.99205995, 0.99347466, 0.98989666, 0.9877566, 0.9958204, 0.98963684, 0.9919779, 0.993477, 0.9897295, 0.9875979, 0.9959132, 0.9905404, 0.9924515, 0.9937737, 0.9898942, 0.9883432, 0.995959, 0.99020565, 0.9916568, 0.9936312, 0.9895868, 0.9875043, 0.99601465, 0.98975766, 0.9917551, 0.99338734, 0.9896265, 0.9869408, 0.9956574, 0.98956025, 0.99174845, 0.9936441, 0.9896886, 0.9874932, 0.9957873, 0.9904909, 0.99216354, 0.99374276, 0.989883, 0.98812056, 0.9957704, 0.9900781, 0.99121773, 0.9934889, 0.98970014, 0.9875184, 0.99591804, 0.9897103, 0.9915541, 0.99333304, 0.98974437, 0.9871294, 0.99561656, 0.9893714, 0.9914057, 0.9934458, 0.9898836, 0.98745465, 0.99574745, 0.9904029, 0.991816, 0.9936183, 0.9900109, 0.98825246, 0.9957425, 0.99001336, 0.9909853, 0.9934951, 0.98982286, 0.9876687, 0.9958554, 0.98982763, 0.9913256, 0.9932857, 0.9897379, 0.98738295, 0.99555343, 0.98960143, 0.9913338, 0.9934168, 0.98983794, 0.98754275, 0.995691, 0.9906957, 0.9918263, 0.993588, 0.9900489, 0.9881263, 0.99572974, 0.99026066, 0.9910847, 0.9935069, 0.9898583, 0.9876621, 0.9959138, 0.9901085, 0.9912676, 0.9932696, 0.9897689, 0.98737, 0.99559027, 0.9897765, 0.99137646, 0.9934302, 0.9898335, 0.98769367, 0.9957178, 0.9906946, 0.99188554, 0.9935836, 0.9899559, 0.988374, 0.99572337, 0.99025905, 0.9910801, 0.9934583, 0.98975277, 0.9877658, 0.99586695, 0.99000496, 0.9913687, 0.9932723, 0.9897752, 0.9874646, 0.9955206, 0.98992985, 0.99136907, 0.9934363, 0.9898897, 0.98767173, 0.99568564, 0.99085134, 0.9918909, 0.9936521, 0.9900788, 0.98839873, 0.9957133, 0.99034965, 0.9910547, 0.99353534, 0.9899434, 0.98787224, 0.9958852, 0.9901135, 0.99125403, 0.9932654, 0.98984915, 0.9875392, 0.9955467, 0.989771, 0.9913229, 0.99336076, 0.9899899, 0.98771113, 0.9956796, 0.9907657, 0.99183947, 0.9935115, 0.9901468, 0.9881793, 0.9957218, 0.99030685, 0.9909815, 0.99337006, 0.98994446, 0.9876575, 0.995862, 0.990108, 0.99123865, 0.9932099, 0.98994154, 0.987265, 0.99551606, 0.9899267, 0.9912526, 0.9933106, 0.9900743, 0.9876446, 0.9956179, 0.990771, 0.99182314, 0.99351597, 0.9901833, 0.9884574, 0.99564415, 0.9902885, 0.99099743, 0.99341923, 0.99009085, 0.9878014, 0.9958613, 0.99023306, 0.9913083, 0.9932967, 0.99005824, 0.9876154, 0.9955833, 0.9899745, 0.9912798, 0.99340063, 0.99019545, 0.9879802, 0.9956909, 0.99091494, 0.991803, 0.99358183, 0.99031025, 0.9885922, 0.99570525, 0.99040926, 0.99104744, 0.9935122, 0.99024504, 0.9882194, 0.995875, 0.9902525, 0.99140924, 0.99328434, 0.990001, 0.9876809, 0.99553794, 0.99000907, 0.9913776, 0.9934272, 0.99009776, 0.9877323, 0.99569863, 0.99091226, 0.99185914, 0.9936137, 0.99034345, 0.9884724, 0.9957405, 0.99023217, 0.9908865, 0.9934009, 0.9901951, 0.9878818, 0.9959644, 0.9900495, 0.9912437, 0.99334806, 0.9902019, 0.98745775, 0.9956742, 0.9896427, 0.9911908, 0.99347854, 0.9902751, 0.98785734, 0.9957729, 0.9907637, 0.99199486, 0.9936761, 0.99036086, 0.9885738, 0.99577266, 0.99037796, 0.99117625, 0.99359703, 0.99027926, 0.987856, 0.9959191, 0.9901889, 0.9915024, 0.9934689, 0.9903625, 0.9876274, 0.9955751, 0.9900834, 0.99168456, 0.9935962, 0.99047667, 0.98781556, 0.9957118, 0.9910178, 0.9922416, 0.9937916, 0.99063, 0.9884885, 0.9957622, 0.9905474, 0.9915569, 0.9937924, 0.9904248, 0.98780304, 0.9959363, 0.9903155, 0.99176395, 0.993543, 0.99044925, 0.9875146, 0.995621, 0.9901903, 0.9917379, 0.99371415, 0.9906238, 0.9877623, 0.9957568, 0.99110025, 0.9922001, 0.9938343, 0.9907394, 0.98836154, 0.9957867, 0.9905039, 0.991467, 0.99374, 0.9906065, 0.9878669, 0.99599975, 0.990307, 0.9917352, 0.9935631, 0.99058753, 0.9875392, 0.99566346, 0.99016345, 0.9917767, 0.9936872, 0.9906809, 0.98776937, 0.9957853, 0.9910094, 0.9922623, 0.99385506, 0.99081683, 0.9884951, 0.9958352, 0.99045956, 0.9914908, 0.99376595, 0.99068016, 0.9879091, 0.99601525, 0.9903466, 0.99178046, 0.99351853, 0.99067116, 0.9876982, 0.99573934, 0.9901501, 0.99178857, 0.99365056, 0.99070114, 0.9878358, 0.99580705, 0.9910841, 0.99222624, 0.99379784, 0.99082834, 0.9883807, 0.9958541, 0.9905942, 0.9915228, 0.993737, 0.9906445, 0.98773867, 0.9960293, 0.9904586, 0.9918464, 0.9935548, 0.99070287, 0.9875552, 0.99567765, 0.9902048, 0.9919218, 0.99372756, 0.99068683, 0.98754627, 0.9957925, 0.9911218, 0.99234116, 0.9938473, 0.9907409, 0.9881366, 0.99579144, 0.99067736, 0.9916033, 0.99374217, 0.9905608, 0.98744035, 0.9959501, 0.99044937, 0.9918602, 0.9935574, 0.9904801, 0.98704934, 0.9956696, 0.99034953, 0.991943, 0.9937072, 0.99049044, 0.98718506, 0.99579537, 0.99122006, 0.9923983, 0.9938623, 0.9905975, 0.9880998, 0.99579674, 0.99070907, 0.9916809, 0.9937883, 0.9904784, 0.9874394, 0.9959429, 0.99041593, 0.99185014, 0.99356925, 0.9903078, 0.98706734, 0.99556357, 0.99027413, 0.9918739, 0.9937253, 0.99041444, 0.98740745, 0.9956976, 0.991167, 0.99231195, 0.99384636, 0.9904265, 0.98786294, 0.99570125, 0.99071187, 0.99154294, 0.99377114, 0.99033374, 0.9872858, 0.9958887, 0.99046624, 0.9918749, 0.9936545, 0.9902836, 0.9869076, 0.99557966, 0.9902766, 0.99188507, 0.9936999, 0.9903548, 0.9871923, 0.99568814, 0.99112076, 0.99229383, 0.99383175, 0.99052036, 0.98795426, 0.99565846, 0.99057347, 0.991544, 0.99376184, 0.9903633, 0.9873491, 0.9958393, 0.9904136, 0.9917767, 0.9934982, 0.9902254, 0.9870264, 0.995516, 0.9901425, 0.99175596, 0.9936035, 0.9903589, 0.98705703, 0.9955947, 0.9910393, 0.9922503, 0.9937726, 0.99041164, 0.9878863, 0.9956867, 0.9904921, 0.9914786, 0.9937289, 0.9903971, 0.98734653, 0.9958599, 0.99022245, 0.99165994, 0.9935176, 0.9903335, 0.98706967, 0.99553037, 0.9900453, 0.99172276, 0.99363965, 0.99028194, 0.98726743, 0.9956319, 0.9909271, 0.9921295, 0.99380714, 0.99036837, 0.98783326, 0.995679, 0.9904929, 0.99135417, 0.9936904, 0.99026316, 0.9871934, 0.99588245, 0.99024254, 0.9916453, 0.99350876, 0.99022585, 0.986827, 0.99554175, 0.99001515, 0.9916664, 0.9936035, 0.9904032, 0.9870914, 0.99571353, 0.9909043, 0.99210584, 0.9938413, 0.9905393, 0.98784757, 0.99569017, 0.99052215, 0.991351, 0.9938057, 0.9904755, 0.9871121, 0.9958763, 0.9903527, 0.9916248, 0.9935994, 0.9903721, 0.9868804, 0.9955898, 0.99015105, 0.99166346, 0.9937342, 0.9904886, 0.9870396, 0.9957177, 0.9909978, 0.9921067, 0.9939004, 0.99058527, 0.9878028, 0.99573445, 0.99054074, 0.9914485, 0.9938064, 0.99041, 0.9872277, 0.9958698, 0.99027437, 0.99173015, 0.9935956, 0.9903459, 0.9870258, 0.995584, 0.9902452, 0.9916339, 0.9937086, 0.9903529, 0.98733217, 0.99568284, 0.9909827, 0.9920338, 0.993824, 0.99038345, 0.9879974, 0.9957029, 0.99047947, 0.9912663, 0.9937451, 0.99026525, 0.9873305, 0.99589866, 0.9903916, 0.99160695, 0.9935869, 0.99026537, 0.98700416, 0.9955936, 0.99026394, 0.99158853, 0.99366695, 0.9903071, 0.98722, 0.99571735, 0.9910807, 0.99205244, 0.99375606, 0.99032253, 0.98791087, 0.9957348, 0.99065924, 0.9912532, 0.9936659, 0.9902623, 0.9872982, 0.99584395, 0.99035865, 0.991512, 0.9934689, 0.9902456, 0.98722893, 0.99565256, 0.9902739, 0.99162453, 0.9936601, 0.9904107, 0.9874915, 0.9956872, 0.9911516, 0.9921293, 0.9937894, 0.9903985, 0.98795915, 0.99567866, 0.9905653, 0.991363, 0.99365777, 0.99010825, 0.98732275, 0.9958092, 0.9903156, 0.9916454, 0.993477, 0.9901339, 0.98722976, 0.99556595, 0.9902642, 0.9915475, 0.9934849, 0.9902775, 0.98722696, 0.99568945, 0.9910229, 0.99197376, 0.9936022, 0.9902138, 0.987828, 0.99561876, 0.9903486, 0.99112916, 0.993476, 0.98997784, 0.9872916, 0.995762, 0.99016064, 0.9913346, 0.99319565, 0.9898093, 0.98717725, 0.99552035, 0.9901098, 0.9915214, 0.9934517, 0.9900013, 0.98742336, 0.99561524, 0.9909819, 0.99189645, 0.99358195, 0.98998326, 0.9879361, 0.9955987, 0.99052286, 0.991121, 0.99352264, 0.9898634, 0.987387, 0.9957794, 0.9904232, 0.99137634, 0.99334395, 0.98978347, 0.987235, 0.9954927, 0.99021804, 0.9914151, 0.9934956, 0.9899002, 0.98754555, 0.9956302, 0.99101394, 0.99181575, 0.9936121, 0.9900148, 0.98818725, 0.99559975, 0.9905608, 0.9911402, 0.9936568, 0.990105, 0.98771787, 0.995793, 0.9904845, 0.991441, 0.9934623, 0.99007624, 0.987219, 0.99548316, 0.9903591, 0.9914219, 0.9936457, 0.9900807, 0.98754424, 0.9955981, 0.9911107, 0.9918222, 0.9937633, 0.9901569, 0.98813206, 0.99560046, 0.99062485, 0.99105424, 0.9936853, 0.9900636, 0.98748976, 0.9957426, 0.9903071, 0.9913802, 0.99343616, 0.98994446, 0.9869948, 0.99542975, 0.99013436, 0.99143654, 0.9936364, 0.98992026, 0.98730856, 0.995615, 0.99114007, 0.99197996, 0.99382186, 0.99017334, 0.98809737, 0.9956807, 0.99069494, 0.99125886, 0.9936964, 0.9902083, 0.9877033, 0.99586344, 0.9905467, 0.99150723, 0.9935575, 0.9902269, 0.98744315, 0.9955527, 0.9903747, 0.99161, 0.9937044, 0.9903425, 0.98767424, 0.99566877, 0.99130017, 0.9920359, 0.9939254, 0.9905386, 0.98840916, 0.9956884, 0.99080235, 0.99136424, 0.99383515, 0.9904569, 0.98775893, 0.9958911, 0.9906866, 0.99168456, 0.99365, 0.99041504, 0.9874872, 0.995545, 0.99044156, 0.99169064, 0.9937551, 0.99042904, 0.987811, 0.99563116, 0.99126714, 0.99211884, 0.99386, 0.9904739, 0.9883563, 0.99561334, 0.99075586, 0.9913585, 0.993737, 0.990361, 0.9877217, 0.9957742, 0.99064344, 0.9916685, 0.993584, 0.9903105, 0.9873962, 0.99546564, 0.9904549, 0.99167764, 0.9936911, 0.9903562, 0.98764056, 0.99562186, 0.99142754, 0.9921394, 0.99388355, 0.9904958, 0.9883912, 0.99564207, 0.99089795, 0.99138486, 0.9937465, 0.9903417, 0.9878808, 0.9958411, 0.9907078, 0.991661, 0.9935457, 0.9903763, 0.9875767, 0.99551505, 0.9905081, 0.9916534, 0.993669, 0.9903595, 0.9877531, 0.99560934, 0.9913128, 0.9920941, 0.99383837, 0.9904024, 0.9883487, 0.99559337, 0.99084073, 0.9914055, 0.99376136, 0.99033946, 0.9878022, 0.99576896, 0.99064016, 0.99169147, 0.9936156, 0.9903044, 0.98742545, 0.995447, 0.9904751, 0.99171704, 0.99374557, 0.9903963, 0.9876509, 0.9955904, 0.9912965, 0.99221206, 0.9939621, 0.990495, 0.988466, 0.99564326, 0.99078524, 0.99143445, 0.9938728, 0.99038136, 0.98798627, 0.99583733, 0.99061537, 0.9916277, 0.9936772, 0.9903194, 0.98756355, 0.9955116, 0.9903681, 0.9916044, 0.99378866, 0.9903771, 0.9877594, 0.99564713, 0.9912224, 0.9920454, 0.9939176, 0.990479, 0.988231, 0.99565387, 0.99070144, 0.9912657, 0.99378395, 0.9902919, 0.98744595, 0.9958602, 0.9904615, 0.9914671, 0.9936473, 0.990261, 0.9869719, 0.9955111, 0.9902924, 0.9915168, 0.99373025, 0.9903893, 0.98739666, 0.9956474, 0.9912585, 0.9918412, 0.99394494, 0.9905295, 0.9881345, 0.9957021, 0.9907601, 0.99113315, 0.9939323, 0.99051255, 0.9872863, 0.99590176, 0.9906645, 0.9914308, 0.993807, 0.99049544, 0.9867561, 0.9955722, 0.9904887, 0.99145776, 0.99386317, 0.9903963, 0.9868993, 0.99571675, 0.9914062, 0.99196315, 0.9940082, 0.99053895, 0.9875745, 0.9957104, 0.9908682, 0.9913067, 0.9938619, 0.99039924, 0.9869221, 0.9959067, 0.99064696, 0.9914451, 0.9936654, 0.9903134, 0.9863306, 0.9955663, 0.9904694, 0.9915314, 0.99378985, 0.9903894, 0.986451, 0.99570316, 0.9913879, 0.9919756, 0.99396366, 0.9904722, 0.98733807, 0.99567807, 0.99092966, 0.9912936, 0.99395126, 0.9904701, 0.9866912, 0.9958826, 0.99080527, 0.99153274, 0.9937871, 0.9905044, 0.98663825, 0.995617, 0.99057466, 0.9916558, 0.99393076, 0.99081403, 0.9869364, 0.99580455, 0.9915849, 0.9920299, 0.99403983, 0.9907099, 0.9876116, 0.9958066, 0.9911067, 0.9912934, 0.9939824, 0.9909543, 0.9870225, 0.9960024, 0.9911924, 0.99159884, 0.9938342, 0.9909052, 0.98656845, 0.99559075, 0.99089676, 0.9915713, 0.99392855, 0.9906494, 0.98667854, 0.99569476, 0.9916434, 0.99204284, 0.9941343, 0.99072486, 0.98756844, 0.9957265, 0.9908853, 0.9912484, 0.99407226, 0.9905438, 0.9870504, 0.99586177, 0.99049443, 0.9914724, 0.99388134, 0.9904948, 0.9868607, 0.9955447, 0.99031806, 0.9914507, 0.9939083, 0.99044836, 0.9870209, 0.99562645, 0.99123424, 0.9919314, 0.9940589, 0.9904693, 0.987553, 0.9955961, 0.9908475, 0.9911949, 0.9938833, 0.990328, 0.9869342, 0.9957614, 0.99071, 0.9914364, 0.9937172, 0.99037457, 0.9866632, 0.9954667, 0.9904891, 0.9914507, 0.99374276, 0.9903758, 0.9868514, 0.9955804, 0.99133956, 0.9918343, 0.99387956, 0.9903236, 0.9876652, 0.9955427, 0.9907861, 0.99110305, 0.99383414, 0.9902241, 0.98702824, 0.9957204, 0.9905659, 0.99135065, 0.9936085, 0.99023354, 0.98662204, 0.99540645, 0.9903895, 0.9914238, 0.9937266, 0.9904611, 0.98684394, 0.99555176, 0.99134094, 0.99181765, 0.99384224, 0.9906376, 0.9876115, 0.9955313, 0.9907134, 0.99114853, 0.99386543, 0.99066836, 0.9870886, 0.99574596, 0.990466, 0.9913836, 0.9936234, 0.9904738, 0.9866946, 0.99543095, 0.99014693, 0.9914084, 0.9937902, 0.99052715, 0.9867821, 0.99555176, 0.99110645, 0.99177706, 0.9938578, 0.9905363, 0.9874922, 0.9955479, 0.9905585, 0.99105376, 0.9938035, 0.9905419, 0.9868379, 0.9957276, 0.9903611, 0.9913487, 0.9937265, 0.9905164, 0.9865153, 0.9953955, 0.9901997, 0.9914193, 0.9938068, 0.99062485, 0.9868508, 0.99553674, 0.991095, 0.9918683, 0.99402314, 0.99057007, 0.98752964, 0.995529, 0.99059933, 0.99114966, 0.9938677, 0.99046683, 0.9869986, 0.99570006, 0.9904289, 0.99135065, 0.9936985, 0.9904067, 0.9866273, 0.99538815, 0.9902475, 0.9913493, 0.9937896, 0.9904867, 0.9867072, 0.9955501, 0.99112564, 0.9917858, 0.99395066, 0.9906081, 0.9874248, 0.99538225, 0.99039364, 0.99072, 0.9935982, 0.99001044, 0.9857696, 0.99543196, 0.9898844, 0.9909934, 0.9933235, 0.9901585, 0.98563784, 0.9950728, 0.9896243, 0.99095005, 0.99348927, 0.9901479, 0.9859614, 0.9952266, 0.99064744, 0.9914739, 0.99368, 0.9902295, 0.9867283, 0.9952401, 0.98999214, 0.9906799, 0.99355125, 0.99030757, 0.9862373, 0.9954376, 0.98992425, 0.99097735, 0.99334323, 0.9901799, 0.9858557, 0.9950815, 0.9897474, 0.9909939, 0.9934018, 0.990276, 0.986033, 0.9951425, 0.99065644, 0.9914382, 0.9936499, 0.99036705, 0.9870563, 0.9951592, 0.9902092, 0.99078, 0.9935662, 0.9903997, 0.9865675, 0.995391, 0.9900661, 0.99108994, 0.9934263, 0.9903583, 0.9863479, 0.995094, 0.98995554, 0.9911094, 0.9935375, 0.99041677, 0.9865377, 0.9952279, 0.99090284, 0.9915269, 0.9937704, 0.99040353, 0.9873432, 0.9952182, 0.9903843, 0.9907522, 0.9936648, 0.99039465, 0.98676246, 0.9954601, 0.9901956, 0.99102277, 0.9934477, 0.9902914, 0.9864453, 0.9951069, 0.9899587, 0.99105257, 0.9935364, 0.99034834, 0.98656124, 0.9952417, 0.99089664, 0.9915487, 0.9936999, 0.99038684, 0.9873126, 0.99524635, 0.9904356, 0.9908535, 0.99361116, 0.9904839, 0.98710316, 0.99551976, 0.9902794, 0.99125206, 0.99351054, 0.9906172, 0.987015, 0.9952873, 0.990186, 0.99135405, 0.9937389, 0.9906393, 0.987169, 0.9953942, 0.9910122, 0.9917544, 0.99386954, 0.9906136, 0.9881081, 0.99541837, 0.9905032, 0.9910752, 0.99383247, 0.9906805, 0.9876753, 0.9956307, 0.9904338, 0.9913647, 0.9936407, 0.99059147, 0.9873054, 0.9953126, 0.9902424, 0.99139005, 0.99380386, 0.99073285, 0.9876264, 0.9954791, 0.9912123, 0.9918785, 0.99400944, 0.9907511, 0.98841476, 0.9955022, 0.9907395, 0.99112964, 0.99392974, 0.99063605, 0.9878762, 0.9956565, 0.99051243, 0.9914153, 0.9938069, 0.9907815, 0.98754615, 0.9953217, 0.99030286, 0.9914312, 0.9939065, 0.9907423, 0.9877844, 0.9954439, 0.99117815, 0.99187803, 0.99395055, 0.99070454, 0.98844004, 0.99543774, 0.99061877, 0.99111855, 0.99386203, 0.9906443, 0.9879055, 0.99564266, 0.990475, 0.99136376, 0.9937171, 0.99049443, 0.9875981, 0.9953049, 0.99024105, 0.9912989, 0.9938075, 0.99050766, 0.9877361, 0.99545723, 0.9911192, 0.9917332, 0.9939613, 0.9905412, 0.98842096, 0.99542475, 0.9906439, 0.9909735, 0.9939049, 0.990532, 0.98778385, 0.9955794, 0.9903873, 0.9912061, 0.9937296, 0.99037373, 0.9874653, 0.9952098, 0.9901322, 0.9912232, 0.9937971, 0.9905102, 0.9876374, 0.9953813, 0.99108654, 0.99175066, 0.993941, 0.9906549, 0.98863214, 0.9953949, 0.9904717, 0.99095225, 0.99404407, 0.99066347, 0.98794705, 0.9955747, 0.99025345, 0.9912385, 0.9937816, 0.9905704, 0.98744744, 0.9953356, 0.9901916, 0.9912914, 0.9940846, 0.99072474, 0.98746556, 0.99548477, 0.9912061, 0.99162453, 0.9943923, 0.99102014, 0.9883543, 0.9954537, 0.99069947, 0.990977, 0.9941631, 0.9906822, 0.98723614, 0.99558413, 0.9901571, 0.99123996, 0.9938869, 0.9906425, 0.9870437, 0.9952122, 0.98995066, 0.99122566, 0.99393547, 0.9906612, 0.98735166, 0.9953683, 0.99083227, 0.9916459, 0.9940561, 0.9906257, 0.9881169, 0.9953719, 0.99031585, 0.99093014, 0.99399275, 0.99043685, 0.98740155, 0.995584, 0.9900675, 0.9911488, 0.9937185, 0.9902756, 0.9871539, 0.995243, 0.9898219, 0.99116206, 0.9938034, 0.99032426, 0.9874008, 0.9953801, 0.99081546, 0.99166465, 0.99393135, 0.9903934, 0.98815954, 0.99538755, 0.9903651, 0.99096864, 0.99385977, 0.99040085, 0.98764354, 0.9956423, 0.99020773, 0.99131787, 0.9937066, 0.99033564, 0.98722696, 0.99528575, 0.99002784, 0.99137694, 0.9937696, 0.9905003, 0.9875206, 0.9954426, 0.99103653, 0.99183804, 0.993982, 0.9905598, 0.9881926, 0.99545586, 0.9905936, 0.9911538, 0.993917, 0.99044484, 0.9876973, 0.99566025, 0.9903222, 0.9914021, 0.9937856, 0.9904221, 0.98752314, 0.99533004, 0.9901879, 0.99144465, 0.99391407, 0.9905453, 0.9877173, 0.9954792, 0.9910916, 0.99185646, 0.99412936, 0.99056387, 0.9884404, 0.9954764, 0.99054307, 0.9911197, 0.99402887, 0.9906453, 0.98796, 0.9956761, 0.99030817, 0.9913431, 0.9938297, 0.99060625, 0.98768264, 0.99535334, 0.9900468, 0.9913715, 0.99393183, 0.9907023, 0.98787516, 0.9954809, 0.9909545, 0.99183017, 0.99409544, 0.99074596, 0.9885024, 0.9954376, 0.9905545, 0.99105895, 0.9939761, 0.9906467, 0.98787886, 0.99562645, 0.9903104, 0.9913454, 0.9938058, 0.99063385, 0.98756766, 0.99531823, 0.9900648, 0.99140424, 0.99390674, 0.99057287, 0.98766464, 0.9954625, 0.9909797, 0.99184424, 0.99412185, 0.990641, 0.988472, 0.99545926, 0.9905004, 0.99119115, 0.99410653, 0.9906951, 0.98804224, 0.9956495, 0.9902531, 0.99138254, 0.993909, 0.9905087, 0.98742616, 0.99528766, 0.98999774, 0.99136215, 0.9939177, 0.990471, 0.9873843, 0.99539393, 0.990793, 0.99178493, 0.9940613, 0.9904756, 0.9879, 0.9953844, 0.9904524, 0.9910552, 0.99398226, 0.9904847, 0.9873841, 0.9956112, 0.99031925, 0.9913674, 0.99385977, 0.9905011, 0.98732203, 0.9952736, 0.99007696, 0.99146664, 0.99397695, 0.9906574, 0.9874478, 0.9954341, 0.99098164, 0.991882, 0.9941255, 0.9906196, 0.9881896, 0.9954685, 0.9905303, 0.99118376, 0.9940887, 0.99059194, 0.98787946, 0.99566334, 0.9903189, 0.9913947, 0.99395066, 0.9906095, 0.987559, 0.99533486, 0.9901176, 0.99150825, 0.99407446, 0.99075234, 0.98768866, 0.99547106, 0.99101174, 0.991923, 0.99423695, 0.9907499, 0.9884192, 0.9954927, 0.99057513, 0.9912347, 0.9941683, 0.9907104, 0.9878907, 0.9956938, 0.99034745, 0.99147207, 0.9939814, 0.9906156, 0.9874883, 0.99536633, 0.99011856, 0.9915399, 0.9940819, 0.99073374, 0.9877408, 0.99549645, 0.9910561, 0.99201375, 0.99427056, 0.99087244, 0.9884354, 0.9955129, 0.9905826, 0.99134445, 0.99421763, 0.9908529, 0.98803395, 0.99573284, 0.99039644, 0.9915412, 0.99405366, 0.99075234, 0.987706, 0.99544436, 0.99027234, 0.99160475, 0.99416107, 0.9908336, 0.9879418, 0.9955566, 0.99113864, 0.99202216, 0.9943029, 0.9908481, 0.98870707, 0.9955429, 0.9907009, 0.99133897, 0.994222, 0.9908242, 0.98810357, 0.99575055, 0.99050754, 0.9915738, 0.994084, 0.99074286, 0.98778695, 0.9954601, 0.99024516, 0.9916169, 0.99419904, 0.99080044, 0.987921, 0.9955668, 0.9911357, 0.992006, 0.99436295, 0.9907904, 0.9885662, 0.9955557, 0.99068534, 0.9913434, 0.99425477, 0.9907919, 0.98799884, 0.99573946, 0.9904853, 0.9915958, 0.99408203, 0.9907376, 0.987813, 0.9954764, 0.99029285, 0.99163276, 0.99423, 0.9908308, 0.9880337, 0.99560213, 0.9911096, 0.99201816, 0.994338, 0.99082875, 0.98873585, 0.9956204, 0.9907106, 0.991363, 0.9942846, 0.9907749, 0.98820066, 0.99578685, 0.9904151, 0.9915611, 0.9941275, 0.99071306, 0.9878806, 0.9955123, 0.9902802, 0.99160975, 0.994208, 0.990807, 0.988171, 0.99565446, 0.99118024, 0.99201983, 0.9943786, 0.99083513, 0.98892653, 0.99566215, 0.99071, 0.9913503, 0.9943, 0.99088544, 0.9882309, 0.9957698, 0.99045277, 0.99150884, 0.9940946, 0.99075294, 0.98800915, 0.9954582, 0.9901401, 0.991463, 0.99423283, 0.9908475, 0.9882218, 0.995619, 0.99104863, 0.99186325, 0.9943364, 0.99077135, 0.98884284, 0.9955674, 0.9904643, 0.9911164, 0.99428385, 0.9907867, 0.988316, 0.99572796, 0.990075, 0.9912333, 0.99403596, 0.99057853, 0.9878534, 0.9953796, 0.98990977, 0.9913299, 0.9941044, 0.99067247, 0.9880343, 0.9955318, 0.9907746, 0.99178, 0.9942577, 0.99071366, 0.98881906, 0.9955657, 0.9903128, 0.9910561, 0.99423826, 0.99078184, 0.98843026, 0.9957894, 0.99017864, 0.99135244, 0.9939872, 0.9906253, 0.98791933, 0.9954091, 0.9898998, 0.99131715, 0.99409413, 0.9907093, 0.98817724, 0.9955633, 0.99085385, 0.99176884, 0.99423766, 0.9907122, 0.98877865, 0.99550354, 0.99035245, 0.9910272, 0.9941478, 0.9906419, 0.9882686, 0.99571854, 0.9901416, 0.99130136, 0.99398357, 0.9905247, 0.9877022, 0.9954264, 0.9899358, 0.99131364, 0.99401325, 0.9905806, 0.98785233, 0.9955005, 0.9908647, 0.9917116, 0.9941379, 0.99062353, 0.9885889, 0.9955, 0.9903708, 0.99099076, 0.99408287, 0.990685, 0.98816526, 0.9957068, 0.99020094, 0.9911602, 0.99388224, 0.9906329, 0.98797697, 0.9953968, 0.989976, 0.99126714, 0.9939801, 0.9907588, 0.9882531, 0.9955507, 0.99092567, 0.9917304, 0.99406624, 0.99082226, 0.9888039, 0.99553216, 0.99040353, 0.9910069, 0.9940495, 0.990785, 0.98840594, 0.99571234, 0.99008596, 0.99126434, 0.99388933, 0.9906319, 0.9880087, 0.99536073, 0.98997974, 0.9912532, 0.993979, 0.99081355, 0.9881775, 0.9955149, 0.9908743, 0.9917324, 0.99407804, 0.9907699, 0.98876303, 0.9955182, 0.990475, 0.9910693, 0.99408495, 0.9907993, 0.9884133, 0.99571675, 0.9902665, 0.99127275, 0.9938864, 0.9907656, 0.9881809, 0.99539053, 0.989948, 0.9914348, 0.994076, 0.99093634, 0.98843676, 0.99552953, 0.9908344, 0.99181706, 0.99420774, 0.99094033, 0.98908806, 0.9955586, 0.99046457, 0.99112815, 0.9941348, 0.99091774, 0.9885001, 0.9957269, 0.99031377, 0.99138, 0.9939521, 0.99087244, 0.9882565, 0.99543023, 0.99008256, 0.991376, 0.99405116, 0.99097407, 0.98850095, 0.9955656, 0.9910102, 0.9918099, 0.9942216, 0.990905, 0.9891593, 0.99557173, 0.9905122, 0.9910853, 0.9941588, 0.9909107, 0.9887029, 0.99578494, 0.99025357, 0.99134445, 0.9939919, 0.99079823, 0.98839986, 0.99546564, 0.990039, 0.99140024, 0.9940561, 0.9909202, 0.98856014, 0.9955734, 0.99087924, 0.99179333, 0.9941884, 0.99077135, 0.9890999, 0.9955531, 0.9904267, 0.9910635, 0.9941196, 0.9907642, 0.9887299, 0.9957729, 0.99036086, 0.99137866, 0.99403197, 0.99064577, 0.9883139, 0.9954857, 0.99011946, 0.99136883, 0.9940851, 0.9906383, 0.98834026, 0.99560314, 0.9909033, 0.9917618, 0.99418324, 0.99040824, 0.98910296, 0.99559987, 0.9905419, 0.99104863, 0.9941234, 0.9904914, 0.98861337, 0.9957894, 0.9903511, 0.99128306, 0.9939149, 0.99047315, 0.98832536, 0.9955305, 0.9902104, 0.9913869, 0.99405366, 0.9906439, 0.98858964, 0.99565303, 0.99102426, 0.99183285, 0.9942181, 0.990699, 0.9890659, 0.9956483, 0.9905364, 0.9910897, 0.99416816, 0.9906698, 0.9885344, 0.9958339, 0.9902482, 0.99128973, 0.99394363, 0.9905426, 0.9882448, 0.9955312, 0.9900188, 0.99133545, 0.9940124, 0.990572, 0.98836374, 0.99557835, 0.9908943, 0.9917006, 0.9942062, 0.99067104, 0.98915184, 0.99561524, 0.99052924, 0.99106336, 0.9943016, 0.9909594, 0.9889655, 0.99581593, 0.99023914, 0.9912437, 0.99400663, 0.9906799, 0.98850423, 0.99552226, 0.989999, 0.9913311, 0.9940825, 0.990663, 0.98853683, 0.99560153, 0.9909113, 0.9917824, 0.9942613, 0.9906832, 0.98932016, 0.9956012, 0.99052906, 0.9911181, 0.99422944, 0.99057627, 0.98866975, 0.9957301, 0.99025846, 0.99135673, 0.9939878, 0.99054426, 0.9883901, 0.9954209, 0.9900698, 0.99142563, 0.9938864, 0.99070114, 0.9883118, 0.99549496, 0.99094886, 0.9917961, 0.9941335, 0.9905578, 0.9890939, 0.99545324, 0.99043876, 0.99102277, 0.993982, 0.99039644, 0.9881626, 0.9955388, 0.9902378, 0.991256, 0.993753, 0.99045056, 0.98809063, 0.9952535, 0.98999995, 0.9912736, 0.993786, 0.9905934, 0.98805285, 0.99531895, 0.99094874, 0.9917951, 0.99405354, 0.9905608, 0.98879915, 0.99533796, 0.9905417, 0.99103993, 0.99394965, 0.9904957, 0.9884737, 0.9955059, 0.99036086, 0.9912889, 0.993884, 0.9906579, 0.98831046, 0.9952194, 0.9902532, 0.9912783, 0.99399024, 0.990827, 0.9885733, 0.99532783, 0.991088, 0.99167156, 0.99415237, 0.99086744, 0.98922116, 0.99532074, 0.9906294, 0.9910251, 0.9940568, 0.9908428, 0.98868537, 0.99552315, 0.9903893, 0.9912771, 0.99389595, 0.99079716, 0.98844856, 0.99522233, 0.99017805, 0.9912886, 0.9940175, 0.9908376, 0.9886828, 0.99534917, 0.9910876, 0.99170554, 0.9941355, 0.9908411, 0.98932743, 0.99535036, 0.99059147, 0.99094653, 0.9940501, 0.9908446, 0.98860407, 0.99548453, 0.9903374, 0.9911453, 0.9938115, 0.9907038, 0.9882692, 0.9951756, 0.99004096, 0.9911677, 0.9938578, 0.99076205, 0.98838824, 0.99526215, 0.9909056, 0.99160916, 0.9939799, 0.9908541, 0.98900384, 0.99524516, 0.99045837, 0.9908996, 0.9939526, 0.99078876, 0.98841476, 0.9954275, 0.99024, 0.9910882, 0.9937895, 0.9906844, 0.9879859, 0.99511206, 0.9899867, 0.9911615, 0.99371153, 0.9907386, 0.9880656, 0.9952004, 0.9908813, 0.9915991, 0.9939148, 0.9907466, 0.988917, 0.9951461, 0.99036646, 0.99074614, 0.9937343, 0.9906448, 0.9881556, 0.9953265, 0.98998487, 0.9909423, 0.993616, 0.9905292, 0.9878028, 0.99504644, 0.98989844, 0.990993, 0.9937338, 0.99060065, 0.98808855, 0.9951804, 0.9909092, 0.99145365, 0.9939681, 0.9907044, 0.9886707, 0.99517286, 0.9905073, 0.99086845, 0.9940315, 0.9908075, 0.9882548, 0.99537575, 0.9903326, 0.9909873, 0.99373955, 0.9906584, 0.987956, 0.99503404, 0.99003303, 0.9911568, 0.99389213, 0.99079716, 0.9884524, 0.99520123, 0.9908865, 0.99160475, 0.9940614, 0.99061173, 0.9889169, 0.9951549, 0.9903847, 0.99081695, 0.9940386, 0.9906262, 0.98841745, 0.9953703, 0.9903229, 0.99109393, 0.99388605, 0.9906386, 0.9881885, 0.99514586, 0.9901373, 0.99131304, 0.99397117, 0.99082726, 0.9885781, 0.9952217, 0.99099654, 0.9917331, 0.99414045, 0.99074864, 0.9891388, 0.99523157, 0.9905281, 0.9910528, 0.99407154, 0.99076724, 0.98865193, 0.99544555, 0.99038357, 0.991299, 0.9938617, 0.9907177, 0.98820937, 0.9951402, 0.9901822, 0.991316, 0.9939376, 0.9908358, 0.9883216, 0.9952411, 0.991008, 0.99169815, 0.99409086, 0.9908676, 0.98911023, 0.99524033, 0.9905916, 0.99101746, 0.99411994, 0.9906637, 0.9884878, 0.9954417, 0.99039865, 0.99124527, 0.9939356, 0.9906196, 0.98832524, 0.9950645, 0.99021345, 0.99135065, 0.99404514, 0.9907635, 0.988715, 0.99524057, 0.9911239, 0.99184716, 0.9942459, 0.9908948, 0.989521, 0.9953169, 0.99073154, 0.99121535, 0.9942285, 0.9909266, 0.98901445, 0.99549824, 0.9906213, 0.991471, 0.9940753, 0.9908681, 0.9888017, 0.9952241, 0.99043876, 0.991446, 0.9941111, 0.99083555, 0.988861, 0.9953553, 0.9913129, 0.99187535, 0.99433124, 0.990993, 0.98958373, 0.9953707, 0.99083817, 0.99120474, 0.9942589, 0.99097395, 0.98907906, 0.995558, 0.9906618, 0.99138474, 0.9940765, 0.9909162, 0.9888327, 0.9952561, 0.99045277, 0.9914068, 0.99419135, 0.99099606, 0.9889705, 0.99536383, 0.9912619, 0.99178773, 0.9943567, 0.9909662, 0.989698, 0.995372, 0.9908716, 0.9911613, 0.99434054, 0.9909587, 0.98919207, 0.9955639, 0.9906955, 0.99132395, 0.99412584, 0.99091595, 0.9888919, 0.99527985, 0.9904735, 0.99142647, 0.99417907, 0.9910258, 0.989007, 0.99536157, 0.9913209, 0.99183524, 0.9943767, 0.9910663, 0.98967826, 0.9953793, 0.99094105, 0.99117965, 0.9943151, 0.9909707, 0.9890538, 0.9955299, 0.9908071, 0.99139625, 0.99415, 0.99094164, 0.9888549, 0.9953045, 0.9905636, 0.99149525, 0.9942847, 0.9910794, 0.9891775, 0.9953903, 0.9914436, 0.99187475, 0.99442613, 0.9910746, 0.989781, 0.9954139, 0.99103904, 0.9911916, 0.99433786, 0.9910127, 0.9892279, 0.9955447, 0.99085104, 0.99140114, 0.99414563, 0.99102145, 0.9890125, 0.99529994, 0.9906009, 0.99143595, 0.9942226, 0.991122, 0.9891845, 0.99539584, 0.99143517, 0.99185693, 0.99438864, 0.9911348, 0.9897934, 0.9953619, 0.9910149, 0.99114805, 0.9943554, 0.99111897, 0.9893311, 0.9955871, 0.99083054, 0.9913773, 0.9941839, 0.9910746, 0.9890844, 0.99534106, 0.9906128, 0.9914034, 0.994242, 0.9912096, 0.98928225, 0.9954373, 0.9914524, 0.99187535, 0.99446976, 0.99123836, 0.9900184, 0.995462, 0.99096864, 0.99119675, 0.99438035, 0.9911609, 0.9894664, 0.99566215, 0.990798, 0.99138945, 0.99419475, 0.99106246, 0.98917097, 0.99534, 0.9905048, 0.9914473, 0.9942677, 0.9911823, 0.98934245, 0.9954192, 0.9913488, 0.99185044, 0.9944557, 0.99124676, 0.9899824, 0.9954744, 0.99098307, 0.9911875, 0.99439985, 0.9912791, 0.9895488, 0.99567807, 0.9907783, 0.9914192, 0.9941719, 0.99123657, 0.98925334, 0.99541175, 0.9905687, 0.99147993, 0.9942465, 0.9913465, 0.98937255, 0.99550074, 0.9913657, 0.99187344, 0.99443203, 0.9912915, 0.9899676, 0.9954827, 0.99091595, 0.99118024, 0.9943812, 0.9913056, 0.9894579, 0.9956697, 0.99077636, 0.99146235, 0.99420327, 0.9911847, 0.9891741, 0.9953818, 0.99057573, 0.99152046, 0.99430543, 0.9913401, 0.9892569, 0.9954798, 0.9913772, 0.9919048, 0.9944503, 0.99134296, 0.98992586, 0.9954732, 0.99083126, 0.99121255, 0.9944119, 0.9912755, 0.98938775, 0.9956269, 0.9906232, 0.9913431, 0.99417436, 0.991255, 0.9892343, 0.99534124, 0.9903437, 0.99147743, 0.99430716, 0.99141806, 0.98943853, 0.9954981, 0.9913324, 0.9920135, 0.994549, 0.9914005, 0.9902201, 0.99563164, 0.9909986, 0.99126595, 0.9943139, 0.9913265, 0.98981667, 0.99576545, 0.99095017, 0.99152374, 0.9940515, 0.9912004, 0.9895347, 0.99555755, 0.9907903, 0.99160564, 0.99412304, 0.9914055, 0.98976445, 0.99566805, 0.99151236, 0.9919531, 0.9943849, 0.99136674, 0.990276, 0.99570304, 0.99109286, 0.9912943, 0.9944048, 0.9914006, 0.9898503, 0.99594843, 0.9910099, 0.99160075, 0.99425864, 0.99133825, 0.9896472, 0.99566424, 0.99071926, 0.99169743, 0.9944124, 0.99155504, 0.98989046, 0.9958627, 0.99151826, 0.99212986, 0.9946525, 0.9916945, 0.990629, 0.9959241, 0.9911772, 0.99158114, 0.9946275, 0.99169314, 0.9901017, 0.9960818, 0.9909882, 0.99179333, 0.99447197, 0.99165726, 0.9898623, 0.9958876, 0.99071634, 0.9919207, 0.9946037, 0.99181694, 0.99013317, 0.99601585, 0.9916564, 0.99243087, 0.9947895, 0.9918236, 0.99083966, 0.9960169, 0.9911793, 0.99165934, 0.9947078, 0.9917807, 0.99036086, 0.99615425, 0.9910479, 0.9918761, 0.99451333, 0.99168926, 0.98996323, 0.9958877, 0.9907754, 0.9918819, 0.9946101, 0.99177575, 0.98998684, 0.99596155, 0.9915902, 0.9923298, 0.9948042, 0.9917542, 0.9905494, 0.99595875, 0.99111897, 0.9916168, 0.9947218, 0.9917264, 0.99008805, 0.9961288, 0.99100345, 0.99186605, 0.9945526, 0.99171376, 0.98991865, 0.9959179, 0.9908413, 0.99194324, 0.99465984, 0.9918366, 0.9900636, 0.99600405, 0.99167836, 0.9923472, 0.9948218, 0.99184954, 0.9906885, 0.99603325, 0.99127334, 0.9917292, 0.9947786, 0.99183404, 0.99020565, 0.9962549, 0.9911409, 0.9919315, 0.9945933, 0.9918311, 0.9900081, 0.99602944, 0.9909236, 0.99196434, 0.9946918, 0.9919453, 0.99018073, 0.99608976, 0.9917719, 0.99232846, 0.9948407, 0.99190485, 0.990745, 0.9961021, 0.9913092, 0.9916419, 0.99475324, 0.991891, 0.99025124, 0.9962841, 0.9912089, 0.9918888, 0.9945756, 0.9918338, 0.9901202, 0.9960328, 0.9910359, 0.9919443, 0.99468374, 0.9919212, 0.99027973, 0.9961243, 0.99181706, 0.9922779, 0.99483913, 0.99190265, 0.9908275, 0.99614275, 0.9913606, 0.99159443, 0.99477, 0.99183464, 0.99024737, 0.99629515, 0.9911942, 0.9918338, 0.99456733, 0.99180883, 0.99008316, 0.99604154, 0.9910292, 0.99189854, 0.9947222, 0.99187976, 0.9902115, 0.99614155, 0.9918234, 0.9923056, 0.9948731, 0.9919316, 0.9909133, 0.9961723, 0.9914089, 0.99163336, 0.9947963, 0.9919267, 0.99039936, 0.99628377, 0.9912759, 0.99186325, 0.9945616, 0.9918156, 0.99009997, 0.9960014, 0.9910182, 0.9919051, 0.99466133, 0.9918723, 0.9901647, 0.9961277, 0.99179417, 0.9923317, 0.99486214, 0.9919144, 0.9908117, 0.9961516, 0.99135125, 0.99162734, 0.99475926, 0.9918384, 0.99017525, 0.9963188, 0.99128145, 0.9917603, 0.9945327, 0.99183613, 0.9899712, 0.99600023, 0.990956, 0.991767, 0.9946393, 0.9919234, 0.99019754, 0.9961014, 0.9917936, 0.992153, 0.9947543, 0.99189407, 0.9908206, 0.99609673, 0.9913578, 0.9915059, 0.9947053, 0.99191624, 0.99033237, 0.9962709, 0.9912618, 0.9916956, 0.9945031, 0.9918111, 0.99004203, 0.99607134, 0.99099547, 0.9917705, 0.9946177, 0.9918582, 0.9902031, 0.99607, 0.9918222, 0.99225914, 0.9948102, 0.991989, 0.99089575, 0.99617314, 0.99142504, 0.99159807, 0.99472106, 0.99188447, 0.99036705, 0.9963039, 0.991314, 0.99177176, 0.9945228, 0.99186516, 0.9901001, 0.99598986, 0.9910336, 0.991759, 0.9946201, 0.9920026, 0.9901851, 0.9960794, 0.99183697, 0.99218327, 0.994786, 0.99204046, 0.9907828, 0.99605453, 0.99135405, 0.9914205, 0.9946812, 0.9920025, 0.99018425, 0.99625015, 0.99123764, 0.9916152, 0.9944504, 0.99180084, 0.98974204, 0.99594337, 0.9909915, 0.9916455, 0.9945626, 0.9919342, 0.9895529, 0.995937, 0.991746, 0.99209255, 0.9947011, 0.99190843, 0.9904017, 0.9960208, 0.99133426, 0.9914613, 0.99468565, 0.99194443, 0.9899952, 0.9962023, 0.9912271, 0.9917162, 0.99457055, 0.99194205, 0.98990846, 0.9959948, 0.9909962, 0.9918196, 0.99465996, 0.99205935, 0.9898667, 0.99605596, 0.9918086, 0.99221635, 0.9948471, 0.9921097, 0.9905089, 0.9960955, 0.9913829, 0.99160624, 0.9947795, 0.9921962, 0.9901177, 0.9962373, 0.99125624, 0.991839, 0.99459153, 0.9922186, 0.9896555, 0.9959495, 0.99099314, 0.99181163, 0.9946447, 0.9921686, 0.9896518, 0.9960448, 0.9917932, 0.99225616, 0.9947942, 0.99209577, 0.9902395, 0.9960465, 0.9913413, 0.991631, 0.9947447, 0.9921157, 0.989687, 0.99622405, 0.9911937, 0.99184906, 0.9945512, 0.9920374, 0.9895383, 0.99600565, 0.99094, 0.991945, 0.99469674, 0.9921732, 0.9898052, 0.99611664, 0.9917762, 0.992292, 0.9948726, 0.99222034, 0.99024045, 0.99611187, 0.9913528, 0.9916197, 0.99479395, 0.9921645, 0.98977125, 0.99627316, 0.9912088, 0.99182785, 0.9946242, 0.9920902, 0.9894896, 0.99598795, 0.9909537, 0.99184424, 0.99470675, 0.99215454, 0.9897968, 0.9960829, 0.99177915, 0.9922673, 0.99485177, 0.99213624, 0.9904025, 0.9961014, 0.99138206, 0.9916114, 0.994789, 0.99212545, 0.9898863, 0.99625504, 0.99122137, 0.9918075, 0.99461454, 0.9921095, 0.98966336, 0.9959768, 0.99096644, 0.9918544, 0.9947164, 0.99217105, 0.98978174, 0.9960496, 0.9917535, 0.9922104, 0.99486876, 0.9922007, 0.990412, 0.99603194, 0.9913125, 0.99152786, 0.994784, 0.9921713, 0.9899705, 0.9962063, 0.99115133, 0.991686, 0.9945678, 0.99209654, 0.9896891, 0.99593794, 0.99089634, 0.99173963, 0.9946341, 0.99218494, 0.98973376, 0.9960452, 0.9917173, 0.99217904, 0.99481374, 0.99221754, 0.9904423, 0.9960661, 0.9913238, 0.9915336, 0.99473614, 0.99214256, 0.98985624, 0.99620974, 0.99116534, 0.9917257, 0.99454826, 0.9920867, 0.9896371, 0.995928, 0.99086505, 0.9917697, 0.99464816, 0.99217075, 0.98983186, 0.9960278, 0.99167717, 0.99215513, 0.99482924, 0.9922351, 0.9904682, 0.99604505, 0.9912668, 0.99153125, 0.99477166, 0.9922437, 0.9900339, 0.9962154, 0.9911286, 0.9917503, 0.9946104, 0.99218917, 0.98977345, 0.9959481, 0.9909084, 0.99178094, 0.9946767, 0.9922942, 0.9897865, 0.9960156, 0.991651, 0.99213326, 0.99481165, 0.9922744, 0.9904305, 0.99602896, 0.99122006, 0.99139756, 0.99475664, 0.99220455, 0.98990005, 0.99618274, 0.9910943, 0.9914847, 0.9944628, 0.9920953, 0.9896573, 0.9959108, 0.99086297, 0.99161595, 0.99459624, 0.9922605, 0.9897161, 0.99597824, 0.9916875, 0.99209, 0.9948106, 0.99225867, 0.9904333, 0.9960538, 0.9912573, 0.9914101, 0.994813, 0.9922132, 0.98982507, 0.9961592, 0.9909731, 0.99166685, 0.99465275, 0.9921828, 0.98973584, 0.99593794, 0.9908193, 0.991662, 0.9947364, 0.99231195, 0.9898551, 0.9960226, 0.99160916, 0.9920272, 0.99488205, 0.9923115, 0.99054426, 0.9960616, 0.9911754, 0.9912046, 0.99475676, 0.99224734, 0.989935, 0.99615043, 0.990998, 0.99128026, 0.9945788, 0.99215394, 0.9897502, 0.9958994, 0.990741, 0.99113643, 0.9947419, 0.99228996, 0.98978806, 0.9958816, 0.99160296, 0.99151707, 0.99485564, 0.9922782, 0.9903287, 0.99586755, 0.9911169, 0.9907711, 0.9947246, 0.99222374, 0.9897468, 0.99611044, 0.9909943, 0.9908964, 0.99451137, 0.9921732, 0.98933184, 0.9958139, 0.99072415, 0.9911566, 0.99471194, 0.99231875, 0.98980826, 0.9960496, 0.9917368, 0.99165136, 0.99483734, 0.9923987, 0.99039197, 0.99602306, 0.9912647, 0.9909621, 0.9947629, 0.99236643, 0.989919, 0.99617994, 0.991226, 0.9909861, 0.99462456, 0.9923083, 0.9896887, 0.9959358, 0.99093145, 0.99101925, 0.9947584, 0.99234515, 0.98979235, 0.9960213, 0.9917562, 0.9915714, 0.9949067, 0.99236196, 0.99040425, 0.99604297, 0.9912873, 0.99091154, 0.99478227, 0.99233073, 0.98983824, 0.9961825, 0.9911443, 0.9912168, 0.99460346, 0.9922549, 0.98959666, 0.99592364, 0.9909409, 0.99124324, 0.994733, 0.99235857, 0.9896517, 0.99601346, 0.99175376, 0.99168795, 0.99487746, 0.9923947, 0.9901015, 0.99599683, 0.9912732, 0.9910006, 0.9948119, 0.9923407, 0.9897646, 0.99617696, 0.99110913, 0.99119544, 0.99462456, 0.9922465, 0.9896569, 0.99595684, 0.9907951, 0.99129254, 0.99476975, 0.99235994, 0.9895393, 0.9960706, 0.9916304, 0.9917282, 0.99495333, 0.9924001, 0.9904406, 0.996059, 0.9911952, 0.99096304, 0.99487215, 0.9923644, 0.9899441, 0.9962786, 0.9911863, 0.9913038, 0.99469024, 0.9922819, 0.9896297, 0.9960259, 0.9908885, 0.9913775, 0.9947977, 0.9923822, 0.9897955, 0.99610007, 0.9917576, 0.99189, 0.99494416, 0.9923973, 0.99039114, 0.99610513, 0.9913434, 0.99124956, 0.9948717, 0.9923718, 0.98983455, 0.99627477, 0.9911498, 0.9914807, 0.9947116, 0.9923515, 0.989687, 0.9960098, 0.99095225, 0.9916194, 0.9948317, 0.992462, 0.9898767, 0.99613994, 0.9917665, 0.99210536, 0.9950219, 0.9924966, 0.9905297, 0.99614155, 0.99132735, 0.9914438, 0.9949556, 0.9924493, 0.9900479, 0.99632686, 0.9911903, 0.99155855, 0.99475807, 0.99235123, 0.98976994, 0.9960519, 0.9909326, 0.9916365, 0.99484587, 0.9924061, 0.989948, 0.99613625, 0.9917122, 0.99205154, 0.99502724, 0.9924386, 0.99051535, 0.9961736, 0.9913058, 0.9914307, 0.9949905, 0.9924191, 0.9900502, 0.99632204, 0.9911846, 0.9916227, 0.9947994, 0.99232686, 0.989808, 0.9960781, 0.9909639, 0.9917223, 0.9949189, 0.9924176, 0.98988277, 0.99617434, 0.9917869, 0.9921469, 0.9950474, 0.99241173, 0.99062425, 0.9961811, 0.991301, 0.99142027, 0.9949714, 0.9923989, 0.99016696, 0.996402, 0.9911739, 0.9915792, 0.99478, 0.99230444, 0.9899441, 0.9961314, 0.99093425, 0.991651, 0.9948966, 0.99245495, 0.9901058, 0.9962477, 0.99180764, 0.99205524, 0.99506414, 0.9924197, 0.9906607, 0.99625, 0.991318, 0.9913864, 0.9949738, 0.99235433, 0.9901339, 0.99640447, 0.9912129, 0.99157697, 0.9947549, 0.9922795, 0.98988616, 0.99614644, 0.99092454, 0.9915774, 0.9948299, 0.992342, 0.9899334, 0.9962226, 0.9917665, 0.99200284, 0.99498427, 0.99233574, 0.99064296, 0.99622333, 0.9913083, 0.9913646, 0.9949335, 0.992301, 0.99009037, 0.99638665, 0.99118596, 0.9916045, 0.99477166, 0.9922779, 0.98986423, 0.99611545, 0.99096173, 0.99170977, 0.99488384, 0.99242604, 0.99002075, 0.99623173, 0.9917962, 0.9921165, 0.9950579, 0.99239117, 0.99060977, 0.9962045, 0.9913187, 0.9914219, 0.99495393, 0.9923442, 0.990121, 0.99638, 0.9912368, 0.99168277, 0.99480134, 0.99227506, 0.98986924, 0.9960685, 0.9909561, 0.9917148, 0.9948866, 0.9923085, 0.9899789, 0.99618936, 0.99178904, 0.9921228, 0.995067, 0.9923644, 0.9906415, 0.996204, 0.9913412, 0.9914267, 0.9950057, 0.9923034, 0.9900663, 0.99637455, 0.9912068, 0.9916431, 0.9948112, 0.99220675, 0.98986983, 0.9961224, 0.9909707, 0.9916722, 0.99489695, 0.99222857, 0.9898442, 0.99618024, 0.9918229, 0.9919992, 0.9949668, 0.9922375, 0.9901099, 0.99588907, 0.9913483, 0.99110645, 0.99494416, 0.9921467, 0.98941064, 0.99611735, 0.99120146, 0.99120283, 0.9947623, 0.99216664, 0.98903054, 0.99591416, 0.9909612, 0.9913427, 0.9948246, 0.99225116, 0.98901796, 0.99597836, 0.99183273, 0.9916752, 0.994946, 0.9922395, 0.98977566, 0.99594647, 0.99134564, 0.9909456, 0.99488527, 0.9922106, 0.9891662, 0.99607867, 0.99118084, 0.99121994, 0.99472624, 0.9921375, 0.98900115, 0.99582976, 0.9908618, 0.9911602, 0.99476033, 0.9922236, 0.9891663, 0.9959269, 0.9917454, 0.99163556, 0.99495536, 0.99226743, 0.9899828, 0.9959322, 0.99132925, 0.99098855, 0.9948934, 0.9922518, 0.9893778, 0.9961277, 0.99124527, 0.99124116, 0.9947547, 0.9922201, 0.98920995, 0.9958483, 0.99096316, 0.99129605, 0.9948352, 0.9923057, 0.98938876, 0.99596137, 0.99181426, 0.9917931, 0.9949798, 0.9923121, 0.9900687, 0.9959573, 0.99138725, 0.99106807, 0.99492174, 0.99232274, 0.98948437, 0.9960908, 0.9912062, 0.9912551, 0.9947496, 0.9922893, 0.98902416, 0.9957555, 0.99101317, 0.99132586, 0.9948619, 0.99237776, 0.9891866, 0.9958579, 0.99185055, 0.99179006, 0.9950278, 0.99238753, 0.99000216, 0.9959197, 0.99140996, 0.9911041, 0.99497837, 0.9923546, 0.9893998, 0.9961133, 0.99126714, 0.99131894, 0.99482155, 0.99227834, 0.9892265, 0.9958691, 0.9910155, 0.9913943, 0.99492794, 0.9923815, 0.98944527, 0.9959781, 0.9918613, 0.99186796, 0.99509686, 0.9924089, 0.99011016, 0.9959823, 0.9913868, 0.9911517, 0.9950382, 0.9923973, 0.9895347, 0.99613345, 0.9912422, 0.99133027, 0.99484855, 0.99234116, 0.98932296, 0.99590236, 0.99103093, 0.99137175, 0.99495524, 0.9924412, 0.9895244, 0.99601513, 0.9918778, 0.9918356, 0.9951023, 0.99244744, 0.9901316, 0.9959967, 0.99141145, 0.9911198, 0.9950232, 0.992365, 0.9895523, 0.9961332, 0.99123996, 0.9913158, 0.99482745, 0.9923132, 0.9891916, 0.9958133, 0.99103093, 0.9913856, 0.9949155, 0.99241745, 0.98943293, 0.995925, 0.9918864, 0.9918373, 0.9950532, 0.9924838, 0.99010116, 0.9959133, 0.9914084, 0.9911579, 0.994974, 0.99248993, 0.98950714, 0.9960939, 0.9913203, 0.9912819, 0.99479204, 0.9924184, 0.989202, 0.9957836, 0.9911028, 0.9913359, 0.9949266, 0.99251187, 0.98940516, 0.99589074, 0.9919065, 0.99177074, 0.9950782, 0.9925022, 0.99010736, 0.99587363, 0.9914005, 0.9910492, 0.99502003, 0.99244094, 0.9894126, 0.99609524, 0.99131995, 0.9912819, 0.9948842, 0.9924325, 0.98912925, 0.9958329, 0.9911216, 0.991426, 0.99495745, 0.9925172, 0.9893567, 0.9959106, 0.99195963, 0.99182314, 0.99512696, 0.9925154, 0.9901045, 0.9959393, 0.9914493, 0.991113, 0.9950132, 0.9924823, 0.9895892, 0.99607724, 0.99133, 0.9913129, 0.99483275, 0.99240136, 0.98935854, 0.99580187, 0.99108386, 0.99143046, 0.9948896, 0.99248487, 0.9894384, 0.9958723, 0.9919071, 0.99179685, 0.9949956, 0.99235386, 0.99008244, 0.99583626, 0.991421, 0.99107474, 0.994826, 0.9921698, 0.98957556, 0.9960579, 0.99131715, 0.9913272, 0.99476784, 0.992097, 0.98922426, 0.99581176, 0.99098843, 0.99135244, 0.9948589, 0.99195135, 0.9893547, 0.9959345, 0.99189353, 0.9918166, 0.99496853, 0.9919802, 0.989938, 0.99591106, 0.99137294, 0.99108946, 0.9949262, 0.9920083, 0.9894526, 0.99608636, 0.9912851, 0.9912956, 0.99473554, 0.9917938, 0.98921216, 0.9958138, 0.99103737, 0.99134964, 0.9947949, 0.99199826, 0.9893473, 0.99589974, 0.9918534, 0.99172324, 0.9949511, 0.9920419, 0.9900345, 0.9958787, 0.991428, 0.9911267, 0.99493057, 0.9920621, 0.98945695, 0.9960573, 0.99132335, 0.99131036, 0.9947412, 0.9920095, 0.9891678, 0.99579877, 0.9910819, 0.9914193, 0.9948449, 0.9920799, 0.9892636, 0.9958917, 0.99194723, 0.99182093, 0.9949779, 0.99202454, 0.9899721, 0.99588734, 0.99146783, 0.99107015, 0.99488527, 0.99197173, 0.98942006, 0.9960634, 0.9913474, 0.99123645, 0.99468493, 0.9918717, 0.98919874, 0.99580824, 0.9910921, 0.99128836, 0.9947989, 0.99190044, 0.98939335, 0.99589264, 0.99193454, 0.99171185, 0.9949622, 0.9918458, 0.9900456, 0.9958822, 0.9914313, 0.99100095, 0.9948541, 0.99182737, 0.9894852, 0.99606895, 0.99129254, 0.9911915, 0.99463874, 0.9916524, 0.9892273, 0.9958165, 0.9910757, 0.9913065, 0.99474746, 0.9918145, 0.9894422, 0.9959096, 0.9919207, 0.99171716, 0.994917, 0.9918179, 0.99011505, 0.9959098, 0.99141103, 0.99103504, 0.9948477, 0.99176264, 0.98954624, 0.9960698, 0.99129444, 0.99124557, 0.9946735, 0.99175125, 0.989293, 0.99579394, 0.99102086, 0.99130285, 0.99475384, 0.9917768, 0.98940724, 0.9958994, 0.99189705, 0.9917528, 0.99495745, 0.991824, 0.9901307, 0.9958963, 0.9914051, 0.9910586, 0.99488735, 0.99183285, 0.9895683, 0.99606967, 0.9912919, 0.99129057, 0.9946966, 0.9917813, 0.9892592, 0.9957698, 0.99099076, 0.9913113, 0.9947825, 0.991884, 0.9893757, 0.99591583, 0.99186873, 0.991784, 0.99495643, 0.99189806, 0.990125, 0.9959214, 0.991438, 0.9910607, 0.99489516, 0.99191016, 0.9897007, 0.9961256, 0.99127626, 0.9912791, 0.9947275, 0.99180096, 0.989398, 0.99585706, 0.9910757, 0.99135804, 0.99482864, 0.99186116, 0.98951346, 0.9959411, 0.9919224, 0.9917733, 0.9950068, 0.99186444, 0.9901708, 0.99591225, 0.99147075, 0.9910898, 0.9949195, 0.9918208, 0.9894481, 0.9961171, 0.9914143, 0.99133754, 0.9947326, 0.99181527, 0.9892804, 0.99582726, 0.99113774, 0.9914142, 0.99479854, 0.9918513, 0.9894042, 0.9959204, 0.9919354, 0.99183124, 0.9949856, 0.9918915, 0.99018586, 0.995899, 0.9914513, 0.99111444, 0.9948868, 0.99187696, 0.9895449, 0.9960771, 0.99133, 0.9913523, 0.9946748, 0.99179256, 0.9893751, 0.9958172, 0.9910644, 0.9914226, 0.9947786, 0.99185985, 0.9895084, 0.99587667, 0.9918589, 0.9918196, 0.9948953, 0.9919031, 0.99021554, 0.9959191, 0.99137163, 0.9911823, 0.9948417, 0.9918543, 0.9896562, 0.99608195, 0.99122006, 0.9913727, 0.99461585, 0.9918326, 0.98930126, 0.9958102, 0.9909853, 0.99146444, 0.99474084, 0.9918277, 0.98949385, 0.9959168, 0.99177706, 0.99188036, 0.9949067, 0.9918624, 0.9901785, 0.9959475, 0.9913435, 0.99115837, 0.9948514, 0.9918908, 0.9895415, 0.9960836, 0.9912687, 0.9913498, 0.9946611, 0.9918257, 0.9892945, 0.9958459, 0.9910133, 0.99141735, 0.99475193, 0.9919063, 0.989461, 0.9959459, 0.9918282, 0.9918282, 0.99490637, 0.9918291, 0.9901003, 0.9959405, 0.9913346, 0.9910767, 0.9948283, 0.9917945, 0.9894886, 0.99612075, 0.99122113, 0.99127805, 0.99463624, 0.99172056, 0.98913246, 0.995862, 0.99102, 0.9914125, 0.99473315, 0.9918743, 0.9893588, 0.9959481, 0.991855, 0.99182785, 0.994883, 0.9918568, 0.9900765, 0.9959618, 0.9914239, 0.99109465, 0.99479616, 0.99184716, 0.98948365, 0.99611956, 0.99125123, 0.99131215, 0.99457973, 0.99171084, 0.9892187, 0.9958301, 0.9909775, 0.9913858, 0.99469805, 0.9918017, 0.989421, 0.995909, 0.99182796, 0.9918311, 0.9948448, 0.99181306, 0.9900378, 0.99592316, 0.9913537, 0.99113363, 0.9947471, 0.9917979, 0.9894555, 0.996095, 0.99122524, 0.9913227, 0.9945533, 0.99170685, 0.989159, 0.9958347, 0.99096817, 0.99140936, 0.9946583, 0.9918041, 0.98928773, 0.9959279, 0.99179465, 0.9918323, 0.994864, 0.99181926, 0.99001175, 0.9959597, 0.9913129, 0.9911232, 0.9948037, 0.99186057, 0.98941165, 0.996142, 0.9912208, 0.9913611, 0.99460477, 0.99178034, 0.9891479, 0.99587977, 0.99094164, 0.99147344, 0.99470013, 0.9919511, 0.9893769, 0.9959858, 0.99183977, 0.9919264, 0.99490345, 0.9919252, 0.99005497, 0.99599624, 0.9913885, 0.9912196, 0.99481976, 0.9919018, 0.9895102, 0.9961671, 0.99127537, 0.9914471, 0.99462456, 0.9917951, 0.9893393, 0.9959001, 0.991041, 0.99153334, 0.994743, 0.9918928, 0.98952335, 0.99601334, 0.9918722, 0.9919401, 0.9949032, 0.991919, 0.99013036, 0.99598736, 0.9914027, 0.99123937, 0.9948337, 0.9919158, 0.98959035, 0.99615496, 0.99131495, 0.9914586, 0.99462503, 0.99184, 0.98938227, 0.9959317, 0.991069, 0.9915686, 0.9947575, 0.99196285, 0.9895772, 0.99602, 0.9918773, 0.9919751, 0.99492055, 0.9919538, 0.9902781, 0.99601847, 0.99138045, 0.9912688, 0.9948465, 0.99195147, 0.98968005, 0.9961591, 0.99125427, 0.9914575, 0.9946248, 0.9918526, 0.9893714, 0.9958964, 0.9909735, 0.9914801, 0.99471575, 0.99193466, 0.98948437, 0.99596834, 0.9918514, 0.9919022, 0.9948726, 0.99194604, 0.9901189, 0.9959817, 0.9913733, 0.9911889, 0.9948224, 0.9918978, 0.98953027, 0.9961481, 0.99126226, 0.9914262, 0.99463046, 0.99184144, 0.98923886, 0.9958805, 0.9909867, 0.99152595, 0.99469733, 0.99190277, 0.9893929, 0.9959637, 0.9918351, 0.9919042, 0.99487096, 0.9918618, 0.99003, 0.9959547, 0.99137396, 0.9912152, 0.99479216, 0.9918229, 0.9893757, 0.99609536, 0.9912018, 0.9914772, 0.9946125, 0.9917908, 0.98920316, 0.9958509, 0.9909793, 0.9915412, 0.99471194, 0.9919018, 0.9893706, 0.99595404, 0.9918853, 0.99198204, 0.99491477, 0.99198383, 0.9901847, 0.9959983, 0.99141335, 0.9912954, 0.9948081, 0.9919491, 0.9894885, 0.99614143, 0.9913022, 0.9915003, 0.99462396, 0.99188495, 0.98926044, 0.9958996, 0.99100375, 0.9915605, 0.9947246, 0.9919705, 0.98946, 0.9959811, 0.9918669, 0.99197924, 0.9948856, 0.99198556, 0.9901614, 0.9960059, 0.99141324, 0.9912936, 0.9948159, 0.9919715, 0.9895489, 0.9961933, 0.99126434, 0.99152607, 0.9946302, 0.99189806, 0.9893189, 0.9959339, 0.99102706, 0.99158233, 0.9947437, 0.9919939, 0.98941076, 0.99602896, 0.99188036, 0.99197376, 0.99490815, 0.99201256, 0.9901791, 0.99603665, 0.991402, 0.99129057, 0.99482685, 0.99193245, 0.9895215, 0.99621445, 0.99134153, 0.9915297, 0.9946452, 0.99188364, 0.9893126, 0.9959571, 0.99106795, 0.99159056, 0.99474555, 0.99204457, 0.98948705, 0.9960549, 0.9919191, 0.992008, 0.9949201, 0.9920552, 0.99017674, 0.99607146, 0.9914743, 0.9913227, 0.9948422, 0.9920101, 0.98959506, 0.9962257, 0.9913366, 0.9915263, 0.99463433, 0.9919137, 0.98930734, 0.99595, 0.99105567, 0.99160284, 0.9947229, 0.9920059, 0.9894037, 0.9960358, 0.9918996, 0.9920249, 0.99489516, 0.9920455, 0.99012417, 0.99601585, 0.9914172, 0.9913288, 0.9947912, 0.99204046, 0.9895717, 0.9961963, 0.9913015, 0.9915542, 0.9946073, 0.9919512, 0.9893516, 0.99594855, 0.9911243, 0.9916434, 0.9947051, 0.9920014, 0.9894978, 0.9960419, 0.99196315, 0.9920431, 0.9948743, 0.99205446, 0.99020797, 0.9960724, 0.99151087, 0.99136543, 0.99481094, 0.9920527, 0.98959595, 0.99622995, 0.9913545, 0.9915794, 0.9946037, 0.99197364, 0.9893093, 0.99596065, 0.9911149, 0.9916262, 0.994711, 0.9920913, 0.98952943, 0.9960512, 0.9919642, 0.9920474, 0.9948835, 0.99211407, 0.99031305, 0.99607915, 0.99148446, 0.99136025, 0.99479085, 0.9920791, 0.98976433, 0.996253, 0.9913474, 0.9915651, 0.99458104, 0.9919883, 0.9894188, 0.9959884, 0.99111044, 0.9916182, 0.99467915, 0.99207336, 0.9895682, 0.9960705, 0.9919151, 0.9920248, 0.99483544, 0.9920495, 0.99014276, 0.9960492, 0.9914819, 0.9913666, 0.9947352, 0.99202526, 0.98959106, 0.9962185, 0.99138945, 0.9915876, 0.9945474, 0.9919498, 0.9893021, 0.99598217, 0.99115, 0.99167496, 0.9946485, 0.99200505, 0.9894211, 0.9960502, 0.99202514, 0.99207324, 0.99480677, 0.99202216, 0.99003947, 0.99605095, 0.99156404, 0.9913674, 0.99473864, 0.99197185, 0.989523, 0.996198, 0.9914786, 0.99159884, 0.99455756, 0.9918974, 0.9893188, 0.99594384, 0.9912142, 0.9916564, 0.9946589, 0.9919912, 0.98945576, 0.99602616, 0.9920685, 0.9920385, 0.9948489, 0.99202913, 0.9901648, 0.9960556, 0.9916501, 0.9913806, 0.9947794, 0.99199873, 0.98949033, 0.9962262, 0.9914961, 0.9915782, 0.9945572, 0.9918858, 0.98920995, 0.99600023, 0.99124944, 0.9916937, 0.994686, 0.9920083, 0.9895536, 0.9960855, 0.9920811, 0.9921158, 0.99491, 0.99205923, 0.9902638, 0.9960639, 0.9916459, 0.9914696, 0.9948224, 0.9920535, 0.9897395, 0.9962547, 0.9915302, 0.9916433, 0.99461097, 0.9919795, 0.9894366, 0.9959947, 0.9912044, 0.9917129, 0.99470466, 0.9920512, 0.98949254, 0.9960645, 0.99204516, 0.9921103, 0.99486923, 0.9920325, 0.990303, 0.9960478, 0.9916198, 0.99137306, 0.9947929, 0.9920397, 0.9897401, 0.99620473, 0.99152154, 0.9916831, 0.99460226, 0.9920556, 0.98950785, 0.9959779, 0.99127674, 0.9917264, 0.9947213, 0.992187, 0.9895844, 0.99607605, 0.9920811, 0.9921617, 0.9948877, 0.9922044, 0.99032617, 0.996088, 0.99163556, 0.991532, 0.99478227, 0.9921151, 0.9897452, 0.9962534, 0.9915097, 0.99173135, 0.9945979, 0.99205154, 0.98956174, 0.996055, 0.9912657, 0.99175644, 0.9946861, 0.99208075, 0.9897093, 0.9961008, 0.99210465, 0.9921687, 0.99484056, 0.9920929, 0.9903935, 0.9961307, 0.99165535, 0.99153966, 0.99478805, 0.9920849, 0.9898237, 0.9962788, 0.9915222, 0.99173707, 0.99462104, 0.9920454, 0.9895732, 0.9960245, 0.99128205, 0.9917967, 0.99473363, 0.9921321, 0.98971635, 0.9961157, 0.9920959, 0.99217016, 0.99487215, 0.992111, 0.99035126, 0.9961177, 0.99165267, 0.991557, 0.9948182, 0.9920964, 0.98980427, 0.9962901, 0.99153876, 0.9917841, 0.9946163, 0.99201864, 0.98955125, 0.996052, 0.9913037, 0.99183977, 0.9947195, 0.9921389, 0.9897174, 0.9961567, 0.99213445, 0.992243, 0.9949048, 0.9920993, 0.99037725, 0.9961778, 0.99169135, 0.991576, 0.99482566, 0.9920557, 0.98983526, 0.9962907, 0.99152875, 0.9917229, 0.99459106, 0.99199635, 0.989527, 0.99604213, 0.99126554, 0.9917367, 0.9946553, 0.9920975, 0.9897221, 0.99614596, 0.9921085, 0.9921555, 0.994807, 0.992073, 0.9904288, 0.99614924, 0.9916746, 0.99151576, 0.99476254, 0.9919334, 0.9894561, 0.99627185, 0.99152493, 0.99170846, 0.9945392, 0.99176496, 0.98915744, 0.9959304, 0.9912633, 0.9918344, 0.99464804, 0.9917738, 0.9889755, 0.99599564, 0.992078, 0.9922065, 0.99478924, 0.99181366, 0.9896088, 0.99601007, 0.9916425, 0.9915975, 0.99469227, 0.99178046, 0.9892524, 0.99618167, 0.9915269, 0.9917058, 0.9944512, 0.9916334, 0.9886567, 0.9958762, 0.99125576, 0.99165994, 0.99452883, 0.99171585, 0.9889725, 0.9959245, 0.9920919, 0.99206734, 0.99469215, 0.9917012, 0.9898364, 0.99589866, 0.9916197, 0.99137175, 0.99459565, 0.9915975, 0.98900783, 0.9960299, 0.99149793, 0.9915746, 0.99440455, 0.99152315, 0.9887422, 0.99576557, 0.9912266, 0.9915809, 0.9945097, 0.9915222, 0.9887088, 0.9958072, 0.9920073, 0.99191356, 0.9946602, 0.99146587, 0.9894405, 0.9957925, 0.9915849, 0.9912691, 0.99461514, 0.9915788, 0.98913306, 0.9960251, 0.99149257, 0.99151754, 0.99441636, 0.9915256, 0.9889281, 0.995762, 0.9912742, 0.99156874, 0.99454486, 0.99155456, 0.98902637, 0.9957653, 0.9920779, 0.9919383, 0.9947018, 0.9915063, 0.98967814, 0.99576175, 0.9916398, 0.99132407, 0.99461156, 0.99148005, 0.98894846, 0.9959476, 0.9915418, 0.9915234, 0.9944007, 0.99138474, 0.9887214, 0.99564195, 0.9912552, 0.99156886, 0.9944703, 0.99133754, 0.9886375, 0.9956689, 0.99205023, 0.99186593, 0.9946037, 0.9913475, 0.9894008, 0.99566674, 0.9915822, 0.9911285, 0.9945151, 0.99109524, 0.988669, 0.9958715, 0.99144197, 0.99140865, 0.9943514, 0.99114966, 0.9885777, 0.99568623, 0.9912503, 0.9915622, 0.9944853, 0.99131304, 0.98888636, 0.99580455, 0.99205774, 0.99187696, 0.99468, 0.9912635, 0.9896535, 0.99585897, 0.9916397, 0.9912277, 0.9945668, 0.99115145, 0.98853767, 0.995943, 0.9915351, 0.9914028, 0.99437463, 0.9912225, 0.9886468, 0.9958014, 0.99128366, 0.9915849, 0.99450284, 0.9913434, 0.9888151, 0.99585336, 0.9920781, 0.9920392, 0.9946938, 0.9913749, 0.98958266, 0.9958256, 0.9916318, 0.9913743, 0.9945853, 0.9912696, 0.988827, 0.9959882, 0.991523, 0.99153805, 0.99437046, 0.9911314, 0.9883414, 0.9956678, 0.99122405, 0.9915719, 0.9944048, 0.9911891, 0.9884172, 0.99571556, 0.99204695, 0.9919739, 0.9945943, 0.9911448, 0.98909146, 0.9957119, 0.9914935, 0.9912017, 0.9944782, 0.9909588, 0.98808515, 0.9958334, 0.99138373, 0.9913784, 0.9942822, 0.99089676, 0.9877767, 0.99557173, 0.9911544, 0.9914568, 0.99440193, 0.99098295, 0.9878877, 0.99562645, 0.99198127, 0.99189043, 0.99458694, 0.99107146, 0.9888264, 0.9956904, 0.9915285, 0.99123305, 0.99453825, 0.99094725, 0.9881451, 0.9958852, 0.99142224, 0.9914682, 0.99430776, 0.990939, 0.98808247, 0.9956594, 0.9911937, 0.99149454, 0.9944292, 0.9910704, 0.98829776, 0.9957748, 0.9920614, 0.99191695, 0.9946235, 0.99100095, 0.9889537, 0.9957365, 0.9915732, 0.9912373, 0.99449825, 0.9909524, 0.98818773, 0.9958899, 0.9914421, 0.9913816, 0.9942899, 0.9908742, 0.9879573, 0.9956185, 0.99119467, 0.99142486, 0.9944113, 0.9909429, 0.9881244, 0.995691, 0.9920224, 0.9918595, 0.994555, 0.99096596, 0.98887014, 0.99572515, 0.9915531, 0.99117124, 0.9944729, 0.9909039, 0.9882011, 0.9958794, 0.9914319, 0.9913474, 0.9942537, 0.9907807, 0.98788387, 0.99559253, 0.9911615, 0.99138427, 0.9943819, 0.99089915, 0.98807746, 0.9957003, 0.9919952, 0.9917917, 0.9945512, 0.9908769, 0.98875576, 0.99568284, 0.9915371, 0.99108607, 0.9944716, 0.9908388, 0.9881434, 0.9958982, 0.99143654, 0.9913425, 0.9942602, 0.9907416, 0.98785, 0.99561536, 0.9911754, 0.991422, 0.99440867, 0.99092793, 0.9880706, 0.9957296, 0.9919966, 0.9918168, 0.9945832, 0.99088436, 0.9887961, 0.9957212, 0.99152315, 0.9911414, 0.9945063, 0.990932, 0.98823696, 0.9959585, 0.99142027, 0.9914336, 0.99431014, 0.99085873, 0.9879303, 0.9957152, 0.9911793, 0.99147946, 0.9944265, 0.99095285, 0.9881066, 0.99581105, 0.9919863, 0.99188715, 0.9945884, 0.99096364, 0.9887989, 0.99578506, 0.9915114, 0.9911758, 0.9945176, 0.9909434, 0.9882217, 0.99601114, 0.9914029, 0.99139845, 0.9942883, 0.99087536, 0.9879632, 0.9957355, 0.9911546, 0.9914677, 0.99445415, 0.9910019, 0.988155, 0.9958172, 0.9920033, 0.99187124, 0.9946223, 0.99097764, 0.9888919, 0.9958244, 0.99154943, 0.9912045, 0.99456924, 0.9909629, 0.98829573, 0.9960186, 0.9914245, 0.99143153, 0.9943268, 0.9908705, 0.9879192, 0.99572325, 0.9911971, 0.99148977, 0.9944334, 0.99094456, 0.9880542, 0.9957847, 0.99200565, 0.9918848, 0.9946207, 0.99096537, 0.9889432, 0.99580294, 0.99157834, 0.99118525, 0.9945044, 0.99093586, 0.98826224, 0.9959681, 0.99145645, 0.9913772, 0.9941705, 0.9907834, 0.98797137, 0.99573886, 0.9912226, 0.99140376, 0.9943561, 0.99098915, 0.98821473, 0.99585164, 0.9920753, 0.991884, 0.9946393, 0.9909338, 0.9889909, 0.9958937, 0.9916649, 0.9912844, 0.99457246, 0.99098855, 0.98851216, 0.99610525, 0.9915212, 0.9915385, 0.99434936, 0.99091494, 0.9882826, 0.99582833, 0.9912988, 0.99161655, 0.9944484, 0.9908344, 0.9883221, 0.99587244, 0.99207205, 0.9919768, 0.9945656, 0.99091107, 0.989075, 0.9959124, 0.9916266, 0.99129945, 0.9945062, 0.9907778, 0.98824304, 0.99608904, 0.9914699, 0.99147254, 0.9942566, 0.9905632, 0.9878657, 0.9958133, 0.9911527, 0.9914288, 0.99433655, 0.99063736, 0.98790634, 0.9959412, 0.9920412, 0.9917983, 0.99451184, 0.99068016, 0.9886867, 0.9959257, 0.9915948, 0.9910802, 0.99443424, 0.9905817, 0.98789585, 0.99605286, 0.99147356, 0.99123526, 0.99419254, 0.99051243, 0.98750705, 0.9957762, 0.99120516, 0.9912313, 0.99430364, 0.990542, 0.98760366, 0.9958236, 0.9919699, 0.9915737, 0.99446493, 0.99045885, 0.98844945, 0.9958091, 0.99154377, 0.99095166, 0.9943966, 0.99046403, 0.9877144, 0.99598604, 0.9914069, 0.99100214, 0.994086, 0.9901992, 0.9872382, 0.9956839, 0.9911381, 0.9909594, 0.99418473, 0.99038965, 0.9875271, 0.99573827, 0.9918978, 0.99129593, 0.9943468, 0.9903391, 0.98832124, 0.9957254, 0.99146104, 0.9904709, 0.99424404, 0.99025506, 0.98770297, 0.9959223, 0.9913322, 0.9906894, 0.9940653, 0.9900637, 0.9873005, 0.9956516, 0.9910573, 0.99067456, 0.9941548, 0.9900699, 0.9873182, 0.99563813, 0.99188215, 0.9910643, 0.9943271, 0.990139, 0.9883659, 0.99568474, 0.9914991, 0.9905331, 0.99427456, 0.9901856, 0.98778754, 0.9958888, 0.9913772, 0.99075234, 0.99409276, 0.99015534, 0.9874341, 0.9956171, 0.99108213, 0.9908812, 0.994238, 0.99026805, 0.98760974, 0.99571145, 0.99191976, 0.99136835, 0.99446523, 0.99024457, 0.98846203, 0.9957472, 0.9914991, 0.9906715, 0.9943638, 0.9902267, 0.98772603, 0.995925, 0.991312, 0.99089503, 0.99414515, 0.9901424, 0.9872809, 0.9956716, 0.99108046, 0.99095273, 0.99426055, 0.9902542, 0.98734075, 0.9956925, 0.9919248, 0.9913235, 0.99443084, 0.9902931, 0.9882663, 0.9957231, 0.9914846, 0.9905962, 0.9943784, 0.9903168, 0.9875452, 0.99592847, 0.99139756, 0.9908997, 0.99418414, 0.99021494, 0.9872316, 0.9956517, 0.99116105, 0.991023, 0.99428034, 0.99034685, 0.98739713, 0.99569225, 0.99195486, 0.9913864, 0.9944745, 0.99034965, 0.98834795, 0.99574584, 0.9915194, 0.99073046, 0.9944258, 0.99033505, 0.98770136, 0.9959619, 0.99138737, 0.9908421, 0.9941798, 0.9902614, 0.987394, 0.99570006, 0.9911113, 0.9909854, 0.99434197, 0.99043244, 0.9876264, 0.995796, 0.99194443, 0.99140763, 0.99449956, 0.99045664, 0.9884012, 0.99580526, 0.991492, 0.9906885, 0.9944154, 0.9904051, 0.98759323, 0.9959049, 0.9913127, 0.9908797, 0.99414766, 0.9902794, 0.9872422, 0.9956735, 0.9910855, 0.9909181, 0.99424756, 0.9903679, 0.9874083, 0.99570775, 0.99189985, 0.9912874, 0.9944323, 0.9903695, 0.9881614, 0.9957659, 0.9914831, 0.99070567, 0.9943895, 0.99034196, 0.98740035, 0.9959431, 0.99133873, 0.9908578, 0.99418664, 0.99026114, 0.986984, 0.995656, 0.9910944, 0.99086744, 0.9942665, 0.9902864, 0.9869588, 0.9956717, 0.99189794, 0.9912595, 0.99439985, 0.99029726, 0.9878016, 0.99562335, 0.9914182, 0.990572, 0.9943516, 0.99026734, 0.98710084, 0.9958191, 0.99132043, 0.99073106, 0.9941076, 0.99016845, 0.98677325, 0.99555594, 0.99107635, 0.99081767, 0.9942466, 0.9902898, 0.9868646, 0.99557847, 0.9919051, 0.99123776, 0.99438417, 0.99019104, 0.98767424, 0.9955609, 0.9913952, 0.9904896, 0.99428666, 0.99022317, 0.98689806, 0.99575895, 0.99134046, 0.9907264, 0.9940752, 0.9901737, 0.98673046, 0.99550205, 0.99103385, 0.99070466, 0.9941865, 0.9903015, 0.98677874, 0.99556077, 0.9918677, 0.9911471, 0.99443734, 0.99038565, 0.98759866, 0.9956112, 0.99141824, 0.9904916, 0.9942854, 0.99028736, 0.98700756, 0.99563044, 0.9912253, 0.9904862, 0.9938204, 0.9900339, 0.9866283, 0.9954957, 0.9909553, 0.99069786, 0.99414754, 0.99022126, 0.9866973, 0.99536914, 0.9917219, 0.9910368, 0.9942471, 0.9902857, 0.9876323, 0.9956059, 0.99142575, 0.9904806, 0.99423116, 0.9902884, 0.9872202, 0.99588627, 0.99131143, 0.9907178, 0.99405926, 0.9901778, 0.9868545, 0.995686, 0.9911299, 0.9908717, 0.99415296, 0.9903184, 0.98712105, 0.99574107, 0.9919382, 0.99133027, 0.99431235, 0.99035794, 0.9880044, 0.99574095, 0.9914842, 0.9906184, 0.9942262, 0.9903616, 0.98739046, 0.995959, 0.99137026, 0.99085146, 0.99399084, 0.99024504, 0.9871928, 0.99573934, 0.9911107, 0.99091595, 0.9941157, 0.99039465, 0.98726636, 0.99580705, 0.9919436, 0.9913027, 0.9942747, 0.9903486, 0.98806083, 0.99579287, 0.99151134, 0.99067503, 0.9942506, 0.9903754, 0.98737156, 0.9959793, 0.9913835, 0.9908417, 0.9940187, 0.99026513, 0.9870121, 0.99573636, 0.99113107, 0.9909791, 0.9942027, 0.99043137, 0.9871901, 0.9958399, 0.9919429, 0.99130243, 0.9943653, 0.9903809, 0.9880215, 0.9958028, 0.9915115, 0.9905985, 0.99426514, 0.99032384, 0.98706144, 0.99599564, 0.9913607, 0.9906929, 0.9940128, 0.990211, 0.98673725, 0.9957041, 0.99111676, 0.99079436, 0.9941091, 0.9903265, 0.98683155, 0.9957615, 0.99185693, 0.99110764, 0.99425757, 0.9902863, 0.9875651, 0.9957145, 0.9914287, 0.9904603, 0.99420303, 0.99022526, 0.98680323, 0.99589723, 0.9912921, 0.9906748, 0.9939528, 0.9901715, 0.9865159, 0.99564314, 0.9910588, 0.9907596, 0.9941082, 0.9903107, 0.98674285, 0.9957281, 0.99183184, 0.9911062, 0.99423814, 0.99033993, 0.9875174, 0.9957046, 0.9914302, 0.9905211, 0.9942332, 0.99029225, 0.9867424, 0.99587667, 0.9912601, 0.9907189, 0.9939761, 0.990211, 0.9863814, 0.9956358, 0.9910567, 0.99078476, 0.9940963, 0.99030465, 0.9865082, 0.9956548, 0.991814, 0.99118984, 0.99421644, 0.9902712, 0.9873017, 0.995625, 0.99137574, 0.9904987, 0.99410677, 0.99021125, 0.9864943, 0.9958014, 0.99127537, 0.9907172, 0.99387366, 0.99013096, 0.98634094, 0.99561274, 0.9910088, 0.99079156, 0.99396944, 0.9902096, 0.98649925, 0.99567264, 0.99177283, 0.9911335, 0.99415493, 0.99021286, 0.98752195, 0.9956749, 0.9913356, 0.9905096, 0.99415, 0.99019873, 0.9867, 0.99588245, 0.99117976, 0.99062073, 0.99392587, 0.9900816, 0.98637897, 0.9956155, 0.9909362, 0.990715, 0.9940977, 0.99021745, 0.98657316, 0.9956833, 0.991738, 0.9911608, 0.9942748, 0.9901721, 0.9875001, 0.9957193, 0.9912483, 0.99054563, 0.99413925, 0.99009705, 0.9867746, 0.9958845, 0.9910874, 0.99069303, 0.9938507, 0.99002486, 0.9861466, 0.9955994, 0.99081403, 0.9907732, 0.99393797, 0.99009633, 0.98621243, 0.99564713, 0.9916649, 0.99110496, 0.99409956, 0.99010885, 0.98708653, 0.99562985, 0.9912059, 0.9904791, 0.9940893, 0.99009013, 0.9862601, 0.9958198, 0.9910917, 0.9906956, 0.99383706, 0.9899901, 0.98590076, 0.99553084, 0.9908065, 0.99069434, 0.9938924, 0.9901327, 0.9861334, 0.9955889, 0.99158853, 0.99106944, 0.9940316, 0.9901001, 0.98686355, 0.9955337, 0.9911142, 0.9903929, 0.99397874, 0.9900933, 0.9861923, 0.99577916, 0.99102145, 0.990642, 0.99377793, 0.98999023, 0.9858843, 0.9955115, 0.99075925, 0.990728, 0.9939144, 0.99012536, 0.9860846, 0.99564326, 0.9916175, 0.9911135, 0.99411947, 0.99015176, 0.9870605, 0.9956368, 0.9912183, 0.990452, 0.994019, 0.99013996, 0.9863114, 0.9958179, 0.9910563, 0.9906019, 0.99376523, 0.99006855, 0.98600936, 0.99556607, 0.99085265, 0.9907278, 0.9938897, 0.9902215, 0.98619497, 0.9956363, 0.9916638, 0.9910959, 0.99411523, 0.9902081, 0.98732066, 0.99567646, 0.99123925, 0.9904733, 0.99404836, 0.9902102, 0.98658097, 0.9958578, 0.99113, 0.9906363, 0.99376947, 0.99010545, 0.98620874, 0.9955733, 0.99083227, 0.990701, 0.99382883, 0.9902256, 0.98633736, 0.9956439, 0.99163944, 0.9910829, 0.99407685, 0.99017346, 0.98706794, 0.99555343, 0.99122804, 0.99033153, 0.99411887, 0.99018157, 0.9865365, 0.9957555, 0.9910375, 0.99065995, 0.9939994, 0.9900974, 0.9862025, 0.99549294, 0.990798, 0.99069655, 0.994125, 0.99022526, 0.9864573, 0.99552226, 0.9916222, 0.9911169, 0.9942982, 0.99018776, 0.9874477, 0.9954004, 0.99121445, 0.9904282, 0.99433124, 0.9901675, 0.9866472, 0.99572015, 0.991041, 0.99057573, 0.99399227, 0.990053, 0.9863647, 0.99536645, 0.9907807, 0.99061656, 0.99415755, 0.99019814, 0.9866263, 0.9952809, 0.9915719, 0.9910778, 0.9943126, 0.9901957, 0.9877807, 0.99547875, 0.9911993, 0.9904351, 0.99423814, 0.99016565, 0.98714703, 0.9958386, 0.99111193, 0.99074614, 0.99411243, 0.99011654, 0.98694104, 0.99560213, 0.990859, 0.9908386, 0.9942492, 0.9902346, 0.98712754, 0.9957093, 0.9917174, 0.9912896, 0.9944246, 0.99020386, 0.9879945, 0.99573684, 0.9913162, 0.9906516, 0.9943501, 0.99020797, 0.98731726, 0.99592596, 0.9911261, 0.9907423, 0.9941244, 0.99008244, 0.9870083, 0.99566615, 0.9908864, 0.9908608, 0.9942518, 0.9902061, 0.9871976, 0.9957479, 0.9917076, 0.99124396, 0.9943988, 0.99018025, 0.9878896, 0.995751, 0.99127346, 0.99057686, 0.99433476, 0.99010617, 0.9871622, 0.9959184, 0.9911521, 0.9907778, 0.9941315, 0.99004155, 0.98683894, 0.9956601, 0.99087065, 0.99087316, 0.9942606, 0.99020153, 0.9870531, 0.9957204, 0.99167657, 0.9912687, 0.9944345, 0.9901521, 0.9879237, 0.9957341, 0.9913038, 0.99056786, 0.9943626, 0.9901524, 0.9872251, 0.99594724, 0.9911511, 0.9908214, 0.9941659, 0.99002975, 0.98682296, 0.99569994, 0.9908784, 0.9909718, 0.9942914, 0.990233, 0.9870415, 0.99578327, 0.9917357, 0.99139965, 0.99449545, 0.9902878, 0.98794794, 0.99580634, 0.9913039, 0.99078935, 0.9944016, 0.9901999, 0.98720527, 0.99592716, 0.9911157, 0.99090296, 0.9940779, 0.9900788, 0.9869277, 0.9956956, 0.9909046, 0.99098164, 0.9942198, 0.990204, 0.9872135, 0.99579334, 0.9917509, 0.99145144, 0.9944655, 0.9902207, 0.9881352, 0.99581605, 0.99131507, 0.99076456, 0.9944061, 0.9902144, 0.98740256, 0.99598604, 0.991184, 0.9908676, 0.99417734, 0.9901339, 0.98695993, 0.9957359, 0.99093145, 0.9910336, 0.99434656, 0.9902144, 0.9871011, 0.99581546, 0.9917501, 0.99139404, 0.9944674, 0.9901841, 0.98793286, 0.9958108, 0.99133605, 0.9907162, 0.9944016, 0.9901654, 0.98705995, 0.9959638, 0.99119204, 0.99089634, 0.99417967, 0.9900927, 0.98693675, 0.9957075, 0.99093187, 0.99093515, 0.99425334, 0.9901045, 0.98692185, 0.9957296, 0.99168676, 0.99130696, 0.9944822, 0.9901609, 0.987741, 0.995771, 0.99128354, 0.99065304, 0.9944328, 0.9901244, 0.9870057, 0.9959098, 0.9910937, 0.9908715, 0.9941983, 0.9900233, 0.98680365, 0.9956716, 0.9908608, 0.9909266, 0.9943375, 0.9900956, 0.987034, 0.99574685, 0.9916881, 0.9913127, 0.9945079, 0.9901453, 0.98789245, 0.99575704, 0.9912819, 0.9906086, 0.9944478, 0.99013925, 0.98709023, 0.9959053, 0.9911415, 0.9908056, 0.99422127, 0.9899656, 0.98666936, 0.99564725, 0.99089456, 0.9909093, 0.99435925, 0.990089, 0.98686427, 0.9957105, 0.9916875, 0.99123436, 0.99451715, 0.99006337, 0.9876566, 0.995708, 0.9912716, 0.99051076, 0.99444723, 0.98998415, 0.9869151, 0.9958572, 0.9911215, 0.9907414, 0.99419737, 0.9899526, 0.9865354, 0.9955467, 0.99086905, 0.9907902, 0.9943151, 0.99003315, 0.98661923, 0.99560165, 0.99164903, 0.9911812, 0.99450535, 0.990085, 0.98750764, 0.9956788, 0.9912311, 0.9904383, 0.9944094, 0.9899885, 0.9867323, 0.99583954, 0.991088, 0.99063945, 0.99417424, 0.98989993, 0.9865039, 0.99560314, 0.99085325, 0.9907553, 0.9943027, 0.99002784, 0.9868111, 0.99569404, 0.9916753, 0.9911081, 0.9944557, 0.99000424, 0.9876416, 0.99563295, 0.9912176, 0.99037, 0.9943609, 0.9899643, 0.98681134, 0.99586165, 0.99107695, 0.99059594, 0.9942267, 0.9898878, 0.98652273, 0.99560803, 0.99084854, 0.9906907, 0.99428517, 0.9899891, 0.98675805, 0.99567795, 0.99165606, 0.99107647, 0.9944701, 0.9899828, 0.9877713, 0.9957295, 0.99122125, 0.99034756, 0.99436814, 0.9899632, 0.9869903, 0.9958821, 0.9910699, 0.99062216, 0.9941642, 0.9899317, 0.98657656, 0.9956542, 0.99085474, 0.99080724, 0.99433017, 0.9900631, 0.9869363, 0.9957015, 0.9916727, 0.9911602, 0.9945344, 0.9900749, 0.9878363, 0.9957619, 0.9912817, 0.9905349, 0.994478, 0.9900128, 0.9872196, 0.9959312, 0.9911319, 0.9907778, 0.9942239, 0.989911, 0.98688066, 0.99570525, 0.9909231, 0.9909136, 0.9943826, 0.99005485, 0.9870676, 0.9957871, 0.9917175, 0.991289, 0.9945328, 0.9900239, 0.987956, 0.9957728, 0.99130964, 0.99054295, 0.99441314, 0.9900108, 0.9873196, 0.9959393, 0.99112236, 0.990701, 0.9942045, 0.98991346, 0.98680496, 0.9956576, 0.99089795, 0.99081624, 0.9943442, 0.9899171, 0.986779, 0.9957119, 0.9917257, 0.9912216, 0.9945204, 0.99001116, 0.9878598, 0.99575514, 0.99132067, 0.9905117, 0.9944571, 0.99005675, 0.98713034, 0.9959721, 0.9911882, 0.9907704, 0.99424154, 0.98993134, 0.98678744, 0.99573, 0.9909099, 0.99097776, 0.9943902, 0.99010885, 0.9871012, 0.9958041, 0.9916979, 0.9913856, 0.9945854, 0.99011844, 0.9879248, 0.99582607, 0.991305, 0.99063253, 0.9944752, 0.9900664, 0.9871056, 0.9959686, 0.9911965, 0.99083173, 0.9942601, 0.9899318, 0.9867322, 0.9957146, 0.99091595, 0.9909142, 0.9943777, 0.9900827, 0.9869058, 0.9957626, 0.99171776, 0.9913334, 0.99455607, 0.99004775, 0.9878677, 0.9957789, 0.9913066, 0.99063885, 0.99444664, 0.9900031, 0.9871382, 0.995952, 0.9911141, 0.9907907, 0.99420583, 0.9898607, 0.98667794, 0.9957047, 0.990866, 0.9909701, 0.99439347, 0.9900462, 0.9869167, 0.995745, 0.9916842, 0.99129736, 0.9945433, 0.99000967, 0.9877868, 0.99578255, 0.9913537, 0.9906755, 0.9944886, 0.9900231, 0.98711497, 0.9959917, 0.99120975, 0.99092007, 0.99425536, 0.9899016, 0.9866862, 0.9957449, 0.9909338, 0.9909787, 0.9943896, 0.9900057, 0.9869055, 0.99579096, 0.99174976, 0.9913665, 0.9945756, 0.99004495, 0.98783886, 0.9958199, 0.99133146, 0.9906846, 0.9944826, 0.99003357, 0.9871049, 0.9960214, 0.99118704, 0.9909045, 0.9942554, 0.9898611, 0.9866996, 0.9957687, 0.9909326, 0.99096656, 0.99436116, 0.98999494, 0.98691744, 0.9958131, 0.9917086, 0.99133474, 0.9945322, 0.9899705, 0.9877424, 0.99583083, 0.99130297, 0.99060905, 0.9944248, 0.9899283, 0.9869941, 0.9959852, 0.991146, 0.9908185, 0.99421114, 0.9898247, 0.9865481, 0.99574035, 0.9908812, 0.9909286, 0.99435115, 0.9899642, 0.9866952, 0.99579734, 0.9916853, 0.99127185, 0.9945444, 0.9899795, 0.9876682, 0.9958322, 0.99131906, 0.99059784, 0.99445134, 0.98996866, 0.98698187, 0.9960149, 0.9912174, 0.9908213, 0.9942478, 0.9898851, 0.9866587, 0.99576837, 0.9909633, 0.9909418, 0.99439526, 0.9900585, 0.98691595, 0.9958438, 0.9917589, 0.9913442, 0.9945807, 0.9900467, 0.98778534, 0.9958599, 0.9913412, 0.9906523, 0.9944839, 0.98995894, 0.987004, 0.9960232, 0.9911761, 0.9908762, 0.99426395, 0.9898695, 0.9867195, 0.9957769, 0.9909238, 0.99098915, 0.9943955, 0.98998654, 0.98688936, 0.9958425, 0.991763, 0.9913611, 0.99457115, 0.98998314, 0.98777175, 0.9958729, 0.99134964, 0.99063843, 0.9944806, 0.989958, 0.9869791, 0.9960364, 0.99118185, 0.99085, 0.9942583, 0.9898662, 0.98663074, 0.99578756, 0.9909208, 0.9909389, 0.9943912, 0.9899537, 0.98685396, 0.9958466, 0.9917114, 0.9912888, 0.9945591, 0.9899829, 0.98770297, 0.99587953, 0.9913449, 0.9905952, 0.99448955, 0.989988, 0.9869364, 0.99604154, 0.99114805, 0.9908308, 0.9942765, 0.9899558, 0.9867078, 0.9958179, 0.99090874, 0.9909443, 0.9943895, 0.9900142, 0.98676085, 0.9958463, 0.99174285, 0.99134576, 0.99455696, 0.9900407, 0.98770773, 0.99587387, 0.99131095, 0.9906241, 0.9944628, 0.9899924, 0.9869338, 0.99602497, 0.99117756, 0.9908235, 0.9942591, 0.9898879, 0.9866456, 0.9958072, 0.9909136, 0.9909355, 0.9943883, 0.9900536, 0.98682594, 0.99587125, 0.9916971, 0.9913475, 0.9945585, 0.99000776, 0.9876966, 0.9958794, 0.9913017, 0.99065715, 0.99448705, 0.98997754, 0.98691326, 0.9960536, 0.9911765, 0.9908558, 0.9942538, 0.9898099, 0.9864553, 0.9957405, 0.99093986, 0.9909435, 0.99436563, 0.989949, 0.986645, 0.99583185, 0.99174905, 0.99132675, 0.9945602, 0.98996574, 0.9875503, 0.9958965, 0.99134773, 0.9906399, 0.99445605, 0.9899344, 0.98679775, 0.99607015, 0.99116737, 0.99084514, 0.9942267, 0.98983896, 0.9864704, 0.9958127, 0.99092734, 0.99094945, 0.99435884, 0.9899816, 0.98669815, 0.99589014, 0.99173975, 0.99132967, 0.9945465, 0.99000114, 0.9875353, 0.99588746, 0.99130416, 0.99061066, 0.99446714, 0.9899816, 0.98674786, 0.9960705, 0.99114966, 0.9908518, 0.99424875, 0.9898471, 0.9863927, 0.9958043, 0.99089116, 0.9909413, 0.99436045, 0.9899824, 0.98659277, 0.99587184, 0.9917121, 0.9913413, 0.9945565, 0.98996395, 0.9874976, 0.99589455, 0.9913085, 0.9906472, 0.9944832, 0.9899357, 0.98672426, 0.99607605, 0.99116606, 0.99089324, 0.9942379, 0.9898431, 0.9864112, 0.9958347, 0.99088824, 0.99096364, 0.99438685, 0.9899995, 0.98672557, 0.99590576, 0.9916819, 0.99136084, 0.99453413, 0.99002135, 0.98763645, 0.9959126, 0.9913139, 0.99068075, 0.9944329, 0.98997307, 0.98677546, 0.9960745, 0.9911711, 0.990897, 0.9942064, 0.98991853, 0.98646194, 0.9958322, 0.99091506, 0.99098, 0.9943601, 0.99004656, 0.98673344, 0.99592197, 0.99173343, 0.9913631, 0.994518, 0.9900362, 0.9875989, 0.99592775, 0.9913298, 0.99066895, 0.99441785, 0.9899504, 0.98674875, 0.9960914, 0.9911724, 0.9908546, 0.99416953, 0.9898732, 0.9864328, 0.9958398, 0.9909072, 0.9909311, 0.9943118, 0.9899928, 0.98659766, 0.99591166, 0.99170154, 0.9913254, 0.9944934, 0.9899982, 0.98752964, 0.9959106, 0.9912663, 0.9906238, 0.9944141, 0.9899386, 0.9867389, 0.996075, 0.99114454, 0.9908264, 0.994183, 0.98984116, 0.9864523, 0.9958458, 0.99087256, 0.99093, 0.99431497, 0.9899712, 0.9866543, 0.9959106, 0.99168587, 0.9913153, 0.99450356, 0.9899608, 0.98754114, 0.9959204, 0.99127805, 0.99057865, 0.99441785, 0.9899193, 0.98675084, 0.9960763, 0.991151, 0.99084085, 0.99421054, 0.9898316, 0.9864119, 0.99583304, 0.99087757, 0.9909496, 0.99431676, 0.9899154, 0.98665255, 0.9959215, 0.9917209, 0.9913182, 0.9945016, 0.9899749, 0.98749954, 0.99593157, 0.9912827, 0.99060345, 0.9944113, 0.989919, 0.98676395, 0.996099, 0.9910855, 0.9908428, 0.9942201, 0.98983735, 0.98642135, 0.9958502, 0.99087113, 0.9909853, 0.99436355, 0.99001515, 0.9865865, 0.9959168, 0.99171513, 0.9913516, 0.9945372, 0.98999494, 0.98752266, 0.9959183, 0.9913072, 0.99067116, 0.994461, 0.98997366, 0.98681366, 0.9960966, 0.99113876, 0.99088615, 0.99423516, 0.98994213, 0.9865501, 0.99586046, 0.9909051, 0.9909628, 0.9943555, 0.99003756, 0.9867309, 0.99592584, 0.99169594, 0.9912997, 0.99453294, 0.9899939, 0.987609, 0.99591887, 0.99132067, 0.9906356, 0.99441504, 0.9900086, 0.98676085, 0.9960818, 0.9911478, 0.9908371, 0.9942168, 0.9899309, 0.9865724, 0.995843, 0.99092346, 0.9909861, 0.9943398, 0.99010396, 0.986673, 0.9959041, 0.9917253, 0.9913776, 0.9945144, 0.9900531, 0.98756135, 0.99591345, 0.9912964, 0.9906579, 0.99441105, 0.99002975, 0.9867839, 0.99607724, 0.99111664, 0.9908454, 0.99419415, 0.9898627, 0.9863684, 0.9958164, 0.99084985, 0.9909244, 0.99432737, 0.9900107, 0.98654276, 0.99586946, 0.9916785, 0.99133146, 0.99450666, 0.9899862, 0.9874844, 0.9958883, 0.9912565, 0.99063593, 0.9943984, 0.98994833, 0.98670316, 0.9960479, 0.9911101, 0.9908864, 0.99420303, 0.9899128, 0.9864768, 0.99582523, 0.9908462, 0.9909634, 0.99434704, 0.99009436, 0.9865728, 0.9959108, 0.9916373, 0.9913214, 0.99449766, 0.9900327, 0.98744315, 0.9959306, 0.991222, 0.9906618, 0.9944392, 0.98999304, 0.9866893, 0.9961332, 0.99110234, 0.9908722, 0.9941964, 0.9898903, 0.9861945, 0.99583435, 0.99078935, 0.99094313, 0.9943217, 0.989953, 0.98632145, 0.9958859, 0.99161917, 0.99130523, 0.9944956, 0.98997563, 0.9872223, 0.99591875, 0.9912298, 0.9906929, 0.9944273, 0.98994946, 0.98643386, 0.9960829, 0.99105036, 0.9908599, 0.9941877, 0.9898697, 0.9862195, 0.99585575, 0.9908426, 0.9909962, 0.9943205, 0.99001896, 0.9864335, 0.9959299, 0.9916998, 0.99140096, 0.99453473, 0.9900169, 0.98748344, 0.99595565, 0.99128354, 0.9907132, 0.99446183, 0.9899226, 0.9866897, 0.99612373, 0.99110633, 0.9908949, 0.9942202, 0.9898151, 0.9862882, 0.995882, 0.99086106, 0.99101806, 0.99438405, 0.9900002, 0.9866125, 0.99597245, 0.99174273, 0.99143887, 0.99459285, 0.990022, 0.98741084, 0.99598366, 0.9913427, 0.99076194, 0.9944984, 0.9899933, 0.98669595, 0.99614835, 0.9911652, 0.99097383, 0.9942696, 0.9898825, 0.98629874, 0.9958833, 0.9909284, 0.99101746, 0.99439925, 0.99003255, 0.98651206, 0.9959481, 0.9917191, 0.9913316, 0.9945873, 0.99001116, 0.9873942, 0.99597377, 0.9913311, 0.99069494, 0.99449015, 0.9899155, 0.9866958, 0.996165, 0.99121505, 0.9909492, 0.99426997, 0.98982704, 0.9864225, 0.995943, 0.990964, 0.9910478, 0.99440527, 0.9899664, 0.98658407, 0.9959942, 0.9917951, 0.9914841, 0.9946055, 0.9899996, 0.9875244, 0.996011, 0.99136275, 0.99077857, 0.99449664, 0.9899273, 0.9866538, 0.9961618, 0.99121773, 0.9909731, 0.99425393, 0.9898122, 0.98622394, 0.99593073, 0.99099123, 0.99102837, 0.99441326, 0.9899678, 0.9865306, 0.99600744, 0.9918145, 0.9914187, 0.9945813, 0.9899558, 0.9874271, 0.996011, 0.9913721, 0.99071, 0.9944859, 0.98985803, 0.9866349, 0.99617094, 0.9912238, 0.9909428, 0.9942583, 0.9898037, 0.98618835, 0.9959227, 0.990977, 0.99103034, 0.99437225, 0.9899116, 0.98642457, 0.995993, 0.99176276, 0.99141544, 0.9945573, 0.989833, 0.9871567, 0.9959799, 0.991355, 0.9906934, 0.9944587, 0.9897926, 0.98625386, 0.99615294, 0.9912442, 0.9908846, 0.9942414, 0.98965025, 0.9859449, 0.9959145, 0.990951, 0.9910306, 0.9943819, 0.98981804, 0.98620343, 0.9959936, 0.9917663, 0.9914084, 0.99457926, 0.9898314, 0.9872721, 0.9960187, 0.9913973, 0.9907166, 0.99450415, 0.9897838, 0.98648816, 0.9961641, 0.9912141, 0.99093497, 0.9942716, 0.98968834, 0.9861145, 0.99591726, 0.9909649, 0.99102134, 0.9944159, 0.9898385, 0.98632705, 0.995989, 0.99178565, 0.99140424, 0.99458826, 0.9899067, 0.9873598, 0.99600756, 0.99135816, 0.99071306, 0.9945062, 0.98986375, 0.98661983, 0.99617517, 0.9912191, 0.9909678, 0.99428564, 0.9897739, 0.9863436, 0.99593747, 0.9909588, 0.9910568, 0.9944241, 0.98989797, 0.9864839, 0.99599504, 0.9917584, 0.99146223, 0.99460804, 0.9899491, 0.987438, 0.9960226, 0.99136674, 0.9907711, 0.994522, 0.98991877, 0.986629, 0.9961805, 0.9912237, 0.9909417, 0.99430174, 0.9898106, 0.9864134, 0.99596334, 0.9909842, 0.99109674, 0.9944394, 0.989967, 0.9866435, 0.9960407, 0.99182594, 0.99147207, 0.99462384, 0.9899268, 0.9875273, 0.99609464, 0.99141335, 0.9907691, 0.9945431, 0.9898377, 0.98675525, 0.99622214, 0.99123377, 0.9910012, 0.9943179, 0.98977846, 0.98645645, 0.9959763, 0.9910161, 0.99110925, 0.994486, 0.9899296, 0.98669887, 0.996042, 0.9918224, 0.99148965, 0.9946249, 0.98993474, 0.98757845, 0.99606246, 0.99142635, 0.99077123, 0.99456394, 0.9898932, 0.9868623, 0.9962279, 0.9912823, 0.99101746, 0.9943375, 0.9897966, 0.9864866, 0.99599385, 0.99099946, 0.9911237, 0.99445134, 0.9899301, 0.9866572, 0.9960687, 0.99183244, 0.9915077, 0.99465203, 0.98995686, 0.9876148, 0.99610245, 0.9914396, 0.99082714, 0.99455875, 0.9898735, 0.98685265, 0.99624926, 0.99129725, 0.9910239, 0.9943555, 0.98981714, 0.9864936, 0.99600613, 0.9910427, 0.99112815, 0.9944799, 0.98995346, 0.9866697, 0.9960662, 0.99184704, 0.99150556, 0.9946355, 0.98991054, 0.98757493, 0.99610007, 0.99145293, 0.99083173, 0.9945503, 0.9898527, 0.9868564, 0.99626535, 0.9912962, 0.9910421, 0.9943434, 0.9897407, 0.9865605, 0.9960181, 0.991016, 0.9911649, 0.9944746, 0.989887, 0.9867043, 0.9960823, 0.99181855, 0.99151844, 0.9946473, 0.98988754, 0.98759913, 0.99607986, 0.99142915, 0.99081355, 0.9945503, 0.98984563, 0.98682326, 0.9962457, 0.9912696, 0.9910431, 0.9943231, 0.9897299, 0.986382, 0.9959911, 0.9910137, 0.99105316, 0.99444014, 0.9898353, 0.9865914, 0.9960435, 0.9918263, 0.9914477, 0.9946095, 0.989757, 0.987515, 0.9960724, 0.9913679, 0.99067736, 0.99452704, 0.9897232, 0.98678184, 0.9962335, 0.99125075, 0.9909804, 0.99431676, 0.98971516, 0.98644245, 0.9959767, 0.9909616, 0.99109066, 0.99444896, 0.9898038, 0.9865627, 0.9960097, 0.99180883, 0.9914569, 0.9946049, 0.9897621, 0.98742324, 0.9960213, 0.9913545, 0.990736, 0.9944752, 0.98956585, 0.98658615, 0.99620205, 0.9912516, 0.9909923, 0.99430907, 0.9895592, 0.98634464, 0.99597955, 0.99102205, 0.99109876, 0.9943824, 0.98970443, 0.9866055, 0.9960939, 0.9918813, 0.991569, 0.9945696, 0.98973817, 0.98755634, 0.9961295, 0.99148625, 0.9908885, 0.99459696, 0.9897698, 0.9868754, 0.9962878, 0.9913481, 0.9911476, 0.9943819, 0.9897116, 0.9865453, 0.9960556, 0.991117, 0.99128205, 0.9945024, 0.989856, 0.9867196, 0.996105, 0.99188423, 0.99164104, 0.99466866, 0.9898656, 0.98758113, 0.9961079, 0.99145555, 0.99095017, 0.9945566, 0.9897148, 0.98674387, 0.9962679, 0.99126, 0.99119055, 0.9943726, 0.9896492, 0.98629606, 0.9960434, 0.99103665, 0.9912806, 0.99447554, 0.9897531, 0.98652583, 0.99611056, 0.99190795, 0.9917175, 0.99467194, 0.98980415, 0.9875798, 0.99613756, 0.99150497, 0.9910251, 0.9945834, 0.9897792, 0.9868644, 0.9963104, 0.991375, 0.9912034, 0.99436414, 0.98971426, 0.9865599, 0.9960639, 0.99111515, 0.9913071, 0.9944873, 0.98985577, 0.98671985, 0.99612147, 0.99190336, 0.99164367, 0.99465686, 0.98982614, 0.9876489, 0.99614596, 0.9915188, 0.9910024, 0.9945779, 0.9897605, 0.9868334, 0.99627835, 0.99133873, 0.9911662, 0.9943566, 0.9897042, 0.986568, 0.996062, 0.99110353, 0.99123013, 0.9944635, 0.9898254, 0.9867311, 0.9961348, 0.99190253, 0.99163556, 0.9946438, 0.9898775, 0.987673, 0.9961533, 0.99150664, 0.9910416, 0.9945651, 0.9897593, 0.9867887, 0.9963072, 0.9913399, 0.9912198, 0.9943128, 0.98963624, 0.9864268, 0.9960733, 0.99110985, 0.99128133, 0.9944459, 0.98970395, 0.98672765, 0.99614066, 0.99192274, 0.9916831, 0.9946149, 0.9897856, 0.98763996, 0.9961516, 0.9915297, 0.99102825, 0.9945228, 0.98973817, 0.98693925, 0.996309, 0.9913726, 0.9912527, 0.99431735, 0.989593, 0.9865864, 0.9960561, 0.9910922, 0.9913175, 0.99441266, 0.98977476, 0.98667854, 0.9961085, 0.99188775, 0.99159956, 0.9945908, 0.98977077, 0.98751205, 0.996112, 0.99148214, 0.99100566, 0.99449307, 0.9896303, 0.98667854, 0.9963176, 0.99139553, 0.991277, 0.9943139, 0.98959947, 0.9862389, 0.99609625, 0.99112415, 0.9913339, 0.9944323, 0.9896914, 0.9862941, 0.99612063, 0.991911, 0.9916894, 0.9946104, 0.98969007, 0.987347, 0.99612856, 0.99153006, 0.99098456, 0.9945043, 0.98968714, 0.9867201, 0.99629986, 0.99135935, 0.991271, 0.99430144, 0.9896143, 0.9863521, 0.9960628, 0.9911233, 0.9913537, 0.9944377, 0.98972887, 0.9864873, 0.9961372, 0.9919435, 0.99164116, 0.9945978, 0.9896309, 0.9871962, 0.99605143, 0.9914397, 0.990849, 0.99449944, 0.98971343, 0.9867039, 0.9963218, 0.99140996, 0.9912293, 0.99432534, 0.98960006, 0.98637205, 0.99608976, 0.99115026, 0.99124044, 0.9944621, 0.9897715, 0.98647076, 0.9961521, 0.9919667, 0.9916094, 0.9946355, 0.9898157, 0.9875831, 0.9961467, 0.9915741, 0.99098784, 0.9945643, 0.98978794, 0.9869286, 0.99634033, 0.99143314, 0.9912286, 0.9943451, 0.989735, 0.98656136, 0.99610513, 0.991147, 0.9912722, 0.9944388, 0.98984694, 0.9867654, 0.99614465, 0.9919477, 0.99158996, 0.9945842, 0.98981446, 0.9876017, 0.99615693, 0.9915057, 0.9909168, 0.99446654, 0.98968446, 0.9868221, 0.9962907, 0.9913537, 0.99118, 0.9942763, 0.98959434, 0.98649055, 0.9960589, 0.9911137, 0.9912702, 0.99438095, 0.9897154, 0.9866197, 0.99611235, 0.9919118, 0.9915913, 0.99454874, 0.9897916, 0.9874582, 0.9961126, 0.9914818, 0.9908705, 0.9944687, 0.98973376, 0.9867283, 0.9962595, 0.99134725, 0.99115777, 0.9942682, 0.9896461, 0.986384, 0.9960179, 0.99109113, 0.9911544, 0.99438626, 0.9897578, 0.9864835, 0.99605644, 0.9919139, 0.9915942, 0.9945596, 0.9898219, 0.9874609, 0.99606586, 0.9914942, 0.99087197, 0.9944699, 0.9897597, 0.98675513, 0.99627465, 0.9913359, 0.9911357, 0.9942923, 0.9896988, 0.9862999, 0.9960518, 0.9911047, 0.9912561, 0.9944206, 0.98982966, 0.9865565, 0.9961502, 0.9918831, 0.991585, 0.9945861, 0.989817, 0.987428, 0.9961281, 0.99149066, 0.99082166, 0.99440867, 0.9896444, 0.9863147, 0.99629444, 0.9913084, 0.99101394, 0.9941865, 0.98952454, 0.9859935, 0.99603313, 0.9910609, 0.9911261, 0.99439067, 0.98970443, 0.98619115, 0.9961283, 0.99189585, 0.99153066, 0.9945642, 0.98975205, 0.98726416, 0.9961373, 0.9914832, 0.99082214, 0.99442905, 0.98966146, 0.98621434, 0.996247, 0.99127513, 0.9910137, 0.9942011, 0.98960215, 0.9859862, 0.9960067, 0.9910505, 0.991146, 0.99439734, 0.98972684, 0.986284, 0.99608135, 0.99189585, 0.99155515, 0.9945466, 0.98972076, 0.9872082, 0.9960771, 0.9914573, 0.9908687, 0.9944648, 0.98964465, 0.9863682, 0.9961863, 0.991268, 0.99106866, 0.99426055, 0.98960507, 0.98607403, 0.99598277, 0.99103093, 0.99116874, 0.9944293, 0.98973477, 0.9862476, 0.99604636, 0.99188143, 0.9915554, 0.9946213, 0.98975945, 0.987207, 0.99605936, 0.99146634, 0.99087584, 0.9945121, 0.98967755, 0.98624015, 0.9961869, 0.9912636, 0.9910717, 0.99427724, 0.989569, 0.9859339, 0.9959823, 0.99104065, 0.99122804, 0.99439526, 0.9896924, 0.98613316, 0.99604684, 0.9918732, 0.9915986, 0.9945866, 0.9896791, 0.9871557, 0.9960297, 0.9914376, 0.99086004, 0.9944702, 0.9896107, 0.98628414, 0.9961516, 0.99125195, 0.99105424, 0.99426454, 0.98957926, 0.9858854, 0.9959223, 0.9910218, 0.99113494, 0.99437225, 0.98971134, 0.98606104, 0.99601394, 0.99187696, 0.99149597, 0.99458563, 0.9897662, 0.98711187, 0.99604094, 0.9914314, 0.99082434, 0.994481, 0.98969054, 0.98628783, 0.9961969, 0.9912715, 0.9910636, 0.9942649, 0.9896293, 0.9859315, 0.99594456, 0.99096924, 0.99115765, 0.99438804, 0.9896786, 0.9861384, 0.9960049, 0.9918384, 0.9915037, 0.9945473, 0.98972875, 0.9870896, 0.9960129, 0.9914137, 0.9908495, 0.9944695, 0.9897007, 0.9863088, 0.9961663, 0.9912657, 0.9910855, 0.9942643, 0.9896094, 0.9860001, 0.9959352, 0.99102896, 0.99119794, 0.99438995, 0.98973477, 0.9862012, 0.9960044, 0.9918508, 0.9915913, 0.99459285, 0.9897745, 0.98718584, 0.9960085, 0.9914562, 0.9909095, 0.99449897, 0.9897083, 0.98650765, 0.9961826, 0.9912886, 0.9911431, 0.99429244, 0.9896122, 0.98624444, 0.9959702, 0.99107534, 0.9912606, 0.9944333, 0.9897552, 0.98648596, 0.9960312, 0.99188614, 0.99161506, 0.9946109, 0.98979694, 0.987463, 0.99606377, 0.9914944, 0.99096704, 0.9945203, 0.9897168, 0.9866485, 0.9962154, 0.99132675, 0.99114895, 0.9943257, 0.98967737, 0.98629224, 0.99598664, 0.99107486, 0.99123573, 0.9944648, 0.98975736, 0.98654056, 0.9960608, 0.99191225, 0.9916257, 0.9946272, 0.98977554, 0.9874014, 0.99606234, 0.99148035, 0.99094325, 0.99453235, 0.9896569, 0.9867294, 0.99623376, 0.9913681, 0.9911935, 0.994369, 0.98964405, 0.9863609, 0.9960251, 0.99115366, 0.99127275, 0.9944774, 0.9897829, 0.9865463, 0.99606645, 0.9919654, 0.9916214, 0.99466133, 0.9898275, 0.98753905, 0.99608433, 0.9915119, 0.99095976, 0.9945709, 0.98973083, 0.9866962, 0.9962333, 0.9913556, 0.991184, 0.9943502, 0.98971355, 0.9864958, 0.9960018, 0.9911395, 0.99128354, 0.99447703, 0.9898309, 0.9866571, 0.996079, 0.9919361, 0.9916365, 0.99462384, 0.98983556, 0.98745114, 0.9960573, 0.99152035, 0.99094886, 0.99452835, 0.9897579, 0.986723, 0.99620986, 0.9913539, 0.9911718, 0.9943001, 0.98973095, 0.9864443, 0.99603146, 0.9911245, 0.9911614, 0.9944699, 0.9897944, 0.98663795, 0.9960425, 0.99192625, 0.9915462, 0.99461806, 0.9898477, 0.98761904, 0.9960519, 0.9914848, 0.9908908, 0.9945239, 0.98975104, 0.98689425, 0.99622107, 0.99133766, 0.9910984, 0.994306, 0.98969275, 0.98650557, 0.99598366, 0.99110436, 0.9911647, 0.9944311, 0.98979574, 0.98678786, 0.99607426, 0.99195623, 0.9915114, 0.9945973, 0.9897855, 0.9877309, 0.9960949, 0.99145824, 0.9908116, 0.99450004, 0.9896331, 0.98686194, 0.9962296, 0.99132854, 0.99106866, 0.9942777, 0.98954624, 0.9865561, 0.9959983, 0.9910796, 0.99113244, 0.9944234, 0.9897189, 0.9867628, 0.9960853, 0.9918876, 0.99154633, 0.9945838, 0.989753, 0.9877026, 0.9961197, 0.9914681, 0.9908552, 0.994515, 0.98968947, 0.9869767, 0.9962619, 0.99133694, 0.9910682, 0.9943105, 0.9895912, 0.98664397, 0.9960245, 0.99107754, 0.99117345, 0.99443316, 0.9897316, 0.9868318, 0.99608976, 0.99189174, 0.9915406, 0.99459815, 0.98975676, 0.98775053, 0.9960955, 0.99145436, 0.99089867, 0.9945198, 0.9897174, 0.9870361, 0.99625766, 0.9913197, 0.99108446, 0.9942948, 0.98962456, 0.98668134, 0.99601513, 0.9910768, 0.9911289, 0.9944115, 0.9897441, 0.9868275, 0.99607253, 0.9918805, 0.9915037, 0.99456924, 0.9897764, 0.98782265, 0.9960965, 0.9914757, 0.9908145, 0.9944857, 0.9897321, 0.98695725, 0.9962574, 0.9912954, 0.9910195, 0.99427325, 0.9896332, 0.98661494, 0.99604875, 0.9910733, 0.9911395, 0.9944023, 0.9897661, 0.9867758, 0.9961099, 0.99189377, 0.9914989, 0.994575, 0.9897864, 0.98767173, 0.99609756, 0.9914729, 0.9907749, 0.99448174, 0.9896947, 0.9868666, 0.99626637, 0.9913318, 0.990993, 0.99424493, 0.9896339, 0.98648465, 0.9960285, 0.9910846, 0.99112475, 0.99438155, 0.9897799, 0.98653257, 0.99609804, 0.99188435, 0.9914669, 0.994559, 0.9898175, 0.987501, 0.9961115, 0.9914585, 0.99085766, 0.9944959, 0.98971987, 0.98673207, 0.996265, 0.9913145, 0.99109185, 0.99430543, 0.98967326, 0.9864584, 0.99605083, 0.9910926, 0.9911897, 0.9944499, 0.9897889, 0.9866186, 0.99612015, 0.9918881, 0.9915474, 0.994599, 0.9897974, 0.9875816, 0.99612314, 0.9914445, 0.9908332, 0.99451464, 0.9897424, 0.98681873, 0.996299, 0.9913073, 0.99109006, 0.99430025, 0.98968035, 0.9865359, 0.99605006, 0.9910483, 0.99116373, 0.99443424, 0.9897948, 0.98670894, 0.99613357, 0.99186444, 0.9915398, 0.9946064, 0.9898523, 0.98765975, 0.9961353, 0.9914217, 0.99087983, 0.994515, 0.98977137, 0.98682714, 0.99629444, 0.9913059, 0.99112195, 0.9942749, 0.98969203, 0.98651075, 0.99605525, 0.99108934, 0.9912442, 0.99442565, 0.9898302, 0.9867197, 0.9961175, 0.9918833, 0.9916449, 0.99461156, 0.98988605, 0.98762226, 0.99613506, 0.9914479, 0.9909451, 0.9945392, 0.9897809, 0.9867785, 0.9963059, 0.9913312, 0.99117404, 0.994317, 0.98971796, 0.98649395, 0.99606174, 0.9910937, 0.991286, 0.9944478, 0.98987085, 0.9867007, 0.99612206, 0.9919425, 0.99165255, 0.9945643, 0.9898963, 0.9875727, 0.9961255, 0.9914785, 0.99093777, 0.99446833, 0.98981386, 0.98674065, 0.9962889, 0.9913468, 0.99116737, 0.9942339, 0.98972625, 0.9864965, 0.99605864, 0.99109566, 0.9913248, 0.99442166, 0.989867, 0.9867374, 0.9961443, 0.9919377, 0.9917025, 0.99460626, 0.9899122, 0.987626, 0.9961462, 0.9914944, 0.99099, 0.99451244, 0.98986, 0.9867987, 0.99629706, 0.9913782, 0.9912203, 0.9942921, 0.98974705, 0.9865153, 0.99605983, 0.99115473, 0.9912852, 0.99442035, 0.9898599, 0.9867431, 0.99613297, 0.9919573, 0.99166954, 0.9945985, 0.9899122, 0.9876708, 0.9961275, 0.9914928, 0.990998, 0.9945011, 0.9898496, 0.9869347, 0.996315, 0.99140817, 0.9912354, 0.99426794, 0.9897607, 0.9865001, 0.996074, 0.9911477, 0.9913231, 0.99445206, 0.98995686, 0.9866905, 0.99618155, 0.9919342, 0.9917229, 0.99461406, 0.9899705, 0.9876801, 0.9961706, 0.99151003, 0.991011, 0.9945297, 0.98991024, 0.9868503, 0.996324, 0.9913886, 0.9912026, 0.9942988, 0.9897834, 0.9864654, 0.99607533, 0.99113435, 0.99130464, 0.9944236, 0.98988336, 0.98664236, 0.9961413, 0.9919504, 0.99165255, 0.99460274, 0.9899037, 0.98757726, 0.9961288, 0.9914975, 0.9909713, 0.9945249, 0.9897904, 0.98679626, 0.9963039, 0.9913767, 0.9912114, 0.9943217, 0.9897641, 0.9864384, 0.99606705, 0.99112195, 0.99128294, 0.9944522, 0.98989326, 0.98667353, 0.9961287, 0.99194896, 0.9916407, 0.9946425, 0.989911, 0.9876155, 0.99613494, 0.99151814, 0.99096805, 0.9945401, 0.989812, 0.9868377, 0.9962896, 0.9913474, 0.99117136, 0.9943298, 0.98976517, 0.98648083, 0.9960453, 0.99113655, 0.9911999, 0.994457, 0.9898864, 0.98668736, 0.9961372, 0.99195635, 0.9915645, 0.9946064, 0.9899064, 0.9876511, 0.9961443, 0.99155325, 0.9908508, 0.9944978, 0.98982954, 0.9868808, 0.9962979, 0.9914177, 0.9910998, 0.99430555, 0.9897989, 0.9864676, 0.9960562, 0.9911682, 0.9911409, 0.9944147, 0.9898746, 0.98663306, 0.99612373, 0.99195755, 0.9915451, 0.994589, 0.98992515, 0.9876516, 0.9961138, 0.991516, 0.9908667, 0.99450994, 0.9898247, 0.9868715, 0.9962901, 0.99136823, 0.9910597, 0.9943058, 0.9897373, 0.9865453, 0.99602795, 0.9911602, 0.99112576, 0.99442637, 0.989842, 0.9867991, 0.99609095, 0.99196774, 0.99148834, 0.9945737, 0.98990357, 0.9876857, 0.9960924, 0.9915256, 0.9907833, 0.9945018, 0.9898029, 0.9869387, 0.99626756, 0.9913912, 0.99102366, 0.9942565, 0.9897882, 0.98658884, 0.9960037, 0.9911682, 0.99113107, 0.9944154, 0.9898668, 0.9867779, 0.9960932, 0.9919601, 0.99150616, 0.9945788, 0.98992145, 0.9877608, 0.996101, 0.9915502, 0.9907787, 0.99450135, 0.9898544, 0.9869145, 0.9962698, 0.9914046, 0.9910513, 0.9942756, 0.98975956, 0.9865615, 0.99604, 0.9911726, 0.99113667, 0.99442387, 0.9898717, 0.9867462, 0.99611473, 0.9919986, 0.9914681, 0.9945933, 0.9899038, 0.98755425, 0.9961079, 0.9915814, 0.99080586, 0.99451876, 0.98983115, 0.98684776, 0.996278, 0.99146396, 0.9910171, 0.99432206, 0.98975736, 0.98657364, 0.9960453, 0.9912059, 0.99117285, 0.9944484, 0.98985845, 0.9867066, 0.9961242, 0.99202454, 0.99151343, 0.994613, 0.9898751, 0.9876764, 0.9961257, 0.991593, 0.9908065, 0.9945313, 0.9898163, 0.9867959, 0.9962661, 0.991479, 0.991016, 0.9943016, 0.9897356, 0.98654276, 0.9960252, 0.9912566, 0.99114054, 0.9944616, 0.98993605, 0.9866784, 0.99611735, 0.99206585, 0.99150556, 0.99462396, 0.98990345, 0.98758614, 0.9961409, 0.99169016, 0.99081296, 0.9945123, 0.98986375, 0.9868357, 0.9963038, 0.9915536, 0.9910334, 0.99430037, 0.9898067, 0.9864938, 0.99607843, 0.9913236, 0.99116373, 0.9944187, 0.98997474, 0.9868221, 0.99617875, 0.9920953, 0.99153113, 0.9946119, 0.9900169, 0.98782396, 0.9962089, 0.99165463, 0.990877, 0.9945414, 0.98989993, 0.9870568, 0.9963879, 0.99148285, 0.99115527, 0.99432933, 0.98985964, 0.98674494, 0.99614924, 0.99123085, 0.9912465, 0.99446136, 0.98996913, 0.9868846, 0.9962117, 0.99203485, 0.99164104, 0.99461347, 0.99001396, 0.9879018, 0.996231, 0.99163014, 0.99090683, 0.99452645, 0.9899788, 0.9871534, 0.9963774, 0.99150056, 0.99111736, 0.9943192, 0.9899129, 0.98676527, 0.9961426, 0.9912648, 0.9912423, 0.9944609, 0.9900109, 0.986814, 0.9961812, 0.9921119, 0.99158084, 0.9944964, 0.98990077, 0.9874181, 0.9961461, 0.991625, 0.99085104, 0.9945461, 0.9898955, 0.98661995, 0.9963484, 0.99149394, 0.9910535, 0.99429256, 0.9898612, 0.98629826, 0.9961022, 0.9912654, 0.9912095, 0.9944511, 0.9900281, 0.98665404, 0.99621874, 0.99205375, 0.9915629, 0.9946171, 0.9900289, 0.9877202, 0.9962298, 0.9916194, 0.99092174, 0.99453825, 0.9899435, 0.9868698, 0.99637467, 0.99151224, 0.9911306, 0.99432534, 0.9898941, 0.98654664, 0.9961457, 0.99126375, 0.99118763, 0.994437, 0.9899475, 0.9867815, 0.9962155, 0.99206185, 0.991574, 0.9946058, 0.99003965, 0.9876736, 0.9962459, 0.9916244, 0.9909191, 0.99452454, 0.9899592, 0.9869128, 0.9964048, 0.9915119, 0.99113363, 0.99432355, 0.9898651, 0.98652744, 0.99615103, 0.99132687, 0.99124783, 0.9944722, 0.98998415, 0.9867251, 0.99624664, 0.9920964, 0.9916198, 0.9946091, 0.98998404, 0.9876068, 0.9962375, 0.99161834, 0.99090123, 0.9945397, 0.98999304, 0.98683655, 0.9963917, 0.99150276, 0.99115855, 0.99433404, 0.9898962, 0.9864372, 0.99614054, 0.9912724, 0.9912851, 0.99447066, 0.9900147, 0.98657703, 0.99624866, 0.99208087, 0.9916761, 0.99460936, 0.9900535, 0.98750347, 0.99622524, 0.9916099, 0.9909696, 0.9945345, 0.98991245, 0.98666626, 0.9963899, 0.9914746, 0.9912062, 0.99433255, 0.9898697, 0.9863343, 0.99616086, 0.99126726, 0.9913288, 0.994501, 0.9900468, 0.9866625, 0.99625075, 0.9920467, 0.99174714, 0.994683, 0.9901042, 0.98763555, 0.9962735, 0.99165726, 0.9910659, 0.9946144, 0.9900703, 0.9869178, 0.99642795, 0.9915091, 0.99126995, 0.9943907, 0.9899748, 0.9865908, 0.99618816, 0.99127793, 0.9913489, 0.99451655, 0.9900989, 0.9867208, 0.9962661, 0.9920447, 0.99169606, 0.9946604, 0.99010384, 0.9876203, 0.9962482, 0.9915986, 0.9910361, 0.9945637, 0.99000764, 0.9867598, 0.99640876, 0.9914703, 0.9912686, 0.994341, 0.98991185, 0.9864758, 0.9961418, 0.9912413, 0.9913841, 0.99448293, 0.9900335, 0.98663586, 0.99623066, 0.9920729, 0.99178845, 0.9946576, 0.99009293, 0.9875733, 0.99623966, 0.9916472, 0.9910703, 0.9945841, 0.99005604, 0.986778, 0.99640226, 0.9914928, 0.99123657, 0.99436307, 0.9899312, 0.9864042, 0.99616206, 0.99125683, 0.99136716, 0.99449295, 0.99004424, 0.986566, 0.99624616, 0.9920236, 0.991739, 0.99463814, 0.9900973, 0.98755413, 0.9962624, 0.99161, 0.99105656, 0.99458045, 0.9900817, 0.9868839, 0.9964329, 0.99148494, 0.9913037, 0.99438035, 0.99001175, 0.9865263, 0.996222, 0.9912709, 0.99144405, 0.9945292, 0.9901451, 0.9867337, 0.9963026, 0.9920793, 0.9917391, 0.99467695, 0.9901225, 0.9875459, 0.99630934, 0.99166113, 0.9910554, 0.99460083, 0.9900585, 0.9868861, 0.99647623, 0.9915314, 0.99129164, 0.99441975, 0.99001294, 0.9865031, 0.99624217, 0.9912969, 0.9914417, 0.99456805, 0.99019545, 0.9867942, 0.9963265, 0.9920642, 0.99176204, 0.9947176, 0.9901917, 0.98768556, 0.9962822, 0.9916163, 0.99107414, 0.994653, 0.99014604, 0.9869167, 0.9964748, 0.9914905, 0.99133265, 0.9944663, 0.9902034, 0.98649013, 0.99623364, 0.99129605, 0.99145204, 0.9945944, 0.9903539, 0.9867621, 0.99631524, 0.99207675, 0.9918094, 0.99475664, 0.9903188, 0.9877188, 0.99633527, 0.99161774, 0.99109536, 0.99467117, 0.99028724, 0.9868899, 0.9964802, 0.99150825, 0.99136776, 0.994481, 0.9901674, 0.98655534, 0.99624085, 0.99126506, 0.9914324, 0.9946031, 0.99028045, 0.986765, 0.9963223, 0.9920838, 0.9917957, 0.994772, 0.9903681, 0.9878131, 0.9963253, 0.99165475, 0.9911328, 0.99468577, 0.9903306, 0.9870717, 0.99650466, 0.9915065, 0.99128973, 0.9944594, 0.99022, 0.98664916, 0.9962452, 0.99127334, 0.9913788, 0.99458814, 0.9904032, 0.9869084, 0.9963141, 0.992109, 0.99179816, 0.994733, 0.9904627, 0.98783326, 0.9963133, 0.99169123, 0.9911432, 0.99464935, 0.9904672, 0.98704493, 0.9964472, 0.9915434, 0.9913379, 0.9944656, 0.9903387, 0.9867859, 0.9962059, 0.9912919, 0.99139225, 0.99457455, 0.9904637, 0.9869777, 0.99632096, 0.99209917, 0.99177486, 0.9947318, 0.9904586, 0.98789924, 0.9963253, 0.9916685, 0.9910829, 0.9946722, 0.99040705, 0.987161, 0.99647456, 0.99156183, 0.9913433, 0.9944745, 0.9903387, 0.9868476, 0.99623364, 0.9913203, 0.99141455, 0.9945562, 0.99035925, 0.98707443, 0.9963038, 0.99210113, 0.9917501, 0.99471134, 0.9904523, 0.98795027, 0.9962918, 0.99166733, 0.9910137, 0.99461997, 0.9903686, 0.98704356, 0.99644685, 0.9915411, 0.99125814, 0.99440455, 0.9902683, 0.9867137, 0.9962084, 0.9913289, 0.99137396, 0.9945301, 0.9903963, 0.9869134, 0.99627763, 0.99207944, 0.99173945, 0.9946894, 0.9903633, 0.9876754, 0.9962805, 0.9916472, 0.9910495, 0.9946096, 0.9903145, 0.9868138, 0.9964491, 0.9915076, 0.99132526, 0.99442244, 0.99021834, 0.98642445, 0.99619186, 0.9913073, 0.99139744, 0.9945025, 0.99031574, 0.98639405, 0.9962954, 0.9920848, 0.99167544, 0.99463445, 0.9902885, 0.98728496, 0.99629444, 0.99166286, 0.9908858, 0.9945244, 0.9902282, 0.9865284, 0.996445, 0.9915468, 0.99120635, 0.99434596, 0.990123, 0.98620003, 0.99620205, 0.991272, 0.9913141, 0.9944867, 0.99029344, 0.9865596, 0.996289, 0.9920745, 0.9916671, 0.9946448, 0.9902677, 0.98741883, 0.9962941, 0.9915975, 0.99092454, 0.99455523, 0.99024, 0.9866393, 0.99644357, 0.9915119, 0.99116504, 0.99433535, 0.9901611, 0.9863201, 0.99621385, 0.9913038, 0.9912589, 0.994467, 0.9903477, 0.98651576, 0.9963151, 0.99208075, 0.99164504, 0.9946188, 0.9904152, 0.9875616, 0.9963142, 0.9916358, 0.9909648, 0.99455214, 0.9903259, 0.9866958, 0.9964573, 0.99149704, 0.99122566, 0.99433345, 0.9902353, 0.98642945, 0.99621683, 0.99127054, 0.9912941, 0.9944364, 0.9903611, 0.98664325, 0.9963021, 0.99207133, 0.9916248, 0.99460614, 0.99041885, 0.9875233, 0.99628985, 0.9916135, 0.99092895, 0.9945419, 0.99037236, 0.9868651, 0.99645406, 0.9914975, 0.9911221, 0.9943333, 0.990306, 0.98649603, 0.99622995, 0.9912686, 0.9912607, 0.99445474, 0.9904293, 0.9866753, 0.99632084, 0.99208707, 0.99160004, 0.9946202, 0.9904959, 0.98760796, 0.99631464, 0.99165726, 0.9910251, 0.9945526, 0.99044085, 0.9868197, 0.99647254, 0.99149656, 0.99120295, 0.9943555, 0.9902678, 0.9864395, 0.9962212, 0.9912772, 0.9912328, 0.9944622, 0.9903743, 0.98660994, 0.99630755, 0.9920806, 0.99160475, 0.99463224, 0.9904389, 0.9875847, 0.9963092, 0.99165463, 0.9909422, 0.9945779, 0.99039537, 0.98680216, 0.9964632, 0.9915285, 0.9911977, 0.99434304, 0.99030054, 0.986369, 0.99621814, 0.991355, 0.9913099, 0.99444944, 0.99037457, 0.986741, 0.9963043, 0.9921411, 0.99174833, 0.994615, 0.990446, 0.98766714, 0.99629444, 0.99165714, 0.99101454, 0.9945228, 0.99034977, 0.9867931, 0.9964533, 0.99151236, 0.9912454, 0.99431306, 0.99022996, 0.9864231, 0.9961901, 0.99125284, 0.9913397, 0.994437, 0.9902788, 0.98660254, 0.9962995, 0.9920378, 0.9917292, 0.9946267, 0.99037725, 0.9876933, 0.9962916, 0.99156666, 0.9910663, 0.99455285, 0.9903535, 0.98676294, 0.9964359, 0.9914376, 0.99131227, 0.99436116, 0.9902422, 0.98651016, 0.99622595, 0.9912326, 0.9914267, 0.9944821, 0.9903696, 0.98667425, 0.99629843, 0.9919966, 0.9917619, 0.9945972, 0.99042785, 0.987456, 0.99628794, 0.9915376, 0.99103993, 0.9945401, 0.9903251, 0.98669004, 0.9964543, 0.9914219, 0.9913017, 0.994335, 0.9901838, 0.98633355, 0.9962023, 0.99118423, 0.99135256, 0.99446374, 0.99031925, 0.98656577, 0.9963104, 0.9919899, 0.99176663, 0.9946162, 0.99035096, 0.98748904, 0.9962955, 0.99154633, 0.991045, 0.9945445, 0.99025553, 0.98665327, 0.99645054, 0.99143994, 0.991225, 0.99431765, 0.990139, 0.9862991, 0.9962057, 0.991223, 0.99134976, 0.9944611, 0.9902835, 0.9865364, 0.99629074, 0.99200684, 0.99171764, 0.9946138, 0.99031293, 0.9874572, 0.99629056, 0.99158984, 0.9910136, 0.9945419, 0.9902548, 0.9867084, 0.9964484, 0.99147016, 0.99127233, 0.99431777, 0.9901603, 0.98640174, 0.9962084, 0.99125063, 0.9914117, 0.99445194, 0.9902948, 0.9865474, 0.99629384, 0.9920461, 0.9917921, 0.99461097, 0.99031657, 0.9874837, 0.99631715, 0.9916295, 0.9912646, 0.9945332, 0.990253, 0.98660135, 0.9964839, 0.9915344, 0.9914808, 0.9943278, 0.9900933, 0.9862934, 0.9962535, 0.9913646, 0.9916016, 0.9944435, 0.9902241, 0.98643327, 0.9963329, 0.9921112, 0.99193925, 0.9945809, 0.9902747, 0.98739487, 0.99634755, 0.9916727, 0.9912937, 0.9945068, 0.99022466, 0.98676944, 0.99651885, 0.99157006, 0.9915941, 0.9942736, 0.99009854, 0.9863055, 0.9962884, 0.9913385, 0.99163944, 0.99442744, 0.9902447, 0.98652804, 0.9963635, 0.99213856, 0.99196386, 0.9945716, 0.99030805, 0.9874226, 0.996364, 0.9917094, 0.9912921, 0.9945151, 0.99029833, 0.9865517, 0.99651223, 0.9915884, 0.9915221, 0.99432945, 0.9902026, 0.98621684, 0.9962691, 0.991366, 0.9916061, 0.99444276, 0.99035466, 0.9864427, 0.9963593, 0.99215573, 0.99199754, 0.99459696, 0.9903526, 0.98730004, 0.9963458, 0.9917595, 0.99131984, 0.9944993, 0.9902672, 0.98650473, 0.99650806, 0.9916347, 0.99157214, 0.99428445, 0.99018025, 0.98613316, 0.99627006, 0.9914273, 0.9916652, 0.99441445, 0.99032986, 0.986345, 0.99635774, 0.9921923, 0.99208695, 0.99458057, 0.99036604, 0.98737895, 0.99636686, 0.99175316, 0.9913571, 0.9945169, 0.99035984, 0.9865481, 0.9965233, 0.99165034, 0.9915975, 0.99430615, 0.99022096, 0.9861885, 0.9962834, 0.99140114, 0.9916853, 0.9944339, 0.99032205, 0.9863647, 0.99635327, 0.9921909, 0.99203557, 0.99459344, 0.990363, 0.9872245, 0.99635583, 0.9917686, 0.99137175, 0.9945127, 0.990316, 0.9862252, 0.9965225, 0.9916346, 0.9915997, 0.9942964, 0.99024737, 0.9860258, 0.9962716, 0.9914193, 0.9916707, 0.9944207, 0.99032974, 0.9861255, 0.9963156, 0.99215394, 0.9920012, 0.99459356, 0.9903353, 0.9871174, 0.9963421, 0.9917414, 0.99133277, 0.9944892, 0.9903051, 0.98635244, 0.9965017, 0.9916066, 0.9915937, 0.9942741, 0.9901412, 0.9860442, 0.9962757, 0.99142367, 0.99167985, 0.99442494, 0.99035513, 0.9863306, 0.9963586, 0.99220735, 0.9920608, 0.99457914, 0.9903617, 0.9871874, 0.9963485, 0.99175596, 0.9913618, 0.9945281, 0.990287, 0.9863012, 0.99649763, 0.99165803, 0.9916148, 0.9943081, 0.9902069, 0.98609453, 0.99626404, 0.9914426, 0.9916741, 0.99440444, 0.9902961, 0.9861237, 0.9963529, 0.99219865, 0.99209374, 0.9945459, 0.9903673, 0.9874279, 0.9963802, 0.99180895, 0.9913978, 0.9945052, 0.99032336, 0.98654443, 0.99653244, 0.99170685, 0.9916278, 0.99430436, 0.99018246, 0.9861568, 0.9963066, 0.9914711, 0.9917323, 0.9944505, 0.9902622, 0.98637724, 0.9963999, 0.99224925, 0.9920655, 0.99459565, 0.99027836, 0.98731565, 0.9963819, 0.99179757, 0.99137044, 0.99451596, 0.9902711, 0.98655427, 0.99654347, 0.9916894, 0.9916263, 0.9943349, 0.99017066, 0.9863478, 0.9963223, 0.9915325, 0.99165463, 0.994455, 0.990283, 0.98652744, 0.9964059, 0.992315, 0.9920493, 0.9945965, 0.9903264, 0.9874364, 0.9964071, 0.9918641, 0.99137104, 0.99452883, 0.99028057, 0.98667645, 0.9965598, 0.991723, 0.9917046, 0.9943244, 0.9902104, 0.9863272, 0.99632746, 0.9915433, 0.99171937, 0.99445087, 0.9903058, 0.98659, 0.99641645, 0.9922793, 0.99209255, 0.9946242, 0.9903369, 0.98756063, 0.99640745, 0.99186534, 0.9913939, 0.9945407, 0.99031764, 0.9867686, 0.9965593, 0.9917202, 0.9916482, 0.99433887, 0.9901941, 0.9864579, 0.99632365, 0.99152523, 0.9917509, 0.99447185, 0.99037325, 0.9866929, 0.9964013, 0.9922678, 0.99210757, 0.9946165, 0.990381, 0.98765266, 0.99639773, 0.9918223, 0.9914335, 0.99452895, 0.99030477, 0.9867374, 0.9965423, 0.9917141, 0.9916644, 0.99432194, 0.99025965, 0.98648584, 0.99630094, 0.9915235, 0.9917679, 0.9944359, 0.990419, 0.98666346, 0.9963736, 0.9922554, 0.9921136, 0.99460274, 0.99037844, 0.98756194, 0.99638546, 0.99183816, 0.9914328, 0.99452364, 0.99038625, 0.9867658, 0.99653447, 0.99171853, 0.9916734, 0.99430895, 0.99020994, 0.9865125, 0.996308, 0.99151576, 0.99173486, 0.99444145, 0.99043036, 0.9867261, 0.99638754, 0.99227893, 0.99208295, 0.99459153, 0.99042064, 0.9875617, 0.9963639, 0.99184084, 0.99136204, 0.9945015, 0.99040085, 0.9867326, 0.99651444, 0.9917241, 0.9916338, 0.9943116, 0.9903145, 0.98636067, 0.9962832, 0.9915611, 0.9917386, 0.9944423, 0.9904156, 0.9866008, 0.9963755, 0.99232334, 0.9920765, 0.99459934, 0.9904183, 0.9874746, 0.99638546, 0.9918749, 0.99142224, 0.9945198, 0.9903948, 0.98665744, 0.99651504, 0.99173766, 0.9916535, 0.99429977, 0.9902193, 0.9862481, 0.9962811, 0.991533, 0.9917574, 0.9944141, 0.9903306, 0.9863516, 0.9963407, 0.992259, 0.99209386, 0.994544, 0.9903612, 0.9873225, 0.9963407, 0.99179995, 0.9914357, 0.99448013, 0.9902519, 0.98646367, 0.99650866, 0.9916847, 0.991667, 0.9942379, 0.99016416, 0.98609746, 0.9962692, 0.9914322, 0.9917943, 0.9943638, 0.990301, 0.9863086, 0.9963689, 0.9921859, 0.9921097, 0.99451315, 0.99029666, 0.98730844, 0.99637395, 0.99178267, 0.99144614, 0.9944359, 0.99027777, 0.9863917, 0.9965173, 0.99166554, 0.9917169, 0.9942042, 0.99015933, 0.98599, 0.9962782, 0.9914546, 0.9918174, 0.9943469, 0.9902857, 0.9862845, 0.9963633, 0.99224585, 0.9921029, 0.994484, 0.9903265, 0.987236, 0.9963588, 0.9918183, 0.9914647, 0.99440855, 0.99031097, 0.9863776, 0.9965198, 0.9917116, 0.99170744, 0.9942214, 0.990168, 0.98600763, 0.9962947, 0.991512, 0.991843, 0.9943151, 0.9903175, 0.98622674, 0.9963639, 0.99225664, 0.9921361, 0.994484, 0.9903535, 0.9872655, 0.9963869, 0.9918268, 0.991475, 0.9944392, 0.99031574, 0.9864271, 0.99652606, 0.99169946, 0.99174035, 0.9942445, 0.99026954, 0.98611045, 0.9963077, 0.9914978, 0.99188375, 0.9944042, 0.9903424, 0.9862942, 0.9963976, 0.9922558, 0.9921713, 0.994521, 0.9903398, 0.98713785, 0.99638045, 0.99183244, 0.9914539, 0.99447435, 0.99036837, 0.9863056, 0.9965496, 0.9917135, 0.99168384, 0.99425095, 0.9902226, 0.9859074, 0.99630415, 0.9915001, 0.9917253, 0.9943514, 0.9902818, 0.9861259, 0.9963787, 0.9922618, 0.9920304, 0.99449545, 0.9902773, 0.9870131, 0.9963737, 0.99180436, 0.99142224, 0.9944003, 0.99025077, 0.98625386, 0.9965352, 0.9917316, 0.9916164, 0.9942267, 0.99018085, 0.98591655, 0.9962896, 0.99152786, 0.99173695, 0.99438685, 0.9902525, 0.9861007, 0.9963491, 0.9922132, 0.99210757, 0.9945176, 0.9902927, 0.9869849, 0.99634993, 0.99183196, 0.9914942, 0.9944556, 0.99027485, 0.986167, 0.9965283, 0.9917361, 0.99174917, 0.9942954, 0.9901642, 0.9857182, 0.9962923, 0.99151856, 0.99179935, 0.994444, 0.99032557, 0.98613423, 0.9963717, 0.9922484, 0.99215585, 0.9946045, 0.99031925, 0.9869249, 0.9963677, 0.99182314, 0.99146163, 0.99450934, 0.9902995, 0.9860982, 0.99651694, 0.9916693, 0.99171656, 0.9942987, 0.99017113, 0.98576117, 0.99630356, 0.99148035, 0.99178654, 0.9944439, 0.9902878, 0.98596776, 0.9963743, 0.9922236, 0.99211967, 0.99461734, 0.99028, 0.9870422, 0.9963891, 0.99179685, 0.99141103, 0.99450016, 0.990315, 0.9861187, 0.9965388, 0.99167365, 0.99165374, 0.99429387, 0.9902137, 0.98589975, 0.9963258, 0.9914962, 0.99181753, 0.9944621, 0.99028754, 0.9859921, 0.996378, 0.99223655, 0.9920774, 0.9946649, 0.9903734, 0.98709375, 0.99639773, 0.9918281, 0.99142134, 0.9945697, 0.9903072, 0.9862417, 0.99654025, 0.9917018, 0.991687, 0.9943745, 0.9902576, 0.98596334, 0.9963396, 0.9915263, 0.99175656, 0.99452883, 0.99037254, 0.986339, 0.99640405, 0.9922454, 0.9921113, 0.9946386, 0.9903382, 0.98720133, 0.99640155, 0.99183416, 0.991483, 0.99454886, 0.9903425, 0.986443, 0.99655956, 0.9917248, 0.99174505, 0.9943713, 0.990242, 0.9859301, 0.99632245, 0.9915354, 0.9918235, 0.9944828, 0.9903693, 0.98626894, 0.99641186, 0.9922686, 0.99216264, 0.9946165, 0.9903668, 0.9872283, 0.9964181, 0.99186546, 0.9914676, 0.9945524, 0.9904058, 0.98639405, 0.99658763, 0.99174106, 0.99179125, 0.9943702, 0.9902531, 0.9860249, 0.996347, 0.9914984, 0.9919287, 0.99449664, 0.9903914, 0.9862942, 0.9963962, 0.9922563, 0.99224687, 0.9946321, 0.9903535, 0.98726976, 0.99642617, 0.99184614, 0.9915814, 0.99454176, 0.9903623, 0.9864024, 0.9965791, 0.991744, 0.9918377, 0.99439526, 0.99030125, 0.986201, 0.9963731, 0.9915543, 0.99199027, 0.99451125, 0.99042505, 0.9866104, 0.99642783, 0.9922888, 0.9924183, 0.9947183, 0.9905212, 0.9875374, 0.996471, 0.99188167, 0.9917182, 0.9946236, 0.99043655, 0.9865735, 0.9966617, 0.99185807, 0.99198854, 0.994434, 0.99028546, 0.9861598, 0.9964198, 0.9916549, 0.9921302, 0.9945327, 0.9904371, 0.98640114, 0.9965204, 0.9924144, 0.9925295, 0.99470264, 0.99051595, 0.9873174, 0.9965513, 0.992019, 0.9919923, 0.99465567, 0.9905419, 0.9864647, 0.996723, 0.99199265, 0.9921564, 0.99444556, 0.9904412, 0.9858139, 0.9965019, 0.99190605, 0.9922476, 0.99453884, 0.99054366, 0.98618186, 0.9965604, 0.99261254, 0.99257296, 0.9946959, 0.9905788, 0.98721534, 0.9965629, 0.9922227, 0.9919652, 0.9946437, 0.9905434, 0.98631823, 0.99671847, 0.99209666, 0.9921672, 0.99445087, 0.9904661, 0.9861383, 0.9965029, 0.99191284, 0.9922554, 0.9945636, 0.9906137, 0.9863868, 0.9965777, 0.99261016, 0.9925379, 0.994697, 0.9906646, 0.9872643, 0.9965791, 0.99227166, 0.9918584, 0.99461997, 0.99055743, 0.9863458, 0.9967168, 0.99214596, 0.9920576, 0.99444216, 0.99050075, 0.9860496, 0.9965197, 0.9919453, 0.99217284, 0.9945662, 0.9905984, 0.9863125, 0.99657863, 0.99261296, 0.992566, 0.99471277, 0.990624, 0.98724025, 0.9965822, 0.99223185, 0.991971, 0.9946525, 0.9905428, 0.98636657, 0.9967218, 0.9921348, 0.99216205, 0.99444336, 0.9904011, 0.9859886, 0.99650747, 0.9919431, 0.99233496, 0.9945572, 0.9905239, 0.9861842, 0.9965591, 0.9926526, 0.99264586, 0.9946694, 0.99056447, 0.9871933, 0.99656796, 0.99221987, 0.99187285, 0.99462336, 0.99052083, 0.98624, 0.99673057, 0.9921142, 0.9920602, 0.9944723, 0.9904626, 0.9859296, 0.9965174, 0.9919093, 0.99219865, 0.9946111, 0.990588, 0.9861436, 0.9965822, 0.99261683, 0.99250364, 0.9947326, 0.99060726, 0.98712033, 0.9965592, 0.9922381, 0.9918596, 0.9946485, 0.99059105, 0.98625976, 0.9967246, 0.99214, 0.99218374, 0.99446446, 0.9905072, 0.98598874, 0.99651504, 0.99197054, 0.99211466, 0.9945906, 0.9906433, 0.98616457, 0.9965628, 0.99266845, 0.9924932, 0.99474925, 0.9906473, 0.98718375, 0.99655646, 0.9923016, 0.9918072, 0.99468505, 0.99059486, 0.98642504, 0.996724, 0.99221706, 0.9920753, 0.9944875, 0.9904828, 0.98615324, 0.9965199, 0.9920007, 0.9921291, 0.994603, 0.99059933, 0.9864291, 0.99660647, 0.992708, 0.9924178, 0.99474806, 0.99068826, 0.9874044, 0.996573, 0.99234736, 0.99176395, 0.99468106, 0.99067116, 0.9865681, 0.9966288, 0.9921904, 0.9920243, 0.994488, 0.9905902, 0.986162, 0.99639016, 0.99190116, 0.9921123, 0.99461263, 0.9907127, 0.9863508, 0.99643385, 0.99263686, 0.99245834, 0.99478734, 0.99077415, 0.9873115, 0.99643517, 0.99228233, 0.9917963, 0.994696, 0.9907106, 0.98642576, 0.9965909, 0.99211687, 0.99185234, 0.9945096, 0.9906431, 0.9861361, 0.9963372, 0.99189365, 0.9920752, 0.99463874, 0.9907624, 0.98645777, 0.996416, 0.99260616, 0.9922994, 0.99476975, 0.990849, 0.98750174, 0.9964323, 0.9922112, 0.9916808, 0.9946925, 0.9907787, 0.9866751, 0.99657637, 0.99208224, 0.9918405, 0.99451417, 0.99072033, 0.98633504, 0.9963373, 0.9918628, 0.99187744, 0.9946319, 0.99081534, 0.98653793, 0.99641526, 0.99258316, 0.9922698, 0.9947671, 0.9907986, 0.9875218, 0.99642956, 0.9922421, 0.9916583, 0.9947036, 0.9907596, 0.9867387, 0.99655706, 0.9920887, 0.9918949, 0.9945037, 0.9906629, 0.98627126, 0.9963133, 0.99182874, 0.99198675, 0.99461347, 0.9907994, 0.986491, 0.9963909, 0.99256533, 0.99228257, 0.9947677, 0.9907793, 0.98744303, 0.9964142, 0.9921773, 0.99165314, 0.9946872, 0.9907134, 0.98652965, 0.9965496, 0.99205923, 0.9919166, 0.99448377, 0.9906596, 0.98610604, 0.99629635, 0.9918401, 0.99200577, 0.9946073, 0.99072605, 0.9862039, 0.9963821, 0.99258924, 0.9925591, 0.99478364, 0.99073726, 0.9871431, 0.99638945, 0.9922514, 0.99193585, 0.99472976, 0.9907014, 0.98615855, 0.9965574, 0.99214303, 0.9921468, 0.9945176, 0.99059373, 0.98563886, 0.996327, 0.99192375, 0.9922464, 0.9946237, 0.9906233, 0.9861322, 0.996415, 0.99264824, 0.9928082, 0.99480844, 0.99069583, 0.987099, 0.99643373, 0.99228233, 0.9921199, 0.9947354, 0.99071515, 0.98611367, 0.9965777, 0.9920998, 0.9921206, 0.9944424, 0.9905631, 0.98553663, 0.99634355, 0.99181116, 0.9920954, 0.9945737, 0.99064916, 0.98577136, 0.9964169, 0.9926052, 0.9923725, 0.9947154, 0.99061465, 0.9864747, 0.99641526, 0.9922771, 0.99172163, 0.9946176, 0.9904854, 0.98535687, 0.99654806, 0.99209654, 0.9921015, 0.99437696, 0.99032485, 0.9850324, 0.99630994, 0.9917951, 0.99246454, 0.9944925, 0.99051034, 0.985645, 0.99639857, 0.99253994, 0.9925848, 0.99471736, 0.99046284, 0.9865682, 0.9964367, 0.99216264, 0.9919934, 0.9946623, 0.9903861, 0.98557055, 0.99656063, 0.9919774, 0.99206066, 0.99444723, 0.9904237, 0.9850322, 0.99633265, 0.9917338, 0.9925368, 0.99453646, 0.99031156, 0.98567903, 0.99636, 0.9924552, 0.9923109, 0.9945393, 0.9898185, 0.98565197, 0.9961946, 0.9920244, 0.99137986, 0.994457, 0.9898487, 0.98448664, 0.9963651, 0.99195343, 0.99142224, 0.9942595, 0.9898837, 0.9841382, 0.99609756, 0.9917454, 0.9915692, 0.9943093, 0.9899082, 0.98410946, 0.99617445, 0.99248993, 0.9919132, 0.994497, 0.98999506, 0.9855627, 0.9962344, 0.99215686, 0.9912989, 0.9944669, 0.9899546, 0.9843925, 0.9963469, 0.9919791, 0.99157155, 0.99425143, 0.9899564, 0.98409736, 0.99610716, 0.99175406, 0.99172163, 0.99428856, 0.99005103, 0.9843977, 0.9961637, 0.9924597, 0.9921034, 0.99451655, 0.99006915, 0.98540336, 0.99616987, 0.992059, 0.9915258, 0.99437684, 0.9900607, 0.9843386, 0.9963168, 0.99196774, 0.9915916, 0.99422115, 0.98996794, 0.9839384, 0.99610466, 0.9917651, 0.9917589, 0.99434537, 0.9901215, 0.98443097, 0.99620676, 0.99249625, 0.9921417, 0.99454236, 0.99016845, 0.98549855, 0.9961777, 0.99214727, 0.99148333, 0.9944593, 0.99010545, 0.9844701, 0.99639386, 0.99198854, 0.9918269, 0.9942452, 0.98999655, 0.9842307, 0.9961253, 0.99175644, 0.99186313, 0.99409026, 0.9901491, 0.984438, 0.99616724, 0.99240255, 0.9920649, 0.99389946, 0.9901541, 0.9856076, 0.99617815, 0.99200773, 0.9913467, 0.9940887, 0.99008924, 0.9845435, 0.9962845, 0.99194264, 0.99169755, 0.99379265, 0.989867, 0.98412746, 0.99596834, 0.99177015, 0.99186105, 0.99404246, 0.9899744, 0.98454374, 0.9961139, 0.992512, 0.9923207, 0.99444675, 0.9901798, 0.9858233, 0.99616665, 0.99212414, 0.99166477, 0.9943473, 0.9901327, 0.98480886, 0.9963386, 0.9920231, 0.9919686, 0.99414295, 0.9900482, 0.98432577, 0.99611235, 0.9917835, 0.99205047, 0.99422777, 0.9901766, 0.98470426, 0.9962077, 0.99245185, 0.9925207, 0.9944735, 0.99019873, 0.9858386, 0.9962237, 0.99210256, 0.99187064, 0.99441665, 0.99008465, 0.9846534, 0.99635315, 0.9920232, 0.9920981, 0.99417096, 0.9899962, 0.9841432, 0.9961501, 0.9917653, 0.9921921, 0.9943573, 0.99003977, 0.9844653, 0.99620074, 0.99249893, 0.992537, 0.99458283, 0.99009925, 0.98560286, 0.99622744, 0.99212295, 0.99192506, 0.99443036, 0.9900452, 0.9844642, 0.9963574, 0.9920002, 0.9920237, 0.99420834, 0.9898941, 0.9839383, 0.996108, 0.99176544, 0.992042, 0.99430674, 0.99006504, 0.9844588, 0.99622107, 0.9925088, 0.99236006, 0.9945127, 0.9901425, 0.98572016, 0.9962283, 0.9921272, 0.99182093, 0.99431616, 0.9899204, 0.98438394, 0.99636203, 0.9920026, 0.9918783, 0.99418277, 0.9898644, 0.983663, 0.9960485, 0.99175197, 0.9920359, 0.99439573, 0.99000496, 0.9843701, 0.99618345, 0.99249434, 0.9923346, 0.9944993, 0.99005127, 0.9852366, 0.9961177, 0.99209774, 0.9917167, 0.9944965, 0.99004596, 0.9842271, 0.9963469, 0.99197656, 0.9918875, 0.9943197, 0.9898892, 0.98365045, 0.99610573, 0.99177974, 0.9919916, 0.9942829, 0.989902, 0.98395455, 0.9961635, 0.99248534, 0.99234235, 0.9946162, 0.9899509, 0.9850509, 0.9961716, 0.99206865, 0.9918887, 0.99441, 0.98990566, 0.98366404, 0.9963021, 0.9920139, 0.9923247, 0.99439335, 0.98970455, 0.9831274, 0.9960497, 0.9918066, 0.9923592, 0.99451786, 0.9897125, 0.9831556, 0.9961099, 0.99252, 0.99268204, 0.9946715, 0.9897434, 0.984346, 0.9961319, 0.99217975, 0.9920616, 0.99454623, 0.9897766, 0.9832545, 0.9963217, 0.99203706, 0.99235326, 0.994369, 0.98967046, 0.98303294, 0.9960609, 0.99179757, 0.9923828, 0.9944945, 0.98974985, 0.9832, 0.9961325, 0.99251586, 0.9927033, 0.9946274, 0.9898224, 0.9845805, 0.99614996, 0.99219126, 0.9919956, 0.99453056, 0.98973703, 0.983362, 0.9963258, 0.9920459, 0.99223983, 0.9943081, 0.98962164, 0.98327315, 0.9961277, 0.9918058, 0.9923105, 0.99447113, 0.98971754, 0.9836195, 0.996158, 0.9925678, 0.9926197, 0.994619, 0.98982763, 0.9850909, 0.9961987, 0.99223775, 0.9920403, 0.99456227, 0.98975605, 0.983975, 0.9963845, 0.9920872, 0.9922744, 0.99435693, 0.9896735, 0.98377454, 0.99615103, 0.99183536, 0.9924061, 0.9944906, 0.98989326, 0.98416394, 0.99616903, 0.9925376, 0.9926892, 0.99453413, 0.9900045, 0.98545545, 0.9961869, 0.9922047, 0.99207073, 0.99452454, 0.9899031, 0.98432356, 0.99641347, 0.9920793, 0.9923299, 0.9943351, 0.9898627, 0.98419166, 0.99624074, 0.99186844, 0.99243987, 0.99446833, 0.9898964, 0.9844491, 0.99631524, 0.9925328, 0.99268955, 0.9946222, 0.98997366, 0.985499, 0.9963162, 0.99218374, 0.99202114, 0.9945616, 0.9898718, 0.9845999, 0.9964967, 0.9920406, 0.9923387, 0.9943662, 0.98982006, 0.9839951, 0.996244, 0.991783, 0.99236685, 0.99448, 0.98992515, 0.98460543, 0.99630237, 0.9924873, 0.9926783, 0.9946196, 0.9899538, 0.98559105, 0.99632734, 0.9921456, 0.9919585, 0.9945533, 0.98992926, 0.9845487, 0.996482, 0.9919911, 0.9922752, 0.9943065, 0.98975384, 0.9841897, 0.99623704, 0.9917434, 0.992261, 0.9944623, 0.9898322, 0.9845792, 0.9963155, 0.9924316, 0.9926111, 0.9946025, 0.9898488, 0.9858277, 0.99632615, 0.9920793, 0.991991, 0.99451935, 0.9897648, 0.9847327, 0.9964724, 0.9919471, 0.9922671, 0.9943198, 0.989665, 0.98447555, 0.9962387, 0.99173886, 0.99225277, 0.99444795, 0.98979807, 0.98488116, 0.9963211, 0.99245495, 0.9925876, 0.9946066, 0.9898405, 0.9859065, 0.9963133, 0.99209774, 0.99201256, 0.9945215, 0.98983324, 0.9848855, 0.99649507, 0.9919419, 0.99223536, 0.9943218, 0.9896943, 0.984435, 0.99624014, 0.99170154, 0.9922327, 0.9944399, 0.98979574, 0.98465586, 0.99630344, 0.99246585, 0.9926139, 0.9945801, 0.98979574, 0.98552203, 0.99626625, 0.9920759, 0.991962, 0.9944804, 0.98979574, 0.9846506, 0.99646866, 0.9919699, 0.99224794, 0.994287, 0.9897462, 0.9843997, 0.9962362, 0.9917476, 0.9922894, 0.9944056, 0.989817, 0.98478484, 0.99632293, 0.9924601, 0.9926171, 0.9945762, 0.9899015, 0.9858492, 0.99635184, 0.99208283, 0.9919498, 0.9945176, 0.9898377, 0.98473406, 0.99649006, 0.99196494, 0.9921674, 0.9943244, 0.9897786, 0.98433995, 0.9962548, 0.9916986, 0.9922132, 0.9944406, 0.9898622, 0.98454905, 0.99630755, 0.99245447, 0.9925005, 0.99458396, 0.98987824, 0.98566586, 0.9963246, 0.9920866, 0.9918254, 0.99451315, 0.9897776, 0.9846681, 0.99647313, 0.9919369, 0.9920682, 0.9942908, 0.9897238, 0.9843149, 0.9962439, 0.9917032, 0.99214584, 0.9944248, 0.98981816, 0.9845733, 0.9963265, 0.9924331, 0.9924615, 0.99458045, 0.9898578, 0.98564696, 0.9963251, 0.99207497, 0.9918549, 0.9945009, 0.9898551, 0.9846895, 0.99648464, 0.9919512, 0.99213374, 0.99431473, 0.9897683, 0.98433155, 0.9962745, 0.9917038, 0.99220943, 0.9944498, 0.9898521, 0.9845173, 0.99633765, 0.9924241, 0.99255663, 0.99460804, 0.98994035, 0.98574936, 0.99635535, 0.99205714, 0.9918853, 0.99454415, 0.9898707, 0.9847099, 0.9965217, 0.9919194, 0.99215686, 0.99434257, 0.9897786, 0.98435634, 0.9962827, 0.99168456, 0.99221766, 0.9944588, 0.9898774, 0.9846785, 0.99634767, 0.99244094, 0.99251527, 0.9946214, 0.98993707, 0.9857182, 0.9963426, 0.9920677, 0.9918607, 0.99452174, 0.9898898, 0.9848823, 0.9964968, 0.9919653, 0.9921697, 0.9943233, 0.98969406, 0.9844661, 0.9962813, 0.9916624, 0.9922072, 0.9944458, 0.9898218, 0.9846668, 0.9963458, 0.99244916, 0.99250084, 0.9945525, 0.9896485, 0.9858418, 0.996354, 0.9920813, 0.9919288, 0.9945168, 0.9896786, 0.9848043, 0.99651635, 0.9919407, 0.99225193, 0.99435997, 0.989755, 0.98427784, 0.99627197, 0.99173635, 0.99189645, 0.9944781, 0.9898078, 0.98469996, 0.9963012, 0.9924604, 0.9925263, 0.9946055, 0.9897809, 0.9857237, 0.9963227, 0.99214184, 0.99174, 0.99450403, 0.98962945, 0.9847947, 0.9964786, 0.9919429, 0.99212986, 0.9942601, 0.98930454, 0.9842929, 0.9962667, 0.9917373, 0.9921984, 0.9944112, 0.9894337, 0.9845579, 0.99631125, 0.99246454, 0.9925477, 0.99457246, 0.9895753, 0.9857935, 0.9963742, 0.9921244, 0.99193245, 0.9944927, 0.9894093, 0.9846778, 0.99649906, 0.99198157, 0.99215746, 0.99427783, 0.98925275, 0.98428154, 0.9962739, 0.9917356, 0.99219173, 0.9943778, 0.9893224, 0.98457575, 0.9963272, 0.99249333, 0.99250025, 0.9945409, 0.9893579, 0.98570734, 0.9963372, 0.99213856, 0.9918434, 0.99446535, 0.98920435, 0.9845711, 0.99647206, 0.9919819, 0.99206734, 0.9942649, 0.9892029, 0.9842046, 0.99624604, 0.99174106, 0.99218, 0.99438626, 0.9893093, 0.98451453, 0.9963217, 0.9924775, 0.9924515, 0.9945432, 0.98938864, 0.98549265, 0.99631125, 0.99212193, 0.9917896, 0.9944682, 0.9892517, 0.98440546, 0.99647033, 0.99196905, 0.9920689, 0.9942676, 0.9892012, 0.98403734, 0.9962524, 0.99169075, 0.992092, 0.9943706, 0.9893925, 0.98456, 0.9963379, 0.99246293, 0.9925196, 0.9945789, 0.989513, 0.98595434, 0.9963831, 0.9920813, 0.9918968, 0.9945038, 0.98944575, 0.9851114, 0.9965342, 0.9919686, 0.99212307, 0.99431944, 0.9893993, 0.98466545, 0.9962937, 0.99171513, 0.9921731, 0.9944183, 0.9894804, 0.9849947, 0.9963478, 0.99246645, 0.9925063, 0.9945925, 0.98953587, 0.9860681, 0.9963587, 0.9921455, 0.9918699, 0.99452394, 0.98941845, 0.98494256, 0.9965216, 0.9919992, 0.99213177, 0.9942912, 0.98933244, 0.98473406, 0.9963006, 0.9917392, 0.99209386, 0.9944563, 0.989578, 0.98495895, 0.9963545, 0.9924798, 0.9924602, 0.99459636, 0.9894298, 0.98599744, 0.9963611, 0.99214476, 0.99175704, 0.99452114, 0.98937607, 0.9851119, 0.9965185, 0.99201816, 0.99200565, 0.99433726, 0.98928994, 0.98470634, 0.9963007, 0.9917542, 0.99218774, 0.99447054, 0.98934644, 0.98501503, 0.9963251, 0.9924792, 0.9924993, 0.994605, 0.9894907, 0.98605424, 0.9963372, 0.992167, 0.9917928, 0.9945198, 0.98939955, 0.9849636, 0.9964665, 0.99196726, 0.99201035, 0.99427783, 0.98929954, 0.98465145, 0.9962626, 0.99168104, 0.9920117, 0.9943813, 0.98937446, 0.984929, 0.9963289, 0.99242455, 0.9923024, 0.9945485, 0.9894077, 0.9858758, 0.9963277, 0.99203557, 0.9916221, 0.9944932, 0.9893718, 0.98494697, 0.9964784, 0.99190044, 0.99191815, 0.99429506, 0.9893329, 0.9847392, 0.99626887, 0.9916438, 0.99196094, 0.9944287, 0.98945904, 0.985015, 0.9963115, 0.9924063, 0.99237263, 0.994626, 0.9896909, 0.9860199, 0.9963421, 0.9920406, 0.99172795, 0.9945657, 0.98962164, 0.98515654, 0.9964742, 0.99190795, 0.9919735, 0.99437356, 0.9895388, 0.9847595, 0.99626106, 0.99165, 0.9920731, 0.99450296, 0.9895248, 0.9851423, 0.9962996, 0.99241525, 0.99242747, 0.99465096, 0.9895515, 0.9861416, 0.99631184, 0.9920564, 0.9916813, 0.9945275, 0.9893336, 0.9849681, 0.99642664, 0.991903, 0.99193597, 0.9943609, 0.9894024, 0.9848497, 0.9962077, 0.9917018, 0.9921353, 0.994509, 0.9895551, 0.9850685, 0.9962872, 0.9924459, 0.99250245, 0.99467385, 0.98969173, 0.9863145, 0.9963198, 0.9920928, 0.9918507, 0.9945848, 0.9895989, 0.9851237, 0.9964575, 0.99192774, 0.992065, 0.99439067, 0.98949605, 0.98450804, 0.9962374, 0.9916835, 0.9920948, 0.9945045, 0.98962736, 0.984988, 0.9962649, 0.99243546, 0.992396, 0.99465334, 0.98971146, 0.9861112, 0.9962841, 0.9921272, 0.9918011, 0.99459094, 0.98967534, 0.9852265, 0.99645245, 0.99195343, 0.99198735, 0.9943814, 0.98963135, 0.98481673, 0.99620724, 0.9917059, 0.9920489, 0.9944881, 0.98968154, 0.9849309, 0.996274, 0.992438, 0.9924008, 0.99464166, 0.98981327, 0.98601156, 0.9962852, 0.9921226, 0.9917796, 0.9944776, 0.9895243, 0.9848888, 0.9964052, 0.99193376, 0.9919695, 0.99425036, 0.98939496, 0.98451835, 0.9961878, 0.9916883, 0.99206185, 0.9944154, 0.989659, 0.98520964, 0.99627954, 0.99244744, 0.99241453, 0.9945431, 0.98972136, 0.98620456, 0.9962727, 0.9921152, 0.9917475, 0.99450946, 0.989702, 0.9853139, 0.99644923, 0.99196976, 0.99201435, 0.9943449, 0.98965025, 0.98505557, 0.99621964, 0.9917106, 0.9920691, 0.99444276, 0.9898831, 0.9852742, 0.9962767, 0.9924672, 0.99244744, 0.9946059, 0.98985976, 0.9863595, 0.9962876, 0.9921211, 0.99181634, 0.9945402, 0.9898695, 0.98530024, 0.99643975, 0.99200517, 0.99196154, 0.99431777, 0.989702, 0.9850012, 0.9962024, 0.9917794, 0.9920433, 0.9944754, 0.98991585, 0.98545706, 0.9962762, 0.9924554, 0.9923705, 0.9946012, 0.98995847, 0.98659104, 0.9962804, 0.9921072, 0.9916734, 0.99455523, 0.98990476, 0.9856384, 0.9963941, 0.9919661, 0.9919172, 0.9943797, 0.98974884, 0.9852319, 0.9961951, 0.99172896, 0.99207604, 0.9945016, 0.98986596, 0.98562175, 0.99621755, 0.9924654, 0.9923644, 0.9946748, 0.9899183, 0.9867485, 0.9962549, 0.99215573, 0.9915826, 0.99455875, 0.98978734, 0.9855547, 0.9964271, 0.99201596, 0.99192, 0.9943489, 0.9897664, 0.9850824, 0.99619126, 0.9917846, 0.9919269, 0.99447554, 0.98988324, 0.98534155, 0.9962657, 0.9924149, 0.9924241, 0.9946419, 0.98999107, 0.98649997, 0.9962727, 0.99211663, 0.9917005, 0.9945597, 0.9898555, 0.98556995, 0.9964209, 0.99191964, 0.992004, 0.9943796, 0.9895716, 0.9851424, 0.9961891, 0.9917508, 0.99203193, 0.9944709, 0.9896729, 0.9854476, 0.99626404, 0.9924352, 0.99234706, 0.9946467, 0.98973, 0.98649603, 0.99625075, 0.99208164, 0.99170834, 0.9945273, 0.98966056, 0.98551637, 0.99642736, 0.9919447, 0.9918902, 0.9943244, 0.9893252, 0.9850745, 0.9961676, 0.9916757, 0.991931, 0.99442613, 0.9895347, 0.9851053, 0.9961884, 0.99240386, 0.9922271, 0.9945626, 0.9895242, 0.98617697, 0.9961985, 0.99204576, 0.9914978, 0.9945024, 0.9896086, 0.9852286, 0.99636686, 0.99190533, 0.99183416, 0.994246, 0.9894377, 0.98472923, 0.99612516, 0.991661, 0.9918784, 0.9944181, 0.9895383, 0.9852699, 0.99619246, 0.99242336, 0.9922253, 0.99460214, 0.9896401, 0.9863008, 0.99619436, 0.9920872, 0.9916649, 0.9945174, 0.9896916, 0.9854514, 0.9963697, 0.9919207, 0.9918723, 0.994338, 0.9896116, 0.9850573, 0.99612975, 0.9917225, 0.9918869, 0.9944135, 0.98969203, 0.98516786, 0.99617094, 0.9924425, 0.99217236, 0.99462193, 0.9897439, 0.98647153, 0.9962124, 0.9921367, 0.9916232, 0.9945466, 0.989782, 0.9856024, 0.99637973, 0.9919762, 0.9918996, 0.9943648, 0.9896986, 0.9851688, 0.9961263, 0.9916847, 0.9919986, 0.99451464, 0.98985064, 0.98545676, 0.9962379, 0.9924283, 0.99240047, 0.9946761, 0.98982424, 0.9866146, 0.9962505, 0.9921204, 0.9917454, 0.99461067, 0.9897089, 0.9855078, 0.9964103, 0.9919397, 0.99192494, 0.9943673, 0.9896685, 0.98522526, 0.9961807, 0.99172163, 0.992136, 0.9945235, 0.98984647, 0.985468, 0.9962537, 0.9924602, 0.9923901, 0.9946321, 0.989762, 0.986509, 0.99626744, 0.99209493, 0.99173284, 0.99458164, 0.9897801, 0.9854586, 0.9964161, 0.9919521, 0.9919441, 0.9943398, 0.9894761, 0.9850444, 0.99620146, 0.9916973, 0.9920482, 0.9944529, 0.98958206, 0.9851895, 0.99624085, 0.9924109, 0.99235725, 0.99465, 0.9897603, 0.9863781, 0.99625146, 0.9921008, 0.9916549, 0.99454, 0.98956156, 0.9852696, 0.9964059, 0.99195755, 0.99194795, 0.99431545, 0.989659, 0.98486346, 0.9961642, 0.99175864, 0.9919469, 0.99438566, 0.98967874, 0.98498327, 0.99626464, 0.99248064, 0.9922616, 0.9945891, 0.98965645, 0.9858118, 0.9962637, 0.9921422, 0.9914908, 0.99445087, 0.9895868, 0.98519945, 0.99643916, 0.99193853, 0.99183977, 0.9943607, 0.98956865, 0.98504454, 0.9962238, 0.99164236, 0.9918595, 0.9944733, 0.9898499, 0.98538125, 0.9962819, 0.9923515, 0.9921962, 0.994661, 0.9897486, 0.9861793, 0.99627054, 0.99203706, 0.9915479, 0.99458164, 0.989757, 0.98530513, 0.99641067, 0.9919086, 0.99178505, 0.99439466, 0.9896763, 0.98456156, 0.99615484, 0.9916569, 0.99190956, 0.9944939, 0.9897799, 0.98499864, 0.9962357, 0.9923943, 0.99221987, 0.99467784, 0.9899154, 0.9862773, 0.9962588, 0.99205303, 0.9916324, 0.9946032, 0.9896484, 0.9853011, 0.99643505, 0.9918942, 0.99187124, 0.9944188, 0.98960215, 0.9849668, 0.9962559, 0.9916642, 0.99197376, 0.994563, 0.98968107, 0.98522234, 0.99628556, 0.99237156, 0.9923248, 0.99472094, 0.98975104, 0.9865712, 0.99635124, 0.9920089, 0.99178725, 0.9946118, 0.9897396, 0.98547435, 0.9964502, 0.9918469, 0.9919735, 0.9944352, 0.9896316, 0.9850568, 0.9962412, 0.9916894, 0.9920665, 0.9946281, 0.9897696, 0.98556256, 0.9963157, 0.9924069, 0.9923213, 0.99477327, 0.9898926, 0.9865719, 0.9963301, 0.9920548, 0.9917209, 0.99467397, 0.98983896, 0.98554355, 0.9964845, 0.9918854, 0.99185634, 0.9944327, 0.9897243, 0.98532087, 0.9962817, 0.99165195, 0.9920162, 0.9946109, 0.9899413, 0.9855674, 0.9963617, 0.99238575, 0.9922495, 0.99472326, 0.9899996, 0.986598, 0.9963472, 0.99208015, 0.991725, 0.99456596, 0.98969287, 0.985576, 0.9965148, 0.9919299, 0.9920002, 0.9943528, 0.989782, 0.9854585, 0.99628246, 0.99169475, 0.99207145, 0.9946266, 0.9899665, 0.98588955, 0.9963923, 0.99242675, 0.99255675, 0.99479544, 0.9901439, 0.9870761, 0.9964407, 0.9920884, 0.9919733, 0.99475724, 0.9900835, 0.9861664, 0.99658394, 0.99197197, 0.9922226, 0.9945263, 0.98997915, 0.986009, 0.996335, 0.99167305, 0.99235535, 0.99463636, 0.98994726, 0.985973, 0.99637973, 0.99241066, 0.99253076, 0.9947984, 0.9900907, 0.98702276, 0.99644107, 0.99207723, 0.991896, 0.994724, 0.98997027, 0.9860889, 0.99659014, 0.9919356, 0.992077, 0.99449545, 0.98991054, 0.98581886, 0.9963658, 0.9916991, 0.9921292, 0.9946302, 0.9899644, 0.98588836, 0.9963775, 0.9923943, 0.9923568, 0.9947784, 0.99008375, 0.98690724, 0.9964328, 0.99209034, 0.99190664, 0.99473214, 0.9899996, 0.98586315, 0.99659115, 0.99192303, 0.9920359, 0.99453896, 0.9899914, 0.9855159, 0.9963445, 0.99167144, 0.9921489, 0.9946576, 0.99009377, 0.9859609, 0.9963928, 0.9924224, 0.992299, 0.9947812, 0.9900704, 0.9870339, 0.9964192, 0.9920942, 0.9918215, 0.99470454, 0.99007344, 0.9858265, 0.9965725, 0.9919567, 0.99201524, 0.9944899, 0.9901599, 0.9856041, 0.9963563, 0.9917169, 0.9923099, 0.99462694, 0.9902053, 0.9859249, 0.9964174, 0.9924265, 0.99257493, 0.9947912, 0.9902665, 0.9870246, 0.99643123, 0.9920988, 0.9919807, 0.9947129, 0.9902087, 0.98617953, 0.9965869, 0.9919327, 0.9921227, 0.99449474, 0.9900924, 0.9855959, 0.99635893, 0.99168044, 0.9923466, 0.9946319, 0.99020904, 0.98597276, 0.9964394, 0.992412, 0.9926007, 0.994784, 0.9902007, 0.98691374, 0.9964569, 0.9921186, 0.99195415, 0.994694, 0.9901401, 0.98596555, 0.99660456, 0.99195063, 0.9922389, 0.9944867, 0.9900537, 0.9857818, 0.996425, 0.99169266, 0.99231875, 0.9946359, 0.99017525, 0.9860665, 0.99647313, 0.9924197, 0.9926555, 0.9947878, 0.9902574, 0.9870409, 0.99647397, 0.9921131, 0.9920901, 0.99473155, 0.9901884, 0.98619807, 0.99663323, 0.9919558, 0.9923665, 0.9945432, 0.9900807, 0.985822, 0.9964367, 0.9916854, 0.99248207, 0.9946976, 0.99024314, 0.98634756, 0.99647516, 0.99243975, 0.9927825, 0.9948279, 0.99023825, 0.9871186, 0.9964999, 0.99212414, 0.9921021, 0.99473387, 0.99016905, 0.9860858, 0.99666625, 0.9919922, 0.9923282, 0.99457055, 0.9900587, 0.985771, 0.9964317, 0.9917237, 0.9923373, 0.9946991, 0.9900362, 0.9861443, 0.996509, 0.99244434, 0.9926652, 0.994841, 0.9902468, 0.9870597, 0.99652064, 0.9921514, 0.9919968, 0.9947647, 0.9901155, 0.9857343, 0.99662375, 0.99201715, 0.9922696, 0.99455166, 0.9900968, 0.9855187, 0.9964052, 0.9917465, 0.99229854, 0.9946624, 0.9901637, 0.98572356, 0.99646866, 0.99246305, 0.9925349, 0.99480265, 0.9902019, 0.9869478, 0.99648803, 0.99205935, 0.9919809, 0.9947687, 0.990126, 0.9855878, 0.9966425, 0.99194884, 0.99218553, 0.9945444, 0.9900156, 0.98542696, 0.996443, 0.9917025, 0.99237025, 0.9946701, 0.99016696, 0.9858475, 0.99650556, 0.99239326, 0.99269015, 0.9948067, 0.99018204, 0.9871115, 0.99650216, 0.9920576, 0.99205935, 0.9947364, 0.99011105, 0.98626953, 0.9966401, 0.9919104, 0.9920201, 0.9945017, 0.98998934, 0.9855653, 0.9963709, 0.991662, 0.99216485, 0.9946582, 0.99014634, 0.9861204, 0.99647814, 0.9924189, 0.9926762, 0.99483323, 0.99028057, 0.9871777, 0.9964969, 0.992125, 0.99218905, 0.9947407, 0.9901924, 0.9862252, 0.99664766, 0.9919716, 0.992328, 0.99455065, 0.9900597, 0.9857922, 0.9964515, 0.99173826, 0.9921143, 0.994676, 0.9901176, 0.98595166, 0.99654406, 0.9924973, 0.99270695, 0.99480575, 0.99032944, 0.9872129, 0.9965622, 0.9922023, 0.9921644, 0.99475676, 0.99017686, 0.9861888, 0.99668413, 0.9920357, 0.99248415, 0.9945604, 0.99013096, 0.98620564, 0.99650395, 0.99180144, 0.9926212, 0.99469286, 0.99025637, 0.9862703, 0.99654657, 0.9924654, 0.9928758, 0.99486625, 0.99034965, 0.9873563, 0.9965635, 0.99217117, 0.9922564, 0.9947801, 0.99025565, 0.98615634, 0.9966922, 0.9920076, 0.9923994, 0.9945496, 0.9901642, 0.9858804, 0.9965023, 0.9917863, 0.992533, 0.9946655, 0.9902452, 0.98624307, 0.99654084, 0.9924958, 0.99288905, 0.9948755, 0.99029285, 0.9871875, 0.99657285, 0.9921997, 0.9922812, 0.99483395, 0.990243, 0.9862655, 0.99667704, 0.9920174, 0.9925891, 0.9945795, 0.99014485, 0.9858696, 0.9964676, 0.9917819, 0.99254405, 0.99468106, 0.99025565, 0.98616177, 0.99657387, 0.99252033, 0.99278545, 0.9948173, 0.9902243, 0.98721755, 0.9965699, 0.9922076, 0.9922144, 0.9947614, 0.9901761, 0.9862963, 0.9966791, 0.9920243, 0.9924473, 0.9945663, 0.9900933, 0.9859297, 0.99647146, 0.9917706, 0.9925269, 0.9947063, 0.9901259, 0.98619485, 0.99653125, 0.992477, 0.9927965, 0.99480206, 0.99013036, 0.98711836, 0.99653953, 0.9921971, 0.9921612, 0.9947394, 0.99004376, 0.9860869, 0.996682, 0.9920472, 0.9924455, 0.9945334, 0.99000406, 0.9858425, 0.99648046, 0.99177986, 0.9925317, 0.9946775, 0.99005896, 0.98609084, 0.99654204, 0.99250484, 0.99278635, 0.99478436, 0.99009025, 0.9869769, 0.99652797, 0.99219185, 0.9921631, 0.9947147, 0.99004763, 0.98598087, 0.9966779, 0.99205595, 0.99237216, 0.9944569, 0.98985016, 0.98534817, 0.9964702, 0.9918162, 0.9923016, 0.9945814, 0.98988956, 0.98571867, 0.9965237, 0.9925262, 0.9926669, 0.9947424, 0.98995787, 0.98681873, 0.9965522, 0.99221694, 0.99207133, 0.99466205, 0.98983514, 0.9857172, 0.9966779, 0.9920774, 0.99222296, 0.99445134, 0.98975736, 0.98561674, 0.99648297, 0.9918013, 0.99242073, 0.994623, 0.98994774, 0.98597485, 0.9965275, 0.9925086, 0.99271905, 0.9947754, 0.98988813, 0.98674506, 0.996464, 0.9922044, 0.991734, 0.9946372, 0.9897633, 0.9857357, 0.99663204, 0.9920421, 0.99192435, 0.9944471, 0.9896886, 0.98542917, 0.9963995, 0.9917911, 0.9921714, 0.99457985, 0.9898247, 0.98586553, 0.9965204, 0.9925099, 0.992611, 0.9947365, 0.98989576, 0.9869163, 0.99652606, 0.992192, 0.99198943, 0.99465567, 0.9898663, 0.98590785, 0.996679, 0.99206686, 0.9922152, 0.99445593, 0.9898398, 0.9856412, 0.9964677, 0.99181163, 0.9922852, 0.99461913, 0.98998207, 0.9857144, 0.9965192, 0.99252445, 0.992439, 0.9947294, 0.989966, 0.98674554, 0.9965316, 0.99219453, 0.9918459, 0.9946519, 0.98984903, 0.98575735, 0.99669194, 0.9920466, 0.99208504, 0.9944497, 0.9897691, 0.9853714, 0.9964729, 0.9917834, 0.99221367, 0.9946235, 0.98988104, 0.985719, 0.99652916, 0.9924602, 0.99251586, 0.99474937, 0.98994887, 0.9867567, 0.996555, 0.9921829, 0.9918705, 0.9946737, 0.9898606, 0.98580974, 0.99669915, 0.9920272, 0.9922207, 0.9944875, 0.98983395, 0.98546845, 0.9964954, 0.991774, 0.9922542, 0.9946335, 0.9899093, 0.98581934, 0.996531, 0.9924722, 0.9925214, 0.9947491, 0.98988265, 0.98688203, 0.99655706, 0.9921564, 0.99183935, 0.99468046, 0.98975176, 0.98587346, 0.9966928, 0.9920101, 0.99213326, 0.9944753, 0.98971343, 0.9855276, 0.9965005, 0.99180025, 0.9921852, 0.9945794, 0.9897431, 0.98576385, 0.99654526, 0.9924919, 0.99248344, 0.99474865, 0.9898462, 0.9868824, 0.9965652, 0.992187, 0.99186194, 0.9946635, 0.989668, 0.985913, 0.9967037, 0.99203616, 0.9922283, 0.99444324, 0.98976296, 0.9858083, 0.9965063, 0.9917898, 0.99239683, 0.99460477, 0.98995554, 0.98609525, 0.9965611, 0.99250776, 0.99272245, 0.99476, 0.98998886, 0.9871704, 0.9965814, 0.9921915, 0.9920333, 0.99468094, 0.9899379, 0.9862091, 0.9967167, 0.99204504, 0.9922767, 0.9944912, 0.98985076, 0.9857709, 0.9965084, 0.9919008, 0.9924593, 0.99461687, 0.98991925, 0.9861599, 0.99657756, 0.99255216, 0.9928005, 0.9947677, 0.99003595, 0.98735154, 0.99660313, 0.9922415, 0.99219793, 0.9947187, 0.9900107, 0.9864069, 0.99672353, 0.9921062, 0.99241996, 0.9945039, 0.989952, 0.9860686, 0.9965346, 0.9918721, 0.9924946, 0.9946043, 0.9899524, 0.9862546, 0.9965927, 0.99256027, 0.99275994, 0.99472445, 0.9898269, 0.98725927, 0.99660134, 0.9922323, 0.99211264, 0.99464, 0.9897716, 0.9861799, 0.9967224, 0.9920759, 0.9923592, 0.9944717, 0.9898459, 0.9859747, 0.9965262, 0.99186033, 0.9924278, 0.99460405, 0.9899811, 0.9863738, 0.99659437, 0.99256283, 0.99276054, 0.99474156, 0.9898141, 0.9872387, 0.99658954, 0.99227226, 0.99198806, 0.99465525, 0.98981166, 0.9862201, 0.9967444, 0.99208343, 0.9922507, 0.99443746, 0.98968214, 0.9859351, 0.9965545, 0.99184674, 0.99219257, 0.9945891, 0.9899635, 0.98636657, 0.99661547, 0.9925374, 0.99264026, 0.9947188, 0.9899867, 0.9872075, 0.9965758, 0.992269, 0.9918105, 0.9946442, 0.9900419, 0.98643327, 0.9967272, 0.9921564, 0.9922805, 0.994509, 0.99023414, 0.986587, 0.9965211, 0.9919246, 0.9923616, 0.9946854, 0.99040437, 0.9871721, 0.9965998, 0.992595, 0.9926715, 0.99488795, 0.9905286, 0.9881648, 0.996624, 0.99230397, 0.99216217, 0.99481446, 0.99036205, 0.98690087, 0.9967763, 0.99217117, 0.99214524, 0.99452055, 0.99015445, 0.98630023, 0.99650407, 0.9919559, 0.992359, 0.9946753, 0.9902865, 0.9867527, 0.99656135, 0.9925815, 0.99252915, 0.9948271, 0.99020326, 0.9875503, 0.9965572, 0.9922609, 0.9919646, 0.9947969, 0.9902027, 0.9869799, 0.9967278, 0.9921902, 0.9925961, 0.9946941, 0.9899317, 0.9861972, 0.9964361, 0.9918139, 0.9924291, 0.9947214, 0.98988205, 0.9864068, 0.9965136, 0.9925575, 0.99272156, 0.99489623, 0.99020505, 0.98728424, 0.9964625, 0.9923401, 0.99256355, 0.9949525, 0.9904191, 0.9866365, 0.99678385, 0.99243706, 0.9929617, 0.9947988, 0.9904536, 0.9864102, 0.99658525, 0.99221605, 0.9930797, 0.9949166, 0.99060434, 0.9867006, 0.9966336, 0.9928635, 0.99331975, 0.9950576, 0.9906129, 0.9877223, 0.9966421, 0.9925954, 0.9927286, 0.9949933, 0.99055886, 0.9868285, 0.99678314, 0.9924441, 0.99296314, 0.9948136, 0.99054074, 0.98647076, 0.99659735, 0.9922391, 0.9930962, 0.994945, 0.99066335, 0.9868485, 0.9966521, 0.99288493, 0.99336076, 0.9950853, 0.9906775, 0.98788923, 0.99668497, 0.99264896, 0.992812, 0.9950128, 0.9906555, 0.9870509, 0.99683535, 0.9924942, 0.9930935, 0.9948291, 0.9905749, 0.9868236, 0.9966336, 0.9922685, 0.99314296, 0.9949545, 0.99067307, 0.98692125, 0.9966628, 0.9928763, 0.9933856, 0.9950699, 0.9906728, 0.98778, 0.9966789, 0.99259996, 0.99284816, 0.9949963, 0.9906495, 0.9869602, 0.9968137, 0.9924203, 0.9931297, 0.99483746, 0.9906005, 0.98655325, 0.9966179, 0.9922438, 0.9931694, 0.9949531, 0.9906989, 0.98671067, 0.9966516, 0.9928329, 0.99340487, 0.9950718, 0.9906984, 0.98754203, 0.9966365, 0.99256897, 0.99282724, 0.99500245, 0.9906692, 0.9866472, 0.9967763, 0.9923919, 0.9930728, 0.9948402, 0.9906013, 0.9866037, 0.99660194, 0.99218386, 0.9931618, 0.9949695, 0.99073285, 0.98681366, 0.99666303, 0.9928745, 0.993435, 0.995093, 0.9906962, 0.9876088, 0.99669904, 0.9925842, 0.99289143, 0.9950145, 0.9906398, 0.98670405, 0.9968164, 0.9924344, 0.9930688, 0.99484205, 0.9905771, 0.9865348, 0.996628, 0.9921985, 0.99313277, 0.99495757, 0.990685, 0.9868928, 0.99665856, 0.99285215, 0.99340725, 0.9950722, 0.99066615, 0.9878108, 0.99665964, 0.99256164, 0.99284476, 0.99497825, 0.990579, 0.98689204, 0.9968086, 0.9924332, 0.9930999, 0.99481845, 0.99049956, 0.98676026, 0.9966094, 0.99221206, 0.9931289, 0.99487853, 0.99062437, 0.9870617, 0.9966768, 0.99284244, 0.9933779, 0.9950461, 0.9906826, 0.98799175, 0.9966809, 0.9925822, 0.99274373, 0.9949526, 0.9906162, 0.987217, 0.99683595, 0.9924247, 0.993022, 0.9947949, 0.99054796, 0.98692185, 0.9966344, 0.99219257, 0.99310756, 0.99491274, 0.9906934, 0.98723906, 0.99667776, 0.9928368, 0.9933107, 0.9950257, 0.9907008, 0.98802394, 0.9967019, 0.9926311, 0.9926796, 0.99497306, 0.9906386, 0.98722154, 0.9968387, 0.9924178, 0.99306184, 0.99481386, 0.990573, 0.98699534, 0.996652, 0.99220747, 0.99311346, 0.9949178, 0.9906866, 0.98726124, 0.9967013, 0.9928231, 0.9933623, 0.9950468, 0.9906415, 0.9881136, 0.9967307, 0.9925771, 0.99281883, 0.99498636, 0.99062634, 0.9872033, 0.9968606, 0.992419, 0.9930757, 0.99481255, 0.99058867, 0.9871834, 0.99667335, 0.99216545, 0.9931456, 0.9949307, 0.99069947, 0.9874668, 0.9967296, 0.99284524, 0.9933995, 0.9950435, 0.9906727, 0.98816025, 0.9967488, 0.992531, 0.9927926, 0.9949638, 0.9905606, 0.9871646, 0.9968618, 0.99236333, 0.9930756, 0.99479496, 0.99053895, 0.9870307, 0.99668056, 0.99217844, 0.9931594, 0.9949453, 0.9906975, 0.9872968, 0.99673396, 0.9928281, 0.99338067, 0.9950528, 0.9906459, 0.98800206, 0.9967355, 0.9925805, 0.9928128, 0.9949603, 0.99054575, 0.9871165, 0.99689305, 0.9923913, 0.9930769, 0.99476266, 0.99053526, 0.9867511, 0.9967018, 0.9921532, 0.9930782, 0.9949196, 0.99069667, 0.98715585, 0.99675626, 0.9928269, 0.99337244, 0.9950389, 0.99064976, 0.9878659, 0.9967602, 0.9925557, 0.9928047, 0.99494886, 0.9905234, 0.98681295, 0.99687624, 0.9923961, 0.9930582, 0.9947725, 0.99052227, 0.9867209, 0.9966924, 0.9921951, 0.99315554, 0.9949006, 0.99059457, 0.9869482, 0.9967139, 0.9928382, 0.99339116, 0.99503005, 0.99058974, 0.9877917, 0.9967359, 0.992568, 0.9928179, 0.99495333, 0.99046737, 0.98707354, 0.9968382, 0.9923954, 0.9930443, 0.99473166, 0.99043196, 0.9866464, 0.99662894, 0.9922157, 0.9930402, 0.9948717, 0.99055135, 0.98681456, 0.99665135, 0.9928536, 0.9933374, 0.9950151, 0.9905928, 0.98794925, 0.99664766, 0.99255776, 0.9927833, 0.99495816, 0.99055326, 0.98715544, 0.99676347, 0.99241984, 0.9930039, 0.9947628, 0.9904329, 0.986767, 0.996574, 0.9921605, 0.993042, 0.9949039, 0.990541, 0.9871983, 0.9966441, 0.9928179, 0.9932595, 0.9950349, 0.99052083, 0.9880789, 0.9966652, 0.99255717, 0.9927095, 0.99495006, 0.9904591, 0.98703253, 0.9968195, 0.99237734, 0.9930147, 0.99475455, 0.9903321, 0.98701245, 0.9966377, 0.9921474, 0.9930875, 0.99488914, 0.99050844, 0.9870604, 0.9966595, 0.9927656, 0.99332476, 0.99500406, 0.9904593, 0.98808515, 0.99671376, 0.9925046, 0.99277836, 0.9949649, 0.9903667, 0.98727506, 0.9968592, 0.99236685, 0.9930549, 0.9947641, 0.9903431, 0.98714495, 0.9966808, 0.9921738, 0.99297947, 0.9947988, 0.990493, 0.98699176, 0.9967067, 0.9927706, 0.99322283, 0.9949201, 0.9904564, 0.9879914, 0.9966737, 0.99239683, 0.9926025, 0.9947841, 0.99032754, 0.98702055, 0.9967771, 0.9922782, 0.992829, 0.99467105, 0.9902481, 0.98675734, 0.99663925, 0.99213845, 0.99296933, 0.99481225, 0.9905239, 0.9871982, 0.9967037, 0.9927631, 0.99327266, 0.99496406, 0.99057627, 0.9879205, 0.99669576, 0.99241394, 0.9926757, 0.9948778, 0.99053127, 0.987258, 0.9968868, 0.99234384, 0.9930627, 0.9947266, 0.9904389, 0.987266, 0.9967259, 0.992155, 0.99314624, 0.9948594, 0.9905433, 0.98761797, 0.99680245, 0.9928148, 0.9933977, 0.99500525, 0.99054986, 0.9883428, 0.99678385, 0.99249893, 0.9928168, 0.994902, 0.99043304, 0.9871917, 0.9969209, 0.99229103, 0.99297017, 0.99471194, 0.99033034, 0.98679876, 0.99666816, 0.99202675, 0.9930402, 0.9948363, 0.99058497, 0.98711395, 0.99668187, 0.99269545, 0.9932938, 0.9949715, 0.99052215, 0.98788935, 0.9967071, 0.99241924, 0.99273175, 0.9948986, 0.99050426, 0.98716867, 0.99684745, 0.9922082, 0.99295783, 0.99471146, 0.99044293, 0.9868883, 0.9966305, 0.99201477, 0.992998, 0.9948442, 0.9905726, 0.98718876, 0.9966924, 0.99272174, 0.99328774, 0.994968, 0.9905371, 0.988069, 0.9966858, 0.9924161, 0.99271977, 0.9948988, 0.99050796, 0.9871389, 0.9968196, 0.9922805, 0.9929616, 0.99470735, 0.9904613, 0.98685694, 0.9965868, 0.99202335, 0.99301845, 0.9948437, 0.99055654, 0.98709875, 0.9966388, 0.9927443, 0.9933122, 0.9949648, 0.9905384, 0.98798007, 0.996675, 0.99243075, 0.99272144, 0.9948965, 0.99048984, 0.9870834, 0.9967951, 0.99226123, 0.99295795, 0.9946984, 0.99039304, 0.98682016, 0.9965969, 0.9920488, 0.99303085, 0.9948388, 0.99056286, 0.9870461, 0.996673, 0.9927476, 0.99326694, 0.99493587, 0.9905303, 0.98778206, 0.99667925, 0.99248946, 0.99271977, 0.9948906, 0.99053234, 0.9870619, 0.9968099, 0.99228084, 0.99297583, 0.9947155, 0.99038166, 0.98674124, 0.9966083, 0.992084, 0.9930093, 0.99483, 0.99055606, 0.9868791, 0.9966447, 0.992747, 0.9932862, 0.99498695, 0.9905631, 0.9878578, 0.99666876, 0.9924581, 0.99271274, 0.99488986, 0.9905453, 0.9869734, 0.9967945, 0.9923008, 0.99294657, 0.99470276, 0.99042153, 0.98663294, 0.99657613, 0.9921038, 0.9929998, 0.99484503, 0.990571, 0.986855, 0.99661106, 0.9927603, 0.99327046, 0.9949631, 0.990533, 0.9877572, 0.99662894, 0.9924588, 0.992668, 0.99488217, 0.99043584, 0.9869321, 0.9967701, 0.99233437, 0.99290836, 0.9946911, 0.99033886, 0.9864997, 0.99656254, 0.992063, 0.99298465, 0.9948075, 0.9904764, 0.9868116, 0.99661756, 0.9927368, 0.99323833, 0.9949408, 0.9905077, 0.98765, 0.99662536, 0.99242884, 0.99262685, 0.9948679, 0.99045384, 0.9867612, 0.9967696, 0.99227625, 0.99287134, 0.9946676, 0.9903714, 0.9864683, 0.9965706, 0.99207723, 0.9929449, 0.994822, 0.99047977, 0.9866599, 0.9966066, 0.9927602, 0.9932352, 0.99494034, 0.9905382, 0.9876955, 0.9966442, 0.9924459, 0.992683, 0.9948713, 0.99048483, 0.9868286, 0.99679226, 0.99231946, 0.99288565, 0.99466383, 0.9904367, 0.98655427, 0.9965683, 0.99204224, 0.9929329, 0.9948336, 0.99055135, 0.9867692, 0.9966164, 0.99272573, 0.9932161, 0.99496824, 0.9905872, 0.98768693, 0.99664897, 0.99240386, 0.99263144, 0.99486494, 0.99056894, 0.98686695, 0.99678975, 0.9922355, 0.9928644, 0.99467576, 0.9904797, 0.9864355, 0.99659556, 0.99201125, 0.99295807, 0.9947913, 0.99065477, 0.9867332, 0.9966365, 0.9927021, 0.99325305, 0.9949219, 0.99063873, 0.9876659, 0.9966623, 0.9924006, 0.99264574, 0.99486345, 0.99055755, 0.9867126, 0.9967822, 0.9922543, 0.9929016, 0.9946714, 0.99044484, 0.9865214, 0.9965958, 0.991975, 0.99294335, 0.99481493, 0.9905839, 0.9866245, 0.996637, 0.99269956, 0.9932407, 0.9949266, 0.99059105, 0.9874437, 0.996643, 0.9923552, 0.9926346, 0.99488145, 0.99055535, 0.986742, 0.99677414, 0.99223727, 0.9928778, 0.994697, 0.99045557, 0.98641694, 0.99659, 0.99201643, 0.99291295, 0.9948102, 0.9905129, 0.98662084, 0.99657637, 0.9926607, 0.9931143, 0.9949454, 0.9904907, 0.98763764, 0.99664164, 0.99237484, 0.992527, 0.9948837, 0.99049795, 0.9866849, 0.99668366, 0.9921948, 0.9926951, 0.9946768, 0.99044, 0.98649704, 0.99657685, 0.9920033, 0.99287593, 0.9948553, 0.990632, 0.98682946, 0.99662906, 0.99270004, 0.9931716, 0.994988, 0.9905889, 0.98787224, 0.99663603, 0.99238414, 0.99256283, 0.99491036, 0.990608, 0.98697263, 0.9967859, 0.9921846, 0.99280506, 0.99474037, 0.9904683, 0.98666275, 0.9965916, 0.99203414, 0.9929045, 0.9948979, 0.9906014, 0.98695475, 0.99663395, 0.9926755, 0.99316674, 0.9950159, 0.99056506, 0.987761, 0.9966431, 0.9923915, 0.99258935, 0.994942, 0.9905201, 0.98694265, 0.9967849, 0.9922003, 0.9928779, 0.9947602, 0.9904963, 0.98683083, 0.9965892, 0.99194455, 0.9929422, 0.99487615, 0.9905648, 0.98687416, 0.99662495, 0.9926553, 0.99318886, 0.9950204, 0.99063516, 0.98781407, 0.99667835, 0.992354, 0.9925863, 0.99493563, 0.9905838, 0.98700523, 0.9967991, 0.9921599, 0.9928421, 0.9947181, 0.9904647, 0.9868861, 0.9965987, 0.9919022, 0.9929016, 0.99485743, 0.99065375, 0.98714703, 0.99664575, 0.99259865, 0.9932166, 0.9949852, 0.9907278, 0.98811936, 0.9967066, 0.99227566, 0.99261206, 0.99488324, 0.99067914, 0.98741674, 0.99684805, 0.99206114, 0.9928451, 0.9947012, 0.9906012, 0.98714054, 0.9966347, 0.99185455, 0.99292207, 0.9948599, 0.9907827, 0.9874495, 0.99669075, 0.99260736, 0.99328077, 0.9950086, 0.990776, 0.9883344, 0.9967122, 0.9923608, 0.99271035, 0.99494165, 0.9907472, 0.9875529, 0.99686545, 0.99221873, 0.99297005, 0.9947747, 0.990715, 0.98734075, 0.99666137, 0.9919864, 0.99307513, 0.99491155, 0.99085206, 0.9876238, 0.9967116, 0.9926514, 0.9933256, 0.99502075, 0.9908433, 0.98851794, 0.99672925, 0.99235255, 0.992722, 0.99493515, 0.99076736, 0.98748696, 0.9968425, 0.9922105, 0.99296486, 0.9947377, 0.9906997, 0.98734957, 0.99664396, 0.99201244, 0.9930322, 0.9948914, 0.99082303, 0.9876337, 0.99672157, 0.99273115, 0.99335545, 0.9950244, 0.99081624, 0.9885251, 0.99672914, 0.9924637, 0.9927159, 0.99495065, 0.99070895, 0.9873217, 0.99683374, 0.99223715, 0.992953, 0.994757, 0.99063325, 0.9869903, 0.9966267, 0.99200976, 0.9930148, 0.99491405, 0.99071354, 0.9871345, 0.99666315, 0.99266505, 0.9932795, 0.9950284, 0.9907003, 0.9879624, 0.996715, 0.9923776, 0.99270934, 0.9949248, 0.99064344, 0.98705333, 0.9967991, 0.992151, 0.9929096, 0.9947385, 0.99044365, 0.9863945, 0.99654716, 0.99190956, 0.99295276, 0.9948797, 0.99063456, 0.9867959, 0.9966257, 0.9926104, 0.99323857, 0.99500537, 0.99065125, 0.9877983, 0.99666, 0.99230313, 0.99264985, 0.9949125, 0.9905772, 0.98667765, 0.99678385, 0.9921004, 0.99288577, 0.99473387, 0.99048704, 0.98684955, 0.9965888, 0.99184227, 0.99293184, 0.99484867, 0.99063885, 0.9868431, 0.99665856, 0.99250257, 0.99322844, 0.9949807, 0.99065423, 0.9879092, 0.9966521, 0.9922058, 0.99260783, 0.99491525, 0.9905878, 0.9872152, 0.99682426, 0.9920181, 0.9928455, 0.9946978, 0.99053276, 0.9869642, 0.9966235, 0.99178445, 0.9928945, 0.99483544, 0.99079555, 0.9873585, 0.9966832, 0.9924871, 0.99314874, 0.9949562, 0.9906481, 0.98795474, 0.9966832, 0.9921143, 0.9924986, 0.99489045, 0.990606, 0.98721284, 0.99683595, 0.9919891, 0.99286836, 0.9947169, 0.99054974, 0.9869741, 0.9966162, 0.99171436, 0.9928248, 0.99485767, 0.9905998, 0.9869734, 0.99663097, 0.99236536, 0.9931652, 0.99499357, 0.99061346, 0.9878656, 0.9966532, 0.9920562, 0.99253666, 0.9949042, 0.9905608, 0.986963, 0.9968215, 0.9919335, 0.99281776, 0.9947431, 0.9904985, 0.98698574, 0.9966107, 0.99167305, 0.992867, 0.99487156, 0.99066347, 0.9873819, 0.99668103, 0.99247056, 0.99314064, 0.99495393, 0.9906195, 0.9881436, 0.9966744, 0.9920941, 0.99257165, 0.9948941, 0.99065936, 0.9876175, 0.996849, 0.99201995, 0.9929386, 0.9947676, 0.99054915, 0.9872338, 0.9966133, 0.99176097, 0.9929703, 0.99489224, 0.9906636, 0.987523, 0.99667144, 0.9924952, 0.9932647, 0.99501127, 0.99065197, 0.9883797, 0.9967122, 0.99223596, 0.99273163, 0.99495476, 0.9906426, 0.98739606, 0.996843, 0.99208003, 0.99300295, 0.99474347, 0.9906138, 0.9871467, 0.99664384, 0.99183965, 0.993036, 0.9948758, 0.9907669, 0.9872693, 0.99669635, 0.99248946, 0.99331456, 0.99497765, 0.99068534, 0.98821354, 0.9967258, 0.9921778, 0.99265164, 0.99489164, 0.9906381, 0.9875277, 0.99682224, 0.9920055, 0.9929062, 0.9946853, 0.9905855, 0.9872869, 0.99661756, 0.99186, 0.99298733, 0.99482095, 0.9907194, 0.9875936, 0.996679, 0.99256134, 0.99322635, 0.9949421, 0.9906783, 0.9884071, 0.9966557, 0.9923158, 0.9925978, 0.9949052, 0.99055535, 0.9875374, 0.9968183, 0.9921578, 0.99284256, 0.99470615, 0.9905455, 0.9873691, 0.9966228, 0.99195886, 0.9929709, 0.99485457, 0.9907236, 0.9877594, 0.9967187, 0.9926596, 0.99321437, 0.99499184, 0.9906597, 0.9883404, 0.9966706, 0.9923367, 0.9926434, 0.9949007, 0.99059814, 0.98732716, 0.99680716, 0.99221295, 0.99293834, 0.99468905, 0.99052143, 0.9870532, 0.9966377, 0.9919763, 0.9931524, 0.9948407, 0.9906936, 0.9873197, 0.9966491, 0.9926722, 0.99336183, 0.99496233, 0.99067307, 0.9880591, 0.996705, 0.99238646, 0.99285007, 0.9948927, 0.9906577, 0.98751706, 0.9968645, 0.99228597, 0.99323964, 0.99475384, 0.99066705, 0.98743117, 0.9966767, 0.9921407, 0.9932672, 0.994915, 0.99087644, 0.9877725, 0.996714, 0.99280703, 0.9935004, 0.9950581, 0.9908516, 0.98843247, 0.9967499, 0.99256486, 0.9929611, 0.99496853, 0.9908316, 0.9875947, 0.99685454, 0.9923747, 0.9931364, 0.99478495, 0.99077344, 0.9873857, 0.9966761, 0.992109, 0.9931726, 0.9949225, 0.99094594, 0.9875803, 0.9967341, 0.9927471, 0.9934216, 0.9950317, 0.990866, 0.98830193, 0.99673945, 0.9925731, 0.9928867, 0.9949714, 0.9908449, 0.9876933, 0.99687934, 0.9924062, 0.9930686, 0.9947377, 0.99066603, 0.9871503, 0.9966821, 0.99207765, 0.9931379, 0.99490553, 0.9908584, 0.987636, 0.9967612, 0.9927659, 0.9934082, 0.9950394, 0.99091554, 0.9886437, 0.9967873, 0.99259806, 0.99285525, 0.99498683, 0.99082, 0.98790526, 0.9969318, 0.9924694, 0.9931334, 0.99483275, 0.9907252, 0.98758566, 0.9967443, 0.9922719, 0.99319506, 0.9949739, 0.99093693, 0.9876726, 0.9967782, 0.99289733, 0.99341655, 0.99509746, 0.9910279, 0.9886142, 0.99680185, 0.99260724, 0.992853, 0.9950256, 0.9910018, 0.9878543, 0.99695766, 0.99247044, 0.99317294, 0.9948501, 0.9909499, 0.98766637, 0.9967728, 0.99230456, 0.99328786, 0.9950284, 0.9911294, 0.988284, 0.9968797, 0.9930211, 0.99347526, 0.99512225, 0.99113095, 0.98888355, 0.9968755, 0.992675, 0.9929518, 0.9950624, 0.9910342, 0.9882423, 0.9970578, 0.99257714, 0.9931826, 0.99487287, 0.99095225, 0.98798835, 0.99683386, 0.99238133, 0.99342006, 0.99505544, 0.99108714, 0.98863506, 0.99695855, 0.99306136, 0.9936619, 0.9951757, 0.99110097, 0.9895454, 0.99706763, 0.9928489, 0.99311996, 0.99510527, 0.99099815, 0.98894125, 0.9971823, 0.99269605, 0.9934018, 0.9949235, 0.99087405, 0.98879087, 0.9970138, 0.9924712, 0.9934823, 0.9950199, 0.99103314, 0.9889691, 0.9970433, 0.99308735, 0.993723, 0.9951214, 0.9910252, 0.9896858, 0.997068, 0.9928168, 0.99314946, 0.99507606, 0.99099666, 0.9889621, 0.9971981, 0.99272573, 0.9933645, 0.99489105, 0.99091506, 0.9888676, 0.9970299, 0.9925547, 0.99348193, 0.99504066, 0.99107873, 0.98896956, 0.997063, 0.99308985, 0.9936395, 0.99510735, 0.99105656, 0.989678, 0.9970921, 0.99280095, 0.9931438, 0.9950859, 0.99100226, 0.98889637, 0.9971897, 0.99268854, 0.99336606, 0.99492335, 0.9908564, 0.9886121, 0.99701464, 0.9924128, 0.99319625, 0.9949945, 0.99099404, 0.9888375, 0.997045, 0.9929624, 0.9935322, 0.9951218, 0.99084425, 0.98938715, 0.997068, 0.992652, 0.9929557, 0.99506015, 0.9908207, 0.98867744, 0.9971813, 0.99250257, 0.9933135, 0.9948862, 0.99080676, 0.9884442, 0.99699366, 0.99232334, 0.9933837, 0.9950382, 0.9909729, 0.9887466, 0.9970485, 0.99290556, 0.99358207, 0.99513805, 0.99094385, 0.9894321, 0.99707115, 0.9925659, 0.9930307, 0.99508435, 0.99084866, 0.9886594, 0.99718153, 0.99246633, 0.99327314, 0.9949229, 0.9908014, 0.988441, 0.9969965, 0.9923392, 0.9933495, 0.99505436, 0.990875, 0.98874414, 0.9970312, 0.9929349, 0.9935982, 0.99514866, 0.9908585, 0.989277, 0.99704796, 0.99259394, 0.9929676, 0.9950769, 0.99083686, 0.98868227, 0.997165, 0.99252105, 0.99327654, 0.9948934, 0.99073565, 0.98847467, 0.99698263, 0.99226993, 0.99328, 0.9950349, 0.990896, 0.98887795, 0.99703133, 0.9929669, 0.99359435, 0.995152, 0.99089444, 0.98940593, 0.99704796, 0.9927173, 0.99303126, 0.9950728, 0.99087805, 0.9887211, 0.99716514, 0.99264765, 0.9932728, 0.994893, 0.9907234, 0.98828876, 0.9970168, 0.9923511, 0.9932231, 0.9950404, 0.99093646, 0.988663, 0.99703926, 0.992997, 0.9935654, 0.99511844, 0.99100107, 0.9895544, 0.9970528, 0.99275863, 0.99309397, 0.9950494, 0.9909463, 0.9888994, 0.9971898, 0.99262756, 0.9933292, 0.994843, 0.99082786, 0.98870426, 0.9970065, 0.9924948, 0.99338067, 0.995014, 0.99097675, 0.9889698, 0.99703574, 0.99308276, 0.9936499, 0.99511194, 0.9909298, 0.9896735, 0.997054, 0.9927539, 0.99302447, 0.9950198, 0.9908297, 0.98891234, 0.99716944, 0.9926918, 0.99327797, 0.99480647, 0.99079704, 0.98862594, 0.99698025, 0.9924637, 0.99331313, 0.9950028, 0.99097204, 0.98890185, 0.99703026, 0.9930922, 0.9936108, 0.9951657, 0.9910431, 0.9895974, 0.9970542, 0.99285066, 0.99304247, 0.9950099, 0.9908801, 0.98882115, 0.9971611, 0.99263203, 0.99329764, 0.9948731, 0.9908513, 0.9886877, 0.9969715, 0.99236476, 0.99337995, 0.9950061, 0.99095976, 0.9888314, 0.99703574, 0.99295336, 0.99361587, 0.9950787, 0.99090135, 0.98957133, 0.99705756, 0.9926853, 0.99310994, 0.99501693, 0.9908767, 0.9889024, 0.99717236, 0.992642, 0.99333334, 0.9948766, 0.99081683, 0.98873156, 0.9969861, 0.9925155, 0.9933871, 0.99501413, 0.99099314, 0.98902905, 0.9970421, 0.9931217, 0.9936567, 0.9950758, 0.99106944, 0.9896242, 0.9970484, 0.9928716, 0.99309075, 0.99496067, 0.99093175, 0.9889215, 0.9971468, 0.99275595, 0.99330324, 0.99477166, 0.99078524, 0.9885677, 0.9969715, 0.99254394, 0.9933696, 0.99490553, 0.99093133, 0.98872477, 0.99702245, 0.99321437, 0.99361306, 0.99503654, 0.99091035, 0.98930734, 0.99702823, 0.9928971, 0.99304247, 0.9949269, 0.9908083, 0.9884371, 0.997138, 0.9927281, 0.9932493, 0.99472505, 0.99066204, 0.9884249, 0.99692315, 0.9924926, 0.9932979, 0.99489236, 0.9908236, 0.988781, 0.9969374, 0.99306583, 0.9935156, 0.99498945, 0.99079275, 0.98941517, 0.99696726, 0.99276793, 0.99295735, 0.9948974, 0.99079555, 0.98876965, 0.9971227, 0.9926474, 0.99324197, 0.99473697, 0.9906816, 0.98847765, 0.9969107, 0.99241984, 0.9932728, 0.9948871, 0.9908224, 0.9886685, 0.99697316, 0.99307704, 0.9935498, 0.9949844, 0.9908536, 0.9893042, 0.99702054, 0.9927545, 0.9930436, 0.9949478, 0.9908261, 0.9886451, 0.99714535, 0.9926541, 0.9932514, 0.99472725, 0.99075156, 0.98841864, 0.9969709, 0.9924615, 0.99336666, 0.99487674, 0.9908084, 0.9886309, 0.9969868, 0.99306923, 0.9935207, 0.99499995, 0.9907733, 0.98932403, 0.9970137, 0.9927827, 0.99303585, 0.9949261, 0.9907194, 0.9885627, 0.99715185, 0.99264246, 0.9932361, 0.9946889, 0.99059373, 0.98839337, 0.99697113, 0.9923759, 0.99323714, 0.9948803, 0.9908117, 0.98858696, 0.99698585, 0.9929455, 0.9934164, 0.99495745, 0.99059826, 0.98907894, 0.9970175, 0.9926662, 0.9928912, 0.9948856, 0.99053174, 0.98801595, 0.99715734, 0.99260867, 0.9930642, 0.9947048, 0.9901126, 0.98782176, 0.99697375, 0.99238825, 0.99296063, 0.99484277, 0.99014646, 0.9880797, 0.997027, 0.992859, 0.9933444, 0.99496573, 0.9901928, 0.9886699, 0.99696535, 0.99261475, 0.9927251, 0.9948152, 0.9900883, 0.98798704, 0.9971305, 0.9924063, 0.9929588, 0.99450594, 0.9887833, 0.9877774, 0.99696094, 0.99210715, 0.99309653, 0.99473363, 0.9897828, 0.98799324, 0.996965, 0.9927602, 0.99337727, 0.99493504, 0.9899594, 0.9889164, 0.9969879, 0.9924046, 0.9928228, 0.9948777, 0.9903368, 0.9883939, 0.997104, 0.99227506, 0.99305105, 0.9946702, 0.9901286, 0.9878371, 0.9969176, 0.9920751, 0.993031, 0.9948077, 0.9902385, 0.9883002, 0.9969285, 0.99263763, 0.9933349, 0.99488455, 0.9903499, 0.98906964, 0.9969741, 0.9922536, 0.99271387, 0.9948219, 0.99017954, 0.98836833, 0.9970848, 0.99235713, 0.99298143, 0.9946281, 0.99003863, 0.98804665, 0.99691427, 0.99214137, 0.9931043, 0.9948365, 0.99034464, 0.98829633, 0.9969369, 0.99280167, 0.9933696, 0.99492913, 0.99040693, 0.98924994, 0.9969825, 0.99254113, 0.9928451, 0.994873, 0.9903325, 0.98853326, 0.9971232, 0.9924708, 0.99314487, 0.9946611, 0.99025685, 0.9881458, 0.9969393, 0.9923352, 0.9932393, 0.9948894, 0.9904024, 0.9885908, 0.9969915, 0.99306494, 0.99357855, 0.99504256, 0.99043393, 0.98912805, 0.9969874, 0.99241585, 0.9929624, 0.99490106, 0.99028724, 0.9884207, 0.99708515, 0.9924196, 0.99306256, 0.994743, 0.9901776, 0.98813033, 0.99694103, 0.99226475, 0.99306655, 0.9948837, 0.9902492, 0.9882521, 0.9969985, 0.9928965, 0.9934916, 0.9949727, 0.9902952, 0.9887688, 0.99701285, 0.9925968, 0.9928993, 0.9949277, 0.99026245, 0.9881882, 0.9971451, 0.9926203, 0.9931224, 0.99466914, 0.9902816, 0.98802614, 0.9969875, 0.9923751, 0.9931143, 0.9948189, 0.9903867, 0.9883626, 0.9970304, 0.9931902, 0.9934515, 0.9950959, 0.99042964, 0.9890098, 0.9970505, 0.9926209, 0.9928623, 0.9949656, 0.9903847, 0.98822, 0.9971407, 0.9927529, 0.99329805, 0.99480915, 0.9903201, 0.98793983, 0.9970048, 0.9925282, 0.99331117, 0.9949644, 0.99026394, 0.9880066, 0.9970374, 0.99333537, 0.99363047, 0.9951, 0.99041736, 0.988912, 0.99706334, 0.9929745, 0.99306726, 0.99501103, 0.9903341, 0.9878862, 0.9971861, 0.9929946, 0.9934163, 0.9948561, 0.9901937, 0.9874774, 0.9970107, 0.99280447, 0.99345464, 0.9950764, 0.99047524, 0.9879326, 0.9970312, 0.99332064, 0.9936088, 0.9951574, 0.99030817, 0.9886768, 0.997051, 0.9932515, 0.99304914, 0.9952056, 0.9903757, 0.98759854, 0.99712783, 0.9926892, 0.9932145, 0.9948573, 0.9899895, 0.9867246, 0.99696344, 0.9926467, 0.9933903, 0.9951326, 0.9906523, 0.98795414, 0.9970336, 0.9936794, 0.9936672, 0.9951934, 0.9904783, 0.98804444, 0.99704355, 0.99361694, 0.99315697, 0.9951691, 0.9904419, 0.9882465, 0.99721575, 0.99364495, 0.99344385, 0.9950309, 0.99070144, 0.9879825, 0.9970559, 0.99318933, 0.9935963, 0.99531114, 0.9909971, 0.9884117, 0.99712175, 0.99377173, 0.99383235, 0.99540776, 0.99105215, 0.98932916, 0.9971424, 0.993609, 0.99334687, 0.9952921, 0.9908873, 0.9884709, 0.99725217, 0.993475, 0.9935329, 0.9950747, 0.99063116, 0.9880746, 0.9970732, 0.99317944, 0.9936212, 0.9952369, 0.9908405, 0.98824453, 0.99711096, 0.9937306, 0.9938512, 0.9953624, 0.9909635, 0.9889764, 0.9971027, 0.9935614, 0.9933001, 0.9952774, 0.9909284, 0.988236, 0.9972301, 0.99352443, 0.99353045, 0.9951029, 0.99075544, 0.988076, 0.9970589, 0.9933149, 0.99360573, 0.9952417, 0.9909451, 0.98821986, 0.9971035, 0.9938239, 0.9938971, 0.9953334, 0.9909119, 0.9888515, 0.99712056, 0.99350315, 0.9932961, 0.9952664, 0.99085057, 0.98806095, 0.9972384, 0.99350774, 0.99356455, 0.99511206, 0.99075294, 0.9877988, 0.9970542, 0.9933286, 0.9936492, 0.9952378, 0.9908654, 0.98828375, 0.9970728, 0.99384576, 0.99388546, 0.99534494, 0.9907726, 0.9889764, 0.9971048, 0.9936454, 0.99338865, 0.9952808, 0.99068636, 0.98835456, 0.9972149, 0.9936142, 0.993619, 0.9950808, 0.99067235, 0.9880201, 0.99705195, 0.99341404, 0.9936395, 0.9952382, 0.9908593, 0.9883741, 0.9971028, 0.99391735, 0.9939451, 0.99539137, 0.9908956, 0.9890232, 0.99711645, 0.99361646, 0.9933663, 0.9952938, 0.9907436, 0.98828727, 0.9972289, 0.9935695, 0.9936787, 0.9951261, 0.9907466, 0.9880605, 0.9970552, 0.9934644, 0.99378383, 0.99526465, 0.99090815, 0.9882207, 0.9970932, 0.99403065, 0.99415296, 0.9954021, 0.9909554, 0.98880553, 0.9971113, 0.99376655, 0.99361223, 0.99530596, 0.99076724, 0.9881505, 0.99722594, 0.99372506, 0.99377346, 0.9951115, 0.9906219, 0.9879967, 0.9970272, 0.9934824, 0.99374884, 0.9952951, 0.99089396, 0.9884403, 0.9970822, 0.99402326, 0.993951, 0.9953749, 0.9908484, 0.98888123, 0.9971258, 0.99387157, 0.99351805, 0.9952554, 0.9907307, 0.98816526, 0.9972153, 0.99382067, 0.9936952, 0.99512106, 0.9906455, 0.98791885, 0.9970499, 0.9935683, 0.99376535, 0.99528116, 0.9908206, 0.988216, 0.9970804, 0.99420124, 0.99410605, 0.9953865, 0.99077296, 0.98903614, 0.99707747, 0.9938303, 0.9934934, 0.99526155, 0.9906211, 0.98826736, 0.99719465, 0.9936659, 0.9935242, 0.9950815, 0.9907512, 0.98794925, 0.99703276, 0.9934942, 0.9936633, 0.9952437, 0.9910046, 0.9884, 0.9970848, 0.99398816, 0.9938366, 0.9953257, 0.9909471, 0.9892397, 0.9970992, 0.9939521, 0.9932827, 0.9952229, 0.9907218, 0.98835117, 0.99723357, 0.99382067, 0.9934883, 0.995069, 0.9909204, 0.9883471, 0.9970901, 0.9936515, 0.99364823, 0.9952358, 0.99101937, 0.98867726, 0.997152, 0.9941786, 0.9939137, 0.99527913, 0.99101657, 0.9893993, 0.99717915, 0.9940176, 0.9934016, 0.9952105, 0.99102134, 0.9887188, 0.99728143, 0.99390644, 0.99360824, 0.99504244, 0.99101, 0.9884912, 0.9971336, 0.9937523, 0.9937359, 0.9952163, 0.9912005, 0.9888741, 0.99715745, 0.9941479, 0.9939567, 0.99528956, 0.9911546, 0.98950607, 0.99716276, 0.9938957, 0.9933825, 0.9952525, 0.9910142, 0.98887014, 0.99726105, 0.993848, 0.9936587, 0.9951202, 0.991058, 0.9886746, 0.9970861, 0.993684, 0.9937218, 0.99527204, 0.99123156, 0.9891037, 0.9971111, 0.99423116, 0.99396634, 0.9953819, 0.9912283, 0.98962665, 0.99713373, 0.9940435, 0.9934528, 0.9953028, 0.9910864, 0.9891507, 0.9972607, 0.99394494, 0.99374664, 0.9951704, 0.99103844, 0.98896724, 0.99708074, 0.9937869, 0.99369377, 0.99527866, 0.9911715, 0.98914534, 0.9971042, 0.99423355, 0.993964, 0.99539113, 0.9911205, 0.9896079, 0.99713564, 0.99404985, 0.99347585, 0.9952997, 0.9908676, 0.9886205, 0.99724954, 0.99402386, 0.99376476, 0.9951599, 0.9909058, 0.9888427, 0.9971098, 0.99390453, 0.9939049, 0.9953287, 0.99126846, 0.9889864, 0.9971711, 0.9941987, 0.9939939, 0.995389, 0.99116546, 0.98955864, 0.99717546, 0.99410933, 0.9935807, 0.9953318, 0.9910855, 0.98922044, 0.9972696, 0.9940078, 0.9937179, 0.99512494, 0.9909881, 0.98864436, 0.99711514, 0.9938372, 0.9937431, 0.9952677, 0.99111885, 0.98906076, 0.9971534, 0.99429446, 0.99396044, 0.9953471, 0.99113315, 0.9899024, 0.9971896, 0.9941149, 0.993475, 0.9952887, 0.99101317, 0.9892615, 0.99730396, 0.99401313, 0.993741, 0.9951532, 0.99102014, 0.9889768, 0.9971401, 0.9937797, 0.9937637, 0.99529165, 0.9910636, 0.9891906, 0.9971787, 0.99421465, 0.9939681, 0.99538344, 0.99120706, 0.98987925, 0.99717796, 0.99405503, 0.99352056, 0.995298, 0.99111253, 0.98926944, 0.99727565, 0.993947, 0.99371696, 0.99511755, 0.9909587, 0.98889345, 0.99713004, 0.99385846, 0.99384385, 0.99528164, 0.9911484, 0.98909587, 0.99716216, 0.99431545, 0.9940959, 0.9953683, 0.9911476, 0.9898231, 0.9971998, 0.9941415, 0.9935509, 0.9952742, 0.9910093, 0.9892909, 0.997291, 0.9940091, 0.993771, 0.99511445, 0.99094254, 0.98889273, 0.99712485, 0.9938162, 0.99381995, 0.99519604, 0.9911271, 0.98898697, 0.9971601, 0.99433076, 0.9940707, 0.9953259, 0.9910368, 0.98955345, 0.99713635, 0.9940865, 0.993555, 0.9952443, 0.9908422, 0.9890077, 0.99724704, 0.9939615, 0.99378043, 0.99509275, 0.990816, 0.98883843, 0.99706656, 0.9938415, 0.9938718, 0.9952382, 0.9911226, 0.98907906, 0.99707496, 0.9942817, 0.9940433, 0.9953151, 0.9909656, 0.9897374, 0.9971156, 0.9940782, 0.9934615, 0.9952469, 0.99088013, 0.9890392, 0.99719286, 0.99402267, 0.9937179, 0.9950646, 0.990931, 0.98882896, 0.9970643, 0.9938548, 0.99377877, 0.99522734, 0.99113595, 0.98910147, 0.9970952, 0.99429667, 0.99400735, 0.99534106, 0.9908864, 0.9897754, 0.9971399, 0.99413466, 0.9935395, 0.9952579, 0.99064493, 0.9890814, 0.99723506, 0.9939813, 0.9937358, 0.9951063, 0.9905073, 0.98876256, 0.99707854, 0.9938485, 0.9936967, 0.99521184, 0.9905793, 0.9885592, 0.99711347, 0.9941865, 0.9939071, 0.9953357, 0.9906619, 0.98950374, 0.9971275, 0.99399734, 0.9933855, 0.9952586, 0.9905025, 0.98852855, 0.9972035, 0.99391526, 0.9936156, 0.9950741, 0.9901653, 0.987944, 0.9970112, 0.9937264, 0.9935676, 0.9952052, 0.9901699, 0.9882011, 0.99705637, 0.9941322, 0.9939131, 0.99530715, 0.99052095, 0.9894782, 0.9971023, 0.99391115, 0.99340844, 0.9952666, 0.99052095, 0.9888094, 0.9971642, 0.9937097, 0.9936069, 0.9950716, 0.9904185, 0.98840964, 0.99701667, 0.9935942, 0.9936538, 0.9952241, 0.9904177, 0.98859346, 0.9970266, 0.99407375, 0.9937736, 0.9952897, 0.9904289, 0.98938644, 0.9970457, 0.9939172, 0.9933964, 0.9952218, 0.9902222, 0.98859614, 0.9971402, 0.9938927, 0.99366355, 0.9951018, 0.9903691, 0.98830545, 0.99698454, 0.9937679, 0.993702, 0.99524456, 0.9906309, 0.9888397, 0.99706477, 0.99413127, 0.9939018, 0.99533534, 0.99057066, 0.98962444, 0.9970793, 0.9938751, 0.99339527, 0.99528575, 0.99052274, 0.98873293, 0.9971547, 0.9938903, 0.9936281, 0.99512357, 0.9905065, 0.9886451, 0.99700505, 0.9938035, 0.9937668, 0.99526227, 0.9906685, 0.9889389, 0.9970381, 0.9943591, 0.9941077, 0.99540424, 0.9906935, 0.98949045, 0.99706537, 0.9942595, 0.9935835, 0.99534434, 0.99090064, 0.9890243, 0.99716896, 0.99420786, 0.9938723, 0.995201, 0.99102753, 0.9888976, 0.9970304, 0.9941203, 0.99396527, 0.995386, 0.9913509, 0.98919463, 0.99706334, 0.99460816, 0.9942173, 0.9954691, 0.9911863, 0.98989016, 0.9970931, 0.9944328, 0.993664, 0.9954016, 0.99119896, 0.9892168, 0.9971956, 0.99427724, 0.9938332, 0.99526566, 0.99133754, 0.9890844, 0.997054, 0.9941784, 0.9938963, 0.9953904, 0.9915017, 0.9893049, 0.9971059, 0.99468505, 0.99427444, 0.9955044, 0.9918773, 0.98992574, 0.99712545, 0.99446714, 0.993751, 0.99543047, 0.99173075, 0.98928994, 0.997248, 0.99454767, 0.9940426, 0.99527216, 0.99174166, 0.9890749, 0.9970611, 0.9944124, 0.9941158, 0.995412, 0.99189, 0.98918414, 0.9971073, 0.9948182, 0.9943463, 0.99552876, 0.99198556, 0.99007505, 0.9971252, 0.99470806, 0.9938723, 0.99545515, 0.99191207, 0.9893405, 0.99721223, 0.9946418, 0.99404985, 0.99531543, 0.9918652, 0.98917156, 0.9970445, 0.9944688, 0.99402124, 0.99541086, 0.9919252, 0.9893072, 0.9970383, 0.99478865, 0.9942558, 0.99549246, 0.99198866, 0.9899345, 0.9970209, 0.99457186, 0.99380326, 0.9954256, 0.99181813, 0.98920375, 0.9971686, 0.9944874, 0.99402714, 0.99525434, 0.9917612, 0.9890205, 0.9970498, 0.99440634, 0.99397355, 0.99533665, 0.99132687, 0.98862875, 0.9970565, 0.9947649, 0.9942021, 0.9954081, 0.99113584, 0.9893372, 0.99707663, 0.9946325, 0.9936673, 0.9953524, 0.99101186, 0.98836553, 0.9971932, 0.99446136, 0.9937662, 0.995191, 0.9908818, 0.9879842, 0.9969983, 0.99421996, 0.99378407, 0.9952632, 0.99095565, 0.9883681, 0.9969374, 0.9946091, 0.9940515, 0.9953671, 0.9910945, 0.9891868, 0.9968802, 0.9943866, 0.99348193, 0.99530995, 0.99112743, 0.98841685, 0.9970643, 0.9942735, 0.9936965, 0.99514395, 0.9903362, 0.98629445, 0.99641764, 0.9939812, 0.9935537, 0.99529296, 0.99120367, 0.9888966, 0.9969235, 0.9944406, 0.9941798, 0.9954518, 0.9914655, 0.9894098, 0.9968863, 0.9943402, 0.9935033, 0.9952154, 0.99064976, 0.9882161, 0.9970444, 0.9943291, 0.9937996, 0.99515414, 0.99122673, 0.9886552, 0.99696106, 0.9939554, 0.99382377, 0.9952783, 0.99094033, 0.98847216, 0.996967, 0.99464935, 0.9940548, 0.995434, 0.9910751, 0.98965234, 0.9970011, 0.9946341, 0.99365187, 0.9954046, 0.99144673, 0.989061, 0.9971705, 0.9945162, 0.99386483, 0.9952199, 0.9912721, 0.9889458, 0.99701715, 0.9944273, 0.9939601, 0.99535483, 0.9915507, 0.9890732, 0.9970477, 0.9948437, 0.9942327, 0.99546957, 0.99166006, 0.989734, 0.9970605, 0.9947287, 0.99368787, 0.995425, 0.9915042, 0.9889713, 0.9972217, 0.994629, 0.9939844, 0.9952996, 0.99141896, 0.9888263, 0.99706763, 0.9944934, 0.99393505, 0.99540883, 0.9914001, 0.9891373, 0.99707353, 0.99481213, 0.9941111, 0.9955044, 0.9914171, 0.9896539, 0.997099, 0.9946663, 0.9936043, 0.99545044, 0.99133015, 0.9889669, 0.9972033, 0.99452704, 0.99381363, 0.9952702, 0.9912766, 0.9887501, 0.99701214, 0.99440217, 0.9938395, 0.99542475, 0.9911669, 0.9889658, 0.9969867, 0.99475527, 0.9940642, 0.9955194, 0.9910427, 0.9894971, 0.9970584, 0.9946308, 0.99365646, 0.9954571, 0.99126494, 0.9888602, 0.99716693, 0.9945227, 0.99386966, 0.9953063, 0.99114794, 0.9889232, 0.99702543, 0.99438983, 0.99375874, 0.9954512, 0.991556, 0.9891051, 0.9970415, 0.99480844, 0.99408543, 0.9955616, 0.9916685, 0.9900614, 0.99710965, 0.9947101, 0.9936202, 0.9954862, 0.99163365, 0.9892498, 0.99721247, 0.9945667, 0.99385107, 0.9953352, 0.9914541, 0.9889009, 0.99701935, 0.9943587, 0.9937994, 0.99543136, 0.9910942, 0.9887227, 0.9970446, 0.99480045, 0.9940556, 0.9954934, 0.99141955, 0.9895976, 0.99707496, 0.9946125, 0.99357176, 0.9954093, 0.99127233, 0.98884445, 0.99719584, 0.994436, 0.99383515, 0.99526036, 0.9910868, 0.98849595, 0.9970175, 0.99427664, 0.993779, 0.99533373, 0.99112463, 0.9885743, 0.9970253, 0.99457717, 0.99406904, 0.9954596, 0.99128425, 0.9896685, 0.9970319, 0.994482, 0.99358314, 0.99535805, 0.9911355, 0.98901016, 0.99715114, 0.99443144, 0.9938582, 0.9952342, 0.9912748, 0.988892, 0.9970018, 0.99441713, 0.9938977, 0.9953684, 0.9912976, 0.98907626, 0.9970636, 0.9948107, 0.99417, 0.995453, 0.9911606, 0.98967475, 0.9970747, 0.9946465, 0.9936639, 0.9953989, 0.9913317, 0.98923045, 0.9971654, 0.994576, 0.9939032, 0.9952205, 0.99122185, 0.98886967, 0.99690956, 0.99446845, 0.993871, 0.9953671, 0.9912196, 0.988663, 0.99700624, 0.9948343, 0.99402887, 0.9954751, 0.99101865, 0.9896629, 0.99706715, 0.9947383, 0.99349254, 0.9954056, 0.99088377, 0.98871124, 0.9971374, 0.99463385, 0.993743, 0.99526286, 0.9909388, 0.98856795, 0.99700844, 0.9945239, 0.99377185, 0.9953683, 0.991117, 0.9888286, 0.9970259, 0.9949106, 0.99400496, 0.9954524, 0.9910053, 0.9894148, 0.9970503, 0.9947805, 0.9934597, 0.99538535, 0.9909129, 0.98877186, 0.99717003, 0.99466723, 0.9936993, 0.9952801, 0.9909832, 0.98848546, 0.99701, 0.994465, 0.9937755, 0.99539274, 0.9909939, 0.98867166, 0.9970229, 0.99481434, 0.9939859, 0.99548316, 0.99114394, 0.9892208, 0.99705184, 0.9946766, 0.9934249, 0.9954185, 0.9910369, 0.988461, 0.9971612, 0.9946341, 0.9936567, 0.99525964, 0.9910098, 0.9882103, 0.99699885, 0.9945524, 0.9937067, 0.9954106, 0.9911487, 0.98862714, 0.9970367, 0.9949039, 0.9939423, 0.9955034, 0.9911977, 0.98920095, 0.99706835, 0.9947805, 0.9933549, 0.9954217, 0.99105644, 0.9885781, 0.9971617, 0.994694, 0.9937458, 0.99525744, 0.99112624, 0.9883768, 0.99702686, 0.9946273, 0.9937236, 0.9953683, 0.99100214, 0.9885343, 0.9969825, 0.99484974, 0.9938414, 0.9954394, 0.99087054, 0.98893714, 0.996985, 0.99456865, 0.9932702, 0.99535394, 0.99092615, 0.98808235, 0.99712235, 0.9946273, 0.9935538, 0.9952536, 0.9908241, 0.98842233, 0.99694663, 0.994588, 0.9936504, 0.99539137, 0.9909758, 0.988649, 0.9969862, 0.99491096, 0.9939255, 0.99549896, 0.9910663, 0.9894447, 0.9970061, 0.994797, 0.9933663, 0.9953943, 0.9908961, 0.9887228, 0.99710053, 0.99470985, 0.9935621, 0.9952098, 0.9904204, 0.9884764, 0.996924, 0.9945948, 0.9936136, 0.9953667, 0.9905783, 0.98874134, 0.9969518, 0.99492466, 0.99382585, 0.9954485, 0.9906522, 0.9893149, 0.99696285, 0.9947765, 0.99327046, 0.9953727, 0.99057794, 0.98866475, 0.99707615, 0.9947393, 0.9935548, 0.99523336, 0.99065644, 0.98853683, 0.99694675, 0.9945848, 0.9936358, 0.9953584, 0.9907981, 0.98882884, 0.9969531, 0.9949014, 0.9938919, 0.995469, 0.9908591, 0.9894594, 0.99695927, 0.99476147, 0.9932422, 0.9953925, 0.9906827, 0.9887644, 0.99709284, 0.99466866, 0.9935383, 0.99525744, 0.99078816, 0.98843086, 0.99691004, 0.99452776, 0.9935482, 0.9953969, 0.99079955, 0.98876035, 0.99689794, 0.9948719, 0.9938187, 0.99546576, 0.9909518, 0.98956513, 0.99689746, 0.99468166, 0.99321306, 0.9953786, 0.9906541, 0.9888392, 0.997006, 0.9945938, 0.99343455, 0.9951814, 0.99055666, 0.98861814, 0.9968351, 0.994478, 0.9934617, 0.9953257, 0.9907115, 0.9888783, 0.9968773, 0.9947891, 0.99375826, 0.9954087, 0.99069095, 0.9893106, 0.9969085, 0.9946448, 0.9931766, 0.9953068, 0.99060273, 0.9886557, 0.9970099, 0.9945242, 0.9933423, 0.9951652, 0.99071634, 0.98865324, 0.99682504, 0.9944025, 0.993421, 0.99526143, 0.9909066, 0.9887317, 0.9968646, 0.99473155, 0.9937552, 0.995406, 0.9911005, 0.9895337, 0.9969133, 0.9946148, 0.9931854, 0.9953205, 0.9907381, 0.9885358, 0.99699306, 0.99450815, 0.9934224, 0.995173, 0.9909807, 0.98859954, 0.99684674, 0.99436563, 0.9934342, 0.99527925, 0.9908676, 0.988675, 0.9968369, 0.9947689, 0.9936854, 0.99539536, 0.99094814, 0.9894803, 0.9968836, 0.9946879, 0.9931687, 0.99530244, 0.99051815, 0.9882731, 0.99697244, 0.9946214, 0.9933118, 0.9950886, 0.9904239, 0.9880431, 0.9967924, 0.9945274, 0.99324775, 0.9951991, 0.99042165, 0.98818886, 0.99680775, 0.99482375, 0.9935759, 0.99532235, 0.9906623, 0.98936194, 0.9968984, 0.9947029, 0.9930397, 0.9951467, 0.99023634, 0.98769265, 0.99694866, 0.9945849, 0.993216, 0.9950546, 0.9905185, 0.98821485, 0.99682766, 0.994486, 0.9933571, 0.99521375, 0.990697, 0.9887158, 0.9969002, 0.9948343, 0.99363, 0.99533963, 0.99120086, 0.98979026, 0.9969183, 0.99477214, 0.9931185, 0.99524856, 0.99093, 0.98889893, 0.99704593, 0.99463433, 0.99333704, 0.9951201, 0.99086344, 0.98823476, 0.99685454, 0.9945332, 0.99327606, 0.9951737, 0.9907761, 0.9883267, 0.9968566, 0.9948528, 0.9935095, 0.995269, 0.99086744, 0.98915887, 0.99688905, 0.9947489, 0.99291515, 0.9951703, 0.990298, 0.9880018, 0.9969691, 0.99463874, 0.99314594, 0.9950427, 0.9900754, 0.9876945, 0.9967877, 0.99453044, 0.9932041, 0.99514383, 0.99040824, 0.9879534, 0.99684936, 0.99486434, 0.99344397, 0.99524844, 0.99053746, 0.98891336, 0.9968652, 0.99473506, 0.99285126, 0.9951721, 0.99038845, 0.98820657, 0.99698204, 0.9946255, 0.9930743, 0.9949904, 0.9903719, 0.9880084, 0.9967961, 0.99452245, 0.9931191, 0.99513286, 0.99071467, 0.9883485, 0.9968304, 0.99488974, 0.993379, 0.99521893, 0.9907478, 0.98908114, 0.9968436, 0.99476194, 0.9928106, 0.9951786, 0.9905727, 0.9885014, 0.99694866, 0.994665, 0.99308455, 0.9949921, 0.99060357, 0.98830307, 0.99680656, 0.9945313, 0.99312276, 0.99514866, 0.9907492, 0.9885473, 0.9968292, 0.9948836, 0.99336946, 0.99523395, 0.990715, 0.9892781, 0.99685633, 0.9947547, 0.9928484, 0.99513584, 0.9906053, 0.9886445, 0.9969818, 0.9946162, 0.99307305, 0.9949466, 0.99080634, 0.9886281, 0.9968163, 0.99449414, 0.9931346, 0.99508184, 0.9907936, 0.9889263, 0.9968446, 0.9948106, 0.9934016, 0.9951767, 0.99065745, 0.98982614, 0.99686134, 0.99470615, 0.99267054, 0.9950887, 0.99023634, 0.98918146, 0.9969554, 0.9945961, 0.992927, 0.9948947, 0.99004936, 0.98893946, 0.9967834, 0.9944311, 0.99302167, 0.9950782, 0.99042845, 0.9894035, 0.99683064, 0.9948071, 0.99327904, 0.9952037, 0.9904488, 0.9898818, 0.9968497, 0.99468315, 0.99282926, 0.9950758, 0.99017185, 0.98920083, 0.9969131, 0.99456227, 0.9929644, 0.99489695, 0.9901315, 0.9891127, 0.99673635, 0.99435997, 0.99303776, 0.99500054, 0.99026537, 0.9894148, 0.9967686, 0.9947496, 0.9931892, 0.9951048, 0.99078476, 0.9904733, 0.99681526, 0.9946261, 0.9926173, 0.9950616, 0.9908982, 0.98976797, 0.9969305, 0.99458224, 0.9927696, 0.9948266, 0.99023145, 0.9893044, 0.9967098, 0.99431896, 0.9927441, 0.9949819, 0.9907998, 0.9896818, 0.9967637, 0.99468803, 0.99313873, 0.99508625, 0.9901136, 0.9902975, 0.99679404, 0.99454707, 0.9925597, 0.99504435, 0.99032664, 0.98935544, 0.9968803, 0.9943917, 0.99285114, 0.9948087, 0.9906315, 0.98951703, 0.99675125, 0.99430907, 0.9929103, 0.9950134, 0.99121153, 0.9898453, 0.99677604, 0.994684, 0.9932802, 0.9951466, 0.9913324, 0.99046063, 0.9967945, 0.9945425, 0.99277383, 0.99507385, 0.9912407, 0.98989433, 0.9969025, 0.99438393, 0.9928075, 0.99486285, 0.9910925, 0.9895884, 0.9967391, 0.9942894, 0.99282634, 0.99503016, 0.9912311, 0.98986185, 0.9967715, 0.9946819, 0.99320835, 0.99515164, 0.99123365, 0.99059933, 0.9968149, 0.99457973, 0.99277735, 0.99504906, 0.9909751, 0.98978525, 0.99691904, 0.9944047, 0.99284667, 0.99484044, 0.99077916, 0.98971146, 0.99674076, 0.9942764, 0.99292314, 0.994966, 0.9908282, 0.9898612, 0.99677414, 0.9946676, 0.9930298, 0.9950704, 0.99012816, 0.99012744, 0.9967437, 0.9944469, 0.992691, 0.9949042, 0.99060094, 0.9903244, 0.99674344, 0.994154, 0.9929254, 0.9947584, 0.9909288, 0.9898307, 0.9966557, 0.99407905, 0.99284995, 0.99493396, 0.99123925, 0.9898959, 0.9966922, 0.9945519, 0.99315614, 0.99502236, 0.9908562, 0.99023205, 0.99671644, 0.9944136, 0.9925668, 0.9949819, 0.99105823, 0.9902097, 0.99683654, 0.9943126, 0.9930239, 0.99486, 0.9914752, 0.9904061, 0.9966545, 0.9941122, 0.9931492, 0.9949595, 0.991882, 0.99048924, 0.9967314, 0.9945813, 0.9934151, 0.9950814, 0.99200445, 0.99110556, 0.99675095, 0.99447364, 0.9928899, 0.9949878, 0.9918699, 0.9901972, 0.9968694, 0.9943403, 0.9930934, 0.99479336, 0.991731, 0.99041206, 0.9966822, 0.9941893, 0.99306446, 0.99490696, 0.9922157, 0.9906826, 0.9967128, 0.9945187, 0.9934225, 0.99502176, 0.9923581, 0.9914363, 0.9967156, 0.9943608, 0.9929986, 0.9950338, 0.99234164, 0.9909978, 0.9968741, 0.99430627, 0.9933778, 0.994841, 0.9923048, 0.990811, 0.9967156, 0.9941599, 0.9935537, 0.9949526, 0.9922702, 0.9910922, 0.9967708, 0.9945913, 0.99358606, 0.99512, 0.99237674, 0.99146587, 0.9968395, 0.9944857, 0.9930188, 0.99507385, 0.99233633, 0.9909641, 0.99693024, 0.994416, 0.9933509, 0.9949092, 0.9923896, 0.9909723, 0.9967559, 0.9942248, 0.9933615, 0.99505013, 0.9926008, 0.99086833, 0.9967984, 0.9945598, 0.99351066, 0.99515575, 0.9924964, 0.9914443, 0.9968495, 0.99454176, 0.99299204, 0.9950646, 0.9925126, 0.99089843, 0.9969042, 0.9943726, 0.9932641, 0.9949025, 0.9925148, 0.9907251, 0.9966627, 0.99426335, 0.9931907, 0.99502134, 0.9925355, 0.9906685, 0.9967393, 0.9946524, 0.9934803, 0.99513406, 0.9923776, 0.9910291, 0.99677616, 0.9945136, 0.9928, 0.9950062, 0.9921036, 0.99050283, 0.9969319, 0.99442697, 0.9930154, 0.99491036, 0.99239296, 0.9903404, 0.9967372, 0.99436885, 0.9931156, 0.9950114, 0.992592, 0.9905518, 0.9968219, 0.9948148, 0.993425, 0.99516416, 0.9925888, 0.9910314, 0.99677414, 0.9945999, 0.9928468, 0.99504256, 0.9925196, 0.99020576, 0.9969189, 0.99452525, 0.9930246, 0.9949157, 0.99254876, 0.99035406, 0.99679995, 0.99444216, 0.9931712, 0.9950344, 0.9927037, 0.9905866, 0.99688286, 0.99484086, 0.9934667, 0.9951337, 0.99261343, 0.9912114, 0.99687624, 0.9946718, 0.99274784, 0.9950801, 0.9926083, 0.9905329, 0.9969843, 0.99460876, 0.9931298, 0.9949903, 0.9925971, 0.99061877, 0.9968759, 0.9944775, 0.9932162, 0.9950724, 0.99277145, 0.9906719, 0.99689424, 0.9948506, 0.99367046, 0.9951736, 0.9927361, 0.9912772, 0.9969362, 0.9947214, 0.9931252, 0.995145, 0.99263954, 0.9907568, 0.99698716, 0.9945308, 0.9933836, 0.99495643, 0.99261194, 0.99051064, 0.9968688, 0.99442893, 0.9933149, 0.9949865, 0.9925988, 0.99075574, 0.99690634, 0.99482757, 0.9936947, 0.9951951, 0.9926525, 0.9913707, 0.9969177, 0.9947025, 0.993117, 0.99515104, 0.99258316, 0.99074596, 0.9970426, 0.99459743, 0.9934185, 0.994985, 0.99253887, 0.9904619, 0.99689317, 0.9944378, 0.9934443, 0.9951115, 0.9927898, 0.9908263, 0.9969368, 0.99479914, 0.99371994, 0.99523145, 0.992761, 0.99144393, 0.9969669, 0.9946742, 0.9931972, 0.99516356, 0.992683, 0.9907675, 0.9970477, 0.9945439, 0.9933843, 0.99500316, 0.99259645, 0.9905496, 0.9968676, 0.9943873, 0.9933917, 0.9951337, 0.99270016, 0.9908421, 0.9969119, 0.99477094, 0.993664, 0.995231, 0.9927356, 0.9914083, 0.99691224, 0.99464, 0.9931029, 0.9951297, 0.99270344, 0.99080735, 0.9970451, 0.9945302, 0.9933331, 0.9949603, 0.99265295, 0.9906223, 0.9968964, 0.9944189, 0.993401, 0.9950989, 0.9927914, 0.99093366, 0.99694437, 0.9948082, 0.99368083, 0.995237, 0.9927341, 0.9915057, 0.99697626, 0.99468696, 0.9931473, 0.99515355, 0.9926238, 0.9907918, 0.9970759, 0.99456704, 0.9933415, 0.99498016, 0.9926041, 0.9905951, 0.99691546, 0.9944452, 0.9933999, 0.9951181, 0.99274904, 0.9907545, 0.996942, 0.9948148, 0.99366987, 0.9952353, 0.9927291, 0.9913846, 0.99696845, 0.99468625, 0.9931085, 0.99514973, 0.99264103, 0.99080944, 0.9970702, 0.9945513, 0.99329704, 0.9950044, 0.9926243, 0.99062973, 0.9969284, 0.9944346, 0.99344, 0.9951305, 0.9927597, 0.9908116, 0.9969631, 0.99479264, 0.99372166, 0.99523145, 0.9927368, 0.9913503, 0.9969752, 0.99466324, 0.9931825, 0.99517053, 0.9926998, 0.99079543, 0.9970782, 0.99454176, 0.99338937, 0.995012, 0.99265337, 0.9906144, 0.99691004, 0.99440324, 0.9934162, 0.9951365, 0.992806, 0.9909317, 0.9969447, 0.99478793, 0.9936932, 0.99523985, 0.9927534, 0.99143595, 0.996968, 0.99465734, 0.99312204, 0.9951554, 0.99272823, 0.9909237, 0.99708027, 0.9945397, 0.9933476, 0.994997, 0.9926118, 0.9906495, 0.99691105, 0.99437505, 0.9933595, 0.9951154, 0.99271977, 0.9908516, 0.99693775, 0.9947683, 0.9936407, 0.995241, 0.9927273, 0.99139494, 0.9969606, 0.99463296, 0.99312395, 0.9951343, 0.9926945, 0.9908359, 0.99706346, 0.9944925, 0.9933512, 0.9949826, 0.99264896, 0.990639, 0.9969023, 0.99435633, 0.9933995, 0.9950888, 0.9927765, 0.99090886, 0.99693096, 0.99472374, 0.99370885, 0.9952089, 0.9927777, 0.9914479, 0.9969536, 0.994582, 0.99314946, 0.9951302, 0.9926944, 0.99081635, 0.9970682, 0.9944453, 0.993363, 0.9949709, 0.99261767, 0.9905934, 0.99689543, 0.9943016, 0.9933891, 0.995106, 0.99274784, 0.9908777, 0.9969497, 0.99468035, 0.993666, 0.9952121, 0.9926704, 0.99123317, 0.9969728, 0.9945626, 0.9930977, 0.99513626, 0.9926243, 0.99069786, 0.99706656, 0.9944107, 0.9933194, 0.99497753, 0.99257237, 0.9905462, 0.9968982, 0.9942923, 0.9934045, 0.9951136, 0.99269545, 0.9907726, 0.9969362, 0.9946848, 0.9936447, 0.99520785, 0.9926838, 0.9913058, 0.9969497, 0.99456054, 0.9931058, 0.9951371, 0.9925627, 0.99078035, 0.99705195, 0.99442613, 0.9933649, 0.99497837, 0.9925451, 0.9906641, 0.9968777, 0.99427444, 0.99336845, 0.9951252, 0.9926354, 0.9908672, 0.99688834, 0.9946089, 0.99352044, 0.9952418, 0.9926048, 0.99142903, 0.9969285, 0.99444073, 0.99289954, 0.9951561, 0.992324, 0.99069434, 0.9970072, 0.9942754, 0.99313766, 0.9949799, 0.99242157, 0.99063784, 0.99683845, 0.9941653, 0.9932128, 0.99511313, 0.9926131, 0.9908349, 0.9968899, 0.9945591, 0.993515, 0.9952168, 0.9926088, 0.9914424, 0.9969035, 0.9944504, 0.9930201, 0.9951206, 0.99252963, 0.99084085, 0.9969986, 0.99432087, 0.99321985, 0.99497294, 0.99247855, 0.99068815, 0.99684554, 0.99415034, 0.9933164, 0.9950999, 0.9926891, 0.9909407, 0.9968855, 0.99457514, 0.99363387, 0.99520916, 0.99258125, 0.99146104, 0.99689984, 0.9944769, 0.99316764, 0.99511766, 0.99256974, 0.990728, 0.99700433, 0.9943285, 0.9933549, 0.99494356, 0.99246126, 0.9905695, 0.9967734, 0.9940304, 0.9934489, 0.9950924, 0.99266374, 0.9907772, 0.9968838, 0.9946572, 0.99365693, 0.9951698, 0.9926088, 0.9913174, 0.9968982, 0.99448836, 0.99306774, 0.99508554, 0.99261355, 0.99071974, 0.9970145, 0.99438334, 0.9934005, 0.9949471, 0.99254805, 0.9906074, 0.9968183, 0.9942372, 0.99336874, 0.9950579, 0.9926801, 0.99079376, 0.9968543, 0.9946334, 0.9936128, 0.99515945, 0.99261874, 0.9913823, 0.9968562, 0.9944418, 0.99321884, 0.99514854, 0.9926813, 0.9908496, 0.9969723, 0.994416, 0.993467, 0.9949874, 0.99263096, 0.9905756, 0.9967854, 0.9942332, 0.9933929, 0.99508184, 0.9927099, 0.9907624, 0.9968388, 0.9946196, 0.9936707, 0.99519616, 0.9927493, 0.9913503, 0.9968811, 0.9945971, 0.9931751, 0.9951637, 0.9927031, 0.9907772, 0.99698323, 0.99449414, 0.99345005, 0.99500376, 0.99269193, 0.9906295, 0.9968093, 0.9943116, 0.9934505, 0.99510604, 0.9927955, 0.9907754, 0.996855, 0.9947176, 0.9937748, 0.99519485, 0.99275655, 0.99131143, 0.9968671, 0.9945566, 0.9931404, 0.9951331, 0.9926714, 0.99067324, 0.99697906, 0.99443036, 0.9933971, 0.99497426, 0.9926581, 0.9905027, 0.9968144, 0.99426913, 0.9934499, 0.99511683, 0.99280643, 0.99076796, 0.99685055, 0.9946926, 0.9936852, 0.99522614, 0.99276936, 0.99137354, 0.9968681, 0.99453825, 0.99317, 0.9951717, 0.99271977, 0.9908445, 0.9969964, 0.99445003, 0.99345523, 0.99504423, 0.99278617, 0.99056995, 0.9968393, 0.9943007, 0.9934702, 0.99513924, 0.9928597, 0.99088955, 0.9968688, 0.99468315, 0.9937225, 0.9952665, 0.9927798, 0.9913967, 0.99687517, 0.9945539, 0.9931324, 0.99517137, 0.99267733, 0.9907588, 0.99700814, 0.99445677, 0.9934558, 0.9950244, 0.9926623, 0.99062264, 0.9968053, 0.9943198, 0.9935225, 0.99516237, 0.9928256, 0.9909765, 0.99686354, 0.99468964, 0.99381244, 0.99524325, 0.9927857, 0.9914198, 0.9968573, 0.9945539, 0.99321353, 0.99515647, 0.9927658, 0.99085945, 0.996971, 0.9944276, 0.9933831, 0.9949691, 0.99260867, 0.9905434, 0.9967943, 0.99424934, 0.993499, 0.995113, 0.99273515, 0.9908513, 0.9968526, 0.9946523, 0.99375814, 0.99519885, 0.99282324, 0.99140716, 0.99685764, 0.99455476, 0.9932241, 0.99513805, 0.9927452, 0.9908935, 0.99698275, 0.99442893, 0.9934493, 0.9949989, 0.9927615, 0.99073154, 0.996817, 0.9942331, 0.9934797, 0.99510133, 0.99287283, 0.990899, 0.9968645, 0.99458647, 0.9937736, 0.9952192, 0.99272764, 0.9914151, 0.99687326, 0.99445254, 0.9931845, 0.9951658, 0.9926823, 0.99085146, 0.99699557, 0.9943244, 0.9934103, 0.9949884, 0.9927114, 0.9906918, 0.9968075, 0.99421716, 0.99350256, 0.99513805, 0.9928768, 0.99100035, 0.9968695, 0.99450195, 0.993733, 0.99519306, 0.99268746, 0.9914894, 0.9968526, 0.9944459, 0.99309325, 0.9951423, 0.9926865, 0.990892, 0.9969997, 0.99431217, 0.99344146, 0.99503773, 0.9927817, 0.9906885, 0.99682623, 0.9940975, 0.99348205, 0.9951573, 0.9928464, 0.99089676, 0.99688655, 0.9945209, 0.99377656, 0.99525434, 0.992826, 0.9914479, 0.9969189, 0.99443084, 0.9931465, 0.9951644, 0.99267113, 0.99082947, 0.99701655, 0.994397, 0.9934185, 0.995054, 0.9925997, 0.99062353, 0.9968317, 0.9942267, 0.9935551, 0.99515116, 0.9928214, 0.9910014, 0.99685895, 0.99463904, 0.9938069, 0.99523544, 0.99274904, 0.9915059, 0.9969121, 0.9945309, 0.99335045, 0.9951795, 0.99276525, 0.9910148, 0.99700505, 0.9943911, 0.9935615, 0.9950205, 0.99277216, 0.9907772, 0.9968335, 0.99429184, 0.99357575, 0.99512804, 0.9929011, 0.99101585, 0.9968628, 0.9946117, 0.9938366, 0.995188, 0.9927706, 0.99148613, 0.9969126, 0.994507, 0.99334675, 0.995207, 0.9926454, 0.9910264, 0.9970191, 0.9944088, 0.9935863, 0.9950061, 0.9926628, 0.9908839, 0.9968238, 0.99427253, 0.99349785, 0.9950644, 0.9927771, 0.9911085, 0.9968977, 0.9946408, 0.99383163, 0.9951219, 0.9927418, 0.9915698, 0.99689496, 0.994494, 0.99327594, 0.9950816, 0.9927099, 0.9909266, 0.9969829, 0.99425983, 0.9935656, 0.9949256, 0.99267584, 0.99081886, 0.996811, 0.99412996, 0.9935542, 0.99499923, 0.99273926, 0.9908783, 0.9968436, 0.9945015, 0.99379325, 0.99510515, 0.9926636, 0.9913101, 0.99684685, 0.99436414, 0.9931977, 0.99498945, 0.9926394, 0.99069166, 0.99696344, 0.9941839, 0.9934923, 0.99486566, 0.9925775, 0.990639, 0.99677724, 0.9940244, 0.99349487, 0.99494684, 0.9927267, 0.9908159, 0.99681455, 0.99444664, 0.9937577, 0.9950099, 0.99265295, 0.99139357, 0.996833, 0.994356, 0.99325866, 0.9949107, 0.9926318, 0.9907718, 0.99696153, 0.994267, 0.9934909, 0.9947964, 0.9925652, 0.9906579, 0.99678636, 0.994132, 0.993501, 0.99487984, 0.99270344, 0.99090743, 0.99681383, 0.9944762, 0.9937196, 0.9949638, 0.9926736, 0.9915046, 0.9968437, 0.9943738, 0.9931524, 0.99497235, 0.9927182, 0.9908879, 0.99698323, 0.994279, 0.99348277, 0.99472564, 0.99268264, 0.9906822, 0.9967968, 0.99414647, 0.9934289, 0.99485856, 0.9927659, 0.99089664, 0.9968345, 0.9944973, 0.9937615, 0.99499536, 0.992757, 0.9913774, 0.99682766, 0.994444, 0.99319285, 0.9949342, 0.9927314, 0.99083793, 0.9969362, 0.9943041, 0.99342394, 0.99475724, 0.9926311, 0.9906479, 0.99671173, 0.9941601, 0.99340016, 0.99478555, 0.9927846, 0.9909073, 0.9967787, 0.9945452, 0.9936951, 0.99495065, 0.99276125, 0.99138033, 0.9968411, 0.99440515, 0.9932247, 0.9948993, 0.992762, 0.99083287, 0.9969561, 0.9943034, 0.9934423, 0.9947583, 0.9926173, 0.99038845, 0.996766, 0.99407744, 0.99340737, 0.9948547, 0.9927274, 0.9906058, 0.996792, 0.9945039, 0.9937213, 0.9949504, 0.9926959, 0.9911944, 0.9968227, 0.99440575, 0.99315286, 0.99490553, 0.9926239, 0.9905467, 0.9969261, 0.9942262, 0.9934077, 0.99474084, 0.992541, 0.99040836, 0.99674857, 0.99415433, 0.9934018, 0.9948182, 0.9926872, 0.9906184, 0.99680376, 0.99450815, 0.99364656, 0.99493223, 0.99269676, 0.99108833, 0.9967919, 0.99436295, 0.993131, 0.9948607, 0.992661, 0.9906439, 0.99691105, 0.9942869, 0.99339324, 0.9946787, 0.99256873, 0.9903149, 0.996705, 0.9941432, 0.9933722, 0.994776, 0.99274457, 0.9906398, 0.9967685, 0.9945092, 0.9936086, 0.9949054, 0.9927131, 0.99133474, 0.99678636, 0.9944589, 0.9930882, 0.99482626, 0.99264073, 0.99078655, 0.99690825, 0.99428713, 0.9932944, 0.9946585, 0.9925948, 0.990646, 0.9967251, 0.9941659, 0.993298, 0.9947931, 0.9927079, 0.9907658, 0.9967726, 0.9945009, 0.9935986, 0.99488384, 0.9926324, 0.9911705, 0.9967494, 0.9944168, 0.99318427, 0.9948146, 0.9926254, 0.9905088, 0.9968767, 0.9942498, 0.9934602, 0.9946641, 0.99258024, 0.9903207, 0.9967091, 0.9941003, 0.99335617, 0.9948009, 0.9926716, 0.9905138, 0.9967393, 0.99449176, 0.99371547, 0.994906, 0.9926352, 0.9910381, 0.996756, 0.99443144, 0.9931571, 0.99482, 0.99260664, 0.9904779, 0.996865, 0.9943264, 0.9934463, 0.994646, 0.99257314, 0.9901377, 0.996697, 0.99421644, 0.99340796, 0.9947784, 0.99277425, 0.99062884, 0.9967205, 0.99446195, 0.99360305, 0.99488264, 0.99255675, 0.99089867, 0.9967198, 0.99441254, 0.9929739, 0.9948501, 0.992644, 0.9904948, 0.99678135, 0.99436516, 0.99342537, 0.9946888, 0.9926628, 0.99042344, 0.9967239, 0.9942583, 0.99345887, 0.9947984, 0.99276674, 0.99044645, 0.99676096, 0.9945884, 0.9937603, 0.99489576, 0.99271286, 0.990819, 0.9967649, 0.9944993, 0.9931906, 0.99481964, 0.99270684, 0.99031997, 0.99688584, 0.9943382, 0.9934735, 0.99464804, 0.9925882, 0.9901676, 0.99671906, 0.9942274, 0.993507, 0.99477565, 0.9926466, 0.9905727, 0.99677795, 0.9945136, 0.9937528, 0.994864, 0.9926366, 0.9909389, 0.9967674, 0.99435306, 0.9931539, 0.99469393, 0.9925604, 0.9903494, 0.9968728, 0.99423355, 0.99343336, 0.9945979, 0.99262017, 0.99021286, 0.9967098, 0.99410665, 0.9934724, 0.99475276, 0.9927596, 0.9905607, 0.9967308, 0.9944978, 0.9937444, 0.99487203, 0.9926611, 0.9908811, 0.99672675, 0.9943304, 0.9931986, 0.9948331, 0.9926197, 0.9903666, 0.99687314, 0.99422413, 0.9934621, 0.9946743, 0.9925781, 0.9903938, 0.99671245, 0.9940659, 0.99348277, 0.99479395, 0.9926582, 0.99068195, 0.9967584, 0.99449676, 0.99374014, 0.9948765, 0.99254936, 0.99117166, 0.99678856, 0.99439263, 0.9932023, 0.9947864, 0.9924982, 0.99049103, 0.99690384, 0.99422836, 0.993404, 0.99462336, 0.9924087, 0.99058497, 0.9967295, 0.9941546, 0.9934678, 0.99472916, 0.9926077, 0.99077696, 0.9967769, 0.99455214, 0.993743, 0.9948424, 0.99258655, 0.991292, 0.99679816, 0.99447656, 0.9931947, 0.994751, 0.99248743, 0.9907263, 0.99691653, 0.99423283, 0.9934498, 0.99464035, 0.99243027, 0.99056363, 0.9967577, 0.9941612, 0.9934435, 0.994793, 0.99258, 0.99070686, 0.99680716, 0.9945775, 0.9937298, 0.9948742, 0.99257857, 0.9913049, 0.9968345, 0.9944839, 0.9932022, 0.9948226, 0.9925379, 0.9906961, 0.9969446, 0.99424475, 0.99345803, 0.994626, 0.9924592, 0.99050295, 0.99676716, 0.99416226, 0.99349654, 0.99476314, 0.99253124, 0.99068207, 0.9968039, 0.9945058, 0.9937313, 0.99482757, 0.99246573, 0.9912175, 0.9968104, 0.9944587, 0.9932667, 0.994812, 0.9923771, 0.9904709, 0.99694103, 0.99437815, 0.99351996, 0.9946089, 0.99240595, 0.99029505, 0.9967695, 0.9943066, 0.9934977, 0.99470073, 0.9925022, 0.9905749, 0.9968178, 0.9946007, 0.9936947, 0.9948008, 0.9925061, 0.99105304, 0.9968298, 0.9944891, 0.99310815, 0.9946834, 0.9925126, 0.9903417, 0.99693215, 0.9944411, 0.9935214, 0.9944899, 0.9924318, 0.99025774, 0.9967603, 0.99421513, 0.99338514, 0.9947412, 0.9924195, 0.99081206, 0.9967188, 0.9945221, 0.9936323, 0.9948561, 0.9925916, 0.991088, 0.99681574, 0.9946889, 0.9934302, 0.99476373, 0.9926053, 0.99063957, 0.9969433, 0.9946176, 0.99364823, 0.99460864, 0.9924243, 0.9903154, 0.99673384, 0.99445593, 0.9936014, 0.99479616, 0.99257237, 0.99060726, 0.9968335, 0.9947576, 0.993877, 0.99491405, 0.99268466, 0.99113846, 0.99682564, 0.99456733, 0.99337393, 0.9948614, 0.9926656, 0.9905088, 0.9969407, 0.9944571, 0.99360234, 0.99456644, 0.99260336, 0.9901293, 0.99676085, 0.9943819, 0.99358374, 0.9947224, 0.99274033, 0.9904033, 0.996763, 0.99463916, 0.99380773, 0.9947542, 0.99272156, 0.99087054, 0.99677956, 0.9946208, 0.99336606, 0.99468386, 0.99269027, 0.990227, 0.9969099, 0.994486, 0.9935342, 0.99454993, 0.9925356, 0.9898878, 0.9967367, 0.99440396, 0.99364483, 0.9946044, 0.9926809, 0.9904151, 0.99683535, 0.9948161, 0.99394447, 0.9947228, 0.99266994, 0.9908859, 0.99683374, 0.99467564, 0.9934121, 0.9946945, 0.99267596, 0.99026066, 0.9969668, 0.99458385, 0.9936294, 0.99455816, 0.99261063, 0.9900343, 0.996802, 0.9944142, 0.9936301, 0.99467057, 0.99270076, 0.9902871, 0.99683726, 0.9947411, 0.99389464, 0.9947394, 0.9928014, 0.99099, 0.9968736, 0.99463904, 0.993397, 0.99466926, 0.99269, 0.99030393, 0.9969637, 0.9944398, 0.99350196, 0.9944095, 0.99261934, 0.98974925, 0.9967933, 0.9943069, 0.99344194, 0.99448496, 0.9927747, 0.99005955, 0.9967722, 0.99458575, 0.99362785, 0.9945781, 0.99275607, 0.99057466, 0.9967539, 0.994481, 0.9930078, 0.9944465, 0.99270463, 0.9902904, 0.99687046, 0.99451315, 0.99341583, 0.9942346, 0.9925194, 0.99005437, 0.99665844, 0.99444747, 0.9933649, 0.994348, 0.9925963, 0.99032193, 0.9967204, 0.9947759, 0.9937015, 0.9945293, 0.9926081, 0.99069786, 0.99669844, 0.99464285, 0.99314004, 0.9943988, 0.9924573, 0.9900453, 0.9968112, 0.99455166, 0.99340075, 0.99428725, 0.9923764, 0.989795, 0.9966516, 0.9943469, 0.9935016, 0.99442387, 0.9926186, 0.99029654, 0.996723, 0.99470615, 0.9937377, 0.99463505, 0.9924436, 0.9908228, 0.996705, 0.99456346, 0.9932427, 0.994603, 0.9925418, 0.99012977, 0.99681866, 0.9944999, 0.99346286, 0.9943976, 0.9924252, 0.9898439, 0.9966486, 0.9944394, 0.9935421, 0.99447954, 0.9925237, 0.9900867, 0.99668664, 0.99478143, 0.99373394, 0.99454993, 0.99249744, 0.9907202, 0.99670297, 0.99476117, 0.9930729, 0.99454415, 0.9925235, 0.99040884, 0.99683845, 0.99470013, 0.99344844, 0.9940275, 0.9920483, 0.9907346, 0.9966647, 0.99456996, 0.99371684, 0.99457765, 0.9924729, 0.9906624, 0.99669635, 0.9949879, 0.99396986, 0.9946342, 0.9926311, 0.99105144, 0.9967937, 0.9946847, 0.9934858, 0.9946747, 0.9927269, 0.99048823, 0.9969723, 0.99479216, 0.99374604, 0.99452174, 0.99275935, 0.99080795, 0.99678445, 0.99457574, 0.99380034, 0.9947293, 0.9927765, 0.9908948, 0.99684286, 0.9947752, 0.9939514, 0.99477553, 0.9927785, 0.9912373, 0.99686974, 0.9947718, 0.99342936, 0.99473965, 0.9927003, 0.9906919, 0.9969873, 0.99449617, 0.99357617, 0.99452317, 0.99255216, 0.99055207, 0.99680054, 0.99462396, 0.9936202, 0.99463505, 0.99276215, 0.990681, 0.99685067, 0.9948667, 0.9938646, 0.9947324, 0.99277735, 0.9912633, 0.9968592, 0.99466145, 0.99337417, 0.9947177, 0.99267757, 0.9906371, 0.99695194, 0.9945848, 0.99361336, 0.99447495, 0.99254674, 0.9905418, 0.9967744, 0.9945669, 0.99367446, 0.9946852, 0.99262494, 0.99076444, 0.99678844, 0.994925, 0.9939423, 0.994753, 0.9927793, 0.99133205, 0.996802, 0.9949852, 0.99354833, 0.99470544, 0.99271446, 0.99078524, 0.996935, 0.99483865, 0.9937492, 0.9945886, 0.9926239, 0.99041337, 0.99675196, 0.9945815, 0.9936973, 0.9946794, 0.9927383, 0.9906976, 0.9967974, 0.9950269, 0.99404824, 0.99482757, 0.99273586, 0.9912124, 0.99680835, 0.9949696, 0.993601, 0.9947719, 0.992673, 0.9904701, 0.9969205, 0.994856, 0.9939476, 0.9946085, 0.9926652, 0.99055666, 0.9967427, 0.9948012, 0.9938036, 0.9947556, 0.9927655, 0.99067223, 0.9967957, 0.9950153, 0.99411654, 0.99487674, 0.99267757, 0.9912823, 0.99681675, 0.99488443, 0.9937021, 0.99485683, 0.9926283, 0.99083906, 0.99696285, 0.99477804, 0.9939202, 0.99465734, 0.992515, 0.9906177, 0.99675626, 0.994655, 0.99387276, 0.9947667, 0.9924885, 0.990747, 0.9967933, 0.9949577, 0.99411935, 0.99482447, 0.9924771, 0.99128497, 0.9967914, 0.99481237, 0.9936055, 0.99473816, 0.99244964, 0.9906809, 0.99690586, 0.99465865, 0.99385166, 0.9945338, 0.9922577, 0.9904192, 0.996714, 0.9945945, 0.9937763, 0.99470145, 0.99234444, 0.9905247, 0.996759, 0.99490297, 0.99408084, 0.99482214, 0.99239045, 0.9911649, 0.9967739, 0.99483806, 0.99356925, 0.9947301, 0.9924244, 0.990554, 0.99691033, 0.9947242, 0.9937819, 0.9945392, 0.9923341, 0.990448, 0.9967372, 0.9946715, 0.9937721, 0.99469393, 0.9924547, 0.9906253, 0.99672794, 0.9949414, 0.9939899, 0.99467975, 0.9922887, 0.9911527, 0.9967667, 0.99485046, 0.99351585, 0.9946829, 0.99238247, 0.99067307, 0.99695134, 0.9946918, 0.99380904, 0.9945368, 0.9924271, 0.99057615, 0.9968106, 0.9945485, 0.9938454, 0.99469876, 0.9925305, 0.99075025, 0.9968129, 0.994919, 0.9941442, 0.9947801, 0.992454, 0.9912264, 0.99684095, 0.9948535, 0.9935533, 0.9945697, 0.9922618, 0.9905045, 0.996956, 0.99467, 0.99375004, 0.9943104, 0.9921544, 0.9902372, 0.99680483, 0.9946366, 0.99370533, 0.99473894, 0.9922818, 0.9905245, 0.9967918, 0.99499124, 0.99399024, 0.9947195, 0.99215627, 0.9908825, 0.9968855, 0.99486613, 0.9933066, 0.99470085, 0.99177647, 0.9902974, 0.9969976, 0.99474156, 0.9936987, 0.9946736, 0.9919145, 0.99028385, 0.99686784, 0.994609, 0.9937643, 0.99460524, 0.9920587, 0.9906121, 0.9969139, 0.9949025, 0.99390477, 0.99471265, 0.99216604, 0.9911649, 0.99692637, 0.99481636, 0.99341995, 0.9945834, 0.9921405, 0.99053115, 0.9970552, 0.9946394, 0.99358326, 0.9944557, 0.9920523, 0.99031353, 0.99680966, 0.9946629, 0.99367845, 0.9946401, 0.99219173, 0.990566, 0.99684685, 0.9949964, 0.9939919, 0.99466574, 0.9922117, 0.99118704, 0.99684983, 0.9948313, 0.99329525, 0.99468, 0.9923425, 0.99075025, 0.997031, 0.99473894, 0.9936033, 0.994444, 0.9920442, 0.99045384, 0.9968188, 0.9945056, 0.9934349, 0.9944992, 0.99218035, 0.99075973, 0.99684286, 0.99476194, 0.9935857, 0.99464864, 0.99207324, 0.9911403, 0.9968164, 0.994717, 0.9929963, 0.9945676, 0.992058, 0.9905117, 0.99698144, 0.99461573, 0.9933249, 0.994434, 0.991966, 0.99023485, 0.9968207, 0.9945011, 0.9933369, 0.9945491, 0.9920151, 0.99032617, 0.9968215, 0.99479973, 0.99366415, 0.9946518, 0.99209446, 0.9910473, 0.99685323, 0.9946814, 0.99310994, 0.99457234, 0.9921028, 0.9903728, 0.9969752, 0.99454033, 0.9933702, 0.99440145, 0.99198514, 0.9902116, 0.9967996, 0.9944498, 0.9933999, 0.9945894, 0.99207836, 0.9904141, 0.9968426, 0.9948372, 0.9937576, 0.99475086, 0.99219126, 0.9911122, 0.9969041, 0.99476314, 0.99320567, 0.9946605, 0.9920798, 0.9905156, 0.99702054, 0.9946331, 0.99342066, 0.99447304, 0.9919817, 0.99024886, 0.9968562, 0.99454045, 0.99340326, 0.99459946, 0.9921306, 0.99054855, 0.9968721, 0.9947937, 0.9936405, 0.994697, 0.9920569, 0.9911732, 0.9969079, 0.9947724, 0.9932029, 0.9946207, 0.9921095, 0.9906183, 0.99703395, 0.9947354, 0.993489, 0.9944175, 0.99197793, 0.99045795, 0.99685943, 0.9946229, 0.99351585, 0.9945716, 0.9920758, 0.99070626, 0.99687177, 0.9949225, 0.99380124, 0.9946872, 0.9921421, 0.9911402, 0.99689233, 0.9948455, 0.99329704, 0.99461675, 0.9920506, 0.99064225, 0.9970053, 0.99474096, 0.9935533, 0.9944814, 0.9920089, 0.9905252, 0.996834, 0.9946558, 0.9935069, 0.99459565, 0.9920493, 0.9906133, 0.9968544, 0.9949739, 0.9937538, 0.99472857, 0.992159, 0.9912516, 0.99686486, 0.9949002, 0.9933148, 0.9946477, 0.9921799, 0.9907781, 0.9969959, 0.9947734, 0.9936002, 0.9944603, 0.9920918, 0.9906523, 0.9967984, 0.99465996, 0.9935993, 0.9946582, 0.992242, 0.9909725, 0.99685067, 0.9949845, 0.99395245, 0.9947371, 0.9921922, 0.99146503, 0.9968479, 0.9948579, 0.9933871, 0.9946413, 0.992015, 0.9908179, 0.99698645, 0.9947725, 0.9936214, 0.99449605, 0.9919355, 0.9905461, 0.99679536, 0.99467033, 0.9934243, 0.99448633, 0.9919314, 0.99061173, 0.9967624, 0.99495155, 0.993705, 0.99456275, 0.99199605, 0.9911472, 0.99678135, 0.99486333, 0.99323094, 0.9945402, 0.99185693, 0.99060154, 0.9969107, 0.9947702, 0.9935462, 0.99437755, 0.9916939, 0.9904066, 0.9967026, 0.9945503, 0.99347126, 0.9944827, 0.99157274, 0.9904677, 0.99674004, 0.9948423, 0.9937092, 0.99451065, 0.99169475, 0.99101746, 0.9967577, 0.9947194, 0.99315035, 0.9945109, 0.9915746, 0.9904797, 0.996876, 0.9945972, 0.9934807, 0.994369, 0.99143267, 0.9903107, 0.9966738, 0.9945273, 0.99342597, 0.9943001, 0.9914996, 0.990479, 0.99671125, 0.99482214, 0.99376017, 0.99434996, 0.9915799, 0.990999, 0.9967404, 0.99479216, 0.9932722, 0.9942677, 0.99155736, 0.99043757, 0.9968592, 0.99453473, 0.9934243, 0.99431473, 0.9911322, 0.9899996, 0.99666196, 0.9944781, 0.99338686, 0.994579, 0.99149597, 0.9904122, 0.99669385, 0.99489516, 0.9935955, 0.99458873, 0.99152493, 0.99098635, 0.99667645, 0.9947589, 0.9930125, 0.9944816, 0.9912606, 0.99033374, 0.9967738, 0.9946471, 0.99338126, 0.9944254, 0.9912447, 0.990235, 0.99660087, 0.9945145, 0.99325985, 0.99457127, 0.99135137, 0.99037117, 0.99664336, 0.9947569, 0.99348134, 0.9946342, 0.9910785, 0.99088097, 0.99664295, 0.9947196, 0.9929323, 0.9945031, 0.99104524, 0.99034333, 0.9967907, 0.9945872, 0.9932401, 0.99436826, 0.9910429, 0.990153, 0.9965987, 0.9945296, 0.993192, 0.9944867, 0.99115646, 0.99044925, 0.99662006, 0.99480987, 0.9935144, 0.9945868, 0.99114746, 0.991008, 0.9966108, 0.9946754, 0.9929229, 0.9944741, 0.99119055, 0.99054307, 0.9967597, 0.9946498, 0.9932501, 0.9943338, 0.99103785, 0.9903244, 0.9965886, 0.9945656, 0.99322224, 0.99447966, 0.99112356, 0.99055386, 0.9966177, 0.9948642, 0.9934282, 0.9945997, 0.99119043, 0.99115187, 0.9966234, 0.9947734, 0.99285936, 0.99450004, 0.99112064, 0.9906205, 0.99675983, 0.9946137, 0.99315286, 0.99426913, 0.991041, 0.9904165, 0.9965771, 0.9945676, 0.9931278, 0.99448776, 0.9911658, 0.9906528, 0.9966066, 0.994854, 0.99343795, 0.99460566, 0.99121445, 0.9910998, 0.9966067, 0.99477214, 0.99280554, 0.99455583, 0.9911216, 0.99062014, 0.9967656, 0.99465996, 0.9930803, 0.9943713, 0.9910478, 0.9903562, 0.99656594, 0.9946095, 0.9930153, 0.9945167, 0.99111265, 0.9906048, 0.99663395, 0.99487984, 0.9933918, 0.99463874, 0.9912004, 0.9912503, 0.99663794, 0.9948364, 0.9927931, 0.99455106, 0.99122965, 0.99072826, 0.99681526, 0.99479264, 0.99309313, 0.9944564, 0.99113536, 0.9904485, 0.99661934, 0.9946881, 0.9930246, 0.99455994, 0.9912963, 0.9905542, 0.996651, 0.99496275, 0.9933336, 0.9946737, 0.9911601, 0.9909475, 0.99667, 0.9947943, 0.99277663, 0.99455935, 0.99124205, 0.9903236, 0.9968159, 0.9947371, 0.9929866, 0.9943803, 0.9911664, 0.9903549, 0.99664885, 0.99466574, 0.9930656, 0.99457705, 0.99133015, 0.99049616, 0.9966601, 0.9949427, 0.9933454, 0.9946327, 0.99129957, 0.9909209, 0.99667704, 0.9948142, 0.99276406, 0.99452937, 0.99137634, 0.9905149, 0.9968328, 0.9947325, 0.9931473, 0.9944305, 0.9912724, 0.9902995, 0.99666876, 0.9945867, 0.99299264, 0.9945433, 0.99125767, 0.990377, 0.996655, 0.9948587, 0.9933147, 0.9946032, 0.9912957, 0.9909648, 0.9966442, 0.9948449, 0.9927241, 0.9945421, 0.99125344, 0.9905011, 0.9967919, 0.994646, 0.99308217, 0.9943819, 0.9912108, 0.99024326, 0.99663097, 0.9945437, 0.9929986, 0.9944926, 0.99125916, 0.9904137, 0.99663734, 0.9949078, 0.9934155, 0.9946321, 0.9912682, 0.99088025, 0.99665123, 0.99485964, 0.9927804, 0.9945149, 0.9913515, 0.990453, 0.9967792, 0.99479264, 0.9931213, 0.994284, 0.99126995, 0.990303, 0.9966156, 0.9946913, 0.9930355, 0.9944826, 0.99155056, 0.9906618, 0.9966338, 0.99497175, 0.9934018, 0.9946335, 0.9914949, 0.9910405, 0.99666375, 0.9948953, 0.99282855, 0.9946005, 0.99136907, 0.9904687, 0.9968374, 0.99469143, 0.9929925, 0.9944429, 0.991134, 0.99024796, 0.9966599, 0.9945202, 0.99284303, 0.99441445, 0.99139166, 0.9902205, 0.9965597, 0.994833, 0.9930878, 0.9942928, 0.99139744, 0.9902526, 0.9962046, 0.9947135, 0.9925283, 0.9942208, 0.9914101, 0.990303, 0.9965635, 0.99457866, 0.9926408, 0.9937068, 0.9912642, 0.9899738, 0.99660647, 0.9944971, 0.9925517, 0.994142, 0.99177575, 0.9903147, 0.9966336, 0.99477446, 0.9930333, 0.99440324, 0.99138665, 0.99104244, 0.9966695, 0.9946873, 0.99253947, 0.99421066, 0.9917442, 0.99064064, 0.9967175, 0.9945749, 0.9928629, 0.99385893, 0.99163026, 0.9904411, 0.9965126, 0.9944786, 0.99269545, 0.99398094, 0.99178714, 0.99054474, 0.99652135, 0.9947053, 0.99310076, 0.99394846, 0.9917346, 0.99115574, 0.9965348, 0.9947702, 0.9925172, 0.9938798, 0.99145603, 0.9910274, 0.99672145, 0.99466205, 0.9929938, 0.9938187, 0.99134845, 0.9906431, 0.9964367, 0.9944101, 0.9927578, 0.9941593, 0.9913182, 0.99043536, 0.9964975, 0.9947543, 0.9931358, 0.99446374, 0.9915753, 0.9909065, 0.996518, 0.9946254, 0.99281526, 0.9942808, 0.9914262, 0.9905067, 0.99660903, 0.9946315, 0.992677, 0.9938915, 0.99130124, 0.9902706, 0.99641967, 0.9946273, 0.9926233, 0.99400866, 0.9912578, 0.9903956, 0.9964383, 0.9947457, 0.99296725, 0.9941129, 0.9913977, 0.9909237, 0.99644464, 0.9947616, 0.9924346, 0.99400735, 0.9914164, 0.9904176, 0.9965863, 0.99461395, 0.9927205, 0.9938056, 0.99106175, 0.99024606, 0.9963892, 0.99445665, 0.9927003, 0.9939667, 0.9910944, 0.99056894, 0.99643564, 0.99480516, 0.993065, 0.99415153, 0.99145705, 0.9910875, 0.996415, 0.99467903, 0.9923029, 0.9939861, 0.99135864, 0.99054587, 0.996558, 0.99454045, 0.9926496, 0.9938653, 0.9911976, 0.9905461, 0.99638873, 0.99455637, 0.99260783, 0.9940661, 0.9915664, 0.9910451, 0.9964496, 0.99474555, 0.99285215, 0.99408835, 0.9915732, 0.99136287, 0.99647397, 0.9946848, 0.9922901, 0.99401855, 0.9916352, 0.9908303, 0.9966137, 0.9944814, 0.99264175, 0.9938267, 0.9915325, 0.9904547, 0.99641407, 0.9943666, 0.9925821, 0.9939416, 0.99155164, 0.99071443, 0.9964292, 0.9946347, 0.99292797, 0.9940573, 0.99171644, 0.99120307, 0.9964478, 0.9946424, 0.9922793, 0.9939171, 0.9917298, 0.9907492, 0.9965939, 0.9944477, 0.992644, 0.99379045, 0.9915023, 0.9905861, 0.99640995, 0.9943303, 0.9926319, 0.99389935, 0.9914773, 0.990641, 0.99642736, 0.99454224, 0.99287343, 0.99398357, 0.9916698, 0.9912169, 0.9964618, 0.99451184, 0.99229383, 0.9939861, 0.9914005, 0.99072707, 0.99661756, 0.99437517, 0.9926641, 0.9938148, 0.9914182, 0.99049956, 0.99640816, 0.99433535, 0.992549, 0.9938234, 0.99166167, 0.99057794, 0.99643207, 0.9946294, 0.99293447, 0.9939645, 0.9914797, 0.99094534, 0.9964503, 0.99447846, 0.9923321, 0.9938361, 0.99126214, 0.99043864, 0.99661297, 0.99436754, 0.9926635, 0.99363726, 0.9910922, 0.9904935, 0.99641716, 0.9942606, 0.9926428, 0.9938436, 0.99146247, 0.9906042, 0.9964187, 0.99459565, 0.99304396, 0.9940397, 0.99166685, 0.99138665, 0.99642164, 0.99461406, 0.99231285, 0.9939626, 0.99145365, 0.9908961, 0.99655646, 0.99444604, 0.9927481, 0.9937202, 0.9911363, 0.99069166, 0.9964479, 0.9944623, 0.9925734, 0.9939101, 0.9915479, 0.9908523, 0.9964091, 0.9947812, 0.99286413, 0.994045, 0.9915537, 0.99129784, 0.9963541, 0.99471444, 0.9921876, 0.9939347, 0.9915495, 0.9908399, 0.9964787, 0.9945651, 0.9925801, 0.9937585, 0.9915794, 0.99065113, 0.99633396, 0.9944662, 0.9924892, 0.9939423, 0.99153113, 0.9909294, 0.9963723, 0.99474734, 0.99271435, 0.99412346, 0.99174565, 0.99134433, 0.99643207, 0.99467206, 0.9921211, 0.9940104, 0.99181116, 0.99083227, 0.9965899, 0.99449223, 0.99249965, 0.99393135, 0.9916862, 0.99067587, 0.9964077, 0.9943964, 0.9924322, 0.99405384, 0.9917402, 0.9908869, 0.996471, 0.99453956, 0.9927811, 0.9942188, 0.99192506, 0.99131304, 0.9964969, 0.9946237, 0.9921565, 0.9941256, 0.99184495, 0.99089116, 0.9966538, 0.99444026, 0.99263024, 0.99400014, 0.9918475, 0.99063843, 0.99648654, 0.9944674, 0.99264824, 0.9942041, 0.9918292, 0.99081254, 0.9964839, 0.99459946, 0.9928907, 0.9944301, 0.99175406, 0.99133706, 0.9965303, 0.9945011, 0.99218845, 0.9942954, 0.99196905, 0.99104005, 0.9966497, 0.9942853, 0.9923041, 0.99407387, 0.9917929, 0.99061185, 0.99649364, 0.9942354, 0.9925035, 0.9944147, 0.9922793, 0.9908914, 0.99649715, 0.9944582, 0.99267864, 0.99462867, 0.9920614, 0.991083, 0.99649364, 0.99431026, 0.99181366, 0.99432427, 0.9916791, 0.99086833, 0.996679, 0.994066, 0.9925209, 0.9943556, 0.9914129, 0.99054635, 0.996512, 0.9940904, 0.9921868, 0.9943239, 0.9923885, 0.9910437, 0.9965185, 0.9944816, 0.9928664, 0.9948017, 0.9915826, 0.9915736, 0.99657625, 0.99438035, 0.99209857, 0.99478483, 0.9909338, 0.9912285, 0.9966132, 0.9941123, 0.99235207, 0.9945749, 0.99009705, 0.9910058, 0.9964156, 0.9940229, 0.99211663, 0.99469274, 0.98964125, 0.9913261, 0.99642855, 0.9943798, 0.9924007, 0.9948412, 0.9911205, 0.9917625, 0.99656737, 0.9943069, 0.9917474, 0.99485373, 0.9908089, 0.99131703, 0.9966815, 0.9943164, 0.99202394, 0.9948567, 0.9907718, 0.99141407, 0.9964788, 0.9942684, 0.9920272, 0.99483144, 0.990728, 0.99112076, 0.99643326, 0.9945362, 0.9925201, 0.99494296, 0.98986185, 0.9915925, 0.99658346, 0.99448484, 0.99221474, 0.99478203, 0.9905115, 0.99139154, 0.99670595, 0.99449724, 0.99257684, 0.99462634, 0.9907114, 0.99084175, 0.9963492, 0.9942638, 0.99223244, 0.99444, 0.9908343, 0.9912686, 0.996385, 0.99466926, 0.9925766, 0.99476737, 0.9911907, 0.9916665, 0.99635386, 0.99448645, 0.99199355, 0.99453586, 0.9921976, 0.99110305, 0.99650985, 0.9945455, 0.99242955, 0.9935369, 0.99203, 0.99082154, 0.99631476, 0.9943423, 0.9924581, 0.9941823, 0.99224806, 0.99119055, 0.99632555, 0.9946497, 0.9929085, 0.9946371, 0.9922341, 0.9919741, 0.9965203, 0.9946998, 0.9922852, 0.9945531, 0.9913086, 0.99116516, 0.99661297, 0.9944564, 0.9925168, 0.99437743, 0.9910053, 0.991095, 0.9965295, 0.9945504, 0.99258494, 0.99492383, 0.9912614, 0.99095404, 0.99653125, 0.99490094, 0.9930617, 0.99504954, 0.9919356, 0.99136424, 0.99653304, 0.9947895, 0.9924737, 0.99495274, 0.9919287, 0.9908131, 0.99667877, 0.994676, 0.9927462, 0.9947714, 0.9918834, 0.99083054, 0.99648285, 0.9946097, 0.99264836, 0.99497646, 0.9918086, 0.99084985, 0.99649006, 0.9948601, 0.99307007, 0.9950494, 0.99145025, 0.9913056, 0.9964877, 0.99478334, 0.9923804, 0.994886, 0.99209166, 0.99092066, 0.9966191, 0.9946543, 0.9926009, 0.99470854, 0.99094313, 0.99031097, 0.99645054, 0.994588, 0.99250966, 0.99489635, 0.99105847, 0.9904755, 0.99649715, 0.9948723, 0.993006, 0.9950279, 0.9914148, 0.99115413, 0.99650264, 0.9948289, 0.9923736, 0.9949595, 0.99103993, 0.9905365, 0.9966456, 0.9946741, 0.9927164, 0.9948691, 0.99096185, 0.99034685, 0.9964263, 0.9945572, 0.9927199, 0.99502355, 0.9909051, 0.99042845, 0.9964618, 0.9947982, 0.9930321, 0.99517334, 0.9909572, 0.99099994, 0.9965154, 0.9947213, 0.99250317, 0.99511707, 0.9909985, 0.99039686, 0.99667585, 0.99465287, 0.9927267, 0.9949178, 0.9908043, 0.99017465, 0.9964935, 0.99453056, 0.9927343, 0.9951041, 0.9907622, 0.9902766, 0.99652076, 0.9947719, 0.99309194, 0.99516165, 0.99086285, 0.99073446, 0.9964915, 0.9947218, 0.9923487, 0.9949989, 0.99083066, 0.9903088, 0.99661744, 0.9945886, 0.99260664, 0.99490756, 0.99094886, 0.99008125, 0.9964736, 0.9944695, 0.9927528, 0.9951336, 0.9910108, 0.9899295, 0.9964167, 0.99485314, 0.99312073, 0.9952005, 0.9911778, 0.9907043, 0.9964839, 0.99472725, 0.9924312, 0.9950892, 0.9908275, 0.99010485, 0.9966395, 0.99457175, 0.99275136, 0.99487394, 0.99105924, 0.9900599, 0.9964125, 0.994409, 0.9926448, 0.99505186, 0.9910644, 0.9900322, 0.9964377, 0.9946782, 0.9930166, 0.9952103, 0.99124616, 0.9908949, 0.99648106, 0.9946605, 0.99240845, 0.995188, 0.9908156, 0.9901614, 0.9965938, 0.99446446, 0.992694, 0.9949453, 0.99082553, 0.9897619, 0.9963885, 0.9943924, 0.9925524, 0.99510735, 0.99087924, 0.9897229, 0.9964616, 0.9947443, 0.9930258, 0.99526334, 0.9910046, 0.9904942, 0.99647707, 0.99473226, 0.9923655, 0.9952449, 0.9910812, 0.9901194, 0.99660265, 0.9945549, 0.99259704, 0.99504304, 0.99101514, 0.9897159, 0.9963864, 0.99438274, 0.9924677, 0.99513865, 0.99091834, 0.9898176, 0.9964012, 0.9946548, 0.99291784, 0.9952595, 0.99115485, 0.9905434, 0.99637395, 0.99454534, 0.99219733, 0.99510515, 0.9908261, 0.98997176, 0.9965424, 0.9944438, 0.9923717, 0.9948009, 0.99079347, 0.98955685, 0.99622655, 0.9943942, 0.9922995, 0.99487984, 0.99074805, 0.9893545, 0.9961009, 0.99471045, 0.9926299, 0.9950925, 0.9904424, 0.9903107, 0.99614716, 0.99445254, 0.9915862, 0.99475574, 0.9914033, 0.9902054, 0.9961566, 0.99424994, 0.99147534, 0.99464923, 0.9910725, 0.9900453, 0.9962804, 0.9943613, 0.99242204, 0.9950151, 0.99079096, 0.9903481, 0.9963078, 0.9946511, 0.99282455, 0.9953981, 0.99045163, 0.9906302, 0.99635595, 0.9946384, 0.9922584, 0.9952154, 0.99063724, 0.9900996, 0.99653906, 0.9944364, 0.9925876, 0.99526745, 0.9902149, 0.9899108, 0.9963741, 0.9941692, 0.9925477, 0.99537754, 0.989981, 0.989855, 0.99635774, 0.9945221, 0.99286324, 0.9955596, 0.9905916, 0.99077517, 0.99643916, 0.994352, 0.9922617, 0.9953473, 0.9902599, 0.9900537, 0.9965317, 0.99415815, 0.99262357, 0.99526864, 0.9904745, 0.9900573, 0.99634224, 0.99417025, 0.9923597, 0.99547166, 0.99044776, 0.9902693, 0.99639606, 0.99458104, 0.9928523, 0.99557847, 0.99058867, 0.99098295, 0.996534, 0.99455273, 0.992182, 0.9954743, 0.9903658, 0.9904059, 0.99666625, 0.99442106, 0.99285865, 0.99551445, 0.99021053, 0.99048436, 0.9966096, 0.9943094, 0.9930769, 0.995699, 0.990231, 0.99059993, 0.99664056, 0.99466157, 0.9934591, 0.99573046, 0.99064136, 0.9911265, 0.99666095, 0.9946413, 0.99279743, 0.9956196, 0.9901466, 0.99070555, 0.9967771, 0.9944938, 0.9930161, 0.9954151, 0.98991185, 0.990488, 0.99667156, 0.99442774, 0.99301434, 0.9955643, 0.99007195, 0.99077404, 0.9967294, 0.99476856, 0.99336123, 0.9956191, 0.9902318, 0.9912875, 0.99669373, 0.99473554, 0.9929429, 0.9956509, 0.9900552, 0.99105155, 0.9968599, 0.99467313, 0.99323326, 0.9955792, 0.98987013, 0.99086785, 0.99665344, 0.9946256, 0.9931009, 0.99569166, 0.990262, 0.9911203, 0.9966628, 0.9949079, 0.9935003, 0.9957216, 0.99027765, 0.9913959, 0.99663204, 0.99477494, 0.992864, 0.99568826, 0.9905094, 0.99088025, 0.9967861, 0.99471134, 0.9933042, 0.99558854, 0.99048436, 0.990759, 0.99662524, 0.9946566, 0.99318624, 0.99565077, 0.9908035, 0.9906781, 0.9966078, 0.9950777, 0.99357116, 0.99582595, 0.9908682, 0.9914694, 0.99662966, 0.99500704, 0.99305964, 0.9958028, 0.99050796, 0.99094045, 0.99680316, 0.99488854, 0.99343914, 0.9956613, 0.9911891, 0.9910855, 0.9965991, 0.99466807, 0.99365824, 0.995996, 0.9907809, 0.99106455, 0.99666446, 0.9953997, 0.9941128, 0.9959759, 0.9911545, 0.9920323, 0.99671435, 0.99523443, 0.99382305, 0.99590516, 0.99149936, 0.99136686, 0.99684435, 0.99506676, 0.99404866, 0.99585575, 0.99003357, 0.9911805, 0.9967018, 0.99499345, 0.993741, 0.99582064, 0.99091923, 0.99134624, 0.99671185, 0.995217, 0.9941883, 0.99588555, 0.99196327, 0.9920649, 0.99676454, 0.9951207, 0.9934843, 0.995762, 0.9915724, 0.99129504, 0.99688834, 0.9950062, 0.9937278, 0.9956261, 0.991827, 0.99114966, 0.9967426, 0.99487036, 0.99365056, 0.9957756, 0.99254227, 0.99124944, 0.99677175, 0.99523675, 0.9940977, 0.9959389, 0.99282044, 0.99168277, 0.9966616, 0.99511635, 0.9936434, 0.9958578, 0.9925574, 0.9912493, 0.99687153, 0.9949514, 0.9937419, 0.9956477, 0.9923953, 0.9909436, 0.9966419, 0.9948989, 0.99365056, 0.99574983, 0.9924555, 0.99093074, 0.99668735, 0.99524724, 0.994058, 0.9958525, 0.9926037, 0.99161565, 0.99662703, 0.99506676, 0.9934309, 0.99570304, 0.99217343, 0.9908921, 0.99678135, 0.99492204, 0.9938499, 0.9955298, 0.99203485, 0.99064964, 0.99663323, 0.99476045, 0.9937066, 0.99555117, 0.9923183, 0.9904327, 0.9966527, 0.9951521, 0.9942775, 0.9957504, 0.9926029, 0.9914792, 0.9966689, 0.9949176, 0.9934717, 0.99569404, 0.9926002, 0.9908206, 0.9967924, 0.9948795, 0.9936141, 0.9956237, 0.99232745, 0.99039644, 0.9965926, 0.99478227, 0.99366814, 0.9958192, 0.99211144, 0.9906455, 0.996582, 0.9951305, 0.99408954, 0.99589986, 0.99240524, 0.9911652, 0.9965604, 0.9948789, 0.99348974, 0.9957847, 0.99191535, 0.99047697, 0.9967077, 0.9947122, 0.99374324, 0.9956612, 0.9919695, 0.9904441, 0.9965243, 0.9946256, 0.99378514, 0.99580055, 0.9920065, 0.9903002, 0.99650615, 0.9950244, 0.99411935, 0.9958684, 0.9923639, 0.9910944, 0.996558, 0.99491274, 0.9935748, 0.9957365, 0.99231285, 0.9903858, 0.99675024, 0.9947613, 0.99378103, 0.9955883, 0.9923632, 0.99025697, 0.99656266, 0.9946084, 0.99379665, 0.9957842, 0.9924823, 0.99054027, 0.99658114, 0.9950492, 0.9942266, 0.99596465, 0.9926111, 0.99111325, 0.99660647, 0.9949654, 0.9936433, 0.995786, 0.992369, 0.99077904, 0.99675614, 0.9947944, 0.9936299, 0.99563164, 0.99211466, 0.99042577, 0.9965412, 0.99464864, 0.99368626, 0.99569345, 0.99216837, 0.99047196, 0.9965482, 0.99497235, 0.9938226, 0.99572325, 0.9913733, 0.99116534, 0.99659103, 0.9950211, 0.99362457, 0.9958662, 0.9928837, 0.9907917, 0.9968273, 0.9949319, 0.993772, 0.99561816, 0.99265337, 0.9902898, 0.99657875, 0.99469155, 0.99374145, 0.99573684, 0.9929932, 0.9907676, 0.99664456, 0.99511904, 0.994049, 0.9957808, 0.99301356, 0.9911958, 0.9965887, 0.9948595, 0.99348503, 0.9957397, 0.99269754, 0.99073577, 0.996772, 0.9946782, 0.99371403, 0.99574804, 0.9924649, 0.99034286, 0.99656135, 0.9945052, 0.9936904, 0.9958114, 0.9925563, 0.9905908, 0.99656737, 0.9948842, 0.9940918, 0.99599206, 0.99277544, 0.9912756, 0.996549, 0.9947412, 0.9934176, 0.9958335, 0.9926615, 0.9906611, 0.9967655, 0.99466276, 0.9937499, 0.99572796, 0.99248874, 0.9903162, 0.9965221, 0.99446654, 0.99385375, 0.99593663, 0.99239457, 0.9903996, 0.9965641, 0.99494946, 0.99432343, 0.9960608, 0.9928637, 0.9911492, 0.996507, 0.99467105, 0.99380606, 0.99591213, 0.99251235, 0.9906033, 0.9966157, 0.9945031, 0.9939586, 0.9958905, 0.99227685, 0.9903381, 0.9963516, 0.9944423, 0.9940724, 0.9961094, 0.9923581, 0.9903542, 0.9964309, 0.9947228, 0.99441177, 0.9960983, 0.99256647, 0.9913567, 0.99634, 0.99463683, 0.9937696, 0.99594086, 0.99220544, 0.99045205, 0.996585, 0.9944616, 0.9939301, 0.9956438, 0.9922105, 0.99018097, 0.9963697, 0.9941632, 0.9937894, 0.99589396, 0.9922597, 0.99016404, 0.9963335, 0.9947464, 0.9942769, 0.99605656, 0.9926174, 0.99117917, 0.996385, 0.9945973, 0.9936528, 0.99599034, 0.992427, 0.99045205, 0.99654096, 0.9944404, 0.99388355, 0.9958257, 0.9922456, 0.99012333, 0.99623585, 0.994166, 0.99389696, 0.9959682, 0.992253, 0.99033576, 0.99624246, 0.994576, 0.994249, 0.9960306, 0.9925425, 0.9909973, 0.9962212, 0.99448377, 0.99369353, 0.9959663, 0.9921854, 0.99016225, 0.99643373, 0.9942202, 0.9938074, 0.995862, 0.9922391, 0.9899599, 0.9961796, 0.9941403, 0.9937763, 0.99594146, 0.99244374, 0.9900473, 0.9962193, 0.9943355, 0.9940649, 0.9963296, 0.992541, 0.99085265, 0.996302, 0.9941917, 0.99364233, 0.99619174, 0.9924677, 0.99026173, 0.99652666, 0.9936894, 0.9937091, 0.9959521, 0.99228317, 0.9900687, 0.9963194, 0.9939793, 0.99345595, 0.9960122, 0.99262214, 0.99045044, 0.9962903, 0.99408615, 0.9937532, 0.99590683, 0.99260265, 0.99109954, 0.9963219, 0.9942817, 0.9932209, 0.99590766, 0.9926818, 0.9911916, 0.9965237, 0.9941023, 0.9932763, 0.9956534, 0.99244624, 0.9908779, 0.9962512, 0.9940526, 0.9935482, 0.995828, 0.99266183, 0.9906121, 0.99617, 0.99453896, 0.9941441, 0.9960679, 0.99324495, 0.99112344, 0.99622023, 0.9945619, 0.993527, 0.9959078, 0.99322855, 0.9908846, 0.9964251, 0.99446005, 0.9938028, 0.99592483, 0.99307716, 0.9906991, 0.996274, 0.99435824, 0.9938771, 0.99599266, 0.9932501, 0.9900197, 0.99616987, 0.9945671, 0.99413925, 0.9960353, 0.993339, 0.9911504, 0.99622416, 0.994509, 0.99367857, 0.99605227, 0.9934602, 0.9909799, 0.9964788, 0.9947483, 0.9941751, 0.995989, 0.9933112, 0.9892414, 0.9961939, 0.9945855, 0.99382836, 0.9959923, 0.9930165, 0.9904102, 0.9963206, 0.99476373, 0.9944054, 0.9960811, 0.99309015, 0.99131215, 0.9963045, 0.9944687, 0.9936992, 0.9958514, 0.99272317, 0.99084985, 0.99648106, 0.9944429, 0.9940528, 0.9959321, 0.9930946, 0.99087644, 0.9962172, 0.99408543, 0.993772, 0.99596065, 0.99313474, 0.9908597, 0.9961934, 0.99450207, 0.9942815, 0.9961177, 0.9934149, 0.99193597, 0.9961314, 0.9944007, 0.99356854, 0.996046, 0.9929797, 0.9911478, 0.99647915, 0.9943127, 0.99377054, 0.99591166, 0.99279034, 0.99062973, 0.99614227, 0.99401134, 0.99366444, 0.9959437, 0.99293983, 0.99101526, 0.9962, 0.9944429, 0.99406564, 0.99610233, 0.9932521, 0.99162674, 0.99613804, 0.99414176, 0.9934123, 0.9959461, 0.9929032, 0.9907867, 0.99644816, 0.9940495, 0.99359655, 0.9958353, 0.9930099, 0.99112123, 0.99610907, 0.99383754, 0.99351925, 0.9959269, 0.9928105, 0.99058574, 0.99613285, 0.9943473, 0.99405223, 0.99597836, 0.9929542, 0.9915111, 0.99616724, 0.9940462, 0.99353325, 0.99581414, 0.9926555, 0.99146336, 0.99633205, 0.993968, 0.9933503, 0.9955205, 0.9926698, 0.9911752, 0.9962031, 0.99399024, 0.9935184, 0.99597305, 0.9928242, 0.9906568, 0.99614537, 0.99444604, 0.9937948, 0.996009, 0.992955, 0.99138486, 0.9961475, 0.994205, 0.99295616, 0.99589443, 0.9927527, 0.9910047, 0.99642307, 0.99411404, 0.99319744, 0.9959844, 0.99273175, 0.9906804, 0.9961599, 0.9939831, 0.9929923, 0.99589664, 0.99282646, 0.9911368, 0.9961061, 0.99437624, 0.99343735, 0.9960014, 0.99308383, 0.9917753, 0.9961444, 0.9942611, 0.9928235, 0.99601644, 0.99282855, 0.9916243, 0.9964185, 0.99448013, 0.9933078, 0.99603915, 0.99279505, 0.991272, 0.99614596, 0.9940082, 0.9930922, 0.99631584, 0.9932734, 0.99159616, 0.996174, 0.9946036, 0.99368227, 0.9963844, 0.99350005, 0.99218726, 0.9963058, 0.9943357, 0.9930587, 0.9962447, 0.992964, 0.9912487, 0.9964115, 0.9939773, 0.99307805, 0.99604493, 0.99281085, 0.99061644, 0.99599385, 0.99374723, 0.99303025, 0.9966924, 0.99284416, 0.99120426, 0.9963061, 0.9946262, 0.99369293, 0.9967398, 0.9927792, 0.9919687, 0.9962793, 0.9945842, 0.99308187, 0.9966376, 0.99242884, 0.9915652, 0.9965121, 0.99426997, 0.9934465, 0.99667937, 0.9920071, 0.9910519, 0.996354, 0.99411255, 0.99328715, 0.9967692, 0.99244845, 0.99164116, 0.99639785, 0.99464333, 0.993719, 0.99683267, 0.9925269, 0.9921802, 0.9964091, 0.99466604, 0.99323255, 0.9967239, 0.9922604, 0.99140084, 0.9965682, 0.99441373, 0.99333006, 0.99661696, 0.9922248, 0.9908852, 0.9963821, 0.9940977, 0.99293923, 0.9966497, 0.9918954, 0.99101853, 0.9963557, 0.99447364, 0.9936405, 0.99670583, 0.9928629, 0.992272, 0.9964288, 0.99445605, 0.9931176, 0.99665236, 0.9924749, 0.9914743, 0.9964779, 0.99443907, 0.9930508, 0.9966372, 0.9923684, 0.9909963, 0.9961842, 0.9939301, 0.9929268, 0.99662006, 0.9925424, 0.9914426, 0.99627966, 0.994515, 0.9935749, 0.9967067, 0.9926675, 0.99194443, 0.99625444, 0.9942953, 0.99287146, 0.99655426, 0.9924925, 0.99125886, 0.9964443, 0.99430776, 0.99262613, 0.99653363, 0.992241, 0.9908743, 0.99615103, 0.99429244, 0.9928503, 0.99641967, 0.99137986, 0.9896832, 0.9958162, 0.9937378, 0.99283606, 0.99634665, 0.99117213, 0.9901771, 0.99587184, 0.9934179, 0.99132186, 0.99592125, 0.98844993, 0.9872435, 0.9959098, 0.992376, 0.9918337, 0.99606776, 0.9902305, 0.98810554, 0.9957834, 0.9929261, 0.99206597, 0.99629575, 0.99022585, 0.98738885, 0.9957736, 0.9926353, 0.9919918, 0.996572, 0.9911827, 0.98968786, 0.9958134, 0.9917562, 0.9912738, 0.9954993, 0.98837996, 0.98530775, 0.995825, 0.9908047, 0.99044263, 0.99534494, 0.98723394, 0.9848342, 0.9953696, 0.9901821, 0.99076957, 0.9953742, 0.98808575, 0.98578954, 0.9954152, 0.99116397, 0.9910882, 0.9954933, 0.98860455, 0.9872403, 0.99558914, 0.9909707, 0.99019474, 0.9951846, 0.988048, 0.9866407, 0.995786, 0.9903618, 0.99043816, 0.9950669, 0.9880909, 0.9863571, 0.9954316, 0.9899574, 0.99066484, 0.99502873, 0.9871584, 0.9858368, 0.9955567, 0.991163, 0.99062216, 0.99519736, 0.9881996, 0.9862737, 0.99553466, 0.9898449, 0.99008536, 0.99508107, 0.98814046, 0.98750556, 0.9958092, 0.9905604, 0.99052095, 0.9953696, 0.9884653, 0.9861452, 0.9955247, 0.98942786, 0.9906914, 0.9955317, 0.9882604, 0.98669165, 0.99546295, 0.9909848, 0.99107695, 0.99552804, 0.9888338, 0.987556, 0.9953984, 0.9894818, 0.99001384, 0.9953252, 0.98846704, 0.9874194, 0.9956565, 0.989195, 0.99029994, 0.9953238, 0.9887311, 0.9864004, 0.9953436, 0.98905444, 0.9899391, 0.9953833, 0.98899066, 0.98616594, 0.99519014, 0.9898239, 0.9904559, 0.9955663, 0.98918337, 0.98754627, 0.99516946, 0.98965, 0.9896818, 0.9954686, 0.98901355, 0.986593, 0.9954235, 0.9887271, 0.9899194, 0.9951899, 0.98830044, 0.9856807, 0.9949975, 0.98903465, 0.99022985, 0.9952441, 0.9882671, 0.9861101, 0.9951448, 0.9899454, 0.9903065, 0.99556607, 0.9886253, 0.9863937, 0.99504113, 0.9890966, 0.9896289, 0.9955069, 0.98749405, 0.986579, 0.9954294, 0.98912656, 0.98982286, 0.9952755, 0.9862958, 0.9858213, 0.99524635, 0.98850703, 0.9900301, 0.9953766, 0.9875272, 0.98718214, 0.99524987, 0.98985636, 0.99029857, 0.9959026, 0.9872134, 0.9877325, 0.99526286, 0.9892566, 0.9898099, 0.99538285, 0.98751646, 0.9864987, 0.9957039, 0.98877686, 0.99001807, 0.9952466, 0.98762673, 0.9861831, 0.995391, 0.9881523, 0.98961556, 0.995305, 0.98789865, 0.9873508, 0.9954959, 0.9894398, 0.9904851, 0.9955082, 0.98811007, 0.98703325, 0.9955495, 0.98942554, 0.98854613, 0.9953536, 0.98798174, 0.98581874, 0.99555874, 0.98989606, 0.9893691, 0.9953767, 0.9881201, 0.98681223, 0.9956358, 0.9901821, 0.9893908, 0.9954855, 0.9881821, 0.9885677, 0.9954727, 0.99027497, 0.9900613, 0.99568427, 0.988389, 0.9889488, 0.99520355, 0.9891095, 0.9886481, 0.9957126, 0.98835874, 0.98752046, 0.9953371, 0.9882179, 0.98906213, 0.9959353, 0.988128, 0.9861773, 0.9951651, 0.9879319, 0.9890248, 0.9954997, 0.9884123, 0.98728335, 0.9953128, 0.9896491, 0.98910683, 0.9956559, 0.9887072, 0.9885411, 0.9953625, 0.9894756, 0.98804015, 0.99526024, 0.9885352, 0.98834115, 0.99571544, 0.990274, 0.9888015, 0.9951271, 0.98794216, 0.9882741, 0.9955083, 0.9895785, 0.98844516, 0.995069, 0.9882031, 0.98645806, 0.9955622, 0.9899981, 0.98899186, 0.995094, 0.9887814, 0.98826027, 0.99537164, 0.9894621, 0.98735714, 0.99456215, 0.98933095, 0.9883435, 0.99570787, 0.9900607, 0.98645496, 0.9942731, 0.989006, 0.98673517, 0.99504304, 0.98953396, 0.9854551, 0.9938573, 0.9880214, 0.9883732, 0.9946005, 0.990258, 0.9875709, 0.9942855, 0.9881005, 0.9883305, 0.9947169, 0.98911476, 0.9862949, 0.994117, 0.98803896, 0.985846, 0.99510807, 0.9881094, 0.9819824, 0.99177223, 0.9856914, 0.98450434, 0.99494344, 0.9873786, 0.9862854, 0.99347043, 0.9874809, 0.988977, 0.99501824, 0.98992157, 0.9869695, 0.99383837, 0.9888315, 0.9908627, 0.99485034, 0.9892151, 0.98624355, 0.99366224, 0.98783034, 0.9895991, 0.995548, 0.9888138, 0.98787326, 0.99354786, 0.987583, 0.9883293, 0.99586546, 0.9885206, 0.9873979, 0.9936288, 0.9877608, 0.9887692, 0.99553937, 0.9896434, 0.98852205, 0.993801, 0.9884525, 0.9899219, 0.99528897, 0.9893979, 0.98783326, 0.9935829, 0.9877566, 0.99004936, 0.99563944, 0.9889299, 0.98769706, 0.993548, 0.98749965, 0.98972404, 0.9953115, 0.9886496, 0.9870613, 0.99345183, 0.9872486, 0.98958653, 0.99522084, 0.9893798, 0.98738813, 0.9935806, 0.98761064, 0.9891157, 0.9951319, 0.98897725, 0.9864454, 0.9932902, 0.9869799, 0.988372, 0.9952152, 0.988941, 0.9868213, 0.99333394, 0.9869062, 0.9877187, 0.994962, 0.98895544, 0.9872471, 0.9933797, 0.9874203, 0.9895529, 0.9951006, 0.99008137, 0.9878642, 0.9939315, 0.98812985, 0.9906313, 0.9951845, 0.9896455, 0.9872558, 0.9938612, 0.98773474, 0.98998487, 0.9954679, 0.9894655, 0.98761404, 0.99356997, 0.98707956, 0.9892665, 0.9952927, 0.98945856, 0.98741907, 0.993501, 0.98719954, 0.9896206, 0.99494815, 0.9901703, 0.9881357, 0.99377114, 0.9875891, 0.9908681, 0.995318, 0.9896409, 0.9872693, 0.9939095, 0.98743695, 0.99044305, 0.99564254, 0.98921925, 0.9875167, 0.9936538, 0.98788804, 0.99024373, 0.99532795, 0.98947483, 0.9864428, 0.99377227, 0.9882996, 0.9912999, 0.9951854, 0.99025613, 0.9872277, 0.9942769, 0.9877187, 0.99116194, 0.99512637, 0.9895757, 0.9852645, 0.9925678, 0.9891018, 0.9911601, 0.99588096, 0.9892833, 0.9856765, 0.9934964, 0.98866385, 0.98995346, 0.99536645, 0.9893092, 0.9855557, 0.9934778, 0.98803955, 0.9910182, 0.99528754, 0.9896088, 0.98640555, 0.99377805, 0.9868521, 0.9912363, 0.9953926, 0.98971415, 0.9848737, 0.9931016, 0.9865443, 0.99046856, 0.9954495, 0.9897165, 0.9856973, 0.9935581, 0.98777825, 0.99095285, 0.995745, 0.9890758, 0.98604393, 0.9931827, 0.98790014, 0.99042505, 0.99564976, 0.98950833, 0.98612815, 0.99354523, 0.9881891, 0.9900698, 0.99538815, 0.98881805, 0.9842224, 0.9934645, 0.98742604, 0.98981035, 0.99526757, 0.98864704, 0.9837289, 0.99300945, 0.98774314, 0.989136, 0.99483347, 0.9880613, 0.9820021, 0.9932295, 0.9864624, 0.98966086, 0.9949709, 0.9894086, 0.98334104, 0.99364173, 0.98881745, 0.9898449, 0.9953223, 0.9891235, 0.9828917, 0.9934303, 0.9867816, 0.98938984, 0.9953158, 0.98842955, 0.9827876, 0.9933649, 0.98628664, 0.9904019, 0.99499065, 0.9883061, 0.98239595, 0.99297416, 0.9838463, 0.9898477, 0.9952323, 0.9895683, 0.984029, 0.9933245, 0.98568946, 0.9919912, 0.99561167, 0.9887496, 0.98237467, 0.9938295, 0.9864464, 0.99159735, 0.99553865, 0.9884397, 0.9846026, 0.9938659, 0.9860722, 0.9914758, 0.99573934, 0.9886037, 0.9847356, 0.99373853, 0.98842084, 0.99147475, 0.99578094, 0.9902242, 0.9856272, 0.99391514, 0.98788303, 0.9914027, 0.99596065, 0.98967165, 0.9843885, 0.9937498, 0.9877181, 0.99080503, 0.9962038, 0.98910767, 0.98493123, 0.99386835, 0.98896575, 0.991625, 0.9958185, 0.9882825, 0.9837495, 0.9942407, 0.98924005, 0.992203, 0.99556994, 0.9882351, 0.98497206, 0.99438035, 0.9903448, 0.9922002, 0.99535793, 0.9870862, 0.98517644, 0.99380183, 0.98864627, 0.9910693, 0.9961326, 0.98734725, 0.9862341, 0.9938797, 0.98893493, 0.9884615, 0.995971, 0.98828155, 0.98727775, 0.99470747, 0.9905426, 0.9890855, 0.9961391, 0.98921436, 0.98803616, 0.99543977, 0.99088365, 0.98738307, 0.9958353, 0.9883032, 0.9852893, 0.9937446, 0.991152, 0.98300296, 0.9961038, 0.9877746, 0.98613167, 0.9943363, 0.9887756, 0.98293895, 0.99486935, 0.9897578, 0.9884477, 0.9927534, 0.9844301, 0.9822902, 0.99576485, 0.9877103, 0.9879527, 0.9923476, 0.9876045, 0.97757494, 0.9957106, 0.9855989, 0.9866664, 0.99417853, 0.9872213, 0.98467827, 0.99645233, 0.9883725, 0.98557264, 0.99329597, 0.9870961, 0.9784824, 0.99489707, 0.9875929, 0.9869025, 0.99304765, 0.98239523, 0.9712885, 0.9959829, 0.988091, 0.9851092, 0.9888405, 0.97756594, 0.971652, 0.9956782, 0.9833857, 0.97461456, 0.9870672, 0.9688598, 0.9778024, 0.99510384, 0.98138946, 0.97619367, 0.98025346, 0.96207315, 0.9690859, 0.9939662, 0.97731984, 0.96590334, 0.9836887, 0.9626201, 0.9669026, 0.9940211, 0.9800392, 0.96661013, 0.9835619, 0.9656315, 0.9712344, 0.99419194, 0.9807931, 0.96619, 0.98458165, 0.9684029, 0.97000927, 0.9945263, 0.98125553, 0.9719071, 0.98247707, 0.97322184, 0.9726699, 0.9942492, 0.97954434, 0.97335184, 0.9819308, 0.972272, 0.97214544, 0.9945281, 0.98162514, 0.97095954, 0.98303145, 0.9721657, 0.9607549, 0.99470085, 0.9808332, 0.9715805, 0.9838626, 0.96862745, 0.9736876, 0.9942354, 0.9806731, 0.9717476, 0.98302084, 0.972432, 0.96967924, 0.9940467, 0.9819584, 0.9747239, 0.9839734, 0.97291994, 0.97145766, 0.9942135, 0.98418176, 0.97512203, 0.98318917, 0.97130615, 0.9689418, 0.9945103, 0.98283815, 0.97241014, 0.9833405, 0.9683087, 0.9693415, 0.99455875, 0.9804993, 0.97186923, 0.98296416, 0.9709296, 0.97507477, 0.9942753, 0.98113376, 0.97553504, 0.98398954, 0.9672017, 0.9762456, 0.99419993, 0.9822021, 0.97512734, 0.98372066, 0.9678899, 0.9799517, 0.99475217, 0.9822357, 0.97769153, 0.98403025, 0.97196066, 0.9786002, 0.9946911, 0.98032755, 0.97383815, 0.98353857, 0.971476, 0.97748, 0.9948906, 0.98133874, 0.975399, 0.9840051, 0.9663439, 0.9732458, 0.99440926, 0.9817312, 0.9738361, 0.98182493, 0.96754014, 0.97016865, 0.9942748, 0.97979236, 0.96383935, 0.98259234, 0.9696917, 0.9659434, 0.9937626, 0.9786638, 0.9680132, 0.98304176, 0.967256, 0.95879143, 0.9935131, 0.9778481, 0.9661708, 0.9819438, 0.96977234, 0.9623426, 0.99350077, 0.9793102, 0.9739068, 0.9855446, 0.97266454, 0.96166646, 0.99335045, 0.9715641, 0.9717685, 0.98327804, 0.9718212, 0.95687246, 0.99346983, 0.9775448, 0.97255796, 0.9851149, 0.9747547, 0.96504205, 0.9935249, 0.97869486, 0.97456056, 0.98593867, 0.9772803, 0.9647423, 0.9931149, 0.9791397, 0.9753245, 0.9857532, 0.9811156, 0.9682137, 0.993587, 0.97817445, 0.97111243, 0.9854079, 0.9775057, 0.96779054, 0.9938433, 0.9764748, 0.97753614, 0.98732865, 0.97784346, 0.96820295, 0.9931466, 0.9761129, 0.97556454, 0.98747927, 0.98297185, 0.96953744, 0.99276626, 0.97863716, 0.9739015, 0.98641527, 0.977847, 0.9775099, 0.99333113, 0.9778841, 0.9773169, 0.98854953, 0.9811895, 0.97337824, 0.9932353, 0.97752076, 0.9770626, 0.98732156, 0.9815628, 0.97018, 0.99234515, 0.97375757, 0.9741595, 0.98644084, 0.9819371, 0.9719475, 0.99237746, 0.97642016, 0.97504663, 0.98305976, 0.975902, 0.97270614, 0.99268055, 0.97568446, 0.9719225, 0.97994745, 0.9728646, 0.9692267, 0.9927302, 0.9785139, 0.9711235, 0.97391075, 0.97166777, 0.966649, 0.9920089, 0.97550315, 0.9669485, 0.9708128, 0.9688993, 0.9649159, 0.99243426, 0.9782808, 0.97054976, 0.9700768, 0.9717328, 0.9673708, 0.9922042, 0.9783652, 0.9708825, 0.96532625, 0.96856123, 0.9612483, 0.9920008, 0.97854286, 0.9762866, 0.96771103, 0.96907043, 0.96223444, 0.99149317, 0.97962517, 0.976075, 0.9723098, 0.97234803, 0.96802783, 0.9913875, 0.98042715, 0.97665304, 0.9757135, 0.9724425, 0.9703298, 0.9916916, 0.97862464, 0.9790151, 0.97609293, 0.9794254, 0.9753479, 0.9928284, 0.9804836, 0.97905123, 0.9740651, 0.96979773, 0.96150225, 0.99272925, 0.9811652, 0.98166245, 0.98005533, 0.9745365, 0.9670967, 0.99304354, 0.9828295, 0.98174244, 0.9798257, 0.9698233, 0.9683331, 0.9928181, 0.9814255, 0.98168164, 0.9776687, 0.9737031, 0.9685375, 0.9924655, 0.98176014, 0.9818938, 0.98039275, 0.9755094, 0.9643507, 0.9929282, 0.9810921, 0.98064685, 0.9793611, 0.9767696, 0.9737844, 0.99316555, 0.982958, 0.9806964, 0.98250294, 0.9786558, 0.974221, 0.99323165, 0.9832951, 0.98350763, 0.9860789, 0.98034704, 0.97560704, 0.99370426, 0.9839866, 0.98448193, 0.98549414, 0.97940034, 0.9768885, 0.99307704, 0.980998, 0.982529, 0.9855524, 0.9768316, 0.9760039, 0.99252266, 0.9833146, 0.98198104, 0.98062885, 0.9710916, 0.97242254, 0.99224997, 0.97911763, 0.9791981, 0.97935987, 0.97111917, 0.9738957, 0.9925531, 0.98125666, 0.98017025, 0.9865218, 0.9810121, 0.97513187, 0.9917686, 0.9826283, 0.9822189, 0.98813206, 0.9794246, 0.97550595, 0.992405, 0.98190296, 0.98352873, 0.9889796, 0.9784197, 0.97722626, 0.9925766, 0.9793426, 0.9818441, 0.98756087, 0.97802436, 0.97718793, 0.9925853, 0.9784276, 0.98179114, 0.98629284, 0.97636503, 0.97589624, 0.99242556, 0.97833806, 0.9812925, 0.9879187, 0.9743069, 0.9753441, 0.9916808, 0.97786087, 0.981573, 0.98746496, 0.97343844, 0.9770849, 0.99193037, 0.97736675, 0.9805978, 0.9862617, 0.9747343, 0.9743764, 0.9919956, 0.9763471, 0.9800756, 0.98686844, 0.9737152, 0.9785593, 0.9921164, 0.97716993, 0.9808654, 0.98795855, 0.97412544, 0.97843254, 0.9922638, 0.9798895, 0.98225397, 0.9878592, 0.97271246, 0.97663945, 0.9923844, 0.9793956, 0.9803995, 0.9867851, 0.9718456, 0.9742327, 0.9924435, 0.97922975, 0.98046446, 0.98750556, 0.97188324, 0.9745788, 0.9921672, 0.978627, 0.9800054, 0.9875917, 0.97164285, 0.97522473, 0.9919709, 0.9806583, 0.9820994, 0.98937, 0.97342986, 0.976178, 0.99198323, 0.9786235, 0.9791225, 0.98632485, 0.9685462, 0.97288823, 0.99139154, 0.97846925, 0.9795675, 0.9863175, 0.9694894, 0.97325, 0.9919293, 0.9787902, 0.9793016, 0.986493, 0.9714869, 0.9757724, 0.992694, 0.9802839, 0.9817557, 0.987739, 0.9769816, 0.97700316, 0.9927999, 0.97950345, 0.98107266, 0.9881138, 0.97260046, 0.97528267, 0.9926295, 0.97879034, 0.9797441, 0.98650867, 0.9708292, 0.97473574, 0.9925734, 0.97951835, 0.98095393, 0.986986, 0.9743027, 0.9760331, 0.9926278, 0.9816134, 0.9822542, 0.98801816, 0.9767163, 0.9795771, 0.99273705, 0.98081875, 0.9803581, 0.9871999, 0.9693489, 0.9729259, 0.9921135, 0.97975194, 0.98035, 0.9879902, 0.96996766, 0.9735112, 0.99130934, 0.98334277, 0.98292226, 0.98910576, 0.96785885, 0.9792772, 0.99191695, 0.9799233, 0.98132485, 0.9886827, 0.9725276, 0.98044765, 0.9922893, 0.98035747, 0.98100555, 0.98907804, 0.97224593, 0.97751105, 0.9921475, 0.98107535, 0.983407, 0.98878443, 0.9689718, 0.97599936, 0.99174845, 0.982699, 0.98096967, 0.98782885, 0.96795166, 0.9767868, 0.9920141, 0.9811679, 0.9821046, 0.987919, 0.9657965, 0.9721069, 0.9914596, 0.9795939, 0.981029, 0.9873893, 0.9622051, 0.97261894, 0.99201435, 0.9808256, 0.9820417, 0.9869669, 0.9664941, 0.97875047, 0.9934117, 0.9809301, 0.9801307, 0.98587924, 0.9678005, 0.97472227, 0.9932068, 0.9787087, 0.97765243, 0.98867863, 0.97582316, 0.9796958, 0.99371463, 0.9791599, 0.9752981, 0.9882691, 0.977746, 0.976733, 0.9934807, 0.9822798, 0.97499543, 0.98986036, 0.977082, 0.97792757, 0.99358445, 0.98272395, 0.97488767, 0.9918262, 0.9805541, 0.97796404, 0.99266124, 0.9844356, 0.97517914, 0.99229795, 0.9755128, 0.9775274, 0.99215263, 0.9843292, 0.975008, 0.9926611, 0.9780685, 0.9782114, 0.99342734, 0.9864644, 0.9767246, 0.9930951, 0.9775374, 0.97930735, 0.9928167, 0.9834215, 0.9749947, 0.99188834, 0.976278, 0.97458094, 0.99237096, 0.9832424, 0.9762788, 0.99149364, 0.9749287, 0.9774785, 0.9932312, 0.9832289, 0.97660875, 0.9907099, 0.9723541, 0.97707987, 0.9944327, 0.98122877, 0.97484463, 0.9889881, 0.97484225, 0.97644573, 0.9940735, 0.9830379, 0.9741319, 0.9895836, 0.96953094, 0.97703844, 0.9923122, 0.98112124, 0.9712065, 0.98888737, 0.9729137, 0.97792745, 0.9910172, 0.97827566, 0.9708217, 0.98544264, 0.965111, 0.98000026, 0.99270576, 0.97272587, 0.970823, 0.988021, 0.9636832, 0.97870296, 0.9933351, 0.97760653, 0.9728382, 0.9883388, 0.9708767, 0.981887, 0.99402887, 0.9853653, 0.9749279, 0.9896944, 0.9684768, 0.98013675, 0.9933332, 0.9802223, 0.97462046, 0.9872151, 0.9604632, 0.9782963, 0.99418736, 0.97722036, 0.9749224, 0.9875628, 0.9706203, 0.9781456, 0.99280435, 0.98025584, 0.9745198, 0.9880278, 0.9646721, 0.97858775, 0.9922788, 0.981447, 0.97405213, 0.98904175, 0.9667829, 0.9776893, 0.9913475, 0.9784413, 0.9741916, 0.98843527, 0.96878916, 0.97701776, 0.99212414, 0.978394, 0.97474855, 0.9891704, 0.96832657, 0.97651404, 0.9913537, 0.97545165, 0.97218776, 0.9881803, 0.96637607, 0.9768405, 0.9915971, 0.97691077, 0.9731295, 0.9889579, 0.968406, 0.9781343, 0.99202514, 0.9750607, 0.9727544, 0.98773915, 0.9678808, 0.97842443, 0.99260503, 0.9789169, 0.97542, 0.98998976, 0.96802586, 0.9785119, 0.993107, 0.9786396, 0.97444236, 0.98900455, 0.9678315, 0.97666276, 0.9927704, 0.977798, 0.9740815, 0.98841417, 0.9674808, 0.9798008, 0.9931461, 0.9783245, 0.9740544, 0.988974, 0.9657394, 0.97912323, 0.9940627, 0.9768936, 0.9735781, 0.9898239, 0.96749187, 0.9802632, 0.994314, 0.97630095, 0.9716935, 0.9895556, 0.96622187, 0.9794175, 0.9939467, 0.97598445, 0.97199, 0.9902115, 0.96444446, 0.9806604, 0.9941806, 0.975008, 0.97308075, 0.9893636, 0.96318144, 0.980227, 0.9943285, 0.9752465, 0.9725787, 0.9898342, 0.96386606, 0.98130786, 0.99427134, 0.9754362, 0.97249883, 0.9894888, 0.9626022, 0.9803287, 0.99431735, 0.9768539, 0.9708882, 0.99052083, 0.9617731, 0.9813239, 0.9944042, 0.97588307, 0.9704506, 0.98947716, 0.9600313, 0.98000354, 0.99436986, 0.97552675, 0.9712581, 0.98931307, 0.9592901, 0.9799842, 0.9947718, 0.9739962, 0.97078854, 0.98978, 0.96303964, 0.9802817, 0.99478, 0.9753109, 0.97204053, 0.9905508, 0.96181846, 0.9814689, 0.9946629, 0.9744768, 0.9710769, 0.9897355, 0.9603104, 0.98127353, 0.9949748, 0.97432286, 0.97131133, 0.98995227, 0.959577, 0.9791959, 0.99461573, 0.97189605, 0.97302294, 0.9896079, 0.9596353, 0.9783506, 0.99453753, 0.97598743, 0.97257507, 0.98997474, 0.9601727, 0.98012114, 0.99502605, 0.97345644, 0.9706068, 0.98857015, 0.9573259, 0.97746265, 0.99486935, 0.97074705, 0.970347, 0.9885129, 0.95382637, 0.97671473, 0.9950599, 0.9687936, 0.9670096, 0.9880817, 0.9563013, 0.97648513, 0.9944371, 0.96963173, 0.964407, 0.9889544, 0.95720905, 0.97945684, 0.99403405, 0.970325, 0.97001296, 0.9886662, 0.9600825, 0.97729266, 0.99462205, 0.9670076, 0.96912843, 0.9876638, 0.96079946, 0.9754042, 0.9944616, 0.96855885, 0.9681952, 0.9883922, 0.9586674, 0.9763842, 0.9948067, 0.9637533, 0.9702435, 0.98907804, 0.96360195, 0.97912985, 0.9948841, 0.9663603, 0.9684899, 0.9886819, 0.961272, 0.97416264, 0.99359256, 0.9645482, 0.9709258, 0.98571366, 0.9579715, 0.97492063, 0.993755, 0.9657698, 0.9726016, 0.98399174, 0.9651943, 0.9784413, 0.99327314, 0.9659525, 0.9732912, 0.98558295, 0.9655424, 0.97891253, 0.99371463, 0.9631786, 0.9724601, 0.98559546, 0.9621741, 0.97394794, 0.99408436, 0.963927, 0.9727254, 0.98675793, 0.96693534, 0.97579455, 0.9937649, 0.96647936, 0.96865416, 0.9831941, 0.9660652, 0.9718491, 0.9931288, 0.9678632, 0.96704227, 0.9834697, 0.9657039, 0.9746177, 0.99272656, 0.9674298, 0.9702791, 0.9845952, 0.9706062, 0.9743945, 0.9938587, 0.9693015, 0.9746776, 0.9827586, 0.9647929, 0.97465694, 0.9931538, 0.97191036, 0.9756226, 0.98270255, 0.973527, 0.97378784, 0.9934841, 0.9729031, 0.97425675, 0.98126125, 0.9698659, 0.9736447, 0.9925599, 0.96471864, 0.97135735, 0.982979, 0.9686422, 0.9629564, 0.99346745, 0.967006, 0.9659088, 0.98222846, 0.9640756, 0.96433085, 0.993736, 0.9696045, 0.9638795, 0.96843016, 0.9694265, 0.97133833, 0.9932712, 0.964979, 0.965647, 0.9842843, 0.9681916, 0.9732939, 0.9928939, 0.95833457, 0.9634362, 0.97042656, 0.964477, 0.96360177, 0.991467, 0.9470516, 0.96496725, 0.97541624, 0.9701297, 0.96017784, 0.9910525, 0.9585299, 0.96680087, 0.9764904, 0.9702921, 0.9571338, 0.98762435, 0.9414193, 0.9667631, 0.9810519, 0.97087276, 0.949508, 0.9862737, 0.92420125, 0.95775366, 0.9775483, 0.97044724, 0.9543125, 0.98599035, 0.93284327, 0.94998306, 0.98036444, 0.96989733, 0.956646, 0.98954964, 0.9324249, 0.96471, 0.9746629, 0.97308254, 0.9518994, 0.98711675, 0.9131894, 0.96214885, 0.9743862, 0.9698935, 0.9560518, 0.98983467, 0.9226401, 0.96987545, 0.98048097, 0.97086716, 0.9656086, 0.9897782, 0.93111634, 0.9715146, 0.97901845, 0.969359, 0.96303964, 0.98911065, 0.9225395, 0.9671951, 0.9816489, 0.97372323, 0.9657813, 0.9897507, 0.9338592, 0.97209585, 0.98089474, 0.96106166, 0.963935, 0.9889185, 0.9429461, 0.9772463, 0.98383653, 0.9688421, 0.96857667, 0.99188703, 0.9435829, 0.97404385, 0.9817538, 0.96966624, 0.9709418, 0.9913128, 0.9481959, 0.97666067, 0.9853022, 0.9749086, 0.96881247, 0.9922915, 0.93996996, 0.97796214, 0.9831978, 0.9754741, 0.970386, 0.98985684, 0.93508, 0.9695919, 0.9819884, 0.9792884, 0.968435, 0.99039876, 0.93834233, 0.97497356, 0.9844707, 0.9844891, 0.9698072, 0.98941493, 0.94455075, 0.97159797, 0.9844876, 0.98249847, 0.9732589, 0.9893429, 0.9333782, 0.9605091, 0.9772334, 0.98050714, 0.971919, 0.9882619, 0.9241676, 0.9564896, 0.9746582, 0.9761929, 0.96476716, 0.98769057, 0.92031646, 0.95895255, 0.97220796, 0.9738192, 0.9641226, 0.9882526, 0.92854804, 0.9597597, 0.9758626, 0.9764397, 0.9634529, 0.9882337, 0.92951614, 0.96229243, 0.9759462, 0.97359145, 0.9684548, 0.988555, 0.92602485, 0.95548314, 0.97061193, 0.9653597, 0.95612764, 0.9848868, 0.9273445, 0.95616144, 0.9657557, 0.95812076, 0.9550042, 0.98210716, 0.9204983, 0.9545853, 0.9701093, 0.95205307, 0.95769066, 0.9815192, 0.9190436, 0.95742637, 0.9701165, 0.95662236, 0.9579644, 0.9820296, 0.9236845, 0.95882607, 0.9695211, 0.96148795, 0.9532791, 0.98030096, 0.92296284, 0.95327973, 0.9704415, 0.96409446, 0.95390666, 0.97888374, 0.9260354, 0.9622645, 0.96874344, 0.965905, 0.95673865, 0.9791184, 0.92166024, 0.95299643, 0.96638995, 0.96033865, 0.95380133, 0.9746977, 0.91307646, 0.9523999, 0.9623155, 0.95786935, 0.93682075, 0.97134507, 0.9189977, 0.9490671, 0.962969, 0.950305, 0.9435689, 0.97582316, 0.9191974, 0.94919586, 0.9589588, 0.93528837, 0.93955815, 0.9724339, 0.92830133, 0.9582381, 0.96596164, 0.9533506, 0.95078516, 0.97802114, 0.9329975, 0.95154613, 0.9651729, 0.9547174, 0.9403269, 0.97544163, 0.92594, 0.9518719, 0.9641894, 0.95354694, 0.94205964, 0.97535753, 0.9237995, 0.94912124, 0.9653758, 0.9525602, 0.95377326, 0.9752269, 0.91769433, 0.9494331, 0.9618024, 0.95378405, 0.9583656, 0.9700431, 0.923648, 0.9509453, 0.9641984, 0.94433486, 0.9421265, 0.96155286, 0.9179491, 0.9405796, 0.9522495, 0.93943954, 0.04397755]
[truncated: 4,022,269 more chars]
