# Supplementary material for: Systematic contextual biases in SegmentNT potentially relevant to other nucleotide transformer models
Source: bioRxiv. 2026 May 4:2025.04.09.647946. Preprint. [Version 2] doi: 10.1101/2025.04.09.647946 (PMC13174627; doi:10.1101/2025.04.09.647946)
Supplement: Supplement 3 [file media-3.zip › Supplementary_data/segmentNT_additional_genes/pos/dpm2_pos606.txt]

protein_coding_gene=[0.86389536, 0.85523564, 0.85529476, 0.86074895, 0.83840925, 0.9263715, 0.9126956, 0.91028374, 0.89262867, 0.912406, 0.88041943, 0.9460156, 0.9228412, 0.9290292, 0.89850384, 0.9133243, 0.8998241, 0.9476294, 0.9088028, 0.92103744, 0.8704491, 0.9194553, 0.8948912, 0.9334789, 0.9009816, 0.92234784, 0.8734101, 0.89989483, 0.88721704, 0.93215084, 0.9047046, 0.92251045, 0.8544863, 0.88727844, 0.88042295, 0.92369455, 0.89664316, 0.90884084, 0.8632605, 0.8889428, 0.89057404, 0.93682986, 0.9006407, 0.9168835, 0.88762665, 0.8990723, 0.9101762, 0.9373472, 0.91540426, 0.92829466, 0.9077863, 0.9062649, 0.90439975, 0.93394333, 0.9104874, 0.9220217, 0.89569193, 0.8724869, 0.9076766, 0.9304527, 0.895714, 0.90506065, 0.8819791, 0.8728441, 0.909286, 0.9316719, 0.9048098, 0.9175642, 0.8924446, 0.8789079, 0.9134551, 0.928593, 0.90451276, 0.91611755, 0.88619363, 0.8697338, 0.90269464, 0.924029, 0.90824264, 0.90767264, 0.8786546, 0.87030786, 0.89902645, 0.9194441, 0.90400004, 0.9032278, 0.8789218, 0.8792875, 0.8970761, 0.92464167, 0.90480506, 0.91683626, 0.8957522, 0.8924475, 0.91734827, 0.93263406, 0.91392297, 0.9168794, 0.89724207, 0.8872743, 0.9038719, 0.9218668, 0.9142794, 0.9146169, 0.8999319, 0.88947916, 0.90299165, 0.9278324, 0.91516227, 0.9084984, 0.91048235, 0.9085779, 0.9104736, 0.92827, 0.92131156, 0.9088101, 0.8977961, 0.8991628, 0.898058, 0.91412413, 0.9028715, 0.9093284, 0.9038123, 0.8993453, 0.9038392, 0.9238149, 0.90797114, 0.89940894, 0.88705033, 0.89779717, 0.90048516, 0.9262014, 0.9017966, 0.90404826, 0.9095354, 0.91815716, 0.914683, 0.94146675, 0.9037293, 0.90582764, 0.90487134, 0.9144048, 0.9129547, 0.93926054, 0.9104773, 0.91352993, 0.91294396, 0.9178756, 0.9073912, 0.9479721, 0.91281885, 0.91029936, 0.91169333, 0.9216964, 0.90402, 0.94419587, 0.91134006, 0.9080766, 0.92089504, 0.92459846, 0.9069447, 0.9463783, 0.91463834, 0.9130407, 0.9191425, 0.9155633, 0.9067742, 0.94010514, 0.90439993, 0.90382046, 0.9156671, 0.9118394, 0.8943545, 0.94103473, 0.9112788, 0.9127425, 0.9187545, 0.9109293, 0.9039976, 0.9427418, 0.9162166, 0.9162213, 0.9297027, 0.91566235, 0.90703285, 0.9452907, 0.9176917, 0.92266804, 0.93402696, 0.914513, 0.9118429, 0.9443861, 0.9169081, 0.9215027, 0.92626506, 0.9125191, 0.90693676, 0.94323236, 0.9126222, 0.91688234, 0.914982, 0.9033696, 0.90843195, 0.94538903, 0.91049093, 0.9110689, 0.91788, 0.9034782, 0.90722746, 0.94356275, 0.91284883, 0.91298735, 0.9158165, 0.8981483, 0.91069543, 0.94414896, 0.9203053, 0.9147483, 0.91564924, 0.90038407, 0.90639526, 0.9409101, 0.92130214, 0.9218737, 0.9272799, 0.91672444, 0.9255276, 0.9484829, 0.9312633, 0.92353183, 0.92771965, 0.9076693, 0.91505736, 0.9410688, 0.9251638, 0.9232525, 0.9196433, 0.9020487, 0.9148121, 0.94241333, 0.92390484, 0.9206061, 0.927171, 0.9105894, 0.9113889, 0.9449098, 0.9327558, 0.9228902, 0.9344703, 0.9177942, 0.9182788, 0.94686216, 0.9318694, 0.9222365, 0.9390554, 0.9203351, 0.92022085, 0.9490403, 0.9377223, 0.92414445, 0.9336123, 0.92172444, 0.91897947, 0.9474309, 0.93585694, 0.9255582, 0.93411857, 0.919211, 0.9127735, 0.9482339, 0.9350238, 0.92584723, 0.93626887, 0.92144865, 0.9202091, 0.94839674, 0.930803, 0.92330456, 0.9392984, 0.9191735, 0.91206616, 0.94666547, 0.93204165, 0.9250361, 0.9380949, 0.9205047, 0.9182468, 0.94885296, 0.9305783, 0.9296003, 0.9330423, 0.9195221, 0.9112333, 0.94661474, 0.9290784, 0.9298222, 0.9339971, 0.92428434, 0.9198491, 0.9480823, 0.9246431, 0.92818034, 0.93269837, 0.9208664, 0.91037613, 0.9456137, 0.9255052, 0.92402524, 0.927459, 0.91987646, 0.91011673, 0.9466261, 0.92456645, 0.92581534, 0.92485636, 0.92289245, 0.91077507, 0.94694555, 0.92684186, 0.92203975, 0.927221, 0.92426115, 0.91997427, 0.9448178, 0.9315037, 0.9235527, 0.91719574, 0.91983426, 0.91302335, 0.9438283, 0.93018496, 0.92430615, 0.9245323, 0.9237322, 0.91977423, 0.9523061, 0.9343601, 0.92767054, 0.9205451, 0.92173755, 0.9141369, 0.95258725, 0.9365461, 0.9318202, 0.9234792, 0.92287385, 0.91861063, 0.9514922, 0.9300089, 0.92567015, 0.921593, 0.921757, 0.91106814, 0.9518548, 0.9325928, 0.9290298, 0.9265875, 0.9218692, 0.91207856, 0.9505324, 0.93184674, 0.9263251, 0.9231556, 0.91900754, 0.90236926, 0.94994885, 0.9326594, 0.92422235, 0.92240465, 0.9158954, 0.90731037, 0.9490489, 0.9289645, 0.9218368, 0.91740155, 0.91564274, 0.90646625, 0.94858336, 0.93147635, 0.92290485, 0.9161609, 0.91198653, 0.91043186, 0.94839406, 0.93331313, 0.9212705, 0.9161229, 0.9123997, 0.90746987, 0.948693, 0.9376922, 0.92121977, 0.9171618, 0.91463226, 0.90756196, 0.94813776, 0.9270257, 0.9157163, 0.91979504, 0.9106873, 0.90436167, 0.9486954, 0.93037355, 0.9214721, 0.9225506, 0.908623, 0.91136384, 0.9503745, 0.9317341, 0.9257382, 0.92042774, 0.9079211, 0.90382755, 0.9500334, 0.9338931, 0.92618966, 0.92468446, 0.9095316, 0.90875006, 0.9496104, 0.9266552, 0.9238907, 0.92584395, 0.9105391, 0.9089133, 0.9504714, 0.93597835, 0.9288664, 0.9294293, 0.9075976, 0.91311723, 0.94947547, 0.9333915, 0.9267594, 0.9247821, 0.9062527, 0.9034735, 0.9501955, 0.9174788, 0.92043334, 0.9196929, 0.90564585, 0.906922, 0.9506357, 0.9224139, 0.9214275, 0.9228037, 0.9134324, 0.9045018, 0.95238477, 0.93031543, 0.9203555, 0.9106379, 0.91216666, 0.91505176, 0.9529855, 0.9357647, 0.91710067, 0.9158458, 0.9138861, 0.90467376, 0.9524154, 0.930699, 0.9189848, 0.9207418, 0.91519284, 0.9148164, 0.9546067, 0.93878466, 0.9202499, 0.9202399, 0.9139805, 0.9116437, 0.95543855, 0.9415075, 0.9258992, 0.9257863, 0.9166596, 0.92166543, 0.95686054, 0.94577384, 0.92681354, 0.9234199, 0.91506976, 0.91542333, 0.9567619, 0.94644916, 0.9301696, 0.9330976, 0.91309786, 0.92206913, 0.9577799, 0.9443471, 0.9275872, 0.93328196, 0.9117404, 0.9177077, 0.95681787, 0.9466581, 0.93071324, 0.9320843, 0.9134747, 0.92306125, 0.95509034, 0.9468253, 0.9294447, 0.9239707, 0.91264606, 0.9177567, 0.9550962, 0.9466567, 0.92818755, 0.9170341, 0.9128293, 0.92746335, 0.9518893, 0.9386729, 0.923606, 0.91314673, 0.91687715, 0.9330321, 0.95811015, 0.94697076, 0.935846, 0.93544847, 0.9209624, 0.934174, 0.9570316, 0.9503066, 0.94142175, 0.93271714, 0.91673887, 0.9291109, 0.95884854, 0.9496065, 0.93244314, 0.93107337, 0.9102738, 0.93502533, 0.95597357, 0.9461425, 0.93093204, 0.93466794, 0.9055528, 0.92969525, 0.95321065, 0.9493565, 0.93652207, 0.93837255, 0.90615135, 0.9332846, 0.9552487, 0.94976753, 0.9373471, 0.93890256, 0.90218633, 0.92636126, 0.9575104, 0.95035166, 0.93493956, 0.94071525, 0.9036929, 0.9309483, 0.9575524, 0.94651604, 0.9308249, 0.94073254, 0.90629387, 0.9259221, 0.9565375, 0.9496185, 0.93276155, 0.94202876, 0.9109084, 0.9349449, 0.95742023, 0.9486255, 0.9271095, 0.93856317, 0.9097026, 0.92863625, 0.9579661, 0.95150566, 0.93001086, 0.95779324, 0.9417853, 0.95441663, 0.9740166, 0.9591508, 0.9623037, 0.9752118, 0.9603777, 0.954229, 0.9701854, 0.95181733, 0.9517746, 0.9721232, 0.95656455, 0.9520447, 0.9665483, 0.9506243, 0.9522717, 0.9735083, 0.958635, 0.95915455, 0.9686113, 0.95162386, 0.9520302, 0.9742614, 0.95930743, 0.9589579, 0.96599424, 0.94806755, 0.94758326, 0.9697677, 0.95222694, 0.95373505, 0.9614167, 0.9493769, 0.95940846, 0.9718782, 0.9606145, 0.9640021, 0.9643886, 0.9531751, 0.9637853, 0.97524035, 0.961158, 0.9672591, 0.9717975, 0.96094793, 0.967177, 0.97687906, 0.9679242, 0.96818036, 0.9687694, 0.95177525, 0.96536535, 0.97482866, 0.9638138, 0.96862453, 0.9676893, 0.95311856, 0.96941656, 0.9744446, 0.9654566, 0.9700963, 0.965304, 0.94890505, 0.9698958, 0.9741425, 0.9645367, 0.96806777, 0.9663293, 0.94915086, 0.97000444, 0.97388023, 0.9651944, 0.9672112, 0.96478146, 0.94453704, 0.9674109, 0.97213924, 0.9656784, 0.96411663, 0.96322525, 0.94636816, 0.9705122, 0.97341293, 0.96641266, 0.967596, 0.9638998, 0.9475731, 0.96879756, 0.97238195, 0.9665004, 0.9669065, 0.96599257, 0.94635993, 0.9709292, 0.97462386, 0.96583897, 0.96576893, 0.9648286, 0.9438113, 0.9690925, 0.97574574, 0.9652924, 0.9643921, 0.96248645, 0.94901574, 0.9703994, 0.9727261, 0.96648717, 0.96454006, 0.9598297, 0.94221497, 0.96877545, 0.97317713, 0.96374243, 0.96345234, 0.9611269, 0.941918, 0.9706637, 0.9721594, 0.964512, 0.9639747, 0.9626036, 0.9408568, 0.96749115, 0.9716783, 0.96435165, 0.9640529, 0.96118355, 0.94368035, 0.9702921, 0.972779, 0.96487457, 0.96573544, 0.96103907, 0.94153184, 0.96848035, 0.971311, 0.96309847, 0.9656092, 0.96402466, 0.94261444, 0.9720842, 0.97110283, 0.96661025, 0.96833706, 0.9684974, 0.94238245, 0.9692902, 0.97170025, 0.9656882, 0.96546817, 0.9638896, 0.9452322, 0.9721177, 0.9716628, 0.96716154, 0.9656339, 0.962337, 0.9429568, 0.9715588, 0.97236526, 0.9671757, 0.96416193, 0.9635699, 0.9427239, 0.97278196, 0.973447, 0.96630937, 0.96466655, 0.96416193, 0.94337153, 0.970563, 0.973406, 0.9673141, 0.9650525, 0.9637812, 0.94729894, 0.97460186, 0.9740205, 0.968939, 0.9688213, 0.96414053, 0.9489197, 0.9745138, 0.97481155, 0.9697999, 0.9714156, 0.96592104, 0.95300186, 0.97707087, 0.9756908, 0.9706743, 0.97112095, 0.96669537, 0.95102775, 0.9744552, 0.97659916, 0.9717481, 0.97009856, 0.96576947, 0.955261, 0.976537, 0.9765696, 0.9720514, 0.97139794, 0.966396, 0.9549291, 0.97552437, 0.97582054, 0.9714114, 0.9705641, 0.9668811, 0.9547705, 0.9770284, 0.97571725, 0.9705607, 0.9716588, 0.9675634, 0.95198476, 0.9733579, 0.975296, 0.96919614, 0.97111183, 0.9666844, 0.95611894, 0.9755087, 0.97519004, 0.9706523, 0.9734587, 0.9667991, 0.9558125, 0.97516066, 0.9746909, 0.9714502, 0.9727419, 0.96873456, 0.9548901, 0.9772199, 0.97584426, 0.97129905, 0.97301626, 0.96879655, 0.95392716, 0.97470313, 0.9763649, 0.9702322, 0.9723902, 0.9674206, 0.9560425, 0.97668946, 0.9748889, 0.9690298, 0.97326297, 0.9665737, 0.95606554, 0.9758267, 0.97474176, 0.9685795, 0.9724277, 0.96836823, 0.95623577, 0.97675323, 0.9733165, 0.9690992, 0.972315, 0.96890676, 0.95574844, 0.9738548, 0.97334087, 0.97035015, 0.9727648, 0.9679395, 0.9588491, 0.9765512, 0.9737465, 0.97175485, 0.974375, 0.9679195, 0.95897204, 0.9759938, 0.9736549, 0.9716916, 0.97372776, 0.96933436, 0.9593782, 0.9774007, 0.97426075, 0.97180843, 0.9730268, 0.96912676, 0.9568004, 0.9741247, 0.9735386, 0.97152585, 0.97381747, 0.9680756, 0.95841676, 0.9766442, 0.9737308, 0.97253346, 0.97447914, 0.96735394, 0.95877665, 0.97637594, 0.97418416, 0.9725944, 0.97374177, 0.96950746, 0.9597807, 0.9777165, 0.97548383, 0.9732521, 0.974379, 0.97069114, 0.9582139, 0.974778, 0.9756739, 0.9722081, 0.97295356, 0.9695983, 0.9589011, 0.97710824, 0.97492164, 0.9726264, 0.97356683, 0.9683782, 0.9595707, 0.97620946, 0.9755466, 0.9727413, 0.9737143, 0.9707792, 0.9597765, 0.97798115, 0.9763116, 0.9727951, 0.9741078, 0.9712876, 0.9583708, 0.975206, 0.9757775, 0.9718242, 0.97294575, 0.9694312, 0.959655, 0.9772962, 0.9757898, 0.97203785, 0.9741493, 0.96877444, 0.96003324, 0.97723526, 0.97615063, 0.9722752, 0.9739439, 0.9702157, 0.9602074, 0.9784871, 0.9764555, 0.97200584, 0.9730138, 0.97050446, 0.95823896, 0.9754023, 0.9756604, 0.97108924, 0.9723334, 0.968951, 0.9600091, 0.977773, 0.9758002, 0.9723692, 0.97409135, 0.9690085, 0.9604697, 0.9776263, 0.97601014, 0.9734138, 0.974221, 0.97054595, 0.9600619, 0.97879714, 0.9767486, 0.9729892, 0.9739212, 0.9708703, 0.9587282, 0.97603124, 0.97636306, 0.9724879, 0.97275746, 0.9696021, 0.9604848, 0.97815686, 0.97653186, 0.97304666, 0.9738515, 0.9690467, 0.9601713, 0.97807056, 0.9759871, 0.9728525, 0.97356826, 0.9704424, 0.96015257, 0.9794215, 0.9769661, 0.97272474, 0.9736052, 0.97069055, 0.9577402, 0.9760676, 0.9762406, 0.9716266, 0.972196, 0.96901846, 0.96000195, 0.97848994, 0.9763737, 0.9725523, 0.9738962, 0.96869266, 0.9591375, 0.9779344, 0.9760843, 0.97228134, 0.9732265, 0.9705277, 0.958425, 0.97894704, 0.9763723, 0.972141, 0.97341496, 0.9713826, 0.9585317, 0.976581, 0.9769437, 0.97326726, 0.9732588, 0.9705967, 0.96202624, 0.979116, 0.9770182, 0.9739551, 0.97499573, 0.97042453, 0.96214354, 0.97836316, 0.97676885, 0.97412676, 0.97437763, 0.9718491, 0.96219504, 0.9801349, 0.976646, 0.97248805, 0.974189, 0.9713835, 0.95899737, 0.9769612, 0.97655565, 0.97193277, 0.97288096, 0.9701522, 0.960354, 0.97900486, 0.9764098, 0.9734649, 0.9739527, 0.9693773, 0.96131647, 0.9787865, 0.97676885, 0.9731933, 0.9737713, 0.9692833, 0.9606662, 0.9801626, 0.97736025, 0.97332156, 0.9737511, 0.97035104, 0.9586414, 0.9772511, 0.97671354, 0.972388, 0.9737051, 0.968851, 0.9598275, 0.9798187, 0.9772044, 0.9726432, 0.9755853, 0.96723396, 0.95671576, 0.97909063, 0.9775359, 0.9733243, 0.97467774, 0.9688996, 0.9558166, 0.9807067, 0.9782606, 0.9734999, 0.9744548, 0.9687048, 0.9543722, 0.9777969, 0.97774327, 0.9726571, 0.97388124, 0.9687242, 0.96144295, 0.98216623, 0.978638, 0.9736954, 0.97682935, 0.96874434, 0.9587312, 0.98000324, 0.9784251, 0.9729039, 0.9752483, 0.96978575, 0.9594933, 0.9809661, 0.9787076, 0.9729858, 0.9755669, 0.9703396, 0.9562386, 0.97868586, 0.978141, 0.97231007, 0.9749628, 0.9680977, 0.95973593, 0.982808, 0.9785603, 0.9743026, 0.9770945, 0.96980625, 0.96151006, 0.9820408, 0.97830176, 0.97386324, 0.9755214, 0.97040457, 0.96132594, 0.98310703, 0.9788394, 0.97380936, 0.9760449, 0.9715341, 0.9595317, 0.9802485, 0.9784413, 0.97362274, 0.9756182, 0.97037226, 0.962135, 0.9821223, 0.97836155, 0.97444904, 0.97691137, 0.969131, 0.9611964, 0.98101795, 0.97859246, 0.97509253, 0.9759133, 0.9699696, 0.96073264, 0.9821526, 0.9791687, 0.9752721, 0.9763424, 0.97073525, 0.9595045, 0.9802419, 0.97921807, 0.9748776, 0.9755602, 0.9693925, 0.96315014, 0.982138, 0.9791023, 0.9751942, 0.97648984, 0.9687815, 0.96168125, 0.9811405, 0.9786189, 0.9751574, 0.9758095, 0.97000486, 0.961476, 0.98259085, 0.97897077, 0.9746668, 0.97631216, 0.9704276, 0.95989305, 0.97985643, 0.97860605, 0.9737137, 0.9753111, 0.9690731, 0.9629879, 0.98160857, 0.9778732, 0.9737926, 0.97537225, 0.966585, 0.96092767, 0.9809684, 0.9780501, 0.9736569, 0.97247416, 0.96655077, 0.961261, 0.98204446, 0.9779919, 0.9736102, 0.9738454, 0.9683584, 0.96054, 0.97981435, 0.97829765, 0.9730631, 0.9731906, 0.9665332, 0.96353567, 0.9822918, 0.9785295, 0.9739561, 0.9756719, 0.9680807, 0.9631396, 0.98182446, 0.9790309, 0.97501516, 0.9755004, 0.9701469, 0.96399397, 0.98296785, 0.97973436, 0.9750333, 0.97482866, 0.9701797, 0.9614057, 0.980376, 0.9790227, 0.97376096, 0.9745714, 0.96911454, 0.9645496, 0.9827206, 0.97978, 0.97563237, 0.97595245, 0.96876043, 0.965033, 0.98176944, 0.97950655, 0.9748585, 0.9743819, 0.9699155, 0.9636368, 0.98264396, 0.9794853, 0.97410244, 0.9742587, 0.9698981, 0.9604576, 0.9798364, 0.9789644, 0.9730775, 0.9738375, 0.968983, 0.96156365, 0.98231953, 0.9788113, 0.97377974, 0.9749858, 0.96760744, 0.9622231, 0.98167694, 0.97892874, 0.974096, 0.97393316, 0.9691189, 0.9626341, 0.9827137, 0.9794415, 0.9740263, 0.97404104, 0.9697935, 0.9605202, 0.9795822, 0.97889286, 0.9727806, 0.9732814, 0.96800107, 0.9626681, 0.9814819, 0.9785931, 0.9737911, 0.9746079, 0.9675164, 0.9619959, 0.98102736, 0.9788026, 0.97410506, 0.97403604, 0.96902966, 0.9613271, 0.9824124, 0.9792717, 0.9739146, 0.9740205, 0.96902204, 0.95842683, 0.97941977, 0.9787934, 0.97291857, 0.9731838, 0.96794623, 0.96027017, 0.9811624, 0.9782397, 0.97338504, 0.9744639, 0.96776116, 0.9610067, 0.9803121, 0.9789979, 0.9737385, 0.9740089, 0.96954775, 0.9610527, 0.98162776, 0.97990656, 0.9745827, 0.9744101, 0.97037137, 0.95953643, 0.9788511, 0.9795759, 0.973334, 0.9735555, 0.9692516, 0.96295345, 0.98132163, 0.9793808, 0.9746052, 0.97495824, 0.9686354, 0.96223295, 0.9801089, 0.9794393, 0.9746279, 0.97400844, 0.96940887, 0.96238065, 0.981763, 0.9800649, 0.9744701, 0.974116, 0.9698103, 0.9609348, 0.97847724, 0.979334, 0.9733803, 0.9730895, 0.96784717, 0.9627459, 0.98053795, 0.9792118, 0.9739952, 0.9742857, 0.9677018, 0.96196944, 0.9797711, 0.97958255, 0.9743556, 0.9737346, 0.9691143, 0.9616868, 0.9810621, 0.97994745, 0.9740685, 0.9733402, 0.9694886, 0.96013457, 0.9784403, 0.97922915, 0.9721872, 0.9725135, 0.96805346, 0.96209025, 0.9803979, 0.9790856, 0.9730681, 0.9738903, 0.96747565, 0.96123135, 0.9797315, 0.9788779, 0.9730829, 0.97331804, 0.9686157, 0.9614421, 0.98091424, 0.9795139, 0.9725213, 0.9739455, 0.96880776, 0.95980984, 0.97796667, 0.9794835, 0.9718205, 0.97313774, 0.9669522, 0.96179706, 0.9801579, 0.97957385, 0.97304213, 0.9743679, 0.96595865, 0.9605343, 0.9797371, 0.97989434, 0.9732693, 0.97395825, 0.96800643, 0.9604539, 0.9808344, 0.98045427, 0.973106, 0.9740674, 0.96825826, 0.95953405, 0.9776604, 0.9800192, 0.9717795, 0.9733954, 0.9666784, 0.9616322, 0.97986734, 0.97981185, 0.9727517, 0.9745103, 0.9658653, 0.9605583, 0.979083, 0.979757, 0.97287476, 0.9737302, 0.96777445, 0.96017677, 0.98051894, 0.9802972, 0.973056, 0.97363967, 0.96858793, 0.959121, 0.9779137, 0.9799929, 0.97235715, 0.9726017, 0.96714526, 0.96158713, 0.97983885, 0.9797991, 0.97315615, 0.9738763, 0.9665131, 0.95948386, 0.9791231, 0.97979444, 0.97320336, 0.9733636, 0.96848744, 0.96010596, 0.98039, 0.98017454, 0.9726232, 0.97315645, 0.968684, 0.9577786, 0.97731584, 0.97970164, 0.9713873, 0.972209, 0.9676224, 0.9603657, 0.97957397, 0.97953117, 0.9725408, 0.97382927, 0.96711594, 0.9604175, 0.97910005, 0.9798452, 0.97311485, 0.97413695, 0.96794665, 0.9603844, 0.9801247, 0.97978467, 0.9730569, 0.97372276, 0.9678733, 0.95881796, 0.9761343, 0.9787533, 0.97163105, 0.9728831, 0.96618, 0.96168655, 0.9783573, 0.9785346, 0.9729565, 0.97422713, 0.9654781, 0.96136516, 0.97783726, 0.9786612, 0.97257, 0.97338355, 0.96757275, 0.9609815, 0.9788153, 0.9784605, 0.97179425, 0.9733613, 0.96746016, 0.95834035, 0.97517306, 0.9774671, 0.9706805, 0.97344184, 0.96563864, 0.96152925, 0.9780394, 0.9775419, 0.97206813, 0.9743371, 0.9647627, 0.9612362, 0.9774904, 0.9783209, 0.9725126, 0.97365934, 0.96655935, 0.96135396, 0.9786845, 0.97871816, 0.97228694, 0.97345936, 0.9670784, 0.9595376, 0.97536445, 0.9781917, 0.97079843, 0.97277683, 0.9656402, 0.9617346, 0.9778586, 0.9782399, 0.97164714, 0.97378707, 0.96495837, 0.9609889, 0.9770941, 0.9783774, 0.9717642, 0.97321194, 0.96698564, 0.96169096, 0.97869635, 0.97914016, 0.97145945, 0.97314477, 0.9671871, 0.9595187, 0.97523063, 0.9783986, 0.9704296, 0.9723957, 0.9653237, 0.9616458, 0.9776203, 0.978223, 0.9714133, 0.97362864, 0.96470714, 0.96055883, 0.97684115, 0.97846776, 0.97168124, 0.9727825, 0.96674514, 0.9611863, 0.9785791, 0.9789988, 0.9715037, 0.9729451, 0.96707994, 0.95938677, 0.97507715, 0.97816944, 0.9704755, 0.97233707, 0.9655285, 0.96202457, 0.97767544, 0.97807896, 0.9712823, 0.9734712, 0.96495116, 0.960984, 0.97701925, 0.9784716, 0.9715593, 0.9728284, 0.9669185, 0.9618686, 0.9786863, 0.9790389, 0.9716091, 0.9729102, 0.9668501, 0.9601498, 0.9754596, 0.97840387, 0.97046584, 0.9723052, 0.9651863, 0.96242946, 0.9780151, 0.9784112, 0.9714488, 0.97345847, 0.96466655, 0.96153706, 0.9771788, 0.9786421, 0.97185135, 0.97289747, 0.96664435, 0.96208304, 0.97885746, 0.979234, 0.97181904, 0.97309595, 0.9669115, 0.9600904, 0.97563034, 0.9785512, 0.9706762, 0.97250605, 0.9653129, 0.9624919, 0.9781547, 0.9784454, 0.9718088, 0.9736519, 0.9648855, 0.9614315, 0.9772793, 0.9786244, 0.9722377, 0.9728478, 0.96679515, 0.96182406, 0.97885233, 0.9791807, 0.9721719, 0.97291356, 0.9670657, 0.9599783, 0.9756174, 0.9785145, 0.97106373, 0.9724147, 0.96540916, 0.96238506, 0.9781832, 0.97837466, 0.9719196, 0.9736555, 0.9648435, 0.96127903, 0.97745955, 0.9785673, 0.9721585, 0.97298187, 0.9667882, 0.9618225, 0.9789426, 0.9792182, 0.9722645, 0.9730905, 0.9671368, 0.95970255, 0.975556, 0.9785678, 0.9709991, 0.9723408, 0.9654609, 0.9620173, 0.97800714, 0.97832763, 0.9718144, 0.9734316, 0.96464723, 0.96084577, 0.9772145, 0.97845316, 0.9719657, 0.97280157, 0.966513, 0.9613345, 0.9787011, 0.97909546, 0.97213125, 0.9729109, 0.9669603, 0.9593393, 0.97553, 0.97840047, 0.9708972, 0.9722901, 0.9652253, 0.96156937, 0.9779382, 0.97822803, 0.9718078, 0.973458, 0.96457714, 0.9607869, 0.97704244, 0.978447, 0.9720571, 0.97273195, 0.96643215, 0.9611842, 0.9784535, 0.9790021, 0.97204787, 0.97284305, 0.9666528, 0.9592979, 0.9750587, 0.97829026, 0.97073346, 0.97214735, 0.96502686, 0.9614445, 0.97759616, 0.9780346, 0.9715227, 0.97342783, 0.96456504, 0.960465, 0.97683114, 0.97822386, 0.97186714, 0.9725895, 0.966426, 0.9609841, 0.97831315, 0.97879624, 0.9716845, 0.9726742, 0.96667874, 0.9589226, 0.97512746, 0.97819865, 0.9706946, 0.9721674, 0.965212, 0.96139723, 0.9777168, 0.97813964, 0.9717409, 0.9732423, 0.96462303, 0.9602622, 0.9768521, 0.9782794, 0.97200686, 0.97264814, 0.9664809, 0.9607224, 0.9784036, 0.9787646, 0.9719096, 0.9727482, 0.96671337, 0.95874363, 0.97508293, 0.978166, 0.97105014, 0.9722616, 0.9652112, 0.9614685, 0.97756743, 0.977989, 0.9718002, 0.97344166, 0.9646291, 0.96036726, 0.9767337, 0.9781723, 0.97204876, 0.9728103, 0.9664364, 0.96113396, 0.9784508, 0.9787606, 0.97185993, 0.9725571, 0.9666303, 0.9591149, 0.9753818, 0.9779081, 0.970573, 0.97208685, 0.9650543, 0.9614605, 0.97797114, 0.9780035, 0.97129107, 0.97343296, 0.96436435, 0.9604187, 0.9772778, 0.97801465, 0.9718497, 0.972741, 0.9661039, 0.9609335, 0.97885895, 0.9786162, 0.9719387, 0.9728487, 0.9662936, 0.95904595, 0.9754072, 0.9776037, 0.97025484, 0.9719331, 0.9645332, 0.9614443, 0.97785085, 0.97776115, 0.97129357, 0.9731453, 0.96424747, 0.9609402, 0.9772782, 0.9775032, 0.9712165, 0.97246516, 0.966295, 0.96175295, 0.9786871, 0.97832537, 0.97089887, 0.9727375, 0.96672845, 0.9596559, 0.975577, 0.97785425, 0.970043, 0.97214484, 0.965199, 0.96235377, 0.9778967, 0.9776995, 0.971133, 0.9732868, 0.9643627, 0.9610286, 0.9770712, 0.97759306, 0.97130525, 0.97254866, 0.96626884, 0.96099186, 0.9786345, 0.9786244, 0.9715015, 0.9730068, 0.9666418, 0.95950353, 0.9757363, 0.9778364, 0.9701744, 0.9722289, 0.96486235, 0.9620793, 0.9783568, 0.9777638, 0.9710093, 0.97350365, 0.96402365, 0.9605828, 0.9772528, 0.97783065, 0.9712526, 0.97274256, 0.96591014, 0.96153677, 0.97871494, 0.9788193, 0.9715435, 0.97281915, 0.96609026, 0.95925146, 0.97577345, 0.97780216, 0.97037137, 0.9722009, 0.9644172, 0.9614532, 0.9781975, 0.97769576, 0.9712662, 0.9734402, 0.9639324, 0.9606519, 0.97757894, 0.97781104, 0.97184855, 0.9730874, 0.9659272, 0.96103585, 0.9789361, 0.9784959, 0.9719609, 0.97283876, 0.9663249, 0.95897335, 0.97552276, 0.9778751, 0.9707273, 0.97237295, 0.9646945, 0.9613671, 0.9782497, 0.9776763, 0.9719476, 0.97412205, 0.96412426, 0.9606412, 0.97720647, 0.97776854, 0.97187644, 0.973316, 0.9661039, 0.96110624, 0.9785981, 0.9784897, 0.97203064, 0.97316957, 0.9664029, 0.9590991, 0.975414, 0.9778145, 0.9707313, 0.97284657, 0.96507347, 0.9616838, 0.97809565, 0.9776638, 0.9719467, 0.9741173, 0.9645699, 0.960854, 0.97733945, 0.9778836, 0.97202635, 0.9732615, 0.96625614, 0.9610559, 0.9788805, 0.97845477, 0.97207177, 0.97332776, 0.9666717, 0.95910746, 0.97556734, 0.97752213, 0.97085965, 0.9727203, 0.96505773, 0.9614338, 0.9777943, 0.97747713, 0.9715802, 0.9737284, 0.9644468, 0.9604848, 0.9770572, 0.97767377, 0.97161055, 0.9729718, 0.9663014, 0.9609237, 0.97873354, 0.9782446, 0.97176206, 0.9730627, 0.9665254, 0.9590006, 0.97538316, 0.97736895, 0.9703602, 0.97249347, 0.9650427, 0.9614058, 0.97782385, 0.9773383, 0.9714912, 0.97354114, 0.96433085, 0.9607381, 0.9770985, 0.97751707, 0.9716905, 0.9728592, 0.9661865, 0.9611768, 0.9786914, 0.9780687, 0.9718397, 0.9730769, 0.9665922, 0.9592437, 0.9754917, 0.9773686, 0.97059387, 0.9724491, 0.9650693, 0.9617398, 0.9780301, 0.97731256, 0.97162193, 0.9735777, 0.96449894, 0.9606074, 0.9771584, 0.9774929, 0.97179383, 0.9728584, 0.96633655, 0.9607567, 0.9787129, 0.977992, 0.9718854, 0.97307545, 0.96666384, 0.9590307, 0.9755225, 0.9772998, 0.9706904, 0.9724375, 0.9648886, 0.9613805, 0.9778515, 0.9771657, 0.9717185, 0.97362363, 0.96438485, 0.9604381, 0.9770671, 0.97741234, 0.97187275, 0.9729028, 0.9663263, 0.9611373, 0.9786462, 0.97791094, 0.9718706, 0.9731355, 0.9667886, 0.9592722, 0.97539234, 0.9771731, 0.9706734, 0.972568, 0.96520895, 0.9614262, 0.97783715, 0.97696644, 0.9714933, 0.97372454, 0.9646416, 0.9605513, 0.97694606, 0.9771761, 0.9715281, 0.97304493, 0.966515, 0.9611352, 0.978573, 0.9778234, 0.9715644, 0.97301966, 0.96687275, 0.95913863, 0.9752599, 0.9770547, 0.9703654, 0.97234017, 0.96521395, 0.9616204, 0.97774565, 0.9769381, 0.97125316, 0.9734821, 0.964417, 0.96056545, 0.97704256, 0.97719634, 0.9714717, 0.9726863, 0.9663127, 0.96106, 0.9786066, 0.9777843, 0.9714892, 0.97284174, 0.96680385, 0.95904016, 0.97538656, 0.9771593, 0.9703471, 0.97227645, 0.96542203, 0.9618884, 0.9779858, 0.9770745, 0.97142607, 0.9734717, 0.96480554, 0.9609247, 0.97710836, 0.9772335, 0.9716146, 0.9727878, 0.96665347, 0.9612742, 0.9786481, 0.9778375, 0.9716431, 0.97278285, 0.96689713, 0.95889705, 0.9754116, 0.9771338, 0.9703213, 0.97213954, 0.9653255, 0.96142316, 0.9778756, 0.97707194, 0.97132987, 0.9732645, 0.96453065, 0.9603945, 0.9770035, 0.97716606, 0.9714811, 0.9725727, 0.96655524, 0.96090555, 0.9786283, 0.97778165, 0.97157323, 0.97260845, 0.9667449, 0.9588756, 0.9753416, 0.9770058, 0.97033453, 0.9720066, 0.96535516, 0.9614019, 0.97790647, 0.9769587, 0.9711343, 0.9731724, 0.96474665, 0.9603104, 0.9771138, 0.97710025, 0.971332, 0.97244465, 0.96638393, 0.9606287, 0.9786829, 0.9776208, 0.97127837, 0.97253346, 0.966618, 0.9583445, 0.97541696, 0.97695905, 0.97002465, 0.97196203, 0.9650323, 0.96095043, 0.9779832, 0.9768878, 0.97095996, 0.97321755, 0.9643274, 0.9599938, 0.977243, 0.9770594, 0.9712786, 0.9724375, 0.9660145, 0.96017444, 0.9787041, 0.9775376, 0.9712562, 0.9725857, 0.96630627, 0.95801157, 0.9754529, 0.9768391, 0.9698585, 0.9717831, 0.9647436, 0.9606654, 0.977874, 0.9765453, 0.97059184, 0.97300965, 0.96394455, 0.95967454, 0.9770405, 0.976862, 0.97077525, 0.9720618, 0.9658519, 0.9601385, 0.9786945, 0.97743136, 0.9708278, 0.97222126, 0.9662711, 0.9582518, 0.97555226, 0.9767993, 0.96962744, 0.9715605, 0.964765, 0.9609905, 0.977975, 0.9769817, 0.9703268, 0.97256887, 0.9638764, 0.959458, 0.97690445, 0.97694093, 0.9706406, 0.9719384, 0.96577036, 0.9595822, 0.9785355, 0.97777116, 0.97073436, 0.9718662, 0.9659503, 0.9577917, 0.97519684, 0.97693014, 0.96939856, 0.9712562, 0.9642691, 0.96046567, 0.97755104, 0.97718936, 0.9706669, 0.9724333, 0.9636635, 0.9596422, 0.9768722, 0.9771079, 0.9703103, 0.9716969, 0.9658365, 0.9606688, 0.9783602, 0.9783487, 0.97107834, 0.97179914, 0.9662017, 0.9580147, 0.9748897, 0.97714967, 0.970819, 0.97177166, 0.9646113, 0.9606709, 0.97760826, 0.97710985, 0.9710381, 0.9725967, 0.9640506, 0.96009815, 0.97694176, 0.9769457, 0.97105855, 0.9719699, 0.9658481, 0.96044916, 0.9784616, 0.9777299, 0.971209, 0.97174937, 0.9663331, 0.9583996, 0.97524965, 0.97701204, 0.9703104, 0.971284, 0.96484286, 0.96159106, 0.97795266, 0.9767536, 0.9710966, 0.97246873, 0.96413445, 0.96078557, 0.9771689, 0.9768828, 0.9711741, 0.97206396, 0.9660857, 0.9612233, 0.9786663, 0.97755677, 0.97123766, 0.97214305, 0.966212, 0.9586865, 0.9754741, 0.97661465, 0.97002184, 0.9713634, 0.96455884, 0.9614803, 0.97773206, 0.9765261, 0.97076595, 0.97235966, 0.96389073, 0.96004575, 0.9768672, 0.976684, 0.9711447, 0.97172785, 0.9656255, 0.96040004, 0.9784486, 0.9772714, 0.97102493, 0.97184414, 0.96595275, 0.9586619, 0.9750853, 0.97644776, 0.969534, 0.97102654, 0.9642192, 0.9610395, 0.97737724, 0.9761077, 0.97026867, 0.9721355, 0.96350974, 0.95988834, 0.9763787, 0.97642195, 0.97053915, 0.97162443, 0.9655527, 0.9603005, 0.97794205, 0.97711176, 0.97028315, 0.9715093, 0.9656861, 0.9593626, 0.9748537, 0.97596633, 0.96868426, 0.9709383, 0.96418655, 0.96173376, 0.9773291, 0.97567266, 0.96943945, 0.9722224, 0.9637174, 0.9608033, 0.9765354, 0.97599745, 0.9698318, 0.97147286, 0.96531045, 0.96128476, 0.9781123, 0.9766492, 0.9701431, 0.97151023, 0.96571213, 0.9590213, 0.975116, 0.97588646, 0.9686774, 0.97066486, 0.9639442, 0.9616797, 0.977423, 0.97586095, 0.96955514, 0.9718159, 0.9631741, 0.9610513, 0.9764732, 0.97590214, 0.9699802, 0.97122854, 0.96513176, 0.9619815, 0.978157, 0.9767098, 0.97017056, 0.9715844, 0.9656243, 0.9597482, 0.9750029, 0.9758129, 0.9686585, 0.97106093, 0.9640941, 0.96218735, 0.9773102, 0.9755516, 0.9693787, 0.9720872, 0.96311396, 0.9612168, 0.97626036, 0.9756613, 0.9694083, 0.9710868, 0.96476984, 0.96181035, 0.97798014, 0.9764084, 0.9693634, 0.97131604, 0.965162, 0.95981365, 0.97457236, 0.97562045, 0.9680172, 0.9709292, 0.963449, 0.962356, 0.97693264, 0.9751355, 0.9688495, 0.9721247, 0.96289617, 0.9610935, 0.97608405, 0.97527415, 0.9689625, 0.97138613, 0.9645871, 0.9616363, 0.97772616, 0.97593975, 0.96907276, 0.9713409, 0.96470267, 0.9594283, 0.97434086, 0.9751863, 0.96765023, 0.9706846, 0.96319634, 0.9618966, 0.97669786, 0.9750589, 0.9687057, 0.9719119, 0.9623039, 0.96078545, 0.9758126, 0.97536975, 0.96884716, 0.97118795, 0.964311, 0.96158075, 0.9774581, 0.97595054, 0.96907634, 0.97110724, 0.9646369, 0.95897555, 0.97409636, 0.97524095, 0.96758896, 0.97033376, 0.96311253, 0.961661, 0.9765471, 0.9749562, 0.96831447, 0.9710851, 0.96186763, 0.9602192, 0.97591794, 0.97493845, 0.96852463, 0.97024584, 0.9634822, 0.9609186, 0.9774982, 0.9757594, 0.9684591, 0.97052974, 0.96452856, 0.9589357, 0.9741959, 0.97506446, 0.96664464, 0.9691964, 0.9627251, 0.9614887, 0.97673845, 0.97499824, 0.96764576, 0.971001, 0.96217054, 0.9608616, 0.9757987, 0.975229, 0.96836066, 0.97110486, 0.9643732, 0.9615456, 0.97739, 0.9758277, 0.96846384, 0.9711992, 0.96477103, 0.9591812, 0.97392815, 0.9750208, 0.96708864, 0.97056454, 0.9630476, 0.96175665, 0.9763718, 0.9750022, 0.96803176, 0.9718741, 0.9624142, 0.96075726, 0.9754514, 0.97520715, 0.9680912, 0.97105145, 0.96434635, 0.96149886, 0.9772735, 0.97581226, 0.9683043, 0.9711223, 0.96453744, 0.9592038, 0.97379816, 0.9750206, 0.966993, 0.97040683, 0.962924, 0.96175, 0.9760499, 0.974842, 0.96803033, 0.97172034, 0.9621227, 0.9606875, 0.97527325, 0.97508085, 0.96815544, 0.9709863, 0.96404713, 0.96129084, 0.9770481, 0.9758128, 0.9682009, 0.97099257, 0.96435666, 0.95904815, 0.9735622, 0.97498965, 0.96661067, 0.9702773, 0.9625612, 0.9615931, 0.9762058, 0.9748917, 0.9678494, 0.97166604, 0.96205544, 0.9606438, 0.97543246, 0.97509265, 0.96809804, 0.9709809, 0.9636829, 0.96106887, 0.9772539, 0.9757671, 0.96832395, 0.97110724, 0.96404445, 0.95902544, 0.9736221, 0.97492707, 0.9668051, 0.9702599, 0.9622285, 0.9617826, 0.97605354, 0.9747867, 0.96787363, 0.97153765, 0.96164995, 0.96086746, 0.97513664, 0.9751096, 0.96800417, 0.97083884, 0.9636648, 0.9615278, 0.97684, 0.97572404, 0.9681065, 0.97096103, 0.9642467, 0.95916635, 0.97344285, 0.97486466, 0.9667449, 0.9701515, 0.9622443, 0.9616899, 0.97587913, 0.9747542, 0.9676302, 0.97134495, 0.9616819, 0.9607757, 0.97491896, 0.9749713, 0.96774054, 0.9705585, 0.96357393, 0.9612002, 0.97643834, 0.97566175, 0.96790636, 0.97060937, 0.9640091, 0.95866585, 0.97302914, 0.9748419, 0.96661, 0.9699976, 0.96252465, 0.96157336, 0.97558117, 0.9747765, 0.9675898, 0.97121227, 0.9617029, 0.9604624, 0.97466034, 0.9751288, 0.9679189, 0.97053033, 0.96366984, 0.96134305, 0.9765139, 0.9758144, 0.96800655, 0.970682, 0.96405333, 0.9588577, 0.97293234, 0.975008, 0.9664333, 0.96971154, 0.9625388, 0.9615311, 0.9755141, 0.9751419, 0.96779376, 0.97120696, 0.9618856, 0.9604723, 0.9745993, 0.9751897, 0.96785194, 0.9705018, 0.96441954, 0.96101254, 0.9763066, 0.9759996, 0.96826684, 0.97052795, 0.9648859, 0.9586516, 0.9729451, 0.97513586, 0.9668355, 0.96989757, 0.96326226, 0.961284, 0.97560775, 0.97495395, 0.967865, 0.97126555, 0.96258265, 0.960454, 0.9747098, 0.9751389, 0.9678716, 0.97058564, 0.9644843, 0.9612101, 0.976504, 0.97577274, 0.9681305, 0.9706966, 0.9649132, 0.95876074, 0.972961, 0.97505856, 0.9666822, 0.9699121, 0.963297, 0.96145487, 0.97563875, 0.9750211, 0.9677215, 0.97124475, 0.96273947, 0.9603515, 0.9746174, 0.9750715, 0.9677287, 0.9704648, 0.96466744, 0.96107674, 0.97651553, 0.97584015, 0.9680646, 0.9706476, 0.96498954, 0.95886475, 0.97313696, 0.97505116, 0.96665937, 0.96991575, 0.96338177, 0.9613802, 0.9756763, 0.9749451, 0.967656, 0.9711838, 0.9626346, 0.96007586, 0.97476274, 0.9751018, 0.96777713, 0.9704605, 0.96447366, 0.96083564, 0.9765919, 0.9759212, 0.9681101, 0.9705907, 0.96492106, 0.95843554, 0.9730684, 0.9751542, 0.9668228, 0.96977985, 0.9632949, 0.9613723, 0.9757145, 0.975048, 0.96780485, 0.9710498, 0.9627639, 0.9605078, 0.9748307, 0.97515297, 0.96797055, 0.9704178, 0.96458954, 0.96122944, 0.97666, 0.9758099, 0.96806985, 0.9705559, 0.96497923, 0.9588696, 0.97317016, 0.9749943, 0.966651, 0.96973836, 0.96331215, 0.96140695, 0.97570556, 0.97500324, 0.96771705, 0.9710299, 0.9628311, 0.9603545, 0.9747645, 0.97510195, 0.96782213, 0.9702883, 0.9646787, 0.96116775, 0.9766217, 0.9758822, 0.9681966, 0.9704753, 0.9650294, 0.95864546, 0.97312534, 0.9749841, 0.9668199, 0.96971786, 0.9634863, 0.9614456, 0.9756201, 0.9749211, 0.9678841, 0.97107035, 0.9629941, 0.96052647, 0.9747645, 0.9750592, 0.9678776, 0.9703236, 0.9648524, 0.96115136, 0.9765361, 0.97577864, 0.9682013, 0.9704836, 0.9651935, 0.95867777, 0.97300345, 0.9749367, 0.9667183, 0.969652, 0.9635476, 0.9614217, 0.975641, 0.9748984, 0.9678419, 0.971021, 0.9630012, 0.9603873, 0.9748191, 0.9750606, 0.9679952, 0.97028404, 0.96491176, 0.9610734, 0.976611, 0.9756788, 0.9681512, 0.97044724, 0.9651681, 0.958687, 0.97314835, 0.97492754, 0.96674913, 0.9697169, 0.9634978, 0.9613753, 0.9756998, 0.97486866, 0.9679321, 0.97118944, 0.96298176, 0.96035254, 0.97481483, 0.975066, 0.9679635, 0.97037256, 0.96483165, 0.9607766, 0.9764731, 0.9757392, 0.96810985, 0.9704253, 0.9651499, 0.9583992, 0.9730157, 0.9749246, 0.96672565, 0.9696301, 0.9634934, 0.96128815, 0.9756813, 0.97491205, 0.96790165, 0.97108084, 0.96291196, 0.96006554, 0.9746695, 0.9748571, 0.96791226, 0.9702195, 0.96466917, 0.9606265, 0.97644085, 0.9755813, 0.9680549, 0.97031385, 0.9650613, 0.9581603, 0.972948, 0.9748104, 0.96669376, 0.96952504, 0.9635257, 0.9609268, 0.97550476, 0.97476363, 0.9677008, 0.97087795, 0.962914, 0.95992076, 0.9745172, 0.97487986, 0.96777254, 0.97009385, 0.96472675, 0.9606598, 0.9763689, 0.97573155, 0.96808046, 0.970212, 0.9650643, 0.9582843, 0.97289, 0.9747652, 0.9665031, 0.969387, 0.9633864, 0.9609904, 0.9754554, 0.9747574, 0.967599, 0.9707807, 0.9626443, 0.959869, 0.97459126, 0.9748921, 0.96787083, 0.9701211, 0.964447, 0.9605561, 0.97632766, 0.97549236, 0.9679937, 0.97024655, 0.96506816, 0.9581104, 0.9728343, 0.9747833, 0.96656436, 0.9693955, 0.9634809, 0.96080023, 0.97539026, 0.97473645, 0.9677036, 0.9708282, 0.9629757, 0.9598791, 0.97460395, 0.9748453, 0.96791416, 0.9700787, 0.96468383, 0.9604663, 0.97632545, 0.97547174, 0.9680351, 0.97009104, 0.9651361, 0.9580553, 0.97279274, 0.97468114, 0.96678215, 0.96935964, 0.9636151, 0.9608581, 0.9754647, 0.9746646, 0.9677275, 0.9707237, 0.9630389, 0.9597292, 0.9744656, 0.97496706, 0.9677884, 0.96999097, 0.96484673, 0.96037936, 0.9762508, 0.975465, 0.96789485, 0.9701076, 0.9652796, 0.9579754, 0.9726725, 0.97463065, 0.9665119, 0.9692705, 0.96350324, 0.9607732, 0.97522926, 0.97462, 0.9675514, 0.970648, 0.9629689, 0.9597348, 0.9742941, 0.9747313, 0.9676375, 0.9699102, 0.9648063, 0.9604973, 0.97610396, 0.9756098, 0.9678441, 0.9701754, 0.96517545, 0.95834166, 0.9725117, 0.9747755, 0.9663982, 0.9693842, 0.9635392, 0.9610352, 0.975135, 0.9748048, 0.9672404, 0.97076166, 0.9627565, 0.9599671, 0.9741819, 0.975024, 0.9677095, 0.96998143, 0.9645608, 0.9604925, 0.976038, 0.97557145, 0.9677154, 0.97002566, 0.96483207, 0.95784825, 0.97242826, 0.9746416, 0.9661924, 0.9692235, 0.96334976, 0.9604663, 0.9751067, 0.97469807, 0.96734303, 0.97064364, 0.96278656, 0.9595415, 0.97419566, 0.9748116, 0.9675664, 0.969873, 0.96462435, 0.96026665, 0.9760458, 0.9754662, 0.967745, 0.970018, 0.96497035, 0.95802844, 0.9725436, 0.97455525, 0.96628165, 0.9691592, 0.9633615, 0.96080273, 0.97514606, 0.97454315, 0.9674289, 0.9704515, 0.9628449, 0.9597142, 0.97427523, 0.97473776, 0.96741307, 0.96991897, 0.96465766, 0.9602729, 0.9759778, 0.97555065, 0.9678675, 0.96996945, 0.9653278, 0.95795226, 0.9725019, 0.97478884, 0.9664464, 0.9691545, 0.9636873, 0.96073705, 0.9750905, 0.9746509, 0.96747434, 0.9705441, 0.96313995, 0.9597915, 0.97421074, 0.9747626, 0.9676014, 0.96979654, 0.9648726, 0.9603556, 0.9759995, 0.9754544, 0.9679667, 0.9699855, 0.9652293, 0.95781744, 0.9723904, 0.9745001, 0.96627474, 0.96903473, 0.9638565, 0.96073365, 0.974904, 0.9745345, 0.9673528, 0.97035384, 0.96315897, 0.95966566, 0.97406626, 0.97469056, 0.9673727, 0.96962094, 0.9650432, 0.9603394, 0.9758261, 0.975376, 0.9674969, 0.9697796, 0.9653787, 0.95797807, 0.9723186, 0.97451675, 0.96590924, 0.9690223, 0.96374243, 0.9607082, 0.9749963, 0.97452533, 0.9671656, 0.9704706, 0.9631998, 0.95954096, 0.9741134, 0.97460073, 0.96728647, 0.9696007, 0.96493185, 0.9600328, 0.97590464, 0.9753103, 0.9674791, 0.96982646, 0.96535814, 0.9577566, 0.9724825, 0.97453284, 0.9660257, 0.96899575, 0.9637987, 0.96049017, 0.9750714, 0.97468, 0.96721774, 0.970416, 0.9633771, 0.9596684, 0.97422034, 0.97472215, 0.9673185, 0.96957856, 0.965093, 0.96010816, 0.9758662, 0.9753087, 0.9675552, 0.9695815, 0.96532005, 0.95759904, 0.97228163, 0.97445357, 0.9659647, 0.9688242, 0.96367544, 0.96027315, 0.9748716, 0.97442937, 0.96703637, 0.9702138, 0.963149, 0.9592898, 0.9739507, 0.97459316, 0.9671441, 0.96945447, 0.965041, 0.95988965, 0.9757446, 0.97524965, 0.9672966, 0.96957433, 0.965479, 0.9575735, 0.9721558, 0.9744675, 0.96590835, 0.9688891, 0.96375364, 0.96044487, 0.9748011, 0.97454333, 0.9669945, 0.9702564, 0.96318233, 0.95950735, 0.9739446, 0.97456014, 0.96705073, 0.9695023, 0.9648357, 0.960058, 0.9756924, 0.975233, 0.9673346, 0.9695933, 0.96530527, 0.9576808, 0.9721214, 0.9743456, 0.9657439, 0.9687436, 0.9636834, 0.9604979, 0.97475094, 0.9743435, 0.9668801, 0.97017586, 0.9630796, 0.95949876, 0.97386587, 0.9744106, 0.9668755, 0.9693819, 0.9648889, 0.9600142, 0.9757084, 0.97513753, 0.96700746, 0.96949476, 0.96525395, 0.9576187, 0.9721079, 0.9742562, 0.96552616, 0.96871793, 0.96370965, 0.960402, 0.9747035, 0.97432095, 0.9668104, 0.9699813, 0.96309197, 0.95934135, 0.97383696, 0.9744192, 0.96689814, 0.9693179, 0.9649616, 0.95999074, 0.9756792, 0.975203, 0.967166, 0.9695248, 0.96526426, 0.9576555, 0.9721267, 0.9743113, 0.96565354, 0.9687409, 0.96358925, 0.9604277, 0.9747721, 0.97437954, 0.9667745, 0.97009325, 0.96306366, 0.9593726, 0.9737714, 0.9744047, 0.9667581, 0.9692563, 0.9648323, 0.9599216, 0.9755619, 0.9750328, 0.9669613, 0.969376, 0.96519095, 0.9575621, 0.971949, 0.97417766, 0.9653646, 0.9686309, 0.9635872, 0.96035767, 0.9746582, 0.9742149, 0.9666586, 0.97002304, 0.963032, 0.95936054, 0.9738125, 0.97441894, 0.9667057, 0.9692262, 0.96482676, 0.95988405, 0.97560936, 0.9751487, 0.9669269, 0.96928954, 0.965134, 0.95748824, 0.97189045, 0.974323, 0.96539646, 0.96856546, 0.9635786, 0.96024543, 0.9745848, 0.9742377, 0.96652937, 0.9699415, 0.96290946, 0.95925677, 0.9736007, 0.9743104, 0.96655434, 0.96918976, 0.9646819, 0.9599145, 0.97551256, 0.97499, 0.96682, 0.9693568, 0.9651164, 0.95743567, 0.97198343, 0.97411966, 0.96519876, 0.9685412, 0.9634893, 0.96039605, 0.9745734, 0.9742391, 0.9664323, 0.96996886, 0.96283937, 0.9593266, 0.9736626, 0.9744085, 0.966412, 0.96924585, 0.964645, 0.95978135, 0.9755118, 0.97508883, 0.96668565, 0.96938926, 0.9650603, 0.95748407, 0.9718203, 0.97427034, 0.9652259, 0.96864724, 0.9635172, 0.9602553, 0.97455454, 0.9743659, 0.96661884, 0.9700136, 0.96304476, 0.9593059, 0.97363424, 0.9744586, 0.9666863, 0.96925956, 0.9648533, 0.9598981, 0.9754581, 0.97514796, 0.96688724, 0.9693237, 0.9651792, 0.95761544, 0.97179246, 0.9742799, 0.9653095, 0.96849626, 0.963397, 0.9602782, 0.9744803, 0.9742794, 0.96656847, 0.96999353, 0.96289307, 0.9592608, 0.9735893, 0.97441316, 0.96677434, 0.9692312, 0.9647614, 0.95974183, 0.97530293, 0.9751149, 0.96700025, 0.96937793, 0.96516454, 0.957434, 0.9718735, 0.97438395, 0.96555793, 0.968632, 0.9635756, 0.96016884, 0.97455513, 0.97439414, 0.96673197, 0.96997887, 0.9630819, 0.9590979, 0.97367543, 0.97445345, 0.9668316, 0.9692113, 0.9648477, 0.95974535, 0.97554, 0.9751707, 0.9671036, 0.96935934, 0.9653087, 0.9573899, 0.9719216, 0.9743439, 0.96556884, 0.9685157, 0.9636518, 0.95996493, 0.9744556, 0.9742595, 0.96667325, 0.96981853, 0.9631227, 0.95892304, 0.9736423, 0.97439563, 0.9667822, 0.96903783, 0.96485025, 0.9596307, 0.9755103, 0.9750958, 0.96702987, 0.9691843, 0.9652173, 0.95730597, 0.9719039, 0.9742255, 0.96544045, 0.9684313, 0.96374047, 0.9601717, 0.9745077, 0.97421855, 0.96666324, 0.9698232, 0.9631442, 0.9592774, 0.97369057, 0.97427577, 0.966805, 0.96901095, 0.96492475, 0.9596618, 0.9754387, 0.975006, 0.96697015, 0.9690521, 0.9652748, 0.95724183, 0.971833, 0.9742129, 0.9655065, 0.96831626, 0.96367735, 0.96009994, 0.97438556, 0.97422427, 0.9667963, 0.96973443, 0.9631314, 0.95897526, 0.9735266, 0.9742965, 0.96686983, 0.9689881, 0.96492964, 0.9596521, 0.9753577, 0.975099, 0.9671044, 0.9690739, 0.9653045, 0.9573432, 0.9717276, 0.97419196, 0.9655797, 0.96828127, 0.96369016, 0.9601783, 0.97441524, 0.9742577, 0.96678126, 0.9696799, 0.9632064, 0.9591059, 0.973666, 0.9743323, 0.96687025, 0.96894, 0.9649082, 0.95971864, 0.9755062, 0.9750524, 0.9671186, 0.9690842, 0.96524364, 0.95743346, 0.9719214, 0.9741873, 0.96551424, 0.9682795, 0.9636137, 0.9603067, 0.97452974, 0.9741712, 0.9666849, 0.9696447, 0.96309453, 0.95914847, 0.97361326, 0.9743016, 0.96684885, 0.9689344, 0.96476406, 0.9597927, 0.97535163, 0.975019, 0.9671742, 0.9690878, 0.9651982, 0.957325, 0.9718649, 0.9743121, 0.96571076, 0.9683253, 0.963628, 0.96018606, 0.9744262, 0.97425985, 0.9668286, 0.96970516, 0.9631057, 0.9591586, 0.97349685, 0.97439075, 0.96687406, 0.9689627, 0.9648607, 0.9597379, 0.97526443, 0.975156, 0.9671125, 0.9690716, 0.96533716, 0.9574169, 0.9716055, 0.9742028, 0.96560127, 0.96827054, 0.9636471, 0.9601639, 0.9742115, 0.9741597, 0.9666722, 0.96963835, 0.9631274, 0.9590079, 0.97328466, 0.9743016, 0.9667712, 0.9688409, 0.964753, 0.9596687, 0.9750935, 0.9750267, 0.9669329, 0.96904033, 0.9652857, 0.95734084, 0.9714635, 0.9741847, 0.96543455, 0.968228, 0.9636138, 0.9600886, 0.9742154, 0.97419477, 0.9666673, 0.9696282, 0.9630498, 0.9590693, 0.97336155, 0.9743144, 0.96685743, 0.9689798, 0.96477634, 0.9598196, 0.97521156, 0.97503895, 0.96701694, 0.96906984, 0.96507293, 0.9574231, 0.9715925, 0.97417635, 0.9655231, 0.96826965, 0.96347094, 0.96023965, 0.97431266, 0.9741994, 0.966736, 0.969547, 0.9629739, 0.9590215, 0.9733353, 0.97427565, 0.9667555, 0.9687954, 0.964661, 0.9597126, 0.97516125, 0.97498286, 0.9668803, 0.96890867, 0.96516633, 0.9573583, 0.9715307, 0.974171, 0.9654542, 0.96807766, 0.9635122, 0.9600764, 0.9742182, 0.97410417, 0.9666126, 0.96961343, 0.963026, 0.9590338, 0.973369, 0.9743028, 0.96683085, 0.96894574, 0.96481085, 0.959792, 0.9751846, 0.9750099, 0.9669836, 0.9690067, 0.9652743, 0.9573323, 0.97152126, 0.9742115, 0.96543556, 0.9682041, 0.96356076, 0.9601105, 0.9741949, 0.97418106, 0.96661013, 0.96960807, 0.963044, 0.9589707, 0.9731836, 0.9742629, 0.9667244, 0.96892, 0.9646429, 0.9596289, 0.9750729, 0.9749488, 0.96698606, 0.9690804, 0.96507514, 0.9572818, 0.9714891, 0.9741287, 0.96535826, 0.96821576, 0.9633005, 0.95991665, 0.97420764, 0.9742998, 0.96663696, 0.9695831, 0.9629185, 0.9589186, 0.973288, 0.97444814, 0.9667605, 0.9689061, 0.9647655, 0.95971656, 0.9751374, 0.97518617, 0.96685934, 0.9689952, 0.96526706, 0.9574025, 0.9716256, 0.97442436, 0.965389, 0.96828276, 0.9635598, 0.96035, 0.97427106, 0.9744183, 0.9666168, 0.96954197, 0.9629788, 0.95909214, 0.9733377, 0.9743853, 0.9665559, 0.96894604, 0.96473306, 0.9597748, 0.97527087, 0.9750313, 0.9667427, 0.9691664, 0.96509606, 0.95728314, 0.9717124, 0.97420317, 0.9655327, 0.9684751, 0.96358865, 0.9599573, 0.97431654, 0.9742624, 0.9667107, 0.9698043, 0.96296227, 0.95863444, 0.97348976, 0.9743274, 0.9667464, 0.9690683, 0.9645278, 0.9593445, 0.9753862, 0.9750497, 0.9671842, 0.9692857, 0.9649948, 0.9572343, 0.9719133, 0.9742789, 0.9658174, 0.96848404, 0.9632153, 0.9601917, 0.97458196, 0.9742955, 0.96691895, 0.96987414, 0.962419, 0.95908433, 0.97392446, 0.9739808, 0.9670263, 0.9690944, 0.96416, 0.959997, 0.97563523, 0.97477674, 0.9673432, 0.9693192, 0.9646761, 0.9575748, 0.9722128, 0.9741538, 0.9659869, 0.9687163, 0.9630421, 0.96056545, 0.9747029, 0.9740865, 0.9669814, 0.9699829, 0.9625688, 0.9595727, 0.9740165, 0.97433317, 0.9672181, 0.96940136, 0.9643425, 0.96017766, 0.97568876, 0.9749851, 0.9673542, 0.9695495, 0.96482074, 0.957876, 0.97214633, 0.9740979, 0.9657498, 0.9687081, 0.9632112, 0.9604363, 0.9747148, 0.9741743, 0.966688, 0.9699053, 0.9627987, 0.9593018, 0.9739468, 0.9750422, 0.9672107, 0.96936816, 0.9645922, 0.9601759, 0.97562, 0.9757027, 0.9673854, 0.96940255, 0.9648555, 0.9576288, 0.9718921, 0.97485006, 0.96604216, 0.9686854, 0.96335554, 0.9605327, 0.974603, 0.9746832, 0.96711016, 0.96988523, 0.96278006, 0.95937175, 0.9739016, 0.9748088, 0.96722555, 0.96933186, 0.9645184, 0.9602432, 0.9757143, 0.97569275, 0.96759564, 0.96967787, 0.96515346, 0.9580072, 0.9721837, 0.9747512, 0.96612597, 0.9688825, 0.96356434, 0.960856, 0.9747406, 0.97480834, 0.9671706, 0.9702472, 0.96289057, 0.9597491, 0.97381455, 0.9749186, 0.9672278, 0.96936226, 0.96474063, 0.9603025, 0.975652, 0.9755155, 0.96735877, 0.9695536, 0.96515787, 0.95803595, 0.9721415, 0.97459996, 0.96576333, 0.96864647, 0.96335274, 0.96075827, 0.9747975, 0.9745569, 0.96684843, 0.9700229, 0.9626088, 0.9593681, 0.9738219, 0.9745403, 0.967026, 0.96934587, 0.9643413, 0.96000195, 0.9757262, 0.97546333, 0.9671396, 0.9694563, 0.96493393, 0.9578831, 0.97199863, 0.9746796, 0.9655596, 0.96861726, 0.9632167, 0.96066654, 0.97460866, 0.9747663, 0.9668833, 0.97003245, 0.9627175, 0.9594858, 0.97373056, 0.9747049, 0.9669325, 0.96945363, 0.964509, 0.96004564, 0.9754469, 0.9753295, 0.9670854, 0.96955055, 0.9649424, 0.95771563, 0.9718806, 0.97435546, 0.96550024, 0.9686968, 0.9631595, 0.9601862, 0.9743216, 0.97436804, 0.9667035, 0.96996695, 0.9626046, 0.959109, 0.9733496, 0.9743969, 0.96704763, 0.96946305, 0.9645282, 0.95979863, 0.9752345, 0.9748206, 0.96703947, 0.9695778, 0.964878, 0.9575879, 0.9716315, 0.97402155, 0.9656315, 0.96879244, 0.9632688, 0.96041363, 0.97436506, 0.97395444, 0.9668803, 0.9700776, 0.9628701, 0.95915365, 0.9733306, 0.97405994, 0.9668319, 0.96941537, 0.96469337, 0.9599384, 0.97507393, 0.9748253, 0.96702486, 0.96967494, 0.9651347, 0.95768124, 0.97128785, 0.97390705, 0.9654825, 0.96882063, 0.96350366, 0.96033865, 0.973925, 0.97387844, 0.9667864, 0.9703938, 0.9630715, 0.95941716, 0.9729918, 0.9738694, 0.96688855, 0.96990764, 0.964911, 0.96021235, 0.9750207, 0.9744485, 0.96716225, 0.97006387, 0.9651268, 0.9577725, 0.97141516, 0.97352886, 0.9656105, 0.9693484, 0.9634517, 0.9606487, 0.9740657, 0.97345644, 0.9667013, 0.97075945, 0.9630374, 0.9596045, 0.9731409, 0.9737109, 0.9669339, 0.96999085, 0.96488756, 0.9602474, 0.9749562, 0.9743137, 0.96703124, 0.970134, 0.9652002, 0.9577665, 0.97120947, 0.97338843, 0.96546835, 0.96916157, 0.9634425, 0.96055037, 0.9738601, 0.97332877, 0.96663773, 0.9704686, 0.96287465, 0.95922244, 0.97277987, 0.9734927, 0.9667518, 0.96978307, 0.9645616, 0.95999753, 0.97477764, 0.9743137, 0.9667312, 0.96993357, 0.965132, 0.95728445, 0.9709476, 0.97341895, 0.9653588, 0.9690524, 0.96345866, 0.9600194, 0.9737095, 0.97339624, 0.9664579, 0.97009957, 0.9627164, 0.95889753, 0.97269326, 0.97318244, 0.966589, 0.96939594, 0.96467894, 0.9595282, 0.9746319, 0.9738053, 0.9666299, 0.9692565, 0.96476203, 0.95675373, 0.9708958, 0.9725684, 0.96501875, 0.96831715, 0.96316415, 0.95950645, 0.9733732, 0.97247225, 0.9659442, 0.9698557, 0.96268725, 0.95833784, 0.97265077, 0.97285515, 0.96625125, 0.9692134, 0.96443695, 0.95915717, 0.97460765, 0.973794, 0.96640956, 0.9694179, 0.9647713, 0.95652634, 0.9708708, 0.97253865, 0.9648285, 0.9685362, 0.96304584, 0.9590487, 0.9735207, 0.97214407, 0.96583664, 0.9698621, 0.9622869, 0.957502, 0.9724967, 0.9724594, 0.96606296, 0.9692237, 0.96424514, 0.95843625, 0.9744109, 0.9733867, 0.9662388, 0.9692778, 0.96454763, 0.9559908, 0.9706672, 0.9723053, 0.96451247, 0.9684492, 0.9626649, 0.9589554, 0.9733891, 0.9721836, 0.9659038, 0.9699478, 0.9622068, 0.95803934, 0.97272235, 0.9726337, 0.96622336, 0.9692507, 0.9643164, 0.95891035, 0.9747673, 0.973807, 0.96663576, 0.969332, 0.9646055, 0.9562105, 0.97119266, 0.972921, 0.9650571, 0.96840894, 0.96293926, 0.95932364, 0.97378165, 0.9729689, 0.96622413, 0.9697478, 0.96229494, 0.95821697, 0.97290444, 0.9730794, 0.96641445, 0.9693187, 0.96431255, 0.95904815, 0.97486204, 0.9739404, 0.9667535, 0.96936727, 0.96459043, 0.95672196, 0.971245, 0.9728151, 0.96523863, 0.96847767, 0.9629458, 0.9594643, 0.9737384, 0.9726186, 0.9662091, 0.9699026, 0.9621881, 0.95820737, 0.9729225, 0.9729066, 0.9665735, 0.9693, 0.96432245, 0.9591838, 0.9748702, 0.97404975, 0.96680015, 0.9694866, 0.96457136, 0.9565321, 0.97118276, 0.9727093, 0.9652331, 0.9686847, 0.962833, 0.9593966, 0.97384036, 0.9723674, 0.9664236, 0.9700474, 0.96214837, 0.9580479, 0.9730728, 0.97272056, 0.9668279, 0.9694411, 0.96413225, 0.95905, 0.974923, 0.97371256, 0.96715945, 0.9697086, 0.9646533, 0.9563373, 0.9711651, 0.97234577, 0.9653064, 0.9688712, 0.96290445, 0.95938027, 0.97385013, 0.9723856, 0.9665241, 0.97029907, 0.96270084, 0.9581413, 0.9728961, 0.97273254, 0.9667864, 0.9695906, 0.96467197, 0.9591567, 0.9748206, 0.973842, 0.96708125, 0.9698655, 0.96508074, 0.9566351, 0.9712534, 0.9726384, 0.96559304, 0.9690721, 0.9632732, 0.95954376, 0.9738193, 0.97274536, 0.9667046, 0.97041357, 0.96266085, 0.9583236, 0.97299486, 0.9731819, 0.9671794, 0.9696846, 0.96445215, 0.9591863, 0.97487676, 0.9741742, 0.9675163, 0.96986, 0.96477205, 0.95667374, 0.97124374, 0.97292376, 0.9659395, 0.96898633, 0.96308476, 0.9596283, 0.9738602, 0.97281474, 0.96710503, 0.9703397, 0.9624213, 0.9584374, 0.9730129, 0.9733744, 0.96735704, 0.9697207, 0.9642017, 0.9593771, 0.9750149, 0.97437525, 0.967644, 0.96999836, 0.9644898, 0.956744, 0.97133595, 0.97282445, 0.96607935, 0.9691516, 0.96258605, 0.95942175, 0.9738796, 0.9727169, 0.96709263, 0.9703906, 0.96214044, 0.95838505, 0.9730435, 0.973018, 0.9674297, 0.96998715, 0.9643733, 0.9592584, 0.9749605, 0.9741667, 0.967554, 0.9700365, 0.96476036, 0.95658034, 0.971315, 0.97290885, 0.96603453, 0.96916336, 0.9630188, 0.95947444, 0.97394806, 0.9727959, 0.96705407, 0.97042733, 0.9621096, 0.9582864, 0.97310984, 0.9732151, 0.9673284, 0.97007364, 0.964167, 0.9591736, 0.9749475, 0.97424275, 0.9675391, 0.9703161, 0.9646265, 0.95674795, 0.9712517, 0.9730214, 0.9659316, 0.9693907, 0.96295214, 0.9595457, 0.97385705, 0.9729345, 0.9670427, 0.9705577, 0.9624406, 0.9582588, 0.97297996, 0.9728482, 0.9671336, 0.97002786, 0.96443695, 0.95900804, 0.97496957, 0.9736578, 0.96728164, 0.97023016, 0.9647849, 0.9564983, 0.97125924, 0.9725403, 0.9657269, 0.9692442, 0.96295387, 0.9592948, 0.9738902, 0.9724233, 0.96690315, 0.97053635, 0.96221524, 0.9580443, 0.9729118, 0.97237664, 0.9671958, 0.9701015, 0.9641761, 0.9587522, 0.9750742, 0.9733907, 0.9673043, 0.97026765, 0.9646802, 0.95633423, 0.97134113, 0.9724266, 0.96561927, 0.9693043, 0.96284205, 0.959265, 0.97394603, 0.9722447, 0.9666655, 0.9706701, 0.9622873, 0.9582727, 0.97315454, 0.97273874, 0.9672518, 0.97011906, 0.964312, 0.9596285, 0.97518426, 0.973612, 0.9674925, 0.9701904, 0.96467185, 0.9569694, 0.9714777, 0.9724276, 0.9658558, 0.9693954, 0.96291345, 0.9598937, 0.9740336, 0.972419, 0.9668716, 0.9706954, 0.9623425, 0.95865524, 0.9731224, 0.9726183, 0.9672236, 0.970248, 0.96437055, 0.95945644, 0.9750152, 0.9734335, 0.9674413, 0.97036844, 0.9646642, 0.9570484, 0.9712785, 0.9722762, 0.96597576, 0.96957105, 0.9629527, 0.9599246, 0.9739416, 0.97209936, 0.967253, 0.9706444, 0.96253955, 0.95888853, 0.9731231, 0.9727613, 0.96756804, 0.97011715, 0.96470016, 0.9597207, 0.9751185, 0.9736009, 0.96769565, 0.97023296, 0.9648721, 0.95714825, 0.9713859, 0.9724199, 0.96616536, 0.9692978, 0.9630422, 0.95995796, 0.9740155, 0.972335, 0.9671134, 0.97069305, 0.96236944, 0.95880127, 0.9731568, 0.97258735, 0.96730846, 0.9700289, 0.96447134, 0.9595629, 0.975182, 0.973497, 0.9674887, 0.9700642, 0.96485925, 0.9569619, 0.9713967, 0.9724529, 0.9660555, 0.96925026, 0.9629237, 0.9597044, 0.9740622, 0.97232246, 0.9669483, 0.9706128, 0.9624791, 0.9585411, 0.9731358, 0.972532, 0.96720463, 0.9700447, 0.9645023, 0.95936555, 0.9751335, 0.9734239, 0.96744174, 0.97015375, 0.9649487, 0.9567907, 0.9715118, 0.9723212, 0.9657925, 0.9691743, 0.96312714, 0.9596672, 0.974207, 0.97216153, 0.96692836, 0.9705456, 0.9624599, 0.95856977, 0.9732868, 0.97259694, 0.96715623, 0.96992403, 0.9644201, 0.95941603, 0.9752262, 0.9734408, 0.9673208, 0.9700472, 0.9648241, 0.9566171, 0.97153854, 0.9721897, 0.96571845, 0.9691517, 0.9629836, 0.95957637, 0.9740898, 0.9720775, 0.96665967, 0.9703268, 0.96232146, 0.95842475, 0.97313064, 0.9723302, 0.9670707, 0.969821, 0.96438164, 0.95932806, 0.9750759, 0.97310114, 0.9673285, 0.96992224, 0.9647464, 0.9566413, 0.9713094, 0.97211885, 0.9658111, 0.9690146, 0.9627384, 0.9594023, 0.9739745, 0.9719244, 0.96693224, 0.9702771, 0.9621074, 0.95826143, 0.97313976, 0.9722324, 0.9672703, 0.9697481, 0.9642783, 0.95934397, 0.97500515, 0.9731943, 0.9674721, 0.9700655, 0.964618, 0.9564329, 0.9713055, 0.9720419, 0.9658354, 0.9691028, 0.9628953, 0.95925117, 0.9739187, 0.97191983, 0.96701217, 0.970408, 0.9623435, 0.958106, 0.9731171, 0.9723105, 0.96735406, 0.9697276, 0.9643407, 0.9588181, 0.9750568, 0.97318393, 0.96768004, 0.96988267, 0.96470356, 0.9562146, 0.97129714, 0.97227365, 0.9662042, 0.9689391, 0.9629831, 0.9587279, 0.9738099, 0.97223824, 0.96729195, 0.9703397, 0.9623646, 0.9571926, 0.9728212, 0.9725142, 0.96763134, 0.96968675, 0.9643235, 0.9584238, 0.97485256, 0.97339314, 0.9677334, 0.96989095, 0.96489024, 0.95570946, 0.9711006, 0.9723416, 0.96613985, 0.96901846, 0.9630335, 0.958633, 0.9736102, 0.97236866, 0.9671678, 0.9703888, 0.962262, 0.95738417, 0.9727211, 0.97272193, 0.96755534, 0.96974677, 0.96437377, 0.9585884, 0.9747703, 0.9735309, 0.9677978, 0.96989405, 0.9647293, 0.95587325, 0.97103643, 0.9724706, 0.9661519, 0.96913713, 0.9629972, 0.95872974, 0.9736239, 0.97255296, 0.96723413, 0.9703692, 0.962233, 0.95779794, 0.9728673, 0.9729556, 0.96766627, 0.9696571, 0.9643875, 0.9588278, 0.9748623, 0.9737075, 0.9676595, 0.9698879, 0.9647463, 0.956259, 0.97114885, 0.97273195, 0.96623445, 0.9691272, 0.9629457, 0.95914465, 0.9738582, 0.9726768, 0.96711475, 0.97028524, 0.9625366, 0.95802677, 0.97304416, 0.973154, 0.9675451, 0.96985584, 0.96448076, 0.9588632, 0.9750725, 0.9740443, 0.9677394, 0.9700399, 0.9649589, 0.9563401, 0.9713759, 0.97289634, 0.9662535, 0.96919817, 0.9631392, 0.95933616, 0.9739256, 0.9727547, 0.9672153, 0.9703417, 0.96230894, 0.95807195, 0.97304595, 0.97287565, 0.96748, 0.96974605, 0.96451026, 0.9588276, 0.975029, 0.9737127, 0.96752083, 0.9700851, 0.96491045, 0.95616287, 0.9712082, 0.97243345, 0.9657856, 0.969318, 0.9631618, 0.95901144, 0.9739057, 0.97280765, 0.9668113, 0.97066414, 0.96264803, 0.9577631, 0.9729303, 0.9731715, 0.967219, 0.9701248, 0.9646854, 0.9586785, 0.97499883, 0.9741198, 0.9674268, 0.97014356, 0.96514213, 0.9560057, 0.97128433, 0.9728759, 0.9658264, 0.96909595, 0.9637534, 0.959133, 0.9738632, 0.9727998, 0.96716905, 0.97048193, 0.96313035, 0.9578992, 0.97311515, 0.9732433, 0.96742344, 0.9700679, 0.96535736, 0.9589899, 0.9747463, 0.9737881, 0.9673081, 0.97018045, 0.9655596, 0.95605385, 0.971039, 0.9726466, 0.9657087, 0.96929806, 0.9640744, 0.95914125, 0.9737177, 0.9728679, 0.96690696, 0.97061497, 0.9632479, 0.95768106, 0.97298074, 0.9732361, 0.9673585, 0.97010267, 0.9657102, 0.95888567, 0.97502124, 0.97396517, 0.9674521, 0.9702832, 0.96586925, 0.95647365, 0.9714058, 0.97294205, 0.96591485, 0.9691482, 0.9636232, 0.9597043, 0.9738836, 0.97295785, 0.96701807, 0.97031903, 0.9631106, 0.95821315, 0.972969, 0.9735293, 0.9675341, 0.96986055, 0.96552324, 0.95892, 0.974842, 0.974076, 0.96785796, 0.9700285, 0.9658708, 0.95646334, 0.9711642, 0.9732168, 0.9664246, 0.9690336, 0.96426046, 0.9594651, 0.97356534, 0.9730505, 0.9675127, 0.9703785, 0.9636305, 0.9577538, 0.97302103, 0.97346604, 0.96773773, 0.96980137, 0.96567255, 0.9590262, 0.9751208, 0.9745029, 0.96789783, 0.96995443, 0.9659985, 0.9561971, 0.9715668, 0.97369224, 0.96676517, 0.9690986, 0.9644906, 0.9595653, 0.97433203, 0.97372776, 0.9680217, 0.97044367, 0.96395516, 0.9583185, 0.9735377, 0.9741226, 0.9681921, 0.96991754, 0.9659007, 0.959608, 0.97554207, 0.9749843, 0.9684065, 0.9701056, 0.9662253, 0.95694876, 0.9719732, 0.97392684, 0.9667221, 0.96910435, 0.964575, 0.95985365, 0.9744552, 0.97375643, 0.9679767, 0.9705132, 0.9641645, 0.95852697, 0.97378933, 0.9744106, 0.968351, 0.9700097, 0.9661656, 0.9597339, 0.9757688, 0.975158, 0.96843386, 0.97015554, 0.96648514, 0.9572498, 0.972244, 0.97400475, 0.9669918, 0.9691546, 0.9649657, 0.96009916, 0.97466373, 0.9737888, 0.96819156, 0.97061855, 0.9644733, 0.95876294, 0.9738894, 0.9742555, 0.9685138, 0.97031355, 0.9663667, 0.9597882, 0.97584826, 0.9753135, 0.9689673, 0.97046673, 0.966639, 0.957016, 0.9721015, 0.97362083, 0.96674657, 0.969615, 0.96520185, 0.9601382, 0.97475445, 0.9738907, 0.9680272, 0.9713462, 0.96481633, 0.95917326, 0.973924, 0.9743084, 0.9682657, 0.9706419, 0.9665755, 0.95985186, 0.9757894, 0.97512156, 0.9685233, 0.9704357, 0.96704215, 0.9567191, 0.9720966, 0.973881, 0.9669629, 0.9692842, 0.9652896, 0.9594202, 0.97445154, 0.9737263, 0.9676056, 0.97069854, 0.9644948, 0.9578173, 0.9734467, 0.9743648, 0.96806616, 0.97009844, 0.9662533, 0.95873344, 0.9752799, 0.9755495, 0.9687139, 0.97038424, 0.96680343, 0.95639616, 0.97167516, 0.9742982, 0.9671332, 0.9694963, 0.9651923, 0.95952505, 0.97445416, 0.97436833, 0.968627, 0.971076, 0.9645635, 0.9581532, 0.9738974, 0.97494227, 0.96864575, 0.97046477, 0.9661708, 0.9590023, 0.97579604, 0.9757184, 0.96898377, 0.97051954, 0.9664942, 0.95661414, 0.97229373, 0.97448236, 0.96736354, 0.96944714, 0.9649474, 0.9599372, 0.97502387, 0.9745136, 0.9686621, 0.970942, 0.9646091, 0.9586516, 0.97408694, 0.97454107, 0.96856636, 0.9705711, 0.9663391, 0.95962965, 0.97596526, 0.9753955, 0.9688956, 0.9707321, 0.9666286, 0.95678854, 0.97232956, 0.97418445, 0.9669977, 0.9697193, 0.96511656, 0.9598018, 0.9748351, 0.97403324, 0.96825314, 0.97104067, 0.96454054, 0.9582124, 0.97398293, 0.97443527, 0.9682594, 0.97048473, 0.96635157, 0.95933735, 0.97602534, 0.9753146, 0.9686272, 0.97071975, 0.96676576, 0.9567518, 0.9725258, 0.9742783, 0.96693313, 0.9698665, 0.9651765, 0.9597695, 0.97501206, 0.9742897, 0.9680126, 0.97120035, 0.96469736, 0.9586023, 0.9743561, 0.9748275, 0.96855104, 0.9708755, 0.9664698, 0.95945334, 0.9761351, 0.97535753, 0.9689164, 0.9708718, 0.9667022, 0.95677793, 0.97249955, 0.9740847, 0.96719503, 0.96979755, 0.9650939, 0.95982575, 0.9749645, 0.9739666, 0.96811867, 0.97052896, 0.96434015, 0.95849276, 0.9741832, 0.97420436, 0.9682703, 0.97043645, 0.9662484, 0.9594752, 0.9762107, 0.9750343, 0.96862495, 0.9704977, 0.9665622, 0.95665205, 0.972582, 0.9737911, 0.96686846, 0.96946865, 0.9649043, 0.95966697, 0.9750886, 0.9736674, 0.9680361, 0.9709235, 0.9642489, 0.9583893, 0.97426414, 0.97428155, 0.96819544, 0.9703226, 0.96611714, 0.9595261, 0.97617507, 0.9750872, 0.9686928, 0.9705284, 0.96656656, 0.95656973, 0.9724242, 0.97370297, 0.9669644, 0.9695705, 0.9649137, 0.95946807, 0.9749132, 0.97359085, 0.9682349, 0.9709291, 0.9642687, 0.9580466, 0.97406095, 0.97398293, 0.9682613, 0.97051805, 0.96612054, 0.9589121, 0.9759778, 0.9749419, 0.9687846, 0.97080785, 0.9666799, 0.9567067, 0.972494, 0.97389597, 0.9669726, 0.9701929, 0.9651559, 0.95981693, 0.9749947, 0.9737473, 0.9682717, 0.9715372, 0.9645935, 0.9586125, 0.97423756, 0.97433203, 0.96846896, 0.9710915, 0.9663817, 0.9596538, 0.976275, 0.97513866, 0.96888965, 0.9714362, 0.966789, 0.956885, 0.9725618, 0.97381747, 0.9670901, 0.97038007, 0.9650638, 0.95985025, 0.9750989, 0.9736371, 0.96827817, 0.9716988, 0.96452564, 0.9586779, 0.9742543, 0.9742647, 0.9683507, 0.97111636, 0.9662612, 0.9596199, 0.97608644, 0.9751083, 0.96874857, 0.97124106, 0.9666718, 0.95699066, 0.9724562, 0.973892, 0.9669909, 0.97032183, 0.96502095, 0.9598615, 0.9749358, 0.9737853, 0.9681695, 0.97161967, 0.96437174, 0.9586078, 0.97408015, 0.97422236, 0.9683044, 0.9710848, 0.96624535, 0.9596193, 0.9760464, 0.97505075, 0.9686836, 0.9712747, 0.9665627, 0.9569352, 0.9723709, 0.97373736, 0.9669439, 0.97022486, 0.9649255, 0.95991087, 0.9750284, 0.973566, 0.96811646, 0.9715602, 0.9643684, 0.95863277, 0.97415686, 0.97418755, 0.9683016, 0.97102755, 0.96627975, 0.95963645, 0.97609293, 0.9749615, 0.9685118, 0.9712489, 0.96667475, 0.9570277, 0.9724251, 0.9736481, 0.9667144, 0.9702706, 0.96496946, 0.95994174, 0.9750464, 0.97356987, 0.9678986, 0.9716359, 0.9644719, 0.9586751, 0.9742911, 0.9740502, 0.96795046, 0.9710941, 0.9662163, 0.95966995, 0.9762064, 0.97496915, 0.9683935, 0.9713138, 0.9666244, 0.9570446, 0.97262377, 0.9736693, 0.96660244, 0.97026765, 0.96494526, 0.95982724, 0.9750871, 0.973592, 0.96787024, 0.9715802, 0.9643231, 0.9586295, 0.9742668, 0.9740819, 0.96795225, 0.9710221, 0.9661764, 0.95971525, 0.97621256, 0.9749181, 0.96834654, 0.9711966, 0.9665309, 0.9570959, 0.972557, 0.97362137, 0.9665335, 0.97022265, 0.964898, 0.959892, 0.97502977, 0.973571, 0.9678496, 0.9715893, 0.964261, 0.95862037, 0.97413313, 0.97406685, 0.96800953, 0.9710599, 0.9661406, 0.9597249, 0.97610146, 0.97489834, 0.96835417, 0.97118944, 0.9665854, 0.95708084, 0.97247654, 0.97367483, 0.9665444, 0.9701722, 0.96488446, 0.96008325, 0.97501504, 0.9734995, 0.96767825, 0.97153395, 0.9643447, 0.9588538, 0.97424614, 0.97395116, 0.96779436, 0.9708758, 0.96611714, 0.95979166, 0.9761894, 0.97479284, 0.96828455, 0.97105384, 0.9665874, 0.95724094, 0.9725623, 0.9735319, 0.9665499, 0.97003776, 0.9649675, 0.9600499, 0.9751092, 0.9735522, 0.9678187, 0.97141165, 0.96433794, 0.9586099, 0.97428924, 0.9740137, 0.96796566, 0.97074604, 0.9662796, 0.9596977, 0.9762033, 0.974906, 0.968398, 0.9709334, 0.96666, 0.9570576, 0.97257674, 0.97363764, 0.96662414, 0.96985036, 0.9650595, 0.9599411, 0.97512496, 0.9735511, 0.96785885, 0.97129446, 0.9644881, 0.9588194, 0.974341, 0.9740744, 0.9679855, 0.9706805, 0.96645635, 0.95986944, 0.9762867, 0.9750215, 0.9684036, 0.9708708, 0.9667136, 0.9572342, 0.97266644, 0.9736283, 0.96673447, 0.9699128, 0.96512043, 0.95999974, 0.97513425, 0.9735535, 0.96800184, 0.9712653, 0.96456546, 0.9587477, 0.9743104, 0.9740859, 0.96815044, 0.97076863, 0.9663335, 0.95963544, 0.97622824, 0.97493494, 0.9684946, 0.9709014, 0.9666901, 0.9570694, 0.9725267, 0.97367495, 0.9668347, 0.96991986, 0.9650782, 0.9599669, 0.9751268, 0.9735901, 0.96802294, 0.97140366, 0.9644976, 0.958761, 0.9742556, 0.97412395, 0.96816325, 0.97084796, 0.9662949, 0.95975053, 0.9761949, 0.9749518, 0.9685602, 0.970979, 0.9666028, 0.9570173, 0.97247136, 0.973569, 0.9667536, 0.9699485, 0.96499, 0.95993656, 0.9750226, 0.9733016, 0.9678965, 0.9713905, 0.9643449, 0.9588241, 0.9743157, 0.9738481, 0.96803665, 0.970769, 0.96626395, 0.9597852, 0.97629184, 0.97482353, 0.9685121, 0.9709236, 0.96678823, 0.9572021, 0.9726708, 0.9735737, 0.96669847, 0.9699032, 0.9652754, 0.9601636, 0.9752392, 0.9735752, 0.9679956, 0.97125006, 0.96455836, 0.95883, 0.974376, 0.973974, 0.96814024, 0.97069526, 0.9664361, 0.95984197, 0.9762923, 0.97483575, 0.9686211, 0.97087604, 0.9667332, 0.95719814, 0.9726671, 0.9735624, 0.9669545, 0.9698775, 0.96508795, 0.959986, 0.97518617, 0.97337395, 0.9681327, 0.9712298, 0.9644792, 0.9587606, 0.9743388, 0.9740215, 0.96818537, 0.9707243, 0.9663671, 0.95987123, 0.97632664, 0.9749098, 0.9686632, 0.97088987, 0.96671104, 0.9571395, 0.97270274, 0.9735257, 0.96690404, 0.9698378, 0.9650769, 0.9599125, 0.9751974, 0.9734624, 0.9681967, 0.97125375, 0.96447873, 0.95868725, 0.9743336, 0.9739603, 0.9682897, 0.97070503, 0.9663308, 0.9597502, 0.97627777, 0.9748011, 0.9686816, 0.97085917, 0.9667104, 0.95699567, 0.9727011, 0.97360015, 0.9668938, 0.96983105, 0.96506727, 0.9599101, 0.9751594, 0.9734432, 0.96820885, 0.97128165, 0.964456, 0.95857537, 0.9743747, 0.9739665, 0.9682855, 0.97064453, 0.96629846, 0.9595835, 0.97633433, 0.974882, 0.9688464, 0.97078425, 0.96678746, 0.9568777, 0.9727316, 0.97357666, 0.967171, 0.9697226, 0.9650707, 0.9598267, 0.97520214, 0.9734866, 0.9682234, 0.9711477, 0.9645263, 0.9587064, 0.97431993, 0.9740282, 0.9683575, 0.97058064, 0.96631396, 0.9597834, 0.9762758, 0.97485596, 0.9687654, 0.9707529, 0.96665794, 0.95704997, 0.9727202, 0.9735844, 0.9670774, 0.96970326, 0.965033, 0.96000016, 0.9752319, 0.97344106, 0.9683528, 0.9711727, 0.9644913, 0.95879513, 0.97436476, 0.9740053, 0.96846807, 0.97060174, 0.96634924, 0.9598131, 0.9763256, 0.9748521, 0.9688478, 0.97079706, 0.9667194, 0.9571143, 0.9726925, 0.9736659, 0.967035, 0.9696901, 0.96501124, 0.9599874, 0.97513425, 0.9734942, 0.96820104, 0.97111726, 0.9643661, 0.9586648, 0.9742921, 0.97400564, 0.9682569, 0.97052807, 0.9662269, 0.9596807, 0.9762054, 0.97479385, 0.968648, 0.97074056, 0.96659076, 0.95707744, 0.9726269, 0.97356784, 0.9669542, 0.9697388, 0.9649191, 0.96002084, 0.97516894, 0.9735473, 0.96810627, 0.9711344, 0.96436423, 0.9586504, 0.97435737, 0.974051, 0.9682349, 0.9706128, 0.96615565, 0.9597396, 0.97630614, 0.9749791, 0.9686451, 0.9708802, 0.96660924, 0.95713526, 0.97273105, 0.9736708, 0.9670178, 0.9697543, 0.9649886, 0.9599536, 0.9751356, 0.9735878, 0.9682797, 0.9711845, 0.96441865, 0.95876753, 0.97428685, 0.9741245, 0.96833926, 0.970634, 0.9663155, 0.95963883, 0.9762706, 0.9749923, 0.9688292, 0.9707868, 0.96666294, 0.95693094, 0.9726388, 0.9736582, 0.96709067, 0.9697398, 0.9649797, 0.95980453, 0.97518617, 0.97354466, 0.96826965, 0.9711222, 0.9644667, 0.95858926, 0.9743192, 0.97405833, 0.9683571, 0.9705868, 0.9662899, 0.95959306, 0.9763006, 0.97490966, 0.9688148, 0.9707101, 0.96668386, 0.9568741, 0.9726891, 0.9736235, 0.9670944, 0.969763, 0.96504116, 0.9597893, 0.97519433, 0.9735835, 0.96837604, 0.97113097, 0.9644895, 0.9584638, 0.9742955, 0.9741586, 0.9684464, 0.97058725, 0.966304, 0.9594169, 0.97630876, 0.9749869, 0.968843, 0.97072953, 0.9666445, 0.95674324, 0.97264636, 0.97371924, 0.96711373, 0.96970844, 0.9649808, 0.95960385, 0.9750872, 0.97358567, 0.96821153, 0.9711009, 0.9644558, 0.9582973, 0.9743211, 0.9740379, 0.9684165, 0.97053593, 0.9662485, 0.9593737, 0.97622174, 0.97487736, 0.9688366, 0.97065675, 0.9666282, 0.95667285, 0.972629, 0.973636, 0.96703136, 0.9695505, 0.9650436, 0.9595942, 0.9751276, 0.97348636, 0.96823424, 0.97106296, 0.9643345, 0.95839304, 0.97437674, 0.9740461, 0.96831065, 0.97051764, 0.96627766, 0.95932496, 0.97628057, 0.9749687, 0.96874017, 0.97069436, 0.9666776, 0.9566435, 0.97264576, 0.9736425, 0.96697545, 0.96967286, 0.96500236, 0.9594965, 0.9751305, 0.9735269, 0.968272, 0.97110826, 0.96444625, 0.95826757, 0.97428745, 0.9741166, 0.96827054, 0.9705301, 0.9662443, 0.959228, 0.97625744, 0.974893, 0.96862227, 0.97070664, 0.9666032, 0.9565244, 0.9726159, 0.9736092, 0.96689814, 0.9697397, 0.96501064, 0.9594989, 0.97512823, 0.9735453, 0.96817744, 0.9711783, 0.9643978, 0.95823735, 0.9742699, 0.97398144, 0.96826404, 0.97053367, 0.9662842, 0.95920706, 0.9762389, 0.97482127, 0.9686515, 0.9706983, 0.9666889, 0.9565078, 0.9726504, 0.97349733, 0.9668674, 0.9697055, 0.9650402, 0.9594629, 0.9751722, 0.97338605, 0.96811587, 0.9711692, 0.9644706, 0.9580897, 0.97436744, 0.97397965, 0.9682189, 0.9705375, 0.96630627, 0.95911074, 0.9762563, 0.9748737, 0.96857464, 0.9706593, 0.9667164, 0.9562905, 0.97254646, 0.97374547, 0.96703625, 0.96964896, 0.9650774, 0.959448, 0.97521704, 0.97362185, 0.9682397, 0.971056, 0.9643858, 0.95819014, 0.9742389, 0.9742042, 0.96837515, 0.97043306, 0.96620095, 0.9591183, 0.9761528, 0.9751329, 0.96880585, 0.97058815, 0.9665149, 0.9565774, 0.9725018, 0.9740219, 0.96723974, 0.9696743, 0.96494985, 0.9597266, 0.9750359, 0.97388625, 0.9685897, 0.9711204, 0.9643814, 0.9583861, 0.9741287, 0.97430736, 0.9686221, 0.9704878, 0.96617347, 0.9593629, 0.97625446, 0.97521484, 0.968958, 0.9707549, 0.96675897, 0.9566563, 0.97243446, 0.9739062, 0.967199, 0.9698275, 0.9650465, 0.95973754, 0.9750989, 0.9738114, 0.96844065, 0.9712179, 0.9644336, 0.9585161, 0.97426426, 0.9742606, 0.96857685, 0.9706748, 0.96632165, 0.95958585, 0.9762246, 0.97514933, 0.96897674, 0.97093594, 0.9667982, 0.95694023, 0.9725279, 0.97384125, 0.9672194, 0.96983296, 0.9652026, 0.9597787, 0.97519535, 0.9736866, 0.96844244, 0.9712199, 0.9645518, 0.95864415, 0.974391, 0.9742542, 0.9685389, 0.97064394, 0.9663864, 0.95960844, 0.9762907, 0.9751448, 0.9691135, 0.9708825, 0.96677387, 0.9569782, 0.9726069, 0.97385705, 0.96744686, 0.96978664, 0.9651016, 0.9598187, 0.97508246, 0.9736987, 0.968663, 0.97122395, 0.96449614, 0.95862895, 0.9740409, 0.9742958, 0.96892023, 0.97072935, 0.9663471, 0.9597005, 0.9761077, 0.97519624, 0.96925855, 0.97085494, 0.9667241, 0.95698184, 0.9723851, 0.97381884, 0.96751004, 0.96988076, 0.9649636, 0.9599557, 0.9747424, 0.9736573, 0.96879447, 0.9713392, 0.964409, 0.9587308, 0.9738964, 0.97417974, 0.96892726, 0.97079366, 0.9662818, 0.959752, 0.9758077, 0.9750183, 0.9693093, 0.9709443, 0.9666068, 0.9569268, 0.97208697, 0.973679, 0.96753037, 0.96980965, 0.9649868, 0.95985836, 0.9746645, 0.97356975, 0.96877635, 0.97128963, 0.9644006, 0.9586111, 0.9737908, 0.9741621, 0.9689267, 0.970682, 0.96633863, 0.9596496, 0.9757765, 0.9750965, 0.96925867, 0.9708456, 0.9665441, 0.9568524, 0.9720766, 0.97374785, 0.9674462, 0.9698247, 0.9649606, 0.95978904, 0.97458386, 0.9735685, 0.96862483, 0.97121304, 0.9643203, 0.958601, 0.9738042, 0.974191, 0.9687019, 0.9706584, 0.96621925, 0.95952797, 0.9757318, 0.97502816, 0.9691309, 0.9707674, 0.9665745, 0.9566685, 0.9720338, 0.9736424, 0.96731716, 0.96984327, 0.96490943, 0.9597214, 0.9746163, 0.9736058, 0.968561, 0.9712172, 0.9643029, 0.9585548, 0.9737768, 0.9741623, 0.9686618, 0.97064734, 0.96627444, 0.9595689, 0.9758009, 0.9750532, 0.96903974, 0.970793, 0.9665199, 0.9567132, 0.972027, 0.973722, 0.9673795, 0.96981066, 0.96495396, 0.9598598, 0.97456896, 0.9737071, 0.9686627, 0.971245, 0.9643506, 0.95857644, 0.973826, 0.97427803, 0.9689013, 0.97066134, 0.9663126, 0.9596718, 0.97575516, 0.97514933, 0.9693152, 0.9707556, 0.96661067, 0.9568085, 0.9720046, 0.97378504, 0.967595, 0.96975684, 0.964994, 0.9598677, 0.9745327, 0.9736883, 0.96886975, 0.9710899, 0.9644103, 0.9587639, 0.97376776, 0.97425646, 0.9689484, 0.9705967, 0.96606475, 0.95966935, 0.9757211, 0.9751304, 0.96927065, 0.97080326, 0.96650475, 0.9568527, 0.97190326, 0.9738227, 0.96754014, 0.96978766, 0.9648547, 0.9599358, 0.97450125, 0.97367495, 0.968814, 0.9711727, 0.96430415, 0.9587844, 0.97366196, 0.97423697, 0.9688224, 0.9706362, 0.96624714, 0.95970464, 0.9755647, 0.9750802, 0.9690738, 0.9706603, 0.966604, 0.9568517, 0.97181576, 0.97375137, 0.9673639, 0.9697683, 0.96492183, 0.9599277, 0.9743925, 0.9735207, 0.96852255, 0.97112453, 0.9643037, 0.95868176, 0.9734538, 0.9740845, 0.9685743, 0.970604, 0.96617794, 0.95962757, 0.97552586, 0.9750015, 0.96895164, 0.97076494, 0.9664746, 0.956839, 0.97177094, 0.9736587, 0.9671979, 0.9698165, 0.96484685, 0.9599131, 0.9744134, 0.9735401, 0.968483, 0.9711151, 0.96424836, 0.95863867, 0.9735421, 0.9741096, 0.96858025, 0.9706292, 0.9661294, 0.9596901, 0.975552, 0.9750201, 0.9689488, 0.9707484, 0.966512, 0.95687693, 0.9718212, 0.97372353, 0.9671337, 0.9696837, 0.9648184, 0.95989954, 0.97434527, 0.9736433, 0.968456, 0.97099245, 0.9643182, 0.95867056, 0.97359776, 0.97417927, 0.96850216, 0.9705129, 0.96618694, 0.9597101, 0.97556067, 0.9750701, 0.96883976, 0.9706551, 0.96651745, 0.95688087, 0.9718536, 0.9737114, 0.9670807, 0.9696983, 0.96483165, 0.9599316, 0.97447544, 0.9736075, 0.9684038, 0.97109926, 0.96428406, 0.9586446, 0.973718, 0.9742081, 0.9684967, 0.97055423, 0.9661519, 0.9596693, 0.9756729, 0.97499144, 0.9688769, 0.97080135, 0.9665482, 0.95670044, 0.9718454, 0.9735473, 0.96706676, 0.96964306, 0.96491575, 0.9597169, 0.97446465, 0.97343814, 0.9683042, 0.9710206, 0.96435237, 0.9584044, 0.9735859, 0.9740747, 0.96838254, 0.9704718, 0.966219, 0.9593645, 0.975609, 0.97493863, 0.9687863, 0.9706787, 0.96661127, 0.9565354, 0.9718284, 0.9735998, 0.96709365, 0.9696333, 0.9649407, 0.9595325, 0.9744631, 0.97352684, 0.9682962, 0.9710042, 0.9643137, 0.9582223, 0.9736234, 0.9740806, 0.96847624, 0.97052413, 0.9662593, 0.95929074, 0.97558016, 0.9748972, 0.96875966, 0.97064775, 0.966613, 0.9565441, 0.9718321, 0.9735352, 0.9670838, 0.9696344, 0.9648668, 0.959559, 0.9744387, 0.97339463, 0.9683317, 0.9709383, 0.96433884, 0.95826143, 0.97358984, 0.97404206, 0.96841294, 0.97041446, 0.9661313, 0.95916176, 0.97557396, 0.9748676, 0.9687554, 0.97056097, 0.9665519, 0.9564397, 0.97178817, 0.97348005, 0.9670095, 0.9695592, 0.96491176, 0.95954305, 0.97444427, 0.9733772, 0.96836334, 0.9709367, 0.96432775, 0.95840126, 0.973567, 0.97397363, 0.9684789, 0.970406, 0.96624994, 0.9594159, 0.975567, 0.9747601, 0.9688271, 0.9705743, 0.9665424, 0.95655656, 0.97173417, 0.9734144, 0.9669661, 0.96951663, 0.9648296, 0.95955795, 0.9743861, 0.97334236, 0.9683169, 0.97087157, 0.96432906, 0.9583384, 0.97344816, 0.9738831, 0.96837425, 0.9703822, 0.9661745, 0.9592802, 0.9754655, 0.9747479, 0.9687696, 0.97057205, 0.9664687, 0.95641476, 0.97167414, 0.9733926, 0.9670305, 0.9695239, 0.9647888, 0.9593471, 0.97431606, 0.97338355, 0.9682749, 0.9709482, 0.96428096, 0.9582231, 0.97339374, 0.97390467, 0.9683871, 0.970457, 0.966169, 0.95917034, 0.9754529, 0.97482276, 0.9688307, 0.9705785, 0.96644294, 0.95639515, 0.9716484, 0.973464, 0.9670485, 0.9695813, 0.96476716, 0.9593017, 0.9742717, 0.97332156, 0.96828103, 0.970907, 0.9643122, 0.9581109, 0.9734493, 0.97382474, 0.96832556, 0.970369, 0.96613866, 0.9591215, 0.9753018, 0.97461766, 0.9685931, 0.97048706, 0.9664847, 0.95594746, 0.97145337, 0.97335565, 0.96693325, 0.96945083, 0.9649486, 0.95909375, 0.9740312, 0.9732265, 0.9681686, 0.9708685, 0.9643548, 0.9581273, 0.9733791, 0.97387683, 0.968402, 0.9704578, 0.96632004, 0.95920825, 0.9753686, 0.97479874, 0.96879375, 0.97059983, 0.9666609, 0.9564045, 0.97157365, 0.9733662, 0.9669891, 0.96955806, 0.9649589, 0.95944744, 0.97420007, 0.97322965, 0.9683357, 0.97094333, 0.9644322, 0.9582295, 0.97332066, 0.97380507, 0.9684539, 0.9703958, 0.96618295, 0.95928526, 0.9753913, 0.97472036, 0.96881133, 0.97055984, 0.96659887, 0.9564667, 0.9715848, 0.973356, 0.9671075, 0.96952176, 0.96485513, 0.9595313, 0.97425216, 0.97328556, 0.9683772, 0.9709616, 0.9643078, 0.9582957, 0.97340333, 0.9737983, 0.9684722, 0.97032857, 0.96610785, 0.959339, 0.97536874, 0.9747029, 0.9687762, 0.9704972, 0.9664856, 0.9565101, 0.9716575, 0.97333735, 0.9671029, 0.9695336, 0.9647619, 0.9594638, 0.9742945, 0.97329885, 0.96831536, 0.9709281, 0.9642054, 0.9582134, 0.9734451, 0.9738071, 0.968423, 0.9704929, 0.9659858, 0.95932233, 0.9754622, 0.9747372, 0.9688147, 0.9706059, 0.9664591, 0.9564835, 0.9716575, 0.9733438, 0.9670603, 0.96957195, 0.9648751, 0.95954674, 0.9742765, 0.9733045, 0.96827567, 0.97093505, 0.9643351, 0.9582414, 0.9734056, 0.97378653, 0.9684256, 0.970447, 0.9661293, 0.9593491, 0.9754338, 0.9747062, 0.9687997, 0.97058165, 0.9665443, 0.9565768, 0.9715783, 0.973395, 0.9670525, 0.9695461, 0.96483326, 0.95957816, 0.9742715, 0.973253, 0.9682426, 0.97094965, 0.96429634, 0.95838195, 0.9733742, 0.97381103, 0.9683507, 0.9704147, 0.9661312, 0.9592948, 0.97543305, 0.97469485, 0.96878046, 0.97055084, 0.96647245, 0.9564882, 0.97171503, 0.97330123, 0.9669871, 0.969524, 0.9648255, 0.95950294, 0.97435117, 0.97323406, 0.9682833, 0.9709202, 0.96423554, 0.95832807, 0.97349066, 0.9738445, 0.96834344, 0.9704268, 0.96603906, 0.95942086, 0.9754918, 0.97474456, 0.9687877, 0.97067493, 0.9664777, 0.9567312, 0.97173, 0.9734557, 0.96713424, 0.9696021, 0.9648161, 0.9596319, 0.9743129, 0.97327447, 0.96834207, 0.97099596, 0.96419305, 0.95843756, 0.97347224, 0.97384983, 0.96836823, 0.97041184, 0.9660411, 0.95949614, 0.97549236, 0.9747472, 0.96865237, 0.9705141, 0.966289, 0.95660573, 0.9718786, 0.9733482, 0.9668951, 0.96952367, 0.9646724, 0.9596491, 0.9743439, 0.97325414, 0.9680893, 0.9709611, 0.96405965, 0.95838445, 0.97351426, 0.97383547, 0.96824956, 0.9703766, 0.96593904, 0.9593377, 0.97549915, 0.97471184, 0.9686515, 0.9706646, 0.9663577, 0.9566401, 0.97165424, 0.9733732, 0.96708876, 0.9696889, 0.96465445, 0.9595778, 0.9742999, 0.9733237, 0.96832955, 0.97108227, 0.9640807, 0.95842105, 0.97342515, 0.97392243, 0.96848506, 0.9706499, 0.9660412, 0.9594516, 0.9755249, 0.9748395, 0.96889246, 0.9707163, 0.96646214, 0.9568324, 0.9718032, 0.97351927, 0.9672056, 0.96973497, 0.96472734, 0.95963305, 0.9744042, 0.9734257, 0.96854335, 0.9710916, 0.9641582, 0.95849127, 0.9735603, 0.97398096, 0.96864265, 0.97058153, 0.9660125, 0.9594407, 0.97552514, 0.9747601, 0.968909, 0.9706984, 0.9664128, 0.9567873, 0.9717356, 0.9734147, 0.9672391, 0.96975607, 0.9647292, 0.9596177, 0.97431, 0.9733376, 0.96848583, 0.9711003, 0.96415716, 0.9585138, 0.9734821, 0.9738244, 0.9684946, 0.97061455, 0.9660514, 0.95947605, 0.9754868, 0.97475016, 0.9688875, 0.9707384, 0.9664478, 0.9568126, 0.9717596, 0.973435, 0.9671648, 0.9696875, 0.96482927, 0.9597478, 0.9743688, 0.9732632, 0.96836877, 0.9711558, 0.9642486, 0.95850354, 0.97352105, 0.973847, 0.96846616, 0.9706616, 0.96616215, 0.95946145, 0.97550493, 0.9747005, 0.96884984, 0.9707757, 0.96650267, 0.9568181, 0.9717423, 0.9733662, 0.9670856, 0.9697722, 0.9649034, 0.95962757, 0.97437483, 0.973231, 0.9683186, 0.9711509, 0.964307, 0.95853364, 0.97345394, 0.9738303, 0.96840805, 0.9706467, 0.9662308, 0.9595385, 0.9754759, 0.97469795, 0.96876043, 0.97069204, 0.9665921, 0.95681894, 0.9717748, 0.97335446, 0.96699435, 0.96964943, 0.96490777, 0.9598065, 0.97444296, 0.9733053, 0.9683533, 0.9710851, 0.9643364, 0.9586061, 0.973555, 0.973834, 0.9683733, 0.9705551, 0.9662575, 0.9596255, 0.9755363, 0.97476035, 0.9688033, 0.9707055, 0.96657234, 0.9568636, 0.9717795, 0.97338414, 0.96707034, 0.96965075, 0.9649225, 0.9597603, 0.97443855, 0.97330135, 0.96836334, 0.97102326, 0.9642549, 0.958545, 0.9735778, 0.97391146, 0.968475, 0.9704953, 0.96616715, 0.9595556, 0.9755128, 0.9747226, 0.96882856, 0.9706627, 0.96654063, 0.95688945, 0.97177017, 0.9734387, 0.967191, 0.96965355, 0.9648739, 0.9597988, 0.97445995, 0.9733247, 0.96837777, 0.97111815, 0.9643306, 0.95864624, 0.9735816, 0.97388715, 0.9684001, 0.970594, 0.9661991, 0.9594768, 0.9755966, 0.97473496, 0.96876806, 0.9707332, 0.96660656, 0.9568159, 0.97182363, 0.9734353, 0.9670022, 0.9697524, 0.9648121, 0.9596213, 0.97446436, 0.97329366, 0.96827835, 0.97104925, 0.964299, 0.9584663, 0.9735728, 0.97386336, 0.968292, 0.97053325, 0.9662525, 0.9594222, 0.97555643, 0.97475624, 0.96861917, 0.9706757, 0.96653336, 0.9568209, 0.9718169, 0.9734076, 0.9668906, 0.96964234, 0.9648618, 0.95960504, 0.9743783, 0.9733353, 0.96809936, 0.97095203, 0.9642384, 0.95855695, 0.97357315, 0.9739267, 0.96829516, 0.970448, 0.9661226, 0.9594678, 0.9755956, 0.97478616, 0.9685732, 0.97059566, 0.966466, 0.95679605, 0.9718288, 0.97345597, 0.9668209, 0.96961164, 0.96476936, 0.9595715, 0.97444665, 0.97326463, 0.96802807, 0.9709774, 0.96424824, 0.9584564, 0.97360456, 0.97387403, 0.9681557, 0.97045046, 0.96616846, 0.9593864, 0.9755682, 0.9747035, 0.96854883, 0.9705784, 0.96655834, 0.9567259, 0.9718174, 0.9733927, 0.96687907, 0.9695314, 0.9648555, 0.9595227, 0.9744082, 0.97324353, 0.9680241, 0.9709781, 0.96425056, 0.9584609, 0.97353166, 0.97381896, 0.9681585, 0.97047925, 0.9661719, 0.9593862, 0.9755907, 0.97469693, 0.9684705, 0.97060037, 0.9665324, 0.95674825, 0.9718562, 0.9733565, 0.9667908, 0.9696064, 0.964825, 0.95961636, 0.9744012, 0.9732992, 0.9680958, 0.9709673, 0.96427596, 0.958425, 0.9735954, 0.9738496, 0.9681654, 0.97041917, 0.9661275, 0.9593694, 0.9755813, 0.97472477, 0.96849054, 0.9706343, 0.96651566, 0.95663184, 0.9718098, 0.97336054, 0.9667822, 0.9696054, 0.9648644, 0.95949394, 0.9744553, 0.9732117, 0.96794486, 0.9709744, 0.9642454, 0.95834816, 0.97356296, 0.973822, 0.9681208, 0.97046655, 0.96605164, 0.9593552, 0.9755965, 0.9746543, 0.96845937, 0.97062284, 0.9664996, 0.95683545, 0.9718769, 0.97335905, 0.9667175, 0.969617, 0.96480435, 0.95963985, 0.97448575, 0.973174, 0.9679567, 0.9710137, 0.96421665, 0.9585483, 0.9736268, 0.9737399, 0.9680272, 0.9704902, 0.96606356, 0.95940816, 0.97556937, 0.97465277, 0.96831346, 0.9707148, 0.9664337, 0.95679104, 0.9718696, 0.97333086, 0.9666753, 0.9696449, 0.9646837, 0.95965016, 0.97443706, 0.9732459, 0.9679366, 0.9710074, 0.9641689, 0.9584931, 0.973605, 0.97375464, 0.96803254, 0.97054243, 0.96607655, 0.9593624, 0.9755373, 0.9746207, 0.96830285, 0.97070426, 0.96640915, 0.9567894, 0.97178954, 0.9733453, 0.9666154, 0.9696669, 0.96478105, 0.95964897, 0.9744539, 0.9732415, 0.9678044, 0.97107136, 0.9643006, 0.95845103, 0.9736017, 0.97381264, 0.96797734, 0.9705992, 0.9661233, 0.9593252, 0.97562444, 0.9746893, 0.96837294, 0.9707183, 0.9665377, 0.9568377, 0.97184527, 0.97339576, 0.96662205, 0.9696288, 0.9648349, 0.9595945, 0.97437084, 0.9733242, 0.9678289, 0.97101945, 0.9642067, 0.9584437, 0.97333264, 0.9738351, 0.9679215, 0.97054255, 0.9662099, 0.9593998, 0.97539085, 0.97478366, 0.9682094, 0.9706833, 0.9665917, 0.9567925, 0.9717577, 0.9734639, 0.96657234, 0.96967375, 0.9649096, 0.95960057, 0.9744232, 0.97332937, 0.96790653, 0.97101325, 0.96434224, 0.95846367, 0.9735169, 0.9739197, 0.96799445, 0.9705586, 0.96622926, 0.9593988, 0.9755859, 0.97472125, 0.96836233, 0.9706687, 0.9666187, 0.95672315, 0.97185385, 0.97347486, 0.96661, 0.969611, 0.96485806, 0.9595572, 0.97442406, 0.97337985, 0.96793425, 0.97103846, 0.9642783, 0.9583247, 0.97351515, 0.9739852, 0.968054, 0.9705129, 0.9662312, 0.9592089, 0.9754867, 0.9748122, 0.9683179, 0.97069716, 0.9666589, 0.956522, 0.9716467, 0.9734533, 0.9665544, 0.9696422, 0.9648892, 0.9593869, 0.97433054, 0.97330517, 0.96783954, 0.97101337, 0.9643251, 0.95822453, 0.9734605, 0.9739091, 0.9679146, 0.97051597, 0.9662489, 0.95920914, 0.9755182, 0.97481966, 0.9681939, 0.97072065, 0.9665867, 0.9565818, 0.9718403, 0.9735223, 0.9665531, 0.96970594, 0.96487314, 0.9594326, 0.9744387, 0.9733984, 0.9678023, 0.97107667, 0.96434736, 0.9581931, 0.97352725, 0.9740167, 0.9679749, 0.9705558, 0.96621853, 0.9592178, 0.97560775, 0.9749215, 0.96842456, 0.97077024, 0.9665926, 0.9564776, 0.9717604, 0.9736553, 0.96673274, 0.96972907, 0.96493226, 0.9593864, 0.97433656, 0.97345585, 0.96794015, 0.9711131, 0.96435225, 0.9582621, 0.97347665, 0.9739836, 0.9680342, 0.9706274, 0.966242, 0.95915955, 0.97552335, 0.97485435, 0.9683225, 0.97078043, 0.9666441, 0.95648175, 0.97177863, 0.97348434, 0.96662104, 0.96969324, 0.9649634, 0.95923096, 0.9743216, 0.97339183, 0.96783644, 0.971133, 0.96441984, 0.95805633, 0.97339624, 0.97391164, 0.96793616, 0.97065204, 0.96635693, 0.958934, 0.9751718, 0.9747643, 0.96822697, 0.9707699, 0.9666698, 0.95625573, 0.9708062, 0.9733642, 0.9664352, 0.9696939, 0.9649356, 0.9592336, 0.9737076, 0.97322625, 0.96773416, 0.97104937, 0.9644519, 0.95812964, 0.9731655, 0.9738385, 0.9678323, 0.97058356, 0.96629626, 0.9589986, 0.9753753, 0.9747287, 0.9682902, 0.9707261, 0.9666649, 0.9563277, 0.9715104, 0.9734048, 0.9665768, 0.96963125, 0.9649627, 0.959143, 0.97414374, 0.9732353, 0.9677854, 0.9710636, 0.96449006, 0.9582068, 0.97325075, 0.97385377, 0.9680445, 0.970541, 0.96646154, 0.9590327, 0.97533697, 0.9747131, 0.96840024, 0.97072226, 0.96676004, 0.95638293, 0.9713635, 0.9734126, 0.96666294, 0.9696232, 0.96505564, 0.9592218, 0.9740407, 0.9732633, 0.9679377, 0.97109586, 0.9645078, 0.95821816, 0.9731901, 0.9739344, 0.9680748, 0.9705685, 0.9663185, 0.959159, 0.9752651, 0.9747738, 0.9684714, 0.97070956, 0.9667544, 0.95644236, 0.97141445, 0.9734321, 0.96676284, 0.96963453, 0.9650846, 0.95923054, 0.97414035, 0.9733446, 0.967918, 0.9710125, 0.9644933, 0.9580966, 0.9733372, 0.9738815, 0.9680314, 0.9705441, 0.96639735, 0.95909256, 0.9754031, 0.9748151, 0.96849567, 0.97074974, 0.9668315, 0.95641476, 0.97151977, 0.97344357, 0.966775, 0.9696837, 0.96511614, 0.95943207, 0.97415304, 0.9733575, 0.9680112, 0.97122866, 0.96456957, 0.95832515, 0.97333276, 0.9739095, 0.968188, 0.97069144, 0.96644884, 0.9592404, 0.9754412, 0.974842, 0.96852386, 0.97083706, 0.96681535, 0.9565542, 0.97160846, 0.973559, 0.96680063, 0.9697618, 0.9651218, 0.95941615, 0.97424763, 0.97347313, 0.96801436, 0.9711891, 0.96454084, 0.95827174, 0.97344434, 0.9740683, 0.96809644, 0.97069, 0.966362, 0.9593132, 0.9754613, 0.97488403, 0.9685546, 0.97080344, 0.9667398, 0.956593, 0.9714878, 0.9735251, 0.9667387, 0.96973914, 0.9650191, 0.95938027, 0.9740466, 0.9733338, 0.9679405, 0.97117996, 0.96442777, 0.95818996, 0.9731985, 0.9739163, 0.968071, 0.97064304, 0.96617395, 0.95905036, 0.9752582, 0.9748063, 0.9684285, 0.9707837, 0.9666166, 0.9565326, 0.971437, 0.9734589, 0.9666949, 0.9697006, 0.964885, 0.9593355, 0.97416097, 0.97331256, 0.9678862, 0.9711217, 0.96434826, 0.9582337, 0.97329026, 0.97393066, 0.9679952, 0.97064376, 0.96618736, 0.95919436, 0.97537756, 0.9748275, 0.96837103, 0.97077435, 0.9666168, 0.95656693, 0.97153944, 0.9735277, 0.9666586, 0.9697446, 0.9648558, 0.95931554, 0.9741508, 0.9733429, 0.96790534, 0.97111464, 0.9642251, 0.95818555, 0.97329605, 0.9738991, 0.9679387, 0.97059566, 0.9660414, 0.95911646, 0.97529584, 0.9748034, 0.96830386, 0.9707699, 0.9664955, 0.9564773, 0.9714555, 0.9735398, 0.96650267, 0.9696609, 0.96476525, 0.9593641, 0.97415495, 0.9734056, 0.9677806, 0.9710211, 0.9641278, 0.9582181, 0.97331387, 0.9739656, 0.9679005, 0.9705954, 0.9659813, 0.95906866, 0.9753632, 0.9748572, 0.96828204, 0.97076786, 0.9663975, 0.9564296, 0.9714797, 0.9735631, 0.9665332, 0.96972907, 0.96477014, 0.9592966, 0.9741812, 0.97335714, 0.96781546, 0.9711126, 0.9642072, 0.9582105, 0.9732878, 0.9739836, 0.96792954, 0.97066855, 0.96611094, 0.95915616, 0.9752946, 0.974875, 0.9682537, 0.9707873, 0.9665686, 0.9565501, 0.97143346, 0.97362226, 0.96654016, 0.96978176, 0.9649848, 0.9593794, 0.9741236, 0.97339994, 0.96784014, 0.9711867, 0.9644149, 0.95829993, 0.9733425, 0.97401726, 0.9679356, 0.9706697, 0.96623737, 0.9592055, 0.97532237, 0.9748848, 0.96826607, 0.9708593, 0.966665, 0.95664173, 0.9714913, 0.97353125, 0.9665936, 0.9697464, 0.96506214, 0.95942205, 0.9741217, 0.973307, 0.9678581, 0.97110647, 0.9643939, 0.9582242, 0.9732045, 0.97385865, 0.96804047, 0.9706627, 0.9662103, 0.95909846, 0.9752135, 0.974783, 0.96839684, 0.97088504, 0.9667262, 0.9566508, 0.9713286, 0.973461, 0.96679246, 0.96974987, 0.9651007, 0.95954585, 0.97409546, 0.9733608, 0.96806335, 0.97108924, 0.9644924, 0.9584426, 0.9730916, 0.9738627, 0.9681123, 0.97055423, 0.9663215, 0.95926553, 0.9751928, 0.97481596, 0.96855664, 0.9707709, 0.96680844, 0.95666, 0.9712713, 0.9734408, 0.9669347, 0.96965426, 0.9651079, 0.9594638, 0.97397965, 0.97334063, 0.9681523, 0.97110546, 0.9644801, 0.9582982, 0.9730517, 0.97395444, 0.96819144, 0.9705265, 0.9663123, 0.9592487, 0.97512156, 0.9748633, 0.96848047, 0.97067934, 0.9668533, 0.95676595, 0.9712335, 0.97358024, 0.9668037, 0.96965975, 0.965128, 0.95958585, 0.9739232, 0.97347575, 0.96798843, 0.97107667, 0.96450794, 0.95839775, 0.97303694, 0.9740025, 0.96807736, 0.97051626, 0.9663653, 0.9593401, 0.97518754, 0.9749405, 0.96845144, 0.9707238, 0.96689403, 0.95683587, 0.971287, 0.97359765, 0.96666706, 0.96964866, 0.9651365, 0.9596101, 0.97397614, 0.9735111, 0.9679125, 0.97113353, 0.9646387, 0.95845467, 0.9731025, 0.97401005, 0.96795535, 0.9706231, 0.96641254, 0.95938677, 0.9752864, 0.97490966, 0.9682719, 0.9708344, 0.9667286, 0.9569316, 0.9712861, 0.97373736, 0.96660453, 0.969763, 0.96495926, 0.9597951, 0.97400236, 0.9736129, 0.9678981, 0.9710925, 0.9644635, 0.9585543, 0.9730375, 0.9741411, 0.9681416, 0.9706381, 0.9664455, 0.959535, 0.9751746, 0.97499925, 0.96862227, 0.9707619, 0.9669728, 0.9569254, 0.9712661, 0.97359425, 0.9669171, 0.96972615, 0.9652461, 0.959707, 0.97391474, 0.9734065, 0.9681777, 0.9710534, 0.96466476, 0.9585152, 0.9730164, 0.973976, 0.9682898, 0.97053367, 0.9663753, 0.9593715, 0.9751373, 0.97490025, 0.9686855, 0.9707129, 0.9668978, 0.9568565, 0.9712056, 0.97356397, 0.96701497, 0.9696048, 0.9651765, 0.9596687, 0.9739111, 0.9734674, 0.96821153, 0.9710081, 0.9645525, 0.9585113, 0.97296745, 0.97403044, 0.9683326, 0.9704577, 0.9664034, 0.9594416, 0.9750972, 0.9749537, 0.96871006, 0.97061163, 0.96693826, 0.95677567, 0.9711991, 0.9736564, 0.9669379, 0.96952546, 0.96517307, 0.95966434, 0.9739212, 0.9735242, 0.9680607, 0.97096324, 0.9645961, 0.95842224, 0.97294146, 0.97396755, 0.96823734, 0.9704353, 0.96641266, 0.9594451, 0.97507715, 0.97485083, 0.96863514, 0.9706626, 0.9668871, 0.9568708, 0.97108823, 0.9736008, 0.96692413, 0.96955717, 0.965135, 0.95975274, 0.97384995, 0.97351927, 0.9681835, 0.97102565, 0.9646555, 0.95858926, 0.97293365, 0.97401166, 0.9683096, 0.9704512, 0.9664599, 0.9594648, 0.97501856, 0.9749474, 0.96868825, 0.9706572, 0.9668937, 0.95688576, 0.97106224, 0.97365427, 0.9669804, 0.9696129, 0.9650575, 0.9598262, 0.9738055, 0.9734762, 0.96809375, 0.9710083, 0.96460396, 0.95859563, 0.97283834, 0.9740272, 0.9682703, 0.97045016, 0.9662802, 0.95946145, 0.975019, 0.9748951, 0.9686081, 0.97067183, 0.9668209, 0.9568205, 0.9710234, 0.97359526, 0.9669328, 0.96951234, 0.9650356, 0.95964026, 0.97376144, 0.97348887, 0.9680987, 0.9709953, 0.96454287, 0.9584262, 0.9728547, 0.97400415, 0.96824586, 0.97041535, 0.9663303, 0.9594746, 0.9749968, 0.9749898, 0.96866906, 0.9705963, 0.9667987, 0.9568881, 0.97099125, 0.97361565, 0.9669738, 0.96950686, 0.9650581, 0.9596508, 0.9737636, 0.97353584, 0.96820384, 0.970957, 0.9645221, 0.95849836, 0.9728795, 0.9740893, 0.96827894, 0.9703537, 0.96630937, 0.9594505, 0.97503847, 0.97496945, 0.96868145, 0.97056633, 0.9668382, 0.956897, 0.9709626, 0.9736032, 0.9669495, 0.96946853, 0.9650363, 0.9596366, 0.97374743, 0.97350645, 0.9681653, 0.9709522, 0.9645001, 0.9584551, 0.97281545, 0.9740354, 0.96829647, 0.9703784, 0.9662612, 0.9593808, 0.97494316, 0.97492266, 0.968623, 0.9706142, 0.9667077, 0.95687276, 0.9709101, 0.97358125, 0.9669823, 0.9694801, 0.965009, 0.95972973, 0.97369474, 0.9734856, 0.9681603, 0.97092056, 0.9644337, 0.9585151, 0.97277033, 0.9740676, 0.9682768, 0.9703213, 0.96629626, 0.9594202, 0.9749008, 0.9749547, 0.9687093, 0.9705439, 0.96673477, 0.95686185, 0.9709349, 0.9735997, 0.9669845, 0.96945703, 0.9650052, 0.9597018, 0.97367585, 0.973485, 0.9681581, 0.97091573, 0.9644327, 0.9585308, 0.97275823, 0.9740404, 0.968326, 0.97032464, 0.96622837, 0.9595071, 0.9748974, 0.9748813, 0.96873224, 0.97056895, 0.96674144, 0.956948, 0.9709509, 0.9734899, 0.96697205, 0.9694474, 0.9649395, 0.95975965, 0.97369236, 0.97344166, 0.968159, 0.970882, 0.96437997, 0.9585608, 0.97280294, 0.97394603, 0.9682624, 0.9703771, 0.9662179, 0.95945865, 0.9749782, 0.9749234, 0.9686101, 0.97057015, 0.9667039, 0.9568955, 0.97103643, 0.97361404, 0.9668745, 0.96944326, 0.9650109, 0.9597065, 0.973821, 0.9735217, 0.96805704, 0.97094214, 0.96439546, 0.95856005, 0.9729072, 0.97402704, 0.9681134, 0.97035134, 0.96626085, 0.9595606, 0.97509754, 0.9749997, 0.9685385, 0.9705995, 0.9667722, 0.9569945, 0.9711956, 0.9736544, 0.96680063, 0.96948814, 0.96500057, 0.95980686, 0.97389257, 0.9735005, 0.9680384, 0.97090346, 0.96438515, 0.9586066, 0.9728837, 0.97401834, 0.9680776, 0.9703474, 0.96625984, 0.95958143, 0.9750382, 0.97499406, 0.96851134, 0.9705027, 0.9667683, 0.95698696, 0.97116804, 0.97361326, 0.9668023, 0.96942866, 0.965003, 0.95987177, 0.97378325, 0.9734213, 0.96789944, 0.97085077, 0.9643865, 0.958632, 0.97290003, 0.97395986, 0.96809983, 0.9702776, 0.96618396, 0.9595881, 0.9750549, 0.97490716, 0.96853685, 0.9704561, 0.96671027, 0.9570683, 0.9710334, 0.9735044, 0.9667986, 0.9693503, 0.9649365, 0.95980257, 0.97382563, 0.9734344, 0.967979, 0.9708327, 0.9643447, 0.9585985, 0.9728501, 0.97399515, 0.96816707, 0.97026145, 0.9661428, 0.95955193, 0.9750577, 0.97486115, 0.96846133, 0.9704323, 0.96669924, 0.95693344, 0.97112995, 0.9735579, 0.96674806, 0.9693252, 0.96491766, 0.9598216, 0.9738299, 0.9733574, 0.96792966, 0.9707779, 0.96432686, 0.95857745, 0.97288096, 0.97393584, 0.9681589, 0.97024554, 0.96612453, 0.95954233, 0.97506815, 0.97484404, 0.9685574, 0.97049785, 0.966611, 0.9569267, 0.9710644, 0.9734693, 0.96687716, 0.9693786, 0.96488565, 0.959701, 0.9737586, 0.9733565, 0.96812797, 0.9708229, 0.96429604, 0.958548, 0.9728208, 0.97392684, 0.96826744, 0.9702032, 0.9661537, 0.95960385, 0.9750567, 0.9748951, 0.96878314, 0.97038853, 0.9667594, 0.95713055, 0.97122765, 0.97361267, 0.96696746, 0.9693093, 0.9649822, 0.95998347, 0.97389096, 0.9735444, 0.96817386, 0.9706862, 0.96418667, 0.958646, 0.97288775, 0.97405744, 0.96817166, 0.9700884, 0.9660415, 0.95947003, 0.97504866, 0.97507906, 0.96851605, 0.9702637, 0.9666559, 0.95695955, 0.97122586, 0.9736667, 0.9668642, 0.96918774, 0.96475416, 0.95977557, 0.97395885, 0.97355914, 0.9680921, 0.97068113, 0.96422565, 0.9585665, 0.97294754, 0.97413355, 0.96823287, 0.970088, 0.9661003, 0.95928395, 0.9751074, 0.9750828, 0.9687918, 0.97026193, 0.96668, 0.9567138, 0.9711362, 0.97375417, 0.9670925, 0.9692122, 0.9648326, 0.9596071, 0.97396684, 0.9736695, 0.9682417, 0.9705799, 0.9642518, 0.95823777, 0.97296745, 0.9741846, 0.96835035, 0.9699635, 0.9660018, 0.95907843, 0.97504145, 0.9750411, 0.9686527, 0.97014576, 0.9666386, 0.95653003, 0.97116894, 0.97373426, 0.96677434, 0.969017, 0.96462125, 0.95930773, 0.97378, 0.97360206, 0.96787304, 0.97043836, 0.9639069, 0.95798016, 0.9728196, 0.9740699, 0.9680494, 0.9698477, 0.96572125, 0.95894665, 0.97496617, 0.97498465, 0.9683745, 0.97009057, 0.9662112, 0.9563144, 0.9710291, 0.9736719, 0.96671987, 0.9690034, 0.96447533, 0.9591274, 0.9737342, 0.97351336, 0.9678639, 0.9703894, 0.9637874, 0.95785743, 0.9727958, 0.97399354, 0.96799946, 0.9698514, 0.9656187, 0.9589404, 0.9749767, 0.9749874, 0.9684807, 0.97012365, 0.96643317, 0.95637894, 0.9710957, 0.9736301, 0.9668188, 0.96897966, 0.9645993, 0.9592928, 0.9738481, 0.9735946, 0.96802205, 0.9704086, 0.96401966, 0.9581637, 0.97288483, 0.9741131, 0.96806604, 0.96986336, 0.9658998, 0.9590602, 0.9750797, 0.97500175, 0.968376, 0.9700459, 0.96642506, 0.9565572, 0.9712449, 0.9737845, 0.9667223, 0.9689664, 0.9646632, 0.95938146, 0.9739112, 0.9736319, 0.9678794, 0.97039557, 0.964124, 0.9580639, 0.97302383, 0.9741634, 0.9680551, 0.96983564, 0.96590793, 0.95905274, 0.9752229, 0.97510296, 0.9684244, 0.97005254, 0.9664959, 0.95652884, 0.9712998, 0.97384226, 0.9666844, 0.9689845, 0.9646663, 0.95940465, 0.9739724, 0.97374064, 0.9678879, 0.9704414, 0.9640333, 0.9581162, 0.9730347, 0.9742235, 0.968088, 0.96986717, 0.9658986, 0.95906043, 0.97516906, 0.97519493, 0.9684821, 0.97007984, 0.9664561, 0.95654106, 0.9712579, 0.9738844, 0.9668227, 0.96893096, 0.964634, 0.95930094, 0.974081, 0.9737862, 0.96791804, 0.97030556, 0.9639915, 0.9581545, 0.97306347, 0.97425914, 0.9680576, 0.96982837, 0.9657835, 0.9590624, 0.9751903, 0.97519195, 0.9684229, 0.9700022, 0.96640253, 0.9566099, 0.97132975, 0.97392476, 0.9667037, 0.96890676, 0.9644302, 0.9592055, 0.9741434, 0.97381645, 0.96790165, 0.9704002, 0.9638904, 0.95835906, 0.97306764, 0.9743198, 0.9681014, 0.9698593, 0.96573913, 0.9591568, 0.9751746, 0.9752202, 0.9684788, 0.9701175, 0.96637094, 0.9567489, 0.97126734, 0.9738868, 0.9667751, 0.96898043, 0.964514, 0.9595471, 0.9739856, 0.9738095, 0.96795505, 0.9703995, 0.96388286, 0.9583664, 0.9730165, 0.9742528, 0.9679778, 0.96981853, 0.9657457, 0.95919245, 0.97509915, 0.975177, 0.9683793, 0.97002935, 0.96634775, 0.9566648, 0.9712455, 0.9738912, 0.96660244, 0.9689232, 0.96455735, 0.95944536, 0.973963, 0.97375643, 0.9678482, 0.9703231, 0.963976, 0.958363, 0.9729917, 0.97418106, 0.9680063, 0.96984285, 0.9657757, 0.9593504, 0.975155, 0.97518325, 0.9683795, 0.9700447, 0.96642715, 0.95673317, 0.9712799, 0.97386396, 0.9666832, 0.9688731, 0.96444905, 0.9596417, 0.973987, 0.9738338, 0.96783185, 0.97036517, 0.96394557, 0.95840704, 0.97300774, 0.9742668, 0.9680569, 0.9698333, 0.9657895, 0.95929086, 0.97519624, 0.9751805, 0.96850264, 0.97001666, 0.96634823, 0.9569649, 0.97126096, 0.97386295, 0.96681124, 0.9688681, 0.9646051, 0.95977753, 0.97399116, 0.9737968, 0.9680199, 0.97036934, 0.9639121, 0.9583805, 0.97308534, 0.9742978, 0.9680991, 0.9697828, 0.96574503, 0.9593556, 0.9752178, 0.9752128, 0.9685376, 0.96994317, 0.9663817, 0.95700717, 0.97147715, 0.97398484, 0.96675116, 0.96879435, 0.9645464, 0.9597495, 0.97419184, 0.97390693, 0.9678954, 0.97023284, 0.96396184, 0.9585769, 0.97319126, 0.9743678, 0.9680595, 0.96973825, 0.96578425, 0.95947236, 0.97521317, 0.9752415, 0.96844685, 0.9699968, 0.96652013, 0.95705956, 0.971323, 0.973988, 0.9667605, 0.9689116, 0.9647211, 0.959816, 0.9739709, 0.9738946, 0.9680324, 0.97039413, 0.96410507, 0.9586398, 0.9730694, 0.9742991, 0.96818304, 0.9698723, 0.9659227, 0.95959306, 0.9752152, 0.9752157, 0.96858406, 0.97008765, 0.9664824, 0.9570197, 0.97135967, 0.97389054, 0.9668452, 0.9690785, 0.9646604, 0.95979726, 0.9740747, 0.9738584, 0.9680826, 0.970486, 0.96400946, 0.958545, 0.97313017, 0.97432005, 0.9682336, 0.9699215, 0.9658275, 0.9595038, 0.9751873, 0.97525066, 0.9686189, 0.9699959, 0.966405, 0.9570047, 0.9713167, 0.973893, 0.96677446, 0.9689085, 0.96457124, 0.9597764, 0.9740315, 0.97382, 0.96795034, 0.97040415, 0.9639324, 0.9585628, 0.973138, 0.9743134, 0.96812195, 0.96982443, 0.96589315, 0.95959187, 0.9752661, 0.9752252, 0.9684604, 0.9700402, 0.9664797, 0.9571862, 0.97133976, 0.9739498, 0.9667596, 0.9690372, 0.9647718, 0.9598585, 0.97409046, 0.9739376, 0.96795684, 0.9704899, 0.96417654, 0.9587439, 0.9731084, 0.9743388, 0.9680997, 0.9699164, 0.96590984, 0.9595527, 0.9751999, 0.9752441, 0.968471, 0.9701071, 0.9665247, 0.9570862, 0.97134167, 0.97393984, 0.96680015, 0.9690452, 0.964765, 0.95988417, 0.97403586, 0.97381073, 0.967971, 0.9704563, 0.9641133, 0.95869434, 0.973105, 0.9743138, 0.9681075, 0.969913, 0.96586686, 0.959583, 0.97517824, 0.9752914, 0.968616, 0.97012746, 0.9665328, 0.9572056, 0.9712968, 0.97391903, 0.96696466, 0.9691389, 0.9647745, 0.95999336, 0.97395587, 0.973823, 0.9681045, 0.9704874, 0.9641505, 0.9587943, 0.9730367, 0.9742923, 0.96826327, 0.96993846, 0.96591973, 0.9596821, 0.9751703, 0.9752321, 0.96860296, 0.970132, 0.96652216, 0.9572257, 0.97125214, 0.9739639, 0.9669185, 0.96904314, 0.9647243, 0.959886, 0.97396016, 0.9738591, 0.968058, 0.9704844, 0.9641352, 0.958816, 0.9730726, 0.9743344, 0.9682558, 0.96994644, 0.9659091, 0.9596878, 0.9751819, 0.9752099, 0.9684965, 0.97013503, 0.9665018, 0.9573169, 0.9714082, 0.9739865, 0.96689403, 0.9690967, 0.96467507, 0.9600426, 0.97410345, 0.973914, 0.9680922, 0.97048026, 0.9640777, 0.95887494, 0.97314936, 0.97436947, 0.96817076, 0.9699431, 0.96584666, 0.95978665, 0.975248, 0.9752754, 0.9685676, 0.97017, 0.96655333, 0.95735085, 0.97138387, 0.9740009, 0.9668825, 0.9691348, 0.9647539, 0.96015376, 0.9740796, 0.97387356, 0.9680104, 0.97051907, 0.964141, 0.95886594, 0.97318965, 0.9742648, 0.9681531, 0.9698949, 0.965943, 0.95982015, 0.9752939, 0.975266, 0.9684908, 0.97012323, 0.9665905, 0.95742023, 0.9714337, 0.97395813, 0.966805, 0.9690047, 0.9647536, 0.96008545, 0.9741478, 0.97389925, 0.9679605, 0.97047126, 0.9640977, 0.9587844, 0.97317725, 0.9743561, 0.9680855, 0.969913, 0.9658716, 0.95972294, 0.97528744, 0.9752636, 0.96844214, 0.9701282, 0.9664579, 0.9572439, 0.97146016, 0.9739216, 0.9667362, 0.9690609, 0.96470106, 0.95994395, 0.97412384, 0.97382176, 0.96793157, 0.97042626, 0.9640818, 0.9587734, 0.9731761, 0.97430545, 0.96804374, 0.969872, 0.9659199, 0.9596769, 0.97525513, 0.9752808, 0.9683483, 0.9700633, 0.9664589, 0.9572682, 0.97144425, 0.9739744, 0.9666716, 0.96903795, 0.9646815, 0.96001667, 0.974101, 0.9738072, 0.96781677, 0.97045016, 0.9640211, 0.9588278, 0.97317976, 0.97427666, 0.96797067, 0.9698748, 0.9658413, 0.9596766, 0.97525704, 0.975227, 0.9682557, 0.97005, 0.96638393, 0.9573474, 0.97138274, 0.9738321, 0.96659863, 0.96899205, 0.9646403, 0.9600661, 0.9740622, 0.9737683, 0.9678477, 0.9704864, 0.96387964, 0.958856, 0.97306323, 0.9742508, 0.96799827, 0.969898, 0.965743, 0.9597203, 0.97514343, 0.9751956, 0.9684221, 0.9700721, 0.96629727, 0.95732343, 0.9712511, 0.9739154, 0.96670526, 0.9690665, 0.9644897, 0.9600652, 0.97406334, 0.97377783, 0.96785617, 0.9704953, 0.96389085, 0.9588543, 0.97312546, 0.97422826, 0.9680825, 0.96989846, 0.96573603, 0.9598001, 0.9752821, 0.975176, 0.96838915, 0.9701054, 0.96632963, 0.95739347, 0.97141165, 0.97387105, 0.9667506, 0.9690842, 0.9646052, 0.9601873, 0.9740433, 0.97374076, 0.9678316, 0.97049314, 0.96400046, 0.9590306, 0.9731399, 0.97423744, 0.9680293, 0.96985537, 0.9657925, 0.959879, 0.975203, 0.9750959, 0.9683916, 0.9700787, 0.9663126, 0.9573772, 0.97131956, 0.97390115, 0.9666676, 0.96899164, 0.96451133, 0.9601446, 0.9740315, 0.9737804, 0.9678926, 0.9704292, 0.96395177, 0.95895123, 0.9731312, 0.9742638, 0.9680605, 0.9698677, 0.9657462, 0.9598174, 0.975211, 0.9751722, 0.9684105, 0.9700753, 0.9664294, 0.95743513, 0.9713296, 0.97390544, 0.96676844, 0.96901155, 0.9646786, 0.9601187, 0.9740993, 0.97375286, 0.9679727, 0.9705001, 0.96405923, 0.9589203, 0.9730881, 0.9742906, 0.9681363, 0.9698656, 0.9658562, 0.9598644, 0.97521895, 0.97521055, 0.96844435, 0.97013074, 0.96649206, 0.95743555, 0.97133267, 0.97392976, 0.96669936, 0.9690485, 0.96462095, 0.96019566, 0.97405463, 0.9738269, 0.9679252, 0.97050154, 0.9640037, 0.95899045, 0.97307456, 0.97433305, 0.96807265, 0.96985507, 0.9658594, 0.959937, 0.9752864, 0.97528756, 0.9684197, 0.970101, 0.96640635, 0.9575104, 0.97140634, 0.97397804, 0.9667222, 0.9690938, 0.96466666, 0.9602116, 0.9741098, 0.97383714, 0.96790385, 0.97050923, 0.9640079, 0.9590475, 0.97314805, 0.9742941, 0.96806663, 0.9699441, 0.9658115, 0.9599397, 0.97532904, 0.9752338, 0.96845746, 0.9700922, 0.9663679, 0.95748824, 0.9714092, 0.9739347, 0.9667378, 0.9690442, 0.9645392, 0.9601846, 0.9741228, 0.97379625, 0.96787786, 0.9704709, 0.9639058, 0.9589963, 0.9732126, 0.97428554, 0.96809065, 0.96992403, 0.9657526, 0.95994323, 0.9753524, 0.9752432, 0.9683612, 0.9701137, 0.9662929, 0.95750386, 0.9714834, 0.97388726, 0.9666495, 0.9690652, 0.96447486, 0.9602438, 0.97422296, 0.973809, 0.9678196, 0.9704798, 0.9638906, 0.9590608, 0.9732088, 0.97427434, 0.96803033, 0.9699318, 0.96570164, 0.95990855, 0.9752857, 0.9752353, 0.9683871, 0.9701414, 0.9662779, 0.9575891, 0.97137207, 0.97394276, 0.9666814, 0.9690907, 0.96454376, 0.9602903, 0.97410655, 0.97381604, 0.9678142, 0.9705583, 0.96387887, 0.9589952, 0.97321, 0.97434235, 0.968034, 0.9700098, 0.96574414, 0.9599347, 0.97534513, 0.97526693, 0.96844506, 0.97018325, 0.9662881, 0.95757383, 0.9714552, 0.97399026, 0.96673274, 0.9691415, 0.96456826, 0.9603087, 0.9741521, 0.9738938, 0.9679242, 0.97060466, 0.96395266, 0.9590338, 0.9732045, 0.97429436, 0.9680177, 0.969978, 0.96579516, 0.96001685, 0.975317, 0.97518265, 0.9682962, 0.97019506, 0.96627396, 0.9575787, 0.9713798, 0.9739024, 0.9666459, 0.969151, 0.9645613, 0.96028566, 0.97413075, 0.9737925, 0.9677412, 0.97058386, 0.9639221, 0.95909333, 0.97315365, 0.9742577, 0.9678372, 0.9700272, 0.9657006, 0.95999795, 0.97526985, 0.9752221, 0.9682386, 0.97021735, 0.96628755, 0.9577187, 0.9714114, 0.97393996, 0.96655846, 0.9691415, 0.9645281, 0.9603726, 0.9741701, 0.97375375, 0.96777225, 0.97056973, 0.9638544, 0.9591235, 0.97320884, 0.97423327, 0.96794283, 0.9700123, 0.9657421, 0.9599819, 0.97531545, 0.9751829, 0.9683023, 0.9702114, 0.96627676, 0.9577145, 0.9714654, 0.97387266, 0.9666782, 0.9691985, 0.9645057, 0.96042025, 0.9742139, 0.9737656, 0.96780396, 0.97060454, 0.9639307, 0.95916075, 0.9732391, 0.97425145, 0.9679135, 0.970038, 0.9657707, 0.96017486, 0.97542864, 0.97510636, 0.9682357, 0.970213, 0.96631485, 0.95773214, 0.9715929, 0.97386587, 0.9665942, 0.96918863, 0.9645313, 0.960449, 0.97426426, 0.97372705, 0.96776265, 0.9706171, 0.9639707, 0.95915955, 0.97323835, 0.9741828, 0.9678743, 0.9700457, 0.96575147, 0.96008885, 0.9753931, 0.975161, 0.9682732, 0.97026247, 0.9663385, 0.95772076, 0.971521, 0.9738376, 0.96660924, 0.9692341, 0.96461016, 0.9604219, 0.9742527, 0.97372127, 0.9677733, 0.97067773, 0.9639748, 0.959133, 0.97328293, 0.97416264, 0.96790767, 0.97008944, 0.9657628, 0.960101, 0.97539437, 0.97508067, 0.96823376, 0.97029704, 0.9663884, 0.95776886, 0.9714948, 0.9737649, 0.9665972, 0.96925324, 0.96462125, 0.960452, 0.9742455, 0.9737004, 0.96774644, 0.9706805, 0.96398246, 0.95922023, 0.9732931, 0.9741664, 0.96788365, 0.97009766, 0.9658097, 0.9601561, 0.9753887, 0.97511613, 0.9682443, 0.9702819, 0.9664483, 0.95777553, 0.9715397, 0.9738109, 0.9666245, 0.96925324, 0.96457523, 0.9605228, 0.97425056, 0.9737091, 0.96771306, 0.97064924, 0.9638761, 0.9592188, 0.97325605, 0.97416764, 0.9678867, 0.9701108, 0.96576416, 0.96019435, 0.9753838, 0.9751116, 0.9683235, 0.97033036, 0.96630293, 0.95774937, 0.97152245, 0.97382516, 0.9666077, 0.96926874, 0.96455836, 0.96044797, 0.97420204, 0.97370785, 0.9677932, 0.97070515, 0.9639678, 0.9592568, 0.97322005, 0.97408766, 0.96793795, 0.9701628, 0.96580017, 0.96018696, 0.9753877, 0.9750283, 0.9682275, 0.97033477, 0.966304, 0.95775014, 0.97148937, 0.97370183, 0.96658283, 0.9693099, 0.9644465, 0.96046203, 0.97421604, 0.9736013, 0.9677343, 0.97073996, 0.9637812, 0.9592072, 0.9732823, 0.97399455, 0.9678104, 0.97011787, 0.96561664, 0.9600585, 0.9753499, 0.9749441, 0.96819365, 0.97028625, 0.96615756, 0.9577659, 0.9715265, 0.9737038, 0.96659184, 0.9693136, 0.96435857, 0.96039796, 0.97419083, 0.97358996, 0.9677852, 0.9706607, 0.963694, 0.9590771, 0.9731678, 0.9740311, 0.9678987, 0.9701684, 0.9655722, 0.960018, 0.9753102, 0.975004, 0.96825254, 0.97035295, 0.96616066, 0.9576883, 0.9714352, 0.9737221, 0.9665727, 0.9693415, 0.96439284, 0.96032834, 0.9741813, 0.973644, 0.96779424, 0.9707144, 0.96365, 0.95912856, 0.97315615, 0.97407216, 0.9679658, 0.97016203, 0.96556795, 0.9599793, 0.97533405, 0.9750173, 0.96830654, 0.9703525, 0.9662365, 0.95768523, 0.9714025, 0.9737408, 0.96661717, 0.96929103, 0.96442807, 0.9604171, 0.9741178, 0.9735786, 0.96773595, 0.9707053, 0.96382713, 0.95918435, 0.97321385, 0.9740778, 0.9678294, 0.9701304, 0.96571165, 0.9601252, 0.97534776, 0.9750103, 0.9681755, 0.9703445, 0.96629256, 0.95771146, 0.9714512, 0.9737675, 0.9665318, 0.9692814, 0.9644921, 0.9604222, 0.97419184, 0.97365123, 0.9676799, 0.97069854, 0.9638422, 0.9591709, 0.9732309, 0.9740786, 0.9678446, 0.9700935, 0.9656767, 0.9601242, 0.9753559, 0.97504485, 0.9682953, 0.97032106, 0.9662388, 0.9577099, 0.9715183, 0.97378606, 0.96657795, 0.9693135, 0.9644658, 0.9603799, 0.9741915, 0.9736467, 0.9677487, 0.97070324, 0.9637256, 0.9591837, 0.97319376, 0.9741245, 0.9679203, 0.97011983, 0.9656871, 0.9601092, 0.9753161, 0.97502, 0.9682986, 0.9703206, 0.96624494, 0.95770305, 0.971467, 0.9737483, 0.96663684, 0.96927744, 0.9644407, 0.9603441, 0.9741716, 0.9735796, 0.96777546, 0.97063464, 0.9638041, 0.9591184, 0.973204, 0.9741372, 0.9679345, 0.9701559, 0.9657142, 0.9600308, 0.975372, 0.9750494, 0.9682792, 0.9703231, 0.96621954, 0.9576867, 0.9715201, 0.9737707, 0.9665714, 0.96926415, 0.9644871, 0.96042365, 0.9742201, 0.9736264, 0.9677882, 0.9706636, 0.96384186, 0.959115, 0.97321826, 0.9741485, 0.9679167, 0.9701398, 0.9656479, 0.96005255, 0.9753372, 0.9750182, 0.9682746, 0.9703371, 0.9662387, 0.9576642, 0.97138995, 0.9737771, 0.9666059, 0.96924746, 0.9644101, 0.96029955, 0.9740878, 0.973678, 0.96775883, 0.9706917, 0.96377146, 0.9590931, 0.97315025, 0.97407246, 0.9679929, 0.9701348, 0.96559036, 0.96000916, 0.97528005, 0.97505105, 0.96829325, 0.9703169, 0.9662034, 0.9576589, 0.97136825, 0.97375715, 0.9665927, 0.9692975, 0.9644358, 0.9602523, 0.9740631, 0.97362375, 0.96772355, 0.9706971, 0.9637201, 0.9590408, 0.97309554, 0.9740942, 0.9678389, 0.9701249, 0.96560305, 0.96002096, 0.9753043, 0.97505504, 0.96820664, 0.97031534, 0.96622866, 0.9576056, 0.9714004, 0.9737501, 0.9665799, 0.96928406, 0.9644058, 0.9602692, 0.97412926, 0.9736791, 0.96775246, 0.9706551, 0.9638187, 0.9590513, 0.97316927, 0.9741396, 0.9679488, 0.9700936, 0.9656714, 0.9600013, 0.97531337, 0.97511566, 0.968365, 0.97026527, 0.9662923, 0.9576501, 0.9714185, 0.97381896, 0.966609, 0.969231, 0.96452445, 0.9604783, 0.9741667, 0.9737517, 0.9678417, 0.970689, 0.96388185, 0.95926857, 0.9731644, 0.97421426, 0.9679834, 0.9701122, 0.9657078, 0.96005183, 0.9753049, 0.9751297, 0.9684134, 0.9702975, 0.96624404, 0.9576554, 0.971422, 0.9738764, 0.9667485, 0.9692517, 0.96441066, 0.9603377, 0.9741905, 0.97378653, 0.9679537, 0.9706373, 0.96386826, 0.9590722, 0.9731853, 0.9742244, 0.96809155, 0.9701093, 0.9656764, 0.96003115, 0.97527844, 0.9751727, 0.96846014, 0.9702912, 0.96628, 0.9576382, 0.9714255, 0.9738971, 0.96674114, 0.969233, 0.9645295, 0.96033305, 0.97416997, 0.97378695, 0.96789616, 0.97064173, 0.9638792, 0.95906824, 0.97319907, 0.97422, 0.96813655, 0.9701213, 0.9657222, 0.96004224, 0.9752719, 0.97519195, 0.96841115, 0.9703131, 0.9663411, 0.95760506, 0.9713708, 0.9739405, 0.9667164, 0.9693133, 0.964398, 0.96026653, 0.9741392, 0.97383434, 0.96793115, 0.9706682, 0.96380025, 0.95904934, 0.9731646, 0.9742691, 0.96815276, 0.97014076, 0.9656447, 0.95997477, 0.97528255, 0.97523457, 0.96843475, 0.9702856, 0.96625775, 0.9576054, 0.9713922, 0.97393584, 0.9667195, 0.969234, 0.9643128, 0.96029395, 0.9741339, 0.9737485, 0.9679243, 0.9706358, 0.96372163, 0.9590692, 0.9731819, 0.9742312, 0.96814126, 0.97010684, 0.9655934, 0.96007365, 0.9753284, 0.97517395, 0.9684411, 0.970273, 0.96611863, 0.95760804, 0.9714113, 0.9738643, 0.9666959, 0.96921587, 0.96429, 0.9603208, 0.9741431, 0.97369295, 0.9679307, 0.9706524, 0.9636452, 0.9591657, 0.9731522, 0.9741788, 0.9681438, 0.97004795, 0.96547014, 0.96012014, 0.97530276, 0.9751667, 0.9685224, 0.9702673, 0.96602464, 0.9576767, 0.9714456, 0.9738874, 0.9668773, 0.96920884, 0.964245, 0.960276, 0.97422713, 0.9737592, 0.9680481, 0.97063565, 0.96358865, 0.9592051, 0.97322094, 0.974162, 0.9682741, 0.97009796, 0.96543634, 0.9601002, 0.97535616, 0.9751515, 0.96852434, 0.97031367, 0.96606034, 0.957693, 0.9714483, 0.9738609, 0.9669061, 0.9692267, 0.9641614, 0.9604472, 0.9741703, 0.9737583, 0.9681056, 0.9706184, 0.9635553, 0.95923656, 0.9731871, 0.9741741, 0.9682587, 0.9700771, 0.9653858, 0.9601627, 0.9752823, 0.975157, 0.9685422, 0.97026765, 0.9660364, 0.95779586, 0.97140425, 0.97386324, 0.96693695, 0.9692374, 0.96415395, 0.96051735, 0.9741974, 0.9737345, 0.96804106, 0.97063565, 0.9635089, 0.9592868, 0.9731864, 0.97414464, 0.9682063, 0.9701137, 0.96537, 0.9601284, 0.97539777, 0.97512645, 0.968501, 0.97026503, 0.96607125, 0.95777303, 0.97153574, 0.973783, 0.96680176, 0.96916693, 0.9642121, 0.9604894, 0.9741983, 0.9737569, 0.9679436, 0.9706263, 0.96349484, 0.95925957, 0.9732677, 0.9741765, 0.96814674, 0.9700776, 0.9653315, 0.9601972, 0.97544086, 0.97511226, 0.9685119, 0.9702735, 0.96588755, 0.95779836, 0.971536, 0.9738221, 0.96673286, 0.9692374, 0.963984, 0.9604706, 0.9743042, 0.9736964, 0.96796405, 0.9706198, 0.9633957, 0.9591667, 0.9733362, 0.9741881, 0.9680702, 0.97006655, 0.96527827, 0.9601341, 0.9754471, 0.9751491, 0.968447, 0.9702444, 0.9659453, 0.95775497, 0.9715631, 0.97384596, 0.96680987, 0.9691657, 0.96400046, 0.96044827, 0.9743343, 0.9737161, 0.9679681, 0.9706189, 0.9633951, 0.959185, 0.9733299, 0.9742088, 0.9679722, 0.9701412, 0.9654524, 0.9600596, 0.9754952, 0.97518957, 0.9683564, 0.9703123, 0.9661126, 0.95763963, 0.97154474, 0.9738938, 0.9666763, 0.9692866, 0.96424836, 0.96034646, 0.97431356, 0.9737473, 0.967795, 0.9706137, 0.9635291, 0.9591283, 0.9733157, 0.97429705, 0.9679557, 0.97017324, 0.96542734, 0.96008337, 0.9754916, 0.9752406, 0.968347, 0.97031903, 0.9660236, 0.9576883, 0.97157425, 0.9739284, 0.9665932, 0.96925795, 0.9642028, 0.9603466, 0.974295, 0.9737448, 0.9677472, 0.97070193, 0.9635969, 0.95906603, 0.97330827, 0.9741779, 0.9678339, 0.97014576, 0.96539193, 0.9600232, 0.97544837, 0.97516733, 0.96825045, 0.9703195, 0.9659363, 0.95757294, 0.9715343, 0.9738879, 0.96649766, 0.9692429, 0.96413434, 0.960235, 0.9743095, 0.97373396, 0.96773875, 0.9706481, 0.9634354, 0.9590885, 0.9733411, 0.9741674, 0.96784526, 0.97016776, 0.9653769, 0.96006763, 0.9755079, 0.9751958, 0.9682497, 0.9703193, 0.9660253, 0.9576833, 0.9716128, 0.97387004, 0.9665337, 0.96920186, 0.96412116, 0.9604049, 0.9743749, 0.97374344, 0.96772075, 0.97068787, 0.96348643, 0.95919335, 0.97341675, 0.9742212, 0.9679328, 0.9702313, 0.9654137, 0.960155, 0.97553205, 0.97520614, 0.968306, 0.9703882, 0.9660385, 0.95772666, 0.9716115, 0.9739071, 0.96667916, 0.9693462, 0.9642233, 0.96051425, 0.97437966, 0.9737726, 0.9678417, 0.9707821, 0.9636735, 0.95939106, 0.97346705, 0.974293, 0.96802694, 0.97026, 0.96548957, 0.96026, 0.97556293, 0.9752577, 0.9683967, 0.97044814, 0.9661302, 0.95794505, 0.97172076, 0.9739785, 0.96668273, 0.96940917, 0.96423364, 0.9605619, 0.9744339, 0.9738225, 0.9678141, 0.97080326, 0.96367604, 0.9592645, 0.9734075, 0.9742664, 0.9680223, 0.9702697, 0.96548516, 0.96009874, 0.9755588, 0.9752094, 0.96836466, 0.9704295, 0.9661136, 0.95792305, 0.9716163, 0.97395307, 0.9666598, 0.96937287, 0.9642566, 0.9604484, 0.9743575, 0.9738361, 0.96788156, 0.9707865, 0.9636975, 0.95930356, 0.973407, 0.97428155, 0.9680197, 0.97025317, 0.9655487, 0.960117, 0.9755834, 0.97527, 0.9684371, 0.9704048, 0.96621734, 0.95802885, 0.9717148, 0.97401506, 0.96669614, 0.9693693, 0.9642188, 0.9604144, 0.9744194, 0.9738539, 0.96786225, 0.970672, 0.96360177, 0.95924085, 0.9733838, 0.9742547, 0.9680126, 0.9702206, 0.9654768, 0.96012235, 0.975603, 0.9751629, 0.9684096, 0.97034574, 0.9661262, 0.9580473, 0.97168314, 0.97393167, 0.96671504, 0.96928954, 0.96426564, 0.96052814, 0.974374, 0.97378796, 0.967818, 0.9707501, 0.9636342, 0.95935535, 0.9734255, 0.97428316, 0.9680195, 0.9701735, 0.965394, 0.96018094, 0.97552717, 0.9752066, 0.9683232, 0.97037953, 0.9660728, 0.9580523, 0.9715805, 0.9739138, 0.9666954, 0.96927804, 0.96411896, 0.96055114, 0.9743381, 0.9737968, 0.96793, 0.970728, 0.96357083, 0.9593641, 0.9734028, 0.97421855, 0.9680608, 0.9701976, 0.9654219, 0.9602192, 0.97554344, 0.9752126, 0.9685138, 0.97042835, 0.9660311, 0.95825255, 0.97164637, 0.9739155, 0.9668042, 0.9692801, 0.9641985, 0.9606935, 0.97428554, 0.97379434, 0.9678783, 0.9706955, 0.9635671, 0.95948255, 0.97335565, 0.97425234, 0.9680911, 0.97017246, 0.9654158, 0.96026, 0.9755308, 0.9752309, 0.9684931, 0.9703608, 0.96606743, 0.95821303, 0.97162545, 0.9739605, 0.96678936, 0.9692698, 0.9642139, 0.96066046, 0.9743901, 0.9737908, 0.9679712, 0.97073805, 0.96362036, 0.95949715, 0.9733785, 0.9742184, 0.96812284, 0.97016263, 0.96549356, 0.96033394, 0.97551775, 0.97520864, 0.96856236, 0.970379, 0.9661204, 0.95829743, 0.97165257, 0.9739445, 0.966847, 0.9692965, 0.96426314, 0.9607278, 0.9743663, 0.97382677, 0.96796083, 0.97069955, 0.9636263, 0.95944756, 0.9733854, 0.97430056, 0.96810126, 0.97017574, 0.9655127, 0.96033, 0.9755334, 0.97523755, 0.9684788, 0.97038436, 0.96620065, 0.95831114, 0.9716548, 0.9739639, 0.9667351, 0.96925193, 0.9642949, 0.96079767, 0.9743559, 0.9738427, 0.9679097, 0.9706489, 0.96371657, 0.95951843, 0.9733968, 0.9742586, 0.96814793, 0.9701362, 0.96555805, 0.9604477, 0.97553116, 0.97516793, 0.96853876, 0.9703488, 0.96614075, 0.95833355, 0.9716569, 0.97390735, 0.9668819, 0.96923196, 0.96423364, 0.96070635, 0.97436136, 0.97379464, 0.96803766, 0.9707028, 0.96371275, 0.9595538, 0.9733512, 0.97425914, 0.96816427, 0.9701423, 0.96560585, 0.9603425, 0.9755423, 0.9751831, 0.9685361, 0.9704019, 0.96616155, 0.95829, 0.9715667, 0.97396, 0.96683604, 0.96927845, 0.9643158, 0.9606882, 0.97436064, 0.9738317, 0.9679497, 0.9706856, 0.9636768, 0.9595702, 0.97338843, 0.9742854, 0.9681264, 0.9701357, 0.96562827, 0.9603708, 0.9755671, 0.97520614, 0.96850955, 0.97036755, 0.9661963, 0.9582563, 0.97163624, 0.974019, 0.96684855, 0.9692395, 0.9643151, 0.96069103, 0.97441906, 0.97383016, 0.96796733, 0.97066206, 0.96370757, 0.95950294, 0.97343034, 0.9742867, 0.9682004, 0.97010547, 0.9656063, 0.9603566, 0.9755989, 0.97522473, 0.9685291, 0.97035414, 0.9662288, 0.9582557, 0.9716629, 0.97395205, 0.9668267, 0.96924955, 0.96440524, 0.96066916, 0.97441745, 0.97386193, 0.9679652, 0.9706552, 0.9637481, 0.9596113, 0.973431, 0.974264, 0.9680817, 0.97011995, 0.96562076, 0.9603239, 0.9755921, 0.9752294, 0.9685507, 0.9703023, 0.96624416, 0.9582129, 0.9716953, 0.9739775, 0.96683437, 0.96918875, 0.9644407, 0.960726, 0.97438705, 0.9738236, 0.9679979, 0.97067034, 0.96377057, 0.95956135, 0.97346646, 0.97428334, 0.9681999, 0.97011817, 0.9656096, 0.96038926, 0.97555614, 0.97522336, 0.9685759, 0.97035474, 0.96626365, 0.9583418, 0.9716887, 0.97394127, 0.96683514, 0.9692133, 0.9644158, 0.960755, 0.97437716, 0.973828, 0.96803, 0.97067595, 0.9637827, 0.95962614, 0.9733941, 0.9742526, 0.9681368, 0.9700907, 0.9656163, 0.96043324, 0.9755486, 0.9752176, 0.9685028, 0.9703573, 0.96632975, 0.9583167, 0.9716474, 0.97396517, 0.96678984, 0.96916366, 0.9643988, 0.96077436, 0.9743747, 0.97385854, 0.96794957, 0.9705832, 0.96370405, 0.9595457, 0.973471, 0.97425044, 0.9681407, 0.97002393, 0.9656363, 0.96049964, 0.97556394, 0.97522324, 0.968527, 0.9702105, 0.9662309, 0.9583793, 0.97168297, 0.97395474, 0.9667858, 0.9690927, 0.9644064, 0.96085477, 0.9744204, 0.97384304, 0.9679588, 0.9705458, 0.9637078, 0.95965487, 0.9734239, 0.9743008, 0.9681166, 0.9699737, 0.9655388, 0.9604836, 0.9755928, 0.97522587, 0.9684974, 0.9702144, 0.96616715, 0.9583233, 0.97169715, 0.9739401, 0.9667555, 0.96910715, 0.96426946, 0.9607508, 0.9744115, 0.97381467, 0.9679827, 0.97050923, 0.96373326, 0.9595707, 0.9734571, 0.9743037, 0.9681603, 0.9699365, 0.96559507, 0.96041983, 0.97556996, 0.97522056, 0.9685139, 0.9701615, 0.9661872, 0.9583284, 0.97168285, 0.9739483, 0.9668437, 0.968968, 0.9643652, 0.9607594, 0.9743784, 0.97385716, 0.9679602, 0.9704577, 0.9637256, 0.95956135, 0.97337973, 0.9742769, 0.9681225, 0.9699028, 0.9655896, 0.96036035, 0.97555465, 0.97522247, 0.9685042, 0.9701312, 0.96618885, 0.9582689, 0.9715864, 0.9739285, 0.9668121, 0.9689446, 0.96436465, 0.9607623, 0.974348, 0.9738366, 0.967956, 0.9704884, 0.96374834, 0.95959264, 0.9733901, 0.9742347, 0.9682103, 0.96993357, 0.96563804, 0.96037877, 0.97555, 0.97519624, 0.9685883, 0.9701578, 0.96627307, 0.95827585, 0.9716218, 0.9739386, 0.96689904, 0.9690541, 0.9643921, 0.9607816, 0.97435546, 0.9738957, 0.9679824, 0.9705039, 0.96374124, 0.95953983, 0.973403, 0.9743386, 0.96822023, 0.9699284, 0.96564996, 0.9603965, 0.9755575, 0.9753141, 0.9686177, 0.97022367, 0.9663065, 0.9582611, 0.97161734, 0.97399163, 0.96684206, 0.96905375, 0.96437365, 0.9607542, 0.97435784, 0.97392774, 0.9680732, 0.97051716, 0.9636444, 0.959491, 0.9733689, 0.97429967, 0.9681521, 0.96995777, 0.96558696, 0.9604701, 0.975523, 0.9752646, 0.96858335, 0.9702171, 0.96621954, 0.95827913, 0.9716138, 0.9740287, 0.96691877, 0.9690834, 0.9643908, 0.9607023, 0.9743289, 0.9739396, 0.96806335, 0.9705741, 0.9637141, 0.9595002, 0.9733718, 0.9743197, 0.96813107, 0.96997136, 0.9656104, 0.96036637, 0.9755716, 0.97528416, 0.9686226, 0.9701699, 0.96622235, 0.95824325, 0.9716428, 0.97405463, 0.9668782, 0.96905786, 0.9644531, 0.9607732, 0.97437257, 0.9739105, 0.9679988, 0.9705348, 0.96374696, 0.9595506, 0.973392, 0.97435033, 0.9680991, 0.96996224, 0.9656345, 0.9603986, 0.9755466, 0.9753162, 0.9685325, 0.97021264, 0.96622443, 0.95823187, 0.9716555, 0.9740854, 0.9668368, 0.9691436, 0.96436363, 0.9606434, 0.9743851, 0.97393644, 0.96802, 0.97051597, 0.96371734, 0.95939124, 0.97343475, 0.9743999, 0.96816605, 0.97000587, 0.9655916, 0.96029645, 0.9755392, 0.9752991, 0.9684876, 0.97020996, 0.9661163, 0.9582295, 0.97160393, 0.974115, 0.96677655, 0.9690971, 0.9643693, 0.9606684, 0.97432107, 0.9739992, 0.9679519, 0.9705372, 0.9637135, 0.95948714, 0.97336495, 0.97439224, 0.9681314, 0.9699743, 0.96557695, 0.9603618, 0.97553366, 0.97534376, 0.96852565, 0.9701966, 0.9661697, 0.9582477, 0.9716082, 0.9740724, 0.9668501, 0.9690808, 0.9643905, 0.960693, 0.97437537, 0.9740132, 0.96802, 0.9705532, 0.96379817, 0.9594964, 0.9733362, 0.97439426, 0.96812326, 0.97000074, 0.96559185, 0.96032184, 0.97550744, 0.9753146, 0.96852756, 0.97021824, 0.96620697, 0.9582075, 0.97157985, 0.97410643, 0.9668278, 0.96915954, 0.9642957, 0.96077204, 0.9743361, 0.9739924, 0.9681249, 0.97064036, 0.96360874, 0.9595677, 0.9733767, 0.97441137, 0.96824336, 0.9700796, 0.96553427, 0.960358, 0.9755494, 0.9753694, 0.96862006, 0.9702964, 0.9661243, 0.95831794, 0.9716323, 0.97417647, 0.9668082, 0.96916616, 0.96423507, 0.96073955, 0.9743819, 0.9740301, 0.9680568, 0.97066754, 0.96363693, 0.959547, 0.9733985, 0.9744596, 0.96817666, 0.9700959, 0.9655649, 0.9605246, 0.9754969, 0.9754739, 0.9685743, 0.9702959, 0.96615535, 0.95847183, 0.97156847, 0.9741887, 0.96681756, 0.96921295, 0.964241, 0.9609786, 0.9743692, 0.9740724, 0.967964, 0.97066146, 0.96365994, 0.9596484, 0.9733613, 0.9744985, 0.9681425, 0.9700753, 0.96550584, 0.9605038, 0.9755161, 0.9754627, 0.9684659, 0.9702756, 0.96609783, 0.95841986, 0.97155184, 0.9742051, 0.9667829, 0.9691844, 0.96423316, 0.96086115, 0.9743318, 0.97405463, 0.96787786, 0.97063404, 0.96361125, 0.9596307, 0.9733481, 0.97446966, 0.9680463, 0.97012985, 0.9654574, 0.9605699, 0.97554034, 0.9753525, 0.9683804, 0.9703488, 0.9661221, 0.9583443, 0.97166616, 0.9741968, 0.96667874, 0.969221, 0.96427256, 0.9608221, 0.97430545, 0.9741023, 0.9679267, 0.9706855, 0.9636064, 0.9597167, 0.97333276, 0.97448, 0.9680784, 0.9700585, 0.9655136, 0.96057916, 0.9754892, 0.9754216, 0.96856445, 0.970325, 0.966128, 0.958579, 0.97163117, 0.9741752, 0.9667927, 0.96924454, 0.96434957, 0.9610179, 0.9742921, 0.9741014, 0.9680091, 0.97070765, 0.9636909, 0.9597289, 0.9733291, 0.9745437, 0.96817476, 0.9701431, 0.9656085, 0.9604641, 0.97548467, 0.9754361, 0.9685628, 0.97036606, 0.9662262, 0.9584343, 0.9716394, 0.9742089, 0.9668592, 0.9692792, 0.96439457, 0.9609369, 0.9743523, 0.9740698, 0.96803737, 0.97067183, 0.963764, 0.9597695, 0.97339284, 0.9745189, 0.96814317, 0.9700922, 0.9657213, 0.96061593, 0.9755333, 0.97545063, 0.9685324, 0.9703564, 0.9662132, 0.95851755, 0.97163343, 0.97423494, 0.96676296, 0.9692528, 0.9643596, 0.9609609, 0.974357, 0.97405654, 0.96794474, 0.9706698, 0.96365124, 0.95977634, 0.97337997, 0.9744632, 0.968094, 0.97012377, 0.9655248, 0.96061516, 0.975517, 0.97536194, 0.9685195, 0.97034854, 0.9661038, 0.9584638, 0.9716033, 0.97418696, 0.9667695, 0.96921015, 0.9642825, 0.9610091, 0.9742974, 0.97400045, 0.9679234, 0.97063595, 0.96362984, 0.9597211, 0.9733513, 0.9744829, 0.968042, 0.97009677, 0.9655358, 0.9605906, 0.97554195, 0.97545016, 0.96844876, 0.9703359, 0.9661303, 0.958487, 0.9715986, 0.9741716, 0.9667167, 0.9692535, 0.964308, 0.9609437, 0.97429085, 0.9740555, 0.9678857, 0.9706533, 0.96359444, 0.95977217, 0.97332066, 0.97446775, 0.9680082, 0.970099, 0.965515, 0.96061766, 0.9755314, 0.9754548, 0.9684355, 0.97035056, 0.9661498, 0.95854646, 0.97164905, 0.9742509, 0.9666399, 0.9692807, 0.96430933, 0.9609603, 0.9743771, 0.9741158, 0.96781075, 0.9705944, 0.9636325, 0.95978695, 0.9733393, 0.97449535, 0.96796656, 0.9700613, 0.96555257, 0.9605729, 0.975491, 0.9754101, 0.9683381, 0.9702674, 0.9661686, 0.95849013, 0.9715729, 0.9741846, 0.9665504, 0.96919215, 0.96434236, 0.96094143, 0.9742957, 0.9740726, 0.96764845, 0.97064304, 0.963675, 0.9597592, 0.9732757, 0.9744626, 0.9678316, 0.9700656, 0.9656127, 0.96064234, 0.9755212, 0.975376, 0.96828395, 0.97023845, 0.96612406, 0.95851904, 0.9716082, 0.9741917, 0.9665021, 0.96918285, 0.96430045, 0.9609547, 0.9742922, 0.9740276, 0.9677037, 0.97064453, 0.9637161, 0.959709, 0.9733299, 0.97443277, 0.96786904, 0.9700272, 0.9655316, 0.9605674, 0.9754714, 0.9753836, 0.9682585, 0.9702322, 0.9661313, 0.9584735, 0.97162765, 0.9742086, 0.966495, 0.9691673, 0.9642006, 0.9608814, 0.97435796, 0.97407216, 0.967716, 0.9706086, 0.9636196, 0.9596212, 0.973343, 0.97446907, 0.9678756, 0.9699765, 0.96549314, 0.96041983, 0.97552425, 0.97541046, 0.96822965, 0.9702168, 0.96604776, 0.9583886, 0.9716253, 0.974145, 0.96653795, 0.96907884, 0.96422976, 0.9608416, 0.97437084, 0.9740408, 0.96764374, 0.9705412, 0.9636467, 0.95957035, 0.97333026, 0.9744266, 0.9677885, 0.96998984, 0.9654378, 0.9604089, 0.9755029, 0.9753793, 0.9681604, 0.97015464, 0.96606755, 0.9583373, 0.9716541, 0.9740941, 0.9664842, 0.9691315, 0.964275, 0.9608047, 0.9743344, 0.9740174, 0.9676784, 0.9705103, 0.96367127, 0.9595552, 0.9733213, 0.9743892, 0.9678542, 0.96992874, 0.9654629, 0.96036196, 0.97552174, 0.97534925, 0.96822697, 0.97015476, 0.96606565, 0.95838845, 0.971628, 0.974066, 0.96654254, 0.96903116, 0.9641832, 0.9607987, 0.97437817, 0.9739808, 0.9677027, 0.97047067, 0.9635722, 0.95956355, 0.97333807, 0.97441727, 0.9677767, 0.96994746, 0.9654779, 0.9603721, 0.9755568, 0.9753354, 0.96819913, 0.9701053, 0.9661054, 0.9583482, 0.97165954, 0.9740936, 0.9664906, 0.9690401, 0.96426046, 0.9608264, 0.9744477, 0.9740426, 0.96767956, 0.97047216, 0.9636914, 0.9596251, 0.9734135, 0.97450054, 0.9678926, 0.96991414, 0.9655411, 0.96041036, 0.97558, 0.97540367, 0.9682692, 0.9701385, 0.9661393, 0.95842093, 0.9717204, 0.9741898, 0.96655464, 0.9690253, 0.96432096, 0.96079534, 0.9744398, 0.97412634, 0.96766806, 0.9704921, 0.9636931, 0.9595611, 0.97344685, 0.974541, 0.9678861, 0.9699056, 0.9655775, 0.9604093, 0.9756537, 0.97545075, 0.96825624, 0.97009146, 0.96610296, 0.95839083, 0.9717741, 0.9742037, 0.9664832, 0.96900403, 0.96418333, 0.96081966, 0.97447294, 0.97409487, 0.9676994, 0.9703615, 0.96357, 0.95963985, 0.9734588, 0.9745053, 0.96786934, 0.96991897, 0.9654412, 0.96042275, 0.9755982, 0.9754132, 0.96819746, 0.9701431, 0.9661085, 0.9584516, 0.97174567, 0.9741727, 0.9665118, 0.96911407, 0.9643114, 0.9608186, 0.9744546, 0.9740315, 0.96764684, 0.9705208, 0.96370006, 0.9595967, 0.97344476, 0.9744033, 0.9678132, 0.96997786, 0.9656226, 0.9604291, 0.97562826, 0.9754253, 0.9682764, 0.9702039, 0.966162, 0.9583868, 0.9718311, 0.9741754, 0.966564, 0.9691199, 0.9643203, 0.96087843, 0.97448677, 0.97405076, 0.9676895, 0.9705357, 0.9636679, 0.9597225, 0.9735231, 0.97444624, 0.9678436, 0.97001106, 0.9655836, 0.96049154, 0.9756562, 0.9753598, 0.96823466, 0.9702214, 0.9661807, 0.9584437, 0.9717765, 0.97408944, 0.9665618, 0.96915317, 0.96431386, 0.96085787, 0.9744948, 0.9739613, 0.9677557, 0.97050875, 0.96367776, 0.9596684, 0.97349125, 0.9743882, 0.9679009, 0.9699969, 0.96554303, 0.9604916, 0.9757111, 0.97533447, 0.96835357, 0.97017246, 0.9661195, 0.95840234, 0.97183144, 0.9741003, 0.9666235, 0.9691253, 0.9643209, 0.96085525, 0.9744791, 0.9739866, 0.9678141, 0.97056425, 0.9636998, 0.9596743, 0.973515, 0.97441906, 0.9679865, 0.97003394, 0.9656136, 0.9604783, 0.97563636, 0.9753534, 0.96834165, 0.9702028, 0.96620876, 0.9584523, 0.97181135, 0.97412103, 0.9665893, 0.9691984, 0.96432406, 0.96092623, 0.97446185, 0.97397614, 0.9677891, 0.97058946, 0.9636927, 0.9596487, 0.97348195, 0.9743928, 0.9679183, 0.9700585, 0.9655839, 0.96049327, 0.97563225, 0.97531927, 0.9683348, 0.9703081, 0.9662574, 0.958484, 0.9717988, 0.97408026, 0.9665446, 0.9691608, 0.96434826, 0.96090794, 0.97450554, 0.9739774, 0.96775794, 0.97060287, 0.9637646, 0.95968944, 0.97347414, 0.9744232, 0.96784246, 0.9700855, 0.96559894, 0.9605091, 0.97561175, 0.97530395, 0.96821547, 0.9702665, 0.966285, 0.95846933, 0.97174925, 0.9740704, 0.9664269, 0.9691537, 0.9643957, 0.96093094, 0.974462, 0.9739223, 0.9676712, 0.97056836, 0.9638227, 0.9597805, 0.97348624, 0.9743781, 0.9678409, 0.97000027, 0.9657056, 0.96054417, 0.9755887, 0.97531575, 0.9681721, 0.9702734, 0.96621263, 0.9585258, 0.9717618, 0.97406375, 0.96638906, 0.96917725, 0.9643836, 0.9609762, 0.97447, 0.9740157, 0.9675647, 0.9705705, 0.96380764, 0.9597396, 0.9735048, 0.97435486, 0.9678247, 0.9700179, 0.9656981, 0.9606299, 0.97565585, 0.97532403, 0.9681704, 0.97025156, 0.96628255, 0.95852375, 0.97181135, 0.9741038, 0.96646136, 0.969157, 0.9643507, 0.9609651, 0.9745241, 0.97400767, 0.96762097, 0.9705875, 0.9637206, 0.9597729, 0.9735361, 0.9744338, 0.9676549, 0.9700712, 0.96565354, 0.96054244, 0.9756948, 0.9753441, 0.96811265, 0.9702939, 0.96623266, 0.95848465, 0.97188544, 0.97409904, 0.96636426, 0.9691594, 0.9644315, 0.96091145, 0.9745422, 0.9739743, 0.96768034, 0.97068, 0.9638541, 0.9596878, 0.97357786, 0.97442913, 0.96787417, 0.9701254, 0.9656858, 0.9604849, 0.9757219, 0.97542036, 0.9681485, 0.97022206, 0.96631426, 0.95852727, 0.97185665, 0.9741475, 0.9663924, 0.9692163, 0.96448994, 0.960857, 0.97451055, 0.97400653, 0.967573, 0.97060317, 0.96380544, 0.9596658, 0.973519, 0.9744116, 0.96772766, 0.97005993, 0.96568096, 0.9604614, 0.97568876, 0.9753261, 0.96815467, 0.9702818, 0.96633875, 0.9584052, 0.9718231, 0.9741434, 0.96634686, 0.9692006, 0.96445626, 0.96081626, 0.9745239, 0.9739818, 0.9675537, 0.97060174, 0.9638462, 0.9596168, 0.9735946, 0.97444624, 0.96770155, 0.97007734, 0.96570444, 0.9603293, 0.9757406, 0.97526824, 0.96814126, 0.9702554, 0.9663185, 0.9582956, 0.97182906, 0.9740946, 0.9663581, 0.9691715, 0.9644929, 0.9607001, 0.9745206, 0.9739429, 0.96758145, 0.9705724, 0.96390027, 0.9595531, 0.97355765, 0.9743895, 0.9677, 0.97009116, 0.96576136, 0.96032363, 0.9756974, 0.97528785, 0.9681977, 0.9702525, 0.96638876, 0.95827377, 0.9718198, 0.9741208, 0.96639466, 0.969178, 0.96449107, 0.96068466, 0.9745436, 0.97399366, 0.96766216, 0.9705714, 0.963848, 0.9595313, 0.9735311, 0.97440547, 0.9677422, 0.9700164, 0.9656849, 0.9603514, 0.975693, 0.9753483, 0.9681749, 0.9702391, 0.966291, 0.9582196, 0.9718052, 0.97412443, 0.96643895, 0.96912116, 0.9644293, 0.9606257, 0.9744835, 0.9740414, 0.96766496, 0.9705461, 0.96383435, 0.9595029, 0.97349507, 0.974446, 0.96790534, 0.9700272, 0.96580774, 0.9604502, 0.97565675, 0.9753479, 0.96826315, 0.9702232, 0.96636915, 0.9581727, 0.971776, 0.97412777, 0.96649075, 0.9691121, 0.9645309, 0.96068347, 0.9744912, 0.9741071, 0.9676403, 0.9705527, 0.9638578, 0.95954674, 0.9735501, 0.9745421, 0.9677862, 0.97004896, 0.9658175, 0.9603023, 0.9756705, 0.9754122, 0.9682041, 0.97019154, 0.9664208, 0.9582816, 0.9717884, 0.9742355, 0.96647316, 0.9691194, 0.9645229, 0.96070933, 0.97457224, 0.9740994, 0.96766204, 0.9705587, 0.9639809, 0.9594768, 0.9735811, 0.97453326, 0.9678382, 0.97004145, 0.9658452, 0.9603214, 0.97571635, 0.97548115, 0.9681972, 0.97026014, 0.96635014, 0.95819193, 0.9718658, 0.97432613, 0.9665364, 0.96912134, 0.9645666, 0.96072483, 0.9745095, 0.97415775, 0.96774364, 0.9705769, 0.9639265, 0.959554, 0.9735226, 0.9745549, 0.96785617, 0.9699766, 0.9658232, 0.9604064, 0.97569424, 0.9755367, 0.9682479, 0.9702002, 0.9664107, 0.9583142, 0.9719395, 0.9743157, 0.96657217, 0.96913, 0.96469283, 0.96080744, 0.9746259, 0.9741916, 0.9677469, 0.97059375, 0.9640069, 0.9596726, 0.9736668, 0.97462445, 0.9679403, 0.9700693, 0.96593887, 0.9604994, 0.9757673, 0.9755212, 0.96823436, 0.9702369, 0.9664756, 0.958412, 0.9719375, 0.9742528, 0.96653616, 0.9691333, 0.9646887, 0.9608295, 0.9746447, 0.9741242, 0.9677385, 0.970596, 0.9639637, 0.9595959, 0.9736562, 0.9745069, 0.967971, 0.9700427, 0.96591216, 0.96051264, 0.97576183, 0.9754661, 0.9682783, 0.9702269, 0.9664356, 0.9582575, 0.97191274, 0.9742822, 0.9665375, 0.96912503, 0.96468925, 0.96079856, 0.97458965, 0.9740872, 0.9677327, 0.9705428, 0.9639697, 0.9595843, 0.9736755, 0.97451574, 0.967918, 0.9700304, 0.9659226, 0.9604671, 0.9758158, 0.97545904, 0.96823007, 0.97021824, 0.9664824, 0.95838195, 0.97192204, 0.97429705, 0.96648794, 0.969118, 0.9646022, 0.9607298, 0.9745925, 0.9740856, 0.96769595, 0.97053623, 0.96399826, 0.9595487, 0.97358, 0.9745395, 0.96789616, 0.9699912, 0.9659275, 0.96039927, 0.97574824, 0.97550994, 0.9683087, 0.9702278, 0.96642894, 0.9582359, 0.97185045, 0.97430587, 0.9665646, 0.96912307, 0.9646395, 0.9606909, 0.974588, 0.9741649, 0.9677632, 0.97057635, 0.964014, 0.95943105, 0.9735711, 0.9746095, 0.9679294, 0.97001994, 0.96584564, 0.9603372, 0.97575116, 0.9755441, 0.96824974, 0.97019583, 0.96643794, 0.95823395, 0.97184235, 0.97432774, 0.9665891, 0.9690891, 0.9645948, 0.96071756, 0.9745015, 0.9741697, 0.9677278, 0.9705259, 0.964006, 0.95944965, 0.97360307, 0.9745806, 0.96791226, 0.96997786, 0.9658861, 0.9604064, 0.97574973, 0.9755294, 0.9682901, 0.9701732, 0.9664705, 0.95819694, 0.9719759, 0.97437716, 0.96656036, 0.9691741, 0.96468604, 0.9606858, 0.9746036, 0.97413087, 0.96779454, 0.97059274, 0.9640404, 0.95946145, 0.97364897, 0.97459644, 0.9679345, 0.97004324, 0.9658909, 0.9603776, 0.97578114, 0.9755064, 0.9683508, 0.9702278, 0.9664514, 0.9581748, 0.9719571, 0.9743361, 0.9666136, 0.96909416, 0.964733, 0.9606326, 0.97463226, 0.9741848, 0.9678189, 0.9705685, 0.964048, 0.9594064, 0.97369283, 0.9746075, 0.9680141, 0.970015, 0.96599233, 0.9603257, 0.97578794, 0.97557634, 0.96836245, 0.9702131, 0.9664697, 0.9581871, 0.97187895, 0.9743798, 0.96665543, 0.9691105, 0.9646529, 0.9606848, 0.974595, 0.97418064, 0.96778464, 0.97055346, 0.9640068, 0.9593899, 0.9736292, 0.97458297, 0.9680074, 0.96996397, 0.96590215, 0.96025455, 0.9757346, 0.9755077, 0.96833974, 0.9702517, 0.9664238, 0.95810074, 0.97185385, 0.97431934, 0.9666159, 0.96913314, 0.9645621, 0.96056366, 0.9745096, 0.9741522, 0.9678113, 0.9705761, 0.96391165, 0.95935875, 0.97359324, 0.97460234, 0.9680719, 0.9700328, 0.96574277, 0.9602527, 0.9757363, 0.9755642, 0.96832585, 0.9702077, 0.96630305, 0.9581188, 0.97188896, 0.9744062, 0.9665359, 0.9690953, 0.9645179, 0.9606145, 0.9745402, 0.9742172, 0.9677267, 0.9705523, 0.96378374, 0.9593869, 0.97359836, 0.97466475, 0.96791804, 0.9700024, 0.9656821, 0.96025413, 0.9757224, 0.97559935, 0.96826404, 0.9702105, 0.9663538, 0.9582142, 0.9719287, 0.9743652, 0.96652573, 0.9691454, 0.9644672, 0.9606677, 0.97463167, 0.97425723, 0.96773815, 0.9706462, 0.9638915, 0.95957154, 0.97373194, 0.9747274, 0.96798295, 0.97011495, 0.96576023, 0.960382, 0.97588205, 0.9756604, 0.96826476, 0.9702876, 0.96626776, 0.95827913, 0.9720447, 0.97432864, 0.9665159, 0.96920377, 0.96442443, 0.9607947, 0.9746249, 0.97421074, 0.9677587, 0.97065777, 0.96381754, 0.9595989, 0.97369856, 0.9746465, 0.9679346, 0.9701562, 0.96571875, 0.9603644, 0.9759123, 0.97554475, 0.9682989, 0.97031915, 0.9663833, 0.9582134, 0.97201574, 0.97436136, 0.96656346, 0.9691834, 0.96455914, 0.96064043, 0.9747157, 0.9742087, 0.9677784, 0.9706071, 0.96387255, 0.9594876, 0.9738278, 0.9746206, 0.9679519, 0.97012454, 0.9657547, 0.9603056, 0.9759409, 0.9755172, 0.9683395, 0.970279, 0.9663283, 0.958168, 0.9720805, 0.97432774, 0.9665523, 0.96916467, 0.96452343, 0.9607117, 0.9747156, 0.9741436, 0.9677411, 0.9705766, 0.9638091, 0.95962304, 0.97385854, 0.97464865, 0.96797913, 0.9700778, 0.9657029, 0.9604511, 0.975974, 0.97559696, 0.96836185, 0.9702102, 0.9663336, 0.9582694, 0.97219115, 0.97443306, 0.9666322, 0.9691471, 0.96442306, 0.960799, 0.9748625, 0.9742622, 0.96774656, 0.9705686, 0.96387845, 0.9596109, 0.97390634, 0.97467774, 0.9679537, 0.9700549, 0.9657957, 0.9604396, 0.97602856, 0.97561944, 0.9682565, 0.9701904, 0.9663281, 0.95826524, 0.97220707, 0.9744533, 0.96652293, 0.969165, 0.9645299, 0.96078974, 0.9748468, 0.9743103, 0.96772915, 0.9705348, 0.9638856, 0.9596462, 0.9738971, 0.9746549, 0.9679546, 0.9700314, 0.96575767, 0.9604672, 0.9759318, 0.97563386, 0.96824104, 0.9702195, 0.9663234, 0.9583364, 0.9721671, 0.97439075, 0.96654785, 0.96912044, 0.96449983, 0.9608867, 0.9747922, 0.9742019, 0.9676473, 0.97056514, 0.9638854, 0.9598453, 0.97383976, 0.974725, 0.96787363, 0.9700659, 0.9657624, 0.9606313, 0.97597003, 0.97569126, 0.9682598, 0.9702448, 0.96625686, 0.95857865, 0.9721275, 0.97441894, 0.96653837, 0.9692583, 0.96444803, 0.9610328, 0.97475886, 0.9742847, 0.9677165, 0.97064734, 0.96384376, 0.9597859, 0.97382224, 0.9747059, 0.9678633, 0.9700834, 0.965691, 0.9605445, 0.975848, 0.97560817, 0.96817535, 0.97022915, 0.966353, 0.9583433, 0.97204113, 0.9743581, 0.96629643, 0.969183, 0.96456444, 0.96089363, 0.9747301, 0.97422534, 0.96760947, 0.97059286, 0.9638873, 0.95966434, 0.9737874, 0.97461414, 0.9677247, 0.9700328, 0.96567243, 0.9603907, 0.97591895, 0.97558, 0.9681206, 0.97022015, 0.96632594, 0.95834947, 0.9720885, 0.9743492, 0.96637315, 0.9692198, 0.9644469, 0.9607683, 0.9747412, 0.9741751, 0.9675733, 0.9706147, 0.9639452, 0.959683, 0.973841, 0.97465366, 0.9677372, 0.9700468, 0.9657132, 0.96046543, 0.9758296, 0.97551066, 0.968158, 0.97022676, 0.9663612, 0.958304, 0.9720153, 0.97442687, 0.9664896, 0.96919125, 0.96449316, 0.96078074, 0.9747319, 0.9742319, 0.9676299, 0.97061765, 0.963909, 0.9597168, 0.9737969, 0.9746909, 0.9677866, 0.97002953, 0.9656848, 0.9604779, 0.9758784, 0.9756083, 0.96817565, 0.9702486, 0.966291, 0.9583147, 0.9720819, 0.9744252, 0.9664707, 0.9691664, 0.9644086, 0.9608934, 0.9747878, 0.97424555, 0.9676331, 0.9705851, 0.9639354, 0.9597199, 0.97388285, 0.9746947, 0.9678518, 0.97008455, 0.96563673, 0.960529, 0.9759198, 0.9756032, 0.96819925, 0.9702333, 0.96626383, 0.95844406, 0.9720822, 0.9744334, 0.96647847, 0.9691609, 0.96446, 0.9609291, 0.97475183, 0.97421855, 0.96767586, 0.9705846, 0.9638205, 0.9597874, 0.9737554, 0.97467506, 0.96783566, 0.97003484, 0.96559596, 0.96056706, 0.9758651, 0.9756016, 0.96818894, 0.9702473, 0.96618295, 0.95852304, 0.97205025, 0.9744309, 0.96644396, 0.9692834, 0.9643711, 0.9609818, 0.9746814, 0.9742355, 0.96762776, 0.97065836, 0.9637666, 0.9598701, 0.97377294, 0.974767, 0.9679091, 0.97011125, 0.9655356, 0.9606422, 0.9758355, 0.9756531, 0.9682622, 0.9703419, 0.96614265, 0.95843124, 0.9720179, 0.9744256, 0.96659887, 0.96929973, 0.96438026, 0.9609109, 0.9747157, 0.97427624, 0.9677891, 0.9706564, 0.96378696, 0.95980686, 0.9737448, 0.9747396, 0.9679786, 0.97009194, 0.96554404, 0.9605946, 0.9758369, 0.9756813, 0.9682326, 0.9703273, 0.9661765, 0.9585177, 0.9719706, 0.97448695, 0.96644115, 0.9693517, 0.96447057, 0.961012, 0.9746241, 0.9743164, 0.96772546, 0.9706827, 0.96379095, 0.9599187, 0.9737144, 0.9747815, 0.9679754, 0.9701241, 0.9656213, 0.9606873, 0.975837, 0.9756566, 0.9683271, 0.97032005, 0.96618694, 0.9585839, 0.9720679, 0.9743954, 0.96657896, 0.96930087, 0.964404, 0.9610284, 0.97471267, 0.97444814, 0.9678104, 0.9706791, 0.9637026, 0.95992196, 0.9737544, 0.9748863, 0.9680026, 0.9701525, 0.9655718, 0.96074307, 0.9757814, 0.9757849, 0.9683525, 0.9702809, 0.9661867, 0.9585112, 0.97202694, 0.97458535, 0.9666508, 0.96924025, 0.9642732, 0.9610317, 0.9746788, 0.9744254, 0.967792, 0.9706043, 0.9637356, 0.95992315, 0.9737733, 0.97485524, 0.967995, 0.97005355, 0.9656055, 0.96067786, 0.97586924, 0.9757387, 0.9682685, 0.9701662, 0.96621335, 0.9586184, 0.97197294, 0.9745525, 0.96648204, 0.9691638, 0.96448964, 0.96105194, 0.9746952, 0.9744187, 0.9677119, 0.97050023, 0.9637344, 0.9598488, 0.97375757, 0.9748906, 0.9678775, 0.9699075, 0.96566665, 0.9605873, 0.9759, 0.9758354, 0.96830744, 0.9700753, 0.9662025, 0.9585918, 0.97198516, 0.974602, 0.9664479, 0.9691031, 0.9644296, 0.9610022, 0.9746848, 0.97440964, 0.9676721, 0.9704619, 0.9638731, 0.96001554, 0.9737312, 0.97494286, 0.9679028, 0.9699869, 0.9657377, 0.9607403, 0.9758365, 0.9757809, 0.96820986, 0.9701446, 0.9663168, 0.95857704, 0.97198683, 0.97457033, 0.9664295, 0.9691199, 0.96439445, 0.9611216, 0.97465533, 0.9744298, 0.9677095, 0.97053534, 0.96378815, 0.96001446, 0.97375655, 0.9748862, 0.96800697, 0.9700538, 0.9656315, 0.9607453, 0.9758533, 0.9758026, 0.96831715, 0.97018844, 0.96624714, 0.95856243, 0.97205555, 0.9745831, 0.96663076, 0.9692187, 0.9644947, 0.96113825, 0.9747489, 0.97442406, 0.9678447, 0.9705411, 0.96382016, 0.9601393, 0.97381103, 0.9749269, 0.9680167, 0.9699879, 0.96564126, 0.9609281, 0.97595245, 0.9757663, 0.9684023, 0.97017515, 0.96630305, 0.95875645, 0.9721015, 0.9746266, 0.9667499, 0.96921575, 0.96446824, 0.96119994, 0.9748299, 0.9744178, 0.96786433, 0.97052133, 0.9638599, 0.96010643, 0.9739112, 0.97483337, 0.9680223, 0.9700542, 0.96568185, 0.96090454, 0.97595984, 0.97572905, 0.9683953, 0.9702238, 0.9662557, 0.9586414, 0.9721175, 0.97453576, 0.9665472, 0.9691752, 0.9644305, 0.96115977, 0.97480655, 0.9743794, 0.9678532, 0.9706069, 0.9638005, 0.96008366, 0.9738888, 0.97481495, 0.96802026, 0.9700495, 0.9655944, 0.96082026, 0.9759545, 0.97573906, 0.9683755, 0.97024274, 0.9661321, 0.9586937, 0.97206104, 0.97459376, 0.9665503, 0.96917, 0.96435964, 0.9612101, 0.97478354, 0.9743658, 0.9676701, 0.9705743, 0.9637181, 0.9600304, 0.9737891, 0.9748481, 0.9678811, 0.9700677, 0.96557784, 0.96081704, 0.97593653, 0.9757144, 0.96833247, 0.9702307, 0.9661021, 0.9586031, 0.97209066, 0.97456473, 0.96657115, 0.9692183, 0.96439624, 0.96113276, 0.974838, 0.97432286, 0.9677451, 0.9705667, 0.96370226, 0.96005523, 0.9739162, 0.97476417, 0.9679746, 0.9700566, 0.9655288, 0.9607533, 0.97595334, 0.9756645, 0.9683583, 0.9702002, 0.9661136, 0.9586117, 0.97215295, 0.9744726, 0.9666472, 0.9692058, 0.9643974, 0.9611976, 0.9747917, 0.9743877, 0.96788424, 0.9706264, 0.96376514, 0.96017754, 0.97388667, 0.97478765, 0.9680747, 0.97009194, 0.9655756, 0.9608689, 0.97601265, 0.97573924, 0.9684003, 0.97021806, 0.96615124, 0.95875776, 0.9721443, 0.97457564, 0.96751606, 0.969149, 0.9643868, 0.96125317, 0.97478867, 0.974337, 0.9687242, 0.97061837, 0.96375, 0.9600736, 0.97390276, 0.97482944, 0.9690697, 0.9700567, 0.96553856, 0.9604834, 0.9759616, 0.975751, 0.9694401, 0.9702545, 0.9661796, 0.9584599, 0.97222215, 0.9745574, 0.9676839, 0.9692031, 0.96420103, 0.9608999, 0.9748199, 0.97437036, 0.9687517, 0.97064173, 0.96361136, 0.95981455, 0.9740064, 0.9748196, 0.96907157, 0.97016454, 0.9654917, 0.9606433, 0.976066, 0.9757715, 0.96934575, 0.9702866, 0.96605533, 0.95855874, 0.9721991, 0.9745823, 0.9675085, 0.9692258, 0.96415985, 0.9608943, 0.97491145, 0.97433347, 0.96870506, 0.9706016, 0.9635008, 0.95980114, 0.97391915, 0.97482693, 0.9689043, 0.970058, 0.9653239, 0.96054286, 0.9760054, 0.9757632, 0.96928114, 0.9701699, 0.9660353, 0.9583567, 0.9721641, 0.97457, 0.9674009, 0.969207, 0.96421987, 0.96079075, 0.9749014, 0.9743377, 0.9686373, 0.970596, 0.96356833, 0.95972085, 0.9739363, 0.97482014, 0.9688098, 0.9700513, 0.96537435, 0.9605024, 0.9759973, 0.975711, 0.9691144, 0.9702749, 0.9659679, 0.9582744, 0.9721338, 0.9745477, 0.96744096, 0.96918666, 0.96418244, 0.9607861, 0.9747772, 0.9743619, 0.96865517, 0.9706142, 0.9635599, 0.9597293, 0.97394794, 0.9748409, 0.9689341, 0.9701173, 0.9654056, 0.96045315, 0.97598857, 0.97577083, 0.9693224, 0.97024137, 0.9658887, 0.9583363, 0.9721877, 0.9746387, 0.96761227, 0.96929044, 0.96411794, 0.9608948, 0.9748438, 0.9744217, 0.9687954, 0.97067875, 0.96347666, 0.95980215, 0.973841, 0.9748532, 0.96900415, 0.9701637, 0.9653806, 0.9605414, 0.9759473, 0.975807, 0.9694279, 0.97034264, 0.9660018, 0.95844513, 0.97218835, 0.9746163, 0.9676486, 0.9693133, 0.9641595, 0.9609083, 0.97486883, 0.9743819, 0.9688784, 0.9706757, 0.96352637, 0.95981747, 0.9739138, 0.9748591, 0.9690516, 0.97014487, 0.96546316, 0.9605258, 0.976065, 0.9757368, 0.9693758, 0.97031164, 0.9660186, 0.9582461, 0.97218543, 0.9746139, 0.9675886, 0.9693224, 0.9642139, 0.9608108, 0.974836, 0.97434235, 0.9688588, 0.9706918, 0.96358085, 0.9596267, 0.97396517, 0.97485006, 0.9690573, 0.97009575, 0.965479, 0.96040034, 0.9759487, 0.9758009, 0.969453, 0.9703014, 0.96599025, 0.9582531, 0.97208357, 0.9746045, 0.9677143, 0.9693252, 0.96417403, 0.960761, 0.9747848, 0.974477, 0.9688467, 0.97070515, 0.96355844, 0.9596057, 0.9737978, 0.9748853, 0.9690021, 0.9701183, 0.9654408, 0.96034616, 0.9759789, 0.97578603, 0.96935135, 0.9703193, 0.96603984, 0.9581535, 0.9720533, 0.97462136, 0.96767265, 0.9693536, 0.96434945, 0.9606729, 0.9747062, 0.97442687, 0.9688903, 0.9706607, 0.96369785, 0.9595687, 0.97382, 0.9748766, 0.96908563, 0.97011894, 0.9655988, 0.96022654, 0.9758932, 0.97581, 0.9694104, 0.9702775, 0.96615124, 0.9581469, 0.9720214, 0.9746646, 0.967722, 0.96929413, 0.964322, 0.9607139, 0.9746651, 0.9744546, 0.9689042, 0.9706631, 0.9637127, 0.959637, 0.9737595, 0.974906, 0.96912307, 0.97006893, 0.9655036, 0.9603463, 0.97586423, 0.9758129, 0.9694318, 0.97028166, 0.9660068, 0.9581909, 0.9719849, 0.9746772, 0.96769565, 0.96931946, 0.964269, 0.9606655, 0.9746927, 0.97444475, 0.9689134, 0.9706282, 0.9636116, 0.95953333, 0.97373426, 0.9749219, 0.9690772, 0.9700209, 0.9654119, 0.9602958, 0.9758193, 0.9757742, 0.9693188, 0.97025406, 0.9660049, 0.9581581, 0.97192883, 0.9746158, 0.96756214, 0.9692237, 0.96424097, 0.960683, 0.9746685, 0.9744185, 0.9688122, 0.9705859, 0.96358216, 0.9595891, 0.97367877, 0.9749083, 0.96897966, 0.9700633, 0.9654629, 0.960445, 0.97585094, 0.97582304, 0.96934557, 0.9702706, 0.96592695, 0.9582129, 0.97194153, 0.97465897, 0.9676362, 0.9692321, 0.9641533, 0.9607047, 0.9746303, 0.974426, 0.9687584, 0.97059333, 0.9635358, 0.9596224, 0.97377354, 0.9749141, 0.9689737, 0.9700743, 0.9653167, 0.9603855, 0.97581655, 0.97583294, 0.9693852, 0.97024006, 0.9658095, 0.95820254, 0.97199243, 0.97463983, 0.9676142, 0.96923256, 0.96405, 0.96073186, 0.9746201, 0.97440207, 0.9688043, 0.9705343, 0.96342564, 0.9596988, 0.9736052, 0.97485936, 0.9690308, 0.97005075, 0.9653481, 0.9604558, 0.97571903, 0.97576344, 0.9693759, 0.9702398, 0.9658699, 0.958325, 0.9718071, 0.9745523, 0.9676426, 0.96919394, 0.96410495, 0.9608287, 0.9745511, 0.97438896, 0.968813, 0.9706476, 0.9634072, 0.95972943, 0.97361, 0.97488, 0.96910894, 0.9700686, 0.965335, 0.96044683, 0.97568023, 0.9757867, 0.96942204, 0.97022676, 0.96587956, 0.95823485, 0.9717424, 0.9746225, 0.9677636, 0.96919984, 0.96409965, 0.9607727, 0.9744806, 0.97438127, 0.96890914, 0.97052276, 0.9634269, 0.9597066, 0.9735223, 0.974841, 0.96917623, 0.97003406, 0.96529746, 0.9604516, 0.97565746, 0.9757987, 0.9694644, 0.9701113, 0.9658613, 0.9582973, 0.97178, 0.9746576, 0.9678496, 0.9691938, 0.96414965, 0.9608024, 0.9744976, 0.97443646, 0.9690449, 0.97050416, 0.9634704, 0.9597023, 0.97357565, 0.97494966, 0.96924037, 0.9699678, 0.9652884, 0.9604748, 0.97565645, 0.9758135, 0.96953523, 0.970125, 0.9659045, 0.95825595, 0.97172743, 0.97463804, 0.9678133, 0.9691442, 0.96405137, 0.9607694, 0.9744376, 0.9744407, 0.969053, 0.97048956, 0.9634708, 0.9597584, 0.973489, 0.9748828, 0.96918094, 0.9699758, 0.9652696, 0.96047306, 0.97560924, 0.9758218, 0.9695551, 0.97010875, 0.9658887, 0.95823616, 0.971702, 0.9746587, 0.96779364, 0.96906, 0.9641387, 0.96078116, 0.97442245, 0.9743963, 0.9688784, 0.97046036, 0.9634995, 0.95973945, 0.9735397, 0.9748598, 0.96906126, 0.9699406, 0.96540415, 0.96049637, 0.9756527, 0.9757942, 0.96942115, 0.9700686, 0.9658966, 0.95812535, 0.97178, 0.9746353, 0.9676288, 0.9690288, 0.96404946, 0.9606433, 0.9744746, 0.97435015, 0.96884257, 0.9704086, 0.9634672, 0.95953643, 0.9735753, 0.974765, 0.96899354, 0.9698683, 0.96527314, 0.9602347, 0.9757293, 0.9757676, 0.9694169, 0.9700113, 0.9658679, 0.9579568, 0.9717981, 0.9746429, 0.9676029, 0.96896845, 0.96407694, 0.96060073, 0.97446513, 0.9744374, 0.96878797, 0.9703875, 0.9634811, 0.95945114, 0.97356457, 0.9748721, 0.9689625, 0.96985686, 0.9652583, 0.96024656, 0.9756587, 0.97578555, 0.96933466, 0.9700151, 0.9658676, 0.95799124, 0.9717935, 0.9746041, 0.96759695, 0.96905106, 0.96407115, 0.9606355, 0.97448313, 0.9744062, 0.9687491, 0.97039086, 0.9634428, 0.9595272, 0.9735787, 0.9748487, 0.96893376, 0.96985906, 0.9652004, 0.96030337, 0.9757313, 0.9757077, 0.96932167, 0.97002137, 0.96578246, 0.9580643, 0.9718296, 0.9745588, 0.9675925, 0.96901256, 0.9639755, 0.96063584, 0.97453237, 0.9744039, 0.96875, 0.97036976, 0.9633618, 0.95950156, 0.9736207, 0.9747965, 0.96895, 0.9698268, 0.9651941, 0.9602806, 0.97572213, 0.97573066, 0.96933424, 0.96997494, 0.9657363, 0.9580499, 0.9718589, 0.97450805, 0.9675007, 0.96892864, 0.9638958, 0.96063715, 0.9744994, 0.9742619, 0.9686788, 0.97034293, 0.9633302, 0.95947486, 0.9735257, 0.97478867, 0.96888024, 0.96986145, 0.9651788, 0.9602915, 0.9756471, 0.97567093, 0.9693303, 0.9700162, 0.9657219, 0.9579759, 0.9718037, 0.9744834, 0.96750826, 0.96898824, 0.963868, 0.9605497, 0.9744727, 0.9743163, 0.9687197, 0.97040087, 0.9633023, 0.9595243, 0.97353315, 0.9748667, 0.96905386, 0.9698757, 0.9650755, 0.9603532, 0.9756849, 0.9757151, 0.9693369, 0.97006255, 0.96569985, 0.95814925, 0.97176343, 0.97460246, 0.96756953, 0.96901613, 0.9638338, 0.9607675, 0.9745439, 0.9744582, 0.9688111, 0.97048205, 0.9632701, 0.95957285, 0.9735665, 0.97486556, 0.9689493, 0.9699553, 0.9651219, 0.96034485, 0.9756731, 0.9757927, 0.9692773, 0.97011673, 0.9656938, 0.95816433, 0.9717919, 0.9746611, 0.9674932, 0.9690666, 0.96386516, 0.96070987, 0.9745242, 0.9743926, 0.96868366, 0.9704953, 0.9632604, 0.95963943, 0.9735995, 0.97488403, 0.9689596, 0.9699634, 0.9650806, 0.9603665, 0.975689, 0.97580206, 0.9693261, 0.9701446, 0.96570635, 0.958157, 0.97183526, 0.97473156, 0.9675794, 0.96907455, 0.9639255, 0.96072286, 0.9744611, 0.9744615, 0.9687095, 0.9704953, 0.9632289, 0.9595214, 0.97356284, 0.9749264, 0.968903, 0.9700192, 0.9650814, 0.9602932, 0.97568613, 0.97586924, 0.9692714, 0.9701292, 0.96568066, 0.95798993, 0.971775, 0.97466815, 0.96748704, 0.9690374, 0.96380764, 0.9604968, 0.97449434, 0.9744489, 0.9686989, 0.9704185, 0.96318287, 0.959422, 0.9735407, 0.97491205, 0.9689125, 0.96994567, 0.9651101, 0.9602181, 0.97569525, 0.97585076, 0.9693187, 0.9701043, 0.96573377, 0.9579805, 0.9718094, 0.9746934, 0.96751034, 0.96903414, 0.963943, 0.9605703, 0.97452104, 0.9745385, 0.96871156, 0.97045285, 0.9633072, 0.9594614, 0.9736052, 0.97497165, 0.96894, 0.96990114, 0.965144, 0.96024764, 0.9757329, 0.97586334, 0.9692881, 0.97006714, 0.96577716, 0.9579829, 0.97178686, 0.97471344, 0.96751684, 0.9690458, 0.96394545, 0.9605163, 0.97449017, 0.9744709, 0.968646, 0.9704305, 0.9633433, 0.9594224, 0.9735702, 0.9749458, 0.9688626, 0.9699277, 0.96513724, 0.9601852, 0.97571373, 0.9758521, 0.9691973, 0.97009134, 0.9657083, 0.95799506, 0.971805, 0.9747037, 0.9674594, 0.9690497, 0.96388197, 0.9605543, 0.9744921, 0.97447556, 0.9686049, 0.9704369, 0.9632598, 0.95945996, 0.97353053, 0.97494274, 0.9687904, 0.9699164, 0.9651074, 0.96029943, 0.9756683, 0.97583395, 0.96911466, 0.97005785, 0.96569175, 0.95805186, 0.97184706, 0.97468114, 0.9673744, 0.9689965, 0.96386516, 0.9606301, 0.97446126, 0.9745087, 0.96857685, 0.9705141, 0.9632811, 0.9594428, 0.97354656, 0.9749147, 0.96880865, 0.9699054, 0.9651392, 0.9601558, 0.9757062, 0.97579896, 0.96912897, 0.9700154, 0.9656925, 0.95789856, 0.97180104, 0.97468853, 0.9673632, 0.9689831, 0.96385825, 0.9604977, 0.9744992, 0.9744434, 0.9686025, 0.9703954, 0.96322143, 0.95943105, 0.9736092, 0.974935, 0.9687809, 0.9698902, 0.9650195, 0.9602406, 0.9757058, 0.97582316, 0.96920353, 0.96997863, 0.9656223, 0.95792276, 0.97170794, 0.9746301, 0.96735126, 0.9689475, 0.9638351, 0.960528, 0.97443163, 0.97439235, 0.96862084, 0.97037226, 0.9631258, 0.9593736, 0.9735458, 0.9748893, 0.9688307, 0.969848, 0.96499753, 0.9602086, 0.9756605, 0.9758573, 0.96921104, 0.9700005, 0.96562874, 0.9579608, 0.9717428, 0.97467303, 0.9675011, 0.96896106, 0.96377677, 0.9605622, 0.9744417, 0.9744949, 0.96863705, 0.97039086, 0.96320045, 0.959341, 0.97353417, 0.9749118, 0.96887815, 0.9698434, 0.96502566, 0.96015906, 0.97570145, 0.97577035, 0.9692089, 0.9700421, 0.96560663, 0.9578894, 0.9718078, 0.97466713, 0.9674548, 0.9689604, 0.963801, 0.9605298, 0.97451925, 0.9744512, 0.968653, 0.9703935, 0.9630986, 0.95941234, 0.973553, 0.974893, 0.9688635, 0.96991754, 0.965005, 0.9602561, 0.97570264, 0.9758193, 0.96919435, 0.9700261, 0.96557516, 0.9579817, 0.9717714, 0.9746096, 0.9675243, 0.9690132, 0.9637804, 0.9605566, 0.9745035, 0.9744527, 0.9685813, 0.97040415, 0.96321493, 0.95943105, 0.97352725, 0.9749244, 0.9687959, 0.9698949, 0.96504396, 0.96029073, 0.97571546, 0.9758281, 0.9691546, 0.97007006, 0.96568286, 0.95801145, 0.97180486, 0.9746727, 0.9674449, 0.9690382, 0.9638761, 0.9605508, 0.9744523, 0.9745668, 0.9686319, 0.9704232, 0.9632667, 0.9595397, 0.9735627, 0.9750376, 0.96889293, 0.9699738, 0.9651217, 0.96034425, 0.9757087, 0.9759287, 0.9691834, 0.9701277, 0.9657675, 0.95801, 0.9718659, 0.97476816, 0.96750075, 0.96903425, 0.96390414, 0.9606074, 0.9744757, 0.97457653, 0.9686919, 0.97040975, 0.9632761, 0.9595572, 0.9736181, 0.97500515, 0.9689021, 0.9699514, 0.96509117, 0.96035635, 0.97568196, 0.97595304, 0.9693285, 0.97009563, 0.9656712, 0.95808345, 0.9718074, 0.9747732, 0.96751773, 0.9690349, 0.96388716, 0.96069086, 0.9744897, 0.97458947, 0.9687497, 0.97044003, 0.9632292, 0.95955783, 0.97353774, 0.9750988, 0.96898454, 0.96992064, 0.96506226, 0.96040213, 0.9756644, 0.975911, 0.9692584, 0.9701264, 0.9657168, 0.9581286, 0.9718122, 0.974767, 0.9674721, 0.9690861, 0.9638212, 0.96060437, 0.97453314, 0.9745744, 0.96868896, 0.97042817, 0.96317434, 0.9595057, 0.9736292, 0.9750998, 0.9689014, 0.96997416, 0.9649922, 0.9603894, 0.9758479, 0.9761356, 0.9691918, 0.9701054, 0.96562016, 0.9580769, 0.9719025, 0.9749161, 0.9674626, 0.9690911, 0.9638124, 0.9606178, 0.9745882, 0.97479117, 0.96864855, 0.970543, 0.9631468, 0.9595971, 0.9736528, 0.9752778, 0.96888494, 0.9699985, 0.9650284, 0.96047217, 0.97576153, 0.97619945, 0.9692108, 0.9701054, 0.96559674, 0.9582121, 0.97186655, 0.9749279, 0.96744597, 0.9691114, 0.9637619, 0.960812, 0.9745705, 0.974714, 0.9686225, 0.9705824, 0.9632069, 0.9597346, 0.973685, 0.9751237, 0.96888006, 0.97002643, 0.9650586, 0.96050406, 0.9758497, 0.9760301, 0.96920633, 0.9702037, 0.96569276, 0.9583475, 0.9720052, 0.9749185, 0.9675135, 0.9691858, 0.96386224, 0.96090144, 0.97466147, 0.974784, 0.9686515, 0.9705803, 0.9633044, 0.9597074, 0.9737308, 0.975231, 0.96884066, 0.97007024, 0.9650638, 0.9605324, 0.9758651, 0.97610533, 0.9692425, 0.9701655, 0.96571165, 0.9581815, 0.971989, 0.9749024, 0.96752185, 0.96912974, 0.9638181, 0.9607302, 0.9746275, 0.97472566, 0.9686991, 0.97052526, 0.9632668, 0.9597012, 0.9736971, 0.97508675, 0.96888494, 0.9700542, 0.9651298, 0.96045315, 0.97586864, 0.9759889, 0.9692402, 0.9701503, 0.96578705, 0.9583685, 0.9719919, 0.9748018, 0.96749073, 0.9690943, 0.9638715, 0.9608711, 0.97464186, 0.9746695, 0.9686337, 0.970547, 0.96326834, 0.9597709, 0.97375476, 0.9751007, 0.96884745, 0.9700612, 0.9650808, 0.960655, 0.9758847, 0.9760283, 0.96921206, 0.9702013, 0.9656853, 0.9584366, 0.9719679, 0.9748181, 0.9674618, 0.969145, 0.96386456, 0.9609706, 0.97461694, 0.9746181, 0.9687062, 0.97058487, 0.96324724, 0.9598254, 0.9736718, 0.975128, 0.96894705, 0.9700511, 0.9650625, 0.9606632, 0.97583663, 0.9760125, 0.96924645, 0.97020894, 0.9657875, 0.9583814, 0.97192985, 0.97485274, 0.9675286, 0.96910655, 0.96384865, 0.96094525, 0.97462785, 0.9746201, 0.96875775, 0.97051483, 0.9632595, 0.959765, 0.9737335, 0.975065, 0.9689032, 0.97004974, 0.9651666, 0.96058136, 0.9759217, 0.97596496, 0.9693106, 0.970176, 0.9657361, 0.95831233, 0.9719892, 0.97486115, 0.96755034, 0.9691691, 0.96390045, 0.96096146, 0.9746703, 0.9746027, 0.9687113, 0.97056323, 0.9632886, 0.95981354, 0.97374517, 0.97509855, 0.9689118, 0.97006345, 0.9651379, 0.9606071, 0.9758558, 0.97594994, 0.9692717, 0.97017103, 0.96569157, 0.958355, 0.97200304, 0.97483486, 0.9675271, 0.96918017, 0.96391356, 0.9608769, 0.9746352, 0.9746415, 0.9687663, 0.9706051, 0.9632805, 0.9598203, 0.9737311, 0.9750699, 0.9689306, 0.97006464, 0.96517146, 0.96060246, 0.97585267, 0.9759527, 0.969294, 0.9702416, 0.96571845, 0.95840967, 0.9719776, 0.9748317, 0.9674379, 0.9691867, 0.9638782, 0.960904, 0.9746362, 0.9746007, 0.96866643, 0.9705658, 0.9632091, 0.9597297, 0.9736873, 0.9749919, 0.9688394, 0.9700795, 0.9651531, 0.96047306, 0.97578794, 0.9758435, 0.96917254, 0.9702555, 0.9657549, 0.9583696, 0.97191125, 0.97465885, 0.9674232, 0.9692206, 0.9639235, 0.9609438, 0.97458494, 0.9744903, 0.96867764, 0.9705926, 0.96328044, 0.95984334, 0.9736366, 0.9749042, 0.968869, 0.9701314, 0.96510816, 0.9605284, 0.9757799, 0.9757893, 0.96921307, 0.97025764, 0.9657371, 0.95838445, 0.97182655, 0.9746504, 0.967475, 0.969221, 0.9638964, 0.96091545, 0.97459406, 0.9745128, 0.9686894, 0.9706398, 0.96322966, 0.9597769, 0.9736189, 0.97494566, 0.96890825, 0.97010404, 0.9650387, 0.96046644, 0.9757279, 0.97578, 0.9692695, 0.9703197, 0.9656214, 0.9582312, 0.9718806, 0.9746534, 0.96753794, 0.9692986, 0.96385527, 0.96081847, 0.9745532, 0.97446007, 0.96876526, 0.9706362, 0.96320146, 0.95966095, 0.97364634, 0.9749518, 0.96897346, 0.970132, 0.9651248, 0.9605367, 0.9757544, 0.9758504, 0.969237, 0.9702691, 0.96580416, 0.9583245, 0.97188455, 0.9747243, 0.96752876, 0.96922976, 0.9640384, 0.96094626, 0.97462887, 0.9744949, 0.9687366, 0.97059435, 0.9633782, 0.95979565, 0.9736379, 0.9749186, 0.96894145, 0.97012097, 0.965166628, 0.960562468, 0.97581, 0.975785, 0.9693142, 0.9702288, 0.96583664, 0.9583825, 0.97189975, 0.97469294, 0.9675951, 0.9692183, 0.96398973, 0.9609283, 0.97459704, 0.97442746, 0.96879095, 0.9706109, 0.9633738, 0.9598589, 0.97360593, 0.97490376, 0.9689613, 0.97006285, 0.9651863, 0.9607069, 0.97581065, 0.9757962, 0.9693048, 0.97022384, 0.9657963, 0.95856833, 0.9719133, 0.97461104, 0.9675733, 0.9692256, 0.9639842, 0.96108156, 0.97461617, 0.9744201, 0.96872854, 0.97059745, 0.9633632, 0.9599974, 0.97365564, 0.97483903, 0.9689896, 0.9700589, 0.96521175, 0.96073294, 0.97582495, 0.97572064, 0.9693262, 0.9702352, 0.9658808, 0.95861197, 0.97193986, 0.9744655, 0.9675653, 0.96919215, 0.96398014, 0.9611451, 0.97461945, 0.97427624, 0.9687694, 0.97061825, 0.9633336, 0.96006775, 0.97369057, 0.9747404, 0.96901387, 0.97009206, 0.96518797, 0.96080524, 0.97580385, 0.9756707, 0.9693141, 0.9702391, 0.9658303, 0.9586215, 0.9719709, 0.97460294, 0.9675606, 0.9692294, 0.9639008, 0.96117705, 0.9745838, 0.9743267, 0.9687617, 0.97062945, 0.96331185, 0.9601855, 0.9736864, 0.9748331, 0.96900773, 0.97009665, 0.96520776, 0.9609521, 0.975827, 0.9757357, 0.969421, 0.97027075, 0.9658265, 0.95883393, 0.97197455, 0.9745385, 0.96761787, 0.9692356, 0.96395797, 0.96134305, 0.974624, 0.9743532, 0.968814, 0.97061193, 0.9632916, 0.96019673, 0.9736665, 0.97477674, 0.9690262, 0.9700565, 0.9651539, 0.9609314, 0.975757, 0.9756771, 0.96932536, 0.9702354, 0.9658229, 0.9587453, 0.971881, 0.9745107, 0.9676408, 0.96918976, 0.9638839, 0.9612393, 0.97455287, 0.97432375, 0.9688103, 0.9705914, 0.9632399, 0.9601905, 0.9736389, 0.97481513, 0.9690414, 0.9700637, 0.96513814, 0.9609717, 0.97581667, 0.9756982, 0.9693484, 0.97020614, 0.9657609, 0.95881486, 0.9719893, 0.9745787, 0.96756095, 0.9692107, 0.9638864, 0.9612322, 0.97461027, 0.9743302, 0.96870416, 0.97060657, 0.9632813, 0.9601493, 0.97365665, 0.9747976, 0.9689671, 0.97003525, 0.96509814, 0.96087414, 0.9756998, 0.9757003, 0.96922046, 0.97016394, 0.96576846, 0.9584909, 0.9717975, 0.97458774, 0.9674693, 0.96917444, 0.9637842, 0.9610353, 0.9744299, 0.97427195, 0.9686545, 0.9705644, 0.96319944, 0.95995647, 0.97352207, 0.97475183, 0.96890455, 0.97002864, 0.9650679, 0.96068466, 0.9756319, 0.975653, 0.9692276, 0.9702663, 0.9656808, 0.95854634, 0.97179294, 0.9744899, 0.96740323, 0.9691938, 0.9638234, 0.96103215, 0.9744086, 0.9741984, 0.9686762, 0.9706097, 0.9631363, 0.95992523, 0.97350705, 0.9747483, 0.9689285, 0.9700196, 0.964934587, 0.96075356, 0.975657, 0.9756477, 0.9692239, 0.9702103, 0.9656641, 0.95852435, 0.97169125, 0.97444296, 0.96747375, 0.9692161, 0.9637263, 0.96096694, 0.97439957, 0.9742632, 0.9686474, 0.97061676, 0.9630807, 0.959841, 0.973445, 0.9747185, 0.96888196, 0.9700599, 0.9649953, 0.9605287, 0.9756285, 0.9755795, 0.969248, 0.97022855, 0.9656479, 0.958519, 0.97169644, 0.9744514, 0.9674672, 0.9692031, 0.96371967, 0.9609545, 0.9743381, 0.974214, 0.96862036, 0.9706095, 0.9630316, 0.95984274, 0.973424, 0.9747157, 0.96890265, 0.97004783, 0.9649205, 0.96066254, 0.97555405, 0.9755942, 0.9692676, 0.9702116, 0.96555805, 0.95843714, 0.9716317, 0.97442234, 0.9675491, 0.96917456, 0.96365, 0.9609171, 0.9743594, 0.97422624, 0.96872663, 0.9705207, 0.9629726, 0.9597931, 0.97340953, 0.9747764, 0.96892536, 0.97006804, 0.96479833, 0.9606221, 0.975579, 0.9757002, 0.9692489, 0.9702051, 0.96543115, 0.95852554, 0.97166795, 0.9745753, 0.9675345, 0.9691603, 0.9636274, 0.9611021, 0.9743023, 0.9742914, 0.9687599, 0.97059464, 0.96292394, 0.9599278, 0.9734308, 0.9747916, 0.9690007, 0.9700674, 0.9648041, 0.9606166, 0.97555655, 0.97571224, 0.96934277, 0.9702678, 0.96548945, 0.95849484, 0.9716588, 0.97450167, 0.9675446, 0.9692134, 0.9636195, 0.9609819, 0.9743713, 0.9742776, 0.9687431, 0.9706426, 0.9628899, 0.9599514, 0.9734133, 0.9748253, 0.9690136, 0.9701377, 0.9647828, 0.9607001, 0.97555876, 0.97573835, 0.9693201, 0.97029275, 0.96546155, 0.95858645, 0.97162557, 0.97454005, 0.9676366, 0.9693112, 0.96356446, 0.9610918, 0.97433, 0.9742687, 0.9687288, 0.9707592, 0.9629405, 0.960034, 0.97341055, 0.97484934, 0.9689771, 0.9701821, 0.9647812, 0.9607507, 0.97558314, 0.9757379, 0.9692331, 0.97033453, 0.9654638, 0.95856804, 0.97164965, 0.97449034, 0.9675349, 0.96930903, 0.96361524, 0.96110797, 0.9743532, 0.97428846, 0.9685712, 0.97072583, 0.96283627, 0.9600317, 0.9734014, 0.9748418, 0.96888125, 0.9700824, 0.9647959, 0.9608297, 0.97559935, 0.9757637, 0.96930724, 0.9703001, 0.9654188, 0.9585594, 0.9716232, 0.9745556, 0.9675568, 0.96923435, 0.9634445, 0.9610287, 0.9743224, 0.97433066, 0.96870226, 0.9705875, 0.96289927, 0.9599382, 0.9734196, 0.97484607, 0.96886986, 0.97006196, 0.96477634, 0.9607222, 0.9756389, 0.9756899, 0.9692183, 0.970256, 0.96549016, 0.9585785, 0.9717714, 0.97459126, 0.9675001, 0.969183, 0.9636018, 0.96107626, 0.9744377, 0.97434515, 0.96861446, 0.9705996, 0.96291864, 0.96007633, 0.973449, 0.9748283, 0.96884996, 0.9700706, 0.9648851, 0.96074384, 0.97565085, 0.9757057, 0.96918464, 0.97024643, 0.9654659, 0.95864743, 0.9717614, 0.97456574, 0.9674288, 0.9692171, 0.96365124, 0.9610896, 0.9744432, 0.97432005, 0.96857786, 0.9706296, 0.96297103, 0.9599895, 0.9735276, 0.9748098, 0.96882087, 0.9700486, 0.9648872, 0.96081483, 0.97568834, 0.97576255, 0.969138, 0.97022545, 0.9655415, 0.958592, 0.9717633, 0.97454923, 0.9674279, 0.9691452, 0.96362543, 0.9610938, 0.97442085, 0.9742975, 0.96852285, 0.9705565, 0.9629174, 0.95991987, 0.97349304, 0.9747285, 0.96876085, 0.97000015, 0.9649249, 0.96074045, 0.97565687, 0.97566265, 0.9690383, 0.9701894, 0.9655797, 0.9585372, 0.9717873, 0.97450066, 0.9674188, 0.96919, 0.96368235, 0.9610896, 0.9744685, 0.97427666, 0.9684927, 0.9705184, 0.962948, 0.9599104, 0.97348017, 0.97475874, 0.96878886, 0.9699911, 0.96487236, 0.96065485, 0.97560436, 0.9757028, 0.96910423, 0.9701413, 0.9654861, 0.9585577, 0.9716997, 0.9744707, 0.9673292, 0.96912205, 0.96359485, 0.96109277, 0.9744003, 0.97428644, 0.9685431, 0.970531, 0.96294826, 0.9599794, 0.9734398, 0.974782, 0.96876365, 0.9700261, 0.9648413, 0.9607752, 0.9756108, 0.97570294, 0.9690771, 0.9701826, 0.96548533, 0.9586356, 0.97172976, 0.97444135, 0.96730363, 0.9691258, 0.96356696, 0.9611095, 0.9743849, 0.9742235, 0.968513, 0.97053784, 0.9629038, 0.95998544, 0.9734837, 0.97471964, 0.9687418, 0.9700047, 0.96488756, 0.960836, 0.97562534, 0.97562826, 0.96912104, 0.970181, 0.9654646, 0.9586847, 0.97168183, 0.97446704, 0.96726173, 0.96913624, 0.9635898, 0.96107715, 0.97441554, 0.9742405, 0.968406, 0.97052425, 0.9628923, 0.9599704, 0.97347224, 0.97471017, 0.9686905, 0.96996504, 0.96481365, 0.96076035, 0.97560346, 0.9756605, 0.9690085, 0.9701751, 0.9654565, 0.958627, 0.97169757, 0.97442526, 0.9672365, 0.9690573, 0.9634936, 0.9610856, 0.97436994, 0.9741708, 0.9684124, 0.9704677, 0.96280974, 0.95997304, 0.9734091, 0.9746362, 0.9686012, 0.96993387, 0.9647037, 0.96069634, 0.9756375, 0.9756144, 0.9689242, 0.9701101, 0.96533495, 0.9585738, 0.97168463, 0.9744073, 0.96724373, 0.9690749, 0.96350414, 0.96101815, 0.9743785, 0.9742047, 0.9684305, 0.9705121, 0.962762, 0.9599394, 0.97342896, 0.9747025, 0.96868426, 0.96998394, 0.9647516, 0.96074814, 0.97560376, 0.9755997, 0.96906686, 0.97016823, 0.9654002, 0.95867944, 0.97171444, 0.9743413, 0.9672427, 0.9691369, 0.9635522, 0.9611086, 0.97438455, 0.9741212, 0.968436, 0.97053885, 0.962802, 0.9599469, 0.9734406, 0.9746313, 0.96861994, 0.9699697, 0.96474385, 0.9606467, 0.97563046, 0.97553957, 0.96893597, 0.9701433, 0.9654561, 0.9586045, 0.97167224, 0.97436935, 0.96717095, 0.9690758, 0.9635416, 0.96102905, 0.9744557, 0.9741349, 0.96836376, 0.9705246, 0.9628752, 0.9598821, 0.9734494, 0.9746202, 0.9685518, 0.9700168, 0.9647275, 0.9606433, 0.9755965, 0.9755779, 0.9689682, 0.97020155, 0.9653836, 0.9585686, 0.9717291, 0.9743824, 0.96718353, 0.96909326, 0.9634335, 0.9609097, 0.9743645, 0.97411174, 0.96838224, 0.9704918, 0.96277416, 0.9598161, 0.97346646, 0.9746781, 0.96851605, 0.9698656, 0.96464545, 0.96050066, 0.97562796, 0.97557974, 0.9688682, 0.97014296, 0.9653931, 0.9584688, 0.9716388, 0.9743672, 0.96709365, 0.9689716, 0.96339947, 0.96089894, 0.9743893, 0.97414196, 0.9682806, 0.97042286, 0.9627938, 0.95979244, 0.97337276, 0.97463566, 0.96858805, 0.9698545, 0.96476585, 0.96053034, 0.9755216, 0.9755779, 0.9688974, 0.97006005, 0.96533084, 0.9583812, 0.97162294, 0.974391, 0.9671933, 0.9690207, 0.963403, 0.9608364, 0.9742896, 0.97419125, 0.9684362, 0.970433, 0.9627983, 0.9597799, 0.9733675, 0.9746474, 0.96860707, 0.9698471, 0.96473056, 0.9605958, 0.9755018, 0.9755755, 0.9689849, 0.97009236, 0.9653266, 0.95840156, 0.9715721, 0.9743482, 0.9671647, 0.9689533, 0.9634166, 0.9609257, 0.9742891, 0.97411853, 0.9683696, 0.97045714, 0.9628028, 0.95978236, 0.9733751, 0.9746022, 0.9685504, 0.9698445, 0.9647343, 0.9605997, 0.9755398, 0.9755662, 0.9688815, 0.97003573, 0.96538013, 0.9584859, 0.9715866, 0.974338, 0.96713823, 0.96892893, 0.963449, 0.9609021, 0.9743189, 0.97416764, 0.96839774, 0.97035676, 0.9628848, 0.9597237, 0.97331697, 0.974645, 0.9686358, 0.96982914, 0.96474993, 0.9606222, 0.975471, 0.9755401, 0.96884793, 0.96999633, 0.96543455, 0.9584998, 0.97151315, 0.9743001, 0.96704435, 0.9689835, 0.96345454, 0.96095514, 0.9742624, 0.97416794, 0.96827704, 0.9703287, 0.9628879, 0.9599312, 0.9732313, 0.97458535, 0.96842825, 0.9698015, 0.9648092, 0.96058667, 0.9754641, 0.9755279, 0.9688464, 0.96996504, 0.9655357, 0.9584261, 0.9716062, 0.9743317, 0.96708393, 0.9689094, 0.9634782, 0.96085477, 0.9742984, 0.9741517, 0.96831137, 0.97033006, 0.9629434, 0.9597757, 0.9733449, 0.9745637, 0.96856314, 0.9697878, 0.964868, 0.960493, 0.9755737, 0.9755222, 0.96895075, 0.9700565, 0.96550536, 0.95833236, 0.9716521, 0.97431326, 0.96714795, 0.96894395, 0.9635638, 0.9607999, 0.97431606, 0.9740718, 0.9683632, 0.9703455, 0.9629057, 0.9597895, 0.9734234, 0.97456694, 0.9686016, 0.9699044, 0.96480674, 0.96069676, 0.9755893, 0.975579, 0.9689616, 0.9700539, 0.96551913, 0.95845896, 0.9717376, 0.97437614, 0.9671591, 0.9690252, 0.96353346, 0.9610348, 0.9743518, 0.9741227, 0.96838176, 0.97047484, 0.9629643, 0.9601265, 0.97348255, 0.97463393, 0.96864945, 0.96985966, 0.96488035, 0.9608571, 0.97563237, 0.9755433, 0.9690036, 0.9700988, 0.9655107, 0.9587679, 0.97174865, 0.974338, 0.96721923, 0.9690392, 0.9635797, 0.9612806, 0.97438157, 0.9741769, 0.9684231, 0.9704944, 0.96295685, 0.9601608, 0.9734788, 0.97461516, 0.9686404, 0.9698352, 0.96482784, 0.96102256, 0.975656, 0.97556406, 0.9689524, 0.97008383, 0.96548945, 0.95887494, 0.9717971, 0.9743346, 0.9672134, 0.9690244, 0.963554, 0.9613709, 0.9744349, 0.9741538, 0.96830475, 0.97043025, 0.96292204, 0.96035904, 0.97351944, 0.9746454, 0.9685716, 0.96995115, 0.96489114, 0.9612581, 0.97571325, 0.9756216, 0.9688684, 0.970161, 0.9655858, 0.95921123, 0.97181576, 0.97440875, 0.9671581, 0.96911305, 0.9636151, 0.96149534, 0.9744194, 0.9742104, 0.9683141, 0.97053033, 0.9629612, 0.9604528, 0.9735311, 0.9746721, 0.9686377, 0.9700043, 0.96486115, 0.9612736, 0.97572154, 0.9756656, 0.9690372, 0.97020006, 0.9656153, 0.9591991, 0.97185606, 0.9743848, 0.9672697, 0.9691151, 0.96370304, 0.9616126, 0.97445554, 0.974289, 0.9684617, 0.97056186, 0.96309674, 0.960601, 0.9735588, 0.9747233, 0.9686262, 0.96998066, 0.9649442, 0.9613544, 0.97564393, 0.97569466, 0.9690243, 0.9701728, 0.9656412, 0.95920247, 0.97174746, 0.97451097, 0.96729046, 0.96914244, 0.96384734, 0.96165746, 0.9744485, 0.9743318, 0.9684507, 0.9704828, 0.9630549, 0.96046656, 0.97350377, 0.9746522, 0.96854323, 0.9698579, 0.9648164, 0.96124476, 0.9756334, 0.97565913, 0.9689144, 0.9700804, 0.96547127, 0.9591047, 0.97176975, 0.97437537, 0.9671677, 0.9690067, 0.9635463, 0.9615169, 0.97447103, 0.9741988, 0.9682711, 0.97047305, 0.9628881, 0.9604637, 0.97355056, 0.9746573, 0.9685301, 0.96984565, 0.9648336, 0.9612628, 0.97567445, 0.9756639, 0.9689251, 0.9700781, 0.9654826, 0.9590919, 0.9718012, 0.9743866, 0.9671358, 0.96901727, 0.9635672, 0.96158284, 0.9744941, 0.97423685, 0.9683717, 0.9704962, 0.96294504, 0.9605676, 0.9735613, 0.9746824, 0.9685376, 0.9698968, 0.96486616, 0.96130735, 0.9756723, 0.97568107, 0.96889883, 0.9701716, 0.96543825, 0.9591405, 0.971858, 0.9744092, 0.9671367, 0.9690405, 0.9635168, 0.9615552, 0.9744553, 0.9741678, 0.9682588, 0.97048205, 0.96290714, 0.96051186, 0.9735811, 0.9746352, 0.9685163, 0.969894, 0.9648495, 0.961285, 0.97573054, 0.9755789, 0.9688608, 0.9701572, 0.9655739, 0.95911473, 0.9718488, 0.974355, 0.96708953, 0.9690974, 0.96373826, 0.961624, 0.97449434, 0.9741743, 0.96827805, 0.9705629, 0.96313596, 0.96057534, 0.97359335, 0.9746124, 0.9684949, 0.97002673, 0.9650885, 0.9613558, 0.97565186, 0.97549915, 0.9689598, 0.9702682, 0.965856, 0.9591793, 0.9718, 0.9744218, 0.9671413, 0.96918297, 0.96383536, 0.9617204, 0.9744624, 0.9742278, 0.9682722, 0.9705423, 0.963251, 0.9607805, 0.973524, 0.9746377, 0.96841687, 0.96997035, 0.96510625, 0.9615146, 0.97567016, 0.97564656, 0.968901, 0.9702315, 0.9659597, 0.95933235, 0.97184515, 0.974381, 0.9671204, 0.9691607, 0.96407896, 0.9618074, 0.974452, 0.97417873, 0.9682455, 0.97058904, 0.96335053, 0.9607501, 0.9735103, 0.97465616, 0.96849114, 0.9699859, 0.9651909, 0.96152174, 0.975688, 0.97561306, 0.9688807, 0.9702911, 0.96594775, 0.9593655, 0.97182375, 0.97438794, 0.9670524, 0.96919316, 0.9639817, 0.9617469, 0.97444624, 0.97418946, 0.9683289, 0.9706273, 0.9634341, 0.96071625, 0.9735609, 0.97461253, 0.9685071, 0.9701101, 0.965327, 0.9615729, 0.9756143, 0.97555554, 0.96879244, 0.97035223, 0.96591604, 0.9594347, 0.97175306, 0.9743114, 0.9671205, 0.9692945, 0.9640375, 0.9618376, 0.97430915, 0.9741222, 0.9682691, 0.97071135, 0.96351475, 0.9607623, 0.9734988, 0.9745593, 0.9684723, 0.9701203, 0.9653688, 0.961602, 0.9756056, 0.97556245, 0.9688065, 0.97033554, 0.96592593, 0.9593847, 0.971705, 0.97431517, 0.9670203, 0.96925765, 0.9640315, 0.96181667, 0.97433734, 0.97410643, 0.9682113, 0.97072536, 0.9635168, 0.96099854, 0.9734847, 0.97453225, 0.96844345, 0.9701877, 0.9655437, 0.96172184, 0.97554976, 0.9754862, 0.9688468, 0.97037727, 0.96613085, 0.9595396, 0.97177064, 0.974238, 0.9671048, 0.9693199, 0.9642414, 0.9618945, 0.97435457, 0.9740901, 0.9682837, 0.9707473, 0.9637103, 0.9609433, 0.97346884, 0.97456646, 0.96849424, 0.97019523, 0.96557605, 0.9617593, 0.9756166, 0.9755246, 0.96885955, 0.970439, 0.9661808, 0.959628, 0.9717874, 0.97426414, 0.9670962, 0.96928763, 0.9643153, 0.96195674, 0.97437334, 0.9741219, 0.968322, 0.9707354, 0.96374065, 0.9608844, 0.97346556, 0.9745448, 0.968501, 0.9701655, 0.9656335, 0.96172416, 0.9755736, 0.9754867, 0.9688712, 0.9704224, 0.9661844, 0.9595719, 0.9717202, 0.9742638, 0.96709454, 0.9692949, 0.9643346, 0.96180993, 0.9743628, 0.97407746, 0.96830976, 0.97073346, 0.9638338, 0.96080315, 0.97345454, 0.97453976, 0.96852, 0.9701719, 0.96563894, 0.9616729, 0.9755835, 0.9755534, 0.9688565, 0.9704406, 0.9662872, 0.9596, 0.9717163, 0.9742543, 0.967107, 0.96937704, 0.9643854, 0.9619295, 0.9743046, 0.9741131, 0.9683451, 0.9707361, 0.96382624, 0.960961, 0.9734929, 0.97457254, 0.9685578, 0.97012603, 0.9655824, 0.9617933, 0.97556996, 0.97547704, 0.96889025, 0.9703762, 0.96627295, 0.95961624, 0.97170275, 0.9742939, 0.96723616, 0.96930075, 0.96435255, 0.9618364, 0.97432446, 0.97406006, 0.96834564, 0.9707073, 0.96383977, 0.96085227, 0.97342414, 0.9744883, 0.9685754, 0.9701886, 0.96558696, 0.9617056, 0.9755107, 0.975447, 0.96895313, 0.9704325, 0.9662602, 0.9595569, 0.97167283, 0.97432005, 0.9671329, 0.96933705, 0.96431834, 0.9617945, 0.9742829, 0.9740819, 0.9683357, 0.97070336, 0.96373504, 0.9608845, 0.9734171, 0.97453827, 0.9685481, 0.9701839, 0.965514, 0.96178097, 0.975561, 0.9755043, 0.9689799, 0.9703884, 0.9661845, 0.9595573, 0.97164184, 0.9742965, 0.96718276, 0.96937513, 0.9643162, 0.961923, 0.97427803, 0.97411126, 0.9683537, 0.97077495, 0.9637796, 0.9608756, 0.9734442, 0.974594, 0.9684987, 0.9701961, 0.965647, 0.9616694, 0.9754902, 0.9755731, 0.96883494, 0.9704105, 0.9662537, 0.95939606, 0.97164077, 0.97436124, 0.96707237, 0.96926147, 0.9642987, 0.9618329, 0.97430927, 0.9741508, 0.96823007, 0.97063404, 0.96375597, 0.9607575, 0.97346956, 0.9746021, 0.96848655, 0.9701468, 0.9655079, 0.9617282, 0.9755839, 0.97554183, 0.9689012, 0.97036654, 0.9661058, 0.9593959, 0.971738, 0.97432387, 0.96703064, 0.9691881, 0.9641547, 0.9616405, 0.9743454, 0.97413117, 0.9681731, 0.9705982, 0.9635423, 0.9606282, 0.9734591, 0.9745774, 0.96844816, 0.9700126, 0.96539813, 0.96141577, 0.9756081, 0.97550505, 0.9688148, 0.9702856, 0.96602374, 0.95913607, 0.9717318, 0.9743087, 0.9670767, 0.96917623, 0.9640415, 0.961566, 0.9743033, 0.9741451, 0.9682345, 0.97057784, 0.96336436, 0.9603903, 0.9733733, 0.9745248, 0.96838343, 0.9699877, 0.96527004, 0.96136177, 0.975662, 0.9755593, 0.9687825, 0.9701755, 0.96588355, 0.9592444, 0.97181284, 0.97426766, 0.96707445, 0.969098, 0.9640012, 0.9615774, 0.97440606, 0.9741242, 0.9682482, 0.97047675, 0.96338385, 0.9606312, 0.9736164, 0.9745636, 0.9684563, 0.9698684, 0.96517146, 0.96135956, 0.97567004, 0.9754741, 0.9687232, 0.97010976, 0.96583486, 0.95911896, 0.9718267, 0.97431266, 0.9669679, 0.96897817, 0.96386325, 0.9615416, 0.9743478, 0.97408026, 0.9681777, 0.9704019, 0.96315986, 0.9606035, 0.973478, 0.97445154, 0.9683658, 0.9698346, 0.96495414, 0.9614015, 0.97554094, 0.97543496, 0.96870404, 0.9700567, 0.9656194, 0.9591987, 0.9716754, 0.9742444, 0.9670619, 0.9689436, 0.9636218, 0.9614388, 0.9742576, 0.9740286, 0.9682013, 0.9703944, 0.963145, 0.9604661, 0.9734344, 0.97447395, 0.9684235, 0.969775, 0.9649711, 0.96125764, 0.9754975, 0.97538984, 0.96873736, 0.969995, 0.96565443, 0.9589801, 0.97165006, 0.9742354, 0.96711683, 0.9689746, 0.96377146, 0.96136206, 0.9742528, 0.9739811, 0.9682634, 0.97035426, 0.9630837, 0.96037453, 0.973381, 0.9744898, 0.9684982, 0.9697827, 0.96487004, 0.9611612, 0.97545666, 0.97537476, 0.9688599, 0.9700163, 0.9656115, 0.9589576, 0.97158694, 0.9741941, 0.967102, 0.96882117, 0.96360797, 0.9614258, 0.9741237, 0.97390354, 0.9682424, 0.9702748, 0.9630117, 0.9604178, 0.9733252, 0.97440636, 0.9684807, 0.9696333, 0.96488136, 0.96123433, 0.97542137, 0.9753566, 0.96881616, 0.96991676, 0.9656374, 0.9590018, 0.97143394, 0.97414523, 0.96708316, 0.96873695, 0.96354896, 0.9614079, 0.97410935, 0.97391593, 0.9683489, 0.97023714, 0.96298087, 0.9603533, 0.97333175, 0.97449434, 0.96862745, 0.9696269, 0.9648984, 0.96121997, 0.97545516, 0.9754039, 0.9688638, 0.96988094, 0.96555996, 0.95895845, 0.97160876, 0.9742192, 0.96721375, 0.9687979, 0.9636387, 0.9613933, 0.97433484, 0.9740426, 0.96834654, 0.97021323, 0.96314615, 0.9602992, 0.97342896, 0.974481, 0.9684627, 0.96962243, 0.96492076, 0.9610942, 0.9756098, 0.97542477, 0.9686618, 0.9697837, 0.965354, 0.9584956, 0.9717447, 0.9742148, 0.96689403, 0.968597, 0.96340156, 0.9610279, 0.9743556, 0.97401017, 0.9678326, 0.9700019, 0.96289563, 0.9601782, 0.97349155, 0.97446877, 0.96804285, 0.9694365, 0.9646429, 0.96096224, 0.9755658, 0.9754333, 0.96859765, 0.96972936, 0.9653118, 0.95868516, 0.9716834, 0.97425914, 0.966923, 0.968629, 0.96340024, 0.96116966, 0.9743129, 0.97414625, 0.96813065, 0.9702138, 0.96269506, 0.96039146, 0.97358227, 0.97476023, 0.9685093, 0.9697213, 0.96457267, 0.9612388, 0.9756463, 0.97560185, 0.9687409, 0.9698823, 0.9652852, 0.9587892, 0.97170377, 0.9744664, 0.9667995, 0.96881235, 0.9633402, 0.9612297, 0.97434163, 0.97424793, 0.9679691, 0.9702111, 0.96274436, 0.9603015, 0.973431, 0.9746533, 0.9682233, 0.96965, 0.96464336, 0.96103674, 0.9756349, 0.9755854, 0.9686904, 0.9698629, 0.9652335, 0.95867693, 0.97181195, 0.97441643, 0.9668256, 0.96881425, 0.9633274, 0.9611877, 0.97435725, 0.974191, 0.96802014, 0.97023183, 0.962744, 0.9603225, 0.97347564, 0.9747055, 0.9683991, 0.96958685, 0.964712, 0.96109134, 0.9756212, 0.9756386, 0.9687442, 0.9698231, 0.9653325, 0.95880044, 0.9716859, 0.9744129, 0.96690315, 0.9687046, 0.9632894, 0.9612279, 0.9742755, 0.9741796, 0.9681028, 0.97015387, 0.96273685, 0.9602708, 0.97346455, 0.9746626, 0.9684807, 0.9695928, 0.9646275, 0.96115446, 0.9756, 0.97556245, 0.96880406, 0.96976703, 0.9652516, 0.9587806, 0.97171694, 0.9743388, 0.96702, 0.9687177, 0.9632712, 0.9612576, 0.97436476, 0.97415006, 0.96814126, 0.9701468, 0.9626531, 0.9604645, 0.973625, 0.97455084, 0.9684461, 0.9696249, 0.9644721, 0.96146697, 0.9757437, 0.97548455, 0.9688728, 0.96985155, 0.9652042, 0.95915395, 0.9718958, 0.9742201, 0.9669816, 0.9687844, 0.96327734, 0.9615978, 0.97444963, 0.9740104, 0.96811825, 0.970237, 0.9625806, 0.9605784, 0.97367835, 0.97450477, 0.9684382, 0.96962345, 0.9645118, 0.96143097, 0.9757513, 0.97549665, 0.96883225, 0.9699406, 0.9652101, 0.95921284, 0.97199124, 0.9742191, 0.9670184, 0.9688686, 0.96314514, 0.96177983, 0.97456217, 0.97410995, 0.96823466, 0.9701927, 0.96261424, 0.9606895, 0.97388464, 0.9745865, 0.96860987, 0.9696511, 0.96459043, 0.96143526, 0.9759445, 0.9755064, 0.9688825, 0.9698132, 0.96532935, 0.9591876, 0.97205114, 0.97431856, 0.9670774, 0.96865743, 0.96319944, 0.9615834, 0.97462827, 0.9742377, 0.9682958, 0.97006255, 0.9625781, 0.96058786, 0.97382945, 0.97473335, 0.96864253, 0.9694932, 0.96456444, 0.9614497, 0.9759395, 0.97567683, 0.9689969, 0.9696958, 0.96525526, 0.95918816, 0.9720604, 0.9743571, 0.96707857, 0.9686095, 0.9632124, 0.9616113, 0.97461885, 0.97417927, 0.96817905, 0.96997684, 0.9625484, 0.9605591, 0.9737883, 0.97466826, 0.96840245, 0.9693963, 0.9644294, 0.9613481, 0.9758473, 0.9756404, 0.96889335, 0.969588, 0.96515757, 0.9591641, 0.9720089, 0.97444224, 0.9669493, 0.96855015, 0.9630306, 0.9616666, 0.97459215, 0.97424215, 0.96809477, 0.9698845, 0.9623306, 0.96060085, 0.9737848, 0.97468036, 0.9684623, 0.96929103, 0.96443176, 0.96161854, 0.9758617, 0.9757698, 0.9689635, 0.9695266, 0.96518344, 0.95919204, 0.97203076, 0.9744533, 0.9670049, 0.96838623, 0.96301347, 0.961871, 0.97453994, 0.97435397, 0.9683754, 0.969795, 0.96256983, 0.9606395, 0.9737785, 0.9748386, 0.9687506, 0.9692726, 0.96457887, 0.96161664, 0.9759478, 0.9758198, 0.96912616, 0.9695411, 0.9654406, 0.95972216, 0.9721693, 0.97467077, 0.96720916, 0.9684641, 0.9635237, 0.9622229, 0.9746987, 0.97442144, 0.9684766, 0.9700463, 0.96318907, 0.961059, 0.9739819, 0.97492933, 0.96873266, 0.9695663, 0.9649706, 0.9621424, 0.9759942, 0.9759321, 0.9691258, 0.9696705, 0.9657859, 0.9601362, 0.97230214, 0.9746309, 0.9671641, 0.9685273, 0.96384853, 0.96235144, 0.9748086, 0.9744452, 0.9684483, 0.9699369, 0.96329236, 0.96088046, 0.9740302, 0.9748263, 0.9687566, 0.96935976, 0.96513814, 0.9620698, 0.9760622, 0.97582316, 0.9690863, 0.96950173, 0.96590024, 0.95997685, 0.9723408, 0.9745918, 0.9672112, 0.96844506, 0.96383876, 0.96240157, 0.9748413, 0.97438264, 0.9683733, 0.96985817, 0.9632625, 0.96092224, 0.9740631, 0.974865, 0.96867216, 0.96928316, 0.96512246, 0.9620747, 0.9760584, 0.97571313, 0.9689766, 0.9694708, 0.965789, 0.96003336, 0.9723034, 0.97450566, 0.9670107, 0.96841365, 0.96385384, 0.9623404, 0.97482765, 0.97436416, 0.9682825, 0.9698942, 0.96319944, 0.96091235, 0.9740249, 0.9747969, 0.96855056, 0.96925676, 0.9650613, 0.96206814, 0.9760485, 0.9757185, 0.9688816, 0.9694885, 0.9657903, 0.9600348, 0.9722272, 0.97451854, 0.96698195, 0.9684013, 0.9637431, 0.962339, 0.9747762, 0.97435546, 0.968347, 0.96987265, 0.9631301, 0.960927, 0.9739342, 0.97481674, 0.96860653, 0.9693095, 0.9651594, 0.96201044, 0.97600955, 0.97572994, 0.96897626, 0.9695146, 0.96581894, 0.96000445, 0.972237, 0.9744529, 0.9671387, 0.96843207, 0.9638458, 0.96241266, 0.97475374, 0.9743258, 0.9683661, 0.9699024, 0.963249, 0.9610027, 0.9740071, 0.97478896, 0.96867543, 0.96928364, 0.9651483, 0.9620453, 0.97602695, 0.97574234, 0.9690235, 0.9694885, 0.9657922, 0.9601005, 0.9722735, 0.97452515, 0.96716756, 0.9684335, 0.9638923, 0.9624053, 0.974777, 0.974398, 0.9684945, 0.96988094, 0.9632125, 0.96101207, 0.97394675, 0.9748551, 0.96874577, 0.9692531, 0.9651308, 0.96214473, 0.976029, 0.9757924, 0.9691115, 0.96950483, 0.9658562, 0.9601206, 0.9721487, 0.9745325, 0.9671873, 0.9684512, 0.9638026, 0.9624323, 0.9748311, 0.97440934, 0.9684607, 0.9699137, 0.9632478, 0.9610626, 0.97398865, 0.9748776, 0.9687089, 0.9693494, 0.96511334, 0.96218556, 0.97609633, 0.975842, 0.9690496, 0.9694923, 0.96576834, 0.96019447, 0.9723107, 0.9745944, 0.9671647, 0.9683829, 0.96378165, 0.96245694, 0.97482204, 0.9744314, 0.9684012, 0.9698631, 0.963177, 0.961159, 0.9740108, 0.9748644, 0.9686844, 0.9692094, 0.9651046, 0.9622072, 0.97605556, 0.9757968, 0.9689998, 0.9694052, 0.9658093, 0.96018565, 0.97229654, 0.97462773, 0.9671519, 0.9683014, 0.96388, 0.9624261, 0.97482187, 0.974481, 0.96836174, 0.96980345, 0.96327597, 0.9610583, 0.9740074, 0.9749008, 0.9687695, 0.969287, 0.9651129, 0.96219474, 0.9761286, 0.97582906, 0.969146, 0.96945167, 0.9658462, 0.9602616, 0.9723573, 0.9746557, 0.9672619, 0.9683857, 0.96380323, 0.96255046, 0.97487545, 0.97447723, 0.9684235, 0.9698368, 0.9632042, 0.9611353, 0.97409374, 0.9748576, 0.9687111, 0.969234, 0.9651325, 0.9621881, 0.9761598, 0.97583073, 0.9690266, 0.9695014, 0.96580225, 0.9602126, 0.97234297, 0.97462136, 0.96702474, 0.96841675, 0.963828, 0.9625974, 0.9748413, 0.9744096, 0.96836567, 0.9698888, 0.963296, 0.9611439, 0.97405565, 0.9748766, 0.96868986, 0.9693518, 0.96516496, 0.9622629, 0.9760938, 0.9758428, 0.96899456, 0.96952504, 0.96582985, 0.96035177, 0.97232425, 0.97458345, 0.9670864, 0.9683691, 0.9638359, 0.96243376, 0.9748745, 0.9744174, 0.96837664, 0.9698477, 0.96312326, 0.96108323, 0.9740355, 0.97481537, 0.9686595, 0.9692201, 0.9650904, 0.96217895, 0.9760849, 0.97578365, 0.9690131, 0.9694172, 0.9657588, 0.9601728, 0.97231096, 0.97454774, 0.9670981, 0.96825683, 0.9637462, 0.96253103, 0.9748618, 0.9744548, 0.96840256, 0.9697781, 0.96309614, 0.9611777, 0.9740592, 0.9748786, 0.9686738, 0.9692178, 0.9649652, 0.9622604, 0.97610146, 0.97583395, 0.969013, 0.9693732, 0.96567166, 0.9603579, 0.9723308, 0.9745842, 0.9671199, 0.9682925, 0.9636611, 0.96259135, 0.97487915, 0.9744707, 0.96836966, 0.96971726, 0.9630578, 0.9612866, 0.97405565, 0.9748854, 0.9686642, 0.9692605, 0.9650584, 0.9622062, 0.97616667, 0.97581816, 0.96897817, 0.96945995, 0.96576893, 0.9602438, 0.9723602, 0.97464085, 0.96710646, 0.96837664, 0.9637648, 0.96247923, 0.9749073, 0.97448593, 0.9683948, 0.9697968, 0.9631478, 0.9610743, 0.9740752, 0.9749321, 0.9686581, 0.9692685, 0.96505487, 0.9621059, 0.976077, 0.9758177, 0.96891135, 0.96948403, 0.9658054, 0.96016896, 0.9723487, 0.9746021, 0.9670683, 0.96836823, 0.9637914, 0.96246237, 0.97486293, 0.97447824, 0.9683309, 0.9698286, 0.963223, 0.9610362, 0.97401595, 0.97486997, 0.9685523, 0.9693093, 0.9651092, 0.9621049, 0.9760682, 0.9758016, 0.9688431, 0.96948236, 0.96577895, 0.96016884, 0.9723755, 0.9745394, 0.9670264, 0.96838087, 0.9637307, 0.9623857, 0.97482026, 0.97444123, 0.96828115, 0.9699415, 0.9631031, 0.961035, 0.9740781, 0.9748658, 0.96859866, 0.969281, 0.96501464, 0.96224207, 0.9761204, 0.9758034, 0.9688703, 0.969496, 0.9656474, 0.96002644, 0.9723764, 0.97451586, 0.967003, 0.9684529, 0.9636599, 0.96236295, 0.9748136, 0.9743016, 0.96824193, 0.9698383, 0.9629149, 0.96104676, 0.9739595, 0.9747346, 0.96853083, 0.96932966, 0.9648032, 0.96221304, 0.9760355, 0.9756964, 0.968794, 0.96949244, 0.9654897, 0.9603001, 0.9722563, 0.9744903, 0.96698016, 0.96836144, 0.9634614, 0.9625357, 0.97478354, 0.97431844, 0.9682456, 0.9697977, 0.9627723, 0.9611963, 0.97409123, 0.974782, 0.9685209, 0.9692078, 0.96472377, 0.9623357, 0.9760263, 0.97560024, 0.96885127, 0.96936893, 0.96545416, 0.96039563, 0.97233284, 0.9743965, 0.9669777, 0.9682464, 0.9634954, 0.96257895, 0.97478175, 0.9742769, 0.96831155, 0.969689, 0.9627997, 0.96120334, 0.9739043, 0.9747049, 0.96857846, 0.9691281, 0.96476614, 0.9622606, 0.9760124, 0.9756385, 0.9689594, 0.9693113, 0.96552104, 0.960247, 0.972203, 0.9744539, 0.96711695, 0.9682597, 0.96353775, 0.9624872, 0.97474843, 0.9743028, 0.9683025, 0.9696753, 0.9628247, 0.9611338, 0.97388136, 0.97475016, 0.9686271, 0.9691584, 0.9648863, 0.9622865, 0.9759729, 0.975776, 0.9690085, 0.9692751, 0.9655132, 0.96020633, 0.97215784, 0.9745403, 0.9670967, 0.9682313, 0.96347666, 0.9624976, 0.974726, 0.97433984, 0.96834344, 0.96957827, 0.96277255, 0.9612219, 0.97388524, 0.97473645, 0.96855, 0.9690863, 0.9646985, 0.96229184, 0.9759695, 0.975658, 0.9688612, 0.969307, 0.96543205, 0.9603644, 0.9721994, 0.97447485, 0.9670128, 0.9681561, 0.96337277, 0.9626532, 0.97481525, 0.97453576, 0.9682919, 0.96961683, 0.9627146, 0.96126074, 0.97392637, 0.9749535, 0.96862775, 0.96912, 0.9646764, 0.96237355, 0.9760271, 0.9759342, 0.96900696, 0.9692872, 0.9654739, 0.9604624, 0.97224075, 0.9747381, 0.96720636, 0.96821207, 0.96334445, 0.96275055, 0.97480226, 0.97465354, 0.96837765, 0.9696435, 0.9627016, 0.9614371, 0.9739681, 0.97499985, 0.9686912, 0.9690459, 0.96473444, 0.9625221, 0.9760406, 0.97589296, 0.96900517, 0.96935046, 0.9656849, 0.96054703, 0.97230273, 0.9747353, 0.96722144, 0.96818954, 0.9636829, 0.96263564, 0.9748414, 0.9745053, 0.9684988, 0.9695886, 0.9628748, 0.96133447, 0.9740133, 0.97486794, 0.9687422, 0.96902746, 0.964851, 0.9624714, 0.9760616, 0.9759009, 0.96906763, 0.969261, 0.9655623, 0.96043366, 0.97221965, 0.9745821, 0.96709275, 0.96815443, 0.96356356, 0.9628114, 0.9747933, 0.97453463, 0.9683552, 0.96959025, 0.962873, 0.96149266, 0.97390103, 0.9749074, 0.9685435, 0.9690419, 0.96490395, 0.96250343, 0.9759353, 0.9758498, 0.96889883, 0.9691509, 0.9654136, 0.9603225, 0.97214, 0.97454935, 0.9671327, 0.96801054, 0.96341294, 0.9626302, 0.97472185, 0.97447985, 0.9683506, 0.96946305, 0.962611, 0.9612224, 0.97384125, 0.97488153, 0.96869725, 0.96890867, 0.96456015, 0.9623268, 0.9759661, 0.97587854, 0.9691471, 0.96906334, 0.9653481, 0.96023226, 0.9721632, 0.97469735, 0.9671804, 0.9680236, 0.96342343, 0.962537, 0.9747497, 0.97458583, 0.96844137, 0.96948266, 0.9627604, 0.9612681, 0.9739061, 0.97491884, 0.96861076, 0.96888876, 0.9646417, 0.9623518, 0.9759972, 0.97587186, 0.96903515, 0.9690405, 0.96543133, 0.96028215, 0.9722038, 0.9746437, 0.96710277, 0.96803063, 0.9633717, 0.9626172, 0.97479236, 0.9745627, 0.9683755, 0.96943146, 0.9627836, 0.96129817, 0.97394776, 0.9749093, 0.9687506, 0.9689006, 0.96465534, 0.96231097, 0.97603524, 0.9759227, 0.96906966, 0.96903205, 0.9653755, 0.9603015, 0.9721887, 0.9746525, 0.9671396, 0.9679051, 0.9633252, 0.9625315, 0.9747868, 0.97458494, 0.9684073, 0.9694582, 0.96262527, 0.96124893, 0.97392017, 0.97494817, 0.9686781, 0.96893746, 0.96461153, 0.96236306, 0.9760306, 0.9759109, 0.9690289, 0.969176, 0.96535313, 0.96022964, 0.972228, 0.97471446, 0.9671495, 0.9679717, 0.96324235, 0.96247816, 0.97476506, 0.97454774, 0.9684789, 0.9693968, 0.9624111, 0.9611363, 0.9738271, 0.9748701, 0.96868366, 0.96882653, 0.964389, 0.9621988, 0.975946, 0.9757824, 0.96907634, 0.96903336, 0.9650344, 0.96007776, 0.97209483, 0.97448903, 0.9672313, 0.96785617, 0.96298105, 0.9624733, 0.97468436, 0.9744441, 0.96837807, 0.969233, 0.9622983, 0.9610035, 0.97386587, 0.9748205, 0.9686581, 0.96865785, 0.96423006, 0.9620046, 0.97595155, 0.97577286, 0.9689798, 0.9689757, 0.96506685, 0.9599523, 0.972066, 0.9745378, 0.96705663, 0.96777713, 0.96304774, 0.9622511, 0.9747738, 0.9744666, 0.968369, 0.9693019, 0.96228856, 0.9609543, 0.9739096, 0.9748771, 0.96862596, 0.9688384, 0.9643399, 0.9620562, 0.9759596, 0.97581667, 0.96899295, 0.9689928, 0.9650696, 0.9600261, 0.9721313, 0.9746907, 0.96714294, 0.96791583, 0.9630734, 0.9622794, 0.9747396, 0.97448087, 0.9684221, 0.9693354, 0.96232474, 0.9610712, 0.9739085, 0.97484696, 0.96864855, 0.96880484, 0.9643265, 0.96204805, 0.9760216, 0.9758615, 0.96897674, 0.968967, 0.96511656, 0.95999247, 0.9722916, 0.9746027, 0.9670255, 0.9678382, 0.96313155, 0.9622585, 0.97476757, 0.9744791, 0.9683689, 0.96935594, 0.96245515, 0.9610133, 0.9739203, 0.97491497, 0.96872497, 0.9687979, 0.96431464, 0.96205413, 0.97607124, 0.975906, 0.96902734, 0.9689671, 0.9650281, 0.96000224, 0.972138, 0.97470146, 0.9670903, 0.9678315, 0.96295387, 0.9623159, 0.97473675, 0.97457254, 0.96844983, 0.9693076, 0.96237695, 0.9610466, 0.9739005, 0.97492677, 0.9686803, 0.9688268, 0.96442676, 0.96201587, 0.97600514, 0.9758716, 0.9690419, 0.96898234, 0.96512634, 0.96001685, 0.9721743, 0.9746748, 0.96703064, 0.96789795, 0.9630946, 0.96233356, 0.97472703, 0.97457266, 0.9683415, 0.96939415, 0.9624533, 0.96105516, 0.97391313, 0.9749194, 0.96861625, 0.96879095, 0.9644127, 0.9621059, 0.9759962, 0.97585106, 0.96890646, 0.9689386, 0.96505487, 0.9599561, 0.9720261, 0.9746158, 0.9669174, 0.9679097, 0.963062, 0.9623286, 0.974664, 0.97455764, 0.9683064, 0.96939677, 0.9623282, 0.96094084, 0.97381634, 0.9749088, 0.9685111, 0.9688824, 0.96432894, 0.96192837, 0.97589785, 0.97585243, 0.9688243, 0.96910906, 0.965016, 0.96001476, 0.9720943, 0.9746105, 0.9670142, 0.96797615, 0.96307725, 0.96228665, 0.97471243, 0.9745692, 0.9683027, 0.9694554, 0.96236724, 0.96096396, 0.9738454, 0.9749425, 0.96858984, 0.9689034, 0.96442676, 0.96199626, 0.97597367, 0.975903, 0.9689307, 0.96906894, 0.96507037, 0.959907, 0.97212636, 0.9747274, 0.96703136, 0.96794623, 0.96304697, 0.9621968, 0.97468114, 0.974577, 0.9684096, 0.9694421, 0.9623644, 0.96096176, 0.9738448, 0.9749053, 0.9686026, 0.9688417, 0.9644122, 0.9619282, 0.97589445, 0.9757943, 0.96894103, 0.9690748, 0.96507806, 0.95986986, 0.97206634, 0.9746352, 0.96704435, 0.96791226, 0.96312743, 0.962202, 0.974686, 0.974537, 0.96834004, 0.96941334, 0.9624048, 0.96096146, 0.9738791, 0.9748937, 0.96863425, 0.968901, 0.9644192, 0.96202505, 0.97588354, 0.97583663, 0.9689248, 0.9690065, 0.9651378, 0.95990604, 0.9721275, 0.974722, 0.9671243, 0.9679546, 0.96313906, 0.96230686, 0.97475094, 0.97464234, 0.9683887, 0.9694365, 0.96247274, 0.9609989, 0.97389585, 0.9749348, 0.96863234, 0.96893007, 0.9644514, 0.9620504, 0.97599494, 0.97588277, 0.96896183, 0.9690118, 0.965212, 0.9599607, 0.97216505, 0.9746718, 0.9670485, 0.9678804, 0.96320367, 0.96228886, 0.9747226, 0.97450304, 0.9683924, 0.9694452, 0.96244764, 0.9610283, 0.97391814, 0.9748786, 0.9686085, 0.96882665, 0.96451503, 0.96202713, 0.975983, 0.9758335, 0.9689099, 0.9690449, 0.9651641, 0.9598971, 0.97216254, 0.97469723, 0.96703166, 0.9679202, 0.9631372, 0.9622489, 0.9747864, 0.9745404, 0.9683492, 0.9694467, 0.96245885, 0.96093285, 0.97393465, 0.97491056, 0.96864116, 0.9688389, 0.96440125, 0.9618601, 0.97602004, 0.97580796, 0.9689071, 0.9690437, 0.965229, 0.95984054, 0.9721872, 0.97460383, 0.9670612, 0.9679243, 0.96325994, 0.96209717, 0.974778, 0.97449106, 0.96837866, 0.96943784, 0.96250033, 0.9609027, 0.9739275, 0.97492903, 0.96865976, 0.96885127, 0.96444106, 0.9618006, 0.9760262, 0.9758228, 0.9689323, 0.9690062, 0.9651312, 0.9598734, 0.9722021, 0.9746721, 0.96705884, 0.96789575, 0.96319103, 0.96218944, 0.974802, 0.9745616, 0.96842784, 0.96941274, 0.9625023, 0.96095055, 0.9739671, 0.97492653, 0.96874934, 0.9688274, 0.96456605, 0.9619618, 0.975974, 0.9758773, 0.9691213, 0.9690514, 0.96537524, 0.9599271, 0.97221226, 0.9747012, 0.96723926, 0.9679346, 0.963429, 0.9622934, 0.9748395, 0.97461444, 0.9685912, 0.9694688, 0.9627194, 0.96103805, 0.9739555, 0.9749082, 0.9688412, 0.9689012, 0.96473587, 0.96188176, 0.9759846, 0.9758503, 0.9692323, 0.96913546, 0.96546715, 0.95985943, 0.97219175, 0.9747097, 0.96732324, 0.96807724, 0.96350956, 0.962201, 0.97472864, 0.9746269, 0.96866286, 0.96953183, 0.9628629, 0.9608641, 0.9738448, 0.97501504, 0.96889615, 0.9689313, 0.96478105, 0.96180904, 0.9759626, 0.97590566, 0.969302, 0.9691994, 0.96550226, 0.9598121, 0.97214407, 0.97476065, 0.96739167, 0.9680072, 0.96358955, 0.96216595, 0.9747628, 0.9747071, 0.96860576, 0.969534, 0.9628563, 0.9608497, 0.97394073, 0.9750073, 0.9687922, 0.9689164, 0.964814, 0.9618626, 0.9759311, 0.97593904, 0.9690758, 0.96908164, 0.9655018, 0.9597687, 0.97215986, 0.97481173, 0.9672702, 0.9679547, 0.9635571, 0.9621056, 0.97470033, 0.9747215, 0.9686151, 0.96946025, 0.9628448, 0.9608057, 0.9738999, 0.97506094, 0.96879935, 0.96889657, 0.96491444, 0.96180344, 0.9759266, 0.9759622, 0.96896106, 0.9690892, 0.9654636, 0.9595856, 0.972187, 0.974801, 0.9670865, 0.96794254, 0.96356785, 0.9619501, 0.97480994, 0.9747219, 0.96843255, 0.9694364, 0.9627997, 0.9606805, 0.9739555, 0.97510386, 0.96874076, 0.9689367, 0.96479166, 0.9617246, 0.9760271, 0.97597075, 0.96906406, 0.96917164, 0.965455, 0.95957637, 0.97218, 0.97478163, 0.96710646, 0.9680044, 0.96350145, 0.9619748, 0.9747098, 0.97464174, 0.9683875, 0.9695293, 0.9629015, 0.9606831, 0.97392714, 0.97497547, 0.96859777, 0.9690413, 0.9646937, 0.96166956, 0.9759672, 0.9759017, 0.9689423, 0.9692098, 0.9654097, 0.9595941, 0.9722137, 0.9746763, 0.9670342, 0.96805274, 0.9633614, 0.96179605, 0.97471607, 0.97456574, 0.9683934, 0.96959037, 0.9626373, 0.9605477, 0.97385794, 0.974857, 0.968728, 0.9689785, 0.9645841, 0.9614924, 0.97590023, 0.97580534, 0.9690018, 0.96913266, 0.96535313, 0.95943755, 0.9721487, 0.9745848, 0.9671341, 0.96786815, 0.9632949, 0.96182185, 0.9746865, 0.9745386, 0.96834993, 0.96937513, 0.96251404, 0.9604704, 0.97383773, 0.97484857, 0.9686942, 0.96874714, 0.9644836, 0.9614888, 0.97587615, 0.9757631, 0.9689479, 0.9689332, 0.96515054, 0.9594021, 0.9720623, 0.97457266, 0.9670302, 0.9678362, 0.9631252, 0.96180683, 0.9746072, 0.97451234, 0.96830386, 0.9692732, 0.9625135, 0.96049625, 0.97379726, 0.9748985, 0.9686573, 0.96882564, 0.9644215, 0.9614605, 0.9758562, 0.9757578, 0.96895057, 0.9690127, 0.9652694, 0.95939606, 0.97202027, 0.9745624, 0.9669823, 0.96786726, 0.96330386, 0.9617692, 0.9746413, 0.9745229, 0.9683652, 0.96932817, 0.96266234, 0.9605015, 0.97377473, 0.9748716, 0.96864456, 0.9688288, 0.9645823, 0.961465, 0.97581375, 0.97571623, 0.9689715, 0.9689784, 0.96524674, 0.9593522, 0.9720038, 0.97456926, 0.96712554, 0.96791357, 0.9631358, 0.96171325, 0.9745754, 0.97455, 0.96838814, 0.96948594, 0.9625218, 0.96035975, 0.9737197, 0.974878, 0.9687328, 0.96881616, 0.9643802, 0.9612514, 0.97581273, 0.97577137, 0.96894485, 0.9690142, 0.96490496, 0.95922667, 0.97191507, 0.97456974, 0.96707445, 0.96787125, 0.9627999, 0.9615512, 0.97453195, 0.9744659, 0.9683713, 0.96930367, 0.96215576, 0.96032226, 0.9736651, 0.97483104, 0.9685758, 0.96888673, 0.96416944, 0.9613664, 0.9759016, 0.97572136, 0.9687178, 0.969044, 0.96514857, 0.959359, 0.9722032, 0.9744912, 0.9667318, 0.9679556, 0.9630581, 0.96167606, 0.97482187, 0.9744204, 0.968089, 0.9693926, 0.9624014, 0.9604049, 0.9739724, 0.9748344, 0.96850294, 0.96884745, 0.9643784, 0.9614258, 0.97603786, 0.9756954, 0.9688259, 0.9691509, 0.96507394, 0.95934397, 0.97221696, 0.97460824, 0.9669476, 0.9680361, 0.9630913, 0.9618569, 0.97481626, 0.9745172, 0.96831584, 0.96952623, 0.9624279, 0.9607237, 0.97401524, 0.9748103, 0.96851987, 0.9689635, 0.9643875, 0.9615007, 0.976019, 0.9757363, 0.9688654, 0.9690767, 0.9652151, 0.9595201, 0.97227657, 0.97451335, 0.9668847, 0.96795917, 0.9632368, 0.96191573, 0.9748297, 0.9744444, 0.9681692, 0.9694447, 0.9625317, 0.96054286, 0.9740295, 0.97476476, 0.9685309, 0.9689747, 0.9644938, 0.9615783, 0.97608155, 0.97567654, 0.9687954, 0.969117, 0.96525186, 0.9595707, 0.9723177, 0.9745129, 0.9669239, 0.9680265, 0.96323615, 0.96185815, 0.9748966, 0.974392, 0.96820235, 0.9694978, 0.9626447, 0.96068215, 0.97399807, 0.9747377, 0.9685371, 0.9689719, 0.9644648, 0.9615953, 0.9760726, 0.97562104, 0.9687535, 0.96911633, 0.9652448, 0.9595598, 0.97224224, 0.9744917, 0.96691763, 0.9680293, 0.9632289, 0.9619829, 0.97483194, 0.9743542, 0.96824485, 0.9695135, 0.9626301, 0.9606694, 0.97394764, 0.97470176, 0.96855974, 0.9689469, 0.9644693, 0.96168536, 0.97603345, 0.97558814, 0.96886885, 0.9691538, 0.9652026, 0.9596282, 0.97216624, 0.9744109, 0.96693045, 0.96805006, 0.9632761, 0.96197194, 0.9748238, 0.97430974, 0.9681255, 0.969488, 0.9626503, 0.9606568, 0.97387016, 0.97460777, 0.9684009, 0.9689239, 0.96455127, 0.9616432, 0.97600126, 0.97554696, 0.96865135, 0.9690433, 0.96525306, 0.959589, 0.9721081, 0.9743852, 0.96675473, 0.96795803, 0.96329755, 0.96194947, 0.9747763, 0.97430915, 0.968136, 0.96944046, 0.96254593, 0.960608, 0.97391224, 0.97467846, 0.9683852, 0.9688611, 0.964471, 0.9616035, 0.9759464, 0.97563577, 0.9687093, 0.96905327, 0.96521896, 0.95943457, 0.972128, 0.97446376, 0.966831, 0.96794623, 0.9631878, 0.9617788, 0.97478, 0.9743994, 0.9681443, 0.96944, 0.9624726, 0.9604943, 0.9738951, 0.9747453, 0.9684198, 0.9688655, 0.9644827, 0.96148396, 0.97598755, 0.97566575, 0.96867263, 0.9690711, 0.9652063, 0.9593841, 0.9721255, 0.97439754, 0.9668605, 0.96800184, 0.9631605, 0.9617326, 0.9747404, 0.97431785, 0.9681175, 0.9694722, 0.96253157, 0.96046007, 0.97386235, 0.9747113, 0.96838915, 0.9689426, 0.96440357, 0.96143776, 0.9759351, 0.97561646, 0.96871454, 0.96907616, 0.9651706, 0.95932335, 0.9721571, 0.97438633, 0.966853, 0.9679909, 0.96322554, 0.9618102, 0.97478265, 0.97433925, 0.96814, 0.96951795, 0.9626556, 0.9605453, 0.97395587, 0.97470313, 0.9685255, 0.96894896, 0.9645485, 0.9615634, 0.9760691, 0.9755677, 0.96881545, 0.9691478, 0.96532804, 0.9594776, 0.9722414, 0.9743144, 0.96692955, 0.9680756, 0.96328276, 0.96192896, 0.97486985, 0.9742925, 0.9683232, 0.96957153, 0.96261555, 0.96060985, 0.9740536, 0.9746324, 0.968604, 0.96895623, 0.96451724, 0.96165556, 0.9760172, 0.9755602, 0.96895164, 0.9691, 0.9653098, 0.95970637, 0.97230095, 0.9743654, 0.96705765, 0.96797657, 0.96328914, 0.9620362, 0.97487384, 0.97423685, 0.9682025, 0.9694549, 0.9625886, 0.9606369, 0.9738696, 0.97453225, 0.968496, 0.9688259, 0.9645184, 0.96137905, 0.97586596, 0.9754828, 0.96881884, 0.9689295, 0.9654231, 0.95950437, 0.97206986, 0.97403437, 0.96673197, 0.9677069, 0.963308, 0.96179384, 0.974662, 0.9740063, 0.9680132, 0.9692108, 0.9626657, 0.9603953, 0.9738274, 0.97441745, 0.9683262, 0.9686794, 0.9645087, 0.96136504, 0.9758639, 0.9753347, 0.9686803, 0.9687214, 0.9653208, 0.95937514, 0.9720215, 0.97403705, 0.9668061, 0.96758157, 0.9632429, 0.9617148, 0.9746104, 0.97394025, 0.9680448, 0.96913636, 0.9625835, 0.9603928, 0.9738029, 0.9743249, 0.9683565, 0.9685366, 0.96447885, 0.96133953, 0.9758184, 0.97529787, 0.96857977, 0.96868837, 0.9652837, 0.9593207, 0.9718658, 0.973925, 0.9667241, 0.9676148, 0.96324193, 0.96168786, 0.9745867, 0.9739838, 0.96794397, 0.9691397, 0.96269166, 0.96039516, 0.9738307, 0.9743566, 0.9682492, 0.9685375, 0.96460086, 0.96141356, 0.9757806, 0.97534096, 0.96859825, 0.9686858, 0.96538115, 0.95934033, 0.9720063, 0.9740603, 0.96672183, 0.9676118, 0.96348864, 0.9617504, 0.97457075, 0.97396684, 0.96798486, 0.9691375, 0.9628436, 0.9603985, 0.9737622, 0.97439075, 0.9682795, 0.96856266, 0.96466875, 0.961449, 0.97579193, 0.975397, 0.9686913, 0.9687782, 0.9654925, 0.95933473, 0.97201, 0.9741587, 0.9668792, 0.96761227, 0.9634234, 0.961657, 0.9746028, 0.97406626, 0.96802217, 0.9690952, 0.96280724, 0.9603675, 0.9737549, 0.97442687, 0.9683527, 0.9685874, 0.96461684, 0.96138126, 0.97574764, 0.9753867, 0.9686779, 0.9686863, 0.9655566, 0.9593531, 0.9719929, 0.97414535, 0.9667867, 0.96764684, 0.96347743, 0.9616514, 0.9745753, 0.97403526, 0.9680429, 0.96911275, 0.9628943, 0.96035165, 0.9736974, 0.97437686, 0.9683375, 0.9685877, 0.96470946, 0.961548, 0.97576886, 0.97537804, 0.9687362, 0.9687016, 0.9655745, 0.9594359, 0.9719118, 0.974098, 0.96682614, 0.96762675, 0.9635097, 0.9618753, 0.9745566, 0.97407305, 0.968096, 0.9692351, 0.96296436, 0.9606018, 0.9737229, 0.97447, 0.9684589, 0.9685902, 0.9648373, 0.96154857, 0.9757962, 0.9753745, 0.9687884, 0.9687635, 0.9657024, 0.9594078, 0.9719667, 0.9741547, 0.96688664, 0.9676825, 0.96357185, 0.96183026, 0.9745632, 0.97406673, 0.9681037, 0.96914464, 0.96293575, 0.9604558, 0.97371054, 0.97441316, 0.96844625, 0.9685735, 0.964791, 0.9614203, 0.97579724, 0.97536826, 0.9686829, 0.968733, 0.9655107, 0.9593346, 0.9718906, 0.97412044, 0.9668004, 0.9675953, 0.96348697, 0.96181655, 0.974542, 0.97407997, 0.96803355, 0.9691617, 0.9629112, 0.9604294, 0.97371215, 0.9744562, 0.96842057, 0.9685533, 0.96480066, 0.9614785, 0.97580326, 0.9754073, 0.9686809, 0.9687139, 0.9656254, 0.9594473, 0.9719875, 0.9742037, 0.96680117, 0.9676183, 0.96352756, 0.96181136, 0.9746464, 0.9741829, 0.96813107, 0.9691655, 0.96287316, 0.96051854, 0.9737958, 0.9745035, 0.96847534, 0.9685675, 0.9647503, 0.961492, 0.9758293, 0.9754589, 0.9687571, 0.9687445, 0.96549827, 0.9593881, 0.9719524, 0.97417206, 0.96689403, 0.96763813, 0.96346736, 0.96176827, 0.97464615, 0.9740984, 0.9681064, 0.969157, 0.96278787, 0.9606053, 0.9738374, 0.9745901, 0.9685951, 0.9685949, 0.9647614, 0.9616655, 0.9758528, 0.97550803, 0.96889025, 0.96882087, 0.96552324, 0.95947224, 0.97201747, 0.9742235, 0.96698004, 0.9677498, 0.9634676, 0.9618023, 0.97467697, 0.97412926, 0.96823436, 0.96919817, 0.962814, 0.9604507, 0.9738287, 0.974476, 0.96848035, 0.9686216, 0.96463627, 0.96141595, 0.9758666, 0.9754243, 0.9688875, 0.9687492, 0.965542, 0.9593097, 0.97206014, 0.9741867, 0.96700513, 0.96767825, 0.9634114, 0.9617137, 0.9746221, 0.97413105, 0.9681994, 0.96924955, 0.96282744, 0.9604032, 0.9738601, 0.97454077, 0.9685795, 0.9686565, 0.96471244, 0.9614196, 0.9758981, 0.97549975, 0.9689033, 0.96879745, 0.9654627, 0.95937127, 0.97211987, 0.9742036, 0.9670389, 0.9676989, 0.9634187, 0.9617626, 0.9746753, 0.97416556, 0.9683307, 0.9691899, 0.96281916, 0.960442, 0.97392195, 0.97451776, 0.9686411, 0.9685648, 0.96470404, 0.9615116, 0.97599494, 0.9754146, 0.96902204, 0.96872, 0.96544915, 0.9594425, 0.97211194, 0.9741784, 0.9671948, 0.96766216, 0.9633907, 0.9618653, 0.97474575, 0.9740717, 0.96842694, 0.9692022, 0.9628157, 0.960629, 0.9739633, 0.97451323, 0.9687613, 0.96861446, 0.9646591, 0.96167654, 0.9759427, 0.9754469, 0.96912026, 0.968777, 0.9654659, 0.9595934, 0.9721452, 0.97416073, 0.9672945, 0.9677538, 0.96347725, 0.9620554, 0.9747815, 0.9741629, 0.9684986, 0.96924675, 0.96289074, 0.9607221, 0.97392535, 0.9745588, 0.96883875, 0.9687112, 0.9647825, 0.9617552, 0.97596735, 0.9755121, 0.96915853, 0.96884143, 0.9655467, 0.9597151, 0.9721509, 0.97421783, 0.96720606, 0.96770024, 0.96348053, 0.96203417, 0.97480065, 0.97412574, 0.96848595, 0.9691891, 0.9628461, 0.9606508, 0.97387433, 0.9744582, 0.96885943, 0.9687039, 0.964782, 0.9617192, 0.9758543, 0.9754242, 0.9691046, 0.9688685, 0.96555084, 0.9596033, 0.97208244, 0.97405475, 0.9673004, 0.9677706, 0.96350676, 0.9620301, 0.9746971, 0.97409296, 0.96852744, 0.96924925, 0.9628983, 0.96075034, 0.97385955, 0.97442144, 0.9687728, 0.96859497, 0.9647963, 0.9617043, 0.9759083, 0.9753405, 0.96917367, 0.96880543, 0.9656324, 0.9596485, 0.9721765, 0.97411036, 0.9673137, 0.9676701, 0.96353763, 0.961978, 0.97474694, 0.97405165, 0.9685403, 0.9691394, 0.96292955, 0.9606521, 0.9739614, 0.9744804, 0.9689584, 0.96862924, 0.9648232, 0.96162766, 0.9759858, 0.9754372, 0.96919215, 0.9686035, 0.9656314, 0.95941913, 0.9720872, 0.97416455, 0.9673616, 0.9675413, 0.9636227, 0.9618557, 0.97471166, 0.9741898, 0.96862584, 0.96901566, 0.96305877, 0.96052426, 0.9739061, 0.97452605, 0.968914, 0.9684812, 0.96487826, 0.9615007, 0.975969, 0.9754743, 0.96921855, 0.96854603, 0.965656, 0.95940703, 0.9720813, 0.97414905, 0.9672769, 0.96749985, 0.9636377, 0.96186167, 0.9747659, 0.9741814, 0.9685497, 0.96900964, 0.96306324, 0.96045905, 0.9738937, 0.9744786, 0.9688534, 0.9684097, 0.964818, 0.9615178, 0.97594166, 0.9754395, 0.9692264, 0.96862406, 0.96559525, 0.9593633, 0.97209686, 0.9740651, 0.9673062, 0.9674604, 0.9635278, 0.9618612, 0.97470564, 0.97414666, 0.9685565, 0.9689714, 0.962931, 0.9605176, 0.9738767, 0.9744411, 0.96885663, 0.96847, 0.9647933, 0.96142757, 0.97590613, 0.9753574, 0.96919, 0.96857935, 0.96558285, 0.95928705, 0.9721613, 0.9741285, 0.96731824, 0.96748585, 0.9634774, 0.9617193, 0.97474426, 0.9740868, 0.96852565, 0.9690017, 0.9628901, 0.9603161, 0.97383523, 0.9744145, 0.96879715, 0.96850353, 0.9647977, 0.9614458, 0.97588503, 0.9753133, 0.9691394, 0.96860135, 0.9655768, 0.959241, 0.9720749, 0.9740369, 0.9671976, 0.9674777, 0.9635029, 0.9616842, 0.97471434, 0.9740408, 0.9684428, 0.96899307, 0.96292615, 0.96041924, 0.9738253, 0.97441727, 0.9687894, 0.96846026, 0.96484184, 0.9613879, 0.97592306, 0.9753882, 0.96910995, 0.968615, 0.9656655, 0.9592945, 0.9720527, 0.97409546, 0.9672291, 0.967459, 0.9636066, 0.9617552, 0.97464687, 0.97412634, 0.9685532, 0.9689965, 0.9629554, 0.96048886, 0.97389877, 0.97450066, 0.968887, 0.9684461, 0.9648712, 0.96152914, 0.9759428, 0.9754416, 0.96920747, 0.968614, 0.96566576, 0.9594877, 0.9720669, 0.97410595, 0.96720827, 0.9674676, 0.9635912, 0.9618405, 0.97468805, 0.9741415, 0.9684705, 0.96898377, 0.96301246, 0.96049756, 0.9737839, 0.9745291, 0.9687826, 0.96843016, 0.96492606, 0.96151865, 0.97591025, 0.9753955, 0.9691259, 0.968578, 0.96569633, 0.9594159, 0.97206914, 0.9740878, 0.96719927, 0.9675121, 0.9637161, 0.9620013, 0.9746651, 0.97413254, 0.96846145, 0.96906906, 0.96307397, 0.9606512, 0.97385556, 0.97451925, 0.96877104, 0.96850264, 0.9651086, 0.9616515, 0.9759586, 0.975403, 0.96908253, 0.968632, 0.9657579, 0.95956385, 0.97205687, 0.97414815, 0.9671503, 0.9675496, 0.96373713, 0.9620357, 0.97472286, 0.97422475, 0.9685098, 0.9690967, 0.96306443, 0.9607092, 0.97386587, 0.97457254, 0.9687697, 0.9685665, 0.96495116, 0.9618303, 0.975915, 0.97547704, 0.9691328, 0.9686951, 0.96583676, 0.95985407, 0.972106, 0.97430813, 0.96722144, 0.96767664, 0.96373427, 0.9622541, 0.97471875, 0.97421765, 0.9686609, 0.96921843, 0.9630832, 0.96084565, 0.9738956, 0.97449446, 0.96888196, 0.96855193, 0.96494895, 0.96178424, 0.97594553, 0.97540605, 0.96923155, 0.96868056, 0.96579385, 0.9598275, 0.9721265, 0.97405314, 0.96721596, 0.9675694, 0.9637112, 0.96229696, 0.9746874, 0.9741667, 0.96858054, 0.96904254, 0.9630808, 0.9608724, 0.9738689, 0.9744383, 0.96885115, 0.9685061, 0.96498114, 0.961901, 0.9759671, 0.9754319, 0.9692275, 0.9686628, 0.96572345, 0.95981014, 0.97213, 0.9740897, 0.9673282, 0.9676396, 0.96371233, 0.96231824, 0.97472036, 0.97416127, 0.9685517, 0.9691617, 0.9631905, 0.96093845, 0.9738917, 0.97452176, 0.96890825, 0.9686016, 0.96508205, 0.96199083, 0.97596085, 0.9754977, 0.9692902, 0.9687284, 0.9658469, 0.959927, 0.9721447, 0.9741399, 0.967308, 0.9675894, 0.9638115, 0.9623624, 0.97471493, 0.9741435, 0.96861243, 0.9691157, 0.96324635, 0.9609916, 0.97396266, 0.9745127, 0.96885014, 0.9685525, 0.96507096, 0.9620063, 0.9758941, 0.9754146, 0.96921855, 0.9687418, 0.9658648, 0.95990866, 0.972056, 0.974131, 0.96733266, 0.9676434, 0.96376556, 0.96231127, 0.97470945, 0.9741545, 0.9686855, 0.96913064, 0.96321946, 0.9609135, 0.9738897, 0.9744828, 0.9689575, 0.9685768, 0.9650645, 0.96195483, 0.97598004, 0.9753754, 0.9692917, 0.9687148, 0.9658462, 0.9598977, 0.97213936, 0.9741145, 0.96739477, 0.96758807, 0.9637637, 0.9623008, 0.974759, 0.9741392, 0.96864307, 0.9691047, 0.9631036, 0.9610327, 0.9739542, 0.97452605, 0.9689661, 0.9685731, 0.96500987, 0.9620943, 0.9760164, 0.9754284, 0.969315, 0.96874803, 0.96579236, 0.9599427, 0.9722298, 0.9740727, 0.9673259, 0.9676656, 0.9637073, 0.96235466, 0.9748413, 0.9741984, 0.9686101, 0.96922034, 0.963064, 0.96088034, 0.97403485, 0.97446114, 0.9688811, 0.9685786, 0.96497893, 0.9619468, 0.9760884, 0.9753763, 0.9692029, 0.9687321, 0.96576005, 0.95983374, 0.9722277, 0.97406715, 0.9672842, 0.9675809, 0.96371245, 0.96225774, 0.9747829, 0.9740611, 0.9686319, 0.9690629, 0.9631059, 0.96092, 0.974014, 0.9744984, 0.9689775, 0.9685556, 0.965019, 0.96195155, 0.97599745, 0.97542036, 0.9692513, 0.96869016, 0.9657995, 0.9598264, 0.9721095, 0.97413504, 0.96726036, 0.9676175, 0.96367866, 0.9622073, 0.97473294, 0.9740418, 0.96849066, 0.96916467, 0.96312934, 0.96082604, 0.97397316, 0.97452533, 0.9688733, 0.968709, 0.9650626, 0.96192, 0.976024, 0.97560775, 0.96918833, 0.9688446, 0.9658179, 0.9597716, 0.97229606, 0.9744231, 0.9672577, 0.9677976, 0.9637109, 0.96233356, 0.97496504, 0.9743242, 0.96856725, 0.9693415, 0.9631583, 0.9609663, 0.9741046, 0.97461617, 0.9689297, 0.96874356, 0.9649669, 0.9619779, 0.97621083, 0.9757329, 0.9692975, 0.96890086, 0.96580696, 0.95988834, 0.97230405, 0.9743707, 0.9673493, 0.96777904, 0.96371645, 0.9623378, 0.9749238, 0.97443944, 0.9686046, 0.969332, 0.9632107, 0.9608849, 0.97407156, 0.9747131, 0.9689002, 0.9687899, 0.96512437, 0.96189135, 0.9760909, 0.9756119, 0.96921, 0.96893466, 0.9658797, 0.9597019, 0.97228557, 0.9743765, 0.96729696, 0.9678321, 0.9638225, 0.9621761, 0.9749278, 0.97437084, 0.96858054, 0.9693832, 0.9631791, 0.9607615, 0.97402936, 0.9747191, 0.968937, 0.9688126, 0.9651626, 0.9618853, 0.9761317, 0.9756501, 0.9692526, 0.9689316, 0.96583617, 0.95967156, 0.9722854, 0.9744023, 0.9673735, 0.96785754, 0.9637489, 0.9621962, 0.97489244, 0.9744434, 0.9685609, 0.9693918, 0.96322143, 0.96080154, 0.97408897, 0.974707, 0.9688505, 0.968845, 0.9650647, 0.96186996, 0.9760578, 0.9756345, 0.9691807, 0.9690433, 0.9658292, 0.9598709, 0.9722545, 0.97442144, 0.9672426, 0.9679013, 0.963749, 0.96240157, 0.9748839, 0.97442144, 0.9685334, 0.96944433, 0.9632179, 0.96095604, 0.974079, 0.97477925, 0.96888363, 0.9688839, 0.96527773, 0.96198654, 0.9760982, 0.9757209, 0.96921575, 0.96902657, 0.96602106, 0.95988744, 0.97235996, 0.9744577, 0.96724087, 0.9678804, 0.96392226, 0.9623179, 0.9749136, 0.9744392, 0.96852934, 0.9694107, 0.9633124, 0.96089256, 0.974063, 0.97471964, 0.9688617, 0.968908, 0.96527493, 0.9618984, 0.9760908, 0.975598, 0.96923727, 0.96908104, 0.9659873, 0.95970726, 0.9723001, 0.97445786, 0.9673157, 0.96791786, 0.9640292, 0.9622774, 0.9748972, 0.97448415, 0.9685734, 0.9694219, 0.9633982, 0.96103424, 0.97401965, 0.9748337, 0.9689368, 0.9689389, 0.9654479, 0.96211946, 0.9760724, 0.9758026, 0.969195, 0.9690252, 0.9662605, 0.95987946, 0.97223896, 0.97459, 0.96729285, 0.96793383, 0.9641537, 0.96228546, 0.9748862, 0.9745609, 0.9685911, 0.9694299, 0.96351033, 0.9608934, 0.97401094, 0.97486717, 0.96893096, 0.9689643, 0.96541333, 0.96192145, 0.976035, 0.9757731, 0.96927804, 0.9690156, 0.96611893, 0.9597002, 0.97225934, 0.97461426, 0.9673638, 0.9679249, 0.9641276, 0.96216375, 0.97485423, 0.97458154, 0.9685882, 0.9693721, 0.9635142, 0.96099395, 0.97399795, 0.9749459, 0.9690874, 0.9689447, 0.9654035, 0.96207225, 0.9760625, 0.9759184, 0.969403, 0.9690498, 0.9661112, 0.95985967, 0.9722091, 0.97473913, 0.96759015, 0.9680918, 0.9641613, 0.9624415, 0.97479886, 0.97474277, 0.96878713, 0.96953624, 0.963623, 0.96103776, 0.9739301, 0.9749724, 0.96911395, 0.96890944, 0.96546656, 0.9620763, 0.97603047, 0.97596186, 0.96948314, 0.96907884, 0.96623045, 0.9598981, 0.9722381, 0.9747975, 0.9675089, 0.96799827, 0.96424425, 0.96248364, 0.97482765, 0.97477496, 0.9688663, 0.9695314, 0.9636966, 0.961106, 0.9739822, 0.975114, 0.9691479, 0.96891487, 0.96556103, 0.9621862, 0.97603476, 0.97601277, 0.9694847, 0.9691444, 0.9663149, 0.96008915, 0.9723908, 0.97492087, 0.96760345, 0.96810246, 0.96402246, 0.9624491, 0.97511214, 0.97490466, 0.96881735, 0.9697398, 0.9635212, 0.9611863, 0.9742727, 0.9752712, 0.9691908, 0.96907175, 0.9654348, 0.9622169, 0.9760774, 0.9762067, 0.96963865, 0.96919686, 0.96621287, 0.95995677, 0.9723832, 0.9749908, 0.9676995, 0.9680368, 0.96414673, 0.9625212, 0.97486126, 0.97486293, 0.9689022, 0.9696743, 0.9636239, 0.96120864, 0.97420394, 0.97526485, 0.9693535, 0.96911955, 0.9655275, 0.9621701, 0.9761555, 0.9761451, 0.9696269, 0.96933, 0.9663715, 0.9601841, 0.9726902, 0.9750837, 0.967867, 0.9682916, 0.96427375, 0.9626965, 0.97506464, 0.975027, 0.96914756, 0.9698232, 0.96366054, 0.96138346, 0.97440934, 0.9753441, 0.9695712, 0.96924084, 0.96550757, 0.9623094, 0.9764065, 0.9762514, 0.96984124, 0.9693922, 0.9663308, 0.9602438, 0.9726388, 0.97507024, 0.9678913, 0.9683257, 0.9643929, 0.9627609, 0.9753169, 0.9748761, 0.9693309, 0.9698156, 0.9638513, 0.96127474, 0.9745282, 0.9751422, 0.96964484, 0.9691993, 0.96561706, 0.96226954, 0.97633934, 0.97592443, 0.9698961, 0.9693525, 0.9663567, 0.96014434, 0.9725083, 0.9747447, 0.96789706, 0.96828014, 0.9641516, 0.9625666, 0.97490627, 0.97471446, 0.9693001, 0.96973497, 0.963224, 0.9612647, 0.974036, 0.974797, 0.96959215, 0.9692034, 0.9652865, 0.9623588, 0.9759975, 0.97576165, 0.9700714, 0.96945333, 0.9662842, 0.9604356, 0.9723833, 0.97463924, 0.9681032, 0.968294, 0.96445334, 0.9629161, 0.9750474, 0.97472274, 0.9694765, 0.9699112, 0.9639776, 0.9615342, 0.97450817, 0.9751415, 0.969823, 0.969287, 0.9659492, 0.96251005, 0.9763123, 0.97620857, 0.9699499, 0.9695793, 0.9665383, 0.96044797, 0.9725647, 0.9750522, 0.9681685, 0.9684456, 0.9646439, 0.9627736, 0.97513914, 0.9749103, 0.96947616, 0.9699431, 0.96388316, 0.9614585, 0.974295, 0.97531784, 0.9697668, 0.96944726, 0.9656592, 0.9623627, 0.9760192, 0.9762823, 0.9698327, 0.969585, 0.96628654, 0.9603143, 0.97219795, 0.9751345, 0.9677971, 0.96845543, 0.9644099, 0.9628511, 0.9749171, 0.9750758, 0.96916425, 0.97006434, 0.963875, 0.9615069, 0.9743362, 0.97530806, 0.9695244, 0.96947193, 0.96564853, 0.96254814, 0.97631454, 0.9761564, 0.96991104, 0.96968997, 0.9662846, 0.9604045, 0.97241634, 0.9749107, 0.9679755, 0.968713, 0.9643385, 0.96289885, 0.97498214, 0.974983, 0.96935797, 0.9702725, 0.96380746, 0.96161246, 0.97423244, 0.97533643, 0.96971303, 0.9697407, 0.9657281, 0.9626903, 0.9762073, 0.9763035, 0.97006005, 0.96989733, 0.966305, 0.9604317, 0.9725585, 0.9751109, 0.9681313, 0.96875864, 0.9642865, 0.962866, 0.97509253, 0.97504485, 0.96948344, 0.970228, 0.963912, 0.96162516, 0.9743798, 0.97534347, 0.9697781, 0.96959215, 0.9656701, 0.9627484, 0.97615963, 0.9763715, 0.9701508, 0.9697832, 0.9665001, 0.9607675, 0.9727182, 0.9750607, 0.96825063, 0.9687599, 0.9646592, 0.9632973, 0.97521156, 0.9750465, 0.9697009, 0.97027785, 0.9640506, 0.9620282, 0.9745714, 0.9755634, 0.96994555, 0.96973586, 0.96600324, 0.963015, 0.9765108, 0.9765696, 0.97034913, 0.9698258, 0.96673, 0.960924, 0.97286665, 0.9754749, 0.9685121, 0.96887547, 0.96473306, 0.96342146, 0.9754313, 0.9754152, 0.96977895, 0.9703701, 0.9642295, 0.9621058, 0.9746413, 0.97563976, 0.9700862, 0.9697611, 0.96592903, 0.96311164, 0.9765414, 0.9766, 0.97045046, 0.9699654, 0.9667651, 0.9609272, 0.972882, 0.97548723, 0.9683824, 0.96881133, 0.9646918, 0.9632794, 0.97536725, 0.9754581, 0.9698398, 0.9702515, 0.96430725, 0.9619486, 0.97457933, 0.975754, 0.97014177, 0.9697398, 0.9662207, 0.96302164, 0.9764872, 0.9766907, 0.97042435, 0.969936, 0.966954, 0.9610962, 0.9726539, 0.97539574, 0.96839124, 0.96887666, 0.96496034, 0.9633514, 0.9752456, 0.97542816, 0.9697398, 0.97039455, 0.9644037, 0.96197724, 0.97449887, 0.9757067, 0.9700768, 0.9698565, 0.96623456, 0.9629448, 0.9763846, 0.97663724, 0.97031015, 0.969993, 0.96705985, 0.961001, 0.9727269, 0.97549236, 0.96838367, 0.9688655, 0.9650666, 0.96334654, 0.9752558, 0.9753981, 0.9695147, 0.9705047, 0.9646573, 0.9619138, 0.97447383, 0.9757337, 0.96983016, 0.969821, 0.96636325, 0.9630973, 0.97640026, 0.9766069, 0.96998435, 0.96999186, 0.9670484, 0.96096385, 0.97266024, 0.9753836, 0.96793336, 0.96877533, 0.96507806, 0.96333206, 0.97515035, 0.97544336, 0.9691259, 0.97036743, 0.9644703, 0.96195847, 0.9742957, 0.9757131, 0.9696038, 0.96979195, 0.9663757, 0.9630622, 0.9762774, 0.97663295, 0.96996796, 0.9699451, 0.9670551, 0.9609357, 0.9725366, 0.9754792, 0.96804315, 0.96887755, 0.96496314, 0.9635163, 0.97526056, 0.975425, 0.96931857, 0.9705575, 0.9645761, 0.962149, 0.974324, 0.97569776, 0.9698542, 0.969894, 0.9663426, 0.9631468, 0.97625595, 0.97667015, 0.9700913, 0.9700116, 0.96714526, 0.9612408, 0.9725122, 0.9754941, 0.96789986, 0.9689344, 0.965037, 0.96342576, 0.97507375, 0.97548383, 0.9692987, 0.9704176, 0.96460205, 0.96215403, 0.9743178, 0.9758493, 0.96990126, 0.96977186, 0.9663853, 0.96331334, 0.97635514, 0.9767883, 0.9700959, 0.9700742, 0.96709174, 0.9612438, 0.9726249, 0.9755913, 0.9681221, 0.9688957, 0.9650362, 0.96356577, 0.9751736, 0.97554386, 0.96939707, 0.9704817, 0.9644152, 0.9621251, 0.9742813, 0.97573054, 0.96974427, 0.9697973, 0.9661608, 0.9629933, 0.97620195, 0.9766495, 0.97003627, 0.97002023, 0.9670356, 0.96097916, 0.9725781, 0.97551155, 0.96803355, 0.968903, 0.9650906, 0.9634094, 0.9750947, 0.9755505, 0.9693285, 0.9705034, 0.9645157, 0.9620268, 0.97429174, 0.975751, 0.9698925, 0.9699304, 0.9663847, 0.96330255, 0.9763371, 0.9766965, 0.9702159, 0.9701184, 0.9672349, 0.9611611, 0.9726217, 0.9755283, 0.9682113, 0.9689075, 0.965093, 0.9634654, 0.9752413, 0.9755577, 0.9696104, 0.9705813, 0.9647146, 0.9620156, 0.97437376, 0.9758169, 0.96993804, 0.9698579, 0.9664882, 0.9630609, 0.97633946, 0.9767379, 0.9703734, 0.9701057, 0.96730375, 0.9610406, 0.9725944, 0.97554195, 0.9682571, 0.9689673, 0.96508557, 0.9633779, 0.97520435, 0.97559506, 0.96957624, 0.9705122, 0.96456313, 0.96197647, 0.9743404, 0.9758453, 0.96993655, 0.9698379, 0.96638453, 0.96290857, 0.9763157, 0.9767968, 0.97025204, 0.97003, 0.9671177, 0.96093965, 0.9727011, 0.97558355, 0.9681455, 0.96892995, 0.96500033, 0.9632343, 0.9752583, 0.97560716, 0.96947503, 0.9704399, 0.9644225, 0.96188086, 0.9743987, 0.97591543, 0.9698907, 0.96971256, 0.9662384, 0.96285737, 0.97632265, 0.97686154, 0.9702087, 0.96995866, 0.96696275, 0.960871, 0.97270626, 0.97564495, 0.9680872, 0.96873605, 0.9648215, 0.96322644, 0.9751883, 0.9756202, 0.9695057, 0.9704487, 0.96424264, 0.9619111, 0.9742966, 0.9758607, 0.9698148, 0.96968037, 0.96601874, 0.962874, 0.9763193, 0.9767784, 0.97018516, 0.96989375, 0.9668237, 0.96094704, 0.97270095, 0.97564065, 0.96817666, 0.96862006, 0.9647857, 0.9631909, 0.9751761, 0.9755728, 0.96950686, 0.970282, 0.9642785, 0.961747, 0.9743279, 0.97579366, 0.96984833, 0.96954226, 0.9660022, 0.9627098, 0.9762982, 0.9767024, 0.97026294, 0.9697206, 0.9668314, 0.96079075, 0.97264487, 0.9754882, 0.96804976, 0.96851647, 0.96479934, 0.9631831, 0.97519344, 0.9753533, 0.9694216, 0.9702533, 0.964303, 0.96186113, 0.9742929, 0.9756933, 0.96976256, 0.96948415, 0.96605253, 0.9628418, 0.9762245, 0.97657496, 0.97009957, 0.96969557, 0.9667613, 0.9607784, 0.9725403, 0.9753904, 0.9679253, 0.9684656, 0.96455747, 0.9631519, 0.975182, 0.9755004, 0.96936125, 0.9701655, 0.9641554, 0.9617596, 0.9742639, 0.97572124, 0.969758, 0.96935606, 0.96595407, 0.9625932, 0.97626024, 0.976665, 0.97016215, 0.96962935, 0.96664363, 0.9607913, 0.9725717, 0.9754234, 0.96796787, 0.96844333, 0.9645729, 0.9630652, 0.9751371, 0.9753646, 0.96936524, 0.9701707, 0.9640744, 0.9616606, 0.9742246, 0.97565764, 0.96969897, 0.9693404, 0.9659466, 0.96257687, 0.9762482, 0.976602, 0.97010595, 0.9696566, 0.96670324, 0.96050745, 0.97264546, 0.9753921, 0.96796787, 0.96846575, 0.9645464, 0.9628977, 0.97513247, 0.9754147, 0.9694179, 0.97029066, 0.9640611, 0.9613641, 0.9742854, 0.9756546, 0.9697677, 0.96939886, 0.9659027, 0.96232796, 0.97629106, 0.97654414, 0.97020143, 0.96963394, 0.96666604, 0.9605461, 0.97259414, 0.97538674, 0.9681401, 0.96835506, 0.9645443, 0.9628268, 0.97509414, 0.97542757, 0.96956617, 0.97009027, 0.96402717, 0.96144783, 0.9742149, 0.97571874, 0.96997404, 0.96929014, 0.9657847, 0.96242636, 0.9762906, 0.9766226, 0.97034067, 0.96955436, 0.96657205, 0.96057683, 0.9725714, 0.97551936, 0.9682736, 0.9683321, 0.9644984, 0.9628124, 0.9750813, 0.97544175, 0.96964115, 0.9699878, 0.9639772, 0.96148366, 0.9742596, 0.9757302, 0.9699205, 0.9692443, 0.9658699, 0.96235985, 0.97615993, 0.9766505, 0.9702744, 0.96946645, 0.96659666, 0.9604718, 0.9724113, 0.97553617, 0.96824104, 0.9682852, 0.9645076, 0.96282005, 0.9750794, 0.9754971, 0.9696763, 0.9699934, 0.9639309, 0.9613457, 0.9742553, 0.97575, 0.9699846, 0.9691798, 0.9657872, 0.9624097, 0.9763134, 0.9766341, 0.9703841, 0.9694858, 0.9665707, 0.96050304, 0.9726565, 0.97547865, 0.96829545, 0.96823555, 0.9644487, 0.9627545, 0.97515446, 0.9754067, 0.9695927, 0.9699196, 0.9638387, 0.9613149, 0.97436213, 0.9756334, 0.9699644, 0.9690925, 0.9657259, 0.96226203, 0.97629845, 0.9766026, 0.9703432, 0.96937704, 0.96651214, 0.960347, 0.9726254, 0.9754251, 0.9683025, 0.96811366, 0.9645127, 0.96277493, 0.97523314, 0.9754509, 0.96962243, 0.96988744, 0.96389526, 0.96129566, 0.97425145, 0.97565824, 0.9699081, 0.96913725, 0.96573955, 0.9623952, 0.9762996, 0.9765679, 0.9702655, 0.96949196, 0.9663186, 0.9606883, 0.9725538, 0.97526145, 0.96825534, 0.9682428, 0.9641987, 0.9631476, 0.9751794, 0.97530055, 0.96947527, 0.9699847, 0.9637064, 0.9619308, 0.97411793, 0.9754994, 0.9698893, 0.9691547, 0.9653454, 0.9628976, 0.9761155, 0.97645944, 0.97022194, 0.9694353, 0.9661678, 0.96118957, 0.9724362, 0.9752609, 0.9681618, 0.96809065, 0.96401465, 0.96337676, 0.97483104, 0.9752196, 0.9694225, 0.96981984, 0.9635544, 0.96209675, 0.9740315, 0.9755104, 0.9698314, 0.96918416, 0.9653916, 0.9629369, 0.9760084, 0.976403, 0.9702426, 0.96942383, 0.96623945, 0.9610938, 0.9722642, 0.9751975, 0.9683114, 0.96821535, 0.96401334, 0.9633593, 0.9747444, 0.9751721, 0.9695471, 0.9698655, 0.9636832, 0.961963, 0.9741081, 0.9754931, 0.9699396, 0.9691724, 0.9654129, 0.96282226, 0.9760424, 0.9764386, 0.97019404, 0.9693172, 0.96620065, 0.96080834, 0.9724126, 0.97524333, 0.96857643, 0.9682243, 0.9643142, 0.9631696, 0.9749537, 0.9752911, 0.9697571, 0.9697734, 0.9635401, 0.9617967, 0.97419953, 0.9755937, 0.9700832, 0.96903884, 0.965394, 0.9626455, 0.9761772, 0.97652483, 0.9706072, 0.96952367, 0.96641994, 0.96104115, 0.9727227, 0.97541624, 0.9688308, 0.9682912, 0.9642776, 0.96341115, 0.97521365, 0.97547793, 0.9700229, 0.9700061, 0.96396804, 0.96195257, 0.97436213, 0.97576404, 0.9704945, 0.9693076, 0.9658212, 0.96292126, 0.97627103, 0.976658, 0.9707836, 0.96950763, 0.96650344, 0.9610395, 0.9727192, 0.975546, 0.9688366, 0.9683707, 0.9643619, 0.9633995, 0.9752426, 0.97556156, 0.9700233, 0.9698704, 0.9638804, 0.9620439, 0.97438025, 0.97574925, 0.9704686, 0.96923816, 0.9655799, 0.9629581, 0.976289, 0.97666705, 0.9706753, 0.96938026, 0.96641827, 0.9610913, 0.97261226, 0.97550803, 0.9686207, 0.968153, 0.9643519, 0.96341705, 0.9752617, 0.97554487, 0.9698751, 0.96985716, 0.96401304, 0.96205735, 0.9743173, 0.9758145, 0.970282, 0.9692067, 0.9658185, 0.96304995, 0.9762998, 0.97673994, 0.97059923, 0.96940136, 0.96654564, 0.9612612, 0.97259176, 0.9755197, 0.9686044, 0.9682207, 0.96445537, 0.9634819, 0.97516644, 0.97559184, 0.96993905, 0.9699565, 0.96402663, 0.9621823, 0.9742854, 0.97582144, 0.9703326, 0.96927845, 0.9657381, 0.96299976, 0.9762532, 0.9766789, 0.9706448, 0.9694717, 0.966338, 0.9612092, 0.9725691, 0.97550607, 0.96871996, 0.96829176, 0.96441144, 0.96344846, 0.97513074, 0.9755672, 0.9699516, 0.96996206, 0.96387464, 0.96215796, 0.97432613, 0.9758164, 0.97026795, 0.9693079, 0.96566176, 0.9630347, 0.9762453, 0.97674346, 0.9706039, 0.96954376, 0.96647805, 0.9612354, 0.97257394, 0.97553843, 0.9685753, 0.96827656, 0.9642742, 0.96345246, 0.9751615, 0.9755349, 0.9699118, 0.969914, 0.9638319, 0.96220756, 0.9743226, 0.97578424, 0.97012466, 0.96913, 0.9656673, 0.96313584, 0.9763272, 0.9766436, 0.9703639, 0.9692801, 0.9662743, 0.9613766, 0.97269666, 0.9754557, 0.96837527, 0.9680045, 0.96420515, 0.9635836, 0.97515, 0.9753836, 0.9696734, 0.9697111, 0.96372265, 0.96228886, 0.9742242, 0.97566086, 0.97012347, 0.96914566, 0.96557194, 0.96300006, 0.97614145, 0.97648823, 0.9704832, 0.9693085, 0.9664024, 0.96129084, 0.9726062, 0.97529864, 0.9683526, 0.9682175, 0.9644029, 0.9634721, 0.97503567, 0.9753263, 0.96974045, 0.96988195, 0.96378297, 0.962125, 0.9741523, 0.97559184, 0.96999055, 0.96918195, 0.96556014, 0.9628963, 0.9761278, 0.976441, 0.9701797, 0.9693852, 0.96628755, 0.9610366, 0.9723805, 0.9752, 0.9681981, 0.96817195, 0.9642037, 0.9632377, 0.9748735, 0.9752397, 0.96948147, 0.9698234, 0.96384025, 0.9617257, 0.9739706, 0.97549045, 0.9699616, 0.9689913, 0.9656294, 0.96245915, 0.97589535, 0.9762681, 0.97014004, 0.96920097, 0.9663965, 0.96069014, 0.97224224, 0.97506356, 0.9681515, 0.96801466, 0.9644524, 0.9629109, 0.9747702, 0.974984, 0.96929985, 0.96965176, 0.9638045, 0.961092, 0.9737086, 0.9752143, 0.9696087, 0.9687691, 0.96554214, 0.9622051, 0.97574866, 0.9760879, 0.9700354, 0.9691584, 0.9663704, 0.9606205, 0.97212887, 0.97486013, 0.9680311, 0.96776193, 0.9641525, 0.96277803, 0.97478217, 0.9748582, 0.96923625, 0.96951205, 0.96368533, 0.9614228, 0.97393304, 0.97515714, 0.9695705, 0.9688612, 0.9653997, 0.96241057, 0.97600603, 0.97605115, 0.9700197, 0.9692244, 0.96605253, 0.96043885, 0.97218037, 0.9748693, 0.96787554, 0.9677908, 0.96412414, 0.9627365, 0.974881, 0.9748923, 0.9692643, 0.96957433, 0.96362996, 0.96137166, 0.97409964, 0.9752676, 0.9693284, 0.9687011, 0.965363, 0.96193564, 0.97596395, 0.9760717, 0.9698177, 0.96902585, 0.9662162, 0.9611046, 0.9725381, 0.97486377, 0.96787196, 0.96769154, 0.96389097, 0.96219254, 0.9749087, 0.97532654, 0.969178438, 0.969470918, 0.9632161, 0.9607265, 0.9740535, 0.9753143, 0.9694368, 0.9685537, 0.96511036, 0.9613928, 0.97607124, 0.9763032, 0.9699302, 0.96891576, 0.966103, 0.9598586, 0.97233707, 0.9751056, 0.967827, 0.9675781, 0.9639523, 0.9620977, 0.9748249, 0.9750686, 0.969087, 0.96933794, 0.9635731, 0.96062666, 0.9739105, 0.9754199, 0.9695918, 0.9686591, 0.9654254, 0.9617278, 0.9757328, 0.9763281, 0.9698192, 0.9688811, 0.9662724, 0.9596046, 0.97216594, 0.97511655, 0.9677182, 0.96756136, 0.96407807, 0.96193856, 0.97471243, 0.9751692, 0.96890455, 0.96927613, 0.9634841, 0.9604979, 0.9738361, 0.9752374, 0.9693321, 0.9684861, 0.96534646, 0.96113485, 0.97588867, 0.97607523, 0.96972984, 0.9686594, 0.9660907, 0.9595248, 0.97245115, 0.9749791, 0.96768993, 0.9674278, 0.9640612, 0.96175885, 0.9750665, 0.9750549, 0.96925515, 0.96924764, 0.9635809, 0.96055543, 0.97436, 0.97537893, 0.9696465, 0.96845967, 0.96525794, 0.9611447, 0.9759237, 0.9761455, 0.9698954, 0.9687732, 0.96604776, 0.95984066, 0.9722362, 0.9750794, 0.967799, 0.9674128, 0.9638532, 0.9623198, 0.974642, 0.9751158, 0.96916276, 0.96925896, 0.9633973, 0.96048796, 0.9737257, 0.97525805, 0.969456, 0.9683491, 0.9652156, 0.9609957, 0.97575337, 0.9761789, 0.96983665, 0.96861, 0.96596843, 0.9600271, 0.97181016, 0.9750821, 0.96782327, 0.96733946, 0.96447074, 0.96190643, 0.9747414, 0.9748267, 0.96919817, 0.9687127, 0.96455795, 0.95956564, 0.9738123, 0.9751395, 0.9694709, 0.9681266, 0.9653006, 0.96101207, 0.9756551, 0.9761584, 0.96998715, 0.9683311, 0.96606666, 0.9593316, 0.97193646, 0.9751569, 0.9678995, 0.9666836, 0.96389914, 0.9625464, 0.97451586, 0.97532487, 0.96933144, 0.968926, 0.96342766, 0.96082807, 0.973594, 0.9755492, 0.96984607, 0.96838254, 0.96509016, 0.96211165, 0.97551435, 0.9764044, 0.970109, 0.96870595, 0.9658194, 0.96046877, 0.97176915, 0.97520864, 0.9680732, 0.96733975, 0.96374035, 0.96254516, 0.9745675, 0.9751013, 0.96919805, 0.9691937, 0.9633781, 0.9612589, 0.97377884, 0.9753456, 0.9694959, 0.9684068, 0.96522385, 0.96243936, 0.975754, 0.976193, 0.97002745, 0.96882945, 0.9660044, 0.96075225, 0.97215897, 0.975105, 0.9679346, 0.9675047, 0.9638296, 0.9629782, 0.9746732, 0.9752133, 0.96925294, 0.96930176, 0.96347404, 0.96160793, 0.97378767, 0.9753911, 0.9695444, 0.968347, 0.9650193, 0.9622371, 0.9755794, 0.9761353, 0.96982634, 0.9687273, 0.96590436, 0.96071327, 0.9720542, 0.97493637, 0.9677577, 0.96742713, 0.96376866, 0.96284854, 0.9745842, 0.97493017, 0.9691644, 0.9690062, 0.96317744, 0.9614437, 0.9736485, 0.9751558, 0.96947414, 0.9682461, 0.96501744, 0.9625327, 0.975685, 0.97604954, 0.9697492, 0.9685498, 0.96591294, 0.96075433, 0.9719829, 0.97495157, 0.9677681, 0.9672346, 0.96376014, 0.9629363, 0.9744552, 0.97502047, 0.9690871, 0.96911544, 0.9633062, 0.9613999, 0.97365165, 0.9751277, 0.96947527, 0.9682846, 0.9652936, 0.9624014, 0.9756222, 0.97614646, 0.969885, 0.9686438, 0.966213, 0.96069205, 0.9720651, 0.9749526, 0.96778464, 0.96734035, 0.9638854, 0.9629408, 0.9746338, 0.9751702, 0.96923286, 0.96903944, 0.9634177, 0.9614671, 0.9737472, 0.9753327, 0.9695738, 0.96832675, 0.9653446, 0.96234936, 0.97574157, 0.97622824, 0.96987915, 0.9687053, 0.9662141, 0.9607157, 0.97206396, 0.97508085, 0.9678409, 0.96734166, 0.9640332, 0.9629581, 0.97456783, 0.9751007, 0.96922, 0.9692619, 0.9636483, 0.961563, 0.97384393, 0.9752321, 0.96957344, 0.96848404, 0.9655376, 0.9626398, 0.9758287, 0.9761002, 0.9698598, 0.9686271, 0.9662616, 0.96083355, 0.97228324, 0.97503644, 0.96799827, 0.9672956, 0.9642169, 0.96302056, 0.9747984, 0.9751652, 0.9693522, 0.9691817, 0.96376646, 0.9615669, 0.9739019, 0.97536635, 0.9696871, 0.96834475, 0.96559995, 0.9625602, 0.97595733, 0.9762418, 0.9699258, 0.9686497, 0.9663218, 0.96061, 0.9722172, 0.97505957, 0.96796757, 0.967399, 0.964351, 0.9628664, 0.9746695, 0.9751463, 0.969248, 0.9692444, 0.96383613, 0.9614837, 0.9738911, 0.9753313, 0.9694364, 0.9684428, 0.96568906, 0.96264666, 0.9759148, 0.97630686, 0.9698934, 0.96859044, 0.96626097, 0.96070194, 0.9721071, 0.9751032, 0.9672532, 0.96703845, 0.9641128, 0.9629238, 0.9745558, 0.97520816, 0.9687736, 0.96897995, 0.9637418, 0.96137124, 0.9736893, 0.9753582, 0.96910155, 0.9682853, 0.9655312, 0.96234363, 0.9758411, 0.9762714, 0.9694702, 0.96854454, 0.96628, 0.9606784, 0.9720105, 0.97506964, 0.9673342, 0.9671484, 0.9640447, 0.96290493, 0.97460866, 0.9751315, 0.96880907, 0.96905833, 0.9637162, 0.9612619, 0.973572, 0.97535264, 0.9692033, 0.96817154, 0.96545815, 0.9622978, 0.9755259, 0.9763015, 0.96953106, 0.96843386, 0.96614045, 0.9605405, 0.97206163, 0.9751413, 0.9672953, 0.9670803, 0.96405935, 0.9628743, 0.9745317, 0.97525555, 0.9688051, 0.9689314, 0.9637011, 0.96129125, 0.9736546, 0.97541094, 0.96916187, 0.968151, 0.9654488, 0.9622217, 0.9756368, 0.97633845, 0.96954477, 0.96844625, 0.96619385, 0.9606096, 0.9720188, 0.9752368, 0.9673464, 0.9671104, 0.9640896, 0.9629791, 0.97447735, 0.975268, 0.9687697, 0.969009, 0.9636452, 0.96127176, 0.9735381, 0.9754259, 0.9691226, 0.96809834, 0.9654449, 0.9622338, 0.9755457, 0.9763713, 0.96948683, 0.96831, 0.96611714, 0.9603953, 0.9720181, 0.9752085, 0.96735585, 0.9670018, 0.96414816, 0.96288514, 0.9745592, 0.9752769, 0.96877354, 0.968927, 0.9636715, 0.9611595, 0.97363144, 0.9754311, 0.96919125, 0.9681948, 0.9655164, 0.96213627, 0.97561306, 0.97634846, 0.96956074, 0.96844417, 0.9663241, 0.96057326, 0.97199595, 0.9752127, 0.9674347, 0.96705204, 0.96426266, 0.9627709, 0.9746301, 0.9753308, 0.9687709, 0.9689432, 0.96374077, 0.96122396, 0.97383344, 0.97556895, 0.96918374, 0.9681323, 0.9656025, 0.9623761, 0.9756925, 0.97645015, 0.9695545, 0.96837527, 0.9664235, 0.9606413, 0.97209233, 0.9752451, 0.9673788, 0.9670883, 0.9642121, 0.96284145, 0.97455376, 0.9752685, 0.9688264, 0.96885544, 0.9638152, 0.9612302, 0.97358817, 0.97541237, 0.9691482, 0.96810627, 0.9655845, 0.9623246, 0.9756261, 0.9764082, 0.96958786, 0.9684479, 0.9663073, 0.9607516, 0.9721547, 0.9753797, 0.9675358, 0.96715397, 0.96431345, 0.96298724, 0.974697, 0.97550833, 0.96896017, 0.96899754, 0.9637605, 0.9612579, 0.9737907, 0.9757145, 0.9694215, 0.9681741, 0.9656168, 0.9623553, 0.975726, 0.97660613, 0.96974957, 0.96845746, 0.9661551, 0.9606675, 0.97222394, 0.9755204, 0.96760434, 0.96708876, 0.9641101, 0.9629332, 0.9747035, 0.97559184, 0.96907413, 0.968954, 0.96352226, 0.9612698, 0.97385335, 0.9757288, 0.96954846, 0.96813387, 0.96534926, 0.9622528, 0.9757471, 0.9766964, 0.969877, 0.96844345, 0.9661482, 0.9606244, 0.9721723, 0.97561264, 0.96779436, 0.96703947, 0.964024, 0.96293485, 0.97468793, 0.9756402, 0.96917546, 0.9689344, 0.96353424, 0.9613388, 0.9738566, 0.97579056, 0.969529, 0.96806765, 0.965394, 0.96230423, 0.9758119, 0.9766625, 0.9698071, 0.9684731, 0.9661211, 0.96056014, 0.9721558, 0.9755634, 0.96776474, 0.9670874, 0.96408224, 0.96298, 0.97470236, 0.975561, 0.96905786, 0.96887845, 0.96361405, 0.9613655, 0.97390705, 0.97573805, 0.96954596, 0.96811837, 0.9654409, 0.96233225, 0.97586185, 0.97662216, 0.9698706, 0.9684787, 0.9660977, 0.96063703, 0.9721756, 0.97552437, 0.9677055, 0.9670671, 0.9639407, 0.9628237, 0.97470224, 0.9754758, 0.9689863, 0.9688807, 0.96347713, 0.9612123, 0.97382843, 0.9756939, 0.96950865, 0.96815073, 0.96536493, 0.96231735, 0.9758483, 0.9766014, 0.96978295, 0.9684268, 0.96606624, 0.9605531, 0.9721962, 0.9755315, 0.96777916, 0.9670223, 0.9639533, 0.96274334, 0.9745583, 0.97556555, 0.9690549, 0.9688636, 0.96343803, 0.96117914, 0.9738028, 0.9756497, 0.96953946, 0.9681246, 0.9655699, 0.9620939, 0.97567356, 0.9766251, 0.9698534, 0.9683394, 0.96610326, 0.96029776, 0.9720551, 0.9755785, 0.9678171, 0.9670606, 0.9641119, 0.9629545, 0.97474575, 0.9756872, 0.96912384, 0.96891946, 0.96354526, 0.96129036, 0.9739014, 0.97579366, 0.96942466, 0.9680817, 0.9654875, 0.9622485, 0.97588617, 0.9767377, 0.96987164, 0.9684428, 0.9662674, 0.96065396, 0.97232777, 0.97566956, 0.9677839, 0.9670601, 0.96420413, 0.9629803, 0.9747472, 0.97567344, 0.9691658, 0.96891475, 0.9637841, 0.96123254, 0.9739076, 0.9757142, 0.969525576, 0.968124151, 0.9656167, 0.96214885, 0.9758916, 0.97669345, 0.96974236, 0.96831816, 0.96621054, 0.9604878, 0.97234625, 0.97561026, 0.9677266, 0.96702856, 0.9640334, 0.9627103, 0.974865, 0.97558755, 0.96907353, 0.96883726, 0.9634292, 0.9610875, 0.9739628, 0.97564745, 0.96944517, 0.9680003, 0.96525705, 0.96206087, 0.9758814, 0.9764374, 0.9697651, 0.9682919, 0.9660146, 0.9602849, 0.97230047, 0.97535306, 0.9676185, 0.96695596, 0.96398866, 0.9626679, 0.9748244, 0.9754078, 0.96906257, 0.9688283, 0.96352947, 0.9610844, 0.97407734, 0.97550124, 0.9695759, 0.9681125, 0.965456, 0.96211493, 0.976005, 0.97647506, 0.9699299, 0.96851236, 0.96612775, 0.96055067, 0.9724922, 0.9753331, 0.96777225, 0.9671574, 0.964064, 0.9627481, 0.97495687, 0.9754199, 0.9690703, 0.9690827, 0.963585, 0.96120757, 0.9741615, 0.9756094, 0.96949196, 0.96825594, 0.96546805, 0.962216, 0.97613484, 0.9764886, 0.969802, 0.96858335, 0.96615475, 0.96056324, 0.97264904, 0.97538203, 0.9676991, 0.96726763, 0.9643037, 0.9628576, 0.9750558, 0.9755348, 0.9690984, 0.96908855, 0.96373147, 0.9612188, 0.97411776, 0.9757264, 0.96949077, 0.96826404, 0.96561384, 0.9622292, 0.9760786, 0.9767255, 0.96983993, 0.96849376, 0.9665024, 0.9605335, 0.9725666, 0.97564554, 0.96781665, 0.9672241, 0.9644375, 0.9628928, 0.97496176, 0.9757144, 0.96924776, 0.9690955, 0.963868, 0.96131617, 0.9742779, 0.97588277, 0.96971726, 0.9683114, 0.965693, 0.962343, 0.9761628, 0.97687054, 0.97001195, 0.9685971, 0.9664293, 0.9606727, 0.9727011, 0.9757345, 0.9678678, 0.9672664, 0.9645089, 0.96301836, 0.97510535, 0.97574145, 0.96924484, 0.96917105, 0.9639953, 0.9615062, 0.97435987, 0.97589946, 0.9696852, 0.96837485, 0.9658337, 0.9624311, 0.97629607, 0.9768018, 0.9700799, 0.9687224, 0.966615, 0.9608952, 0.9729935, 0.97574824, 0.9679757, 0.96743035, 0.964531, 0.9631854, 0.97538507, 0.975805, 0.96929437, 0.9692754, 0.9638987, 0.9614523, 0.9744003, 0.97594494, 0.9696622, 0.9684903, 0.9657519, 0.9624331, 0.97628933, 0.97690713, 0.97002465, 0.9687973, 0.96636146, 0.9606641, 0.9727633, 0.9757203, 0.96785307, 0.9674301, 0.9644291, 0.96299267, 0.9751467, 0.9758011, 0.9691881, 0.9692216, 0.9640427, 0.96140915, 0.9743071, 0.9759287, 0.96959966, 0.9683861, 0.9658185, 0.96244156, 0.9761262, 0.97685665, 0.9700328, 0.96862763, 0.9665073, 0.96072525, 0.9726867, 0.97581816, 0.9678407, 0.96730965, 0.9643792, 0.96300495, 0.9750513, 0.9758916, 0.969144, 0.9690926, 0.96378785, 0.96131814, 0.9742964, 0.97594327, 0.96954316, 0.9683685, 0.9658175, 0.9622901, 0.97603136, 0.9767269, 0.96996576, 0.96871805, 0.9665559, 0.9605356, 0.9725646, 0.9756552, 0.9678646, 0.9673423, 0.9645545, 0.9629519, 0.97498727, 0.97576606, 0.96921027, 0.969215, 0.9639786, 0.96150535, 0.97425836, 0.9760203, 0.9696834, 0.96841455, 0.9658319, 0.9624193, 0.9761151, 0.9768672, 0.9700832, 0.9686784, 0.96658885, 0.9607901, 0.9726713, 0.97577083, 0.96788883, 0.9673263, 0.9646156, 0.9630356, 0.9750353, 0.9758134, 0.96932393, 0.9691649, 0.96412724, 0.96141815, 0.9741785, 0.9758666, 0.9696054, 0.9684396, 0.96591383, 0.9623846, 0.9760464, 0.9767989, 0.96995723, 0.968765, 0.96656334, 0.9607688, 0.9725672, 0.9756488, 0.967837, 0.9673835, 0.9645462, 0.9630458, 0.9749714, 0.9756807, 0.96924454, 0.96929383, 0.96395683, 0.961371, 0.9741881, 0.97584313, 0.9696338, 0.96845174, 0.9658153, 0.96238536, 0.9760281, 0.9766709, 0.97002554, 0.9688043, 0.9664887, 0.9606204, 0.9725868, 0.9755775, 0.9678509, 0.967443, 0.9645192, 0.96294075, 0.97493535, 0.97556144, 0.96928126, 0.9693132, 0.9640768, 0.9613793, 0.97416115, 0.97574735, 0.9697148, 0.96850187, 0.9658817, 0.96234584, 0.9760275, 0.9767197, 0.9700399, 0.9688844, 0.9665817, 0.96074474, 0.9725576, 0.9755628, 0.9679115, 0.9674962, 0.96462303, 0.96310997, 0.97495675, 0.9756085, 0.96925145, 0.96939784, 0.96408623, 0.9614928, 0.97418743, 0.97575325, 0.9695551, 0.9686337, 0.9659511, 0.9625255, 0.97608507, 0.97667366, 0.9698573, 0.9689697, 0.96665114, 0.9606674, 0.9726158, 0.9755304, 0.9677645, 0.9675593, 0.9647284, 0.9630012, 0.9749842, 0.9755366, 0.96910346, 0.9694275, 0.9642272, 0.96148384, 0.9741623, 0.9756865, 0.9695741, 0.96868455, 0.9659581, 0.96240383, 0.9761046, 0.97658813, 0.9698425, 0.96900237, 0.96671206, 0.96067554, 0.9725011, 0.97554195, 0.96767855, 0.96786165, 0.964564, 0.96284455, 0.9750876, 0.9756452, 0.9691584, 0.9694317, 0.9641568, 0.9614638, 0.9742622, 0.9758032, 0.9693605, 0.96877664, 0.966005, 0.96241146, 0.97620445, 0.9768174, 0.969817936, 0.969134152, 0.96677935, 0.96074605, 0.9727226, 0.9756919, 0.967769742, 0.967669606, 0.96468794, 0.9628616, 0.97510606, 0.97560173, 0.969072878, 0.96955204, 0.9641248, 0.961136, 0.97419953, 0.9756966, 0.969372094, 0.968861222, 0.9659669, 0.9621354, 0.9761135, 0.976709, 0.96982342, 0.969110847, 0.9666681, 0.9605422, 0.9726561, 0.9756379, 0.9677757, 0.9678417, 0.964784, 0.9630083, 0.97514343, 0.9757298, 0.96919435, 0.96972287, 0.9642214, 0.9614537, 0.974355, 0.97583425, 0.96949005, 0.9688236, 0.9660502, 0.96235335, 0.9762507, 0.9767676, 0.9699593, 0.9691927, 0.9668264, 0.9606707, 0.9727647, 0.9757345, 0.967790782, 0.96785897, 0.9649616, 0.9631311, 0.97526103, 0.97572976, 0.969226718, 0.969667256, 0.9644515, 0.96165115, 0.9744194, 0.97587514, 0.9695174, 0.96895504, 0.966405, 0.96262735, 0.97631705, 0.9768112, 0.9699369, 0.9691356, 0.9669162, 0.9607944, 0.97288394, 0.9756625, 0.96779513, 0.96780014, 0.9650254, 0.9633478, 0.97541034, 0.9757279, 0.969118, 0.96966195, 0.96430415, 0.961391, 0.974378, 0.9758102, 0.969443, 0.9688768, 0.9661244, 0.9622466, 0.9763124, 0.9767602, 0.96990955, 0.96918046, 0.9667627, 0.96039695, 0.9726204, 0.9754686, 0.9677012, 0.9678276, 0.96477526, 0.962682, 0.9750838, 0.9755177, 0.96908444, 0.9695519, 0.9641863, 0.96109325, 0.9742954, 0.9756241, 0.96953845, 0.9687339, 0.9659937, 0.9619203, 0.9761248, 0.97660875, 0.969924688, 0.968984365, 0.9665691, 0.9602782, 0.9726291, 0.9753135, 0.967814445, 0.967558801, 0.9645625, 0.9624905, 0.9751243, 0.97536, 0.969077349, 0.969338834, 0.96394765, 0.96086603, 0.97429514, 0.97541535, 0.96925956, 0.96859914, 0.96569324, 0.9618332, 0.97625935, 0.97655714, 0.96973264, 0.9688421, 0.9663285, 0.9601932, 0.9727967, 0.9753387, 0.967625737, 0.967412829, 0.96427196, 0.9624343, 0.9753236, 0.97534764, 0.9689219, 0.9692536, 0.9637539, 0.9609379, 0.97443646, 0.9754648, 0.96925783, 0.9685393, 0.96568733, 0.9618868, 0.9762428, 0.97652644, 0.969574213, 0.968796551, 0.966362, 0.96011895, 0.97268796, 0.9753146, 0.9674916, 0.96741205, 0.9643559, 0.9622545, 0.9751321, 0.97531223, 0.96877766, 0.9693033, 0.9637057, 0.9609066, 0.9744347, 0.97546923, 0.9691495, 0.96850544, 0.9656074, 0.9617788, 0.9760944, 0.97641605, 0.9695458, 0.9688458, 0.96624947, 0.960154, 0.97256964, 0.9752321, 0.9673427, 0.9674817, 0.96430457, 0.96227354, 0.97490215, 0.97522575, 0.968755305, 0.969434738, 0.96363574, 0.96082443, 0.9740417, 0.97533333, 0.96910566, 0.96862924, 0.9654871, 0.9617745, 0.9759068, 0.9762567, 0.9692983, 0.9689034, 0.966219, 0.96011424, 0.97238183, 0.97506887, 0.9672551, 0.96750635, 0.9640746, 0.96239376, 0.97495997, 0.9752245, 0.968456805, 0.969303429, 0.963419378, 0.960934937, 0.97402394, 0.9752102, 0.968759954, 0.968393147, 0.965120435, 0.961497605, 0.97591907, 0.9761213, 0.969128191, 0.968811989, 0.965859234, 0.959967732, 0.9722134, 0.974985, 0.966863811, 0.967420638, 0.963934243, 0.96221149, 0.974801123, 0.97503382, 0.968303323, 0.969240963, 0.963367462, 0.960653007, 0.974014223, 0.975135267, 0.968622088, 0.968512595, 0.965165079, 0.961457193, 0.975800335, 0.976171732, 0.969038963, 0.968814552, 0.965723991, 0.959833443, 0.972113311, 0.974931717, 0.966907799, 0.967384517, 0.963819742, 0.961972833, 0.974580944, 0.975000322, 0.96835506, 0.969354749, 0.963080585, 0.960520566, 0.973914266, 0.975311935, 0.96896553, 0.968828321, 0.965439141, 0.961619616, 0.975881696, 0.976263583, 0.969345868, 0.969046891, 0.966027141, 0.960068822, 0.972221911, 0.975061834, 0.967054725, 0.967575312, 0.964093685, 0.962478995, 0.974729955, 0.975105822, 0.968469322, 0.969547868, 0.963300526, 0.960813403, 0.973781526, 0.975142658, 0.968906462, 0.968719482, 0.965251744, 0.96180445, 0.975764215, 0.976133704, 0.969225585, 0.968951106, 0.965977788, 0.960267544, 0.972126365, 0.974973798, 0.967051089, 0.967587352, 0.964065611, 0.962383389, 0.9744547, 0.974969, 0.968431294, 0.969466209, 0.963429749, 0.960739911, 0.973505, 0.9750284, 0.968835592, 0.968618691, 0.965315938, 0.961597145, 0.975525, 0.97600865, 0.969331324, 0.968862236, 0.966069758, 0.960188091, 0.97196126, 0.97483337, 0.967224777, 0.967564404, 0.964169, 0.9624386, 0.97456455, 0.97487676, 0.968555272, 0.969473243, 0.9634543, 0.9608056, 0.9736589, 0.9749809, 0.968968689, 0.968655825, 0.965352476, 0.961765289, 0.97570115, 0.9760869, 0.969360769, 0.96887815, 0.966050863, 0.960129619, 0.97204506, 0.9749219, 0.967200339, 0.967494965, 0.964051127, 0.962325394, 0.9746115, 0.9749576, 0.968515277, 0.969467521, 0.963404179, 0.960808039, 0.9738468, 0.9752296, 0.968892992, 0.96871078, 0.965270042, 0.961666822, 0.9758606, 0.97617775, 0.96925503, 0.968984663, 0.966027141, 0.960075676, 0.9720955, 0.97496855, 0.967077374, 0.967596948, 0.964076519, 0.962278306, 0.9746797, 0.97507656, 0.96851939, 0.969365597, 0.9633407, 0.96073407, 0.9738858, 0.97517496, 0.968809903, 0.968610883, 0.9652044, 0.961647, 0.9759183, 0.9761947, 0.969229519, 0.968856514, 0.9658514, 0.9599999, 0.97220975, 0.97493595, 0.9670929, 0.9675972, 0.9639644, 0.96222, 0.9746902, 0.97499454, 0.9684917, 0.96953094, 0.963457, 0.96066564, 0.97383004, 0.97525644, 0.9688617, 0.9687455, 0.96527374, 0.96164876, 0.97584325, 0.9762907, 0.96935475, 0.9689617, 0.96593964, 0.9601506, 0.9721353, 0.9750786, 0.96713984, 0.9674866, 0.96385497, 0.9623444, 0.974625, 0.97493786, 0.96846014, 0.96962893, 0.96323925, 0.96092224, 0.97386926, 0.9751199, 0.968894, 0.968827, 0.9651213, 0.96180797, 0.97582096, 0.97620356, 0.96924835, 0.9690617, 0.96567297, 0.9601458, 0.97209144, 0.9750026, 0.967092, 0.9677142, 0.9637037, 0.96246356, 0.97451234, 0.97495824, 0.96852064, 0.96958005, 0.96315277, 0.9607931, 0.973677, 0.9751213, 0.9688645, 0.96869904, 0.9650272, 0.9618037, 0.9756368, 0.9760597, 0.9693478, 0.9690309, 0.9658027, 0.96007633, 0.97202456, 0.9749323, 0.96711564, 0.9678248, 0.9639696, 0.9624265, 0.97443, 0.97497773, 0.9685425, 0.9697544, 0.9633964, 0.9610601, 0.97379726, 0.97516155, 0.968843, 0.9690094, 0.9654735, 0.96205103, 0.9756098, 0.9762517, 0.96927625, 0.96913445, 0.9660027, 0.960369, 0.972025, 0.9749946, 0.9671883, 0.96788174, 0.9640763, 0.9627137, 0.97479135, 0.9751091, 0.96866745, 0.96984184, 0.9636289, 0.96123827, 0.9742561, 0.97524637, 0.96893835, 0.96914375, 0.9657232, 0.96226925, 0.97638744, 0.97627187, 0.969136, 0.969597, 0.9661664, 0.9604149, 0.9727448, 0.97500503, 0.96690506, 0.9679882, 0.9639336, 0.9629435, 0.97516364, 0.97506684, 0.96819735, 0.9700567, 0.9633415, 0.9613919, 0.974319, 0.9749653, 0.96857876, 0.9690065, 0.96599054, 0.96204466, 0.9763582, 0.9758766, 0.968845367, 0.969018459, 0.96622264, 0.9609573, 0.9730613, 0.97499406, 0.9669454, 0.9682625, 0.96465486, 0.962607, 0.97456473, 0.9750812, 0.9681206, 0.9693712, 0.9633012, 0.9602574, 0.97282976, 0.9750294, 0.968142927, 0.968436539, 0.9650687, 0.9611669, 0.97505665, 0.9761944, 0.968375087, 0.968837261, 0.9657056, 0.9594925, 0.97145057, 0.9749992, 0.966094732, 0.967410505, 0.96378541, 0.961705089, 0.9738385, 0.9749467, 0.967539251, 0.969284296, 0.963001549, 0.959990084, 0.97313154, 0.9749885, 0.967581987, 0.968310118, 0.96482676, 0.9612889, 0.9755019, 0.975942, 0.9682667, 0.96866, 0.96521044, 0.9591265, 0.9716557, 0.9747609, 0.966029286, 0.967255652, 0.9641811, 0.96186703, 0.973572, 0.97456354, 0.967828631, 0.96911937, 0.9632885, 0.96008015, 0.9729719, 0.97464186, 0.9678056, 0.9684037, 0.96533847, 0.9608657, 0.975046, 0.9756881, 0.96883404, 0.96812373, 0.96572787, 0.9595405, 0.9710753, 0.97430587, 0.96627665, 0.9672163, 0.96404856, 0.9620934, 0.9735183, 0.97434676, 0.96800363, 0.9688547, 0.9629752, 0.9602186, 0.97265345, 0.9743961, 0.96831053, 0.96760386, 0.9650118, 0.9613114, 0.97469145, 0.975387, 0.96850723, 0.96803933, 0.9654508, 0.95969814, 0.97080237, 0.97423255, 0.96633554, 0.9665499, 0.963564, 0.96215105, 0.97320867, 0.97410244, 0.9679259, 0.9685158, 0.96280366, 0.96014225, 0.97250956, 0.9745728, 0.96850735, 0.9674115, 0.9649321, 0.9609208, 0.97473407, 0.97552574, 0.9688384, 0.9677998, 0.9655097, 0.959392, 0.97092134, 0.9744275, 0.9665773, 0.9664658, 0.9634907, 0.9619745, 0.9732665, 0.97440505, 0.96828306, 0.9684747, 0.9628324, 0.9601472, 0.97275734, 0.97465533, 0.96885306, 0.967347, 0.9647676, 0.9611396, 0.97479117, 0.97578806, 0.9690786, 0.96774757, 0.96534395, 0.95950705, 0.9710235, 0.97450984, 0.96695596, 0.9662497, 0.9633283, 0.9618182, 0.973558128, 0.974701107, 0.96854913, 0.96824026, 0.962548, 0.95991945, 0.97264993, 0.9747523, 0.96873266, 0.96710247, 0.9647706, 0.96102995, 0.9748266, 0.9757165, 0.96911025, 0.9676173, 0.9650742, 0.95906395, 0.970941, 0.97437626, 0.96677446, 0.9661297, 0.96329105, 0.96168774, 0.97349674, 0.9745399, 0.9683251, 0.96832865, 0.96234494, 0.9598119, 0.97281057, 0.97463596, 0.9686826, 0.9671036, 0.9643588, 0.9608645, 0.97481924, 0.97587717, 0.96915597, 0.96777, 0.9648084, 0.9589959, 0.971023, 0.9746412, 0.9666276, 0.9663413, 0.96317846, 0.9612527, 0.9733708, 0.9747199, 0.9680958, 0.96859735, 0.9626029, 0.95982355, 0.9727739, 0.9750514, 0.96844685, 0.96780384, 0.96466345, 0.9607069, 0.9746416, 0.9760032, 0.9686311, 0.9677434, 0.9654525, 0.9590389, 0.9707611, 0.9744737, 0.9662949, 0.9662258, 0.9631742, 0.9614764, 0.97337455, 0.97464263, 0.96775925, 0.9681342, 0.9625335, 0.9595496, 0.9724123, 0.9747448, 0.9681125, 0.9665573, 0.96421236, 0.9605179, 0.97436935, 0.97581625, 0.9685829, 0.96734077, 0.9650142, 0.95914626, 0.9708529, 0.97441626, 0.9662788, 0.9652923, 0.9630723, 0.96197164, 0.9741125, 0.97469974, 0.96793115, 0.967469, 0.9622594, 0.9604532, 0.9735154, 0.9748926, 0.96848184, 0.9664963, 0.9646967, 0.9610005, 0.9753196, 0.97578615, 0.9691663, 0.9669807, 0.96579283, 0.95973164, 0.97064644, 0.97379863, 0.9667781, 0.96512914, 0.96328264, 0.96181124, 0.97274923, 0.9740491, 0.96794176, 0.96658707, 0.96209407, 0.95994323, 0.9722148, 0.9742051, 0.9680167, 0.96547294, 0.9638957, 0.96096575, 0.9742929, 0.97518945, 0.96852857, 0.9665149, 0.96441, 0.95909137, 0.9703789, 0.97375476, 0.96585834, 0.96445435, 0.96211636, 0.9608518, 0.97256595, 0.97381616, 0.9673336, 0.9668519, 0.9614597, 0.9589118, 0.9719249, 0.9738956, 0.967582, 0.965443, 0.96363294, 0.9604338, 0.97429794, 0.974774, 0.96783143, 0.96565795, 0.9639906, 0.95887154, 0.9703819, 0.97352904, 0.96529716, 0.9639834, 0.96181995, 0.96113276, 0.97284406, 0.97358996, 0.96695507, 0.9664089, 0.9610358, 0.95953196, 0.97200745, 0.97362274, 0.96731323, 0.9647939, 0.9637429, 0.96059084, 0.9736907, 0.9747104, 0.9686655, 0.9657927, 0.96443254, 0.9587554, 0.9699421, 0.9734229, 0.9655654, 0.9641351, 0.9616624, 0.9617744, 0.9728224, 0.9735441, 0.9668687, 0.96632415, 0.96120256, 0.9602905, 0.972016, 0.973458, 0.9673712, 0.9651068, 0.9634219, 0.9617677, 0.974264, 0.9743337, 0.96742827, 0.9660828, 0.96409136, 0.9601243, 0.9702608, 0.9733289, 0.9648921, 0.9645332, 0.96211714, 0.96189475, 0.9724615, 0.97316766, 0.966513, 0.96697515, 0.96260196, 0.9605629, 0.97136736, 0.9733892, 0.9668363, 0.9658287, 0.9637834, 0.961669, 0.97399276, 0.9744245, 0.9671985, 0.9657078, 0.9643649, 0.9597864, 0.96957344, 0.9729936, 0.9650937, 0.96404004, 0.96224064, 0.96199316, 0.9722153, 0.9729887, 0.96666133, 0.965629, 0.96160936, 0.96027994, 0.97146523, 0.97316325, 0.96737033, 0.9648738, 0.96387464, 0.96162075, 0.9742622, 0.9742406, 0.9680425, 0.9648766, 0.96417004, 0.95978785, 0.97006166, 0.97311926, 0.96620184, 0.964315, 0.96301514, 0.9614334, 0.9729921, 0.9732546, 0.96778184, 0.96666384, 0.9622032, 0.9606957, 0.9722134, 0.9728563, 0.96755916, 0.96530706, 0.96441245, 0.96206707, 0.9745755, 0.973696, 0.968230069, 0.965654194, 0.96491987, 0.96008927, 0.9702622, 0.9725708, 0.96541005, 0.9637907, 0.96302664, 0.96298915, 0.97289556, 0.97272944, 0.967475235, 0.965828419, 0.96205825, 0.96122915, 0.9712025, 0.97235864, 0.9673725, 0.9646824, 0.9643328, 0.9624257, 0.97414565, 0.97374403, 0.96808964, 0.96456116, 0.9643467, 0.9601061, 0.9693666, 0.97253484, 0.9656825, 0.9635389, 0.9629205, 0.96286535, 0.9726824, 0.97266555, 0.9676862, 0.96609384, 0.96196115, 0.9607852, 0.97190064, 0.972401, 0.967624545, 0.964819729, 0.9632478, 0.96195936, 0.9747073, 0.97404015, 0.96822107, 0.9657169, 0.9646268, 0.96000314, 0.9703949, 0.97284216, 0.96598643, 0.9645228, 0.96283907, 0.9632992, 0.9731611, 0.97313887, 0.96717227, 0.9661392, 0.9614249, 0.96161765, 0.97220784, 0.9733063, 0.96855384, 0.96599513, 0.9646171, 0.96348035, 0.9745719, 0.97461843, 0.96901625, 0.96638864, 0.96515775, 0.9615559, 0.9707205, 0.97348434, 0.96676666, 0.9651235, 0.96392494, 0.96339875, 0.9734798, 0.9735482, 0.9684172, 0.96717614, 0.9630891, 0.96166605, 0.97255266, 0.973619, 0.9684738, 0.9662281, 0.96506894, 0.9634573, 0.9746573, 0.9747259, 0.9686122, 0.96590793, 0.96451515, 0.9617827, 0.97074527, 0.9732227, 0.96632564, 0.9648336, 0.9636139, 0.9636274, 0.97345555, 0.97352475, 0.96757275, 0.9666118, 0.9622703, 0.96214294, 0.97266835, 0.9733358, 0.96782863, 0.96556836, 0.9650818, 0.9635753, 0.97458684, 0.97456485, 0.96832734, 0.96551794, 0.9641244, 0.96123075, 0.9701166, 0.9729769, 0.9656699, 0.963831, 0.96262383, 0.96366984, 0.97282207, 0.9731487, 0.9672047, 0.9663373, 0.9625287, 0.9614872, 0.972604, 0.97337896, 0.9673834, 0.9655132, 0.96482754, 0.9632383, 0.97460526, 0.97449446, 0.968273342, 0.966011345, 0.96488124, 0.9615904, 0.96992904, 0.9729269, 0.965315938, 0.964297473, 0.9626486, 0.9633138, 0.97261196, 0.9732655, 0.967370093, 0.966663718, 0.96257585, 0.9621494, 0.9725044, 0.9732871, 0.967636049, 0.965596259, 0.96469736, 0.9631103, 0.9743269, 0.97453487, 0.96832186, 0.965588272, 0.964913547, 0.960075021, 0.97017497, 0.97277516, 0.965438664, 0.963961601, 0.9632083, 0.9633641, 0.9727676, 0.97297543, 0.967217624, 0.966215551, 0.9627498, 0.96173894, 0.9716136, 0.97285074, 0.967342675, 0.966278791, 0.9662393, 0.96277106, 0.9741892, 0.9737186, 0.96784234, 0.965497911, 0.964912951, 0.960674524, 0.96989566, 0.9725187, 0.964995086, 0.96296978, 0.962660134, 0.962972105, 0.97234046, 0.9727872, 0.966822267, 0.96502018, 0.961993039, 0.961245656, 0.9716474, 0.9728141, 0.96694994, 0.964439154, 0.964093983, 0.962013662, 0.9740046, 0.9741444, 0.967584014, 0.964740872, 0.964708209, 0.960624814, 0.96978396, 0.972577, 0.96509248, 0.963154018, 0.962735295, 0.962830961, 0.97246975, 0.9730232, 0.966911077, 0.965432942, 0.961582363, 0.961516023, 0.97204685, 0.97339225, 0.967138827, 0.964559019, 0.963921964, 0.962512493, 0.97451925, 0.97472805, 0.9680655, 0.964992583, 0.9646146, 0.9610973, 0.9702482, 0.97292835, 0.965699553, 0.963567436, 0.962443113, 0.962654293, 0.973111987, 0.973449647, 0.967965066, 0.96587801, 0.961635172, 0.961589098, 0.972396255, 0.973562598, 0.968074858, 0.964984, 0.964238524, 0.963393331, 0.974928796, 0.974549592, 0.968351007, 0.965107262, 0.964237511, 0.961944044, 0.969975352, 0.972714365, 0.965055287, 0.962670565, 0.962534487, 0.962584853, 0.9722605, 0.9726657, 0.966956198, 0.964686394, 0.961415946, 0.961368501, 0.9711357, 0.97243863, 0.966488183, 0.963228226, 0.963828385, 0.962707102, 0.9736529, 0.9739128, 0.967246771, 0.963400006, 0.963847637, 0.961020231, 0.96906716, 0.97196823, 0.964574456, 0.961700141, 0.962044001, 0.962695837, 0.971402, 0.972918, 0.9668255, 0.9643908, 0.961659193, 0.962680459, 0.97129184, 0.9732894, 0.96770823, 0.963664711, 0.96428895, 0.9630048, 0.973308146, 0.974656165, 0.9683068, 0.9640408, 0.9641954, 0.961621, 0.9685205, 0.97244227, 0.964390159, 0.962630868, 0.9623786, 0.9622849, 0.971267939, 0.973087311, 0.966216087, 0.962596953, 0.959356368, 0.958272457, 0.969333887, 0.973108828, 0.965548694, 0.96119523, 0.961394131, 0.95966804, 0.9722864, 0.97424024, 0.967203915, 0.96153456, 0.96169305, 0.95890695, 0.968756974, 0.972575545, 0.9642855, 0.9604109, 0.96073353, 0.960672, 0.971555531, 0.972669125, 0.966602206, 0.963942647, 0.959053934, 0.957902849, 0.971021831, 0.973313332, 0.967408717, 0.96293819, 0.961798608, 0.959208786, 0.973235309, 0.974413514, 0.968506634, 0.962647438, 0.962078989, 0.957772911, 0.969552159, 0.972890377, 0.96551836, 0.96049076, 0.960010171, 0.959338248, 0.9724292, 0.9724727, 0.967150748, 0.963139057, 0.959686935, 0.957279742, 0.9714716, 0.9724623, 0.968017459, 0.961919367, 0.962773502, 0.958810687, 0.9727633, 0.9730281, 0.96784246, 0.962181687, 0.96271056, 0.9578146, 0.96824884, 0.9720472, 0.96592015, 0.96115357, 0.96154755, 0.958783, 0.9713339, 0.9727651, 0.96715575, 0.96414465, 0.9609838, 0.95776665, 0.9702461, 0.9721489, 0.96688384, 0.962371, 0.9634261, 0.9600921, 0.97332066, 0.97280765, 0.9680052, 0.9633534, 0.9624258, 0.95867103, 0.9684901, 0.9703273, 0.9648842, 0.96156275, 0.961297, 0.9606246, 0.97157377, 0.96979475, 0.96442574, 0.9645566, 0.9606486, 0.9593873, 0.9700698, 0.96940213, 0.9632391, 0.96233624, 0.9633451, 0.96175224, 0.9726213, 0.9706071, 0.96447986, 0.9623948, 0.9629674, 0.9595731, 0.96840143, 0.96864635, 0.9614866, 0.9610926, 0.9619727, 0.9612799, 0.9710401, 0.9693264, 0.9634259, 0.96268964, 0.96123683, 0.9582762, 0.9698303, 0.9689501, 0.9642597, 0.96250135, 0.96430546, 0.9616418, 0.972863, 0.9703343, 0.964447, 0.9629919, 0.9635921, 0.9594146, 0.9695713, 0.97014534, 0.961892, 0.96264225, 0.96314824, 0.96173793, 0.9726541, 0.9708255, 0.9648577, 0.9646627, 0.96164876, 0.9588953, 0.9714814, 0.97020525, 0.9644845, 0.9644483, 0.9647057, 0.96060526, 0.9737204, 0.9708391, 0.9662646, 0.9636797, 0.9633005, 0.95701045, 0.9664438, 0.9682016, 0.9638378, 0.9604869, 0.95993835, 0.95689046, 0.96875906, 0.9696584, 0.9662928, 0.9634272, 0.9592692, 0.9551249, 0.96783006, 0.96860284, 0.96585464, 0.9625261, 0.962952, 0.9588705, 0.97132796, 0.97069114, 0.96653247, 0.9622934, 0.9625019, 0.9564916, 0.96952426, 0.96886134, 0.96352404, 0.9613863, 0.9612315, 0.958076, 0.9700075, 0.969677, 0.96596545, 0.96483064, 0.9588242, 0.95554346, 0.96979004, 0.9690056, 0.9673651, 0.965345, 0.9612706, 0.9574209, 0.970744, 0.9709244, 0.96621746, 0.96424747, 0.95963556, 0.9548068, 0.9653617, 0.96875876, 0.96328926, 0.96161216, 0.9573722, 0.9561307, 0.96962935, 0.9700495, 0.964355, 0.96255094, 0.95741326, 0.9543388, 0.9692744, 0.9696001, 0.9652488, 0.9620933, 0.9582677, 0.95660305, 0.9719038, 0.9717347, 0.9663844, 0.9625179, 0.96232253, 0.9558269, 0.9683452, 0.9692818, 0.9622489, 0.960104, 0.95916635, 0.9556947, 0.9712473, 0.96947426, 0.9634427, 0.9614259, 0.9587283, 0.9548237, 0.9699488, 0.9678772, 0.96477634, 0.9619727, 0.9631878, 0.9576676, 0.97346187, 0.97058445, 0.96563286, 0.9633907, 0.9633074, 0.9555637, 0.96949077, 0.9697565, 0.9652173, 0.96369106, 0.96272016, 0.956896, 0.97222406, 0.96949244, 0.96433794, 0.9656245, 0.961119, 0.95429677, 0.97093594, 0.96964896, 0.9659299, 0.9647857, 0.963353, 0.9557381, 0.9730771, 0.97118187, 0.96535146, 0.964468, 0.9620816, 0.95569533, 0.9663041, 0.963852, 0.95865995, 0.9610804, 0.9623377, 0.9610436, 0.9711117, 0.96906406, 0.96379495, 0.9635327, 0.96188104, 0.9595955, 0.9705678, 0.9727304, 0.96743095, 0.96301645, 0.96096045, 0.9613793, 0.97255623, 0.9742672, 0.9679976, 0.96145386, 0.9616362, 0.9581108, 0.9692463, 0.9713382, 0.96753347, 0.9601283, 0.95886177, 0.95961076, 0.9721518, 0.9746834, 0.96989036, 0.96044475, 0.9545187, 0.95843977, 0.9700622, 0.965738, 0.96871555, 0.95824885, 0.9543619, 0.9536902, 0.97032905, 0.96590024, 0.9684659, 0.95621026, 0.9579953, 0.95394224, 0.9686724, 0.9679909, 0.9679672, 0.9548165, 0.95484346, 0.9555162, 0.97076243, 0.96493626, 0.971099, 0.9600287, 0.9371327, 0.9435233, 0.96713656, 0.95949274, 0.9664823, 0.9566435, 0.9421791, 0.9475548, 0.9693248, 0.9602828, 0.9659523, 0.9566057, 0.9471639, 0.943201, 0.9643525, 0.95826, 0.9641654, 0.95355684, 0.93909585, 0.9443555, 0.9667618, 0.95988613, 0.96565175, 0.9583132, 0.94214195, 0.9411364, 0.96535814, 0.9600005, 0.9658282, 0.9563307, 0.9421517, 0.94377166, 0.96858704, 0.9599647, 0.9658898, 0.95305055, 0.9404806, 0.93620116, 0.96277636, 0.95426476, 0.96265507, 0.9485175, 0.9295143, 0.9356081, 0.9647687, 0.95598525, 0.9641302, 0.9527241, 0.9270103, 0.9357276, 0.9648666, 0.9566488, 0.96441454, 0.95222855, 0.9319408, 0.93684417, 0.9683973, 0.9571077, 0.9639501, 0.9521157, 0.9331311, 0.9342259, 0.96290505, 0.9547459, 0.96228147, 0.94997144, 0.9287336, 0.9348834, 0.96459574, 0.9555919, 0.96519053, 0.9541576, 0.92854846, 0.9351368, 0.9638793, 0.95657235, 0.96526116, 0.95335287, 0.93260616, 0.93632084, 0.9674943, 0.95609486, 0.96533835, 0.95180374, 0.93157196, 0.9347431, 0.962409, 0.95343924, 0.96304023, 0.94610184, 0.9277404, 0.935465, 0.9661669, 0.95477176, 0.9647659, 0.9505134, 0.92368096, 0.93474954, 0.9650226, 0.9543798, 0.964677, 0.95042557, 0.92812836, 0.9361463, 0.9678046, 0.95518863, 0.96519053, 0.95050085, 0.9306507, 0.936024, 0.9633695, 0.9531918, 0.96311826, 0.94541365, 0.92809427, 0.93494415, 0.966653, 0.9545254, 0.9649649, 0.9497713, 0.9252038, 0.93454444, 0.9671173, 0.95539254, 0.965024, 0.94997627, 0.9322337, 0.9353478, 0.9685605, 0.9546734, 0.9647602, 0.9506092, 0.9307023, 0.93450475, 0.9633657, 0.952249, 0.9625564, 0.9453989, 0.927859, 0.93604386, 0.9662312, 0.95273286, 0.9646733, 0.9503644, 0.9240697, 0.93422186, 0.9650494, 0.95384526, 0.96382105, 0.94839513, 0.9237369, 0.9293279, 0.96848565, 0.9549332, 0.9642601, 0.9483917, 0.92515624, 0.9295889, 0.9635816, 0.951093, 0.9612634, 0.9420794, 0.92116314, 0.9310745, 0.9650938, 0.95275277, 0.9641822, 0.9496541, 0.9200284, 0.93231887, 0.96356475, 0.9523569, 0.9632237, 0.9469524, 0.9201859, 0.9319259, 0.96188504, 0.9535926, 0.9631614, 0.94671845, 0.92263645, 0.9302882, 0.95591104, 0.9523157, 0.96151656, 0.9425849, 0.92013747, 0.9340262, 0.95949537, 0.9537786, 0.964006, 0.9479406, 0.9139607, 0.93105686, 0.95883745, 0.9535906, 0.96293926, 0.9463026, 0.9174746, 0.9298174, 0.9607571, 0.95308065, 0.96327204, 0.9465112, 0.91942245, 0.9307657, 0.9550027, 0.951169, 0.9604031, 0.9415637, 0.91893446, 0.9318464, 0.95992666, 0.95350623, 0.96282923, 0.9455332, 0.91346914, 0.93089914, 0.95644796, 0.9544138, 0.9626724, 0.9447724, 0.9187379, 0.93326837, 0.9616371, 0.9554051, 0.9616636, 0.9459055, 0.92114186, 0.9318884, 0.95862246, 0.95324516, 0.9627027, 0.94344646, 0.9192026, 0.93431556, 0.9624205, 0.9535707, 0.96463305, 0.9470005, 0.9153806, 0.9293483, 0.96033627, 0.9530911, 0.96342766, 0.9466742, 0.9187718, 0.9274997, 0.9611015, 0.95267576, 0.96371657, 0.94416755, 0.9202667, 0.9252689, 0.95148396, 0.9501307, 0.9635911, 0.9428202, 0.91720253, 0.9304205, 0.9562555, 0.9539652, 0.96604717, 0.9471539, 0.9126085, 0.9347379, 0.96176153, 0.9585265, 0.9653958, 0.9473271, 0.9164933, 0.93732804, 0.9634509, 0.9578028, 0.9654475, 0.9468528, 0.919278, 0.93665624, 0.9577137, 0.9563486, 0.96316063, 0.9471177, 0.91792154, 0.9366101, 0.9598173, 0.95837617, 0.9660385, 0.9483247, 0.914376, 0.9349316, 0.9582311, 0.9605223, 0.96367913, 0.95001644, 0.9214582, 0.93833876, 0.96174055, 0.9559346, 0.964026, 0.9491205, 0.9150868, 0.9351865, 0.9544505, 0.95149076, 0.96000147, 0.94295466, 0.91686684, 0.9340355, 0.95688534, 0.9491913, 0.96109676, 0.94775456, 0.917786, 0.9309821, 0.9572555, 0.9480472, 0.96036077, 0.94208825, 0.92595106, 0.93358713, 0.9620237, 0.9480881, 0.9579595, 0.9416966, 0.9269458, 0.933211, 0.95511293, 0.9485828, 0.95741284, 0.93817633, 0.92699057, 0.93268025, 0.95993316, 0.9523501, 0.9608683, 0.9446819, 0.9252943, 0.93314797, 0.95937455, 0.95263433, 0.96019655, 0.94406384, 0.9279869, 0.93209726, 0.9616153, 0.95422065, 0.9605591, 0.9444165, 0.93036157, 0.9308561, 0.95617527, 0.9507636, 0.9581211, 0.94344485, 0.9298844, 0.9340602, 0.95904267, 0.9524575, 0.9591619, 0.94663, 0.92246133, 0.92976874, 0.9576854, 0.95274556, 0.9594031, 0.9453824, 0.9254404, 0.9285764, 0.9596894, 0.953158, 0.9602459, 0.9460661, 0.92654353, 0.9271712, 0.9534151, 0.9521941, 0.95777684, 0.94157356, 0.92669666, 0.92663217, 0.9571016, 0.9552428, 0.9603928, 0.947413, 0.92116374, 0.92607915, 0.9557762, 0.95665497, 0.9600292, 0.945408, 0.92562264, 0.9271816, 0.95987415, 0.95600224, 0.9588369, 0.94442874, 0.93060136, 0.9233981, 0.95290744, 0.952342, 0.9535978, 0.93929446, 0.93064296, 0.91838175, 0.9597151, 0.95657426, 0.9548276, 0.9444076, 0.93084896, 0.9143826, 0.9596375, 0.9541524, 0.9532793, 0.94087696, 0.93084925, 0.9191124, 0.9622672, 0.95575714, 0.9530914, 0.9425085, 0.935703, 0.9139683, 0.95688415, 0.95235366, 0.9506522, 0.9364343, 0.9307205, 0.91565466, 0.9599174, 0.95332676, 0.9516204, 0.9411973, 0.92924273, 0.9133064, 0.9589101, 0.95196676, 0.952647, 0.939913, 0.9296489, 0.91751707, 0.9613262, 0.95269513, 0.9528215, 0.9407646, 0.934178, 0.9150301, 0.9566166, 0.9516584, 0.9524965, 0.93757254, 0.9318017, 0.9161441, 0.9601796, 0.9533229, 0.9534478, 0.94296706, 0.931186, 0.91356283, 0.95969903, 0.9540514, 0.9537639, 0.94224566, 0.9342929, 0.9175756, 0.9632251, 0.95555127, 0.9543942, 0.9445387, 0.9372739, 0.9150587, 0.9575782, 0.95157623, 0.9522328, 0.93889415, 0.933711, 0.91552615, 0.9611581, 0.9535787, 0.95332146, 0.94446343, 0.9317854, 0.91340846, 0.9603802, 0.95462024, 0.9534216, 0.9431175, 0.93442607, 0.9171687, 0.9635363, 0.9552493, 0.9549281, 0.9438801, 0.9362777, 0.91496336, 0.95731515, 0.95159376, 0.95232207, 0.9382045, 0.93455076, 0.9168186, 0.9602251, 0.9528201, 0.9536289, 0.943543, 0.9319072, 0.9145314, 0.9601876, 0.9536567, 0.95377326, 0.9429045, 0.934019, 0.9187059, 0.9638751, 0.9558933, 0.9546159, 0.9449725, 0.9374533, 0.91566664, 0.95785457, 0.95294535, 0.9530549, 0.9395976, 0.93411016, 0.9175303, 0.9608099, 0.95448244, 0.95397663, 0.9446926, 0.9307215, 0.9155439, 0.9611745, 0.95529795, 0.9546989, 0.94327193, 0.9337992, 0.91975933, 0.9643793, 0.9571135, 0.955251, 0.94388926, 0.93706775, 0.9165834, 0.9581226, 0.95319504, 0.95344996, 0.9385999, 0.933819, 0.9167158, 0.9615817, 0.95436776, 0.9540442, 0.94471115, 0.93115896, 0.91561306, 0.96076554, 0.9547347, 0.9551716, 0.94328, 0.9333718, 0.9194395, 0.9638573, 0.9556303, 0.95530903, 0.944439, 0.9355874, 0.91485846, 0.9571409, 0.95265573, 0.9533616, 0.93908775, 0.932483, 0.91527003, 0.9602673, 0.95411974, 0.9535461, 0.9439112, 0.9293864, 0.9114761, 0.9597259, 0.95500314, 0.95380014, 0.9438513, 0.9328582, 0.9168101, 0.96470356, 0.9562734, 0.9545189, 0.94630474, 0.93686765, 0.91282004, 0.958974, 0.9541118, 0.95280474, 0.9415294, 0.9330537, 0.91421574, 0.96248984, 0.9550893, 0.953732, 0.94649744, 0.92980707, 0.9120375, 0.9616301, 0.95578414, 0.9544049, 0.9456012, 0.93173987, 0.91760075, 0.964722, 0.9573697, 0.9556241, 0.9468419, 0.9345407, 0.9163099, 0.95887405, 0.9533029, 0.9538754, 0.94055456, 0.9307541, 0.9161105, 0.96043664, 0.95484746, 0.9547104, 0.94556475, 0.92732555, 0.9140415, 0.95967066, 0.95509905, 0.9555894, 0.94375044, 0.93078184, 0.91804725, 0.96353734, 0.956978, 0.9560664, 0.945135, 0.93344605, 0.91562057, 0.95884264, 0.9530765, 0.954609, 0.9392215, 0.9292097, 0.9165095, 0.9622095, 0.95446354, 0.9555794, 0.945156, 0.9272894, 0.9140556, 0.961441, 0.9548406, 0.95679516, 0.94379735, 0.929377, 0.9175845, 0.96456057, 0.95576143, 0.9568921, 0.944242, 0.931887, 0.91008574, 0.95877945, 0.9520556, 0.95486397, 0.9362329, 0.92769665, 0.91301316, 0.961295, 0.95386577, 0.9555262, 0.9460408, 0.92685586, 0.91403425, 0.96039015, 0.9552941, 0.9568293, 0.94456667, 0.9300909, 0.9183387, 0.9631852, 0.9560246, 0.95664155, 0.9466504, 0.93302506, 0.91561115, 0.95778835, 0.952087, 0.9562591, 0.941249, 0.92885023, 0.91688615, 0.96087855, 0.9529594, 0.9571998, 0.9458636, 0.92615306, 0.9155621, 0.9609294, 0.9538536, 0.95845425, 0.94541895, 0.9296733, 0.91971195, 0.9633364, 0.9553144, 0.95883363, 0.9463535, 0.9317783, 0.91561466, 0.9562956, 0.95195, 0.9573658, 0.9401478, 0.92783046, 0.9171529, 0.96046877, 0.9537356, 0.9590657, 0.94689435, 0.9255754, 0.9160391, 0.96001315, 0.95348865, 0.9592923, 0.9455847, 0.9289727, 0.9189304, 0.96269, 0.95472556, 0.95903873, 0.9470764, 0.92981726, 0.9174399, 0.9561909, 0.9509178, 0.95723975, 0.9406763, 0.928319, 0.91666216, 0.958816, 0.95177686, 0.9583008, 0.9467682, 0.9240894, 0.91370356, 0.9586575, 0.95231235, 0.9589113, 0.9450405, 0.9269893, 0.9173815, 0.96162546, 0.95413935, 0.96001667, 0.94645023, 0.92993015, 0.9157133, 0.9555625, 0.9511848, 0.95798314, 0.9407378, 0.9264096, 0.91683775, 0.959332, 0.9519096, 0.9590642, 0.9464854, 0.92249084, 0.91666985, 0.95824826, 0.95304096, 0.9590701, 0.94421214, 0.925481, 0.9202216, 0.96224064, 0.9547338, 0.9604356, 0.9462046, 0.9287453, 0.91911435, 0.95672476, 0.9522983, 0.9582244, 0.94046736, 0.9252798, 0.9183546, 0.95954424, 0.9528438, 0.95874846, 0.945769, 0.9218326, 0.9164401, 0.9598048, 0.9538987, 0.9600063, 0.9444823, 0.9254514, 0.9199515, 0.9619523, 0.95530784, 0.96055764, 0.94640243, 0.92803854, 0.9197449, 0.9560321, 0.95250356, 0.9583869, 0.9408253, 0.9240005, 0.92129284, 0.95910287, 0.9534917, 0.9594956, 0.94593006, 0.92190945, 0.92062014, 0.95830387, 0.95490324, 0.96022356, 0.9437181, 0.9238568, 0.9229105, 0.9618993, 0.9555726, 0.96098566, 0.94543946, 0.92830676, 0.91984206, 0.95537436, 0.9528951, 0.95925474, 0.93913424, 0.92334837, 0.9190733, 0.95940685, 0.95467037, 0.96041936, 0.94523585, 0.921516, 0.9184699, 0.9585738, 0.95634836, 0.9608472, 0.9445835, 0.924419, 0.92198867, 0.9628475, 0.9575771, 0.96122956, 0.94632363, 0.92852736, 0.92120755, 0.9565391, 0.9547343, 0.9592956, 0.94081384, 0.9259937, 0.92174685, 0.9599763, 0.9549649, 0.96077776, 0.94672936, 0.92152613, 0.9211703, 0.9575927, 0.95580256, 0.961933, 0.9449782, 0.92466855, 0.9244895, 0.96069455, 0.9592402, 0.9624448, 0.9451961, 0.9242195, 0.9200664, 0.9545592, 0.95350575, 0.9592697, 0.93879676, 0.9227222, 0.9191989, 0.9581456, 0.9539694, 0.9604632, 0.94459915, 0.9188611, 0.91827434, 0.9575724, 0.95440704, 0.9610509, 0.94289595, 0.92171717, 0.9213761, 0.9605232, 0.9556606, 0.9611937, 0.9444774, 0.92644244, 0.9216336, 0.9538562, 0.953063, 0.95970637, 0.93936896, 0.9231699, 0.92219657, 0.95831865, 0.9539953, 0.9603058, 0.9453237, 0.9215265, 0.9238322, 0.9577948, 0.9559064, 0.9614115, 0.944861, 0.9237373, 0.92602605, 0.96053046, 0.957774, 0.9618695, 0.94506973, 0.9268904, 0.92517555, 0.9537881, 0.9552733, 0.9599905, 0.938056, 0.92394483, 0.9253511, 0.9576707, 0.9557929, 0.96095914, 0.94266045, 0.918199, 0.9215738, 0.95760727, 0.9563916, 0.96150976, 0.94199324, 0.92386824, 0.9237323, 0.9612737, 0.9574901, 0.961876, 0.9427989, 0.9272133, 0.92131186, 0.95546365, 0.9554229, 0.9600442, 0.9374379, 0.92460376, 0.91935956, 0.9582541, 0.9561217, 0.9609268, 0.94329196, 0.9210065, 0.9184813, 0.9569532, 0.95640725, 0.96111494, 0.9419563, 0.92526686, 0.9152679, 0.960388, 0.95649093, 0.96037614, 0.9440747, 0.9265414, 0.91665995, 0.9544846, 0.95386404, 0.9564463, 0.9380541, 0.9254362, 0.9200313, 0.960589, 0.9538407, 0.9573243, 0.9420218, 0.91902316, 0.92065734, 0.96135914, 0.9540629, 0.95670134, 0.9407209, 0.92246985, 0.92341924, 0.9643661, 0.95666456, 0.9571516, 0.94449586, 0.9262228, 0.9262096, 0.96024555, 0.9528058, 0.9585218, 0.9387419, 0.9212229, 0.9255983, 0.963375, 0.952972, 0.9561496, 0.94231784, 0.9203482, 0.9168794, 0.96220225, 0.9541885, 0.956535, 0.9455351, 0.9238081, 0.9229981, 0.9660344, 0.95699644, 0.9608514, 0.94409233, 0.92279303, 0.91911006, 0.9590167, 0.95233387, 0.9577577, 0.9387468, 0.9210259, 0.92000085, 0.9606115, 0.9537548, 0.9584298, 0.9446381, 0.9175557, 0.9164317, 0.9593986, 0.9521769, 0.96149707, 0.94713295, 0.92334473, 0.9160904, 0.96166205, 0.95240533, 0.9601643, 0.94416547, 0.92258793, 0.9104619, 0.9537058, 0.94793856, 0.95517343, 0.93180984, 0.91026974, 0.91111475, 0.9559584, 0.9467303, 0.9554456, 0.9367908, 0.9094475, 0.91483384, 0.9581774, 0.94599056, 0.9568202, 0.9363232, 0.9122553, 0.9183009, 0.96137565, 0.9470606, 0.95502466, 0.9383367, 0.91473424, 0.91911024, 0.95707583, 0.9450909, 0.95640934, 0.93378675, 0.91441417, 0.91597897, 0.9575665, 0.94596666, 0.9568519, 0.9389574, 0.90740645, 0.9144743, 0.96054256, 0.9456214, 0.9560053, 0.93655235, 0.9039608, 0.911373, 0.96554095, 0.9423541, 0.9566906, 0.93206674, 0.90898675, 0.9116221, 0.9602836, 0.93851554, 0.95323837, 0.9281752, 0.9083047, 0.91181177, 0.9646345, 0.9412639, 0.9537692, 0.93365663, 0.904173, 0.9115642, 0.9647149, 0.94405293, 0.9569002, 0.93673563, 0.9001285, 0.9137526, 0.967308, 0.9416453, 0.9564919, 0.9362896, 0.90347606, 0.90805143, 0.9679406, 0.94141805, 0.9557151, 0.9268409, 0.8959214, 0.9105975, 0.96092194, 0.9442138, 0.9668386, 0.9511634, 0.9151571, 0.935729, 0.9679354, 0.9449556, 0.9613958, 0.9412088, 0.9190842, 0.92921126, 0.9718776, 0.9560579, 0.96520394, 0.9571357, 0.9325116, 0.93921816, 0.96796644, 0.950502, 0.9644813, 0.94416803, 0.9216158, 0.933774, 0.97152245, 0.955666, 0.96733576, 0.94748247, 0.9127985, 0.93646395, 0.9700674, 0.9611278, 0.96742487, 0.9592413, 0.93522674, 0.9442708, 0.97238207, 0.9610243, 0.967426, 0.9560355, 0.9349465, 0.9367395, 0.9661464, 0.958784, 0.96768135, 0.95302385, 0.9317764, 0.93448734, 0.96899486, 0.9577437, 0.9671883, 0.957595, 0.9263091, 0.9319053, 0.96507305, 0.9531463, 0.9665287, 0.9563558, 0.9258332, 0.93703485, 0.96925104, 0.9525032, 0.9660081, 0.94674647, 0.915083, 0.93573135, 0.964505, 0.9463694, 0.9676601, 0.9553392, 0.9310679, 0.93956494, 0.9702987, 0.9545046, 0.9655879, 0.9570295, 0.933777, 0.9436503, 0.9689839, 0.9561709, 0.96823615, 0.9572863, 0.9287039, 0.94634986, 0.97132707, 0.95459366, 0.9685888, 0.96054715, 0.93306804, 0.94324744, 0.96480113, 0.95443606, 0.96905565, 0.9541257, 0.92544836, 0.93683267, 0.96571547, 0.95465696, 0.9675345, 0.95516884, 0.92299056, 0.94089955, 0.96675473, 0.9564824, 0.96763337, 0.95784485, 0.9266322, 0.94579494, 0.9685053, 0.9566397, 0.9677127, 0.9575614, 0.93153805, 0.94471955, 0.9622211, 0.9614673, 0.96619475, 0.9580765, 0.9268691, 0.9498815, 0.96654093, 0.95876455, 0.970594, 0.9611355, 0.93281436, 0.9521581, 0.9664342, 0.9598933, 0.9696817, 0.9621625, 0.9146575, 0.95047486, 0.96667707, 0.96415573, 0.97181994, 0.96649355, 0.92682624, 0.9489311, 0.9652803, 0.9636666, 0.97122663, 0.96551526, 0.9303499, 0.94314486, 0.9670433, 0.96169645, 0.9679948, 0.9670796, 0.9251087, 0.9419781, 0.96476036, 0.96194017, 0.9688862, 0.96591526, 0.9340598, 0.9440095, 0.9676289, 0.9557136, 0.9671814, 0.96952724, 0.9361141, 0.9390204, 0.9604702, 0.95618737, 0.96433383, 0.96311694, 0.93424165, 0.9428716, 0.9579495, 0.9405093, 0.96071887, 0.9556304, 0.9314399, 0.9423874, 0.9511962, 0.9384908, 0.96038586, 0.950843, 0.9220897, 0.9386583, 0.95362806, 0.9385392, 0.9612907, 0.9485354, 0.9260147, 0.93708897, 0.951246, 0.9332065, 0.9574785, 0.944506, 0.92432237, 0.93637824, 0.9553515, 0.93698967, 0.95846385, 0.9470311, 0.924736, 0.93770295, 0.956374, 0.9388158, 0.9578472, 0.94798225, 0.9241141, 0.9380052, 0.9593291, 0.937908, 0.95661145, 0.9491276, 0.9227312, 0.93619084, 0.9561659, 0.9368549, 0.95717335, 0.9465896, 0.9207121, 0.93570495, 0.9572429, 0.93543, 0.9542204, 0.9455224, 0.91247255, 0.93707633, 0.953851, 0.93181556, 0.9519379, 0.94778425, 0.9121801, 0.93638647, 0.9567468, 0.9301015, 0.953905, 0.9482083, 0.9157462, 0.93231326, 0.95144176, 0.9201318, 0.9506901, 0.946838, 0.9081094, 0.93104917, 0.9544049, 0.920734, 0.9526634, 0.94698626, 0.9116251, 0.93352, 0.95736027, 0.9337359, 0.9636522, 0.94861656, 0.9265775, 0.9380782, 0.96515465, 0.93645746, 0.96380544, 0.95952404, 0.934911, 0.93895984, 0.9632885, 0.93986833, 0.963792, 0.9593651, 0.93223804, 0.936926, 0.964221, 0.93892884, 0.9622943, 0.95412916, 0.9258441, 0.93545985, 0.95887375, 0.94488037, 0.96039724, 0.95304334, 0.92202324, 0.9353265, 0.9599603, 0.94350344, 0.9581769, 0.9535084, 0.9231499, 0.9339454, 0.9591826, 0.94108194, 0.9624353, 0.95290905, 0.92911345, 0.9343446, 0.9592593, 0.9420787, 0.96117395, 0.95671016, 0.9269957, 0.9376133, 0.9604442, 0.94432044, 0.9599136, 0.9559042, 0.92463076, 0.9395006, 0.9627572, 0.94613504, 0.9591917, 0.95716417, 0.92076224, 0.94082737, 0.9590663, 0.9417351, 0.95844984, 0.95371026, 0.9263622, 0.9398132, 0.9606598, 0.9420495, 0.9591497, 0.9579129, 0.9243912, 0.9415705, 0.9610666, 0.94491035, 0.96074015, 0.95711285, 0.9254892, 0.9443465, 0.96407425, 0.9458579, 0.96204907, 0.9587645, 0.9276738, 0.9430769, 0.96093, 0.9440882, 0.96091884, 0.9553234, 0.92500114, 0.9417523, 0.96134126, 0.9422721, 0.9593161, 0.9549579, 0.91964215, 0.94285285, 0.9595441, 0.945197, 0.95989853, 0.95572394, 0.92392206, 0.9429625, 0.9610144, 0.9421518, 0.9615796, 0.957341, 0.9251839, 0.94128335, 0.9593145, 0.94067925, 0.9626121, 0.953633, 0.92300606, 0.941397, 0.95972437, 0.93930376, 0.9627626, 0.95489985, 0.9196689, 0.9452713, 0.9602966, 0.9419727, 0.96444196, 0.95602936, 0.9197631, 0.94502056, 0.962321, 0.94639164, 0.9644397, 0.95715415, 0.9224013, 0.94269043, 0.9578117, 0.94407505, 0.962671, 0.9552574, 0.9189538, 0.9408504, 0.9588951, 0.94354844, 0.9623954, 0.95675874, 0.9147259, 0.94149107, 0.95735896, 0.94649285, 0.96393085, 0.9559883, 0.9184772, 0.94243133, 0.9593544, 0.94700104, 0.9651581, 0.95757776, 0.921811, 0.94262624, 0.9559591, 0.9429801, 0.964521, 0.9514994, 0.91962534, 0.942175, 0.95607984, 0.94228613, 0.964413, 0.954028, 0.918681, 0.9448017, 0.954652, 0.9458008, 0.9653428, 0.95305914, 0.9175871, 0.94244385, 0.95731163, 0.9466912, 0.96397203, 0.9554479, 0.9223869, 0.9403106, 0.9519672, 0.9423886, 0.96294624, 0.95116353, 0.91722715, 0.9382756, 0.95528287, 0.94213, 0.96279395, 0.95470047, 0.9156312, 0.93847895, 0.9545211, 0.94250464, 0.96301687, 0.95354676, 0.91736704, 0.9363604, 0.95594496, 0.94147855, 0.962094, 0.95628035, 0.9158777, 0.9338138, 0.95463794, 0.93785745, 0.9616987, 0.9540481, 0.9158414, 0.9359743, 0.95682114, 0.93619597, 0.96150535, 0.9523598, 0.9179627, 0.9301881, 0.95260334, 0.93455476, 0.96096915, 0.9485132, 0.9201998, 0.92991364, 0.95537215, 0.9400845, 0.96331185, 0.95497215, 0.92518735, 0.9318766, 0.95291793, 0.93603224, 0.96045876, 0.9477267, 0.924091, 0.9313428, 0.9582809, 0.9337874, 0.9613223, 0.951478, 0.92705363, 0.93575734, 0.9604403, 0.9379672, 0.9630466, 0.9471243, 0.9207152, 0.9267, 0.96293235, 0.9412526, 0.9633461, 0.9462362, 0.92320114, 0.9280788, 0.9621297, 0.9333344, 0.9577356, 0.9450547, 0.9189713, 0.93554556, 0.96672475, 0.93666166, 0.9576116, 0.9496992, 0.9263889, 0.9468306, 0.9688825, 0.950272, 0.9609746, 0.9526434, 0.9299837, 0.94906586, 0.9720352, 0.94899726, 0.96430624, 0.94924325, 0.93476635, 0.94194615, 0.97203887, 0.94824207, 0.96181405, 0.95205677, 0.9381592, 0.9494345, 0.97271675, 0.95341325, 0.958041, 0.95489943, 0.932612, 0.94248855, 0.96603096, 0.95537424, 0.9575677, 0.95500445, 0.9355815, 0.9530463, 0.9731864, 0.9573023, 0.96068776, 0.956235, 0.94663894, 0.94989496, 0.9672057, 0.9558943, 0.9603114, 0.95317066, 0.9457624, 0.9556992, 0.9705812, 0.95684856, 0.96321285, 0.95955235, 0.95223635, 0.94993854, 0.96706754, 0.95554256, 0.96218467, 0.9541056, 0.9481642, 0.9333741, 0.9724863, 0.96164775, 0.96730775, 0.9592205, 0.95149046, 0.9503238, 0.97216004, 0.9551568, 0.9614466, 0.95488626, 0.95053613, 0.9562991, 0.97196, 0.95460755, 0.9653035, 0.9650747, 0.9521058, 0.9587099, 0.97011626, 0.9555246, 0.96535015, 0.9604616, 0.9478719, 0.9542848, 0.9709763, 0.9489808, 0.960904, 0.95554954, 0.9469597, 0.95142955, 0.9663813, 0.9457641, 0.958196, 0.9542209, 0.94524044, 0.95294696, 0.9693916, 0.93805003, 0.95961547, 0.9527955, 0.94741505, 0.95424575, 0.9695322, 0.94568586, 0.9612888, 0.95606893, 0.9474958, 0.9546864, 0.9716905, 0.9504012, 0.9596542, 0.9622997, 0.95284843, 0.9569687, 0.9721169, 0.95268893, 0.95856935, 0.96439105, 0.9556593, 0.9624269, 0.97401154, 0.9477962, 0.9630077, 0.9683082, 0.95411885, 0.96017003, 0.9746395, 0.94926333, 0.96091634, 0.9644201, 0.951381, 0.9527773, 0.97379047, 0.9511219, 0.96197903, 0.9648405, 0.954696, 0.9517049, 0.969984, 0.9491145, 0.9585197, 0.96115977, 0.9487025, 0.95106107, 0.9693425, 0.94766676, 0.9584595, 0.9625116, 0.94883484, 0.94755137, 0.9703736, 0.94819134, 0.95783645, 0.9568468, 0.9509288, 0.9472751, 0.9729805, 0.9494905, 0.96201056, 0.9576976, 0.9468729, 0.949374, 0.9695128, 0.9407088, 0.9607294, 0.9555026, 0.9490462, 0.94473964, 0.9681009, 0.93502057, 0.9607014, 0.9577624, 0.9455008, 0.9458813, 0.96705496, 0.93768615, 0.96045476, 0.95517623, 0.9385501, 0.94086164, 0.96412945, 0.93034756, 0.9612779, 0.9551473, 0.95234585, 0.9432923, 0.9675863, 0.9411609, 0.96230644, 0.94865006, 0.9510977, 0.9420465, 0.9666286, 0.9355291, 0.96455526, 0.9539453, 0.94679123, 0.9482178, 0.9644984, 0.9374617, 0.961548, 0.9544049, 0.94662964, 0.95142484, 0.9689706, 0.93872017, 0.9628194, 0.9548841, 0.9518879, 0.9548427, 0.96385086, 0.94054353, 0.9635739, 0.9555055, 0.9490698, 0.9547459, 0.9668464, 0.94085944, 0.96554625, 0.9623632, 0.94925314, 0.95937246, 0.9720099, 0.9354497, 0.9659305, 0.95511514, 0.9520608, 0.9449621, 0.9702922, 0.9334314, 0.9693088, 0.96677655, 0.95071757, 0.9454794, 0.96466166, 0.9315953, 0.9655805, 0.9542744, 0.94454294, 0.9386418, 0.9651802, 0.93400437, 0.96643394, 0.95841545, 0.9482367, 0.9426606, 0.9647319, 0.93566144, 0.9639214, 0.9482936, 0.94122356, 0.9442137, 0.9675923, 0.9263397, 0.9649755, 0.9532076, 0.94312185, 0.9422332, 0.96302795, 0.937929, 0.9630108, 0.94627535, 0.939076, 0.9545046, 0.957384, 0.9407313, 0.96432984, 0.9479922, 0.9289612, 0.9581025, 0.95957077, 0.9395149, 0.9643937, 0.9497087, 0.9374307, 0.9532869, 0.9581926, 0.9552685, 0.96429837, 0.94883484, 0.93707645, 0.94942504, 0.96169007, 0.93808234, 0.96053725, 0.9432539, 0.92491144, 0.9470157, 0.9575032, 0.93335944, 0.9608494, 0.9406769, 0.921736, 0.9381632, 0.95684475, 0.92804337, 0.9594614, 0.94104904, 0.91692317, 0.9389161, 0.96243715, 0.9333064, 0.9633509, 0.9423444, 0.9230337, 0.9359518, 0.95571613, 0.9163323, 0.95756865, 0.93180895, 0.9104437, 0.9309223, 0.9547225, 0.91933537, 0.95880896, 0.93700135, 0.89434147, 0.92939633, 0.9443399, 0.92016584, 0.953183, 0.92596656, 0.8815077, 0.9172019, 0.9456982, 0.9217128, 0.9552278, 0.9348015, 0.9001835, 0.92512, 0.94227433, 0.9276293, 0.953495, 0.9320747, 0.90023816, 0.9278356, 0.94363546, 0.9194171, 0.9547049, 0.92772436, 0.8814541, 0.924402, 0.9398091, 0.9248651, 0.95262206, 0.92546326, 0.8782692, 0.9096688, 0.9304778, 0.906707, 0.9492452, 0.9162881, 0.86550075, 0.9109179, 0.93965167, 0.90993106, 0.9489908, 0.91779786, 0.8675954, 0.9211085, 0.9370557, 0.909237, 0.94492173, 0.9261462, 0.87143767, 0.91640764, 0.9386907, 0.9022251, 0.9501844, 0.91838336, 0.85858333, 0.89706534, 0.9308295, 0.8704505, 0.93058056, 0.91569704, 0.8596197, 0.90574944, 0.9358271, 0.8804878, 0.9407357, 0.9259118, 0.84760934, 0.91480327, 0.9354901, 0.9140397, 0.95394343, 0.9241506, 0.85184634, 0.92731875, 0.94292414, 0.9207918, 0.9572956, 0.9244793, 0.840932, 0.9140496, 0.9308628, 0.90784144, 0.9543121, 0.9229317, 0.85277057, 0.928089, 0.9379404, 0.9022857, 0.94502425, 0.91344714, 0.8659608, 0.9233946, 0.9397596, 0.9030857, 0.9447426, 0.9297683, 0.8680637, 0.9187433, 0.9202558, 0.8965916, 0.9360501, 0.94004995, 0.8811059, 0.92715865, 0.94024014, 0.90780455, 0.94706446, 0.9423968, 0.8924388, 0.90835464, 0.91240764, 0.8528853, 0.94032824, 0.93787384, 0.86179185, 0.8949842, 0.88001627, 0.8734641, 0.9358058, 0.9362407, 0.856269, 0.91559196, 0.951954, 0.8999162, 0.94708645, 0.9224681, 0.81934476, 0.90375406, 0.88391757, 0.8695749, 0.92878574, 0.9322553, 0.85885775, 0.91418916, 0.87859976, 0.89227486, 0.92987007, 0.9332223, 0.86532396, 0.9246862, 0.920694, 0.9204564, 0.92405975, 0.9387607, 0.8365951, 0.9266428, 0.9074254, 0.8376323, 0.9049472, 0.9273085, 0.8353917, 0.9208537, 0.8769169, 0.90668446, 0.914537, 0.92357224, 0.8225396, 0.912931, 0.8892147, 0.906985, 0.8972557, 0.9142737, 0.77891415, 0.7961205, 0.7955386, 0.8527041, 0.85976577, 0.83230776, 0.6609758, 0.7556805, 0.80959994, 0.83276874, 0.8500875, 0.8260269, 0.6792538, 0.77998114, 0.8079784, 0.84878695, 0.85083526, 0.7907622, 0.6773059, 0.7765177, 0.80937725, 0.8035635, 0.84127116, 0.7790668, 0.6882851, 0.76330227, 0.8004155, 0.84209394, 0.846584, 0.79960346, 0.68740714, 0.75837314, 0.798785, 0.8112687, 0.8099009, 0.76183945, 0.66814345, 0.75281507, 0.7841075, 0.8134967, 0.8307112, 0.76430225, 0.68343896, 0.756516, 0.78471726, 0.8255404, 0.8217898, 0.75330114, 0.6440835, 0.7502884, 0.78301054, 0.7941031, 0.80487686, 0.75540745, 0.01533054]
[truncated: 4,252,564 more chars]
