# Supplementary material for: Systematic contextual biases in SegmentNT potentially relevant to other nucleotide transformer models
Source: bioRxiv. 2026 May 4:2025.04.09.647946. Preprint. [Version 2] doi: 10.1101/2025.04.09.647946 (PMC13174627; doi:10.1101/2025.04.09.647946)
Supplement: Supplement 3 [file media-3.zip › Supplementary_data/segmentNT_additional_genes/pos/ecm1_pos5470.txt]

protein_coding_gene=[0.613692641, 0.576712072, 0.229975969, 0.24156705, 0.5577494, 0.742898345, 0.588795424, 0.56077105, 0.36408728, 0.35832188, 0.6435715, 0.805212617, 0.604526341, 0.553412974, 0.396572292, 0.2587456, 0.35176212, 0.57052505, 0.335808933, 0.3154336, 0.18333022, 0.20497638, 0.3965483, 0.610397995, 0.432277828, 0.39388567, 0.22934394, 0.21728392, 0.45321998, 0.679059267, 0.580163777, 0.40736908, 0.27805394, 0.21699482, 0.45568725, 0.695963621, 0.563075662, 0.4622969, 0.373503, 0.22930254, 0.5133326, 0.735041618, 0.561262488, 0.5025223, 0.35924447, 0.16392703, 0.46093202, 0.789357364, 0.659587681, 0.46584252, 0.23376599, 0.13307346, 0.31430984, 0.672311246, 0.543049276, 0.41826162, 0.22362083, 0.13466369, 0.36759982, 0.709213972, 0.548337698, 0.42507192, 0.3264778, 0.2314208, 0.39760795, 0.703521132, 0.601318955, 0.48839504, 0.31316948, 0.14915596, 0.4046392, 0.676433504, 0.53376776, 0.4811073, 0.32724956, 0.1660338, 0.4345168, 0.707677782, 0.525840819, 0.5167359, 0.26184064, 0.16537935, 0.47054836, 0.721767128, 0.522106946, 0.48768148, 0.33748087, 0.1847586, 0.5431899, 0.755559146, 0.629972279, 0.572414458, 0.437258214, 0.27360767, 0.5232156, 0.766882598, 0.628859341, 0.558362305, 0.409691721, 0.29289317, 0.508277, 0.72864002, 0.645800531, 0.565626264, 0.48660782, 0.2780819, 0.5344492, 0.747842491, 0.66973561, 0.531168163, 0.397873819, 0.20929326, 0.5045438, 0.779954255, 0.616205454, 0.5489724, 0.38957235, 0.17630528, 0.5097782, 0.764686227, 0.707000613, 0.569420218, 0.421136022, 0.19241281, 0.5261858, 0.769980073, 0.721067369, 0.613405287, 0.441228122, 0.23126905, 0.4649824, 0.73273015, 0.610186636, 0.5465081, 0.2768842, 0.15070051, 0.59945494, 0.769926071, 0.720781267, 0.69130969, 0.347210199, 0.3053891, 0.78088754, 0.86464411, 0.803976715, 0.798169494, 0.456452429, 0.32392418, 0.80496794, 0.896597147, 0.885662854, 0.839982271, 0.764023364, 0.6673611, 0.8282778, 0.898224533, 0.890433431, 0.850715756, 0.758878767, 0.7889468, 0.85031134, 0.913784266, 0.893917739, 0.83429116, 0.754706919, 0.69312143, 0.849001, 0.903451502, 0.890348315, 0.793133855, 0.667947352, 0.5994772, 0.8515842, 0.915794671, 0.902264059, 0.821080208, 0.842583179, 0.764386, 0.87470746, 0.909015119, 0.915069222, 0.868101776, 0.868480504, 0.8118321, 0.879165, 0.907325506, 0.926096082, 0.902758121, 0.85736078, 0.7955006, 0.88833916, 0.921598613, 0.932882786, 0.8928563, 0.876166224, 0.89406615, 0.90368533, 0.934700608, 0.92655915, 0.912065983, 0.911034882, 0.89118683, 0.89458627, 0.935595989, 0.924181283, 0.906547666, 0.924941301, 0.9104164, 0.8912223, 0.93020618, 0.930379748, 0.910198331, 0.935035586, 0.9212193, 0.91268927, 0.940281451, 0.936758637, 0.912735701, 0.935890973, 0.9273533, 0.9123053, 0.934467077, 0.933420002, 0.905582309, 0.929174602, 0.9265171, 0.91162074, 0.930404186, 0.934895694, 0.902275026, 0.923308015, 0.9209123, 0.90783966, 0.933804214, 0.931797981, 0.896363497, 0.913811862, 0.91704154, 0.91113734, 0.937927723, 0.932554066, 0.905783951, 0.923304856, 0.9053288, 0.9128583, 0.941156805, 0.933916271, 0.909783721, 0.925289214, 0.90614057, 0.89820683, 0.940303683, 0.932854474, 0.892161965, 0.921446621, 0.89509976, 0.88978505, 0.944877028, 0.95857811, 0.925861597, 0.934144914, 0.9289323, 0.9225165, 0.955668449, 0.962691545, 0.935315609, 0.954117239, 0.9556176, 0.9248639, 0.951008677, 0.959047914, 0.940200806, 0.951403558, 0.95484203, 0.9166637, 0.946647942, 0.96538502, 0.937072575, 0.955025733, 0.9501068, 0.91439486, 0.954553366, 0.970222414, 0.944458425, 0.956510961, 0.9565977, 0.91723084, 0.959811687, 0.970474482, 0.946200967, 0.962784588, 0.95419395, 0.92169774, 0.955673754, 0.971050382, 0.947907507, 0.960651219, 0.9512358, 0.9149394, 0.949341357, 0.971823454, 0.939543843, 0.961885273, 0.948208, 0.91617095, 0.950196981, 0.97115308, 0.944292903, 0.960170269, 0.95258313, 0.9256049, 0.953689098, 0.972479343, 0.946000695, 0.963087857, 0.9539953, 0.92468995, 0.952552974, 0.974343896, 0.951265037, 0.962102711, 0.9500452, 0.919015, 0.949970067, 0.976158679, 0.94746995, 0.964178085, 0.9467008, 0.9140477, 0.954890966, 0.974515259, 0.94639641, 0.961573005, 0.9524276, 0.92613447, 0.956059575, 0.973371506, 0.945030451, 0.964797318, 0.95498455, 0.92297816, 0.955890238, 0.970760226, 0.953004956, 0.963822961, 0.9528014, 0.922182, 0.953790903, 0.972901285, 0.94770968, 0.964456677, 0.94919944, 0.92316526, 0.957363963, 0.972609341, 0.948140204, 0.963117063, 0.95081735, 0.9242151, 0.957870543, 0.972560108, 0.942275763, 0.96538192, 0.95492756, 0.9291634, 0.959220111, 0.972428083, 0.950043499, 0.965569913, 0.9529882, 0.92662704, 0.954683602, 0.974535346, 0.947495639, 0.966802955, 0.95146877, 0.9250384, 0.959124148, 0.977077127, 0.952841103, 0.966208637, 0.9547838, 0.9256734, 0.960480094, 0.976958334, 0.949360669, 0.968292654, 0.9567526, 0.92980194, 0.961979926, 0.976697326, 0.956920028, 0.966117144, 0.95450026, 0.9279285, 0.957239628, 0.977753043, 0.949354112, 0.96698153, 0.9540092, 0.9260271, 0.958646595, 0.977180302, 0.953144372, 0.96518153, 0.9569994, 0.9277456, 0.960322857, 0.97804749, 0.952263474, 0.96720469, 0.9604019, 0.93052846, 0.961062968, 0.976374805, 0.957143664, 0.96773988, 0.9558249, 0.92810714, 0.956698596, 0.976387501, 0.952761889, 0.968524337, 0.9566482, 0.9306196, 0.962393522, 0.978580773, 0.956975937, 0.965897441, 0.9576417, 0.93028045, 0.960492611, 0.978701115, 0.948788464, 0.968002737, 0.9592843, 0.9309473, 0.95912689, 0.978266358, 0.953368247, 0.964506567, 0.95620877, 0.926036, 0.954562604, 0.978895187, 0.951992452, 0.966869056, 0.9565923, 0.92685246, 0.959474087, 0.978282809, 0.956341207, 0.964375079, 0.959384, 0.93127036, 0.961114287, 0.977688015, 0.954115927, 0.968582273, 0.9607516, 0.9313686, 0.960146666, 0.978031993, 0.959001243, 0.967588246, 0.95853496, 0.9299685, 0.957015336, 0.979122221, 0.95347923, 0.968004942, 0.9589136, 0.9296462, 0.96231097, 0.98007822, 0.960305035, 0.969564795, 0.96442974, 0.9381396, 0.964317858, 0.980526149, 0.959373355, 0.972939193, 0.9674394, 0.94079405, 0.963647902, 0.980465293, 0.966932356, 0.972231865, 0.96630245, 0.9365789, 0.960833073, 0.980949342, 0.963199019, 0.974789441, 0.9650307, 0.9371587, 0.965190649, 0.980326414, 0.965474904, 0.971956313, 0.96580464, 0.93980014, 0.96598357, 0.979961097, 0.958727241, 0.973532557, 0.96723306, 0.9395318, 0.964132428, 0.979750454, 0.965006888, 0.972586095, 0.9660314, 0.93852353, 0.962860823, 0.98200196, 0.962307096, 0.974693954, 0.9650056, 0.9367214, 0.966495633, 0.981435657, 0.963816643, 0.972072899, 0.96629393, 0.93746746, 0.966600776, 0.98048842, 0.962884605, 0.974942386, 0.9679855, 0.9396254, 0.965387583, 0.980459094, 0.968396544, 0.974033475, 0.9668706, 0.939197, 0.964191079, 0.981057882, 0.963323772, 0.976501048, 0.9674587, 0.9400808, 0.966780901, 0.981582642, 0.965988696, 0.974842787, 0.9682022, 0.94142807, 0.967084289, 0.981769919, 0.963194668, 0.977005482, 0.97026294, 0.942691, 0.966348886, 0.981832862, 0.967485011, 0.975677311, 0.9687881, 0.94301444, 0.965487361, 0.981354237, 0.965406477, 0.976682305, 0.9673707, 0.9423709, 0.966785908, 0.981844723, 0.968370616, 0.975616455, 0.96999526, 0.9449161, 0.966578066, 0.981638253, 0.966044545, 0.97766906, 0.9715757, 0.94388753, 0.965497375, 0.982471883, 0.972507775, 0.976244926, 0.9718956, 0.94524413, 0.964630127, 0.982904732, 0.969349265, 0.977792621, 0.97121596, 0.94226295, 0.968619168, 0.983434558, 0.970578611, 0.975076795, 0.9723725, 0.9447136, 0.970303774, 0.983441114, 0.967439532, 0.976921022, 0.97337705, 0.9446556, 0.97021544, 0.98331809, 0.972500443, 0.975579381, 0.97195035, 0.9439651, 0.966427147, 0.983404696, 0.967766404, 0.976844728, 0.97078484, 0.94227034, 0.968221605, 0.983646631, 0.96972245, 0.974200189, 0.9723059, 0.94499415, 0.970042586, 0.983392477, 0.965307832, 0.976199389, 0.97377986, 0.946003, 0.971870184, 0.983863413, 0.973624527, 0.975323021, 0.9727702, 0.94516367, 0.970538259, 0.983717918, 0.968860805, 0.977136195, 0.9717974, 0.9442925, 0.973079741, 0.983435452, 0.969958246, 0.975277007, 0.97179323, 0.94559026, 0.973819554, 0.982880056, 0.966615379, 0.977451921, 0.9738091, 0.94654924, 0.972703278, 0.982970476, 0.970332384, 0.97611165, 0.9731415, 0.9456623, 0.971390307, 0.983818293, 0.965292037, 0.977580428, 0.972393, 0.94566643, 0.974614024, 0.983943939, 0.970141411, 0.977672696, 0.9729118, 0.9521609, 0.976268411, 0.984666586, 0.969856381, 0.979638457, 0.9741517, 0.9530705, 0.973108828, 0.984670281, 0.976576686, 0.978591383, 0.9736745, 0.953603, 0.971330464, 0.984809577, 0.974154294, 0.981077373, 0.9727252, 0.9515094, 0.973271549, 0.985560358, 0.976177096, 0.979150176, 0.9742346, 0.95264786, 0.972594261, 0.984659195, 0.973374188, 0.980230272, 0.97402555, 0.95005, 0.971453965, 0.98414886, 0.976886928, 0.978667557, 0.97336936, 0.94986486, 0.968480349, 0.985032976, 0.973185837, 0.979767859, 0.9725294, 0.94594574, 0.970543027, 0.986371338, 0.976006627, 0.976932049, 0.97389734, 0.94536847, 0.969157755, 0.986751795, 0.974950075, 0.979625404, 0.97394335, 0.9455365, 0.964358985, 0.986404479, 0.977995872, 0.978710949, 0.97215885, 0.94920576, 0.966102719, 0.984233618, 0.975784242, 0.979086637, 0.9717525, 0.9477047, 0.969421923, 0.985500157, 0.978024483, 0.977343202, 0.9726383, 0.9498813, 0.970775485, 0.98521024, 0.975288332, 0.980080724, 0.97233754, 0.9477349, 0.968646348, 0.985483825, 0.979757547, 0.978640854, 0.970951, 0.9470147, 0.966967702, 0.984942317, 0.973299205, 0.979227245, 0.9689866, 0.94711393, 0.967955947, 0.984521925, 0.970938206, 0.977517426, 0.9696166, 0.9488927, 0.965883434, 0.984195113, 0.964068532, 0.978528142, 0.9701707, 0.9490597, 0.962967694, 0.985178649, 0.973670065, 0.978097916, 0.9711775, 0.9490481, 0.961260617, 0.985165119, 0.972763062, 0.98043263, 0.96907085, 0.9473191, 0.967381418, 0.986053765, 0.975287199, 0.977190077, 0.97341317, 0.94926214, 0.967764437, 0.985799193, 0.972939432, 0.979126334, 0.9729365, 0.949455, 0.966904461, 0.986282825, 0.97671175, 0.978001237, 0.9716449, 0.9508724, 0.965119004, 0.986183465, 0.973484099, 0.979438305, 0.9708623, 0.9480243, 0.969830394, 0.986378312, 0.974878252, 0.97712326, 0.97238576, 0.94949156, 0.969403803, 0.986388743, 0.971155047, 0.97897923, 0.97438365, 0.9500822, 0.969333231, 0.986853242, 0.976567447, 0.97859484, 0.9740408, 0.94980615, 0.968752027, 0.986843348, 0.973172307, 0.980081975, 0.97355825, 0.9468004, 0.970930576, 0.987342596, 0.974297166, 0.977765381, 0.97190785, 0.94871926, 0.970412195, 0.987094402, 0.968583047, 0.978519142, 0.970446, 0.9469691, 0.967846572, 0.986673653, 0.974857271, 0.97684288, 0.9709122, 0.94565207, 0.966001928, 0.986602545, 0.970489323, 0.979469657, 0.9716095, 0.9439182, 0.971017063, 0.98761493, 0.974633396, 0.978155613, 0.97211725, 0.9478864, 0.970865846, 0.987659395, 0.972064853, 0.979263246, 0.96806157, 0.9435425, 0.968113661, 0.987491369, 0.975336552, 0.97808969, 0.96283674, 0.9449231, 0.965669513, 0.987735689, 0.972821414, 0.979434729, 0.96152806, 0.9435771, 0.970229387, 0.988086224, 0.973582864, 0.977568805, 0.96362776, 0.9485167, 0.970946193, 0.988174438, 0.972429752, 0.97970289, 0.96845776, 0.9496175, 0.970642269, 0.987845838, 0.976142228, 0.978540838, 0.9693034, 0.94902277, 0.970090806, 0.988054335, 0.97392714, 0.980299354, 0.968627, 0.94579077, 0.972115219, 0.988261163, 0.974902153, 0.976657152, 0.9674463, 0.9504419, 0.972327054, 0.987957716, 0.971906841, 0.978911817, 0.9697621, 0.95065606, 0.970139265, 0.987485468, 0.976110876, 0.977429509, 0.96676844, 0.95010763, 0.968065083, 0.987105608, 0.972981751, 0.979228854, 0.96496403, 0.9481611, 0.971329749, 0.987050176, 0.975028396, 0.976759493, 0.96701336, 0.95046014, 0.971388578, 0.987196803, 0.973231137, 0.979385376, 0.9702785, 0.9511169, 0.97091043, 0.987417817, 0.978724897, 0.978681624, 0.96980965, 0.94977397, 0.968194008, 0.987333059, 0.974862397, 0.980345547, 0.9674183, 0.94806486, 0.970092237, 0.987623811, 0.976052046, 0.978891492, 0.96885264, 0.9516026, 0.974100888, 0.987669826, 0.973608851, 0.980920434, 0.97157544, 0.95172775, 0.973027468, 0.987347603, 0.978916526, 0.979595363, 0.9711496, 0.95342517, 0.971717954, 0.987614512, 0.975676298, 0.980592489, 0.9702827, 0.950266, 0.973002732, 0.987864912, 0.97547704, 0.97720921, 0.9705503, 0.9534049, 0.969819188, 0.987499058, 0.972130418, 0.979216039, 0.97007984, 0.9490726, 0.965504825, 0.986761212, 0.975346148, 0.976284683, 0.9703877, 0.9535359, 0.964296818, 0.986515284, 0.972851515, 0.978020728, 0.97077113, 0.9480917, 0.968988717, 0.98546207, 0.974765062, 0.974221945, 0.9712289, 0.95263386, 0.969655931, 0.98591435, 0.972508669, 0.978593707, 0.9722876, 0.9515417, 0.969806969, 0.986491501, 0.977392614, 0.976876915, 0.9724913, 0.9517169, 0.970684588, 0.987099051, 0.977794886, 0.980085433, 0.9740035, 0.948776, 0.973591089, 0.987359226, 0.979953647, 0.975671172, 0.97415596, 0.9539301, 0.972951531, 0.986455441, 0.976533711, 0.977412105, 0.97557837, 0.9522118, 0.970901191, 0.986064553, 0.980273604, 0.975503504, 0.9755391, 0.95513916, 0.971562982, 0.985822558, 0.977924943, 0.979313314, 0.97549635, 0.9522062, 0.974650681, 0.985780895, 0.980236351, 0.977253258, 0.9773048, 0.9577425, 0.975237191, 0.985322118, 0.979108393, 0.980653286, 0.9784374, 0.9561962, 0.975056708, 0.985487282, 0.98221314, 0.978543222, 0.976501286, 0.954863429, 0.974421442, 0.98437798, 0.979571223, 0.980331481, 0.976109147, 0.952774107, 0.976185501, 0.984334409, 0.980209112, 0.977034807, 0.977603, 0.95799637, 0.975929439, 0.984645903, 0.978404462, 0.979675531, 0.977897, 0.9547033, 0.974079013, 0.985475004, 0.981844366, 0.977418482, 0.97735107, 0.9557774, 0.973006785, 0.985258579, 0.98007834, 0.978745461, 0.97727555, 0.95194006, 0.97540307, 0.985279083, 0.982293546, 0.975815117, 0.97901124, 0.9578413, 0.976466179, 0.985488474, 0.980519176, 0.978040457, 0.979450881, 0.956126153, 0.975524724, 0.985388339, 0.982991934, 0.9760952, 0.9779524, 0.95410657, 0.973400533, 0.985592186, 0.980054498, 0.978562057, 0.977114, 0.9509855, 0.977258503, 0.986099064, 0.981211901, 0.974652171, 0.97842455, 0.95808774, 0.976565301, 0.986262202, 0.978524745, 0.977842867, 0.9784599, 0.95631886, 0.975603759, 0.986596525, 0.984757543, 0.976251602, 0.97747463, 0.9579852, 0.974922359, 0.986932099, 0.982309878, 0.979342699, 0.9778236, 0.95673895, 0.977373362, 0.987694144, 0.983811677, 0.974388361, 0.97744673, 0.9608889, 0.977204978, 0.987585068, 0.981332779, 0.975027263, 0.9778471, 0.9592371, 0.975422144, 0.986771286, 0.983784914, 0.972599983, 0.97714216, 0.95887524, 0.974962652, 0.986717641, 0.981928349, 0.976623058, 0.9769974, 0.9577864, 0.977603674, 0.98702091, 0.98289746, 0.9729442, 0.978601575, 0.96304518, 0.977347612, 0.987461388, 0.981070876, 0.976324677, 0.978814662, 0.963582575, 0.976274669, 0.986960411, 0.983447492, 0.973541141, 0.97754467, 0.9647829, 0.975518465, 0.986752033, 0.981474936, 0.976961792, 0.9782892, 0.96183133, 0.978226125, 0.986979902, 0.982836425, 0.972983122, 0.9792223, 0.965689, 0.978068709, 0.986781716, 0.981557846, 0.975732088, 0.9790408, 0.96400714, 0.976754725, 0.986661732, 0.983823955, 0.972968638, 0.97752863, 0.96383226, 0.975811481, 0.98643142, 0.981434226, 0.974659443, 0.9773194, 0.96062315, 0.977168441, 0.986518204, 0.982734323, 0.970569611, 0.9780993, 0.9642171, 0.977124751, 0.986513078, 0.980606019, 0.973055661, 0.9781375, 0.96176064, 0.976137936, 0.986241817, 0.983095586, 0.970697761, 0.97711, 0.9609668, 0.974858761, 0.986254215, 0.980602384, 0.974573612, 0.97709036, 0.95836127, 0.976766109, 0.986499131, 0.981906891, 0.970978618, 0.9783174, 0.9619381, 0.976984084, 0.986715913, 0.980313361, 0.974140227, 0.9784947, 0.9603923, 0.975213647, 0.986149848, 0.982544601, 0.971032798, 0.977158427, 0.960088193, 0.974018753, 0.985911548, 0.980256498, 0.974111855, 0.9772435, 0.9572337, 0.976722658, 0.985769868, 0.981457353, 0.970025539, 0.978077054, 0.961399794, 0.976606369, 0.986205757, 0.97961247, 0.973299325, 0.977898955, 0.960394382, 0.975127697, 0.985759437, 0.982264459, 0.97054714, 0.97639287, 0.9598709, 0.97426331, 0.985831738, 0.979841352, 0.973862469, 0.9761189, 0.9581828, 0.97656554, 0.986104786, 0.980932713, 0.970101595, 0.97723866, 0.9624265, 0.976260006, 0.986467004, 0.97916472, 0.973349214, 0.9773213, 0.9603686, 0.974612296, 0.986209214, 0.982214749, 0.970632076, 0.9763714, 0.96005994, 0.973384559, 0.986002386, 0.979555666, 0.974272966, 0.976409, 0.9571992, 0.975427151, 0.986030698, 0.981215358, 0.970056593, 0.97714853, 0.96065354, 0.974979579, 0.986139059, 0.978818297, 0.972826123, 0.9768946, 0.9590031, 0.973876297, 0.985517502, 0.981646955, 0.97036159, 0.97607476, 0.959427, 0.973172963, 0.985458493, 0.978920043, 0.974188983, 0.9759862, 0.95670646, 0.975775123, 0.985713661, 0.980572879, 0.969449282, 0.9770244, 0.96058756, 0.975188911, 0.986051321, 0.978811204, 0.973115385, 0.97727454, 0.95956784, 0.973748744, 0.985566378, 0.981818974, 0.970367193, 0.9764841, 0.9596997, 0.972780883, 0.985550284, 0.979369938, 0.973682165, 0.97596335, 0.95627743, 0.974548817, 0.985670626, 0.980314851, 0.969138265, 0.9767845, 0.9602286, 0.97426492, 0.985801697, 0.978351951, 0.972658396, 0.97777253, 0.9595257, 0.973306537, 0.985214412, 0.981044114, 0.969643056, 0.97681856, 0.95888, 0.972373366, 0.985284746, 0.978887618, 0.973873198, 0.97685575, 0.9576205, 0.974688172, 0.985819459, 0.980524778, 0.969452322, 0.9775925, 0.9627092, 0.974355459, 0.986200154, 0.978654444, 0.972681761, 0.97787386, 0.96118706, 0.973004341, 0.985645711, 0.981697261, 0.969839334, 0.9764455, 0.9601307, 0.972092927, 0.985187054, 0.979013264, 0.973332882, 0.97665375, 0.9582557, 0.974503636, 0.985168457, 0.980486393, 0.970309615, 0.97879463, 0.964458, 0.975034952, 0.985170186, 0.978424966, 0.974692404, 0.97949344, 0.96549445, 0.973305523, 0.985115588, 0.980707288, 0.971141994, 0.97864324, 0.96589935, 0.972843051, 0.985004067, 0.979464233, 0.976850748, 0.97943956, 0.9637162, 0.975563407, 0.985332668, 0.980854273, 0.972799182, 0.9801626, 0.96927434, 0.975529432, 0.986009359, 0.978622675, 0.97755605, 0.9809157, 0.9679865, 0.974165022, 0.985560715, 0.981949866, 0.974229932, 0.98072654, 0.96745694, 0.974020123, 0.985707879, 0.979845941, 0.977396846, 0.98083246, 0.96506053, 0.976416945, 0.985514164, 0.98135376, 0.973710656, 0.9819202, 0.9695983, 0.976813078, 0.985875666, 0.979401588, 0.977701068, 0.9818008, 0.9681051, 0.974832118, 0.984922647, 0.981938958, 0.974200547, 0.9811725, 0.9685421, 0.974199831, 0.984731317, 0.979372203, 0.977621317, 0.98083395, 0.9655515, 0.976297319, 0.984617352, 0.980537474, 0.97316134, 0.9809822, 0.96854633, 0.975907862, 0.985403478, 0.978159368, 0.976435244, 0.98140967, 0.96758145, 0.974519789, 0.985020041, 0.981282473, 0.973300338, 0.980591, 0.96775, 0.973795533, 0.984992862, 0.97957474, 0.976974845, 0.98045087, 0.96559113, 0.975928962, 0.98522526, 0.980724812, 0.972795904, 0.9807448, 0.96910715, 0.975635529, 0.985453844, 0.978507757, 0.975790918, 0.98065144, 0.966644, 0.973643541, 0.984773636, 0.981136739, 0.972145081, 0.9795815, 0.9667915, 0.972590089, 0.98444277, 0.979090095, 0.975759804, 0.9799257, 0.96413743, 0.974950552, 0.984638274, 0.980756462, 0.971911013, 0.9804571, 0.96784925, 0.974842787, 0.984922647, 0.978009105, 0.975493491, 0.9809445, 0.9658889, 0.972369909, 0.983882546, 0.980878234, 0.971503437, 0.979435444, 0.966235578, 0.971781671, 0.983963013, 0.97836107, 0.975848556, 0.979382396, 0.964560151, 0.973734379, 0.983827531, 0.979501307, 0.971897423, 0.980103314, 0.96780324, 0.973789454, 0.983636141, 0.977314591, 0.975602984, 0.980108559, 0.965792179, 0.972257674, 0.983454823, 0.980596721, 0.972288191, 0.9792854, 0.9661048, 0.971030712, 0.983923733, 0.978818059, 0.976437747, 0.9794192, 0.96285355, 0.973852336, 0.984473944, 0.980420351, 0.97288686, 0.9805337, 0.96703815, 0.973706245, 0.984968781, 0.978211641, 0.976023316, 0.98062825, 0.96518356, 0.971290767, 0.984075069, 0.980870664, 0.973005354, 0.9798835, 0.9651894, 0.970399737, 0.983741999, 0.978183925, 0.975573003, 0.9793401, 0.9622901, 0.973394275, 0.983926415, 0.979690731, 0.971714318, 0.980071, 0.965957, 0.972720444, 0.984351873, 0.977211714, 0.974906445, 0.98039204, 0.9639057, 0.970742464, 0.983711898, 0.980422437, 0.972565353, 0.979054, 0.9644376, 0.970088005, 0.983776033, 0.977778375, 0.975396276, 0.97856253, 0.9607069, 0.9729743, 0.983519077, 0.979386806, 0.972008526, 0.9800996, 0.9658523, 0.973013222, 0.984367311, 0.976875067, 0.975840628, 0.9804882, 0.9640444, 0.971304774, 0.983640611, 0.979878664, 0.972550511, 0.9789348, 0.96365136, 0.969774187, 0.983452559, 0.977281272, 0.975699306, 0.9790885, 0.96194315, 0.973211229, 0.983536601, 0.978807807, 0.971290052, 0.9798671, 0.9653814, 0.972698212, 0.983872652, 0.97629571, 0.975652099, 0.98068446, 0.9645335, 0.97143966, 0.983492911, 0.980261803, 0.97317791, 0.98047614, 0.9653235, 0.970539749, 0.98383671, 0.977624297, 0.97659564, 0.98023087, 0.9626373, 0.973092794, 0.983799577, 0.979076624, 0.973772168, 0.98103255, 0.9666901, 0.972974658, 0.984519362, 0.976616442, 0.976837397, 0.9812414, 0.9646065, 0.971377373, 0.984018624, 0.979665458, 0.97400701, 0.9802049, 0.96465534, 0.970665097, 0.984082818, 0.97669512, 0.977663279, 0.9799886, 0.96125007, 0.972980857, 0.984289587, 0.977922976, 0.973955214, 0.98043764, 0.9661964, 0.972425699, 0.98459965, 0.975158393, 0.976995766, 0.9807051, 0.964298, 0.970019996, 0.983585358, 0.977949917, 0.973920286, 0.9798814, 0.9652974, 0.96890229, 0.983339787, 0.97516942, 0.977350712, 0.98000896, 0.9627783, 0.971834123, 0.983572364, 0.977157295, 0.973203897, 0.98075384, 0.96662647, 0.97149086, 0.984051287, 0.974671543, 0.977310181, 0.98086894, 0.9651972, 0.969491541, 0.983301163, 0.977706015, 0.97462523, 0.98056984, 0.9658083, 0.968548894, 0.982663751, 0.975057542, 0.978222668, 0.98028713, 0.962422, 0.971623302, 0.983027279, 0.976708531, 0.974414885, 0.98047525, 0.96626496, 0.971091628, 0.983890414, 0.973412573, 0.977739155, 0.9807773, 0.96458524, 0.96916157, 0.983475029, 0.976905346, 0.975000381, 0.97999805, 0.96640265, 0.969106495, 0.983676016, 0.974857867, 0.978612542, 0.98020464, 0.9639571, 0.972166061, 0.983950615, 0.976320922, 0.974727511, 0.9807246, 0.96833605, 0.971854925, 0.984333932, 0.973823249, 0.978510022, 0.98118997, 0.9671456, 0.970519066, 0.983759999, 0.977969408, 0.975745857, 0.9805932, 0.9683662, 0.970156014, 0.983659327, 0.975160122, 0.978746235, 0.9804442, 0.9658988, 0.973394394, 0.983873546, 0.977084994, 0.975143552, 0.9811978, 0.9695351, 0.97317034, 0.984727025, 0.975301683, 0.9786219, 0.98120314, 0.9685726, 0.970550299, 0.98430264, 0.97905457, 0.976324439, 0.98037314, 0.9693337, 0.970226347, 0.984333038, 0.976222754, 0.979059219, 0.98025584, 0.96706355, 0.973591447, 0.984070241, 0.977959037, 0.975535154, 0.9807936, 0.970075, 0.972965837, 0.985016584, 0.975662529, 0.979105949, 0.98098767, 0.9682235, 0.970483243, 0.984279215, 0.979150534, 0.976246059, 0.98038715, 0.96913177, 0.970076323, 0.984301627, 0.976736188, 0.97940743, 0.98043835, 0.9665149, 0.973490179, 0.984386027, 0.978359282, 0.97560513, 0.98085666, 0.9702247, 0.973246932, 0.985127509, 0.975818396, 0.979243577, 0.9809535, 0.96782327, 0.970705748, 0.98437196, 0.979150414, 0.976257503, 0.9802499, 0.9684899, 0.969987929, 0.9843449, 0.976729572, 0.979383528, 0.9803359, 0.96592796, 0.973276258, 0.984551609, 0.978069425, 0.975668132, 0.98083097, 0.9689021, 0.972807407, 0.985376418, 0.975570083, 0.979487002, 0.9811044, 0.96666324, 0.970183134, 0.984595835, 0.979113638, 0.976532698, 0.98035336, 0.96747375, 0.969043911, 0.984035492, 0.975871861, 0.978990197, 0.9801083, 0.96512747, 0.972897351, 0.984412253, 0.977301836, 0.97528255, 0.9809536, 0.9691216, 0.973183036, 0.985111058, 0.976013005, 0.979276299, 0.9816904, 0.96808875, 0.971161425, 0.984166622, 0.979176342, 0.97582972, 0.9804879, 0.96844727, 0.970152378, 0.983958125, 0.976156533, 0.978993058, 0.9803263, 0.9656823, 0.972966492, 0.984141886, 0.978338957, 0.97513324, 0.9812232, 0.96991974, 0.973590553, 0.985131443, 0.976233125, 0.979100049, 0.9816519, 0.96862787, 0.972142577, 0.984524906, 0.979492068, 0.976266503, 0.98080784, 0.96940154, 0.971297503, 0.984224141, 0.977100611, 0.979121506, 0.98085326, 0.9666941, 0.974185288, 0.984192252, 0.978278279, 0.97602433, 0.9814083, 0.9698286, 0.974205494, 0.984750032, 0.976562917, 0.979838848, 0.9816186, 0.96810615, 0.971933782, 0.983659863, 0.979608595, 0.976185977, 0.9808611, 0.9689414, 0.971135795, 0.98408258, 0.977476895, 0.979317307, 0.981118, 0.96625596, 0.973654032, 0.984120071, 0.978693485, 0.975280523, 0.981659, 0.96978647, 0.973271787, 0.984808505, 0.97662282, 0.979380071, 0.9816296, 0.9684165, 0.971494019, 0.984022915, 0.980007648, 0.976162672, 0.98100686, 0.9693806, 0.970456302, 0.984136581, 0.977745175, 0.979392886, 0.98131543, 0.9668208, 0.973512709, 0.984205663, 0.97929287, 0.975751162, 0.9818241, 0.970317, 0.973389804, 0.985101819, 0.97715956, 0.979187667, 0.981841, 0.96893275, 0.97115016, 0.984295249, 0.980134308, 0.975917816, 0.98107266, 0.9696263, 0.970363796, 0.983745039, 0.977931559, 0.978959739, 0.9813872, 0.96738786, 0.973557115, 0.983870208, 0.979004979, 0.975453675, 0.9817428, 0.9705715, 0.972955883, 0.984607875, 0.976827323, 0.979196608, 0.98180985, 0.96952504, 0.97088325, 0.983717918, 0.979747295, 0.976361156, 0.9811015, 0.9656345, 0.970074177, 0.983825088, 0.976256847, 0.973801196, 0.97919065, 0.965016, 0.973506689, 0.984130144, 0.978790224, 0.965125561, 0.98178875, 0.969861, 0.974040926, 0.985223889, 0.976910591, 0.972688973, 0.98209244, 0.9679949, 0.971973658, 0.984287381, 0.97963506, 0.966776133, 0.9808623, 0.96880406, 0.97076112, 0.984219134, 0.977393866, 0.974849343, 0.9810665, 0.9660532, 0.974011421, 0.984192491, 0.978951693, 0.971157372, 0.9817955, 0.9696539, 0.97350198, 0.98453337, 0.975295603, 0.976616561, 0.98200077, 0.9683598, 0.971649051, 0.984301031, 0.980151474, 0.976005733, 0.98199046, 0.9693881, 0.971519113, 0.984038711, 0.977844357, 0.979307592, 0.98221606, 0.96672684, 0.974143386, 0.984051287, 0.979049087, 0.975991607, 0.98270196, 0.9700494, 0.973690987, 0.984845877, 0.976728439, 0.97975117, 0.98309857, 0.9687384, 0.971593499, 0.984148145, 0.980021298, 0.976956964, 0.9823007, 0.96994036, 0.971294105, 0.983918071, 0.977565408, 0.980167329, 0.98216546, 0.96687883, 0.974058807, 0.984189928, 0.97867018, 0.977175713, 0.98256576, 0.96983576, 0.973853767, 0.984860539, 0.976326048, 0.980619431, 0.98295635, 0.9681436, 0.971619248, 0.984632492, 0.979774058, 0.977742672, 0.9818031, 0.96849376, 0.970715642, 0.984307587, 0.976146996, 0.980592966, 0.98203045, 0.9657199, 0.973104, 0.984372079, 0.977920353, 0.976782501, 0.98222315, 0.96958315, 0.973002195, 0.984733522, 0.97590059, 0.980494618, 0.982611, 0.9678561, 0.97096777, 0.984184861, 0.978708565, 0.976951659, 0.98184276, 0.96902937, 0.970333397, 0.984008372, 0.976264119, 0.980217814, 0.98206264, 0.965984, 0.973314762, 0.984410405, 0.978007376, 0.977226138, 0.9821659, 0.96895695, 0.972846329, 0.984695256, 0.975598752, 0.980080485, 0.9824287, 0.9674383, 0.970944166, 0.984177351, 0.979137182, 0.977235377, 0.9816312, 0.96869946, 0.970215321, 0.983854711, 0.976650476, 0.980089426, 0.9817166, 0.96585685, 0.97343868, 0.984157026, 0.978001535, 0.976902008, 0.98214394, 0.9694839, 0.973134458, 0.98444128, 0.975667894, 0.980020404, 0.9824605, 0.9678403, 0.971062481, 0.98397094, 0.978953302, 0.976975203, 0.9816512, 0.9690423, 0.970855236, 0.983786762, 0.976425469, 0.979568124, 0.98178566, 0.9660859, 0.973691106, 0.984166384, 0.977935553, 0.976198435, 0.9822229, 0.96978956, 0.973190129, 0.98467803, 0.975588441, 0.979865849, 0.9824193, 0.9681503, 0.970733583, 0.984219253, 0.978759944, 0.976842225, 0.9815205, 0.9686053, 0.969866812, 0.983975768, 0.976334214, 0.979896426, 0.9815281, 0.9654288, 0.973163486, 0.984192014, 0.977895319, 0.97634685, 0.9819803, 0.9692396, 0.972797155, 0.984883785, 0.975847781, 0.979852438, 0.9822725, 0.96758425, 0.970307469, 0.983936667, 0.978797615, 0.976805449, 0.98144525, 0.9685014, 0.970015645, 0.984032571, 0.976756334, 0.980054975, 0.9817951, 0.9658577, 0.973285854, 0.984500051, 0.978492081, 0.976789176, 0.98215705, 0.9695104, 0.972921729, 0.984993875, 0.976256371, 0.980150461, 0.98236156, 0.9677031, 0.970355272, 0.984322965, 0.979314208, 0.977198482, 0.9814401, 0.96854794, 0.970055819, 0.984212101, 0.976872563, 0.979949057, 0.9816691, 0.9659237, 0.972881913, 0.984469473, 0.97838676, 0.976523101, 0.98195606, 0.969189, 0.972199082, 0.984966397, 0.975963116, 0.979677677, 0.98183215, 0.9677802, 0.969780624, 0.984398305, 0.978838265, 0.976212859, 0.98113877, 0.969001, 0.969810903, 0.98425138, 0.976639509, 0.979450881, 0.9814027, 0.9662665, 0.972366631, 0.984526753, 0.978402972, 0.976143241, 0.98174727, 0.9693113, 0.972088993, 0.985024095, 0.976230621, 0.980142236, 0.98198575, 0.968158, 0.96961534, 0.984260619, 0.979094565, 0.977368116, 0.98106146, 0.9687065, 0.969275117, 0.984175265, 0.976615548, 0.980122507, 0.98121226, 0.96619415, 0.972481489, 0.984507203, 0.978651106, 0.977556944, 0.9817846, 0.96994275, 0.973128915, 0.985181391, 0.976624846, 0.980771601, 0.9821771, 0.96908104, 0.970675707, 0.984634221, 0.979925036, 0.977871478, 0.98182875, 0.96972907, 0.970721364, 0.984623253, 0.976961434, 0.980900407, 0.98173934, 0.96716535, 0.973367393, 0.98502028, 0.979103446, 0.978214741, 0.9820977, 0.97042716, 0.973095536, 0.985549927, 0.976622283, 0.9809677, 0.9822203, 0.9689575, 0.970860541, 0.985083163, 0.980082572, 0.978483975, 0.98157173, 0.96963465, 0.970555127, 0.984977126, 0.977717638, 0.981098175, 0.9815375, 0.9667633, 0.973404944, 0.985245287, 0.979664922, 0.978158593, 0.9819023, 0.96954226, 0.973325312, 0.985834539, 0.97766453, 0.981145203, 0.9821292, 0.96830004, 0.971214712, 0.985119402, 0.98080647, 0.978725135, 0.9816821, 0.96942836, 0.97074753, 0.984644175, 0.978154004, 0.981515467, 0.9816628, 0.9662593, 0.973435402, 0.984832942, 0.979754388, 0.97815311, 0.98209345, 0.9694265, 0.973095059, 0.985250235, 0.977448285, 0.981192052, 0.9821984, 0.9681696, 0.970807374, 0.984739423, 0.980847359, 0.978955269, 0.9813565, 0.9691797, 0.970641017, 0.984609008, 0.977833629, 0.981411517, 0.98146135, 0.9661333, 0.972929299, 0.984748542, 0.979519725, 0.978490829, 0.9817969, 0.969637, 0.972871184, 0.985206962, 0.977263689, 0.981339872, 0.98207873, 0.9682244, 0.970442057, 0.98456651, 0.980368316, 0.978657961, 0.9814114, 0.96907234, 0.969926596, 0.984190166, 0.977944911, 0.980980337, 0.9816357, 0.9663971, 0.973053098, 0.984563529, 0.979952514, 0.978195906, 0.98192835, 0.9698574, 0.972805738, 0.985273838, 0.977615535, 0.981179535, 0.98209274, 0.9684011, 0.970432043, 0.984651327, 0.980641782, 0.97871393, 0.981518, 0.96933615, 0.97013098, 0.984428883, 0.978070438, 0.981208324, 0.98155975, 0.96659386, 0.972593009, 0.984683692, 0.979814768, 0.97796613, 0.9820073, 0.969788, 0.972691596, 0.98506397, 0.977818906, 0.981329799, 0.9822725, 0.9692722, 0.970884562, 0.984689951, 0.980748534, 0.978573382, 0.98157793, 0.97009856, 0.970459461, 0.984434903, 0.978141725, 0.981096089, 0.9815384, 0.96732193, 0.973270178, 0.984913766, 0.979923666, 0.978096783, 0.982149, 0.97040343, 0.97342515, 0.985774636, 0.977789283, 0.981090367, 0.9824551, 0.96932775, 0.97177279, 0.98525095, 0.98098433, 0.978382647, 0.98176426, 0.9705272, 0.971467257, 0.985129952, 0.978469729, 0.980794609, 0.98164016, 0.9672218, 0.97356534, 0.985301316, 0.98020649, 0.977824867, 0.9819907, 0.9705907, 0.973215163, 0.985640705, 0.977981031, 0.981036186, 0.98223627, 0.96892405, 0.97094965, 0.985020816, 0.981078088, 0.978229403, 0.9819572, 0.9706581, 0.970837057, 0.985024333, 0.978427708, 0.980858028, 0.9819288, 0.9678354, 0.973595381, 0.985309958, 0.980198205, 0.977994025, 0.98280686, 0.9707911, 0.973146796, 0.986009717, 0.977911592, 0.981097341, 0.98280567, 0.9693348, 0.970938981, 0.985316455, 0.980806708, 0.978379786, 0.98204243, 0.97033554, 0.970781446, 0.985027075, 0.978125036, 0.980955005, 0.9820975, 0.9676396, 0.973698795, 0.98539263, 0.979846239, 0.977832019, 0.9826999, 0.9709246, 0.97340399, 0.985946298, 0.977668047, 0.980938017, 0.98292613, 0.9697277, 0.971189857, 0.985467732, 0.98087424, 0.978150725, 0.98229873, 0.9707746, 0.97070092, 0.985185027, 0.978174448, 0.980799198, 0.9823158, 0.9680973, 0.973180413, 0.98537004, 0.98003459, 0.977877438, 0.9827337, 0.9714318, 0.9732548, 0.986003101, 0.977869749, 0.980979323, 0.9829038, 0.97009146, 0.971175134, 0.985358, 0.980814934, 0.978081048, 0.98207515, 0.97119784, 0.970994353, 0.985265315, 0.978331983, 0.980796933, 0.9820672, 0.96823794, 0.97337091, 0.985338449, 0.979947448, 0.977626681, 0.98278195, 0.97201824, 0.973705947, 0.98599267, 0.977756262, 0.980753958, 0.983119, 0.97088176, 0.97200948, 0.985384524, 0.980665505, 0.977858245, 0.9823527, 0.97171324, 0.971194029, 0.985178411, 0.978007734, 0.980504036, 0.98225224, 0.96863335, 0.973542511, 0.985410333, 0.979968488, 0.97764653, 0.98275834, 0.9719077, 0.973944664, 0.986077607, 0.97748816, 0.980407894, 0.98310816, 0.9702124, 0.97189784, 0.985281527, 0.980330765, 0.977470994, 0.98252964, 0.9713893, 0.971425056, 0.985098004, 0.977845967, 0.980314016, 0.982405, 0.9684022, 0.973825395, 0.985378623, 0.979636192, 0.977201343, 0.982928, 0.97175586, 0.974123299, 0.986112535, 0.977254272, 0.98039335, 0.9831085, 0.96998805, 0.97211802, 0.985663533, 0.980388165, 0.977618158, 0.9823444, 0.9710382, 0.971548319, 0.985606074, 0.977810621, 0.980293751, 0.9823506, 0.9679263, 0.973840654, 0.986035764, 0.979733765, 0.977201998, 0.9831365, 0.9714143, 0.974400401, 0.986624718, 0.977318823, 0.980436742, 0.9830896, 0.9698305, 0.972272098, 0.986116111, 0.980683327, 0.977812231, 0.9824271, 0.97098935, 0.97160542, 0.985761046, 0.978154004, 0.980385661, 0.98240685, 0.96808314, 0.974050641, 0.986019015, 0.980047405, 0.977415502, 0.98293895, 0.971455, 0.974401414, 0.986604512, 0.977874577, 0.980620682, 0.9830163, 0.9700656, 0.972678602, 0.986062348, 0.981201887, 0.978312373, 0.98234224, 0.9712263, 0.971911252, 0.985862434, 0.978608668, 0.980937541, 0.9824154, 0.96833223, 0.97438103, 0.986133397, 0.980583429, 0.978004992, 0.9830797, 0.9718572, 0.974652648, 0.986665308, 0.978492796, 0.980981827, 0.9831971, 0.9704058, 0.972949922, 0.986190677, 0.981551945, 0.978411317, 0.9824872, 0.9714218, 0.972075701, 0.985947609, 0.978736162, 0.980897844, 0.98244953, 0.9684207, 0.974374592, 0.986306012, 0.980427563, 0.977996111, 0.98315424, 0.9717712, 0.974802792, 0.986643732, 0.978183806, 0.981312931, 0.98332155, 0.9701707, 0.972851515, 0.985981524, 0.981079459, 0.978532851, 0.9826924, 0.9714413, 0.972432435, 0.985800564, 0.978411973, 0.981086254, 0.9826756, 0.96880037, 0.97481966, 0.986105084, 0.980276942, 0.978286028, 0.9832597, 0.972398, 0.975021124, 0.986597776, 0.978071451, 0.981170356, 0.9833152, 0.9713267, 0.973185718, 0.986021101, 0.981153488, 0.978723288, 0.98268986, 0.9724281, 0.972732842, 0.986115634, 0.978697002, 0.981334627, 0.9826681, 0.96950775, 0.97488302, 0.986155331, 0.980444074, 0.97843653, 0.9833171, 0.9723124, 0.97516489, 0.986519575, 0.978128493, 0.981293738, 0.98337716, 0.97050536, 0.972937405, 0.985693514, 0.980995119, 0.978430927, 0.9826201, 0.9715944, 0.97192204, 0.985762775, 0.978461742, 0.981101632, 0.9826779, 0.96864015, 0.974253178, 0.985939622, 0.980106235, 0.978180945, 0.9832887, 0.97185564, 0.974150538, 0.98622036, 0.97773993, 0.981140375, 0.9834235, 0.96968293, 0.972084463, 0.985360801, 0.98093009, 0.978460371, 0.9827274, 0.97086906, 0.971355438, 0.985004067, 0.978255689, 0.981113911, 0.98267686, 0.9675038, 0.974066019, 0.985395968, 0.980336607, 0.978508055, 0.9830846, 0.97070205, 0.974217951, 0.985978663, 0.977974892, 0.980990767, 0.98300356, 0.9690592, 0.972162664, 0.985415518, 0.981388807, 0.97844404, 0.9823032, 0.9705742, 0.971464097, 0.98545891, 0.978680253, 0.98096633, 0.9823613, 0.9677854, 0.973854244, 0.985750616, 0.980540454, 0.978262603, 0.9830989, 0.9712561, 0.974178612, 0.986369014, 0.978299797, 0.981211543, 0.98309016, 0.9696646, 0.972338319, 0.985692978, 0.981179774, 0.978525877, 0.98244566, 0.9706602, 0.971905172, 0.985697031, 0.978630245, 0.981170714, 0.9824803, 0.96812284, 0.974480629, 0.986017108, 0.980626762, 0.978420198, 0.9829833, 0.97169214, 0.974647284, 0.986643493, 0.978342354, 0.981323123, 0.9831539, 0.9701568, 0.972821534, 0.985959768, 0.981410921, 0.978679299, 0.9824856, 0.9718359, 0.972463906, 0.98592478, 0.979090452, 0.98150605, 0.9828629, 0.9693365, 0.974802136, 0.986054003, 0.980810821, 0.978695512, 0.9834849, 0.97304046, 0.975182116, 0.986940801, 0.978361309, 0.981483877, 0.98347753, 0.97132, 0.973200619, 0.985945404, 0.981256425, 0.978590369, 0.98285854, 0.97251576, 0.972227693, 0.985824883, 0.978907406, 0.98115772, 0.9827807, 0.9696772, 0.974591255, 0.986098826, 0.980475843, 0.978274465, 0.9834756, 0.97275925, 0.974854946, 0.986586034, 0.978268087, 0.981139004, 0.9835525, 0.97112554, 0.972940087, 0.985871255, 0.981206059, 0.978451908, 0.98303753, 0.97224987, 0.972121775, 0.98560077, 0.978733897, 0.98101753, 0.98295045, 0.9691928, 0.974281669, 0.98588407, 0.980658174, 0.978076339, 0.98335457, 0.9724945, 0.974633694, 0.98657304, 0.97845149, 0.981153905, 0.98342854, 0.97082794, 0.972436428, 0.98590368, 0.981346667, 0.978180826, 0.98279554, 0.9719651, 0.971714795, 0.985785365, 0.978880525, 0.980967462, 0.9828326, 0.96898746, 0.974145532, 0.985799968, 0.980678856, 0.9777475, 0.98341644, 0.9723879, 0.974354565, 0.986528993, 0.978192031, 0.980948925, 0.9835461, 0.97069347, 0.972514987, 0.985850394, 0.981149256, 0.977784157, 0.98285484, 0.971943, 0.971813858, 0.98564893, 0.978562057, 0.980768502, 0.9828491, 0.9688637, 0.974157751, 0.985800922, 0.980542421, 0.977360964, 0.9833835, 0.9724463, 0.974501908, 0.98639071, 0.978459001, 0.980736971, 0.9836052, 0.9708401, 0.972698808, 0.985693634, 0.981438637, 0.977511048, 0.982883513, 0.972215295, 0.971827149, 0.985290289, 0.979088128, 0.980323195, 0.982770205, 0.969560981, 0.974437058, 0.985405445, 0.979894936, 0.977369726, 0.983342111, 0.972443402, 0.974680722, 0.985987127, 0.977362573, 0.980261207, 0.9833605, 0.97077316, 0.972722113, 0.98522979, 0.980495334, 0.977325201, 0.98277354, 0.9720376, 0.972205043, 0.985276401, 0.978061318, 0.980196297, 0.982747197, 0.969125807, 0.974640191, 0.985401154, 0.980086327, 0.977264643, 0.98337853, 0.972724736, 0.97496438, 0.986035764, 0.977842867, 0.980400681, 0.983412743, 0.971029699, 0.972918332, 0.985123932, 0.980536938, 0.977380872, 0.9828254, 0.97214925, 0.972139478, 0.984878361, 0.977903843, 0.979959905, 0.982752264, 0.969253063, 0.974616051, 0.984911561, 0.979848921, 0.976859927, 0.983455896, 0.972572803, 0.974766016, 0.985637248, 0.9776963, 0.980254114, 0.983485758, 0.970988214, 0.97272563, 0.984857559, 0.980562449, 0.977330685, 0.98285604, 0.9721237, 0.972016215, 0.984641016, 0.9778952, 0.979838014, 0.982904971, 0.969078064, 0.974557638, 0.984828889, 0.979615569, 0.976704717, 0.983419001, 0.972205341, 0.974892616, 0.985357761, 0.976996839, 0.979918122, 0.983469844, 0.970619559, 0.972901285, 0.984677792, 0.980059206, 0.977418005, 0.98295, 0.97185373, 0.972130001, 0.984621942, 0.977679431, 0.979941487, 0.9828583, 0.96902394, 0.974679351, 0.984774292, 0.979252279, 0.976253808, 0.98339903, 0.9720229, 0.974727809, 0.985255003, 0.976812184, 0.978704989, 0.9833615, 0.9697286, 0.972930431, 0.984304368, 0.979766726, 0.976082802, 0.983008385, 0.971528113, 0.972533226, 0.984520197, 0.977474511, 0.97935313, 0.983029604, 0.968569279, 0.975058675, 0.984792471, 0.979451299, 0.976446033, 0.9835107, 0.9719428, 0.97526896, 0.985418677, 0.976958036, 0.97954911, 0.9834411, 0.9703499, 0.973246455, 0.98450619, 0.980031848, 0.976356864, 0.9828566, 0.9715148, 0.972544611, 0.984436512, 0.97740674, 0.97938478, 0.9828317, 0.96891606, 0.974941492, 0.984515548, 0.979357898, 0.976374805, 0.98336166, 0.97219193, 0.975027144, 0.985129356, 0.976784289, 0.979532421, 0.9834037, 0.97029704, 0.973139465, 0.984599233, 0.97954011, 0.97640568, 0.9827278, 0.9716368, 0.972387731, 0.984723091, 0.977615416, 0.979513764, 0.98270714, 0.9690419, 0.97483623, 0.984962642, 0.979454875, 0.976170957, 0.9833284, 0.9723928, 0.974880636, 0.985702813, 0.977578163, 0.980092287, 0.9836021, 0.9708477, 0.972972035, 0.984839201, 0.980493248, 0.977630317, 0.9830214, 0.9721718, 0.972340465, 0.984694779, 0.977841854, 0.980207741, 0.9830201, 0.96915627, 0.975052893, 0.984876156, 0.979513526, 0.976991892, 0.9837488, 0.9725486, 0.974994719, 0.98549068, 0.976879299, 0.98014164, 0.98366934, 0.9710833, 0.972990453, 0.984579444, 0.979713321, 0.977153301, 0.9831926, 0.9724276, 0.972276151, 0.984465182, 0.977243543, 0.980014205, 0.9831904, 0.9696907, 0.974664748, 0.984485626, 0.978843987, 0.976624072, 0.9837345, 0.97296166, 0.974710166, 0.985245168, 0.976406395, 0.979818344, 0.9836915, 0.9714137, 0.972638011, 0.984326005, 0.979073763, 0.9765203, 0.9830594, 0.9726576, 0.971952021, 0.984151006, 0.976506174, 0.97964865, 0.98305064, 0.96981424, 0.974309385, 0.984273434, 0.978651583, 0.976506054, 0.98359495, 0.97304666, 0.974597454, 0.985151529, 0.976323426, 0.979827404, 0.98355484, 0.97139174, 0.972500563, 0.983964384, 0.979227602, 0.976919234, 0.98298526, 0.9727651, 0.972222269, 0.984821498, 0.977515399, 0.98034358, 0.9830731, 0.96984833, 0.974747181, 0.984869242, 0.979327261, 0.977378845, 0.9837236, 0.97320455, 0.974854827, 0.98548615, 0.976855397, 0.98030144, 0.9837098, 0.97161573, 0.972929716, 0.984692574, 0.980006516, 0.9771716, 0.98314756, 0.97291356, 0.972153187, 0.98470366, 0.977787614, 0.980525136, 0.9831734, 0.97011, 0.9746508, 0.984893739, 0.979710996, 0.977733135, 0.9835951, 0.9730778, 0.974717975, 0.985445142, 0.977270186, 0.980304062, 0.98359025, 0.97159505, 0.97286576, 0.984476268, 0.980382562, 0.977463007, 0.9831176, 0.97295433, 0.97199142, 0.984575748, 0.978245854, 0.980689287, 0.98310363, 0.96999073, 0.974567473, 0.984876275, 0.979919076, 0.977356613, 0.98365426, 0.9732031, 0.974647105, 0.985516489, 0.977889836, 0.9805094, 0.98363173, 0.9716735, 0.972679734, 0.984656751, 0.980821848, 0.977858484, 0.983144, 0.9728539, 0.972002804, 0.98469758, 0.978503942, 0.980887413, 0.98327446, 0.97009486, 0.974645853, 0.984826446, 0.980054498, 0.977846086, 0.98373127, 0.9732651, 0.97495079, 0.98546505, 0.977870226, 0.980879068, 0.98371285, 0.9715584, 0.973150849, 0.984625876, 0.98047328, 0.977786005, 0.98324853, 0.9729384, 0.972446203, 0.984735012, 0.978030205, 0.980603874, 0.98317164, 0.9696855, 0.974701464, 0.98481977, 0.979639292, 0.977157831, 0.98354685, 0.97289836, 0.974823773, 0.985559106, 0.977276385, 0.980520666, 0.98366714, 0.97137654, 0.973105371, 0.98471421, 0.980289876, 0.977630317, 0.9830689, 0.9725328, 0.972198129, 0.984756887, 0.977921724, 0.980235815, 0.9830837, 0.9695192, 0.974514246, 0.984777987, 0.979654133, 0.976751089, 0.9835519, 0.9728371, 0.974676728, 0.985481501, 0.977289677, 0.97966361, 0.98359805, 0.9710679, 0.972728431, 0.984618604, 0.980308652, 0.977001131, 0.9831541, 0.97275037, 0.972041905, 0.984701931, 0.977941155, 0.980533123, 0.9832688, 0.96965873, 0.974653959, 0.984753013, 0.979623795, 0.977519631, 0.983759, 0.9729412, 0.974782407, 0.985537767, 0.977437735, 0.980706334, 0.9837992, 0.97130704, 0.972820938, 0.984871984, 0.980350256, 0.977629304, 0.9832951, 0.97273016, 0.971972167, 0.984878242, 0.97792083, 0.980659246, 0.98331076, 0.970031, 0.974650919, 0.984894991, 0.979856789, 0.97789681, 0.98386353, 0.97301155, 0.974663854, 0.985720038, 0.977377713, 0.979869962, 0.9835044, 0.97114706, 0.972661555, 0.984697342, 0.980269015, 0.976832509, 0.98297775, 0.9725657, 0.971718729, 0.98469615, 0.977888346, 0.97979337, 0.98294723, 0.9698691, 0.974513471, 0.984907389, 0.979575634, 0.976558924, 0.98348415, 0.97304416, 0.974639475, 0.985752821, 0.977355957, 0.979609191, 0.9834426, 0.97116673, 0.97250551, 0.984918833, 0.980095863, 0.976161063, 0.9828463, 0.97292906, 0.97175473, 0.984928906, 0.97751826, 0.979665816, 0.9828886, 0.9698635, 0.974203348, 0.984973311, 0.979361355, 0.976472557, 0.9832162, 0.97276294, 0.974227786, 0.985701382, 0.977127135, 0.979577839, 0.98336375, 0.97157234, 0.972468615, 0.984753728, 0.980237961, 0.977144659, 0.98279303, 0.97317487, 0.971814394, 0.984865069, 0.977512538, 0.980006099, 0.9828085, 0.97034675, 0.974335849, 0.985067785, 0.979618549, 0.976977706, 0.9834982, 0.9735231, 0.974217176, 0.985654533, 0.977167189, 0.979999423, 0.9835425, 0.97193545, 0.972435057, 0.984827518, 0.980019212, 0.9771474, 0.9829243, 0.9736056, 0.971823633, 0.984966576, 0.977857769, 0.980338097, 0.9831069, 0.97077334, 0.974422336, 0.98505187, 0.979561687, 0.977183819, 0.98355967, 0.9738313, 0.974600852, 0.985851288, 0.977356613, 0.980401576, 0.98374826, 0.9719207, 0.972437739, 0.984816253, 0.980007112, 0.977390707, 0.98310065, 0.97337985, 0.971313655, 0.984620452, 0.977535784, 0.980310142, 0.9831183, 0.9705071, 0.973999739, 0.984623253, 0.979237854, 0.977223396, 0.9836406, 0.97356457, 0.974226654, 0.985383689, 0.976930916, 0.980150104, 0.98363125, 0.971833, 0.972230375, 0.984498441, 0.979977429, 0.977299154, 0.9829633, 0.97320604, 0.971238792, 0.98447293, 0.977428138, 0.980233967, 0.98309904, 0.970219, 0.973897099, 0.984604657, 0.979281306, 0.976961672, 0.98356426, 0.9733512, 0.973989129, 0.985133767, 0.976808965, 0.979925156, 0.9834891, 0.97169197, 0.972014308, 0.984453261, 0.979884267, 0.977203369, 0.9829754, 0.9732837, 0.971271157, 0.98455447, 0.977594197, 0.980206907, 0.98307, 0.97050226, 0.973920345, 0.984755933, 0.979486108, 0.977251768, 0.9834953, 0.9735878, 0.974083245, 0.985504568, 0.977113247, 0.980306029, 0.98359597, 0.9719072, 0.97218734, 0.984680593, 0.98018986, 0.977298796, 0.98299354, 0.9734309, 0.971381307, 0.98487711, 0.977724135, 0.980451643, 0.983305, 0.9707272, 0.974021673, 0.984902561, 0.979447782, 0.977365255, 0.98375064, 0.97377366, 0.974126577, 0.985877872, 0.977124512, 0.980412126, 0.98407584, 0.9724672, 0.972483754, 0.985072315, 0.980074108, 0.97755152, 0.98349637, 0.9739479, 0.971613586, 0.985084116, 0.977624953, 0.980523944, 0.98350537, 0.9710121, 0.974264145, 0.985182703, 0.979456961, 0.977380514, 0.9840158, 0.97399616, 0.974255323, 0.98590368, 0.977045536, 0.980528116, 0.9840693, 0.9722015, 0.972266793, 0.985072076, 0.979972303, 0.977641642, 0.983507, 0.9736232, 0.97149241, 0.985025465, 0.977590919, 0.980617285, 0.9835017, 0.97080636, 0.974080265, 0.985089302, 0.979329646, 0.977563322, 0.9839813, 0.973958, 0.974271357, 0.985832512, 0.976779759, 0.980368793, 0.98400337, 0.97183627, 0.9721843, 0.984810293, 0.979661345, 0.977427781, 0.9834458, 0.9733102, 0.971393645, 0.9846977, 0.977155447, 0.980354369, 0.9834221, 0.97035235, 0.974116147, 0.984787583, 0.979168236, 0.977273285, 0.9839559, 0.97351485, 0.9744398, 0.985544503, 0.976740301, 0.980257213, 0.98410267, 0.9717812, 0.972611368, 0.984634578, 0.979762495, 0.977196336, 0.98355216, 0.97337306, 0.971780002, 0.984646678, 0.977324545, 0.98021543, 0.9835825, 0.9705113, 0.974512815, 0.98476392, 0.979080617, 0.976810694, 0.9840508, 0.97358036, 0.974522293, 0.98551023, 0.976601124, 0.979729295, 0.9841947, 0.972149, 0.972655714, 0.984755099, 0.979672074, 0.976671517, 0.9836348, 0.97378224, 0.971800327, 0.984639406, 0.977177441, 0.979877174, 0.9836307, 0.9706783, 0.974472404, 0.984834433, 0.97902143, 0.97659713, 0.98403096, 0.9736825, 0.974557638, 0.985562921, 0.976672053, 0.979929507, 0.9839984, 0.9719119, 0.972620189, 0.984729707, 0.979821563, 0.976957321, 0.983402, 0.9736646, 0.971658945, 0.984637916, 0.977621019, 0.980001271, 0.9834146, 0.9709248, 0.974463761, 0.984827697, 0.979290247, 0.976524353, 0.9840195, 0.97417384, 0.974816263, 0.985585392, 0.976673186, 0.979519486, 0.9840508, 0.9724053, 0.972698987, 0.984619439, 0.979708374, 0.976332843, 0.98349303, 0.97407687, 0.971772909, 0.984546721, 0.977253675, 0.979197979, 0.98342234, 0.97136724, 0.973903775, 0.984419763, 0.979033947, 0.975474775, 0.98391396, 0.97471446, 0.974382699, 0.985311151, 0.976381838, 0.979079127, 0.9840386, 0.9724257, 0.97230196, 0.984221458, 0.979333222, 0.975916266, 0.98339087, 0.9742734, 0.971082509, 0.984406352, 0.976923645, 0.979276299, 0.9834335, 0.97109216, 0.973778605, 0.984461248, 0.978932083, 0.975476801, 0.9839146, 0.97400516, 0.973727643, 0.985274792, 0.976660013, 0.978438795, 0.9839734, 0.9719077, 0.972014546, 0.984337747, 0.979583919, 0.975841224, 0.9834336, 0.97384846, 0.971398175, 0.984500647, 0.977020144, 0.9791888, 0.9834554, 0.9709924, 0.974126995, 0.984407187, 0.978723824, 0.97570318, 0.9839422, 0.9741037, 0.974371612, 0.985515416, 0.9766258, 0.97946918, 0.98403686, 0.9722229, 0.97273612, 0.984795213, 0.979721427, 0.976701617, 0.98347455, 0.974007, 0.971993268, 0.98503238, 0.977339864, 0.979859889, 0.98365617, 0.9711112, 0.974722028, 0.985176563, 0.97928828, 0.976479113, 0.98412126, 0.97422993, 0.974893451, 0.985897779, 0.976658046, 0.979595244, 0.98428476, 0.97229576, 0.972954214, 0.985179007, 0.979778647, 0.976751685, 0.98370314, 0.97401106, 0.972108126, 0.985243797, 0.977421224, 0.980003238, 0.9838597, 0.97123384, 0.974843383, 0.985369563, 0.979347646, 0.976834238, 0.98434687, 0.9742363, 0.975093246, 0.985997558, 0.976823449, 0.979919314, 0.9843471, 0.97210836, 0.972945392, 0.985028923, 0.979659259, 0.977201104, 0.9838659, 0.97389764, 0.972068608, 0.985090137, 0.977210641, 0.980040193, 0.98389965, 0.9710074, 0.974723399, 0.98513329, 0.979128718, 0.976529479, 0.98444563, 0.9741664, 0.974906445, 0.985863924, 0.976562023, 0.979758263, 0.9846453, 0.97224975, 0.972922862, 0.985044301, 0.979504406, 0.976693332, 0.9840268, 0.9741057, 0.971917987, 0.984984756, 0.977300823, 0.979981899, 0.983975, 0.9711574, 0.974558175, 0.985163033, 0.979109168, 0.976705253, 0.9844372, 0.97421104, 0.97466743, 0.985949576, 0.976653516, 0.979786992, 0.9845626, 0.9722797, 0.972745061, 0.985159874, 0.979563177, 0.976798534, 0.98391426, 0.9739352, 0.972058892, 0.985252678, 0.977329433, 0.980070531, 0.9840027, 0.9710202, 0.974786401, 0.985351384, 0.979470789, 0.977182925, 0.9845479, 0.9745101, 0.974982858, 0.986103237, 0.977106988, 0.980254829, 0.984528, 0.9723513, 0.972739935, 0.985164285, 0.97985357, 0.977174819, 0.9838244, 0.9739628, 0.97170198, 0.985199451, 0.977457404, 0.980149806, 0.9839131, 0.9710597, 0.974457085, 0.985346198, 0.97941339, 0.97686857, 0.98439205, 0.9742143, 0.974655449, 0.985985279, 0.976795554, 0.979750037, 0.9845463, 0.9721948, 0.972562015, 0.985020518, 0.979782522, 0.976595223, 0.9838744, 0.97384983, 0.971487701, 0.985064566, 0.977241755, 0.979686499, 0.9838695, 0.9709399, 0.974161029, 0.98512125, 0.979259133, 0.976402164, 0.98434645, 0.9740277, 0.974300325, 0.98579973, 0.976828754, 0.979472816, 0.984421, 0.97196484, 0.972267568, 0.984927654, 0.979758918, 0.976459801, 0.9838477, 0.9738037, 0.971446872, 0.985046268, 0.977319717, 0.979711354, 0.9839248, 0.9708189, 0.974157751, 0.985070229, 0.979297221, 0.976469219, 0.984405, 0.97393066, 0.974378526, 0.985786676, 0.976766348, 0.979656219, 0.984542, 0.9720785, 0.97247678, 0.98479408, 0.979575872, 0.976472795, 0.98389316, 0.9735337, 0.97132355, 0.984856725, 0.977021277, 0.979304969, 0.98397905, 0.97041804, 0.97402364, 0.984945774, 0.979016721, 0.97590816, 0.9843084, 0.97356915, 0.974389851, 0.985659719, 0.97641468, 0.97906369, 0.9844088, 0.9715374, 0.972374201, 0.984699965, 0.979471564, 0.975930214, 0.98379624, 0.97327435, 0.971462727, 0.984775722, 0.977016032, 0.979153275, 0.9838273, 0.9704398, 0.974226654, 0.984890044, 0.978986561, 0.975885928, 0.9842945, 0.9736145, 0.974311173, 0.985603452, 0.976588249, 0.979086757, 0.98446053, 0.9713687, 0.972285926, 0.984692454, 0.979486465, 0.976053059, 0.9838754, 0.97330815, 0.971455753, 0.984810472, 0.977142274, 0.979318798, 0.98389477, 0.9704633, 0.974222124, 0.984903455, 0.979157507, 0.976090193, 0.98431975, 0.97373813, 0.974503398, 0.985623837, 0.976612151, 0.979179144, 0.98440164, 0.9716873, 0.972560525, 0.984663546, 0.979443669, 0.976206303, 0.9837486, 0.97351956, 0.971674979, 0.984705627, 0.977165222, 0.979480028, 0.9838134, 0.97051626, 0.974404216, 0.984836161, 0.979154766, 0.97631228, 0.9842584, 0.97372717, 0.974693835, 0.985878408, 0.976635337, 0.979188502, 0.9844229, 0.97168756, 0.972623885, 0.98493886, 0.979608476, 0.975976169, 0.98384434, 0.97363347, 0.971792459, 0.985037029, 0.977158964, 0.979533315, 0.9839279, 0.97085637, 0.974509835, 0.985235453, 0.979174435, 0.976272643, 0.9843046, 0.973959, 0.974626362, 0.985863924, 0.97660625, 0.979263484, 0.9843482, 0.9717817, 0.972729921, 0.985091388, 0.979731262, 0.976353884, 0.9836639, 0.9736265, 0.971771061, 0.985058546, 0.977247536, 0.979497194, 0.9837276, 0.97063106, 0.974444866, 0.985105276, 0.979175925, 0.976230919, 0.984132, 0.97383726, 0.974761248, 0.985876083, 0.976632178, 0.979302704, 0.9841697, 0.9717361, 0.972691357, 0.984932363, 0.979636967, 0.97631228, 0.9835795, 0.9736255, 0.971864879, 0.984894097, 0.977229118, 0.979344964, 0.9836072, 0.97042435, 0.974384785, 0.984962761, 0.979216456, 0.975902021, 0.9841427, 0.9736239, 0.974833846, 0.985903203, 0.976822615, 0.978966653, 0.98423576, 0.9714574, 0.972632706, 0.984728873, 0.979756773, 0.976014555, 0.9836983, 0.9732712, 0.971699834, 0.984824836, 0.97732532, 0.97925514, 0.9837331, 0.97047037, 0.974371076, 0.984939754, 0.979320765, 0.97595191, 0.9841642, 0.9735029, 0.974547088, 0.985733509, 0.976873696, 0.979158401, 0.9842652, 0.9714446, 0.972584188, 0.984819651, 0.979754627, 0.976084888, 0.98366505, 0.97314656, 0.971529007, 0.984858036, 0.97731781, 0.979275703, 0.9837225, 0.97029424, 0.974332333, 0.984933853, 0.979249537, 0.97593236, 0.9842169, 0.97342414, 0.974544048, 0.985747039, 0.976747572, 0.979055107, 0.98431087, 0.9714447, 0.972419739, 0.984770834, 0.979524553, 0.976010919, 0.9837052, 0.97313833, 0.971555889, 0.984829664, 0.977227986, 0.979321778, 0.9837795, 0.9702373, 0.97422123, 0.984867036, 0.979169965, 0.975989044, 0.98425066, 0.9734157, 0.974423707, 0.985670626, 0.976714492, 0.979148507, 0.98435044, 0.97132087, 0.972390294, 0.984734297, 0.979625165, 0.976091444, 0.9837126, 0.9730294, 0.971508503, 0.984835565, 0.977205575, 0.979276061, 0.9837486, 0.9701856, 0.974198043, 0.984906673, 0.979192853, 0.976020813, 0.98422515, 0.9733401, 0.974491954, 0.985714853, 0.976740956, 0.979121625, 0.9842951, 0.9711694, 0.972338319, 0.984751165, 0.979670286, 0.976001084, 0.98365873, 0.97289014, 0.97146225, 0.98480922, 0.977272511, 0.979337454, 0.9837668, 0.9702232, 0.974199533, 0.984876752, 0.979264736, 0.976044774, 0.98424214, 0.97320336, 0.97448504, 0.985717952, 0.976884067, 0.97919178, 0.9842876, 0.97115445, 0.97250706, 0.98484093, 0.979821444, 0.976054311, 0.9836592, 0.97298545, 0.971536219, 0.984832466, 0.977365255, 0.979183316, 0.9836849, 0.9702076, 0.974133253, 0.984961987, 0.9792822, 0.975803852, 0.9841021, 0.97339463, 0.974499226, 0.985777259, 0.976881683, 0.978994668, 0.9842091, 0.9712355, 0.972532809, 0.984879196, 0.979866982, 0.975910664, 0.9836164, 0.97295535, 0.971556425, 0.984933078, 0.977467, 0.979263008, 0.9836802, 0.9702275, 0.974266946, 0.985022485, 0.979413807, 0.975989044, 0.98414385, 0.97330767, 0.974453032, 0.985875666, 0.977019906, 0.979252398, 0.984288, 0.97128993, 0.97246027, 0.984847248, 0.979811728, 0.976255953, 0.9835868, 0.972993, 0.971499741, 0.984932363, 0.977411509, 0.979419649, 0.98369104, 0.9701919, 0.974109113, 0.985016823, 0.979354799, 0.976094067, 0.9841857, 0.97328836, 0.974374592, 0.985878766, 0.977016389, 0.979356647, 0.9843386, 0.9712623, 0.972355664, 0.984950304, 0.979946673, 0.976208925, 0.98368376, 0.97302586, 0.971468687, 0.984978497, 0.977497518, 0.979362965, 0.98372954, 0.9701545, 0.9741503, 0.985060751, 0.979470789, 0.976037621, 0.9841419, 0.9733319, 0.974378765, 0.985805452, 0.976981819, 0.979242206, 0.9842681, 0.97132367, 0.972376883, 0.984921873, 0.980003655, 0.976213098, 0.98353857, 0.97311157, 0.971642554, 0.984997451, 0.977513134, 0.979372323, 0.98365366, 0.97028583, 0.974204063, 0.984969735, 0.97931844, 0.9759413, 0.9841799, 0.97339904, 0.974535644, 0.9858163, 0.976918757, 0.979142427, 0.98432875, 0.9714075, 0.972486913, 0.984823883, 0.979796946, 0.975910783, 0.98363936, 0.9729983, 0.971482277, 0.984828174, 0.977425396, 0.979115427, 0.983648, 0.9701674, 0.974154055, 0.984876752, 0.979300499, 0.975766301, 0.98408073, 0.9732544, 0.974409878, 0.985682964, 0.976858377, 0.978942811, 0.9842195, 0.97129005, 0.972403049, 0.984743237, 0.979763269, 0.975804329, 0.9835646, 0.97303605, 0.971449018, 0.984810472, 0.977413118, 0.979046404, 0.9836083, 0.97027034, 0.974135935, 0.984855592, 0.979347169, 0.975750268, 0.9840901, 0.9733768, 0.974317968, 0.985663652, 0.976836622, 0.978870273, 0.9841985, 0.971306, 0.97236371, 0.984719276, 0.97973901, 0.97577399, 0.9835578, 0.97303706, 0.971403539, 0.984725535, 0.977369845, 0.979014099, 0.9836327, 0.9702032, 0.974068522, 0.984751403, 0.979299366, 0.975653946, 0.9840449, 0.97329515, 0.974316418, 0.985570192, 0.976876915, 0.978887379, 0.9841708, 0.97128785, 0.972319841, 0.984645426, 0.979877949, 0.975847125, 0.9835578, 0.9730734, 0.971463084, 0.984701514, 0.977455795, 0.979211211, 0.9836426, 0.97036517, 0.974145472, 0.984796762, 0.979358912, 0.975885808, 0.98409724, 0.973475, 0.974365056, 0.985614777, 0.97687304, 0.979051471, 0.9841605, 0.97136474, 0.972403347, 0.98467952, 0.979765952, 0.975973487, 0.98354614, 0.97307247, 0.971411228, 0.984705627, 0.977407873, 0.979172468, 0.98365515, 0.97037673, 0.974117041, 0.984784007, 0.979393899, 0.975839496, 0.9841092, 0.97352886, 0.974435687, 0.985603809, 0.97699374, 0.979000509, 0.98422414, 0.97142726, 0.972301602, 0.984569728, 0.979824841, 0.975796223, 0.9836347, 0.9730934, 0.971320331, 0.984540761, 0.977338195, 0.978941321, 0.98370105, 0.970182, 0.973868251, 0.984553099, 0.979193151, 0.975642145, 0.98415446, 0.9733569, 0.974078715, 0.985429764, 0.976698339, 0.978925765, 0.98433983, 0.97131985, 0.971898198, 0.98458463, 0.979721308, 0.97603184, 0.9837764, 0.97292405, 0.970803022, 0.98462069, 0.97729218, 0.97928977, 0.98380953, 0.9700665, 0.973670542, 0.984664738, 0.979253531, 0.975915432, 0.9842504, 0.97331434, 0.974012196, 0.985482574, 0.976747572, 0.979036391, 0.9843726, 0.97122127, 0.972078383, 0.984537482, 0.97976023, 0.975996733, 0.9837146, 0.97304, 0.971191466, 0.984583616, 0.97736448, 0.979293108, 0.98378664, 0.97032154, 0.973925889, 0.984666467, 0.979368329, 0.975994349, 0.9842104, 0.9734211, 0.974319577, 0.985322475, 0.976975203, 0.9792853, 0.9843499, 0.9714291, 0.972228348, 0.984395504, 0.979920566, 0.976109147, 0.98368883, 0.97305614, 0.971421421, 0.984482825, 0.977467895, 0.979403853, 0.98378146, 0.9703227, 0.974014103, 0.984618485, 0.979384184, 0.976057053, 0.98422045, 0.97339094, 0.974312782, 0.985426307, 0.976981997, 0.979292274, 0.98435414, 0.97137743, 0.972408891, 0.984468877, 0.979932666, 0.976176858, 0.9837283, 0.97307026, 0.97138232, 0.98454839, 0.977468789, 0.979376912, 0.983796, 0.9702056, 0.974014103, 0.984595656, 0.979410172, 0.97607553, 0.98419976, 0.9733642, 0.974340379, 0.985408902, 0.97709012, 0.97926712, 0.98438513, 0.9713345, 0.972454309, 0.98447293, 0.979987323, 0.976050436, 0.9837322, 0.9730786, 0.971482277, 0.984472573, 0.977551639, 0.979278088, 0.9838839, 0.97012275, 0.97425878, 0.98461616, 0.9794361, 0.97605896, 0.9843349, 0.97321, 0.974452317, 0.985402882, 0.977018654, 0.979112804, 0.9844557, 0.97126925, 0.972519696, 0.984480321, 0.979952514, 0.976168692, 0.98382413, 0.97305965, 0.971451223, 0.984548688, 0.97749579, 0.979382396, 0.9838755, 0.97028315, 0.974099159, 0.984609723, 0.979490817, 0.976155877, 0.98432076, 0.973432, 0.974342346, 0.98548466, 0.977074742, 0.979287267, 0.98442626, 0.9713958, 0.972401023, 0.984549046, 0.979983032, 0.976200819, 0.9838183, 0.97313964, 0.971497476, 0.984627485, 0.977529645, 0.979534805, 0.98384136, 0.97034776, 0.974200666, 0.984667838, 0.979467094, 0.976269662, 0.98427814, 0.9734865, 0.974481523, 0.985546827, 0.977024913, 0.979429245, 0.9843395, 0.97148615, 0.972491443, 0.984524667, 0.979913592, 0.976384699, 0.9836811, 0.97313637, 0.971488595, 0.984587193, 0.977529883, 0.979580939, 0.9837322, 0.9703948, 0.974104941, 0.984662771, 0.979479134, 0.976395965, 0.9841584, 0.9734205, 0.974401414, 0.985485911, 0.977045536, 0.97947228, 0.9843455, 0.9714284, 0.972490072, 0.984554708, 0.980032086, 0.976478219, 0.98367614, 0.97308594, 0.97144419, 0.98457092, 0.977561653, 0.979667962, 0.98375505, 0.9703456, 0.974234581, 0.984659672, 0.979440212, 0.976427972, 0.98420393, 0.97341657, 0.974432051, 0.985525489, 0.977026284, 0.979547739, 0.98437774, 0.9714471, 0.972464442, 0.984563053, 0.979879558, 0.976555407, 0.9837146, 0.97300243, 0.971450686, 0.984619558, 0.977547884, 0.979738891, 0.98380387, 0.97037625, 0.974152327, 0.984652817, 0.979469955, 0.976535738, 0.9842227, 0.97355425, 0.974436283, 0.985511482, 0.977088511, 0.979625165, 0.9843716, 0.9715105, 0.972446203, 0.984484255, 0.979963481, 0.976482451, 0.9837059, 0.9731376, 0.971485913, 0.984519839, 0.977546036, 0.979627728, 0.98376256, 0.97039133, 0.974194348, 0.984627426, 0.979460835, 0.976399481, 0.98417836, 0.97353244, 0.974461973, 0.985524356, 0.97705698, 0.97954452, 0.9843364, 0.9715716, 0.972522855, 0.984557927, 0.97999084, 0.976516068, 0.9836047, 0.9732626, 0.971564353, 0.984572649, 0.977528155, 0.979704916, 0.9836454, 0.9705887, 0.974229515, 0.9846192, 0.979443014, 0.97643739, 0.9840753, 0.97362804, 0.974414408, 0.985458374, 0.977017522, 0.979490995, 0.98428935, 0.9716801, 0.972413659, 0.984540284, 0.979922593, 0.976423085, 0.9836178, 0.9733555, 0.971529782, 0.984591126, 0.977528811, 0.97965014, 0.9837052, 0.970555, 0.974223375, 0.984664023, 0.979466081, 0.976388633, 0.9841621, 0.9736866, 0.974473715, 0.985562325, 0.977025807, 0.979515731, 0.9843113, 0.97174937, 0.9724738, 0.984556437, 0.979950309, 0.97640413, 0.9836127, 0.9733666, 0.971513033, 0.984643936, 0.977503657, 0.979689717, 0.9836744, 0.970603, 0.974167705, 0.984678268, 0.979403436, 0.97635901, 0.98414826, 0.97366774, 0.974480212, 0.985487998, 0.976994872, 0.979480863, 0.98434895, 0.97160965, 0.972504854, 0.984565437, 0.979936719, 0.976404786, 0.9836675, 0.97317046, 0.971535623, 0.984568357, 0.977499902, 0.979669571, 0.9837321, 0.97046787, 0.974187732, 0.984669924, 0.979408205, 0.976520061, 0.9841537, 0.9736669, 0.974421442, 0.985508621, 0.977043569, 0.979684353, 0.9843805, 0.97160643, 0.972404957, 0.98452419, 0.979871333, 0.976590872, 0.98368454, 0.9732731, 0.971398473, 0.984594584, 0.97746712, 0.979716063, 0.98379624, 0.9704943, 0.974151194, 0.984623492, 0.979402721, 0.976569951, 0.98422205, 0.9736607, 0.974436939, 0.985476673, 0.976906598, 0.979644418, 0.98441213, 0.9717339, 0.972418129, 0.984440327, 0.979866505, 0.976548672, 0.9837061, 0.97331196, 0.971422017, 0.984464824, 0.977448285, 0.979783654, 0.98378146, 0.97056836, 0.97414422, 0.984557033, 0.979351401, 0.976587117, 0.9841875, 0.9736292, 0.974458992, 0.985448539, 0.976943433, 0.979750156, 0.98438513, 0.9717134, 0.972393811, 0.984485149, 0.979907751, 0.97667706, 0.9837469, 0.97338766, 0.971533298, 0.984528005, 0.977483511, 0.979925156, 0.98382115, 0.97072536, 0.974231422, 0.984602094, 0.97944653, 0.976758599, 0.9842396, 0.9738404, 0.974521875, 0.985413551, 0.976970613, 0.979818821, 0.9844041, 0.97183895, 0.972443819, 0.984438837, 0.979920864, 0.976718247, 0.9837617, 0.97344285, 0.971534491, 0.984536469, 0.977507412, 0.979976892, 0.983832, 0.97081906, 0.974262536, 0.984648108, 0.979464233, 0.976804674, 0.98430264, 0.9738428, 0.974606872, 0.985553622, 0.977034926, 0.979909539, 0.98450446, 0.9718734, 0.972671509, 0.984554589, 0.979936838, 0.976857245, 0.9837682, 0.97348535, 0.971677303, 0.984552979, 0.977482021, 0.979920805, 0.9838278, 0.9708326, 0.974313557, 0.98461169, 0.979417503, 0.976667404, 0.9842005, 0.97387743, 0.974598706, 0.985415757, 0.976943016, 0.979749918, 0.9843956, 0.9718968, 0.972513974, 0.984400153, 0.979857802, 0.976667643, 0.9837236, 0.9734561, 0.971595466, 0.98444736, 0.977444232, 0.979899168, 0.98385656, 0.9708561, 0.974371433, 0.984529853, 0.979372799, 0.976651907, 0.9842817, 0.97394377, 0.97454983, 0.985342026, 0.976985633, 0.979799211, 0.98444724, 0.9719561, 0.972587705, 0.984437227, 0.979955912, 0.976766348, 0.9837509, 0.9735058, 0.971583545, 0.984518409, 0.977538407, 0.979908764, 0.9838538, 0.97077584, 0.9742769, 0.984564424, 0.979474187, 0.976645589, 0.9842383, 0.97383296, 0.974540055, 0.985393524, 0.976919532, 0.979834378, 0.9844713, 0.9719824, 0.972572803, 0.984395742, 0.979928672, 0.976715505, 0.9837531, 0.9735208, 0.971607208, 0.984418988, 0.977472425, 0.979838133, 0.98384887, 0.9708803, 0.97433573, 0.984449446, 0.979331255, 0.976603866, 0.9842484, 0.9739654, 0.974596798, 0.985298514, 0.97685802, 0.979681492, 0.98447675, 0.9720523, 0.972726405, 0.984356582, 0.979853153, 0.976648748, 0.98375595, 0.97352976, 0.971614599, 0.984461248, 0.977413535, 0.979750395, 0.98382115, 0.9710616, 0.974419713, 0.984923124, 0.97961992, 0.976872027, 0.9843274, 0.9741303, 0.974615157, 0.985570669, 0.977132499, 0.97996968, 0.98457146, 0.97231275, 0.97268337, 0.984643579, 0.980174839, 0.977190971, 0.9839213, 0.9739803, 0.971760154, 0.984798372, 0.977840126, 0.980475605, 0.98398215, 0.9713085, 0.974345267, 0.984851778, 0.979764998, 0.977345943, 0.9842999, 0.97427094, 0.974694192, 0.985672116, 0.977373481, 0.980045021, 0.9843892, 0.972314, 0.972733736, 0.984632492, 0.980217934, 0.977038443, 0.9837981, 0.9739612, 0.97179234, 0.984795213, 0.977786362, 0.980256975, 0.98384815, 0.9713536, 0.974608123, 0.984923005, 0.979747832, 0.977337182, 0.9843521, 0.97431684, 0.975026727, 0.985816896, 0.977521539, 0.980555952, 0.9845389, 0.97245413, 0.972992897, 0.984918714, 0.980239093, 0.977599144, 0.9838393, 0.97385895, 0.97188729, 0.985017836, 0.977884352, 0.980602682, 0.98404354, 0.971159, 0.974325657, 0.985180974, 0.97984308, 0.977458656, 0.9845756, 0.9743095, 0.974927425, 0.98607105, 0.977784634, 0.980803788, 0.984869, 0.9724681, 0.973025203, 0.985196352, 0.980763793, 0.977776766, 0.98407173, 0.9741262, 0.972166181, 0.985302567, 0.978437066, 0.980763793, 0.9841119, 0.9716594, 0.974803805, 0.985250711, 0.980539441, 0.977810383, 0.98472023, 0.9747558, 0.975175738, 0.986282289, 0.978355944, 0.98079741, 0.98484516, 0.9727242, 0.972970486, 0.985313237, 0.981234014, 0.977783024, 0.9841749, 0.97433895, 0.972231925, 0.985436857, 0.978741527, 0.980582297, 0.98416084, 0.9716621, 0.974695861, 0.985395372, 0.980597794, 0.977438748, 0.9846261, 0.974609, 0.975130975, 0.986276448, 0.978357673, 0.980486631, 0.98483527, 0.97263753, 0.973149121, 0.985262513, 0.98125875, 0.977699161, 0.9840947, 0.9743385, 0.972180247, 0.985300243, 0.978964031, 0.980799556, 0.9842355, 0.9717275, 0.974618971, 0.985440791, 0.980758965, 0.977907062, 0.98465836, 0.9747353, 0.975230753, 0.986295581, 0.97854346, 0.980780065, 0.984974, 0.9727985, 0.973155141, 0.9854424, 0.981353223, 0.977874219, 0.98426, 0.97431654, 0.972167969, 0.985504985, 0.978818417, 0.980815411, 0.9843024, 0.9719794, 0.974915743, 0.985612214, 0.980848551, 0.977816284, 0.9847586, 0.9746875, 0.975323021, 0.986437917, 0.978670657, 0.980781198, 0.9850552, 0.97298187, 0.973219037, 0.985522509, 0.981541753, 0.978112042, 0.9843296, 0.97452945, 0.972275317, 0.985667229, 0.979113877, 0.980991483, 0.9843998, 0.97186184, 0.974771678, 0.985663533, 0.98093158, 0.97792381, 0.9847926, 0.9748332, 0.975182414, 0.986460984, 0.979181886, 0.980434597, 0.9850075, 0.9727939, 0.973119557, 0.985499918, 0.981648207, 0.977186561, 0.9842499, 0.97448754, 0.972185552, 0.985618114, 0.979191124, 0.979673028, 0.98430043, 0.9717784, 0.974591255, 0.985790133, 0.981253445, 0.976678312, 0.9847621, 0.9747805, 0.975120664, 0.986698508, 0.980152786, 0.980075002, 0.9851503, 0.97300726, 0.97304821, 0.985402226, 0.982822597, 0.977112412, 0.9844148, 0.97422814, 0.971834004, 0.985421419, 0.980322421, 0.980110049, 0.9846048, 0.97186375, 0.974424958, 0.985705256, 0.982029855, 0.977125049, 0.9849606, 0.974943, 0.975164413, 0.986244678, 0.980066657, 0.980144382, 0.9852034, 0.972854, 0.973002195, 0.984944999, 0.982830584, 0.977223635, 0.9845999, 0.97454655, 0.972153783, 0.985009968, 0.980213702, 0.980122983, 0.9847062, 0.9717898, 0.974403679, 0.985222161, 0.981826305, 0.977371633, 0.9851682, 0.97496074, 0.97522074, 0.985979676, 0.980174303, 0.980352163, 0.9855843, 0.9731703, 0.973406374, 0.98526901, 0.982810497, 0.97728157, 0.98477685, 0.9748643, 0.972600102, 0.985438466, 0.979745924, 0.979976773, 0.98482853, 0.9724831, 0.974978209, 0.985546231, 0.981527746, 0.97751689, 0.9852287, 0.9759334, 0.975882769, 0.986332476, 0.979824424, 0.980590463, 0.9856463, 0.9739594, 0.973879218, 0.985348403, 0.982695758, 0.97798425, 0.9849214, 0.97569764, 0.972990572, 0.985328496, 0.980266154, 0.980903566, 0.98505807, 0.9730166, 0.975150704, 0.985521197, 0.981913447, 0.977724135, 0.9855062, 0.9759216, 0.975922704, 0.98620677, 0.97976774, 0.980871499, 0.9855875, 0.9735269, 0.973836005, 0.985008359, 0.982516527, 0.978042722, 0.98491895, 0.9751311, 0.97314316, 0.985048592, 0.98012805, 0.980802178, 0.98518616, 0.9724858, 0.975340962, 0.985501289, 0.981490314, 0.97797513, 0.9855176, 0.9753504, 0.976090074, 0.986294568, 0.979295611, 0.9808833, 0.98580414, 0.9733034, 0.974158883, 0.985534906, 0.981992543, 0.977956772, 0.9852249, 0.97478265, 0.973389447, 0.985401273, 0.979867876, 0.981135547, 0.9852726, 0.9722819, 0.975177109, 0.985468209, 0.981272161, 0.978137612, 0.9853671, 0.9751561, 0.975845993, 0.986172199, 0.9789982, 0.98084146, 0.985574, 0.97293174, 0.97394979, 0.985269606, 0.981776416, 0.977930784, 0.9848251, 0.9747217, 0.973293424, 0.985159099, 0.979338586, 0.980794609, 0.9849215, 0.9722048, 0.975451767, 0.985288918, 0.981140971, 0.977744401, 0.9852689, 0.97500575, 0.976017773, 0.986094236, 0.979142189, 0.980592966, 0.9854293, 0.9729216, 0.974171102, 0.985197127, 0.981999874, 0.977807105, 0.98485476, 0.9745473, 0.973529994, 0.98536402, 0.979614794, 0.980549753, 0.984824, 0.97201645, 0.975490689, 0.985485673, 0.981195271, 0.977808654, 0.98529965, 0.97519594, 0.976108611, 0.986214578, 0.979160726, 0.980760455, 0.98560876, 0.9732336, 0.974138319, 0.985166252, 0.982134819, 0.978249073, 0.9849717, 0.9745701, 0.97321099, 0.985136986, 0.979691446, 0.981176436, 0.98510516, 0.9719499, 0.975090027, 0.985246181, 0.981541634, 0.978458405, 0.9853925, 0.9749542, 0.975713253, 0.98604852, 0.979574859, 0.981220841, 0.9855943, 0.9726414, 0.973752618, 0.985072196, 0.982340276, 0.978513896, 0.98477006, 0.9742759, 0.973071456, 0.985234141, 0.980032206, 0.981271327, 0.984945, 0.9717561, 0.975265205, 0.985307634, 0.981692553, 0.978484094, 0.98511374, 0.97464967, 0.975796163, 0.986113191, 0.979680479, 0.981258631, 0.985336, 0.9723264, 0.9739061, 0.985199332, 0.982443333, 0.978583992, 0.9845961, 0.9743593, 0.973288238, 0.985276282, 0.980142772, 0.981279016, 0.98475224, 0.9716318, 0.975357175, 0.985358715, 0.981818616, 0.978518665, 0.98512775, 0.9748044, 0.975986302, 0.986196816, 0.979871809, 0.981389701, 0.98538196, 0.9726091, 0.974044085, 0.985249937, 0.982490182, 0.978691518, 0.98460335, 0.97429854, 0.973263741, 0.985384285, 0.980141282, 0.981489837, 0.9848045, 0.9716797, 0.975357056, 0.985512078, 0.981764495, 0.978535235, 0.98516124, 0.9748607, 0.975983322, 0.986311018, 0.979833543, 0.981365144, 0.98532677, 0.97259694, 0.973913372, 0.985275149, 0.982515931, 0.978643239, 0.9846943, 0.9744787, 0.973157287, 0.985342026, 0.980142772, 0.981395662, 0.9848491, 0.9718677, 0.97536546, 0.985485196, 0.981809437, 0.978489339, 0.9850267, 0.9749385, 0.975946784, 0.986297011, 0.979858518, 0.981290042, 0.9853726, 0.9726394, 0.973984361, 0.985370517, 0.98250258, 0.978550673, 0.9846224, 0.97451586, 0.97317332, 0.985336244, 0.980076373, 0.981259882, 0.9848481, 0.9718384, 0.975245357, 0.98548013, 0.981678307, 0.978506148, 0.985213, 0.9748489, 0.975879788, 0.986306369, 0.979733109, 0.981390417, 0.98549145, 0.9725947, 0.97399807, 0.985379875, 0.982387543, 0.978631794, 0.98474336, 0.9745001, 0.973162591, 0.985403478, 0.979922295, 0.981389225, 0.9849814, 0.9719706, 0.975252271, 0.985488236, 0.98154372, 0.978537202, 0.9851723, 0.9748556, 0.9759233, 0.986302793, 0.979629397, 0.981379628, 0.9855174, 0.9727431, 0.974014699, 0.985336602, 0.982361317, 0.978692889, 0.98479813, 0.97458047, 0.973173559, 0.985362887, 0.980038583, 0.981474221, 0.9850212, 0.9719618, 0.975322127, 0.985529542, 0.98167026, 0.978713572, 0.98530835, 0.97501504, 0.975996614, 0.986312628, 0.97983849, 0.981507301, 0.98558295, 0.9728453, 0.974011183, 0.985338688, 0.982459426, 0.978785276, 0.98486274, 0.97465694, 0.973227859, 0.985406399, 0.980103195, 0.981433451, 0.9850074, 0.97201675, 0.975276649, 0.985541165, 0.981722891, 0.978687525, 0.98528844, 0.9750113, 0.976032376, 0.986337364, 0.979793966, 0.98137188, 0.98557335, 0.9728545, 0.974118888, 0.985421538, 0.982524574, 0.978829145, 0.9848662, 0.97473484, 0.973268926, 0.985436738, 0.98014313, 0.981479824, 0.98501873, 0.9720722, 0.975359976, 0.985550523, 0.981756926, 0.978738785, 0.98530406, 0.97504824, 0.976026952, 0.986378312, 0.979793251, 0.981462479, 0.9855299, 0.9728587, 0.974098504, 0.98540175, 0.982456028, 0.97875458, 0.9847904, 0.97473913, 0.973261595, 0.985459864, 0.980120122, 0.981473446, 0.98493075, 0.9721651, 0.975328684, 0.985520065, 0.981720805, 0.978734493, 0.9852307, 0.9751075, 0.976017296, 0.986319244, 0.979822338, 0.981448174, 0.98551625, 0.9728574, 0.974004984, 0.98534596, 0.982534707, 0.978774667, 0.9847643, 0.97472554, 0.973121166, 0.985241234, 0.979799807, 0.980738342, 0.9842628, 0.97106487, 0.975053668, 0.984970331, 0.981479645, 0.977953553, 0.98461413, 0.97418165, 0.975955188, 0.985843062, 0.979349554, 0.980866671, 0.9850776, 0.972492, 0.974044979, 0.984980106, 0.982063353, 0.978362143, 0.9844535, 0.9744509, 0.973351479, 0.985075295, 0.97961092, 0.981274903, 0.98469377, 0.97210497, 0.975443721, 0.985326052, 0.981222928, 0.978442132, 0.98507917, 0.97505444, 0.976211965, 0.986213386, 0.979400814, 0.981280088, 0.98546183, 0.9729735, 0.974152684, 0.985289395, 0.982116818, 0.978675306, 0.9846758, 0.97461253, 0.973315716, 0.985286355, 0.979702175, 0.98135674, 0.98491687, 0.9720332, 0.975324035, 0.985317171, 0.981269419, 0.97850132, 0.98514795, 0.97497344, 0.976020336, 0.986124456, 0.979323506, 0.981297612, 0.98542094, 0.97278297, 0.9740417, 0.985206604, 0.982174277, 0.978882134, 0.98464864, 0.97456014, 0.973162472, 0.98522526, 0.979809284, 0.981592178, 0.9848675, 0.97196203, 0.975328028, 0.985399783, 0.981427968, 0.978679657, 0.9851098, 0.97494036, 0.975982189, 0.986289918, 0.97950381, 0.98137939, 0.9854219, 0.97296697, 0.974028707, 0.985397577, 0.982225239, 0.978773773, 0.9847185, 0.97465897, 0.973168552, 0.985359251, 0.979844332, 0.981446087, 0.98489743, 0.97195935, 0.975250125, 0.985444367, 0.981361926, 0.978645623, 0.9851741, 0.97487664, 0.975962341, 0.986272633, 0.979409933, 0.981366038, 0.985452, 0.97283584, 0.974030614, 0.985297263, 0.982133031, 0.978654444, 0.98469365, 0.97443646, 0.973239005, 0.985337257, 0.979778528, 0.981407404, 0.98487186, 0.9718569, 0.975272596, 0.985476315, 0.981351495, 0.978519022, 0.9851616, 0.9749008, 0.975970626, 0.98626256, 0.979418993, 0.981316566, 0.98545325, 0.97291, 0.974060953, 0.985354662, 0.982148409, 0.978653967, 0.9846867, 0.9745806, 0.973289132, 0.985363901, 0.979798913, 0.981422424, 0.9848807, 0.9719196, 0.975316882, 0.985476315, 0.981385827, 0.978594959, 0.98514163, 0.9748199, 0.975996196, 0.986279011, 0.979412913, 0.981325626, 0.9854144, 0.97281194, 0.974115372, 0.985313237, 0.982157171, 0.97864759, 0.9845925, 0.9744204, 0.973296404, 0.985320866, 0.979761004, 0.981425881, 0.98486066, 0.97189975, 0.975399375, 0.985480726, 0.981327474, 0.978569806, 0.9851494, 0.9748629, 0.976091802, 0.986274481, 0.979393244, 0.98134768, 0.9854806, 0.9728525, 0.974169791, 0.985371172, 0.982160807, 0.97864598, 0.9847115, 0.974552, 0.973473728, 0.985374689, 0.979754269, 0.981378436, 0.984901, 0.97193974, 0.975531042, 0.985473752, 0.981296122, 0.978492439, 0.98515177, 0.9748585, 0.97620219, 0.986276567, 0.979446888, 0.98127538, 0.9854757, 0.97282636, 0.974226892, 0.985309184, 0.982177496, 0.97863251, 0.98473316, 0.97462094, 0.973416448, 0.985364258, 0.979745805, 0.98136431, 0.98491585, 0.9720107, 0.975486696, 0.98546648, 0.981347203, 0.978518784, 0.98516, 0.9748961, 0.976149499, 0.986317158, 0.979444802, 0.981299937, 0.98543113, 0.97286606, 0.974219561, 0.985338986, 0.982194781, 0.978607416, 0.9847455, 0.974464, 0.973388076, 0.985441089, 0.97984755, 0.981405318, 0.9849101, 0.97195065, 0.975419223, 0.985554695, 0.981423438, 0.978551805, 0.9851959, 0.97488153, 0.97609818, 0.986339569, 0.979470074, 0.981341481, 0.9854897, 0.9727711, 0.97422713, 0.985418558, 0.982203364, 0.978649497, 0.9847572, 0.9744588, 0.973387301, 0.985474885, 0.979819477, 0.98139739, 0.9849253, 0.9718384, 0.975405693, 0.98553884, 0.981385946, 0.97855705, 0.98522884, 0.9748455, 0.976065218, 0.986351609, 0.979516506, 0.981348634, 0.9855122, 0.972794, 0.974191606, 0.985405207, 0.982261479, 0.978687525, 0.98473614, 0.97455, 0.973378241, 0.985448539, 0.979881644, 0.981482267, 0.9848963, 0.9719805, 0.97549212, 0.985534787, 0.981464326, 0.978646219, 0.9852223, 0.974882, 0.976148725, 0.986358821, 0.979531944, 0.981414974, 0.9854713, 0.9728222, 0.974246681, 0.985472858, 0.982235909, 0.978752494, 0.98469955, 0.97454834, 0.973380387, 0.985486746, 0.979918838, 0.981423795, 0.98492646, 0.97205293, 0.975481153, 0.985586047, 0.981415749, 0.978581131, 0.98524666, 0.97505003, 0.97614646, 0.986364007, 0.979497969, 0.981363893, 0.98549473, 0.97296333, 0.97416997, 0.985421538, 0.982263625, 0.978764176, 0.9846922, 0.9746089, 0.973388195, 0.985500753, 0.979882002, 0.981460869, 0.9848604, 0.97210443, 0.975456536, 0.985615253, 0.981459081, 0.978571534, 0.9851267, 0.9750333, 0.976100862, 0.986463904, 0.979551971, 0.981300414, 0.9854219, 0.9729118, 0.974184692, 0.985551536, 0.982308149, 0.978627026, 0.9845954, 0.9747274, 0.973404109, 0.985481858, 0.979933918, 0.98135215, 0.9848461, 0.97213644, 0.975434303, 0.985611558, 0.98146826, 0.978492081, 0.985143, 0.9751096, 0.9760409, 0.986404598, 0.979604363, 0.981318295, 0.9853763, 0.9731289, 0.974111736, 0.985438347, 0.982308269, 0.978556693, 0.9846238, 0.97497004, 0.973334312, 0.985486984, 0.979894698, 0.981299698, 0.9848852, 0.97236854, 0.975367606, 0.985574961, 0.981497765, 0.978357434, 0.9851189, 0.9752387, 0.976066232, 0.986439884, 0.979595363, 0.981209278, 0.9854624, 0.97318536, 0.974134922, 0.985432327, 0.982312799, 0.97852689, 0.98463714, 0.97490066, 0.973311961, 0.98542279, 0.979945302, 0.981217265, 0.9848808, 0.9722644, 0.975315988, 0.985518098, 0.981526792, 0.978332102, 0.98519295, 0.9751903, 0.976073503, 0.986275971, 0.979619801, 0.981092632, 0.98538935, 0.9730723, 0.974004745, 0.985291481, 0.982251585, 0.97832787, 0.984594, 0.9747372, 0.973235965, 0.98534584, 0.979991078, 0.98111707, 0.984854, 0.97220165, 0.975222588, 0.985436499, 0.981527746, 0.978200436, 0.98508525, 0.97505456, 0.975949645, 0.986275196, 0.979653895, 0.981108844, 0.9854236, 0.9731073, 0.974019527, 0.985321105, 0.982301474, 0.978387415, 0.9846213, 0.97471285, 0.973131776, 0.985270977, 0.979924321, 0.981149137, 0.9848587, 0.97211635, 0.975212932, 0.985382199, 0.981492102, 0.978145719, 0.98511326, 0.9751409, 0.975934982, 0.986258268, 0.979566991, 0.981008768, 0.9854283, 0.97310627, 0.974094212, 0.985329628, 0.982302666, 0.978296638, 0.9846618, 0.9747625, 0.973295033, 0.985355556, 0.979972959, 0.98106271, 0.9849245, 0.97215384, 0.975287318, 0.985483587, 0.981513023, 0.978151858, 0.98517495, 0.97514784, 0.976005495, 0.986314297, 0.979628384, 0.981054544, 0.98548704, 0.973125, 0.974113524, 0.985346675, 0.982345641, 0.978379488, 0.98469096, 0.9749517, 0.973355114, 0.985325933, 0.980023026, 0.981124341, 0.9849391, 0.9724644, 0.975351036, 0.985553861, 0.981518865, 0.978260696, 0.9851053, 0.97534037, 0.976054192, 0.986373782, 0.979642928, 0.981116652, 0.9854491, 0.9733521, 0.974154294, 0.985488951, 0.982343256, 0.97840482, 0.98457044, 0.97488755, 0.973339498, 0.985466361, 0.98002255, 0.981157243, 0.98486286, 0.97229147, 0.975368261, 0.985563934, 0.981459081, 0.97827369, 0.9851616, 0.97521055, 0.976052821, 0.986357629, 0.979601979, 0.981137753, 0.9853908, 0.97313684, 0.974190116, 0.985408127, 0.98236382, 0.978403747, 0.9846272, 0.9747775, 0.973292649, 0.985429645, 0.979990184, 0.981195927, 0.9848267, 0.9722821, 0.975375295, 0.98552525, 0.981488824, 0.978331506, 0.98509556, 0.9751555, 0.97605896, 0.986292005, 0.979619563, 0.981147528, 0.9853581, 0.9730945, 0.974233568, 0.985369802, 0.982325554, 0.978443921, 0.984567, 0.9745749, 0.973395884, 0.985383332, 0.97998786, 0.981215477, 0.98480046, 0.97197497, 0.975372612, 0.985517383, 0.981538057, 0.978286803, 0.98508215, 0.9748846, 0.976025343, 0.98630023, 0.979568362, 0.981133938, 0.98539263, 0.97287244, 0.974071681, 0.985291362, 0.982254088, 0.978300035, 0.9845718, 0.97458774, 0.973184168, 0.985307753, 0.979898214, 0.981082916, 0.9847431, 0.972059, 0.975293458, 0.985465527, 0.98140955, 0.978101134, 0.98495865, 0.9750785, 0.976121783, 0.986281812, 0.979492724, 0.980958283, 0.9853021, 0.9730383, 0.973729968, 0.985181391, 0.982204974, 0.978078783, 0.9845734, 0.9743893, 0.97290355, 0.985274196, 0.979814351, 0.980850041, 0.9848108, 0.97196984, 0.974935949, 0.985300362, 0.981305778, 0.977773011, 0.9850625, 0.97489625, 0.975618064, 0.985984683, 0.979417682, 0.980681241, 0.9852781, 0.9729409, 0.973601162, 0.985075414, 0.982174039, 0.977951646, 0.9844726, 0.9745779, 0.972945631, 0.985186934, 0.979862154, 0.980859637, 0.9848165, 0.97188807, 0.975256801, 0.985465288, 0.981381416, 0.977966309, 0.9850597, 0.97479975, 0.976011276, 0.986295164, 0.979480028, 0.980854869, 0.98531735, 0.972825, 0.974030435, 0.985363305, 0.982239485, 0.978130758, 0.9845596, 0.9743371, 0.973068178, 0.985322714, 0.979880035, 0.980898917, 0.98480797, 0.9717481, 0.975019097, 0.985431612, 0.981405914, 0.977914333, 0.98510444, 0.9747524, 0.975801587, 0.986150324, 0.979518354, 0.980820894, 0.98540825, 0.9728145, 0.973656535, 0.985115826, 0.982143104, 0.977959573, 0.9845828, 0.9743541, 0.972771525, 0.985138476, 0.979842365, 0.980784535, 0.984835, 0.9716523, 0.974853575, 0.985258698, 0.981357694, 0.977765024, 0.9851574, 0.9747206, 0.975693405, 0.98613441, 0.97943908, 0.980763316, 0.9853854, 0.9726753, 0.973682523, 0.98524785, 0.982167482, 0.978015006, 0.98460543, 0.9742268, 0.972874343, 0.985277653, 0.979832053, 0.980852544, 0.984872, 0.971685, 0.974866569, 0.985432565, 0.981324613, 0.977796376, 0.9851704, 0.97476417, 0.975780725, 0.986262679, 0.979462564, 0.980840623, 0.9853727, 0.9726901, 0.973857522, 0.98529321, 0.982213736, 0.977984548, 0.98455435, 0.9742352, 0.97302115, 0.985273659, 0.979775429, 0.980653703, 0.9848579, 0.9716862, 0.97504586, 0.985475957, 0.981365502, 0.9776752, 0.9851273, 0.9746593, 0.975796223, 0.986231923, 0.979451299, 0.980661154, 0.9853451, 0.9726164, 0.973830402, 0.985330939, 0.982116997, 0.97796464, 0.98452526, 0.97407454, 0.972938061, 0.985353231, 0.979744732, 0.980797529, 0.98481166, 0.97147286, 0.974906445, 0.985458374, 0.981303513, 0.977601051, 0.9850336, 0.97438824, 0.975577474, 0.986178398, 0.979349196, 0.980499566, 0.98525673, 0.9723866, 0.973661363, 0.985233963, 0.982131839, 0.977720559, 0.98446125, 0.97393167, 0.972769499, 0.985260308, 0.979706168, 0.980541945, 0.98471606, 0.9712859, 0.974737227, 0.985413909, 0.981282234, 0.977435887, 0.98497206, 0.9742586, 0.97538811, 0.986210465, 0.979380071, 0.98050344, 0.9852765, 0.9722235, 0.973438025, 0.985248029, 0.982120156, 0.977588296, 0.9845858, 0.97392017, 0.972575724, 0.985283554, 0.979704916, 0.980518341, 0.9847941, 0.9713191, 0.974659503, 0.985382974, 0.981254697, 0.977439404, 0.98505753, 0.97435015, 0.975404203, 0.98617512, 0.979328156, 0.980400562, 0.9852994, 0.97227645, 0.97350353, 0.985209405, 0.982097566, 0.977631032, 0.9845042, 0.9738566, 0.972632945, 0.985273182, 0.979747534, 0.980540693, 0.98480296, 0.97121763, 0.974664152, 0.98536402, 0.981286943, 0.977488518, 0.98504096, 0.9742706, 0.975363612, 0.986161351, 0.979366958, 0.980478466, 0.9852852, 0.97224087, 0.973382115, 0.985192835, 0.982101142, 0.97765106, 0.98447883, 0.97386044, 0.972538292, 0.985229909, 0.979729414, 0.980537713, 0.98476624, 0.97119045, 0.974674046, 0.985363007, 0.981267571, 0.977481663, 0.98503333, 0.97427475, 0.975434065, 0.986169815, 0.979370475, 0.980443597, 0.9853058, 0.97223794, 0.973495305, 0.985232294, 0.982082963, 0.977671444, 0.9844989, 0.97382927, 0.972698689, 0.985274315, 0.979739606, 0.980597436, 0.98477376, 0.97132164, 0.974828422, 0.985405087, 0.981229663, 0.977513134, 0.9849939, 0.9742736, 0.975562155, 0.986205637, 0.979403436, 0.980536342, 0.9852291, 0.97230816, 0.973625243, 0.985261023, 0.982131541, 0.977727771, 0.98444897, 0.9739395, 0.972749889, 0.985263228, 0.97977519, 0.980527639, 0.9847056, 0.9713292, 0.974838376, 0.985414028, 0.981292009, 0.977559268, 0.9849738, 0.9743779, 0.975582004, 0.986224413, 0.979390979, 0.980599284, 0.98524123, 0.97234625, 0.973622382, 0.985275269, 0.982142091, 0.977798879, 0.98439634, 0.9739274, 0.97275877, 0.985248148, 0.979694068, 0.980641782, 0.9846448, 0.9713697, 0.974851191, 0.985367119, 0.981235981, 0.977627158, 0.9849201, 0.9743012, 0.9755162, 0.986149967, 0.979367495, 0.980615914, 0.9851425, 0.9721871, 0.973447382, 0.985212982, 0.982080936, 0.977811158, 0.9842479, 0.97385514, 0.972517908, 0.985196769, 0.979607701, 0.980636179, 0.98453474, 0.9711883, 0.974680007, 0.985312164, 0.981211066, 0.977704763, 0.9848409, 0.9742095, 0.975430071, 0.98611182, 0.979295731, 0.980659544, 0.98505044, 0.9721523, 0.973485112, 0.985159755, 0.982068837, 0.977868199, 0.98419917, 0.9738158, 0.972637773, 0.985188127, 0.979658246, 0.980659664, 0.98446506, 0.97109264, 0.974739373, 0.985323727, 0.98122853, 0.977727652, 0.9848166, 0.97422236, 0.975447357, 0.986137211, 0.979405463, 0.980731368, 0.9851295, 0.97215897, 0.973446488, 0.985180259, 0.98216635, 0.977989912, 0.9843439, 0.9736979, 0.9725371, 0.985204458, 0.979778171, 0.980774224, 0.9845961, 0.97111374, 0.974619091, 0.985341907, 0.981329799, 0.977812529, 0.98484683, 0.97422975, 0.97529161, 0.986174524, 0.97943294, 0.980743587, 0.98515815, 0.972117, 0.97346139, 0.985223055, 0.982183695, 0.978011608, 0.984271, 0.97373587, 0.972602606, 0.985274076, 0.979836762, 0.980768502, 0.98450756, 0.97109926, 0.974674165, 0.985387862, 0.981338978, 0.977817118, 0.9847147, 0.9741276, 0.975280285, 0.986194253, 0.979407072, 0.980699241, 0.98494464, 0.97208256, 0.973378241, 0.985278845, 0.982152462, 0.977916956, 0.9840789, 0.9736308, 0.972433448, 0.985251784, 0.979734659, 0.980724335, 0.9843276, 0.97111374, 0.974604487, 0.985358596, 0.981319547, 0.977674901, 0.984609, 0.97414994, 0.975285828, 0.986139178, 0.979391038, 0.980648935, 0.98489296, 0.97213346, 0.97332257, 0.985199094, 0.982270539, 0.977906227, 0.9840851, 0.9736746, 0.972391665, 0.9852404, 0.979858041, 0.980773866, 0.9843611, 0.9710842, 0.974508464, 0.98532927, 0.981374085, 0.977786124, 0.98468345, 0.97424376, 0.975231171, 0.986113906, 0.97956568, 0.980822861, 0.98508584, 0.9723601, 0.973326564, 0.985150158, 0.982271135, 0.978081048, 0.98425967, 0.97395533, 0.972379386, 0.985201776, 0.979868233, 0.980761945, 0.9843716, 0.9713045, 0.974481225, 0.98535949, 0.981410861, 0.97785908, 0.9846506, 0.97441715, 0.975198627, 0.986150801, 0.979561567, 0.98071599, 0.9849467, 0.97236437, 0.973362684, 0.985250711, 0.982311487, 0.978025973, 0.98420036, 0.97405565, 0.97250247, 0.985257983, 0.979879141, 0.980852187, 0.9844343, 0.9715042, 0.974625885, 0.98540473, 0.981412113, 0.977950573, 0.98476285, 0.9744752, 0.975346148, 0.986205995, 0.979565799, 0.980768144, 0.98509973, 0.9724176, 0.973465681, 0.985254407, 0.982284248, 0.977997363, 0.98425424, 0.9739983, 0.97252804, 0.985253632, 0.979831398, 0.980803251, 0.9845114, 0.9714712, 0.974640608, 0.985365272, 0.981329918, 0.977869451, 0.9847719, 0.9744384, 0.97536093, 0.986138165, 0.979401231, 0.980763316, 0.985062, 0.97238874, 0.97340399, 0.985184312, 0.982180059, 0.978018105, 0.984236, 0.9740053, 0.97254926, 0.98530525, 0.979909658, 0.980917037, 0.98458546, 0.9716945, 0.974823534, 0.985526323, 0.981445372, 0.977908432, 0.9849054, 0.9746449, 0.975540698, 0.986264765, 0.979530811, 0.980801761, 0.98518896, 0.97260326, 0.973683, 0.985308826, 0.982316792, 0.978160083, 0.9843233, 0.97425437, 0.97280097, 0.985331059, 0.97985059, 0.980939269, 0.98459715, 0.9716755, 0.974885285, 0.985430241, 0.981343448, 0.977973282, 0.9847615, 0.9746187, 0.975586772, 0.986265481, 0.979546726, 0.980933845, 0.9851232, 0.9726777, 0.973711431, 0.985384881, 0.982295036, 0.978128254, 0.98431444, 0.97427714, 0.972777307, 0.985365152, 0.979895711, 0.98089385, 0.98457414, 0.971774, 0.974933684, 0.985444367, 0.981348515, 0.977950692, 0.98481625, 0.97473234, 0.975593686, 0.98622787, 0.979448795, 0.980848193, 0.98513013, 0.9727701, 0.973730683, 0.985325158, 0.982223272, 0.978105128, 0.9842396, 0.9742785, 0.972876132, 0.985359132, 0.979849577, 0.980893731, 0.984528, 0.9717438, 0.974850714, 0.985455334, 0.981410861, 0.977966309, 0.9848615, 0.9747438, 0.975616693, 0.986246884, 0.979497969, 0.980869889, 0.98512995, 0.9727504, 0.973706603, 0.985323727, 0.982279181, 0.978122771, 0.9842948, 0.97438025, 0.972848356, 0.985327542, 0.979899287, 0.980939865, 0.98461425, 0.9719106, 0.974906683, 0.985394776, 0.981414258, 0.977984786, 0.98483455, 0.9747601, 0.975564182, 0.986225903, 0.979532182, 0.980911613, 0.98515004, 0.972738, 0.973664761, 0.985280335, 0.982342899, 0.978144765, 0.9842569, 0.974327, 0.972741187, 0.985270381, 0.979920864, 0.980935037, 0.9845285, 0.9718008, 0.97485435, 0.98540163, 0.981429875, 0.977985799, 0.9847685, 0.97471017, 0.975560069, 0.986201465, 0.979532897, 0.980904043, 0.98506075, 0.97274333, 0.973599672, 0.985249102, 0.982298732, 0.978065312, 0.9841866, 0.9742407, 0.972661436, 0.985208035, 0.979876041, 0.980890274, 0.9844675, 0.9717044, 0.974703729, 0.985341311, 0.981330812, 0.977880836, 0.9847402, 0.9745443, 0.975448132, 0.986129701, 0.979406059, 0.980791569, 0.9850267, 0.97257036, 0.97354579, 0.985176206, 0.982262611, 0.977998734, 0.9842048, 0.9741338, 0.97266835, 0.985216796, 0.979838729, 0.980849802, 0.98449314, 0.9716621, 0.974758625, 0.985369563, 0.981375098, 0.977961302, 0.98477143, 0.97456497, 0.975516498, 0.98615253, 0.979470074, 0.98094362, 0.9850192, 0.97260076, 0.973578811, 0.985202789, 0.982255459, 0.978201926, 0.98417157, 0.97417533, 0.972602606, 0.985210776, 0.979849935, 0.980992019, 0.9844898, 0.97172934, 0.97470665, 0.985382915, 0.98141712, 0.977981746, 0.9847268, 0.97463936, 0.975456655, 0.986207485, 0.979486465, 0.980843842, 0.9850376, 0.97262806, 0.973549426, 0.985248506, 0.982265174, 0.978023469, 0.9841756, 0.97409123, 0.972573638, 0.98517561, 0.979888618, 0.980805099, 0.98444563, 0.9716798, 0.974737763, 0.985330224, 0.981374204, 0.977852464, 0.98470926, 0.9745301, 0.975470245, 0.986173272, 0.979510546, 0.980869055, 0.9849681, 0.97259456, 0.973574162, 0.985235572, 0.982327044, 0.978111148, 0.9841204, 0.97414976, 0.972637534, 0.985263228, 0.979888141, 0.980884671, 0.9844546, 0.9716318, 0.974748194, 0.985381246, 0.981421173, 0.977912307, 0.9847394, 0.97454786, 0.975494266, 0.986192882, 0.979570866, 0.98079294, 0.984962, 0.9725733, 0.973543286, 0.985267282, 0.982325435, 0.978010595, 0.9841659, 0.97418505, 0.972716272, 0.985274673, 0.979946792, 0.980835915, 0.9844748, 0.9716915, 0.97476995, 0.98536694, 0.981472015, 0.977799773, 0.9847521, 0.9745224, 0.975517869, 0.986206889, 0.979544222, 0.980793953, 0.98500556, 0.9725629, 0.973517895, 0.985276878, 0.982323945, 0.978043854, 0.9841337, 0.9741784, 0.972599864, 0.985312879, 0.979930162, 0.98082757, 0.98441964, 0.9716218, 0.974741101, 0.985458493, 0.981395125, 0.977831006, 0.9846889, 0.97444135, 0.975446284, 0.986235082, 0.979567766, 0.980795562, 0.984916, 0.9724834, 0.973541737, 0.985309601, 0.982356012, 0.97798413, 0.9841053, 0.9740743, 0.972722054, 0.985291481, 0.979938507, 0.980799198, 0.9843582, 0.9715677, 0.9748106, 0.9854424, 0.981410742, 0.977843761, 0.9846268, 0.97442937, 0.97552979, 0.986235738, 0.979523361, 0.980787992, 0.9848947, 0.97243583, 0.973635733, 0.985331714, 0.982324481, 0.978046834, 0.9840848, 0.9739503, 0.972718298, 0.985333323, 0.979944706, 0.980854392, 0.984354, 0.9715028, 0.974796474, 0.985449553, 0.981404841, 0.977863252, 0.98467535, 0.97434527, 0.975482523, 0.986295164, 0.979534566, 0.980823636, 0.9849563, 0.9724098, 0.973567247, 0.985310078, 0.982313454, 0.978042245, 0.98411304, 0.97394264, 0.972678065, 0.985291243, 0.979907513, 0.980810344, 0.9844199, 0.97143525, 0.97478503, 0.98546797, 0.981418669, 0.977833152, 0.984705, 0.9743781, 0.975512087, 0.986256659, 0.979561925, 0.980751157, 0.9849681, 0.9724542, 0.973591685, 0.985339344, 0.982337952, 0.977990866, 0.9841204, 0.97398084, 0.972684145, 0.985322714, 0.979980528, 0.980832279, 0.98441654, 0.9715734, 0.974763632, 0.985497355, 0.981502831, 0.977901697, 0.98474956, 0.97451186, 0.975411952, 0.986287713, 0.979638219, 0.980881572, 0.985045, 0.9725543, 0.973604798, 0.985391915, 0.982446134, 0.978105128, 0.9841738, 0.9741474, 0.972710729, 0.985402584, 0.980060935, 0.98088789, 0.9844281, 0.97157604, 0.974778473, 0.985525727, 0.981488824, 0.977910697, 0.98470795, 0.9745282, 0.97559166, 0.986372352, 0.979644895, 0.980855405, 0.98502964, 0.9725584, 0.973700404, 0.98546809, 0.98240459, 0.978058338, 0.9841658, 0.97412306, 0.972799838, 0.985442758, 0.979998648, 0.980863094, 0.984436631, 0.971627653, 0.974898517, 0.985553205, 0.981454611, 0.977838278, 0.9846786, 0.97448766, 0.975630105, 0.986336768, 0.979630351, 0.980799317, 0.9850117, 0.9724921, 0.973633111, 0.985396445, 0.982364058, 0.978006363, 0.98412657, 0.9740768, 0.972730815, 0.985396326, 0.97997582, 0.980810106, 0.98439354, 0.9715702, 0.974881887, 0.985521793, 0.981437683, 0.977859735, 0.9846401, 0.97440493, 0.975608647, 0.986354887, 0.979560077, 0.980797648, 0.98494893, 0.97245306, 0.973693967, 0.985464513, 0.982389987, 0.978008866, 0.98413473, 0.9740797, 0.972727299, 0.985427678, 0.97996074, 0.980846941, 0.98441863, 0.9715433, 0.974848926, 0.985604465, 0.981497049, 0.977861881, 0.9847054, 0.9745164, 0.975487173, 0.986348927, 0.979637563, 0.98079133, 0.9849836, 0.97252434, 0.97358638, 0.985389948, 0.982367039, 0.978014588, 0.9841399, 0.97408086, 0.972602129, 0.985400736, 0.9799698, 0.980857134, 0.9844476, 0.9715452, 0.974732459, 0.98551172, 0.981494546, 0.977913201, 0.9846964, 0.97446287, 0.97544539, 0.986296415, 0.979696572, 0.98081702, 0.9850038, 0.97244567, 0.973542094, 0.985331237, 0.982418478, 0.977999866, 0.98414177, 0.9741086, 0.97258997, 0.985425949, 0.980089068, 0.980836511, 0.9844562, 0.9715812, 0.974749804, 0.985498548, 0.981551826, 0.977829158, 0.9847238, 0.97450066, 0.975478411, 0.986321092, 0.979666948, 0.980797708, 0.9849894, 0.97248197, 0.973520458, 0.985360086, 0.982435405, 0.978012502, 0.98413485, 0.97411805, 0.972627282, 0.985381722, 0.980083585, 0.980798781, 0.984429, 0.9716045, 0.974812984, 0.985516131, 0.981567562, 0.977828264, 0.98469025, 0.9744726, 0.975453794, 0.986335516, 0.97970885, 0.980786026, 0.98497206, 0.9726374, 0.973627925, 0.985399663, 0.982452869, 0.977928042, 0.9841436, 0.97418606, 0.972624123, 0.985384166, 0.980127811, 0.980748177, 0.98440224, 0.9716628, 0.974802256, 0.98554498, 0.98155278, 0.977742434, 0.9846772, 0.9745376, 0.975515723, 0.986334324, 0.979726195, 0.980661035, 0.98493505, 0.9726531, 0.973643184, 0.985359132, 0.982393384, 0.97777164, 0.98403835, 0.9741751, 0.972708702, 0.985413194, 0.980033875, 0.980571389, 0.9843375, 0.9715983, 0.974813104, 0.985522151, 0.981526494, 0.977713883, 0.984614, 0.97456735, 0.975475132, 0.986344993, 0.979728758, 0.980708659, 0.9848646, 0.9725725, 0.973640263, 0.985443771, 0.982495725, 0.977926433, 0.98394483, 0.9740941, 0.972773671, 0.985408723, 0.980096877, 0.980754852, 0.9842584, 0.97159123, 0.974841893, 0.985522628, 0.981586099, 0.977796495, 0.984550238, 0.974445999, 0.975674808, 0.986301303, 0.979732275, 0.980705917, 0.984854341, 0.972491503, 0.97368443, 0.985408127, 0.982463002, 0.97793895, 0.98399204, 0.974179745, 0.972807169, 0.985420287, 0.980110705, 0.980791986, 0.9843275, 0.9716028, 0.974925637, 0.985550404, 0.981574833, 0.977798283, 0.98455393, 0.9745309, 0.975655377, 0.986361384, 0.979776323, 0.980743408, 0.98483014, 0.97247475, 0.973753929, 0.985419333, 0.982507646, 0.977912724, 0.9839452, 0.974157, 0.972926676, 0.985469222, 0.980127215, 0.98080337, 0.98427874, 0.9716906, 0.97499007, 0.985580981, 0.981636286, 0.977813601, 0.9845493, 0.9745117, 0.975699782, 0.986373544, 0.979797423, 0.980771601, 0.98483926, 0.97254664, 0.973847985, 0.985479057, 0.982556581, 0.978006601, 0.98398757, 0.97414553, 0.972896457, 0.985472858, 0.980229139, 0.980816662, 0.98432493, 0.97167194, 0.974967182, 0.985587239, 0.981656015, 0.977819741, 0.9846124, 0.9744761, 0.975693882, 0.986342072, 0.979857802, 0.980712652, 0.9848647, 0.9724796, 0.973805964, 0.985434532, 0.982582331, 0.977933586, 0.98400694, 0.97412133, 0.972887516, 0.985443532, 0.980239332, 0.980749667, 0.98437023, 0.9715469, 0.975026608, 0.985591531, 0.981710017, 0.97778666, 0.98464864, 0.9745454, 0.975748122, 0.986347675, 0.979901075, 0.980704486, 0.984887481, 0.972540915, 0.973843277, 0.985425711, 0.982595146, 0.977649271, 0.983882904, 0.974148929, 0.972955704, 0.985097766, 0.979919314, 0.979994833, 0.9841119, 0.9715622, 0.974949419, 0.985181987, 0.981372476, 0.976465404, 0.984737754, 0.974733591, 0.975546837, 0.986028016, 0.979513764, 0.97961843, 0.984974444, 0.972722232, 0.973644316, 0.985083163, 0.982260287, 0.976738334, 0.9841357, 0.97443414, 0.97270453, 0.985101581, 0.979920685, 0.979734778, 0.98449004, 0.9718786, 0.974820137, 0.985178173, 0.981429458, 0.97664535, 0.984827936, 0.974818468, 0.975573003, 0.986015379, 0.979574978, 0.97964704, 0.985141397, 0.972882688, 0.973584294, 0.985062242, 0.982276976, 0.976710737, 0.9843589, 0.9747171, 0.972672284, 0.985057652, 0.979976892, 0.979628026, 0.98471963, 0.97207296, 0.974793732, 0.985190094, 0.981417835, 0.976557136, 0.98494333, 0.975023091, 0.975497901, 0.986003339, 0.97952199, 0.979739964, 0.985224, 0.9729355, 0.973580956, 0.985112906, 0.982280791, 0.976727188, 0.9844281, 0.9746907, 0.972735763, 0.985095322, 0.979975939, 0.97981596, 0.984713, 0.97213584, 0.974862754, 0.985239267, 0.981448293, 0.976735055, 0.9850798, 0.97502184, 0.975569189, 0.986077845, 0.979666293, 0.979823291, 0.9854408, 0.97302294, 0.973608613, 0.985105872, 0.982404709, 0.976994753, 0.984710395, 0.974840403, 0.972651899, 0.985154927, 0.980102122, 0.979839385, 0.98502028, 0.972161174, 0.974814117, 0.98529017, 0.981568158, 0.976693571, 0.98535049, 0.975150824, 0.975385547, 0.986096859, 0.979722321, 0.979954422, 0.985460877, 0.972987711, 0.973360658, 0.985104382, 0.982458413, 0.977001786, 0.98463976, 0.97470176, 0.972351313, 0.985059619, 0.980112195, 0.979894698, 0.984970748, 0.972161889, 0.974574149, 0.985259295, 0.981601477, 0.976860166, 0.985259295, 0.975050867, 0.975245893, 0.986015022, 0.97973448, 0.979968727, 0.985436022, 0.973004758, 0.973296404, 0.985141933, 0.982487857, 0.977023661, 0.984628558, 0.974747419, 0.972406328, 0.98513478, 0.980174184, 0.980002165, 0.984947145, 0.972072661, 0.97455126, 0.985210121, 0.981617808, 0.976843119, 0.98521125, 0.9749533, 0.975243986, 0.986052811, 0.979733407, 0.979954422, 0.9854353, 0.9729584, 0.973286867, 0.985090017, 0.982498229, 0.97703892, 0.98467815, 0.9747786, 0.972304523, 0.985125303, 0.980180681, 0.980002642, 0.9849916, 0.9721437, 0.974527299, 0.985219121, 0.981663644, 0.976839364, 0.985204995, 0.975032926, 0.97527653, 0.986069977, 0.979844451, 0.979998767, 0.985420883, 0.972934365, 0.973234951, 0.985117674, 0.982548177, 0.977144063, 0.9846065, 0.97470903, 0.972311378, 0.985069513, 0.980177701, 0.980051994, 0.984898269, 0.97209847, 0.974495351, 0.985212386, 0.981664658, 0.976936877, 0.985197604, 0.975028038, 0.975269973, 0.986080289, 0.979859173, 0.980024278, 0.985394776, 0.972994149, 0.973324418, 0.985124171, 0.982542992, 0.977091372, 0.984572053, 0.974642992, 0.97241962, 0.98508954, 0.980228484, 0.979972959, 0.9848893, 0.9720542, 0.974555135, 0.985244036, 0.981673121, 0.976831257, 0.98515165, 0.9749205, 0.975279808, 0.986054778, 0.979761779, 0.979882777, 0.98534888, 0.972844303, 0.973308444, 0.98509866, 0.982504129, 0.976888478, 0.984520257, 0.974582314, 0.972272158, 0.985085607, 0.98009938, 0.979841709, 0.984873712, 0.97203964, 0.974507689, 0.985220313, 0.981640279, 0.976748586, 0.985146224, 0.974894464, 0.975278556, 0.986056626, 0.979776025, 0.979835868, 0.9853729, 0.97280246, 0.973198056, 0.98508656, 0.982473373, 0.976935625, 0.98453707, 0.9745113, 0.972198248, 0.985086322, 0.980165005, 0.979948938, 0.98483306, 0.97196776, 0.974401534, 0.98522526, 0.981618106, 0.97683686, 0.985134542, 0.974866152, 0.975125194, 0.986016989, 0.979745805, 0.979896843, 0.985321403, 0.972813964, 0.973111093, 0.985018671, 0.982513189, 0.976977468, 0.984539807, 0.974497139, 0.972089231, 0.985083282, 0.980198562, 0.979897916, 0.984826207, 0.971895695, 0.974305451, 0.985151112, 0.981650651, 0.976683557, 0.985145, 0.9748384, 0.97511375, 0.985967875, 0.979794323, 0.979762971, 0.98535687, 0.9727359, 0.973087311, 0.984969139, 0.982528508, 0.976835251, 0.9845553, 0.9745179, 0.972127378, 0.985003352, 0.980187118, 0.979838252, 0.9848586, 0.9719618, 0.974393249, 0.985095561, 0.981622517, 0.976690233, 0.9851586, 0.97488415, 0.975126803, 0.985912502, 0.979751289, 0.979832768, 0.985374, 0.9727796, 0.973101974, 0.984983921, 0.982553363, 0.976912975, 0.984584, 0.9744863, 0.972166717, 0.985015392, 0.980225384, 0.979888737, 0.9848734, 0.9719177, 0.974383771, 0.985142171, 0.981746912, 0.976804435, 0.98518765, 0.9748527, 0.975126326, 0.985953271, 0.979836285, 0.979839146, 0.985414, 0.97278184, 0.973146319, 0.984984517, 0.982577622, 0.976937294, 0.98459923, 0.9744505, 0.972162664, 0.984982193, 0.980249286, 0.979882002, 0.984884, 0.97186047, 0.97439009, 0.985108078, 0.981704175, 0.976737201, 0.9852024, 0.9748208, 0.975129366, 0.985952318, 0.979803443, 0.979866624, 0.9854429, 0.97280717, 0.97317028, 0.984964609, 0.982553601, 0.97699523, 0.9846294, 0.9745798, 0.972183943, 0.984982789, 0.980260789, 0.979926288, 0.98494995, 0.9719305, 0.974413157, 0.985134304, 0.981737137, 0.976814806, 0.9852336, 0.97491735, 0.975211024, 0.985919118, 0.979864001, 0.979899406, 0.98542523, 0.9727692, 0.973265648, 0.98500824, 0.98259145, 0.976917148, 0.9846326, 0.9745495, 0.972253144, 0.985017717, 0.980257571, 0.979900658, 0.9848941, 0.9719576, 0.974478602, 0.985115945, 0.981725216, 0.97674495, 0.98517007, 0.9749269, 0.975261569, 0.985930324, 0.979846239, 0.979816198, 0.98539877, 0.9728515, 0.973214507, 0.98495841, 0.982594311, 0.976912022, 0.98457855, 0.9745968, 0.972271264, 0.984938145, 0.9802351, 0.979857922, 0.98490506, 0.9720338, 0.974466741, 0.985086322, 0.981693029, 0.976791024, 0.98516256, 0.9749407, 0.975235641, 0.985931516, 0.979844451, 0.979845345, 0.9853204, 0.9727983, 0.97328645, 0.984849453, 0.982566476, 0.976900995, 0.98448807, 0.97447544, 0.972279072, 0.98484832, 0.980223298, 0.979744196, 0.9847912, 0.9719849, 0.974549949, 0.984997392, 0.981607556, 0.976585984, 0.98506606, 0.9748625, 0.975289941, 0.985797346, 0.979706526, 0.979726791, 0.98529285, 0.9728208, 0.973318756, 0.984805167, 0.982436299, 0.976812959, 0.9844571, 0.9744734, 0.972328782, 0.984878838, 0.980066895, 0.979760349, 0.98475766, 0.9719171, 0.974501669, 0.984939635, 0.981525421, 0.976667523, 0.98510426, 0.97488743, 0.975277543, 0.985779464, 0.979646146, 0.979817569, 0.98529005, 0.97280943, 0.973316014, 0.984839201, 0.982403636, 0.97686553, 0.9845085, 0.9745162, 0.972336769, 0.984782279, 0.980043054, 0.979849815, 0.9847919, 0.9719098, 0.974528074, 0.984888077, 0.981529117, 0.976768136, 0.9850937, 0.97481394, 0.975252509, 0.985751688, 0.979631603, 0.979857802, 0.9852699, 0.9727289, 0.973350465, 0.984749794, 0.982405603, 0.976908207, 0.98444957, 0.97446424, 0.972367406, 0.984788537, 0.980086327, 0.979862988, 0.98474693, 0.9719171, 0.974523664, 0.984894216, 0.981536806, 0.976752937, 0.9850454, 0.9747993, 0.975267947, 0.985684872, 0.979626894, 0.979801655, 0.9852716, 0.9727632, 0.973315239, 0.984733641, 0.982388318, 0.976895571, 0.9844445, 0.9744622, 0.972335637, 0.984693408, 0.980077267, 0.979828894, 0.98471445, 0.97189873, 0.974512577, 0.984793723, 0.981546938, 0.97667402, 0.9850714, 0.9748385, 0.975292981, 0.985632241, 0.979647517, 0.979742467, 0.9852952, 0.9727613, 0.973320544, 0.984686136, 0.98241955, 0.976808846, 0.98445827, 0.97446233, 0.972337306, 0.984671891, 0.980087578, 0.979799569, 0.98476255, 0.97189695, 0.97447747, 0.984819412, 0.981524646, 0.976677299, 0.9850649, 0.9748116, 0.975246608, 0.98561281, 0.979617894, 0.979759753, 0.98523545, 0.97276115, 0.973345518, 0.984683096, 0.982401669, 0.976831853, 0.9844268, 0.9744217, 0.972362101, 0.984684706, 0.980075479, 0.97978884, 0.98475456, 0.9719105, 0.974551976, 0.984810472, 0.981503487, 0.976696968, 0.98504996, 0.9747901, 0.975280166, 0.985644221, 0.979594767, 0.979794443, 0.9852806, 0.97272044, 0.973278403, 0.984675229, 0.982356846, 0.976812601, 0.98446214, 0.9744475, 0.972349167, 0.98464936, 0.980081975, 0.979787529, 0.9847852, 0.9719446, 0.974518657, 0.984783232, 0.98152256, 0.976685941, 0.98507357, 0.9748684, 0.975292504, 0.985657036, 0.979614079, 0.979774952, 0.9853064, 0.9728346, 0.973317981, 0.984737098, 0.982377172, 0.976780772, 0.98447895, 0.9745351, 0.972391427, 0.984774172, 0.980040073, 0.979808509, 0.9848092, 0.97196686, 0.974528074, 0.984929621, 0.981497765, 0.97666955, 0.9851077, 0.9748522, 0.97529161, 0.985767305, 0.97965163, 0.979783297, 0.98533034, 0.97281206, 0.973375082, 0.984865665, 0.982425034, 0.976801276, 0.98447937, 0.974519, 0.972389281, 0.98487699, 0.980097473, 0.979788899, 0.9848048, 0.9720543, 0.974560559, 0.984956741, 0.981560111, 0.976618409, 0.9850743, 0.9748854, 0.97531271, 0.985703468, 0.979664445, 0.979728401, 0.9852855, 0.9728328, 0.97331208, 0.984699547, 0.982386649, 0.976787031, 0.98447526, 0.9745471, 0.972318411, 0.984694898, 0.980029404, 0.979770482, 0.9847621, 0.9720243, 0.97444576, 0.984782279, 0.981507838, 0.976715863, 0.9850627, 0.9749116, 0.975167692, 0.985629022, 0.979671061, 0.979859114, 0.9852571, 0.972866, 0.973275959, 0.984673977, 0.982429087, 0.976809919, 0.9844642, 0.9745206, 0.97231108, 0.984707177, 0.980114639, 0.979813635, 0.9847669, 0.9719884, 0.974505186, 0.98480612, 0.981553912, 0.976738214, 0.9850663, 0.9748796, 0.975204647, 0.985656798, 0.979654014, 0.979916453, 0.9852737, 0.972883, 0.97320354, 0.984683096, 0.982444584, 0.976967812, 0.984501, 0.9745704, 0.972115576, 0.984632373, 0.980041564, 0.979976177, 0.98486334, 0.9720461, 0.974364281, 0.984771788, 0.981450558, 0.976784527, 0.98512065, 0.9749443, 0.975114882, 0.985570431, 0.97948873, 0.979836524, 0.9852961, 0.97278994, 0.973104239, 0.984620571, 0.98229897, 0.976887107, 0.9844748, 0.9745374, 0.97212404, 0.984663546, 0.97999531, 0.97989136, 0.9848261, 0.972042, 0.974353313, 0.984796941, 0.981466055, 0.976818442, 0.9851226, 0.9749361, 0.975116372, 0.985605061, 0.979610801, 0.979873419, 0.98535335, 0.9728294, 0.97319293, 0.984652698, 0.982353926, 0.976931393, 0.9844684, 0.9745832, 0.972165108, 0.984611213, 0.979915738, 0.979859889, 0.9848684, 0.9720371, 0.974427342, 0.984753013, 0.981335282, 0.976587474, 0.98512137, 0.97490966, 0.975100279, 0.985591531, 0.979450285, 0.979652286, 0.985269, 0.97273827, 0.973123074, 0.984628677, 0.982262969, 0.976822197, 0.9844046, 0.9744912, 0.972067714, 0.984620214, 0.979909122, 0.979843318, 0.984712, 0.97189504, 0.974274397, 0.984786808, 0.981440365, 0.97664088, 0.9850466, 0.9748692, 0.975039303, 0.985550523, 0.979474068, 0.979742944, 0.9852834, 0.97272223, 0.973107278, 0.984621763, 0.98226285, 0.97673279, 0.9844727, 0.9744557, 0.972044826, 0.984600842, 0.979983151, 0.979813099, 0.9847973, 0.97189, 0.974355817, 0.984753847, 0.981380045, 0.976654887, 0.9850544, 0.97487926, 0.97507745, 0.985574841, 0.979526341, 0.979723334, 0.985278, 0.97272044, 0.973112345, 0.984622657, 0.982320726, 0.976762474, 0.98439115, 0.9744679, 0.972087622, 0.984592378, 0.980019927, 0.979786277, 0.98472655, 0.9719067, 0.974329174, 0.984745622, 0.981434822, 0.976586878, 0.98502684, 0.9748879, 0.975067496, 0.985516965, 0.97954011, 0.979665458, 0.98526275, 0.9727456, 0.973055243, 0.984592497, 0.982344866, 0.976696968, 0.984443128, 0.974475086, 0.972060502, 0.984547794, 0.979978383, 0.979765475, 0.98474866, 0.97195584, 0.974312544, 0.984716654, 0.981448054, 0.976615429, 0.985007, 0.9749023, 0.975064456, 0.985516965, 0.979628623, 0.979757011, 0.98524946, 0.97277665, 0.973062873, 0.984579802, 0.982401788, 0.976789534, 0.98443455, 0.9745297, 0.972047091, 0.98455137, 0.9800933, 0.979804039, 0.9847419, 0.97191226, 0.974318922, 0.984713137, 0.981534183, 0.976620793, 0.9849984, 0.9748539, 0.975041687, 0.985476077, 0.979656339, 0.979738891, 0.98522305, 0.9727326, 0.972985566, 0.984481454, 0.982424498, 0.976805568, 0.98441285, 0.97451925, 0.972003281, 0.984541416, 0.980128109, 0.979754686, 0.98477453, 0.9719686, 0.974270701, 0.984708786, 0.981522918, 0.976587355, 0.98502976, 0.97488415, 0.97498852, 0.985494733, 0.979637802, 0.979713857, 0.98523694, 0.972729, 0.972991586, 0.984540284, 0.982394695, 0.97671926, 0.98435843, 0.9744264, 0.971958101, 0.984529316, 0.980040669, 0.97974658, 0.98464787, 0.97192216, 0.974241018, 0.984652936, 0.981499374, 0.976618648, 0.9849299, 0.9748591, 0.974942863, 0.985495508, 0.979660094, 0.979744732, 0.98517144, 0.97283244, 0.973036826, 0.984552503, 0.982443571, 0.976752579, 0.98440397, 0.9745488, 0.971969247, 0.98453325, 0.980089664, 0.979809642, 0.98469156, 0.9719281, 0.974298179, 0.984637141, 0.981456399, 0.976631582, 0.9849615, 0.97485685, 0.975016057, 0.985462427, 0.979673386, 0.97973001, 0.9850831, 0.972804, 0.973037481, 0.984506547, 0.982346117, 0.976770759, 0.9842392, 0.9744872, 0.971942306, 0.984514534, 0.979991674, 0.979796827, 0.9845813, 0.97191656, 0.974280059, 0.984653413, 0.981425762, 0.976655483, 0.98482853, 0.97485435, 0.974914193, 0.98542881, 0.979621887, 0.979836643, 0.98496604, 0.972839, 0.972962022, 0.984458923, 0.982384443, 0.976854026, 0.98412853, 0.9745652, 0.971871197, 0.984479249, 0.98009032, 0.979816735, 0.984495, 0.9719466, 0.97417134, 0.984579921, 0.981458724, 0.976723909, 0.9847119, 0.974824, 0.975091159, 0.985256255, 0.979610085, 0.979842961, 0.9849954, 0.9726989, 0.973108828, 0.984536469, 0.982542872, 0.97683835, 0.98425436, 0.9744863, 0.97207129, 0.98462081, 0.980234206, 0.97980839, 0.98465943, 0.97192556, 0.97433126, 0.984768987, 0.981603324, 0.97661978, 0.98497874, 0.974871, 0.975055158, 0.985626817, 0.979747832, 0.97979486, 0.985189, 0.9728248, 0.973078728, 0.984681726, 0.98240906, 0.976816595, 0.984366775, 0.97453928, 0.972047508, 0.984685659, 0.980060577, 0.979838133, 0.98466367, 0.9718854, 0.974329293, 0.984770715, 0.981474698, 0.976556063, 0.9849379, 0.9748658, 0.975096047, 0.985609233, 0.979624152, 0.979887009, 0.98512554, 0.9727485, 0.973062813, 0.984671772, 0.982423902, 0.976801455, 0.9842619, 0.974451, 0.972057223, 0.984637558, 0.980088294, 0.979830563, 0.98460627, 0.97182107, 0.974315047, 0.984772682, 0.98156631, 0.976609647, 0.9848698, 0.9747586, 0.974976242, 0.985612094, 0.979749918, 0.979896307, 0.9851379, 0.97282594, 0.973083317, 0.984704614, 0.982496381, 0.976834595, 0.98425853, 0.97443604, 0.972020745, 0.984678388, 0.980187237, 0.979794204, 0.98458165, 0.9718549, 0.974312425, 0.984766245, 0.981582046, 0.976533711, 0.984877, 0.97480667, 0.975025117, 0.985588372, 0.979724169, 0.979768097, 0.98510844, 0.9728232, 0.97315526, 0.984652698, 0.982440352, 0.976816952, 0.98432183, 0.97448957, 0.972138345, 0.984646559, 0.980154037, 0.979803324, 0.9845791, 0.9719472, 0.974431872, 0.984770596, 0.981557727, 0.976582587, 0.9849031, 0.9749211, 0.975202739, 0.985630155, 0.979756534, 0.979884148, 0.9852087, 0.9728802, 0.973249614, 0.984673083, 0.982479036, 0.976820827, 0.98431665, 0.97452533, 0.972183526, 0.984682322, 0.980113447, 0.979862392, 0.9846, 0.9720062, 0.974482358, 0.984794676, 0.981575966, 0.976622343, 0.98483986, 0.97493196, 0.975178242, 0.98562938, 0.979735374, 0.979841232, 0.985173, 0.972874, 0.973231792, 0.984657347, 0.982460856, 0.976834118, 0.9843215, 0.97455287, 0.972185552, 0.984649479, 0.980130434, 0.979878783, 0.9846784, 0.9720034, 0.974456429, 0.984755456, 0.981575847, 0.976615012, 0.98498195, 0.9749968, 0.975263476, 0.985570431, 0.979759157, 0.979853392, 0.9852658, 0.9729569, 0.973302722, 0.984628439, 0.98255223, 0.976824582, 0.98436975, 0.97468674, 0.972248733, 0.984648466, 0.980238795, 0.979875922, 0.9847248, 0.97211534, 0.974567115, 0.984746337, 0.981638372, 0.976698875, 0.984991133, 0.975094378, 0.975239336, 0.985628545, 0.979812264, 0.979905188, 0.98527956, 0.973120809, 0.973363459, 0.984710157, 0.982507229, 0.97688067, 0.98441964, 0.9746961, 0.972251773, 0.984672129, 0.980242074, 0.979938269, 0.984729111, 0.972077131, 0.974558294, 0.984830618, 0.981634557, 0.976673782, 0.984976768, 0.975021243, 0.975249231, 0.985686004, 0.979843974, 0.979896843, 0.985258937, 0.972979963, 0.9732939, 0.98473382, 0.982589602, 0.976906121, 0.984371126, 0.974630415, 0.972230017, 0.984735608, 0.980302334, 0.97992754, 0.984737873, 0.972079992, 0.974482238, 0.984851778, 0.98172313, 0.976704359, 0.984963477, 0.974965155, 0.975157738, 0.985668063, 0.979887009, 0.979919314, 0.985291362, 0.972980738, 0.97326982, 0.984736741, 0.982618153, 0.976938784, 0.984418511, 0.97472316, 0.972185552, 0.984729707, 0.980327785, 0.979970098, 0.984727025, 0.972083807, 0.974421084, 0.98483187, 0.981706262, 0.976743698, 0.9849725, 0.97513086, 0.975220561, 0.985676765, 0.979927301, 0.979943573, 0.985308, 0.9730895, 0.973226726, 0.984727502, 0.982641757, 0.976935923, 0.98444366, 0.97469294, 0.972222388, 0.98468864, 0.980380476, 0.979967117, 0.98474056, 0.9721375, 0.974407613, 0.984792709, 0.981745541, 0.976743817, 0.98501587, 0.97497094, 0.975109994, 0.985609472, 0.979968429, 0.979960144, 0.98519194, 0.9730319, 0.973195553, 0.984661162, 0.982704699, 0.976999223, 0.984333575, 0.974704027, 0.972098351, 0.984698355, 0.980437577, 0.980029106, 0.98456949, 0.97210598, 0.974340618, 0.984819889, 0.981822193, 0.976875782, 0.98485845, 0.9750564, 0.975035071, 0.985662639, 0.9799225, 0.98004043, 0.9851378, 0.9730132, 0.97309947, 0.98469919, 0.9826414, 0.9770945, 0.98429227, 0.9746353, 0.972043693, 0.984726131, 0.980356991, 0.980124116, 0.984583, 0.972115, 0.97429806, 0.98483938, 0.981692135, 0.976925611, 0.9848831, 0.9750528, 0.975030184, 0.985701621, 0.979833543, 0.980121374, 0.98518395, 0.97303075, 0.973050714, 0.984753013, 0.982607901, 0.977145672, 0.98437196, 0.9747011, 0.9720276, 0.984764457, 0.98032093, 0.980181277, 0.98471445, 0.97213167, 0.974311054, 0.984863579, 0.981678784, 0.977047086, 0.9849786, 0.97505784, 0.97497946, 0.985730469, 0.9798322, 0.98020244, 0.9852985, 0.9730198, 0.973080397, 0.984727502, 0.98258215, 0.9772488, 0.9844214, 0.974667, 0.971988261, 0.984742045, 0.98022664, 0.9802942, 0.9847056, 0.9721159, 0.974336088, 0.98488313, 0.981642604, 0.977129042, 0.984968, 0.97507465, 0.975011408, 0.985729873, 0.9798309, 0.9802597, 0.98521274, 0.9731107, 0.973068774, 0.984766543, 0.9825735, 0.97726053, 0.98432505, 0.9746585, 0.972018242, 0.984781802, 0.98028976, 0.9802319, 0.98456514, 0.9721423, 0.974351704, 0.984904051, 0.9817007, 0.9771448, 0.98490405, 0.97505844, 0.975025117, 0.985728264, 0.9798462, 0.9802965, 0.98521924, 0.97305626, 0.973029017, 0.984767139, 0.98259044, 0.9773283, 0.984316766, 0.974725544, 0.972108483, 0.98475498, 0.9803035, 0.98028964, 0.984651804, 0.972150385, 0.974361002, 0.984891534, 0.981699467, 0.97712189, 0.984917343, 0.975047767, 0.975078583, 0.985728502, 0.9798799, 0.98022366, 0.985212862, 0.973035455, 0.973087311, 0.98479557, 0.98263013, 0.97727615, 0.98432505, 0.9747025, 0.97208482, 0.984798133, 0.98034394, 0.98025334, 0.984618068, 0.972155213, 0.974341989, 0.98491931, 0.981716335, 0.977103531, 0.98491096, 0.9750543, 0.975028515, 0.985749006, 0.97994125, 0.9802423, 0.9851992, 0.9730434, 0.973116398, 0.984813273, 0.9826508, 0.97727144, 0.98436016, 0.9746908, 0.9720909, 0.984808624, 0.9803432, 0.9802361, 0.9846592, 0.9721529, 0.974339247, 0.984919429, 0.98175746, 0.977114, 0.98494995, 0.9750324, 0.97501266, 0.985765219, 0.9799186, 0.9802452, 0.9852507, 0.9729953, 0.97312361, 0.984808087, 0.98264587, 0.97728556, 0.98439354, 0.9746567, 0.972084463, 0.984794319, 0.9803879, 0.98031425, 0.9847077, 0.97211784, 0.974351168, 0.984874785, 0.981756, 0.9771548, 0.984969, 0.9750334, 0.975001097, 0.985720992, 0.97993726, 0.9802663, 0.98527443, 0.97298425, 0.973122954, 0.984721124, 0.98267466, 0.9773073, 0.98443156, 0.97468615, 0.972116709, 0.984779656, 0.9803916, 0.98032665, 0.984690249, 0.972164214, 0.974379539, 0.984848857, 0.98176366, 0.9771582, 0.984988, 0.97504735, 0.975073934, 0.985689044, 0.9798981, 0.9802507, 0.98524666, 0.97307396, 0.973125756, 0.984762192, 0.98266834, 0.9773366, 0.9844052, 0.97470146, 0.972043037, 0.984804273, 0.98034793, 0.9803011, 0.9846809, 0.9722156, 0.974363267, 0.984909832, 0.9817459, 0.97711504, 0.98498833, 0.9751092, 0.974996924, 0.985719502, 0.9799253, 0.98026305, 0.9852726, 0.97311187, 0.97315222, 0.984749198, 0.98267317, 0.9772973, 0.9844229, 0.9747131, 0.972120047, 0.984780312, 0.98039675, 0.98034084, 0.98469144, 0.9722094, 0.974380553, 0.984901965, 0.9817952, 0.9771476, 0.9849845, 0.97508824, 0.975097418, 0.985715866, 0.97995704, 0.98031265, 0.9852439, 0.9731083, 0.973148108, 0.984758258, 0.982678, 0.9773382, 0.9843966, 0.9747208, 0.972124338, 0.984784365, 0.98040044, 0.98029, 0.98465616, 0.9721115, 0.974393904, 0.984879613, 0.98177314, 0.9771451, 0.98497355, 0.9750338, 0.975082815, 0.985733986, 0.9799391, 0.98027384, 0.9852505, 0.9730813, 0.973172426, 0.984782159, 0.98269415, 0.97733384, 0.9843738, 0.974744, 0.972163081, 0.984806359, 0.98032516, 0.98029685, 0.98470116, 0.97219783, 0.974501908, 0.984886467, 0.98169947, 0.9771343, 0.98496383, 0.9751159, 0.975184381, 0.985733747, 0.9798632, 0.98024094, 0.9852704, 0.97310287, 0.973237693, 0.984725773, 0.9826252, 0.97726655, 0.9844056, 0.9747736, 0.97233516, 0.98476243, 0.98033375, 0.98028886, 0.98468184, 0.97229326, 0.974575281, 0.984861016, 0.98173726, 0.9770924, 0.98498046, 0.97520536, 0.975223362, 0.985660195, 0.97987235, 0.98019344, 0.985285, 0.97320086, 0.973271191, 0.984750032, 0.9825813, 0.97725564, 0.9844243, 0.9748029, 0.972263396, 0.984786928, 0.98028725, 0.9802689, 0.9847252, 0.97225267, 0.974489033, 0.984903932, 0.9817198, 0.9770951, 0.9849961, 0.97514683, 0.975128353, 0.985736728, 0.97990316, 0.98027414, 0.9852793, 0.973216, 0.973253131, 0.984798491, 0.98260456, 0.97728765, 0.9844318, 0.9748106, 0.972234964, 0.984882057, 0.9803065, 0.98031, 0.9847098, 0.9723274, 0.974479258, 0.984948456, 0.98169833, 0.977137, 0.9849979, 0.97525215, 0.975200891, 0.985770583, 0.97982466, 0.9802588, 0.98528415, 0.97326434, 0.973306417, 0.984813392, 0.982588, 0.9772954, 0.9844654, 0.9748264, 0.972302854, 0.984871447, 0.9803146, 0.980316, 0.9847376, 0.9722339, 0.974530995, 0.984907627, 0.981652, 0.9771696, 0.98496395, 0.97514945, 0.975182116, 0.985695601, 0.97984684, 0.9802644, 0.98523015, 0.9731674, 0.973286211, 0.984742165, 0.9826122, 0.97734946, 0.9844147, 0.9748036, 0.972268581, 0.984788179, 0.98031676, 0.9803293, 0.9846711, 0.97221136, 0.974531949, 0.984881043, 0.9816674, 0.9771088, 0.9849511, 0.97518843, 0.975186169, 0.985721469, 0.97983766, 0.9802469, 0.985260069, 0.973190486, 0.973246813, 0.984769225, 0.9825325, 0.97726864, 0.984389246, 0.97477752, 0.972252369, 0.984769583, 0.9802485, 0.9803161, 0.9846666, 0.97230744, 0.974441469, 0.98487699, 0.98157275, 0.9771041, 0.98495895, 0.9751335, 0.975136161, 0.985700607, 0.97978354, 0.98022276, 0.98523986, 0.9731875, 0.973200619, 0.984761, 0.98252404, 0.9772723, 0.98438907, 0.9747071, 0.972223699, 0.984763443, 0.9802019, 0.98030096, 0.98467666, 0.9722272, 0.974469781, 0.98487699, 0.981552541, 0.977115512, 0.984945, 0.97515863, 0.97511965, 0.985692739, 0.979787529, 0.980263174, 0.985239, 0.97324187, 0.97324127, 0.984738111, 0.9825278, 0.9773081, 0.9843885, 0.97481096, 0.972267091, 0.984786332, 0.9802067, 0.98030007, 0.98463976, 0.9722649, 0.974505544, 0.984867394, 0.98157734, 0.97712576, 0.98492634, 0.9751916, 0.975192428, 0.985682786, 0.9797515, 0.98024964, 0.9852446, 0.9732711, 0.973248959, 0.984697223, 0.982507229, 0.977331221, 0.984387, 0.9748437, 0.972236097, 0.984761834, 0.980231464, 0.980340064, 0.9846618, 0.9723545, 0.974488914, 0.984851301, 0.9815715, 0.97713953, 0.9849704, 0.9752646, 0.975156367, 0.985732913, 0.979817, 0.98030615, 0.9852345, 0.9733155, 0.973218799, 0.984763682, 0.98252517, 0.9773771, 0.9843897, 0.9748942, 0.972208858, 0.984790623, 0.98024565, 0.9803325, 0.98468935, 0.9724406, 0.974399805, 0.984875143, 0.9816015, 0.97718483, 0.9849284, 0.975294, 0.975099325, 0.985706508, 0.979778528, 0.980307877, 0.98523986, 0.9732877, 0.973184943, 0.984724164, 0.98253727, 0.977344096, 0.9843498, 0.9747444, 0.972202778, 0.984766662, 0.980254, 0.9803344, 0.9846348, 0.97230124, 0.974449873, 0.984859765, 0.9815896, 0.9771951, 0.984872, 0.9750896, 0.975096524, 0.985656619, 0.979812264, 0.980265558, 0.985191, 0.9732153, 0.973184705, 0.984721601, 0.98249537, 0.9773336, 0.98434305, 0.974762, 0.972211123, 0.984746575, 0.98018736, 0.98027694, 0.984611, 0.972306, 0.974395871, 0.984829485, 0.981517375, 0.977073848, 0.98490244, 0.9751608, 0.975078821, 0.985654831, 0.97971845, 0.9801892, 0.98520845, 0.97322863, 0.973166406, 0.984668076, 0.98248154, 0.9772545, 0.9843498, 0.97477746, 0.972146749, 0.984669685, 0.98018783, 0.98027384, 0.9846468, 0.97231454, 0.974383295, 0.984794796, 0.9815838, 0.97711265, 0.9849348, 0.9751898, 0.975061476, 0.985635281, 0.97973526, 0.98023623, 0.98523253, 0.9732251, 0.973144054, 0.984686434, 0.982448757, 0.977286577, 0.98435915, 0.974722, 0.972185731, 0.984722078, 0.9801742, 0.98026675, 0.9846409, 0.97227937, 0.974400282, 0.984815001, 0.98152465, 0.97709113, 0.98494923, 0.9751558, 0.975087464, 0.98564595, 0.97971594, 0.98024154, 0.9852319, 0.9732432, 0.973176599, 0.984692037, 0.98246175, 0.9772702, 0.98437196, 0.9747608, 0.972233176, 0.984718859, 0.980172813, 0.980266929, 0.98468566, 0.97231025, 0.974445403, 0.984828293, 0.98154646, 0.9771314, 0.9849866, 0.9751946, 0.975171089, 0.985646844, 0.9797365, 0.9802524, 0.98529124, 0.9732958, 0.97327435, 0.984682322, 0.98243564, 0.97727615, 0.9844428, 0.9747697, 0.972297311, 0.98472935, 0.9801595, 0.98028874, 0.98473364, 0.9723186, 0.974507153, 0.984801471, 0.9815362, 0.9771264, 0.9850395, 0.975248, 0.97517544, 0.985662282, 0.9796888, 0.9802633, 0.98528856, 0.97328454, 0.973255157, 0.984685421, 0.9824379, 0.9773242, 0.9844318, 0.97479624, 0.972280085, 0.984731674, 0.98019356, 0.98033124, 0.9847221, 0.9723637, 0.974519789, 0.984801114, 0.981533349, 0.977165222, 0.9850405, 0.97524583, 0.975252032, 0.985624731, 0.97977316, 0.9802957, 0.9853376, 0.97329074, 0.973282158, 0.984699667, 0.9825055, 0.977371, 0.98447543, 0.97476894, 0.972321093, 0.984752357, 0.980186, 0.98037314, 0.98477155, 0.9724265, 0.974505424, 0.984826684, 0.98156, 0.97723013, 0.98508435, 0.9752936, 0.975207508, 0.985688686, 0.97974473, 0.9803222, 0.9853236, 0.9733338, 0.973354459, 0.984701514, 0.9824674, 0.9773417, 0.9844743, 0.97483724, 0.972366512, 0.984744251, 0.9802035, 0.9803883, 0.98476994, 0.9724548, 0.974580824, 0.98486042, 0.98155624, 0.97723, 0.98508495, 0.9752888, 0.975226641, 0.985687256, 0.9797676, 0.980327, 0.9853064, 0.9733382, 0.973268926, 0.984710276, 0.9824589, 0.97736084, 0.98443747, 0.97478855, 0.972259104, 0.984744608, 0.9802051, 0.98035, 0.98468614, 0.97235054, 0.974396288, 0.98483777, 0.981618345, 0.977239668, 0.9850256, 0.9752494, 0.97512269, 0.985665023, 0.979809523, 0.980339229, 0.9853133, 0.973318, 0.973170936, 0.984678388, 0.9825985, 0.9773976, 0.984449804, 0.97485286, 0.97222656, 0.984740555, 0.98029387, 0.980331481, 0.984739065, 0.972401321, 0.974463761, 0.984845996, 0.981653512, 0.977186739, 0.985033929, 0.975298285, 0.97511375, 0.985712767, 0.979879916, 0.980316758, 0.985313416, 0.973304093, 0.973163724, 0.984738231, 0.982583642, 0.977353334, 0.9844423, 0.9748335, 0.972237349, 0.984817445, 0.98031884, 0.98035, 0.98472506, 0.9724143, 0.974432528, 0.984906793, 0.9817005, 0.97717583, 0.985062, 0.9752932, 0.975125849, 0.985730946, 0.9798662, 0.9802725, 0.9853049, 0.9733469, 0.9731673, 0.984742284, 0.9825782, 0.9773088, 0.9844527, 0.9747966, 0.972200036, 0.984767616, 0.9803547, 0.9803064, 0.9847276, 0.9723541, 0.974411786, 0.98484081, 0.9816857, 0.9771887, 0.9850582, 0.975278, 0.975128353, 0.985694587, 0.9799708, 0.98029053, 0.9853237, 0.9732886, 0.973190665, 0.984719276, 0.98263544, 0.9773218, 0.9844542, 0.9748275, 0.972207844, 0.984783351, 0.9803109, 0.98032135, 0.98473394, 0.9723957, 0.974420071, 0.984859765, 0.9817162, 0.9771855, 0.9850706, 0.97530633, 0.975132108, 0.985708237, 0.97998315, 0.9802601, 0.9853131, 0.97331446, 0.973210871, 0.984733522, 0.9826269, 0.9773153, 0.9844572, 0.97482353, 0.972278833, 0.984826088, 0.9803704, 0.98028916, 0.9847238, 0.97242266, 0.974509597, 0.984853387, 0.9817184, 0.97710365, 0.9850691, 0.9753112, 0.97518605, 0.985712171, 0.97993785, 0.98023784, 0.9853418, 0.97335047, 0.97323662, 0.984755218, 0.98265916, 0.9772947, 0.98449427, 0.9748335, 0.972263038, 0.984814763, 0.9803664, 0.98026854, 0.98472995, 0.9724352, 0.974482775, 0.984910727, 0.9817355, 0.9771189, 0.98502606, 0.9752397, 0.975222111, 0.985732079, 0.979989, 0.98021585, 0.9852983, 0.97332925, 0.973275363, 0.984703481, 0.9826514, 0.97727877, 0.98444265, 0.9747918, 0.972278953, 0.984742641, 0.9803919, 0.980276, 0.9847045, 0.9723216, 0.974520266, 0.984813511, 0.9817538, 0.97707945, 0.9850169, 0.9752137, 0.975261807, 0.985655308, 0.98004466, 0.9802325, 0.98529744, 0.9732549, 0.97328192, 0.984664857, 0.98266304, 0.97726804, 0.9844125, 0.9747976, 0.972370803, 0.984698355, 0.9804315, 0.9802525, 0.98470944, 0.9724026, 0.974522054, 0.984817922, 0.9818018, 0.97708637, 0.9850376, 0.97526383, 0.975250125, 0.985632479, 0.9799946, 0.98018837, 0.98527, 0.9733286, 0.973277271, 0.984616518, 0.9826749, 0.9772524, 0.9844021, 0.9748335, 0.972333491, 0.984672129, 0.98037624, 0.9802813, 0.98469996, 0.97235906, 0.974535763, 0.984768391, 0.98174334, 0.9770955, 0.9849979, 0.97528356, 0.975249887, 0.985645473, 0.97999495, 0.9802075, 0.98526853, 0.9733112, 0.973312199, 0.984621763, 0.98267066, 0.9772753, 0.98441017, 0.9748863, 0.972303748, 0.984654427, 0.98039985, 0.98024255, 0.9847147, 0.97242683, 0.97456795, 0.9846102, 0.9817359, 0.97706336, 0.98501635, 0.9753592, 0.975230753, 0.985480249, 0.9799917, 0.98024464, 0.9853092, 0.97332203, 0.973248303, 0.984490216, 0.9826236, 0.977225, 0.98446333, 0.97490025, 0.972318292, 0.984657943, 0.9804246, 0.9803091, 0.98475397, 0.9724629, 0.974527836, 0.984712481, 0.98175114, 0.9771255, 0.9850572, 0.97533673, 0.975295126, 0.985548437, 0.9799978, 0.9802141, 0.98530984, 0.9733611, 0.973363459, 0.984513342, 0.98268735, 0.9773219, 0.9844663, 0.9748914, 0.97238487, 0.984576106, 0.98043054, 0.9803212, 0.9847429, 0.9724396, 0.974537492, 0.984683335, 0.9817986, 0.97719175, 0.98509073, 0.9753675, 0.975278139, 0.98557055, 0.9800519, 0.98028713, 0.98533404, 0.9733782, 0.973331392, 0.984540164, 0.9826476, 0.9773501, 0.98445165, 0.9748755, 0.972401917, 0.984555662, 0.98044753, 0.9803791, 0.9847253, 0.97240216, 0.974618793, 0.98464638, 0.98177415, 0.9771821, 0.9850212, 0.9753519, 0.975278795, 0.985446572, 0.98002255, 0.9803121, 0.98529446, 0.9733749, 0.9733724, 0.984444022, 0.9826581, 0.97733843, 0.9844476, 0.97486806, 0.972442806, 0.984486461, 0.98041224, 0.98033065, 0.98468626, 0.97242075, 0.974612653, 0.984653294, 0.98175347, 0.9771981, 0.985025, 0.9753168, 0.975283921, 0.98549819, 0.9800132, 0.9803113, 0.98531437, 0.9733166, 0.973305762, 0.984540284, 0.98265576, 0.97738177, 0.9844977, 0.9748395, 0.972407639, 0.984628797, 0.98039883, 0.9803576, 0.9848061, 0.97240394, 0.974614143, 0.984733641, 0.9817043, 0.97719085, 0.9850656, 0.97530264, 0.975251377, 0.985545993, 0.9799731, 0.9803216, 0.9852623, 0.97333276, 0.973364353, 0.984593332, 0.98262066, 0.97738713, 0.98443305, 0.9748404, 0.972412169, 0.984577715, 0.9803729, 0.9803243, 0.98465997, 0.972394, 0.9746328, 0.984689832, 0.98173153, 0.97723365, 0.9850007, 0.97532153, 0.975325763, 0.98560226, 0.979894, 0.98028034, 0.98532015, 0.973294, 0.973320186, 0.984533012, 0.982589, 0.9773461, 0.9844869, 0.97477245, 0.97241509, 0.984568119, 0.9803201, 0.9803454, 0.9848253, 0.97240496, 0.974565208, 0.984749079, 0.98168683, 0.9772299, 0.9851356, 0.97534364, 0.975215912, 0.985591054, 0.97996557, 0.9803411, 0.98536795, 0.97337115, 0.97325176, 0.984576762, 0.98264414, 0.9773831, 0.9845483, 0.9747686, 0.972326934, 0.984615266, 0.98037124, 0.98040056, 0.98485076, 0.9724239, 0.974499106, 0.984687746, 0.98172116, 0.9772186, 0.9851792, 0.9752753, 0.975222707, 0.985584795, 0.9799355, 0.98035336, 0.9853763, 0.9733787, 0.973370373, 0.98458904, 0.982595026, 0.977377832, 0.9845658, 0.97490543, 0.972381711, 0.984655976, 0.9803884, 0.98031723, 0.98484486, 0.9724524, 0.974627614, 0.984763563, 0.98167557, 0.97714955, 0.9851376, 0.9753414, 0.975328803, 0.985609591, 0.98000526, 0.9803043, 0.985382557, 0.973412931, 0.973356128, 0.984580278, 0.9826404, 0.9773563, 0.9845707, 0.9748093, 0.972445428, 0.984629035, 0.9803525, 0.98035026, 0.98485374, 0.97239256, 0.974596679, 0.9847157, 0.9817053, 0.9771714, 0.98514473, 0.97532403, 0.97530067, 0.985561073, 0.9799644, 0.9802947, 0.98539746, 0.9733244, 0.973323405, 0.984595299, 0.9826513, 0.9773496, 0.984549165, 0.974828541, 0.972455323, 0.984650075, 0.9803718, 0.98037535, 0.98484194, 0.9724425, 0.974632382, 0.984742165, 0.98173577, 0.97724515, 0.98516107, 0.97532827, 0.97529912, 0.985559881, 0.9800064, 0.9803551, 0.98538727, 0.97338265, 0.973400295, 0.984549165, 0.9826194, 0.97742265, 0.9845607, 0.97485375, 0.972483397, 0.984636068, 0.9803505, 0.98042876, 0.9848497, 0.9724806, 0.974663258, 0.984702528, 0.98169005, 0.97727764, 0.985159, 0.97531044, 0.975329697, 0.985551536, 0.9799856, 0.9803263, 0.98538935, 0.9733695, 0.973428309, 0.984520495, 0.98259896, 0.97739613, 0.9845595, 0.9748198, 0.972465396, 0.984581172, 0.9803524, 0.9803657, 0.98485166, 0.9724294, 0.974602699, 0.984664857, 0.98171395, 0.97724575, 0.9851556, 0.9753141, 0.975332081, 0.985489845, 0.9799336, 0.98033285, 0.98540235, 0.9733907, 0.973386705, 0.984489679, 0.9826121, 0.9774206, 0.9845495, 0.9748726, 0.97244215, 0.984530807, 0.9803633, 0.98040146, 0.9848524, 0.97244567, 0.974649906, 0.984674096, 0.9817029, 0.97724223, 0.9851767, 0.9753479, 0.975322783, 0.985531986, 0.97997916, 0.98033696, 0.9853982, 0.9733499, 0.97338438, 0.98450166, 0.9826064, 0.9774065, 0.9845808, 0.974835, 0.972469985, 0.9846012, 0.9803786, 0.98036593, 0.98486066, 0.9724061, 0.974705517, 0.98469466, 0.98171026, 0.97721124, 0.9851503, 0.97532237, 0.975359678, 0.985534906, 0.97998524, 0.9803436, 0.98537767, 0.9733448, 0.973394275, 0.984544575, 0.98262954, 0.9773681, 0.9845776, 0.9748215, 0.97250706, 0.984596312, 0.98035574, 0.9803949, 0.98483, 0.9724204, 0.974670172, 0.984703541, 0.9817276, 0.9772191, 0.98513883, 0.97526455, 0.975348294, 0.985542059, 0.9799706, 0.9803186, 0.9853881, 0.97329867, 0.973442435, 0.984524071, 0.98262113, 0.9773541, 0.9845575, 0.97485936, 0.972509801, 0.984613895, 0.98035485, 0.98033583, 0.98484486, 0.972455, 0.974703372, 0.984698951, 0.981713, 0.9771953, 0.9851446, 0.975316, 0.975369275, 0.985542297, 0.9799805, 0.9802957, 0.98535335, 0.973394, 0.973429739, 0.984473586, 0.98259914, 0.9772883, 0.98452973, 0.97485924, 0.972447932, 0.984559774, 0.980354, 0.980338, 0.9848387, 0.9724653, 0.974680245, 0.984638035, 0.98166764, 0.97723037, 0.98514795, 0.97531587, 0.975345612, 0.985505342, 0.9799737, 0.980342, 0.98537457, 0.97341883, 0.973417461, 0.984507322, 0.9826238, 0.9773588, 0.9845483, 0.97484267, 0.972466469, 0.984573543, 0.98035496, 0.98034865, 0.98485833, 0.9724973, 0.974665999, 0.984678507, 0.9817206, 0.9772205, 0.98519284, 0.97532994, 0.975376666, 0.985542059, 0.98000264, 0.9803299, 0.9854257, 0.97341055, 0.973460495, 0.984559357, 0.98266375, 0.9773605, 0.9845977, 0.97492427, 0.972539902, 0.984626591, 0.9804212, 0.98035216, 0.984891, 0.972547, 0.974693835, 0.984705508, 0.9817276, 0.9771937, 0.9851887, 0.9754029, 0.975393474, 0.985544503, 0.9799989, 0.98029274, 0.9854124, 0.9734459, 0.973383665, 0.98449707, 0.98265743, 0.9773408, 0.984598517, 0.974900007, 0.972512841, 0.984562576, 0.980378449, 0.980341792, 0.98488843, 0.9725595, 0.974692822, 0.984658241, 0.9817069, 0.9772226, 0.9852114, 0.97541046, 0.975431919, 0.985558748, 0.98002326, 0.98033583, 0.98542875, 0.97345483, 0.973482192, 0.984553218, 0.9826404, 0.97737825, 0.98461425, 0.9749365, 0.972481847, 0.984618723, 0.9804073, 0.9803945, 0.984892, 0.97256935, 0.974680722, 0.984706342, 0.9817469, 0.97719306, 0.985191, 0.9754043, 0.975294352, 0.985513687, 0.9800212, 0.98033583, 0.98543185, 0.9733812, 0.973439276, 0.984516382, 0.9826408, 0.9773523, 0.98460937, 0.9749323, 0.972450614, 0.98463285, 0.9804119, 0.98034555, 0.98490775, 0.9725278, 0.974668145, 0.98471421, 0.98174506, 0.97719496, 0.98520327, 0.9753916, 0.975373924, 0.98553431, 0.98003525, 0.9802995, 0.9854057, 0.9734249, 0.973438323, 0.984523535, 0.9826795, 0.9773098, 0.9845633, 0.97498184, 0.972495496, 0.984594107, 0.9804581, 0.9803175, 0.9848946, 0.9725685, 0.97469908, 0.98468852, 0.9817939, 0.97720313, 0.985199, 0.9754578, 0.97537744, 0.985515416, 0.9801152, 0.98033065, 0.9854462, 0.97343916, 0.973428965, 0.984529972, 0.982698, 0.9773318, 0.98459566, 0.97492224, 0.972476661, 0.984579802, 0.98047584, 0.98035645, 0.98489285, 0.9725407, 0.97467947, 0.984661937, 0.9817693, 0.97716594, 0.98520744, 0.9754135, 0.975354314, 0.985505342, 0.9800592, 0.9802663, 0.985433, 0.973447, 0.973428309, 0.984469116, 0.9826645, 0.97725004, 0.9846013, 0.97492576, 0.972454548, 0.984542906, 0.980465949, 0.980250359, 0.98491794, 0.9725081, 0.974713206, 0.984671116, 0.981735766, 0.977061212, 0.9851916, 0.97539276, 0.975405574, 0.985456765, 0.97992456, 0.9801752, 0.98538786, 0.97338265, 0.973510087, 0.984472334, 0.9826268, 0.97716683, 0.9845968, 0.9749372, 0.972494543, 0.984551966, 0.980412, 0.98020077, 0.9848744, 0.9725485, 0.974664032, 0.984630048, 0.98171854, 0.97703743, 0.985191, 0.97541875, 0.975360453, 0.985516846, 0.9799675, 0.9801823, 0.9854196, 0.97343135, 0.973446012, 0.984518766, 0.98264956, 0.9772067, 0.98457134, 0.9749405, 0.972482622, 0.984561741, 0.98041695, 0.98023534, 0.9848876, 0.9725035, 0.974663377, 0.984634101, 0.98172486, 0.9770497, 0.9851828, 0.97541237, 0.975305676, 0.985497236, 0.97999495, 0.9802167, 0.9854234, 0.97340864, 0.973411798, 0.98451823, 0.9826314, 0.9772, 0.9845729, 0.97492176, 0.972416699, 0.984590888, 0.9803919, 0.9802229, 0.9848897, 0.97252625, 0.974626005, 0.984669447, 0.9817215, 0.9770678, 0.985189, 0.9754149, 0.975301147, 0.985497713, 0.9800081, 0.98021996, 0.98539954, 0.9734503, 0.973375916, 0.984451056, 0.98264706, 0.9771827, 0.9845671, 0.974906, 0.972458601, 0.984636307, 0.9804041, 0.9802136, 0.9849126, 0.9725091, 0.974672794, 0.984725296, 0.98178726, 0.9771188, 0.9851902, 0.9754038, 0.975309312, 0.985564291, 0.98006845, 0.9802524, 0.98542666, 0.9733955, 0.973408163, 0.984570205, 0.9827273, 0.97729117, 0.984584, 0.97494614, 0.97246176, 0.984607756, 0.9804427, 0.9802172, 0.98487407, 0.972515, 0.974614918, 0.984710753, 0.98173714, 0.9770861, 0.98518395, 0.97541374, 0.975316226, 0.985532939, 0.9800198, 0.9801996, 0.9853827, 0.973391, 0.973424792, 0.984535098, 0.982623696, 0.977196693, 0.98454654, 0.9749141, 0.972410142, 0.984591842, 0.98039436, 0.98024017, 0.9848718, 0.9724674, 0.974662364, 0.984691679, 0.98167, 0.97704667, 0.9851612, 0.9753234, 0.975294232, 0.985512793, 0.9799457, 0.98016167, 0.9853887, 0.97339135, 0.973385811, 0.984487116, 0.9826079, 0.97721326, 0.98455274, 0.97490305, 0.972489297, 0.984603047, 0.98033273, 0.9802688, 0.984864473, 0.972467601, 0.974659443, 0.984684289, 0.9816311, 0.97703606, 0.9851608, 0.97532076, 0.975340724, 0.98554045, 0.97994995, 0.98017097, 0.98539644, 0.97331953, 0.973430812, 0.984525502, 0.98259616, 0.97718424, 0.9845537, 0.97492516, 0.972449958, 0.984605908, 0.98032904, 0.9802178, 0.9848765, 0.9724639, 0.974666417, 0.984649837, 0.9816202, 0.977028, 0.985166, 0.97535115, 0.975319386, 0.985514522, 0.97992057, 0.9801497, 0.98539644, 0.9733565, 0.973374546, 0.984528959, 0.9825461, 0.97715896, 0.9845322, 0.97487205, 0.972451627, 0.984599531, 0.98033214, 0.98018837, 0.9848718, 0.9724591, 0.974612653, 0.984682322, 0.9816164, 0.97701013, 0.9851664, 0.9753514, 0.975302398, 0.985507905, 0.9798917, 0.98020244, 0.9854175, 0.97334045, 0.973444581, 0.984512866, 0.9825593, 0.9771852, 0.98457646, 0.9748752, 0.972452641, 0.984586835, 0.9803115, 0.9802043, 0.9848577, 0.9724743, 0.974675477, 0.984706461, 0.9816301, 0.97701466, 0.9851757, 0.97535694, 0.975356698, 0.985530138, 0.9799196, 0.9801501, 0.9854041, 0.9733699, 0.97347939, 0.984530091, 0.9825723, 0.9772042, 0.9845559, 0.9748609, 0.9725371, 0.984617472, 0.9803498, 0.9802572, 0.98486805, 0.9724849, 0.974673033, 0.984726787, 0.98170334, 0.97707385, 0.98516935, 0.97535104, 0.97537291, 0.98554647, 0.9800055, 0.98019385, 0.98540986, 0.97338665, 0.973492026, 0.984534144, 0.98259884, 0.9771689, 0.98455554, 0.9749179, 0.972594917, 0.984614551, 0.9803334, 0.98022604, 0.98485166, 0.97256494, 0.974701524, 0.984743774, 0.9816556, 0.97700274, 0.9851365, 0.9754319, 0.975348532, 0.985548913, 0.9799287, 0.98016787, 0.9853483, 0.9734379, 0.973446965, 0.984551132, 0.9825775, 0.9771892, 0.98452306, 0.9749765, 0.972486436, 0.984617472, 0.98033464, 0.9802452, 0.98483294, 0.97252893, 0.974667907, 0.984687507, 0.98166203, 0.9770397, 0.98512703, 0.97537994, 0.975340247, 0.985535145, 0.97993636, 0.9801625, 0.9853403, 0.97343045, 0.973448157, 0.984510899, 0.9825994, 0.977242, 0.98451877, 0.97492015, 0.972511172, 0.984593093, 0.98039067, 0.98025024, 0.98482645, 0.97255784, 0.974665284, 0.984667838, 0.9816891, 0.97704166, 0.98511267, 0.9754007, 0.975378931, 0.985503852, 0.97997355, 0.9801909, 0.9853344, 0.97337997, 0.973495722, 0.984500766, 0.98262596, 0.97718644, 0.9845154, 0.9749162, 0.972535133, 0.984580576, 0.98037165, 0.98025334, 0.98481524, 0.9725091, 0.974724293, 0.984689713, 0.9816741, 0.9770308, 0.9851151, 0.97542226, 0.975383162, 0.985509157, 0.97995055, 0.98016536, 0.98534375, 0.97342867, 0.973522842, 0.984506905, 0.98259604, 0.9772101, 0.98452157, 0.9750021, 0.972633481, 0.984608829, 0.9803371, 0.98025024, 0.9848107, 0.9725494, 0.974704385, 0.984676838, 0.9816697, 0.977003, 0.9851016, 0.97545356, 0.975397408, 0.985527933, 0.9799344, 0.98011804, 0.98535013, 0.9734606, 0.973558545, 0.984487116, 0.98258203, 0.9771374, 0.98450494, 0.9749825, 0.972627044, 0.984552741, 0.9803478, 0.9802058, 0.9848395, 0.97256535, 0.974737465, 0.984667718, 0.98166925, 0.9770134, 0.9851049, 0.9754208, 0.975433707, 0.985505223, 0.9799513, 0.9801381, 0.9853589, 0.97338223, 0.973523676, 0.984499812, 0.98264474, 0.9771803, 0.9845116, 0.9749474, 0.972552299, 0.984589517, 0.980375, 0.98018724, 0.9848204, 0.9725567, 0.974694312, 0.984682083, 0.9817049, 0.97697794, 0.98510355, 0.97540194, 0.975346506, 0.985500157, 0.979984, 0.98010945, 0.985333, 0.9733766, 0.973466277, 0.984543025, 0.98264575, 0.97714114, 0.98451924, 0.97494304, 0.972573698, 0.98462671, 0.9804325, 0.9801736, 0.9848386, 0.9725383, 0.974700749, 0.984696269, 0.9817291, 0.97696406, 0.98513985, 0.9754098, 0.975377917, 0.985532224, 0.9800033, 0.98009825, 0.9853548, 0.97343725, 0.973513484, 0.984528601, 0.9826179, 0.97710264, 0.98454434, 0.9750078, 0.972548664, 0.98460567, 0.98041785, 0.98017406, 0.9848401, 0.97254837, 0.974690914, 0.984654188, 0.9817157, 0.9769288, 0.9851141, 0.97541094, 0.975412846, 0.985491097, 0.9799676, 0.98010063, 0.9853295, 0.97350377, 0.973521829, 0.984486461, 0.9826262, 0.977108, 0.9845077, 0.9750079, 0.972597301, 0.984581172, 0.98039734, 0.98016286, 0.9848001, 0.9726054, 0.974718869, 0.984665632, 0.9817213, 0.9769711, 0.9851129, 0.9754859, 0.975421667, 0.985507011, 0.9799384, 0.98009515, 0.9853412, 0.97347414, 0.973539591, 0.984537959, 0.9826205, 0.97713166, 0.9845211, 0.9750469, 0.972607315, 0.984576762, 0.98040086, 0.98019, 0.9848241, 0.9725725, 0.974713922, 0.984660327, 0.98170626, 0.97697973, 0.98512346, 0.97545266, 0.97542578, 0.985482097, 0.9800279, 0.9800843, 0.9853506, 0.9735029, 0.973536074, 0.984518647, 0.9826232, 0.97712016, 0.9845173, 0.97505707, 0.972603142, 0.984585822, 0.98043627, 0.98018277, 0.9848194, 0.9726468, 0.974727809, 0.984670758, 0.9817105, 0.97688997, 0.98510283, 0.9755003, 0.975433469, 0.985510707, 0.98000354, 0.9801018, 0.98534155, 0.9735431, 0.973556876, 0.984528601, 0.9826142, 0.97707, 0.98451495, 0.97503656, 0.972578585, 0.984589636, 0.9803668, 0.98018354, 0.98482597, 0.97263044, 0.974732041, 0.984674573, 0.98169017, 0.9769198, 0.98512214, 0.9754878, 0.975420117, 0.985515893, 0.97994494, 0.98006666, 0.9853589, 0.97354615, 0.973538876, 0.984515071, 0.9826184, 0.97707444, 0.9845324, 0.97504187, 0.972630441, 0.984581172, 0.9803842, 0.98014224, 0.98483306, 0.97262686, 0.974779904, 0.984656751, 0.98166376, 0.97691524, 0.98512495, 0.9754121, 0.97544086, 0.985454321, 0.9800015, 0.98005414, 0.98531747, 0.9734946, 0.973532796, 0.984485865, 0.9826366, 0.9770258, 0.98451614, 0.97508824, 0.972589731, 0.984541297, 0.9803946, 0.9801451, 0.9848424, 0.97265106, 0.974739254, 0.984627187, 0.98171496, 0.9769201, 0.9851149, 0.9755188, 0.975420237, 0.985484958, 0.9799764, 0.9800805, 0.98531055, 0.97353655, 0.973472595, 0.984489679, 0.9826245, 0.9770824, 0.9845071, 0.9750871, 0.972558737, 0.984562218, 0.98040235, 0.9801747, 0.9848015, 0.9726647, 0.974726915, 0.984624982, 0.98166704, 0.9769086, 0.9851083, 0.97559685, 0.975396395, 0.985411465, 0.97995317, 0.98010796, 0.9853344, 0.9735788, 0.973514855, 0.984437704, 0.98259044, 0.9771088, 0.98451084, 0.9751713, 0.972580254, 0.984513581, 0.98036665, 0.9801871, 0.98484933, 0.97276986, 0.974734187, 0.984600127, 0.9816858, 0.9769677, 0.9851071, 0.9755672, 0.97536683, 0.98546284, 0.9799098, 0.98008496, 0.9853653, 0.97355044, 0.9735212, 0.9844497, 0.98259366, 0.97715867, 0.98450583, 0.9751344, 0.972580254, 0.984517634, 0.9803608, 0.98022455, 0.9848459, 0.97276086, 0.97472626, 0.984609604, 0.9816571, 0.97692674, 0.98511374, 0.9755018, 0.9753955, 0.98544645, 0.97991747, 0.980079, 0.9853698, 0.9735705, 0.9735468, 0.9844594, 0.9825866, 0.9771285, 0.9845167, 0.97514534, 0.9725862, 0.9845276, 0.9803359, 0.9801853, 0.984814, 0.97274256, 0.9747404, 0.9846177, 0.98165166, 0.97695935, 0.98506886, 0.97556996, 0.97538984, 0.9854788, 0.9799176, 0.9800944, 0.9853521, 0.9735702, 0.9735126, 0.984452, 0.9826189, 0.9771235, 0.98448735, 0.97514164, 0.97252053, 0.98458326, 0.9803734, 0.9802107, 0.98483145, 0.97270215, 0.974663, 0.9846511, 0.981693, 0.9769365, 0.9851158, 0.97553754, 0.97536397, 0.985483, 0.9799825, 0.98011345, 0.98532695, 0.973545, 0.9734433, 0.9845014, 0.98263025, 0.97706884, 0.9844658, 0.9750342, 0.9724739, 0.9845681, 0.980391, 0.9801435, 0.9847723, 0.97263044, 0.97463834, 0.98465526, 0.98168635, 0.9768812, 0.98506516, 0.9755005, 0.9753728, 0.9854852, 0.9799865, 0.98004615, 0.9853006, 0.97346747, 0.9734493, 0.98448956, 0.9826659, 0.97705346, 0.98447764, 0.9750646, 0.97249854, 0.9845867, 0.9804372, 0.98015416, 0.98481464, 0.9726938, 0.97466904, 0.98464036, 0.9817343, 0.97687334, 0.9850839, 0.9755397, 0.97539955, 0.98548925, 0.9800316, 0.9800719, 0.98532325, 0.97352046, 0.9734127, 0.98451173, 0.9826801, 0.9770646, 0.9845018, 0.9750881, 0.97244847, 0.9845974, 0.9804857, 0.9801296, 0.9847996, 0.9726336, 0.974645, 0.9846645, 0.9817827, 0.9769313, 0.9850857, 0.9755036, 0.9753822, 0.9855294, 0.98007923, 0.98007125, 0.9853161, 0.9734613, 0.9734762, 0.9845308, 0.982716, 0.9771079, 0.9844865, 0.9750876, 0.9724902, 0.9845878, 0.9804832, 0.9801483, 0.98479456, 0.9726029, 0.9746333, 0.9846458, 0.98170507, 0.9768835, 0.98507833, 0.97545314, 0.975321114, 0.98541671, 0.9799937, 0.9800465, 0.98530084, 0.97340584, 0.9734259, 0.98446053, 0.98267096, 0.9770712, 0.984464, 0.9750064, 0.9725008, 0.98456454, 0.98046446, 0.98011464, 0.9847889, 0.9725548, 0.974627, 0.9846049, 0.98173404, 0.9768291, 0.9850758, 0.9754446, 0.9753618, 0.98548114, 0.9800355, 0.98003846, 0.985305, 0.97341585, 0.9734761, 0.98450506, 0.98269886, 0.97703445, 0.9844685, 0.975025, 0.9725017, 0.98458546, 0.9804545, 0.9801266, 0.984776, 0.9725992, 0.97464234, 0.98464626, 0.9817413, 0.9768747, 0.98506236, 0.97550994, 0.97540027, 0.9854514, 0.98001796, 0.9800321, 0.985291, 0.97343284, 0.9734901, 0.98447466, 0.982674, 0.97703207, 0.9844652, 0.97502273, 0.972516775, 0.984535873, 0.98042554, 0.9801343, 0.98478544, 0.9725633, 0.9746713, 0.9846043, 0.98170304, 0.97685575, 0.9851047, 0.9754465, 0.9753363, 0.9854611, 0.97999644, 0.98002255, 0.9852978, 0.9734393, 0.973462522, 0.984458268, 0.98267764, 0.97700876, 0.9844637, 0.97498125, 0.972518384, 0.984562099, 0.9804283, 0.980105, 0.98478115, 0.972581, 0.97465694, 0.984640718, 0.98169523, 0.97691023, 0.9851059, 0.97542036, 0.9754453, 0.98548347, 0.979982, 0.98006594, 0.9853198, 0.9734195, 0.973484814, 0.984443128, 0.9826226, 0.9770414, 0.9844749, 0.9750029, 0.972495019, 0.984521329, 0.98037845, 0.9801281, 0.984781, 0.9725685, 0.97468615, 0.9846593, 0.98173356, 0.9768471, 0.98509383, 0.97546095, 0.9753963, 0.9854946, 0.98004925, 0.9800285, 0.98532385, 0.9735145, 0.9735169, 0.9844638, 0.98267686, 0.97703165, 0.9844786, 0.97500265, 0.972567081, 0.984529674, 0.980396, 0.98012954, 0.98477906, 0.9725838, 0.9747283, 0.9846161, 0.9817334, 0.9768574, 0.9851032, 0.9754656, 0.9754013, 0.9854852, 0.9800322, 0.9800632, 0.9853498, 0.97349733, 0.973493278, 0.984447241, 0.9826908, 0.9770551, 0.9845107, 0.97500086, 0.972539544, 0.984543383, 0.9804746, 0.9801476, 0.98481095, 0.9725851, 0.974641442, 0.984631896, 0.9817776, 0.97686803, 0.98511314, 0.9754596, 0.9754064, 0.9854573, 0.9800286, 0.9800735, 0.9853184, 0.9734284, 0.973475873, 0.984423816, 0.9826541, 0.97703946, 0.98450917, 0.97495914, 0.972607791, 0.984528005, 0.9804244, 0.980147, 0.9847905, 0.97251207, 0.9747274, 0.9845879, 0.9817444, 0.97687703, 0.9850733, 0.9754412, 0.97540534, 0.98546267, 0.9800432, 0.9800718, 0.98531276, 0.9734268, 0.9734812, 0.984412, 0.9827027, 0.97704643, 0.9844891, 0.97495496, 0.9726006, 0.9845302, 0.98044956, 0.98013353, 0.98478264, 0.9724416, 0.9747026, 0.984634, 0.9817361, 0.9769115, 0.9850583, 0.97540957, 0.9754706, 0.9854748, 0.9800268, 0.9800807, 0.98529875, 0.9734556, 0.973543525, 0.984464109, 0.98267895, 0.9770522, 0.9844483, 0.9749707, 0.972601891, 0.984581769, 0.9804416, 0.9801475, 0.9847543, 0.97256786, 0.974764884, 0.984623909, 0.9817314, 0.9769233, 0.98506886, 0.97544223, 0.9754937, 0.9855122, 0.98005235, 0.9801107, 0.985269, 0.97349256, 0.9735501, 0.9844802, 0.98269343, 0.9771081, 0.9844326, 0.9750938, 0.972624362, 0.984549642, 0.9804103, 0.98015034, 0.9847659, 0.9726815, 0.97476953, 0.98463887, 0.98168695, 0.97689307, 0.98508805, 0.97550005, 0.97552335, 0.98547524, 0.9799977, 0.9800622, 0.98529655, 0.9735496, 0.97358465, 0.984461, 0.9826321, 0.9770431, 0.9844526, 0.97507983, 0.9726514, 0.9845494, 0.9804065, 0.98012793, 0.98475677, 0.9727135, 0.97478414, 0.98462534, 0.98168474, 0.97681046, 0.9850544, 0.9755225, 0.9754892, 0.98547864, 0.97999257, 0.98003435, 0.98527455, 0.9734613, 0.973560929, 0.984426618, 0.98262036, 0.976998, 0.98443615, 0.9750353, 0.9726502, 0.984502, 0.9804366, 0.98011875, 0.9847668, 0.9726174, 0.97482878, 0.984586716, 0.9817584, 0.9768961, 0.98505473, 0.97551936, 0.97553879, 0.985489011, 0.98011863, 0.98010474, 0.98528093, 0.97350943, 0.973635972, 0.98440963, 0.9827514, 0.9770653, 0.9844446, 0.97505504, 0.972725272, 0.984538317, 0.9805055, 0.9801625, 0.9847462, 0.9725832, 0.974848688, 0.98461318, 0.98174953, 0.9769085, 0.9850716, 0.9755059, 0.975635111, 0.98547411, 0.98008955, 0.98007774, 0.98527306, 0.9734954, 0.973634601, 0.984482288, 0.9826907, 0.9770443, 0.98443156, 0.9750359, 0.972747386, 0.984587789, 0.9804544, 0.9800571, 0.9847371, 0.97267205, 0.974841237, 0.984669328, 0.9817361, 0.97687304, 0.9850252, 0.975524, 0.9755553, 0.9855094, 0.98004097, 0.980056, 0.9852498, 0.9735395, 0.97357553, 0.9845738, 0.98265314, 0.9770394, 0.98441076, 0.9750562, 0.9726089, 0.9846735, 0.98042965, 0.9801492, 0.9847031, 0.9727094, 0.974736631, 0.984745324, 0.98176104, 0.97687733, 0.9849771, 0.9755038, 0.9754931, 0.9856159, 0.98006195, 0.98010063, 0.9852083, 0.9734943, 0.9735728, 0.98462266, 0.98269206, 0.97709876, 0.9843743, 0.9750494, 0.972646594, 0.984669149, 0.98047674, 0.9801619, 0.9846473, 0.97261196, 0.974743009, 0.984718859, 0.98179, 0.9768281, 0.9850016, 0.9755687, 0.97547907, 0.9855837, 0.9800239, 0.98009723, 0.98521566, 0.9735309, 0.9735752, 0.9845666, 0.9827091, 0.97712076, 0.9844193, 0.97516, 0.9725734, 0.984659076, 0.9805486, 0.98022616, 0.9847327, 0.9727524, 0.974789202, 0.984736025, 0.981827, 0.9769586, 0.98504204, 0.97564733, 0.9754841, 0.9855778, 0.98009753, 0.9801262, 0.98524517, 0.97360545, 0.97357213, 0.9845516, 0.9827337, 0.9771224, 0.98443156, 0.97522867, 0.9726399, 0.98466784, 0.9804955, 0.9801983, 0.9847152, 0.97272587, 0.97481513, 0.984687388, 0.9817838, 0.9769306, 0.98502827, 0.9756157, 0.97552603, 0.9856176, 0.98008716, 0.98012495, 0.9852551, 0.9736138, 0.973581374, 0.984562695, 0.98269737, 0.97713715, 0.9844302, 0.9752153, 0.9726321, 0.9846407, 0.9805037, 0.98018473, 0.9847125, 0.97271603, 0.974773347, 0.984707057, 0.98177946, 0.976904, 0.98505634, 0.9756198, 0.9755188, 0.9856068, 0.980082572, 0.980107188, 0.98526806, 0.9735773, 0.973558784, 0.984596789, 0.9827242, 0.9771354, 0.9844579, 0.9751939, 0.972654104, 0.984681249, 0.9805238, 0.98018885, 0.98472494, 0.97276616, 0.974775255, 0.984746814, 0.98183745, 0.9769429, 0.98508865, 0.975663, 0.9755829, 0.9856312, 0.98015666, 0.980135, 0.98530245, 0.97369295, 0.973617792, 0.984586477, 0.98282295, 0.9771163, 0.9844865, 0.9752667, 0.972668886, 0.984658837, 0.9806034, 0.98020715, 0.98477316, 0.972796, 0.974819899, 0.984741271, 0.98188055, 0.97690785, 0.98508275, 0.9756821, 0.97555906, 0.98562396, 0.9802157, 0.9800495, 0.9852953, 0.9736868, 0.97365505, 0.98459727, 0.98284185, 0.9770545, 0.98448735, 0.97534573, 0.9727255, 0.98469996, 0.98062176, 0.98013294, 0.98478216, 0.9729134, 0.9748581, 0.9847831, 0.98190445, 0.9768708, 0.9851077, 0.9757472, 0.97560614, 0.98564047, 0.9802689, 0.9800672, 0.98532385, 0.9737288, 0.97365516, 0.98465216, 0.9828883, 0.97703665, 0.984503, 0.9753221, 0.97276354, 0.9847372, 0.9806708, 0.98010904, 0.9848097, 0.9728957, 0.97484607, 0.9847861, 0.9818956, 0.9768059, 0.9850862, 0.97575086, 0.9755529, 0.98563147, 0.9802091, 0.98002464, 0.98530143, 0.97370696, 0.9735561, 0.98460305, 0.9828079, 0.97703445, 0.9844753, 0.9752945, 0.97262603, 0.9846464, 0.98059225, 0.9800946, 0.98476493, 0.9728478, 0.97478104, 0.9847401, 0.9819172, 0.9768266, 0.9850774, 0.97568136, 0.9755359, 0.98561525, 0.9802341, 0.98001856, 0.98528314, 0.97370696, 0.97357225, 0.98459715, 0.98287684, 0.97697747, 0.98446804, 0.9753278, 0.9726666, 0.9846672, 0.98061657, 0.9800449, 0.98476344, 0.9728218, 0.97480476, 0.98472494, 0.9819293, 0.9767751, 0.98506767, 0.9757313, 0.9755882, 0.9856067, 0.9802499, 0.97998327, 0.9852837, 0.9737013, 0.9736207, 0.9846134, 0.9828903, 0.9769606, 0.98447233, 0.9753202, 0.97278285, 0.9846881, 0.98066086, 0.98005956, 0.984775, 0.9728793, 0.97492224, 0.9847252, 0.9819506, 0.9767606, 0.9850926, 0.97573644, 0.97563577, 0.98560214, 0.98029286, 0.9799675, 0.98527, 0.9737717, 0.9737176, 0.98460346, 0.9828241, 0.97692615, 0.98448426, 0.97536224, 0.97281396, 0.9846852, 0.98064286, 0.9800662, 0.98474497, 0.9729349, 0.974981, 0.98481256, 0.9818864, 0.976784, 0.98506874, 0.97581893, 0.97563285, 0.9856526, 0.98019236, 0.98002565, 0.98524565, 0.9737837, 0.9737125, 0.9846293, 0.9827967, 0.97699237, 0.9844378, 0.975345, 0.9727067, 0.98473144, 0.9805608, 0.9800432, 0.9847335, 0.9728874, 0.9748639, 0.98472667, 0.98186296, 0.97677386, 0.98506725, 0.9757647, 0.9756467, 0.9855944, 0.98018974, 0.97997576, 0.9852142, 0.97374094, 0.9736694, 0.9845537, 0.9827729, 0.9769496, 0.98441976, 0.97532225, 0.97265404, 0.9846201, 0.9805108, 0.9800228, 0.98470414, 0.97292554, 0.9748837, 0.98469216, 0.9817815, 0.97673094, 0.9849836, 0.97574675, 0.97560924, 0.98557216, 0.98014784, 0.97997355, 0.9851692, 0.97370875, 0.9736636, 0.9845599, 0.98275536, 0.9768984, 0.98436236, 0.97523797, 0.97274256, 0.9846831, 0.98053896, 0.980011, 0.98466736, 0.97295356, 0.974836, 0.98470783, 0.9818392, 0.97670096, 0.98497146, 0.97573143, 0.9755554, 0.98556256, 0.9801546, 0.9799462, 0.9851585, 0.9737302, 0.97360986, 0.9845844, 0.98275065, 0.9769245, 0.98438513, 0.9752975, 0.97266495, 0.9846331, 0.98052466, 0.98011094, 0.9847289, 0.9729085, 0.9748375, 0.98472136, 0.98181355, 0.9768374, 0.98501855, 0.9756699, 0.9755835, 0.98561037, 0.9802597, 0.98004603, 0.98520756, 0.97368366, 0.97366387, 0.9845649, 0.9826659, 0.976907, 0.984393, 0.9752319, 0.97276694, 0.9846979, 0.9805125, 0.9800546, 0.9846911, 0.9729015, 0.9748344, 0.98464465, 0.98178792, 0.976804078, 0.9850129, 0.9758387, 0.9756291, 0.9856462, 0.9802232, 0.9799898, 0.9852647, 0.97373915, 0.9736631, 0.98461944, 0.982789, 0.9769986, 0.98441863, 0.97527766, 0.97270477, 0.98476416, 0.9805849, 0.98001033, 0.98474497, 0.9728433, 0.9748761, 0.98474795, 0.9818087, 0.97666603, 0.9850478, 0.97568375, 0.9756271, 0.98564446, 0.98015445, 0.97981894, 0.98522687, 0.9736757, 0.9736128, 0.9846201, 0.98275757, 0.9768372, 0.98446774, 0.9752483, 0.9726883, 0.984671, 0.9805253, 0.97999907, 0.98478043, 0.9728166, 0.9749262, 0.9846645, 0.9817936, 0.9766382, 0.9850264, 0.97566366, 0.9754456, 0.9855278, 0.9801429, 0.97979593, 0.98522234, 0.973667, 0.9735415, 0.9845105, 0.9826976, 0.9767502, 0.9844378, 0.97526914, 0.9726436, 0.98461825, 0.98047215, 0.97986287, 0.9847335, 0.972815, 0.9748058, 0.984715, 0.98184013, 0.9765831, 0.98499954, 0.9756823, 0.9754946, 0.98557055, 0.9801445, 0.9798331, 0.9852381, 0.97368705, 0.9735242, 0.9845977, 0.98276585, 0.9768262, 0.98446333, 0.97539324, 0.9726432, 0.9847179, 0.98054117, 0.9798907, 0.98477405, 0.97290796, 0.97478515, 0.98473746, 0.9818046, 0.9765925, 0.9850643, 0.97577536, 0.9756175, 0.98569286, 0.9802305, 0.97991115, 0.9852765, 0.97382414, 0.9737071, 0.98467153, 0.9827593, 0.9769338, 0.9844976, 0.9753905, 0.97277606, 0.98482, 0.9805767, 0.9800672, 0.9847846, 0.97303504, 0.9748589, 0.984878, 0.9818994, 0.9767353, 0.98513407, 0.9758951, 0.9755364, 0.98573095, 0.98033017, 0.980015, 0.9853469, 0.9738991, 0.9738086, 0.98475814, 0.98278403, 0.97702175, 0.9845604, 0.9755069, 0.9728907, 0.9849068, 0.98054194, 0.9800775, 0.98483735, 0.9730234, 0.9750122, 0.98495376, 0.9818403, 0.97679365, 0.985158, 0.97596174, 0.97584087, 0.9858762, 0.98019034, 0.9800554, 0.98534006, 0.97397953, 0.973938942, 0.984895706, 0.982837, 0.97703344, 0.984562, 0.975502, 0.973006, 0.98498845, 0.98058814, 0.98012906, 0.98486805, 0.97307634, 0.9751091, 0.9850198, 0.9819026, 0.976867, 0.985158, 0.9759326, 0.97587925, 0.9858568, 0.9802814, 0.9801271, 0.9853805, 0.97392523, 0.9739929, 0.98488945, 0.98283046, 0.9770924, 0.9846111, 0.9754798, 0.97308177, 0.9849358, 0.9806261, 0.98015714, 0.98485005, 0.97302485, 0.97508997, 0.98493963, 0.98187757, 0.9768694, 0.98515934, 0.97590613, 0.97584236, 0.9857979, 0.9802085, 0.98008734, 0.9853726, 0.97388715, 0.973887, 0.9848172, 0.9827986, 0.9770901, 0.98455775, 0.97542864, 0.9729417, 0.98485833, 0.98053, 0.9801493, 0.98484343, 0.97302914, 0.9750767, 0.98487467, 0.9817983, 0.97686404, 0.9851519, 0.97586435, 0.97583294, 0.9858022, 0.98016274, 0.98011106, 0.98533714, 0.9738655, 0.973976, 0.9847878, 0.98277676, 0.9770792, 0.9845585, 0.97540164, 0.97296965, 0.9848956, 0.980584, 0.98014325, 0.9848601, 0.97305626, 0.9751311, 0.9849502, 0.98183334, 0.9768381, 0.98517287, 0.9758621, 0.9758789, 0.9858483, 0.98023134, 0.98008585, 0.9854073, 0.9738894, 0.9740002, 0.98482114, 0.98281366, 0.9770482, 0.98458326, 0.97537756, 0.97305995, 0.98489654, 0.98057806, 0.9800946, 0.9849104, 0.97301584, 0.97508883, 0.98490614, 0.9818147, 0.9768215, 0.9851651, 0.97583586, 0.97589093, 0.9857533, 0.9801753, 0.98005253, 0.98539686, 0.9738259, 0.97399956, 0.9847534, 0.9827951, 0.977028, 0.9846044, 0.9753627, 0.9730078, 0.9847792, 0.98055136, 0.98007464, 0.98488694, 0.9729499, 0.9751974, 0.98482805, 0.981807, 0.9768191, 0.9851959, 0.97580194, 0.9758966, 0.98573536, 0.98022515, 0.9800694, 0.98540676, 0.9738511, 0.97410685, 0.98477983, 0.9827933, 0.9770741, 0.9845881, 0.9754401, 0.9731173, 0.98488325, 0.98061866, 0.9801404, 0.98492324, 0.9730584, 0.9752559, 0.9849333, 0.98185045, 0.97689736, 0.9852108, 0.97588056, 0.97599155, 0.98573744, 0.9801645, 0.98010755, 0.98539734, 0.9738221, 0.9741406, 0.9847491, 0.9828074, 0.9770871, 0.9845744, 0.9753847, 0.97322196, 0.98483306, 0.9805526, 0.9801682, 0.9849154, 0.9729585, 0.97531986, 0.984903, 0.9817878, 0.976924, 0.98520684, 0.9758345, 0.97602636, 0.9857634, 0.98017496, 0.9800868, 0.98537225, 0.9737889, 0.9741339, 0.9847743, 0.982741, 0.9770995, 0.98457795, 0.9753787, 0.973117, 0.98485583, 0.98050904, 0.98008347, 0.98486865, 0.9729657, 0.9752627, 0.98486656, 0.9817987, 0.9768618, 0.98519206, 0.97580135, 0.97600186, 0.98575956, 0.98018473, 0.9800694, 0.985387, 0.97378564, 0.97413784, 0.9847713, 0.9827869, 0.9770716, 0.98459756, 0.9753657, 0.9731559, 0.9848757, 0.9805399, 0.98011786, 0.9848646, 0.9730007, 0.9753151, 0.9848791, 0.98177415, 0.9768438, 0.985174, 0.9758198, 0.9759902, 0.98575294, 0.98015803, 0.9800489, 0.9853747, 0.9737983, 0.9741067, 0.98476654, 0.98278195, 0.977082, 0.984592, 0.975339, 0.9731539, 0.98488474, 0.9805565, 0.98012525, 0.98483616, 0.97299474, 0.975273, 0.98486936, 0.9818415, 0.97684664, 0.9851731, 0.9758866, 0.9759772, 0.9857528, 0.9801933, 0.98006123, 0.98539805, 0.97382075, 0.97412235, 0.98476034, 0.9827703, 0.97706395, 0.9845509, 0.9753704, 0.9731365, 0.9848432, 0.98053324, 0.98011506, 0.984846, 0.972948, 0.97527844, 0.98492706, 0.98181504, 0.9768893, 0.98517865, 0.9758631, 0.9759784, 0.9857906, 0.9801901, 0.98007715, 0.98536634, 0.9738338, 0.974116, 0.98475444, 0.98278934, 0.97709376, 0.98458487, 0.9753518, 0.97317046, 0.98483527, 0.9805428, 0.9801255, 0.98488647, 0.97293997, 0.9753141, 0.984891, 0.9817905, 0.97689396, 0.98518986, 0.97583824, 0.97602105, 0.98573536, 0.9801813, 0.98009276, 0.98538715, 0.97378683, 0.97413063, 0.9847558, 0.9827456, 0.97710425, 0.98458624, 0.97533107, 0.9731848, 0.98486286, 0.98054564, 0.9801476, 0.9848862, 0.9729508, 0.975315, 0.9848889, 0.9818321, 0.9768818, 0.98521185, 0.9758135, 0.97602934, 0.9857431, 0.98016995, 0.9801309, 0.98540103, 0.97379035, 0.97418654, 0.98476624, 0.98277265, 0.9771079, 0.98460567, 0.9753405, 0.97320133, 0.98483306, 0.980565, 0.9801584, 0.98489803, 0.97296315, 0.9753078, 0.98488915, 0.98182195, 0.9769183, 0.9851938, 0.9758925, 0.9760218, 0.9857533, 0.98019534, 0.9801205, 0.9854031, 0.9737942, 0.9741776, 0.9847536, 0.98277056, 0.97717154, 0.98459727, 0.97538847, 0.973177, 0.9848208, 0.9805275, 0.9801604, 0.9848854, 0.972984, 0.9752691, 0.98487157, 0.98181516, 0.9768897, 0.98520213, 0.9758242, 0.9759769, 0.9857116, 0.9801752, 0.9800755, 0.98536474, 0.9738105, 0.97415847, 0.98473996, 0.98277354, 0.97711086, 0.98457485, 0.9753777, 0.97313964, 0.984837, 0.98054093, 0.980165, 0.9848551, 0.9729401, 0.9753066, 0.98484737, 0.98175734, 0.9769198, 0.98518115, 0.97582793, 0.97599745, 0.98569965, 0.98016983, 0.9800909, 0.98537546, 0.9737694, 0.9740844, 0.9847244, 0.98272926, 0.97712517, 0.9845756, 0.9753817, 0.97316563, 0.98479176, 0.9804986, 0.98017156, 0.98485905, 0.9729279, 0.9752622, 0.9848208, 0.9817584, 0.9769404, 0.9852005, 0.9757981, 0.9759862, 0.9857037, 0.9800909, 0.98016125, 0.98538405, 0.97370017, 0.9741004, 0.9847046, 0.9827236, 0.97710586, 0.98459506, 0.9753091, 0.9731401, 0.98478585, 0.98051476, 0.980188, 0.98483735, 0.9728529, 0.9752544, 0.9848408, 0.98178196, 0.9769438, 0.985152, 0.97584254, 0.9759236, 0.98569113, 0.98014325, 0.98017555, 0.9853573, 0.9737256, 0.9740785, 0.98468447, 0.98273474, 0.9771937, 0.9845576, 0.97530216, 0.9731472, 0.98478794, 0.9805321, 0.9801988, 0.9848215, 0.9729009, 0.9752719, 0.98483664, 0.9817823, 0.9769717, 0.985143, 0.97575617, 0.97591275, 0.98568463, 0.98011416, 0.98017615, 0.9853499, 0.97374094, 0.9740922, 0.98469514, 0.9827244, 0.97715294, 0.9845638, 0.97526485, 0.9731145, 0.9847542, 0.98051745, 0.98022103, 0.98485106, 0.9728703, 0.9752489, 0.98481905, 0.9818195, 0.9769447, 0.985166, 0.97577, 0.97595686, 0.98567075, 0.9801359, 0.9801823, 0.9853413, 0.97371846, 0.9741154, 0.9847017, 0.9827222, 0.9772052, 0.9845583, 0.9753034, 0.9731607, 0.9847771, 0.98050606, 0.98024195, 0.9848347, 0.97290874, 0.97519433, 0.98481834, 0.98178, 0.97701013, 0.9851628, 0.97582597, 0.9759479, 0.98570615, 0.98012173, 0.9802002, 0.98536515, 0.97374445, 0.97407293, 0.98469293, 0.9827111, 0.9772069, 0.98457414, 0.9753033, 0.97312886, 0.9847749, 0.98049, 0.98027426, 0.98483026, 0.9728811, 0.9752353, 0.98483604, 0.9817429, 0.97704434, 0.9851511, 0.97573584, 0.97594815, 0.98569435, 0.98012334, 0.9802112, 0.98536366, 0.97370154, 0.97406447, 0.9847149, 0.9827373, 0.97720736, 0.9845467, 0.97527575, 0.9730936, 0.9847801, 0.98052216, 0.98024625, 0.9848528, 0.97286755, 0.9752231, 0.9848535, 0.9817687, 0.97700363, 0.98515373, 0.9757538, 0.975967, 0.98570675, 0.9800919, 0.98020005, 0.9853827, 0.97372866, 0.9740347, 0.9847365, 0.9826937, 0.97718984, 0.98459053, 0.97523516, 0.973118, 0.9848173, 0.9804865, 0.98023844, 0.98486406, 0.97285414, 0.9752413, 0.984852, 0.9817459, 0.97698826, 0.9851933, 0.97575337, 0.9759715, 0.98570746, 0.9800775, 0.98019445, 0.9853808, 0.9737186, 0.97411966, 0.98473144, 0.9826894, 0.9771856, 0.9845936, 0.97528946, 0.97314733, 0.9848232, 0.9805095, 0.9802399, 0.98485374, 0.9728775, 0.975243, 0.9848579, 0.98174506, 0.9769993, 0.9851504, 0.9757494, 0.97595936, 0.98568773, 0.9800655, 0.98020947, 0.98535824, 0.9737259, 0.9740751, 0.9847215, 0.98269, 0.97720313, 0.98455393, 0.9752467, 0.9731181, 0.98478585, 0.9804662, 0.980269, 0.9848237, 0.9728529, 0.9752245, 0.9848861, 0.9817205, 0.97698337, 0.9851578, 0.97574747, 0.97595847, 0.9857057, 0.9800795, 0.98021096, 0.9853622, 0.9736843, 0.9741011, 0.98474324, 0.9826907, 0.9772231, 0.9845413, 0.97531193, 0.97316056, 0.98480886, 0.9804585, 0.9803253, 0.98487306, 0.97293866, 0.9751683, 0.98484945, 0.98172635, 0.9770546, 0.98519415, 0.9757884, 0.9758899, 0.98573804, 0.98005223, 0.98027086, 0.9854146, 0.9737447, 0.97407913, 0.98468417, 0.98267573, 0.9772849, 0.98463297, 0.97534627, 0.97308004, 0.9847911, 0.9804623, 0.9802812, 0.98490846, 0.9729771, 0.9751794, 0.98485917, 0.98174, 0.97705567, 0.98521566, 0.9757705, 0.97589636, 0.9857264, 0.9800744, 0.9803122, 0.98541516, 0.9737758, 0.9740534, 0.98475385, 0.9826932, 0.977366, 0.9846199, 0.97528255, 0.97307193, 0.9848407, 0.98052216, 0.9803663, 0.9849096, 0.9729173, 0.97515863, 0.98490775, 0.9817984, 0.97712064, 0.9852286, 0.97575366, 0.975869, 0.9857991, 0.98015904, 0.98032284, 0.98541564, 0.973757, 0.9740097, 0.98480123, 0.9827502, 0.9773367, 0.9846013, 0.9753029, 0.97309685, 0.98484266, 0.9805257, 0.98030627, 0.9848893, 0.97295153, 0.9752099, 0.98488843, 0.98181266, 0.9771161, 0.9852019, 0.97572726, 0.9758877, 0.9857615, 0.98015505, 0.98027, 0.98538834, 0.97374547, 0.9740329, 0.98474807, 0.98275584, 0.9773381, 0.9846081, 0.9753171, 0.97312343, 0.98484725, 0.9805977, 0.98037225, 0.98489165, 0.9729425, 0.9752172, 0.98491246, 0.9818262, 0.97712487, 0.9852255, 0.9757926, 0.9758636, 0.985765, 0.9801712, 0.98029935, 0.98540235, 0.97379047, 0.97403777, 0.98477215, 0.9827483, 0.9773752, 0.9846, 0.97537166, 0.9730899, 0.9848408, 0.9806027, 0.9803892, 0.98489535, 0.97304034, 0.97517234, 0.9848962, 0.98185736, 0.9771287, 0.98524797, 0.97583324, 0.9758581, 0.9857582, 0.9801998, 0.9803572, 0.9854323, 0.97385335, 0.9740292, 0.98472494, 0.98276126, 0.9773702, 0.98463327, 0.97539026, 0.973075, 0.98483723, 0.9805592, 0.98036677, 0.98493236, 0.9730279, 0.97521836, 0.98489213, 0.9818732, 0.9771614, 0.9852219, 0.97587425, 0.9758992, 0.98574495, 0.9802343, 0.98037463, 0.98542064, 0.9738185, 0.9740458, 0.9847556, 0.9828494, 0.97738296, 0.9846497, 0.9753701, 0.973113, 0.984837, 0.98063815, 0.98041326, 0.9849187, 0.97306186, 0.9752396, 0.9849016, 0.98190516, 0.9771942, 0.9852535, 0.97585344, 0.97593904, 0.98579305, 0.9802356, 0.9803858, 0.9854337, 0.97387946, 0.9741193, 0.9847668, 0.98284924, 0.9774386, 0.9846822, 0.97544426, 0.97317785, 0.9848433, 0.9806707, 0.9804334, 0.98493826, 0.97306967, 0.97523683, 0.9849081, 0.9819509, 0.97724324, 0.9852866, 0.97587675, 0.97586876, 0.9857153, 0.9803049, 0.98037887, 0.9854225, 0.9738332, 0.9739683, 0.98471445, 0.9828369, 0.97743464, 0.9846591, 0.9753852, 0.9730253, 0.98481673, 0.98069704, 0.98043203, 0.9849562, 0.9729838, 0.9751473, 0.98482925, 0.9819282, 0.97720826, 0.9852887, 0.9757947, 0.9758233, 0.9857005, 0.9803366, 0.9803586, 0.98545444, 0.9738524, 0.9740431, 0.98472136, 0.9828667, 0.97739714, 0.98464173, 0.9754006, 0.97310555, 0.98479825, 0.98069555, 0.98045945, 0.9849508, 0.97306776, 0.97518915, 0.9848616, 0.98194146, 0.9772175, 0.9852775, 0.9759064, 0.9758657, 0.9857264, 0.98028344, 0.98041385, 0.98547274, 0.9739493, 0.9740461, 0.98470354, 0.98286617, 0.9774301, 0.98468786, 0.97543216, 0.97306323, 0.9848033, 0.9806311, 0.98043835, 0.98495597, 0.9730909, 0.9752039, 0.9848968, 0.9819469, 0.97724414, 0.9852674, 0.9759462, 0.9758539, 0.9857379, 0.9802664, 0.98042816, 0.98548126, 0.97397864, 0.9740563, 0.9847562, 0.9828613, 0.97741175, 0.98468405, 0.97544765, 0.97308683, 0.9848045, 0.9806836, 0.9804037, 0.9849458, 0.9730997, 0.9751845, 0.98488367, 0.98191696, 0.97720176, 0.9852442, 0.97587436, 0.97587264, 0.9857502, 0.98025995, 0.98036695, 0.9854687, 0.9738826, 0.9740448, 0.9847456, 0.9828211, 0.9774473, 0.9846709, 0.97541475, 0.9730534, 0.9848237, 0.9806724, 0.98044705, 0.9849471, 0.97311616, 0.97517306, 0.98489755, 0.9818933, 0.97722274, 0.98527515, 0.9758371, 0.975848, 0.985762, 0.98025584, 0.98035747, 0.98542327, 0.97393024, 0.9740505, 0.9847683, 0.9828317, 0.97747004, 0.9846699, 0.975486, 0.9730926, 0.9848512, 0.98066247, 0.9804726, 0.9849144, 0.97313774, 0.9752005, 0.98490393, 0.98194295, 0.97723675, 0.98522156, 0.9759031, 0.97587, 0.9857933, 0.98026925, 0.98041224, 0.9854014, 0.9740276, 0.9739987, 0.98479986, 0.9828711, 0.9774181, 0.9846548, 0.9755333, 0.97308004, 0.9848653, 0.98069376, 0.98043317, 0.9849177, 0.9732145, 0.9751879, 0.9849118, 0.9819016, 0.9772307, 0.9852421, 0.9759843, 0.9758756, 0.9857879, 0.9802043, 0.98038703, 0.9853911, 0.9739569, 0.97401196, 0.9847781, 0.9828065, 0.97742987, 0.9846276, 0.97550464, 0.97309023, 0.98480207, 0.98057336, 0.9804109, 0.9849022, 0.9732074, 0.9751728, 0.98486716, 0.98181367, 0.97723126, 0.98521334, 0.97597903, 0.9758424, 0.98569584, 0.9801564, 0.9803484, 0.98538464, 0.9740027, 0.9739662, 0.9846986, 0.9827429, 0.977459, 0.9846148, 0.9755064, 0.9730396, 0.9847722, 0.9805824, 0.98042023, 0.9848904, 0.973064, 0.9751617, 0.98478705, 0.9818532, 0.97714967, 0.9852131, 0.97586673, 0.9757642, 0.98572654, 0.98015195, 0.9803862, 0.9853983, 0.9739318, 0.97390217, 0.98476076, 0.98275274, 0.97743, 0.9845931, 0.9754205, 0.9728812, 0.9847707, 0.9805424, 0.9804103, 0.9848535, 0.97310525, 0.97507226, 0.98481965, 0.98183656, 0.9771614, 0.985211, 0.97595507, 0.9757565, 0.9857647, 0.98019296, 0.9803019, 0.9853876, 0.97401154, 0.9739499, 0.9847152, 0.98279154, 0.9773755, 0.9846081, 0.97545993, 0.9730033, 0.9848015, 0.98058516, 0.9803663, 0.98489976, 0.97319824, 0.975105, 0.9849277, 0.9818841, 0.97711426, 0.9852197, 0.9759942, 0.9758295, 0.985765, 0.9801922, 0.98035645, 0.98541576, 0.97403574, 0.97397715, 0.9847439, 0.98277587, 0.97733974, 0.9846332, 0.9755486, 0.9729902, 0.9848505, 0.9805877, 0.98035413, 0.98492116, 0.97322625, 0.97512871, 0.984959185, 0.9818429, 0.97711515, 0.9852358, 0.97597426, 0.97585243, 0.9857647, 0.98015827, 0.9803089, 0.9854423, 0.9740278, 0.97389686, 0.98477143, 0.9827967, 0.9773816, 0.98463374, 0.9755187, 0.9730296, 0.98486054, 0.9805921, 0.9803273, 0.9849171, 0.97314733, 0.9750876, 0.9849036, 0.981788516, 0.977119625, 0.9852411, 0.9758863, 0.97587913, 0.9857506, 0.980166137, 0.980259955, 0.9854197, 0.97399026, 0.97404796, 0.98478323, 0.9828038, 0.977275, 0.9846028, 0.97550464, 0.97309464, 0.98484343, 0.9806044, 0.9802659, 0.98485905, 0.9731731, 0.975199, 0.9849199, 0.98188597, 0.97706807, 0.9851869, 0.97594416, 0.97586626, 0.9857458, 0.9802012, 0.98024637, 0.9853634, 0.973961, 0.9739942, 0.98474497, 0.9828326, 0.9772784, 0.98454547, 0.9754715, 0.9730095, 0.9848177, 0.98061496, 0.98029906, 0.9847779, 0.9731905, 0.97515035, 0.9848918, 0.9818913, 0.9770865, 0.9851365, 0.97601366, 0.97586936, 0.9857744, 0.9801901, 0.98027897, 0.98535174, 0.97397983, 0.97397953, 0.9847231, 0.98279405, 0.97732645, 0.9845277, 0.9754699, 0.97304165, 0.9847751, 0.9805751, 0.9803098, 0.9847987, 0.97313523, 0.97514707, 0.9848487, 0.9818445, 0.97705007, 0.9851158, 0.9759316, 0.9758411, 0.98571193, 0.98018163, 0.9802468, 0.9853227, 0.97402465, 0.973988, 0.9847148, 0.9828048, 0.9772699, 0.9845241, 0.97551584, 0.9730145, 0.98476887, 0.98061085, 0.9801894, 0.9847972, 0.9731497, 0.9751048, 0.98482186, 0.98184633, 0.976926, 0.9851193, 0.97601444, 0.9758508, 0.9857284, 0.9801774, 0.9802224, 0.9853189, 0.9740165, 0.9739683, 0.984698, 0.9827598, 0.97728, 0.98454213, 0.97552276, 0.9730453, 0.9847984, 0.98057747, 0.9802918, 0.98483026, 0.9731448, 0.9751272, 0.9848311, 0.9818662, 0.9770487, 0.9851467, 0.9759759, 0.9757941, 0.98571706, 0.98020566, 0.9802325, 0.98533684, 0.9739942, 0.974004, 0.98471016, 0.9828034, 0.977275, 0.98456305, 0.97557485, 0.9730253, 0.9848044, 0.9806074, 0.98030555, 0.98479164, 0.9732091, 0.97509354, 0.9848371, 0.9818877, 0.9770874, 0.9851568, 0.9760193, 0.97582215, 0.9857231, 0.980202258, 0.980235815, 0.985343874, 0.974025667, 0.973923326, 0.984686255, 0.982732356, 0.977280915, 0.984553099, 0.975599229, 0.973030508, 0.984751105, 0.980563402, 0.980310261, 0.984822869, 0.973244905, 0.975121558, 0.98487246, 0.9819184, 0.9771163, 0.9851672, 0.9760347, 0.9758242, 0.9857259, 0.9801769, 0.9803467, 0.9853691, 0.9741253, 0.9739983, 0.9847136, 0.9827541, 0.97736895, 0.98459077, 0.97563815, 0.9730567, 0.98474103, 0.98056376, 0.9803237, 0.9848705, 0.9732713, 0.97515434, 0.9848336, 0.981843114, 0.97708714, 0.985183716, 0.97606349, 0.975896835, 0.98571378, 0.980154693, 0.980304658, 0.98539424, 0.9741479, 0.97402644, 0.98469085, 0.9827662, 0.9773309, 0.9845983, 0.9756566, 0.973146081, 0.984778464, 0.980564177, 0.980339587, 0.984843194, 0.973247707, 0.975158632, 0.984810591, 0.981851935, 0.977069438, 0.985187173, 0.976084173, 0.975888789, 0.985729575, 0.98017454, 0.98030007, 0.985384285, 0.974169791, 0.974026203, 0.984728634, 0.982774854, 0.977315843, 0.984606147, 0.975646913, 0.973124444, 0.984754443, 0.980587721, 0.980333984, 0.984887064, 0.973266006, 0.975172579, 0.984809935, 0.981888473, 0.977093399, 0.985201895, 0.976061583, 0.97588408, 0.985693395, 0.980165362, 0.980281711, 0.985420406, 0.974147022, 0.973984241, 0.984732211, 0.982742488, 0.977395236, 0.984610975, 0.975661278, 0.973107517, 0.98479861, 0.980543017, 0.980485916, 0.98495096, 0.973335445, 0.975212932, 0.984861493, 0.981809437, 0.977028191, 0.985216916, 0.976154506, 0.97587615, 0.9857587, 0.9801308, 0.9802997, 0.985404193, 0.974200904, 0.9739957, 0.98475015, 0.9827277, 0.9773187, 0.9846006, 0.9757107, 0.973112, 0.98481214, 0.9805217, 0.98032755, 0.98488057, 0.97339815, 0.9751854, 0.9848645, 0.98177266, 0.97706985, 0.98515517, 0.97615665, 0.9759015, 0.9857415, 0.980096877, 0.980329514, 0.985396981, 0.97419101, 0.97401106, 0.9847661, 0.982733607, 0.977391481, 0.98456085, 0.9757067, 0.9730243, 0.984824, 0.98050594, 0.9803654, 0.9848743, 0.9733874, 0.97514534, 0.98488265, 0.98178893, 0.97714216, 0.9851751, 0.9761535, 0.975845516, 0.985769749, 0.9801601, 0.9803867, 0.98541516, 0.9742285, 0.974033356, 0.984759152, 0.98277783, 0.9773802, 0.9845957, 0.97577524, 0.97308534, 0.9848173, 0.980582297, 0.980368555, 0.984864354, 0.973385274, 0.975162387, 0.984919071, 0.9818361, 0.9771023, 0.985152006, 0.97621274, 0.975892603, 0.985782146, 0.98019356, 0.98033226, 0.9853573, 0.9742468, 0.97401255, 0.9847632, 0.98280084, 0.97735274, 0.9845862, 0.9758077, 0.9731203, 0.9848186, 0.9805962, 0.9803673, 0.98485225, 0.9734104, 0.975191832, 0.98484242, 0.98183471, 0.97711426, 0.985184908, 0.976198673, 0.97590059, 0.985777259, 0.98022103, 0.9803156, 0.9853923, 0.9742226, 0.973994315, 0.984719515, 0.982764006, 0.977373958, 0.984641016, 0.975791276, 0.973048806, 0.984828413, 0.980588853, 0.980367661, 0.984908342, 0.97342211, 0.975193441, 0.984945536, 0.981806457, 0.977082491, 0.985225022, 0.976212084, 0.975927472, 0.985786319, 0.980211616, 0.980317831, 0.98541832, 0.974216521, 0.97409296, 0.9848032, 0.982802927, 0.97736901, 0.9846504, 0.9757662, 0.973131537, 0.984871566, 0.980626643, 0.98029995, 0.984918058, 0.973367751, 0.975191712, 0.98496443, 0.981895506, 0.977050662, 0.985204339, 0.976190865, 0.975882649, 0.985827446, 0.980208099, 0.98024106, 0.985397458, 0.97426188, 0.974063337, 0.984849095, 0.98286593, 0.977282643, 0.9846348, 0.9758493, 0.973187327, 0.98494488, 0.980697393, 0.980319679, 0.984927297, 0.97349304, 0.975236177, 0.985015988, 0.981928825, 0.977038145, 0.985228717, 0.976283908, 0.975926697, 0.985914111, 0.980328, 0.9801979, 0.985481501, 0.974289358, 0.974072397, 0.98491317, 0.982936502, 0.977220476, 0.98464465, 0.9758513, 0.973126113, 0.984986365, 0.98068446, 0.98026454, 0.984927535, 0.973470092, 0.975199699, 0.985076249, 0.98197192, 0.976947904, 0.985247493, 0.976195753, 0.975960314, 0.98592025, 0.98033601, 0.98021853, 0.985496938, 0.974239588, 0.973992407, 0.98489213, 0.982931793, 0.977197945, 0.984706342, 0.975889802, 0.973028839, 0.985030651, 0.980726779, 0.980283558, 0.984971225, 0.973451018, 0.975154996, 0.985090256, 0.982002079, 0.976916611, 0.985264719, 0.976233244, 0.975913525, 0.985955119, 0.980392873, 0.98017782, 0.985509038, 0.974264443, 0.974005401, 0.984983742, 0.983014703, 0.977178216, 0.98473835, 0.975860298, 0.973057151, 0.985057712, 0.980772078, 0.980228901, 0.985001206, 0.973433971, 0.975168407, 0.985109925, 0.982040703, 0.976929784, 0.985316575, 0.976256967, 0.975928724, 0.986004412, 0.980436981, 0.98017472, 0.985539496, 0.974239588, 0.97396642, 0.984992027, 0.98300755, 0.97713989, 0.984726012, 0.975806355, 0.9730271, 0.9850813, 0.9808394, 0.980116, 0.984954596, 0.973413587, 0.975164771, 0.985181868, 0.98206335, 0.9768713, 0.9853329, 0.9761874, 0.975820541, 0.986032069, 0.9804812, 0.9801712, 0.9854713, 0.97419554, 0.973955452, 0.985034287, 0.98306805, 0.9771014, 0.9846917, 0.97576946, 0.973034143, 0.985090733, 0.98085946, 0.9800537, 0.98495805, 0.9733636, 0.975153625, 0.985157371, 0.9820708, 0.9767295, 0.98527956, 0.97623366, 0.975788534, 0.985969126, 0.98048353, 0.9800013, 0.9855101, 0.9741975, 0.973935843, 0.984954596, 0.98302704, 0.9770378, 0.9847039, 0.97578216, 0.972933, 0.98504734, 0.98085016, 0.98010236, 0.9849909, 0.97335035, 0.97508067, 0.98514277, 0.9820952, 0.9767784, 0.985308, 0.9761972, 0.97576094, 0.98596036, 0.9805433, 0.9800617, 0.98552865, 0.97422194, 0.9738721, 0.98500085, 0.9830826, 0.97706735, 0.9847418, 0.97585446, 0.97293234, 0.9851242, 0.9808545, 0.98009115, 0.9849952, 0.97338897, 0.97504866, 0.9851254, 0.98209125, 0.9767239, 0.9853227, 0.9762173, 0.97576153, 0.985987, 0.98051053, 0.9800641, 0.9855798, 0.97429514, 0.97387165, 0.9849304, 0.98304397, 0.9770711, 0.9847588, 0.9758532, 0.97295964, 0.98502976, 0.98086596, 0.98010445, 0.98500556, 0.97342527, 0.97505605, 0.9851006, 0.9821108, 0.97678053, 0.9853301, 0.97624844, 0.97576296, 0.9859477, 0.98048145, 0.98007274, 0.98553896, 0.9742667, 0.97388464, 0.9849353, 0.9830661, 0.9770761, 0.9847551, 0.9758404, 0.97291994, 0.9849985, 0.98084295, 0.9800876, 0.9850094, 0.97342616, 0.9750854, 0.98506933, 0.9820656, 0.9768092, 0.98530835, 0.97624093, 0.97579944, 0.98596126, 0.9804303, 0.9800816, 0.98553896, 0.97428256, 0.9739183, 0.98494303, 0.9830357, 0.97706544, 0.9847425, 0.9758589, 0.972934, 0.9850487, 0.9808163, 0.9800751, 0.9850073, 0.9734538, 0.97509503, 0.98506004, 0.9820499, 0.97676814, 0.98529655, 0.97625256, 0.9757446, 0.9859475, 0.9804586, 0.98004043, 0.9855245, 0.9742823, 0.9738834, 0.9849498, 0.9830258, 0.9770468, 0.9847543, 0.97588784, 0.9729048, 0.9850577, 0.980822, 0.9800964, 0.98501277, 0.97347844, 0.9750499, 0.9850958, 0.98207515, 0.97677666, 0.98531705, 0.9762615, 0.9757446, 0.9859474, 0.9804997, 0.980045, 0.9855475, 0.9742562, 0.9738864, 0.9849856, 0.9830577, 0.9770278, 0.98471594, 0.9758379, 0.9729145, 0.9850444, 0.98082983, 0.98006207, 0.98499554, 0.9734534, 0.97502774, 0.9850894, 0.9820875, 0.97676176, 0.98528534, 0.97623414, 0.9756994, 0.9859279, 0.98050714, 0.98001087, 0.9855247, 0.9742644, 0.97387516, 0.9849823, 0.98309124, 0.97705495, 0.9847371, 0.9758271, 0.97288096, 0.985016, 0.98083055, 0.98005235, 0.98499817, 0.97342217, 0.97498274, 0.98510045, 0.98209953, 0.9767163, 0.98527175, 0.9762048, 0.975748, 0.98598504, 0.9805384, 0.9800244, 0.98554474, 0.9742241, 0.973929, 0.98495734, 0.98310596, 0.9770116, 0.9847358, 0.97582805, 0.972962, 0.98507553, 0.9808754, 0.9800188, 0.9849956, 0.9733988, 0.97507215, 0.9850588, 0.9821339, 0.9766848, 0.98530257, 0.97618264, 0.97576505, 0.9859323, 0.9805778, 0.9800278, 0.9855686, 0.9742216, 0.97387695, 0.984969, 0.98314977, 0.97706443, 0.9847446, 0.9757806, 0.9729412, 0.9850493, 0.98092103, 0.9801072, 0.9850251, 0.97334236, 0.9749851, 0.98509115, 0.98214716, 0.976775, 0.9852926, 0.97611165, 0.97574097, 0.9859587, 0.98053396, 0.9800655, 0.98555285, 0.9741871, 0.9738932, 0.9849843, 0.9831735, 0.97706074, 0.98476344, 0.97576445, 0.9729633, 0.98505044, 0.98092836, 0.9800749, 0.9850247, 0.9733704, 0.9750503, 0.98511374, 0.98218083, 0.9767398, 0.985302, 0.9761847, 0.9757553, 0.9859843, 0.9805878, 0.9800411, 0.98555547, 0.9741848, 0.97390205, 0.9849585, 0.98313105, 0.9770569, 0.9847514, 0.97575104, 0.9729811, 0.98502105, 0.98086905, 0.98007846, 0.9850331, 0.9733751, 0.9750035, 0.98505545, 0.9821234, 0.97679615, 0.98534155, 0.97620267, 0.97573745, 0.9859052, 0.9805555, 0.98004454, 0.98558766, 0.97418064, 0.97389513, 0.98492706, 0.9830872, 0.9770651, 0.9848141, 0.9757968, 0.97298187, 0.98496836, 0.9808693, 0.9801034, 0.9850691, 0.9733448, 0.9750622, 0.98501647, 0.98212427, 0.9767876, 0.985352, 0.9761344, 0.97579366, 0.9859002, 0.9805352, 0.9800969, 0.9855853, 0.9741659, 0.97390395, 0.98493373, 0.9831409, 0.9771081, 0.9847766, 0.9757353, 0.9729804, 0.98496866, 0.9809311, 0.980123, 0.9850577, 0.97333366, 0.97505796, 0.9850207, 0.98215073, 0.97678167, 0.9853131, 0.97613007, 0.97571975, 0.98591506, 0.98055834, 0.9800702, 0.9855859, 0.9740966, 0.973846078, 0.984898508, 0.983153641, 0.977108479, 0.98475873, 0.97566766, 0.972943604, 0.984992981, 0.9808733, 0.9800775, 0.98501134, 0.973203, 0.9749722, 0.9850539, 0.98212874, 0.9767237, 0.98532456, 0.9761159, 0.97570705, 0.9859578, 0.9805054, 0.9800601, 0.9855884, 0.9741436, 0.9738849, 0.9849945, 0.98311484, 0.9771064, 0.9847899, 0.97569525, 0.9729478, 0.9850679, 0.98091954, 0.98010594, 0.98505646, 0.97329086, 0.9750328, 0.98516184, 0.9822019, 0.9769299, 0.98534226, 0.97611165, 0.9757736, 0.98598987, 0.9805776, 0.9800495, 0.9855563, 0.9740951, 0.9739632, 0.9850057, 0.9830994, 0.9770676, 0.9847386, 0.97571725, 0.9729946, 0.9850472, 0.9809085, 0.98011965, 0.98500675, 0.9733096, 0.9750725, 0.98510194, 0.9821897, 0.97680706, 0.9853162, 0.9761042, 0.97575927, 0.98599267, 0.98059857, 0.98007065, 0.9855574, 0.974098, 0.9739153, 0.98499423, 0.98316175, 0.9770757, 0.9847549, 0.9756934, 0.9729655, 0.9851016, 0.98094463, 0.98012197, 0.9850037, 0.9733059, 0.9750114, 0.9851452, 0.9821761, 0.97679067, 0.9853092, 0.97610235, 0.97574735, 0.9860026, 0.980586, 0.98009884, 0.9855612, 0.9741344, 0.9738844, 0.98497933, 0.9831471, 0.97709435, 0.98476285, 0.9757195, 0.97296834, 0.98507726, 0.9808961, 0.98012733, 0.9850258, 0.9733613, 0.9750402, 0.98515445, 0.9821837, 0.97678715, 0.9853366, 0.9761614, 0.9757933, 0.9860189, 0.980594, 0.98007464, 0.9855524, 0.9741407, 0.9739455, 0.9850278, 0.98315376, 0.9770676, 0.9847816, 0.97577196, 0.9730418, 0.98511547, 0.9809356, 0.9801245, 0.9850417, 0.9733652, 0.97505015, 0.985182, 0.98218673, 0.97682184, 0.9853397, 0.9761329, 0.975829601, 0.986038923, 0.9806295, 0.98009044, 0.9855902, 0.9741718, 0.97399896, 0.98503435, 0.98316044, 0.977104, 0.98478174, 0.9757322, 0.9730415, 0.985101, 0.98092127, 0.9801214, 0.9850262, 0.9733059, 0.97510105, 0.98511964, 0.98218477, 0.97681606, 0.9853506, 0.97612077, 0.97581464, 0.9859849, 0.9805863, 0.98004407, 0.98557204, 0.97412676, 0.973971, 0.98500013, 0.98316187, 0.9770756, 0.98476, 0.97571534, 0.9730281, 0.98507184, 0.98094386, 0.98009413, 0.98502386, 0.9732718, 0.97509944, 0.98505926, 0.98216707, 0.9767594, 0.98534274, 0.97612405, 0.9757926, 0.98595107, 0.9805743, 0.9800945, 0.98555607, 0.9741241, 0.973976, 0.9849631, 0.98312265, 0.97709197, 0.98476046, 0.97576684, 0.97304165, 0.98503447, 0.98094535, 0.9801516, 0.9850464, 0.97329617, 0.9751081, 0.9851085, 0.9821866, 0.97684103, 0.98536724, 0.9761451, 0.97586876, 0.98595977, 0.98057234, 0.980097, 0.98559105, 0.97414464, 0.97400403, 0.9849651, 0.9831463, 0.97713214, 0.9848011, 0.9757578, 0.9730617, 0.98506373, 0.980952, 0.98017704, 0.9850598, 0.9733613, 0.9750853, 0.9851092, 0.9821484, 0.9768316, 0.98538494, 0.9761779, 0.9758253, 0.985963, 0.9805894, 0.9801214, 0.9856084, 0.97417307, 0.974036, 0.98495585, 0.98317003, 0.9771574, 0.98482597, 0.97579706, 0.9730714, 0.9850599, 0.98092574, 0.9801822, 0.9850758, 0.97334236, 0.9750955, 0.985083, 0.9821881, 0.9768614, 0.98536646, 0.97614765, 0.97581327, 0.985952, 0.98061556, 0.98013467, 0.9855965, 0.97418875, 0.9739851, 0.9849604, 0.9831887, 0.97715944, 0.9848291, 0.97579706, 0.973064, 0.98502684, 0.9809682, 0.9801737, 0.9850909, 0.9733696, 0.9750797, 0.98510355, 0.98219246, 0.9768878, 0.98538345, 0.9761763, 0.975748, 0.9859503, 0.98061645, 0.9801737, 0.98562115, 0.9742012, 0.9739448, 0.9849726, 0.9831691, 0.9771717, 0.9848433, 0.9757948, 0.9729893, 0.98505384, 0.98097175, 0.9802075, 0.9850967, 0.97331625, 0.97502816, 0.9851263, 0.9821788, 0.9769124, 0.9854, 0.9761841, 0.97575516, 0.9859628, 0.98061496, 0.9801784, 0.9856312, 0.974224, 0.9738966, 0.9849635, 0.98318917, 0.97719646, 0.9848332, 0.9758046, 0.9730078, 0.9850722, 0.9809708, 0.9802468, 0.98509496, 0.97339374, 0.97503823, 0.985101, 0.9821822, 0.9768702, 0.985378, 0.97614634, 0.97573733, 0.9859588, 0.9806182, 0.98015606, 0.9856177, 0.97418594, 0.973971, 0.9849608, 0.983166, 0.97713715, 0.9848277, 0.975746, 0.9729627, 0.98504686, 0.9809569, 0.98019505, 0.9850715, 0.973354, 0.97504586, 0.9850904, 0.9821776, 0.97683537, 0.9853726, 0.9761605, 0.97575617, 0.98596764, 0.9806095, 0.98011637, 0.98562396, 0.9741752, 0.97391933, 0.98497456, 0.98318446, 0.97714305, 0.9848246, 0.97581565, 0.97298616, 0.98505867, 0.9809761, 0.98019534, 0.9850935, 0.97332644, 0.9750003, 0.98512655, 0.9822411, 0.976872, 0.9853794, 0.97614914, 0.9758017, 0.98594946, 0.9806614, 0.980146, 0.98561025, 0.97421706, 0.9739091, 0.9849577, 0.9832221, 0.9771614, 0.9848037, 0.975827, 0.9730141, 0.985056, 0.98097473, 0.98017347, 0.9850723, 0.97335345, 0.97507465, 0.9851179, 0.98223376, 0.97683585, 0.98533475, 0.9761352, 0.9758012, 0.9859833, 0.98062724, 0.9801476, 0.98560804, 0.97420007, 0.9739342, 0.9849749, 0.9832, 0.9771424, 0.9848097, 0.9758034, 0.97303635, 0.98507845, 0.9810089, 0.9802475, 0.9850808, 0.97341496, 0.97511315, 0.9851363, 0.9822685, 0.9769105, 0.9853891, 0.9762355, 0.9758326, 0.9859921, 0.9807202, 0.9802132, 0.985612, 0.97427464, 0.97400486, 0.98500246, 0.9832696, 0.9772379, 0.9848616, 0.9758933, 0.97314495, 0.98506737, 0.9810858, 0.9802464, 0.9850965, 0.97351044, 0.9751409, 0.9851173, 0.9822838, 0.97690576, 0.9854029, 0.9762839, 0.9758745, 0.98597634, 0.98072433, 0.980228, 0.9856343, 0.9742867, 0.97401774, 0.9849458, 0.9833057, 0.9772216, 0.9848219, 0.9758676, 0.97311234, 0.9850655, 0.98107153, 0.9802531, 0.9850951, 0.97348976, 0.97512895, 0.98511267, 0.98229265, 0.9769076, 0.9854059, 0.97624946, 0.97585857, 0.9860042, 0.9806863, 0.98023546, 0.98562914, 0.9742333, 0.9740195, 0.98501354, 0.98331535, 0.9772359, 0.9848503, 0.9758638, 0.9731001, 0.9851092, 0.9810915, 0.98028034, 0.9851268, 0.97348547, 0.97509766, 0.98509187, 0.98228645, 0.97692466, 0.98540074, 0.9763158, 0.9758177, 0.98598087, 0.9807299, 0.98022217, 0.9856479, 0.9742629, 0.97399694, 0.9849636, 0.98327535, 0.97727364, 0.9848831, 0.97594815, 0.9730973, 0.98505485, 0.981029, 0.98031014, 0.9851643, 0.9734807, 0.9751346, 0.9851048, 0.9822922, 0.97697806, 0.98543483, 0.9763274, 0.9758455, 0.98595697, 0.9806779, 0.98023593, 0.9856881, 0.97431993, 0.973973155, 0.984955609, 0.98323995, 0.9772949, 0.98489064, 0.975917399, 0.973101854, 0.984992146, 0.9809885, 0.9802848, 0.985122263, 0.973484993, 0.975114882, 0.98504895, 0.98226184, 0.977014, 0.9854617, 0.97626585, 0.9758267, 0.98593533, 0.98067427, 0.9803048, 0.9856946, 0.9742974, 0.974114, 0.984985, 0.98331624, 0.97735137, 0.9849068, 0.97597075, 0.9731575, 0.98507524, 0.98107946, 0.98036367, 0.9851519, 0.97352374, 0.97516125, 0.9850994, 0.98230284, 0.9769975, 0.98546255, 0.97627014, 0.9758999, 0.98598146, 0.9807206, 0.9802934, 0.98568034, 0.9743368, 0.9739993, 0.98495513, 0.9832856, 0.97727704, 0.98486114, 0.97593665, 0.97312623, 0.98505753, 0.98101246, 0.9803156, 0.98516124, 0.9734379, 0.975134, 0.9851032, 0.9823061, 0.9769637, 0.9854137, 0.97624344, 0.9759159, 0.98595154, 0.98072034, 0.9802611, 0.98567075, 0.9743192, 0.97401536, 0.98497826, 0.9832883, 0.9772389, 0.9848636, 0.97591066, 0.973086059, 0.985080659, 0.98101497, 0.9802934, 0.9851431, 0.97350895, 0.9751311, 0.9850967, 0.9822834, 0.97695583, 0.98543197, 0.97633016, 0.97587705, 0.9859643, 0.98069215, 0.9802491, 0.98567116, 0.9743448, 0.9740602, 0.98500526, 0.983284, 0.97725576, 0.9848621, 0.975967, 0.97309655, 0.9850941, 0.98105365, 0.98028404, 0.9851763, 0.97349495, 0.97511816, 0.9851756, 0.9822913, 0.97694206, 0.9854519, 0.97631013, 0.97589636, 0.9860036, 0.98069704, 0.9802514, 0.9856611, 0.974398, 0.9740029, 0.9850337, 0.9832941, 0.97724265, 0.9848903, 0.97602785, 0.97307026, 0.9850675, 0.98107225, 0.9802966, 0.98513013, 0.97355396, 0.9751305, 0.9851761, 0.98233867, 0.9769313, 0.98538256, 0.9763451, 0.9758564, 0.9860191, 0.9807577, 0.98025, 0.9856564, 0.97439665, 0.9740078, 0.98505324, 0.983311, 0.9772425, 0.9848283, 0.9760296, 0.9731112, 0.9851477, 0.9810457, 0.9802909, 0.98511267, 0.9735362, 0.97505414, 0.985168, 0.9823023, 0.9769282, 0.985382915, 0.976291597, 0.9758085, 0.98601943, 0.9807412, 0.98021185, 0.985630512, 0.974351168, 0.973957896, 0.985022247, 0.9832983, 0.9772003, 0.9848424, 0.9759292, 0.973056, 0.9851177, 0.981023, 0.98017865, 0.9851253, 0.9734595, 0.9750338, 0.98512644, 0.98226684, 0.97688055, 0.98537827, 0.9762255, 0.9758164, 0.98598677, 0.9806896, 0.9802444, 0.98562, 0.9742527, 0.974015951, 0.984976172, 0.983243, 0.97725755, 0.9848512, 0.97588056, 0.97311902, 0.98508966, 0.98106396, 0.98028505, 0.9851177, 0.9734495, 0.975114, 0.98514163, 0.9823053, 0.97694165, 0.9853795, 0.9762831, 0.97587436, 0.98600864, 0.98072696, 0.98024553, 0.9856558, 0.9742759, 0.97403187, 0.9849908, 0.98330796, 0.9772259, 0.9848374, 0.9759152, 0.973086834, 0.985104918, 0.98108715, 0.9802786, 0.9851289, 0.9734414, 0.9750665, 0.98514366, 0.98232853, 0.97690463, 0.9854131, 0.97630674, 0.97579896, 0.98601276, 0.9807659, 0.9802203, 0.98565507, 0.9742843, 0.97396606, 0.9850081, 0.98327225, 0.9772167, 0.9848461, 0.97590715, 0.9730597, 0.98511046, 0.9810363, 0.9802492, 0.98510563, 0.9734181, 0.9750623, 0.98514277, 0.98230124, 0.9769082, 0.9854008, 0.97625923, 0.97581136, 0.9860365, 0.98073894, 0.9802121, 0.9856786, 0.9743084, 0.9739632, 0.9850266, 0.98328435, 0.977218, 0.984860539, 0.975908279, 0.97307014, 0.98513997, 0.98102826, 0.9802674, 0.98512644, 0.9734211, 0.97504866, 0.9851438, 0.98231417, 0.97690576, 0.9854052, 0.9762657, 0.9757923, 0.98602504, 0.9807202, 0.9802361, 0.9856618, 0.97428244, 0.9739707, 0.9850203, 0.9832952, 0.9772544, 0.9848742, 0.9759495, 0.97305816, 0.9851027, 0.9810605, 0.9802868, 0.9851049, 0.9734292, 0.9750817, 0.9851548, 0.9823293, 0.9769582, 0.9854031, 0.97627425, 0.97581214, 0.9860189, 0.9807171, 0.98022276, 0.9856532, 0.9742588, 0.9739377, 0.98500395, 0.98328364, 0.97725916, 0.9848587, 0.9759108, 0.9730838, 0.9851085, 0.981075, 0.9802561, 0.98510724, 0.97344977, 0.9750768, 0.9851385, 0.9822945, 0.9769406, 0.98539966, 0.9762765, 0.9758017, 0.9859772, 0.98074657, 0.9802193, 0.9856537, 0.97427773, 0.9739667, 0.9850102, 0.9832946, 0.9772314, 0.9848411, 0.9759218, 0.9730927, 0.98509115, 0.98106855, 0.98024416, 0.98510784, 0.97346216, 0.9750886, 0.98512286, 0.9823337, 0.9769423, 0.98539895, 0.97627217, 0.9758056, 0.9860031, 0.98074853, 0.9801987, 0.9856641, 0.97425634, 0.9739474, 0.9850294, 0.9833056, 0.97725177, 0.984855, 0.97588605, 0.97307205, 0.9851069, 0.98105997, 0.98025745, 0.98514646, 0.9734178, 0.97508585, 0.98515934, 0.98231727, 0.97691613, 0.98539066, 0.9762838, 0.975832, 0.9860048, 0.98073685, 0.98021543, 0.9856441, 0.97425973, 0.97397554, 0.98502374, 0.983323, 0.9772289, 0.98487157, 0.97591645, 0.9730671, 0.98510516, 0.9811096, 0.98025846, 0.9851358, 0.97341675, 0.9750622, 0.98515385, 0.9823451, 0.97691816, 0.9854138, 0.97629285, 0.97584176, 0.98603755, 0.98079944, 0.9802097, 0.9856719, 0.97423345, 0.9738885, 0.985002, 0.98331004, 0.9772225, 0.98487663, 0.97588557, 0.97306526, 0.9850862, 0.9810883, 0.9802508, 0.985151, 0.9734589, 0.9750249, 0.98512566, 0.98232126, 0.9768986, 0.9854255, 0.9762456, 0.97575843, 0.98599905, 0.9807582, 0.9801846, 0.98567766, 0.9742507, 0.9739251, 0.9850339, 0.98330694, 0.9771854, 0.98486865, 0.97588193, 0.9730023, 0.9850958, 0.9810978, 0.980268, 0.9851494, 0.973431, 0.9750083, 0.98515767, 0.98229975, 0.97691965, 0.98542374, 0.97627175, 0.9757371, 0.98602825, 0.9807442, 0.9802084, 0.9856909, 0.9742398, 0.97385705, 0.98502386, 0.9833035, 0.9772488, 0.9848904, 0.9759101, 0.97300637, 0.9851499, 0.9810998, 0.98027855, 0.9851494, 0.9734631, 0.9749844, 0.9851504, 0.98235416, 0.9769562, 0.98543113, 0.9762582, 0.97573256, 0.9859896, 0.98076767, 0.98023784, 0.98568356, 0.9742455, 0.97385806, 0.9850102, 0.9833171, 0.9772758, 0.9848699, 0.9759055, 0.9730321, 0.9851107, 0.98110664, 0.98034865, 0.9851628, 0.9734047, 0.97503704, 0.98513395, 0.98232436, 0.9769943, 0.985450804, 0.976256847, 0.975759685, 0.986002386, 0.980730414, 0.980321348, 0.9856844, 0.9742545, 0.973876178, 0.985004306, 0.98330003, 0.97724926, 0.9848779, 0.97585756, 0.972992361, 0.985087693, 0.9810395, 0.9803227, 0.98516035, 0.9733908, 0.9750292, 0.98511463, 0.98230344, 0.97694254, 0.98544085, 0.9762414, 0.9757691, 0.9859587, 0.98071635, 0.980206, 0.98566866, 0.9742109, 0.973925352, 0.985012889, 0.983278692, 0.977207124, 0.984863, 0.9758453, 0.97303015, 0.9851053, 0.981051, 0.98024344, 0.985144138, 0.973392606, 0.9750015, 0.9851334, 0.98229676, 0.97692865, 0.985451281, 0.976255119, 0.97576755, 0.9859978, 0.98068523, 0.98026776, 0.9856896, 0.9742232, 0.97388905, 0.98501575, 0.98324513, 0.97727966, 0.984920323, 0.975919783, 0.973024189, 0.985102832, 0.98099697, 0.98027414, 0.985149384, 0.973385394, 0.975026369, 0.98518914, 0.98222274, 0.9769613, 0.9854417, 0.97625184, 0.975756168, 0.986005902, 0.9806219, 0.98025537, 0.9856998, 0.974261, 0.9738583, 0.985036, 0.98320574, 0.97722113, 0.9849017, 0.9759237, 0.97304326, 0.98513466, 0.98096025, 0.9802232, 0.98516196, 0.97341204, 0.97498816, 0.98515385, 0.9822109, 0.97691625, 0.9854482, 0.97627693, 0.97574985, 0.986042261, 0.9805921, 0.9802082, 0.98569375, 0.9742717, 0.973870158, 0.985031605, 0.98313683, 0.97724354, 0.984917, 0.975947, 0.9730296, 0.9851049, 0.9809154, 0.9802649, 0.9851515, 0.9734135, 0.9750327, 0.9851511, 0.9821644, 0.9769314, 0.9854331, 0.97624105, 0.9757513, 0.98602235, 0.9805344, 0.98022723, 0.9856924, 0.9742916, 0.9738603, 0.9850657, 0.98311955, 0.9772692, 0.9848941, 0.9759092, 0.9729494, 0.9851332, 0.98090494, 0.98024565, 0.9851276, 0.9734231, 0.97493774, 0.9851615, 0.982153, 0.9769398, 0.9854337, 0.9762655, 0.9757524, 0.9860117, 0.9805548, 0.9802271, 0.98569494, 0.97424763, 0.9738297, 0.9850525, 0.98318523, 0.97722423, 0.9849091, 0.97587335, 0.9730539, 0.9851091, 0.9808965, 0.9802587, 0.9851954, 0.9734238, 0.9750132, 0.9851696, 0.98215324, 0.9768858, 0.98548394, 0.9762463, 0.9757461, 0.98605144, 0.9805376, 0.98019797, 0.9857484, 0.9742537, 0.97387415, 0.9850428, 0.9831169, 0.9771913, 0.9849465, 0.97588646, 0.9730075, 0.985105276, 0.98086584, 0.980247, 0.98517966, 0.97343236, 0.975009382, 0.985148072, 0.9821228, 0.97694254, 0.98548824, 0.97629935, 0.97573316, 0.98602164, 0.9805356, 0.98021495, 0.9857153, 0.97426116, 0.9738468, 0.9849985, 0.9831373, 0.9772415, 0.9849438, 0.97594416, 0.9729831, 0.98506945, 0.9808672, 0.9802624, 0.98521787, 0.97342217, 0.974963248, 0.98513478, 0.9821125, 0.9769325, 0.98548937, 0.9762388, 0.9756822, 0.9859717, 0.9805013, 0.9802168, 0.9857394, 0.97424275, 0.9737597, 0.9849865, 0.9830858, 0.9771936, 0.9849354, 0.97589725, 0.97297114, 0.9850337, 0.9808296, 0.9802358, 0.9852241, 0.97336775, 0.9749503, 0.985113, 0.9820837, 0.976914, 0.98550105, 0.9762136, 0.9757524, 0.9859752, 0.9804703, 0.9802132, 0.9857416, 0.9742682, 0.973898, 0.9849594, 0.98309165, 0.97723037, 0.98496175, 0.9759241, 0.9730419, 0.9850642, 0.9808363, 0.98024565, 0.9852688, 0.97339296, 0.97502613, 0.98512214, 0.98206687, 0.97692126, 0.9855132, 0.9762616, 0.9757697, 0.9859483, 0.9804441, 0.98019844, 0.9857459, 0.97423154, 0.97385025, 0.98499286, 0.983138, 0.9772116, 0.9849894, 0.97591615, 0.97301435, 0.98501724, 0.98082674, 0.980249, 0.9852389, 0.97337645, 0.9749997, 0.9851077, 0.98209035, 0.9769009, 0.98554647, 0.9762296, 0.9757286, 0.98596716, 0.98043776, 0.98014414, 0.98576224, 0.97422034, 0.9738558, 0.9849973, 0.98306495, 0.9771503, 0.98497874, 0.97588366, 0.97302, 0.98506737, 0.9808508, 0.9802439, 0.9852184, 0.97340673, 0.97500926, 0.9851166, 0.9821191, 0.97684866, 0.9854944, 0.9762374, 0.97576684, 0.9859545, 0.980473, 0.9801681, 0.9857463, 0.9742319, 0.9738491, 0.9849738, 0.9831061, 0.9771716, 0.9849666, 0.9758974, 0.9730526, 0.9850325, 0.9808266, 0.98018724, 0.9851948, 0.9734219, 0.9749092, 0.98507893, 0.9820406, 0.9768529, 0.9854938, 0.9762729, 0.97572994, 0.9859272, 0.9804708, 0.9801625, 0.98572826, 0.9742268, 0.97382945, 0.9849407, 0.9831182, 0.97717035, 0.984953, 0.9759177, 0.97300816, 0.9850074, 0.98082685, 0.98019505, 0.98522663, 0.973407, 0.9749586, 0.98506933, 0.9820593, 0.9768286, 0.98549646, 0.9762489, 0.9757041, 0.98591524, 0.9804315, 0.98020214, 0.9857344, 0.9741751, 0.9737612, 0.9849588, 0.9830752, 0.97716016, 0.9849835, 0.975938, 0.97294724, 0.98506457, 0.9808344, 0.98032856, 0.98524445, 0.97341675, 0.97489357, 0.98506099, 0.9820709, 0.97694504, 0.98550016, 0.9762102, 0.9756589, 0.9859418, 0.9804827, 0.98024315, 0.9857523, 0.9742028, 0.97376275, 0.98491204, 0.98310906, 0.9772199, 0.98498744, 0.97582096, 0.97297126, 0.9850153, 0.9808872, 0.98028904, 0.98521924, 0.97339565, 0.974907696, 0.985112667, 0.98213255, 0.9769597, 0.9854896, 0.97618276, 0.975680351, 0.985894382, 0.9804851, 0.9801404, 0.98571855, 0.9741905, 0.9738061, 0.98497343, 0.9831365, 0.97723514, 0.9849523, 0.9758972, 0.9730085, 0.9850857, 0.98088866, 0.9802854, 0.9851927, 0.97334516, 0.9749235, 0.9851216, 0.98210806, 0.9769284, 0.9854712, 0.97618526, 0.97574925, 0.98599195, 0.9805192, 0.98024714, 0.98572224, 0.97421086, 0.973828, 0.9850514, 0.9831652, 0.97723013, 0.98494935, 0.9758203, 0.97299236, 0.9851158, 0.9808359, 0.9802802, 0.9851836, 0.97331965, 0.9749636, 0.98517317, 0.9820868, 0.9769532, 0.98550457, 0.97621745, 0.9758034, 0.9860197, 0.98044384, 0.9802552, 0.98577034, 0.9743232, 0.9739395, 0.9850466, 0.98311114, 0.97727066, 0.9849989, 0.97588795, 0.973117, 0.9851209, 0.98087615, 0.9802843, 0.98522663, 0.9734402, 0.97505784, 0.985209048, 0.9821399, 0.9769602, 0.9854977, 0.97622424, 0.975748003, 0.985962331, 0.98047066, 0.98021126, 0.98572713, 0.9742415, 0.973939955, 0.985027313, 0.98310125, 0.97724485, 0.9849606, 0.9758396, 0.9730884, 0.98511165, 0.98086745, 0.98028916, 0.98520744, 0.9732683, 0.97503996, 0.98516047, 0.9820769, 0.9769514, 0.9854768, 0.97621745, 0.97583497, 0.9860046, 0.9804632, 0.9802642, 0.98575085, 0.97419375, 0.9738601, 0.98502475, 0.9831219, 0.97728, 0.98491615, 0.9757959, 0.97307533, 0.9851385, 0.9808795, 0.98028815, 0.9851917, 0.97329366, 0.97494966, 0.9851435, 0.9821193, 0.97693926, 0.9854432, 0.97615725, 0.9757238, 0.9860227, 0.98053634, 0.9802326, 0.9857109, 0.9741513, 0.9738143, 0.98506594, 0.98315966, 0.97725505, 0.98492646, 0.9757696, 0.97299904, 0.9851881, 0.9809272, 0.980276, 0.98516834, 0.9733055, 0.9749304, 0.985225, 0.9821813, 0.9769507, 0.9854396, 0.976149, 0.9757588, 0.9860506, 0.9805504, 0.98027897, 0.9857445, 0.9741572, 0.9738688, 0.98510426, 0.9832205, 0.9772953, 0.98491216, 0.9757968, 0.9730664, 0.9852298, 0.9809714, 0.98032033, 0.9851719, 0.97333074, 0.9750353, 0.98523754, 0.9821904, 0.97696245, 0.98545456, 0.976127, 0.9757194, 0.9860874, 0.98057806, 0.9802576, 0.9857442, 0.9741624, 0.973836, 0.9851585, 0.9832477, 0.9772962, 0.98493296, 0.975812, 0.9730244, 0.98525196, 0.98095876, 0.9803119, 0.9852116, 0.9733299, 0.97492087, 0.9852716, 0.98220617, 0.9770248, 0.9854896, 0.97617435, 0.9757607, 0.9861134, 0.9806168, 0.98025745, 0.9857495, 0.9741669, 0.9738429, 0.9851444, 0.9832067, 0.9772703, 0.98493826, 0.97574776, 0.9730434, 0.9852211, 0.98099214, 0.9803309, 0.9852189, 0.9732362, 0.9749567, 0.9852632, 0.9822525, 0.9769553, 0.9854908, 0.9761213, 0.9757499, 0.9860971, 0.9806567, 0.98024017, 0.9857696, 0.9741242, 0.9737961, 0.9851472, 0.9832605, 0.9772519, 0.98496765, 0.9756604, 0.97301245, 0.9852614, 0.98101485, 0.980272, 0.9852518, 0.97324634, 0.97492844, 0.9852741, 0.9822251, 0.9769027, 0.98549944, 0.9761259, 0.9757252, 0.98610836, 0.98066163, 0.98023933, 0.98576176, 0.974158, 0.97383875, 0.9851527, 0.9832915, 0.9772325, 0.98495674, 0.97580546, 0.9729882, 0.9851917, 0.9810323, 0.98027, 0.985224, 0.97332585, 0.974979, 0.9852421, 0.9822648, 0.97693354, 0.9854756, 0.9762457, 0.97583073, 0.9861095, 0.98073155, 0.98028964, 0.9857286, 0.974209, 0.9738574, 0.9851387, 0.9833246, 0.97727877, 0.9849909, 0.9758912, 0.97301877, 0.9852256, 0.98105985, 0.9803491, 0.98523605, 0.9733492, 0.9750139, 0.98528427, 0.9822909, 0.97709435, 0.98554045, 0.97624856, 0.9758335, 0.9861231, 0.980688, 0.98033226, 0.9857526, 0.9741799, 0.97392297, 0.98517656, 0.983324, 0.9774245, 0.98496234, 0.9759435, 0.9731463, 0.98521835, 0.9810736, 0.98043054, 0.98518777, 0.9733787, 0.97503066, 0.9852834, 0.98227596, 0.977072, 0.9854709, 0.9762597, 0.97576296, 0.98609006, 0.98071426, 0.9803585, 0.98573625, 0.9741829, 0.97388756, 0.9851248, 0.9833081, 0.9773735, 0.9849609, 0.9758716, 0.9730237, 0.98523843, 0.98107326, 0.9804182, 0.98520744, 0.9732794, 0.9750464, 0.98529154, 0.98231715, 0.9770964, 0.9854923, 0.9762107, 0.9758012, 0.98610467, 0.9806824, 0.9803516, 0.98574877, 0.97422326, 0.97390264, 0.98515147, 0.98327744, 0.97741365, 0.98493826, 0.97582823, 0.97310984, 0.9852691, 0.9810431, 0.9803935, 0.9852047, 0.97339857, 0.9751145, 0.9853273, 0.98227286, 0.977131, 0.98555875, 0.97619337, 0.9758863, 0.986115, 0.98065317, 0.9803664, 0.9857911, 0.97421205, 0.9739681, 0.9851879, 0.9832423, 0.9774678, 0.98502535, 0.9758775, 0.9731548, 0.98526335, 0.9810346, 0.9804724, 0.98526007, 0.9733792, 0.9751065, 0.9853264, 0.9822335, 0.9771541, 0.9855057, 0.9762431, 0.9758882, 0.9861253, 0.98062783, 0.98036903, 0.98577785, 0.97423923, 0.9739749, 0.98515296, 0.98325276, 0.97739327, 0.9849657, 0.9758859, 0.97316754, 0.9852285, 0.98098344, 0.9804402, 0.9852319, 0.9733748, 0.9750981, 0.98525584, 0.98222214, 0.9771662, 0.9855009, 0.9762757, 0.97588295, 0.98609644, 0.98062813, 0.98036605, 0.98577553, 0.9742188, 0.9739416, 0.98517054, 0.9832197, 0.9773825, 0.9849776, 0.9758612, 0.9731895, 0.985224, 0.9810029, 0.9804253, 0.98520327, 0.9733612, 0.9751042, 0.98530614, 0.9822249, 0.97714895, 0.9855062, 0.97621983, 0.9758617, 0.9861064, 0.98065615, 0.98035026, 0.9857679, 0.97421026, 0.9739692, 0.9851283, 0.9832456, 0.97740024, 0.98497283, 0.97588503, 0.9732169, 0.9851977, 0.9810073, 0.9803962, 0.9852205, 0.9733448, 0.97512305, 0.98526263, 0.9822511, 0.9770817, 0.985481, 0.9762296, 0.97593576, 0.98607564, 0.98066086, 0.9803073, 0.98576814, 0.974238, 0.9740354, 0.9851291, 0.9832861, 0.9773663, 0.98494315, 0.9758763, 0.9732502, 0.98522204, 0.98104215, 0.98039836, 0.98520523, 0.9733296, 0.975138247, 0.985301435, 0.9822549, 0.97703177, 0.98548293, 0.97625506, 0.975917161, 0.986101985, 0.9806789, 0.9802766, 0.98574996, 0.9742464, 0.97403413, 0.98514956, 0.98327696, 0.9772883, 0.9849533, 0.9758504, 0.97319794, 0.9852298, 0.9810523, 0.980371, 0.9851969, 0.97344005, 0.975092649, 0.985290885, 0.9822426, 0.9770154, 0.985445261, 0.976269603, 0.975915551, 0.986112893, 0.98064774, 0.9802526, 0.9857189, 0.9742628, 0.973972738, 0.985182941, 0.98322785, 0.9773226, 0.98491377, 0.9758521, 0.973148584, 0.985230446, 0.98100084, 0.9803782, 0.98519, 0.97333086, 0.975120544, 0.985303819, 0.9822051, 0.9769985, 0.98548174, 0.9761347, 0.975931585, 0.986126661, 0.9806495, 0.9802506, 0.9857209, 0.9741666, 0.974067152, 0.985133946, 0.9832689, 0.9773436, 0.9849139, 0.9758888, 0.97330451, 0.985200703, 0.98101133, 0.98033386, 0.9851178, 0.97326034, 0.975059688, 0.985220492, 0.9822365, 0.9769458, 0.9854087, 0.97612053, 0.975895345, 0.986043572, 0.9806347, 0.9802172, 0.9857076, 0.9740916, 0.974022508, 0.985053599, 0.9832467, 0.9772703, 0.98489547, 0.9757118, 0.9732371, 0.98514754, 0.98100305, 0.98027575, 0.98509777, 0.9731914, 0.97515374, 0.98518294, 0.98223066, 0.9769339, 0.98538464, 0.9761003, 0.97597075, 0.9860089, 0.98064286, 0.9802537, 0.9856478, 0.9741442, 0.9740926, 0.9850301, 0.98319894, 0.9772276, 0.98485017, 0.97575593, 0.9732668, 0.98514485, 0.9809581, 0.98025125, 0.985152, 0.9732785, 0.97512454, 0.9852328, 0.9822213, 0.9768832, 0.98536474, 0.9761036, 0.9759342, 0.9860437, 0.9806723, 0.9801324, 0.9856178, 0.9741089, 0.97401106, 0.9850713, 0.9832234, 0.97712725, 0.9848047, 0.97576535, 0.97319794, 0.9851644, 0.9810223, 0.98024195, 0.98508817, 0.9732555, 0.9751443, 0.9852055, 0.98224884, 0.97691935, 0.985395, 0.9760751, 0.9759026, 0.98608285, 0.98066646, 0.98021275, 0.98569065, 0.97408503, 0.9740399, 0.98514587, 0.98323375, 0.9772704, 0.984871, 0.9757545, 0.9732343, 0.9852104, 0.98103976, 0.9803243, 0.98508364, 0.97320753, 0.9750338, 0.9852345, 0.98225766, 0.9769718, 0.9853924, 0.97608465, 0.9758539, 0.98606384, 0.9807005, 0.98023486, 0.98560727, 0.97413325, 0.97394705, 0.98513144, 0.9832524, 0.9772276, 0.98483384, 0.9758217, 0.97318244, 0.9852012, 0.9809955, 0.98031723, 0.98505586, 0.9732313, 0.9750343, 0.98525023, 0.9822633, 0.9770091, 0.985349, 0.97606206, 0.97584915, 0.9860939, 0.9806898, 0.98028105, 0.9856316, 0.97406185, 0.97386974, 0.9851012, 0.98325163, 0.9772735, 0.9848374, 0.97564054, 0.9730333, 0.98518, 0.9810111, 0.9802964, 0.98503876, 0.97314936, 0.9749282, 0.985224, 0.9822588, 0.97698736, 0.98534524, 0.9760908, 0.97577536, 0.98605204, 0.9806671, 0.98024476, 0.98563737, 0.97399974, 0.97386736, 0.9851065, 0.98328906, 0.97725755, 0.9848261, 0.9756468, 0.97304606, 0.9851755, 0.981069, 0.9802657, 0.98507684, 0.9731512, 0.97493005, 0.9852064, 0.98226297, 0.97691935, 0.9853467, 0.9760592, 0.9757317, 0.9860284, 0.9807958, 0.9801671, 0.98561084, 0.9741115, 0.97386104, 0.985113, 0.98331285, 0.97721034, 0.9847883, 0.97575814, 0.97301483, 0.98516124, 0.9811236, 0.98021406, 0.9850721, 0.97328156, 0.97495246, 0.9852438, 0.9823291, 0.97685355, 0.98535544, 0.97614914, 0.97571373, 0.9860232, 0.98076403, 0.98014873, 0.98559964, 0.9742026, 0.97377646, 0.9850695, 0.9833453, 0.97710276, 0.98474646, 0.9758435, 0.97289777, 0.98517585, 0.9811785, 0.980194, 0.9849836, 0.97322285, 0.97478366, 0.9851322, 0.98232186, 0.97673506, 0.985264, 0.97603095, 0.97564834, 0.986009, 0.98072827, 0.98000735, 0.98552644, 0.97403044, 0.97369856, 0.98504317, 0.9833019, 0.97701937, 0.98469967, 0.9756302, 0.9728898, 0.9851509, 0.98104185, 0.98012173, 0.984953, 0.9732429, 0.9748028, 0.9851511, 0.9823319, 0.9767942, 0.98517424, 0.9760774, 0.9754978, 0.9859651, 0.9807452, 0.98002106, 0.98550534, 0.97411525, 0.9736878, 0.9849613, 0.9833299, 0.9770055, 0.984655, 0.97564214, 0.97291857, 0.98500884, 0.9810992, 0.98004365, 0.9849417, 0.9732102, 0.97475886, 0.9850112, 0.98238826, 0.9767898, 0.9852047, 0.97606134, 0.97555363, 0.98587996, 0.9808152, 0.9799238, 0.9854923, 0.97407246, 0.97376174, 0.984846, 0.98333704, 0.9769299, 0.9845989, 0.97557735, 0.9730406, 0.9850071, 0.98107386, 0.97999895, 0.98485065, 0.97319806, 0.9748123, 0.98501736, 0.98234856, 0.9767562, 0.98510945, 0.97606295, 0.9756671, 0.9858676, 0.9807912, 0.97994757, 0.985409, 0.97409034, 0.97375304, 0.9848621, 0.98339534, 0.97695845, 0.98457426, 0.9755577, 0.9728731, 0.9849482, 0.9811172, 0.9800495, 0.9848625, 0.97315097, 0.9747571, 0.9849598, 0.9824031, 0.9767585, 0.98511225, 0.97597176, 0.9756153, 0.9857906, 0.9808133, 0.9799314, 0.9854288, 0.9740176, 0.9738003, 0.9848118, 0.98338234, 0.9769688, 0.9845606, 0.97549564, 0.9730016, 0.98492694, 0.9811436, 0.98005235, 0.98487824, 0.97311085, 0.97473323, 0.98492867, 0.9824318, 0.97676086, 0.98511964, 0.97600853, 0.97556806, 0.98582006, 0.98083705, 0.9800151, 0.985472, 0.9740734, 0.9737718, 0.98482424, 0.9834418, 0.97701365, 0.9845702, 0.9754606, 0.97298455, 0.9849134, 0.98115796, 0.9800887, 0.9848964, 0.9731724, 0.97482944, 0.9849198, 0.9824793, 0.9768563, 0.98512495, 0.9760113, 0.9756899, 0.98585325, 0.9808832, 0.9799724, 0.98542804, 0.9741242, 0.9738764, 0.98483354, 0.98345125, 0.97699076, 0.98455876, 0.9755206, 0.97309846, 0.9849488, 0.9811411, 0.9800581, 0.98484886, 0.9731646, 0.97497934, 0.9849111, 0.98245764, 0.9768421, 0.9850715, 0.9759997, 0.9758035, 0.9858186, 0.9808724, 0.97997355, 0.9854248, 0.97408086, 0.9739397, 0.9848381, 0.9834343, 0.9770065, 0.9845154, 0.9755608, 0.97324175, 0.98488486, 0.98115474, 0.9800294, 0.9848411, 0.97318876, 0.97487986, 0.9849135, 0.98247004, 0.9768009, 0.98509765, 0.9760448, 0.97571826, 0.9858103, 0.9808507, 0.9799294, 0.9854171, 0.9741232, 0.97395635, 0.98482484, 0.98339653, 0.9769643, 0.9845525, 0.9755781, 0.9731693, 0.9849156, 0.98114717, 0.980027, 0.9848588, 0.97322685, 0.9748931, 0.98490196, 0.98242056, 0.9767878, 0.98508143, 0.97603196, 0.9756966, 0.9857883, 0.9808461, 0.9799115, 0.9853815, 0.9741303, 0.97383827, 0.9848097, 0.98342466, 0.9769927, 0.9845232, 0.9755952, 0.97303087, 0.9848898, 0.98115015, 0.9799825, 0.98484725, 0.97322387, 0.97487736, 0.9849075, 0.98246807, 0.97677124, 0.9850743, 0.9760743, 0.9757253, 0.985778, 0.98086864, 0.9798924, 0.98538923, 0.9740864, 0.9738738, 0.98480636, 0.9833915, 0.97688806, 0.98451626, 0.9755668, 0.97306246, 0.98491526, 0.9811593, 0.9799873, 0.9847878, 0.97321033, 0.9748079, 0.98492163, 0.982426, 0.97672755, 0.9850154, 0.97602934, 0.9755948, 0.9857958, 0.98079795, 0.97993237, 0.9853602, 0.9740865, 0.9737932, 0.98486483, 0.98339385, 0.9769875, 0.984469, 0.9756193, 0.97303706, 0.98493826, 0.9811416, 0.98005116, 0.9848432, 0.9732953, 0.9747678, 0.98494303, 0.9824003, 0.9767786, 0.9850537, 0.97609735, 0.9756359, 0.98578656, 0.98082286, 0.98000526, 0.9853828, 0.9741194, 0.97382617, 0.984795, 0.983379, 0.9770337, 0.9845026, 0.97558767, 0.97301674, 0.98490345, 0.98112065, 0.9800618, 0.9848437, 0.97330576, 0.9748464, 0.98492205, 0.98240834, 0.976782, 0.9850942, 0.976101, 0.97562397, 0.9857798, 0.9808311, 0.979959, 0.9854059, 0.9741131, 0.9737922, 0.9848077, 0.9833842, 0.97696435, 0.9845191, 0.9756081, 0.97306854, 0.9849154, 0.9811178, 0.98005325, 0.9848653, 0.97334754, 0.974962, 0.9849235, 0.98240125, 0.9767347, 0.9851113, 0.9762765, 0.97580874, 0.9857562, 0.98084587, 0.9799487, 0.9853971, 0.97428334, 0.97397, 0.98486793, 0.9833611, 0.9769314, 0.9845709, 0.9758179, 0.9731193, 0.98495525, 0.9811335, 0.9800617, 0.98487896, 0.9735103, 0.9749323, 0.9849731, 0.98243654, 0.9767382, 0.9851031, 0.97638106, 0.97576094, 0.9858257, 0.98088217, 0.9799166, 0.9854249, 0.9742956, 0.97394335, 0.9848926, 0.9834258, 0.9769955, 0.9845989, 0.97578704, 0.97321755, 0.98499644, 0.981174, 0.98000586, 0.9848898, 0.9733228, 0.9750166, 0.9849798, 0.9824484, 0.9766989, 0.9851136, 0.976158, 0.97582144, 0.9858601, 0.98085725, 0.9798575, 0.98540187, 0.9741432, 0.97393554, 0.98484, 0.98335975, 0.97676146, 0.98448354, 0.97555417, 0.9731541, 0.98496443, 0.9811205, 0.9798879, 0.9848332, 0.9732389, 0.97495824, 0.98496324, 0.98236257, 0.9766234, 0.98510194, 0.97614837, 0.97578424, 0.9858154, 0.9807175, 0.9797869, 0.9854472, 0.97421366, 0.9739482, 0.9848492, 0.9833157, 0.9767754, 0.98456615, 0.975652, 0.97318107, 0.9849199, 0.9810012, 0.97991, 0.9849105, 0.9733183, 0.9750071, 0.98492193, 0.98239446, 0.9766506, 0.9851054, 0.9760741, 0.97586775, 0.98581344, 0.9807649, 0.9798676, 0.98546034, 0.9741333, 0.97401184, 0.9848615, 0.983333, 0.9768463, 0.98454237, 0.97561806, 0.9732612, 0.9849615, 0.9811172, 0.9800056, 0.98488647, 0.973188, 0.9750539, 0.9849101, 0.9824261, 0.976669, 0.9850914, 0.9760494, 0.9758287, 0.9858315, 0.98082024, 0.9798251, 0.9854169, 0.9740537, 0.97398156, 0.98482966, 0.98330104, 0.9768779, 0.9845536, 0.9756024, 0.9732483, 0.98493755, 0.9810698, 0.9799748, 0.984948, 0.97330046, 0.9750505, 0.9849821, 0.98231727, 0.9766824, 0.9851158, 0.9762003, 0.975867, 0.9858613, 0.9807012, 0.97988164, 0.9854417, 0.9741621, 0.97405577, 0.98493004, 0.9832577, 0.97687817, 0.98450375, 0.9757386, 0.9732782, 0.9850011, 0.981006, 0.9798977, 0.9849193, 0.97323877, 0.97494656, 0.98497933, 0.98235786, 0.97657835, 0.98514163, 0.97610396, 0.975801, 0.9858455, 0.9808163, 0.97979176, 0.98545706, 0.9740881, 0.9738783, 0.9848914, 0.9833699, 0.9766956, 0.9845697, 0.97558653, 0.9732593, 0.9850336, 0.98115796, 0.97985965, 0.9849007, 0.97326124, 0.9750308, 0.9849711, 0.98236763, 0.97655225, 0.9851342, 0.97615254, 0.975858, 0.9858228, 0.980751, 0.97979325, 0.98540443, 0.97417915, 0.9741145, 0.98487145, 0.9833231, 0.9768052, 0.98453933, 0.97565395, 0.9733508, 0.98499495, 0.981105, 0.979939, 0.984903, 0.9733378, 0.97507477, 0.9849762, 0.98233706, 0.97660464, 0.98514485, 0.9761652, 0.97589946, 0.98587334, 0.98078156, 0.97979486, 0.9854542, 0.9742133, 0.9740733, 0.98493016, 0.9833182, 0.9767314, 0.9845413, 0.9756876, 0.9733666, 0.9850485, 0.9810884, 0.979857, 0.9849107, 0.97330993, 0.9750505, 0.98499596, 0.98240966, 0.9765584, 0.9851398, 0.9761609, 0.97591114, 0.98589337, 0.98082995, 0.9797738, 0.9854729, 0.97412145, 0.97408795, 0.98491365, 0.9834275, 0.9767577, 0.9845397, 0.9756174, 0.9733262, 0.98501885, 0.98116875, 0.9798869, 0.9848994, 0.9732213, 0.97512054, 0.9849945, 0.9824322, 0.9766135, 0.98513377, 0.97613645, 0.97591203, 0.9858126, 0.9809037, 0.9797544, 0.9854264, 0.97411764, 0.97404146, 0.9848822, 0.9833951, 0.9767446, 0.98453116, 0.9756207, 0.973237693, 0.984987438, 0.9811586, 0.97987765, 0.98487943, 0.9732835, 0.975035667, 0.98496443, 0.9824348, 0.9766284, 0.9850906, 0.9762097, 0.975882947, 0.985853732, 0.98085034, 0.97978354, 0.98542386, 0.9742503, 0.97407925, 0.9849111, 0.9833936, 0.97684586, 0.9845366, 0.9757481, 0.97337204, 0.9850465, 0.9811721, 0.9799192, 0.98489314, 0.9733916, 0.97514856, 0.98502976, 0.9824469, 0.97666615, 0.98511326, 0.97627366, 0.975903153, 0.985869527, 0.98084867, 0.9798534, 0.98544943, 0.974305, 0.974096477, 0.984950781, 0.98342246, 0.9769198, 0.9845435, 0.97578424, 0.973315, 0.98505855, 0.98120487, 0.97998637, 0.984894454, 0.973437786, 0.975143909, 0.985021651, 0.9824635, 0.97672653, 0.9850867, 0.9761609, 0.975990057, 0.985882223, 0.9808911, 0.97985053, 0.985433, 0.97419995, 0.97404534, 0.9848839, 0.9833726, 0.9768742, 0.9844988, 0.97569805, 0.97339827, 0.98502487, 0.9811612, 0.9800121, 0.98486024, 0.97330916, 0.975147188, 0.985018671, 0.9824561, 0.9767195, 0.9850914, 0.97612596, 0.975906, 0.98587066, 0.98083836, 0.97981894, 0.98541486, 0.9741795, 0.97402227, 0.9848432, 0.9833845, 0.9768345, 0.98448217, 0.975557, 0.973245, 0.9849557, 0.9811154, 0.97988874, 0.9848401, 0.9731726, 0.97506356, 0.98494786, 0.98238546, 0.9765455, 0.9850835, 0.9760958, 0.9758641, 0.9858095, 0.98083454, 0.97973037, 0.98542815, 0.974039, 0.9739836, 0.98486394, 0.98338115, 0.9767923, 0.9844727, 0.9756191, 0.97331727, 0.98497134, 0.9811319, 0.97990215, 0.98485094, 0.97326237, 0.9750649, 0.98495054, 0.9824312, 0.9765719, 0.98506594, 0.9760926, 0.9758681, 0.9858051, 0.980859, 0.9797191, 0.98539734, 0.974096, 0.9739984, 0.98477525, 0.98340183, 0.9767283, 0.9844913, 0.9755422, 0.9732702, 0.98493713, 0.98119247, 0.9798391, 0.98484045, 0.9731992, 0.975023, 0.9849451, 0.98246074, 0.9765122, 0.985083, 0.9760951, 0.9758765, 0.98582625, 0.9808084, 0.9796372, 0.9854064, 0.9740192, 0.9739577, 0.98484886, 0.98335993, 0.97676134, 0.98450005, 0.97568285, 0.97328794, 0.9849695, 0.98117745, 0.9798492, 0.9848503, 0.9731862, 0.9749978, 0.98495746, 0.98245406, 0.97655505, 0.98504597, 0.97605985, 0.9758665, 0.9858368, 0.9808724, 0.9797421, 0.985402, 0.9740261, 0.97401345, 0.9848514, 0.98339283, 0.97673076, 0.9844558, 0.9755991, 0.9733123, 0.98496175, 0.9811972, 0.9798824, 0.9848108, 0.97314507, 0.97504836, 0.9849668, 0.9824485, 0.9766004, 0.9850225, 0.97602844, 0.97590375, 0.9858162, 0.9808523, 0.97974324, 0.9853411, 0.97401434, 0.9740006, 0.98485476, 0.9834069, 0.9768067, 0.984438837, 0.975606382, 0.97327954, 0.98498315, 0.9811716, 0.9799361, 0.98480612, 0.973193944, 0.974976838, 0.984947383, 0.98241264, 0.976544, 0.985048592, 0.976055562, 0.975898981, 0.985809922, 0.9808357, 0.9797206, 0.98539644, 0.9740951, 0.974087954, 0.984798372, 0.9833672, 0.9767875, 0.9844626, 0.9756256, 0.973292, 0.9849231, 0.9811616, 0.9797829, 0.98484516, 0.97310805, 0.97487336, 0.984925, 0.98247623, 0.97663534, 0.98511595, 0.97605616, 0.975759, 0.98577935, 0.98087573, 0.97964096, 0.9854087, 0.97393495, 0.9739621, 0.9848103, 0.9834475, 0.976757, 0.98445475, 0.9755215, 0.973219395, 0.984922767, 0.9811948, 0.97988254, 0.98481673, 0.973150492, 0.97495914, 0.9849549, 0.98246557, 0.9765811, 0.98505795, 0.97594655, 0.9758414, 0.9858255, 0.9809638, 0.979731, 0.98539084, 0.97397226, 0.97400147, 0.9848625, 0.9835178, 0.9767605, 0.984492, 0.97544044, 0.9732665, 0.98500246, 0.9812913, 0.9798435, 0.98485005, 0.9729105, 0.9749262, 0.9849428, 0.9825529, 0.9765263, 0.98508525, 0.97587705, 0.97588646, 0.98583555, 0.98097503, 0.9797314, 0.9853549, 0.9738941, 0.9740864, 0.9848803, 0.98352486, 0.97685677, 0.9844625, 0.975547, 0.9734091, 0.9850381, 0.98136723, 0.97988254, 0.9848562, 0.97304994, 0.9750469, 0.98498243, 0.9825493, 0.97652143, 0.98507255, 0.9759403, 0.9758971, 0.98586696, 0.9810337, 0.9796412, 0.9853963, 0.97385603, 0.9740639, 0.9848512, 0.9835414, 0.9767073, 0.98446804, 0.97538096, 0.9732766, 0.98497933, 0.9812952, 0.9797905, 0.98477525, 0.9729954, 0.975006, 0.98493356, 0.98259056, 0.9765045, 0.9850234, 0.9759676, 0.97593325, 0.98582685, 0.9810648, 0.97969484, 0.98535603, 0.973932, 0.9740553, 0.98484415, 0.9835672, 0.976658, 0.98445094, 0.975392, 0.9733155, 0.9849733, 0.9813236, 0.9798132, 0.98483527, 0.97308093, 0.9749783, 0.9849605, 0.9825856, 0.9764153, 0.9850648, 0.9759438, 0.9759117, 0.985831, 0.9810601, 0.9796194, 0.98542017, 0.9738574, 0.9740892, 0.98485243, 0.983505, 0.97673607, 0.9845195, 0.9754734, 0.9733367, 0.98499423, 0.9813408, 0.979871, 0.98486406, 0.9731271, 0.9750808, 0.9849408, 0.98266673, 0.9765573, 0.98509717, 0.9759498, 0.97601616, 0.9858379, 0.98105836, 0.97975713, 0.9854579, 0.97401583, 0.9741323, 0.9848942, 0.9836015, 0.9768173, 0.9845604, 0.9755018, 0.9734666, 0.9850236, 0.98141265, 0.9799104, 0.98491734, 0.9731618, 0.9751322, 0.98503613, 0.9826644, 0.97668743, 0.985152, 0.9760785, 0.97600937, 0.9858892, 0.9811654, 0.9798427, 0.9854838, 0.97412235, 0.9741242, 0.9849384, 0.9836316, 0.9769965, 0.9845064, 0.9754165, 0.9733372, 0.9850466, 0.9814416, 0.97997206, 0.98491895, 0.9732832, 0.97512, 0.98502964, 0.98264843, 0.9767007, 0.98516625, 0.9761801, 0.97593397, 0.98586524, 0.9810993, 0.9797763, 0.9855019, 0.9741287, 0.9741115, 0.98491836, 0.9836238, 0.976842, 0.9846148, 0.97564995, 0.9734178, 0.98503816, 0.9814051, 0.9799176, 0.9849466, 0.9733672, 0.9751373, 0.98504674, 0.98269355, 0.97670287, 0.98515445, 0.9762063, 0.9760479, 0.9858628, 0.98113006, 0.979787, 0.9854929, 0.97416997, 0.97418165, 0.98490244, 0.983569, 0.97680646, 0.9845471, 0.9755693, 0.9735052, 0.98498845, 0.9813766, 0.9799637, 0.98491806, 0.9732528, 0.9751999, 0.98500454, 0.98261034, 0.97670615, 0.9851326, 0.9761121, 0.9760769, 0.98586893, 0.9810682, 0.9798322, 0.98550963, 0.9740509, 0.9741732, 0.9849005, 0.9835999, 0.9768578, 0.98455435, 0.97553945, 0.9734716, 0.98498577, 0.981385, 0.97998697, 0.98490614, 0.9732319, 0.97512996, 0.98497206, 0.9826644, 0.976702, 0.98512936, 0.9761212, 0.9760503, 0.98585176, 0.98113716, 0.979799, 0.98550224, 0.97411793, 0.97418094, 0.98489684, 0.9836131, 0.9768852, 0.9845767, 0.9756257, 0.97352195, 0.9850284, 0.98139614, 0.97998387, 0.984923, 0.97327685, 0.9751708, 0.9850102, 0.9826724, 0.97671115, 0.9851771, 0.97612715, 0.9761007, 0.98587066, 0.98115474, 0.9798356, 0.98550445, 0.9741014, 0.9741759, 0.9849031, 0.9836391, 0.9768966, 0.984585, 0.97560114, 0.9734663, 0.9850169, 0.9814245, 0.9799937, 0.98490196, 0.97321045, 0.9751893, 0.9850015, 0.9827076, 0.97673595, 0.9851503, 0.97613484, 0.97605556, 0.9858717, 0.98118, 0.97985053, 0.9854955, 0.9741271, 0.9741761, 0.9848956, 0.9836036, 0.9769254, 0.98457366, 0.97560877, 0.9735208, 0.98502153, 0.9814203, 0.97998846, 0.9849309, 0.9732449, 0.9752069, 0.9850277, 0.98273224, 0.9767394, 0.985159, 0.9762029, 0.976118, 0.9858767, 0.98116803, 0.9798149, 0.98546934, 0.9741916, 0.9742473, 0.98485464, 0.9835832, 0.9769259, 0.9845782, 0.97568935, 0.973484, 0.98497444, 0.9813464, 0.9800062, 0.98491615, 0.97330225, 0.9752483, 0.9849533, 0.98263425, 0.97672653, 0.98513573, 0.9761894, 0.9760883, 0.9858198, 0.98112077, 0.97985005, 0.9854799, 0.9741629, 0.97418934, 0.9848392, 0.983564, 0.97692704, 0.9845697, 0.97565883, 0.9734803, 0.9849407, 0.98141116, 0.9800158, 0.9848986, 0.97331095, 0.9752187, 0.9849202, 0.9826664, 0.9766912, 0.9851284, 0.97614765, 0.9760933, 0.9858046, 0.98112386, 0.979814, 0.9854793, 0.9741383, 0.9741985, 0.98482865, 0.9835909, 0.97688943, 0.98456305, 0.9755736, 0.9735119, 0.98493123, 0.9813912, 0.97996956, 0.9849058, 0.9733097, 0.97519773, 0.9849186, 0.98274124, 0.9766715, 0.9850995, 0.9762373, 0.97607714, 0.98584265, 0.98121005, 0.97977966, 0.9854615, 0.9741134, 0.97421706, 0.9848449, 0.9837093, 0.97684664, 0.98454905, 0.9756502, 0.9734943, 0.9849741, 0.98152155, 0.9799299, 0.98489743, 0.97330046, 0.9751628, 0.98490936, 0.9827531, 0.9766643, 0.98512226, 0.9762873, 0.97611326, 0.98577344, 0.9812601, 0.97984457, 0.9854734, 0.9741089, 0.97423846, 0.9848277, 0.98371065, 0.9768808, 0.9845504, 0.9756001, 0.9735318, 0.98493063, 0.9814995, 0.97994953, 0.9849022, 0.9732844, 0.9752241, 0.9849048, 0.9827609, 0.9766877, 0.9851725, 0.9762182, 0.97613925, 0.98577905, 0.9812772, 0.97983325, 0.9855154, 0.9741194, 0.9742662, 0.9848638, 0.9837057, 0.9768763, 0.98461664, 0.9756497, 0.9735372, 0.9849733, 0.9815229, 0.9800489, 0.9849743, 0.97336733, 0.9752217, 0.984974, 0.98276883, 0.9767572, 0.98518974, 0.97625536, 0.97612566, 0.98581886, 0.9812197, 0.9799019, 0.98557794, 0.9741621, 0.9741949, 0.9848882, 0.98365885, 0.9769768, 0.98460233, 0.97560364, 0.97348887, 0.98497736, 0.98149455, 0.9800566, 0.9849643, 0.97326195, 0.97515464, 0.9849513, 0.98272234, 0.9768251, 0.98517656, 0.9761469, 0.9760626, 0.98580116, 0.9812228, 0.9799247, 0.9855027, 0.97404486, 0.9741493, 0.9848529, 0.9836659, 0.9770461, 0.98459077, 0.97552913, 0.9735441, 0.98497653, 0.9815351, 0.9801021, 0.98493004, 0.9731881, 0.97520566, 0.98494124, 0.98274314, 0.97680193, 0.98511004, 0.9761229, 0.9760317, 0.9858017, 0.9812398, 0.97993106, 0.98548347, 0.97400486, 0.97418755, 0.98485214, 0.98364824, 0.97701865, 0.9845607, 0.9754775, 0.97346175, 0.9849504, 0.9814913, 0.9801206, 0.9849199, 0.97320276, 0.9752495, 0.98493963, 0.98272794, 0.9768828, 0.98516417, 0.97609407, 0.9761235, 0.98580915, 0.9812344, 0.9799841, 0.9855026, 0.9740577, 0.97422034, 0.9848867, 0.9836819, 0.977113, 0.9845808, 0.97554386, 0.9735969, 0.9850236, 0.9815213, 0.9801266, 0.98491806, 0.9732097, 0.97527856, 0.9850139, 0.98274124, 0.97683084, 0.9851569, 0.9761644, 0.976187, 0.98586476, 0.9812522, 0.97991806, 0.985491, 0.9740685, 0.9742931, 0.98486567, 0.98373103, 0.9770752, 0.9845659, 0.97553265, 0.9736137, 0.985017, 0.9815517, 0.980172, 0.98494613, 0.9732361, 0.9753087, 0.9850257, 0.9827918, 0.9769125, 0.9851639, 0.9761361, 0.9762106, 0.9858612, 0.9812461, 0.98002654, 0.9855043, 0.9740484, 0.9742847, 0.98493063, 0.98371434, 0.97715145, 0.98458385, 0.9755696, 0.9736164, 0.9850279, 0.98158324, 0.98017335, 0.9849748, 0.97325605, 0.9753255, 0.9850059, 0.98281664, 0.97693664, 0.98514414, 0.97611076, 0.97616243, 0.98586357, 0.98127836, 0.97998846, 0.98549795, 0.97411036, 0.97428393, 0.9849421, 0.98372597, 0.9771114, 0.98460174, 0.9755643, 0.9736042, 0.9850439, 0.9815368, 0.98016924, 0.9849305, 0.97324467, 0.9753236, 0.98500526, 0.9827472, 0.97686845, 0.9851422, 0.97614485, 0.9761755, 0.9858574, 0.98123276, 0.9799974, 0.9855212, 0.974112, 0.9742697, 0.9848673, 0.98371977, 0.9770767, 0.98458767, 0.97558564, 0.97358817, 0.9850161, 0.981544, 0.98018277, 0.9849585, 0.97331005, 0.97528785, 0.98500896, 0.9827715, 0.97696793, 0.9851515, 0.97614235, 0.97615576, 0.98586905, 0.98127043, 0.9800366, 0.9855272, 0.9741201, 0.97426444, 0.9848968, 0.9837045, 0.9770932, 0.9845968, 0.9756, 0.9736068, 0.9849567, 0.9815455, 0.98018265, 0.9849681, 0.97324026, 0.97529274, 0.9849508, 0.9827702, 0.97693664, 0.9851525, 0.976153, 0.976208, 0.98586994, 0.9812772, 0.9799913, 0.98552144, 0.9741367, 0.9742163, 0.98486805, 0.98371273, 0.9770662, 0.984576, 0.97564006, 0.9735584, 0.9849985, 0.9815353, 0.9801933, 0.9849608, 0.97329855, 0.97530407, 0.9849978, 0.9827853, 0.9769378, 0.9851385, 0.9761411, 0.9761263, 0.98585236, 0.98122615, 0.98005724, 0.98551255, 0.9741949, 0.97427183, 0.9848667, 0.9836776, 0.97718894, 0.9845937, 0.9756251, 0.9736154, 0.98494995, 0.9815206, 0.9802904, 0.9849502, 0.9733059, 0.9753568, 0.98495865, 0.98278254, 0.9770456, 0.9851366, 0.97618186, 0.97619027, 0.98589176, 0.98128664, 0.9801241, 0.9855536, 0.9741934, 0.974261, 0.984884, 0.9836861, 0.9772744, 0.9846169, 0.9756635, 0.97359425, 0.98503625, 0.9815011, 0.9803718, 0.9849742, 0.9734451, 0.97533244, 0.98501503, 0.9827373, 0.9771524, 0.98515296, 0.97627014, 0.97617584, 0.98586184, 0.9812097, 0.98017484, 0.9855558, 0.97428393, 0.9742323, 0.98491806, 0.98370546, 0.97732973, 0.9846007, 0.9757801, 0.9735626, 0.9850145, 0.9815227, 0.9803797, 0.9849961, 0.9734551, 0.97527266, 0.98499167, 0.9827325, 0.977164, 0.985179, 0.97621423, 0.9761104, 0.9858438, 0.9812353, 0.98019, 0.98555547, 0.9742665, 0.97416425, 0.98484844, 0.98369205, 0.97732806, 0.9846357, 0.9757117, 0.9734961, 0.98499954, 0.9814447, 0.9804089, 0.9849675, 0.9734644, 0.975221, 0.9849539, 0.9827321, 0.9771648, 0.9851784, 0.9762548, 0.9760834, 0.98579144, 0.98121834, 0.9801869, 0.9855423, 0.97433656, 0.9741876, 0.98483014, 0.9836917, 0.977344, 0.98461807, 0.9758641, 0.9734788, 0.98498, 0.9815455, 0.9804379, 0.98495686, 0.97354376, 0.9752219, 0.98498154, 0.98277426, 0.9771722, 0.98513466, 0.9763625, 0.97606933, 0.985839, 0.9812072, 0.9802238, 0.9855299, 0.97440153, 0.9741821, 0.9849342, 0.9836786, 0.9774145, 0.98461366, 0.97584754, 0.9735439, 0.9850947, 0.9815183, 0.98047113, 0.9849391, 0.97360253, 0.9752991, 0.98515654, 0.9827655, 0.97732246, 0.9851719, 0.97640365, 0.9761441, 0.9859869, 0.9812196, 0.9803555, 0.98557866, 0.97451824, 0.9741654, 0.9849629, 0.98366463, 0.9774779, 0.98458856, 0.9759287, 0.97343516, 0.98507416, 0.9815559, 0.9805192, 0.9849331, 0.9736211, 0.97534585, 0.9850782, 0.98282045, 0.9772883, 0.9851246, 0.97645015, 0.9761328, 0.98588085, 0.98125124, 0.98023856, 0.98549724, 0.9744236, 0.97418547, 0.9849635, 0.9836877, 0.97740585, 0.9845398, 0.97586274, 0.9734826, 0.9850439, 0.98151255, 0.9804304, 0.984915, 0.9735502, 0.97524387, 0.98503613, 0.98272085, 0.97728115, 0.9851718, 0.97649175, 0.97607964, 0.9859606, 0.98118436, 0.980213, 0.98551565, 0.9744546, 0.9741425, 0.98494405, 0.98366, 0.97742164, 0.9845344, 0.9759267, 0.97340494, 0.9850656, 0.9814891, 0.98048085, 0.9849326, 0.97373676, 0.97521365, 0.98505765, 0.9827997, 0.97732544, 0.98513675, 0.97647756, 0.97608453, 0.98593915, 0.981232, 0.98015434, 0.9854968, 0.9743146, 0.9739881, 0.98473316, 0.9836295, 0.97730803, 0.9844928, 0.9757658, 0.97317046, 0.98479533, 0.9813849, 0.980305, 0.98483837, 0.97356296, 0.97506344, 0.9848378, 0.9825996, 0.97717535, 0.9850758, 0.9764904, 0.9758483, 0.98587376, 0.9810901, 0.98033214, 0.98543185, 0.97450036, 0.97374505, 0.98466337, 0.983517, 0.9773975, 0.9844401, 0.9761186, 0.97328895, 0.9849753, 0.98152477, 0.980396, 0.9848223, 0.9736998, 0.97496855, 0.98499876, 0.98275685, 0.9770627, 0.9849898, 0.9761814, 0.9756343, 0.98570615, 0.98106086, 0.9800111, 0.9853172, 0.9738573, 0.9735834, 0.9847189, 0.9834554, 0.9771589, 0.98436433, 0.975479, 0.972884, 0.9848475, 0.9813101, 0.98018837, 0.9847513, 0.9732065, 0.9746587, 0.98478717, 0.98254704, 0.97704256, 0.9849726, 0.9760868, 0.9756295, 0.98576236, 0.9811256, 0.9800656, 0.98536485, 0.9740268, 0.9736303, 0.9846882, 0.9835541, 0.977243, 0.98437417, 0.97555465, 0.9730501, 0.98482174, 0.9814353, 0.98023486, 0.98479617, 0.97320956, 0.97467494, 0.9848465, 0.98268926, 0.9770133, 0.9850182, 0.97601765, 0.9756966, 0.98578876, 0.9811695, 0.98007774, 0.98541564, 0.974129, 0.9737457, 0.98475087, 0.98366106, 0.9772668, 0.98444414, 0.9756057, 0.97310853, 0.98486185, 0.9814492, 0.9802886, 0.98484254, 0.97326237, 0.9747969, 0.9848424, 0.9827017, 0.9770876, 0.9850134, 0.9760341, 0.9756722, 0.98574066, 0.98118365, 0.9801557, 0.98541343, 0.97398746, 0.9737431, 0.98474145, 0.98367774, 0.9772953, 0.9844248, 0.97553366, 0.9730785, 0.9848918, 0.9814973, 0.9802761, 0.9847996, 0.9730396, 0.97476614, 0.98490196, 0.9827713, 0.97719246, 0.9850109, 0.97597903, 0.97566766, 0.9857781, 0.9812732, 0.98018724, 0.9853904, 0.9738401, 0.97369903, 0.98473686, 0.98370266, 0.9774304, 0.9844534, 0.97560513, 0.9731039, 0.9849006, 0.98149765, 0.9804277, 0.9848134, 0.9733392, 0.9749005, 0.9848947, 0.9827792, 0.97717905, 0.98500973, 0.97616833, 0.97578776, 0.98579174, 0.9812531, 0.9801604, 0.9853587, 0.97420645, 0.9738225, 0.9847898, 0.98374593, 0.9773097, 0.98440176, 0.97567934, 0.97309846, 0.98491096, 0.98156494, 0.98031646, 0.9848268, 0.9732088, 0.9748669, 0.9848599, 0.982815, 0.97707725, 0.9849812, 0.9760666, 0.9758119, 0.98574, 0.9813344, 0.9800882, 0.9853396, 0.9740917, 0.9738178, 0.98470575, 0.9838161, 0.9773278, 0.9843574, 0.97556883, 0.9731496, 0.98485065, 0.981614, 0.9803131, 0.98473907, 0.97305894, 0.974762, 0.9848103, 0.9828656, 0.97704804, 0.98493594, 0.9760503, 0.9755579, 0.985644, 0.981313, 0.9800902, 0.9853022, 0.9740519, 0.9736162, 0.98471814, 0.9838172, 0.9772589, 0.9843403, 0.97564226, 0.97299516, 0.98481166, 0.9815809, 0.9802737, 0.98474103, 0.97309756, 0.97466373, 0.9848102, 0.98287326, 0.9770881, 0.9849851, 0.9761018, 0.9757357, 0.985713, 0.98135483, 0.9801783, 0.9853699, 0.9741207, 0.9736118, 0.98473245, 0.98383766, 0.97725815, 0.98445094, 0.975545, 0.97287184, 0.98483515, 0.9816803, 0.9802988, 0.9847949, 0.9731733, 0.97462904, 0.98480344, 0.9828736, 0.9769618, 0.9849945, 0.9760149, 0.97556823, 0.98572147, 0.98142636, 0.98004097, 0.98536694, 0.9738507, 0.97346175, 0.9847488, 0.98384917, 0.9771712, 0.9843344, 0.97559255, 0.9727436, 0.98492646, 0.9817338, 0.9802992, 0.9847388, 0.9731358, 0.97452986, 0.9848652, 0.9830078, 0.97704065, 0.9849357, 0.97607386, 0.97552913, 0.98575157, 0.98149055, 0.9800261, 0.98526204, 0.97412395, 0.9735039, 0.9847905, 0.98396355, 0.97720814, 0.9843046, 0.9757549, 0.9728524, 0.9849353, 0.9817963, 0.98030454, 0.984735, 0.9733106, 0.97456646, 0.9849357, 0.9830905, 0.9770094, 0.984903, 0.9761589, 0.9755854, 0.98583835, 0.9815725, 0.9800963, 0.98528534, 0.97414875, 0.97359854, 0.98487616, 0.98401123, 0.9772419, 0.9842762, 0.97576684, 0.97289497, 0.9850317, 0.981854, 0.980253, 0.9847152, 0.9733349, 0.97457844, 0.9850049, 0.98308164, 0.977, 0.9849091, 0.9761821, 0.9756277, 0.9858704, 0.98159355, 0.98009276, 0.9852389, 0.9741866, 0.97354895, 0.9848756, 0.9839629, 0.9772431, 0.98428625, 0.9757943, 0.9728539, 0.98500603, 0.98180497, 0.9802761, 0.9847157, 0.9733017, 0.97458196, 0.9850026, 0.98303986, 0.9770498, 0.9849006, 0.97629184, 0.97562546, 0.9858359, 0.98154736, 0.98006964, 0.98526585, 0.9741949, 0.973513, 0.98486394, 0.98394704, 0.97730607, 0.9842965, 0.9758016, 0.97290534, 0.98504204, 0.981776, 0.9802981, 0.9847246, 0.9733739, 0.9746249, 0.9849855, 0.98304665, 0.9770692, 0.9849053, 0.9762581, 0.9756479, 0.985881, 0.98155195, 0.9800975, 0.98528, 0.97420347, 0.9735902, 0.9849074, 0.98396677, 0.9772537, 0.98430103, 0.97582155, 0.9729322, 0.9850221, 0.98178965, 0.98031527, 0.98471016, 0.97341204, 0.97463214, 0.9850096, 0.98302776, 0.9770751, 0.9849074, 0.97626936, 0.9756217, 0.9858482, 0.9815031, 0.9800411, 0.98524016, 0.9742125, 0.9735391, 0.9848759, 0.9839056, 0.977201, 0.98430127, 0.9758301, 0.97284025, 0.9849983, 0.9817491, 0.9802932, 0.9846972, 0.9734014, 0.97449523, 0.98494345, 0.9830273, 0.97707546, 0.98489445, 0.97634387, 0.9756142, 0.9858509, 0.98152095, 0.9800571, 0.98528314, 0.9742143, 0.97351086, 0.98484623, 0.98395145, 0.9772728, 0.9842799, 0.97589445, 0.9729316, 0.98495436, 0.98174614, 0.98031896, 0.9847134, 0.97343624, 0.97456, 0.985025, 0.98306334, 0.97706693, 0.98491454, 0.97632164, 0.97561127, 0.9858736, 0.9815721, 0.9800884, 0.9852557, 0.974309, 0.9735767, 0.98486876, 0.98397905, 0.9772669, 0.9842966, 0.97592634, 0.9728851, 0.98501205, 0.9818077, 0.980306, 0.984714, 0.9734997, 0.9745534, 0.98500454, 0.98311, 0.9770497, 0.9849126, 0.9764252, 0.97561014, 0.98587924, 0.98156565, 0.98010546, 0.9852835, 0.9743833, 0.9735136, 0.98489964, 0.98401076, 0.9773064, 0.98433477, 0.9759689, 0.97284406, 0.9850353, 0.9818524, 0.98027176, 0.98477376, 0.9735068, 0.97452176, 0.9850449, 0.98306173, 0.97703403, 0.984926, 0.9763594, 0.9756143, 0.98586303, 0.9815838, 0.98005164, 0.9852763, 0.9742664, 0.97353226, 0.9848579, 0.9839489, 0.9772866, 0.98436016, 0.9758859, 0.97278464, 0.9849962, 0.98180324, 0.9803515, 0.98478657, 0.9734075, 0.9744781, 0.9849823, 0.98305583, 0.97706836, 0.9849567, 0.97626346, 0.97546697, 0.9858337, 0.98154014, 0.98005825, 0.98527604, 0.9742217, 0.9733661, 0.98482126, 0.9839257, 0.9772578, 0.98430574, 0.9757165, 0.9727011, 0.9849652, 0.9817584, 0.9802915, 0.98478115, 0.9732472, 0.97443527, 0.9849821, 0.9829769, 0.97698826, 0.9849113, 0.9760459, 0.97547024, 0.9857943, 0.9814591, 0.9800396, 0.98526347, 0.9740825, 0.9734634, 0.9848182, 0.9839151, 0.9771643, 0.9843047, 0.9757362, 0.9727562, 0.98495275, 0.98179185, 0.98028105, 0.98471445, 0.9732815, 0.9745385, 0.98495907, 0.9830614, 0.9769623, 0.98485005, 0.9761362, 0.9755626, 0.9858882, 0.9815947, 0.9800307, 0.98519206, 0.9740199, 0.9735024, 0.984801, 0.98390806, 0.97712487, 0.9842354, 0.9756561, 0.9728756, 0.9850277, 0.98179495, 0.9802797, 0.9846631, 0.97324073, 0.97443306, 0.9849834, 0.98304, 0.9770364, 0.9848018, 0.9761619, 0.9754097, 0.9858784, 0.9814895, 0.98002195, 0.9851664, 0.97406286, 0.9734998, 0.98485917, 0.98391783, 0.97714955, 0.9842233, 0.9757361, 0.97277516, 0.9850501, 0.98179597, 0.980378, 0.98469234, 0.9733877, 0.974518, 0.98499435, 0.98301953, 0.97701603, 0.9848001, 0.97601175, 0.9753921, 0.98581356, 0.98150533, 0.9800735, 0.9851558, 0.97400045, 0.9734404, 0.9848744, 0.9839638, 0.97718734, 0.9842298, 0.9757604, 0.97277707, 0.9850796, 0.98191607, 0.98033273, 0.9846764, 0.97330993, 0.9744476, 0.98500884, 0.98301446, 0.97710097, 0.98481613, 0.9760576, 0.97544163, 0.9858681, 0.9815389, 0.98016685, 0.9851499, 0.9740772, 0.9734455, 0.9849085, 0.98399913, 0.97743136, 0.9842488, 0.97574323, 0.97270983, 0.98499656, 0.98180586, 0.98040193, 0.9846785, 0.9733184, 0.97442156, 0.9849605, 0.9830778, 0.9770807, 0.98485065, 0.97616315, 0.9755481, 0.9858741, 0.98154736, 0.9801257, 0.9851755, 0.9740504, 0.97346115, 0.98484737, 0.9839429, 0.9772956, 0.9842871, 0.97574663, 0.9727738, 0.985022, 0.9817645, 0.9804261, 0.98473525, 0.9732954, 0.97450036, 0.9849755, 0.98303145, 0.9771451, 0.98488706, 0.9761924, 0.97557425, 0.9858543, 0.98157436, 0.9801436, 0.9852512, 0.9741503, 0.9735497, 0.9848855, 0.98397243, 0.97734046, 0.98432237, 0.97587, 0.9727983, 0.985024, 0.98185724, 0.9803884, 0.9847425, 0.97341156, 0.9744906, 0.9849823, 0.9830614, 0.977137, 0.98491305, 0.97623664, 0.9755417, 0.9858489, 0.9815529, 0.98013216, 0.9852608, 0.9741634, 0.97351044, 0.9848791, 0.9839721, 0.9773267, 0.98430544, 0.9758267, 0.9728064, 0.9850611, 0.98179734, 0.98041475, 0.9847632, 0.9733018, 0.9744455, 0.98497295, 0.9830211, 0.9771175, 0.98492056, 0.9761703, 0.9754946, 0.98586774, 0.9814826, 0.9801753, 0.9852807, 0.9740825, 0.9735391, 0.9848763, 0.98391914, 0.9773785, 0.9843627, 0.9757951, 0.9728987, 0.9850582, 0.98179585, 0.98040056, 0.9847707, 0.97329706, 0.9745681, 0.9850035, 0.9830282, 0.97710586, 0.9849749, 0.9761721, 0.97559685, 0.98589766, 0.98149663, 0.9801502, 0.98525846, 0.9741199, 0.9735126, 0.98487365, 0.983942, 0.9773179, 0.98439735, 0.97581977, 0.97280484, 0.9850324, 0.9818161, 0.9804191, 0.98480266, 0.97334033, 0.9745386, 0.98499876, 0.98306817, 0.9771204, 0.9849814, 0.97616005, 0.9755634, 0.98586315, 0.981529, 0.98016685, 0.9853147, 0.9741072, 0.9734817, 0.9849106, 0.98397243, 0.97732306, 0.98437643, 0.9758598, 0.97282773, 0.9851119, 0.98184884, 0.98037153, 0.9848135, 0.9733502, 0.9744949, 0.9850441, 0.98305357, 0.97714305, 0.9849785, 0.97624594, 0.9755853, 0.9859221, 0.98154724, 0.9801707, 0.9852947, 0.97412986, 0.9735128, 0.9849439, 0.9838928, 0.97736174, 0.98437935, 0.97584957, 0.97288686, 0.9851179, 0.98175347, 0.9804345, 0.98482203, 0.9733612, 0.974541, 0.9850529, 0.98301274, 0.9772156, 0.9849541, 0.97619766, 0.9755642, 0.9859249, 0.9814602, 0.9802058, 0.98532975, 0.97416884, 0.9736268, 0.9849733, 0.983898, 0.97741365, 0.9843885, 0.975871, 0.97296005, 0.9851424, 0.9817692, 0.9805099, 0.9848274, 0.97342694, 0.9745774, 0.98505914, 0.9830117, 0.97721946, 0.98495525, 0.9762288, 0.97563666, 0.9859167, 0.9815331, 0.98018116, 0.9852992, 0.9742268, 0.97357744, 0.98491675, 0.98393214, 0.9773333, 0.9843978, 0.97590184, 0.97291064, 0.98507696, 0.9818031, 0.9804314, 0.9848039, 0.9734214, 0.9744862, 0.9850301, 0.9830139, 0.9771442, 0.98494196, 0.9761871, 0.97557044, 0.9859199, 0.98151463, 0.9801324, 0.9852791, 0.9741502, 0.97350013, 0.98492277, 0.98390114, 0.977317, 0.9844116, 0.9758983, 0.9728425, 0.9851268, 0.98177254, 0.9804355, 0.9848524, 0.9734788, 0.97442836, 0.98501503, 0.9829879, 0.9771423, 0.9849859, 0.97627926, 0.9755339, 0.98590416, 0.98160195, 0.98018736, 0.9853624, 0.97424465, 0.97352815, 0.98493654, 0.9839121, 0.97735924, 0.984429, 0.9759563, 0.9728107, 0.9850877, 0.9817467, 0.9804859, 0.9848927, 0.9735606, 0.97451514, 0.98501956, 0.98295254, 0.97718346, 0.9849807, 0.97636366, 0.97556996, 0.9859124, 0.98150164, 0.9801058, 0.9853193, 0.9742988, 0.9735885, 0.984976, 0.9839183, 0.9773368, 0.9844147, 0.9760548, 0.9727993, 0.9851145, 0.98177356, 0.98042357, 0.9848358, 0.9736399, 0.9745374, 0.98507404, 0.98304397, 0.97708637, 0.9850767, 0.9764406, 0.9756815, 0.9859556, 0.9815056, 0.9801183, 0.9853874, 0.97437674, 0.9736068, 0.984953, 0.983904, 0.9772793, 0.9845035, 0.9760745, 0.9726346, 0.98504907, 0.9816735, 0.98044056, 0.9849813, 0.97353673, 0.97433823, 0.984986, 0.9829491, 0.9773037, 0.9851681, 0.976323, 0.97540885, 0.9858899, 0.9813685, 0.98015344, 0.98542327, 0.97427577, 0.9732214, 0.98485154, 0.983724, 0.97722214, 0.9844669, 0.9759236, 0.97247565, 0.98507917, 0.98160076, 0.980423, 0.98482865, 0.97336864, 0.9742022, 0.98498744, 0.98287225, 0.97717655, 0.9849631, 0.9761965, 0.9751134, 0.9857839, 0.9812926, 0.9800552, 0.9852652, 0.9740723, 0.97309214, 0.98488206, 0.9837862, 0.9772356, 0.9844228, 0.9759118, 0.9722348, 0.98506063, 0.9816442, 0.9803463, 0.98484737, 0.9734186, 0.97411466, 0.9850716, 0.9828194, 0.977111, 0.9849748, 0.97616905, 0.97519875, 0.9859215, 0.98123634, 0.98016775, 0.9852953, 0.9741124, 0.9733097, 0.98495895, 0.9838267, 0.9773932, 0.9844231, 0.97595054, 0.9724343, 0.98520213, 0.9816804, 0.9803284, 0.9848283, 0.9734422, 0.97423327, 0.985089, 0.9828719, 0.97708726, 0.9849547, 0.976193, 0.97529787, 0.986016, 0.9814361, 0.9800918, 0.9853214, 0.9742577, 0.97335017, 0.9850702, 0.9837225, 0.97735673, 0.98445845, 0.9760252, 0.9723424, 0.9851881, 0.981631, 0.9803562, 0.98492557, 0.9735, 0.9741712, 0.9851757, 0.98283863, 0.97706646, 0.9850662, 0.97629184, 0.9753372, 0.98607486, 0.98121774, 0.98022217, 0.9854256, 0.9741476, 0.9734686, 0.98510075, 0.9836185, 0.9775168, 0.98465246, 0.97614765, 0.97238094, 0.9851564, 0.9813269, 0.98063964, 0.98496014, 0.9734345, 0.97435343, 0.9852356, 0.98258895, 0.9773827, 0.9851472, 0.9762254, 0.9752371, 0.985879, 0.98103493, 0.9802782, 0.98551023, 0.9743178, 0.9733532, 0.9850359, 0.9836294, 0.977486, 0.9846628, 0.97591025, 0.9717857, 0.9848118, 0.9812336, 0.9805562, 0.9850456, 0.97354364, 0.9743167, 0.9851387, 0.9826627, 0.9773802, 0.9851911, 0.9762916, 0.97535264, 0.9860205, 0.9811923, 0.9803505, 0.98554564, 0.9743303, 0.9734808, 0.98500514, 0.98358226, 0.9775953, 0.9847001, 0.9762163, 0.97277796, 0.98523116, 0.98149526, 0.9807777, 0.9850654, 0.97353065, 0.97441983, 0.98511475, 0.98276883, 0.9774465, 0.98519945, 0.9761997, 0.9754564, 0.98602235, 0.98118466, 0.98037213, 0.9854537, 0.97418445, 0.97344524, 0.98497075, 0.9835336, 0.97743636, 0.9844477, 0.97598016, 0.97265524, 0.9852195, 0.9813951, 0.98069227, 0.9849973, 0.9734306, 0.97434336, 0.9850738, 0.9825959, 0.9773433, 0.9851462, 0.9761021, 0.9752264, 0.98591316, 0.9810432, 0.9802698, 0.985529, 0.9741926, 0.9734579, 0.9850422, 0.9834822, 0.9773402, 0.98469216, 0.97607976, 0.9724142, 0.9852158, 0.9814129, 0.980823, 0.9852168, 0.97365654, 0.97433543, 0.98515373, 0.9826368, 0.9774265, 0.9852661, 0.976157, 0.9752882, 0.986047, 0.98114246, 0.98041797, 0.98562986, 0.9742181, 0.973403, 0.9850574, 0.98366576, 0.9776122, 0.9847718, 0.9761212, 0.97282153, 0.9853655, 0.9815507, 0.9807201, 0.98508745, 0.9736955, 0.97463566, 0.9852675, 0.9828698, 0.9773791, 0.9851992, 0.97628254, 0.97551346, 0.9862519, 0.98139477, 0.9803287, 0.9854864, 0.9744067, 0.9735641, 0.9853133, 0.98379034, 0.97756827, 0.9846585, 0.97616065, 0.97289735, 0.9856522, 0.98165226, 0.98075545, 0.985083, 0.9737689, 0.9746782, 0.9854515, 0.9827647, 0.9774196, 0.98513675, 0.9764578, 0.97564757, 0.9864378, 0.9812201, 0.98035645, 0.9854844, 0.9744802, 0.97375506, 0.9853693, 0.983599, 0.97763157, 0.984639, 0.97630113, 0.9730594, 0.98558384, 0.9815051, 0.98075694, 0.98496175, 0.9737222, 0.97478, 0.98542875, 0.98266053, 0.9773941, 0.9851708, 0.9762713, 0.97570443, 0.9862888, 0.98113996, 0.9804049, 0.9854916, 0.9744571, 0.9738004, 0.9852771, 0.9836157, 0.9776273, 0.98474586, 0.9760779, 0.97292894, 0.98548675, 0.98148996, 0.9807208, 0.9850032, 0.97371584, 0.9747957, 0.9853147, 0.9826938, 0.9773401, 0.9851912, 0.97641766, 0.9756611, 0.98631626, 0.98120856, 0.9802971, 0.98555076, 0.97456896, 0.9737762, 0.98529446, 0.9835746, 0.97758377, 0.984791, 0.97631174, 0.97311085, 0.98551786, 0.98145044, 0.98082787, 0.9851128, 0.973742, 0.9747548, 0.9853212, 0.98266006, 0.9774163, 0.98528403, 0.9764008, 0.9756006, 0.98623556, 0.9810328, 0.98039275, 0.98558974, 0.97462547, 0.97388226, 0.9853269, 0.98355967, 0.9776906, 0.9847557, 0.9764965, 0.9730727, 0.98543346, 0.9815947, 0.9808359, 0.9850263, 0.9738618, 0.97465104, 0.98530465, 0.9828018, 0.9774824, 0.9852153, 0.97657055, 0.975699, 0.98619807, 0.98131543, 0.9804119, 0.98556095, 0.97467446, 0.97368854, 0.985256, 0.9837577, 0.9777074, 0.9847836, 0.9765148, 0.9730367, 0.9854749, 0.98164684, 0.98079556, 0.9850845, 0.9739207, 0.9747405, 0.98535347, 0.98281825, 0.97748977, 0.98530895, 0.9766382, 0.9757155, 0.9862075, 0.9813333, 0.9804453, 0.98566574, 0.9748014, 0.97379965, 0.9852261, 0.98374707, 0.9776143, 0.98488426, 0.97653484, 0.9730822, 0.9854269, 0.98160756, 0.98085463, 0.98513097, 0.9740088, 0.97473544, 0.9852615, 0.9828106, 0.97745013, 0.98528945, 0.97662157, 0.97558, 0.98621964, 0.9813694, 0.9803991, 0.9856154, 0.9746392, 0.9734957, 0.98520964, 0.9837628, 0.97770554, 0.9848562, 0.97650176, 0.9731107, 0.98547596, 0.98168784, 0.9807344, 0.98510957, 0.973865, 0.97478896, 0.9853764, 0.98280406, 0.9773631, 0.985238, 0.9765121, 0.97566754, 0.98618543, 0.98127663, 0.9803151, 0.98554265, 0.9745924, 0.97366977, 0.9851908, 0.9836871, 0.9776912, 0.9848066, 0.97635084, 0.97298616, 0.9854631, 0.98159564, 0.98080826, 0.9850129, 0.973841, 0.9745079, 0.98528355, 0.98282456, 0.9773876, 0.985213, 0.976644, 0.9755211, 0.98619133, 0.98143244, 0.9802941, 0.9855451, 0.97482866, 0.9735869, 0.98523986, 0.98386234, 0.97756344, 0.9846555, 0.9764341, 0.9729081, 0.98541945, 0.98176336, 0.9807444, 0.98494315, 0.97384036, 0.97465616, 0.9852754, 0.98291034, 0.9772843, 0.98510736, 0.97644967, 0.9756504, 0.986108, 0.9813896, 0.9803146, 0.98548883, 0.9744819, 0.97364503, 0.98504996, 0.98376924, 0.9775703, 0.98469025, 0.9763157, 0.97309583, 0.98536944, 0.98171705, 0.9807479, 0.98506737, 0.97387934, 0.9747342, 0.98521614, 0.9830448, 0.9773318, 0.9852492, 0.9765361, 0.97566605, 0.9861291, 0.9814456, 0.9803831, 0.98559266, 0.97456783, 0.9737627, 0.9852196, 0.9838268, 0.9777054, 0.9848225, 0.9762828, 0.97322357, 0.9854337, 0.9817692, 0.9808704, 0.9851564, 0.9738756, 0.97500604, 0.9852261, 0.9829653, 0.9774579, 0.98534703, 0.9768936, 0.975911, 0.986087, 0.9814385, 0.9803525, 0.9856318, 0.9749155, 0.9740331, 0.9851444, 0.9837366, 0.97752094, 0.9848877, 0.9767495, 0.9732804, 0.98525405, 0.9816514, 0.9807982, 0.9851177, 0.97386974, 0.9748181, 0.985199, 0.9828545, 0.9776472, 0.98529124, 0.9765129, 0.9759928, 0.9860571, 0.9813469, 0.98049486, 0.9856111, 0.97460324, 0.9738904, 0.9849578, 0.98356736, 0.9776384, 0.9846917, 0.976359, 0.9727843, 0.98515016, 0.9816357, 0.9809116, 0.985112, 0.97384596, 0.97454697, 0.9850583, 0.9827442, 0.97724587, 0.9853485, 0.9765603, 0.97563875, 0.9859503, 0.9812863, 0.9804946, 0.9856442, 0.9745388, 0.97365564, 0.98496, 0.9836332, 0.97793895, 0.9849807, 0.97669697, 0.9732342, 0.9852948, 0.9816611, 0.9810525, 0.985256, 0.9740364, 0.97476506, 0.985189, 0.98288536, 0.9777265, 0.9853455, 0.976541, 0.9756969, 0.9860253, 0.981398, 0.9806215, 0.9856678, 0.97448593, 0.9737457, 0.98502153, 0.9838871, 0.978139, 0.9849843, 0.97646844, 0.97326666, 0.98529446, 0.9816859, 0.98103565, 0.98537105, 0.97387856, 0.9747175, 0.9849983, 0.98284805, 0.9775453, 0.98538136, 0.97657835, 0.97585267, 0.9860025, 0.98140013, 0.9805727, 0.98572713, 0.9747832, 0.97383785, 0.98483616, 0.983876407, 0.978091896, 0.98500776, 0.9764004, 0.97306234, 0.98522663, 0.98157126, 0.9807793, 0.9851612, 0.973658, 0.97462046, 0.98506826, 0.9827782, 0.9773433, 0.9853589, 0.9765437, 0.975740731, 0.985933363, 0.9811832, 0.9802219, 0.98559266, 0.9743911, 0.97371686, 0.9850153, 0.983548, 0.97758454, 0.98483604, 0.97634, 0.97315985, 0.9852202, 0.98144907, 0.9806262, 0.985173, 0.9738139, 0.9748068, 0.9851224, 0.9826407, 0.97742826, 0.9854655, 0.9766682, 0.97582144, 0.98601204, 0.9810879, 0.9802689, 0.985722, 0.9743892, 0.973892, 0.9850513, 0.98348147, 0.97773355, 0.9849155, 0.9763312, 0.97322255, 0.98533, 0.9813231, 0.9807811, 0.9852121, 0.9736429, 0.9749884, 0.985255, 0.98238295, 0.97735775, 0.98532325, 0.9764421, 0.9758354, 0.9860237, 0.98088545, 0.9802593, 0.98558944, 0.9742891, 0.973848, 0.9849887, 0.98342234, 0.97760445, 0.9848045, 0.97626364, 0.97319806, 0.9853661, 0.9813224, 0.98080796, 0.9852328, 0.9737267, 0.9748123, 0.98512125, 0.98252517, 0.9773672, 0.9853769, 0.97648376, 0.9757564, 0.9860302, 0.98092324, 0.9802397, 0.98556143, 0.9743231, 0.97378767, 0.9850129, 0.9834273, 0.9776333, 0.9847548, 0.97614527, 0.97317773, 0.9852308, 0.981274, 0.9807171, 0.98509693, 0.9736143, 0.97488844, 0.98521274, 0.9824972, 0.97727656, 0.9852668, 0.9765247, 0.9758242, 0.9860469, 0.98093915, 0.98023236, 0.98554116, 0.9744187, 0.9738288, 0.9849732, 0.983439, 0.9775199, 0.9847835, 0.97640175, 0.9733289, 0.9852893, 0.98132414, 0.98067564, 0.98523617, 0.97389436, 0.9750719, 0.9851828, 0.98260146, 0.9772685, 0.98540545, 0.97655153, 0.97604614, 0.98600405, 0.9810648, 0.98022306, 0.98563147, 0.97445947, 0.9739749, 0.9850266, 0.9835186, 0.9776303, 0.98480564, 0.9763955, 0.97335434, 0.98535186, 0.9814239, 0.9807159, 0.9852272, 0.973973, 0.97506195, 0.9852094, 0.98253906, 0.97742677, 0.98544794, 0.97680306, 0.97622037, 0.98610497, 0.98097056, 0.98033315, 0.9856317, 0.97466147, 0.97400427, 0.98507, 0.9833436, 0.97769016, 0.98475325, 0.9764257, 0.9731665, 0.9852815, 0.9812491, 0.9808015, 0.9851592, 0.9740404, 0.9747747, 0.9851387, 0.9824789, 0.97741127, 0.98535556, 0.9767303, 0.97576404, 0.98600405, 0.98091334, 0.9802392, 0.98551476, 0.97451925, 0.9736596, 0.9850038, 0.98341715, 0.9776069, 0.98469454, 0.9765198, 0.9730376, 0.9852367, 0.9813003, 0.9807149, 0.98507786, 0.9739251, 0.9747259, 0.9851709, 0.98247796, 0.977358, 0.9852228, 0.97659725, 0.97577715, 0.9859514, 0.980966, 0.98041236, 0.9853845, 0.97422564, 0.97383523, 0.98500615, 0.9833657, 0.9776559, 0.98461527, 0.9762906, 0.9730746, 0.98524, 0.981204331, 0.980697513, 0.98504204, 0.97395056, 0.974834085, 0.985156298, 0.982527435, 0.977310717, 0.9852425, 0.9766308, 0.97599411, 0.986030221, 0.98099273, 0.9803004, 0.9855186, 0.9744689, 0.974023044, 0.985069513, 0.98346764, 0.97771776, 0.9847141, 0.9763071, 0.973267257, 0.985313118, 0.9812635, 0.9807997, 0.9851001, 0.9739082, 0.97503555, 0.985247, 0.9825581, 0.97734636, 0.98527443, 0.97653484, 0.975935, 0.9860783, 0.98096174, 0.98023295, 0.98556554, 0.9744767, 0.97393984, 0.98517007, 0.98341763, 0.97741735, 0.9847435, 0.9761155, 0.9732642, 0.9853441, 0.9812066, 0.98041165, 0.9850692, 0.97348297, 0.97488123, 0.9852293, 0.9824324, 0.97712916, 0.98538345, 0.9764187, 0.9758555, 0.9861386, 0.9810969, 0.9803665, 0.98554355, 0.9742217, 0.9726936, 0.9848504, 0.98340875, 0.97713965, 0.9843744, 0.9754691, 0.97205734, 0.98522824, 0.9812896, 0.98034704, 0.9847765, 0.97304946, 0.9737003, 0.98506594, 0.9825879, 0.9769358, 0.98499876, 0.97585255, 0.9749571, 0.98585176, 0.9810074, 0.97990507, 0.98533505, 0.9736737, 0.9728175, 0.98496497, 0.9835318, 0.9773163, 0.9844378, 0.97558063, 0.9725725, 0.9852244, 0.9813618, 0.9803145, 0.98487836, 0.97326183, 0.9740699, 0.9851358, 0.9827074, 0.9769603, 0.98495644, 0.9759005, 0.97520816, 0.9859778, 0.9811358, 0.9799686, 0.98540676, 0.97405916, 0.97353154, 0.98499554, 0.9835814, 0.97737896, 0.9845344, 0.9759576, 0.9727898, 0.9852255, 0.98150456, 0.9804673, 0.98495746, 0.9734668, 0.9744951, 0.9851574, 0.98271173, 0.97703767, 0.9851274, 0.9762073, 0.97557074, 0.9859381, 0.9811559, 0.9800279, 0.9854089, 0.9741139, 0.9736147, 0.9849956, 0.9835681, 0.97736245, 0.98455715, 0.9759361, 0.9729838, 0.98521644, 0.98141426, 0.9805186, 0.9850022, 0.9734948, 0.97469586, 0.9851649, 0.9826918, 0.9771741, 0.9851498, 0.97626173, 0.97567797, 0.98595446, 0.9811385, 0.9800377, 0.9853858, 0.9740932, 0.9734441, 0.98492175, 0.98351467, 0.97740114, 0.98454076, 0.9760888, 0.9730997, 0.9852514, 0.98133826, 0.9805377, 0.9849577, 0.97346705, 0.974601984, 0.98519218, 0.9825864, 0.9771518, 0.98509926, 0.9762547, 0.9756458, 0.9860192, 0.9810907, 0.9800729, 0.98537105, 0.97407055, 0.9736912, 0.98504096, 0.98353946, 0.97751117, 0.98448956, 0.9760528, 0.9729196, 0.98529124, 0.981338, 0.98061025, 0.98495734, 0.9735911, 0.9745885, 0.9852036, 0.98259145, 0.97729254, 0.98510355, 0.9762309, 0.9756024, 0.98601633, 0.98099226, 0.9802066, 0.98537374, 0.97416073, 0.9736649, 0.9850531, 0.9834553, 0.9775947, 0.9845663, 0.9761175, 0.9729435, 0.9853302, 0.9812842, 0.9806238, 0.98494995, 0.9735911, 0.9746508, 0.985194266, 0.9825849, 0.9772924, 0.98510134, 0.9763431, 0.975714505, 0.986037195, 0.98101753, 0.98020214, 0.9854041, 0.9743438, 0.97375, 0.98507565, 0.98348415, 0.9776971, 0.98457515, 0.97623676, 0.97302115, 0.9852815, 0.981291, 0.98066396, 0.9849219, 0.97365934, 0.9746302, 0.9851761, 0.9825278, 0.9772479, 0.98507094, 0.9763723, 0.9756521, 0.985981, 0.9809595, 0.98016524, 0.98535615, 0.9742235, 0.9735965, 0.9850073, 0.9833778, 0.9776154, 0.9845318, 0.9761722, 0.9729315, 0.9852505, 0.9812361, 0.98063916, 0.9849181, 0.9735937, 0.9745569, 0.98517054, 0.9824575, 0.9772036, 0.985078, 0.9763633, 0.975602865, 0.986011803, 0.98094463, 0.98012537, 0.98537385, 0.9742665, 0.97359699, 0.985047817, 0.98341817, 0.9776234, 0.98453856, 0.9762121, 0.97290051, 0.985268176, 0.98127294, 0.98068136, 0.98492706, 0.9736752, 0.974490583, 0.98515135, 0.982504, 0.9772513, 0.98507994, 0.9763798, 0.97558606, 0.9859914, 0.9809333, 0.980165, 0.9853752, 0.9742483, 0.97356623, 0.9850122, 0.9833837, 0.97760344, 0.98454756, 0.9761722, 0.9729015, 0.9852673, 0.9812309, 0.98063296, 0.98494846, 0.97365135, 0.9745293, 0.9851815, 0.9824982, 0.97725403, 0.9850973, 0.9763871, 0.9756021, 0.9860431, 0.9809764, 0.9801477, 0.98541576, 0.9743412, 0.97358894, 0.9849887, 0.98338693, 0.9776227, 0.9845607, 0.9762414, 0.9728977, 0.98517287, 0.9812114, 0.9806507, 0.984969, 0.9737086, 0.97453374, 0.9851158, 0.9824641, 0.97723216, 0.98513085, 0.9764605, 0.97554725, 0.98595387, 0.98092467, 0.9801564, 0.9854331, 0.9743737, 0.9736443, 0.98495734, 0.98336166, 0.97761095, 0.98461056, 0.9762648, 0.97297496, 0.9851955, 0.9812073, 0.9806112, 0.9850074, 0.9737231, 0.97461957, 0.98508906, 0.9824542, 0.9772495, 0.98514855, 0.9763831, 0.9756124, 0.9859566, 0.9809007, 0.98013616, 0.98546857, 0.97435117, 0.973569989, 0.984989583, 0.9833565, 0.9776147, 0.9846049, 0.97636944, 0.9729465, 0.9852175, 0.98120683, 0.98062676, 0.9850758, 0.97385705, 0.974577308, 0.985152245, 0.98247236, 0.9772335, 0.98523706, 0.9766862, 0.9756663, 0.9859907, 0.9809425, 0.98014486, 0.9854724, 0.9745462, 0.97366184, 0.98498267, 0.98334163, 0.9776873, 0.98467654, 0.97636425, 0.97298414, 0.9852293, 0.98121697, 0.9806871, 0.9850494, 0.97376096, 0.974596, 0.9851108, 0.98245937, 0.97731316, 0.9852014, 0.97658587, 0.97567505, 0.9859404, 0.9809162, 0.98018277, 0.98549265, 0.97457165, 0.97368896, 0.98493344, 0.983355, 0.97767055, 0.9846038, 0.97645956, 0.9728818, 0.9851238, 0.98118377, 0.9806045, 0.985025, 0.97387403, 0.9744767, 0.985045, 0.98242795, 0.9772675, 0.9852036, 0.9765909, 0.97567797, 0.9859022, 0.98087615, 0.9801294, 0.9854448, 0.9745438, 0.9736385, 0.98499495, 0.98333585, 0.97770166, 0.9846289, 0.97636306, 0.9728485, 0.98519623, 0.9811247, 0.980649, 0.9850169, 0.97384584, 0.97454697, 0.98504615, 0.98231876, 0.97725314, 0.98519135, 0.9765376, 0.9754509, 0.98587716, 0.98087126, 0.9801727, 0.98548025, 0.9744153, 0.973490298, 0.984863698, 0.98330104, 0.9776038, 0.98459435, 0.9763555, 0.9728429, 0.98513013, 0.9811699, 0.980637, 0.9849643, 0.97371125, 0.9743867, 0.9849963, 0.9823712, 0.9772915, 0.98514634, 0.97646785, 0.97542036, 0.9858088, 0.9807959, 0.9802136, 0.9854331, 0.97446793, 0.9735314, 0.9847957, 0.98326755, 0.9777074, 0.9845418, 0.97625357, 0.97271705, 0.98501134, 0.98104984, 0.9807968, 0.98497725, 0.9737241, 0.9742778, 0.98484576, 0.98225504, 0.9773232, 0.985115, 0.9763655, 0.975179, 0.9856705, 0.9806666, 0.98016137, 0.985349, 0.9743206, 0.97309303, 0.98461896, 0.9831449, 0.9776185, 0.98451984, 0.97622186, 0.972482, 0.9849117, 0.98102486, 0.9806105, 0.9849178, 0.9737057, 0.97416097, 0.98487836, 0.9823012, 0.9772727, 0.98505056, 0.976496, 0.9751247, 0.98571855, 0.9807802, 0.9803248, 0.9854756, 0.97436607, 0.9731376, 0.9846698, 0.9831948, 0.9776955, 0.9845871, 0.9762739, 0.97251105, 0.9849006, 0.9809411, 0.980627, 0.9849716, 0.973578, 0.9741829, 0.98477584, 0.98219717, 0.97718835, 0.9850915, 0.9764414, 0.9751983, 0.98562163, 0.98062164, 0.9799841, 0.98540986, 0.97431266, 0.9731129, 0.9846091, 0.9831373, 0.9776269, 0.9845418, 0.97652674, 0.9723116, 0.9848492, 0.98097503, 0.98053277, 0.9849855, 0.974005, 0.9740651, 0.98477626, 0.98226964, 0.9770134, 0.9850846, 0.9767244, 0.97490203, 0.9855446, 0.98061854, 0.9798212, 0.9853815, 0.97475713, 0.97274065, 0.98461825, 0.9830706, 0.97721946, 0.98453254, 0.97662985, 0.97214067, 0.9849451, 0.98085725, 0.98031956, 0.98495686, 0.97416323, 0.9738696, 0.9848519, 0.9821499, 0.9770552, 0.985083, 0.9766837, 0.9748838, 0.98571783, 0.980553, 0.97997266, 0.9854277, 0.97471184, 0.97288084, 0.9846832, 0.98313487, 0.97737235, 0.9845782, 0.9765728, 0.97225666, 0.98496103, 0.9809806, 0.980391, 0.98499805, 0.9742551, 0.9739087, 0.9848194, 0.9823313, 0.97689295, 0.985151, 0.9768262, 0.9747692, 0.9856867, 0.9808942, 0.97971046, 0.98553526, 0.9751413, 0.9721966, 0.98443246, 0.98332286, 0.9768553, 0.98454165, 0.9768644, 0.9719842, 0.98501575, 0.9812795, 0.98030967, 0.98491824, 0.9742867, 0.9736555, 0.9848074, 0.9824746, 0.97667354, 0.98504883, 0.97691476, 0.97462887, 0.985658, 0.98093385, 0.9797717, 0.9854454, 0.9750328, 0.9726804, 0.9846608, 0.9833632, 0.97712827, 0.98441863, 0.9767413, 0.97190505, 0.98478854, 0.9810477, 0.98032814, 0.9849089, 0.974214, 0.97382826, 0.984778, 0.9822763, 0.9769318, 0.9850323, 0.97699887, 0.9749405, 0.98564446, 0.98079604, 0.97989273, 0.9853789, 0.9750587, 0.97299325, 0.98471534, 0.9833615, 0.9772774, 0.9845405, 0.97697884, 0.972317934, 0.98502028, 0.98125863, 0.98034257, 0.9849701, 0.9744767, 0.9738835, 0.9849005, 0.9824741, 0.97684175, 0.9851363, 0.97725713, 0.97493875, 0.98572737, 0.9807581, 0.979739, 0.9853552, 0.97514266, 0.9730113, 0.9847305, 0.98327273, 0.977121, 0.9844956, 0.9770511, 0.9724232, 0.9849659, 0.98110986, 0.9803315, 0.984906, 0.9746045, 0.974058449, 0.984889209, 0.98247695, 0.976854, 0.98513675, 0.97719324, 0.97514766, 0.9857958, 0.9808615, 0.9798013, 0.9853448, 0.97487336, 0.9731803, 0.98493075, 0.983456, 0.97732806, 0.98446196, 0.9767423, 0.9725206, 0.9852416, 0.9812726, 0.98043585, 0.9849046, 0.9743285, 0.974279284, 0.985122502, 0.98261034, 0.9769036, 0.9851414, 0.9769522, 0.975208759, 0.985939264, 0.98104364, 0.97995514, 0.9853468, 0.97497946, 0.973068118, 0.984917223, 0.98360234, 0.9773341, 0.98465306, 0.9769662, 0.97248715, 0.9852871, 0.9814115, 0.9805351, 0.98498523, 0.97439235, 0.97425723, 0.98518336, 0.9827463, 0.9771563, 0.9851894, 0.9770407, 0.97535986, 0.9860248, 0.9810649, 0.98006094, 0.98539436, 0.97496086, 0.973490119, 0.985209286, 0.98364997, 0.9774613, 0.9845985, 0.9770468, 0.972767353, 0.985299408, 0.98140395, 0.98051846, 0.9849164, 0.97447217, 0.9741372, 0.98494107, 0.98259723, 0.97684175, 0.98514485, 0.9770397, 0.975441, 0.985936, 0.98109704, 0.9798409, 0.98540246, 0.9751604, 0.97345316, 0.9848727, 0.98358005, 0.9774275, 0.98459643, 0.9772366, 0.9726815, 0.98511857, 0.98143244, 0.98059523, 0.9848872, 0.9747044, 0.97427106, 0.985028, 0.9826871, 0.9769791, 0.98504794, 0.97726053, 0.9752914, 0.9858365, 0.98101866, 0.9798876, 0.9852519, 0.9753354, 0.97315997, 0.9847787, 0.98353934, 0.9773672, 0.98435915, 0.97729045, 0.9724833, 0.98505646, 0.98143333, 0.98048353, 0.9847963, 0.9746856, 0.9740137, 0.9848816, 0.98266304, 0.9769532, 0.98495215, 0.97746426, 0.9750954, 0.9856933, 0.9811653, 0.97990465, 0.98528194, 0.97564495, 0.973081172, 0.984693527, 0.9836115, 0.9773934, 0.9843461, 0.9772509, 0.9723092, 0.9848914, 0.98133206, 0.9804718, 0.98480254, 0.9748488, 0.97405416, 0.98482436, 0.98260987, 0.97686845, 0.9849666, 0.977453, 0.975131, 0.9856368, 0.9811994, 0.9797205, 0.98522735, 0.97526544, 0.97324944, 0.9845003, 0.9834914, 0.977216, 0.9845205, 0.9772505, 0.97260994, 0.98483604, 0.9814486, 0.98031825, 0.98482263, 0.97495675, 0.97431767, 0.9847633, 0.9825912, 0.9768546, 0.9850715, 0.9778529, 0.97542214, 0.98552215, 0.9810993, 0.9796692, 0.9852691, 0.97551084, 0.97348636, 0.9845846, 0.9835826, 0.97719836, 0.9843603, 0.9772555, 0.97275484, 0.98483443, 0.98131907, 0.9803683, 0.9849006, 0.97508067, 0.97438794, 0.9848792, 0.98255575, 0.976915, 0.985205, 0.9776969, 0.9753758, 0.9855137, 0.98087364, 0.97978127, 0.98538846, 0.97578454, 0.97336686, 0.9844471, 0.9834996, 0.97735435, 0.98463917, 0.97780216, 0.97270995, 0.98469526, 0.98144495, 0.9805016, 0.9850299, 0.9756394, 0.97434163, 0.98467445, 0.98279876, 0.9770256, 0.9852742, 0.9782823, 0.9754621, 0.9856445, 0.98155886, 0.9800347, 0.98542434, 0.97627944, 0.9735527, 0.9845638, 0.9838812, 0.97757095, 0.98464084, 0.9779872, 0.97281927, 0.98473626, 0.9817245, 0.9806116, 0.9849615, 0.9755588, 0.97433484, 0.9847217, 0.98288494, 0.9770206, 0.98513514, 0.9780815, 0.9753872, 0.9854968, 0.98151416, 0.98007387, 0.9853012, 0.9760389, 0.97339034, 0.98446655, 0.9838491, 0.97748315, 0.98450005, 0.9778928, 0.9727695, 0.9846808, 0.9817994, 0.98059446, 0.9848316, 0.975204, 0.9741236, 0.98474723, 0.98298305, 0.97697145, 0.98499715, 0.9780546, 0.9752892, 0.9856229, 0.98148763, 0.9799253, 0.9852287, 0.97611904, 0.97342706, 0.98467696, 0.9838266, 0.9773362, 0.9844742, 0.97788, 0.97282106, 0.9848645, 0.9817623, 0.9805581, 0.98485523, 0.97542894, 0.9743559, 0.9849135, 0.9828767, 0.9770964, 0.98507106, 0.97831786, 0.97534376, 0.98561573, 0.98137283, 0.9800315, 0.98524225, 0.9763422, 0.973512, 0.9845316, 0.9837569, 0.9773656, 0.9844584, 0.9782728, 0.97274244, 0.98474705, 0.9817146, 0.980755, 0.98485804, 0.9758262, 0.9742501, 0.98473465, 0.9828206, 0.9774395, 0.9852078, 0.97853935, 0.97543055, 0.98559916, 0.9814114, 0.9802617, 0.98532534, 0.97662944, 0.97344786, 0.9844615, 0.98382854, 0.9777567, 0.9843701, 0.978401, 0.972669, 0.98468125, 0.9818014, 0.9808137, 0.9848194, 0.9760046, 0.97412586, 0.98463064, 0.98294425, 0.97745275, 0.9850529, 0.9786411, 0.97520965, 0.985361, 0.9814834, 0.9802524, 0.98521495, 0.9766524, 0.97315425, 0.9841776, 0.9837862, 0.97783226, 0.9843276, 0.9782949, 0.97263914, 0.98462313, 0.981773, 0.98082685, 0.98472875, 0.9758864, 0.97419125, 0.9846209, 0.9827418, 0.9775119, 0.98512185, 0.97846377, 0.9752637, 0.9854461, 0.9812065, 0.9802619, 0.9852933, 0.9763981, 0.9732722, 0.9841267, 0.9836015, 0.97768694, 0.98442465, 0.978032, 0.9725311, 0.984379, 0.9815276, 0.9807953, 0.98480254, 0.97563136, 0.97396076, 0.98431766, 0.9827509, 0.97752064, 0.9850131, 0.978102, 0.97515297, 0.9851562, 0.9813147, 0.9802838, 0.98517656, 0.9760932, 0.97334516, 0.9841857, 0.9836444, 0.9778276, 0.9844067, 0.9778374, 0.9725214, 0.9844297, 0.9814901, 0.9808881, 0.98469305, 0.97551787, 0.9741634, 0.9844014, 0.982726, 0.9774584, 0.9849855, 0.97803646, 0.975121, 0.985205, 0.9812899, 0.98021334, 0.9852404, 0.9759631, 0.9730666, 0.9842261, 0.9835923, 0.9777605, 0.98434424, 0.9777139, 0.97249717, 0.9844914, 0.98161155, 0.9808302, 0.9846651, 0.9751831, 0.9740554, 0.9844148, 0.9826764, 0.9775259, 0.98493975, 0.97776264, 0.97506386, 0.985241, 0.9814229, 0.9803647, 0.9849451, 0.9757639, 0.9729906, 0.9839789, 0.9837008, 0.978046, 0.9841112, 0.9777217, 0.9725522, 0.9842553, 0.9813687, 0.98075163, 0.9845151, 0.97517973, 0.9739382, 0.9841905, 0.9826772, 0.9775868, 0.98493284, 0.97786486, 0.9751865, 0.9851932, 0.9811918, 0.98066807, 0.98513836, 0.9758213, 0.97294384, 0.9839961, 0.9836909, 0.97785276, 0.98428714, 0.9779001, 0.97264344, 0.9842329, 0.981323, 0.9807241, 0.9845531, 0.9750599, 0.9740069, 0.98414433, 0.98232657, 0.97741187, 0.9849006, 0.9776964, 0.9750557, 0.9850946, 0.980798066, 0.98042357, 0.98514575, 0.97579056, 0.9730247, 0.98411304, 0.9834267, 0.97803795, 0.98428905, 0.9775932, 0.9724529, 0.98449165, 0.98122716, 0.9809589, 0.984599, 0.9752762, 0.9739023, 0.9843924, 0.982456326, 0.977579176, 0.98501575, 0.977894723, 0.97520036, 0.9853392, 0.9810409, 0.98032206, 0.9851403, 0.9758729, 0.9731405, 0.98436826, 0.983636, 0.9778426, 0.9843015, 0.9775613, 0.972523, 0.9846482, 0.981282949, 0.980990767, 0.984583, 0.97535264, 0.97402745, 0.9846073, 0.982509136, 0.977562547, 0.98504615, 0.9777811, 0.97495997, 0.98536414, 0.981227636, 0.980386198, 0.9851754, 0.97595847, 0.97331715, 0.9842935, 0.983496666, 0.977791488, 0.9843225, 0.97762716, 0.97267497, 0.98466575, 0.9815399, 0.9809714, 0.9847497, 0.97513515, 0.9742993, 0.98479706, 0.9827078, 0.97744066, 0.984875, 0.9776652, 0.9752686, 0.9853811, 0.9813415, 0.9802981, 0.9850053, 0.97571737, 0.9735397, 0.9843015, 0.9838447, 0.9778266, 0.9843599, 0.97755355, 0.972715, 0.98455274, 0.98163867, 0.98069674, 0.9844683, 0.9748957, 0.97413445, 0.98437446, 0.98280084, 0.9773816, 0.98488337, 0.9776593, 0.9751052, 0.9850544, 0.9811684, 0.9801895, 0.9849283, 0.9754615, 0.97326016, 0.9841873, 0.9837003, 0.97771865, 0.98425436, 0.9774534, 0.9726589, 0.9843944, 0.9815916, 0.9807633, 0.9846689, 0.9751975, 0.97427106, 0.98440593, 0.982815564, 0.977546155, 0.9850678, 0.9778732, 0.975275, 0.9853211, 0.98131245, 0.9804402, 0.98515815, 0.9756907, 0.9732323, 0.9842414, 0.98373383, 0.9777127, 0.9843656, 0.977454, 0.97260565, 0.984417, 0.9816731, 0.9809637, 0.9848321, 0.97546536, 0.97443414, 0.9844416, 0.982821, 0.9776358, 0.985188, 0.9778798, 0.9754691, 0.98529434, 0.9813865, 0.98026705, 0.9851158, 0.97564584, 0.97347903, 0.9842796, 0.98378724, 0.97777426, 0.9844391, 0.97743386, 0.9727489, 0.9844844, 0.9815623, 0.9807031, 0.9846821, 0.9749544, 0.9742286, 0.98452026, 0.9826838, 0.9773795, 0.9850317, 0.97757053, 0.9753052, 0.98538345, 0.98126745, 0.9801066, 0.984776, 0.9752771, 0.9731372, 0.9840731, 0.98355734, 0.977487, 0.9840193, 0.976767, 0.9725853, 0.98434305, 0.98132336, 0.98062974, 0.9842854, 0.9742109, 0.97379893, 0.9842635, 0.9821681, 0.9772562, 0.9846881, 0.97681886, 0.9748871, 0.98496836, 0.98092115, 0.9800506, 0.9847846, 0.9749381, 0.97264296, 0.983806, 0.98324376, 0.9777283, 0.9843537, 0.97704333, 0.9725331, 0.98423314, 0.98098916, 0.98049873, 0.9845771, 0.9747957, 0.9740034, 0.9843521, 0.982293, 0.9772947, 0.9847052, 0.9772938, 0.974888, 0.98534745, 0.98100466, 0.97998786, 0.9848428, 0.9750905, 0.97309506, 0.9840752, 0.9839479, 0.9777029, 0.9846246, 0.9771559, 0.971731, 0.9835515, 0.9813891, 0.98087883, 0.9847655, 0.9745043, 0.9734821, 0.9841485, 0.98307633, 0.977835, 0.9851853, 0.9774532, 0.97513485, 0.985375, 0.9820577, 0.9807139, 0.98551935, 0.97555065, 0.9731267, 0.98456556, 0.9843971, 0.9786763, 0.985081, 0.9775826, 0.9722998, 0.9847793, 0.9820248, 0.98133814, 0.9851527, 0.97533065, 0.97404003, 0.98498267, 0.98315006, 0.9783758, 0.9853709, 0.9775433, 0.9751085, 0.98578155, 0.98194665, 0.9809554, 0.98530984, 0.9754014, 0.9731544, 0.9846768, 0.98423207, 0.97853214, 0.98473364, 0.977107, 0.97231907, 0.984675, 0.98228794, 0.9812155, 0.9849717, 0.97500324, 0.9737679, 0.9847513, 0.98340714, 0.97844225, 0.98550385, 0.9780946, 0.9748438, 0.9854955, 0.98229134, 0.98126215, 0.9854006, 0.97658044, 0.9727341, 0.9842185, 0.9846395, 0.97818565, 0.98476636, 0.97735083, 0.9722592, 0.98436457, 0.98233074, 0.9811246, 0.98519135, 0.97461355, 0.9734353, 0.984461, 0.98315126, 0.9778035, 0.9854531, 0.97757465, 0.97478765, 0.9852324, 0.9817956, 0.98000014, 0.9851226, 0.9754911, 0.9731016, 0.9840371, 0.9839528, 0.9776283, 0.9844536, 0.9768406, 0.97215295, 0.98377836, 0.9819993, 0.9805673, 0.9848973, 0.97447985, 0.97350025, 0.98389614, 0.9831329, 0.97744715, 0.9852328, 0.97735274, 0.97441524, 0.9848483, 0.98209596, 0.98048395, 0.98519033, 0.97575814, 0.97210115, 0.98377293, 0.98481256, 0.9775475, 0.9847431, 0.97792333, 0.97186387, 0.98392546, 0.98289573, 0.9804191, 0.985143, 0.97577614, 0.97326016, 0.9835714, 0.9836232, 0.9759898, 0.9852415, 0.978779, 0.9740665, 0.9844052, 0.98248893, 0.97867256, 0.9855332, 0.97711426, 0.9727149, 0.9836186, 0.9846747, 0.9766199, 0.98492277, 0.9783418, 0.97200847, 0.9837575, 0.98267055, 0.97970915, 0.9850144, 0.9763064, 0.9733123, 0.98371905, 0.98371893, 0.9766, 0.9854285, 0.9788218, 0.9741942, 0.9843268, 0.9825398, 0.9790332, 0.9850513, 0.97659665, 0.9719179, 0.9829288, 0.9845338, 0.976319, 0.9843113, 0.97750616, 0.9700981, 0.98336434, 0.98247993, 0.9800151, 0.9848689, 0.976071, 0.97270375, 0.9834612, 0.9836782, 0.9762782, 0.9854375, 0.97891825, 0.974448, 0.98460317, 0.98256266, 0.97942513, 0.9857556, 0.97705644, 0.97290796, 0.9836321, 0.9847206, 0.9769497, 0.98544055, 0.9788377, 0.97203535, 0.9841142, 0.9828117, 0.9802934, 0.9862439, 0.97675973, 0.9734542, 0.98410994, 0.9835566, 0.97652084, 0.98630095, 0.9789234, 0.9742181, 0.9846288, 0.98259664, 0.9793357, 0.98627806, 0.9772274, 0.97236335, 0.98410517, 0.9844658, 0.97684413, 0.98590636, 0.9790312, 0.97162193, 0.9835978, 0.9823629, 0.9802756, 0.98610693, 0.9767826, 0.9739959, 0.9839412, 0.983374, 0.9766135, 0.9861276, 0.9791813, 0.97466826, 0.98425645, 0.9821943, 0.9791663, 0.9860274, 0.9771419, 0.97301865, 0.98335594, 0.9843784, 0.97699565, 0.9856139, 0.9785776, 0.9722146, 0.98358667, 0.9823037, 0.98026395, 0.9856908, 0.97584426, 0.97373563, 0.9836788, 0.9832614, 0.97669876, 0.9855939, 0.9784097, 0.97456396, 0.98439956, 0.9823357, 0.97938967, 0.9856095, 0.97620195, 0.97299564, 0.98383904, 0.98440796, 0.97686607, 0.9851533, 0.9781476, 0.9728196, 0.9841672, 0.9821957, 0.98020554, 0.98593765, 0.9765887, 0.9743893, 0.9842053, 0.9833745, 0.97710323, 0.98579615, 0.97894895, 0.9760726, 0.9848661, 0.9824546, 0.9798892, 0.9857604, 0.9778211, 0.9747745, 0.9843966, 0.984669, 0.97816795, 0.9855451, 0.97965634, 0.9745942, 0.9848199, 0.9827274, 0.9810999, 0.98575526, 0.97656655, 0.97536147, 0.9846319, 0.983972, 0.9780236, 0.9854842, 0.9792629, 0.9765704, 0.98545915, 0.9836691, 0.9801287, 0.9864648, 0.9774688, 0.9748975, 0.9840318, 0.9848512, 0.9774844, 0.98526716, 0.978998, 0.97416896, 0.98454916, 0.9828977, 0.9814764, 0.98672915, 0.9765563, 0.97512, 0.98483896, 0.9838362, 0.97730094, 0.98636365, 0.97907215, 0.9760968, 0.985873, 0.9831052, 0.9799652, 0.986613, 0.9770233, 0.9732351, 0.984916, 0.98527443, 0.9772495, 0.9855322, 0.9779302, 0.97171795, 0.9846311, 0.9833624, 0.9801822, 0.9854792, 0.97488356, 0.97263414, 0.98440605, 0.98421395, 0.9771071, 0.9855709, 0.9774485, 0.97332776, 0.9850134, 0.9829496, 0.9791277, 0.9862351, 0.9759411, 0.9709882, 0.9838077, 0.98467165, 0.9771583, 0.9859986, 0.97719425, 0.97176397, 0.9837183, 0.9829342, 0.9803324, 0.98627204, 0.9746961, 0.97426176, 0.9841091, 0.9839293, 0.97661716, 0.9865453, 0.9792067, 0.9758591, 0.98473746, 0.98284423, 0.9794524, 0.9870639, 0.9775683, 0.97414136, 0.98394823, 0.9847172, 0.97644836, 0.98583263, 0.9786663, 0.9737195, 0.9842725, 0.98287064, 0.97967464, 0.9858644, 0.97597617, 0.97427475, 0.9840074, 0.9835314, 0.97581905, 0.9858536, 0.9786758, 0.9755036, 0.9847948, 0.98235375, 0.978882, 0.9864949, 0.97653985, 0.97331876, 0.9840813, 0.9845782, 0.97633743, 0.9854344, 0.9777983, 0.97223973, 0.9841629, 0.98255956, 0.9793434, 0.98556393, 0.97534084, 0.9730191, 0.9839004, 0.98332214, 0.9759235, 0.9856079, 0.9776274, 0.973698, 0.9842971, 0.98228216, 0.978097, 0.9858903, 0.9755898, 0.9723011, 0.9831246, 0.9840141, 0.9748948, 0.9852116, 0.9775414, 0.97187555, 0.982916, 0.98246634, 0.97784775, 0.98549855, 0.9752813, 0.9727437, 0.98332125, 0.98320216, 0.9735878, 0.98499596, 0.9775612, 0.9741391, 0.983687, 0.98281235, 0.97760755, 0.9859303, 0.9762079, 0.97236145, 0.9829098, 0.9853516, 0.975149, 0.9844571, 0.97724366, 0.97119683, 0.98309755, 0.98357075, 0.97884995, 0.98550975, 0.97506815, 0.97058547, 0.98194665, 0.98426765, 0.9753929, 0.9856359, 0.97809803, 0.9715496, 0.9828029, 0.98361146, 0.97808856, 0.9854954, 0.976262, 0.9690685, 0.98223746, 0.9857424, 0.9750118, 0.98476046, 0.9780838, 0.970078, 0.9829055, 0.9834058, 0.97824883, 0.9859314, 0.97566026, 0.972629, 0.9827442, 0.98414075, 0.97599345, 0.9850486, 0.9770273, 0.9699061, 0.9815517, 0.9818194, 0.97823864, 0.9852754, 0.97505355, 0.96959114, 0.9805571, 0.9844846, 0.9753489, 0.98405486, 0.9768767, 0.969237, 0.9809107, 0.98203605, 0.97967714, 0.98500526, 0.97447795, 0.97160876, 0.98130524, 0.98332953, 0.9768311, 0.9853617, 0.9766615, 0.97227937, 0.9819781, 0.98143244, 0.97923124, 0.98549736, 0.9753715, 0.9707766, 0.9804466, 0.9844306, 0.9765717, 0.98453254, 0.97749805, 0.96992725, 0.9809554, 0.98192996, 0.9793301, 0.9850717, 0.9753676, 0.9724516, 0.98064137, 0.98309296, 0.9769289, 0.9855137, 0.97780526, 0.9736299, 0.98166364, 0.98200595, 0.9796704, 0.98619205, 0.9758923, 0.97195673, 0.98004204, 0.9841633, 0.97688806, 0.9850654, 0.97768414, 0.9715838, 0.98061556, 0.98197794, 0.97965264, 0.98539853, 0.97511464, 0.9734946, 0.9808992, 0.98288655, 0.97640467, 0.9856742, 0.97758865, 0.97413504, 0.9814461, 0.9812849, 0.9791366, 0.9858535, 0.9749801, 0.97106653, 0.9800213, 0.98418623, 0.97678274, 0.98466486, 0.9779634, 0.97092897, 0.98119086, 0.9820824, 0.9805972, 0.9853515, 0.9755495, 0.9729462, 0.9811662, 0.9830698, 0.97746825, 0.98567533, 0.9781352, 0.97441113, 0.98173624, 0.98091, 0.9796779, 0.98569584, 0.974447, 0.9723985, 0.9810542, 0.98371756, 0.9776144, 0.9845707, 0.97746664, 0.9711278, 0.98068, 0.98126173, 0.9802594, 0.9852814, 0.97561646, 0.9735917, 0.9811108, 0.9826041, 0.9776439, 0.9855234, 0.97758657, 0.97433126, 0.9818465, 0.9811242, 0.9801838, 0.9859438, 0.97578865, 0.97268885, 0.9811169, 0.98407656, 0.9780882, 0.9852719, 0.97834796, 0.9723126, 0.981447, 0.98156434, 0.98119605, 0.9858849, 0.9758076, 0.9742619, 0.98120946, 0.98263747, 0.9783436, 0.98594993, 0.97813815, 0.9752466, 0.9818082, 0.98123807, 0.9808204, 0.9865425, 0.9764985, 0.9734275, 0.9800561, 0.9838584, 0.97859836, 0.9852658, 0.9785941, 0.9727905, 0.9805321, 0.9817682, 0.9816026, 0.98585814, 0.9758807, 0.975009, 0.9802002, 0.98267305, 0.97882974, 0.98599756, 0.97807235, 0.9753768, 0.98194736, 0.98151547, 0.9803129, 0.98613673, 0.976258, 0.97287136, 0.9812065, 0.98405564, 0.97750705, 0.9852776, 0.97872317, 0.9726149, 0.98155624, 0.98171407, 0.9803139, 0.9857459, 0.97535783, 0.97447205, 0.98133427, 0.9827168, 0.9779237, 0.98592776, 0.9786567, 0.97547376, 0.98243517, 0.9813811, 0.98018724, 0.98622036, 0.9763533, 0.97301424, 0.98184896, 0.98408014, 0.9779367, 0.985225, 0.9783288, 0.9727419, 0.9829486, 0.9817104, 0.9812925, 0.9859082, 0.9757144, 0.9744553, 0.98231417, 0.9829681, 0.97868055, 0.98629755, 0.9781067, 0.97486526, 0.9832213, 0.981756, 0.9807959, 0.98648626, 0.976364, 0.97296786, 0.98143244, 0.9839502, 0.9779725, 0.98549795, 0.97795093, 0.97251225, 0.98164535, 0.981386, 0.98029476, 0.9856538, 0.97548735, 0.97370344, 0.9806472, 0.9819941, 0.9770941, 0.98572075, 0.97750205, 0.97491837, 0.98173773, 0.9806964, 0.9798379, 0.9862258, 0.9758902, 0.97305137, 0.9808066, 0.9837828, 0.97739387, 0.985069, 0.9778414, 0.97225857, 0.9811364, 0.9814361, 0.9799589, 0.9856419, 0.9752001, 0.97386384, 0.98050183, 0.9827678, 0.9775147, 0.9858773, 0.9777134, 0.9756098, 0.9814625, 0.9810829, 0.9798656, 0.9860067, 0.9757524, 0.972547, 0.9811447, 0.9833789, 0.97750455, 0.98493123, 0.9778179, 0.9719169, 0.9813581, 0.9810761, 0.98090094, 0.9855902, 0.9757873, 0.97403616, 0.9812996, 0.9822708, 0.97781026, 0.9857136, 0.97809356, 0.97467923, 0.98172885, 0.98072857, 0.9801239, 0.98609453, 0.9763867, 0.97293514, 0.98062783, 0.9834952, 0.9776863, 0.98509777, 0.97833806, 0.9719009, 0.98103195, 0.9811002, 0.980889, 0.985551, 0.9752957, 0.97394276, 0.9812645, 0.98221445, 0.9779503, 0.9857491, 0.9779819, 0.97471845, 0.98169637, 0.98097515, 0.9802947, 0.9861761, 0.97580814, 0.9725667, 0.9807154, 0.98353636, 0.9776366, 0.9854975, 0.9782274, 0.9725134, 0.9808776, 0.9812826, 0.98072296, 0.9858919, 0.9757807, 0.97415686, 0.9811701, 0.9824812, 0.9779714, 0.98618454, 0.9786017, 0.9755637, 0.9815252, 0.98112583, 0.9799641, 0.9867005, 0.976263, 0.9735053, 0.98074234, 0.98415786, 0.97772294, 0.9859651, 0.9783261, 0.97303015, 0.9809884, 0.98160696, 0.98077226, 0.98610884, 0.9761515, 0.9743997, 0.98110974, 0.9825141, 0.97744673, 0.9861305, 0.9786495, 0.97601753, 0.9817085, 0.98100924, 0.9795816, 0.9867441, 0.97627604, 0.9734426, 0.9813984, 0.98389244, 0.97697043, 0.98567235, 0.9784742, 0.97286236, 0.9809961, 0.9811928, 0.98034495, 0.985811, 0.9761044, 0.9742198, 0.9808204, 0.98228353, 0.9772898, 0.98588806, 0.97810644, 0.9748741, 0.9815575, 0.98064464, 0.97917396, 0.9862605, 0.97644925, 0.97314, 0.9804049, 0.98388857, 0.97681385, 0.9852602, 0.97828615, 0.97270036, 0.98065245, 0.9813146, 0.97996736, 0.98566896, 0.9756461, 0.97403073, 0.98071325, 0.9824827, 0.9770597, 0.98608285, 0.9784292, 0.9751516, 0.98131, 0.98060787, 0.97933525, 0.98628885, 0.97669196, 0.97321725, 0.98081243, 0.98367983, 0.9774355, 0.985481, 0.97881067, 0.9721481, 0.9809647, 0.9813065, 0.98062783, 0.98583543, 0.97625947, 0.9735709, 0.98122644, 0.9819781, 0.97690934, 0.98581064, 0.97847086, 0.9738559, 0.98101455, 0.9799375, 0.9781018, 0.98597634, 0.97619563, 0.97181475, 0.9802925, 0.98299974, 0.9773703, 0.9854388, 0.97827584, 0.9719719, 0.98012227, 0.98041165, 0.98080015, 0.985354304, 0.975884199, 0.9729672, 0.9800008, 0.981584, 0.97763056, 0.9856062, 0.9778407, 0.97463804, 0.9809831, 0.979756, 0.97948235, 0.9860155, 0.97545844, 0.972281, 0.9799867, 0.9829376, 0.9768455, 0.985111654, 0.978201151, 0.9715606, 0.98009515, 0.9805447, 0.98046815, 0.9857658, 0.9761094, 0.9737709, 0.9803633, 0.9820432, 0.9773056, 0.98562938, 0.97851038, 0.9745848, 0.9811885, 0.9806071, 0.9793172, 0.985803366, 0.975093544, 0.9708849, 0.9796845, 0.9830024, 0.9764782, 0.984478474, 0.977273405, 0.97057813, 0.97994, 0.9806656, 0.97970116, 0.98512274, 0.9751354, 0.9725684, 0.9797562, 0.9816295, 0.97623414, 0.9849688, 0.9770695, 0.97366625, 0.98050666, 0.9800283, 0.9781154, 0.985331595, 0.974834502, 0.97081023, 0.9797602, 0.9831378, 0.9758573, 0.984391212, 0.97713089, 0.9706014, 0.97996736, 0.98056394, 0.9794112, 0.9847664, 0.97484744, 0.9720705, 0.9793681, 0.98113763, 0.9755647, 0.9846357, 0.9771239, 0.9730481, 0.9807308, 0.98006696, 0.97770226, 0.98527455, 0.9754268, 0.9700468, 0.97958606, 0.98290217, 0.9752431, 0.98434687, 0.977418, 0.9696092, 0.9795363, 0.9805597, 0.9789132, 0.98494613, 0.9750813, 0.97187227, 0.97998875, 0.98182744, 0.975437, 0.9850316, 0.97751415, 0.9729411, 0.9805464, 0.97981924, 0.97791743, 0.9852663, 0.9757371, 0.9703156, 0.97978026, 0.98293585, 0.97528696, 0.98438686, 0.9776179, 0.96975917, 0.9802074, 0.9805713, 0.9788055, 0.9847638, 0.97557133, 0.97159505, 0.9797401, 0.9814835, 0.9750289, 0.98487186, 0.9776604, 0.9724239, 0.9800199, 0.97953314, 0.9767259, 0.9853735, 0.97530466, 0.9685317, 0.97868437, 0.9824209, 0.9740397, 0.984497428, 0.977245152, 0.969401, 0.9785817, 0.97941154, 0.97821254, 0.98567677, 0.9758817, 0.9722909, 0.9788006, 0.9814214, 0.974483, 0.98518, 0.9775528, 0.9720196, 0.9795253, 0.979083, 0.9763356, 0.98511684, 0.9747318, 0.96858805, 0.97878873, 0.9821714, 0.97329867, 0.98393935, 0.97681093, 0.96785295, 0.9784489, 0.97929364, 0.9769894, 0.9844738, 0.9743276, 0.969691, 0.97834194, 0.98015803, 0.9724711, 0.9842768, 0.97679293, 0.9707329, 0.9786275, 0.97828245, 0.975204, 0.98455024, 0.97404987, 0.9677558, 0.9782737, 0.9817702, 0.9725031, 0.9839289, 0.97687244, 0.96857846, 0.97976637, 0.98012286, 0.9776399, 0.98454535, 0.97487146, 0.9708875, 0.9797912, 0.9813146, 0.97356623, 0.9847172, 0.9770781, 0.97178584, 0.9800633, 0.9789113, 0.9761397, 0.98510575, 0.9745024, 0.96824956, 0.9791707, 0.9820619, 0.97328216, 0.9841373, 0.97695184, 0.9683728, 0.9795954, 0.9795848, 0.9775558, 0.98468345, 0.9743604, 0.9706321, 0.9794949, 0.9809115, 0.9733291, 0.98465294, 0.9766435, 0.971485, 0.979937, 0.9788916, 0.9762281, 0.9851098, 0.97432536, 0.96833247, 0.97934484, 0.98216546, 0.9736655, 0.98417956, 0.9767642, 0.96836185, 0.9796239, 0.9798045, 0.97730416, 0.9847765, 0.97458774, 0.9707468, 0.9794798, 0.98108643, 0.973423, 0.984821, 0.9765469, 0.97162646, 0.98002166, 0.97901076, 0.9758312, 0.98505485, 0.9742382, 0.96858585, 0.97922474, 0.9824031, 0.9732913, 0.9840868, 0.9767869, 0.96830094, 0.97943187, 0.97943085, 0.9768172, 0.9845531, 0.97411627, 0.9703232, 0.9791124, 0.9805653, 0.9726892, 0.9844491, 0.9764113, 0.9712165, 0.97974336, 0.9785441, 0.97545844, 0.98470646, 0.97390693, 0.9678494, 0.9792859, 0.98206055, 0.97283775, 0.9837568, 0.9764732, 0.96821856, 0.97965276, 0.97937846, 0.9771004, 0.9842926, 0.9741933, 0.9704581, 0.97942436, 0.9806717, 0.9727077, 0.9845152, 0.9765776, 0.9714103, 0.97989535, 0.9788023, 0.9750881, 0.98484933, 0.9743771, 0.9684461, 0.9793962, 0.9818768, 0.97233087, 0.9840063, 0.976994, 0.96860486, 0.97959965, 0.97930807, 0.97678167, 0.9843949, 0.97464854, 0.9704198, 0.9795512, 0.9805822, 0.97239494, 0.9844302, 0.97674745, 0.9713625, 0.9799614, 0.9784823, 0.97505546, 0.98470205, 0.9742721, 0.9684036, 0.97963, 0.98203444, 0.972273, 0.98382056, 0.97649527, 0.96835494, 0.97969085, 0.9792702, 0.9762058, 0.9841247, 0.9737968, 0.9704263, 0.97958994, 0.98074085, 0.9721656, 0.98436284, 0.97626626, 0.9718027, 0.9804464, 0.97868454, 0.97472894, 0.9847936, 0.97395307, 0.96874267, 0.97957784, 0.98200077, 0.97219914, 0.9839442, 0.9762923, 0.9690587, 0.97976476, 0.97931844, 0.9764558, 0.9843987, 0.9741391, 0.9707822, 0.97979844, 0.98059523, 0.9725097, 0.9843627, 0.9768594, 0.9724367, 0.9805519, 0.9784072, 0.9754827, 0.9847536, 0.9744163, 0.9691551, 0.9801421, 0.9815971, 0.97380406, 0.9839293, 0.97711414, 0.9692368, 0.98050565, 0.9790921, 0.9778862, 0.9845109, 0.9748653, 0.9714023, 0.9800925, 0.9802184, 0.9735798, 0.9847237, 0.9775038, 0.9720271, 0.9809303, 0.9783401, 0.97584814, 0.9852142, 0.9746771, 0.9696222, 0.9799676, 0.9817806, 0.9733931, 0.9841697, 0.97665954, 0.96939856, 0.97963285, 0.9792271, 0.9772733, 0.9844444, 0.9743963, 0.97136045, 0.9794037, 0.9810214, 0.97330576, 0.9842099, 0.9771688, 0.9720304, 0.9802926, 0.97880894, 0.97498375, 0.9846295, 0.97392356, 0.9681309, 0.97912836, 0.9817984, 0.97091144, 0.98339075, 0.97582495, 0.96785855, 0.9793748, 0.97902507, 0.9760031, 0.98445606, 0.9733018, 0.9696115, 0.97902805, 0.9801701, 0.971236, 0.98393553, 0.9758689, 0.96999836, 0.97998065, 0.97772944, 0.9738323, 0.98386717, 0.97335464, 0.9673534, 0.97981364, 0.9816141, 0.9702848, 0.98277366, 0.9765272, 0.9678876, 0.9800264, 0.97907615, 0.9749708, 0.983362, 0.9735631, 0.9687236, 0.97957075, 0.9804945, 0.9701072, 0.98350674, 0.97611916, 0.97010237, 0.9804181, 0.97824085, 0.973552, 0.98405784, 0.97398233, 0.96640676, 0.9800168, 0.9818825, 0.9705377, 0.9825771, 0.9758352, 0.9665628, 0.9801437, 0.97912997, 0.97479, 0.98328215, 0.9737492, 0.96957254, 0.98051226, 0.9803483, 0.9708465, 0.9832855, 0.9759268, 0.97040266, 0.9811663, 0.9779528, 0.9737283, 0.9836697, 0.97398764, 0.96759516, 0.98051, 0.98165774, 0.9707341, 0.9827016, 0.9761727, 0.9676793, 0.98046, 0.9794429, 0.9758281, 0.98326904, 0.9736092, 0.9694052, 0.98013306, 0.98069364, 0.9710772, 0.9835652, 0.9759731, 0.97056735, 0.98109335, 0.9781049, 0.97400755, 0.98389256, 0.97354025, 0.9671884, 0.98040766, 0.9823017, 0.97153753, 0.98288435, 0.97612315, 0.9672286, 0.98083097, 0.9798156, 0.97591394, 0.98337346, 0.9736198, 0.96907413, 0.9804658, 0.9808506, 0.97109306, 0.98341715, 0.97582257, 0.97004145, 0.9810664, 0.97885174, 0.97387743, 0.98407596, 0.9735556, 0.96720606, 0.9805741, 0.98224074, 0.97130144, 0.9829124, 0.9764533, 0.96768236, 0.9812709, 0.98022985, 0.975904, 0.98337966, 0.97344774, 0.96923614, 0.9810844, 0.98125505, 0.97182477, 0.9834539, 0.976265, 0.97087693, 0.9820771, 0.97870755, 0.9748801, 0.9841543, 0.9744096, 0.96802515, 0.98115176, 0.9824047, 0.9715981, 0.9828833, 0.97575945, 0.96713793, 0.9803562, 0.9795522, 0.9756875, 0.98318315, 0.97309476, 0.96916145, 0.98038244, 0.98111, 0.971288, 0.9835238, 0.97582644, 0.9711378, 0.9810265, 0.97880894, 0.9742285, 0.9840649, 0.97403675, 0.96812016, 0.98074096, 0.98209286, 0.97112656, 0.98272014, 0.9760612, 0.9683459, 0.980332, 0.97958684, 0.9751713, 0.9829167, 0.9731131, 0.9699561, 0.9804285, 0.98097515, 0.9709356, 0.98310065, 0.9759059, 0.9712635, 0.98097104, 0.97898257, 0.97384495, 0.9836534, 0.9731761, 0.9679938, 0.9802418, 0.9824165, 0.97097224, 0.9822298, 0.97544175, 0.9682593, 0.98074704, 0.98001957, 0.97495914, 0.9829492, 0.972548, 0.970053, 0.9803397, 0.98145515, 0.9704437, 0.9830867, 0.9756083, 0.97131264, 0.981516, 0.9791373, 0.9731846, 0.98388845, 0.97324264, 0.96760255, 0.9802114, 0.98257303, 0.97075325, 0.9828103, 0.97545916, 0.9679115, 0.9803956, 0.9804159, 0.9753711, 0.98305714, 0.97263247, 0.96993166, 0.98061025, 0.9815792, 0.9710414, 0.98344594, 0.9755746, 0.9705805, 0.980678, 0.9794753, 0.9735007, 0.984014, 0.97232336, 0.96887565, 0.98028296, 0.98273325, 0.970703, 0.98297864, 0.9752219, 0.96880776, 0.980664, 0.9809254, 0.97563523, 0.9837166, 0.97299844, 0.97048664, 0.98042667, 0.9819042, 0.97116977, 0.98376197, 0.97629625, 0.972181, 0.98160666, 0.9799374, 0.97430056, 0.98489326, 0.97378856, 0.9692206, 0.9809558, 0.98266387, 0.97053826, 0.9835735, 0.97557575, 0.9690437, 0.98107076, 0.98039937, 0.9762405, 0.9841331, 0.9735666, 0.97146016, 0.98079795, 0.9816212, 0.9719525, 0.9843446, 0.97576267, 0.97277874, 0.98096806, 0.97889984, 0.97495306, 0.9848299, 0.9740224, 0.9700216, 0.980699, 0.9831343, 0.97278666, 0.9838114, 0.9763391, 0.9709871, 0.9808895, 0.9807733, 0.9765127, 0.98455566, 0.97363096, 0.97225124, 0.9805886, 0.98227817, 0.97212774, 0.9848336, 0.97590035, 0.9730885, 0.98211855, 0.9800515, 0.9750631, 0.98522305, 0.9742042, 0.9714911, 0.9817525, 0.9835646, 0.9717809, 0.9844994, 0.97662103, 0.972661, 0.98230124, 0.9813881, 0.97551787, 0.98592764, 0.97386056, 0.97402227, 0.9812944, 0.9822772, 0.9722787, 0.98488057, 0.9764573, 0.9729989, 0.98222613, 0.9794016, 0.9747542, 0.9848193, 0.9738765, 0.9691528, 0.9816633, 0.9820423, 0.97330856, 0.9840471, 0.97639674, 0.96966755, 0.9816186, 0.98056144, 0.976906, 0.9845167, 0.9735778, 0.97065216, 0.9811282, 0.981787, 0.97210115, 0.98408407, 0.97656804, 0.9718007, 0.98231816, 0.98007286, 0.974899, 0.9852041, 0.97480327, 0.96888876, 0.9818331, 0.9832446, 0.9722186, 0.9838394, 0.97694254, 0.9687649, 0.9815281, 0.98075944, 0.9762601, 0.9838808, 0.9745067, 0.9706254, 0.9810059, 0.9816311, 0.97144324, 0.98427725, 0.9776533, 0.9709102, 0.98153144, 0.9802878, 0.97281146, 0.9845739, 0.97513676, 0.9671249, 0.98070073, 0.9834626, 0.96997917, 0.98331076, 0.97675747, 0.9670046, 0.9813287, 0.98117507, 0.9750568, 0.9839782, 0.97424275, 0.9683742, 0.9807583, 0.9820962, 0.9696064, 0.98457146, 0.9754741, 0.9706316, 0.9820293, 0.9791971, 0.9719903, 0.9848743, 0.9736927, 0.9671044, 0.9818399, 0.9826324, 0.9683659, 0.9838558, 0.97626036, 0.9673354, 0.98120004, 0.98140615, 0.9751524, 0.9844811, 0.9742998, 0.9686886, 0.9816275, 0.98146963, 0.97100306, 0.98573166, 0.9751629, 0.97032934, 0.98255557, 0.9789311, 0.97471356, 0.9858403, 0.9732548, 0.9673726, 0.98195744, 0.98236245, 0.97202927, 0.98485076, 0.97470516, 0.9665318, 0.9809884, 0.9792405, 0.97591954, 0.98457843, 0.9711277, 0.9678141, 0.9805989, 0.9802065, 0.9711699, 0.98464847, 0.9745763, 0.96951, 0.98132646, 0.97752863, 0.9739406, 0.98505497, 0.9724585, 0.9664021, 0.98024464, 0.98130053, 0.9709193, 0.98397774, 0.97637117, 0.9682478, 0.98173654, 0.97968894, 0.97569376, 0.9854908, 0.971219, 0.9700427, 0.9808037, 0.98135525, 0.9728376, 0.985824, 0.97346556, 0.970678, 0.9813266, 0.9798052, 0.9735259, 0.98627335, 0.9709377, 0.9672368, 0.98165315, 0.9827356, 0.9715139, 0.9857345, 0.9750592, 0.97036666, 0.98306805, 0.98100317, 0.9760617, 0.9853306, 0.97411186, 0.9684492, 0.9834517, 0.98145413, 0.97138846, 0.98590475, 0.9759261, 0.9723273, 0.9834257, 0.98081666, 0.9740228, 0.98590624, 0.9748643, 0.9656276, 0.9843165, 0.98340356, 0.97195214, 0.9850507, 0.9769794, 0.9667291, 0.9843603, 0.9811655, 0.97587717, 0.98530173, 0.9735903, 0.96795434, 0.9843173, 0.98200285, 0.97190076, 0.98570746, 0.9766922, 0.96965635, 0.98505265, 0.98042196, 0.97496754, 0.9859566, 0.97477436, 0.9670779, 0.984553, 0.9834427, 0.97198737, 0.9846437, 0.9762616, 0.9676923, 0.98459214, 0.9807957, 0.9758927, 0.9848779, 0.9727589, 0.9680438, 0.9840536, 0.9819109, 0.9718241, 0.9854424, 0.97599447, 0.9689744, 0.9850293, 0.98048145, 0.97465444, 0.9856369, 0.9744578, 0.966995, 0.9842853, 0.98389214, 0.9714643, 0.98437, 0.9763582, 0.9672936, 0.98413545, 0.9815513, 0.97543806, 0.984938, 0.97316676, 0.9678973, 0.9835803, 0.9821828, 0.971246, 0.98504966, 0.97620595, 0.96945006, 0.9840844, 0.9802823, 0.97412217, 0.9853478, 0.9744601, 0.96682, 0.9837325, 0.98381156, 0.97126746, 0.9844402, 0.97631365, 0.9673554, 0.9838987, 0.9816943, 0.9756001, 0.98498744, 0.9735782, 0.96765834, 0.98374593, 0.9819458, 0.9711964, 0.9851885, 0.97606456, 0.96925426, 0.98391485, 0.97988427, 0.97351485, 0.98509985, 0.9738425, 0.9665795, 0.98344755, 0.9833251, 0.97055817, 0.98390496, 0.9754701, 0.9666723, 0.9835639, 0.9812112, 0.9746528, 0.984484, 0.97263765, 0.9672788, 0.98329866, 0.98186606, 0.96973574, 0.9845375, 0.9750038, 0.9685037, 0.9837527, 0.9799274, 0.97276175, 0.9847371, 0.97291654, 0.9659886, 0.9829985, 0.9830857, 0.96983343, 0.98385626, 0.9751331, 0.9665167, 0.98339814, 0.980853, 0.97402555, 0.9844274, 0.9720809, 0.96699053, 0.982976, 0.9810581, 0.9689951, 0.98437274, 0.97463155, 0.9680416, 0.9836685, 0.9797901, 0.9728336, 0.984583, 0.9719786, 0.96492565, 0.9830349, 0.98314536, 0.9680719, 0.98346084, 0.97409564, 0.9650728, 0.98267514, 0.97987914, 0.972065, 0.98363644, 0.9703598, 0.9650254, 0.9820454, 0.98024815, 0.9668989, 0.98391396, 0.9734903, 0.96649855, 0.9832265, 0.9782396, 0.9700969, 0.98382026, 0.9713096, 0.96293753, 0.98201114, 0.9821583, 0.9664257, 0.9827919, 0.97312814, 0.96265167, 0.98200357, 0.97972095, 0.9720127, 0.9828924, 0.96966624, 0.962792, 0.98148453, 0.98070955, 0.9674092, 0.9839677, 0.9737692, 0.96554524, 0.982597, 0.9789742, 0.9697455, 0.9851, 0.97257024, 0.9631256, 0.9817515, 0.98161894, 0.963983, 0.98282033, 0.9734588, 0.9641449, 0.98182654, 0.9789748, 0.96922684, 0.98308223, 0.96892405, 0.96304154, 0.98151636, 0.97967553, 0.964143, 0.98322475, 0.97147995, 0.96512824, 0.9819157, 0.97746, 0.9671454, 0.9827898, 0.9682778, 0.96191823, 0.981485, 0.9801002, 0.9641364, 0.9824008, 0.97138095, 0.96548235, 0.98139083, 0.9788415, 0.9692002, 0.9824636, 0.96857935, 0.9646528, 0.98160434, 0.98065233, 0.96516, 0.98315585, 0.9705396, 0.9678076, 0.98154885, 0.9789057, 0.9669444, 0.9830001, 0.9689376, 0.96546715, 0.9807107, 0.9854283, 0.96552384, 0.9815249, 0.9740626, 0.96798205, 0.9835118, 0.9813189, 0.9655329, 0.98091274, 0.9741037, 0.9714562, 0.9840222, 0.9838325, 0.9630157, 0.9808364, 0.97593325, 0.97242093, 0.9821202, 0.97846437, 0.9652264, 0.9820634, 0.970596, 0.96634257, 0.97959316, 0.97732735, 0.9615351, 0.98230106, 0.9743961, 0.96598977, 0.97960234, 0.9757091, 0.9682853, 0.9816706, 0.96970594, 0.96710414, 0.98084396, 0.9749214, 0.9612293, 0.9832463, 0.9719025, 0.96505284, 0.9822335, 0.972448, 0.96219206, 0.9829317, 0.9678306, 0.961997, 0.9810146, 0.97609466, 0.95965743, 0.98212004, 0.9707968, 0.9624427, 0.98145056, 0.9748473, 0.9655528, 0.9827578, 0.9684525, 0.96202195, 0.9819164, 0.9757884, 0.9598073, 0.9836548, 0.97121596, 0.9643059, 0.9815221, 0.9731183, 0.9623622, 0.98273796, 0.96578693, 0.96304065, 0.9809101, 0.97659075, 0.9602833, 0.9830989, 0.96904546, 0.96373135, 0.9814848, 0.9767195, 0.9665755, 0.98334706, 0.9698173, 0.9668258, 0.98088145, 0.97983116, 0.96316695, 0.98460096, 0.97328264, 0.97008777, 0.98172647, 0.9764696, 0.9627436, 0.9842164, 0.9681663, 0.96306634, 0.9797416, 0.9762849, 0.95624, 0.98226523, 0.9708412, 0.9619304, 0.9788512, 0.97605026, 0.9642478, 0.98357373, 0.96952885, 0.9616615, 0.9815695, 0.9812134, 0.95848006, 0.98406845, 0.9747819, 0.9632021, 0.9810984, 0.9789557, 0.960058, 0.98595214, 0.9708821, 0.96013135, 0.9813332, 0.9816716, 0.9582554, 0.9846178, 0.9743851, 0.9628506, 0.9828811, 0.97930723, 0.96256006, 0.9843188, 0.9716711, 0.9645412, 0.9818409, 0.980097, 0.9580413, 0.9828485, 0.971582, 0.9658988, 0.98250973, 0.9787653, 0.95987815, 0.98008585, 0.9668177, 0.96163505, 0.98179793, 0.9833551, 0.9612179, 0.98111457, 0.9729929, 0.9602239, 0.9825907, 0.98014116, 0.9653566, 0.9822004, 0.9693171, 0.96292204, 0.98479915, 0.98208517, 0.96697235, 0.98656946, 0.9782646, 0.9664354, 0.98334795, 0.9791879, 0.9670201, 0.98715913, 0.9726154, 0.96312404, 0.9863803, 0.9869886, 0.9697761, 0.9867338, 0.9778855, 0.9673825, 0.986803, 0.98437625, 0.9698205, 0.98493004, 0.9731346, 0.96393204, 0.9851712, 0.987248, 0.97193116, 0.9850658, 0.9738918, 0.96774477, 0.98778313, 0.9869898, 0.9744202, 0.9827498, 0.9711811, 0.97460407, 0.981553, 0.98470867, 0.95893294, 0.9724266, 0.9682008, 0.95811397, 0.97175014, 0.9824573, 0.9589612, 0.9741324, 0.96292096, 0.9552961, 0.9741582, 0.9848481, 0.9517472, 0.9766519, 0.9723178, 0.9589195, 0.97300977, 0.9803592, 0.95395917, 0.975006, 0.9657052, 0.95135456, 0.9768023, 0.9827787, 0.9504909, 0.97790897, 0.96918553, 0.9534522, 0.97796214, 0.97703594, 0.95367825, 0.9771723, 0.9660414, 0.94848347, 0.97469693, 0.9816279, 0.94931585, 0.9821843, 0.9615997, 0.94387704, 0.9734287, 0.9781455, 0.955592, 0.98128706, 0.95710367, 0.94665146, 0.9747531, 0.98056257, 0.9479325, 0.97897273, 0.9624438, 0.95009345, 0.9755138, 0.9788623, 0.95534366, 0.97836155, 0.9561635, 0.9485112, 0.9713012, 0.97815746, 0.9478981, 0.9785496, 0.9609802, 0.9466374, 0.9742736, 0.9773753, 0.95838165, 0.9790783, 0.9573147, 0.9406543, 0.96955997, 0.97935903, 0.95550036, 0.97453564, 0.9610165, 0.94819456, 0.96945554, 0.9780613, 0.96064276, 0.9745728, 0.95771503, 0.943334, 0.96866554, 0.9780612, 0.9568428, 0.9770651, 0.9607874, 0.9473474, 0.97165704, 0.97500604, 0.95816326, 0.97487676, 0.9556755, 0.94496304, 0.96902853, 0.97802746, 0.95598924, 0.97320616, 0.9578594, 0.93857384, 0.9705568, 0.9740762, 0.96093625, 0.97290105, 0.9543631, 0.94365925, 0.9704342, 0.97728705, 0.9546082, 0.9739671, 0.9583406, 0.9475483, 0.97004414, 0.97529185, 0.9575285, 0.97191507, 0.9530788, 0.9402728, 0.96683407, 0.97830874, 0.95411354, 0.9706736, 0.9572887, 0.93557096, 0.96366173, 0.9750397, 0.9598809, 0.9736365, 0.9556743, 0.93531424, 0.9636398, 0.97881156, 0.95370674, 0.9725682, 0.9581454, 0.94750357, 0.9680494, 0.97353417, 0.9532506, 0.9734938, 0.9502012, 0.9368178, 0.96147645, 0.9730138, 0.9514941, 0.9732251, 0.9563343, 0.9322452, 0.9599115, 0.97081345, 0.9562025, 0.9755575, 0.9543693, 0.93487924, 0.96671885, 0.97512305, 0.95181876, 0.97748214, 0.9597429, 0.9399051, 0.9687089, 0.9712715, 0.9545737, 0.9765835, 0.9526471, 0.9395087, 0.962576, 0.97599286, 0.9491422, 0.9739051, 0.9590442, 0.929617, 0.9657729, 0.9727791, 0.9527121, 0.97665364, 0.95469546, 0.9373777, 0.9637011, 0.9741408, 0.9430072, 0.97558856, 0.95846736, 0.93519235, 0.9622934, 0.9702445, 0.9462793, 0.97375375, 0.94997674, 0.9331982, 0.95664763, 0.97382176, 0.9350618, 0.97549874, 0.96067816, 0.93544596, 0.9656331, 0.9763833, 0.95760465, 0.9754108, 0.9510504, 0.9351693, 0.9670534, 0.9773386, 0.9427161, 0.97481257, 0.95389026, 0.94010925, 0.967765, 0.9721666, 0.94251955, 0.97500813, 0.9541804, 0.9390225, 0.96194315, 0.97215873, 0.94017804, 0.9760658, 0.9596585, 0.9358933, 0.9658819, 0.9723238, 0.9530614, 0.9770593, 0.95512164, 0.9271404, 0.9665608, 0.9765387, 0.9493711, 0.97999334, 0.9669884, 0.9394385, 0.97301584, 0.97573906, 0.9476131, 0.9764174, 0.9533951, 0.9308694, 0.97500247, 0.98173267, 0.9428801, 0.9749136, 0.95790786, 0.9343914, 0.9755642, 0.97616935, 0.9574173, 0.96302915, 0.95643365, 0.91516566, 0.9638848, 0.96605176, 0.9451774, 0.96066463, 0.956761, 0.91872746, 0.9568524, 0.9564363, 0.94989365, 0.9544205, 0.9473871, 0.9036494, 0.94276744, 0.94717383, 0.9044819, 0.8914359, 0.9130012, 0.8725465, 0.90318936, 0.9189159, 0.8875746, 0.89014083, 0.8976917, 0.85424393, 0.90859824, 0.92139065, 0.8861516, 0.8613761, 0.89874357, 0.82377905, 0.90795696, 0.93036324, 0.8697032, 0.8603311, 0.8836099, 0.82941985, 0.9058505, 0.89756763, 0.83847487, 0.835614, 0.8632799, 0.7794609, 0.8752505, 0.87310886, 0.8320055, 0.8257528, 0.84118855, 0.76057196, 0.85651606, 0.8403355, 0.8188356, 0.8019218, 0.7849759, 0.7639141, 0.8048864, 0.86105454, 0.8211023, 0.8309363, 0.81522286, 0.7933682, 0.87251526, 0.91630346, 0.8816594, 0.8322535, 0.85523427, 0.83458996, 0.91413146, 0.9226431, 0.89944345, 0.8505963, 0.8830781, 0.8336438, 0.9363443, 0.9354925, 0.9074398, 0.9067788, 0.89787525, 0.00382084]
[truncated: 4,381,639 more chars]
