# Supplementary material for: Systematic contextual biases in SegmentNT potentially relevant to other nucleotide transformer models
Source: bioRxiv. 2026 May 4:2025.04.09.647946. Preprint. [Version 2] doi: 10.1101/2025.04.09.647946 (PMC13174627; doi:10.1101/2025.04.09.647946)
Supplement: Supplement 3 [file media-3.zip › Supplementary_data/segmentNT_additional_genes/pos/wfdc5_pos551.txt]

protein_coding_gene=[0.854129, 0.9133595, 0.936534286, 0.946296811, 0.93447363, 0.9067228, 0.86362386, 0.9267853, 0.946493506, 0.95074147, 0.9331691, 0.9283056, 0.8590064, 0.928654, 0.955610812, 0.950157583, 0.93660307, 0.9290574, 0.86904895, 0.9272148, 0.952033818, 0.951425016, 0.9282435, 0.9163089, 0.8820248, 0.9319731, 0.950578272, 0.959412873, 0.94110864, 0.92370564, 0.88421184, 0.93610424, 0.953404009, 0.9567312, 0.93031794, 0.9149852, 0.86562634, 0.92948234, 0.94693923, 0.94387364, 0.9103091, 0.8830577, 0.86981213, 0.9278356, 0.94931525, 0.945377529, 0.9087259, 0.89619696, 0.87414724, 0.92445016, 0.949697852, 0.9487167, 0.9062785, 0.8844251, 0.8779133, 0.9321327, 0.955808878, 0.950989068, 0.92381316, 0.90369, 0.88773674, 0.93174434, 0.952333212, 0.94638437, 0.9112955, 0.8842766, 0.88249636, 0.92664576, 0.94928813, 0.948481262, 0.9099879, 0.8896109, 0.8963548, 0.92577285, 0.949787438, 0.944770932, 0.8970612, 0.86556923, 0.88003695, 0.91308576, 0.943624318, 0.941598117, 0.8989988, 0.87184423, 0.88184625, 0.9200689, 0.933765888, 0.932183444, 0.9007144, 0.8655464, 0.8857174, 0.92840683, 0.938366055, 0.945122242, 0.9105143, 0.88033915, 0.8840222, 0.9369311, 0.942048013, 0.952381849, 0.90398175, 0.8783534, 0.89088017, 0.94874686, 0.94511956, 0.955936968, 0.9209355, 0.8961537, 0.9065459, 0.9538298, 0.953487456, 0.96031481, 0.9254007, 0.8941261, 0.895138, 0.9523858, 0.942605555, 0.955043912, 0.9204066, 0.89992315, 0.89266235, 0.9573823, 0.951452136, 0.959604263, 0.92510307, 0.88327885, 0.89130366, 0.9515432, 0.950605512, 0.96186775, 0.93477964, 0.90345037, 0.8959516, 0.94946736, 0.954150677, 0.962034047, 0.9296142, 0.90787816, 0.8821274, 0.9538379, 0.955769598, 0.967643499, 0.9345258, 0.9144788, 0.8905092, 0.9491961, 0.949761689, 0.963926077, 0.9294017, 0.8999092, 0.88978666, 0.9494237, 0.953537643, 0.963928163, 0.93297476, 0.9123204, 0.9078297, 0.9583817, 0.96121943, 0.962239087, 0.92045146, 0.90372825, 0.8983997, 0.9523784, 0.953024566, 0.96084708, 0.9270099, 0.90581113, 0.89565814, 0.9473242, 0.951975703, 0.961749315, 0.92343026, 0.890856, 0.9000437, 0.94392675, 0.951455235, 0.962306738, 0.92274636, 0.897383, 0.8928505, 0.94599676, 0.950698614, 0.961540282, 0.92221355, 0.8909448, 0.8881103, 0.946386, 0.953765512, 0.966454089, 0.9263575, 0.8960055, 0.8880781, 0.94958603, 0.95047015, 0.963155687, 0.9208034, 0.88771385, 0.9008453, 0.9510204, 0.95390946, 0.96775204, 0.9357226, 0.9109984, 0.9128896, 0.9538716, 0.94942814, 0.9650895, 0.9220988, 0.89228344, 0.8927823, 0.94106835, 0.9465653, 0.96848094, 0.923394, 0.89138794, 0.8910779, 0.94301903, 0.9482681, 0.9629973, 0.9215416, 0.8859172, 0.90282536, 0.9442023, 0.95078814, 0.96511668, 0.9290067, 0.89480793, 0.91216695, 0.94805276, 0.95344907, 0.962257206, 0.92177063, 0.8854953, 0.91086227, 0.94623744, 0.95096004, 0.96217519, 0.9243599, 0.8904619, 0.9150338, 0.9465766, 0.950896025, 0.961080134, 0.92246145, 0.8790347, 0.91260874, 0.94338065, 0.9561504, 0.95923275, 0.92834127, 0.8895724, 0.9167693, 0.94848233, 0.955106556, 0.958823442, 0.929337, 0.89016813, 0.91756684, 0.94675326, 0.951335788, 0.96219784, 0.929717, 0.8906105, 0.92225, 0.94948727, 0.9488415, 0.95997345, 0.9287632, 0.87784004, 0.92705977, 0.9456383, 0.9497601, 0.9614031, 0.9385389, 0.8893932, 0.9370798, 0.94804066, 0.952283502, 0.957998574, 0.9377065, 0.87773633, 0.9318285, 0.9436042, 0.9511446, 0.9573725, 0.93639094, 0.8775567, 0.9211813, 0.9456541, 0.94717294, 0.9556582, 0.93343484, 0.86953163, 0.93015105, 0.9492841, 0.9568003, 0.96015507, 0.9394669, 0.8867167, 0.939704, 0.95392084, 0.95389104, 0.9589611, 0.9363199, 0.8827393, 0.9352952, 0.9568328, 0.9529081, 0.96130544, 0.93689567, 0.89420253, 0.924832, 0.95060045, 0.949584305, 0.956765354, 0.9283087, 0.8839241, 0.8920251, 0.93554175, 0.94344008, 0.953660131, 0.9299091, 0.8935946, 0.91085595, 0.9410024, 0.93905276, 0.95654655, 0.92929834, 0.88735616, 0.903565, 0.93658805, 0.93771195, 0.94820774, 0.93144536, 0.89115757, 0.9004061, 0.93175757, 0.94173265, 0.9496429, 0.9263221, 0.8862281, 0.8910917, 0.9378192, 0.945770621, 0.961929023, 0.9328606, 0.9121715, 0.90039265, 0.9443203, 0.9502997, 0.9617221, 0.9295125, 0.90495247, 0.89459306, 0.9414456, 0.9529802, 0.96087074, 0.93178874, 0.91380924, 0.8962445, 0.94368047, 0.9555535, 0.958897, 0.926996, 0.8985292, 0.89765465, 0.94176054, 0.9535665, 0.9571089, 0.9331733, 0.9109047, 0.92399067, 0.9564698, 0.958344, 0.9643515, 0.92976815, 0.9075338, 0.91889834, 0.9484318, 0.955127, 0.96532327, 0.93054104, 0.90939826, 0.917795, 0.94665956, 0.9546292, 0.96418744, 0.92961603, 0.8926366, 0.91697896, 0.9486278, 0.9533197, 0.963967, 0.93564975, 0.9016657, 0.9306321, 0.9548868, 0.958019, 0.96427685, 0.9359226, 0.90233004, 0.92568254, 0.9544011, 0.95448244, 0.9714807, 0.9439678, 0.9159435, 0.9232628, 0.9497008, 0.951902568, 0.969998837, 0.93590295, 0.90470797, 0.92379254, 0.95073867, 0.9520818, 0.971262872, 0.9441659, 0.92287296, 0.9326723, 0.9575061, 0.96111876, 0.9712856, 0.94620436, 0.91962814, 0.9299638, 0.95424235, 0.959371507, 0.970471382, 0.9496827, 0.9343962, 0.93299395, 0.9587992, 0.96575737, 0.9707219, 0.9485045, 0.9272045, 0.93642557, 0.96233886, 0.967548847, 0.973265886, 0.9561331, 0.93544906, 0.94461846, 0.9646491, 0.967321455, 0.971985936, 0.9529289, 0.93252856, 0.93893105, 0.96077454, 0.964387178, 0.971080005, 0.95217246, 0.9349855, 0.93692183, 0.9588314, 0.964425504, 0.968115211, 0.94482976, 0.918457, 0.93764246, 0.95936656, 0.964684606, 0.970750749, 0.95055187, 0.9332607, 0.9441602, 0.9629646, 0.965833068, 0.971872091, 0.94821686, 0.92679393, 0.93814987, 0.9565954, 0.961929023, 0.971787989, 0.95041174, 0.9304685, 0.93919027, 0.9547513, 0.962287307, 0.971339643, 0.9448953, 0.9197386, 0.9386691, 0.9568248, 0.961583674, 0.972186744, 0.9483353, 0.9319871, 0.94142437, 0.9582727, 0.964994013, 0.975589335, 0.9493968, 0.93105954, 0.93710953, 0.9534413, 0.965974331, 0.975054443, 0.95127946, 0.94037586, 0.93986654, 0.95280725, 0.9704151, 0.9732959, 0.94994855, 0.9298804, 0.9341708, 0.9510441, 0.9686146, 0.974944, 0.953651, 0.941921, 0.9441742, 0.95686644, 0.97198, 0.97472656, 0.9545193, 0.93650264, 0.94725853, 0.96481895, 0.971404433, 0.98216176, 0.9531098, 0.9413965, 0.9458326, 0.954676, 0.968849361, 0.978319347, 0.9459988, 0.929147, 0.9429707, 0.9550578, 0.9660569, 0.97686803, 0.9502422, 0.9394555, 0.9441257, 0.95568615, 0.9674277, 0.9743682, 0.9483664, 0.9315947, 0.941668, 0.9491855, 0.964605093, 0.973546922, 0.947399, 0.9359223, 0.95011973, 0.94677746, 0.968317688, 0.973986089, 0.9422099, 0.9237862, 0.94508034, 0.9507888, 0.9650645, 0.97325337, 0.9543494, 0.9367173, 0.95421666, 0.9596225, 0.9698072, 0.9700524, 0.94695497, 0.9281906, 0.9483985, 0.95688486, 0.9689894, 0.967448, 0.94542825, 0.9362039, 0.9433344, 0.95468134, 0.96956146, 0.9675078, 0.940242, 0.9264559, 0.9342168, 0.9537448, 0.96691555, 0.96738017, 0.94710964, 0.9335276, 0.93960714, 0.9586385, 0.9685469, 0.9679799, 0.94226915, 0.9294189, 0.93131816, 0.95687944, 0.9671244, 0.96525115, 0.94744855, 0.93683004, 0.93158644, 0.95667666, 0.96799254, 0.9603282, 0.9348036, 0.9243365, 0.92427903, 0.95447344, 0.9645604, 0.9602041, 0.9383121, 0.94043416, 0.93988645, 0.959517, 0.9658237, 0.95965916, 0.93836534, 0.93280053, 0.9326225, 0.9562163, 0.9654407, 0.96004224, 0.9429234, 0.942753, 0.9435667, 0.9587535, 0.9672185, 0.9586366, 0.9347112, 0.93249214, 0.93850046, 0.9572056, 0.96431464, 0.9599329, 0.9414399, 0.94307417, 0.94818664, 0.960916, 0.965322, 0.9576668, 0.93395257, 0.9359833, 0.9355771, 0.95777583, 0.96470404, 0.95887417, 0.9307687, 0.9427382, 0.9438134, 0.9565454, 0.9651622, 0.9559604, 0.9264706, 0.932248, 0.9385096, 0.9567796, 0.96342343, 0.9569464, 0.9322514, 0.9432344, 0.9403997, 0.95952713, 0.9651398, 0.958446, 0.93460333, 0.940359, 0.93778145, 0.9611417, 0.9648789, 0.95704406, 0.9382561, 0.94528323, 0.9384368, 0.9603194, 0.96521807, 0.9559559, 0.9300589, 0.9369062, 0.93838394, 0.95992446, 0.963298, 0.9565991, 0.93593335, 0.9489514, 0.9501541, 0.9648858, 0.9691058, 0.95643127, 0.9318027, 0.9419216, 0.9422479, 0.96149784, 0.9649012, 0.9573158, 0.93553776, 0.9503155, 0.9441136, 0.96145135, 0.96685714, 0.95532125, 0.9308546, 0.9391527, 0.9382306, 0.9582651, 0.96244127, 0.9587569, 0.93812364, 0.9506782, 0.94780076, 0.9633097, 0.96584874, 0.9584161, 0.9334814, 0.9446521, 0.94361603, 0.96136945, 0.96478665, 0.9592179, 0.9326559, 0.9504025, 0.94823635, 0.96107244, 0.96440256, 0.95472056, 0.92769957, 0.93908346, 0.9437385, 0.9603902, 0.9626512, 0.9571987, 0.9357269, 0.94837797, 0.9511275, 0.9644834, 0.96655077, 0.9571113, 0.9321791, 0.9421744, 0.94456416, 0.9606572, 0.9641002, 0.95577043, 0.92793137, 0.9499277, 0.94794244, 0.9606473, 0.967095315, 0.955538332, 0.9240449, 0.9400689, 0.94733846, 0.9590258, 0.96708107, 0.9559193, 0.930267, 0.95023996, 0.9562046, 0.96255267, 0.96783286, 0.9535835, 0.928869, 0.94456214, 0.95311075, 0.95876193, 0.965847671, 0.953733325, 0.93118197, 0.9486569, 0.9554837, 0.9589881, 0.967652798, 0.952721596, 0.92567253, 0.938546, 0.94856554, 0.9561679, 0.9627692, 0.9540104, 0.92868793, 0.94788563, 0.9536904, 0.96152747, 0.96477014, 0.95326036, 0.9247743, 0.9404813, 0.9478527, 0.9571493, 0.963469625, 0.951919317, 0.92575216, 0.9479806, 0.95302147, 0.9583377, 0.965909839, 0.949792445, 0.92051476, 0.93542814, 0.94732934, 0.95619786, 0.963738561, 0.952082038, 0.9284909, 0.9471585, 0.9544151, 0.96211696, 0.9671289, 0.9524554, 0.92576456, 0.9404769, 0.94870746, 0.9578672, 0.964869022, 0.950292885, 0.9261228, 0.9470128, 0.9506359, 0.956213, 0.96457803, 0.94683063, 0.920331, 0.934218, 0.9457209, 0.9526528, 0.9610679, 0.95028967, 0.9285103, 0.94652915, 0.95186204, 0.9594884, 0.9657073, 0.95247877, 0.9253951, 0.93847996, 0.94587994, 0.95665586, 0.963909864, 0.952457666, 0.92713386, 0.946473, 0.9514202, 0.95702046, 0.966479719, 0.949210405, 0.91798204, 0.93561685, 0.9458121, 0.9532832, 0.9636252, 0.9500745, 0.9240342, 0.94651365, 0.951964, 0.95962274, 0.9669845, 0.9508515, 0.9215844, 0.9393512, 0.9452103, 0.95478237, 0.96467143, 0.9496327, 0.9234252, 0.9459853, 0.94805574, 0.9548214, 0.96591204, 0.94623435, 0.9169511, 0.9352057, 0.94351774, 0.9526982, 0.9630609, 0.94857305, 0.924052, 0.94657, 0.9513031, 0.9591038, 0.9661568, 0.949068, 0.91986877, 0.93997693, 0.9469065, 0.9540364, 0.96470714, 0.9476213, 0.9214763, 0.9472795, 0.9500301, 0.95387083, 0.9657072, 0.9454653, 0.9159366, 0.93598294, 0.94421655, 0.9518883, 0.96149355, 0.9453153, 0.921674, 0.9460855, 0.94879204, 0.9572233, 0.9654034, 0.946468, 0.9193527, 0.93911046, 0.9426182, 0.9523793, 0.96401644, 0.94612885, 0.9221792, 0.9454507, 0.94408184, 0.952979, 0.96528506, 0.9435147, 0.9171731, 0.9331439, 0.93758315, 0.9498982, 0.9612201, 0.9450674, 0.9234368, 0.94467145, 0.94471925, 0.956582, 0.9634126, 0.94616866, 0.9217427, 0.93829393, 0.9401772, 0.9519811, 0.96206915, 0.9449511, 0.9242696, 0.94441056, 0.9413392, 0.95131576, 0.963268042, 0.942186177, 0.91831136, 0.93182653, 0.93653554, 0.94980806, 0.960816145, 0.944769681, 0.9249004, 0.9439705, 0.94655865, 0.9573604, 0.9653968, 0.94605607, 0.9223201, 0.9368869, 0.9406524, 0.95321184, 0.964302897, 0.944998264, 0.925128281, 0.943886042, 0.94276065, 0.9526304, 0.963876128, 0.942640483, 0.9192787, 0.9336594, 0.9383212, 0.94929075, 0.96058017, 0.944632232, 0.9251006, 0.94402415, 0.946413815, 0.957264781, 0.964087903, 0.945668936, 0.9227972, 0.9375844, 0.9410069, 0.95351595, 0.962984622, 0.945613384, 0.92412513, 0.94478315, 0.9436454, 0.952182, 0.964801, 0.94435626, 0.9185022, 0.93313456, 0.93912035, 0.94944996, 0.9613829, 0.9449275, 0.92439204, 0.9442409, 0.94562423, 0.9559838, 0.9649465, 0.9453331, 0.92049116, 0.9371458, 0.9389449, 0.9507357, 0.9629475, 0.9437983, 0.9216714, 0.9446575, 0.94106054, 0.9503012, 0.964133, 0.94123095, 0.9166154, 0.93251175, 0.9351492, 0.94709116, 0.96079516, 0.9431995, 0.92323, 0.9430288, 0.9436008, 0.95482355, 0.96537983, 0.94514054, 0.9209319, 0.93654954, 0.9386943, 0.9507449, 0.9642664, 0.9442677, 0.92283183, 0.94504523, 0.9418093, 0.9505505, 0.96551317, 0.94152635, 0.9171116, 0.9345788, 0.93780553, 0.94897574, 0.9627613, 0.9441636, 0.9237652, 0.94646186, 0.94829434, 0.9585584, 0.96705776, 0.9454113, 0.91877717, 0.9426185, 0.94546115, 0.95386434, 0.9656674, 0.94424695, 0.92030925, 0.94948703, 0.9493537, 0.9558863, 0.96759886, 0.9425622, 0.91338736, 0.93838716, 0.9439195, 0.9516043, 0.9646801, 0.94459754, 0.9245729, 0.9503098, 0.95314837, 0.9601114, 0.9686829, 0.94631135, 0.9241984, 0.9435327, 0.9459405, 0.9541371, 0.96686035, 0.94472957, 0.92433536, 0.9499637, 0.9496504, 0.9553873, 0.96948445, 0.9487244, 0.9241457, 0.93165636, 0.9350905, 0.9538859, 0.9664887, 0.95217496, 0.93195367, 0.9433689, 0.95171714, 0.9551444, 0.9655718, 0.94732046, 0.9174965, 0.93850255, 0.94382095, 0.95036364, 0.9644203, 0.94613224, 0.9185303, 0.9474872, 0.9504108, 0.95186067, 0.9663065, 0.94451755, 0.9112261, 0.9358507, 0.9462253, 0.94895023, 0.9614802, 0.94531435, 0.9166378, 0.9458109, 0.9524011, 0.9547883, 0.9647552, 0.94540983, 0.91547406, 0.93999517, 0.94527525, 0.95089066, 0.9638811, 0.9450577, 0.9164958, 0.9472315, 0.9489264, 0.95002705, 0.9651921, 0.9421893, 0.9107272, 0.9364792, 0.9437518, 0.94682413, 0.9614658, 0.9450673, 0.9166484, 0.9467419, 0.95142806, 0.9553492, 0.9656473, 0.9471215, 0.9157768, 0.94071627, 0.9453821, 0.95037955, 0.9643016, 0.9462884, 0.9188139, 0.9466122, 0.94641274, 0.94926345, 0.96532273, 0.9427684, 0.91301644, 0.93305016, 0.93911785, 0.9437206, 0.958865, 0.94245654, 0.91733015, 0.9449342, 0.94758755, 0.9518358, 0.9638542, 0.9414755, 0.91430205, 0.9397018, 0.94326496, 0.94831985, 0.96316737, 0.9410837, 0.9164234, 0.9468673, 0.9470236, 0.9495815, 0.9651406, 0.9393417, 0.912046, 0.9351772, 0.94197345, 0.9461818, 0.9605582, 0.94012696, 0.9186727, 0.9460592, 0.9498895, 0.9529054, 0.96435845, 0.94139534, 0.9169013, 0.9405522, 0.9452453, 0.9503566, 0.96392626, 0.9412512, 0.9171522, 0.94735897, 0.9490427, 0.95038795, 0.9657219, 0.93961877, 0.9120702, 0.9363303, 0.9430147, 0.9473696, 0.962621, 0.94217193, 0.92106414, 0.9467535, 0.95036846, 0.9570044, 0.96770996, 0.9440456, 0.91668797, 0.94080365, 0.9463454, 0.9522849, 0.9663056, 0.9421659, 0.91951436, 0.94797903, 0.9489603, 0.9517489, 0.9670123, 0.9401262, 0.9126219, 0.9356129, 0.9402929, 0.94585454, 0.9615756, 0.9403077, 0.92031693, 0.9451842, 0.94679826, 0.95359206, 0.9650633, 0.94217086, 0.9175219, 0.93868005, 0.94140744, 0.9485673, 0.9634659, 0.9424175, 0.9192031, 0.94674546, 0.9456787, 0.94974256, 0.9653512, 0.94077504, 0.91313183, 0.9340782, 0.9393127, 0.9472406, 0.9618471, 0.94277316, 0.9202638, 0.945481, 0.9470163, 0.9546453, 0.96593595, 0.9445433, 0.91764295, 0.9390689, 0.9414192, 0.94851714, 0.963702, 0.94290435, 0.9191184, 0.9470762, 0.94477826, 0.9484012, 0.9651359, 0.9420241, 0.91428673, 0.93560475, 0.93997705, 0.94531065, 0.9604937, 0.94338584, 0.9208005, 0.94501936, 0.9490184, 0.9545853, 0.9654719, 0.9438912, 0.91759264, 0.9385309, 0.9437206, 0.9490722, 0.9642829, 0.9424668, 0.9186987, 0.9458247, 0.9468481, 0.94840896, 0.965046, 0.94130415, 0.9113329, 0.9334717, 0.942479, 0.9457137, 0.95993656, 0.94150543, 0.9171662, 0.9435981, 0.9497998, 0.9537178, 0.9642272, 0.941956, 0.9107992, 0.9362955, 0.94337654, 0.9477974, 0.96312106, 0.9413605, 0.9136608, 0.9455133, 0.94611824, 0.94820195, 0.9645038, 0.93847156, 0.90688086, 0.9325252, 0.9405684, 0.9457052, 0.9604848, 0.940056, 0.91548276, 0.9442446, 0.9502846, 0.955323, 0.96601003, 0.9435878, 0.91328466, 0.9375699, 0.94560665, 0.95065033, 0.9647248, 0.94345474, 0.913696, 0.94529766, 0.94876724, 0.9510862, 0.9659513, 0.9426514, 0.90943384, 0.9329461, 0.9425869, 0.9481117, 0.96194154, 0.94477934, 0.9165646, 0.94345653, 0.9513315, 0.9562718, 0.966113, 0.94611675, 0.91351986, 0.9375359, 0.9462578, 0.9532897, 0.9656627, 0.9453755, 0.91608983, 0.9456698, 0.9486273, 0.9542041, 0.9670847, 0.9433151, 0.91061866, 0.9350298, 0.94373375, 0.95246446, 0.96350056, 0.94581777, 0.91883785, 0.94727254, 0.954236, 0.9647387, 0.9686811, 0.9531555, 0.92171806, 0.9472615, 0.9555972, 0.9653156, 0.9668549, 0.9595988, 0.9233814, 0.9589384, 0.9614001, 0.96551514, 0.9675982, 0.9571655, 0.9121485, 0.9527291, 0.9584574, 0.9625326, 0.9640099, 0.954239, 0.91412354, 0.95983845, 0.9632794, 0.96851546, 0.96760166, 0.9553206, 0.9145096, 0.9528255, 0.95832413, 0.96431, 0.96640646, 0.9560395, 0.9153518, 0.9584892, 0.9613093, 0.96509594, 0.968198, 0.9539842, 0.91084826, 0.9504643, 0.9567644, 0.96213555, 0.96455425, 0.95418614, 0.91650206, 0.959655, 0.96376634, 0.9689066, 0.9686266, 0.95697147, 0.92125744, 0.9533896, 0.96024513, 0.9652163, 0.9673991, 0.9565342, 0.92059416, 0.95927054, 0.96248037, 0.9665168, 0.96914834, 0.9548578, 0.91769, 0.95348006, 0.9603923, 0.96508527, 0.9655178, 0.9582889, 0.92759657, 0.96186113, 0.9671155, 0.9720457, 0.9704434, 0.9608805, 0.9273106, 0.95666945, 0.9626036, 0.9674233, 0.9685467, 0.9606256, 0.925562, 0.96223325, 0.96659774, 0.9684077, 0.969659, 0.95891374, 0.92231566, 0.9563281, 0.9636086, 0.9652064, 0.96589327, 0.95772356, 0.9249673, 0.96249217, 0.96756595, 0.97117096, 0.9702867, 0.9594096, 0.92494243, 0.95392483, 0.9626997, 0.9663625, 0.967906, 0.95956784, 0.9224243, 0.9600059, 0.9668675, 0.9676723, 0.96962374, 0.9593433, 0.9214254, 0.94953316, 0.9626013, 0.96365887, 0.963228, 0.95925343, 0.9287503, 0.9591734, 0.9677583, 0.96924293, 0.9659959, 0.96107054, 0.9268168, 0.95343643, 0.9632059, 0.96521354, 0.9646702, 0.96113825, 0.9286089, 0.96068543, 0.9662674, 0.9632656, 0.9652826, 0.95988584, 0.9234641, 0.95319957, 0.9615003, 0.9641698, 0.96401614, 0.9530066, 0.9192711, 0.962559, 0.9681594, 0.9710329, 0.96652, 0.95249003, 0.92003644, 0.95390815, 0.96107394, 0.96955335, 0.9710494, 0.96749187, 0.9294617, 0.96200603, 0.96778286, 0.9703208, 0.97279376, 0.9653494, 0.93044627, 0.955992, 0.964373, 0.9702918, 0.96906894, 0.9659896, 0.9359819, 0.96423006, 0.9675683, 0.97152215, 0.96908903, 0.96479654, 0.93865186, 0.9580702, 0.96254045, 0.9707146, 0.9698739, 0.9640305, 0.9405086, 0.9632612, 0.9625203, 0.96991336, 0.96866995, 0.96078557, 0.93542373, 0.9576948, 0.9578608, 0.9661483, 0.96267563, 0.96065825, 0.94085395, 0.96431965, 0.96079206, 0.97289824, 0.96554893, 0.95864403, 0.94359165, 0.9589174, 0.95801014, 0.96979284, 0.9664433, 0.95746267, 0.9454702, 0.96435255, 0.96128374, 0.97115725, 0.96993726, 0.958656, 0.94085884, 0.95895636, 0.959449, 0.9684798, 0.96623594, 0.9603966, 0.94748044, 0.96619064, 0.96508795, 0.97480136, 0.96964514, 0.9599986, 0.9459791, 0.9602649, 0.9598921, 0.97052056, 0.9675779, 0.95859456, 0.9429019, 0.9650633, 0.9623817, 0.9691311, 0.968951, 0.9525088, 0.938002, 0.9594896, 0.9602793, 0.9669999, 0.96432763, 0.95411354, 0.945502, 0.96631885, 0.967188, 0.9741796, 0.96813756, 0.9563048, 0.9471194, 0.9608813, 0.96224177, 0.97089976, 0.966991, 0.955674, 0.94719577, 0.96590525, 0.96564317, 0.9724302, 0.96898997, 0.9579435, 0.95095444, 0.9585669, 0.96368486, 0.9704919, 0.96532625, 0.96022695, 0.95301515, 0.96702474, 0.9699101, 0.97549623, 0.9693462, 0.96013457, 0.9549064, 0.9619993, 0.9669224, 0.972806, 0.96718967, 0.96455526, 0.953996, 0.9671007, 0.9694997, 0.9743266, 0.9690692, 0.9597614, 0.94671494, 0.9609213, 0.96528894, 0.9705512, 0.9642107, 0.95988524, 0.951252, 0.9674625, 0.9706454, 0.97662795, 0.967765, 0.96172327, 0.95384413, 0.96178734, 0.967629, 0.9725767, 0.9671757, 0.96565264, 0.9528748, 0.9663454, 0.96832174, 0.9717063, 0.9701536, 0.9629554, 0.9528436, 0.9619609, 0.96761584, 0.97161925, 0.9646512, 0.9622658, 0.95547163, 0.9673745, 0.97014254, 0.97507614, 0.96725357, 0.9624048, 0.95620537, 0.9614507, 0.96679246, 0.97227657, 0.9667545, 0.96417135, 0.9548899, 0.96664196, 0.96973836, 0.9745448, 0.96902376, 0.9621614, 0.9538502, 0.9611582, 0.96657115, 0.9709489, 0.9646953, 0.9608941, 0.9567866, 0.9681815, 0.970617, 0.9766127, 0.9684245, 0.96220213, 0.9553106, 0.96297467, 0.96641624, 0.9742854, 0.9672945, 0.96205026, 0.9567737, 0.9675656, 0.96857685, 0.9744242, 0.9693879, 0.9592444, 0.95495206, 0.9618879, 0.965097, 0.97330314, 0.96583164, 0.9610639, 0.95916206, 0.96802604, 0.970109, 0.9777098, 0.96806026, 0.96047115, 0.9564223, 0.9618589, 0.966103, 0.9738962, 0.9668568, 0.9596596, 0.95659375, 0.9662121, 0.9690869, 0.973847, 0.96834725, 0.9577903, 0.9535139, 0.96006644, 0.96486425, 0.96984285, 0.9634704, 0.9615134, 0.95977783, 0.97168756, 0.9786415, 0.9836013, 0.9704177, 0.9672889, 0.9589563, 0.9647748, 0.9744684, 0.9788948, 0.97106904, 0.96775836, 0.95907515, 0.96826375, 0.97558606, 0.97973603, 0.97043395, 0.96183, 0.957082, 0.9613351, 0.96983993, 0.9746616, 0.9653716, 0.96264213, 0.95944315, 0.96709746, 0.9730208, 0.97896487, 0.967363, 0.96199536, 0.9563369, 0.9621497, 0.96945703, 0.9758615, 0.96594495, 0.9636004, 0.957539, 0.9679291, 0.9735657, 0.977494, 0.9677152, 0.96095, 0.955452, 0.9631552, 0.9692643, 0.97562456, 0.9654809, 0.9613783, 0.9588965, 0.9688269, 0.9729418, 0.9799631, 0.9659511, 0.9596975, 0.9576982, 0.96316516, 0.9710363, 0.9749269, 0.9663626, 0.9614198, 0.957239, 0.9687062, 0.97181636, 0.9698182, 0.9651692, 0.9561418, 0.95342135, 0.96356386, 0.97060645, 0.9660216, 0.9611269, 0.9576157, 0.95808476, 0.9687659, 0.97393847, 0.9693516, 0.9646422, 0.95579714, 0.95644903, 0.96303976, 0.97226846, 0.96492386, 0.9660939, 0.9565568, 0.95570195, 0.9675479, 0.9745447, 0.9636864, 0.9652879, 0.9541387, 0.9551171, 0.9632351, 0.9738902, 0.96041214, 0.9644152, 0.9550066, 0.9594584, 0.9683672, 0.9764271, 0.9656723, 0.96617746, 0.95632046, 0.95709527, 0.96133775, 0.9678916, 0.95890135, 0.96375316, 0.9541779, 0.9581688, 0.9662991, 0.9698083, 0.9555034, 0.9623272, 0.95043534, 0.95131594, 0.95981807, 0.9654016, 0.9504763, 0.95555913, 0.9507819, 0.9547775, 0.9659357, 0.96853024, 0.9600915, 0.9600563, 0.95034295, 0.9514504, 0.95833576, 0.96321106, 0.9567531, 0.95983684, 0.9481948, 0.9522572, 0.96111107, 0.96591437, 0.9604936, 0.95997953, 0.94538754, 0.9479129, 0.9514831, 0.9626659, 0.9552488, 0.95577526, 0.9526208, 0.95447767, 0.9603071, 0.9685941, 0.96184355, 0.9577493, 0.9503746, 0.9527727, 0.9538448, 0.9609097, 0.9528058, 0.9567552, 0.9483162, 0.95243454, 0.9603941, 0.9635525, 0.9532205, 0.9588066, 0.9500443, 0.94795346, 0.95424616, 0.961296, 0.9502071, 0.95616156, 0.94784003, 0.95355487, 0.96200734, 0.96780384, 0.95944273, 0.9606629, 0.9465058, 0.95095325, 0.95744115, 0.9628052, 0.95327854, 0.9580063, 0.9430911, 0.9503645, 0.96330345, 0.9648811, 0.957116, 0.9606433, 0.9429921, 0.9512808, 0.96085036, 0.96479446, 0.95665824, 0.95940477, 0.94788384, 0.9591192, 0.9697128, 0.9709357, 0.9665708, 0.96063286, 0.94927216, 0.9598423, 0.9650153, 0.96705943, 0.96117824, 0.95945597, 0.95011145, 0.95963544, 0.9702927, 0.97101146, 0.96399194, 0.962956, 0.94754124, 0.95637965, 0.96468604, 0.9679128, 0.96248853, 0.9605925, 0.95223147, 0.9625415, 0.9714166, 0.9720955, 0.9682424, 0.96493363, 0.9547513, 0.96200806, 0.9662485, 0.968175, 0.9627449, 0.96308994, 0.9550046, 0.96125984, 0.9710644, 0.9718358, 0.9659783, 0.96605086, 0.9562857, 0.95905405, 0.9648273, 0.96903396, 0.96105534, 0.9614769, 0.9576158, 0.9622584, 0.9713129, 0.9734109, 0.96869934, 0.9649718, 0.95746136, 0.9605103, 0.9667386, 0.9688996, 0.96183807, 0.962996, 0.9576128, 0.9588176, 0.9709093, 0.9707629, 0.9594989, 0.9647364, 0.95135957, 0.9575028, 0.96574646, 0.96685845, 0.9555756, 0.9596526, 0.9534783, 0.9602991, 0.97033113, 0.97121954, 0.9633898, 0.96371025, 0.95595527, 0.95962405, 0.9650118, 0.9668333, 0.9583791, 0.9618897, 0.9540952, 0.9601837, 0.96942556, 0.97027606, 0.9628414, 0.96850216, 0.95384055, 0.9590194, 0.96414787, 0.9678348, 0.9614459, 0.9639213, 0.95652425, 0.96200705, 0.9697907, 0.9723302, 0.9671456, 0.96772677, 0.95723003, 0.96044344, 0.9640248, 0.96805525, 0.962697, 0.9664944, 0.9573625, 0.96155316, 0.9685301, 0.9703776, 0.9629582, 0.96800476, 0.95475453, 0.95968246, 0.9632169, 0.96729994, 0.9584859, 0.9648838, 0.9562801, 0.96329534, 0.96978194, 0.9729067, 0.9676971, 0.9683548, 0.9582563, 0.9624057, 0.965483, 0.9695974, 0.96281075, 0.96714115, 0.95913696, 0.96272016, 0.9698917, 0.9713215, 0.9632061, 0.9687255, 0.9561792, 0.9606537, 0.9642127, 0.9683354, 0.9580981, 0.96499056, 0.9569431, 0.96412027, 0.9700754, 0.972809, 0.9667153, 0.9676797, 0.95801324, 0.96207035, 0.96493006, 0.968653, 0.9621679, 0.9655737, 0.958793, 0.96264315, 0.9692201, 0.9710089, 0.96231484, 0.9676055, 0.9559138, 0.96065044, 0.963945, 0.9686452, 0.9589007, 0.96412724, 0.95711917, 0.96409845, 0.968839, 0.9724105, 0.96445745, 0.9665418, 0.95778614, 0.96368444, 0.96368396, 0.96817666, 0.95865405, 0.96439415, 0.95792425, 0.9641182, 0.96887153, 0.96950036, 0.9598118, 0.9657696, 0.9542593, 0.963197, 0.96329856, 0.96726584, 0.9546762, 0.9606949, 0.953111, 0.9660243, 0.9700824, 0.9728396, 0.961591, 0.96485734, 0.9540351, 0.96463037, 0.9673415, 0.969274, 0.95718175, 0.9639473, 0.95588124, 0.96467227, 0.97184503, 0.9720195, 0.95906484, 0.96653837, 0.9526734, 0.9624397, 0.9664484, 0.96877676, 0.9541737, 0.96259797, 0.9528554, 0.9660424, 0.97147644, 0.9732313, 0.96092856, 0.9652843, 0.953287, 0.9643128, 0.9663921, 0.9688985, 0.9562892, 0.9646867, 0.9547641, 0.96490806, 0.9713967, 0.9715381, 0.9579935, 0.96681535, 0.9517924, 0.96219945, 0.96578515, 0.96880597, 0.95379776, 0.96281904, 0.95265496, 0.96501434, 0.9712865, 0.9724921, 0.9620592, 0.9652675, 0.9535926, 0.963157, 0.96650743, 0.96856046, 0.9544946, 0.96333075, 0.9537025, 0.9634665, 0.9710925, 0.9705075, 0.9561163, 0.96463877, 0.9511467, 0.9614605, 0.9659362, 0.96892995, 0.95426595, 0.9614377, 0.95112836, 0.9651284, 0.9713059, 0.9730778, 0.9584653, 0.96204215, 0.94749105, 0.96412003, 0.9661986, 0.9681291, 0.93998367, 0.9526349, 0.9440452, 0.96111864, 0.96708196, 0.96596277, 0.9399559, 0.9506581, 0.9332204, 0.95520705, 0.9640208, 0.9594447, 0.9264866, 0.94062155, 0.9311956, 0.95957905, 0.96928227, 0.9641064, 0.9450859, 0.94368577, 0.93504566, 0.95512646, 0.96134216, 0.95982957, 0.94576305, 0.94424695, 0.9344372, 0.9557047, 0.9686354, 0.96064043, 0.94535077, 0.95577013, 0.93871194, 0.9536249, 0.95939565, 0.960134, 0.9466502, 0.95316756, 0.9463817, 0.9571324, 0.9638372, 0.967585, 0.9610635, 0.9588909, 0.94825095, 0.9560966, 0.95886475, 0.9605664, 0.9520451, 0.95275223, 0.94700223, 0.95436764, 0.9629713, 0.9656668, 0.9561601, 0.95875865, 0.94605285, 0.9522681, 0.95579123, 0.963498056, 0.955363452, 0.9554354, 0.9499221, 0.9573802, 0.9617515, 0.9690901, 0.9623964, 0.96286345, 0.9512773, 0.9570149, 0.9552512, 0.96470946, 0.9546924, 0.958944, 0.95571417, 0.95723116, 0.96350205, 0.96746707, 0.9566857, 0.95862913, 0.9493827, 0.95029503, 0.9545028, 0.96519095, 0.95232284, 0.9524996, 0.9463948, 0.95247304, 0.9587742, 0.9683257, 0.9615229, 0.960381, 0.9501433, 0.9601083, 0.9641872, 0.9698827, 0.96746576, 0.9655768, 0.9588837, 0.9619532, 0.9720885, 0.9743698, 0.97182727, 0.9698864, 0.955074, 0.9586789, 0.9682332, 0.971984, 0.970973, 0.968889, 0.9574025, 0.9630137, 0.97306436, 0.97636455, 0.9776503, 0.9718726, 0.95886034, 0.96145695, 0.9700323, 0.97306716, 0.97467756, 0.9695154, 0.95753753, 0.9604528, 0.9736636, 0.9753196, 0.9749137, 0.9708548, 0.95347023, 0.95659226, 0.96835214, 0.9721662, 0.973403, 0.9683962, 0.95428234, 0.9606667, 0.97277427, 0.97622854, 0.9788052, 0.9708298, 0.95365036, 0.95605737, 0.9693488, 0.9731935, 0.9766564, 0.9698859, 0.955928, 0.9575627, 0.97273433, 0.975636, 0.9777108, 0.97106034, 0.95198196, 0.9556984, 0.968117, 0.973141, 0.975605, 0.96865505, 0.9519893, 0.9605177, 0.97211915, 0.9765123, 0.97855455, 0.97069156, 0.9518625, 0.9577774, 0.968777, 0.9730915, 0.9751942, 0.9701534, 0.9527099, 0.9582829, 0.97303176, 0.97537965, 0.97620195, 0.9721727, 0.95032036, 0.955475, 0.9682391, 0.97281384, 0.9741511, 0.97037977, 0.9499922, 0.9585767, 0.9726167, 0.9762056, 0.9786485, 0.97188413, 0.9507875, 0.9562581, 0.96856725, 0.9726617, 0.97538596, 0.97013736, 0.9520726, 0.9544251, 0.97220516, 0.9747785, 0.97653747, 0.97157806, 0.9493074, 0.9527992, 0.9678035, 0.9727032, 0.9748038, 0.9696102, 0.950255, 0.9581628, 0.9725541, 0.9765203, 0.9788295, 0.97182703, 0.9516802, 0.9562293, 0.96869993, 0.9729162, 0.97611994, 0.9708793, 0.95330155, 0.9551977, 0.97266746, 0.97503155, 0.97715867, 0.97262096, 0.950197, 0.9531086, 0.9683473, 0.9726145, 0.975317, 0.97046494, 0.95087844, 0.957871, 0.9727702, 0.97614926, 0.9792675, 0.9722735, 0.9520402, 0.95559126, 0.96888185, 0.97272664, 0.97607, 0.9707313, 0.952794, 0.95509773, 0.9722662, 0.9748266, 0.9767129, 0.9723957, 0.9499157, 0.9530333, 0.9678849, 0.97241116, 0.9752712, 0.97042704, 0.9511242, 0.9582342, 0.9723265, 0.97609293, 0.97929114, 0.97245175, 0.9526544, 0.9554751, 0.96848017, 0.9727341, 0.97643936, 0.9706562, 0.9533069, 0.95446014, 0.97223914, 0.97482187, 0.9774908, 0.97231627, 0.9500501, 0.9527608, 0.967845, 0.972472, 0.97581655, 0.97051436, 0.9514102, 0.95839685, 0.9724292, 0.976246059, 0.979109049, 0.97201926, 0.95176065, 0.95493126, 0.9688089, 0.972513974, 0.975944877, 0.970491588, 0.951653302, 0.9531763, 0.97230804, 0.974614263, 0.977341473, 0.9727402, 0.94966507, 0.9517495, 0.96795624, 0.9721221, 0.97581893, 0.97039235, 0.9506651, 0.9573018, 0.9723141, 0.975986958, 0.979772925, 0.97258806, 0.95241624, 0.95564586, 0.9682276, 0.972332, 0.97707826, 0.97099686, 0.9529902, 0.9546847, 0.97174, 0.9743877, 0.97778064, 0.972455, 0.9493147, 0.9522742, 0.9665059, 0.97154725, 0.9759627, 0.9702773, 0.94972193, 0.95724815, 0.9708726, 0.975183, 0.97917634, 0.9719877, 0.950183, 0.95505065, 0.9666539, 0.9714948, 0.976253, 0.9702758, 0.9507431, 0.9536727, 0.9704032, 0.97378683, 0.97727656, 0.97193414, 0.94797873, 0.9515424, 0.9659097, 0.9713886, 0.97535557, 0.96975726, 0.9482385, 0.95695114, 0.9709697, 0.97534376, 0.97920847, 0.97170603, 0.9499038, 0.9548172, 0.9671112, 0.97156805, 0.97596836, 0.97003615, 0.95048684, 0.9545403, 0.97096753, 0.973683, 0.97711265, 0.97195786, 0.9478692, 0.9529397, 0.9665591, 0.97145385, 0.9754287, 0.9697878, 0.94864535, 0.95781225, 0.9713286, 0.97533756, 0.979264, 0.9717093, 0.95030785, 0.9551856, 0.96710336, 0.9715162, 0.9761454, 0.9700153, 0.9505913, 0.9540588, 0.9709002, 0.9736528, 0.97738373, 0.97164446, 0.94740766, 0.95229584, 0.9658828, 0.971079, 0.97559017, 0.9696068, 0.9485151, 0.9576732, 0.97090435, 0.97497976, 0.9794653, 0.9714445, 0.9500273, 0.95523256, 0.96697605, 0.9713471, 0.97630095, 0.96992445, 0.9504499, 0.95459646, 0.97098583, 0.9736776, 0.9772774, 0.97169936, 0.9477596, 0.9528478, 0.96645266, 0.9714497, 0.97556835, 0.96976143, 0.94805276, 0.95771646, 0.97127914, 0.9753372, 0.9792052, 0.9718179, 0.94941634, 0.95532376, 0.9673331, 0.9716569, 0.97591716, 0.96999925, 0.9501009, 0.95435864, 0.9709646, 0.9736277, 0.9769067, 0.9718103, 0.94686604, 0.95193994, 0.96622324, 0.9712984, 0.97540617, 0.9696874, 0.9479801, 0.95721215, 0.9711636, 0.9752005, 0.9794143, 0.971647, 0.9488767, 0.9543182, 0.9668761, 0.97151726, 0.9764985, 0.96965593, 0.9496798, 0.95344293, 0.9705724, 0.9735913, 0.97741234, 0.97148377, 0.946722, 0.95079786, 0.9658898, 0.9711431, 0.9754186, 0.96897024, 0.94790643, 0.95620817, 0.9705056, 0.97511625, 0.9792974, 0.9710536, 0.9500993, 0.9548106, 0.9665324, 0.9712463, 0.9762547, 0.9692221, 0.9512837, 0.953585, 0.97126085, 0.9739973, 0.9782324, 0.97190267, 0.9510737, 0.95334107, 0.96734947, 0.9719743, 0.9770759, 0.9700512, 0.9508998, 0.9576128, 0.97202635, 0.97613496, 0.9808201, 0.9717952, 0.9531607, 0.957288, 0.96825254, 0.97202873, 0.97790486, 0.9698039, 0.95375824, 0.95566124, 0.9718884, 0.974263, 0.97893935, 0.9716001, 0.9510016, 0.953192, 0.9682219, 0.97183466, 0.97735935, 0.9690614, 0.9509244, 0.95929116, 0.97259367, 0.9758483, 0.98070693, 0.9718222, 0.9535309, 0.9580244, 0.9687423, 0.97237134, 0.9785704, 0.9705431, 0.95583904, 0.95800465, 0.9719923, 0.9745954, 0.97940904, 0.9727077, 0.95209855, 0.9572461, 0.9674344, 0.97208166, 0.97808766, 0.97047687, 0.95279086, 0.9614258, 0.9723354, 0.97598404, 0.9818225, 0.97273976, 0.95427287, 0.9599726, 0.9688081, 0.97210383, 0.978834, 0.9711009, 0.9554428, 0.95983475, 0.9723469, 0.97466135, 0.97982556, 0.9732136, 0.95275205, 0.9586172, 0.968538, 0.97255546, 0.9784233, 0.971099, 0.95387596, 0.9629961, 0.97341305, 0.9763415, 0.9821138, 0.9731906, 0.9550776, 0.9606006, 0.96958643, 0.9726351, 0.97944987, 0.9716143, 0.9549923, 0.9602574, 0.9728492, 0.97490615, 0.98093706, 0.97307307, 0.9522721, 0.9576427, 0.9684752, 0.9719473, 0.9795546, 0.97098166, 0.9544137, 0.96140075, 0.972807, 0.975026, 0.981846, 0.97234553, 0.9557002, 0.9587158, 0.9681157, 0.971378, 0.97925353, 0.96966565, 0.95690495, 0.95687276, 0.97118086, 0.97361654, 0.97941726, 0.9727034, 0.9535963, 0.95666367, 0.96741796, 0.9707882, 0.9768321, 0.97007036, 0.95364916, 0.960923, 0.97139454, 0.9748639, 0.9808559, 0.9730003, 0.95539653, 0.95856965, 0.9677386, 0.97117084, 0.97788274, 0.97133, 0.95676863, 0.9613642, 0.97258997, 0.9744384, 0.9798289, 0.97424275, 0.9557949, 0.9624775, 0.9694116, 0.97322625, 0.9782541, 0.9725872, 0.95647454, 0.96638393, 0.9738337, 0.97676814, 0.9810674, 0.97406286, 0.95783633, 0.9642415, 0.9700113, 0.9728525, 0.9777133, 0.97233504, 0.9578137, 0.96297807, 0.9738974, 0.9747786, 0.97897595, 0.9743478, 0.95544744, 0.96212035, 0.97026515, 0.973217, 0.9773651, 0.9717477, 0.9565822, 0.9668745, 0.9743627, 0.977009, 0.9804986, 0.9739324, 0.958646, 0.9658343, 0.9710589, 0.9737074, 0.9776613, 0.9719216, 0.95838743, 0.96532595, 0.97449285, 0.9760189, 0.97953016, 0.97455025, 0.956438, 0.9639746, 0.9695919, 0.9737207, 0.97759354, 0.9727017, 0.95772666, 0.9678128, 0.97418946, 0.97791344, 0.98118067, 0.9745019, 0.9577892, 0.9663872, 0.97100204, 0.9746824, 0.9788912, 0.9732106, 0.9602716, 0.9677029, 0.97511387, 0.97793204, 0.9810332, 0.9759182, 0.9584124, 0.9668811, 0.9705091, 0.9756065, 0.98026407, 0.97259694, 0.9601228, 0.9719865, 0.97499895, 0.979388, 0.98339164, 0.97496617, 0.9604999, 0.9699165, 0.97095484, 0.9766445, 0.9811462, 0.97338414, 0.96165836, 0.97014356, 0.9744746, 0.978934, 0.98184794, 0.97606134, 0.96040857, 0.9689799, 0.97074753, 0.9766916, 0.9802013, 0.97437537, 0.96074164, 0.97330296, 0.97459126, 0.9797879, 0.9824789, 0.9754583, 0.9608047, 0.9726232, 0.9708329, 0.9763531, 0.9796665, 0.97435784, 0.96236295, 0.9723265, 0.9740496, 0.9781144, 0.9808832, 0.9752431, 0.95889413, 0.97042835, 0.970515, 0.9763247, 0.9797125, 0.9736695, 0.9582162, 0.9749075, 0.9749562, 0.97954625, 0.9836892, 0.97627276, 0.9596289, 0.9734466, 0.9711548, 0.97663546, 0.980753, 0.97460085, 0.96165305, 0.97326446, 0.9744075, 0.9783538, 0.981354, 0.9744504, 0.95880795, 0.97218657, 0.9703906, 0.97594464, 0.98013926, 0.97299075, 0.9586551, 0.97518903, 0.97435296, 0.97918516, 0.98230666, 0.9731155, 0.9586717, 0.9736082, 0.97056097, 0.9759685, 0.9792301, 0.9718812, 0.9595045, 0.9731363, 0.9738786, 0.97779614, 0.98002625, 0.97334087, 0.956013, 0.97166336, 0.96942496, 0.9755676, 0.97824746, 0.9707874, 0.95588535, 0.97461945, 0.97415155, 0.9788997, 0.9811092, 0.9723293, 0.956474, 0.9729979, 0.9703598, 0.97577775, 0.97840184, 0.97092795, 0.95768476, 0.9732491, 0.9743765, 0.9778903, 0.9792437, 0.97208637, 0.9545865, 0.9713553, 0.9704487, 0.97572654, 0.9780447, 0.97056746, 0.9555157, 0.9746727, 0.9749006, 0.9792349, 0.9814311, 0.9725944, 0.9565376, 0.97277683, 0.9707092, 0.97565246, 0.97815573, 0.96970034, 0.95727944, 0.97233814, 0.9738824, 0.97731656, 0.9793027, 0.97181475, 0.95417106, 0.9711142, 0.9700594, 0.9754421, 0.9779112, 0.96874624, 0.9559482, 0.97469497, 0.97476304, 0.9790621, 0.981353, 0.9711352, 0.9571562, 0.97309947, 0.9714119, 0.9756326, 0.9781125, 0.96897256, 0.9576123, 0.9717095, 0.9743255, 0.97741365, 0.97895926, 0.9706352, 0.95478565, 0.96995354, 0.9704058, 0.97537726, 0.9771854, 0.9679941, 0.95572513, 0.973749, 0.9746345, 0.9790774, 0.9813438, 0.97056526, 0.9572723, 0.97272384, 0.97097754, 0.9756935, 0.97886115, 0.96921283, 0.95888996, 0.97241884, 0.9743736, 0.9776213, 0.9797467, 0.97154677, 0.9566141, 0.9715635, 0.9708072, 0.9757899, 0.9788562, 0.97031075, 0.9585967, 0.97524637, 0.97506344, 0.979455, 0.98220533, 0.9723449, 0.959821, 0.974308, 0.97151065, 0.9762181, 0.9793681, 0.97056997, 0.961021, 0.97408617, 0.97470677, 0.9783452, 0.97981936, 0.9712605, 0.95689297, 0.9718116, 0.9699948, 0.9758462, 0.97785836, 0.969716, 0.9583181, 0.97492075, 0.9752383, 0.98010534, 0.98174953, 0.97253776, 0.96002346, 0.9740537, 0.97195697, 0.97682047, 0.97920537, 0.9713572, 0.96081585, 0.9739584, 0.9751997, 0.97866035, 0.97970825, 0.9726327, 0.9577295, 0.9727241, 0.9716498, 0.97671574, 0.9782917, 0.9697231, 0.9565464, 0.97537506, 0.9756389, 0.980165, 0.98183215, 0.9715612, 0.9582545, 0.97450984, 0.9720928, 0.9769627, 0.97919434, 0.9698258, 0.9588475, 0.9739896, 0.9754396, 0.9788663, 0.9806159, 0.9711877, 0.956609, 0.9725479, 0.9713344, 0.9765905, 0.97909063, 0.96955764, 0.9584825, 0.9753719, 0.9752711, 0.9799533, 0.9821738, 0.9706711, 0.9598267, 0.9743498, 0.9718159, 0.97675043, 0.97893834, 0.96894294, 0.96055543, 0.9736528, 0.9748435, 0.9787194, 0.98005027, 0.97049564, 0.9582075, 0.97228515, 0.9710599, 0.97660327, 0.9786845, 0.9685392, 0.95910525, 0.9754328, 0.97498, 0.98002064, 0.9822991, 0.9706971, 0.96052706, 0.9740659, 0.9714432, 0.9769627, 0.97930545, 0.9690777, 0.96124446, 0.97384757, 0.97472864, 0.97874737, 0.97988737, 0.97073716, 0.9582264, 0.972507, 0.9705762, 0.9766025, 0.9789909, 0.9695377, 0.95958614, 0.97554207, 0.9750333, 0.97995263, 0.9821369, 0.97150874, 0.96094793, 0.97442764, 0.9714938, 0.97703177, 0.979604, 0.9696075, 0.9622505, 0.973994, 0.9745308, 0.97899526, 0.9808224, 0.9717784, 0.96059316, 0.9731722, 0.9710989, 0.9770175, 0.9798641, 0.97001183, 0.9610384, 0.97599536, 0.9750821, 0.98017085, 0.98286325, 0.9721747, 0.96182275, 0.9749092, 0.9716518, 0.9769257, 0.98000526, 0.96995586, 0.9629362, 0.9747815, 0.9751658, 0.9790076, 0.9806789, 0.97107106, 0.9594626, 0.973104, 0.97105026, 0.97694457, 0.97910106, 0.9689285, 0.96018326, 0.9757942, 0.9750079, 0.98018324, 0.98250306, 0.97058475, 0.9614012, 0.97500616, 0.9716746, 0.97731566, 0.9798346, 0.9692837, 0.9622261, 0.9747199, 0.9748454, 0.9791179, 0.9806142, 0.9709004, 0.95988953, 0.9734309, 0.97089124, 0.97696257, 0.9788723, 0.96925795, 0.960427, 0.97644186, 0.9749815, 0.98046863, 0.98242134, 0.9714407, 0.9617894, 0.9754033, 0.97090775, 0.9773812, 0.9797605, 0.9695746, 0.9623812, 0.9749762, 0.97406584, 0.97906965, 0.9808005, 0.9714137, 0.9608277, 0.97393256, 0.9702472, 0.97704357, 0.97932154, 0.96950126, 0.96170145, 0.97665524, 0.9746953, 0.9802695, 0.98259306, 0.97124183, 0.96261895, 0.97562474, 0.97145844, 0.9772553, 0.9797488, 0.969268, 0.9635649, 0.97474176, 0.9745511, 0.9789715, 0.98032254, 0.9708104, 0.96041983, 0.9733194, 0.9709494, 0.9772084, 0.9792918, 0.9691918, 0.9620025, 0.9764415, 0.97539514, 0.9805515, 0.98288673, 0.97154725, 0.9632298, 0.97552866, 0.97186565, 0.97766215, 0.9803324, 0.9703873, 0.9645929, 0.97553295, 0.9753914, 0.9796381, 0.9812237, 0.97219306, 0.9619499, 0.97428054, 0.97154665, 0.9776153, 0.97990465, 0.97043747, 0.9626503, 0.97683626, 0.97579455, 0.9809636, 0.9827761, 0.9722486, 0.9631856, 0.9754603, 0.9721488, 0.97784674, 0.98015285, 0.970304, 0.96424437, 0.97509277, 0.97536975, 0.9797293, 0.9806548, 0.97221, 0.96198386, 0.9737369, 0.97171646, 0.9773482, 0.9782169, 0.9700427, 0.9629739, 0.97648674, 0.9759799, 0.98072916, 0.9826058, 0.9720186, 0.9635938, 0.97585344, 0.972307, 0.97758144, 0.9794937, 0.9694735, 0.9646014, 0.97537893, 0.97549677, 0.97965264, 0.9805387, 0.9718587, 0.96246475, 0.97412676, 0.97187895, 0.97807693, 0.98016167, 0.97002923, 0.9634876, 0.97705156, 0.97634965, 0.9811298, 0.9831845, 0.97189605, 0.96508104, 0.9756275, 0.9728581, 0.9782259, 0.98070854, 0.970127046, 0.965254188, 0.97480255, 0.9754489, 0.97978973, 0.98122543, 0.97196573, 0.964242399, 0.9737162, 0.9717057, 0.9776417, 0.97992605, 0.97077155, 0.9652263, 0.97685015, 0.97607076, 0.9811242, 0.98373264, 0.97389776, 0.9662746, 0.97587615, 0.97257304, 0.9781974, 0.98156023, 0.97247577, 0.96731246, 0.9753202, 0.97559434, 0.9801569, 0.98213345, 0.9740456, 0.9664738, 0.9741799, 0.9717856, 0.9782802, 0.98107874, 0.97272474, 0.96712154, 0.9769487, 0.97619927, 0.9815549, 0.9840074, 0.97383696, 0.9683404, 0.97619313, 0.9727633, 0.97838163, 0.9814514, 0.9724886, 0.9688873, 0.9756521, 0.9758872, 0.9800253, 0.9823634, 0.9742192, 0.9662251, 0.9745867, 0.97200316, 0.9782842, 0.9814556, 0.97222656, 0.96691877, 0.9775992, 0.9765763, 0.98173624, 0.98401386, 0.97304463, 0.96790713, 0.9767743, 0.9730564, 0.9787031, 0.9815584, 0.97132415, 0.9685773, 0.97654974, 0.976534, 0.9805691, 0.98219347, 0.9734368, 0.96342367, 0.9753474, 0.9729082, 0.97859037, 0.98105913, 0.97182727, 0.96546024, 0.97791123, 0.9766442, 0.9815591, 0.98397523, 0.97336966, 0.9658223, 0.9770108, 0.9732683, 0.9786925, 0.980612, 0.9716954, 0.9667155, 0.9765514, 0.9766218, 0.9806082, 0.9815342, 0.97397727, 0.96567374, 0.97526455, 0.97287047, 0.97876906, 0.9802443, 0.9720617, 0.9662384, 0.9778049, 0.97704506, 0.9818487, 0.9833751, 0.97408897, 0.96727407, 0.9771674, 0.97398347, 0.97891766, 0.9808781, 0.9724299, 0.96862465, 0.9766788, 0.97699237, 0.9807309, 0.98121405, 0.9739057, 0.96592295, 0.975409, 0.9733706, 0.9788288, 0.98019135, 0.97205156, 0.965835, 0.9779924, 0.9775442, 0.9819791, 0.98330843, 0.9738299, 0.965882, 0.97688204, 0.97406197, 0.9788658, 0.980376, 0.9718267, 0.9665327, 0.9761561, 0.97714967, 0.98069006, 0.9812678, 0.973517, 0.96490765, 0.9752635, 0.973526, 0.9787521, 0.9801717, 0.9718953, 0.96507263, 0.97775865, 0.97721934, 0.9817954, 0.98327756, 0.97336966, 0.96523094, 0.9768882, 0.97363067, 0.97885406, 0.9806451, 0.9717671, 0.9663805, 0.9766085, 0.9766133, 0.9805721, 0.9811902, 0.9734997, 0.9647333, 0.975396, 0.9729398, 0.9787718, 0.9801113, 0.9718578, 0.9656005, 0.9779434, 0.97728753, 0.9819226, 0.9834447, 0.9739842, 0.9668375, 0.9773201, 0.9741398, 0.9790773, 0.9810174, 0.97246796, 0.9679234, 0.97671586, 0.9772176, 0.98074543, 0.98155874, 0.97407913, 0.9656799, 0.97537756, 0.9737061, 0.97881156, 0.9808741, 0.9723045, 0.9659327, 0.97783613, 0.9774394, 0.9820135, 0.9839808, 0.97399014, 0.9673806, 0.9772388, 0.97407156, 0.9789822, 0.98149836, 0.9721925, 0.9680691, 0.9767121, 0.97704995, 0.98073626, 0.982103, 0.9740226, 0.9660035, 0.97544914, 0.97331804, 0.97887176, 0.9808127, 0.971903, 0.9660954, 0.9779904, 0.9770066, 0.98207957, 0.98404783, 0.9740461, 0.96764004, 0.9772979, 0.9736757, 0.9791287, 0.9817115, 0.9725269, 0.9687011, 0.97665024, 0.9769009, 0.9809239, 0.9823947, 0.9743046, 0.96661335, 0.97534025, 0.9731732, 0.9790456, 0.98132586, 0.97268444, 0.9669729, 0.97775126, 0.9771616, 0.98216844, 0.98432237, 0.97435886, 0.9678119, 0.9770857, 0.97387874, 0.9793077, 0.9818528, 0.972461, 0.96863043, 0.97685015, 0.9770946, 0.98097575, 0.98280466, 0.97433996, 0.96658987, 0.97565156, 0.9734657, 0.9790648, 0.981638, 0.9724798, 0.96676373, 0.97805107, 0.97721213, 0.98196995, 0.9841066, 0.9738226, 0.96764594, 0.9770725, 0.97363734, 0.9790542, 0.9818432, 0.9727163, 0.9689707, 0.97676384, 0.9770173, 0.980892, 0.9825591, 0.9744342, 0.96721375, 0.97534364, 0.97330517, 0.97897226, 0.9810767, 0.972332, 0.9669076, 0.97762316, 0.9770999, 0.98194057, 0.9837757, 0.9733009, 0.96815354, 0.9769241, 0.97362876, 0.9791444, 0.98159575, 0.9721967, 0.9692039, 0.9763482, 0.9767452, 0.9808179, 0.981638, 0.97344255, 0.9667654, 0.97466373, 0.9730554, 0.9789791, 0.980146, 0.97170526, 0.9674868, 0.97723174, 0.9766409, 0.9818768, 0.9830883, 0.97315013, 0.9682953, 0.97651833, 0.9732275, 0.97907525, 0.980613, 0.9714792, 0.9686933, 0.9758623, 0.976263, 0.9809482, 0.9819778, 0.97394085, 0.9668801, 0.9743652, 0.97279525, 0.9788845, 0.980822, 0.97202116, 0.966242, 0.97693014, 0.9766881, 0.9818627, 0.97837317, 0.97127736, 0.9507556, 0.9746557, 0.9730979, 0.97895056, 0.9763349, 0.9699532, 0.9583614, 0.974647, 0.9764806, 0.9807339, 0.98068583, 0.9732204, 0.96452945, 0.97409624, 0.9728276, 0.97887117, 0.9789514, 0.9711613, 0.9638081, 0.97678554, 0.97668105, 0.98189723, 0.98144287, 0.97325134, 0.96692914, 0.9761055, 0.9728663, 0.979107, 0.9803079, 0.9712895, 0.9662819, 0.97491205, 0.9756816, 0.9809599, 0.981458, 0.97363764, 0.96561706, 0.97378165, 0.9725919, 0.97912425, 0.9810096, 0.971799, 0.9653561, 0.97670084, 0.9769562, 0.982226, 0.9834933, 0.97334933, 0.9649459, 0.9754376, 0.9731122, 0.9792557, 0.980737, 0.97153, 0.9646226, 0.97454685, 0.9762615, 0.98076916, 0.981187, 0.9733492, 0.9634969, 0.9725561, 0.97258455, 0.9788022, 0.9798545, 0.9707916, 0.9640229, 0.97591746, 0.9768503, 0.9817687, 0.98369896, 0.97291696, 0.9653827, 0.97514343, 0.9733131, 0.97879946, 0.9806898, 0.97106385, 0.96717095, 0.97462225, 0.9761062, 0.9803713, 0.9810665, 0.9727896, 0.96410066, 0.9733874, 0.9721338, 0.97854847, 0.97924495, 0.9710494, 0.963871, 0.97604775, 0.9763133, 0.98163384, 0.9823292, 0.9735178, 0.96529394, 0.97530067, 0.9725213, 0.9787506, 0.97975117, 0.97174877, 0.96649873, 0.97522384, 0.9760099, 0.9805032, 0.98085934, 0.973064, 0.96502095, 0.973449, 0.9725258, 0.97866446, 0.9789444, 0.9711202, 0.96525896, 0.9761587, 0.97634387, 0.98180205, 0.98259366, 0.97360253, 0.9675048, 0.9755642, 0.97309947, 0.978919268, 0.980335116, 0.97199327, 0.9675521, 0.97466755, 0.97601557, 0.980644464, 0.980934799, 0.973597, 0.9649406, 0.97286314, 0.97231096, 0.9786662, 0.9790692, 0.97091675, 0.9640887, 0.97518265, 0.97594494, 0.98169214, 0.98213404, 0.97280335, 0.96493685, 0.9738695, 0.97219825, 0.9789628, 0.9794606, 0.97142696, 0.96713895, 0.97408414, 0.9755387, 0.98050654, 0.98031336, 0.97252727, 0.96173894, 0.97179294, 0.97130996, 0.97832948, 0.978181422, 0.96992815, 0.9632916, 0.9742622, 0.9755172, 0.9813069, 0.98128814, 0.97213, 0.96454096, 0.9735457, 0.9720153, 0.97879, 0.9793266, 0.97096324, 0.96566373, 0.97262514, 0.97530717, 0.98041004, 0.979762, 0.9721975, 0.9628848, 0.97116625, 0.97160923, 0.978471994, 0.978331447, 0.9703526, 0.9632099, 0.97421956, 0.9761362, 0.9817499, 0.9818293, 0.9725684, 0.964348, 0.97330135, 0.97281545, 0.97892547, 0.97923124, 0.97087145, 0.9650468, 0.972783, 0.9757683, 0.980529904, 0.979875088, 0.9723947, 0.9621547, 0.9713318, 0.9722785, 0.97868115, 0.9782421, 0.97026503, 0.9612854, 0.97390205, 0.97618526, 0.9817065, 0.981447, 0.97178006, 0.9612663, 0.9731295, 0.97265345, 0.9789088, 0.97842866, 0.97001934, 0.9621678, 0.97246456, 0.97606134, 0.9807553, 0.9795852, 0.97171646, 0.96015435, 0.9705639, 0.9723679, 0.9788714, 0.9779674, 0.9702144, 0.9600616, 0.9734832, 0.9764084, 0.9818693, 0.98156494, 0.9723477, 0.9609381, 0.97229147, 0.97294575, 0.9791325, 0.9786469, 0.9707083, 0.9617602, 0.97186387, 0.97624207, 0.9808748, 0.97939783, 0.9726273, 0.9594459, 0.97053874, 0.97278905, 0.97914183, 0.97826356, 0.97043204, 0.9601916, 0.97347313, 0.97683114, 0.98217845, 0.9817074, 0.9723655, 0.961131, 0.97285086, 0.97337544, 0.9793044, 0.9785824, 0.97051, 0.96160275, 0.97233, 0.976646, 0.98102665, 0.97950304, 0.97240734, 0.9590364, 0.970831, 0.9727998, 0.97911114, 0.9783046, 0.97107995, 0.96018237, 0.973847, 0.97680897, 0.9821125, 0.9816804, 0.97274435, 0.9607346, 0.97274697, 0.9733665, 0.9793188, 0.9788561, 0.9709166, 0.9616572, 0.9724176, 0.9765518, 0.9810141, 0.979424, 0.97281826, 0.9595234, 0.970817, 0.9730866, 0.97923523, 0.97802734, 0.9704781, 0.9596683, 0.97342265, 0.97691447, 0.9821811, 0.98153, 0.9726179, 0.9607641, 0.9723364, 0.97339416, 0.9793196, 0.97854483, 0.970570266, 0.961246848, 0.971267, 0.97640204, 0.9810115, 0.97855633, 0.971095681, 0.958505273, 0.9697836, 0.9727149, 0.97903514, 0.9773845, 0.96927464, 0.9599459, 0.9729312, 0.97657746, 0.981907129, 0.98042953, 0.970168412, 0.960368991, 0.97198737, 0.97329694, 0.97916746, 0.97749865, 0.96901625, 0.9621166, 0.9711618, 0.9762957, 0.9807044, 0.9780605, 0.9704404, 0.9591696, 0.9694802, 0.97218454, 0.97895837, 0.9750388, 0.9673638, 0.95842665, 0.97172, 0.9759153, 0.9818409, 0.9785825, 0.96773225, 0.95881224, 0.9706414, 0.97198886, 0.97897595, 0.9751663, 0.96594983, 0.95964426, 0.9702637, 0.9755652, 0.9805108, 0.9751967, 0.9655547, 0.9579794, 0.96804464, 0.9714038, 0.97843415, 0.9748077, 0.9660867, 0.95923424, 0.97108203, 0.9755, 0.98147285, 0.978567421, 0.96861804, 0.9599515, 0.9701227, 0.97182435, 0.978716791, 0.975035906, 0.9658604, 0.96120656, 0.969598, 0.9751189, 0.980484664, 0.975553751, 0.96600246, 0.9577187, 0.9673352, 0.9711324, 0.9785591, 0.9731427, 0.9641957, 0.95719653, 0.9701892, 0.9753406, 0.9816857, 0.9772486, 0.9659669, 0.9584227, 0.96882766, 0.97132087, 0.9788471, 0.97307736, 0.96337557, 0.95866245, 0.96832746, 0.97492653, 0.9806045, 0.97401947, 0.9641368, 0.9570727, 0.9667386, 0.97079885, 0.97877103, 0.97232956, 0.96142614, 0.95696515, 0.97011155, 0.9750842, 0.98177737, 0.97650504, 0.9645159, 0.9578746, 0.96896064, 0.9706283, 0.97882456, 0.97255886, 0.9599248, 0.9528009, 0.96783274, 0.9730208, 0.9798759, 0.97345936, 0.96306044, 0.95122826, 0.9648686, 0.9684046, 0.9779654, 0.97312725, 0.960354, 0.9519821, 0.96822107, 0.9723779, 0.98077536, 0.9760631, 0.9627551, 0.9525708, 0.96623766, 0.96860385, 0.97761005, 0.97169745, 0.95884186, 0.95086586, 0.96559614, 0.9721189, 0.9792371, 0.9724656, 0.96173275, 0.9475702, 0.9640901, 0.96785897, 0.9771532, 0.97014076, 0.95917857, 0.94900423, 0.96839327, 0.9726249, 0.98037124, 0.9742252, 0.96219814, 0.94827056, 0.9667164, 0.9683248, 0.9773366, 0.970088, 0.95977455, 0.949093, 0.96578485, 0.9718427, 0.9791312, 0.9721649, 0.9613871, 0.94627064, 0.96496946, 0.9676311, 0.977495, 0.9710325, 0.95764714, 0.9459082, 0.9687163, 0.9724462, 0.98085314, 0.97518075, 0.9605561, 0.9480056, 0.9669834, 0.9681185, 0.97777265, 0.97040975, 0.95740944, 0.94773006, 0.966286, 0.9721825, 0.9796656, 0.971357, 0.9610951, 0.9426324, 0.9646447, 0.96829635, 0.97807246, 0.97005165, 0.9598121, 0.9433256, 0.96786845, 0.9730979, 0.9811996, 0.97243357, 0.9631014, 0.9442761, 0.9661003, 0.9685693, 0.97842497, 0.96873784, 0.96031237, 0.94292784, 0.9647858, 0.9722021, 0.9801389, 0.9684948, 0.96104074, 0.9401031, 0.96327037, 0.9664751, 0.9781345, 0.9683478, 0.96093065, 0.9448678, 0.9684503, 0.97207266, 0.98126435, 0.9730281, 0.962155, 0.9467303, 0.9674339, 0.9678533, 0.97867715, 0.9697565, 0.95738363, 0.94753456, 0.964809, 0.9719349, 0.9801247, 0.97009027, 0.9564903, 0.94092804, 0.9594074, 0.9642325, 0.9776568, 0.96691674, 0.954637, 0.9417027, 0.96283937, 0.97028714, 0.9809931, 0.97066325, 0.95779365, 0.9443503, 0.96325046, 0.96750647, 0.97836256, 0.9654965, 0.95415866, 0.9436569, 0.96155614, 0.9703755, 0.97975427, 0.96661437, 0.9566216, 0.94314593, 0.96137387, 0.9669794, 0.97833806, 0.9672695, 0.9570671, 0.94443697, 0.96511936, 0.97186023, 0.9814467, 0.973266, 0.961014, 0.94612837, 0.9635114, 0.9670118, 0.9782837, 0.96824306, 0.9588265, 0.9470707, 0.9618089, 0.97105575, 0.98014104, 0.9711352, 0.96125203, 0.94414324, 0.9595855, 0.96600604, 0.9780922, 0.96938217, 0.9592189, 0.94616544, 0.96346384, 0.9710961, 0.98132795, 0.9741212, 0.9616035, 0.9473611, 0.96116185, 0.96688765, 0.9785027, 0.9697413, 0.9590553, 0.94925606, 0.9608611, 0.9701011, 0.9801537, 0.9707253, 0.9610799, 0.9455074, 0.95800215, 0.96581286, 0.97822976, 0.9688789, 0.9585758, 0.94565547, 0.9615639, 0.97019875, 0.98123497, 0.97319543, 0.9601683, 0.946707, 0.96123904, 0.96657413, 0.9787597, 0.969972, 0.9589362, 0.9490825, 0.96149236, 0.9710761, 0.9806178, 0.97170717, 0.9584228, 0.9435622, 0.9583499, 0.96377754, 0.9784242, 0.96855295, 0.9568067, 0.9449061, 0.9604917, 0.96816796, 0.9809589, 0.9732405, 0.95859027, 0.9453571, 0.95837027, 0.9626965, 0.978014767, 0.968380749, 0.953537, 0.94645107, 0.95718503, 0.96775514, 0.9787976, 0.9679893, 0.956422, 0.9388161, 0.95567083, 0.96066463, 0.97684515, 0.96501875, 0.9544646, 0.94196063, 0.96035516, 0.96666205, 0.97992206, 0.9715925, 0.9581994, 0.9451713, 0.95875704, 0.9607399, 0.97645676, 0.96686727, 0.9546618, 0.94558704, 0.9593085, 0.96634454, 0.978577, 0.96889424, 0.9570015, 0.943233, 0.9588275, 0.96005684, 0.97685355, 0.96731424, 0.95582545, 0.9467969, 0.9641832, 0.96727264, 0.9803612, 0.9728045, 0.95848674, 0.9482579, 0.9626707, 0.9621263, 0.9777919, 0.9684219, 0.9565245, 0.94921523, 0.96105886, 0.9667058, 0.9791247, 0.9682664, 0.9579068, 0.9446248, 0.9582474, 0.96242225, 0.97699827, 0.9669566, 0.95557773, 0.9469997, 0.9630549, 0.96808326, 0.980205, 0.9718925, 0.9585146, 0.94815737, 0.9619063, 0.9629995, 0.9772778, 0.9668957, 0.95498794, 0.9496208, 0.9614032, 0.96686584, 0.97895294, 0.96936065, 0.9570602, 0.9455658, 0.9591781, 0.9611916, 0.97687393, 0.967652, 0.9552962, 0.9457256, 0.96258414, 0.96683073, 0.9801121, 0.9724559, 0.9583359, 0.9472899, 0.9623268, 0.96154314, 0.97723913, 0.96813655, 0.95546126, 0.9467596, 0.9598602, 0.9657339, 0.9788913, 0.96835697, 0.9568763, 0.9441489, 0.9588804, 0.9597486, 0.97690433, 0.9671337, 0.9539838, 0.94497675, 0.9636072, 0.96629703, 0.9802112, 0.97303367, 0.9572475, 0.9453721, 0.96173096, 0.96115994, 0.9774844, 0.9688904, 0.9549578, 0.94730216, 0.9617495, 0.96623445, 0.9791728, 0.96951616, 0.9574245, 0.9427809, 0.958555, 0.96073145, 0.9768628, 0.96648306, 0.9542443, 0.94452906, 0.9628617, 0.96607965, 0.98001224, 0.97122765, 0.9576313, 0.94681954, 0.9616454, 0.96062666, 0.9772275, 0.96744925, 0.9554481, 0.9471705, 0.9611086, 0.9647414, 0.9787006, 0.9670665, 0.9564138, 0.9446651, 0.95798147, 0.95888644, 0.9767098, 0.9654827, 0.9540264, 0.9449495, 0.9628004, 0.9657867, 0.98010546, 0.9721789, 0.957437, 0.9475573, 0.9605509, 0.9605379, 0.9770329, 0.96597755, 0.9527488, 0.9480189, 0.9606598, 0.965743, 0.97887874, 0.96584296, 0.95544225, 0.9431188, 0.9587809, 0.9597749, 0.97681934, 0.96275514, 0.9519725, 0.9438684, 0.96279716, 0.96563363, 0.98000026, 0.9683765, 0.954578, 0.9445265, 0.96111625, 0.9590723, 0.97683126, 0.9633364, 0.95191824, 0.9462255, 0.9612132, 0.96506625, 0.9787784, 0.9663058, 0.95407337, 0.943266, 0.9591573, 0.95942414, 0.9765529, 0.9619356, 0.95051825, 0.9450938, 0.96411085, 0.9651585, 0.9797656, 0.9660475, 0.95244116, 0.9463022, 0.96280503, 0.9594086, 0.9766078, 0.96116537, 0.9487887, 0.94557893, 0.96238667, 0.964055, 0.9786831, 0.96224254, 0.953462, 0.94271475, 0.9600172, 0.9592326, 0.976591, 0.95946324, 0.9507711, 0.9444507, 0.9646856, 0.9649903, 0.9799528, 0.96469325, 0.952916, 0.94482064, 0.9625519, 0.9592687, 0.9768837, 0.96015906, 0.95128864, 0.9480705, 0.9632483, 0.9651622, 0.97883874, 0.96329224, 0.9540133, 0.94580996, 0.96080613, 0.96025646, 0.977230787, 0.961797893, 0.95071185, 0.94698936, 0.9647141, 0.9663175, 0.9802996, 0.96787953, 0.9538766, 0.94760716, 0.96333194, 0.96063364, 0.9771458, 0.96279585, 0.9513934, 0.9490399, 0.96369517, 0.96572065, 0.97900504, 0.9636328, 0.9532739, 0.9457451, 0.9614294, 0.96037406, 0.9770965, 0.96302307, 0.95178485, 0.9478867, 0.96588546, 0.96651244, 0.9801236, 0.9683033, 0.9535374, 0.9492466, 0.9644724, 0.96187884, 0.97648776, 0.96483886, 0.9502943, 0.9490714, 0.9638572, 0.96529824, 0.9779322, 0.9639738, 0.95373785, 0.9476441, 0.96198606, 0.95931685, 0.9758891, 0.96157444, 0.9498793, 0.9464969, 0.96555036, 0.96547294, 0.97905135, 0.9680305, 0.95220727, 0.946508, 0.9640505, 0.95922524, 0.97605383, 0.9628627, 0.9476389, 0.9468871, 0.96288854, 0.96457124, 0.9776882, 0.9646908, 0.9524643, 0.9436909, 0.96121776, 0.9596563, 0.976185, 0.9620814, 0.94948965, 0.94495004, 0.9659045, 0.965168, 0.9794963, 0.9671579, 0.95340335, 0.94624215, 0.96479833, 0.95957136, 0.976353, 0.9625464, 0.9498939, 0.9475277, 0.9637842, 0.96435934, 0.9780653, 0.9608688, 0.9503265, 0.9430441, 0.96065444, 0.9580672, 0.9759425, 0.9592856, 0.94793534, 0.94369173, 0.96413887, 0.96477234, 0.9794073, 0.9650754, 0.95109475, 0.94490516, 0.9632916, 0.95885575, 0.976289, 0.95793885, 0.9475698, 0.9456034, 0.9627436, 0.9642438, 0.9780933, 0.9605496, 0.9502095, 0.94308287, 0.96056926, 0.958002, 0.97576016, 0.9578334, 0.9471011, 0.94392323, 0.96510583, 0.96280336, 0.9772838, 0.9605577, 0.94694, 0.9425712, 0.961829, 0.955608, 0.97467935, 0.9551678, 0.94571453, 0.9445745, 0.96178854, 0.9606871, 0.9767644, 0.95716363, 0.9479779, 0.9398907, 0.9596429, 0.95427024, 0.9748756, 0.9556566, 0.94497275, 0.94204307, 0.96406144, 0.9616161, 0.9787652, 0.96226305, 0.9485366, 0.9432536, 0.962573, 0.9554922, 0.97568965, 0.95623666, 0.944024, 0.9449903, 0.9625841, 0.96021557, 0.9771567, 0.9573195, 0.94522315, 0.942069, 0.96008456, 0.95466894, 0.97517097, 0.9551323, 0.9437274, 0.9431103, 0.9644693, 0.9608241, 0.97864246, 0.9619798, 0.94882, 0.9452177, 0.96371377, 0.9557861, 0.97576284, 0.956492, 0.9440201, 0.94470006, 0.9626456, 0.9606174, 0.97749555, 0.958838, 0.9478012, 0.94179744, 0.96115774, 0.955036, 0.97553056, 0.95634097, 0.94606537, 0.9436149, 0.9654628, 0.96182793, 0.9788461, 0.9622497, 0.94945157, 0.9455128, 0.9643582, 0.9563211, 0.9758489, 0.95738846, 0.9455838, 0.9454837, 0.96351606, 0.9627554, 0.97807467, 0.9568852, 0.9472564, 0.9403894, 0.9621358, 0.95652646, 0.9758439, 0.95607287, 0.946012, 0.9429289, 0.96650535, 0.96262515, 0.97903967, 0.9632772, 0.94932824, 0.9443905, 0.96427345, 0.9566652, 0.975933, 0.95887405, 0.94711107, 0.9449236, 0.9639528, 0.962803, 0.9779729, 0.95997316, 0.9502014, 0.94197524, 0.9621539, 0.95722646, 0.9760041, 0.9583269, 0.94754004, 0.94299954, 0.9657835, 0.963839, 0.97937703, 0.96469146, 0.95098823, 0.9439739, 0.9647154, 0.95866936, 0.97646946, 0.95977443, 0.94779354, 0.9446031, 0.96478236, 0.96376425, 0.97838074, 0.9615473, 0.94996905, 0.94015265, 0.96187997, 0.95778877, 0.9764306, 0.9597228, 0.9490218, 0.9427176, 0.9664615, 0.9651581, 0.9798733, 0.96596307, 0.9534247, 0.94538933, 0.9655376, 0.9589966, 0.9766818, 0.960275, 0.9501895, 0.9447782, 0.96415836, 0.9638138, 0.97846925, 0.9621828, 0.95289737, 0.941313, 0.9621647, 0.9579622, 0.97656816, 0.9583695, 0.9491022, 0.94150066, 0.9658201, 0.9633561, 0.9797014, 0.9638474, 0.95145816, 0.9422683, 0.9638947, 0.9562206, 0.9765687, 0.9570009, 0.9496821, 0.93886817, 0.9647271, 0.9611442, 0.9784687, 0.95699954, 0.9517261, 0.9373297, 0.9634543, 0.95265585, 0.9762454, 0.9521437, 0.9497559, 0.93745625, 0.9663647, 0.9599416, 0.97965354, 0.95985264, 0.9526418, 0.9382168, 0.9639403, 0.9553314, 0.97663146, 0.95426756, 0.9495143, 0.93842286, 0.9625794, 0.9600597, 0.97840786, 0.9554075, 0.9511647, 0.93518585, 0.96124953, 0.95486706, 0.9763764, 0.95361006, 0.9487919, 0.9376647, 0.9651319, 0.9604968, 0.97947526, 0.9601216, 0.9511629, 0.9389429, 0.96300507, 0.95588666, 0.9766262, 0.95340985, 0.94747937, 0.9386175, 0.96228844, 0.96077776, 0.9783951, 0.95233476, 0.9499629, 0.9344853, 0.9609507, 0.9532154, 0.97637594, 0.94810504, 0.9474037, 0.9368103, 0.9648677, 0.96032274, 0.9796683, 0.9585895, 0.95168734, 0.93878424, 0.96178657, 0.95437914, 0.9765747, 0.95285463, 0.9473883, 0.93812007, 0.96033317, 0.9596537, 0.9780336, 0.95468634, 0.95085365, 0.93527555, 0.9575765, 0.9521008, 0.97595257, 0.94980323, 0.94843954, 0.93634224, 0.96177506, 0.95899135, 0.97930396, 0.95598644, 0.9510817, 0.9372369, 0.95904094, 0.95243573, 0.9760959, 0.94665915, 0.94805574, 0.9328976, 0.9562468, 0.95600116, 0.97782815, 0.9482727, 0.951524, 0.9290356, 0.9556226, 0.9493697, 0.9753447, 0.9448667, 0.9494343, 0.92941767, 0.95918137, 0.9571148, 0.9788516, 0.9558994, 0.9523045, 0.93218017, 0.9586546, 0.9510032, 0.97559184, 0.94700414, 0.9480975, 0.9325953, 0.9589153, 0.95897347, 0.97794765, 0.9541372, 0.95218915, 0.9311448, 0.95725495, 0.950039, 0.9754043, 0.94755095, 0.9487722, 0.9335783, 0.9617783, 0.95869744, 0.9793005, 0.96158206, 0.95427775, 0.93941116, 0.96130204, 0.95407283, 0.9762181, 0.95580876, 0.9500546, 0.93699634, 0.9602949, 0.9594498, 0.97773093, 0.9578543, 0.9526844, 0.9338719, 0.9579533, 0.9514667, 0.9757048, 0.9542673, 0.9507372, 0.9357498, 0.9626852, 0.9585385, 0.9792691, 0.9607775, 0.95357126, 0.9373868, 0.96088463, 0.9517826, 0.9761127, 0.955786, 0.9508043, 0.9393937, 0.9602398, 0.9576653, 0.9778009, 0.9574196, 0.9511258, 0.9334093, 0.95797753, 0.95046914, 0.9755583, 0.9543293, 0.9495083, 0.93575996, 0.9626851, 0.9580782, 0.97920597, 0.96117926, 0.95347273, 0.9368401, 0.961767, 0.9537426, 0.9765389, 0.95786804, 0.95085216, 0.94088435, 0.9630882, 0.9613754, 0.97860485, 0.96114343, 0.9552065, 0.9432257, 0.9622611, 0.95634544, 0.97690296, 0.95801735, 0.9528528, 0.9423221, 0.96595466, 0.9625803, 0.98020464, 0.9629387, 0.95558244, 0.9436363, 0.96465796, 0.95763665, 0.9774804, 0.9554457, 0.9526062, 0.94169986, 0.9630243, 0.96378464, 0.97947514, 0.95814574, 0.95524675, 0.9394263, 0.96128, 0.95528287, 0.97706825, 0.9543165, 0.95507294, 0.93713444, 0.9655525, 0.9605129, 0.9797584, 0.960278, 0.95623285, 0.93713325, 0.9621376, 0.9530273, 0.97644275, 0.95384663, 0.95224476, 0.9315288, 0.96134603, 0.96069646, 0.97872305, 0.9550537, 0.9551431, 0.9327187, 0.9599816, 0.9559026, 0.9769444, 0.95059294, 0.9519959, 0.93492675, 0.96282613, 0.9628493, 0.98025674, 0.9576336, 0.952638, 0.93623286, 0.9601743, 0.9564762, 0.9772052, 0.9513239, 0.9496088, 0.9370492, 0.959736, 0.96076024, 0.9789387, 0.95210147, 0.9525917, 0.933426, 0.95746714, 0.95386815, 0.9768993, 0.9494748, 0.95034564, 0.935167, 0.96182406, 0.9606624, 0.9801532, 0.9566459, 0.952898, 0.9349793, 0.9585606, 0.95306975, 0.97682285, 0.94993615, 0.9482288, 0.935333, 0.9579397, 0.9597088, 0.97857004, 0.9525028, 0.95208734, 0.9333919, 0.95615274, 0.9533045, 0.9766027, 0.9493007, 0.9488123, 0.93475485, 0.9610375, 0.96115756, 0.9798207, 0.9561579, 0.95242137, 0.9362995, 0.9583804, 0.9542733, 0.9766724, 0.9498369, 0.94911814, 0.9369235, 0.957569, 0.95983154, 0.9784316, 0.95289844, 0.9517735, 0.9337037, 0.9562697, 0.95457554, 0.97659636, 0.9528319, 0.95220596, 0.93904275, 0.9623432, 0.96245396, 0.9798519, 0.9601318, 0.9543304, 0.9382546, 0.9596899, 0.95563555, 0.97679865, 0.9536232, 0.9507888, 0.9389658, 0.95966506, 0.9618342, 0.9786277, 0.9554034, 0.95275396, 0.9361623, 0.95830303, 0.9554946, 0.9766965, 0.9528399, 0.9504895, 0.93840617, 0.9620526, 0.96219426, 0.9797075, 0.9582376, 0.95252484, 0.93849885, 0.9583741, 0.9555381, 0.9765952, 0.95330393, 0.9492716, 0.9391193, 0.9573618, 0.9612592, 0.97830516, 0.9551046, 0.951785, 0.9361689, 0.9560133, 0.9552755, 0.9762838, 0.9517632, 0.9492683, 0.93801516, 0.96007854, 0.9617024, 0.9795643, 0.95864064, 0.9524449, 0.9394165, 0.9574091, 0.95540947, 0.9764089, 0.9527375, 0.949485, 0.93951416, 0.9561775, 0.96063805, 0.9781254, 0.95454186, 0.9515367, 0.9365754, 0.953827, 0.95414037, 0.97592133, 0.95090777, 0.9489481, 0.93824756, 0.9591748, 0.96137387, 0.9795003, 0.95904005, 0.9522892, 0.9392171, 0.9570795, 0.95600593, 0.97651064, 0.9529016, 0.9491552, 0.93990403, 0.9559675, 0.96196675, 0.9783245, 0.9556814, 0.95234054, 0.9362509, 0.9541548, 0.9554391, 0.97615916, 0.95380217, 0.9507585, 0.9381521, 0.9589633, 0.9626964, 0.9795759, 0.960874, 0.9543711, 0.9391297, 0.9573369, 0.95684344, 0.9764886, 0.9556178, 0.951603, 0.94051147, 0.9568943, 0.96271664, 0.97836715, 0.95695347, 0.9539124, 0.93737024, 0.9550972, 0.9569816, 0.9763524, 0.9549736, 0.95120573, 0.938899, 0.96000206, 0.96342564, 0.97964054, 0.9603049, 0.9538232, 0.9396824, 0.9575482, 0.957925, 0.9767313, 0.95493966, 0.95081186, 0.9412241, 0.9567932, 0.9631495, 0.9785381, 0.95663595, 0.953087, 0.937188, 0.95442456, 0.9570706, 0.9763405, 0.9531729, 0.9507217, 0.9383287, 0.95995027, 0.9634805, 0.97963524, 0.9600597, 0.95330316, 0.9393939, 0.95753455, 0.9574956, 0.97658545, 0.95351815, 0.9499214, 0.93925107, 0.95742476, 0.96309537, 0.97820866, 0.95560473, 0.95182806, 0.9364866, 0.9551543, 0.9563815, 0.9763495, 0.95304257, 0.94928795, 0.9376788, 0.9598444, 0.96237475, 0.9797203, 0.96037155, 0.9524304, 0.93834096, 0.95795107, 0.956328, 0.9765954, 0.9541565, 0.94820166, 0.93857425, 0.956923, 0.96183133, 0.9783506, 0.95596105, 0.95071703, 0.9355675, 0.9555204, 0.95608014, 0.97644186, 0.9528306, 0.94788074, 0.9373874, 0.9603256, 0.9625894, 0.9799754, 0.95922613, 0.95155734, 0.9392849, 0.958896, 0.9577255, 0.97711, 0.9543089, 0.9490463, 0.9398972, 0.9579361, 0.96191436, 0.9787485, 0.9543655, 0.9517386, 0.9362286, 0.9556537, 0.9556769, 0.97679543, 0.9524501, 0.9490028, 0.9376741, 0.960058, 0.9622173, 0.9801214, 0.96011114, 0.9512702, 0.94031376, 0.9587958, 0.9566773, 0.9771781, 0.954915, 0.9476892, 0.9395367, 0.9574476, 0.961576, 0.97883713, 0.95591575, 0.9498324, 0.935744, 0.9539043, 0.95524, 0.97654027, 0.9527184, 0.94734466, 0.93786114, 0.95850253, 0.9618124, 0.98005724, 0.9607208, 0.95081425, 0.94007456, 0.9570904, 0.9586512, 0.97676986, 0.95523715, 0.9469368, 0.93827236, 0.9554859, 0.9628694, 0.9783246, 0.95554596, 0.9492266, 0.93461156, 0.95305, 0.95661014, 0.97636706, 0.95289075, 0.9475014, 0.93643844, 0.9585768, 0.9632201, 0.9797428, 0.9598453, 0.9515931, 0.93660915, 0.9557853, 0.9573161, 0.97657645, 0.95392, 0.9476619, 0.938435, 0.9558427, 0.9622318, 0.9785624, 0.95723724, 0.9508164, 0.93561363, 0.954207, 0.95597404, 0.97638845, 0.95431715, 0.9483469, 0.93618333, 0.9582248, 0.96218604, 0.9797785, 0.9603385, 0.95120525, 0.9361584, 0.9550442, 0.9553049, 0.97647935, 0.95472556, 0.947649, 0.93614674, 0.9535345, 0.96003103, 0.9782171, 0.95478237, 0.9497943, 0.9316037, 0.9509524, 0.9533737, 0.97615, 0.94978064, 0.9462284, 0.93185264, 0.95636106, 0.9612244, 0.97955996, 0.957698, 0.9495553, 0.9336401, 0.953742, 0.95526, 0.97641903, 0.9527079, 0.94756657, 0.9354324, 0.95387334, 0.96237266, 0.9783903, 0.95558375, 0.95057106, 0.9315286, 0.9515556, 0.9561972, 0.97635853, 0.9536325, 0.94902503, 0.93412936, 0.95750463, 0.9625675, 0.9796388, 0.96007854, 0.95181024, 0.9361106, 0.9552265, 0.95688087, 0.97644603, 0.9545087, 0.94834065, 0.9372657, 0.9542315, 0.9623316, 0.97834694, 0.9559288, 0.9503491, 0.9345523, 0.95255893, 0.9565884, 0.97618014, 0.9526608, 0.9483024, 0.93495864, 0.95773345, 0.96328276, 0.9797204, 0.9579233, 0.95023394, 0.93693805, 0.9555328, 0.9570376, 0.9766847, 0.9492427, 0.9453738, 0.93667, 0.9546935, 0.9621739, 0.97844476, 0.9532192, 0.947557, 0.9343988, 0.95327586, 0.95632267, 0.97662646, 0.948149, 0.94676715, 0.93694496, 0.9593834, 0.9631321, 0.98013216, 0.956725, 0.9512132, 0.9363668, 0.95686775, 0.95727307, 0.97707486, 0.95072454, 0.9438732, 0.937134, 0.95666915, 0.962821, 0.9786093, 0.9500415, 0.94699365, 0.9334487, 0.954757, 0.9568171, 0.9768167, 0.94873255, 0.9475328, 0.93509704, 0.95966244, 0.9631318, 0.98004055, 0.95615566, 0.9507072, 0.9362093, 0.95640707, 0.9574762, 0.97716117, 0.9510183, 0.9483467, 0.9367652, 0.9559481, 0.9628519, 0.97834384, 0.95649344, 0.9519506, 0.93079, 0.9535138, 0.95677334, 0.976112, 0.95368445, 0.94911826, 0.93345714, 0.95847416, 0.9634827, 0.9796546, 0.96190566, 0.9536168, 0.93442136, 0.9551668, 0.95737785, 0.97657394, 0.95637685, 0.9501191, 0.9338781, 0.95445114, 0.9626523, 0.97819567, 0.95858216, 0.9536366, 0.9319021, 0.95303714, 0.9565308, 0.97634476, 0.9562761, 0.9511286, 0.93473136, 0.9590172, 0.9631279, 0.9797237, 0.963164, 0.955312, 0.93663865, 0.9569422, 0.9580456, 0.9767447, 0.95787394, 0.95218146, 0.93808633, 0.95703465, 0.9639317, 0.97847784, 0.9595016, 0.95499367, 0.9340358, 0.9546902, 0.95757425, 0.9763425, 0.9561597, 0.95215887, 0.935939, 0.9600056, 0.9639194, 0.9796723, 0.9622761, 0.95485246, 0.9361631, 0.9576594, 0.95770967, 0.9765255, 0.95649415, 0.9512103, 0.9373056, 0.9575338, 0.96272224, 0.97817034, 0.9578498, 0.9535272, 0.9327439, 0.9553028, 0.9567166, 0.9760677, 0.953616, 0.95116234, 0.9339809, 0.9605989, 0.9632347, 0.9796544, 0.9613176, 0.9545373, 0.93517816, 0.9582151, 0.9577205, 0.9765636, 0.9564263, 0.9514086, 0.93536013, 0.95779824, 0.96353334, 0.97836703, 0.95912784, 0.9540367, 0.9325441, 0.95566386, 0.95735633, 0.9761159, 0.95713675, 0.9521804, 0.9351503, 0.9598989, 0.9638417, 0.9794757, 0.9630237, 0.9543618, 0.9345778, 0.9581883, 0.95807767, 0.9763025, 0.95853704, 0.9508, 0.9358707, 0.95831364, 0.9635557, 0.97818196, 0.96051866, 0.9535151, 0.9325161, 0.9559897, 0.95750964, 0.97607964, 0.9570211, 0.9508983, 0.93444616, 0.96042764, 0.96383977, 0.9796658, 0.962991, 0.95437646, 0.93579125, 0.9587773, 0.9586363, 0.9763724, 0.9590033, 0.9504658, 0.9380799, 0.9589511, 0.9644253, 0.9779198, 0.9619234, 0.9540903, 0.9370024, 0.95846015, 0.958864, 0.97596824, 0.96118486, 0.95161414, 0.9400129, 0.9643949, 0.9657213, 0.9794524, 0.9667713, 0.95377725, 0.9390371, 0.96163684, 0.95905584, 0.97590804, 0.96105194, 0.9491134, 0.9387101, 0.96022004, 0.96466273, 0.9773949, 0.9623983, 0.9545223, 0.9392606, 0.96062714, 0.9589631, 0.9755391, 0.95972306, 0.95266944, 0.94149196, 0.96566886, 0.9659963, 0.9792574, 0.96621966, 0.9581689, 0.9445079, 0.96397734, 0.96084225, 0.9761139, 0.96276414, 0.95448875, 0.94378304, 0.9636496, 0.9656218, 0.9777324, 0.9631547, 0.957629, 0.9422512, 0.9621708, 0.9607105, 0.97616106, 0.961801, 0.9570383, 0.9438583, 0.96702963, 0.96744823, 0.9795983, 0.96958184, 0.9614553, 0.94510996, 0.9654425, 0.9586981, 0.97608393, 0.9635801, 0.9577048, 0.94498473, 0.964779, 0.9654559, 0.9776318, 0.96588856, 0.9611438, 0.9424985, 0.96411306, 0.960565, 0.97606343, 0.964631, 0.95897204, 0.9442053, 0.9680272, 0.9670213, 0.9793198, 0.9701093, 0.96185935, 0.94060963, 0.96536237, 0.96063143, 0.9750583, 0.96458966, 0.9579843, 0.943953, 0.96446824, 0.96556103, 0.9773393, 0.96680176, 0.96197826, 0.94331735, 0.96387076, 0.9605064, 0.97545403, 0.9635454, 0.9592222, 0.94348866, 0.9675304, 0.9665756, 0.9791246, 0.96949935, 0.9624008, 0.9466342, 0.9669216, 0.9620909, 0.9759074, 0.96536344, 0.9595547, 0.9475912, 0.966764, 0.96716356, 0.97777313, 0.96690357, 0.9615857, 0.9465689, 0.9655905, 0.96193874, 0.9753754, 0.9649911, 0.9592124, 0.9472378, 0.96926445, 0.96787184, 0.9789089, 0.9698076, 0.9623773, 0.94735783, 0.9671524, 0.9625326, 0.97549915, 0.96412414, 0.9591466, 0.9473856, 0.9662791, 0.9670493, 0.9765019, 0.9646712, 0.9605733, 0.94467425, 0.9650322, 0.9618704, 0.9743911, 0.9636488, 0.95890254, 0.9452468, 0.9688436, 0.96736264, 0.978058, 0.9688326, 0.9607827, 0.94474965, 0.9668246, 0.96109104, 0.97388655, 0.96375364, 0.95727056, 0.9460216, 0.9657738, 0.9661953, 0.97536534, 0.9638904, 0.95924294, 0.94202346, 0.9646918, 0.9606938, 0.9738462, 0.96235436, 0.957536, 0.94430053, 0.9681064, 0.96716064, 0.9780647, 0.96831167, 0.96059877, 0.94531286, 0.9667464, 0.962951, 0.97516567, 0.9656636, 0.9582797, 0.94868344, 0.9663726, 0.9678717, 0.9769692, 0.96491975, 0.9599972, 0.94374484, 0.9642659, 0.9621372, 0.97481143, 0.96414894, 0.95775694, 0.94398206, 0.96739, 0.9671503, 0.9779928, 0.9686573, 0.9580396, 0.9438086, 0.96534705, 0.9610428, 0.97423506, 0.9622313, 0.9506322, 0.93960136, 0.9641173, 0.96695274, 0.9764671, 0.9651123, 0.9560418, 0.942324, 0.96379846, 0.9612067, 0.97321415, 0.96105856, 0.9524044, 0.94219923, 0.9676221, 0.9665822, 0.977187, 0.9667913, 0.95444745, 0.94131136, 0.96512365, 0.961196, 0.97337705, 0.96177584, 0.94850856, 0.941699, 0.96436024, 0.96528447, 0.97532237, 0.9627203, 0.94957465, 0.9372236, 0.9619916, 0.960266, 0.9735216, 0.96078116, 0.9493036, 0.9403812, 0.9655746, 0.9653715, 0.97703105, 0.9662022, 0.951624, 0.94101346, 0.964209, 0.9598479, 0.9732921, 0.9613571, 0.94742125, 0.94265664, 0.9638904, 0.9652754, 0.9745094, 0.96161646, 0.95182234, 0.9398804, 0.96247184, 0.95954466, 0.97269034, 0.95893854, 0.9482159, 0.9403845, 0.965724, 0.96561664, 0.97640705, 0.9645773, 0.9513661, 0.9420502, 0.9633238, 0.9597345, 0.97205496, 0.9585513, 0.9477215, 0.94405365, 0.96333396, 0.96481955, 0.9741663, 0.9594514, 0.94836617, 0.9371775, 0.9616762, 0.9587422, 0.9719053, 0.9572719, 0.9468675, 0.939031, 0.96562475, 0.9647356, 0.97580487, 0.9628058, 0.94944924, 0.9399614, 0.9620056, 0.95708466, 0.97221833, 0.9580455, 0.9442073, 0.93873835, 0.9628793, 0.96445733, 0.97403085, 0.96022576, 0.9470782, 0.9361312, 0.96211326, 0.9590052, 0.9716009, 0.95817584, 0.94596815, 0.93628883, 0.96490395, 0.9621307, 0.9753701, 0.9627485, 0.94753104, 0.93780136, 0.96266437, 0.9556494, 0.97182333, 0.9589037, 0.9454702, 0.93974286, 0.96294945, 0.96173406, 0.97372127, 0.9608554, 0.9487993, 0.93662435, 0.9618832, 0.95591575, 0.97169614, 0.958316, 0.9468178, 0.9400468, 0.9661461, 0.96231616, 0.9754411, 0.9653747, 0.9499808, 0.9382546, 0.96416223, 0.95679384, 0.97151124, 0.95879155, 0.9491598, 0.9420897, 0.962999, 0.9615613, 0.97348964, 0.96258736, 0.9500914, 0.9364077, 0.9621503, 0.9550079, 0.971203, 0.95949596, 0.9470313, 0.9363515, 0.9657628, 0.96093106, 0.9753279, 0.96585244, 0.9509606, 0.9390663, 0.96426237, 0.95587695, 0.9716737, 0.9603011, 0.9479411, 0.94059706, 0.9633632, 0.96073097, 0.97350603, 0.9624323, 0.9500269, 0.9362816, 0.9620282, 0.95419854, 0.9714503, 0.9595182, 0.9476139, 0.93713695, 0.96561897, 0.96085435, 0.97552925, 0.964651, 0.9500433, 0.93870556, 0.96388286, 0.95435464, 0.97152346, 0.9597868, 0.9459429, 0.93988633, 0.9634955, 0.9604667, 0.9734083, 0.96304727, 0.9479645, 0.9385158, 0.9617106, 0.95391023, 0.9701339, 0.96053773, 0.9453031, 0.93973035, 0.9658301, 0.9596898, 0.97427034, 0.9648358, 0.9483703, 0.9402571, 0.96411896, 0.95337284, 0.97062105, 0.9608605, 0.94409394, 0.93999916, 0.96324986, 0.9582068, 0.972562, 0.9623889, 0.9460534, 0.93692666, 0.9618853, 0.9522001, 0.9702992, 0.9607058, 0.94470507, 0.93898034, 0.96652436, 0.96020985, 0.9746873, 0.96647805, 0.9475957, 0.93949497, 0.9646288, 0.9541309, 0.97104406, 0.9618158, 0.9433545, 0.94040674, 0.9641955, 0.960206, 0.9728356, 0.9632528, 0.9462744, 0.938621, 0.9630252, 0.9534674, 0.9704002, 0.96058315, 0.9437976, 0.93922126, 0.9665396, 0.96024984, 0.9744494, 0.9661104, 0.9465142, 0.94075066, 0.965169, 0.9536145, 0.9706981, 0.96084684, 0.94248146, 0.9418933, 0.9648084, 0.9589782, 0.97259605, 0.9619732, 0.9463343, 0.93849707, 0.9625705, 0.95205384, 0.97023904, 0.9591966, 0.9447319, 0.94008946, 0.9664455, 0.9599147, 0.97440195, 0.965474, 0.94817054, 0.94106907, 0.9650783, 0.95452315, 0.9706199, 0.96032876, 0.9442693, 0.9421277, 0.96466285, 0.959671, 0.97228426, 0.96156025, 0.94760877, 0.93860054, 0.9630978, 0.95272964, 0.9696965, 0.9591867, 0.9448545, 0.93935937, 0.9667965, 0.96018964, 0.9738395, 0.9650523, 0.9488583, 0.9406671, 0.96534026, 0.95370513, 0.969986, 0.9603022, 0.9465302, 0.9408752, 0.9641106, 0.9589054, 0.97197986, 0.96242404, 0.9512585, 0.9368714, 0.9628354, 0.9516002, 0.969723, 0.96068454, 0.9509635, 0.93872195, 0.9668783, 0.9589465, 0.97373664, 0.9659195, 0.9526926, 0.93904865, 0.96511155, 0.9527433, 0.969828, 0.9610678, 0.9487567, 0.938963, 0.9646511, 0.95869774, 0.9719914, 0.96278304, 0.9518112, 0.93782884, 0.96351475, 0.95312613, 0.96951145, 0.960586, 0.9501895, 0.93965495, 0.96742153, 0.95970327, 0.9738781, 0.96625304, 0.952692, 0.9393782, 0.965251, 0.95287085, 0.9698211, 0.9604404, 0.9483262, 0.9392948, 0.96405536, 0.95852846, 0.97188324, 0.9622262, 0.95032054, 0.9349703, 0.9625305, 0.951996, 0.9694029, 0.9590492, 0.9483994, 0.9357152, 0.96619153, 0.95889914, 0.97374594, 0.96476847, 0.95158356, 0.935644, 0.9645747, 0.95279706, 0.970078, 0.9599382, 0.9478711, 0.93646187, 0.9629879, 0.95859003, 0.9719616, 0.9618514, 0.9508916, 0.93386567, 0.9614742, 0.9516361, 0.9696086, 0.95912033, 0.9483632, 0.93427616, 0.9650961, 0.9585492, 0.9735798, 0.96417713, 0.95104414, 0.9354813, 0.9635185, 0.9525324, 0.96979606, 0.95937884, 0.9478438, 0.9358682, 0.96263146, 0.9578899, 0.9715953, 0.9607904, 0.95037526, 0.93279535, 0.96083385, 0.9518084, 0.9695458, 0.95854205, 0.9486635, 0.934638, 0.9653255, 0.9602593, 0.9742629, 0.96533304, 0.9524797, 0.93577516, 0.9639613, 0.9538486, 0.9706287, 0.96038014, 0.9492554, 0.9360258, 0.96327335, 0.9592221, 0.9721333, 0.96204, 0.95173097, 0.9319317, 0.96218824, 0.9530931, 0.9696528, 0.9587184, 0.9482504, 0.93261635, 0.9654688, 0.95914286, 0.97344106, 0.9643192, 0.9515483, 0.9337652, 0.9637127, 0.95300955, 0.96962005, 0.95934826, 0.94815, 0.9342671, 0.96269774, 0.95963454, 0.97184885, 0.9620418, 0.9512557, 0.93206453, 0.9619298, 0.95341474, 0.969637, 0.9599132, 0.94881356, 0.9338041, 0.96608204, 0.96022767, 0.9738892, 0.9652714, 0.9515746, 0.93648046, 0.96422917, 0.9537597, 0.9697834, 0.96040857, 0.94799167, 0.9362482, 0.96331614, 0.9592333, 0.9716592, 0.9619669, 0.9505818, 0.9322261, 0.96159285, 0.95226747, 0.9692602, 0.95931864, 0.94762117, 0.9340165, 0.9655484, 0.95678777, 0.9723058, 0.9637702, 0.95082724, 0.93220365, 0.9633095, 0.95135844, 0.968597, 0.9594293, 0.94581074, 0.9288952, 0.9622932, 0.9566722, 0.9698814, 0.9600964, 0.94746536, 0.9255037, 0.96038, 0.9499662, 0.96719044, 0.956767, 0.9451033, 0.9254501, 0.963679, 0.9575723, 0.9716033, 0.9631468, 0.9504658, 0.92985624, 0.9636341, 0.9520511, 0.9681445, 0.95889634, 0.9479963, 0.9338539, 0.9635217, 0.95807415, 0.9706225, 0.9621262, 0.951908, 0.9319049, 0.9616623, 0.95163715, 0.9679065, 0.959954, 0.9479802, 0.9301539, 0.96490574, 0.9583309, 0.9721801, 0.964192, 0.9508734, 0.9276588, 0.96308863, 0.951558, 0.96788645, 0.95857304, 0.9456241, 0.9286116, 0.96233004, 0.95765024, 0.97028536, 0.9604935, 0.94887465, 0.9280764, 0.9605535, 0.9508721, 0.9679222, 0.9591078, 0.94688666, 0.93094134, 0.96519053, 0.95811445, 0.97270846, 0.96419144, 0.9495322, 0.9338432, 0.9647536, 0.9525558, 0.9688144, 0.9597645, 0.94589144, 0.9329437, 0.96386427, 0.9588415, 0.9711283, 0.96135724, 0.9495397, 0.9298751, 0.96216106, 0.95240164, 0.96894807, 0.9615055, 0.9475376, 0.93272316, 0.9657327, 0.9593989, 0.97324604, 0.9656943, 0.9500917, 0.9334263, 0.96394247, 0.9524656, 0.9689227, 0.9585057, 0.9465737, 0.93360156, 0.96312755, 0.9581546, 0.9712273, 0.9614737, 0.9492637, 0.9308883, 0.96142876, 0.95169276, 0.9687145, 0.95952874, 0.9469773, 0.9319583, 0.9647596, 0.9580296, 0.9726302, 0.9642838, 0.95009214, 0.93177354, 0.96266836, 0.9513962, 0.96869266, 0.95904505, 0.9466784, 0.9328127, 0.962259, 0.95774734, 0.9708161, 0.96044916, 0.9491658, 0.9287479, 0.96050537, 0.951458, 0.9687617, 0.95881206, 0.94687575, 0.9319788, 0.96495384, 0.9582384, 0.9728171, 0.9647603, 0.94972247, 0.93328136, 0.9632191, 0.95134854, 0.96854377, 0.9597176, 0.94621396, 0.933546, 0.96283054, 0.95756286, 0.9706044, 0.96121657, 0.9491618, 0.9311004, 0.96147406, 0.9513467, 0.9681626, 0.9579559, 0.9466842, 0.93079865, 0.9651236, 0.9578965, 0.9723311, 0.9636027, 0.9502389, 0.93211263, 0.96306103, 0.9519451, 0.9682017, 0.95781827, 0.9460369, 0.9309441, 0.9624958, 0.95834464, 0.9700612, 0.95886934, 0.94872826, 0.9273428, 0.9599759, 0.95161617, 0.968163, 0.95814484, 0.94741154, 0.92949224, 0.9654957, 0.95885575, 0.97253513, 0.9650571, 0.95069635, 0.93384373, 0.9643132, 0.95258045, 0.96880907, 0.96061414, 0.9474733, 0.9345291, 0.96477306, 0.95856035, 0.97116446, 0.96274966, 0.95021194, 0.9320002, 0.963748, 0.9519801, 0.9688581, 0.96113384, 0.9486354, 0.93303126, 0.9675418, 0.9590158, 0.9732127, 0.96648616, 0.951385, 0.93321294, 0.965865, 0.9522054, 0.969043, 0.9617347, 0.9484225, 0.934821, 0.9654489, 0.95865613, 0.9713948, 0.9630749, 0.95043707, 0.9311077, 0.96352214, 0.95183235, 0.9692155, 0.9609707, 0.9485999, 0.93348813, 0.9674558, 0.95914376, 0.9736814, 0.9667117, 0.9516652, 0.9342768, 0.9660713, 0.9532997, 0.96949816, 0.9620111, 0.9481964, 0.934668, 0.96562237, 0.9593847, 0.97173584, 0.9639595, 0.9510255, 0.9308813, 0.96314967, 0.9524566, 0.96927434, 0.9618051, 0.94894946, 0.93269783, 0.9670164, 0.9591326, 0.9732206, 0.96674126, 0.95111674, 0.9330675, 0.96562886, 0.95251447, 0.9689238, 0.9625586, 0.9472697, 0.93389064, 0.9648281, 0.9579068, 0.9707966, 0.96393317, 0.9492167, 0.93003005, 0.9618906, 0.950289, 0.9678601, 0.9610734, 0.94554186, 0.9303105, 0.9653989, 0.95702547, 0.97223353, 0.9666189, 0.948752, 0.9320837, 0.96402687, 0.94984, 0.9685624, 0.96204144, 0.9461094, 0.9326257, 0.96380323, 0.95612615, 0.9710396, 0.96436745, 0.94981277, 0.9299652, 0.9625125, 0.94941163, 0.96853805, 0.9623045, 0.9481074, 0.931893, 0.9664066, 0.95634663, 0.97264636, 0.9672908, 0.95024055, 0.9328416, 0.9646156, 0.9489536, 0.968596, 0.9623526, 0.9464347, 0.93345964, 0.963573, 0.9551903, 0.9706424, 0.96393645, 0.94975364, 0.93027645, 0.9615208, 0.94798034, 0.9682728, 0.96219164, 0.9480674, 0.93240374, 0.9660913, 0.95575476, 0.9726977, 0.96769696, 0.9509035, 0.9329437, 0.96415925, 0.94849366, 0.9685773, 0.9622838, 0.94710076, 0.93340915, 0.96305174, 0.95455956, 0.9707412, 0.9637423, 0.94956195, 0.9294738, 0.9611056, 0.9470035, 0.9680169, 0.961401, 0.9472316, 0.9315544, 0.96513844, 0.955045, 0.97240496, 0.966402, 0.94962084, 0.9312081, 0.96329635, 0.9474043, 0.96827567, 0.96132594, 0.9465348, 0.93196857, 0.96356165, 0.95465493, 0.9704372, 0.9628175, 0.9497238, 0.9292669, 0.96118355, 0.9475211, 0.9684525, 0.9613306, 0.94700277, 0.9313223, 0.96441334, 0.95579344, 0.9726441, 0.9664188, 0.9497661, 0.9320108, 0.9628828, 0.9488372, 0.9688584, 0.96192235, 0.94659925, 0.93327063, 0.96209985, 0.95520204, 0.970852, 0.96340495, 0.9493449, 0.93010926, 0.9607696, 0.9481267, 0.9684732, 0.961142, 0.94697654, 0.9318396, 0.9647674, 0.95580995, 0.972783, 0.96674293, 0.9500461, 0.9330833, 0.96307904, 0.9491019, 0.96884936, 0.96236175, 0.9470735, 0.93622816, 0.96214825, 0.9557064, 0.9711066, 0.9640213, 0.95036775, 0.93293935, 0.9602048, 0.9483169, 0.96894956, 0.9615631, 0.94801795, 0.93452185, 0.9645841, 0.95595443, 0.9728448, 0.9668414, 0.95031613, 0.93516535, 0.9630599, 0.94859964, 0.9689325, 0.96211255, 0.9472507, 0.9359089, 0.96299237, 0.95578796, 0.9710398, 0.96382236, 0.9503045, 0.9323402, 0.96098435, 0.94869804, 0.96845955, 0.9608538, 0.94767404, 0.9332716, 0.96468824, 0.9561958, 0.9725399, 0.96558017, 0.9488831, 0.93211025, 0.9615178, 0.9478633, 0.96785, 0.95951426, 0.9453835, 0.93241245, 0.9608525, 0.9543796, 0.96954453, 0.9603864, 0.9475336, 0.9283374, 0.9583211, 0.9465947, 0.96704763, 0.95777434, 0.9450963, 0.9297644, 0.9623888, 0.95423824, 0.9713733, 0.9632386, 0.94788504, 0.9305293, 0.96062934, 0.9468566, 0.96688396, 0.95772815, 0.9443621, 0.931577, 0.9598095, 0.95424896, 0.9695256, 0.960136, 0.94745004, 0.92860025, 0.95811194, 0.9469464, 0.9672257, 0.9576765, 0.9449255, 0.93043834, 0.9622291, 0.9544123, 0.97150266, 0.9632429, 0.94760245, 0.9311814, 0.96024245, 0.94661736, 0.9672269, 0.95839584, 0.9442028, 0.9318497, 0.9595763, 0.9537304, 0.9694707, 0.9599891, 0.9472537, 0.92854196, 0.9581257, 0.9463532, 0.96702576, 0.9578776, 0.94497496, 0.92987996, 0.9621296, 0.9536412, 0.9712263, 0.96339965, 0.9478308, 0.93150276, 0.9607044, 0.94647396, 0.96714014, 0.9577487, 0.94445693, 0.9319139, 0.96015775, 0.95342493, 0.969534, 0.95922065, 0.94675475, 0.9278164, 0.95817286, 0.9456266, 0.9667336, 0.95656234, 0.94441515, 0.9310369, 0.96290505, 0.9539009, 0.97120774, 0.96278757, 0.9473545, 0.9310735, 0.9606312, 0.9464416, 0.9671194, 0.9580244, 0.944197, 0.9315166, 0.96056056, 0.9541296, 0.9692509, 0.9601303, 0.9466381, 0.9284243, 0.95942616, 0.9474219, 0.96701026, 0.9579229, 0.9445314, 0.9290304, 0.9632571, 0.95294905, 0.9711104, 0.9622848, 0.9472364, 0.93056357, 0.96141267, 0.94312835, 0.96592885, 0.9554564, 0.94339263, 0.9295739, 0.95992655, 0.95064056, 0.9683924, 0.95775706, 0.94518006, 0.925269, 0.9588134, 0.94183946, 0.9654542, 0.95465285, 0.94262993, 0.926694, 0.96158445, 0.9494981, 0.9701966, 0.96101415, 0.9453216, 0.9281791, 0.95857394, 0.9411826, 0.96606964, 0.95619285, 0.942567, 0.9311339, 0.95886713, 0.9509039, 0.96850723, 0.9587279, 0.9456462, 0.92781705, 0.9567958, 0.94300634, 0.9658154, 0.9556204, 0.9431101, 0.929647, 0.9612497, 0.9510188, 0.97026974, 0.96222353, 0.945802, 0.9303565, 0.9592872, 0.9429541, 0.9660167, 0.9564802, 0.94236326, 0.93084824, 0.95865, 0.9505755, 0.9684562, 0.9581605, 0.94526714, 0.9277876, 0.9568265, 0.94294834, 0.96590203, 0.9555599, 0.9430623, 0.9299916, 0.9614999, 0.9515154, 0.9705616, 0.9624926, 0.94708776, 0.9310114, 0.95971435, 0.94345915, 0.9661926, 0.9570685, 0.94364935, 0.9317057, 0.96029097, 0.952051, 0.96884185, 0.9601506, 0.94583416, 0.92860067, 0.95867616, 0.94378376, 0.9662719, 0.95769656, 0.94405556, 0.9307394, 0.96278167, 0.95217365, 0.9705633, 0.9639536, 0.9469854, 0.93118626, 0.960671, 0.944682, 0.9663359, 0.9587292, 0.9437643, 0.93221146, 0.9598198, 0.9518288, 0.96871054, 0.95971185, 0.9461745, 0.92836595, 0.9576796, 0.94384825, 0.9660555, 0.9571854, 0.94432884, 0.93062073, 0.9621518, 0.95179456, 0.9703976, 0.9629372, 0.94709504, 0.93138826, 0.9602411, 0.9439591, 0.9658301, 0.95736367, 0.9432645, 0.9316195, 0.9594344, 0.9504672, 0.96835595, 0.95902765, 0.9459326, 0.9265881, 0.9566229, 0.94094366, 0.96521586, 0.9554815, 0.94319344, 0.92749655, 0.9610982, 0.9486058, 0.96935135, 0.96117085, 0.9457109, 0.926738, 0.9578747, 0.9386593, 0.9648036, 0.9554702, 0.9422385, 0.9278657, 0.9579864, 0.9480336, 0.96703213, 0.95622, 0.94456816, 0.92580706, 0.95619476, 0.9405652, 0.96457535, 0.9540183, 0.94239014, 0.9280923, 0.9604602, 0.94929254, 0.96906346, 0.9605475, 0.9456288, 0.92895824, 0.9584671, 0.9413667, 0.96481854, 0.9554946, 0.9421396, 0.9290965, 0.95776325, 0.94894046, 0.9670797, 0.9569867, 0.94496804, 0.92527264, 0.95563805, 0.94045883, 0.96418697, 0.95414525, 0.94218343, 0.9270134, 0.96033436, 0.94861025, 0.96850777, 0.96074146, 0.944619, 0.9280586, 0.9582995, 0.9402509, 0.96361417, 0.9553007, 0.94129086, 0.9283341, 0.9574248, 0.94806993, 0.9662122, 0.95698947, 0.944019, 0.9254104, 0.9551724, 0.9401404, 0.96307474, 0.95375663, 0.9414865, 0.92750466, 0.95980704, 0.94855845, 0.9678821, 0.9602643, 0.9441409, 0.927835, 0.95731807, 0.9400373, 0.96341836, 0.9544505, 0.9399804, 0.9276704, 0.95649666, 0.94732136, 0.96585655, 0.95580596, 0.9431621, 0.9246029, 0.9548056, 0.9391761, 0.96304816, 0.9534206, 0.94083136, 0.9264869, 0.9594622, 0.94780654, 0.96776384, 0.9597502, 0.943106, 0.9275264, 0.9573419, 0.93939567, 0.96310735, 0.95405996, 0.93963957, 0.9282985, 0.9565714, 0.9478446, 0.9659331, 0.95693785, 0.9430343, 0.92545056, 0.9545614, 0.9397138, 0.96303326, 0.95418245, 0.9398792, 0.9273358, 0.95918196, 0.9482926, 0.9680702, 0.96081746, 0.94285613, 0.9289328, 0.95786434, 0.940081, 0.96370214, 0.9550824, 0.93919057, 0.92884845, 0.95685095, 0.94707394, 0.96629936, 0.95694244, 0.9423022, 0.92497474, 0.95527035, 0.9393776, 0.96348464, 0.95382345, 0.9395459, 0.9266337, 0.9596156, 0.9469567, 0.9682341, 0.9596957, 0.9425892, 0.9268288, 0.95744497, 0.93842393, 0.9636593, 0.95408195, 0.9393929, 0.92697334, 0.9567892, 0.94560057, 0.96619415, 0.9566241, 0.9428563, 0.9235635, 0.9537472, 0.9358968, 0.96300495, 0.9535049, 0.940056, 0.92528176, 0.95835906, 0.9438547, 0.9675386, 0.95881474, 0.9432942, 0.92592996, 0.9556188, 0.93393046, 0.9629726, 0.9502213, 0.93947184, 0.9247819, 0.95277214, 0.94148916, 0.9656545, 0.9509403, 0.9420658, 0.92025715, 0.9520519, 0.9336954, 0.963195, 0.9497282, 0.9398698, 0.9247865, 0.95954454, 0.9440399, 0.9683865, 0.9577835, 0.94307595, 0.9269166, 0.95727277, 0.935167, 0.9636692, 0.9527047, 0.93903255, 0.92707556, 0.95698947, 0.94443077, 0.96620643, 0.9556229, 0.94190437, 0.92363894, 0.9547816, 0.9356752, 0.9632545, 0.9518837, 0.93909335, 0.925472, 0.9586434, 0.94517225, 0.968059719, 0.95825845, 0.9415926, 0.9256604, 0.9567549, 0.9362791, 0.963098168, 0.951151013, 0.9378069, 0.925765, 0.9556051, 0.9431952, 0.96578604, 0.95399237, 0.9412423, 0.92159396, 0.95361274, 0.9339284, 0.9629933, 0.95084643, 0.938615, 0.923953, 0.9585743, 0.9426451, 0.96770936, 0.9581329, 0.94085354, 0.92345285, 0.95633125, 0.9325614, 0.9629061, 0.951706, 0.9373252, 0.9246876, 0.95568335, 0.9414023, 0.96578795, 0.95449024, 0.9414759, 0.9211494, 0.9542709, 0.9308279, 0.963041, 0.9515147, 0.939538, 0.92359185, 0.9586448, 0.9412435, 0.96823746, 0.95817804, 0.94261277, 0.9247145, 0.95705456, 0.93266934, 0.9639522, 0.9528067, 0.9392273, 0.9245017, 0.95665234, 0.94188523, 0.96631294, 0.9540007, 0.9418183, 0.920984, 0.9537906, 0.9326388, 0.9635858, 0.95038676, 0.9385333, 0.9230464, 0.9579551, 0.94217014, 0.96852374, 0.95779806, 0.94270426, 0.9246233, 0.9558004, 0.93360674, 0.96493196, 0.95204353, 0.93940187, 0.92378914, 0.9532909, 0.9431273, 0.96708304, 0.95492554, 0.94171417, 0.91803294, 0.94967234, 0.93374443, 0.96333873, 0.9495754, 0.93817085, 0.91861755, 0.9541181, 0.942223, 0.9678161, 0.9533116, 0.93987286, 0.9196585, 0.9497792, 0.9326126, 0.9630705, 0.9482468, 0.9364959, 0.9189457, 0.9503861, 0.94206315, 0.96636784, 0.9521177, 0.9410908, 0.917221, 0.94990885, 0.9348922, 0.9639194, 0.9502405, 0.9399739, 0.92056096, 0.9550363, 0.9436189, 0.968477, 0.95517623, 0.94046307, 0.9185859, 0.94571775, 0.93166816, 0.9624585, 0.94477904, 0.93499136, 0.91723967, 0.9455949, 0.94061524, 0.96534115, 0.9479771, 0.93887794, 0.9139796, 0.943353, 0.9320228, 0.962676048, 0.945376873, 0.9359152, 0.9169767, 0.94945663, 0.9412677, 0.96740806, 0.95206624, 0.9385791, 0.9177677, 0.94701034, 0.9328815, 0.9626056, 0.9454726, 0.9348887, 0.9170416, 0.9458982, 0.94131505, 0.96512204, 0.9480669, 0.9387187, 0.91274, 0.942845, 0.9323734, 0.9625012, 0.94448406, 0.93577844, 0.9160837, 0.94826907, 0.94190437, 0.96730644, 0.951392, 0.93816143, 0.9161902, 0.94547373, 0.93212724, 0.96250355, 0.9447846, 0.93452513, 0.9164123, 0.945892, 0.9413521, 0.9650935, 0.94738156, 0.93834454, 0.9130281, 0.943634, 0.93261814, 0.96233356, 0.9441426, 0.93596554, 0.9155828, 0.94898546, 0.9418579, 0.96733195, 0.9510381, 0.9385789, 0.9162772, 0.94564044, 0.9320422, 0.9626671, 0.9445117, 0.93471897, 0.91611916, 0.9446539, 0.9410806, 0.9652291, 0.9470548, 0.9384918, 0.9115485, 0.94228655, 0.93203527, 0.96238196, 0.94374067, 0.93573856, 0.91487193, 0.9484405, 0.94170773, 0.9672473, 0.95093125, 0.9385966, 0.91624963, 0.9449477, 0.9324927, 0.9625594, 0.944374, 0.93473506, 0.9158886, 0.94419956, 0.9416116, 0.9652282, 0.94702935, 0.9388118, 0.9122718, 0.9425018, 0.9332751, 0.9625226, 0.94393164, 0.9359108, 0.9151987, 0.9479516, 0.9423361, 0.96747017, 0.95156264, 0.93883246, 0.9160295, 0.9447697, 0.9329367, 0.9627323, 0.94481456, 0.93491375, 0.91598207, 0.9445657, 0.94198114, 0.9654785, 0.9479649, 0.938792, 0.911852, 0.94234234, 0.93315643, 0.96230596, 0.9445181, 0.93646705, 0.91500646, 0.94819283, 0.9425036, 0.96720916, 0.9512998, 0.9389596, 0.91550696, 0.9448166, 0.9334126, 0.9625559, 0.9449461, 0.9352686, 0.91574293, 0.94454306, 0.9417332, 0.9653997, 0.94743496, 0.93867266, 0.9115601, 0.9422767, 0.93261695, 0.9624924, 0.9441656, 0.9359836, 0.9146637, 0.9482102, 0.941912, 0.96726614, 0.95170027, 0.9387729, 0.9156971, 0.9455052, 0.93308204, 0.9627419, 0.94555664, 0.9352249, 0.9161998, 0.9447921, 0.9419156, 0.965327, 0.9479751, 0.9388859, 0.91228586, 0.94271487, 0.9333693, 0.9623815, 0.94482785, 0.9361641, 0.91582566, 0.94879866, 0.94275767, 0.9672616, 0.9519805, 0.9388575, 0.91673905, 0.94587225, 0.9331924, 0.96258396, 0.94555455, 0.93495303, 0.9165684, 0.94496125, 0.9417257, 0.96527016, 0.94821227, 0.93901205, 0.91310143, 0.94311774, 0.93354887, 0.96231836, 0.94497836, 0.936183, 0.91587496, 0.9487638, 0.9426742, 0.96708995, 0.9517854, 0.93895763, 0.9164435, 0.9452364, 0.9325332, 0.96230465, 0.94480306, 0.9348296, 0.91655755, 0.9449683, 0.9415091, 0.96511513, 0.94805425, 0.9390298, 0.9131881, 0.9429221, 0.93245393, 0.96228665, 0.9448575, 0.936201, 0.9159233, 0.9487974, 0.94171554, 0.96730757, 0.9526292, 0.9389364, 0.9166048, 0.94522136, 0.93187267, 0.9626963, 0.94648796, 0.93516177, 0.9164086, 0.9447391, 0.94067144, 0.9652488, 0.94878364, 0.938627, 0.91235054, 0.94287646, 0.9318117, 0.9621394, 0.9453283, 0.9358497, 0.9154944, 0.94820493, 0.9416429, 0.9671253, 0.9526102, 0.9388833, 0.91586906, 0.94567657, 0.93258524, 0.9626496, 0.94679314, 0.9349071, 0.9155807, 0.94499606, 0.94070035, 0.9653194, 0.9483457, 0.9384467, 0.91159576, 0.9417555, 0.93144256, 0.96225375, 0.94461477, 0.9351698, 0.91431874, 0.9480033, 0.9412683, 0.9672272, 0.9518056, 0.9383339, 0.91491574, 0.94480914, 0.9326093, 0.9626837, 0.94532275, 0.9340833, 0.913995, 0.9436613, 0.9411118, 0.96526426, 0.94720834, 0.9378363, 0.9107171, 0.94141114, 0.93149585, 0.9621266, 0.94290996, 0.9346036, 0.9128015, 0.9473915, 0.9406451, 0.96712166, 0.95085454, 0.9370404, 0.91293967, 0.94501966, 0.9302457, 0.96240324, 0.9436265, 0.93318367, 0.91257405, 0.94417185, 0.9398593, 0.96519643, 0.94635415, 0.9371073, 0.9086603, 0.9416592, 0.9308186, 0.9620655, 0.94249624, 0.93419546, 0.91147435, 0.94699323, 0.9391242, 0.96695465, 0.9493538, 0.9367783, 0.91104966, 0.94303006, 0.9294704, 0.9624542, 0.9439575, 0.93368137, 0.9106585, 0.94246906, 0.94024223, 0.9654577, 0.94827926, 0.93644404, 0.90603554, 0.94070923, 0.9307882, 0.9626122, 0.94533217, 0.9334778, 0.90915865, 0.9469462, 0.9397164, 0.9676678, 0.9529175, 0.93629396, 0.91019636, 0.9438221, 0.9292631, 0.9632116, 0.94769686, 0.9330865, 0.9116776, 0.944325, 0.93929803, 0.96622175, 0.9509096, 0.9372228, 0.9095951, 0.94314647, 0.9312139, 0.9632002, 0.9472778, 0.93544304, 0.91225433, 0.9492366, 0.9395722, 0.96839833, 0.9537533, 0.93552023, 0.9112946, 0.94521403, 0.9283742, 0.9640047, 0.9480768, 0.9318382, 0.9098899, 0.943692, 0.9387826, 0.96675396, 0.94904876, 0.93562216, 0.9042218, 0.9397547, 0.9286431, 0.963682, 0.94515544, 0.9317061, 0.9080349, 0.9472005, 0.9392375, 0.9683971, 0.9536133, 0.93377614, 0.9070473, 0.94392926, 0.9291223, 0.96386415, 0.9473824, 0.9307527, 0.907124, 0.9435691, 0.9388823, 0.9663912, 0.95108706, 0.93573856, 0.90385306, 0.9405493, 0.92921144, 0.96383846, 0.9462176, 0.9313518, 0.9067231, 0.9448879, 0.9378672, 0.9681553, 0.9535404, 0.93368304, 0.90665084, 0.94158226, 0.9278418, 0.96382153, 0.9473767, 0.9287048, 0.90495676, 0.94117785, 0.93650866, 0.9661918, 0.9493292, 0.93396467, 0.9003175, 0.9392296, 0.9267687, 0.9632659, 0.946211, 0.9306885, 0.9051648, 0.9453088, 0.93766886, 0.9681387, 0.9524287, 0.9325722, 0.9044332, 0.94099414, 0.9268547, 0.9632935, 0.9449007, 0.9270676, 0.90333927, 0.940518, 0.9362644, 0.96577615, 0.9468604, 0.9312306, 0.90019244, 0.9374791, 0.9262508, 0.962594, 0.9431033, 0.92807037, 0.90359, 0.94380206, 0.9368063, 0.96738183, 0.94965744, 0.93035674, 0.90394413, 0.94038844, 0.92596424, 0.9625293, 0.94210905, 0.9252471, 0.9046399, 0.93979675, 0.9355653, 0.9649388, 0.9415405, 0.9291818, 0.9002237, 0.9377258, 0.92612994, 0.9618023, 0.9344905, 0.9248793, 0.905062, 0.9446244, 0.93667346, 0.96767944, 0.94520664, 0.9285679, 0.9063071, 0.9406158, 0.92618805, 0.96319336, 0.9388038, 0.9245377, 0.9067498, 0.9405218, 0.9357919, 0.96565616, 0.9431907, 0.9292492, 0.90190166, 0.9375182, 0.9255934, 0.962776065, 0.938336968, 0.9264766, 0.90633696, 0.9440557, 0.93665206, 0.9670049, 0.9460855, 0.93040615, 0.90770906, 0.9405124, 0.9252599, 0.9621176, 0.9383642, 0.9248166, 0.9056909, 0.93864304, 0.93450016, 0.9647321, 0.941136, 0.9279246, 0.9001253, 0.9361985, 0.92472583, 0.961341, 0.93676656, 0.92437065, 0.9045008, 0.9429131, 0.9347326, 0.96703434, 0.9464069, 0.9281049, 0.9061767, 0.9409794, 0.9263104, 0.9623155, 0.93836313, 0.92482454, 0.9051176, 0.9401517, 0.935523, 0.9649809, 0.94150174, 0.9289253, 0.90162724, 0.9378757, 0.9251849, 0.9618858, 0.9361736, 0.9254714, 0.90508604, 0.9430295, 0.9345127, 0.9671707, 0.94581497, 0.92757756, 0.9056352, 0.9400667, 0.9227412, 0.96175945, 0.93883276, 0.92307425, 0.9048726, 0.9387834, 0.93329436, 0.9646896, 0.94210315, 0.92799705, 0.8998849, 0.9360663, 0.92298484, 0.96157324, 0.9367078, 0.9245017, 0.9035394, 0.9428878, 0.93290013, 0.96587723, 0.9445447, 0.92677855, 0.9021971, 0.9374047, 0.9206566, 0.95975685, 0.9363665, 0.92219055, 0.90203744, 0.93762326, 0.9316784, 0.9624203, 0.9413917, 0.9276992, 0.8982638, 0.93645, 0.9204137, 0.9591744, 0.9389507, 0.9252467, 0.90329325, 0.94384515, 0.93154156, 0.9645577, 0.9445803, 0.92812306, 0.90403366, 0.9385536, 0.918432, 0.9585562, 0.936024, 0.9252184, 0.9048435, 0.93863446, 0.9311656, 0.9622366, 0.9440714, 0.92897683, 0.90001816, 0.9377476, 0.92036176, 0.958129, 0.94111574, 0.9254926, 0.9057124, 0.9445967, 0.93323815, 0.96488035, 0.95067143, 0.929199, 0.9058301, 0.94141483, 0.9241804, 0.9606708, 0.94343543, 0.9251693, 0.90600955, 0.94122684, 0.9349023, 0.9644657, 0.94517034, 0.92673033, 0.90113443, 0.9379183, 0.92385924, 0.960257, 0.9418821, 0.92608917, 0.9046048, 0.9438943, 0.93649673, 0.9669462, 0.9504125, 0.928444, 0.9037047, 0.93944395, 0.9251578, 0.9609129, 0.94296527, 0.92381763, 0.90292054, 0.93932617, 0.9360026, 0.96426666, 0.94533813, 0.9283597, 0.89974785, 0.9364364, 0.92478305, 0.9608324, 0.9386514, 0.92317337, 0.90336204, 0.9433307, 0.93707925, 0.9662781, 0.9430657, 0.9260396, 0.90513915, 0.9408931, 0.92744464, 0.9615997, 0.93718195, 0.92168236, 0.9047914, 0.9408523, 0.9348178, 0.96345115, 0.9390087, 0.9266728, 0.9009042, 0.93811566, 0.9247136, 0.96044433, 0.9341204, 0.9223098, 0.9038108, 0.9455087, 0.9349448, 0.965143, 0.94175994, 0.92473245, 0.9043943, 0.9414529, 0.92286247, 0.9597023, 0.9329878, 0.92007476, 0.9033782, 0.9412658, 0.9323026, 0.96221846, 0.9351084, 0.9252471, 0.89925474, 0.9390631, 0.9220473, 0.9583202, 0.93050635, 0.92088294, 0.9026116, 0.9448168, 0.9321469, 0.9641742, 0.94107497, 0.9248383, 0.9040347, 0.9414301, 0.92228484, 0.9589597, 0.9330753, 0.92146343, 0.90455085, 0.9410659, 0.93206364, 0.96170276, 0.93616503, 0.92694855, 0.89979833, 0.93851066, 0.92142785, 0.9585816, 0.9310376, 0.9233916, 0.90392077, 0.94544667, 0.932358, 0.9645364, 0.9406151, 0.92462, 0.9043757, 0.9419344, 0.92198896, 0.9593907, 0.93292886, 0.9213435, 0.9041085, 0.94132495, 0.9316411, 0.9625095, 0.9370016, 0.9260519, 0.90047073, 0.9401516, 0.92311925, 0.95894676, 0.9319871, 0.9221262, 0.9024716, 0.9450871, 0.93317527, 0.9637697, 0.9407972, 0.923164, 0.90269136, 0.94199616, 0.9215134, 0.95842874, 0.9326958, 0.91903996, 0.90226483, 0.941841, 0.93075424, 0.9615373, 0.93546474, 0.9217907, 0.8971943, 0.93895996, 0.92094773, 0.958208, 0.9310604, 0.9188328, 0.9009692, 0.9447704, 0.9321622, 0.96438926, 0.9425022, 0.9225771, 0.9017072, 0.9429293, 0.9203584, 0.9594449, 0.93576026, 0.91839975, 0.9031561, 0.9422515, 0.93177724, 0.9629991, 0.94064087, 0.92466295, 0.89968413, 0.940263, 0.92231506, 0.96019113, 0.93622524, 0.92145735, 0.9040291, 0.9465738, 0.9328559, 0.9650396, 0.945465, 0.92344403, 0.90481013, 0.943717, 0.9234099, 0.9600852, 0.93892884, 0.9201534, 0.90469813, 0.94404536, 0.93228996, 0.9629059, 0.9411892, 0.92393446, 0.9010046, 0.941936, 0.9249244, 0.9601864, 0.9390102, 0.92179483, 0.9043924, 0.9479321, 0.9346786, 0.9652174, 0.9465804, 0.9248744, 0.9054179, 0.9455243, 0.9247084, 0.9606644, 0.9405532, 0.9220306, 0.9059248, 0.94500816, 0.93322456, 0.96369296, 0.9431191, 0.926523, 0.9023824, 0.9428, 0.92475325, 0.9607737, 0.9400567, 0.92329746, 0.9064839, 0.94838893, 0.9345806, 0.96549225, 0.947847, 0.92647964, 0.9070729, 0.9447721, 0.9237135, 0.960332, 0.94165856, 0.9218866, 0.906804, 0.94419193, 0.93332195, 0.96329635, 0.94364345, 0.9273223, 0.90265924, 0.94244033, 0.92413425, 0.9597916, 0.93984854, 0.9238504, 0.9056466, 0.9474694, 0.93430084, 0.96506107, 0.94721395, 0.9252478, 0.9051113, 0.94309485, 0.923353, 0.95978886, 0.9397535, 0.921319, 0.9052885, 0.9413103, 0.9319047, 0.9627288, 0.9426639, 0.9256644, 0.9012858, 0.93948144, 0.9215475, 0.9589733, 0.93905014, 0.92291725, 0.9050429, 0.9452335, 0.9317246, 0.9646389, 0.94775563, 0.9258225, 0.9056931, 0.94204557, 0.92124134, 0.96029603, 0.94127667, 0.9223889, 0.9065402, 0.9428047, 0.9341769, 0.9632206, 0.9445562, 0.9273989, 0.90161145, 0.94088143, 0.92487407, 0.95971274, 0.94165325, 0.9245912, 0.9062538, 0.9469728, 0.9359788, 0.9659296, 0.95129395, 0.9278939, 0.9079032, 0.9439037, 0.92891973, 0.9613871, 0.94663, 0.9238464, 0.90860337, 0.94379896, 0.9384952, 0.96398276, 0.94836736, 0.92910177, 0.90538555, 0.93908566, 0.9310945, 0.96090126, 0.94658214, 0.9279329, 0.9106846, 0.9453234, 0.9410845, 0.9669025, 0.95331734, 0.9307738, 0.91153026, 0.941676, 0.9308151, 0.96110576, 0.9440896, 0.92596364, 0.9107106, 0.9417128, 0.9393272, 0.96321535, 0.9444575, 0.92793536, 0.9056585, 0.9393247, 0.928114, 0.95982736, 0.94039696, 0.92540795, 0.90869266, 0.9454085, 0.9383416, 0.9649545, 0.94718754, 0.9264565, 0.9085427, 0.9410938, 0.9263692, 0.9593723, 0.9395861, 0.9211334, 0.9074724, 0.9412297, 0.9363197, 0.9626068, 0.9425615, 0.9263031, 0.903571, 0.9399687, 0.9269722, 0.95954007, 0.9378964, 0.9231188, 0.90689105, 0.9463042, 0.9374876, 0.96512, 0.9467193, 0.9259773, 0.9076434, 0.9426571, 0.9267118, 0.96002173, 0.9401164, 0.92172205, 0.9079545, 0.94285834, 0.9383994, 0.9635869, 0.94338584, 0.926685, 0.90389323, 0.94144076, 0.93042225, 0.96048373, 0.94056153, 0.9235871, 0.9078087, 0.94768625, 0.9411765, 0.96613973, 0.9485241, 0.9252958, 0.9089638, 0.9440967, 0.93173534, 0.9613084, 0.94183815, 0.9204903, 0.90899014, 0.94343126, 0.9407097, 0.96451443, 0.9456348, 0.9257666, 0.9052319, 0.9399644, 0.9295049, 0.96114135, 0.9419486, 0.922228, 0.90803695, 0.94673824, 0.9405139, 0.9664597, 0.94945973, 0.9247848, 0.90822446, 0.94378155, 0.9316607, 0.96202415, 0.9439587, 0.9211756, 0.90949017, 0.9442682, 0.9429993, 0.96508735, 0.9463894, 0.9245982, 0.9040898, 0.9413538, 0.9323306, 0.9618639, 0.94389516, 0.9235115, 0.90757024, 0.9475133, 0.94321626, 0.9672747, 0.9541138, 0.9243907, 0.90594494, 0.9426779, 0.93364435, 0.96211463, 0.94792134, 0.92205, 0.90567744, 0.9424654, 0.94184357, 0.9647384, 0.9481669, 0.9247796, 0.9015353, 0.9400331, 0.9324537, 0.9621005, 0.94445354, 0.92262506, 0.9054824, 0.9467112, 0.94370914, 0.96749353, 0.95295256, 0.9255442, 0.907235, 0.94479704, 0.93644345, 0.9632298, 0.94769084, 0.92246795, 0.9069736, 0.94451416, 0.94316524, 0.9650324, 0.9491413, 0.92503685, 0.90277076, 0.9419326, 0.93513024, 0.96201485, 0.9444172, 0.9230212, 0.90586305, 0.9466772, 0.9433832, 0.9670845, 0.95122904, 0.9251541, 0.9065601, 0.94317365, 0.932215, 0.9619756, 0.9442935, 0.9197069, 0.9069506, 0.944577, 0.9452188, 0.9662652, 0.94817775, 0.9261056, 0.90495276, 0.9429838, 0.93846107, 0.964084, 0.94680446, 0.9247436, 0.90946746, 0.94957894, 0.9493731, 0.969043, 0.9568771, 0.9269541, 0.9109485, 0.9459841, 0.93931323, 0.96346813, 0.94955045, 0.92201006, 0.9121959, 0.94638574, 0.9509468, 0.965714, 0.9526713, 0.9256548, 0.9082112, 0.94349015, 0.9397223, 0.96240413, 0.946495, 0.92003596, 0.90822506, 0.9480298, 0.9497285, 0.96769834, 0.95432705, 0.9227712, 0.9080585, 0.9441393, 0.9425546, 0.9626952, 0.94753397, 0.91671854, 0.9073267, 0.94039696, 0.9465581, 0.96464044, 0.94692534, 0.9121105, 0.90087456, 0.9371678, 0.9379314, 0.9615435, 0.9451946, 0.910425, 0.9055432, 0.94380265, 0.9486946, 0.9678457, 0.95169157, 0.911444, 0.9060931, 0.93938977, 0.93783987, 0.96236384, 0.9452039, 0.908275, 0.9052134, 0.94053864, 0.94583535, 0.9651167, 0.9468858, 0.9136333, 0.9014443, 0.9367329, 0.9357353, 0.9618656, 0.94016516, 0.9097625, 0.9040829, 0.9435701, 0.94673467, 0.9672642, 0.9486133, 0.9118297, 0.9044486, 0.9416152, 0.9382772, 0.9622493, 0.94124794, 0.90341914, 0.90343827, 0.9406202, 0.9459718, 0.96491754, 0.9443655, 0.91011095, 0.8996955, 0.93802863, 0.9379098, 0.9621621, 0.9421265, 0.9102642, 0.9036909, 0.94421136, 0.94556093, 0.96729976, 0.9491488, 0.91129905, 0.90269506, 0.9387936, 0.93335104, 0.9618933, 0.9414468, 0.90512913, 0.9012784, 0.93646985, 0.9432921, 0.964740098, 0.94299984, 0.91023684, 0.89825505, 0.9348626, 0.93403286, 0.961083233, 0.939682126, 0.9071984, 0.9014552, 0.941524, 0.94469637, 0.9668324, 0.9488592, 0.90997803, 0.902529, 0.9392137, 0.9350458, 0.9617471, 0.94009346, 0.9040045, 0.90151715, 0.93815327, 0.9422948, 0.9634861, 0.9409955, 0.90678394, 0.895353, 0.9346266, 0.93166184, 0.95967412, 0.935288608, 0.9028246, 0.89788437, 0.94068134, 0.9401513, 0.96515578, 0.940219998, 0.8964403, 0.8958345, 0.933872, 0.934075, 0.96000272, 0.935031593, 0.89315516, 0.8949918, 0.9337631, 0.94096285, 0.9617222, 0.9363887, 0.8993326, 0.89311343, 0.93378586, 0.9321827, 0.9592551, 0.931899, 0.89848846, 0.89638215, 0.9394343, 0.9419422, 0.96478814, 0.93806994, 0.89716667, 0.8945923, 0.93377846, 0.93079907, 0.95775455, 0.9274089, 0.88901776, 0.89393044, 0.93164706, 0.9384012, 0.9592705, 0.92985183, 0.8933458, 0.88914216, 0.92870235, 0.92961174, 0.95707387, 0.9254794, 0.88951457, 0.8922069, 0.9347147, 0.93763405, 0.9617287, 0.93244165, 0.8868175, 0.89393735, 0.93246305, 0.9255682, 0.9563594, 0.92650414, 0.88409126, 0.8927208, 0.9310304, 0.93354994, 0.9585871, 0.9268864, 0.89142793, 0.88874006, 0.9289204, 0.9255741, 0.956246, 0.92322874, 0.88849103, 0.8930315, 0.9361671, 0.9332993, 0.9529143, 0.9001119, 0.8804364, 0.88684547, 0.92555565, 0.90248823, 0.93930477, 0.87167645, 0.865641, 0.8839526, 0.92328167, 0.9123405, 0.94007385, 0.8741996, 0.8751869, 0.8804354, 0.92273, 0.90272325, 0.93885833, 0.8659634, 0.8609155, 0.88381237, 0.92704177, 0.9076315, 0.9395054, 0.8744638, 0.8630432, 0.88428724, 0.9221763, 0.88800997, 0.9319055, 0.86696243, 0.8558927, 0.88178563, 0.92147285, 0.9065309, 0.93766814, 0.8677121, 0.865073, 0.8774456, 0.91759884, 0.8933377, 0.9325279, 0.85821986, 0.8620255, 0.882899, 0.92586726, 0.90579355, 0.939088, 0.8724581, 0.8648847, 0.8835237, 0.9215834, 0.8949663, 0.93109846, 0.85909414, 0.8585834, 0.8825836, 0.9231181, 0.90900344, 0.93419755, 0.8651269, 0.86712617, 0.87619954, 0.91906714, 0.88822573, 0.925324, 0.86146903, 0.8578978, 0.8776646, 0.9264249, 0.89760244, 0.9319635, 0.87321126, 0.8591799, 0.87655365, 0.9212453, 0.8819623, 0.92139846, 0.85567987, 0.8547911, 0.87573254, 0.92076826, 0.8917092, 0.9224784, 0.85054123, 0.861443, 0.8685895, 0.9184117, 0.87838405, 0.9163285, 0.84317136, 0.85089886, 0.87430644, 0.9245225, 0.88621545, 0.9238735, 0.85899925, 0.8515026, 0.87527084, 0.9197165, 0.86687994, 0.91230196, 0.8390419, 0.84210575, 0.86989444, 0.9197537, 0.8817213, 0.9172407, 0.84351844, 0.85225224, 0.8686194, 0.91491556, 0.8677657, 0.9126566, 0.8288748, 0.85104656, 0.8733428, 0.92590505, 0.88834643, 0.92449164, 0.8502366, 0.85853404, 0.87385887, 0.9197545, 0.87219656, 0.91771734, 0.8359604, 0.84969455, 0.8726318, 0.9200938, 0.8894205, 0.92406017, 0.85244405, 0.8543808, 0.8686362, 0.9182466, 0.87412304, 0.9201274, 0.8391402, 0.8479368, 0.8721515, 0.9255824, 0.88413763, 0.9262221, 0.849537, 0.8488705, 0.87243557, 0.9191784, 0.8642722, 0.9173523, 0.8361888, 0.8371836, 0.86699915, 0.91802, 0.8780625, 0.92355573, 0.84193826, 0.850001, 0.8649726, 0.9158036, 0.866158, 0.9168194, 0.8228273, 0.84519476, 0.8711608, 0.9242129, 0.8841837, 0.927267, 0.84123796, 0.84645426, 0.872757, 0.9187704, 0.8672926, 0.9211089, 0.8259216, 0.84624636, 0.87113106, 0.91942877, 0.88267857, 0.9271933, 0.83395225, 0.860032, 0.8656274, 0.91478765, 0.86810535, 0.9222499, 0.8203554, 0.8534006, 0.8677504, 0.9226112, 0.8846361, 0.9362114, 0.8551535, 0.8654796, 0.87655026, 0.9208724, 0.87555295, 0.9297679, 0.8420237, 0.8613005, 0.87527907, 0.9220583, 0.8908724, 0.9341994, 0.8518214, 0.8699953, 0.86951613, 0.91863084, 0.8716006, 0.9284342, 0.8367884, 0.8590798, 0.8752715, 0.92655736, 0.8877936, 0.93716466, 0.85219485, 0.8558708, 0.87422293, 0.9205469, 0.87027776, 0.9305213, 0.8325703, 0.85299546, 0.87203485, 0.92057025, 0.88555765, 0.934069395, 0.834681809, 0.86215925, 0.8664206, 0.9160086, 0.8693377, 0.928432, 0.82347375, 0.8542181, 0.87235624, 0.9241499, 0.88180035, 0.93619865, 0.84289753, 0.8592101, 0.87333393, 0.9187753, 0.8665242, 0.92759746, 0.8243987, 0.85462505, 0.87142825, 0.9197169, 0.8817163, 0.9332432, 0.8313858, 0.86643714, 0.86744905, 0.9165556, 0.86834836, 0.9269304, 0.81980985, 0.8578872, 0.8739709, 0.9246965, 0.88290286, 0.93618417, 0.83865273, 0.860241, 0.8750074, 0.91943645, 0.8671495, 0.92782533, 0.82090306, 0.8523363, 0.87086487, 0.91896576, 0.880961, 0.93231535, 0.8279087, 0.8611103, 0.8674019, 0.91626513, 0.86684704, 0.9276309, 0.80916864, 0.8576048, 0.8722605, 0.923884, 0.8788731, 0.93588823, 0.82753, 0.85675323, 0.8706128, 0.91732824, 0.86144674, 0.92757326, 0.8114023, 0.85083, 0.86792845, 0.9178552, 0.8771063, 0.93231714, 0.82153744, 0.8617307, 0.86450523, 0.9146154, 0.86321217, 0.927828, 0.81106365, 0.85798883, 0.8724688, 0.9234493, 0.8797098, 0.93690616, 0.83299845, 0.86198264, 0.87387526, 0.9189242, 0.8645094, 0.92909217, 0.8160277, 0.85739064, 0.87184674, 0.9191022, 0.8815437, 0.9330791, 0.828802, 0.8660054, 0.86845887, 0.9157989, 0.86645883, 0.9276228, 0.8149772, 0.85903066, 0.872906, 0.92353326, 0.8824158, 0.93591684, 0.8348728, 0.8620745, 0.8735835, 0.9179735, 0.8661565, 0.92735887, 0.81879437, 0.85639286, 0.87047106, 0.91829234, 0.8803069, 0.93255013, 0.8286335, 0.8652412, 0.86710036, 0.9153926, 0.8665039, 0.9277043, 0.81925297, 0.86077464, 0.87278634, 0.92304206, 0.8815131, 0.9357354, 0.8359915, 0.86242783, 0.8738577, 0.9183714, 0.865339, 0.927975, 0.8156129, 0.8575665, 0.8691618, 0.91894805, 0.88160336, 0.93300325, 0.8252006, 0.8673617, 0.8654362, 0.9152053, 0.8678157, 0.9282039, 0.815276, 0.8598161, 0.8712302, 0.9242747, 0.88214356, 0.9361899, 0.8357779, 0.862554, 0.8716381, 0.9186507, 0.8658883, 0.9278204, 0.81688553, 0.85852367, 0.8683601, 0.9189861, 0.88042307, 0.9323869, 0.8268554, 0.8669738, 0.8649744, 0.91585666, 0.8661576, 0.92730546, 0.81504893, 0.85978067, 0.8706072, 0.9241213, 0.88075835, 0.9357758, 0.83296573, 0.861808, 0.86819404, 0.9192123, 0.864374, 0.92812824, 0.81593674, 0.85727614, 0.86695814, 0.9187363, 0.878982, 0.93220675, 0.8251304, 0.86624885, 0.8624814, 0.9158442, 0.8651069, 0.9279385, 0.8116719, 0.85982543, 0.8674213, 0.9233782, 0.8794014, 0.9364443, 0.8315148, 0.86144954, 0.8686717, 0.91705084, 0.8637411, 0.92828816, 0.81226325, 0.85463524, 0.86519635, 0.9180819, 0.87709, 0.93218344, 0.8214374, 0.86371624, 0.8601306, 0.91461366, 0.8633721, 0.9277495, 0.8067845, 0.8577446, 0.8664988, 0.9229378, 0.8784953, 0.9360082, 0.8266469, 0.8614478, 0.86874366, 0.91864103, 0.8625081, 0.9286968, 0.81030244, 0.8567381, 0.8671845, 0.919099, 0.87866086, 0.933686137, 0.821542978, 0.8664391, 0.8640946, 0.91619205, 0.8646734, 0.929180682, 0.809099138, 0.86176896, 0.86932164, 0.92439723, 0.8817852, 0.938005984, 0.835621774, 0.86324596, 0.87094265, 0.9193626, 0.86499226, 0.9296259, 0.8151425, 0.8585717, 0.8673207, 0.9189786, 0.8799848, 0.933824, 0.8239363, 0.8671028, 0.86232644, 0.915443, 0.8659314, 0.928494692, 0.813314438, 0.8611286, 0.86840874, 0.9237177, 0.882061, 0.9377176, 0.8359357, 0.8629435, 0.8692987, 0.91854143, 0.8653794, 0.92990303, 0.81571877, 0.8585522, 0.8669432, 0.91896003, 0.8810282, 0.9343393, 0.823964, 0.868134, 0.8641377, 0.9158978, 0.86683726, 0.92917717, 0.812746, 0.8610408, 0.87022287, 0.9239526, 0.88100094, 0.93687516, 0.83186305, 0.86174077, 0.8689618, 0.91847616, 0.86388475, 0.92889225, 0.8137168, 0.8568594, 0.8674303, 0.91930455, 0.878368, 0.9341069, 0.8275527, 0.8657283, 0.8633637, 0.9155668, 0.8643527, 0.92935836, 0.8154055, 0.85981816, 0.86985415, 0.92349446, 0.87913936, 0.93779194, 0.83423847, 0.86156917, 0.8701047, 0.9178561, 0.86133623, 0.92990583, 0.81709516, 0.8567319, 0.86770535, 0.91859525, 0.8788158, 0.9344347, 0.8274817, 0.8662116, 0.8644991, 0.91516554, 0.86523813, 0.9296179, 0.8177322, 0.86070096, 0.8703089, 0.9235936, 0.88246423, 0.93790466, 0.83653873, 0.8628616, 0.8703801, 0.9191621, 0.8634504, 0.9296938, 0.81817555, 0.85849106, 0.8684173, 0.9193978, 0.8795371, 0.93460625, 0.82778275, 0.8684828, 0.86345243, 0.91590846, 0.86709267, 0.9297723, 0.8227313, 0.86167413, 0.8694818, 0.92434263, 0.8844076, 0.9386032, 0.8421509, 0.86399394, 0.8698259, 0.9193124, 0.868193, 0.9310341, 0.82536465, 0.8605666, 0.8682017, 0.9196124, 0.8829814, 0.93574953, 0.8339616, 0.86918676, 0.86432624, 0.9163565, 0.8693058, 0.93126583, 0.81774116, 0.8616679, 0.868807, 0.9238864, 0.8806621, 0.93804353, 0.8291557, 0.8589975, 0.86805516, 0.91830915, 0.86263025, 0.9300306, 0.8102015, 0.85537404, 0.86641, 0.9188659, 0.87788266, 0.93452966, 0.8240056, 0.8653369, 0.86374307, 0.9163547, 0.86457014, 0.9303449, 0.81787306, 0.8601677, 0.86925566, 0.9245052, 0.88269776, 0.93865573, 0.8420072, 0.8636074, 0.86962825, 0.9191423, 0.8639638, 0.9307122, 0.8250463, 0.8578634, 0.8674887, 0.91933495, 0.879731, 0.9353183, 0.8335177, 0.866318, 0.8638741, 0.9160157, 0.8660589, 0.9300378, 0.818649, 0.8587925, 0.86906266, 0.924231, 0.8812119, 0.93822503, 0.83550423, 0.8599854, 0.8704269, 0.9190553, 0.8638567, 0.92956775, 0.81595767, 0.8547239, 0.8680072, 0.91957766, 0.8787454, 0.9339718, 0.8284767, 0.86380905, 0.8640504, 0.9164667, 0.8646352, 0.93023866, 0.8180713, 0.8579737, 0.86920923, 0.9246861, 0.8806932, 0.93825406, 0.84019345, 0.86050075, 0.8698118, 0.9196051, 0.8645262, 0.93084854, 0.8219653, 0.8531207, 0.8653604, 0.91909814, 0.8774836, 0.9353255, 0.8326182, 0.86231905, 0.8627754, 0.9154895, 0.8644828, 0.9310763, 0.8202443, 0.85600114, 0.86722296, 0.92420655, 0.8797438, 0.9390411, 0.8387119, 0.8568829, 0.8673581, 0.9186731, 0.86154115, 0.9306799, 0.81873107, 0.8519728, 0.86358064, 0.91879636, 0.8779145, 0.93545735, 0.8299086, 0.8631224, 0.8608158, 0.9163945, 0.8646261, 0.93053734, 0.81905323, 0.8551204, 0.86623424, 0.92433214, 0.8783932, 0.9385129, 0.84019977, 0.8586365, 0.8674454, 0.9182223, 0.8627603, 0.9302841, 0.8234013, 0.85234904, 0.8647409, 0.91911477, 0.8790308, 0.93517804, 0.8346514, 0.86262286, 0.8613876, 0.91590697, 0.8645467, 0.9309415, 0.82249343, 0.8563921, 0.8676358, 0.9247904, 0.8823949, 0.9389715, 0.8374129, 0.8604308, 0.86690545, 0.9193501, 0.86569947, 0.9307141, 0.8192698, 0.8530826, 0.86369103, 0.91993946, 0.8806136, 0.9350906, 0.829628, 0.863693, 0.8606715, 0.91493547, 0.8660425, 0.93013215, 0.8162379, 0.8568911, 0.8667938, 0.923229, 0.8815929, 0.9386986, 0.83512944, 0.85860634, 0.86744547, 0.91782475, 0.8648429, 0.9302406, 0.8162744, 0.8523035, 0.86419046, 0.91920424, 0.8805131, 0.9353589, 0.82705253, 0.8629902, 0.86047417, 0.9162429, 0.86669594, 0.9313362, 0.81686616, 0.85632014, 0.8646729, 0.9247397, 0.8781223, 0.9381655, 0.83331704, 0.85259384, 0.8645887, 0.9198906, 0.86137253, 0.92971957, 0.81880677, 0.8508796, 0.86181605, 0.9190661, 0.8759715, 0.93462884, 0.82906723, 0.8605787, 0.86008644, 0.91691655, 0.8628948, 0.9294924, 0.81142485, 0.8515496, 0.8655229, 0.9246868, 0.87795, 0.93810165, 0.83000386, 0.8536133, 0.86424166, 0.91878337, 0.8604989, 0.92995626, 0.8147354, 0.84743035, 0.86142814, 0.9192704, 0.87713027, 0.9337887, 0.8248281, 0.8578197, 0.8586085, 0.9168005, 0.86287284, 0.92882264, 0.815714, 0.85346097, 0.86588514, 0.92538565, 0.87961006, 0.93692434, 0.83578914, 0.85669744, 0.8645561, 0.9204253, 0.8622502, 0.9293008, 0.8194158, 0.85094446, 0.8624523, 0.92018026, 0.8787044, 0.9336379, 0.8317695, 0.86182886, 0.8596871, 0.91733044, 0.864415, 0.9292577, 0.8198865, 0.8577559, 0.866964, 0.9260879, 0.88017124, 0.9370084, 0.83876914, 0.8578496, 0.8673106, 0.9208182, 0.86279535, 0.92888814, 0.821654, 0.85180116, 0.862596, 0.9207726, 0.87950844, 0.9337217, 0.83227956, 0.86003083, 0.85742635, 0.917382, 0.86368996, 0.9285655, 0.81743026, 0.8524001, 0.86333436, 0.92627096, 0.879714, 0.9367875, 0.83255416, 0.85221225, 0.86295563, 0.9206473, 0.8607953, 0.9285489, 0.81602585, 0.8489685, 0.8589489, 0.9196327, 0.87719274, 0.9331169, 0.8276408, 0.8576078, 0.85708123, 0.9154183, 0.86149323, 0.92774785, 0.81428087, 0.8508199, 0.8641515, 0.92439884, 0.8767343, 0.9365689, 0.8339365, 0.8532566, 0.86238384, 0.917784, 0.8566743, 0.9264602, 0.8155928, 0.8477783, 0.8617633, 0.91872925, 0.8739908, 0.9326261, 0.8266035, 0.8564726, 0.8589252, 0.9156872, 0.86060685, 0.92856234, 0.8095467, 0.84524024, 0.8632281, 0.92482716, 0.877327, 0.93744093, 0.83121157, 0.84714484, 0.8641792, 0.9189643, 0.85703903, 0.9267489, 0.8073645, 0.8434856, 0.8609622, 0.92037964, 0.87262726, 0.9338717, 0.821731, 0.8497141, 0.8614323, 0.918864, 0.8574782, 0.92911863, 0.807554, 0.84324414, 0.86565775, 0.92576414, 0.8751003, 0.9371296, 0.82647425, 0.8474973, 0.86812234, 0.92101365, 0.85698014, 0.92722726, 0.8063983, 0.8427245, 0.86476403, 0.91943294, 0.8719926, 0.93010604, 0.8155188, 0.85635906, 0.8643597, 0.9195774, 0.86082757, 0.9296873, 0.81674355, 0.8552447, 0.87197644, 0.9280846, 0.8756292, 0.9378208, 0.83721733, 0.8569053, 0.8714804, 0.9233378, 0.85830855, 0.9290266, 0.8183616, 0.85139227, 0.87077045, 0.9243198, 0.8742065, 0.93402463, 0.82742184, 0.8605364, 0.86865884, 0.92164546, 0.8603107, 0.9291096, 0.8176723, 0.85488486, 0.87357295, 0.9296412, 0.87481207, 0.93731004, 0.8378701, 0.86047524, 0.87464535, 0.92448777, 0.8598153, 0.92984396, 0.8208033, 0.85263413, 0.8704854, 0.92569447, 0.8723583, 0.93301946, 0.82916325, 0.8582912, 0.86416334, 0.9212892, 0.8555731, 0.92806, 0.81662434, 0.8478599, 0.8713437, 0.92958707, 0.8712902, 0.93547416, 0.8356351, 0.84923846, 0.87436914, 0.9252088, 0.8544402, 0.9271025, 0.8184418, 0.8512835, 0.8684914, 0.9248868, 0.8718423, 0.9315987, 0.8278077, 0.862562, 0.86307514, 0.9202702, 0.8559458, 0.92724043, 0.8085474, 0.8463534, 0.86510265, 0.92718965, 0.8669313, 0.9357747, 0.8275076, 0.8439933, 0.8664111, 0.92304856, 0.8517166, 0.9271216, 0.81277764, 0.8387486, 0.8613635, 0.9220046, 0.86797667, 0.9313822, 0.8262752, 0.84926575, 0.8578044, 0.9174481, 0.8515292, 0.92588776, 0.8137819, 0.84212834, 0.86600345, 0.9263526, 0.86866736, 0.93529826, 0.8358291, 0.84464324, 0.86765015, 0.92260236, 0.8498427, 0.9266821, 0.820958, 0.83900183, 0.8659293, 0.9224661, 0.8664494, 0.9316978, 0.8311921, 0.8485254, 0.8619797, 0.9186367, 0.85044295, 0.9264699, 0.81824493, 0.84229964, 0.8688699, 0.9266162, 0.86715716, 0.9355675, 0.83668005, 0.84174186, 0.8685599, 0.92103976, 0.8492063, 0.9272669, 0.8201259, 0.84058636, 0.86788327, 0.9223529, 0.866899, 0.93205804, 0.8306555, 0.85139465, 0.8640484, 0.919016, 0.85156816, 0.92728597, 0.81934327, 0.845098, 0.8694123, 0.9265444, 0.8680696, 0.9357063, 0.83834976, 0.8457715, 0.87088805, 0.92142874, 0.85024774, 0.9275377, 0.81937504, 0.8397089, 0.86810017, 0.92106986, 0.86713594, 0.93175924, 0.82883555, 0.8482384, 0.86513835, 0.9175235, 0.85189563, 0.92707795, 0.8150546, 0.8422901, 0.87090063, 0.925877, 0.8681466, 0.93527573, 0.8366253, 0.84109217, 0.8726164, 0.92013264, 0.8504682, 0.9272417, 0.8200872, 0.8369526, 0.8680856, 0.920009, 0.8660276, 0.93160033, 0.8239252, 0.8454303, 0.86427253, 0.9167583, 0.8502159, 0.9259278, 0.8138104, 0.8431266, 0.8704037, 0.9252943, 0.8664768, 0.9340042, 0.8299422, 0.8407934, 0.8707143, 0.92091155, 0.8488113, 0.9257062, 0.8087292, 0.83664805, 0.8669801, 0.919597, 0.86478734, 0.92792326, 0.8104356, 0.8436541, 0.8630923, 0.9163288, 0.8501809, 0.92253506, 0.7940998, 0.8407412, 0.86480784, 0.92232674, 0.867735, 0.93095994, 0.81366605, 0.8414572, 0.8660818, 0.91709775, 0.8495532, 0.9232248, 0.7991648, 0.83932227, 0.86497635, 0.91802263, 0.8661151, 0.9289065, 0.81316656, 0.8485734, 0.86371905, 0.9156253, 0.85118717, 0.9242159, 0.8032825, 0.8450574, 0.8724274, 0.92542386, 0.86771536, 0.93324625, 0.82375044, 0.8493148, 0.8728737, 0.9189013, 0.85077167, 0.92575943, 0.8060617, 0.8438077, 0.86798346, 0.92017007, 0.8669153, 0.9313545, 0.81267095, 0.8491441, 0.8608732, 0.9142573, 0.8516448, 0.92701143, 0.7964124, 0.84343237, 0.8656575, 0.92219776, 0.8664755, 0.932856, 0.8178849, 0.84290326, 0.8613826, 0.9158981, 0.8505085, 0.92350626, 0.8002841, 0.83612627, 0.8576004, 0.915138, 0.8682982, 0.9264599, 0.81203985, 0.8482654, 0.8545822, 0.9114968, 0.8518306, 0.9223899, 0.8005293, 0.8455299, 0.8616953, 0.9211375, 0.87041533, 0.9315367, 0.8187324, 0.846156, 0.8624629, 0.9160393, 0.85224813, 0.9231396, 0.80150944, 0.84070295, 0.8599047, 0.9166341, 0.87099653, 0.9288099, 0.81761664, 0.852370858, 0.858611524, 0.9131725, 0.85750514, 0.923647702, 0.810923576, 0.845172465, 0.864711404, 0.92159617, 0.8738083, 0.93251634, 0.82535744, 0.84532124, 0.86495167, 0.9173557, 0.8566215, 0.9243731, 0.8110987, 0.84067786, 0.86199415, 0.9183105, 0.874641, 0.9298146, 0.81735665, 0.85201746, 0.85839397, 0.91501653, 0.86169314, 0.924622, 0.80977577, 0.8451737, 0.8648297, 0.92381823, 0.87565434, 0.9324371, 0.82955706, 0.846499, 0.86532074, 0.9170614, 0.8565844, 0.9234014, 0.81162494, 0.8410213, 0.8633552, 0.9168016, 0.8733433, 0.9278839, 0.82329595, 0.8504506, 0.8571736, 0.9138707, 0.8578523, 0.92255586, 0.8048891, 0.84269047, 0.8629949, 0.92252445, 0.87407327, 0.93068373, 0.82689136, 0.844054, 0.8643473, 0.9168585, 0.8582366, 0.92317814, 0.8101709, 0.8410439, 0.8612715, 0.91736174, 0.8736309, 0.92758787, 0.82106197, 0.85074365, 0.8579816, 0.91382796, 0.86063415, 0.92267346, 0.80750924, 0.84523726, 0.86455494, 0.9229295, 0.8764526, 0.931938, 0.8283066, 0.8468628, 0.8657799, 0.9169575, 0.8597015, 0.92314667, 0.81041455, 0.8421154, 0.8619576, 0.91759723, 0.8757753, 0.92858976, 0.8239511, 0.8533156, 0.8592047, 0.91418624, 0.86166006, 0.92389, 0.80896664, 0.84543455, 0.8657288, 0.92322105, 0.8773817, 0.9331493, 0.82939786, 0.84694487, 0.86616814, 0.9172923, 0.86009043, 0.9241535, 0.8097223, 0.8396469, 0.86166465, 0.91582817, 0.8739414, 0.9286277, 0.8195195, 0.85035574, 0.8577239, 0.91276187, 0.8604934, 0.92402506, 0.805184, 0.84290296, 0.8636087, 0.9219318, 0.87524444, 0.9326429, 0.8264847, 0.845026, 0.8654563, 0.916703, 0.85845625, 0.9245004, 0.80728656, 0.8405862, 0.8620264, 0.9171454, 0.87348634, 0.9293044, 0.81640244, 0.8500925, 0.8588002, 0.9138458, 0.85906595, 0.92425597, 0.804418, 0.84337264, 0.8645242, 0.9226704, 0.87526155, 0.9331741, 0.826537, 0.84624046, 0.86555994, 0.9165896, 0.8584328, 0.9247645, 0.8101726, 0.840560734, 0.861970901, 0.9175621, 0.87447447, 0.92976934, 0.82179797, 0.8517668, 0.85902476, 0.9136018, 0.8600733, 0.92460036, 0.8082486, 0.84561133, 0.8650575, 0.9229177, 0.87693614, 0.9337849, 0.82854235, 0.8477816, 0.8658111, 0.91742176, 0.85833514, 0.92540354, 0.8097195, 0.84273046, 0.8619178, 0.9181466, 0.8738849, 0.93021744, 0.82046217, 0.8537387, 0.8588094, 0.91495436, 0.86063045, 0.9242238, 0.8053024, 0.84559196, 0.8641957, 0.92363894, 0.8772285, 0.9334459, 0.8266632, 0.8492127, 0.86546886, 0.9192419, 0.8595493, 0.92550635, 0.8095773, 0.8441926, 0.8625582, 0.9199989, 0.876091, 0.93040884, 0.82091784, 0.85482067, 0.85883313, 0.9163459, 0.8619838, 0.92489654, 0.80775845, 0.8463721, 0.8654073, 0.9242777, 0.8770106, 0.9333554, 0.8287584, 0.84775966, 0.8666485, 0.9180156, 0.85903066, 0.9244915, 0.80811065, 0.8429583, 0.86104375, 0.9182819, 0.8737246, 0.9288679, 0.8200365, 0.8532423, 0.8587954, 0.91433483, 0.86024183, 0.92439693, 0.8052617, 0.84763914, 0.8660761, 0.9230933, 0.87696993, 0.9329629, 0.82912433, 0.8500846, 0.86754525, 0.9173514, 0.8594271, 0.9240627, 0.8126535, 0.84427387, 0.8645723, 0.91787285, 0.8755586, 0.92948294, 0.8241133, 0.8555623, 0.8610928, 0.91473687, 0.86223185, 0.92442644, 0.81099147, 0.84886897, 0.8678671, 0.9230718, 0.8782682, 0.9328829, 0.83304566, 0.85098165, 0.86827016, 0.9177923, 0.8611685, 0.92436725, 0.81499714, 0.84522843, 0.8656905, 0.9184734, 0.8768591, 0.92947567, 0.82768446, 0.8564137, 0.8619577, 0.91482294, 0.8634843, 0.9245755, 0.81452364, 0.8500315, 0.86805755, 0.92348367, 0.8783087, 0.93334043, 0.83422625, 0.85449046, 0.8694598, 0.9178573, 0.8603583, 0.92528725, 0.8170255, 0.8482954, 0.86423767, 0.91828865, 0.8758729, 0.9299885, 0.82588357, 0.85696346, 0.8613967, 0.91433454, 0.86268973, 0.924488, 0.8126479, 0.84984297, 0.86715376, 0.9235587, 0.8788804, 0.93302506, 0.83254296, 0.84934473, 0.8676181, 0.91779774, 0.8615359, 0.92528397, 0.8174571, 0.8447658, 0.8645335, 0.9184136, 0.8781767, 0.9300405, 0.825914, 0.8552328, 0.8610662, 0.9144195, 0.8633494, 0.9246358, 0.81408936, 0.84727764, 0.8678775, 0.9232754, 0.8798408, 0.9334578, 0.8328864, 0.8491392, 0.86876285, 0.91789705, 0.8621816, 0.9246678, 0.8114541, 0.8415857, 0.8643331, 0.91807866, 0.8779504, 0.92924273, 0.82435244, 0.85320616, 0.8616111, 0.9150837, 0.8646646, 0.9245119, 0.81190884, 0.8468523, 0.8679918, 0.923628, 0.88024855, 0.9329766, 0.83178234, 0.84932274, 0.8685796, 0.9178844, 0.86336577, 0.92483944, 0.81555057, 0.8440122, 0.865039, 0.91844416, 0.87918776, 0.92942655, 0.82541525, 0.85415393, 0.86151147, 0.91560596, 0.8650196, 0.924434, 0.81186223, 0.84831846, 0.8689683, 0.9246758, 0.88176024, 0.93343836, 0.8337843, 0.8508765, 0.8695583, 0.9190756, 0.8648915, 0.92481273, 0.81929964, 0.8459514, 0.865676, 0.91992646, 0.87931246, 0.9296621, 0.82830584, 0.85560864, 0.862516, 0.9166282, 0.86652046, 0.92392814, 0.81564873, 0.8483037, 0.8688335, 0.92524105, 0.8809533, 0.9327049, 0.833635, 0.8496052, 0.86896724, 0.9196375, 0.8636002, 0.92389286, 0.81638825, 0.84436774, 0.8654317, 0.92047733, 0.879843, 0.9290355, 0.82859355, 0.85544604, 0.86251235, 0.9174404, 0.86638707, 0.92388844, 0.8166684, 0.84902394, 0.86884356, 0.9260595, 0.88172084, 0.9326626, 0.8350593, 0.85080427, 0.86902684, 0.92041916, 0.86432785, 0.92391574, 0.8165414, 0.84504354, 0.86592984, 0.9204845, 0.87979364, 0.92859524, 0.8387075, 0.8567345, 0.8628948, 0.91793746, 0.86651397, 0.9237344, 0.82893187, 0.8504434, 0.86894375, 0.925988, 0.8825977, 0.93214273, 0.85172826, 0.8525453, 0.8694979, 0.92055386, 0.8667868, 0.92510897, 0.83908945, 0.8464523, 0.86578375, 0.92085624, 0.88106996, 0.92961514, 0.8459579, 0.856158, 0.86200947, 0.917392, 0.8659642, 0.9237478, 0.83207786, 0.8494511, 0.86898226, 0.92606103, 0.88364005, 0.932916, 0.8514378, 0.84985304, 0.8690033, 0.91974086, 0.8669393, 0.92408735, 0.8353425, 0.8444179, 0.86517876, 0.9207323, 0.88368005, 0.9285571, 0.84485996, 0.85625565, 0.86288345, 0.9175356, 0.8694709, 0.92336535, 0.8345642, 0.8497293, 0.86838317, 0.92570114, 0.8850028, 0.93258256, 0.85421103, 0.8511031, 0.8689682, 0.91979593, 0.8673157, 0.9242308, 0.8375283, 0.84584427, 0.86515635, 0.91996115, 0.8822798, 0.92910254, 0.8461988, 0.85545194, 0.8622548, 0.9164306, 0.8685215, 0.9240624, 0.8357294, 0.8487366, 0.8681208, 0.92528176, 0.8840081, 0.9327431, 0.8510309, 0.85047144, 0.86961824, 0.91990197, 0.8665488, 0.9248174, 0.83409506, 0.8454843, 0.865429, 0.9200478, 0.8820959, 0.92989993, 0.84391236, 0.8563589, 0.86303526, 0.91678977, 0.86769897, 0.92454433, 0.8314013, 0.84825623, 0.8690824, 0.9255542, 0.88162935, 0.9330605, 0.8478548, 0.8497015, 0.86918503, 0.9199272, 0.8659983, 0.9250337, 0.8332263, 0.84423274, 0.865152, 0.9204044, 0.8804799, 0.92983925, 0.8430207, 0.8536951, 0.8619472, 0.9166906, 0.86643744, 0.92473483, 0.82884055, 0.84690195, 0.8675439, 0.92536575, 0.88258374, 0.9334585, 0.8485802, 0.8476196, 0.86745375, 0.9197665, 0.86463726, 0.9250492, 0.8309298, 0.84151256, 0.8623453, 0.91984034, 0.8804409, 0.92975265, 0.8420952, 0.8521273, 0.8598334, 0.9167587, 0.8680701, 0.92472667, 0.832915, 0.84545696, 0.86611915, 0.9249895, 0.88409686, 0.9332774, 0.8512129, 0.84601605, 0.8636113, 0.9199756, 0.8672298, 0.9253756, 0.83289945, 0.8417956, 0.8607363, 0.92060417, 0.8821946, 0.93042195, 0.8434241, 0.850847, 0.8579342, 0.91657656, 0.8683597, 0.9248996, 0.83261913, 0.84379286, 0.8646282, 0.9250738, 0.88425434, 0.93380207, 0.8540991, 0.8480167, 0.8670769, 0.91995925, 0.8682015, 0.9255664, 0.83687437, 0.84193385, 0.8626848, 0.92012435, 0.8831788, 0.9299878, 0.8450819, 0.85083115, 0.85983473, 0.91713417, 0.8699257, 0.92443013, 0.83372664, 0.84350884, 0.8667722, 0.92594934, 0.88427716, 0.93401486, 0.85564756, 0.8479918, 0.86980045, 0.9203836, 0.86920375, 0.9249782, 0.83385366, 0.84440666, 0.8643008, 0.9205255, 0.8838387, 0.92968786, 0.8420437, 0.85558194, 0.8598403, 0.9171523, 0.86789876, 0.92477715, 0.8352694, 0.84850645, 0.8669361, 0.92597115, 0.8843415, 0.9331355, 0.8562213, 0.85301113, 0.8661962, 0.9206448, 0.8699591, 0.9244553, 0.8408707, 0.84833056, 0.86767846, 0.92126125, 0.8847455, 0.92969364, 0.8525529, 0.85920286, 0.8654923, 0.9187174, 0.8709461, 0.92542356, 0.84461397, 0.8540538, 0.87224346, 0.9271109, 0.8873361, 0.93455726, 0.86452454, 0.8568771, 0.872519, 0.92190903, 0.87044805, 0.9263432, 0.8481033, 0.8517121, 0.86905295, 0.9223744, 0.88599294, 0.9306579, 0.8551384, 0.8612052, 0.8657483, 0.919116, 0.8720834, 0.9256064, 0.84478146, 0.85457516, 0.87229407, 0.9269379, 0.88737303, 0.93413436, 0.8623311, 0.8569961, 0.8722734, 0.921673, 0.8709278, 0.92594224, 0.84637713, 0.8513504, 0.8687157, 0.92260844, 0.88544655, 0.93038136, 0.8535306, 0.86142266, 0.86534435, 0.91901803, 0.8701508, 0.92572755, 0.84228265, 0.8551523, 0.8713285, 0.9271598, 0.88537186, 0.93443096, 0.8611845, 0.8571047, 0.87228227, 0.9227087, 0.8690035, 0.9259362, 0.84462935, 0.850586, 0.8682769, 0.92196465, 0.8848399, 0.9302533, 0.85191745, 0.8605811, 0.8654602, 0.9194436, 0.87096184, 0.92537415, 0.8419102, 0.8551265, 0.87110806, 0.9276138, 0.8865472, 0.9342559, 0.86170423, 0.8588274, 0.87258816, 0.9224946, 0.8706842, 0.92547584, 0.84709543, 0.8535757, 0.86880565, 0.9229548, 0.8852231, 0.93058944, 0.854397, 0.86321574, 0.8663012, 0.9203987, 0.87119716, 0.92605346, 0.8450187, 0.8583296, 0.872941, 0.92803, 0.88666296, 0.9342012, 0.86242557, 0.85982674, 0.87369287, 0.9234227, 0.8708641, 0.9257143, 0.8464811, 0.85524297, 0.8704377, 0.92372435, 0.8856148, 0.9304791, 0.8538017, 0.86448777, 0.8666738, 0.920616, 0.87197804, 0.9251491, 0.8420436, 0.85811263, 0.8724826, 0.92790437, 0.88714904, 0.93386513, 0.86072, 0.859335, 0.87433815, 0.92224085, 0.8710867, 0.92622334, 0.8457798, 0.85567605, 0.869961, 0.9224268, 0.8864972, 0.9313721, 0.8543393, 0.8666656, 0.8678501, 0.9201727, 0.87319463, 0.92630625, 0.8438836, 0.8610735, 0.8733615, 0.92833614, 0.88785005, 0.9350658, 0.86249876, 0.8630791, 0.87421167, 0.9230127, 0.87057686, 0.927016, 0.84781104, 0.858102, 0.87077385, 0.9229909, 0.8856291, 0.9315021, 0.8550363, 0.8673936, 0.86754954, 0.9199024, 0.87275654, 0.9264365, 0.8439848, 0.8619339, 0.8731865, 0.9283838, 0.8875166, 0.934937, 0.8625232, 0.86299986, 0.8737553, 0.92320913, 0.871381, 0.9262644, 0.8462972, 0.85777247, 0.87030977, 0.92320347, 0.88633484, 0.9308432, 0.85400313, 0.8667866, 0.8668958, 0.91973615, 0.8726613, 0.925791, 0.8421861, 0.86098754, 0.87331533, 0.9284173, 0.88925207, 0.9347994, 0.8608358, 0.86393255, 0.87352264, 0.9228161, 0.87320036, 0.92728865, 0.8460734, 0.8595352, 0.87021285, 0.92270446, 0.88812494, 0.9325043, 0.85312676, 0.8672937, 0.86688644, 0.91847265, 0.87217873, 0.9277921, 0.8401408, 0.8617188, 0.8725821, 0.9274493, 0.88767344, 0.9367222, 0.8622293, 0.865289, 0.8738128, 0.92195714, 0.87022805, 0.9289778, 0.84712166, 0.8588122, 0.8702437, 0.9231888, 0.8859518, 0.9334177, 0.8566739, 0.8688765, 0.8676653, 0.91889155, 0.8719682, 0.9283915, 0.84544784, 0.8638175, 0.8737094, 0.9275101, 0.8876092, 0.9368488, 0.86377627, 0.8654203, 0.875301, 0.9222819, 0.8713433, 0.9291458, 0.84683675, 0.85965914, 0.8707411, 0.9220282, 0.88611287, 0.93319726, 0.85322577, 0.8680849, 0.8677347, 0.91903824, 0.8715393, 0.9282366, 0.8417725, 0.86237234, 0.87366164, 0.92696995, 0.88736534, 0.93628466, 0.8595552, 0.86533886, 0.8747123, 0.9220139, 0.87016857, 0.92820036, 0.8395133, 0.85919607, 0.87020606, 0.9218801, 0.8838467, 0.9329932, 0.84622574, 0.8675529, 0.866606, 0.91797984, 0.8695463, 0.92775834, 0.83439696, 0.8612995, 0.87222385, 0.9261874, 0.8847893, 0.9359825, 0.849923, 0.8643053, 0.8730152, 0.92117655, 0.8687378, 0.92848194, 0.8322202, 0.8598759, 0.86783487, 0.92257375, 0.8847712, 0.9324847, 0.8375681, 0.8689727, 0.8659776, 0.91879386, 0.86938256, 0.92770004, 0.8243409, 0.86481935, 0.87213254, 0.92781746, 0.8856714, 0.93611616, 0.8427869, 0.86674637, 0.87258464, 0.9227033, 0.86896425, 0.9283844, 0.82780147, 0.86399406, 0.86932826, 0.9233393, 0.88520575, 0.93333536, 0.8369318, 0.87023795, 0.8665376, 0.91951555, 0.86928284, 0.92827535, 0.8246812, 0.86386734, 0.87264824, 0.92764586, 0.885761, 0.93714666, 0.8450745, 0.86650383, 0.8740223, 0.9223379, 0.86860776, 0.92963684, 0.82780415, 0.86159587, 0.87001795, 0.92362624, 0.8840441, 0.93372804, 0.8366617, 0.8697085, 0.8666934, 0.9199512, 0.8699134, 0.9278792, 0.8241077, 0.8619532, 0.87285334, 0.92805916, 0.8863656, 0.93691766, 0.84552354, 0.86440057, 0.8740144, 0.9229867, 0.8687171, 0.9291429, 0.827902, 0.86128646, 0.8703382, 0.9232565, 0.8847813, 0.9328847, 0.8383583, 0.86891466, 0.86665386, 0.9182592, 0.8699968, 0.92803216, 0.82348907, 0.86266005, 0.87266433, 0.9282261, 0.88569015, 0.9359247, 0.8439753, 0.8634776, 0.8741922, 0.9237326, 0.8700144, 0.92826813, 0.8258048, 0.8603596, 0.8714653, 0.9238905, 0.88426423, 0.931657, 0.8346033, 0.86797196, 0.86710733, 0.92012405, 0.87044716, 0.92754436, 0.8224027, 0.8649278, 0.87247074, 0.9287195, 0.8863043, 0.9365829, 0.8453811, 0.86926365, 0.8744694, 0.92449695, 0.87096155, 0.9304468, 0.83162177, 0.8686777, 0.87218666, 0.9250988, 0.88536495, 0.9346907, 0.8416568, 0.87648535, 0.8688753, 0.9218931, 0.87090695, 0.9297518, 0.828309, 0.8713847, 0.87491924, 0.9303489, 0.8852039, 0.9381463, 0.8470784, 0.8718579, 0.8751261, 0.9256923, 0.8682812, 0.9303045, 0.8318889, 0.8686984, 0.87252754, 0.92489195, 0.8833619, 0.9339004, 0.8411658, 0.8765794, 0.8685646, 0.9217328, 0.8691972, 0.9296873, 0.82822704, 0.8709638, 0.87501156, 0.93042916, 0.88488346, 0.937921941, 0.847177625, 0.8726872, 0.8754556, 0.9254955, 0.8673788, 0.9296856, 0.8314564, 0.8680197, 0.8719573, 0.9262041, 0.884559, 0.93471116, 0.8415735, 0.87568384, 0.86835337, 0.9226363, 0.87058246, 0.92999405, 0.82796186, 0.86919457, 0.8747637, 0.9306638, 0.8857503, 0.9379, 0.8495814, 0.86990863, 0.87544113, 0.92646, 0.8705455, 0.93014574, 0.83159965, 0.86728334, 0.87198824, 0.9263934, 0.8858039, 0.9344395, 0.8409444, 0.8757023, 0.8687453, 0.9227131, 0.8705075, 0.9293817, 0.82935476, 0.87079257, 0.8751233, 0.93063146, 0.8862056, 0.93784654, 0.85199183, 0.8742558, 0.8761083, 0.9264071, 0.87101537, 0.9305652, 0.837929, 0.86926746, 0.8733791, 0.9265777, 0.88616014, 0.9348934, 0.847698, 0.8767493, 0.8714008, 0.9234308, 0.87370384, 0.9302793, 0.83448225, 0.8717084, 0.87731296, 0.93151104, 0.88874745, 0.93848515, 0.8553368, 0.8740507, 0.87770844, 0.92660165, 0.87293184, 0.9306709, 0.84027636, 0.8702541, 0.8749851, 0.9264504, 0.88759774, 0.93458533, 0.84797156, 0.8767858, 0.8711496, 0.92356217, 0.87404734, 0.9296102, 0.8369179, 0.8714468, 0.8769791, 0.93140376, 0.8882731, 0.93814117, 0.8578201, 0.87294567, 0.8780209, 0.92644817, 0.872457, 0.9307241, 0.8431039, 0.86808354, 0.87476796, 0.92671996, 0.8881717, 0.9351108, 0.84998524, 0.8760295, 0.8710254, 0.92307127, 0.87424326, 0.930174, 0.8383391, 0.8701047, 0.87683, 0.93160063, 0.88995457, 0.9384671, 0.85819167, 0.87239087, 0.87736344, 0.92619866, 0.8713903, 0.93063915, 0.8429423, 0.8679779, 0.8718203, 0.92650974, 0.88771224, 0.9358047, 0.8510282, 0.875495, 0.870352, 0.9235045, 0.8742706, 0.93115515, 0.83993644, 0.86994076, 0.878115, 0.9318486, 0.89034754, 0.93890244, 0.8593088, 0.8724814, 0.8791868, 0.9277286, 0.87284976, 0.93108857, 0.84464186, 0.86853004, 0.87430406, 0.9272959, 0.88968647, 0.9355936, 0.8544356, 0.8772127, 0.87175685, 0.92365324, 0.8754513, 0.9302945, 0.8437692, 0.87151676, 0.8772672, 0.9319637, 0.89064586, 0.9387468, 0.8620221, 0.87237626, 0.878275, 0.9266737, 0.8737946, 0.9310825, 0.84633094, 0.866898, 0.8751431, 0.9264522, 0.8885937, 0.935413, 0.85463786, 0.87562764, 0.8715636, 0.92317736, 0.8742289, 0.929868, 0.8443001, 0.8697876, 0.87686896, 0.93107885, 0.8889498, 0.9379814, 0.86403525, 0.8734819, 0.8782264, 0.9255247, 0.8722382, 0.93010026, 0.8480333, 0.86835843, 0.87463677, 0.92585254, 0.887119, 0.9347357, 0.85601526, 0.87722754, 0.87153155, 0.92254746, 0.8740845, 0.9295641, 0.8449813, 0.87093776, 0.8780236, 0.93046165, 0.8894735, 0.9378298, 0.86326504, 0.87362385, 0.8777577, 0.92574596, 0.87303615, 0.92990714, 0.8473294, 0.86929065, 0.87463504, 0.9258437, 0.8877628, 0.9342477, 0.85480016, 0.8771712, 0.8711052, 0.922537, 0.87420493, 0.92959213, 0.84497374, 0.8724857, 0.8771979, 0.9315502, 0.88983953, 0.9379882, 0.86371887, 0.87545335, 0.87770236, 0.9270733, 0.87335736, 0.93069094, 0.84945303, 0.87038267, 0.8751242, 0.92737085, 0.88766426, 0.9352163, 0.8564224, 0.87901646, 0.87202686, 0.9241837, 0.87421995, 0.93037117, 0.84562737, 0.87384194, 0.8784235, 0.931999, 0.8892884, 0.93889445, 0.8644841, 0.8773289, 0.8796561, 0.92672354, 0.871944, 0.9313864, 0.84862274, 0.872203, 0.8764441, 0.92741257, 0.88734263, 0.93541855, 0.85669374, 0.8795563, 0.87344646, 0.9249545, 0.8731119, 0.9306488, 0.8453509, 0.87439036, 0.8789822, 0.93182385, 0.8887921, 0.9387646, 0.86419517, 0.87669384, 0.8799307, 0.92695254, 0.8728975, 0.9313093, 0.85059017, 0.8724505, 0.8766501, 0.9278977, 0.88836825, 0.9356327, 0.8575601, 0.8808166, 0.8726448, 0.9237499, 0.87508506, 0.93074983, 0.8490588, 0.8777044, 0.8783362, 0.9317303, 0.8907031, 0.93903875, 0.8668574, 0.8795506, 0.87884223, 0.9261442, 0.8733617, 0.9304427, 0.85116845, 0.87117565, 0.8757214, 0.9263278, 0.8886217, 0.9347379, 0.8587169, 0.8811016, 0.8727026, 0.9239719, 0.87431324, 0.9308967, 0.8471253, 0.87503767, 0.8791036, 0.9322672, 0.8897616, 0.9385909, 0.86650294, 0.87782663, 0.87993294, 0.9277009, 0.8731142, 0.93094885, 0.85227215, 0.8739233, 0.87688625, 0.92763186, 0.88811827, 0.9351154, 0.8600204, 0.88231397, 0.8751476, 0.92409825, 0.87417805, 0.9303757, 0.8502089, 0.87562317, 0.88062507, 0.93292004, 0.8889861, 0.9385231, 0.86795545, 0.8783692, 0.88073874, 0.9286929, 0.8730692, 0.9317481, 0.85410964, 0.8727742, 0.87852067, 0.9287333, 0.88861996, 0.9357562, 0.8608952, 0.8819152, 0.8751465, 0.9257218, 0.8749358, 0.93115646, 0.8501652, 0.8735574, 0.8800903, 0.93305194, 0.8890272, 0.93951195, 0.8697902, 0.8781153, 0.8799575, 0.92841154, 0.8724266, 0.9321695, 0.85430425, 0.8705292, 0.8758494, 0.928679, 0.8868242, 0.9361506, 0.8617041, 0.87849617, 0.87375456, 0.92537415, 0.8727628, 0.93196017, 0.8521822, 0.8724902, 0.8788049, 0.9338849, 0.8890478, 0.9403697, 0.8695406, 0.87536925, 0.8784159, 0.9287002, 0.8719616, 0.9331253, 0.85425735, 0.8705587, 0.87469697, 0.9294597, 0.8867236, 0.93702966, 0.8614068, 0.8776675, 0.8717916, 0.9252735, 0.87189215, 0.9318348, 0.8498309, 0.86972797, 0.87771744, 0.9342986, 0.8874088, 0.9393683, 0.8683656, 0.8724569, 0.87854576, 0.9288813, 0.8699376, 0.93232745, 0.8529098, 0.86736286, 0.8752779, 0.92932004, 0.88390166, 0.93632084, 0.85902977, 0.8756897, 0.8722948, 0.9254215, 0.8679474, 0.9308435, 0.8469477, 0.86817116, 0.87812835, 0.9331604, 0.88426644, 0.9385515, 0.8650757, 0.8706992, 0.87878877, 0.92813003, 0.86626625, 0.9311463, 0.850618, 0.8661526, 0.8748702, 0.92831707, 0.8824322, 0.93569607, 0.8588974, 0.87552655, 0.87187654, 0.9248811, 0.86782897, 0.93092644, 0.846595, 0.8679934, 0.8773786, 0.9332321, 0.88334477, 0.9388356, 0.8674167, 0.8717059, 0.87790364, 0.9279601, 0.864683, 0.9311621, 0.8522645, 0.8667601, 0.8749088, 0.92858535, 0.87949836, 0.93551755, 0.85895395, 0.87563413, 0.87130994, 0.92523855, 0.86503637, 0.9305392, 0.8477301, 0.8690867, 0.8774415, 0.9335525, 0.88059044, 0.93848544, 0.86651886, 0.8719602, 0.87803596, 0.92877287, 0.8623767, 0.9313992, 0.85261667, 0.8669827, 0.8748047, 0.929012, 0.8786611, 0.93588126, 0.8604086, 0.87502116, 0.8721127, 0.92555165, 0.86333895, 0.931099, 0.8496228, 0.86928743, 0.8780214, 0.9337898, 0.8804473, 0.93926895, 0.8686767, 0.87234896, 0.8783782, 0.9290157, 0.8633625, 0.93240553, 0.8540202, 0.8679579, 0.8753626, 0.9293605, 0.88007396, 0.9366492, 0.8621392, 0.8769227, 0.8715454, 0.9262047, 0.8645053, 0.93204725, 0.8508224, 0.87093884, 0.8776167, 0.9342711, 0.88091207, 0.9404972, 0.86977106, 0.87482613, 0.8794547, 0.92951983, 0.8626453, 0.9334605, 0.85662496, 0.8693607, 0.8757577, 0.9294257, 0.8791448, 0.9375399, 0.8629026, 0.8775651, 0.8723655, 0.9263872, 0.8643455, 0.9325555, 0.8513366, 0.87008035, 0.878255, 0.9345113, 0.88017666, 0.9409237, 0.8713464, 0.8732924, 0.87881345, 0.92975247, 0.86197746, 0.9334774, 0.85680914, 0.86838514, 0.8757876, 0.9299912, 0.8780194, 0.93754447, 0.8639407, 0.876017, 0.87249714, 0.92672354, 0.86337477, 0.9325498, 0.8532704, 0.870788, 0.8779775, 0.93451405, 0.8811066, 0.94040436, 0.8722894, 0.8751631, 0.8790198, 0.92989117, 0.8634648, 0.93319744, 0.8583919, 0.86958534, 0.876958, 0.9300412, 0.878987, 0.93666583, 0.8649296, 0.8783501, 0.8742138, 0.926278, 0.8633257, 0.9323496, 0.854663, 0.8727999, 0.87960464, 0.9345648, 0.8812969, 0.94018424, 0.8737348, 0.87602735, 0.8803133, 0.9297782, 0.8639523, 0.93314755, 0.8590689, 0.8710544, 0.8774133, 0.93018526, 0.8796418, 0.93694735, 0.8650743, 0.87992036, 0.8731922, 0.92638105, 0.8640757, 0.9314416, 0.85568094, 0.8713397, 0.87904865, 0.93449414, 0.8800085, 0.93926185, 0.87327945, 0.8748735, 0.87966543, 0.9298984, 0.8623745, 0.932491, 0.8589062, 0.8713148, 0.8767396, 0.92946357, 0.8786185, 0.93589747, 0.86548823, 0.8778229, 0.8734964, 0.9260077, 0.8641318, 0.9311788, 0.8552577, 0.8708338, 0.87948334, 0.93339443, 0.87975603, 0.9393716, 0.8723412, 0.8736461, 0.8798694, 0.9279951, 0.86277777, 0.9322474, 0.8579631, 0.8690692, 0.87702215, 0.92821896, 0.8789551, 0.936543, 0.86494094, 0.8779524, 0.87398887, 0.92503065, 0.8639952, 0.9311074, 0.85463643, 0.870794, 0.87962526, 0.93334395, 0.8802995, 0.93955845, 0.8729518, 0.87504363, 0.88002867, 0.92765695, 0.8620517, 0.9328517, 0.8572664, 0.8707099, 0.87709033, 0.92841417, 0.878183, 0.9371205, 0.8655586, 0.87870145, 0.8733181, 0.9247233, 0.86476, 0.9324826, 0.8552614, 0.8752298, 0.8795754, 0.93262374, 0.8804725, 0.9401989, 0.87297815, 0.87979746, 0.8801689, 0.92803866, 0.86271876, 0.9323593, 0.8581145, 0.8768523, 0.8765277, 0.92872, 0.87869936, 0.93624216, 0.86537826, 0.88184243, 0.8724643, 0.9252939, 0.8629518, 0.93092024, 0.8555053, 0.87648743, 0.8779076, 0.93348914, 0.88081086, 0.94052273, 0.87290984, 0.8809558, 0.8782471, 0.92846555, 0.8628225, 0.93263376, 0.85800916, 0.87337136, 0.87532157, 0.9296361, 0.8781081, 0.93676084, 0.86511374, 0.8800834, 0.8723778, 0.925852, 0.8638523, 0.93175894, 0.8535315, 0.87689525, 0.8776235, 0.93353, 0.8796946, 0.93967676, 0.8707481, 0.8782225, 0.87815434, 0.92840457, 0.8617726, 0.93240136, 0.85586154, 0.87440413, 0.8745075, 0.929246, 0.8779128, 0.9368959, 0.8624182, 0.8832395, 0.8713805, 0.9254342, 0.8624384, 0.93221474, 0.8526413, 0.87626064, 0.87636906, 0.93373907, 0.8797052, 0.9397254, 0.86847466, 0.877711, 0.8771613, 0.92838085, 0.8630113, 0.9311949, 0.8525025, 0.869102, 0.87378865, 0.92849416, 0.87903506, 0.9371314, 0.8609858, 0.87978995, 0.8708881, 0.9266887, 0.8644901, 0.93191856, 0.85042554, 0.87532157, 0.87622625, 0.93571603, 0.8809807, 0.9386423, 0.8681317, 0.8729963, 0.87624466, 0.93152905, 0.86468637, 0.9326071, 0.8515991, 0.86795646, 0.8735863, 0.932149, 0.8794572, 0.93897676, 0.85644615, 0.87532145, 0.8701268, 0.9287371, 0.86466104, 0.93384796, 0.8460146, 0.8674782, 0.8757239, 0.9368038, 0.8799394, 0.94114834, 0.8647407, 0.87225616, 0.8761038, 0.9316358, 0.8628399, 0.93451434, 0.84852576, 0.86652225, 0.87322253, 0.9314412, 0.87861073, 0.9379986, 0.8560944, 0.875899, 0.8708155, 0.9285721, 0.8615604, 0.93378377, 0.8434835, 0.86953944, 0.87602633, 0.936445, 0.879325, 0.9407246, 0.86309737, 0.87341094, 0.8762811, 0.93321115, 0.86130846, 0.93337023, 0.848248, 0.86633396, 0.87466496, 0.93224823, 0.8764259, 0.9373466, 0.85554224, 0.87425375, 0.8702989, 0.9290823, 0.86091363, 0.93244445, 0.8441866, 0.8657428, 0.87456447, 0.93628675, 0.8756808, 0.93919235, 0.86254984, 0.8689006, 0.87510616, 0.930856, 0.8567768, 0.931555, 0.84663284, 0.8625632, 0.8697049, 0.93118334, 0.87312067, 0.93546903, 0.85439974, 0.8701454, 0.8656864, 0.9285091, 0.860093, 0.93004715, 0.8426562, 0.86359406, 0.87255555, 0.9369863, 0.87784594, 0.9375829, 0.8623108, 0.86520535, 0.8709045, 0.9294712, 0.85699475, 0.9308398, 0.85027605, 0.8609988, 0.868579, 0.93015105, 0.8721723, 0.93520504, 0.85828763, 0.8696752, 0.8655706, 0.92650604, 0.86058336, 0.93068856, 0.84715873, 0.8676331, 0.8743127, 0.93741184, 0.8788181, 0.9396478, 0.8657412, 0.86910254, 0.87245274, 0.9322046, 0.8585543, 0.9321858, 0.85088146, 0.8607277, 0.86891234, 0.9317192, 0.87640816, 0.934547, 0.85844934, 0.870461, 0.86325544, 0.9278353, 0.8569328, 0.92861545, 0.8447871, 0.86570555, 0.8708403, 0.93431586, 0.87281656, 0.93610567, 0.8643871, 0.8688271, 0.870519, 0.9286272, 0.85605294, 0.9293189, 0.851548, 0.8658751, 0.8671929, 0.9293591, 0.87376285, 0.933743, 0.85692847, 0.8711867, 0.8630477, 0.9257305, 0.8564025, 0.9300754, 0.84813994, 0.8649711, 0.8700302, 0.9339474, 0.87382764, 0.9381624, 0.8668492, 0.8683238, 0.86932814, 0.9288425, 0.8557002, 0.9306831, 0.85237294, 0.86112225, 0.8655495, 0.929614, 0.8714449, 0.93562, 0.8581461, 0.86908495, 0.86204517, 0.92612135, 0.8530388, 0.93023735, 0.8460506, 0.86204535, 0.8685461, 0.93442917, 0.87075096, 0.9381933, 0.8642094, 0.8658345, 0.869325, 0.92943835, 0.8535045, 0.93050325, 0.8499173, 0.85992956, 0.8656962, 0.92939436, 0.86884147, 0.9346124, 0.8566557, 0.8696263, 0.86184, 0.9254293, 0.8538105, 0.930232, 0.84628034, 0.8637984, 0.8690175, 0.9338508, 0.8717627, 0.9380274, 0.8653865, 0.865957, 0.8689718, 0.9290042, 0.8531391, 0.9314275, 0.84981334, 0.8598087, 0.8661374, 0.92938834, 0.8692853, 0.9352918, 0.8578482, 0.8680036, 0.8630236, 0.92565006, 0.8527717, 0.93051857, 0.8462622, 0.8623096, 0.8683453, 0.93386286, 0.869659, 0.938811, 0.8643498, 0.8641957, 0.8686532, 0.92820024, 0.85098255, 0.93146014, 0.84929943, 0.8587772, 0.86541057, 0.9284578, 0.86842215, 0.93533593, 0.8555747, 0.8684191, 0.86237746, 0.9248482, 0.85345286, 0.93028533, 0.8453621, 0.86041445, 0.86964315, 0.93340003, 0.87080413, 0.9381082, 0.86472845, 0.86406416, 0.87039125, 0.9282397, 0.8522636, 0.9304308, 0.8503392, 0.8575626, 0.8670609, 0.9299723, 0.86830765, 0.93485105, 0.8572245, 0.86810124, 0.8637208, 0.92639154, 0.8547391, 0.93053466, 0.8462057, 0.86071426, 0.86981475, 0.9347003, 0.87206954, 0.9386509, 0.8651429, 0.8607885, 0.8697442, 0.927454, 0.85006034, 0.9313846, 0.849801, 0.85513043, 0.8667918, 0.9306421, 0.8687611, 0.93595904, 0.85615444, 0.8659827, 0.86376035, 0.9262398, 0.85433674, 0.9315016, 0.8451774, 0.86074287, 0.8709875, 0.9359107, 0.8708839, 0.9380647, 0.8646007, 0.8624438, 0.87069887, 0.9305385, 0.8533658, 0.9312478, 0.8494074, 0.8561226, 0.86773586, 0.9317452, 0.8692005, 0.9353305, 0.85793984, 0.8658953, 0.8641587, 0.92789996, 0.85436046, 0.9301313, 0.84769404, 0.85908794, 0.870933, 0.93663204, 0.87348217, 0.9378417, 0.8667971, 0.86318135, 0.8714102, 0.93176526, 0.8546052, 0.93060774, 0.85257006, 0.8560687, 0.8691734, 0.9315367, 0.8708662, 0.9339735, 0.860043, 0.8660387, 0.86564285, 0.92751545, 0.85599655, 0.92959183, 0.84899145, 0.8594725, 0.87193626, 0.93597347, 0.87396693, 0.9375183, 0.8662854, 0.86234283, 0.8728638, 0.93170696, 0.8556701, 0.93023384, 0.85199153, 0.8579772, 0.8702854, 0.9314585, 0.8712989, 0.93404037, 0.8601114, 0.8685465, 0.8673849, 0.9280732, 0.8588799, 0.9297745, 0.84842527, 0.8604471, 0.8726774, 0.936039, 0.87293386, 0.93725663, 0.86687654, 0.86438715, 0.87281084, 0.9303428, 0.85422355, 0.9298416, 0.85297495, 0.8568763, 0.8692774, 0.9317241, 0.8703038, 0.9342458, 0.8605009, 0.8672, 0.86601704, 0.92830515, 0.85575145, 0.92925394, 0.8509279, 0.86010057, 0.87187314, 0.9359885, 0.8721193, 0.9370121, 0.8688714, 0.86268985, 0.8720645, 0.93036085, 0.8539937, 0.9295772, 0.8542954, 0.8568462, 0.8691399, 0.9310904, 0.87045366, 0.933956, 0.8619196, 0.86676276, 0.8668433, 0.9282288, 0.8571361, 0.9296346, 0.8514023, 0.86072725, 0.87342596, 0.93542904, 0.87317663, 0.9378813, 0.86898965, 0.8636568, 0.8737379, 0.9303551, 0.8547522, 0.9298551, 0.8547127, 0.85671765, 0.87038666, 0.93149656, 0.8712088, 0.93409705, 0.8624822, 0.86607194, 0.865922, 0.92751676, 0.8554749, 0.92961967, 0.8509774, 0.85934275, 0.8719701, 0.93574023, 0.872381, 0.9375497, 0.86891454, 0.86272615, 0.8736774, 0.9308509, 0.8533809, 0.92975515, 0.85320467, 0.85609496, 0.86946183, 0.93131256, 0.8694159, 0.9341268, 0.859268, 0.8658511, 0.8667337, 0.9275038, 0.8540767, 0.9290233, 0.84800375, 0.8587208, 0.87232506, 0.9355472, 0.87002546, 0.9366303, 0.86619043, 0.86184996, 0.8730904, 0.9307169, 0.85231924, 0.92886114, 0.8511722, 0.8552189, 0.86990094, 0.9317137, 0.8682971, 0.9336448, 0.85894936, 0.8656251, 0.8670916, 0.9283226, 0.8545751, 0.92866355, 0.84768367, 0.85916686, 0.8739028, 0.9359672, 0.8724124, 0.9368102, 0.8661996, 0.86142015, 0.8739754, 0.9305302, 0.853759, 0.92935526, 0.8517838, 0.85454494, 0.8704328, 0.93087006, 0.8680935, 0.9329846, 0.8587771, 0.8638937, 0.86629665, 0.9269316, 0.85036725, 0.92752606, 0.8483954, 0.8574598, 0.8722285, 0.93443626, 0.8682252, 0.93557876, 0.86640227, 0.8611923, 0.8730038, 0.92947567, 0.8517932, 0.9290895, 0.85182685, 0.8552074, 0.8702926, 0.93037945, 0.86788607, 0.9332392, 0.8586698, 0.865638, 0.86802787, 0.92712176, 0.8513265, 0.9287747, 0.84887856, 0.85923296, 0.87338644, 0.9353304, 0.8692325, 0.9366448, 0.8671327, 0.8623491, 0.8738266, 0.9299276, 0.8519721, 0.92861456, 0.8534205, 0.8565665, 0.87078243, 0.930782, 0.86756414, 0.9329959, 0.86115736, 0.8667276, 0.8674549, 0.9273602, 0.8522472, 0.9286495, 0.85074586, 0.8595457, 0.87380487, 0.93517095, 0.8693422, 0.93665296, 0.86796165, 0.8625949, 0.8743663, 0.9300611, 0.8496344, 0.92933065, 0.8550566, 0.8567575, 0.87137, 0.93059164, 0.865626, 0.9329577, 0.86097544, 0.8675306, 0.8685295, 0.92710376, 0.851058, 0.92813504, 0.84998554, 0.85843235, 0.8742226, 0.93517953, 0.8683744, 0.93638784, 0.8687094, 0.8605584, 0.87482196, 0.92989737, 0.84944504, 0.92924416, 0.85407954, 0.8546776, 0.8712569, 0.9305197, 0.86573064, 0.93381107, 0.861622, 0.86473083, 0.86791027, 0.92714906, 0.85137236, 0.9291281, 0.85013366, 0.85848427, 0.8740611, 0.9351544, 0.86976206, 0.93732625, 0.8689862, 0.8613905, 0.87469935, 0.92982626, 0.851805, 0.9298015, 0.85468715, 0.8554023, 0.87214696, 0.9306921, 0.8683662, 0.93385154, 0.86212194, 0.8660001, 0.8691246, 0.9272663, 0.8532902, 0.92894566, 0.85177803, 0.858666, 0.87460166, 0.9349291, 0.8698212, 0.9370315, 0.8697538, 0.8613521, 0.87619406, 0.93014556, 0.8510913, 0.929125, 0.8542789, 0.8549024, 0.872244, 0.93061155, 0.8664426, 0.93294066, 0.86020815, 0.86426723, 0.8680104, 0.927019, 0.8521738, 0.9286537, 0.85009795, 0.8574662, 0.8745013, 0.9347098, 0.86853445, 0.93666846, 0.86976695, 0.86025184, 0.87515855, 0.9294458, 0.8509192, 0.92891234, 0.8529577, 0.8544062, 0.87157714, 0.93010634, 0.86666965, 0.93318677, 0.86052775, 0.8661308, 0.86855, 0.92660666, 0.85265875, 0.92830557, 0.8513971, 0.8606956, 0.8749547, 0.9344958, 0.870439, 0.9365988, 0.869879, 0.8641888, 0.8745881, 0.9295238, 0.8532629, 0.929588, 0.85548395, 0.85885984, 0.87125933, 0.93062395, 0.870359, 0.9340936, 0.86321354, 0.8697499, 0.8691048, 0.92676204, 0.85244983, 0.9296388, 0.8508137, 0.86291283, 0.8764275, 0.9350867, 0.87263364, 0.93792427, 0.8716644, 0.8666708, 0.8768289, 0.92986745, 0.85540813, 0.9308836, 0.8598525, 0.8602016, 0.8742632, 0.9309594, 0.8704063, 0.9349199, 0.8652055, 0.86849993, 0.87065005, 0.9273321, 0.85379505, 0.9301707, 0.8546553, 0.86254704, 0.8770183, 0.93531775, 0.8712066, 0.93793577, 0.87201625, 0.86510587, 0.877569, 0.9303191, 0.8526831, 0.93078387, 0.8573502, 0.859841, 0.87360793, 0.93098646, 0.86927885, 0.935071, 0.8643851, 0.8702859, 0.8704476, 0.9273693, 0.8541705, 0.9301247, 0.8529459, 0.8639869, 0.8759056, 0.93524384, 0.8708365, 0.93802476, 0.870454, 0.86544585, 0.87656015, 0.9298512, 0.8514163, 0.93057036, 0.85500664, 0.8578901, 0.87314135, 0.9306605, 0.86763597, 0.9344686, 0.8621621, 0.86753833, 0.8699688, 0.9270771, 0.85269386, 0.929825, 0.8514157, 0.8617612, 0.875654, 0.93476653, 0.87042165, 0.93745434, 0.86849076, 0.8653932, 0.87659985, 0.9296521, 0.85262287, 0.93038315, 0.85538346, 0.8594623, 0.8734916, 0.93072, 0.8695016, 0.934562, 0.86181116, 0.8696091, 0.8701978, 0.9265764, 0.85393584, 0.92992985, 0.8511924, 0.8621552, 0.87601084, 0.9346964, 0.87077475, 0.937908, 0.86978686, 0.86566955, 0.8762872, 0.92949367, 0.85238314, 0.93062836, 0.8553303, 0.85834557, 0.8734403, 0.9303113, 0.8683539, 0.9348296, 0.8624032, 0.8683006, 0.8701832, 0.9269672, 0.85382605, 0.9301173, 0.8520017, 0.8611625, 0.876513, 0.9345686, 0.87036616, 0.93802035, 0.8699188, 0.86480665, 0.87757903, 0.92954105, 0.8526425, 0.9306856, 0.8551463, 0.8592431, 0.8736388, 0.9306607, 0.8681441, 0.9351218, 0.8617267, 0.8687641, 0.87066406, 0.9272385, 0.85271823, 0.93024135, 0.85122985, 0.8617331, 0.87673795, 0.93519515, 0.8706227, 0.93783605, 0.8693299, 0.86473364, 0.87695426, 0.9300511, 0.8520146, 0.929979, 0.85429883, 0.8581514, 0.8739599, 0.9307833, 0.8686991, 0.93414325, 0.8613287, 0.8675797, 0.87045485, 0.92724824, 0.85220325, 0.92937154, 0.8502397, 0.8606101, 0.8769128, 0.9353451, 0.8705208, 0.9371472, 0.8689912, 0.862433, 0.87740564, 0.92996395, 0.8516851, 0.93020105, 0.85462207, 0.85668105, 0.87390685, 0.9311935, 0.8682562, 0.93461025, 0.8605975, 0.86722344, 0.87128025, 0.9278821, 0.85253733, 0.9301472, 0.8504033, 0.8584208, 0.8770704, 0.9355507, 0.8698347, 0.9377366, 0.86942214, 0.862444, 0.8771118, 0.93023485, 0.8511181, 0.92989624, 0.8533327, 0.85491323, 0.87434596, 0.9314977, 0.86773115, 0.9342689, 0.8599551, 0.8653304, 0.8714412, 0.9277728, 0.8524936, 0.92950255, 0.8495304, 0.85771686, 0.8772415, 0.9354583, 0.8704535, 0.93738335, 0.86791444, 0.8610465, 0.87733847, 0.9302289, 0.85241026, 0.9304175, 0.8532892, 0.8536259, 0.87389, 0.9309649, 0.8680499, 0.9344968, 0.8609534, 0.86468476, 0.8711209, 0.92763454, 0.8529208, 0.93012154, 0.8496821, 0.85760736, 0.8763529, 0.93489385, 0.8691685, 0.9377041, 0.8682071, 0.85974866, 0.8778608, 0.9297536, 0.85073173, 0.93063, 0.8525382, 0.8532289, 0.87405443, 0.930922, 0.8675667, 0.9345648, 0.85843486, 0.86519414, 0.871341, 0.9277298, 0.85216624, 0.9302646, 0.8472597, 0.85819554, 0.8773576, 0.9352885, 0.8702214, 0.9384409, 0.8665706, 0.8623581, 0.87833786, 0.93032163, 0.8514236, 0.9311546, 0.8513119, 0.8568091, 0.8750084, 0.9312133, 0.8681007, 0.9352255, 0.8594902, 0.8664863, 0.8722539, 0.92765605, 0.85304606, 0.9307155, 0.8487486, 0.8599477, 0.8776869, 0.93534404, 0.87092537, 0.93823195, 0.86717343, 0.86274076, 0.87848115, 0.9303479, 0.8519379, 0.9311143, 0.8530382, 0.8560922, 0.87491685, 0.93123883, 0.8682288, 0.93549186, 0.8601989, 0.86702454, 0.8718627, 0.9274501, 0.8536265, 0.9302921, 0.84992045, 0.86153394, 0.8776534, 0.9352018, 0.8712093, 0.9382987, 0.8685869, 0.86578274, 0.87804925, 0.9301628, 0.85223967, 0.9312499, 0.85420394, 0.85732925, 0.8731121, 0.93044806, 0.869821, 0.9349893, 0.8620598, 0.86818606, 0.8711845, 0.92723686, 0.8547594, 0.93019205, 0.85402566, 0.8627317, 0.87806535, 0.93478864, 0.8725449, 0.9382765, 0.8705437, 0.8663984, 0.87910676, 0.93003356, 0.8546983, 0.93110335, 0.85505694, 0.8597542, 0.8752075, 0.9307893, 0.8720194, 0.9359543, 0.86217254, 0.8701159, 0.872551, 0.92765164, 0.85591584, 0.9314883, 0.8521421, 0.8643941, 0.8782354, 0.93523175, 0.87376726, 0.93922865, 0.8705162, 0.867664, 0.8780765, 0.9305331, 0.8552911, 0.93207085, 0.8554067, 0.8614274, 0.87398934, 0.9312213, 0.8716451, 0.9362946, 0.8620733, 0.8714417, 0.87151515, 0.9275779, 0.8549456, 0.9309103, 0.85209227, 0.86384654, 0.8773272, 0.9353902, 0.87239677, 0.93877876, 0.86918575, 0.86617064, 0.8780438, 0.9304753, 0.8535459, 0.9317782, 0.8550773, 0.86048895, 0.87434804, 0.93107873, 0.8699608, 0.9358775, 0.8623032, 0.8713229, 0.87120223, 0.9276303, 0.8544207, 0.93105054, 0.85086364, 0.8637896, 0.8773153, 0.9352934, 0.8712382, 0.93906355, 0.86954856, 0.8674199, 0.87756336, 0.9304083, 0.8534673, 0.93211335, 0.8554369, 0.8602057, 0.87515044, 0.9313771, 0.87106586, 0.9365511, 0.862891, 0.8702368, 0.8720253, 0.9278473, 0.8560241, 0.9315846, 0.85142356, 0.86334634, 0.8779973, 0.9360494, 0.8736286, 0.9394832, 0.8694312, 0.86585844, 0.87839735, 0.93100566, 0.8550345, 0.9320547, 0.8539525, 0.85984653, 0.8747324, 0.9320983, 0.872428, 0.93648255, 0.8608131, 0.868852, 0.8716979, 0.92870057, 0.85689706, 0.93139094, 0.8510375, 0.86112607, 0.8782667, 0.9362766, 0.8740262, 0.93919134, 0.8691937, 0.8640873, 0.87892604, 0.9312558, 0.85483426, 0.93204933, 0.85369086, 0.8575799, 0.874789, 0.9320455, 0.8709152, 0.936479, 0.8609758, 0.8684506, 0.8718657, 0.9286132, 0.857507, 0.9328021, 0.84991974, 0.8623776, 0.87767446, 0.9365668, 0.87534565, 0.9402447, 0.86930966, 0.8651462, 0.8790134, 0.9317966, 0.8574715, 0.93278354, 0.8542146, 0.8590626, 0.8755689, 0.9323112, 0.87242645, 0.93649864, 0.8607322, 0.8687618, 0.8722848, 0.92894363, 0.8571572, 0.9317959, 0.84852326, 0.86017525, 0.8760447, 0.9361502, 0.8740098, 0.9389081, 0.86451054, 0.86284804, 0.8763872, 0.9314126, 0.8552258, 0.9315753, 0.8495766, 0.8558517, 0.8723304, 0.93205625, 0.8712426, 0.93569636, 0.8575242, 0.8671662, 0.8709063, 0.92863894, 0.8576147, 0.93121743, 0.8471216, 0.8610063, 0.8767039, 0.9360601, 0.8750409, 0.93886745, 0.86527133, 0.86334616, 0.8775144, 0.93128425, 0.85657924, 0.93153304, 0.850337, 0.8581879, 0.8743054, 0.9321002, 0.8731343, 0.93549895, 0.85851437, 0.86798817, 0.87033993, 0.9286336, 0.8584293, 0.9306893, 0.84703946, 0.86083066, 0.8775203, 0.93633693, 0.8754621, 0.938495, 0.865471, 0.864161, 0.8772529, 0.9312582, 0.8565691, 0.9316129, 0.8516955, 0.85862386, 0.8737817, 0.931867, 0.87348634, 0.9359664, 0.8593417, 0.8673673, 0.87119955, 0.9287187, 0.85900253, 0.93124783, 0.84743226, 0.85883105, 0.87829804, 0.936507, 0.8760685, 0.93961525, 0.86636406, 0.8625123, 0.8792151, 0.9316514, 0.8568477, 0.9317612, 0.85158795, 0.8561674, 0.875603, 0.9319817, 0.8729398, 0.9355536, 0.85889906, 0.8663566, 0.87256056, 0.92812735, 0.8569421, 0.9306101, 0.84529555, 0.85829073, 0.877393, 0.9359528, 0.8746674, 0.938526, 0.8639439, 0.8618015, 0.87710375, 0.9305265, 0.85628307, 0.9318729, 0.84927726, 0.85573363, 0.8734134, 0.9314765, 0.872583, 0.9356485, 0.8570047, 0.86558414, 0.87116885, 0.9280754, 0.8577388, 0.9307375, 0.8448744, 0.85776025, 0.8755087, 0.9357701, 0.87473583, 0.93831766, 0.8656223, 0.8613726, 0.87738806, 0.9306358, 0.8570177, 0.93102306, 0.85015106, 0.85540015, 0.8730137, 0.9312872, 0.87317103, 0.9353347, 0.85781235, 0.86557543, 0.8703906, 0.927462, 0.85836923, 0.9309787, 0.84697634, 0.8602675, 0.8765873, 0.9353272, 0.87582445, 0.9391724, 0.8661549, 0.86244994, 0.8769723, 0.93075186, 0.85702896, 0.93310994, 0.85040486, 0.85498846, 0.8730379, 0.93162036, 0.8736015, 0.93670905, 0.85837203, 0.8658966, 0.87165993, 0.9279378, 0.8593879, 0.93235356, 0.8491618, 0.8596409, 0.8774443, 0.93601376, 0.87688625, 0.9403417, 0.8684649, 0.8638672, 0.8803008, 0.9310117, 0.8606954, 0.9348207, 0.856428, 0.8581921, 0.8771098, 0.9316007, 0.87766516, 0.9372654, 0.8631567, 0.86931777, 0.87421566, 0.92858887, 0.86043394, 0.9326714, 0.8512145, 0.8632757, 0.8797477, 0.9368818, 0.8764224, 0.9403473, 0.8705891, 0.86592, 0.8809778, 0.93153274, 0.85711604, 0.9325998, 0.8567911, 0.85912585, 0.87785953, 0.9326382, 0.8741043, 0.93713534, 0.8633925, 0.86975837, 0.8752924, 0.9297876, 0.85842675, 0.9314572, 0.85412645, 0.8623547, 0.8811577, 0.93691736, 0.87535906, 0.939918, 0.871147, 0.86466104, 0.8813898, 0.9319077, 0.8566715, 0.9325464, 0.8568077, 0.8579244, 0.8781045, 0.9321639, 0.87327, 0.93646455, 0.86182064, 0.8678648, 0.87551713, 0.9286568, 0.8578753, 0.93198305, 0.8506153, 0.86095715, 0.8818052, 0.9363269, 0.8752744, 0.93978935, 0.86934346, 0.8637787, 0.8821821, 0.931067, 0.8571275, 0.93291306, 0.8544971, 0.857151, 0.8784608, 0.9318829, 0.87412035, 0.9372662, 0.85992634, 0.86784995, 0.876106, 0.92828774, 0.86007774, 0.93325704, 0.8499494, 0.8617645, 0.88224614, 0.9359456, 0.8764978, 0.94058233, 0.8712712, 0.8649878, 0.88380194, 0.9310241, 0.8602848, 0.9334826, 0.8593103, 0.8586899, 0.8791729, 0.932071, 0.8771951, 0.93828475, 0.86194336, 0.86875296, 0.8768906, 0.928905, 0.8613296, 0.9332554, 0.8527694, 0.8625959, 0.8816682, 0.9368076, 0.87686896, 0.94079655, 0.8719369, 0.86662865, 0.8827545, 0.93167585, 0.8588363, 0.93386024, 0.85920244, 0.85863084, 0.877348, 0.93280864, 0.8756759, 0.937242, 0.86292064, 0.86913776, 0.8750923, 0.92942995, 0.86115575, 0.9330597, 0.8493742, 0.86030173, 0.88250816, 0.93707, 0.8791554, 0.94079506, 0.8693017, 0.865156, 0.88291043, 0.9327468, 0.8615974, 0.9340813, 0.85671693, 0.86000454, 0.8783445, 0.9337701, 0.8753845, 0.9378889, 0.8596009, 0.8713438, 0.8736415, 0.92986006, 0.86020947, 0.9333446, 0.8528445, 0.8617043, 0.87949103, 0.93729925, 0.87713784, 0.9413802, 0.87526655, 0.86478084, 0.8804646, 0.93214667, 0.85956734, 0.93386734, 0.85509276, 0.85760665, 0.87764406, 0.9331327, 0.87607133, 0.9381199, 0.8598061, 0.86690986, 0.8752739, 0.92990077, 0.86102176, 0.93422335, 0.8526094, 0.86037683, 0.8807733, 0.93761563, 0.87827706, 0.94126505, 0.867219, 0.86326265, 0.8821373, 0.9325112, 0.86055833, 0.93473166, 0.8524559, 0.8580561, 0.87926394, 0.933238, 0.876562, 0.93870366, 0.85996246, 0.8687516, 0.8757284, 0.92979616, 0.8609278, 0.934187, 0.848652, 0.8612221, 0.8812914, 0.9370642, 0.87822825, 0.94146705, 0.8672578, 0.86433715, 0.8823109, 0.93217903, 0.86007595, 0.9346267, 0.8519774, 0.8582214, 0.87919605, 0.9330909, 0.87630844, 0.93877476, 0.8595598, 0.86872953, 0.8763496, 0.9296565, 0.86037374, 0.9342532, 0.8493482, 0.86188954, 0.88230413, 0.93741626, 0.87718636, 0.9417904, 0.8692596, 0.8660652, 0.8835806, 0.93214494, 0.8588324, 0.93498003, 0.8550971, 0.85939306, 0.87920606, 0.9328699, 0.87475574, 0.93852186, 0.86039466, 0.8682847, 0.8763226, 0.9292768, 0.8600342, 0.9341603, 0.84993374, 0.8607442, 0.881871, 0.9371382, 0.8772375, 0.9418348, 0.86726207, 0.8645557, 0.88285244, 0.9318198, 0.8585842, 0.9356371, 0.85275567, 0.85937935, 0.8793626, 0.93266, 0.8753089, 0.93901384, 0.8597938, 0.8698861, 0.8761849, 0.92944694, 0.8607288, 0.9345424, 0.8493309, 0.8623306, 0.88137656, 0.9370062, 0.8775634, 0.94224703, 0.86885256, 0.865942, 0.8824187, 0.93219465, 0.8598962, 0.93545794, 0.8535921, 0.8599532, 0.8785247, 0.9329663, 0.8764657, 0.93952453, 0.8616832, 0.87036145, 0.8755972, 0.92924553, 0.86148584, 0.93516386, 0.8496897, 0.8628948, 0.881335, 0.9370384, 0.87861204, 0.9426853, 0.8689457, 0.8662591, 0.88229316, 0.9320802, 0.8603978, 0.935835, 0.85391235, 0.862487, 0.8795415, 0.9329179, 0.8763716, 0.9394981, 0.85986435, 0.87113005, 0.8757608, 0.9295359, 0.86227465, 0.93504786, 0.84942734, 0.86452186, 0.88198996, 0.9376653, 0.8796075, 0.9424721, 0.8685024, 0.867937, 0.88293254, 0.93261975, 0.8619976, 0.9357965, 0.8536416, 0.86317277, 0.87972724, 0.9335811, 0.8783895, 0.93953854, 0.8610354, 0.8730552, 0.87654585, 0.9302718, 0.86429316, 0.9350286, 0.84996396, 0.8660223, 0.8821111, 0.9378952, 0.8806175, 0.9426587, 0.8681822, 0.86825, 0.8824419, 0.9326848, 0.8636973, 0.9360854, 0.85487205, 0.86280334, 0.87865806, 0.93332815, 0.87828606, 0.93962646, 0.86250454, 0.8724014, 0.8764466, 0.9301245, 0.86419386, 0.935134, 0.8526967, 0.8648308, 0.88146484, 0.9377741, 0.8806987, 0.94249934, 0.8698442, 0.8666501, 0.8824384, 0.9324071, 0.8626237, 0.9358306, 0.8544394, 0.8606811, 0.8790404, 0.93402445, 0.8782746, 0.9399429, 0.8632179, 0.87215513, 0.8771619, 0.9304904, 0.8644006, 0.9351915, 0.8517171, 0.86452776, 0.882748, 0.9382544, 0.8808719, 0.94281816, 0.87144244, 0.8677128, 0.88274384, 0.93340635, 0.8631732, 0.9359361, 0.8565766, 0.86130846, 0.8782987, 0.9346524, 0.87997574, 0.9395996, 0.8653847, 0.872089, 0.875431, 0.93071336, 0.8650057, 0.9353551, 0.85122216, 0.86465627, 0.88103706, 0.9382702, 0.8809263, 0.9429354, 0.86928916, 0.86787105, 0.8805647, 0.93328094, 0.86347157, 0.9362949, 0.8537916, 0.86180145, 0.8776871, 0.93425256, 0.87890285, 0.93975663, 0.8601681, 0.87154675, 0.8747018, 0.9306603, 0.86378443, 0.935279, 0.84915584, 0.8645703, 0.8804928, 0.93814325, 0.8812107, 0.9429651, 0.868583, 0.8700386, 0.880713, 0.93360966, 0.86424744, 0.9360685, 0.85405767, 0.864216, 0.8778037, 0.93460625, 0.8801264, 0.94043446, 0.8629019, 0.8749401, 0.8752841, 0.9316154, 0.8659007, 0.93572897, 0.85253084, 0.8690008, 0.8805211, 0.938721, 0.8820292, 0.9435527, 0.87599015, 0.87394387, 0.88139707, 0.93357676, 0.8638965, 0.93678653, 0.8618294, 0.8683968, 0.8783763, 0.9346043, 0.88069785, 0.94100964, 0.86671805, 0.87465966, 0.87411594, 0.9308814, 0.8649805, 0.9361249, 0.8533184, 0.86621857, 0.879302, 0.93812007, 0.88067055, 0.94339263, 0.87099195, 0.86922854, 0.8800892, 0.9332426, 0.8623312, 0.9366077, 0.85529083, 0.86318946, 0.8773684, 0.9337451, 0.8779945, 0.94086164, 0.8634973, 0.8744526, 0.87389183, 0.93070096, 0.86418283, 0.9364024, 0.8556613, 0.86774385, 0.88109434, 0.9383518, 0.8816535, 0.94361264, 0.8764293, 0.8698371, 0.88215876, 0.93321115, 0.8615794, 0.93647325, 0.85818094, 0.8633865, 0.8771051, 0.93424946, 0.8775505, 0.9400736, 0.86306405, 0.8728145, 0.8737432, 0.93040293, 0.862251, 0.9356, 0.8527758, 0.8666335, 0.88213176, 0.93799317, 0.88019836, 0.9436462, 0.87369287, 0.86847425, 0.88390094, 0.93315554, 0.86339486, 0.9367038, 0.85990864, 0.86323243, 0.8814753, 0.93422824, 0.87902534, 0.94042003, 0.8628754, 0.8729668, 0.87680215, 0.9306505, 0.86392635, 0.936191, 0.8532094, 0.86477745, 0.8810412, 0.938442, 0.88028854, 0.94350886, 0.8721022, 0.8682, 0.8822818, 0.9332927, 0.86244905, 0.93642783, 0.854886, 0.8624302, 0.8785947, 0.9342188, 0.877728, 0.94034606, 0.8614106, 0.8726746, 0.8756332, 0.93061185, 0.8628053, 0.93532133, 0.8527594, 0.8654445, 0.88263804, 0.9379273, 0.87916195, 0.94304967, 0.8722775, 0.8685549, 0.8815775, 0.9327327, 0.8604198, 0.9358165, 0.856621, 0.8627374, 0.88073134, 0.93368405, 0.87582207, 0.9394614, 0.8647404, 0.87269557, 0.8767058, 0.92985344, 0.86232144, 0.9352761, 0.8545518, 0.86616373, 0.88152856, 0.9377045, 0.8792847, 0.9424829, 0.8731425, 0.86862344, 0.8812313, 0.93263245, 0.8601903, 0.9354574, 0.8594963, 0.8635259, 0.87859887, 0.93337244, 0.8772338, 0.93965703, 0.86865014, 0.87460214, 0.87687206, 0.930192, 0.8635615, 0.9360079, 0.85687786, 0.866079, 0.8823133, 0.93779224, 0.8810443, 0.94316757, 0.87587786, 0.8707553, 0.8838538, 0.93317765, 0.8630288, 0.9361875, 0.8604866, 0.8647637, 0.8796038, 0.9333975, 0.8787924, 0.9400397, 0.8658069, 0.87291396, 0.87649786, 0.93023115, 0.86392015, 0.93537617, 0.85450584, 0.865153, 0.88240373, 0.93803, 0.8806792, 0.94324106, 0.87491983, 0.86810994, 0.88276213, 0.93344927, 0.86306983, 0.93641, 0.8599212, 0.8620669, 0.8793041, 0.9344576, 0.8789732, 0.9399338, 0.8668124, 0.8727838, 0.87631273, 0.9308074, 0.86467427, 0.93561935, 0.8547711, 0.86481035, 0.8822938, 0.9384637, 0.8807473, 0.94324076, 0.87393326, 0.86800236, 0.88278705, 0.9335624, 0.86275285, 0.9367377, 0.8607143, 0.8631524, 0.8797955, 0.9338848, 0.8791048, 0.9404365, 0.8674161, 0.87340456, 0.8768097, 0.9305334, 0.8645089, 0.9358733, 0.85727686, 0.8663553, 0.88262165, 0.9380734, 0.8814101, 0.9434611, 0.8756266, 0.869277, 0.8833409, 0.9331791, 0.86338204, 0.9367042, 0.86124265, 0.86305577, 0.88015217, 0.93411916, 0.8793968, 0.94042236, 0.8680935, 0.87363243, 0.8769353, 0.93062294, 0.8640347, 0.93592906, 0.85728866, 0.8656224, 0.8827448, 0.9381351, 0.88110965, 0.94346833, 0.8754899, 0.8686861, 0.88370806, 0.9331771, 0.8634571, 0.9365982, 0.8601708, 0.8630748, 0.8801089, 0.9340983, 0.879328, 0.94032043, 0.8668484, 0.8735018, 0.8772013, 0.93061477, 0.86412317, 0.93598986, 0.8568352, 0.86556405, 0.88243425, 0.93807244, 0.881673, 0.94360083, 0.87441033, 0.86813223, 0.8825141, 0.9334796, 0.8637443, 0.9369277, 0.8607401, 0.8634982, 0.87939394, 0.9339911, 0.8800448, 0.9405534, 0.86775064, 0.8742488, 0.87660635, 0.9309034, 0.86533505, 0.93605036, 0.857554, 0.8662332, 0.8826158, 0.93841916, 0.8821661, 0.9437133, 0.87565285, 0.8693926, 0.88283336, 0.93346786, 0.8642003, 0.936684, 0.8597483, 0.86406076, 0.88010687, 0.9344163, 0.8798901, 0.9404646, 0.86670184, 0.87404096, 0.8768083, 0.93086165, 0.86538917, 0.9357869, 0.8568832, 0.86656857, 0.88271505, 0.9385424, 0.88173425, 0.9432308, 0.8743675, 0.87063986, 0.88386905, 0.93377346, 0.8651305, 0.936894, 0.86203593, 0.8653525, 0.8804967, 0.9343559, 0.88144374, 0.9409101, 0.8679816, 0.8749379, 0.87776953, 0.9313207, 0.86692786, 0.93654734, 0.8584343, 0.86754745, 0.88350344, 0.9388698, 0.88368315, 0.94415814, 0.87717307, 0.8709865, 0.8846594, 0.9342203, 0.8659922, 0.9373835, 0.86247504, 0.86582315, 0.881683, 0.9348022, 0.88193005, 0.9413062, 0.8684761, 0.8748292, 0.87823856, 0.93154836, 0.8665117, 0.9369952, 0.8588208, 0.867765, 0.8841634, 0.9390028, 0.8839459, 0.9443418, 0.8768271, 0.8709879, 0.8853144, 0.9340599, 0.8664139, 0.9376959, 0.86262757, 0.86553407, 0.8815105, 0.9347628, 0.8822354, 0.9413148, 0.86904967, 0.8755572, 0.87884575, 0.9314527, 0.86823773, 0.9370602, 0.85983336, 0.8684837, 0.884697, 0.9390821, 0.88483894, 0.9442267, 0.8777533, 0.87160635, 0.885055, 0.9342781, 0.86714125, 0.93775576, 0.8627229, 0.86589473, 0.8817606, 0.93491936, 0.8826977, 0.94116926, 0.87047887, 0.8760773, 0.8788079, 0.9314265, 0.8680408, 0.9367192, 0.85967374, 0.86929417, 0.8845651, 0.9389611, 0.8839453, 0.94424814, 0.8775427, 0.8720172, 0.88518703, 0.934192, 0.8666371, 0.937287, 0.8646723, 0.8667112, 0.8818832, 0.9351008, 0.882319, 0.9411701, 0.87127954, 0.87622404, 0.87847954, 0.93186754, 0.867612, 0.9367308, 0.8609889, 0.86959803, 0.8844341, 0.93964905, 0.88399965, 0.944145, 0.87866515, 0.8741822, 0.88519096, 0.93513834, 0.8672629, 0.9376065, 0.8653069, 0.8689188, 0.88197494, 0.93593913, 0.8827471, 0.94069654, 0.8715183, 0.8785378, 0.87909716, 0.9330982, 0.86891925, 0.93675077, 0.861787, 0.8720975, 0.8856458, 0.9410596, 0.88591576, 0.9444777, 0.8803936, 0.8755175, 0.88696706, 0.9364673, 0.86736196, 0.93787706, 0.8663587, 0.8700592, 0.8853431, 0.9384724, 0.88492024, 0.94202495, 0.8761056, 0.88080907, 0.8824332, 0.9357472, 0.8715214, 0.9384655, 0.86749876, 0.8729715, 0.8886597, 0.94312495, 0.8868449, 0.94530666, 0.8851163, 0.8763981, 0.88946676, 0.9382645, 0.8697566, 0.93834674, 0.8711229, 0.87131524, 0.8873139, 0.93911827, 0.88576, 0.94201636, 0.87687975, 0.8810956, 0.8842449, 0.93618435, 0.87167, 0.93783784, 0.868305, 0.87381816, 0.8891852, 0.9429017, 0.8876698, 0.9449454, 0.8853868, 0.87619543, 0.8901866, 0.9380389, 0.87068224, 0.93839, 0.8711999, 0.8715408, 0.8889725, 0.93911034, 0.8862409, 0.94197154, 0.87860715, 0.880459, 0.8850138, 0.936322, 0.87128896, 0.93776816, 0.8695387, 0.8732488, 0.8890763, 0.94356436, 0.88708776, 0.94505364, 0.8859793, 0.875977, 0.8894524, 0.938925, 0.86898273, 0.9382948, 0.8725408, 0.87097114, 0.88779616, 0.9395329, 0.88570917, 0.9420839, 0.87952864, 0.88050073, 0.88454497, 0.9366546, 0.8713988, 0.9372742, 0.8718145, 0.8754535, 0.89027035, 0.94412464, 0.88743305, 0.9451266, 0.88841885, 0.8784076, 0.8909705, 0.9392293, 0.8699894, 0.93810475, 0.874243, 0.8735548, 0.8885349, 0.93971294, 0.8859472, 0.94200647, 0.8809572, 0.8822466, 0.88557345, 0.9369077, 0.8716019, 0.93780524, 0.87259525, 0.8756334, 0.89063025, 0.94378877, 0.88695836, 0.9450809, 0.889108, 0.87906134, 0.89094424, 0.9391663, 0.86949545, 0.9386312, 0.8760231, 0.8739809, 0.8890677, 0.9399664, 0.8845575, 0.9421991, 0.8819587, 0.8826403, 0.8858331, 0.93724287, 0.8701785, 0.9379558, 0.8739373, 0.8753812, 0.891019, 0.9442067, 0.8868354, 0.94540596, 0.89030474, 0.879286, 0.8913133, 0.93941766, 0.8694294, 0.93894625, 0.8764929, 0.87298256, 0.8893929, 0.94032896, 0.8846081, 0.9425133, 0.88200486, 0.88281155, 0.8863829, 0.9376889, 0.8708804, 0.93867624, 0.874534, 0.8774318, 0.8919176, 0.9443849, 0.8880877, 0.9459579, 0.8918661, 0.8796811, 0.8920499, 0.9397852, 0.87216836, 0.9399135, 0.87915117, 0.8749016, 0.88993686, 0.94084924, 0.8879695, 0.94401693, 0.8867092, 0.8838778, 0.88722175, 0.9376366, 0.8735593, 0.9397041, 0.8787615, 0.87716603, 0.89180154, 0.9448797, 0.8897473, 0.9467722, 0.8947568, 0.8814645, 0.891725, 0.9400586, 0.87305397, 0.94018024, 0.8816265, 0.8760242, 0.8897257, 0.94107807, 0.888372, 0.94326717, 0.88831997, 0.8857947, 0.8873918, 0.93797195, 0.8737069, 0.93910193, 0.87790555, 0.87641776, 0.8914835, 0.945045, 0.88896954, 0.94611835, 0.8930872, 0.8791616, 0.8925668, 0.93981636, 0.8735036, 0.93910897, 0.880712, 0.87558687, 0.89244956, 0.94088787, 0.8899648, 0.9430256, 0.8881546, 0.88611686, 0.88952726, 0.93801004, 0.87631035, 0.93907124, 0.88059396, 0.8798181, 0.8939149, 0.94512904, 0.8922833, 0.94660425, 0.89683795, 0.8831323, 0.89446425, 0.94080514, 0.87570745, 0.9406492, 0.88473314, 0.87594116, 0.89255077, 0.940813, 0.89043456, 0.94292355, 0.89043486, 0.8846821, 0.8901378, 0.9381463, 0.8765224, 0.93910134, 0.88292986, 0.87799954, 0.89369565, 0.94499177, 0.8916347, 0.9445795, 0.89916164, 0.880794, 0.8952053, 0.94035965, 0.8734994, 0.93899727, 0.8863064, 0.87724483, 0.893651, 0.9410354, 0.88900006, 0.9433435, 0.8918733, 0.887591, 0.8908143, 0.93800575, 0.87562543, 0.93911165, 0.88527954, 0.88071173, 0.89571285, 0.9454759, 0.89156705, 0.94687307, 0.8997815, 0.88425124, 0.8961941, 0.9400891, 0.8733161, 0.9394251, 0.8861657, 0.8787916, 0.8938408, 0.9411229, 0.88927513, 0.9431172, 0.8923264, 0.88920623, 0.8902966, 0.9379468, 0.87657964, 0.93894416, 0.8847468, 0.8835607, 0.8943213, 0.9448048, 0.8935582, 0.9469217, 0.90063745, 0.8867671, 0.89723617, 0.9399567, 0.87725776, 0.94085914, 0.8905899, 0.883006, 0.8956803, 0.9422114, 0.8916445, 0.94436634, 0.89244735, 0.8904181, 0.89066386, 0.9384717, 0.8780183, 0.94024867, 0.88408786, 0.88527215, 0.895107, 0.9447789, 0.8925397, 0.9462332, 0.8992183, 0.88652277, 0.8922447, 0.9397616, 0.87585264, 0.9390163, 0.8854796, 0.88135046, 0.8909059, 0.94047433, 0.8910295, 0.943202, 0.89081633, 0.89088, 0.887873, 0.9368241, 0.8770047, 0.93920004, 0.8838781, 0.88476413, 0.89253366, 0.94407195, 0.8928041, 0.94623524, 0.8978524, 0.8879872, 0.8928597, 0.9391417, 0.8760471, 0.9395857, 0.88627726, 0.88262117, 0.8908982, 0.9401602, 0.8915472, 0.9436008, 0.8916167, 0.8915745, 0.8886818, 0.93740606, 0.877417, 0.9395509, 0.88398534, 0.88548875, 0.8930946, 0.9442781, 0.8921865, 0.9462995, 0.89807886, 0.8890351, 0.89314073, 0.93933594, 0.8757042, 0.93981004, 0.8853452, 0.8841675, 0.8913477, 0.9401384, 0.8908047, 0.9434761, 0.89050096, 0.89235914, 0.8880709, 0.9369123, 0.87698865, 0.939361, 0.88217896, 0.88543075, 0.8920172, 0.9438415, 0.8925035, 0.946954, 0.8981892, 0.8898376, 0.8937261, 0.9382115, 0.8790772, 0.94095, 0.88734853, 0.8856517, 0.8922352, 0.9391094, 0.8934932, 0.94406885, 0.8915257, 0.8951868, 0.8899058, 0.9363121, 0.8788799, 0.94059616, 0.8867292, 0.890593, 0.8958585, 0.9438658, 0.89410865, 0.9477881, 0.8996972, 0.89408123, 0.89602906, 0.93890643, 0.8786387, 0.9424253, 0.8875751, 0.88828266, 0.8957418, 0.9403079, 0.8930628, 0.9458179, 0.8955105, 0.89979756, 0.8926675, 0.9372188, 0.87909395, 0.94096553, 0.88718843, 0.8907901, 0.8974434, 0.9440626, 0.8939494, 0.94803715, 0.9006788, 0.89315957, 0.89738345, 0.93939704, 0.87647307, 0.9418313, 0.88934433, 0.8889569, 0.89657426, 0.940495, 0.8931342, 0.9458741, 0.8946577, 0.89683497, 0.8929872, 0.9374245, 0.88014275, 0.94185174, 0.8882876, 0.89171183, 0.8975225, 0.9448377, 0.8971065, 0.9493394, 0.9030569, 0.89487666, 0.89836645, 0.94008565, 0.88132113, 0.94280547, 0.8916055, 0.8898041, 0.89664835, 0.941209, 0.8955681, 0.9462991, 0.8964567, 0.89793897, 0.8937647, 0.9383089, 0.88204056, 0.94264346, 0.88895786, 0.89212644, 0.8975456, 0.94533354, 0.89745444, 0.9492713, 0.90260696, 0.89466053, 0.89801395, 0.94031304, 0.880985, 0.94292456, 0.8905992, 0.8902219, 0.8964042, 0.94106466, 0.89587325, 0.9464153, 0.89627844, 0.8977708, 0.8933783, 0.9382778, 0.8822164, 0.9424842, 0.8892625, 0.89241976, 0.897448, 0.9450909, 0.8972828, 0.9494847, 0.90351665, 0.89555126, 0.898058, 0.9405958, 0.8815217, 0.9431194, 0.89202535, 0.890692, 0.89643973, 0.94140494, 0.8962113, 0.9463031, 0.8965552, 0.8978744, 0.8930906, 0.938327, 0.88323027, 0.94225013, 0.88845444, 0.8925177, 0.8973562, 0.94517964, 0.898259, 0.94910985, 0.90345347, 0.89562994, 0.8976217, 0.9404274, 0.8815885, 0.94262177, 0.89147747, 0.8909897, 0.89591956, 0.9412379, 0.8962165, 0.9461718, 0.8965799, 0.89998764, 0.89278585, 0.93843126, 0.8832898, 0.9425682, 0.88952124, 0.8940793, 0.8975857, 0.94532394, 0.8988354, 0.9493048, 0.90403515, 0.89733183, 0.89808893, 0.94046044, 0.8823151, 0.94298434, 0.8924922, 0.8927436, 0.89723134, 0.9416394, 0.8980136, 0.9465429, 0.8971824, 0.89966947, 0.8939728, 0.9388582, 0.88414735, 0.9423421, 0.89000046, 0.8947854, 0.898178, 0.9455895, 0.8996882, 0.9497781, 0.9054453, 0.8977344, 0.8984997, 0.941139, 0.8839599, 0.9430928, 0.8938453, 0.89454085, 0.897153, 0.9420112, 0.89897645, 0.9467453, 0.89974636, 0.90204215, 0.8933033, 0.9384591, 0.88561785, 0.94217634, 0.8897983, 0.8962279, 0.897793, 0.94563466, 0.89977795, 0.9494968, 0.9060256, 0.8991016, 0.89904195, 0.94141793, 0.8846918, 0.9435309, 0.89300054, 0.8944933, 0.8980581, 0.94232535, 0.90006536, 0.94675255, 0.8983444, 0.90104854, 0.89546037, 0.940101, 0.8874047, 0.94302243, 0.89358217, 0.8974045, 0.9001367, 0.9470277, 0.9019207, 0.9494991, 0.9060146, 0.8986275, 0.8991996, 0.94187295, 0.88525176, 0.9434002, 0.89318335, 0.8930382, 0.89682376, 0.94262344, 0.8995004, 0.94685906, 0.89572, 0.89864326, 0.89356285, 0.9390783, 0.88467866, 0.9414571, 0.8897915, 0.89465296, 0.89853793, 0.9460693, 0.8995146, 0.9491579, 0.9038894, 0.8959524, 0.899565, 0.94124144, 0.8841709, 0.9432556, 0.89189893, 0.89057505, 0.8981629, 0.94240767, 0.89849126, 0.9464815, 0.8975387, 0.89843994, 0.8947714, 0.9392666, 0.88545346, 0.9422256, 0.88979834, 0.89360845, 0.89930564, 0.9462378, 0.9007181, 0.94927055, 0.90332115, 0.89586073, 0.89944035, 0.94126284, 0.8845817, 0.9428825, 0.8913107, 0.89121544, 0.8984155, 0.9419542, 0.8988915, 0.9460423, 0.8957563, 0.89886916, 0.89507186, 0.9387243, 0.88535196, 0.94230324, 0.8878106, 0.8934397, 0.8993746, 0.945889, 0.89996433, 0.9492017, 0.90232974, 0.89687955, 0.89970344, 0.94136846, 0.884295, 0.94344074, 0.8902009, 0.8925039, 0.89798707, 0.9420077, 0.8988795, 0.9463726, 0.89573085, 0.9000403, 0.8950234, 0.93947923, 0.88601625, 0.9427615, 0.8888282, 0.89444643, 0.89934415, 0.9465154, 0.9007198, 0.94974893, 0.9031564, 0.8965898, 0.90008485, 0.94172126, 0.8848346, 0.94347435, 0.8907964, 0.8913741, 0.89878535, 0.942679, 0.89917505, 0.94681484, 0.89604205, 0.89918536, 0.89534384, 0.93912905, 0.8855007, 0.9427741, 0.8869468, 0.893681, 0.8987758, 0.9461603, 0.9004085, 0.9495349, 0.9011928, 0.89661306, 0.8995921, 0.94134396, 0.88458216, 0.9433863, 0.8901294, 0.89217997, 0.8982713, 0.9423781, 0.8991772, 0.94653374, 0.89490217, 0.8991649, 0.894992, 0.93912244, 0.8861324, 0.9426999, 0.8881619, 0.89395136, 0.89984375, 0.94621867, 0.9006112, 0.9497715, 0.9019555, 0.8967407, 0.89980084, 0.9412018, 0.88512534, 0.9435651, 0.8896754, 0.8923807, 0.89866555, 0.94246155, 0.89941186, 0.9468838, 0.8954479, 0.8996932, 0.8954604, 0.9395978, 0.8862843, 0.94287986, 0.8878604, 0.89410084, 0.89958197, 0.94645965, 0.9009257, 0.94986117, 0.9027088, 0.8970361, 0.90063316, 0.94198275, 0.88597715, 0.9436896, 0.8913278, 0.89256376, 0.8994364, 0.942941, 0.90030867, 0.9468348, 0.8962458, 0.8995425, 0.89573735, 0.9399415, 0.88717026, 0.94314766, 0.888933, 0.8943366, 0.8993763, 0.9471303, 0.9017623, 0.9499779, 0.90270567, 0.89742714, 0.90038437, 0.9422926, 0.8858377, 0.94380796, 0.89113766, 0.893029, 0.8994464, 0.9430886, 0.90041834, 0.9472225, 0.8963785, 0.90038407, 0.89553183, 0.9399966, 0.8876712, 0.9434167, 0.888823, 0.8952008, 0.89969397, 0.9467069, 0.90198195, 0.9499622, 0.9027478, 0.8987678, 0.9001603, 0.9420427, 0.88620853, 0.9437844, 0.89080536, 0.8939794, 0.89880824, 0.94286525, 0.90027064, 0.9472017, 0.89607245, 0.90107507, 0.89490473, 0.93983275, 0.886959, 0.9432507, 0.88878465, 0.8955743, 0.89911664, 0.9466095, 0.9016822, 0.9501374, 0.90294886, 0.89883024, 0.89989954, 0.9420386, 0.8856035, 0.9438848, 0.8911558, 0.89357704, 0.8987003, 0.94290614, 0.90011173, 0.9472075, 0.895926, 0.9015613, 0.89535576, 0.9399997, 0.8871907, 0.94330376, 0.88878757, 0.8961896, 0.89975816, 0.94694364, 0.9021259, 0.9502424, 0.9027324, 0.89955455, 0.90009356, 0.9420055, 0.8869494, 0.9440165, 0.8914062, 0.89488363, 0.8991846, 0.94290465, 0.90039593, 0.94747156, 0.8965514, 0.90173304, 0.8957361, 0.9402617, 0.88786566, 0.9435635, 0.8889603, 0.8970156, 0.89976156, 0.9469805, 0.9021999, 0.95033336, 0.9033177, 0.9001326, 0.9009547, 0.9426182, 0.88704884, 0.94404685, 0.89168125, 0.89492613, 0.89926535, 0.9432217, 0.90092266, 0.9473168, 0.8958386, 0.9022697, 0.89601755, 0.9400633, 0.8875583, 0.9436216, 0.8879401, 0.8966017, 0.8998459, 0.9469469, 0.9022835, 0.95038354, 0.9028645, 0.8996493, 0.90059334, 0.94207627, 0.8859192, 0.9440032, 0.8905087, 0.8938868, 0.8989728, 0.9432247, 0.9006356, 0.94718903, 0.8959037, 0.90137416, 0.8958381, 0.9403743, 0.88730276, 0.9431187, 0.8884627, 0.8957927, 0.8994403, 0.9473156, 0.90216035, 0.95006394, 0.902316, 0.89910835, 0.9000071, 0.94248724, 0.88663775, 0.94362116, 0.8900323, 0.8943513, 0.8989807, 0.94331, 0.9008494, 0.94716376, 0.8958991, 0.9015387, 0.89525294, 0.9402475, 0.8871255, 0.9431349, 0.8879238, 0.89609444, 0.8998045, 0.9472039, 0.9024318, 0.95061684, 0.9016717, 0.8983867, 0.8998981, 0.9423795, 0.88577956, 0.9434612, 0.8878984, 0.8925826, 0.8975032, 0.94309783, 0.90067506, 0.9469973, 0.89467704, 0.90058297, 0.8943113, 0.9401163, 0.88837093, 0.9432526, 0.8847281, 0.89492106, 0.89793974, 0.946619, 0.9015576, 0.9496137, 0.8987395, 0.89763063, 0.89851326, 0.9421621, 0.88475674, 0.9432416, 0.88621825, 0.8933485, 0.8975522, 0.9430844, 0.89878064, 0.945992589, 0.892198741, 0.90002954, 0.89381504, 0.940003, 0.88577056, 0.941893, 0.88483346, 0.8945711, 0.8978153, 0.94686455, 0.90057904, 0.94911104, 0.89941394, 0.89799935, 0.8987471, 0.9420502, 0.88479286, 0.94315547, 0.8885855, 0.8941495, 0.8974076, 0.9425175, 0.8991872, 0.94673705, 0.8931232, 0.90173316, 0.8947151, 0.9394021, 0.88545483, 0.9428372, 0.88591325, 0.89599335, 0.89897954, 0.9466489, 0.9007528, 0.9498054, 0.90006846, 0.89943814, 0.89927405, 0.9421594, 0.8856928, 0.9437517, 0.88758636, 0.8950321, 0.89851135, 0.9431342, 0.8996666, 0.9472457, 0.89282167, 0.9022248, 0.89518017, 0.939822, 0.88700455, 0.9435029, 0.8858865, 0.89727646, 0.89940614, 0.9467787, 0.9016838, 0.9503138, 0.89953595, 0.9009575, 0.89965355, 0.94268554, 0.88607496, 0.944124, 0.888171, 0.895531, 0.8990408, 0.9436791, 0.89981395, 0.9472981, 0.8942178, 0.9029837, 0.89647, 0.940862, 0.8875206, 0.94327074, 0.88660765, 0.8971303, 0.9002789, 0.94728196, 0.90190893, 0.94992185, 0.9001709, 0.8989585, 0.9005896, 0.9426223, 0.8857288, 0.9436701, 0.88792694, 0.89477557, 0.89939564, 0.94336253, 0.90025383, 0.9468654, 0.89259875, 0.90221226, 0.8963472, 0.9404038, 0.8869584, 0.94325453, 0.8856426, 0.89659786, 0.9005133, 0.94750494, 0.90213424, 0.9497431, 0.89993, 0.8987544, 0.90039104, 0.94345844, 0.88630205, 0.9434316, 0.88953745, 0.894874, 0.8998782, 0.9441389, 0.9012027, 0.9466935, 0.89517623, 0.9026813, 0.8978374, 0.94159967, 0.88902277, 0.9424778, 0.8887787, 0.8979589, 0.90128064, 0.94803905, 0.9031919, 0.94911236, 0.9033157, 0.9009436, 0.90255684, 0.943817, 0.88799465, 0.9429373, 0.893082, 0.89964455, 0.90228134, 0.94445163, 0.90218884, 0.94628656, 0.8969323, 0.9033608, 0.8977506, 0.9414097, 0.88907975, 0.94176435, 0.8873679, 0.89815587, 0.9014102, 0.947664, 0.90314996, 0.94841564, 0.89947164, 0.9012538, 0.9018997, 0.9426224, 0.88698095, 0.9418706, 0.88693243, 0.8947985, 0.8998867, 0.9431564, 0.90138143, 0.9460184, 0.8920464, 0.902749, 0.89647204, 0.94049704, 0.8880066, 0.9422275, 0.88481534, 0.897513, 0.9005856, 0.9472191, 0.9029561, 0.94897944, 0.8993964, 0.9000081, 0.9003026, 0.9426319, 0.887476, 0.94249237, 0.8870371, 0.8954458, 0.89931744, 0.9436659, 0.9017689, 0.9462875, 0.8933853, 0.9039731, 0.89699006, 0.94095516, 0.88852775, 0.9421396, 0.8859392, 0.8981049, 0.90015787, 0.9479739, 0.9041164, 0.94871795, 0.90003365, 0.90067554, 0.89933795, 0.94332135, 0.88807976, 0.94217235, 0.8870951, 0.89511025, 0.8986059, 0.9440035, 0.90199536, 0.94535196, 0.89250815, 0.9021645, 0.8949636, 0.94117963, 0.889386, 0.9416822, 0.885894, 0.89755756, 0.8990835, 0.94762975, 0.9039168, 0.9486933, 0.9004146, 0.8992391, 0.8984567, 0.9431719, 0.8878097, 0.94178486, 0.8887954, 0.89550316, 0.8974326, 0.94423306, 0.90192676, 0.9451417, 0.8933396, 0.9020276, 0.89290154, 0.94113624, 0.88899213, 0.9409383, 0.8862484, 0.89685166, 0.89745605, 0.9474476, 0.90350837, 0.9485108, 0.9006089, 0.8995993, 0.8975528, 0.9431304, 0.88786566, 0.94201946, 0.88913083, 0.8957759, 0.8969167, 0.94416463, 0.9023156, 0.9454844, 0.8939827, 0.90232384, 0.8942949, 0.9409769, 0.88937986, 0.94194925, 0.887056, 0.89720047, 0.8993021, 0.9478082, 0.9042277, 0.94926745, 0.90201735, 0.8996461, 0.9002763, 0.9435569, 0.8889486, 0.94215024, 0.8892547, 0.8954613, 0.89835954, 0.94420284, 0.90271354, 0.945819, 0.89452493, 0.9025258, 0.8952508, 0.9413578, 0.88983905, 0.9418299, 0.8862248, 0.89759636, 0.8993017, 0.9480741, 0.90415555, 0.94892263, 0.9009217, 0.90037906, 0.8999124, 0.94348717, 0.88893676, 0.9427247, 0.88881695, 0.8961903, 0.8980054, 0.9447307, 0.90225923, 0.94595397, 0.89454496, 0.9031944, 0.89490247, 0.94207615, 0.89063394, 0.94205904, 0.8878901, 0.8979408, 0.8991737, 0.94850534, 0.90527844, 0.9490798, 0.9018776, 0.90091956, 0.8986544, 0.94411176, 0.889575, 0.94265556, 0.890422, 0.89594525, 0.8972803, 0.94484, 0.90374774, 0.9461452, 0.89544475, 0.90304315, 0.89430904, 0.9422413, 0.8913326, 0.94203067, 0.8886164, 0.89798164, 0.8994227, 0.94861656, 0.9055956, 0.94960517, 0.9028511, 0.9012256, 0.9009244, 0.9443313, 0.8903603, 0.9429444, 0.8910417, 0.8963013, 0.898233, 0.94498134, 0.9034995, 0.9465109, 0.8958263, 0.9036886, 0.89543283, 0.94215983, 0.8912213, 0.9419415, 0.8875612, 0.8981656, 0.8996359, 0.9488036, 0.90508264, 0.9487717, 0.90161693, 0.90122795, 0.9000743, 0.9445498, 0.8901531, 0.9424016, 0.8904311, 0.8963575, 0.89905363, 0.94512403, 0.90381014, 0.9458668, 0.8954219, 0.9033499, 0.89561653, 0.94243526, 0.8916453, 0.9418661, 0.8878341, 0.8987478, 0.89974695, 0.94913197, 0.9061364, 0.94907945, 0.90350497, 0.90115273, 0.90097064, 0.9449465, 0.89116883, 0.942781, 0.8917497, 0.8971516, 0.8996255, 0.94565076, 0.9050915, 0.9462838, 0.8961019, 0.90382105, 0.89722556, 0.94270897, 0.89166015, 0.9418498, 0.8895743, 0.89813906, 0.9006431, 0.9493106, 0.9056754, 0.9488485, 0.9029814, 0.8999375, 0.90058357, 0.94435126, 0.89040226, 0.94226676, 0.8908358, 0.8964045, 0.89963454, 0.94503456, 0.90387326, 0.9455466, 0.89428127, 0.90272874, 0.89554083, 0.94231015, 0.89019704, 0.9421303, 0.8873825, 0.8979618, 0.89957964, 0.94852036, 0.90472966, 0.9485876, 0.9008905, 0.9010336, 0.9008399, 0.9445044, 0.8904986, 0.94247425, 0.88918567, 0.8970271, 0.9000434, 0.9452146, 0.9033762, 0.9459737, 0.89484316, 0.90330774, 0.89592147, 0.94235563, 0.8906249, 0.94214463, 0.88671046, 0.8980603, 0.8997602, 0.9488765, 0.9050201, 0.94929093, 0.9009334, 0.90117925, 0.8999939, 0.9443365, 0.8898128, 0.94307065, 0.8891479, 0.8968045, 0.8991254, 0.9452395, 0.90362215, 0.9464496, 0.89468485, 0.9032269, 0.895803, 0.94221836, 0.89040196, 0.94252974, 0.8866753, 0.8977368, 0.9001522, 0.94886416, 0.90549266, 0.9496492, 0.90228873, 0.89997584, 0.9003979, 0.9446167, 0.890173, 0.94300663, 0.8907147, 0.8957117, 0.8993798, 0.94546723, 0.90478176, 0.9465126, 0.8961421, 0.9022556, 0.89604545, 0.9424891, 0.8918711, 0.9424725, 0.8885585, 0.89766735, 0.9001116, 0.948913, 0.9065151, 0.9493577, 0.9030062, 0.9006274, 0.9008066, 0.9446975, 0.89131457, 0.9430781, 0.89146245, 0.89679205, 0.9001116, 0.94588727, 0.90545905, 0.9465645, 0.89601326, 0.90309906, 0.8962983, 0.9428691, 0.89218044, 0.9426851, 0.88926655, 0.89779174, 0.89985585, 0.9496743, 0.9059251, 0.94925827, 0.90224767, 0.89905787, 0.90059507, 0.94530326, 0.890393, 0.94281375, 0.8899382, 0.89471406, 0.8987807, 0.945772, 0.9048942, 0.9462659, 0.8956494, 0.90163285, 0.89565617, 0.9429776, 0.89198804, 0.94215095, 0.8889123, 0.8966444, 0.90048325, 0.949591, 0.9073673, 0.94919914, 0.903238, 0.8992677, 0.90018886, 0.94498473, 0.892172, 0.94281447, 0.8913677, 0.8954372, 0.8996199, 0.9455103, 0.9051688, 0.94601905, 0.897547, 0.9014707, 0.89541936, 0.94284636, 0.89201653, 0.94193345, 0.88931274, 0.8970324, 0.89905477, 0.94909793, 0.9065502, 0.94916517, 0.9030902, 0.89921546, 0.89951205, 0.9444659, 0.89165324, 0.94319236, 0.89156437, 0.89586115, 0.8985477, 0.94542694, 0.906377, 0.94667774, 0.8963861, 0.90232414, 0.89576995, 0.942602, 0.89345425, 0.943052, 0.8892854, 0.8978493, 0.89967215, 0.94888014, 0.9078862, 0.9496612, 0.9028103, 0.9006264, 0.90016955, 0.9449177, 0.8932005, 0.94326377, 0.8925127, 0.89607835, 0.8988201, 0.9455362, 0.9063738, 0.94684196, 0.8962631, 0.9030071, 0.89564085, 0.94276327, 0.89415383, 0.9432919, 0.88957834, 0.89824253, 0.8997661, 0.9492447, 0.9089662, 0.9500844, 0.90395194, 0.9014594, 0.9003217, 0.9449378, 0.89369994, 0.9434194, 0.8922537, 0.8975886, 0.8985383, 0.9453545, 0.9078373, 0.94738466, 0.89713454, 0.9038831, 0.8958814, 0.9428669, 0.895171, 0.94293886, 0.8910662, 0.89973074, 0.90042, 0.9490315, 0.9089606, 0.9495693, 0.90450954, 0.90183145, 0.9007315, 0.9446905, 0.89375794, 0.94365555, 0.8918383, 0.8969488, 0.8986192, 0.9450749, 0.90720725, 0.9466711, 0.89612746, 0.9036775, 0.89453506, 0.9420114, 0.89420503, 0.942655, 0.888504, 0.8979564, 0.89882505, 0.9483511, 0.90913504, 0.94973654, 0.9013116, 0.89996, 0.8995151, 0.9439716, 0.8939608, 0.94372255, 0.8899496, 0.89604294, 0.89868915, 0.9448491, 0.9079166, 0.94666535, 0.8940837, 0.90195423, 0.8942327, 0.9417717, 0.89532644, 0.94276613, 0.88690984, 0.8974719, 0.89822775, 0.9484248, 0.90931565, 0.95019525, 0.90137106, 0.9006316, 0.89888453, 0.9442186, 0.8935514, 0.94272196, 0.88827753, 0.89671546, 0.8983008, 0.94477874, 0.90730125, 0.9461858, 0.89478123, 0.902005, 0.8946794, 0.94208694, 0.895868, 0.9424734, 0.8880281, 0.8963954, 0.8995286, 0.94891155, 0.91011775, 0.94941795, 0.9023884, 0.8992875, 0.8988747, 0.94450104, 0.8961093, 0.9426257, 0.8903241, 0.89503443, 0.89688915, 0.9450286, 0.90973675, 0.94623685, 0.8953736, 0.9017112, 0.8934892, 0.94209105, 0.899258, 0.9435879, 0.8897522, 0.89809704, 0.8998386, 0.9490919, 0.91306835, 0.9501079, 0.9029248, 0.902229, 0.89956695, 0.9448709, 0.90073055, 0.9440608, 0.8903069, 0.8973142, 0.8989353, 0.94517356, 0.91196877, 0.9465618, 0.895507, 0.90177184, 0.8960864, 0.9428207, 0.8984152, 0.941987, 0.88798594, 0.8964566, 0.90008533, 0.94928074, 0.91230017, 0.9495483, 0.9011385, 0.897758, 0.90116954, 0.9442978, 0.8963638, 0.94169545, 0.88801944, 0.8931741, 0.8991143, 0.9449614, 0.90991074, 0.9470439, 0.89392555, 0.8989463, 0.8958139, 0.94230473, 0.89891, 0.94373274, 0.8866904, 0.89463854, 0.9011616, 0.9490418, 0.9114447, 0.94940925, 0.90084195, 0.897686, 0.9018269, 0.9441613, 0.8948984, 0.94165283, 0.8888555, 0.8927671, 0.90198284, 0.94497645, 0.90823126, 0.94511026, 0.8943469, 0.8993295, 0.8979913, 0.9421684, 0.89652646, 0.9414572, 0.886827, 0.8957508, 0.9010897, 0.94873655, 0.9100809, 0.94827247, 0.9012182, 0.89819485, 0.9013444, 0.94432616, 0.8956309, 0.9415965, 0.8903811, 0.89355654, 0.89846134, 0.94525856, 0.9086611, 0.9450871, 0.89430016, 0.8994401, 0.8959886, 0.94221604, 0.89593154, 0.94125885, 0.88923043, 0.8947662, 0.899265, 0.94883186, 0.90974534, 0.94822586, 0.90264386, 0.8969433, 0.9022242, 0.94446355, 0.8957133, 0.941816, 0.89114857, 0.893564, 0.90244925, 0.9449942, 0.9086962, 0.9455635, 0.8964629, 0.90066665, 0.8994967, 0.94225544, 0.896194, 0.9420147, 0.8901668, 0.89662886, 0.90352595, 0.94873506, 0.91051555, 0.94925666, 0.9045517, 0.89738864, 0.90365374, 0.944528, 0.89520174, 0.94228536, 0.89204466, 0.8956323, 0.9026906, 0.9453751, 0.9092054, 0.94607973, 0.8971132, 0.8997773, 0.8995832, 0.94282615, 0.89707536, 0.941925, 0.8902675, 0.89448327, 0.9024447, 0.9493556, 0.9104065, 0.94880766, 0.9043191, 0.896956, 0.9021177, 0.9447739, 0.895977, 0.9422063, 0.89263976, 0.89259654, 0.90160376, 0.94517684, 0.9098134, 0.94580114, 0.8973018, 0.89951193, 0.8981188, 0.94201154, 0.8955848, 0.9418224, 0.88997686, 0.89528584, 0.9029578, 0.94900787, 0.9108156, 0.94872653, 0.90442014, 0.8975929, 0.9038198, 0.94475436, 0.8963997, 0.942244, 0.89193505, 0.89394325, 0.9035836, 0.94536185, 0.9101985, 0.94564885, 0.898167, 0.8997549, 0.8993276, 0.9421047, 0.8960128, 0.9408334, 0.88965726, 0.89401007, 0.90174294, 0.94876415, 0.91037023, 0.94799244, 0.9033094, 0.89660025, 0.9032129, 0.94432044, 0.89487976, 0.9403414, 0.88937205, 0.89297074, 0.9000811, 0.944982, 0.9099866, 0.94444036, 0.8969027, 0.89884007, 0.89827335, 0.9422534, 0.8968261, 0.9403317, 0.8895117, 0.89466023, 0.9036088, 0.9490451, 0.91191983, 0.94875765, 0.9039801, 0.8980199, 0.9054505, 0.94421256, 0.89674324, 0.94266427, 0.892597, 0.89325464, 0.90362984, 0.9446111, 0.9099649, 0.946178, 0.8971786, 0.89991325, 0.9005523, 0.94159967, 0.8985392, 0.94181514, 0.8893121, 0.8958262, 0.904684, 0.94834334, 0.91155326, 0.9488566, 0.9037153, 0.8977682, 0.90544206, 0.9437426, 0.8959709, 0.94267714, 0.893655, 0.8933861, 0.90607727, 0.9440981, 0.9106778, 0.94620234, 0.8997925, 0.90136003, 0.90400696, 0.9421318, 0.89951634, 0.94315994, 0.89222085, 0.8946021, 0.90550137, 0.94914424, 0.91254646, 0.9497429, 0.9053587, 0.8985229, 0.9058911, 0.9452153, 0.89897174, 0.94357115, 0.89346194, 0.89433897, 0.90254015, 0.94503045, 0.91058403, 0.94582915, 0.89681274, 0.900432, 0.90155065, 0.9424231, 0.89814043, 0.9415331, 0.890826, 0.8976033, 0.9038112, 0.949099, 0.91284496, 0.94833285, 0.9045914, 0.89604205, 0.9034628, 0.94430035, 0.8970196, 0.94120276, 0.89016867, 0.89421684, 0.9046756, 0.94481045, 0.91091156, 0.94532096, 0.8946855, 0.89756167, 0.89732605, 0.9422076, 0.8983249, 0.93997914, 0.888393, 0.89325553, 0.90113056, 0.9488048, 0.9126991, 0.94730616, 0.89975244, 0.8943036, 0.89952457, 0.9447252, 0.8991204, 0.9412961, 0.88445723, 0.8885313, 0.8957279, 0.94568384, 0.9126015, 0.9440011, 0.89256537, 0.8970515, 0.8944005, 0.94275165, 0.89895755, 0.9401396, 0.88390875, 0.8908395, 0.89639693, 0.94909185, 0.9134458, 0.9479809, 0.8990152, 0.8942281, 0.8969658, 0.94499904, 0.89812225, 0.94086, 0.88738847, 0.88934934, 0.89693886, 0.9454178, 0.9109599, 0.94485694, 0.8923265, 0.8966441, 0.893793, 0.9427762, 0.9003058, 0.942411, 0.88620365, 0.89231604, 0.89698076, 0.94943845, 0.9153741, 0.94901043, 0.9017537, 0.8949736, 0.89784473, 0.94597507, 0.90257347, 0.9441765, 0.8873042, 0.89067966, 0.8977911, 0.9470315, 0.9152067, 0.9482402, 0.89363426, 0.8985799, 0.8955868, 0.944145, 0.90171564, 0.944377, 0.8872618, 0.8945362, 0.90034145, 0.95078295, 0.91667384, 0.9514872, 0.9026797, 0.8973645, 0.90015876, 0.9466935, 0.9040298, 0.94559693, 0.88941216, 0.89300287, 0.89946353, 0.947635, 0.9140987, 0.9485605, 0.89498705, 0.89977795, 0.8964637, 0.9446205, 0.9031958, 0.94535345, 0.88793063, 0.8948198, 0.9001691, 0.9512216, 0.91779953, 0.9517008, 0.90268075, 0.8986663, 0.90044135, 0.94701505, 0.90347904, 0.9455087, 0.89149654, 0.89488286, 0.9012905, 0.9476037, 0.91712916, 0.9489773, 0.897159, 0.90077686, 0.89798033, 0.9451417, 0.90433013, 0.94445527, 0.8881831, 0.894114, 0.9010305, 0.9506933, 0.91620946, 0.95017225, 0.9002165, 0.896912, 0.89927113, 0.946735, 0.9032117, 0.944369, 0.8883369, 0.8931603, 0.9008685, 0.9475644, 0.91568923, 0.9476751, 0.8938429, 0.899741, 0.89530367, 0.9443088, 0.9030766, 0.9432087, 0.88477767, 0.89404786, 0.8989615, 0.951061, 0.9177886, 0.9523037, 0.89941514, 0.89594877, 0.90094435, 0.9470071, 0.9037249, 0.94427973, 0.887294, 0.89190173, 0.8986132, 0.9475531, 0.9157659, 0.9476567, 0.89394796, 0.9001456, 0.89775705, 0.9445783, 0.9033236, 0.94377255, 0.88614327, 0.8947857, 0.9028784, 0.95090735, 0.9165759, 0.95043844, 0.90083927, 0.8973507, 0.90219223, 0.9468058, 0.90278774, 0.9433937, 0.8896799, 0.8929649, 0.90194625, 0.9475207, 0.91555, 0.9466204, 0.89590025, 0.8998682, 0.90036404, 0.94534355, 0.90442, 0.9427457, 0.8894164, 0.89601326, 0.9026284, 0.9515797, 0.9169282, 0.9499113, 0.90437686, 0.9002128, 0.9028784, 0.9477813, 0.9027219, 0.94361454, 0.8926444, 0.8963361, 0.90219253, 0.94865596, 0.91629213, 0.9478757, 0.89810014, 0.903557, 0.89957577, 0.94606936, 0.9050106, 0.9456556, 0.89139307, 0.8987237, 0.9042922, 0.9518036, 0.91839874, 0.94964916, 0.9046166, 0.9003568, 0.9026195, 0.9476987, 0.90412855, 0.9422272, 0.8944922, 0.89727163, 0.90372276, 0.9482875, 0.917404, 0.9476, 0.9011806, 0.90336823, 0.8993744, 0.94584817, 0.9041929, 0.94120795, 0.8942477, 0.89654535, 0.90135646, 0.9520123, 0.917109, 0.9486829, 0.90615565, 0.8991468, 0.900294, 0.9476409, 0.9026795, 0.94174397, 0.8940671, 0.89545816, 0.90169024, 0.9481654, 0.9146085, 0.9456448, 0.9003858, 0.9012938, 0.896282, 0.9459051, 0.9050909, 0.9420036, 0.8945759, 0.89951336, 0.9033981, 0.95231634, 0.91806525, 0.94822395, 0.9080533, 0.89826536, 0.90106493, 0.9475021, 0.9041796, 0.9413933, 0.8958881, 0.8941243, 0.90324384, 0.94833887, 0.9166519, 0.9455838, 0.9006376, 0.8999797, 0.89893925, 0.9458025, 0.9054001, 0.94225913, 0.89710325, 0.8969066, 0.9028407, 0.9519269, 0.91793203, 0.9488358, 0.90789586, 0.8989997, 0.9012357, 0.94781303, 0.90351284, 0.9410561, 0.8959086, 0.8942868, 0.90239584, 0.9483219, 0.9170939, 0.9446338, 0.89968413, 0.9007812, 0.89904225, 0.9453428, 0.90433866, 0.9405884, 0.89285666, 0.89641285, 0.9035348, 0.95174205, 0.91712785, 0.9474478, 0.90445244, 0.8964419, 0.9031107, 0.9481548, 0.904235, 0.94117063, 0.89435613, 0.8936276, 0.9034136, 0.9485886, 0.91682625, 0.945362, 0.9004673, 0.9030973, 0.9014597, 0.9460054, 0.90483826, 0.9404473, 0.8938602, 0.8981333, 0.9031184, 0.9521459, 0.9180691, 0.9479341, 0.9071648, 0.9003744, 0.9019759, 0.94810957, 0.9034882, 0.9407489, 0.89486206, 0.8961518, 0.9022572, 0.9487813, 0.91737866, 0.9449374, 0.899601, 0.9017382, 0.90002567, 0.94606936, 0.90482676, 0.9410788, 0.89255345, 0.8967371, 0.9033843, 0.95225614, 0.918162, 0.9486518, 0.90624917, 0.89857334, 0.90321964, 0.947889, 0.90327215, 0.94156384, 0.893125, 0.8948054, 0.9023382, 0.94835126, 0.91631275, 0.94546086, 0.8982157, 0.90207934, 0.89927596, 0.94610214, 0.9031197, 0.9419852, 0.8914332, 0.89523435, 0.90181196, 0.9524935, 0.9164562, 0.94855064, 0.90492463, 0.89841783, 0.9026562, 0.9483162, 0.9024512, 0.9411442, 0.8918093, 0.8917606, 0.9017121, 0.9488415, 0.9152396, 0.9445825, 0.89574707, 0.8997294, 0.89931685, 0.9460658, 0.90293145, 0.94055784, 0.8907114, 0.8949861, 0.90354395, 0.95219725, 0.9171522, 0.94880337, 0.9030561, 0.90045905, 0.90499574, 0.94763786, 0.9033127, 0.9412205, 0.8913619, 0.8956423, 0.90376145, 0.9485796, 0.91643417, 0.9457536, 0.8977073, 0.9029988, 0.90027267, 0.9462517, 0.90375096, 0.941406, 0.8887764, 0.898983, 0.9040541, 0.95217866, 0.91735744, 0.94839835, 0.902299, 0.9009776, 0.90399384, 0.9480982, 0.9036491, 0.9416634, 0.8907719, 0.89702344, 0.9038466, 0.94855255, 0.9162181, 0.94516927, 0.89594626, 0.90369594, 0.90045404, 0.9457513, 0.904345, 0.9407783, 0.8888692, 0.89825505, 0.90373164, 0.95200694, 0.9177979, 0.948203, 0.9027116, 0.9007863, 0.9039731, 0.9478892, 0.90348256, 0.94110984, 0.8905209, 0.8964108, 0.9043166, 0.94853616, 0.9161463, 0.9449045, 0.8972593, 0.9026858, 0.9010398, 0.94570076, 0.9037215, 0.94085574, 0.89048654, 0.8981872, 0.90470517, 0.9519609, 0.9175858, 0.9481927, 0.90403974, 0.9013146, 0.9054483, 0.94783735, 0.9032743, 0.94135994, 0.8923732, 0.89715296, 0.9055997, 0.9484391, 0.9169367, 0.9453318, 0.8976692, 0.90418255, 0.9026741, 0.9460104, 0.90542847, 0.94139427, 0.89041764, 0.89949083, 0.9055302, 0.9521142, 0.9185401, 0.9485144, 0.9031582, 0.9021338, 0.90526325, 0.948103, 0.90472, 0.9416292, 0.89156264, 0.897178, 0.9051027, 0.9486415, 0.91751075, 0.94512415, 0.89679086, 0.9036074, 0.9018971, 0.9458563, 0.9056446, 0.94162136, 0.89030457, 0.8994878, 0.9052833, 0.952133, 0.91876465, 0.9486388, 0.90403163, 0.9018028, 0.9052428, 0.94797283, 0.9049723, 0.9420169, 0.89195895, 0.8974466, 0.90515137, 0.9486833, 0.9175991, 0.9457139, 0.89718056, 0.9042046, 0.90218943, 0.9462776, 0.90642166, 0.9417632, 0.8904187, 0.89979196, 0.9051905, 0.9523478, 0.91932076, 0.9489378, 0.90356064, 0.90231985, 0.90540266, 0.94814694, 0.90483683, 0.94216293, 0.8917041, 0.8976656, 0.9050791, 0.9486066, 0.91755027, 0.9457378, 0.8971328, 0.9037448, 0.90158266, 0.9461032, 0.9059526, 0.9415443, 0.89009964, 0.8990358, 0.9049346, 0.95236814, 0.91907156, 0.94883686, 0.90335006, 0.9020608, 0.905296, 0.9481849, 0.9053956, 0.9420091, 0.8914225, 0.8978747, 0.90537137, 0.9487501, 0.9184274, 0.9457059, 0.8966167, 0.9038713, 0.9023947, 0.9461059, 0.90631455, 0.9416947, 0.8901258, 0.8998236, 0.9054821, 0.95219463, 0.9193246, 0.94900334, 0.903632, 0.90187615, 0.90613794, 0.9480634, 0.9056724, 0.9420891, 0.8916306, 0.897511, 0.90611905, 0.94853574, 0.91838634, 0.9456675, 0.8973465, 0.9036394, 0.9025983, 0.9457602, 0.9063446, 0.9415105, 0.8909063, 0.8986555, 0.90564007, 0.9518515, 0.91949946, 0.9486639, 0.90363574, 0.90165216, 0.9065393, 0.9478013, 0.9057583, 0.94201607, 0.8915867, 0.8978669, 0.9060347, 0.9483629, 0.9183257, 0.9455931, 0.89774007, 0.9040029, 0.9024177, 0.94573885, 0.90630645, 0.9417652, 0.89098, 0.89925313, 0.90552276, 0.9519362, 0.91939735, 0.94877076, 0.9043545, 0.90159154, 0.9057995, 0.94790137, 0.90542585, 0.9421165, 0.8927126, 0.8975663, 0.905498, 0.9485917, 0.9179734, 0.9457267, 0.898193, 0.90443486, 0.9018358, 0.9457979, 0.906114, 0.9416214, 0.8905992, 0.8995533, 0.90521646, 0.9520922, 0.9191887, 0.948813, 0.90372884, 0.90194684, 0.90537083, 0.9480134, 0.9050719, 0.9423279, 0.89172417, 0.89883757, 0.9055928, 0.9485701, 0.9176117, 0.9459256, 0.8986516, 0.9044137, 0.90210104, 0.9462031, 0.9061925, 0.94195336, 0.8921918, 0.89954597, 0.90533864, 0.9522716, 0.9194225, 0.94912255, 0.9061782, 0.9021829, 0.90622133, 0.948261, 0.90560675, 0.9423597, 0.8946407, 0.89940536, 0.9064015, 0.9486777, 0.9187575, 0.9460791, 0.89935404, 0.9056512, 0.9027842, 0.94579834, 0.9067914, 0.94125134, 0.89307237, 0.89973545, 0.9063403, 0.95196784, 0.9195605, 0.94836885, 0.90659314, 0.9019767, 0.9068141, 0.9478441, 0.9061762, 0.94173014, 0.89331704, 0.8969463, 0.9051209, 0.9484323, 0.91854715, 0.945769, 0.9000654, 0.90423435, 0.9023649, 0.9457785, 0.9071639, 0.941797, 0.89300644, 0.90058184, 0.9056315, 0.95176494, 0.91961485, 0.94902056, 0.90630114, 0.9027537, 0.905467, 0.94776815, 0.90574324, 0.94202465, 0.8943712, 0.898589, 0.9043399, 0.9484494, 0.9185197, 0.9455958, 0.8998774, 0.90523654, 0.9011067, 0.9458367, 0.90677375, 0.94152653, 0.8930658, 0.90062696, 0.9037911, 0.9520124, 0.91943705, 0.94897145, 0.9060183, 0.9034316, 0.9045291, 0.94805694, 0.905539, 0.941734, 0.8944948, 0.89930874, 0.90448636, 0.9485249, 0.91815466, 0.945494, 0.8993101, 0.90527844, 0.90139955, 0.94574666, 0.90578425, 0.94203055, 0.8917654, 0.9013273, 0.90436184, 0.9520266, 0.9191885, 0.94892126, 0.9045837, 0.90398973, 0.9048716, 0.94807667, 0.90478146, 0.9422276, 0.89288384, 0.89906144, 0.9047147, 0.94865733, 0.9173481, 0.94601655, 0.8981506, 0.9057968, 0.9017245, 0.94608164, 0.90603584, 0.94210315, 0.8928458, 0.901334, 0.9050429, 0.95214427, 0.9195004, 0.94913435, 0.9069217, 0.9040363, 0.9054526, 0.9478243, 0.9054175, 0.9421231, 0.89505655, 0.8992346, 0.9044302, 0.9483083, 0.918325, 0.9456145, 0.9010718, 0.90539867, 0.9015961, 0.94579655, 0.906657, 0.9416128, 0.8943006, 0.9005422, 0.90418375, 0.9520374, 0.920165, 0.9486462, 0.907783, 0.903852, 0.9049503, 0.9478849, 0.90648997, 0.9421392, 0.897019, 0.9009459, 0.9048502, 0.9486002, 0.9188801, 0.9453738, 0.90250033, 0.9068349, 0.9011896, 0.946025, 0.9071742, 0.94117624, 0.8957075, 0.9030804, 0.90412635, 0.9522328, 0.9199566, 0.9484861, 0.909467, 0.90647155, 0.90496236, 0.9480954, 0.9061994, 0.9414643, 0.89774567, 0.9015285, 0.9047232, 0.94901955, 0.91893697, 0.9453607, 0.90287316, 0.9074465, 0.90117854, 0.94642514, 0.907102, 0.9416036, 0.89564246, 0.9027591, 0.9041436, 0.95225644, 0.92004484, 0.9490486, 0.9087975, 0.90611523, 0.9048084, 0.94817835, 0.90593153, 0.9419247, 0.89749813, 0.90132767, 0.9049563, 0.94876903, 0.9187527, 0.94519997, 0.90317565, 0.9077245, 0.9019722, 0.9464651, 0.9072366, 0.9413598, 0.89483255, 0.9029376, 0.90402293, 0.9521646, 0.9206848, 0.9485266, 0.9074058, 0.9056828, 0.9039453, 0.9481175, 0.9070874, 0.9416796, 0.896906, 0.901008, 0.9033491, 0.94871885, 0.91974413, 0.9454442, 0.90145195, 0.9071323, 0.8992138, 0.94585073, 0.9083325, 0.9414564, 0.8939273, 0.90249896, 0.903175, 0.9523701, 0.92063886, 0.9481264, 0.90640944, 0.90476996, 0.9039352, 0.94774085, 0.9069287, 0.9411654, 0.89486754, 0.9016122, 0.90391695, 0.94807893, 0.919219, 0.9449327, 0.90047365, 0.9061994, 0.899109, 0.94554245, 0.90783876, 0.9403956, 0.8921625, 0.90171224, 0.9022895, 0.9524869, 0.9212434, 0.9476003, 0.904927, 0.9035899, 0.90320307, 0.94786114, 0.9060895, 0.9404465, 0.8905707, 0.89936215, 0.90305364, 0.94881284, 0.91920877, 0.9446198, 0.8995773, 0.9083498, 0.90022403, 0.945659, 0.9072918, 0.9402178, 0.893721, 0.9031887, 0.9043753, 0.952281, 0.9207236, 0.94728184, 0.9069994, 0.9071246, 0.90469295, 0.9480964, 0.9070717, 0.94090927, 0.89574033, 0.9018362, 0.90481406, 0.94849193, 0.92008597, 0.9446869, 0.90013236, 0.90693295, 0.89970636, 0.9456449, 0.9076461, 0.9398797, 0.8925071, 0.90308475, 0.90358096, 0.9516545, 0.9206395, 0.9478304, 0.90733594, 0.9056371, 0.90480244, 0.9475562, 0.90634304, 0.94139385, 0.8958938, 0.9023601, 0.9054956, 0.94857216, 0.920437, 0.94543517, 0.90210986, 0.90676296, 0.90100926, 0.94553405, 0.9087536, 0.9397419, 0.8870621, 0.9033548, 0.9028814, 0.95148796, 0.921594, 0.94772834, 0.902471, 0.9050559, 0.9055253, 0.9469593, 0.9068205, 0.941474, 0.8935018, 0.8980776, 0.90299636, 0.94731236, 0.9196019, 0.94536805, 0.90058327, 0.9062228, 0.9001275, 0.94470316, 0.90784925, 0.94150984, 0.89376837, 0.9022358, 0.9029955, 0.9508959, 0.9207993, 0.94892555, 0.9066325, 0.90495765, 0.9039496, 0.94659066, 0.9073962, 0.9421206, 0.8950535, 0.9013762, 0.90353125, 0.94689894, 0.9200222, 0.94577396, 0.8999582, 0.9076651, 0.89919144, 0.94380736, 0.90775925, 0.94197685, 0.89332944, 0.90492064, 0.90312123, 0.95011216, 0.9210385, 0.94892985, 0.90535456, 0.9069092, 0.9032091, 0.9460604, 0.90758663, 0.9415383, 0.8929353, 0.9016951, 0.9031437, 0.94637465, 0.91972446, 0.94484735, 0.8986211, 0.9074701, 0.8994937, 0.9439545, 0.90802824, 0.9414982, 0.89222085, 0.902422, 0.9016353, 0.95016587, 0.92043185, 0.9486812, 0.9049093, 0.9055594, 0.90192366, 0.9459298, 0.906648, 0.94165546, 0.8934539, 0.9027583, 0.9008122, 0.9466985, 0.91861707, 0.9456137, 0.89759135, 0.90912014, 0.8982137, 0.94406927, 0.9071562, 0.94154453, 0.89052373, 0.90576196, 0.9003997, 0.95065475, 0.92011654, 0.94852144, 0.903957, 0.90813214, 0.90051675, 0.9464869, 0.90605515, 0.9419046, 0.8918911, 0.90378577, 0.9002629, 0.94712675, 0.9194199, 0.94559026, 0.8966446, 0.91011214, 0.8967429, 0.944661, 0.90795636, 0.9414293, 0.88845366, 0.9051865, 0.8998062, 0.95088816, 0.920207, 0.9484538, 0.90223, 0.9071086, 0.8997935, 0.94666725, 0.9064782, 0.94193506, 0.8905688, 0.9038762, 0.89922315, 0.9472167, 0.91951555, 0.94596577, 0.8956505, 0.9090967, 0.896636, 0.94473755, 0.9073414, 0.9421006, 0.88937426, 0.9052111, 0.90000105, 0.9512483, 0.92112315, 0.9493467, 0.90190953, 0.90717864, 0.90004843, 0.9469189, 0.90737176, 0.94257295, 0.89058393, 0.90125716, 0.8998459, 0.94709533, 0.9205742, 0.9459648, 0.89617354, 0.90853333, 0.89691246, 0.9444343, 0.9074908, 0.9417725, 0.8881441, 0.90506625, 0.9002456, 0.9506394, 0.92052317, 0.94884837, 0.902054, 0.90682507, 0.90089405, 0.94650257, 0.9064159, 0.9419777, 0.8905118, 0.90328914, 0.9010319, 0.9468779, 0.91858983, 0.94497114, 0.89622694, 0.9097206, 0.89711195, 0.94448066, 0.90651065, 0.941256, 0.88864386, 0.9060329, 0.90014994, 0.9508576, 0.9190512, 0.9481178, 0.9009442, 0.9080357, 0.8997292, 0.94622785, 0.90487987, 0.9412405, 0.88832814, 0.9035188, 0.89912426, 0.94694823, 0.91758764, 0.9450762, 0.8942889, 0.9090035, 0.8954186, 0.9441423, 0.90592194, 0.9411397, 0.886209, 0.9045281, 0.89864594, 0.9504852, 0.9189079, 0.948044, 0.8996314, 0.9068557, 0.8983444, 0.94609106, 0.9037083, 0.9409335, 0.887929, 0.90140426, 0.89805, 0.94676363, 0.9162517, 0.94432414, 0.89124393, 0.9075906, 0.89403576, 0.9442267, 0.9037639, 0.9400686, 0.88281167, 0.90214384, 0.8955997, 0.95054173, 0.91677916, 0.947413, 0.8943577, 0.90508693, 0.8928424, 0.9465135, 0.902609, 0.94094515, 0.8825809, 0.8981743, 0.89407253, 0.94741946, 0.9163771, 0.9447084, 0.88795483, 0.9043053, 0.8908175, 0.94432914, 0.90699744, 0.9418091, 0.8782877, 0.90098643, 0.8938333, 0.9514017, 0.9177998, 0.9487709, 0.8915293, 0.89901954, 0.89135414, 0.9465892, 0.90184486, 0.94089925, 0.88108146, 0.8883333, 0.8882106, 0.9464579, 0.91173923, 0.94296664, 0.8902203, 0.8917351, 0.88323367, 0.9435437, 0.8980875, 0.9383364, 0.88393295, 0.88618636, 0.8890402, 0.95007056, 0.91238946, 0.9457801, 0.89713675, 0.8875036, 0.8873874, 0.945743, 0.89714414, 0.93889016, 0.8842679, 0.88372064, 0.88764036, 0.9467034, 0.90959203, 0.9418243, 0.89021325, 0.89052117, 0.88259685, 0.94422835, 0.896573, 0.9382158, 0.87837595, 0.87973684, 0.8876646, 0.95054984, 0.9114441, 0.94434744, 0.89797544, 0.88806397, 0.8873927, 0.94598, 0.8970091, 0.9377479, 0.8844859, 0.8815449, 0.8851498, 0.9461093, 0.90982366, 0.94175303, 0.887699, 0.8911481, 0.8813924, 0.9425403, 0.89748067, 0.939346, 0.88189715, 0.88737255, 0.8855323, 0.94952303, 0.9134595, 0.94639546, 0.89742935, 0.8925716, 0.88272464, 0.94562095, 0.8991928, 0.93977135, 0.8867206, 0.89062387, 0.881199, 0.94634014, 0.91177154, 0.9435596, 0.8931701, 0.89725083, 0.87725437, 0.9437735, 0.899859, 0.9397323, 0.8850094, 0.8938207, 0.88279057, 0.9507873, 0.9142341, 0.9470607, 0.8985129, 0.89755076, 0.884111, 0.94615144, 0.8978073, 0.9394326, 0.88012695, 0.88993233, 0.8793941, 0.946206, 0.91100967, 0.94289005, 0.88551843, 0.89401644, 0.87610954, 0.9435486, 0.89866173, 0.9380028, 0.8754638, 0.8878555, 0.8806074, 0.94936746, 0.9123517, 0.945578, 0.89170945, 0.8898379, 0.8808885, 0.94483596, 0.89701825, 0.9382377, 0.8778502, 0.8874633, 0.8809146, 0.94565433, 0.91049135, 0.94256306, 0.8857094, 0.8933706, 0.87706906, 0.9427165, 0.8976026, 0.9388044, 0.8780184, 0.8910336, 0.88337296, 0.94962335, 0.9130605, 0.94580674, 0.8876364, 0.8918141, 0.8823791, 0.9448961, 0.8979564, 0.93934506, 0.879465, 0.88971364, 0.8817097, 0.9462176, 0.9119361, 0.94344103, 0.8870078, 0.897765, 0.87915105, 0.94338936, 0.89887094, 0.9387774, 0.8799395, 0.8906123, 0.882834, 0.9495891, 0.9129383, 0.9458266, 0.89456, 0.8956107, 0.88359416, 0.94534045, 0.8974722, 0.9390743, 0.8812447, 0.8854023, 0.88181084, 0.94586915, 0.9104098, 0.94324034, 0.88928163, 0.89472586, 0.8791295, 0.94335043, 0.9006174, 0.9394886, 0.884854, 0.89652675, 0.88241524, 0.949792, 0.91401565, 0.94622445, 0.89409554, 0.89795834, 0.8792306, 0.9459557, 0.8940735, 0.9393775, 0.875174, 0.8862811, 0.87757427, 0.9456363, 0.91018695, 0.9427546, 0.8869096, 0.89433515, 0.8756965, 0.9429971, 0.90139496, 0.9402008, 0.8886805, 0.8936888, 0.88132906, 0.94961464, 0.91419464, 0.94844306, 0.90056914, 0.8986024, 0.8875162, 0.9453412, 0.899831, 0.9423259, 0.88530385, 0.8936527, 0.88333416, 0.9453702, 0.9118107, 0.9449048, 0.89144737, 0.8999967, 0.8769143, 0.9429335, 0.9009484, 0.9431049, 0.887893, 0.89622873, 0.87808174, 0.94963056, 0.9144199, 0.9503956, 0.9008359, 0.89834756, 0.8895146, 0.9455298, 0.9021138, 0.94515896, 0.8964589, 0.9020611, 0.89010143, 0.94590145, 0.91352373, 0.9474141, 0.90123475, 0.9042006, 0.8863475, 0.943489, 0.9005452, 0.9432405, 0.89471024, 0.90195906, 0.8902089, 0.95001113, 0.9156006, 0.95100135, 0.9122039, 0.9059651, 0.8928095, 0.94546276, 0.90280795, 0.945091, 0.90112126, 0.9034739, 0.8923833, 0.9462837, 0.916427, 0.9490217, 0.9083763, 0.9097547, 0.89002174, 0.9436973, 0.904472, 0.94560367, 0.90205187, 0.905418, 0.89452726, 0.9499475, 0.9184039, 0.9517947, 0.91338956, 0.90737927, 0.8948011, 0.94557893, 0.9033025, 0.94531417, 0.9012723, 0.902976, 0.8933518, 0.94664913, 0.9164189, 0.94856316, 0.90673053, 0.9091698, 0.89019686, 0.9438673, 0.9042525, 0.9450118, 0.8990629, 0.9048298, 0.8941783, 0.95017225, 0.9177084, 0.9512793, 0.9116787, 0.9072939, 0.894438, 0.9458043, 0.9030746, 0.9451876, 0.89998907, 0.9033005, 0.891477, 0.9463439, 0.91573083, 0.9481155, 0.90630865, 0.90961266, 0.8890922, 0.944153, 0.9047923, 0.9447839, 0.90079147, 0.90591913, 0.89327663, 0.95031476, 0.9179004, 0.9512756, 0.9128393, 0.9095922, 0.8946423, 0.9459433, 0.9030951, 0.94545156, 0.9013614, 0.9059571, 0.89457095, 0.94664025, 0.9159838, 0.9483683, 0.9054969, 0.9108537, 0.8909855, 0.94384676, 0.9041943, 0.9440557, 0.8985273, 0.90596354, 0.8949945, 0.9501943, 0.9180509, 0.9515094, 0.9115922, 0.90898985, 0.89646655, 0.9457375, 0.90420467, 0.94550914, 0.9007315, 0.90529156, 0.8965894, 0.94645804, 0.91847855, 0.94963557, 0.9085485, 0.9131355, 0.8933241, 0.94441146, 0.90637684, 0.9457334, 0.8998782, 0.90751094, 0.89570886, 0.95056814, 0.91933507, 0.9522062, 0.9150742, 0.9097273, 0.89593744, 0.94642556, 0.90496546, 0.9463822, 0.9045213, 0.90456885, 0.89216745, 0.9470805, 0.9170873, 0.9492815, 0.90876245, 0.9124386, 0.89258647, 0.944861, 0.904888, 0.9455382, 0.9042407, 0.9082814, 0.89736927, 0.95162135, 0.92009777, 0.95146346, 0.91679424, 0.9112207, 0.89668244, 0.94687766, 0.9053161, 0.94478416, 0.90497804, 0.9057106, 0.8952177, 0.9477779, 0.9172751, 0.9482499, 0.907437, 0.9112176, 0.89223593, 0.94504184, 0.90516263, 0.9446256, 0.9020585, 0.9062966, 0.8953016, 0.95103437, 0.91927826, 0.95168257, 0.9114639, 0.9079329, 0.89822274, 0.9469784, 0.90622073, 0.94569665, 0.90139645, 0.90445983, 0.896193, 0.94757205, 0.9184301, 0.9492727, 0.9068194, 0.9127104, 0.8941502, 0.94543177, 0.90604156, 0.94553226, 0.9034753, 0.9073346, 0.89409333, 0.95061684, 0.9187178, 0.95021784, 0.91357785, 0.91001385, 0.8943097, 0.94613403, 0.9043205, 0.9441425, 0.902958, 0.90606403, 0.89488524, 0.9471811, 0.9182392, 0.947763, 0.9075762, 0.9113127, 0.89188343, 0.94428045, 0.906991, 0.9447582, 0.9030729, 0.9078473, 0.8958101, 0.95047176, 0.9200755, 0.95129436, 0.91458905, 0.909653, 0.8969161, 0.94612485, 0.9066626, 0.9442989, 0.9062393, 0.90712494, 0.8955337, 0.94655854, 0.9191492, 0.9485772, 0.9108434, 0.9135925, 0.89204323, 0.9438574, 0.9072109, 0.94449085, 0.9032055, 0.90726596, 0.89621025, 0.9502365, 0.9212231, 0.95141405, 0.916581, 0.91084784, 0.89739865, 0.94530314, 0.9065918, 0.945969, 0.9047387, 0.90650994, 0.89655435, 0.9460323, 0.9192104, 0.9495077, 0.91053915, 0.9109326, 0.8924049, 0.9436086, 0.9077266, 0.9456237, 0.9037741, 0.9069694, 0.89586294, 0.95015997, 0.92121667, 0.9521688, 0.9157631, 0.9106214, 0.89725065, 0.9459668, 0.9081804, 0.9459641, 0.9049436, 0.90526736, 0.89504683, 0.9461707, 0.92048657, 0.9495868, 0.91000974, 0.90996957, 0.8912309, 0.9441185, 0.90865654, 0.9453768, 0.9036282, 0.90523595, 0.8955793, 0.95069677, 0.9218233, 0.952294, 0.91794485, 0.9085771, 0.89500403, 0.94634455, 0.90744597, 0.9465341, 0.90733385, 0.90477276, 0.89425963, 0.9467109, 0.9199572, 0.9497447, 0.91090167, 0.9101841, 0.89307046, 0.943931, 0.90768415, 0.9459578, 0.9043201, 0.90674806, 0.8961485, 0.9501502, 0.92187136, 0.9522099, 0.9172748, 0.91144174, 0.8979067, 0.9456679, 0.9079269, 0.9467363, 0.908014, 0.9091166, 0.8972725, 0.94647413, 0.9204172, 0.94998294, 0.9133432, 0.91261995, 0.8943622, 0.94384855, 0.90915936, 0.9459242, 0.9077239, 0.9091962, 0.89585894, 0.94991225, 0.9224452, 0.9529821, 0.9186417, 0.9105059, 0.89842343, 0.9458402, 0.9085249, 0.94617164, 0.90687776, 0.9060023, 0.8969567, 0.9459354, 0.92017156, 0.9495182, 0.91016465, 0.9099509, 0.8917568, 0.9432344, 0.90747625, 0.9463038, 0.9075671, 0.9066851, 0.89459765, 0.9496552, 0.9219167, 0.95257956, 0.91942656, 0.90931726, 0.8962529, 0.94507045, 0.9081904, 0.9467617, 0.91090786, 0.90648997, 0.89407134, 0.9456819, 0.92103136, 0.9494177, 0.9127117, 0.91056913, 0.8909436, 0.94297534, 0.91205215, 0.9460936, 0.90710413, 0.90481925, 0.8936998, 0.9493988, 0.92388916, 0.9522022, 0.9180905, 0.9104218, 0.89493006, 0.944612, 0.9087477, 0.9460983, 0.907015, 0.90351224, 0.8929321, 0.94573957, 0.92029667, 0.9492557, 0.91236556, 0.90846866, 0.8906294, 0.9432117, 0.9095099, 0.9453382, 0.9071542, 0.90470445, 0.8934624, 0.94921243, 0.92071956, 0.9515975, 0.9180448, 0.9059247, 0.8925223, 0.94422644, 0.90713906, 0.945794, 0.90783376, 0.90251744, 0.89214534, 0.9450728, 0.918185, 0.94864064, 0.91214365, 0.9061742, 0.88795197, 0.9426362, 0.9073153, 0.94590276, 0.90808624, 0.90648407, 0.8908618, 0.9488426, 0.9206637, 0.9524367, 0.92073613, 0.91067195, 0.8934692, 0.94449884, 0.90722406, 0.9462601, 0.9096877, 0.9064745, 0.89199007, 0.9442945, 0.9195686, 0.94906014, 0.9144195, 0.9120775, 0.8884216, 0.94128454, 0.9066845, 0.94445896, 0.90730715, 0.9037928, 0.89413553, 0.9491684, 0.92219067, 0.95218694, 0.9184997, 0.9076879, 0.8961469, 0.94486254, 0.9065996, 0.9449033, 0.9078203, 0.90476036, 0.8950903, 0.9452184, 0.9202637, 0.94824964, 0.91229963, 0.91020566, 0.892279, 0.9427224, 0.9089159, 0.944926, 0.9050637, 0.9059196, 0.89590687, 0.9488476, 0.92176133, 0.9518367, 0.91745543, 0.9093857, 0.89564264, 0.94452125, 0.9089689, 0.94437814, 0.90743613, 0.903861, 0.89316666, 0.94517523, 0.9215265, 0.94811237, 0.91120404, 0.9094742, 0.88817924, 0.9424778, 0.90900177, 0.9436424, 0.90768313, 0.90681547, 0.8904352, 0.94867045, 0.9207578, 0.94968706, 0.91761833, 0.9088541, 0.8913157, 0.94334394, 0.90692294, 0.94389313, 0.90869135, 0.9039533, 0.8898803, 0.94578576, 0.92024416, 0.94687843, 0.9125518, 0.9078241, 0.89038336, 0.9418873, 0.9067633, 0.9418314, 0.9044626, 0.9037665, 0.8913104, 0.948758, 0.9225204, 0.95009947, 0.9181216, 0.9040332, 0.89802366, 0.945155, 0.9127744, 0.9440809, 0.90591735, 0.90133137, 0.89701, 0.94607484, 0.92087066, 0.9467536, 0.91025954, 0.90525925, 0.8922163, 0.94313544, 0.9090658, 0.94277495, 0.90221953, 0.90113026, 0.894281, 0.9491716, 0.92100376, 0.9485207, 0.9161926, 0.9070502, 0.89587057, 0.9447315, 0.90618473, 0.94201577, 0.90437186, 0.90606356, 0.8949176, 0.94603384, 0.92277765, 0.9462522, 0.91080046, 0.9126258, 0.89315, 0.94355386, 0.9111098, 0.942588, 0.90448684, 0.9034306, 0.89722806, 0.95012295, 0.92618334, 0.95050424, 0.92221177, 0.9113625, 0.9003553, 0.94656503, 0.91366065, 0.94310606, 0.90800357, 0.9059336, 0.8972438, 0.94589657, 0.92340326, 0.9458235, 0.9116387, 0.91137344, 0.8906873, 0.94240826, 0.90889406, 0.94290394, 0.9056748, 0.9074671, 0.8948506, 0.94987774, 0.92450553, 0.9501235, 0.91959804, 0.9091624, 0.8965703, 0.94646657, 0.9141475, 0.94378906, 0.9067481, 0.9039387, 0.89402443, 0.9464178, 0.92435986, 0.94543463, 0.9066322, 0.9099386, 0.8913642, 0.94380605, 0.91542053, 0.9423111, 0.9038896, 0.90347964, 0.89527684, 0.94978654, 0.9237559, 0.94869435, 0.9174658, 0.90352464, 0.89263284, 0.94426215, 0.9096048, 0.94248474, 0.90833557, 0.90168285, 0.8992183, 0.94623524, 0.9243098, 0.94937027, 0.9142804, 0.9042513, 0.8974131, 0.94443524, 0.91672456, 0.9459807, 0.9116773, 0.9012481, 0.89965916, 0.9512357, 0.9299348, 0.95341444, 0.925538, 0.8998947, 0.90132606, 0.94806296, 0.91678864, 0.94793415, 0.90892816, 0.8924656, 0.9003866, 0.94841295, 0.92759335, 0.95103186, 0.91650456, 0.89872354, 0.8957735, 0.94524235, 0.918559, 0.9479086, 0.9106116, 0.89405817, 0.89681876, 0.95035964, 0.92846614, 0.95369995, 0.9199355, 0.9005563, 0.895512, 0.9452301, 0.915764, 0.94807625, 0.911181, 0.8937076, 0.9008461, 0.9471981, 0.9301768, 0.94982594, 0.9152185, 0.89807826, 0.8906845, 0.9438552, 0.9183925, 0.9446747, 0.90676576, 0.8960401, 0.8976927, 0.950493, 0.93068373, 0.9510862, 0.91781443, 0.90244675, 0.8987081, 0.94655085, 0.9179497, 0.9448204, 0.91189164, 0.89511883, 0.89388925, 0.94579494, 0.92832816, 0.949554, 0.9197277, 0.8998758, 0.8905823, 0.94302475, 0.92025393, 0.94672626, 0.9075425, 0.8987134, 0.89216614, 0.948649, 0.93115544, 0.9517344, 0.91745645, 0.8997154, 0.89134544, 0.9455035, 0.9184705, 0.9479806, 0.90287167, 0.89772594, 0.89376724, 0.9455722, 0.93037367, 0.94790953, 0.9101979, 0.8998269, 0.8956643, 0.9440184, 0.9207668, 0.9438494, 0.9051692, 0.8969493, 0.89537144, 0.9498885, 0.93022335, 0.95181227, 0.9138226, 0.899312, 0.88852096, 0.94486606, 0.91533023, 0.9461213, 0.90056896, 0.88488954, 0.8869183, 0.94447875, 0.9282214, 0.9491523, 0.9025457, 0.89016366, 0.87660855, 0.9425867, 0.9156356, 0.9451936, 0.90223145, 0.8881592, 0.8829118, 0.94785565, 0.9268429, 0.9517571, 0.90455544, 0.8802167, 0.88477534, 0.944327, 0.9132077, 0.9428887, 0.8863208, 0.87654626, 0.88056767, 0.9428328, 0.9254577, 0.9471827, 0.8920997, 0.8855859, 0.87529945, 0.9392413, 0.9159235, 0.94380754, 0.88976663, 0.8823084, 0.8923357, 0.94873565, 0.9259312, 0.9498939, 0.9071688, 0.8819383, 0.8849881, 0.94234794, 0.90397143, 0.94266, 0.8962584, 0.8779608, 0.88119465, 0.9411156, 0.91786194, 0.945045, 0.89287233, 0.8832588, 0.8719392, 0.9381585, 0.8970039, 0.9408719, 0.8838332, 0.8774855, 0.8767594, 0.9467815, 0.913608, 0.9467341, 0.8964384, 0.8806125, 0.8726595, 0.94205076, 0.898082, 0.94192606, 0.8817125, 0.8704598, 0.87561065, 0.942244, 0.91399056, 0.94628936, 0.8868341, 0.86851656, 0.87213945, 0.9396265, 0.88862854, 0.93697166, 0.88200784, 0.86799705, 0.8733426, 0.94405216, 0.91006786, 0.94673574, 0.89462703, 0.8711582, 0.87779504, 0.9390003, 0.89433753, 0.9423096, 0.88840765, 0.86101407, 0.8737282, 0.9384024, 0.905919, 0.9435361, 0.8889019, 0.8679035, 0.87721866, 0.9359004, 0.8963132, 0.94113356, 0.8738483, 0.86044323, 0.8780848, 0.9405625, 0.90720177, 0.94696075, 0.88693583, 0.85843956, 0.8781738, 0.93360716, 0.8936056, 0.9395416, 0.8752169, 0.85117483, 0.8709295, 0.93382037, 0.9061159, 0.9430433, 0.87678903, 0.8674531, 0.8698373, 0.93196285, 0.89215493, 0.9381878, 0.8716603, 0.86312246, 0.87939024, 0.94095653, 0.907647, 0.9468406, 0.8837336, 0.8664872, 0.8825868, 0.9371451, 0.8892944, 0.9405663, 0.8781443, 0.8592774, 0.88552344, 0.93938833, 0.903301, 0.9440463, 0.8740139, 0.86636037, 0.88100547, 0.937945, 0.8938962, 0.9407341, 0.8812414, 0.8773228, 0.88295114, 0.94379145, 0.90940744, 0.94985884, 0.8933737, 0.86917675, 0.89425606, 0.94095963, 0.89776254, 0.9435149, 0.8856328, 0.8681836, 0.88251585, 0.94121003, 0.8954466, 0.94112736, 0.8646329, 0.8496117, 0.8648766, 0.93160385, 0.8793859, 0.93797815, 0.85468835, 0.83789754, 0.8801141, 0.93949276, 0.9029193, 0.95080054, 0.88194287, 0.8672996, 0.8846323, 0.93824214, 0.8912235, 0.9443131, 0.877019, 0.8713185, 0.8869814, 0.9396757, 0.9086481, 0.94664186, 0.89205396, 0.8783832, 0.88392204, 0.9346089, 0.88274616, 0.943856, 0.8739787, 0.8771514, 0.8812559, 0.9406498, 0.89889675, 0.94705737, 0.89282095, 0.86571217, 0.8463374, 0.92106897, 0.8534975, 0.9014374, 0.81658864, 0.8062692, 0.847144, 0.9249988, 0.88047236, 0.9177903, 0.8372992, 0.8186241, 0.8354164, 0.9220523, 0.8520008, 0.91597956, 0.8149109, 0.78501004, 0.83847743, 0.9273572, 0.8788192, 0.9279369, 0.859695, 0.8065196, 0.8378167, 0.92170656, 0.8722716, 0.91969824, 0.8426695, 0.7561731, 0.82643425, 0.9225051, 0.8882111, 0.9272001, 0.82703906, 0.75144243, 0.8213621, 0.9209688, 0.88157153, 0.9086395, 0.8105535, 0.7385051, 0.85182756, 0.9245046, 0.89261836, 0.9229741, 0.8331937, 0.7527324, 0.8337702, 0.9119344, 0.8555718, 0.9126356, 0.7888001, 0.69042784, 0.810044, 0.9050366, 0.8559379, 0.9142368, 0.78408134, 0.69279885, 0.82954043, 0.91443, 0.8676986, 0.914403, 0.8102642, 0.7024534, 0.8346865, 0.91969854, 0.8717077, 0.9137112, 0.81628203, 0.71565735, 0.8186067, 0.9136871, 0.8617442, 0.90553355, 0.80684, 0.73224956, 0.8205392, 0.9150964, 0.8776359, 0.9149926, 0.8199975, 0.78186524, 0.8134336, 0.9140146, 0.8548893, 0.9065821, 0.79443175, 0.71490973, 0.8179477, 0.9242932, 0.8725119, 0.9253014, 0.80073404, 0.7479628, 0.7974385, 0.91294634, 0.82418424, 0.8970213, 0.83244133, 0.7625852, 0.7974128, 0.91076845, 0.8170099, 0.895342, 0.80773413, 0.68834776, 0.7848939, 0.9039622, 0.781323, 0.88670284, 0.6913973, 0.5656535, 0.7860132, 0.91514313, 0.77508384, 0.9035504, 0.7708468, 0.70783764, 0.77635646, 0.90552044, 0.75130635, 0.87287897, 0.68256754, 0.64762574, 0.7361705, 0.9008548, 0.80360067, 0.8909407, 0.6618192, 0.6480319, 0.7384589, 0.8908391, 0.7945488, 0.8917075, 0.6741762, 0.52963966, 0.74387527, 0.872907, 0.74688566, 0.85128254, 0.45975602, 0.37068808, 0.5328485, 0.85786957, 0.7207879, 0.83490086, 0.5438495, 0.5287213, 0.60503966, 0.8740853, 0.73704267, 0.8591448, 0.5444414, 0.48120907, 0.58490914, 0.8574609, 0.6868614, 0.8277549, 0.41797194, 0.37766027, 0.47925127, 0.85731906, 0.700207, 0.8321564, 0.43402493, 0.39954504, 0.48067603, 0.8545347, 0.6637671, 0.8115615, 0.42926115, 0.39664537, 0.4550986, 0.85781753, 0.6637529, 0.8024116, 0.39223042, 0.3604385, 0.42118958, 0.85409796, 0.63601714, 0.80628777, 0.42202103, 0.4142689, 0.48471308, 0.8676465, 0.6987638, 0.8324548, 0.41603962, 0.3813015, 0.43392274, 0.86233246, 0.63830715, 0.8100056, 0.3639507, 0.36725447, 0.4215811, 0.86011404, 0.67388356, 0.8186688, 0.42524663, 0.42142627, 0.47756156, 0.8558309, 0.6871298, 0.80944276, 0.3791035, 0.4122309, 0.47237864, 0.86469334, 0.6744062, 0.83017015, 0.40264073, 0.41808355, 0.44173428, 0.8547735, 0.6424454, 0.81461424, 0.4042533, 0.42695418, 0.43854433, 0.8569451, 0.66410524, 0.8251316, 0.4053843, 0.43360522, 0.4385421, 0.84817845, 0.6423772, 0.8157828, 0.3865929, 0.41005814, 0.4451299, 0.8643204, 0.666256, 0.82934564, 0.40780956, 0.4112717, 0.43067232, 0.854203, 0.64081615, 0.81486595, 0.40223473, 0.42259556, 0.43576545, 0.8555719, 0.652458, 0.8230683, 0.41243288, 0.42200246, 0.43774533, 0.85045743, 0.63134503, 0.8131204, 0.38158068, 0.4109033, 0.43979803, 0.86216444, 0.6558426, 0.828293, 0.40546834, 0.41029447, 0.43250343, 0.8543637, 0.6332141, 0.81294024, 0.3926866, 0.42093465, 0.43738252, 0.8584481, 0.65235543, 0.8256625, 0.40413755, 0.42436716, 0.4398185, 0.8506161, 0.62727743, 0.8138711, 0.3780061, 0.41469288, 0.4419577, 0.8616103, 0.65270084, 0.8253097, 0.396446, 0.41487378, 0.43401843, 0.8547054, 0.629522, 0.8071381, 0.3817481, 0.4227344, 0.4280263, 0.85615045, 0.6456338, 0.8139978, 0.38880187, 0.41829592, 0.4226727, 0.84730935, 0.6212828, 0.8076394, 0.3710814, 0.40897506, 0.42751494, 0.859191, 0.64649427, 0.823149, 0.3885495, 0.41454387, 0.4188983, 0.85388404, 0.6273983, 0.8078676, 0.37899706, 0.41504562, 0.4296434, 0.8561066, 0.6481847, 0.82009125, 0.39501727, 0.42950243, 0.4296568, 0.84743625, 0.6225969, 0.8082387, 0.36534178, 0.40497765, 0.42900157, 0.85679996, 0.64602035, 0.8210892, 0.38103384, 0.40284765, 0.4185249, 0.8474873, 0.6266843, 0.80225337, 0.37133625, 0.4144721, 0.42466742, 0.85201055, 0.6419955, 0.8192403, 0.39103422, 0.4164709, 0.41749674, 0.8454359, 0.6176873, 0.8087385, 0.36651126, 0.40113452, 0.42372862, 0.8581598, 0.6421769, 0.8219359, 0.38170427, 0.4037703, 0.4156411, 0.85110766, 0.6203266, 0.8063933, 0.37813053, 0.41197154, 0.42511648, 0.8545957, 0.6406481, 0.8194897, 0.38931963, 0.41466027, 0.42209467, 0.84671444, 0.6179226, 0.8076773, 0.36522618, 0.39982054, 0.42407042, 0.85886323, 0.64188856, 0.82137287, 0.38169336, 0.4021156, 0.41697457, 0.85156286, 0.6217776, 0.8059544, 0.3781337, 0.41122907, 0.41839567, 0.8563915, 0.64435136, 0.81992465, 0.3916192, 0.4147261, 0.42005688, 0.8489496, 0.61995065, 0.8071697, 0.36826888, 0.4021019, 0.42311075, 0.85821265, 0.6443365, 0.8214907, 0.38731268, 0.40403622, 0.41270763, 0.8529105, 0.6239275, 0.80428165, 0.38229972, 0.41764376, 0.42055586, 0.85811335, 0.6460351, 0.82265645, 0.41181567, 0.4350462, 0.42442864, 0.8485787, 0.6224015, 0.80634975, 0.3764358, 0.42174459, 0.4296481, 0.8601433, 0.6469235, 0.8211561, 0.38602304, 0.40311408, 0.41594693, 0.85162234, 0.62555486, 0.80720824, 0.3780884, 0.40849012, 0.41856116, 0.85513437, 0.64536947, 0.81959325, 0.388503, 0.41218776, 0.41380355, 0.8453981, 0.6199832, 0.8078487, 0.36365163, 0.3990229, 0.42044303, 0.8588122, 0.6445042, 0.82205963, 0.38028052, 0.40026858, 0.41373345, 0.85091615, 0.62165254, 0.80577165, 0.3777425, 0.4067579, 0.41562736, 0.85474885, 0.643296, 0.8190614, 0.390115, 0.40945005, 0.41095147, 0.8454865, 0.6193826, 0.8074256, 0.36709368, 0.397793, 0.4193027, 0.8581546, 0.64628404, 0.8229594, 0.38579026, 0.39946142, 0.4141953, 0.85120374, 0.62644833, 0.8072261, 0.3814702, 0.40771028, 0.42325926, 0.8560982, 0.6488361, 0.8212377, 0.394519, 0.41213712, 0.41812554, 0.84757483, 0.6247672, 0.8094087, 0.36988348, 0.3950451, 0.42136213, 0.85900736, 0.6457807, 0.82314336, 0.38754043, 0.39592594, 0.41301593, 0.8511156, 0.6276646, 0.8083071, 0.38244447, 0.40552852, 0.4187076, 0.85836333, 0.65117043, 0.82073903, 0.39434785, 0.411615, 0.41260022, 0.846595, 0.62047213, 0.8088114, 0.36595356, 0.39965084, 0.41743678, 0.85827357, 0.64588904, 0.8231335, 0.3842062, 0.39946723, 0.40831578, 0.85004175, 0.62217575, 0.807203, 0.3789715, 0.40816286, 0.41400176, 0.85383856, 0.6422431, 0.82066584, 0.39122537, 0.40987945, 0.41443127, 0.84596324, 0.61529875, 0.8087362, 0.36675355, 0.39441618, 0.41784012, 0.8579777, 0.64157367, 0.822331, 0.3829491, 0.4005457, 0.41561648, 0.85024315, 0.6209305, 0.8074394, 0.3821677, 0.41041058, 0.41564715, 0.85371006, 0.6422381, 0.821136, 0.39528605, 0.4179686, 0.41261828, 0.8448729, 0.61936855, 0.8096714, 0.36948982, 0.40204096, 0.41509083, 0.85701144, 0.64357126, 0.82337636, 0.38784268, 0.40613714, 0.40562555, 0.8505536, 0.6219674, 0.806421, 0.377741, 0.41160148, 0.40776515, 0.85476905, 0.6438781, 0.81992596, 0.39032817, 0.41339788, 0.40431654, 0.84612, 0.62042356, 0.8083378, 0.36902776, 0.39684117, 0.41146407, 0.85828483, 0.6442997, 0.82142645, 0.3816812, 0.39937344, 0.40650266, 0.8502629, 0.62112254, 0.8054121, 0.3781659, 0.40476543, 0.41371024, 0.85551834, 0.64447165, 0.8198311, 0.3933622, 0.41403812, 0.4146088, 0.84789836, 0.6237379, 0.8086104, 0.36792508, 0.4034168, 0.41966075, 0.8593068, 0.6486492, 0.82145536, 0.3854303, 0.40249223, 0.41339228, 0.8523315, 0.6260305, 0.8061326, 0.3792216, 0.41208902, 0.41425708, 0.85573006, 0.6479057, 0.81940126, 0.39441484, 0.41059658, 0.4104981, 0.84711033, 0.6225435, 0.80600333, 0.36858943, 0.39425224, 0.41939366, 0.8593587, 0.6454843, 0.82115763, 0.38199005, 0.3947902, 0.40481743, 0.85100585, 0.6245667, 0.80781454, 0.38216445, 0.4069575, 0.4095734, 0.8545513, 0.64318115, 0.82024246, 0.39066476, 0.4097135, 0.40890065, 0.8467346, 0.61762, 0.8068886, 0.3680089, 0.3968894, 0.41659763, 0.8597586, 0.64119154, 0.82060564, 0.38854948, 0.40243044, 0.41345644, 0.85111517, 0.6202478, 0.8075922, 0.38473466, 0.40848294, 0.4123008, 0.85449445, 0.6410853, 0.8202284, 0.40054157, 0.4162747, 0.41238245, 0.8472796, 0.6156723, 0.8078402, 0.37487358, 0.39911887, 0.4178682, 0.85781693, 0.634784, 0.81938636, 0.38394743, 0.3973309, 0.4093672, 0.8510731, 0.6135765, 0.8031583, 0.38215688, 0.40195933, 0.41314068, 0.85315573, 0.62976867, 0.8139715, 0.397221, 0.40757042, 0.41038495, 0.84381765, 0.60695136, 0.8018956, 0.37565154, 0.394815, 0.4178155, 0.8565398, 0.6151747, 0.8163114, 0.38762292, 0.3939773, 0.40944564, 0.84973615, 0.61556584, 0.801793, 0.37722516, 0.40105382, 0.41276693, 0.8540242, 0.6364183, 0.8168591, 0.3915979, 0.4042574, 0.4131566, 0.84635067, 0.61322904, 0.8051562, 0.36325875, 0.39065796, 0.41963506, 0.8578205, 0.63894403, 0.8205144, 0.39226347, 0.39740175, 0.41822714, 0.85079145, 0.62116534, 0.80524653, 0.3827323, 0.400334, 0.42288837, 0.8552332, 0.6447994, 0.81896865, 0.4012129, 0.40704066, 0.4235205, 0.8478182, 0.62351876, 0.80932516, 0.38102025, 0.39819938, 0.4302773, 0.8617497, 0.6457092, 0.82579595, 0.4038813, 0.40248728, 0.41717076, 0.8517397, 0.6192728, 0.806934, 0.38907734, 0.40760013, 0.41810292, 0.85356534, 0.63207877, 0.81868863, 0.40198338, 0.41045535, 0.42530623, 0.84571916, 0.6112667, 0.80644464, 0.37484625, 0.3945193, 0.43070716, 0.8580542, 0.6377321, 0.8209148, 0.39551112, 0.3946104, 0.42230824, 0.8505355, 0.6205917, 0.80861014, 0.39740956, 0.40593663, 0.4185525, 0.85330105, 0.6379996, 0.8220312, 0.41158435, 0.40885508, 0.42245388, 0.84696347, 0.6154378, 0.8101751, 0.3870242, 0.3980814, 0.42829624, 0.85941213, 0.64249384, 0.82342255, 0.4034988, 0.39956158, 0.42203262, 0.85043055, 0.61792666, 0.806847, 0.39217517, 0.39895806, 0.4236959, 0.85415685, 0.6392654, 0.8178917, 0.41232932, 0.40352026, 0.42426777, 0.8470359, 0.6177111, 0.80775154, 0.38953167, 0.39338744, 0.43507963, 0.8619523, 0.6446208, 0.82070017, 0.40547466, 0.3975894, 0.42463282, 0.85397637, 0.62922406, 0.80512434, 0.39035752, 0.40183425, 0.42701918, 0.85618067, 0.6470975, 0.81926364, 0.4127518, 0.40004724, 0.42789522, 0.84889835, 0.62577856, 0.8084798, 0.37070712, 0.3820008, 0.43432057, 0.85898924, 0.64182764, 0.8207318, 0.39096904, 0.3849191, 0.4279037, 0.8505541, 0.6222493, 0.8068362, 0.3966939, 0.40410182, 0.43335173, 0.8560678, 0.64461184, 0.82332206, 0.41434067, 0.41113442, 0.42931536, 0.8480472, 0.621844, 0.810917, 0.38441873, 0.40279192, 0.43810445, 0.85954076, 0.648837, 0.82756704, 0.40697178, 0.39170974, 0.42759266, 0.8508244, 0.62161034, 0.8056436, 0.39123222, 0.40172067, 0.4345316, 0.8549828, 0.6552383, 0.83290285, 0.44007295, 0.40979233, 0.43291283, 0.8433625, 0.60659873, 0.8069477, 0.3687302, 0.365826, 0.42927942, 0.85578054, 0.63129073, 0.8226559, 0.38908392, 0.37690413, 0.4257501, 0.8477594, 0.6104878, 0.80903465, 0.3823765, 0.38442296, 0.4354163, 0.853213, 0.62376076, 0.8202131, 0.3786258, 0.3742397, 0.4247511, 0.83936733, 0.59388393, 0.8058595, 0.32709426, 0.35954967, 0.44690588, 0.8585066, 0.6244686, 0.8219194, 0.39460653, 0.37604785, 0.43938628, 0.8517677, 0.6217732, 0.8053135, 0.38719633, 0.38129035, 0.4433363, 0.85275686, 0.640537, 0.8240028, 0.40758106, 0.39383587, 0.440091, 0.84923846, 0.6124019, 0.8107058, 0.37953088, 0.38542703, 0.45763728, 0.86237645, 0.6416674, 0.8258504, 0.3995342, 0.39526612, 0.45246893, 0.85889775, 0.62436366, 0.81251043, 0.3968267, 0.40336162, 0.4528491, 0.86031693, 0.6364043, 0.8247584, 0.40823242, 0.41632834, 0.45045206, 0.85304016, 0.62534577, 0.81370455, 0.38567784, 0.39866996, 0.45870078, 0.86630195, 0.6539096, 0.82899475, 0.40880594, 0.40167356, 0.45138618, 0.85924107, 0.63469183, 0.81019104, 0.39830217, 0.4113505, 0.45341355, 0.86220074, 0.6462963, 0.8219964, 0.4088651, 0.41657665, 0.45036075, 0.85739905, 0.63148606, 0.81297016, 0.39092714, 0.4012566, 0.4665829, 0.8720806, 0.65989584, 0.8274915, 0.40625414, 0.3951769, 0.45736936, 0.8614521, 0.6279182, 0.80950534, 0.40099406, 0.39801574, 0.46181932, 0.8649701, 0.6453345, 0.82266957, 0.4057365, 0.4053038, 0.46004593, 0.85612816, 0.62891984, 0.8093327, 0.3819734, 0.38760683, 0.46239638, 0.86513275, 0.63374704, 0.82126254, 0.39321655, 0.38477293, 0.45578817, 0.8549988, 0.6069856, 0.8064676, 0.39177933, 0.40299904, 0.4557756, 0.8582897, 0.63492465, 0.82193893, 0.40263835, 0.39226273, 0.44740504, 0.8482698, 0.598389, 0.8042666, 0.37664136, 0.3782325, 0.45482382, 0.861242, 0.62045187, 0.8203077, 0.3904654, 0.38077128, 0.447363, 0.85286987, 0.5970067, 0.8059217, 0.37586245, 0.3818557, 0.44592655, 0.85692286, 0.6154719, 0.8193242, 0.39287296, 0.3839978, 0.4436199, 0.8488931, 0.59555644, 0.80749744, 0.36501175, 0.36874607, 0.4484891, 0.859, 0.62102675, 0.8195602, 0.38061517, 0.3608346, 0.4336474, 0.8492946, 0.60390306, 0.8043041, 0.38316235, 0.37645087, 0.44548938, 0.85322136, 0.61922735, 0.8197026, 0.3954342, 0.37887484, 0.4422265, 0.84410983, 0.58873487, 0.8066567, 0.37585214, 0.3654967, 0.4483381, 0.85749584, 0.61526096, 0.82149786, 0.38851726, 0.36698896, 0.44270787, 0.8514292, 0.5998464, 0.8071826, 0.3824508, 0.37420347, 0.44819543, 0.85547304, 0.6178391, 0.81933117, 0.39521685, 0.3794957, 0.44345447, 0.84406507, 0.5928604, 0.8038745, 0.372037, 0.36312982, 0.44864932, 0.85747075, 0.6227993, 0.81882256, 0.39296943, 0.36262178, 0.43941185, 0.84997994, 0.5979752, 0.8021217, 0.38565388, 0.36946192, 0.4447002, 0.85225815, 0.6153607, 0.81079346, 0.3896963, 0.3690394, 0.44475856, 0.8419037, 0.5820931, 0.798677, 0.36063093, 0.34893042, 0.447054, 0.8557299, 0.6159254, 0.81284803, 0.37985897, 0.35451725, 0.43917018, 0.844911, 0.5904292, 0.8034241, 0.38160512, 0.3596086, 0.44108495, 0.86035734, 0.6231825, 0.8231029, 0.3954209, 0.3693394, 0.45981297, 0.8585175, 0.59493285, 0.81070167, 0.36975983, 0.3471398, 0.46128514, 0.8648035, 0.6185603, 0.82924914, 0.38338006, 0.34527072, 0.43983507, 0.8611528, 0.59825104, 0.805527, 0.3826113, 0.3542993, 0.44484153, 0.86485386, 0.6214869, 0.8221785, 0.3907653, 0.36199808, 0.4460136, 0.85992384, 0.5981383, 0.80667037, 0.37359506, 0.35735145, 0.46065763, 0.8748492, 0.62986916, 0.8221271, 0.38965553, 0.34951413, 0.44911316, 0.86244476, 0.6126846, 0.80507135, 0.38802314, 0.35249674, 0.45824385, 0.86477923, 0.63323987, 0.8028875, 0.38697892, 0.34596264, 0.44011483, 0.8563394, 0.60089195, 0.79605955, 0.36592636, 0.34195584, 0.44421363, 0.8634825, 0.62518954, 0.8050549, 0.371858, 0.3284202, 0.41132692, 0.8524045, 0.59981614, 0.7989169, 0.37964284, 0.32721284, 0.42141718, 0.86306316, 0.62004524, 0.81425595, 0.38936606, 0.35850123, 0.45173204, 0.85814524, 0.607546, 0.8137522, 0.39131072, 0.3512578, 0.4392557, 0.8670486, 0.6256331, 0.8235314, 0.3888417, 0.34577075, 0.44293395, 0.86073, 0.6106977, 0.8126192, 0.40318507, 0.36002108, 0.45656112, 0.863984, 0.62537706, 0.8253189, 0.41882178, 0.3691054, 0.44713682, 0.8557479, 0.6028136, 0.8095373, 0.39133653, 0.35006362, 0.45544422, 0.86670214, 0.6231516, 0.8241481, 0.40265644, 0.36479893, 0.4539504, 0.8630601, 0.6093847, 0.81268793, 0.39989302, 0.36115715, 0.4485682, 0.86673445, 0.61610705, 0.82662696, 0.40191498, 0.36965865, 0.4487818, 0.85722184, 0.5959364, 0.8196443, 0.4008396, 0.3630826, 0.48881346, 0.8749662, 0.6335999, 0.8326527, 0.42602047, 0.36202964, 0.46347192, 0.86607575, 0.6197656, 0.8199192, 0.4201432, 0.37388253, 0.4666335, 0.86512816, 0.63943666, 0.8267655, 0.40840462, 0.36751813, 0.4431207, 0.86126155, 0.6076162, 0.8244986, 0.3787214, 0.3527034, 0.43696022, 0.8711562, 0.6319438, 0.83774364, 0.36929944, 0.36859155, 0.44757262, 0.86305475, 0.6002408, 0.8250721, 0.39402395, 0.3887505, 0.45252347, 0.87111926, 0.6529641, 0.84777886, 0.45882848, 0.42619768, 0.4843493, 0.8666187, 0.6415433, 0.842576, 0.46766526, 0.4350753, 0.5186611, 0.8821551, 0.6577881, 0.84880066, 0.4393921, 0.42724964, 0.4636725, 0.87023485, 0.6330422, 0.8372516, 0.45144156, 0.44854683, 0.47911698, 0.8754263, 0.6547779, 0.8441263, 0.44947368, 0.43439275, 0.46101722, 0.8619053, 0.6205309, 0.825614, 0.43331572, 0.41229603, 0.42878816, 0.87251943, 0.6455672, 0.8339885, 0.44355464, 0.41926295, 0.47982085, 0.8653458, 0.6101098, 0.8272131, 0.46105397, 0.4400811, 0.49509177, 0.87751454, 0.6464853, 0.8445737, 0.49519604, 0.44230625, 0.4978862, 0.8680928, 0.63294005, 0.83119875, 0.4618023, 0.4306674, 0.49704435, 0.8751857, 0.6480832, 0.84832203, 0.48104766, 0.43436423, 0.4826527, 0.8680546, 0.62023973, 0.8349332, 0.4749741, 0.43332094, 0.47911802, 0.8705036, 0.6432561, 0.84252983, 0.4858116, 0.44629583, 0.48671412, 0.8676882, 0.62253875, 0.8314293, 0.46663558, 0.4267215, 0.48126245, 0.8776677, 0.646389, 0.84729946, 0.4846891, 0.42910832, 0.4736998, 0.87265205, 0.63446873, 0.8347192, 0.48216328, 0.45158833, 0.48556253, 0.8757337, 0.6572685, 0.84756374, 0.4974609, 0.4535987, 0.48539647, 0.87043333, 0.6395293, 0.8396411, 0.47547188, 0.44021523, 0.48943365, 0.87929326, 0.67399716, 0.85625666, 0.5107702, 0.44671017, 0.49623215, 0.87367, 0.6507789, 0.8417178, 0.47826174, 0.44807824, 0.4874119, 0.87769854, 0.6685667, 0.8519356, 0.4972745, 0.44886416, 0.47598645, 0.86587274, 0.6438795, 0.8413045, 0.48035052, 0.43064556, 0.4950055, 0.8820802, 0.66673106, 0.856922, 0.5016097, 0.44943127, 0.4935412, 0.876475, 0.6613854, 0.8453825, 0.4980018, 0.44573742, 0.4935194, 0.87269956, 0.6615727, 0.8542704, 0.52592736, 0.44096515, 0.48410198, 0.8625089, 0.6294205, 0.84670305, 0.51120645, 0.4419934, 0.5072051, 0.8793769, 0.6700495, 0.86023283, 0.52075005, 0.43033364, 0.49750942, 0.86574316, 0.63794285, 0.84724575, 0.5216122, 0.44387904, 0.48417547, 0.86840945, 0.6671131, 0.85722315, 0.52970797, 0.43529698, 0.46272153, 0.8580238, 0.6346668, 0.8402903, 0.5185474, 0.42859107, 0.4543983, 0.86873144, 0.67795336, 0.8633619, 0.55990595, 0.44519508, 0.48034775, 0.8601313, 0.65335435, 0.8528459, 0.57828987, 0.4931078, 0.4731382, 0.88132, 0.70344156, 0.8688549, 0.60842663, 0.5077163, 0.53233874, 0.8775256, 0.6702333, 0.862394, 0.5758767, 0.48586205, 0.531394, 0.8868598, 0.6974022, 0.8693213, 0.6004902, 0.48928988, 0.5226655, 0.8887207, 0.67785394, 0.8582255, 0.58678585, 0.49648806, 0.5296392, 0.8846137, 0.7005353, 0.86692196, 0.59628963, 0.5033069, 0.5208027, 0.87840813, 0.68008745, 0.85841, 0.5713784, 0.48419544, 0.53751683, 0.89079314, 0.7081674, 0.8704028, 0.60205275, 0.49137518, 0.53065705, 0.88218313, 0.6843584, 0.8590663, 0.5861097, 0.49710977, 0.53694963, 0.88425267, 0.69907546, 0.8668061, 0.5905504, 0.49668685, 0.51999325, 0.87759024, 0.67577004, 0.8575581, 0.5708346, 0.47661364, 0.53628415, 0.88944733, 0.70278186, 0.86974186, 0.5988886, 0.48113316, 0.536945, 0.8847437, 0.68482673, 0.8564652, 0.58264494, 0.48172304, 0.54061997, 0.88693416, 0.7046756, 0.866355, 0.60363036, 0.49364394, 0.53612363, 0.88216823, 0.68085736, 0.85808516, 0.5830723, 0.47647262, 0.54445344, 0.893093, 0.70562345, 0.87012255, 0.59981453, 0.4719064, 0.53210896, 0.88366395, 0.6805197, 0.8551928, 0.58029366, 0.4815815, 0.530706, 0.8894234, 0.70140916, 0.86476463, 0.59434676, 0.48574138, 0.52953273, 0.8821227, 0.6795893, 0.85449845, 0.57235414, 0.47024167, 0.53843504, 0.89298993, 0.7016389, 0.86757153, 0.5993831, 0.47704354, 0.5370833, 0.88657093, 0.67756224, 0.8561845, 0.58698577, 0.48298454, 0.53885293, 0.8888937, 0.7000014, 0.8670297, 0.5998942, 0.4943628, 0.5351353, 0.8822509, 0.6796807, 0.8583831, 0.57129925, 0.4803441, 0.55445516, 0.8949076, 0.7057034, 0.86847234, 0.59044343, 0.48411047, 0.5630703, 0.8872136, 0.6835114, 0.85881096, 0.5905745, 0.49072433, 0.5564109, 0.89044595, 0.70317334, 0.86878544, 0.59199, 0.49206078, 0.5544738, 0.8861419, 0.6864831, 0.8595974, 0.5681339, 0.48123983, 0.56166136, 0.8977553, 0.7111907, 0.8718331, 0.5881703, 0.47935644, 0.55712104, 0.8914629, 0.6891664, 0.8571057, 0.5738834, 0.48178783, 0.55834293, 0.89509636, 0.7076956, 0.8663827, 0.58525753, 0.48537225, 0.55235124, 0.88892394, 0.6829985, 0.85591656, 0.55505836, 0.46573824, 0.562343, 0.8964544, 0.7060977, 0.86919594, 0.58368844, 0.4648921, 0.55461144, 0.8899285, 0.6853261, 0.8557069, 0.5687735, 0.47725475, 0.55921656, 0.89374423, 0.70502603, 0.86495024, 0.5795062, 0.48244736, 0.553386, 0.88777244, 0.68220586, 0.8566578, 0.55814767, 0.46568027, 0.55728304, 0.8993123, 0.709018, 0.8684837, 0.5731368, 0.460089, 0.5502807, 0.8917345, 0.68450785, 0.8556228, 0.5661749, 0.46582684, 0.5517341, 0.8936293, 0.703545, 0.8640469, 0.5739957, 0.4695267, 0.5529233, 0.8869877, 0.67587864, 0.8551456, 0.55091816, 0.45568356, 0.5642324, 0.8979531, 0.7035296, 0.86644155, 0.56548405, 0.45551586, 0.5445979, 0.89210826, 0.67919683, 0.8528031, 0.55513567, 0.46125805, 0.5540355, 0.89483804, 0.69999284, 0.8639954, 0.57044756, 0.47045496, 0.5463983, 0.886822, 0.6768928, 0.8549841, 0.5441859, 0.45567843, 0.5525887, 0.8981759, 0.70513034, 0.8659119, 0.5644492, 0.45394537, 0.55306196, 0.8916717, 0.6818108, 0.8538433, 0.55622965, 0.45661125, 0.5477956, 0.8933863, 0.69775987, 0.862691, 0.5705067, 0.46925136, 0.55233645, 0.8869914, 0.67080516, 0.85290974, 0.5413981, 0.44407403, 0.5593337, 0.89750636, 0.6983408, 0.8660446, 0.5635589, 0.44627702, 0.55031896, 0.8900068, 0.6792075, 0.8537753, 0.5532498, 0.46122146, 0.5558047, 0.89273894, 0.70078856, 0.86375177, 0.5701364, 0.46833038, 0.55077106, 0.88702524, 0.6727067, 0.85453373, 0.5463834, 0.45274353, 0.56482285, 0.8987007, 0.70159596, 0.8672818, 0.5735649, 0.45696998, 0.55686927, 0.8912932, 0.67681426, 0.85524404, 0.55066794, 0.4619143, 0.5448154, 0.8931685, 0.6949413, 0.8650222, 0.5703876, 0.47704425, 0.55228174, 0.88716, 0.67681247, 0.8569856, 0.54670954, 0.449538, 0.561786, 0.8972368, 0.70272416, 0.86757, 0.5701687, 0.4523652, 0.5590352, 0.8915963, 0.6781278, 0.85340333, 0.554393, 0.46845365, 0.5570556, 0.8947984, 0.7022932, 0.86675346, 0.5701298, 0.48817533, 0.5720767, 0.8901381, 0.6848551, 0.85803723, 0.54249674, 0.46740165, 0.56899947, 0.8969877, 0.7056425, 0.8682386, 0.5619164, 0.46163157, 0.56868154, 0.88930947, 0.68014467, 0.8535391, 0.5544011, 0.46498466, 0.57440555, 0.89438295, 0.6981656, 0.8616044, 0.56311595, 0.48165616, 0.5562792, 0.8871263, 0.6755594, 0.8492635, 0.5388474, 0.4428998, 0.55450284, 0.8914154, 0.694498, 0.858661, 0.5459288, 0.41392955, 0.5738878, 0.89078814, 0.682239, 0.8520902, 0.56662005, 0.47615522, 0.57408893, 0.8924413, 0.6938563, 0.860372, 0.58336544, 0.45859414, 0.57030743, 0.8853008, 0.66820014, 0.8523305, 0.564924, 0.45841342, 0.58332783, 0.8924941, 0.69017106, 0.86587006, 0.5720181, 0.46357077, 0.5641585, 0.88305885, 0.6672434, 0.852165, 0.5553184, 0.4553713, 0.5570969, 0.887541, 0.6905106, 0.8623118, 0.5737875, 0.48122218, 0.5625399, 0.8800043, 0.66524345, 0.8528236, 0.55330807, 0.46794227, 0.5822658, 0.8902292, 0.6898692, 0.86538774, 0.5790666, 0.47076476, 0.57937837, 0.8832715, 0.67515445, 0.85343134, 0.5700505, 0.47154886, 0.5757255, 0.8849739, 0.6929701, 0.86328495, 0.5750271, 0.48159903, 0.56283003, 0.8771892, 0.6693198, 0.8555842, 0.5585283, 0.4615481, 0.5706742, 0.8892707, 0.6978384, 0.8670862, 0.5837814, 0.46403116, 0.5619345, 0.88484544, 0.67635524, 0.8535556, 0.5753906, 0.46574327, 0.56290483, 0.8836156, 0.6926563, 0.8625809, 0.5856877, 0.47450122, 0.5602714, 0.87685233, 0.667602, 0.8561286, 0.5574543, 0.45275864, 0.56884336, 0.8878718, 0.6908339, 0.86815244, 0.58849007, 0.45493415, 0.557738, 0.88130677, 0.67053354, 0.8555549, 0.58453524, 0.4637939, 0.55925494, 0.88316095, 0.6871664, 0.8647765, 0.59441924, 0.4677102, 0.5460283, 0.8751364, 0.6645352, 0.85567343, 0.5770423, 0.45741576, 0.5631579, 0.8878608, 0.69049454, 0.86686826, 0.5905279, 0.46981102, 0.5573278, 0.8825465, 0.67000866, 0.8525881, 0.57304764, 0.45922735, 0.55349284, 0.88388884, 0.6885536, 0.86156404, 0.5784605, 0.45703658, 0.54981774, 0.8749334, 0.66279817, 0.85418063, 0.55990833, 0.44278997, 0.5651719, 0.8850944, 0.69244355, 0.86661947, 0.5861368, 0.44129014, 0.559925, 0.8777625, 0.67004645, 0.85313946, 0.5653075, 0.45723477, 0.55397904, 0.8810018, 0.68613106, 0.8619358, 0.5805411, 0.4525607, 0.5474559, 0.8723827, 0.65809494, 0.85250956, 0.54741806, 0.4574711, 0.561402, 0.8835183, 0.68992096, 0.86381555, 0.5767969, 0.45216992, 0.5584398, 0.8783589, 0.67079914, 0.8499803, 0.55699265, 0.44470146, 0.5534743, 0.88130563, 0.6904221, 0.8590333, 0.56710196, 0.45885742, 0.55484146, 0.8746574, 0.6648142, 0.8474861, 0.5322161, 0.42078492, 0.55305314, 0.88400775, 0.6886899, 0.8589601, 0.5478273, 0.43596923, 0.55031097, 0.8786804, 0.6677535, 0.8487293, 0.55084014, 0.4525651, 0.5558686, 0.8810766, 0.6918536, 0.8591827, 0.5663637, 0.45877138, 0.551328, 0.87329334, 0.6667006, 0.84902096, 0.54300493, 0.44783118, 0.5628824, 0.8852922, 0.691807, 0.8607235, 0.5647593, 0.4505656, 0.56032497, 0.8782119, 0.6724688, 0.84816396, 0.5554441, 0.4590728, 0.5621366, 0.8803496, 0.69231504, 0.8563083, 0.5685937, 0.46798193, 0.5638765, 0.8743926, 0.6685076, 0.84839517, 0.54742426, 0.45093867, 0.56746364, 0.8851631, 0.6918132, 0.85990524, 0.5687434, 0.45698044, 0.5613091, 0.8774029, 0.6687395, 0.8479737, 0.55311376, 0.45948175, 0.55703026, 0.88098264, 0.68935496, 0.85825336, 0.5639961, 0.4642154, 0.55497646, 0.87563413, 0.6683655, 0.8504392, 0.539314, 0.45088062, 0.56246626, 0.8857718, 0.69109243, 0.86205924, 0.5600855, 0.45352352, 0.5567007, 0.8792686, 0.66930676, 0.84892696, 0.5506073, 0.45826885, 0.558614, 0.882818, 0.6910242, 0.8582462, 0.5620046, 0.46517318, 0.5550384, 0.8767676, 0.6670022, 0.8499416, 0.5404518, 0.44940278, 0.565542, 0.88813394, 0.6929932, 0.8624176, 0.5659436, 0.45193478, 0.55918276, 0.8809064, 0.66901034, 0.84890205, 0.5531258, 0.45864445, 0.5597321, 0.88375354, 0.6886445, 0.8584624, 0.5667212, 0.46579146, 0.55396605, 0.877878, 0.6676565, 0.8502273, 0.54301447, 0.45064768, 0.56588364, 0.88907975, 0.69154274, 0.8624603, 0.56690884, 0.45548052, 0.55848205, 0.8826806, 0.66891485, 0.8500625, 0.5565646, 0.4568798, 0.5565666, 0.8850084, 0.6894443, 0.85898244, 0.5706719, 0.46666917, 0.5534175, 0.87862223, 0.6645316, 0.8502536, 0.54488295, 0.4523272, 0.5603179, 0.88829046, 0.68847877, 0.86160207, 0.56587946, 0.45523366, 0.55759823, 0.88159007, 0.6645255, 0.8495559, 0.5579594, 0.4611685, 0.5577729, 0.88423306, 0.6853012, 0.8591843, 0.5752148, 0.46887156, 0.5589011, 0.87899804, 0.6654917, 0.8510773, 0.55298406, 0.45561677, 0.5688797, 0.8900649, 0.68961143, 0.8626722, 0.57131976, 0.45661488, 0.56634367, 0.8832671, 0.6662768, 0.8501619, 0.5606467, 0.46099198, 0.57122695, 0.8851771, 0.68486, 0.85927045, 0.574807, 0.47037283, 0.5679382, 0.8796884, 0.66503644, 0.8516229, 0.55115396, 0.45694974, 0.5818228, 0.8898758, 0.6878995, 0.8622979, 0.57164, 0.45579094, 0.5720896, 0.8821597, 0.66723335, 0.8496158, 0.5593481, 0.4615973, 0.57217735, 0.88503295, 0.6915786, 0.8608312, 0.5751591, 0.47635773, 0.56931996, 0.8788695, 0.66777927, 0.85250324, 0.5529614, 0.46389562, 0.5780695, 0.89096814, 0.6931323, 0.86363643, 0.57858825, 0.46525207, 0.57459944, 0.8844048, 0.6664984, 0.84996384, 0.56173843, 0.4667873, 0.5675772, 0.88581914, 0.68831414, 0.8599324, 0.57556885, 0.47540528, 0.5653042, 0.8813253, 0.6668986, 0.8510367, 0.5537455, 0.46120524, 0.5801894, 0.89186126, 0.6908419, 0.8638265, 0.5745369, 0.45849094, 0.57340026, 0.8852894, 0.6677005, 0.85053056, 0.5626691, 0.45808414, 0.5720258, 0.8860231, 0.6890614, 0.8596453, 0.5740718, 0.4755793, 0.5633923, 0.87813973, 0.66620904, 0.8498483, 0.5498519, 0.4524565, 0.57495093, 0.8895221, 0.68898255, 0.86095154, 0.5676794, 0.4608228, 0.5653139, 0.8808779, 0.67018694, 0.8476368, 0.5542416, 0.461504, 0.5655177, 0.88351274, 0.68759686, 0.8574053, 0.57742643, 0.47037238, 0.5588183, 0.8763855, 0.6654704, 0.848389, 0.54914606, 0.45743245, 0.57181066, 0.888816, 0.6909208, 0.86009854, 0.57478863, 0.46265253, 0.56717944, 0.881091, 0.6684166, 0.84702665, 0.5591469, 0.46360224, 0.56767094, 0.8855928, 0.68792886, 0.8571029, 0.58148855, 0.47484556, 0.5590753, 0.8794182, 0.66521066, 0.8483396, 0.5517673, 0.46350572, 0.57556546, 0.8903462, 0.6896103, 0.86295736, 0.57889724, 0.46921128, 0.56704605, 0.88120264, 0.6682594, 0.8492357, 0.56326735, 0.46564937, 0.5686438, 0.8822201, 0.6873222, 0.8586963, 0.58478624, 0.48103622, 0.5590241, 0.8754386, 0.6686345, 0.85040927, 0.55350494, 0.45792997, 0.57849604, 0.8881719, 0.6825287, 0.86079335, 0.56680155, 0.45316905, 0.57564884, 0.8802484, 0.6598609, 0.8455688, 0.5452686, 0.46074697, 0.57892114, 0.8820086, 0.6755297, 0.8523548, 0.5550649, 0.45755255, 0.56492203, 0.8744806, 0.6532, 0.8462414, 0.54198647, 0.44989234, 0.59884787, 0.8928317, 0.68172467, 0.8630349, 0.56800777, 0.45631412, 0.57324374, 0.8763481, 0.6525493, 0.8470838, 0.55937904, 0.4628853, 0.57657605, 0.8816619, 0.6711007, 0.85671324, 0.5799294, 0.47059217, 0.56771445, 0.876785, 0.65251625, 0.84701777, 0.5532785, 0.45410988, 0.5769277, 0.8875816, 0.6719718, 0.8598489, 0.57768667, 0.46157736, 0.5685719, 0.8803187, 0.65063626, 0.84515876, 0.56665105, 0.46445835, 0.5670417, 0.8834451, 0.6665848, 0.8556421, 0.5748635, 0.47277057, 0.5618171, 0.8774513, 0.6469241, 0.8449534, 0.5508591, 0.457924, 0.5675761, 0.888072, 0.6701914, 0.8575101, 0.57432026, 0.46300325, 0.5658366, 0.8813068, 0.6499194, 0.84316987, 0.56054705, 0.46374163, 0.55996066, 0.8840086, 0.6712968, 0.8543802, 0.5738289, 0.47173572, 0.5591284, 0.87745696, 0.6473581, 0.845864, 0.5494169, 0.45958245, 0.5683319, 0.88832027, 0.6768746, 0.8583081, 0.57757443, 0.46434018, 0.5671574, 0.88072103, 0.6532082, 0.8463757, 0.5643598, 0.46805838, 0.5710349, 0.88335, 0.6726861, 0.85527784, 0.5784954, 0.48034534, 0.5656226, 0.87737244, 0.6518962, 0.8478645, 0.5608907, 0.46891806, 0.5707505, 0.8882831, 0.6753521, 0.85928833, 0.58617955, 0.47344953, 0.5665569, 0.8811244, 0.65203047, 0.8454896, 0.5664589, 0.46711895, 0.5640951, 0.88146615, 0.6740026, 0.85587037, 0.57903266, 0.47098723, 0.5562856, 0.87491393, 0.6523613, 0.84716856, 0.55113757, 0.457131, 0.55474085, 0.8854959, 0.66876113, 0.8600693, 0.56638783, 0.47126368, 0.5679915, 0.8799648, 0.65120816, 0.8486638, 0.5634595, 0.47421068, 0.5712759, 0.88313276, 0.6676668, 0.8585033, 0.5775863, 0.481753, 0.5631535, 0.87643284, 0.6490934, 0.8504728, 0.55201846, 0.4687839, 0.5827305, 0.88885397, 0.67124397, 0.8612035, 0.57018715, 0.4678882, 0.5762946, 0.8802667, 0.64221406, 0.8491855, 0.5609518, 0.4739195, 0.57588, 0.88264215, 0.6570849, 0.8585213, 0.56815904, 0.4754182, 0.5639237, 0.87700844, 0.6318598, 0.8497319, 0.5442683, 0.46548134, 0.5738054, 0.8877424, 0.6618419, 0.8624445, 0.5653017, 0.4693985, 0.57104284, 0.8802175, 0.6402712, 0.848672, 0.5526741, 0.47049642, 0.57568705, 0.8841505, 0.66218406, 0.85676736, 0.5618815, 0.45717618, 0.5613437, 0.8767026, 0.6413569, 0.84470683, 0.5430904, 0.44384614, 0.5806915, 0.888939, 0.66000414, 0.85700965, 0.56389016, 0.4696949, 0.59600806, 0.8802036, 0.64181596, 0.8449118, 0.5526791, 0.46078843, 0.57814944, 0.88406634, 0.6628364, 0.85785735, 0.5711004, 0.47938672, 0.57396984, 0.8764336, 0.6396929, 0.85024196, 0.5663173, 0.4748141, 0.59648114, 0.8899086, 0.66029006, 0.8591729, 0.57371485, 0.48481545, 0.59237343, 0.88122046, 0.6360577, 0.8453103, 0.5606122, 0.47619265, 0.59258616, 0.8843856, 0.6522153, 0.8552932, 0.5729712, 0.4844085, 0.5790448, 0.8772985, 0.6349797, 0.84860414, 0.56098455, 0.4742113, 0.6097791, 0.8889879, 0.6662772, 0.8588552, 0.57892543, 0.47499683, 0.60341954, 0.8814847, 0.6345752, 0.8452783, 0.56489104, 0.477563, 0.60861033, 0.8842057, 0.65822554, 0.8551744, 0.579798, 0.48706833, 0.5978275, 0.8771629, 0.6363817, 0.8442521, 0.5533049, 0.4592881, 0.60335565, 0.88951635, 0.65768886, 0.8547744, 0.5701128, 0.45372692, 0.5916093, 0.8799211, 0.63148105, 0.8418736, 0.5539983, 0.44915292, 0.582697, 0.8814441, 0.65252894, 0.85113466, 0.5581115, 0.4625345, 0.5816134, 0.87529397, 0.6312007, 0.844752, 0.5442841, 0.44090617, 0.6029597, 0.88508666, 0.6508542, 0.8541513, 0.572439, 0.44929904, 0.597126, 0.88296443, 0.6361407, 0.8406626, 0.5560821, 0.45595548, 0.5995966, 0.88513577, 0.65625167, 0.85183394, 0.577077, 0.4608782, 0.5931832, 0.87575203, 0.62999314, 0.8409157, 0.55339146, 0.4385211, 0.59872425, 0.88977665, 0.6606611, 0.85727686, 0.58333457, 0.45875758, 0.6069505, 0.8833749, 0.64127177, 0.84384537, 0.550649, 0.4497964, 0.61254317, 0.8860407, 0.6668811, 0.8525672, 0.5658383, 0.4614852, 0.59484893, 0.880119, 0.6453095, 0.8456459, 0.5607496, 0.43767408, 0.6176658, 0.8892933, 0.6623125, 0.85491586, 0.5734142, 0.43644756, 0.6137717, 0.8852104, 0.64587295, 0.8443382, 0.5783152, 0.45603335, 0.6031171, 0.8890222, 0.6728878, 0.85124195, 0.5923165, 0.4709461, 0.60787326, 0.88530195, 0.6573041, 0.84671795, 0.5808647, 0.45643577, 0.61764425, 0.8974337, 0.6844406, 0.86081785, 0.61112016, 0.46034417, 0.6081595, 0.8926509, 0.6585749, 0.8459044, 0.5745325, 0.45038992, 0.5939691, 0.88743377, 0.6731691, 0.8508779, 0.57675236, 0.45715573, 0.59376866, 0.88087106, 0.65424496, 0.8440618, 0.5674204, 0.45200768, 0.6118235, 0.8905121, 0.6793283, 0.8594424, 0.585459, 0.45150617, 0.61536425, 0.8840741, 0.6595127, 0.8440184, 0.5848978, 0.4583182, 0.6042712, 0.8852713, 0.6768008, 0.8543687, 0.59310794, 0.46204185, 0.5873196, 0.87955123, 0.6566052, 0.84547293, 0.57020706, 0.46169338, 0.5969129, 0.889326, 0.67939234, 0.8539779, 0.5954331, 0.4842692, 0.6058039, 0.88292015, 0.65471005, 0.84495604, 0.58816344, 0.5009719, 0.61949784, 0.88632107, 0.66682416, 0.8527412, 0.59915906, 0.51028997, 0.6038444, 0.8799041, 0.6461652, 0.8457306, 0.5782399, 0.49803528, 0.61779964, 0.8901604, 0.67244005, 0.85722727, 0.6032481, 0.5111169, 0.6196129, 0.8862566, 0.6514088, 0.8431047, 0.58193177, 0.5161258, 0.6248638, 0.88661337, 0.66212714, 0.8508836, 0.59174615, 0.5161805, 0.60334027, 0.87768877, 0.6458353, 0.84160745, 0.57143784, 0.5025193, 0.6199939, 0.8893495, 0.66794574, 0.8535167, 0.5844917, 0.501251, 0.6181193, 0.88422555, 0.6489504, 0.83970183, 0.5725633, 0.5080554, 0.6261207, 0.8836094, 0.6668368, 0.84982824, 0.5909298, 0.5262476, 0.6128346, 0.8798708, 0.64813143, 0.840813, 0.5702651, 0.5159977, 0.6343116, 0.8912727, 0.6722841, 0.8517514, 0.5958293, 0.51701665, 0.6318697, 0.88316816, 0.6484736, 0.83901066, 0.57874006, 0.5145487, 0.62673485, 0.88060856, 0.66062963, 0.84721214, 0.5876437, 0.5173134, 0.6143354, 0.87333053, 0.6433177, 0.8367551, 0.5595395, 0.50350684, 0.63614345, 0.8838624, 0.6646681, 0.84849024, 0.56884974, 0.49326783, 0.620244, 0.8783875, 0.6451239, 0.83441937, 0.5609625, 0.5194764, 0.6303451, 0.8827914, 0.662462, 0.84526974, 0.57671696, 0.5397938, 0.61588115, 0.8756965, 0.64783716, 0.8324937, 0.5567118, 0.50816125, 0.6328491, 0.8899209, 0.6600187, 0.8464892, 0.5693715, 0.51768166, 0.61205304, 0.88595283, 0.6463216, 0.83296835, 0.5477565, 0.5024931, 0.6149364, 0.88381207, 0.66701245, 0.8442679, 0.5718676, 0.51031774, 0.6205225, 0.8790304, 0.6452539, 0.83148587, 0.554568, 0.4805708, 0.6137116, 0.8872801, 0.6602662, 0.8481299, 0.55482596, 0.47863373, 0.6246114, 0.87749183, 0.6381688, 0.8265955, 0.5118037, 0.47096783, 0.62512594, 0.88189954, 0.6604966, 0.8403968, 0.5318165, 0.49226537, 0.6108026, 0.87763953, 0.63895404, 0.8360956, 0.51456773, 0.49753475, 0.61309355, 0.89246684, 0.684439, 0.8503355, 0.54456383, 0.4930149, 0.65361756, 0.8984056, 0.67332345, 0.842393, 0.51703435, 0.48888963, 0.65418726, 0.8993747, 0.70494443, 0.8650165, 0.5320343, 0.5012576, 0.63499576, 0.89673376, 0.6719336, 0.83968884, 0.5307289, 0.51174605, 0.637739, 0.89249986, 0.6958876, 0.85517377, 0.59680915, 0.5475568, 0.6634309, 0.8905602, 0.67421585, 0.84716576, 0.6361447, 0.56603056, 0.64724, 0.8844559, 0.6981543, 0.87611413, 0.650939, 0.65189064, 0.6457805, 0.8804342, 0.65789115, 0.8593661, 0.64589554, 0.6430455, 0.72484684, 0.900531, 0.70546705, 0.8729869, 0.6879069, 0.71609133, 0.71482617, 0.8912377, 0.736472, 0.8663337, 0.73819673, 0.6033028, 0.7000496, 0.90139896, 0.6929957, 0.85614055, 0.6246226, 0.62745374, 0.6733391, 0.8985312, 0.66458875, 0.8416139, 0.6115127, 0.6094157, 0.70436925, 0.8917009, 0.6818044, 0.85290253, 0.58610696, 0.60822546, 0.66696703, 0.89091724, 0.6439494, 0.8562437, 0.588687, 0.616612, 0.625914, 0.8466953, 0.6108263, 0.8320323, 0.5257039, 0.55433226, 0.6297296, 0.83413553, 0.5630978, 0.83269215, 0.51294035, 0.5435277, 0.6458982, 0.8478972, 0.59293294, 0.8446877, 0.53527683, 0.54161495, 0.6314217, 0.8359026, 0.5755981, 0.828272, 0.5106299, 0.53371376, 0.62912995, 0.83991456, 0.5804067, 0.83833057, 0.53169894, 0.5450375, 0.6178738, 0.8311183, 0.5741015, 0.83156306, 0.5169299, 0.54988444, 0.64146566, 0.842904, 0.59122026, 0.83967227, 0.5443164, 0.5480554, 0.6315543, 0.83787847, 0.5781134, 0.8292295, 0.5315081, 0.5411436, 0.63870364, 0.8478363, 0.58539265, 0.83665246, 0.54667467, 0.56541145, 0.63131374, 0.84292036, 0.58413976, 0.83042175, 0.5469254, 0.54792243, 0.64378685, 0.84884685, 0.5932427, 0.84122384, 0.5313715, 0.5434293, 0.6401302, 0.84408617, 0.5784571, 0.8314116, 0.5369748, 0.5471709, 0.63849807, 0.8442208, 0.5877524, 0.8349168, 0.5343428, 0.54818255, 0.62524974, 0.84027904, 0.57694656, 0.8387002, 0.54391813, 0.54570365, 0.64478153, 0.85267895, 0.5965307, 0.8491948, 0.55620664, 0.5337128, 0.6310433, 0.84248424, 0.5807899, 0.8370948, 0.5476075, 0.56552947, 0.65851265, 0.8473758, 0.5913605, 0.84256846, 0.551679, 0.54583615, 0.6293934, 0.8341527, 0.57737595, 0.82976055, 0.5459209, 0.5422483, 0.64488643, 0.8504839, 0.5953447, 0.8423723, 0.5370453, 0.51877654, 0.633062, 0.8418644, 0.57674384, 0.8292775, 0.5128069, 0.5278491, 0.6311086, 0.8419728, 0.5861283, 0.83219045, 0.5229702, 0.53531754, 0.6174962, 0.8351712, 0.5718397, 0.824056, 0.49968138, 0.5054078, 0.62811565, 0.8525464, 0.59466183, 0.8371849, 0.5175812, 0.514204, 0.63287246, 0.8449966, 0.5771861, 0.82703286, 0.50515425, 0.5104718, 0.6243118, 0.8479132, 0.5717054, 0.8353152, 0.51379097, 0.5241352, 0.61934763, 0.83873564, 0.56583136, 0.82477707, 0.4946538, 0.49389738, 0.6258203, 0.853412, 0.5883469, 0.8386261, 0.5170646, 0.50434095, 0.6265634, 0.8445681, 0.5725539, 0.82785636, 0.49666935, 0.50663066, 0.6153516, 0.8460399, 0.57890415, 0.8372171, 0.5067605, 0.5257254, 0.6171028, 0.8394362, 0.57149076, 0.83090055, 0.4900442, 0.5081239, 0.63028795, 0.8540742, 0.59332216, 0.8440213, 0.50220686, 0.5144155, 0.6259999, 0.8443097, 0.57422733, 0.8323321, 0.4931909, 0.5134834, 0.6251985, 0.84948176, 0.57990336, 0.84017944, 0.50642574, 0.5355181, 0.6178218, 0.83953714, 0.5693764, 0.83124715, 0.49032956, 0.52156776, 0.6380999, 0.8532571, 0.5911669, 0.84491485, 0.5069258, 0.5235443, 0.62831724, 0.84750885, 0.57329804, 0.8359378, 0.49560413, 0.5217635, 0.6268154, 0.8487627, 0.5831244, 0.84526604, 0.510444, 0.5322606, 0.6151383, 0.8393896, 0.5685558, 0.8392699, 0.49835464, 0.5174262, 0.6308286, 0.852756, 0.5887426, 0.85040873, 0.5136613, 0.52461433, 0.62789404, 0.84263587, 0.5695478, 0.83717406, 0.49922177, 0.51641107, 0.6280769, 0.8468043, 0.58124506, 0.84724927, 0.5118552, 0.5355458, 0.62128264, 0.8387964, 0.5646181, 0.8377916, 0.496281, 0.5264202, 0.63676715, 0.8523927, 0.587217, 0.854303, 0.5127813, 0.52005476, 0.6311232, 0.84510136, 0.565878, 0.841846, 0.5068102, 0.51936865, 0.63368577, 0.84876907, 0.5777281, 0.84579813, 0.50705063, 0.5233108, 0.62018055, 0.8415308, 0.5692642, 0.8423876, 0.490321, 0.5161245, 0.63158727, 0.85457766, 0.5875644, 0.8527652, 0.51881766, 0.51938283, 0.6310614, 0.8446786, 0.57050586, 0.8352803, 0.51220065, 0.51800483, 0.6364897, 0.8474797, 0.5795547, 0.8483733, 0.5150314, 0.52603525, 0.6244398, 0.83930725, 0.56761736, 0.8380958, 0.48789924, 0.50658345, 0.63218224, 0.8515484, 0.5870709, 0.84529877, 0.50074124, 0.5054301, 0.6224618, 0.84353626, 0.5659801, 0.83071005, 0.4856198, 0.50521296, 0.6241579, 0.8483289, 0.57352906, 0.83746123, 0.4999069, 0.5283667, 0.62189966, 0.8390311, 0.56328094, 0.82807773, 0.48450768, 0.5178696, 0.64105505, 0.8517152, 0.5757863, 0.83646804, 0.5044385, 0.5082881, 0.6253682, 0.8421469, 0.5563273, 0.8476786, 0.46428236, 0.47929564, 0.6241724, 0.8557423, 0.55635375, 0.8778358, 0.45961443, 0.48113725, 0.6182349, 0.8478531, 0.5469022, 0.8587187, 0.48467895, 0.5279529, 0.63962394, 0.84932643, 0.5877798, 0.8512866, 0.5118471, 0.5190126, 0.6462859, 0.84551, 0.5623078, 0.8276603, 0.50145346, 0.50000924, 0.6221444, 0.84745544, 0.5668168, 0.83247215, 0.4859248, 0.4998481, 0.61237705, 0.84256005, 0.56023794, 0.8275423, 0.48015526, 0.4803975, 0.6348632, 0.85652614, 0.5822193, 0.8333913, 0.4976508, 0.49981838, 0.6250039, 0.84696645, 0.5604031, 0.81713444, 0.47239766, 0.49216464, 0.61635077, 0.85397685, 0.56830347, 0.82543385, 0.48472333, 0.4963478, 0.6007537, 0.8364188, 0.54173964, 0.81450415, 0.47148952, 0.4609194, 0.6128957, 0.8538112, 0.56276536, 0.8332161, 0.48288277, 0.46317607, 0.6048576, 0.8463712, 0.54800767, 0.81862515, 0.48244473, 0.46373618, 0.6185858, 0.8462906, 0.5543071, 0.82451755, 0.46601167, 0.49989006, 0.6311202, 0.840771, 0.54589695, 0.81847614, 0.45534864, 0.47080404, 0.6483846, 0.85409033, 0.5709585, 0.82801956, 0.46950263, 0.4825431, 0.62912536, 0.8460969, 0.5527404, 0.81316364, 0.45059234, 0.4800405, 0.6294291, 0.84864634, 0.57296675, 0.8185731, 0.47176045, 0.49260372, 0.61040944, 0.8384953, 0.5551541, 0.811274, 0.45288852, 0.48064247, 0.63476795, 0.8550854, 0.5671893, 0.8234181, 0.47335985, 0.4792345, 0.6430695, 0.85698026, 0.5610131, 0.81720304, 0.4679857, 0.4759391, 0.63327783, 0.8592548, 0.5694943, 0.82869995, 0.47139856, 0.4819453, 0.6189192, 0.8526144, 0.56224036, 0.8228882, 0.46482348, 0.4710322, 0.6485212, 0.8711996, 0.58806586, 0.8402486, 0.48042545, 0.48265517, 0.64568216, 0.8585165, 0.58106744, 0.8329617, 0.47251096, 0.48827153, 0.64786404, 0.858875, 0.5889723, 0.8298319, 0.48415077, 0.49973622, 0.6433285, 0.8451633, 0.57780397, 0.8210043, 0.46096036, 0.47034645, 0.6657065, 0.85044676, 0.5914966, 0.82851136, 0.48053953, 0.46399453, 0.65294105, 0.8437051, 0.5621104, 0.8132412, 0.46454942, 0.4645613, 0.6504851, 0.8515619, 0.59512585, 0.8299404, 0.46333086, 0.47144192, 0.653496, 0.85036314, 0.57749903, 0.8175193, 0.46416634, 0.4538652, 0.69866085, 0.86128116, 0.60421866, 0.8296772, 0.5124844, 0.46391243, 0.6825538, 0.844094, 0.57650393, 0.80818564, 0.45603105, 0.45518568, 0.6656785, 0.85279894, 0.594254, 0.82197297, 0.47282633, 0.48486292, 0.6646379, 0.8484717, 0.5701132, 0.8153826, 0.4659103, 0.451819, 0.6645914, 0.8598925, 0.59233123, 0.8318478, 0.47056705, 0.46177122, 0.6789698, 0.8513039, 0.5881622, 0.81716704, 0.46174452, 0.460997, 0.67210454, 0.8555947, 0.585782, 0.82044476, 0.45823368, 0.46823838, 0.6430996, 0.8401979, 0.55347997, 0.8085631, 0.4480512, 0.4480674, 0.6619676, 0.852267, 0.5789281, 0.81487036, 0.46082675, 0.454884, 0.63783514, 0.8477637, 0.5786222, 0.80211574, 0.43635738, 0.43431625, 0.6310297, 0.8424491, 0.57788193, 0.80920756, 0.44050017, 0.45149526, 0.61779237, 0.8350068, 0.5604813, 0.79900545, 0.41890076, 0.42859247, 0.6298421, 0.8468289, 0.5728683, 0.8109695, 0.44267124, 0.4435283, 0.6312121, 0.8428938, 0.5598268, 0.8008684, 0.4361558, 0.4394125, 0.6258938, 0.8447704, 0.5698521, 0.80659086, 0.44174138, 0.45164672, 0.62181807, 0.8380824, 0.5548354, 0.7973286, 0.42775702, 0.4162816, 0.6289449, 0.85362875, 0.5633764, 0.8192768, 0.42233312, 0.42241704, 0.6282355, 0.84485, 0.56018615, 0.7968858, 0.3961497, 0.41259384, 0.6198987, 0.8480915, 0.5632386, 0.80712676, 0.4159025, 0.42802826, 0.6102697, 0.84010434, 0.5603636, 0.7980903, 0.4021128, 0.40532383, 0.6229802, 0.8497147, 0.57048416, 0.8149367, 0.42638847, 0.42289734, 0.61983293, 0.84410596, 0.5641514, 0.8021418, 0.41734073, 0.4018063, 0.61625624, 0.8419727, 0.5577025, 0.8046258, 0.42300263, 0.4310354, 0.59803313, 0.8312368, 0.54162496, 0.7978847, 0.4179466, 0.41256562, 0.6157363, 0.8409543, 0.5526772, 0.81004673, 0.43527195, 0.42441845, 0.6142051, 0.8349215, 0.5530832, 0.79532444, 0.4217473, 0.4034193, 0.6084305, 0.8337419, 0.55195254, 0.8044964, 0.43178123, 0.40850246, 0.59465265, 0.8248507, 0.52334213, 0.8045549, 0.4302962, 0.39666608, 0.60272807, 0.8456432, 0.535714, 0.8202144, 0.43910846, 0.40322527, 0.60906225, 0.8381767, 0.52313095, 0.80568916, 0.42777672, 0.3891094, 0.59332746, 0.83813876, 0.527706, 0.81168306, 0.4328901, 0.40028664, 0.59467924, 0.82993615, 0.49582058, 0.8056373, 0.42293522, 0.393692, 0.6033726, 0.84191424, 0.5259992, 0.823283, 0.439895, 0.40036634, 0.59471595, 0.83597404, 0.51854014, 0.80551875, 0.42478114, 0.38182178, 0.5864244, 0.8354907, 0.51383716, 0.80561477, 0.43809804, 0.4067004, 0.577444, 0.8298784, 0.52234393, 0.8005816, 0.4382761, 0.39917597, 0.5786771, 0.84990394, 0.5452559, 0.82008386, 0.4540817, 0.43662673, 0.5997883, 0.8482364, 0.52010155, 0.8032878, 0.41510504, 0.40669444, 0.5965172, 0.8441117, 0.51095736, 0.7995913, 0.4402963, 0.41083378, 0.5838537, 0.831951, 0.48818904, 0.7915771, 0.41993678, 0.41956112, 0.5990448, 0.8496152, 0.5158527, 0.81048584, 0.44028375, 0.4379245, 0.59003794, 0.8527229, 0.51769894, 0.8062925, 0.43230844, 0.4151032, 0.5887052, 0.8566782, 0.5392873, 0.80790293, 0.44738215, 0.43869355, 0.603937, 0.8476607, 0.52347046, 0.80241776, 0.42993945, 0.40330383, 0.6010434, 0.86853, 0.5234055, 0.8198155, 0.43820703, 0.4001765, 0.6180946, 0.8415069, 0.50778633, 0.7976277, 0.41970214, 0.38646117, 0.6197293, 0.84089184, 0.51167387, 0.81478125, 0.45842516, 0.40911826, 0.62442154, 0.8221422, 0.51981145, 0.80446726, 0.45618302, 0.41766116, 0.64754516, 0.8231984, 0.53585464, 0.8064551, 0.44955608, 0.4023665, 0.6321561, 0.82197165, 0.5092821, 0.7814709, 0.41343725, 0.40664, 0.6869432, 0.8347217, 0.4979782, 0.7799347, 0.41750225, 0.39892587, 0.62014955, 0.8276273, 0.5065255, 0.7919522, 0.38367233, 0.369409, 0.5849207, 0.82080144, 0.51070255, 0.8239709, 0.36893496, 0.36354285, 0.5373764, 0.78680867, 0.50377315, 0.8278429, 0.36451378, 0.35319766, 0.5444335, 0.8053668, 0.52583015, 0.83710796, 0.36488304, 0.36338663, 0.52013236, 0.7898862, 0.51700306, 0.8233716, 0.34144682, 0.35265723, 0.531905, 0.79779273, 0.5386266, 0.845818, 0.35667387, 0.35702318, 0.5422461, 0.7834736, 0.524257, 0.8392549, 0.34742343, 0.34051508, 0.5312055, 0.79403883, 0.5290316, 0.8351222, 0.34674567, 0.35976964, 0.5290368, 0.7938793, 0.52107936, 0.82526195, 0.34691384, 0.3367221, 0.5481809, 0.80577034, 0.53899425, 0.8485192, 0.3303596, 0.35204935, 0.5507829, 0.78330433, 0.50994545, 0.82547677, 0.324568, 0.3393125, 0.565419, 0.8053346, 0.53936857, 0.8382641, 0.3240558, 0.34892076, 0.5388031, 0.80696046, 0.5331854, 0.843231, 0.32604373, 0.34472257, 0.56413203, 0.83018136, 0.5546598, 0.8570187, 0.35466188, 0.3482731, 0.5406635, 0.81731004, 0.5382634, 0.84443647, 0.3347125, 0.33849466, 0.54033005, 0.8325254, 0.5561015, 0.84441555, 0.34575492, 0.36006987, 0.52726454, 0.8206374, 0.5241466, 0.84162265, 0.3454797, 0.35066587, 0.5574178, 0.835894, 0.55842227, 0.8612983, 0.3609295, 0.35745442, 0.5631512, 0.8216919, 0.5438333, 0.8467664, 0.34254938, 0.3324824, 0.5541505, 0.82494074, 0.5592328, 0.8541795, 0.3671439, 0.37602854, 0.55006003, 0.82125926, 0.54717207, 0.8490214, 0.33978614, 0.36434916, 0.5641879, 0.81799936, 0.5661634, 0.8492151, 0.327476, 0.36230093, 0.5668084, 0.81282145, 0.55717736, 0.84717655, 0.32308236, 0.3442333, 0.57650805, 0.82265604, 0.57068217, 0.8507051, 0.3526325, 0.3553285, 0.5756494, 0.81182367, 0.5371743, 0.84163857, 0.33259952, 0.34487352, 0.5840505, 0.8304859, 0.56673485, 0.85898125, 0.35661215, 0.35935736, 0.58818275, 0.8168021, 0.5518261, 0.8509589, 0.3442797, 0.34483898, 0.5978436, 0.8350009, 0.57107687, 0.86037964, 0.36120063, 0.3700932, 0.5765458, 0.81923145, 0.5478379, 0.8486755, 0.33531272, 0.34937042, 0.585198, 0.8311649, 0.56743246, 0.8611389, 0.34083834, 0.36201236, 0.5916175, 0.80522186, 0.5474379, 0.8451147, 0.31614646, 0.34270886, 0.5921067, 0.81614536, 0.55856144, 0.8508743, 0.3343588, 0.35222378, 0.57648534, 0.79992676, 0.53389585, 0.8390944, 0.28616613, 0.33953398, 0.59785086, 0.80899954, 0.54233444, 0.858789, 0.31879506, 0.3586418, 0.6058043, 0.79059446, 0.5341215, 0.8416183, 0.31705418, 0.34143043, 0.59394085, 0.8069965, 0.56785935, 0.83826905, 0.30945495, 0.36680794, 0.5874268, 0.81861883, 0.53360194, 0.83956015, 0.29814714, 0.34905902, 0.5846722, 0.8601479, 0.55742717, 0.8659248, 0.41475448, 0.33541125, 0.5736155, 0.87201476, 0.6343098, 0.87908834, 0.41620073, 0.3406505, 0.58741665, 0.8939257, 0.68434477, 0.8815507, 0.43123606, 0.35138664, 0.6069138, 0.875866, 0.6174944, 0.8709223, 0.36400038, 0.33097437, 0.6173045, 0.8906902, 0.6398845, 0.89301246, 0.38052076, 0.35999903, 0.6529546, 0.8727624, 0.63897693, 0.8715019, 0.378783, 0.33730653, 0.6316023, 0.8844804, 0.6703341, 0.87775993, 0.39927977, 0.3499544, 0.61819196, 0.88151217, 0.6424439, 0.87767035, 0.376072, 0.33223152, 0.62842214, 0.8915467, 0.66248596, 0.8914626, 0.40944245, 0.34316143, 0.5731018, 0.88019395, 0.6927467, 0.87840676, 0.43237102, 0.31649888, 0.5907012, 0.88841105, 0.7212897, 0.88948256, 0.48105913, 0.34902388, 0.59351224, 0.8832551, 0.71077216, 0.8845412, 0.475778, 0.35185888, 0.6333627, 0.8790301, 0.70186746, 0.8875919, 0.48060215, 0.36207554, 0.59368247, 0.87001127, 0.69509727, 0.8806111, 0.45015195, 0.3370755, 0.58008695, 0.88610274, 0.6953946, 0.88583034, 0.42774394, 0.3363911, 0.5496404, 0.8807565, 0.66633344, 0.8903819, 0.44857356, 0.33812124, 0.57955784, 0.9047515, 0.69563556, 0.89540845, 0.50803524, 0.34366888, 0.63729656, 0.9130448, 0.74987304, 0.8854843, 0.43278444, 0.34510228, 0.6172441, 0.9004595, 0.6131954, 0.89702123, 0.45566276, 0.3228861, 0.6282361, 0.88642985, 0.80958706, 0.90899414, 0.44923756, 0.36589342, 0.6376937, 0.87295747, 0.8440417, 0.8937033, 0.35043877, 0.31782764, 0.5748981, 0.8456809, 0.61301637, 0.8714307, 0.51682395, 0.33611473, 0.6816586, 0.83140206, 0.7505568, 0.87089646, 0.4592601, 0.3391095, 0.62756246, 0.8365291, 0.68880683, 0.86157554, 0.39021888, 0.30304772, 0.6073241, 0.81733805, 0.6791422, 0.8776541, 0.43631133, 0.33751076, 0.59019774, 0.7848296, 0.6585724, 0.8846232, 0.4599828, 0.33737108, 0.6058995, 0.83234996, 0.6660484, 0.8836957, 0.35880455, 0.32609335, 0.5604241, 0.78710574, 0.42501947, 0.8479423, 0.26967368, 0.28393835, 0.49765235, 0.756207, 0.39838433, 0.8469348, 0.2817656, 0.28425425, 0.49852338, 0.7607668, 0.410979, 0.82527965, 0.25931045, 0.27996913, 0.4784271, 0.7600375, 0.389229, 0.83080596, 0.26853997, 0.2981534, 0.47845387, 0.74151754, 0.38961422, 0.822634, 0.24537598, 0.28805125, 0.45845506, 0.7674958, 0.38399494, 0.8341934, 0.25968912, 0.28627443, 0.4514733, 0.75361, 0.38412437, 0.82856286, 0.2583223, 0.28406796, 0.4834914, 0.73062706, 0.37236992, 0.8282316, 0.26048598, 0.2670252, 0.43074027, 0.7113265, 0.34707266, 0.84934, 0.24360655, 0.24463643, 0.4249821, 0.7317587, 0.37170312, 0.8847977, 0.2459884, 0.25470215, 0.4532057, 0.75362927, 0.3379237, 0.8381872, 0.22315377, 0.29704693, 0.44594198, 0.76677746, 0.3434975, 0.8397502, 0.24854006, 0.28044322, 0.4166869, 0.7288499, 0.3401911, 0.86983716, 0.2544218, 0.24393319, 0.4541304, 0.77521706, 0.40365222, 0.87515324, 0.26652458, 0.2573471, 0.4066926, 0.7450862, 0.35840064, 0.837691, 0.23418255, 0.22736666, 0.40486857, 0.72448134, 0.3526798, 0.8331412, 0.26622915, 0.25047505, 0.44726688, 0.72367316, 0.36605176, 0.82908744, 0.26269677, 0.23721057, 0.49197796, 0.75514424, 0.3692835, 0.84737754, 0.27101672, 0.22772005, 0.45876694, 0.7105313, 0.35006693, 0.804369, 0.23262952, 0.22484298, 0.45881343, 0.7391143, 0.43279502, 0.81755954, 0.27026972, 0.24775936, 0.46867326, 0.69698375, 0.42542085, 0.8429812, 0.31054926, 0.24208611, 0.43961707, 0.71991575, 0.403082, 0.8237106, 0.28218162, 0.27024835, 0.5183034, 0.70208937, 0.4327034, 0.77595127, 0.28222916, 0.26972637, 0.5428782, 0.71267587, 0.44986683, 0.8374482, 0.31471384, 0.28013685, 0.54933894, 0.7603002, 0.40824598, 0.8615883, 0.29630876, 0.2516219, 0.5498816, 0.7611713, 0.4068718, 0.86062956, 0.3110545, 0.27119374, 0.4931689, 0.68961394, 0.40439773, 0.8304211, 0.2520352, 0.2580952, 0.536651, 0.72130114, 0.3520018, 0.8568988, 0.26677275, 0.23941767, 0.4928551, 0.7393699, 0.31573415, 0.8495986, 0.22839302, 0.23400505, 0.4593178, 0.70431757, 0.3124815, 0.8317106, 0.22766136, 0.22756898, 0.4582683, 0.70496094, 0.32838127, 0.8171744, 0.22315048, 0.22594969, 0.4374925, 0.7022128, 0.33734703, 0.84936094, 0.20713085, 0.22957346, 0.42910588, 0.6506119, 0.32774037, 0.785058, 0.20068508, 0.26945484, 0.3589432, 0.6721722, 0.27427882, 0.77094805, 0.24809968, 0.2768467, 0.2710031, 0.6749961, 0.28178564, 0.77608395, 0.21764572, 0.30863374, 0.28324986, 0.681211, 0.30873948, 0.7795423, 0.23842971, 0.33009338, 0.30798885, 0.6962135, 0.26049834, 0.79893064, 0.24026582, 0.3052355, 0.2516534, 0.69319594, 0.27408713, 0.7609394, 0.24700162, 0.30438802, 0.27674267, 0.6226369, 0.25850213, 0.7595974, 0.22735192, 0.31281206, 0.2906159, 0.64600664, 0.27922833, 0.78015727, 0.2198319, 0.31659913, 0.26943746, 0.59442604, 0.23398153, 0.7330058, 0.19667996, 0.28949967, 0.2792256, 0.6115166, 0.25504687, 0.7703775, 0.21492636, 0.29727015, 0.2989268, 0.6427017, 0.2748051, 0.7644148, 0.1908131, 0.3019297, 0.29388013, 0.67486334, 0.28074837, 0.7845286, 0.25127015, 0.31190735, 0.31494915, 0.669502, 0.2803836, 0.76201534, 0.21786761, 0.29897565, 0.33068928, 0.67786545, 0.31252742, 0.7909222, 0.24132031, 0.32537088, 0.3245339, 0.6913734, 0.3019087, 0.76121634, 0.21644118, 0.2789911, 0.29478762, 0.70038646, 0.316004, 0.78708065, 0.24627595, 0.29099676, 0.27314904, 0.6414072, 0.27687985, 0.7664925, 0.23935792, 0.28518614, 0.2819855, 0.6659385, 0.29667562, 0.78098273, 0.24011551, 0.30214846, 0.2753097, 0.675667, 0.3684514, 0.78366107, 0.25051743, 0.30327782, 0.3228932, 0.6992208, 0.37333444, 0.7901586, 0.26073846, 0.29548028, 0.2989531, 0.673907, 0.3313396, 0.7898243, 0.23744914, 0.2860806, 0.31394035, 0.7003702, 0.33080354, 0.79858667, 0.23813163, 0.29238695, 0.25815785, 0.6903352, 0.3302845, 0.79109824, 0.23169915, 0.27663392, 0.24491987, 0.6847745, 0.2891252, 0.8073957, 0.34599614, 0.30765727, 0.28246984, 0.71655995, 0.29161933, 0.8140031, 0.41098845, 0.3435862, 0.31741902, 0.6894745, 0.3535318, 0.874161, 0.31459302, 0.36767545, 0.30567127, 0.75460595, 0.25497976, 0.72918946, 0.27444714, 0.26994354, 0.27440032, 0.8013274, 0.31416133, 0.85078436, 0.43443713, 0.3693523, 0.23104775, 0.7441578, 0.3212926, 0.7460294, 0.26554677, 0.33936548, 0.26163378, 0.7810709, 0.35642353, 0.7619361, 0.29490957, 0.34729016, 0.22229636, 0.766475, 0.3495529, 0.7370859, 0.2778878, 0.3648999, 0.21875715, 0.78507, 0.34019095, 0.7403434, 0.3129939, 0.36486137, 0.1926839, 0.72020566, 0.2700203, 0.7795999, 0.23476084, 0.34872207, 0.20047858, 0.72219014, 0.28646767, 0.80513823, 0.24766897, 0.33413804, 0.225422, 0.7604869, 0.31946757, 0.805475, 0.26375854, 0.44010437, 0.30689543, 0.75364983, 0.23378031, 0.7659594, 0.20841935, 0.28145197, 0.21139573, 0.6582935, 0.22648755, 0.77383983, 0.19625293, 0.24224012, 0.17901161, 0.72986025, 0.27003697, 0.8381074, 0.22525325, 0.22644727, 0.21110262, 0.73907816, 0.25408095, 0.80667543, 0.2344103, 0.20607719, 0.2575517, 0.74482995, 0.24718814, 0.8173001, 0.11139788, 0.15653898, 0.16938642, 0.6552208, 0.16202652, 0.5715246, 0.09143761, 0.1642782, 0.15107164, 0.7345124, 0.12583134, 0.39650473, 0.11909723, 0.17632605, 0.24279803, 0.8039408, 0.13271075, 0.32702053, 0.0842038, 0.13810909, 0.07871483, 0.43984553, 0.09441172, 0.23501089, 0.0849851, 0.14240395, 0.07197679, 0.38384745, 0.09153944, 0.24634014, 0.0767986, 0.12283091, 0.07556237, 0.6288559, 0.09299931, 0.20927931, 0.05963055, 0.11077643, 0.05631295, 0.25718585, 0.0966979, 0.22995919, 0.05749986, 0.10847577, 0.06468289, 0.2812818, 0.15400524, 0.20966624, 0.05447617, 0.09641141, 0.05395338, 0.26152942, 0.10423604, 0.14777689, 0.04880803, 0.08616298, 0.05131888, 0.21621214, 0.07956073, 0.34740376, 0.04880463, 0.09179199, 0.05175871, 0.24344158, 0.07862384, 0.17396131, 0.04699137, 0.08823741, 0.05021521, 0.17377087, 0.06788592, 0.12661593, 0.04384952, 0.0861083, 0.05676518, 0.15300325, 0.0665186, 0.12841192, 0.04192947, 0.08078432, 0.0592385, 0.16936298, 0.07432531, 0.12549977, 0.04341696, 0.08341609, 0.0499676, 0.15774424, 0.06504287, 0.11781187, 0.03856607, 0.07631563, 0.04416437, 0.16394088, 0.05645227, 0.12819003, 0.04286702, 0.08223294, 0.05103255, 0.15040389, 0.06631831, 0.12090572, 0.04048128, 0.07582679, 0.04697545, 0.15249753, 0.06650383, 0.11784862, 0.04105548, 0.08121548, 0.04790366, 0.14824426, 0.06942073, 0.12167782, 0.04121181, 0.08044271, 0.04613866, 0.14548865, 0.06709248, 0.12470181, 0.04277137, 0.07996014, 0.04813645, 0.14172891, 0.06678763, 0.12163176, 0.04152836, 0.07631183, 0.04529374, 0.14124484, 0.06897124, 0.12442103, 0.04188086, 0.0810809, 0.04511015, 0.14050736, 0.0683296, 0.12234724, 0.03919081, 0.08194183, 0.04553058, 0.14119734, 0.06735542, 0.12426811, 0.0391886, 0.07853345, 0.04799142, 0.14703555, 0.06998513, 0.12166087, 0.04169539, 0.07441265, 0.04577984, 0.15157242, 0.06894375, 0.11365312, 0.04194031, 0.07985027, 0.04516052, 0.14637277, 0.07279538, 0.12285662, 0.04139968, 0.07850541, 0.04563931, 0.15716034, 0.07047896, 0.11908713, 0.04266243, 0.07882464, 0.0473149, 0.15462995, 0.06957482, 0.11985754, 0.04021975, 0.07386079, 0.04416322, 0.15490107, 0.06878613, 0.11575308, 0.03922251, 0.07562305, 0.04365362, 0.14361328, 0.06564686, 0.1156192, 0.04103076, 0.07659249, 0.04405331, 0.1473466, 0.06808858, 0.11881007, 0.04027312, 0.07891693, 0.04460032, 0.15216503, 0.06996112, 0.11774619, 0.04161072, 0.07875834, 0.04412929, 0.1591529, 0.06956501, 0.11722751, 0.04077576, 0.08116764, 0.04551008, 0.14506955, 0.067431, 0.11792489, 0.04060898, 0.07870605, 0.04405952, 0.16124074, 0.07052489, 0.11734926, 0.04213445, 0.07942858, 0.04726169, 0.14876609, 0.06937649, 0.11341072, 0.03706724, 0.07132032, 0.0429115, 0.13450424, 0.06800377, 0.111985, 0.03846166, 0.0772086, 0.04362697, 0.12093566, 0.0662091, 0.11657306, 0.03786735, 0.0757363, 0.04036029, 0.12737504, 0.06801257, 0.11513792, 0.03799357, 0.08239838, 0.03938157, 0.12328563, 0.06193835, 0.10841914, 0.03213131, 0.07186736, 0.04188419, 0.12432107, 0.06354348, 0.10348156, 0.03855786, 0.08012615, 0.04553711, 0.12818128, 0.06864601, 0.11320609, 0.04118313, 0.08006907, 0.05410723, 0.14618807, 0.08420615, 0.12504171, 0.05003436, 0.08501811, 0.05928148, 0.1467473, 0.09570134, 0.12323134, 0.05191259, 0.08126641, 0.05720184, 0.1619471, 0.10018271, 0.12282733, 0.05320567, 0.08576886, 0.05583596, 0.17227797, 0.09640835, 0.12996912, 0.05343015, 0.08392043, 0.05639775, 0.16556998, 0.09829955, 0.1328063, 0.05221466, 0.08350574, 0.0534137, 0.1670712, 0.10070027, 0.12999527, 0.05599951, 0.08507622, 0.06394517, 0.18390608, 0.10808233, 0.12603734, 0.05732687, 0.09317027, 0.06000024, 0.18019696, 0.0993759, 0.1287916, 0.05519772, 0.09425605, 0.06123652, 0.17840342, 0.10253818, 0.13171372, 0.05984481, 0.09744799, 0.06016027, 0.1766763, 0.10047321, 0.1275772, 0.05871383, 0.09321895, 0.06107363, 0.14988585, 0.09874975, 0.12613276, 0.0635573, 0.09196973, 0.0579024, 0.13664179, 0.1008445, 0.13314201, 0.06254715, 0.08915289, 0.06235777, 0.17622699, 0.09817061, 0.139654, 0.05901891, 0.09229766, 0.063867, 0.1840616, 0.10218203, 0.14198206, 0.05782935, 0.08985015, 0.06392476, 0.18200351, 0.09960604, 0.14334369, 0.06536917, 0.10059793, 0.06512973, 0.17472759, 0.10146652, 0.14366005, 0.06603862, 0.09343103, 0.06931786, 0.22786994, 0.1063946, 0.15855464, 0.06853751, 0.10181504, 0.0626205, 0.2440212, 0.09413204, 0.17167036, 0.06969151, 0.09412611, 0.06990463, 0.20891553, 0.10251804, 0.15691335, 0.06705373, 0.10652882, 0.07101669, 0.23591316, 0.11379824, 0.15835667, 0.06189937, 0.10482672, 0.06577538, 0.2364074, 0.10080525, 0.1734408, 0.07137888, 0.11532848, 0.06966077, 0.2073185, 0.09632497, 0.15423992, 0.05558206, 0.09033756, 0.06878213, 0.19181703, 0.10732866, 0.15223153, 0.06074815, 0.09431925, 0.07393084, 0.18592656, 0.11992041, 0.13647051, 0.06743958, 0.09588482, 0.07868015, 0.18691866, 0.11226355, 0.13428883, 0.07577271, 0.10536789, 0.07639049, 0.20677401, 0.11803844, 0.14335063, 0.0665675, 0.09186433, 0.0844891, 0.1968171, 0.13349609, 0.14081949, 0.08647516, 0.10636929, 0.08509708, 0.1833805, 0.13202606, 0.14028145, 0.06296864, 0.10819443, 0.07895958, 0.18216257, 0.13581789, 0.14522992, 0.07159077, 0.11322875, 0.07940479, 0.19982651, 0.11228895, 0.13317735, 0.0541454, 0.07505402, 0.07102583, 0.17351931, 0.11843846, 0.12128912, 0.0492117, 0.07890622, 0.08439117, 0.16280809, 0.1250277, 0.1141588, 0.04935228, 0.06425488, 0.07379988, 0.14544523, 0.08594495, 0.08205102, 0.03377229, 0.03393592, 0.0429353, 0.10502003, 0.0692284, 0.07765317, 0.03212065, 0.03179103, 0.0391113, 0.09923571, 0.06078229, 0.07147013, 0.04080012, 0.03794801, 0.03833412, 0.1046472, 0.07155639, 0.08486856, 0.04874856, 0.04074891, 0.05272284, 0.10944424, 0.00641222]
[truncated: 4,135,670 more chars]
