# Supplementary material for: Systematic contextual biases in SegmentNT potentially relevant to other nucleotide transformer models
Source: bioRxiv. 2026 May 4:2025.04.09.647946. Preprint. [Version 2] doi: 10.1101/2025.04.09.647946 (PMC13174627; doi:10.1101/2025.04.09.647946)
Supplement: Supplement 3 [file media-3.zip › Supplementary_data/segmentNT_additional_genes/pos/dpm2_pos2856.txt]

protein_coding_gene=[0.25998765, 0.2441702, 0.23237388, 0.2829286, 0.2446065, 0.29563546, 0.26359653, 0.26497418, 0.27803686, 0.28296298, 0.24767864, 0.31099463, 0.28669286, 0.25058728, 0.27898076, 0.30749732, 0.27428323, 0.3202922, 0.3070622, 0.26059064, 0.25971985, 0.30577272, 0.25714314, 0.33837342, 0.2515513, 0.2299989, 0.22276312, 0.29193985, 0.2353293, 0.3404745, 0.24239501, 0.2534319, 0.24515152, 0.28739277, 0.22556396, 0.34121656, 0.28183916, 0.26444143, 0.30720094, 0.2689449, 0.2801475, 0.36474055, 0.30033204, 0.2822909, 0.28814662, 0.3089532, 0.292227, 0.3371472, 0.28391826, 0.2562584, 0.25523022, 0.26390055, 0.23632522, 0.23522504, 0.28534132, 0.21106982, 0.1934892, 0.23730963, 0.20796305, 0.23160402, 0.28955522, 0.21106918, 0.20135842, 0.22561966, 0.20872888, 0.21840228, 0.2821601, 0.21260233, 0.22107925, 0.22284393, 0.21148029, 0.19377509, 0.2924554, 0.20304526, 0.19782296, 0.15330273, 0.17213266, 0.19667833, 0.29277354, 0.2439631, 0.24497692, 0.19275633, 0.18693705, 0.2150285, 0.27980876, 0.27757737, 0.25014132, 0.1489435, 0.21391515, 0.25207672, 0.2580338, 0.26021877, 0.18882762, 0.13880028, 0.21984662, 0.23276792, 0.24928531, 0.21491976, 0.19414285, 0.14174095, 0.22213715, 0.26975057, 0.25649157, 0.21739468, 0.18191767, 0.16900271, 0.24176197, 0.2963869, 0.29641944, 0.31112626, 0.24992032, 0.29065788, 0.2942459, 0.34632707, 0.320646, 0.34369478, 0.2888876, 0.2906999, 0.30552974, 0.34256732, 0.34719652, 0.33612818, 0.29915407, 0.2895807, 0.29321277, 0.42003688, 0.36452803, 0.42187533, 0.26216644, 0.35632864, 0.33122596, 0.3458677, 0.32100537, 0.34222007, 0.22141883, 0.31366846, 0.23276992, 0.18704537, 0.3848243, 0.17453676, 0.15825662, 0.14622803, 0.13502237, 0.18747836, 0.34070218, 0.18072087, 0.1811014, 0.10580627, 0.11838329, 0.14625175, 0.33713812, 0.16802931, 0.15977904, 0.08347023, 0.10969321, 0.14419083, 0.36414874, 0.1624268, 0.18058074, 0.0919972, 0.1092175, 0.15466471, 0.3444153, 0.13034788, 0.12081315, 0.06569739, 0.09909394, 0.1640968, 0.33566758, 0.13722302, 0.12601651, 0.04503124, 0.07810895, 0.09391255, 0.263719, 0.08041242, 0.05431426, 0.0259551, 0.04675512, 0.05238874, 0.16173492, 0.05534754, 0.04646701, 0.02118232, 0.04132781, 0.04967546, 0.10634401, 0.07157817, 0.05032274, 0.01917193, 0.04030281, 0.05759297, 0.10933446, 0.12634969, 0.04914886, 0.02407008, 0.04912516, 0.05853227, 0.12358026, 0.16297597, 0.0570986, 0.03101582, 0.05753691, 0.06282286, 0.1229963, 0.17971334, 0.07383291, 0.02656078, 0.0482632, 0.06325341, 0.1406249, 0.16685657, 0.06699483, 0.02827197, 0.0492327, 0.07620183, 0.17972015, 0.16470037, 0.07762124, 0.02967428, 0.05506102, 0.0743027, 0.16695923, 0.1828215, 0.09812751, 0.03769267, 0.05820929, 0.07708088, 0.15978874, 0.1810798, 0.0905391, 0.04001442, 0.05058294, 0.07176736, 0.18173435, 0.16667043, 0.09604965, 0.04651499, 0.05574069, 0.08535614, 0.17792636, 0.18820986, 0.10678039, 0.0499333, 0.06193014, 0.09127206, 0.18586907, 0.17685358, 0.10190196, 0.0460016, 0.05808801, 0.10092593, 0.17632356, 0.20886187, 0.10606853, 0.05182998, 0.0560542, 0.08522863, 0.20741002, 0.21533439, 0.12390722, 0.05488394, 0.0622, 0.08965167, 0.20854191, 0.20055544, 0.13226785, 0.06420054, 0.06439332, 0.08311996, 0.2095342, 0.19535547, 0.14465879, 0.0628161, 0.05420123, 0.06465021, 0.17343351, 0.17528291, 0.123363, 0.05518071, 0.0535014, 0.05879395, 0.18925351, 0.16893488, 0.09984784, 0.04386752, 0.04543174, 0.05907353, 0.19148977, 0.17383319, 0.101509, 0.04486071, 0.04053224, 0.05899557, 0.22328353, 0.17032048, 0.109853, 0.04906036, 0.03508651, 0.05527679, 0.20206948, 0.17339665, 0.09190943, 0.03789531, 0.02872337, 0.05097437, 0.18226883, 0.16733597, 0.09659413, 0.03448991, 0.02516484, 0.04915681, 0.17772505, 0.16830319, 0.09195013, 0.03216862, 0.024886, 0.05260076, 0.18734133, 0.17271796, 0.09777427, 0.03162812, 0.02543822, 0.05484981, 0.16301267, 0.12687351, 0.08378289, 0.03136596, 0.02278141, 0.04468475, 0.15453833, 0.12748377, 0.07926618, 0.0261702, 0.01829038, 0.042188, 0.15534674, 0.13099825, 0.08208511, 0.02613512, 0.01808249, 0.0416907, 0.17054692, 0.1327829, 0.07258057, 0.02579211, 0.01756079, 0.0414656, 0.13785903, 0.11544237, 0.06553311, 0.02882114, 0.01731078, 0.03861005, 0.14491889, 0.12559879, 0.065311, 0.0296268, 0.01841507, 0.04043311, 0.13393922, 0.11052146, 0.06277888, 0.03170131, 0.01891933, 0.03807233, 0.14587298, 0.12271795, 0.06777503, 0.02877883, 0.01806994, 0.0413753, 0.1317268, 0.12058495, 0.06539489, 0.0247993, 0.0163259, 0.03168885, 0.1262144, 0.10426715, 0.06752622, 0.02350209, 0.01704053, 0.03389145, 0.12709874, 0.12960193, 0.08998082, 0.02592644, 0.01802129, 0.03401061, 0.12468947, 0.12326694, 0.09283587, 0.02342514, 0.01776379, 0.0340368, 0.12010885, 0.11407424, 0.08326019, 0.02396439, 0.01756888, 0.02956853, 0.11808931, 0.11112376, 0.08197387, 0.020488, 0.01568968, 0.02998616, 0.10113539, 0.10494936, 0.07299803, 0.01963555, 0.01619292, 0.03049163, 0.09785832, 0.11330358, 0.08381152, 0.01993806, 0.01623002, 0.03177915, 0.09817802, 0.11869945, 0.08119152, 0.02078936, 0.01724719, 0.03501798, 0.11907979, 0.11866567, 0.08899012, 0.02457563, 0.02047244, 0.04223819, 0.11425558, 0.11770148, 0.09170461, 0.02499319, 0.0200727, 0.04156813, 0.11236341, 0.11413937, 0.10380896, 0.02693156, 0.02216958, 0.03984739, 0.11420398, 0.11461541, 0.0993319, 0.02757618, 0.02040651, 0.03331642, 0.11340291, 0.10564239, 0.08871643, 0.02229659, 0.01893285, 0.0340726, 0.10440202, 0.11218804, 0.09405111, 0.0246738, 0.02128305, 0.03591846, 0.11143979, 0.11660945, 0.11198524, 0.03186437, 0.02859194, 0.04287891, 0.12613468, 0.12312791, 0.08827974, 0.03892862, 0.02831383, 0.04080229, 0.12380719, 0.13108969, 0.10731056, 0.03507766, 0.02566435, 0.04430917, 0.12054797, 0.11534719, 0.0685844, 0.04485295, 0.03254426, 0.04874389, 0.161919, 0.11250589, 0.05234624, 0.0386511, 0.04198957, 0.05090453, 0.16282776, 0.09856431, 0.04431695, 0.03557382, 0.0469399, 0.05193844, 0.18087514, 0.09094228, 0.04218682, 0.03577842, 0.04748204, 0.05046624, 0.15685378, 0.08850322, 0.03846449, 0.03079514, 0.03929278, 0.04657853, 0.12630431, 0.08330671, 0.03635627, 0.02886646, 0.03559676, 0.04137093, 0.11080117, 0.0655633, 0.0307566, 0.02284576, 0.03129004, 0.03976117, 0.11971049, 0.06190623, 0.02752832, 0.02458531, 0.02676145, 0.04157747, 0.10810426, 0.05663316, 0.02798271, 0.02313499, 0.02533782, 0.03927194, 0.11333621, 0.05432289, 0.02533783, 0.02320756, 0.02629911, 0.04022221, 0.10503601, 0.05430878, 0.02460528, 0.02217335, 0.02623556, 0.03864394, 0.104187, 0.04989935, 0.02536969, 0.01932413, 0.02396047, 0.0357403, 0.09295416, 0.04351377, 0.02530472, 0.0184327, 0.02137822, 0.03556824, 0.09562072, 0.03733962, 0.02348465, 0.01638437, 0.0202734, 0.03545244, 0.08986117, 0.03556455, 0.02326285, 0.0158223, 0.01909098, 0.03368751, 0.09920181, 0.03848035, 0.02355036, 0.01608041, 0.02119502, 0.03821519, 0.09880609, 0.04081866, 0.02920388, 0.0208857, 0.02555069, 0.04874679, 0.10018574, 0.05684636, 0.02984092, 0.01942008, 0.02428119, 0.04349634, 0.09134428, 0.04903425, 0.02614267, 0.01743595, 0.02390978, 0.03588668, 0.09373144, 0.04022482, 0.0246718, 0.01796913, 0.02439957, 0.03698745, 0.09092034, 0.04809829, 0.02751233, 0.01778141, 0.02539255, 0.03573812, 0.09559874, 0.04820017, 0.02808288, 0.01883118, 0.03004523, 0.04678221, 0.0945134, 0.05554047, 0.02892654, 0.02147933, 0.02966474, 0.04178444, 0.09903587, 0.05678105, 0.03045071, 0.02197474, 0.02984861, 0.04722881, 0.09741897, 0.06381511, 0.03385314, 0.02271569, 0.02688675, 0.04560371, 0.09159744, 0.04502644, 0.02853684, 0.01895126, 0.02323967, 0.03460734, 0.088123, 0.04023179, 0.02547245, 0.01869233, 0.02419689, 0.03364614, 0.09750859, 0.04218532, 0.02794108, 0.02104552, 0.02682001, 0.03595458, 0.09434423, 0.03849452, 0.02743657, 0.02262799, 0.02608833, 0.03499312, 0.09032751, 0.03886198, 0.02965975, 0.02331764, 0.02831982, 0.04202521, 0.09364547, 0.04234472, 0.0315062, 0.02293304, 0.02797145, 0.04048241, 0.10505461, 0.0426438, 0.03198938, 0.02347898, 0.02630834, 0.04227107, 0.11061947, 0.041371, 0.03349362, 0.02280766, 0.02515139, 0.04161206, 0.09814315, 0.04249019, 0.03090812, 0.02219179, 0.02355911, 0.04197886, 0.09621058, 0.04303739, 0.03169588, 0.02420647, 0.02489295, 0.04033669, 0.09351012, 0.04306902, 0.0314663, 0.02464756, 0.02377046, 0.04114916, 0.08848926, 0.04365517, 0.03636957, 0.02471434, 0.02302068, 0.03901751, 0.08809109, 0.04217153, 0.03621863, 0.02435762, 0.02284491, 0.03966404, 0.08644933, 0.04163596, 0.03404123, 0.02441356, 0.0235783, 0.03671136, 0.09191068, 0.04261159, 0.03420816, 0.0239124, 0.02276305, 0.03642972, 0.0858729, 0.04098468, 0.0348357, 0.02335274, 0.02161769, 0.03553658, 0.08461587, 0.04217396, 0.03710461, 0.02324707, 0.02297444, 0.03661898, 0.08064666, 0.04064433, 0.03374042, 0.02263965, 0.02193299, 0.03380278, 0.08432794, 0.04130857, 0.03366166, 0.02287592, 0.02238072, 0.03422614, 0.08059206, 0.04187326, 0.03563432, 0.0226259, 0.02139019, 0.03436386, 0.08223261, 0.04187182, 0.03561268, 0.02268636, 0.02244676, 0.03552382, 0.07682715, 0.04011789, 0.03175741, 0.02241517, 0.02207507, 0.03428834, 0.08196363, 0.04018498, 0.03134702, 0.02217586, 0.0215306, 0.03517111, 0.07804505, 0.04125665, 0.03261898, 0.02129889, 0.02068165, 0.0338544, 0.08039017, 0.04288239, 0.03401873, 0.02094799, 0.02142551, 0.03503013, 0.07635171, 0.04031841, 0.03185887, 0.02119317, 0.02200675, 0.03285045, 0.07825013, 0.04218197, 0.03180942, 0.02106759, 0.02178608, 0.03272576, 0.07709349, 0.04269434, 0.0336257, 0.02045977, 0.0210076, 0.0338553, 0.0796819, 0.04428836, 0.03446324, 0.02034196, 0.02182579, 0.03445135, 0.07836201, 0.04260606, 0.03232687, 0.02083231, 0.0215281, 0.03268136, 0.08066205, 0.04420523, 0.03245939, 0.02143241, 0.02138139, 0.03372797, 0.07575118, 0.04451654, 0.03316004, 0.02119339, 0.02021359, 0.03477004, 0.08064633, 0.04553181, 0.03576435, 0.02152449, 0.02101515, 0.0364241, 0.07903016, 0.04406673, 0.03340814, 0.02144499, 0.02202832, 0.03465018, 0.08536953, 0.04746635, 0.03511868, 0.02213908, 0.02163661, 0.03503408, 0.07818796, 0.04766653, 0.03589125, 0.02071748, 0.01958427, 0.0352727, 0.07845921, 0.04950858, 0.037849, 0.02092083, 0.02028754, 0.03709953, 0.07794034, 0.04714732, 0.03587713, 0.02100397, 0.02055592, 0.03432266, 0.07967603, 0.0487229, 0.03645251, 0.02164117, 0.02051219, 0.03377382, 0.07238596, 0.04806315, 0.03587604, 0.01992459, 0.01942185, 0.03445423, 0.07532646, 0.04683236, 0.03571396, 0.01938357, 0.02024352, 0.03481811, 0.07945298, 0.04724023, 0.03257957, 0.01991759, 0.02004015, 0.03305032, 0.07854464, 0.04856456, 0.03212079, 0.02035964, 0.01992987, 0.03346957, 0.07434553, 0.04847363, 0.03400907, 0.01969133, 0.01874937, 0.03400545, 0.07530156, 0.04951376, 0.03587218, 0.01974125, 0.01906287, 0.03501923, 0.07396589, 0.04888318, 0.03408606, 0.02021419, 0.0192065, 0.03348847, 0.07616851, 0.05003428, 0.03361088, 0.02049924, 0.01886815, 0.03361158, 0.07236214, 0.04957123, 0.034849, 0.01941013, 0.01762105, 0.03362696, 0.07454214, 0.05013771, 0.03742569, 0.02015546, 0.0181879, 0.03523621, 0.07263931, 0.04811425, 0.03495809, 0.02034574, 0.01846534, 0.03326342, 0.07478866, 0.05093501, 0.03533169, 0.02054288, 0.01851842, 0.03368441, 0.07244126, 0.05121185, 0.03692629, 0.02001727, 0.01776771, 0.03500897, 0.07642286, 0.05117144, 0.03938093, 0.02038527, 0.01858663, 0.03623042, 0.075745, 0.05265035, 0.03774232, 0.0210196, 0.01934296, 0.03514627, 0.07927437, 0.0548097, 0.03791971, 0.02136324, 0.01919891, 0.03584245, 0.07329705, 0.05431787, 0.03863115, 0.02101965, 0.01811276, 0.03654, 0.07745729, 0.05330244, 0.04021776, 0.02088819, 0.01844268, 0.03668227, 0.07512134, 0.05184934, 0.03742857, 0.02103545, 0.01901388, 0.03416897, 0.07813686, 0.05323138, 0.03737273, 0.02152834, 0.0191489, 0.03472237, 0.07384568, 0.05284529, 0.03835291, 0.02093517, 0.0185485, 0.03533114, 0.0776986, 0.05246248, 0.04100901, 0.02062197, 0.01887865, 0.0360434, 0.07715811, 0.05186472, 0.03811515, 0.02104436, 0.01919492, 0.03427085, 0.08143788, 0.05465285, 0.03810989, 0.0219157, 0.01955376, 0.03436549, 0.07694975, 0.05366262, 0.03962599, 0.02167336, 0.01897508, 0.03511142, 0.07846427, 0.05349403, 0.04179085, 0.02192168, 0.01923372, 0.03653438, 0.07634746, 0.05063113, 0.03848502, 0.02149632, 0.01946297, 0.03388204, 0.07899088, 0.05303498, 0.03827945, 0.02151876, 0.01931502, 0.03411208, 0.07452365, 0.05172762, 0.03848724, 0.02147998, 0.01802884, 0.03445514, 0.07760325, 0.05210694, 0.04159873, 0.02097665, 0.01866389, 0.0355484, 0.07612525, 0.05144117, 0.0381746, 0.02121245, 0.01918632, 0.03406864, 0.07926942, 0.05311349, 0.03799481, 0.021563, 0.01934486, 0.0348336, 0.07530297, 0.05253791, 0.03924989, 0.02102684, 0.01828776, 0.03581345, 0.08053013, 0.05364769, 0.04092199, 0.02112207, 0.01887516, 0.03749993, 0.07933917, 0.05315936, 0.0384042, 0.02164168, 0.01967741, 0.03461307, 0.08127547, 0.05430255, 0.03761896, 0.02192716, 0.01972234, 0.03502182, 0.07733615, 0.05395613, 0.03987025, 0.02179066, 0.01896684, 0.0354977, 0.08086623, 0.05329001, 0.04123346, 0.0214847, 0.01971733, 0.03597699, 0.07856849, 0.0512684, 0.03729573, 0.02134519, 0.02026001, 0.03419742, 0.08077643, 0.05279154, 0.03766821, 0.02184062, 0.02038162, 0.03432126, 0.07630374, 0.05316315, 0.03890781, 0.0209643, 0.01939756, 0.03487106, 0.07929609, 0.05378584, 0.04119014, 0.02108454, 0.01877682, 0.03536529, 0.07505725, 0.05101411, 0.03863774, 0.02100034, 0.01919131, 0.03323631, 0.07723233, 0.05149727, 0.03709858, 0.02103497, 0.01894442, 0.03303702, 0.07290344, 0.05166515, 0.03859008, 0.02001546, 0.01810676, 0.03383564, 0.07700077, 0.0519487, 0.03925604, 0.02031596, 0.01896201, 0.03510238, 0.07386436, 0.05073326, 0.03634724, 0.02067778, 0.01959853, 0.0325381, 0.07725627, 0.05272434, 0.03599944, 0.02071041, 0.0201086, 0.0328645, 0.07443894, 0.05209704, 0.0370583, 0.02013971, 0.01905299, 0.03360219, 0.07807648, 0.05071338, 0.03824527, 0.01986773, 0.01972722, 0.03468865, 0.07626034, 0.05033448, 0.03595541, 0.02026609, 0.02004497, 0.03277589, 0.07779644, 0.05173109, 0.03596973, 0.02065152, 0.01996956, 0.03351751, 0.07429266, 0.05215158, 0.03705359, 0.02048164, 0.01925926, 0.03367722, 0.07748198, 0.05111832, 0.03873999, 0.02095297, 0.01975986, 0.03435363, 0.07456453, 0.05044404, 0.03586677, 0.02084436, 0.02003373, 0.03254917, 0.07811641, 0.05267913, 0.03571603, 0.02096852, 0.02020158, 0.03305055, 0.0741856, 0.05262433, 0.03698214, 0.02035891, 0.01912017, 0.03400644, 0.07757073, 0.05119818, 0.03889611, 0.02030624, 0.01980724, 0.03498184, 0.0749549, 0.04972392, 0.03549657, 0.0208995, 0.02005824, 0.03282557, 0.07613052, 0.05280384, 0.03547627, 0.020956, 0.0197989, 0.03333045, 0.07299069, 0.05254536, 0.03642773, 0.02013021, 0.01870722, 0.03359633, 0.07613727, 0.05129868, 0.03747245, 0.0199489, 0.01930349, 0.03470883, 0.07310104, 0.05087011, 0.03532277, 0.02017107, 0.01958353, 0.03282121, 0.07612965, 0.05335366, 0.03527241, 0.020439, 0.01981223, 0.03331802, 0.07238407, 0.0522576, 0.0361803, 0.01936288, 0.01887888, 0.03266584, 0.07577769, 0.05144122, 0.03807439, 0.01937863, 0.01958114, 0.0340786, 0.07307341, 0.0515127, 0.03533638, 0.01988833, 0.02008046, 0.03202899, 0.0763868, 0.05404703, 0.03599803, 0.0202984, 0.02000142, 0.03270486, 0.07669216, 0.05313415, 0.03668223, 0.01984402, 0.01933121, 0.03352939, 0.07998006, 0.05223577, 0.03851881, 0.02021707, 0.02000725, 0.03471095, 0.07831309, 0.05097645, 0.03518394, 0.01988867, 0.02050637, 0.03241039, 0.08137098, 0.05206479, 0.03442708, 0.02008321, 0.02052344, 0.0330156, 0.07870155, 0.05153241, 0.03523717, 0.01978385, 0.01945332, 0.03331696, 0.07967462, 0.05194915, 0.03652307, 0.0201094, 0.02035818, 0.03408192, 0.07730726, 0.05133258, 0.03363008, 0.02006292, 0.0203227, 0.03125658, 0.07960247, 0.05219221, 0.03375345, 0.02050449, 0.02033051, 0.03227297, 0.07505707, 0.05043937, 0.03485242, 0.01953112, 0.01948452, 0.03249373, 0.07981215, 0.04888826, 0.03684776, 0.02011175, 0.01920881, 0.03342797, 0.07561508, 0.04892409, 0.03512292, 0.02032397, 0.01921794, 0.03142182, 0.07980536, 0.0512487, 0.03577662, 0.02092846, 0.01957857, 0.03166169, 0.07854743, 0.05172436, 0.03598747, 0.02019682, 0.01844259, 0.03232611, 0.08291107, 0.05293901, 0.038445, 0.02063431, 0.01874331, 0.03382904, 0.0813592, 0.05173893, 0.03608108, 0.02061806, 0.01868087, 0.03295663, 0.08683773, 0.05299321, 0.03534441, 0.02074585, 0.01899082, 0.03379795, 0.08125977, 0.05277733, 0.03752716, 0.02020507, 0.01813615, 0.03324768, 0.08410113, 0.05241035, 0.03847741, 0.02037147, 0.01875602, 0.03489617, 0.08242527, 0.05233212, 0.03892329, 0.02092218, 0.01915908, 0.03519671, 0.0898485, 0.05640516, 0.03937833, 0.02189026, 0.01895882, 0.03491326, 0.08247418, 0.05621121, 0.04429289, 0.02202163, 0.01752009, 0.03602924, 0.08349656, 0.05360615, 0.04674185, 0.02265664, 0.01803681, 0.04064029, 0.08922695, 0.0524929, 0.04216687, 0.02330647, 0.01825555, 0.03710934, 0.09308896, 0.05449484, 0.03919274, 0.02319912, 0.01752594, 0.03739462, 0.08494705, 0.04980412, 0.03728907, 0.02157917, 0.01626964, 0.03708477, 0.09060249, 0.04934873, 0.03932295, 0.02209842, 0.01650415, 0.03805198, 0.08459034, 0.04973861, 0.03514655, 0.02227064, 0.01766089, 0.03602172, 0.09018902, 0.05314896, 0.03622602, 0.02235569, 0.01722187, 0.03700897, 0.0853211, 0.05265381, 0.03763519, 0.0218385, 0.01690458, 0.03793233, 0.09006952, 0.05257307, 0.03934925, 0.02261228, 0.0169612, 0.03862143, 0.0855258, 0.04968124, 0.03761237, 0.02243201, 0.01753199, 0.03660709, 0.09089699, 0.05157081, 0.03721844, 0.02306779, 0.01731695, 0.03718161, 0.0854255, 0.05157027, 0.03835267, 0.02207691, 0.01659973, 0.03690388, 0.08776959, 0.05073135, 0.0394401, 0.02217204, 0.0169389, 0.03780546, 0.08424117, 0.04877681, 0.03778755, 0.02277604, 0.01762023, 0.03560182, 0.08996203, 0.05002755, 0.03763241, 0.02313897, 0.01722421, 0.03559029, 0.08549105, 0.04902844, 0.03783932, 0.02202589, 0.01672226, 0.03645284, 0.09009011, 0.05067487, 0.03909459, 0.02227083, 0.01719533, 0.03811442, 0.08671654, 0.04880727, 0.03688169, 0.02245248, 0.01769275, 0.03532597, 0.08866967, 0.04871484, 0.03711074, 0.02315652, 0.01770113, 0.03573891, 0.08403152, 0.04701037, 0.03844648, 0.02215777, 0.0169894, 0.03594162, 0.0870632, 0.04855222, 0.0400452, 0.02241438, 0.01713843, 0.03723712, 0.08455654, 0.04753779, 0.03782528, 0.02292938, 0.01771815, 0.03584266, 0.08683059, 0.0498056, 0.03724173, 0.02338028, 0.01770642, 0.03686884, 0.08023659, 0.05005609, 0.03777447, 0.02233033, 0.01712915, 0.03685075, 0.08621087, 0.05068753, 0.03969524, 0.02243682, 0.01764373, 0.03835204, 0.08395285, 0.0471, 0.03698909, 0.02289931, 0.01766558, 0.03603087, 0.08814124, 0.04809923, 0.03602371, 0.02361421, 0.01746289, 0.03714732, 0.08356313, 0.04738818, 0.03786828, 0.02264434, 0.01689872, 0.03785951, 0.08847215, 0.04851496, 0.03997381, 0.0225478, 0.01725939, 0.03881462, 0.08583083, 0.04694434, 0.03781835, 0.0231548, 0.01796439, 0.03718428, 0.08987882, 0.04917835, 0.03829185, 0.02406287, 0.01772166, 0.03755565, 0.08518567, 0.04899357, 0.03951107, 0.02289893, 0.01698712, 0.03773438, 0.08837108, 0.0498769, 0.04155349, 0.0233513, 0.01761808, 0.03906345, 0.08484395, 0.04884188, 0.03824698, 0.02338742, 0.01841492, 0.03679995, 0.08906161, 0.05065758, 0.03856231, 0.02425267, 0.01824208, 0.03727627, 0.08462522, 0.04997635, 0.0391988, 0.02288222, 0.01746322, 0.03807218, 0.0873138, 0.05063222, 0.04097754, 0.02335399, 0.01801701, 0.03983927, 0.08554199, 0.04868449, 0.03856147, 0.02385258, 0.01867044, 0.03801652, 0.09184906, 0.05034182, 0.03858952, 0.02468483, 0.01847732, 0.03882654, 0.0868611, 0.04998664, 0.04023513, 0.02389152, 0.01796078, 0.03932127, 0.09135467, 0.05055267, 0.04185611, 0.02390546, 0.01841572, 0.04125894, 0.08802209, 0.04902475, 0.03940281, 0.02425067, 0.01887823, 0.03894285, 0.09244753, 0.05010363, 0.03912778, 0.02470421, 0.01874011, 0.03981084, 0.08734351, 0.04936513, 0.039981, 0.02349849, 0.017914, 0.03975105, 0.0909011, 0.04974935, 0.04110682, 0.02364706, 0.01845179, 0.04138924, 0.08862614, 0.04758859, 0.03843895, 0.02364083, 0.01879249, 0.03894709, 0.09321551, 0.04927966, 0.03838941, 0.02457521, 0.018549, 0.0396013, 0.08763355, 0.04808225, 0.03958821, 0.0233857, 0.01785993, 0.03961258, 0.09173586, 0.05000494, 0.03997577, 0.02326738, 0.01833997, 0.04181002, 0.08841234, 0.04729354, 0.03761574, 0.02318517, 0.01864136, 0.03917407, 0.09150043, 0.04792878, 0.03776924, 0.02401429, 0.01846761, 0.03987624, 0.08718382, 0.04790756, 0.0387104, 0.0232506, 0.0177867, 0.04005484, 0.09023239, 0.04832465, 0.04080551, 0.02342942, 0.01844702, 0.04171469, 0.08792862, 0.04684095, 0.03848849, 0.02347704, 0.01887581, 0.03896816, 0.09080362, 0.04802447, 0.03712419, 0.023646, 0.01834956, 0.03894334, 0.08578441, 0.04760642, 0.03842086, 0.02258045, 0.01748867, 0.03923759, 0.08978258, 0.04761497, 0.03976391, 0.02261195, 0.01793271, 0.0410899, 0.08690667, 0.04600803, 0.03774717, 0.02281866, 0.01831515, 0.03846159, 0.0902428, 0.04722299, 0.03725304, 0.02333584, 0.01797494, 0.0387597, 0.08654208, 0.04667977, 0.03828575, 0.02218617, 0.01732931, 0.03925016, 0.08766858, 0.04533918, 0.03880856, 0.02165923, 0.01729449, 0.04077501, 0.08513936, 0.04433774, 0.03684609, 0.02221362, 0.01769566, 0.03853981, 0.08891928, 0.04622011, 0.03727436, 0.02283711, 0.01769297, 0.03855287, 0.08465739, 0.04515555, 0.03857109, 0.02177568, 0.01690909, 0.03805505, 0.08739243, 0.04543441, 0.03989866, 0.02175916, 0.01741684, 0.03997913, 0.08572594, 0.0437012, 0.03737969, 0.02189999, 0.01792164, 0.03744724, 0.08583626, 0.0430014, 0.03725404, 0.02265221, 0.01717191, 0.03820366, 0.08258124, 0.04330987, 0.03861678, 0.02140056, 0.01662054, 0.03908587, 0.0869582, 0.04445624, 0.03933765, 0.02141174, 0.01700843, 0.04066179, 0.08398357, 0.04339501, 0.03685222, 0.02141581, 0.01717719, 0.03732431, 0.08452338, 0.04384397, 0.03671472, 0.02143314, 0.01685489, 0.03708721, 0.08110108, 0.04329913, 0.03703788, 0.02005775, 0.01601945, 0.03705876, 0.08238735, 0.04250771, 0.03783286, 0.01883761, 0.01592746, 0.03854208, 0.07849147, 0.04130989, 0.03463543, 0.01935354, 0.01618458, 0.03581965, 0.08126117, 0.04255193, 0.03396211, 0.01968194, 0.01577439, 0.03598358, 0.07783991, 0.0427651, 0.03524216, 0.01888201, 0.01535993, 0.0363365, 0.08149192, 0.04333372, 0.03696158, 0.01935177, 0.01586363, 0.0381049, 0.07799572, 0.0421105, 0.03467226, 0.01941856, 0.01626305, 0.03596751, 0.08136069, 0.04221869, 0.03454822, 0.02017596, 0.01616182, 0.03599742, 0.0771177, 0.04151732, 0.03591514, 0.01937488, 0.01541584, 0.0356476, 0.0795402, 0.04163197, 0.03666387, 0.01946694, 0.01587475, 0.03760255, 0.07719602, 0.04060446, 0.03442451, 0.01980256, 0.01622653, 0.03551511, 0.08013971, 0.04203242, 0.03449725, 0.02027646, 0.01594217, 0.03540409, 0.07527003, 0.04173219, 0.03573914, 0.01923654, 0.01543286, 0.03549703, 0.07887645, 0.04156407, 0.0366232, 0.01924224, 0.01577496, 0.03660507, 0.07521968, 0.04037159, 0.03467446, 0.01887146, 0.01549308, 0.0342925, 0.07529188, 0.04094299, 0.03435894, 0.01914773, 0.0151967, 0.03431495, 0.07126623, 0.04017396, 0.03493362, 0.01800719, 0.01455593, 0.03401951, 0.07253104, 0.04058818, 0.03592722, 0.01810105, 0.01483458, 0.03566008, 0.07057399, 0.03923016, 0.03344045, 0.01801387, 0.01496258, 0.03314792, 0.07254708, 0.04016837, 0.03297899, 0.01835812, 0.0149767, 0.0334604, 0.07031256, 0.03911398, 0.03450725, 0.01753443, 0.01455649, 0.03413528, 0.0723965, 0.03918876, 0.03528782, 0.01751918, 0.01479308, 0.03564931, 0.06947605, 0.03794608, 0.03334196, 0.01767421, 0.01517382, 0.0335589, 0.07100835, 0.03898183, 0.03301379, 0.01823065, 0.01472885, 0.03326647, 0.06811225, 0.03965182, 0.03421124, 0.01713422, 0.01434624, 0.03365272, 0.07181735, 0.04014711, 0.03541182, 0.01724388, 0.01466666, 0.03520122, 0.06919591, 0.0384504, 0.03336886, 0.01728315, 0.01493505, 0.03303374, 0.07146803, 0.03908192, 0.03290835, 0.01755055, 0.01441395, 0.03291959, 0.06714291, 0.03803006, 0.0339404, 0.01672143, 0.01384266, 0.03332661, 0.07101869, 0.03921799, 0.03502676, 0.01707507, 0.01417776, 0.03517522, 0.06901573, 0.03760535, 0.03326405, 0.01728432, 0.01456867, 0.03323225, 0.07282921, 0.03838098, 0.03334411, 0.01769392, 0.01427088, 0.03347423, 0.06933678, 0.03878879, 0.03460082, 0.01723699, 0.01384966, 0.03392019, 0.07179837, 0.03911845, 0.03540136, 0.01738117, 0.01423064, 0.03533657, 0.06984685, 0.03780402, 0.03324082, 0.01770377, 0.01468061, 0.0334441, 0.07279471, 0.03830069, 0.03310707, 0.01786406, 0.01433785, 0.03348392, 0.06987485, 0.03842836, 0.03443096, 0.01718114, 0.01401646, 0.03397489, 0.07344686, 0.03877938, 0.0354134, 0.01753349, 0.01437207, 0.03555153, 0.07172137, 0.0371947, 0.03335303, 0.01754298, 0.01473954, 0.03327067, 0.07352965, 0.03805076, 0.03303673, 0.01796783, 0.01441737, 0.03356175, 0.07013316, 0.03835402, 0.03371329, 0.01725437, 0.01402257, 0.03405216, 0.07311008, 0.03873764, 0.03478973, 0.01743855, 0.01428557, 0.03572357, 0.07121511, 0.03752146, 0.03307323, 0.01769901, 0.01464781, 0.03355861, 0.07317038, 0.03865664, 0.03293955, 0.01820422, 0.01436366, 0.03367637, 0.06976432, 0.03854811, 0.03411849, 0.01740731, 0.01395893, 0.03404293, 0.07338247, 0.03890875, 0.03487008, 0.01754312, 0.01432164, 0.03592764, 0.07118984, 0.03813332, 0.03342338, 0.01782211, 0.01466779, 0.03374429, 0.0734021, 0.03877199, 0.03296541, 0.01822799, 0.01438019, 0.03409655, 0.07034238, 0.0389176, 0.03416527, 0.01740856, 0.01392331, 0.03439277, 0.07393758, 0.03915193, 0.03480332, 0.01758226, 0.0142583, 0.03589267, 0.07193612, 0.03779578, 0.03308524, 0.01783684, 0.01468214, 0.03380785, 0.07410602, 0.03875419, 0.03260666, 0.01833333, 0.01435379, 0.03415661, 0.06977393, 0.03883742, 0.03382719, 0.01759418, 0.01393016, 0.03475277, 0.07327667, 0.03914937, 0.03465207, 0.01780396, 0.01430351, 0.03631666, 0.07074256, 0.03766323, 0.032982, 0.01794505, 0.01472704, 0.03414527, 0.07348418, 0.03858916, 0.03295532, 0.01834043, 0.01432734, 0.03416732, 0.06943236, 0.0387196, 0.033907, 0.0176924, 0.01389138, 0.03459951, 0.0723603, 0.03893147, 0.03475175, 0.0177308, 0.01422845, 0.03610781, 0.06997212, 0.03722087, 0.03360489, 0.01796276, 0.01454221, 0.03429134, 0.07257478, 0.03791512, 0.03351566, 0.01831201, 0.01433036, 0.03450865, 0.06841011, 0.03804719, 0.03449583, 0.01749895, 0.0139155, 0.03499737, 0.07188277, 0.03866646, 0.03547025, 0.01759949, 0.01422047, 0.03701478, 0.06959103, 0.03639592, 0.03324697, 0.01795109, 0.01464658, 0.03510698, 0.07152641, 0.03635264, 0.03273949, 0.01902549, 0.01487803, 0.03619666, 0.06807236, 0.03647372, 0.03408591, 0.01826907, 0.01434565, 0.0364932, 0.0694419, 0.03646702, 0.03506272, 0.01875175, 0.01510975, 0.03951712, 0.06756534, 0.03478859, 0.03396575, 0.01890048, 0.01581425, 0.0374067, 0.07058206, 0.0360559, 0.03340225, 0.01815641, 0.01429488, 0.03557652, 0.0662034, 0.03248572, 0.03483656, 0.01698712, 0.01369792, 0.03577088, 0.07124736, 0.03070656, 0.03491886, 0.01658722, 0.01357879, 0.03722314, 0.07105434, 0.03053152, 0.03224951, 0.01643454, 0.0141697, 0.03544042, 0.07421815, 0.03220776, 0.0314259, 0.01665691, 0.01381311, 0.03618538, 0.07015678, 0.03168874, 0.03196433, 0.01583946, 0.01330974, 0.03603733, 0.07391466, 0.03255912, 0.03278853, 0.01612763, 0.0135058, 0.03792126, 0.07249473, 0.03123089, 0.03163227, 0.01614799, 0.0141068, 0.03593266, 0.0759411, 0.0330125, 0.03224293, 0.0168205, 0.01368981, 0.03585668, 0.07077064, 0.03285, 0.03363233, 0.01630372, 0.01332269, 0.0362458, 0.0740615, 0.03317225, 0.03343989, 0.01644964, 0.01355763, 0.03796756, 0.07218272, 0.03251317, 0.03202093, 0.01647232, 0.01438886, 0.03613929, 0.07645182, 0.033607, 0.03191802, 0.01715447, 0.01415981, 0.03622312, 0.07264625, 0.03354265, 0.03351212, 0.01674989, 0.01370011, 0.03647414, 0.07552263, 0.03347123, 0.03403281, 0.01709518, 0.01420041, 0.03845586, 0.07305166, 0.03225337, 0.03257377, 0.01718615, 0.01474822, 0.03653608, 0.07668826, 0.03326283, 0.03256417, 0.01769426, 0.01409512, 0.03633058, 0.07202224, 0.03225837, 0.03364179, 0.01711089, 0.0136326, 0.0364361, 0.07442252, 0.03290663, 0.03346343, 0.01737222, 0.0140158, 0.03893819, 0.07263009, 0.03193423, 0.03200363, 0.01757262, 0.01472588, 0.03716203, 0.07545063, 0.03309628, 0.0323691, 0.01808925, 0.01431154, 0.03687904, 0.07159557, 0.03235561, 0.03371239, 0.01752496, 0.01378825, 0.036764, 0.07410628, 0.03290061, 0.03452588, 0.01738244, 0.01417816, 0.03864024, 0.07188132, 0.03152968, 0.03268916, 0.01738363, 0.0146733, 0.03643532, 0.07546289, 0.03271648, 0.03251489, 0.01803616, 0.01431912, 0.03611667, 0.07101761, 0.03224757, 0.03366509, 0.01748495, 0.01373897, 0.03653475, 0.07316896, 0.03338676, 0.03448918, 0.01777953, 0.01421221, 0.03856918, 0.07132417, 0.03176636, 0.03311218, 0.01793022, 0.01476439, 0.03629448, 0.07484176, 0.03299282, 0.03263306, 0.01832966, 0.01447134, 0.03645093, 0.07080404, 0.03250197, 0.03379608, 0.0175963, 0.01400368, 0.03668721, 0.07339768, 0.03360824, 0.03441865, 0.01785076, 0.01444236, 0.03895115, 0.07050747, 0.03233336, 0.03280758, 0.01789058, 0.01493687, 0.03638817, 0.07354464, 0.03283349, 0.03251676, 0.01827765, 0.01456182, 0.03604389, 0.06956572, 0.03226716, 0.0338817, 0.01776937, 0.0141005, 0.03610048, 0.07350878, 0.03327503, 0.03444353, 0.01821632, 0.01452426, 0.03862713, 0.07121559, 0.03198929, 0.03302675, 0.0182822, 0.01506446, 0.03632796, 0.07480906, 0.03264287, 0.03277699, 0.01866315, 0.01471626, 0.03578169, 0.07066009, 0.0320549, 0.03383049, 0.01783991, 0.01412563, 0.03620793, 0.07368076, 0.03294014, 0.03441835, 0.01796416, 0.01450017, 0.03839473, 0.07094762, 0.03113742, 0.03244602, 0.01779224, 0.01507969, 0.03584256, 0.07382245, 0.03179879, 0.0324164, 0.01812664, 0.01466711, 0.03543372, 0.06918819, 0.03193622, 0.03377642, 0.01787198, 0.01432227, 0.03596318, 0.07333379, 0.03293731, 0.03417283, 0.01793721, 0.01459413, 0.03797436, 0.07108187, 0.03123468, 0.0325111, 0.01795607, 0.01508654, 0.03597816, 0.07413607, 0.03291664, 0.03270303, 0.01846598, 0.01488151, 0.03617047, 0.069693, 0.03268225, 0.03405179, 0.01785126, 0.01433623, 0.0363746, 0.07305127, 0.03365075, 0.03465717, 0.0183073, 0.01480963, 0.03843596, 0.07052534, 0.03213361, 0.03299602, 0.01832696, 0.01539354, 0.03659727, 0.07443266, 0.0333482, 0.0327361, 0.01873469, 0.0149728, 0.03623035, 0.07031089, 0.03284724, 0.0343324, 0.01816504, 0.01446234, 0.0367268, 0.07416992, 0.03384984, 0.0347741, 0.01828213, 0.01500515, 0.03859263, 0.07216254, 0.03258092, 0.03337479, 0.01863847, 0.01542203, 0.03673888, 0.07560189, 0.03355276, 0.03328838, 0.01889489, 0.01503665, 0.03662378, 0.07171047, 0.03335429, 0.03485318, 0.01866632, 0.01462196, 0.03716914, 0.07506527, 0.03429877, 0.03525224, 0.01887633, 0.01506419, 0.0396613, 0.07277294, 0.03293471, 0.03374929, 0.01898292, 0.01568013, 0.03743121, 0.07620002, 0.03407802, 0.03364731, 0.01957615, 0.01517317, 0.03750518, 0.07237546, 0.03336247, 0.03478781, 0.01886255, 0.01470042, 0.03802728, 0.07569416, 0.03399868, 0.03582628, 0.01891679, 0.01505101, 0.04011452, 0.07321179, 0.03283159, 0.0340076, 0.01896171, 0.01562324, 0.037673, 0.07651614, 0.03378336, 0.03383703, 0.01939351, 0.01510329, 0.03750014, 0.07235358, 0.03306583, 0.03486921, 0.01914047, 0.0145468, 0.03791352, 0.07540697, 0.03344492, 0.03555075, 0.01939135, 0.01490611, 0.04013667, 0.07321425, 0.0322242, 0.03389789, 0.01920871, 0.01542247, 0.03762724, 0.07631574, 0.03323312, 0.03386846, 0.01969304, 0.01498089, 0.03754738, 0.07190676, 0.03277029, 0.03517552, 0.01908365, 0.01443785, 0.03788043, 0.07518144, 0.03373471, 0.03569186, 0.01918865, 0.01482204, 0.04049382, 0.07339671, 0.03288756, 0.03411089, 0.01927651, 0.0153738, 0.03801575, 0.07721049, 0.03355089, 0.03402754, 0.0197497, 0.0149758, 0.03782417, 0.07229027, 0.03272291, 0.03526104, 0.01916634, 0.01451738, 0.03822499, 0.07635218, 0.03402662, 0.03568462, 0.01959273, 0.01500986, 0.04050222, 0.07480929, 0.03272476, 0.03433595, 0.01957732, 0.0155831, 0.03822481, 0.07834939, 0.03389767, 0.03449084, 0.02021508, 0.01521996, 0.03791959, 0.07398932, 0.03347287, 0.0357417, 0.01957395, 0.01476828, 0.03812387, 0.07775801, 0.03421268, 0.03616769, 0.01984622, 0.01517535, 0.04065704, 0.07529866, 0.03289316, 0.03438123, 0.01984519, 0.01569243, 0.03839851, 0.07886064, 0.03404484, 0.03436567, 0.02045269, 0.01521911, 0.03813335, 0.07682863, 0.03333082, 0.03587458, 0.01977714, 0.01470888, 0.03813033, 0.07937404, 0.03395046, 0.03623177, 0.01981434, 0.01512449, 0.04038009, 0.07777728, 0.03251143, 0.03501121, 0.01967672, 0.01582314, 0.03823788, 0.08186682, 0.03376918, 0.03504472, 0.02035178, 0.01555974, 0.0383549, 0.07738099, 0.03343315, 0.03608418, 0.01996071, 0.01510653, 0.03834112, 0.08047676, 0.034198, 0.03625256, 0.02024947, 0.01550142, 0.0408073, 0.07847191, 0.03291126, 0.03478654, 0.01992579, 0.01606776, 0.03819066, 0.0822982, 0.03401416, 0.03513221, 0.02055283, 0.015591, 0.03798188, 0.07767552, 0.03342256, 0.03601568, 0.02004091, 0.01506429, 0.03819524, 0.08125851, 0.03448432, 0.03670086, 0.02016422, 0.01556889, 0.04083546, 0.0788269, 0.03293829, 0.03502661, 0.02006151, 0.01599951, 0.03828121, 0.08212133, 0.03372594, 0.03498618, 0.02067186, 0.01555996, 0.0380078, 0.07744253, 0.03312322, 0.03640263, 0.01975794, 0.01503208, 0.03819285, 0.08010507, 0.03333611, 0.03676394, 0.0199307, 0.01533589, 0.04026524, 0.07707754, 0.03210847, 0.03495577, 0.01982654, 0.01592833, 0.03787765, 0.08034375, 0.03318755, 0.03503475, 0.02020244, 0.01542838, 0.03760939, 0.07533469, 0.03233059, 0.03625176, 0.01959815, 0.0148286, 0.03798287, 0.07887039, 0.03278863, 0.03678139, 0.01993179, 0.01528264, 0.04044494, 0.07731549, 0.03210729, 0.03513251, 0.02005705, 0.01585208, 0.03815877, 0.0808943, 0.0332819, 0.03507595, 0.02047284, 0.01546954, 0.03804883, 0.07668506, 0.03300882, 0.03644016, 0.01994807, 0.01497735, 0.03805076, 0.07966824, 0.03381389, 0.03700456, 0.02004514, 0.01544793, 0.04056745, 0.07712829, 0.03284192, 0.03541866, 0.02001407, 0.01590399, 0.0380827, 0.08105925, 0.03391024, 0.03557894, 0.02053418, 0.01547455, 0.0379198, 0.07641101, 0.03359385, 0.03683798, 0.01968414, 0.01488524, 0.03943784, 0.07750627, 0.03506085, 0.03549888, 0.02013653, 0.01532395, 0.04232346, 0.07749141, 0.03454635, 0.03461051, 0.01990116, 0.01582824, 0.03991056, 0.08070476, 0.0353323, 0.03378462, 0.02072008, 0.01555782, 0.0391007, 0.0739632, 0.03473023, 0.03573625, 0.01947227, 0.01502112, 0.03903053, 0.07429062, 0.03567577, 0.03587499, 0.01970842, 0.01530647, 0.04076283, 0.07166943, 0.03432604, 0.03503533, 0.0198526, 0.01584759, 0.03801575, 0.07521567, 0.03492422, 0.03526025, 0.01968237, 0.01532202, 0.03771791, 0.06974283, 0.03413929, 0.03578544, 0.01941389, 0.01488385, 0.03826726, 0.07317232, 0.03606315, 0.03543476, 0.01931257, 0.01526348, 0.04046754, 0.07167798, 0.03528402, 0.03292484, 0.01936203, 0.01578291, 0.03857807, 0.0760138, 0.03691071, 0.03252364, 0.01998016, 0.01552207, 0.03843072, 0.07165658, 0.0364115, 0.03399505, 0.01936887, 0.01495152, 0.03876752, 0.07382072, 0.03730442, 0.03454548, 0.01988748, 0.01529441, 0.04124236, 0.07215285, 0.03560045, 0.03335308, 0.01995122, 0.01580422, 0.03884195, 0.07474765, 0.03743976, 0.03368611, 0.02028511, 0.01555918, 0.03859312, 0.07080243, 0.03689856, 0.03531663, 0.02022222, 0.0147323, 0.03868726, 0.07302309, 0.03746744, 0.03546162, 0.02045842, 0.01514729, 0.04116401, 0.07166378, 0.03550048, 0.03416505, 0.0202803, 0.01561331, 0.0388521, 0.07447647, 0.0370109, 0.0339415, 0.02105813, 0.0153145, 0.03892247, 0.07038477, 0.03684131, 0.03492688, 0.02059595, 0.01466559, 0.03888822, 0.07190377, 0.0381887, 0.03465014, 0.02070171, 0.01519209, 0.04164204, 0.07083038, 0.03612088, 0.03324075, 0.02034455, 0.01568875, 0.03908992, 0.07449837, 0.03797662, 0.0334497, 0.02099405, 0.01535093, 0.03903178, 0.0709952, 0.0374841, 0.03394131, 0.02066754, 0.01484958, 0.03911174, 0.07355371, 0.03892185, 0.03409104, 0.0206318, 0.01513917, 0.04134634, 0.07226273, 0.03663951, 0.0329103, 0.02066394, 0.01563985, 0.03929841, 0.07503588, 0.03803928, 0.03332476, 0.02074565, 0.0150978, 0.03880212, 0.07109457, 0.03751008, 0.03469027, 0.02024857, 0.01452215, 0.03891466, 0.07292156, 0.03842948, 0.03452928, 0.02034465, 0.01496821, 0.04123881, 0.07172433, 0.03626345, 0.03287595, 0.02027377, 0.01529985, 0.0387222, 0.07422641, 0.03792225, 0.03312659, 0.02066881, 0.01480736, 0.03860288, 0.07007423, 0.03758042, 0.03453656, 0.01985545, 0.01436432, 0.03869935, 0.07200115, 0.03821285, 0.03470756, 0.01988616, 0.01483171, 0.04078973, 0.07109563, 0.03655406, 0.03348521, 0.01960613, 0.01524098, 0.03824173, 0.07343379, 0.03808881, 0.03352904, 0.02037021, 0.01485103, 0.03822358, 0.0701104, 0.0377578, 0.0347685, 0.01998641, 0.01442803, 0.03827475, 0.0718244, 0.03848818, 0.03467939, 0.02010827, 0.01492747, 0.04084252, 0.07130973, 0.03662441, 0.03325605, 0.01983972, 0.01524616, 0.038491, 0.07382537, 0.03785757, 0.03338903, 0.02028139, 0.01500029, 0.03863605, 0.07055262, 0.03778309, 0.03464219, 0.01960677, 0.01452767, 0.03837654, 0.07188237, 0.03839578, 0.03452421, 0.01970476, 0.01490186, 0.0408963, 0.07116638, 0.03663442, 0.03292792, 0.01961379, 0.01530388, 0.03848196, 0.07423512, 0.03770582, 0.03305231, 0.01992956, 0.01492906, 0.03826642, 0.07091764, 0.03734991, 0.03442008, 0.01927286, 0.01445182, 0.03815748, 0.07261448, 0.0382001, 0.03446595, 0.0194852, 0.01492283, 0.04078874, 0.07165756, 0.03647065, 0.03318488, 0.01946463, 0.0153613, 0.03863522, 0.07429264, 0.03779055, 0.03345498, 0.02005479, 0.0150971, 0.03876566, 0.07074576, 0.03763276, 0.03462118, 0.01958516, 0.0145432, 0.03852375, 0.07248151, 0.03822309, 0.034642, 0.01966576, 0.01499552, 0.041085, 0.07142746, 0.03657857, 0.0331459, 0.01955605, 0.01539697, 0.03855375, 0.07443336, 0.03828033, 0.03347103, 0.02036091, 0.01507372, 0.03864761, 0.07120465, 0.03811151, 0.03450668, 0.01958011, 0.01456394, 0.03868252, 0.07295478, 0.03876381, 0.03469239, 0.01977983, 0.0150647, 0.04136834, 0.07163552, 0.03712207, 0.03310256, 0.01968717, 0.01544467, 0.03879426, 0.07444894, 0.03857277, 0.0333523, 0.02031686, 0.01516343, 0.03874287, 0.07084624, 0.03818921, 0.03457146, 0.01962845, 0.01456024, 0.0385907, 0.07279623, 0.03873258, 0.03468985, 0.01986143, 0.01488986, 0.0409215, 0.07192858, 0.03678693, 0.03335604, 0.0196254, 0.01525475, 0.03857219, 0.07424218, 0.03819975, 0.03359588, 0.02015639, 0.014949, 0.03863516, 0.07085655, 0.03785808, 0.03478763, 0.01951249, 0.01437731, 0.03849567, 0.07277311, 0.03863122, 0.03464429, 0.01968156, 0.01481431, 0.04087268, 0.07179322, 0.03689398, 0.03320562, 0.01965, 0.01525633, 0.03861263, 0.07454561, 0.03838122, 0.03339365, 0.02026684, 0.01486635, 0.03840198, 0.07111698, 0.03782822, 0.03462852, 0.01965039, 0.01441611, 0.03844681, 0.07304751, 0.03846446, 0.03463941, 0.01984194, 0.0148625, 0.04098062, 0.07198104, 0.0366598, 0.03305571, 0.01971657, 0.01521263, 0.03863459, 0.07452849, 0.03808783, 0.03344316, 0.02036431, 0.01483484, 0.03856928, 0.07100992, 0.03772204, 0.03449197, 0.01975641, 0.01430634, 0.03830174, 0.07264481, 0.03845745, 0.03457934, 0.01984879, 0.01471648, 0.04075657, 0.0717027, 0.03658365, 0.03320671, 0.01975539, 0.01511892, 0.03853484, 0.07416122, 0.03806528, 0.03353095, 0.02030803, 0.01480589, 0.03866281, 0.0704862, 0.037771, 0.03474621, 0.01977048, 0.01429588, 0.03860676, 0.07235018, 0.03845434, 0.03494077, 0.02009795, 0.0147739, 0.04111022, 0.07152888, 0.03658739, 0.03309963, 0.01982903, 0.01518555, 0.03870341, 0.07413404, 0.03788278, 0.03345176, 0.02023984, 0.01482261, 0.03868407, 0.07058273, 0.03753241, 0.0345656, 0.01933587, 0.01427471, 0.03855023, 0.07199745, 0.03825418, 0.03456954, 0.01939774, 0.014663, 0.04093139, 0.07073225, 0.0365085, 0.03316458, 0.01952397, 0.01513899, 0.03887656, 0.07357576, 0.03787259, 0.03358691, 0.0199363, 0.01478891, 0.03886364, 0.06979833, 0.03737934, 0.03472801, 0.01942722, 0.01427422, 0.0388643, 0.07129578, 0.03820965, 0.03451821, 0.01967326, 0.0148148, 0.04131531, 0.07009755, 0.03634803, 0.03300165, 0.01943994, 0.01519737, 0.03894034, 0.07239695, 0.0377384, 0.03333298, 0.02005795, 0.01477228, 0.03877192, 0.06884237, 0.03755404, 0.03466693, 0.01961238, 0.01431372, 0.03888812, 0.070511, 0.03854267, 0.03462788, 0.01964429, 0.01487614, 0.04144157, 0.07000462, 0.03651816, 0.0332034, 0.01957819, 0.0152574, 0.03941079, 0.07307664, 0.03784131, 0.03348447, 0.02036087, 0.01510474, 0.03920534, 0.06919872, 0.03744838, 0.03454944, 0.01988756, 0.01463463, 0.03893177, 0.07059091, 0.03818639, 0.0344937, 0.01986041, 0.01494153, 0.04140041, 0.0698007, 0.03622177, 0.03308048, 0.01980533, 0.01533209, 0.03954094, 0.07315043, 0.03777479, 0.03338721, 0.02037461, 0.01504789, 0.03902781, 0.06943865, 0.03738855, 0.03430078, 0.01971471, 0.01453635, 0.03905557, 0.07132081, 0.03831046, 0.03433456, 0.01986116, 0.01488141, 0.04145001, 0.07043983, 0.03656256, 0.03286605, 0.01974237, 0.01539084, 0.03907312, 0.07289357, 0.0381544, 0.0329903, 0.0203075, 0.01506178, 0.03884773, 0.06955005, 0.0379859, 0.03422093, 0.01959146, 0.01443342, 0.03880332, 0.07117317, 0.03869643, 0.03425401, 0.01992333, 0.01499085, 0.04160017, 0.07005402, 0.03666092, 0.03287564, 0.01976277, 0.01539962, 0.03900482, 0.07274538, 0.0381797, 0.03306132, 0.02037135, 0.01500788, 0.03894516, 0.06917481, 0.03779414, 0.03430929, 0.01977571, 0.01443428, 0.03869397, 0.07121684, 0.0384915, 0.03427827, 0.01973553, 0.01489759, 0.04112967, 0.07043683, 0.03675691, 0.03290511, 0.01967125, 0.01523115, 0.03851314, 0.07300484, 0.03803582, 0.03327473, 0.02010372, 0.01479623, 0.03812319, 0.06951127, 0.03785472, 0.03445807, 0.01956112, 0.01433371, 0.03822831, 0.07134555, 0.03845436, 0.034344, 0.01977618, 0.01477717, 0.04058439, 0.07036455, 0.03665202, 0.03299326, 0.01986824, 0.01530846, 0.03880586, 0.07368573, 0.03820295, 0.0331847, 0.02039545, 0.01496656, 0.03852444, 0.06959195, 0.03793753, 0.03434929, 0.01974626, 0.01440414, 0.03830554, 0.0712954, 0.03865403, 0.0342941, 0.01995794, 0.01498602, 0.04092039, 0.07050905, 0.03756993, 0.03347085, 0.02008854, 0.01549466, 0.03905194, 0.07398465, 0.038684, 0.03360631, 0.02072828, 0.01511339, 0.03872839, 0.07020804, 0.03801849, 0.03466367, 0.0200539, 0.01460208, 0.03843648, 0.07155443, 0.03881002, 0.03468975, 0.02015498, 0.01507596, 0.04091684, 0.07076655, 0.0371419, 0.03322246, 0.02005477, 0.01543419, 0.03860352, 0.07324161, 0.03864547, 0.0335257, 0.02050708, 0.01506788, 0.03874416, 0.0704466, 0.03812326, 0.03457836, 0.01983717, 0.01452387, 0.03871431, 0.07228941, 0.03888447, 0.03465968, 0.02005918, 0.01499488, 0.04115315, 0.0709174, 0.03694254, 0.03322428, 0.02003548, 0.01541237, 0.03895123, 0.07391184, 0.03838649, 0.03333779, 0.02055778, 0.01507625, 0.03865347, 0.07025697, 0.03792801, 0.03449635, 0.01991484, 0.01458206, 0.03830181, 0.07216837, 0.03887302, 0.03451936, 0.01999782, 0.01505085, 0.04080195, 0.07110258, 0.03687192, 0.03300341, 0.01990528, 0.01548319, 0.03880003, 0.07422948, 0.03852256, 0.03337439, 0.02045671, 0.01519023, 0.03863225, 0.07077036, 0.03808345, 0.03446059, 0.01995292, 0.01466578, 0.03841746, 0.07232457, 0.03912652, 0.0344766, 0.02016081, 0.0151006, 0.04091342, 0.07165848, 0.03703528, 0.03305405, 0.0199957, 0.01553596, 0.03864824, 0.07413378, 0.03856504, 0.03332517, 0.02060059, 0.01518292, 0.03842742, 0.07061027, 0.03833085, 0.03453006, 0.01992485, 0.01464786, 0.03835845, 0.07272509, 0.0389902, 0.03462924, 0.02011578, 0.01507345, 0.04076143, 0.07103451, 0.03714447, 0.03316134, 0.02004285, 0.01554797, 0.03868135, 0.07400198, 0.03862975, 0.03344604, 0.02056053, 0.01516224, 0.03854199, 0.07063238, 0.03832407, 0.03448175, 0.01995627, 0.01462948, 0.03813642, 0.07238682, 0.03922589, 0.0345848, 0.02006115, 0.0150329, 0.04069671, 0.07147939, 0.03748252, 0.03305868, 0.01990494, 0.0154808, 0.03839775, 0.07420296, 0.03896054, 0.03342435, 0.02049076, 0.01511126, 0.038138, 0.07030338, 0.03843809, 0.03463775, 0.01986145, 0.0145914, 0.03798969, 0.07240239, 0.03945233, 0.03454872, 0.01997719, 0.01503264, 0.04066521, 0.07129152, 0.03745906, 0.03313487, 0.01986509, 0.01544093, 0.03849865, 0.07408824, 0.03894588, 0.0334558, 0.02050076, 0.01514696, 0.03823713, 0.07046197, 0.03869447, 0.03463089, 0.01977151, 0.01452404, 0.03805125, 0.072201, 0.03933166, 0.0345969, 0.02005485, 0.01503845, 0.0405852, 0.07086486, 0.03742827, 0.03314995, 0.01985714, 0.0153943, 0.03843743, 0.07380709, 0.03877907, 0.03335192, 0.02037063, 0.01504876, 0.03810035, 0.07000725, 0.03857415, 0.03451451, 0.01976985, 0.01456169, 0.03808636, 0.07172941, 0.03926462, 0.0346469, 0.02012571, 0.01504858, 0.0408331, 0.07083493, 0.03764982, 0.03345327, 0.02003671, 0.01547808, 0.03849539, 0.07359042, 0.03909841, 0.03374786, 0.02064393, 0.01517124, 0.03843216, 0.07015875, 0.03851629, 0.03485561, 0.01996502, 0.01469474, 0.03818048, 0.07184419, 0.03960234, 0.03514634, 0.02023993, 0.01519303, 0.04082611, 0.07085975, 0.0375165, 0.03347141, 0.02011203, 0.01561422, 0.03856849, 0.07348364, 0.03883617, 0.03361377, 0.02059856, 0.01525277, 0.03817981, 0.07005913, 0.03832246, 0.03461911, 0.01990182, 0.01455602, 0.03802388, 0.07193781, 0.03892014, 0.03444944, 0.01981623, 0.01503092, 0.04054206, 0.07112424, 0.03661481, 0.03304419, 0.01956739, 0.0153782, 0.03812838, 0.07313146, 0.03800659, 0.03339054, 0.02004621, 0.0149274, 0.0380181, 0.06972078, 0.03751977, 0.03445891, 0.01942186, 0.01438322, 0.0375278, 0.07086474, 0.03812321, 0.03434141, 0.01949253, 0.01483394, 0.04000601, 0.06977025, 0.03657638, 0.03305914, 0.0194474, 0.01534431, 0.03781577, 0.07242223, 0.038097, 0.0334716, 0.01992873, 0.01496564, 0.03749289, 0.06907304, 0.03787098, 0.03465387, 0.01958689, 0.01445873, 0.03751152, 0.07083248, 0.03873378, 0.03460287, 0.01982718, 0.01489674, 0.04000265, 0.07036406, 0.03682784, 0.03321679, 0.01972672, 0.01541015, 0.03794897, 0.07289389, 0.03845714, 0.0334454, 0.02035948, 0.01507917, 0.0376515, 0.06969172, 0.03824138, 0.03470251, 0.01967516, 0.01453203, 0.03743052, 0.07140445, 0.03895073, 0.03451126, 0.0198604, 0.01496119, 0.03987671, 0.07044087, 0.03716544, 0.03319386, 0.0198049, 0.01539953, 0.03789397, 0.07324149, 0.038725, 0.0334524, 0.02031193, 0.01505332, 0.03760362, 0.06974111, 0.03830152, 0.03463508, 0.01969841, 0.0145022, 0.03749325, 0.07150273, 0.03912579, 0.03457689, 0.01993174, 0.01496549, 0.040081, 0.07091166, 0.03730318, 0.03318543, 0.01987259, 0.01540082, 0.03796452, 0.0733242, 0.03877055, 0.03350758, 0.02037733, 0.01512105, 0.03770221, 0.07007697, 0.03835934, 0.03462193, 0.01979293, 0.01456635, 0.0374422, 0.07183555, 0.03913295, 0.03445878, 0.01992324, 0.01498848, 0.04004228, 0.07103992, 0.03726065, 0.03308592, 0.01987397, 0.01541716, 0.03790573, 0.07380114, 0.03880303, 0.03337542, 0.02046821, 0.01515032, 0.03776046, 0.07042342, 0.03836581, 0.0345055, 0.0198199, 0.01455998, 0.03752059, 0.07197519, 0.03914437, 0.03446986, 0.0199829, 0.01499656, 0.04002326, 0.07105915, 0.0371761, 0.03309071, 0.01986382, 0.01542035, 0.03782469, 0.07406381, 0.03879503, 0.03336951, 0.02039869, 0.01505091, 0.03774495, 0.07045802, 0.03842713, 0.03449108, 0.01976652, 0.014479, 0.03764699, 0.07228387, 0.03924237, 0.03441398, 0.01991661, 0.01493367, 0.04004443, 0.07138715, 0.03752602, 0.03298032, 0.0198368, 0.01538847, 0.03799477, 0.07440224, 0.03885418, 0.0332239, 0.0203475, 0.01508581, 0.0377756, 0.07075139, 0.03850808, 0.03440029, 0.01974869, 0.01448846, 0.03750484, 0.07245262, 0.03927398, 0.03434359, 0.01993224, 0.01493174, 0.04008278, 0.07129771, 0.03740092, 0.03288873, 0.01981515, 0.01533276, 0.03790214, 0.0739116, 0.03880478, 0.03314196, 0.0203543, 0.01501667, 0.0376406, 0.07034604, 0.03848035, 0.03436415, 0.01974792, 0.01444702, 0.03740561, 0.07218172, 0.03922296, 0.03433425, 0.01989956, 0.01493143, 0.0397697, 0.07115075, 0.03735216, 0.03292577, 0.01979532, 0.01532943, 0.03757865, 0.07381184, 0.03868247, 0.03329057, 0.02032679, 0.0149731, 0.03746236, 0.07029627, 0.03828969, 0.03444911, 0.01976073, 0.01442712, 0.03727454, 0.0719518, 0.03887143, 0.03433266, 0.01985495, 0.01484795, 0.03981278, 0.07091986, 0.0371889, 0.03289936, 0.01975822, 0.01529764, 0.03761489, 0.07370529, 0.03856695, 0.03326318, 0.02032253, 0.01497783, 0.03752258, 0.07029926, 0.03824577, 0.03450519, 0.0197109, 0.01440423, 0.03736959, 0.07207592, 0.03889588, 0.03445819, 0.0198659, 0.01486963, 0.03993839, 0.07110713, 0.03696375, 0.03309254, 0.0198159, 0.01531121, 0.03770085, 0.07369144, 0.03845173, 0.03331999, 0.02032219, 0.01500907, 0.03748877, 0.07019288, 0.03811514, 0.03453654, 0.01968472, 0.0144375, 0.03733027, 0.07206251, 0.03886561, 0.03456605, 0.01992104, 0.01491995, 0.03976214, 0.07098993, 0.03705578, 0.03323225, 0.01976273, 0.01529554, 0.03755197, 0.07323028, 0.03870803, 0.03343209, 0.02034418, 0.01499157, 0.03738568, 0.07002783, 0.03820775, 0.03439908, 0.01961068, 0.01442215, 0.03723724, 0.0716706, 0.03902351, 0.03457302, 0.01979051, 0.01486979, 0.03974405, 0.07086383, 0.03707903, 0.03316509, 0.01972355, 0.01531136, 0.03755705, 0.0737077, 0.03861506, 0.03338823, 0.0203252, 0.0149043, 0.03734374, 0.07027107, 0.03834331, 0.03460328, 0.01964232, 0.01438836, 0.03720327, 0.07183539, 0.03927039, 0.03459168, 0.01979664, 0.01483849, 0.0396846, 0.07098968, 0.03737864, 0.03316494, 0.01974452, 0.01527416, 0.03757344, 0.07391644, 0.03909584, 0.03348449, 0.02037853, 0.01491582, 0.0375037, 0.0705762, 0.03859297, 0.03450093, 0.0196572, 0.01437046, 0.03739093, 0.07226099, 0.03933996, 0.03440978, 0.01982732, 0.01481367, 0.03983348, 0.07134541, 0.03753635, 0.03303305, 0.01979667, 0.01519999, 0.0376879, 0.07419705, 0.03885705, 0.03321635, 0.02036033, 0.01490755, 0.03749209, 0.07080052, 0.03850397, 0.03437395, 0.01969955, 0.0143435, 0.03738002, 0.07253642, 0.03918832, 0.03429437, 0.01984628, 0.01476965, 0.03997229, 0.07166132, 0.03731119, 0.03301544, 0.01975634, 0.01519343, 0.03771698, 0.07459946, 0.03875802, 0.03321498, 0.02027648, 0.01483766, 0.03764811, 0.07136827, 0.03848727, 0.03444283, 0.01968697, 0.01430168, 0.0376255, 0.07274242, 0.03935447, 0.03430421, 0.01982409, 0.01472299, 0.03999341, 0.07198063, 0.03731747, 0.03306429, 0.01972729, 0.0152107, 0.03803936, 0.07410515, 0.03862973, 0.03331312, 0.02024529, 0.01483669, 0.03777957, 0.07053872, 0.03811192, 0.03427044, 0.01964317, 0.01428469, 0.03759076, 0.07235807, 0.03908979, 0.03425426, 0.01981107, 0.01477208, 0.04003013, 0.07139931, 0.03727175, 0.03303273, 0.01973208, 0.01525046, 0.03797577, 0.07400441, 0.03865678, 0.03325687, 0.02023257, 0.01492878, 0.03778195, 0.07070636, 0.03848786, 0.03426309, 0.01961136, 0.01440152, 0.03762614, 0.07251345, 0.03914246, 0.03424187, 0.01968609, 0.01480307, 0.04003926, 0.07145304, 0.03736658, 0.03294766, 0.01968785, 0.01522543, 0.03801001, 0.07451074, 0.03871333, 0.03315631, 0.02024492, 0.01495749, 0.03768725, 0.07074172, 0.03846437, 0.03444372, 0.01969021, 0.01438319, 0.0376086, 0.07266007, 0.03920405, 0.0343032, 0.01990236, 0.01481009, 0.0399748, 0.07161226, 0.03751749, 0.03302017, 0.0198272, 0.01522723, 0.03794827, 0.07428411, 0.03900923, 0.03329458, 0.02029252, 0.01492015, 0.03774444, 0.07093471, 0.03857009, 0.0344042, 0.01967812, 0.01438555, 0.03753293, 0.07229388, 0.03947417, 0.03442735, 0.01981856, 0.01486044, 0.04000593, 0.07144596, 0.03767715, 0.03326876, 0.01989628, 0.01522118, 0.03789003, 0.07404061, 0.03914402, 0.0335168, 0.02041919, 0.01495448, 0.03765575, 0.0706142, 0.03866153, 0.03453605, 0.01981686, 0.01441816, 0.03751001, 0.07236876, 0.03952865, 0.03452174, 0.01997012, 0.01486327, 0.04007642, 0.07142117, 0.03774811, 0.03329653, 0.01995974, 0.01529194, 0.03798758, 0.07430212, 0.03906848, 0.03346106, 0.02055564, 0.01494693, 0.03787585, 0.07071818, 0.03849652, 0.03466548, 0.01988984, 0.01440939, 0.03759984, 0.07239582, 0.03947847, 0.03465149, 0.01999121, 0.01483097, 0.04018956, 0.07147744, 0.03773871, 0.03335382, 0.02002095, 0.01525114, 0.03804338, 0.07423934, 0.03902743, 0.03375237, 0.02058809, 0.0148974, 0.0379908, 0.07072526, 0.03855244, 0.03475404, 0.0199414, 0.0143789, 0.03770599, 0.07232673, 0.03947057, 0.03486277, 0.02011489, 0.01481527, 0.04028509, 0.07161748, 0.03752412, 0.03354491, 0.0199815, 0.01526316, 0.03810023, 0.07447077, 0.03886307, 0.03384199, 0.02055128, 0.01497497, 0.03793161, 0.07090131, 0.03845725, 0.03493242, 0.01999307, 0.01437964, 0.03770928, 0.07246088, 0.03936167, 0.03486981, 0.02009141, 0.01485704, 0.04019315, 0.07154576, 0.03749012, 0.03355067, 0.0200658, 0.01528596, 0.03835114, 0.07428829, 0.03904536, 0.03389462, 0.02063769, 0.01493097, 0.03806302, 0.07084615, 0.03863457, 0.03498641, 0.02000809, 0.0144084, 0.03776462, 0.07257662, 0.03960117, 0.03492813, 0.02017957, 0.01490155, 0.04034513, 0.07184128, 0.03778473, 0.03362608, 0.02013525, 0.01533938, 0.0381784, 0.07453222, 0.0392102, 0.03389863, 0.02061119, 0.01501802, 0.03802506, 0.07080103, 0.0388477, 0.03495255, 0.02000568, 0.01447016, 0.03789166, 0.07264312, 0.03966769, 0.03491953, 0.02009736, 0.01486754, 0.0403289, 0.07158123, 0.03772938, 0.03353703, 0.02004547, 0.01532367, 0.0383306, 0.07452843, 0.03904371, 0.03376755, 0.02065396, 0.01502059, 0.03810036, 0.07077251, 0.03866923, 0.03491012, 0.01998243, 0.01446947, 0.03799997, 0.07253431, 0.03948312, 0.03488465, 0.02022588, 0.01489039, 0.04047984, 0.07161304, 0.03778153, 0.03351762, 0.02015596, 0.01538401, 0.03841975, 0.07446016, 0.03915482, 0.03390924, 0.02071162, 0.01504474, 0.0382488, 0.07086986, 0.03876982, 0.03498662, 0.0200894, 0.01450186, 0.03799862, 0.07269204, 0.03964815, 0.03496904, 0.0202099, 0.0149167, 0.04052765, 0.07178034, 0.03779683, 0.03372351, 0.02019384, 0.01535606, 0.0384648, 0.07443681, 0.03950154, 0.03401894, 0.02084322, 0.01502592, 0.03817843, 0.07078288, 0.0389542, 0.0351095, 0.02021114, 0.01443802, 0.03802311, 0.07241219, 0.03985915, 0.03503364, 0.02039364, 0.01487762, 0.04054076, 0.07175182, 0.03810867, 0.03372062, 0.02030124, 0.01534737, 0.0382929, 0.07468969, 0.03959749, 0.03395041, 0.0208576, 0.01501485, 0.03826957, 0.07079947, 0.03908406, 0.03534708, 0.0202001, 0.01445196, 0.03808794, 0.07262796, 0.0399682, 0.03520172, 0.02032458, 0.01494023, 0.0405736, 0.07172895, 0.03800813, 0.03376696, 0.0202172, 0.01536653, 0.03840518, 0.07432088, 0.03961813, 0.03391799, 0.02073552, 0.01506395, 0.03823994, 0.07077108, 0.03912935, 0.03492532, 0.02016428, 0.01450872, 0.03802874, 0.07240134, 0.03986565, 0.0348338, 0.02030666, 0.01493114, 0.04057436, 0.07169239, 0.03813209, 0.03392015, 0.02028671, 0.01536642, 0.03860652, 0.07435942, 0.03968239, 0.03429845, 0.02079415, 0.01507334, 0.03840626, 0.07113483, 0.03939214, 0.03544457, 0.02030278, 0.0144954, 0.03836359, 0.0724885, 0.04001299, 0.03510174, 0.0206526, 0.01501825, 0.04054463, 0.07188016, 0.03801136, 0.03392693, 0.02048327, 0.01543351, 0.0384721, 0.0743164, 0.03960723, 0.03419524, 0.02097093, 0.01511441, 0.03823801, 0.07073573, 0.03889909, 0.03520214, 0.02011981, 0.0145083, 0.03792321, 0.0723123, 0.03975641, 0.03514947, 0.02030571, 0.01496631, 0.04040508, 0.07180444, 0.03806486, 0.03376605, 0.0201891, 0.01544265, 0.03829021, 0.07468634, 0.03956863, 0.03408477, 0.02085116, 0.01515015, 0.03821736, 0.0709984, 0.03901127, 0.0351442, 0.02044576, 0.01459035, 0.03811281, 0.07268027, 0.03979971, 0.03494162, 0.02047781, 0.01500758, 0.04044531, 0.07184754, 0.03802609, 0.03374377, 0.02048019, 0.01551078, 0.03855708, 0.07461652, 0.03958037, 0.0339973, 0.02109941, 0.01518098, 0.03822283, 0.07118829, 0.03917555, 0.03520137, 0.02043963, 0.01464473, 0.03794419, 0.0726137, 0.04012027, 0.0352698, 0.02062352, 0.01509924, 0.04063384, 0.07241181, 0.03815508, 0.03395767, 0.0204979, 0.01555232, 0.03860051, 0.07488018, 0.0396176, 0.03428107, 0.0212023, 0.01520164, 0.0384903, 0.07137249, 0.03931546, 0.03544546, 0.02047989, 0.01460911, 0.03812834, 0.07218951, 0.04013924, 0.03526167, 0.02058152, 0.01504247, 0.04050462, 0.0716643, 0.03822938, 0.03409925, 0.02039555, 0.01551304, 0.03840669, 0.07440361, 0.0397953, 0.03421688, 0.02085074, 0.01520487, 0.03810683, 0.07074142, 0.03947581, 0.03511491, 0.0204111, 0.01456037, 0.03784117, 0.0723491, 0.04020308, 0.03507362, 0.02060553, 0.01501224, 0.04034581, 0.07150531, 0.03844129, 0.0338162, 0.02042259, 0.01555577, 0.03814065, 0.07421932, 0.03973594, 0.03413828, 0.021119, 0.01521326, 0.03780017, 0.07055895, 0.03937909, 0.03520893, 0.02037215, 0.01466016, 0.03750204, 0.07223195, 0.04032345, 0.03513946, 0.02048545, 0.01505522, 0.03998235, 0.07188644, 0.03846816, 0.03365795, 0.0203782, 0.01541462, 0.03779041, 0.07468919, 0.03983493, 0.03377148, 0.02095522, 0.01507154, 0.03766446, 0.07061059, 0.03910625, 0.03470278, 0.02032273, 0.01446928, 0.03728204, 0.07239176, 0.04018282, 0.03485611, 0.02049491, 0.01490658, 0.03977965, 0.07144507, 0.03805875, 0.03336096, 0.02032301, 0.01535511, 0.03771146, 0.07434207, 0.03949421, 0.03367696, 0.02100686, 0.01508885, 0.03749871, 0.07076399, 0.038987, 0.03449156, 0.0202645, 0.01448214, 0.03743287, 0.07215621, 0.04001308, 0.03460815, 0.02048068, 0.01494433, 0.04001786, 0.07157647, 0.0382996, 0.03344703, 0.02052084, 0.01535334, 0.03795473, 0.07415332, 0.03977133, 0.0336157, 0.02104845, 0.01500649, 0.03773727, 0.07067005, 0.03916929, 0.03477069, 0.02044807, 0.0144634, 0.0375625, 0.07241849, 0.0398769, 0.03471219, 0.0206219, 0.01492954, 0.03987465, 0.0714307, 0.03813087, 0.03341791, 0.02053323, 0.01538116, 0.03768464, 0.07424864, 0.03973807, 0.03351277, 0.02103437, 0.01509446, 0.03753679, 0.07043914, 0.03922483, 0.03453194, 0.02042859, 0.01451629, 0.03751656, 0.07252399, 0.04017128, 0.03471139, 0.02049997, 0.01497275, 0.03997919, 0.07141743, 0.03829893, 0.03345767, 0.02061165, 0.01546079, 0.03796298, 0.07411395, 0.03950774, 0.03376047, 0.0210678, 0.01516353, 0.03772067, 0.07048373, 0.03929701, 0.03474451, 0.02028269, 0.01451686, 0.0372235, 0.07195734, 0.04006338, 0.03461225, 0.0204764, 0.01502965, 0.03985323, 0.07118432, 0.03822154, 0.03318752, 0.02043479, 0.01547585, 0.03777599, 0.07370867, 0.03948223, 0.03336895, 0.02093155, 0.01512614, 0.03759158, 0.06998143, 0.03911498, 0.03447825, 0.02037294, 0.01458533, 0.03742474, 0.07152801, 0.03979585, 0.03445605, 0.02056628, 0.0150496, 0.03987266, 0.07078298, 0.0381322, 0.03330907, 0.02046927, 0.01548756, 0.03775681, 0.07392022, 0.03946993, 0.03352102, 0.0209937, 0.01514, 0.03745321, 0.07033539, 0.0390969, 0.03448931, 0.02043837, 0.01455364, 0.03744292, 0.07220963, 0.03991377, 0.03456874, 0.02067992, 0.0149972, 0.03998817, 0.07115193, 0.03806649, 0.03322558, 0.02064363, 0.01547856, 0.03791963, 0.07377195, 0.03961352, 0.03355493, 0.02125967, 0.01515636, 0.03742918, 0.07013604, 0.03903896, 0.0345032, 0.02057994, 0.01460449, 0.0372732, 0.07174227, 0.04007602, 0.03466215, 0.02068696, 0.01500354, 0.03962418, 0.07116842, 0.03836712, 0.03347333, 0.02068726, 0.01549156, 0.03780163, 0.07394844, 0.03976101, 0.03370191, 0.02125022, 0.01519292, 0.03759016, 0.07035232, 0.03937297, 0.03475929, 0.02061375, 0.01459211, 0.03732023, 0.07200184, 0.04011648, 0.03479497, 0.02069479, 0.01506453, 0.03983792, 0.07114221, 0.03852142, 0.03371087, 0.02068173, 0.01554956, 0.03775236, 0.07394274, 0.03998445, 0.03373367, 0.0211189, 0.01515815, 0.03746926, 0.07043909, 0.03948418, 0.03481746, 0.02055551, 0.01457983, 0.03728956, 0.07240427, 0.04036413, 0.03468857, 0.02064082, 0.01503571, 0.03984324, 0.07157619, 0.03844366, 0.03359624, 0.02061672, 0.01548356, 0.03782136, 0.07452939, 0.0399281, 0.03381774, 0.02111895, 0.01518102, 0.03758536, 0.07070702, 0.03944234, 0.03480472, 0.02045537, 0.01459043, 0.03737114, 0.07235324, 0.04032642, 0.03487819, 0.02052477, 0.01502789, 0.03994433, 0.0716181, 0.03871371, 0.03364906, 0.02053133, 0.01547076, 0.03784847, 0.07436015, 0.0399239, 0.03367821, 0.02099221, 0.01511519, 0.03751447, 0.07033502, 0.03934834, 0.03460228, 0.02039339, 0.01453704, 0.03739717, 0.07195327, 0.04019394, 0.03464758, 0.02057196, 0.01503175, 0.03987502, 0.07110143, 0.03820234, 0.03347022, 0.02051412, 0.01550446, 0.03786667, 0.07385472, 0.03951364, 0.03362285, 0.02111902, 0.01516164, 0.03758136, 0.07009476, 0.03909622, 0.0347015, 0.02041586, 0.01456618, 0.03732345, 0.07189691, 0.04008894, 0.03462863, 0.02055701, 0.01503737, 0.03982329, 0.07100632, 0.03831981, 0.03349191, 0.02057558, 0.01551133, 0.03779985, 0.07361352, 0.03976374, 0.03372007, 0.02110187, 0.01518022, 0.03750558, 0.07003114, 0.0390642, 0.03465339, 0.02044368, 0.01458359, 0.03724366, 0.07161754, 0.04022268, 0.03460638, 0.02058702, 0.01500589, 0.0396092, 0.07095692, 0.03841938, 0.03344248, 0.0205497, 0.01547473, 0.03757684, 0.07341082, 0.0396062, 0.03362251, 0.02105698, 0.01510228, 0.03727886, 0.06983958, 0.03909559, 0.03477864, 0.02040947, 0.01450942, 0.03725181, 0.07155969, 0.04005744, 0.03484417, 0.02056867, 0.01496754, 0.03967301, 0.07088911, 0.03833513, 0.03364882, 0.02056789, 0.01544626, 0.03782887, 0.07370801, 0.0396719, 0.03374315, 0.02109866, 0.01509774, 0.03755258, 0.07027487, 0.03916316, 0.03480168, 0.02041288, 0.01451544, 0.03732631, 0.07198676, 0.03996385, 0.0349234, 0.02054566, 0.01495876, 0.03975864, 0.07121854, 0.03814845, 0.0336734, 0.02060661, 0.01542196, 0.03772508, 0.07398251, 0.03957788, 0.0339323, 0.02124158, 0.01510154, 0.03744446, 0.07059338, 0.03914711, 0.03493774, 0.02052621, 0.01451971, 0.03720091, 0.07203184, 0.03986038, 0.03485329, 0.02060013, 0.01496207, 0.03975128, 0.07115227, 0.03796173, 0.03356718, 0.02062783, 0.015425, 0.03765837, 0.07371847, 0.03954024, 0.03383318, 0.0211213, 0.01509201, 0.03738033, 0.07019228, 0.03894543, 0.03474174, 0.02047583, 0.01449987, 0.03723432, 0.07182296, 0.03983111, 0.03472434, 0.020556, 0.01493174, 0.03966705, 0.07110693, 0.03806613, 0.03361036, 0.02054053, 0.01541906, 0.03775144, 0.07358126, 0.03931155, 0.03374863, 0.02113192, 0.01506617, 0.03744768, 0.06980836, 0.03907639, 0.034768, 0.02054436, 0.0145053, 0.03727068, 0.07151943, 0.03983489, 0.03478154, 0.02066456, 0.01494861, 0.0397971, 0.07078689, 0.03807195, 0.03368365, 0.02073619, 0.0154918, 0.03770969, 0.07300358, 0.03971282, 0.03386177, 0.021269, 0.01511804, 0.03754385, 0.06925858, 0.03912574, 0.0348199, 0.02061227, 0.01448014, 0.03725019, 0.07145102, 0.03986711, 0.03479751, 0.02074494, 0.01497443, 0.03974097, 0.07082611, 0.03823832, 0.03362613, 0.02075381, 0.01544749, 0.0377483, 0.07293296, 0.03955223, 0.03371835, 0.02133469, 0.01508761, 0.03749808, 0.06934526, 0.03906835, 0.03483181, 0.02065809, 0.01449744, 0.03720872, 0.07142661, 0.03991662, 0.03474272, 0.02071347, 0.01496812, 0.03980153, 0.07051141, 0.03790202, 0.03361562, 0.02069537, 0.01542013, 0.03773779, 0.07320976, 0.03932906, 0.03373176, 0.02129814, 0.01510312, 0.03746453, 0.06965123, 0.03894072, 0.03490423, 0.02064643, 0.01448659, 0.03725504, 0.0713051, 0.03966708, 0.03489685, 0.02079769, 0.01496856, 0.03979487, 0.0706979, 0.03798224, 0.03365469, 0.0207601, 0.01546307, 0.03783472, 0.07313361, 0.03944219, 0.0338445, 0.02139456, 0.01516197, 0.03757888, 0.06946079, 0.03907342, 0.03490343, 0.02077886, 0.01455277, 0.03749873, 0.07122442, 0.03971868, 0.03488952, 0.02098439, 0.01494922, 0.03982942, 0.07009948, 0.03788267, 0.03369636, 0.02087755, 0.01543417, 0.03773232, 0.07309322, 0.03931046, 0.03398443, 0.02140306, 0.01516485, 0.03742629, 0.06946317, 0.03902473, 0.03502984, 0.020638, 0.01455521, 0.0372437, 0.07107151, 0.0397057, 0.03504412, 0.02081566, 0.01498, 0.03988772, 0.07073113, 0.0381101, 0.03386257, 0.02079198, 0.01547607, 0.03792759, 0.07307588, 0.03945857, 0.03409184, 0.02139639, 0.01509593, 0.03758805, 0.06944776, 0.03889923, 0.03499449, 0.02070986, 0.01454205, 0.03751916, 0.07112714, 0.0397325, 0.0350407, 0.02085955, 0.0149791, 0.03998178, 0.07025433, 0.03803384, 0.03384234, 0.02081542, 0.01545065, 0.03797216, 0.07315069, 0.03969738, 0.03404536, 0.02138825, 0.01512952, 0.03767968, 0.06932627, 0.03920325, 0.03514352, 0.02068695, 0.01449912, 0.03760568, 0.07134274, 0.04008856, 0.03522909, 0.02087042, 0.01498199, 0.04011972, 0.07042544, 0.0383855, 0.03406095, 0.02085708, 0.01544301, 0.03803874, 0.07290286, 0.03968136, 0.03427671, 0.02142917, 0.01511502, 0.03762431, 0.06917818, 0.0392895, 0.03522481, 0.02080206, 0.01452641, 0.03749171, 0.07110992, 0.03987509, 0.03513765, 0.02093549, 0.01499123, 0.0399249, 0.07024984, 0.03827166, 0.03395327, 0.02091203, 0.01551772, 0.03787996, 0.07269464, 0.03962993, 0.03428089, 0.02157519, 0.01518448, 0.03756974, 0.06929911, 0.03898695, 0.03529124, 0.02091198, 0.01456931, 0.03732412, 0.07100808, 0.03986107, 0.03532803, 0.02106937, 0.01498131, 0.03977446, 0.07017735, 0.03797276, 0.03399756, 0.02097114, 0.01542833, 0.03775269, 0.07285887, 0.03932108, 0.034146, 0.02150343, 0.01516492, 0.03750344, 0.06935503, 0.0389883, 0.03522847, 0.02088769, 0.01456755, 0.03723191, 0.07104737, 0.03988357, 0.03513774, 0.02110694, 0.0150288, 0.03980922, 0.07052758, 0.03819497, 0.0340644, 0.02110212, 0.01550354, 0.03771183, 0.07273586, 0.03972534, 0.03415524, 0.02175643, 0.01516623, 0.037448, 0.06904435, 0.03925093, 0.03532989, 0.02093003, 0.01453401, 0.03700497, 0.07072082, 0.03984168, 0.03516378, 0.0209126, 0.01499364, 0.03960531, 0.07001337, 0.03817931, 0.03395931, 0.02093975, 0.0154826, 0.03767467, 0.07254405, 0.03955145, 0.03413287, 0.02156305, 0.01517303, 0.03732345, 0.06911556, 0.03911136, 0.03524891, 0.02091667, 0.0145665, 0.03720332, 0.07099573, 0.03985978, 0.0352458, 0.02096745, 0.01499478, 0.03960158, 0.07000722, 0.03818379, 0.03400293, 0.02098507, 0.01546737, 0.03754584, 0.07251678, 0.03973895, 0.03429344, 0.02157602, 0.01510961, 0.03728481, 0.0689446, 0.03931898, 0.03541167, 0.02086085, 0.01454251, 0.03705914, 0.07095025, 0.04002984, 0.03524965, 0.02096685, 0.01499506, 0.03961877, 0.07012638, 0.03836508, 0.03409127, 0.02104426, 0.01547653, 0.03753242, 0.07248358, 0.0397262, 0.03423091, 0.02157962, 0.0151491, 0.03721282, 0.06906091, 0.03912758, 0.0353018, 0.02089289, 0.01453341, 0.03689641, 0.07060277, 0.03991883, 0.0352318, 0.02097846, 0.01497938, 0.03962853, 0.06995656, 0.03818721, 0.03407339, 0.02096407, 0.01541818, 0.03752614, 0.07248303, 0.0396817, 0.03428206, 0.02154136, 0.01514577, 0.03722229, 0.06884634, 0.03913146, 0.03527965, 0.02086354, 0.01453365, 0.03704512, 0.07063766, 0.03992128, 0.03524514, 0.02094259, 0.01498775, 0.03954178, 0.07014248, 0.03827582, 0.0341527, 0.02100924, 0.01550042, 0.03755107, 0.07246078, 0.0398814, 0.03424082, 0.02161816, 0.01521005, 0.0373267, 0.0690963, 0.03945906, 0.03543444, 0.02101008, 0.01462615, 0.03721922, 0.07099974, 0.04022148, 0.0355656, 0.0210445, 0.01507651, 0.03974398, 0.07007814, 0.03860594, 0.03425179, 0.02106247, 0.01553951, 0.03769014, 0.07252308, 0.04004091, 0.03437675, 0.02165395, 0.01522234, 0.03733461, 0.0690646, 0.03939209, 0.03546219, 0.02086941, 0.0146121, 0.0371742, 0.07093963, 0.04019281, 0.03545314, 0.02103652, 0.01504073, 0.03974824, 0.07006708, 0.03844249, 0.03422891, 0.02103407, 0.01559779, 0.03769933, 0.07259242, 0.03996275, 0.03451753, 0.02161491, 0.01523125, 0.03734067, 0.06895366, 0.03947568, 0.03549457, 0.02092066, 0.01464698, 0.03712504, 0.07072404, 0.04033586, 0.03542854, 0.02110032, 0.01509745, 0.0397783, 0.0699904, 0.03868078, 0.03431581, 0.02108822, 0.01555835, 0.03772678, 0.0724865, 0.04012582, 0.03456423, 0.0216464, 0.01522043, 0.03727572, 0.06891719, 0.03965938, 0.03570027, 0.02104422, 0.01462455, 0.03705777, 0.07057278, 0.04043312, 0.03563387, 0.02103655, 0.01507698, 0.03960253, 0.06985667, 0.03859185, 0.03437971, 0.02114077, 0.01554033, 0.03753642, 0.07245486, 0.03999126, 0.03454236, 0.0216547, 0.01524717, 0.03738529, 0.06885812, 0.03920241, 0.03551577, 0.02088747, 0.01458641, 0.03730909, 0.07071616, 0.03995357, 0.03566231, 0.02105142, 0.01502262, 0.03975532, 0.07005452, 0.03830033, 0.03446558, 0.02103861, 0.01550626, 0.03763685, 0.07254448, 0.03974353, 0.03458969, 0.02159976, 0.01514882, 0.03735033, 0.06900769, 0.03932333, 0.03562166, 0.02096189, 0.01452788, 0.03717574, 0.07065213, 0.04003832, 0.03570708, 0.02109982, 0.0149827, 0.03975799, 0.07007223, 0.03826366, 0.03440791, 0.02108941, 0.01545442, 0.0376949, 0.07247122, 0.0397868, 0.03449972, 0.02160502, 0.01512924, 0.0374327, 0.06873314, 0.03920276, 0.03551089, 0.02094631, 0.01451279, 0.03711905, 0.07042635, 0.04008591, 0.03544485, 0.02104305, 0.01500654, 0.03977415, 0.06961323, 0.03838476, 0.03436028, 0.0210287, 0.01548794, 0.03769086, 0.07244556, 0.03975681, 0.034605, 0.02158447, 0.01513715, 0.037437, 0.06881653, 0.03918681, 0.0356216, 0.02090491, 0.01452349, 0.03719539, 0.07058086, 0.0399054, 0.03575656, 0.02109206, 0.01499997, 0.03987451, 0.06985354, 0.03820924, 0.03450366, 0.02107293, 0.01546754, 0.0377981, 0.07230102, 0.03959548, 0.03454719, 0.02163007, 0.01513334, 0.03737373, 0.06887461, 0.03913401, 0.03557853, 0.02083953, 0.0145474, 0.03705812, 0.07053102, 0.0399093, 0.03549683, 0.0210214, 0.0149879, 0.03972255, 0.06974762, 0.0383231, 0.03423288, 0.02096709, 0.01545581, 0.03774101, 0.07214791, 0.03967789, 0.03438224, 0.02149122, 0.01510261, 0.03740122, 0.06879514, 0.03916638, 0.03540685, 0.02084551, 0.01453167, 0.03722066, 0.07039223, 0.03990668, 0.03545506, 0.02092544, 0.01494323, 0.03971322, 0.06969293, 0.03822078, 0.03423648, 0.02086985, 0.01543962, 0.03775116, 0.0722707, 0.03953213, 0.03440412, 0.02140635, 0.0151338, 0.03744095, 0.06855202, 0.03892989, 0.03545782, 0.02073999, 0.01451999, 0.03732454, 0.07015657, 0.03974403, 0.03534986, 0.02088059, 0.01499461, 0.03990753, 0.06931239, 0.03803904, 0.03419135, 0.02094609, 0.01546703, 0.03778091, 0.07202831, 0.03932832, 0.03426123, 0.02141518, 0.01515933, 0.03741543, 0.06848028, 0.03889376, 0.03537675, 0.02069511, 0.01453817, 0.03730705, 0.07023952, 0.03969826, 0.0354003, 0.02082119, 0.01500506, 0.03994192, 0.06933394, 0.03803173, 0.0341637, 0.02086442, 0.01547936, 0.03790898, 0.07187203, 0.03940539, 0.03441436, 0.02135415, 0.01517868, 0.03760194, 0.06833042, 0.0387967, 0.03529839, 0.02063452, 0.01454492, 0.03742974, 0.06965138, 0.0395499, 0.03535144, 0.02072211, 0.01496247, 0.03989637, 0.06911328, 0.03806052, 0.03419007, 0.0207187, 0.01549545, 0.03786987, 0.0718482, 0.03940262, 0.03429962, 0.0212373, 0.01516261, 0.03754268, 0.06848316, 0.0389406, 0.03536118, 0.02056142, 0.01456104, 0.03738619, 0.07015286, 0.03959928, 0.03533697, 0.02068549, 0.01496731, 0.0397802, 0.06937163, 0.03790101, 0.03407566, 0.02071103, 0.01546178, 0.03786209, 0.07169938, 0.03935461, 0.03430372, 0.02118334, 0.01515112, 0.03740251, 0.06825499, 0.03883878, 0.03535549, 0.02047248, 0.01452522, 0.0372199, 0.07027256, 0.03955855, 0.03530641, 0.02065059, 0.01497688, 0.03982538, 0.06954893, 0.03793377, 0.03409794, 0.02066961, 0.01553234, 0.03786335, 0.07217313, 0.03935867, 0.03423873, 0.02121939, 0.01519097, 0.03758134, 0.06867502, 0.03880161, 0.03534065, 0.02048657, 0.01457774, 0.03741631, 0.07056663, 0.03956497, 0.03534393, 0.02072242, 0.01503475, 0.04009837, 0.06969624, 0.03799129, 0.03402219, 0.02062624, 0.01553333, 0.03795244, 0.07214478, 0.03943373, 0.03433459, 0.02126415, 0.01524872, 0.03757293, 0.06863448, 0.03890069, 0.03537258, 0.02058549, 0.01464084, 0.0374639, 0.07056302, 0.03973591, 0.03528086, 0.02075812, 0.01507445, 0.04008722, 0.06955473, 0.03793716, 0.0340584, 0.020817, 0.01558576, 0.03799614, 0.07238621, 0.03933875, 0.03435491, 0.02131669, 0.01527314, 0.03770755, 0.06884857, 0.03916106, 0.03548048, 0.02076757, 0.01464356, 0.03751973, 0.0704599, 0.03998353, 0.03533607, 0.02082899, 0.0150804, 0.03992499, 0.06963155, 0.03823649, 0.03410485, 0.02079167, 0.01553574, 0.03802375, 0.07248746, 0.03959137, 0.03428357, 0.02126026, 0.01519634, 0.03769666, 0.06871174, 0.03918523, 0.03538052, 0.02058653, 0.01460459, 0.03753229, 0.0701743, 0.03996276, 0.03525369, 0.02067093, 0.01505664, 0.04009262, 0.06949166, 0.03813946, 0.03410298, 0.02069032, 0.01554203, 0.03806441, 0.07220633, 0.03957796, 0.03428776, 0.02117487, 0.0152685, 0.03767035, 0.06871358, 0.03903202, 0.03536022, 0.02056673, 0.01465284, 0.03747742, 0.0704763, 0.03966374, 0.03526316, 0.02058374, 0.0150518, 0.04002989, 0.06958773, 0.03790479, 0.03407185, 0.02060414, 0.01554364, 0.03800489, 0.0721076, 0.03936232, 0.03427574, 0.02113916, 0.01521746, 0.03775582, 0.06865522, 0.03888519, 0.03527256, 0.02048878, 0.01460929, 0.03743093, 0.07041333, 0.03956301, 0.03523844, 0.02053309, 0.0149968, 0.03999383, 0.0696886, 0.03809343, 0.03409679, 0.02061565, 0.01553206, 0.03794915, 0.07218374, 0.03949845, 0.03429695, 0.02116399, 0.01520165, 0.03764439, 0.06884728, 0.03893555, 0.03542076, 0.02045782, 0.0145665, 0.03749821, 0.07082298, 0.03974596, 0.0353497, 0.0205684, 0.01505069, 0.04007654, 0.06987964, 0.03788733, 0.03397366, 0.02049086, 0.01554892, 0.03812926, 0.07251192, 0.03926092, 0.03436185, 0.02101277, 0.0152432, 0.03783907, 0.06866132, 0.03882062, 0.03532842, 0.02030669, 0.01460909, 0.03759816, 0.07063827, 0.03976487, 0.03549235, 0.0206241, 0.01511458, 0.04035129, 0.07005712, 0.03801155, 0.0341983, 0.02064801, 0.01557361, 0.03818552, 0.07248212, 0.03926129, 0.03436261, 0.02129902, 0.01526585, 0.03796165, 0.06889682, 0.03894865, 0.03549836, 0.02064329, 0.01465422, 0.03758046, 0.07066558, 0.03988966, 0.03547341, 0.02083318, 0.01508726, 0.0402888, 0.06974588, 0.0383345, 0.03418633, 0.0207081, 0.01563248, 0.03806881, 0.07211278, 0.03987688, 0.03446601, 0.02140032, 0.015324, 0.03773357, 0.0690102, 0.0394023, 0.03572154, 0.0206497, 0.01468099, 0.03738156, 0.07088573, 0.04005922, 0.03551196, 0.020763, 0.01517418, 0.04008953, 0.06995115, 0.0384085, 0.03412497, 0.02082462, 0.01570011, 0.03818547, 0.07288158, 0.04010015, 0.03435364, 0.02118746, 0.01540011, 0.03779209, 0.06928558, 0.03944706, 0.03547027, 0.02054833, 0.01474447, 0.03738065, 0.07063769, 0.04022783, 0.03543591, 0.0207265, 0.01524108, 0.04009612, 0.06993235, 0.03846795, 0.03426345, 0.02063686, 0.01564043, 0.03827121, 0.07262659, 0.03981322, 0.03453792, 0.02124083, 0.01530148, 0.03789559, 0.06904393, 0.03956037, 0.03569078, 0.02052731, 0.01464088, 0.03775009, 0.07066345, 0.04018983, 0.03559165, 0.02060296, 0.01507778, 0.04012161, 0.06963557, 0.03847001, 0.03419692, 0.02067001, 0.01558677, 0.03808782, 0.07209118, 0.03985684, 0.03446843, 0.02115086, 0.0152643, 0.03770404, 0.06819909, 0.03936019, 0.0355827, 0.02043292, 0.01460344, 0.03742412, 0.0702453, 0.04002799, 0.03537812, 0.02065341, 0.01515146, 0.04005709, 0.06951847, 0.03849945, 0.03417488, 0.02074359, 0.0156066, 0.03802009, 0.0719576, 0.03985682, 0.0344049, 0.02109191, 0.01525771, 0.03771498, 0.0685951, 0.0393848, 0.03539811, 0.02036252, 0.0146475, 0.03749193, 0.07002548, 0.04005865, 0.03529595, 0.02035807, 0.01510359, 0.03985036, 0.06907881, 0.03837737, 0.03398761, 0.02040748, 0.01558113, 0.03795694, 0.07184023, 0.03990784, 0.03410746, 0.02101308, 0.01523609, 0.03765016, 0.06831145, 0.0395009, 0.0352404, 0.02034622, 0.01461746, 0.03751452, 0.07001762, 0.04035005, 0.03526019, 0.02048752, 0.01510396, 0.04007118, 0.06914209, 0.03871825, 0.03399231, 0.02058507, 0.01563508, 0.0381261, 0.07200676, 0.04031569, 0.03434966, 0.02116019, 0.01530316, 0.03775717, 0.06847516, 0.03971826, 0.03534757, 0.02032314, 0.0146314, 0.03742323, 0.07034467, 0.0403464, 0.03507112, 0.02040942, 0.01507994, 0.03978905, 0.06965509, 0.03851546, 0.03397454, 0.02032931, 0.01548543, 0.03779735, 0.0724317, 0.03974279, 0.0341274, 0.02095089, 0.01514416, 0.03735954, 0.06850524, 0.03942905, 0.03506898, 0.02018489, 0.01451735, 0.03714662, 0.07022703, 0.03997412, 0.03507362, 0.0203955, 0.01497284, 0.03971142, 0.06956594, 0.038252, 0.03381899, 0.02041963, 0.01546719, 0.03762555, 0.07202416, 0.03951859, 0.03393962, 0.02080922, 0.01510323, 0.03732649, 0.06858838, 0.03900664, 0.03503332, 0.02011848, 0.0144669, 0.03708196, 0.07030552, 0.03979196, 0.03499879, 0.02021273, 0.01492285, 0.0394606, 0.06923945, 0.03817412, 0.0339742, 0.02024529, 0.01541432, 0.03756586, 0.07201565, 0.03960474, 0.03428246, 0.0210306, 0.01517907, 0.03734358, 0.06835689, 0.039058, 0.03542052, 0.02029493, 0.01454061, 0.03709333, 0.07005719, 0.0396908, 0.03534199, 0.0203848, 0.01504086, 0.03941426, 0.06937815, 0.0382018, 0.03402967, 0.02044532, 0.01557092, 0.03750736, 0.07221826, 0.03955073, 0.03444266, 0.02104716, 0.01522919, 0.03739666, 0.0686793, 0.03904191, 0.0355098, 0.02033051, 0.01459471, 0.03723027, 0.06997261, 0.03988051, 0.03539535, 0.02035384, 0.01506655, 0.03975206, 0.06883104, 0.03833055, 0.03435082, 0.02045503, 0.01550237, 0.03766765, 0.07151829, 0.03974045, 0.034503, 0.02083054, 0.01515563, 0.03696359, 0.06804516, 0.03905362, 0.03547593, 0.0202107, 0.01459113, 0.03700295, 0.06978067, 0.03968632, 0.03530591, 0.02038422, 0.01503322, 0.03938167, 0.06897047, 0.03799019, 0.03420423, 0.02032718, 0.01554068, 0.03740619, 0.071275, 0.03918292, 0.03433851, 0.02079839, 0.01522655, 0.03712083, 0.06786092, 0.03865525, 0.03554132, 0.02010602, 0.0145167, 0.03693559, 0.06966665, 0.03916983, 0.03547984, 0.02016785, 0.01497156, 0.03935153, 0.06919135, 0.03772647, 0.03435111, 0.02025121, 0.01550259, 0.03742983, 0.07153278, 0.03904883, 0.03463602, 0.02075738, 0.01516749, 0.03726125, 0.06823734, 0.0384556, 0.03571888, 0.02012858, 0.01458965, 0.03697043, 0.06967513, 0.03915461, 0.0355469, 0.0202696, 0.01501722, 0.03931464, 0.06896273, 0.03751922, 0.03442299, 0.02024073, 0.01553521, 0.03728969, 0.07157272, 0.03862318, 0.03458381, 0.0206491, 0.01517449, 0.03703363, 0.06795976, 0.03827684, 0.03565167, 0.02004588, 0.01454487, 0.03690056, 0.06966641, 0.03899406, 0.0355184, 0.02015038, 0.0150578, 0.03937612, 0.06874738, 0.03756682, 0.03439213, 0.02029221, 0.01559028, 0.03750739, 0.07135089, 0.03877299, 0.03447287, 0.02080551, 0.01522218, 0.03716182, 0.06751651, 0.03828375, 0.03562701, 0.01999421, 0.01461062, 0.03701269, 0.06910521, 0.0389567, 0.03553141, 0.02008974, 0.01506186, 0.03926436, 0.06849254, 0.03744215, 0.03437738, 0.02010077, 0.015518, 0.03737901, 0.07116883, 0.03876989, 0.0345502, 0.02053802, 0.0151854, 0.03713832, 0.06756315, 0.03817227, 0.03569294, 0.01994781, 0.01455967, 0.03684669, 0.06935703, 0.03883395, 0.03560611, 0.0200403, 0.01500461, 0.03932687, 0.0685362, 0.03729698, 0.03443292, 0.02004112, 0.01548659, 0.03736575, 0.0711059, 0.03858548, 0.03461288, 0.02057881, 0.01521059, 0.03703227, 0.06755276, 0.03821948, 0.03573149, 0.01987105, 0.01458225, 0.0368449, 0.06941298, 0.0388647, 0.03565179, 0.0200147, 0.01506177, 0.03925681, 0.06859273, 0.03755697, 0.03433768, 0.02003468, 0.01555111, 0.03732635, 0.07087281, 0.03866901, 0.03438089, 0.02049759, 0.0151946, 0.03708693, 0.06747921, 0.03818381, 0.03551965, 0.01994891, 0.01462485, 0.03673334, 0.06936016, 0.03891657, 0.03548845, 0.02009637, 0.0150814, 0.03917548, 0.06831524, 0.03768026, 0.03441965, 0.02014848, 0.01558199, 0.0373395, 0.07097914, 0.03893454, 0.03461806, 0.02055475, 0.01523651, 0.0369814, 0.06740846, 0.03830004, 0.03561667, 0.01996366, 0.01466114, 0.03686233, 0.06899343, 0.03891097, 0.03543225, 0.02008455, 0.01513229, 0.03926197, 0.06825116, 0.03753077, 0.03427581, 0.02005133, 0.01562034, 0.03733302, 0.07079906, 0.03882365, 0.03437192, 0.02051171, 0.01527849, 0.03705403, 0.06728063, 0.03839805, 0.03545676, 0.01992063, 0.01470407, 0.03683994, 0.06870233, 0.03897604, 0.03541599, 0.02017057, 0.01517368, 0.03934069, 0.06814863, 0.03759221, 0.03417959, 0.02008694, 0.01569884, 0.0373681, 0.07072087, 0.03892399, 0.03428684, 0.02054361, 0.01527663, 0.03709188, 0.06700582, 0.03850928, 0.03533729, 0.01998584, 0.01470833, 0.03685196, 0.06842417, 0.03934708, 0.03533338, 0.0200972, 0.01520314, 0.03930017, 0.06742772, 0.03776398, 0.03407094, 0.01995054, 0.01564613, 0.03724716, 0.07010731, 0.03899778, 0.03427263, 0.0205929, 0.01533347, 0.03716245, 0.06682415, 0.03867559, 0.03559486, 0.02004545, 0.01469791, 0.0369327, 0.06830707, 0.03914852, 0.03531889, 0.020127, 0.01517318, 0.03922633, 0.06761011, 0.03769378, 0.03428352, 0.02016085, 0.01554752, 0.03728005, 0.07062764, 0.03885988, 0.0341722, 0.020609, 0.01527278, 0.03701165, 0.06694082, 0.03857321, 0.03510001, 0.020061, 0.01465674, 0.036806, 0.06867401, 0.03918231, 0.03540458, 0.0202236, 0.01517278, 0.0393054, 0.06791209, 0.0373345, 0.03425962, 0.02018556, 0.01567433, 0.03720814, 0.07046862, 0.03861856, 0.03402772, 0.0204619, 0.01528548, 0.03667694, 0.06696864, 0.03769983, 0.0349419, 0.01974011, 0.01470208, 0.03642752, 0.06862382, 0.03845004, 0.03439262, 0.02000082, 0.01510911, 0.03882933, 0.06825426, 0.03736044, 0.03362523, 0.01993012, 0.01556861, 0.03715925, 0.07067905, 0.03828567, 0.03413935, 0.02014463, 0.01531363, 0.03686039, 0.06743512, 0.03809496, 0.03519179, 0.01977371, 0.01467909, 0.03674572, 0.0691549, 0.03885258, 0.03495763, 0.01984566, 0.01512619, 0.03899068, 0.06830601, 0.03732589, 0.03371883, 0.01988148, 0.0155731, 0.03685215, 0.07085816, 0.03838927, 0.0338772, 0.02034576, 0.01525093, 0.03649468, 0.06710835, 0.03790289, 0.03490388, 0.01977696, 0.01467077, 0.036293, 0.06869203, 0.03853508, 0.03497712, 0.01995599, 0.01514898, 0.03862702, 0.06808284, 0.03712419, 0.03394666, 0.02012233, 0.01564898, 0.0368296, 0.07077925, 0.03860904, 0.0343018, 0.02070705, 0.01533339, 0.03681142, 0.06711131, 0.03828198, 0.03529947, 0.0199981, 0.01469629, 0.0366794, 0.06877174, 0.03912004, 0.03529077, 0.02011255, 0.01513983, 0.03901395, 0.06846288, 0.03736324, 0.03403926, 0.02016591, 0.01564349, 0.03702233, 0.0707182, 0.03898254, 0.03427571, 0.02061995, 0.01528833, 0.03672887, 0.06732985, 0.0386033, 0.03532108, 0.02001652, 0.01463589, 0.03658889, 0.06914645, 0.03917866, 0.03523246, 0.02018245, 0.01505937, 0.03888427, 0.06824644, 0.03762593, 0.0340291, 0.0201098, 0.01558695, 0.03695402, 0.07072768, 0.03900355, 0.03440069, 0.02058745, 0.01521994, 0.03669586, 0.06717385, 0.03861157, 0.03536658, 0.02005091, 0.01463764, 0.03647174, 0.06894387, 0.03929131, 0.03541752, 0.02018534, 0.01509575, 0.03891623, 0.06807183, 0.03754396, 0.03390535, 0.02002875, 0.01560394, 0.03683886, 0.07072508, 0.0390089, 0.03437679, 0.02057229, 0.01524025, 0.03655347, 0.06731302, 0.03842725, 0.03542659, 0.01994666, 0.01461395, 0.0364423, 0.06887923, 0.03916206, 0.03539196, 0.0200689, 0.01508824, 0.03879315, 0.06826303, 0.03750392, 0.03418687, 0.01994726, 0.01555917, 0.03683002, 0.07049327, 0.03874698, 0.03444704, 0.02045275, 0.01519987, 0.03653163, 0.06749824, 0.03843323, 0.03556978, 0.01986846, 0.01460743, 0.03634335, 0.06902319, 0.03908744, 0.03537285, 0.02000187, 0.01509007, 0.03875683, 0.06816856, 0.03745717, 0.03422984, 0.01995461, 0.01555353, 0.03674147, 0.07078301, 0.03872598, 0.03441006, 0.02050063, 0.01522833, 0.03643826, 0.06725187, 0.03856161, 0.03547283, 0.01987346, 0.01468549, 0.03627644, 0.06880283, 0.0391853, 0.03538323, 0.0200249, 0.01510793, 0.03872682, 0.06827375, 0.03760554, 0.03414006, 0.02003897, 0.01559729, 0.03666764, 0.07094506, 0.03893255, 0.03430177, 0.02052446, 0.015251, 0.03628049, 0.06712806, 0.03854417, 0.03549619, 0.01988672, 0.01466956, 0.0361857, 0.06899917, 0.03888119, 0.0351817, 0.01998131, 0.01521096, 0.0384199, 0.06805006, 0.03766448, 0.03428904, 0.02008794, 0.01575755, 0.03652958, 0.07075912, 0.03916815, 0.03448212, 0.02049702, 0.01530441, 0.03633919, 0.06709789, 0.03846056, 0.03538967, 0.0197501, 0.01464266, 0.03617205, 0.06922562, 0.03903635, 0.03520571, 0.01989526, 0.01504115, 0.03860953, 0.06823137, 0.03721617, 0.03401829, 0.01995075, 0.01552069, 0.03673315, 0.07049444, 0.0384838, 0.03410126, 0.02035789, 0.01520469, 0.03651218, 0.06745588, 0.03841189, 0.03552159, 0.01991068, 0.01461941, 0.0365092, 0.0693389, 0.03913117, 0.03538803, 0.02000566, 0.0150955, 0.03904279, 0.06880473, 0.03746996, 0.03429028, 0.02008142, 0.01567344, 0.03699899, 0.07109834, 0.03868852, 0.03437136, 0.02043219, 0.01529734, 0.03659379, 0.06779985, 0.0380972, 0.03547753, 0.01982855, 0.01469334, 0.03648088, 0.06942302, 0.03882815, 0.03530346, 0.01996046, 0.0151264, 0.03900534, 0.06902016, 0.03713581, 0.03410915, 0.02004139, 0.015643, 0.03702419, 0.07172891, 0.03872811, 0.03448255, 0.02041622, 0.01530775, 0.03663865, 0.06806721, 0.03827795, 0.03555014, 0.01985105, 0.01474847, 0.03652065, 0.06992014, 0.03909094, 0.03541019, 0.02009356, 0.015214, 0.03905693, 0.06951334, 0.03752315, 0.03427651, 0.01996898, 0.01561826, 0.03704974, 0.07236472, 0.03894167, 0.03456151, 0.02042312, 0.01528415, 0.0365639, 0.06859965, 0.0386118, 0.03564523, 0.01976508, 0.01466003, 0.03641271, 0.07023817, 0.03934874, 0.0355492, 0.01990703, 0.01508746, 0.03890064, 0.06948837, 0.0377414, 0.0342931, 0.01987846, 0.01563553, 0.03695694, 0.07169998, 0.03884911, 0.03452287, 0.02024052, 0.01531193, 0.03658277, 0.06858087, 0.0387734, 0.03563773, 0.01974701, 0.01473296, 0.0363515, 0.07019208, 0.03918345, 0.03545236, 0.01997776, 0.01519748, 0.0388022, 0.06946271, 0.03770598, 0.0344851, 0.0199282, 0.01568667, 0.03701114, 0.07214259, 0.03885973, 0.03471879, 0.02033851, 0.01529496, 0.03661828, 0.06853838, 0.03866822, 0.03588595, 0.01974242, 0.01468191, 0.03648423, 0.07060495, 0.03939388, 0.03582909, 0.02001926, 0.01512528, 0.03901222, 0.06950943, 0.03768951, 0.03454239, 0.01993199, 0.01559861, 0.03701858, 0.07183033, 0.03903181, 0.03475807, 0.02045751, 0.01525469, 0.03649655, 0.06820894, 0.03930238, 0.03653628, 0.01990702, 0.01473756, 0.03646543, 0.0697954, 0.03988829, 0.03647229, 0.02011372, 0.01521021, 0.03892022, 0.06925486, 0.03817762, 0.03524478, 0.02007727, 0.01568278, 0.03695264, 0.07226717, 0.03963272, 0.03532183, 0.02042333, 0.01533755, 0.0365506, 0.06913001, 0.03907346, 0.03584131, 0.01976885, 0.01473422, 0.03645566, 0.07021509, 0.04011833, 0.03654235, 0.02033172, 0.01540298, 0.0390402, 0.07029074, 0.03784483, 0.03509974, 0.02031446, 0.0158856, 0.03701767, 0.07311046, 0.03915168, 0.03517042, 0.02034336, 0.01553192, 0.03630267, 0.0687645, 0.03857674, 0.03624172, 0.01969549, 0.01489663, 0.0364273, 0.07008392, 0.03986244, 0.03604414, 0.02003709, 0.01525257, 0.03896574, 0.06954851, 0.03833653, 0.03467856, 0.01988726, 0.01577704, 0.03682379, 0.07247884, 0.0394035, 0.03469664, 0.02031196, 0.015443, 0.03661313, 0.06932629, 0.03915569, 0.03574448, 0.019559, 0.01480966, 0.03629689, 0.07058281, 0.0395751, 0.03559348, 0.01994741, 0.01519028, 0.03884811, 0.06974883, 0.03831504, 0.03454716, 0.02004496, 0.015733, 0.03686818, 0.0733664, 0.039401, 0.03477958, 0.02053108, 0.01538689, 0.03671414, 0.06939453, 0.03911457, 0.03584031, 0.01980428, 0.01471608, 0.03638534, 0.07101078, 0.03986925, 0.03566303, 0.0201329, 0.01522728, 0.03904909, 0.07000486, 0.0382701, 0.03432374, 0.02021475, 0.01576769, 0.03680148, 0.07265612, 0.03947968, 0.03456631, 0.02050663, 0.01537084, 0.03630698, 0.0693664, 0.03877903, 0.03579633, 0.02012575, 0.01489767, 0.03619426, 0.07158966, 0.03956477, 0.03577336, 0.02043791, 0.01535115, 0.03879131, 0.07030471, 0.03797471, 0.03472015, 0.02039603, 0.01590721, 0.03655181, 0.07318516, 0.03930358, 0.03488556, 0.02066902, 0.01547296, 0.0361962, 0.06934875, 0.03865274, 0.03597997, 0.01996369, 0.0148249, 0.03609646, 0.07199125, 0.03979941, 0.0361097, 0.02064527, 0.01536535, 0.03883458, 0.071853, 0.03881693, 0.03501178, 0.02076671, 0.01587191, 0.0368076, 0.07461501, 0.0402216, 0.03504004, 0.02117275, 0.01552237, 0.03640721, 0.07051207, 0.03969945, 0.0360488, 0.02030619, 0.01493001, 0.03635803, 0.07210129, 0.04036424, 0.03576485, 0.02041753, 0.01539861, 0.03893238, 0.071319, 0.03852046, 0.03465275, 0.02043493, 0.01593971, 0.03700248, 0.07359993, 0.04027238, 0.0349984, 0.02111612, 0.01546668, 0.03633256, 0.06920593, 0.03949706, 0.03501628, 0.02000373, 0.01496122, 0.03634987, 0.071639, 0.04045407, 0.03559397, 0.02059833, 0.01578935, 0.03938099, 0.07212549, 0.0393414, 0.03468106, 0.02066004, 0.01659747, 0.03740757, 0.07667367, 0.04123742, 0.03490035, 0.02119579, 0.01629566, 0.03720872, 0.07189383, 0.0407623, 0.03628753, 0.0205406, 0.01546502, 0.03701738, 0.07303599, 0.04148235, 0.03631057, 0.02085878, 0.01589867, 0.03966315, 0.07168622, 0.03980052, 0.03528858, 0.02086211, 0.01639596, 0.03750362, 0.07513463, 0.04103192, 0.03490948, 0.02120939, 0.01576466, 0.0367358, 0.07147168, 0.04055673, 0.03587475, 0.02048258, 0.01515941, 0.03666263, 0.07388083, 0.04141697, 0.03592177, 0.02073248, 0.0156556, 0.03930428, 0.07247207, 0.03953809, 0.03473483, 0.02072293, 0.01592724, 0.03704096, 0.07531915, 0.04077075, 0.03490328, 0.02110586, 0.01566848, 0.03670747, 0.0714849, 0.0401299, 0.0359144, 0.02038196, 0.01508964, 0.03657043, 0.07364824, 0.04107109, 0.03592667, 0.02063105, 0.01569132, 0.03919285, 0.07302354, 0.03935119, 0.03483984, 0.02061834, 0.01622022, 0.0370094, 0.07600998, 0.04089358, 0.03493805, 0.02089275, 0.01572384, 0.03651067, 0.07223937, 0.04055039, 0.03603588, 0.02004665, 0.01499813, 0.03621669, 0.0738463, 0.0410916, 0.03620099, 0.02027303, 0.01546307, 0.03878303, 0.07301765, 0.03936046, 0.03484477, 0.02019136, 0.01598997, 0.03631003, 0.07559135, 0.04047013, 0.03483089, 0.02064634, 0.01552625, 0.03612683, 0.0719147, 0.04006384, 0.03585589, 0.02004222, 0.01497007, 0.03616771, 0.0737543, 0.04107304, 0.03599834, 0.0203085, 0.01545494, 0.03863554, 0.0727139, 0.0393198, 0.03470399, 0.02015653, 0.01596418, 0.03636025, 0.07525309, 0.04056232, 0.03489088, 0.02058045, 0.01553497, 0.03612857, 0.07105608, 0.03987009, 0.03574837, 0.0198393, 0.01485226, 0.03588354, 0.07278726, 0.04058344, 0.03578589, 0.02018483, 0.01533484, 0.03829917, 0.07168012, 0.03868887, 0.03450914, 0.02021227, 0.01582091, 0.03631094, 0.07496591, 0.04012323, 0.0346891, 0.02060994, 0.01542772, 0.03640518, 0.07113568, 0.03951599, 0.03578294, 0.01995765, 0.01485931, 0.03584042, 0.07268857, 0.04027635, 0.03557718, 0.02009757, 0.01530229, 0.03823531, 0.0712285, 0.03853262, 0.03421478, 0.02003985, 0.01577021, 0.03606107, 0.07386009, 0.0398336, 0.03429003, 0.02041937, 0.01535918, 0.03581243, 0.07013494, 0.03929495, 0.03537728, 0.01978797, 0.01481632, 0.03577909, 0.0720247, 0.0402196, 0.03530492, 0.02007778, 0.01528077, 0.03828458, 0.07102394, 0.03839009, 0.03413912, 0.02004755, 0.01578967, 0.03624919, 0.07434244, 0.03997128, 0.03443422, 0.02054325, 0.01540735, 0.036012, 0.07044757, 0.03927958, 0.03536151, 0.01986041, 0.01480254, 0.03598847, 0.07228331, 0.04010861, 0.03529888, 0.02013884, 0.01527994, 0.03844262, 0.07123196, 0.03832198, 0.03409946, 0.02013034, 0.01581554, 0.03624875, 0.07423543, 0.03963269, 0.03437307, 0.02052632, 0.01542782, 0.0359856, 0.07046365, 0.0391288, 0.03545907, 0.019833, 0.01482189, 0.03582661, 0.07233195, 0.03979508, 0.03523823, 0.02006766, 0.01530076, 0.03813341, 0.07100526, 0.0381442, 0.03397987, 0.01994276, 0.01579497, 0.03594166, 0.07403947, 0.03947039, 0.03426882, 0.02056844, 0.01542451, 0.03564064, 0.07014541, 0.03894575, 0.03512662, 0.0198185, 0.01480609, 0.03553506, 0.07172494, 0.03958636, 0.03515083, 0.01993075, 0.0153, 0.03787331, 0.07084664, 0.03803539, 0.03388632, 0.02002819, 0.01584517, 0.03584583, 0.07389356, 0.03949117, 0.03431873, 0.02052707, 0.01541309, 0.03556618, 0.06991864, 0.0390857, 0.03521499, 0.01986387, 0.01481243, 0.03537863, 0.07178777, 0.03977236, 0.03510156, 0.0201271, 0.01531502, 0.03783346, 0.07075388, 0.03819998, 0.03392359, 0.02012183, 0.01583322, 0.03576598, 0.07362313, 0.03958763, 0.03415117, 0.02061978, 0.01547345, 0.03566015, 0.07004734, 0.03912115, 0.03515791, 0.01989097, 0.0149144, 0.03546019, 0.07187773, 0.03990648, 0.03520177, 0.02014513, 0.01538314, 0.03800785, 0.07102598, 0.03820574, 0.03407389, 0.0200518, 0.01586192, 0.03590747, 0.07406809, 0.0394211, 0.03422738, 0.02049377, 0.01544316, 0.03572562, 0.0700434, 0.03914598, 0.03525732, 0.01990904, 0.01481167, 0.0354343, 0.07170871, 0.03997091, 0.03525564, 0.02015541, 0.01528725, 0.03785665, 0.07055428, 0.03816925, 0.03410821, 0.02007827, 0.01580785, 0.03580124, 0.07343095, 0.039451, 0.034416, 0.02047487, 0.01543127, 0.03544926, 0.06935066, 0.03885179, 0.03537257, 0.0199558, 0.01482824, 0.03534614, 0.07160769, 0.03970085, 0.03531886, 0.02012702, 0.01530008, 0.03784053, 0.07062327, 0.03801844, 0.03411404, 0.020113, 0.01578735, 0.03570317, 0.07356758, 0.03937393, 0.03426119, 0.02062483, 0.01550249, 0.03552444, 0.06960076, 0.03881904, 0.03532353, 0.0200103, 0.01487532, 0.03520969, 0.0715521, 0.03973738, 0.03536335, 0.02011735, 0.01535711, 0.03781421, 0.07051978, 0.03786658, 0.03406675, 0.02004152, 0.01583493, 0.03563739, 0.07358299, 0.03950553, 0.03430047, 0.02049838, 0.01550049, 0.03547791, 0.06987379, 0.03896662, 0.03531773, 0.01994071, 0.01486123, 0.03522121, 0.07165949, 0.03973325, 0.03518571, 0.02008342, 0.01538565, 0.03757679, 0.07074852, 0.03793781, 0.0339363, 0.0200637, 0.01585506, 0.0356623, 0.0740372, 0.03933039, 0.03429222, 0.02051563, 0.0154957, 0.03541102, 0.06974693, 0.0389609, 0.03535072, 0.01990619, 0.01491987, 0.03521368, 0.07168873, 0.03980341, 0.03532056, 0.02010467, 0.015425, 0.0375915, 0.07083767, 0.03808001, 0.033957, 0.02005165, 0.01592845, 0.03563951, 0.07378458, 0.03958527, 0.03426393, 0.02053351, 0.01553858, 0.03531596, 0.06962778, 0.0389614, 0.03529802, 0.01991704, 0.01492661, 0.03509492, 0.07144324, 0.03987608, 0.03524897, 0.02018075, 0.01545282, 0.03757811, 0.07050823, 0.0380954, 0.03395842, 0.02017892, 0.01593425, 0.03546904, 0.07347808, 0.03944545, 0.03422058, 0.02057725, 0.01552153, 0.03516643, 0.06981141, 0.03893325, 0.03507493, 0.01983474, 0.01491152, 0.03494853, 0.07151418, 0.03972723, 0.03510417, 0.01996445, 0.01538449, 0.03752738, 0.07056751, 0.03790705, 0.03376909, 0.01993356, 0.01587247, 0.03539259, 0.07371225, 0.03932736, 0.03416895, 0.02052936, 0.01545927, 0.03504809, 0.06999444, 0.03900732, 0.03509678, 0.01979251, 0.01491075, 0.03499003, 0.07192676, 0.03987754, 0.03513701, 0.02001241, 0.0153833, 0.03727141, 0.0708194, 0.0380547, 0.03371439, 0.01990214, 0.01586118, 0.03517677, 0.0739006, 0.03927911, 0.03393412, 0.02038285, 0.01552019, 0.03500014, 0.06998625, 0.03886021, 0.03504933, 0.0197662, 0.01490756, 0.03485864, 0.07186108, 0.03965154, 0.03474293, 0.01993885, 0.01535623, 0.03731514, 0.0708582, 0.0378648, 0.03364651, 0.01985665, 0.0158513, 0.03541005, 0.07383662, 0.03939722, 0.03392149, 0.02027256, 0.0154577, 0.0349894, 0.06994407, 0.03876076, 0.03495612, 0.01966673, 0.01485206, 0.03479973, 0.07176621, 0.03982354, 0.03483414, 0.01990532, 0.01533852, 0.03730913, 0.07069819, 0.03799574, 0.03362134, 0.01981183, 0.01587437, 0.03522962, 0.07382305, 0.03947243, 0.03403249, 0.02033853, 0.01543311, 0.03498362, 0.07011963, 0.03913404, 0.03503619, 0.01969979, 0.01490708, 0.03486732, 0.07176493, 0.03980092, 0.03502084, 0.01994164, 0.01537686, 0.03723791, 0.07114567, 0.03815225, 0.03376156, 0.01991235, 0.01586935, 0.03523748, 0.07428315, 0.03957807, 0.03399517, 0.02036976, 0.01549894, 0.03488822, 0.07040972, 0.03917271, 0.03500002, 0.01979516, 0.01490531, 0.0347129, 0.07207139, 0.04015531, 0.03498663, 0.02001931, 0.01533668, 0.03719563, 0.07115719, 0.03833267, 0.03375699, 0.01988142, 0.01589873, 0.03513737, 0.07437745, 0.03962081, 0.03398743, 0.02034952, 0.01548742, 0.03485916, 0.07064136, 0.03916367, 0.03509035, 0.0197215, 0.01489656, 0.0347239, 0.0723415, 0.03982393, 0.0350785, 0.0199897, 0.01536494, 0.0371888, 0.07142425, 0.03815826, 0.03380207, 0.01990784, 0.01592827, 0.0352607, 0.07461039, 0.03952741, 0.03410641, 0.02040247, 0.01552591, 0.03493514, 0.07036462, 0.03918348, 0.03520324, 0.01974593, 0.01494531, 0.03476192, 0.07235388, 0.039852, 0.0350174, 0.01998289, 0.01542537, 0.03721807, 0.07120566, 0.03817292, 0.03386161, 0.01985617, 0.0158904, 0.03523342, 0.07462328, 0.0397718, 0.03409399, 0.02040751, 0.01552083, 0.03504806, 0.07036635, 0.03928177, 0.03517767, 0.01973422, 0.01499121, 0.03486224, 0.07226712, 0.0400019, 0.0350635, 0.01990557, 0.01546251, 0.03719056, 0.07096938, 0.03816141, 0.03380313, 0.01983649, 0.01587823, 0.03522178, 0.07406131, 0.03948764, 0.03395339, 0.02032273, 0.01551238, 0.03495091, 0.06982258, 0.0391189, 0.03503536, 0.01966967, 0.01492751, 0.03476703, 0.07183257, 0.0397873, 0.03492726, 0.01985877, 0.01538862, 0.03707749, 0.07075077, 0.03804587, 0.03366547, 0.01975752, 0.01591812, 0.03516195, 0.07373554, 0.03941566, 0.0339551, 0.02025085, 0.01547591, 0.03484225, 0.06981421, 0.03903663, 0.03498014, 0.01962977, 0.01490279, 0.03461461, 0.07177074, 0.03961296, 0.03503045, 0.01981196, 0.01537771, 0.03703605, 0.07058063, 0.03789935, 0.033627, 0.01974357, 0.01588167, 0.03505143, 0.07351486, 0.03930284, 0.03391884, 0.02021376, 0.01545679, 0.03472136, 0.06955276, 0.0387904, 0.0348667, 0.01959222, 0.01488864, 0.03456457, 0.07172724, 0.03947398, 0.03479267, 0.01974458, 0.01532806, 0.03694895, 0.07016198, 0.03775999, 0.03355029, 0.01972233, 0.01579694, 0.03501332, 0.07317613, 0.03918898, 0.03369262, 0.02020736, 0.01546638, 0.03473924, 0.06959714, 0.03876451, 0.03479975, 0.01967583, 0.01488751, 0.03458052, 0.07142412, 0.03963423, 0.03467606, 0.01987037, 0.01537331, 0.03701827, 0.07066063, 0.03787998, 0.03351965, 0.01973362, 0.0158673, 0.03501556, 0.07396086, 0.03932868, 0.03382108, 0.02015225, 0.0155016, 0.03468981, 0.06988703, 0.03902689, 0.03483453, 0.01953887, 0.01492073, 0.03459563, 0.07159831, 0.03963554, 0.03483094, 0.01978647, 0.0153863, 0.0369164, 0.07048298, 0.03801069, 0.03356046, 0.01963003, 0.01585516, 0.03505233, 0.07381825, 0.03932095, 0.03383457, 0.02015409, 0.01546421, 0.03474234, 0.06951234, 0.0388856, 0.03483666, 0.01952877, 0.01488818, 0.03453948, 0.07159069, 0.03969426, 0.03476967, 0.01979054, 0.01533843, 0.03696439, 0.07044996, 0.03796903, 0.03347353, 0.0196857, 0.01584074, 0.03494795, 0.07359975, 0.03931328, 0.03383429, 0.02010783, 0.01548232, 0.03464363, 0.06944198, 0.03880195, 0.0349096, 0.01949791, 0.01491766, 0.03442152, 0.07140034, 0.0395015, 0.03477223, 0.01970333, 0.01540012, 0.03687033, 0.07054972, 0.03792998, 0.03352471, 0.01959008, 0.015921, 0.03487588, 0.07331004, 0.03938896, 0.03384468, 0.02018429, 0.01551901, 0.03460834, 0.0696108, 0.03873508, 0.03490536, 0.01949529, 0.01492625, 0.03443644, 0.07114067, 0.03942696, 0.03458669, 0.01971147, 0.01532303, 0.03692423, 0.07036074, 0.03778604, 0.03356789, 0.01960263, 0.01581829, 0.03491895, 0.07322686, 0.03898896, 0.03377923, 0.02017417, 0.0154828, 0.03477376, 0.06955285, 0.03854629, 0.03482124, 0.01955575, 0.01485771, 0.03458222, 0.07121495, 0.03917777, 0.0345438, 0.01985114, 0.01534322, 0.03717332, 0.07053527, 0.03738644, 0.03339595, 0.01980851, 0.01586834, 0.03506033, 0.07362469, 0.03867656, 0.03372007, 0.02018747, 0.01551418, 0.03478719, 0.06953925, 0.03815902, 0.03475182, 0.01962807, 0.01486319, 0.03457175, 0.0714308, 0.03883995, 0.03475688, 0.019878, 0.01534335, 0.03703659, 0.07043623, 0.03720696, 0.03347323, 0.01979824, 0.01585449, 0.03512571, 0.07372558, 0.03874629, 0.03388394, 0.02024052, 0.01548347, 0.03498132, 0.0701219, 0.03812435, 0.03488262, 0.01957097, 0.0148839, 0.03464372, 0.07170016, 0.03896946, 0.03478526, 0.01986232, 0.01531651, 0.03722482, 0.07073587, 0.03749776, 0.033536, 0.01975708, 0.01583671, 0.03506283, 0.07369212, 0.03896293, 0.03376545, 0.02021797, 0.01547565, 0.03493301, 0.069849, 0.03830244, 0.03483962, 0.01963216, 0.01488658, 0.03477985, 0.07177813, 0.03908526, 0.03474083, 0.01985095, 0.01538327, 0.0371631, 0.07071856, 0.0373905, 0.03344787, 0.01979572, 0.01584984, 0.03515966, 0.07426789, 0.03874401, 0.03367725, 0.02029086, 0.01552544, 0.03498207, 0.07037365, 0.03813831, 0.03470279, 0.01962617, 0.01489091, 0.03485882, 0.07221167, 0.0388357, 0.03461514, 0.01984715, 0.01538577, 0.03728532, 0.07163155, 0.03736171, 0.03342759, 0.01989985, 0.01593586, 0.03528516, 0.07480312, 0.03879653, 0.03369424, 0.02040501, 0.01556726, 0.03502462, 0.07073114, 0.03830999, 0.03477662, 0.01980071, 0.01499447, 0.03491659, 0.07257149, 0.039099, 0.03465211, 0.01996742, 0.01542645, 0.03741039, 0.07147959, 0.03727949, 0.03348433, 0.0198942, 0.01589995, 0.03538204, 0.07478678, 0.03854739, 0.03368786, 0.02041036, 0.0155375, 0.0351681, 0.07038274, 0.03816716, 0.0346984, 0.01977031, 0.01494116, 0.03489331, 0.07237527, 0.03882299, 0.03462214, 0.02008834, 0.01540711, 0.03744277, 0.071507, 0.03711142, 0.03337608, 0.01990485, 0.01590403, 0.0352826, 0.07491158, 0.03846105, 0.0336268, 0.02045192, 0.01553572, 0.03505124, 0.07052936, 0.038143, 0.03477072, 0.01980813, 0.01493802, 0.03488621, 0.07218887, 0.03874469, 0.03461151, 0.02004428, 0.01535041, 0.03731295, 0.07111266, 0.03707996, 0.03339222, 0.01993994, 0.01587801, 0.03527648, 0.07437362, 0.03837178, 0.03372435, 0.02034432, 0.01549751, 0.03490271, 0.07043719, 0.03808724, 0.03485172, 0.01970744, 0.0149166, 0.03491842, 0.07224629, 0.03871918, 0.03459442, 0.01994521, 0.01534217, 0.03730096, 0.07147215, 0.0371072, 0.03353897, 0.01980249, 0.01583341, 0.03522034, 0.07465359, 0.0385988, 0.03385775, 0.02040724, 0.01551034, 0.03491084, 0.07065319, 0.0379415, 0.03489794, 0.0197414, 0.014972, 0.03480911, 0.07244904, 0.03861672, 0.03468877, 0.01990324, 0.01538495, 0.0372354, 0.07140108, 0.03708391, 0.0332887, 0.01977304, 0.01584054, 0.03514715, 0.07480001, 0.03824282, 0.03359313, 0.02031408, 0.0155345, 0.03507826, 0.07071752, 0.03780693, 0.03473429, 0.01972022, 0.01494314, 0.03482524, 0.07250788, 0.03857436, 0.03453233, 0.01997422, 0.01539933, 0.03729822, 0.07161346, 0.0369916, 0.03339516, 0.0199493, 0.01592763, 0.03519917, 0.07481433, 0.03823167, 0.03369043, 0.0203361, 0.01555351, 0.03506813, 0.07085522, 0.03790079, 0.03481592, 0.01973378, 0.01495376, 0.03486606, 0.07273057, 0.03855314, 0.03452556, 0.01999884, 0.01539843, 0.03744441, 0.07176483, 0.03695501, 0.03339077, 0.01987944, 0.015904, 0.03527232, 0.07482825, 0.03844174, 0.03349767, 0.02039129, 0.01559559, 0.03507856, 0.070862, 0.03790743, 0.03467134, 0.01976803, 0.01502489, 0.03478901, 0.07274438, 0.03846093, 0.03454299, 0.0200043, 0.01544077, 0.03733234, 0.07139634, 0.037033, 0.03333294, 0.01990256, 0.01593219, 0.03527467, 0.07437467, 0.03829448, 0.03356983, 0.0204309, 0.01556369, 0.03501964, 0.07036316, 0.03779369, 0.03475896, 0.01973383, 0.01498675, 0.03490886, 0.07218698, 0.03863757, 0.0346272, 0.01999355, 0.01546551, 0.03732807, 0.07126917, 0.0368089, 0.0333482, 0.01989206, 0.01597166, 0.03526304, 0.07431751, 0.03817848, 0.03361092, 0.02036043, 0.01561382, 0.03490134, 0.07041904, 0.03777349, 0.03468938, 0.01967419, 0.01501535, 0.03473995, 0.07197795, 0.03842937, 0.03450117, 0.01983126, 0.01543216, 0.03715578, 0.07096589, 0.03665842, 0.03331475, 0.0197352, 0.0159416, 0.03504139, 0.07401969, 0.03804108, 0.03355727, 0.020111, 0.01552027, 0.0348248, 0.07000925, 0.03754649, 0.03465309, 0.01948202, 0.01494061, 0.03461587, 0.07189523, 0.03816722, 0.03443122, 0.01972233, 0.01537469, 0.03701117, 0.07085928, 0.03652339, 0.03327974, 0.01975357, 0.01587876, 0.03514923, 0.07384168, 0.0379596, 0.03346056, 0.02019472, 0.01552717, 0.03470851, 0.06974304, 0.03755303, 0.03458932, 0.01956994, 0.01493022, 0.03457913, 0.07184413, 0.03823857, 0.03443415, 0.01982964, 0.01535328, 0.03708, 0.07093564, 0.0366349, 0.03326653, 0.0196781, 0.01587842, 0.03509458, 0.07387681, 0.03803203, 0.03355423, 0.02018634, 0.01546869, 0.03476858, 0.07011714, 0.03752096, 0.03460212, 0.019586, 0.01488361, 0.03464642, 0.07218132, 0.03831381, 0.03454106, 0.01980422, 0.01539476, 0.03709663, 0.07093438, 0.03657961, 0.03317454, 0.01976436, 0.0158975, 0.03513151, 0.07403038, 0.03796857, 0.03341508, 0.02022417, 0.0155577, 0.03490004, 0.07004346, 0.03748924, 0.03459622, 0.01963958, 0.01493457, 0.03468127, 0.07185015, 0.03811888, 0.03441413, 0.01990699, 0.01538641, 0.0371105, 0.07099446, 0.03643255, 0.0331771, 0.01979679, 0.01586431, 0.03506323, 0.07377264, 0.03797364, 0.03337884, 0.0202901, 0.01548656, 0.03477313, 0.06982423, 0.03750988, 0.0344979, 0.01973419, 0.01493336, 0.03455709, 0.0717314, 0.03820183, 0.03436618, 0.01985758, 0.01534779, 0.03703465, 0.07088705, 0.03670428, 0.03320687, 0.01985264, 0.01586096, 0.03503878, 0.07366598, 0.03805873, 0.03332009, 0.02029442, 0.01548469, 0.03479133, 0.06975663, 0.0375757, 0.03435538, 0.01964173, 0.01487035, 0.0345089, 0.07161944, 0.03812936, 0.03421934, 0.0198313, 0.01531163, 0.03689229, 0.07073122, 0.03661713, 0.03306489, 0.01987408, 0.01581675, 0.03492093, 0.07354797, 0.03813631, 0.03331048, 0.02034198, 0.01547303, 0.03469101, 0.0698259, 0.03772889, 0.03439983, 0.01967476, 0.01487359, 0.03447393, 0.07161185, 0.03822549, 0.03426669, 0.01990949, 0.01530209, 0.03691983, 0.07068279, 0.03662922, 0.03303942, 0.01980209, 0.01586044, 0.03491808, 0.07355962, 0.03792244, 0.03317083, 0.02030588, 0.01546798, 0.0346808, 0.06964429, 0.03744043, 0.03447969, 0.01969417, 0.01488962, 0.03446656, 0.07172783, 0.03813211, 0.03424755, 0.0200326, 0.01531536, 0.03707499, 0.07082812, 0.03662671, 0.03331068, 0.02002642, 0.01579685, 0.03500011, 0.07372212, 0.03793697, 0.03338659, 0.02044042, 0.01543483, 0.03486823, 0.06967755, 0.03745117, 0.03447209, 0.01973369, 0.01486155, 0.03452503, 0.07148194, 0.03823806, 0.03411693, 0.01999971, 0.01527082, 0.03703452, 0.070527, 0.0366273, 0.03308542, 0.01993671, 0.01580559, 0.03499611, 0.0735341, 0.03788382, 0.03340716, 0.02038943, 0.01545526, 0.03477606, 0.06949759, 0.03744819, 0.03455405, 0.01967251, 0.01487248, 0.03439793, 0.07125942, 0.03814965, 0.03433142, 0.0198524, 0.01531005, 0.03683423, 0.07063257, 0.0364882, 0.03321077, 0.01979587, 0.01576169, 0.03497113, 0.07358693, 0.03790373, 0.03340538, 0.02025137, 0.01541941, 0.03468641, 0.06974173, 0.03741681, 0.03447564, 0.01953356, 0.01481715, 0.03435894, 0.07150235, 0.03819029, 0.03419923, 0.01979648, 0.0152628, 0.03674559, 0.07054346, 0.03666658, 0.0331294, 0.0196997, 0.01577668, 0.03483523, 0.07360893, 0.03802549, 0.03345642, 0.02027691, 0.01539198, 0.03463038, 0.06973504, 0.03751306, 0.03458238, 0.01961679, 0.01483807, 0.03446892, 0.07154984, 0.03822258, 0.03431671, 0.01984304, 0.01531538, 0.03684859, 0.07054804, 0.03677414, 0.03315435, 0.0197534, 0.01584294, 0.03492919, 0.07351807, 0.03805187, 0.03345601, 0.02029684, 0.01545871, 0.03470482, 0.06943605, 0.03749163, 0.0345588, 0.01963785, 0.01489067, 0.03443157, 0.07140491, 0.03816047, 0.03433191, 0.01984155, 0.01531767, 0.03689244, 0.07039663, 0.03658023, 0.03316496, 0.01971048, 0.01582833, 0.03481998, 0.07337207, 0.03772643, 0.03339306, 0.02019511, 0.01546869, 0.03464551, 0.0697493, 0.03735469, 0.03455622, 0.01957433, 0.01486764, 0.03446906, 0.07161941, 0.03804862, 0.03422065, 0.01978502, 0.01535261, 0.03688641, 0.07064601, 0.03649846, 0.03316997, 0.01972921, 0.01585706, 0.03488061, 0.07362445, 0.03779945, 0.03343836, 0.02024618, 0.01554841, 0.03462796, 0.06944187, 0.03733451, 0.03457061, 0.01957274, 0.01493717, 0.03445452, 0.07128937, 0.03819418, 0.03432575, 0.01983071, 0.01539933, 0.03698928, 0.07036604, 0.03647791, 0.0332348, 0.0196883, 0.01588633, 0.03498435, 0.07355174, 0.03776578, 0.0334611, 0.02017378, 0.01551966, 0.03477813, 0.06955555, 0.03714982, 0.03461446, 0.0195137, 0.01493894, 0.03440525, 0.07126972, 0.03786881, 0.03432271, 0.01975833, 0.01536357, 0.03684295, 0.07029986, 0.03626365, 0.03323468, 0.01961053, 0.01587484, 0.03489888, 0.07342165, 0.03760508, 0.03350731, 0.02012499, 0.0154595, 0.03458925, 0.06949976, 0.03710402, 0.03458168, 0.01943335, 0.01490177, 0.03434308, 0.07123067, 0.03774539, 0.03435348, 0.01968737, 0.01536031, 0.03678676, 0.07023939, 0.03638769, 0.03312839, 0.01957635, 0.01581382, 0.03480375, 0.07318165, 0.03754827, 0.03334482, 0.02004581, 0.01546954, 0.0345395, 0.06953897, 0.03702273, 0.03447163, 0.01934811, 0.01485473, 0.03429799, 0.0711078, 0.03784842, 0.03421875, 0.01964523, 0.0152938, 0.03678737, 0.07026099, 0.03613407, 0.03302944, 0.01951282, 0.01579964, 0.03471908, 0.07312641, 0.03751384, 0.03318393, 0.01998003, 0.01544156, 0.03442699, 0.06924923, 0.03690118, 0.03445732, 0.01934768, 0.01486992, 0.03428015, 0.07143772, 0.03763179, 0.03418077, 0.019536, 0.01533421, 0.03680412, 0.07032154, 0.03596069, 0.03308814, 0.01944818, 0.01582491, 0.0348231, 0.07350937, 0.03729142, 0.03324737, 0.01997826, 0.01542483, 0.03459251, 0.06982764, 0.03690094, 0.0344598, 0.01926821, 0.01484805, 0.03442116, 0.07151162, 0.03746383, 0.03409195, 0.01955044, 0.01531556, 0.03684156, 0.07060514, 0.03584455, 0.03293056, 0.0194022, 0.01577782, 0.03485435, 0.07352971, 0.03734736, 0.03328926, 0.01989637, 0.01542683, 0.03455151, 0.06978957, 0.03683345, 0.0343909, 0.01927568, 0.01488223, 0.03434553, 0.07142674, 0.03750818, 0.03424834, 0.01956331, 0.01535043, 0.03688148, 0.07049721, 0.03593403, 0.0330571, 0.01949496, 0.01583161, 0.03481237, 0.07353756, 0.03717402, 0.03333117, 0.0199352, 0.01545577, 0.03460716, 0.06945211, 0.03684413, 0.03448692, 0.01924343, 0.01483753, 0.03436754, 0.07119019, 0.0375029, 0.03412184, 0.019424, 0.015271, 0.03686331, 0.07009325, 0.03576314, 0.03318629, 0.01945858, 0.01579528, 0.03483415, 0.07321158, 0.03725983, 0.03347513, 0.01996369, 0.01547011, 0.03461688, 0.0694562, 0.03678161, 0.03459758, 0.01927172, 0.01486166, 0.03445063, 0.07123087, 0.03753353, 0.03446768, 0.01957603, 0.01532205, 0.0368208, 0.07034384, 0.03592959, 0.03333951, 0.01945659, 0.01582942, 0.03488482, 0.07332534, 0.03718144, 0.03348435, 0.01989144, 0.01547785, 0.03457767, 0.06941299, 0.03690025, 0.03458481, 0.01931947, 0.01492241, 0.03439917, 0.07119336, 0.03762253, 0.03438145, 0.01952682, 0.01534936, 0.03681583, 0.07026706, 0.03600666, 0.03323555, 0.01951522, 0.01585009, 0.03482645, 0.07327527, 0.03743072, 0.03351022, 0.0200104, 0.01550904, 0.03459972, 0.06954876, 0.03686628, 0.03463406, 0.01934456, 0.01494728, 0.03433158, 0.07122214, 0.03757815, 0.03433764, 0.01960743, 0.01536536, 0.03687632, 0.07033966, 0.03596608, 0.03320855, 0.01958752, 0.01587384, 0.03483081, 0.07347513, 0.03723626, 0.03353459, 0.02005865, 0.0154937, 0.03456702, 0.06948839, 0.03676644, 0.03466986, 0.0193981, 0.01492459, 0.03434591, 0.07114153, 0.03754229, 0.0343148, 0.01964382, 0.0153469, 0.03683723, 0.07015715, 0.03596652, 0.03323866, 0.01953325, 0.01587613, 0.03482109, 0.07336042, 0.03731565, 0.03347379, 0.02000638, 0.0155039, 0.03459372, 0.06953273, 0.03675475, 0.03462376, 0.01933829, 0.01492643, 0.03434628, 0.07112034, 0.03753885, 0.03440249, 0.01962477, 0.01539814, 0.03677256, 0.07019315, 0.03603129, 0.03318711, 0.01951172, 0.01583332, 0.0347514, 0.07313815, 0.03740127, 0.03355203, 0.02008243, 0.01552226, 0.03453738, 0.06916901, 0.03689556, 0.03468471, 0.01945877, 0.01493255, 0.03439345, 0.07103642, 0.03748233, 0.03442398, 0.01965125, 0.01537884, 0.03674273, 0.07004928, 0.03590653, 0.03323784, 0.01960367, 0.01589366, 0.03474963, 0.0728796, 0.03734617, 0.03346157, 0.02013188, 0.01553164, 0.03452694, 0.06918439, 0.03681644, 0.03463953, 0.01946563, 0.01492964, 0.03432108, 0.07094564, 0.0375839, 0.03439198, 0.01965868, 0.01539641, 0.03688557, 0.06992621, 0.03588611, 0.03329963, 0.01969343, 0.01587469, 0.03477823, 0.07294254, 0.03720281, 0.03363866, 0.02011185, 0.01552884, 0.03459076, 0.06903996, 0.03681726, 0.03483206, 0.0194609, 0.01496397, 0.03430764, 0.07070254, 0.03739908, 0.03442077, 0.01971002, 0.01545199, 0.03685434, 0.06982087, 0.03576332, 0.03331161, 0.01970266, 0.01593262, 0.03477838, 0.07280416, 0.03705651, 0.03357555, 0.02016773, 0.01557036, 0.03449151, 0.06884, 0.03652789, 0.0348097, 0.01951122, 0.01494527, 0.0342395, 0.07065575, 0.03728279, 0.03449898, 0.01976361, 0.01539882, 0.03670153, 0.06994574, 0.03568171, 0.03336808, 0.01969819, 0.01591133, 0.03478987, 0.07284592, 0.0370448, 0.03357745, 0.02022186, 0.01555939, 0.03452256, 0.06905123, 0.03652422, 0.03479962, 0.0195495, 0.01499242, 0.0342608, 0.07067742, 0.03720847, 0.034501, 0.01983482, 0.01544423, 0.03670515, 0.06986415, 0.03571128, 0.03335422, 0.01972124, 0.01590786, 0.03483522, 0.07281542, 0.03705954, 0.0336217, 0.0201636, 0.01555833, 0.03455447, 0.0691276, 0.03684765, 0.03473998, 0.01955632, 0.0149793, 0.03426072, 0.07070057, 0.03747977, 0.0344351, 0.01982204, 0.01543958, 0.03681736, 0.06976119, 0.03580124, 0.0333181, 0.019712, 0.01591245, 0.03478599, 0.07268653, 0.03710428, 0.03358292, 0.02021451, 0.01557793, 0.03447191, 0.0689356, 0.03659382, 0.03479676, 0.01956155, 0.0149685, 0.03427306, 0.07069828, 0.03738723, 0.03453624, 0.01978145, 0.01540978, 0.03683999, 0.0698567, 0.03582231, 0.03341661, 0.01973149, 0.01592714, 0.03467206, 0.07271969, 0.03710722, 0.03365387, 0.0202166, 0.01552607, 0.03445168, 0.06885959, 0.0366567, 0.03471252, 0.01950206, 0.01493062, 0.0342226, 0.07074778, 0.03745755, 0.03453646, 0.0197371, 0.01538954, 0.03673175, 0.06983019, 0.03576268, 0.03335259, 0.01974166, 0.01592144, 0.03471025, 0.07255584, 0.03711934, 0.03364924, 0.02019471, 0.0155502, 0.03450655, 0.06885385, 0.03669363, 0.03467527, 0.01958424, 0.01495325, 0.03424014, 0.07053983, 0.03714954, 0.03430518, 0.01979648, 0.01540286, 0.03667204, 0.0693052, 0.03575235, 0.0332691, 0.01972808, 0.01590637, 0.03467789, 0.07250729, 0.03698525, 0.03351709, 0.0201603, 0.01553156, 0.03447602, 0.06864203, 0.03655018, 0.03483091, 0.01957946, 0.01495373, 0.03420957, 0.07031825, 0.03731044, 0.03452931, 0.01974815, 0.01542057, 0.03676067, 0.06975436, 0.03566582, 0.03345382, 0.01967471, 0.01589944, 0.03470092, 0.07244629, 0.03705177, 0.03364526, 0.02019792, 0.0155672, 0.03445939, 0.06858616, 0.03660319, 0.03482657, 0.01957996, 0.01497446, 0.03431439, 0.07035389, 0.0373051, 0.03463198, 0.01982765, 0.01540028, 0.03672801, 0.06968055, 0.03571419, 0.03348489, 0.01975542, 0.01594783, 0.03475941, 0.07255036, 0.03704511, 0.03375, 0.0202234, 0.0155789, 0.03449035, 0.06866588, 0.03669555, 0.03495674, 0.01959514, 0.01499024, 0.03431913, 0.07049609, 0.0373623, 0.03470127, 0.0198288, 0.015444, 0.03681325, 0.06964113, 0.03575777, 0.03353583, 0.01973075, 0.015938, 0.03481281, 0.07252982, 0.03723421, 0.03384033, 0.02027566, 0.0155912, 0.03455111, 0.06880266, 0.03673236, 0.03504991, 0.01961446, 0.01498666, 0.03429272, 0.07055271, 0.03725652, 0.03470545, 0.0198288, 0.01544351, 0.03688064, 0.06972818, 0.03582302, 0.03349925, 0.01973282, 0.01595168, 0.03487332, 0.07255778, 0.03708322, 0.03378417, 0.02026385, 0.01559451, 0.03468113, 0.06863564, 0.03667612, 0.03497836, 0.01964118, 0.01497363, 0.03447892, 0.07033139, 0.03716053, 0.0346385, 0.01992824, 0.0153593, 0.03681806, 0.06940365, 0.03562701, 0.03360528, 0.01991249, 0.01585627, 0.03471147, 0.07222307, 0.03680653, 0.03383833, 0.02041962, 0.01555595, 0.03456395, 0.06859974, 0.0364754, 0.03477257, 0.01967151, 0.01492012, 0.03439983, 0.07032064, 0.03717774, 0.0344983, 0.01986807, 0.01535398, 0.03684728, 0.06924791, 0.03548605, 0.03341057, 0.0199079, 0.01586213, 0.03487277, 0.07230909, 0.03678113, 0.03366987, 0.02038706, 0.01552938, 0.03455997, 0.06864052, 0.03637989, 0.03484613, 0.01971535, 0.01494379, 0.03431257, 0.07019719, 0.03705341, 0.03445038, 0.01998461, 0.01536305, 0.03687259, 0.06936245, 0.03531295, 0.03342193, 0.01982751, 0.01588536, 0.03487938, 0.07233446, 0.03674833, 0.03369944, 0.02039429, 0.01549421, 0.0345869, 0.06857205, 0.03637785, 0.03480804, 0.01977639, 0.01494038, 0.03431662, 0.07037704, 0.03706931, 0.03448905, 0.01996412, 0.01544175, 0.03683393, 0.06945443, 0.03558034, 0.03327041, 0.01990011, 0.0159711, 0.03475076, 0.07249483, 0.03693356, 0.03343244, 0.02037332, 0.01559477, 0.03451928, 0.06860542, 0.03655419, 0.03452257, 0.01962611, 0.01503114, 0.03414683, 0.0698112, 0.03720215, 0.03435533, 0.01991451, 0.01543855, 0.03650462, 0.06911753, 0.03568371, 0.03321776, 0.01982967, 0.01596225, 0.03462348, 0.07227668, 0.03704533, 0.03375313, 0.0203034, 0.01563528, 0.03456724, 0.0687644, 0.03657861, 0.03488506, 0.01969896, 0.01502074, 0.03432175, 0.07060455, 0.03723926, 0.03461814, 0.01988105, 0.01544751, 0.03697981, 0.069588, 0.03563869, 0.03358708, 0.01984359, 0.01589191, 0.03491342, 0.07242125, 0.03695701, 0.03383066, 0.02034317, 0.01555025, 0.03478983, 0.06863665, 0.03649333, 0.03479599, 0.01974245, 0.01498042, 0.03452777, 0.07041242, 0.03718907, 0.03466326, 0.0199055, 0.01541132, 0.0370328, 0.06945841, 0.0356392, 0.03360873, 0.01991801, 0.01587897, 0.03505484, 0.07221615, 0.03702925, 0.03406264, 0.02035191, 0.01546153, 0.03470723, 0.06841078, 0.03671101, 0.03561526, 0.01969179, 0.01490818, 0.03444559, 0.07028969, 0.03731043, 0.03523225, 0.01986479, 0.01528665, 0.03703279, 0.06944218, 0.03571635, 0.03404508, 0.0199042, 0.01587336, 0.0351088, 0.07224168, 0.03703788, 0.03415925, 0.02038861, 0.01552173, 0.03479236, 0.06837267, 0.03657986, 0.03522857, 0.0198589, 0.014997, 0.03462597, 0.06988918, 0.03731368, 0.0350955, 0.02014699, 0.01540377, 0.03716365, 0.06918477, 0.03566115, 0.03396726, 0.02004206, 0.01589254, 0.03508366, 0.0721052, 0.03705767, 0.03414777, 0.02048719, 0.01548189, 0.03485788, 0.06824195, 0.03660947, 0.03527199, 0.01989436, 0.01493915, 0.03449479, 0.06994303, 0.03729329, 0.03499009, 0.02000885, 0.01535145, 0.03693862, 0.06916703, 0.03574476, 0.03394774, 0.02007972, 0.01590973, 0.03506164, 0.0720782, 0.03714101, 0.03418579, 0.02059873, 0.01557315, 0.03488399, 0.06820214, 0.03665224, 0.03534684, 0.02000395, 0.0149828, 0.03456263, 0.07002402, 0.03733114, 0.03511491, 0.02014874, 0.01538697, 0.03704304, 0.06929177, 0.03587728, 0.03404266, 0.02005287, 0.01587723, 0.0349199, 0.07220732, 0.03728395, 0.03417641, 0.02054633, 0.01550071, 0.03480497, 0.06818072, 0.03672621, 0.03531486, 0.01991956, 0.01494296, 0.03454189, 0.06995445, 0.03730385, 0.03493343, 0.02016371, 0.01538639, 0.0371063, 0.06903104, 0.03574569, 0.03380579, 0.02001618, 0.01585755, 0.03506963, 0.07180005, 0.03703846, 0.03377583, 0.02058435, 0.01551881, 0.03491209, 0.06791405, 0.03668512, 0.0349104, 0.0199471, 0.01492576, 0.03455379, 0.06963541, 0.03734079, 0.03465842, 0.02018437, 0.01541351, 0.03708766, 0.06888701, 0.03568229, 0.03349928, 0.02002911, 0.01595569, 0.03502584, 0.07161818, 0.03719719, 0.03372762, 0.02061864, 0.01559064, 0.03484973, 0.06789576, 0.03680801, 0.03482088, 0.01998186, 0.01499937, 0.0345309, 0.06919982, 0.03732795, 0.03461647, 0.0200569, 0.01535686, 0.03703079, 0.06835232, 0.035571, 0.03352896, 0.01998306, 0.0159543, 0.0350735, 0.07139146, 0.03700631, 0.03386083, 0.02058193, 0.01553799, 0.03498945, 0.06769641, 0.03668605, 0.03503472, 0.01998671, 0.01496023, 0.03468855, 0.0696999, 0.03731603, 0.0347854, 0.02022896, 0.01542449, 0.03732427, 0.06889541, 0.035806, 0.03380601, 0.02012822, 0.0158764, 0.03525953, 0.07179532, 0.03707757, 0.033919, 0.02064535, 0.01550715, 0.03508808, 0.06791215, 0.03667275, 0.03517429, 0.01997428, 0.01498013, 0.03486516, 0.0694631, 0.03731646, 0.0348389, 0.020169, 0.01538889, 0.03741746, 0.0687982, 0.03571673, 0.03375253, 0.02005491, 0.01591522, 0.03531346, 0.07171669, 0.03699435, 0.03401167, 0.02069908, 0.01555925, 0.03519063, 0.06769869, 0.03656989, 0.03516932, 0.02009699, 0.01495934, 0.03485733, 0.06939858, 0.0372242, 0.03481241, 0.02022846, 0.0154214, 0.03730129, 0.06881967, 0.03571792, 0.03375749, 0.02018241, 0.01594741, 0.03530234, 0.07176796, 0.03699926, 0.03396232, 0.02071374, 0.01555002, 0.0351394, 0.06773121, 0.03648061, 0.03509758, 0.02030287, 0.01519336, 0.03491747, 0.0693804, 0.03698685, 0.03505164, 0.02055807, 0.01556003, 0.03753002, 0.06853298, 0.03584887, 0.03393599, 0.02034369, 0.01606556, 0.03537932, 0.07154447, 0.03710912, 0.0340164, 0.02092251, 0.01572157, 0.03512998, 0.06790248, 0.0367261, 0.03503387, 0.02026593, 0.01510254, 0.03482578, 0.0694861, 0.03726551, 0.03463436, 0.02042757, 0.01555207, 0.03729136, 0.0687066, 0.03580373, 0.03361834, 0.02019692, 0.01604781, 0.03520783, 0.07166331, 0.03706333, 0.03371642, 0.02081019, 0.01565851, 0.03507504, 0.06788486, 0.03667318, 0.03486691, 0.02014465, 0.01509278, 0.03476735, 0.06960864, 0.03723694, 0.03455456, 0.02040742, 0.01550402, 0.0372247, 0.06863577, 0.03556462, 0.03346869, 0.02028546, 0.01603792, 0.03519068, 0.07155293, 0.03719362, 0.03362793, 0.02088533, 0.01562715, 0.03504651, 0.06763928, 0.03664579, 0.03480696, 0.02023239, 0.01508216, 0.03466703, 0.06930433, 0.03730827, 0.03455203, 0.02041193, 0.01550008, 0.03725776, 0.06864093, 0.03578939, 0.0335293, 0.02027432, 0.01604413, 0.03516459, 0.07168218, 0.03718891, 0.03381195, 0.02088395, 0.01565076, 0.03499684, 0.06776137, 0.03678659, 0.03514562, 0.02027484, 0.01509701, 0.03470877, 0.06945346, 0.03752816, 0.0347791, 0.02046719, 0.01550587, 0.03717174, 0.06852894, 0.03605576, 0.03357312, 0.02027944, 0.01599846, 0.0352168, 0.07144682, 0.03731866, 0.03373528, 0.02087347, 0.01562152, 0.03493912, 0.06787835, 0.0369218, 0.0348876, 0.02026686, 0.01503901, 0.03468535, 0.0692834, 0.03749736, 0.03453122, 0.02045294, 0.01546581, 0.0371525, 0.06852244, 0.03598511, 0.03359736, 0.02031946, 0.01597401, 0.03508842, 0.07151558, 0.03735812, 0.03383639, 0.02084589, 0.01560699, 0.03490313, 0.0675482, 0.03701766, 0.03498928, 0.02028665, 0.01503518, 0.03463852, 0.06907806, 0.03748392, 0.03460429, 0.02045264, 0.01548048, 0.03718239, 0.06814639, 0.03583345, 0.03359588, 0.02023646, 0.01598304, 0.03519259, 0.07124399, 0.03711437, 0.03389134, 0.02087412, 0.01561739, 0.03492204, 0.06741265, 0.03674741, 0.03502214, 0.02025552, 0.01507368, 0.03459128, 0.069075, 0.03740547, 0.03462292, 0.02046462, 0.01548479, 0.03709004, 0.06822439, 0.03572464, 0.03346989, 0.02028574, 0.01600665, 0.03508461, 0.07114548, 0.03717319, 0.03369776, 0.02085709, 0.01562641, 0.03481984, 0.06728408, 0.03660871, 0.03488097, 0.02022722, 0.0150799, 0.03458316, 0.06897623, 0.03731491, 0.03451958, 0.02035232, 0.01550931, 0.03703502, 0.068181, 0.03559582, 0.03340529, 0.02026258, 0.01601135, 0.03511061, 0.07117396, 0.03710914, 0.03364769, 0.02079735, 0.01563748, 0.03485277, 0.06729773, 0.03665169, 0.03493297, 0.02020388, 0.01506001, 0.03456189, 0.06887234, 0.03725097, 0.03459942, 0.02035343, 0.01550399, 0.03704434, 0.06821716, 0.03572388, 0.03350794, 0.02025268, 0.0159654, 0.0350179, 0.07105438, 0.03705866, 0.03374001, 0.02077047, 0.01560759, 0.03483947, 0.06729598, 0.03654623, 0.03499076, 0.02018776, 0.01507053, 0.03457913, 0.06903723, 0.03731818, 0.03442596, 0.020275, 0.01549233, 0.03694449, 0.06835873, 0.0356445, 0.03341932, 0.02019596, 0.01599317, 0.03500186, 0.0712347, 0.0368809, 0.03368688, 0.02077608, 0.01556031, 0.03475721, 0.06729572, 0.03654043, 0.03490942, 0.02013056, 0.0150407, 0.03454297, 0.06916, 0.03708854, 0.03450492, 0.02031949, 0.01542201, 0.03705371, 0.06823099, 0.03561084, 0.03340736, 0.02021222, 0.01594496, 0.03500338, 0.07095736, 0.03709739, 0.03366734, 0.02076053, 0.0155495, 0.03476455, 0.0673511, 0.03671807, 0.0349577, 0.0200185, 0.01506595, 0.03451661, 0.06896576, 0.03737738, 0.03460713, 0.02014917, 0.0154184, 0.03704134, 0.06830242, 0.03572744, 0.03353467, 0.02003915, 0.01594264, 0.03510151, 0.07112136, 0.03707949, 0.03371038, 0.0205555, 0.01554277, 0.03488799, 0.06708566, 0.03651535, 0.03496584, 0.02005325, 0.01502351, 0.03466668, 0.06914285, 0.03714548, 0.03462115, 0.02017227, 0.01543697, 0.03713626, 0.06836338, 0.03556804, 0.03356747, 0.02005891, 0.01591993, 0.03520193, 0.07102775, 0.03701557, 0.03384689, 0.02059321, 0.01552024, 0.03486245, 0.06707876, 0.03636408, 0.0350364, 0.01999789, 0.01498016, 0.03454636, 0.06894609, 0.03691484, 0.03471109, 0.02008826, 0.015395, 0.03702205, 0.06823628, 0.03548463, 0.03364005, 0.01994824, 0.01590179, 0.03508169, 0.07116076, 0.03686394, 0.03391761, 0.02044808, 0.01552846, 0.03488168, 0.06754955, 0.03640708, 0.03517311, 0.01986325, 0.01499698, 0.03451676, 0.06902791, 0.03698649, 0.03473424, 0.02006346, 0.01544254, 0.0370124, 0.06842294, 0.03537065, 0.03367604, 0.01994684, 0.01591366, 0.03507351, 0.07115157, 0.03678767, 0.03397097, 0.0203913, 0.01554239, 0.03474599, 0.06735809, 0.03630985, 0.0351947, 0.01978458, 0.01499995, 0.03450619, 0.06889213, 0.03699499, 0.03466842, 0.01999717, 0.01536497, 0.03698156, 0.06831284, 0.03534161, 0.03361361, 0.01989445, 0.01586598, 0.03503926, 0.07128485, 0.03664309, 0.03382899, 0.0204049, 0.01546892, 0.0347333, 0.06744074, 0.03632548, 0.03508084, 0.01973067, 0.0149639, 0.03452102, 0.06930768, 0.03702506, 0.03467764, 0.02003596, 0.01538427, 0.0369904, 0.06877492, 0.03550245, 0.03369604, 0.01994774, 0.01588205, 0.03499846, 0.07158519, 0.03687654, 0.03393105, 0.02051353, 0.01552381, 0.03478728, 0.0677643, 0.0364707, 0.03523269, 0.0199669, 0.01493107, 0.03459129, 0.06950682, 0.03727143, 0.03479851, 0.02018987, 0.01532754, 0.03702899, 0.06849097, 0.03566207, 0.03373592, 0.02006997, 0.01583337, 0.03516387, 0.0711911, 0.03687677, 0.03399108, 0.02060383, 0.01544967, 0.0348654, 0.06758205, 0.03645105, 0.03531218, 0.0198743, 0.0149084, 0.03456653, 0.06918396, 0.03707369, 0.03488579, 0.02013342, 0.01536365, 0.03709549, 0.06858279, 0.03541316, 0.03376767, 0.01998746, 0.01581005, 0.03503295, 0.07121141, 0.03686835, 0.0340262, 0.02047829, 0.01542624, 0.03487277, 0.06745057, 0.03647441, 0.03554057, 0.01992476, 0.0149046, 0.03467534, 0.06926426, 0.03713963, 0.03508103, 0.02006221, 0.01532388, 0.03720017, 0.06857583, 0.03574603, 0.03412398, 0.02000546, 0.01578389, 0.03511348, 0.07127204, 0.03698247, 0.03429228, 0.0205062, 0.01541786, 0.0349394, 0.06736363, 0.03654392, 0.03556954, 0.01995906, 0.01491253, 0.0346121, 0.06914815, 0.03703164, 0.03498565, 0.02004976, 0.0153168, 0.03711221, 0.06848601, 0.03555836, 0.03411243, 0.02003087, 0.01585803, 0.03514795, 0.07146396, 0.0369346, 0.03430207, 0.02055059, 0.01546458, 0.03492483, 0.06763031, 0.03652, 0.03553167, 0.01993675, 0.01493799, 0.03471582, 0.06935173, 0.03714342, 0.03512856, 0.0200321, 0.01535408, 0.03712906, 0.06848789, 0.03563472, 0.03414539, 0.02004423, 0.01583906, 0.03505993, 0.07135499, 0.03694771, 0.03439611, 0.02046631, 0.01544483, 0.03485602, 0.067384, 0.03633996, 0.03560254, 0.01981233, 0.01492555, 0.03458638, 0.06924364, 0.0370362, 0.03516522, 0.02000063, 0.01533159, 0.03717334, 0.06872727, 0.03537444, 0.03402873, 0.01992554, 0.01581521, 0.03502795, 0.07143904, 0.03676109, 0.03436923, 0.02050114, 0.01544641, 0.03483996, 0.0674372, 0.03617044, 0.03565431, 0.01987877, 0.01493119, 0.03457874, 0.06924627, 0.03683234, 0.03509593, 0.02004091, 0.01531937, 0.03709472, 0.06843512, 0.03529614, 0.03402865, 0.01990968, 0.01579763, 0.03498255, 0.07109649, 0.03660206, 0.03416876, 0.02044143, 0.0154386, 0.03474397, 0.06743225, 0.03605145, 0.03545564, 0.01973981, 0.0149035, 0.03464649, 0.06908103, 0.03682999, 0.03504623, 0.0198843, 0.0153251, 0.03700853, 0.06829412, 0.03532118, 0.03405137, 0.01990105, 0.01584136, 0.03503596, 0.07134697, 0.0367975, 0.03437803, 0.02043594, 0.01547631, 0.03485496, 0.06755405, 0.03643256, 0.03555367, 0.01985238, 0.01497347, 0.03458695, 0.06939802, 0.03696655, 0.03503562, 0.02000514, 0.01531025, 0.03691622, 0.06830826, 0.0354615, 0.03396749, 0.01992624, 0.0158169, 0.0350414, 0.07120778, 0.0368764, 0.03425054, 0.02036264, 0.01547718, 0.03483025, 0.06760541, 0.03649196, 0.03556792, 0.01981954, 0.01491988, 0.03463792, 0.06899349, 0.03701685, 0.03515578, 0.01998236, 0.01536115, 0.03699951, 0.06854998, 0.03553412, 0.03413386, 0.0199961, 0.01588735, 0.03511298, 0.07145602, 0.03687994, 0.03439588, 0.02047794, 0.01554032, 0.0349493, 0.06781825, 0.03654822, 0.03568858, 0.01996295, 0.01505984, 0.03463869, 0.06962103, 0.03711072, 0.03532634, 0.02013933, 0.01543987, 0.03718669, 0.06900277, 0.03564039, 0.03425835, 0.0200705, 0.01590878, 0.03518186, 0.07183157, 0.03686829, 0.03449585, 0.02058956, 0.01557017, 0.03493057, 0.06796011, 0.03636744, 0.03567709, 0.01998782, 0.015013, 0.03470469, 0.06948873, 0.03704753, 0.03515252, 0.02018131, 0.0154202, 0.0372029, 0.06880821, 0.035338, 0.03400231, 0.0200581, 0.01594557, 0.03520963, 0.07182281, 0.03675869, 0.03436795, 0.02056621, 0.01556615, 0.03487676, 0.06794494, 0.0363561, 0.0356542, 0.0199195, 0.01499947, 0.0346368, 0.0696783, 0.0369103, 0.03514135, 0.0201342, 0.01534723, 0.03704816, 0.06858976, 0.03563505, 0.03411299, 0.0200124, 0.01589694, 0.03502552, 0.07136127, 0.03685395, 0.03439084, 0.02052927, 0.01552369, 0.0347159, 0.06750682, 0.03659561, 0.03557418, 0.01989019, 0.01498164, 0.03452167, 0.06920223, 0.03719311, 0.03516509, 0.01999063, 0.01538613, 0.03705063, 0.06850664, 0.03579489, 0.03408295, 0.01988842, 0.01586804, 0.03498853, 0.0712586, 0.03693304, 0.03421705, 0.02035904, 0.01549711, 0.0348031, 0.06744757, 0.03651438, 0.03557882, 0.01976489, 0.01498399, 0.0345352, 0.06936996, 0.03705498, 0.03516661, 0.01990312, 0.01536925, 0.03714871, 0.06854105, 0.03557038, 0.0340497, 0.01976597, 0.01585262, 0.03502033, 0.07144672, 0.03692142, 0.03430559, 0.02027761, 0.01550175, 0.0348685, 0.06766751, 0.03654366, 0.0355865, 0.01973388, 0.01499955, 0.03459491, 0.06942827, 0.03716484, 0.03518954, 0.01988699, 0.01538539, 0.03716486, 0.06886256, 0.03559285, 0.03416305, 0.01985016, 0.01590118, 0.0351317, 0.07149652, 0.03700456, 0.03441723, 0.02039764, 0.01554379, 0.03490324, 0.06783999, 0.03652131, 0.03569177, 0.01976195, 0.0150166, 0.03471693, 0.06947369, 0.03722777, 0.03527587, 0.02001421, 0.01545416, 0.03722388, 0.06880225, 0.03583635, 0.03415497, 0.01986069, 0.01591961, 0.03521567, 0.07182296, 0.03708079, 0.03447377, 0.02037103, 0.01554125, 0.03503578, 0.06782325, 0.03663707, 0.03570221, 0.01983479, 0.01501085, 0.03471858, 0.0694458, 0.0373388, 0.03526794, 0.01999601, 0.01540002, 0.03719211, 0.06902771, 0.03576593, 0.03414476, 0.01989426, 0.01590598, 0.03513519, 0.07184888, 0.03703889, 0.03452421, 0.02044214, 0.01553366, 0.03496711, 0.06814165, 0.03677578, 0.03574432, 0.01986431, 0.01499564, 0.03461337, 0.06965794, 0.03732449, 0.03538587, 0.02010183, 0.01543726, 0.03700661, 0.06876387, 0.03584728, 0.03420893, 0.01999145, 0.01592556, 0.03509568, 0.07168827, 0.03709786, 0.0345902, 0.0206331, 0.01557102, 0.03480651, 0.06782562, 0.03672395, 0.03582861, 0.01994975, 0.01498773, 0.03443515, 0.06935855, 0.03734604, 0.03533768, 0.02009846, 0.01537542, 0.03698272, 0.06902922, 0.03581659, 0.03414796, 0.02004031, 0.0158971, 0.03494378, 0.07147677, 0.03710534, 0.03450294, 0.02052584, 0.01552397, 0.03467745, 0.06776739, 0.03676597, 0.03582394, 0.01990224, 0.01504234, 0.03441935, 0.06959181, 0.03739612, 0.0353568, 0.02009317, 0.01542735, 0.03681949, 0.06864576, 0.0357054, 0.03414965, 0.0199233, 0.01589369, 0.03490272, 0.07177968, 0.03702527, 0.03437428, 0.02047778, 0.01552, 0.03459267, 0.06770086, 0.03644755, 0.03556954, 0.01991228, 0.01502318, 0.0342939, 0.06943725, 0.03705157, 0.035227, 0.02008708, 0.0154207, 0.03682713, 0.06861159, 0.0356013, 0.03402546, 0.01993859, 0.01595906, 0.03475947, 0.07167897, 0.03695007, 0.03429163, 0.0204435, 0.01562211, 0.03459924, 0.06791408, 0.03650303, 0.03561356, 0.01992049, 0.01505867, 0.03434832, 0.06955101, 0.03730304, 0.03518201, 0.02005437, 0.01547311, 0.03681552, 0.06884901, 0.03569504, 0.03405414, 0.01997203, 0.01594098, 0.03480079, 0.07193443, 0.03711959, 0.03441058, 0.02044573, 0.01558071, 0.0345699, 0.06788678, 0.03672904, 0.03556032, 0.01985257, 0.01503086, 0.03427284, 0.0692979, 0.03732372, 0.03517684, 0.01989222, 0.01546082, 0.03676509, 0.06877952, 0.03599437, 0.03419662, 0.01983315, 0.01591389, 0.03472763, 0.07154119, 0.03698496, 0.03442745, 0.02036701, 0.0155428, 0.03458864, 0.06769035, 0.03659497, 0.03570047, 0.01977351, 0.01502814, 0.03438256, 0.06930554, 0.03738461, 0.03524608, 0.01995928, 0.01544196, 0.03682053, 0.06842615, 0.0357293, 0.03424961, 0.01992033, 0.01597476, 0.0347231, 0.07166307, 0.03707545, 0.03457979, 0.02049447, 0.01560657, 0.03452409, 0.06778248, 0.03675621, 0.03566733, 0.01988144, 0.0150664, 0.0342663, 0.0691474, 0.03737378, 0.03531804, 0.02003141, 0.01549208, 0.03674848, 0.06867907, 0.0357674, 0.03420449, 0.01997188, 0.01595796, 0.03475788, 0.07157394, 0.03702702, 0.03448112, 0.02049489, 0.01560797, 0.03445046, 0.06767294, 0.03671458, 0.03572013, 0.01986581, 0.01504465, 0.03429141, 0.0695748, 0.03734931, 0.03530274, 0.02001035, 0.01545028, 0.03670433, 0.0687974, 0.03585815, 0.03415367, 0.01989598, 0.0159273, 0.03477014, 0.07160986, 0.03727201, 0.03452488, 0.02045174, 0.01555832, 0.03444736, 0.0677394, 0.03680083, 0.03572905, 0.01994374, 0.01502746, 0.03423761, 0.06927914, 0.03752379, 0.03524165, 0.02000211, 0.01547262, 0.036666, 0.06882084, 0.03590722, 0.03424007, 0.01997059, 0.01598143, 0.03460949, 0.07180884, 0.03720544, 0.03447146, 0.02051542, 0.01566173, 0.0344464, 0.06793107, 0.03679434, 0.03574972, 0.01988632, 0.01508184, 0.03422567, 0.06939587, 0.0374239, 0.03528031, 0.02003487, 0.01549313, 0.0365528, 0.06884345, 0.03571373, 0.03426883, 0.02002495, 0.01596385, 0.03452372, 0.07179312, 0.03692137, 0.03456317, 0.02044669, 0.01559206, 0.03435042, 0.06794498, 0.0365403, 0.03572223, 0.01991452, 0.01507486, 0.0339862, 0.06945129, 0.03702145, 0.03526647, 0.0200093, 0.01549187, 0.03646398, 0.06883547, 0.03562029, 0.03416141, 0.01994716, 0.01602548, 0.03448934, 0.07205318, 0.0369649, 0.03442341, 0.02048528, 0.01563139, 0.03443537, 0.06788069, 0.03681256, 0.03563412, 0.01996144, 0.01507617, 0.03415149, 0.06965711, 0.03756977, 0.0352627, 0.02003404, 0.0154661, 0.03652225, 0.06890971, 0.036096, 0.03418471, 0.02004067, 0.0160266, 0.03458097, 0.07165277, 0.03750226, 0.03459722, 0.02056997, 0.0156636, 0.03430819, 0.06771737, 0.03702698, 0.03582261, 0.02001911, 0.01514199, 0.03409414, 0.06938425, 0.03754352, 0.03538155, 0.02018059, 0.01558734, 0.03643976, 0.06859913, 0.03595389, 0.03434204, 0.02008626, 0.01606468, 0.03448039, 0.07172126, 0.03729935, 0.03453548, 0.0205749, 0.01569311, 0.03429208, 0.06783507, 0.03686394, 0.03581173, 0.01995941, 0.01515891, 0.03411728, 0.06960104, 0.03744151, 0.03538611, 0.02006315, 0.01555033, 0.03647831, 0.06884379, 0.03566987, 0.03429272, 0.02002047, 0.01602533, 0.03457236, 0.07201296, 0.03710767, 0.03463578, 0.02059038, 0.01567432, 0.03437538, 0.06815499, 0.03661256, 0.03590464, 0.01999375, 0.01513463, 0.03411272, 0.06983444, 0.03728094, 0.03538655, 0.02011087, 0.01559306, 0.03656047, 0.06920325, 0.03571979, 0.03426809, 0.02004853, 0.01609466, 0.03465902, 0.07212129, 0.0370383, 0.03474537, 0.02056356, 0.0157056, 0.03452417, 0.06804235, 0.03659231, 0.0359326, 0.01997163, 0.015184, 0.03428642, 0.06975482, 0.03725451, 0.03547354, 0.02006278, 0.01554806, 0.03667252, 0.06919637, 0.03576608, 0.03450856, 0.01998944, 0.01606158, 0.03467907, 0.07222077, 0.03718915, 0.0349165, 0.02056219, 0.01571694, 0.03436825, 0.0683426, 0.03669498, 0.03611663, 0.01995094, 0.01518229, 0.03417631, 0.06998377, 0.03732818, 0.03571828, 0.02009566, 0.01559616, 0.03663522, 0.06937122, 0.03586455, 0.034673, 0.02001348, 0.01609953, 0.03458503, 0.07193631, 0.03726936, 0.03495332, 0.0204856, 0.01570829, 0.03432186, 0.06809729, 0.03689994, 0.03622583, 0.01997033, 0.01517986, 0.0342655, 0.06987359, 0.03764196, 0.03580344, 0.02011787, 0.01563502, 0.0368156, 0.06879214, 0.03626311, 0.03482776, 0.02011522, 0.01606655, 0.03486016, 0.07180269, 0.03759331, 0.03510277, 0.02063319, 0.01575703, 0.03456788, 0.06801394, 0.0371786, 0.03638661, 0.02006405, 0.015224, 0.03442279, 0.06974971, 0.0379545, 0.03602605, 0.02025512, 0.01563717, 0.03687264, 0.06892876, 0.03645456, 0.03500989, 0.0200542, 0.01608978, 0.03476756, 0.07185764, 0.03777815, 0.03534378, 0.02059019, 0.01574858, 0.03453121, 0.06811038, 0.03729882, 0.03652025, 0.02003224, 0.01522995, 0.03435645, 0.06974082, 0.0379342, 0.03607411, 0.02017597, 0.01565678, 0.03674228, 0.06907609, 0.0363679, 0.035046, 0.02009715, 0.01615502, 0.03484981, 0.07188722, 0.03772829, 0.03535645, 0.02065672, 0.01579098, 0.03453596, 0.06800877, 0.03729825, 0.03659816, 0.02003965, 0.01527147, 0.03429554, 0.06978477, 0.03797688, 0.03616163, 0.02014098, 0.01565566, 0.03656797, 0.06915283, 0.03641761, 0.03514401, 0.02011812, 0.01615093, 0.03482894, 0.07213247, 0.037645, 0.03550325, 0.02062307, 0.01581137, 0.03453615, 0.06801365, 0.03717704, 0.03668759, 0.01997523, 0.01523995, 0.03434058, 0.06963198, 0.03786281, 0.03619218, 0.02015409, 0.01571794, 0.03681097, 0.0687439, 0.03639185, 0.03514274, 0.02000042, 0.01617146, 0.03481959, 0.07173963, 0.0376858, 0.0354525, 0.02055205, 0.01578022, 0.03463409, 0.06801884, 0.03723773, 0.03671807, 0.01986028, 0.01524895, 0.03435065, 0.0696346, 0.03788475, 0.03634978, 0.02004162, 0.01566347, 0.03684602, 0.06893012, 0.03651745, 0.03520547, 0.02007352, 0.01616438, 0.0349067, 0.07204972, 0.03773339, 0.03551972, 0.02055324, 0.01581863, 0.03459866, 0.06797659, 0.03737837, 0.03683012, 0.019949, 0.01527131, 0.03440592, 0.06967985, 0.03823405, 0.03626687, 0.02009395, 0.01567592, 0.03685255, 0.06900238, 0.03663227, 0.03517889, 0.02002603, 0.01616355, 0.03493917, 0.07188823, 0.03799722, 0.03534191, 0.02052808, 0.01576645, 0.03466693, 0.06818058, 0.03727669, 0.03660827, 0.02003683, 0.01524398, 0.0344838, 0.06990986, 0.03804036, 0.03630149, 0.02008758, 0.01566784, 0.03686118, 0.06911378, 0.03647612, 0.03503248, 0.02014648, 0.01619194, 0.03495877, 0.07220592, 0.03782879, 0.03544415, 0.02068285, 0.01584272, 0.03475297, 0.06819736, 0.03731554, 0.03662641, 0.02008349, 0.01523869, 0.03448238, 0.06996913, 0.03792256, 0.03613202, 0.02020256, 0.01568044, 0.03688132, 0.06921995, 0.03646109, 0.03498884, 0.02008706, 0.01617289, 0.03490838, 0.07218232, 0.0377516, 0.03527071, 0.02063056, 0.01581647, 0.03464797, 0.06809546, 0.03728811, 0.03647836, 0.01999203, 0.01524569, 0.03445124, 0.06966826, 0.03797368, 0.03620935, 0.02017367, 0.01569696, 0.03687477, 0.0691849, 0.03644466, 0.03511298, 0.02004833, 0.0161653, 0.03489609, 0.07225773, 0.03767475, 0.03535637, 0.02069266, 0.01582517, 0.0346406, 0.06830166, 0.03724835, 0.03655918, 0.02007746, 0.01527273, 0.03444378, 0.0698467, 0.03810512, 0.03621285, 0.02026094, 0.01574244, 0.03677811, 0.06923562, 0.0364902, 0.03515984, 0.02015768, 0.0162275, 0.03495353, 0.0721745, 0.03785224, 0.03548349, 0.02075731, 0.0158022, 0.03457256, 0.06813975, 0.03726175, 0.03663773, 0.02012705, 0.01527262, 0.03431222, 0.06993362, 0.03788348, 0.03609113, 0.02025978, 0.01571472, 0.03673599, 0.06910031, 0.03625298, 0.03505004, 0.02019246, 0.01617711, 0.03476955, 0.07197902, 0.03768143, 0.03542314, 0.02071327, 0.01578225, 0.03455462, 0.0680237, 0.03731399, 0.03671548, 0.02023751, 0.01530298, 0.03438263, 0.06955822, 0.0379034, 0.03622108, 0.02041485, 0.01576084, 0.03677894, 0.06900351, 0.03628798, 0.03515295, 0.02035076, 0.01620468, 0.0348016, 0.07187751, 0.03768646, 0.03555925, 0.02088687, 0.01582704, 0.03459673, 0.06783321, 0.03713454, 0.03676189, 0.02022035, 0.01528253, 0.03427728, 0.06960263, 0.03751719, 0.03627712, 0.0204022, 0.01566806, 0.03675679, 0.06878313, 0.03587642, 0.03526896, 0.02028564, 0.01611537, 0.03480602, 0.0717649, 0.03746321, 0.03560468, 0.02082694, 0.0157737, 0.0346284, 0.06796438, 0.03683216, 0.03664479, 0.02024817, 0.01519612, 0.03437157, 0.06964994, 0.03732257, 0.036266, 0.02038336, 0.01565783, 0.03679245, 0.06868637, 0.0358267, 0.0352145, 0.0202773, 0.01618003, 0.03490981, 0.07190083, 0.03719256, 0.03566455, 0.02084678, 0.01581073, 0.03462142, 0.06784195, 0.03673604, 0.03674443, 0.02026721, 0.01527944, 0.03439877, 0.0695693, 0.03748535, 0.03626288, 0.02039001, 0.01568786, 0.03663068, 0.06882457, 0.03593598, 0.03528287, 0.02035828, 0.01616915, 0.03472523, 0.071662, 0.03720561, 0.0355892, 0.02084549, 0.01578475, 0.03450933, 0.06757309, 0.03679966, 0.03678572, 0.02024356, 0.01524657, 0.03434673, 0.06919229, 0.03732837, 0.03635078, 0.02042061, 0.01569834, 0.03675883, 0.06833278, 0.03595914, 0.0352636, 0.02038969, 0.0161983, 0.03473619, 0.07146692, 0.0371652, 0.03549252, 0.02090871, 0.01581081, 0.03442144, 0.06750682, 0.03669658, 0.03672783, 0.02031305, 0.01530531, 0.03422548, 0.06912502, 0.03734258, 0.036321, 0.02051958, 0.01575737, 0.03657858, 0.06829284, 0.03585484, 0.03525993, 0.02043706, 0.0162447, 0.03466741, 0.07132495, 0.03718302, 0.03553094, 0.02087369, 0.01588299, 0.03441211, 0.06723389, 0.03676222, 0.03669464, 0.02028128, 0.01529485, 0.03404466, 0.0688776, 0.03729887, 0.03625359, 0.02047166, 0.01572662, 0.03633862, 0.06817269, 0.03572379, 0.0351114, 0.02041684, 0.01626543, 0.0344866, 0.071132, 0.03711366, 0.03553315, 0.02096116, 0.01588521, 0.03413331, 0.06715029, 0.03670906, 0.03676029, 0.02033375, 0.01533325, 0.03400113, 0.06886554, 0.03738907, 0.03626493, 0.02039887, 0.0157306, 0.03631829, 0.06778973, 0.03554095, 0.0351243, 0.02045717, 0.01619006, 0.03441498, 0.07054299, 0.03700283, 0.03547276, 0.02082644, 0.01581931, 0.03393823, 0.06669743, 0.0365247, 0.0366968, 0.02016325, 0.01524838, 0.03363565, 0.0682786, 0.03725696, 0.03628562, 0.0203379, 0.0156941, 0.03603607, 0.06755754, 0.03569273, 0.03519433, 0.020292, 0.01616916, 0.03424389, 0.07032254, 0.03710587, 0.03544185, 0.02091568, 0.01586973, 0.03393774, 0.06616272, 0.03657027, 0.03658018, 0.02029924, 0.01530032, 0.03380497, 0.06784517, 0.03740171, 0.03619895, 0.02035912, 0.01570885, 0.03632129, 0.06699792, 0.0358585, 0.03504565, 0.0203052, 0.01615239, 0.03429188, 0.07020589, 0.0370444, 0.03529006, 0.020795, 0.01580061, 0.03407054, 0.06633347, 0.03666108, 0.03650222, 0.02022665, 0.01525533, 0.03373095, 0.06809271, 0.03741155, 0.03603172, 0.02040515, 0.01567231, 0.03611607, 0.06751408, 0.03584412, 0.03504995, 0.02027599, 0.01620757, 0.03420458, 0.0703683, 0.0370931, 0.03525385, 0.02088098, 0.01581337, 0.03383782, 0.06657596, 0.03670589, 0.03665075, 0.02025427, 0.01528182, 0.03350886, 0.0684239, 0.03743012, 0.03603779, 0.02038537, 0.01573938, 0.03607966, 0.06772362, 0.03586541, 0.0350025, 0.02031616, 0.01621052, 0.03402418, 0.07037538, 0.03707457, 0.03520185, 0.02089193, 0.01586809, 0.03375731, 0.06677483, 0.03662041, 0.03641304, 0.02019588, 0.01526766, 0.03350445, 0.0682077, 0.0373679, 0.03595627, 0.02034073, 0.01569017, 0.03587871, 0.0677814, 0.03579095, 0.0348753, 0.02031643, 0.0162459, 0.03394806, 0.07045805, 0.03696068, 0.03512119, 0.02074639, 0.01585848, 0.033693, 0.06673846, 0.03653381, 0.03642878, 0.02016527, 0.01528578, 0.03343369, 0.06814442, 0.03739387, 0.03605094, 0.02031588, 0.01575853, 0.03591309, 0.06762648, 0.03584429, 0.03496188, 0.02034026, 0.0162452, 0.03396311, 0.07052995, 0.03686123, 0.03530607, 0.02084831, 0.01591365, 0.03362825, 0.06690605, 0.03636267, 0.03641192, 0.020201, 0.01533619, 0.03336858, 0.06850344, 0.03705942, 0.03603166, 0.02035656, 0.01572768, 0.03576167, 0.06796179, 0.03562262, 0.03487369, 0.02031971, 0.01623943, 0.03378367, 0.07084195, 0.03677087, 0.03523354, 0.0208705, 0.01588422, 0.03363399, 0.06704591, 0.03630721, 0.03651201, 0.02034754, 0.01529584, 0.03320197, 0.06877505, 0.03710365, 0.03597885, 0.02035891, 0.0156851, 0.03552711, 0.06775211, 0.03556314, 0.03485672, 0.02032407, 0.01617577, 0.03355531, 0.07042294, 0.03673743, 0.03525587, 0.02086983, 0.01583849, 0.03333575, 0.06680731, 0.03636612, 0.03638868, 0.02031212, 0.01525067, 0.03310085, 0.0682811, 0.03712683, 0.03595244, 0.02044336, 0.01569115, 0.0355353, 0.0676851, 0.03562462, 0.03481573, 0.02039369, 0.01615314, 0.03347537, 0.07033624, 0.03679239, 0.03519822, 0.02096072, 0.01586873, 0.03342649, 0.06672867, 0.03627611, 0.03655218, 0.02036363, 0.01524391, 0.03320611, 0.06837953, 0.03695053, 0.03616505, 0.02051219, 0.01568922, 0.0354173, 0.06768476, 0.03551994, 0.03495563, 0.02044435, 0.01617281, 0.03361345, 0.07071006, 0.03687058, 0.03544247, 0.02101519, 0.01583302, 0.0333656, 0.06690797, 0.03633645, 0.03660862, 0.02053522, 0.0152884, 0.03307747, 0.06845149, 0.03711025, 0.03613279, 0.02061426, 0.01571936, 0.03547349, 0.06766891, 0.03553238, 0.03495828, 0.02050705, 0.01624609, 0.03360466, 0.07064234, 0.03684551, 0.03529433, 0.02109678, 0.01589897, 0.0334336, 0.0670182, 0.03630571, 0.03655024, 0.02048809, 0.01535995, 0.03305478, 0.06839899, 0.03702005, 0.03584238, 0.02060467, 0.01580868, 0.03542262, 0.06753879, 0.03560905, 0.03488971, 0.02052527, 0.01620657, 0.03349295, 0.07066734, 0.03688038, 0.03528108, 0.02107131, 0.01591885, 0.03318205, 0.06679987, 0.03639661, 0.03646149, 0.02049684, 0.015324, 0.03296963, 0.06837495, 0.03725097, 0.03605103, 0.02060073, 0.01577794, 0.03532512, 0.06784371, 0.0357587, 0.03494515, 0.02050514, 0.01625011, 0.03350411, 0.07087879, 0.03720688, 0.0353769, 0.02110315, 0.01587926, 0.03337318, 0.06709609, 0.03687379, 0.03674865, 0.02048515, 0.01539593, 0.03334311, 0.06866178, 0.03762138, 0.03624096, 0.02081849, 0.0158096, 0.03578837, 0.06799062, 0.03600165, 0.03504235, 0.02074513, 0.01625072, 0.033857, 0.0711302, 0.03734879, 0.03561243, 0.02130229, 0.01588946, 0.03365796, 0.06714796, 0.03684299, 0.03681133, 0.02067335, 0.01530972, 0.03332526, 0.06873863, 0.03760836, 0.03630888, 0.02090042, 0.01575999, 0.03568298, 0.06793503, 0.03603866, 0.03525347, 0.02078278, 0.01624298, 0.03408112, 0.07090735, 0.03733202, 0.0356247, 0.02131474, 0.01588646, 0.03378865, 0.0668852, 0.03689236, 0.03678178, 0.02077308, 0.01530802, 0.03359517, 0.06857527, 0.0376582, 0.03631713, 0.0208074, 0.01576383, 0.03602219, 0.06776396, 0.03615553, 0.03527953, 0.02075147, 0.01623665, 0.03415244, 0.07077634, 0.03736554, 0.03553747, 0.02130429, 0.01590828, 0.03383101, 0.06680664, 0.03699204, 0.03676628, 0.02075948, 0.01534958, 0.03363959, 0.06827658, 0.03762564, 0.03622787, 0.02092669, 0.01582834, 0.03596951, 0.06761517, 0.03604237, 0.03506654, 0.02082941, 0.01626693, 0.03404701, 0.07049455, 0.03725462, 0.03538962, 0.02134228, 0.01598398, 0.03371676, 0.066475, 0.03672158, 0.03644361, 0.02066955, 0.01537639, 0.03352714, 0.06818753, 0.03734339, 0.03608738, 0.02083942, 0.01582539, 0.03585634, 0.0675065, 0.03592386, 0.03493037, 0.02068551, 0.0162855, 0.03402413, 0.07040029, 0.03696515, 0.03521936, 0.02128253, 0.01595263, 0.03369604, 0.06645309, 0.03635164, 0.0363724, 0.0206359, 0.0153466, 0.03331245, 0.06793922, 0.03705546, 0.03580078, 0.02077355, 0.01580865, 0.03578689, 0.06726662, 0.035513, 0.0347484, 0.02061881, 0.01629783, 0.03387351, 0.07001133, 0.03698051, 0.03505659, 0.02127436, 0.01594972, 0.03358252, 0.06649423, 0.03640844, 0.03619899, 0.0206895, 0.01536295, 0.03340422, 0.0679414, 0.03732317, 0.03580329, 0.02093243, 0.01578364, 0.03576627, 0.06741958, 0.03587209, 0.03475338, 0.02081273, 0.0162481, 0.03388872, 0.07037098, 0.03696831, 0.03504777, 0.02137425, 0.01597854, 0.03358325, 0.06684314, 0.03654535, 0.03597307, 0.02054173, 0.01535097, 0.0334371, 0.06898443, 0.03721888, 0.03576361, 0.02080645, 0.01582773, 0.03576407, 0.06727277, 0.03584876, 0.03476514, 0.02082217, 0.01627604, 0.03377189, 0.07028531, 0.03700238, 0.03523071, 0.02143935, 0.01595888, 0.03369028, 0.06657777, 0.03648956, 0.03627762, 0.02082467, 0.01533841, 0.03347404, 0.06820448, 0.03724766, 0.03610953, 0.02096046, 0.01576499, 0.03580984, 0.06743316, 0.03583087, 0.03503083, 0.02084273, 0.01620624, 0.03388026, 0.07017915, 0.03691234, 0.03534474, 0.0214704, 0.01585675, 0.03366812, 0.06648773, 0.03642943, 0.03646703, 0.02087142, 0.01528967, 0.03340332, 0.06841838, 0.03723656, 0.03600702, 0.02096894, 0.01578999, 0.03580303, 0.06766791, 0.03571317, 0.03504892, 0.02088883, 0.01620169, 0.03388752, 0.07085968, 0.03668345, 0.03539509, 0.02146613, 0.01586088, 0.03359485, 0.06710479, 0.03631962, 0.0366599, 0.02071823, 0.0152701, 0.0333421, 0.06884834, 0.03698448, 0.03626519, 0.02085114, 0.01572771, 0.03581249, 0.06775863, 0.0356286, 0.03522113, 0.02081099, 0.01622131, 0.03381629, 0.07092661, 0.03673581, 0.03555543, 0.02130515, 0.01586868, 0.03348865, 0.06674686, 0.03634696, 0.03676312, 0.02066898, 0.01533279, 0.03333196, 0.06836913, 0.03720824, 0.03625401, 0.02084369, 0.015735, 0.03573081, 0.06774776, 0.03566566, 0.03532412, 0.02085863, 0.01623277, 0.03388881, 0.07112489, 0.03674588, 0.03569892, 0.02137296, 0.01590395, 0.03366544, 0.0682413, 0.03626629, 0.03681742, 0.02068724, 0.01528552, 0.03334566, 0.06974668, 0.03705864, 0.03643811, 0.02084371, 0.01576126, 0.03571283, 0.06883614, 0.03549482, 0.0353646, 0.02093467, 0.01628572, 0.03384783, 0.07220232, 0.03664172, 0.03565684, 0.02143857, 0.01589091, 0.03356786, 0.06862031, 0.03617985, 0.03678523, 0.02079287, 0.01533452, 0.03318812, 0.07038674, 0.03707845, 0.03627251, 0.02094259, 0.0157627, 0.03564896, 0.06946065, 0.03540043, 0.03528725, 0.02094601, 0.0162876, 0.03379434, 0.07240197, 0.03638591, 0.03556534, 0.02147972, 0.01595468, 0.03330381, 0.06878418, 0.03584876, 0.0367253, 0.0207837, 0.01535038, 0.03318169, 0.07028311, 0.03642988, 0.03645281, 0.02104116, 0.01578913, 0.03563664, 0.06944717, 0.03516776, 0.0355203, 0.02100305, 0.01629033, 0.03372731, 0.07283385, 0.03638678, 0.03576518, 0.02151554, 0.01594194, 0.03342164, 0.06881131, 0.03565094, 0.03690501, 0.02091396, 0.01536957, 0.03333576, 0.07052329, 0.03659606, 0.03653789, 0.02098417, 0.01582021, 0.0357805, 0.06928068, 0.03512176, 0.0355276, 0.02099697, 0.01630942, 0.03387866, 0.07265545, 0.03630611, 0.03573377, 0.02142317, 0.01595158, 0.03357077, 0.06869771, 0.03580141, 0.0369333, 0.02084772, 0.01541985, 0.03330221, 0.07028088, 0.03667513, 0.03652601, 0.02104196, 0.01580687, 0.03576198, 0.06938637, 0.03517525, 0.03538212, 0.02100852, 0.01632038, 0.03381385, 0.07266731, 0.03639783, 0.03577466, 0.02144793, 0.01599272, 0.03340035, 0.06902669, 0.03586239, 0.03683466, 0.0208683, 0.01541659, 0.0332622, 0.07046059, 0.03663594, 0.03658219, 0.02099887, 0.01584579, 0.03569907, 0.06942961, 0.03524381, 0.03565656, 0.02095626, 0.01634039, 0.03372055, 0.07267471, 0.03655881, 0.03584145, 0.021563, 0.01600104, 0.03349037, 0.06889293, 0.03599415, 0.03698379, 0.02087054, 0.01545134, 0.03325229, 0.06936978, 0.03689339, 0.03664959, 0.02103167, 0.01586475, 0.03567688, 0.07147686, 0.03533665, 0.03562968, 0.02095663, 0.01635119, 0.03379933, 0.07495072, 0.03647521, 0.03592359, 0.02151389, 0.01602137, 0.03357436, 0.07125588, 0.03602173, 0.03709079, 0.02085508, 0.015452, 0.03319755, 0.07282558, 0.03680357, 0.0367299, 0.02105774, 0.01587625, 0.03555314, 0.07180667, 0.03544024, 0.03564754, 0.02099335, 0.01635214, 0.03363112, 0.07490306, 0.03642586, 0.03602443, 0.02158097, 0.01598239, 0.03345465, 0.07110482, 0.03591978, 0.03732089, 0.02093643, 0.01539464, 0.03318764, 0.07278369, 0.03686706, 0.0368177, 0.02105, 0.0158758, 0.03568418, 0.07198179, 0.0353742, 0.03579408, 0.02104297, 0.01640796, 0.03388399, 0.07520026, 0.03649982, 0.03595297, 0.02162923, 0.01600865, 0.03359706, 0.07126357, 0.03587392, 0.0371212, 0.02106789, 0.01544409, 0.03339696, 0.07268232, 0.03676575, 0.03667361, 0.02119738, 0.01583582, 0.03573244, 0.07135552, 0.03516111, 0.03549636, 0.02111858, 0.01636929, 0.03379164, 0.07459517, 0.03636318, 0.03584596, 0.02168242, 0.01604011, 0.0336281, 0.07094729, 0.03590323, 0.03705811, 0.02100232, 0.01543869, 0.03342132, 0.07220671, 0.03661771, 0.03649476, 0.02120765, 0.01586908, 0.03576299, 0.07138663, 0.0352702, 0.03550578, 0.02111222, 0.01631738, 0.03371301, 0.07499933, 0.03639739, 0.03577556, 0.02164307, 0.0159806, 0.03341804, 0.07110952, 0.03583628, 0.03697835, 0.02094885, 0.01538258, 0.0330974, 0.07277209, 0.03662765, 0.03658136, 0.02114275, 0.01580414, 0.03549167, 0.07165382, 0.03531143, 0.03554862, 0.02112386, 0.01629139, 0.03358513, 0.07484464, 0.03648158, 0.03589356, 0.02160663, 0.01594823, 0.03334482, 0.07074592, 0.03597629, 0.03704962, 0.02096285, 0.01534338, 0.03307251, 0.07225394, 0.03680328, 0.03667585, 0.02112411, 0.01575051, 0.03536914, 0.07108081, 0.03524968, 0.03556719, 0.02109126, 0.01624314, 0.03346325, 0.07455671, 0.03635456, 0.03586216, 0.02167401, 0.01591509, 0.03328121, 0.07047743, 0.03571241, 0.03703188, 0.02099461, 0.01534752, 0.03292741, 0.07201132, 0.03655931, 0.03665579, 0.02124285, 0.0158039, 0.03542183, 0.0711417, 0.03497965, 0.03547173, 0.02110334, 0.01626813, 0.03335219, 0.07440901, 0.03601105, 0.03569651, 0.02162792, 0.01594906, 0.03321964, 0.07048938, 0.03553363, 0.03691145, 0.02093185, 0.01538477, 0.03282084, 0.07201377, 0.03622107, 0.03655786, 0.02114948, 0.01579746, 0.03526943, 0.07108752, 0.03495537, 0.03549878, 0.02107373, 0.01630053, 0.03337881, 0.07426139, 0.03600973, 0.03588608, 0.02159882, 0.01598863, 0.0331534, 0.0703662, 0.03548314, 0.03698175, 0.02093279, 0.01538686, 0.03299426, 0.0716987, 0.03653005, 0.03654322, 0.0211898, 0.01582415, 0.03531603, 0.07129295, 0.03507571, 0.03541176, 0.02101808, 0.01625749, 0.03346703, 0.07416412, 0.03622899, 0.03579599, 0.02158898, 0.01593511, 0.03324474, 0.07051548, 0.03559491, 0.03694283, 0.02090643, 0.01533565, 0.03296001, 0.07186855, 0.0363883, 0.03652953, 0.02106447, 0.01577479, 0.03527543, 0.07086177, 0.03497804, 0.03550481, 0.0211121, 0.01625796, 0.03339048, 0.07413373, 0.03613739, 0.03587651, 0.02165683, 0.01589318, 0.03314412, 0.07036973, 0.03576164, 0.03712602, 0.02093326, 0.01534689, 0.03291954, 0.07176508, 0.03652016, 0.03667756, 0.02110934, 0.01575417, 0.0353055, 0.07083149, 0.03504939, 0.03558806, 0.02107497, 0.01624584, 0.03348621, 0.07388011, 0.03616005, 0.03596342, 0.02163793, 0.01589436, 0.03318223, 0.07013237, 0.03559935, 0.0370557, 0.02097278, 0.01534013, 0.03287141, 0.07130758, 0.03631277, 0.03653307, 0.02117072, 0.01574579, 0.03533684, 0.07045833, 0.0349466, 0.03546922, 0.02110876, 0.01625727, 0.03338777, 0.07373922, 0.03609267, 0.03585872, 0.02168602, 0.01593762, 0.03317803, 0.07005245, 0.03565081, 0.03699036, 0.02107334, 0.01536253, 0.03296516, 0.07143778, 0.03637392, 0.03660586, 0.02132945, 0.01577861, 0.03539562, 0.07063615, 0.03497851, 0.03544324, 0.02125057, 0.01626154, 0.03336699, 0.07411937, 0.03626857, 0.03597072, 0.02187369, 0.01595874, 0.0333032, 0.07050379, 0.03579405, 0.03712357, 0.02115327, 0.01537558, 0.03312349, 0.07202918, 0.03663164, 0.03677985, 0.02146223, 0.01581561, 0.03570356, 0.07103339, 0.03531408, 0.03578481, 0.02131953, 0.0163511, 0.03363214, 0.07456952, 0.0364995, 0.03601751, 0.02196509, 0.01597346, 0.03339934, 0.07078139, 0.03602443, 0.03731944, 0.02124159, 0.01544175, 0.03323919, 0.07229367, 0.03692319, 0.03685705, 0.02149471, 0.01586675, 0.03565892, 0.07127357, 0.03547566, 0.0356829, 0.02139443, 0.01633814, 0.03368932, 0.0748303, 0.03655686, 0.0360988, 0.02199053, 0.01601475, 0.0335169, 0.07088684, 0.03593676, 0.03720712, 0.02130894, 0.01537107, 0.03327363, 0.07202847, 0.03664694, 0.03672092, 0.02141714, 0.01581947, 0.03561008, 0.07132978, 0.03526402, 0.03562576, 0.02136325, 0.01634365, 0.03375782, 0.07465841, 0.03651162, 0.03604304, 0.02189459, 0.01597653, 0.03343672, 0.07074665, 0.03595395, 0.03723312, 0.02123565, 0.01538748, 0.03333185, 0.07243542, 0.03671796, 0.03674974, 0.02152332, 0.01581964, 0.03570571, 0.07159597, 0.03536888, 0.03567558, 0.02137857, 0.01633319, 0.03378857, 0.07491816, 0.03639434, 0.03594751, 0.02193563, 0.01603376, 0.03355349, 0.07095914, 0.03597307, 0.03715682, 0.02123888, 0.01539947, 0.0332459, 0.07247656, 0.03661186, 0.03654118, 0.02140919, 0.01584251, 0.03569084, 0.07156386, 0.03515058, 0.0355226, 0.02123203, 0.01631674, 0.03365634, 0.07482568, 0.03636737, 0.03582278, 0.02191189, 0.01599708, 0.03357472, 0.07089373, 0.0357595, 0.03705619, 0.02127894, 0.01544819, 0.03338096, 0.07260702, 0.03661874, 0.03662322, 0.02135936, 0.01584991, 0.03567962, 0.07142653, 0.03498984, 0.03558267, 0.02138581, 0.01633355, 0.03367401, 0.07478987, 0.03633596, 0.0359286, 0.02189398, 0.01596961, 0.03347547, 0.07089848, 0.03565047, 0.03710318, 0.02128925, 0.01542845, 0.03317845, 0.07219407, 0.03650818, 0.03670109, 0.0215194, 0.01587187, 0.03566913, 0.07132165, 0.03504863, 0.03561197, 0.02142032, 0.01632917, 0.03352833, 0.07437658, 0.03613408, 0.03587624, 0.02205184, 0.01599026, 0.03337194, 0.07050738, 0.03572877, 0.03713886, 0.02138218, 0.01543316, 0.0332654, 0.0720835, 0.03652683, 0.03658867, 0.021495, 0.01582063, 0.03553649, 0.07100232, 0.03501315, 0.03551779, 0.02138321, 0.0163405, 0.03366489, 0.0743901, 0.03612331, 0.03587741, 0.02192346, 0.01602247, 0.03343693, 0.07065788, 0.03571486, 0.03713298, 0.02131924, 0.01542272, 0.03312319, 0.07213777, 0.03655374, 0.03661263, 0.02140434, 0.01582995, 0.03538172, 0.07098468, 0.0349759, 0.03554977, 0.02130249, 0.01633236, 0.03350569, 0.07411465, 0.03611762, 0.03583833, 0.02195925, 0.01601563, 0.03328694, 0.07035155, 0.03559818, 0.03706795, 0.02132982, 0.01541805, 0.03305417, 0.071895, 0.03630927, 0.03663276, 0.02146688, 0.01579265, 0.0353955, 0.071013, 0.03492134, 0.03557933, 0.02143626, 0.01628672, 0.03347901, 0.07432269, 0.03620057, 0.03611989, 0.02203008, 0.01597365, 0.03333471, 0.07054673, 0.03562248, 0.03721022, 0.02139069, 0.01542545, 0.03313634, 0.07208969, 0.03643471, 0.0368519, 0.02160288, 0.01589882, 0.03558439, 0.07125964, 0.03501024, 0.03582874, 0.02144025, 0.01638813, 0.0335508, 0.07449386, 0.03621801, 0.03617906, 0.02200426, 0.01605508, 0.03335739, 0.07049256, 0.0357123, 0.03732384, 0.02140531, 0.01546018, 0.03314223, 0.0723327, 0.03652067, 0.03688287, 0.02146794, 0.01588426, 0.03547666, 0.07140878, 0.034995, 0.03585419, 0.02144856, 0.01636174, 0.03353151, 0.07452471, 0.03621774, 0.03618555, 0.02206031, 0.01607271, 0.03336033, 0.0708091, 0.03582389, 0.03732298, 0.02143508, 0.01553464, 0.03314503, 0.07212674, 0.03664223, 0.03691068, 0.02159042, 0.01593015, 0.0354473, 0.07121945, 0.03519383, 0.03569219, 0.02140675, 0.01642101, 0.03347367, 0.07446803, 0.03629964, 0.03612773, 0.02215291, 0.01609586, 0.03332137, 0.07061686, 0.03589743, 0.03732436, 0.02137789, 0.01548048, 0.03302545, 0.07215525, 0.03663455, 0.03684014, 0.02159821, 0.01594827, 0.03550703, 0.07111102, 0.03514098, 0.03581087, 0.02146288, 0.01642668, 0.03352403, 0.0745929, 0.03641283, 0.03619789, 0.0221112, 0.01613159, 0.03328492, 0.07084509, 0.03594388, 0.0373465, 0.02142144, 0.01552335, 0.03307729, 0.07219473, 0.03665079, 0.03691757, 0.02164645, 0.01596978, 0.03547025, 0.07158381, 0.03523087, 0.0358681, 0.02162667, 0.01649827, 0.0335274, 0.07475792, 0.03644989, 0.0361707, 0.0221724, 0.01616392, 0.03328509, 0.07087534, 0.03603303, 0.03746231, 0.02160252, 0.01558982, 0.03319843, 0.0727881, 0.0366795, 0.03698571, 0.02182478, 0.01601713, 0.03546431, 0.07205174, 0.03526938, 0.03590951, 0.02159706, 0.01650543, 0.03351957, 0.07507897, 0.03639378, 0.03630308, 0.02229975, 0.01616929, 0.03334357, 0.07144035, 0.03593159, 0.03750592, 0.02161482, 0.0155858, 0.03309779, 0.07281704, 0.03674278, 0.0371322, 0.02182613, 0.01599912, 0.03549544, 0.07182575, 0.0352118, 0.03594112, 0.02166542, 0.01646784, 0.03351428, 0.07537172, 0.03638462, 0.03632027, 0.02228661, 0.01615671, 0.03332478, 0.07155105, 0.03593172, 0.03751579, 0.0216166, 0.01552523, 0.03309881, 0.0728087, 0.03662698, 0.03715988, 0.02183719, 0.01598571, 0.03544032, 0.07206758, 0.0351848, 0.03604669, 0.02173707, 0.01647494, 0.03347902, 0.07520103, 0.03631278, 0.0364218, 0.02220774, 0.0161376, 0.0333111, 0.07114838, 0.03576889, 0.03750904, 0.02154965, 0.01556084, 0.03305636, 0.07261328, 0.03654563, 0.03703642, 0.02175089, 0.01597317, 0.0353567, 0.07162415, 0.0349848, 0.03579293, 0.02170985, 0.016441, 0.03345262, 0.07527501, 0.03626353, 0.03626616, 0.02230907, 0.01615722, 0.03332632, 0.07110175, 0.03583091, 0.03745424, 0.02171169, 0.01556152, 0.03311122, 0.07270466, 0.03659341, 0.0370489, 0.02184381, 0.01600233, 0.03547394, 0.0717978, 0.03518579, 0.03593055, 0.02166914, 0.01642003, 0.03347124, 0.07506126, 0.03626303, 0.03637434, 0.02226871, 0.01611519, 0.03329989, 0.07112078, 0.03584991, 0.03756545, 0.02169101, 0.01553181, 0.0331555, 0.07249126, 0.03665207, 0.03719817, 0.02187214, 0.01603464, 0.0356159, 0.07179599, 0.03534491, 0.0359317, 0.02179708, 0.01651694, 0.03366788, 0.0751689, 0.03655424, 0.03614623, 0.0224226, 0.01614582, 0.03337013, 0.07122515, 0.03612629, 0.03739866, 0.02167389, 0.01556985, 0.03306437, 0.07290098, 0.03676724, 0.03693055, 0.02176545, 0.01601865, 0.03560668, 0.07217924, 0.03534174, 0.03588044, 0.02170327, 0.01652444, 0.03363591, 0.07549071, 0.03667607, 0.03633482, 0.0223144, 0.01619765, 0.03344629, 0.07141975, 0.03599951, 0.03742849, 0.02168695, 0.01557176, 0.03322291, 0.07291887, 0.03684612, 0.03710272, 0.02186636, 0.01601083, 0.03555736, 0.07212319, 0.03550252, 0.03599288, 0.02171785, 0.01650055, 0.03360844, 0.07534796, 0.03647365, 0.03628142, 0.02226666, 0.01610012, 0.03343946, 0.07136688, 0.03598102, 0.03755891, 0.02155647, 0.01551745, 0.03317486, 0.07291316, 0.03673043, 0.03703471, 0.02169962, 0.01593596, 0.03550643, 0.07202774, 0.03531567, 0.03598397, 0.02170364, 0.0164261, 0.03363211, 0.07538939, 0.03641485, 0.03634761, 0.02229572, 0.01610314, 0.03343625, 0.07162448, 0.0360484, 0.03768428, 0.02164571, 0.01552414, 0.03324892, 0.0727763, 0.03683272, 0.03722968, 0.02181195, 0.01596195, 0.03556791, 0.07189605, 0.0354156, 0.03610827, 0.02174467, 0.01646363, 0.03362105, 0.07529695, 0.0365901, 0.03641192, 0.02245528, 0.01609944, 0.03345529, 0.07167859, 0.03600655, 0.03747038, 0.02169484, 0.01547521, 0.03319888, 0.07308067, 0.03681634, 0.03708571, 0.02179291, 0.01591561, 0.0356559, 0.07225096, 0.03548115, 0.03598844, 0.02165368, 0.01642309, 0.03357026, 0.07528374, 0.03651772, 0.03636879, 0.02224471, 0.01608245, 0.03332882, 0.07112762, 0.03599848, 0.03746904, 0.02152956, 0.01551225, 0.03324192, 0.07310237, 0.03677915, 0.03703939, 0.02178825, 0.01594696, 0.03551378, 0.07221299, 0.03528057, 0.03601733, 0.02159313, 0.01645316, 0.03348894, 0.07546274, 0.03645606, 0.03634699, 0.02223517, 0.0160862, 0.03339296, 0.07136855, 0.03598927, 0.03758273, 0.02157619, 0.01549126, 0.03317281, 0.07255039, 0.03677708, 0.03711309, 0.02166069, 0.01591877, 0.03550984, 0.07189353, 0.0353554, 0.0359508, 0.0216109, 0.01643764, 0.03359886, 0.07518419, 0.03645222, 0.03635417, 0.02222458, 0.01609139, 0.03329059, 0.07122165, 0.0359897, 0.03747097, 0.0215363, 0.01549932, 0.03312398, 0.07264152, 0.03675616, 0.03700529, 0.021703, 0.01595599, 0.03563036, 0.07202162, 0.03517858, 0.03590405, 0.02163245, 0.01646051, 0.03352858, 0.07525375, 0.0363886, 0.03631562, 0.02224261, 0.01610587, 0.03346258, 0.0715044, 0.03590256, 0.03744693, 0.02157492, 0.01550446, 0.03329421, 0.07298803, 0.03665142, 0.0369513, 0.02169064, 0.01592695, 0.03557472, 0.07211644, 0.03527564, 0.0359, 0.02155711, 0.01646709, 0.03355694, 0.0753836, 0.03641006, 0.03623318, 0.02212905, 0.01614949, 0.03346353, 0.07145625, 0.03601947, 0.03735637, 0.021368, 0.01555053, 0.03326027, 0.07317596, 0.03657331, 0.03697217, 0.02165597, 0.01597053, 0.03556997, 0.07234588, 0.03515295, 0.0357845, 0.02148916, 0.01652033, 0.03359838, 0.07546657, 0.03647359, 0.03626519, 0.02215416, 0.01614572, 0.03340808, 0.07144345, 0.03592559, 0.03739087, 0.02149518, 0.01551941, 0.03320111, 0.07315875, 0.03661717, 0.03694731, 0.02164483, 0.01597288, 0.03547807, 0.07188632, 0.03523099, 0.03585659, 0.02154067, 0.0164585, 0.03350065, 0.07546494, 0.03635641, 0.03629917, 0.02209382, 0.016159, 0.0333, 0.07148446, 0.03593524, 0.0374577, 0.02142723, 0.01553746, 0.03311896, 0.07322507, 0.03664582, 0.03703031, 0.02156554, 0.01597794, 0.03549136, 0.07205791, 0.03512183, 0.03587674, 0.02149166, 0.01648661, 0.03353159, 0.07567312, 0.03630102, 0.03624042, 0.02206424, 0.01613243, 0.03342619, 0.07160848, 0.03592206, 0.0374418, 0.02145799, 0.01553837, 0.03323916, 0.07325786, 0.03669987, 0.03709265, 0.02167072, 0.01598861, 0.03556037, 0.07239141, 0.03526455, 0.035959, 0.02147137, 0.01648394, 0.0335846, 0.07572127, 0.03643627, 0.03638023, 0.02207267, 0.01615884, 0.03345251, 0.07148603, 0.03590791, 0.03752884, 0.02139798, 0.01556007, 0.03313731, 0.07289386, 0.03651567, 0.03702934, 0.02151953, 0.01599622, 0.03558008, 0.07204314, 0.03513438, 0.03598984, 0.02151898, 0.01653635, 0.03363954, 0.07552822, 0.03644922, 0.036393, 0.02210434, 0.0161811, 0.03346788, 0.071572, 0.03588559, 0.03761865, 0.02139262, 0.01557266, 0.03314311, 0.07304499, 0.03669697, 0.03721087, 0.02155843, 0.01603133, 0.03555056, 0.07218363, 0.03523423, 0.0361403, 0.02147787, 0.01652519, 0.03351838, 0.07575541, 0.03654895, 0.03645862, 0.02208661, 0.0161966, 0.03347819, 0.07166786, 0.0359962, 0.03774204, 0.02133993, 0.01557047, 0.03316145, 0.07306518, 0.03682994, 0.03724403, 0.02162576, 0.01597822, 0.03553263, 0.07210771, 0.0352504, 0.03620931, 0.02152969, 0.01648846, 0.03352099, 0.07555535, 0.03667097, 0.03662357, 0.02209483, 0.01612469, 0.03332964, 0.0716855, 0.03598876, 0.03771263, 0.02140614, 0.01555629, 0.03309914, 0.07320805, 0.03664963, 0.03720563, 0.021565, 0.01597537, 0.03541003, 0.07219287, 0.03526416, 0.03618424, 0.02152678, 0.0164466, 0.03348466, 0.07566693, 0.03642467, 0.03653272, 0.02220166, 0.01610671, 0.03324976, 0.0716268, 0.0359155, 0.03779124, 0.02145912, 0.01550737, 0.03302293, 0.07296358, 0.03661063, 0.03731693, 0.02164297, 0.0159428, 0.03530402, 0.07212245, 0.03519328, 0.03622943, 0.021624, 0.01643773, 0.03338624, 0.07563522, 0.03622936, 0.03658733, 0.02218534, 0.01608967, 0.03320667, 0.07162537, 0.03585594, 0.03774229, 0.02148547, 0.01550253, 0.03295141, 0.07282837, 0.03639735, 0.03731598, 0.02167451, 0.01592559, 0.03532849, 0.07208686, 0.03502038, 0.03615699, 0.02152365, 0.01643682, 0.03338937, 0.07573129, 0.0363452, 0.03652767, 0.02219015, 0.01608734, 0.03326196, 0.07172159, 0.03581419, 0.03779828, 0.02148572, 0.01548428, 0.03296736, 0.07310309, 0.03662272, 0.0373074, 0.02165662, 0.01590915, 0.0353318, 0.0721251, 0.03507706, 0.0362134, 0.02151987, 0.01643846, 0.03336506, 0.07548415, 0.03638045, 0.03650685, 0.02215819, 0.01608724, 0.03319932, 0.07153835, 0.0359675, 0.03767108, 0.02148225, 0.01550943, 0.03301331, 0.07327196, 0.03666122, 0.03727648, 0.02156213, 0.01594756, 0.03534244, 0.07216423, 0.03521127, 0.03615737, 0.02155614, 0.01646721, 0.03340548, 0.07573157, 0.03642885, 0.03654114, 0.02211051, 0.01612956, 0.03329999, 0.07191782, 0.03603588, 0.03784981, 0.02151252, 0.0155353, 0.03303929, 0.07334134, 0.03671538, 0.0372879, 0.02162917, 0.01596052, 0.03538634, 0.07255903, 0.03512469, 0.03610376, 0.02159623, 0.01647496, 0.03348304, 0.07601459, 0.0364392, 0.03647545, 0.02218865, 0.01607079, 0.03319854, 0.07185151, 0.03595965, 0.03767436, 0.02149583, 0.01554188, 0.03295279, 0.07336493, 0.0366362, 0.03721178, 0.02165491, 0.01597224, 0.03530456, 0.07255258, 0.03523245, 0.03607776, 0.02157567, 0.01645609, 0.03341052, 0.07609005, 0.03634395, 0.03648034, 0.02223585, 0.01613027, 0.03316886, 0.07180209, 0.03594123, 0.03765422, 0.02150722, 0.01554578, 0.03302416, 0.07361774, 0.03685749, 0.03716544, 0.0216554, 0.01596597, 0.03533902, 0.07266467, 0.03530501, 0.03604549, 0.02151639, 0.0164905, 0.03341122, 0.07598547, 0.03669633, 0.03642612, 0.02215671, 0.01611322, 0.03317676, 0.0721221, 0.03617376, 0.03770334, 0.02153148, 0.0155254, 0.03294449, 0.07367075, 0.03704201, 0.03728155, 0.02173567, 0.01595925, 0.03529013, 0.07260355, 0.03540979, 0.03606626, 0.02160733, 0.01648509, 0.03339324, 0.07612097, 0.0366222, 0.03644981, 0.02221621, 0.01617474, 0.03310325, 0.072249, 0.03625886, 0.0377081, 0.02156089, 0.01558398, 0.03291015, 0.073854, 0.03697724, 0.03717551, 0.02163677, 0.01596756, 0.03530011, 0.07270581, 0.03545138, 0.03613542, 0.02155794, 0.01646533, 0.0333712, 0.0761948, 0.03665079, 0.03655503, 0.02230186, 0.0161767, 0.03315782, 0.07232332, 0.03612722, 0.0377058, 0.02160327, 0.01560472, 0.03301799, 0.07374243, 0.03694503, 0.03723346, 0.02177814, 0.01602525, 0.0353127, 0.07267439, 0.03550306, 0.03611852, 0.02162304, 0.01653499, 0.03331016, 0.07623582, 0.03670787, 0.03657762, 0.02231544, 0.01617603, 0.03319984, 0.07213657, 0.03636184, 0.03767121, 0.02173929, 0.01562995, 0.03292713, 0.0737852, 0.03716351, 0.03724081, 0.0219068, 0.01609128, 0.03528263, 0.07287489, 0.03555625, 0.03615757, 0.02182032, 0.01655519, 0.03339048, 0.07645238, 0.03669659, 0.03654194, 0.0224514, 0.01618116, 0.03319336, 0.07239275, 0.03623034, 0.03782564, 0.02174461, 0.01561174, 0.03293589, 0.07435806, 0.03709098, 0.03719391, 0.02186475, 0.01599336, 0.03531018, 0.07299624, 0.03543106, 0.03614962, 0.02178323, 0.01651022, 0.03333025, 0.07685782, 0.0367894, 0.03651751, 0.02240487, 0.01612674, 0.03317894, 0.07220554, 0.03622014, 0.03779479, 0.02172916, 0.01557001, 0.0329957, 0.07416397, 0.03711333, 0.03734492, 0.02184378, 0.01602139, 0.03542921, 0.07308505, 0.0355032, 0.03608734, 0.02183175, 0.01649357, 0.03344608, 0.07618845, 0.03659825, 0.03661027, 0.02241387, 0.01612287, 0.03327279, 0.07193603, 0.03607597, 0.03769886, 0.02170465, 0.01554437, 0.03303991, 0.0735897, 0.03691882, 0.03721392, 0.02189427, 0.0159769, 0.03546496, 0.07272507, 0.03546202, 0.03620313, 0.02184789, 0.01649605, 0.03347483, 0.07592978, 0.03661795, 0.0364822, 0.02249105, 0.0160937, 0.03325963, 0.07196892, 0.03611534, 0.03774188, 0.02191114, 0.0155664, 0.03302809, 0.07384867, 0.03693595, 0.0373438, 0.02193767, 0.01601697, 0.03548709, 0.0726933, 0.03535691, 0.03614313, 0.02180748, 0.01648721, 0.03340912, 0.07597572, 0.0366242, 0.03655974, 0.02256375, 0.01614397, 0.03325238, 0.07184426, 0.03625063, 0.03779821, 0.02181047, 0.01559236, 0.03297448, 0.07353078, 0.03702329, 0.03736002, 0.02194103, 0.01604308, 0.03526372, 0.07256643, 0.03540624, 0.03611722, 0.02193795, 0.01651248, 0.03334811, 0.0761781, 0.03656013, 0.03651695, 0.02253136, 0.0161533, 0.0331297, 0.07191288, 0.0362228, 0.0376239, 0.02172461, 0.01560466, 0.03290062, 0.07326627, 0.03684593, 0.03718867, 0.02188236, 0.01599504, 0.03538225, 0.07249839, 0.0354099, 0.03604174, 0.02177505, 0.01646395, 0.03338466, 0.07603975, 0.03648935, 0.03634784, 0.0223705, 0.01614022, 0.03322278, 0.07188285, 0.0360426, 0.03759014, 0.02171436, 0.01558049, 0.03296252, 0.07352892, 0.03672422, 0.03713738, 0.02186916, 0.01595271, 0.03528483, 0.07255439, 0.03519428, 0.03590147, 0.02171728, 0.01647246, 0.03333509, 0.07569005, 0.03639108, 0.03635671, 0.02230193, 0.01608757, 0.03319542, 0.07147513, 0.03570396, 0.03745885, 0.02168669, 0.01554078, 0.03290597, 0.07311767, 0.03666392, 0.03709716, 0.02171012, 0.01595926, 0.03521768, 0.07201496, 0.03513363, 0.03594501, 0.02166996, 0.01651602, 0.03335067, 0.07565219, 0.03640284, 0.03625064, 0.02230876, 0.01613902, 0.03312745, 0.07176661, 0.03607274, 0.03751138, 0.02157159, 0.01559951, 0.0329103, 0.07286648, 0.03666589, 0.03691151, 0.02172253, 0.01601419, 0.03525464, 0.07196918, 0.0351311, 0.03585446, 0.02175724, 0.01655699, 0.03324975, 0.07533061, 0.036374, 0.03624573, 0.02233676, 0.01613509, 0.03303968, 0.0715604, 0.03597704, 0.03739489, 0.02158105, 0.01554965, 0.03283511, 0.0726813, 0.03670614, 0.03700292, 0.02176705, 0.01600716, 0.03526638, 0.07206098, 0.03516164, 0.03587585, 0.02157879, 0.016443, 0.03335245, 0.0753481, 0.03639968, 0.03625022, 0.02222162, 0.01610648, 0.0330814, 0.07141823, 0.03615899, 0.03753464, 0.02153543, 0.01554325, 0.03273896, 0.07289749, 0.03691673, 0.03705043, 0.02174623, 0.0159182, 0.0351942, 0.07205302, 0.035417, 0.03594024, 0.02165694, 0.01648125, 0.03318612, 0.07528933, 0.03655597, 0.03622369, 0.02225501, 0.01608577, 0.03298868, 0.07121994, 0.0360793, 0.03749861, 0.02148982, 0.01552757, 0.03279263, 0.07279863, 0.03682146, 0.03714729, 0.02174558, 0.01596242, 0.03514119, 0.07182575, 0.03532488, 0.03594669, 0.02161355, 0.01644559, 0.03323201, 0.07531971, 0.036572, 0.03635601, 0.02224052, 0.01608469, 0.03307285, 0.07132049, 0.03597527, 0.03754855, 0.02156173, 0.01552924, 0.0327643, 0.07260372, 0.03670056, 0.03702605, 0.02167947, 0.01597785, 0.03503465, 0.07185556, 0.0351527, 0.03588385, 0.02147065, 0.01647129, 0.03314346, 0.07510451, 0.03634622, 0.03619413, 0.02212259, 0.01614437, 0.03317412, 0.07161356, 0.03587649, 0.03761105, 0.02142003, 0.01555422, 0.03290731, 0.07293329, 0.03680959, 0.03700924, 0.0216301, 0.01598187, 0.03526596, 0.07207403, 0.0353081, 0.03599938, 0.02158431, 0.01653993, 0.03333611, 0.07563639, 0.03642139, 0.03639375, 0.02218286, 0.01618761, 0.03314828, 0.07165236, 0.03618843, 0.03772485, 0.02145204, 0.01557578, 0.03286321, 0.07311964, 0.03671658, 0.03719897, 0.02163009, 0.01603349, 0.03527896, 0.07214701, 0.03533426, 0.03604746, 0.02149247, 0.01647889, 0.03320644, 0.07556807, 0.03652518, 0.03653684, 0.02217896, 0.01615111, 0.0332203, 0.07187188, 0.03623602, 0.03775236, 0.02152512, 0.01560574, 0.03299681, 0.07340372, 0.03688186, 0.03727594, 0.02180113, 0.0160465, 0.03523925, 0.07241961, 0.03540262, 0.03608159, 0.02160105, 0.01656068, 0.03322068, 0.07575246, 0.03655666, 0.03650356, 0.02230495, 0.01613861, 0.03305959, 0.07175478, 0.03623101, 0.03764365, 0.02144389, 0.0155662, 0.03272561, 0.07308127, 0.03691854, 0.03722133, 0.02167718, 0.01603362, 0.03518973, 0.07238362, 0.03543763, 0.03607691, 0.02158606, 0.01647407, 0.03328054, 0.07586042, 0.03655226, 0.03648711, 0.02226983, 0.01610709, 0.03306432, 0.07179949, 0.0360904, 0.03768169, 0.02154714, 0.01555349, 0.03274708, 0.07302376, 0.03683366, 0.03737161, 0.02171988, 0.0159885, 0.03498322, 0.07214836, 0.035351, 0.03630397, 0.021726, 0.01643943, 0.0331155, 0.07552837, 0.03645412, 0.03648702, 0.02216767, 0.01602927, 0.03300633, 0.07159272, 0.03607099, 0.03759145, 0.02144318, 0.01552735, 0.03281296, 0.07319649, 0.03685657, 0.03723365, 0.02155425, 0.01596567, 0.03509154, 0.07219229, 0.03524697, 0.03609153, 0.02153872, 0.01645018, 0.03308076, 0.075178, 0.03640653, 0.0366348, 0.02219798, 0.01609521, 0.03308554, 0.0715491, 0.03614208, 0.037827, 0.02147802, 0.01559692, 0.03270398, 0.07254305, 0.03694038, 0.03733366, 0.0216413, 0.01596966, 0.03504451, 0.07195202, 0.03548431, 0.03631202, 0.02155069, 0.01645024, 0.03324106, 0.07529117, 0.03660252, 0.03667533, 0.02199745, 0.01611287, 0.03319746, 0.07158378, 0.03618505, 0.03784503, 0.02128338, 0.01556131, 0.03299066, 0.07318784, 0.03680787, 0.03742052, 0.02147223, 0.01597315, 0.03540547, 0.07190716, 0.03538406, 0.03633051, 0.02139499, 0.01647965, 0.03337508, 0.07577758, 0.03668763, 0.03690338, 0.02207689, 0.01615167, 0.03334943, 0.07228746, 0.0361831, 0.0380939, 0.02145042, 0.01560192, 0.03315496, 0.07393567, 0.03701868, 0.037782, 0.02167138, 0.01601534, 0.03539477, 0.07288504, 0.03550715, 0.03670779, 0.02157246, 0.01654553, 0.03354463, 0.07652848, 0.03679926, 0.03718932, 0.02220917, 0.0161839, 0.03339416, 0.07231313, 0.03634702, 0.03831474, 0.0215451, 0.01564905, 0.03319076, 0.07407809, 0.03704344, 0.03791697, 0.02159678, 0.01604924, 0.03545613, 0.0729426, 0.03553062, 0.03664653, 0.02148566, 0.01655016, 0.03351553, 0.07653408, 0.03663166, 0.03704138, 0.02209124, 0.01615624, 0.03340964, 0.07219042, 0.03605432, 0.03815489, 0.02143262, 0.01563, 0.03321021, 0.0742296, 0.03710955, 0.03783259, 0.02160308, 0.01604243, 0.03556943, 0.07308222, 0.03549169, 0.03662435, 0.02153473, 0.01655159, 0.03352647, 0.076535, 0.03671465, 0.03711827, 0.02211213, 0.01621599, 0.03340669, 0.07236119, 0.03635909, 0.03830291, 0.02142934, 0.01559872, 0.03326056, 0.07414564, 0.03696971, 0.03781317, 0.0216071, 0.01605967, 0.03559571, 0.07307009, 0.03547265, 0.0367272, 0.02151676, 0.01651342, 0.03362339, 0.07692198, 0.03678847, 0.03703491, 0.02213033, 0.01617492, 0.03349906, 0.07263879, 0.03637302, 0.03828025, 0.02142861, 0.01560707, 0.03331449, 0.07429526, 0.03721755, 0.03791443, 0.02161519, 0.01605097, 0.03569015, 0.07337812, 0.03571008, 0.03666098, 0.02149709, 0.01653048, 0.03360053, 0.07677875, 0.03696413, 0.03707019, 0.02218527, 0.01617305, 0.03343846, 0.07274807, 0.03648954, 0.03835134, 0.02152072, 0.01559268, 0.03326011, 0.07459163, 0.03708895, 0.03789292, 0.02166394, 0.01601266, 0.03569692, 0.07363222, 0.03566321, 0.03669301, 0.02161819, 0.01654452, 0.03360618, 0.077167, 0.03688088, 0.03714105, 0.02223183, 0.01616133, 0.03345462, 0.07296358, 0.03632138, 0.03821293, 0.02146277, 0.01560453, 0.03315708, 0.07462924, 0.03712922, 0.03783984, 0.0215827, 0.01601091, 0.03544981, 0.07362784, 0.03569589, 0.03670264, 0.02147044, 0.01648152, 0.03357881, 0.07711501, 0.03686581, 0.03711417, 0.02211216, 0.01614159, 0.03334991, 0.07278639, 0.03634726, 0.03832906, 0.02141217, 0.01562778, 0.0332895, 0.07468626, 0.0371464, 0.03800273, 0.02160677, 0.01609121, 0.03559579, 0.07364818, 0.03565124, 0.03681741, 0.02147261, 0.01654253, 0.03363117, 0.07693975, 0.03680436, 0.03727667, 0.02212333, 0.01619092, 0.03348056, 0.0729107, 0.03646623, 0.03836136, 0.02135349, 0.01559645, 0.03329242, 0.07474167, 0.03708942, 0.03783806, 0.02155377, 0.01600233, 0.03558339, 0.07351015, 0.03556575, 0.03671345, 0.02148341, 0.01656465, 0.03358281, 0.07693993, 0.03673479, 0.03708632, 0.02206415, 0.01620279, 0.03347726, 0.07308927, 0.03637955, 0.03825223, 0.02138643, 0.01564991, 0.03317584, 0.07458156, 0.03711567, 0.03785474, 0.02155036, 0.01608394, 0.03556624, 0.07343265, 0.03562786, 0.03666262, 0.02152729, 0.01656145, 0.03367168, 0.07699557, 0.03687528, 0.03704521, 0.0221189, 0.01619367, 0.03342277, 0.07294382, 0.03648242, 0.03831299, 0.0214444, 0.01562482, 0.03321652, 0.07468473, 0.03720186, 0.03797216, 0.02156236, 0.01609375, 0.03549727, 0.0736694, 0.03578927, 0.03665853, 0.02144744, 0.01660302, 0.03361543, 0.07720592, 0.0369848, 0.03724078, 0.02209844, 0.01620612, 0.03345488, 0.07287214, 0.0366348, 0.03842333, 0.02142085, 0.0156378, 0.03318226, 0.0744691, 0.03721106, 0.03805083, 0.02153754, 0.01607457, 0.03553312, 0.07369051, 0.03593367, 0.03692162, 0.02148335, 0.01659814, 0.03349881, 0.07700885, 0.03712864, 0.03721305, 0.02211203, 0.01619701, 0.03335033, 0.07274313, 0.03660047, 0.03829316, 0.02131885, 0.01561835, 0.03306877, 0.07461216, 0.03732986, 0.03786016, 0.02147218, 0.0160105, 0.03539921, 0.07334039, 0.03577238, 0.03674531, 0.02134219, 0.01656884, 0.03347164, 0.07695457, 0.03709395, 0.03719437, 0.02194667, 0.01618046, 0.03335992, 0.07274799, 0.03664795, 0.03842255, 0.02138257, 0.01562605, 0.03320976, 0.07430879, 0.03739828, 0.03803338, 0.02152055, 0.01604026, 0.03539247, 0.07324309, 0.03586044, 0.03683434, 0.021381, 0.01653309, 0.03342081, 0.07675783, 0.037076, 0.03733706, 0.02205585, 0.01614737, 0.03337823, 0.07259534, 0.03671508, 0.03853662, 0.02129803, 0.01558818, 0.03320023, 0.07426516, 0.03721586, 0.03811808, 0.02146308, 0.01600356, 0.03551916, 0.07301351, 0.0357599, 0.0369622, 0.02128149, 0.0165519, 0.03357976, 0.07669555, 0.03707181, 0.03739393, 0.02189115, 0.01614933, 0.03348912, 0.07260051, 0.03669505, 0.03850196, 0.02124065, 0.01558234, 0.03325534, 0.07418691, 0.037285, 0.03818707, 0.02141155, 0.01606511, 0.03561255, 0.07331074, 0.03578934, 0.03691454, 0.02133647, 0.0165474, 0.0335872, 0.07680953, 0.03718137, 0.03747354, 0.02199271, 0.01620322, 0.03367417, 0.07297356, 0.03673938, 0.03851924, 0.02133717, 0.01566551, 0.03327183, 0.07450648, 0.03741645, 0.03821796, 0.02157654, 0.016056, 0.03568774, 0.07343959, 0.03587533, 0.03704827, 0.02138174, 0.01654474, 0.03368755, 0.07670402, 0.03714592, 0.03750322, 0.02200616, 0.01620962, 0.03351404, 0.07265887, 0.03661958, 0.03858152, 0.0212895, 0.01561745, 0.03324277, 0.07431626, 0.03725326, 0.03810287, 0.02151033, 0.01607297, 0.03561157, 0.07340884, 0.03585781, 0.0369229, 0.02139326, 0.01654392, 0.0336132, 0.0770479, 0.03710675, 0.0373677, 0.02204316, 0.01617537, 0.03340555, 0.07292268, 0.03669145, 0.03852272, 0.0213158, 0.01561485, 0.03309205, 0.07426602, 0.03718012, 0.03818041, 0.02148125, 0.01607378, 0.03548383, 0.07338773, 0.03568551, 0.03675225, 0.02136084, 0.0165411, 0.03359365, 0.077038, 0.0369086, 0.03722423, 0.02197362, 0.01619064, 0.0334096, 0.07295585, 0.03642672, 0.03838875, 0.02127368, 0.01563704, 0.03318508, 0.07452989, 0.03712298, 0.03791176, 0.02145199, 0.01607532, 0.03559273, 0.073457, 0.03573485, 0.03671932, 0.02131436, 0.01656204, 0.03358875, 0.07686687, 0.03693827, 0.03715118, 0.02198798, 0.01621532, 0.03337398, 0.07271192, 0.03638066, 0.03815484, 0.02122345, 0.01568621, 0.03315291, 0.07432713, 0.03700411, 0.03777957, 0.02138619, 0.01606392, 0.03543061, 0.07325076, 0.03562448, 0.03666982, 0.02133969, 0.01658194, 0.03345342, 0.07689247, 0.03686622, 0.03711702, 0.0219453, 0.01618916, 0.03336225, 0.07287398, 0.03638048, 0.03831967, 0.02125963, 0.01563675, 0.03322665, 0.0744542, 0.03700354, 0.03783965, 0.02132553, 0.01609879, 0.03542873, 0.07319446, 0.03541427, 0.03662642, 0.02113524, 0.01654929, 0.03342682, 0.07687593, 0.03657815, 0.03698054, 0.02180867, 0.0161753, 0.0333977, 0.07292079, 0.03633922, 0.03828845, 0.02114749, 0.01566619, 0.03304372, 0.07453425, 0.03693323, 0.03784913, 0.0213469, 0.01609658, 0.03552747, 0.07354058, 0.03562276, 0.03670929, 0.02129901, 0.01659498, 0.03346206, 0.07693198, 0.03671032, 0.0370824, 0.02182263, 0.01617037, 0.03332232, 0.07278662, 0.03625616, 0.0382699, 0.02119333, 0.01562449, 0.03308962, 0.07447167, 0.03690605, 0.03780848, 0.02133602, 0.01606658, 0.03554565, 0.07333314, 0.0352984, 0.03661727, 0.0211698, 0.01653087, 0.03358693, 0.07691102, 0.03663598, 0.03704454, 0.02183805, 0.01614973, 0.03345986, 0.07283451, 0.0361638, 0.03817512, 0.02121083, 0.01561775, 0.03327113, 0.07437061, 0.03677975, 0.03778199, 0.02135092, 0.0160715, 0.03553827, 0.07325386, 0.03528813, 0.03651419, 0.02121224, 0.01655365, 0.03348117, 0.07687885, 0.03655128, 0.03706485, 0.02181023, 0.0161662, 0.03330361, 0.07275671, 0.03602964, 0.03826637, 0.02113822, 0.0156134, 0.03312014, 0.07435787, 0.03679636, 0.03787154, 0.02130929, 0.01609111, 0.03542968, 0.07329103, 0.03538676, 0.03665167, 0.02121107, 0.01655132, 0.03351699, 0.07705475, 0.03670106, 0.0371529, 0.02185269, 0.01618544, 0.03338711, 0.07295215, 0.03598351, 0.03823617, 0.02117058, 0.01561548, 0.03305672, 0.0747973, 0.03679397, 0.03781908, 0.02127988, 0.01605717, 0.03543822, 0.07358506, 0.03534411, 0.03669873, 0.02122308, 0.0165535, 0.03337646, 0.07733908, 0.03651023, 0.03698616, 0.02178132, 0.01614485, 0.03330397, 0.0731481, 0.03598314, 0.0382233, 0.02111963, 0.01556937, 0.03312077, 0.0747366, 0.03666009, 0.03780775, 0.02130477, 0.01603781, 0.0355119, 0.07355346, 0.03517849, 0.03648634, 0.02115808, 0.01654002, 0.03352409, 0.07741118, 0.03636291, 0.03699017, 0.02176839, 0.0161119, 0.03342658, 0.07340974, 0.03594804, 0.0381011, 0.02106949, 0.01561284, 0.03312737, 0.07502946, 0.03668693, 0.03772806, 0.0212238, 0.01604567, 0.03560915, 0.07368267, 0.0351778, 0.03661651, 0.02116056, 0.01652481, 0.0335521, 0.07732634, 0.03635489, 0.03702344, 0.0217632, 0.01613363, 0.03337455, 0.07330759, 0.03585403, 0.0380993, 0.0211115, 0.01556481, 0.03311094, 0.07488275, 0.03661747, 0.0377004, 0.02129376, 0.01601559, 0.03548817, 0.07372387, 0.0350735, 0.03651847, 0.02114139, 0.01649632, 0.03346595, 0.07718629, 0.03636727, 0.03695327, 0.02178613, 0.01615991, 0.03336443, 0.07314549, 0.035875, 0.03808146, 0.02109359, 0.01554771, 0.03312169, 0.07476888, 0.03655838, 0.03766452, 0.02124351, 0.01600488, 0.03551191, 0.07365692, 0.03509282, 0.03640685, 0.02109282, 0.01648608, 0.03339362, 0.07728299, 0.03625425, 0.03688623, 0.02174646, 0.01610542, 0.03330997, 0.07284189, 0.03569545, 0.03809543, 0.02105055, 0.01556135, 0.03305026, 0.07453061, 0.03648718, 0.03767401, 0.02127003, 0.01597923, 0.03536111, 0.07354444, 0.03507771, 0.03642579, 0.02111611, 0.0165122, 0.03351462, 0.07701062, 0.03617989, 0.03680313, 0.02175111, 0.01607878, 0.03333092, 0.07286563, 0.03564023, 0.03793125, 0.02106514, 0.01555305, 0.03296474, 0.07445934, 0.0363974, 0.03761145, 0.02120403, 0.0159953, 0.03538709, 0.0737196, 0.03503595, 0.03643962, 0.0210214, 0.01646618, 0.03337555, 0.07717522, 0.03622935, 0.03689773, 0.02159536, 0.01609837, 0.03329526, 0.07321133, 0.03578249, 0.03799969, 0.02093199, 0.01556311, 0.03303341, 0.07477331, 0.0364209, 0.03756662, 0.02107659, 0.01596098, 0.03528545, 0.07365236, 0.03508282, 0.03646415, 0.02092604, 0.01643395, 0.03334664, 0.07715692, 0.03603376, 0.03693742, 0.02151828, 0.0160767, 0.0331539, 0.07299817, 0.03552786, 0.03805298, 0.02088306, 0.015502, 0.03289242, 0.07456502, 0.03640646, 0.0377716, 0.02105569, 0.01594594, 0.03518654, 0.07356726, 0.03491991, 0.03658342, 0.02093466, 0.01648728, 0.03319535, 0.07725919, 0.03623705, 0.03693012, 0.02159688, 0.01611844, 0.03303327, 0.07337307, 0.03573397, 0.03808805, 0.02094575, 0.01558482, 0.03288296, 0.07496186, 0.03640634, 0.03770733, 0.02118126, 0.01599668, 0.0352663, 0.07362621, 0.03501494, 0.03662729, 0.02108482, 0.01646733, 0.0331902, 0.07728595, 0.0361755, 0.03707862, 0.0216633, 0.01610741, 0.03306812, 0.07340603, 0.03578102, 0.03819779, 0.02107242, 0.01556353, 0.03285073, 0.07473709, 0.03649992, 0.03790145, 0.02120947, 0.01598755, 0.03517396, 0.0735381, 0.03529008, 0.03678523, 0.02111475, 0.01646261, 0.03321966, 0.07733236, 0.0363776, 0.03724092, 0.02172974, 0.01608648, 0.0329656, 0.07309518, 0.03587435, 0.03838273, 0.02111611, 0.01554232, 0.03278879, 0.07468615, 0.03664983, 0.03787831, 0.02116943, 0.01599101, 0.03511585, 0.07359312, 0.03514906, 0.03672186, 0.02104061, 0.01646869, 0.0332625, 0.07705387, 0.03630843, 0.03728487, 0.02163602, 0.01608143, 0.03313049, 0.07315809, 0.03584569, 0.03834233, 0.02095531, 0.01553963, 0.03285014, 0.07497955, 0.03664639, 0.03794014, 0.02115588, 0.01595293, 0.03518662, 0.07373938, 0.03514078, 0.03674376, 0.02109264, 0.01643277, 0.03312733, 0.07739475, 0.03630479, 0.0372557, 0.02165955, 0.01605645, 0.03299472, 0.0732177, 0.03580831, 0.03836736, 0.0209738, 0.01551274, 0.03271714, 0.07497194, 0.03658804, 0.03803843, 0.02113839, 0.01594212, 0.03507129, 0.07386285, 0.03514107, 0.03671231, 0.02097435, 0.01640089, 0.03307644, 0.07741815, 0.03621289, 0.03716128, 0.02164906, 0.01598859, 0.03286786, 0.07331605, 0.03563738, 0.03827456, 0.02085773, 0.01546587, 0.03260778, 0.07491842, 0.03637329, 0.03788678, 0.021115, 0.01593026, 0.03492136, 0.07346722, 0.03505503, 0.03676644, 0.02094757, 0.01640239, 0.03298207, 0.07707812, 0.03630739, 0.03707906, 0.02156205, 0.01607694, 0.03285394, 0.07297087, 0.03585509, 0.0383726, 0.02097355, 0.01552892, 0.03268445, 0.07477424, 0.0365744, 0.03780092, 0.0210129, 0.01596315, 0.03489463, 0.07365464, 0.03501195, 0.03647626, 0.02084011, 0.01642392, 0.03303136, 0.07694849, 0.0360641, 0.0369814, 0.0214541, 0.01605616, 0.03288125, 0.07302233, 0.03576095, 0.03821426, 0.02080632, 0.01548689, 0.03264958, 0.07487496, 0.03633806, 0.03780014, 0.02106835, 0.01594254, 0.03512554, 0.07370803, 0.0349142, 0.03671133, 0.02091753, 0.01646742, 0.03305597, 0.07726083, 0.03620681, 0.03725441, 0.02158843, 0.01603626, 0.03287039, 0.07330456, 0.03569061, 0.03827445, 0.02092782, 0.01552978, 0.03267514, 0.07480861, 0.03649992, 0.03779003, 0.02109904, 0.01598283, 0.03506144, 0.07345868, 0.03507831, 0.03661666, 0.02090215, 0.01642608, 0.0330214, 0.07717732, 0.03633465, 0.03709103, 0.02154298, 0.01604034, 0.03291818, 0.07322175, 0.03579893, 0.038203, 0.02087623, 0.01549657, 0.03258421, 0.07461099, 0.03651018, 0.03773152, 0.02104089, 0.01594273, 0.03496189, 0.07362876, 0.03500605, 0.03653847, 0.02093823, 0.01645244, 0.03300133, 0.07738409, 0.03627396, 0.03710839, 0.02159143, 0.01609466, 0.03291071, 0.07322717, 0.03562569, 0.03816757, 0.02093452, 0.01553224, 0.03264828, 0.07483825, 0.03634744, 0.03775923, 0.02103924, 0.01597872, 0.03504937, 0.07379112, 0.03496725, 0.03656222, 0.02101834, 0.01647455, 0.03310721, 0.07767475, 0.03616344, 0.03708721, 0.02159209, 0.01604494, 0.03300708, 0.07344782, 0.03561112, 0.03830263, 0.02089261, 0.01553592, 0.03279384, 0.07525117, 0.03634574, 0.03780507, 0.02120184, 0.01595809, 0.03513242, 0.07396755, 0.03484492, 0.03663172, 0.0210666, 0.01643859, 0.03316947, 0.0776227, 0.03615043, 0.03712388, 0.02160951, 0.01607927, 0.03301633, 0.07369982, 0.03554064, 0.03822143, 0.0209699, 0.01557606, 0.0328695, 0.07491902, 0.03639067, 0.03776151, 0.02114735, 0.01601409, 0.0352145, 0.07393214, 0.03501197, 0.0367083, 0.02106144, 0.01647057, 0.03322543, 0.07789847, 0.03615224, 0.03718521, 0.02162392, 0.01613026, 0.03304799, 0.07366847, 0.03557237, 0.03832378, 0.02091588, 0.01561219, 0.03289848, 0.07530805, 0.03617126, 0.0378296, 0.02119364, 0.01604016, 0.03521928, 0.0740634, 0.03477343, 0.03676295, 0.02099966, 0.0165151, 0.03318517, 0.0778022, 0.03594591, 0.03725027, 0.0216613, 0.01611313, 0.03297644, 0.07381583, 0.03545707, 0.0382347, 0.02097335, 0.01561442, 0.0327413, 0.07528397, 0.03607011, 0.03774608, 0.02109293, 0.01604352, 0.03504791, 0.07410986, 0.03480988, 0.03677024, 0.02106458, 0.01653901, 0.03313265, 0.07808907, 0.03589787, 0.03708541, 0.02163103, 0.01614206, 0.0330241, 0.07376561, 0.03534839, 0.03822359, 0.02098224, 0.01562161, 0.03273294, 0.07531696, 0.03622757, 0.0375676, 0.02110711, 0.01606959, 0.03496315, 0.07438698, 0.03489661, 0.03659181, 0.02100483, 0.01647611, 0.03300179, 0.0776786, 0.03594477, 0.03699882, 0.02158356, 0.01608951, 0.03287671, 0.07338567, 0.0355886, 0.03820126, 0.02093138, 0.01555436, 0.03263965, 0.07516208, 0.03629076, 0.03771327, 0.02114126, 0.01597887, 0.03494384, 0.07403281, 0.03473963, 0.03665517, 0.02099912, 0.01647593, 0.03291654, 0.07760391, 0.03596954, 0.0370705, 0.02165449, 0.01611048, 0.03271587, 0.07364356, 0.03540239, 0.03822568, 0.02097042, 0.0155669, 0.03265584, 0.07490283, 0.03627133, 0.03776063, 0.02111028, 0.01599864, 0.03491709, 0.07375391, 0.03469501, 0.03666263, 0.02096625, 0.01651942, 0.0331002, 0.07777692, 0.03594105, 0.03716334, 0.02159684, 0.01615961, 0.0329753, 0.07342026, 0.03548328, 0.03826682, 0.02088716, 0.01566465, 0.03271992, 0.07492673, 0.03615965, 0.03789531, 0.02107129, 0.01605738, 0.03505654, 0.07385714, 0.03471889, 0.03672044, 0.02102938, 0.01658901, 0.03309275, 0.07759427, 0.03599653, 0.03729834, 0.02160206, 0.01620061, 0.03285022, 0.07344077, 0.03532457, 0.03830358, 0.02093242, 0.01566649, 0.03262029, 0.07480879, 0.03610792, 0.03779666, 0.02108607, 0.01609183, 0.03488514, 0.07393207, 0.03467832, 0.03663612, 0.02093894, 0.01655553, 0.03298119, 0.07736207, 0.0359507, 0.03724767, 0.02152072, 0.01618787, 0.0327684, 0.07352291, 0.03555773, 0.03832134, 0.02089154, 0.0156662, 0.03262539, 0.07503479, 0.03630463, 0.03790326, 0.02107271, 0.01608509, 0.03495392, 0.07391723, 0.03481653, 0.03684011, 0.02098188, 0.01657159, 0.03295578, 0.07747945, 0.03597204, 0.03725454, 0.0215397, 0.01620429, 0.03282226, 0.07362565, 0.03545362, 0.03830782, 0.02085055, 0.01566658, 0.03262315, 0.07474867, 0.03609556, 0.03784839, 0.02102607, 0.01603252, 0.03476583, 0.0735765, 0.03452165, 0.0368458, 0.02086084, 0.0165324, 0.03286035, 0.07705105, 0.03588616, 0.03732279, 0.02148307, 0.01613679, 0.03272912, 0.07315192, 0.03533592, 0.03845442, 0.02085147, 0.0156077, 0.03246807, 0.07471611, 0.03585533, 0.03803839, 0.0210211, 0.0160299, 0.03485141, 0.07368815, 0.03446196, 0.03686265, 0.02089355, 0.01647976, 0.03284576, 0.07745684, 0.03587337, 0.03724011, 0.0214842, 0.01611351, 0.03284419, 0.07321929, 0.03540606, 0.03844411, 0.02080444, 0.01559784, 0.03260576, 0.07485186, 0.03598972, 0.03795571, 0.0209243, 0.01604417, 0.03493248, 0.07384837, 0.03445341, 0.03674416, 0.02082844, 0.01653571, 0.03307382, 0.07756592, 0.03594092, 0.03744794, 0.02151506, 0.01615538, 0.03300374, 0.07339781, 0.03533108, 0.03849563, 0.02079071, 0.01563798, 0.03267705, 0.07471777, 0.03590325, 0.0381442, 0.02097682, 0.01606514, 0.03488002, 0.07358965, 0.03463958, 0.03699425, 0.02096781, 0.0165159, 0.03293866, 0.07718556, 0.03588364, 0.03747989, 0.02152716, 0.01618426, 0.0328422, 0.07350477, 0.03542143, 0.03860769, 0.02088018, 0.01561562, 0.03261342, 0.07500155, 0.03613061, 0.03806873, 0.0210582, 0.01603525, 0.03480704, 0.07390235, 0.03460187, 0.03692722, 0.02090843, 0.01653242, 0.03285212, 0.0774058, 0.03589565, 0.03747848, 0.02147769, 0.01611913, 0.03275961, 0.07359092, 0.03536841, 0.03860789, 0.02086234, 0.01558099, 0.03251898, 0.07491788, 0.03601566, 0.03814157, 0.02107902, 0.01605223, 0.03486003, 0.07397599, 0.03462297, 0.0369866, 0.02100417, 0.01651954, 0.03291042, 0.07759736, 0.03580022, 0.03741307, 0.02161134, 0.01617424, 0.03279818, 0.07363425, 0.03535176, 0.03855826, 0.02088894, 0.01560713, 0.03257571, 0.0750839, 0.03613009, 0.03807243, 0.02099042, 0.01607664, 0.03496857, 0.07402763, 0.03443983, 0.03676961, 0.02092941, 0.01658272, 0.0329309, 0.07763749, 0.03587578, 0.03739302, 0.02163294, 0.01620563, 0.0327315256, 0.073568821, 0.03531739, 0.03851499, 0.02099209, 0.0156526, 0.03261723, 0.07526233, 0.03614373, 0.03794247, 0.02123609, 0.01610546, 0.03501089, 0.07423635, 0.03481353, 0.03691554, 0.02118619, 0.01673576, 0.03331027, 0.07819079, 0.03598952, 0.03723915, 0.02160449, 0.0162552, 0.03281097, 0.07400407, 0.03550056, 0.03832648, 0.02090731, 0.01570502, 0.03256885, 0.07533365, 0.03609689, 0.03778666, 0.02107785, 0.01615969, 0.03500181, 0.07410321, 0.03469252, 0.03668335, 0.02090267, 0.01669005, 0.03300824, 0.07813212, 0.03588188, 0.03716113, 0.02163127, 0.01632174, 0.03288207, 0.07406812, 0.03535299, 0.03824126, 0.02090698, 0.01580048, 0.03263694, 0.07531834, 0.03606083, 0.03788693, 0.02113117, 0.01623278, 0.03503882, 0.07402576, 0.03459704, 0.03658786, 0.02099512, 0.01671806, 0.03310798, 0.07818381, 0.03591334, 0.03713875, 0.02162112, 0.01637001, 0.03293403, 0.07403481, 0.03543601, 0.03828047, 0.02092516, 0.01579568, 0.03269634, 0.07520588, 0.03605035, 0.03783607, 0.02113037, 0.01625093, 0.03506953, 0.07410774, 0.03460101, 0.03685353, 0.02098856, 0.01674072, 0.03308811, 0.0779538, 0.035924, 0.03731372, 0.02166413, 0.01637138, 0.03289529, 0.07386458, 0.03550183, 0.0383245, 0.02093689, 0.01580268, 0.03271031, 0.07508141, 0.03617649, 0.03779171, 0.02110047, 0.01625935, 0.03505019, 0.0740647, 0.03466399, 0.03654435, 0.02102943, 0.01676203, 0.03312249, 0.0777376, 0.03599742, 0.03701203, 0.02165062, 0.01639822, 0.03307385, 0.07373549, 0.03548333, 0.03825648, 0.02098543, 0.01585472, 0.03288708, 0.07528999, 0.03615528, 0.03766605, 0.0211875, 0.01630651, 0.03519225, 0.07418124, 0.03451218, 0.03659883, 0.02107532, 0.01677936, 0.03321437, 0.07786258, 0.03592716, 0.03719437, 0.0216857, 0.01644515, 0.03303729, 0.07402774, 0.03541094, 0.038225, 0.02107801, 0.01590996, 0.03289156, 0.07544744, 0.03627633, 0.03776699, 0.0212351, 0.01636567, 0.03520376, 0.0744231, 0.03470681, 0.03654596, 0.02114319, 0.0168242, 0.03322214, 0.07811584, 0.03603293, 0.03695203, 0.02167429, 0.01648806, 0.0332565, 0.07420005, 0.03582691, 0.03875964, 0.02094632, 0.01597911, 0.03293734, 0.07612664, 0.03651987, 0.03838205, 0.0211995, 0.01638776, 0.03531078, 0.07514036, 0.03524003, 0.03725402, 0.02119347, 0.01690062, 0.03332538, 0.07902858, 0.03661182, 0.03778639, 0.02183721, 0.01653605, 0.03316551, 0.07491617, 0.0360686, 0.03885435, 0.02112377, 0.01598052, 0.0329676, 0.07646295, 0.03672447, 0.03842296, 0.02134851, 0.01644446, 0.03527774, 0.07514148, 0.03519882, 0.03723615, 0.02117472, 0.01693657, 0.03334666, 0.07901977, 0.03662765, 0.03781141, 0.02180236, 0.01656677, 0.0332392566, 0.0748880729, 0.03602774, 0.03889924, 0.02114862, 0.01601982, 0.03304741, 0.07642834, 0.03687745, 0.03851882, 0.02131292, 0.01645712, 0.03529772, 0.07521112, 0.03520124, 0.0373315, 0.02115549, 0.01696899, 0.03335596, 0.0790602, 0.03659816, 0.037849, 0.02183242, 0.01656354, 0.03316729, 0.07511837, 0.03595954, 0.03906367, 0.02116174, 0.01598344, 0.03297868, 0.07657869, 0.03688084, 0.03855306, 0.02134328, 0.01641955, 0.03527801, 0.07530268, 0.03515942, 0.03741691, 0.02108745, 0.01696908, 0.03332241, 0.07899459, 0.03635107, 0.03771738, 0.02178542, 0.01655424, 0.03313666, 0.07467767, 0.03556138, 0.03864656, 0.02103156, 0.01594886, 0.03288289, 0.07616218, 0.03618376, 0.03813146, 0.02117244, 0.0163798, 0.03512208, 0.07510879, 0.03473147, 0.03712488, 0.02137912, 0.01684705, 0.0334787, 0.07944634, 0.0363357, 0.0377779, 0.0220426, 0.01655141, 0.03332096, 0.07517399, 0.03590733, 0.03889748, 0.02138849, 0.0160858, 0.03304361, 0.07667116, 0.03679964, 0.03854849, 0.02170893, 0.01654267, 0.03535706, 0.07544388, 0.03519322, 0.03748765, 0.02153638, 0.0170582, 0.03338003, 0.07942259, 0.03655977, 0.03789218, 0.02211335, 0.01671048, 0.03318475, 0.07503447, 0.0359362, 0.03908743, 0.02134464, 0.01612892, 0.0329235, 0.07638669, 0.03671705, 0.0385631, 0.02156947, 0.01663152, 0.03525532, 0.07513838, 0.03507669, 0.03725397, 0.021422, 0.01708982, 0.03336814, 0.07902966, 0.03633243, 0.03779258, 0.02198046, 0.0166737, 0.03317564, 0.07503463, 0.03589247, 0.03902739, 0.02127352, 0.01620873, 0.03295481, 0.0763016, 0.03666616, 0.03863445, 0.02154758, 0.01661527, 0.03523406, 0.07511701, 0.03519168, 0.03740265, 0.02146545, 0.01717404, 0.03332201, 0.0791131, 0.0364747, 0.03797463, 0.02212087, 0.01671099, 0.03310417, 0.07470637, 0.03585814, 0.03911825, 0.02140524, 0.01620781, 0.032897, 0.07619265, 0.03673903, 0.03871802, 0.02154139, 0.01665935, 0.03520124, 0.0749611, 0.03518194, 0.03764764, 0.02140774, 0.0171524, 0.03324075, 0.07858957, 0.03647931, 0.03784562, 0.0219753, 0.01675468, 0.03310244, 0.07449529, 0.03604015, 0.03898922, 0.0213063, 0.01622566, 0.03292009, 0.07622066, 0.03674768, 0.03854679, 0.0215222, 0.01668154, 0.03514252, 0.07531679, 0.03509256, 0.03734989, 0.02144099, 0.01720932, 0.03338294, 0.07912082, 0.03634304, 0.03780687, 0.02191058, 0.01683859, 0.03311619, 0.07510542, 0.03559635, 0.03871242, 0.02118354, 0.01624542, 0.03297374, 0.07641633, 0.03613513, 0.0381786, 0.02137632, 0.01666879, 0.03519928, 0.07486474, 0.03447773, 0.03694365, 0.0213476, 0.01716483, 0.03334346, 0.0789158, 0.0358409, 0.03742877, 0.02194139, 0.01674245, 0.03316625, 0.07453372, 0.03545855, 0.03865425, 0.02125344, 0.0161615, 0.03281065, 0.07615034, 0.03619506, 0.03833828, 0.02144324, 0.0166364, 0.03521783, 0.07507747, 0.03459068, 0.03724131, 0.02127999, 0.01713001, 0.03328711, 0.0787718, 0.03585741, 0.03773133, 0.0219104, 0.01672101, 0.03310116, 0.07432094, 0.03533829, 0.0388131, 0.02117723, 0.0162063, 0.03292689, 0.07548134, 0.03620657, 0.03846908, 0.02154167, 0.01671016, 0.03546352, 0.07462541, 0.03477376, 0.03748749, 0.02152897, 0.01719581, 0.03349545, 0.07841693, 0.03605917, 0.03800564, 0.0220754, 0.01676062, 0.03349547, 0.07460267, 0.03570844, 0.03903471, 0.02133273, 0.01622635, 0.03303732, 0.0759002, 0.03626633, 0.03859065, 0.02150474, 0.0166862, 0.0353149, 0.07469425, 0.03480823, 0.03751732, 0.02148879, 0.0171429, 0.03339868, 0.0783366, 0.03624817, 0.03781703, 0.02213124, 0.01671859, 0.0332904, 0.0743852, 0.03561957, 0.03897021, 0.0213436, 0.01620336, 0.03306079, 0.07582375, 0.03635633, 0.03855751, 0.0216263, 0.01668899, 0.03535243, 0.07499184, 0.03489021, 0.03749407, 0.02150022, 0.01713276, 0.03358077, 0.07847079, 0.03605035, 0.03794901, 0.02213376, 0.01681867, 0.03344706, 0.07439735, 0.03568416, 0.03912649, 0.02144683, 0.01626592, 0.03324155, 0.07606803, 0.03631475, 0.0387686, 0.02166976, 0.01672483, 0.03550189, 0.07470483, 0.03490383, 0.03747633, 0.02157163, 0.01720554, 0.03350623, 0.07856461, 0.03617668, 0.03798036, 0.02206581, 0.01680744, 0.03346968, 0.07451095, 0.03568042, 0.03914505, 0.02133787, 0.01625493, 0.03329229, 0.07586959, 0.03650739, 0.0387201, 0.02157767, 0.01668343, 0.03556654, 0.07459594, 0.03495783, 0.03770418, 0.02154974, 0.01719909, 0.03355247, 0.07840977, 0.03634537, 0.03809275, 0.02214095, 0.01675329, 0.03344767, 0.07432649, 0.03596581, 0.03944091, 0.02144052, 0.01626002, 0.0332813, 0.07550946, 0.03668375, 0.03888388, 0.02170647, 0.01668354, 0.03550339, 0.07440212, 0.03515536, 0.03777273, 0.02160259, 0.0172033, 0.03356773, 0.07818968, 0.03653421, 0.03823578, 0.0222562, 0.01680417, 0.03341417, 0.07393324, 0.03606869, 0.03944138, 0.02149441, 0.01624583, 0.03329336, 0.07551279, 0.03669046, 0.03896671, 0.02171294, 0.016721, 0.03567532, 0.07418866, 0.03509418, 0.03772771, 0.02169377, 0.01720229, 0.03367613, 0.07802186, 0.03638283, 0.03821948, 0.02223396, 0.01679103, 0.03349427, 0.07403252, 0.03610327, 0.03940832, 0.02161185, 0.01630303, 0.03340966, 0.0755478, 0.03685831, 0.03881549, 0.02185549, 0.01676151, 0.03564029, 0.07414962, 0.03510855, 0.0377658, 0.02172729, 0.01723363, 0.0336313, 0.07785477, 0.03638841, 0.03812885, 0.02232677, 0.01683364, 0.03344628, 0.07377113, 0.03592744, 0.03941711, 0.02162507, 0.01627659, 0.0333263, 0.07531476, 0.03673499, 0.03891168, 0.02181157, 0.01673644, 0.0355908, 0.07403657, 0.03502885, 0.03750962, 0.02165674, 0.0172182, 0.03366212, 0.07745966, 0.03635522, 0.03801332, 0.02219831, 0.01683187, 0.03340123, 0.07341476, 0.03596865, 0.03919892, 0.02146522, 0.01626012, 0.03332949, 0.07467001, 0.03650505, 0.03862904, 0.02170504, 0.01670847, 0.03553716, 0.07368658, 0.03506412, 0.03765082, 0.02163096, 0.01718214, 0.03365766, 0.07739536, 0.03649711, 0.03890144, 0.02225498, 0.0167415, 0.03350122, 0.07324026, 0.03602867, 0.04025936, 0.02150215, 0.01620033, 0.03323091, 0.0745743, 0.03683496, 0.03977209, 0.02176672, 0.01667533, 0.03567808, 0.07345819, 0.03522666, 0.03868779, 0.02173646, 0.01714836, 0.0336502, 0.0771513, 0.0364783, 0.03908306, 0.02220827, 0.01673187, 0.03355081, 0.07294553, 0.03598623, 0.04032245, 0.02153229, 0.01622291, 0.03344015, 0.0745604, 0.03657507, 0.03971324, 0.02177542, 0.0166716, 0.03577449, 0.07348906, 0.03492638, 0.03849041, 0.02157979, 0.01717703, 0.03372797, 0.07755544, 0.03620285, 0.03907285, 0.02214934, 0.01674741, 0.03355804, 0.07322502, 0.03572307, 0.04017884, 0.02136912, 0.01622494, 0.03336268, 0.07448082, 0.03646008, 0.03964012, 0.02167335, 0.01661222, 0.03559419, 0.07328644, 0.03470722, 0.03837777, 0.02155393, 0.0171058, 0.03354138, 0.07690562, 0.03605702, 0.03879055, 0.02215028, 0.0167186, 0.03344472, 0.07322847, 0.03575656, 0.03997251, 0.02144894, 0.01617783, 0.03307655, 0.07428134, 0.03639753, 0.03933629, 0.02162712, 0.01661159, 0.03557355, 0.07345778, 0.03493337, 0.03829002, 0.02159326, 0.0171889, 0.03350862, 0.07708509, 0.03634991, 0.03875847, 0.02212116, 0.01680512, 0.03330093, 0.07320277, 0.03587046, 0.03994142, 0.02141772, 0.01623486, 0.03307361, 0.07460057, 0.03667053, 0.03919502, 0.02180866, 0.01667284, 0.0354577, 0.07349417, 0.03514963, 0.03823202, 0.02156512, 0.01713476, 0.03347828, 0.07733596, 0.0364719, 0.03867644, 0.02223148, 0.01678747, 0.03335024, 0.07315344, 0.03596882, 0.03997726, 0.02141592, 0.01621765, 0.03315549, 0.07465155, 0.03671157, 0.03943886, 0.02184317, 0.0167745, 0.03561473, 0.07408135, 0.03527986, 0.03829705, 0.02185225, 0.01741285, 0.03383367, 0.07837878, 0.03669105, 0.03886878, 0.02242143, 0.0169862, 0.03357378, 0.07449704, 0.03623262, 0.04019197, 0.02170856, 0.01640488, 0.03338348, 0.07571457, 0.03706233, 0.03965887, 0.02199346, 0.01682211, 0.03564097, 0.07446125, 0.035435, 0.03834574, 0.02184921, 0.01729479, 0.03364492, 0.07825481, 0.03672435, 0.03866272, 0.02243963, 0.01684745, 0.03334311, 0.07423799, 0.03621331, 0.03976825, 0.02161833, 0.01628843, 0.03313595, 0.07574262, 0.03697181, 0.03935766, 0.0218354, 0.01671598, 0.03543988, 0.07452098, 0.03528562, 0.03815123, 0.02181264, 0.0172209, 0.03339632, 0.07852379, 0.03661166, 0.03885939, 0.0224387, 0.0168206, 0.03331486, 0.07431867, 0.03623729, 0.03996949, 0.02168344, 0.016269, 0.03304085, 0.0754952, 0.03685676, 0.03934744, 0.02183127, 0.01670572, 0.03532409, 0.07467194, 0.0352025, 0.03812758, 0.02171024, 0.01717005, 0.03350448, 0.07828827, 0.0365574, 0.03859508, 0.02227193, 0.01671763, 0.03328265, 0.07422942, 0.03589096, 0.03976697, 0.02146682, 0.01615234, 0.03293868, 0.07545145, 0.03650594, 0.03925196, 0.0215987, 0.01655387, 0.03499218, 0.07431578, 0.03473804, 0.0380723, 0.02143026, 0.0169429, 0.03308041, 0.07809272, 0.03591015, 0.03851569, 0.0219123, 0.0165289, 0.03259948, 0.07346044, 0.0353113, 0.03977071, 0.02119321, 0.01599277, 0.03233129, 0.07470252, 0.03564785, 0.03916565, 0.0215015, 0.01640407, 0.03456458, 0.07335615, 0.03398518, 0.03819318, 0.0213023, 0.01696074, 0.03267497, 0.0774638, 0.03533611, 0.03864205, 0.02195844, 0.01653871, 0.03257714, 0.0733556, 0.03493239, 0.03982652, 0.0211244, 0.01603297, 0.0322915, 0.07484987, 0.03558191, 0.03926549, 0.02138077, 0.01640515, 0.03450828, 0.07365781, 0.03388338, 0.0381773, 0.02136621, 0.0168841, 0.03274886, 0.07772109, 0.0350748, 0.0386424, 0.02196242, 0.01649828, 0.03257066, 0.07349266, 0.0346862, 0.03990838, 0.02122203, 0.01597014, 0.03219926, 0.07477127, 0.03539751, 0.03952, 0.02144587, 0.01637907, 0.03461317, 0.07395495, 0.03381724, 0.03825853, 0.02131447, 0.01691325, 0.03272569, 0.07740604, 0.03489328, 0.03855158, 0.0219391, 0.0164909, 0.03263982, 0.07346153, 0.03452433, 0.03974845, 0.02122096, 0.01597625, 0.03237464, 0.07484127, 0.03527795, 0.03917082, 0.02154546, 0.01639245, 0.03470184, 0.0738864, 0.03370667, 0.03808889, 0.02162918, 0.01688465, 0.03271904, 0.07765112, 0.03496364, 0.03845682, 0.02211533, 0.01649258, 0.03252416, 0.07385759, 0.0347416, 0.03980086, 0.02145202, 0.01596919, 0.0322901, 0.07532316, 0.03541627, 0.03925016, 0.02159099, 0.01641549, 0.03456829, 0.074455, 0.03403164, 0.03817281, 0.0215153, 0.01693338, 0.03255653, 0.07830487, 0.03538452, 0.03862669, 0.02206896, 0.01653322, 0.03242566, 0.07446506, 0.03516459, 0.03995101, 0.02135442, 0.01600811, 0.03217169, 0.07602905, 0.03578828, 0.03947596, 0.02166106, 0.01644948, 0.03450365, 0.07488, 0.03431218, 0.03827614, 0.02153189, 0.01696528, 0.03272061, 0.07894816, 0.03560753, 0.03875106, 0.0220957, 0.01655842, 0.03251559, 0.07478897, 0.03542484, 0.03996451, 0.0212564, 0.0159489, 0.03226503, 0.07631856, 0.0362595, 0.03952552, 0.02157634, 0.01649384, 0.03457949, 0.07556527, 0.03481472, 0.03856911, 0.02158266, 0.01702468, 0.03270493, 0.0795285, 0.03617079, 0.03900026, 0.02205364, 0.01664909, 0.03252317, 0.07503408, 0.03557052, 0.04017865, 0.0213888, 0.01608731, 0.03246599, 0.07651951, 0.03645395, 0.03968644, 0.02156744, 0.01650094, 0.03454532, 0.07743828, 0.03501402, 0.03867636, 0.0216413, 0.01691532, 0.03269417, 0.08361266, 0.03634097, 0.03940475, 0.02204517, 0.01657423, 0.03247795, 0.07580271, 0.03582881, 0.04038489, 0.02129318, 0.01598682, 0.03227705, 0.07864394, 0.03663084, 0.03985083, 0.02166873, 0.01648277, 0.03454434, 0.07882027, 0.03519051, 0.03874319, 0.0215155, 0.01696695, 0.03263446, 0.07991701, 0.03635833, 0.03945516, 0.02199549, 0.01664483, 0.03262765, 0.07606468, 0.03605367, 0.04089653, 0.02146229, 0.01602093, 0.03239535, 0.07759541, 0.03687454, 0.0405576, 0.02167272, 0.01647642, 0.03467597, 0.07664537, 0.03537571, 0.03897864, 0.02157754, 0.0169675, 0.03277786, 0.07998776, 0.0366031, 0.0393143, 0.022187, 0.01654767, 0.03253165, 0.07559253, 0.03622899, 0.04045338, 0.02156695, 0.01601095, 0.03245918, 0.07738008, 0.03694879, 0.03982959, 0.02192611, 0.01649381, 0.03458025, 0.07661423, 0.03532359, 0.03878506, 0.02178937, 0.01693418, 0.03268047, 0.08039787, 0.03655411, 0.03949574, 0.02227586, 0.01654048, 0.0324745, 0.07593289, 0.03598472, 0.0405054, 0.02145226, 0.01598261, 0.0323395, 0.0775121, 0.03685449, 0.03987788, 0.0218561, 0.01645853, 0.03450728, 0.07680086, 0.03533632, 0.03891223, 0.02167989, 0.0168753, 0.03261574, 0.08091976, 0.03659789, 0.03940926, 0.02244674, 0.01648, 0.03246311, 0.07664694, 0.03626137, 0.04062668, 0.02187067, 0.01594365, 0.03234532, 0.07844122, 0.0370572, 0.04002977, 0.02204528, 0.01637965, 0.03448931, 0.07774182, 0.03539137, 0.03885305, 0.02202335, 0.01685816, 0.03271296, 0.0815995, 0.0365424, 0.03928956, 0.02240157, 0.01647731, 0.0325709, 0.07720827, 0.03610269, 0.04046049, 0.02172479, 0.01588904, 0.03231667, 0.07884825, 0.03687049, 0.04002074, 0.02204866, 0.01636061, 0.03462465, 0.07766026, 0.03538237, 0.03888959, 0.02191767, 0.01683771, 0.03266128, 0.08134834, 0.03655287, 0.03922935, 0.0225266, 0.01639747, 0.03245565, 0.07721973, 0.03618906, 0.04061326, 0.02171517, 0.015885, 0.03227246, 0.07874183, 0.03699094, 0.04019517, 0.02203616, 0.01636061, 0.03456217, 0.07747092, 0.03540011, 0.03897753, 0.02199425, 0.0168513, 0.03265218, 0.08119058, 0.03670173, 0.03962621, 0.02255777, 0.01642399, 0.03249385, 0.0769833, 0.0363184, 0.04088211, 0.0218144, 0.01591366, 0.03239938, 0.0782527, 0.03705629, 0.04014606, 0.02205695, 0.01641117, 0.03444178, 0.07675234, 0.03531566, 0.03905592, 0.02197786, 0.01688929, 0.03263324, 0.0808753, 0.03632518, 0.03950573, 0.02240687, 0.0164455, 0.03244277, 0.07667069, 0.03593017, 0.04057766, 0.02163873, 0.0159277, 0.03226364, 0.07821812, 0.03652053, 0.04003574, 0.02185642, 0.01640391, 0.03437816, 0.07699928, 0.0349928, 0.03891027, 0.02176627, 0.01682498, 0.03252032, 0.08025854, 0.03610247, 0.03935282, 0.02217749, 0.01642405, 0.03239809, 0.07627476, 0.03574251, 0.04059159, 0.02156935, 0.01591425, 0.03228137, 0.07835867, 0.03667248, 0.04019377, 0.02179551, 0.01633061, 0.03437162, 0.07683762, 0.03510747, 0.0389901, 0.02171539, 0.01676585, 0.03250588, 0.08080305, 0.03623668, 0.03944205, 0.02213787, 0.01638532, 0.03230268, 0.07646114, 0.03581728, 0.04066398, 0.02146958, 0.01584355, 0.03221275, 0.07780912, 0.03668775, 0.04017263, 0.02176797, 0.01634244, 0.03428185, 0.07688814, 0.03501582, 0.03897457, 0.02176462, 0.01685067, 0.03238102, 0.08053008, 0.03637781, 0.03943634, 0.02232465, 0.0164935, 0.03219184, 0.07644312, 0.03580623, 0.04070787, 0.02156354, 0.01593986, 0.03211424, 0.07797731, 0.03671489, 0.04002482, 0.02184824, 0.01639888, 0.03423848, 0.07653446, 0.03511159, 0.03889749, 0.02190333, 0.0168792, 0.03241168, 0.0805913, 0.03615208, 0.03952869, 0.02239459, 0.01649184, 0.03224441, 0.07639617, 0.03577465, 0.04069781, 0.02164005, 0.01593938, 0.03215342, 0.07805077, 0.03661093, 0.04001672, 0.02197168, 0.01635499, 0.03431618, 0.07696906, 0.03488444, 0.03897557, 0.02195455, 0.01687426, 0.03247468, 0.08059636, 0.0362264, 0.03953828, 0.02235467, 0.0164442, 0.03227489, 0.07622658, 0.0359117, 0.04060393, 0.02159287, 0.01594172, 0.03212921, 0.07787499, 0.0367424, 0.04001604, 0.02175356, 0.01634108, 0.03425078, 0.07663794, 0.03504921, 0.0389179, 0.02170574, 0.01686946, 0.03241345, 0.08063614, 0.03629041, 0.03930408, 0.02225963, 0.01636078, 0.03231978, 0.07592005, 0.03567386, 0.040455, 0.02138655, 0.01588352, 0.03224531, 0.07764694, 0.03645365, 0.03997274, 0.02172548, 0.016361, 0.03435677, 0.07682013, 0.03498534, 0.03900505, 0.02168604, 0.01686143, 0.032532, 0.0808784, 0.03614606, 0.03928259, 0.02216904, 0.01646136, 0.03241254, 0.07630317, 0.03589995, 0.04073051, 0.02147478, 0.01592763, 0.03224269, 0.07796331, 0.03672615, 0.04012793, 0.02179036, 0.01644807, 0.03440155, 0.07676392, 0.03525918, 0.03896891, 0.02167625, 0.01692219, 0.03249758, 0.08048882, 0.03628721, 0.03927625, 0.02189569, 0.01644756, 0.03224387, 0.07542334, 0.03592083, 0.04054663, 0.02119894, 0.01588874, 0.03211266, 0.07695751, 0.03691104, 0.04014198, 0.02164764, 0.01637373, 0.034409, 0.07643478, 0.03535432, 0.03895409, 0.02155405, 0.01684953, 0.03260604, 0.08009324, 0.03647186, 0.03941428, 0.02194291, 0.0164216, 0.03233209, 0.07572375, 0.03619948, 0.04045178, 0.02115154, 0.01586798, 0.03221877, 0.07753891, 0.03699346, 0.0402095, 0.02161849, 0.01637237, 0.03439277, 0.07657085, 0.03527638, 0.03905168, 0.02135357, 0.01684112, 0.03241421, 0.08032066, 0.03642157, 0.03960641, 0.0219258, 0.01644343, 0.03231781, 0.07534057, 0.03604387, 0.04084609, 0.02144336, 0.01600925, 0.0322331, 0.07782591, 0.03694604, 0.04029529, 0.02167581, 0.01642983, 0.03435234, 0.0767924, 0.0354014, 0.03911236, 0.02168344, 0.01687093, 0.03252225, 0.07992445, 0.0364201, 0.0395069, 0.02228303, 0.01639717, 0.0322642, 0.07577628, 0.03615882, 0.04059896, 0.02151003, 0.01588581, 0.03226521, 0.07769867, 0.03687526, 0.04014664, 0.02174766, 0.01640925, 0.03445104, 0.07621555, 0.03545331, 0.03899405, 0.02179147, 0.01686862, 0.03270737, 0.08012814, 0.03645499, 0.03944476, 0.0222357, 0.01637622, 0.03237692, 0.07633206, 0.03611195, 0.04081997, 0.02146258, 0.01592109, 0.03230617, 0.07796456, 0.03697975, 0.04031727, 0.02176067, 0.01633941, 0.03438145, 0.07705266, 0.03539616, 0.03922002, 0.02187485, 0.01685161, 0.03253748, 0.08046572, 0.0364248, 0.03956828, 0.0223681, 0.01646323, 0.03225522, 0.07627327, 0.03630401, 0.04080695, 0.02159603, 0.01592241, 0.03206286, 0.07764217, 0.03698861, 0.04026915, 0.02163256, 0.01636101, 0.03422246, 0.07619406, 0.0354585, 0.0389994, 0.02155834, 0.01685819, 0.03243584, 0.0796219, 0.03628023, 0.03928576, 0.02222664, 0.01641538, 0.03197122, 0.07546227, 0.03599951, 0.04075479, 0.0213741, 0.01598772, 0.03186515, 0.07707256, 0.0366376, 0.04018107, 0.02144911, 0.01652467, 0.03400449, 0.07564752, 0.03563068, 0.03948951, 0.02106022, 0.01684565, 0.03211166, 0.07811833, 0.0365857, 0.04000016, 0.02171784, 0.01644315, 0.03203718, 0.07432594, 0.0363445, 0.04079352, 0.02104584, 0.01595456, 0.03185225, 0.07559852, 0.03665591, 0.04023482, 0.02127899, 0.01639296, 0.03400202, 0.07482719, 0.035079, 0.03910851, 0.02128984, 0.01687749, 0.03218849, 0.07858843, 0.03608136, 0.03966071, 0.02180213, 0.01649992, 0.03206033, 0.07428817, 0.03591892, 0.04089864, 0.02123119, 0.0160042, 0.03187019, 0.07580119, 0.03680694, 0.04045168, 0.02150779, 0.01647358, 0.0341335, 0.07470882, 0.03511587, 0.03925532, 0.02144294, 0.01698751, 0.03228147, 0.07818659, 0.03620534, 0.03971509, 0.02191673, 0.01654354, 0.03207348, 0.074247, 0.03603766, 0.04096712, 0.02121604, 0.01599654, 0.03185286, 0.07550648, 0.03691144, 0.04054126, 0.02143159, 0.01649916, 0.03405677, 0.07492334, 0.03525855, 0.03934052, 0.0213292, 0.01694854, 0.03226343, 0.07887801, 0.03658085, 0.04003051, 0.02194055, 0.01655965, 0.0321921, 0.07458974, 0.03637467, 0.04105505, 0.02134223, 0.01602667, 0.03210874, 0.07612856, 0.03714731, 0.0406459, 0.02158573, 0.01653244, 0.03447306, 0.07567599, 0.0356939, 0.03951932, 0.02158145, 0.01706584, 0.03263473, 0.07919009, 0.03678115, 0.04032102, 0.02186564, 0.01674123, 0.03248315, 0.07490873, 0.03645093, 0.04164039, 0.02112659, 0.01619851, 0.03220327, 0.07643371, 0.03735352, 0.04118295, 0.02139137, 0.01652881, 0.03455709, 0.07472496, 0.03573974, 0.04002509, 0.02130703, 0.01707129, 0.03276557, 0.07865824, 0.03654006, 0.04045715, 0.02176596, 0.01657727, 0.03266201, 0.07522298, 0.03647156, 0.04193458, 0.02134856, 0.01594711, 0.03230702, 0.07741056, 0.03719315, 0.04146479, 0.02188035, 0.01651881, 0.03455369, 0.07623193, 0.03560841, 0.04014964, 0.02158947, 0.01707807, 0.03238573, 0.07915659, 0.03662354, 0.04066811, 0.02204142, 0.01668605, 0.03242014, 0.07502239, 0.03613422, 0.04187294, 0.0213169, 0.01618322, 0.03218868, 0.07685407, 0.03708051, 0.0412374, 0.02157357, 0.01660098, 0.03405229, 0.07456278, 0.03563783, 0.04007252, 0.02141307, 0.01692764, 0.03212397, 0.07752413, 0.03664207, 0.0407274, 0.02198573, 0.01645094, 0.03201204, 0.07347018, 0.03621164, 0.04171416, 0.02126637, 0.0160905, 0.0321881, 0.07580245, 0.03718571, 0.04128664, 0.02155527, 0.01646428, 0.03397145, 0.07384428, 0.03531359, 0.03989698, 0.02141626, 0.01691541, 0.03212097, 0.0769356, 0.03623316, 0.04029006, 0.02187623, 0.01636933, 0.03178594, 0.0730215, 0.03605854, 0.04147256, 0.02106331, 0.01593028, 0.0314759, 0.0737083, 0.03670127, 0.04111524, 0.02127132, 0.01634054, 0.03367291, 0.07300214, 0.03511182, 0.03992661, 0.02123387, 0.01682868, 0.03182672, 0.07666596, 0.03644022, 0.04043061, 0.02180087, 0.01620466, 0.0315302, 0.07230259, 0.03587334, 0.04137059, 0.02097824, 0.01575668, 0.0312786, 0.07394318, 0.03671579, 0.04085919, 0.02134138, 0.01623741, 0.03339687, 0.07342409, 0.03516553, 0.04009696, 0.02141416, 0.01686046, 0.0315567, 0.07628979, 0.03586536, 0.04039284, 0.02188863, 0.01633463, 0.03120602, 0.07220478, 0.03588903, 0.04156096, 0.02108688, 0.0159434, 0.03100993, 0.0743301, 0.0374311, 0.04137233, 0.02141199, 0.01640954, 0.03366663, 0.07316817, 0.03581805, 0.04050617, 0.02184388, 0.01732747, 0.03200271, 0.07613197, 0.03689113, 0.04130977, 0.0225891, 0.0169337, 0.03159996, 0.07230493, 0.03661136, 0.04243647, 0.02171102, 0.01645395, 0.03154985, 0.07318999, 0.03771266, 0.04176402, 0.0222603, 0.01693695, 0.03380001, 0.07181361, 0.03568136, 0.04051863, 0.02245903, 0.0174143, 0.03183759, 0.07467417, 0.03664948, 0.04108942, 0.02288499, 0.01705508, 0.03167636, 0.07059807, 0.0364327, 0.04222514, 0.02219639, 0.01656823, 0.03163313, 0.07185394, 0.03762407, 0.0415722, 0.02251737, 0.017072, 0.03375392, 0.07118151, 0.03572232, 0.04026547, 0.02241877, 0.01745631, 0.03194222, 0.07416869, 0.03670577, 0.04097571, 0.02307551, 0.01706142, 0.03162992, 0.07027278, 0.0363001, 0.04203274, 0.02215869, 0.01648439, 0.03155896, 0.07182272, 0.0373603, 0.04139178, 0.02243631, 0.01696376, 0.03376876, 0.07108718, 0.03566917, 0.04026581, 0.02247461, 0.01740557, 0.03184586, 0.07427289, 0.03667194, 0.04085699, 0.02294962, 0.01698511, 0.03172798, 0.07043349, 0.03641695, 0.04195875, 0.02221326, 0.01645148, 0.03155112, 0.0718547, 0.03734165, 0.04138792, 0.02243631, 0.01692998, 0.03378491, 0.07088646, 0.03567154, 0.04034622, 0.02248878, 0.01739177, 0.03190508, 0.07408518, 0.03677842, 0.04092792, 0.02303977, 0.01701886, 0.03175868, 0.07040374, 0.03635066, 0.04214858, 0.02219591, 0.01647693, 0.03160912, 0.07196391, 0.03747112, 0.04154533, 0.02240007, 0.01693944, 0.03375502, 0.07128777, 0.03570275, 0.04052776, 0.0223698, 0.01740397, 0.03190045, 0.07440477, 0.03679122, 0.04110001, 0.02290262, 0.01697204, 0.03169011, 0.07039508, 0.03662447, 0.04213405, 0.02214336, 0.01644484, 0.03144392, 0.07218576, 0.03778476, 0.04156204, 0.02246122, 0.01691179, 0.03357808, 0.07152098, 0.0361718, 0.04036155, 0.02249367, 0.01736503, 0.03173434, 0.07476106, 0.03720172, 0.04107765, 0.02302785, 0.01691154, 0.03149055, 0.07085303, 0.03677068, 0.04218492, 0.02223111, 0.01642675, 0.0314037, 0.07235904, 0.03771862, 0.04157202, 0.02248241, 0.01692668, 0.03366025, 0.07147706, 0.03591115, 0.04046491, 0.02253637, 0.01739847, 0.03178225, 0.07473853, 0.03694461, 0.04099851, 0.0230845, 0.01694166, 0.03150251, 0.07088967, 0.03673241, 0.0422638, 0.02233823, 0.01640498, 0.03137466, 0.0724356, 0.03781747, 0.04151723, 0.02259976, 0.01690401, 0.0335777, 0.07160833, 0.03592462, 0.04050206, 0.02269137, 0.01735437, 0.03170279, 0.07487332, 0.03692981, 0.0409546, 0.02324977, 0.01690672, 0.03153208, 0.07077348, 0.03649984, 0.04206743, 0.02226516, 0.01639183, 0.03149899, 0.07215575, 0.03740522, 0.04152859, 0.02257395, 0.01690599, 0.03371755, 0.07151777, 0.03561945, 0.0403352, 0.02248454, 0.01736538, 0.03174404, 0.07478469, 0.03674897, 0.04095703, 0.02308008, 0.0169791, 0.03158865, 0.07090804, 0.03641272, 0.04207118, 0.02225811, 0.01644025, 0.03142216, 0.07252386, 0.03751744, 0.04146842, 0.0225614, 0.01690805, 0.03366323, 0.07169224, 0.035789, 0.04031622, 0.02260277, 0.01740531, 0.03174426, 0.0747157, 0.03656118, 0.04082095, 0.02308011, 0.01698935, 0.03158772, 0.07088556, 0.03652243, 0.04188924, 0.02219946, 0.01649384, 0.03142037, 0.07251637, 0.03752182, 0.04150454, 0.0225563, 0.01697424, 0.03362134, 0.07164681, 0.03574155, 0.0402839, 0.02261522, 0.0173836, 0.03186789, 0.07486468, 0.03679386, 0.04094031, 0.02318322, 0.01701708, 0.03158042, 0.07083865, 0.03658652, 0.04195921, 0.02235376, 0.0164625, 0.03155198, 0.07263315, 0.03746555, 0.04126271, 0.02254904, 0.01697016, 0.0337403, 0.07154039, 0.03579497, 0.04023705, 0.02255433, 0.01743935, 0.03190974, 0.07495752, 0.03701641, 0.04092788, 0.0231256, 0.01702668, 0.03173484, 0.07115979, 0.03658022, 0.04197299, 0.02232195, 0.01646865, 0.0316042, 0.07264234, 0.03771522, 0.04146831, 0.02265258, 0.016982, 0.03384659, 0.07160326, 0.03595605, 0.04031127, 0.02258403, 0.01737437, 0.0320021, 0.07481119, 0.03706045, 0.04108934, 0.02315306, 0.01711657, 0.03175421, 0.07134252, 0.0367739, 0.04204673, 0.0223875, 0.01657169, 0.03161076, 0.07247938, 0.03755993, 0.04147607, 0.0225909, 0.01694655, 0.03393552, 0.07161082, 0.03585234, 0.04036827, 0.02272173, 0.01735378, 0.03190776, 0.0751251, 0.03693294, 0.0410635, 0.02319539, 0.01717661, 0.0318002, 0.07141733, 0.03670594, 0.04225653, 0.02250637, 0.01661864, 0.03164966, 0.07312282, 0.03774004, 0.04154899, 0.02273705, 0.01707383, 0.03390355, 0.07204635, 0.03586094, 0.04051929, 0.02275356, 0.01753915, 0.03200877, 0.07516808, 0.03697835, 0.041103, 0.02322581, 0.01706493, 0.03191328, 0.07085394, 0.03673711, 0.04219744, 0.02245069, 0.01650938, 0.03169074, 0.0728095, 0.03782509, 0.04168406, 0.02265249, 0.01699676, 0.03385228, 0.07175684, 0.03605955, 0.04044174, 0.02277412, 0.01747783, 0.03195718, 0.07504395, 0.0369643, 0.04108581, 0.0232112, 0.01713598, 0.0318493, 0.07142763, 0.03664305, 0.04213418, 0.02228297, 0.01659985, 0.03162343, 0.07257864, 0.0376461, 0.04150179, 0.02255731, 0.01706851, 0.03388137, 0.07173157, 0.03591134, 0.04043363, 0.02257446, 0.01746997, 0.03186986, 0.07497215, 0.03677269, 0.04100548, 0.02320394, 0.01704231, 0.03154598, 0.07076623, 0.03651642, 0.04207939, 0.02221883, 0.01660173, 0.03162858, 0.07241642, 0.03752587, 0.04145486, 0.02245716, 0.01702316, 0.03379732, 0.0718884, 0.03585258, 0.04020487, 0.0225062, 0.01744934, 0.03178108, 0.07516188, 0.03681727, 0.04074468, 0.0229573, 0.01705294, 0.0316107, 0.07119247, 0.03636576, 0.04156309, 0.02222733, 0.01645306, 0.03145997, 0.07325905, 0.03753968, 0.04109812, 0.02243234, 0.01696802, 0.03357035, 0.07230566, 0.0357193, 0.04009366, 0.0225168, 0.01743983, 0.03180466, 0.07535578, 0.03663059, 0.04075522, 0.0231795, 0.01704651, 0.03162711, 0.07157312, 0.0364527, 0.0418196, 0.02218711, 0.01645557, 0.03144889, 0.07296386, 0.03736083, 0.04129966, 0.02248751, 0.01693315, 0.03361146, 0.07199953, 0.03559732, 0.0399571, 0.02248793, 0.01740746, 0.03172383, 0.07539617, 0.03663279, 0.04077065, 0.02308324, 0.01700535, 0.03161973, 0.0713479, 0.03650646, 0.04176835, 0.02243233, 0.01649645, 0.0316035, 0.07300386, 0.0375408, 0.04140275, 0.02253179, 0.01697288, 0.033875, 0.07253203, 0.03572094, 0.04013023, 0.02253405, 0.01739284, 0.03198177, 0.07565699, 0.0367549, 0.04092712, 0.02305662, 0.01705511, 0.03181892, 0.07170792, 0.03639464, 0.04186223, 0.02218926, 0.01645963, 0.03178441, 0.07337816, 0.03746496, 0.04137454, 0.0225873, 0.01697991, 0.03390541, 0.07251099, 0.03568614, 0.04029498, 0.02253844, 0.01741812, 0.03188122, 0.07564782, 0.03663938, 0.04072161, 0.02291255, 0.01703962, 0.03179287, 0.07186542, 0.03623044, 0.04190806, 0.02219263, 0.01645288, 0.03174837, 0.07342814, 0.03738282, 0.04139952, 0.02242807, 0.01696922, 0.03395992, 0.07282038, 0.03577527, 0.04041403, 0.022397, 0.01750762, 0.0320158, 0.07613838, 0.03659556, 0.04098103, 0.02297178, 0.01715055, 0.03181877, 0.071998, 0.03631797, 0.04207589, 0.02224967, 0.01653066, 0.03171967, 0.07357208, 0.03738826, 0.04148346, 0.0225086, 0.01703613, 0.03379265, 0.07286148, 0.03585837, 0.04046466, 0.02242822, 0.01746377, 0.03191428, 0.0759531, 0.03696721, 0.04111588, 0.02303813, 0.01707209, 0.03184177, 0.0722022, 0.03693263, 0.04239377, 0.02217432, 0.01649089, 0.03157407, 0.07381315, 0.03806809, 0.04185068, 0.02240794, 0.01691574, 0.03385308, 0.0727785, 0.03622092, 0.04063613, 0.02249783, 0.01743267, 0.031937, 0.07560232, 0.03697924, 0.04090243, 0.02293308, 0.01703168, 0.03196297, 0.07184487, 0.03682511, 0.04201213, 0.02229218, 0.01652726, 0.03188763, 0.07357322, 0.03809207, 0.04138391, 0.02249868, 0.0169685, 0.0339451, 0.0722431, 0.03625404, 0.04040507, 0.02250457, 0.01749857, 0.03197596, 0.07539906, 0.03691517, 0.04098624, 0.02270954, 0.01697365, 0.03191764, 0.07167047, 0.03636586, 0.04203808, 0.02201819, 0.01641864, 0.03181365, 0.07326995, 0.0375775, 0.04151785, 0.02252042, 0.01691442, 0.03402955, 0.07270239, 0.0357585, 0.04037989, 0.0223779, 0.01735052, 0.03198403, 0.07554618, 0.03665879, 0.04121895, 0.02291882, 0.01696276, 0.03184397, 0.07165066, 0.0364154, 0.04239754, 0.02205249, 0.01641578, 0.03168633, 0.07312956, 0.0376105, 0.04173015, 0.02229165, 0.016886, 0.0337926, 0.0722755, 0.03579981, 0.04067824, 0.02245659, 0.01741832, 0.03191736, 0.07558012, 0.03659403, 0.04106419, 0.02283705, 0.01698925, 0.0316556, 0.0715894, 0.03645371, 0.04245208, 0.02222294, 0.01645294, 0.03165837, 0.07338186, 0.03757951, 0.04190886, 0.02280407, 0.01703057, 0.03369407, 0.07260742, 0.03596543, 0.04085607, 0.02263479, 0.01744359, 0.03189586, 0.07523363, 0.03712298, 0.04132064, 0.02311413, 0.01700827, 0.03165266, 0.07148011, 0.03665736, 0.0423632, 0.02201775, 0.01638529, 0.03164485, 0.073064, 0.03773166, 0.04178371, 0.02192521, 0.01684037, 0.03381946, 0.07243428, 0.03617155, 0.04041554, 0.02200297, 0.01737725, 0.03191146, 0.07545275, 0.03719086, 0.04117677, 0.02264991, 0.01693523, 0.03188349, 0.07177626, 0.03728979, 0.04222301, 0.02188009, 0.01648011, 0.0318034, 0.07318342, 0.03806747, 0.04171097, 0.02216376, 0.01685021, 0.03377438, 0.07221418, 0.03624512, 0.04024538, 0.02198829, 0.01738097, 0.03188144, 0.07505649, 0.03710662, 0.04079318, 0.02241066, 0.01682287, 0.03182413, 0.07095663, 0.03650056, 0.04193418, 0.02187432, 0.01636455, 0.03167385, 0.07257314, 0.03769704, 0.04162951, 0.02205243, 0.01672376, 0.03376657, 0.07145352, 0.03589706, 0.04036039, 0.02206035, 0.01724171, 0.03202269, 0.07385275, 0.03688133, 0.04098677, 0.02231493, 0.01681493, 0.0314908, 0.06951913, 0.03664606, 0.04171233, 0.02147334, 0.0162967, 0.0315117, 0.0706418, 0.03743898, 0.04101523, 0.02163066, 0.01670658, 0.03362104, 0.06987828, 0.03586205, 0.0397899, 0.0216096, 0.01722098, 0.03177425, 0.07265987, 0.03686397, 0.04032106, 0.02203861, 0.01678689, 0.03152213, 0.06883828, 0.0363215, 0.04141733, 0.02134794, 0.01634801, 0.03140258, 0.07036328, 0.03747283, 0.04089609, 0.02154023, 0.01677194, 0.03366857, 0.06961548, 0.03583958, 0.03982995, 0.02154376, 0.01721102, 0.03170895, 0.07239323, 0.03649724, 0.04032629, 0.02202701, 0.01682211, 0.03146902, 0.06884975, 0.03638301, 0.04190524, 0.02127301, 0.01619101, 0.03142213, 0.07040872, 0.03734851, 0.04108218, 0.02139642, 0.01665899, 0.03344776, 0.06948242, 0.03583551, 0.04035035, 0.02140922, 0.01710309, 0.03156032, 0.07237863, 0.03681203, 0.04042309, 0.02199577, 0.0166536, 0.0317104, 0.06889363, 0.03657018, 0.04160468, 0.02135673, 0.01611255, 0.03147091, 0.07036272, 0.03752502, 0.04079926, 0.02149462, 0.01658438, 0.03365634, 0.06977288, 0.03581467, 0.03962563, 0.02161576, 0.01706621, 0.03186797, 0.07273662, 0.03664, 0.04019596, 0.02209641, 0.01667672, 0.03143711, 0.06883727, 0.03634238, 0.04091356, 0.02114868, 0.01614126, 0.03133902, 0.07020486, 0.03739324, 0.04057989, 0.02148201, 0.01660077, 0.03367433, 0.06977106, 0.0358605, 0.03951896, 0.02144781, 0.01706224, 0.03168145, 0.07248728, 0.03648342, 0.03992668, 0.02201169, 0.01663374, 0.03136627, 0.06868356, 0.0364173, 0.04104557, 0.02128019, 0.01614033, 0.03138385, 0.07048046, 0.03756136, 0.04060595, 0.02154412, 0.01662237, 0.03340138, 0.06954909, 0.0357963, 0.03953844, 0.02159387, 0.01708132, 0.0314378, 0.07268993, 0.03660033, 0.04004177, 0.02200555, 0.01667817, 0.03130891, 0.06873091, 0.03643854, 0.04096973, 0.02135142, 0.01618785, 0.03129427, 0.07014938, 0.03733034, 0.040712, 0.02141073, 0.01659608, 0.03334118, 0.06957752, 0.03576099, 0.03958085, 0.02156845, 0.01705228, 0.03137179, 0.0726609, 0.03675476, 0.04026943, 0.0221246, 0.01665606, 0.03131944, 0.06899137, 0.03642627, 0.04125288, 0.02144828, 0.01613258, 0.03134656, 0.07066931, 0.03764967, 0.04098, 0.02157576, 0.01658141, 0.03337197, 0.06985015, 0.03621783, 0.03967635, 0.0216305, 0.017041, 0.03153449, 0.07304171, 0.03701819, 0.04019212, 0.02215894, 0.01662306, 0.03144413, 0.0692792, 0.03668712, 0.04138443, 0.02146593, 0.01611776, 0.0313991, 0.07110722, 0.0378115, 0.04106978, 0.02158918, 0.0165585, 0.03358147, 0.07004265, 0.03618565, 0.03971671, 0.02170277, 0.01704581, 0.03162798, 0.07323448, 0.03685179, 0.04033582, 0.02229732, 0.01670646, 0.03157218, 0.06956892, 0.03667122, 0.04135077, 0.02152266, 0.01620433, 0.03156785, 0.07118142, 0.03766974, 0.04102663, 0.02174186, 0.01664208, 0.0336973, 0.07062294, 0.03605684, 0.03977471, 0.02171443, 0.01714672, 0.03176588, 0.07356441, 0.03692399, 0.040339, 0.02232998, 0.01667871, 0.03164478, 0.06984422, 0.03650522, 0.04156439, 0.02159354, 0.01617253, 0.03165591, 0.07138272, 0.03758411, 0.04106233, 0.02173817, 0.01657263, 0.03375845, 0.07068915, 0.03600129, 0.03984619, 0.02180676, 0.01709857, 0.03179153, 0.07350614, 0.03685329, 0.0403301, 0.02230524, 0.01670402, 0.03167643, 0.06978473, 0.03657756, 0.04146405, 0.02161733, 0.01620965, 0.03169474, 0.07141214, 0.03752913, 0.04103936, 0.0217386, 0.01661277, 0.03377377, 0.07064536, 0.03590946, 0.03980395, 0.02177934, 0.01702105, 0.03186571, 0.07382621, 0.03677808, 0.04021896, 0.02227238, 0.01669554, 0.03172866, 0.06989853, 0.03651746, 0.04128785, 0.02158151, 0.01613162, 0.03160523, 0.0713524, 0.0375325, 0.04088224, 0.02160041, 0.01657074, 0.03367915, 0.07025647, 0.03590776, 0.03953811, 0.02152145, 0.01707065, 0.03176813, 0.07314435, 0.0366631, 0.04015033, 0.02203072, 0.01663506, 0.03162595, 0.06951975, 0.03659796, 0.04142917, 0.02143141, 0.01612968, 0.0315959, 0.07093086, 0.03761338, 0.04099659, 0.02164266, 0.01653107, 0.03363197, 0.07022344, 0.03580275, 0.03967328, 0.0216987, 0.0170381, 0.031843, 0.07366373, 0.03687708, 0.0404039, 0.02226391, 0.01657758, 0.0316635, 0.07056744, 0.03682204, 0.04152186, 0.02179682, 0.01609695, 0.03178239, 0.07194705, 0.03785761, 0.04114941, 0.02196062, 0.01658102, 0.03408986, 0.0712843, 0.03618533, 0.03977739, 0.02206361, 0.01706023, 0.03201642, 0.0743301, 0.03700601, 0.04040708, 0.02256329, 0.01666873, 0.03183091, 0.07027256, 0.03673402, 0.04163183, 0.02186674, 0.01615876, 0.03182605, 0.07142188, 0.03798526, 0.04126211, 0.02198842, 0.01655976, 0.03394339, 0.07092628, 0.03619887, 0.03988375, 0.02201306, 0.01706783, 0.03207967, 0.07400293, 0.0368527, 0.04039623, 0.02237008, 0.01664609, 0.03179441, 0.07007962, 0.03680293, 0.0416999, 0.02185383, 0.01625541, 0.03185265, 0.07175193, 0.03786256, 0.04121172, 0.02210208, 0.01658335, 0.03402124, 0.07128265, 0.03612188, 0.03992929, 0.02214436, 0.01710218, 0.03218592, 0.07391796, 0.03698968, 0.04045995, 0.02275734, 0.01670433, 0.03203415, 0.07028779, 0.03694514, 0.04168704, 0.0220286, 0.01623406, 0.03192671, 0.07205186, 0.0378662, 0.04127122, 0.02210794, 0.01664213, 0.03406809, 0.07149412, 0.03615594, 0.0399762, 0.02219908, 0.0171696, 0.0321864, 0.07458164, 0.03717189, 0.04057826, 0.0226554, 0.01673688, 0.03209834, 0.07063968, 0.03688413, 0.04177016, 0.02197469, 0.01629292, 0.03191397, 0.07198848, 0.03798333, 0.04140856, 0.02205558, 0.01675953, 0.0339853, 0.07156461, 0.03623694, 0.04007347, 0.02222909, 0.01719572, 0.03214427, 0.07493418, 0.03697479, 0.04057625, 0.02277967, 0.01681422, 0.03191, 0.07079593, 0.03674589, 0.04163301, 0.02194245, 0.01624587, 0.031844, 0.07187844, 0.03814147, 0.04135565, 0.02191315, 0.01670294, 0.03394448, 0.07120331, 0.03630356, 0.04015716, 0.02227842, 0.01727016, 0.03203848, 0.07430124, 0.03717634, 0.04075846, 0.02308051, 0.01684867, 0.03179557, 0.07037633, 0.03719478, 0.04211642, 0.02197028, 0.01639694, 0.03172803, 0.07161387, 0.03800564, 0.04152559, 0.02208951, 0.01682889, 0.03371972, 0.07099909, 0.03644678, 0.04013784, 0.02215318, 0.01731378, 0.03183575, 0.07423953, 0.03705455, 0.04057619, 0.02280296, 0.01692166, 0.03185087, 0.0702548, 0.03681364, 0.04176808, 0.02227366, 0.01642387, 0.0317152, 0.07176314, 0.03786777, 0.0410886, 0.02267064, 0.01677418, 0.03375949, 0.07070988, 0.03618796, 0.03992719, 0.02196568, 0.01729398, 0.03191999, 0.07387874, 0.03683546, 0.04005643, 0.0225086, 0.01688684, 0.03165765, 0.07003978, 0.0366711, 0.04159914, 0.02191132, 0.01636549, 0.03160385, 0.07135662, 0.03755799, 0.04097002, 0.02190224, 0.0167825, 0.03376881, 0.07061954, 0.03614156, 0.04002913, 0.02190266, 0.01727827, 0.03178183, 0.07408322, 0.03721186, 0.04055587, 0.02265115, 0.01688965, 0.03149234, 0.07002804, 0.0369469, 0.04171092, 0.02186289, 0.01635086, 0.03165845, 0.07137457, 0.03799204, 0.04099661, 0.02189124, 0.01682227, 0.03375022, 0.07038804, 0.03643696, 0.03984512, 0.02205994, 0.01729171, 0.03197071, 0.07399653, 0.0370103, 0.04053218, 0.02241094, 0.01687398, 0.03190155, 0.06995893, 0.0369484, 0.04154895, 0.02172927, 0.01635523, 0.03171719, 0.07153197, 0.03808501, 0.04102119, 0.02199719, 0.01684627, 0.03387139, 0.07085753, 0.03610486, 0.03992471, 0.0218519, 0.01732955, 0.03189909, 0.07376682, 0.03709585, 0.04042448, 0.02243595, 0.01689202, 0.03157517, 0.06958047, 0.0369322, 0.04136746, 0.02169621, 0.01645047, 0.03135764, 0.07113376, 0.0379586, 0.04107749, 0.02193968, 0.01692093, 0.03334906, 0.07047921, 0.03600821, 0.03986566, 0.02218545, 0.01742843, 0.0316551, 0.07406793, 0.0371913, 0.04012879, 0.02237912, 0.01704888, 0.03154471, 0.07002276, 0.03693451, 0.04148235, 0.02121097, 0.01650845, 0.03161531, 0.07095627, 0.03761723, 0.04024396, 0.0211591, 0.01687577, 0.03351538, 0.06979094, 0.03582335, 0.03885069, 0.02118553, 0.01739743, 0.03166558, 0.07305022, 0.03698578, 0.03958881, 0.02185853, 0.01693187, 0.03140726, 0.06925712, 0.03673463, 0.04067957, 0.02109653, 0.01643074, 0.03144681, 0.07091944, 0.03812389, 0.04053787, 0.0213427, 0.0168987, 0.03356247, 0.06997636, 0.03635762, 0.03913368, 0.0213722, 0.0174795, 0.03181579, 0.07282038, 0.03663811, 0.03947435, 0.02180373, 0.01697014, 0.03143581, 0.06910595, 0.03622155, 0.04069977, 0.02117364, 0.01642165, 0.03137746, 0.07053074, 0.03757814, 0.04014816, 0.02136588, 0.01689129, 0.03349671, 0.0698611, 0.03567057, 0.03898557, 0.02136319, 0.0174175, 0.03159792, 0.07277729, 0.03639993, 0.03945003, 0.02190712, 0.01705565, 0.03145821, 0.06926411, 0.03640707, 0.04073688, 0.02119145, 0.01652628, 0.03152441, 0.07059275, 0.03743595, 0.04035767, 0.02147165, 0.01695538, 0.03366932, 0.06978191, 0.03582083, 0.03914053, 0.02158863, 0.01751983, 0.03177394, 0.0728599, 0.03652273, 0.03966699, 0.02202584, 0.01706644, 0.03155648, 0.06936131, 0.03629114, 0.04076973, 0.02137564, 0.01653934, 0.03153996, 0.07090626, 0.03718083, 0.04027571, 0.02147281, 0.01697736, 0.03370223, 0.07009857, 0.03546506, 0.039254, 0.02157348, 0.01750904, 0.03181232, 0.07303768, 0.036336, 0.03968406, 0.02206393, 0.01706844, 0.03162979, 0.06930992, 0.03621673, 0.04089701, 0.02129908, 0.01657355, 0.03161915, 0.07088335, 0.03727432, 0.04043505, 0.02148224, 0.01702554, 0.03375375, 0.07028978, 0.03548762, 0.03937196, 0.0214856, 0.01755596, 0.03175058, 0.07335636, 0.03625369, 0.03972625, 0.02202499, 0.0170972, 0.0316103, 0.06945632, 0.0360928, 0.04088848, 0.02123168, 0.0166027, 0.03149545, 0.07078128, 0.03713268, 0.0404946, 0.02140861, 0.01701318, 0.03363338, 0.06982608, 0.03546577, 0.03939395, 0.02139212, 0.01752686, 0.03177108, 0.07269119, 0.03627556, 0.03980554, 0.02188192, 0.01711605, 0.03143646, 0.06877016, 0.03621742, 0.0411033, 0.02120062, 0.0166013, 0.031442, 0.07048064, 0.03722423, 0.04066578, 0.02129645, 0.01701208, 0.03347081, 0.06968299, 0.03561611, 0.03947389, 0.02140725, 0.01762068, 0.03158095, 0.07245918, 0.03629856, 0.0401336, 0.02188945, 0.01713341, 0.03136313, 0.06870671, 0.03614581, 0.04112735, 0.02113625, 0.01661872, 0.03124907, 0.07037661, 0.03718618, 0.04065051, 0.02134031, 0.01709063, 0.03338062, 0.06974328, 0.03549368, 0.03955741, 0.02141924, 0.01761445, 0.03145388, 0.07215831, 0.03625991, 0.04020193, 0.02180308, 0.01719345, 0.03120641, 0.06862754, 0.03620401, 0.04112986, 0.02125391, 0.01665695, 0.03130268, 0.06995934, 0.03714576, 0.0408582, 0.02131666, 0.01714219, 0.03337591, 0.0696622, 0.03553394, 0.03972063, 0.02140872, 0.01761333, 0.03155441, 0.07240937, 0.03664641, 0.0402742, 0.02182271, 0.01718308, 0.03141741, 0.06866162, 0.03607137, 0.04135134, 0.02112698, 0.01669519, 0.03136345, 0.07021467, 0.03712081, 0.04084177, 0.02124717, 0.0170925, 0.0335216, 0.06982043, 0.03546928, 0.03984562, 0.02139567, 0.0177023, 0.03180055, 0.07250506, 0.03656623, 0.04031815, 0.02182826, 0.01714987, 0.0315744, 0.06880614, 0.03600517, 0.04145951, 0.02114643, 0.01665212, 0.03172205, 0.07089358, 0.03711618, 0.04121033, 0.02122284, 0.01709289, 0.03389398, 0.06947085, 0.03529382, 0.0396967, 0.02138766, 0.01757436, 0.03168196, 0.07254946, 0.03601345, 0.03972525, 0.02209866, 0.01714289, 0.03131298, 0.06836763, 0.03584564, 0.0409199, 0.02119286, 0.01671231, 0.03127584, 0.07058493, 0.03655636, 0.04018461, 0.02141128, 0.01714259, 0.03374425, 0.06953981, 0.03534438, 0.03906735, 0.02157995, 0.01770341, 0.03184466, 0.07229892, 0.03622648, 0.03951398, 0.02213979, 0.01722973, 0.03153599, 0.06853416, 0.03602627, 0.04058016, 0.02141194, 0.01668454, 0.03131825, 0.06985044, 0.03697043, 0.0401532, 0.02159683, 0.01713101, 0.03346694, 0.06936614, 0.03537721, 0.03905514, 0.02163653, 0.01768112, 0.03161443, 0.07219274, 0.03626227, 0.03938876, 0.02215714, 0.01728998, 0.03162645, 0.06841759, 0.03611347, 0.04038845, 0.0213974, 0.01671646, 0.03138195, 0.06970609, 0.03712049, 0.03999112, 0.0215931, 0.0171662, 0.03351008, 0.06888402, 0.03547861, 0.03878322, 0.02159376, 0.0176929, 0.03169154, 0.07206052, 0.03622853, 0.03923586, 0.02210834, 0.01721555, 0.03142815, 0.06828034, 0.0358824, 0.04029728, 0.02138479, 0.01667619, 0.03142045, 0.07034504, 0.03702158, 0.03983004, 0.02160628, 0.01710417, 0.03361121, 0.0697237, 0.03555401, 0.0386944, 0.02159468, 0.01766535, 0.03175027, 0.07220359, 0.03631945, 0.03906114, 0.02207348, 0.01722796, 0.03149229, 0.06863669, 0.03622753, 0.04037756, 0.02143005, 0.01666266, 0.03146183, 0.07029643, 0.03737054, 0.03983334, 0.02164249, 0.01713178, 0.0336327, 0.0697144, 0.03561677, 0.03866924, 0.02167736, 0.01769411, 0.03187104, 0.07253405, 0.03636647, 0.03887002, 0.02207763, 0.01720558, 0.03160691, 0.06878063, 0.03628765, 0.04014968, 0.02127339, 0.01665261, 0.03163038, 0.07067627, 0.03715381, 0.03966699, 0.02155072, 0.01709829, 0.03372003, 0.069755, 0.03550645, 0.03856386, 0.02165112, 0.01768593, 0.03192846, 0.07277707, 0.03620904, 0.03905084, 0.02206578, 0.01725582, 0.03162678, 0.06907354, 0.03617403, 0.04016444, 0.02144555, 0.0166586, 0.03158644, 0.0706813, 0.03714164, 0.03956514, 0.02148622, 0.01711098, 0.03380452, 0.06985516, 0.03546506, 0.038455, 0.02134249, 0.01762665, 0.0319761, 0.07279664, 0.03623549, 0.0389078, 0.02195802, 0.0171955, 0.03179595, 0.06890898, 0.03606236, 0.04000013, 0.02123071, 0.01660441, 0.03163298, 0.07038738, 0.03697162, 0.03960176, 0.02141385, 0.01704695, 0.0337707, 0.06974263, 0.03540303, 0.03866827, 0.02149842, 0.0176291, 0.03205492, 0.0722407, 0.03622755, 0.03905336, 0.02213972, 0.01722483, 0.03184322, 0.06843089, 0.03599667, 0.0401674, 0.02135139, 0.01668709, 0.03179425, 0.07008711, 0.03715881, 0.03967322, 0.02159944, 0.01707287, 0.03379185, 0.06962003, 0.03558607, 0.03858025, 0.02165718, 0.01766774, 0.03207371, 0.07228906, 0.03629178, 0.03898492, 0.02228232, 0.01725818, 0.03172672, 0.06860843, 0.03608731, 0.04018195, 0.02155713, 0.01663289, 0.03175106, 0.07033425, 0.03691808, 0.03969753, 0.02177724, 0.0171186, 0.03387325, 0.06982253, 0.03530677, 0.03870719, 0.02187666, 0.01769387, 0.03197503, 0.07255005, 0.03619089, 0.03901086, 0.02239129, 0.01719958, 0.03185643, 0.069002, 0.03576261, 0.04010933, 0.02169043, 0.01664948, 0.03167998, 0.07045671, 0.03673729, 0.03956994, 0.02182039, 0.01711067, 0.03382684, 0.06967255, 0.03521059, 0.03857711, 0.02193939, 0.01766982, 0.03190813, 0.07297759, 0.0362115, 0.03903184, 0.02246734, 0.01724417, 0.03181847, 0.06948433, 0.0362356, 0.04030103, 0.02179568, 0.01671016, 0.03168386, 0.07093121, 0.03725061, 0.03983467, 0.02182861, 0.0171496, 0.03383721, 0.07022516, 0.0354928, 0.03864557, 0.02170663, 0.01759258, 0.03194839, 0.07271682, 0.0359204, 0.03910919, 0.02225018, 0.01720108, 0.03166405, 0.06878798, 0.03577632, 0.04009594, 0.02144677, 0.01665901, 0.03149872, 0.07046587, 0.03682138, 0.03948771, 0.02157689, 0.01706301, 0.03369883, 0.06955755, 0.03504467, 0.03834471, 0.02159674, 0.01756773, 0.03182478, 0.07234111, 0.03591804, 0.0388387, 0.02212237, 0.01709524, 0.03158169, 0.06855073, 0.035661, 0.03989733, 0.02114815, 0.01651335, 0.03148809, 0.06994344, 0.03646606, 0.03947477, 0.02123495, 0.01694235, 0.03359184, 0.06923239, 0.03509836, 0.03860418, 0.02148466, 0.01750532, 0.03167747, 0.07242057, 0.0359964, 0.03949801, 0.02202385, 0.01708409, 0.03127066, 0.06857631, 0.0358818, 0.04042215, 0.02136753, 0.01656016, 0.03110519, 0.07042081, 0.03665944, 0.03962518, 0.02163859, 0.01697121, 0.03333441, 0.06981069, 0.03543824, 0.03858959, 0.02175062, 0.01761088, 0.03168051, 0.07302216, 0.03612246, 0.03888492, 0.02231525, 0.01710876, 0.03145159, 0.06945671, 0.03593574, 0.04009185, 0.02172142, 0.0166613, 0.03154679, 0.07130599, 0.03669171, 0.03965707, 0.02180439, 0.01708276, 0.03380849, 0.07062415, 0.03540629, 0.03841663, 0.02181413, 0.0176535, 0.03185138, 0.07336683, 0.03586552, 0.03890328, 0.02225709, 0.01719832, 0.0317069, 0.06968849, 0.03577872, 0.03996356, 0.02160857, 0.01664608, 0.031558, 0.07112409, 0.03705924, 0.03961055, 0.02177327, 0.01707089, 0.03369987, 0.07035178, 0.03561993, 0.0383609, 0.02183625, 0.01769749, 0.03194148, 0.07340623, 0.03609177, 0.03878886, 0.0223178, 0.01711717, 0.03160424, 0.06951296, 0.03622655, 0.04012266, 0.02160756, 0.01645178, 0.03157212, 0.07113524, 0.03721013, 0.03952243, 0.02189852, 0.01709851, 0.03387333, 0.07017343, 0.03537031, 0.03855607, 0.02200433, 0.01763348, 0.03197722, 0.07371219, 0.03635235, 0.03919543, 0.02252115, 0.01710933, 0.03181798, 0.06978087, 0.03605467, 0.04046873, 0.02173265, 0.01663494, 0.03172063, 0.07148262, 0.03692188, 0.03973279, 0.02199054, 0.01702321, 0.03374482, 0.07035576, 0.03528305, 0.03867523, 0.02196393, 0.01764757, 0.03190515, 0.07327499, 0.03600465, 0.03916831, 0.02254639, 0.01724258, 0.03164902, 0.06970882, 0.03586609, 0.04026017, 0.02171998, 0.01664286, 0.03143907, 0.0713504, 0.03698155, 0.03987904, 0.0219607, 0.01702692, 0.03361145, 0.07031497, 0.03515306, 0.03877053, 0.02200075, 0.01756452, 0.03161983, 0.07276468, 0.03594204, 0.03915498, 0.02254654, 0.01718468, 0.03150625, 0.06947226, 0.03566828, 0.04037096, 0.02176554, 0.01669594, 0.03139269, 0.07127696, 0.03669422, 0.03985412, 0.02196354, 0.01710358, 0.03361585, 0.07061204, 0.03485781, 0.03889807, 0.02198008, 0.01766567, 0.03115698, 0.07318075, 0.03552182, 0.03921132, 0.02254972, 0.01725816, 0.03158789, 0.06996067, 0.03555308, 0.04047776, 0.02178507, 0.01665574, 0.03142542, 0.07151444, 0.03650084, 0.03993016, 0.02197981, 0.01710763, 0.03370972, 0.07073948, 0.03471667, 0.0387696, 0.02192232, 0.01764739, 0.03166283, 0.07362651, 0.0352949, 0.03930968, 0.02246155, 0.01720142, 0.03158122, 0.0700132, 0.03519538, 0.04044314, 0.02165854, 0.01659578, 0.03156714, 0.07177065, 0.03634215, 0.04018667, 0.0218016, 0.01708172, 0.03362233, 0.07104254, 0.03451476, 0.03903652, 0.02179663, 0.01756749, 0.0317423, 0.07389212, 0.0353921, 0.0392947, 0.02230323, 0.01711074, 0.03149874, 0.07028309, 0.03524687, 0.0404501, 0.0216466, 0.01659336, 0.03141074, 0.07195214, 0.03618113, 0.03984237, 0.02187999, 0.01699845, 0.03359276, 0.07085203, 0.03468291, 0.03878666, 0.02193685, 0.01761914, 0.03179051, 0.07400797, 0.03516807, 0.03929413, 0.02249352, 0.01709951, 0.03132848, 0.07054635, 0.03505772, 0.04040052, 0.02171049, 0.01661807, 0.03128244, 0.07227061, 0.0361069, 0.04000906, 0.02196151, 0.01702919, 0.03342212, 0.07155, 0.03456233, 0.03876125, 0.02195176, 0.01760842, 0.03165301, 0.07419771, 0.03495374, 0.03930856, 0.0224179, 0.01708842, 0.03135702, 0.07074057, 0.03497252, 0.04052492, 0.02163736, 0.01655314, 0.0313278, 0.07240373, 0.035876, 0.03998775, 0.02187056, 0.01694412, 0.03340751, 0.07122939, 0.03420569, 0.03891621, 0.02181802, 0.01750218, 0.03165851, 0.0742028, 0.03505645, 0.03936941, 0.02237322, 0.01706049, 0.03153779, 0.07072362, 0.03484118, 0.04058435, 0.02166305, 0.01656078, 0.03140756, 0.07252847, 0.03597242, 0.04007503, 0.02188771, 0.01695039, 0.03351358, 0.07166289, 0.03436618, 0.0389076, 0.02192992, 0.01753569, 0.03167436, 0.07427914, 0.03499073, 0.03929387, 0.02243564, 0.01707438, 0.03153648, 0.07066188, 0.03461178, 0.04021926, 0.02168023, 0.01651246, 0.03135765, 0.07265872, 0.03569196, 0.03977378, 0.02186007, 0.01687772, 0.03343255, 0.07194185, 0.03405539, 0.03883773, 0.02189382, 0.0174923, 0.03159765, 0.07485502, 0.03472412, 0.03918169, 0.02238027, 0.01701161, 0.03135788, 0.0711939, 0.0344918, 0.04024288, 0.02157564, 0.01644919, 0.03134288, 0.07267936, 0.03551387, 0.03984025, 0.02187266, 0.0169067, 0.03345407, 0.07130279, 0.03376022, 0.03860267, 0.02182157, 0.01743996, 0.03151731, 0.07441159, 0.03487996, 0.03901862, 0.02236146, 0.01698318, 0.03133462, 0.07069982, 0.03453554, 0.04013599, 0.02158041, 0.01650116, 0.03135116, 0.07215884, 0.03567119, 0.03959473, 0.02187827, 0.0168647, 0.03341754, 0.07147793, 0.03404296, 0.03863119, 0.02207057, 0.01743213, 0.0314501, 0.07420303, 0.03459399, 0.03904189, 0.02244375, 0.01700074, 0.03126214, 0.0711091, 0.03451661, 0.03999028, 0.02166017, 0.01645304, 0.03115025, 0.07258767, 0.03522203, 0.03970208, 0.02181905, 0.01691351, 0.03332826, 0.07178959, 0.03369405, 0.03846836, 0.0219123, 0.01744657, 0.03146396, 0.0742668, 0.03434795, 0.03873075, 0.02235829, 0.01699378, 0.03124883, 0.07057477, 0.03390487, 0.04006861, 0.02161223, 0.01641019, 0.0311511, 0.07269423, 0.03525621, 0.039629, 0.02191322, 0.01682009, 0.03319085, 0.07167143, 0.03353956, 0.03844833, 0.02192958, 0.01740446, 0.03138571, 0.0743534, 0.03401128, 0.03874792, 0.02246612, 0.01694988, 0.03113258, 0.07111527, 0.03413236, 0.03999788, 0.02163081, 0.01639364, 0.03096257, 0.07272795, 0.03514092, 0.03964749, 0.02183638, 0.01674268, 0.03302696, 0.0716522, 0.03373163, 0.03835014, 0.02191673, 0.0172988, 0.03121755, 0.07467696, 0.0341046, 0.03867479, 0.02235327, 0.01687625, 0.03089639, 0.07101488, 0.03412044, 0.03980262, 0.02161117, 0.01633925, 0.03080406, 0.0726368, 0.03520019, 0.03947845, 0.0218566, 0.01679094, 0.03298508, 0.07150217, 0.03372518, 0.03844223, 0.02200432, 0.01737861, 0.0311891, 0.07507958, 0.034589, 0.03893376, 0.02244179, 0.01697125, 0.03102981, 0.07128435, 0.03433432, 0.04006052, 0.02161503, 0.01640026, 0.03085446, 0.07321544, 0.03534396, 0.03957672, 0.0217771, 0.01676169, 0.03298296, 0.07220017, 0.03372518, 0.03855251, 0.02196544, 0.01729922, 0.03119621, 0.07523818, 0.03433531, 0.03890457, 0.02239044, 0.01682085, 0.03086239, 0.07158267, 0.03410301, 0.03999628, 0.02140467, 0.01628223, 0.03076579, 0.07287254, 0.03522692, 0.03967652, 0.02169774, 0.01666772, 0.03282893, 0.07163114, 0.03367929, 0.03845438, 0.02179875, 0.01728133, 0.03120503, 0.07457532, 0.03450476, 0.03909661, 0.02226056, 0.01677983, 0.03105506, 0.07113191, 0.03403448, 0.04003067, 0.021452, 0.01621727, 0.03085827, 0.07288429, 0.03496878, 0.03964075, 0.02166761, 0.01665861, 0.03294271, 0.0720082, 0.03313322, 0.03837745, 0.0216831, 0.01718143, 0.03105171, 0.07499725, 0.03396777, 0.03908828, 0.02211532, 0.0168324, 0.03098553, 0.0718472, 0.03369265, 0.04017999, 0.0213372, 0.01626318, 0.03080454, 0.07334662, 0.03467096, 0.03978011, 0.02157498, 0.01668215, 0.03300323, 0.07225844, 0.03322673, 0.03870006, 0.02164703, 0.01726362, 0.03111932, 0.0754983, 0.03404218, 0.03906533, 0.02209364, 0.01683969, 0.0308482, 0.07167549, 0.03393998, 0.04031575, 0.02137763, 0.01633933, 0.03084325, 0.07334543, 0.03494456, 0.03979031, 0.02167808, 0.01677237, 0.0329452, 0.07262275, 0.03346272, 0.03865824, 0.02171328, 0.01734236, 0.03115513, 0.0755791, 0.03415426, 0.03898757, 0.02224307, 0.016868, 0.03089707, 0.07163481, 0.03356698, 0.04009692, 0.02136235, 0.01632503, 0.03075059, 0.07351809, 0.03462081, 0.03951523, 0.02173267, 0.01677542, 0.03296908, 0.07250507, 0.0330115, 0.03852038, 0.02173513, 0.01736585, 0.03096837, 0.0753051, 0.03381328, 0.03893315, 0.02217914, 0.01690813, 0.0309748, 0.07196185, 0.03367211, 0.04015855, 0.02151818, 0.01638801, 0.03082177, 0.07341398, 0.03459793, 0.03963126, 0.02169593, 0.0168394, 0.03285704, 0.07284873, 0.03299072, 0.03860585, 0.02177396, 0.01737793, 0.0311763, 0.07565902, 0.03385309, 0.03897357, 0.02222821, 0.01685894, 0.03082015, 0.07200418, 0.03339752, 0.04022615, 0.02130352, 0.01628757, 0.03061602, 0.07361106, 0.03415412, 0.03953118, 0.0213066, 0.0167254, 0.03268089, 0.07277472, 0.03279756, 0.03851727, 0.02149254, 0.01724462, 0.03103217, 0.07628568, 0.03353661, 0.03889088, 0.02217936, 0.01687273, 0.03087016, 0.0726676, 0.03327921, 0.04020211, 0.0213918, 0.01637331, 0.03078562, 0.0745637, 0.03445025, 0.03980091, 0.02171039, 0.01675849, 0.03291666, 0.07381859, 0.03288495, 0.03863227, 0.02185805, 0.01727749, 0.0310304, 0.07649095, 0.03346972, 0.03897938, 0.02218355, 0.01693046, 0.03111088, 0.07273958, 0.03353239, 0.04029985, 0.0215795, 0.01647936, 0.03094395, 0.07418921, 0.03427524, 0.03964904, 0.0219232, 0.01678084, 0.03288134, 0.07327504, 0.03226256, 0.03843835, 0.02192647, 0.01735115, 0.03106029, 0.07652923, 0.03311408, 0.03915053, 0.02233382, 0.01688691, 0.03097033, 0.07308868, 0.03269585, 0.04006657, 0.02136083, 0.01634083, 0.03069753, 0.0748366, 0.03390499, 0.03969491, 0.02185935, 0.01680908, 0.03288588, 0.07387724, 0.03243763, 0.03836315, 0.02195148, 0.01739517, 0.03116176, 0.07705804, 0.03352097, 0.03876721, 0.02243065, 0.01700279, 0.03100039, 0.0736445, 0.03309289, 0.03992452, 0.02167055, 0.01643497, 0.03072402, 0.07422802, 0.034298, 0.03964011, 0.02186984, 0.01678108, 0.03290738, 0.07366776, 0.03239842, 0.03828248, 0.02192647, 0.01729938, 0.03100921, 0.07660738, 0.03271913, 0.03853461, 0.02244326, 0.01688507, 0.03091671, 0.07300347, 0.03251011, 0.03981369, 0.021666, 0.01641428, 0.03088811, 0.07456795, 0.03356758, 0.03948773, 0.02214826, 0.01693249, 0.03299725, 0.07362815, 0.03211241, 0.03823007, 0.02226397, 0.01745996, 0.03111425, 0.07680898, 0.03263985, 0.0385548, 0.02266653, 0.01706722, 0.03077731, 0.07283761, 0.03247147, 0.0398719, 0.02181385, 0.01657101, 0.03061781, 0.07422474, 0.03364399, 0.03934845, 0.02218728, 0.01702386, 0.03297638, 0.07462292, 0.0325019, 0.03818491, 0.02238995, 0.01774673, 0.03104434, 0.07768765, 0.03325499, 0.03864353, 0.02287556, 0.0171711, 0.03089147, 0.07333825, 0.03309509, 0.03999857, 0.02202521, 0.01666685, 0.03079437, 0.07553264, 0.03399638, 0.03937577, 0.02208222, 0.01706909, 0.03297272, 0.07425711, 0.03251061, 0.03796911, 0.02211335, 0.01769616, 0.03100547, 0.07777864, 0.03318163, 0.03819659, 0.02301896, 0.01707097, 0.03074513, 0.07325094, 0.03246015, 0.03970073, 0.0218066, 0.01637839, 0.03057304, 0.07467119, 0.03331558, 0.03930972, 0.02219492, 0.0169599, 0.03265956, 0.07401153, 0.03174595, 0.03800438, 0.0220743, 0.01757573, 0.03082869, 0.07662501, 0.03265227, 0.03839934, 0.02251441, 0.01700225, 0.03043422, 0.0727061, 0.03261565, 0.03981769, 0.0217694, 0.01645395, 0.03055057, 0.07453784, 0.03338375, 0.03950243, 0.02218015, 0.01704418, 0.03285277, 0.07389554, 0.03187566, 0.03808976, 0.02215547, 0.01755075, 0.03094666, 0.077682, 0.03275238, 0.0386336, 0.02273433, 0.01711893, 0.03059328, 0.07338218, 0.03262972, 0.03966006, 0.02183699, 0.01638924, 0.03043906, 0.07512128, 0.03376448, 0.0393069, 0.02239924, 0.01676621, 0.03255082, 0.07389009, 0.03205661, 0.03788336, 0.02213278, 0.01742385, 0.03079904, 0.07692215, 0.03269567, 0.03792813, 0.02242802, 0.01696209, 0.03024423, 0.07307795, 0.03231129, 0.03910248, 0.02149378, 0.01628584, 0.03022536, 0.07504916, 0.0334871, 0.03875708, 0.02194774, 0.01658823, 0.03248367, 0.07374708, 0.0319937, 0.03756348, 0.0218986, 0.01723711, 0.03083859, 0.07721276, 0.0329515, 0.03802635, 0.02237719, 0.01676666, 0.03054016, 0.07333486, 0.03268726, 0.03933041, 0.02156488, 0.01626548, 0.03046298, 0.07524087, 0.033884, 0.03908282, 0.02203972, 0.01666305, 0.03262414, 0.07429582, 0.03246629, 0.03809163, 0.02211473, 0.01729836, 0.03095816, 0.07770137, 0.03325089, 0.03829532, 0.02252455, 0.01677173, 0.03058807, 0.07488, 0.03250791, 0.03923506, 0.02183597, 0.01604365, 0.03067099, 0.07633762, 0.03343016, 0.03864045, 0.02230892, 0.01646676, 0.03286313, 0.07498614, 0.03200077, 0.03690335, 0.02236452, 0.01733662, 0.03095539, 0.07836206, 0.03252377, 0.036994, 0.02268841, 0.01664577, 0.03050426, 0.07441821, 0.03183603, 0.03817785, 0.02184293, 0.01580118, 0.02992952, 0.07532632, 0.03266154, 0.03798385, 0.0225147, 0.01637343, 0.03218139, 0.07506895, 0.03144261, 0.03684381, 0.02250436, 0.01706148, 0.03060172, 0.07795484, 0.0322005, 0.03676783, 0.02285599, 0.01657875, 0.03027093, 0.07408122, 0.03192918, 0.03849229, 0.02174783, 0.01597944, 0.0299834, 0.07551736, 0.03367109, 0.03816772, 0.02234622, 0.01641108, 0.03186727, 0.07493044, 0.03203232, 0.03677889, 0.02205108, 0.01709154, 0.03020848, 0.0786853, 0.0333686, 0.03726961, 0.0225142, 0.01638618, 0.02946544, 0.07500575, 0.03267981, 0.03814878, 0.02143567, 0.01587499, 0.0293013, 0.07554009, 0.03363728, 0.03768529, 0.02208869, 0.01640306, 0.03151548, 0.07560416, 0.03215375, 0.03650267, 0.02225131, 0.01702641, 0.02998167, 0.07844551, 0.03344175, 0.0372172, 0.02265302, 0.01653537, 0.02941613, 0.07515499, 0.03197562, 0.03798985, 0.02172774, 0.01589976, 0.0291461, 0.07626257, 0.03380907, 0.03753558, 0.0223376, 0.01626544, 0.03131229, 0.07530168, 0.03247215, 0.03598404, 0.02259484, 0.0173087, 0.03006131, 0.07709104, 0.03280129, 0.03648961, 0.02329485, 0.01693168, 0.02959002, 0.07378123, 0.03338829, 0.03791822, 0.02235745, 0.01633493, 0.02965678, 0.07582863, 0.03440965, 0.03740451, 0.02275438, 0.01673493, 0.03164223, 0.07609022, 0.03312467, 0.036289, 0.02286158, 0.01758443, 0.03029832, 0.07946622, 0.03407105, 0.03654138, 0.02327052, 0.01689287, 0.03018096, 0.07572465, 0.03387606, 0.03786017, 0.02237375, 0.01615165, 0.02962347, 0.07534491, 0.03457308, 0.03766019, 0.02277681, 0.01674302, 0.03194505, 0.07486727, 0.03302133, 0.03587862, 0.02296795, 0.01722094, 0.03026701, 0.07786073, 0.03423088, 0.03606642, 0.02322564, 0.01690316, 0.03016672, 0.07388555, 0.03384696, 0.03754003, 0.02213223, 0.01613205, 0.02972942, 0.07548671, 0.03381618, 0.03664522, 0.02241199, 0.01643965, 0.03185337, 0.07396144, 0.03232544, 0.03557139, 0.02238964, 0.01714478, 0.03003817, 0.07689177, 0.03327549, 0.03596718, 0.02276446, 0.01669605, 0.02984723, 0.07283393, 0.03253833, 0.03705604, 0.02180398, 0.01604064, 0.02977047, 0.0738254, 0.03369213, 0.03708306, 0.02231817, 0.01653861, 0.03198857, 0.07426149, 0.03290921, 0.03563078, 0.02250595, 0.01721591, 0.03032788, 0.07825767, 0.03392307, 0.03643002, 0.02266248, 0.01658197, 0.02994231, 0.07334931, 0.03282067, 0.03716189, 0.02171602, 0.01593494, 0.02974497, 0.07444417, 0.03379391, 0.03694113, 0.0222691, 0.01634204, 0.0318722, 0.07320462, 0.03198214, 0.03567599, 0.02220704, 0.01716, 0.03030307, 0.07648282, 0.03279926, 0.03578297, 0.02250438, 0.01661255, 0.02994041, 0.07279699, 0.0325151, 0.03678809, 0.02172333, 0.01602786, 0.0297039, 0.0736568, 0.03327511, 0.03651631, 0.02220028, 0.01645202, 0.03174371, 0.07326561, 0.0317481, 0.03520571, 0.02236692, 0.01723842, 0.03026339, 0.07681861, 0.03261766, 0.035524, 0.02273951, 0.01664909, 0.02997463, 0.07318034, 0.0321802, 0.03664833, 0.02166395, 0.0160124, 0.02995212, 0.07442889, 0.03320092, 0.03668401, 0.02250709, 0.01642693, 0.03275945, 0.07438166, 0.03193225, 0.0356422, 0.02221506, 0.01699093, 0.03084177, 0.07697154, 0.0325523, 0.0354915, 0.02222223, 0.01638065, 0.03071558, 0.07223187, 0.03195307, 0.03670266, 0.02132885, 0.01577587, 0.03009364, 0.0733813, 0.0327297, 0.03633766, 0.02174625, 0.01609427, 0.03219767, 0.07282451, 0.03131701, 0.0349906, 0.0220482, 0.01716094, 0.0308897, 0.07592214, 0.03240811, 0.0351353, 0.02267406, 0.01667991, 0.03068869, 0.07233553, 0.03209288, 0.03670458, 0.02168933, 0.01612856, 0.03068982, 0.07410196, 0.03262221, 0.03644919, 0.02226866, 0.01651157, 0.03284373, 0.07370789, 0.03127952, 0.03500222, 0.02217514, 0.01722188, 0.03125582, 0.07636826, 0.0321969, 0.03581331, 0.02271676, 0.01670079, 0.03054776, 0.07258923, 0.03240509, 0.03684674, 0.02174274, 0.01618021, 0.03067411, 0.07448018, 0.03295102, 0.03611767, 0.02248091, 0.01637806, 0.03252866, 0.07297963, 0.03173666, 0.03506559, 0.02261365, 0.01711315, 0.03077979, 0.0758843, 0.03286038, 0.03555363, 0.02291162, 0.01668807, 0.03052346, 0.07222373, 0.03227763, 0.03681995, 0.02213577, 0.01605471, 0.03061686, 0.07423237, 0.0332535, 0.03668575, 0.02261448, 0.01634632, 0.03292241, 0.07373922, 0.03179877, 0.03509001, 0.0226855, 0.01731138, 0.03135846, 0.07698858, 0.03266635, 0.0356513, 0.0231299, 0.016671, 0.03081805, 0.07312434, 0.03224294, 0.0365912, 0.02195296, 0.01616949, 0.03090308, 0.075223, 0.03301507, 0.03666635, 0.02266612, 0.01662636, 0.03313367, 0.07478698, 0.03182666, 0.03537269, 0.02242376, 0.01739463, 0.03140738, 0.07790416, 0.03245198, 0.03572616, 0.02302915, 0.01695696, 0.03103608, 0.07356716, 0.03233605, 0.03706501, 0.02208878, 0.01644499, 0.03099023, 0.07693594, 0.03403075, 0.037375, 0.02269217, 0.01682626, 0.03306117, 0.07467394, 0.03230842, 0.03560574, 0.02263848, 0.01738419, 0.0312746, 0.07713754, 0.0327027, 0.03596957, 0.02313613, 0.01688498, 0.03102305, 0.07211792, 0.03192931, 0.03700331, 0.02190464, 0.01613365, 0.03084462, 0.07468014, 0.03273025, 0.03634292, 0.0224185, 0.01645869, 0.03303884, 0.07274482, 0.03083894, 0.03465569, 0.0223825, 0.01717169, 0.03117269, 0.07492974, 0.03121519, 0.03473873, 0.02274778, 0.01664991, 0.03095267, 0.07081069, 0.03074899, 0.03621435, 0.02187413, 0.01614337, 0.03081506, 0.07263789, 0.03167267, 0.03564926, 0.02241156, 0.01643524, 0.03296243, 0.07183939, 0.03073026, 0.03464486, 0.02251093, 0.01736756, 0.03137888, 0.07439049, 0.03153537, 0.03490205, 0.02281922, 0.01680803, 0.03123387, 0.06999215, 0.03044095, 0.03598532, 0.02189499, 0.0161817, 0.0312608, 0.07380785, 0.03155866, 0.03576702, 0.02243015, 0.01656987, 0.03344258, 0.072694, 0.03079151, 0.034655, 0.02259998, 0.01735473, 0.03171431, 0.07552099, 0.03139263, 0.0348631, 0.02278868, 0.01679527, 0.03108812, 0.07110225, 0.03055582, 0.03591768, 0.02185282, 0.01609205, 0.03103804, 0.07316072, 0.03173676, 0.03577308, 0.02228567, 0.01654999, 0.03317793, 0.07207257, 0.0302634, 0.03451058, 0.0222559, 0.01725725, 0.03130656, 0.07397638, 0.03086524, 0.03463024, 0.02244611, 0.0167194, 0.03110342, 0.07002275, 0.03052106, 0.0358675, 0.02184838, 0.01620305, 0.03090811, 0.0711512, 0.03110982, 0.03555578, 0.02209288, 0.0163946, 0.033228, 0.07168047, 0.0299493, 0.03420736, 0.02214947, 0.01751561, 0.03168549, 0.07394571, 0.03054755, 0.03454813, 0.02231427, 0.01652429, 0.031212, 0.06957819, 0.03018054, 0.03589731, 0.02141965, 0.01604776, 0.03110548, 0.07193217, 0.03082151, 0.03552313, 0.02162956, 0.01633211, 0.03343383, 0.07147134, 0.02968393, 0.0346165, 0.0215527, 0.01715968, 0.03180738, 0.07424215, 0.03048666, 0.03499831, 0.02202582, 0.01665335, 0.03134808, 0.0706663, 0.02999307, 0.03606357, 0.02104803, 0.01603623, 0.0312929, 0.07212149, 0.03091849, 0.03575775, 0.02145385, 0.01636625, 0.0334706, 0.07123478, 0.02938315, 0.03441215, 0.0215636, 0.01717528, 0.03177943, 0.0743177, 0.03041274, 0.03459837, 0.0218814, 0.01663899, 0.03141964, 0.06957825, 0.02975104, 0.03588324, 0.02099296, 0.01594458, 0.03140182, 0.07193013, 0.030957, 0.03567759, 0.02166758, 0.01627299, 0.03389871, 0.07066887, 0.02977454, 0.03460907, 0.02157582, 0.01704222, 0.03204051, 0.07276256, 0.03056322, 0.03498963, 0.02182386, 0.01659731, 0.0313298, 0.06921653, 0.03004099, 0.03619068, 0.02086919, 0.01596531, 0.03152717, 0.07059608, 0.03068252, 0.03568973, 0.02148638, 0.01641971, 0.03375012, 0.06962028, 0.0291954, 0.03396596, 0.02151063, 0.01713081, 0.03194398, 0.0709585, 0.02951097, 0.03413872, 0.02174117, 0.01662858, 0.03170732, 0.0671738, 0.02916669, 0.0355545, 0.02094312, 0.01601595, 0.03166456, 0.06887029, 0.03000807, 0.03515031, 0.02129342, 0.01646631, 0.03386305, 0.06928938, 0.02929397, 0.03405855, 0.02165884, 0.01720437, 0.03194482, 0.07169605, 0.02970148, 0.03479965, 0.02221128, 0.0167581, 0.03122432, 0.06871958, 0.02959895, 0.03625384, 0.02119237, 0.01599084, 0.03098593, 0.07034724, 0.03047505, 0.03572516, 0.02195325, 0.01625567, 0.03301416, 0.06999305, 0.0295176, 0.03464261, 0.02237119, 0.01683707, 0.03122886, 0.07162423, 0.02987722, 0.03459683, 0.0233086, 0.01635316, 0.03107059, 0.0662702, 0.0292803, 0.03567566, 0.02208313, 0.0156329, 0.03044083, 0.0688309, 0.02952882, 0.035682, 0.02221014, 0.01580729, 0.03248003, 0.06703239, 0.02749896, 0.03419532, 0.0226445, 0.0165591, 0.03113262, 0.07096178, 0.02911485, 0.03518351, 0.02351809, 0.01608315, 0.0311597, 0.06717285, 0.02874018, 0.03638761, 0.0222404, 0.01559497, 0.03134505, 0.06604175, 0.02958694, 0.03574414, 0.02257349, 0.01577783, 0.03295868, 0.06625813, 0.02789082, 0.03450663, 0.02288091, 0.0165776, 0.03114021, 0.06616671, 0.02933856, 0.0342182, 0.02312466, 0.0158914, 0.03022191, 0.06384616, 0.0298478, 0.03551714, 0.0223819, 0.01519959, 0.03050345, 0.06388805, 0.03027678, 0.03512698, 0.02252211, 0.01566318, 0.03318491, 0.06487647, 0.0294526, 0.03460302, 0.02277696, 0.01652149, 0.03013155, 0.06864683, 0.03062367, 0.03386286, 0.02311178, 0.0160626, 0.03040149, 0.06488549, 0.02957663, 0.03640569, 0.02226544, 0.01567185, 0.03140212, 0.06885626, 0.03082668, 0.03535691, 0.02352795, 0.01602193, 0.03352919, 0.06827518, 0.02857617, 0.03375259, 0.02324812, 0.01673126, 0.03204141, 0.07377776, 0.03013119, 0.03479441, 0.02367024, 0.01634731, 0.03174124, 0.06881333, 0.02997161, 0.03562022, 0.02311487, 0.01555314, 0.03143506, 0.07059272, 0.03113906, 0.03583037, 0.02331538, 0.01585258, 0.03435205, 0.06935694, 0.0297691, 0.03438785, 0.02342519, 0.0165093, 0.03208763, 0.07198519, 0.03120678, 0.03502541, 0.02383099, 0.01623772, 0.03182789, 0.06734033, 0.03068689, 0.03654634, 0.02288439, 0.01566872, 0.03195511, 0.07041858, 0.03166179, 0.0366791, 0.02351424, 0.01600142, 0.03402965, 0.06965454, 0.02997646, 0.03560052, 0.02326214, 0.01672398, 0.03216863, 0.07231306, 0.03073026, 0.03574362, 0.02354315, 0.0162999, 0.03179874, 0.07081842, 0.0309891, 0.03746352, 0.02243732, 0.01579393, 0.03152825, 0.07297499, 0.03215441, 0.03749493, 0.02329407, 0.01608245, 0.0339103, 0.07220559, 0.03013379, 0.03598985, 0.02320019, 0.01670915, 0.03164048, 0.07481766, 0.0304756, 0.0362693, 0.02341062, 0.01624497, 0.03129902, 0.07096049, 0.02972366, 0.03692995, 0.02236501, 0.01544475, 0.03106644, 0.07184335, 0.03046219, 0.03663095, 0.02291644, 0.01573127, 0.033595, 0.07037856, 0.02925132, 0.03567115, 0.022812, 0.01623556, 0.03125992, 0.07324628, 0.02963464, 0.03582767, 0.02330205, 0.01586221, 0.03112949, 0.06954414, 0.02982466, 0.037241, 0.02229033, 0.01532918, 0.03076286, 0.0706403, 0.03015978, 0.03689895, 0.02269807, 0.0156963, 0.0327606, 0.0687883, 0.02921792, 0.03537666, 0.02269189, 0.01645234, 0.03117514, 0.07278281, 0.02949709, 0.0351453, 0.02256386, 0.0161167, 0.03083464, 0.06783079, 0.02904086, 0.03627684, 0.02171381, 0.01558626, 0.03123237, 0.07106633, 0.03005686, 0.03636026, 0.02249822, 0.01570733, 0.0334806, 0.07007287, 0.02918175, 0.03514345, 0.02263786, 0.01642019, 0.03186986, 0.07272174, 0.02930739, 0.03533933, 0.02278856, 0.016187, 0.03163453, 0.06750604, 0.02862703, 0.03578358, 0.02135839, 0.01547838, 0.03185498, 0.0686575, 0.02976732, 0.03610645, 0.02168025, 0.01579294, 0.03405689, 0.06653929, 0.02792676, 0.03440731, 0.0218792, 0.01645143, 0.03175404, 0.06871343, 0.02825789, 0.03505111, 0.02225633, 0.01607372, 0.03129968, 0.06436815, 0.02758533, 0.03601708, 0.02143252, 0.0154042, 0.0309551, 0.06490258, 0.0281426, 0.03608682, 0.02169248, 0.0157397, 0.03374946, 0.06411426, 0.02707304, 0.0340581, 0.02173789, 0.01644142, 0.03181124, 0.06524994, 0.02709087, 0.03400723, 0.0222211, 0.01597056, 0.03136602, 0.06004951, 0.02663529, 0.03509393, 0.02121891, 0.01543004, 0.03166971, 0.05915271, 0.02728633, 0.0353262, 0.02193193, 0.01598692, 0.0340227, 0.05964995, 0.02595995, 0.03320884, 0.0215958, 0.01623471, 0.03172097, 0.05510197, 0.02496163, 0.03284373, 0.02135793, 0.01565701, 0.03070917, 0.05663543, 0.02574245, 0.03400677, 0.02097684, 0.01553727, 0.03134927, 0.05991588, 0.02678104, 0.03384906, 0.02091396, 0.01570843, 0.03331038, 0.05802036, 0.02541376, 0.03291989, 0.02084209, 0.01587841, 0.03130221, 0.06021972, 0.02645476, 0.03315632, 0.0215843, 0.01569924, 0.03117744, 0.05742912, 0.02621324, 0.0348246, 0.02022413, 0.01515107, 0.03073515, 0.05472589, 0.02633316, 0.03480006, 0.0209193, 0.01540361, 0.03313803, 0.05463202, 0.02623573, 0.03345701, 0.02126103, 0.01600105, 0.03080742, 0.05615744, 0.02707365, 0.03520799, 0.0218597, 0.01557546, 0.03128532, 0.051646, 0.02780284, 0.03661861, 0.02217342, 0.01526417, 0.03128978, 0.06047669, 0.03123054, 0.03789496, 0.02097049, 0.01588031, 0.03274992, 0.04898866, 0.02554715, 0.0317396, 0.021003006, 0.0158114061, 0.03058382, 0.04984623, 0.02655456, 0.03192042, 0.02136067, 0.01551857, 0.02994792, 0.04726402, 0.02623523, 0.03234584, 0.02030342, 0.01510216, 0.03024659, 0.04895937, 0.02746351, 0.032, 0.02080089, 0.01547892, 0.03211986, 0.04794149, 0.02666669, 0.03051987, 0.02101639, 0.01613782, 0.0306135, 0.05005293, 0.02683729, 0.03170523, 0.02210946, 0.01522262, 0.02991337, 0.0485066, 0.02642787, 0.03277927, 0.02096974, 0.01498058, 0.03056657, 0.0480238, 0.0288398, 0.0338052, 0.02285381, 0.01623471, 0.03299981, 0.04749077, 0.02594174, 0.03106269, 0.02283878, 0.01561902, 0.02955149, 0.04956321, 0.02703874, 0.03128052, 0.0227548, 0.01530621, 0.0297881, 0.04668256, 0.02780443, 0.03342535, 0.02239093, 0.01543268, 0.03035286, 0.04797941, 0.02869376, 0.03292907, 0.0218776, 0.0156887, 0.03153857, 0.04885849, 0.02782348, 0.03308426, 0.02292668, 0.0160386, 0.0301653, 0.05230024, 0.0300358, 0.03396355, 0.0241598, 0.01507695, 0.02977801, 0.04726842, 0.02816302, 0.03434374, 0.02720676, 0.01463816, 0.02986017, 0.04974296, 0.0281061, 0.03188901, 0.0209459, 0.0146002, 0.03176471, 0.0492903, 0.02653252, 0.03096949, 0.02170207, 0.01548445, 0.02969957, 0.05094392, 0.02799502, 0.03139969, 0.02222792, 0.01552403, 0.0299276, 0.04840966, 0.02782075, 0.03296831, 0.02145777, 0.01530837, 0.03082696, 0.05050755, 0.02696208, 0.03244584, 0.02230792, 0.0159069, 0.03617318, 0.04901272, 0.02929184, 0.03236508, 0.04172598, 0.01829662, 0.03881966, 0.05157171, 0.03059799, 0.03322862, 0.02593988, 0.01567024, 0.03003858, 0.04703849, 0.0273347, 0.0330028, 0.02282196, 0.01514869, 0.03133679, 0.04747286, 0.02756796, 0.0320912, 0.02540927, 0.01491822, 0.03267955, 0.04793445, 0.02530999, 0.03082107, 0.02222439, 0.01568527, 0.03129516, 0.04996273, 0.02557418, 0.03123234, 0.0216419, 0.01491711, 0.02976663, 0.04850018, 0.02518449, 0.03179021, 0.02058456, 0.01397015, 0.02976665, 0.05026818, 0.0258064, 0.03128277, 0.01975657, 0.01425686, 0.03153094, 0.05264309, 0.02474079, 0.03167412, 0.02000679, 0.01508518, 0.0304457, 0.05353584, 0.02616124, 0.03124226, 0.02077078, 0.0148688, 0.02948103, 0.05042081, 0.02594066, 0.03187176, 0.02077093, 0.01428869, 0.02986274, 0.05027696, 0.02758389, 0.03223838, 0.02077723, 0.01455477, 0.03217994, 0.04999714, 0.02720432, 0.03166964, 0.0215369, 0.01534939, 0.03117058, 0.05274542, 0.02770093, 0.03329256, 0.02244213, 0.01472687, 0.0304547, 0.04881741, 0.02769305, 0.03379096, 0.02055509, 0.0141123, 0.03026533, 0.0498153, 0.02790222, 0.03288019, 0.02093999, 0.01439982, 0.0331556, 0.05002436, 0.02691717, 0.03099543, 0.0217666, 0.01448914, 0.03014832, 0.05118297, 0.02786063, 0.03209336, 0.02080824, 0.01397652, 0.02984183, 0.04883321, 0.02733555, 0.03357441, 0.01970679, 0.01345498, 0.02971469, 0.04940799, 0.02816818, 0.03336348, 0.01990406, 0.01369259, 0.0325095, 0.05012096, 0.02696159, 0.03230889, 0.02060361, 0.01430486, 0.03039719, 0.05160848, 0.02721547, 0.03264551, 0.02083863, 0.01370926, 0.03038211, 0.04892039, 0.02706472, 0.03318632, 0.02028774, 0.01323603, 0.03056833, 0.0501732, 0.0278162, 0.03226021, 0.02060336, 0.01344965, 0.03216629, 0.04945162, 0.02635516, 0.03112377, 0.02101735, 0.01413443, 0.03038374, 0.05193703, 0.02633556, 0.03067985, 0.02147871, 0.01374514, 0.02985846, 0.04873009, 0.02612424, 0.03203733, 0.02017905, 0.01334181, 0.03011221, 0.05041314, 0.02638519, 0.03146052, 0.02008789, 0.01356668, 0.032617, 0.04971784, 0.02544544, 0.03030706, 0.02054825, 0.0141171, 0.03046061, 0.05174423, 0.02614753, 0.03093531, 0.02091073, 0.01377556, 0.03043809, 0.04959955, 0.02592873, 0.03184064, 0.02007204, 0.01333846, 0.0300681, 0.04966608, 0.02679854, 0.03115831, 0.01998087, 0.0133818, 0.03207021, 0.04956454, 0.02581573, 0.0297115, 0.02010121, 0.01389396, 0.03009506, 0.05131203, 0.02662934, 0.03052097, 0.02053956, 0.01355212, 0.02989709, 0.04853849, 0.02643931, 0.03144313, 0.01997237, 0.01335471, 0.02971568, 0.04995733, 0.02694228, 0.0329994, 0.02045259, 0.01393396, 0.03274371, 0.05075927, 0.02542191, 0.03070307, 0.02006411, 0.01438695, 0.03066891, 0.05262327, 0.02594689, 0.03095319, 0.02068116, 0.01354441, 0.03022763, 0.04973269, 0.02401243, 0.0322915, 0.02029204, 0.01362086, 0.03060693, 0.05069407, 0.02472107, 0.03254319, 0.02001377, 0.01380798, 0.03242385, 0.04987655, 0.02385126, 0.03115403, 0.02092038, 0.01459311, 0.03079278, 0.05222843, 0.0246597, 0.0312992, 0.02082819, 0.01418811, 0.0307475, 0.0492296, 0.02399141, 0.03234034, 0.02008371, 0.01368965, 0.03043425, 0.0501097, 0.02430626, 0.03185378, 0.01962463, 0.01395826, 0.03299769, 0.0509764, 0.02333821, 0.03041034, 0.01993823, 0.01463207, 0.03116159, 0.05234489, 0.02392215, 0.03073132, 0.02081762, 0.01426781, 0.03094746, 0.04947188, 0.02295571, 0.03208556, 0.02040689, 0.01365131, 0.03083886, 0.05167424, 0.02514659, 0.03186567, 0.02085937, 0.01412753, 0.03302587, 0.05104219, 0.02396126, 0.03017072, 0.020776, 0.01471503, 0.0315738, 0.05316587, 0.02498961, 0.03078352, 0.02190249, 0.01448665, 0.03129433, 0.05085146, 0.02531034, 0.03207441, 0.02108502, 0.01389368, 0.0309193, 0.05187897, 0.02588857, 0.03176605, 0.02121669, 0.01430425, 0.03366602, 0.05163119, 0.02471295, 0.03065324, 0.02089105, 0.01487868, 0.03173583, 0.0539844, 0.02467304, 0.03074462, 0.02143386, 0.01445008, 0.03114757, 0.05131995, 0.02474724, 0.03262779, 0.02079214, 0.01422005, 0.03141513, 0.05242554, 0.02579013, 0.03223852, 0.02092375, 0.01470472, 0.03416505, 0.052104, 0.02484085, 0.03088857, 0.02119915, 0.01530132, 0.03224003, 0.05421393, 0.02563382, 0.03127666, 0.02211088, 0.01508593, 0.03204807, 0.05118978, 0.02512333, 0.03216233, 0.02078128, 0.01459673, 0.03223826, 0.05277027, 0.02581624, 0.03227254, 0.02089117, 0.01468996, 0.03439044, 0.05181027, 0.02455773, 0.03057713, 0.02032617, 0.0151496, 0.03205732, 0.05421489, 0.02495388, 0.03087784, 0.02082277, 0.01477824, 0.0318101, 0.05160967, 0.02485487, 0.03183699, 0.02005504, 0.01432603, 0.0319174, 0.0521358, 0.02564157, 0.03207539, 0.02010791, 0.01465472, 0.03416845, 0.05128666, 0.02466866, 0.03055625, 0.02004185, 0.01521491, 0.03223729, 0.05431347, 0.0251907, 0.03064448, 0.02130396, 0.01501231, 0.03202451, 0.05090517, 0.02461194, 0.03230748, 0.02038141, 0.01451714, 0.03178208, 0.05256127, 0.02502673, 0.03195467, 0.02038842, 0.01480926, 0.03427145, 0.05228518, 0.02415764, 0.0307685, 0.02062979, 0.01536079, 0.03227424, 0.05542684, 0.02512904, 0.03054198, 0.02087546, 0.01495079, 0.03162919, 0.05138117, 0.02401101, 0.03150664, 0.02002624, 0.01446295, 0.03202438, 0.05222102, 0.02462186, 0.03146037, 0.02031943, 0.01482934, 0.03463357, 0.05229374, 0.02401463, 0.03029555, 0.02064106, 0.0154604, 0.03225387, 0.05417446, 0.02478906, 0.03061683, 0.02083321, 0.01510039, 0.03193203, 0.05108611, 0.02439063, 0.03169608, 0.02020044, 0.01461145, 0.0319426, 0.0523579, 0.02514455, 0.03184133, 0.02064944, 0.0148366, 0.0341524, 0.05243094, 0.02409137, 0.03048861, 0.02085076, 0.01539699, 0.03233396, 0.05481746, 0.02438888, 0.03051226, 0.02117006, 0.01493013, 0.03227096, 0.05114882, 0.02389944, 0.0314973, 0.02032712, 0.01439924, 0.03194704, 0.05241149, 0.02436757, 0.03143972, 0.02034622, 0.01471569, 0.03454375, 0.05262896, 0.0232479, 0.0299757, 0.02031198, 0.01553798, 0.03288998, 0.05488561, 0.02349539, 0.03003488, 0.02069985, 0.0150052, 0.03246106, 0.05192822, 0.02385255, 0.03182809, 0.02021541, 0.01451511, 0.03211093, 0.05332755, 0.02472048, 0.03118195, 0.02020298, 0.01483011, 0.0347698, 0.05278338, 0.02420173, 0.02986499, 0.0203263, 0.01540167, 0.03273937, 0.05545629, 0.02439284, 0.03033775, 0.02068124, 0.01496445, 0.03283252, 0.05316908, 0.02463926, 0.03213164, 0.02021337, 0.01467351, 0.0327025, 0.05160632, 0.02520231, 0.03110115, 0.02067705, 0.01474612, 0.03500566, 0.0515562, 0.02384089, 0.02976926, 0.02058701, 0.01549568, 0.03320687, 0.05336969, 0.02485934, 0.03053911, 0.02111927, 0.01533229, 0.03314108, 0.05176754, 0.02452422, 0.03218129, 0.02052495, 0.01476313, 0.03322594, 0.05289352, 0.02550896, 0.03236602, 0.02044752, 0.01498439, 0.03506879, 0.05376834, 0.02471529, 0.03094264, 0.01977512, 0.01559084, 0.0329734, 0.05581233, 0.02509596, 0.03161256, 0.02007491, 0.01505663, 0.0325095, 0.05233843, 0.02455843, 0.03248408, 0.01908365, 0.01466895, 0.03250857, 0.05494587, 0.02533308, 0.03243055, 0.01915965, 0.01501997, 0.03514494, 0.05483054, 0.0243699, 0.03110786, 0.01949491, 0.01583377, 0.03362152, 0.05750697, 0.02477637, 0.03104558, 0.0198870283, 0.0154400486, 0.03311748, 0.05404408, 0.02449582, 0.0325142, 0.01961908, 0.0146481, 0.03321068, 0.05498948, 0.02507447, 0.0317167, 0.01953104, 0.01503157, 0.03519569, 0.05434072, 0.02360768, 0.03012686, 0.01952361, 0.0158193, 0.03305719, 0.05746529, 0.0241031, 0.03013895, 0.0200901, 0.01557317, 0.03260293, 0.05518965, 0.02351303, 0.03143376, 0.01942781, 0.01502072, 0.03232027, 0.05508732, 0.02453052, 0.03098886, 0.01924185, 0.01529082, 0.03474155, 0.05385888, 0.02344733, 0.02941089, 0.01933531, 0.01590826, 0.03302072, 0.05707496, 0.02323596, 0.02970845, 0.01963994, 0.0154648, 0.03266456, 0.05283415, 0.02353083, 0.03152391, 0.01914167, 0.01494019, 0.0323162, 0.05394611, 0.02456283, 0.0311918, 0.01921878, 0.01536507, 0.03447729, 0.05457484, 0.02382019, 0.03024591, 0.01923699, 0.01596322, 0.03215963, 0.0572318, 0.02435097, 0.03064566, 0.02003494, 0.01570011, 0.03211147, 0.05398086, 0.02427128, 0.03203498, 0.01935018, 0.01508198, 0.03211879, 0.05524514, 0.02517674, 0.03193334, 0.01986364, 0.01576327, 0.03508122, 0.05496062, 0.02411133, 0.03038522, 0.01993949, 0.01614281, 0.03276974, 0.05677213, 0.02419398, 0.03050004, 0.02010769, 0.01560979, 0.03223146, 0.05263418, 0.02374094, 0.03057908, 0.01893529, 0.01480308, 0.03200254, 0.053602, 0.02434689, 0.03028102, 0.01924825, 0.01504208, 0.0343429, 0.05337067, 0.02322835, 0.02917034, 0.01953445, 0.01578289, 0.03252524, 0.05575913, 0.02342686, 0.02903352, 0.01980636, 0.01514227, 0.03200227, 0.05235382, 0.02315708, 0.03036067, 0.01926892, 0.01458913, 0.03180773, 0.0533255, 0.02375247, 0.03024586, 0.01967919, 0.01497555, 0.03447616, 0.05424106, 0.02281005, 0.02921118, 0.02009627, 0.0156732, 0.03258355, 0.05750126, 0.02339287, 0.02891043, 0.02035004, 0.01512786, 0.03187201, 0.05332837, 0.02333828, 0.02926807, 0.01995888, 0.01460864, 0.03207254, 0.05327509, 0.024082, 0.02916476, 0.0199253, 0.01487518, 0.03380802, 0.05327136, 0.02287396, 0.02924532, 0.01972481, 0.01564137, 0.03208216, 0.05643932, 0.02332383, 0.02944339, 0.02013535, 0.01556034, 0.03183898, 0.05388968, 0.02338505, 0.03091519, 0.01980584, 0.0149678, 0.03205232, 0.05549654, 0.0241773, 0.03088959, 0.02043294, 0.01527552, 0.03552784, 0.05616317, 0.0235776, 0.02990968, 0.02008979, 0.01604082, 0.03311956, 0.05870744, 0.02390106, 0.02999941, 0.02040421, 0.01545571, 0.03268693, 0.05497012, 0.02388828, 0.03132126, 0.01998232, 0.01490298, 0.03232438, 0.05529177, 0.02476866, 0.03100901, 0.02021499, 0.01524224, 0.03470605, 0.05558122, 0.02380448, 0.029962, 0.02026026, 0.01597004, 0.03235625, 0.05803026, 0.024112, 0.03025996, 0.0209252, 0.01546032, 0.03303976, 0.05656457, 0.02409046, 0.03122899, 0.02000553, 0.01490979, 0.03325648, 0.05626895, 0.02419702, 0.03083172, 0.0197938, 0.0150923, 0.03591048, 0.05541615, 0.02314147, 0.03001565, 0.01971672, 0.01566259, 0.03362906, 0.05755344, 0.02282854, 0.02985483, 0.02036392, 0.01505158, 0.03288248, 0.05436071, 0.02283253, 0.03065196, 0.01955361, 0.01469992, 0.03309666, 0.0556616, 0.02392185, 0.03044417, 0.01963159, 0.0150587, 0.03587563, 0.05528887, 0.02313892, 0.02958001, 0.02004801, 0.01568719, 0.03392861, 0.05822713, 0.02346344, 0.02974003, 0.02066099, 0.01531186, 0.03386763, 0.05497429, 0.02382947, 0.03088416, 0.0200711, 0.01486019, 0.03391102, 0.05618639, 0.02439992, 0.03049774, 0.02021489, 0.0152518, 0.03643927, 0.05663054, 0.02376325, 0.02973717, 0.0204053, 0.01602967, 0.03448339, 0.05932979, 0.02412504, 0.03014188, 0.02107714, 0.0155666, 0.0343251, 0.05625185, 0.02411823, 0.03143838, 0.0206112, 0.01517433, 0.03439221, 0.05652235, 0.02459134, 0.03081582, 0.02045898, 0.01542308, 0.03646717, 0.05561573, 0.02337509, 0.02974047, 0.02028872, 0.01622093, 0.03436418, 0.05792864, 0.02344931, 0.0300888, 0.02102341, 0.01580486, 0.03414146, 0.05465396, 0.02363064, 0.03163632, 0.02046495, 0.01522749, 0.03416124, 0.05570549, 0.02425103, 0.03120309, 0.02041895, 0.01554596, 0.03589482, 0.05507092, 0.02316403, 0.02970487, 0.0206091, 0.01631251, 0.0339434, 0.05822995, 0.02358165, 0.02967538, 0.02112724, 0.01579937, 0.03332132, 0.05429599, 0.02357263, 0.03101983, 0.01983458, 0.01522763, 0.03337415, 0.05568267, 0.02420555, 0.0317679, 0.020498, 0.01557258, 0.0360301, 0.05589927, 0.02340286, 0.03051162, 0.02066525, 0.01620349, 0.03395116, 0.05881599, 0.0235494, 0.03048735, 0.02089963, 0.01564507, 0.03318702, 0.05550684, 0.02417227, 0.0323407, 0.02072916, 0.01540202, 0.03365149, 0.0567816, 0.02458152, 0.03105445, 0.02014085, 0.01604199, 0.03604673, 0.0553829, 0.02364143, 0.0303276, 0.02049701, 0.01625364, 0.03333806, 0.05670349, 0.02391354, 0.0315462, 0.02175535, 0.01590671, 0.03331015, 0.0543591, 0.02393638, 0.03281562, 0.0209618285, 0.0155475158, 0.03320159, 0.05506555, 0.02503339, 0.0329694, 0.0207039062, 0.0158967506, 0.03511315, 0.05290345, 0.02299792, 0.03149043, 0.0206570551, 0.0166142173, 0.03397895, 0.05403139, 0.0229221, 0.03081174, 0.020762708, 0.0160577986, 0.03329459, 0.05143724, 0.02317067, 0.03224742, 0.0199853722, 0.015469783, 0.03343214, 0.05290366, 0.02438107, 0.03261492, 0.02034756, 0.01584517, 0.03602556, 0.05394226, 0.02415722, 0.03192528, 0.02089243, 0.01660442, 0.0341404, 0.05640983, 0.02476916, 0.03173466, 0.02095748, 0.01581429, 0.03333941, 0.05236736, 0.02446254, 0.03318958, 0.02048899, 0.01539693, 0.03353612, 0.05396137, 0.02530304, 0.03352286, 0.0206005108, 0.0160674136, 0.03624116, 0.05396105, 0.02455522, 0.03304872, 0.0211085975, 0.017013438, 0.03494401, 0.05750637, 0.02538707, 0.03313639, 0.02128453, 0.01634423, 0.03439335, 0.05542598, 0.02507885, 0.03408357, 0.02106231, 0.0156841, 0.03350988, 0.05483756, 0.02578248, 0.03337427, 0.02076698, 0.01629385, 0.0361151, 0.05340538, 0.02486636, 0.0326689, 0.02061246, 0.01648162, 0.03413701, 0.05617128, 0.02398712, 0.03228777, 0.02081456, 0.01585479, 0.03341223, 0.05382905, 0.02364267, 0.0340468, 0.02068099, 0.01559267, 0.03410832, 0.05510566, 0.02466964, 0.03381689, 0.02100833, 0.01610714, 0.0367659, 0.05554386, 0.02421926, 0.03246884, 0.02103098, 0.01709409, 0.03457314, 0.05869376, 0.02439124, 0.03263456, 0.02143145, 0.01660481, 0.03390836, 0.05523555, 0.02436119, 0.03355779, 0.0206489637, 0.0161269624, 0.03329334, 0.05664101, 0.02471985, 0.0334279, 0.0205165893, 0.0162523296, 0.03616432, 0.05758541, 0.02385389, 0.03234934, 0.0208183918, 0.0175892059, 0.03587133, 0.06245182, 0.02444677, 0.03191513, 0.02101166, 0.01696939, 0.03512303, 0.05875852, 0.0247668, 0.03334454, 0.02105615, 0.01651903, 0.035338, 0.0599287, 0.02545874, 0.03368509, 0.021080425, 0.0169571806, 0.03798426, 0.05859644, 0.02446738, 0.03220101, 0.0210013781, 0.0175436493, 0.03633859, 0.06146003, 0.02474101, 0.03232043, 0.02064432, 0.01683381, 0.03462785, 0.056596, 0.02480531, 0.03355862, 0.0201443713, 0.0163665619, 0.03516657, 0.05878423, 0.02557288, 0.03347705, 0.02014931, 0.01689703, 0.03800965, 0.05922231, 0.02465717, 0.03172296, 0.02040483, 0.01763143, 0.03679147, 0.06407275, 0.02543692, 0.03191299, 0.02081249, 0.01705316, 0.03571177, 0.05581857, 0.02531014, 0.03397347, 0.01994367, 0.01621407, 0.03566556, 0.05819223, 0.02591781, 0.03355385, 0.02031941, 0.0166133, 0.03898819, 0.05888307, 0.02489476, 0.0327838, 0.020544894, 0.0175743159, 0.03633289, 0.06173974, 0.02484347, 0.03255008, 0.02040967, 0.01680667, 0.03506486, 0.05810977, 0.02443378, 0.03299332, 0.01923168, 0.01628392, 0.03496471, 0.05761865, 0.02550115, 0.03259408, 0.01972533, 0.01674272, 0.03696982, 0.05813118, 0.02362058, 0.03060359, 0.0193481222, 0.016953811, 0.0347949341, 0.0605549477, 0.02334606, 0.03066702, 0.0196654387, 0.0162790716, 0.0333805047, 0.0564361513, 0.02352046, 0.03231241, 0.0193511527, 0.0158575177, 0.0328402929, 0.0569258705, 0.023088, 0.03192621, 0.0192028787, 0.0159029216, 0.0355227143, 0.0574629307, 0.0232089274, 0.0301554427, 0.0187856257, 0.0160017926, 0.0335514508, 0.0594618656, 0.0229877345, 0.0297138523, 0.0186586492, 0.0159206465, 0.0319330357, 0.0549575202, 0.0224118512, 0.0304410681, 0.0181687512, 0.0149124572, 0.031661164, 0.0569529124, 0.0230948944, 0.0300994627, 0.0185233336, 0.0151142655, 0.0352649242, 0.0563515127, 0.0227986611, 0.0293924678, 0.0186862499, 0.0159915108, 0.0335348621, 0.0597764142, 0.0231943373, 0.0288601872, 0.018845994, 0.0155349011, 0.033475969, 0.0559035353, 0.0233920049, 0.0303598586, 0.0179458782, 0.0147268837, 0.0334882699, 0.057616692, 0.0230144411, 0.0305374805, 0.0180949979, 0.0150225582, 0.0365532637, 0.0585514046, 0.0224220585, 0.0293319169, 0.0183435809, 0.0160201043, 0.034574654, 0.0615121163, 0.02303553, 0.0293614808, 0.0185285304, 0.0156434588, 0.034081962, 0.0584362634, 0.0232628919, 0.0304494854, 0.0182633623, 0.0150939161, 0.0339901, 0.0599950925, 0.0236594547, 0.0305909663, 0.0181922186, 0.0154393977, 0.0362070911, 0.0589370169, 0.02287483, 0.02958054, 0.0182282887, 0.016237013, 0.0346599743, 0.0622071214, 0.02297967, 0.02935201, 0.018265456, 0.0156275909, 0.0337106064, 0.0578288771, 0.02295256, 0.03083867, 0.0179389231, 0.0153108686, 0.0341798775, 0.0599434823, 0.02370985, 0.03102043, 0.0180125274, 0.0155707411, 0.03745255, 0.05996988, 0.02302719, 0.0298885, 0.0184369124, 0.0162446927, 0.03547331, 0.06244719, 0.02302727, 0.02977479, 0.018827619, 0.0156977028, 0.0342072323, 0.0583528168, 0.02313579, 0.03042517, 0.0183069017, 0.0150853405, 0.0345566459, 0.0603395365, 0.02359482, 0.03039487, 0.0184691567, 0.0152450418, 0.0366935283, 0.0603481866, 0.02309528, 0.02909907, 0.0186798386, 0.0159761813, 0.0349308476, 0.0631055534, 0.02353836, 0.02973988, 0.0187499486, 0.0154394051, 0.0339087062, 0.0588475689, 0.02367569, 0.03109631, 0.0183890034, 0.0147930086, 0.0347750522, 0.0611881316, 0.02434837, 0.03133065, 0.0186000261, 0.0151971541, 0.036905814, 0.0619257092, 0.02366014, 0.02998977, 0.0184324048, 0.0159455296, 0.03484058, 0.06568104, 0.02366881, 0.02918755, 0.0185342561, 0.0152978757, 0.03385464, 0.06109318, 0.02282713, 0.02943851, 0.0179456938, 0.0146094356, 0.03390436, 0.0631233, 0.02306256, 0.02967888, 0.01770739, 0.01507399, 0.03714685, 0.06302263, 0.02304867, 0.02932183, 0.0181485, 0.01567868, 0.03393992, 0.06519341, 0.02279858, 0.02852812, 0.0180426, 0.01501851, 0.03242689, 0.06109697, 0.02339067, 0.03022993, 0.01767107, 0.01466152, 0.03294354, 0.06490488, 0.02483508, 0.03093489, 0.01817345, 0.01518767, 0.03456381, 0.06460457, 0.02427469, 0.02994519, 0.01863961, 0.01620782, 0.03347169, 0.06835546, 0.02411246, 0.02947575, 0.0186784, 0.01558502, 0.03285576, 0.06454271, 0.02448777, 0.0309394, 0.01820797, 0.01477443, 0.03269942, 0.06433135, 0.02433544, 0.0303389, 0.01866548, 0.01518389, 0.0346153, 0.06324888, 0.02328507, 0.02937737, 0.01833742, 0.01592565, 0.03353015, 0.06663753, 0.02380015, 0.02877002, 0.01849772, 0.01554311, 0.03307059, 0.06248456, 0.02375509, 0.03071002, 0.0182438, 0.01491141, 0.0335034, 0.062842, 0.0244632, 0.03085645, 0.0183832, 0.01552849, 0.03584635, 0.06257735, 0.02293521, 0.02909173, 0.01813039, 0.01641772, 0.03396575, 0.06526493, 0.02312999, 0.02993077, 0.01892198, 0.01600577, 0.03337789, 0.06120047, 0.02385488, 0.031497, 0.01788723, 0.0151331, 0.03339765, 0.06453726, 0.02410815, 0.0315823, 0.01891244, 0.0156437, 0.03471434, 0.06464858, 0.02283861, 0.0309372, 0.01919771, 0.0162243, 0.0334833, 0.07000116, 0.02243359, 0.03253727, 0.02026984, 0.01594907, 0.03408378, 0.0677391, 0.02317457, 0.03162256, 0.01982041, 0.01591823, 0.03282104, 0.06272732, 0.02148058, 0.03160128, 0.02044303, 0.01587959, 0.03549601, 0.06130172, 0.02168374, 0.0328048, 0.02229778, 0.01742607, 0.03214175, 0.07312576, 0.02393263, 0.03276427, 0.02285151, 0.01746145, 0.03192598, 0.06526693, 0.0268661, 0.03479157, 0.0252163503, 0.016714748, 0.02878685, 0.067847, 0.02624994, 0.03281473, 0.0208719, 0.01658062, 0.03213123, 0.05855751, 0.01949681, 0.02414209, 0.01670407, 0.01562543, 0.03060312, 0.05922212, 0.02252267, 0.02633535, 0.0188495945, 0.0148857087, 0.02751625, 0.05044015, 0.02136543, 0.02671397, 0.018139407, 0.0140380887, 0.02628441, 0.05416822, 0.02132384, 0.02754533, 0.0183543991, 0.0142695801, 0.0272806454, 0.0567933023, 0.02107823, 0.02377805, 0.0160618126, 0.0147077451, 0.0259403531, 0.0561278872, 0.01963648, 0.02407271, 0.0151559962, 0.0137892943, 0.02526274, 0.0496144, 0.02045198, 0.02609584, 0.01546567, 0.01276681, 0.02532832, 0.05242375, 0.02005795, 0.0270816, 0.0160074867, 0.0141317109, 0.02951348, 0.05064989, 0.02121042, 0.02904083, 0.0167702306, 0.014867085, 0.02995046, 0.05578553, 0.0201888, 0.02723363, 0.01789626, 0.01559087, 0.02993509, 0.04596309, 0.02091577, 0.02757382, 0.02060301, 0.01398762, 0.03167681, 0.05413911, 0.02316356, 0.02835851, 0.01899791, 0.01442623, 0.0329723, 0.06104246, 0.0250473, 0.02928627, 0.02092886, 0.01529477, 0.03486248, 0.05978356, 0.02480507, 0.03441283, 0.02179955, 0.01448048, 0.03420362, 0.05876597, 0.0252446, 0.03715931, 0.02126081, 0.01361445, 0.03344417, 0.05855254, 0.0244942, 0.03655777, 0.02135345, 0.01331293, 0.03423413, 0.05748122, 0.02295768, 0.03326285, 0.02007888, 0.01337649, 0.03319666, 0.05573889, 0.02285481, 0.03092969, 0.02065284, 0.01295554, 0.03402341, 0.05459236, 0.02287334, 0.03438646, 0.02038454, 0.01231692, 0.03359095, 0.05859338, 0.02307035, 0.0332777, 0.0208332, 0.01275832, 0.03458562, 0.05721681, 0.02203345, 0.03186475, 0.02156059, 0.01344381, 0.032714, 0.05918038, 0.02108389, 0.0320353, 0.02213069, 0.0131589, 0.03217614, 0.05634004, 0.0211947, 0.03382192, 0.02212289, 0.01290839, 0.03323277, 0.0573696, 0.02094367, 0.03401812, 0.0230026, 0.01353215, 0.03528834, 0.05551889, 0.0207538307, 0.033086177, 0.02368964, 0.01418626, 0.03483381, 0.06067538, 0.02044215, 0.03204202, 0.02276496, 0.01405848, 0.03600487, 0.05571684, 0.02147922, 0.0313821, 0.02158928, 0.01396697, 0.03606758, 0.06054426, 0.02102289, 0.03272013, 0.02292409, 0.0147701, 0.03730253, 0.05754983, 0.01942827, 0.02799518, 0.02293296, 0.01515197, 0.03521021, 0.05799151, 0.02058642, 0.02901336, 0.02416217, 0.01503778, 0.03413389, 0.0586159, 0.02022182, 0.02907489, 0.02565276, 0.01459104, 0.03214071, 0.06098995, 0.02132715, 0.03035125, 0.02547316, 0.01495848, 0.03374498, 0.05821081, 0.0203967, 0.02681061, 0.02378578, 0.01503627, 0.02938794, 0.05628683, 0.02111271, 0.0256069, 0.02315043, 0.01514761, 0.02855537, 0.05640996, 0.02133821, 0.02701754, 0.02049584, 0.01370193, 0.03158462, 0.05749793, 0.02119538, 0.02861191, 0.02616546, 0.01553091, 0.0344021, 0.062825, 0.02126313, 0.02538181, 0.02360914, 0.01606539, 0.03325965, 0.07109399, 0.02271212, 0.02613152, 0.02635327, 0.01534278, 0.0307851, 0.06178446, 0.02234658, 0.03011458, 0.029163, 0.01617885, 0.03385104, 0.06687894, 0.02358764, 0.02987225, 0.02797637, 0.01534685, 0.02749233, 0.06332514, 0.02044467, 0.02511084, 0.0227439, 0.01473225, 0.02537532, 0.06049098, 0.02052412, 0.02993928, 0.03030559, 0.01880551, 0.02968129, 0.06426933, 0.02767384, 0.03502249, 0.03313433, 0.01757978, 0.03099881, 0.06986653, 0.02408963, 0.03078826, 0.03748894, 0.02011404, 0.03279128, 0.06388977, 0.02018548, 0.02626768, 0.02712072, 0.01962961, 0.0345551, 0.06400985, 0.01899635, 0.02479372, 0.02540767, 0.0173456, 0.02958629, 0.0575088, 0.01781899, 0.02588507, 0.02326365, 0.01554547, 0.02991022, 0.06029176, 0.01835422, 0.02621993, 0.02797585, 0.01733289, 0.03023968, 0.05730787, 0.01692017, 0.02833907, 0.02860037, 0.01668454, 0.03050118, 0.06062621, 0.01782742, 0.0265341, 0.02650974, 0.01711241, 0.02915572, 0.06376602, 0.01875079, 0.0354791, 0.028442, 0.01685861, 0.02891763, 0.0647936, 0.02038457, 0.03819113, 0.03053142, 0.01786124, 0.03431474, 0.07429402, 0.01984216, 0.03907955, 0.03001467, 0.01723993, 0.02846939, 0.06967326, 0.01896614, 0.04107144, 0.03364463, 0.02067013, 0.04362362, 0.0987788, 0.02090489, 0.05324269, 0.04411275, 0.01802312, 0.03887342, 0.09053407, 0.02180234, 0.04629729, 0.03420504, 0.01790652, 0.03327055, 0.06363922, 0.02081668, 0.04564106, 0.0333462, 0.01728178, 0.03003655, 0.06582432, 0.01988689, 0.0475831, 0.03290372, 0.0160368, 0.03003718, 0.06197017, 0.02216557, 0.0513275, 0.03395088, 0.01852484, 0.03344402, 0.07684498, 0.02433261, 0.04815787, 0.03146033, 0.01679958, 0.03181477, 0.06810919, 0.02082987, 0.04004629, 0.02805077, 0.01635777, 0.02719561, 0.07290986, 0.02589331, 0.05822362, 0.03347053, 0.01682105, 0.03240561, 0.07898659, 0.03483018, 0.05847256, 0.03327165, 0.01595738, 0.03621508, 0.10465077, 0.06385344, 0.09293109, 0.06268336, 0.02359101, 0.04507036, 0.13684879, 0.07972616, 0.13812281, 0.04930329, 0.01933788, 0.04818838, 0.17966254, 0.09062731, 0.05987475, 0.0439961, 0.01964056, 0.04873864, 0.15807378, 0.05774172, 0.05740786, 0.03859265, 0.01804256, 0.04573418, 0.14170258, 0.05267183, 0.06839161, 0.0426762, 0.01994047, 0.05200032, 0.180661, 0.05226485, 0.05030037, 0.0412169, 0.01896445, 0.04474896, 0.17470273, 0.04440876, 0.04786674, 0.04701385, 0.01851737, 0.05132022, 0.19918227, 0.04407987, 0.05093156, 0.0441725701, 0.0180891566, 0.05947109, 0.17427948, 0.04897647, 0.04897653, 0.04424105, 0.01865556, 0.06149552, 0.16077943, 0.04377522, 0.04473241, 0.0418434031, 0.0189437252, 0.06710433, 0.24788578, 0.08038559, 0.07140064, 0.06390858, 0.02189924, 0.05747355, 0.14719994, 0.05507407, 0.06282699, 0.04401449, 0.02090257, 0.04745226, 0.1572376, 0.06005397, 0.05791843, 0.04603574, 0.02116061, 0.06735294, 0.15581419, 0.06866976, 0.08378121, 0.06920864, 0.03062006, 0.07824013, 0.1706481, 0.07072694, 0.09291397, 0.0648286119, 0.0203657858, 0.06129634, 0.12493878, 0.05350606, 0.06020667, 0.04954888, 0.01847363, 0.04940889, 0.13648619, 0.04500476, 0.06276087, 0.05272788, 0.01918234, 0.0578177, 0.1135065, 0.05310392, 0.05777831, 0.08526614, 0.02811664, 0.05974855, 0.12521009, 0.05987415, 0.06451589, 0.05519336, 0.01975151, 0.05273095, 0.10215504, 0.04558996, 0.06358741, 0.05301717, 0.017042, 0.05257225, 0.10079025, 0.05156804, 0.06638578, 0.04795246, 0.01742821, 0.04828831, 0.09419295, 0.04458212, 0.06118036, 0.0478762, 0.01896525, 0.05443062, 0.12115728, 0.05275637, 0.06643149, 0.05814569, 0.01950464, 0.05292104, 0.09920283, 0.0520904, 0.06019023, 0.03597147, 0.01872953, 0.05281743, 0.10545485, 0.04892094, 0.0631356, 0.04462121, 0.01871076, 0.04889961, 0.09602778, 0.0391764, 0.05660046, 0.04643189, 0.01916124, 0.0464705, 0.11113698, 0.04471613, 0.06164677, 0.05157764, 0.01912177, 0.04261403, 0.09163526, 0.04098821, 0.05799451, 0.04915744, 0.0200037, 0.04224597, 0.10298138, 0.03938197, 0.05169249, 0.04675669, 0.01936518, 0.03929596, 0.08626587, 0.036479, 0.05645428, 0.04503834, 0.02059261, 0.04261076, 0.11537369, 0.04612076, 0.06372805, 0.04240371, 0.01917436, 0.03910608, 0.09341256, 0.04113368, 0.06160878, 0.0377298258, 0.0170979835, 0.03445856, 0.08227947, 0.03477942, 0.05975066, 0.0356128216, 0.0171041954, 0.03632899, 0.07865502, 0.03351195, 0.05584828, 0.0336760059, 0.0167258084, 0.0394276, 0.08455489, 0.03772141, 0.05314487, 0.0370043702, 0.0179582294, 0.03774888, 0.08211921, 0.03534577, 0.06570759, 0.0402415358, 0.0182494242, 0.0356849954, 0.139810428, 0.03997628, 0.06109553, 0.0385094173, 0.0160587374, 0.03418953, 0.08434632, 0.02771871, 0.0539974, 0.0354987755, 0.0156884436, 0.0373644, 0.09332263, 0.03226959, 0.06174472, 0.0415350795, 0.0174017772, 0.0401472, 0.10495475, 0.04018213, 0.06447577, 0.0479925573, 0.0160987042, 0.0349616706, 0.103557028, 0.03471746, 0.07608655, 0.0396207236, 0.0156521983, 0.0344728678, 0.0697504655, 0.03128455, 0.06622583, 0.0359974653, 0.0156116001, 0.0330005921, 0.0666393265, 0.02712267, 0.06505653, 0.0400690883, 0.0162311494, 0.0345332734, 0.0659573898, 0.0326474, 0.06843653, 0.0352522023, 0.0159068238, 0.0339484997, 0.0802456886, 0.03911702, 0.07068632, 0.0374527462, 0.0160259753, 0.0355977342, 0.0826629475, 0.03283204, 0.05382108, 0.0322830714, 0.0163461398, 0.035051167, 0.0768707544, 0.0331361, 0.05474141, 0.0342718437, 0.0161928572, 0.0333005823, 0.0771795437, 0.03354587, 0.05238602, 0.0329381451, 0.0161584597, 0.03797093, 0.08488768, 0.03985768, 0.0666116, 0.0345093794, 0.0170525033, 0.034293808, 0.0870746747, 0.033583615, 0.0641378462, 0.0307647269, 0.0158085059, 0.0379164517, 0.0969521552, 0.0358743481, 0.0707888827, 0.0495905727, 0.0230391752, 0.04393645, 0.110915162, 0.045632001, 0.0754417554, 0.0534032919, 0.0203859303, 0.0353335589, 0.125200421, 0.0281441305, 0.0589877591, 0.0380197987, 0.023806408, 0.0350329652, 0.0898124725, 0.03102933, 0.0455422, 0.040044453, 0.0297157355, 0.03431217, 0.0860619172, 0.0307925, 0.0415051, 0.0408805981, 0.0322180316, 0.0375488959, 0.094429478, 0.03047203, 0.04365376, 0.0382195115, 0.0329670496, 0.0360716395, 0.10839577, 0.03844819, 0.04659538, 0.0429039039, 0.0326359421, 0.033815112, 0.11353194, 0.03088615, 0.03804145, 0.04197257, 0.03164835, 0.0332253203, 0.0921266824, 0.02346106, 0.03537981, 0.0519266762, 0.0285604727, 0.03414795, 0.10178862, 0.0312133208, 0.0415361002, 0.03324022, 0.02638882, 0.02867144, 0.08728134, 0.03073368, 0.03682247, 0.0301426016, 0.0256179236, 0.03283371, 0.09440748, 0.0299486183, 0.0382485613, 0.0223807003, 0.028152097, 0.0374650992, 0.0946750045, 0.0260852035, 0.0361976735, 0.0234336462, 0.0254394338, 0.0337563679, 0.0870551392, 0.02879832, 0.03957529, 0.0241619945, 0.0263030343, 0.03858238, 0.09708074, 0.0316448249, 0.0374086536, 0.02309062, 0.03168896, 0.04948417, 0.15679987, 0.036099188, 0.0388870612, 0.0303458516, 0.0369122885, 0.0430754088, 0.160531208, 0.0367693454, 0.0395498686, 0.0322482847, 0.0357753821, 0.0414659865, 0.109920099, 0.0401820019, 0.0417217799, 0.0320493765, 0.0397958905, 0.0437321402, 0.139795825, 0.0431435257, 0.0433076024, 0.0293983, 0.03867169, 0.0427559465, 0.138996392, 0.04535927, 0.0377796, 0.0243194457, 0.040509928, 0.0411930978, 0.171568453, 0.05276839, 0.0483223, 0.0317473859, 0.0361264907, 0.0413931832, 0.105174944, 0.04181182, 0.03929242, 0.0263896491, 0.0287136845, 0.04203644, 0.13156758, 0.05062287, 0.04811796, 0.02892291, 0.03555089, 0.05350839, 0.14386648, 0.04811941, 0.04663106, 0.03177229, 0.03497896, 0.05737387, 0.16854723, 0.06749247, 0.06109894, 0.03563597, 0.04503124, 0.0544801, 0.18134722, 0.07146981, 0.06239616, 0.03958378, 0.03226663, 0.06074523, 0.1665684, 0.09286509, 0.06478306, 0.05877342, 0.04179315, 0.07028086, 0.17310034, 0.10101657, 0.05732151, 0.04518042, 0.03483718, 0.06683662, 0.15849482, 0.08200426, 0.05109755, 0.043603, 0.03328576, 0.06907803, 0.11900064, 0.07297206, 0.04877448, 0.05204451, 0.04009077, 0.07482372, 0.15952244, 0.0909397, 0.05941819, 0.06313819, 0.04377953, 0.0964073, 0.17512855, 0.09947725, 0.06839079, 0.0721525, 0.05800994, 0.13020653, 0.20503333, 0.12880029, 0.08303415, 0.08927777, 0.08306305, 0.15668736, 0.21329577, 0.13688833, 0.08368284, 0.12668495, 0.09076595, 0.19152103, 0.24844983, 0.2363374, 0.1308287, 0.23063843, 0.17634916, 0.3742556, 0.27506867, 0.3506132, 0.1526815, 0.21943717, 0.21739736, 0.41520652, 0.32441154, 0.33064112, 0.19240825, 0.2800476, 0.2772787, 0.49007556, 0.3279685, 0.33093506, 0.17846902, 0.28420845, 0.32180563, 0.42036837, 0.28480121, 0.37771085, 0.22544745, 0.2637628, 0.37794727, 0.3673816, 0.41738364, 0.43588525, 0.29085603, 0.30628416, 0.40647572, 0.3822251, 0.39167863, 0.44856876, 0.32312062, 0.30474806, 0.4260162, 0.48357844, 0.3728218, 0.4529148, 0.2902916, 0.32191738, 0.41701815, 0.4377701, 0.3871559, 0.32979515, 0.27835646, 0.39777297, 0.47844365, 0.4719078, 0.44293734, 0.35504517, 0.29736513, 0.34855998, 0.496225, 0.50067544, 0.40645137, 0.3801343, 0.32737315, 0.3838529, 0.51422304, 0.5759322, 0.43966037, 0.39648953, 0.32741225, 0.355698, 0.5048955, 0.5204295, 0.45712084, 0.4465979, 0.3829529, 0.41857204, 0.56059605, 0.5698763, 0.48324183, 0.46148607, 0.34185112, 0.47327495, 0.5552043, 0.47932303, 0.5147454, 0.4069086, 0.3921208, 0.43406305, 0.47570056, 0.5139945, 0.56063724, 0.31959838, 0.35451683, 0.3771475, 0.4271501, 0.46938956, 0.52813387, 0.36677864, 0.3922322, 0.41441953, 0.4404754, 0.46569446, 0.6166973, 0.3813954, 0.3589253, 0.45485827, 0.4487422, 0.46831545, 0.6206833, 0.43073866, 0.38357973, 0.47312778, 0.40815043, 0.0309292]
[truncated: 4,424,861 more chars]
