# Supplementary material for: Systematic contextual biases in SegmentNT potentially relevant to other nucleotide transformer models
Source: bioRxiv. 2026 May 4:2025.04.09.647946. Preprint. [Version 2] doi: 10.1101/2025.04.09.647946 (PMC13174627; doi:10.1101/2025.04.09.647946)
Supplement: Supplement 3 [file media-3.zip › Supplementary_data/segmentNT_additional_genes/pos/nav2-as5_pos2.txt]

protein_coding_gene=[0.9713858, 0.959819, 0.79895675, 0.933327, 0.9283505, 0.9492393, 0.97630423, 0.9716034, 0.81755936, 0.9540174, 0.9310307, 0.9488197, 0.9690815, 0.96963227, 0.8270846, 0.95574343, 0.9313261, 0.9396486, 0.9714242, 0.96748316, 0.8492024, 0.9508942, 0.90932816, 0.9039418, 0.96557105, 0.9396579, 0.81841636, 0.92092395, 0.8634583, 0.90057564, 0.9714219, 0.935774, 0.8543506, 0.9430257, 0.8937519, 0.9076469, 0.97118235, 0.9389214, 0.84306586, 0.9408469, 0.8960693, 0.910528, 0.9715153, 0.93332976, 0.8259534, 0.94237334, 0.8891821, 0.9004718, 0.9674038, 0.9194061, 0.8134267, 0.9426182, 0.8904852, 0.9074377, 0.9648364, 0.91430175, 0.8308476, 0.944845, 0.8890156, 0.90831316, 0.9619304, 0.90830666, 0.81455284, 0.9418, 0.8873859, 0.90270555, 0.9595752, 0.91847444, 0.8227838, 0.93906957, 0.88906664, 0.91211474, 0.96422577, 0.92909765, 0.8329145, 0.94081616, 0.91387194, 0.92447627, 0.97408897, 0.93813384, 0.84635836, 0.95170593, 0.92882746, 0.9395901, 0.97751963, 0.9482802, 0.85440475, 0.9566354, 0.9392805, 0.9416967, 0.98145115, 0.94519836, 0.85063976, 0.9561662, 0.93850255, 0.9354332, 0.98018336, 0.94642377, 0.864655, 0.9594268, 0.93591225, 0.9430309, 0.98199576, 0.9554564, 0.8885166, 0.96716255, 0.93916744, 0.9451591, 0.97350633, 0.95006245, 0.8821024, 0.9637822, 0.932246, 0.9479648, 0.9751972, 0.9535816, 0.87364936, 0.96122086, 0.9281377, 0.9393581, 0.9732259, 0.9525997, 0.8646221, 0.9612932, 0.9389637, 0.94701153, 0.9748751, 0.95755863, 0.87591416, 0.9640927, 0.93788105, 0.946291, 0.97021735, 0.9554537, 0.8647725, 0.960995, 0.9367603, 0.9456043, 0.96758974, 0.95721954, 0.8475514, 0.962548, 0.93573886, 0.94132495, 0.9667314, 0.95814824, 0.85790324, 0.96486944, 0.93809354, 0.94224304, 0.9702848, 0.9612961, 0.87882173, 0.96988106, 0.9494783, 0.9449793, 0.96612096, 0.96328497, 0.8764177, 0.96617794, 0.94938445, 0.9410347, 0.9678104, 0.9618727, 0.85384095, 0.9605517, 0.94267523, 0.93107873, 0.96630144, 0.95831734, 0.85823125, 0.9571731, 0.940269, 0.93495905, 0.9701769, 0.96100175, 0.88087106, 0.962236, 0.94491684, 0.9365702, 0.9679117, 0.9551235, 0.8785425, 0.96050483, 0.9465046, 0.9391758, 0.9669416, 0.95893306, 0.8679171, 0.9538934, 0.9399664, 0.93166655, 0.96374357, 0.95983034, 0.86486864, 0.9573382, 0.9391933, 0.9373058, 0.96709967, 0.96490145, 0.87967557, 0.9636833, 0.9434002, 0.93806636, 0.96726716, 0.96511, 0.8701991, 0.9605495, 0.94520605, 0.93515533, 0.96512604, 0.963293, 0.86235774, 0.9565717, 0.93787235, 0.92638147, 0.9649224, 0.9629509, 0.8635946, 0.9546004, 0.9369422, 0.93061215, 0.96891975, 0.96682537, 0.8792735, 0.9581214, 0.9445165, 0.9349991, 0.9652093, 0.95732725, 0.8485703, 0.95170075, 0.9401966, 0.93685037, 0.966162, 0.9636955, 0.8561153, 0.95066595, 0.9364558, 0.9312243, 0.96596974, 0.96061516, 0.85575855, 0.95708334, 0.9466698, 0.93910015, 0.9729393, 0.9667887, 0.883251, 0.9650223, 0.95506185, 0.94752604, 0.97353, 0.9659417, 0.8827981, 0.9643658, 0.95707935, 0.9458845, 0.97242105, 0.96748245, 0.8720547, 0.95856243, 0.9520762, 0.9391081, 0.970729, 0.9611476, 0.8608302, 0.95605946, 0.9504611, 0.9448981, 0.9767197, 0.9650684, 0.8862103, 0.9618631, 0.9570652, 0.9490739, 0.9740074, 0.9633022, 0.86901414, 0.9563943, 0.9510433, 0.9435241, 0.97479796, 0.96730375, 0.8646109, 0.95077014, 0.9430331, 0.9390441, 0.9736327, 0.96412003, 0.85727334, 0.94925624, 0.9386236, 0.9379813, 0.9770158, 0.9684406, 0.8795969, 0.9558089, 0.9468449, 0.947678, 0.9742387, 0.96579283, 0.85712075, 0.9487981, 0.9433268, 0.9412846, 0.9708499, 0.9619919, 0.8438255, 0.94396985, 0.9413035, 0.93248636, 0.9683423, 0.9584825, 0.8432416, 0.9476398, 0.94053394, 0.93624985, 0.9763826, 0.9609621, 0.8722403, 0.95008665, 0.943594, 0.9411568, 0.97477686, 0.9592956, 0.8490407, 0.94431627, 0.940922, 0.9397741, 0.97367305, 0.96213824, 0.8683167, 0.94493705, 0.9419045, 0.94672817, 0.9771274, 0.9718544, 0.8905276, 0.9541131, 0.9419688, 0.95343447, 0.9772363, 0.96948415, 0.89813095, 0.96582675, 0.95157504, 0.94582295, 0.96045774, 0.9534787, 0.8624625, 0.95267534, 0.93279237, 0.92819494, 0.9663059, 0.938324, 0.87991905, 0.94597954, 0.9166953, 0.8931003, 0.96374965, 0.93163747, 0.8572131, 0.9460481, 0.9099831, 0.90679616, 0.9725498, 0.95228523, 0.9048208, 0.95506334, 0.9165863, 0.9080582, 0.96309614, 0.9401816, 0.8786486, 0.94905823, 0.9232838, 0.9229597, 0.97000676, 0.9433311, 0.89129335, 0.94626695, 0.9285272, 0.9241459, 0.96689224, 0.9419964, 0.8789654, 0.9491717, 0.93009955, 0.9303462, 0.97380584, 0.9541072, 0.9087067, 0.95745707, 0.9533038, 0.9495239, 0.97904164, 0.9704863, 0.91316813, 0.970744, 0.9682805, 0.9640221, 0.9844707, 0.9715303, 0.90723866, 0.9665064, 0.96743983, 0.96091586, 0.98260194, 0.96719676, 0.8938276, 0.96520275, 0.96630806, 0.96028054, 0.98606455, 0.97194445, 0.9153678, 0.9699228, 0.96728146, 0.95735466, 0.98183423, 0.9696898, 0.8946985, 0.963566, 0.9612163, 0.9523639, 0.98132, 0.9683679, 0.89783925, 0.95655, 0.9559113, 0.9416282, 0.9811277, 0.96458024, 0.89268297, 0.95999014, 0.9582864, 0.94720316, 0.98617476, 0.97176915, 0.92435455, 0.967884, 0.9615156, 0.95309174, 0.9837161, 0.97055477, 0.90767473, 0.9658518, 0.9606775, 0.9546547, 0.9847755, 0.9708119, 0.91332763, 0.9640568, 0.9584664, 0.9541092, 0.9832598, 0.96746016, 0.90184987, 0.96539205, 0.9581418, 0.9550318, 0.9864193, 0.9703122, 0.9287439, 0.97185314, 0.96780336, 0.9618635, 0.9846788, 0.96904314, 0.9155847, 0.96790546, 0.964373, 0.9564318, 0.9829371, 0.9643367, 0.9078327, 0.9593479, 0.95993525, 0.94892347, 0.98012847, 0.9597044, 0.894918, 0.95792985, 0.9606873, 0.9539857, 0.98666626, 0.9681677, 0.9226162, 0.96816313, 0.967107, 0.9597311, 0.98389465, 0.96427244, 0.90544534, 0.9646814, 0.96497893, 0.9592314, 0.98551357, 0.965701, 0.90562874, 0.96089983, 0.96439946, 0.9563394, 0.98163086, 0.96152, 0.8863415, 0.9590875, 0.96348697, 0.95856047, 0.9866734, 0.9678464, 0.911405, 0.9649132, 0.96704304, 0.96019566, 0.9835539, 0.9654749, 0.8990774, 0.96127486, 0.9658966, 0.95942813, 0.9854799, 0.96631235, 0.91080356, 0.95932007, 0.9632788, 0.95462155, 0.982569, 0.96069896, 0.8946321, 0.96264327, 0.9635854, 0.95847666, 0.988032, 0.97044814, 0.9253927, 0.9712226, 0.96778196, 0.960148, 0.9855467, 0.968158, 0.91217864, 0.96634924, 0.96412104, 0.955995, 0.9855282, 0.9656826, 0.91230065, 0.9603513, 0.9643722, 0.9530833, 0.9834673, 0.9614865, 0.90366864, 0.9654829, 0.96573657, 0.9585987, 0.98866, 0.97152853, 0.93240553, 0.97622323, 0.97378856, 0.96510327, 0.98676664, 0.9688515, 0.9118668, 0.9700646, 0.96886134, 0.96252066, 0.98636574, 0.9660297, 0.909786, 0.9645129, 0.9683604, 0.9589011, 0.9840716, 0.9640012, 0.9008525, 0.9659632, 0.9677962, 0.96109, 0.9891487, 0.97220635, 0.92661923, 0.97486967, 0.9728074, 0.9661479, 0.98723686, 0.96945286, 0.9089461, 0.9711211, 0.9700022, 0.9627321, 0.987412, 0.96792656, 0.9105915, 0.9647977, 0.96500087, 0.95699775, 0.9844632, 0.9647213, 0.8947682, 0.96712184, 0.9640902, 0.95936435, 0.9895314, 0.97246355, 0.92538434, 0.97481877, 0.9682911, 0.9635993, 0.98680866, 0.971629, 0.9095669, 0.9728185, 0.9661302, 0.95949465, 0.9865131, 0.97028774, 0.9074642, 0.9662595, 0.9652653, 0.95683414, 0.9854493, 0.9674722, 0.90706, 0.9678561, 0.9662152, 0.95949733, 0.990802, 0.973822, 0.9242324, 0.973518, 0.9682505, 0.96047634, 0.9877757, 0.97254485, 0.8922562, 0.97077423, 0.96706045, 0.9586515, 0.9882299, 0.97090787, 0.9022654, 0.9630308, 0.96468735, 0.9523179, 0.9844467, 0.968347, 0.895701, 0.96659607, 0.9688074, 0.9594549, 0.9897271, 0.97349447, 0.9272653, 0.9735102, 0.9729249, 0.963294, 0.9866904, 0.9704784, 0.90981156, 0.96941614, 0.97023004, 0.96074474, 0.98526865, 0.96764386, 0.90823156, 0.9651348, 0.96862197, 0.95961547, 0.9840319, 0.96917075, 0.90932524, 0.9684105, 0.9701203, 0.9614507, 0.9897489, 0.97434604, 0.93189514, 0.97681683, 0.97606885, 0.9671736, 0.98950887, 0.9744299, 0.9182398, 0.97463244, 0.97447, 0.9631979, 0.9882791, 0.9695896, 0.91415113, 0.9694465, 0.97160417, 0.95842206, 0.98486227, 0.96463025, 0.89526767, 0.96593004, 0.9692173, 0.95757055, 0.98870766, 0.9689488, 0.9183898, 0.9716664, 0.9709974, 0.9602268, 0.98509705, 0.9642945, 0.9071011, 0.9714282, 0.9721818, 0.96457535, 0.98573625, 0.9658598, 0.91128093, 0.96942025, 0.9686788, 0.9600917, 0.9845991, 0.9601261, 0.89725834, 0.97190756, 0.9664532, 0.9623198, 0.9882252, 0.96791774, 0.92351264, 0.9779011, 0.97261816, 0.96536916, 0.98653674, 0.9651815, 0.9117247, 0.9750866, 0.97301674, 0.9639224, 0.9871328, 0.9635916, 0.9138113, 0.97135544, 0.97009385, 0.95858634, 0.98397315, 0.9596228, 0.9028106, 0.97122115, 0.96774095, 0.96066356, 0.9895035, 0.96731246, 0.92483497, 0.9773292, 0.9755955, 0.96343106, 0.98534703, 0.96065956, 0.9001854, 0.97478694, 0.97611827, 0.9618063, 0.9858388, 0.9627577, 0.9093963, 0.9713226, 0.97369057, 0.95745796, 0.9830661, 0.9597313, 0.90153974, 0.971548, 0.97283775, 0.9579385, 0.98787993, 0.96662295, 0.9285754, 0.9771525, 0.9773152, 0.96169823, 0.9856084, 0.9641583, 0.91556203, 0.97408366, 0.97764456, 0.96310157, 0.98574066, 0.9639954, 0.9214621, 0.97146106, 0.9762216, 0.9612514, 0.98456615, 0.96222585, 0.90884453, 0.9717158, 0.9773752, 0.9672193, 0.9894902, 0.9736239, 0.94233763, 0.9793427, 0.9810424, 0.97012705, 0.987634, 0.97041905, 0.92923325, 0.976358, 0.9808146, 0.969023, 0.9875661, 0.9699878, 0.93390405, 0.9732108, 0.9801469, 0.9687293, 0.98598236, 0.96759987, 0.9247066, 0.9727762, 0.98152566, 0.97288775, 0.9905297, 0.97451967, 0.94633186, 0.9771443, 0.9840507, 0.9735233, 0.9881607, 0.9730998, 0.9423781, 0.9780337, 0.9838389, 0.9732718, 0.9881415, 0.97309935, 0.94400674, 0.97565585, 0.98387086, 0.9704159, 0.9865837, 0.9705738, 0.93236625, 0.9740724, 0.981482, 0.97201383, 0.9906405, 0.9769358, 0.9538023, 0.9833484, 0.9871387, 0.9804412, 0.9905529, 0.98048204, 0.9533342, 0.9854047, 0.98517907, 0.98450756, 0.99142915, 0.97900313, 0.9546309, 0.982286, 0.9866999, 0.9795149, 0.988135, 0.9761387, 0.9297313, 0.98224777, 0.9855778, 0.98259354, 0.99233377, 0.9803657, 0.9577429, 0.9873054, 0.9873189, 0.9839174, 0.9904997, 0.97913224, 0.9481437, 0.9879853, 0.9894516, 0.98782325, 0.9918257, 0.9853113, 0.94816875, 0.9852378, 0.98774123, 0.98506397, 0.99031997, 0.9830683, 0.9409688, 0.984592, 0.98718095, 0.98546034, 0.9930454, 0.9858368, 0.9585284, 0.9887482, 0.9902109, 0.98744845, 0.9914119, 0.9851608, 0.9579005, 0.9893651, 0.99090487, 0.98753077, 0.99114406, 0.9864052, 0.9414062, 0.98537916, 0.9897921, 0.9874829, 0.9878812, 0.9834108, 0.9343937, 0.9835778, 0.9885932, 0.9847454, 0.98916584, 0.9853839, 0.9485921, 0.986879, 0.9901563, 0.98717785, 0.98831576, 0.98469454, 0.9399684, 0.9842563, 0.98806524, 0.9865206, 0.9891752, 0.98620176, 0.9415576, 0.9832414, 0.98806304, 0.9852675, 0.98823905, 0.9805586, 0.9263969, 0.98496616, 0.9873869, 0.9868579, 0.9922739, 0.9868399, 0.9510456, 0.9889703, 0.99124503, 0.9890826, 0.990435, 0.98517734, 0.9439689, 0.988992, 0.99053323, 0.98858905, 0.990555, 0.9866008, 0.9494893, 0.9871623, 0.9890534, 0.98592025, 0.9885782, 0.9835081, 0.9409504, 0.9868162, 0.98950773, 0.98654705, 0.9926294, 0.98793656, 0.960285, 0.9907596, 0.9915896, 0.9879012, 0.9915384, 0.9866393, 0.9507989, 0.98899394, 0.9900107, 0.98677814, 0.9908637, 0.98596835, 0.9545941, 0.9874509, 0.99008393, 0.9849806, 0.98918533, 0.98340285, 0.9448075, 0.9865479, 0.9898136, 0.9851082, 0.9923206, 0.9871857, 0.96173143, 0.9899644, 0.9920522, 0.9872127, 0.99116886, 0.9853472, 0.9561996, 0.988214, 0.9910053, 0.98599964, 0.991236, 0.9860448, 0.9588358, 0.98638165, 0.9901675, 0.98493886, 0.9895202, 0.98316264, 0.9501927, 0.9863825, 0.9897238, 0.98546, 0.99266994, 0.9866274, 0.9637482, 0.989706, 0.99146396, 0.9873196, 0.99097437, 0.9854769, 0.9565856, 0.9879099, 0.99025124, 0.98629594, 0.9911518, 0.9861609, 0.9583596, 0.9863479, 0.98968667, 0.9847705, 0.9893658, 0.9835603, 0.94902325, 0.98550653, 0.9886757, 0.98472786, 0.9924231, 0.9869358, 0.963938, 0.98980135, 0.99125576, 0.9869524, 0.9910457, 0.98562425, 0.956866, 0.9881565, 0.9902452, 0.98661184, 0.9915282, 0.9858109, 0.9590781, 0.9858543, 0.98958766, 0.98551834, 0.9898245, 0.9834042, 0.94975793, 0.9841867, 0.98862565, 0.9853499, 0.9927124, 0.9870743, 0.9656514, 0.98858726, 0.9913031, 0.98750883, 0.99088216, 0.9856399, 0.9587166, 0.9870951, 0.9900309, 0.9863934, 0.9908825, 0.9858797, 0.9607707, 0.986201, 0.9902018, 0.98587275, 0.99007744, 0.98291403, 0.95229864, 0.9855891, 0.9889387, 0.98540473, 0.992649, 0.98655033, 0.9663842, 0.9896159, 0.9908576, 0.9869865, 0.99049664, 0.9846572, 0.95856977, 0.98741895, 0.98975325, 0.9865929, 0.99099994, 0.98626953, 0.96068984, 0.98647064, 0.98967195, 0.9855922, 0.98946965, 0.9843525, 0.9534492, 0.9854412, 0.9891156, 0.98576546, 0.9924839, 0.9880215, 0.9674192, 0.9894684, 0.99165666, 0.9881026, 0.99120283, 0.9866929, 0.9607797, 0.9877329, 0.9903348, 0.98737687, 0.9913021, 0.9872283, 0.96070206, 0.9861426, 0.98990697, 0.9863964, 0.9893594, 0.9843855, 0.9509536, 0.98574424, 0.9891427, 0.98616356, 0.9922921, 0.9877158, 0.96445924, 0.98893446, 0.9910233, 0.98782045, 0.99018365, 0.9864243, 0.9567066, 0.98741907, 0.99023926, 0.9863039, 0.9903707, 0.98692137, 0.95778704, 0.9851365, 0.98944074, 0.98503286, 0.9886003, 0.9840237, 0.9479961, 0.98488194, 0.9889915, 0.98533577, 0.9916785, 0.9873629, 0.963014, 0.9887201, 0.99120915, 0.9876248, 0.989844, 0.9862881, 0.95572734, 0.9866647, 0.9899552, 0.9863297, 0.9900565, 0.98665625, 0.9582936, 0.985366, 0.9901131, 0.9855198, 0.98909914, 0.98454165, 0.94820386, 0.9847825, 0.9891639, 0.98543763, 0.9919259, 0.98776895, 0.9642904, 0.9892917, 0.99145365, 0.98748565, 0.9900154, 0.98674595, 0.9575078, 0.9871954, 0.99030185, 0.9862076, 0.98998463, 0.9866795, 0.9580499, 0.9848941, 0.98966366, 0.98484683, 0.9881962, 0.9841703, 0.9494138, 0.9841272, 0.9891672, 0.98446923, 0.9905241, 0.98672426, 0.96341074, 0.98753685, 0.99113435, 0.9868342, 0.9892062, 0.98679006, 0.9585494, 0.9863495, 0.990238, 0.98612225, 0.9901224, 0.98760414, 0.95976245, 0.98565394, 0.99053067, 0.9851391, 0.9888243, 0.9853821, 0.9525242, 0.9858775, 0.98987377, 0.98577625, 0.9923448, 0.9889264, 0.96634555, 0.9896728, 0.9918018, 0.9878691, 0.990287, 0.98706913, 0.9596414, 0.9881335, 0.9902216, 0.9867374, 0.9903692, 0.98754436, 0.95916253, 0.9862763, 0.9897104, 0.98550063, 0.987956, 0.98513466, 0.9484421, 0.9848621, 0.98954904, 0.9853876, 0.99142814, 0.98828053, 0.96410155, 0.98914635, 0.99220616, 0.9873727, 0.989796, 0.9874444, 0.9602968, 0.98801196, 0.99139166, 0.98689216, 0.99065137, 0.98732054, 0.9601316, 0.98628294, 0.9913818, 0.9863912, 0.98886514, 0.9848076, 0.94981194, 0.98449093, 0.99019665, 0.9862362, 0.99213564, 0.9876002, 0.96252793, 0.9884693, 0.9922732, 0.9881259, 0.9904597, 0.98699385, 0.95595443, 0.987074, 0.9908672, 0.98693675, 0.9905426, 0.98741835, 0.957677, 0.98592883, 0.99135524, 0.98608506, 0.98963636, 0.9854792, 0.94881946, 0.985537, 0.9907545, 0.98629236, 0.992728, 0.9883056, 0.96393526, 0.9892999, 0.99237037, 0.9883436, 0.9911252, 0.987439, 0.9575964, 0.98767287, 0.99180907, 0.987428, 0.9915235, 0.9880471, 0.95903, 0.98659605, 0.99115705, 0.98548996, 0.98965, 0.9864355, 0.94974023, 0.9864319, 0.9905246, 0.9859914, 0.9929597, 0.98951346, 0.96450245, 0.99044085, 0.9925955, 0.98783046, 0.9915112, 0.98909646, 0.95999676, 0.9890055, 0.9919293, 0.9871229, 0.991899, 0.9892236, 0.9602759, 0.9875138, 0.9916198, 0.985805, 0.98999774, 0.9867262, 0.95207477, 0.98760253, 0.9909656, 0.98589104, 0.99329513, 0.98956734, 0.96683604, 0.9909276, 0.99300766, 0.9882367, 0.9917064, 0.98848164, 0.96095276, 0.9894008, 0.9921445, 0.9876517, 0.9926394, 0.988623, 0.9610886, 0.98769414, 0.9920161, 0.98655146, 0.9907483, 0.9860338, 0.9516574, 0.9867173, 0.99087316, 0.9864107, 0.9932532, 0.9898123, 0.96437234, 0.9903147, 0.99265164, 0.98869854, 0.99253535, 0.9895816, 0.95431423, 0.9903026, 0.9925926, 0.9894554, 0.9926767, 0.98995113, 0.95923215, 0.989976, 0.99260545, 0.98836714, 0.99118197, 0.9871639, 0.9481692, 0.99002475, 0.9919924, 0.98828375, 0.9942102, 0.9905432, 0.9667045, 0.9928853, 0.99384767, 0.9906121, 0.99280316, 0.98999834, 0.9614498, 0.992022, 0.9934056, 0.9895421, 0.9932266, 0.99042916, 0.9630779, 0.9906294, 0.9932749, 0.98866963, 0.9916078, 0.98838335, 0.95208913, 0.98996305, 0.99229705, 0.98850805, 0.9943849, 0.9906071, 0.96404237, 0.99261683, 0.9937977, 0.9894973, 0.99250436, 0.99000156, 0.95905495, 0.9909016, 0.99248683, 0.9878131, 0.99209994, 0.99057347, 0.95876795, 0.9899809, 0.99284357, 0.98648846, 0.99157846, 0.9897547, 0.95408285, 0.98990744, 0.9923062, 0.98629814, 0.9942908, 0.99205595, 0.96752644, 0.99212813, 0.9935138, 0.98582953, 0.99245644, 0.9906692, 0.9596966, 0.99054986, 0.99205726, 0.9854976, 0.9926991, 0.99079883, 0.9622456, 0.98954475, 0.9922403, 0.9850722, 0.9915316, 0.98928416, 0.9570947, 0.9890454, 0.9919043, 0.9849808, 0.99407804, 0.99144477, 0.96767545, 0.9916686, 0.9933564, 0.98555446, 0.99260736, 0.99092394, 0.9599879, 0.98957485, 0.9926406, 0.984576, 0.9925476, 0.99054855, 0.9614276, 0.98790157, 0.9922754, 0.98257476, 0.9906528, 0.9885239, 0.9509713, 0.9875403, 0.99159735, 0.9835269, 0.99383163, 0.99104756, 0.9657435, 0.9912265, 0.9933444, 0.9853232, 0.9918441, 0.9903764, 0.95977783, 0.9903369, 0.99272716, 0.98442084, 0.9918899, 0.99018437, 0.96148616, 0.9890189, 0.9921285, 0.98273796, 0.99018717, 0.98863435, 0.9558835, 0.9886685, 0.9917482, 0.9824765, 0.99338263, 0.99088955, 0.96703124, 0.991471, 0.99344856, 0.98483086, 0.99140805, 0.9899538, 0.96205515, 0.9900002, 0.99284667, 0.9847698, 0.9917698, 0.99012554, 0.9620961, 0.9881753, 0.99266666, 0.98407114, 0.9896852, 0.98764634, 0.9523206, 0.9874421, 0.9919109, 0.9832609, 0.99286133, 0.99019116, 0.9639692, 0.9907466, 0.9937185, 0.9853345, 0.9914404, 0.9898527, 0.9580866, 0.98936045, 0.9929531, 0.98376656, 0.990936, 0.98925287, 0.9583075, 0.98762923, 0.99292326, 0.9825771, 0.9896567, 0.9876345, 0.9492577, 0.9867131, 0.9921143, 0.9830516, 0.992713, 0.9903292, 0.96316737, 0.99037546, 0.9936934, 0.9839317, 0.9899392, 0.98924273, 0.95713764, 0.9879576, 0.99276346, 0.983823, 0.9912264, 0.9893149, 0.95764047, 0.9867893, 0.992338, 0.9812719, 0.9896332, 0.9868013, 0.94952196, 0.98644036, 0.9919145, 0.98047215, 0.9924338, 0.9892079, 0.963876, 0.99027205, 0.99323684, 0.98167485, 0.98977613, 0.988054, 0.9562981, 0.98910743, 0.99292666, 0.98179424, 0.9904509, 0.9886303, 0.95791674, 0.9877972, 0.99245495, 0.9806043, 0.98920023, 0.98626125, 0.9531884, 0.9867888, 0.99212974, 0.9800908, 0.9927817, 0.9883355, 0.96348333, 0.9902048, 0.9933849, 0.9828143, 0.991739, 0.9879188, 0.95869786, 0.9891122, 0.99244034, 0.98151785, 0.99135756, 0.9883676, 0.958442, 0.9879704, 0.9922888, 0.9809996, 0.9906919, 0.98679113, 0.94637847, 0.98691666, 0.9921732, 0.981884, 0.99362504, 0.9894901, 0.95935535, 0.99027836, 0.99356914, 0.98166054, 0.99035096, 0.98832, 0.9554499, 0.9891328, 0.9927816, 0.9814787, 0.9908428, 0.9889642, 0.9534815, 0.9879953, 0.9920913, 0.9783849, 0.9896009, 0.9865903, 0.94805425, 0.98719317, 0.9915609, 0.98005325, 0.9935529, 0.9897093, 0.9633561, 0.9909984, 0.9934642, 0.9827206, 0.9915358, 0.98887235, 0.9543983, 0.9896541, 0.99291784, 0.9830553, 0.9920918, 0.98942393, 0.95590156, 0.98829645, 0.9927509, 0.98297775, 0.99084973, 0.98717564, 0.9479181, 0.9870062, 0.99269265, 0.98396784, 0.9935701, 0.98977494, 0.9599362, 0.990202, 0.9939562, 0.9857188, 0.9921823, 0.98918706, 0.9498556, 0.98918355, 0.9929468, 0.9842917, 0.9924918, 0.98953867, 0.9509911, 0.9884178, 0.99222624, 0.9826241, 0.9915127, 0.9871268, 0.9430557, 0.9872782, 0.99239975, 0.9825515, 0.99415636, 0.98988956, 0.9574876, 0.9902931, 0.993623, 0.98433775, 0.9925173, 0.98938376, 0.9501954, 0.9892615, 0.9929819, 0.98340434, 0.9928243, 0.9896494, 0.9517964, 0.9882032, 0.9929061, 0.9830121, 0.99137634, 0.9875102, 0.9454514, 0.9875046, 0.9923853, 0.9833135, 0.9944318, 0.99011636, 0.9598151, 0.9909984, 0.9937633, 0.9851059, 0.992931, 0.98925775, 0.9519595, 0.9899058, 0.99335736, 0.9850572, 0.99281526, 0.9897026, 0.9528186, 0.98829937, 0.9932829, 0.9837451, 0.991251, 0.98772407, 0.9442253, 0.98741317, 0.9925489, 0.9831825, 0.99394786, 0.9901596, 0.95814747, 0.9905302, 0.9939976, 0.98545116, 0.9921806, 0.9889535, 0.94977427, 0.9888066, 0.9932747, 0.9850796, 0.99282044, 0.9896038, 0.9497777, 0.9876645, 0.993218, 0.98486644, 0.991981, 0.9868611, 0.93717587, 0.9869266, 0.99245447, 0.98472726, 0.99473965, 0.98927045, 0.95477116, 0.9901182, 0.99407, 0.98663586, 0.9928196, 0.98770857, 0.94240814, 0.9886429, 0.99318486, 0.9854418, 0.9929482, 0.9876934, 0.94050586, 0.98680365, 0.9928693, 0.9844913, 0.99132514, 0.9848165, 0.93097067, 0.9859027, 0.99233145, 0.9844118, 0.9943151, 0.98773766, 0.95004946, 0.9891455, 0.993612, 0.9866441, 0.99265987, 0.98684746, 0.93985164, 0.98779833, 0.99281234, 0.98520964, 0.9927685, 0.9872091, 0.9404277, 0.98661417, 0.9927269, 0.9842784, 0.9914021, 0.98442787, 0.92873013, 0.9855615, 0.9922031, 0.98398834, 0.9940707, 0.9871473, 0.9454987, 0.9890675, 0.9936313, 0.98581296, 0.9923481, 0.9862542, 0.9364017, 0.9873439, 0.99286956, 0.98495203, 0.99298817, 0.98692685, 0.9373856, 0.98567003, 0.992485, 0.98318374, 0.9911998, 0.98428184, 0.92673117, 0.98529494, 0.9916938, 0.9827137, 0.9941466, 0.98774844, 0.94653493, 0.98925626, 0.99296725, 0.9847698, 0.9925684, 0.98650855, 0.9364536, 0.98789376, 0.9916654, 0.98430336, 0.9926893, 0.9875375, 0.93825537, 0.9864421, 0.99069315, 0.9836956, 0.99117917, 0.98502314, 0.9269167, 0.98536307, 0.99020576, 0.9839809, 0.9942292, 0.98862773, 0.9497293, 0.9893238, 0.99182796, 0.9863552, 0.9929595, 0.9877241, 0.9412739, 0.9884835, 0.99145025, 0.98493767, 0.9933096, 0.9882549, 0.9429616, 0.9877567, 0.99149066, 0.9841061, 0.99169487, 0.9853079, 0.93022364, 0.98694974, 0.991023, 0.9840708, 0.99431026, 0.9882615, 0.9499486, 0.9904232, 0.99262077, 0.9855988, 0.99275815, 0.9872343, 0.9401653, 0.9891712, 0.9917589, 0.9845957, 0.99302435, 0.98775053, 0.9410411, 0.9874883, 0.991421, 0.9831829, 0.99131304, 0.98552513, 0.9302903, 0.9869281, 0.990694, 0.98358387, 0.9944729, 0.98915607, 0.94974655, 0.99075013, 0.99304783, 0.9865776, 0.99364114, 0.98881114, 0.9394005, 0.9896819, 0.99248874, 0.9860205, 0.99372625, 0.9891971, 0.9435475, 0.98889947, 0.99258256, 0.9850793, 0.99229634, 0.9867339, 0.93269944, 0.9884143, 0.99149454, 0.98515755, 0.99486035, 0.98958194, 0.95238316, 0.9914226, 0.9933159, 0.9876791, 0.9933014, 0.9885408, 0.94227904, 0.98995274, 0.9924247, 0.98727685, 0.9936632, 0.9888608, 0.9453073, 0.98836774, 0.99267817, 0.9855674, 0.99206394, 0.9860941, 0.93521756, 0.9876402, 0.99206334, 0.98535913, 0.9946925, 0.98899347, 0.95439804, 0.9907058, 0.99360716, 0.9863908, 0.9929478, 0.9872704, 0.9439519, 0.9895403, 0.9928718, 0.98569435, 0.99342984, 0.9885133, 0.9461544, 0.98812616, 0.99244493, 0.9840072, 0.9916216, 0.9854434, 0.9357776, 0.9869909, 0.9918132, 0.98330104, 0.99408895, 0.98856467, 0.95177925, 0.9901978, 0.9935136, 0.9851093, 0.99223655, 0.9877089, 0.9383809, 0.98862773, 0.99216485, 0.9842038, 0.9927609, 0.9886751, 0.94287455, 0.9882775, 0.9923367, 0.98431754, 0.99160624, 0.9861087, 0.9312986, 0.9867148, 0.9913399, 0.98423475, 0.9939474, 0.98832905, 0.94894826, 0.99013454, 0.9929456, 0.9857197, 0.99214536, 0.98648244, 0.94057876, 0.9884299, 0.99246526, 0.98569435, 0.99278593, 0.98771554, 0.9438098, 0.98733735, 0.9926311, 0.9843446, 0.99079144, 0.9854649, 0.9304654, 0.9866108, 0.99184036, 0.9838883, 0.9935561, 0.9881086, 0.95085484, 0.98979807, 0.9928751, 0.9845301, 0.9910922, 0.98603487, 0.94050205, 0.98774135, 0.9916978, 0.9823346, 0.9910218, 0.9860794, 0.94395846, 0.9868125, 0.9919159, 0.9822715, 0.9903002, 0.9833042, 0.9345495, 0.98590064, 0.99104816, 0.98217154, 0.99342185, 0.9867397, 0.9521674, 0.98951346, 0.99308115, 0.9841124, 0.99162924, 0.98521197, 0.94332254, 0.98848164, 0.99250966, 0.98338914, 0.9918132, 0.9854697, 0.9460088, 0.98759365, 0.9923121, 0.98209876, 0.9901148, 0.9827722, 0.9381803, 0.9867989, 0.99136716, 0.98220396, 0.9930332, 0.9865321, 0.9553963, 0.99016786, 0.99294597, 0.98524195, 0.9921381, 0.9858456, 0.94825864, 0.9888678, 0.9925356, 0.9843524, 0.9923368, 0.9865577, 0.946943, 0.98773634, 0.99237883, 0.9833603, 0.9912749, 0.9834052, 0.9389177, 0.98690784, 0.99124503, 0.9825399, 0.99401844, 0.98649687, 0.9536237, 0.98943794, 0.99265045, 0.98371303, 0.9922306, 0.9844007, 0.94507664, 0.9881932, 0.99111205, 0.9826224, 0.99233896, 0.98479164, 0.94499934, 0.98700094, 0.9911538, 0.9815377, 0.9910635, 0.98182917, 0.9382742, 0.9865772, 0.99097764, 0.9826299, 0.9941996, 0.9861307, 0.95376194, 0.98971635, 0.99309254, 0.98525155, 0.9922557, 0.98506373, 0.94608784, 0.98853207, 0.9924588, 0.9845467, 0.9924172, 0.9860647, 0.9479436, 0.98795754, 0.9926906, 0.983657, 0.9910819, 0.9840025, 0.93959224, 0.98717517, 0.99206185, 0.983527, 0.9941289, 0.9878472, 0.95721006, 0.99045205, 0.9937878, 0.98606825, 0.99257094, 0.9867721, 0.9483264, 0.9889036, 0.9926428, 0.98494095, 0.9925852, 0.9871239, 0.9491207, 0.9876825, 0.99281025, 0.9839252, 0.99135256, 0.98424387, 0.9396696, 0.98647815, 0.99194795, 0.98382264, 0.99397177, 0.98726, 0.9561063, 0.9899087, 0.99370164, 0.9860917, 0.9923213, 0.9858046, 0.94805145, 0.9886646, 0.9930855, 0.9855798, 0.99276054, 0.9864712, 0.948984, 0.98761475, 0.99303377, 0.9839968, 0.9912571, 0.98392016, 0.94064647, 0.987231, 0.99244565, 0.98362756, 0.99420774, 0.9874829, 0.95554346, 0.98952055, 0.99361753, 0.9856079, 0.9924644, 0.98620176, 0.94733214, 0.9883631, 0.9928952, 0.98501253, 0.9927657, 0.9872479, 0.9493585, 0.98750335, 0.99270415, 0.98367393, 0.9913374, 0.98426604, 0.9400102, 0.98686844, 0.99196327, 0.983676, 0.99415493, 0.9873526, 0.9557106, 0.9897862, 0.99377394, 0.9862164, 0.99265295, 0.9862513, 0.9476521, 0.98843235, 0.99280894, 0.9855499, 0.9929355, 0.9869964, 0.9486282, 0.9871042, 0.9926293, 0.984141, 0.9915285, 0.98433405, 0.9394794, 0.9866142, 0.99209964, 0.9849491, 0.99456584, 0.9877703, 0.95636636, 0.98955476, 0.9936079, 0.98669934, 0.9932121, 0.98607785, 0.94768447, 0.98801464, 0.9926472, 0.98563015, 0.9931914, 0.98683596, 0.9491309, 0.9872934, 0.9924952, 0.9841411, 0.9917759, 0.98417735, 0.94107383, 0.98640645, 0.99147344, 0.98388714, 0.99425334, 0.9880073, 0.95347023, 0.989502, 0.9929028, 0.9862214, 0.99250764, 0.986524, 0.94232124, 0.98843366, 0.9919608, 0.9852403, 0.99292505, 0.9872113, 0.9414938, 0.987331, 0.99225855, 0.98462045, 0.991387, 0.98510945, 0.93211997, 0.9863021, 0.9913768, 0.98285496, 0.99435836, 0.98822254, 0.95159566, 0.9898477, 0.9938321, 0.985781, 0.99328995, 0.98770463, 0.94007355, 0.98829556, 0.99287707, 0.9848016, 0.9937484, 0.9885146, 0.93928796, 0.9870301, 0.9928041, 0.98338234, 0.9918974, 0.9846638, 0.9258131, 0.9860548, 0.9921923, 0.9843374, 0.99492925, 0.9888838, 0.94497275, 0.9893923, 0.9936833, 0.9878479, 0.99348724, 0.9875131, 0.93449396, 0.9881272, 0.99276996, 0.98600197, 0.99386317, 0.98830533, 0.9353766, 0.98684734, 0.99278545, 0.9860459, 0.9929598, 0.9861799, 0.9222294, 0.98650855, 0.9919538, 0.98582107, 0.995148, 0.98920774, 0.9449315, 0.9896573, 0.99355245, 0.98809236, 0.99386424, 0.98800313, 0.9318365, 0.9878443, 0.9925181, 0.9866371, 0.99405915, 0.988463, 0.93536276, 0.9867909, 0.99224186, 0.98595154, 0.9927112, 0.9863549, 0.92284715, 0.98660463, 0.9918567, 0.98548114, 0.9949562, 0.98875254, 0.94310534, 0.9899217, 0.9930895, 0.98712164, 0.99369705, 0.98866934, 0.93121135, 0.9879326, 0.9924986, 0.9861938, 0.99406236, 0.989851, 0.93362206, 0.98628736, 0.99275523, 0.9845649, 0.99263567, 0.986167, 0.92109233, 0.9851886, 0.9923632, 0.98441386, 0.9951679, 0.98901445, 0.9429414, 0.9893343, 0.9930131, 0.98677814, 0.9938972, 0.9878949, 0.9328535, 0.9876637, 0.99165463, 0.9858526, 0.9940887, 0.9882178, 0.93501407, 0.98671013, 0.99219465, 0.98431826, 0.9925679, 0.98506284, 0.92622006, 0.9859498, 0.99195945, 0.9842524, 0.9950709, 0.98855627, 0.94586116, 0.98937875, 0.99323326, 0.98541135, 0.99318933, 0.98710954, 0.9369599, 0.9878336, 0.99253464, 0.9843143, 0.9933589, 0.98781013, 0.9399979, 0.98694116, 0.9921693, 0.9831865, 0.9919917, 0.9850671, 0.9293015, 0.9863456, 0.9912613, 0.9826292, 0.9946101, 0.9881151, 0.9488929, 0.98938507, 0.9926783, 0.9849133, 0.9932267, 0.9865957, 0.93785495, 0.9874992, 0.9916937, 0.98352414, 0.9931178, 0.9874064, 0.93868065, 0.9864525, 0.99199605, 0.9824338, 0.9918214, 0.9853188, 0.928989, 0.9860901, 0.99186784, 0.98306584, 0.994519, 0.98870355, 0.95054615, 0.98903066, 0.99337465, 0.986021, 0.99334985, 0.98738784, 0.9394207, 0.98726356, 0.99264103, 0.9848904, 0.9937205, 0.98783803, 0.9402447, 0.98616886, 0.9926271, 0.9844311, 0.99265456, 0.98524994, 0.9299994, 0.9856672, 0.992219, 0.9836233, 0.9947853, 0.9882008, 0.94902956, 0.9892847, 0.99371403, 0.9864132, 0.99355114, 0.9871899, 0.9393925, 0.9876933, 0.99298096, 0.9861966, 0.99380505, 0.9880426, 0.93965757, 0.98684615, 0.9928509, 0.98550296, 0.9925961, 0.98525083, 0.92962646, 0.98586696, 0.99162066, 0.9846346, 0.9950998, 0.98824847, 0.94933015, 0.98934716, 0.9935795, 0.98720884, 0.99374133, 0.9867996, 0.9395821, 0.9876319, 0.9926069, 0.98588616, 0.9940508, 0.98772705, 0.94085795, 0.9862187, 0.9925531, 0.9846138, 0.9927483, 0.98482215, 0.9287081, 0.985256, 0.99154294, 0.98421663, 0.9949092, 0.9883052, 0.9478527, 0.98778194, 0.992073, 0.98449796, 0.9923649, 0.9854031, 0.933226, 0.9863646, 0.9889403, 0.9817443, 0.9925464, 0.9867105, 0.93606305, 0.9858913, 0.98809916, 0.98050964, 0.99121255, 0.9837149, 0.92734736, 0.98519725, 0.98784196, 0.9810478, 0.99417853, 0.9880514, 0.9487184, 0.989422, 0.99033785, 0.98418915, 0.9925948, 0.9871381, 0.9390559, 0.9869272, 0.98940104, 0.9835201, 0.99276274, 0.98760426, 0.9390868, 0.98564315, 0.98922825, 0.98188806, 0.9907064, 0.9842716, 0.9285489, 0.9846281, 0.9884008, 0.98177624, 0.9937901, 0.9876489, 0.9480491, 0.9884624, 0.99073714, 0.9851247, 0.99239975, 0.98668456, 0.9372808, 0.98567915, 0.9900895, 0.98466253, 0.9928543, 0.9872307, 0.93897486, 0.9845659, 0.99019545, 0.9834606, 0.99137926, 0.9844333, 0.9275587, 0.98386157, 0.9893547, 0.9829259, 0.9941039, 0.98766947, 0.94779074, 0.9879092, 0.99115086, 0.98522145, 0.9925201, 0.9860772, 0.936655, 0.9858138, 0.9895733, 0.98376036, 0.9926888, 0.98650044, 0.93777066, 0.9848112, 0.9896208, 0.9823482, 0.991021, 0.98318535, 0.9280553, 0.9841733, 0.98876345, 0.9827246, 0.9939184, 0.9871517, 0.94824976, 0.98832136, 0.99081266, 0.9854467, 0.9922833, 0.98608184, 0.93784213, 0.9865295, 0.99049395, 0.98520017, 0.99305576, 0.98747927, 0.9393962, 0.9860459, 0.9912654, 0.98441064, 0.9914901, 0.98485684, 0.92955846, 0.98497677, 0.99022454, 0.9831661, 0.99401087, 0.98777825, 0.9499166, 0.9886014, 0.9920556, 0.9857913, 0.99272037, 0.98702776, 0.93933064, 0.98707527, 0.9912669, 0.98504597, 0.99294937, 0.98717433, 0.9390254, 0.9855461, 0.99152094, 0.98393226, 0.99150556, 0.9846703, 0.9283197, 0.9842791, 0.9907677, 0.98379785, 0.9942874, 0.98813033, 0.95031327, 0.98839056, 0.9927321, 0.9864812, 0.9931456, 0.9869784, 0.94051945, 0.9861286, 0.9919085, 0.9863495, 0.9939632, 0.988288, 0.94292957, 0.9851061, 0.99172676, 0.9851813, 0.9921995, 0.984838, 0.93114644, 0.98441505, 0.9909634, 0.9843127, 0.9944599, 0.9881543, 0.95157355, 0.98872083, 0.99256754, 0.98653466, 0.99306905, 0.9870809, 0.9415349, 0.9867202, 0.99177164, 0.9854271, 0.9934168, 0.987339, 0.9425753, 0.9853211, 0.99144626, 0.9836227, 0.9914875, 0.98416084, 0.92768806, 0.98421174, 0.9901136, 0.9829844, 0.99417543, 0.9875824, 0.94963515, 0.98805547, 0.99189293, 0.98464644, 0.992743, 0.9860772, 0.9361635, 0.9858336, 0.9906365, 0.9834387, 0.9930757, 0.9865161, 0.9375352, 0.9840066, 0.9905382, 0.982087, 0.9913175, 0.9836226, 0.9236617, 0.9826724, 0.98985064, 0.982086, 0.9942649, 0.98763007, 0.9508779, 0.98738945, 0.9915726, 0.98498756, 0.99367344, 0.98664266, 0.9403977, 0.98566204, 0.99123836, 0.984617, 0.9935387, 0.9872695, 0.9395674, 0.9840663, 0.99228704, 0.9844476, 0.992818, 0.98457944, 0.92213494, 0.98346245, 0.9913455, 0.98343664, 0.99533075, 0.98853594, 0.9460835, 0.9876611, 0.9929472, 0.98683804, 0.993954, 0.9868868, 0.9272481, 0.9848647, 0.9901992, 0.98574, 0.99387026, 0.98765993, 0.93213075, 0.9833519, 0.99015784, 0.98367405, 0.99185014, 0.9844236, 0.919956, 0.9824721, 0.9886165, 0.9831773, 0.9943521, 0.9877145, 0.94281036, 0.98697275, 0.99072313, 0.9857044, 0.99306035, 0.9858621, 0.9286133, 0.98437643, 0.989734, 0.9842577, 0.993256, 0.98614776, 0.9320961, 0.9825886, 0.9898447, 0.9834015, 0.9915878, 0.9826625, 0.91637444, 0.981515, 0.9889887, 0.98305887, 0.99435365, 0.9868116, 0.9435009, 0.98670584, 0.991417, 0.98541856, 0.99291766, 0.9856011, 0.9309301, 0.9847723, 0.99049044, 0.9848369, 0.9931738, 0.9860987, 0.9327697, 0.98299396, 0.9903763, 0.98353404, 0.9913265, 0.98328686, 0.92036945, 0.98229873, 0.9900147, 0.9839215, 0.99437404, 0.98723024, 0.94378304, 0.9872294, 0.9922941, 0.98672193, 0.993236, 0.9856972, 0.93212885, 0.98535347, 0.99114394, 0.985866, 0.99368024, 0.9865376, 0.93602717, 0.98373437, 0.9913924, 0.98518395, 0.99226934, 0.98361063, 0.91974634, 0.98291475, 0.9904231, 0.9845775, 0.9948384, 0.9875309, 0.945726, 0.9874882, 0.992031, 0.98687136, 0.9935455, 0.98668426, 0.9346929, 0.98511755, 0.9907594, 0.9851179, 0.9936974, 0.98736227, 0.9381264, 0.98336333, 0.9904177, 0.9837389, 0.9921406, 0.98455405, 0.92281896, 0.98191065, 0.98978406, 0.9838973, 0.9948348, 0.9882379, 0.94638556, 0.9867893, 0.9919218, 0.9863623, 0.9934689, 0.98669213, 0.93431324, 0.98482054, 0.9911924, 0.9855439, 0.9936212, 0.9876577, 0.9376039, 0.9838321, 0.99113995, 0.9851252, 0.9922708, 0.9842466, 0.9197462, 0.98298615, 0.9899004, 0.9850212, 0.99494696, 0.9882063, 0.94777364, 0.98768324, 0.99201727, 0.98761195, 0.99405164, 0.98715436, 0.9362788, 0.9853948, 0.9910847, 0.98640877, 0.99417084, 0.9874374, 0.93736565, 0.98392653, 0.9910443, 0.98530525, 0.99283546, 0.9845536, 0.9198733, 0.9825338, 0.98988676, 0.98465097, 0.9951553, 0.9877802, 0.94466954, 0.98731875, 0.99219644, 0.9868637, 0.9938869, 0.98687017, 0.93400824, 0.98510355, 0.99146396, 0.98579997, 0.99406564, 0.98749465, 0.9377212, 0.98336375, 0.99145895, 0.9853868, 0.99279505, 0.98474425, 0.92112905, 0.9823973, 0.9905245, 0.9850007, 0.9950008, 0.9881649, 0.9461066, 0.98734343, 0.9924499, 0.98762506, 0.99399334, 0.98733306, 0.9347809, 0.98527, 0.99128217, 0.9864132, 0.99414754, 0.9878009, 0.93756783, 0.9836667, 0.9913953, 0.9858212, 0.99278945, 0.9849378, 0.92089343, 0.98276746, 0.9903916, 0.98543715, 0.99517524, 0.9883437, 0.94718677, 0.987641, 0.9924156, 0.9880788, 0.99404126, 0.98720795, 0.9351407, 0.98561525, 0.99151635, 0.9870454, 0.9942286, 0.9877102, 0.9374261, 0.98422897, 0.9914171, 0.98622197, 0.99280703, 0.9847386, 0.92075646, 0.9827656, 0.9905604, 0.9859725, 0.9951993, 0.9884384, 0.9458443, 0.9875628, 0.99271953, 0.9885365, 0.9942109, 0.98722976, 0.934151, 0.9854961, 0.9917282, 0.9872179, 0.99431014, 0.98792344, 0.9383386, 0.98420644, 0.991924, 0.9861907, 0.9929796, 0.9849053, 0.922485, 0.98279715, 0.9911266, 0.98602235, 0.99526024, 0.988345, 0.9484605, 0.9876395, 0.99308723, 0.9885505, 0.9941542, 0.9871582, 0.93592054, 0.9853155, 0.99190205, 0.98732996, 0.99430776, 0.98766774, 0.9393273, 0.98429066, 0.9919409, 0.98648316, 0.99293995, 0.98471534, 0.92209387, 0.9829428, 0.991109, 0.98618233, 0.9952461, 0.9882162, 0.94741225, 0.9876939, 0.9930159, 0.9884664, 0.99400675, 0.98709595, 0.93559283, 0.9854816, 0.99200636, 0.9873082, 0.99417883, 0.987745, 0.9396134, 0.98445827, 0.9921257, 0.9864575, 0.9927717, 0.9846383, 0.9230655, 0.9829267, 0.9910121, 0.9859774, 0.99512357, 0.98812205, 0.9489351, 0.9880642, 0.9930205, 0.9885507, 0.9939055, 0.98687947, 0.9370927, 0.98557323, 0.9918194, 0.987039, 0.9941692, 0.9873524, 0.9410421, 0.9841329, 0.9919744, 0.98613966, 0.99278545, 0.9847002, 0.9239694, 0.98298925, 0.9909101, 0.98582894, 0.9952266, 0.988299, 0.94948524, 0.9879794, 0.99281776, 0.98839104, 0.99408484, 0.98729694, 0.9335291, 0.98529446, 0.9915121, 0.98683375, 0.994317, 0.9878939, 0.93984973, 0.98409957, 0.9908422, 0.98550326, 0.9930641, 0.98511976, 0.9236078, 0.9830826, 0.9901639, 0.98505867, 0.9952222, 0.988135, 0.9487504, 0.9876484, 0.99133295, 0.98713565, 0.99404514, 0.9870842, 0.9369752, 0.9851318, 0.98870814, 0.985039, 0.9940556, 0.9870628, 0.9378171, 0.98317474, 0.9892452, 0.9846905, 0.99255496, 0.9842731, 0.9212199, 0.9822631, 0.9889781, 0.9850427, 0.9951108, 0.98792493, 0.9480773, 0.9875057, 0.9912943, 0.9870897, 0.9940146, 0.9869604, 0.93907577, 0.98534286, 0.9901984, 0.9857356, 0.994017, 0.9873919, 0.93992954, 0.983103, 0.99042237, 0.98413163, 0.9924707, 0.9847622, 0.9236712, 0.98223823, 0.98947537, 0.9842702, 0.99503416, 0.98801196, 0.94742125, 0.9871174, 0.99137646, 0.9868567, 0.99373484, 0.9869025, 0.93572813, 0.98512936, 0.9903582, 0.98596406, 0.9940296, 0.987604, 0.9377849, 0.9841425, 0.99032897, 0.9847424, 0.9922941, 0.98457855, 0.9201006, 0.98308176, 0.98915607, 0.984382, 0.9950428, 0.98817354, 0.94718075, 0.9878885, 0.99116504, 0.987313, 0.99364233, 0.98766834, 0.9370232, 0.98618907, 0.99052995, 0.98580414, 0.99403936, 0.98852587, 0.9414513, 0.98436767, 0.9903916, 0.9851124, 0.99238825, 0.985517, 0.9257, 0.98317313, 0.98957276, 0.9847543, 0.9949471, 0.98928505, 0.9491661, 0.9879675, 0.9915774, 0.98735493, 0.9937098, 0.98789924, 0.9382939, 0.985581, 0.98965204, 0.98618835, 0.994015, 0.9882707, 0.9409946, 0.9841002, 0.98976576, 0.9845559, 0.99236685, 0.9857335, 0.9221783, 0.98308843, 0.9884073, 0.9842413, 0.99484277, 0.9889714, 0.9474265, 0.98800474, 0.9910394, 0.98723185, 0.9937127, 0.98788863, 0.93680745, 0.98575455, 0.9897669, 0.98579526, 0.9941144, 0.988555, 0.9414729, 0.9845169, 0.9896093, 0.98577404, 0.9927906, 0.9857603, 0.92549676, 0.98344964, 0.98871195, 0.9854161, 0.9951946, 0.9889025, 0.950311, 0.9882311, 0.99100363, 0.9878835, 0.9938349, 0.9879467, 0.9389196, 0.9857452, 0.98990333, 0.9864464, 0.9941098, 0.988574, 0.942356, 0.9843887, 0.9899524, 0.98520315, 0.99247783, 0.98570544, 0.9257291, 0.9830185, 0.9893305, 0.98479766, 0.99510735, 0.9889193, 0.95022506, 0.98797053, 0.9914613, 0.987202, 0.99384856, 0.98783743, 0.93990594, 0.9859476, 0.9902912, 0.9862307, 0.99428046, 0.9885366, 0.944147, 0.98450595, 0.9901884, 0.985196, 0.9926111, 0.9854064, 0.9267168, 0.9830253, 0.98884845, 0.9845607, 0.9950304, 0.98871267, 0.94971323, 0.9878598, 0.99096984, 0.9874209, 0.99367565, 0.9874944, 0.9387673, 0.9857921, 0.9900777, 0.9865283, 0.99421245, 0.98797554, 0.9419016, 0.9845426, 0.9901357, 0.98556834, 0.9925706, 0.98500663, 0.92363834, 0.98333126, 0.9890575, 0.98470783, 0.99516356, 0.98849815, 0.95116514, 0.9883354, 0.9912981, 0.98704493, 0.9938068, 0.9871759, 0.93843234, 0.985925, 0.99012005, 0.9854483, 0.99383575, 0.9878356, 0.9427549, 0.98478067, 0.990334, 0.9850553, 0.9923972, 0.98497516, 0.9274622, 0.9835675, 0.9894874, 0.985135, 0.9951143, 0.98865545, 0.9511602, 0.9883128, 0.99133646, 0.98694265, 0.99372345, 0.9875796, 0.940025, 0.98609734, 0.9901895, 0.98573697, 0.9939721, 0.9879164, 0.9425228, 0.98425066, 0.9900453, 0.98497, 0.9924596, 0.9850448, 0.92580605, 0.9827777, 0.9891562, 0.98440224, 0.99506027, 0.9886258, 0.9518503, 0.98810947, 0.9916996, 0.986744, 0.99410415, 0.9880795, 0.9449886, 0.98578215, 0.98970246, 0.9850434, 0.9941454, 0.9882614, 0.94744295, 0.9847565, 0.9897626, 0.98436654, 0.99268794, 0.9850044, 0.92981243, 0.983629, 0.989626, 0.9846731, 0.9952737, 0.9884735, 0.9545638, 0.9883866, 0.9915986, 0.98726195, 0.993911, 0.9869102, 0.942232, 0.98575085, 0.990412, 0.9862497, 0.9940543, 0.9879478, 0.9474873, 0.9842651, 0.9904417, 0.9851238, 0.99163437, 0.98459065, 0.9260124, 0.9825634, 0.98999214, 0.98473895, 0.99483913, 0.98785883, 0.9527474, 0.9875787, 0.9913937, 0.98646075, 0.9931397, 0.9857708, 0.9360097, 0.98422825, 0.9901609, 0.98532087, 0.9934583, 0.9873499, 0.9441544, 0.9833572, 0.99065936, 0.98439527, 0.99148715, 0.98417413, 0.9245642, 0.9820468, 0.99051124, 0.9851305, 0.9948489, 0.9878307, 0.9501124, 0.9872485, 0.9926084, 0.9873119, 0.99334514, 0.9864345, 0.9404063, 0.9846325, 0.99168324, 0.9859011, 0.9940734, 0.9880641, 0.9464244, 0.98358536, 0.99266773, 0.98509336, 0.9925597, 0.9853994, 0.93202096, 0.982529, 0.9916249, 0.9845766, 0.9951417, 0.9889043, 0.954367, 0.9877544, 0.9933055, 0.9872134, 0.99378514, 0.98776895, 0.94356793, 0.98539364, 0.9920201, 0.98638934, 0.9942273, 0.9884496, 0.9477142, 0.9842185, 0.99229056, 0.9853875, 0.9927791, 0.9851923, 0.93206424, 0.9829706, 0.9915679, 0.985126, 0.9952311, 0.9885704, 0.9549364, 0.98785084, 0.9929658, 0.9869256, 0.99390346, 0.98747057, 0.943015, 0.9849896, 0.9918262, 0.98577684, 0.99419606, 0.9880435, 0.9465926, 0.98364013, 0.9917789, 0.9848696, 0.9925856, 0.98488694, 0.9297579, 0.98234946, 0.99104005, 0.9847519, 0.9950637, 0.9887706, 0.95308477, 0.98741406, 0.9926824, 0.98696554, 0.9937324, 0.987606, 0.9411884, 0.9847307, 0.9911718, 0.98562974, 0.99414295, 0.9879169, 0.94462293, 0.9836463, 0.9912465, 0.9851124, 0.9922892, 0.9850021, 0.92757237, 0.9823972, 0.9905254, 0.9852742, 0.9950197, 0.9886558, 0.95342505, 0.9874816, 0.9923993, 0.9871288, 0.9935184, 0.9871694, 0.9403805, 0.9847719, 0.99114734, 0.9858483, 0.994072, 0.9877772, 0.94436306, 0.9833926, 0.9912812, 0.9849904, 0.99236417, 0.9848328, 0.92787725, 0.9820322, 0.9906461, 0.98494023, 0.9950506, 0.9886391, 0.9516619, 0.98733515, 0.9928722, 0.98755485, 0.9939697, 0.9876576, 0.9407498, 0.9847447, 0.99164015, 0.9862317, 0.99414915, 0.9880994, 0.9453507, 0.9833904, 0.9917201, 0.9859038, 0.9927578, 0.98531044, 0.93209726, 0.9823384, 0.99091315, 0.9856349, 0.99525577, 0.9884957, 0.9533882, 0.9873786, 0.99262863, 0.98751146, 0.99406105, 0.98737013, 0.9430475, 0.9849896, 0.9917195, 0.9866491, 0.9944747, 0.9883082, 0.9481234, 0.98411906, 0.9917625, 0.9862948, 0.9930172, 0.9853654, 0.9326266, 0.982751, 0.99091387, 0.98611635, 0.9953892, 0.98870265, 0.954899, 0.98768914, 0.9925156, 0.9880745, 0.99412197, 0.987183, 0.9441563, 0.9852233, 0.991574, 0.98706096, 0.9944286, 0.98808914, 0.9479711, 0.9840408, 0.9918305, 0.9861741, 0.99285626, 0.9853301, 0.93035144, 0.98256224, 0.9907499, 0.98543453, 0.99523723, 0.9887172, 0.95360607, 0.98739266, 0.9925464, 0.9877165, 0.9941485, 0.98677474, 0.94132984, 0.9847839, 0.9915487, 0.9864805, 0.9945354, 0.9878229, 0.94689006, 0.98327583, 0.9919156, 0.98615843, 0.9931924, 0.98493356, 0.932583, 0.98260504, 0.99136704, 0.9862317, 0.9955786, 0.9887966, 0.9562918, 0.98778594, 0.9932643, 0.98860276, 0.99449617, 0.987691, 0.94677275, 0.9854026, 0.9922928, 0.9877851, 0.9948447, 0.98837507, 0.95137745, 0.9844343, 0.9926577, 0.98685557, 0.99342346, 0.98515713, 0.93367255, 0.9831957, 0.9918229, 0.9868689, 0.9956991, 0.9889609, 0.95695597, 0.9882228, 0.9935109, 0.98871964, 0.9945549, 0.98755544, 0.946525, 0.9855993, 0.99236405, 0.9872873, 0.9948284, 0.988367, 0.9513274, 0.9845579, 0.99257624, 0.98647434, 0.9934917, 0.9855202, 0.935, 0.98336583, 0.9918162, 0.9860365, 0.9957449, 0.9887987, 0.95806473, 0.98834574, 0.99365056, 0.98857063, 0.9946267, 0.9877169, 0.948143, 0.9858592, 0.9925263, 0.98709303, 0.9949225, 0.9885101, 0.9524651, 0.9846956, 0.9927609, 0.9866586, 0.9934663, 0.98545754, 0.93536043, 0.983367, 0.9918534, 0.98668236, 0.99580765, 0.9889964, 0.9575562, 0.9884787, 0.99375594, 0.9889986, 0.9946881, 0.98770195, 0.9467692, 0.98603475, 0.99292207, 0.98813117, 0.9950557, 0.98860323, 0.9519703, 0.98513573, 0.99304986, 0.987549, 0.99371356, 0.98572063, 0.9368464, 0.9840625, 0.9923757, 0.98714334, 0.9958502, 0.9891562, 0.9581918, 0.98869216, 0.9941139, 0.98905087, 0.9947432, 0.98776007, 0.9480806, 0.98617697, 0.9932503, 0.9879246, 0.99505174, 0.98881406, 0.95258194, 0.9853012, 0.9933589, 0.9871501, 0.99375653, 0.98599267, 0.93641365, 0.9839857, 0.9924091, 0.98688596, 0.9958963, 0.9892006, 0.95789635, 0.9885844, 0.9940404, 0.9887587, 0.9948053, 0.98811686, 0.94850904, 0.98640764, 0.9930754, 0.98757577, 0.9950758, 0.9887848, 0.9528331, 0.9853763, 0.9932203, 0.98675036, 0.9937512, 0.9860811, 0.93724036, 0.98427933, 0.9924284, 0.98694474, 0.99597067, 0.989564, 0.9598637, 0.9890676, 0.9941811, 0.9890243, 0.99496394, 0.9884569, 0.95081216, 0.98698294, 0.9932007, 0.9879062, 0.995222, 0.9890661, 0.9542144, 0.9856526, 0.9930601, 0.9870781, 0.993811, 0.9863401, 0.9389578, 0.9844125, 0.99205, 0.9868884, 0.99592173, 0.98953396, 0.95947444, 0.9890848, 0.99389803, 0.988892, 0.9948424, 0.9885203, 0.9510625, 0.9870603, 0.99302363, 0.9876719, 0.9949689, 0.98897624, 0.9545699, 0.9857247, 0.9931762, 0.9871014, 0.99361455, 0.98623335, 0.93924356, 0.98461723, 0.9923379, 0.9870688, 0.99585325, 0.9894411, 0.959792, 0.98919827, 0.9939493, 0.9887771, 0.994743, 0.98836726, 0.95063394, 0.98710734, 0.992965, 0.9879198, 0.9950753, 0.9890745, 0.95394826, 0.98579615, 0.9930448, 0.98732704, 0.99369705, 0.9861696, 0.9382478, 0.98483884, 0.9922288, 0.9872076, 0.99586886, 0.9894712, 0.9595473, 0.9893199, 0.99371403, 0.9893742, 0.99483347, 0.9883762, 0.9506969, 0.9873525, 0.99293834, 0.98792946, 0.9951147, 0.98926944, 0.9554394, 0.9863146, 0.99257, 0.98763144, 0.9938168, 0.98648363, 0.9403044, 0.98521346, 0.99212885, 0.9880584, 0.99598265, 0.9896965, 0.96239233, 0.9898852, 0.9943443, 0.9890599, 0.99428713, 0.98814607, 0.9549781, 0.9878485, 0.993608, 0.9877433, 0.9943581, 0.98856527, 0.95654905, 0.9867461, 0.9938817, 0.98708653, 0.9928596, 0.98613673, 0.9424883, 0.98586535, 0.9930051, 0.9865994, 0.9955847, 0.9892992, 0.962029, 0.990071, 0.9946044, 0.9889466, 0.994525, 0.988305, 0.95348465, 0.9883166, 0.9937125, 0.98832315, 0.99491465, 0.9890989, 0.95766807, 0.987273, 0.9938367, 0.98805386, 0.9937108, 0.9868236, 0.9428703, 0.98690504, 0.9932324, 0.98808026, 0.9960763, 0.99043936, 0.9642916, 0.9910669, 0.99488103, 0.9907964, 0.9950887, 0.9894413, 0.9557368, 0.9892117, 0.99402326, 0.9901474, 0.99549544, 0.99032253, 0.95982045, 0.98856664, 0.9941572, 0.99020374, 0.9943528, 0.9881126, 0.9466208, 0.9881082, 0.9935976, 0.9904613, 0.99638176, 0.99092746, 0.9665159, 0.9917145, 0.9949703, 0.9914182, 0.99531007, 0.9898579, 0.9586251, 0.98984355, 0.99412596, 0.9903201, 0.99548525, 0.99030626, 0.9607983, 0.9888483, 0.99418616, 0.9896868, 0.9942882, 0.9877559, 0.9447738, 0.9878632, 0.9934428, 0.98974097, 0.99637043, 0.9905612, 0.96386284, 0.99149585, 0.994909, 0.99140114, 0.99535507, 0.9894582, 0.95546865, 0.98966193, 0.9940203, 0.9904349, 0.9955805, 0.9901417, 0.9599222, 0.9890087, 0.9941589, 0.9902406, 0.99444264, 0.98772496, 0.9450978, 0.9881385, 0.99338585, 0.9900553, 0.99635595, 0.9905421, 0.9640725, 0.9916494, 0.9949897, 0.9920878, 0.99546385, 0.98955333, 0.9558249, 0.9902283, 0.9941389, 0.99104756, 0.9956575, 0.99027866, 0.959305, 0.9894853, 0.9942818, 0.9905067, 0.9944219, 0.9879214, 0.9452793, 0.988403, 0.9935608, 0.9900232, 0.9962763, 0.9905943, 0.9639381, 0.9918248, 0.99508435, 0.9915212, 0.99530476, 0.9896568, 0.95586336, 0.99022186, 0.994277, 0.9907094, 0.9955638, 0.9903514, 0.9604305, 0.98927736, 0.99445665, 0.99032664, 0.99440783, 0.98800427, 0.9460952, 0.9884742, 0.99378395, 0.98996806, 0.9963485, 0.99086905, 0.96509683, 0.99210703, 0.9951987, 0.99166054, 0.9954691, 0.98988616, 0.95661306, 0.99046016, 0.9943022, 0.9906703, 0.99560744, 0.99040204, 0.9607518, 0.9895313, 0.99445385, 0.99028677, 0.99450827, 0.98793167, 0.9460623, 0.9886258, 0.9937679, 0.9902068, 0.9963654, 0.9908919, 0.96566206, 0.9921807, 0.9953009, 0.992027, 0.9954707, 0.9900417, 0.95830643, 0.99062437, 0.99454296, 0.9909547, 0.9956365, 0.99053615, 0.9617334, 0.98960984, 0.9946123, 0.9904614, 0.9944383, 0.98806006, 0.94642013, 0.9886825, 0.99391216, 0.99024826, 0.9963522, 0.9909785, 0.96553504, 0.9922448, 0.9954163, 0.99184614, 0.99538, 0.99001616, 0.95695126, 0.990579, 0.9945997, 0.99051815, 0.99555683, 0.99050516, 0.96047467, 0.9894499, 0.99462175, 0.9897682, 0.99439394, 0.9882344, 0.9464114, 0.9887532, 0.9938559, 0.9896399, 0.99630356, 0.9908887, 0.96536183, 0.99215525, 0.99538624, 0.9915839, 0.9954306, 0.99009585, 0.9575272, 0.9905136, 0.9945143, 0.990332, 0.99554574, 0.9904081, 0.9606069, 0.98954785, 0.99460536, 0.98998755, 0.9944522, 0.9882482, 0.9461667, 0.9886318, 0.99388677, 0.99006575, 0.9963678, 0.99096125, 0.9657777, 0.9921864, 0.99543244, 0.9918447, 0.9954702, 0.99012524, 0.9575952, 0.99051887, 0.99457705, 0.9906303, 0.995591, 0.9904826, 0.9605539, 0.9893734, 0.99463904, 0.98981535, 0.9944119, 0.98819095, 0.9454793, 0.9885233, 0.9938752, 0.98976445, 0.9962872, 0.9908449, 0.9645121, 0.9920176, 0.99527925, 0.99132854, 0.99533194, 0.99005145, 0.95551264, 0.9903914, 0.9943754, 0.99009657, 0.9954287, 0.99026793, 0.9571336, 0.9891284, 0.99437815, 0.98950166, 0.99423766, 0.98800415, 0.9380752, 0.987897, 0.99357456, 0.9895544, 0.99620193, 0.99083173, 0.9614567, 0.991931, 0.99514866, 0.99148226, 0.9953146, 0.9899976, 0.95401585, 0.9903549, 0.9944615, 0.9906324, 0.9956099, 0.99058247, 0.95935506, 0.9896563, 0.9946414, 0.9902795, 0.9944959, 0.98845774, 0.9432332, 0.98868215, 0.99385506, 0.9900927, 0.99636865, 0.9911494, 0.9627385, 0.9921652, 0.9953517, 0.99197644, 0.9954497, 0.99037325, 0.95506716, 0.99057066, 0.9945661, 0.990989, 0.9956026, 0.99083626, 0.9578688, 0.9895125, 0.99460083, 0.9904102, 0.9944347, 0.9886564, 0.9414585, 0.98878515, 0.99388534, 0.9903785, 0.9963277, 0.9912073, 0.9618914, 0.9922051, 0.99535394, 0.9921559, 0.9954224, 0.99032897, 0.95269114, 0.9906466, 0.99455523, 0.9910292, 0.9956034, 0.9906833, 0.9572321, 0.98957026, 0.9945901, 0.9903915, 0.99447316, 0.98840183, 0.941848, 0.988607, 0.9938806, 0.9901592, 0.99636865, 0.9911861, 0.96036035, 0.9920665, 0.99532026, 0.99188626, 0.99540824, 0.9902126, 0.9521638, 0.99044496, 0.9944887, 0.99090606, 0.9956367, 0.99072814, 0.95631707, 0.98942494, 0.99459344, 0.9902655, 0.9944347, 0.9883956, 0.94202113, 0.9886904, 0.9938535, 0.9900771, 0.99632674, 0.9910706, 0.96211064, 0.9921963, 0.9952886, 0.99187744, 0.9954069, 0.99021685, 0.95340914, 0.9905612, 0.99451464, 0.99079096, 0.99560314, 0.9907032, 0.95743656, 0.989416, 0.9945045, 0.99014133, 0.9943613, 0.9883385, 0.94140387, 0.98849034, 0.9937451, 0.9899716, 0.9963129, 0.99114186, 0.9618621, 0.9920363, 0.99525875, 0.9917523, 0.9953843, 0.9902621, 0.95365995, 0.9904665, 0.9944252, 0.9905545, 0.99556416, 0.99070907, 0.9575774, 0.9895287, 0.9944529, 0.9899772, 0.9943193, 0.9883852, 0.9401219, 0.9886502, 0.99365056, 0.98994106, 0.99630636, 0.9911901, 0.96176857, 0.99217075, 0.9951686, 0.9918405, 0.99537885, 0.99031025, 0.95304286, 0.99060833, 0.9943786, 0.9907867, 0.9956125, 0.9907256, 0.9572729, 0.98963505, 0.9943902, 0.99015313, 0.9943543, 0.9884266, 0.94166774, 0.9886806, 0.99354994, 0.9898369, 0.99629647, 0.99117804, 0.9618942, 0.9921312, 0.9950859, 0.9917181, 0.99538094, 0.99036366, 0.9542517, 0.99062926, 0.99429566, 0.99073565, 0.9955883, 0.9907319, 0.9577413, 0.9895661, 0.9943971, 0.9901486, 0.9943328, 0.98849237, 0.9408782, 0.98862594, 0.993537, 0.9898157, 0.99625826, 0.99112576, 0.9615552, 0.99213916, 0.99515164, 0.9914185, 0.99533194, 0.9902419, 0.9525761, 0.99040836, 0.9942087, 0.9897899, 0.99532896, 0.990466, 0.95666564, 0.9892805, 0.99431485, 0.9894348, 0.99409074, 0.9883201, 0.940324, 0.9885155, 0.9935203, 0.9895494, 0.9962096, 0.9910046, 0.96149015, 0.9921468, 0.9951697, 0.99141055, 0.99536383, 0.99014765, 0.9519151, 0.9903467, 0.9943702, 0.9903629, 0.9955988, 0.9905969, 0.95720905, 0.9894651, 0.99445546, 0.9897563, 0.9943936, 0.98843306, 0.9412353, 0.988541, 0.99360985, 0.9892889, 0.99629927, 0.9911488, 0.9625551, 0.9922186, 0.9951796, 0.99063945, 0.9953216, 0.99022377, 0.9527469, 0.9903811, 0.99434924, 0.98899126, 0.9955426, 0.9905868, 0.9572523, 0.9894673, 0.9944662, 0.9874308, 0.9944182, 0.9882953, 0.9401162, 0.9880051, 0.9936761, 0.9866399, 0.99629986, 0.99107146, 0.9604865, 0.99169546, 0.99522084, 0.98872375, 0.9953056, 0.9902567, 0.95087934, 0.99031514, 0.99443746, 0.9870739, 0.99547094, 0.99063504, 0.95235366, 0.9890956, 0.9944328, 0.98720384, 0.9943316, 0.9883123, 0.94000345, 0.9885564, 0.99362457, 0.9871033, 0.9962214, 0.9912136, 0.9608156, 0.99200857, 0.9951631, 0.9894056, 0.99527794, 0.9903797, 0.9524751, 0.9903753, 0.9943931, 0.9871911, 0.99554104, 0.9907697, 0.9566987, 0.98950094, 0.9945024, 0.986757, 0.9943456, 0.9883724, 0.94032234, 0.98857796, 0.993698, 0.9869705, 0.99628973, 0.991218, 0.96142906, 0.9921576, 0.99517584, 0.98943865, 0.99530256, 0.9903713, 0.95213354, 0.99048275, 0.99436504, 0.98856026, 0.9954933, 0.99069667, 0.95619345, 0.989256, 0.9944465, 0.9876319, 0.9942927, 0.9882718, 0.9378338, 0.9883394, 0.9936433, 0.98785967, 0.9962767, 0.9911903, 0.95904136, 0.9920478, 0.9952477, 0.9901834, 0.99538755, 0.9904895, 0.95113194, 0.99057233, 0.9945123, 0.98877585, 0.99555767, 0.99087054, 0.956058, 0.98960704, 0.99452317, 0.9883051, 0.9943634, 0.98851365, 0.93471074, 0.9885554, 0.993737, 0.9880884, 0.996342, 0.99131775, 0.9609451, 0.9921978, 0.9952194, 0.9898816, 0.99538225, 0.99037886, 0.95182425, 0.99081874, 0.99438995, 0.989305, 0.99559325, 0.9909181, 0.95497704, 0.9896574, 0.99445486, 0.9888552, 0.9944301, 0.98870814, 0.938362, 0.98846173, 0.99368834, 0.98899555, 0.99636877, 0.99131083, 0.9602192, 0.99228543, 0.99524736, 0.9911285, 0.9954236, 0.9904333, 0.9500841, 0.990767, 0.99442685, 0.9900468, 0.9956209, 0.99090064, 0.9549762, 0.9893981, 0.9944476, 0.9895299, 0.9944061, 0.9885033, 0.93899316, 0.98877805, 0.993733, 0.98977965, 0.9963831, 0.991325, 0.9615363, 0.99240583, 0.9952737, 0.99145496, 0.9954985, 0.9905321, 0.95300996, 0.9908219, 0.99447376, 0.98999023, 0.99565387, 0.9909409, 0.95695335, 0.9896645, 0.99450713, 0.98945254, 0.9944207, 0.9885528, 0.9405102, 0.98872256, 0.99367756, 0.9892741, 0.9963646, 0.9913311, 0.9614716, 0.9924247, 0.9952744, 0.99147356, 0.9954453, 0.9904425, 0.9530731, 0.99082994, 0.9944892, 0.99028045, 0.9956607, 0.9909011, 0.95733243, 0.9897312, 0.9945807, 0.9896008, 0.99448824, 0.98856074, 0.941119, 0.9888354, 0.99376607, 0.9897062, 0.9963874, 0.99134153, 0.9627983, 0.9922537, 0.99522966, 0.9914472, 0.9955153, 0.990589, 0.9545235, 0.9908839, 0.99453694, 0.99024045, 0.9957307, 0.99095696, 0.95864254, 0.98972905, 0.99460083, 0.9897726, 0.9945636, 0.9888327, 0.9421706, 0.98890275, 0.993838, 0.9895224, 0.996443, 0.9914607, 0.96272016, 0.99246514, 0.99534255, 0.991537, 0.99553347, 0.99060774, 0.95465994, 0.9908839, 0.9945827, 0.99051535, 0.99569535, 0.9909388, 0.95837253, 0.9897055, 0.9946393, 0.9897244, 0.99452066, 0.988571, 0.9396779, 0.9888123, 0.99380255, 0.9896554, 0.99639904, 0.9913801, 0.9619094, 0.99234694, 0.9953159, 0.99148715, 0.995503, 0.9905868, 0.95378256, 0.9908988, 0.99453485, 0.9904665, 0.9957347, 0.9909833, 0.95742255, 0.98967266, 0.99460924, 0.99006504, 0.99458385, 0.9888101, 0.9400822, 0.98891014, 0.99381995, 0.98995787, 0.99645656, 0.991462, 0.9616407, 0.99239576, 0.9953219, 0.9917271, 0.9955573, 0.99064857, 0.9531722, 0.990923, 0.99457645, 0.99080914, 0.99571806, 0.99101585, 0.95678085, 0.9895221, 0.9945825, 0.9901738, 0.99453515, 0.98872036, 0.93865126, 0.9886841, 0.99373096, 0.98997086, 0.996425, 0.9914267, 0.9610249, 0.9923346, 0.99528164, 0.99179816, 0.99551445, 0.99059486, 0.95195115, 0.9908275, 0.9944595, 0.99064493, 0.9956949, 0.99087054, 0.9560251, 0.98961824, 0.9944794, 0.99002683, 0.9945023, 0.98864895, 0.9372583, 0.9886827, 0.993688, 0.98952115, 0.99634606, 0.99130696, 0.9554743, 0.99085444, 0.9951649, 0.99070954, 0.995431, 0.99026024, 0.94382054, 0.98936033, 0.99436176, 0.9891117, 0.9956309, 0.9907793, 0.946848, 0.9885231, 0.9944136, 0.9888756, 0.99439853, 0.9884133, 0.9243451, 0.9872689, 0.99365515, 0.9881579, 0.99629253, 0.9912026, 0.9520298, 0.9911671, 0.9952082, 0.9900547, 0.9953282, 0.9904261, 0.9414602, 0.98923, 0.99443847, 0.9890366, 0.9955865, 0.99072695, 0.9472484, 0.988089, 0.99447966, 0.98803896, 0.9942234, 0.98843503, 0.92644787, 0.98708946, 0.9936394, 0.9879304, 0.99626476, 0.99123526, 0.9544086, 0.99137044, 0.99523205, 0.99015665, 0.99534243, 0.9904151, 0.943482, 0.9897569, 0.9944583, 0.98912686, 0.99562633, 0.9908276, 0.94953626, 0.98849887, 0.9945438, 0.9886699, 0.9944313, 0.98864836, 0.9309541, 0.98774415, 0.9937736, 0.9888614, 0.9963808, 0.9912999, 0.95569044, 0.9916311, 0.9953075, 0.99067324, 0.9954665, 0.9905282, 0.94538146, 0.9897295, 0.9945117, 0.9893279, 0.9956712, 0.9909237, 0.9481431, 0.98807913, 0.9945309, 0.98877597, 0.99445254, 0.9887432, 0.9270995, 0.9870383, 0.9937611, 0.98881024, 0.99640447, 0.9913715, 0.95474285, 0.9915007, 0.9953081, 0.990789, 0.9954713, 0.9905355, 0.9448728, 0.98986477, 0.99452704, 0.98968995, 0.9956712, 0.99081194, 0.950615, 0.98872954, 0.99456656, 0.98904383, 0.994494, 0.9885655, 0.931995, 0.9878479, 0.9937522, 0.9889732, 0.9964328, 0.99131095, 0.95572317, 0.991827, 0.9952933, 0.9907788, 0.9955649, 0.9905427, 0.94553214, 0.9901037, 0.99446076, 0.98943806, 0.99576074, 0.9909203, 0.9508739, 0.98902404, 0.9945919, 0.98882115, 0.9945984, 0.9886563, 0.9314652, 0.98807424, 0.99379975, 0.9886811, 0.9964741, 0.9913236, 0.95555466, 0.9918432, 0.9952913, 0.99060225, 0.99556065, 0.9905184, 0.9452671, 0.9900614, 0.9944195, 0.98946196, 0.9957314, 0.99088895, 0.95005214, 0.98868096, 0.9944709, 0.9889614, 0.99455863, 0.9886386, 0.9309598, 0.9878292, 0.9936887, 0.98880297, 0.9964207, 0.99135643, 0.95524186, 0.99147755, 0.9952161, 0.9907721, 0.99550426, 0.9906093, 0.9443824, 0.98979795, 0.9944528, 0.9894131, 0.995698, 0.9909022, 0.9483575, 0.98821074, 0.9945044, 0.9887017, 0.9945419, 0.9886361, 0.92949635, 0.9873204, 0.9937151, 0.98848987, 0.99643636, 0.991342, 0.9546973, 0.9915424, 0.99527514, 0.9904569, 0.99556243, 0.9905225, 0.9442371, 0.9899632, 0.99450874, 0.98932135, 0.9957889, 0.99091846, 0.9488962, 0.98855525, 0.99459344, 0.9889038, 0.9945684, 0.9886563, 0.9291327, 0.98746383, 0.99372923, 0.98862296, 0.9964825, 0.99133253, 0.95526034, 0.99171096, 0.9952979, 0.9906416, 0.995559, 0.99049395, 0.9450604, 0.98979586, 0.994488, 0.9895461, 0.995727, 0.9908755, 0.9506103, 0.9883521, 0.99449086, 0.9890527, 0.9944979, 0.98854816, 0.9300716, 0.98728645, 0.99362504, 0.9887707, 0.9963186, 0.9909351, 0.9544328, 0.9914491, 0.9951664, 0.99070144, 0.9952359, 0.9898476, 0.94512945, 0.9898719, 0.99438393, 0.98954636, 0.995596, 0.99026114, 0.9496425, 0.9884228, 0.994386, 0.98884517, 0.99436045, 0.98712695, 0.92889744, 0.9875595, 0.99360764, 0.9887157, 0.9962678, 0.99027425, 0.9533676, 0.99147934, 0.9951166, 0.9905855, 0.9953671, 0.9896103, 0.94373167, 0.98972076, 0.9943338, 0.9892369, 0.9955703, 0.98965496, 0.9485193, 0.98832536, 0.9943238, 0.9885056, 0.9942437, 0.9873425, 0.92769915, 0.98734444, 0.99344337, 0.9879914, 0.9962788, 0.9905335, 0.9532617, 0.9913782, 0.99512297, 0.99055827, 0.99540836, 0.98979473, 0.9432905, 0.98967093, 0.99430674, 0.98931724, 0.99560565, 0.9902002, 0.9479367, 0.988335, 0.99438614, 0.9888685, 0.9944112, 0.9877522, 0.9268171, 0.9872796, 0.99355316, 0.98853415, 0.9963247, 0.9904604, 0.9528549, 0.9913733, 0.99506795, 0.99052763, 0.9953128, 0.98948413, 0.9427371, 0.98974264, 0.9942829, 0.9891979, 0.995513, 0.9898239, 0.9480171, 0.98833466, 0.9942795, 0.9884192, 0.9942612, 0.9870502, 0.92821497, 0.9873098, 0.9933842, 0.98813033, 0.9962846, 0.9900787, 0.9532062, 0.99128306, 0.9949502, 0.99026746, 0.99523, 0.9890104, 0.94252676, 0.9895605, 0.9941301, 0.98887956, 0.99545443, 0.9891958, 0.94743407, 0.9882769, 0.9941437, 0.98843914, 0.9941753, 0.98655915, 0.9279946, 0.9871782, 0.9933395, 0.9882486, 0.9962691, 0.98981386, 0.95326555, 0.9912867, 0.99491686, 0.99035525, 0.99522907, 0.9886728, 0.94228715, 0.9894248, 0.9940596, 0.9892375, 0.9955117, 0.98936427, 0.94805235, 0.9880883, 0.9941023, 0.9888009, 0.99417347, 0.98651576, 0.92721575, 0.9871372, 0.99323976, 0.9886081, 0.9962589, 0.9897633, 0.95329386, 0.9912709, 0.9948507, 0.9906133, 0.9952507, 0.9888571, 0.9429384, 0.9895102, 0.99406385, 0.9894231, 0.9955226, 0.98945284, 0.94718236, 0.9879981, 0.99409676, 0.9887266, 0.9941784, 0.98669386, 0.9264936, 0.9870756, 0.99334323, 0.988634, 0.9962308, 0.98991054, 0.9530796, 0.99122196, 0.99497235, 0.99077064, 0.99526745, 0.98894614, 0.9440608, 0.9896003, 0.99415046, 0.98956716, 0.99552673, 0.98939955, 0.9482061, 0.988247, 0.99418336, 0.98881465, 0.9942498, 0.98656774, 0.9275619, 0.9872637, 0.99338925, 0.98861384, 0.9962806, 0.9897655, 0.9527107, 0.99123096, 0.99498093, 0.9906721, 0.99530417, 0.9887975, 0.9402201, 0.98981154, 0.99417484, 0.98966616, 0.9955354, 0.9895014, 0.94725984, 0.9883935, 0.994297, 0.9890892, 0.99428666, 0.98668575, 0.92652184, 0.9874098, 0.9934248, 0.98887885, 0.9962863, 0.9899309, 0.9531097, 0.99134445, 0.9950246, 0.9907236, 0.9952534, 0.989061, 0.9423525, 0.989659, 0.99422187, 0.9896616, 0.9955005, 0.9895222, 0.94804496, 0.9881909, 0.9942695, 0.9890359, 0.9941665, 0.98659265, 0.92721564, 0.987224, 0.9934359, 0.9887748, 0.9961932, 0.989888, 0.9536479, 0.99142295, 0.995054, 0.99084073, 0.99520016, 0.9888747, 0.9430804, 0.9896316, 0.994166, 0.98967326, 0.9954317, 0.9894774, 0.9476553, 0.9883145, 0.99427927, 0.9891579, 0.9941991, 0.98666334, 0.9278396, 0.9875459, 0.993491, 0.9888842, 0.9962482, 0.98997694, 0.9540891, 0.99156463, 0.99497455, 0.99069315, 0.9952288, 0.9889704, 0.94248015, 0.98947203, 0.99416, 0.9895166, 0.99547046, 0.98955816, 0.94838953, 0.9883187, 0.9942912, 0.98899335, 0.99417204, 0.9868254, 0.9282728, 0.98731506, 0.9934208, 0.988982, 0.9962006, 0.9898365, 0.95339364, 0.99141616, 0.9950394, 0.99072206, 0.99513817, 0.9888032, 0.94164324, 0.98959434, 0.9940905, 0.98932755, 0.9953852, 0.9892565, 0.9462748, 0.9883486, 0.99421984, 0.98894954, 0.99407023, 0.98656356, 0.92634255, 0.98737955, 0.9933988, 0.9887326, 0.9961791, 0.9897403, 0.9530521, 0.9915194, 0.99503326, 0.99047875, 0.99510723, 0.98884016, 0.9420236, 0.98979414, 0.9941945, 0.989518, 0.99539787, 0.98928297, 0.94713295, 0.9883712, 0.99427044, 0.9888494, 0.99403524, 0.98642564, 0.92769164, 0.98726416, 0.9934428, 0.9886236, 0.9961158, 0.98967093, 0.9528094, 0.991368, 0.9950145, 0.99061257, 0.9950139, 0.9887821, 0.9422479, 0.9897598, 0.9941877, 0.98936045, 0.99531597, 0.9892503, 0.94764763, 0.9884261, 0.99431205, 0.98909914, 0.99398965, 0.98661005, 0.9272967, 0.9875388, 0.9934383, 0.9887838, 0.9961418, 0.9898252, 0.9538982, 0.9916123, 0.9950507, 0.9908879, 0.9951448, 0.98907334, 0.94373685, 0.98999786, 0.9942433, 0.9897531, 0.99541664, 0.98957473, 0.94911945, 0.98863494, 0.9942975, 0.98929334, 0.99413246, 0.987092, 0.9302285, 0.9878312, 0.99356866, 0.9894377, 0.9962094, 0.9901603, 0.9548981, 0.9917643, 0.9951336, 0.9912053, 0.99517715, 0.98917085, 0.944827, 0.9901687, 0.99427456, 0.99002224, 0.99541235, 0.9895495, 0.9501016, 0.98880786, 0.9943938, 0.9895266, 0.9941307, 0.98681945, 0.9301981, 0.9878923, 0.9935514, 0.98932296, 0.9961856, 0.99001455, 0.95460224, 0.99170333, 0.9951297, 0.9912299, 0.9951649, 0.9891339, 0.9444647, 0.9901148, 0.9943316, 0.9901363, 0.9954322, 0.98964185, 0.94970345, 0.98887575, 0.9944451, 0.9897413, 0.99416286, 0.9870422, 0.93061495, 0.9879313, 0.99359983, 0.98958135, 0.99623513, 0.9901196, 0.95531535, 0.99173135, 0.99518114, 0.99141264, 0.9952382, 0.98924667, 0.9455189, 0.99009085, 0.99433786, 0.990188, 0.99545723, 0.9896779, 0.95026296, 0.9887959, 0.99441963, 0.98959315, 0.99417424, 0.9870221, 0.9299974, 0.987839, 0.993595, 0.98942786, 0.9962179, 0.99013317, 0.9540207, 0.99169666, 0.995184, 0.99126244, 0.99521077, 0.989183, 0.9440948, 0.99017966, 0.9943522, 0.9901356, 0.9954739, 0.9896539, 0.94883794, 0.988902, 0.99441963, 0.9895734, 0.99414515, 0.9870339, 0.9281458, 0.9878222, 0.99354935, 0.98934585, 0.9962095, 0.990053, 0.95361733, 0.99176335, 0.9951201, 0.99123573, 0.99518436, 0.9889648, 0.9425, 0.9901092, 0.9942899, 0.9901945, 0.9954054, 0.9894769, 0.94777066, 0.9886719, 0.9943904, 0.98971575, 0.994107, 0.9868905, 0.9275509, 0.9877331, 0.9935555, 0.98967034, 0.9961916, 0.99014086, 0.95382, 0.99173814, 0.9951366, 0.9913972, 0.99515367, 0.98911303, 0.94266, 0.9900537, 0.994273, 0.9902502, 0.99539524, 0.98955196, 0.9480204, 0.9887211, 0.99435824, 0.9896603, 0.99410546, 0.98681855, 0.9282238, 0.9877818, 0.99350995, 0.98962015, 0.99617887, 0.9900599, 0.95394045, 0.9918282, 0.99512565, 0.9914369, 0.995141, 0.9891583, 0.9437355, 0.99015725, 0.9942518, 0.99030745, 0.9954171, 0.98962295, 0.94896656, 0.9889159, 0.99438345, 0.9897692, 0.9941442, 0.9870425, 0.9287174, 0.9879814, 0.9935582, 0.9896718, 0.9961814, 0.9901508, 0.954269, 0.99183416, 0.9951042, 0.9914375, 0.9951484, 0.9891474, 0.9435704, 0.99030817, 0.99429613, 0.99037313, 0.99540704, 0.98959595, 0.94883996, 0.9890387, 0.9943573, 0.98988557, 0.9940976, 0.9870858, 0.9297672, 0.9880965, 0.99352103, 0.98971003, 0.9961884, 0.99016434, 0.9547149, 0.99190676, 0.9951159, 0.9915383, 0.9951725, 0.98921543, 0.94430596, 0.9903088, 0.99429494, 0.99036974, 0.9954423, 0.98967373, 0.9489151, 0.98895276, 0.9943561, 0.98984236, 0.99413294, 0.98713183, 0.9291805, 0.9881067, 0.99356806, 0.9897822, 0.99620795, 0.99020797, 0.95407945, 0.9918882, 0.9951318, 0.9916319, 0.99517184, 0.9893495, 0.9443898, 0.99037737, 0.99431366, 0.9904993, 0.99542904, 0.9897306, 0.94944674, 0.98906636, 0.9943931, 0.98993695, 0.99408686, 0.9869875, 0.92941654, 0.98808, 0.9935895, 0.9898141, 0.99619305, 0.9901549, 0.9545095, 0.9919477, 0.9951418, 0.9916221, 0.9952045, 0.9892954, 0.9445121, 0.9904227, 0.9943187, 0.9905722, 0.9954535, 0.9897547, 0.94898653, 0.9891622, 0.99435353, 0.9899906, 0.9941308, 0.9871941, 0.92939985, 0.9881827, 0.9935171, 0.9898814, 0.99620324, 0.9902006, 0.9549863, 0.9919807, 0.9951069, 0.9916847, 0.9951808, 0.9893616, 0.94580615, 0.99050236, 0.99427277, 0.9906714, 0.99541885, 0.98973715, 0.9496913, 0.9891506, 0.99437517, 0.990126, 0.99406165, 0.98714226, 0.9298947, 0.9881661, 0.9935457, 0.9899632, 0.9961333, 0.9901956, 0.9547372, 0.9919487, 0.99513924, 0.9917944, 0.99508566, 0.9892161, 0.94415873, 0.9904192, 0.99435693, 0.99070835, 0.9953499, 0.9896064, 0.9487312, 0.98919207, 0.99443805, 0.9901972, 0.9939818, 0.9868831, 0.9280641, 0.98827493, 0.99360067, 0.99002624, 0.99611956, 0.9900295, 0.95287347, 0.99197465, 0.99515414, 0.9917072, 0.9950463, 0.9891282, 0.9429159, 0.9903278, 0.9943133, 0.9906962, 0.99533254, 0.98955905, 0.9482011, 0.9890927, 0.99441636, 0.9901687, 0.99395823, 0.9868933, 0.9283918, 0.9880881, 0.99358857, 0.98997414, 0.9961211, 0.99003303, 0.9540698, 0.9919682, 0.9951938, 0.99178493, 0.9950959, 0.9892012, 0.9427278, 0.99043024, 0.99437225, 0.99066716, 0.9953591, 0.9895816, 0.94787925, 0.989188, 0.9945161, 0.9902558, 0.99404174, 0.9870661, 0.9294978, 0.98820585, 0.9937086, 0.9900607, 0.99617827, 0.99018854, 0.9545677, 0.9919425, 0.9952827, 0.9918618, 0.9951598, 0.98930854, 0.9452281, 0.9904924, 0.9944611, 0.9907422, 0.9953989, 0.98967487, 0.9495428, 0.9891857, 0.9945187, 0.99028444, 0.99406105, 0.9871747, 0.9293398, 0.9882508, 0.99368167, 0.99011564, 0.9961706, 0.99023473, 0.9544822, 0.9919648, 0.99520266, 0.9917862, 0.9951337, 0.98932487, 0.94441664, 0.99035656, 0.99433863, 0.9907721, 0.9953754, 0.9896695, 0.9494735, 0.9889709, 0.99433726, 0.99021125, 0.9939733, 0.9869641, 0.92776334, 0.98796064, 0.9934364, 0.99011177, 0.9961299, 0.9901378, 0.9540977, 0.99189866, 0.9951261, 0.9919963, 0.99507076, 0.9891796, 0.94411266, 0.9903938, 0.99426323, 0.99088275, 0.995335, 0.9895125, 0.9496342, 0.98927444, 0.9943567, 0.9901826, 0.99396056, 0.98684627, 0.9289902, 0.98823917, 0.9934945, 0.9901412, 0.99604875, 0.9899462, 0.9545197, 0.9920364, 0.995154, 0.9919785, 0.99501956, 0.9890955, 0.9443404, 0.990435, 0.99427617, 0.9908728, 0.9953096, 0.9894896, 0.9496576, 0.9891822, 0.99438936, 0.9903094, 0.99397767, 0.9869179, 0.92946845, 0.9882504, 0.99344075, 0.99010265, 0.9960932, 0.9900484, 0.95460135, 0.99194443, 0.9950932, 0.99199957, 0.99507326, 0.9891935, 0.9450126, 0.9905489, 0.99426556, 0.9909191, 0.99532366, 0.98940605, 0.9496635, 0.989244, 0.99436754, 0.9903749, 0.99392855, 0.98690087, 0.92971855, 0.988482, 0.9934816, 0.9903107, 0.99612516, 0.9900189, 0.9543844, 0.9922466, 0.9951666, 0.9921807, 0.99507785, 0.98894286, 0.9450165, 0.990651, 0.9943046, 0.99096537, 0.99525875, 0.98933804, 0.94945425, 0.9893373, 0.9943428, 0.9902863, 0.99388474, 0.98680925, 0.9298444, 0.9884546, 0.99350256, 0.9901223, 0.99601656, 0.989818, 0.9557064, 0.99213696, 0.99512434, 0.99205434, 0.994991, 0.98844796, 0.9400415, 0.99040985, 0.99421376, 0.9908942, 0.9952069, 0.98873866, 0.9453102, 0.9885156, 0.99429977, 0.9905659, 0.9937715, 0.98567665, 0.9162294, 0.98734295, 0.99349713, 0.990328, 0.9959722, 0.9890652, 0.9441372, 0.9914858, 0.9950984, 0.9921101, 0.9947788, 0.9881466, 0.93562, 0.98994213, 0.99427515, 0.99074817, 0.9950146, 0.9883505, 0.93691826, 0.9882408, 0.9943085, 0.9897311, 0.9934718, 0.9854036, 0.9163463, 0.98705995, 0.99354076, 0.98960483, 0.99579734, 0.9887714, 0.94734967, 0.990982, 0.9950996, 0.9913065, 0.99456054, 0.98750705, 0.9329915, 0.98917526, 0.9942742, 0.9901879, 0.99486154, 0.987966, 0.9380527, 0.98753715, 0.99421984, 0.9890736, 0.9933036, 0.9846199, 0.91260844, 0.9862293, 0.99329597, 0.9886541, 0.99569345, 0.9880949, 0.94271296, 0.99064136, 0.99496657, 0.9907698, 0.9946341, 0.987822, 0.9348227, 0.9892257, 0.9941988, 0.99005204, 0.99498165, 0.9884107, 0.9418455, 0.987909, 0.9942524, 0.9893384, 0.9934493, 0.9852041, 0.91886055, 0.98639786, 0.9933674, 0.989035, 0.9957911, 0.9885372, 0.94557583, 0.9906535, 0.99496394, 0.99125814, 0.99461055, 0.9875838, 0.9325056, 0.988898, 0.9941105, 0.9901833, 0.9949361, 0.9880456, 0.9388286, 0.9872487, 0.99415094, 0.9894956, 0.9934303, 0.9845599, 0.9120148, 0.98576105, 0.993241, 0.9889521, 0.99569356, 0.9879736, 0.9416556, 0.9901689, 0.9947937, 0.99062634, 0.9945313, 0.9862229, 0.92750424, 0.98835516, 0.9938176, 0.98988754, 0.9948613, 0.98714846, 0.9361827, 0.9873513, 0.9940555, 0.98949826, 0.9933824, 0.9840942, 0.9148491, 0.9865451, 0.9931339, 0.9889914, 0.9957977, 0.98767066, 0.94514745, 0.9909916, 0.99495584, 0.99106175, 0.99463695, 0.98632956, 0.9278165, 0.9889738, 0.9940063, 0.9897204, 0.99497294, 0.9872444, 0.9385675, 0.988252, 0.9941308, 0.98954356, 0.993561, 0.9842965, 0.91567236, 0.9869374, 0.99322975, 0.9894635, 0.9958423, 0.9879121, 0.94423264, 0.99087393, 0.99483794, 0.99135256, 0.9946591, 0.9864931, 0.92964274, 0.9889817, 0.99398214, 0.990152, 0.9949797, 0.98666453, 0.932553, 0.9871228, 0.99391586, 0.9894336, 0.9932068, 0.9831563, 0.9069264, 0.98580694, 0.99297756, 0.9892707, 0.9956515, 0.98702127, 0.9374409, 0.9901834, 0.9943596, 0.99067736, 0.99446535, 0.9852228, 0.91752416, 0.988037, 0.9935363, 0.9895886, 0.99478745, 0.9859249, 0.9245828, 0.9865224, 0.99350864, 0.9890616, 0.99319744, 0.9822325, 0.89677906, 0.9848972, 0.99265724, 0.988982, 0.9956677, 0.9864255, 0.931842, 0.9899255, 0.99447596, 0.9910786, 0.99456817, 0.9850331, 0.9171454, 0.98816895, 0.993609, 0.9899968, 0.99490106, 0.98611146, 0.92751735, 0.98673123, 0.99376756, 0.989234, 0.9933442, 0.98267823, 0.9049548, 0.98599, 0.99298966, 0.98917526, 0.9957302, 0.98625445, 0.93552756, 0.99020994, 0.9945826, 0.99110913, 0.9944944, 0.98503405, 0.91916585, 0.9881005, 0.99359, 0.9897934, 0.99481624, 0.98574865, 0.9261237, 0.98654616, 0.9936877, 0.98922765, 0.9933203, 0.9819734, 0.90101576, 0.9853257, 0.99281937, 0.9890534, 0.99571294, 0.98621905, 0.93333244, 0.99004143, 0.9945421, 0.99095744, 0.9945038, 0.98511845, 0.9166537, 0.9880491, 0.9936009, 0.9896826, 0.9948054, 0.98567486, 0.9231331, 0.98650914, 0.9936788, 0.98903346, 0.9932289, 0.9819178, 0.8970765, 0.98542005, 0.99277085, 0.98878515, 0.995663, 0.9860054, 0.92991686, 0.98985064, 0.9944431, 0.9907105, 0.9944505, 0.9847327, 0.9138927, 0.9879935, 0.99354607, 0.98955405, 0.9947929, 0.985497, 0.92236227, 0.986443, 0.99369705, 0.9892352, 0.99335855, 0.9821759, 0.8993364, 0.985535, 0.9928762, 0.9891579, 0.99574214, 0.9862418, 0.9332741, 0.9901772, 0.9945918, 0.9912307, 0.9946097, 0.98546255, 0.91923684, 0.9885576, 0.9938023, 0.99046063, 0.9949933, 0.98615485, 0.925356, 0.98719645, 0.9938973, 0.9899233, 0.9935195, 0.98261964, 0.9007087, 0.9862345, 0.99302614, 0.98969275, 0.9958529, 0.9866203, 0.93281555, 0.99046624, 0.99464875, 0.9915195, 0.99469924, 0.98545533, 0.919786, 0.988785, 0.99372417, 0.9903111, 0.99497694, 0.9861632, 0.92657536, 0.98742, 0.9938099, 0.98983663, 0.99359953, 0.9827579, 0.90135664, 0.9863571, 0.9930276, 0.98968846, 0.99589217, 0.9865616, 0.93329525, 0.9906183, 0.9947013, 0.99159604, 0.99480516, 0.9854798, 0.9207974, 0.98884994, 0.99381363, 0.99038404, 0.9950486, 0.9861128, 0.9263522, 0.9873217, 0.9939415, 0.9899739, 0.99365026, 0.9826031, 0.9004825, 0.9862032, 0.9930443, 0.9898279, 0.99597317, 0.9866796, 0.93513316, 0.99064565, 0.9947018, 0.991557, 0.9947689, 0.9855115, 0.9200524, 0.98869973, 0.9937306, 0.99035245, 0.9948849, 0.98552865, 0.925768, 0.98731273, 0.9937097, 0.989508, 0.9934012, 0.9824416, 0.9009991, 0.9861497, 0.9928508, 0.98979247, 0.99596936, 0.98640984, 0.9353337, 0.9908997, 0.99474347, 0.99192214, 0.994879, 0.9857694, 0.92474765, 0.98943895, 0.9938577, 0.9909203, 0.99514985, 0.98629594, 0.93171394, 0.988013, 0.99391794, 0.99041784, 0.99369156, 0.9820969, 0.9046998, 0.9867404, 0.9928585, 0.9900677, 0.9958812, 0.9864623, 0.93792313, 0.9911225, 0.9945378, 0.99188954, 0.99479395, 0.98491806, 0.9221475, 0.98934376, 0.9934337, 0.9907335, 0.99504954, 0.98527676, 0.92556304, 0.9874958, 0.9931865, 0.9897037, 0.9934261, 0.98112994, 0.8966999, 0.9870093, 0.99264115, 0.98934233, 0.99563533, 0.9857959, 0.93174225, 0.991117, 0.9943727, 0.9910172, 0.9943819, 0.98408246, 0.91518176, 0.98930466, 0.9933692, 0.9896427, 0.9946453, 0.98521, 0.91993445, 0.9876901, 0.99329114, 0.9886206, 0.99293596, 0.9809249, 0.89108855, 0.986292, 0.9923051, 0.9885767, 0.99546236, 0.9853918, 0.92643493, 0.9906465, 0.99420136, 0.9907834, 0.9942021, 0.98405004, 0.9100514, 0.98890835, 0.99305665, 0.9888903, 0.9943561, 0.98428196, 0.91161746, 0.9870623, 0.9929952, 0.9877917, 0.9925666, 0.9803388, 0.885303, 0.9860025, 0.99195147, 0.98720527, 0.9952305, 0.98481697, 0.922742, 0.9903749, 0.9936886, 0.98880637, 0.99387777, 0.98317903, 0.9072086, 0.988586, 0.9927651, 0.98751545, 0.99427974, 0.9837061, 0.9120268, 0.98698306, 0.99272656, 0.98638886, 0.9924655, 0.97894144, 0.87924385, 0.9852779, 0.9915605, 0.9860235, 0.99520534, 0.9842238, 0.9228951, 0.9901614, 0.993753, 0.9891801, 0.99401885, 0.982916, 0.9101383, 0.98854244, 0.9928202, 0.9878841, 0.9944974, 0.98393077, 0.91691, 0.98706937, 0.9928134, 0.98745453, 0.9928195, 0.9800181, 0.8900038, 0.98630464, 0.9921422, 0.9877267, 0.99545854, 0.9848347, 0.9276938, 0.99066556, 0.993965, 0.98984236, 0.9941658, 0.9832408, 0.91023034, 0.98892176, 0.992934, 0.98859465, 0.9944229, 0.9840984, 0.9142703, 0.987319, 0.99295396, 0.98782265, 0.99269825, 0.97984636, 0.88323736, 0.98598284, 0.99201256, 0.9873484, 0.9953524, 0.9848536, 0.92381215, 0.99054366, 0.9938617, 0.98935425, 0.99415046, 0.983411, 0.9070099, 0.988967, 0.99303836, 0.9885992, 0.9945096, 0.9842203, 0.91381246, 0.9874129, 0.9930906, 0.9879425, 0.9927838, 0.98012525, 0.884388, 0.98618996, 0.9921206, 0.9877145, 0.995408, 0.9846897, 0.92391795, 0.9907562, 0.99408567, 0.99005115, 0.9942186, 0.9833595, 0.90841764, 0.98921776, 0.9930559, 0.98822474, 0.99450135, 0.9843594, 0.9156036, 0.9876896, 0.9930999, 0.98805505, 0.99292856, 0.9804896, 0.88915855, 0.9867786, 0.992163, 0.9879224, 0.9954691, 0.9851359, 0.9250325, 0.99086004, 0.99379444, 0.9897273, 0.9941765, 0.98358065, 0.90635127, 0.98886746, 0.9925571, 0.98835105, 0.99448895, 0.9842727, 0.91337943, 0.98746616, 0.992718, 0.9875545, 0.99280727, 0.98041993, 0.8854219, 0.9862665, 0.99185234, 0.9872236, 0.99539655, 0.98507994, 0.92297095, 0.9908019, 0.9938176, 0.9897921, 0.9942055, 0.9832835, 0.9049884, 0.98917717, 0.9927429, 0.98837864, 0.99453163, 0.9840949, 0.91049105, 0.9874214, 0.99275327, 0.9870618, 0.9927648, 0.9796275, 0.876778, 0.9860169, 0.9918122, 0.9868111, 0.9953244, 0.98453045, 0.9160005, 0.9900653, 0.99370605, 0.9890919, 0.9941289, 0.9829528, 0.8989591, 0.98849106, 0.99287206, 0.98754406, 0.9944522, 0.9838479, 0.90714294, 0.9869064, 0.99288756, 0.9868956, 0.9928076, 0.97991323, 0.8764495, 0.98562056, 0.9918995, 0.98669076, 0.9953701, 0.9844736, 0.9146495, 0.99007577, 0.9936001, 0.9884226, 0.9940811, 0.98293823, 0.895377, 0.98837835, 0.99284667, 0.9874279, 0.9944839, 0.98320377, 0.904375, 0.9865599, 0.9926404, 0.98628354, 0.9928357, 0.9790643, 0.87107956, 0.98568946, 0.99175024, 0.9865415, 0.9956403, 0.9846638, 0.9103389, 0.99035597, 0.9935312, 0.9889424, 0.99436367, 0.9828415, 0.89451504, 0.9870662, 0.99245656, 0.9862525, 0.9940812, 0.98308164, 0.9012537, 0.98626536, 0.99245095, 0.98628503, 0.9929148, 0.9795236, 0.8690465, 0.9848038, 0.9912715, 0.9856407, 0.9953417, 0.98467386, 0.91375697, 0.99059737, 0.9937021, 0.9887017, 0.9941957, 0.98285246, 0.90048033, 0.9892279, 0.99268544, 0.98755425, 0.99448633, 0.9836262, 0.9055391, 0.9877176, 0.9928564, 0.98714703, 0.99255556, 0.9793578, 0.8769136, 0.98637795, 0.991985, 0.98702693, 0.9951757, 0.9843609, 0.9170733, 0.9905572, 0.99371403, 0.98923105, 0.9937476, 0.98259926, 0.9005655, 0.9891838, 0.9929149, 0.98784596, 0.9941039, 0.9835878, 0.9089961, 0.9879116, 0.99294937, 0.9871901, 0.9923117, 0.97979546, 0.8776255, 0.98668796, 0.9920746, 0.98704356, 0.99505436, 0.98463076, 0.9160245, 0.99087745, 0.9938931, 0.9894481, 0.9938592, 0.98320866, 0.89913815, 0.98925346, 0.9929016, 0.9878798, 0.9941818, 0.98409295, 0.90609837, 0.9877845, 0.99302167, 0.9875201, 0.9926346, 0.98052466, 0.87827706, 0.986945, 0.9920478, 0.98691165, 0.995227, 0.98512703, 0.9175354, 0.99098855, 0.9938997, 0.989389, 0.9939203, 0.9834288, 0.8950337, 0.98917806, 0.9928663, 0.9875694, 0.99416506, 0.98403025, 0.90224165, 0.9875277, 0.99291503, 0.98692346, 0.9923878, 0.97993267, 0.873242, 0.9863849, 0.9917549, 0.9861895, 0.99503267, 0.9843955, 0.91152453, 0.99050087, 0.9936632, 0.9886115, 0.99369013, 0.9825787, 0.89248246, 0.9887468, 0.9927347, 0.9871901, 0.99401844, 0.98356533, 0.9001407, 0.9871611, 0.9927967, 0.9864705, 0.9923172, 0.97973686, 0.8719726, 0.9862114, 0.9917597, 0.9859573, 0.99499923, 0.9845263, 0.91151434, 0.9905702, 0.99370646, 0.9888287, 0.99381244, 0.9832018, 0.8911308, 0.9887466, 0.99270684, 0.9874694, 0.9941022, 0.98403144, 0.8974814, 0.9872988, 0.99287134, 0.9867458, 0.9922743, 0.9800049, 0.8681592, 0.9860067, 0.99173695, 0.9863553, 0.9949195, 0.98441595, 0.90824944, 0.99027836, 0.9935858, 0.9886463, 0.9934677, 0.98276055, 0.88646907, 0.988487, 0.99269193, 0.98726046, 0.99371165, 0.98361695, 0.89732975, 0.9869772, 0.99272597, 0.98609084, 0.99178666, 0.9792197, 0.86852765, 0.9858243, 0.99155515, 0.9857798, 0.994751, 0.9842498, 0.9132893, 0.9903905, 0.9935795, 0.9885769, 0.99343127, 0.98251736, 0.8932425, 0.9885754, 0.9925254, 0.98655194, 0.99375725, 0.983284, 0.900111, 0.98701, 0.99256074, 0.98599267, 0.9922118, 0.9793727, 0.87059104, 0.98584855, 0.99143845, 0.985907, 0.9949203, 0.9838409, 0.9118082, 0.9904163, 0.993375, 0.98870254, 0.9933462, 0.98210067, 0.89181846, 0.9886143, 0.9923062, 0.98677105, 0.99356633, 0.98296726, 0.89454114, 0.98703045, 0.9923827, 0.986128, 0.99151164, 0.97866505, 0.86548406, 0.9857038, 0.9911658, 0.9853493, 0.99441975, 0.98349506, 0.9073489, 0.9902362, 0.9932214, 0.9882393, 0.9931238, 0.981935, 0.88462174, 0.9884127, 0.99238586, 0.9867745, 0.9934638, 0.9826802, 0.89052844, 0.98672867, 0.9923885, 0.98574185, 0.99117696, 0.97843206, 0.8607937, 0.9854558, 0.9910897, 0.98533094, 0.99428666, 0.98326904, 0.90126514, 0.98988765, 0.99318886, 0.9878451, 0.99288356, 0.98165894, 0.8815802, 0.98831683, 0.9923179, 0.98650485, 0.9933511, 0.98261356, 0.88886523, 0.9864236, 0.99229926, 0.98550534, 0.99136204, 0.9784509, 0.8580775, 0.9856214, 0.9911086, 0.9852341, 0.9943984, 0.9835561, 0.904108, 0.9901764, 0.99320775, 0.98782593, 0.9927866, 0.98175436, 0.8819673, 0.98822534, 0.99217707, 0.9856645, 0.9931064, 0.98281455, 0.8904131, 0.98663664, 0.992299, 0.9851696, 0.99111944, 0.97864825, 0.86036414, 0.9853013, 0.9910795, 0.9846994, 0.99435705, 0.98372334, 0.9068725, 0.99014753, 0.9931826, 0.9876808, 0.9928405, 0.98220766, 0.88576686, 0.988255, 0.992191, 0.98574054, 0.9930768, 0.9830516, 0.8906662, 0.9864908, 0.99223095, 0.98490196, 0.9908735, 0.978834, 0.86028445, 0.98524725, 0.9909312, 0.9844214, 0.99421585, 0.983497, 0.90105754, 0.9896449, 0.9928497, 0.9867708, 0.9931384, 0.9823179, 0.8855168, 0.9876967, 0.99180096, 0.98579514, 0.9938629, 0.98315483, 0.8934917, 0.9861216, 0.99214596, 0.98493177, 0.9919797, 0.97907513, 0.86432946, 0.98456675, 0.9908619, 0.9847284, 0.99487084, 0.983999, 0.90778923, 0.9887024, 0.9928423, 0.9874171, 0.99378645, 0.98245394, 0.88572633, 0.98750186, 0.99179184, 0.98534054, 0.993826, 0.98341817, 0.89376134, 0.98528564, 0.99185973, 0.98431706, 0.99222386, 0.9794933, 0.8652981, 0.982617, 0.99021345, 0.98435587, 0.9949514, 0.9843078, 0.91496813, 0.9893322, 0.99297994, 0.98746717, 0.9935636, 0.98272544, 0.8992135, 0.98832536, 0.99196637, 0.98658407, 0.9941244, 0.9838088, 0.9077269, 0.986901, 0.99203485, 0.98600113, 0.9924344, 0.979688, 0.8802886, 0.98590946, 0.9910126, 0.98601747, 0.99516547, 0.9841, 0.9186159, 0.9904423, 0.99314535, 0.98881733, 0.9938873, 0.9826436, 0.90126127, 0.9887949, 0.9922444, 0.9873765, 0.9941992, 0.98347306, 0.9089119, 0.9872803, 0.99229324, 0.9866665, 0.99247867, 0.97953814, 0.88226414, 0.9861109, 0.9911254, 0.98630404, 0.99511766, 0.9840311, 0.918965, 0.99049044, 0.9931583, 0.9886255, 0.99376595, 0.9821891, 0.90055794, 0.98863167, 0.99208975, 0.9870285, 0.99416155, 0.98329, 0.90629137, 0.986997, 0.9921584, 0.98631287, 0.9924708, 0.9793723, 0.8797441, 0.9859048, 0.99100286, 0.9861722, 0.9951731, 0.983847, 0.9182067, 0.9904, 0.99311745, 0.9887088, 0.99392736, 0.9825441, 0.9010797, 0.9887395, 0.99218035, 0.987278, 0.9942471, 0.98346233, 0.9066451, 0.9872677, 0.9923902, 0.98719746, 0.99261993, 0.97986346, 0.8795339, 0.9862729, 0.99144185, 0.9872164, 0.99532545, 0.9846202, 0.9191567, 0.990719, 0.99341863, 0.98973304, 0.9940573, 0.98294157, 0.9012505, 0.98874867, 0.99243146, 0.98818773, 0.9941181, 0.98383087, 0.90856797, 0.98735315, 0.99258935, 0.98731935, 0.9924385, 0.97985417, 0.8825, 0.9864454, 0.9916074, 0.9875682, 0.99525875, 0.9845636, 0.9220477, 0.9907835, 0.993544, 0.98977625, 0.9940678, 0.9831909, 0.9040204, 0.9890286, 0.99266714, 0.9880073, 0.9943864, 0.9840036, 0.908891, 0.98758274, 0.99276114, 0.98756754, 0.99287206, 0.97990054, 0.88000107, 0.9866753, 0.9917195, 0.9874394, 0.9953257, 0.98440266, 0.91894865, 0.990866, 0.9935876, 0.9895901, 0.9940806, 0.9828575, 0.89918816, 0.989022, 0.9926462, 0.98814607, 0.994356, 0.9838393, 0.9076646, 0.9873771, 0.9926081, 0.9870993, 0.9925126, 0.9793005, 0.8766134, 0.9859146, 0.9913174, 0.98693407, 0.9953082, 0.98411477, 0.9163275, 0.9906025, 0.99343044, 0.98939544, 0.99405396, 0.98259246, 0.8982942, 0.9886845, 0.99245495, 0.98802, 0.994399, 0.9836014, 0.9077298, 0.98724616, 0.9925235, 0.98737174, 0.99281716, 0.9795145, 0.8807587, 0.9861663, 0.99136555, 0.9870093, 0.9953667, 0.98429734, 0.919238, 0.9905682, 0.9934082, 0.9893628, 0.9942157, 0.98294204, 0.90053695, 0.9887981, 0.9924237, 0.9879203, 0.99448955, 0.9836397, 0.9055156, 0.98717844, 0.9925654, 0.9873284, 0.9928987, 0.97963655, 0.8783553, 0.98602986, 0.99139094, 0.9869408, 0.99539655, 0.98412853, 0.9162519, 0.9903207, 0.99329066, 0.9890787, 0.99411184, 0.98243344, 0.89742345, 0.9883388, 0.9923576, 0.987636, 0.99442166, 0.9834726, 0.9032745, 0.98651284, 0.99231946, 0.98680145, 0.992747, 0.9793769, 0.8741919, 0.9853601, 0.9911169, 0.98674715, 0.9953825, 0.9841346, 0.91467214, 0.9902575, 0.99325174, 0.98915464, 0.9941344, 0.9823759, 0.8961087, 0.98836875, 0.9923009, 0.98771197, 0.99442166, 0.9833979, 0.90443367, 0.98684835, 0.99252176, 0.98719376, 0.9928429, 0.97929776, 0.8791345, 0.98588187, 0.9914368, 0.9869769, 0.99536747, 0.983912, 0.918071, 0.9901238, 0.9933832, 0.9892887, 0.9941039, 0.9823924, 0.8995682, 0.98849875, 0.99246585, 0.9875936, 0.9944761, 0.9833267, 0.90575135, 0.98692113, 0.9924467, 0.98684835, 0.9926461, 0.9792041, 0.87951404, 0.9859733, 0.9913129, 0.98649836, 0.99530846, 0.98375654, 0.92081577, 0.9905804, 0.9933488, 0.98893636, 0.9940105, 0.9823063, 0.9034884, 0.9886719, 0.9924172, 0.98752636, 0.9943982, 0.98331386, 0.9082997, 0.98725474, 0.992439, 0.9870569, 0.9928067, 0.97940683, 0.8829949, 0.98595464, 0.99115574, 0.9868291, 0.99545807, 0.98418427, 0.9216259, 0.9906261, 0.9932827, 0.9894812, 0.9943039, 0.9825063, 0.9070611, 0.9888278, 0.9922478, 0.988224, 0.9945485, 0.9833437, 0.9136229, 0.98744583, 0.9923488, 0.9875031, 0.9930345, 0.9794067, 0.88714343, 0.9864428, 0.99121726, 0.98734665, 0.99551576, 0.9838897, 0.924511, 0.9906347, 0.9931753, 0.9893636, 0.9942188, 0.9825666, 0.9093826, 0.9889249, 0.9921091, 0.9876851, 0.99451005, 0.98331845, 0.91298884, 0.98712, 0.99222046, 0.9871202, 0.99296737, 0.97911525, 0.8827809, 0.9859775, 0.9910965, 0.98706293, 0.99551314, 0.9839718, 0.9233651, 0.99049747, 0.99313825, 0.9893323, 0.9943344, 0.98253655, 0.9071389, 0.9890437, 0.9923772, 0.98828316, 0.9946637, 0.98343027, 0.9141084, 0.9876154, 0.99253315, 0.9878175, 0.99309146, 0.97942364, 0.88850605, 0.9865588, 0.991366, 0.9876851, 0.9955431, 0.98410565, 0.92465836, 0.99084246, 0.9933697, 0.9897273, 0.9942849, 0.9825781, 0.9071785, 0.98908305, 0.99245507, 0.9882818, 0.99463093, 0.9834875, 0.9138553, 0.98764545, 0.9924914, 0.98769426, 0.9930099, 0.9795304, 0.88727355, 0.9864799, 0.99128073, 0.98761076, 0.99555165, 0.9841028, 0.92512715, 0.9907236, 0.9932273, 0.9897357, 0.9942676, 0.9825101, 0.90893567, 0.989, 0.9921808, 0.9881365, 0.99451935, 0.98330176, 0.9139986, 0.987491, 0.99223644, 0.98752123, 0.99298453, 0.9795546, 0.8886994, 0.98636717, 0.9910784, 0.9871266, 0.9954395, 0.9840799, 0.9256054, 0.9907236, 0.99324, 0.9896588, 0.99425745, 0.9826802, 0.909467, 0.9890876, 0.9925243, 0.98834383, 0.9945756, 0.98358375, 0.9149464, 0.987693, 0.99253535, 0.9876653, 0.99304515, 0.97966194, 0.8892406, 0.986676, 0.99143326, 0.9875711, 0.99557495, 0.9843226, 0.9259239, 0.99088013, 0.99339736, 0.9897906, 0.9943508, 0.98280865, 0.9098769, 0.98932076, 0.9925349, 0.988485, 0.9946512, 0.98365057, 0.9153042, 0.98788023, 0.99256134, 0.9877773, 0.9930282, 0.9794326, 0.8887772, 0.98680544, 0.9914089, 0.987565, 0.99549234, 0.983913, 0.9245848, 0.9909505, 0.99332905, 0.98961323, 0.9941944, 0.98239064, 0.9085051, 0.98920774, 0.99239707, 0.98811936, 0.99450475, 0.9833158, 0.9136073, 0.9877208, 0.9925339, 0.9876033, 0.9930015, 0.97934073, 0.88508254, 0.98671496, 0.9913687, 0.9874185, 0.9955838, 0.98411095, 0.9235505, 0.99086773, 0.99340326, 0.98971987, 0.99436444, 0.9826749, 0.9079384, 0.9893044, 0.992561, 0.9882975, 0.9946576, 0.9836258, 0.91430026, 0.98786324, 0.9926325, 0.987768, 0.9930975, 0.979681, 0.88788116, 0.986908, 0.9914893, 0.9876532, 0.99558616, 0.984278, 0.9245357, 0.9910484, 0.9933838, 0.9898661, 0.99435717, 0.982631, 0.90801907, 0.98945755, 0.9924822, 0.98854417, 0.99463624, 0.9835397, 0.9153165, 0.98792887, 0.9926467, 0.9878956, 0.99306244, 0.97948587, 0.8881248, 0.9868654, 0.9916046, 0.98768866, 0.9955591, 0.9840752, 0.9252191, 0.9910569, 0.9935583, 0.98984784, 0.99432003, 0.98246473, 0.908279, 0.9893901, 0.9926024, 0.9882903, 0.99460167, 0.9834717, 0.91460633, 0.98787946, 0.99268323, 0.98766273, 0.9930137, 0.9793462, 0.88793284, 0.9868225, 0.9915451, 0.98728853, 0.99551976, 0.9840933, 0.9248706, 0.9910361, 0.9934987, 0.98953736, 0.9943065, 0.9826373, 0.907904, 0.9894042, 0.9925679, 0.9881976, 0.99462044, 0.9836241, 0.91487193, 0.98799485, 0.9927153, 0.9875895, 0.99296784, 0.9794616, 0.8863896, 0.9867374, 0.9915707, 0.98732877, 0.9954643, 0.9841187, 0.92435014, 0.9909951, 0.9935115, 0.98958653, 0.99425143, 0.982579, 0.9075345, 0.98931867, 0.99256647, 0.98821473, 0.9945945, 0.9835861, 0.91474825, 0.9880052, 0.9926172, 0.98758435, 0.9930234, 0.9794773, 0.8871011, 0.986945, 0.99150103, 0.9873613, 0.99548006, 0.98406065, 0.92438877, 0.9910319, 0.9934551, 0.9895926, 0.99425876, 0.98254484, 0.907893, 0.9893735, 0.99258196, 0.9881295, 0.9945255, 0.9832729, 0.91256434, 0.98740745, 0.99261475, 0.98742247, 0.9929128, 0.97920984, 0.88650054, 0.9866148, 0.9915599, 0.98737687, 0.99547035, 0.9840587, 0.92405903, 0.9910353, 0.99352974, 0.9897732, 0.9942439, 0.982565, 0.9070099, 0.9894281, 0.99258363, 0.9882448, 0.99447644, 0.98346025, 0.91430736, 0.9879148, 0.99268216, 0.9875659, 0.99289507, 0.9795409, 0.8879636, 0.9869907, 0.99156195, 0.98739326, 0.99543774, 0.98427284, 0.92490196, 0.9910301, 0.9934238, 0.98962927, 0.9941977, 0.98280364, 0.90839815, 0.9893896, 0.9924986, 0.988218, 0.99447584, 0.98362595, 0.91458803, 0.9878749, 0.99252313, 0.9875611, 0.99284995, 0.97956836, 0.88731587, 0.9868606, 0.9914464, 0.98732644, 0.9954588, 0.9842466, 0.92363524, 0.99098706, 0.9934317, 0.98962855, 0.9942272, 0.9827646, 0.90685296, 0.98941946, 0.99252266, 0.9882239, 0.9944963, 0.98361146, 0.91344553, 0.98805326, 0.9925807, 0.98772776, 0.9929282, 0.9796118, 0.888286, 0.9871005, 0.99150944, 0.98765075, 0.99537057, 0.9842701, 0.92478496, 0.99116933, 0.9934802, 0.98985136, 0.99401325, 0.9827204, 0.90646744, 0.9895528, 0.9925839, 0.9884796, 0.9943462, 0.98358434, 0.9137547, 0.988037, 0.99265033, 0.9877817, 0.992792, 0.97965, 0.88791686, 0.9871814, 0.9916351, 0.9876527, 0.99537283, 0.98420876, 0.92404103, 0.9912088, 0.9935262, 0.98989034, 0.9940934, 0.9825948, 0.90650374, 0.98958033, 0.9925505, 0.98832345, 0.9943327, 0.9835081, 0.91366833, 0.98815584, 0.9925706, 0.9875572, 0.992695, 0.97949684, 0.88710654, 0.98713905, 0.99147826, 0.98735064, 0.9953436, 0.9842523, 0.923558, 0.99113786, 0.99339443, 0.98954123, 0.99407625, 0.98256475, 0.90581924, 0.98942494, 0.9924986, 0.98806024, 0.9943772, 0.9835138, 0.9130398, 0.9880028, 0.9924327, 0.98747385, 0.99273247, 0.9794493, 0.88744044, 0.98703986, 0.9913504, 0.987255, 0.99533385, 0.98406005, 0.92380404, 0.9911347, 0.99329233, 0.9894662, 0.9941063, 0.9824782, 0.9067015, 0.98949873, 0.9924257, 0.98818725, 0.99442166, 0.98335534, 0.9135549, 0.98796684, 0.9924722, 0.9875245, 0.99266595, 0.97902817, 0.8868419, 0.98704994, 0.9913154, 0.9872196, 0.9953163, 0.98409957, 0.9236656, 0.9911157, 0.99334586, 0.9895985, 0.9940181, 0.98248893, 0.90646225, 0.98953396, 0.99236333, 0.98822635, 0.99439526, 0.98329103, 0.9128102, 0.98816, 0.99248755, 0.98769474, 0.99281573, 0.9794796, 0.88639224, 0.9871703, 0.99126726, 0.9873832, 0.99532413, 0.9840522, 0.923393, 0.9911773, 0.99329454, 0.98954797, 0.9940918, 0.98258984, 0.9071609, 0.98958045, 0.9924041, 0.9881742, 0.99439096, 0.983555, 0.91370595, 0.98820096, 0.99253315, 0.9874154, 0.9927255, 0.9793571, 0.8868995, 0.98717445, 0.9912656, 0.9871016, 0.99534786, 0.98408306, 0.9235828, 0.9911333, 0.99326706, 0.98928773, 0.9940555, 0.9826309, 0.90608746, 0.9894332, 0.9923131, 0.98794866, 0.9943721, 0.98349404, 0.91355765, 0.9880663, 0.99241334, 0.9873704, 0.99270284, 0.9795904, 0.88651246, 0.9870733, 0.99114186, 0.9872169, 0.99532026, 0.9841284, 0.923718, 0.9911833, 0.99318296, 0.9894617, 0.99404866, 0.98255277, 0.90643126, 0.9894713, 0.9922449, 0.9879181, 0.9943737, 0.9833867, 0.9121268, 0.9880381, 0.99231344, 0.9873191, 0.9927159, 0.97943085, 0.88537085, 0.98676306, 0.9910443, 0.9871459, 0.99532247, 0.9841113, 0.9225639, 0.9909402, 0.9930386, 0.98936033, 0.9939807, 0.98248214, 0.9053886, 0.989246, 0.9921997, 0.98814607, 0.994376, 0.98366785, 0.9133306, 0.9878657, 0.99231803, 0.987462, 0.99281436, 0.9799985, 0.8854909, 0.98708546, 0.99095917, 0.987138, 0.99527395, 0.98439527, 0.9225333, 0.9911685, 0.9930072, 0.98959786, 0.99411076, 0.9829508, 0.9054769, 0.98965514, 0.9921938, 0.98813313, 0.9943961, 0.9837077, 0.91134006, 0.9878802, 0.9921336, 0.9873257, 0.9927131, 0.9796722, 0.88201946, 0.9866601, 0.9908297, 0.9869397, 0.995265, 0.98422676, 0.9202945, 0.990897, 0.9929073, 0.9893783, 0.99399227, 0.98281527, 0.90355635, 0.98919255, 0.9919097, 0.9879296, 0.99426275, 0.9836359, 0.91174585, 0.987847, 0.99208164, 0.98743606, 0.99254125, 0.979837, 0.8872036, 0.9868608, 0.99094105, 0.98741406, 0.9952996, 0.98430324, 0.9247739, 0.99107075, 0.9930942, 0.98973465, 0.99406976, 0.9826576, 0.9082687, 0.9894706, 0.9922201, 0.98834604, 0.99433786, 0.9834831, 0.9140203, 0.98804224, 0.99229795, 0.98765194, 0.9927362, 0.97983676, 0.8889687, 0.9871497, 0.9912778, 0.98757565, 0.9953727, 0.98435163, 0.9241969, 0.99114347, 0.9933162, 0.9898723, 0.99411786, 0.9827791, 0.9084682, 0.9895225, 0.9923237, 0.9884496, 0.99443305, 0.9836354, 0.914773, 0.988037, 0.99234986, 0.98776823, 0.99281996, 0.97966844, 0.8880377, 0.9870018, 0.9911861, 0.98758066, 0.99536973, 0.984203, 0.92400104, 0.99115366, 0.9932997, 0.98990005, 0.9941672, 0.9828338, 0.9087863, 0.9896383, 0.99240446, 0.9886334, 0.9945144, 0.9838198, 0.9165515, 0.9882741, 0.99247056, 0.9880257, 0.9929189, 0.9799162, 0.8901207, 0.9871676, 0.991326, 0.9879395, 0.99544424, 0.9843945, 0.926549, 0.99120235, 0.9933542, 0.9900371, 0.9941724, 0.98282963, 0.9091299, 0.9895053, 0.9924074, 0.98852134, 0.99445677, 0.9835894, 0.9143284, 0.9881506, 0.99254453, 0.9878599, 0.992908, 0.97963697, 0.888984, 0.98710954, 0.99145305, 0.9876429, 0.9954112, 0.9842323, 0.92538536, 0.9911969, 0.9934076, 0.98987645, 0.9941519, 0.9825844, 0.9079512, 0.9895801, 0.9925059, 0.98852926, 0.9944128, 0.9835335, 0.91333646, 0.9881455, 0.9925156, 0.98776716, 0.9926883, 0.97933114, 0.8861815, 0.98701733, 0.9912977, 0.98746675, 0.9952477, 0.98385, 0.9211399, 0.99100095, 0.99319893, 0.98968554, 0.99395, 0.9824881, 0.90187335, 0.9894001, 0.9923109, 0.9882478, 0.99432886, 0.98336965, 0.9106175, 0.9880308, 0.9923427, 0.98770577, 0.9927124, 0.9793051, 0.8838071, 0.98696643, 0.9911648, 0.98760307, 0.9953518, 0.9841119, 0.92351466, 0.99114454, 0.993215, 0.9898094, 0.99415046, 0.9826536, 0.90604085, 0.98947245, 0.9922368, 0.9883521, 0.99446857, 0.98347074, 0.9125693, 0.98798484, 0.99232167, 0.9877138, 0.99286836, 0.9795289, 0.8851318, 0.98696166, 0.9911266, 0.9875631, 0.9953957, 0.9843202, 0.9235233, 0.99115926, 0.99320084, 0.9898723, 0.99419427, 0.98285866, 0.90746814, 0.9895421, 0.99225044, 0.98851275, 0.99452513, 0.9838141, 0.91463625, 0.9881763, 0.9923076, 0.9878814, 0.99290013, 0.97989696, 0.88727695, 0.9870569, 0.9910917, 0.98768425, 0.99542004, 0.984541, 0.9249472, 0.9912107, 0.99315506, 0.98991454, 0.9941975, 0.98309964, 0.90754265, 0.9895689, 0.9922543, 0.98856866, 0.99455416, 0.984001, 0.9155584, 0.9882405, 0.99235123, 0.9880009, 0.99296886, 0.98013854, 0.8893046, 0.9872514, 0.991271, 0.9878829, 0.99546456, 0.9846442, 0.9258317, 0.9914813, 0.9932621, 0.9900599, 0.9942445, 0.9831373, 0.909166, 0.9897599, 0.9922949, 0.98871, 0.99455357, 0.9840493, 0.91679084, 0.98833686, 0.9923507, 0.98805594, 0.9929939, 0.9801225, 0.890249, 0.98729414, 0.99117756, 0.98785466, 0.9954519, 0.98468935, 0.9264284, 0.99133414, 0.9932795, 0.9900024, 0.9942643, 0.9832614, 0.91050005, 0.9897842, 0.9923706, 0.9886973, 0.994582, 0.9840469, 0.91663426, 0.9884179, 0.992423, 0.98802024, 0.99292964, 0.98002976, 0.8897454, 0.987417, 0.9912328, 0.9878726, 0.9954659, 0.9846532, 0.9267333, 0.99146396, 0.9932594, 0.9900552, 0.9942507, 0.98317635, 0.9096032, 0.9897966, 0.9922786, 0.9885853, 0.99456006, 0.98406655, 0.91680276, 0.98847824, 0.99236405, 0.98800266, 0.99297214, 0.9799865, 0.8895889, 0.987314, 0.9911715, 0.9877686, 0.9954589, 0.984553, 0.9256664, 0.99140304, 0.9931664, 0.99000615, 0.9942461, 0.9830505, 0.9099535, 0.98988736, 0.9922208, 0.98855895, 0.99456996, 0.9839395, 0.91678554, 0.9885104, 0.9923042, 0.9879626, 0.99299353, 0.97998154, 0.8897119, 0.9874767, 0.99111396, 0.9878341, 0.99549043, 0.9845286, 0.92559826, 0.99144113, 0.99318755, 0.9900047, 0.9943013, 0.9829652, 0.90876734, 0.98986936, 0.99221206, 0.9885698, 0.9945566, 0.9837167, 0.914768, 0.98842245, 0.99230886, 0.98763996, 0.9929455, 0.9795481, 0.8874899, 0.9873141, 0.99111164, 0.98755336, 0.9954446, 0.983903, 0.9243957, 0.99138737, 0.9931165, 0.989458, 0.99419326, 0.9824181, 0.9077604, 0.98975664, 0.9921962, 0.9882939, 0.99452823, 0.98352885, 0.9138256, 0.98824245, 0.992187, 0.98747814, 0.9928988, 0.9794301, 0.8853597, 0.9870388, 0.9909996, 0.9873334, 0.9954335, 0.98398155, 0.9224261, 0.99114513, 0.99298036, 0.9894637, 0.9941316, 0.9820771, 0.9054115, 0.98958933, 0.9920523, 0.9879945, 0.99455005, 0.98324275, 0.9131282, 0.9882904, 0.99215055, 0.98742336, 0.9928052, 0.9792396, 0.887736, 0.98754567, 0.9910178, 0.98767215, 0.9953984, 0.98397523, 0.925538, 0.9914791, 0.9931004, 0.98996323, 0.9943456, 0.98258674, 0.90976477, 0.98994434, 0.99220896, 0.98865426, 0.99462986, 0.9835269, 0.9155697, 0.988591, 0.9922603, 0.98803246, 0.99301857, 0.97950727, 0.88873076, 0.98756486, 0.9910253, 0.9878014, 0.99548465, 0.9841107, 0.9242409, 0.9914445, 0.99297816, 0.9898211, 0.9942232, 0.982313, 0.9066807, 0.98991257, 0.9920332, 0.9885034, 0.99458504, 0.98323953, 0.9116029, 0.9885639, 0.99208295, 0.9879147, 0.9929807, 0.97926736, 0.8848105, 0.9875739, 0.9909883, 0.98795205, 0.9955395, 0.98413235, 0.9240813, 0.9915724, 0.9931571, 0.9901557, 0.9943193, 0.9827551, 0.90911186, 0.99011374, 0.99222976, 0.98877865, 0.9946213, 0.98360014, 0.91585416, 0.9886884, 0.99232274, 0.9881138, 0.9930368, 0.9795878, 0.88867587, 0.9876853, 0.9911186, 0.9879643, 0.9955029, 0.98415625, 0.9256537, 0.99161595, 0.9931231, 0.99016273, 0.99432486, 0.98264635, 0.908479, 0.99002904, 0.99215454, 0.98870045, 0.99461794, 0.98343676, 0.9154245, 0.98868084, 0.99221075, 0.98802084, 0.9929831, 0.97931993, 0.8874202, 0.9877015, 0.9910421, 0.9878543, 0.99548316, 0.9841987, 0.9259246, 0.991606, 0.99309385, 0.98996794, 0.99425566, 0.9826384, 0.9086893, 0.9900642, 0.9921733, 0.988488, 0.99450016, 0.9835391, 0.9159533, 0.9886813, 0.9922616, 0.98791856, 0.9929635, 0.97946024, 0.8902383, 0.9876644, 0.9911533, 0.98782825, 0.9954691, 0.9841272, 0.92662066, 0.9915491, 0.993134, 0.9899836, 0.99424165, 0.98264015, 0.910435, 0.99006456, 0.9921485, 0.9886368, 0.99459577, 0.983389, 0.91726977, 0.9886418, 0.99212015, 0.9880419, 0.9929389, 0.9793787, 0.8896404, 0.9875403, 0.99090344, 0.98738736, 0.9954568, 0.98412573, 0.92548794, 0.99145997, 0.9929495, 0.98969764, 0.9941485, 0.98246026, 0.9061023, 0.9900323, 0.9920353, 0.9885606, 0.994623, 0.98334336, 0.9105421, 0.988758, 0.9921461, 0.9878198, 0.99296737, 0.97926104, 0.8801153, 0.98762125, 0.9910053, 0.9875144, 0.9954945, 0.98384285, 0.9216782, 0.99156255, 0.99298906, 0.9895766, 0.99428964, 0.98237294, 0.9072646, 0.9900704, 0.99200964, 0.98852646, 0.9946406, 0.9832619, 0.9139239, 0.9887289, 0.99217004, 0.98781383, 0.99301493, 0.9791672, 0.8847447, 0.98775995, 0.9909129, 0.98736644, 0.99548787, 0.98345345, 0.9188333, 0.9912509, 0.9925908, 0.98916525, 0.9942049, 0.9820947, 0.9049456, 0.99016416, 0.9920621, 0.9881869, 0.99456745, 0.9829191, 0.91344875, 0.9887643, 0.9920831, 0.98700166, 0.99289906, 0.97875696, 0.8846285, 0.9877115, 0.9908432, 0.9868606, 0.9954432, 0.9836645, 0.92481405, 0.9915262, 0.9929436, 0.9893518, 0.9942816, 0.9823152, 0.90971565, 0.9901183, 0.9920616, 0.9880866, 0.99457514, 0.9831676, 0.9160495, 0.9887632, 0.9920695, 0.98717165, 0.99289155, 0.97895277, 0.8879289, 0.98768204, 0.99083006, 0.98677164, 0.9953518, 0.9833942, 0.92330027, 0.99154204, 0.9928508, 0.98897165, 0.9940432, 0.981692, 0.90663683, 0.9899481, 0.9919125, 0.9877764, 0.9944229, 0.9826734, 0.914263, 0.98850656, 0.9920167, 0.98706746, 0.99264586, 0.9781107, 0.8854369, 0.9873505, 0.99076384, 0.9867388, 0.9953382, 0.98335695, 0.9218788, 0.99139565, 0.99281, 0.98889637, 0.9940987, 0.9819755, 0.9068644, 0.9898477, 0.9919625, 0.9876553, 0.9944563, 0.9828085, 0.91278213, 0.9882228, 0.99195695, 0.9864975, 0.99271387, 0.97862214, 0.8836442, 0.9871697, 0.99063325, 0.98689365, 0.9953161, 0.9835619, 0.9239002, 0.9912724, 0.9927988, 0.9890891, 0.9940735, 0.98213094, 0.9082327, 0.9899963, 0.99186796, 0.98775566, 0.99443555, 0.98312783, 0.91333807, 0.9886081, 0.9919499, 0.98702556, 0.99278694, 0.9789517, 0.8847516, 0.98774755, 0.9907744, 0.98685914, 0.9953488, 0.9835873, 0.9204887, 0.99125636, 0.99275196, 0.9885688, 0.9938769, 0.98155886, 0.89647394, 0.9897117, 0.9916637, 0.9870558, 0.99424744, 0.9824233, 0.90361404, 0.9880201, 0.99171245, 0.986511, 0.99260736, 0.9785302, 0.87587285, 0.9870853, 0.99048084, 0.9863688, 0.9952422, 0.9835846, 0.91824067, 0.991272, 0.99251366, 0.9885981, 0.99385023, 0.98174864, 0.89464945, 0.9894722, 0.9912889, 0.98695296, 0.994184, 0.98276967, 0.90431905, 0.98789036, 0.9915264, 0.9864944, 0.99251246, 0.97846186, 0.8790919, 0.9869206, 0.9903768, 0.98629177, 0.995194, 0.9833745, 0.9176452, 0.99095404, 0.9923351, 0.98863435, 0.9939476, 0.9815965, 0.8986004, 0.98917013, 0.9912198, 0.98713255, 0.99431473, 0.98269296, 0.90728736, 0.9877602, 0.9912664, 0.9862253, 0.9926394, 0.97837925, 0.8792047, 0.98679787, 0.9901999, 0.9861771, 0.9952775, 0.98331994, 0.91880864, 0.9909793, 0.99222296, 0.98843455, 0.99392605, 0.98152155, 0.8980882, 0.9891472, 0.9909561, 0.9868567, 0.9942272, 0.9825139, 0.9052439, 0.9877144, 0.9912094, 0.9863124, 0.9924914, 0.97827804, 0.877479, 0.98679495, 0.98997766, 0.9861784, 0.99517286, 0.98306185, 0.9180222, 0.990844, 0.99198395, 0.98828787, 0.99381655, 0.98135793, 0.89811975, 0.9890065, 0.9909935, 0.98676884, 0.99418265, 0.98248464, 0.9061531, 0.98753685, 0.9911286, 0.98605156, 0.9924091, 0.9782682, 0.8768596, 0.98650205, 0.9898921, 0.9859483, 0.9951677, 0.98326623, 0.9177093, 0.9907624, 0.9920564, 0.9883073, 0.9938833, 0.98155963, 0.89940315, 0.9890702, 0.99093586, 0.98684824, 0.9942214, 0.98262656, 0.90724987, 0.9875632, 0.9909718, 0.98616135, 0.9925109, 0.97818154, 0.87872493, 0.9864395, 0.98979634, 0.986048, 0.99514216, 0.98322093, 0.91754013, 0.99070746, 0.99199146, 0.9885649, 0.9938672, 0.98159295, 0.89966863, 0.98897856, 0.99092805, 0.98698086, 0.99420124, 0.98253816, 0.90790623, 0.9875217, 0.9910066, 0.9863349, 0.9925263, 0.9783435, 0.8800209, 0.9864661, 0.9898108, 0.98635554, 0.9952245, 0.9833656, 0.91963947, 0.99072945, 0.9920196, 0.98854196, 0.9939408, 0.9816872, 0.90280396, 0.9891487, 0.9910109, 0.98717344, 0.9942964, 0.98267615, 0.91234046, 0.98777825, 0.9911641, 0.9865973, 0.99263495, 0.9785624, 0.8847473, 0.98673, 0.9899218, 0.9865001, 0.99527586, 0.9833847, 0.92292446, 0.9909737, 0.9921445, 0.9888467, 0.99397236, 0.9818076, 0.9055808, 0.9892861, 0.99117357, 0.9873578, 0.9943661, 0.98293585, 0.91247976, 0.9878342, 0.9912062, 0.9866158, 0.99269205, 0.97869486, 0.88418263, 0.9868191, 0.9900579, 0.98659444, 0.9952985, 0.98367167, 0.9222355, 0.9909423, 0.99225336, 0.9888996, 0.9940198, 0.9819078, 0.9055293, 0.989351, 0.9912764, 0.987498, 0.99439806, 0.9829934, 0.9132265, 0.98801917, 0.99138314, 0.98679715, 0.9927563, 0.97885907, 0.88529027, 0.9869098, 0.9901429, 0.9865451, 0.99533194, 0.9836274, 0.92268324, 0.9910622, 0.99222445, 0.9888948, 0.99407446, 0.9818324, 0.90418285, 0.9893811, 0.9911361, 0.9874373, 0.9943719, 0.98293895, 0.9120463, 0.9879083, 0.9913845, 0.98697305, 0.9927233, 0.97884375, 0.8845138, 0.9869091, 0.99016845, 0.98678535, 0.9952853, 0.98344, 0.9204644, 0.9909648, 0.9922288, 0.9890069, 0.9940038, 0.98188597, 0.90335125, 0.9893034, 0.9912477, 0.9874598, 0.9943088, 0.9830205, 0.9122538, 0.98830426, 0.9914973, 0.98671037, 0.9927528, 0.97884893, 0.88486713, 0.9868586, 0.9902144, 0.9867126, 0.9953271, 0.98364687, 0.9229094, 0.99104685, 0.9923116, 0.9890465, 0.994019, 0.98199123, 0.90606296, 0.9894364, 0.99131364, 0.9875123, 0.99434584, 0.9830136, 0.9142625, 0.9881152, 0.99141675, 0.98686486, 0.9926853, 0.97862077, 0.88811344, 0.9871465, 0.9902969, 0.98681784, 0.9953081, 0.983296, 0.9254366, 0.9912804, 0.9924442, 0.98907185, 0.994021, 0.9815006, 0.90700066, 0.98957354, 0.9913039, 0.9875988, 0.99433994, 0.98226684, 0.914513, 0.9881996, 0.99141407, 0.9869167, 0.99267745, 0.97811764, 0.8875726, 0.9871604, 0.990321, 0.98686767, 0.99531704, 0.9829996, 0.9249889, 0.99134713, 0.9925379, 0.9892607, 0.99407035, 0.9814756, 0.90878135, 0.9896938, 0.99158025, 0.987808, 0.99438626, 0.9824475, 0.9165005, 0.9883172, 0.9916399, 0.98715544, 0.9927636, 0.97839636, 0.8893448, 0.9872006, 0.9904231, 0.98710454, 0.995307, 0.98323905, 0.9254259, 0.99121666, 0.992561, 0.9894058, 0.994038, 0.98177105, 0.9090239, 0.98961264, 0.991574, 0.98789036, 0.994351, 0.9827586, 0.91639507, 0.9881848, 0.99149036, 0.9870554, 0.9927003, 0.97837925, 0.88836986, 0.98708445, 0.99021673, 0.9869344, 0.99529284, 0.9833045, 0.925425, 0.9912053, 0.9923965, 0.98930573, 0.99405396, 0.98165005, 0.90869975, 0.98954475, 0.9912504, 0.98775053, 0.99434054, 0.9827266, 0.91564566, 0.98835593, 0.99132234, 0.9871179, 0.9927043, 0.9785824, 0.88811475, 0.9872687, 0.9901473, 0.98691386, 0.99531376, 0.9832634, 0.92444426, 0.99125355, 0.9923259, 0.98897713, 0.99404645, 0.98166394, 0.9069146, 0.9896695, 0.9913432, 0.98764193, 0.9943653, 0.98259836, 0.9140391, 0.9883504, 0.9914698, 0.98727834, 0.99269485, 0.97843957, 0.8851498, 0.98718387, 0.9901058, 0.9870138, 0.99532133, 0.98346543, 0.9231869, 0.99134386, 0.99232346, 0.9896859, 0.99411535, 0.9819624, 0.90603304, 0.98977214, 0.9912964, 0.98841035, 0.99453354, 0.9831003, 0.9147992, 0.98847055, 0.9913767, 0.98773754, 0.9929709, 0.97871816, 0.88654214, 0.9875051, 0.9900688, 0.9876087, 0.99545866, 0.9834567, 0.9244238, 0.99144745, 0.9922192, 0.98986757, 0.99423647, 0.98191905, 0.90794224, 0.98992866, 0.991238, 0.98846227, 0.99456227, 0.98287755, 0.9153787, 0.9884695, 0.99126387, 0.98784184, 0.9930178, 0.97869635, 0.88769615, 0.98748267, 0.9901444, 0.9877473, 0.9955146, 0.98353374, 0.92513144, 0.99144536, 0.9923524, 0.9900536, 0.99428266, 0.9820155, 0.9086256, 0.98994786, 0.9912902, 0.98876333, 0.9945714, 0.98292404, 0.9159438, 0.9885747, 0.9913214, 0.9880749, 0.99292797, 0.9788763, 0.8885985, 0.98748034, 0.9901916, 0.98805606, 0.9954804, 0.9836337, 0.92542046, 0.99149597, 0.9923245, 0.99020433, 0.994284, 0.9820729, 0.9080637, 0.98997015, 0.99129957, 0.9888382, 0.9945849, 0.98305976, 0.91598547, 0.98858714, 0.9913884, 0.98814595, 0.9930478, 0.9789938, 0.8885725, 0.98756206, 0.9902657, 0.9880677, 0.9954476, 0.9837035, 0.9240459, 0.9914534, 0.99236053, 0.9902012, 0.99419934, 0.9821104, 0.9062239, 0.9898667, 0.9913153, 0.9887543, 0.99451303, 0.98293066, 0.9152936, 0.98856723, 0.9914329, 0.98822707, 0.99297875, 0.97899663, 0.88800645, 0.98759365, 0.9903111, 0.98823464, 0.99548197, 0.9837399, 0.92440945, 0.991536, 0.9923915, 0.99036485, 0.99425864, 0.98222363, 0.90649307, 0.9899463, 0.99150836, 0.9889817, 0.9946085, 0.98293614, 0.9146871, 0.98860604, 0.99152267, 0.9881622, 0.99302953, 0.97897196, 0.88731503, 0.9875388, 0.99037504, 0.9880976, 0.9955378, 0.9839236, 0.9248182, 0.99154156, 0.9926018, 0.9902869, 0.99433535, 0.9825196, 0.9081571, 0.99000114, 0.9916971, 0.98904115, 0.994616, 0.98338, 0.9153678, 0.98871326, 0.9918031, 0.9883819, 0.9930969, 0.9797033, 0.8881652, 0.9879171, 0.99078655, 0.98823404, 0.99557906, 0.9843789, 0.92581797, 0.99170405, 0.9928833, 0.9903777, 0.9944042, 0.98281604, 0.90875554, 0.9901609, 0.9918955, 0.98887444, 0.9946761, 0.9835075, 0.9161581, 0.9887847, 0.9919423, 0.9881919, 0.9930823, 0.9795442, 0.8875384, 0.98773324, 0.99080783, 0.9880381, 0.9955623, 0.9841321, 0.92506677, 0.99159676, 0.99285513, 0.9902087, 0.994396, 0.98253584, 0.90824085, 0.99004644, 0.99189174, 0.9888532, 0.99471146, 0.9836246, 0.91629636, 0.9887272, 0.9919625, 0.98820865, 0.99317193, 0.9796382, 0.88918567, 0.9876254, 0.99090135, 0.9880647, 0.9956352, 0.98427194, 0.92600626, 0.9915882, 0.9928993, 0.99028, 0.99444604, 0.98271805, 0.9092025, 0.9900461, 0.99185294, 0.98887587, 0.99473083, 0.983621, 0.9163043, 0.9886679, 0.9919042, 0.9881885, 0.99319685, 0.9795973, 0.8891118, 0.9877169, 0.9908446, 0.9880419, 0.9955977, 0.9843194, 0.925978, 0.9916101, 0.9929484, 0.9902603, 0.994409, 0.98285794, 0.9090563, 0.9900816, 0.99200493, 0.98890346, 0.99473953, 0.9837486, 0.9160392, 0.9886919, 0.9920238, 0.9881556, 0.993127, 0.9795386, 0.887654, 0.987593, 0.9909107, 0.9880741, 0.9955466, 0.9840986, 0.9256334, 0.9915248, 0.9930276, 0.9902503, 0.994416, 0.98269343, 0.90927297, 0.9900602, 0.991974, 0.9888525, 0.99472153, 0.98357105, 0.9166634, 0.98859394, 0.99204403, 0.9881733, 0.99314237, 0.97953093, 0.8902733, 0.98747325, 0.9909742, 0.9880413, 0.99554384, 0.9841563, 0.92678124, 0.99142975, 0.9929959, 0.99021894, 0.99433786, 0.9828238, 0.91083115, 0.9899086, 0.9920431, 0.98880684, 0.99456745, 0.9837817, 0.9177859, 0.98853844, 0.99212295, 0.988219, 0.9930895, 0.9798789, 0.8906336, 0.9875562, 0.991074, 0.9881483, 0.99555045, 0.9845435, 0.9271722, 0.9915393, 0.99310404, 0.99026585, 0.99436295, 0.98311555, 0.9096878, 0.99007225, 0.99219006, 0.9889032, 0.9946566, 0.9838479, 0.91727906, 0.9887022, 0.9922662, 0.98826665, 0.9931033, 0.9798242, 0.8889438, 0.98770684, 0.9912055, 0.98806816, 0.995536, 0.98439115, 0.92466354, 0.9915931, 0.9932232, 0.99025637, 0.9943773, 0.9830132, 0.9085906, 0.99008095, 0.9922868, 0.9888741, 0.9946787, 0.9839094, 0.9171921, 0.988821, 0.9923012, 0.98826605, 0.9931633, 0.97981787, 0.8891899, 0.98782265, 0.99122393, 0.9881052, 0.99558866, 0.98437244, 0.92598087, 0.99166954, 0.9931786, 0.9902019, 0.9943423, 0.98296565, 0.90802735, 0.9900012, 0.99223125, 0.9887982, 0.9946948, 0.98370045, 0.916814, 0.98869413, 0.99233145, 0.9883011, 0.9932295, 0.9799758, 0.8884978, 0.98769253, 0.9912174, 0.98791504, 0.9956161, 0.98442924, 0.9252881, 0.9915788, 0.993222, 0.99007344, 0.9943932, 0.9829481, 0.90827566, 0.9900371, 0.99229705, 0.9885344, 0.99470204, 0.9838643, 0.91598016, 0.9888465, 0.992319, 0.9879177, 0.99314237, 0.98028827, 0.8897292, 0.9881334, 0.99131215, 0.9879534, 0.99566865, 0.9849502, 0.92694783, 0.9919762, 0.99337256, 0.99023634, 0.9945296, 0.98339534, 0.9100063, 0.9906348, 0.9924378, 0.98914963, 0.9948795, 0.98436457, 0.91803455, 0.9893177, 0.9924952, 0.9886469, 0.9933777, 0.9804221, 0.8893085, 0.98827654, 0.99146867, 0.9887544, 0.9957794, 0.9850279, 0.92697847, 0.9919997, 0.99343735, 0.9907726, 0.9946078, 0.9836637, 0.9115796, 0.99059725, 0.9924788, 0.98941493, 0.9948986, 0.9844626, 0.9179505, 0.989136, 0.99248683, 0.9887406, 0.9934183, 0.9806035, 0.88910943, 0.9877911, 0.99132335, 0.988569, 0.99551255, 0.98423314, 0.9189, 0.9913708, 0.9931907, 0.9906267, 0.9945509, 0.9833716, 0.90193295, 0.9901873, 0.99235666, 0.98928916, 0.9948018, 0.9842053, 0.9100925, 0.988703, 0.9924697, 0.9886851, 0.9933674, 0.9805823, 0.88613784, 0.9881793, 0.9914376, 0.9885731, 0.99576306, 0.9850167, 0.9253687, 0.99195534, 0.9933683, 0.9906946, 0.9946059, 0.9834863, 0.9081771, 0.9904729, 0.9924317, 0.9893311, 0.9948959, 0.98434895, 0.9163342, 0.9892175, 0.99254614, 0.98873246, 0.9934337, 0.98053485, 0.8888339, 0.98828506, 0.9915057, 0.98861015, 0.9957841, 0.9850198, 0.9235353, 0.9919721, 0.9934209, 0.99070495, 0.9946284, 0.9836945, 0.90795314, 0.990453, 0.9924562, 0.9893224, 0.99491274, 0.98440915, 0.91640955, 0.9890821, 0.9925638, 0.9886784, 0.9934076, 0.9805415, 0.8883746, 0.98814476, 0.9915042, 0.9885739, 0.99572986, 0.98494726, 0.92487735, 0.9919024, 0.99343574, 0.99060786, 0.99459034, 0.9836284, 0.90799403, 0.99037606, 0.99246114, 0.9892362, 0.99485797, 0.9843094, 0.9152504, 0.9890738, 0.9924938, 0.98862237, 0.99336773, 0.98045486, 0.8869243, 0.9882063, 0.99144197, 0.9884707, 0.9957145, 0.98483384, 0.92394555, 0.99185, 0.99335325, 0.9905647, 0.99455994, 0.9833286, 0.90638006, 0.9904591, 0.99241114, 0.9891779, 0.99483806, 0.9841016, 0.9135853, 0.98913425, 0.9924682, 0.98852926, 0.99340004, 0.980423, 0.88662684, 0.9882537, 0.99142563, 0.9885393, 0.9957885, 0.9850116, 0.9243628, 0.99206066, 0.99344677, 0.9906329, 0.9946572, 0.983871, 0.90869, 0.9906136, 0.99246734, 0.989314, 0.9949183, 0.9845673, 0.91616875, 0.9892882, 0.9924971, 0.98862505, 0.9934523, 0.9807644, 0.88823897, 0.98839706, 0.9914216, 0.9885311, 0.9957634, 0.9849599, 0.92435414, 0.99201125, 0.9933449, 0.9906452, 0.9945939, 0.98353636, 0.9064736, 0.99057674, 0.9924096, 0.9892321, 0.99487466, 0.98425597, 0.9151859, 0.989209, 0.9924751, 0.9886635, 0.9934081, 0.9803355, 0.8862477, 0.98823816, 0.9914347, 0.98855454, 0.9957549, 0.98483145, 0.92419, 0.99200565, 0.99338734, 0.99070686, 0.99463457, 0.9835781, 0.9074531, 0.9905934, 0.9924326, 0.98929894, 0.99490035, 0.9844705, 0.9142417, 0.989242, 0.9924393, 0.9886863, 0.9934257, 0.98063654, 0.8863379, 0.9883305, 0.9913987, 0.9886395, 0.99575526, 0.9850973, 0.92390686, 0.99206597, 0.9933743, 0.9907098, 0.99462694, 0.98396367, 0.90778494, 0.990639, 0.9924178, 0.98936707, 0.9948995, 0.98476404, 0.9146436, 0.9893797, 0.99252784, 0.988765, 0.99344015, 0.9811761, 0.8871557, 0.9885105, 0.9915296, 0.98872644, 0.99578035, 0.98526216, 0.9233069, 0.9920666, 0.99342406, 0.99073154, 0.99462324, 0.98393583, 0.906746, 0.99070954, 0.9924878, 0.98951066, 0.9949437, 0.9849191, 0.91451657, 0.98942745, 0.99255836, 0.98888236, 0.9935362, 0.98148274, 0.88753986, 0.98858726, 0.99153405, 0.98887736, 0.9958494, 0.9856128, 0.92438203, 0.9921745, 0.99342525, 0.9909282, 0.9947177, 0.9843694, 0.9080128, 0.99080247, 0.9924822, 0.9896943, 0.9950042, 0.98552275, 0.913564, 0.98942125, 0.9925626, 0.9890497, 0.9935429, 0.9819886, 0.8865287, 0.9885554, 0.9914784, 0.9888911, 0.9958627, 0.98601145, 0.9244277, 0.99216837, 0.9934302, 0.99088824, 0.99475026, 0.9849046, 0.90764004, 0.99065924, 0.9925415, 0.98958945, 0.99505484, 0.9855121, 0.9146963, 0.9893167, 0.99257904, 0.98884904, 0.99362373, 0.98182297, 0.88704526, 0.98843455, 0.991508, 0.9888144, 0.995908, 0.98611194, 0.9252359, 0.99207425, 0.9934729, 0.9909838, 0.9947935, 0.98498535, 0.9091559, 0.9907043, 0.9925471, 0.9896438, 0.99505305, 0.98561954, 0.9161742, 0.9893958, 0.99266136, 0.98905516, 0.9936368, 0.98238546, 0.8890711, 0.9882912, 0.9917834, 0.98902833, 0.9958744, 0.986446, 0.9265427, 0.99207026, 0.9938506, 0.9911239, 0.994807, 0.98550457, 0.9108175, 0.99060273, 0.9929248, 0.9898198, 0.9950696, 0.9861487, 0.9188342, 0.98928124, 0.9929183, 0.9891328, 0.9936168, 0.9827405, 0.8917365, 0.9885119, 0.9918699, 0.98906124, 0.9959108, 0.9866369, 0.9282166, 0.9921514, 0.9937755, 0.9910698, 0.9948646, 0.98557705, 0.9136718, 0.9907793, 0.99285924, 0.98968285, 0.9951461, 0.9863014, 0.92100334, 0.98951226, 0.99286413, 0.9890314, 0.99371946, 0.98280406, 0.8939138, 0.98852366, 0.99187344, 0.98885745, 0.9959364, 0.9868155, 0.92927754, 0.9920872, 0.99377126, 0.9908483, 0.99480337, 0.9856542, 0.91227317, 0.99070054, 0.99281764, 0.9895454, 0.9950736, 0.9863662, 0.9203434, 0.98943186, 0.99283844, 0.9889241, 0.99362844, 0.9829324, 0.89287835, 0.98847055, 0.99179876, 0.98880625, 0.9958982, 0.9868106, 0.9270492, 0.992128, 0.9936913, 0.99085, 0.9947784, 0.98564243, 0.909974, 0.9906817, 0.9927269, 0.98953164, 0.9950682, 0.98627007, 0.91571254, 0.9893813, 0.992826, 0.98890764, 0.9935929, 0.98283726, 0.88524806, 0.988472, 0.99179864, 0.98863995, 0.9958307, 0.9864986, 0.9223422, 0.99207485, 0.9937231, 0.9906629, 0.99470335, 0.98505783, 0.90652776, 0.9906061, 0.99277, 0.9892909, 0.9950039, 0.98577034, 0.9142525, 0.9893321, 0.99284923, 0.9886696, 0.9935888, 0.9825589, 0.88748837, 0.98837054, 0.9918664, 0.98851585, 0.9958698, 0.98631656, 0.92412275, 0.99205506, 0.9936631, 0.9905446, 0.99472255, 0.9849865, 0.90630144, 0.9906039, 0.9927086, 0.9891992, 0.9950275, 0.9857963, 0.91452086, 0.98928213, 0.99276125, 0.98853695, 0.9936101, 0.982501, 0.88666314, 0.9883952, 0.99176145, 0.9884956, 0.9958858, 0.98666114, 0.9258229, 0.9921085, 0.9936693, 0.99064285, 0.994784, 0.9853976, 0.9088443, 0.99070734, 0.99272037, 0.98922384, 0.9950456, 0.9860191, 0.9163597, 0.9893714, 0.99275666, 0.9885196, 0.9936494, 0.98262876, 0.88854617, 0.988467, 0.9917099, 0.98859274, 0.9958826, 0.9865457, 0.9255608, 0.992121, 0.99357396, 0.9906398, 0.9948179, 0.9853793, 0.90975815, 0.9906715, 0.9926099, 0.9892157, 0.99505824, 0.98605746, 0.91751254, 0.9894355, 0.9926931, 0.98865396, 0.993638, 0.98247313, 0.88965636, 0.98851645, 0.99170285, 0.9885683, 0.99586594, 0.98647815, 0.92676204, 0.99216944, 0.9936353, 0.99073625, 0.9948036, 0.98532283, 0.9099266, 0.9907166, 0.9926743, 0.98939675, 0.99506277, 0.98589325, 0.9167504, 0.98936427, 0.9927134, 0.9886777, 0.9936295, 0.982332, 0.8889795, 0.98850703, 0.99171644, 0.9886093, 0.9958782, 0.9864313, 0.92579347, 0.9921435, 0.99365765, 0.99073386, 0.9947851, 0.9852501, 0.90973574, 0.990664, 0.9926768, 0.98938483, 0.99502414, 0.9859287, 0.9163261, 0.9893624, 0.9927791, 0.9887376, 0.99356335, 0.98235524, 0.88971937, 0.98852855, 0.99181247, 0.9887002, 0.9958646, 0.9865147, 0.9266861, 0.99219054, 0.99368674, 0.99084973, 0.99477625, 0.9853865, 0.91048366, 0.9907754, 0.9927086, 0.98947257, 0.9950168, 0.9861159, 0.9171928, 0.98948157, 0.9926974, 0.9887377, 0.99357724, 0.982446, 0.88912445, 0.9886282, 0.99179685, 0.9888947, 0.99590176, 0.9866377, 0.927894, 0.9921984, 0.9937113, 0.9909544, 0.9948258, 0.98554146, 0.910145, 0.9907017, 0.99274796, 0.98962384, 0.9950886, 0.9861479, 0.9180563, 0.9893418, 0.99278706, 0.9890248, 0.9937044, 0.98285794, 0.89002794, 0.9882088, 0.99157906, 0.9888025, 0.9958679, 0.9866806, 0.9247667, 0.99178445, 0.99350715, 0.9908156, 0.99478424, 0.9855599, 0.9087809, 0.99043655, 0.9926387, 0.98949933, 0.99506843, 0.98626244, 0.9160071, 0.9891984, 0.99256563, 0.9890111, 0.9936659, 0.9829313, 0.8898414, 0.9884382, 0.9917099, 0.9889914, 0.9959009, 0.9867441, 0.9262279, 0.9921095, 0.99364376, 0.9909751, 0.99478203, 0.98554534, 0.9096725, 0.9905872, 0.9926047, 0.9896208, 0.99504256, 0.9862221, 0.9179939, 0.9893283, 0.99272996, 0.9890766, 0.9936625, 0.9829744, 0.8907658, 0.9884558, 0.9917602, 0.98903733, 0.9958835, 0.9867641, 0.92677426, 0.9920827, 0.9937079, 0.9910155, 0.9947783, 0.98566747, 0.9111392, 0.9906611, 0.99276227, 0.9897223, 0.9950711, 0.9863167, 0.918518, 0.9893628, 0.9928277, 0.98911244, 0.9936813, 0.9830296, 0.8914596, 0.9884695, 0.99183863, 0.98901844, 0.9958995, 0.9868479, 0.92783004, 0.9921502, 0.9937436, 0.9910507, 0.99480724, 0.98578733, 0.9122161, 0.99074596, 0.99284464, 0.9897266, 0.99506545, 0.9862513, 0.91877514, 0.98943114, 0.99285454, 0.98919386, 0.9936649, 0.98284173, 0.8904603, 0.9884942, 0.9918507, 0.9889887, 0.99586695, 0.9866713, 0.92737186, 0.99215114, 0.9937756, 0.9910682, 0.99478215, 0.9856207, 0.9117901, 0.9907297, 0.9928094, 0.9897905, 0.9950297, 0.98619205, 0.91884565, 0.989431, 0.99285924, 0.9891537, 0.99362904, 0.9828916, 0.89158136, 0.9885244, 0.9918683, 0.9890589, 0.9958739, 0.9867021, 0.92749, 0.99215525, 0.993723, 0.9910616, 0.99479336, 0.985557, 0.9106106, 0.99068695, 0.9927723, 0.98967475, 0.99504644, 0.9862244, 0.91823506, 0.9893824, 0.9927885, 0.9890833, 0.9936572, 0.9829192, 0.8907295, 0.9885671, 0.99184084, 0.9891105, 0.99587786, 0.9867701, 0.92663133, 0.99216497, 0.99370766, 0.9911221, 0.9947608, 0.98561454, 0.9109308, 0.9907393, 0.99275804, 0.9897786, 0.9949898, 0.9862475, 0.9179715, 0.98944503, 0.9928156, 0.9891466, 0.9935864, 0.98286635, 0.89077836, 0.98861164, 0.991876, 0.9892047, 0.99585575, 0.9867762, 0.9278654, 0.99217075, 0.9936947, 0.9911369, 0.9947214, 0.985661, 0.910898, 0.99062496, 0.99273044, 0.98980486, 0.99494994, 0.9862178, 0.91825515, 0.9891726, 0.9927509, 0.98914015, 0.9935178, 0.9826022, 0.8900291, 0.9880503, 0.99171174, 0.9890119, 0.99579036, 0.9866291, 0.9261914, 0.991888, 0.9936461, 0.99101686, 0.994657, 0.9853448, 0.90881413, 0.9904489, 0.992706, 0.9897479, 0.9949514, 0.98603904, 0.91629773, 0.98901236, 0.99269426, 0.989042, 0.99356514, 0.9825408, 0.88788843, 0.9878664, 0.9915826, 0.988907, 0.9958198, 0.9864791, 0.9254667, 0.99180436, 0.99351525, 0.9909354, 0.9946701, 0.9853237, 0.90872955, 0.99035096, 0.99249434, 0.98956925, 0.9949406, 0.98590845, 0.9160739, 0.9890187, 0.99258083, 0.9889571, 0.9935376, 0.9825751, 0.8882191, 0.9881533, 0.99163616, 0.98892236, 0.9958055, 0.9864666, 0.92523265, 0.9919098, 0.9935196, 0.9909725, 0.9946401, 0.9851917, 0.9076793, 0.9904013, 0.99259514, 0.98958194, 0.99489164, 0.9859463, 0.9157837, 0.9890008, 0.9925817, 0.9889965, 0.9934997, 0.98239136, 0.8847656, 0.9880697, 0.9916197, 0.98881567, 0.9958027, 0.98649836, 0.92718685, 0.9922369, 0.9937152, 0.9909415, 0.99471986, 0.98538244, 0.91053164, 0.99078655, 0.9927966, 0.98962903, 0.994982, 0.9860206, 0.9174002, 0.9895277, 0.99283653, 0.98905945, 0.9935589, 0.9825963, 0.8897132, 0.9886563, 0.9919037, 0.9889783, 0.9958028, 0.9865697, 0.92628014, 0.9922227, 0.99372864, 0.9909791, 0.9946829, 0.9854269, 0.9105053, 0.9908462, 0.9927833, 0.9896798, 0.9949486, 0.9860026, 0.9184519, 0.98954076, 0.99280715, 0.98898125, 0.9935203, 0.98261595, 0.89096326, 0.98862314, 0.99186957, 0.9889315, 0.9957835, 0.9865718, 0.92753047, 0.99225944, 0.9937724, 0.99100214, 0.9946596, 0.98535174, 0.91154295, 0.99083567, 0.9928394, 0.98977226, 0.9949327, 0.98600554, 0.9185547, 0.98959655, 0.9929155, 0.989099, 0.993529, 0.9826055, 0.8917703, 0.9886535, 0.9919327, 0.9890553, 0.9958192, 0.9866181, 0.9281404, 0.9922363, 0.9938022, 0.9910945, 0.9947065, 0.9854563, 0.9121582, 0.99084353, 0.9928907, 0.9897266, 0.99494475, 0.9860442, 0.91882515, 0.98952174, 0.99292046, 0.98915976, 0.9935449, 0.98275536, 0.891737, 0.9885932, 0.9919531, 0.9890716, 0.99580574, 0.98660034, 0.92784154, 0.99222046, 0.9938268, 0.99110585, 0.99468696, 0.98543495, 0.9113761, 0.99078363, 0.9928899, 0.9897732, 0.9949561, 0.9861729, 0.91888684, 0.98950326, 0.99295783, 0.9891699, 0.99354905, 0.9827945, 0.89140445, 0.9886001, 0.99198335, 0.9890919, 0.995821, 0.9866204, 0.92775947, 0.9922047, 0.99381894, 0.99109125, 0.994673, 0.9855138, 0.91165775, 0.99076056, 0.992897, 0.9897654, 0.9949509, 0.9860505, 0.91898376, 0.9894886, 0.9929427, 0.9891179, 0.99353206, 0.9827083, 0.8919296, 0.98863447, 0.99201465, 0.98902905, 0.9957794, 0.98659927, 0.92744035, 0.9921881, 0.9937855, 0.9910039, 0.9946156, 0.98543996, 0.9110993, 0.9907518, 0.9928647, 0.9896493, 0.9949098, 0.9861216, 0.91775393, 0.98938215, 0.9929213, 0.98906404, 0.99348664, 0.98266774, 0.89040273, 0.98854, 0.99193794, 0.9889607, 0.9957663, 0.986542, 0.92652696, 0.9921834, 0.99373275, 0.99097264, 0.99462795, 0.9854212, 0.91101044, 0.99075156, 0.992841, 0.98965317, 0.99489385, 0.98601806, 0.91749847, 0.9893964, 0.99286497, 0.9889804, 0.99343157, 0.9825729, 0.8893973, 0.98842794, 0.9918047, 0.9888838, 0.9956984, 0.9864952, 0.92663735, 0.9920895, 0.99370134, 0.9909544, 0.9945103, 0.98535985, 0.90979606, 0.99064064, 0.99278235, 0.9895957, 0.9947671, 0.9859811, 0.9167112, 0.98930955, 0.9928126, 0.98899955, 0.99330103, 0.9825462, 0.888312, 0.98840636, 0.99179864, 0.9889163, 0.99565727, 0.9863951, 0.9250441, 0.9920691, 0.9936733, 0.99097896, 0.99451464, 0.98528785, 0.9088431, 0.99059045, 0.992695, 0.9895968, 0.99470913, 0.9858483, 0.9151963, 0.9892482, 0.9927907, 0.9889748, 0.9932909, 0.98244774, 0.8882258, 0.9883851, 0.99181163, 0.9888632, 0.9956262, 0.986363, 0.9254457, 0.992073, 0.99371564, 0.99096775, 0.9944551, 0.98530674, 0.9092684, 0.9906213, 0.9927592, 0.9896429, 0.99472046, 0.9858854, 0.91639596, 0.98936474, 0.99279433, 0.9890732, 0.9932166, 0.98238975, 0.88774776, 0.98837554, 0.9917133, 0.98887444, 0.9955905, 0.98635685, 0.92539465, 0.992038, 0.99360126, 0.9909533, 0.99446005, 0.98522806, 0.9091636, 0.990688, 0.99273735, 0.9895896, 0.994733, 0.98583937, 0.9163381, 0.98939717, 0.99279577, 0.9889894, 0.99334997, 0.9824233, 0.8876661, 0.9885011, 0.9918052, 0.9888821, 0.99563956, 0.98640347, 0.9242074, 0.9920987, 0.9936905, 0.99091786, 0.9944862, 0.98527515, 0.90801483, 0.9907466, 0.99273443, 0.9895417, 0.9947379, 0.9858945, 0.91548914, 0.98937035, 0.9927858, 0.98887795, 0.99323374, 0.9823963, 0.88724947, 0.9884874, 0.99181646, 0.9887322, 0.9955941, 0.98632073, 0.9244658, 0.9921111, 0.9936566, 0.9908229, 0.99440515, 0.9851637, 0.908376, 0.9907218, 0.9927194, 0.9894812, 0.99473155, 0.9858549, 0.9164138, 0.9893979, 0.9927697, 0.98879737, 0.9932856, 0.98228973, 0.8877457, 0.98845214, 0.9917426, 0.98873574, 0.9956078, 0.9863201, 0.924707, 0.99208474, 0.9936441, 0.990815, 0.9944622, 0.9852674, 0.9077416, 0.99068683, 0.99274033, 0.98949426, 0.9947613, 0.98575586, 0.91418993, 0.9893307, 0.99274606, 0.9888354, 0.9933258, 0.98229134, 0.88780195, 0.98848253, 0.9917646, 0.98874474, 0.9956718, 0.9862585, 0.92393273, 0.99207944, 0.9936212, 0.9908123, 0.9945196, 0.9850944, 0.90741205, 0.99065113, 0.99264777, 0.9894468, 0.99475974, 0.98573387, 0.9149662, 0.98931307, 0.992693, 0.98878914, 0.9933363, 0.982283, 0.8866555, 0.9883929, 0.991687, 0.9887453, 0.9956682, 0.9863377, 0.92444384, 0.9921163, 0.9935955, 0.9908269, 0.9944788, 0.98521054, 0.90730655, 0.99065655, 0.9926648, 0.9894666, 0.9947196, 0.9857987, 0.91481274, 0.989368, 0.9927482, 0.98888993, 0.9933142, 0.9822537, 0.8861142, 0.98843646, 0.99178433, 0.9887581, 0.9956552, 0.98628885, 0.9245133, 0.99213433, 0.99365103, 0.99083054, 0.994535, 0.9851782, 0.9073618, 0.990734, 0.99274534, 0.9894887, 0.9947771, 0.98582476, 0.9153836, 0.98936886, 0.99281776, 0.9888433, 0.9933373, 0.9823044, 0.88770735, 0.98850983, 0.9918168, 0.98875695, 0.99566376, 0.9862617, 0.9249407, 0.9921388, 0.9936871, 0.9908564, 0.9945262, 0.9851695, 0.90858036, 0.99073285, 0.9927736, 0.9894965, 0.9947788, 0.9858432, 0.9157851, 0.98937327, 0.9927987, 0.98882014, 0.9933141, 0.9822511, 0.88800675, 0.98849213, 0.9917828, 0.988745, 0.995628, 0.98626465, 0.92469925, 0.99215275, 0.99365973, 0.99080926, 0.9944826, 0.9852278, 0.9084975, 0.99078244, 0.9927262, 0.98950106, 0.99481, 0.9858396, 0.9159443, 0.98947, 0.9927226, 0.9889486, 0.9933755, 0.982404, 0.88837475, 0.9885733, 0.99174625, 0.9887515, 0.9956574, 0.9863319, 0.9251099, 0.99209565, 0.9936319, 0.9907958, 0.99451053, 0.9851622, 0.9084358, 0.9906956, 0.99272996, 0.98954463, 0.99480337, 0.9858304, 0.9160227, 0.9894109, 0.99277794, 0.98895043, 0.99337596, 0.98242253, 0.8895261, 0.98852694, 0.99177015, 0.98889625, 0.99570775, 0.986434, 0.9261949, 0.9921456, 0.99367815, 0.9908778, 0.9945426, 0.98535913, 0.9087576, 0.9907244, 0.9927931, 0.9894579, 0.99481165, 0.9857195, 0.9157428, 0.98940796, 0.99279404, 0.9889213, 0.9933965, 0.9822474, 0.88783467, 0.9884986, 0.99184704, 0.9888741, 0.99571097, 0.9863805, 0.9252776, 0.99211067, 0.99369437, 0.9909176, 0.9945848, 0.98524517, 0.90821403, 0.9906856, 0.99278194, 0.98956174, 0.9948239, 0.9857861, 0.9139698, 0.9893573, 0.99284005, 0.9889942, 0.99340796, 0.98238593, 0.88570464, 0.9884455, 0.9919247, 0.98887515, 0.995704, 0.9864291, 0.9238719, 0.9921375, 0.9937197, 0.99091375, 0.99455476, 0.98528796, 0.9074501, 0.9907184, 0.9927685, 0.98953515, 0.9948179, 0.98591644, 0.915346, 0.9893685, 0.9928417, 0.9890075, 0.99339104, 0.9825405, 0.88736564, 0.9885085, 0.9918928, 0.9889102, 0.99570525, 0.9864873, 0.9243241, 0.9921653, 0.99375254, 0.99097055, 0.99455875, 0.9853558, 0.90720224, 0.99073434, 0.99281126, 0.9895953, 0.9948349, 0.9859592, 0.9149723, 0.9894142, 0.9928636, 0.9889663, 0.99345064, 0.98250145, 0.8863135, 0.98846215, 0.9918833, 0.9888553, 0.995738, 0.98647875, 0.9239648, 0.9921129, 0.99374264, 0.990964, 0.99461925, 0.9853262, 0.90743935, 0.9907748, 0.9928416, 0.989571, 0.99485254, 0.9858287, 0.9149719, 0.9893936, 0.9928606, 0.9889796, 0.9933681, 0.98235774, 0.88659525, 0.9884587, 0.99187124, 0.9889115, 0.9956754, 0.9864341, 0.9246529, 0.99210066, 0.99365944, 0.99097204, 0.9945262, 0.9852924, 0.90786964, 0.9908082, 0.99282503, 0.98971623, 0.9948582, 0.9859731, 0.9151373, 0.9894132, 0.9928463, 0.9891094, 0.9934498, 0.98250467, 0.8873109, 0.98852754, 0.99187356, 0.9890182, 0.9957188, 0.9864943, 0.92477506, 0.99213517, 0.9937185, 0.99106115, 0.9946231, 0.9853426, 0.90793693, 0.9907772, 0.9928368, 0.9897334, 0.99484986, 0.98604494, 0.91552114, 0.9894707, 0.9928678, 0.98908687, 0.99345607, 0.98276204, 0.8871613, 0.988499, 0.9918623, 0.98902565, 0.9957567, 0.9865989, 0.923768, 0.99212486, 0.99372673, 0.9910108, 0.9946281, 0.98545915, 0.908245, 0.9907675, 0.99286205, 0.9896373, 0.9949096, 0.9860864, 0.91541815, 0.98942053, 0.9928663, 0.988943, 0.99352103, 0.98270136, 0.88738996, 0.988582, 0.9919031, 0.9888608, 0.9957735, 0.98667634, 0.92447555, 0.9921536, 0.99371296, 0.99089867, 0.9946678, 0.9854623, 0.9084869, 0.9907139, 0.9927769, 0.9895789, 0.9949001, 0.98606247, 0.9157202, 0.9893161, 0.99281573, 0.9890266, 0.9935445, 0.9826544, 0.8874351, 0.9883968, 0.9917995, 0.98889947, 0.99577385, 0.98663807, 0.9246529, 0.9920598, 0.99365884, 0.99097943, 0.99463904, 0.9855132, 0.9081273, 0.9907568, 0.9927742, 0.9896114, 0.99493974, 0.98612666, 0.91525716, 0.98941356, 0.9928589, 0.98903126, 0.993587, 0.9827608, 0.88721555, 0.9884587, 0.9918508, 0.988887, 0.99580044, 0.9867512, 0.92540544, 0.9921279, 0.9936917, 0.99090964, 0.9946867, 0.9855673, 0.9092718, 0.9907958, 0.99278533, 0.989597, 0.9949573, 0.9862252, 0.91683906, 0.98953384, 0.99287593, 0.9891044, 0.99357677, 0.98282593, 0.88849694, 0.98856634, 0.9918643, 0.98889077, 0.99579203, 0.9867138, 0.9256531, 0.9922072, 0.99379456, 0.9910066, 0.9946659, 0.9855524, 0.90970546, 0.99084073, 0.9928027, 0.9896073, 0.9949149, 0.9861107, 0.91625905, 0.98947936, 0.992833, 0.98901576, 0.9935703, 0.9827914, 0.8884605, 0.98856133, 0.9918242, 0.98884064, 0.995765, 0.98666936, 0.925154, 0.9921503, 0.9936952, 0.9909086, 0.9946549, 0.9854857, 0.90825456, 0.9907431, 0.9926769, 0.9895538, 0.9949124, 0.9861176, 0.915647, 0.9893239, 0.9927503, 0.98893714, 0.99349856, 0.98282206, 0.88608503, 0.9884035, 0.9917201, 0.98881334, 0.99575883, 0.9867222, 0.9237573, 0.99203265, 0.99360377, 0.99088967, 0.9946319, 0.9855284, 0.90644443, 0.9906383, 0.9925989, 0.9895074, 0.9948389, 0.98611134, 0.9129227, 0.98928076, 0.9926239, 0.9889436, 0.9933901, 0.9828225, 0.8855843, 0.9884145, 0.99169946, 0.98890555, 0.9957457, 0.98671997, 0.9231953, 0.9920006, 0.99363494, 0.99094737, 0.99463683, 0.9855901, 0.90547234, 0.99049836, 0.9926164, 0.98950326, 0.99487567, 0.9859876, 0.91159236, 0.9891122, 0.99258, 0.9888626, 0.99355066, 0.9826018, 0.8816884, 0.9882863, 0.9916536, 0.9889141, 0.99580336, 0.9864545, 0.9202367, 0.99190944, 0.9936184, 0.9909607, 0.99464226, 0.9852041, 0.9015822, 0.99047935, 0.99258107, 0.9893553, 0.9947706, 0.9856807, 0.9097997, 0.9890083, 0.992436, 0.9886851, 0.99327797, 0.982163, 0.88159573, 0.9881671, 0.9915127, 0.98877573, 0.99566436, 0.9861939, 0.92075604, 0.99189514, 0.99349797, 0.9907754, 0.994467, 0.9849325, 0.9036822, 0.99045557, 0.99234587, 0.98927164, 0.99468744, 0.985693, 0.9103868, 0.98906845, 0.9924833, 0.9886684, 0.9933035, 0.9820349, 0.88358825, 0.98817575, 0.9912748, 0.9884135, 0.99543786, 0.9856165, 0.9187494, 0.9918841, 0.993164, 0.990515, 0.994212, 0.98452985, 0.900662, 0.99042356, 0.99218607, 0.9889232, 0.994501, 0.9851637, 0.9086887, 0.98904514, 0.99224985, 0.9883051, 0.99293303, 0.98145205, 0.87793595, 0.98805606, 0.9912087, 0.9883227, 0.99541235, 0.98556393, 0.9192473, 0.9918973, 0.99327517, 0.9904463, 0.99418414, 0.98434955, 0.90075696, 0.9903231, 0.9922571, 0.98897386, 0.99446857, 0.9850899, 0.9082844, 0.98898274, 0.99233705, 0.9883886, 0.9929345, 0.98144495, 0.8784318, 0.98802084, 0.9912186, 0.9882742, 0.9954217, 0.9857253, 0.91811335, 0.99181366, 0.99326056, 0.99052894, 0.9942068, 0.98457575, 0.9007793, 0.9903554, 0.992303, 0.9890549, 0.9945187, 0.98515826, 0.90781677, 0.98895735, 0.99234647, 0.9884539, 0.9930079, 0.9816697, 0.878678, 0.98798054, 0.9913351, 0.9883988, 0.99544334, 0.98582244, 0.9185909, 0.9918039, 0.9933031, 0.99053454, 0.99422294, 0.98464024, 0.90045625, 0.99029726, 0.9922597, 0.98903793, 0.9945038, 0.98529017, 0.9083968, 0.98893136, 0.99236995, 0.98844165, 0.9929767, 0.9817152, 0.8777725, 0.98794794, 0.99124867, 0.9883301, 0.99541736, 0.98581135, 0.9186039, 0.99179125, 0.99328184, 0.99043316, 0.9942148, 0.984657, 0.90092283, 0.990319, 0.9922782, 0.9889143, 0.9944545, 0.9851873, 0.90823734, 0.9887243, 0.9923171, 0.98834026, 0.9930148, 0.98157275, 0.8786148, 0.9878913, 0.9912419, 0.98829484, 0.99546456, 0.98584145, 0.91885555, 0.9917447, 0.99327594, 0.99045604, 0.99426913, 0.9846788, 0.9013949, 0.99024165, 0.99228084, 0.9889899, 0.9945414, 0.98534584, 0.908238, 0.9888187, 0.9923374, 0.9883968, 0.99305576, 0.9819054, 0.87876225, 0.9880057, 0.99125826, 0.9883536, 0.99548906, 0.9860169, 0.9189713, 0.99182117, 0.9932869, 0.9904869, 0.99428505, 0.98471236, 0.90079176, 0.9903208, 0.9922852, 0.989037, 0.9945459, 0.9853451, 0.90777194, 0.98899883, 0.99235773, 0.9884554, 0.9930212, 0.9818013, 0.87736464, 0.98799473, 0.99126947, 0.988369, 0.99545157, 0.98584735, 0.9180382, 0.99180824, 0.99324197, 0.9904888, 0.99424815, 0.9846296, 0.9001272, 0.9902995, 0.9922484, 0.9890143, 0.99452525, 0.98523617, 0.9068489, 0.9889209, 0.99230134, 0.9884343, 0.99303025, 0.98182356, 0.8775127, 0.9880022, 0.99125564, 0.98826456, 0.9954744, 0.98587334, 0.918589, 0.99181694, 0.9932676, 0.99043024, 0.994249, 0.9845073, 0.8995182, 0.9902903, 0.99229246, 0.989011, 0.9944911, 0.9852374, 0.9057185, 0.98877966, 0.9923546, 0.98838925, 0.99290085, 0.98170394, 0.8770607, 0.98792356, 0.991232, 0.98826057, 0.9954087, 0.98576915, 0.9162107, 0.99166393, 0.9932247, 0.9904141, 0.99418783, 0.98470783, 0.89821583, 0.99024993, 0.99224114, 0.98904884, 0.99444675, 0.9851772, 0.9050932, 0.9887975, 0.9923083, 0.9883879, 0.99292713, 0.9816897, 0.8735987, 0.9878626, 0.99125135, 0.9882648, 0.9953996, 0.9858081, 0.91449684, 0.99169534, 0.99322385, 0.99035466, 0.9941229, 0.9844838, 0.89418495, 0.9900805, 0.9922132, 0.9889333, 0.994471, 0.9851343, 0.9026162, 0.98869574, 0.99228483, 0.9883475, 0.9929696, 0.9814965, 0.86915684, 0.98762715, 0.9911683, 0.9881954, 0.99539477, 0.98564696, 0.91118246, 0.99164045, 0.99321926, 0.9903943, 0.99415034, 0.98453194, 0.8931984, 0.9901603, 0.9922657, 0.9890238, 0.9944265, 0.98509234, 0.9028115, 0.98873436, 0.99237746, 0.98834836, 0.9928803, 0.98151535, 0.8718025, 0.9877955, 0.99127275, 0.98831403, 0.9953618, 0.9856706, 0.9136162, 0.99169254, 0.99329317, 0.9903966, 0.994086, 0.984412, 0.8942397, 0.9901447, 0.9922976, 0.9889318, 0.9943562, 0.98496485, 0.9035941, 0.9887981, 0.99235374, 0.98829985, 0.99280965, 0.98143333, 0.8719641, 0.98780525, 0.99133754, 0.9882535, 0.9953421, 0.9856661, 0.9154461, 0.99171776, 0.99336064, 0.99045885, 0.99413526, 0.984479, 0.89750266, 0.9902272, 0.9923226, 0.9890376, 0.9944166, 0.98501366, 0.9060747, 0.98877746, 0.9923999, 0.988494, 0.99286395, 0.981557, 0.8759703, 0.987817, 0.99133134, 0.9883475, 0.99531186, 0.9856914, 0.91717315, 0.99171513, 0.99335384, 0.99049675, 0.99410427, 0.9844653, 0.89936364, 0.99029386, 0.9924002, 0.98909426, 0.9944376, 0.985191, 0.9077208, 0.9890246, 0.9924862, 0.9885234, 0.9929125, 0.981652, 0.8776984, 0.98811823, 0.9914545, 0.9883831, 0.9953996, 0.98574865, 0.9180791, 0.99184775, 0.9933816, 0.9904858, 0.994183, 0.98455024, 0.90067464, 0.9904461, 0.9923893, 0.9891139, 0.9944674, 0.9851695, 0.9075777, 0.9890643, 0.992493, 0.9884935, 0.9929427, 0.98162353, 0.8786334, 0.988177, 0.991425, 0.98835343, 0.99538565, 0.9857102, 0.917926, 0.99191356, 0.9934242, 0.99044317, 0.9941546, 0.984461, 0.900506, 0.9904391, 0.99242204, 0.9890137, 0.9944048, 0.985031, 0.90790206, 0.98903686, 0.99251056, 0.98832893, 0.9928884, 0.9814555, 0.8781367, 0.9882158, 0.9914403, 0.988262, 0.9953852, 0.985685, 0.9189375, 0.9919733, 0.9934296, 0.9903859, 0.99417806, 0.98434883, 0.9009724, 0.9904764, 0.992434, 0.9889365, 0.99448115, 0.9850893, 0.9089579, 0.98911893, 0.99252784, 0.9882747, 0.9929334, 0.9815932, 0.87983334, 0.98823696, 0.99142176, 0.98822147, 0.9953982, 0.9856244, 0.91923773, 0.9918616, 0.9933901, 0.99041533, 0.9941717, 0.98446655, 0.90224516, 0.99050975, 0.99236983, 0.9889925, 0.99444085, 0.98507833, 0.90920705, 0.98908955, 0.99244034, 0.9883663, 0.9928808, 0.9814748, 0.8793858, 0.98816663, 0.9914103, 0.9883406, 0.9953814, 0.985587, 0.91789186, 0.9918613, 0.99338067, 0.9904384, 0.9941453, 0.9844808, 0.9011999, 0.9904705, 0.9923941, 0.98904455, 0.99443436, 0.98510516, 0.90915966, 0.98908526, 0.9924689, 0.988384, 0.9928559, 0.98144984, 0.87960196, 0.9881769, 0.9913448, 0.98829263, 0.9953636, 0.98562264, 0.91923755, 0.99193126, 0.99334115, 0.99034846, 0.9941467, 0.98448145, 0.9012377, 0.9904489, 0.9923707, 0.9889337, 0.994436, 0.9851719, 0.90889114, 0.9890807, 0.99241924, 0.98826826, 0.9928687, 0.98157287, 0.8786161, 0.9881356, 0.991363, 0.9880278, 0.9953467, 0.98564816, 0.91870016, 0.99187535, 0.993327, 0.99021614, 0.9941063, 0.9844616, 0.9008651, 0.9904108, 0.9923245, 0.9887115, 0.9944031, 0.98514634, 0.908664, 0.98905796, 0.9924138, 0.9881059, 0.99283653, 0.9815068, 0.8788147, 0.98813426, 0.991383, 0.9880718, 0.995335, 0.9856122, 0.918396, 0.99190545, 0.9933982, 0.9902767, 0.9941034, 0.98445857, 0.90083706, 0.99049664, 0.9923913, 0.98886245, 0.9944182, 0.98510844, 0.908981, 0.98914087, 0.9923983, 0.9882671, 0.99288803, 0.98165786, 0.8787635, 0.98826617, 0.99135476, 0.98821044, 0.9954164, 0.9857933, 0.91915053, 0.99196684, 0.99335146, 0.99030954, 0.9942035, 0.9845672, 0.901318, 0.9904863, 0.99234056, 0.98886245, 0.994447, 0.98514855, 0.9092951, 0.98910135, 0.99240136, 0.98824745, 0.99293065, 0.9816572, 0.8794712, 0.98820937, 0.99136215, 0.9882217, 0.9954028, 0.9857963, 0.9190852, 0.99189013, 0.99333656, 0.9903444, 0.99414384, 0.9845852, 0.9022786, 0.9904529, 0.99230534, 0.9889437, 0.9944404, 0.9850951, 0.90978944, 0.9890764, 0.99240094, 0.98829776, 0.99290544, 0.9815437, 0.8794843, 0.9881443, 0.99128824, 0.98821914, 0.9953205, 0.9855756, 0.9196449, 0.99186796, 0.9933177, 0.99038744, 0.99416155, 0.98451763, 0.90241367, 0.99048775, 0.99231416, 0.9889514, 0.9944808, 0.9851532, 0.90900636, 0.9890969, 0.99239373, 0.98805165, 0.9929582, 0.9816633, 0.8800859, 0.9880933, 0.99123776, 0.9882556, 0.99539983, 0.98569953, 0.91943717, 0.991856, 0.99326783, 0.99037164, 0.99419487, 0.9844765, 0.9029242, 0.9904073, 0.99216896, 0.98891556, 0.994396, 0.9849135, 0.91021067, 0.98900604, 0.99227285, 0.98826003, 0.9928566, 0.9813473, 0.8799222, 0.9880805, 0.9911801, 0.9882216, 0.9953595, 0.9855688, 0.9204547, 0.9919552, 0.9932682, 0.9903905, 0.99416155, 0.98437136, 0.9031128, 0.99044716, 0.99223703, 0.9889754, 0.9944313, 0.9849694, 0.91090876, 0.9891127, 0.9922786, 0.988313, 0.9928571, 0.98126066, 0.88114244, 0.9881692, 0.9911984, 0.98817873, 0.9953352, 0.9854176, 0.9206905, 0.99190146, 0.99321574, 0.99028194, 0.99411017, 0.98419964, 0.9029464, 0.99042356, 0.99215174, 0.9888017, 0.994406, 0.9848963, 0.9108907, 0.9890114, 0.9922346, 0.9882266, 0.99284875, 0.98129797, 0.88069504, 0.9881207, 0.9911226, 0.98808867, 0.99532956, 0.98543113, 0.91976213, 0.991803, 0.99314547, 0.9902083, 0.99410194, 0.9842823, 0.90237004, 0.9903596, 0.99211335, 0.9887733, 0.9943807, 0.9849064, 0.9100431, 0.98897773, 0.9921961, 0.98814523, 0.9927723, 0.98136294, 0.8811615, 0.98815405, 0.99110913, 0.9881466, 0.9953368, 0.98558444, 0.9212974, 0.9918692, 0.99316823, 0.99031633, 0.9941135, 0.98438835, 0.90490335, 0.99043405, 0.99214244, 0.9888236, 0.9944221, 0.9850358, 0.9119103, 0.9889847, 0.99226195, 0.9882217, 0.99283713, 0.98137546, 0.8826862, 0.98802674, 0.99113023, 0.98811346, 0.9953351, 0.98561156, 0.9219558, 0.99181026, 0.9931732, 0.9902456, 0.9941109, 0.9844221, 0.90472233, 0.9903797, 0.99214995, 0.98876685, 0.99436307, 0.9849974, 0.91304797, 0.98900336, 0.99222636, 0.9881246, 0.99278367, 0.981513, 0.8834176, 0.9880314, 0.9911402, 0.98805153, 0.9952998, 0.9855527, 0.92189837, 0.9918297, 0.99316955, 0.99010766, 0.9940433, 0.984455, 0.9053677, 0.99038213, 0.992081, 0.9886674, 0.994351, 0.98504364, 0.91241854, 0.98897654, 0.9922227, 0.98807657, 0.99275076, 0.98144037, 0.8836852, 0.98800975, 0.99109906, 0.9879704, 0.99531007, 0.985639, 0.9220353, 0.99176145, 0.99319047, 0.9900585, 0.99405104, 0.9844974, 0.90499145, 0.9902704, 0.99213153, 0.9885428, 0.99430674, 0.98511803, 0.9132719, 0.9889024, 0.9922322, 0.9879233, 0.9927037, 0.9815817, 0.88421017, 0.9879866, 0.9911361, 0.98776066, 0.99526405, 0.98560333, 0.92251766, 0.9917619, 0.99318045, 0.9899281, 0.99405646, 0.98453903, 0.905881, 0.9903045, 0.99214643, 0.98850644, 0.99434996, 0.9851199, 0.91377205, 0.988929, 0.99220675, 0.98781663, 0.9927442, 0.9815638, 0.88475907, 0.9879666, 0.99113786, 0.9877504, 0.9953185, 0.9857431, 0.922722, 0.9917338, 0.9931219, 0.9899574, 0.99413246, 0.9845219, 0.9061837, 0.99028665, 0.99212414, 0.98847276, 0.99440634, 0.98513967, 0.91345847, 0.9888532, 0.99221754, 0.9878412, 0.9928275, 0.9814789, 0.8848996, 0.98790246, 0.9911386, 0.9877703, 0.99533135, 0.9856891, 0.9231681, 0.99170506, 0.99315083, 0.9898696, 0.99404657, 0.98441344, 0.9055452, 0.9901279, 0.992084, 0.9884393, 0.99436754, 0.98513204, 0.91434276, 0.98875695, 0.9922581, 0.9879055, 0.9928509, 0.98171407, 0.88578844, 0.98786294, 0.9912204, 0.9879138, 0.99535435, 0.98585004, 0.9243468, 0.9917733, 0.99326503, 0.99008816, 0.99414045, 0.98469883, 0.9070761, 0.99025065, 0.99217623, 0.9885817, 0.9944069, 0.98522294, 0.9133089, 0.98883444, 0.99228966, 0.9878851, 0.9928215, 0.9817391, 0.8854341, 0.98787016, 0.9911692, 0.987785, 0.9953375, 0.9858599, 0.9237559, 0.9917101, 0.9932329, 0.9900302, 0.9941117, 0.98473006, 0.9075328, 0.9902788, 0.99216896, 0.9885339, 0.9943936, 0.9853455, 0.9147332, 0.9887977, 0.99229866, 0.98787606, 0.9928215, 0.98179346, 0.8852473, 0.9878322, 0.9912623, 0.98785233, 0.99532604, 0.9859405, 0.9235086, 0.9917064, 0.9932527, 0.99004483, 0.99401426, 0.9846747, 0.9060896, 0.9901165, 0.9922017, 0.9885372, 0.9942677, 0.98516566, 0.91375273, 0.988727, 0.992295, 0.98794085, 0.99274904, 0.98189825, 0.8890419, 0.9879468, 0.9912819, 0.98782104, 0.9952586, 0.9860095, 0.9260031, 0.99169147, 0.99327254, 0.9900322, 0.994072, 0.98489827, 0.90956503, 0.9902484, 0.99221987, 0.98855174, 0.99439615, 0.9854322, 0.91655576, 0.98880905, 0.99233836, 0.98792297, 0.99279815, 0.9821608, 0.8883536, 0.9878636, 0.99125224, 0.9878628, 0.9953193, 0.98611563, 0.925456, 0.99170405, 0.9932749, 0.9899974, 0.99410534, 0.9851055, 0.90896404, 0.9902182, 0.99223536, 0.98847616, 0.99436057, 0.98554105, 0.9162356, 0.9887616, 0.99228966, 0.98783314, 0.99282634, 0.9822939, 0.8884589, 0.987878, 0.9912079, 0.98774123, 0.9953244, 0.98628503, 0.9268656, 0.9917052, 0.9931954, 0.9899672, 0.9941237, 0.985263, 0.911673, 0.9902125, 0.99214935, 0.98852146, 0.9943838, 0.9856829, 0.91842675, 0.9887971, 0.9922265, 0.9878927, 0.992796, 0.9821949, 0.8904357, 0.987823, 0.9911199, 0.9877257, 0.9953578, 0.9860961, 0.9273045, 0.99170774, 0.99318486, 0.9898079, 0.9940918, 0.98500896, 0.90962136, 0.9901732, 0.9921042, 0.98835593, 0.9943608, 0.98566437, 0.9161543, 0.98879856, 0.99221414, 0.9876952, 0.9928228, 0.98222053, 0.88812464, 0.9878941, 0.9912147, 0.98777276, 0.99532074, 0.9862329, 0.9262114, 0.991767, 0.99319357, 0.98991305, 0.99409956, 0.9851158, 0.9097932, 0.99031776, 0.9921881, 0.98850036, 0.9944089, 0.9854815, 0.91553503, 0.9888582, 0.99226993, 0.98781, 0.992814, 0.98197114, 0.8888759, 0.98804617, 0.991167, 0.9877238, 0.99534637, 0.98604393, 0.92573756, 0.991783, 0.99318624, 0.98988473, 0.9941039, 0.98489875, 0.90927637, 0.99039465, 0.9921571, 0.98834795, 0.99437946, 0.98529434, 0.91613436, 0.9889632, 0.99223596, 0.98774195, 0.9927866, 0.9818787, 0.8870114, 0.98796076, 0.99113303, 0.9876347, 0.9952775, 0.98585117, 0.9244428, 0.99170834, 0.9931778, 0.98977137, 0.9940801, 0.9848828, 0.90788984, 0.99029917, 0.9921095, 0.9883062, 0.99433076, 0.9853656, 0.91500443, 0.9888775, 0.9922812, 0.98772997, 0.9927966, 0.98196054, 0.8874742, 0.9879809, 0.9912224, 0.9877109, 0.99531704, 0.9860269, 0.9250187, 0.9917373, 0.9932341, 0.98997587, 0.99412864, 0.9850898, 0.9094814, 0.9903285, 0.99216354, 0.9884071, 0.9944241, 0.9856053, 0.9157834, 0.98890454, 0.99229795, 0.9877724, 0.9928247, 0.9821077, 0.8870134, 0.9878971, 0.9911937, 0.98765564, 0.9953694, 0.9860437, 0.9254206, 0.9917937, 0.99328077, 0.98991066, 0.99419016, 0.98507255, 0.9099354, 0.99034905, 0.9922233, 0.98839265, 0.99444205, 0.9855906, 0.9168997, 0.9889177, 0.9922927, 0.9878264, 0.9928704, 0.982113, 0.88852483, 0.98809564, 0.9911863, 0.98783755, 0.9953916, 0.98607415, 0.9261321, 0.9918488, 0.99325293, 0.99002427, 0.9942023, 0.9848897, 0.9091243, 0.9903861, 0.99214864, 0.98840034, 0.9944534, 0.9854628, 0.9160845, 0.9890246, 0.9922259, 0.98785686, 0.99291843, 0.98207825, 0.88796246, 0.98812383, 0.9911882, 0.98762625, 0.995363, 0.9858996, 0.9252421, 0.99187535, 0.9932306, 0.9898982, 0.9941778, 0.9848143, 0.9081008, 0.9903833, 0.99214387, 0.98839265, 0.99441195, 0.98504907, 0.9147493, 0.9889792, 0.9922478, 0.9877692, 0.9927933, 0.9815491, 0.885816, 0.9880868, 0.99121326, 0.98761475, 0.9953525, 0.98581946, 0.9239382, 0.9918234, 0.9931971, 0.98983896, 0.9941449, 0.9846089, 0.90685344, 0.9903493, 0.9921673, 0.9883435, 0.9944054, 0.9853161, 0.9140011, 0.9888911, 0.9921673, 0.98767346, 0.99283844, 0.9817007, 0.88375294, 0.9880101, 0.99123573, 0.9875519, 0.9953416, 0.9857198, 0.92181695, 0.99178714, 0.9931872, 0.989772, 0.9941362, 0.984649, 0.90637225, 0.9904323, 0.9922134, 0.9883365, 0.99445856, 0.9852835, 0.9142914, 0.98898953, 0.9922421, 0.98765355, 0.99286336, 0.9820094, 0.88567513, 0.98808646, 0.9911568, 0.98756087, 0.99535555, 0.98592526, 0.9231438, 0.9918532, 0.9932052, 0.9898219, 0.99417, 0.9848055, 0.9062923, 0.99041677, 0.99221295, 0.9883322, 0.9944745, 0.9853876, 0.9126399, 0.988942, 0.99226695, 0.98777556, 0.9928798, 0.9820103, 0.88377136, 0.988107, 0.99119604, 0.98766077, 0.995427, 0.98615426, 0.9230774, 0.99186605, 0.9932534, 0.9899663, 0.99425465, 0.98495007, 0.90678865, 0.9904474, 0.9922449, 0.98857296, 0.9945414, 0.9855208, 0.91465884, 0.9891928, 0.99234456, 0.98802, 0.9930773, 0.98213655, 0.8857853, 0.9882819, 0.9913083, 0.9878957, 0.99547035, 0.98606753, 0.92487127, 0.992088, 0.99330807, 0.9901765, 0.99436706, 0.98507255, 0.9086661, 0.9905889, 0.9922517, 0.9886644, 0.9945555, 0.98556465, 0.9156984, 0.9892216, 0.99243146, 0.98801404, 0.99306446, 0.9821167, 0.8877191, 0.9883387, 0.9913728, 0.9877829, 0.9954583, 0.9862367, 0.9251105, 0.9919945, 0.9933316, 0.9901133, 0.99428433, 0.9851922, 0.9087628, 0.99060094, 0.99231184, 0.9885566, 0.9945197, 0.9857459, 0.91630214, 0.98928833, 0.9924082, 0.98798907, 0.9929635, 0.98242944, 0.88749444, 0.98845226, 0.99137247, 0.98774123, 0.9953916, 0.98633176, 0.92492193, 0.99201524, 0.9933623, 0.9900085, 0.9941379, 0.9851557, 0.90835977, 0.9905715, 0.99227065, 0.9884615, 0.9944155, 0.9858299, 0.9173594, 0.9892608, 0.9923766, 0.9878269, 0.9929733, 0.9825191, 0.8897433, 0.9883908, 0.99130696, 0.9878032, 0.995468, 0.98657876, 0.9281796, 0.9921036, 0.9932846, 0.9899191, 0.99435526, 0.98549634, 0.91216815, 0.99068755, 0.9921463, 0.98831695, 0.9946165, 0.98609364, 0.9202577, 0.9894259, 0.99222976, 0.9878236, 0.9930655, 0.98256993, 0.8903329, 0.9884709, 0.9911806, 0.9876732, 0.9954802, 0.98660094, 0.9276189, 0.99215204, 0.99323094, 0.9897772, 0.9943556, 0.98546505, 0.9129172, 0.99077743, 0.9922134, 0.98835504, 0.9945685, 0.98602015, 0.9195695, 0.98947537, 0.9923123, 0.9874788, 0.99297273, 0.9824935, 0.8901187, 0.9884696, 0.99114954, 0.98709387, 0.995411, 0.98643035, 0.92750394, 0.99219793, 0.9932287, 0.9895433, 0.99431247, 0.9854144, 0.91161805, 0.9908291, 0.9921818, 0.9879311, 0.9946268, 0.98609227, 0.91854644, 0.98950946, 0.9922645, 0.9875816, 0.9930936, 0.9827594, 0.89265, 0.98864627, 0.9911992, 0.98754984, 0.9954855, 0.9865575, 0.9296156, 0.9922085, 0.99321365, 0.9897864, 0.9943224, 0.98546284, 0.91152364, 0.99080795, 0.99209106, 0.9881538, 0.994573, 0.9861708, 0.9184434, 0.98952514, 0.99214596, 0.9878455, 0.99306434, 0.98260874, 0.8910431, 0.9885075, 0.990952, 0.98776776, 0.99548006, 0.9866061, 0.9283161, 0.9920989, 0.99312556, 0.9900349, 0.9943299, 0.98554254, 0.91320163, 0.9907534, 0.991966, 0.9886452, 0.99460536, 0.9860691, 0.91897833, 0.9894699, 0.9921251, 0.9880828, 0.9931102, 0.98275673, 0.89232403, 0.988655, 0.99104476, 0.9879732, 0.9955194, 0.9865583, 0.9291144, 0.99222857, 0.99310255, 0.9902008, 0.9943619, 0.98551565, 0.9142826, 0.990899, 0.9920304, 0.9888061, 0.99461734, 0.98608565, 0.9212805, 0.989631, 0.9921691, 0.9881814, 0.9931263, 0.98280835, 0.89506155, 0.98875403, 0.9910148, 0.9878813, 0.9955378, 0.98663247, 0.93062425, 0.99230677, 0.993145, 0.9901973, 0.99439156, 0.98553514, 0.9154179, 0.9909056, 0.9920811, 0.9888321, 0.9946517, 0.9860519, 0.921533, 0.98968494, 0.9922387, 0.9883039, 0.9932202, 0.9828325, 0.8977053, 0.9888393, 0.9912106, 0.9881477, 0.99556667, 0.9866731, 0.93136746, 0.99234974, 0.99323636, 0.9902452, 0.9944041, 0.9856016, 0.9143981, 0.9909697, 0.9921496, 0.98879737, 0.9946936, 0.9860772, 0.92127895, 0.9897211, 0.9922718, 0.9882505, 0.9932012, 0.9825476, 0.8955807, 0.988896, 0.9912164, 0.9881296, 0.9955872, 0.9866738, 0.93058324, 0.9923943, 0.9932568, 0.99023896, 0.99442315, 0.9854609, 0.91311383, 0.99103093, 0.9922018, 0.9888381, 0.99469566, 0.9861345, 0.92105883, 0.98975044, 0.99228483, 0.98818994, 0.9931844, 0.9828141, 0.8948544, 0.98893833, 0.99122196, 0.9878314, 0.99556196, 0.98661566, 0.9309908, 0.9924015, 0.99327254, 0.99018866, 0.99449015, 0.985571, 0.9154186, 0.99116164, 0.99220896, 0.9888349, 0.99470794, 0.9861203, 0.9217036, 0.9898129, 0.99227107, 0.98825186, 0.9931149, 0.9827277, 0.8954701, 0.9888897, 0.9912539, 0.988084, 0.99557245, 0.98663783, 0.93209875, 0.9924143, 0.99328583, 0.9902732, 0.99446017, 0.9855073, 0.9176652, 0.9910828, 0.99230546, 0.9886397, 0.99463505, 0.9861177, 0.9230643, 0.9897877, 0.9923587, 0.9880612, 0.9931338, 0.9827346, 0.8974122, 0.9889576, 0.9913061, 0.98807436, 0.99556357, 0.9866881, 0.93184793, 0.99237823, 0.9932794, 0.99037504, 0.9944082, 0.98549783, 0.9167315, 0.9910411, 0.99220204, 0.9888353, 0.99464154, 0.9860328, 0.9232989, 0.98975873, 0.99232745, 0.9880016, 0.9930936, 0.9826408, 0.8953356, 0.98886395, 0.9912935, 0.9880634, 0.99547464, 0.9865799, 0.9315849, 0.9923502, 0.9932904, 0.99028945, 0.9943284, 0.9854623, 0.916801, 0.9910293, 0.992199, 0.9888198, 0.994582, 0.9860722, 0.92410403, 0.9895942, 0.99230605, 0.98822415, 0.99305093, 0.98262286, 0.8962448, 0.98874086, 0.9912078, 0.98804826, 0.9955187, 0.98659164, 0.9320488, 0.9922975, 0.9932259, 0.99023074, 0.9943375, 0.98546505, 0.91549635, 0.9909126, 0.9921617, 0.9886607, 0.99454427, 0.98601216, 0.92288756, 0.98962444, 0.99226475, 0.98812604, 0.9929932, 0.98261285, 0.89659566, 0.988765, 0.99124116, 0.9880922, 0.9955063, 0.98647803, 0.9319892, 0.99229044, 0.9932382, 0.99027854, 0.9944168, 0.98541486, 0.91713053, 0.99094, 0.99216276, 0.98882234, 0.99458694, 0.9859815, 0.92324084, 0.9896617, 0.9922356, 0.98820424, 0.9930281, 0.98258674, 0.8962076, 0.98880416, 0.9911743, 0.9879127, 0.9954393, 0.9863738, 0.9312921, 0.99228984, 0.99322754, 0.9902097, 0.9943257, 0.9852883, 0.91700375, 0.990978, 0.9921566, 0.9887468, 0.99460864, 0.9859563, 0.9235776, 0.98966414, 0.9922497, 0.98818076, 0.99307704, 0.9825353, 0.8965479, 0.9888093, 0.99124324, 0.9880088, 0.9954556, 0.98638314, 0.9313384, 0.99231124, 0.99324965, 0.99020773, 0.9942999, 0.9851961, 0.91562396, 0.99094605, 0.9921886, 0.9888178, 0.9945715, 0.98585284, 0.9229741, 0.98967373, 0.99227834, 0.988198, 0.9930599, 0.98231655, 0.896507, 0.9887756, 0.99125403, 0.9880507, 0.9954436, 0.9861735, 0.93045515, 0.9922771, 0.9932126, 0.990242, 0.9943045, 0.98525023, 0.9157335, 0.990927, 0.9921319, 0.98873526, 0.9945497, 0.9857199, 0.9214743, 0.98953027, 0.9922272, 0.98798215, 0.99294984, 0.9822439, 0.89401835, 0.98862433, 0.991202, 0.98794204, 0.9954145, 0.9862249, 0.9302355, 0.99224186, 0.9932068, 0.9901806, 0.9942531, 0.98516524, 0.9150949, 0.99089175, 0.9921686, 0.9887111, 0.9945279, 0.9857986, 0.92276543, 0.9896116, 0.9922588, 0.98808736, 0.992997, 0.9823403, 0.8960771, 0.988745, 0.9912447, 0.98797333, 0.99545264, 0.9861792, 0.93018454, 0.9922132, 0.99320716, 0.99000764, 0.9942202, 0.9850951, 0.915366, 0.9909711, 0.99220407, 0.9885256, 0.9945122, 0.98570347, 0.9219552, 0.9896786, 0.9922977, 0.98798066, 0.9929599, 0.98224086, 0.8957076, 0.988896, 0.9912948, 0.98800194, 0.99541944, 0.9862459, 0.931177, 0.9923385, 0.9932874, 0.99020237, 0.99426603, 0.98511916, 0.9157541, 0.991024, 0.99223435, 0.9887666, 0.9945239, 0.98579013, 0.9227219, 0.9897474, 0.9923098, 0.9881115, 0.9929675, 0.9824355, 0.89534926, 0.98888236, 0.9912983, 0.98788583, 0.99540365, 0.9862373, 0.93050575, 0.9923772, 0.99327, 0.9901581, 0.9942391, 0.9851023, 0.91564244, 0.9910773, 0.99219346, 0.98864007, 0.99448717, 0.98573256, 0.9221272, 0.9898009, 0.9923042, 0.98809123, 0.99299765, 0.9823163, 0.89567477, 0.98895675, 0.99129224, 0.98801124, 0.9954367, 0.9862617, 0.9311548, 0.9924318, 0.993256, 0.99017, 0.99428785, 0.98520744, 0.91549325, 0.9911169, 0.9922025, 0.98879296, 0.9945707, 0.9858198, 0.9225911, 0.98991746, 0.9923207, 0.9881557, 0.9930235, 0.98241353, 0.8956557, 0.98901355, 0.9913107, 0.9880276, 0.9954464, 0.9862986, 0.9314033, 0.99250025, 0.9932803, 0.99019206, 0.9942742, 0.9851557, 0.9160928, 0.9911404, 0.99221486, 0.9887806, 0.99453825, 0.98576874, 0.92251855, 0.9898566, 0.9923149, 0.9881074, 0.99292797, 0.9822312, 0.8956461, 0.98902565, 0.9912771, 0.98803675, 0.9954182, 0.9862189, 0.9309038, 0.99244976, 0.9932581, 0.9902719, 0.9942834, 0.98507345, 0.9155898, 0.9911556, 0.9921441, 0.988907, 0.9945307, 0.9857885, 0.92289925, 0.9899318, 0.99227756, 0.98832124, 0.9930305, 0.98245543, 0.8966277, 0.98906076, 0.99125475, 0.9882009, 0.9954578, 0.98633236, 0.93216753, 0.99252737, 0.9932528, 0.99038684, 0.9942906, 0.9852726, 0.91672236, 0.991154, 0.992192, 0.9888854, 0.9945735, 0.9859082, 0.92338294, 0.9898627, 0.9922977, 0.9883159, 0.99305254, 0.98251724, 0.8972851, 0.98905927, 0.9913221, 0.9882246, 0.99548066, 0.9865035, 0.9327527, 0.99250895, 0.9933009, 0.9904459, 0.99435455, 0.9854085, 0.91838616, 0.9911972, 0.99219733, 0.9890093, 0.9946109, 0.98602873, 0.9246184, 0.98992, 0.99235713, 0.988384, 0.9930454, 0.98259145, 0.8972785, 0.98905855, 0.9913317, 0.9882466, 0.99546224, 0.9863202, 0.9324893, 0.992508, 0.9932674, 0.9903796, 0.99428713, 0.98525584, 0.91672236, 0.99115366, 0.9921915, 0.98897505, 0.99459034, 0.98595446, 0.9244669, 0.98991114, 0.9923224, 0.9883752, 0.9930716, 0.98266774, 0.898496, 0.9890665, 0.99127746, 0.9883217, 0.9954842, 0.9863851, 0.93256474, 0.9924637, 0.9932888, 0.99039984, 0.99430084, 0.98538476, 0.91712505, 0.99115, 0.992148, 0.9889416, 0.99454695, 0.9858731, 0.92381275, 0.98985463, 0.9922556, 0.988241, 0.99300367, 0.98246944, 0.8977223, 0.9889831, 0.99120307, 0.9882252, 0.99545527, 0.98635906, 0.9321086, 0.99240583, 0.99318236, 0.9903059, 0.9942888, 0.98525983, 0.91783893, 0.99108243, 0.99211395, 0.9889171, 0.99460346, 0.9861322, 0.9263709, 0.9898119, 0.9922478, 0.9882947, 0.9931438, 0.9827824, 0.90284526, 0.9889515, 0.99120635, 0.9882306, 0.9956268, 0.98675007, 0.936512, 0.9924091, 0.9932247, 0.9903749, 0.994494, 0.9855245, 0.9198175, 0.9910588, 0.9920685, 0.98886526, 0.99459463, 0.98599595, 0.92507666, 0.9897112, 0.9922011, 0.9882931, 0.9930201, 0.9825956, 0.89931196, 0.988827, 0.99108934, 0.988031, 0.99547285, 0.98629886, 0.9326677, 0.99233, 0.99308044, 0.99027985, 0.9943745, 0.985278, 0.91888714, 0.99099606, 0.9919967, 0.9889628, 0.99467266, 0.9856962, 0.92366946, 0.9896574, 0.99202347, 0.9882897, 0.9931473, 0.9821229, 0.8972335, 0.9888248, 0.9909997, 0.98814404, 0.9955212, 0.9864313, 0.93193996, 0.99231637, 0.9930976, 0.9905687, 0.99460757, 0.98565924, 0.9178343, 0.99109966, 0.9920288, 0.98921263, 0.994852, 0.9863012, 0.9245524, 0.98983556, 0.9921429, 0.9886469, 0.99344546, 0.983017, 0.8982738, 0.9889725, 0.9911053, 0.98853123, 0.99575526, 0.98677224, 0.9331133, 0.9924557, 0.9931225, 0.99071354, 0.99469554, 0.9857297, 0.91811013, 0.99109954, 0.99204636, 0.9892117, 0.9948919, 0.986435, 0.9243467, 0.9898309, 0.9921468, 0.9887123, 0.9935255, 0.98302627, 0.898571, 0.988957, 0.9911097, 0.988552, 0.9958009, 0.98687494, 0.9333932, 0.99245197, 0.99313027, 0.99074405, 0.9947306, 0.9858804, 0.918807, 0.9911164, 0.9920387, 0.98932415, 0.99495226, 0.9864531, 0.92555064, 0.98989797, 0.99212414, 0.9887883, 0.9935323, 0.9831262, 0.89931124, 0.989002, 0.9910592, 0.9885754, 0.995771, 0.9868688, 0.93291265, 0.9924636, 0.99308574, 0.99071413, 0.9947088, 0.98584807, 0.9183017, 0.99113494, 0.99197704, 0.98934156, 0.9949309, 0.98648846, 0.9236954, 0.9898962, 0.99208283, 0.98876965, 0.99353594, 0.9831684, 0.8969423, 0.9890009, 0.9909662, 0.98858684, 0.99579275, 0.9869342, 0.9318048, 0.99246866, 0.9930481, 0.990679, 0.9947364, 0.98595387, 0.9169616, 0.99109674, 0.99197817, 0.98933744, 0.99495596, 0.9865697, 0.9244664, 0.9898818, 0.9920472, 0.98871034, 0.9935535, 0.9833073, 0.8978507, 0.98907477, 0.9910415, 0.98858905, 0.99579984, 0.98697376, 0.9323392, 0.9925181, 0.99311936, 0.9907104, 0.99469614, 0.9858716, 0.91723216, 0.99111533, 0.9919858, 0.9892517, 0.99495155, 0.9864632, 0.92424166, 0.9899116, 0.99207, 0.988691, 0.99353075, 0.9831676, 0.8982718, 0.9889943, 0.9910014, 0.98854625, 0.9957599, 0.98692, 0.9326985, 0.9924614, 0.9930426, 0.9906743, 0.99467313, 0.985868, 0.9175583, 0.99107975, 0.99193585, 0.9892854, 0.994909, 0.9864297, 0.9253144, 0.98987496, 0.99203944, 0.9885484, 0.9934236, 0.9830815, 0.89921534, 0.98899394, 0.9910195, 0.9886467, 0.9957679, 0.9869193, 0.9337323, 0.99252045, 0.99310136, 0.9907312, 0.9946824, 0.9858893, 0.9191038, 0.9911698, 0.9919853, 0.9893027, 0.9948908, 0.98640394, 0.9254031, 0.9899414, 0.9920521, 0.9887524, 0.9934772, 0.9831492, 0.8994355, 0.9890531, 0.99101937, 0.98856145, 0.9957671, 0.9869298, 0.9334444, 0.9925358, 0.99307394, 0.9906699, 0.9946913, 0.98589605, 0.91858244, 0.991213, 0.99191076, 0.9892742, 0.99489695, 0.98642886, 0.925131, 0.9899322, 0.9920387, 0.98866373, 0.9934777, 0.9830668, 0.89947945, 0.9889958, 0.9909745, 0.98849547, 0.99576294, 0.9868436, 0.9337642, 0.99245703, 0.99303305, 0.99064755, 0.9946753, 0.985798, 0.91883206, 0.9911668, 0.9919667, 0.98919386, 0.99491626, 0.9864523, 0.92610073, 0.989944, 0.99208236, 0.98862886, 0.99352443, 0.983138, 0.900821, 0.98910403, 0.99102813, 0.9885555, 0.99578315, 0.98685926, 0.9337006, 0.99250096, 0.9930368, 0.9906405, 0.9946941, 0.9856985, 0.91891897, 0.99118036, 0.9919213, 0.9892279, 0.9949325, 0.9864166, 0.92576283, 0.98994845, 0.99211746, 0.9886701, 0.99351394, 0.98311126, 0.89990824, 0.9890742, 0.99102026, 0.98849374, 0.99577725, 0.98686403, 0.9335111, 0.99249446, 0.9930622, 0.99062014, 0.9946878, 0.9857913, 0.91877323, 0.99119604, 0.9919561, 0.98921204, 0.9949207, 0.98642063, 0.92562747, 0.98997223, 0.9920907, 0.988557, 0.99354994, 0.9831666, 0.8994211, 0.98905444, 0.9910297, 0.98838705, 0.9957704, 0.9868329, 0.93304044, 0.99246347, 0.9930395, 0.99051803, 0.99469274, 0.9857587, 0.91739565, 0.9911329, 0.99197125, 0.98911697, 0.994945, 0.9863886, 0.9246594, 0.98990285, 0.9920994, 0.9886086, 0.99354184, 0.98301965, 0.8978473, 0.9889903, 0.9910134, 0.98842883, 0.9958015, 0.9867655, 0.93271434, 0.9924593, 0.9930334, 0.99055, 0.99470216, 0.98568124, 0.9179259, 0.99107754, 0.99187744, 0.98910964, 0.99490565, 0.98634243, 0.9241931, 0.98976797, 0.99197453, 0.98842186, 0.99350315, 0.9830078, 0.8974887, 0.98893493, 0.9909119, 0.9882897, 0.9957925, 0.9867599, 0.9329739, 0.9923695, 0.9929677, 0.9905405, 0.9947005, 0.98574764, 0.9179107, 0.99094045, 0.9917978, 0.98897725, 0.99491686, 0.98626524, 0.92447454, 0.9897487, 0.99193865, 0.98841524, 0.9935122, 0.9829744, 0.8994045, 0.988857, 0.9908191, 0.9882202, 0.99576724, 0.98667043, 0.93283194, 0.99230736, 0.9929202, 0.990501, 0.99469095, 0.9856462, 0.9180865, 0.9910035, 0.99184716, 0.98907954, 0.9949125, 0.9862746, 0.92528206, 0.9898094, 0.9919457, 0.98845553, 0.99351263, 0.9830049, 0.8990088, 0.9889071, 0.99090356, 0.9883497, 0.9957762, 0.9867545, 0.9334003, 0.9923987, 0.9930019, 0.9905074, 0.99468446, 0.9856646, 0.918451, 0.9910659, 0.9918888, 0.9890437, 0.99495405, 0.9862897, 0.9259754, 0.98982275, 0.9920365, 0.9883521, 0.99346936, 0.98293847, 0.89804703, 0.9890007, 0.99096715, 0.98827654, 0.99574035, 0.9866421, 0.93272007, 0.9924528, 0.99297076, 0.9904131, 0.99466795, 0.98559326, 0.9179158, 0.99107236, 0.9918311, 0.9889103, 0.99488336, 0.9862005, 0.92441136, 0.98987544, 0.9920499, 0.98836935, 0.9935677, 0.9831334, 0.90039235, 0.9890603, 0.9910272, 0.9883937, 0.9958162, 0.9868934, 0.93325984, 0.99248487, 0.9930547, 0.9904785, 0.994743, 0.98589325, 0.9194948, 0.99111336, 0.9919477, 0.98918194, 0.9949571, 0.98644394, 0.92554057, 0.9899156, 0.99209994, 0.9886125, 0.99351853, 0.9830417, 0.89895236, 0.9889804, 0.99101466, 0.988437, 0.99579334, 0.9868385, 0.9339108, 0.99244744, 0.9930797, 0.9905666, 0.99467564, 0.9856472, 0.9180662, 0.9911198, 0.9919362, 0.98906296, 0.9948947, 0.98622894, 0.9246328, 0.9898342, 0.99204224, 0.9884807, 0.9935055, 0.9829926, 0.8987107, 0.98897517, 0.9910197, 0.98833734, 0.99577004, 0.98671323, 0.9322766, 0.99243873, 0.9930568, 0.9904779, 0.99465626, 0.9856079, 0.91768074, 0.99107194, 0.99192625, 0.98902357, 0.9949132, 0.9862529, 0.92474, 0.9897894, 0.99208754, 0.9884277, 0.99350417, 0.9829921, 0.8986387, 0.9889398, 0.9909825, 0.9882896, 0.9957652, 0.9866702, 0.9329903, 0.9923645, 0.99301094, 0.9904429, 0.99468094, 0.98564476, 0.9175799, 0.9910293, 0.99191123, 0.9889815, 0.99491024, 0.9862658, 0.92388886, 0.9897894, 0.9920378, 0.9884254, 0.99351645, 0.98297834, 0.8982109, 0.9889492, 0.9910143, 0.98833126, 0.995775, 0.9867926, 0.93282604, 0.992384, 0.9930106, 0.99047595, 0.9946741, 0.9856947, 0.91798514, 0.9910586, 0.991923, 0.9890525, 0.9949157, 0.98630625, 0.92466164, 0.98982227, 0.99203944, 0.9884869, 0.9935037, 0.9830396, 0.8985876, 0.9890454, 0.990986, 0.9883187, 0.9957905, 0.9868094, 0.93255675, 0.99244773, 0.99304104, 0.99050516, 0.9946965, 0.98567104, 0.9177313, 0.9910539, 0.9918956, 0.9890659, 0.9949273, 0.98633665, 0.9240619, 0.9898462, 0.9919871, 0.9884941, 0.99349016, 0.9830148, 0.8976421, 0.9889514, 0.9909787, 0.9883459, 0.9957879, 0.98681283, 0.9327233, 0.99241453, 0.9930106, 0.9905314, 0.99470145, 0.98578936, 0.9176088, 0.99107635, 0.99185705, 0.9890562, 0.9949314, 0.9862704, 0.9242005, 0.98980963, 0.9919891, 0.9885001, 0.9935369, 0.98301554, 0.89758724, 0.9889444, 0.9909072, 0.98832977, 0.9957768, 0.98673403, 0.9318078, 0.99238586, 0.9929321, 0.9904585, 0.9946813, 0.98561144, 0.9167589, 0.9909813, 0.99183744, 0.9889881, 0.9949184, 0.9862395, 0.9234213, 0.98970723, 0.9919051, 0.9883664, 0.9935033, 0.9828742, 0.8969603, 0.9888637, 0.99083894, 0.988252, 0.99576885, 0.98673, 0.9317104, 0.9923434, 0.99286824, 0.990377, 0.99466723, 0.9855812, 0.91646224, 0.9910086, 0.99175656, 0.988932, 0.9949019, 0.9862353, 0.92322206, 0.98979014, 0.9918978, 0.9883774, 0.9934888, 0.9828379, 0.89628345, 0.98893017, 0.9908919, 0.9882422, 0.9957544, 0.98674005, 0.93193513, 0.9924231, 0.9929361, 0.9904079, 0.994655, 0.9856779, 0.9170435, 0.99105227, 0.9917766, 0.988967, 0.9949031, 0.9863365, 0.9240446, 0.98982567, 0.99189854, 0.98839116, 0.9934857, 0.9830614, 0.8979587, 0.9889425, 0.99086094, 0.98817575, 0.99577713, 0.9869065, 0.9323608, 0.99241585, 0.9929422, 0.99041, 0.99467057, 0.98582226, 0.9175843, 0.99103665, 0.9917476, 0.98886615, 0.9949002, 0.9864198, 0.92331594, 0.98977184, 0.9918874, 0.9882988, 0.9934528, 0.9831877, 0.89751357, 0.988974, 0.99088967, 0.98830044, 0.9957462, 0.986908, 0.93242496, 0.99244845, 0.9929263, 0.9904558, 0.99465936, 0.98581064, 0.91708595, 0.99110377, 0.9917766, 0.9890113, 0.99489635, 0.98636574, 0.92409927, 0.9898252, 0.99192154, 0.9884116, 0.9935079, 0.9831104, 0.8978743, 0.9890304, 0.9908943, 0.98831046, 0.99576664, 0.98687655, 0.93217736, 0.9924615, 0.9929749, 0.990531, 0.99470866, 0.98586917, 0.9176693, 0.99113506, 0.99183285, 0.98906356, 0.9949059, 0.98645717, 0.9243076, 0.9899038, 0.9919448, 0.9884365, 0.99347335, 0.9831699, 0.89818436, 0.988953, 0.9909017, 0.988242, 0.9957628, 0.9868855, 0.9327599, 0.9924615, 0.9929345, 0.99045396, 0.99469, 0.9859055, 0.9176669, 0.9910477, 0.9917487, 0.9889499, 0.99489176, 0.98650575, 0.92503154, 0.9898835, 0.9919448, 0.9884255, 0.99354005, 0.98334485, 0.8992478, 0.98906344, 0.9909944, 0.9882997, 0.9957899, 0.9870035, 0.9339922, 0.9924731, 0.9930214, 0.9904761, 0.9947253, 0.98602605, 0.9193261, 0.9911436, 0.991924, 0.98902696, 0.9949444, 0.9865777, 0.9255396, 0.9898808, 0.9920075, 0.9884045, 0.9935421, 0.9833272, 0.899755, 0.9889726, 0.9909633, 0.9882395, 0.99579865, 0.987023, 0.93354475, 0.9924507, 0.9930341, 0.99047405, 0.99476683, 0.98607564, 0.91900885, 0.991146, 0.99197817, 0.9889925, 0.994976, 0.9867489, 0.9260765, 0.98989373, 0.9920866, 0.98844016, 0.9935921, 0.9835074, 0.9004056, 0.9889987, 0.99105716, 0.9882961, 0.9958178, 0.9872092, 0.93439245, 0.9924823, 0.9930762, 0.99044156, 0.9947683, 0.98621243, 0.920133, 0.99119514, 0.99198395, 0.98898995, 0.9949604, 0.9867612, 0.92735565, 0.98991054, 0.9920074, 0.98840606, 0.9935856, 0.983594, 0.9016874, 0.9890476, 0.9909719, 0.98817015, 0.9958289, 0.98725975, 0.93546295, 0.9924994, 0.992994, 0.99036, 0.9947094, 0.9861679, 0.92128575, 0.9912066, 0.99186444, 0.9888497, 0.99492705, 0.98672193, 0.9273586, 0.989911, 0.99198943, 0.98831254, 0.99355644, 0.9836079, 0.90309703, 0.98905075, 0.9910114, 0.98828053, 0.995824, 0.9872544, 0.9364547, 0.9925485, 0.9930112, 0.9904737, 0.9947535, 0.9863232, 0.9226339, 0.9912601, 0.9919579, 0.9890499, 0.9949754, 0.9868977, 0.92926717, 0.99003357, 0.99205583, 0.988504, 0.9935961, 0.9837141, 0.90404606, 0.98918325, 0.9909949, 0.9883257, 0.99582255, 0.9873031, 0.9370624, 0.9925426, 0.9930137, 0.990452, 0.9947425, 0.9862655, 0.92207086, 0.9911182, 0.99191755, 0.9889759, 0.9949674, 0.9868414, 0.92876226, 0.9899283, 0.9920168, 0.9884143, 0.9936113, 0.98364246, 0.9037916, 0.9890798, 0.9909045, 0.9883084, 0.9958352, 0.9872703, 0.93698305, 0.99248606, 0.9930021, 0.990391, 0.9947259, 0.9862037, 0.92062163, 0.99117017, 0.9918492, 0.98893064, 0.99493754, 0.98671615, 0.9270088, 0.9899317, 0.99194115, 0.98824406, 0.9935225, 0.9834347, 0.9008815, 0.9890349, 0.99094653, 0.9881224, 0.99579746, 0.9870721, 0.9343894, 0.9924852, 0.99295616, 0.9903734, 0.99469966, 0.98605084, 0.9193273, 0.99112916, 0.99182856, 0.9887655, 0.9949142, 0.9865003, 0.9248293, 0.9897983, 0.99193406, 0.9882125, 0.99350995, 0.9833094, 0.89940345, 0.9889487, 0.99088496, 0.98810637, 0.9957997, 0.987053, 0.9338508, 0.9924426, 0.9929491, 0.990341, 0.9947214, 0.9859798, 0.91879505, 0.9911176, 0.9918447, 0.9888587, 0.99495465, 0.98655427, 0.9262787, 0.98985523, 0.99188423, 0.98826885, 0.9935788, 0.98331285, 0.8996824, 0.9890032, 0.99078596, 0.988176, 0.9958198, 0.9870437, 0.93414146, 0.9924493, 0.99287945, 0.99037933, 0.99476564, 0.9860976, 0.9202206, 0.9911516, 0.9917739, 0.98893076, 0.99495524, 0.98669094, 0.9268523, 0.9899246, 0.99187934, 0.9883825, 0.99360704, 0.98364353, 0.902404, 0.98910975, 0.9908439, 0.98822576, 0.99581766, 0.98706704, 0.9341141, 0.99246055, 0.9928542, 0.990332, 0.9947071, 0.9860517, 0.9199292, 0.9911552, 0.9917561, 0.98896956, 0.9949384, 0.98661625, 0.9267161, 0.9899491, 0.9918574, 0.9883984, 0.9935323, 0.9833415, 0.9004466, 0.98906356, 0.9907665, 0.9882578, 0.9958043, 0.9871056, 0.93424255, 0.9924947, 0.99290764, 0.9904888, 0.9947112, 0.986082, 0.91959864, 0.99116254, 0.9917802, 0.98900956, 0.99495465, 0.9866642, 0.9262938, 0.9899109, 0.99186116, 0.9884161, 0.9935688, 0.9834388, 0.9011366, 0.9890244, 0.9908008, 0.98834443, 0.99581224, 0.9870706, 0.9341603, 0.9924197, 0.99284303, 0.9904695, 0.9947253, 0.98618555, 0.9205869, 0.9911415, 0.99178994, 0.9890482, 0.99498355, 0.9867633, 0.927222, 0.9899108, 0.99186325, 0.98846674, 0.99360454, 0.9835583, 0.9013227, 0.98906505, 0.99085045, 0.98836946, 0.9958383, 0.9871963, 0.93519473, 0.99248356, 0.9928685, 0.9904992, 0.9947746, 0.9862558, 0.92019945, 0.99110425, 0.99174505, 0.98906213, 0.9949981, 0.9868262, 0.92685175, 0.989876, 0.991859, 0.98844296, 0.9936308, 0.98368883, 0.9015274, 0.98897797, 0.9907959, 0.988308, 0.9958549, 0.98727405, 0.93502724, 0.9924541, 0.99287933, 0.9904925, 0.9947891, 0.9863017, 0.9211086, 0.9911039, 0.9917555, 0.98901004, 0.99500644, 0.9869242, 0.92746437, 0.9898817, 0.9918818, 0.98844343, 0.9936853, 0.9837469, 0.9023824, 0.9890008, 0.9908472, 0.98828596, 0.995882, 0.9873066, 0.93546695, 0.99240774, 0.9929269, 0.9904457, 0.9948199, 0.98624784, 0.92096066, 0.9910751, 0.99184227, 0.98901296, 0.9950558, 0.98696566, 0.9280833, 0.9898823, 0.99194795, 0.9884547, 0.9936435, 0.98381585, 0.9032354, 0.9890548, 0.99093586, 0.9883531, 0.99587244, 0.9873858, 0.9360945, 0.992462, 0.99291235, 0.9904695, 0.9947942, 0.98632485, 0.92065936, 0.9910812, 0.99182725, 0.9890392, 0.99500465, 0.9869257, 0.9273528, 0.9899049, 0.99195683, 0.9884801, 0.99360776, 0.9837252, 0.90139055, 0.98891383, 0.9908723, 0.98831546, 0.99581605, 0.987306, 0.9348796, 0.9924086, 0.9929126, 0.9905376, 0.99477327, 0.9864318, 0.921171, 0.99111545, 0.99185467, 0.9891479, 0.9950506, 0.98707503, 0.9281764, 0.9899086, 0.99200904, 0.9885726, 0.99371225, 0.9839915, 0.90329576, 0.98900515, 0.99091786, 0.9884332, 0.9959138, 0.987514, 0.93577915, 0.9924278, 0.99299204, 0.99058527, 0.99485964, 0.986587, 0.9217696, 0.991078, 0.9919007, 0.9891205, 0.99508613, 0.9871927, 0.92849827, 0.9898202, 0.99201876, 0.9885279, 0.9937231, 0.9841096, 0.90328836, 0.98893577, 0.9909786, 0.9883894, 0.9959202, 0.98751366, 0.93579984, 0.99240386, 0.9930577, 0.990559, 0.99488336, 0.9865995, 0.92239183, 0.9910758, 0.9919242, 0.98906225, 0.99506724, 0.9870923, 0.9278078, 0.98988736, 0.992015, 0.9884695, 0.99372226, 0.9840372, 0.9035616, 0.9889921, 0.99099183, 0.98836076, 0.99591887, 0.9875984, 0.936635, 0.9924548, 0.99301434, 0.9904903, 0.9948724, 0.9865881, 0.92312044, 0.9911534, 0.9918915, 0.9890332, 0.99508506, 0.98715645, 0.9294331, 0.9899384, 0.9920306, 0.9885057, 0.9937313, 0.9840499, 0.90460515, 0.9890589, 0.99097383, 0.988372, 0.99592716, 0.98769534, 0.9374586, 0.9924958, 0.99298745, 0.9905143, 0.9948718, 0.9867195, 0.9229467, 0.9911322, 0.99190533, 0.98907405, 0.9950982, 0.98732495, 0.9293462, 0.9898398, 0.9920204, 0.9885078, 0.9937357, 0.984224, 0.905934, 0.9890376, 0.9910239, 0.98834395, 0.9959371, 0.9876836, 0.93739235, 0.9924401, 0.99298614, 0.99051464, 0.9948638, 0.9867061, 0.9239149, 0.99119383, 0.9919264, 0.98905915, 0.9950989, 0.98721975, 0.92962676, 0.9899542, 0.99202067, 0.98849607, 0.9937617, 0.9841087, 0.9064248, 0.98919, 0.9910601, 0.98837787, 0.9959263, 0.98768204, 0.938494, 0.99258995, 0.9930668, 0.9905287, 0.99484634, 0.9867011, 0.92531157, 0.991321, 0.9919233, 0.9890405, 0.99507797, 0.98722863, 0.93133056, 0.9901479, 0.9920323, 0.98851275, 0.9937186, 0.98414665, 0.9076758, 0.98926675, 0.99100024, 0.9883839, 0.9959035, 0.98765683, 0.93896466, 0.9926126, 0.99305, 0.9905101, 0.9948351, 0.98670256, 0.92551327, 0.99132794, 0.99193025, 0.9890314, 0.99507123, 0.9873138, 0.93179166, 0.99015516, 0.9920805, 0.9885061, 0.9937203, 0.9842419, 0.9077501, 0.98922056, 0.9910603, 0.9883039, 0.99588376, 0.9876468, 0.93895143, 0.9925936, 0.9930547, 0.99048847, 0.99483156, 0.98668873, 0.92535424, 0.99129516, 0.991934, 0.9890331, 0.9950487, 0.98720837, 0.93130773, 0.99007636, 0.9919951, 0.98830694, 0.99365646, 0.9840806, 0.90756994, 0.9891412, 0.9909635, 0.98821586, 0.99589527, 0.98742557, 0.93837386, 0.99254227, 0.9929368, 0.99043053, 0.994826, 0.98655975, 0.92452484, 0.9912599, 0.9918309, 0.9890547, 0.99503994, 0.9871853, 0.9310101, 0.99007845, 0.9919906, 0.9885006, 0.99370956, 0.98410094, 0.9074437, 0.98921204, 0.9909225, 0.9883337, 0.9958786, 0.98759043, 0.9388925, 0.9926049, 0.992937, 0.99045724, 0.9948147, 0.9866061, 0.92484933, 0.9912834, 0.9918099, 0.98900676, 0.99504954, 0.9871688, 0.9308736, 0.9901272, 0.99197376, 0.988446, 0.99371564, 0.9840301, 0.9070921, 0.98923254, 0.99095565, 0.9882846, 0.99589527, 0.9875507, 0.93809325, 0.9926099, 0.9929784, 0.99044365, 0.9948371, 0.9866555, 0.9250096, 0.9913338, 0.9918669, 0.9890205, 0.99505883, 0.98718536, 0.93127656, 0.9900845, 0.99199355, 0.9884248, 0.9937105, 0.9840953, 0.90830606, 0.98925894, 0.99097764, 0.98829144, 0.9959061, 0.987633, 0.93845665, 0.9926152, 0.9930011, 0.99044937, 0.99485797, 0.986724, 0.92515266, 0.99133134, 0.9918927, 0.9889664, 0.9950499, 0.9871603, 0.9307862, 0.9901875, 0.99197114, 0.9883928, 0.9936923, 0.98409724, 0.9074689, 0.9893037, 0.99097675, 0.9883022, 0.9958931, 0.9877395, 0.9398832, 0.99262166, 0.9930536, 0.99050134, 0.9948371, 0.98681945, 0.92674804, 0.99139833, 0.99192, 0.9890416, 0.9950358, 0.9873162, 0.9326298, 0.99020296, 0.99209714, 0.98845404, 0.9937131, 0.9842822, 0.9093878, 0.98925763, 0.9910601, 0.9883503, 0.9958906, 0.9876687, 0.94018245, 0.99260604, 0.9930228, 0.9905101, 0.9947959, 0.98671186, 0.92699116, 0.9913372, 0.9919301, 0.9890532, 0.9950375, 0.98726416, 0.93277895, 0.9901613, 0.99205786, 0.988456, 0.9936615, 0.9842626, 0.90944046, 0.9892815, 0.9910313, 0.9882974, 0.9958776, 0.98766625, 0.9402458, 0.9926634, 0.9930401, 0.9904661, 0.9947944, 0.9866719, 0.92667043, 0.9913332, 0.9919184, 0.98901737, 0.9950513, 0.9872862, 0.93276775, 0.9901315, 0.99203545, 0.9884328, 0.9936672, 0.98412955, 0.9088104, 0.9892252, 0.990965, 0.98832136, 0.99587846, 0.9876139, 0.93984413, 0.99264777, 0.9930125, 0.9904801, 0.99482083, 0.98662215, 0.9265357, 0.99136144, 0.99190557, 0.9889755, 0.995044, 0.9871926, 0.9331005, 0.9901804, 0.99207336, 0.98840827, 0.9936567, 0.98410106, 0.91029483, 0.989325, 0.991015, 0.9883012, 0.9958762, 0.9875709, 0.9402475, 0.99263704, 0.99307716, 0.9904479, 0.9948059, 0.98664254, 0.9272546, 0.9913449, 0.99200636, 0.9889501, 0.995005, 0.98719466, 0.9328804, 0.9901924, 0.99213684, 0.98838216, 0.993648, 0.98411983, 0.9099426, 0.9893267, 0.9910993, 0.98825336, 0.9958608, 0.98752844, 0.9395638, 0.9926515, 0.9930554, 0.99040073, 0.9947595, 0.9865186, 0.925224, 0.9913419, 0.9919592, 0.988936, 0.99496067, 0.9870193, 0.93205035, 0.99009925, 0.9920453, 0.9883741, 0.9936048, 0.98387504, 0.9089176, 0.9891779, 0.9909717, 0.98818284, 0.99581957, 0.9873605, 0.9396702, 0.99259806, 0.9929497, 0.9903951, 0.99472445, 0.98639524, 0.9263878, 0.9912482, 0.9918435, 0.9889103, 0.99494153, 0.9868659, 0.9315609, 0.99005616, 0.9919634, 0.9883857, 0.9935643, 0.9837682, 0.90795714, 0.98918146, 0.99093693, 0.9882195, 0.99580765, 0.98743886, 0.9387791, 0.9925742, 0.9929813, 0.9904193, 0.9947275, 0.98647505, 0.92588705, 0.99131143, 0.99188966, 0.9889149, 0.9949642, 0.9870618, 0.93192333, 0.9901226, 0.9920385, 0.988373, 0.99357915, 0.98386526, 0.9077563, 0.98912865, 0.99093825, 0.98812425, 0.9957877, 0.9873233, 0.9387495, 0.99249977, 0.99292254, 0.99025893, 0.99471724, 0.9864145, 0.9254504, 0.99126166, 0.99185574, 0.988794, 0.9949421, 0.9869675, 0.9319076, 0.9900845, 0.99197125, 0.9882063, 0.9935548, 0.98385876, 0.9083874, 0.98915523, 0.99086976, 0.9881323, 0.9957846, 0.98727566, 0.9388947, 0.99254745, 0.9929454, 0.99027824, 0.994697, 0.98621523, 0.924711, 0.99129057, 0.9917157, 0.9887495, 0.9949156, 0.9867964, 0.93099505, 0.9901029, 0.9917767, 0.98806363, 0.99352264, 0.98359877, 0.907132, 0.989325, 0.9907455, 0.9879262, 0.9957801, 0.9870676, 0.9381634, 0.99252254, 0.99278235, 0.9901742, 0.9946612, 0.98604393, 0.92453545, 0.99136436, 0.99164015, 0.98872465, 0.9948402, 0.98647606, 0.9309691, 0.99013186, 0.99172044, 0.98815084, 0.9934503, 0.9833368, 0.906875, 0.98918706, 0.9906901, 0.98812217, 0.9957604, 0.98708093, 0.93865335, 0.99254966, 0.99282974, 0.9903015, 0.9946484, 0.9861598, 0.9259957, 0.9912669, 0.99163425, 0.9888741, 0.9948641, 0.98668224, 0.9315621, 0.99006945, 0.99180686, 0.9883245, 0.9934436, 0.98344976, 0.9080284, 0.9891283, 0.99067444, 0.9881961, 0.99569774, 0.9871354, 0.93957025, 0.99254054, 0.9927867, 0.9903916, 0.99456334, 0.98600173, 0.9258574, 0.99121857, 0.99168384, 0.9888981, 0.99481213, 0.98661435, 0.9316516, 0.99007064, 0.9918641, 0.988383, 0.99348617, 0.98358136, 0.90845686, 0.98923314, 0.99081475, 0.988352, 0.995738, 0.9872037, 0.9401677, 0.9925753, 0.9928405, 0.990363, 0.9946446, 0.9862297, 0.92669696, 0.9912595, 0.9916603, 0.98894125, 0.9948566, 0.9868357, 0.93246067, 0.99012077, 0.99185044, 0.98834234, 0.993494, 0.9836314, 0.9097518, 0.98925155, 0.9907526, 0.9882857, 0.99576557, 0.9872399, 0.93971115, 0.9925479, 0.9927993, 0.99038565, 0.9946519, 0.98614925, 0.9269346, 0.99126154, 0.9917072, 0.9888671, 0.994847, 0.9867029, 0.9330748, 0.9900952, 0.99182945, 0.9883288, 0.9935049, 0.98357266, 0.9091091, 0.9892264, 0.9908199, 0.9883132, 0.99575293, 0.9872328, 0.93915504, 0.99256986, 0.9929595, 0.99039024, 0.9946852, 0.9862601, 0.9260722, 0.9912636, 0.99175936, 0.9888313, 0.99483144, 0.98693913, 0.93236655, 0.99004495, 0.99194205, 0.9883051, 0.99341065, 0.98380685, 0.9092737, 0.98920095, 0.9909709, 0.9882344, 0.995789, 0.98729694, 0.9397541, 0.99258375, 0.99298203, 0.9904355, 0.994683, 0.98632145, 0.92671365, 0.9912937, 0.9918573, 0.98900056, 0.99491936, 0.98694974, 0.93237287, 0.99008536, 0.9919789, 0.98837006, 0.9935557, 0.98366356, 0.90854776, 0.9892519, 0.99098027, 0.9882996, 0.995784, 0.98729753, 0.9395077, 0.9925504, 0.99303716, 0.99053884, 0.99471736, 0.9863349, 0.92538106, 0.9912657, 0.99181026, 0.98908013, 0.99492514, 0.9868279, 0.93128866, 0.99009293, 0.99194664, 0.9884183, 0.99358714, 0.9837795, 0.9086088, 0.98922676, 0.9909004, 0.98831695, 0.9957865, 0.9871624, 0.93935615, 0.99254215, 0.9929737, 0.99046284, 0.9947753, 0.9862069, 0.92486715, 0.99116, 0.99169546, 0.9889486, 0.9949126, 0.9866435, 0.9302688, 0.9900895, 0.99189067, 0.9883984, 0.9935848, 0.98379254, 0.90809506, 0.98916715, 0.9908893, 0.98824036, 0.99579334, 0.9872585, 0.937865, 0.9925458, 0.9929892, 0.9904214, 0.9946966, 0.9862968, 0.9263397, 0.9912847, 0.99188286, 0.9889625, 0.99495935, 0.98703474, 0.9315521, 0.9900941, 0.99196833, 0.9884244, 0.9937133, 0.9840015, 0.9084546, 0.98920256, 0.9909147, 0.98828155, 0.99588895, 0.9875376, 0.93995094, 0.99255085, 0.9929542, 0.9904128, 0.9947969, 0.9864437, 0.92623097, 0.9913328, 0.99182516, 0.9889769, 0.99494684, 0.98699546, 0.93229264, 0.990099, 0.99197793, 0.9884625, 0.9935916, 0.9838835, 0.9084972, 0.9892201, 0.9910102, 0.9883936, 0.99582523, 0.98737794, 0.9384609, 0.992466, 0.99303114, 0.99043876, 0.99473435, 0.98643535, 0.92505443, 0.9912182, 0.9919184, 0.9889526, 0.9949427, 0.9869316, 0.93179524, 0.9900287, 0.99199355, 0.9883536, 0.9936141, 0.9838348, 0.90795827, 0.9891534, 0.99097395, 0.98825103, 0.9958075, 0.98733366, 0.93845826, 0.9925349, 0.99299264, 0.9903624, 0.9947005, 0.9863857, 0.92483, 0.9912408, 0.99192446, 0.98883295, 0.9949091, 0.98694474, 0.9312209, 0.9900288, 0.99200916, 0.98828983, 0.99356866, 0.9838294, 0.908519, 0.989159, 0.9910098, 0.9881557, 0.9957729, 0.9872265, 0.9388352, 0.9925299, 0.99304926, 0.99029773, 0.9947089, 0.9862693, 0.9256408, 0.99123645, 0.99192727, 0.9887617, 0.99488586, 0.9869201, 0.9315613, 0.99007124, 0.99207264, 0.9882395, 0.9935708, 0.98388106, 0.9084302, 0.9891807, 0.9909996, 0.9880895, 0.99578744, 0.9873793, 0.9388993, 0.99252516, 0.9929953, 0.99028, 0.9947013, 0.98629004, 0.9249433, 0.99122196, 0.9919057, 0.9888099, 0.9949138, 0.98691314, 0.9314129, 0.99003303, 0.99202204, 0.98818177, 0.9935666, 0.9838409, 0.90737534, 0.98912126, 0.99099547, 0.9881191, 0.9958144, 0.98739153, 0.9380746, 0.9925085, 0.99301827, 0.99027485, 0.9947153, 0.9862856, 0.9248383, 0.99122614, 0.9919082, 0.98870975, 0.994906, 0.98683906, 0.93125826, 0.9900004, 0.99200785, 0.9880767, 0.99361116, 0.983847, 0.9086404, 0.9891444, 0.9909514, 0.98794353, 0.99580836, 0.9873009, 0.9383819, 0.9925375, 0.99302965, 0.9902296, 0.9947149, 0.9862375, 0.9247987, 0.9912112, 0.9919195, 0.98867387, 0.99492717, 0.98684675, 0.93126315, 0.99001586, 0.9920325, 0.9880844, 0.9936202, 0.9837241, 0.9083045, 0.9890833, 0.9910456, 0.98799556, 0.9958295, 0.9872201, 0.93921685, 0.9924442, 0.9930697, 0.9901851, 0.99470806, 0.98611414, 0.92476916, 0.9911896, 0.9919768, 0.9885395, 0.9949337, 0.98686254, 0.93085855, 0.9899777, 0.9920872, 0.9880022, 0.99361527, 0.9838441, 0.90796363, 0.989099, 0.9910586, 0.9878422, 0.9958079, 0.98728997, 0.9391888, 0.9924688, 0.9931217, 0.99001044, 0.9946873, 0.986253, 0.92513144, 0.9911761, 0.9920278, 0.98853487, 0.994902, 0.9870531, 0.93275416, 0.9900485, 0.9920735, 0.98798716, 0.99356174, 0.98391914, 0.91023725, 0.98920584, 0.99101514, 0.98786, 0.99576724, 0.98742837, 0.94042414, 0.9925416, 0.99304795, 0.99016845, 0.9946793, 0.9865039, 0.9268785, 0.99122673, 0.9919368, 0.9885771, 0.9948765, 0.9871826, 0.9330849, 0.9900885, 0.99202955, 0.98802036, 0.9935635, 0.98413324, 0.9112641, 0.9892125, 0.99103844, 0.9879504, 0.9957971, 0.98758173, 0.9408819, 0.9925416, 0.993053, 0.9902074, 0.9946912, 0.9865095, 0.9281183, 0.9912716, 0.99192977, 0.9886896, 0.9949296, 0.9872021, 0.9341843, 0.99012965, 0.9920455, 0.98811716, 0.99363774, 0.98418117, 0.9123384, 0.9892515, 0.99109346, 0.98796, 0.99581957, 0.98758715, 0.9413795, 0.9925587, 0.993138, 0.99021626, 0.99472314, 0.9865691, 0.9289444, 0.99128085, 0.9919774, 0.98868144, 0.9949622, 0.9871863, 0.9349624, 0.99010104, 0.9921151, 0.9880828, 0.99362504, 0.9841021, 0.9128727, 0.98922884, 0.9910897, 0.9879275, 0.995823, 0.9875371, 0.941671, 0.99256474, 0.9931109, 0.99016404, 0.9947318, 0.9864432, 0.9280921, 0.99128026, 0.99203616, 0.98863155, 0.9949808, 0.98719466, 0.9354638, 0.9901703, 0.992163, 0.9882206, 0.9936601, 0.9843016, 0.91335315, 0.9894405, 0.9911305, 0.98801976, 0.99583757, 0.9875973, 0.94205207, 0.99268496, 0.9931252, 0.9902576, 0.99475265, 0.98661184, 0.92986447, 0.9913714, 0.99201125, 0.9886531, 0.99492407, 0.98717177, 0.9348593, 0.9902386, 0.99208516, 0.9880607, 0.9935894, 0.9841478, 0.9130937, 0.98941153, 0.99111336, 0.987922, 0.9957911, 0.98755646, 0.94261575, 0.99273103, 0.99312204, 0.9901728, 0.9947444, 0.98654443, 0.92998064, 0.9914532, 0.99200785, 0.98871267, 0.99496126, 0.9872695, 0.93587905, 0.9903218, 0.9921102, 0.98814464, 0.99364376, 0.98412365, 0.91362363, 0.9894741, 0.991169, 0.988096, 0.99584514, 0.98764586, 0.94302464, 0.99273056, 0.99320036, 0.9903354, 0.9947996, 0.98669374, 0.9306097, 0.99145824, 0.9921043, 0.98873425, 0.9949773, 0.98719656, 0.9355044, 0.9903735, 0.99223655, 0.9882874, 0.99366295, 0.9841988, 0.91344583, 0.9894354, 0.99125755, 0.98809284, 0.9958316, 0.98759705, 0.9428004, 0.99274546, 0.99322563, 0.9902089, 0.99473757, 0.98664916, 0.9306234, 0.9914592, 0.9920764, 0.9886972, 0.99495584, 0.9872536, 0.9357805, 0.99024796, 0.99217075, 0.98807293, 0.99354774, 0.98418313, 0.9133329, 0.9894024, 0.9912181, 0.98800546, 0.99581426, 0.9875408, 0.94235516, 0.9927044, 0.9932017, 0.99018973, 0.99472564, 0.9864693, 0.92965066, 0.9913912, 0.99211746, 0.98862296, 0.99493444, 0.98705125, 0.9359046, 0.990247, 0.992192, 0.9880327, 0.9935858, 0.9841043, 0.9141473, 0.9893532, 0.99122757, 0.9878203, 0.995795, 0.98742324, 0.9432538, 0.99268043, 0.99321026, 0.99003744, 0.99470997, 0.9864659, 0.93021715, 0.99134237, 0.99212545, 0.9885638, 0.9949155, 0.98714066, 0.93609536, 0.9902145, 0.9922956, 0.98807365, 0.99359304, 0.9841456, 0.91433424, 0.98941094, 0.9913414, 0.9879594, 0.9958199, 0.9873786, 0.94305336, 0.99270743, 0.993324, 0.9901908, 0.99474263, 0.9863115, 0.9300326, 0.99140084, 0.9922146, 0.98863995, 0.99495274, 0.9868694, 0.93553734, 0.99025226, 0.9923408, 0.9880385, 0.9936184, 0.9837907, 0.9126974, 0.9893449, 0.99129796, 0.9879505, 0.9958418, 0.98725337, 0.9427308, 0.99270684, 0.99330646, 0.9901777, 0.9947584, 0.9861978, 0.9286323, 0.9913666, 0.9922341, 0.988597, 0.99492806, 0.98660797, 0.93415517, 0.9902126, 0.99236053, 0.98800415, 0.99356866, 0.9833836, 0.91212386, 0.98932695, 0.99139225, 0.98796463, 0.9958145, 0.9871476, 0.94290656, 0.9926446, 0.9933289, 0.9901681, 0.99475986, 0.98622894, 0.930045, 0.9912874, 0.9922368, 0.988668, 0.9949479, 0.9868205, 0.93563336, 0.9901755, 0.9923151, 0.9880399, 0.9935993, 0.983573, 0.9131023, 0.9893015, 0.99135244, 0.9878877, 0.9957827, 0.98706657, 0.9424355, 0.99261767, 0.9932393, 0.9901444, 0.994692, 0.9860463, 0.9291718, 0.991275, 0.9921665, 0.9885902, 0.994959, 0.98681074, 0.9347116, 0.99009377, 0.9923224, 0.98799264, 0.9936243, 0.9837718, 0.91347706, 0.98931235, 0.9912674, 0.98780257, 0.9958322, 0.9871748, 0.94287485, 0.9925887, 0.99323714, 0.9900635, 0.9947675, 0.986292, 0.92900985, 0.991243, 0.99218667, 0.98850447, 0.9949749, 0.9868984, 0.9354834, 0.9901051, 0.99232036, 0.987973, 0.99366224, 0.9838045, 0.91372764, 0.98922056, 0.99141675, 0.9879496, 0.9958851, 0.987296, 0.94260895, 0.9925781, 0.9933937, 0.9902108, 0.9948036, 0.9865306, 0.929781, 0.9912725, 0.9923052, 0.98866695, 0.9950126, 0.9872266, 0.93578774, 0.9901458, 0.992493, 0.9881318, 0.99374795, 0.9843522, 0.91389465, 0.98931575, 0.99162537, 0.9880575, 0.9959072, 0.98757774, 0.94298106, 0.992645, 0.993491, 0.99020565, 0.99486434, 0.98667645, 0.9301929, 0.9913163, 0.99245024, 0.98871803, 0.99508625, 0.98751915, 0.93643445, 0.99020565, 0.9925742, 0.98813254, 0.9937871, 0.98454106, 0.91481954, 0.98934877, 0.99165666, 0.9880799, 0.9959416, 0.9880799, 0.9432457, 0.99265844, 0.99352264, 0.9902532, 0.99487984, 0.9870983, 0.93058676, 0.99137187, 0.9925269, 0.9887862, 0.9950705, 0.9878207, 0.93667036, 0.99013716, 0.9925822, 0.98823464, 0.9937849, 0.98494196, 0.9145785, 0.9893195, 0.9916688, 0.98813, 0.9959269, 0.98814595, 0.94394594, 0.9926406, 0.9935493, 0.9903454, 0.99488646, 0.98727286, 0.9307885, 0.9913407, 0.9925006, 0.9887937, 0.9950753, 0.98791885, 0.93696934, 0.99016416, 0.9925534, 0.98816526, 0.9937499, 0.98492754, 0.91505915, 0.9892188, 0.99158794, 0.98798066, 0.99588144, 0.98819435, 0.94329804, 0.99253654, 0.99348277, 0.9902511, 0.994843, 0.98722047, 0.93020797, 0.99126446, 0.99243075, 0.9887158, 0.9950417, 0.9878706, 0.9364588, 0.99019617, 0.99251306, 0.9881146, 0.993672, 0.9844392, 0.9123626, 0.9892129, 0.9916158, 0.98801094, 0.9958372, 0.98764044, 0.94206387, 0.99259466, 0.99352044, 0.9901875, 0.9947929, 0.98673946, 0.92807746, 0.9912374, 0.9924829, 0.98854464, 0.99500537, 0.987253, 0.9336741, 0.9900863, 0.99263495, 0.98805004, 0.9935853, 0.9841808, 0.9118593, 0.9891823, 0.99172884, 0.98787606, 0.9958269, 0.9877011, 0.9418279, 0.9924271, 0.99358916, 0.9900996, 0.9947832, 0.9868803, 0.9287276, 0.99116606, 0.99257326, 0.98851305, 0.99495536, 0.9869806, 0.9315946, 0.9895499, 0.99263895, 0.9879262, 0.99366516, 0.9844082, 0.9145259, 0.9891651, 0.99168336, 0.9879941, 0.9959015, 0.9879384, 0.94236106, 0.9924318, 0.99355656, 0.99004424, 0.99463975, 0.9864606, 0.92829835, 0.99108493, 0.99241656, 0.98848337, 0.99495333, 0.98740745, 0.935594, 0.99003, 0.99246466, 0.9879309, 0.99356705, 0.9841787, 0.91271, 0.9891956, 0.99173945, 0.9879477, 0.9958573, 0.98764855, 0.9431108, 0.99256355, 0.9935347, 0.9902152, 0.9948631, 0.9870309, 0.930361, 0.9913099, 0.9924912, 0.9886779, 0.99503314, 0.98752123, 0.936493, 0.9901473, 0.9925708, 0.9881543, 0.9937517, 0.984729, 0.91414446, 0.9892926, 0.99170744, 0.9881307, 0.9959073, 0.98802686, 0.9429816, 0.9926112, 0.99353445, 0.9903216, 0.994883, 0.98703855, 0.92999595, 0.99131227, 0.9925148, 0.98888016, 0.99509436, 0.98762983, 0.9360802, 0.9902061, 0.9925942, 0.9882895, 0.99382246, 0.9845279, 0.9141788, 0.98934424, 0.99163365, 0.9881043, 0.9959229, 0.9878605, 0.9429967, 0.9926691, 0.9934975, 0.9903105, 0.99488866, 0.986933, 0.9297635, 0.9913699, 0.9924982, 0.98880416, 0.99508834, 0.987531, 0.93576473, 0.9901472, 0.99256635, 0.9882288, 0.9938057, 0.98433, 0.9138832, 0.98927724, 0.9916928, 0.98808867, 0.99593073, 0.9875974, 0.94268775, 0.99261886, 0.993548, 0.9903756, 0.994873, 0.98686475, 0.9294624, 0.9912942, 0.9924678, 0.9888376, 0.9950697, 0.98742044, 0.93673176, 0.99023557, 0.9925976, 0.9881776, 0.99383926, 0.9845716, 0.9144073, 0.98935646, 0.9916831, 0.98814315, 0.9959487, 0.9879568, 0.9439917, 0.9926668, 0.9935694, 0.99038166, 0.99489963, 0.9870246, 0.9302457, 0.9913573, 0.99247843, 0.9888314, 0.9950774, 0.9875254, 0.93584365, 0.99015385, 0.9925806, 0.9881495, 0.99373543, 0.98428994, 0.9122363, 0.9892943, 0.99172324, 0.9880628, 0.9958813, 0.98777485, 0.94182366, 0.99258024, 0.9934503, 0.99024796, 0.99480575, 0.98672336, 0.928821, 0.9913061, 0.99242145, 0.9887235, 0.99501103, 0.98728603, 0.93429583, 0.9900463, 0.9924709, 0.9880512, 0.9936701, 0.9841308, 0.91109395, 0.9892377, 0.9915447, 0.98797005, 0.99586046, 0.98762065, 0.94243073, 0.9925499, 0.99341303, 0.9903043, 0.9947929, 0.98666567, 0.9294031, 0.9912657, 0.9924292, 0.9888443, 0.99502414, 0.9874602, 0.93589056, 0.9900878, 0.9926248, 0.98831135, 0.9937405, 0.9844528, 0.9137803, 0.98928684, 0.9916711, 0.98819506, 0.9958679, 0.9876836, 0.94246036, 0.99258137, 0.9934936, 0.99034226, 0.99481577, 0.9868546, 0.93021727, 0.9912539, 0.99249285, 0.988796, 0.9950033, 0.98736876, 0.935739, 0.9899677, 0.9925573, 0.988306, 0.9937072, 0.98435044, 0.9119445, 0.9890531, 0.9915746, 0.98812616, 0.9958494, 0.9874307, 0.9420737, 0.9924833, 0.99351865, 0.9902931, 0.99479616, 0.9865881, 0.92869854, 0.99112815, 0.9925069, 0.98880297, 0.9950275, 0.9872736, 0.9347182, 0.9899092, 0.9926535, 0.9881698, 0.9937203, 0.984276, 0.9120996, 0.9890266, 0.9917346, 0.98798335, 0.99585885, 0.9875509, 0.94117254, 0.9924356, 0.9935455, 0.9902074, 0.99481684, 0.9866602, 0.9284121, 0.9911278, 0.99255437, 0.9887312, 0.995038, 0.9873556, 0.93441856, 0.98990333, 0.99263084, 0.9881984, 0.9937537, 0.98418164, 0.9113642, 0.98900527, 0.99169326, 0.9880419, 0.9959014, 0.98764133, 0.9410176, 0.99242383, 0.9935742, 0.99030894, 0.99483556, 0.98668945, 0.9277414, 0.99110305, 0.9925815, 0.9887655, 0.9950422, 0.9873257, 0.93374705, 0.98988116, 0.99269414, 0.9882333, 0.99377537, 0.98429674, 0.91181636, 0.9890626, 0.99176764, 0.9880866, 0.9958955, 0.98767126, 0.9409579, 0.9924372, 0.9936127, 0.9902271, 0.9948396, 0.986693, 0.9276854, 0.9911233, 0.99256086, 0.9887711, 0.9950362, 0.9873832, 0.9337217, 0.9898992, 0.9926865, 0.9881683, 0.9937331, 0.984226, 0.9107902, 0.9890247, 0.99175304, 0.98801744, 0.99586934, 0.987533, 0.9403996, 0.9924229, 0.99353516, 0.99022174, 0.9948171, 0.98664373, 0.9265694, 0.9910562, 0.9925364, 0.9886995, 0.99500656, 0.9872474, 0.9342454, 0.9899049, 0.9926536, 0.9881599, 0.99372876, 0.9842254, 0.91196156, 0.98902065, 0.9917548, 0.98808223, 0.995893, 0.9876188, 0.9418716, 0.99247146, 0.9936126, 0.9904038, 0.99480045, 0.98664695, 0.92845523, 0.99108386, 0.9925869, 0.98868483, 0.9949372, 0.98670167, 0.93452483, 0.9899044, 0.99269366, 0.9880514, 0.9936544, 0.9836382, 0.9120309, 0.98894906, 0.99172044, 0.98776346, 0.99584264, 0.98728544, 0.9411568, 0.9924548, 0.9935514, 0.99005896, 0.99478424, 0.986344, 0.927953, 0.9911437, 0.9925305, 0.98851377, 0.99499005, 0.98704934, 0.9344209, 0.9900302, 0.99264914, 0.98800313, 0.9937025, 0.9840146, 0.9123701, 0.9891483, 0.99167234, 0.9878941, 0.9958721, 0.987446, 0.94191515, 0.99248755, 0.99353445, 0.990125, 0.9948231, 0.9863869, 0.9286777, 0.99108833, 0.99251014, 0.9885909, 0.99503267, 0.9871421, 0.93439275, 0.9899108, 0.99257725, 0.98801136, 0.99374336, 0.98387307, 0.9122721, 0.9890077, 0.99170333, 0.987856, 0.99587053, 0.9873639, 0.941222, 0.9923487, 0.99352586, 0.9900419, 0.99478024, 0.98622036, 0.9279139, 0.9910195, 0.99253064, 0.9884056, 0.99495804, 0.9868704, 0.93391424, 0.9897911, 0.99264526, 0.98784804, 0.99364424, 0.98381746, 0.91206926, 0.9889604, 0.9916881, 0.98782456, 0.99583304, 0.9872775, 0.9409799, 0.9923819, 0.993545, 0.99005884, 0.99476326, 0.986331, 0.9277379, 0.99100333, 0.9925079, 0.9884348, 0.9949798, 0.9869728, 0.93473923, 0.9897675, 0.99260604, 0.98791164, 0.9936545, 0.9839267, 0.91099256, 0.9888409, 0.9916449, 0.9878385, 0.9958464, 0.9875646, 0.9413913, 0.9923326, 0.993515, 0.9900579, 0.9947727, 0.9863858, 0.9269123, 0.99088705, 0.99250543, 0.98847336, 0.99497896, 0.9872106, 0.9349027, 0.98976165, 0.99255776, 0.9878721, 0.99363565, 0.98391056, 0.9113171, 0.98878807, 0.99165267, 0.98779, 0.9958412, 0.9873426, 0.9421243, 0.9923144, 0.993523, 0.9900267, 0.9947319, 0.9863371, 0.9277703, 0.9908956, 0.9924858, 0.988282, 0.99487466, 0.98682106, 0.93396026, 0.98959607, 0.99249417, 0.9875464, 0.9935108, 0.98377734, 0.9108804, 0.9887438, 0.99159443, 0.98761994, 0.9957763, 0.9872743, 0.941453, 0.99227285, 0.99343514, 0.9897863, 0.9945861, 0.98639953, 0.9267201, 0.990848, 0.992386, 0.9882803, 0.9948706, 0.98710185, 0.9344521, 0.9897776, 0.9925651, 0.98772264, 0.9935533, 0.9840837, 0.91272205, 0.98893493, 0.9917042, 0.98769, 0.99578184, 0.9876809, 0.94330144, 0.9923798, 0.99352974, 0.98990476, 0.99467325, 0.98649836, 0.92989635, 0.99109745, 0.9925466, 0.9884198, 0.9949402, 0.98714197, 0.9351609, 0.989856, 0.9926292, 0.98776567, 0.993606, 0.98401433, 0.91192317, 0.9889208, 0.99167585, 0.98756784, 0.9957632, 0.9873677, 0.9419131, 0.9923207, 0.993487, 0.9898459, 0.9946702, 0.9861525, 0.9275031, 0.9909442, 0.99246055, 0.9882339, 0.9948672, 0.9866295, 0.93357724, 0.98965985, 0.9925632, 0.9875796, 0.99348855, 0.9836917, 0.9104721, 0.98881346, 0.9916065, 0.98737097, 0.99573576, 0.98714846, 0.94117033, 0.99222696, 0.99346113, 0.9897335, 0.9946789, 0.98616886, 0.9277814, 0.9908935, 0.99243754, 0.9881328, 0.994856, 0.9867396, 0.9338977, 0.9896742, 0.9925282, 0.9875535, 0.9935168, 0.98373026, 0.9117582, 0.9887432, 0.9916019, 0.9873536, 0.995749, 0.9871639, 0.9412426, 0.99221873, 0.9934568, 0.98972136, 0.9946676, 0.98621583, 0.9284592, 0.9908398, 0.9924076, 0.98816, 0.9948528, 0.9868624, 0.9346266, 0.98965305, 0.9925478, 0.9875744, 0.99354655, 0.9837908, 0.9123087, 0.98875135, 0.9916089, 0.9874008, 0.99572337, 0.9871454, 0.9419728, 0.9921923, 0.99346066, 0.9897363, 0.9946201, 0.9862252, 0.92885053, 0.9908466, 0.9924205, 0.9881571, 0.99482286, 0.9868698, 0.935533, 0.98969173, 0.9924988, 0.9875273, 0.9934533, 0.98375887, 0.9138587, 0.9887939, 0.9915975, 0.98743826, 0.99565625, 0.9870574, 0.94340664, 0.9922388, 0.9934302, 0.9895851, 0.9945197, 0.98585963, 0.930385, 0.9908041, 0.9924155, 0.9880456, 0.99473685, 0.98644906, 0.93653923, 0.9896163, 0.9925673, 0.98747194, 0.9934069, 0.9834474, 0.9152763, 0.9886912, 0.9916277, 0.98729426, 0.99567264, 0.9869782, 0.9433132, 0.9921611, 0.9934881, 0.98967457, 0.9945307, 0.98577034, 0.9300772, 0.99070066, 0.99246514, 0.9880051, 0.9947788, 0.98656136, 0.9363498, 0.98953223, 0.9925432, 0.98745555, 0.993382, 0.98358166, 0.91463023, 0.98860765, 0.9915809, 0.9871867, 0.99563414, 0.9872622, 0.9446439, 0.99218315, 0.9934557, 0.98949105, 0.9945189, 0.98635507, 0.9317186, 0.99078655, 0.992454, 0.98785466, 0.9946671, 0.9866941, 0.9368681, 0.9895147, 0.99243635, 0.98704684, 0.99325126, 0.98371905, 0.9154564, 0.98870856, 0.9914609, 0.9870756, 0.9955754, 0.98682714, 0.9438276, 0.992176, 0.99337244, 0.9894574, 0.99446905, 0.98595595, 0.92988974, 0.9907522, 0.99222976, 0.9877959, 0.994616, 0.9866952, 0.93720627, 0.98963225, 0.99245644, 0.9871802, 0.9932984, 0.9838956, 0.9159932, 0.98867923, 0.9915315, 0.98709327, 0.99564797, 0.98738873, 0.9445068, 0.9921342, 0.99335784, 0.9894914, 0.9944891, 0.98647106, 0.93195903, 0.9907794, 0.9923374, 0.9877573, 0.9946972, 0.98701775, 0.9376318, 0.9895593, 0.99240726, 0.98706496, 0.99327713, 0.9839353, 0.91611636, 0.9886445, 0.99152714, 0.9870352, 0.9956078, 0.9872624, 0.9447507, 0.99213684, 0.9933733, 0.98948914, 0.994451, 0.9863419, 0.9313311, 0.9907739, 0.99232745, 0.9877681, 0.9946741, 0.98672605, 0.9377866, 0.98950446, 0.9923838, 0.98709255, 0.9932255, 0.9836894, 0.9158573, 0.98860115, 0.99141824, 0.9869164, 0.9955768, 0.9868112, 0.9424197, 0.99206257, 0.9933489, 0.98946524, 0.994362, 0.9859481, 0.93234146, 0.99055386, 0.9922065, 0.98777604, 0.9946118, 0.986824, 0.9377074, 0.9895042, 0.9922984, 0.98714346, 0.99318683, 0.98386765, 0.9153618, 0.98852086, 0.99137384, 0.98710406, 0.9955545, 0.9871143, 0.94315094, 0.9920696, 0.9932649, 0.9894438, 0.9942771, 0.98629314, 0.9325032, 0.99068636, 0.99227494, 0.9879968, 0.9946648, 0.9871579, 0.9397721, 0.98948836, 0.99242204, 0.98750556, 0.99316734, 0.9844844, 0.91855127, 0.988596, 0.9914449, 0.9873246, 0.9955567, 0.9878957, 0.9464387, 0.99212193, 0.99331975, 0.9896265, 0.99436975, 0.98667425, 0.93243533, 0.9907154, 0.99222517, 0.98794425, 0.99451333, 0.9874159, 0.9396552, 0.9895444, 0.9923921, 0.9873153, 0.99304587, 0.9848327, 0.9192993, 0.98866683, 0.9914356, 0.9872721, 0.995574, 0.98814684, 0.9468763, 0.9921484, 0.9933652, 0.9896378, 0.99442494, 0.9872924, 0.93443567, 0.9908689, 0.9923125, 0.98814046, 0.9946595, 0.9879227, 0.9399918, 0.9896429, 0.992407, 0.98755705, 0.9932749, 0.9848082, 0.9200584, 0.9887194, 0.9914696, 0.9874208, 0.99559677, 0.9882939, 0.94737107, 0.9921933, 0.99331844, 0.989696, 0.99448836, 0.98735815, 0.935584, 0.99084306, 0.9923157, 0.98825103, 0.9946707, 0.9880314, 0.9414881, 0.9895599, 0.99239045, 0.9876148, 0.9933048, 0.985338, 0.92125154, 0.9886595, 0.9914078, 0.9873906, 0.9956332, 0.98840815, 0.9483444, 0.99221075, 0.99335986, 0.98977906, 0.9945273, 0.98757493, 0.93632084, 0.99077696, 0.9923468, 0.9882101, 0.99472195, 0.9882131, 0.9421279, 0.98955953, 0.99244505, 0.98762333, 0.9932915, 0.9852727, 0.92121565, 0.9884919, 0.9915149, 0.98759985, 0.9956125, 0.9882627, 0.94689304, 0.99203086, 0.9933444, 0.98974425, 0.9944149, 0.98725706, 0.9350306, 0.990624, 0.99232423, 0.98813754, 0.99468803, 0.98797214, 0.9409498, 0.9893389, 0.99241793, 0.987501, 0.9932713, 0.98534304, 0.9203338, 0.98849106, 0.99144185, 0.9874258, 0.9956285, 0.9884658, 0.94713235, 0.9919436, 0.9931645, 0.9896305, 0.9944206, 0.9875682, 0.93300956, 0.990542, 0.99218094, 0.9880998, 0.99470866, 0.98817855, 0.94053245, 0.9894516, 0.99231535, 0.98754644, 0.9933375, 0.98547065, 0.92041683, 0.9886429, 0.9915078, 0.98752975, 0.99565434, 0.98843026, 0.9475651, 0.9921159, 0.99334276, 0.9897361, 0.9945669, 0.9876137, 0.93530256, 0.99075437, 0.9923436, 0.9882103, 0.9948042, 0.98821867, 0.9420458, 0.989688, 0.9924913, 0.98766935, 0.9934521, 0.9854932, 0.9214492, 0.988756, 0.9915475, 0.98775417, 0.99572724, 0.9885811, 0.94835126, 0.9922293, 0.9933935, 0.9899761, 0.9946183, 0.98766196, 0.93646246, 0.9908033, 0.9923655, 0.9884326, 0.9948624, 0.9882578, 0.9419123, 0.9896299, 0.9924886, 0.98775953, 0.993437, 0.9854476, 0.92172164, 0.9887711, 0.9915776, 0.98774266, 0.9957264, 0.9885464, 0.94840544, 0.9922017, 0.99338585, 0.98998123, 0.9946268, 0.98767275, 0.9360116, 0.99087036, 0.99238944, 0.9885125, 0.9948547, 0.98820704, 0.9412683, 0.9896852, 0.99244744, 0.98785466, 0.99348855, 0.98555726, 0.92159635, 0.98884135, 0.9915686, 0.9877824, 0.99573827, 0.9886213, 0.948373, 0.992247, 0.9933629, 0.9900407, 0.99462867, 0.98774576, 0.93602973, 0.9908598, 0.99239516, 0.9885211, 0.9948608, 0.9882708, 0.9416214, 0.98968947, 0.9924731, 0.9879153, 0.99349207, 0.9855202, 0.9222617, 0.98880404, 0.991537, 0.98778105, 0.9957334, 0.98861545, 0.94842094, 0.9922282, 0.99337256, 0.99000496, 0.9946097, 0.9877158, 0.93604636, 0.99086565, 0.9923977, 0.9884333, 0.9948323, 0.9882599, 0.9421519, 0.9897383, 0.99249357, 0.9878483, 0.9934493, 0.9855095, 0.92224824, 0.9888255, 0.9915441, 0.9877439, 0.9957302, 0.9886175, 0.9488681, 0.9922732, 0.993383, 0.9899698, 0.99463284, 0.98760086, 0.93617433, 0.9909107, 0.9923913, 0.98837435, 0.99484396, 0.9882775, 0.9420535, 0.9897261, 0.9924757, 0.98785466, 0.9934896, 0.9855121, 0.9215524, 0.98881674, 0.9915907, 0.98769563, 0.995733, 0.98858714, 0.94814503, 0.99224794, 0.9934236, 0.98997366, 0.99462503, 0.9876412, 0.9358979, 0.9909175, 0.9924131, 0.98836935, 0.9948211, 0.988235, 0.9418631, 0.9897736, 0.99252784, 0.98790747, 0.9934765, 0.9854537, 0.92166036, 0.98889345, 0.9915992, 0.9878036, 0.9957346, 0.9885678, 0.94826025, 0.99227756, 0.9934557, 0.9901041, 0.99465275, 0.98774046, 0.93649477, 0.9909662, 0.9924357, 0.98850715, 0.994849, 0.9882322, 0.942447, 0.9897949, 0.99252385, 0.9879528, 0.99351984, 0.9855349, 0.92277265, 0.9889051, 0.9915953, 0.9878285, 0.9957413, 0.98862374, 0.94873774, 0.99228436, 0.9934384, 0.99005723, 0.9946477, 0.9877772, 0.9369419, 0.99097264, 0.9924351, 0.98847765, 0.9948588, 0.98825175, 0.94249415, 0.9898157, 0.9925571, 0.9879187, 0.99350244, 0.9854703, 0.92242926, 0.988872, 0.99165547, 0.9877779, 0.9957533, 0.9886154, 0.9487594, 0.99226826, 0.99348503, 0.9900659, 0.9946484, 0.9877246, 0.93682545, 0.9909612, 0.9924979, 0.9885011, 0.99486274, 0.9882685, 0.9424143, 0.9898065, 0.9926191, 0.98793554, 0.9935074, 0.9855052, 0.9229509, 0.9889221, 0.9916535, 0.9878522, 0.9957521, 0.9886537, 0.9491871, 0.9923369, 0.99351525, 0.9901378, 0.9946452, 0.9877537, 0.93703014, 0.9909842, 0.99252385, 0.98853767, 0.99486107, 0.9882522, 0.9419239, 0.9897871, 0.9925734, 0.9879149, 0.99350315, 0.98546857, 0.92255443, 0.98897636, 0.991686, 0.98776335, 0.99574757, 0.98861504, 0.9481431, 0.9923651, 0.9935002, 0.99004585, 0.9946439, 0.98771846, 0.93617696, 0.99099416, 0.9925069, 0.98847604, 0.99484926, 0.98827213, 0.9419177, 0.98979354, 0.99257374, 0.98794353, 0.9935154, 0.9854749, 0.9217737, 0.988912, 0.9915839, 0.98781615, 0.99572664, 0.9885938, 0.94828814, 0.9923083, 0.9934477, 0.9900602, 0.9946274, 0.9876181, 0.9363625, 0.9909826, 0.99249226, 0.9885274, 0.9948652, 0.98822576, 0.9425749, 0.9897726, 0.99257296, 0.98794496, 0.9934881, 0.9852571, 0.92202747, 0.9888011, 0.99160564, 0.9877482, 0.9957197, 0.98846006, 0.94838524, 0.9922361, 0.9933596, 0.989998, 0.9946255, 0.98740906, 0.93557626, 0.99085593, 0.99236757, 0.9884412, 0.9948305, 0.9880094, 0.9419803, 0.98968285, 0.9924781, 0.98785347, 0.993471, 0.9852474, 0.92107046, 0.98882526, 0.9915427, 0.9877257, 0.9957088, 0.98847115, 0.94856036, 0.9922575, 0.99341774, 0.9900065, 0.9946267, 0.9875146, 0.93675506, 0.9908847, 0.99236333, 0.9884008, 0.9948506, 0.9880546, 0.94251436, 0.98973817, 0.99250317, 0.98787236, 0.993479, 0.9853726, 0.92309767, 0.98892164, 0.99150485, 0.98773974, 0.99573946, 0.9884744, 0.9493181, 0.99233073, 0.9934056, 0.99007624, 0.99461687, 0.98755217, 0.9366804, 0.99100375, 0.9923846, 0.9885048, 0.9948066, 0.98808587, 0.94240224, 0.9897773, 0.99240315, 0.9879155, 0.9934603, 0.98519415, 0.9222446, 0.9889387, 0.99153274, 0.98784477, 0.9956855, 0.9883044, 0.9484566, 0.99232566, 0.9933876, 0.99010485, 0.99459356, 0.98747605, 0.9362534, 0.99096775, 0.99239033, 0.9885352, 0.99482614, 0.98800814, 0.9422709, 0.9898046, 0.99247456, 0.98791516, 0.9934308, 0.9852042, 0.92200834, 0.98890686, 0.991529, 0.9877582, 0.9956813, 0.98845136, 0.948624, 0.9922404, 0.99340475, 0.9901592, 0.99462444, 0.9875085, 0.9368667, 0.9909457, 0.9924212, 0.98858637, 0.99483687, 0.98805714, 0.9421568, 0.9898202, 0.99249095, 0.9879211, 0.99343747, 0.9851859, 0.92237246, 0.98891824, 0.9914886, 0.98780906, 0.99571085, 0.9883984, 0.94873697, 0.9923442, 0.9933876, 0.9901022, 0.99463284, 0.9874357, 0.9364364, 0.9910116, 0.9924259, 0.9885197, 0.9948475, 0.98804003, 0.94252473, 0.9898455, 0.9925079, 0.98791623, 0.9934918, 0.98521125, 0.9223165, 0.9889608, 0.99152106, 0.9877995, 0.99573165, 0.9884432, 0.9485402, 0.9923143, 0.9933729, 0.9900447, 0.994632, 0.9874192, 0.93599856, 0.99093866, 0.9923326, 0.98846984, 0.99484724, 0.9880108, 0.94184655, 0.98980826, 0.9924325, 0.98792875, 0.9934996, 0.9851975, 0.921712, 0.98888284, 0.9914449, 0.98766136, 0.99572134, 0.98834336, 0.9484763, 0.99229056, 0.99332994, 0.9900373, 0.99465615, 0.9874603, 0.9370855, 0.99097824, 0.9923913, 0.9884946, 0.9949107, 0.98808503, 0.94243515, 0.98979294, 0.9924959, 0.9879296, 0.9935318, 0.9852146, 0.9236676, 0.98896456, 0.991553, 0.9877866, 0.9957823, 0.9884078, 0.94915414, 0.9923056, 0.99341476, 0.99000615, 0.9946787, 0.9874837, 0.9369418, 0.9909745, 0.9924467, 0.98851216, 0.99490756, 0.9881125, 0.9428873, 0.989819, 0.99247795, 0.98798186, 0.9935677, 0.98535687, 0.9238207, 0.9889291, 0.9915759, 0.9878037, 0.99576825, 0.98849654, 0.949208, 0.99230874, 0.99342185, 0.9901091, 0.994682, 0.98768437, 0.9373698, 0.99094045, 0.99239033, 0.98847944, 0.9948673, 0.98809284, 0.9424444, 0.98981106, 0.9924656, 0.9879516, 0.99357253, 0.98526704, 0.92344606, 0.9889755, 0.99155164, 0.98780197, 0.9957878, 0.9885085, 0.9495455, 0.9923366, 0.9934382, 0.9901174, 0.9947165, 0.987601, 0.93753296, 0.9909877, 0.99248827, 0.98849547, 0.9949362, 0.98824614, 0.94334674, 0.98986363, 0.9925425, 0.9879589, 0.9935997, 0.98543715, 0.92347103, 0.9890041, 0.9915611, 0.9877531, 0.99579877, 0.9884666, 0.94933456, 0.99233234, 0.99342227, 0.9900231, 0.99472517, 0.98751336, 0.9373606, 0.9910069, 0.99241865, 0.9884327, 0.994906, 0.9881166, 0.9429128, 0.98988104, 0.99251986, 0.98789597, 0.99356854, 0.98532873, 0.9235361, 0.98905647, 0.9915441, 0.9877564, 0.9957397, 0.9883315, 0.94940066, 0.9923706, 0.9934145, 0.98999363, 0.99467057, 0.98748046, 0.93719256, 0.9911005, 0.99250966, 0.9884664, 0.9948835, 0.9880977, 0.94308835, 0.9899296, 0.9925714, 0.9879412, 0.99356174, 0.9852543, 0.92349344, 0.9890838, 0.9916664, 0.98775786, 0.99578387, 0.9884759, 0.9496056, 0.9924817, 0.99348325, 0.9900238, 0.9946696, 0.98742974, 0.93745476, 0.99116784, 0.9925061, 0.9884299, 0.9948989, 0.98795563, 0.9426815, 0.98996943, 0.9925638, 0.98793423, 0.99360406, 0.9853306, 0.9240638, 0.98918426, 0.9916496, 0.9877951, 0.9958074, 0.9884666, 0.94963783, 0.9924816, 0.9935044, 0.99014425, 0.9947634, 0.9876117, 0.9379991, 0.99114394, 0.9924831, 0.9885339, 0.99493444, 0.9881352, 0.9432224, 0.98997796, 0.99256974, 0.98799497, 0.9936368, 0.98536485, 0.9242478, 0.98910916, 0.9916265, 0.98784375, 0.9958009, 0.9884388, 0.9497145, 0.99248654, 0.99350715, 0.99015, 0.99476963, 0.9874909, 0.938061, 0.9911574, 0.9924661, 0.988531, 0.9949208, 0.98804814, 0.9438441, 0.9900474, 0.99252844, 0.9878969, 0.9935754, 0.9852219, 0.9248596, 0.989209, 0.9916051, 0.9876751, 0.99576086, 0.9883619, 0.95011467, 0.9924557, 0.9934104, 0.9900193, 0.99473447, 0.9875321, 0.93829834, 0.99111724, 0.99239576, 0.9885048, 0.9949642, 0.9881435, 0.9442894, 0.9900058, 0.9925061, 0.9879744, 0.9936407, 0.98534364, 0.9242773, 0.98924017, 0.991524, 0.9877253, 0.9958197, 0.9884559, 0.94949895, 0.9924775, 0.99335676, 0.98998934, 0.9947372, 0.9875222, 0.9373434, 0.9911581, 0.99234784, 0.98846275, 0.9949536, 0.98803514, 0.9433899, 0.99006003, 0.9924431, 0.9878492, 0.9936282, 0.98524344, 0.9240501, 0.98916477, 0.99151474, 0.9876759, 0.9958036, 0.98829645, 0.94959784, 0.9924669, 0.99334866, 0.99000907, 0.9947423, 0.9874373, 0.93777895, 0.99115855, 0.9923534, 0.9884443, 0.9949237, 0.9880634, 0.9434625, 0.99005544, 0.9924904, 0.9878608, 0.99352986, 0.9853211, 0.92470556, 0.9892042, 0.9915501, 0.98765975, 0.99574286, 0.9884212, 0.95042264, 0.99247134, 0.9934378, 0.98997086, 0.99472624, 0.9875201, 0.93805087, 0.9911034, 0.99238694, 0.9883916, 0.99486613, 0.9881146, 0.9438886, 0.9899768, 0.99245507, 0.9875152, 0.9935095, 0.9852915, 0.92424077, 0.98905075, 0.991488, 0.9875771, 0.99576247, 0.98841083, 0.94987035, 0.99228257, 0.99336946, 0.98982275, 0.9946576, 0.9874658, 0.9376829, 0.9909114, 0.9923241, 0.9881153, 0.99484926, 0.9880084, 0.9434541, 0.9895676, 0.992415, 0.9874243, 0.9934668, 0.9852743, 0.9240685, 0.9886891, 0.9915059, 0.98741955, 0.9957436, 0.9884077, 0.9496402, 0.9923238, 0.99344665, 0.9898065, 0.99470496, 0.9875966, 0.93793255, 0.99098164, 0.99240583, 0.9881489, 0.99488986, 0.98800325, 0.94265234, 0.98977554, 0.99244905, 0.9874931, 0.99353534, 0.9851414, 0.9228142, 0.98884994, 0.991561, 0.987405, 0.9957621, 0.988368, 0.94934595, 0.9923276, 0.9934116, 0.989813, 0.99470496, 0.98744696, 0.9370329, 0.9909347, 0.9923906, 0.98820436, 0.99487525, 0.98801535, 0.94275695, 0.98973715, 0.9924569, 0.9875396, 0.99353373, 0.9852041, 0.92296314, 0.9888993, 0.99150336, 0.98744684, 0.99577016, 0.9884276, 0.94917744, 0.9923179, 0.99334687, 0.98981935, 0.9947161, 0.98746324, 0.9373691, 0.9909118, 0.9923896, 0.9882466, 0.994913, 0.9880199, 0.9423132, 0.989714, 0.9924844, 0.98757553, 0.99355644, 0.98525316, 0.9232991, 0.9888115, 0.99150664, 0.987427, 0.9957901, 0.9884173, 0.950174, 0.99224466, 0.9934271, 0.9898168, 0.99473745, 0.98753625, 0.9382016, 0.9909037, 0.9923822, 0.98815024, 0.99490815, 0.9881267, 0.94400597, 0.9897255, 0.9925174, 0.9874786, 0.99355465, 0.98534817, 0.9241927, 0.9888375, 0.9914648, 0.98730135, 0.9957734, 0.9884388, 0.9495939, 0.9922118, 0.9933785, 0.98976296, 0.9947241, 0.98753494, 0.93706524, 0.99085337, 0.9923122, 0.98820984, 0.99490637, 0.9881096, 0.94299287, 0.98972696, 0.9924735, 0.98755145, 0.99359703, 0.9852817, 0.9231673, 0.9887987, 0.9914974, 0.987457, 0.9957956, 0.98842794, 0.94901013, 0.9922348, 0.9934062, 0.9898254, 0.9947624, 0.9875687, 0.9367972, 0.9908472, 0.9923982, 0.9882478, 0.9949402, 0.9880882, 0.9419713, 0.989663, 0.9924632, 0.98761964, 0.9936348, 0.98542607, 0.92344606, 0.9887477, 0.9915222, 0.98740536, 0.9958184, 0.98840594, 0.94872063, 0.99217075, 0.99337184, 0.98976946, 0.9947595, 0.9876137, 0.93738985, 0.9906783, 0.992415, 0.98831254, 0.99496925, 0.98822844, 0.94351286, 0.9896293, 0.99248415, 0.9877001, 0.9936573, 0.9854183, 0.9232117, 0.98875487, 0.99153525, 0.98754555, 0.9958269, 0.98851144, 0.9487206, 0.992191, 0.9934268, 0.9899015, 0.9947377, 0.98758274, 0.93666095, 0.9908292, 0.9923973, 0.9883187, 0.99494237, 0.98813117, 0.9426132, 0.9896271, 0.9925075, 0.9877345, 0.9936142, 0.9852952, 0.92383, 0.9887137, 0.9915218, 0.9875287, 0.99579585, 0.9884688, 0.9495542, 0.99217564, 0.99334574, 0.9898758, 0.9947272, 0.9875322, 0.9372785, 0.9907676, 0.9923366, 0.9882904, 0.9949513, 0.9882024, 0.9428912, 0.9896176, 0.99248534, 0.98772496, 0.99365187, 0.98544204, 0.92359215, 0.9887183, 0.9915115, 0.98749477, 0.9958228, 0.9884461, 0.94911414, 0.992188, 0.99339736, 0.98989934, 0.9947942, 0.9875727, 0.93734217, 0.99081975, 0.99240196, 0.9882803, 0.9949696, 0.9881494, 0.94407004, 0.98969567, 0.9924729, 0.9876588, 0.9936434, 0.98538357, 0.9249821, 0.98881525, 0.99147594, 0.987462, 0.9958107, 0.9884022, 0.9502987, 0.9921927, 0.99335325, 0.9898241, 0.99475974, 0.98749846, 0.9383808, 0.9908427, 0.99240845, 0.988246, 0.9949454, 0.98802, 0.94467294, 0.98964673, 0.9924735, 0.9876351, 0.993623, 0.98537534, 0.92512554, 0.9887876, 0.99160135, 0.9875629, 0.9958494, 0.9885544, 0.9508666, 0.9922346, 0.99344546, 0.9898836, 0.9947958, 0.98750323, 0.9387897, 0.9907855, 0.9924594, 0.98826504, 0.9950016, 0.9880354, 0.94428277, 0.9896832, 0.99255425, 0.9877433, 0.99374074, 0.98533136, 0.9245748, 0.98878133, 0.9915677, 0.98755854, 0.9958536, 0.98842746, 0.9500674, 0.9921971, 0.99341947, 0.98989785, 0.9948136, 0.98751825, 0.93812597, 0.99079764, 0.9923524, 0.98821354, 0.9949727, 0.9881465, 0.943791, 0.9896116, 0.99245375, 0.9876779, 0.9936939, 0.9853629, 0.9238033, 0.9886634, 0.99143267, 0.9874061, 0.99585235, 0.98833615, 0.9494177, 0.99217576, 0.9933042, 0.9898719, 0.9947747, 0.9872502, 0.93651944, 0.9907336, 0.9923104, 0.9883088, 0.99493986, 0.9879959, 0.94256437, 0.9895411, 0.99242604, 0.98765624, 0.9936168, 0.98515296, 0.922824, 0.9886148, 0.9915012, 0.9874527, 0.9957717, 0.9882791, 0.9486668, 0.9920774, 0.9933314, 0.989847, 0.99472576, 0.98730916, 0.9365533, 0.99065, 0.9923542, 0.9883011, 0.9948711, 0.98791295, 0.94235355, 0.9894629, 0.9923907, 0.9876066, 0.99353033, 0.98489106, 0.923274, 0.98857725, 0.9914831, 0.9874079, 0.99581164, 0.9883079, 0.9491176, 0.9921972, 0.99338347, 0.9899322, 0.99480903, 0.98751813, 0.9375236, 0.99085665, 0.99237144, 0.9882725, 0.9949804, 0.98807245, 0.9428171, 0.98967654, 0.9924269, 0.98775834, 0.99364114, 0.9852047, 0.9231426, 0.988851, 0.99145, 0.9875907, 0.9958358, 0.98841083, 0.9490885, 0.9922765, 0.993328, 0.98998827, 0.99482226, 0.98744464, 0.9369438, 0.9908558, 0.99227446, 0.9883442, 0.9949681, 0.9880177, 0.9416457, 0.98970026, 0.99233437, 0.98760706, 0.9936219, 0.9853248, 0.92224604, 0.98880976, 0.9913828, 0.98751694, 0.99580944, 0.9886037, 0.94880724, 0.9922903, 0.99331194, 0.98994327, 0.9947559, 0.9876625, 0.9364734, 0.9908995, 0.99223936, 0.9883216, 0.9949243, 0.98819345, 0.9418362, 0.98970383, 0.9923684, 0.9877076, 0.99363446, 0.9854484, 0.9223536, 0.98890835, 0.99147314, 0.9875722, 0.9958068, 0.9886319, 0.94838464, 0.9923245, 0.9933501, 0.98995227, 0.994772, 0.9877098, 0.9359769, 0.99100024, 0.9923425, 0.98834884, 0.9949663, 0.98838925, 0.94173294, 0.9898217, 0.9923805, 0.9877813, 0.9936289, 0.9856135, 0.92203957, 0.98893005, 0.99146867, 0.98757994, 0.995827, 0.9887188, 0.94915044, 0.9921853, 0.9933588, 0.9899247, 0.9948305, 0.9878632, 0.93746245, 0.9909032, 0.99245906, 0.9883482, 0.9950461, 0.9885073, 0.9426261, 0.98998034, 0.99252385, 0.98787993, 0.9937577, 0.98580414, 0.92218906, 0.98903626, 0.9914796, 0.98757297, 0.99589276, 0.9888898, 0.9487996, 0.9923381, 0.99336326, 0.9899748, 0.9948578, 0.98797846, 0.9369058, 0.99106723, 0.9923999, 0.9883631, 0.99504185, 0.9886268, 0.942612, 0.99001163, 0.9925735, 0.98779696, 0.9937504, 0.98594064, 0.9228555, 0.98919743, 0.99164015, 0.98756766, 0.99588317, 0.9889221, 0.94882476, 0.9924993, 0.99344206, 0.989897, 0.9948167, 0.9879865, 0.93667847, 0.991096, 0.9924684, 0.98829216, 0.9950003, 0.98858994, 0.942644, 0.9900778, 0.9925127, 0.98764145, 0.99367285, 0.98588353, 0.9229871, 0.9891621, 0.9915786, 0.98753285, 0.99587464, 0.9889149, 0.9491874, 0.9925001, 0.9934591, 0.9899374, 0.99484974, 0.9880817, 0.9374462, 0.9911322, 0.9924892, 0.9883901, 0.995001, 0.9886514, 0.94318104, 0.99005604, 0.992553, 0.9878628, 0.99370164, 0.9858708, 0.92377144, 0.989214, 0.9916596, 0.9876046, 0.99589807, 0.98895687, 0.9498288, 0.9925362, 0.99352056, 0.98998487, 0.9949144, 0.9880356, 0.93846107, 0.99111736, 0.99252576, 0.9885669, 0.9950918, 0.988672, 0.9440468, 0.9900019, 0.99257314, 0.98799384, 0.99382836, 0.98603624, 0.9249204, 0.98932296, 0.99151975, 0.98774534, 0.99592775, 0.98893493, 0.9517004, 0.99262214, 0.9934215, 0.9901272, 0.9949288, 0.9882896, 0.9401039, 0.9913192, 0.9925984, 0.98853755, 0.9951414, 0.988926, 0.9461364, 0.9903147, 0.9926714, 0.9880018, 0.9938209, 0.98609585, 0.92640203, 0.9894847, 0.99175715, 0.9877224, 0.99599963, 0.98917377, 0.9519527, 0.9927252, 0.99359643, 0.9900552, 0.994999, 0.98824894, 0.9408034, 0.9914067, 0.99261814, 0.98844576, 0.99513584, 0.9887565, 0.94614834, 0.9903909, 0.9926607, 0.9877957, 0.99382824, 0.98614186, 0.9259115, 0.98951393, 0.99175, 0.98763937, 0.9959567, 0.98908865, 0.9517733, 0.9927428, 0.99360365, 0.98989385, 0.994919, 0.98816586, 0.9400452, 0.99140984, 0.9925968, 0.9883072, 0.9950606, 0.9887212, 0.94542193, 0.99027985, 0.992705, 0.9876518, 0.99383414, 0.9860983, 0.92643905, 0.98946595, 0.99182546, 0.98756564, 0.9959487, 0.9891493, 0.9518829, 0.9926865, 0.9935889, 0.9899129, 0.9949256, 0.98818165, 0.94050556, 0.9913931, 0.99265033, 0.9882781, 0.9950689, 0.9886989, 0.94523114, 0.99032694, 0.9927092, 0.98771495, 0.9938028, 0.986016, 0.92580265, 0.98950094, 0.99183184, 0.9875889, 0.9959431, 0.9890287, 0.9515605, 0.9927464, 0.9936546, 0.9898949, 0.99494034, 0.98818606, 0.93924904, 0.9915309, 0.9927615, 0.9883271, 0.9951042, 0.98879296, 0.9458281, 0.9905192, 0.99284464, 0.98770857, 0.9938757, 0.9861415, 0.92655724, 0.9897522, 0.99199283, 0.9876269, 0.9960486, 0.98907614, 0.95207155, 0.99286264, 0.9937586, 0.9899783, 0.9950545, 0.98820937, 0.94127774, 0.9916264, 0.9927827, 0.98836666, 0.9951597, 0.9888222, 0.9465438, 0.99050164, 0.99282384, 0.9877027, 0.9938519, 0.98606074, 0.9278569, 0.98975676, 0.9919475, 0.9875359, 0.9959501, 0.9890633, 0.952475, 0.9928369, 0.993729, 0.98986924, 0.99493635, 0.9881501, 0.94114614, 0.9915461, 0.9926778, 0.98821557, 0.9950852, 0.98864263, 0.94618934, 0.99047464, 0.9927302, 0.9875503, 0.9938339, 0.9859513, 0.9269213, 0.9896366, 0.9918247, 0.9874344, 0.99593955, 0.9889326, 0.9521235, 0.9928128, 0.9935956, 0.9897878, 0.99493223, 0.9881881, 0.94079846, 0.991499, 0.9926351, 0.988255, 0.9950828, 0.9887488, 0.94612753, 0.9904413, 0.99271095, 0.9877443, 0.9938216, 0.9860592, 0.92776203, 0.9896206, 0.9918155, 0.9875067, 0.99589586, 0.98897654, 0.95219755, 0.99283314, 0.9936454, 0.98983943, 0.9949262, 0.9882306, 0.9414702, 0.99153453, 0.992739, 0.98826116, 0.99509424, 0.98873585, 0.94641554, 0.9904515, 0.9927435, 0.9876741, 0.9938757, 0.9861015, 0.9278746, 0.9896826, 0.9918988, 0.9875889, 0.9959923, 0.9890183, 0.9528342, 0.9928443, 0.99362904, 0.9899857, 0.9950043, 0.9882157, 0.9411304, 0.9915594, 0.9926152, 0.98828727, 0.99510205, 0.9887057, 0.9459973, 0.9905254, 0.9926802, 0.98768145, 0.9938123, 0.98602605, 0.92748433, 0.98968095, 0.9917883, 0.98752266, 0.99589854, 0.98894465, 0.95237494, 0.9928712, 0.9936002, 0.9898273, 0.99486387, 0.9880413, 0.94115067, 0.9915616, 0.9926278, 0.98828876, 0.99497634, 0.9885633, 0.94692427, 0.9905489, 0.9927631, 0.98772335, 0.99379265, 0.9860608, 0.9299081, 0.9899281, 0.9920191, 0.98753, 0.9959365, 0.9889908, 0.9542303, 0.9929636, 0.993743, 0.989795, 0.9948959, 0.9881191, 0.9420977, 0.9916501, 0.9927222, 0.9882848, 0.9951165, 0.9886285, 0.9476627, 0.9905901, 0.9927413, 0.9875917, 0.99384815, 0.9860745, 0.9294434, 0.98977417, 0.99182796, 0.9874752, 0.99592525, 0.9889809, 0.95326513, 0.9928445, 0.99362046, 0.98992294, 0.9949478, 0.9883161, 0.9426366, 0.9915393, 0.9926555, 0.98834515, 0.99503183, 0.9886761, 0.9469244, 0.99056435, 0.9926474, 0.98762405, 0.9937324, 0.98604006, 0.9287043, 0.9897535, 0.99175704, 0.98747104, 0.9958834, 0.9889158, 0.95256, 0.99287134, 0.99352807, 0.98982894, 0.9948659, 0.98810357, 0.94090366, 0.9916409, 0.9925695, 0.9882449, 0.99502134, 0.9886819, 0.9461854, 0.99061346, 0.99264, 0.98765624, 0.9937584, 0.985993, 0.9270754, 0.9897367, 0.99171776, 0.98752046, 0.99588567, 0.98895067, 0.9526273, 0.99291164, 0.993525, 0.98992294, 0.9949138, 0.9881577, 0.9411641, 0.9916439, 0.9925383, 0.9882911, 0.9950299, 0.988698, 0.94659775, 0.9906123, 0.992623, 0.9877115, 0.9937621, 0.986073, 0.9277174, 0.98977613, 0.99176776, 0.98760563, 0.99593294, 0.98901904, 0.9527306, 0.9929282, 0.993563, 0.9899065, 0.9948919, 0.98814684, 0.9415313, 0.99166757, 0.9926164, 0.9882593, 0.9950381, 0.9887117, 0.9466455, 0.99064016, 0.9926848, 0.9876363, 0.9937923, 0.98610663, 0.9289647, 0.989851, 0.99178517, 0.98751706, 0.9959197, 0.9889558, 0.9534037, 0.9929993, 0.99362624, 0.98993677, 0.9949216, 0.98824114, 0.94264156, 0.9917557, 0.99265176, 0.98830867, 0.9950591, 0.98874515, 0.9474109, 0.9907155, 0.99272245, 0.98773146, 0.993811, 0.98614556, 0.92900133, 0.9899272, 0.99184704, 0.987556, 0.99591804, 0.9890372, 0.9528191, 0.99298465, 0.9936393, 0.989943, 0.9949073, 0.98822767, 0.9423043, 0.9917092, 0.99270475, 0.98836565, 0.99504375, 0.9887683, 0.947557, 0.9906776, 0.992814, 0.987785, 0.9937816, 0.98610276, 0.92889136, 0.9898643, 0.99192166, 0.98754555, 0.9959144, 0.989077, 0.95335764, 0.99294066, 0.9936854, 0.99002486, 0.99490213, 0.9882995, 0.94268924, 0.99166954, 0.99271894, 0.98833895, 0.9950139, 0.988821, 0.94796115, 0.9905908, 0.99277824, 0.9877703, 0.99376255, 0.98620504, 0.9304821, 0.98986584, 0.9919561, 0.98774487, 0.9959262, 0.989099, 0.95417374, 0.9929015, 0.993672, 0.99001384, 0.99486023, 0.98815393, 0.942619, 0.99164116, 0.99272496, 0.9883364, 0.994993, 0.9886988, 0.94745356, 0.9905681, 0.99277323, 0.98757195, 0.9937063, 0.9859762, 0.92888355, 0.9897758, 0.99188364, 0.9874066, 0.9958916, 0.9888975, 0.9530575, 0.99287754, 0.9936528, 0.98985285, 0.9948646, 0.98809713, 0.9419711, 0.9916085, 0.9927281, 0.9881918, 0.9950102, 0.98861337, 0.9469779, 0.99054927, 0.99280894, 0.9876089, 0.99370426, 0.9859212, 0.928112, 0.9897877, 0.9919389, 0.9874421, 0.9958528, 0.98886114, 0.9527802, 0.9928838, 0.99366367, 0.98978966, 0.99479914, 0.9879788, 0.9419747, 0.9916244, 0.9927326, 0.9881875, 0.9949722, 0.98848945, 0.9473459, 0.990562, 0.99283, 0.9876359, 0.9937475, 0.9859879, 0.9284355, 0.9897631, 0.99190736, 0.98750544, 0.99591166, 0.9889437, 0.9529015, 0.9928758, 0.9936839, 0.9899172, 0.99492925, 0.9880977, 0.94152737, 0.9916687, 0.9927462, 0.9882516, 0.99494886, 0.9884742, 0.94626856, 0.990599, 0.9927771, 0.98766714, 0.9936741, 0.98600715, 0.9281883, 0.9898259, 0.9919333, 0.9874849, 0.99583626, 0.9889499, 0.952987, 0.9928807, 0.9936759, 0.98973924, 0.9947712, 0.98799384, 0.9417244, 0.9916619, 0.99267656, 0.9881616, 0.9949164, 0.9885691, 0.9471138, 0.99048936, 0.99277425, 0.9875008, 0.9936405, 0.98591703, 0.92890215, 0.9896381, 0.99187183, 0.9874993, 0.99579, 0.9886602, 0.95260704, 0.9927624, 0.9936247, 0.9897655, 0.99470264, 0.9877701, 0.94139004, 0.99144673, 0.99269134, 0.98820657, 0.9948555, 0.9883978, 0.94688976, 0.9904469, 0.99275726, 0.98761, 0.99352276, 0.98577946, 0.9290971, 0.98963845, 0.9918865, 0.987486, 0.99574274, 0.9887425, 0.95317227, 0.9928, 0.99362457, 0.98991024, 0.9946472, 0.9879959, 0.9426796, 0.9915786, 0.99271554, 0.9883257, 0.9948482, 0.98848534, 0.9478985, 0.9905145, 0.9927477, 0.98766464, 0.99349946, 0.9859027, 0.9298595, 0.9897105, 0.99191207, 0.9875539, 0.99575245, 0.9888371, 0.95414436, 0.99282986, 0.99363655, 0.98988897, 0.99470276, 0.9880707, 0.9430273, 0.9916037, 0.9926674, 0.98830545, 0.9948331, 0.9885926, 0.94846535, 0.99051404, 0.99275404, 0.98761207, 0.9935567, 0.9859879, 0.9304283, 0.9897369, 0.99189514, 0.9875036, 0.995775, 0.9889404, 0.9541355, 0.9928502, 0.9936713, 0.9898543, 0.99471086, 0.9881671, 0.94325656, 0.9915992, 0.9927447, 0.98826396, 0.9948652, 0.98871535, 0.94818044, 0.99054086, 0.9928277, 0.98760194, 0.9935515, 0.9860323, 0.9298174, 0.9897892, 0.99192303, 0.9874681, 0.99578696, 0.9890008, 0.9542175, 0.9929162, 0.9936877, 0.9898118, 0.9947153, 0.988221, 0.94282985, 0.99172044, 0.99277604, 0.98814964, 0.99486, 0.98864937, 0.94777334, 0.9907156, 0.99286145, 0.9874879, 0.9935393, 0.9859977, 0.9289784, 0.9899356, 0.99202114, 0.9873576, 0.9957562, 0.9888898, 0.95342094, 0.9930356, 0.99367225, 0.9897655, 0.9946877, 0.98817444, 0.9417851, 0.9917699, 0.9927267, 0.98823893, 0.99483395, 0.9887263, 0.94772243, 0.9907278, 0.99288815, 0.9875459, 0.9935737, 0.9861679, 0.92915744, 0.99000156, 0.9920294, 0.98746496, 0.9957783, 0.9889958, 0.95358056, 0.99304694, 0.9937331, 0.98982775, 0.9947326, 0.9882653, 0.9428748, 0.99182177, 0.9927826, 0.9882162, 0.9948894, 0.9887184, 0.94817, 0.99081427, 0.9928578, 0.98753947, 0.9936034, 0.98611, 0.92951035, 0.99006563, 0.9920072, 0.98734576, 0.9958031, 0.988937, 0.9536906, 0.99303496, 0.9937644, 0.98974884, 0.9947082, 0.98823404, 0.9429252, 0.9918583, 0.9927758, 0.9881076, 0.9948825, 0.9887711, 0.94796973, 0.990807, 0.99290305, 0.98758215, 0.9936075, 0.9861668, 0.9293921, 0.9900383, 0.9920415, 0.9874509, 0.9957944, 0.98895544, 0.9533233, 0.9930535, 0.99375933, 0.9898348, 0.9947214, 0.9881791, 0.94229513, 0.991811, 0.9928088, 0.9881274, 0.99488217, 0.9886496, 0.9471734, 0.99076396, 0.99290186, 0.9875375, 0.9936227, 0.9861848, 0.92949235, 0.99002796, 0.9920622, 0.9873367, 0.99576557, 0.9889368, 0.95309454, 0.9930038, 0.99377406, 0.98967814, 0.9946213, 0.9881455, 0.94182116, 0.9917772, 0.99278814, 0.9881196, 0.9948029, 0.9885516, 0.9466396, 0.99094397, 0.99294573, 0.98764986, 0.99350417, 0.9863086, 0.9282617, 0.9902407, 0.99209386, 0.9875929, 0.9957768, 0.989354, 0.9544822, 0.9936668, 0.99388087, 0.99000275, 0.99478805, 0.98850167, 0.94316345, 0.9921108, 0.9928663, 0.98828167, 0.9947647, 0.9889586, 0.95055, 0.99092966, 0.9931791, 0.9876452, 0.9936773, 0.9865207, 0.9296398, 0.9900996, 0.99226356, 0.9873198, 0.9957504, 0.988735, 0.95320565, 0.9929668, 0.99372095, 0.98965204, 0.99472976, 0.9883963, 0.94355446, 0.9917617, 0.99286747, 0.98799276, 0.99483395, 0.98871636, 0.949164, 0.99076897, 0.99297136, 0.9873863, 0.9935496, 0.98624355, 0.9310159, 0.9900004, 0.9921671, 0.98740375, 0.9957659, 0.9890939, 0.9545905, 0.9930512, 0.99379915, 0.9896897, 0.99465626, 0.9882599, 0.9450543, 0.9920374, 0.9928843, 0.98807096, 0.9948475, 0.9889036, 0.94934595, 0.9908348, 0.9928819, 0.98749477, 0.99355936, 0.98613083, 0.92887396, 0.989972, 0.99210536, 0.98736227, 0.9958587, 0.9892244, 0.953593, 0.99307585, 0.99381715, 0.98986423, 0.99472505, 0.9885682, 0.94318813, 0.9919043, 0.9928999, 0.98796135, 0.99480313, 0.98851204, 0.94803447, 0.9908689, 0.992942, 0.9873821, 0.9934823, 0.9858731, 0.92970043, 0.9901328, 0.99216616, 0.9872895, 0.995719, 0.988897, 0.9538241, 0.9931104, 0.993807, 0.9896802, 0.99463457, 0.98821366, 0.94272757, 0.9919585, 0.99290437, 0.98799837, 0.99477637, 0.9885252, 0.94756186, 0.9909312, 0.99295443, 0.9872503, 0.9934456, 0.9859302, 0.92983127, 0.9901605, 0.99214244, 0.98720795, 0.9956761, 0.989005, 0.9539649, 0.993109, 0.9938011, 0.9896093, 0.99456704, 0.9880606, 0.94232917, 0.99185234, 0.9928712, 0.98786074, 0.99469876, 0.98867023, 0.9488232, 0.99092674, 0.9930957, 0.9872502, 0.99343675, 0.9862655, 0.93118924, 0.9900121, 0.9921812, 0.9871103, 0.99568224, 0.98899746, 0.95423996, 0.99300224, 0.99387723, 0.98965096, 0.9946209, 0.9882912, 0.94371074, 0.9917516, 0.9928964, 0.9878293, 0.9947682, 0.9886972, 0.94813526, 0.9907718, 0.99295616, 0.98736143, 0.993475, 0.9860862, 0.93009895, 0.9899781, 0.99211335, 0.987311, 0.9957189, 0.9890527, 0.9538985, 0.9929772, 0.99384224, 0.9897251, 0.99469966, 0.98838145, 0.94303787, 0.9917697, 0.99286604, 0.98814243, 0.9948154, 0.9887539, 0.9484661, 0.99073297, 0.99289507, 0.98749113, 0.99356407, 0.9861886, 0.9303266, 0.98993945, 0.9920706, 0.98731285, 0.9957842, 0.988983, 0.95414025, 0.9929878, 0.99372935, 0.9896965, 0.9947399, 0.9881976, 0.94302434, 0.9917425, 0.9927933, 0.9879397, 0.99487615, 0.9887293, 0.94876635, 0.9908552, 0.9928946, 0.9872416, 0.9935589, 0.986128, 0.9294379, 0.9901149, 0.99206257, 0.98716503, 0.99578905, 0.9890428, 0.953562, 0.99308807, 0.9937378, 0.98964125, 0.9948658, 0.988162, 0.9425576, 0.99185365, 0.9928236, 0.987783, 0.99505365, 0.98862994, 0.9475562, 0.990749, 0.9929032, 0.98719525, 0.99372274, 0.98614705, 0.9293073, 0.9902102, 0.9921135, 0.9871129, 0.995868, 0.9891885, 0.9554432, 0.9931845, 0.9938024, 0.9892134, 0.99469936, 0.98834527, 0.94566154, 0.99199003, 0.9928518, 0.98766017, 0.99489325, 0.9887445, 0.9496759, 0.9908865, 0.99299604, 0.98706746, 0.99353856, 0.9864357, 0.9333197, 0.9902256, 0.99220455, 0.98677254, 0.99575764, 0.98925483, 0.95578766, 0.99310124, 0.9938759, 0.98930734, 0.9946966, 0.98855853, 0.94520676, 0.9920047, 0.99293983, 0.9877753, 0.99484974, 0.9890999, 0.950724, 0.99107426, 0.9929685, 0.98700476, 0.9935643, 0.9866537, 0.9330762, 0.9902993, 0.99220043, 0.9869062, 0.9958027, 0.98947155, 0.9564452, 0.9932724, 0.9938461, 0.9894069, 0.99472034, 0.9887382, 0.94616723, 0.9920759, 0.99291515, 0.9875331, 0.99486345, 0.98915595, 0.95036656, 0.99106324, 0.99298227, 0.9870339, 0.99359965, 0.98681796, 0.933627, 0.99038273, 0.99212223, 0.9870285, 0.9958132, 0.9894999, 0.95636594, 0.9932735, 0.9938128, 0.98940265, 0.994693, 0.98871136, 0.9459275, 0.9920913, 0.99296135, 0.9878164, 0.99486864, 0.9891373, 0.9504092, 0.9909606, 0.9930154, 0.9871244, 0.99358314, 0.986585, 0.93374133, 0.99026674, 0.99212235, 0.9871214, 0.9958044, 0.989319, 0.9561947, 0.99314123, 0.99379253, 0.9893991, 0.99465084, 0.98863554, 0.94580424, 0.99185985, 0.9927499, 0.98741126, 0.9948289, 0.98905504, 0.95161533, 0.9907911, 0.992897, 0.98696566, 0.9934871, 0.9869754, 0.9333211, 0.98993665, 0.9919829, 0.9867252, 0.9957911, 0.98945206, 0.95567375, 0.99303705, 0.9936348, 0.9890215, 0.99459946, 0.9887861, 0.94496584, 0.9917671, 0.9927676, 0.9878729, 0.9948679, 0.9892287, 0.951181, 0.99078804, 0.99288464, 0.9866934, 0.9936859, 0.9869734, 0.93349594, 0.9900156, 0.9921157, 0.9874065, 0.99595433, 0.9891009, 0.95629245, 0.9930229, 0.9937679, 0.9895461, 0.9948077, 0.9882781, 0.94549996, 0.99201643, 0.99282587, 0.98802805, 0.9950264, 0.98851204, 0.95045537, 0.9908975, 0.9929387, 0.98720354, 0.99353397, 0.98606896, 0.9317551, 0.99023885, 0.9919521, 0.9867649, 0.99581236, 0.9889957, 0.95496345, 0.9930615, 0.99369, 0.98905635, 0.99468493, 0.988284, 0.9438083, 0.9918269, 0.9927463, 0.9875386, 0.99480844, 0.98893356, 0.9502477, 0.9910014, 0.99291986, 0.9870962, 0.993608, 0.9861356, 0.9331665, 0.99030524, 0.99203944, 0.9871186, 0.9957549, 0.98873353, 0.95457995, 0.99318296, 0.993759, 0.9895989, 0.9946806, 0.9883062, 0.9460918, 0.9921618, 0.9930535, 0.9883422, 0.99489045, 0.9889098, 0.9507772, 0.9912279, 0.99316627, 0.9875402, 0.99358326, 0.98632526, 0.93496335, 0.9905061, 0.99252176, 0.987706, 0.9957775, 0.9890728, 0.9575268, 0.9931936, 0.99383515, 0.9899324, 0.9947634, 0.9888299, 0.9472666, 0.99226993, 0.9931224, 0.9884343, 0.9948565, 0.98949945, 0.95213443, 0.9913214, 0.99307525, 0.9877465, 0.99351513, 0.98702776, 0.9359139, 0.99056214, 0.99223834, 0.9876253, 0.99580514, 0.9893469, 0.9572742, 0.9931681, 0.99390465, 0.98953, 0.99464446, 0.9886642, 0.9459807, 0.9919409, 0.99287087, 0.9877907, 0.9947036, 0.98887336, 0.95115685, 0.9909204, 0.99322367, 0.9871711, 0.99348325, 0.98644173, 0.932249, 0.9900475, 0.99205095, 0.9869141, 0.99548966, 0.9892214, 0.9539079, 0.9930079, 0.99362683, 0.98929006, 0.99446523, 0.9884996, 0.94279754, 0.991829, 0.9927521, 0.98781383, 0.99471265, 0.98907524, 0.948843, 0.99080795, 0.9928387, 0.9870695, 0.9934295, 0.98644453, 0.9308814, 0.99006784, 0.99203694, 0.9870447, 0.9956896, 0.9890872, 0.95375764, 0.99305624, 0.99368787, 0.98954904, 0.99455595, 0.9884326, 0.94293827, 0.99178773, 0.9926803, 0.98789954, 0.9947624, 0.98883945, 0.94723874, 0.99091834, 0.9927862, 0.98720574, 0.993473, 0.9863353, 0.92997974, 0.9902082, 0.9919912, 0.9873799, 0.99569064, 0.9891683, 0.9537675, 0.993174, 0.9936859, 0.9897026, 0.9946095, 0.98843735, 0.9424785, 0.99195427, 0.99271977, 0.98803824, 0.9947702, 0.98890454, 0.9476236, 0.9909202, 0.99281704, 0.9875047, 0.99350923, 0.9864689, 0.9292665, 0.9902533, 0.9919973, 0.98722523, 0.9956788, 0.9890315, 0.9526876, 0.9931807, 0.993637, 0.989674, 0.9946242, 0.9883986, 0.94138306, 0.99194896, 0.9927493, 0.9880797, 0.9947727, 0.98883563, 0.9472181, 0.99095064, 0.9927983, 0.98755854, 0.9935161, 0.98636323, 0.92956126, 0.9901701, 0.99183965, 0.98759496, 0.9956762, 0.98905647, 0.9522585, 0.99308676, 0.9935241, 0.98975545, 0.99464923, 0.9881995, 0.9409767, 0.9917955, 0.9925928, 0.98816943, 0.9948389, 0.98887444, 0.9464204, 0.9908427, 0.99265397, 0.98774767, 0.9936061, 0.9864227, 0.9271431, 0.9901327, 0.9918154, 0.987721, 0.9957639, 0.9891488, 0.9517725, 0.993101, 0.9935027, 0.98994845, 0.99467057, 0.9883133, 0.9400198, 0.99179393, 0.99254924, 0.9884659, 0.99479985, 0.98894286, 0.9457058, 0.99081624, 0.9925938, 0.9877465, 0.99352986, 0.9863851, 0.92632693, 0.9899462, 0.99172115, 0.9876489, 0.99568295, 0.9890599, 0.95180416, 0.99300534, 0.9934602, 0.99000883, 0.9946123, 0.9882401, 0.93972856, 0.99164516, 0.99251515, 0.98849994, 0.99476373, 0.98881847, 0.9453788, 0.9906714, 0.9925972, 0.987743, 0.9935689, 0.9862805, 0.9267446, 0.98988676, 0.9918093, 0.98782897, 0.99571675, 0.9890326, 0.9511607, 0.992906, 0.9934924, 0.99006444, 0.9947218, 0.98841906, 0.9402226, 0.99167293, 0.99263823, 0.9885417, 0.9948179, 0.98889714, 0.94517314, 0.99060434, 0.9926521, 0.9878861, 0.9934975, 0.9862672, 0.9262881, 0.9898202, 0.99177766, 0.9878308, 0.99569863, 0.9890807, 0.95158434, 0.9929589, 0.9934889, 0.9900675, 0.99465615, 0.98829544, 0.93992597, 0.9917052, 0.9925793, 0.98832697, 0.9947677, 0.98878866, 0.94515586, 0.9906732, 0.9926669, 0.98766625, 0.9934729, 0.9861736, 0.92480344, 0.9896919, 0.991791, 0.98760754, 0.995667, 0.9888763, 0.95099425, 0.9929802, 0.9934451, 0.9897837, 0.9946374, 0.9884341, 0.9396937, 0.9916751, 0.99241817, 0.9879097, 0.99468684, 0.9889521, 0.9453348, 0.99072486, 0.99249685, 0.9880404, 0.9934677, 0.98644894, 0.92721575, 0.9899346, 0.9917698, 0.98779255, 0.99568635, 0.9888234, 0.95167553, 0.9930593, 0.9934822, 0.99028397, 0.9945662, 0.98831, 0.9405193, 0.99170786, 0.9925114, 0.988808, 0.9947569, 0.9886851, 0.9463539, 0.9907904, 0.9926541, 0.9881846, 0.99352103, 0.98602766, 0.92697006, 0.99007183, 0.991843, 0.9880877, 0.9956308, 0.9888543, 0.95244664, 0.99307513, 0.9934521, 0.9902201, 0.99457407, 0.98799884, 0.9401831, 0.99179006, 0.9925305, 0.9887971, 0.994751, 0.9887537, 0.94639933, 0.9907931, 0.99263096, 0.98820263, 0.9935089, 0.98622465, 0.9290117, 0.9900969, 0.99183756, 0.98818004, 0.99567264, 0.9888469, 0.9533673, 0.99314064, 0.99354064, 0.9903329, 0.9946236, 0.98816866, 0.9416934, 0.99185306, 0.99262697, 0.98892796, 0.99480975, 0.9888138, 0.9477497, 0.9909978, 0.99276865, 0.98841375, 0.9936654, 0.9864155, 0.9305139, 0.99028873, 0.9919275, 0.98825127, 0.99578047, 0.9890758, 0.9535853, 0.9931861, 0.9936672, 0.9904183, 0.9947935, 0.9883129, 0.9426224, 0.99188155, 0.99272585, 0.98904526, 0.99493563, 0.98898894, 0.9482056, 0.9909707, 0.9928918, 0.98849213, 0.99374145, 0.98662305, 0.9311479, 0.9902907, 0.9921334, 0.98842, 0.9958036, 0.98923665, 0.9542689, 0.9932022, 0.99379116, 0.99055105, 0.99483687, 0.98848444, 0.9441734, 0.99201363, 0.99290437, 0.9891083, 0.99500465, 0.989045, 0.94927883, 0.9909963, 0.9930862, 0.9885366, 0.9939125, 0.9867577, 0.93187857, 0.99026334, 0.9922442, 0.98848253, 0.99593556, 0.98928785, 0.9544188, 0.99318814, 0.99386376, 0.99058497, 0.9949897, 0.9887002, 0.94350153, 0.9919064, 0.99301344, 0.98915315, 0.9950999, 0.98927796, 0.9489241, 0.9909333, 0.9931583, 0.9885914, 0.99397224, 0.9869006, 0.9317075, 0.99027246, 0.9923935, 0.9885622, 0.9959839, 0.9894517, 0.95548034, 0.9931981, 0.99413335, 0.9907184, 0.995029, 0.9886701, 0.94461614, 0.99209267, 0.9932534, 0.9893807, 0.99519235, 0.9893727, 0.94987917, 0.99104065, 0.99337256, 0.98892564, 0.9941115, 0.98695076, 0.93144244, 0.99062634, 0.99261945, 0.98876315, 0.996073, 0.98971856, 0.954534, 0.9934458, 0.99417627, 0.9908139, 0.9951023, 0.98922056, 0.9438772, 0.99229705, 0.99330926, 0.989342, 0.9952039, 0.98920715, 0.9483064, 0.9913611, 0.99332315, 0.9888676, 0.99405384, 0.987048, 0.9303387, 0.9906805, 0.992615, 0.9889065, 0.9960583, 0.9897911, 0.952671, 0.9934916, 0.9942023, 0.9910466, 0.9951207, 0.98917216, 0.9437927, 0.99239045, 0.9933329, 0.9896087, 0.9952174, 0.9898372, 0.949571, 0.9914594, 0.9933878, 0.9890322, 0.99409497, 0.9877806, 0.9323712, 0.9908274, 0.99263424, 0.98895276, 0.99602896, 0.99014217, 0.95510906, 0.9935168, 0.99417, 0.990896, 0.9950577, 0.98948145, 0.94454587, 0.9923132, 0.99334264, 0.9894969, 0.9951566, 0.989961, 0.94947577, 0.9911895, 0.99337536, 0.98884416, 0.9939748, 0.9876452, 0.93187475, 0.9904128, 0.99259526, 0.9886798, 0.99596924, 0.9900994, 0.9550064, 0.99329656, 0.99410003, 0.990809, 0.9950284, 0.9893362, 0.9439072, 0.99206054, 0.9932589, 0.989301, 0.995028, 0.9898174, 0.9494312, 0.99114454, 0.993306, 0.9887129, 0.99381304, 0.987558, 0.9317183, 0.990495, 0.9925248, 0.9887171, 0.99591404, 0.99012405, 0.9549312, 0.9933201, 0.99405587, 0.990949, 0.9950159, 0.9895086, 0.9442454, 0.99206674, 0.9931861, 0.9894384, 0.99505943, 0.989919, 0.949296, 0.99112976, 0.99325186, 0.98887855, 0.9939375, 0.98749113, 0.9317346, 0.990439, 0.9925155, 0.9888164, 0.99595433, 0.9899863, 0.9547813, 0.99329644, 0.9941227, 0.9908614, 0.9949719, 0.98924375, 0.94395316, 0.99209976, 0.9932074, 0.9894721, 0.9950421, 0.9898286, 0.94940615, 0.9910923, 0.9932713, 0.98885125, 0.99393123, 0.9874516, 0.9313171, 0.99040693, 0.99250245, 0.98870426, 0.995919, 0.98994094, 0.95456433, 0.99338794, 0.99409664, 0.9908089, 0.9949638, 0.9893427, 0.94307584, 0.9921888, 0.9932069, 0.9893859, 0.9950871, 0.98978865, 0.9488701, 0.9912517, 0.99320495, 0.9887649, 0.9938903, 0.98755276, 0.93220365, 0.99055666, 0.992515, 0.98870707, 0.9959553, 0.9899058, 0.9546524, 0.9933378, 0.9939854, 0.99065745, 0.99494874, 0.98921704, 0.9440893, 0.9921291, 0.9931625, 0.98935217, 0.9950357, 0.9897489, 0.9495005, 0.9910597, 0.9932187, 0.98863566, 0.99389017, 0.9874271, 0.9314312, 0.9903501, 0.992439, 0.9886281, 0.9959169, 0.9898224, 0.954695, 0.9933797, 0.9942401, 0.99086684, 0.99493456, 0.9893959, 0.9440596, 0.9922388, 0.9934168, 0.98953027, 0.99511373, 0.9898968, 0.9489138, 0.9911675, 0.993476, 0.98881555, 0.993982, 0.9877834, 0.93187135, 0.9905087, 0.9927288, 0.9887903, 0.99596834, 0.9899905, 0.95443213, 0.99333006, 0.99423575, 0.99076444, 0.9949897, 0.9894348, 0.94325, 0.99205106, 0.99336547, 0.98931026, 0.9950893, 0.9898189, 0.94979966, 0.99100024, 0.99345887, 0.98877406, 0.9938633, 0.9875047, 0.9310577, 0.9903044, 0.9927032, 0.9886714, 0.9958835, 0.9899272, 0.95400864, 0.9931933, 0.994209, 0.99069935, 0.99489987, 0.9893015, 0.94295806, 0.9919688, 0.99333453, 0.98929334, 0.99503964, 0.9896965, 0.94847053, 0.9909875, 0.9935295, 0.98886186, 0.9939037, 0.98749995, 0.9307783, 0.9903431, 0.99280715, 0.9888787, 0.9959417, 0.9900127, 0.95414674, 0.9932647, 0.9943029, 0.99088997, 0.99496114, 0.98942685, 0.9436173, 0.9921252, 0.99349135, 0.9894868, 0.9951123, 0.98992753, 0.94896495, 0.9911381, 0.9935394, 0.98886454, 0.993996, 0.98769563, 0.93150824, 0.99052703, 0.9927978, 0.98893774, 0.9959322, 0.9900805, 0.95497715, 0.9934029, 0.99424565, 0.99080646, 0.99497706, 0.9894965, 0.9436376, 0.99221146, 0.9934811, 0.98941445, 0.99505025, 0.9898707, 0.9486643, 0.9911969, 0.9934863, 0.98877746, 0.99399436, 0.98775995, 0.9307063, 0.99047923, 0.9927544, 0.9889587, 0.99600095, 0.9901997, 0.9548378, 0.99347407, 0.994311, 0.9909362, 0.99507844, 0.9895908, 0.94407725, 0.9922261, 0.99348396, 0.98958886, 0.99514055, 0.9899559, 0.9494375, 0.99117625, 0.99352723, 0.98898727, 0.9940426, 0.98773193, 0.93216884, 0.9904349, 0.99275607, 0.9888905, 0.9959733, 0.9901075, 0.9547573, 0.9933517, 0.9943132, 0.99095404, 0.9950049, 0.9894998, 0.9438684, 0.99214435, 0.9934982, 0.9896354, 0.9951233, 0.989917, 0.9492136, 0.99125576, 0.99354994, 0.989, 0.9940036, 0.98768973, 0.931311, 0.9903653, 0.9927205, 0.98890847, 0.9959994, 0.9900575, 0.95403963, 0.99323845, 0.99421245, 0.99090147, 0.9950565, 0.98945016, 0.9442388, 0.99219924, 0.9934511, 0.9895729, 0.99520546, 0.98990554, 0.94844544, 0.99104476, 0.9935399, 0.988902, 0.9940568, 0.98755544, 0.93052256, 0.9904411, 0.99272376, 0.98900723, 0.99600756, 0.9900739, 0.95430315, 0.9935992, 0.9942378, 0.9909902, 0.99515414, 0.98957646, 0.9450153, 0.99262637, 0.9934568, 0.9896931, 0.995256, 0.9902069, 0.9505218, 0.99168736, 0.9935096, 0.98924106, 0.99421835, 0.98814464, 0.9323346, 0.991082, 0.99280375, 0.9892378, 0.99613166, 0.9905654, 0.9551296, 0.9938832, 0.9943948, 0.9912237, 0.99525553, 0.9900226, 0.9448472, 0.9926777, 0.99357915, 0.9898685, 0.99534696, 0.99041665, 0.9503, 0.9917753, 0.99351746, 0.989272, 0.99421453, 0.98824406, 0.9308822, 0.9910858, 0.99271226, 0.98910624, 0.9960655, 0.99055994, 0.95462626, 0.9937942, 0.99428785, 0.9911089, 0.99514693, 0.9901135, 0.94424206, 0.9926392, 0.99350363, 0.9897829, 0.9952488, 0.9905507, 0.9468499, 0.9917174, 0.9935442, 0.98922896, 0.99414754, 0.9884113, 0.9314016, 0.9911115, 0.992841, 0.989296, 0.99606633, 0.9906416, 0.95519704, 0.9937231, 0.9943065, 0.99122196, 0.99508744, 0.98995954, 0.9443671, 0.9926957, 0.99341315, 0.9896897, 0.9951632, 0.99033177, 0.95024943, 0.99178725, 0.9934457, 0.98917633, 0.99408907, 0.98825663, 0.933466, 0.991176, 0.992705, 0.98913354, 0.9959682, 0.99045545, 0.9557134, 0.9937943, 0.9942637, 0.9911215, 0.9949974, 0.9899072, 0.94481915, 0.99272823, 0.99341583, 0.9898065, 0.9951684, 0.99022853, 0.94954306, 0.991775, 0.9934483, 0.9892615, 0.9940547, 0.98805714, 0.93296725, 0.99123317, 0.99267983, 0.9892526, 0.9960477, 0.99055743, 0.95585495, 0.99390215, 0.9942671, 0.99123144, 0.99508303, 0.98994327, 0.94474506, 0.99280167, 0.9934128, 0.9897983, 0.9951946, 0.9903644, 0.9513357, 0.9919367, 0.993497, 0.98915684, 0.99405974, 0.98818344, 0.9325159, 0.9912782, 0.9927336, 0.98916364, 0.99601126, 0.9905116, 0.95614564, 0.99392563, 0.99429613, 0.99122614, 0.99510616, 0.98971987, 0.94580877, 0.9928156, 0.993465, 0.9898094, 0.9951696, 0.990301, 0.952479, 0.9919498, 0.99352926, 0.98932976, 0.9941268, 0.988288, 0.93449926, 0.99149585, 0.9928538, 0.9894718, 0.996053, 0.99058306, 0.95664984, 0.993968, 0.99432945, 0.9913903, 0.9950754, 0.9899452, 0.94706035, 0.99290174, 0.99350065, 0.99007905, 0.99516046, 0.99041456, 0.9519313, 0.99204755, 0.9935735, 0.98943686, 0.9940905, 0.98813754, 0.9358654, 0.9914051, 0.9927522, 0.9894611, 0.9960116, 0.99046177, 0.95727843, 0.99393445, 0.99432296, 0.9913086, 0.99507517, 0.9899163, 0.9483039, 0.9928768, 0.9935737, 0.989942, 0.9951993, 0.99031025, 0.9525657, 0.9920517, 0.99361986, 0.9894404, 0.9941437, 0.9882881, 0.93728805, 0.99153614, 0.992935, 0.98941344, 0.99603546, 0.9907318, 0.95912653, 0.99406374, 0.99440134, 0.99142903, 0.9950168, 0.99018013, 0.9481356, 0.9929182, 0.9935049, 0.9901035, 0.9951462, 0.99052227, 0.95286566, 0.9920467, 0.9935405, 0.9896601, 0.99422044, 0.9885781, 0.9364536, 0.991689, 0.9928886, 0.98966426, 0.9960732, 0.9906968, 0.9582519, 0.9940872, 0.9942834, 0.9914989, 0.9950723, 0.9901708, 0.9484496, 0.99300486, 0.9934406, 0.9901873, 0.9951188, 0.99060225, 0.95333683, 0.99217856, 0.99361056, 0.9897369, 0.9939575, 0.9884531, 0.9369953, 0.99146235, 0.9928606, 0.98969686, 0.995952, 0.9907206, 0.95836663, 0.9939799, 0.9943246, 0.99152946, 0.9949467, 0.99008805, 0.9473657, 0.9928637, 0.99354714, 0.9902912, 0.9951107, 0.99062926, 0.95290756, 0.9920466, 0.9935649, 0.98979425, 0.99395967, 0.9883944, 0.9360284, 0.9914369, 0.99277025, 0.98977494, 0.99589974, 0.9907919, 0.95798457, 0.9939753, 0.99433666, 0.9915746, 0.99496406, 0.9902031, 0.9474581, 0.9928972, 0.99362963, 0.99029857, 0.9951437, 0.9905934, 0.95224303, 0.9919607, 0.9935549, 0.98976374, 0.9940216, 0.9885716, 0.93587804, 0.9915308, 0.9928664, 0.98976654, 0.9960479, 0.9908336, 0.95777005, 0.9939867, 0.99434525, 0.99166465, 0.9949885, 0.99021125, 0.94623214, 0.99285614, 0.99346256, 0.990315, 0.99514973, 0.9905344, 0.9515593, 0.99199873, 0.9935435, 0.9898801, 0.9939679, 0.9883238, 0.93339175, 0.9912265, 0.9926744, 0.989649, 0.9957277, 0.9904345, 0.95557046, 0.99375653, 0.9941572, 0.9915017, 0.9946224, 0.9899789, 0.9445764, 0.99266374, 0.9934523, 0.9901674, 0.9948819, 0.9903713, 0.9504543, 0.9917515, 0.99350655, 0.9896297, 0.99376345, 0.9882792, 0.93031114, 0.99094445, 0.9927201, 0.9893802, 0.995765, 0.9906047, 0.9547421, 0.9936726, 0.99413455, 0.9914739, 0.9945648, 0.98995763, 0.94111913, 0.9925041, 0.9933175, 0.99007237, 0.99477255, 0.9901418, 0.9467112, 0.9917128, 0.9934091, 0.98956084, 0.9936452, 0.9881215, 0.9276222, 0.990949, 0.99257636, 0.98943675, 0.9956788, 0.9904135, 0.95269024, 0.9937715, 0.99415386, 0.9913528, 0.9945572, 0.9899165, 0.9410751, 0.99262816, 0.99317026, 0.99008095, 0.99473965, 0.9903218, 0.9475114, 0.9916773, 0.9930918, 0.98948437, 0.9935368, 0.98793095, 0.9273428, 0.9908041, 0.99238944, 0.9894483, 0.9956137, 0.9903527, 0.95048636, 0.9935916, 0.9939832, 0.9914928, 0.99456745, 0.9896987, 0.94268423, 0.99245834, 0.9932027, 0.99027294, 0.994717, 0.9902006, 0.94698393, 0.99147534, 0.99318975, 0.9896153, 0.9934917, 0.98776555, 0.92984605, 0.9906322, 0.99244493, 0.9896534, 0.9955687, 0.990175, 0.95361686, 0.9934904, 0.9940047, 0.9915097, 0.9944577, 0.98967546, 0.94414556, 0.99233145, 0.9930936, 0.9902026, 0.9946743, 0.9901287, 0.948158, 0.9913373, 0.9931392, 0.98965144, 0.9935415, 0.9880305, 0.92967546, 0.9907088, 0.99243814, 0.98965293, 0.99565244, 0.99034274, 0.9532547, 0.9936168, 0.9939648, 0.991516, 0.99460024, 0.9898863, 0.9434065, 0.9924811, 0.99309206, 0.99018246, 0.99474686, 0.99038124, 0.9487199, 0.9916979, 0.9931734, 0.9897004, 0.99366176, 0.98826885, 0.9307614, 0.99097055, 0.9923466, 0.9896158, 0.99566567, 0.99062926, 0.95348054, 0.99364424, 0.99384445, 0.9914552, 0.9945592, 0.9901023, 0.9431726, 0.99244785, 0.99311626, 0.9902421, 0.9947401, 0.9905479, 0.9479257, 0.99164796, 0.99317753, 0.9897146, 0.99357337, 0.98835015, 0.931723, 0.9910738, 0.99222493, 0.989484, 0.9956535, 0.99071574, 0.955213, 0.9938567, 0.99401957, 0.99148375, 0.99455637, 0.9901931, 0.9437492, 0.9928651, 0.9930714, 0.9901007, 0.9946407, 0.99045557, 0.94869244, 0.991814, 0.99306124, 0.9894717, 0.9935581, 0.98819375, 0.9331849, 0.9912174, 0.99240375, 0.98962235, 0.99566036, 0.9906071, 0.9550179, 0.9938956, 0.99406976, 0.991421, 0.9946235, 0.99001867, 0.9440497, 0.9928974, 0.99324083, 0.99011993, 0.99476385, 0.99036604, 0.9488665, 0.9921244, 0.9932847, 0.98965, 0.9936593, 0.98820645, 0.9333207, 0.9914593, 0.9924845, 0.9896186, 0.99572134, 0.9906303, 0.955064, 0.99392515, 0.99395514, 0.9913243, 0.9945884, 0.9899373, 0.94523406, 0.99290085, 0.9931057, 0.99019194, 0.9947306, 0.9904163, 0.94991046, 0.9921365, 0.99314284, 0.9894415, 0.9935957, 0.9883469, 0.9338236, 0.9914321, 0.9924063, 0.9892959, 0.9956701, 0.9905226, 0.9557999, 0.9939843, 0.9940205, 0.99120367, 0.9944715, 0.99001896, 0.94588333, 0.9929133, 0.9932561, 0.99007404, 0.9947617, 0.99049324, 0.9524364, 0.9919693, 0.99335325, 0.98946536, 0.9936225, 0.988531, 0.9334821, 0.9916044, 0.99255216, 0.9894817, 0.9957159, 0.9907746, 0.95675087, 0.99415034, 0.9941956, 0.9914888, 0.9946544, 0.9902226, 0.9485902, 0.99291354, 0.9933738, 0.98982763, 0.9946236, 0.99032664, 0.95146185, 0.9918725, 0.993415, 0.98880905, 0.9935904, 0.9882125, 0.9353955, 0.99096704, 0.99255663, 0.9891957, 0.99547863, 0.99021757, 0.9565236, 0.99382246, 0.9941176, 0.9909792, 0.99443364, 0.9899496, 0.94290507, 0.9925633, 0.99295515, 0.989125, 0.99440104, 0.98994994, 0.94956285, 0.99168736, 0.9930943, 0.98899615, 0.9931155, 0.98774576, 0.93679756, 0.99136263, 0.9926414, 0.98905796, 0.99541074, 0.99018985, 0.959351, 0.99401194, 0.9941389, 0.99083966, 0.9943257, 0.98959213, 0.9487394, 0.9928873, 0.9932793, 0.9896695, 0.9943956, 0.98979515, 0.95256746, 0.99194336, 0.99321526, 0.98906004, 0.99307513, 0.9875271, 0.9354838, 0.99148846, 0.9924604, 0.9889747, 0.9952416, 0.98977274, 0.95750344, 0.9939983, 0.9939702, 0.99096423, 0.9940841, 0.98924834, 0.94849217, 0.99302244, 0.99321234, 0.98973256, 0.9942906, 0.9898751, 0.9537358, 0.99218047, 0.9932162, 0.9890722, 0.99298465, 0.987621, 0.93706, 0.9914226, 0.9924431, 0.9889742, 0.9952429, 0.9900302, 0.95739, 0.99403363, 0.99402124, 0.9909877, 0.9941162, 0.9893672, 0.9471038, 0.9929067, 0.9931003, 0.9897834, 0.99426055, 0.98954916, 0.9519205, 0.9921308, 0.99323237, 0.9890899, 0.9931144, 0.98745245, 0.9382672, 0.99154943, 0.9924615, 0.9891406, 0.99534196, 0.9899206, 0.9591743, 0.9940579, 0.99405926, 0.9910892, 0.9941694, 0.9892152, 0.9494593, 0.99286956, 0.9930433, 0.9895992, 0.9943192, 0.9896327, 0.9538178, 0.99185574, 0.99315494, 0.9888814, 0.99310005, 0.9873776, 0.9384543, 0.9911438, 0.99237424, 0.9889271, 0.9953422, 0.9899233, 0.95975655, 0.9938577, 0.9938347, 0.9909032, 0.99434763, 0.98942614, 0.9513467, 0.99272186, 0.99288404, 0.9893034, 0.99445015, 0.98997426, 0.95518875, 0.99193525, 0.99310344, 0.9885932, 0.9934185, 0.9880161, 0.9409394, 0.9912356, 0.99245787, 0.9888398, 0.99549174, 0.99005115, 0.9600232, 0.99371296, 0.99397415, 0.99083406, 0.99427396, 0.99013096, 0.95161444, 0.9926727, 0.99288756, 0.9890866, 0.9945648, 0.99047655, 0.9544971, 0.99175256, 0.9929575, 0.98849237, 0.9933041, 0.9882874, 0.9386061, 0.99114007, 0.9922773, 0.9887044, 0.99543744, 0.99019057, 0.9587333, 0.9938104, 0.9938089, 0.99075824, 0.994362, 0.9899537, 0.94830626, 0.9924822, 0.99299204, 0.98909503, 0.9943144, 0.9905406, 0.9546025, 0.9918466, 0.9931323, 0.98820597, 0.99288815, 0.98832464, 0.9388929, 0.99089336, 0.99206674, 0.98785955, 0.99504113, 0.9904254, 0.95825166, 0.993533, 0.9936561, 0.98987097, 0.9939164, 0.9898871, 0.94800067, 0.99237883, 0.9927226, 0.98797613, 0.9939799, 0.9900996, 0.95233935, 0.9913044, 0.9927423, 0.9868017, 0.99257785, 0.9878153, 0.9365711, 0.99074584, 0.9920621, 0.9869943, 0.9950153, 0.9901558, 0.95656955, 0.9934401, 0.99372566, 0.9894477, 0.99372226, 0.98981607, 0.9483245, 0.99233586, 0.9927927, 0.9882436, 0.99406904, 0.9901335, 0.95543, 0.9916404, 0.9928394, 0.98701847, 0.99284405, 0.9877922, 0.93911636, 0.99091387, 0.99207276, 0.98748744, 0.99505687, 0.9902441, 0.9606126, 0.9938459, 0.9936714, 0.98949105, 0.9939264, 0.9895984, 0.950338, 0.9927301, 0.99275404, 0.98812413, 0.9941938, 0.99014276, 0.9557845, 0.9919447, 0.99290377, 0.9878656, 0.99302834, 0.9879963, 0.93876576, 0.9909911, 0.9921864, 0.98761284, 0.9952188, 0.9902756, 0.95793414, 0.9934511, 0.9936905, 0.98953515, 0.99390405, 0.9896999, 0.9478262, 0.9923476, 0.9925069, 0.9878813, 0.9940328, 0.9901405, 0.9527092, 0.9918072, 0.99283534, 0.9874932, 0.99304867, 0.9879247, 0.93623996, 0.9911363, 0.9921008, 0.98692673, 0.9952176, 0.9901854, 0.9574635, 0.99361867, 0.99369824, 0.9895104, 0.993931, 0.9894371, 0.94501466, 0.99248487, 0.99256706, 0.98720086, 0.9940542, 0.9902126, 0.9504424, 0.9914319, 0.9928886, 0.987106, 0.9929894, 0.9879231, 0.9331905, 0.9906199, 0.99209213, 0.9870875, 0.99531126, 0.98920727, 0.95442486, 0.9931157, 0.99355054, 0.98855233, 0.9937273, 0.98928976, 0.9434805, 0.9920455, 0.99256635, 0.9877573, 0.9939601, 0.9894907, 0.94782823, 0.9907844, 0.99301404, 0.9877301, 0.9923819, 0.98605204, 0.9305205, 0.9899665, 0.99159133, 0.9867086, 0.99484277, 0.98834956, 0.94994456, 0.99324185, 0.99333453, 0.9889024, 0.99350256, 0.98750764, 0.93832123, 0.99193245, 0.99280304, 0.98694915, 0.99336463, 0.98831975, 0.94516397, 0.99095684, 0.99262273, 0.98711175, 0.99253875, 0.9856412, 0.9293634, 0.98960507, 0.9918677, 0.9876894, 0.9945831, 0.9880955, 0.950954, 0.99309725, 0.99300534, 0.9896088, 0.9938611, 0.988379, 0.94239724, 0.9924656, 0.9914117, 0.9889416, 0.9936554, 0.9892687, 0.94576484, 0.991413, 0.9910428, 0.9881521, 0.99237007, 0.98673147, 0.926933, 0.99069655, 0.98998934, 0.98778707, 0.9947013, 0.9896436, 0.9513874, 0.99363965, 0.9923173, 0.99026793, 0.9939884, 0.9890159, 0.93985206, 0.99257904, 0.9913086, 0.98888785, 0.9938473, 0.9892926, 0.9460589, 0.9915338, 0.9913372, 0.9876933, 0.9922362, 0.98657435, 0.92683345, 0.9909649, 0.99041104, 0.9874508, 0.99462634, 0.9894113, 0.9463544, 0.99378383, 0.99261755, 0.98974824, 0.99368024, 0.98827165, 0.94043756, 0.9923649, 0.9910857, 0.9879505, 0.9937644, 0.9892186, 0.9467705, 0.9916065, 0.9913766, 0.9879139, 0.99248254, 0.9867701, 0.9306881, 0.9909484, 0.990492, 0.9877986, 0.9947904, 0.9897445, 0.9525153, 0.9937331, 0.9923496, 0.9895725, 0.99359643, 0.9886968, 0.9420203, 0.99265337, 0.99109274, 0.9884951, 0.9939063, 0.98929113, 0.9504619, 0.99199647, 0.99148005, 0.988219, 0.9928865, 0.98642147, 0.93301696, 0.9912861, 0.9902496, 0.9883364, 0.99511313, 0.98917586, 0.9546177, 0.99411017, 0.9922913, 0.9899866, 0.9940826, 0.9884843, 0.94518965, 0.99285865, 0.9911879, 0.98852205, 0.9940978, 0.9889354, 0.9508275, 0.99193466, 0.991618, 0.9877767, 0.99249697, 0.9862288, 0.93253416, 0.9913015, 0.99043417, 0.987701, 0.99479026, 0.9891551, 0.9545929, 0.993941, 0.99236184, 0.9893288, 0.9939349, 0.988473, 0.943865, 0.9924096, 0.9913385, 0.9883823, 0.9941204, 0.9894896, 0.94764835, 0.9913005, 0.99153453, 0.98694485, 0.9924555, 0.986912, 0.93072957, 0.9910393, 0.9910092, 0.9875079, 0.9950014, 0.99011433, 0.95373243, 0.9939865, 0.99181455, 0.9889732, 0.9932643, 0.98910904, 0.9430192, 0.9927186, 0.9920066, 0.9884333, 0.99435115, 0.98981994, 0.94994617, 0.99171865, 0.99209374, 0.9878078, 0.9930059, 0.9875162, 0.9315125, 0.99109066, 0.9915658, 0.98763645, 0.99521184, 0.99041945, 0.9545249, 0.99371463, 0.9930843, 0.98948985, 0.994225, 0.98995674, 0.9437079, 0.9926379, 0.9922518, 0.9888516, 0.9943889, 0.990058, 0.9488679, 0.9917441, 0.99259347, 0.9882876, 0.9931629, 0.98832047, 0.9322504, 0.9911895, 0.99173945, 0.9881855, 0.99519235, 0.9906569, 0.95653707, 0.99382234, 0.9934036, 0.9905688, 0.9943066, 0.98939764, 0.9459622, 0.99249744, 0.992311, 0.988972, 0.9942315, 0.9897805, 0.9494313, 0.99123913, 0.9923663, 0.9877846, 0.99229056, 0.98699164, 0.9327111, 0.99066216, 0.9911677, 0.98722684, 0.9945454, 0.9901918, 0.9535293, 0.9933821, 0.99256575, 0.98888725, 0.99337256, 0.9894161, 0.9406971, 0.9919808, 0.99181426, 0.9875302, 0.99348325, 0.989934, 0.9456664, 0.9907313, 0.99155504, 0.9864531, 0.99200046, 0.9872984, 0.9280603, 0.9899039, 0.9908953, 0.9870378, 0.9944176, 0.9897547, 0.95215744, 0.99316895, 0.99281293, 0.9891644, 0.99336135, 0.9892945, 0.94113994, 0.9916684, 0.9918161, 0.9882183, 0.99313897, 0.9896859, 0.9467783, 0.9910902, 0.99242604, 0.9874894, 0.991714, 0.9875961, 0.93301, 0.9905206, 0.9918903, 0.9870849, 0.99432296, 0.99024713, 0.95532787, 0.99369425, 0.9934083, 0.9899836, 0.9935195, 0.9903971, 0.9489768, 0.9925861, 0.9924988, 0.9892029, 0.9934388, 0.9902228, 0.9485327, 0.9918439, 0.9927563, 0.98870146, 0.99235606, 0.98840976, 0.93178284, 0.9910534, 0.9922071, 0.98840183, 0.99432147, 0.98996955, 0.9537088, 0.9938857, 0.99358445, 0.9905005, 0.9931473, 0.9897404, 0.9455988, 0.9925039, 0.99288493, 0.989805, 0.993739, 0.9902109, 0.9500842, 0.9916847, 0.9929496, 0.98869485, 0.9920317, 0.98804724, 0.9377588, 0.9913005, 0.992006, 0.9892713, 0.9949707, 0.99069834, 0.958541, 0.993989, 0.99331033, 0.99095976, 0.9941835, 0.9902629, 0.95034, 0.9930478, 0.99271387, 0.9899373, 0.9941846, 0.9907002, 0.953888, 0.9921841, 0.9924648, 0.9891859, 0.9928982, 0.988441, 0.9371803, 0.9913743, 0.9915365, 0.98924214, 0.99435055, 0.9903272, 0.9557626, 0.9941759, 0.9935729, 0.99093133, 0.99312264, 0.98971355, 0.9501336, 0.9930991, 0.99285007, 0.99023026, 0.9941267, 0.9907173, 0.9521412, 0.99235123, 0.992945, 0.98992854, 0.9931131, 0.9887777, 0.94031495, 0.99173754, 0.99196285, 0.9899414, 0.9955617, 0.99097687, 0.96191216, 0.99441034, 0.99359727, 0.99198794, 0.9947136, 0.9905417, 0.9539638, 0.99338406, 0.9925039, 0.9905985, 0.9946991, 0.99100894, 0.9585184, 0.992611, 0.9927054, 0.9901377, 0.99368966, 0.9888399, 0.94392, 0.9919417, 0.99189526, 0.990126, 0.9956073, 0.9909351, 0.9629709, 0.9943057, 0.9934778, 0.9917436, 0.9947482, 0.990337, 0.95396274, 0.99333864, 0.9926212, 0.99056286, 0.99467856, 0.9907478, 0.95835644, 0.99239045, 0.9925984, 0.9899206, 0.993658, 0.9886813, 0.9440964, 0.99167496, 0.99205786, 0.99018204, 0.99561083, 0.9909481, 0.96251506, 0.99436045, 0.9937423, 0.99207157, 0.9947189, 0.9903127, 0.953837, 0.99320155, 0.99266654, 0.9909195, 0.99467456, 0.99076456, 0.95813596, 0.9924514, 0.9927457, 0.9902435, 0.99356246, 0.9886481, 0.9439334, 0.9918196, 0.9921029, 0.99017394, 0.9957188, 0.99107474, 0.9628681, 0.9943211, 0.9935229, 0.9919518, 0.9947444, 0.990296, 0.9538833, 0.9931179, 0.9925735, 0.9909354, 0.9948294, 0.9908399, 0.95874625, 0.9924608, 0.9927648, 0.99024105, 0.99369216, 0.9888237, 0.94513255, 0.9918249, 0.99195355, 0.99022096, 0.99570906, 0.99124944, 0.9639069, 0.9944364, 0.99361056, 0.9919661, 0.9947143, 0.990828, 0.95547795, 0.99322367, 0.9924593, 0.99086416, 0.99466515, 0.99103624, 0.9597555, 0.9924891, 0.9927423, 0.9901957, 0.9936119, 0.9892754, 0.94743913, 0.9918832, 0.9920074, 0.99023265, 0.9956691, 0.99131995, 0.96438485, 0.994389, 0.99368507, 0.9920729, 0.9947407, 0.9908192, 0.9557446, 0.9929488, 0.9926069, 0.9910177, 0.9947246, 0.99124527, 0.959757, 0.9918739, 0.9930802, 0.99011624, 0.993519, 0.98886114, 0.94718903, 0.9912579, 0.9918543, 0.9902098, 0.99562305, 0.9912119, 0.96523005, 0.9940129, 0.99359995, 0.9920981, 0.9947558, 0.99102485, 0.95726556, 0.99287695, 0.9927286, 0.9910211, 0.99476314, 0.9913397, 0.9611439, 0.9919512, 0.9929355, 0.99057394, 0.9937027, 0.98948413, 0.9483072, 0.99135125, 0.9920552, 0.99061817, 0.99572337, 0.99163336, 0.9656184, 0.9942877, 0.993801, 0.99233884, 0.99484915, 0.9909737, 0.9573263, 0.99332994, 0.9932341, 0.9914262, 0.994985, 0.9916379, 0.96223146, 0.9925846, 0.9933147, 0.9914416, 0.9938751, 0.98969483, 0.9486507, 0.99216324, 0.9927291, 0.99144804, 0.99583024, 0.99196, 0.9664522, 0.9948461, 0.9944636, 0.99293476, 0.99487466, 0.99126107, 0.95942515, 0.9937097, 0.99344677, 0.9917636, 0.99496526, 0.9916216, 0.9642415, 0.9929288, 0.993676, 0.99112695, 0.99399614, 0.98996407, 0.9522458, 0.9930038, 0.99336886, 0.99147063, 0.99609756, 0.99176604, 0.9675428, 0.9949459, 0.99456215, 0.99311346, 0.9953318, 0.99145836, 0.9594762, 0.9939051, 0.99391156, 0.9920002, 0.99534494, 0.9917215, 0.9646076, 0.99308056, 0.9939138, 0.99153453, 0.9942274, 0.9899032, 0.9500933, 0.99271, 0.9932712, 0.9912778, 0.9960121, 0.99207485, 0.9668473, 0.99458647, 0.9946079, 0.9928478, 0.99504507, 0.99150556, 0.95954037, 0.99369204, 0.9939161, 0.99173015, 0.9949512, 0.99183005, 0.96265197, 0.9928803, 0.99393255, 0.9913277, 0.9937114, 0.9897782, 0.94945794, 0.99259853, 0.99295384, 0.99123776, 0.9957764, 0.99193853, 0.9674672, 0.99496824, 0.99445206, 0.9927066, 0.9946947, 0.9919375, 0.9603028, 0.9939614, 0.9926688, 0.99103457, 0.99465567, 0.99152434, 0.96379805, 0.99285346, 0.992677, 0.9905433, 0.9937352, 0.98996305, 0.9518528, 0.9926475, 0.9927636, 0.99066144, 0.99576735, 0.9918771, 0.9682653, 0.9948618, 0.9939015, 0.992272, 0.9949237, 0.99122477, 0.96117926, 0.99353606, 0.9924287, 0.9906996, 0.9946867, 0.9918542, 0.964716, 0.99239683, 0.99303424, 0.98980325, 0.9933454, 0.9899823, 0.9534089, 0.9919796, 0.9924022, 0.98979354, 0.99564797, 0.99205834, 0.96891296, 0.99461466, 0.9936299, 0.99179924, 0.9946247, 0.99165463, 0.9609962, 0.99348724, 0.9928479, 0.9907222, 0.99476117, 0.99199206, 0.96539944, 0.99257386, 0.9927705, 0.98995066, 0.9935769, 0.990053, 0.95252407, 0.9921258, 0.9919625, 0.99010056, 0.99566096, 0.99197185, 0.967861, 0.9943151, 0.9935468, 0.9917944, 0.9947446, 0.99119735, 0.95938325, 0.99325246, 0.9927436, 0.9905901, 0.99483556, 0.9916018, 0.96399784, 0.9924701, 0.9929876, 0.98964304, 0.9937657, 0.98991245, 0.9530299, 0.99191535, 0.9922686, 0.98969966, 0.9956846, 0.9918933, 0.96746564, 0.9944629, 0.9939528, 0.99195415, 0.9949097, 0.99173474, 0.9622511, 0.9936181, 0.9929577, 0.99082226, 0.99503195, 0.99210536, 0.9665386, 0.99280024, 0.99312615, 0.9901084, 0.993811, 0.99025697, 0.954349, 0.9922465, 0.9921846, 0.98995125, 0.99584013, 0.9919083, 0.96923196, 0.99446595, 0.9936841, 0.9917664, 0.9948253, 0.991243, 0.96195364, 0.99332196, 0.9925088, 0.99001896, 0.99472725, 0.99178714, 0.9662025, 0.99255204, 0.99273103, 0.98964256, 0.9936062, 0.9899274, 0.9552001, 0.9920426, 0.9919349, 0.9894075, 0.9958638, 0.99197054, 0.9703743, 0.9943538, 0.99369764, 0.99113584, 0.99504644, 0.99140924, 0.9619755, 0.99329984, 0.9926865, 0.9899328, 0.9950925, 0.99161845, 0.9658522, 0.9924322, 0.99286723, 0.9891183, 0.9940183, 0.989901, 0.9542908, 0.99171704, 0.9920151, 0.9892707, 0.9960045, 0.9918722, 0.969288, 0.994287, 0.99382436, 0.99101675, 0.99511683, 0.9911347, 0.96211374, 0.9931861, 0.9925408, 0.9898788, 0.99507797, 0.9916693, 0.96562386, 0.99234045, 0.9924436, 0.98952234, 0.9939656, 0.99006665, 0.95370185, 0.9918731, 0.9920006, 0.98928124, 0.9958406, 0.99199706, 0.9693471, 0.9944135, 0.993591, 0.9911381, 0.99523073, 0.9915011, 0.9633186, 0.99327326, 0.99247843, 0.99018914, 0.995205, 0.99175054, 0.96721387, 0.99228317, 0.9920195, 0.9887162, 0.9941023, 0.9901098, 0.9556212, 0.9913067, 0.9916248, 0.98865163, 0.9960329, 0.9916441, 0.9696044, 0.9939539, 0.9933275, 0.9911444, 0.99532825, 0.9915963, 0.9618705, 0.99285275, 0.99209714, 0.9900171, 0.9953844, 0.99193764, 0.9664344, 0.99165606, 0.99233085, 0.98914903, 0.9943961, 0.99016553, 0.9547978, 0.99085385, 0.9914949, 0.98857135, 0.9961036, 0.99243426, 0.96914274, 0.99358714, 0.99328846, 0.99088275, 0.9953459, 0.9915673, 0.9624301, 0.9923056, 0.9923011, 0.99050504, 0.9950937, 0.99178386, 0.9652555, 0.9912107, 0.99202913, 0.9901429, 0.99411726, 0.9898118, 0.95386314, 0.9907477, 0.99075145, 0.99015266, 0.99601954, 0.9915624, 0.9686392, 0.99340004, 0.9926882, 0.9915127, 0.9954387, 0.9912287, 0.95954114, 0.99208647, 0.9914637, 0.99027526, 0.9953591, 0.9920947, 0.9641831, 0.9912006, 0.9918005, 0.989296, 0.9942361, 0.9900647, 0.951329, 0.9907417, 0.9911907, 0.9891912, 0.9961086, 0.9918275, 0.9664233, 0.9930306, 0.99287593, 0.99137694, 0.99537826, 0.9915104, 0.9601761, 0.9920042, 0.99204624, 0.9906076, 0.99506927, 0.9915863, 0.96367633, 0.990475, 0.9920027, 0.9902198, 0.99427205, 0.99023193, 0.9515122, 0.99049443, 0.99125624, 0.9900795, 0.9957991, 0.9921726, 0.96754795, 0.99362093, 0.99294335, 0.9921514, 0.995074, 0.9912516, 0.95895004, 0.9921904, 0.9923225, 0.99085397, 0.9950343, 0.99164295, 0.9647987, 0.9918207, 0.9923575, 0.99001235, 0.99381727, 0.9895041, 0.9501895, 0.98978454, 0.99078125, 0.9900693, 0.9962438, 0.99113315, 0.96639675, 0.9928403, 0.99231356, 0.991184, 0.9951692, 0.9905653, 0.95550364, 0.99107355, 0.9912657, 0.99007297, 0.9953265, 0.9912369, 0.95882505, 0.9900772, 0.9914989, 0.98974884, 0.99435914, 0.9895242, 0.9448977, 0.9885522, 0.9901485, 0.9897891, 0.9962214, 0.99161893, 0.96044004, 0.9915664, 0.9913856, 0.99079084, 0.99538094, 0.9908426, 0.95472133, 0.99050766, 0.991344, 0.99047136, 0.9955609, 0.9916441, 0.9601897, 0.9897461, 0.99121785, 0.98953724, 0.9944055, 0.9894357, 0.9425848, 0.9887711, 0.99038345, 0.98984236, 0.99612457, 0.991355, 0.9626184, 0.99244636, 0.9925654, 0.9912317, 0.9956392, 0.99062496, 0.9538261, 0.9908116, 0.9917325, 0.9900637, 0.9956458, 0.99077916, 0.95673823, 0.98977345, 0.9913351, 0.98922276, 0.99456406, 0.98809403, 0.9429809, 0.98868984, 0.9905606, 0.9892474, 0.99619883, 0.9908869, 0.96222794, 0.9920289, 0.99289894, 0.9908496, 0.9953192, 0.9902874, 0.95471513, 0.9908727, 0.99186546, 0.98943114, 0.9954739, 0.99158645, 0.95850515, 0.9894834, 0.99144673, 0.9889613, 0.99446195, 0.98968375, 0.9461579, 0.98829436, 0.99000895, 0.98957205, 0.99610996, 0.99103296, 0.9611581, 0.99168974, 0.99221635, 0.98980635, 0.9950126, 0.9904333, 0.9539084, 0.98973095, 0.9917148, 0.98860395, 0.99494934, 0.9910609, 0.9569925, 0.98912364, 0.99155176, 0.98855793, 0.9941269, 0.99079424, 0.95119286, 0.9888255, 0.9912721, 0.9897559, 0.9963807, 0.9923826, 0.9699931, 0.9921686, 0.99293923, 0.99119735, 0.9953859, 0.9918916, 0.9619352, 0.9904452, 0.9919614, 0.99017256, 0.99546355, 0.9922001, 0.9652978, 0.98985004, 0.99236476, 0.98934805, 0.9944905, 0.99066705, 0.9571099, 0.9890219, 0.99145085, 0.9893601, 0.9962649, 0.9926292, 0.9697077, 0.99221134, 0.99331397, 0.99106675, 0.9954893, 0.99221087, 0.963323, 0.990721, 0.9921135, 0.9895175, 0.9956659, 0.9922628, 0.9692236, 0.9899226, 0.9921259, 0.98947984, 0.99474096, 0.99047405, 0.9599114, 0.9884498, 0.99155045, 0.9894387, 0.99635917, 0.99251854, 0.970914, 0.9921536, 0.99314344, 0.9910535, 0.9955538, 0.99192274, 0.96473885, 0.9908646, 0.9923433, 0.9903728, 0.99572253, 0.9925619, 0.9689396, 0.98978966, 0.99254215, 0.98952186, 0.99489444, 0.9910921, 0.9610143, 0.9886514, 0.99188834, 0.9894237, 0.9963543, 0.9926116, 0.97287005, 0.9919607, 0.9932753, 0.9905275, 0.99565685, 0.9919512, 0.967305, 0.9903845, 0.992178, 0.9897139, 0.9956873, 0.9925908, 0.96991944, 0.98991954, 0.9922442, 0.98931915, 0.99479014, 0.9908783, 0.96054256, 0.98905444, 0.99149805, 0.9895801, 0.9964623, 0.99263823, 0.9735006, 0.99197024, 0.9932069, 0.99119467, 0.99571157, 0.99229866, 0.967945, 0.9908618, 0.99246174, 0.9898056, 0.99584204, 0.99256825, 0.9717201, 0.9898169, 0.9925694, 0.98965204, 0.9951064, 0.991518, 0.9639924, 0.9883642, 0.99188167, 0.98998487, 0.99660146, 0.9930102, 0.9744072, 0.99180084, 0.99334633, 0.991106, 0.996003, 0.99274266, 0.96866244, 0.99031526, 0.99258083, 0.9897265, 0.9957926, 0.9931722, 0.9720275, 0.9895635, 0.992808, 0.98997694, 0.9950507, 0.9916826, 0.9623708, 0.9886219, 0.9919268, 0.99036217, 0.99657106, 0.9930259, 0.97308505, 0.99163365, 0.99333256, 0.9909417, 0.99582535, 0.992564, 0.9679642, 0.9903543, 0.9922786, 0.9897558, 0.99576557, 0.9925183, 0.9703342, 0.98915327, 0.9924513, 0.98884916, 0.99467176, 0.99112195, 0.96090233, 0.9877174, 0.9915794, 0.9894852, 0.99628615, 0.9927113, 0.9720819, 0.99090606, 0.99157494, 0.9900435, 0.9957171, 0.99191284, 0.9674992, 0.98956144, 0.99147946, 0.9897834, 0.9958215, 0.99240124, 0.9693908, 0.98851365, 0.99157107, 0.98943466, 0.9950048, 0.9909588, 0.9601071, 0.98679703, 0.99074477, 0.9895459, 0.99653906, 0.9924947, 0.97163355, 0.99113363, 0.9927246, 0.9907211, 0.9958656, 0.99183965, 0.9663371, 0.98935497, 0.9918413, 0.989841, 0.99576664, 0.99218994, 0.969303, 0.98816967, 0.9921868, 0.98932844, 0.9949703, 0.9911918, 0.96196, 0.98695946, 0.9914197, 0.98951167, 0.9963451, 0.9921779, 0.97180283, 0.990857, 0.9931652, 0.9908673, 0.9957926, 0.99161375, 0.96726024, 0.9891538, 0.9920094, 0.99001676, 0.9958287, 0.99207664, 0.96926826, 0.9878729, 0.9923873, 0.9895405, 0.9950488, 0.9905704, 0.9602488, 0.98662484, 0.9918949, 0.9900334, 0.9966276, 0.99233633, 0.97293466, 0.99065804, 0.99343526, 0.9911925, 0.9961159, 0.99224263, 0.9659886, 0.9894997, 0.9929341, 0.99019104, 0.99610764, 0.9922684, 0.9702247, 0.9885797, 0.9928187, 0.98980606, 0.9953364, 0.99057114, 0.9613146, 0.98776287, 0.9925776, 0.99013996, 0.9967759, 0.99233365, 0.97264534, 0.9911991, 0.9935415, 0.99124205, 0.99619585, 0.9915766, 0.96637225, 0.9897341, 0.9925827, 0.99025357, 0.99624544, 0.99222296, 0.9705851, 0.98893994, 0.9927583, 0.9898974, 0.9954197, 0.9905894, 0.96110654, 0.987855, 0.99154085, 0.9899172, 0.99683183, 0.99234635, 0.97320354, 0.9914451, 0.99301165, 0.9912285, 0.99625397, 0.99174565, 0.9669467, 0.989967, 0.992105, 0.9900469, 0.9961352, 0.9918297, 0.969843, 0.98881555, 0.9921191, 0.98955536, 0.9952855, 0.9900363, 0.9595223, 0.9878455, 0.99122524, 0.9897008, 0.9966912, 0.99146646, 0.9712056, 0.99150044, 0.9923833, 0.9906878, 0.99609876, 0.9909334, 0.9642664, 0.990659, 0.9919131, 0.9900366, 0.99588954, 0.991334, 0.96748483, 0.9892787, 0.99210405, 0.9897112, 0.99509037, 0.98990214, 0.9594439, 0.9882774, 0.99141157, 0.9897138, 0.9966419, 0.99219257, 0.9714105, 0.99207073, 0.9928197, 0.9911773, 0.9960448, 0.9912441, 0.9643965, 0.9904143, 0.9915889, 0.9902442, 0.9960115, 0.99170107, 0.96831137, 0.9896282, 0.9919158, 0.9898439, 0.9950409, 0.9898671, 0.9586419, 0.98881185, 0.991439, 0.9899914, 0.99666375, 0.9915869, 0.97030354, 0.99174964, 0.992987, 0.99134904, 0.9960239, 0.9910315, 0.9652775, 0.9908947, 0.9923515, 0.990745, 0.9960859, 0.99206126, 0.9683101, 0.98998123, 0.9922403, 0.98994, 0.99526346, 0.9903708, 0.95929074, 0.98884624, 0.99144113, 0.9903278, 0.99686426, 0.9927939, 0.97258174, 0.99232143, 0.9932775, 0.991888, 0.99613374, 0.9921068, 0.96712786, 0.99078315, 0.992417, 0.99089915, 0.9961807, 0.9925848, 0.9705549, 0.9903426, 0.99238306, 0.9903597, 0.99524057, 0.9909887, 0.96210855, 0.98858345, 0.99124336, 0.9905044, 0.99668187, 0.9924978, 0.97323257, 0.99179417, 0.992767, 0.9916986, 0.9958113, 0.99155664, 0.967546, 0.99016553, 0.99112564, 0.9904316, 0.99591994, 0.9913077, 0.9680006, 0.98933315, 0.99130416, 0.9888566, 0.9950364, 0.9897912, 0.95699954, 0.9886629, 0.99073625, 0.9894398, 0.996433, 0.99163336, 0.96961963, 0.99212295, 0.9924548, 0.9913709, 0.99592584, 0.9909039, 0.9658792, 0.9912087, 0.9908751, 0.9902706, 0.99588424, 0.9914974, 0.9658373, 0.9905603, 0.9907522, 0.99068916, 0.9951521, 0.99047244, 0.95844823, 0.9897222, 0.9913393, 0.9898588, 0.9964574, 0.99202925, 0.9694405, 0.9923515, 0.99280494, 0.99139214, 0.99601537, 0.9919143, 0.96375686, 0.99088717, 0.9920683, 0.9908671, 0.9958591, 0.99232394, 0.9663531, 0.9898588, 0.990676, 0.9891727, 0.9946386, 0.990595, 0.955437, 0.98865336, 0.98967737, 0.9894125, 0.99605465, 0.99247557, 0.9682767, 0.9920719, 0.9913175, 0.990973, 0.99529994, 0.9912517, 0.96463037, 0.99055827, 0.99070203, 0.9895477, 0.99529696, 0.99178517, 0.9660822, 0.99008113, 0.99004704, 0.9904474, 0.99443364, 0.9908349, 0.96113235, 0.9892431, 0.9896574, 0.9910818, 0.99610126, 0.99293923, 0.97534925, 0.9924229, 0.9916803, 0.9923736, 0.9955977, 0.99267066, 0.9715725, 0.99116594, 0.99196047, 0.99145955, 0.99547684, 0.9924129, 0.9735391, 0.99039936, 0.9901832, 0.9908159, 0.9941679, 0.99125916, 0.9634699, 0.9884112, 0.98917437, 0.9904976, 0.9958964, 0.9925115, 0.97788846, 0.99235713, 0.99154717, 0.99175537, 0.99532485, 0.99076897, 0.9715013, 0.9913094, 0.9911079, 0.9905693, 0.9952411, 0.99184823, 0.9714313, 0.9912928, 0.9927021, 0.9904761, 0.9939482, 0.9912102, 0.96912616, 0.9904287, 0.99095404, 0.9905094, 0.9960733, 0.992607, 0.9791511, 0.993565, 0.99257565, 0.9908099, 0.99525636, 0.9909729, 0.9750568, 0.99186784, 0.9892853, 0.98742664, 0.99491477, 0.9920644, 0.97588205, 0.9904488, 0.9905171, 0.98926884, 0.99433076, 0.9914107, 0.97173303, 0.9889881, 0.98959035, 0.98901933, 0.9961496, 0.9928394, 0.9793844, 0.9930354, 0.9905411, 0.9898908, 0.9944852, 0.9905156, 0.9764399, 0.9903174, 0.9906585, 0.989354, 0.9950427, 0.9918665, 0.97801924, 0.98932576, 0.99239504, 0.9893222, 0.9939983, 0.99037266, 0.9722056, 0.9877664, 0.991578, 0.9907801, 0.9962692, 0.99275875, 0.9804952, 0.9909099, 0.9941612, 0.9914456, 0.9953135, 0.9925379, 0.97805697, 0.9885273, 0.9887532, 0.98890394, 0.99550617, 0.99228907, 0.9807716, 0.98903847, 0.9930228, 0.9898197, 0.99468696, 0.9908943, 0.973488, 0.98755985, 0.9926145, 0.9902149, 0.9966095, 0.99312073, 0.98101956, 0.9905301, 0.989218, 0.99089676, 0.9952279, 0.9915105, 0.98014635, 0.989912, 0.9938303, 0.9906857, 0.99621445, 0.9917323, 0.98133206, 0.9890276, 0.9930923, 0.9910313, 0.99566334, 0.99080867, 0.97634, 0.9881958, 0.993379, 0.9907861, 0.99690706, 0.99209267, 0.9829842, 0.99116737, 0.9939952, 0.9908839, 0.9963676, 0.99195355, 0.9807335, 0.98945206, 0.9943864, 0.991134, 0.99641204, 0.99240535, 0.9820792, 0.98775893, 0.9935736, 0.99107283, 0.99509555, 0.9922301, 0.9736937, 0.9865082, 0.9947419, 0.9912224, 0.9970342, 0.9937592, 0.9834802, 0.99128824, 0.99588555, 0.9921806, 0.996075, 0.9923292, 0.9781013, 0.9887559, 0.9946977, 0.99134296, 0.9961495, 0.99337703, 0.98221064, 0.9891962, 0.9948187, 0.99213374, 0.99561083, 0.99214643, 0.9760682, 0.9864887, 0.99456996, 0.9915798, 0.997056, 0.99362165, 0.9837188, 0.98917645, 0.9955664, 0.99128914, 0.99568623, 0.992759, 0.9790165, 0.9878699, 0.99499464, 0.98922414, 0.9960513, 0.9936103, 0.9775528, 0.9865604, 0.9946214, 0.9875424, 0.9951508, 0.9923812, 0.9679258, 0.98520166, 0.9936672, 0.98751134, 0.9953666, 0.9924368, 0.9739076, 0.98594344, 0.99365526, 0.9883903, 0.9947536, 0.99275583, 0.97232944, 0.98469955, 0.9942657, 0.9894092, 0.9961204, 0.9936179, 0.9745968, 0.98562384, 0.99361765, 0.987691, 0.9945239, 0.99216425, 0.9669438, 0.98419976, 0.99374604, 0.9874735, 0.9959577, 0.99296993, 0.9771045, 0.98778766, 0.9943126, 0.98658395, 0.9945022, 0.99133277, 0.97415435, 0.9847482, 0.99200284, 0.9819918, 0.9947472, 0.99037516, 0.9718332, 0.9838178, 0.9921787, 0.9832683, 0.99103236, 0.9911676, 0.963713, 0.9839129, 0.9910808, 0.98511595, 0.99271786, 0.9899726, 0.9745384, 0.98627067, 0.99184155, 0.9863619, 0.99155235, 0.9900642, 0.96459454, 0.98490566, 0.9905516, 0.98595804, 0.99390525, 0.99252856, 0.9704109, 0.9805598, 0.99079204, 0.9848312, 0.99224514, 0.9907279, 0.9548392, 0.9796168, 0.9896065, 0.98546207, 0.9942432, 0.9920141, 0.97248137, 0.98388463, 0.9905862, 0.9862506, 0.9928133, 0.99028397, 0.96869475, 0.9833821, 0.99152863, 0.98449475, 0.99279696, 0.9903963, 0.96630746, 0.9806692, 0.99002683, 0.98404664, 0.99043876, 0.99022084, 0.9648447, 0.9800362, 0.99037457, 0.9834107, 0.99311477, 0.9908234, 0.9709627, 0.9820483, 0.99130535, 0.9856244, 0.99208987, 0.99094677, 0.96788526, 0.9808989, 0.9899572, 0.98390067, 0.99160635, 0.99135756, 0.9746363, 0.98144674, 0.9910745, 0.9838507, 0.9909294, 0.98980075, 0.9637977, 0.97499394, 0.9902108, 0.9829607, 0.99372923, 0.9908056, 0.96617126, 0.9791711, 0.991268, 0.98384285, 0.9921251, 0.9898689, 0.96242225, 0.97438693, 0.9903167, 0.9840816, 0.9939004, 0.991342, 0.9687473, 0.9784677, 0.990249, 0.9848793, 0.99204624, 0.98984647, 0.9596953, 0.97209144, 0.9901423, 0.9863272, 0.9939692, 0.99146396, 0.9620304, 0.9745146, 0.99002427, 0.98670167, 0.99301046, 0.9885095, 0.95535105, 0.9752, 0.9882301, 0.98765707, 0.9942471, 0.9897356, 0.954914, 0.9679382, 0.98482066, 0.9838754, 0.989258, 0.98739886, 0.94006985, 0.9661197, 0.9851607, 0.9861349, 0.9929518, 0.98788106, 0.9546837, 0.97457856, 0.9859858, 0.987271, 0.99135923, 0.98687184, 0.9476004, 0.9707926, 0.98365414, 0.98667544, 0.9917898, 0.98733574, 0.95013696, 0.97139895, 0.9831257, 0.98586684, 0.9885717, 0.9868394, 0.95951676, 0.96857643, 0.98496395, 0.98523265, 0.98925847, 0.98892576, 0.9525533, 0.9691309, 0.98503923, 0.9848466, 0.9897097, 0.98811674, 0.948217, 0.96833515, 0.9841989, 0.9844147, 0.9911389, 0.98841965, 0.95706314, 0.9672193, 0.9871602, 0.9847291, 0.98965573, 0.9859139, 0.9431813, 0.9657407, 0.98708504, 0.98479235, 0.99162334, 0.9890863, 0.9617031, 0.9755874, 0.99013364, 0.98732436, 0.99105483, 0.98840207, 0.95171916, 0.972867, 0.98830265, 0.98513395, 0.9910422, 0.9881991, 0.9569438, 0.97190124, 0.989601, 0.9860598, 0.99238473, 0.9883193, 0.96224385, 0.9706433, 0.98888355, 0.9857241, 0.9939561, 0.98874855, 0.96820027, 0.97736144, 0.98989373, 0.9875574, 0.9927084, 0.9881075, 0.96270734, 0.9748707, 0.9887927, 0.98660475, 0.99333394, 0.9884645, 0.96429527, 0.97764164, 0.9887354, 0.9860177, 0.992531, 0.98654395, 0.9629017, 0.976441, 0.9885594, 0.9864735, 0.99470925, 0.98877627, 0.96921027, 0.980317, 0.98992366, 0.98598236, 0.9916379, 0.9857879, 0.96790445, 0.97874564, 0.98864883, 0.9845107, 0.99085945, 0.9852555, 0.9673638, 0.979096, 0.9893042, 0.9847189, 0.98495954, 0.9796386, 0.960683, 0.9768513, 0.98756796, 0.9844795, 0.9880536, 0.9812227, 0.9694839, 0.98039013, 0.98986477, 0.9858885, 0.98570776, 0.9806411, 0.96488166, 0.97936165, 0.9885443, 0.9844079, 0.9862935, 0.9816296, 0.9599522, 0.97869074, 0.9887266, 0.9820824, 0.983585, 0.97728103, 0.9564129, 0.97565144, 0.9870366, 0.9814731, 0.9859211, 0.9816281, 0.96519864, 0.98050654, 0.9883211, 0.9844434, 0.9859453, 0.9810115, 0.96362597, 0.97873765, 0.9873217, 0.9822731, 0.9823691, 0.9782193, 0.9677384, 0.9793331, 0.98765284, 0.98185897, 0.9802745, 0.97635925, 0.95866203, 0.9759015, 0.9858952, 0.9818065, 0.9831787, 0.97977245, 0.9683433, 0.97978526, 0.9878798, 0.9827561, 0.98450506, 0.9785315, 0.968344, 0.979475, 0.98715115, 0.982732, 0.9852055, 0.97884786, 0.96049714, 0.97701675, 0.98372126, 0.97786075, 0.9786896, 0.9769016, 0.95314175, 0.9742785, 0.98174566, 0.9787835, 0.9833391, 0.98022115, 0.965958, 0.9787799, 0.98493147, 0.98056096, 0.978627, 0.9777338, 0.96257114, 0.9770034, 0.98516685, 0.98141414, 0.983538, 0.97873664, 0.96188414, 0.9781181, 0.9866773, 0.98144275, 0.9815112, 0.9760825, 0.96085334, 0.97772676, 0.9857481, 0.98272026, 0.9849246, 0.9813485, 0.96858525, 0.9841357, 0.9870487, 0.98256636, 0.98119664, 0.9813711, 0.9661791, 0.98043364, 0.98678124, 0.9838209, 0.9839451, 0.9801824, 0.9674519, 0.98024005, 0.98693615, 0.9831015, 0.98177207, 0.97985864, 0.9648671, 0.9812961, 0.986041, 0.9833441, 0.984939, 0.9797601, 0.97326815, 0.98597497, 0.98807085, 0.9823136, 0.98192644, 0.9774763, 0.9670323, 0.9854199, 0.986321, 0.98259985, 0.9818831, 0.97408783, 0.967998, 0.9852079, 0.98546356, 0.98125094, 0.9809949, 0.9740027, 0.96041375, 0.9819984, 0.98372597, 0.98140347, 0.983144, 0.97496086, 0.9662043, 0.98547906, 0.9862339, 0.9834626, 0.98187906, 0.9759469, 0.9630294, 0.98366356, 0.9845516, 0.98212117, 0.982818, 0.97293526, 0.960267, 0.9837785, 0.98451877, 0.9802302, 0.9805689, 0.9699043, 0.9561884, 0.98171806, 0.98502904, 0.9799682, 0.983831, 0.9736596, 0.9664801, 0.9857523, 0.9879897, 0.9822109, 0.9810766, 0.97336143, 0.9579932, 0.9838035, 0.9850572, 0.98266065, 0.97772956, 0.9733444, 0.9596282, 0.98332214, 0.9872223, 0.9812847, 0.9808301, 0.97170985, 0.9567573, 0.98295987, 0.9853308, 0.98302853, 0.98539096, 0.9748809, 0.9706368, 0.9867163, 0.98817855, 0.98274755, 0.9833603, 0.9719741, 0.96250796, 0.9851092, 0.9867375, 0.9817275, 0.98511547, 0.9687001, 0.956599, 0.9840402, 0.9841239, 0.9784979, 0.98077685, 0.9632312, 0.95750254, 0.982766, 0.9833173, 0.97898996, 0.98319733, 0.9662759, 0.9608198, 0.9847446, 0.98470354, 0.9790181, 0.9818964, 0.9659946, 0.9566308, 0.9840619, 0.98443097, 0.97949535, 0.9805932, 0.96470314, 0.9556905, 0.9838875, 0.9848172, 0.97706896, 0.9792488, 0.96267825, 0.95406306, 0.9827677, 0.9805798, 0.97678727, 0.9838067, 0.9660857, 0.9632183, 0.98392606, 0.9850279, 0.9797222, 0.98110926, 0.9699395, 0.96617836, 0.9839421, 0.98453254, 0.98105043, 0.9787193, 0.9668069, 0.96449906, 0.9825581, 0.9840274, 0.9793534, 0.9767829, 0.96349615, 0.9614785, 0.9801129, 0.9794462, 0.9770214, 0.9800309, 0.9679309, 0.96644443, 0.98329, 0.9835293, 0.9800673, 0.97767955, 0.97009957, 0.9620375, 0.9836043, 0.98044544, 0.9795767, 0.97762954, 0.964889, 0.96214134, 0.98270404, 0.9813483, 0.977232, 0.975338, 0.9639069, 0.95715547, 0.98095506, 0.9814393, 0.97880286, 0.97995114, 0.9716315, 0.9669102, 0.9814826, 0.9823382, 0.98045945, 0.977389, 0.96766627, 0.9546673, 0.9795338, 0.97987044, 0.9806138, 0.977867, 0.9663716, 0.96143425, 0.98220646, 0.98204875, 0.9792208, 0.9766789, 0.96392107, 0.9590444, 0.97899556, 0.98363614, 0.9815436, 0.9787855, 0.96839607, 0.96524274, 0.9841278, 0.98530394, 0.9810346, 0.9743902, 0.96853715, 0.9634009, 0.9812491, 0.9830143, 0.9794366, 0.9768357, 0.9688787, 0.9634313, 0.9798259, 0.9843448, 0.9777502, 0.9742366, 0.9664973, 0.9547573, 0.9787871, 0.98353684, 0.97862315, 0.97653514, 0.97157794, 0.96682423, 0.98186404, 0.9848963, 0.9780732, 0.974448, 0.9711509, 0.957892, 0.9810572, 0.9825849, 0.97819394, 0.9776669, 0.9696992, 0.9580605, 0.9792696, 0.98237926, 0.9765802, 0.97274405, 0.9660736, 0.9524051, 0.9782632, 0.98263735, 0.9791926, 0.97809905, 0.9718231, 0.9649401, 0.9831956, 0.9856565, 0.9789317, 0.97437084, 0.9715724, 0.95742166, 0.98119086, 0.9843627, 0.97652096, 0.97653246, 0.9703648, 0.9587225, 0.98165315, 0.98509115, 0.9738053, 0.9747859, 0.97380537, 0.9592978, 0.98121774, 0.9845936, 0.9763713, 0.97704184, 0.97083074, 0.963138, 0.9837178, 0.9863553, 0.9777493, 0.97460765, 0.9691365, 0.9534823, 0.9841553, 0.9871153, 0.97744316, 0.97512996, 0.973639, 0.96181846, 0.98787993, 0.9880651, 0.9833867, 0.9858013, 0.98109335, 0.9581774, 0.9906975, 0.98709905, 0.98254263, 0.9853219, 0.9824819, 0.96577024, 0.992184, 0.98754054, 0.9846073, 0.98675853, 0.984832, 0.9666022, 0.99233717, 0.9865475, 0.9844535, 0.98895127, 0.9865018, 0.9698177, 0.9927094, 0.9878484, 0.98482645, 0.9882222, 0.98575133, 0.9680186, 0.9919924, 0.9861312, 0.98387355, 0.98916256, 0.98771393, 0.969774, 0.99259174, 0.9880916, 0.98261887, 0.987041, 0.9867207, 0.96202767, 0.9912914, 0.98549783, 0.98540545, 0.98909223, 0.9890366, 0.9660234, 0.9915685, 0.98555434, 0.9854519, 0.9886148, 0.9889271, 0.9648202, 0.9910875, 0.98494405, 0.9847497, 0.9889414, 0.98878354, 0.9641472, 0.99092174, 0.9834243, 0.984321, 0.98778045, 0.98822033, 0.96215266, 0.9906699, 0.98357093, 0.9851651, 0.98908573, 0.98736477, 0.95960194, 0.99079436, 0.98325574, 0.9856603, 0.9893099, 0.9860881, 0.95872796, 0.9897788, 0.9826283, 0.9844587, 0.98898786, 0.9855676, 0.9627923, 0.9906262, 0.9830001, 0.98341656, 0.98689455, 0.9841231, 0.95884424, 0.9898136, 0.9827083, 0.9832576, 0.98852926, 0.9857912, 0.9598624, 0.9905625, 0.98369473, 0.98164177, 0.9857196, 0.9850352, 0.95524174, 0.98981035, 0.981044, 0.9799556, 0.9866991, 0.9826712, 0.96203023, 0.99202794, 0.9844579, 0.98164546, 0.9864373, 0.9849771, 0.96224076, 0.9918902, 0.9853923, 0.9823487, 0.98842907, 0.9854837, 0.9654295, 0.99288017, 0.98570895, 0.98280025, 0.98519355, 0.9853075, 0.9594095, 0.99094045, 0.98513466, 0.9836367, 0.9884171, 0.9860351, 0.96012896, 0.9924993, 0.9859092, 0.982211, 0.98728555, 0.98365146, 0.96270245, 0.9935763, 0.98581874, 0.9832341, 0.9877402, 0.9844726, 0.96617305, 0.9933147, 0.98698366, 0.9853178, 0.9897433, 0.9886994, 0.96632326, 0.9915786, 0.98637205, 0.9852737, 0.99053943, 0.98997974, 0.9705245, 0.9929543, 0.98691165, 0.9842945, 0.9874592, 0.9874615, 0.9692049, 0.99119323, 0.98741454, 0.9847488, 0.9880469, 0.9894216, 0.9720498, 0.99279624, 0.9880144, 0.98491603, 0.9879214, 0.98941994, 0.9700163, 0.9900755, 0.98604333, 0.9838542, 0.98869854, 0.9908145, 0.97371054, 0.99452895, 0.98739254, 0.9852123, 0.98892105, 0.99006736, 0.9726811, 0.9935921, 0.98684734, 0.9832651, 0.98991245, 0.99001056, 0.97206926, 0.9950023, 0.9895489, 0.98378134, 0.98953956, 0.9893445, 0.97219646, 0.99391145, 0.9910102, 0.9835583, 0.99124205, 0.99055463, 0.9724276, 0.99462694, 0.98852974, 0.9829007, 0.989503, 0.9883167, 0.9735494, 0.994146, 0.98881465, 0.98251086, 0.9906364, 0.9888793, 0.9703753, 0.99433416, 0.98934025, 0.98316556, 0.9913713, 0.9876074, 0.96611583, 0.99380857, 0.9884803, 0.98096955, 0.9915451, 0.9883845, 0.9713057, 0.99420196, 0.98685485, 0.9836459, 0.99065876, 0.9883774, 0.970811, 0.9933708, 0.9867397, 0.9821577, 0.99163425, 0.9883712, 0.96894777, 0.9930981, 0.9862876, 0.98063046, 0.99099207, 0.9889948, 0.9661242, 0.99328893, 0.9856751, 0.9804262, 0.99271613, 0.98979974, 0.97126377, 0.99422896, 0.9885175, 0.98028874, 0.9913925, 0.98774403, 0.96828115, 0.9943516, 0.9887096, 0.98123336, 0.9927148, 0.9893574, 0.97038615, 0.9943075, 0.9895706, 0.9842631, 0.9925679, 0.9903943, 0.9721985, 0.99376535, 0.98943627, 0.9838543, 0.9933255, 0.9902987, 0.97338665, 0.994605, 0.99118763, 0.98657006, 0.99266523, 0.9891438, 0.9756537, 0.9946026, 0.9914881, 0.9856181, 0.99277157, 0.9902289, 0.9739653, 0.99440986, 0.9916809, 0.9866364, 0.99242747, 0.9872818, 0.9742166, 0.99364185, 0.9908716, 0.9858773, 0.9926326, 0.9886453, 0.9730207, 0.99214315, 0.9904446, 0.9861531, 0.98970175, 0.98249525, 0.970147, 0.98726785, 0.98962516, 0.98290956, 0.99021345, 0.98822194, 0.9753583, 0.99339926, 0.9904345, 0.9879825, 0.9941764, 0.99243194, 0.97822624, 0.99395114, 0.99082255, 0.9870575, 0.99415505, 0.99085593, 0.97723436, 0.99462795, 0.99125284, 0.98841083, 0.9945614, 0.9917608, 0.9807345, 0.99531233, 0.9923534, 0.98992246, 0.99305713, 0.99032265, 0.97627956, 0.9946589, 0.98928726, 0.02440606]
[truncated: 4,018,723 more chars]
