# Supplementary material for: Systematic contextual biases in SegmentNT potentially relevant to other nucleotide transformer models
Source: bioRxiv. 2026 May 4:2025.04.09.647946. Preprint. [Version 2] doi: 10.1101/2025.04.09.647946 (PMC13174627; doi:10.1101/2025.04.09.647946)
Supplement: Supplement 3 [file media-3.zip › Supplementary_data/segmentNT_additional_genes/pos/ecm1_pos90.txt]

protein_coding_gene=[0.7028587, 0.706330001, 0.749937415, 0.656873167, 0.659579992, 0.5987634, 0.69086903, 0.649446905, 0.696332633, 0.661367595, 0.594089091, 0.59976727, 0.7141426, 0.672476888, 0.682429314, 0.595034778, 0.596506417, 0.5597561, 0.6233105, 0.48114863, 0.497583777, 0.364967257, 0.370730847, 0.43069622, 0.49221623, 0.453011662, 0.560419023, 0.471435279, 0.409795076, 0.4438957, 0.50090426, 0.44789651, 0.499897689, 0.457682461, 0.376480639, 0.41423777, 0.4787993, 0.397130698, 0.465049267, 0.414933145, 0.356000006, 0.4076057, 0.43239173, 0.37657252, 0.394740522, 0.393889755, 0.353349626, 0.37411705, 0.37629253, 0.405008942, 0.40564543, 0.393875182, 0.360925287, 0.35246173, 0.34917605, 0.35929653, 0.361750424, 0.374634117, 0.329286784, 0.37586161, 0.3530291, 0.398033351, 0.37503016, 0.382430166, 0.325524807, 0.36839896, 0.35256416, 0.407113254, 0.366676509, 0.35000357, 0.34621197, 0.42939085, 0.41580075, 0.432399601, 0.380516291, 0.373686492, 0.352942884, 0.45028573, 0.40535676, 0.474812746, 0.421672046, 0.440797776, 0.417872518, 0.43077296, 0.39488006, 0.449673086, 0.430961311, 0.450677454, 0.421439976, 0.44341975, 0.39707813, 0.465709925, 0.42839843, 0.445655853, 0.410717189, 0.4468767, 0.42177394, 0.48035264, 0.452837348, 0.468863934, 0.419606924, 0.47082907, 0.4428096, 0.491148531, 0.458504677, 0.572719514, 0.44168666, 0.52797806, 0.5184641, 0.523725569, 0.502960145, 0.552028954, 0.513123333, 0.5452653, 0.46144652, 0.481659889, 0.467831105, 0.451333672, 0.437739253, 0.51062936, 0.4606623, 0.450951278, 0.483279347, 0.484844208, 0.443029702, 0.51578355, 0.43429214, 0.453610867, 0.499243408, 0.486791641, 0.427890122, 0.4818927, 0.43678132, 0.4380759, 0.463868946, 0.510552883, 0.453123242, 0.53047353, 0.43186232, 0.435280979, 0.473924518, 0.504502654, 0.53829968, 0.5295829, 0.4747752, 0.482674628, 0.527142346, 0.542924583, 0.579196572, 0.53493327, 0.45964992, 0.454164863, 0.51121664, 0.509849489, 0.567510843, 0.5652778, 0.49620205, 0.495156109, 0.500913322, 0.437310398, 0.483801693, 0.49927372, 0.43181208, 0.494607925, 0.458620191, 0.417209536, 0.478460461, 0.47395578, 0.4189859, 0.488965601, 0.500890017, 0.429710507, 0.480938584, 0.48989865, 0.3939135, 0.495734125, 0.442271173, 0.421704888, 0.470892072, 0.4562872, 0.39365137, 0.456517637, 0.453283727, 0.4129439, 0.46440503, 0.4321091, 0.36985812, 0.459519416, 0.418465972, 0.41493776, 0.5000287, 0.47554788, 0.395153, 0.458123088, 0.441684902, 0.435645282, 0.466613978, 0.47803387, 0.3966354, 0.468973905, 0.462105215, 0.415690362, 0.455052406, 0.4543708, 0.39268574, 0.452419251, 0.446161538, 0.417215288, 0.461036235, 0.43251947, 0.36410347, 0.463280588, 0.404069245, 0.393414795, 0.479936182, 0.42981336, 0.38384065, 0.455331683, 0.421230108, 0.412592381, 0.496039063, 0.4563679, 0.38689584, 0.46337989, 0.405069202, 0.394932151, 0.500515759, 0.43520176, 0.40823162, 0.450425029, 0.412519306, 0.394118667, 0.486682266, 0.43965092, 0.3945567, 0.449420661, 0.41120398, 0.390922189, 0.48005116, 0.46715745, 0.41363883, 0.43786636, 0.394325972, 0.375403941, 0.401404798, 0.40168136, 0.36355826, 0.370568961, 0.333633751, 0.336200893, 0.315044522, 0.37610132, 0.37661517, 0.327444404, 0.342875183, 0.354961872, 0.31374836, 0.38404834, 0.35941893, 0.347736359, 0.34092328, 0.33588165, 0.347107083, 0.41542187, 0.40824938, 0.338585734, 0.369586647, 0.380304217, 0.362494826, 0.46434522, 0.39996472, 0.348105699, 0.346724451, 0.361388177, 0.38399899, 0.42271012, 0.40192753, 0.344229579, 0.362128258, 0.374188155, 0.372714579, 0.42684835, 0.3585339, 0.371234, 0.342498869, 0.353696615, 0.373355269, 0.40904865, 0.3700778, 0.35625276, 0.355673522, 0.378466249, 0.36898914, 0.42901102, 0.3581999, 0.366983563, 0.338811874, 0.345778078, 0.356514394, 0.39783418, 0.36607364, 0.350919485, 0.350885928, 0.359602332, 0.357333422, 0.4061225, 0.34747842, 0.375732243, 0.350248307, 0.358970195, 0.369353086, 0.41575664, 0.3558141, 0.39165929, 0.382600129, 0.396441549, 0.359085888, 0.44209468, 0.3577006, 0.404032409, 0.340936959, 0.361239195, 0.328393072, 0.39874786, 0.36556983, 0.387077034, 0.366590887, 0.375064462, 0.342929304, 0.39482173, 0.3498007, 0.423493296, 0.354122251, 0.363845646, 0.376400411, 0.40963686, 0.38568783, 0.423135281, 0.39860639, 0.411024511, 0.386295289, 0.44391796, 0.3928865, 0.44841972, 0.37183544, 0.387346029, 0.37711364, 0.4366331, 0.41374832, 0.433632433, 0.388764024, 0.396169245, 0.371210217, 0.43325, 0.38574845, 0.453373224, 0.353854597, 0.379968286, 0.385393471, 0.42134565, 0.38451117, 0.431099176, 0.360548884, 0.403193057, 0.373576164, 0.45110542, 0.37784362, 0.431084812, 0.333901256, 0.372662067, 0.349774808, 0.42296556, 0.3739895, 0.404824764, 0.363311082, 0.384737045, 0.347786188, 0.4156084, 0.33989742, 0.417170554, 0.347937703, 0.373802185, 0.361794204, 0.417992, 0.3567236, 0.416261345, 0.373660058, 0.396585554, 0.375356585, 0.44782472, 0.35413182, 0.433418483, 0.343894422, 0.371601045, 0.338990062, 0.41938862, 0.36195928, 0.40323323, 0.365683854, 0.378200978, 0.328857183, 0.41668525, 0.34121075, 0.416422933, 0.343249142, 0.362410575, 0.344656229, 0.4037209, 0.3564042, 0.408580273, 0.358465403, 0.393909663, 0.34620887, 0.4336215, 0.36109594, 0.429170907, 0.339565605, 0.365940958, 0.327135563, 0.40221938, 0.37136754, 0.409687012, 0.35538891, 0.374701649, 0.327589214, 0.39484435, 0.36650187, 0.447375149, 0.344224751, 0.372857451, 0.344984561, 0.38342857, 0.38611406, 0.432909071, 0.367002338, 0.404229999, 0.338405639, 0.4159546, 0.3851293, 0.443775028, 0.334972948, 0.373463213, 0.319778383, 0.3856369, 0.39186373, 0.417605549, 0.352569491, 0.375668824, 0.319440395, 0.38247147, 0.36713853, 0.439641476, 0.3405855, 0.364911526, 0.323396593, 0.38176122, 0.39194688, 0.443181813, 0.364435792, 0.393572837, 0.342592925, 0.41552466, 0.39790964, 0.452318996, 0.339317828, 0.362858921, 0.324509382, 0.39107117, 0.39782345, 0.424241513, 0.357756883, 0.371971309, 0.317238867, 0.38884145, 0.3721137, 0.439103395, 0.336755961, 0.352699518, 0.328913897, 0.371227, 0.38615352, 0.423607022, 0.357044101, 0.380774438, 0.329495668, 0.40026107, 0.38123158, 0.434925318, 0.328496248, 0.346413404, 0.301543266, 0.36552405, 0.3796093, 0.408668488, 0.351741076, 0.3552607, 0.306339622, 0.38256872, 0.35862198, 0.429925829, 0.342154264, 0.349858314, 0.329924792, 0.38878518, 0.37481815, 0.420359075, 0.366799057, 0.387113184, 0.330306947, 0.4334932, 0.37851062, 0.463785738, 0.338130176, 0.351610541, 0.329765975, 0.44731843, 0.5015038, 0.476134658, 0.312765479, 0.353284806, 0.335834771, 0.44390678, 0.47075135, 0.496746182, 0.292572975, 0.332113951, 0.326195359, 0.41353065, 0.4678185, 0.470049709, 0.306920081, 0.354489595, 0.304114133, 0.42807236, 0.44101614, 0.445777118, 0.291898549, 0.337708443, 0.301698118, 0.3817387, 0.4222537, 0.420041054, 0.300372869, 0.349785388, 0.30713585, 0.4077543, 0.39412546, 0.438738793, 0.304452211, 0.331533968, 0.334774733, 0.40087986, 0.4032824, 0.436416388, 0.321555763, 0.368319511, 0.345432997, 0.42942223, 0.39709842, 0.473531514, 0.30910939, 0.353211552, 0.334926635, 0.39357388, 0.4165881, 0.45284164, 0.322726279, 0.368539125, 0.332430393, 0.397791, 0.38768312, 0.467015505, 0.320321411, 0.358541757, 0.35673815, 0.4029424, 0.41921753, 0.510220706, 0.353954017, 0.398905784, 0.369705915, 0.45493776, 0.44282544, 0.541932821, 0.335284144, 0.37937358, 0.362328619, 0.40517277, 0.44295418, 0.514550805, 0.343279302, 0.376824349, 0.339545578, 0.39762348, 0.41405046, 0.532807589, 0.334524512, 0.364205927, 0.364753634, 0.39426488, 0.4399286, 0.536060989, 0.355386734, 0.393225312, 0.382710069, 0.42551756, 0.42848185, 0.54622227, 0.334231079, 0.37264812, 0.35548532, 0.3879749, 0.42215294, 0.50792551, 0.342964858, 0.381292105, 0.336356848, 0.39632133, 0.3925479, 0.525081694, 0.328363836, 0.371257663, 0.369757831, 0.3986226, 0.41658923, 0.535468459, 0.353912383, 0.402711093, 0.374172539, 0.4376833, 0.41551855, 0.549876332, 0.331268221, 0.371234983, 0.354431301, 0.39539406, 0.41561595, 0.509199262, 0.348478436, 0.374766737, 0.33869797, 0.39205754, 0.39051637, 0.531373143, 0.33768785, 0.363057703, 0.363850057, 0.39756334, 0.41645822, 0.527827382, 0.360146314, 0.391527683, 0.360319585, 0.43762133, 0.4096776, 0.536218762, 0.33273831, 0.363310248, 0.345759839, 0.40173355, 0.41194364, 0.512723625, 0.348606229, 0.37458241, 0.333070755, 0.40042016, 0.38350224, 0.519390464, 0.337499321, 0.36068517, 0.353518873, 0.39431804, 0.4105927, 0.522671759, 0.362796336, 0.405007869, 0.36186114, 0.43696126, 0.4193927, 0.537796557, 0.337562025, 0.37651071, 0.344144642, 0.40572423, 0.41511804, 0.519470751, 0.355228275, 0.383601397, 0.329586893, 0.40191528, 0.37922892, 0.526479542, 0.333778799, 0.363325357, 0.353031456, 0.39993826, 0.40527028, 0.532093704, 0.353942007, 0.396167189, 0.358710259, 0.43970346, 0.4045756, 0.549151957, 0.329063445, 0.371458143, 0.346476048, 0.39676738, 0.4108194, 0.517841756, 0.347517848, 0.386183441, 0.338153124, 0.39096576, 0.38721278, 0.53835386, 0.335951388, 0.377768308, 0.368207663, 0.39876062, 0.41609105, 0.536379158, 0.363501698, 0.412444919, 0.374161988, 0.4392676, 0.41261145, 0.55195272, 0.333797246, 0.384779066, 0.357235461, 0.40168884, 0.413123, 0.522182286, 0.348473638, 0.395917177, 0.343260944, 0.40093878, 0.382374, 0.53300631, 0.326946944, 0.372494131, 0.363036484, 0.40126774, 0.40979445, 0.535728455, 0.355289131, 0.407466054, 0.369568378, 0.43593395, 0.4160651, 0.549013257, 0.325298727, 0.377984703, 0.346851856, 0.3966062, 0.41691184, 0.50747335, 0.344140977, 0.386268258, 0.339104295, 0.3964872, 0.38551956, 0.52455771, 0.327582091, 0.369795531, 0.359783143, 0.39366946, 0.40808645, 0.522136271, 0.351730078, 0.403644294, 0.366988152, 0.43290433, 0.4062352, 0.535681129, 0.324992925, 0.37910533, 0.348802269, 0.39274192, 0.4056568, 0.508745551, 0.345215112, 0.387806386, 0.335977525, 0.38927397, 0.3832603, 0.53496027, 0.330248028, 0.374846965, 0.361692607, 0.39561427, 0.4157643, 0.536997378, 0.357827663, 0.410006046, 0.368888646, 0.44317836, 0.42036822, 0.550143421, 0.327079386, 0.37921381, 0.350724131, 0.4037342, 0.41715384, 0.517807722, 0.34539336, 0.388634264, 0.340991259, 0.40118212, 0.39237767, 0.534939229, 0.32986787, 0.374212861, 0.362735331, 0.40019977, 0.42127588, 0.527488589, 0.35892567, 0.412413001, 0.369689763, 0.43510714, 0.42168704, 0.55223763, 0.328533649, 0.382201612, 0.353606343, 0.40061978, 0.41880742, 0.526337087, 0.340973377, 0.390875101, 0.344047755, 0.40214962, 0.39282683, 0.548812211, 0.328648359, 0.376209885, 0.370977432, 0.40715533, 0.41934898, 0.552664578, 0.35545525, 0.408947527, 0.379254669, 0.45437363, 0.42007652, 0.562752962, 0.330780894, 0.383431643, 0.362132668, 0.4153169, 0.4234917, 0.52677089, 0.349214882, 0.396550208, 0.348845184, 0.40760964, 0.4057156, 0.545033872, 0.335261911, 0.383688211, 0.373994529, 0.4104383, 0.44307312, 0.550901234, 0.366136014, 0.424084842, 0.385175109, 0.451652, 0.4495156, 0.562385082, 0.335715801, 0.394591033, 0.36782679, 0.40950498, 0.43658322, 0.51897186, 0.350405514, 0.400657237, 0.353981972, 0.40105128, 0.4027596, 0.53048867, 0.326107234, 0.383952379, 0.387617707, 0.4072705, 0.43532106, 0.534717202, 0.349723846, 0.416971445, 0.39778772, 0.4465414, 0.41857463, 0.534158647, 0.318646789, 0.377457649, 0.376310885, 0.39821875, 0.43068478, 0.516654909, 0.338796049, 0.400905252, 0.369092166, 0.40630367, 0.42102942, 0.536957502, 0.329439551, 0.383682787, 0.386006206, 0.4155694, 0.44330722, 0.539209545, 0.357516736, 0.42096439, 0.397651464, 0.44913653, 0.4358155, 0.545695007, 0.3280375, 0.386945724, 0.379115283, 0.40919155, 0.44199604, 0.514615238, 0.340421826, 0.395050228, 0.368408084, 0.40958422, 0.41466546, 0.541365087, 0.327180088, 0.387354195, 0.39527148, 0.4184655, 0.4535782, 0.554214835, 0.360945851, 0.430300623, 0.406670004, 0.460358, 0.4604398, 0.560201705, 0.335992903, 0.404694974, 0.391206384, 0.42267665, 0.46272594, 0.525494516, 0.355711401, 0.409302682, 0.377681553, 0.4182419, 0.42406988, 0.536452651, 0.335573614, 0.389888942, 0.401920646, 0.4129437, 0.44383135, 0.527724266, 0.349331886, 0.42037335, 0.404326379, 0.4522819, 0.44309357, 0.542524576, 0.328063637, 0.392768174, 0.390204012, 0.40706277, 0.44919875, 0.519014478, 0.347481042, 0.404767781, 0.37890932, 0.40298313, 0.4278589, 0.520080268, 0.329466611, 0.385122687, 0.399423718, 0.398826, 0.4497954, 0.52044642, 0.35045892, 0.419686645, 0.405812711, 0.44105354, 0.44461727, 0.525535882, 0.325014442, 0.39083147, 0.386297047, 0.4009397, 0.45145193, 0.496441603, 0.3393538, 0.401024073, 0.36826238, 0.39951733, 0.4082236, 0.505108237, 0.324085563, 0.383369476, 0.38569653, 0.39588612, 0.43825537, 0.496862471, 0.354168534, 0.421097994, 0.399773926, 0.44716057, 0.43342593, 0.523386836, 0.330224931, 0.3889952, 0.39416647, 0.4073344, 0.4451523, 0.501195192, 0.34619379, 0.396998197, 0.381781518, 0.42089528, 0.41044375, 0.52662605, 0.332379818, 0.383433878, 0.402870804, 0.41238376, 0.4385921, 0.531486809, 0.356036663, 0.419532925, 0.410720915, 0.46049884, 0.4376236, 0.538166344, 0.327717692, 0.392859876, 0.395935357, 0.4175285, 0.4409497, 0.502200067, 0.348637491, 0.396112651, 0.381334543, 0.40817466, 0.40763628, 0.523789287, 0.336786479, 0.3819682, 0.40445286, 0.41016465, 0.4484818, 0.518841267, 0.359223247, 0.414184839, 0.409606874, 0.4491506, 0.44705498, 0.526660264, 0.330007643, 0.384489477, 0.390051752, 0.41007325, 0.4457649, 0.496239007, 0.347437203, 0.395604908, 0.380803823, 0.40763497, 0.40919, 0.511341214, 0.334609061, 0.381690383, 0.400486231, 0.40815184, 0.43764067, 0.513746381, 0.358783931, 0.41102156, 0.402229637, 0.44897777, 0.4249488, 0.520875633, 0.335913688, 0.384293467, 0.379040629, 0.40867797, 0.4241919, 0.472564936, 0.347056776, 0.391256571, 0.366454393, 0.40750775, 0.39432502, 0.492577642, 0.328446507, 0.370554835, 0.380639672, 0.40249002, 0.412108, 0.486809045, 0.35689047, 0.407643616, 0.392000794, 0.45144022, 0.4120761, 0.486972332, 0.327699989, 0.376339734, 0.376294762, 0.41299793, 0.42282477, 0.47091651, 0.350105971, 0.394552529, 0.368365258, 0.41846955, 0.40435672, 0.506097019, 0.337208897, 0.374378949, 0.38324669, 0.41569418, 0.41113463, 0.466402918, 0.347174644, 0.400638372, 0.377301216, 0.43273836, 0.38670015, 0.469024211, 0.324202776, 0.356480062, 0.319385201, 0.38213333, 0.39322475, 0.446368933, 0.333666772, 0.360738844, 0.304819047, 0.38563147, 0.36613816, 0.458543479, 0.305316895, 0.346338362, 0.311913073, 0.38028964, 0.38889506, 0.448813826, 0.331008255, 0.380971342, 0.314837217, 0.4181732, 0.36894047, 0.45673272, 0.305156678, 0.346776217, 0.305056125, 0.38555297, 0.3628916, 0.448117644, 0.337532401, 0.377617389, 0.331576318, 0.39996535, 0.3361659, 0.465282172, 0.319877237, 0.36314711, 0.354015261, 0.40128282, 0.37315354, 0.454501331, 0.338863045, 0.392222553, 0.340049744, 0.43498182, 0.3636457, 0.46214202, 0.298165709, 0.352407604, 0.308154881, 0.38431937, 0.36636278, 0.427855939, 0.309164673, 0.360482186, 0.304057777, 0.37955138, 0.33480853, 0.435599446, 0.292435467, 0.346131712, 0.323620021, 0.36754492, 0.35943407, 0.450829864, 0.327625901, 0.381179541, 0.333048135, 0.40758803, 0.35155702, 0.462319463, 0.298331141, 0.347209513, 0.30258736, 0.36103782, 0.34755778, 0.430043906, 0.304828554, 0.358522564, 0.29527247, 0.36813492, 0.32258317, 0.449268162, 0.302375883, 0.34914133, 0.325622201, 0.36829332, 0.35470375, 0.452480465, 0.337186813, 0.393510073, 0.351518512, 0.40786108, 0.35391054, 0.465999126, 0.309935749, 0.363964796, 0.332778424, 0.3695682, 0.35547838, 0.439766169, 0.324533433, 0.375565618, 0.318828315, 0.3790469, 0.33620277, 0.447736204, 0.307748973, 0.362680167, 0.354555488, 0.37668714, 0.36131203, 0.447624505, 0.32621187, 0.393710852, 0.354011536, 0.41404858, 0.3476138, 0.454492062, 0.292869955, 0.362411231, 0.312314868, 0.3568223, 0.35423055, 0.435942501, 0.319399446, 0.373244852, 0.317638457, 0.37851828, 0.32527882, 0.448260367, 0.305594534, 0.360354662, 0.344408333, 0.37664846, 0.35499826, 0.447937697, 0.336495042, 0.396199316, 0.356399626, 0.41667137, 0.35446846, 0.457091451, 0.311702192, 0.364361346, 0.336137563, 0.37067237, 0.35135174, 0.435379505, 0.329027623, 0.376179397, 0.318088561, 0.37762237, 0.32426056, 0.444072694, 0.31382665, 0.363072693, 0.342705786, 0.37294868, 0.35337913, 0.443209559, 0.337570757, 0.397561997, 0.347544283, 0.4149238, 0.34684196, 0.452629209, 0.308779985, 0.367458582, 0.326969922, 0.3672186, 0.34711, 0.429067284, 0.32680887, 0.376293093, 0.313791007, 0.3752804, 0.32546544, 0.445052564, 0.311540723, 0.362794757, 0.338812411, 0.37254733, 0.3531258, 0.440856755, 0.336561024, 0.398344755, 0.344832361, 0.4070982, 0.34864455, 0.45022586, 0.310501933, 0.367169589, 0.321581304, 0.36459193, 0.35009804, 0.430127114, 0.329350561, 0.381323785, 0.31270647, 0.37482452, 0.32452387, 0.442093134, 0.316815227, 0.3697896, 0.338195324, 0.37473276, 0.35400996, 0.437927872, 0.342163414, 0.406457812, 0.342988163, 0.41417766, 0.34908402, 0.449084997, 0.313654006, 0.375284463, 0.324302226, 0.36645105, 0.3495, 0.431646049, 0.334088326, 0.384848833, 0.315920413, 0.3752383, 0.32399893, 0.443602473, 0.317808419, 0.368530154, 0.342046499, 0.3696385, 0.350188, 0.43779707, 0.344092995, 0.402663857, 0.345651835, 0.41009715, 0.34534562, 0.44900468, 0.31435746, 0.369953007, 0.325005502, 0.36384672, 0.34996384, 0.430834174, 0.332030505, 0.382800817, 0.315737724, 0.37128147, 0.325258, 0.447079927, 0.319123358, 0.371760845, 0.346822768, 0.36909145, 0.35459554, 0.445309341, 0.346941113, 0.408848077, 0.349887162, 0.40806705, 0.3492626, 0.454626262, 0.320572406, 0.376673847, 0.33874467, 0.36696407, 0.35510746, 0.439706147, 0.34103331, 0.388780773, 0.326039702, 0.37712225, 0.3307678, 0.454431891, 0.329066694, 0.378844559, 0.358258307, 0.38388842, 0.35921016, 0.450027645, 0.353857487, 0.414082438, 0.362547547, 0.42076033, 0.35151225, 0.461249739, 0.322397262, 0.381727993, 0.340457439, 0.37218785, 0.3548848, 0.438811958, 0.343654513, 0.392670095, 0.330561727, 0.3814337, 0.33158255, 0.460389137, 0.330895871, 0.3805632, 0.359617323, 0.37537545, 0.35900247, 0.459044993, 0.3535752, 0.413098186, 0.360481232, 0.41157627, 0.35280898, 0.471401066, 0.320899129, 0.381445944, 0.340428293, 0.36495167, 0.35489678, 0.450507671, 0.337297112, 0.391699523, 0.328326821, 0.37314364, 0.3309382, 0.467416108, 0.325258493, 0.38084662, 0.357020229, 0.37214717, 0.36140653, 0.463165641, 0.351044863, 0.414071083, 0.36289829, 0.4115425, 0.35673428, 0.476122737, 0.322299838, 0.384408891, 0.343524933, 0.36411068, 0.3611834, 0.453293532, 0.341708541, 0.395306915, 0.329353273, 0.37178034, 0.3360892, 0.464670092, 0.327724725, 0.383362025, 0.359669805, 0.3683733, 0.36323315, 0.462964833, 0.351470292, 0.415306002, 0.361322403, 0.40903094, 0.35694128, 0.472149134, 0.322293878, 0.387290925, 0.346064687, 0.35976464, 0.3607296, 0.455525011, 0.344436288, 0.399938107, 0.337738276, 0.3696885, 0.3374831, 0.477494925, 0.333293319, 0.388711303, 0.370083898, 0.36728573, 0.36685148, 0.480968088, 0.359944403, 0.418863267, 0.372770518, 0.404269, 0.35996658, 0.491418064, 0.329815179, 0.387001783, 0.356123477, 0.3540168, 0.36501524, 0.473073006, 0.354062706, 0.397955894, 0.344461918, 0.3651953, 0.3352885, 0.491900384, 0.337433815, 0.384827971, 0.369707942, 0.36500356, 0.36495462, 0.491461307, 0.360633373, 0.415404409, 0.369383991, 0.4010989, 0.35851932, 0.50090009, 0.328157991, 0.380528897, 0.348241627, 0.34593216, 0.3631353, 0.481623858, 0.34666881, 0.389479965, 0.332018793, 0.35913152, 0.33383137, 0.501297414, 0.329778999, 0.377494752, 0.357970148, 0.36075225, 0.3660201, 0.502523005, 0.351942599, 0.406191111, 0.356940866, 0.40331402, 0.3580211, 0.511032045, 0.322294414, 0.375768781, 0.341711074, 0.35311824, 0.36203226, 0.48732987, 0.344312727, 0.383835614, 0.331409544, 0.36704606, 0.33758104, 0.500722468, 0.329576582, 0.375356197, 0.359579831, 0.3660075, 0.36688837, 0.499927074, 0.350967109, 0.407737046, 0.359402418, 0.4014314, 0.35736886, 0.507579923, 0.320212245, 0.375403523, 0.339996427, 0.3513984, 0.36021408, 0.482732385, 0.337802202, 0.381634563, 0.326797545, 0.36384913, 0.3333987, 0.495379061, 0.322635502, 0.370087624, 0.358599573, 0.36574152, 0.36367705, 0.492582768, 0.347199649, 0.40059334, 0.359263062, 0.40383607, 0.35675576, 0.507183135, 0.318166554, 0.37209174, 0.344676912, 0.36111793, 0.36111024, 0.484870195, 0.337818682, 0.382765532, 0.336117059, 0.37456802, 0.33981696, 0.497542977, 0.324635834, 0.37376672, 0.366860569, 0.37383902, 0.36785322, 0.497847319, 0.354239732, 0.408177674, 0.370108724, 0.40870723, 0.36028638, 0.511171162, 0.321234494, 0.376590908, 0.352069885, 0.35782403, 0.36514246, 0.483235687, 0.341997832, 0.388902247, 0.337190509, 0.36676097, 0.33851397, 0.497130066, 0.326991469, 0.376056492, 0.366901696, 0.36422476, 0.36958775, 0.495120704, 0.351439685, 0.409515291, 0.366923064, 0.40295672, 0.3631298, 0.5057109, 0.321994931, 0.378407031, 0.345512927, 0.34963945, 0.3648883, 0.481528193, 0.342821628, 0.388210386, 0.336598217, 0.3629519, 0.33723152, 0.497047156, 0.328329355, 0.373428226, 0.366601169, 0.3652838, 0.36724645, 0.492444515, 0.352989912, 0.404763907, 0.36741367, 0.40409905, 0.3631449, 0.504433811, 0.32579276, 0.384225905, 0.360452086, 0.3644891, 0.36894634, 0.485004276, 0.347705901, 0.395308852, 0.343782902, 0.3667272, 0.34086972, 0.496649116, 0.333135575, 0.3815597, 0.374436408, 0.36860058, 0.37122023, 0.497552663, 0.358040452, 0.413577259, 0.372369647, 0.40461555, 0.36359495, 0.502038419, 0.32543233, 0.379653215, 0.351060092, 0.35333684, 0.36166564, 0.477177858, 0.344853997, 0.391462743, 0.337595314, 0.36681765, 0.33377326, 0.495283633, 0.329244912, 0.379568964, 0.371522456, 0.37083986, 0.36716554, 0.495348334, 0.352976501, 0.411616743, 0.370909125, 0.40528917, 0.3612481, 0.507272899, 0.323051393, 0.379942715, 0.348167896, 0.3511892, 0.36705804, 0.484988958, 0.343823045, 0.389890552, 0.337049156, 0.36201188, 0.33973086, 0.499741077, 0.328867465, 0.376754612, 0.368189484, 0.3624758, 0.36892653, 0.494695097, 0.353038251, 0.408049256, 0.369526803, 0.40504804, 0.3589989, 0.505172908, 0.324885607, 0.379100233, 0.34905225, 0.35450444, 0.36174127, 0.481904268, 0.346892178, 0.39098382, 0.338456154, 0.36224228, 0.33374533, 0.49794364, 0.329868466, 0.378618807, 0.369610667, 0.36122617, 0.36455947, 0.493643999, 0.352590621, 0.410718024, 0.367664576, 0.40300274, 0.35718715, 0.505670607, 0.323338866, 0.378757626, 0.349870235, 0.35201752, 0.3621858, 0.480918169, 0.343455911, 0.389218748, 0.337963611, 0.3658009, 0.33562836, 0.494216204, 0.328396231, 0.376126468, 0.369333655, 0.3651708, 0.36412033, 0.489550561, 0.350902021, 0.405863732, 0.365656018, 0.4014675, 0.35709715, 0.501167953, 0.322159618, 0.378479451, 0.350105554, 0.3499676, 0.3622375, 0.480923951, 0.343890876, 0.387285024, 0.335231394, 0.35934302, 0.33445653, 0.493326604, 0.327700317, 0.372412503, 0.367256761, 0.35892352, 0.36446938, 0.490380973, 0.354043782, 0.408586621, 0.366557896, 0.3973633, 0.36046618, 0.501648784, 0.325652987, 0.374968708, 0.348583013, 0.35213774, 0.36395335, 0.479330331, 0.347077727, 0.388552815, 0.342616081, 0.3639303, 0.34076267, 0.49524489, 0.333660334, 0.378413826, 0.372929722, 0.3638195, 0.36957276, 0.492085338, 0.357060939, 0.40990898, 0.369270355, 0.40074623, 0.36296746, 0.50043124, 0.327151388, 0.379995048, 0.351124138, 0.35260347, 0.36634138, 0.475701034, 0.347672969, 0.392518967, 0.338114887, 0.3645128, 0.3389919, 0.489586532, 0.333084375, 0.378716677, 0.370781034, 0.36023864, 0.36762035, 0.486238807, 0.356780469, 0.410888225, 0.371861964, 0.40018183, 0.3633269, 0.49846679, 0.327795357, 0.383420676, 0.356380105, 0.35194558, 0.36776617, 0.475735337, 0.349218547, 0.394120574, 0.342898935, 0.3659138, 0.33943737, 0.487680286, 0.333507955, 0.381642401, 0.373771578, 0.3666835, 0.3679187, 0.48887223, 0.357423216, 0.414289623, 0.374329269, 0.40798283, 0.36277393, 0.499255836, 0.330403179, 0.387063891, 0.358681738, 0.35921508, 0.36542803, 0.475697815, 0.351530552, 0.398044437, 0.344434172, 0.3687709, 0.3388419, 0.491480887, 0.335417479, 0.383347452, 0.376431793, 0.3678588, 0.36833462, 0.490338862, 0.358786613, 0.418041915, 0.376619101, 0.40803885, 0.36347774, 0.505946279, 0.330320597, 0.389048487, 0.357460827, 0.3577157, 0.36688304, 0.480717301, 0.351829261, 0.399977654, 0.344176054, 0.36866036, 0.3417745, 0.49347949, 0.334831357, 0.38368538, 0.376010418, 0.3685378, 0.36801854, 0.490690917, 0.357716113, 0.41594696, 0.376140267, 0.40966398, 0.36358503, 0.502050042, 0.330681145, 0.386480629, 0.358655244, 0.36009482, 0.36584538, 0.478078783, 0.349233955, 0.397610068, 0.343698025, 0.36977774, 0.33943802, 0.493222505, 0.332753539, 0.38422823, 0.374938846, 0.37214282, 0.3672858, 0.491099119, 0.355702758, 0.417201608, 0.374738604, 0.40919915, 0.36245474, 0.505220115, 0.326630801, 0.387149572, 0.355065227, 0.3603571, 0.36340407, 0.479544699, 0.346363306, 0.396425575, 0.340054154, 0.37117907, 0.33753732, 0.492483795, 0.331200898, 0.382423967, 0.371759117, 0.37084267, 0.3658189, 0.489184678, 0.357641429, 0.416650593, 0.37438035, 0.40862247, 0.36270255, 0.499768108, 0.327693433, 0.387019515, 0.356740177, 0.36071733, 0.36449048, 0.475656539, 0.348326594, 0.398447633, 0.343383193, 0.37294143, 0.33897308, 0.490755558, 0.334512562, 0.385706306, 0.373833537, 0.3718562, 0.36437857, 0.485637575, 0.356433749, 0.417623997, 0.372877687, 0.40959376, 0.3603564, 0.50051713, 0.32704398, 0.387497008, 0.355000257, 0.35801008, 0.36266914, 0.477407724, 0.347081572, 0.398321182, 0.341142565, 0.36767536, 0.33838293, 0.495244026, 0.333771467, 0.383788526, 0.374218166, 0.36704323, 0.3654118, 0.492754072, 0.356664598, 0.41656056, 0.37326768, 0.40401384, 0.36188954, 0.50528276, 0.327966958, 0.387202471, 0.355733752, 0.35458797, 0.36457676, 0.481113136, 0.346096098, 0.398263246, 0.34049052, 0.36727548, 0.34062207, 0.494247288, 0.330598235, 0.383051962, 0.369697392, 0.36563188, 0.36787868, 0.49047187, 0.355594337, 0.41519472, 0.369753867, 0.4035153, 0.3642193, 0.50207895, 0.326631784, 0.386938989, 0.354271591, 0.35240582, 0.36522397, 0.474745482, 0.346781522, 0.39852038, 0.341020525, 0.3640755, 0.34169507, 0.488733023, 0.332315415, 0.383424938, 0.370824933, 0.36084092, 0.36677802, 0.48680371, 0.356793582, 0.416270405, 0.371567309, 0.40279457, 0.36034876, 0.500414193, 0.326907784, 0.385771573, 0.353864878, 0.3501054, 0.3640353, 0.478499949, 0.347738415, 0.395064682, 0.339289069, 0.36210796, 0.3386842, 0.493940741, 0.333504111, 0.380936712, 0.373206288, 0.36122346, 0.3667977, 0.493237704, 0.35710302, 0.414235532, 0.371380091, 0.39909872, 0.36068213, 0.501468122, 0.327586263, 0.38332513, 0.354146034, 0.350439191, 0.360612869, 0.473901778, 0.347351283, 0.393577129, 0.33769083, 0.3618734, 0.33424002, 0.484247804, 0.331700712, 0.378877997, 0.365893692, 0.36015272, 0.36097464, 0.482050508, 0.356841326, 0.410079569, 0.364309341, 0.40034792, 0.35648623, 0.492940366, 0.324856192, 0.377051115, 0.349577278, 0.35010886, 0.35948908, 0.470939994, 0.346312523, 0.388017416, 0.335118443, 0.3638276, 0.3357181, 0.486007065, 0.331558287, 0.37596941, 0.366660744, 0.36248547, 0.3619983, 0.48069489, 0.355779827, 0.408618957, 0.3672598, 0.3985605, 0.35691327, 0.492619872, 0.327091843, 0.378846884, 0.35005337, 0.34717292, 0.35725945, 0.466374934, 0.347224623, 0.388589561, 0.335537642, 0.35958943, 0.33402663, 0.483144581, 0.331512004, 0.377280295, 0.369602829, 0.35883504, 0.36179397, 0.480929017, 0.354824752, 0.408592552, 0.366746485, 0.39473033, 0.35772255, 0.495721728, 0.325687766, 0.379132152, 0.350130677, 0.3462239, 0.36089614, 0.47104919, 0.344687879, 0.387827486, 0.335103512, 0.3595112, 0.33827552, 0.485291213, 0.330440283, 0.375127286, 0.366132528, 0.35629204, 0.36125082, 0.479692668, 0.3527354, 0.408136636, 0.366536319, 0.3942718, 0.35869947, 0.49191007, 0.323613197, 0.376953661, 0.351710349, 0.3445561, 0.35944375, 0.466772109, 0.339792073, 0.386059791, 0.336673737, 0.35766965, 0.33899736, 0.48464635, 0.325169057, 0.373337686, 0.365448475, 0.35469, 0.36290666, 0.481258899, 0.349598736, 0.403837919, 0.364823818, 0.39304656, 0.35840547, 0.493793845, 0.320553601, 0.373530716, 0.347077101, 0.3425916, 0.3598987, 0.467823744, 0.340775907, 0.384811908, 0.33296451, 0.356046, 0.33874688, 0.485568136, 0.326081812, 0.371271789, 0.364716887, 0.35484326, 0.36388472, 0.478358567, 0.348432392, 0.403047323, 0.366428584, 0.40058863, 0.3604153, 0.491768569, 0.320040822, 0.373455197, 0.350507736, 0.34782025, 0.36163634, 0.471152812, 0.339623064, 0.384876251, 0.335116595, 0.35977304, 0.33907852, 0.489516199, 0.325312763, 0.373383105, 0.369883507, 0.35953662, 0.3676633, 0.486799955, 0.347165763, 0.404660672, 0.36738047, 0.40019053, 0.36306408, 0.50072521, 0.319915235, 0.375627995, 0.346679956, 0.34605524, 0.3633503, 0.474504709, 0.341323972, 0.385778606, 0.335271209, 0.36066592, 0.3425466, 0.491103142, 0.327369988, 0.371182978, 0.367581218, 0.35842845, 0.3678366, 0.484841347, 0.351769745, 0.403095305, 0.368437111, 0.3999802, 0.36340594, 0.497988015, 0.323970646, 0.371889442, 0.349953115, 0.34688118, 0.36333323, 0.470527142, 0.343722254, 0.381119221, 0.334502459, 0.359938413, 0.340165526, 0.486277729, 0.327810764, 0.365654379, 0.366312087, 0.357214093, 0.366186321, 0.480951488, 0.351666898, 0.398658007, 0.364692509, 0.395661443, 0.362438351, 0.494030327, 0.322724074, 0.370054573, 0.344521254, 0.3423039, 0.362522, 0.46684736, 0.342669278, 0.381063193, 0.331545621, 0.35839322, 0.34053677, 0.482506633, 0.32776317, 0.367386341, 0.362393916, 0.35641593, 0.36591393, 0.476657718, 0.352074951, 0.399157405, 0.361171126, 0.39674675, 0.3609316, 0.491195232, 0.323770612, 0.369427502, 0.34636417, 0.34539184, 0.36284098, 0.466052234, 0.343140125, 0.378764778, 0.332174838, 0.35961533, 0.3404628, 0.484772772, 0.327955455, 0.367768168, 0.36316964, 0.35743073, 0.36734465, 0.479799598, 0.353726536, 0.402157217, 0.361990452, 0.39627695, 0.36244723, 0.489979863, 0.322380513, 0.370468616, 0.344893485, 0.34311083, 0.36121997, 0.464681864, 0.34171015, 0.381326944, 0.329531908, 0.35601282, 0.34083763, 0.478521794, 0.326557219, 0.365827411, 0.359616816, 0.35457468, 0.36639145, 0.473546058, 0.351191342, 0.398395211, 0.36067307, 0.39129558, 0.36224645, 0.48699376, 0.323008806, 0.368780464, 0.341621578, 0.33919793, 0.36346728, 0.458978295, 0.341633588, 0.380150914, 0.329084933, 0.3525722, 0.34208044, 0.476481825, 0.325831503, 0.36554268, 0.359484404, 0.350617498, 0.366985828, 0.473788679, 0.345887363, 0.397745103, 0.354170203, 0.390986264, 0.362978697, 0.485955298, 0.309848666, 0.360480219, 0.32911402, 0.34100923, 0.3591372, 0.45886299, 0.327277869, 0.370075971, 0.309984058, 0.362832099, 0.332638174, 0.477625757, 0.314543962, 0.351394385, 0.343512625, 0.359202325, 0.360381186, 0.471563905, 0.338435739, 0.380999982, 0.340318114, 0.39700705, 0.35233352, 0.484253615, 0.31063509, 0.352879554, 0.320513994, 0.34774002, 0.35559326, 0.460463345, 0.328756809, 0.363582134, 0.308831215, 0.362478822, 0.333125442, 0.477846742, 0.313593417, 0.350568235, 0.336414695, 0.359209508, 0.358582348, 0.47345227, 0.33716327, 0.383063257, 0.336656421, 0.3941464, 0.35118207, 0.48399809, 0.307784021, 0.353351206, 0.31663838, 0.34765735, 0.3543814, 0.459080458, 0.32650125, 0.363080233, 0.303809255, 0.360233694, 0.328956723, 0.471882969, 0.311314404, 0.351309001, 0.333916515, 0.3585384, 0.3554637, 0.467415184, 0.335682988, 0.381921679, 0.333133221, 0.39597583, 0.3511641, 0.479661822, 0.308029056, 0.353234053, 0.315296561, 0.34526768, 0.3522212, 0.452984899, 0.326598674, 0.363838732, 0.305758893, 0.36071673, 0.32874736, 0.472418547, 0.312341034, 0.351328015, 0.335737646, 0.3546234, 0.3519227, 0.465817213, 0.336356342, 0.383211136, 0.333338022, 0.388567686, 0.346592456, 0.479119897, 0.307007879, 0.352260262, 0.313391536, 0.342033267, 0.351554513, 0.455505937, 0.324864417, 0.36299473, 0.304661691, 0.358763307, 0.326334774, 0.474164903, 0.314165384, 0.351408064, 0.336369783, 0.35577035, 0.350140631, 0.466359794, 0.336608946, 0.380538583, 0.335599482, 0.39158624, 0.34637588, 0.477781802, 0.309990913, 0.353416204, 0.317817271, 0.34354797, 0.351734787, 0.455296665, 0.327639073, 0.365184665, 0.308783948, 0.355041474, 0.327934474, 0.476583958, 0.312951714, 0.353553802, 0.336621702, 0.354167283, 0.353051752, 0.470235288, 0.337063432, 0.383805215, 0.336441666, 0.390454531, 0.348701268, 0.483491868, 0.3094652, 0.355338752, 0.316809773, 0.343286812, 0.351287514, 0.456689209, 0.328336924, 0.364881456, 0.30607146, 0.35650197, 0.32781452, 0.476347834, 0.314747065, 0.35318175, 0.33598125, 0.3528158, 0.35052463, 0.469845593, 0.337870002, 0.383259386, 0.335102737, 0.38791975, 0.34799367, 0.486283422, 0.310396433, 0.356263459, 0.316598177, 0.34313112, 0.34990233, 0.457809985, 0.330074221, 0.366534382, 0.305178225, 0.357346088, 0.326845556, 0.477406681, 0.316472083, 0.356694102, 0.336164951, 0.353174806, 0.352382243, 0.472992241, 0.339849204, 0.385783613, 0.335175782, 0.38935465, 0.34809524, 0.483603239, 0.313318223, 0.359070778, 0.315757006, 0.342642277, 0.348392069, 0.457450956, 0.329264343, 0.367962509, 0.305361211, 0.356276512, 0.32681945, 0.479398072, 0.316135496, 0.357875079, 0.336426586, 0.354521751, 0.349602878, 0.476446897, 0.339479744, 0.387406439, 0.334028602, 0.388771415, 0.346270174, 0.483449757, 0.31092611, 0.359215766, 0.312882006, 0.34281614, 0.3503368, 0.457165003, 0.32819277, 0.36790666, 0.302135348, 0.35585758, 0.32660928, 0.477187097, 0.314866871, 0.355931908, 0.3313528, 0.354411244, 0.350346357, 0.47221759, 0.339360714, 0.387203187, 0.331383795, 0.390017509, 0.347435862, 0.482050955, 0.311325163, 0.357768387, 0.312002778, 0.34404856, 0.351079643, 0.455045104, 0.329128712, 0.368954033, 0.30099839, 0.357847333, 0.325574517, 0.473988116, 0.314271033, 0.356283456, 0.331932008, 0.35165823, 0.3480685, 0.467970937, 0.338951439, 0.388470173, 0.329814941, 0.39005563, 0.34398216, 0.481416136, 0.311187655, 0.359119296, 0.309514999, 0.34308025, 0.34685484, 0.45485121, 0.329529166, 0.370292455, 0.297489911, 0.355033189, 0.324557841, 0.474716097, 0.313870966, 0.354899764, 0.329886347, 0.349900752, 0.34951967, 0.469040066, 0.338091463, 0.382863194, 0.328530103, 0.382671177, 0.348448068, 0.48081708, 0.307915568, 0.352576494, 0.311394602, 0.334401011, 0.351547629, 0.456233025, 0.325580299, 0.361475915, 0.302644521, 0.3506322, 0.32899246, 0.475102067, 0.311103851, 0.349041969, 0.334504545, 0.34557742, 0.35422018, 0.470468462, 0.333342701, 0.379302621, 0.332896978, 0.38102567, 0.34946033, 0.482464254, 0.307635784, 0.351939231, 0.313991636, 0.3356031, 0.35229808, 0.457050025, 0.325267345, 0.362481147, 0.303288728, 0.3515674, 0.32832193, 0.475953549, 0.311053962, 0.349532396, 0.334319085, 0.34826398, 0.35193834, 0.468302846, 0.333391637, 0.380068302, 0.332510471, 0.3840271, 0.3482766, 0.480250686, 0.307451814, 0.351910681, 0.312861592, 0.33807752, 0.35139084, 0.45399195, 0.325042605, 0.36195305, 0.302763283, 0.35242075, 0.32869607, 0.475029796, 0.311372697, 0.350455999, 0.334213585, 0.34874454, 0.35419187, 0.469567358, 0.334068686, 0.38041088, 0.331801265, 0.38572466, 0.3494015, 0.478585601, 0.307297707, 0.351775676, 0.312413484, 0.33822507, 0.35135645, 0.451828629, 0.325085104, 0.361089081, 0.302472234, 0.35242948, 0.32812268, 0.471875399, 0.310530424, 0.350111723, 0.333565205, 0.34792235, 0.3518605, 0.465735883, 0.333420336, 0.380366862, 0.331277311, 0.38370535, 0.3493991, 0.478569567, 0.306819975, 0.35136506, 0.311752677, 0.33683926, 0.3517514, 0.455088794, 0.324826062, 0.36218214, 0.301757395, 0.34982732, 0.3277826, 0.473764569, 0.309767574, 0.348660439, 0.331908792, 0.34645584, 0.35211372, 0.465917856, 0.333049566, 0.378069013, 0.330213785, 0.3824611, 0.34879717, 0.476431131, 0.305527061, 0.349070787, 0.310921162, 0.33608845, 0.35167578, 0.449691594, 0.323070467, 0.358782887, 0.300789505, 0.35375226, 0.3282907, 0.472244918, 0.308825552, 0.347441554, 0.332051843, 0.34638405, 0.35326684, 0.465895057, 0.332533687, 0.37822789, 0.329522014, 0.38398919, 0.3495617, 0.47740674, 0.305611402, 0.348186225, 0.310672909, 0.3361704, 0.3514086, 0.450960159, 0.323536932, 0.359030753, 0.300023139, 0.3536037, 0.3282452, 0.47119382, 0.309656739, 0.344389051, 0.329948545, 0.35200703, 0.35206822, 0.463490576, 0.33235541, 0.373136967, 0.3287884, 0.390049, 0.3492734, 0.476377815, 0.306304693, 0.343862802, 0.307900012, 0.34024435, 0.35057414, 0.448985785, 0.322479725, 0.352256894, 0.298156679, 0.35853577, 0.32774833, 0.469225585, 0.307730347, 0.341538757, 0.330187798, 0.3527416, 0.3509468, 0.462913662, 0.330733716, 0.372581154, 0.32775721, 0.38971484, 0.34639958, 0.473235995, 0.303374827, 0.344184428, 0.308099926, 0.33797202, 0.34817833, 0.449595392, 0.321395904, 0.356105715, 0.29953593, 0.35560325, 0.3256559, 0.469282895, 0.307554275, 0.343676418, 0.330763459, 0.34858185, 0.34962395, 0.461056024, 0.330812633, 0.374321908, 0.32902959, 0.38651046, 0.34575868, 0.47184363, 0.304591149, 0.34328112, 0.309611171, 0.33508652, 0.348153, 0.447193921, 0.322526544, 0.354614049, 0.299277037, 0.3529409, 0.3255197, 0.467033476, 0.308756441, 0.342700392, 0.329517305, 0.34949583, 0.3487374, 0.457615316, 0.33066079, 0.372776985, 0.327941418, 0.38750586, 0.34555945, 0.470755845, 0.305018038, 0.343052477, 0.309345871, 0.33885577, 0.3485267, 0.44728443, 0.321791798, 0.354680836, 0.300404906, 0.35787633, 0.32611117, 0.467690557, 0.309252322, 0.340878636, 0.331311613, 0.35180974, 0.34888607, 0.460382998, 0.331814468, 0.372083247, 0.328193754, 0.3893324, 0.3463937, 0.472754151, 0.305744708, 0.341298074, 0.310004354, 0.33848748, 0.34686905, 0.447087973, 0.322490811, 0.354105026, 0.300286144, 0.35739467, 0.3255612, 0.468828768, 0.308928013, 0.341322273, 0.332372397, 0.35084623, 0.3488462, 0.461227626, 0.33171159, 0.372529596, 0.329982847, 0.38849247, 0.34501612, 0.473452926, 0.305221587, 0.342230648, 0.309438676, 0.33885702, 0.34513164, 0.44521299, 0.321815193, 0.353297621, 0.299766421, 0.35747412, 0.3234338, 0.465329707, 0.307089776, 0.340271682, 0.331105918, 0.3517272, 0.34612685, 0.45652613, 0.329992414, 0.371347934, 0.32875672, 0.38936594, 0.34324414, 0.466418684, 0.303284079, 0.34165293, 0.310763568, 0.33865312, 0.3456831, 0.440383196, 0.321494937, 0.354019076, 0.300890207, 0.35687193, 0.3245728, 0.460871726, 0.307997584, 0.341215819, 0.332740366, 0.34938002, 0.34741744, 0.449467272, 0.329702467, 0.370934963, 0.329768598, 0.38641328, 0.34334326, 0.461989552, 0.302631766, 0.342432529, 0.31040737, 0.33657897, 0.3441969, 0.43620643, 0.320200354, 0.354539901, 0.299818903, 0.3556357, 0.3227271, 0.458297163, 0.305973589, 0.341718465, 0.332064718, 0.34873408, 0.34490186, 0.449372977, 0.329326361, 0.37138468, 0.330537409, 0.387529, 0.34259576, 0.461856991, 0.302744359, 0.338372886, 0.311819434, 0.3383448, 0.34489915, 0.439021438, 0.321530849, 0.351255417, 0.302145928, 0.3562352, 0.32421967, 0.45913139, 0.306572348, 0.33861354, 0.332893878, 0.3490475, 0.34604365, 0.451240897, 0.329905421, 0.369082928, 0.330931991, 0.38674062, 0.34317708, 0.463719279, 0.303477496, 0.339430481, 0.311355293, 0.33759475, 0.34582624, 0.439853877, 0.320992351, 0.351281881, 0.302044868, 0.35488582, 0.32567355, 0.459685236, 0.306490302, 0.338914007, 0.331928521, 0.34944722, 0.34807602, 0.45245561, 0.32984066, 0.369234473, 0.329812646, 0.38509488, 0.34431338, 0.46686098, 0.302589476, 0.339977354, 0.310785383, 0.33706427, 0.34608755, 0.44291839, 0.321896046, 0.353774458, 0.301219732, 0.3535623, 0.3249052, 0.463623762, 0.307353377, 0.340354353, 0.33227244, 0.34599924, 0.34829104, 0.453855336, 0.329532593, 0.371610254, 0.329936385, 0.38426054, 0.34475437, 0.466002852, 0.303482682, 0.340577483, 0.310866356, 0.33559772, 0.34691402, 0.440701216, 0.321310073, 0.354342341, 0.302544057, 0.35366285, 0.32537904, 0.460964948, 0.30739066, 0.340916663, 0.33210969, 0.3453095, 0.34766456, 0.453629434, 0.329665303, 0.371765375, 0.328900665, 0.37837872, 0.34337187, 0.463764191, 0.302246302, 0.340585619, 0.310851306, 0.32754597, 0.34424782, 0.440774053, 0.320691764, 0.353866547, 0.301418662, 0.343957, 0.3235231, 0.4610717, 0.30451417, 0.339127749, 0.331873804, 0.34000865, 0.34618744, 0.451889217, 0.328051686, 0.369213551, 0.331498682, 0.37830782, 0.3419896, 0.464401871, 0.301361561, 0.339151502, 0.312032044, 0.32998526, 0.3438038, 0.439071566, 0.319563031, 0.353147238, 0.30164668, 0.34602767, 0.32385135, 0.46008721, 0.304193079, 0.341626555, 0.330952615, 0.33960563, 0.34627324, 0.450528383, 0.32717672, 0.373660982, 0.329676121, 0.37711012, 0.34315175, 0.463721246, 0.301212609, 0.340935826, 0.309863985, 0.32983187, 0.34555504, 0.438083231, 0.320061594, 0.353500247, 0.302116275, 0.34436974, 0.32398975, 0.459835351, 0.304713249, 0.339495867, 0.332144618, 0.3387822, 0.34792987, 0.451450974, 0.329320192, 0.37126264, 0.329621345, 0.37486064, 0.3455004, 0.464719176, 0.304053307, 0.341812611, 0.310614288, 0.3283191, 0.3466001, 0.439034283, 0.321749538, 0.353960365, 0.30234322, 0.34324685, 0.32485646, 0.45935446, 0.30572319, 0.339848608, 0.332707077, 0.3384964, 0.34859502, 0.449133992, 0.329498768, 0.370826423, 0.330407023, 0.37493488, 0.3458472, 0.463351101, 0.302725494, 0.341310143, 0.311904162, 0.32821503, 0.34673715, 0.437133312, 0.321032256, 0.35376361, 0.302231312, 0.34305733, 0.32413462, 0.458751291, 0.305729479, 0.340554059, 0.332850248, 0.33825588, 0.3474888, 0.451372534, 0.329237014, 0.371069282, 0.330331445, 0.37446284, 0.34544078, 0.463939309, 0.302557409, 0.341140985, 0.311553299, 0.32704282, 0.34720767, 0.438890725, 0.32043919, 0.352394938, 0.300703734, 0.3410762, 0.32466865, 0.460088193, 0.305083245, 0.338353187, 0.331314862, 0.33686993, 0.3475478, 0.452081114, 0.328397453, 0.369154781, 0.329266399, 0.372960985, 0.344456911, 0.463465393, 0.302406102, 0.340031236, 0.309870631, 0.32781553, 0.34730726, 0.439455748, 0.321150839, 0.352281213, 0.300508112, 0.34280062, 0.3255013, 0.461058021, 0.306553036, 0.339289129, 0.330340058, 0.3384596, 0.3480218, 0.450377464, 0.329911679, 0.370636672, 0.329152614, 0.3737815, 0.34527063, 0.463870078, 0.304910958, 0.340688944, 0.31212008, 0.32739672, 0.34501514, 0.438454688, 0.323502779, 0.352948815, 0.302178413, 0.34223747, 0.32604322, 0.459921062, 0.308612585, 0.338743001, 0.333393097, 0.33761838, 0.34868765, 0.45123592, 0.33235997, 0.371054947, 0.331052542, 0.37173533, 0.34640932, 0.462177873, 0.304222673, 0.34047994, 0.313277483, 0.32624808, 0.3479864, 0.437133968, 0.323327154, 0.353232861, 0.303848416, 0.34201247, 0.3267327, 0.459621847, 0.308079034, 0.339999408, 0.337480724, 0.341875, 0.35063908, 0.451460749, 0.333031476, 0.371642351, 0.335135639, 0.3781914, 0.3477881, 0.463242918, 0.305893034, 0.341955543, 0.317461669, 0.3310409, 0.3495796, 0.435492486, 0.323589742, 0.353947252, 0.306762636, 0.34564513, 0.3275647, 0.458325565, 0.308854133, 0.34086749, 0.337773383, 0.34190673, 0.35119763, 0.448667526, 0.331877649, 0.372143418, 0.336416483, 0.3765075, 0.34817225, 0.460347354, 0.305001825, 0.341521084, 0.316670418, 0.330849, 0.34982955, 0.436004907, 0.323697507, 0.354673773, 0.308191061, 0.34957406, 0.32789683, 0.457640499, 0.309175849, 0.341807842, 0.339340627, 0.3479102, 0.3516779, 0.448111475, 0.332149804, 0.372238219, 0.336669445, 0.3848465, 0.34818572, 0.463878125, 0.304799497, 0.341775537, 0.31632328, 0.33755928, 0.34893045, 0.436662734, 0.323448688, 0.354030341, 0.306376606, 0.35540146, 0.32744604, 0.458225936, 0.309573591, 0.340554684, 0.337700814, 0.3495024, 0.35035506, 0.447983831, 0.332027167, 0.370855719, 0.336180925, 0.38492054, 0.34787843, 0.462329835, 0.306327343, 0.342881262, 0.317672402, 0.33739215, 0.3495885, 0.438206583, 0.324306399, 0.354126424, 0.307183236, 0.35435957, 0.3257287, 0.456180453, 0.308140665, 0.339312434, 0.335917622, 0.34605423, 0.3481935, 0.446636289, 0.330655813, 0.37083739, 0.332574129, 0.38052097, 0.34798935, 0.46382755, 0.303992748, 0.343883246, 0.320239037, 0.33457497, 0.35110477, 0.441103607, 0.32324034, 0.355840296, 0.308641464, 0.34820953, 0.32953477, 0.463258564, 0.30988276, 0.345533103, 0.342036992, 0.3475917, 0.35315064, 0.453611523, 0.330959111, 0.376550883, 0.339264691, 0.380745351, 0.351641089, 0.465832442, 0.304363817, 0.347165227, 0.317988783, 0.33559597, 0.3518202, 0.440224081, 0.32248348, 0.358058751, 0.306867152, 0.34919742, 0.32951376, 0.460399657, 0.30922541, 0.345886111, 0.337269902, 0.34627646, 0.353387, 0.452938765, 0.331724674, 0.376332134, 0.334515214, 0.38052627, 0.35208726, 0.465781718, 0.305935204, 0.347915381, 0.315807819, 0.33793336, 0.35476378, 0.439123482, 0.324226469, 0.358996332, 0.305277556, 0.35029474, 0.33094504, 0.459579408, 0.30971545, 0.346963644, 0.336470634, 0.34757972, 0.3537326, 0.44983092, 0.332870603, 0.377039075, 0.333333045, 0.3812732, 0.35109904, 0.463098079, 0.305679828, 0.346998811, 0.314377338, 0.33728054, 0.35242757, 0.436554968, 0.323270619, 0.357655823, 0.303459704, 0.35038456, 0.32999185, 0.459004939, 0.308677047, 0.3447797, 0.336520642, 0.34879658, 0.35329962, 0.450401753, 0.331574351, 0.375894547, 0.334498644, 0.38397175, 0.35195956, 0.46437037, 0.304352552, 0.347362638, 0.315321058, 0.338856, 0.35273096, 0.437615991, 0.322514027, 0.3589347, 0.305217415, 0.35218197, 0.33067575, 0.459954709, 0.308500677, 0.348164052, 0.337130249, 0.35011765, 0.3541868, 0.451422393, 0.331679106, 0.377949953, 0.334511727, 0.38363278, 0.35290948, 0.466240674, 0.304652363, 0.349039823, 0.316373408, 0.3397048, 0.3534781, 0.438668638, 0.323580682, 0.360702485, 0.306408286, 0.3527367, 0.3316568, 0.461702436, 0.309237778, 0.3490251, 0.337709904, 0.3516326, 0.35406727, 0.45413354, 0.331925571, 0.378564984, 0.334895641, 0.38509965, 0.35213533, 0.46601519, 0.305250049, 0.349355161, 0.315885037, 0.33956322, 0.35215774, 0.438848734, 0.323842645, 0.360443383, 0.305107594, 0.35409564, 0.3312508, 0.461150676, 0.309464484, 0.34850654, 0.336796343, 0.3514473, 0.35495305, 0.454466581, 0.332926035, 0.379558563, 0.335028291, 0.3835511, 0.3537666, 0.468357533, 0.30685702, 0.351450801, 0.316716939, 0.33849338, 0.35408774, 0.440906584, 0.32487601, 0.360866755, 0.305493981, 0.351185292, 0.332383811, 0.464055657, 0.31000042, 0.349124521, 0.337919831, 0.348705798, 0.355820537, 0.45640254, 0.334306359, 0.380102187, 0.337182432, 0.38142067, 0.35443705, 0.470458329, 0.307381481, 0.351568818, 0.319192022, 0.337659091, 0.354777604, 0.444206238, 0.325604498, 0.361205459, 0.307367504, 0.349961758, 0.3322891, 0.465578973, 0.310681552, 0.349352539, 0.339579582, 0.348464668, 0.355141908, 0.457327187, 0.334177017, 0.380366117, 0.335799426, 0.381304532, 0.353724718, 0.470351219, 0.307073504, 0.350853533, 0.317402035, 0.337220669, 0.354573965, 0.443798423, 0.32552141, 0.361757725, 0.306394756, 0.349738866, 0.332297027, 0.465412974, 0.310151666, 0.348994672, 0.337218583, 0.348519206, 0.354921073, 0.457813501, 0.33435449, 0.379969239, 0.335425407, 0.380662203, 0.353795946, 0.469953924, 0.30763483, 0.35188815, 0.318047136, 0.33717829, 0.35433358, 0.441886574, 0.325778037, 0.36303097, 0.306791604, 0.35068226, 0.33212045, 0.463744134, 0.310902447, 0.350253135, 0.338022858, 0.34952682, 0.35553482, 0.455510706, 0.33381629, 0.380333751, 0.336801589, 0.38323253, 0.352834, 0.468063176, 0.306750625, 0.351902097, 0.318249255, 0.33880398, 0.35301924, 0.441354692, 0.324845463, 0.361632228, 0.306944877, 0.3495344, 0.33047247, 0.463608533, 0.309415966, 0.348693103, 0.337440431, 0.3484833, 0.35388824, 0.453495264, 0.332619816, 0.378777295, 0.335376084, 0.381340623, 0.352271825, 0.466899455, 0.305406243, 0.349223644, 0.315437853, 0.332684159, 0.351801276, 0.440182418, 0.323277354, 0.360606313, 0.30438444, 0.34585238, 0.32865566, 0.460194111, 0.307584018, 0.34652942, 0.33543447, 0.34139037, 0.3508603, 0.451687247, 0.330583513, 0.37611258, 0.33289433, 0.37600693, 0.3492625, 0.462781608, 0.302957296, 0.347115487, 0.313881159, 0.33180144, 0.3502676, 0.43734026, 0.321935922, 0.356224865, 0.303053468, 0.34482706, 0.3289594, 0.459525287, 0.306609809, 0.345302016, 0.333658069, 0.34233308, 0.35171887, 0.451069027, 0.330787301, 0.375525981, 0.331201166, 0.3761499, 0.35030627, 0.464022905, 0.302830249, 0.346041977, 0.312767178, 0.3318517, 0.35026768, 0.438427538, 0.321427792, 0.357417405, 0.301548898, 0.3445404, 0.3291237, 0.461335927, 0.306083202, 0.34404406, 0.33222157, 0.34332108, 0.35114694, 0.452844232, 0.329897255, 0.37535864, 0.32958263, 0.37768874, 0.35145825, 0.465735972, 0.303301871, 0.34656864, 0.31148526, 0.33410186, 0.35199723, 0.441208452, 0.322050154, 0.358171701, 0.302170813, 0.34718207, 0.33093524, 0.462367475, 0.307344437, 0.34644967, 0.33533967, 0.3467452, 0.35356876, 0.453964412, 0.331366152, 0.37577486, 0.33300558, 0.38041526, 0.3530417, 0.466213703, 0.304533124, 0.3488973, 0.3143504, 0.3353532, 0.35356382, 0.440642059, 0.322665602, 0.35855055, 0.30427495, 0.34795246, 0.3315265, 0.46371451, 0.308205396, 0.34705567, 0.3359192, 0.34606072, 0.35410208, 0.454462975, 0.33107996, 0.37688926, 0.33308047, 0.379754692, 0.353631198, 0.467126727, 0.304168552, 0.34939262, 0.3144025, 0.335275531, 0.354910225, 0.442889601, 0.322621763, 0.359143853, 0.304042429, 0.348159194, 0.332318366, 0.46364069, 0.308601141, 0.34713042, 0.33579218, 0.34692511, 0.354428321, 0.455007493, 0.332364142, 0.3768407, 0.33358467, 0.37970686, 0.3538992, 0.466309279, 0.30512765, 0.3490795, 0.31439504, 0.33520022, 0.354900986, 0.442132652, 0.32395336, 0.35957545, 0.304360479, 0.34727886, 0.33239564, 0.462902248, 0.308267921, 0.34702712, 0.3361926, 0.34581473, 0.35484347, 0.455281705, 0.331969559, 0.37778637, 0.3341527, 0.37890407, 0.3544493, 0.467622519, 0.304867417, 0.34934413, 0.31499186, 0.33397934, 0.35457766, 0.443180352, 0.323754668, 0.35979605, 0.30473667, 0.34735414, 0.3331464, 0.463613033, 0.308881342, 0.34852254, 0.33622056, 0.3459658, 0.35535702, 0.456020862, 0.332748085, 0.37909332, 0.33314162, 0.37928018, 0.3540562, 0.467950433, 0.305233508, 0.3507711, 0.3133431, 0.33399364, 0.3542702, 0.442405105, 0.323494077, 0.35961565, 0.30316997, 0.34746128, 0.3317797, 0.463669509, 0.309066147, 0.34672043, 0.33491224, 0.3453721, 0.35286766, 0.454562038, 0.331519932, 0.37719256, 0.3321212, 0.378488, 0.35294965, 0.467713416, 0.304979831, 0.34861818, 0.31360266, 0.334578723, 0.353359133, 0.442155331, 0.322848827, 0.35923344, 0.30230686, 0.34694776, 0.33064303, 0.462106943, 0.308030188, 0.34698263, 0.33339483, 0.34608567, 0.35402903, 0.454632998, 0.33173874, 0.37701976, 0.33112645, 0.37933427, 0.3534494, 0.467239976, 0.304836392, 0.34866267, 0.31295907, 0.33612058, 0.35375252, 0.443145335, 0.323658437, 0.35898006, 0.30349863, 0.34858075, 0.33197913, 0.464592367, 0.309001923, 0.347197, 0.3347067, 0.34705138, 0.35463107, 0.455468178, 0.332507074, 0.37778297, 0.3323618, 0.38017762, 0.35313138, 0.468049198, 0.30515191, 0.3494133, 0.31340447, 0.33642283, 0.35384536, 0.442125797, 0.323741555, 0.35894185, 0.30333984, 0.3490164, 0.33188418, 0.464252353, 0.309062183, 0.34612852, 0.33450818, 0.34726498, 0.35400477, 0.456145495, 0.333053112, 0.3767722, 0.33212715, 0.3801979, 0.35417148, 0.46865961, 0.305211335, 0.3485157, 0.31341884, 0.33541244, 0.35521436, 0.443464428, 0.3236233, 0.35853764, 0.30344492, 0.34768036, 0.33224365, 0.463136822, 0.307620198, 0.3462405, 0.33294606, 0.34469104, 0.35497877, 0.455555946, 0.332091302, 0.37700835, 0.33249873, 0.3781421, 0.35373402, 0.467701465, 0.305115432, 0.34913385, 0.31466842, 0.334937, 0.35452142, 0.444299906, 0.323462307, 0.35958087, 0.30431572, 0.34735537, 0.3325833, 0.465119034, 0.308914363, 0.3471138, 0.33681813, 0.34626216, 0.35480177, 0.456578642, 0.332228959, 0.37689176, 0.33447975, 0.37936008, 0.35477984, 0.46812287, 0.304891407, 0.34873784, 0.3154002, 0.33467972, 0.3556012, 0.444431573, 0.323198825, 0.35913414, 0.30485106, 0.34717482, 0.33294922, 0.463718832, 0.307579607, 0.3468963, 0.33697832, 0.34626943, 0.35483667, 0.455301106, 0.331702709, 0.37647977, 0.33435854, 0.37944233, 0.35414875, 0.468104869, 0.304903537, 0.3488199, 0.31544873, 0.33502728, 0.35564354, 0.444548488, 0.323389947, 0.35957056, 0.30531046, 0.34760338, 0.3329433, 0.46494019, 0.30853343, 0.3470385, 0.3371986, 0.34628427, 0.35564086, 0.458001465, 0.332332462, 0.37822142, 0.334668, 0.3797443, 0.35488662, 0.470314473, 0.305300862, 0.34980702, 0.31664744, 0.33677462, 0.35667068, 0.446439922, 0.324171513, 0.3607706, 0.30626065, 0.34827337, 0.33371866, 0.466524899, 0.309203625, 0.34747002, 0.33871743, 0.34653896, 0.3561384, 0.459795862, 0.332835883, 0.3776186, 0.33621338, 0.37889168, 0.35610592, 0.471928686, 0.305745453, 0.35067922, 0.3175484, 0.33561692, 0.35764897, 0.448028117, 0.324066877, 0.361695, 0.3076751, 0.3480335, 0.33527008, 0.470151722, 0.309690714, 0.3494344, 0.33933774, 0.34619504, 0.35851485, 0.463246554, 0.333123952, 0.38113472, 0.33754092, 0.37994048, 0.35804272, 0.474394023, 0.306350499, 0.35243368, 0.3177079, 0.33614862, 0.358576, 0.449247509, 0.324108541, 0.36186218, 0.30649263, 0.34780332, 0.33550185, 0.470045477, 0.309929878, 0.35050368, 0.33890474, 0.346730351, 0.358326674, 0.463214934, 0.333530694, 0.3816328, 0.33626607, 0.380038232, 0.357839108, 0.475118548, 0.306272745, 0.3536665, 0.31721744, 0.33593035, 0.35838747, 0.450534075, 0.324085176, 0.36288458, 0.30690202, 0.348191, 0.335289, 0.470250547, 0.309462011, 0.35119277, 0.33894226, 0.34690937, 0.3584495, 0.463715076, 0.333322227, 0.3820494, 0.33688357, 0.37972632, 0.35785154, 0.475024015, 0.306958705, 0.3542698, 0.31732997, 0.33651322, 0.3585991, 0.450321913, 0.325010568, 0.363941699, 0.307173759, 0.34848207, 0.3354346, 0.471792459, 0.310709625, 0.351933688, 0.339247763, 0.34667313, 0.35814485, 0.464286923, 0.334772319, 0.3820971, 0.3374374, 0.3798284, 0.35785648, 0.475944191, 0.30757001, 0.35398716, 0.3182261, 0.33713582, 0.35907185, 0.451232433, 0.325552911, 0.36431736, 0.3075437, 0.3486676, 0.33603212, 0.471157163, 0.310820907, 0.3519974, 0.3396293, 0.3472061, 0.35903, 0.463173985, 0.334261805, 0.382901847, 0.337288558, 0.38002557, 0.35860023, 0.474079132, 0.307160139, 0.35470131, 0.317779511, 0.33690628, 0.35994974, 0.450998306, 0.326004267, 0.3649828, 0.30790412, 0.34890425, 0.33592302, 0.471322358, 0.310772419, 0.3522462, 0.33922142, 0.34703165, 0.3591864, 0.463384688, 0.334693253, 0.38266397, 0.3375979, 0.37998435, 0.35917616, 0.473309934, 0.307373673, 0.3541518, 0.31804842, 0.3369909, 0.35992923, 0.449061543, 0.325982839, 0.36404997, 0.30755052, 0.34842187, 0.33674484, 0.47033897, 0.310775548, 0.352078885, 0.339860618, 0.3474829, 0.36020383, 0.464091748, 0.335158467, 0.382178396, 0.337785631, 0.38051862, 0.35957015, 0.474770874, 0.307469577, 0.3537444, 0.31870615, 0.33729482, 0.36057436, 0.450754106, 0.325389266, 0.36316383, 0.3084012, 0.34929377, 0.33655939, 0.471196324, 0.310201854, 0.350751281, 0.339913189, 0.347856, 0.3598764, 0.464633137, 0.333881795, 0.38153413, 0.33823818, 0.38124874, 0.3601999, 0.475082904, 0.306240976, 0.35398805, 0.3186256, 0.3377858, 0.35991487, 0.449779183, 0.324335635, 0.362929434, 0.307827681, 0.349517, 0.3366263, 0.469471991, 0.308920354, 0.3506459, 0.3396741, 0.347688, 0.35957474, 0.462978989, 0.3322047, 0.3810183, 0.33736953, 0.38073716, 0.35957476, 0.474717587, 0.305335313, 0.35317734, 0.3178768, 0.3370061, 0.36030674, 0.450524449, 0.323706657, 0.3636726, 0.3076409, 0.3492392, 0.3371424, 0.470882833, 0.308830768, 0.35187197, 0.33949786, 0.3475302, 0.36004728, 0.463876843, 0.332667112, 0.381929219, 0.337233335, 0.38036737, 0.35936445, 0.473935544, 0.305294871, 0.35316572, 0.31779572, 0.33656847, 0.36066216, 0.449064195, 0.323153108, 0.36298335, 0.3079025, 0.3490363, 0.33660722, 0.469174385, 0.308793336, 0.35113063, 0.33954412, 0.3471526, 0.36025417, 0.461859912, 0.332295567, 0.3821023, 0.3374377, 0.38030222, 0.35968408, 0.473359823, 0.305783659, 0.354053915, 0.317821264, 0.3363495, 0.36079937, 0.447845608, 0.323687702, 0.36403355, 0.30700946, 0.34796098, 0.33677807, 0.468260705, 0.308573633, 0.35152033, 0.33904475, 0.3457603, 0.35997468, 0.461260468, 0.332272142, 0.38200438, 0.33626994, 0.3786556, 0.35920367, 0.472018301, 0.305024385, 0.3537416, 0.3172503, 0.33534294, 0.36021072, 0.447023332, 0.323369026, 0.36360326, 0.307109, 0.34744614, 0.33692163, 0.467754841, 0.308972865, 0.35192132, 0.33880073, 0.34534156, 0.35991308, 0.460959733, 0.332454175, 0.38253605, 0.33648518, 0.37851125, 0.35962415, 0.472395331, 0.305051029, 0.35356608, 0.31727383, 0.3358029, 0.36048943, 0.447386831, 0.323000491, 0.363814086, 0.306112856, 0.34769326, 0.33689526, 0.467652768, 0.308387339, 0.35173905, 0.3383688, 0.3460237, 0.3601105, 0.460500866, 0.33235985, 0.38289586, 0.33704978, 0.37879637, 0.36030892, 0.471817195, 0.305718184, 0.35471103, 0.31769118, 0.33530286, 0.36088195, 0.447683483, 0.3237409, 0.36469772, 0.30679283, 0.3475068, 0.33705327, 0.467623562, 0.308672845, 0.35235608, 0.338488, 0.34545088, 0.3598953, 0.460588753, 0.331931025, 0.3823218, 0.33647266, 0.37773663, 0.35935947, 0.471595496, 0.304980487, 0.35425687, 0.31756166, 0.33375663, 0.36020976, 0.447159499, 0.323700339, 0.3643074, 0.3073168, 0.34621006, 0.33698294, 0.468335211, 0.308971018, 0.35230953, 0.3388299, 0.34408724, 0.35972485, 0.460815579, 0.33269012, 0.3830367, 0.3374718, 0.37722757, 0.36018172, 0.47202915, 0.306095719, 0.354612, 0.31800213, 0.33420622, 0.3609557, 0.448288172, 0.324352115, 0.364335209, 0.307041496, 0.34642813, 0.33762342, 0.469284564, 0.309567779, 0.352012455, 0.339043796, 0.34508827, 0.36064455, 0.462005496, 0.333214283, 0.3823331, 0.33687875, 0.378088772, 0.360911906, 0.473705769, 0.306103319, 0.354297936, 0.318723381, 0.334539294, 0.361522168, 0.449347973, 0.324430764, 0.364306271, 0.307652324, 0.346786499, 0.337992817, 0.468895614, 0.309606552, 0.351694524, 0.339314908, 0.345334291, 0.361192495, 0.461979389, 0.333345145, 0.382620722, 0.337551534, 0.3775619, 0.36081415, 0.473333925, 0.30659008, 0.35464707, 0.31889218, 0.33508164, 0.36182502, 0.448509663, 0.324935496, 0.3638911, 0.30716482, 0.34675843, 0.33798558, 0.468960643, 0.310059965, 0.3510724, 0.33898306, 0.34533063, 0.36132383, 0.4625251, 0.334656805, 0.38176176, 0.33752713, 0.37777326, 0.36090782, 0.473125786, 0.307219356, 0.3539941, 0.31820476, 0.33483645, 0.36161116, 0.449500173, 0.325568944, 0.36382288, 0.30765727, 0.34671128, 0.33814242, 0.469052434, 0.31053862, 0.35128784, 0.33924624, 0.34503314, 0.36136588, 0.462406009, 0.33463949, 0.3816103, 0.33801055, 0.37799606, 0.36096668, 0.473585993, 0.307694048, 0.35408953, 0.3191674, 0.33575314, 0.3618479, 0.449313104, 0.325497478, 0.36420953, 0.308237, 0.34774306, 0.33850121, 0.469628781, 0.310546994, 0.35200912, 0.33988658, 0.34582534, 0.36119384, 0.46241644, 0.334720135, 0.38153502, 0.3375165, 0.3787109, 0.36055338, 0.472288668, 0.307577133, 0.3535933, 0.3190096, 0.3357957, 0.36121953, 0.449130803, 0.326391786, 0.3640119, 0.3081168, 0.34773082, 0.3380066, 0.468796223, 0.311697513, 0.3515916, 0.33970848, 0.3453188, 0.361439, 0.462740511, 0.335310608, 0.38155788, 0.33759218, 0.37767756, 0.36085728, 0.472981632, 0.307844788, 0.35377455, 0.31828925, 0.33439875, 0.36163452, 0.449049205, 0.326390713, 0.36377674, 0.3072435, 0.34672776, 0.33817232, 0.469502479, 0.311321855, 0.35073343, 0.33852413, 0.3457085, 0.36163417, 0.463846415, 0.335428149, 0.38165286, 0.33763692, 0.37886003, 0.36210972, 0.476199418, 0.308693767, 0.35409898, 0.31890756, 0.33616674, 0.36250198, 0.451471806, 0.327287555, 0.3644021, 0.30780137, 0.3483613, 0.33892918, 0.471914589, 0.31162107, 0.35215163, 0.33982605, 0.34602627, 0.36253294, 0.466304332, 0.336004555, 0.3829902, 0.33791783, 0.37912676, 0.36091113, 0.476467669, 0.30869931, 0.35482794, 0.3190759, 0.33557734, 0.36174887, 0.452057719, 0.327185273, 0.36497658, 0.3081623, 0.34725532, 0.3383239, 0.471912593, 0.311992526, 0.35243064, 0.33927438, 0.34561735, 0.361882, 0.465421408, 0.336464733, 0.38309857, 0.33768672, 0.37882578, 0.36145574, 0.476660997, 0.30823794, 0.3555882, 0.3187724, 0.33636937, 0.36203557, 0.451645404, 0.32745418, 0.36530215, 0.30728, 0.34801537, 0.33796552, 0.470788568, 0.311955273, 0.3524502, 0.3382272, 0.34679362, 0.36057463, 0.463358819, 0.335629553, 0.38309956, 0.33707476, 0.3801309, 0.36120588, 0.473486573, 0.306385517, 0.3548849, 0.31806403, 0.33685043, 0.36190376, 0.448277265, 0.324890524, 0.36472133, 0.30755624, 0.3488629, 0.3379351, 0.46794039, 0.308788061, 0.35265574, 0.33913416, 0.34760702, 0.36122367, 0.46089071, 0.330935717, 0.38265285, 0.33726168, 0.37983134, 0.3610392, 0.472790778, 0.306167841, 0.355554, 0.31769302, 0.336702, 0.36137542, 0.447889745, 0.324409634, 0.36462584, 0.30732957, 0.34915316, 0.33741182, 0.467071146, 0.30893594, 0.3519958, 0.33899084, 0.34810948, 0.3601157, 0.461023599, 0.332476169, 0.38330486, 0.33687648, 0.3807882, 0.36074567, 0.472233206, 0.30542022, 0.35539073, 0.31751975, 0.33884412, 0.36117214, 0.448028117, 0.324621499, 0.36514106, 0.30717823, 0.3502285, 0.33821857, 0.468450189, 0.310316324, 0.35248968, 0.33879268, 0.3490665, 0.3601089, 0.462148666, 0.333634973, 0.3827171, 0.33697805, 0.38257796, 0.35989645, 0.473650873, 0.306824565, 0.3547783, 0.31806982, 0.33953682, 0.3612023, 0.449096382, 0.3239173, 0.36466327, 0.3074333, 0.35148287, 0.33811715, 0.46983102, 0.308063507, 0.352562, 0.33901504, 0.35073772, 0.36090016, 0.46372202, 0.330704361, 0.38272375, 0.33720642, 0.38362062, 0.36054957, 0.474453926, 0.304745495, 0.3547511, 0.31758997, 0.3440196, 0.36040762, 0.44907853, 0.32257089, 0.36405027, 0.306171, 0.35492456, 0.33769962, 0.468533576, 0.308167875, 0.35251886, 0.33774024, 0.3491855, 0.36097103, 0.46269688, 0.332723439, 0.38253304, 0.33546656, 0.37968662, 0.3611078, 0.474938035, 0.306183547, 0.35492426, 0.31695202, 0.33728573, 0.36193195, 0.451097578, 0.324170619, 0.3647516, 0.30589196, 0.34937316, 0.33826455, 0.469792128, 0.308750212, 0.35218638, 0.33715907, 0.35190204, 0.36105058, 0.463815242, 0.333311796, 0.38206238, 0.3351432, 0.38381293, 0.36101326, 0.475387424, 0.305153906, 0.3538928, 0.3162541, 0.34367576, 0.36094174, 0.450744063, 0.324327469, 0.3641165, 0.3054669, 0.35634908, 0.33801764, 0.471816242, 0.31052798, 0.351039, 0.3380053, 0.35086653, 0.36123812, 0.465845346, 0.333344609, 0.38167942, 0.33535698, 0.3809567, 0.360277, 0.476854205, 0.30684489, 0.35240865, 0.31708035, 0.3374104, 0.36103636, 0.452191263, 0.325771391, 0.36326206, 0.3060939, 0.34918094, 0.3368692, 0.471067548, 0.310826838, 0.3510276, 0.3374934, 0.34857386, 0.3594913, 0.4658297, 0.334135324, 0.3813538, 0.3358436, 0.38071457, 0.36026788, 0.476560265, 0.307020396, 0.3529379, 0.31721523, 0.3380723, 0.36133698, 0.451577872, 0.324881405, 0.36359975, 0.3060472, 0.3479403, 0.33714452, 0.471704245, 0.311236918, 0.3519347, 0.33851862, 0.3470712, 0.36024943, 0.465331137, 0.334474772, 0.382512152, 0.336386561, 0.3782122, 0.36037287, 0.475850403, 0.307377279, 0.3541948, 0.31751448, 0.33515877, 0.36109832, 0.450483382, 0.325013995, 0.36358878, 0.30620608, 0.346022, 0.33743852, 0.470353752, 0.310700804, 0.35232115, 0.33859205, 0.346177191, 0.360427618, 0.465049237, 0.335396767, 0.38257286, 0.33635074, 0.37727773, 0.3594844, 0.474221498, 0.307181597, 0.35470623, 0.3173874, 0.33518654, 0.36012086, 0.449208915, 0.325131655, 0.36372888, 0.30567747, 0.34660518, 0.33715612, 0.469093502, 0.310649782, 0.35165545, 0.3378271, 0.34548905, 0.35987222, 0.462031037, 0.33470878, 0.38196486, 0.33506045, 0.377738029, 0.359639466, 0.473188013, 0.307384163, 0.3541823, 0.31679365, 0.33544973, 0.36098522, 0.449024916, 0.325911075, 0.36428243, 0.30580688, 0.3464403, 0.33769417, 0.469638348, 0.310681045, 0.35200667, 0.33769494, 0.34557384, 0.36081764, 0.462696373, 0.334458232, 0.38278484, 0.3359557, 0.37810364, 0.36095256, 0.474711061, 0.307707936, 0.35521454, 0.31716153, 0.33604822, 0.36188698, 0.448741138, 0.325061679, 0.36423507, 0.30606046, 0.34684187, 0.33761227, 0.468766451, 0.310228407, 0.35214275, 0.33800912, 0.34559122, 0.36147273, 0.463880509, 0.334207088, 0.3817896, 0.33611155, 0.3778812, 0.36033255, 0.474617511, 0.307160944, 0.3538984, 0.3171008, 0.3354947, 0.36161104, 0.450315297, 0.324025065, 0.36273953, 0.30606347, 0.3464192, 0.337829, 0.470135272, 0.310385048, 0.35096672, 0.33766052, 0.3463117, 0.36091915, 0.463634074, 0.333400816, 0.38106564, 0.33559385, 0.37766954, 0.36041656, 0.474079013, 0.306401908, 0.35282138, 0.317001, 0.33582792, 0.36192295, 0.449960977, 0.32469514, 0.3628295, 0.30610496, 0.3460092, 0.33847222, 0.47000432, 0.310620189, 0.3507015, 0.3379651, 0.3457243, 0.36053008, 0.464172959, 0.33396256, 0.38097998, 0.3360088, 0.37720448, 0.3603298, 0.474118888, 0.306796461, 0.35483837, 0.31714192, 0.33546847, 0.3617807, 0.449181527, 0.324544311, 0.36369422, 0.30633974, 0.34607857, 0.33800536, 0.469539732, 0.309914321, 0.35214925, 0.3376059, 0.34545353, 0.36044222, 0.462817043, 0.33373338, 0.38224864, 0.335684, 0.37746182, 0.3603594, 0.473676711, 0.306020111, 0.35449082, 0.3170692, 0.334686, 0.3616055, 0.448744535, 0.324116856, 0.36451688, 0.3057929, 0.3461075, 0.33719164, 0.467650831, 0.309949368, 0.35257635, 0.3374152, 0.34515306, 0.36059442, 0.4614999, 0.333071738, 0.3819377, 0.33510914, 0.3774326, 0.36009467, 0.472189873, 0.305785894, 0.35462967, 0.3165469, 0.33544374, 0.3615638, 0.44784081, 0.32393077, 0.36385056, 0.30605948, 0.3473219, 0.3373638, 0.46762085, 0.309571445, 0.35110044, 0.33858347, 0.34574872, 0.35941967, 0.46249032, 0.332670361, 0.38224947, 0.33601353, 0.37884235, 0.360104, 0.472365439, 0.30566144, 0.3543221, 0.31760153, 0.3361544, 0.3608859, 0.448401153, 0.323904753, 0.36412486, 0.3057737, 0.34760913, 0.33710092, 0.468556583, 0.309602678, 0.35225418, 0.3379816, 0.34599146, 0.36025974, 0.461847275, 0.332985461, 0.382158, 0.33557594, 0.3789447, 0.35911003, 0.472050399, 0.305519491, 0.3540363, 0.3172655, 0.33682096, 0.36015397, 0.447390646, 0.324808121, 0.36497226, 0.30683345, 0.34914696, 0.33711648, 0.468112826, 0.312026024, 0.3529427, 0.33881235, 0.34730121, 0.36032355, 0.461658031, 0.335165948, 0.3826998, 0.33606866, 0.37817112, 0.3600766, 0.472319365, 0.306922555, 0.35484794, 0.31677666, 0.3363268, 0.3610751, 0.447590977, 0.325428456, 0.3647555, 0.30605122, 0.34879574, 0.33734024, 0.468551278, 0.311365098, 0.3527354, 0.3378477, 0.34712577, 0.359762, 0.462141514, 0.334608406, 0.38243914, 0.3354925, 0.378882736, 0.359379441, 0.473557085, 0.307175189, 0.354430914, 0.316713244, 0.33690864, 0.36037806, 0.448212683, 0.324995339, 0.36443788, 0.3057059, 0.34721196, 0.3369714, 0.468474746, 0.310725331, 0.35215342, 0.33780116, 0.34558412, 0.35923555, 0.462256968, 0.334685802, 0.38227332, 0.33575556, 0.3791183, 0.35994187, 0.473591775, 0.307504594, 0.3540479, 0.3165853, 0.33674452, 0.36061364, 0.449153602, 0.325546056, 0.3643782, 0.3057606, 0.34784296, 0.33711082, 0.467799634, 0.310906649, 0.3523629, 0.33857888, 0.34797162, 0.35984144, 0.46296224, 0.335059553, 0.38270217, 0.33601457, 0.37941736, 0.35952848, 0.472289592, 0.30739367, 0.35473582, 0.31635702, 0.3363759, 0.3612132, 0.447243005, 0.326089472, 0.3650397, 0.3060116, 0.34656963, 0.33728883, 0.467866927, 0.311386883, 0.3535076, 0.33810225, 0.3455268, 0.36008257, 0.461604178, 0.335008681, 0.38380876, 0.33619636, 0.37854955, 0.35910708, 0.471554816, 0.307407469, 0.35697016, 0.31702617, 0.33579522, 0.36092046, 0.447920203, 0.325585842, 0.36725914, 0.30620375, 0.3463261, 0.33714002, 0.468045831, 0.310851991, 0.354256, 0.33863863, 0.34561116, 0.36057624, 0.461622864, 0.334585994, 0.38337564, 0.33500203, 0.37734148, 0.35975474, 0.472498417, 0.306649417, 0.35485703, 0.31624162, 0.3349311, 0.36146328, 0.448154747, 0.325641245, 0.36544997, 0.30626297, 0.34600055, 0.33779672, 0.468809396, 0.31180492, 0.35302666, 0.33872098, 0.34622505, 0.360671, 0.462228745, 0.335805416, 0.38319772, 0.33619228, 0.37848693, 0.3605815, 0.472022653, 0.307806343, 0.356137574, 0.317774683, 0.33691514, 0.3615535, 0.448724389, 0.326662719, 0.365609437, 0.306076735, 0.34708995, 0.33792162, 0.467481405, 0.31086731, 0.35229367, 0.33832327, 0.3451384, 0.36110625, 0.461765707, 0.334854364, 0.38230526, 0.3362866, 0.37808186, 0.36066315, 0.472580403, 0.307251334, 0.3555286, 0.31807923, 0.33607003, 0.3618096, 0.448404551, 0.326311678, 0.36574176, 0.30708826, 0.34709045, 0.33847195, 0.469070256, 0.311792582, 0.35285115, 0.33917618, 0.34623408, 0.36055887, 0.46304813, 0.335704029, 0.38309073, 0.33683458, 0.37846383, 0.3601161, 0.47325027, 0.307632983, 0.3552721, 0.31794786, 0.3362396, 0.3614639, 0.448858023, 0.32596758, 0.36471802, 0.306738, 0.34674802, 0.33778754, 0.469277561, 0.311844647, 0.3527099, 0.33940277, 0.34642, 0.36104396, 0.463716656, 0.335589528, 0.38315427, 0.33718103, 0.378489, 0.36098477, 0.473716646, 0.30803436, 0.35564157, 0.31876335, 0.33645838, 0.3624847, 0.449756861, 0.326891482, 0.36521208, 0.30769867, 0.3471318, 0.33863157, 0.4692837, 0.311758786, 0.3535589, 0.339502, 0.34583497, 0.3613342, 0.464300334, 0.335832059, 0.38314095, 0.33777276, 0.37896574, 0.36109525, 0.474532783, 0.307665646, 0.35464895, 0.31846005, 0.33586624, 0.36249438, 0.450420886, 0.326123148, 0.3659745, 0.30759174, 0.34687307, 0.33930212, 0.470501751, 0.311514258, 0.35396674, 0.34003904, 0.34604678, 0.36154476, 0.46451056, 0.334872037, 0.38381505, 0.33763394, 0.37831867, 0.36151248, 0.474477559, 0.30698812, 0.35492584, 0.31910238, 0.33630762, 0.36234495, 0.449991107, 0.325365096, 0.36510783, 0.30764738, 0.34714457, 0.33892497, 0.469112188, 0.310940325, 0.35287294, 0.33981293, 0.34649476, 0.3618654, 0.463813186, 0.334723115, 0.382816702, 0.337166905, 0.3784325, 0.36108503, 0.473680973, 0.307153881, 0.3548739, 0.31859285, 0.33589393, 0.36225283, 0.449774563, 0.325690478, 0.36475188, 0.30770046, 0.34666356, 0.33893487, 0.470018893, 0.311149418, 0.35264778, 0.3400901, 0.34596705, 0.3616255, 0.463720828, 0.334725916, 0.38286573, 0.33729678, 0.3781645, 0.3613127, 0.473613262, 0.30724141, 0.35482544, 0.31896064, 0.335897982, 0.362311572, 0.449814975, 0.325280547, 0.36428514, 0.30797717, 0.34685594, 0.33866647, 0.469659895, 0.311034799, 0.3527364, 0.3402533, 0.34593648, 0.36174574, 0.464269757, 0.33497718, 0.38223666, 0.33762482, 0.37909487, 0.36144114, 0.473814368, 0.307513326, 0.35474923, 0.31901592, 0.33613175, 0.36258042, 0.450012416, 0.325357974, 0.36379978, 0.30820474, 0.34706882, 0.33902007, 0.470219254, 0.311089545, 0.35146704, 0.34048066, 0.34620804, 0.36181647, 0.464684993, 0.334528416, 0.3813171, 0.33790573, 0.37833995, 0.3617749, 0.475020051, 0.307296693, 0.35436046, 0.31996706, 0.3368983, 0.36263207, 0.45139578, 0.325337142, 0.3645729, 0.30892345, 0.34778866, 0.33894092, 0.471064687, 0.310967684, 0.35268956, 0.34135395, 0.3467455, 0.36197183, 0.464689642, 0.334903657, 0.382343, 0.33800462, 0.37888208, 0.3617483, 0.474780083, 0.307181448, 0.35490334, 0.31963298, 0.33743423, 0.36269897, 0.451330155, 0.325878501, 0.36463594, 0.30852574, 0.34763223, 0.33882236, 0.471211582, 0.311441362, 0.35270843, 0.34086043, 0.3469404, 0.36152157, 0.466072172, 0.334629446, 0.38272035, 0.33756566, 0.37857315, 0.3612851, 0.475601614, 0.307210594, 0.355499, 0.3191968, 0.33617818, 0.3628333, 0.45149076, 0.326004833, 0.3656359, 0.30798802, 0.3470579, 0.3396732, 0.471929878, 0.311254829, 0.35330793, 0.34020364, 0.34619078, 0.36226922, 0.465540677, 0.334589511, 0.3833109, 0.3370961, 0.37807098, 0.361819, 0.474982888, 0.307234228, 0.3561125, 0.31832296, 0.3362283, 0.3630928, 0.451139987, 0.326184899, 0.36646277, 0.30752733, 0.34770745, 0.33959144, 0.472466737, 0.311705977, 0.35374925, 0.33995786, 0.34714025, 0.36198577, 0.465892106, 0.335062355, 0.38349396, 0.3368186, 0.37895584, 0.3615731, 0.475123793, 0.30760473, 0.35598776, 0.318065, 0.33638498, 0.36260653, 0.451957911, 0.325650632, 0.3656181, 0.30694535, 0.34686214, 0.33889914, 0.4715738, 0.311340988, 0.35372946, 0.3399978, 0.34587568, 0.36188096, 0.466658354, 0.335399687, 0.38391465, 0.3370754, 0.378433, 0.36174995, 0.476481855, 0.30802238, 0.35619968, 0.31835252, 0.33632043, 0.3629401, 0.451189756, 0.32575652, 0.36589116, 0.3072689, 0.34685478, 0.33948493, 0.471563816, 0.311484486, 0.35397378, 0.33928904, 0.34617558, 0.36233002, 0.466827393, 0.335154563, 0.38375422, 0.33675584, 0.37846497, 0.362392, 0.476431936, 0.308230013, 0.35659474, 0.31824094, 0.33639047, 0.3634276, 0.452882797, 0.32638973, 0.36619106, 0.30778438, 0.34693408, 0.33925638, 0.472435713, 0.312108606, 0.35457158, 0.34014806, 0.34601265, 0.36212498, 0.46705541, 0.335725963, 0.38452858, 0.33760095, 0.3782175, 0.36195648, 0.477067053, 0.30782932, 0.35694066, 0.31936756, 0.3363442, 0.3637066, 0.452652544, 0.326470464, 0.36616704, 0.3084076, 0.3464945, 0.33977398, 0.472656071, 0.311952412, 0.3541862, 0.3403819, 0.34563664, 0.3623916, 0.467882574, 0.335757941, 0.38340575, 0.33783185, 0.3787288, 0.36181006, 0.477218509, 0.308349997, 0.3566681, 0.31954807, 0.33648723, 0.36286852, 0.452419966, 0.326753974, 0.36625537, 0.30881482, 0.34705716, 0.3391603, 0.471722752, 0.31215781, 0.3539818, 0.3409237, 0.34600642, 0.3620733, 0.466406584, 0.335664421, 0.38495252, 0.33824626, 0.3784863, 0.3613337, 0.476041198, 0.30830282, 0.35748032, 0.3192582, 0.3365802, 0.36364594, 0.452602535, 0.327030003, 0.36747405, 0.30791575, 0.34717417, 0.3401802, 0.473201275, 0.312566936, 0.35517347, 0.34048182, 0.34678015, 0.36299375, 0.46748656, 0.336163223, 0.38514778, 0.3374937, 0.37867334, 0.36217558, 0.475863606, 0.308344096, 0.35738504, 0.31930262, 0.3365964, 0.3630802, 0.451725721, 0.327084064, 0.36735082, 0.30841646, 0.34703824, 0.33914384, 0.470861584, 0.312055528, 0.3549334, 0.33949587, 0.34618184, 0.3618097, 0.464873403, 0.336069703, 0.38462266, 0.33682176, 0.37926203, 0.3620129, 0.4757891, 0.308837801, 0.35745227, 0.31835496, 0.33669814, 0.3631923, 0.450992256, 0.326965839, 0.36658913, 0.30736378, 0.3472666, 0.33941785, 0.471351326, 0.31292367, 0.354599, 0.339563, 0.34665918, 0.36180383, 0.465594023, 0.336766809, 0.38482118, 0.33720055, 0.37966433, 0.3617184, 0.475426584, 0.3090038, 0.35832512, 0.31851202, 0.3372475, 0.36305347, 0.452157259, 0.32800597, 0.36759725, 0.30764538, 0.34697425, 0.33970338, 0.472714216, 0.31344676, 0.35594547, 0.33992934, 0.34676415, 0.3624409, 0.468128622, 0.33706215, 0.3855993, 0.33732036, 0.37909374, 0.3622147, 0.477548242, 0.309526801, 0.35825226, 0.31902283, 0.3369932, 0.3629111, 0.453112334, 0.327490211, 0.36782125, 0.30783686, 0.34738874, 0.3393881, 0.472974658, 0.312793195, 0.35593158, 0.34008747, 0.3466039, 0.3625657, 0.468007118, 0.336947083, 0.38561192, 0.33759758, 0.379268, 0.36195743, 0.477014929, 0.309125036, 0.3582876, 0.31883213, 0.3368525, 0.36266616, 0.453207105, 0.327751398, 0.36743656, 0.3073691, 0.34687358, 0.33934304, 0.472881883, 0.313154221, 0.3553672, 0.3394956, 0.34638757, 0.3619131, 0.467763424, 0.336825162, 0.38463676, 0.3365639, 0.3790294, 0.36178237, 0.476166934, 0.309119225, 0.35690552, 0.31817687, 0.33658606, 0.3628648, 0.452435493, 0.327549517, 0.36623782, 0.30698457, 0.34652963, 0.33895487, 0.472869605, 0.312770158, 0.35442406, 0.33985692, 0.34582672, 0.36146206, 0.466536611, 0.336813748, 0.38486883, 0.33712786, 0.37863356, 0.3613585, 0.47679162, 0.309570044, 0.35824072, 0.31860146, 0.33616307, 0.36251038, 0.452265471, 0.327903152, 0.36720335, 0.3077235, 0.34654048, 0.33893034, 0.473086953, 0.313425481, 0.35547364, 0.3400635, 0.3458071, 0.36169195, 0.467102051, 0.337659925, 0.38497353, 0.33778697, 0.37856793, 0.36180326, 0.477283627, 0.310373783, 0.35841438, 0.3189875, 0.3366195, 0.3633133, 0.453268081, 0.328947902, 0.367879, 0.30856344, 0.34703204, 0.33980072, 0.47368753, 0.314078957, 0.35556412, 0.3408975, 0.3467091, 0.36247894, 0.467998058, 0.338178337, 0.3857646, 0.33877498, 0.37947756, 0.36171556, 0.47715047, 0.310600996, 0.3584525, 0.31950516, 0.33709306, 0.36357677, 0.453600854, 0.328676641, 0.36799982, 0.30886504, 0.3472522, 0.33969906, 0.474281222, 0.314259171, 0.3558046, 0.34069857, 0.34587553, 0.3620338, 0.468003571, 0.337747335, 0.38528365, 0.33853948, 0.37921497, 0.36168322, 0.4768776, 0.310112894, 0.35753855, 0.32025367, 0.33734414, 0.3629577, 0.453585565, 0.329627782, 0.36744443, 0.3090099, 0.34793815, 0.33961457, 0.47514552, 0.31465605, 0.35550803, 0.3409952, 0.3472289, 0.3630651, 0.4695043, 0.3381922, 0.38586968, 0.3385561, 0.3798374, 0.36190674, 0.479472876, 0.310944825, 0.35928258, 0.32106167, 0.33798695, 0.36348444, 0.455112249, 0.329924077, 0.36828312, 0.30982724, 0.34871522, 0.3402297, 0.47616374, 0.31546724, 0.35614702, 0.3428573, 0.34809455, 0.36311847, 0.4701629, 0.339006, 0.3858322, 0.3404706, 0.3810258, 0.36254457, 0.47942218, 0.31170025, 0.3589355, 0.32134655, 0.33763993, 0.3635674, 0.4551241, 0.33016104, 0.36839736, 0.31017196, 0.3485894, 0.34040293, 0.47571534, 0.31506187, 0.3565043, 0.3422657, 0.3474898, 0.3626151, 0.46988383, 0.3390409, 0.38634372, 0.33924696, 0.38016218, 0.36280525, 0.47919196, 0.31177703, 0.35946995, 0.32115096, 0.33783025, 0.3648985, 0.4553604, 0.33001396, 0.3686607, 0.3098804, 0.3484795, 0.34044868, 0.4751209, 0.31486055, 0.35602245, 0.34183815, 0.34745002, 0.3633859, 0.46882886, 0.3386071, 0.3860228, 0.339192, 0.38005692, 0.362452, 0.47786722, 0.31084844, 0.3589285, 0.32104513, 0.3378968, 0.36388662, 0.45417687, 0.32931942, 0.36851552, 0.3094787, 0.34867334, 0.3400447, 0.47433698, 0.3146042, 0.35541284, 0.34168532, 0.3477244, 0.36297938, 0.46890983, 0.33874518, 0.38577786, 0.33966628, 0.38040996, 0.36241862, 0.47867084, 0.31134903, 0.3588766, 0.32130682, 0.33876008, 0.36417305, 0.45505527, 0.32966378, 0.36890912, 0.30926865, 0.34872755, 0.34062463, 0.47489434, 0.315041, 0.35643232, 0.34171665, 0.34780443, 0.3628523, 0.46945938, 0.3386821, 0.38577935, 0.33943295, 0.38024408, 0.36215904, 0.4782442, 0.31058156, 0.3583723, 0.3213304, 0.33787832, 0.3630701, 0.45555162, 0.33019936, 0.3680262, 0.30932808, 0.3492145, 0.3392777, 0.47462827, 0.31577596, 0.35568044, 0.3413202, 0.348191, 0.36178395, 0.46844956, 0.33953544, 0.38524386, 0.33871153, 0.3805219, 0.36163506, 0.47742516, 0.31098312, 0.35833156, 0.31985137, 0.33754078, 0.36260396, 0.45367217, 0.3295411, 0.36777458, 0.30852026, 0.34789807, 0.3389156, 0.473800927, 0.314575732, 0.35472226, 0.34050855, 0.3468115, 0.36170924, 0.46830776, 0.3383649, 0.38542473, 0.33822986, 0.37997875, 0.36167797, 0.4785039, 0.31067857, 0.3583815, 0.31953895, 0.33752394, 0.36285582, 0.4547343, 0.32916242, 0.36796176, 0.30839166, 0.34795022, 0.3389036, 0.47370315, 0.31386268, 0.3554887, 0.34101367, 0.34688446, 0.3620749, 0.46921772, 0.3380095, 0.3854914, 0.33921835, 0.37945217, 0.36171448, 0.48037362, 0.31054845, 0.35857448, 0.32083353, 0.33654627, 0.36263242, 0.45546994, 0.3292039, 0.36749786, 0.3090025, 0.34763876, 0.3395946, 0.4751375, 0.3136878, 0.35565007, 0.34119436, 0.34594524, 0.3617009, 0.46944472, 0.337659, 0.38524067, 0.33902755, 0.37900734, 0.3614527, 0.47840026, 0.309788883, 0.35782215, 0.32062313, 0.33629015, 0.36328265, 0.4544706, 0.32874477, 0.36717862, 0.30904487, 0.34730083, 0.33972389, 0.47518107, 0.31390792, 0.35482723, 0.34110758, 0.3457489, 0.3624132, 0.469660968, 0.337927938, 0.3847921, 0.33858156, 0.37867433, 0.36258557, 0.479256719, 0.310177296, 0.35807246, 0.3204512, 0.33621275, 0.364204, 0.455813259, 0.328876942, 0.36783016, 0.30936316, 0.3469808, 0.34063515, 0.47589272, 0.31430584, 0.35556927, 0.34206662, 0.34562173, 0.3631325, 0.470314652, 0.338014603, 0.38530922, 0.33875605, 0.37914136, 0.36278117, 0.480056018, 0.309904963, 0.35766152, 0.3208307, 0.3361761, 0.36423966, 0.45528823, 0.32871693, 0.36717787, 0.30954176, 0.34731263, 0.34073853, 0.47612536, 0.31382737, 0.35503203, 0.34195152, 0.34592184, 0.3635836, 0.47013694, 0.33793592, 0.38475722, 0.33933908, 0.37913087, 0.36334327, 0.479282081, 0.310124844, 0.35763434, 0.3211139, 0.33640537, 0.36468202, 0.45463613, 0.32860702, 0.36682463, 0.30951682, 0.3471008, 0.3408728, 0.47567222, 0.31392923, 0.35467893, 0.34258854, 0.34640658, 0.3634967, 0.469669163, 0.337894499, 0.38446203, 0.34006402, 0.37894776, 0.3628884, 0.479581445, 0.310459793, 0.35707492, 0.32160205, 0.33631, 0.36411908, 0.454649627, 0.32857281, 0.3673463, 0.31002674, 0.3469284, 0.34033492, 0.47539505, 0.3135355, 0.3546874, 0.34206453, 0.34588262, 0.36280245, 0.470462322, 0.337526828, 0.38465974, 0.33933422, 0.37890297, 0.36198357, 0.479655683, 0.310079575, 0.3579179, 0.32116944, 0.33646342, 0.363664, 0.45632067, 0.32900086, 0.36718783, 0.30977985, 0.34752038, 0.34081313, 0.47777754, 0.31450197, 0.35616404, 0.34247658, 0.346505, 0.36308298, 0.4722058, 0.3387019, 0.38644922, 0.33963272, 0.3793451, 0.36265957, 0.48105875, 0.31053102, 0.3595997, 0.32142368, 0.33680552, 0.36439773, 0.45660526, 0.32947442, 0.368417, 0.3102016, 0.34713897, 0.34103242, 0.4766752, 0.31461614, 0.35710657, 0.342314, 0.34652328, 0.36279705, 0.472079635, 0.338639468, 0.38645682, 0.3402073, 0.37977692, 0.363029, 0.481345952, 0.311149418, 0.35916665, 0.32214066, 0.33668768, 0.36411119, 0.457924724, 0.330098569, 0.36881626, 0.3112189, 0.3474022, 0.34080404, 0.4781199, 0.31500974, 0.35705942, 0.3437358, 0.34663293, 0.36358583, 0.4734136, 0.33900657, 0.38678417, 0.3412897, 0.3795168, 0.36292028, 0.482056856, 0.310939997, 0.3591464, 0.32281026, 0.33674636, 0.3643549, 0.45674706, 0.32964718, 0.3684814, 0.3115617, 0.34716824, 0.34081504, 0.47728425, 0.314793, 0.35696885, 0.34402034, 0.3461502, 0.36287832, 0.4713238, 0.33885753, 0.3861026, 0.34126216, 0.37939999, 0.36269936, 0.4804465, 0.311089, 0.35920012, 0.32241, 0.33639783, 0.36391354, 0.45609087, 0.3296922, 0.36858928, 0.31135258, 0.34679553, 0.34039938, 0.4774272, 0.31455958, 0.35602906, 0.3435136, 0.34592623, 0.36263156, 0.470730692, 0.338735074, 0.38511196, 0.34128198, 0.37839717, 0.3624007, 0.47948113, 0.30995846, 0.3583958, 0.32266217, 0.3356718, 0.36469492, 0.456631452, 0.32933408, 0.36838016, 0.3115701, 0.34698808, 0.34047017, 0.476509959, 0.314133555, 0.35592684, 0.34398293, 0.34623584, 0.36320266, 0.470877498, 0.33802247, 0.3856281, 0.34088725, 0.3787321, 0.36266014, 0.479417264, 0.309624195, 0.3584048, 0.32199955, 0.33559242, 0.36453986, 0.455086142, 0.32885462, 0.36809134, 0.31050825, 0.34680486, 0.3401654, 0.474815428, 0.313833863, 0.35570008, 0.3427976, 0.34583145, 0.36226463, 0.468841732, 0.337706149, 0.3852572, 0.34061274, 0.3782655, 0.3618278, 0.478027552, 0.310079783, 0.3577081, 0.32195672, 0.33555132, 0.3638008, 0.454242915, 0.328678191, 0.36691958, 0.31073007, 0.34654593, 0.3404921, 0.47417954, 0.3137591, 0.35459018, 0.34232014, 0.34552175, 0.3622816, 0.46796906, 0.33781537, 0.3847318, 0.33996984, 0.37824175, 0.3624324, 0.476781, 0.31036538, 0.3586875, 0.32154876, 0.33584014, 0.36436802, 0.453249425, 0.329452753, 0.36780927, 0.31129965, 0.34609264, 0.34029487, 0.47369912, 0.3141693, 0.35561073, 0.34301248, 0.34578544, 0.36293486, 0.46803808, 0.33836746, 0.38456982, 0.3404208, 0.37789452, 0.36226594, 0.47634235, 0.310093462, 0.35778832, 0.32191503, 0.33562583, 0.36455142, 0.452502728, 0.328414619, 0.3668018, 0.3107315, 0.3463365, 0.3406146, 0.4732756, 0.31346467, 0.35454574, 0.3430898, 0.34554133, 0.3627138, 0.46760225, 0.33782408, 0.38509828, 0.34039414, 0.3789617, 0.36231637, 0.476776928, 0.310267955, 0.357745, 0.32246724, 0.33581603, 0.363897, 0.452250332, 0.328325808, 0.36770535, 0.31187946, 0.34680066, 0.34068573, 0.4735835, 0.31362876, 0.35603595, 0.34389386, 0.34562176, 0.362723, 0.46740294, 0.33756515, 0.38558832, 0.34153962, 0.37921396, 0.36240175, 0.47688764, 0.3099063, 0.358872, 0.3223615, 0.33585334, 0.3640757, 0.452563763, 0.328812808, 0.36776397, 0.3113176, 0.34681883, 0.3406755, 0.47335994, 0.3133498, 0.3562069, 0.34361374, 0.34614184, 0.36291212, 0.467916399, 0.337630898, 0.3861657, 0.3413016, 0.37890327, 0.3628636, 0.47593912, 0.31083027, 0.35961503, 0.3225321, 0.33552918, 0.3643999, 0.451887697, 0.32912001, 0.36830917, 0.31146428, 0.34648207, 0.34067282, 0.47334424, 0.3145633, 0.355986804, 0.344002813, 0.34684706, 0.3630146, 0.466356844, 0.338421851, 0.38591176, 0.34158278, 0.37843338, 0.36384627, 0.475873858, 0.311234534, 0.35903108, 0.32329267, 0.33450878, 0.36484122, 0.450179368, 0.329672009, 0.3681348, 0.31152964, 0.34529108, 0.3426426, 0.47336093, 0.3145249, 0.3566228, 0.34353814, 0.34584117, 0.36354688, 0.467290759, 0.336928219, 0.3862499, 0.3415047, 0.3802794, 0.3635461, 0.476939112, 0.310377687, 0.35937795, 0.32186514, 0.33717698, 0.3648634, 0.452576756, 0.327906847, 0.3693492, 0.31078482, 0.34774485, 0.3410359, 0.47332647, 0.31343436, 0.35824642, 0.34326285, 0.34769306, 0.36375466, 0.4681072, 0.33737367, 0.38801897, 0.34031615, 0.38102353, 0.36348736, 0.4773726, 0.31094882, 0.361204, 0.32223663, 0.33816138, 0.36444193, 0.45284006, 0.32858238, 0.37008414, 0.3105443, 0.34872264, 0.34016272, 0.472707, 0.31320882, 0.35761857, 0.3420212, 0.347925, 0.36252415, 0.46690777, 0.33715492, 0.38703695, 0.33951876, 0.38074267, 0.36274546, 0.477187, 0.31004202, 0.3601693, 0.32106864, 0.33839497, 0.3638263, 0.45197102, 0.32857215, 0.36985463, 0.31094292, 0.3488058, 0.34044394, 0.47296718, 0.313898, 0.3577415, 0.3428163, 0.34804246, 0.3631756, 0.46724102, 0.33788875, 0.3876043, 0.33953094, 0.38136783, 0.36312312, 0.476695, 0.31019562, 0.36045295, 0.32150316, 0.33814672, 0.36520192, 0.45227948, 0.32873973, 0.3698997, 0.31059, 0.348369, 0.34132943, 0.47328356, 0.3137426, 0.35800272, 0.34289885, 0.3483435, 0.36376497, 0.46774858, 0.33761656, 0.38756904, 0.34006512, 0.380983, 0.36365804, 0.47735307, 0.3105205, 0.36022696, 0.32133567, 0.3389481, 0.36502424, 0.4530131, 0.3286144, 0.36930948, 0.30993637, 0.34892425, 0.3409548, 0.4729099, 0.31354672, 0.35731414, 0.3422031, 0.3480295, 0.36394837, 0.46630278, 0.3374461, 0.38767114, 0.339635, 0.38172093, 0.36458346, 0.4765505, 0.3102455, 0.36049595, 0.3210785, 0.3388084, 0.36509976, 0.45219472, 0.32828328, 0.37006667, 0.31056306, 0.3493588, 0.34180188, 0.4714787, 0.31329006, 0.35792586, 0.34303144, 0.34890512, 0.3641649, 0.4669651, 0.33744138, 0.38793522, 0.34069043, 0.38208595, 0.3641423, 0.4756709, 0.31007662, 0.36048514, 0.3215924, 0.3391063, 0.36514047, 0.45203325, 0.3281991, 0.3695776, 0.31141767, 0.34945825, 0.3411111, 0.47210523, 0.31331724, 0.35710618, 0.34423125, 0.34873003, 0.3631139, 0.4676923, 0.33765578, 0.38710845, 0.3416744, 0.38208038, 0.36327192, 0.47672537, 0.31030005, 0.36021826, 0.32332122, 0.33918813, 0.36428887, 0.45233905, 0.3294291, 0.3693001, 0.31139854, 0.3489541, 0.3405282, 0.47242847, 0.31441408, 0.357472, 0.34367782, 0.34818086, 0.3627665, 0.46765986, 0.3376498, 0.38660088, 0.34096873, 0.38230482, 0.36257577, 0.4773419, 0.31070682, 0.35939857, 0.3229557, 0.3393248, 0.363956, 0.4537128, 0.32886574, 0.3693815, 0.3122494, 0.34965402, 0.34096232, 0.4740403, 0.31465453, 0.3577508, 0.34470397, 0.34795052, 0.3630088, 0.46907517, 0.33817253, 0.3881716, 0.34099048, 0.3814216, 0.36253265, 0.47767016, 0.31062767, 0.36127394, 0.32284316, 0.33815175, 0.3647219, 0.45312643, 0.3290156, 0.37094516, 0.31203097, 0.34773412, 0.3409648, 0.47179714, 0.31386304, 0.35918015, 0.34498215, 0.34799594, 0.3636191, 0.46781757, 0.3385121, 0.38874036, 0.34212852, 0.38175395, 0.36284566, 0.47746164, 0.31134024, 0.36170945, 0.32361746, 0.33821508, 0.36419484, 0.45300487, 0.3298872, 0.37110633, 0.31189728, 0.34845412, 0.34055924, 0.47275174, 0.31546053, 0.35939997, 0.3443041, 0.34787196, 0.36330894, 0.4664882, 0.33975956, 0.39021987, 0.3419389, 0.3809837, 0.3628983, 0.47591534, 0.31120467, 0.36253807, 0.3230245, 0.33765498, 0.3648334, 0.4515801, 0.33007878, 0.372392207, 0.312069893, 0.348267, 0.3410555, 0.4711069, 0.31503013, 0.35976422, 0.3448155, 0.3468043, 0.363484, 0.4660166, 0.3395934, 0.3891633, 0.3417465, 0.3791011, 0.36295837, 0.47461006, 0.3117109, 0.3627072, 0.32323095, 0.33653557, 0.36430073, 0.45187926, 0.33035997, 0.37116256, 0.31184438, 0.346713, 0.34016734, 0.47176096, 0.31499353, 0.35905027, 0.34382692, 0.3469094, 0.36342305, 0.4670501, 0.33937612, 0.39004472, 0.34109002, 0.37982225, 0.3627564, 0.47556654, 0.3123082, 0.36267313, 0.32268327, 0.33766642, 0.36485675, 0.45134827, 0.331199, 0.3720776, 0.3126301, 0.348582, 0.3409342, 0.472279, 0.3158397, 0.36026925, 0.3446697, 0.34852955, 0.36331183, 0.46678314, 0.33970565, 0.39065835, 0.34127137, 0.3814717, 0.36283883, 0.4749636, 0.31144312, 0.36295247, 0.32184502, 0.337579, 0.3640498, 0.45078552, 0.32902357, 0.3719232, 0.3108315, 0.3480383, 0.3403231, 0.47114792, 0.3144242, 0.36019784, 0.3430777, 0.34790552, 0.36260837, 0.465671, 0.3383967, 0.39019448, 0.34055883, 0.3816378, 0.3619633, 0.47459128, 0.31162432, 0.36328122, 0.32308114, 0.3380576, 0.36350018, 0.45114225, 0.32989085, 0.37282208, 0.31109855, 0.34948093, 0.34031945, 0.4717332, 0.3147204, 0.35944748, 0.34233072, 0.34950465, 0.3651399, 0.46705106, 0.3398154, 0.39048386, 0.3427068, 0.3836161, 0.36525437, 0.47699675, 0.3127126, 0.36338973, 0.32261077, 0.3404536, 0.3666118, 0.4520024, 0.33038008, 0.37050062, 0.30928844, 0.34989685, 0.3420541, 0.47261697, 0.31657422, 0.36115378, 0.34436515, 0.34955654, 0.36678773, 0.46797758, 0.33962148, 0.38972083, 0.33942926, 0.38275957, 0.36468402, 0.47818702, 0.3118599, 0.3610931, 0.32028598, 0.3401755, 0.36656794, 0.45387837, 0.3296491, 0.37040454, 0.3094471, 0.34928945, 0.34179583, 0.4735506, 0.31516308, 0.35828465, 0.34153262, 0.34918484, 0.3645607, 0.467529595, 0.338863552, 0.38866845, 0.33932772, 0.38253373, 0.36396414, 0.4769881, 0.31150743, 0.3617381, 0.3209045, 0.34013602, 0.365803, 0.4523751, 0.32967663, 0.3704217, 0.30990788, 0.3505986, 0.34171683, 0.47205496, 0.31452855, 0.35815313, 0.34232032, 0.3492278, 0.36452302, 0.46791518, 0.3383701, 0.38839683, 0.33927587, 0.38218263, 0.36376104, 0.47653797, 0.31193784, 0.36094326, 0.32049757, 0.33938786, 0.3661584, 0.4514203, 0.32994092, 0.37031823, 0.30939844, 0.34914306, 0.3417863, 0.4715264, 0.31535903, 0.3583454, 0.34244546, 0.3480846, 0.3644593, 0.46647373, 0.33902094, 0.38894382, 0.3396191, 0.3810539, 0.36368546, 0.47530425, 0.31177557, 0.3610469, 0.32087633, 0.33811566, 0.3656151, 0.45199147, 0.32989544, 0.3706708, 0.30981278, 0.34899256, 0.34177494, 0.4725219, 0.31532252, 0.35828528, 0.34200954, 0.34795249, 0.3639239, 0.4672752, 0.3386915, 0.38882336, 0.33971545, 0.381383, 0.36403996, 0.47677663, 0.31200907, 0.3614564, 0.3209341, 0.33874372, 0.36586118, 0.45349896, 0.3300777, 0.37085986, 0.30974406, 0.34905195, 0.3415971, 0.4731957, 0.3157512, 0.35856387, 0.34249765, 0.34841162, 0.36416167, 0.46801904, 0.3388521, 0.38864115, 0.34011593, 0.38162014, 0.3641425, 0.4762082, 0.3120385, 0.3615368, 0.3217346, 0.3390071, 0.36586177, 0.45307407, 0.32979408, 0.37027094, 0.31079197, 0.34968618, 0.34214753, 0.47345397, 0.31541649, 0.35895458, 0.3428422, 0.34881464, 0.36548042, 0.46891952, 0.33956626, 0.3890615, 0.34089336, 0.38220462, 0.3652256, 0.47781178, 0.31234497, 0.36084267, 0.32194802, 0.33932582, 0.36663628, 0.45344234, 0.33027428, 0.37002206, 0.31046245, 0.34938964, 0.34262326, 0.47309104, 0.31587887, 0.35836384, 0.34317333, 0.34879068, 0.36508566, 0.46621782, 0.3387814, 0.3883819, 0.34041917, 0.3822745, 0.36493862, 0.4754335, 0.31181455, 0.3611147, 0.3219263, 0.33940142, 0.36693162, 0.4505898, 0.3295753, 0.3703709, 0.3108309, 0.34921208, 0.34197602, 0.4691168, 0.3148956, 0.35747835, 0.34290853, 0.34860986, 0.36459714, 0.4658075, 0.33801758, 0.3877452, 0.3404431, 0.3814037, 0.36453044, 0.4743975, 0.31067255, 0.3602247, 0.32136938, 0.33816075, 0.3655763, 0.45000413, 0.3288192, 0.3692187, 0.31049874, 0.34849402, 0.34173983, 0.47037816, 0.31442064, 0.35681778, 0.34245288, 0.34820953, 0.36472034, 0.46576792, 0.33822373, 0.38744843, 0.33995005, 0.3817352, 0.36468735, 0.4740528, 0.310879, 0.35988557, 0.32152182, 0.3387661, 0.36597142, 0.44954816, 0.32857972, 0.36919445, 0.3100008, 0.34938568, 0.3420629, 0.47068983, 0.31427467, 0.35741958, 0.3430414, 0.34836417, 0.3648727, 0.46475795, 0.3377991, 0.3873129, 0.34013262, 0.38194698, 0.36467993, 0.47402847, 0.3109885, 0.35972148, 0.32090318, 0.3382346, 0.3658729, 0.45053416, 0.32864225, 0.36908183, 0.31056234, 0.34858766, 0.3424133, 0.47026172, 0.31433287, 0.3574574, 0.34268516, 0.34839955, 0.36494973, 0.465228, 0.33822215, 0.3870066, 0.34010968, 0.38191497, 0.36469063, 0.47423333, 0.3110511, 0.35985422, 0.3211756, 0.33889812, 0.36656967, 0.45048863, 0.32874587, 0.36896372, 0.3103268, 0.3484192, 0.34265, 0.47073022, 0.31425378, 0.35672578, 0.34272555, 0.34853566, 0.3654159, 0.46560067, 0.33820876, 0.3870009, 0.34045404, 0.38195077, 0.3652107, 0.4739745, 0.31120482, 0.3594878, 0.32180092, 0.33881, 0.36684546, 0.45022905, 0.32859847, 0.36901996, 0.31065407, 0.3493665, 0.34249797, 0.4708425, 0.31443232, 0.35678753, 0.34259018, 0.34856373, 0.36521682, 0.46601588, 0.33814925, 0.3867736, 0.34003794, 0.38202283, 0.36514387, 0.4754081, 0.31112954, 0.360022, 0.32092035, 0.33878666, 0.3674206, 0.45104206, 0.3292631, 0.36889964, 0.3098292, 0.34952793, 0.3432385, 0.47148088, 0.31500527, 0.3576813, 0.3423309, 0.3487612, 0.3658929, 0.4661459, 0.33907786, 0.38706872, 0.34009695, 0.3821654, 0.3653126, 0.4748055, 0.31193838, 0.3602226, 0.32153296, 0.33937046, 0.36747405, 0.45075724, 0.3298554, 0.36961985, 0.31044874, 0.3489396, 0.343356, 0.47057396, 0.31505427, 0.35723594, 0.34249112, 0.34871668, 0.3664411, 0.46589178, 0.33855537, 0.38744575, 0.3402879, 0.3821797, 0.36625168, 0.4747819, 0.31144658, 0.35977942, 0.32126877, 0.3393441, 0.36787528, 0.4508551, 0.32965896, 0.3694088, 0.3104138, 0.3492502, 0.343574, 0.47139868, 0.31494337, 0.35736167, 0.34196454, 0.34865433, 0.36649808, 0.4650633, 0.338449, 0.3879108, 0.33991498, 0.3818557, 0.3663402, 0.47386572, 0.3111255, 0.36022437, 0.32125878, 0.33889255, 0.36758694, 0.4505684, 0.329318, 0.36906397, 0.31052026, 0.349323, 0.34393993, 0.47119877, 0.3149249, 0.35747075, 0.34258336, 0.34825823, 0.36617294, 0.46521345, 0.33878624, 0.3876815, 0.34004292, 0.38137782, 0.36566693, 0.4738045, 0.31141582, 0.36021638, 0.32155493, 0.33839455, 0.367397, 0.44986722, 0.32920066, 0.3691008, 0.3103828, 0.34834313, 0.34295976, 0.47042072, 0.31438738, 0.35689098, 0.34225178, 0.34795728, 0.36638024, 0.46463373, 0.33823293, 0.38711333, 0.33975935, 0.38126907, 0.36583057, 0.47366163, 0.31035694, 0.35905617, 0.32047468, 0.33802274, 0.36683628, 0.4488289, 0.327852, 0.36846614, 0.30956808, 0.3481858, 0.34263757, 0.468819, 0.3138432, 0.35646856, 0.34199706, 0.34716418, 0.3655694, 0.46377322, 0.33751744, 0.3865733, 0.3395478, 0.38094977, 0.36517468, 0.4729824, 0.31010368, 0.35863218, 0.320891, 0.33745998, 0.3664612, 0.44919944, 0.32768315, 0.36755466, 0.30964172, 0.3478532, 0.34218875, 0.46878454, 0.3135608, 0.35599935, 0.34204182, 0.3463244, 0.36577734, 0.46498206, 0.33761832, 0.38667098, 0.33943126, 0.37992084, 0.36571008, 0.47346097, 0.31054094, 0.35844147, 0.32038423, 0.33701122, 0.36768752, 0.44987333, 0.32873487, 0.3683246, 0.31001604, 0.3473563, 0.3433575, 0.47112682, 0.31349427, 0.35672313, 0.34190217, 0.34673965, 0.36664745, 0.46584868, 0.33751753, 0.38670087, 0.33952624, 0.38053513, 0.3662137, 0.47491017, 0.31045622, 0.35926458, 0.3211359, 0.33727172, 0.36783263, 0.450819, 0.32879087, 0.3687016, 0.31046557, 0.34802252, 0.3437621, 0.47146112, 0.3143389, 0.35694692, 0.3423601, 0.34702042, 0.366488, 0.46623474, 0.33809695, 0.3869629, 0.3399358, 0.38104227, 0.36607376, 0.4755047, 0.31106502, 0.35960716, 0.3212506, 0.3377415, 0.36799932, 0.45102254, 0.3287268, 0.3688403, 0.3105426, 0.34812027, 0.3433851, 0.47292796, 0.31439885, 0.35690725, 0.34267136, 0.34711474, 0.366276, 0.46623096, 0.33836842, 0.3870037, 0.33977178, 0.38067746, 0.36590406, 0.4755051, 0.3108631, 0.35951295, 0.32130632, 0.3376752, 0.36768547, 0.45261848, 0.32903552, 0.36870742, 0.31064606, 0.3482301, 0.34352463, 0.47333017, 0.31459063, 0.35725582, 0.3431501, 0.3472259, 0.36716008, 0.46751887, 0.33854434, 0.38771093, 0.3401375, 0.3809647, 0.3664019, 0.47642618, 0.3110817, 0.36013785, 0.32140428, 0.33796945, 0.36812362, 0.45213723, 0.32941747, 0.3691703, 0.31089005, 0.34819412, 0.34377566, 0.47251722, 0.3150642, 0.35764715, 0.3431817, 0.34677935, 0.36721236, 0.46649078, 0.3391282, 0.38777375, 0.340849, 0.38043952, 0.36642027, 0.47501627, 0.31166068, 0.3595641, 0.32078958, 0.33648604, 0.36682072, 0.45015466, 0.3300083, 0.36926633, 0.31022435, 0.3472417, 0.34237185, 0.47116223, 0.31517112, 0.35790944, 0.3424002, 0.34551993, 0.36484548, 0.46506962, 0.33912727, 0.38744092, 0.3396006, 0.38000947, 0.36564857, 0.4748755, 0.3122093, 0.36009434, 0.3211438, 0.33707017, 0.36712253, 0.45117432, 0.3306862, 0.36972272, 0.31019473, 0.3473551, 0.34309676, 0.4712399, 0.31567308, 0.3574434, 0.3428427, 0.3466782, 0.3660184, 0.4644478, 0.33960715, 0.38761568, 0.3395827, 0.3804783, 0.3654913, 0.47339678, 0.31174335, 0.3599847, 0.32082292, 0.33686936, 0.3671616, 0.44980478, 0.3301502, 0.36992896, 0.3099078, 0.348085, 0.3435337, 0.47048745, 0.31583652, 0.35801256, 0.3422321, 0.34713024, 0.36699575, 0.46487716, 0.3397947, 0.38802534, 0.33966297, 0.38112673, 0.3662329, 0.47427872, 0.31324467, 0.3603539, 0.32093233, 0.3378842, 0.36704078, 0.45016295, 0.33066055, 0.36948857, 0.31025857, 0.3488184, 0.34278497, 0.47081253, 0.3160895, 0.3579062, 0.3425974, 0.3476823, 0.36560312, 0.46561325, 0.340255, 0.38791272, 0.33955422, 0.38135317, 0.36562622, 0.47475314, 0.3123546, 0.35990635, 0.32063207, 0.33780545, 0.3670487, 0.45073566, 0.3306756, 0.3696188, 0.3107345, 0.34826368, 0.34294185, 0.47074756, 0.31656432, 0.35859147, 0.34344804, 0.34820196, 0.36610526, 0.46651202, 0.34035963, 0.38917425, 0.34085402, 0.3813738, 0.3657768, 0.4752441, 0.3127826, 0.3612093, 0.32133484, 0.3381217, 0.3681284, 0.45168018, 0.33180138, 0.37107992, 0.3112666, 0.34878638, 0.34424785, 0.4719563, 0.3173867, 0.35945112, 0.34323013, 0.3479848, 0.3668062, 0.4669079, 0.34129775, 0.3894238, 0.34086034, 0.3815211, 0.36630067, 0.47542366, 0.31388244, 0.36204818, 0.32160732, 0.33808064, 0.36795416, 0.45093256, 0.33196726, 0.3716864, 0.311183, 0.34860632, 0.34324762, 0.47198367, 0.31694716, 0.3596777, 0.34334737, 0.34790224, 0.36660722, 0.46722785, 0.3413137, 0.39001572, 0.34099826, 0.3817113, 0.36699468, 0.47635663, 0.3134116, 0.3623715, 0.32184622, 0.33866212, 0.36806157, 0.4525589, 0.33182454, 0.37179807, 0.31130812, 0.34938505, 0.34375232, 0.47324234, 0.31730223, 0.3601305, 0.3441573, 0.3483831, 0.36665013, 0.46697912, 0.34117433, 0.3902382, 0.34091344, 0.38196605, 0.3663813, 0.47580326, 0.3136249, 0.36208865, 0.32124963, 0.33849537, 0.36843368, 0.45187962, 0.33195037, 0.37159827, 0.3107499, 0.34930247, 0.34415513, 0.47281268, 0.31686866, 0.3598942, 0.3431742, 0.34841523, 0.36757794, 0.46737283, 0.34121975, 0.38984823, 0.34067723, 0.3820831, 0.36649597, 0.47636545, 0.31329218, 0.36233714, 0.32202613, 0.339389, 0.36765456, 0.45204762, 0.33172724, 0.3714767, 0.31099057, 0.34944966, 0.3436657, 0.47210968, 0.31723562, 0.35958692, 0.34430853, 0.34878823, 0.36664414, 0.4668246, 0.34118026, 0.38966894, 0.3410472, 0.38198617, 0.3661806, 0.47526884, 0.3136197, 0.3618752, 0.32235792, 0.3384887, 0.36793432, 0.45121643, 0.33176222, 0.37172744, 0.31177688, 0.34925625, 0.34409723, 0.47276783, 0.31778273, 0.3592886, 0.34426647, 0.34852782, 0.3673712, 0.46728545, 0.34159738, 0.38925663, 0.34109658, 0.3817538, 0.3664872, 0.47591352, 0.3138005, 0.36204413, 0.32227743, 0.33811754, 0.36839175, 0.45261618, 0.33218363, 0.37190586, 0.31191054, 0.34914762, 0.3440018, 0.4735928, 0.31769735, 0.359799, 0.34481442, 0.3483632, 0.3674143, 0.46740595, 0.3419219, 0.39012587, 0.341058, 0.38128686, 0.36638308, 0.47586468, 0.31402165, 0.36210665, 0.32252547, 0.33884376, 0.36799324, 0.45209998, 0.33228758, 0.37165132, 0.3125618, 0.3495904, 0.3441027, 0.47342065, 0.31811202, 0.35980806, 0.34419194, 0.34887627, 0.3674644, 0.46812087, 0.34205124, 0.38989666, 0.34148908, 0.3826763, 0.366599, 0.4765246, 0.31450748, 0.3627151, 0.3225115, 0.33907637, 0.36783108, 0.45278224, 0.33234316, 0.37185174, 0.3119466, 0.3499713, 0.34374943, 0.47400326, 0.31822786, 0.3600522, 0.34529218, 0.34843647, 0.36692867, 0.46833536, 0.3420304, 0.3902898, 0.342002, 0.38272357, 0.3660625, 0.47614422, 0.3139042, 0.36234638, 0.32227126, 0.3393344, 0.36753523, 0.45247802, 0.3320348, 0.37146917, 0.31209233, 0.34975407, 0.3437715, 0.4717986, 0.31687218, 0.35925874, 0.34405112, 0.34928855, 0.36640266, 0.46735883, 0.34128943, 0.38966665, 0.34108314, 0.38260502, 0.36588743, 0.47593397, 0.3135923, 0.3619487, 0.3216932, 0.33915067, 0.36741775, 0.45102087, 0.3314342, 0.37130314, 0.31169328, 0.3495557, 0.3429997, 0.47146547, 0.31702566, 0.35913277, 0.3438789, 0.3487799, 0.36633438, 0.46624437, 0.34064734, 0.38963363, 0.34097362, 0.38254383, 0.36581078, 0.47502503, 0.3130715, 0.36169654, 0.32218173, 0.3393676, 0.36773688, 0.4512561, 0.33150372, 0.37152517, 0.31113055, 0.35015413, 0.34348288, 0.47241014, 0.31656834, 0.35974368, 0.34359837, 0.34920883, 0.36637297, 0.46761972, 0.3413469, 0.39057282, 0.34058464, 0.3826456, 0.36604676, 0.47563714, 0.3132983, 0.3624397, 0.32188606, 0.33908132, 0.36774895, 0.4526428, 0.33195207, 0.37261215, 0.31152356, 0.35018924, 0.34382758, 0.47301474, 0.31758818, 0.3607154, 0.3438535, 0.34946108, 0.36658397, 0.46806493, 0.34099275, 0.39011177, 0.340619, 0.38276938, 0.36657465, 0.476914, 0.31364733, 0.36371785, 0.3212455, 0.33922237, 0.36781812, 0.4528803, 0.3318663, 0.3723005, 0.310889, 0.35019377, 0.34361583, 0.47295204, 0.3173178, 0.35940826, 0.34323862, 0.34956503, 0.36652246, 0.46809778, 0.34055662, 0.38952804, 0.3405776, 0.38356656, 0.36665958, 0.4759915, 0.31283996, 0.3620695, 0.3213471, 0.3399156, 0.36747473, 0.4519005, 0.33157602, 0.3714242, 0.3105526, 0.3504893, 0.34334913, 0.47248572, 0.3169621, 0.3589924, 0.34272173, 0.3497521, 0.36643398, 0.46802178, 0.34082758, 0.38945615, 0.34008425, 0.38329023, 0.36604524, 0.47622043, 0.3134744, 0.36191502, 0.32154396, 0.34063256, 0.3674232, 0.45231494, 0.33171088, 0.3706841, 0.31051862, 0.3504742, 0.34338528, 0.47333276, 0.31721887, 0.35891894, 0.3430776, 0.3499168, 0.36633867, 0.46769094, 0.34176534, 0.3894888, 0.3402348, 0.38327402, 0.36605358, 0.47679716, 0.31360033, 0.36134934, 0.32075736, 0.3389183, 0.36734268, 0.45121112, 0.33203208, 0.37084135, 0.31002635, 0.3499921, 0.34347257, 0.47300532, 0.3176084, 0.3588904, 0.34230572, 0.34879652, 0.3666873, 0.46948755, 0.34197032, 0.38949862, 0.34044498, 0.38269246, 0.365749, 0.4771123, 0.31377068, 0.36136174, 0.3212121, 0.3393067, 0.36739773, 0.45285982, 0.33212107, 0.37207592, 0.31100586, 0.35032955, 0.34314737, 0.47398198, 0.31778938, 0.35974315, 0.34384406, 0.34940794, 0.36599416, 0.46826333, 0.34186757, 0.39010644, 0.34086087, 0.38242102, 0.3660695, 0.4766427, 0.31403956, 0.3622942, 0.32178622, 0.3392325, 0.36699954, 0.451643139, 0.332203686, 0.3711702, 0.3113878, 0.34969354, 0.34269133, 0.47228798, 0.31784815, 0.35896066, 0.34422022, 0.34913877, 0.36624506, 0.46791738, 0.34104818, 0.38995868, 0.34183505, 0.38283595, 0.36556998, 0.4766818, 0.3137148, 0.3629671, 0.3217061, 0.33976087, 0.3675985, 0.45211458, 0.33131656, 0.371870607, 0.310705304, 0.3504028, 0.3433415, 0.47306126, 0.31693724, 0.359969974, 0.342954159, 0.349955, 0.36622566, 0.46842703, 0.34091964, 0.39044255, 0.3401848, 0.3830911, 0.36592147, 0.4777841, 0.3142678, 0.36334547, 0.32074252, 0.33997282, 0.36764523, 0.4525548, 0.3322525, 0.37239137, 0.3096547, 0.3506605, 0.34347972, 0.47380322, 0.31745717, 0.3604353, 0.3417489, 0.35006556, 0.36721984, 0.46807545, 0.3414102, 0.38989928, 0.33898994, 0.38336328, 0.36603373, 0.47593552, 0.3138061, 0.3630867, 0.31948364, 0.33950353, 0.36738846, 0.45205823, 0.33212236, 0.3720552, 0.3092148, 0.35029474, 0.3432311, 0.47440425, 0.3175, 0.3599646, 0.34174308, 0.34945995, 0.36601627, 0.46799576, 0.34182882, 0.38983917, 0.3391917, 0.3826463, 0.36582342, 0.47642317, 0.31357035, 0.36314648, 0.3210853, 0.33859575, 0.36696753, 0.45231164, 0.33177227, 0.37221053, 0.30990362, 0.34984466, 0.34302637, 0.4731262, 0.31748575, 0.36065122, 0.34309375, 0.34891585, 0.3661041, 0.4683717, 0.3415171, 0.39090994, 0.34067622, 0.3821825, 0.36627027, 0.47664407, 0.31377143, 0.36318374, 0.32026, 0.33859882, 0.36784992, 0.45183375, 0.33181897, 0.3726342, 0.3094365, 0.349616, 0.3433901, 0.47326323, 0.31706172, 0.36057025, 0.34245878, 0.34862405, 0.36635295, 0.46804664, 0.34097558, 0.391063, 0.34014744, 0.3818659, 0.3662241, 0.47701535, 0.31350762, 0.36428773, 0.3200014, 0.33872256, 0.36735708, 0.4522915, 0.33171466, 0.37251192, 0.30923724, 0.34958005, 0.3434818, 0.47325274, 0.3174355, 0.36093462, 0.34143725, 0.3485439, 0.3668562, 0.46913785, 0.34129366, 0.39162531, 0.3394988, 0.382525, 0.36662614, 0.47717083, 0.31370214, 0.36358115, 0.3202624, 0.33907813, 0.36839667, 0.45249936, 0.3318388, 0.37329537, 0.30977407, 0.34960526, 0.34434542, 0.47396594, 0.31795177, 0.362252921, 0.341739237, 0.34808287, 0.367586046, 0.469187975, 0.341954917, 0.39195925, 0.339096606, 0.382061779, 0.36647746, 0.477547824, 0.314244479, 0.364243507, 0.31953916, 0.338289112, 0.367608637, 0.45247525, 0.332481742, 0.3736888, 0.30898446, 0.34925383, 0.34370846, 0.4731235, 0.31769985, 0.36136958, 0.34115478, 0.34830707, 0.36696962, 0.46909916, 0.3415423, 0.39202324, 0.3383857, 0.38205436, 0.36657053, 0.47773376, 0.31381762, 0.36429122, 0.31922072, 0.33820075, 0.3675287, 0.45284045, 0.33148336, 0.37324971, 0.308822513, 0.348069787, 0.343507588, 0.474002391, 0.31746465, 0.361613929, 0.341194361, 0.3477802, 0.3663114, 0.468567, 0.34178707, 0.39143834, 0.3387905, 0.38130477, 0.36600283, 0.477301419, 0.313745975, 0.364099324, 0.318837315, 0.338517606, 0.367342949, 0.452463508, 0.332205832, 0.373633862, 0.308253765, 0.348365068, 0.343556195, 0.474035323, 0.317732036, 0.3613287, 0.340552, 0.347763866, 0.366710454, 0.468771964, 0.341573119, 0.391953051, 0.33802709, 0.380959719, 0.365987986, 0.477247298, 0.314127088, 0.364519477, 0.3189466, 0.338698149, 0.368240505, 0.453307688, 0.332031101, 0.374288142, 0.308811724, 0.349585503, 0.343894631, 0.4746297, 0.318023741, 0.361106157, 0.34141019, 0.348169833, 0.367248446, 0.469870031, 0.341733664, 0.392107964, 0.339326471, 0.381051272, 0.366532624, 0.477171391, 0.313592821, 0.364027739, 0.319252223, 0.338596642, 0.367700458, 0.452913672, 0.331764936, 0.373401701, 0.309303343, 0.34921366, 0.343988746, 0.47372887, 0.31767035, 0.36154586, 0.34145424, 0.34779498, 0.367132515, 0.46897292, 0.34140915, 0.39144862, 0.3385274, 0.38201872, 0.36662278, 0.4765666, 0.31381828, 0.3638339, 0.31907344, 0.3379889, 0.36778367, 0.4517108, 0.3318242, 0.3726471, 0.3084351, 0.34864804, 0.34383634, 0.47257358, 0.31742537, 0.360763192, 0.34112066, 0.348073572, 0.366361171, 0.4676857, 0.34114462, 0.39111352, 0.338677704, 0.38105997, 0.36641046, 0.47563723, 0.3134779, 0.3632492, 0.31910723, 0.3375425, 0.3673039, 0.4509513, 0.3316923, 0.37305808, 0.30858576, 0.3485969, 0.3434288, 0.472452909, 0.317647785, 0.36059794, 0.34065962, 0.34772798, 0.3668631, 0.467316866, 0.340819508, 0.39162582, 0.33838338, 0.38087732, 0.3660914, 0.4749071, 0.31341368, 0.364547193, 0.318785548, 0.33775714, 0.367671192, 0.450827211, 0.331223011, 0.3738035, 0.30864626, 0.348796666, 0.34395951, 0.471761853, 0.316811323, 0.3618047, 0.34039778, 0.34785685, 0.36652505, 0.46665263, 0.34081092, 0.39254412, 0.3382287, 0.38076222, 0.36613813, 0.47550604, 0.31317317, 0.36523953, 0.3183502, 0.3374062, 0.36719355, 0.451272875, 0.331344247, 0.373636574, 0.308080077, 0.34798339, 0.34360674, 0.472036958, 0.316958398, 0.36206487, 0.34006605, 0.34787032, 0.3666425, 0.46626386, 0.340435982, 0.39181304, 0.337295383, 0.380941629, 0.366144806, 0.475226343, 0.312992394, 0.363853186, 0.317760319, 0.338030189, 0.367894828, 0.450741917, 0.331291348, 0.373170555, 0.30777216, 0.348706484, 0.344319046, 0.471244156, 0.317701995, 0.360662073, 0.339892238, 0.347803324, 0.367216498, 0.466801494, 0.340977967, 0.390652299, 0.337306023, 0.38122067, 0.36680275, 0.473517418, 0.313265622, 0.362941653, 0.318092704, 0.338551104, 0.36766389, 0.44943881, 0.331236809, 0.372160256, 0.308202207, 0.349020958, 0.343790144, 0.470277548, 0.317159235, 0.36036101, 0.340747595, 0.348419517, 0.366792887, 0.465776771, 0.341466427, 0.392088562, 0.337876678, 0.38117933, 0.36647972, 0.473875672, 0.31374383, 0.365396261, 0.318980396, 0.337602377, 0.367097259, 0.449259102, 0.331765026, 0.375226617, 0.309000313, 0.347340971, 0.342947423, 0.470418274, 0.317373663, 0.3627132, 0.34028026, 0.345903993, 0.365964353, 0.466182262, 0.34061563, 0.392701238, 0.337547362, 0.37864658, 0.36506018, 0.474158019, 0.312686801, 0.36426833, 0.31817764, 0.335864544, 0.366651356, 0.449834257, 0.331072986, 0.373902321, 0.306854486, 0.346112132, 0.341976553, 0.470467627, 0.316269279, 0.361803323, 0.339164853, 0.345375478, 0.36554724, 0.465910554, 0.340050727, 0.391206533, 0.337150574, 0.378777325, 0.364875883, 0.474218279, 0.312546939, 0.36312449, 0.317517251, 0.335571557, 0.36679408, 0.449171454, 0.329882622, 0.372925311, 0.306771427, 0.346471399, 0.341709733, 0.470293134, 0.315224916, 0.360217094, 0.338120878, 0.34448868, 0.365427762, 0.465273142, 0.339015484, 0.390661836, 0.335973054, 0.377876401, 0.365310431, 0.474076211, 0.311159581, 0.363084376, 0.316646934, 0.334629864, 0.366129041, 0.450472742, 0.329464644, 0.373333424, 0.306944966, 0.346002728, 0.342849851, 0.47207126, 0.315729082, 0.361311287, 0.338690341, 0.344373077, 0.365491003, 0.468386799, 0.339166433, 0.391958177, 0.337039411, 0.378457755, 0.365663648, 0.4760664, 0.3112717, 0.36460307, 0.31666464, 0.3351143, 0.366945624, 0.451603264, 0.329963744, 0.3735217, 0.3061952, 0.34658313, 0.3430414, 0.473526061, 0.31558758, 0.36188844, 0.3375249, 0.34530896, 0.36612195, 0.468467176, 0.339289099, 0.39225298, 0.3359511, 0.37886602, 0.3663383, 0.477045834, 0.311924726, 0.36454198, 0.3163404, 0.33542073, 0.36812994, 0.451610327, 0.329555124, 0.3732832, 0.30537176, 0.34714913, 0.3439911, 0.47376734, 0.315771788, 0.3620628, 0.338005, 0.3459749, 0.36648777, 0.46938771, 0.339275718, 0.39250654, 0.33584845, 0.37937516, 0.36631578, 0.477567, 0.3118686, 0.36464986, 0.31577486, 0.33565274, 0.3677066, 0.45250282, 0.32966414, 0.37389705, 0.30540994, 0.3474974, 0.3433631, 0.47372276, 0.3162967, 0.3623599, 0.33723426, 0.3457744, 0.36604717, 0.467952, 0.340151, 0.39309943, 0.33590648, 0.38023207, 0.36634794, 0.47729668, 0.31271094, 0.3659076, 0.3162485, 0.33646357, 0.36788896, 0.4521898, 0.3295499, 0.37440595, 0.30545905, 0.34744832, 0.34393743, 0.47361872, 0.31500077, 0.3620759, 0.33768547, 0.34553534, 0.36632222, 0.46833006, 0.33919922, 0.39283574, 0.33621386, 0.3795151, 0.36626035, 0.4765222, 0.31147036, 0.36544254, 0.31620955, 0.33692968, 0.36866158, 0.45265913, 0.32952985, 0.3751232, 0.30592918, 0.3480216, 0.34379518, 0.47387367, 0.31518948, 0.36237335, 0.33776933, 0.3461398, 0.3668202, 0.46881986, 0.33887005, 0.39317068, 0.33627203, 0.38025668, 0.36632374, 0.47643957, 0.3113342, 0.36613327, 0.3167047, 0.33718452, 0.36786437, 0.45199418, 0.32908455, 0.37449026, 0.30562773, 0.34818098, 0.34328386, 0.47311547, 0.31449416, 0.36173794, 0.33689287, 0.3463721, 0.36611432, 0.46811214, 0.33794752, 0.39178753, 0.33506092, 0.3800754, 0.3657135, 0.4765737, 0.31050655, 0.3644717, 0.31575805, 0.33610657, 0.3675664, 0.4517744, 0.32808676, 0.37316337, 0.30485862, 0.34688383, 0.34328148, 0.473316, 0.3147126, 0.36169818, 0.33620986, 0.34551844, 0.36601228, 0.46800324, 0.33940485, 0.3929844, 0.33549827, 0.37956658, 0.3666875, 0.4770935, 0.31262738, 0.36564177, 0.31573224, 0.33634844, 0.36867416, 0.45280993, 0.33036014, 0.37488264, 0.30523553, 0.34778506, 0.34409687, 0.47325864, 0.31636822, 0.36306795, 0.33745652, 0.34630919, 0.36713183, 0.47048464, 0.34084564, 0.3945896, 0.33568642, 0.37984225, 0.3663985, 0.47872663, 0.31322122, 0.3661192, 0.31575453, 0.3359685, 0.36844298, 0.45382637, 0.33190086, 0.37575322, 0.3056734, 0.34765995, 0.3443905, 0.47539455, 0.3183229, 0.3645342, 0.3370571, 0.34650445, 0.3678298, 0.47209442, 0.34192985, 0.3953638, 0.33616412, 0.38043055, 0.367364, 0.47964874, 0.31391943, 0.36800084, 0.31601706, 0.3369852, 0.36929402, 0.4554739, 0.33232492, 0.3768918, 0.30633208, 0.34805635, 0.34513405, 0.47755662, 0.3186507, 0.36512187, 0.3386527, 0.347197, 0.3683497, 0.47294968, 0.34337854, 0.39633557, 0.33750227, 0.379878, 0.36792004, 0.4811757, 0.31589687, 0.368655, 0.31708795, 0.3369345, 0.37031364, 0.45767125, 0.33395216, 0.3770201, 0.307208, 0.34806988, 0.34610763, 0.4792887, 0.32071048, 0.36594537, 0.33981004, 0.34764537, 0.3709584, 0.47604683, 0.34587118, 0.39688954, 0.33795336, 0.38123342, 0.37008664, 0.48410052, 0.31721056, 0.368395, 0.31762332, 0.3374552, 0.37172207, 0.4589691, 0.33575368, 0.37729618, 0.30737394, 0.3483911, 0.34649765, 0.47919697, 0.32193086, 0.36563322, 0.3391429, 0.34706026, 0.369252, 0.47420388, 0.3453441, 0.39578643, 0.33694834, 0.38024178, 0.36826095, 0.48219046, 0.3166844, 0.3669286, 0.31646532, 0.33711708, 0.37067595, 0.45797506, 0.33622497, 0.37641045, 0.30668876, 0.34786195, 0.34460762, 0.4783918, 0.32219893, 0.36361033, 0.33762378, 0.34682018, 0.3686665, 0.4748972, 0.34644878, 0.39415416, 0.33554447, 0.37929243, 0.36803716, 0.48330513, 0.3169346, 0.36571008, 0.31566215, 0.33587635, 0.36906177, 0.45732027, 0.33227107, 0.37351048, 0.3049782, 0.34644213, 0.34417534, 0.47667456, 0.31771407, 0.3606957, 0.33742154, 0.34598625, 0.36718246, 0.4727665, 0.342261, 0.39207822, 0.33528814, 0.37916824, 0.36739743, 0.48122934, 0.31455708, 0.3645241, 0.31546426, 0.33518964, 0.3693608, 0.45645842, 0.33187073, 0.3731244, 0.3047698, 0.34640628, 0.34449446, 0.47700754, 0.31774485, 0.36131153, 0.33661342, 0.3455565, 0.36751494, 0.47267967, 0.34109724, 0.39205533, 0.33447194, 0.37859425, 0.36702383, 0.48035547, 0.3134451, 0.36338922, 0.31483734, 0.3356568, 0.36850607, 0.45609912, 0.33139238, 0.37273815, 0.30500486, 0.3467227, 0.34416032, 0.4771282, 0.31742197, 0.36080685, 0.33695507, 0.34594774, 0.36766067, 0.473227262, 0.340377033, 0.391293943, 0.334942698, 0.37871003, 0.36801395, 0.481999189, 0.313331991, 0.36323774, 0.31482846, 0.33438498, 0.36890548, 0.4571781, 0.33214363, 0.37241793, 0.30380124, 0.3450944, 0.34523526, 0.47888708, 0.31939092, 0.36075813, 0.33469176, 0.34408796, 0.3688608, 0.47496313, 0.34325087, 0.39145723, 0.33275485, 0.3771636, 0.3686925, 0.4828747, 0.3159555, 0.36297938, 0.31327936, 0.3345376, 0.3699468, 0.4583448, 0.33272925, 0.37130776, 0.3031218, 0.345414, 0.3453389, 0.4775612, 0.31905347, 0.35973582, 0.33508995, 0.34434634, 0.3685774, 0.47340062, 0.34250414, 0.38998356, 0.33331525, 0.37824807, 0.3685713, 0.4821402, 0.31498265, 0.36217338, 0.31357202, 0.3350201, 0.37008289, 0.45737454, 0.33229956, 0.37029868, 0.30332673, 0.34616244, 0.34559792, 0.47814515, 0.31861663, 0.3592775, 0.33577144, 0.34481752, 0.36913615, 0.47388655, 0.34153652, 0.38997066, 0.3340231, 0.37865204, 0.36905313, 0.4821807, 0.31448177, 0.3613647, 0.3142566, 0.33455113, 0.37008828, 0.45789072, 0.3321225, 0.370734, 0.30370796, 0.34542894, 0.34586042, 0.47849095, 0.31846806, 0.35935614, 0.33633348, 0.34494776, 0.36890638, 0.47473735, 0.3420729, 0.38964748, 0.33458543, 0.3776035, 0.36884835, 0.48220497, 0.31503826, 0.36109993, 0.3136893, 0.33354914, 0.37021673, 0.45742595, 0.331667, 0.36944872, 0.3033667, 0.34449154, 0.3454867, 0.47794405, 0.31812423, 0.35762665, 0.33524778, 0.34324384, 0.36881137, 0.4746022, 0.34160247, 0.3884599, 0.33342123, 0.3764221, 0.368583, 0.48261854, 0.31455186, 0.3602927, 0.31336173, 0.33262858, 0.37026915, 0.45861825, 0.33228996, 0.36935157, 0.3037158, 0.34408164, 0.3458266, 0.479087859, 0.318626612, 0.35754183, 0.33588764, 0.3432722, 0.36875567, 0.47454777, 0.34204516, 0.38812742, 0.33386067, 0.37634164, 0.36870039, 0.48315367, 0.3145276, 0.35990053, 0.31391072, 0.33205152, 0.36994824, 0.45811486, 0.33176664, 0.3689513, 0.3037941, 0.34334806, 0.34531137, 0.47841644, 0.3179861, 0.3578855, 0.3358173, 0.34316432, 0.36830798, 0.4744079, 0.34217528, 0.38864407, 0.33399817, 0.37640733, 0.36817226, 0.4823996, 0.31490892, 0.36163977, 0.31427938, 0.33309585, 0.3688859, 0.45800462, 0.3315431, 0.37048826, 0.3043923, 0.3440605, 0.3447911, 0.47805065, 0.31744924, 0.35859942, 0.3366545, 0.34449136, 0.3677437, 0.47358784, 0.34189576, 0.3893623, 0.33485115, 0.37796575, 0.3685035, 0.48211238, 0.315362, 0.3617233, 0.315696, 0.33362496, 0.37013593, 0.4585332, 0.33210355, 0.3709415, 0.30590025, 0.34504318, 0.34575617, 0.47865763, 0.31942645, 0.35930756, 0.33799556, 0.34552953, 0.36968198, 0.47501266, 0.34340236, 0.38996997, 0.33734182, 0.37749937, 0.37053952, 0.48297212, 0.31627208, 0.36196187, 0.31619766, 0.33422765, 0.37138608, 0.45740268, 0.3324735, 0.371074, 0.3066157, 0.34419134, 0.34658, 0.4791591, 0.31985295, 0.35996947, 0.33944932, 0.345677, 0.3695481, 0.47514358, 0.34352645, 0.39069808, 0.33783957, 0.37831303, 0.36955777, 0.48295724, 0.31685013, 0.36227587, 0.31774804, 0.3340198, 0.37144944, 0.45926428, 0.33310372, 0.3721189, 0.30824912, 0.34501943, 0.34651583, 0.48016426, 0.3206484, 0.3610186, 0.34080133, 0.3458319, 0.3697337, 0.4773014, 0.34291545, 0.3916122, 0.33913633, 0.37882352, 0.369735, 0.48444703, 0.3161742, 0.36352113, 0.3182639, 0.33393168, 0.37032032, 0.45908841, 0.33166674, 0.37125453, 0.30784136, 0.34405744, 0.34568286, 0.47943804, 0.3190775, 0.35970762, 0.34017697, 0.34563783, 0.3693454, 0.47557792, 0.34186643, 0.39036673, 0.33799005, 0.37882075, 0.36964232, 0.48453113, 0.315883, 0.36220494, 0.3176663, 0.3350814, 0.37061712, 0.4602224, 0.33351618, 0.37136802, 0.30732986, 0.34579772, 0.34607777, 0.4814249, 0.31784603, 0.35990945, 0.3398495, 0.34575877, 0.3693462, 0.4778421, 0.34084156, 0.3905861, 0.33794206, 0.37865335, 0.36888814, 0.48509485, 0.3138516, 0.3624394, 0.31722838, 0.33452746, 0.37042508, 0.46034542, 0.33053973, 0.37147006, 0.30762026, 0.34557325, 0.34560353, 0.4797707, 0.3179586, 0.35936317, 0.33888063, 0.3450948, 0.3677153, 0.47539788, 0.34110382, 0.38991538, 0.3379458, 0.37850103, 0.36819273, 0.48307514, 0.31501663, 0.36146817, 0.3170941, 0.33509484, 0.3700005, 0.45872152, 0.33095634, 0.3708983, 0.30646306, 0.3457751, 0.34541512, 0.47947684, 0.31828573, 0.3589854, 0.3391619, 0.34567836, 0.36956686, 0.47558227, 0.34130874, 0.3895931, 0.33759475, 0.37850553, 0.36929426, 0.4832224, 0.3151535, 0.36134404, 0.3167075, 0.33506677, 0.37079006, 0.45876908, 0.3325923, 0.37062904, 0.30664405, 0.34559587, 0.34616494, 0.4800716, 0.3194227, 0.3592791, 0.3388736, 0.3458578, 0.3687738, 0.47549462, 0.34243032, 0.38961813, 0.33734056, 0.37898272, 0.36902514, 0.48352507, 0.31553632, 0.36223674, 0.31684726, 0.33521664, 0.37038207, 0.45938507, 0.33142734, 0.37128538, 0.30639768, 0.3462226, 0.3463487, 0.48001093, 0.31856963, 0.35994565, 0.33855045, 0.34603298, 0.3690426, 0.4758449, 0.34095272, 0.39043885, 0.33703727, 0.37913817, 0.3683334, 0.48499534, 0.31403744, 0.36276266, 0.3170582, 0.33474985, 0.36985084, 0.45981842, 0.33007598, 0.3715913, 0.3062188, 0.3457013, 0.3455657, 0.4807713, 0.31770924, 0.35991836, 0.33920678, 0.34557712, 0.36829695, 0.47699124, 0.34071648, 0.390829, 0.33803758, 0.37890008, 0.36817938, 0.48476335, 0.3138802, 0.36304772, 0.3178296, 0.3349812, 0.36917937, 0.46073934, 0.32966664, 0.371785, 0.30709922, 0.34561458, 0.34521535, 0.48124295, 0.31734028, 0.36015582, 0.33942488, 0.3454997, 0.36784843, 0.4770845, 0.33973798, 0.39012292, 0.33830336, 0.37879845, 0.36785442, 0.48550823, 0.31323412, 0.3629791, 0.3170496, 0.3347451, 0.36873066, 0.45944986, 0.32892329, 0.37158847, 0.30699092, 0.3460427, 0.34484038, 0.48059362, 0.31658512, 0.3600572, 0.33970582, 0.34643614, 0.36760017, 0.47768274, 0.33950123, 0.39020827, 0.33763131, 0.37900263, 0.36715478, 0.48617804, 0.31331274, 0.3624373, 0.31784374, 0.3348027, 0.3688872, 0.4603809, 0.32889843, 0.37178776, 0.30773336, 0.3459867, 0.34447688, 0.48198232, 0.3161062, 0.36036998, 0.33999616, 0.3457383, 0.36717334, 0.4774823, 0.3389886, 0.39026746, 0.33825505, 0.3786906, 0.3670017, 0.48627558, 0.31311592, 0.36304918, 0.31836808, 0.33503294, 0.36820787, 0.46136868, 0.3289391, 0.37169486, 0.3080735, 0.34593624, 0.34395334, 0.48224515, 0.31633204, 0.35999474, 0.3403571, 0.3458126, 0.36656752, 0.478324145, 0.340584069, 0.39043745, 0.33816975, 0.378078848, 0.366956055, 0.486650795, 0.313532501, 0.36302567, 0.31823355, 0.334189773, 0.367851079, 0.461348534, 0.329520494, 0.37177965, 0.30760294, 0.3460019, 0.34438223, 0.48227087, 0.31674048, 0.36015835, 0.33975133, 0.34559146, 0.36704162, 0.47843415, 0.3404171, 0.3904626, 0.3380799, 0.37884477, 0.36700946, 0.4867469, 0.31343016, 0.36302423, 0.3176339, 0.33444396, 0.36836988, 0.46108633, 0.32904303, 0.37148547, 0.30658096, 0.3453696, 0.3439076, 0.4823322, 0.3168884, 0.36054978, 0.3388847, 0.34509042, 0.36668122, 0.47781444, 0.33954194, 0.39052263, 0.33748633, 0.37835392, 0.36716008, 0.48617762, 0.3137094, 0.36319205, 0.31678772, 0.3345094, 0.3684568, 0.46066955, 0.32894588, 0.37201577, 0.30657732, 0.3455489, 0.34425643, 0.48196197, 0.31647915, 0.3605186, 0.33863115, 0.34531397, 0.36737743, 0.4783689, 0.33945477, 0.3905985, 0.33684033, 0.3787614, 0.3675744, 0.486331344, 0.313123137, 0.36361516, 0.31613073, 0.33484778, 0.36850774, 0.46074328, 0.32890114, 0.37191078, 0.30656862, 0.34659773, 0.34547132, 0.4831896, 0.3164969, 0.36076313, 0.33856052, 0.34624654, 0.36802757, 0.4791684, 0.33984753, 0.3910152, 0.3366053, 0.37907776, 0.367833, 0.48719928, 0.3131761, 0.36332056, 0.3164978, 0.33524805, 0.36913538, 0.4624236, 0.32954428, 0.37222493, 0.30582207, 0.3456079, 0.3452355, 0.4826887, 0.31647903, 0.36035144, 0.33798987, 0.3448413, 0.3679907, 0.47848493, 0.33906803, 0.39030248, 0.33678815, 0.3782633, 0.3675221, 0.48654497, 0.31277645, 0.36313573, 0.31646115, 0.33440247, 0.36833093, 0.46170756, 0.32878888, 0.37151843, 0.30634558, 0.34559888, 0.3444147, 0.48256356, 0.31637585, 0.36024186, 0.33801195, 0.34542957, 0.3669956, 0.47816175, 0.33942133, 0.3905402, 0.33661875, 0.37861446, 0.36708173, 0.4862505, 0.31293893, 0.36333656, 0.31629092, 0.33478245, 0.36817396, 0.4614379, 0.32874915, 0.37132058, 0.3058706, 0.345905691, 0.34478873, 0.48202074, 0.31627458, 0.3603991, 0.3387482, 0.345539629, 0.36793083, 0.478077531, 0.338878632, 0.39076495, 0.3372096, 0.3784766, 0.3675411, 0.4867121, 0.31253514, 0.36338204, 0.31643197, 0.33434814, 0.36863253, 0.4609135, 0.32839474, 0.37229696, 0.30636808, 0.34538844, 0.34562078, 0.48289305, 0.31615746, 0.36104932, 0.338408, 0.3454707, 0.3685007, 0.479132354, 0.3390131, 0.39138925, 0.3366054, 0.3786739, 0.36807683, 0.487938464, 0.312790632, 0.3641237, 0.31644744, 0.33461088, 0.3694513, 0.46196777, 0.32855156, 0.37292722, 0.3062714, 0.34594908, 0.34550345, 0.48340783, 0.31613746, 0.36151326, 0.3384874, 0.3455048, 0.368499, 0.4790323, 0.3390729, 0.3911003, 0.3366363, 0.37942964, 0.3683297, 0.486926883, 0.312441677, 0.3645086, 0.31682467, 0.3349657, 0.36935294, 0.46161288, 0.3281901, 0.37268534, 0.3059967, 0.34600496, 0.34552503, 0.48363882, 0.31612316, 0.3616977, 0.3387366, 0.3462413, 0.3681248, 0.4786383, 0.33915067, 0.3915042, 0.3374784, 0.3797575, 0.3683447, 0.48780558, 0.31282187, 0.3643194, 0.31709233, 0.3352699, 0.36906236, 0.4623208, 0.32841626, 0.37271398, 0.30672947, 0.34598032, 0.34555548, 0.48329663, 0.31633216, 0.36142033, 0.33868778, 0.34602106, 0.36813742, 0.4788645, 0.3391495, 0.3914125, 0.33756158, 0.379031152, 0.368241519, 0.4871577, 0.3123983, 0.36382797, 0.3171681, 0.33484027, 0.36941826, 0.46184918, 0.32848483, 0.37201166, 0.30677426, 0.34596923, 0.34559682, 0.4829075, 0.31628108, 0.36097977, 0.33910844, 0.3460686, 0.3681207, 0.4782801, 0.3389885, 0.39122504, 0.33765844, 0.37930903, 0.36825022, 0.48641276, 0.31284148, 0.36381143, 0.3170998, 0.33504826, 0.36929816, 0.4612702, 0.32861093, 0.3723879, 0.30631733, 0.34647402, 0.34524325, 0.48263612, 0.3163386, 0.36103186, 0.33874103, 0.34624118, 0.3687028, 0.47812006, 0.33914983, 0.39110184, 0.3372967, 0.37979192, 0.36832514, 0.48699483, 0.31288046, 0.36432496, 0.31684417, 0.33504358, 0.36948404, 0.46096075, 0.32889104, 0.372643, 0.30668366, 0.3460495, 0.34533897, 0.48257747, 0.31628805, 0.36095864, 0.33908334, 0.34570768, 0.3685402, 0.47871542, 0.33940527, 0.3911552, 0.33733538, 0.37937433, 0.36832318, 0.48648998, 0.31269833, 0.36401495, 0.3175996, 0.33524668, 0.36923298, 0.4612068, 0.32803732, 0.37224147, 0.30681205, 0.34631127, 0.3450945, 0.48216835, 0.31609857, 0.36070517, 0.33892787, 0.34612292, 0.36814275, 0.47845632, 0.33917725, 0.39095894, 0.33720013, 0.3795408, 0.36829594, 0.4871646, 0.31279594, 0.36360607, 0.3167005, 0.33527195, 0.36915085, 0.46094242, 0.32849208, 0.37239802, 0.30655557, 0.34579867, 0.3455108, 0.48202997, 0.31592792, 0.36102253, 0.33833337, 0.34547222, 0.3680041, 0.47771183, 0.33908346, 0.39107472, 0.33713672, 0.37921736, 0.36833945, 0.4869328, 0.31272572, 0.36426124, 0.3170003, 0.33507764, 0.3690242, 0.46138534, 0.32891715, 0.3724953, 0.30669641, 0.34590223, 0.34518126, 0.48265192, 0.31662312, 0.36107993, 0.33896783, 0.3457663, 0.36817378, 0.47882017, 0.33982685, 0.39121997, 0.33732682, 0.37877265, 0.3680642, 0.4870522, 0.3130991, 0.36354005, 0.31677166, 0.33437532, 0.36948094, 0.46116927, 0.3288904, 0.37255868, 0.30667874, 0.34528822, 0.34525642, 0.48303923, 0.31673384, 0.3609923, 0.33894923, 0.34526783, 0.36810783, 0.4783252, 0.33968416, 0.39132082, 0.33750176, 0.3787269, 0.3682191, 0.4876714, 0.31307137, 0.36361971, 0.31728035, 0.3343519, 0.36933768, 0.46207765, 0.32924184, 0.37260178, 0.30692112, 0.3452693, 0.3455286, 0.48341584, 0.31668177, 0.36084744, 0.33875868, 0.34536436, 0.36855352, 0.47899705, 0.33975372, 0.3913187, 0.33781207, 0.37903696, 0.36834216, 0.48732513, 0.31323996, 0.36362833, 0.3169422, 0.33471483, 0.36946696, 0.46199796, 0.3289038, 0.37279695, 0.30696332, 0.3453987, 0.34530422, 0.48325875, 0.31635058, 0.36096004, 0.33868977, 0.34500808, 0.36806336, 0.47853878, 0.3395875, 0.39163348, 0.33730224, 0.37857413, 0.36827838, 0.48714626, 0.3130889, 0.3637754, 0.31645527, 0.3345912, 0.3688572, 0.46221223, 0.32858318, 0.37253097, 0.30617425, 0.345445544, 0.345077932, 0.482764572, 0.315753132, 0.360371113, 0.338451266, 0.34568608, 0.367323, 0.478077978, 0.338991433, 0.3906663, 0.3369062, 0.3789349, 0.3677452, 0.487394154, 0.312816113, 0.36335242, 0.31658974, 0.3347161, 0.36898717, 0.4615017, 0.3284021, 0.37179235, 0.30634665, 0.3457895, 0.34529305, 0.48326832, 0.31585696, 0.36013234, 0.33820423, 0.3453997, 0.36791122, 0.478788465, 0.339371204, 0.390411645, 0.337067872, 0.37868595, 0.36801556, 0.48740947, 0.31294423, 0.36347663, 0.3166146, 0.33473736, 0.369124502, 0.46221516, 0.3287623, 0.37228176, 0.30659035, 0.344972789, 0.345313966, 0.48237577, 0.31647512, 0.36093006, 0.33849454, 0.34495348, 0.3680292, 0.47864434, 0.33900934, 0.39097685, 0.33686733, 0.378352493, 0.367868334, 0.486848414, 0.312771231, 0.36401474, 0.31681406, 0.334096104, 0.368789196, 0.461906403, 0.3287251, 0.3727362, 0.3066093, 0.34451312, 0.3449641, 0.482549071, 0.316558897, 0.3614703, 0.33899915, 0.34481853, 0.36783564, 0.47895768, 0.33939454, 0.39105704, 0.33746785, 0.37770116, 0.36764845, 0.4868446, 0.3131932, 0.3638805, 0.317173, 0.33394215, 0.36869267, 0.46226063, 0.32834452, 0.37271452, 0.3068468, 0.34490693, 0.3449175, 0.483106405, 0.316281229, 0.36129403, 0.33887452, 0.34478468, 0.36717004, 0.478722572, 0.339156449, 0.39117447, 0.33745128, 0.3780488, 0.36775744, 0.4870415, 0.31296697, 0.36398897, 0.317042, 0.33408192, 0.36881113, 0.46121922, 0.32866022, 0.37269396, 0.30706358, 0.3446157, 0.34491706, 0.48260343, 0.31655696, 0.36156243, 0.3393693, 0.3450307, 0.36772385, 0.47900972, 0.33941486, 0.39149052, 0.33777612, 0.37778634, 0.3676401, 0.4872501, 0.31276146, 0.3642754, 0.31776482, 0.33419666, 0.368676, 0.46255308, 0.32843536, 0.37266856, 0.3071928, 0.3450169, 0.34501013, 0.48377642, 0.3164709, 0.36135235, 0.33947152, 0.34525052, 0.36723787, 0.48080912, 0.33898914, 0.39184484, 0.33820093, 0.37853682, 0.3684351, 0.4891411, 0.3130215, 0.36411232, 0.3181089, 0.33420977, 0.3685573, 0.46232405, 0.3280024, 0.3729055, 0.30785662, 0.3449511, 0.34443817, 0.48241243, 0.31623593, 0.36139786, 0.3402434, 0.34480262, 0.3670147, 0.4781523, 0.3389377, 0.39123008, 0.33862633, 0.3781075, 0.3675235, 0.486250699, 0.312315702, 0.36419773, 0.31793568, 0.33445144, 0.3688239, 0.461963385, 0.32829535, 0.37283185, 0.3082006, 0.34539822, 0.34467533, 0.4824166, 0.31593892, 0.36172226, 0.3400934, 0.34495285, 0.36757132, 0.47785056, 0.33858773, 0.391461, 0.33766636, 0.37764663, 0.36712766, 0.4854358, 0.313057, 0.36399654, 0.31749696, 0.33397368, 0.36849132, 0.460996836, 0.328215927, 0.3726006, 0.30747798, 0.3446417, 0.34445328, 0.48154786, 0.31598318, 0.36088914, 0.33957016, 0.3448185, 0.36710575, 0.47699463, 0.33942717, 0.3909549, 0.33774024, 0.37767297, 0.36698535, 0.4849799, 0.31296664, 0.36313656, 0.3178349, 0.33350256, 0.36801395, 0.46067756, 0.32843333, 0.37219426, 0.30761302, 0.34456262, 0.34421882, 0.48104227, 0.31663164, 0.36084485, 0.3387805, 0.34444034, 0.3667279, 0.47692218, 0.3385217, 0.39053422, 0.33718184, 0.37733397, 0.36660248, 0.48522758, 0.31240386, 0.36346158, 0.3173013, 0.33348134, 0.36774662, 0.46029562, 0.32771778, 0.37184525, 0.30677, 0.34462962, 0.34399194, 0.481836, 0.315594, 0.36045325, 0.3390395, 0.34428003, 0.36616406, 0.47754195, 0.33821526, 0.3904292, 0.337185, 0.37725347, 0.36642277, 0.48598644, 0.31242424, 0.36328623, 0.31735405, 0.3327947, 0.36752754, 0.46101114, 0.32744882, 0.37153104, 0.30655327, 0.34392887, 0.3443981, 0.48172817, 0.315755, 0.3599937, 0.3391426, 0.34334663, 0.36638993, 0.47682357, 0.33810517, 0.39050192, 0.3365816, 0.37665963, 0.36672214, 0.48615435, 0.31206483, 0.36289105, 0.31695879, 0.3333709, 0.36763093, 0.46151224, 0.3277225, 0.37167087, 0.3067981, 0.34368676, 0.34429643, 0.4830057, 0.3155648, 0.36057556, 0.33879822, 0.34338817, 0.3665854, 0.47765467, 0.33780938, 0.39032957, 0.3371068, 0.3764114, 0.3669744, 0.48546457, 0.3118858, 0.36325788, 0.31721526, 0.33267087, 0.36797398, 0.4604495, 0.3276185, 0.37178466, 0.3062431, 0.3432389, 0.34423903, 0.48091865, 0.31586972, 0.36044574, 0.33856705, 0.3429504, 0.367405, 0.4765764, 0.33832332, 0.3902165, 0.33670437, 0.37596098, 0.36729914, 0.4855429, 0.31231582, 0.3632183, 0.31676662, 0.3324667, 0.36821744, 0.46093735, 0.32792687, 0.3721225, 0.30645382, 0.3434199, 0.343904, 0.48132944, 0.31552586, 0.36059332, 0.33857337, 0.34305888, 0.36669528, 0.4766302, 0.3381685, 0.39049608, 0.33680323, 0.37612656, 0.36642194, 0.48493767, 0.31229737, 0.36336678, 0.31715205, 0.33206025, 0.36778572, 0.460648477, 0.327942044, 0.3721719, 0.30587798, 0.34315208, 0.34338993, 0.48192653, 0.31575114, 0.3609057, 0.33904305, 0.3431425, 0.36594537, 0.4777123, 0.33808035, 0.39068824, 0.3365437, 0.3761031, 0.36624, 0.4853945, 0.3117118, 0.3632737, 0.31648478, 0.33163548, 0.36717352, 0.460985631, 0.326991856, 0.37161767, 0.30599025, 0.34293908, 0.34347337, 0.481824577, 0.315197766, 0.35928118, 0.33818156, 0.34269455, 0.3661064, 0.47729838, 0.33790857, 0.39009908, 0.33615193, 0.37548822, 0.3659722, 0.48653832, 0.31209436, 0.36352974, 0.31627402, 0.33142117, 0.3674639, 0.46134925, 0.3277965, 0.37231302, 0.30598524, 0.34295464, 0.34332556, 0.4811784, 0.31586078, 0.3608548, 0.33851713, 0.34270266, 0.36545175, 0.47646916, 0.33820075, 0.39086226, 0.33657193, 0.37569112, 0.36580867, 0.4853428, 0.3122605, 0.36341387, 0.31651837, 0.3319521, 0.36723033, 0.46198112, 0.32806277, 0.3724297, 0.30581447, 0.3426334, 0.34309366, 0.48286653, 0.31600842, 0.36088178, 0.33832082, 0.34259218, 0.36551318, 0.47768605, 0.33896837, 0.39113492, 0.33626387, 0.37580466, 0.36576578, 0.48583713, 0.31248817, 0.36371043, 0.31634992, 0.33115098, 0.36691916, 0.461702764, 0.327998042, 0.3722264, 0.30602393, 0.3426492, 0.34370646, 0.481047213, 0.315841943, 0.36076757, 0.3380441, 0.34298477, 0.36606407, 0.476612359, 0.33841753, 0.39031217, 0.3362592, 0.37565023, 0.36586228, 0.48548287, 0.31200558, 0.36279002, 0.31697834, 0.33118168, 0.36684474, 0.46048445, 0.32776046, 0.37082323, 0.30596986, 0.34176087, 0.34277165, 0.48111692, 0.31559443, 0.35935026, 0.33797532, 0.34255955, 0.365836, 0.47772643, 0.3378703, 0.38930622, 0.3355295, 0.37537882, 0.3663319, 0.48618138, 0.31140608, 0.36203423, 0.31544656, 0.33162448, 0.36694506, 0.46109146, 0.32634062, 0.3709226, 0.30491462, 0.34231076, 0.34349388, 0.48294988, 0.31455714, 0.359515, 0.33808905, 0.3427178, 0.36579302, 0.47763604, 0.33734044, 0.38987747, 0.33616516, 0.3754556, 0.36591527, 0.486281, 0.31128892, 0.36271572, 0.3167748, 0.33174154, 0.36718622, 0.4613806, 0.32689083, 0.37127164, 0.30570614, 0.34287283, 0.3431284, 0.4818189, 0.31455848, 0.3597821, 0.3379564, 0.34271312, 0.36547, 0.4772874, 0.33715665, 0.38960528, 0.3358132, 0.37566167, 0.3652851, 0.48540187, 0.31112126, 0.36190102, 0.31591958, 0.3309474, 0.3671671, 0.46096933, 0.32647526, 0.370791, 0.30491465, 0.34251252, 0.34274945, 0.48002633, 0.31419054, 0.35905424, 0.33745328, 0.34283102, 0.36561063, 0.4757762, 0.3366734, 0.38972986, 0.33487117, 0.37589383, 0.3656783, 0.48534533, 0.31072888, 0.3618642, 0.31523106, 0.33082265, 0.3665076, 0.4589756, 0.32617226, 0.37040675, 0.30440098, 0.34255546, 0.3426061, 0.47981817, 0.314288, 0.35893458, 0.33719587, 0.3424129, 0.36516023, 0.47453314, 0.3364907, 0.38884696, 0.33411884, 0.37540767, 0.36534834, 0.48315743, 0.31090048, 0.36150706, 0.314942, 0.33156824, 0.36579153, 0.45810738, 0.32621026, 0.3704226, 0.3044327, 0.3427641, 0.3423001, 0.47871026, 0.31423265, 0.35847613, 0.3363277, 0.34257954, 0.3655408, 0.47408953, 0.33675754, 0.388602, 0.33429676, 0.3757086, 0.36536783, 0.48301366, 0.3108637, 0.36111456, 0.31457552, 0.33138666, 0.36638623, 0.4573692, 0.3259804, 0.36998543, 0.3042752, 0.34262475, 0.3425433, 0.4782742, 0.3140252, 0.35905713, 0.33644542, 0.34284666, 0.3654319, 0.47351107, 0.3366136, 0.3896041, 0.33408988, 0.37575835, 0.36542514, 0.48273662, 0.31063125, 0.36179802, 0.31424624, 0.33161873, 0.3667713, 0.4584189, 0.32554376, 0.370966, 0.3041389, 0.3424052, 0.34326264, 0.4798289, 0.31416777, 0.35958302, 0.33616665, 0.3422611, 0.36571985, 0.47385496, 0.33624363, 0.3895436, 0.3334693, 0.37541762, 0.36611128, 0.48331168, 0.310812, 0.3621923, 0.31412065, 0.33159846, 0.3676817, 0.45890278, 0.32635885, 0.371023, 0.30356506, 0.3427903, 0.34382007, 0.4785558, 0.313869, 0.35987702, 0.33603013, 0.3424931, 0.36640882, 0.47495782, 0.33658418, 0.3897198, 0.3342367, 0.37600377, 0.36653104, 0.48428103, 0.31066403, 0.3623648, 0.3147364, 0.33184472, 0.36725712, 0.45897263, 0.3259628, 0.3706242, 0.3039138, 0.34244645, 0.34382528, 0.4798736, 0.31366956, 0.3590752, 0.33671263, 0.34198734, 0.36591068, 0.47468552, 0.3366499, 0.38946265, 0.33391833, 0.3753882, 0.3660343, 0.48365065, 0.31033725, 0.36233923, 0.31384075, 0.3315712, 0.36741036, 0.45809048, 0.32520434, 0.37090772, 0.30311957, 0.34249157, 0.34346846, 0.47889704, 0.31376696, 0.35969883, 0.33593577, 0.34221482, 0.36612168, 0.47495028, 0.33571792, 0.3899488, 0.33389032, 0.37536886, 0.36583066, 0.48392022, 0.31065238, 0.36253333, 0.31497693, 0.33156577, 0.3671615, 0.458777, 0.32559845, 0.37173554, 0.3036243, 0.34281883, 0.343745, 0.4795495, 0.31383777, 0.35971192, 0.33629438, 0.34175694, 0.36600107, 0.4753908, 0.33626497, 0.38966024, 0.33357677, 0.37586844, 0.3663973, 0.48287007, 0.3103603, 0.36272195, 0.3145215, 0.33156282, 0.36796814, 0.45795116, 0.32596514, 0.3721025, 0.30385855, 0.34279573, 0.34414658, 0.47870868, 0.31422442, 0.3600099, 0.336154, 0.34264848, 0.3666972, 0.4749545, 0.3367485, 0.39046767, 0.3345328, 0.3763076, 0.3664511, 0.4836735, 0.31101176, 0.36301875, 0.31450897, 0.33217734, 0.3680676, 0.4586616, 0.32621738, 0.37193626, 0.30407256, 0.34279084, 0.34382245, 0.47889093, 0.31442732, 0.3603046, 0.33618745, 0.34233823, 0.36642835, 0.47538707, 0.33629793, 0.39049482, 0.33427167, 0.37508225, 0.36609277, 0.48459417, 0.3107853, 0.3626479, 0.3145984, 0.3305685, 0.36698946, 0.45929885, 0.32589585, 0.37125984, 0.30369064, 0.3421318, 0.34329173, 0.48006165, 0.31413314, 0.35996127, 0.33627, 0.34178397, 0.3660259, 0.47553974, 0.33652553, 0.38995582, 0.3346154, 0.37521935, 0.36581403, 0.48472825, 0.31096345, 0.36286572, 0.31523305, 0.33082575, 0.3669989, 0.45914504, 0.32565305, 0.37179178, 0.3045041, 0.3423744, 0.343134, 0.47970062, 0.3140093, 0.36007473, 0.33645612, 0.34204823, 0.36590055, 0.475345, 0.33625478, 0.3903132, 0.3341115, 0.37516832, 0.36599395, 0.48438588, 0.31061304, 0.36283684, 0.31469604, 0.3311868, 0.36721793, 0.459319413, 0.325582147, 0.3715914, 0.3040135, 0.34222355, 0.3429565, 0.479753405, 0.314111263, 0.3598211, 0.3361483, 0.34242627, 0.36608335, 0.47571445, 0.33662596, 0.39072663, 0.33450127, 0.37523425, 0.36603507, 0.48355454, 0.31071177, 0.3631923, 0.31553096, 0.3315281, 0.36744592, 0.458459347, 0.326079428, 0.3715341, 0.30465236, 0.342057765, 0.343493521, 0.479538143, 0.314819545, 0.36011165, 0.33651328, 0.34182373, 0.36612764, 0.47592324, 0.336621851, 0.38997564, 0.3345337, 0.37572458, 0.36601615, 0.484289169, 0.311111629, 0.36338007, 0.31451368, 0.33126572, 0.36731383, 0.459154993, 0.325734288, 0.37210265, 0.30391696, 0.34267622, 0.3434372, 0.479186445, 0.314492732, 0.3602486, 0.33666724, 0.34289968, 0.36626267, 0.475284576, 0.336942255, 0.39035285, 0.33423495, 0.37658936, 0.36669615, 0.48398304, 0.311275572, 0.36264038, 0.31463778, 0.33095235, 0.36730468, 0.458688736, 0.325981498, 0.3715516, 0.30433697, 0.34293842, 0.3431184, 0.479210705, 0.314245075, 0.35998023, 0.3369891, 0.34295067, 0.36619204, 0.47537905, 0.336333096, 0.39032573, 0.3349605, 0.37632626, 0.36602464, 0.48468602, 0.3103987, 0.3624101, 0.3153319, 0.3322123, 0.3672711, 0.46001717, 0.32475877, 0.3706121, 0.3044105, 0.3434556, 0.3434176, 0.47996852, 0.31393683, 0.3596831, 0.33723935, 0.34309664, 0.36627167, 0.4762416, 0.3362664, 0.3900216, 0.33504698, 0.37663326, 0.36528787, 0.48449156, 0.3106076, 0.36233962, 0.3153499, 0.33194396, 0.36687407, 0.45957744, 0.32597533, 0.37053233, 0.30402458, 0.34322575, 0.3428481, 0.4793917, 0.31410074, 0.359347, 0.33700752, 0.34262797, 0.36564377, 0.475081, 0.3360756, 0.3894249, 0.33490032, 0.37549275, 0.36580446, 0.48391962, 0.3105656, 0.36199608, 0.31513935, 0.3316881, 0.366847, 0.45872897, 0.32544205, 0.37085736, 0.30463365, 0.34281307, 0.3429497, 0.47977564, 0.3138692, 0.35950398, 0.33723977, 0.3420583, 0.36546358, 0.4760615, 0.3369429, 0.38992605, 0.3351957, 0.3758727, 0.3660011, 0.4845713, 0.3113385, 0.36230424, 0.31578806, 0.33157715, 0.36658433, 0.45963693, 0.3259813, 0.37073237, 0.30492607, 0.34311596, 0.3426713, 0.47955927, 0.31456497, 0.35957026, 0.3379074, 0.3426573, 0.36512756, 0.4754799, 0.33699772, 0.38997307, 0.3352747, 0.37607005, 0.3646942, 0.48460957, 0.3116941, 0.36297208, 0.31597537, 0.3321853, 0.36651537, 0.45959535, 0.32578182, 0.37106892, 0.30468416, 0.34349307, 0.34218898, 0.4792888, 0.31485146, 0.35952157, 0.33759466, 0.34336716, 0.3651609, 0.4753969, 0.33713263, 0.38962206, 0.33502102, 0.3763651, 0.36458433, 0.48353285, 0.31101936, 0.36203775, 0.3149623, 0.33197322, 0.36635062, 0.45887604, 0.32630557, 0.37035543, 0.3049413, 0.34345555, 0.34214354, 0.47931257, 0.31468102, 0.35895008, 0.33772835, 0.34314212, 0.36475077, 0.47526944, 0.33745635, 0.38907456, 0.33514544, 0.3766826, 0.36450303, 0.4836446, 0.31197396, 0.36147374, 0.31582722, 0.33246106, 0.365993, 0.45895594, 0.3267005, 0.37010276, 0.3048955, 0.34337953, 0.34153807, 0.4797743, 0.31544867, 0.35809985, 0.33751556, 0.34353966, 0.3646935, 0.47591665, 0.3378842, 0.38922387, 0.33509544, 0.37620792, 0.36458954, 0.48388302, 0.3120857, 0.36155686, 0.3156047, 0.33268815, 0.36580786, 0.45936707, 0.32688028, 0.3702845, 0.30446935, 0.3436433, 0.34202302, 0.47983745, 0.31555232, 0.35877687, 0.33744323, 0.34347913, 0.36488637, 0.47563422, 0.3379983, 0.389222, 0.33491525, 0.3765333, 0.36525124, 0.48502007, 0.31243163, 0.36178982, 0.3161807, 0.33154523, 0.36628488, 0.46043056, 0.32727632, 0.37007636, 0.30494913, 0.3428602, 0.3416646, 0.4799535, 0.31535563, 0.35910815, 0.33825567, 0.34251598, 0.36499965, 0.47708046, 0.33751392, 0.3892946, 0.33518776, 0.37588018, 0.3640263, 0.48506916, 0.31174558, 0.36136356, 0.31567284, 0.33132136, 0.36614773, 0.46020767, 0.3270201, 0.3704264, 0.30460703, 0.34293044, 0.34183723, 0.48048097, 0.31548804, 0.35802552, 0.33758083, 0.34331715, 0.365301, 0.47679242, 0.33817056, 0.38907686, 0.33490333, 0.37618005, 0.36459315, 0.485384, 0.31224892, 0.36063507, 0.31502646, 0.3320653, 0.36610493, 0.4598856, 0.32711974, 0.36943126, 0.30401707, 0.34333295, 0.3423348, 0.48031127, 0.31554952, 0.35814774, 0.33676958, 0.34319386, 0.36550614, 0.47659233, 0.3385619, 0.38884765, 0.33466354, 0.37639564, 0.36510834, 0.48533303, 0.31287786, 0.361578, 0.31521308, 0.33233446, 0.3673383, 0.46063873, 0.3281115, 0.37125528, 0.30393523, 0.34338263, 0.34273648, 0.48047897, 0.31630147, 0.35869956, 0.33689824, 0.34379497, 0.36562037, 0.4773499, 0.33865443, 0.38894007, 0.334434, 0.37692073, 0.3652978, 0.48537338, 0.31307873, 0.36107343, 0.31465018, 0.3320408, 0.36648434, 0.45991632, 0.3279006, 0.3690735, 0.30387634, 0.3434709, 0.34185502, 0.48002887, 0.3163631, 0.35750073, 0.33666387, 0.34343567, 0.36519045, 0.47613978, 0.338907, 0.38810632, 0.33438346, 0.37617433, 0.364799, 0.48414522, 0.31305227, 0.3609463, 0.3148284, 0.3323255, 0.36595446, 0.45956287, 0.3278271, 0.3691488, 0.30368805, 0.3432493, 0.3422754, 0.4793129, 0.31596625, 0.3586126, 0.3367059, 0.34303755, 0.365109, 0.4746572, 0.3390504, 0.38866863, 0.33462515, 0.3761478, 0.3645267, 0.4839313, 0.31299397, 0.3612913, 0.31501704, 0.3315127, 0.36606842, 0.4576967, 0.3279709, 0.36949682, 0.30363283, 0.3426704, 0.34172177, 0.4772786, 0.31561413, 0.35782164, 0.33676457, 0.34287634, 0.36422133, 0.47472513, 0.3386165, 0.38869625, 0.3340307, 0.37609294, 0.3643101, 0.4838052, 0.3127448, 0.3612986, 0.3149351, 0.3321531, 0.36611968, 0.4586721, 0.32761788, 0.37002698, 0.3036427, 0.3420764, 0.3420168, 0.47893044, 0.31639707, 0.3580501, 0.33660844, 0.34176934, 0.36503464, 0.47576982, 0.3390802, 0.3886077, 0.33335382, 0.3768587, 0.36554775, 0.484311, 0.31299472, 0.36103022, 0.31485575, 0.33251315, 0.3668429, 0.45924336, 0.32858172, 0.36971807, 0.30312455, 0.34401327, 0.34340385, 0.47953027, 0.31658107, 0.35808173, 0.33590734, 0.34426484, 0.3667938, 0.47673953, 0.33946216, 0.38877368, 0.33377585, 0.37705806, 0.36643094, 0.48516738, 0.31350604, 0.3616453, 0.3146602, 0.33280647, 0.36741468, 0.45962548, 0.32849178, 0.37010002, 0.30368254, 0.3437796, 0.34355068, 0.48035255, 0.3170586, 0.3590452, 0.33639866, 0.34353596, 0.36620378, 0.47642878, 0.33972076, 0.38921496, 0.33414188, 0.37675965, 0.36545038, 0.48471564, 0.31326863, 0.3616924, 0.31460106, 0.3327842, 0.36739102, 0.46012843, 0.32867682, 0.3701401, 0.30308267, 0.34381598, 0.34310275, 0.4798755, 0.31677106, 0.358413, 0.3357387, 0.34377998, 0.36619166, 0.47531876, 0.3392609, 0.38893455, 0.3334897, 0.37709877, 0.36562824, 0.48439854, 0.3131961, 0.36142668, 0.31390926, 0.33225417, 0.36694708, 0.4602628, 0.32797292, 0.3700492, 0.30277696, 0.34366035, 0.34271815, 0.48062676, 0.31665173, 0.35835862, 0.33607444, 0.34407118, 0.36573285, 0.47828537, 0.33925393, 0.38845947, 0.33369735, 0.3771893, 0.36559966, 0.4852809, 0.31323352, 0.36121148, 0.31464887, 0.33294752, 0.3674587, 0.46002677, 0.32810897, 0.3690587, 0.3036049, 0.34402978, 0.34354463, 0.48010463, 0.3172272, 0.3576982, 0.33664557, 0.34348565, 0.36575755, 0.47577202, 0.33868572, 0.38851374, 0.33418882, 0.3769698, 0.36582446, 0.4834062, 0.31312147, 0.36116722, 0.31442803, 0.33238387, 0.36667582, 0.45903775, 0.32791182, 0.36974648, 0.30326733, 0.34354296, 0.3428563, 0.4787419, 0.31625277, 0.35790122, 0.33598793, 0.34332895, 0.36512315, 0.47337574, 0.33874914, 0.38778725, 0.33343723, 0.37576482, 0.36442158, 0.48158827, 0.3127124, 0.3598714, 0.31427866, 0.33140725, 0.36685833, 0.4579495, 0.3286141, 0.36846006, 0.3032959, 0.34255826, 0.3425234, 0.47842792, 0.31663734, 0.3571488, 0.33576348, 0.34275037, 0.36553565, 0.47427762, 0.3399053, 0.38749382, 0.33347422, 0.37549466, 0.3656841, 0.4838919, 0.31292102, 0.3595973, 0.3141622, 0.33032855, 0.36731702, 0.45871758, 0.32805791, 0.36781624, 0.3028264, 0.34185824, 0.3430274, 0.47916293, 0.31638193, 0.3564824, 0.3351595, 0.3415248, 0.36583638, 0.47570357, 0.33892307, 0.3863906, 0.3322609, 0.3736034, 0.36528525, 0.48401824, 0.31275788, 0.3590255, 0.31291282, 0.33046278, 0.3669831, 0.45996892, 0.32788205, 0.36758837, 0.30262583, 0.34235194, 0.34296945, 0.479029, 0.31664413, 0.35667604, 0.33627284, 0.34224406, 0.3662162, 0.4758896, 0.33891994, 0.38649485, 0.33362296, 0.3756712, 0.3663966, 0.48451215, 0.31272042, 0.35884377, 0.31443805, 0.33130017, 0.3687087, 0.45996365, 0.32779968, 0.36749497, 0.3034024, 0.34271586, 0.34456834, 0.4794163, 0.31648204, 0.35625294, 0.33612436, 0.3429021, 0.36702788, 0.47559667, 0.33925894, 0.38664463, 0.33409676, 0.3758305, 0.36695355, 0.48432836, 0.3132753, 0.3589099, 0.31424132, 0.3314581, 0.36861476, 0.45933807, 0.32805797, 0.36739028, 0.30330566, 0.3427735, 0.34468204, 0.48020464, 0.3171628, 0.35658485, 0.3363557, 0.34230253, 0.3672367, 0.47575352, 0.33986935, 0.38684747, 0.33446908, 0.375644, 0.36652133, 0.48408967, 0.31353763, 0.358921, 0.3146528, 0.331737, 0.36903265, 0.45959765, 0.32926854, 0.36806563, 0.30401808, 0.34269008, 0.34440124, 0.48029503, 0.31754163, 0.35707867, 0.33707887, 0.34288555, 0.36772957, 0.47680202, 0.340007, 0.38718608, 0.33467895, 0.37638125, 0.36728072, 0.4846195, 0.31370792, 0.35953534, 0.31504473, 0.33145735, 0.36925712, 0.45976758, 0.32875964, 0.36808088, 0.30420536, 0.34278655, 0.34533525, 0.48004815, 0.31721726, 0.35729533, 0.33719528, 0.34236547, 0.36747462, 0.47550994, 0.33978793, 0.38696432, 0.33469802, 0.3752611, 0.367548, 0.484828, 0.31375986, 0.35891166, 0.31440103, 0.33062732, 0.36901718, 0.4589283, 0.32932255, 0.3676921, 0.3033581, 0.34193072, 0.3446245, 0.47987032, 0.31759346, 0.3567167, 0.33717528, 0.34173474, 0.36718076, 0.47477338, 0.3400007, 0.38655937, 0.33452073, 0.3753059, 0.3663937, 0.48323527, 0.31386304, 0.3589249, 0.315239, 0.33076775, 0.36875018, 0.45804018, 0.32898185, 0.36750537, 0.30378458, 0.3420122, 0.34488317, 0.4790257, 0.3174529, 0.3563191, 0.33685362, 0.3419766, 0.3678355, 0.47542962, 0.34018746, 0.3862642, 0.33443362, 0.37564856, 0.36792862, 0.4840152, 0.31364372, 0.3586618, 0.31422478, 0.3307478, 0.36873615, 0.45882526, 0.32901576, 0.36704513, 0.30282167, 0.3420304, 0.34459537, 0.47924057, 0.31791797, 0.35612634, 0.33625665, 0.34182474, 0.36802083, 0.47500232, 0.34061813, 0.38651797, 0.3341667, 0.37467033, 0.36814782, 0.483813, 0.3141587, 0.3586321, 0.3141939, 0.33061892, 0.36964658, 0.4575517, 0.3287953, 0.36673373, 0.30331984, 0.3415664, 0.34518418, 0.4781955, 0.31783393, 0.35567483, 0.33671606, 0.3413648, 0.36851794, 0.47362357, 0.34027, 0.38557157, 0.33427936, 0.3743504, 0.3685024, 0.4817213, 0.3139681, 0.35848677, 0.31447178, 0.33070046, 0.3700554, 0.45751265, 0.32966837, 0.36746967, 0.30375725, 0.34182492, 0.34587002, 0.478356, 0.31781262, 0.35632628, 0.33721465, 0.3418543, 0.36916143, 0.47454393, 0.34091088, 0.3877906, 0.33472764, 0.37504062, 0.36935315, 0.482905805, 0.313914448, 0.3602594, 0.31504846, 0.33043805, 0.37105957, 0.457330257, 0.329592347, 0.36847147, 0.30405644, 0.34210998, 0.34638387, 0.477355272, 0.317810744, 0.3571953, 0.3368712, 0.34226555, 0.36984167, 0.47372937, 0.34110138, 0.38779435, 0.3352336, 0.3750864, 0.36975482, 0.48254138, 0.31447798, 0.3601474, 0.31546664, 0.33130878, 0.3711236, 0.45847762, 0.33001724, 0.36861792, 0.30491224, 0.34244323, 0.3468219, 0.478571653, 0.317993432, 0.35738236, 0.33755612, 0.34262678, 0.37020823, 0.475351036, 0.341428936, 0.38813698, 0.3362507, 0.37610838, 0.36921033, 0.48216423, 0.31437168, 0.36073944, 0.31603646, 0.331742078, 0.370976269, 0.45783481, 0.329943031, 0.36833632, 0.30440935, 0.34285396, 0.34612772, 0.479056865, 0.318341792, 0.35769734, 0.33762994, 0.34285232, 0.36998314, 0.47476515, 0.34116426, 0.3884705, 0.33585894, 0.37606475, 0.3693678, 0.48383018, 0.31452864, 0.3602062, 0.31625354, 0.33156788, 0.37145025, 0.459214091, 0.33047092, 0.36887875, 0.30612525, 0.34325102, 0.34623644, 0.47863647, 0.31805444, 0.35734788, 0.33834487, 0.3429354, 0.3692835, 0.4738482, 0.34144256, 0.38833436, 0.33669874, 0.37596652, 0.36912578, 0.48226, 0.3152078, 0.3605062, 0.31757295, 0.33099237, 0.371087, 0.4575041, 0.3305719, 0.36925122, 0.3066867, 0.34224322, 0.34604505, 0.477656, 0.3188287, 0.35788718, 0.3393421, 0.342249, 0.36895323, 0.4735445, 0.3416087, 0.3883609, 0.33757493, 0.37559482, 0.36811134, 0.48179683, 0.31482145, 0.36044508, 0.31764114, 0.33074147, 0.3698494, 0.45629913, 0.33014295, 0.36889234, 0.30691245, 0.34219986, 0.34497237, 0.4761235, 0.3181401, 0.35788664, 0.34035942, 0.3421687, 0.36911798, 0.47330397, 0.34065536, 0.38875464, 0.33831966, 0.37522557, 0.36841118, 0.48188612, 0.31441405, 0.3609943, 0.31857708, 0.33017284, 0.37068844, 0.45743984, 0.32942382, 0.36952475, 0.30726573, 0.34207258, 0.3458846, 0.4779482, 0.31761208, 0.35786372, 0.34010592, 0.34238568, 0.36962986, 0.47396716, 0.34037018, 0.3884664, 0.3376289, 0.37491664, 0.36802012, 0.48214588, 0.3139278, 0.36089465, 0.31833217, 0.3300676, 0.3694593, 0.4573971, 0.32964647, 0.36922655, 0.30722663, 0.3415136, 0.3448937, 0.47693282, 0.31797844, 0.3576066, 0.34005842, 0.34206524, 0.36860257, 0.47318757, 0.3409179, 0.38870567, 0.3379656, 0.37282163, 0.36770105, 0.48170653, 0.31409222, 0.36039543, 0.31805298, 0.32850078, 0.369361, 0.45647457, 0.33019862, 0.36935157, 0.30733588, 0.34051788, 0.34479335, 0.4768123, 0.3181643, 0.35821685, 0.3398064, 0.3397666, 0.36743587, 0.47291738, 0.34108585, 0.38874134, 0.33859083, 0.373473376, 0.367601305, 0.48232225, 0.3146511, 0.36104864, 0.31900972, 0.328643501, 0.369063705, 0.457773358, 0.330564529, 0.36944625, 0.3077597, 0.340643197, 0.344572872, 0.477831841, 0.318589449, 0.3583719, 0.34036094, 0.33981815, 0.36717466, 0.47432813, 0.341513246, 0.38909274, 0.33847013, 0.37365544, 0.36713806, 0.4824638, 0.31497407, 0.36122218, 0.3183639, 0.3290338, 0.36875188, 0.4573823, 0.3301934, 0.36991274, 0.30751726, 0.34067982, 0.34441245, 0.47659066, 0.31871384, 0.35887718, 0.34100997, 0.34011373, 0.36697927, 0.47348577, 0.3410522, 0.3889601, 0.33873063, 0.37375742, 0.3664459, 0.482333153, 0.315052688, 0.3619028, 0.3186003, 0.328673035, 0.367899358, 0.4567213, 0.3308654, 0.37036052, 0.30830878, 0.34040016, 0.34379384, 0.47697705, 0.31930536, 0.35909227, 0.3409144, 0.33967826, 0.36642164, 0.47200766, 0.34193158, 0.38881415, 0.33905873, 0.37258992, 0.36568472, 0.48045847, 0.31543243, 0.3613303, 0.3191652, 0.32804546, 0.36721724, 0.4559164, 0.33101234, 0.36971968, 0.30814445, 0.33994398, 0.3424868, 0.4752662, 0.31938785, 0.35873848, 0.3406919, 0.3397481, 0.36595538, 0.4711843, 0.34198073, 0.38943067, 0.33917335, 0.37334925, 0.3652065, 0.48111424, 0.31566972, 0.36146215, 0.31993797, 0.32849053, 0.36678216, 0.45563346, 0.3316376, 0.36998147, 0.3086892, 0.34041637, 0.34282398, 0.47440514, 0.31999052, 0.35887444, 0.34136757, 0.33917677, 0.36544707, 0.47075698, 0.34234494, 0.38965505, 0.33897996, 0.37258402, 0.36470917, 0.47914872, 0.31572577, 0.3611715, 0.3192113, 0.32882398, 0.36693558, 0.45437685, 0.33148012, 0.37008187, 0.3088397, 0.3415194, 0.34289977, 0.47439513, 0.31952143, 0.358729, 0.34128278, 0.3409738, 0.36551368, 0.47011223, 0.34218377, 0.38905004, 0.33990762, 0.3738691, 0.36449447, 0.4784912, 0.31554702, 0.36130175, 0.3197155, 0.33005688, 0.36626664, 0.45342484, 0.3312736, 0.36975685, 0.30861774, 0.34139362, 0.34168047, 0.47406942, 0.31946087, 0.35836565, 0.34112805, 0.34017965, 0.36483082, 0.47040728, 0.34238517, 0.3885558, 0.33977106, 0.37387842, 0.36448058, 0.47881636, 0.31576517, 0.36077312, 0.31956527, 0.32943463, 0.36627272, 0.4547895, 0.33153546, 0.36966938, 0.30847627, 0.34123915, 0.3423063, 0.47462434, 0.31990612, 0.35830918, 0.34141734, 0.34083357, 0.365189, 0.47026703, 0.34343076, 0.38904822, 0.33904648, 0.37394753, 0.3645558, 0.47912353, 0.31645346, 0.36135975, 0.31854293, 0.32951888, 0.36665252, 0.45460203, 0.3325356, 0.37030107, 0.30816796, 0.3413267, 0.34251365, 0.47510228, 0.32051942, 0.35892215, 0.34051007, 0.34033766, 0.36493137, 0.4708838, 0.34281534, 0.3889663, 0.3389827, 0.37292165, 0.3644857, 0.4792066, 0.31636077, 0.3610639, 0.3187051, 0.32996047, 0.3665165, 0.45397842, 0.33183086, 0.36962214, 0.3076601, 0.34099257, 0.3423727, 0.47392344, 0.32016444, 0.35859257, 0.34056833, 0.34063876, 0.36500502, 0.4700462, 0.34255633, 0.3886621, 0.33886456, 0.37419793, 0.36434323, 0.4777745, 0.3161507, 0.36101153, 0.3189324, 0.32948792, 0.3664747, 0.45335844, 0.33185488, 0.3695203, 0.30813545, 0.3413409, 0.34229314, 0.47351268, 0.31986025, 0.3583173, 0.34123343, 0.34037408, 0.3651345, 0.4698784, 0.342873, 0.38870385, 0.3391515, 0.37375143, 0.36448357, 0.47840336, 0.3160271, 0.36092177, 0.31879112, 0.32933694, 0.36583444, 0.4532231, 0.33193606, 0.3695137, 0.3082008, 0.34101266, 0.3420768, 0.47431535, 0.31999034, 0.35823348, 0.3403728, 0.34049612, 0.36500475, 0.47010386, 0.34293786, 0.3885733, 0.33921263, 0.37410933, 0.3644937, 0.47898024, 0.31645176, 0.36158976, 0.31844747, 0.32996255, 0.3661108, 0.45331883, 0.33207506, 0.36984912, 0.30850723, 0.3418087, 0.34227762, 0.473742, 0.32010376, 0.35869682, 0.3413453, 0.3410442, 0.36518216, 0.4702716, 0.34313446, 0.38939437, 0.3398146, 0.37421727, 0.36452636, 0.47869056, 0.31630605, 0.36139688, 0.31957167, 0.33011937, 0.36650828, 0.45425138, 0.33209124, 0.36974412, 0.3089517, 0.34161422, 0.34231862, 0.47419128, 0.3200586, 0.35846475, 0.34149364, 0.34070343, 0.36516, 0.4694966, 0.34306824, 0.3896004, 0.34023046, 0.37433818, 0.36409196, 0.47905403, 0.31660128, 0.36166355, 0.31964165, 0.3299926, 0.3664211, 0.454116, 0.33232155, 0.3700525, 0.3092512, 0.34164536, 0.34213194, 0.47321278, 0.32013673, 0.3585951, 0.34202546, 0.34127578, 0.36537382, 0.46992183, 0.3435722, 0.38909557, 0.33986807, 0.37445313, 0.36475778, 0.47790787, 0.3165583, 0.36176938, 0.31977555, 0.33013296, 0.366563, 0.4530747, 0.33243844, 0.3691589, 0.30916137, 0.34205735, 0.34227195, 0.47433767, 0.32060912, 0.35859683, 0.34245303, 0.34166798, 0.36573932, 0.47076693, 0.34356734, 0.38943973, 0.34059048, 0.37465718, 0.3650286, 0.47959247, 0.31663555, 0.36160046, 0.32023528, 0.33052564, 0.36678737, 0.45420483, 0.33197373, 0.3698773, 0.30921027, 0.3417085, 0.34243754, 0.47302672, 0.31999752, 0.35859025, 0.34234315, 0.34089646, 0.36469862, 0.46935472, 0.34284922, 0.3890109, 0.34053, 0.37429523, 0.36378393, 0.4783055, 0.31652492, 0.36159062, 0.31991127, 0.33069402, 0.3655318, 0.45402274, 0.33220473, 0.36978906, 0.30925605, 0.3423895, 0.34198248, 0.4732025, 0.3200763, 0.35832006, 0.34255338, 0.34172627, 0.36521858, 0.46908176, 0.34290904, 0.38882434, 0.3406281, 0.37494868, 0.36382285, 0.4776082, 0.3156423, 0.36099204, 0.32050663, 0.33082494, 0.36584464, 0.45300895, 0.33151788, 0.3691521, 0.30968374, 0.3423013, 0.3419286, 0.4735711, 0.31959477, 0.35795063, 0.34257707, 0.3419658, 0.36529467, 0.46998948, 0.34248155, 0.3886613, 0.34101307, 0.37512395, 0.364546, 0.47809082, 0.31576234, 0.36085808, 0.3204083, 0.3311874, 0.36706868, 0.45412198, 0.3317018, 0.36922908, 0.30981687, 0.342511, 0.3419385, 0.47467926, 0.3192626, 0.3580934, 0.34209514, 0.34166014, 0.3651806, 0.4699379, 0.3422846, 0.38844183, 0.34022513, 0.37484056, 0.36444238, 0.47865275, 0.31571114, 0.36072403, 0.32071337, 0.33136892, 0.36625886, 0.45411864, 0.33126748, 0.36978665, 0.31034702, 0.34277, 0.34202293, 0.473969, 0.31944427, 0.35783547, 0.34253165, 0.3422999, 0.3649265, 0.46975225, 0.34246504, 0.3887409, 0.34061807, 0.37542996, 0.36476797, 0.478689, 0.31564695, 0.36099216, 0.32083303, 0.33105338, 0.3664807, 0.45385435, 0.33160338, 0.36992675, 0.31025386, 0.3422329, 0.3424821, 0.4738074, 0.31941658, 0.35807472, 0.34252384, 0.3415472, 0.36496457, 0.4693555, 0.34267926, 0.38836944, 0.3401301, 0.374613, 0.3642774, 0.47749257, 0.31581205, 0.36055696, 0.31981686, 0.33075583, 0.3661086, 0.45341778, 0.33166423, 0.36894417, 0.30944827, 0.34221396, 0.34179974, 0.47275233, 0.31922087, 0.3579448, 0.34156886, 0.3415336, 0.36470217, 0.46867362, 0.3422907, 0.38829318, 0.33995, 0.37504047, 0.36395082, 0.4767881, 0.31542814, 0.3608408, 0.31977132, 0.33105263, 0.36581644, 0.45225096, 0.33109063, 0.3689194, 0.30932486, 0.34246147, 0.34251732, 0.47343412, 0.31935963, 0.35782045, 0.34167957, 0.34210733, 0.3653276, 0.4692762, 0.34224036, 0.38802177, 0.34015414, 0.3749695, 0.3647706, 0.47758657, 0.31574762, 0.36068878, 0.31981918, 0.3311701, 0.3666684, 0.45298523, 0.33152112, 0.3691084, 0.30942583, 0.34239835, 0.3422025, 0.47319555, 0.31951067, 0.35762182, 0.34205484, 0.3418101, 0.36550915, 0.47002974, 0.34278375, 0.38797095, 0.34042385, 0.374963, 0.36471874, 0.47866288, 0.31581995, 0.36126804, 0.32037082, 0.33103305, 0.36693147, 0.45337698, 0.33158183, 0.36989185, 0.30963793, 0.3430062, 0.3426458, 0.4738429, 0.31972232, 0.35840973, 0.34238446, 0.34239095, 0.36565503, 0.4702841, 0.34269688, 0.38929048, 0.34060955, 0.37569746, 0.36497644, 0.47836262, 0.31602982, 0.36135942, 0.32022685, 0.3316481, 0.36632004, 0.45385355, 0.33194515, 0.36958024, 0.3098837, 0.34308547, 0.34263778, 0.47388998, 0.31993443, 0.35849026, 0.3424592, 0.3428538, 0.36535928, 0.46992838, 0.3429543, 0.38886318, 0.34040534, 0.37646306, 0.3647924, 0.4782728, 0.31613204, 0.36140284, 0.3205445, 0.33222485, 0.36663717, 0.4535841, 0.3318313, 0.3696925, 0.30952603, 0.34348357, 0.34242836, 0.47276697, 0.32020098, 0.35870162, 0.34236744, 0.34265286, 0.36543542, 0.4692771, 0.34304765, 0.38908577, 0.34045267, 0.3760447, 0.36489877, 0.4774005, 0.31642663, 0.3612998, 0.32070753, 0.33251503, 0.3668517, 0.45303926, 0.33234257, 0.36924073, 0.309756, 0.34351036, 0.34287778, 0.472886, 0.32048243, 0.3585896, 0.34260014, 0.3431531, 0.36620817, 0.46879077, 0.3431011, 0.389128, 0.34053746, 0.3767487, 0.3649974, 0.4780422, 0.3162663, 0.36112142, 0.3200006, 0.33256012, 0.36658356, 0.45268643, 0.33188215, 0.3690608, 0.3097153, 0.34405416, 0.34258384, 0.4731979, 0.31967956, 0.35748634, 0.34195203, 0.34334755, 0.3654907, 0.46921393, 0.34301314, 0.3882592, 0.34005436, 0.37687442, 0.36453605, 0.47815865, 0.31608674, 0.36065453, 0.31986785, 0.33247796, 0.36684608, 0.45368376, 0.33214417, 0.36928645, 0.30947876, 0.34408134, 0.34283087, 0.4737101, 0.3197484, 0.35826603, 0.34209943, 0.34345978, 0.36588097, 0.46944192, 0.34276015, 0.38848454, 0.33998123, 0.376751, 0.3649706, 0.47824454, 0.31566152, 0.36107647, 0.3202204, 0.3324836, 0.36720315, 0.4541341, 0.33208877, 0.36958492, 0.30968693, 0.34425777, 0.3428817, 0.4743879, 0.32014057, 0.3587008, 0.34240505, 0.34341687, 0.36557513, 0.47037986, 0.34285566, 0.38870746, 0.3405648, 0.3765581, 0.3645398, 0.47881544, 0.3162024, 0.36143658, 0.32019737, 0.33276296, 0.36663255, 0.45376793, 0.33203772, 0.3701807, 0.3097819, 0.34380513, 0.3424499, 0.47357416, 0.3201209, 0.3584973, 0.34204406, 0.34333768, 0.36534238, 0.46986264, 0.34323755, 0.38894615, 0.34035963, 0.37623042, 0.36397016, 0.47863334, 0.3166614, 0.36135218, 0.32064646, 0.3327257, 0.36634347, 0.45370445, 0.3324029, 0.36959246, 0.30974802, 0.34385586, 0.3420965, 0.47353545, 0.32098857, 0.35886222, 0.3426944, 0.34352192, 0.36527926, 0.46948755, 0.34357262, 0.38884783, 0.34056845, 0.37651318, 0.36466694, 0.47821617, 0.31677738, 0.36109456, 0.320907, 0.33236706, 0.36676446, 0.4540563, 0.33237454, 0.36974394, 0.31024602, 0.34365004, 0.34225672, 0.47328442, 0.3205648, 0.3583505, 0.34276283, 0.3430886, 0.3652428, 0.4692179, 0.34305063, 0.38878208, 0.34085083, 0.37643132, 0.364698, 0.47822952, 0.31664032, 0.3608578, 0.32072067, 0.3321817, 0.3660151, 0.45272177, 0.33215845, 0.36912388, 0.30987275, 0.34350917, 0.342165, 0.4732848, 0.32060874, 0.3585954, 0.3425197, 0.3425703, 0.3650568, 0.4696205, 0.34355506, 0.38882896, 0.34089088, 0.37575042, 0.36484614, 0.47789547, 0.31702903, 0.36149594, 0.32105222, 0.33213183, 0.36683658, 0.45409268, 0.33253717, 0.36973283, 0.31040293, 0.34398824, 0.34239805, 0.47326148, 0.3204071, 0.35870337, 0.34346032, 0.34297752, 0.36487636, 0.47042167, 0.34306887, 0.38925478, 0.34107372, 0.37604108, 0.3643596, 0.47852957, 0.31664652, 0.36131436, 0.32095343, 0.33186597, 0.36621702, 0.45336777, 0.3323795, 0.36946347, 0.30962062, 0.34357572, 0.34201926, 0.47354215, 0.3206801, 0.35844466, 0.3425918, 0.34275973, 0.36467445, 0.46954042, 0.3434042, 0.3885996, 0.34086198, 0.37615934, 0.36394858, 0.4787797, 0.31695256, 0.3617475, 0.32074863, 0.33252734, 0.36629063, 0.4542647, 0.33239165, 0.37005952, 0.30951074, 0.34404036, 0.34207776, 0.47360206, 0.3206571, 0.3584871, 0.34242773, 0.3434411, 0.3639819, 0.4697512, 0.3431702, 0.3886536, 0.34019503, 0.37645563, 0.3635018, 0.47785872, 0.31678453, 0.36123386, 0.32032186, 0.33267558, 0.36558047, 0.45419535, 0.33196718, 0.36912376, 0.3093012, 0.3442227, 0.34192467, 0.47350577, 0.3201533, 0.35834306, 0.34264943, 0.34316745, 0.36464846, 0.47000644, 0.34319952, 0.38841662, 0.3403791, 0.37714866, 0.36396718, 0.4783189, 0.31656426, 0.3608453, 0.32055095, 0.33334702, 0.3655731, 0.4537614, 0.3320397, 0.3694164, 0.30941576, 0.34441882, 0.34159556, 0.47382843, 0.3201779, 0.35831052, 0.34288895, 0.3432644, 0.3633698, 0.4687682, 0.34309912, 0.3883057, 0.34069166, 0.376824, 0.362689, 0.4771722, 0.31630552, 0.36075398, 0.3203142, 0.33307263, 0.3643318, 0.45244232, 0.33187258, 0.3684995, 0.30937216, 0.34412453, 0.34117386, 0.47391567, 0.32038566, 0.357424, 0.34216368, 0.3431113, 0.36396632, 0.4691, 0.3430173, 0.3880249, 0.34021062, 0.3760031, 0.36352718, 0.4798318, 0.316239, 0.361173, 0.32035372, 0.3323744, 0.3652073, 0.45473012, 0.33210325, 0.36979473, 0.3092838, 0.343752, 0.3416185, 0.47277373, 0.31956142, 0.35795525, 0.3417994, 0.34293652, 0.3645582, 0.46821073, 0.34256798, 0.38826856, 0.33992785, 0.37625977, 0.36350757, 0.47744152, 0.31588253, 0.36042798, 0.32000718, 0.33262968, 0.36573732, 0.45250523, 0.33131844, 0.36842364, 0.3092374, 0.3440393, 0.34215632, 0.4730236, 0.31977934, 0.35795608, 0.34178793, 0.34301072, 0.3648432, 0.46905744, 0.3431722, 0.38864785, 0.3394423, 0.3761002, 0.363988, 0.47724158, 0.31670868, 0.36131746, 0.32006043, 0.33318606, 0.36599925, 0.45326218, 0.33209196, 0.369965, 0.30925336, 0.34425232, 0.34210938, 0.47315502, 0.32018873, 0.35928494, 0.34228298, 0.3435755, 0.36444584, 0.46874028, 0.34313872, 0.38980994, 0.33981264, 0.37724748, 0.36433598, 0.47760165, 0.31656224, 0.36183575, 0.32019755, 0.33294997, 0.36589077, 0.4526642, 0.33264408, 0.37021202, 0.30919054, 0.3443576, 0.34177804, 0.4740802, 0.32068816, 0.35904086, 0.341989, 0.34378394, 0.36509088, 0.46817446, 0.34375912, 0.38942844, 0.34013733, 0.3768002, 0.36424753, 0.47766554, 0.31736037, 0.36197034, 0.31977537, 0.33343688, 0.3669571, 0.45277783, 0.33342862, 0.36987782, 0.30927765, 0.3449759, 0.34289196, 0.47390315, 0.32097942, 0.35927442, 0.34271246, 0.34417737, 0.3661423, 0.46929362, 0.34433785, 0.38926822, 0.340829, 0.37813026, 0.36537772, 0.4784594, 0.31787217, 0.3618022, 0.32109368, 0.33394554, 0.36715272, 0.45352483, 0.33348197, 0.36924854, 0.30971184, 0.3450224, 0.34305778, 0.47348922, 0.32118112, 0.35906562, 0.34260854, 0.34444562, 0.3661429, 0.46806252, 0.3443923, 0.38960466, 0.34056148, 0.37767848, 0.3653463, 0.4776342, 0.31749862, 0.36138183, 0.32082936, 0.33370495, 0.3669206, 0.45283696, 0.33318466, 0.37004182, 0.3100442, 0.3449243, 0.3428978, 0.47435763, 0.32141772, 0.35900426, 0.3427058, 0.34462214, 0.36536208, 0.470845, 0.34372744, 0.3894399, 0.34050602, 0.37783405, 0.3649299, 0.47945675, 0.31737533, 0.36202973, 0.32054994, 0.33360684, 0.36665145, 0.4543987, 0.33323565, 0.37027115, 0.30913964, 0.345205, 0.34244916, 0.47456938, 0.32145193, 0.35994557, 0.3426095, 0.3447628, 0.36569288, 0.46977538, 0.34419665, 0.38961217, 0.340255, 0.37791368, 0.36466247, 0.479246, 0.31727228, 0.36196208, 0.32001698, 0.33388, 0.3669371, 0.4549898, 0.33326945, 0.37037054, 0.30830017, 0.34497094, 0.3424602, 0.47520882, 0.3212501, 0.35946032, 0.3415954, 0.34385434, 0.3643092, 0.46963477, 0.34460616, 0.3899092, 0.34023446, 0.37757507, 0.36473265, 0.47930783, 0.31808585, 0.36251685, 0.320804, 0.3335982, 0.36790517, 0.45443523, 0.3340579, 0.36993828, 0.30998805, 0.3444438, 0.34322035, 0.47520864, 0.32188952, 0.35856944, 0.3432685, 0.34412572, 0.36694053, 0.4714728, 0.34495348, 0.3899241, 0.3416616, 0.3770203, 0.3662489, 0.48056144, 0.31875366, 0.36217427, 0.32161856, 0.33314884, 0.3681022, 0.45529205, 0.33452564, 0.3703812, 0.30998987, 0.3446453, 0.34317192, 0.4756053, 0.3224855, 0.35899413, 0.34380835, 0.3449898, 0.36672038, 0.47114918, 0.3454818, 0.38970685, 0.34136614, 0.37780988, 0.36648083, 0.48057556, 0.3185527, 0.36186773, 0.32173672, 0.33379868, 0.36799797, 0.4554999, 0.33437634, 0.36980537, 0.31057978, 0.34456033, 0.34351552, 0.4761032, 0.32237303, 0.35878867, 0.34330633, 0.3441847, 0.3671369, 0.4716644, 0.3452275, 0.38998556, 0.34147543, 0.37771866, 0.36598822, 0.48168844, 0.3185728, 0.36198324, 0.3214947, 0.33412135, 0.3679896, 0.4565201, 0.3344629, 0.3701526, 0.31022856, 0.34430417, 0.34366316, 0.4765586, 0.3223394, 0.35890272, 0.34339324, 0.34447205, 0.36652884, 0.47218016, 0.34555757, 0.38969362, 0.3412599, 0.37757793, 0.36526534, 0.48119444, 0.3184421, 0.36163953, 0.3214367, 0.3337158, 0.3674949, 0.45486388, 0.33449695, 0.36954662, 0.3104672, 0.34447688, 0.34333575, 0.475574, 0.32188743, 0.3584518, 0.3432688, 0.34396666, 0.36640352, 0.47099277, 0.3451751, 0.38878238, 0.3411342, 0.3772822, 0.36534005, 0.48037526, 0.31792265, 0.36140165, 0.32154578, 0.33368936, 0.36786976, 0.45528412, 0.33417505, 0.36958623, 0.31053823, 0.3445485, 0.3433219, 0.4762526, 0.3217102, 0.35873154, 0.34346566, 0.34442282, 0.36652312, 0.47185794, 0.3449718, 0.38887587, 0.34112683, 0.37753057, 0.3656125, 0.48142782, 0.3181917, 0.36180824, 0.32161507, 0.33351398, 0.368035, 0.4565387, 0.3341748, 0.36957303, 0.31075326, 0.3444944, 0.3435597, 0.47666255, 0.3217653, 0.3588172, 0.34377652, 0.3442881, 0.36673534, 0.4723696, 0.34489164, 0.38937587, 0.34150258, 0.37721258, 0.365284, 0.4820427, 0.31774572, 0.3618916, 0.32230595, 0.33363515, 0.36769974, 0.45668593, 0.33353454, 0.3700139, 0.31117037, 0.34478483, 0.34375155, 0.47749087, 0.32072976, 0.3593928, 0.3440362, 0.34464517, 0.36697716, 0.47350883, 0.34403205, 0.3896203, 0.3418184, 0.37768447, 0.36620447, 0.48396763, 0.31716284, 0.3621189, 0.32246667, 0.33428296, 0.36834452, 0.4581039, 0.33357018, 0.37033358, 0.31132838, 0.3454475, 0.34436175, 0.47890612, 0.3216436, 0.35991156, 0.34409758, 0.3453467, 0.36712697, 0.4748992, 0.34442648, 0.3905357, 0.3423117, 0.37845683, 0.36637333, 0.48388547, 0.31766757, 0.36274666, 0.32228872, 0.3348306, 0.36890027, 0.45873648, 0.33377224, 0.3703935, 0.31092665, 0.34518847, 0.34397656, 0.47890157, 0.32134515, 0.3597092, 0.34412283, 0.3455184, 0.3676018, 0.47492275, 0.3451132, 0.39047927, 0.3421304, 0.3781368, 0.36658266, 0.4844941, 0.31815752, 0.36294734, 0.32231924, 0.33479476, 0.3687771, 0.45931947, 0.33417657, 0.37031016, 0.31095684, 0.34580603, 0.3444653, 0.4793634, 0.3217685, 0.3595597, 0.3439659, 0.3458639, 0.36768848, 0.47483742, 0.3445666, 0.38990328, 0.34253314, 0.3790254, 0.36654842, 0.48403195, 0.3177267, 0.36316475, 0.32292172, 0.334939, 0.3689301, 0.45863792, 0.3337544, 0.37053356, 0.31100467, 0.3455573, 0.34362656, 0.4790254, 0.3216153, 0.35997322, 0.34394956, 0.34514734, 0.36700505, 0.47436664, 0.34448367, 0.3901016, 0.34238926, 0.37847206, 0.36614326, 0.482904, 0.31782195, 0.36278266, 0.32219154, 0.33460718, 0.36850557, 0.45866126, 0.3334351, 0.3706676, 0.31148183, 0.34621415, 0.34427387, 0.47953275, 0.32110524, 0.3603729, 0.34417322, 0.34571648, 0.36708924, 0.4747119, 0.3441231, 0.39067742, 0.34148455, 0.37882516, 0.36637646, 0.4834553, 0.31737718, 0.36288783, 0.3225861, 0.33458185, 0.36880952, 0.4581284, 0.3332283, 0.3709183, 0.31104276, 0.34523287, 0.34418437, 0.47971615, 0.32103777, 0.36084118, 0.34367672, 0.34557244, 0.36773294, 0.47505185, 0.34425345, 0.390616, 0.34204966, 0.37846613, 0.36604202, 0.48500735, 0.3180969, 0.36329338, 0.32184967, 0.33497548, 0.36861587, 0.45880622, 0.33395195, 0.3712021, 0.31044015, 0.34574208, 0.343902, 0.47936615, 0.3220607, 0.36027128, 0.34376726, 0.34589297, 0.3671532, 0.47562626, 0.34442577, 0.39079723, 0.34101966, 0.3788141, 0.3662011, 0.48438448, 0.31814566, 0.36310342, 0.32138005, 0.3349408, 0.36860913, 0.45913297, 0.33441532, 0.3707991, 0.30998322, 0.34595764, 0.34397396, 0.47997117, 0.32175055, 0.35986578, 0.34294403, 0.34560552, 0.367162, 0.47603443, 0.34485382, 0.39052433, 0.340669, 0.37905395, 0.36604816, 0.485436, 0.3182123, 0.36345094, 0.3209916, 0.33534038, 0.36845487, 0.45929632, 0.3340986, 0.37096825, 0.30982378, 0.34591576, 0.34419146, 0.47984907, 0.32204896, 0.3609282, 0.3433313, 0.34597465, 0.36719006, 0.47602996, 0.34503105, 0.3912676, 0.34079728, 0.37916994, 0.36644512, 0.4848398, 0.31812933, 0.36328322, 0.32130337, 0.33505306, 0.3687552, 0.4596231, 0.33443007, 0.37094668, 0.31108475, 0.34597898, 0.3439039, 0.48071998, 0.32222664, 0.3604505, 0.34350204, 0.3459706, 0.36717975, 0.47607648, 0.3449867, 0.3908001, 0.34127688, 0.379417, 0.36627284, 0.48534214, 0.31852308, 0.36397842, 0.32200092, 0.3357987, 0.36870033, 0.4605336, 0.33459666, 0.37154338, 0.31047666, 0.34617227, 0.34440804, 0.48097464, 0.32242247, 0.3611003, 0.34326178, 0.34648806, 0.36765265, 0.47784728, 0.34548286, 0.39122498, 0.34161726, 0.37906504, 0.36714172, 0.486242, 0.3187239, 0.3638809, 0.32165504, 0.33574578, 0.36878526, 0.46029928, 0.334344, 0.3717673, 0.31064612, 0.3460996, 0.34378737, 0.480485, 0.32194075, 0.36052683, 0.34337214, 0.34632775, 0.36736315, 0.47680435, 0.34492177, 0.39116627, 0.34169918, 0.37947515, 0.36616507, 0.48511654, 0.31787604, 0.3630811, 0.32182857, 0.3356773, 0.36806777, 0.4603096, 0.3341186, 0.3716327, 0.31062034, 0.346127, 0.3436193, 0.48123452, 0.3216331, 0.3605014, 0.3428303, 0.34637174, 0.36715394, 0.4782671, 0.344475, 0.39025018, 0.3406534, 0.37911814, 0.3653504, 0.48710185, 0.31790718, 0.3628672, 0.32085058, 0.33553702, 0.36804956, 0.46195692, 0.33377632, 0.3707901, 0.30964807, 0.34650746, 0.3437628, 0.48011366, 0.3219371, 0.36021823, 0.34256902, 0.34634373, 0.36730778, 0.47689703, 0.34461817, 0.3904454, 0.3402, 0.3799669, 0.366251, 0.4845751, 0.31770748, 0.3626217, 0.32044917, 0.3358678, 0.36807764, 0.4594043, 0.33392736, 0.37053552, 0.3091326, 0.34654486, 0.343222, 0.47995937, 0.32146773, 0.35955605, 0.34261304, 0.34675512, 0.36651707, 0.47563335, 0.34425962, 0.39015535, 0.34037164, 0.37963438, 0.36541143, 0.48527595, 0.3180431, 0.3626322, 0.32109928, 0.33554012, 0.36818612, 0.4601142, 0.33360744, 0.3710423, 0.30953556, 0.34640583, 0.3434708, 0.48081115, 0.32143754, 0.3599951, 0.34285116, 0.34708706, 0.36739054, 0.4776407, 0.34489584, 0.3904125, 0.34082818, 0.38010553, 0.36651334, 0.4864305, 0.31781143, 0.3629738, 0.32135457, 0.3363777, 0.36867878, 0.4618706, 0.33428094, 0.37129432, 0.31065112, 0.34712547, 0.34398338, 0.48127028, 0.3222158, 0.36039567, 0.34339234, 0.34675837, 0.3669377, 0.47710043, 0.34497544, 0.39077193, 0.3413226, 0.3801353, 0.36617813, 0.48604208, 0.31848145, 0.3642297, 0.3219509, 0.3364736, 0.36840746, 0.46067902, 0.33423406, 0.37196377, 0.31097096, 0.34736592, 0.3440922, 0.48055038, 0.32199195, 0.3607015, 0.34379524, 0.34738418, 0.3671439, 0.47702762, 0.3453471, 0.39091122, 0.34192148, 0.38003168, 0.3662689, 0.4857638, 0.3185763, 0.36380902, 0.32200018, 0.33654687, 0.36840597, 0.46021998, 0.3343661, 0.37160927, 0.31113514, 0.34738314, 0.34391963, 0.48077998, 0.32202733, 0.3607665, 0.34383386, 0.34709972, 0.3675862, 0.47648528, 0.34519348, 0.39117008, 0.34186602, 0.38031214, 0.36667773, 0.48621023, 0.3186075, 0.36378542, 0.3222276, 0.33639625, 0.36892816, 0.46096888, 0.3341434, 0.3720308, 0.31150588, 0.34710273, 0.34463117, 0.480974, 0.32253486, 0.36117905, 0.34496656, 0.3476303, 0.36806804, 0.4768492, 0.3453093, 0.39162767, 0.34270975, 0.38073426, 0.36721763, 0.4857409, 0.3188076, 0.3643488, 0.32336664, 0.33735543, 0.36939698, 0.46102184, 0.334466, 0.37204933, 0.31106955, 0.34730342, 0.3449024, 0.48101547, 0.3222705, 0.36109182, 0.3442959, 0.34748957, 0.36756894, 0.47713682, 0.34487846, 0.391134, 0.34174478, 0.38035056, 0.36697754, 0.486072, 0.3182515, 0.36418918, 0.32305244, 0.33727783, 0.36882526, 0.45958316, 0.3341351, 0.37234634, 0.31244484, 0.3479716, 0.34465197, 0.48047093, 0.3221042, 0.3612859, 0.3446718, 0.3477808, 0.3679875, 0.4768369, 0.34498867, 0.39132684, 0.3419253, 0.38127634, 0.36738572, 0.4849848, 0.31816638, 0.36357638, 0.32227227, 0.3366123, 0.36901006, 0.45929003, 0.3336362, 0.37126505, 0.31021762, 0.3477231, 0.3444777, 0.48013356, 0.32207492, 0.36071932, 0.3437081, 0.34797353, 0.36808828, 0.47651878, 0.3451346, 0.39133847, 0.34120253, 0.38078502, 0.36736223, 0.48544058, 0.3185398, 0.36425707, 0.32225204, 0.33772162, 0.3697172, 0.46033525, 0.333835, 0.37197, 0.3108123, 0.34754896, 0.34481838, 0.4795499, 0.32212418, 0.361152, 0.34300306, 0.34793687, 0.36868545, 0.47670272, 0.345606, 0.39125288, 0.34152797, 0.38119763, 0.3682291, 0.4851119, 0.31882942, 0.36396274, 0.32190397, 0.33707428, 0.36978364, 0.45994884, 0.33493853, 0.3722681, 0.3107908, 0.34793258, 0.34535742, 0.4793417, 0.3225442, 0.3614539, 0.34401911, 0.34829584, 0.36854467, 0.47624514, 0.3455867, 0.39141768, 0.34260628, 0.38091946, 0.3683555, 0.4845757, 0.31894222, 0.36485216, 0.32246003, 0.33757985, 0.37028706, 0.45978364, 0.33487183, 0.3729874, 0.3116693, 0.34889883, 0.34596726, 0.47985512, 0.322699, 0.36195764, 0.34533182, 0.34906092, 0.36972213, 0.4776588, 0.3461377, 0.39256692, 0.3423398, 0.38241127, 0.36839107, 0.48575974, 0.31933814, 0.3651982, 0.32306677, 0.33876342, 0.37000024, 0.45935175, 0.33502018, 0.37310508, 0.31117052, 0.35009146, 0.34579074, 0.48009923, 0.32314578, 0.36227268, 0.34390935, 0.35021725, 0.36967176, 0.4767761, 0.34628916, 0.39237878, 0.34137607, 0.38365898, 0.36852166, 0.48490286, 0.3197897, 0.36512163, 0.3209521, 0.33934432, 0.37029997, 0.45970377, 0.33511883, 0.3725559, 0.30988735, 0.35046497, 0.3458941, 0.47981828, 0.32325318, 0.36217532, 0.3425781, 0.34996536, 0.36846215, 0.47619376, 0.3465136, 0.3924481, 0.3404732, 0.3835479, 0.36806998, 0.48503166, 0.3196102, 0.36560372, 0.3209684, 0.33980122, 0.3696138, 0.4594474, 0.3347194, 0.37281898, 0.3099444, 0.35054913, 0.3452207, 0.47968763, 0.32255805, 0.36237267, 0.3436278, 0.3504732, 0.36818126, 0.47601047, 0.34612507, 0.39295313, 0.3410358, 0.38332918, 0.36767533, 0.48645288, 0.31955934, 0.36528665, 0.3222509, 0.33950824, 0.36875933, 0.45993063, 0.33520636, 0.37350616, 0.3113586, 0.35025275, 0.34427747, 0.48110297, 0.32292378, 0.36259258, 0.3436436, 0.3495577, 0.36721352, 0.47556183, 0.34583646, 0.3932869, 0.34017497, 0.38261488, 0.36644056, 0.48587954, 0.31949714, 0.3650459, 0.32108015, 0.3392204, 0.36837438, 0.46043414, 0.33522844, 0.37321454, 0.3106781, 0.3504898, 0.34423235, 0.48008642, 0.3228629, 0.36286974, 0.3438821, 0.3510985, 0.36764047, 0.4772317, 0.3459351, 0.39314485, 0.34110633, 0.3842879, 0.36780414, 0.48625982, 0.31982723, 0.3652045, 0.32103804, 0.33993173, 0.36943656, 0.46265903, 0.33518094, 0.37320787, 0.3096577, 0.3506577, 0.34489575, 0.4819304, 0.3227606, 0.36206672, 0.34177122, 0.34941524, 0.36860758, 0.4789528, 0.3465698, 0.39286393, 0.33986917, 0.3841949, 0.36792406, 0.48805547, 0.31992522, 0.3653372, 0.32117355, 0.34075448, 0.36902502, 0.46207303, 0.33521435, 0.3729659, 0.31037223, 0.3511778, 0.34418622, 0.48257232, 0.32344684, 0.36258182, 0.34342244, 0.3514802, 0.36800513, 0.47848508, 0.3467589, 0.39287642, 0.34131724, 0.3850034, 0.366987, 0.4866353, 0.32003498, 0.36495292, 0.32190415, 0.3405859, 0.36905456, 0.46209073, 0.3355046, 0.372375, 0.31085122, 0.3518537, 0.34467587, 0.48332667, 0.32364276, 0.3619156, 0.34368214, 0.35144857, 0.3684412, 0.4801158, 0.34708914, 0.39232066, 0.34188992, 0.3851713, 0.36734506, 0.49096143, 0.3204778, 0.36487448, 0.32248923, 0.34139106, 0.36919323, 0.46445274, 0.3360479, 0.3733696, 0.31231785, 0.3520819, 0.34492695, 0.4860742, 0.3238489, 0.3625639, 0.3450135, 0.35299703, 0.3684067, 0.48207524, 0.34736317, 0.3932301, 0.34355208, 0.3878543, 0.36768946, 0.48915458, 0.32100677, 0.36595038, 0.32490608, 0.34296355, 0.36944088, 0.46462902, 0.33541635, 0.3734756, 0.31221408, 0.35271263, 0.34471196, 0.48452416, 0.32339278, 0.3627329, 0.34518802, 0.35210124, 0.36790863, 0.48114413, 0.3467468, 0.39330795, 0.34291705, 0.38540155, 0.36725056, 0.49030566, 0.3202656, 0.36557218, 0.32264, 0.34163213, 0.36898804, 0.46431375, 0.3356252, 0.37374517, 0.31185636, 0.3519223, 0.344388, 0.48457006, 0.32349914, 0.36343792, 0.34458423, 0.351481, 0.3677734, 0.48252785, 0.34657001, 0.39325166, 0.34507927, 0.3851783, 0.3668161, 0.48909307, 0.31963277, 0.36588243, 0.3252829, 0.34165645, 0.36813015, 0.46337745, 0.33529744, 0.37342125, 0.31392628, 0.35220748, 0.34413707, 0.48351407, 0.3231023, 0.3637019, 0.34710884, 0.3524321, 0.36713454, 0.4805199, 0.34671584, 0.3937392, 0.34449977, 0.3857937, 0.3664382, 0.4893638, 0.32001463, 0.3658001, 0.32479167, 0.3416713, 0.36821607, 0.46206665, 0.33445755, 0.3734996, 0.31314564, 0.35192198, 0.3440097, 0.48321205, 0.32294765, 0.3626589, 0.34563297, 0.35251418, 0.36791152, 0.48076093, 0.34665838, 0.39349076, 0.34404993, 0.38532752, 0.36707404, 0.48890874, 0.32006457, 0.3661495, 0.32413533, 0.3423532, 0.36887163, 0.46411034, 0.33480474, 0.37376854, 0.31267717, 0.35154143, 0.3441937, 0.4826333, 0.32313523, 0.3631985, 0.3457025, 0.35119537, 0.3675693, 0.47727504, 0.34636882, 0.3931725, 0.34362698, 0.38397905, 0.36673287, 0.4891953, 0.32048157, 0.3658363, 0.32299188, 0.34093386, 0.36755806, 0.4619417, 0.335592, 0.37372252, 0.31256688, 0.35103923, 0.3434411, 0.48139182, 0.32298, 0.3625131, 0.343995, 0.35086247, 0.36678287, 0.47726378, 0.34564266, 0.39269918, 0.341988, 0.38447142, 0.36606678, 0.4859531, 0.31949994, 0.36552662, 0.32238132, 0.34142596, 0.3684302, 0.45925054, 0.33432996, 0.3735317, 0.31014946, 0.35149637, 0.3447053, 0.47952497, 0.32224882, 0.3626824, 0.34309548, 0.3517959, 0.36780545, 0.47569627, 0.3456685, 0.3927419, 0.34060603, 0.3840043, 0.36808366, 0.4852423, 0.31893253, 0.3652856, 0.32200053, 0.340782, 0.36934212, 0.45899206, 0.33461088, 0.3727903, 0.3105185, 0.35064927, 0.34507805, 0.47943714, 0.3228759, 0.36274078, 0.3421529, 0.35029098, 0.36789078, 0.47535077, 0.34501627, 0.39286786, 0.33995155, 0.38290742, 0.36718047, 0.4852815, 0.3190921, 0.3653346, 0.32111332, 0.33977866, 0.36879098, 0.45828325, 0.3336905, 0.37280276, 0.30964702, 0.3500399, 0.3441289, 0.47845545, 0.32192382, 0.36303234, 0.34335965, 0.35057855, 0.36744967, 0.47471642, 0.34511974, 0.39301154, 0.3411571, 0.38376576, 0.36693534, 0.4842638, 0.31962615, 0.36601928, 0.3224149, 0.34014967, 0.36811662, 0.45878655, 0.33433908, 0.37404525, 0.31026584, 0.35023943, 0.3434775, 0.47874305, 0.3218219, 0.36289793, 0.34347606, 0.3511465, 0.36771747, 0.47406793, 0.34483835, 0.3930341, 0.34129858, 0.3844627, 0.3672036, 0.48166147, 0.3187343, 0.3654042, 0.32122308, 0.34020957, 0.3678474, 0.45529118, 0.33405453, 0.37376544, 0.3112449, 0.35125938, 0.34342477, 0.47578767, 0.32188088, 0.3624565, 0.34293455, 0.35113305, 0.36776957, 0.47101384, 0.3445812, 0.3924767, 0.34023097, 0.38385674, 0.36742556, 0.47942272, 0.3186148, 0.36505446, 0.32211924, 0.3402962, 0.36894265, 0.45398897, 0.3337593, 0.37313107, 0.31023458, 0.35062644, 0.34419042, 0.47342712, 0.32115227, 0.36273834, 0.34339353, 0.3499972, 0.3674036, 0.46936864, 0.34421882, 0.39327708, 0.34108785, 0.3828541, 0.36692712, 0.4809784, 0.3182303, 0.3653084, 0.32258284, 0.33930832, 0.36849332, 0.45417204, 0.3335102, 0.37379825, 0.3106495, 0.34979084, 0.34337628, 0.4726141, 0.3211097, 0.36386594, 0.34353387, 0.35043797, 0.3660621, 0.46779, 0.34469938, 0.39401942, 0.3408042, 0.38233125, 0.3655173, 0.47768685, 0.31855488, 0.36584893, 0.3211664, 0.33940837, 0.36765018, 0.45131958, 0.33334017, 0.3730056, 0.3095407, 0.34926605, 0.34208256, 0.47168925, 0.32114872, 0.36232445, 0.34230745, 0.34957922, 0.3658232, 0.46662357, 0.34410086, 0.392219841, 0.33988902, 0.3820314, 0.3652723, 0.4766835, 0.31733102, 0.36422107, 0.32017815, 0.33891732, 0.36705577, 0.45101845, 0.33287007, 0.37291288, 0.3087154, 0.3485179, 0.34226495, 0.471698374, 0.320588738, 0.3621216, 0.3420075, 0.34948125, 0.36586282, 0.4662935, 0.3439908, 0.3923768, 0.33920506, 0.38261548, 0.36522886, 0.47721362, 0.3180132, 0.3648457, 0.31982964, 0.33854145, 0.36690274, 0.45205578, 0.3330456, 0.37339228, 0.3088484, 0.3490893, 0.34279642, 0.47245812, 0.32097054, 0.36286107, 0.34161252, 0.34900782, 0.3665657, 0.46750978, 0.34474206, 0.39250964, 0.338706, 0.38143992, 0.36584547, 0.47765613, 0.31862625, 0.36545742, 0.31951958, 0.33823845, 0.3668967, 0.45188457, 0.3337303, 0.37398237, 0.30853835, 0.34865287, 0.34213772, 0.4717539, 0.32141352, 0.3623101, 0.3419989, 0.34882092, 0.3657768, 0.46693358, 0.34434032, 0.3927011, 0.33938533, 0.38166323, 0.36535874, 0.476498, 0.3185894, 0.365339, 0.3200718, 0.33832973, 0.36687753, 0.4513475, 0.33341452, 0.3737704, 0.3089471, 0.34878603, 0.342431, 0.4719647, 0.32121158, 0.36279267, 0.34174812, 0.3491427, 0.3658542, 0.46672693, 0.3447707, 0.39318767, 0.33904868, 0.38150167, 0.3652468, 0.4772573, 0.3189269, 0.36512274, 0.32039163, 0.33818778, 0.36660647, 0.45125258, 0.3340436, 0.37398136, 0.3090675, 0.34791803, 0.342437, 0.47203273, 0.32166764, 0.362928, 0.34106138, 0.3485701, 0.3659412, 0.46736562, 0.34516618, 0.39298126, 0.33855945, 0.3807922, 0.3655557, 0.47867548, 0.3185962, 0.36529714, 0.31935453, 0.33795348, 0.36724427, 0.45270133, 0.33395028, 0.3735402, 0.3086547, 0.34803638, 0.3428735, 0.47298908, 0.32140565, 0.36283702, 0.34107158, 0.3488977, 0.36634922, 0.46788314, 0.3444254, 0.39316407, 0.3383586, 0.38104513, 0.36562902, 0.47853878, 0.31821117, 0.3651653, 0.31934446, 0.33804777, 0.367636, 0.45235285, 0.33342627, 0.37348595, 0.3087857, 0.34825045, 0.34331393, 0.47304207, 0.3212826, 0.3622084, 0.34126616, 0.34892058, 0.36645335, 0.46909016, 0.34449625, 0.39252457, 0.33879963, 0.38156313, 0.36577088, 0.47915488, 0.31827518, 0.36527795, 0.31938994, 0.3384424, 0.36722532, 0.45265317, 0.33341092, 0.37413642, 0.30868533, 0.3487261, 0.3435429, 0.47325954, 0.32142848, 0.36289653, 0.3411762, 0.34964645, 0.36628574, 0.46889842, 0.34443426, 0.39343306, 0.33813477, 0.38199925, 0.3657911, 0.47934622, 0.31854728, 0.36569318, 0.3192831, 0.33826447, 0.36739916, 0.45351106, 0.3337045, 0.37294942, 0.30914605, 0.3485514, 0.3431212, 0.47408995, 0.32156503, 0.36271837, 0.34163228, 0.34852567, 0.3666552, 0.47053647, 0.34462932, 0.39267674, 0.33834097, 0.38155085, 0.36525393, 0.4796813, 0.31856304, 0.365275055, 0.318837583, 0.33847162, 0.3670938, 0.454123825, 0.334219247, 0.373663783, 0.308860838, 0.34846634, 0.3428111, 0.473772585, 0.322154999, 0.36293855, 0.3417522, 0.34878686, 0.3660634, 0.470110059, 0.345200688, 0.3934877, 0.33927178, 0.38148454, 0.3657353, 0.480082422, 0.319489568, 0.36610177, 0.32018805, 0.3383697, 0.36775172, 0.45472923, 0.33440888, 0.37469065, 0.3096242, 0.34840038, 0.34354475, 0.47590393, 0.32298136, 0.3635414, 0.3425192, 0.34921768, 0.36758688, 0.47154468, 0.34604055, 0.3934843, 0.34007493, 0.38188466, 0.36681554, 0.48113328, 0.31973028, 0.3662538, 0.3204041, 0.3383877, 0.36861068, 0.45670432, 0.33547905, 0.37434086, 0.30982584, 0.34867254, 0.3445164, 0.4759286, 0.32243672, 0.36277473, 0.34258273, 0.3484841, 0.3663679, 0.4686848, 0.34496856, 0.39248675, 0.33929095, 0.38051093, 0.36593446, 0.47893375, 0.319575, 0.3653615, 0.32003027, 0.33745843, 0.36828458, 0.45335358, 0.33426732, 0.37342998, 0.30903232, 0.34788126, 0.3434947, 0.47308904, 0.32198864, 0.36226845, 0.34205866, 0.3485987, 0.3668083, 0.46805277, 0.34505603, 0.39254436, 0.3393379, 0.38133928, 0.3660027, 0.4804788, 0.31946018, 0.36490792, 0.31990862, 0.33776513, 0.36804998, 0.45320863, 0.3342908, 0.37315363, 0.30920377, 0.3479307, 0.3436461, 0.47370932, 0.32227916, 0.36223364, 0.34207094, 0.3489572, 0.3674489, 0.47153944, 0.345214, 0.39278525, 0.33889285, 0.38104704, 0.36623323, 0.48178467, 0.3186855, 0.36568466, 0.31947896, 0.33800063, 0.36774716, 0.454643, 0.3341349, 0.37385985, 0.30846232, 0.3475575, 0.34356076, 0.47638455, 0.32195616, 0.36298287, 0.34152567, 0.34864092, 0.36744693, 0.47177494, 0.34493977, 0.39324918, 0.33877373, 0.38079274, 0.36644897, 0.4820081, 0.3191215, 0.3658357, 0.31955233, 0.33792007, 0.36842588, 0.4560031, 0.33442315, 0.37438035, 0.30882388, 0.3481404, 0.344025, 0.4757258, 0.3224561, 0.36327416, 0.34204245, 0.34864658, 0.36760074, 0.47112814, 0.34548438, 0.39300898, 0.33927423, 0.3816573, 0.36703745, 0.48158827, 0.31921053, 0.36584154, 0.3201394, 0.33844483, 0.36939794, 0.455364466, 0.33433947, 0.374086, 0.3088775, 0.34836152, 0.34453198, 0.47631493, 0.3228046, 0.36346185, 0.34183925, 0.34957176, 0.3685787, 0.47140127, 0.34547248, 0.3934663, 0.33905953, 0.38199955, 0.36677578, 0.48222208, 0.31925714, 0.36565843, 0.31959552, 0.3388566, 0.36886594, 0.45591468, 0.33430845, 0.37406337, 0.30883983, 0.3486992, 0.3434604, 0.47597328, 0.32262078, 0.36364904, 0.3415512, 0.34915337, 0.36716896, 0.47245935, 0.34559038, 0.39350146, 0.33848184, 0.3813903, 0.36602998, 0.48207366, 0.31952143, 0.36588144, 0.31954315, 0.33855793, 0.36792406, 0.45613113, 0.334505558, 0.37413287, 0.30916572, 0.34808138, 0.34311995, 0.476808757, 0.322991997, 0.36303067, 0.3410114, 0.34888092, 0.36675248, 0.47203076, 0.34594163, 0.3923315, 0.3383774, 0.3814513, 0.36587462, 0.48247582, 0.31975922, 0.36481345, 0.31943795, 0.33851546, 0.3677345, 0.45668578, 0.33466607, 0.37319893, 0.30801517, 0.34820437, 0.3428735, 0.4769904, 0.3228406, 0.36211896, 0.34094173, 0.34874013, 0.36678392, 0.47187164, 0.34547418, 0.39223698, 0.33812138, 0.38107914, 0.3658308, 0.48173335, 0.31969085, 0.3651518, 0.31905836, 0.33786264, 0.36775544, 0.45629218, 0.334273, 0.37298384, 0.3080808, 0.34840196, 0.34290594, 0.477143884, 0.322509617, 0.3623628, 0.340959, 0.34910205, 0.3666948, 0.472084731, 0.345514446, 0.39235288, 0.33779025, 0.38155162, 0.36594218, 0.482495159, 0.319091141, 0.36434448, 0.31912842, 0.33829722, 0.36812088, 0.456383765, 0.33414197, 0.37298536, 0.30781072, 0.34838054, 0.3433372, 0.47684884, 0.32218915, 0.3623421, 0.3407188, 0.34886625, 0.36737254, 0.4721839, 0.34538734, 0.39244953, 0.3378448, 0.38138208, 0.3663443, 0.48216277, 0.3189462, 0.36475068, 0.3189738, 0.33841383, 0.36843178, 0.45638993, 0.3340892, 0.37304577, 0.30794162, 0.34840485, 0.34329697, 0.47655466, 0.32221952, 0.36222428, 0.34112436, 0.34921396, 0.3674317, 0.47250798, 0.34489706, 0.39231074, 0.33817223, 0.3815285, 0.3659253, 0.48275748, 0.31901434, 0.36482874, 0.3196163, 0.33871663, 0.368387, 0.45678452, 0.3337102, 0.3726856, 0.30842912, 0.3486521, 0.3438636, 0.47685373, 0.32212147, 0.36179492, 0.34089234, 0.34919828, 0.36728966, 0.47264665, 0.34479308, 0.39193588, 0.33803275, 0.381753, 0.36619532, 0.4827535, 0.3192946, 0.36484316, 0.3192792, 0.33910736, 0.3686855, 0.45697218, 0.33432364, 0.37248957, 0.3084068, 0.34864807, 0.3438176, 0.47719133, 0.3225758, 0.36207697, 0.34115776, 0.34931102, 0.3676335, 0.473115534, 0.344870895, 0.39238587, 0.33733654, 0.3819074, 0.36653343, 0.4828617, 0.31920382, 0.3643112, 0.31842977, 0.33893412, 0.36830816, 0.457107335, 0.333920658, 0.37258548, 0.30755472, 0.3488526, 0.34408683, 0.47749665, 0.32164633, 0.36188006, 0.34049663, 0.34893557, 0.36760405, 0.4727406, 0.3448318, 0.39199647, 0.33763185, 0.3815365, 0.3667494, 0.4830165, 0.3189338, 0.3649038, 0.3189239, 0.33882475, 0.36831722, 0.45681605, 0.333814, 0.37314135, 0.30794296, 0.3488341, 0.34349895, 0.47694212, 0.32195058, 0.36226723, 0.34057027, 0.34928152, 0.36774018, 0.47276038, 0.34475935, 0.3921206, 0.33806798, 0.38186, 0.3661447, 0.4828318, 0.31871986, 0.3645219, 0.31911612, 0.33881646, 0.3682847, 0.45622858, 0.33359876, 0.37296107, 0.30842096, 0.34884074, 0.34359705, 0.4766255, 0.32196277, 0.36259568, 0.34124613, 0.34938276, 0.36702383, 0.4725082, 0.34433025, 0.39239177, 0.33794403, 0.38121623, 0.36586496, 0.48227683, 0.3186963, 0.3642833, 0.31886855, 0.33858716, 0.36797315, 0.45693144, 0.3331744, 0.37257838, 0.30768985, 0.3486434, 0.3432087, 0.47669038, 0.3214741, 0.36184022, 0.3403719, 0.34932446, 0.36671996, 0.47254768, 0.344019651, 0.39160836, 0.33763483, 0.3814205, 0.36611542, 0.48282975, 0.31829706, 0.36442772, 0.31852585, 0.33824304, 0.36803204, 0.4571309, 0.33306906, 0.3727479, 0.30809736, 0.34848133, 0.3428928, 0.47714326, 0.32186484, 0.3619566, 0.34080073, 0.34903044, 0.36731768, 0.47355738, 0.34457016, 0.39202383, 0.33763915, 0.38157433, 0.36574826, 0.48382956, 0.3187853, 0.36482656, 0.31961086, 0.3388711, 0.36806938, 0.45756513, 0.33367676, 0.3731094, 0.30913693, 0.34869403, 0.34245226, 0.4770289, 0.3212425, 0.36208493, 0.3412649, 0.3486484, 0.366754, 0.4723491, 0.3440366, 0.39209715, 0.33746815, 0.38112706, 0.36493778, 0.4825246, 0.31760707, 0.36421975, 0.3185752, 0.33798337, 0.3670282, 0.4555085, 0.33286408, 0.37252387, 0.30753866, 0.3478736, 0.34205434, 0.47514552, 0.3204996, 0.36120856, 0.34028855, 0.34840626, 0.3655122, 0.4710981, 0.3433917, 0.39119458, 0.33629486, 0.38059407, 0.36469916, 0.48169956, 0.3180767, 0.36321697, 0.3180427, 0.33770192, 0.36697257, 0.45494336, 0.33256808, 0.3715095, 0.30719963, 0.3470677, 0.34195468, 0.47470358, 0.32050025, 0.3607504, 0.33938387, 0.34736496, 0.36610565, 0.4707575, 0.3427453, 0.39121974, 0.3365689, 0.3802386, 0.3655413, 0.48154017, 0.31787017, 0.3631237, 0.3178929, 0.33742768, 0.3671044, 0.45512542, 0.33284935, 0.3720796, 0.30754158, 0.34761667, 0.34264722, 0.47525346, 0.32084683, 0.36129403, 0.34040132, 0.34826928, 0.36642706, 0.4710307, 0.34349588, 0.39160544, 0.33696744, 0.380602, 0.36554265, 0.48098788, 0.31788185, 0.3636677, 0.31865165, 0.33818614, 0.36693236, 0.45461914, 0.3328237, 0.3720027, 0.30752742, 0.34802917, 0.34247455, 0.47563958, 0.3207381, 0.36108026, 0.34113747, 0.3482072, 0.3664167, 0.47198513, 0.34359756, 0.39154807, 0.3374084, 0.38060367, 0.36542544, 0.4817856, 0.3177047, 0.36345562, 0.31909832, 0.33736515, 0.3666222, 0.45528275, 0.33221245, 0.37151203, 0.30749357, 0.3473424, 0.34150785, 0.47556922, 0.320133, 0.36082143, 0.34095, 0.3487268, 0.36597517, 0.47084454, 0.34238464, 0.39111668, 0.3382404, 0.38057017, 0.3650187, 0.48035893, 0.31759557, 0.3633539, 0.31923208, 0.33775082, 0.3662975, 0.45498484, 0.33147508, 0.37157458, 0.30777898, 0.34755105, 0.34225014, 0.4738084, 0.3194267, 0.36091766, 0.3409808, 0.34749004, 0.36626723, 0.47081554, 0.34241167, 0.39047492, 0.3374461, 0.38033083, 0.36427346, 0.48076627, 0.31623662, 0.36262053, 0.31875363, 0.3374418, 0.3670338, 0.45561582, 0.33116803, 0.37118477, 0.3071736, 0.34761637, 0.34295964, 0.47559378, 0.31975898, 0.3610943, 0.34016508, 0.3482755, 0.36734655, 0.47080612, 0.34356833, 0.39164993, 0.33757132, 0.38030374, 0.36623263, 0.484259337, 0.31826961, 0.36460176, 0.31889185, 0.3373641, 0.3678152, 0.4579117, 0.33347383, 0.37247154, 0.30769977, 0.3472293, 0.34273413, 0.47725004, 0.32123193, 0.36139035, 0.33969882, 0.3476067, 0.36667275, 0.47423726, 0.343712, 0.39147285, 0.33699813, 0.37942007, 0.3650561, 0.48357803, 0.3173867, 0.36366054, 0.31837654, 0.33661205, 0.3669201, 0.457463741, 0.332291722, 0.3713577, 0.3070045, 0.34682405, 0.3418017, 0.47869548, 0.3207502, 0.3609261, 0.33914453, 0.34783486, 0.36597377, 0.47499046, 0.34370935, 0.3911172, 0.33629286, 0.38024753, 0.36468613, 0.48493946, 0.3180899, 0.36347583, 0.3173279, 0.33748227, 0.3670221, 0.458470613, 0.33279717, 0.3715422, 0.30643272, 0.34739187, 0.34239772, 0.478580236, 0.321261793, 0.3608729, 0.33939487, 0.3484095, 0.36641678, 0.475109458, 0.343604684, 0.39052805, 0.3366313, 0.3798418, 0.36500242, 0.4837508, 0.3180196, 0.36322662, 0.3185858, 0.3370178, 0.36752918, 0.45843473, 0.3332378, 0.37199098, 0.30783734, 0.34704015, 0.34278503, 0.47920245, 0.32181948, 0.3608905, 0.34007668, 0.34773937, 0.36722815, 0.474701583, 0.345410615, 0.3918342, 0.3376541, 0.38047555, 0.3660032, 0.484760404, 0.318721652, 0.36350977, 0.31874523, 0.33713853, 0.36783394, 0.45634413, 0.333072, 0.37111083, 0.30814734, 0.34733805, 0.34291127, 0.4783335, 0.32159483, 0.36063305, 0.34099424, 0.34813264, 0.36720818, 0.47452596, 0.34441185, 0.39079326, 0.33725086, 0.37965834, 0.36601332, 0.48472476, 0.31840602, 0.36313483, 0.31850246, 0.33678174, 0.36755198, 0.4589592, 0.33324558, 0.37156922, 0.3081787, 0.34707615, 0.34292912, 0.4778712, 0.32154712, 0.36056966, 0.34049216, 0.34755942, 0.36680758, 0.47374785, 0.34432283, 0.39046976, 0.33699384, 0.37950444, 0.36542684, 0.48405463, 0.31827378, 0.3625721, 0.3186389, 0.3361731, 0.36735326, 0.45792606, 0.33299968, 0.37118387, 0.30744457, 0.34628758, 0.34237674, 0.4773305, 0.32085, 0.36015686, 0.34012744, 0.3474432, 0.3663926, 0.473967105, 0.343797892, 0.39008492, 0.3370086, 0.37871423, 0.36488482, 0.48395953, 0.31757537, 0.3622232, 0.31777748, 0.33643904, 0.3668762, 0.45794883, 0.33245474, 0.3702368, 0.30732298, 0.3467586, 0.34196886, 0.477452, 0.32082915, 0.35992894, 0.34004942, 0.34786826, 0.36673492, 0.47487408, 0.3432771, 0.3899573, 0.33747762, 0.3796311, 0.36610585, 0.48406783, 0.31738865, 0.36303946, 0.31881756, 0.33685905, 0.36697403, 0.4586447, 0.3324436, 0.37051424, 0.30799147, 0.34634152, 0.3428863, 0.47848356, 0.3207811, 0.36064905, 0.3401011, 0.3473268, 0.367021, 0.47475553, 0.3440932, 0.39082238, 0.33689338, 0.3790292, 0.36592764, 0.48471186, 0.31819978, 0.3632913, 0.3182137, 0.33814582, 0.36810046, 0.45922577, 0.3327791, 0.3716104, 0.30806285, 0.34739366, 0.3435727, 0.47869188, 0.32082355, 0.36114115, 0.3407917, 0.34872496, 0.36728573, 0.47607607, 0.3444857, 0.39117044, 0.33807102, 0.38035065, 0.36663523, 0.48521098, 0.31814098, 0.3637172, 0.31933454, 0.33862182, 0.36794654, 0.45964906, 0.33297727, 0.37263966, 0.30876002, 0.34790948, 0.3430885, 0.47821656, 0.3205626, 0.36163288, 0.34087938, 0.3495152, 0.36738655, 0.47634834, 0.34450945, 0.39150146, 0.33823413, 0.38092035, 0.36613685, 0.48677903, 0.31875652, 0.36375818, 0.31945303, 0.338869, 0.36801124, 0.46079075, 0.33343256, 0.3716874, 0.30839133, 0.34867188, 0.343646, 0.4817524, 0.3216931, 0.36177102, 0.34056687, 0.3497136, 0.3673565, 0.4794442, 0.3450854, 0.3913122, 0.337845, 0.3815523, 0.366629, 0.4882426, 0.31888783, 0.36456913, 0.3185957, 0.33925167, 0.36817306, 0.46224505, 0.3341824, 0.37242112, 0.3078668, 0.3484764, 0.3433816, 0.48263806, 0.3217807, 0.36240354, 0.34023884, 0.3498556, 0.3672073, 0.47875386, 0.3446867, 0.3924498, 0.33743063, 0.3818958, 0.36665323, 0.48829183, 0.31850314, 0.36496663, 0.31859013, 0.3396203, 0.3681291, 0.46198258, 0.33323696, 0.37301785, 0.30839518, 0.34936076, 0.34428754, 0.4807958, 0.3211802, 0.362591, 0.34025168, 0.35043097, 0.36839378, 0.4788095, 0.34405196, 0.39222923, 0.33741775, 0.38209638, 0.36742163, 0.48774418, 0.31766146, 0.36437085, 0.31878418, 0.34022292, 0.36855692, 0.46090925, 0.33266765, 0.3729351, 0.30837947, 0.34979838, 0.344614, 0.48222473, 0.3212068, 0.36251515, 0.3402401, 0.3510412, 0.3685306, 0.47923332, 0.34402943, 0.3924535, 0.33737713, 0.38278526, 0.36776626, 0.4886977, 0.318406, 0.36530334, 0.3186132, 0.3411296, 0.36916783, 0.46172193, 0.3332199, 0.37269717, 0.3083438, 0.34940496, 0.34492844, 0.48108178, 0.32117283, 0.36247492, 0.3397394, 0.35133445, 0.36851248, 0.47989598, 0.34433138, 0.39230877, 0.33748332, 0.38310218, 0.36809593, 0.49014357, 0.31899825, 0.36535966, 0.31844616, 0.34115106, 0.36950386, 0.46372718, 0.33376786, 0.37360507, 0.30811274, 0.3501117, 0.34495443, 0.4831341, 0.32209957, 0.36347246, 0.34065616, 0.35139936, 0.36863112, 0.47990847, 0.34472808, 0.39327037, 0.33841106, 0.38266635, 0.36747116, 0.48970702, 0.31915313, 0.365665, 0.319294, 0.34080216, 0.36878708, 0.46361485, 0.33385834, 0.3736479, 0.30905673, 0.35007682, 0.34475556, 0.48408186, 0.3220444, 0.36345512, 0.34024572, 0.35162666, 0.3686151, 0.48091125, 0.3452283, 0.393871, 0.33725756, 0.38276705, 0.36817294, 0.4912772, 0.31943816, 0.36669368, 0.31945956, 0.34027374, 0.36948612, 0.46412948, 0.33421442, 0.37423548, 0.30872682, 0.3493673, 0.34564194, 0.48456332, 0.32245195, 0.36378807, 0.3404897, 0.35046455, 0.37032804, 0.4814245, 0.34538296, 0.39302075, 0.33770338, 0.3819304, 0.3688172, 0.49103794, 0.31963336, 0.3662313, 0.31892103, 0.3403603, 0.37020367, 0.46452805, 0.33435535, 0.37418577, 0.3083338, 0.3489947, 0.34516725, 0.48326805, 0.32295072, 0.36332136, 0.3404412, 0.35044104, 0.3693549, 0.4805544, 0.34527212, 0.39316136, 0.33802536, 0.3824754, 0.36898547, 0.49033844, 0.31937587, 0.36617103, 0.31907985, 0.34019578, 0.37019625, 0.46330303, 0.33438095, 0.37368456, 0.30870953, 0.34951755, 0.34543082, 0.4829708, 0.32287186, 0.36368906, 0.34116367, 0.35070175, 0.3691791, 0.4801205, 0.3460784, 0.39306858, 0.33832654, 0.38292226, 0.36883667, 0.4897622, 0.3196345, 0.36615038, 0.3193233, 0.34030578, 0.3707615, 0.464374, 0.3348237, 0.37415874, 0.30943534, 0.34962216, 0.34630176, 0.48411486, 0.32306626, 0.363880873, 0.341643304, 0.35083154, 0.36999664, 0.48168308, 0.34607083, 0.39376476, 0.3385481, 0.3826799, 0.3688044, 0.4905646, 0.32093555, 0.36631018, 0.31944725, 0.340783, 0.37074775, 0.46431857, 0.33568147, 0.374455065, 0.309283078, 0.34966287, 0.346854925, 0.48446888, 0.32438043, 0.36463287, 0.34160203, 0.3515421, 0.37082148, 0.48158786, 0.34750068, 0.3944978, 0.33851168, 0.3826166, 0.36953142, 0.49060026, 0.3214091, 0.367562681, 0.319869906, 0.3408579, 0.37115312, 0.46311578, 0.33611172, 0.375009477, 0.309697688, 0.35003898, 0.3467316, 0.48364222, 0.3246885, 0.365476876, 0.341402113, 0.35100988, 0.37053818, 0.48030004, 0.34823322, 0.395355135, 0.338040531, 0.3826322, 0.3695148, 0.49051842, 0.32252032, 0.36840853, 0.3197799, 0.3406283, 0.37043646, 0.4652674, 0.33743265, 0.37529266, 0.3095083, 0.34915388, 0.34592274, 0.48460585, 0.3247423, 0.36484706, 0.34039932, 0.35046214, 0.36920187, 0.48251793, 0.34772238, 0.3942146, 0.33852947, 0.38199544, 0.36857432, 0.49138036, 0.32230777, 0.3673375, 0.31911233, 0.33994153, 0.36907983, 0.46430516, 0.33754334, 0.3748947, 0.3086703, 0.34867504, 0.3443069, 0.48453608, 0.3254462, 0.3644906, 0.34094483, 0.34987327, 0.36828586, 0.4817487, 0.34814927, 0.3938989, 0.33815712, 0.3818192, 0.36816102, 0.4913941, 0.32190415, 0.3667778, 0.31935742, 0.33904776, 0.3695361, 0.46470204, 0.33658263, 0.374777734, 0.30914712, 0.34897304, 0.3450927, 0.48412597, 0.32488015, 0.3643151, 0.34095624, 0.34967288, 0.36851814, 0.48178264, 0.34749457, 0.39387038, 0.33850822, 0.38149318, 0.3676457, 0.4909788, 0.3217424, 0.36725697, 0.31927896, 0.33983114, 0.36992484, 0.46473232, 0.33664942, 0.3748278, 0.3085264, 0.34860078, 0.34477654, 0.48400745, 0.3253504, 0.36450318, 0.34080443, 0.34934258, 0.36817008, 0.48124737, 0.34788918, 0.3943447, 0.3378613, 0.38191083, 0.3672845, 0.49080166, 0.32209414, 0.36716855, 0.31920868, 0.33969232, 0.3692335, 0.46434787, 0.33644712, 0.3743762, 0.30883625, 0.3483587, 0.34445488, 0.48483428, 0.32427442, 0.364555, 0.34095094, 0.34955347, 0.36803612, 0.48218077, 0.34769416, 0.39472935, 0.33730236, 0.38141772, 0.36758715, 0.49212062, 0.3212806, 0.36781076, 0.31862262, 0.34004155, 0.3687167, 0.46514893, 0.33582175, 0.3753262, 0.30814323, 0.3490756, 0.34423637, 0.48561832, 0.32399923, 0.36536083, 0.33966994, 0.3502899, 0.36766127, 0.4830057, 0.34697688, 0.39511132, 0.33690298, 0.38182145, 0.3664343, 0.49233633, 0.32087374, 0.36757535, 0.31784323, 0.339613, 0.36767516, 0.46576244, 0.3362383, 0.37526685, 0.3073253, 0.34841093, 0.3430576, 0.48412597, 0.3237854, 0.3646138, 0.3389338, 0.3492859, 0.36635953, 0.48159847, 0.34710565, 0.39355996, 0.3356755, 0.3807142, 0.3647968, 0.49073413, 0.32141316, 0.36655298, 0.31676513, 0.33868563, 0.3662876, 0.4632496, 0.33580503, 0.3748615, 0.30687857, 0.347655, 0.3426438, 0.48360327, 0.32445213, 0.3653815, 0.33986968, 0.3495216, 0.36687225, 0.48006287, 0.3471092, 0.39559805, 0.33689, 0.38042542, 0.3658331, 0.4887244, 0.3206183, 0.36837238, 0.31755307, 0.3385806, 0.36680564, 0.46252716, 0.3355638, 0.37640744, 0.3072974, 0.3471032, 0.3426984, 0.48349163, 0.32416588, 0.3661494, 0.3394322, 0.34854397, 0.36679786, 0.4821444, 0.34757653, 0.39628053, 0.33758414, 0.38054657, 0.3660984, 0.49267793, 0.32122332, 0.36888996, 0.318154, 0.33878857, 0.3666068, 0.4652774, 0.3357033, 0.37650612, 0.30736732, 0.34734598, 0.3424435, 0.48475102, 0.32301494, 0.36592388, 0.33989555, 0.34798884, 0.36601886, 0.48242515, 0.34542575, 0.3962502, 0.33774492, 0.38003984, 0.36549228, 0.49355862, 0.31941977, 0.368839, 0.31900343, 0.3396576, 0.36712915, 0.466045, 0.33382708, 0.37701494, 0.30891338, 0.3480294, 0.34305543, 0.48667854, 0.3229436, 0.3669805, 0.3408171, 0.34879148, 0.3675148, 0.48570135, 0.34741387, 0.3971809, 0.33814937, 0.38039297, 0.36600465, 0.4935981, 0.31958303, 0.36814296, 0.31915087, 0.33872122, 0.36704254, 0.46558303, 0.33450454, 0.37637803, 0.30902848, 0.34756523, 0.3422217, 0.48767093, 0.3224242, 0.36592937, 0.34153593, 0.3492485, 0.3672423, 0.4827397, 0.34557405, 0.3959262, 0.33790258, 0.37934917, 0.3659817, 0.49329364, 0.3195746, 0.3679592, 0.31875786, 0.33682364, 0.36829063, 0.46751934, 0.33406842, 0.3754019, 0.30824146, 0.34580034, 0.34297368, 0.48805374, 0.32156533, 0.36462095, 0.34037417, 0.34644133, 0.36713687, 0.48524016, 0.3447556, 0.39408988, 0.33737886, 0.37839007, 0.36616695, 0.49412867, 0.31868935, 0.36700067, 0.3192258, 0.3371758, 0.36849028, 0.46742368, 0.33275676, 0.3751622, 0.3089911, 0.34664333, 0.34468722, 0.4882104, 0.32114846, 0.3637669, 0.34075123, 0.3467296, 0.36705732, 0.4850884, 0.34357008, 0.39322916, 0.33812743, 0.37938774, 0.36777246, 0.49251392, 0.3187051, 0.36588907, 0.31887302, 0.33675167, 0.36883268, 0.46820748, 0.33244902, 0.37346938, 0.30811697, 0.34670827, 0.34438625, 0.48682037, 0.32116994, 0.36236924, 0.3402597, 0.34786856, 0.36865938, 0.48441496, 0.34559968, 0.39241424, 0.3377104, 0.37839472, 0.36775693, 0.49513435, 0.31898785, 0.36665916, 0.318587, 0.33597556, 0.36811194, 0.46779874, 0.33205685, 0.37361, 0.30834863, 0.34465945, 0.34395236, 0.48853537, 0.32186747, 0.3633396, 0.34115312, 0.34679714, 0.36779264, 0.48457715, 0.34471315, 0.39287877, 0.33887723, 0.37778145, 0.3673881, 0.49395332, 0.31911588, 0.36619997, 0.3180291, 0.33541346, 0.36835882, 0.46771133, 0.33325562, 0.37334254, 0.307607, 0.34485054, 0.3438886, 0.4890617, 0.32248786, 0.3631789, 0.3390328, 0.34620357, 0.36865562, 0.48702058, 0.34515625, 0.3932407, 0.33779594, 0.37742957, 0.36909056, 0.496697, 0.32111272, 0.3657517, 0.31846893, 0.33480114, 0.36968324, 0.4710255, 0.33507827, 0.37311858, 0.3091732, 0.34471267, 0.34530845, 0.49062097, 0.32314467, 0.36363858, 0.3416496, 0.34583145, 0.37012517, 0.4883355, 0.34669232, 0.39442554, 0.33951446, 0.37733695, 0.36716446, 0.49871987, 0.3198014, 0.36589485, 0.31826726, 0.33484745, 0.36914048, 0.46996436, 0.3339435, 0.37376806, 0.30921423, 0.34371018, 0.34441337, 0.489938, 0.32115895, 0.36319932, 0.34296182, 0.34614748, 0.36724666, 0.488172, 0.3433083, 0.39411056, 0.34259194, 0.3780964, 0.36787015, 0.49689573, 0.31833178, 0.36673224, 0.3233887, 0.3354678, 0.36804846, 0.47033378, 0.33223158, 0.37323755, 0.31090087, 0.34512833, 0.3453447, 0.48972958, 0.32030243, 0.36419088, 0.3438822, 0.34731695, 0.3681501, 0.48782527, 0.34110758, 0.39457035, 0.34071276, 0.37844047, 0.36841613, 0.4975062, 0.31563452, 0.36853755, 0.31963408, 0.336873, 0.37045574, 0.47073635, 0.33002123, 0.3751795, 0.30824077, 0.34463012, 0.34467816, 0.49040338, 0.31756887, 0.3650823, 0.3410853, 0.34624004, 0.36811858, 0.48742098, 0.34295666, 0.3946266, 0.34045824, 0.37808678, 0.36925164, 0.4966266, 0.31810609, 0.36833298, 0.3222003, 0.3359058, 0.37101933, 0.47039616, 0.33471403, 0.375248, 0.31402442, 0.34448686, 0.34719446, 0.49129796, 0.322109, 0.36400965, 0.34328264, 0.34508756, 0.3689402, 0.49023786, 0.3477544, 0.39635637, 0.34508675, 0.37679082, 0.36928076, 0.4994398, 0.32083735, 0.3667446, 0.3243592, 0.33247843, 0.36930287, 0.47125286, 0.33240324, 0.37221524, 0.30581078, 0.34459406, 0.3434199, 0.48999947, 0.32184225, 0.3618823, 0.3399231, 0.34537163, 0.36853877, 0.48772988, 0.34351158, 0.39020103, 0.33651292, 0.37658936, 0.36859336, 0.49798742, 0.31847122, 0.36218977, 0.31742194, 0.33367878, 0.36812136, 0.47016275, 0.33149165, 0.36976227, 0.3066422, 0.3429714, 0.34541127, 0.48863345, 0.3221593, 0.3585631, 0.33931866, 0.34529048, 0.3681727, 0.4881146, 0.3438182, 0.3891259, 0.33496398, 0.37471527, 0.36662886, 0.49638984, 0.31828576, 0.3612469, 0.31620574, 0.33251095, 0.3671376, 0.4694884, 0.33237776, 0.3712662, 0.3052707, 0.3414034, 0.34437573, 0.49050182, 0.32188722, 0.36219692, 0.33681038, 0.3453523, 0.36834756, 0.48969787, 0.34532934, 0.39498124, 0.33456534, 0.3772587, 0.36732155, 0.4983288, 0.3206688, 0.3682876, 0.3157816, 0.33526266, 0.3671872, 0.46755192, 0.33434093, 0.37473708, 0.30367723, 0.34432805, 0.34338632, 0.48735094, 0.322149, 0.3654795, 0.33626175, 0.345591, 0.3665961, 0.48459023, 0.34435177, 0.39487568, 0.33250347, 0.37634417, 0.3660873, 0.4953411, 0.32025215, 0.36840454, 0.31410223, 0.33384362, 0.3671238, 0.4664708, 0.33314952, 0.3749907, 0.30285752, 0.34311226, 0.34336525, 0.48635453, 0.32171926, 0.36483017, 0.33501145, 0.34407055, 0.36660042, 0.48451927, 0.34454006, 0.39526135, 0.33315334, 0.37602922, 0.36631495, 0.49557573, 0.31995586, 0.36921635, 0.31364387, 0.3351582, 0.36696985, 0.46698347, 0.3334866, 0.3774058, 0.2980172, 0.34108564, 0.34235516, 0.48074117, 0.31963208, 0.36351034, 0.33049878, 0.34307638, 0.36537448, 0.48049775, 0.34104568, 0.3937815, 0.3274634, 0.37384555, 0.36595207, 0.4907616, 0.31648475, 0.36647794, 0.3094375, 0.33217514, 0.36604226, 0.46271044, 0.32993776, 0.37447366, 0.29852843, 0.34205633, 0.34197, 0.48439053, 0.31923816, 0.36518687, 0.3307501, 0.3437274, 0.36508703, 0.4820668, 0.34232226, 0.3954473, 0.3285264, 0.3748722, 0.36485815, 0.49392334, 0.3171972, 0.36824077, 0.3094453, 0.33250755, 0.36513698, 0.46637264, 0.33116138, 0.37574735, 0.2986611, 0.34191117, 0.34155834, 0.48701766, 0.31946436, 0.36583227, 0.33032033, 0.3447134, 0.36638722, 0.4857135, 0.34234113, 0.39675573, 0.3282838, 0.37679765, 0.36550608, 0.49561167, 0.3179863, 0.36856687, 0.31053117, 0.3333212, 0.3676276, 0.46781784, 0.3318235, 0.37656412, 0.30064893, 0.3426422, 0.34362364, 0.4905403, 0.3206903, 0.36783087, 0.33303207, 0.34299555, 0.36619884, 0.48804066, 0.3443089, 0.3979811, 0.3304858, 0.37411067, 0.36452502, 0.49696183, 0.31898877, 0.37043333, 0.31169087, 0.33205923, 0.3652501, 0.46817386, 0.3327335, 0.37786755, 0.30082506, 0.34139884, 0.3412154, 0.4886732, 0.31918785, 0.36679232, 0.3337311, 0.34230363, 0.3641459, 0.4849083, 0.342724, 0.39745647, 0.33121774, 0.3734602, 0.36437526, 0.49224332, 0.31826, 0.37111184, 0.31226164, 0.33172804, 0.36537343, 0.46641037, 0.3315047, 0.37869036, 0.3017075, 0.3412236, 0.3410778, 0.4837718, 0.31985217, 0.3685396, 0.33397236, 0.3431011, 0.3656457, 0.48252693, 0.34325463, 0.39841282, 0.33176687, 0.37403592, 0.36516657, 0.4934147, 0.31799757, 0.37045985, 0.3125228, 0.33122876, 0.36534038, 0.4663281, 0.33270547, 0.37914625, 0.30148157, 0.34157023, 0.34136254, 0.48684424, 0.32156447, 0.36944577, 0.33398736, 0.342974, 0.36552566, 0.48501363, 0.34399897, 0.39934406, 0.33170328, 0.37379164, 0.36492088, 0.49468336, 0.31865817, 0.3711928, 0.3128793, 0.33165967, 0.36523828, 0.4670808, 0.33144188, 0.37885216, 0.30259338, 0.34135517, 0.34122163, 0.48621455, 0.3208011, 0.36867684, 0.33355075, 0.3438458, 0.36541882, 0.48284128, 0.34382844, 0.39851645, 0.33104816, 0.37430596, 0.36540243, 0.4941371, 0.31883198, 0.37037688, 0.31226158, 0.33263654, 0.36604735, 0.46373343, 0.33264047, 0.37800974, 0.30132028, 0.34149715, 0.3416863, 0.4846705, 0.32078698, 0.36842498, 0.33309877, 0.34366602, 0.3654549, 0.48144338, 0.34396932, 0.3970446, 0.3295338, 0.37431586, 0.36523739, 0.49127993, 0.31888354, 0.36971542, 0.31038144, 0.33200803, 0.3672126, 0.46442178, 0.3326304, 0.37790635, 0.30075458, 0.34162295, 0.34258467, 0.48492247, 0.32130396, 0.3680768, 0.33218205, 0.34377283, 0.36648685, 0.4830953, 0.34389704, 0.39765722, 0.3292835, 0.37408504, 0.36608395, 0.492226, 0.31908277, 0.37001234, 0.31112102, 0.33225033, 0.3660179, 0.46454483, 0.33235145, 0.37798154, 0.3008348, 0.3415941, 0.3414798, 0.48487338, 0.32127336, 0.36796844, 0.3329239, 0.34398398, 0.365129, 0.48207697, 0.3438629, 0.3976387, 0.3302254, 0.37451962, 0.36508113, 0.49100593, 0.3182544, 0.37037942, 0.3119697, 0.3321502, 0.366449, 0.46339643, 0.33049747, 0.37688166, 0.29973754, 0.3413401, 0.34153834, 0.48426533, 0.31925532, 0.36814037, 0.3323701, 0.3433015, 0.36510694, 0.4805249, 0.3428469, 0.39720762, 0.33063334, 0.3739976, 0.36474, 0.49107447, 0.31755584, 0.36904123, 0.31139103, 0.33183283, 0.3653717, 0.4634824, 0.3310355, 0.37668607, 0.3009846, 0.34153774, 0.34112298, 0.48309144, 0.32001793, 0.36698285, 0.3326399, 0.34353843, 0.3655626, 0.4805076, 0.34262294, 0.39633262, 0.33006117, 0.37446833, 0.3652007, 0.489137, 0.31785393, 0.3686487, 0.31073314, 0.33253318, 0.36555657, 0.4621149, 0.33123723, 0.3763602, 0.29985926, 0.34125313, 0.3413869, 0.48098356, 0.32007343, 0.3664762, 0.3313626, 0.34442613, 0.36535174, 0.48158315, 0.34298378, 0.39624506, 0.32956222, 0.3744617, 0.3652645, 0.4912772, 0.31820497, 0.36801222, 0.31029817, 0.33208093, 0.3665018, 0.4636832, 0.33178428, 0.37659615, 0.30047363, 0.34130335, 0.34282315, 0.48582783, 0.32082653, 0.3668918, 0.33247343, 0.34377086, 0.36629966, 0.482706, 0.34347937, 0.39704165, 0.3305188, 0.37487507, 0.36592397, 0.4931068, 0.31858206, 0.3686846, 0.3109971, 0.33276466, 0.3668436, 0.46382797, 0.3318417, 0.37641317, 0.3006382, 0.3419384, 0.3424216, 0.48419905, 0.3205661, 0.36665857, 0.3327643, 0.34496772, 0.36641172, 0.4815844, 0.34278414, 0.39641488, 0.32995334, 0.3750949, 0.36611536, 0.4908877, 0.31797823, 0.36806443, 0.31132808, 0.33360937, 0.3668965, 0.46325693, 0.3317787, 0.37613788, 0.30050915, 0.3422801, 0.34300256, 0.4840137, 0.32058, 0.36618173, 0.33213928, 0.34475607, 0.3670501, 0.48170397, 0.3436579, 0.39581734, 0.32988158, 0.37553194, 0.36583093, 0.49141055, 0.3185078, 0.36837146, 0.31099674, 0.3330688, 0.3665713, 0.464482, 0.33161095, 0.37570265, 0.3009328, 0.34223285, 0.3427825, 0.48471546, 0.32094175, 0.3663506, 0.33262417, 0.344753, 0.36680916, 0.48200637, 0.3433796, 0.39582038, 0.3306387, 0.37409812, 0.36635995, 0.4925777, 0.31852344, 0.36848646, 0.31173745, 0.33303976, 0.36731467, 0.46213692, 0.33141735, 0.37634358, 0.30069363, 0.34200954, 0.34282172, 0.48435503, 0.32071012, 0.36674252, 0.33330038, 0.34578833, 0.36710572, 0.48185587, 0.34371075, 0.3963498, 0.3306457, 0.37527964, 0.3662543, 0.49162954, 0.3190565, 0.36844823, 0.31118146, 0.332756251, 0.36657238, 0.4632576, 0.33222026, 0.37709427, 0.30063662, 0.3419642, 0.34251308, 0.4844904, 0.32189798, 0.36665958, 0.33184114, 0.3440328, 0.3668294, 0.48228234, 0.34454092, 0.3963359, 0.3300166, 0.374810785, 0.365873158, 0.49158248, 0.31955454, 0.36841395, 0.31173837, 0.33239907, 0.3663993, 0.46441415, 0.33255357, 0.37583455, 0.30065262, 0.341524035, 0.342385769, 0.4866842, 0.3215722, 0.36666542, 0.33283398, 0.343702614, 0.366045207, 0.48085824, 0.34590912, 0.3965953, 0.3300741, 0.373850435, 0.365377992, 0.4917004, 0.3205998, 0.3693294, 0.31109306, 0.33174658, 0.36688495, 0.46290794, 0.33358023, 0.3766887, 0.3002771, 0.3411957, 0.34246978, 0.48407915, 0.32298666, 0.3669462, 0.33224156, 0.344451189, 0.36626479, 0.48041138, 0.34613088, 0.39733618, 0.3302739, 0.374377161, 0.36558336, 0.49082714, 0.32100013, 0.3692546, 0.31069553, 0.33199674, 0.36624706, 0.46283653, 0.33406153, 0.37650847, 0.30020398, 0.34055457, 0.34167367, 0.48467565, 0.3235687, 0.36630288, 0.33197922, 0.34319764, 0.36606643, 0.48010436, 0.34545946, 0.39615962, 0.33005065, 0.37338394, 0.36565, 0.49060875, 0.32062846, 0.36856842, 0.31105465, 0.3316249, 0.3665699, 0.46273562, 0.33364773, 0.3764248, 0.3002786, 0.34118506, 0.34206125, 0.4834276, 0.32289103, 0.36697268, 0.33212107, 0.34345728, 0.3663864, 0.4795802, 0.34559798, 0.39682037, 0.33003885, 0.37413535, 0.36552197, 0.49021968, 0.32063767, 0.3683117, 0.3104401, 0.33157077, 0.36660022, 0.46223858, 0.33418515, 0.3766228, 0.30033985, 0.3409279, 0.3421299, 0.4838324, 0.32261723, 0.3665536, 0.3317894, 0.34341985, 0.3661223, 0.47937852, 0.3451639, 0.39549637, 0.3290521, 0.372951746, 0.365030468, 0.4904503, 0.3198087, 0.3673773, 0.31041038, 0.3310969, 0.36645168, 0.46026865, 0.33390278, 0.37514016, 0.2991185, 0.34044135, 0.3411423, 0.482505, 0.32258105, 0.36623913, 0.33069894, 0.3425294, 0.36488304, 0.47899953, 0.34554672, 0.39595863, 0.32791507, 0.37280437, 0.36464167, 0.489647, 0.32039168, 0.367726, 0.30888045, 0.33046138, 0.36538953, 0.46186998, 0.33407798, 0.37579584, 0.29885593, 0.33987972, 0.34067327, 0.48308918, 0.3227905, 0.36565894, 0.33004025, 0.34270352, 0.36518848, 0.47909206, 0.3456281, 0.39609736, 0.32780936, 0.3729156, 0.36479375, 0.49011686, 0.32043746, 0.3680683, 0.3086027, 0.33040413, 0.36605978, 0.46163806, 0.33396834, 0.37533492, 0.29804045, 0.34010142, 0.3412328, 0.48203623, 0.32302204, 0.36592796, 0.32963347, 0.34226143, 0.36515066, 0.47911274, 0.34544933, 0.3954756, 0.32773098, 0.37264264, 0.36454526, 0.48899716, 0.32028416, 0.36728346, 0.30807894, 0.33007097, 0.36539748, 0.46118364, 0.3341138, 0.37509948, 0.29847622, 0.3393987, 0.341032, 0.4825288, 0.32283115, 0.3658677, 0.33008468, 0.34221265, 0.36523136, 0.47988996, 0.34557018, 0.39610943, 0.32805106, 0.37217864, 0.36422166, 0.4901041, 0.32001686, 0.36821347, 0.3087713, 0.32939163, 0.36538848, 0.46197343, 0.33397236, 0.37615696, 0.29821306, 0.33927593, 0.34098357, 0.48240632, 0.3228224, 0.3664086, 0.3299638, 0.34151098, 0.36539388, 0.48039702, 0.34604886, 0.39633703, 0.32804477, 0.37177494, 0.3644505, 0.4896716, 0.32015312, 0.36776698, 0.30813888, 0.3291496, 0.36588755, 0.46135232, 0.33443728, 0.3761224, 0.29826358, 0.33865345, 0.3411593, 0.48248243, 0.32284164, 0.36535656, 0.33008158, 0.34141952, 0.36526886, 0.47969052, 0.34574223, 0.39570236, 0.32823345, 0.37164187, 0.36441094, 0.49092394, 0.32042667, 0.36776972, 0.30813602, 0.3295668, 0.36621454, 0.46184114, 0.33455935, 0.37614504, 0.29804578, 0.33866307, 0.34122026, 0.4825773, 0.32311675, 0.366445, 0.32905808, 0.34169537, 0.36549523, 0.47906142, 0.34534445, 0.3953082, 0.32713425, 0.37162215, 0.36363795, 0.48918757, 0.3196235, 0.3680503, 0.30769655, 0.3295439, 0.36554927, 0.46107292, 0.33377782, 0.37552065, 0.29784715, 0.33946782, 0.34138134, 0.48141894, 0.32276285, 0.36620253, 0.32951814, 0.34153953, 0.36501753, 0.47873715, 0.34605405, 0.3965902, 0.3270474, 0.37192917, 0.36457658, 0.4898037, 0.32030767, 0.3682329, 0.30794474, 0.3296313, 0.36572415, 0.46157032, 0.33376676, 0.3761658, 0.29765403, 0.3392103, 0.34065178, 0.48225826, 0.32293487, 0.36568367, 0.32912666, 0.34148282, 0.3649679, 0.47984883, 0.34569198, 0.3959336, 0.3269497, 0.37187716, 0.36397117, 0.49049768, 0.32075623, 0.36808005, 0.30738446, 0.32998344, 0.36615193, 0.46209717, 0.33427724, 0.37636536, 0.29738253, 0.3394689, 0.34102067, 0.48261306, 0.32350084, 0.3661794, 0.3293282, 0.34155947, 0.36465493, 0.479424, 0.34592816, 0.3960218, 0.32726145, 0.37231636, 0.3641338, 0.490362, 0.32061654, 0.3681405, 0.30870712, 0.33036852, 0.36491063, 0.46271452, 0.33431906, 0.3761996, 0.29803303, 0.3395044, 0.34019646, 0.48311213, 0.32308978, 0.36634684, 0.3296111, 0.3417331, 0.3645776, 0.47978342, 0.345479, 0.39637828, 0.32726988, 0.3718714, 0.3626282, 0.49007913, 0.3200715, 0.3676966, 0.30831525, 0.3298792, 0.3643091, 0.46133038, 0.33366963, 0.37602225, 0.29839164, 0.33938745, 0.33909574, 0.4809808, 0.323179, 0.3666728, 0.32934, 0.34221387, 0.36344576, 0.47764426, 0.34586564, 0.39675125, 0.32644925, 0.37363246, 0.36206877, 0.48817983, 0.32086098, 0.36795118, 0.3074389, 0.33090967, 0.36421362, 0.4605657, 0.3348224, 0.37583217, 0.29747832, 0.33940765, 0.33902052, 0.4815234, 0.32372102, 0.36675602, 0.32865915, 0.34107673, 0.3621415, 0.47804424, 0.34690517, 0.396499, 0.3259495, 0.3713104, 0.36105156, 0.488309, 0.3214311, 0.36845174, 0.3068371, 0.3300867, 0.36363482, 0.46079078, 0.33579007, 0.3769473, 0.29681146, 0.3400621, 0.3389251, 0.48164234, 0.32431692, 0.36767766, 0.32933336, 0.34227628, 0.36410847, 0.47965184, 0.34709078, 0.39699277, 0.3267936, 0.37201133, 0.36168343, 0.48937413, 0.32140884, 0.36832333, 0.30712572, 0.33002767, 0.36325932, 0.46011, 0.33507437, 0.37583092, 0.29631928, 0.3399817, 0.33936313, 0.48091, 0.3236699, 0.36566672, 0.32713875, 0.3413577, 0.36380368, 0.4780814, 0.34668466, 0.39595276, 0.32616982, 0.37127212, 0.36364433, 0.4889808, 0.32099423, 0.36806604, 0.30745736, 0.329631, 0.3654793, 0.46050307, 0.33518904, 0.37646762, 0.2974062, 0.33977658, 0.34036607, 0.48072612, 0.32372454, 0.3670142, 0.32803118, 0.342479, 0.36484456, 0.4777112, 0.34712917, 0.3968622, 0.32637393, 0.37245446, 0.3637199, 0.4877655, 0.32154736, 0.3691433, 0.3069605, 0.33010438, 0.36579385, 0.4602663, 0.33516458, 0.37747428, 0.2971789, 0.34000912, 0.34066138, 0.48080048, 0.324044, 0.36688152, 0.32830808, 0.34159255, 0.36503184, 0.4773922, 0.34737968, 0.3976834, 0.32637453, 0.37187222, 0.36355028, 0.48869118, 0.32178423, 0.369766, 0.30713177, 0.33050433, 0.36670798, 0.46133566, 0.33570793, 0.37787175, 0.2973737, 0.34067708, 0.34147447, 0.48102677, 0.3246282, 0.3676756, 0.32910722, 0.34227547, 0.36555552, 0.47828525, 0.34721336, 0.3979757, 0.3264752, 0.37308252, 0.36441094, 0.4885838, 0.3215772, 0.36929345, 0.30724514, 0.3303111, 0.36616182, 0.46047384, 0.33604154, 0.37729648, 0.29721707, 0.34001327, 0.3405129, 0.48152155, 0.32473835, 0.36786568, 0.3287241, 0.34202817, 0.36528394, 0.4788909, 0.34746748, 0.39818183, 0.32698247, 0.3721345, 0.36480135, 0.48963886, 0.3219801, 0.3695469, 0.30757028, 0.32959485, 0.36660442, 0.46216848, 0.33594722, 0.3781919, 0.29700232, 0.339687, 0.3413834, 0.48274702, 0.32456815, 0.36827934, 0.32851133, 0.34162676, 0.36576253, 0.47850746, 0.34796572, 0.39823815, 0.3262689, 0.37191442, 0.36442932, 0.48969638, 0.32225418, 0.37115446, 0.30710334, 0.3299254, 0.3666572, 0.46349338, 0.33562902, 0.37911195, 0.29673165, 0.3400931, 0.34089613, 0.48310325, 0.3245417, 0.36962202, 0.32839948, 0.34205782, 0.36523375, 0.47976467, 0.34684777, 0.39924207, 0.3259939, 0.37288925, 0.3646089, 0.49032256, 0.32275742, 0.37186527, 0.3064522, 0.3300422, 0.36632422, 0.46284014, 0.3370145, 0.37965485, 0.2964043, 0.34013665, 0.34056953, 0.48248887, 0.32478225, 0.36978105, 0.32771936, 0.34135607, 0.36578158, 0.48024502, 0.3481531, 0.3994289, 0.3253819, 0.37194678, 0.3644063, 0.48981926, 0.32305142, 0.3717358, 0.3060861, 0.33018965, 0.36622158, 0.46265686, 0.33726895, 0.3793586, 0.2961569, 0.33988154, 0.3417331, 0.4826533, 0.32575163, 0.36965463, 0.32856262, 0.34230906, 0.36658338, 0.47925454, 0.34820628, 0.39991322, 0.32628345, 0.37261438, 0.365034, 0.49043202, 0.32334125, 0.3711204, 0.30690464, 0.33030143, 0.36733288, 0.4628973, 0.3380247, 0.37981182, 0.2969821, 0.3406477, 0.34170005, 0.483234, 0.32591623, 0.370036, 0.32888544, 0.3424326, 0.36638406, 0.47948924, 0.34934884, 0.4001137, 0.32672182, 0.37319127, 0.3648467, 0.4922169, 0.32476968, 0.3723563, 0.30827737, 0.3305353, 0.36623326, 0.46313635, 0.33815446, 0.38013682, 0.2980232, 0.34060645, 0.34152633, 0.48372552, 0.32753187, 0.37035137, 0.32912105, 0.34265575, 0.3666104, 0.48343307, 0.35179627, 0.40102583, 0.3281619, 0.37370092, 0.36729342, 0.4947915, 0.32722425, 0.37357014, 0.30897197, 0.33025637, 0.36731958, 0.46617565, 0.34008428, 0.38086468, 0.2994718, 0.3411677, 0.34295276, 0.48608083, 0.32854667, 0.37130713, 0.32984042, 0.34231228, 0.3666667, 0.4823127, 0.35102043, 0.40066913, 0.32717887, 0.37325668, 0.3663382, 0.49279803, 0.32517126, 0.37228087, 0.3077525, 0.3310164, 0.3677493, 0.4646378, 0.33954614, 0.3801139, 0.29733902, 0.34093085, 0.3432345, 0.48602644, 0.32881755, 0.37130892, 0.3289822, 0.34322268, 0.36823756, 0.4832598, 0.35197592, 0.40054053, 0.32714114, 0.37445742, 0.36757547, 0.49333844, 0.3261246, 0.37262827, 0.30820507, 0.33157414, 0.3689589, 0.46550214, 0.33985987, 0.3806707, 0.29814804, 0.34093475, 0.34405544, 0.4866717, 0.3288768, 0.3702485, 0.32937905, 0.34327945, 0.36844558, 0.48325348, 0.35197017, 0.39997768, 0.32743582, 0.37436682, 0.36725923, 0.49410608, 0.32592243, 0.3731081, 0.30897638, 0.3314971, 0.36882353, 0.46516338, 0.3392436, 0.3798752, 0.29765722, 0.34117195, 0.34334922, 0.4850344, 0.3280717, 0.37011668, 0.3292379, 0.3431183, 0.36800665, 0.48260275, 0.3513171, 0.4005811, 0.327396, 0.37436962, 0.36670092, 0.49435374, 0.32629403, 0.37339687, 0.30936262, 0.33245322, 0.36799118, 0.4658465, 0.34004992, 0.38007337, 0.29888692, 0.3420322, 0.34345335, 0.4871887, 0.32918152, 0.37000492, 0.3298608, 0.3432639, 0.36735627, 0.48234582, 0.3518227, 0.39979675, 0.32802516, 0.37455928, 0.3671813, 0.49334654, 0.3258108, 0.37196338, 0.30944186, 0.33216143, 0.36837327, 0.46505606, 0.33961767, 0.37955686, 0.29969278, 0.34231603, 0.3431669, 0.48447326, 0.32800773, 0.3698852, 0.33008352, 0.34408802, 0.36771443, 0.48131177, 0.35111442, 0.4006424, 0.32836306, 0.3742375, 0.36708364, 0.49225414, 0.3270938, 0.37152883, 0.31004348, 0.33170763, 0.36865452, 0.46368688, 0.33977237, 0.3786887, 0.29927623, 0.3418635, 0.34275874, 0.48528478, 0.32873392, 0.36832005, 0.33077133, 0.3433606, 0.36763895, 0.4800735, 0.3516825, 0.39920536, 0.3286235, 0.37481815, 0.36729172, 0.49108154, 0.32646337, 0.37150034, 0.30982792, 0.33213526, 0.36879978, 0.46314222, 0.34096658, 0.37989643, 0.2992124, 0.34173483, 0.34291017, 0.48244637, 0.329068, 0.3694727, 0.33081052, 0.3439558, 0.36846176, 0.4821226, 0.3517912, 0.40036607, 0.32887933, 0.3749244, 0.36720207, 0.49262863, 0.32652622, 0.3729246, 0.31014016, 0.33247167, 0.36854276, 0.46310726, 0.34042656, 0.38057932, 0.29938596, 0.34219518, 0.3436931, 0.48406762, 0.32859647, 0.37021247, 0.33057776, 0.34438026, 0.36826667, 0.48065442, 0.35202914, 0.40083063, 0.32871988, 0.37468943, 0.36736375, 0.49146125, 0.3264456, 0.37189457, 0.30905896, 0.3319363, 0.36860332, 0.4628621, 0.33987498, 0.38013858, 0.2992699, 0.34194306, 0.34367853, 0.48347577, 0.32859623, 0.37059104, 0.33039913, 0.34414473, 0.3684587, 0.48088202, 0.35180855, 0.40135884, 0.3281903, 0.37460828, 0.3675249, 0.490673, 0.32551143, 0.3725437, 0.30891636, 0.33252308, 0.36896464, 0.46255574, 0.3393296, 0.38018766, 0.29892266, 0.34190452, 0.3434816, 0.4827628, 0.3284632, 0.3704631, 0.33024204, 0.34366575, 0.3686954, 0.48126444, 0.35133627, 0.40122733, 0.32832044, 0.37495473, 0.36874223, 0.49249113, 0.32561862, 0.37260538, 0.30938575, 0.33228782, 0.36976522, 0.46428257, 0.33965352, 0.38041246, 0.29898223, 0.34213376, 0.34439173, 0.48493147, 0.3281413, 0.37023276, 0.33025658, 0.34386894, 0.36913913, 0.4811911, 0.35135052, 0.40159747, 0.3285367, 0.3747696, 0.3676022, 0.4919675, 0.3250603, 0.37270445, 0.3089628, 0.332771, 0.3692912, 0.46402362, 0.3393876, 0.3801969, 0.2989934, 0.34177265, 0.34362966, 0.48449308, 0.32822847, 0.36976165, 0.33014396, 0.34413862, 0.36836877, 0.48242995, 0.351118, 0.4005121, 0.32825872, 0.37473288, 0.36759564, 0.4920589, 0.32517058, 0.37118676, 0.3089688, 0.3320457, 0.3688134, 0.46335682, 0.33901122, 0.37934712, 0.29863206, 0.34215537, 0.3433859, 0.4842301, 0.3280269, 0.36937684, 0.33001214, 0.34369117, 0.3682833, 0.4811008, 0.3507911, 0.39994115, 0.3275422, 0.37507778, 0.36763045, 0.49257243, 0.3253657, 0.37154236, 0.30908895, 0.33314157, 0.36873645, 0.46391112, 0.33889166, 0.3791658, 0.29904127, 0.34175417, 0.3429989, 0.48474655, 0.3284332, 0.36890122, 0.32979167, 0.3432442, 0.36820272, 0.48115203, 0.35056612, 0.39920542, 0.32732794, 0.37376192, 0.366895, 0.4911111, 0.32501212, 0.37114, 0.30866137, 0.33119902, 0.36773854, 0.46290377, 0.33920902, 0.37945303, 0.29862842, 0.3411583, 0.342163, 0.4833065, 0.32715166, 0.36922163, 0.32930067, 0.34313, 0.36716104, 0.47986278, 0.350527, 0.39980185, 0.3272777, 0.3741048, 0.3670915, 0.49080646, 0.32481855, 0.37142426, 0.30843163, 0.33186716, 0.36874306, 0.46302047, 0.3388666, 0.3790187, 0.2982465, 0.34146324, 0.34316579, 0.4842211, 0.32759026, 0.3692308, 0.3299143, 0.34296975, 0.368041, 0.48066282, 0.3509029, 0.3992973, 0.3272093, 0.3743333, 0.3666966, 0.49250615, 0.32527977, 0.371599, 0.30850366, 0.3326423, 0.3687983, 0.46422178, 0.33934855, 0.37970692, 0.29869038, 0.34206626, 0.3432407, 0.484756, 0.3281289, 0.3701316, 0.33027887, 0.3448759, 0.36842817, 0.4821828, 0.35047567, 0.3987182, 0.32744783, 0.3757552, 0.3671439, 0.49372217, 0.3253683, 0.36984584, 0.3090857, 0.33271974, 0.36916173, 0.46339864, 0.33797628, 0.37709385, 0.2973825, 0.34198207, 0.34236577, 0.48491958, 0.32762006, 0.367544, 0.3291056, 0.34361446, 0.3665095, 0.47937307, 0.34862489, 0.3979939, 0.32659665, 0.37489846, 0.3647339, 0.49077004, 0.32237107, 0.3691795, 0.30699274, 0.33161053, 0.36687014, 0.46271354, 0.3368712, 0.37764186, 0.2967627, 0.34262842, 0.34304973, 0.4830243, 0.32614338, 0.3683433, 0.32799977, 0.34429553, 0.36790404, 0.4783867, 0.34896615, 0.3986751, 0.32521218, 0.37582466, 0.3674141, 0.49041578, 0.3239368, 0.37057775, 0.30704427, 0.3343194, 0.3684046, 0.46279058, 0.33766675, 0.3785332, 0.2966414, 0.3435849, 0.34233275, 0.4823731, 0.32646143, 0.36915246, 0.32876682, 0.345011, 0.3672412, 0.47939646, 0.35037383, 0.40025067, 0.32635716, 0.3755529, 0.3665097, 0.48921368, 0.32482794, 0.37109688, 0.3074278, 0.3351319, 0.36827427, 0.46059126, 0.3389884, 0.37898454, 0.2963838, 0.34547248, 0.34297255, 0.48259315, 0.32800716, 0.37029406, 0.32848102, 0.3451864, 0.3672456, 0.47758138, 0.34894797, 0.4000227, 0.3263881, 0.37596077, 0.36704004, 0.4902603, 0.32450902, 0.37152728, 0.30832234, 0.33398432, 0.370631, 0.4621822, 0.3399557, 0.38046756, 0.2970017, 0.34389845, 0.34519485, 0.48300868, 0.32639128, 0.3700137, 0.32887974, 0.345089, 0.3716891, 0.4777138, 0.35106, 0.40005362, 0.3263692, 0.37565145, 0.36933357, 0.48764762, 0.32547027, 0.3703008, 0.30766696, 0.3337816, 0.3703266, 0.4578769, 0.33844778, 0.37986976, 0.29614267, 0.3426892, 0.343896, 0.48026982, 0.32792547, 0.36818412, 0.3278214, 0.3418631, 0.36764959, 0.47621998, 0.35069603, 0.39804897, 0.32535842, 0.37306568, 0.36733818, 0.4872239, 0.32562518, 0.3682249, 0.30637679, 0.33044028, 0.3681117, 0.45714778, 0.33943263, 0.3783665, 0.2954986, 0.33992866, 0.34291655, 0.47794136, 0.3289766, 0.3687561, 0.3271333, 0.34137678, 0.3665923, 0.47524, 0.35055676, 0.39786112, 0.32568437, 0.37501583, 0.36656192, 0.48989522, 0.32713842, 0.37118867, 0.30718255, 0.33183157, 0.36794695, 0.45989913, 0.34017083, 0.38033518, 0.29624456, 0.34384856, 0.34384492, 0.47923216, 0.33042115, 0.3718097, 0.33043432, 0.34457612, 0.36921695, 0.47890744, 0.3507395, 0.39877138, 0.32302707, 0.3721565, 0.36880675, 0.48726463, 0.32377186, 0.36938053, 0.30317405, 0.3284084, 0.37024465, 0.4591384, 0.3383887, 0.3780468, 0.29381862, 0.3400528, 0.34514266, 0.4801145, 0.32744023, 0.36739218, 0.32466435, 0.34145993, 0.36918068, 0.47632846, 0.3501346, 0.39899555, 0.3229732, 0.3738061, 0.36891538, 0.48603794, 0.3250952, 0.371153, 0.30371448, 0.32961556, 0.3710553, 0.45878986, 0.33906147, 0.37787172, 0.2934341, 0.3416305, 0.34454226, 0.47942838, 0.3267098, 0.36911428, 0.32446805, 0.3410015, 0.3673566, 0.4760271, 0.3494654, 0.3991432, 0.32275003, 0.37318283, 0.3679378, 0.48786288, 0.3261377, 0.37078324, 0.30385143, 0.3297783, 0.36949646, 0.4600983, 0.33799443, 0.37902704, 0.29352778, 0.34129265, 0.34494114, 0.4806869, 0.32812038, 0.36919805, 0.32573047, 0.33997706, 0.36841822, 0.4774831, 0.35142195, 0.40022728, 0.3224318, 0.37147722, 0.3687373, 0.48864937, 0.32595348, 0.37151647, 0.303855, 0.3286676, 0.37026384, 0.4594934, 0.33962587, 0.37964547, 0.29376972, 0.34061202, 0.34481665, 0.480827, 0.3275023, 0.36960763, 0.32491308, 0.33984703, 0.3687906, 0.4770698, 0.35015264, 0.40104228, 0.32287332, 0.37158757, 0.36963275, 0.48828676, 0.3254005, 0.37282106, 0.30379233, 0.3279781, 0.37017256, 0.45879975, 0.3387611, 0.38039613, 0.2929685, 0.3405209, 0.34523407, 0.47996423, 0.327935, 0.3703898, 0.3245845, 0.3406793, 0.36875784, 0.47687936, 0.34986663, 0.4018473, 0.3222276, 0.3720505, 0.36899838, 0.4880736, 0.32468998, 0.3741328, 0.3042932, 0.3294707, 0.36976212, 0.45972377, 0.33752394, 0.3811274, 0.2928129, 0.3403845, 0.3438957, 0.48077384, 0.32668424, 0.37159628, 0.32476607, 0.33947623, 0.36869708, 0.47656095, 0.34901112, 0.40155125, 0.3211294, 0.37187684, 0.36861664, 0.4868206, 0.32469025, 0.37341955, 0.30290365, 0.32862404, 0.36974463, 0.45958057, 0.33827904, 0.380632, 0.29235312, 0.34020916, 0.34443325, 0.48039183, 0.32688117, 0.3702151, 0.3243876, 0.34026277, 0.3682207, 0.47737017, 0.3497632, 0.4021197, 0.3231103, 0.3713223, 0.36650196, 0.48649248, 0.32541308, 0.37250355, 0.30334082, 0.32776672, 0.36881223, 0.45977196, 0.33711195, 0.38038695, 0.29254565, 0.33951136, 0.3441296, 0.48037818, 0.32684588, 0.37075526, 0.3229836, 0.33922586, 0.36761576, 0.4734497, 0.3488183, 0.4013333, 0.3199058, 0.3704662, 0.36724496, 0.48602986, 0.32378715, 0.37334883, 0.30194414, 0.32793108, 0.36923394, 0.4599784, 0.33674312, 0.3818617, 0.29192197, 0.3385028, 0.34421268, 0.47870764, 0.32504654, 0.37209594, 0.32173038, 0.33762002, 0.36431545, 0.474201, 0.34656432, 0.40323627, 0.31954983, 0.36723614, 0.36642095, 0.4851635, 0.32313645, 0.3750878, 0.30189794, 0.3248727, 0.37085596, 0.4584599, 0.3362078, 0.38273126, 0.29216796, 0.33799276, 0.34301686, 0.47847864, 0.3263799, 0.37345347, 0.32363325, 0.33689284, 0.3693438, 0.475321, 0.34925285, 0.40403807, 0.32068372, 0.36877173, 0.37118882, 0.49023324, 0.32544968, 0.37404016, 0.30414397, 0.32647207, 0.37441644, 0.4665007, 0.33613968, 0.3803812, 0.2928825, 0.3399209, 0.34841803, 0.48634776, 0.3265059, 0.3698482, 0.3249629, 0.34051287, 0.37155923, 0.48565182, 0.3489874, 0.40102276, 0.32468465, 0.37406495, 0.37394166, 0.49638548, 0.32609507, 0.37392363, 0.30744666, 0.33197784, 0.37703413, 0.46627557, 0.33621192, 0.37967443, 0.29435933, 0.34396538, 0.35049212, 0.48768285, 0.32648352, 0.36807415, 0.32750013, 0.34346825, 0.3752094, 0.48452365, 0.34962758, 0.4012616, 0.32466635, 0.3765131, 0.37599114, 0.496568, 0.32587913, 0.37355617, 0.30763236, 0.33390743, 0.37804204, 0.4683902, 0.33729967, 0.38219926, 0.29849795, 0.34608206, 0.35206518, 0.48973382, 0.32795733, 0.37249154, 0.33119187, 0.3448172, 0.37812525, 0.4879117, 0.3498803, 0.40222225, 0.32665974, 0.37530217, 0.3765582, 0.49744362, 0.32647333, 0.37445503, 0.30697635, 0.3301478, 0.37900063, 0.46623656, 0.33932826, 0.38083097, 0.29606277, 0.34391007, 0.3519305, 0.49066293, 0.33085376, 0.3706951, 0.3282844, 0.34229493, 0.37783492, 0.49036485, 0.35377005, 0.4013655, 0.3237388, 0.37391606, 0.37428647, 0.49759194, 0.3292368, 0.37371418, 0.30445543, 0.3291189, 0.38053158, 0.47404897, 0.34068716, 0.38206828, 0.29447988, 0.34302208, 0.35379812, 0.4934695, 0.33020338, 0.37225756, 0.3264926, 0.34121835, 0.37959707, 0.49173078, 0.3528118, 0.403669, 0.32374528, 0.3739162, 0.37887105, 0.50326043, 0.328939, 0.3760703, 0.30506447, 0.32924616, 0.3803835, 0.4729771, 0.3404113, 0.38455853, 0.2942907, 0.34215334, 0.35365736, 0.49333563, 0.33015832, 0.37298638, 0.3265123, 0.34079537, 0.37945727, 0.4918487, 0.35235712, 0.40471742, 0.32369822, 0.3729009, 0.37966067, 0.502584, 0.3282292, 0.3762661, 0.30488887, 0.32913932, 0.38196728, 0.47435316, 0.3403086, 0.38427052, 0.29457256, 0.34138477, 0.35311761, 0.49375665, 0.32973045, 0.37344897, 0.32512584, 0.33984268, 0.3773866, 0.49280465, 0.35308424, 0.40468934, 0.32303512, 0.3715047, 0.37678018, 0.5035295, 0.3293247, 0.37579763, 0.3034139, 0.3275652, 0.37835333, 0.4743247, 0.34052056, 0.3840415, 0.29295167, 0.34100077, 0.3510114, 0.49374273, 0.32983097, 0.37322706, 0.3239961, 0.33983165, 0.37576422, 0.49312615, 0.3526192, 0.40501848, 0.3223301, 0.3718518, 0.37553105, 0.50294507, 0.3293906, 0.376292, 0.30345076, 0.3274988, 0.37670228, 0.47402915, 0.34117725, 0.3842059, 0.29318258, 0.34088537, 0.34989282, 0.49238908, 0.32997775, 0.37322634, 0.3241469, 0.33967015, 0.3745174, 0.49139673, 0.3527542, 0.40424362, 0.32201776, 0.37191996, 0.37549815, 0.5029495, 0.3289258, 0.37703133, 0.30343068, 0.3279231, 0.37644774, 0.47306725, 0.34039447, 0.38454768, 0.29287982, 0.34072512, 0.3495237, 0.4920148, 0.33032563, 0.3745119, 0.3244988, 0.33975112, 0.37414154, 0.49064693, 0.35214055, 0.4048299, 0.32153216, 0.3712809, 0.37376794, 0.5000891, 0.32844603, 0.37693018, 0.3030018, 0.32736993, 0.37478063, 0.47201583, 0.34010983, 0.3847259, 0.2928393, 0.33978105, 0.34844473, 0.49251223, 0.3296473, 0.3742314, 0.32438537, 0.3384959, 0.37325078, 0.4885428, 0.3530039, 0.405723, 0.32142964, 0.3715407, 0.37317392, 0.49984464, 0.32889238, 0.3774379, 0.303126, 0.32765487, 0.37466463, 0.47141343, 0.33988842, 0.38455635, 0.2928163, 0.3412085, 0.34934273, 0.49074343, 0.32922953, 0.37377086, 0.32375845, 0.33912113, 0.37364027, 0.4873266, 0.35158554, 0.40548015, 0.32254186, 0.37151393, 0.3734664, 0.49984172, 0.32739896, 0.37860096, 0.30518052, 0.3275255, 0.37525806, 0.47015134, 0.33939543, 0.38587523, 0.29462835, 0.34184557, 0.3494298, 0.49061438, 0.32919863, 0.37534907, 0.32553443, 0.3386259, 0.37401932, 0.4884656, 0.35216644, 0.40589803, 0.32278615, 0.3720277, 0.3732757, 0.49905208, 0.32814437, 0.37849438, 0.30505225, 0.32671753, 0.37513492, 0.46922755, 0.34001437, 0.38557008, 0.29394057, 0.34072766, 0.34881106, 0.4893157, 0.32915318, 0.37462577, 0.32577094, 0.3381646, 0.37397242, 0.48872083, 0.35315025, 0.40567937, 0.32304192, 0.37135607, 0.37410468, 0.4992657, 0.32901773, 0.37809482, 0.3046245, 0.32698545, 0.37549916, 0.47022903, 0.34067473, 0.38497576, 0.29426455, 0.3402099, 0.34933916, 0.49008083, 0.3297979, 0.37515336, 0.32589915, 0.3381523, 0.3738794, 0.4887034, 0.35259753, 0.4056595, 0.32334974, 0.37124437, 0.37401763, 0.498967, 0.3285575, 0.37779346, 0.3050345, 0.3262266, 0.37481427, 0.47013244, 0.34031063, 0.3851578, 0.29434207, 0.33971313, 0.3490565, 0.49053454, 0.33018538, 0.3750001, 0.32574052, 0.3371823, 0.37488917, 0.48840266, 0.35301524, 0.40581056, 0.32321888, 0.36995065, 0.3738988, 0.49937084, 0.3292178, 0.3774372, 0.30499974, 0.32540116, 0.374376, 0.47146899, 0.3408215, 0.3851787, 0.2943138, 0.3388704, 0.3494209, 0.490212, 0.3303339, 0.37467638, 0.325371, 0.33635095, 0.37397978, 0.48889998, 0.3533186, 0.40584064, 0.3226584, 0.3688137, 0.37337542, 0.49913055, 0.32901937, 0.37728658, 0.30427817, 0.3242398, 0.37462062, 0.4693917, 0.3408868, 0.38487995, 0.29405007, 0.33885717, 0.3495914, 0.48905498, 0.33067608, 0.37469733, 0.32584503, 0.3366202, 0.37422326, 0.4879043, 0.35378578, 0.4054011, 0.32319394, 0.36942035, 0.37362176, 0.49769992, 0.3299776, 0.3772595, 0.30527946, 0.32519808, 0.3748744, 0.46928585, 0.34165043, 0.38514116, 0.2950904, 0.33922145, 0.34933951, 0.4887772, 0.33096176, 0.37444466, 0.32578042, 0.33682474, 0.37351936, 0.488214, 0.35377544, 0.40540904, 0.3234553, 0.3691224, 0.3732017, 0.49920073, 0.32957593, 0.3777099, 0.30490193, 0.3253429, 0.3750554, 0.470253, 0.3412495, 0.38509992, 0.2950096, 0.33989874, 0.34940225, 0.489447, 0.3305492, 0.37426835, 0.32571912, 0.33736286, 0.3729768, 0.4875467, 0.35326165, 0.40567598, 0.32342032, 0.37021014, 0.3721124, 0.49750152, 0.32982135, 0.37709978, 0.30540857, 0.32532874, 0.3740136, 0.46858788, 0.34083474, 0.38526592, 0.29470065, 0.33975175, 0.34828165, 0.48860887, 0.33030155, 0.37428513, 0.32532772, 0.33670896, 0.37262255, 0.48655838, 0.35313413, 0.40517882, 0.32246986, 0.36921108, 0.37264365, 0.49775043, 0.32953802, 0.37746182, 0.3040542, 0.3253116, 0.37469754, 0.46898204, 0.34080938, 0.3854151, 0.29406148, 0.33967286, 0.34885257, 0.48968926, 0.33076444, 0.3752586, 0.3254834, 0.33756876, 0.3737115, 0.4878497, 0.35394394, 0.4067845, 0.32261178, 0.37009943, 0.3737647, 0.49858811, 0.32958248, 0.37851414, 0.30459654, 0.32553452, 0.37522042, 0.46973893, 0.34124672, 0.38623968, 0.2941439, 0.33945873, 0.34945217, 0.48913142, 0.33119383, 0.3756004, 0.32507753, 0.33751905, 0.37350434, 0.48788017, 0.3535602, 0.40541664, 0.32210883, 0.36974284, 0.37316284, 0.49762312, 0.32982218, 0.3770908, 0.3041501, 0.32487777, 0.37447327, 0.46883303, 0.34131378, 0.38547888, 0.29329962, 0.33934322, 0.34857267, 0.48879334, 0.33072692, 0.37433824, 0.32403827, 0.33632267, 0.3727708, 0.4861326, 0.35328203, 0.40476048, 0.32157227, 0.36945513, 0.3720575, 0.49727428, 0.32961443, 0.3765723, 0.3035596, 0.32463545, 0.3740899, 0.46897745, 0.34080395, 0.38438728, 0.2924662, 0.3387787, 0.34807503, 0.48843005, 0.3300487, 0.3734749, 0.32432458, 0.33575326, 0.3725434, 0.48671204, 0.35310087, 0.40439498, 0.3217249, 0.3685586, 0.37224025, 0.49656022, 0.32939985, 0.3761168, 0.3036975, 0.3238995, 0.3733576, 0.46843678, 0.34063715, 0.38461915, 0.29357916, 0.33881798, 0.34814763, 0.48765925, 0.33030877, 0.3738725, 0.32484472, 0.33636114, 0.37345636, 0.48610905, 0.35363773, 0.4044056, 0.32171422, 0.3682232, 0.37102064, 0.49615765, 0.32974446, 0.37582713, 0.3035853, 0.32343885, 0.3723799, 0.46807998, 0.34130165, 0.38424906, 0.2933504, 0.33814457, 0.34741685, 0.4882637, 0.3305717, 0.37361714, 0.32472306, 0.33551878, 0.37121627, 0.485547, 0.3532453, 0.40401086, 0.32114014, 0.36782902, 0.37080243, 0.49662027, 0.32978567, 0.3764571, 0.3033047, 0.32367748, 0.37193117, 0.4675229, 0.34092215, 0.38337383, 0.29207206, 0.33810362, 0.34606236, 0.48792985, 0.33048025, 0.37220487, 0.324217, 0.3361783, 0.36984834, 0.48500997, 0.35266063, 0.40367696, 0.32073134, 0.3688821, 0.36940175, 0.4956856, 0.32950646, 0.37415996, 0.30289686, 0.32419106, 0.37135208, 0.46680862, 0.34045836, 0.38203487, 0.2919098, 0.33905426, 0.34537745, 0.48608378, 0.3297985, 0.37216723, 0.32408142, 0.33659896, 0.36870566, 0.48367587, 0.3528272, 0.40304488, 0.32023415, 0.36854318, 0.36798015, 0.49519983, 0.32886165, 0.3755184, 0.3032517, 0.3237969, 0.37042153, 0.4671333, 0.34075192, 0.38247985, 0.29228905, 0.33887544, 0.34361452, 0.48541313, 0.32943553, 0.37135944, 0.32309493, 0.3356138, 0.36663142, 0.4825937, 0.35214326, 0.40165818, 0.31987774, 0.3679187, 0.36651593, 0.49254382, 0.32843786, 0.37283438, 0.30173424, 0.32336244, 0.36856887, 0.46535832, 0.34045005, 0.3812401, 0.29201645, 0.33773208, 0.34332907, 0.48554546, 0.32974148, 0.3695345, 0.32325676, 0.3352787, 0.36684376, 0.48360762, 0.3534842, 0.39917842, 0.32110384, 0.3672725, 0.3667845, 0.49469382, 0.32911977, 0.37261835, 0.30156183, 0.32276484, 0.36982468, 0.46588153, 0.34083453, 0.38028446, 0.29090828, 0.3386977, 0.34429032, 0.4853965, 0.32981494, 0.37161276, 0.32217088, 0.33674714, 0.36917266, 0.4836199, 0.3522758, 0.4033136, 0.31923586, 0.36945882, 0.36878425, 0.49439183, 0.3287705, 0.3753608, 0.30116218, 0.32440636, 0.37011373, 0.46614578, 0.33965528, 0.3812295, 0.29043052, 0.3384307, 0.34451142, 0.48597372, 0.32956374, 0.37156352, 0.3219246, 0.33712333, 0.36936647, 0.48499307, 0.35280204, 0.40063927, 0.3186295, 0.3684475, 0.3687298, 0.49594158, 0.3292404, 0.37523532, 0.30135703, 0.32431287, 0.370507, 0.46661887, 0.3402329, 0.3822523, 0.29012042, 0.33862895, 0.3446468, 0.48715898, 0.33024785, 0.37316242, 0.32150948, 0.336084, 0.36928046, 0.48475292, 0.35304663, 0.40329352, 0.31883264, 0.36804625, 0.36840138, 0.49492204, 0.32879588, 0.37504238, 0.3000719, 0.32338184, 0.3702522, 0.46591064, 0.34052274, 0.38200656, 0.28990513, 0.33760285, 0.344135, 0.48597166, 0.33000195, 0.37023923, 0.32101312, 0.3360868, 0.36914644, 0.48407844, 0.35260516, 0.4014364, 0.3190764, 0.36824793, 0.36733392, 0.49455628, 0.32924044, 0.37402385, 0.300431, 0.3235284, 0.36907792, 0.46623483, 0.34082115, 0.38115442, 0.2897584, 0.337803, 0.3437376, 0.48552153, 0.33048025, 0.3707472, 0.32155943, 0.3360527, 0.36820644, 0.48355383, 0.35294548, 0.40228343, 0.3188216, 0.36832267, 0.3673795, 0.49395084, 0.32951793, 0.37537798, 0.3006929, 0.3239789, 0.36981985, 0.46745926, 0.34194502, 0.38340437, 0.290235, 0.33821574, 0.3443162, 0.48630106, 0.33067775, 0.37327874, 0.3216962, 0.33680418, 0.36841014, 0.48574653, 0.35362732, 0.40350395, 0.31837472, 0.3682303, 0.36804307, 0.49503934, 0.32922506, 0.37528366, 0.299431, 0.32392818, 0.3703641, 0.46694222, 0.34066194, 0.3825546, 0.2897654, 0.3384463, 0.3447359, 0.48737687, 0.33104694, 0.37347746, 0.32092592, 0.33720738, 0.36937258, 0.484682, 0.3534816, 0.4035906, 0.31725898, 0.36895356, 0.3686957, 0.49627015, 0.33018884, 0.37641725, 0.30034897, 0.32458866, 0.37144807, 0.4678067, 0.34244534, 0.38433316, 0.29017776, 0.33884105, 0.34464902, 0.48536173, 0.33170688, 0.3729913, 0.3208294, 0.33705798, 0.36992496, 0.48520613, 0.35379747, 0.40263954, 0.31815338, 0.3685421, 0.36892584, 0.49556726, 0.329598, 0.3728106, 0.29818854, 0.3229817, 0.37201923, 0.46699652, 0.3393164, 0.378267, 0.28735217, 0.33773503, 0.34527072, 0.48793003, 0.33091652, 0.37223315, 0.3205081, 0.3363932, 0.36958745, 0.48528078, 0.35320932, 0.4043279, 0.3175391, 0.36821568, 0.36907566, 0.4971529, 0.32937226, 0.37681055, 0.2991321, 0.3236026, 0.3705909, 0.46926025, 0.34009424, 0.38186926, 0.28691956, 0.33754683, 0.3439388, 0.48881632, 0.3275638, 0.36861002, 0.3203372, 0.3346618, 0.36516652, 0.4849647, 0.35124755, 0.40384534, 0.3174996, 0.36472306, 0.36520436, 0.4953001, 0.32782695, 0.37782067, 0.30205417, 0.32203162, 0.36750606, 0.4697218, 0.33979514, 0.38719887, 0.29183388, 0.3397013, 0.3447015, 0.48908293, 0.32976645, 0.3779185, 0.32433733, 0.33734643, 0.3685519, 0.48653215, 0.35279703, 0.40793964, 0.32126316, 0.36732242, 0.3677375, 0.49757087, 0.3284028, 0.380308, 0.30188623, 0.32323655, 0.36962315, 0.46865252, 0.34011415, 0.38737106, 0.29160702, 0.337575, 0.34401134, 0.4883073, 0.33043876, 0.3776621, 0.32246274, 0.33557707, 0.36919457, 0.48636004, 0.35341105, 0.40871042, 0.31994677, 0.36735106, 0.3685373, 0.49817225, 0.32961282, 0.38117033, 0.30160785, 0.3231342, 0.37072933, 0.4713654, 0.34206516, 0.38858283, 0.29100305, 0.33725846, 0.3436189, 0.48992196, 0.33109665, 0.37821916, 0.32190865, 0.33600172, 0.36826065, 0.4885681, 0.3538286, 0.40894365, 0.31888798, 0.3679431, 0.3671479, 0.4975565, 0.3292145, 0.38149008, 0.30206618, 0.32420298, 0.37021807, 0.4694315, 0.34046695, 0.3884498, 0.29188722, 0.33805135, 0.34479055, 0.48965192, 0.33026573, 0.37862477, 0.32406938, 0.33517113, 0.3697001, 0.48872826, 0.3530352, 0.40925375, 0.32109207, 0.36679617, 0.36665285, 0.49726123, 0.32746753, 0.3810269, 0.3025437, 0.3218877, 0.36810294, 0.46921688, 0.3395646, 0.38756415, 0.29269677, 0.3370595, 0.34248587, 0.4901773, 0.32929802, 0.37848586, 0.32429007, 0.3351953, 0.36680204, 0.48747218, 0.3538315, 0.40977523, 0.31984353, 0.36454648, 0.36556652, 0.49420398, 0.32633656, 0.37891233, 0.30241618, 0.31992066, 0.36852118, 0.46354324, 0.3375194, 0.38564938, 0.2933312, 0.33539593, 0.34359545, 0.48722607, 0.32628435, 0.37488124, 0.32381982, 0.33225757, 0.36675847, 0.4806159, 0.34766892, 0.4032676, 0.31899446, 0.36401147, 0.36344054, 0.48874223, 0.32420126, 0.3757879, 0.30284655, 0.31832469, 0.36488056, 0.46272412, 0.33455256, 0.38523608, 0.2902935, 0.32369274, 0.33941346, 0.48531914, 0.32533556, 0.37508047, 0.32412538, 0.3269241, 0.36473757, 0.4844329, 0.348384, 0.40342215, 0.32123825, 0.36657676, 0.36672926, 0.49846384, 0.327631, 0.3797189, 0.30475157, 0.32145932, 0.3677812, 0.46936393, 0.33850095, 0.38641313, 0.293879, 0.33794793, 0.34295073, 0.48898023, 0.32788113, 0.37569612, 0.32391402, 0.33543643, 0.36643106, 0.4866847, 0.34999892, 0.40465456, 0.31918028, 0.36672845, 0.36187473, 0.49515617, 0.32651797, 0.37815034, 0.30188483, 0.32021385, 0.36721322, 0.46357042, 0.33850303, 0.3860717, 0.2898996, 0.33594286, 0.33899996, 0.4840772, 0.32844907, 0.37684944, 0.32263008, 0.3328739, 0.36192554, 0.4814676, 0.3517284, 0.4063786, 0.31749976, 0.3647385, 0.35999557, 0.4921806, 0.3268222, 0.3780035, 0.30012456, 0.32034358, 0.3623098, 0.4639148, 0.33950445, 0.38726535, 0.29125208, 0.33751452, 0.33909088, 0.48695752, 0.32931632, 0.3780286, 0.32338187, 0.33387858, 0.362444, 0.48310474, 0.35188785, 0.4076556, 0.3182996, 0.36718306, 0.36228597, 0.49387348, 0.3280596, 0.37926984, 0.30051884, 0.32172215, 0.36432764, 0.46530017, 0.34042206, 0.38738212, 0.29139295, 0.3379931, 0.33983344, 0.4867859, 0.32968137, 0.3783691, 0.3227799, 0.3350166, 0.3631472, 0.48397347, 0.3534402, 0.4083156, 0.31875983, 0.3675101, 0.36229646, 0.4948307, 0.32790658, 0.38025498, 0.30145812, 0.32166913, 0.36430955, 0.46420524, 0.34021282, 0.3879822, 0.2913115, 0.33726737, 0.339495, 0.4858058, 0.32912967, 0.3781719, 0.3227308, 0.33409587, 0.36281398, 0.48345783, 0.35175663, 0.4078848, 0.3185729, 0.36709848, 0.36155915, 0.49357226, 0.3273096, 0.3800243, 0.30058196, 0.3221751, 0.3648073, 0.464412, 0.33959663, 0.38782346, 0.29071474, 0.33827832, 0.33938444, 0.48683423, 0.32841372, 0.37849516, 0.32257548, 0.33423433, 0.36246872, 0.4832902, 0.35032293, 0.40653735, 0.31738478, 0.36695448, 0.361782, 0.49409533, 0.32613686, 0.37879092, 0.300421, 0.321759, 0.36362606, 0.4639237, 0.33817375, 0.38701198, 0.29127815, 0.3378338, 0.339101, 0.48592728, 0.32664052, 0.37717107, 0.32216054, 0.33376262, 0.36251894, 0.48352528, 0.34929964, 0.40750793, 0.3169231, 0.36620206, 0.36065105, 0.49304575, 0.32480055, 0.37844318, 0.29872707, 0.32142982, 0.36350462, 0.46428332, 0.337025, 0.38608634, 0.2898923, 0.33680645, 0.3379841, 0.48508304, 0.32559693, 0.37618458, 0.3216055, 0.33351508, 0.36220458, 0.4814072, 0.3491032, 0.4051834, 0.31582582, 0.36522806, 0.360385, 0.49163058, 0.32466936, 0.37682566, 0.2996782, 0.32037523, 0.36249992, 0.46178, 0.3374415, 0.38494572, 0.2893912, 0.33500677, 0.3379886, 0.48333126, 0.32576722, 0.37488613, 0.32061362, 0.33168098, 0.36137173, 0.47976935, 0.34822837, 0.40444368, 0.31454155, 0.36316785, 0.36035532, 0.49345398, 0.32389587, 0.37631795, 0.29836988, 0.31982702, 0.36300722, 0.46194175, 0.33675408, 0.38503274, 0.29003295, 0.33585423, 0.33827502, 0.48635742, 0.32620943, 0.37504816, 0.32234725, 0.33215606, 0.36167046, 0.4825068, 0.3491774, 0.40376318, 0.3176427, 0.36208338, 0.35940978, 0.4931315, 0.32544622, 0.37525877, 0.29959342, 0.31926143, 0.36280498, 0.4637158, 0.3369041, 0.38396186, 0.2894045, 0.33408397, 0.3368867, 0.48301485, 0.32656655, 0.37420255, 0.32076475, 0.3302868, 0.36064678, 0.48227802, 0.34947994, 0.403601, 0.31592518, 0.3613625, 0.3576271, 0.48841923, 0.32403517, 0.3743318, 0.29729033, 0.31700766, 0.36057523, 0.46047696, 0.33655688, 0.3841432, 0.2877525, 0.3347277, 0.33620965, 0.48435944, 0.3266999, 0.37595022, 0.31873828, 0.3322219, 0.36108622, 0.48129824, 0.34914064, 0.4051097, 0.31421894, 0.36444625, 0.3594298, 0.4930767, 0.32496187, 0.37740934, 0.29669082, 0.31894398, 0.36225462, 0.46323156, 0.33761418, 0.38443154, 0.28818688, 0.33570227, 0.336919, 0.48440385, 0.3266484, 0.3753047, 0.31826612, 0.33147967, 0.35989067, 0.48143348, 0.34903714, 0.40461016, 0.31361347, 0.364378, 0.35870647, 0.49199325, 0.3242764, 0.37609807, 0.29578054, 0.3191247, 0.36126482, 0.4627785, 0.33750606, 0.38460684, 0.2894265, 0.33460665, 0.33766684, 0.48471162, 0.3263327, 0.3751591, 0.32033363, 0.33237505, 0.3614662, 0.48095843, 0.3481065, 0.4048018, 0.3145473, 0.36473805, 0.35843912, 0.4906793, 0.32454637, 0.37636492, 0.29589948, 0.3189282, 0.36057907, 0.46448874, 0.33759442, 0.3845833, 0.2868676, 0.33536154, 0.3359479, 0.48453727, 0.32568356, 0.3753942, 0.31802583, 0.33169967, 0.3596656, 0.482324, 0.34853297, 0.40476352, 0.31285277, 0.36402118, 0.35871163, 0.4910082, 0.32327172, 0.37658474, 0.2947084, 0.3195895, 0.36119956, 0.46207985, 0.33660185, 0.3848655, 0.2869859, 0.3362737, 0.33649784, 0.48319572, 0.32570985, 0.37473562, 0.3182117, 0.33068436, 0.36067596, 0.4796681, 0.34863728, 0.40423086, 0.3133496, 0.36455137, 0.35933715, 0.49272075, 0.32486776, 0.37685758, 0.29533157, 0.31938246, 0.3613072, 0.46345812, 0.33765653, 0.3840877, 0.28589156, 0.3349177, 0.33707884, 0.4838395, 0.32578737, 0.37485778, 0.31704023, 0.3306154, 0.35909006, 0.48134387, 0.34743577, 0.403776, 0.31093055, 0.36382228, 0.3579753, 0.49192983, 0.32316327, 0.37595493, 0.29313582, 0.3189659, 0.36042184, 0.46425882, 0.33688307, 0.38467464, 0.28483814, 0.33451796, 0.336714, 0.48408017, 0.3253172, 0.37463903, 0.31512496, 0.32994223, 0.3582144, 0.48019075, 0.34863004, 0.4035538, 0.31027263, 0.36358488, 0.3585262, 0.49221414, 0.32352185, 0.37665626, 0.293393, 0.3180765, 0.36214653, 0.46312144, 0.336797, 0.3853029, 0.28488627, 0.33432764, 0.33638918, 0.48273757, 0.32449946, 0.3758661, 0.3148204, 0.33028698, 0.35890093, 0.47923023, 0.34763765, 0.40546525, 0.3092949, 0.3644039, 0.35814932, 0.49285063, 0.32220614, 0.37643883, 0.29474106, 0.31828326, 0.3583488, 0.4624988, 0.33486173, 0.38345367, 0.28601903, 0.33418417, 0.3351059, 0.48308745, 0.32370198, 0.37435374, 0.31723097, 0.33057544, 0.35756066, 0.48109224, 0.34698504, 0.40281254, 0.31155804, 0.3655697, 0.35450542, 0.49419877, 0.32094675, 0.37538174, 0.2938385, 0.32061926, 0.3585399, 0.46547747, 0.3323209, 0.38283804, 0.28787246, 0.33597767, 0.3346991, 0.48692957, 0.32163897, 0.373308, 0.31889808, 0.33264527, 0.35802695, 0.48226824, 0.3447986, 0.40271574, 0.31447685, 0.36397362, 0.35837603, 0.4937477, 0.32083613, 0.37376037, 0.29710802, 0.3207021, 0.36312068, 0.46381104, 0.33496776, 0.38163728, 0.28934416, 0.33531797, 0.33598936, 0.48688957, 0.32262248, 0.37283075, 0.31828716, 0.33197254, 0.3633497, 0.4764629, 0.34642443, 0.40199664, 0.31188834, 0.36484724, 0.3603843, 0.49054185, 0.32331845, 0.37667653, 0.29730472, 0.31724468, 0.3621537, 0.46152398, 0.3362317, 0.38401476, 0.28995445, 0.33086666, 0.33841768, 0.4838463, 0.32667276, 0.37315586, 0.3204193, 0.32996398, 0.36261812, 0.479588, 0.34765634, 0.40364662, 0.31687903, 0.3622322, 0.36040154, 0.49003184, 0.32258645, 0.37342763, 0.2972762, 0.3162415, 0.3608701, 0.45904937, 0.33549666, 0.38178205, 0.28758976, 0.33405706, 0.33712313, 0.48016083, 0.32476586, 0.3720001, 0.318737, 0.33090556, 0.36118528, 0.4750275, 0.34609994, 0.4047976, 0.31677464, 0.36293313, 0.3611007, 0.4853577, 0.32147512, 0.3773402, 0.29468846, 0.31700885, 0.36196876, 0.4553009, 0.3332609, 0.3796364, 0.28682858, 0.3335832, 0.336105, 0.47392127, 0.32240367, 0.37018016, 0.31640017, 0.32803866, 0.36023372, 0.4702083, 0.34360293, 0.40307117, 0.31217435, 0.36237916, 0.3568539, 0.48512322, 0.3211341, 0.37471274, 0.29561582, 0.31890923, 0.36146954, 0.46000084, 0.3356529, 0.37932524, 0.2867004, 0.33755478, 0.33665898, 0.47756228, 0.320805, 0.36551094, 0.31700355, 0.32892546, 0.3603296, 0.47770947, 0.34442452, 0.39622426, 0.31328633, 0.3644774, 0.35883296, 0.48810342, 0.32182565, 0.36857355, 0.29561707, 0.3184066, 0.36379278, 0.4585097, 0.33383116, 0.37763962, 0.2869301, 0.33561167, 0.33763796, 0.48002607, 0.32295808, 0.366783, 0.31744674, 0.33029827, 0.361234, 0.47754255, 0.3456136, 0.397215, 0.31236872, 0.36452553, 0.36071575, 0.4908157, 0.3223528, 0.36921304, 0.29412946, 0.3216843, 0.3650702, 0.46129417, 0.33409378, 0.37808344, 0.28620964, 0.33630395, 0.33733332, 0.48312417, 0.32464427, 0.37027213, 0.31685203, 0.33181024, 0.36140633, 0.47913262, 0.3466302, 0.39887857, 0.3106498, 0.36628687, 0.36007354, 0.4929957, 0.32252675, 0.37119102, 0.2942607, 0.3208806, 0.36369783, 0.46049684, 0.33377698, 0.37781987, 0.28519714, 0.33738625, 0.33611274, 0.48146918, 0.32349917, 0.36799282, 0.31596124, 0.33044943, 0.35895243, 0.47691008, 0.3457528, 0.39863053, 0.31104672, 0.3640476, 0.3582043, 0.489623, 0.32121664, 0.36843067, 0.29347423, 0.3191185, 0.36118653, 0.4591733, 0.33287215, 0.37705266, 0.2853835, 0.33605456, 0.3349763, 0.48059863, 0.32368782, 0.36663988, 0.31591424, 0.33019602, 0.35809135, 0.4770144, 0.34433463, 0.39677447, 0.3114399, 0.36427405, 0.35679415, 0.48765188, 0.3205759, 0.3666909, 0.2942078, 0.3191067, 0.35983458, 0.46055043, 0.33334842, 0.37540355, 0.28398496, 0.33563355, 0.33376902, 0.4788722, 0.32242537, 0.36582592, 0.3151356, 0.32984903, 0.35697895, 0.4744999, 0.34401232, 0.39374998, 0.30849287, 0.36305776, 0.3556305, 0.4855032, 0.32010755, 0.365635, 0.2950533, 0.31742093, 0.35930133, 0.45850432, 0.332488, 0.37562922, 0.28588888, 0.33587515, 0.334013, 0.4793104, 0.32317424, 0.36742464, 0.31767264, 0.32973096, 0.35734746, 0.47647783, 0.3452391, 0.39697415, 0.31298816, 0.36415493, 0.35556078, 0.48508477, 0.32158646, 0.3685796, 0.29683974, 0.31792012, 0.35967076, 0.45970908, 0.33500898, 0.3790031, 0.28811064, 0.33453003, 0.33328718, 0.478851, 0.32469517, 0.36851722, 0.3183028, 0.32861516, 0.3563732, 0.47676042, 0.34675613, 0.39899433, 0.31333885, 0.36483413, 0.3557497, 0.48938322, 0.32413957, 0.36983788, 0.2963591, 0.31711718, 0.3597819, 0.46021315, 0.33559912, 0.3778359, 0.2880608, 0.33454856, 0.33382502, 0.4830087, 0.32541043, 0.36887494, 0.3192943, 0.32954305, 0.3577783, 0.47990578, 0.34656766, 0.39793488, 0.31241417, 0.36513254, 0.35636488, 0.49266252, 0.3239522, 0.3687569, 0.29626274, 0.3182243, 0.36049685, 0.46065807, 0.33513516, 0.37734038, 0.28748995, 0.33259836, 0.33436957, 0.47764593, 0.32453397, 0.3675492, 0.31887013, 0.3260051, 0.3571097, 0.4771744, 0.34600452, 0.39686078, 0.31335214, 0.36074692, 0.35687184, 0.48702136, 0.3236498, 0.36970136, 0.29839763, 0.3155895, 0.3619311, 0.46265295, 0.33671686, 0.379195, 0.28839803, 0.33479857, 0.33620992, 0.48308325, 0.32771882, 0.37138695, 0.32077384, 0.32541952, 0.35744596, 0.48172972, 0.3487825, 0.4003683, 0.31541556, 0.36059794, 0.35639355, 0.4879845, 0.32589707, 0.37175694, 0.29970452, 0.31389314, 0.35942248, 0.46277815, 0.33788267, 0.3804989, 0.2912212, 0.33232743, 0.33266848, 0.4796443, 0.3285711, 0.3708212, 0.31830385, 0.32544646, 0.3586681, 0.47810638, 0.34965786, 0.3972341, 0.3154553, 0.35927168, 0.3567745, 0.48892188, 0.32488522, 0.3687244, 0.3016226, 0.315192, 0.36280522, 0.46309257, 0.33745033, 0.37901634, 0.2941561, 0.33564037, 0.33732516, 0.4856782, 0.32775098, 0.3697356, 0.31985125, 0.32816297, 0.35918376, 0.4801892, 0.34841722, 0.39847964, 0.316994, 0.3625074, 0.35822934, 0.49009234, 0.3252406, 0.3700257, 0.30060473, 0.31950736, 0.36087623, 0.46296015, 0.3371137, 0.37842545, 0.29095948, 0.336162, 0.33472756, 0.47933, 0.32744738, 0.3675616, 0.32049727, 0.32919884, 0.35922012, 0.47915062, 0.34925988, 0.39899892, 0.3159858, 0.36518145, 0.35864052, 0.49173415, 0.325479, 0.36920866, 0.29889315, 0.3193419, 0.3621366, 0.46251976, 0.33747998, 0.37829894, 0.28995574, 0.33759242, 0.33655295, 0.4812992, 0.32804757, 0.36814108, 0.32035702, 0.33045128, 0.35994217, 0.48010516, 0.3505121, 0.39835647, 0.31621617, 0.36668828, 0.35928398, 0.49190724, 0.32607013, 0.3698655, 0.299626, 0.32058406, 0.36323124, 0.46363154, 0.33802643, 0.37981603, 0.29169726, 0.33668, 0.3363825, 0.48262447, 0.3289998, 0.37084866, 0.32293427, 0.33110422, 0.36009, 0.48053992, 0.3515217, 0.40092996, 0.3183468, 0.36716616, 0.3601603, 0.49083203, 0.32684797, 0.37114656, 0.3012616, 0.32154125, 0.36361632, 0.46367607, 0.33918843, 0.3799337, 0.2919782, 0.33802843, 0.33608666, 0.48122585, 0.32863346, 0.36982653, 0.32285255, 0.3322037, 0.358773, 0.47847906, 0.3503614, 0.39867046, 0.31836843, 0.3672383, 0.35756692, 0.4890181, 0.32587442, 0.3694363, 0.30041942, 0.32057175, 0.36081874, 0.4614422, 0.33776054, 0.37832937, 0.28955165, 0.33785665, 0.33506814, 0.47943792, 0.32715875, 0.36750254, 0.32027516, 0.33138508, 0.35776252, 0.47705418, 0.34897396, 0.39673647, 0.31663632, 0.36737016, 0.35696128, 0.4892825, 0.32498488, 0.3683555, 0.2994295, 0.32241368, 0.35968706, 0.46139935, 0.3370938, 0.3754838, 0.2902181, 0.33860722, 0.33359328, 0.47948468, 0.3272515, 0.3660788, 0.32155475, 0.3332232, 0.35640535, 0.47633338, 0.34959042, 0.39626557, 0.31854504, 0.36809754, 0.35640794, 0.48893845, 0.32616913, 0.36900657, 0.30177858, 0.32127383, 0.35984603, 0.46199557, 0.33866364, 0.3777446, 0.29254448, 0.3384095, 0.33373404, 0.48106414, 0.32889596, 0.3685272, 0.32237968, 0.3332038, 0.35687104, 0.47807688, 0.35131657, 0.39865893, 0.31770882, 0.3680654, 0.35737053, 0.48927903, 0.32739425, 0.3697455, 0.30157, 0.32254478, 0.35952285, 0.4616743, 0.33924666, 0.3784011, 0.29136598, 0.33815354, 0.334456, 0.48015866, 0.32945868, 0.36905187, 0.32231525, 0.33214515, 0.35828164, 0.4791407, 0.35202333, 0.39733702, 0.31798077, 0.36677393, 0.35763174, 0.48888478, 0.32810375, 0.3689808, 0.3020457, 0.3202735, 0.36109692, 0.46197665, 0.34045267, 0.37908205, 0.29150364, 0.33765438, 0.3351064, 0.47870448, 0.33000165, 0.3696192, 0.32225445, 0.33050865, 0.3589548, 0.47503436, 0.35190037, 0.40023127, 0.31784165, 0.36542475, 0.357973, 0.48455858, 0.32771778, 0.37144732, 0.30117655, 0.31937152, 0.3605934, 0.45906734, 0.3407024, 0.38104394, 0.29070467, 0.3372925, 0.3341978, 0.4755365, 0.3290523, 0.37016055, 0.32095933, 0.3300057, 0.35734347, 0.47440326, 0.35166752, 0.400362, 0.3161634, 0.36542168, 0.3570961, 0.4893032, 0.32705948, 0.3706937, 0.29804766, 0.3179739, 0.35804957, 0.45588395, 0.33797887, 0.3787735, 0.28860435, 0.3341435, 0.33405098, 0.47432354, 0.32799187, 0.36976874, 0.31958586, 0.32624164, 0.3553643, 0.46918815, 0.3511964, 0.39953193, 0.31513306, 0.36070108, 0.3571633, 0.48367435, 0.32595718, 0.36782008, 0.2979801, 0.3149598, 0.35843676, 0.451092571, 0.338917345, 0.37872818, 0.28917938, 0.33313695, 0.33380204, 0.47102973, 0.32815883, 0.3700496, 0.32320622, 0.32864597, 0.35695872, 0.46803436, 0.3494338, 0.4010896, 0.31273377, 0.36140043, 0.35935915, 0.47840872, 0.32466826, 0.37284878, 0.29442772, 0.3169978, 0.365603, 0.455478877, 0.335788071, 0.3811062, 0.28598714, 0.33213842, 0.33762163, 0.464495152, 0.322500944, 0.37157595, 0.3163767, 0.32596898, 0.35854498, 0.46198988, 0.346384108, 0.4018809, 0.31203437, 0.35858566, 0.35854548, 0.474473476, 0.320845455, 0.3722749, 0.29547626, 0.31469852, 0.3591547, 0.446480989, 0.334880561, 0.38186863, 0.28400064, 0.33208397, 0.33434525, 0.464965463, 0.322778374, 0.3681843, 0.3155846, 0.32562938, 0.35709274, 0.46317634, 0.344402373, 0.39682105, 0.30468753, 0.36021414, 0.35933352, 0.474754959, 0.321612626, 0.3711965, 0.29377607, 0.31559977, 0.3607611, 0.452497452, 0.33659026, 0.38172662, 0.28931588, 0.3350903, 0.33841342, 0.474844754, 0.328130007, 0.3747803, 0.32327, 0.33073846, 0.36174732, 0.475417793, 0.351195753, 0.40543908, 0.3217485, 0.36727446, 0.3614953, 0.485827327, 0.326637387, 0.37725106, 0.30420038, 0.3170825, 0.36331588, 0.459913522, 0.339547902, 0.38567325, 0.29544812, 0.3352133, 0.34091428, 0.478868335, 0.329579234, 0.37516356, 0.32588506, 0.32946908, 0.36155888, 0.475808173, 0.352881521, 0.4038374, 0.320558, 0.36488205, 0.36290255, 0.486459702, 0.32657069, 0.37580106, 0.30444932, 0.31739345, 0.3607904, 0.459563285, 0.34096843, 0.3864842, 0.2950609, 0.3339075, 0.3381241, 0.478741169, 0.332598507, 0.3789085, 0.32504648, 0.32693818, 0.3569599, 0.480598211, 0.35458371, 0.4071306, 0.32077312, 0.36207312, 0.35883778, 0.488326788, 0.328171879, 0.3771497, 0.3050838, 0.31804344, 0.35965815, 0.466591805, 0.342761487, 0.38871834, 0.2960989, 0.3359986, 0.336811, 0.482588649, 0.333062023, 0.37687904, 0.32572803, 0.3282429, 0.35788098, 0.479513019, 0.354876876, 0.40634713, 0.31856403, 0.36365345, 0.35861278, 0.489875764, 0.329988897, 0.37833214, 0.30284467, 0.31951612, 0.35912734, 0.463007122, 0.342963368, 0.38785225, 0.29474056, 0.3357822, 0.3363737, 0.48100853, 0.331808954, 0.3772618, 0.3246733, 0.32852697, 0.3550972, 0.47908625, 0.353429526, 0.40620726, 0.32098767, 0.36096314, 0.35725513, 0.493103981, 0.329091787, 0.37819946, 0.30482972, 0.31602833, 0.35608554, 0.46555382, 0.341399133, 0.386452705, 0.293518186, 0.33491567, 0.33405465, 0.481848389, 0.332890719, 0.377388716, 0.322599232, 0.33069324, 0.3563376, 0.477759302, 0.355923027, 0.40649974, 0.31957206, 0.3654616, 0.3575915, 0.494982064, 0.331289351, 0.37876084, 0.30431256, 0.32181242, 0.35979697, 0.46873495, 0.345185906, 0.385275424, 0.290521711, 0.33673203, 0.33670038, 0.490273327, 0.336045623, 0.376142532, 0.323221117, 0.33226156, 0.35885188, 0.489494473, 0.356303364, 0.404247075, 0.321339071, 0.3655778, 0.35898852, 0.498218626, 0.332413942, 0.379128784, 0.306319684, 0.322348, 0.35927784, 0.471108824, 0.346345782, 0.388427049, 0.298545718, 0.33940127, 0.3372065, 0.490656674, 0.335701436, 0.378234148, 0.324750096, 0.33045924, 0.35470247, 0.48554945, 0.357205749, 0.407196581, 0.322214454, 0.36484417, 0.35725865, 0.498872697, 0.332570076, 0.381441355, 0.305519223, 0.31990436, 0.35850427, 0.468808264, 0.344500959, 0.390082747, 0.297926515, 0.33763903, 0.33704674, 0.48651576, 0.333088726, 0.379027188, 0.327165663, 0.33135304, 0.35796627, 0.4841896, 0.355522513, 0.410153478, 0.322324663, 0.36223722, 0.35723415, 0.494910061, 0.33171919, 0.382977098, 0.306869715, 0.3183253, 0.35620466, 0.467956424, 0.342080712, 0.389338136, 0.29529202, 0.33414164, 0.33461624, 0.488664985, 0.330447197, 0.378722489, 0.323549151, 0.32784763, 0.35341164, 0.485194653, 0.35051021, 0.408289373, 0.318320781, 0.3629042, 0.3569957, 0.492269933, 0.327551931, 0.380991071, 0.302636862, 0.31967372, 0.35932976, 0.4659504, 0.342145741, 0.390014321, 0.292924196, 0.33405772, 0.33643723, 0.484831154, 0.330626607, 0.38085717, 0.320432782, 0.32681105, 0.35573134, 0.485188454, 0.350325525, 0.40923661, 0.317287952, 0.3610211, 0.358512, 0.495880961, 0.32741341, 0.384342402, 0.301699728, 0.31695879, 0.35968563, 0.464165151, 0.338780612, 0.39100334, 0.291511387, 0.33535329, 0.3377112, 0.48892349, 0.328496486, 0.382712007, 0.323553681, 0.33069348, 0.35837054, 0.481297582, 0.350717753, 0.412262291, 0.317181945, 0.36117962, 0.35928407, 0.490245759, 0.326559246, 0.384367675, 0.301121563, 0.31715748, 0.36069733, 0.461159348, 0.339035928, 0.392515957, 0.291358173, 0.33366734, 0.33736423, 0.482343525, 0.328447402, 0.382711053, 0.321061313, 0.32624403, 0.35742512, 0.479818404, 0.350800008, 0.411209196, 0.318587929, 0.3605475, 0.35913795, 0.492538273, 0.326420397, 0.384625971, 0.301266223, 0.31599855, 0.36023405, 0.462190002, 0.339420289, 0.393255562, 0.293334395, 0.33271757, 0.33847412, 0.483781338, 0.328739345, 0.383743018, 0.322806001, 0.32586348, 0.3589146, 0.482958287, 0.35134235, 0.413271934, 0.31933704, 0.35936326, 0.3596765, 0.492812067, 0.32762596, 0.385697335, 0.301538527, 0.31479418, 0.3602151, 0.464619398, 0.339681029, 0.393636882, 0.292327017, 0.3308209, 0.33690277, 0.483570784, 0.328759432, 0.384067446, 0.321873933, 0.32452297, 0.35822684, 0.481771469, 0.35200581, 0.413412392, 0.318915427, 0.35840565, 0.359635, 0.493096352, 0.32685402, 0.384989053, 0.302072734, 0.31599462, 0.36271805, 0.465453386, 0.340117574, 0.393466979, 0.292326659, 0.3312721, 0.33873028, 0.48555088, 0.329360425, 0.385093063, 0.320868492, 0.3258422, 0.36073095, 0.483520269, 0.351904213, 0.413661987, 0.318760872, 0.36145192, 0.3617303, 0.494960248, 0.327406764, 0.386132419, 0.302194774, 0.31581524, 0.3615809, 0.464974344, 0.339796156, 0.393195093, 0.291827023, 0.3338939, 0.33825764, 0.484668881, 0.329196244, 0.384222627, 0.321138799, 0.32775852, 0.36040077, 0.48815611, 0.352227002, 0.414551705, 0.320028216, 0.3618937, 0.36168823, 0.495718688, 0.327035606, 0.386497825, 0.302014738, 0.31909078, 0.36279148, 0.466853946, 0.340659201, 0.39205426, 0.291655242, 0.33503142, 0.33828044, 0.487878591, 0.33139351, 0.385422796, 0.322156936, 0.3300392, 0.36304265, 0.49040553, 0.356456935, 0.414621383, 0.318046212, 0.36276948, 0.3640444, 0.501762867, 0.32739836, 0.385058522, 0.301977187, 0.31748146, 0.36094624, 0.467164874, 0.339414299, 0.392373055, 0.292780608, 0.3325693, 0.337557, 0.489172786, 0.330666333, 0.392248988, 0.322597027, 0.3256527, 0.35939625, 0.49084422, 0.352390528, 0.411637217, 0.316998482, 0.36066607, 0.35755917, 0.499665946, 0.329423577, 0.382819206, 0.3004933, 0.31679627, 0.3584446, 0.47028631, 0.341352642, 0.391313702, 0.292372614, 0.33416232, 0.3350558, 0.487693161, 0.3298361, 0.381966829, 0.319853693, 0.3268209, 0.35712734, 0.486930758, 0.352457106, 0.411979914, 0.317782611, 0.36146533, 0.3583046, 0.497224182, 0.328009635, 0.384555668, 0.30058983, 0.3166296, 0.35915682, 0.468930811, 0.341206729, 0.390659541, 0.291017413, 0.3334027, 0.33562943, 0.485166073, 0.329935849, 0.381052405, 0.320318997, 0.32635555, 0.35697785, 0.48490718, 0.351422608, 0.412061691, 0.318418413, 0.35988364, 0.35724095, 0.497019142, 0.327852637, 0.385114521, 0.301342815, 0.31642756, 0.35936195, 0.46851629, 0.34113428, 0.391156405, 0.290631533, 0.33206394, 0.33553752, 0.485984474, 0.331423283, 0.381032526, 0.319101691, 0.3261199, 0.35741743, 0.486340672, 0.354117662, 0.410806566, 0.315925062, 0.36001962, 0.3578985, 0.493704289, 0.328522652, 0.38250494, 0.298832238, 0.31522697, 0.35801104, 0.464485526, 0.341642201, 0.390633076, 0.290323585, 0.3319611, 0.33522117, 0.483358473, 0.331475526, 0.38305673, 0.318477124, 0.3266217, 0.3575815, 0.480824083, 0.354964197, 0.412426651, 0.315395355, 0.36198345, 0.3573108, 0.492756456, 0.331553131, 0.386551589, 0.29958567, 0.31778264, 0.36025006, 0.465177596, 0.34492591, 0.394175082, 0.289715439, 0.33340362, 0.33582267, 0.484168112, 0.335086286, 0.384210587, 0.319832951, 0.32722843, 0.35479578, 0.481725574, 0.356824875, 0.413931102, 0.317571223, 0.36169297, 0.35746607, 0.495252132, 0.331325859, 0.38729459, 0.300440371, 0.31737834, 0.35890314, 0.467185229, 0.343686312, 0.394874722, 0.29284656, 0.3330932, 0.33324125, 0.48774147, 0.331962317, 0.3855097, 0.31905213, 0.3277481, 0.3534084, 0.481330931, 0.353269845, 0.416794181, 0.317454338, 0.3641086, 0.3519589, 0.49382633, 0.329356521, 0.388571382, 0.301648468, 0.32024577, 0.35456115, 0.468265146, 0.342156202, 0.398487896, 0.293640971, 0.33800942, 0.33292198, 0.489714772, 0.332285285, 0.388732493, 0.321105182, 0.33030257, 0.35414043, 0.485880911, 0.352896124, 0.415949732, 0.318032533, 0.36473137, 0.35472056, 0.49558866, 0.32968083, 0.389318973, 0.301717103, 0.32044715, 0.35716066, 0.470663339, 0.342250884, 0.398231238, 0.294144928, 0.33941102, 0.33550152, 0.487997144, 0.333449095, 0.389557242, 0.323082477, 0.3317466, 0.35615197, 0.487805963, 0.355151325, 0.417877853, 0.320161283, 0.36557913, 0.35645166, 0.498978019, 0.329912573, 0.391330987, 0.302501947, 0.32292742, 0.35890117, 0.473235875, 0.342153698, 0.397342473, 0.293528318, 0.33912566, 0.33557212, 0.489278316, 0.331232429, 0.388340652, 0.320265055, 0.3319784, 0.35635263, 0.492026478, 0.353089392, 0.417993039, 0.318507463, 0.36788812, 0.35765135, 0.500285327, 0.329006374, 0.388424963, 0.301680565, 0.32368845, 0.35819426, 0.473425299, 0.339945853, 0.396106571, 0.292648017, 0.3405579, 0.33835065, 0.492206126, 0.33135289, 0.387217075, 0.32144475, 0.3329812, 0.35588783, 0.491661996, 0.35377267, 0.416823208, 0.318994194, 0.3688362, 0.3580105, 0.503828466, 0.329859227, 0.390391797, 0.303396106, 0.32550538, 0.35977226, 0.476536632, 0.34126398, 0.396197259, 0.293175578, 0.34104547, 0.3363957, 0.493304461, 0.331097573, 0.387986839, 0.322586775, 0.33301404, 0.35653025, 0.49253124, 0.352061898, 0.417498857, 0.319163352, 0.36879686, 0.35674867, 0.502473295, 0.327377021, 0.386960834, 0.301855832, 0.32378447, 0.3573033, 0.472598821, 0.338902384, 0.39406088, 0.293195307, 0.34190807, 0.33611095, 0.491721988, 0.329456419, 0.385776609, 0.321082234, 0.33475152, 0.35587022, 0.49180299, 0.350630671, 0.417123318, 0.320685804, 0.36913323, 0.35582417, 0.502771854, 0.328870058, 0.391555786, 0.306098491, 0.32735503, 0.35756093, 0.473535657, 0.341682285, 0.400341779, 0.296246856, 0.34198114, 0.33284953, 0.49034819, 0.33270815, 0.392190993, 0.326187968, 0.33352554, 0.35505462, 0.487395763, 0.355849892, 0.42139253, 0.32586953, 0.36959618, 0.35401008, 0.498958528, 0.331583083, 0.393631577, 0.308150053, 0.32617748, 0.35599834, 0.472548515, 0.344357699, 0.40083015, 0.298247755, 0.33965197, 0.33374116, 0.487314641, 0.333560079, 0.391855389, 0.327825516, 0.3328609, 0.3555739, 0.490605623, 0.35622555, 0.422378272, 0.326153845, 0.3683817, 0.35493162, 0.49764052, 0.331619978, 0.394222736, 0.308838874, 0.32501912, 0.35725906, 0.46963957, 0.344762087, 0.400777787, 0.300136447, 0.34180406, 0.33326113, 0.492388964, 0.334645241, 0.391599953, 0.327412486, 0.33477393, 0.352673, 0.49045065, 0.357158393, 0.42145136, 0.325283259, 0.36866507, 0.35337493, 0.500454009, 0.332157344, 0.394432724, 0.309650749, 0.32614902, 0.35542142, 0.475089103, 0.345566362, 0.400132358, 0.297422081, 0.3399802, 0.33660468, 0.497103989, 0.334728569, 0.389886767, 0.323355108, 0.33309326, 0.35563543, 0.496530563, 0.357610703, 0.422194153, 0.318459153, 0.36590934, 0.35412204, 0.505190909, 0.33215639, 0.393618107, 0.301492721, 0.3214197, 0.35204348, 0.471269041, 0.341367364, 0.400387585, 0.292095155, 0.33681875, 0.3309623, 0.490397424, 0.329777628, 0.388969839, 0.321244389, 0.3304393, 0.3491704, 0.490436077, 0.352910548, 0.419035107, 0.318718165, 0.36560905, 0.35100797, 0.493526489, 0.327076942, 0.391450763, 0.302093446, 0.32594678, 0.353956, 0.469883174, 0.340459317, 0.396859199, 0.294578224, 0.34338346, 0.32950127, 0.483850658, 0.330408692, 0.387807548, 0.323024094, 0.33391872, 0.34471306, 0.476149261, 0.348254085, 0.417220056, 0.320079535, 0.36852443, 0.34873408, 0.493711621, 0.326069206, 0.389293373, 0.302820623, 0.3199048, 0.34339547, 0.471682787, 0.340217978, 0.399127722, 0.293302804, 0.3369822, 0.32405642, 0.489254653, 0.327078015, 0.388557106, 0.320778698, 0.3286901, 0.34088126, 0.47304678, 0.347183794, 0.416241676, 0.320367098, 0.36691046, 0.34098157, 0.483692408, 0.325664759, 0.390856087, 0.305470377, 0.32096124, 0.34290054, 0.450158715, 0.336841226, 0.394916862, 0.294863433, 0.33796695, 0.32077977, 0.470256835, 0.32490623, 0.383473605, 0.324553013, 0.3299233, 0.34218296, 0.464254916, 0.346697509, 0.417018861, 0.32077089, 0.36564878, 0.34256893, 0.478354096, 0.323662609, 0.388919175, 0.30497092, 0.31983566, 0.34557864, 0.449995846, 0.33517912, 0.395172179, 0.29513827, 0.33773577, 0.32458842, 0.47661522, 0.325021505, 0.382890224, 0.323261052, 0.33022475, 0.34515235, 0.469226509, 0.343726397, 0.412063986, 0.318502814, 0.367777, 0.34418428, 0.477679491, 0.31879425, 0.380648613, 0.302254885, 0.3221591, 0.3434706, 0.447541237, 0.333373636, 0.390086114, 0.294253141, 0.3396994, 0.3249185, 0.470962077, 0.324045479, 0.381419033, 0.324753642, 0.33146256, 0.34328198, 0.465875059, 0.345761925, 0.406055838, 0.324202061, 0.36724904, 0.34113172, 0.48225829, 0.324797422, 0.378298342, 0.305695117, 0.32658085, 0.340814, 0.466305703, 0.339442521, 0.384128869, 0.297941387, 0.34547237, 0.32655972, 0.486079633, 0.327387244, 0.373839676, 0.326660007, 0.33648232, 0.34412786, 0.482214987, 0.348140836, 0.403979301, 0.324741781, 0.37468958, 0.3454182, 0.495772451, 0.324867815, 0.374172479, 0.309715211, 0.32829854, 0.34039497, 0.464214772, 0.339964449, 0.38662076, 0.298144072, 0.34479824, 0.3238565, 0.485569, 0.329430819, 0.372186035, 0.3257218, 0.3355899, 0.34303245, 0.479633957, 0.350091875, 0.399989158, 0.322324187, 0.37128222, 0.34606624, 0.496659756, 0.326555192, 0.374687105, 0.306775004, 0.3265125, 0.34280542, 0.467827827, 0.339753002, 0.382340074, 0.297407091, 0.3456895, 0.3265923, 0.488559633, 0.328979343, 0.37253195, 0.327223182, 0.33740193, 0.34809574, 0.488315284, 0.351385117, 0.405420899, 0.323627532, 0.37543482, 0.34881422, 0.503887177, 0.327291787, 0.379590869, 0.30824849, 0.3318992, 0.3494766, 0.471657455, 0.34247008, 0.390669554, 0.300252974, 0.34872428, 0.33005485, 0.491415411, 0.330659211, 0.377465069, 0.327319682, 0.3405577, 0.34838906, 0.486223102, 0.3539581, 0.407313019, 0.32425341, 0.37964052, 0.35145256, 0.494606465, 0.327778757, 0.379601359, 0.306003779, 0.3343837, 0.34897465, 0.466470391, 0.340697408, 0.387328506, 0.296155632, 0.34881157, 0.32881552, 0.482720286, 0.326905638, 0.37733838, 0.32421422, 0.34173858, 0.3491072, 0.476451278, 0.349164426, 0.405638546, 0.322394997, 0.37649086, 0.3490873, 0.482638389, 0.322416842, 0.373868942, 0.304802418, 0.3341678, 0.3490283, 0.459619313, 0.341492444, 0.39142108, 0.299097866, 0.3483921, 0.327864, 0.478400588, 0.327292681, 0.379198283, 0.328934371, 0.33945855, 0.3497333, 0.476767242, 0.355957836, 0.412685722, 0.325238734, 0.37769902, 0.35599178, 0.487892777, 0.327153862, 0.379683495, 0.3061544, 0.33097827, 0.35834682, 0.46298784, 0.342509985, 0.393066496, 0.296354324, 0.34753367, 0.3415952, 0.484655768, 0.330530792, 0.376535684, 0.323658466, 0.33817276, 0.36380193, 0.480632871, 0.353531122, 0.405759543, 0.322251439, 0.3808829, 0.36449233, 0.482266396, 0.325958669, 0.379319251, 0.311908543, 0.33176512, 0.35937825, 0.456010133, 0.341780543, 0.385392874, 0.294845164, 0.35720634, 0.33535528, 0.482070893, 0.335854858, 0.372949451, 0.323537022, 0.34678146, 0.35443708, 0.476365298, 0.357654065, 0.397798032, 0.316087335, 0.3871276, 0.35595185, 0.483334869, 0.33229661, 0.371511757, 0.300645798, 0.34215066, 0.35758492, 0.460764199, 0.352136284, 0.382782459, 0.291829228, 0.36381027, 0.33587894, 0.498212665, 0.347599715, 0.374128103, 0.313697577, 0.34779847, 0.35623354, 0.478098005, 0.358880997, 0.398283631, 0.308227748, 0.38518274, 0.3527153, 0.477990538, 0.330061108, 0.366506279, 0.293575287, 0.33677444, 0.35250577, 0.451092035, 0.345089793, 0.377284884, 0.283814222, 0.35634485, 0.3309973, 0.473605812, 0.332269728, 0.367796034, 0.314439267, 0.34317562, 0.35301095, 0.470644414, 0.354909867, 0.392908752, 0.3058725, 0.3820231, 0.35153824, 0.475387663, 0.327277273, 0.364163995, 0.289252967, 0.33516815, 0.3508141, 0.452825457, 0.343796492, 0.379879147, 0.281443834, 0.35486183, 0.3319526, 0.48004809, 0.330352634, 0.367823064, 0.307732671, 0.3425987, 0.35253146, 0.477327973, 0.354587376, 0.397970647, 0.30442974, 0.38291758, 0.35315678, 0.482428908, 0.328106761, 0.367548943, 0.291171342, 0.33457008, 0.3521897, 0.455278337, 0.345521361, 0.38028115, 0.281962186, 0.3537477, 0.33347648, 0.481389523, 0.332945257, 0.368904352, 0.309418559, 0.3414733, 0.35579237, 0.47725746, 0.355659932, 0.397283792, 0.307803959, 0.38322872, 0.35762793, 0.484681219, 0.326434374, 0.369492173, 0.293882877, 0.3344667, 0.35622695, 0.460858166, 0.342067569, 0.38147983, 0.28149581, 0.35445923, 0.33445993, 0.484178275, 0.330699384, 0.370000362, 0.310372651, 0.34141302, 0.3537642, 0.478208303, 0.353452235, 0.400433034, 0.306290805, 0.38290188, 0.35754862, 0.486721247, 0.326586187, 0.373464584, 0.29734984, 0.34062147, 0.35818976, 0.473594904, 0.347941458, 0.390662074, 0.28799966, 0.35578072, 0.338606, 0.488274097, 0.334801883, 0.369973153, 0.309527606, 0.3425326, 0.35761756, 0.478432626, 0.353526622, 0.398941636, 0.30481407, 0.38339937, 0.3592809, 0.494080305, 0.330166876, 0.376482129, 0.290290505, 0.3354988, 0.3526237, 0.462923527, 0.344334066, 0.38489157, 0.281361729, 0.35764405, 0.3336935, 0.483321071, 0.331898659, 0.372695267, 0.308098048, 0.34237146, 0.3547086, 0.477656573, 0.356059939, 0.398467332, 0.304448336, 0.38440943, 0.35709327, 0.4848921, 0.328804195, 0.366429627, 0.288897783, 0.3372078, 0.35617042, 0.458106458, 0.345674396, 0.380507439, 0.283287257, 0.35655373, 0.33651143, 0.477718681, 0.331288964, 0.367042214, 0.312708497, 0.34557506, 0.3570827, 0.474260122, 0.352348924, 0.396118253, 0.316473663, 0.3851793, 0.3568127, 0.478728414, 0.322828859, 0.363958508, 0.29181242, 0.3304365, 0.35528678, 0.45737043, 0.342098266, 0.373158783, 0.286873221, 0.3523247, 0.33491874, 0.474820435, 0.32957685, 0.357270867, 0.307014972, 0.33679476, 0.35670346, 0.470111459, 0.35796234, 0.383163363, 0.302800417, 0.3734777, 0.3531839, 0.479365587, 0.329334468, 0.356068641, 0.286797762, 0.32789215, 0.3565097, 0.449997634, 0.34773615, 0.368695766, 0.269649565, 0.3317013, 0.3088324, 0.468532085, 0.336161882, 0.357579529, 0.293813199, 0.31373605, 0.32597038, 0.46529153, 0.357591122, 0.385994762, 0.289715707, 0.35463196, 0.32889268, 0.4651196, 0.331419855, 0.363196224, 0.277622163, 0.30585998, 0.32803705, 0.444605589, 0.346167982, 0.369769514, 0.269579649, 0.3334391, 0.3123369, 0.465716243, 0.333554685, 0.35694176, 0.295092314, 0.31858614, 0.32966816, 0.462351292, 0.359963417, 0.385021329, 0.290109545, 0.35805574, 0.33294803, 0.471805423, 0.334094435, 0.359098285, 0.278734058, 0.3101694, 0.32922643, 0.443586379, 0.34987852, 0.368868113, 0.268929422, 0.33767605, 0.31729737, 0.469114542, 0.34183535, 0.359134078, 0.292787015, 0.320734501, 0.337474436, 0.472312748, 0.367625594, 0.386946112, 0.29196164, 0.35908312, 0.33401054, 0.477372319, 0.337420732, 0.365145504, 0.275292099, 0.31095678, 0.3326145, 0.458996564, 0.354759842, 0.373989671, 0.266433388, 0.33424956, 0.31493205, 0.48001045, 0.345024973, 0.358358741, 0.290730864, 0.31579566, 0.33353814, 0.478393763, 0.365599722, 0.382403016, 0.289575309, 0.36446515, 0.32776237, 0.486980408, 0.338152796, 0.359085739, 0.276879847, 0.31992435, 0.32627678, 0.459261835, 0.353630424, 0.367153466, 0.259128422, 0.34156927, 0.30628574, 0.476951301, 0.339503527, 0.356225371, 0.283374697, 0.3260333, 0.32692683, 0.470161289, 0.362606585, 0.382081658, 0.284638941, 0.3648056, 0.31898585, 0.470252752, 0.333401561, 0.355958521, 0.27262342, 0.31531847, 0.32020417, 0.45476523, 0.350217521, 0.366317153, 0.260703534, 0.3479402, 0.30307686, 0.480828285, 0.342243552, 0.35763976, 0.293473363, 0.32870898, 0.32183322, 0.476489365, 0.365351111, 0.381743193, 0.289823383, 0.3618152, 0.31974044, 0.483754873, 0.338357449, 0.361876518, 0.276500851, 0.31766635, 0.32167512, 0.465615243, 0.353248209, 0.371654719, 0.266932011, 0.34114692, 0.30316773, 0.473110914, 0.341065913, 0.35481748, 0.292306989, 0.3212346, 0.3226704, 0.470587283, 0.369113415, 0.380678654, 0.292794228, 0.3547704, 0.31996536, 0.478883386, 0.347189307, 0.355105996, 0.279886097, 0.2997165, 0.31964773, 0.459887028, 0.362590998, 0.366676241, 0.27600491, 0.32161787, 0.30194148, 0.486323148, 0.354458839, 0.350995958, 0.303978562, 0.31411365, 0.32283178, 0.475130051, 0.38439694, 0.39024213, 0.290648192, 0.34461692, 0.3275001, 0.518122911, 0.360130817, 0.361963928, 0.280998111, 0.3048779, 0.34913346, 0.501865387, 0.376385629, 0.372231483, 0.277103454, 0.3295379, 0.31694043, 0.52292943, 0.367441505, 0.356310457, 0.298056364, 0.31801185, 0.33685818, 0.514604628, 0.394822329, 0.384747028, 0.300040871, 0.3548571, 0.33484933, 0.526789784, 0.359476149, 0.353786081, 0.279409736, 0.29754245, 0.34128162, 0.49969992, 0.371826082, 0.365401179, 0.265648186, 0.32201064, 0.32003394, 0.517125428, 0.362754732, 0.355267793, 0.297378451, 0.31654564, 0.3424672, 0.518527925, 0.403843015, 0.380844325, 0.290073097, 0.35151505, 0.36664307, 0.524055719, 0.371426791, 0.357037723, 0.276899666, 0.29894048, 0.36789903, 0.50125277, 0.391276568, 0.365325779, 0.266754985, 0.32457572, 0.34481433, 0.527017891, 0.374813199, 0.350817084, 0.291965395, 0.31849954, 0.36432385, 0.519987106, 0.403289348, 0.37988928, 0.290118009, 0.3504534, 0.36313674, 0.527838051, 0.369065642, 0.356255203, 0.277774364, 0.29925236, 0.3693632, 0.506682098, 0.3881163, 0.365950555, 0.26868999, 0.32391557, 0.3467285, 0.530864239, 0.372478783, 0.35046792, 0.292347819, 0.32104596, 0.3714069, 0.523017764, 0.402466238, 0.3802993, 0.292052597, 0.35481146, 0.36894017, 0.527246475, 0.369570762, 0.35803768, 0.276619434, 0.3043163, 0.3690097, 0.512790799, 0.389121562, 0.371002287, 0.267071128, 0.32713354, 0.3506392, 0.538392603, 0.377612293, 0.356670558, 0.293131799, 0.32243463, 0.37121242, 0.534356296, 0.405886739, 0.379525512, 0.293818444, 0.35913578, 0.37037954, 0.537371874, 0.369670153, 0.352797389, 0.278311193, 0.3039645, 0.37214586, 0.515283167, 0.390945345, 0.36461699, 0.265646517, 0.32602784, 0.34992975, 0.531972468, 0.375153542, 0.353307426, 0.291507483, 0.322755754, 0.373494923, 0.522004128, 0.402110487, 0.386634409, 0.290079027, 0.358044684, 0.372238487, 0.545891345, 0.370565981, 0.36220783, 0.275659442, 0.302895129, 0.378683656, 0.524250627, 0.391988188, 0.374064416, 0.26744014, 0.328705817, 0.36055544, 0.550148845, 0.37934947, 0.36188221, 0.294873685, 0.321136534, 0.383482397, 0.555460334, 0.415190458, 0.399305314, 0.299538434, 0.358413428, 0.387517482, 0.568989635, 0.384587884, 0.374242216, 0.286744684, 0.306898683, 0.395103723, 0.547646165, 0.402909219, 0.385242492, 0.278213114, 0.335036188, 0.368814617, 0.573018789, 0.390954256, 0.370355278, 0.30233562, 0.328198552, 0.39154464, 0.559423506, 0.419161856, 0.395962745, 0.300522119, 0.36133936, 0.394784957, 0.568952858, 0.383425832, 0.366761655, 0.286494255, 0.311270893, 0.395143688, 0.541998148, 0.40567404, 0.382775784, 0.280172318, 0.332810193, 0.372023642, 0.559538007, 0.392019302, 0.364368767, 0.303023219, 0.324530602, 0.388256609, 0.553786039, 0.414210618, 0.379954249, 0.299448788, 0.357855469, 0.382684439, 0.551879048, 0.375480682, 0.354159057, 0.287648857, 0.307144642, 0.384801298, 0.537769616, 0.402691603, 0.370675951, 0.279539019, 0.333421886, 0.362435728, 0.567440033, 0.388583422, 0.35877645, 0.305398583, 0.32659629, 0.385279953, 0.562002003, 0.416460067, 0.385028571, 0.307609797, 0.363103867, 0.386742562, 0.566700816, 0.382106811, 0.361433238, 0.293597132, 0.313619405, 0.39274928, 0.551394939, 0.401790977, 0.37528643, 0.289451778, 0.343060881, 0.368511051, 0.573651254, 0.390666902, 0.357965767, 0.314091772, 0.336906672, 0.394643545, 0.570577621, 0.420472205, 0.384556741, 0.306775242, 0.363674909, 0.388799697, 0.560284376, 0.379431188, 0.356130987, 0.292336732, 0.314570904, 0.391909659, 0.549080193, 0.398983955, 0.366832107, 0.284142375, 0.336390138, 0.364440709, 0.564301729, 0.382931292, 0.351550698, 0.307095557, 0.329613477, 0.386479735, 0.563392758, 0.413788348, 0.379681438, 0.303995937, 0.359505743, 0.384167999, 0.564960957, 0.379750103, 0.355340451, 0.291470408, 0.312752813, 0.383678019, 0.550276041, 0.400161952, 0.370459914, 0.277541459, 0.336042106, 0.362225384, 0.564315617, 0.382420152, 0.353505611, 0.305530488, 0.329088151, 0.382845461, 0.560451627, 0.412005067, 0.377595246, 0.303206295, 0.361042589, 0.373044997, 0.541845143, 0.376131386, 0.359946638, 0.292865336, 0.311316967, 0.375911534, 0.548684299, 0.391857624, 0.36416176, 0.279605895, 0.336691111, 0.35511598, 0.559648514, 0.378203064, 0.346517861, 0.298111558, 0.326811701, 0.374953508, 0.558440566, 0.407347262, 0.372091889, 0.297978014, 0.362177998, 0.379518747, 0.565119386, 0.371231556, 0.346288621, 0.284197688, 0.309460431, 0.384136319, 0.546456575, 0.393597305, 0.361350238, 0.274865925, 0.333639711, 0.361380577, 0.564976692, 0.378585219, 0.343703121, 0.297982335, 0.325868458, 0.380231142, 0.572084188, 0.411086977, 0.372740299, 0.296594143, 0.356809109, 0.377349883, 0.569829345, 0.37427482, 0.345898092, 0.28273803, 0.309097975, 0.378135294, 0.539523125, 0.395995021, 0.363178909, 0.276579797, 0.333808094, 0.35878399, 0.558371723, 0.381295145, 0.346185625, 0.299108028, 0.329057574, 0.383380443, 0.566252708, 0.419118196, 0.380279839, 0.292336196, 0.361378044, 0.384993911, 0.556114495, 0.38143006, 0.35131678, 0.280842245, 0.312563151, 0.384072542, 0.544907808, 0.403577119, 0.366479009, 0.271322489, 0.332313716, 0.363636971, 0.567506433, 0.389858216, 0.352335572, 0.294442743, 0.327210188, 0.387400031, 0.568028629, 0.419212312, 0.380442262, 0.292405218, 0.355522633, 0.388237864, 0.569831908, 0.386164367, 0.358960152, 0.280832618, 0.306712478, 0.388522804, 0.547318637, 0.404679626, 0.368038625, 0.270351022, 0.327758551, 0.355748355, 0.562132239, 0.388839215, 0.354589075, 0.292931229, 0.32320857, 0.384927899, 0.569507837, 0.427006304, 0.387179673, 0.296129435, 0.354957819, 0.373239458, 0.564107835, 0.388152808, 0.362227619, 0.286248207, 0.30410701, 0.371562302, 0.547217429, 0.413966358, 0.374342501, 0.277083844, 0.329234928, 0.360199064, 0.56319958, 0.395103514, 0.356190234, 0.30342406, 0.319472998, 0.374919415, 0.562095463, 0.4272044, 0.384849489, 0.30193159, 0.357220173, 0.370663971, 0.560024977, 0.390790254, 0.358960539, 0.292500079, 0.307943523, 0.38294816, 0.550384879, 0.416471928, 0.372965455, 0.281034142, 0.333680212, 0.354615062, 0.571075439, 0.391601503, 0.352775782, 0.300828457, 0.323752701, 0.380874842, 0.572037518, 0.422641546, 0.381270856, 0.297657907, 0.351100922, 0.378316551, 0.565528035, 0.377138108, 0.350228041, 0.280852497, 0.302312613, 0.380169332, 0.547641516, 0.399360836, 0.366522521, 0.272912323, 0.328425974, 0.363527954, 0.568698049, 0.379983455, 0.345326036, 0.293885022, 0.318460047, 0.386522889, 0.561218262, 0.413831741, 0.373845845, 0.297649235, 0.350118339, 0.381706804, 0.566378355, 0.375301003, 0.354305476, 0.284312278, 0.300512671, 0.389445692, 0.554923773, 0.39281565, 0.367454708, 0.272016704, 0.326412827, 0.36618197, 0.574470341, 0.381394088, 0.346452832, 0.296702206, 0.319593251, 0.387658894, 0.57635361, 0.412113428, 0.377770454, 0.298836976, 0.357913762, 0.385869861, 0.57684052, 0.377885163, 0.352945805, 0.281550825, 0.303892344, 0.387492597, 0.570096672, 0.40180701, 0.366340518, 0.271867275, 0.32957834, 0.364171803, 0.583334565, 0.387156546, 0.350667119, 0.296875715, 0.325103104, 0.386948705, 0.576835871, 0.418324441, 0.380991727, 0.295781225, 0.357850581, 0.383557409, 0.579620421, 0.3783921, 0.354605377, 0.28420946, 0.304937959, 0.383354515, 0.566475749, 0.396580338, 0.366820574, 0.272507519, 0.332726419, 0.358911574, 0.587123096, 0.388483971, 0.351614773, 0.29733035, 0.328468204, 0.376607686, 0.585216701, 0.420830548, 0.377089471, 0.292552143, 0.355401903, 0.375032485, 0.575437188, 0.375191748, 0.352959573, 0.27986902, 0.305523574, 0.373941302, 0.556932092, 0.399738073, 0.369940549, 0.268630564, 0.331396043, 0.356768399, 0.576361179, 0.37437886, 0.354614109, 0.301132381, 0.320814312, 0.371413022, 0.564903557, 0.405022442, 0.381677002, 0.296714664, 0.352720737, 0.368167043, 0.552536845, 0.369512945, 0.354763299, 0.2862508, 0.303644359, 0.367782414, 0.536675036, 0.379065156, 0.36316967, 0.272801757, 0.330991268, 0.355604261, 0.551608324, 0.377693772, 0.347394437, 0.298286587, 0.323093235, 0.382463932, 0.567741811, 0.412472039, 0.371078163, 0.299147874, 0.354962975, 0.365090519, 0.550042212, 0.361892581, 0.318879694, 0.280130088, 0.318703413, 0.32563895, 0.509310126, 0.374489784, 0.349547923, 0.278457999, 0.328909695, 0.356824428, 0.540978432, 0.381575555, 0.343387246, 0.299715489, 0.327826679, 0.382047623, 0.548104465, 0.412728667, 0.379758716, 0.292627215, 0.355171084, 0.384146065, 0.554600835, 0.372419327, 0.350818336, 0.280135632, 0.307881296, 0.391261548, 0.541917861, 0.403359473, 0.36852017, 0.27336213, 0.328227371, 0.36185652, 0.565296054, 0.38438195, 0.350508302, 0.294130057, 0.325807124, 0.39377591, 0.579281032, 0.416456282, 0.381062955, 0.290777564, 0.356074929, 0.380894065, 0.564063549, 0.370864153, 0.346520841, 0.279934317, 0.302666783, 0.383865774, 0.568938494, 0.40552336, 0.377387881, 0.270744562, 0.333484769, 0.372676253, 0.587167561, 0.389712989, 0.368851602, 0.293126285, 0.321480691, 0.394123375, 0.599636197, 0.418230116, 0.394910932, 0.300357282, 0.352997214, 0.392925411, 0.593661249, 0.378119618, 0.366090983, 0.284608215, 0.303244919, 0.404051393, 0.580661654, 0.405826181, 0.39008233, 0.277680248, 0.327245474, 0.377732724, 0.600793481, 0.385223955, 0.378491789, 0.306240499, 0.323333293, 0.394568324, 0.591062546, 0.414618045, 0.393413484, 0.307772428, 0.361521721, 0.408104569, 0.602554739, 0.395209581, 0.38324374, 0.299518228, 0.305703461, 0.398532838, 0.591306865, 0.406619549, 0.397157758, 0.280760616, 0.344638288, 0.377098799, 0.599799693, 0.396375746, 0.380553395, 0.304959536, 0.342926621, 0.392703295, 0.593662858, 0.434131473, 0.422149867, 0.306104481, 0.376823068, 0.404866874, 0.599842966, 0.401659489, 0.392791599, 0.296865463, 0.322205603, 0.383886665, 0.56550616, 0.397988528, 0.393232107, 0.281217605, 0.331704497, 0.3622666, 0.580409288, 0.399271607, 0.390990883, 0.307165116, 0.339296997, 0.397636503, 0.590138555, 0.429992199, 0.416865081, 0.312746793, 0.38270697, 0.406727999, 0.589716077, 0.400261402, 0.391513139, 0.300950259, 0.333006978, 0.401014, 0.545538247, 0.407099009, 0.403969586, 0.286326438, 0.352657914, 0.361102849, 0.564272285, 0.383575022, 0.37428394, 0.308943063, 0.351821661, 0.38251248, 0.550609529, 0.413474053, 0.393364847, 0.301653683, 0.391636193, 0.374444246, 0.541152894, 0.368922323, 0.374548674, 0.292748898, 0.330993712, 0.392577589, 0.537401736, 0.390675128, 0.39286381, 0.285205185, 0.364687085, 0.379642367, 0.582572401, 0.383843958, 0.372417867, 0.325621575, 0.361363888, 0.431726605, 0.584329307, 0.43072924, 0.39702484, 0.315469533, 0.410415053, 0.401034594, 0.576784909, 0.37146306, 0.364021212, 0.283148408, 0.323568553, 0.366892606, 0.521126449, 0.382182509, 0.372857839, 0.271103531, 0.338310361, 0.340344071, 0.550293863, 0.371386081, 0.359821677, 0.303694755, 0.339687347, 0.376524657, 0.564364672, 0.407390296, 0.410044789, 0.306978434, 0.378830612, 0.394344598, 0.55025208, 0.366104096, 0.383476198, 0.308679014, 0.322104484, 0.374503821, 0.52882719, 0.381229669, 0.384940028, 0.284006983, 0.339929372, 0.333937556, 0.543488562, 0.35739854, 0.357875258, 0.3064951, 0.344185084, 0.3707937, 0.568791509, 0.392491937, 0.395209134, 0.312039107, 0.376068622, 0.365018845, 0.591550231, 0.356027603, 0.36149168, 0.288785607, 0.314650655, 0.353803009, 0.552034438, 0.369888425, 0.37481603, 0.274677366, 0.332916081, 0.3193672, 0.565057218, 0.358952254, 0.358541012, 0.297376335, 0.332432866, 0.359980464, 0.59976095, 0.401883096, 0.39734301, 0.300883442, 0.377889276, 0.354901195, 0.591099262, 0.367132753, 0.351130843, 0.292054355, 0.323436975, 0.358351856, 0.574641049, 0.385462344, 0.365478933, 0.286018133, 0.356247127, 0.341615885, 0.574044526, 0.369528443, 0.354166627, 0.308391452, 0.34328559, 0.357025534, 0.58727324, 0.401618034, 0.390821397, 0.302822292, 0.369343936, 0.348558366, 0.574020565, 0.363448262, 0.359124541, 0.286207259, 0.310421437, 0.35115546, 0.557004571, 0.381710351, 0.372321248, 0.269225895, 0.337136239, 0.334276944, 0.562392116, 0.362811655, 0.349919677, 0.29790327, 0.328732729, 0.349490911, 0.556379199, 0.395861447, 0.392223895, 0.298030227, 0.364189982, 0.343450785, 0.576265395, 0.358695239, 0.365559667, 0.289704084, 0.321149737, 0.353433102, 0.538704515, 0.375121415, 0.377834916, 0.2621333, 0.323005408, 0.318345577, 0.537774503, 0.355010778, 0.341902584, 0.290668666, 0.309508145, 0.335041106, 0.555246472, 0.374894381, 0.376463532, 0.29136309, 0.3419092, 0.328614682, 0.543954134, 0.33924675, 0.335238785, 0.265544236, 0.284156263, 0.320535511, 0.513711452, 0.358737618, 0.345160723, 0.256376326, 0.309444398, 0.299203485, 0.492393225, 0.338739246, 0.332364798, 0.292489022, 0.293915659, 0.328571528, 0.502414465, 0.362890154, 0.354812294, 0.286345989, 0.330254167, 0.316182107, 0.482408732, 0.323779702, 0.332397163, 0.287785381, 0.291671604, 0.331327617, 0.481376469, 0.344110548, 0.354373455, 0.271378964, 0.308455765, 0.303590834, 0.515961885, 0.348150373, 0.343814343, 0.305161774, 0.303326905, 0.347575068, 0.526304483, 0.364947647, 0.365818441, 0.295233041, 0.334962279, 0.32894367, 0.530617654, 0.338606596, 0.35165897, 0.293279737, 0.286122501, 0.334442794, 0.51418525, 0.368340135, 0.373894155, 0.283406526, 0.305631101, 0.30982706, 0.526541948, 0.359952688, 0.358090907, 0.321037412, 0.29049933, 0.332192004, 0.561489642, 0.39228344, 0.399711192, 0.3216708, 0.327607214, 0.338662744, 0.547147036, 0.355432928, 0.374504566, 0.318097651, 0.274700463, 0.347937644, 0.527101457, 0.395368129, 0.395760834, 0.317117453, 0.297142893, 0.314943016, 0.52725476, 0.353356093, 0.350051314, 0.329009891, 0.295602679, 0.349758357, 0.528651178, 0.366701931, 0.363912344, 0.326676279, 0.329270393, 0.333058536, 0.530428827, 0.345520139, 0.355767816, 0.321822435, 0.290629774, 0.372164279, 0.526000142, 0.368285298, 0.367049754, 0.300509095, 0.303395897, 0.334192902, 0.528586507, 0.3476336, 0.346413881, 0.336173683, 0.303957552, 0.375398308, 0.537321985, 0.368851632, 0.381739348, 0.323918998, 0.311292261, 0.371194214, 0.519260585, 0.343638361, 0.352080315, 0.32664755, 0.265753031, 0.376537293, 0.523571253, 0.371350765, 0.345371425, 0.291794598, 0.295185715, 0.337358564, 0.559703588, 0.35494858, 0.36007899, 0.330472142, 0.284664631, 0.36327222, 0.576079667, 0.389053762, 0.373941958, 0.337424874, 0.33644864, 0.399554878, 0.566843927, 0.3581554, 0.366073757, 0.325258374, 0.270278066, 0.408155918, 0.492923558, 0.365586877, 0.354724348, 0.286183566, 0.310837507, 0.357420087, 0.53207314, 0.353302747, 0.332809716, 0.327884883, 0.309232175, 0.392589122, 0.510252655, 0.39175418, 0.387260705, 0.318820715, 0.3226583, 0.361119896, 0.537394106, 0.362664282, 0.349237382, 0.310840726, 0.293846428, 0.376830488, 0.524313152, 0.362914741, 0.337446213, 0.291348994, 0.323475301, 0.372235119, 0.591287196, 0.381260067, 0.333120912, 0.331927776, 0.308796048, 0.379992217, 0.523177564, 0.381259978, 0.333714992, 0.326637536, 0.335406631, 0.368878186, 0.557693839, 0.362095118, 0.335142434, 0.347075462, 0.288341045, 0.388287306, 0.559185088, 0.38508141, 0.345205426, 0.31084922, 0.305503666, 0.365341336, 0.571870506, 0.363119364, 0.353787541, 0.348213881, 0.318655699, 0.405774415, 0.538949609, 0.3792319, 0.382127315, 0.348468274, 0.362191826, 0.409429163, 0.541426241, 0.350964218, 0.360562652, 0.336359799, 0.322972625, 0.411467403, 0.562050045, 0.39720431, 0.364869922, 0.324862897, 0.348511428, 0.385575533, 0.560647666, 0.352769047, 0.343050331, 0.345623821, 0.340212882, 0.40881905, 0.594080269, 0.365645021, 0.356857687, 0.326201707, 0.360528499, 0.412174165, 0.562448084, 0.337342143, 0.317948133, 0.347849935, 0.301218748, 0.413033217, 0.566804111, 0.372839361, 0.337022126, 0.333414763, 0.324449509, 0.392972112, 0.555356681, 0.350230962, 0.341168284, 0.368848741, 0.304935038, 0.399319082, 0.570203722, 0.36323595, 0.366636842, 0.37969166, 0.329420656, 0.384222835, 0.595914185, 0.352298409, 0.358740449, 0.389918298, 0.323068559, 0.366664499, 0.540002823, 0.353277057, 0.371427506, 0.359492332, 0.35877949, 0.359472185, 0.542804778, 0.325956404, 0.34980756, 0.401012599, 0.333345145, 0.378348947, 0.570002615, 0.37693435, 0.367698818, 0.390473574, 0.383308828, 0.404976398, 0.58349365, 0.386446625, 0.363627613, 0.406067103, 0.339754552, 0.419573635, 0.5853706, 0.388761729, 0.379221737, 0.378407478, 0.352796227, 0.373448461, 0.528360069, 0.380622298, 0.320484072, 0.389880776, 0.383513957, 0.407083124, 0.619796693, 0.393744379, 0.352769971, 0.397559047, 0.367736548, 0.41655767, 0.631306231, 0.385570794, 0.421352416, 0.439131588, 0.440560728, 0.551455259, 0.730107844, 0.464628577, 0.470268101, 0.431707442, 0.466498166, 0.504242063, 0.802780867, 0.423293859, 0.594426155, 0.460511208, 0.480724931, 0.553951383, 0.80170238, 0.493525684, 0.571876407, 0.494480431, 0.59819752, 0.526206553, 0.817861259, 0.42447874, 0.472828239, 0.495231301, 0.63566947, 0.51313889, 0.626089156, 0.444526941, 0.466139346, 0.459645808, 0.603594244, 0.474002182, 0.685530961, 0.470002234, 0.457312256, 0.500349522, 0.573489308, 0.504264295, 0.614982486, 0.512072325, 0.468206763, 0.502873421, 0.614488721, 0.500696838, 0.603025675, 0.442340404, 0.426389396, 0.53209573, 0.541573524, 0.476183563, 0.498530507, 0.421866149, 0.419296384, 0.537061512, 0.51428479, 0.496027291, 0.482739627, 0.42677623, 0.385380775, 0.515895426, 0.574943423, 0.479705006, 0.45932731, 0.450940371, 0.453895211, 0.525371373, 0.571275234, 0.481833071, 0.449126393, 0.432608873, 0.404151112, 0.529996812, 0.46524623, 0.468800992, 0.415457219, 0.431349516, 0.429975152, 0.512685776, 0.519187272, 0.496848106, 0.467722952, 0.431402534, 0.418020189, 0.559780717, 0.531286478, 0.544440508, 0.509931564, 0.501982391, 0.416505486, 0.569154382, 0.594487369, 0.519643009, 0.462858111, 0.427335411, 0.412751883, 0.610114932, 0.573166311, 0.475373238, 0.43980965, 0.441632211, 0.384562165, 0.574726224, 0.46002847, 0.474783659, 0.457507491, 0.398570508, 0.35741514, 0.566513181, 0.497574359, 0.45585987, 0.427034944, 0.404938042, 0.393973887, 0.515126705, 0.552695751, 0.434818357, 0.390590727, 0.354763597, 0.37405321, 0.511883736, 0.471569151, 0.419040054, 0.407730132, 0.393894136, 0.41790998, 0.518214345, 0.527122974, 0.484511942, 0.471446186, 0.450038165, 0.441546947, 0.506703854, 0.549835324, 0.47439, 0.435977846, 0.47994566, 0.441224158, 0.496803999, 0.518672228, 0.526390314, 0.428025931, 0.469358772, 0.440844804, 0.496754974, 0.501975775, 0.52505064, 0.463455766, 0.45358488, 0.41656673, 0.44434306, 0.457518816, 0.500291467, 0.443637371, 0.46477443, 0.466399997, 0.462671518, 0.460303426, 0.501412988, 0.466919392, 0.496917367, 0.48138386, 0.511217177, 0.505699158, 0.533010721, 0.460808575, 0.470523715, 0.509612322, 0.551714659, 0.503094256, 0.525273502, 0.441006631, 0.399176598, 0.459142894, 0.447237104, 0.495727122, 0.51028198, 0.414387256, 0.414692402, 0.507609308, 0.572735488, 0.528077602, 0.496551424, 0.435450017, 0.391895652, 0.490611464, 0.574743092, 0.467178762, 0.497765839, 0.431617558, 0.434695482, 0.487990201, 0.610870838, 0.463755906, 0.506419718, 0.33933109, 0.413850367, 0.437293738, 0.547630787, 0.558535993, 0.596641839, 0.302136898, 0.431952834, 0.50620389, 0.539273322, 0.0256302711]
[truncated: 4,313,547 more chars]
