# Supplementary material for: Systematic contextual biases in SegmentNT potentially relevant to other nucleotide transformer models
Source: bioRxiv. 2026 May 4:2025.04.09.647946. Preprint. [Version 2] doi: 10.1101/2025.04.09.647946 (PMC13174627; doi:10.1101/2025.04.09.647946)
Supplement: Supplement 3 [file media-3.zip › Supplementary_data/segmentNT_additional_genes/pos/wfdc5_pos1090.txt]

protein_coding_gene=[0.9264463, 0.94399506, 0.93925565, 0.91202563, 0.9117573, 0.9162444, 0.9154771, 0.93572205, 0.9446599, 0.89737433, 0.9254066, 0.9237801, 0.91647774, 0.93780977, 0.947865, 0.9058873, 0.9309136, 0.9220517, 0.8993114, 0.91992456, 0.9379139, 0.9018848, 0.9256269, 0.9226529, 0.9001494, 0.9157345, 0.9312892, 0.8983226, 0.8946278, 0.914348, 0.9191343, 0.9278324, 0.9330765, 0.89989173, 0.87102765, 0.8904087, 0.90910155, 0.9218215, 0.9281457, 0.8845044, 0.87461835, 0.8840781, 0.9180065, 0.9334385, 0.9299978, 0.902154, 0.89704615, 0.89654285, 0.92047477, 0.9346288, 0.9354008, 0.9076029, 0.8887527, 0.8906565, 0.9277895, 0.9326667, 0.94049615, 0.8989522, 0.8953465, 0.8873051, 0.9230862, 0.931349, 0.9371822, 0.89108646, 0.8882765, 0.8845755, 0.91422313, 0.9278705, 0.92443085, 0.89263093, 0.8840235, 0.90244925, 0.92823005, 0.9228379, 0.9141586, 0.8976798, 0.884919, 0.89468104, 0.91786546, 0.9196336, 0.9082375, 0.91684866, 0.8898832, 0.8974533, 0.9297714, 0.93178046, 0.92458874, 0.91502094, 0.8834127, 0.9027146, 0.9357209, 0.9402513, 0.9374993, 0.93094903, 0.8892758, 0.9251537, 0.9431628, 0.9461885, 0.9509499, 0.9411915, 0.88910943, 0.93680423, 0.9540879, 0.9525307, 0.9611568, 0.9525429, 0.8923826, 0.93283516, 0.95494086, 0.956801057, 0.966332197, 0.9563316, 0.8850916, 0.9389161, 0.96359223, 0.9599797, 0.9676827, 0.9560355, 0.8971525, 0.94640964, 0.96384245, 0.9637383, 0.9718873, 0.9596078, 0.904037, 0.94406337, 0.96662605, 0.96808684, 0.9719081, 0.96369505, 0.9114838, 0.94257355, 0.9651006, 0.9686933, 0.97197104, 0.9603493, 0.9085601, 0.9359876, 0.96658593, 0.95976114, 0.9678123, 0.9548516, 0.9079001, 0.94941074, 0.96703756, 0.9676733, 0.9721057, 0.9584551, 0.9318966, 0.95974183, 0.96803546, 0.96258396, 0.9708684, 0.95486224, 0.92836946, 0.9514472, 0.96690905, 0.96577847, 0.97403765, 0.95633554, 0.9344853, 0.9564235, 0.9695062, 0.96401125, 0.974714, 0.96318, 0.93729377, 0.96135813, 0.9712081, 0.9693962, 0.976576, 0.9685416, 0.945135, 0.96364236, 0.9703225, 0.9684069, 0.97597855, 0.97364277, 0.9436469, 0.9643652, 0.9705958, 0.97017616, 0.97758657, 0.9724648, 0.9422298, 0.96014744, 0.96983474, 0.9649698, 0.98013455, 0.97000736, 0.9499912, 0.9628096, 0.97008824, 0.9686112, 0.9816343, 0.9749409, 0.9493122, 0.96346927, 0.9696362, 0.9653818, 0.97825444, 0.97475004, 0.9432673, 0.9604396, 0.96784157, 0.9647082, 0.97857577, 0.9756059, 0.9420465, 0.9608758, 0.97178346, 0.96083444, 0.9776849, 0.9746756, 0.9454092, 0.9674653, 0.9708519, 0.96584433, 0.9802186, 0.97921765, 0.9469259, 0.96252805, 0.9679968, 0.961437881, 0.977205336, 0.97670865, 0.94335496, 0.95911276, 0.96795547, 0.9614486, 0.9791006, 0.97667706, 0.94368273, 0.95997226, 0.9701073, 0.95824414, 0.9786814, 0.9742613, 0.9446191, 0.96528995, 0.97045755, 0.9583236, 0.97848594, 0.9769917, 0.9474063, 0.966349, 0.9722609, 0.9635584, 0.97757065, 0.9795632, 0.94904685, 0.9666987, 0.9725174, 0.9642528, 0.97852224, 0.9801307, 0.94839567, 0.9660503, 0.9747634, 0.96648884, 0.9801245, 0.97875637, 0.9522657, 0.969157, 0.9741046, 0.9674412, 0.98062474, 0.98096955, 0.95551103, 0.96992975, 0.9725757, 0.96432096, 0.9763265, 0.9795481, 0.9479966, 0.96571714, 0.97173053, 0.9676106, 0.97839874, 0.97988564, 0.95187837, 0.97038424, 0.97653574, 0.9695192, 0.97935677, 0.9804652, 0.95845884, 0.9756636, 0.9785266, 0.9712879, 0.98120594, 0.98381793, 0.96083605, 0.9747439, 0.9769522, 0.9711151, 0.9796437, 0.98436016, 0.957769, 0.97329754, 0.9763718, 0.97348696, 0.9816073, 0.9850036, 0.9577484, 0.9719334, 0.9771753, 0.9705521, 0.9815559, 0.98249364, 0.9583513, 0.97556216, 0.97842854, 0.9718804, 0.9810265, 0.9837713, 0.95901, 0.970904, 0.97773504, 0.9692267, 0.97804487, 0.98290855, 0.9569431, 0.96804917, 0.9769895, 0.9708883, 0.9803963, 0.9834494, 0.95859575, 0.9737458, 0.9790312, 0.9689877, 0.98166406, 0.983371, 0.96225137, 0.97713166, 0.97964877, 0.97187287, 0.9832803, 0.9862546, 0.96804285, 0.97838575, 0.97892874, 0.972988307, 0.981238544, 0.9848673, 0.9648237, 0.9760936, 0.9777787, 0.975031555, 0.982309639, 0.9851879, 0.9693934, 0.9775696, 0.978959, 0.97320086, 0.983054, 0.9852652, 0.9718484, 0.98196447, 0.9804849, 0.975544691, 0.983549178, 0.9866348, 0.9739948, 0.98054755, 0.9790383, 0.97489661, 0.981823683, 0.98600763, 0.97215897, 0.9792448, 0.9771591, 0.975971997, 0.983796239, 0.9857226, 0.9714839, 0.9781027, 0.9772041, 0.9727695, 0.9823421, 0.9841194, 0.9715524, 0.9801261, 0.9769942, 0.974698842, 0.982654512, 0.98658574, 0.97538257, 0.97967714, 0.97634345, 0.976107836, 0.982676625, 0.9855819, 0.97282547, 0.9789259, 0.9777125, 0.977947652, 0.984748542, 0.98681414, 0.9741014, 0.98109335, 0.9797045, 0.975957811, 0.985919297, 0.98660773, 0.97455335, 0.981924, 0.9810563, 0.978220046, 0.987203062, 0.9889448, 0.97710097, 0.9823773, 0.9806144, 0.978505909, 0.98651123, 0.9876752, 0.97319293, 0.9789377, 0.9786155, 0.977770925, 0.987293661, 0.9878472, 0.97365904, 0.9795368, 0.98038894, 0.975760818, 0.98671478, 0.98583996, 0.97392637, 0.98183024, 0.98067033, 0.9759892, 0.98552287, 0.98678404, 0.9757, 0.9809208, 0.9792916, 0.976793766, 0.98447305, 0.9867706, 0.97270733, 0.97824097, 0.9779978, 0.977814734, 0.986561954, 0.9869308, 0.9733656, 0.9776728, 0.9793667, 0.975600362, 0.986240983, 0.98553383, 0.9732206, 0.9799002, 0.97997904, 0.976589859, 0.986536741, 0.9876416, 0.97438824, 0.97862154, 0.97934383, 0.97647595, 0.98506737, 0.987357, 0.97159845, 0.9766208, 0.9790631, 0.9775033, 0.98610455, 0.9868558, 0.973459, 0.9784156, 0.9805001, 0.9760667, 0.98565567, 0.9853607, 0.9741523, 0.98102176, 0.98115486, 0.977262914, 0.986106932, 0.98768365, 0.9763632, 0.97995293, 0.9802024, 0.977445006, 0.985813797, 0.987594, 0.97386664, 0.9792783, 0.979424, 0.978158951, 0.987140298, 0.98762625, 0.97508913, 0.97970206, 0.98009574, 0.975521743, 0.986886919, 0.9861668, 0.9746499, 0.98175573, 0.9811054, 0.975685716, 0.986769557, 0.988219, 0.97715193, 0.98207426, 0.98077893, 0.976511061, 0.985355794, 0.9882063, 0.97342944, 0.9816145, 0.9803736, 0.978142738, 0.98696214, 0.988332, 0.97225136, 0.9821322, 0.9808709, 0.975242078, 0.986905277, 0.98660403, 0.97153306, 0.98293746, 0.9813787, 0.977760792, 0.987964869, 0.9868443, 0.97250515, 0.98124725, 0.97873205, 0.975345135, 0.986052394, 0.9861107, 0.9672328, 0.9783556, 0.9776588, 0.975648165, 0.986730516, 0.9853317, 0.9656181, 0.97872806, 0.98058516, 0.974412262, 0.987326801, 0.9835509, 0.9698505, 0.98103184, 0.9815739, 0.975169957, 0.988179684, 0.98580325, 0.9717708, 0.9810286, 0.98015815, 0.974163115, 0.986838818, 0.9844966, 0.9641501, 0.977371, 0.97765267, 0.974340498, 0.9882074, 0.98272854, 0.9637157, 0.9782494, 0.97980356, 0.97350955, 0.986209095, 0.97751164, 0.9624299, 0.9771476, 0.98035336, 0.97170603, 0.9858716, 0.98104185, 0.96672064, 0.9761204, 0.9784598, 0.97076416, 0.985970795, 0.9811339, 0.96423984, 0.9734214, 0.9766848, 0.968445837, 0.986856282, 0.97937083, 0.96349096, 0.97434354, 0.9797999, 0.968735814, 0.986986637, 0.9796579, 0.96411526, 0.97631174, 0.9802657, 0.971283793, 0.98749882, 0.98218673, 0.9674654, 0.975969, 0.97900504, 0.973098576, 0.98619169, 0.98279023, 0.9657105, 0.9733831, 0.9782994, 0.969523549, 0.987009048, 0.9812775, 0.9643818, 0.971777, 0.98030627, 0.968898177, 0.986783385, 0.98114234, 0.967334, 0.9757395, 0.9813028, 0.967338562, 0.987701952, 0.9840191, 0.96991146, 0.9774509, 0.98085505, 0.967368364, 0.985603452, 0.9835982, 0.9661058, 0.9752857, 0.9802407, 0.965692103, 0.988024056, 0.98386663, 0.96757823, 0.97535366, 0.9826315, 0.965211213, 0.987626255, 0.9840089, 0.9706515, 0.97807145, 0.9834637, 0.969579279, 0.988191187, 0.98666555, 0.9738235, 0.97695917, 0.98276824, 0.967998028, 0.986846626, 0.9855129, 0.9715579, 0.9742724, 0.98241526, 0.967628658, 0.987905979, 0.9860707, 0.96743953, 0.9750437, 0.98207355, 0.965529025, 0.987253964, 0.9862758, 0.97089154, 0.97716534, 0.9823335, 0.969259322, 0.988667309, 0.9867222, 0.9738168, 0.9781595, 0.9824787, 0.971114457, 0.987702072, 0.98707455, 0.9719976, 0.975608, 0.98128074, 0.967261374, 0.988422573, 0.98669666, 0.97213227, 0.97574073, 0.98235476, 0.96641469, 0.988132775, 0.9861458, 0.9749494, 0.98023456, 0.98376465, 0.970228255, 0.989001155, 0.9855379, 0.977127, 0.98014337, 0.9832508, 0.967972219, 0.988715827, 0.98557633, 0.9745851, 0.9778845, 0.98200446, 0.96673435, 0.990781724, 0.9845596, 0.9728735, 0.9781937, 0.98276275, 0.965797484, 0.990320444, 0.9855622, 0.97229046, 0.9783627, 0.9829697, 0.966301143, 0.990927339, 0.98660415, 0.9751654, 0.9790502, 0.9828012, 0.968576849, 0.989392161, 0.9865494, 0.9706827, 0.9759009, 0.9827138, 0.966319501, 0.989516377, 0.98454964, 0.969375, 0.976924, 0.9847669, 0.9674623, 0.99042016, 0.98558456, 0.9739991, 0.97941643, 0.9852696, 0.9692099, 0.9902913, 0.98634905, 0.97568977, 0.9783035, 0.9825667, 0.968628, 0.98927677, 0.9853365, 0.9719472, 0.9764048, 0.98237616, 0.9688157, 0.99071515, 0.9845799, 0.9728459, 0.9787279, 0.9842463, 0.969087243, 0.990197182, 0.9869799, 0.97450316, 0.98049873, 0.9841472, 0.970580637, 0.99135983, 0.98697597, 0.9752515, 0.9801911, 0.98334634, 0.972145081, 0.990234137, 0.98548025, 0.9722359, 0.9797977, 0.98334235, 0.971630692, 0.991514027, 0.98531705, 0.97303987, 0.98067456, 0.9847623, 0.9725407, 0.99126893, 0.98584735, 0.9749628, 0.98206484, 0.98535323, 0.973151743, 0.991530418, 0.98623693, 0.97714263, 0.98158824, 0.9849423, 0.975358188, 0.990412891, 0.98477453, 0.97277325, 0.9798054, 0.98502064, 0.9713859, 0.99183804, 0.98385704, 0.97112757, 0.9806542, 0.98564816, 0.97025037, 0.9920283, 0.9856601, 0.97251296, 0.98290014, 0.9855988, 0.970413327, 0.9920066, 0.9861081, 0.97450817, 0.9829402, 0.98432606, 0.9734774, 0.9911197, 0.9850834, 0.97155136, 0.9804011, 0.98405474, 0.97095245, 0.991508, 0.9836073, 0.97199863, 0.9819579, 0.9859766, 0.9715431, 0.99223316, 0.9841486, 0.97297037, 0.9832346, 0.9855144, 0.9699883, 0.99132067, 0.9843887, 0.9739464, 0.9815182, 0.9835623, 0.96873134, 0.9891968, 0.9825438, 0.9709293, 0.9784323, 0.9814848, 0.967014194, 0.989662528, 0.9773975, 0.9689894, 0.9703817, 0.97784597, 0.967097223, 0.988105059, 0.97784334, 0.9704344, 0.9790085, 0.97971743, 0.96572644, 0.99017406, 0.9809694, 0.9728827, 0.97805023, 0.97819066, 0.96560574, 0.98601305, 0.9803565, 0.96953535, 0.9765321, 0.97652596, 0.96284556, 0.98624843, 0.9784943, 0.9697685, 0.97294575, 0.97947854, 0.965079248, 0.987273335, 0.9797482, 0.9725542, 0.9752067, 0.97932464, 0.9657656, 0.9871622, 0.9810641, 0.9746319, 0.9744334, 0.9786252, 0.9664729, 0.9857276, 0.9803169, 0.97215545, 0.97380733, 0.97816694, 0.96704435, 0.98665637, 0.9786969, 0.9725026, 0.9743037, 0.9790717, 0.9686525, 0.9874083, 0.9792991, 0.9738129, 0.9793969, 0.9812003, 0.9708561, 0.9897928, 0.98048353, 0.975971, 0.97798616, 0.9795785, 0.9698167, 0.9888517, 0.9813035, 0.9720329, 0.9769183, 0.97929126, 0.9683849, 0.9906148, 0.9804032, 0.97161645, 0.97642636, 0.9805555, 0.96773887, 0.9898434, 0.97814333, 0.97153395, 0.9796625, 0.98135054, 0.970587, 0.98966056, 0.9811118, 0.97518945, 0.978149, 0.981355, 0.9712913, 0.9895426, 0.9820724, 0.9720943, 0.9772125, 0.9803294, 0.96801132, 0.989832997, 0.9790932, 0.972478, 0.97701627, 0.9822178, 0.969375789, 0.989368141, 0.9813276, 0.9747935, 0.97771764, 0.9822209, 0.9722081, 0.9897255, 0.98185426, 0.97767204, 0.97662735, 0.9805238, 0.970659256, 0.988045037, 0.98212177, 0.97558767, 0.97575706, 0.9815143, 0.972533584, 0.98936373, 0.9808397, 0.9764548, 0.97585243, 0.98368454, 0.970809639, 0.989819229, 0.98269355, 0.9764598, 0.97894645, 0.9830078, 0.970742881, 0.989648283, 0.9828795, 0.97875535, 0.97718346, 0.9811493, 0.96847713, 0.987409055, 0.9824557, 0.97501355, 0.97672904, 0.9806192, 0.966965914, 0.987567306, 0.9790232, 0.9746789, 0.9762096, 0.98189837, 0.97046876, 0.987732172, 0.97970057, 0.9758, 0.97902393, 0.98232496, 0.972799778, 0.988587737, 0.9814959, 0.97805285, 0.9781813, 0.9811075, 0.973210096, 0.987904251, 0.982076, 0.97503644, 0.9776288, 0.9805859, 0.970464826, 0.988811255, 0.9795205, 0.97588646, 0.97752804, 0.9821911, 0.968207538, 0.987780809, 0.97997105, 0.9772384, 0.9787775, 0.98133403, 0.965848982, 0.987687528, 0.9802483, 0.98045784, 0.97805244, 0.9801, 0.9659006, 0.985255599, 0.97929436, 0.97754127, 0.97751904, 0.97862417, 0.96461517, 0.9861573, 0.9769507, 0.9781124, 0.9772515, 0.9802935, 0.9635956, 0.98567444, 0.9774135, 0.97876656, 0.97914106, 0.9801138, 0.96677756, 0.98640627, 0.9802334, 0.9808431, 0.9795973, 0.9820061, 0.973083198, 0.991302848, 0.98318326, 0.9758042, 0.9775758, 0.9797524, 0.96813333, 0.98827213, 0.9794432, 0.97699326, 0.97711617, 0.98148215, 0.9674124, 0.9874839, 0.9796103, 0.9773474, 0.97903216, 0.98052394, 0.967745, 0.9876018, 0.98158824, 0.97844064, 0.9788207, 0.9777069, 0.968452513, 0.986303806, 0.9811664, 0.9723506, 0.9786062, 0.9779849, 0.968367994, 0.988230228, 0.9778185, 0.9755752, 0.976646, 0.9792454, 0.96755636, 0.98712415, 0.979362, 0.9768305, 0.9795715, 0.9799099, 0.9678637, 0.98660105, 0.9791534, 0.97802174, 0.97839624, 0.9791071, 0.9681294, 0.9840236, 0.978019, 0.97530544, 0.97631323, 0.97776276, 0.9666392, 0.9857382, 0.97430307, 0.9760667, 0.97492653, 0.97917217, 0.9655138, 0.9847692, 0.97448164, 0.97594464, 0.97711253, 0.97893834, 0.9663314, 0.98592085, 0.9753152, 0.977741, 0.9757613, 0.9772394, 0.966968, 0.9836338, 0.9759375, 0.9741294, 0.9739804, 0.97598195, 0.9645395, 0.9842074, 0.9698553, 0.974391, 0.973112, 0.9777794, 0.96342576, 0.9835691, 0.969319, 0.97595584, 0.97610676, 0.9770552, 0.9624714, 0.98426974, 0.97214675, 0.9774425, 0.97456586, 0.9758832, 0.9633129, 0.9825835, 0.9735256, 0.97481596, 0.9742133, 0.97593075, 0.9643497, 0.984142, 0.96894026, 0.975641, 0.9733655, 0.9785921, 0.9633367, 0.98364836, 0.97111726, 0.9763363, 0.97669375, 0.9772618, 0.962266, 0.98402935, 0.9723688, 0.9781726, 0.9754784, 0.97682375, 0.96455395, 0.9826414, 0.9715181, 0.9747394, 0.97505695, 0.97573924, 0.9634668, 0.9845552, 0.96722966, 0.9753318, 0.97520083, 0.9788473, 0.96340585, 0.985089, 0.96581906, 0.9760901, 0.9771706, 0.977871, 0.9632713, 0.98634857, 0.9692972, 0.97821116, 0.9764755, 0.9776143, 0.96386623, 0.9830433, 0.96966094, 0.97391576, 0.97461784, 0.9764964, 0.9630823, 0.9849224, 0.9659525, 0.97547466, 0.9752853, 0.97915614, 0.9631977, 0.9854805, 0.96727175, 0.9764256, 0.97857225, 0.97889906, 0.96393317, 0.9856354, 0.9688802, 0.9776997, 0.9779377, 0.9776988, 0.963654, 0.98338443, 0.971785, 0.9745151, 0.9768673, 0.97734237, 0.9637182, 0.9849526, 0.96867913, 0.9752305, 0.9761429, 0.9793309, 0.9637099, 0.9853093, 0.9694433, 0.9766668, 0.9784771, 0.97883826, 0.9646733, 0.98522466, 0.969753, 0.97814333, 0.97768015, 0.9779237, 0.96595895, 0.9834427, 0.96909326, 0.9745172, 0.9764123, 0.9767924, 0.96400905, 0.98435706, 0.96514, 0.97547466, 0.9758421, 0.9788886, 0.9623433, 0.9845344, 0.9663157, 0.9760231, 0.97837955, 0.9785221, 0.9631977, 0.9848127, 0.96797234, 0.97783476, 0.97772676, 0.97696805, 0.9645756, 0.98175484, 0.96579784, 0.9747644, 0.9764755, 0.97722965, 0.965218306, 0.982706428, 0.96094954, 0.97626764, 0.9774736, 0.9791712, 0.9653341, 0.9830384, 0.9614175, 0.97754914, 0.9804231, 0.97832596, 0.96359175, 0.98239845, 0.9652605, 0.97979224, 0.9795942, 0.9764573, 0.963475049, 0.980890274, 0.9662093, 0.9761431, 0.9790577, 0.9759376, 0.964218259, 0.98322314, 0.96401757, 0.9772818, 0.9786447, 0.97816944, 0.9642228, 0.9828778, 0.9625626, 0.9780712, 0.9807062, 0.9780973, 0.96423084, 0.98336065, 0.96499735, 0.9801671, 0.98025423, 0.9763447, 0.96499157, 0.981438398, 0.9656492, 0.97634697, 0.9790719, 0.97576284, 0.964885354, 0.983035922, 0.96303135, 0.9772514, 0.9778074, 0.97763604, 0.96487546, 0.982890785, 0.9639007, 0.9781522, 0.98003745, 0.9772456, 0.9652466, 0.98350513, 0.9659327, 0.9795801, 0.9797301, 0.97542626, 0.964236617, 0.981139123, 0.9654745, 0.97582555, 0.9775992, 0.97418684, 0.96273893, 0.9825158, 0.9616946, 0.9759437, 0.97671574, 0.9765994, 0.9628144, 0.9827526, 0.96297044, 0.9776024, 0.9790131, 0.97657406, 0.96457565, 0.98364604, 0.96594584, 0.97948253, 0.978204, 0.9750074, 0.965481162, 0.98154521, 0.96607846, 0.97614413, 0.9770785, 0.97407204, 0.964472651, 0.983145237, 0.96201926, 0.97698724, 0.97699213, 0.97672164, 0.96404636, 0.9827981, 0.96221834, 0.97788256, 0.979332, 0.97657984, 0.964582, 0.9833292, 0.9651148, 0.97982293, 0.9789494, 0.974721, 0.96504885, 0.98074865, 0.9652744, 0.9759877, 0.9772613, 0.97438693, 0.9644841, 0.98213655, 0.9618631, 0.9765326, 0.9769791, 0.9768554, 0.96390724, 0.98201114, 0.96237653, 0.9777559, 0.9792392, 0.9763796, 0.96294683, 0.98229116, 0.96412194, 0.97960985, 0.97881866, 0.97457, 0.96327245, 0.97956043, 0.9645321, 0.975811, 0.977275, 0.97423065, 0.9627397, 0.9818076, 0.96134645, 0.9766688, 0.9767091, 0.97707486, 0.9623454, 0.98152715, 0.96175957, 0.97735685, 0.978588, 0.9762156, 0.9622821, 0.9820563, 0.96412903, 0.9793122, 0.977893, 0.9740917, 0.9630184, 0.97946835, 0.964976, 0.97537756, 0.97568107, 0.9740416, 0.96218544, 0.9813772, 0.9618363, 0.9760149, 0.9752668, 0.9763991, 0.9610852, 0.98138225, 0.96304166, 0.97713, 0.9780707, 0.97605985, 0.95943856, 0.9823619, 0.9654141, 0.9796294, 0.9777544, 0.97426516, 0.96143734, 0.97969717, 0.9659846, 0.97588253, 0.97571975, 0.9737944, 0.960978389, 0.981682122, 0.9625223, 0.97659636, 0.9753727, 0.9764579, 0.960689187, 0.981672108, 0.96375364, 0.9773144, 0.978093, 0.97564995, 0.9611789, 0.9821183, 0.96632093, 0.97922826, 0.9779635, 0.97399116, 0.961976469, 0.979251385, 0.966824472, 0.975336313, 0.9760401, 0.97369283, 0.960271716, 0.981529713, 0.963157, 0.9765217, 0.97576886, 0.97599083, 0.961234331, 0.981935859, 0.9631282, 0.97687584, 0.978000104, 0.975715101, 0.96090126, 0.982457936, 0.9653364, 0.97921795, 0.9774998, 0.974141, 0.962155342, 0.979821086, 0.96527594, 0.97549987, 0.97549665, 0.9733247, 0.9618329, 0.9818192, 0.9616231, 0.97616065, 0.9753093, 0.9758665, 0.9606792, 0.98166245, 0.96221703, 0.97711027, 0.97772855, 0.97531784, 0.96086526, 0.9822391, 0.9646243, 0.9791079, 0.9774762, 0.97314596, 0.9610002, 0.97954077, 0.96408105, 0.9753524, 0.9754253, 0.97254676, 0.96092224, 0.9816778, 0.9605163, 0.9760759, 0.9751286, 0.9755123, 0.96102566, 0.98152155, 0.96153253, 0.9766891, 0.97766066, 0.9749963, 0.9607376, 0.98198503, 0.9642103, 0.9787713, 0.97733647, 0.97288585, 0.9614002, 0.9791181, 0.9643263, 0.97524714, 0.9752413, 0.972492, 0.9606101, 0.98080003, 0.9604441, 0.9761564, 0.97524244, 0.9754251, 0.9599382, 0.9809761, 0.95974755, 0.9770617, 0.9778782, 0.97550213, 0.96106946, 0.9815769, 0.96234727, 0.97968626, 0.9780189, 0.97353774, 0.96183264, 0.97868514, 0.9626412, 0.97607815, 0.9765845, 0.97405326, 0.9617244, 0.98091334, 0.95778364, 0.9767125, 0.9762598, 0.97630924, 0.96094614, 0.9810188, 0.9590498, 0.9780978, 0.97907716, 0.9761436, 0.9605055, 0.98177797, 0.9620348, 0.9794138, 0.97858435, 0.97358286, 0.9615664, 0.9788457, 0.9613006, 0.9753587, 0.9769105, 0.9736017, 0.9620259, 0.98201483, 0.9583927, 0.9745866, 0.9736771, 0.9762515, 0.96105933, 0.9824025, 0.95917857, 0.97533745, 0.9780296, 0.97372085, 0.9593435, 0.98139715, 0.9583284, 0.9779773, 0.97769326, 0.9719685, 0.9605894, 0.97810566, 0.95875263, 0.9749203, 0.97656983, 0.97245884, 0.9607025, 0.98074776, 0.95433325, 0.97556794, 0.9765965, 0.975144, 0.9593377, 0.9807813, 0.95560694, 0.9766842, 0.97904885, 0.97502214, 0.958773, 0.98148465, 0.9593218, 0.97872317, 0.9784646, 0.9734085, 0.9612807, 0.97911376, 0.9590795, 0.9751017, 0.97682047, 0.9730511, 0.9613011, 0.9809641, 0.95614195, 0.9762164, 0.97669035, 0.9757726, 0.96134853, 0.9809147, 0.95578766, 0.97732484, 0.9792086, 0.97551596, 0.9614821, 0.9815685, 0.9588106, 0.97929585, 0.97892153, 0.9735217, 0.96236306, 0.9787183, 0.960287, 0.9753321, 0.9768851, 0.97304994, 0.96190035, 0.980692, 0.95639104, 0.97571397, 0.97644913, 0.9747663, 0.960151, 0.9798981, 0.956363, 0.9766957, 0.9789234, 0.97457504, 0.9600753, 0.97989607, 0.9591791, 0.97907925, 0.97872615, 0.97270215, 0.9609546, 0.97753626, 0.9595341, 0.9755347, 0.9769156, 0.97272843, 0.96051484, 0.979682, 0.956058, 0.97605044, 0.97637194, 0.9751924, 0.9595868, 0.97938055, 0.9559022, 0.97690535, 0.97874314, 0.9743377, 0.95889467, 0.98023325, 0.95926374, 0.979194, 0.9787935, 0.97299045, 0.96103376, 0.9779392, 0.95858645, 0.9755932, 0.9771538, 0.97279626, 0.96161777, 0.9804261, 0.95577633, 0.97636753, 0.97671777, 0.9757766, 0.9617021, 0.9805932, 0.9568721, 0.97717756, 0.9790838, 0.9754149, 0.96168214, 0.9810838, 0.95928866, 0.9792662, 0.97932965, 0.97360927, 0.96246266, 0.9782179, 0.95985264, 0.9755341, 0.9775074, 0.9733001, 0.96188617, 0.9805038, 0.95508945, 0.9760399, 0.9764773, 0.975437, 0.9605911, 0.97994643, 0.9542058, 0.9766251, 0.97828215, 0.97448665, 0.9590431, 0.980453, 0.95758367, 0.9790408, 0.9781012, 0.97265875, 0.96022487, 0.97790146, 0.9584845, 0.9755761, 0.97651505, 0.9726856, 0.96033186, 0.9802934, 0.95481735, 0.97615856, 0.9759736, 0.97552913, 0.9600258, 0.98010695, 0.9547582, 0.97714907, 0.97844505, 0.9747737, 0.9601162, 0.98098284, 0.9579661, 0.97924405, 0.9782813, 0.9726217, 0.96074736, 0.97833645, 0.9585699, 0.9757683, 0.9765896, 0.9724835, 0.9608616, 0.9808646, 0.95497435, 0.9763456, 0.97626877, 0.9752543, 0.9603088, 0.98024315, 0.9541871, 0.97716004, 0.9788167, 0.9753879, 0.9606851, 0.9809667, 0.9577766, 0.97923946, 0.97839814, 0.9729254, 0.96155, 0.978139, 0.95805097, 0.9755553, 0.97672427, 0.9722475, 0.9614458, 0.9804685, 0.9544819, 0.9758716, 0.97657096, 0.97487724, 0.96003765, 0.9797998, 0.9541945, 0.97648597, 0.9787571, 0.9739614, 0.9599376, 0.9804442, 0.9567921, 0.97832596, 0.97846824, 0.97195256, 0.96078086, 0.9774354, 0.95694834, 0.97514606, 0.97649115, 0.9722554, 0.9604986, 0.97956777, 0.9536588, 0.97560465, 0.9762748, 0.975002, 0.9606171, 0.97928345, 0.9533582, 0.97667617, 0.97910345, 0.97475344, 0.96068376, 0.9802648, 0.9573053, 0.9788953, 0.97881484, 0.97282827, 0.9619006, 0.9777324, 0.9568201, 0.97508574, 0.97715545, 0.97254544, 0.9616938, 0.98026407, 0.9533986, 0.97579294, 0.9767556, 0.97567993, 0.9615377, 0.9802745, 0.9531281, 0.976699, 0.97908264, 0.97512573, 0.96150964, 0.98082364, 0.9570837, 0.9787927, 0.9786753, 0.9731425, 0.9623177, 0.9786445, 0.9576417, 0.9750793, 0.9769288, 0.97317916, 0.9617419, 0.98085093, 0.954076, 0.9758982, 0.97664624, 0.9760089, 0.96114135, 0.9807601, 0.9540443, 0.97648096, 0.9789684, 0.9763692, 0.9629312, 0.981519, 0.9569339, 0.97908413, 0.9801997, 0.976179, 0.9644253, 0.981091, 0.9582731, 0.9757924, 0.9792758, 0.9754135, 0.9645264, 0.982712, 0.9539805, 0.97799164, 0.9797584, 0.97765356, 0.9636851, 0.98086244, 0.95116514, 0.97874326, 0.98091805, 0.97662944, 0.9625254, 0.9811902, 0.95298463, 0.98075694, 0.980681, 0.97478205, 0.96391743, 0.9794257, 0.9538904, 0.9771435, 0.97970873, 0.97453046, 0.9633657, 0.98136353, 0.9515207, 0.9779856, 0.9794844, 0.9771822, 0.9631658, 0.9811569, 0.951802, 0.97878915, 0.9818209, 0.97741824, 0.96328616, 0.98201597, 0.95715326, 0.980549, 0.98171955, 0.9756412, 0.96455115, 0.97966135, 0.9570484, 0.9771688, 0.9803725, 0.97515374, 0.96426654, 0.9817589, 0.95540625, 0.97839415, 0.9805998, 0.9784353, 0.9639301, 0.98211175, 0.95588547, 0.9795776, 0.98283124, 0.97867703, 0.9647594, 0.98317003, 0.9600654, 0.98184574, 0.9824577, 0.9764865, 0.965157, 0.9810565, 0.9592816, 0.97857714, 0.98163843, 0.9755716, 0.9646211, 0.9830366, 0.9574222, 0.9793452, 0.9810796, 0.97806185, 0.9647634, 0.982205, 0.9556743, 0.97976625, 0.98304456, 0.9781618, 0.9655754, 0.98244286, 0.9585164, 0.9810759, 0.98254395, 0.975629, 0.9658246, 0.9805008, 0.9570429, 0.97795427, 0.9821155, 0.97558117, 0.9645282, 0.9829108, 0.9541286, 0.97787625, 0.98130524, 0.9777641, 0.96338695, 0.9822818, 0.95428026, 0.97910607, 0.982815, 0.9771375, 0.9628796, 0.9831366, 0.9575782, 0.980945, 0.9824819, 0.97542953, 0.9643733, 0.9815658, 0.9584336, 0.97749376, 0.9812042, 0.9737022, 0.9622755, 0.9835486, 0.95331365, 0.97819054, 0.9799392, 0.97799975, 0.9639301, 0.9800133, 0.95105, 0.98027885, 0.9827671, 0.97791135, 0.9621219, 0.9804417, 0.9566468, 0.9812981, 0.9818379, 0.9773272, 0.968123, 0.9828323, 0.9629469, 0.9787083, 0.9819478, 0.976543, 0.96749085, 0.98436826, 0.9633544, 0.9796118, 0.9817623, 0.98026913, 0.9679869, 0.9837516, 0.9610352, 0.98048705, 0.9828247, 0.97804284, 0.96442086, 0.98343295, 0.96442896, 0.98258156, 0.98205733, 0.9776007, 0.9667612, 0.9812972, 0.9647068, 0.9792636, 0.980273, 0.97666913, 0.9634145, 0.98246485, 0.96272725, 0.9802658, 0.9803846, 0.9790936, 0.96261334, 0.9820054, 0.96279067, 0.9811343, 0.9817729, 0.9788278, 0.96079725, 0.981027, 0.9655074, 0.983082, 0.98172015, 0.97733945, 0.9634635, 0.9782842, 0.9660392, 0.97956204, 0.98080575, 0.9773796, 0.96345335, 0.98158985, 0.96391666, 0.9805792, 0.98105997, 0.9796763, 0.9639848, 0.9813329, 0.96383977, 0.9815507, 0.98295105, 0.980209, 0.96327645, 0.98129904, 0.9664764, 0.9830941, 0.98219657, 0.9779458, 0.9627714, 0.9784973, 0.96505696, 0.9790927, 0.98068064, 0.9766103, 0.96129966, 0.9794175, 0.9627172, 0.9799123, 0.981249, 0.9793676, 0.9604948, 0.97890943, 0.96297854, 0.9803499, 0.9831878, 0.9793378, 0.9604128, 0.97948265, 0.9664946, 0.982064, 0.9825279, 0.9771514, 0.96162736, 0.97699296, 0.9658422, 0.97812015, 0.98123497, 0.9769382, 0.958673, 0.98054403, 0.9656653, 0.9784009, 0.98227584, 0.97996724, 0.95959496, 0.9807628, 0.9646939, 0.9796993, 0.9839766, 0.9797703, 0.95910615, 0.9805321, 0.9686881, 0.98167175, 0.9837329, 0.9783289, 0.9586568, 0.9799172, 0.96753526, 0.9786921, 0.982999, 0.97845125, 0.9585112, 0.9815596, 0.96577656, 0.98002553, 0.9825875, 0.9802068, 0.9579711, 0.981354, 0.9637034, 0.9805135, 0.9838389, 0.9797988, 0.9569362, 0.9821994, 0.9684553, 0.9825007, 0.98366255, 0.97832364, 0.9598189, 0.9818934, 0.96854264, 0.97894716, 0.9823833, 0.9772888, 0.95943767, 0.98307544, 0.96758693, 0.9805767, 0.9832434, 0.9802643, 0.96013707, 0.9825221, 0.9666782, 0.98069245, 0.98433197, 0.97957224, 0.9586124, 0.9830379, 0.96939474, 0.9826048, 0.98379856, 0.9779072, 0.9613396, 0.9817175, 0.96770155, 0.97900623, 0.9829752, 0.97795445, 0.9600125, 0.98345655, 0.9672984, 0.9803817, 0.98317254, 0.98018354, 0.9607773, 0.9825613, 0.9667068, 0.98118067, 0.984486, 0.9804089, 0.9606962, 0.9831588, 0.96887904, 0.983061, 0.9840577, 0.9788309, 0.962192, 0.98167807, 0.9681957, 0.9792334, 0.98289484, 0.9781612, 0.96096575, 0.9827062, 0.9669909, 0.97993624, 0.9828369, 0.98077124, 0.9616358, 0.9821337, 0.9676213, 0.98010385, 0.98399633, 0.9803718, 0.9594236, 0.98256165, 0.9696957, 0.9821114, 0.9835624, 0.97870755, 0.9607181, 0.9805635, 0.96911466, 0.97864336, 0.9829366, 0.97825146, 0.95961374, 0.9828049, 0.96780884, 0.9798119, 0.9826324, 0.9804278, 0.9604403, 0.9833136, 0.9696009, 0.9819218, 0.98703766, 0.9836367, 0.96211773, 0.9846837, 0.97218025, 0.9829219, 0.98613584, 0.9809294, 0.96459866, 0.98275423, 0.9710227, 0.9788804, 0.9848142, 0.9806686, 0.9616492, 0.98352724, 0.9693804, 0.97950643, 0.98380315, 0.9814855, 0.9607519, 0.9832244, 0.96784985, 0.97991276, 0.984758, 0.98131347, 0.95892775, 0.98347914, 0.9688259, 0.9820666, 0.9844797, 0.97918177, 0.96007115, 0.98156554, 0.96826583, 0.9781752, 0.9840223, 0.9790733, 0.95829844, 0.9830299, 0.9677104, 0.97950107, 0.9836046, 0.98148996, 0.96105415, 0.9823413, 0.9670318, 0.98019296, 0.98437613, 0.9811125, 0.95772654, 0.98189527, 0.9691546, 0.9820853, 0.98454154, 0.9775369, 0.9598657, 0.9803695, 0.9682381, 0.9784298, 0.9829176, 0.9739227, 0.95479816, 0.9812165, 0.9659474, 0.9796779, 0.9836667, 0.977033, 0.9565328, 0.98112845, 0.9665824, 0.98005825, 0.98496103, 0.97448766, 0.95515746, 0.9810321, 0.9686595, 0.9818894, 0.9848771, 0.9709783, 0.95847523, 0.97840744, 0.96751493, 0.9774399, 0.98410887, 0.969557, 0.9549914, 0.9804402, 0.9684401, 0.97940856, 0.98486644, 0.9734933, 0.95758057, 0.9798146, 0.96816397, 0.9799874, 0.9856546, 0.97295004, 0.95552236, 0.9805157, 0.96947473, 0.9813772, 0.983506, 0.96946216, 0.9556081, 0.97726125, 0.96855754, 0.9770528, 0.98194253, 0.96634734, 0.95081, 0.978729, 0.9645462, 0.97790486, 0.9816773, 0.9694083, 0.9500889, 0.97837365, 0.9642536, 0.97859687, 0.98240364, 0.9698675, 0.9487147, 0.9787171, 0.96592474, 0.9801831, 0.9815506, 0.96811557, 0.95098734, 0.9753715, 0.9658549, 0.97546846, 0.98038644, 0.9690055, 0.946872, 0.977782, 0.96345335, 0.9752303, 0.9804766, 0.9710278, 0.94813603, 0.97841334, 0.9640918, 0.97661966, 0.9824948, 0.9708621, 0.944352, 0.9780157, 0.9671463, 0.97897446, 0.9810177, 0.96632254, 0.94894177, 0.97438216, 0.9655694, 0.97511, 0.9793228, 0.9654868, 0.94754183, 0.9778773, 0.96350133, 0.97601277, 0.9798851, 0.96937513, 0.9512107, 0.9769397, 0.96405303, 0.9770746, 0.9820171, 0.9699144, 0.9505621, 0.97656596, 0.96533036, 0.97940147, 0.981325, 0.9665197, 0.9499058, 0.97262055, 0.9639833, 0.9755481, 0.9797299, 0.96726227, 0.94791317, 0.9760568, 0.9637771, 0.9776508, 0.9813207, 0.97150964, 0.9520338, 0.9769428, 0.9653683, 0.97979456, 0.9828583, 0.9715868, 0.9453191, 0.97796905, 0.96854824, 0.9818709, 0.98238665, 0.9687788, 0.94837713, 0.9747662, 0.96762866, 0.9782255, 0.9813871, 0.9688163, 0.94731665, 0.97745025, 0.96461195, 0.97937083, 0.9814688, 0.9723212, 0.9508399, 0.9782932, 0.9652877, 0.9806856, 0.98279864, 0.97168934, 0.95141965, 0.9799074, 0.96873087, 0.98259676, 0.98272806, 0.96868616, 0.9528948, 0.9777735, 0.96887577, 0.97921616, 0.98196673, 0.9688036, 0.95256615, 0.9803508, 0.9663503, 0.9797084, 0.9820119, 0.9714812, 0.9540593, 0.97980314, 0.966079, 0.9807982, 0.98317075, 0.97208256, 0.9523408, 0.98039436, 0.9682871, 0.98286706, 0.9824463, 0.9682368, 0.9522945, 0.9776933, 0.9659354, 0.97835004, 0.98103267, 0.9663707, 0.9498836, 0.9789419, 0.9654147, 0.9798291, 0.98142797, 0.9704109, 0.95165193, 0.9788144, 0.9651026, 0.9802014, 0.982578, 0.97005963, 0.9494374, 0.9800689, 0.96763057, 0.98187816, 0.9817485, 0.9677461, 0.9500149, 0.9768038, 0.9671186, 0.9782869, 0.9809565, 0.9691534, 0.95507383, 0.9800355, 0.9665894, 0.9795354, 0.9816078, 0.973392, 0.9544315, 0.97988784, 0.9661955, 0.98049384, 0.9831161, 0.97312385, 0.954095, 0.9803816, 0.96874154, 0.98239845, 0.9827341, 0.97094417, 0.95651466, 0.97824836, 0.96891403, 0.97857153, 0.98188514, 0.9700668, 0.95494986, 0.98013544, 0.9666003, 0.9797453, 0.98213035, 0.97296077, 0.9574611, 0.9798134, 0.9671321, 0.9807224, 0.98366845, 0.9737186, 0.9565364, 0.9808756, 0.9696366, 0.982849, 0.98347896, 0.97126037, 0.95774084, 0.9789483, 0.9689673, 0.97920334, 0.98239124, 0.97009325, 0.956027, 0.9807553, 0.96741945, 0.98018986, 0.982486, 0.97248995, 0.9575469, 0.98023623, 0.9679249, 0.9810352, 0.9839839, 0.9732217, 0.95613134, 0.98091125, 0.96974236, 0.9827901, 0.98340386, 0.9709356, 0.95704025, 0.9786106, 0.9692909, 0.97903043, 0.9825389, 0.9697441, 0.9561742, 0.9805726, 0.967524, 0.9799699, 0.982723, 0.9729768, 0.95740604, 0.98006916, 0.9678773, 0.98040354, 0.9836193, 0.9721328, 0.95481956, 0.98065645, 0.97022825, 0.98225206, 0.98302495, 0.9696092, 0.956007, 0.9782251, 0.969614, 0.9788183, 0.9815305, 0.9688747, 0.9541321, 0.98002017, 0.9680341, 0.9797029, 0.98227227, 0.97089607, 0.9546111, 0.978742, 0.96777034, 0.98074615, 0.9838236, 0.9696871, 0.9531297, 0.97924644, 0.9687886, 0.98328114, 0.98353046, 0.96721745, 0.9553889, 0.97748005, 0.96817267, 0.9797937, 0.98287445, 0.967561, 0.9543478, 0.9793835, 0.96631926, 0.9807411, 0.982874, 0.9708674, 0.956003, 0.97891027, 0.96726024, 0.9811582, 0.9839617, 0.9697744, 0.95337206, 0.9790905, 0.96958554, 0.9830478, 0.98332053, 0.96757656, 0.95595765, 0.9768538, 0.9692123, 0.97966355, 0.9824645, 0.9665327, 0.95405865, 0.9791053, 0.96745723, 0.9806364, 0.9826649, 0.96985215, 0.9555124, 0.9784274, 0.96720403, 0.981215, 0.983584, 0.9694578, 0.9527214, 0.9790591, 0.96884716, 0.9831941, 0.98326164, 0.9663481, 0.9538482, 0.97609484, 0.9683262, 0.97956145, 0.98208296, 0.96520376, 0.9511698, 0.9785966, 0.96682125, 0.98058873, 0.9826189, 0.97004145, 0.9539621, 0.9774509, 0.9673688, 0.98099285, 0.98372704, 0.96753824, 0.9497502, 0.976458, 0.96930444, 0.98269343, 0.9829513, 0.959138, 0.9453717, 0.9729138, 0.9668947, 0.97751564, 0.9797634, 0.95722884, 0.9402078, 0.97326964, 0.96280056, 0.9794305, 0.97834617, 0.957124, 0.9391233, 0.9710427, 0.9635153, 0.9798421, 0.979538, 0.9604749, 0.93432665, 0.9727337, 0.9637521, 0.9804151, 0.9792332, 0.9607091, 0.94052875, 0.9699137, 0.9634954, 0.97801334, 0.97728944, 0.9595911, 0.9444089, 0.97508323, 0.961242, 0.9773809, 0.97922474, 0.96663165, 0.947699, 0.9765197, 0.96180135, 0.9771647, 0.98158634, 0.96939844, 0.94528216, 0.97716045, 0.96414024, 0.9798702, 0.9796571, 0.964254, 0.9442484, 0.9740742, 0.9621166, 0.9754067, 0.9799559, 0.96586, 0.9461476, 0.97748405, 0.96041846, 0.9757412, 0.981067538, 0.97025764, 0.94895846, 0.97809905, 0.9616645, 0.97661644, 0.98294264, 0.9700496, 0.9510075, 0.9787542, 0.96515435, 0.9785634, 0.98243666, 0.96668166, 0.9500275, 0.97735107, 0.96463823, 0.9754275, 0.9813851, 0.96604943, 0.94594276, 0.97849816, 0.9597517, 0.97463834, 0.9815037, 0.96925205, 0.94626296, 0.9765156, 0.9591772, 0.97468793, 0.9819937, 0.96955955, 0.94757324, 0.97794145, 0.96786803, 0.9821, 0.98450154, 0.97264457, 0.9584616, 0.976924, 0.9681115, 0.9805186, 0.9848573, 0.9730035, 0.9608649, 0.9779548, 0.96401775, 0.9809998, 0.9849038, 0.97641546, 0.9642536, 0.97738, 0.96372044, 0.9821499, 0.9864313, 0.97652256, 0.9641426, 0.9776539, 0.96599114, 0.98406583, 0.98617524, 0.9746918, 0.96419096, 0.9744041, 0.9655498, 0.98107237, 0.98535687, 0.97394377, 0.9624457, 0.97624433, 0.9625357, 0.98103267, 0.98520607, 0.97673315, 0.96287984, 0.97568834, 0.96282786, 0.98177946, 0.9862082, 0.9763956, 0.96242845, 0.9755138, 0.96355915, 0.9833347, 0.98594666, 0.97492754, 0.9640139, 0.9730587, 0.96344733, 0.9802405, 0.9851472, 0.97414434, 0.96242183, 0.9749944, 0.9617989, 0.9806598, 0.985205, 0.97638935, 0.96331644, 0.97386926, 0.961645, 0.98152864, 0.98645055, 0.9751717, 0.9610753, 0.97383547, 0.9633942, 0.9833156, 0.9863355, 0.9731365, 0.9631269, 0.97127, 0.9635128, 0.980881, 0.9857054, 0.97226566, 0.9621276, 0.97400033, 0.9601862, 0.9810033, 0.98584634, 0.9748786, 0.96406573, 0.97304034, 0.9602247, 0.98199666, 0.98681945, 0.97486365, 0.96276116, 0.97390264, 0.9623803, 0.9836172, 0.9864156, 0.9729643, 0.9643061, 0.9710716, 0.9619246, 0.98090184, 0.9856177, 0.9726875, 0.962909, 0.9735269, 0.96006984, 0.98127156, 0.9859236, 0.97540534, 0.96412814, 0.9730654, 0.9603346, 0.98206025, 0.9868884, 0.97518516, 0.96274537, 0.9739541, 0.9628419, 0.98361814, 0.9864175, 0.97349596, 0.96452457, 0.97143155, 0.9621261, 0.98097813, 0.9856649, 0.9732409, 0.963372, 0.9739609, 0.95985276, 0.98126686, 0.98585063, 0.9756935, 0.96459806, 0.973516, 0.9601604, 0.9820824, 0.9867953, 0.9753728, 0.96307284, 0.9743541, 0.9625968, 0.9837537, 0.9864405, 0.97346354, 0.9643305, 0.9714148, 0.96240926, 0.98094845, 0.985623, 0.97285795, 0.96322155, 0.97396684, 0.96027786, 0.9812547, 0.9858563, 0.97552687, 0.9646627, 0.97356206, 0.96055675, 0.9820563, 0.98681355, 0.9754475, 0.9633344, 0.97450316, 0.962556, 0.9837415, 0.9863958, 0.9737267, 0.96448076, 0.9714814, 0.9621753, 0.9809296, 0.98561746, 0.97332495, 0.96333283, 0.974035, 0.9601219, 0.98131, 0.98584574, 0.9760184, 0.9648032, 0.97378415, 0.9604792, 0.9820762, 0.986769199, 0.975307047, 0.9628533, 0.97387105, 0.96197647, 0.9837215, 0.986442685, 0.973173857, 0.964116633, 0.970683277, 0.9611112, 0.98092276, 0.98577553, 0.97349143, 0.9638723, 0.9734475, 0.9595924, 0.9812495, 0.9857138, 0.9759862, 0.9642783, 0.973012, 0.9600877, 0.9820624, 0.986677527, 0.975834608, 0.96327233, 0.9741796, 0.96301204, 0.9837706, 0.9863696, 0.97435117, 0.96443915, 0.9710683, 0.9624786, 0.98099595, 0.98563504, 0.97415245, 0.9631658, 0.973542, 0.95996404, 0.98110425, 0.9856359, 0.9762453, 0.9642437, 0.97300184, 0.9599441, 0.98180366, 0.9865609, 0.9754117, 0.9625108, 0.97353303, 0.96249306, 0.9834808, 0.98623204, 0.9736192, 0.96348864, 0.97011423, 0.96165097, 0.98062515, 0.9854037, 0.9731486, 0.96247184, 0.9729656, 0.9590621, 0.98094636, 0.98560387, 0.97577673, 0.9637617, 0.9722473, 0.9597837, 0.9817515, 0.98660696, 0.9755887, 0.96262556, 0.97329426, 0.9621162, 0.9834306, 0.98623544, 0.9735464, 0.96361125, 0.97015136, 0.96177816, 0.98060864, 0.9853565, 0.97332656, 0.96271574, 0.972961, 0.9597116, 0.980924, 0.98564893, 0.9758707, 0.9640386, 0.9724586, 0.96008754, 0.9817551, 0.9866077, 0.9756266, 0.9624902, 0.97343653, 0.96242976, 0.9834068, 0.9862573, 0.97371584, 0.96352893, 0.9703062, 0.9617514, 0.9807521, 0.9854213, 0.9735791, 0.96228886, 0.9729906, 0.95934266, 0.9811138, 0.9857156, 0.9760947, 0.96380055, 0.9724682, 0.95966554, 0.981872, 0.9866703, 0.9757859, 0.96225744, 0.9734221, 0.9619523, 0.9835488, 0.98628205, 0.97380674, 0.9636594, 0.9701278, 0.96157026, 0.9807406, 0.98550296, 0.9734405, 0.96268713, 0.9729251, 0.9594458, 0.9810756, 0.98575884, 0.97594494, 0.96394354, 0.9724243, 0.9599182, 0.9819012, 0.98679054, 0.9757076, 0.9628422, 0.97345746, 0.9621451, 0.9835804, 0.9863884, 0.97352004, 0.9635557, 0.9704657, 0.96138215, 0.9806693, 0.9853563, 0.9728616, 0.9626184, 0.97333014, 0.958929, 0.9810689, 0.9857877, 0.97582453, 0.9640106, 0.97259843, 0.95920926, 0.9817914, 0.98686427, 0.9757286, 0.9625432, 0.97321576, 0.9617975, 0.98344827, 0.9865007, 0.97381103, 0.9626795, 0.9704352, 0.9615443, 0.98057884, 0.98564464, 0.9736583, 0.9620568, 0.9731337, 0.9593059, 0.9808636, 0.9859702, 0.9761184, 0.96295977, 0.9727221, 0.95968497, 0.98159814, 0.98704064, 0.97574496, 0.96142215, 0.9740734, 0.9624791, 0.98336905, 0.98659277, 0.97391146, 0.9624309, 0.97108644, 0.9615837, 0.98081, 0.9860191, 0.9743827, 0.96273947, 0.974513, 0.9605529, 0.98155326, 0.98636216, 0.97720945, 0.9643814, 0.9742343, 0.96115226, 0.98233694, 0.98751104, 0.9771741, 0.9626217, 0.9753513, 0.96435255, 0.984117, 0.98700416, 0.97539663, 0.9633482, 0.972128, 0.96325696, 0.98111516, 0.9861508, 0.975001, 0.9621526, 0.97459894, 0.9600253, 0.9815518, 0.98626846, 0.9771697, 0.9629492, 0.97377974, 0.9608891, 0.9823319, 0.98731875, 0.97692037, 0.962503, 0.9752446, 0.9643773, 0.9840535, 0.9870552, 0.97564214, 0.963811, 0.97313774, 0.96435523, 0.9813613, 0.9862345, 0.97527486, 0.96329325, 0.9756615, 0.96288246, 0.9818118, 0.9864735, 0.97783875, 0.9642192, 0.9750657, 0.96296436, 0.9826592, 0.98747975, 0.97783536, 0.9630823, 0.97621924, 0.9655915, 0.98436916, 0.9872168, 0.97589695, 0.9641924, 0.9739164, 0.96568096, 0.9815555, 0.98669153, 0.97610533, 0.96372485, 0.97607034, 0.9635477, 0.9820879, 0.9869631, 0.9781473, 0.96491605, 0.9752568, 0.9639448, 0.9830147, 0.98779976, 0.9783911, 0.9635069, 0.97623914, 0.9662112, 0.98474044, 0.98732287, 0.9766598, 0.96458524, 0.9732666, 0.9664894, 0.9818148, 0.98666406, 0.9767744, 0.9629582, 0.97561467, 0.96345943, 0.9818929, 0.9865473, 0.97871846, 0.9645107, 0.97587186, 0.9629013, 0.98266006, 0.9872968, 0.9777534, 0.96211404, 0.97638106, 0.9648944, 0.984121, 0.9871099, 0.97632164, 0.9615631, 0.97394663, 0.96389437, 0.9808397, 0.9861036, 0.97554684, 0.9619478, 0.9761044, 0.96341646, 0.9817823, 0.98600334, 0.97651494, 0.9622071, 0.9751204, 0.9626259, 0.9820061, 0.9867698, 0.9764572, 0.96148735, 0.97602546, 0.96491665, 0.983551, 0.98630416, 0.97386575, 0.9613774, 0.9740128, 0.9662578, 0.98119867, 0.98574656, 0.974129, 0.96181405, 0.9771204, 0.9654771, 0.98176414, 0.9866327, 0.97729754, 0.9648779, 0.9768286, 0.9660078, 0.9826508, 0.98724765, 0.9763831, 0.96294916, 0.9778571, 0.9677536, 0.9840976, 0.98674375, 0.9740927, 0.9631141, 0.9749791, 0.96719867, 0.9814673, 0.985874, 0.9740243, 0.9623912, 0.977405, 0.9652055, 0.98194826, 0.9866602, 0.9767001, 0.96312505, 0.97702944, 0.9660039, 0.9826742, 0.9873685, 0.9758322, 0.96241313, 0.9783879, 0.9687213, 0.98423165, 0.98707026, 0.97418696, 0.9632301, 0.97522825, 0.9681782, 0.98162055, 0.9864531, 0.9749153, 0.962924, 0.97775465, 0.9665796, 0.9819002, 0.9866876, 0.9768797, 0.9645656, 0.9772233, 0.9674488, 0.9827725, 0.9877423, 0.9766641, 0.96309793, 0.97799337, 0.9694039, 0.9843105, 0.9873541, 0.97509855, 0.964894, 0.9760401, 0.9705047, 0.9820439, 0.98711056, 0.9760174, 0.9645747, 0.9784024, 0.96870184, 0.98218524, 0.9873968, 0.97897124, 0.9647038, 0.9782218, 0.97051245, 0.9829836, 0.9883647, 0.97880083, 0.96407306, 0.9788377, 0.9719242, 0.98432934, 0.98812205, 0.97714007, 0.9649214, 0.97631866, 0.97188616, 0.981398, 0.98758715, 0.97682834, 0.9651545, 0.97940344, 0.9703197, 0.9820548, 0.9878093, 0.9789802, 0.9665805, 0.97877455, 0.9717095, 0.9826335, 0.9884332, 0.97741526, 0.9643221, 0.97918177, 0.97414577, 0.98414135, 0.9878901, 0.97548354, 0.96584976, 0.97688454, 0.97419953, 0.98153234, 0.98715717, 0.9757402, 0.96362597, 0.97857827, 0.971766, 0.98219615, 0.98772055, 0.97844166, 0.9652864, 0.977849, 0.97327423, 0.98319685, 0.9884963, 0.97897375, 0.9651553, 0.9788849, 0.9749888, 0.98464614, 0.9882712, 0.9769573, 0.9663812, 0.97692615, 0.9750793, 0.98167014, 0.9874429, 0.97631204, 0.9624813, 0.9789604, 0.9730253, 0.98205507, 0.987641, 0.9786944, 0.96471155, 0.9781439, 0.97341925, 0.98272645, 0.98840374, 0.9773866, 0.96079206, 0.97851723, 0.9747795, 0.984318, 0.98790747, 0.97528005, 0.96255237, 0.9759795, 0.9744709, 0.9815237, 0.9870761, 0.97496426, 0.9608277, 0.977863, 0.97252196, 0.98188746, 0.98748183, 0.9771805, 0.9621437, 0.9770239, 0.9729015, 0.98271704, 0.9883654, 0.97639924, 0.9600372, 0.97778404, 0.9742482, 0.98425287, 0.9880393, 0.9747824, 0.9618159, 0.97523415, 0.9744262, 0.98177356, 0.98737293, 0.97479105, 0.9599014, 0.97736007, 0.97190785, 0.9821316, 0.9876857, 0.97755045, 0.96237344, 0.97704804, 0.9727527, 0.982947, 0.98852754, 0.97703403, 0.9605825, 0.97780585, 0.97399354, 0.9841926, 0.9880943, 0.9747703, 0.9605641, 0.97526294, 0.9740603, 0.9813002, 0.98728395, 0.9745482, 0.96002674, 0.9776229, 0.9719776, 0.9819801, 0.9879048, 0.97719824, 0.9601171, 0.9776318, 0.9730987, 0.982878, 0.9886868, 0.9768506, 0.95868427, 0.97818255, 0.9745983, 0.9844231, 0.98834115, 0.9749561, 0.96000564, 0.9756969, 0.973853, 0.9815608, 0.9875881, 0.97446376, 0.9583861, 0.97777176, 0.97142404, 0.9819349, 0.98790574, 0.97682387, 0.9595801, 0.9773475, 0.972493, 0.98275113, 0.9886847, 0.9767726, 0.95810765, 0.97832114, 0.974517, 0.9843412, 0.98831546, 0.975227, 0.96037185, 0.9760023, 0.97450167, 0.9817189, 0.98759377, 0.9749542, 0.95939577, 0.97835803, 0.97262615, 0.9822047, 0.9880089, 0.97809505, 0.96208704, 0.9783863, 0.9737804, 0.98307914, 0.9888475, 0.9777388, 0.9604938, 0.97909284, 0.97564584, 0.9846125, 0.98849726, 0.975971, 0.962076, 0.9771741, 0.9757538, 0.98188585, 0.98784375, 0.97528696, 0.95957726, 0.9786925, 0.9731779, 0.98191345, 0.9879644, 0.9774319, 0.9616754, 0.97842866, 0.97361135, 0.9829705, 0.98907614, 0.97742724, 0.96116054, 0.9792889, 0.97575027, 0.9847472, 0.98873025, 0.9758756, 0.96305704, 0.9769505, 0.9756762, 0.9820848, 0.98811686, 0.9755256, 0.9612983, 0.9789444, 0.97394425, 0.98253435, 0.98848265, 0.9777583, 0.9620696, 0.9777633, 0.97429866, 0.9832041, 0.98929673, 0.9775953, 0.9601862, 0.978835, 0.97633296, 0.9848105, 0.98895115, 0.9757379, 0.9614888, 0.97640425, 0.9759896, 0.98219985, 0.98831916, 0.97573936, 0.9593274, 0.9786097, 0.97394466, 0.98255557, 0.988596, 0.978212, 0.96165955, 0.9786115, 0.9742804, 0.9830919, 0.9891132, 0.9776274, 0.9587137, 0.97920394, 0.9760381, 0.9846265, 0.98878133, 0.9754935, 0.96032286, 0.97660136, 0.97558916, 0.98184216, 0.98816293, 0.97547716, 0.9589827, 0.97887915, 0.9738216, 0.9822924, 0.9884897, 0.9778285, 0.96084267, 0.97862256, 0.97407645, 0.9829386, 0.98921824, 0.97761416, 0.95878285, 0.9794049, 0.9757869, 0.9844946, 0.98889077, 0.97588897, 0.96042496, 0.976992, 0.97569364, 0.98176885, 0.9882559, 0.97549987, 0.95890236, 0.97902966, 0.9741096, 0.9821936, 0.98854035, 0.9782561, 0.9614037, 0.97883815, 0.97439766, 0.98293453, 0.9891913, 0.9776413, 0.95939267, 0.97958493, 0.97631466, 0.984478, 0.98892933, 0.97611326, 0.9606624, 0.9772813, 0.97611135, 0.98175186, 0.9883277, 0.9762273, 0.9597765, 0.979714, 0.97465163, 0.9823697, 0.9886755, 0.9787598, 0.961717, 0.9792646, 0.97487926, 0.9829833, 0.98932683, 0.97839874, 0.96061313, 0.9797815, 0.976636, 0.9845911, 0.9889305, 0.9765975, 0.9613092, 0.9775942, 0.97666126, 0.981843, 0.9883624, 0.9761202, 0.95961183, 0.97932005, 0.97488517, 0.9822902, 0.9886797, 0.9781707, 0.96096355, 0.97889674, 0.9749444, 0.98283607, 0.9894121, 0.97780174, 0.95870256, 0.97960126, 0.97688544, 0.98446274, 0.98916936, 0.97632694, 0.96080154, 0.97722876, 0.97688085, 0.981743, 0.98856634, 0.9759153, 0.959021, 0.9795068, 0.9750692, 0.9822012, 0.9887833, 0.9780165, 0.9615716, 0.97920954, 0.9756639, 0.9829616, 0.9895752, 0.9779568, 0.9599838, 0.9799178, 0.9774679, 0.9845525, 0.98933, 0.97637016, 0.960841, 0.9775105, 0.9773008, 0.9819179, 0.98865813, 0.9761789, 0.9596928, 0.9799131, 0.97577876, 0.9824515, 0.9889916, 0.9784958, 0.96175194, 0.97961926, 0.97601664, 0.983112, 0.98972315, 0.97812086, 0.95975477, 0.9800505, 0.977719, 0.98461723, 0.9893863, 0.97623456, 0.9608874, 0.9777495, 0.97728467, 0.98191905, 0.9886924, 0.9757489, 0.9594867, 0.9795768, 0.97570455, 0.98240834, 0.98917764, 0.9784565, 0.96185493, 0.9794893, 0.97618836, 0.9832031, 0.98987305, 0.978404, 0.9605566, 0.9800815, 0.97798, 0.98472863, 0.9896213, 0.9767478, 0.9624101, 0.9780106, 0.9780294, 0.98221624, 0.9890188, 0.9767228, 0.96123266, 0.9801595, 0.9761949, 0.9826466, 0.9893216, 0.978921, 0.96283233, 0.9797029, 0.97626835, 0.98329276, 0.98997515, 0.9781367, 0.9611083, 0.980034, 0.9777004, 0.9846918, 0.9896157, 0.9766514, 0.9623083, 0.9778886, 0.9776853, 0.9820225, 0.9890387, 0.97618335, 0.96106535, 0.97994393, 0.9760568, 0.9825744, 0.98923814, 0.977851, 0.96252894, 0.9797284, 0.9760717, 0.9833178, 0.98992366, 0.9783834, 0.96101266, 0.9800964, 0.97796243, 0.9847403, 0.9895706, 0.9762818, 0.9613111, 0.9778677, 0.9776842, 0.9819569, 0.9889727, 0.9761974, 0.96072197, 0.9799811, 0.97607, 0.9824776, 0.9894182, 0.97919, 0.9621538, 0.97986686, 0.9762908, 0.98327994, 0.9900074, 0.97880095, 0.96041936, 0.98050493, 0.9775712, 0.9847633, 0.9897576, 0.97731495, 0.961816549, 0.977932215, 0.9770999, 0.9817397, 0.98913914, 0.97675824, 0.960564017, 0.980366826, 0.97583747, 0.9824132, 0.9894154, 0.9789145, 0.9629793, 0.9801205, 0.9762186, 0.9832907, 0.9900759, 0.9791206, 0.9628839, 0.9807823, 0.9779929, 0.9848654, 0.98975617, 0.9777475, 0.9644987, 0.9786436, 0.9777966, 0.98214036, 0.98925114, 0.97752976, 0.9631028, 0.98125, 0.97623104, 0.9827395, 0.9896582, 0.97990626, 0.9651945, 0.9811199, 0.97632456, 0.9834668, 0.99036485, 0.97954625, 0.9627206, 0.9815393, 0.9779564, 0.9849857, 0.98999447, 0.977828, 0.9643061, 0.97907937, 0.9777229, 0.9823366, 0.9893317, 0.97779286, 0.9632404, 0.9810869, 0.97619605, 0.98279524, 0.98961186, 0.98022115, 0.9645149, 0.98093235, 0.9767969, 0.9836215, 0.9903604, 0.9795441, 0.96180344, 0.9814483, 0.97856855, 0.98517746, 0.99006116, 0.97793204, 0.96303314, 0.9790013, 0.97846675, 0.98256475, 0.9895174, 0.9775475, 0.96209484, 0.98005724, 0.9768374, 0.98322487, 0.989833, 0.9797432, 0.9637796, 0.9802885, 0.97694415, 0.98375714, 0.99037844, 0.9793977, 0.9618757, 0.98058873, 0.97860134, 0.9852093, 0.99010885, 0.9769767, 0.96336645, 0.97840047, 0.9786162, 0.9826924, 0.98957413, 0.9769315, 0.9630671, 0.9809254, 0.97709715, 0.98320174, 0.98988754, 0.97921306, 0.96449673, 0.9806002, 0.9771064, 0.98386467, 0.99045044, 0.9787966, 0.9633035, 0.9811591, 0.9788233, 0.98539156, 0.9901286, 0.977141, 0.9645688, 0.97912747, 0.9787083, 0.9826262, 0.98965365, 0.976597, 0.96299523, 0.98101383, 0.9769275, 0.983213, 0.9899307, 0.9792067, 0.96428305, 0.98045385, 0.9771163, 0.98387283, 0.99048436, 0.97882974, 0.9626838, 0.98063815, 0.97854286, 0.98522735, 0.9901013, 0.9767493, 0.96363664, 0.9783637, 0.9782877, 0.98263115, 0.9895677, 0.976583, 0.96226937, 0.9806325, 0.97674495, 0.9832513, 0.98993146, 0.9789887, 0.9640098, 0.98011553, 0.9767259, 0.9837946, 0.9904957, 0.9785093, 0.96187323, 0.9803428, 0.9784818, 0.98522466, 0.9901215, 0.9768166, 0.9632169, 0.9781645, 0.9784595, 0.9825608, 0.98952186, 0.9764765, 0.96218866, 0.9805182, 0.97684723, 0.9831656, 0.9898887, 0.9790287, 0.96400535, 0.9803233, 0.97701764, 0.9839395, 0.990501, 0.9788639, 0.9629453, 0.9809641, 0.97895056, 0.9854654, 0.9902421, 0.9772863, 0.96425766, 0.9789635, 0.9787283, 0.98284656, 0.9896293, 0.9767553, 0.9631343, 0.9809302, 0.9769942, 0.9833858, 0.9899401, 0.97953004, 0.96449006, 0.98046434, 0.9770619, 0.9839309, 0.99055326, 0.9792501, 0.96268636, 0.9811717, 0.9789684, 0.9854295, 0.9902318, 0.97761595, 0.963872, 0.97907203, 0.9787546, 0.9828278, 0.9896666, 0.977196, 0.9626781, 0.9811122, 0.97714466, 0.9832283, 0.9900176, 0.979502, 0.96391696, 0.9806411, 0.97725815, 0.9836968, 0.9906286, 0.97924185, 0.9626535, 0.98129463, 0.9789999, 0.9852646, 0.9903113, 0.9778305, 0.96422374, 0.9793053, 0.97877467, 0.9826377, 0.98970795, 0.9775604, 0.96318376, 0.98135537, 0.9770223, 0.98316574, 0.9900288, 0.9798967, 0.96485484, 0.981074, 0.97710085, 0.98378205, 0.99060106, 0.97965324, 0.9633027, 0.98150915, 0.97882104, 0.98534757, 0.99031526, 0.9780499, 0.96423453, 0.9793435, 0.9789109, 0.98266476, 0.9897257, 0.9779359, 0.963194, 0.98142654, 0.9773269, 0.9832862, 0.99006236, 0.98021907, 0.9645791, 0.98105687, 0.9773521, 0.98386157, 0.9905614, 0.9794215, 0.96252066, 0.98156345, 0.9789547, 0.9853332, 0.9902378, 0.9780099, 0.9644671, 0.97970587, 0.9789735, 0.9828369, 0.9897412, 0.97785383, 0.9635028, 0.9818439, 0.9772744, 0.98342013, 0.9900883, 0.97989035, 0.9646488, 0.98117083, 0.97724974, 0.98388475, 0.99061656, 0.9790332, 0.96197474, 0.9817962, 0.9789574, 0.98537177, 0.9903127, 0.9777419, 0.9640336, 0.9796642, 0.9788361, 0.98267305, 0.9897333, 0.9768281, 0.96235734, 0.9813975, 0.9769315, 0.98309016, 0.989999, 0.9789563, 0.9639994, 0.9811772, 0.97703266, 0.98357904, 0.99048996, 0.9784454, 0.96196115, 0.9815699, 0.97878367, 0.9850915, 0.9902704, 0.9769474, 0.963177, 0.9792372, 0.97849816, 0.98233783, 0.98972684, 0.97726905, 0.96302795, 0.98137593, 0.9769205, 0.9829853, 0.99007016, 0.9795572, 0.9643476, 0.9806131, 0.9769201, 0.98364353, 0.99060345, 0.97459406, 0.95988965, 0.97582555, 0.97746587, 0.9849588, 0.9902301, 0.973489, 0.96172637, 0.9755053, 0.9778084, 0.98243886, 0.9897055, 0.9760515, 0.96214086, 0.98066103, 0.9767779, 0.98294616, 0.9900289, 0.9779573, 0.9632987, 0.97965884, 0.97692716, 0.98347753, 0.9905653, 0.9767808, 0.9619573, 0.98105574, 0.97870183, 0.98480254, 0.99027234, 0.97651416, 0.96287185, 0.97816396, 0.9780497, 0.981817, 0.989755, 0.9765095, 0.96267825, 0.9808637, 0.97647685, 0.9826959, 0.9900273, 0.97954065, 0.96396506, 0.98032975, 0.9768341, 0.9835156, 0.99062777, 0.9786415, 0.96190137, 0.9803836, 0.97830176, 0.984824, 0.9903313, 0.97676045, 0.96316403, 0.9775938, 0.9777607, 0.9821358, 0.9897027, 0.97613347, 0.9621455, 0.9802464, 0.97540796, 0.9827326, 0.98992753, 0.97855765, 0.9628533, 0.979844, 0.9760193, 0.9834861, 0.99055547, 0.97883415, 0.96131307, 0.980532, 0.9777855, 0.98501515, 0.9901613, 0.9766549, 0.9625218, 0.9784896, 0.97758543, 0.9820937, 0.989564, 0.9760957, 0.96150833, 0.9803744, 0.9761371, 0.9824725, 0.9898671, 0.97805643, 0.9631111, 0.9797937, 0.9761846, 0.9832582, 0.99049175, 0.97743785, 0.9620235, 0.9804422, 0.97805834, 0.9846245, 0.9902201, 0.97595847, 0.96338826, 0.9782883, 0.97828496, 0.9822276, 0.9897007, 0.9759605, 0.9618459, 0.9806984, 0.976168, 0.98287225, 0.98999655, 0.9778285, 0.9631521, 0.98036695, 0.97619706, 0.983282, 0.9905826, 0.9777453, 0.96224254, 0.9814771, 0.97815746, 0.9848951, 0.990220129, 0.976336837, 0.96380025, 0.97905463, 0.97771615, 0.9820651, 0.989691019, 0.976018429, 0.96267384, 0.98085713, 0.9756178, 0.98264164, 0.989988, 0.97784626, 0.96305484, 0.98005384, 0.9752798, 0.9830743, 0.99056983, 0.9771113, 0.9612007, 0.98046297, 0.9767272, 0.98447025, 0.99029565, 0.97547114, 0.9629226, 0.9789693, 0.97724515, 0.9819231, 0.989635, 0.97535557, 0.9614779, 0.98011106, 0.97496426, 0.9824291, 0.989791572, 0.977128029, 0.96198165, 0.98005486, 0.974109, 0.9829517, 0.99036694, 0.97631925, 0.96029186, 0.9806942, 0.9762763, 0.98453695, 0.99007845, 0.9753718, 0.96236163, 0.9783944, 0.9759721, 0.9818097, 0.98958933, 0.9746441, 0.9607235, 0.98037165, 0.9742467, 0.9822465, 0.98994571, 0.977118373, 0.9619225, 0.9798308, 0.9743591, 0.9830351, 0.9905507, 0.9766375, 0.9602083, 0.98036665, 0.97604805, 0.9846091, 0.99013877, 0.9749842, 0.96169317, 0.9781116, 0.9757987, 0.9816124, 0.989633203, 0.97440064, 0.96018314, 0.980068, 0.9742724, 0.9823434, 0.9900726, 0.9769007, 0.9618382, 0.97924805, 0.9739376, 0.9829061, 0.99069095, 0.97627217, 0.9595727, 0.9793743, 0.9758497, 0.9845062, 0.99037594, 0.9744038, 0.961033, 0.97708935, 0.9757127, 0.98179436, 0.9899144, 0.9743584, 0.95989007, 0.9794982, 0.97395, 0.9824145, 0.9902396, 0.97670776, 0.9616541, 0.9787344, 0.97376275, 0.9830573, 0.99077505, 0.9764737, 0.95989287, 0.9792051, 0.9755677, 0.9846334, 0.9904888, 0.97457844, 0.9614618, 0.97687584, 0.9756125, 0.9819272, 0.9900036, 0.97421986, 0.9608489, 0.97946024, 0.9741054, 0.9826122, 0.99038833, 0.9769449, 0.9619757, 0.97891915, 0.97402453, 0.98318535, 0.99093133, 0.9766494, 0.9599048, 0.9793675, 0.97600263, 0.98471117, 0.99053466, 0.97457856, 0.96130174, 0.9770671, 0.9760682, 0.98205024, 0.9900979, 0.97424805, 0.96037066, 0.9793961, 0.97434664, 0.9825767, 0.9903687, 0.97701037, 0.9627669, 0.9791936, 0.9743096, 0.9832018, 0.9909332, 0.97656494, 0.9603622, 0.97951025, 0.9759302, 0.9847008, 0.9905916, 0.97458774, 0.96168214, 0.9772081, 0.97579014, 0.98190975, 0.99013233, 0.97412395, 0.9605728, 0.97961193, 0.9740734, 0.9826634, 0.9904621, 0.97679627, 0.96177816, 0.9790887, 0.9738563, 0.9831402, 0.9909737, 0.9763322, 0.960076, 0.97956854, 0.9756678, 0.98460513, 0.99060774, 0.9742867, 0.961347461, 0.977120638, 0.9751515, 0.9816225, 0.99004984, 0.9734946, 0.958785057, 0.979269087, 0.9735659, 0.98219603, 0.9903639, 0.97621924, 0.9607528, 0.979123, 0.9734518, 0.98261595, 0.990805984, 0.97506547, 0.956381977, 0.979214191, 0.97530967, 0.98445225, 0.99059737, 0.9734762, 0.9596338, 0.97725713, 0.9751345, 0.98166084, 0.9900401, 0.9729929, 0.95809495, 0.97951674, 0.97340167, 0.9820607, 0.9904087, 0.9746728, 0.9589373, 0.978693, 0.97271955, 0.9825788, 0.9908977, 0.9739004, 0.9544795, 0.9791403, 0.9744065, 0.9840029, 0.990564, 0.97184086, 0.95653266, 0.97648776, 0.9741165, 0.98135, 0.990039, 0.9710805, 0.9530826, 0.9788152, 0.9718947, 0.9817963, 0.99033153, 0.9745769, 0.9574832, 0.978522, 0.9719625, 0.9823446, 0.99087584, 0.974024534, 0.9555456, 0.97891617, 0.97397196, 0.983966, 0.990581572, 0.971850991, 0.9562448, 0.9765539, 0.9736173, 0.9810481, 0.990053475, 0.971194685, 0.9532415, 0.9784711, 0.971268, 0.98143727, 0.9903473, 0.973524, 0.9558199, 0.97765577, 0.9711721, 0.9820254, 0.9909237, 0.9728564, 0.95267844, 0.978309, 0.97287816, 0.9835637, 0.990648, 0.97049373, 0.9539142, 0.97558594, 0.97266644, 0.980788, 0.9901041, 0.97022855, 0.95162386, 0.9782852, 0.97098845, 0.9812619, 0.9904333, 0.9730732, 0.9531956, 0.97765553, 0.97100425, 0.98183656, 0.9909532, 0.9722916, 0.95106345, 0.9781139, 0.9730534, 0.98327905, 0.990606, 0.9699829, 0.9507952, 0.97396874, 0.97259855, 0.9797467, 0.9898802, 0.9695001, 0.9501619, 0.9769041, 0.9703728, 0.9801763, 0.99020094, 0.9733376, 0.9516962, 0.9763357, 0.96993667, 0.9803821, 0.9906788, 0.97195506, 0.9488969, 0.97672653, 0.9716251, 0.98231924, 0.9901991, 0.9694167, 0.9493122, 0.97337985, 0.9713538, 0.97940546, 0.98957473, 0.96885073, 0.9488214, 0.9760608, 0.9696435, 0.9799845, 0.98985463, 0.97166616, 0.9509544, 0.97561705, 0.96968067, 0.9806862, 0.99040264, 0.97077715, 0.9484364, 0.9758956, 0.97158253, 0.9823273, 0.990021, 0.9683436, 0.9502603, 0.9732098, 0.9713418, 0.979341, 0.98950106, 0.9687865, 0.9486746, 0.97586673, 0.9704569, 0.9799349, 0.98998684, 0.97224647, 0.949591, 0.97488755, 0.9702544, 0.9805706, 0.99065185, 0.97141874, 0.947258, 0.9758493, 0.97214776, 0.98225534, 0.99027866, 0.96856314, 0.9487819, 0.97296333, 0.9720128, 0.9795038, 0.98984283, 0.9681723, 0.94918656, 0.9754808, 0.9704002, 0.9802869, 0.99030626, 0.9718849, 0.9521312, 0.974591, 0.9700716, 0.9808967, 0.9908291, 0.96995574, 0.950291, 0.97533506, 0.971729, 0.98241884, 0.9905384, 0.9679091, 0.9519516, 0.9719505, 0.97091246, 0.97935104, 0.9900649, 0.966655, 0.94976604, 0.9749372, 0.9696426, 0.9793931, 0.99035925, 0.9709481, 0.95357937, 0.9749908, 0.9704549, 0.9802824, 0.99092406, 0.9703298, 0.9500232, 0.9758882, 0.97275144, 0.98221534, 0.9907093, 0.9684017, 0.950052, 0.9730629, 0.9715542, 0.97948575, 0.9901485, 0.9676127, 0.94666815, 0.97485536, 0.9672226, 0.97886103, 0.9903182, 0.9698496, 0.9489887, 0.9738864, 0.96650255, 0.97985244, 0.99091566, 0.96875125, 0.9471396, 0.97528696, 0.9705028, 0.98226, 0.9906443, 0.9660588, 0.9485127, 0.9723168, 0.9697049, 0.9788254, 0.990035, 0.9655889, 0.9471241, 0.97526723, 0.9687654, 0.97986925, 0.99051243, 0.97037065, 0.95080817, 0.9744406, 0.9679004, 0.9803068, 0.99099827, 0.97005916, 0.9482448, 0.97524434, 0.96959, 0.98197466, 0.9904799, 0.9671572, 0.9500996, 0.9722582, 0.9683732, 0.97903043, 0.98998183, 0.9677521, 0.94883174, 0.9748721, 0.96642417, 0.97939825, 0.9902548, 0.97099584, 0.951356, 0.9744186, 0.9661491, 0.9797785, 0.9908144, 0.9705973, 0.9486742, 0.97505414, 0.9679098, 0.98166096, 0.99051046, 0.96814597, 0.95022863, 0.97266454, 0.9678752, 0.9782543, 0.9900126, 0.96768814, 0.9489276, 0.975064, 0.9650624, 0.97895527, 0.9902565, 0.9709472, 0.9507206, 0.97432375, 0.9645171, 0.9791533, 0.99073553, 0.96995217, 0.94701463, 0.9749069, 0.9675376, 0.98144895, 0.99042577, 0.968112, 0.950131, 0.9726868, 0.96798956, 0.97859395, 0.99004376, 0.9683405, 0.9471783, 0.97482705, 0.96574557, 0.97822165, 0.9902558, 0.97055143, 0.94963765, 0.9743149, 0.9638256, 0.9783327, 0.990602, 0.96961683, 0.94581574, 0.9749204, 0.96563894, 0.9800252, 0.99019438, 0.96708107, 0.94564587, 0.9722968, 0.9649909, 0.9769234, 0.98918414, 0.965357, 0.9450953, 0.97398156, 0.96326715, 0.9764063, 0.9890248, 0.96736825, 0.9475515, 0.97411174, 0.9639452, 0.97736645, 0.98991954, 0.9677558, 0.94570315, 0.9750494, 0.96608555, 0.9788135, 0.9894824, 0.9654087, 0.94768906, 0.97186095, 0.96636134, 0.9758948, 0.9890294, 0.9654447, 0.947054, 0.9749194, 0.9651872, 0.9762546, 0.9895869, 0.969561, 0.94765735, 0.9747389, 0.96565896, 0.977413, 0.99016064, 0.9695341, 0.94595516, 0.97534364, 0.9678304, 0.9790546, 0.989888, 0.96687716, 0.9480991, 0.97286904, 0.96738786, 0.9759715, 0.98924387, 0.96562594, 0.9464808, 0.9752007, 0.96543616, 0.97676075, 0.98968214, 0.96941996, 0.948693, 0.9749507, 0.96533936, 0.9776608, 0.9901599, 0.96878225, 0.9462787, 0.9755956, 0.9681682, 0.97957784, 0.9899133, 0.9657773, 0.9474238, 0.97287107, 0.9677426, 0.9760839, 0.98930794, 0.9662654, 0.9471075, 0.97540605, 0.96596664, 0.9765003, 0.98961544, 0.9697517, 0.9488771, 0.97445947, 0.96536714, 0.97728103, 0.9901928, 0.9691582, 0.9458363, 0.97519106, 0.9683583, 0.97898966, 0.98980033, 0.96656823, 0.9473844, 0.97219193, 0.96688044, 0.9756882, 0.9892999, 0.9657741, 0.9460262, 0.9750335, 0.96567565, 0.97609067, 0.98962796, 0.9696931, 0.9471698, 0.9741665, 0.96559614, 0.97728044, 0.99017525, 0.9696421, 0.94416505, 0.9745984, 0.96748215, 0.97904664, 0.98992145, 0.9672221, 0.9461427, 0.9717832, 0.9676261, 0.9758647, 0.9893729, 0.96649975, 0.94589156, 0.9742259, 0.96494573, 0.97648686, 0.989627, 0.96950847, 0.9476833, 0.9738738, 0.9648668, 0.9773613, 0.9901334, 0.9686854, 0.94509923, 0.97505367, 0.967257, 0.97896886, 0.9898817, 0.9663666, 0.9469838, 0.9722958, 0.96697813, 0.97554797, 0.989306, 0.96524537, 0.945223, 0.9749361, 0.9638613, 0.97614676, 0.9896724, 0.96898067, 0.9473054, 0.9739778, 0.9640068, 0.97735786, 0.9902486, 0.96937346, 0.9449721, 0.9751117, 0.9655739, 0.97908574, 0.9898101, 0.9653885, 0.9442474, 0.97221583, 0.96607333, 0.97609246, 0.989321, 0.9643636, 0.94383645, 0.97454745, 0.964364, 0.97631764, 0.98967, 0.9677547, 0.94542867, 0.9738678, 0.96422553, 0.977252, 0.9901063, 0.96717405, 0.94179726, 0.97436756, 0.96571445, 0.9785309, 0.9897256, 0.96421057, 0.94342744, 0.97176826, 0.96537536, 0.9755539, 0.9892569, 0.96478957, 0.94258064, 0.9747906, 0.9643856, 0.97610295, 0.98947704, 0.96748406, 0.9439921, 0.9743086, 0.9644222, 0.97714543, 0.99001735, 0.965849, 0.9400276, 0.97512925, 0.96660775, 0.978529, 0.98953843, 0.9629519, 0.9406242, 0.9718572, 0.9670433, 0.9753219, 0.989097, 0.9625657, 0.9422132, 0.97486466, 0.96535003, 0.97606456, 0.98941785, 0.9661551, 0.9443982, 0.9741132, 0.96465874, 0.9769646, 0.9899531, 0.9649196, 0.94055766, 0.9743882, 0.96690327, 0.978457, 0.98953724, 0.9623826, 0.94310755, 0.9724966, 0.9672281, 0.97556806, 0.9889966, 0.9628766, 0.9423727, 0.9754529, 0.9656939, 0.9762738, 0.989606857, 0.966892421, 0.9442369, 0.9747902, 0.96511734, 0.9775378, 0.99016845, 0.966563, 0.94104975, 0.97526973, 0.96704334, 0.9790622, 0.98967046, 0.9636005, 0.9429632, 0.9727112, 0.9672358, 0.975904, 0.9891769, 0.96275926, 0.94154674, 0.9754352, 0.9661587, 0.9764906, 0.98958385, 0.9674361, 0.94493055, 0.97502977, 0.96606624, 0.9775189, 0.99000555, 0.96656513, 0.94108826, 0.97569036, 0.96819186, 0.9792945, 0.9892893, 0.9644835, 0.9425989, 0.9724867, 0.9680836, 0.97556883, 0.988453, 0.9626406, 0.9424687, 0.9755224, 0.966476, 0.9759296, 0.9889199, 0.96655834, 0.9434988, 0.9740727, 0.9653157, 0.9769006, 0.9894419, 0.96586275, 0.9396496, 0.9744246, 0.96672964, 0.9782652, 0.98902404, 0.9626518, 0.93966526, 0.9714426, 0.96626097, 0.9751111, 0.988269, 0.9626268, 0.94078857, 0.97426844, 0.96514845, 0.975656, 0.98893005, 0.96633273, 0.9427243, 0.97388625, 0.9649405, 0.9765509, 0.9895193, 0.96522343, 0.93982685, 0.97470415, 0.9673657, 0.97813797, 0.98908406, 0.96255004, 0.9409387, 0.97176117, 0.96682805, 0.97482127, 0.9884843, 0.9600061, 0.93804634, 0.97417635, 0.9642469, 0.975067, 0.9888798, 0.96467817, 0.94096094, 0.9732255, 0.9631129, 0.97644377, 0.98949605, 0.9635308, 0.9376606, 0.97391313, 0.96572113, 0.9779498, 0.9891318, 0.95956916, 0.93946165, 0.9709467, 0.96542656, 0.974736, 0.9885, 0.95985013, 0.9389038, 0.9739106, 0.9636936, 0.9750402, 0.9888033, 0.9638505, 0.94072574, 0.9731512, 0.96328497, 0.9755669, 0.9885455, 0.9607528, 0.9338373, 0.97312915, 0.9629558, 0.976763, 0.9883422, 0.9576537, 0.93697083, 0.9705559, 0.96393347, 0.9732101, 0.987767, 0.95722383, 0.9362946, 0.97291887, 0.9626865, 0.9736224, 0.9883279, 0.96240413, 0.9385668, 0.9726336, 0.96174353, 0.97502214, 0.989174, 0.961846, 0.9354971, 0.9733078, 0.96361804, 0.9767024, 0.9887734, 0.9584281, 0.9356046, 0.97037446, 0.96400285, 0.97301435, 0.9879816, 0.95768684, 0.93365574, 0.9733872, 0.9624866, 0.9736971, 0.9884651, 0.9624726, 0.93726444, 0.9727998, 0.96192, 0.97484833, 0.9890966, 0.9615382, 0.9349058, 0.97382426, 0.96449304, 0.97666204, 0.9888405, 0.95857316, 0.93523145, 0.9703781, 0.96440166, 0.9731496, 0.988242, 0.95844996, 0.9356232, 0.9734387, 0.96370494, 0.97391516, 0.9887211, 0.9628057, 0.9393071, 0.9731001, 0.9628218, 0.97514105, 0.98924226, 0.9615399, 0.9356649, 0.9739962, 0.9649665, 0.97688556, 0.988898, 0.9590271, 0.93636274, 0.97073025, 0.96444005, 0.9738754, 0.9884604, 0.9571928, 0.9351591, 0.973116, 0.96390843, 0.9743844, 0.9888517, 0.96252704, 0.93898576, 0.97294754, 0.9636448, 0.97549033, 0.98937166, 0.9620799, 0.9354198, 0.97378933, 0.96495473, 0.9770148, 0.988938, 0.9595812, 0.93772817, 0.9707393, 0.9648827, 0.97403586, 0.98843795, 0.95879644, 0.93747824, 0.973725, 0.9636139, 0.9746962, 0.98892164, 0.9636653, 0.94007784, 0.97309303, 0.96197474, 0.9758436, 0.98949546, 0.9629331, 0.9367767, 0.9738012, 0.9641706, 0.97755843, 0.9891284, 0.96023214, 0.9382187, 0.9708943, 0.9647951, 0.9741621, 0.9886113, 0.959843, 0.9374796, 0.973264, 0.96335596, 0.97483784, 0.98902977, 0.9644122, 0.9416658, 0.9731898, 0.9628021, 0.9763199, 0.98967373, 0.96391255, 0.93923044, 0.97418255, 0.9650096, 0.9776904, 0.98934853, 0.9602411, 0.9406853, 0.9707181, 0.9650746, 0.97430676, 0.9888474, 0.960215, 0.94017047, 0.9736606, 0.96421415, 0.9748642, 0.989297, 0.9634681, 0.9415927, 0.97272927, 0.963278, 0.9756385, 0.98974085, 0.9622957, 0.9377165, 0.9735834, 0.9656772, 0.9769776, 0.9893259, 0.9586483, 0.9396261, 0.9698902, 0.9667813, 0.9737516, 0.98878074, 0.9566614, 0.93884456, 0.9729288, 0.96565485, 0.97371125, 0.98914856, 0.9608801, 0.94235927, 0.972118, 0.96478736, 0.97478604, 0.9897984, 0.95981693, 0.9388483, 0.972538, 0.96540016, 0.9766005, 0.98937714, 0.95667535, 0.94032264, 0.96937096, 0.964729, 0.9730727, 0.98877895, 0.95561683, 0.9392928, 0.9722314, 0.9635899, 0.97381747, 0.989204, 0.961022, 0.942069, 0.9720542, 0.962688, 0.97436655, 0.9896611, 0.9603221, 0.93776506, 0.9727745, 0.9642032, 0.9765969, 0.9893727, 0.9565234, 0.9388771, 0.96921486, 0.9638348, 0.97292733, 0.9887193, 0.9545289, 0.9381083, 0.97174305, 0.9628742, 0.973265, 0.9891578, 0.9588206, 0.94069874, 0.9713694, 0.9620257, 0.97437006, 0.9896954, 0.95944214, 0.9374637, 0.9724418, 0.963784, 0.97622365, 0.9893261, 0.95626104, 0.9377826, 0.9688712, 0.96284235, 0.9724328, 0.9885987, 0.955641, 0.938167, 0.9720033, 0.96176076, 0.9725476, 0.98899686, 0.95958674, 0.9411285, 0.97142684, 0.96119446, 0.9734032, 0.98954636, 0.9580791, 0.9370049, 0.9720885, 0.9625717, 0.97529536, 0.9890765, 0.9536527, 0.9379914, 0.9680894, 0.96334267, 0.97108656, 0.98847044, 0.9525105, 0.9388539, 0.97115827, 0.9625213, 0.97201836, 0.9886457, 0.95703095, 0.94183594, 0.97066945, 0.96235216, 0.9730085, 0.9892852, 0.9574974, 0.93696916, 0.97152066, 0.9645644, 0.97520804, 0.98879564, 0.9524636, 0.9373354, 0.96822315, 0.9647298, 0.97252464, 0.9883852, 0.9547652, 0.93905514, 0.97163445, 0.96408284, 0.97222567, 0.98863786, 0.95760804, 0.94057685, 0.9715014, 0.96398556, 0.97387433, 0.989525, 0.9606367, 0.9389287, 0.9735902, 0.9661044, 0.9762236, 0.9891628, 0.95792395, 0.9400969, 0.96956277, 0.96591574, 0.9727599, 0.988378, 0.9573642, 0.93971777, 0.97230196, 0.96476036, 0.9729301, 0.98878676, 0.9613484, 0.94297713, 0.972209, 0.96474874, 0.9737979, 0.9895027, 0.9603799, 0.93880725, 0.9730924, 0.9667345, 0.97563636, 0.98909867, 0.957793, 0.9408835, 0.9702609, 0.9667427, 0.9721851, 0.98850924, 0.9572097, 0.9385843, 0.9726001, 0.9656213, 0.9725627, 0.9888443, 0.9615316, 0.94208485, 0.9722887, 0.9653248, 0.9736288, 0.98955524, 0.9606676, 0.93912035, 0.97289455, 0.96753323, 0.97603476, 0.989309, 0.9590623, 0.9416795, 0.9704512, 0.9683232, 0.97309303, 0.9888061, 0.9592323, 0.942803, 0.97462904, 0.96763414, 0.9742269, 0.98928434, 0.96308863, 0.9452954, 0.97372997, 0.96695685, 0.9749664, 0.98991674, 0.9614636, 0.94114804, 0.9744118, 0.96879643, 0.97711325, 0.9895716, 0.95737183, 0.94293135, 0.9708348, 0.9682395, 0.9741837, 0.9891375, 0.9572403, 0.94258755, 0.9736572, 0.9671747, 0.9739802, 0.98944235, 0.962155, 0.9476353, 0.9729469, 0.96650076, 0.9746017, 0.9898208, 0.96073145, 0.94228524, 0.97334564, 0.96734065, 0.9761066, 0.98929673, 0.95751053, 0.9433285, 0.96871096, 0.967617, 0.97330475, 0.9889299, 0.9569981, 0.94324225, 0.9726389, 0.96719825, 0.9744692, 0.9894422, 0.9610267, 0.9451373, 0.9727241, 0.9663099, 0.97544235, 0.9900299, 0.96024984, 0.93935615, 0.9732919, 0.9673789, 0.97694415, 0.9895705, 0.9573262, 0.94170636, 0.9701573, 0.9672182, 0.97323686, 0.9889951, 0.95586836, 0.9413404, 0.97292, 0.9657161, 0.97367597, 0.9893936, 0.9605719, 0.9441934, 0.972803, 0.96515596, 0.9745137, 0.98999715, 0.9595513, 0.9401122, 0.9731889, 0.96616393, 0.9760616, 0.9893936, 0.95649993, 0.9410058, 0.96990854, 0.96609914, 0.97297037, 0.98880637, 0.956162, 0.94115514, 0.97290987, 0.96534234, 0.9734831, 0.9892508, 0.96035945, 0.94305074, 0.9723727, 0.96491766, 0.9747414, 0.9898275, 0.9591252, 0.93975234, 0.9733229, 0.9663144, 0.97638005, 0.9893714, 0.9563387, 0.9415701, 0.97019696, 0.9659931, 0.97297037, 0.988776, 0.9561465, 0.9410142, 0.9730737, 0.9653116, 0.9740089, 0.989202, 0.96241456, 0.9461895, 0.97361845, 0.96575814, 0.97532123, 0.989799, 0.9615377, 0.94187325, 0.97400653, 0.96674925, 0.97691673, 0.9893606, 0.9584523, 0.94295025, 0.9707317, 0.96669734, 0.97369564, 0.98881626, 0.9576851, 0.94202995, 0.9733183, 0.9655236, 0.974263, 0.9892391, 0.9619618, 0.9446466, 0.97315717, 0.9644095, 0.97517145, 0.98972243, 0.960458, 0.9401068, 0.97366625, 0.96533483, 0.97678816, 0.9893055, 0.9582393, 0.941853, 0.97037154, 0.965008, 0.973484, 0.98866874, 0.9574353, 0.9410582, 0.9730296, 0.9641066, 0.97399974, 0.98904467, 0.9614894, 0.9437839, 0.9729461, 0.9633043, 0.97483826, 0.9897049, 0.9604784, 0.94041866, 0.9737954, 0.9646691, 0.9767369, 0.9892915, 0.95804274, 0.9426347, 0.9705969, 0.96476406, 0.9731405, 0.98865277, 0.9573881, 0.9416524, 0.97343767, 0.9636695, 0.97371304, 0.98898405, 0.9614214, 0.94357795, 0.97316474, 0.96321416, 0.9747556, 0.98967314, 0.96104443, 0.9398732, 0.97380483, 0.9650333, 0.97683334, 0.98929286, 0.95820814, 0.9416375, 0.9706758, 0.96481466, 0.9735869, 0.9887462, 0.9581477, 0.94151556, 0.973292, 0.96387213, 0.9739881, 0.9891004, 0.9628166, 0.94477916, 0.973177, 0.9632251, 0.97513586, 0.989743, 0.96199954, 0.94160306, 0.9739024, 0.9652416, 0.97693944, 0.98928976, 0.9595521, 0.9436711, 0.9709384, 0.9651903, 0.9737291, 0.98876035, 0.9585143, 0.942863, 0.9736364, 0.96448785, 0.97445935, 0.9891912, 0.9631574, 0.9448403, 0.9733631, 0.96380526, 0.97532487, 0.98979765, 0.9616287, 0.94111955, 0.97401494, 0.96538305, 0.97711927, 0.9894762, 0.95925343, 0.94319844, 0.9711174, 0.96535915, 0.9738685, 0.9888487, 0.95845586, 0.94250715, 0.97373044, 0.96429616, 0.9743783, 0.98921984, 0.9626715, 0.9451916, 0.9733392, 0.96385837, 0.97530884, 0.98976654, 0.9618833, 0.94108754, 0.97402495, 0.9655903, 0.97701854, 0.98934656, 0.9589038, 0.9425455, 0.9708278, 0.9656353, 0.973852, 0.98866886, 0.9583793, 0.9411527, 0.97354794, 0.9645116, 0.97429514, 0.989176, 0.9627543, 0.94349855, 0.97310185, 0.9638265, 0.97498477, 0.9897004, 0.9621994, 0.9393222, 0.97363245, 0.96513444, 0.97670776, 0.9892314, 0.9592949, 0.94059014, 0.970618, 0.9649517, 0.97344095, 0.98866314, 0.958792, 0.93984425, 0.97331524, 0.96400285, 0.9741328, 0.98908585, 0.96259576, 0.9421403, 0.9729495, 0.9633793, 0.9749851, 0.9897323, 0.9615805, 0.9385478, 0.973911, 0.9651055, 0.977106, 0.9893952, 0.9593637, 0.9413226, 0.9706081, 0.9649594, 0.9734224, 0.9886933, 0.95778626, 0.94026005, 0.97331804, 0.9637827, 0.97402114, 0.98913467, 0.96257883, 0.9428759, 0.9731716, 0.9629225, 0.9748386, 0.9897209, 0.9618471, 0.9380611, 0.97413075, 0.9648749, 0.9767845, 0.9893167, 0.9595307, 0.93971527, 0.9706711, 0.9648076, 0.9733521, 0.98872405, 0.95835555, 0.93879193, 0.97331625, 0.9632536, 0.97394943, 0.98907846, 0.9626649, 0.94187325, 0.9732423, 0.9625783, 0.97479546, 0.9896909, 0.96210414, 0.93785566, 0.9741746, 0.96471155, 0.97751063, 0.9892095, 0.95974845, 0.93947804, 0.97063094, 0.96441877, 0.97396874, 0.9885859, 0.95842195, 0.9387341, 0.9731425, 0.9633876, 0.9745977, 0.9890113, 0.96280634, 0.94211096, 0.97301435, 0.9628071, 0.9754519, 0.989693, 0.9619327, 0.93901145, 0.97356695, 0.96424127, 0.9771846, 0.9892397, 0.9591103, 0.94034433, 0.97065055, 0.96462846, 0.97371477, 0.98879284, 0.9592486, 0.94020283, 0.9734629, 0.9634977, 0.9743707, 0.9891672, 0.9634302, 0.94262767, 0.972923, 0.9626036, 0.9751336, 0.989771, 0.96245265, 0.9385037, 0.9734621, 0.96398646, 0.976775, 0.98923737, 0.9596652, 0.9402244, 0.9700473, 0.9638432, 0.9731015, 0.9886248, 0.95823264, 0.93915534, 0.9724734, 0.9623581, 0.97370523, 0.98901504, 0.96163493, 0.9414196, 0.9719858, 0.96203, 0.97489583, 0.9896517, 0.96130776, 0.93757653, 0.97291785, 0.9637535, 0.97674507, 0.98923314, 0.95893764, 0.9401911, 0.9698678, 0.9639755, 0.97386324, 0.9887609, 0.95857954, 0.9395099, 0.9725533, 0.9629351, 0.9745376, 0.98912096, 0.96319306, 0.9428555, 0.97249246, 0.9628805, 0.97537565, 0.98968947, 0.96228665, 0.93854856, 0.97352904, 0.9644198, 0.9771956, 0.989242, 0.9596465, 0.94011104, 0.9703607, 0.96419764, 0.9737804, 0.988706, 0.9586446, 0.939191, 0.9730007, 0.9629109, 0.97450364, 0.9891427, 0.9627801, 0.9422192, 0.97258365, 0.96259534, 0.97543347, 0.9897509, 0.96105736, 0.93708426, 0.9735892, 0.9644119, 0.97725475, 0.9893343, 0.95665205, 0.937941, 0.97020054, 0.96439147, 0.97380865, 0.988715, 0.9566747, 0.9373365, 0.9730637, 0.96318793, 0.9744718, 0.9891685, 0.96034694, 0.94152707, 0.97280324, 0.963183, 0.97558755, 0.9897878, 0.959617, 0.93813217, 0.97307533, 0.96476436, 0.9772341, 0.98931, 0.95672286, 0.9368011, 0.96985394, 0.964787, 0.9739425, 0.9887079, 0.9543544, 0.93656564, 0.9725447, 0.9637079, 0.97466177, 0.9891978, 0.9601093, 0.94164383, 0.972272, 0.96313685, 0.9755963, 0.98973024, 0.9590654, 0.9376108, 0.9730621, 0.96447664, 0.97736686, 0.9893763, 0.95720786, 0.94060206, 0.9696725, 0.96444756, 0.9741276, 0.9886169, 0.95862556, 0.9408598, 0.9717266, 0.96287906, 0.9745188, 0.98893726, 0.96272844, 0.9433548, 0.97168845, 0.96264225, 0.97565055, 0.9896024, 0.9627167, 0.9404291, 0.9725887, 0.9640994, 0.9775518, 0.9892147, 0.96040154, 0.9420751, 0.9691473, 0.96404314, 0.9741591, 0.9885267, 0.9600028, 0.9423968, 0.97221965, 0.96319777, 0.97473407, 0.9890792, 0.9643548, 0.94486034, 0.97230566, 0.9632889, 0.97568184, 0.98964757, 0.96387, 0.9418279, 0.97321147, 0.9648801, 0.9776217, 0.9892538, 0.96152824, 0.944027, 0.9702181, 0.9654938, 0.9746856, 0.9886708, 0.9608977, 0.94346684, 0.97285694, 0.96436155, 0.97520536, 0.9891031, 0.9646315, 0.9454371, 0.9727357, 0.96418434, 0.97600526, 0.98970115, 0.9637933, 0.9412379, 0.97332644, 0.9655068, 0.97762305, 0.9892158, 0.9610813, 0.9428402, 0.97011685, 0.9658274, 0.9742745, 0.9885661, 0.9602169, 0.9418253, 0.97242814, 0.96465844, 0.9748735, 0.98905355, 0.96373504, 0.9444777, 0.9720643, 0.964404, 0.97576165, 0.9896289, 0.96332675, 0.94080657, 0.9728491, 0.96573114, 0.9776218, 0.98919374, 0.9610241, 0.9426101, 0.9696268, 0.96596634, 0.9744298, 0.988591, 0.96059877, 0.94185126, 0.97236675, 0.9646908, 0.97505105, 0.98896736, 0.9648619, 0.9448301, 0.97217256, 0.96426046, 0.9759704, 0.98952514, 0.9636003, 0.9402811, 0.9726633, 0.9658232, 0.977822, 0.9890863, 0.96157056, 0.94192946, 0.96945626, 0.96620595, 0.9745592, 0.98864883, 0.9608997, 0.941378, 0.9720946, 0.9647977, 0.97521055, 0.9890912, 0.96464723, 0.94391173, 0.97222126, 0.96429527, 0.97603685, 0.9896942, 0.96368456, 0.94053286, 0.97297555, 0.96605164, 0.97801775, 0.98922974, 0.96193576, 0.941761, 0.97008854, 0.96630114, 0.9748691, 0.9885627, 0.9620261, 0.94196635, 0.97317576, 0.9657043, 0.97558, 0.98907626, 0.96671015, 0.9446549, 0.9733623, 0.96595484, 0.97668844, 0.98963916, 0.96604353, 0.93985003, 0.97348255, 0.96665704, 0.9779809, 0.9890491, 0.9633855, 0.94052577, 0.96992916, 0.9665186, 0.9747898, 0.98835516, 0.96228945, 0.94211847, 0.9737682, 0.96660775, 0.9755653, 0.98891616, 0.96620554, 0.9452755, 0.9737005, 0.9664189, 0.9767676, 0.9895449, 0.9654317, 0.94342524, 0.9748036, 0.9678435, 0.97848743, 0.9891344, 0.9641876, 0.9449997, 0.97146916, 0.96823347, 0.97507155, 0.98853046, 0.96280134, 0.9450743, 0.9744242, 0.96722794, 0.9761579, 0.98915184, 0.9671039, 0.94907033, 0.9744465, 0.9673798, 0.977303, 0.9897311, 0.9674489, 0.94663, 0.975053, 0.9687853, 0.9778969, 0.98916435, 0.9646988, 0.94808906, 0.9718175, 0.96878, 0.97508836, 0.9885076, 0.96428084, 0.9482291, 0.974394, 0.96811587, 0.97608715, 0.9891756, 0.96868235, 0.9506457, 0.9744819, 0.9677413, 0.977095, 0.989682, 0.9680899, 0.9471353, 0.9738129, 0.96879256, 0.9783754, 0.98894215, 0.9652765, 0.9478605, 0.9717177, 0.96888137, 0.97514415, 0.9885079, 0.96505, 0.94875765, 0.97480494, 0.9682533, 0.97609216, 0.9890388, 0.968247, 0.95070195, 0.9744513, 0.96789664, 0.97699624, 0.9896434, 0.96770847, 0.9476836, 0.9755647, 0.9696901, 0.978829, 0.9892055, 0.9659534, 0.94966507, 0.9727365, 0.9700788, 0.9757579, 0.9886939, 0.96532923, 0.9486167, 0.97571725, 0.96914655, 0.9765385, 0.9890772, 0.96907735, 0.95084643, 0.9755162, 0.96885103, 0.97753143, 0.9896569, 0.9679654, 0.9478332, 0.9758577, 0.9698444, 0.97902244, 0.98917377, 0.9651487, 0.94897425, 0.97278565, 0.96968156, 0.97578776, 0.9883211, 0.96395797, 0.94724476, 0.9752705, 0.96872723, 0.97650826, 0.98880273, 0.9682989, 0.95020527, 0.9749885, 0.968399, 0.9772528, 0.9893882, 0.96722794, 0.9457994, 0.97513866, 0.9695318, 0.9785455, 0.9887727, 0.9650465, 0.94723904, 0.97236085, 0.96935767, 0.97544223, 0.9880107, 0.9635013, 0.9460427, 0.9745437, 0.9686031, 0.97610307, 0.9887039, 0.96771216, 0.9492799, 0.974754, 0.9682246, 0.9772299, 0.9894965, 0.96718943, 0.9460207, 0.97524774, 0.9698009, 0.9791575, 0.9892657, 0.96639776, 0.9485807, 0.97322375, 0.97003406, 0.9761451, 0.98860615, 0.9643254, 0.9473544, 0.975043, 0.96877265, 0.976712, 0.98896176, 0.96885204, 0.9498545, 0.97481394, 0.96806115, 0.9773695, 0.98948485, 0.96740144, 0.94392747, 0.97502273, 0.9692612, 0.9786204, 0.9889866, 0.9643894, 0.9425273, 0.97063696, 0.96890676, 0.9757807, 0.9884201, 0.96435755, 0.9433956, 0.9745637, 0.9684882, 0.97632515, 0.9886044, 0.9670374, 0.94516236, 0.9743498, 0.96804416, 0.9770281, 0.98926824, 0.96626616, 0.94049215, 0.97429115, 0.9691555, 0.9786036, 0.98874867, 0.96415406, 0.9406494, 0.9710463, 0.9690846, 0.97509855, 0.9880535, 0.96298176, 0.93867195, 0.97343194, 0.96775323, 0.97613686, 0.9886518, 0.9671493, 0.9428576, 0.9737458, 0.9674238, 0.97662455, 0.9891704, 0.96620786, 0.93798643, 0.97427034, 0.9687995, 0.9782497, 0.98871607, 0.964175, 0.93938863, 0.971293, 0.9688413, 0.9748893, 0.9878835, 0.9624449, 0.9399945, 0.97403437, 0.968042, 0.97580624, 0.9884741, 0.96636546, 0.94181365, 0.97371835, 0.96720505, 0.97667855, 0.988993, 0.9652437, 0.9374886, 0.97430557, 0.9680511, 0.97812665, 0.9883179, 0.9625441, 0.93928754, 0.971712, 0.96846795, 0.9749087, 0.9876665, 0.9613513, 0.9370224, 0.9733027, 0.96720976, 0.9755466, 0.9882239, 0.9655906, 0.94048554, 0.9732756, 0.96676797, 0.97634584, 0.988836, 0.9642815, 0.93537766, 0.9738216, 0.96735007, 0.9773735, 0.9884058, 0.96205175, 0.9361961, 0.97039264, 0.9679924, 0.974566, 0.987734, 0.96158946, 0.9354115, 0.97307014, 0.96722525, 0.9755113, 0.9882781, 0.9659275, 0.93962234, 0.97262156, 0.96643853, 0.975315, 0.98881745, 0.9639794, 0.9336318, 0.97345585, 0.9675195, 0.9768609, 0.9883377, 0.9623942, 0.93676376, 0.9704398, 0.9678348, 0.97371304, 0.9875958, 0.9616363, 0.93624777, 0.972913, 0.967058, 0.97467494, 0.9882487, 0.96578395, 0.9399908, 0.97346103, 0.96679664, 0.9754402, 0.988756, 0.96537524, 0.9350572, 0.97336346, 0.96810675, 0.97718406, 0.9882436, 0.9621677, 0.93997514, 0.9712346, 0.96811736, 0.9737229, 0.9875452, 0.96279407, 0.93739915, 0.9730769, 0.9674301, 0.9744363, 0.98808694, 0.9663715, 0.9402006, 0.9725427, 0.96703047, 0.97504526, 0.9887517, 0.96573114, 0.9362111, 0.97355956, 0.96837705, 0.9770731, 0.98832256, 0.96343863, 0.9383985, 0.9705877, 0.96824217, 0.9733812, 0.9875538, 0.9628965, 0.9374323, 0.97305894, 0.96752334, 0.9740814, 0.9881455, 0.96657205, 0.9407556, 0.97279143, 0.96698374, 0.97485673, 0.9887632, 0.96520287, 0.9356092, 0.9736789, 0.96841115, 0.976541, 0.9882421, 0.9630986, 0.9372334, 0.970562, 0.9685768, 0.97325134, 0.98756856, 0.9634026, 0.93665004, 0.97359055, 0.967602, 0.97426313, 0.98797905, 0.9671514, 0.93955463, 0.97318435, 0.96744084, 0.9748291, 0.98864424, 0.9654319, 0.93483675, 0.9735476, 0.96845144, 0.97660375, 0.9881535, 0.9637934, 0.9365416, 0.9702663, 0.9684922, 0.97274256, 0.9873929, 0.9627858, 0.9348556, 0.97288084, 0.9677775, 0.9736978, 0.98795694, 0.9670529, 0.93892103, 0.9729777, 0.9680017, 0.97502905, 0.9886777, 0.96612585, 0.93411034, 0.9735212, 0.96906316, 0.9767255, 0.98831, 0.9641631, 0.93564576, 0.9704775, 0.9692181, 0.97324795, 0.987553, 0.9633066, 0.9352349, 0.97337705, 0.96846783, 0.973969, 0.98797786, 0.9670788, 0.9386187, 0.9733247, 0.9681522, 0.97483677, 0.9885844, 0.965968, 0.93335426, 0.9740979, 0.96942747, 0.976549, 0.9882011, 0.9637503, 0.93550587, 0.9710037, 0.96946174, 0.9728784, 0.98742324, 0.9627094, 0.935226, 0.973539, 0.96793884, 0.97352475, 0.98789096, 0.9664717, 0.93904066, 0.9734866, 0.9676116, 0.9747244, 0.9885318, 0.9657151, 0.93435407, 0.97406703, 0.9688116, 0.9767984, 0.98803663, 0.9635226, 0.93628687, 0.97090614, 0.9688269, 0.9731014, 0.9872359, 0.9626017, 0.9362088, 0.97345644, 0.96790904, 0.9738312, 0.9876873, 0.9664983, 0.93892103, 0.9731793, 0.9674357, 0.9747908, 0.98832613, 0.96543425, 0.9349845, 0.9738937, 0.9687585, 0.9765946, 0.98790723, 0.96348244, 0.9383983, 0.970772, 0.96866935, 0.97285026, 0.987071, 0.9629994, 0.9391535, 0.9733583, 0.96783674, 0.9734179, 0.98756206, 0.96724194, 0.9435447, 0.9733093, 0.96771073, 0.9744228, 0.98826444, 0.9661054, 0.93849564, 0.9738143, 0.96898454, 0.9762614, 0.98775333, 0.963987, 0.9404614, 0.97051144, 0.96879196, 0.9727136, 0.9870387, 0.9631997, 0.93999094, 0.9734172, 0.96792835, 0.9739463, 0.9875551, 0.9670176, 0.9433864, 0.973383, 0.9675776, 0.97473335, 0.9882741, 0.96619785, 0.93882847, 0.9738565, 0.9685782, 0.9763264, 0.98769474, 0.96348, 0.940059, 0.97072065, 0.9683041, 0.97268844, 0.98697376, 0.962906, 0.93878317, 0.9732343, 0.9673969, 0.9734083, 0.9874964, 0.9663394, 0.9420974, 0.97280854, 0.96731, 0.97433156, 0.988182, 0.9653669, 0.93823606, 0.9734345, 0.96850306, 0.976263, 0.98781556, 0.96329945, 0.9402665, 0.9704517, 0.9682898, 0.9725894, 0.9870695, 0.9627273, 0.93976474, 0.97314125, 0.9672884, 0.97332585, 0.98759854, 0.96649617, 0.94234097, 0.9726998, 0.96679974, 0.9741847, 0.98815393, 0.9651873, 0.93800324, 0.9733243, 0.96814764, 0.9761144, 0.9877338, 0.9630275, 0.9402576, 0.9702839, 0.9680315, 0.9724169, 0.9869396, 0.9621626, 0.9394771, 0.97295195, 0.9670027, 0.9734999, 0.98756856, 0.9662644, 0.94254297, 0.97297996, 0.966897, 0.97455627, 0.9882951, 0.96563554, 0.9388146, 0.973638, 0.9684756, 0.9762759, 0.9878027, 0.96330875, 0.9406639, 0.9703119, 0.9681627, 0.9725763, 0.98695797, 0.9625608, 0.9394248, 0.97283584, 0.9676368, 0.97347665, 0.98751324, 0.965973, 0.9413861, 0.9724965, 0.96681666, 0.9740821, 0.9880344, 0.96491766, 0.937228, 0.97318393, 0.9681911, 0.9759942, 0.9876809, 0.9628723, 0.9395392, 0.9699397, 0.9681066, 0.9726069, 0.9870136, 0.9625675, 0.93891245, 0.9727063, 0.96745795, 0.97357076, 0.9875973, 0.96661925, 0.94214386, 0.97250473, 0.9672227, 0.9742847, 0.98828703, 0.9654935, 0.93654215, 0.973264, 0.96859545, 0.9761554, 0.9877915, 0.9633088, 0.9398676, 0.97024465, 0.96848035, 0.9724047, 0.98695207, 0.96239805, 0.9394464, 0.97280395, 0.9675199, 0.97324735, 0.9874828, 0.9662611, 0.9411961, 0.9725833, 0.96687216, 0.97342324, 0.9878274, 0.96471035, 0.9374665, 0.9726279, 0.9678536, 0.975633, 0.9875101, 0.9628492, 0.93824655, 0.9684691, 0.9678189, 0.97195315, 0.9863552, 0.9614185, 0.93703467, 0.9714185, 0.966969, 0.9727551, 0.9868166, 0.9652246, 0.94051117, 0.9711254, 0.96621275, 0.9737603, 0.98747206, 0.96420735, 0.93715274, 0.9722165, 0.96828866, 0.97589344, 0.98716927, 0.96228725, 0.93995947, 0.96964, 0.96853817, 0.9722229, 0.9865121, 0.9625255, 0.94030917, 0.9727501, 0.9674076, 0.97319996, 0.98695785, 0.9665182, 0.94183487, 0.97180307, 0.96659094, 0.97394675, 0.98756856, 0.96465576, 0.9385406, 0.9718265, 0.9678618, 0.97571474, 0.9871027, 0.9620702, 0.93821985, 0.96845096, 0.9676857, 0.9719901, 0.98631877, 0.96141666, 0.9377703, 0.9718839, 0.96677345, 0.9729358, 0.9868884, 0.9659376, 0.9412524, 0.9719297, 0.9666108, 0.9737375, 0.9877481, 0.9644103, 0.93608606, 0.9727797, 0.96840703, 0.9757302, 0.98729265, 0.9625897, 0.9377634, 0.9694085, 0.9684429, 0.9722486, 0.9865073, 0.96176594, 0.9381261, 0.9720133, 0.9674343, 0.9730613, 0.98716515, 0.9671103, 0.94130963, 0.97197026, 0.96695745, 0.9739207, 0.9878416, 0.96541333, 0.9365071, 0.97271955, 0.9681283, 0.975582, 0.987225, 0.9618693, 0.9388169, 0.96940905, 0.96810526, 0.9718274, 0.9865017, 0.9619136, 0.93771636, 0.97228944, 0.9672102, 0.97281677, 0.9870216, 0.966138, 0.9404851, 0.97186387, 0.96639556, 0.9733759, 0.98763615, 0.96465766, 0.93636596, 0.9723541, 0.96749943, 0.9752509, 0.98718154, 0.96219385, 0.9384933, 0.969147, 0.9676617, 0.9717631, 0.9864203, 0.9613566, 0.93767136, 0.9717515, 0.9667618, 0.9727005, 0.9869969, 0.96591383, 0.94039714, 0.9718722, 0.9668565, 0.973567, 0.9876546, 0.9651347, 0.936175, 0.9726686, 0.9680941, 0.9753506, 0.98713267, 0.9628289, 0.9379389, 0.96939766, 0.96803826, 0.9716469, 0.986298, 0.9618793, 0.9373671, 0.972249, 0.9673688, 0.9728002, 0.9869387, 0.96551305, 0.9403265, 0.97161454, 0.9669225, 0.97335905, 0.9876073, 0.96439934, 0.9364339, 0.9723451, 0.9681091, 0.97546333, 0.98715353, 0.96179503, 0.937639, 0.968653, 0.96810305, 0.97183603, 0.98632735, 0.9604735, 0.9366101, 0.97151077, 0.9667031, 0.9727044, 0.98696727, 0.9655506, 0.94055533, 0.9714342, 0.9669685, 0.9736987, 0.9876698, 0.96502864, 0.93611455, 0.9729065, 0.96867263, 0.97555053, 0.98726636, 0.96303725, 0.93848366, 0.96956336, 0.9689869, 0.9718965, 0.9865712, 0.96273905, 0.9375652, 0.9723947, 0.96834266, 0.97293526, 0.9871689, 0.9669631, 0.94140124, 0.9722167, 0.9680939, 0.97379184, 0.9878934, 0.96610695, 0.9369581, 0.97281814, 0.9694383, 0.97549725, 0.9873941, 0.96382624, 0.9392054, 0.9696936, 0.96935284, 0.97204226, 0.98672336, 0.96299577, 0.9379253, 0.97233397, 0.96829176, 0.9728659, 0.9872293, 0.9668187, 0.941062, 0.97226506, 0.96815073, 0.97383785, 0.9879335, 0.9659939, 0.9369101, 0.97281116, 0.9696385, 0.9758183, 0.9874101, 0.96376956, 0.9386899, 0.9697435, 0.96965355, 0.9723502, 0.9866979, 0.9634712, 0.93850106, 0.97250575, 0.96862966, 0.9733185, 0.9871782, 0.9672624, 0.9411719, 0.97225326, 0.9680714, 0.9739415, 0.9877494, 0.9660252, 0.9362921, 0.9727209, 0.96934164, 0.9757121, 0.9871689, 0.96425736, 0.93774086, 0.96949846, 0.9692015, 0.9718644, 0.98634386, 0.96341217, 0.9366148, 0.97207105, 0.96780103, 0.9725717, 0.9867873, 0.96707314, 0.93860555, 0.97161585, 0.96739936, 0.9732396, 0.9874708, 0.9662623, 0.9348299, 0.97259074, 0.9688307, 0.9752803, 0.98704773, 0.96391433, 0.9372851, 0.96938217, 0.96884245, 0.9714005, 0.9863965, 0.96369326, 0.9375446, 0.9722926, 0.9680577, 0.97239006, 0.98692304, 0.96738577, 0.9405843, 0.9720229, 0.96748674, 0.97317207, 0.98753947, 0.96638966, 0.93554467, 0.972728, 0.96883416, 0.9748223, 0.9870699, 0.9641618, 0.9377215, 0.96953195, 0.9686432, 0.9710801, 0.9862076, 0.96333265, 0.93774086, 0.9723362, 0.9676682, 0.97197396, 0.98682225, 0.9674676, 0.9409287, 0.9722901, 0.9675711, 0.9728126, 0.98752356, 0.96661466, 0.93636245, 0.97277856, 0.9686641, 0.9745728, 0.98697656, 0.96396106, 0.9382946, 0.9695107, 0.9684743, 0.970744, 0.98625827, 0.96307695, 0.93757844, 0.97206926, 0.96734667, 0.9715962, 0.9867229, 0.96696264, 0.9406229, 0.9719616, 0.96670216, 0.97253346, 0.98742974, 0.96580195, 0.936283, 0.9724975, 0.9678323, 0.9743235, 0.98691034, 0.96342325, 0.9386914, 0.96920455, 0.9682953, 0.9707073, 0.98622304, 0.9627696, 0.93840605, 0.97213405, 0.9673423, 0.9717362, 0.98693264, 0.9671166, 0.9410703, 0.972001, 0.9666458, 0.9728482, 0.9875935, 0.96602786, 0.9365494, 0.9727586, 0.96798253, 0.97484416, 0.9871731, 0.9639923, 0.9389348, 0.96955943, 0.96784556, 0.9708982, 0.9863501, 0.9632533, 0.93812966, 0.97228855, 0.9672328, 0.9719768, 0.9869053, 0.9670178, 0.9408486, 0.97212523, 0.96665, 0.9729303, 0.98761845, 0.9661174, 0.9362175, 0.9728924, 0.9680016, 0.974963, 0.98723954, 0.96446, 0.9383497, 0.969973, 0.9677651, 0.97114116, 0.9864966, 0.9637668, 0.9380716, 0.97267455, 0.96699744, 0.972048, 0.98709154, 0.9672802, 0.94098514, 0.9726053, 0.96666014, 0.97299314, 0.9876819, 0.9663724, 0.93602526, 0.97329164, 0.968175, 0.97478956, 0.98719853, 0.9640506, 0.93786985, 0.9699803, 0.9682085, 0.9712327, 0.9864166, 0.9634136, 0.9375059, 0.97254723, 0.967222, 0.9721265, 0.98692954, 0.96672565, 0.9399744, 0.97217065, 0.96668386, 0.9729575, 0.9875206, 0.96525884, 0.93469405, 0.97253853, 0.9674292, 0.97455806, 0.98676527, 0.9625564, 0.93589497, 0.96918476, 0.96730006, 0.97053033, 0.9858164, 0.9612788, 0.93496823, 0.9717175, 0.9660315, 0.97128975, 0.9863792, 0.96523786, 0.9380419, 0.97169906, 0.96561205, 0.9721476, 0.9870793, 0.96401477, 0.9328663, 0.9721671, 0.9667054, 0.97397625, 0.98644114, 0.961415, 0.9348478, 0.9690675, 0.96665156, 0.97034943, 0.9857636, 0.96104807, 0.9348147, 0.9719019, 0.9657558, 0.97128916, 0.98640764, 0.9651374, 0.93783754, 0.9718221, 0.9654326, 0.97214496, 0.98705333, 0.9640906, 0.9328615, 0.9724954, 0.9667651, 0.97411114, 0.98654926, 0.9619534, 0.9350935, 0.96934456, 0.9666786, 0.97035134, 0.9857538, 0.9610773, 0.93485415, 0.9720609, 0.966093, 0.9712832, 0.98633957, 0.9653809, 0.93792415, 0.97182184, 0.9655377, 0.97205454, 0.986979, 0.9642076, 0.9327775, 0.9725543, 0.96701384, 0.9740768, 0.9865225, 0.96158236, 0.9351072, 0.96928734, 0.96713614, 0.9703251, 0.9857199, 0.9606257, 0.9342713, 0.97184855, 0.9661414, 0.97112435, 0.98616564, 0.9645661, 0.9372983, 0.9720423, 0.9658801, 0.97213763, 0.9868839, 0.9637151, 0.93280965, 0.9724758, 0.96701026, 0.97406876, 0.9864193, 0.9614669, 0.9347722, 0.96915305, 0.96724087, 0.970347, 0.9855534, 0.9607429, 0.9339602, 0.9719401, 0.96664745, 0.971349, 0.98616356, 0.96496004, 0.9374535, 0.97159123, 0.96603763, 0.9717486, 0.98678523, 0.9632824, 0.93223846, 0.97244483, 0.9673688, 0.9731511, 0.9860442, 0.96002257, 0.9344329, 0.9688001, 0.9668394, 0.9693172, 0.9851969, 0.95951504, 0.9332822, 0.9715076, 0.9663498, 0.9700107, 0.9856423, 0.9633437, 0.9361874, 0.97093976, 0.9652987, 0.9705827, 0.9864814, 0.9626182, 0.9313469, 0.9717873, 0.96598554, 0.9727994, 0.98612875, 0.96049976, 0.93382907, 0.96882063, 0.96638376, 0.96915025, 0.9852844, 0.9602855, 0.9335579, 0.97164106, 0.96551436, 0.9700388, 0.9858595, 0.96414864, 0.93643296, 0.97136575, 0.9649392, 0.970833, 0.98661405, 0.96328795, 0.93175966, 0.9721637, 0.96636415, 0.97303027, 0.98616934, 0.960695, 0.93369824, 0.96877, 0.9663036, 0.9691, 0.98540246, 0.9599411, 0.93310684, 0.97144866, 0.96542937, 0.9700084, 0.9859469, 0.96399516, 0.93650365, 0.9715706, 0.96514344, 0.9712713, 0.9867309, 0.96345687, 0.9325676, 0.9723308, 0.96669334, 0.9733453, 0.9862309, 0.96091557, 0.9346436, 0.969022, 0.96728814, 0.9697865, 0.98545486, 0.9611182, 0.9333894, 0.97189236, 0.9665249, 0.9704892, 0.98601097, 0.96517956, 0.9370489, 0.9717728, 0.9659927, 0.97148997, 0.98665404, 0.96432245, 0.932166, 0.9724153, 0.96738285, 0.97356296, 0.986196, 0.9619295, 0.9343987, 0.9692237, 0.96721965, 0.96970695, 0.98538333, 0.9609092, 0.93393415, 0.9719349, 0.966214, 0.9705404, 0.9859193, 0.9648446, 0.93710613, 0.97172505, 0.9657218, 0.9713069, 0.986649, 0.96407473, 0.93238175, 0.9724344, 0.96707636, 0.9734634, 0.98604864, 0.9611179, 0.9339806, 0.96899474, 0.96674705, 0.96936876, 0.9852136, 0.9603248, 0.9335126, 0.9716218, 0.9659124, 0.9698739, 0.9856977, 0.96404105, 0.9364148, 0.97109115, 0.96521777, 0.97049695, 0.9863619, 0.96285653, 0.93144935, 0.97149545, 0.96599334, 0.97201204, 0.9858396, 0.96039164, 0.93363047, 0.96826494, 0.9662625, 0.96852255, 0.9849471, 0.95895267, 0.9326316, 0.97129864, 0.9654408, 0.969617, 0.9855586, 0.9634467, 0.9358797, 0.97116053, 0.96507007, 0.9707309, 0.9862505, 0.9624559, 0.931641, 0.97196394, 0.9664683, 0.9728414, 0.98580533, 0.9602252, 0.93348336, 0.96842337, 0.9663636, 0.9688381, 0.9849304, 0.95941603, 0.93318677, 0.97111243, 0.9653985, 0.9696357, 0.98544955, 0.96355724, 0.9361619, 0.9708765, 0.9649676, 0.97043353, 0.98617977, 0.96270555, 0.9310452, 0.97188884, 0.96647227, 0.97258794, 0.9855379, 0.96029735, 0.93342394, 0.96844155, 0.96637464, 0.96858335, 0.98467064, 0.95954645, 0.93273944, 0.97138804, 0.9653957, 0.96951574, 0.9852062, 0.96353453, 0.93571246, 0.97131175, 0.96499014, 0.9705677, 0.98605657, 0.9626109, 0.93086755, 0.9718981, 0.96614, 0.97262967, 0.98555297, 0.96008, 0.93251973, 0.9683652, 0.96609735, 0.9685453, 0.9846383, 0.9588918, 0.9322196, 0.97129333, 0.9652362, 0.96939117, 0.98521405, 0.9633446, 0.93527275, 0.9710721, 0.9647707, 0.97030824, 0.9859902, 0.9622598, 0.9302594, 0.97184604, 0.96614265, 0.97244567, 0.9853809, 0.95978147, 0.9323487, 0.9684427, 0.96596754, 0.9686253, 0.9845769, 0.959502, 0.93203443, 0.9713436, 0.9649451, 0.96944135, 0.985166, 0.96381706, 0.93469596, 0.97111523, 0.96455485, 0.9702847, 0.98602545, 0.96287894, 0.9297187, 0.9719566, 0.96616167, 0.9725141, 0.9856142, 0.96027404, 0.93201995, 0.9684349, 0.9659046, 0.96814406, 0.98469687, 0.95951676, 0.9319731, 0.9712785, 0.96513647, 0.96924764, 0.9853269, 0.96347433, 0.9347902, 0.97107834, 0.96466583, 0.96988934, 0.98607105, 0.9622936, 0.93000364, 0.97171426, 0.96619976, 0.97239614, 0.9856369, 0.9599113, 0.93219733, 0.9682718, 0.9660378, 0.9680979, 0.98474586, 0.9594133, 0.93215114, 0.97111624, 0.9649482, 0.96874154, 0.98522085, 0.9635146, 0.9351342, 0.97095716, 0.9645541, 0.96959037, 0.98589045, 0.96189815, 0.93070817, 0.9717828, 0.9659882, 0.97165585, 0.98541576, 0.95842916, 0.93303233, 0.9680971, 0.96528894, 0.9672616, 0.98453784, 0.9567695, 0.9318381, 0.9706565, 0.96459144, 0.9682168, 0.9852256, 0.9618251, 0.93511564, 0.9709617, 0.96513414, 0.969345, 0.98611134, 0.9614894, 0.9308463, 0.9718884, 0.9664894, 0.9715701, 0.9855386, 0.959264, 0.9322247, 0.9684388, 0.9664727, 0.96760035, 0.9846777, 0.9589985, 0.93201506, 0.9712054, 0.9654646, 0.96856314, 0.98521495, 0.96290505, 0.9351016, 0.97112554, 0.96487856, 0.96966004, 0.986012816, 0.96173948, 0.9305205, 0.97173226, 0.9664119, 0.9718506, 0.985487401, 0.958586216, 0.93264604, 0.96829, 0.96601516, 0.96755034, 0.98464614, 0.9582214, 0.93224967, 0.9709748, 0.9652523, 0.96817845, 0.9851982, 0.9622554, 0.9350834, 0.9708247, 0.9647763, 0.9689214, 0.9859819, 0.9617295, 0.9303051, 0.97157615, 0.9661321, 0.97108936, 0.98543465, 0.95879966, 0.93230075, 0.9682569, 0.9661264, 0.96687704, 0.9845916, 0.9583258, 0.93222886, 0.9710297, 0.96559316, 0.96751034, 0.98517424, 0.96262854, 0.9355313, 0.9709364, 0.96514, 0.9685761, 0.98608935, 0.9616998, 0.93103516, 0.97168404, 0.96653473, 0.97108585, 0.9856337, 0.9594254, 0.933294, 0.9682634, 0.9665372, 0.966871, 0.9847073, 0.9580479, 0.93278635, 0.9708802, 0.9655709, 0.96753323, 0.98524356, 0.9618565, 0.9352405, 0.9707045, 0.964818, 0.9685434, 0.98614776, 0.9613113, 0.93137604, 0.9716081, 0.9662376, 0.97091186, 0.9857958, 0.95874584, 0.9334447, 0.9680597, 0.965683, 0.96693003, 0.98493373, 0.958542, 0.93273735, 0.9704808, 0.9645788, 0.9677596, 0.98519254, 0.9617891, 0.9355872, 0.97005266, 0.96372575, 0.9684415, 0.98589593, 0.9593308, 0.9303617, 0.97097975, 0.9647364, 0.970948, 0.9853644, 0.95727974, 0.9327236, 0.9671975, 0.96473855, 0.96688557, 0.984713, 0.957085, 0.93284315, 0.97035843, 0.96405834, 0.96844727, 0.985419, 0.9622458, 0.9366597, 0.9705033, 0.96361846, 0.9699738, 0.98614407, 0.9604913, 0.93175447, 0.9711287, 0.96377015, 0.972107, 0.9853928, 0.95657706, 0.93303066, 0.96743083, 0.9636687, 0.9678775, 0.9845462, 0.9562033, 0.9329167, 0.97026676, 0.9627692, 0.96861434, 0.985234141, 0.961000323, 0.9356204, 0.9702224, 0.9624379, 0.9696324, 0.9859336, 0.9596997, 0.9311339, 0.97090775, 0.9639133, 0.9719971, 0.9853439, 0.9567048, 0.9328686, 0.96726906, 0.9637042, 0.96793336, 0.98446935, 0.9561705, 0.93255454, 0.97008264, 0.96267915, 0.9688445, 0.9851188, 0.9605098, 0.9354613, 0.9699902, 0.9623062, 0.9698369, 0.98590577, 0.9594338, 0.93064666, 0.9707209, 0.96365124, 0.9720188, 0.9854123, 0.95664036, 0.9329551, 0.96720225, 0.9638212, 0.9679101, 0.9844626, 0.95576924, 0.9325242, 0.9701325, 0.9628353, 0.9686836, 0.9850985, 0.9604384, 0.93558294, 0.9699589, 0.9624575, 0.96979123, 0.9858996, 0.9591351, 0.9311454, 0.9707585, 0.9637694, 0.97185296, 0.9854247, 0.95635426, 0.9330733, 0.9671847, 0.96349436, 0.9677749, 0.9845316, 0.95576274, 0.93293935, 0.9700197, 0.96252483, 0.9687167, 0.98511475, 0.96034133, 0.9358093, 0.96986693, 0.9622755, 0.96983826, 0.9858716, 0.9591184, 0.93135685, 0.9709192, 0.9635412, 0.9721204, 0.9853721, 0.9563415, 0.93307745, 0.9671317, 0.96331805, 0.96796674, 0.9844565, 0.9556997, 0.9325725, 0.97008497, 0.96266025, 0.9689417, 0.985101, 0.9604076, 0.9354407, 0.9698758, 0.9621859, 0.96976894, 0.985901, 0.9592358, 0.93108803, 0.9707281, 0.9634048, 0.9719865, 0.98539263, 0.95645446, 0.9327949, 0.96710694, 0.96337634, 0.96790296, 0.9845467, 0.95607305, 0.9327773, 0.9698954, 0.962465, 0.96889526, 0.9850616, 0.9605893, 0.9359593, 0.96996516, 0.9621914, 0.9699153, 0.9858974, 0.9593351, 0.93134576, 0.9707215, 0.96354383, 0.9721904, 0.9853762, 0.95668745, 0.93324125, 0.9670746, 0.96337444, 0.96806866, 0.984524, 0.9559482, 0.93266755, 0.96991104, 0.96243334, 0.96881986, 0.9850985, 0.9603546, 0.9357416, 0.96985966, 0.96216416, 0.9696716, 0.9858424, 0.95935965, 0.9312434, 0.9706517, 0.96361345, 0.97208625, 0.98536783, 0.95670724, 0.9331094, 0.96708035, 0.9633605, 0.968014, 0.9845042, 0.95597774, 0.9330472, 0.96999454, 0.9624928, 0.96898276, 0.9850862, 0.96062666, 0.9359558, 0.9699463, 0.96240944, 0.97009856, 0.98590034, 0.95951813, 0.9311056, 0.9708386, 0.96389836, 0.9722654, 0.98541, 0.956775, 0.93330127, 0.96722513, 0.9637148, 0.9682537, 0.9845664, 0.9562801, 0.93325675, 0.9703671, 0.96304387, 0.9693133, 0.98514646, 0.960728, 0.93590665, 0.97005975, 0.96241355, 0.97015566, 0.9859168, 0.95951605, 0.9316182, 0.97090596, 0.96373904, 0.97231025, 0.98544735, 0.9566497, 0.9336156, 0.9673139, 0.96365446, 0.9682257, 0.9845583, 0.9561987, 0.93354845, 0.9701516, 0.96289355, 0.96907896, 0.98512983, 0.96051604, 0.93631756, 0.9699415, 0.9624417, 0.9701332, 0.9859279, 0.9598008, 0.9316036, 0.9710054, 0.963835, 0.972267, 0.98548776, 0.9572013, 0.9338295, 0.96732795, 0.9638338, 0.96816707, 0.984574, 0.95635414, 0.9332808, 0.9702363, 0.9628229, 0.9691013, 0.9851284, 0.96072876, 0.9358772, 0.970022, 0.96231264, 0.9701589, 0.98592025, 0.95969826, 0.93140626, 0.9707163, 0.9637911, 0.9723539, 0.9854225, 0.9571184, 0.9331952, 0.96705574, 0.96347755, 0.96804273, 0.9845072, 0.9558775, 0.9329461, 0.96999437, 0.9623158, 0.96898425, 0.98510504, 0.96036494, 0.93565935, 0.969626, 0.962152, 0.970122, 0.9859011, 0.9592773, 0.9313573, 0.97042555, 0.963485, 0.9724497, 0.98542386, 0.9565916, 0.93306243, 0.9665739, 0.9633857, 0.9683691, 0.98457634, 0.95588034, 0.93302363, 0.9697473, 0.96242446, 0.9690242, 0.9851165, 0.96000415, 0.93551004, 0.9694244, 0.9621144, 0.96987885, 0.9859368, 0.95911735, 0.9309711, 0.97040534, 0.9636943, 0.97187454, 0.98540103, 0.9561634, 0.9332267, 0.96674883, 0.9634272, 0.9677336, 0.9845264, 0.95552003, 0.9330696, 0.9696864, 0.96238935, 0.96859956, 0.9851187, 0.9598378, 0.9359251, 0.96952593, 0.96201175, 0.9694502, 0.9858813, 0.9586201, 0.93187934, 0.9704663, 0.9635607, 0.97182554, 0.9854418, 0.9563183, 0.93489134, 0.9673186, 0.96360564, 0.9679335, 0.98464626, 0.95610476, 0.9342259, 0.97009116, 0.96286845, 0.9685951, 0.9852545, 0.96075606, 0.9366082, 0.9697347, 0.9622888, 0.9694507, 0.98605585, 0.96003634, 0.9317783, 0.97044957, 0.9634925, 0.97160214, 0.98559105, 0.957709, 0.9341039, 0.9668384, 0.9634636, 0.96752656, 0.98485154, 0.9574434, 0.9332097, 0.9698369, 0.962668, 0.9688167, 0.98541254, 0.96170807, 0.93629587, 0.96964014, 0.962643, 0.96977705, 0.98630637, 0.96055484, 0.93126625, 0.97046924, 0.9635792, 0.971565, 0.9857463, 0.9579455, 0.93260425, 0.9665854, 0.963226, 0.96744597, 0.9850091, 0.95670676, 0.93246996, 0.96925414, 0.96198046, 0.96824104, 0.9854962, 0.9610078, 0.9353624, 0.9691319, 0.96192044, 0.96925426, 0.98623157, 0.9604396, 0.93096197, 0.9700173, 0.9630633, 0.9714211, 0.9857178, 0.95773375, 0.9332502, 0.96611494, 0.96294826, 0.967503, 0.9849191, 0.9579759, 0.9333481, 0.9691314, 0.96186036, 0.9684378, 0.98557264, 0.96162605, 0.9359439, 0.9691501, 0.9613163, 0.96926445, 0.9862038, 0.96076995, 0.9314315, 0.9699229, 0.96272117, 0.9714283, 0.9857701, 0.9583951, 0.9332283, 0.96635514, 0.96275496, 0.9671875, 0.9848964, 0.9574925, 0.9332201, 0.9690624, 0.9618234, 0.9680553, 0.9854271, 0.96180475, 0.93564826, 0.96908206, 0.9612663, 0.9692161, 0.98620677, 0.9603177, 0.93067384, 0.96987176, 0.9623081, 0.9711906, 0.985631, 0.9570765, 0.9322094, 0.96598, 0.9620899, 0.9670032, 0.98473847, 0.95619273, 0.93239206, 0.96896833, 0.9609407, 0.9678905, 0.9851816, 0.9605322, 0.9348059, 0.96895456, 0.96087426, 0.96900094, 0.98594344, 0.9592136, 0.9302879, 0.969689, 0.96205413, 0.9711738, 0.9854095, 0.9560126, 0.9317848, 0.96593827, 0.96192384, 0.96699846, 0.9845733, 0.9543089, 0.9318722, 0.96871245, 0.96104074, 0.9677978, 0.98502696, 0.9584052, 0.934804, 0.9687527, 0.96114343, 0.9692248, 0.9859594, 0.95800996, 0.93046993, 0.96984017, 0.9623439, 0.97139263, 0.98552704, 0.9552487, 0.9321062, 0.9661432, 0.96239257, 0.9670717, 0.9846565, 0.95500696, 0.9319416, 0.96889657, 0.9612301, 0.9680816, 0.985222042, 0.959318161, 0.93518376, 0.9687876, 0.96096873, 0.96923834, 0.98584574, 0.95828015, 0.9310293, 0.9698702, 0.962135, 0.9716934, 0.985394, 0.9554395, 0.9328567, 0.9659591, 0.9618997, 0.9677003, 0.98444146, 0.95457125, 0.9318939, 0.9686536, 0.9610829, 0.968416, 0.9848802, 0.9589374, 0.9347059, 0.9686377, 0.9607653, 0.96939844, 0.9857916, 0.95836836, 0.93052566, 0.9696758, 0.9626281, 0.9720793, 0.98530763, 0.9553057, 0.9332814, 0.96580607, 0.96244985, 0.96774155, 0.98443365, 0.95452815, 0.9329245, 0.9689097, 0.9615456, 0.9683916, 0.9849274, 0.95864725, 0.935991, 0.9687556, 0.96094066, 0.96924675, 0.9858455, 0.95800173, 0.93165845, 0.96964306, 0.9623592, 0.97122246, 0.98521507, 0.9551819, 0.9325638, 0.9657698, 0.962073, 0.96685046, 0.98428, 0.95444864, 0.9332912, 0.9685961, 0.96105677, 0.9676775, 0.98500323, 0.9587762, 0.9361706, 0.9685121, 0.9606936, 0.96870124, 0.9857351, 0.95768434, 0.93194276, 0.9692286, 0.9615333, 0.9707807, 0.9851615, 0.954745, 0.9337764, 0.9654992, 0.9615945, 0.96651644, 0.98420495, 0.9547059, 0.9341991, 0.9687686, 0.9613019, 0.96763974, 0.9847877, 0.959877, 0.9373102, 0.96883726, 0.96119034, 0.96918964, 0.98553604, 0.95817703, 0.93264997, 0.96990484, 0.96217644, 0.97146946, 0.9848796, 0.95491564, 0.9346574, 0.96617305, 0.9621796, 0.9671776, 0.984105, 0.9558024, 0.93401885, 0.96886426, 0.96141446, 0.9678115, 0.9845243, 0.9604629, 0.93642193, 0.9689256, 0.9611781, 0.9691124, 0.9856736, 0.96000195, 0.9322042, 0.9696184, 0.96262425, 0.971438, 0.98532325, 0.95713687, 0.9331211, 0.96579427, 0.9626329, 0.9671949, 0.98457104, 0.95605713, 0.9324742, 0.9688145, 0.9615311, 0.96821207, 0.9849968, 0.9605223, 0.93619394, 0.9685893, 0.96122295, 0.9692308, 0.9859733, 0.95998675, 0.9319912, 0.96939296, 0.9621831, 0.97144586, 0.9853134, 0.95717674, 0.93342894, 0.9654767, 0.9620711, 0.96737045, 0.9845159, 0.9565028, 0.93378955, 0.9687127, 0.961168, 0.9683413, 0.98513013, 0.95993215, 0.936276, 0.96847534, 0.9608719, 0.96974057, 0.98595583, 0.958254, 0.9319922, 0.96959573, 0.9623983, 0.9718716, 0.9854714, 0.95592785, 0.9338955, 0.96582216, 0.9624875, 0.9674348, 0.9844759, 0.9548853, 0.9341794, 0.96887255, 0.9612849, 0.96821845, 0.98502064, 0.9589631, 0.9362693, 0.9686017, 0.9610808, 0.9693218, 0.98575646, 0.9578393, 0.9319464, 0.9695219, 0.962339, 0.9713805, 0.98519415, 0.95475954, 0.9338404, 0.9657776, 0.9623036, 0.96713656, 0.9842175, 0.95363176, 0.9336899, 0.96863794, 0.9614022, 0.96806335, 0.9846816, 0.9580802, 0.9359367, 0.96836513, 0.9607961, 0.96903807, 0.98557633, 0.9574695, 0.9317604, 0.9694744, 0.96219426, 0.9712828, 0.9850941, 0.9545902, 0.9339802, 0.9658734, 0.9621104, 0.966938, 0.984177, 0.95384294, 0.9337826, 0.96869713, 0.9611417, 0.9678665, 0.98478425, 0.9581315, 0.93600667, 0.96848387, 0.9607658, 0.9688302, 0.98563284, 0.9574982, 0.93114996, 0.9694513, 0.96223736, 0.9711477, 0.98514795, 0.9548375, 0.93347514, 0.96588725, 0.96216303, 0.9671317, 0.9842912, 0.9540913, 0.93336225, 0.96887916, 0.9615404, 0.96826017, 0.98482424, 0.95838165, 0.9357732, 0.96839213, 0.9607575, 0.96916157, 0.98551196, 0.9574772, 0.9309593, 0.96925056, 0.9621508, 0.9713339, 0.98493934, 0.95442474, 0.93290025, 0.9653378, 0.9619627, 0.96687317, 0.9839924, 0.95336145, 0.93141425, 0.96793836, 0.9610046, 0.96796006, 0.98456544, 0.9578931, 0.933902, 0.96769655, 0.9602962, 0.9688575, 0.9854515, 0.95757663, 0.9294598, 0.968938, 0.9621652, 0.9708576, 0.9850144, 0.95505947, 0.9322727, 0.9655609, 0.96237236, 0.9670748, 0.9843151, 0.9548597, 0.93321896, 0.9686989, 0.9616666, 0.9683215, 0.98492044, 0.9593195, 0.9359171, 0.9685338, 0.9611702, 0.9692152, 0.9856316, 0.95853186, 0.93092996, 0.96949923, 0.9626407, 0.97156656, 0.9851639, 0.9559601, 0.9327541, 0.9656307, 0.9627142, 0.9670647, 0.98423404, 0.9548917, 0.932296, 0.9686794, 0.96193844, 0.96841866, 0.98492426, 0.9598768, 0.9351726, 0.9684229, 0.96139944, 0.9694921, 0.9856913, 0.95879644, 0.9310317, 0.96953654, 0.9630055, 0.9718069, 0.98528796, 0.9564802, 0.9334122, 0.9660613, 0.96296835, 0.96741766, 0.98441887, 0.9555625, 0.9335432, 0.9689288, 0.962205, 0.96858, 0.9850293, 0.96035594, 0.9354974, 0.9687478, 0.9615976, 0.96956635, 0.9856881, 0.95934683, 0.9309169, 0.96973306, 0.9629981, 0.97171324, 0.9851215, 0.95698553, 0.93262297, 0.96607125, 0.9628523, 0.96776795, 0.9842999, 0.9560034, 0.9328965, 0.9689567, 0.9622825, 0.96881646, 0.9848439, 0.96049523, 0.93560475, 0.9687291, 0.9615514, 0.9697655, 0.98560005, 0.9593591, 0.9306644, 0.969496, 0.9626676, 0.97180945, 0.9850953, 0.9567322, 0.9328846, 0.9658237, 0.96234995, 0.96773225, 0.98417056, 0.9558298, 0.93309045, 0.9688774, 0.9616484, 0.9685495, 0.9846718, 0.9602727, 0.9357066, 0.96869254, 0.96089363, 0.96947896, 0.9855595, 0.95955145, 0.93127215, 0.9697192, 0.9623048, 0.9717354, 0.9851971, 0.9569648, 0.9336134, 0.9660541, 0.96248376, 0.9677449, 0.9842487, 0.9563111, 0.93349123, 0.96891767, 0.9618107, 0.96868134, 0.9848107, 0.9608259, 0.9359322, 0.96892256, 0.96132994, 0.9697315, 0.9857284, 0.96066016, 0.9308808, 0.9700126, 0.9629122, 0.9722048, 0.98534226, 0.95894104, 0.9331279, 0.9664784, 0.96297413, 0.96824014, 0.98447776, 0.9577771, 0.933496, 0.96942776, 0.9618844, 0.9688306, 0.98512393, 0.96250564, 0.9356255, 0.96940964, 0.96118814, 0.96992034, 0.9860359, 0.96126485, 0.93090403, 0.9702867, 0.9624489, 0.97193617, 0.9853113, 0.9577612, 0.9319, 0.9664177, 0.96241045, 0.96763337, 0.98427194, 0.95616025, 0.93118036, 0.9691537, 0.96174014, 0.96871835, 0.9848609, 0.9603347, 0.9339756, 0.96908474, 0.96105874, 0.96952367, 0.98555607, 0.9590884, 0.9289121, 0.9698212, 0.9622305, 0.97138524, 0.9849578, 0.95628124, 0.93075424, 0.96594995, 0.9623176, 0.96714586, 0.984079, 0.9555258, 0.9309036, 0.9689441, 0.9616916, 0.9681097, 0.98469955, 0.9599368, 0.9332195, 0.9686737, 0.9611476, 0.9687186, 0.98555017, 0.95910525, 0.92835504, 0.9696817, 0.9625038, 0.9713135, 0.98504573, 0.9565932, 0.9300686, 0.9658171, 0.96251976, 0.96718943, 0.9841448, 0.95570487, 0.93035465, 0.9685962, 0.9618214, 0.96842647, 0.9848188, 0.960301, 0.93267226, 0.9686118, 0.96139556, 0.9691406, 0.98564154, 0.9593398, 0.92709976, 0.9697571, 0.962748, 0.9715272, 0.98514634, 0.9568373, 0.9292263, 0.9661667, 0.96255267, 0.96732664, 0.9843299, 0.95639145, 0.9292219, 0.96912515, 0.96165776, 0.9680864, 0.98489213, 0.96066374, 0.9316638, 0.968882, 0.9612257, 0.9688014, 0.9857064, 0.9596157, 0.9261821, 0.96961737, 0.9628062, 0.97084236, 0.9852453, 0.95739686, 0.9278348, 0.9660492, 0.96309406, 0.9663468, 0.98433244, 0.95622, 0.92719126, 0.9688175, 0.9621712, 0.9675003, 0.9849194, 0.9607087, 0.9304893, 0.9685172, 0.96144056, 0.9686822, 0.9857663, 0.9604693, 0.92392725, 0.96909964, 0.96253234, 0.97093266, 0.9851628, 0.95817935, 0.92733485, 0.96524596, 0.96233714, 0.9666694, 0.9842553, 0.95628005, 0.9263882, 0.96833336, 0.961529, 0.9675281, 0.9849652, 0.9605318, 0.9298106, 0.9682168, 0.96078944, 0.9686904, 0.98586357, 0.959959, 0.92365927, 0.9691132, 0.962612, 0.9710371, 0.9854021, 0.9577111, 0.9257707, 0.96503395, 0.9626055, 0.9662475, 0.98435104, 0.9564167, 0.9253901, 0.96815354, 0.96189874, 0.9673711, 0.9849316, 0.96034735, 0.92822623, 0.9677003, 0.9611801, 0.96808505, 0.98568904, 0.95911765, 0.9225655, 0.9687219, 0.962204, 0.9701554, 0.98508906, 0.9565763, 0.92417824, 0.9648094, 0.9627643, 0.9661896, 0.98447764, 0.95615447, 0.92529064, 0.96801364, 0.9621486, 0.9676275, 0.98515815, 0.96118826, 0.929415, 0.96791035, 0.9619499, 0.96887267, 0.98592466, 0.96123683, 0.9233373, 0.96901375, 0.9631596, 0.971029, 0.985109, 0.9584369, 0.92550004, 0.9655149, 0.9628731, 0.9671191, 0.9841448, 0.9576204, 0.92462415, 0.9683792, 0.96201146, 0.9676482, 0.9846768, 0.9608156, 0.92704266, 0.96774846, 0.9610604, 0.9685431, 0.9855859, 0.96002555, 0.9216315, 0.9686321, 0.96244854, 0.97089124, 0.9849503, 0.9573171, 0.9225688, 0.96443576, 0.9614564, 0.96574044, 0.98384017, 0.954689, 0.91989356, 0.96736836, 0.96063536, 0.9667363, 0.98437864, 0.95989656, 0.9241992, 0.96739155, 0.9602629, 0.96836543, 0.98549217, 0.9584055, 0.9173359, 0.96810865, 0.961373, 0.97024876, 0.984894, 0.9558498, 0.91930515, 0.9639562, 0.9614133, 0.965569, 0.98407423, 0.95437133, 0.9198511, 0.9671572, 0.96060115, 0.9665318, 0.9844509, 0.9584914, 0.92411566, 0.96722513, 0.96019304, 0.9676995, 0.9853424, 0.95780176, 0.9186709, 0.9681141, 0.9619622, 0.970193, 0.98481613, 0.9553048, 0.92179614, 0.96422666, 0.9616231, 0.965693, 0.9838904, 0.95424974, 0.9218174, 0.96730417, 0.9606103, 0.9671204, 0.98457885, 0.95913136, 0.9268637, 0.9675615, 0.9601531, 0.9676011, 0.9854272, 0.9576579, 0.9209053, 0.9682055, 0.9616884, 0.9695359, 0.9847589, 0.95520073, 0.9239308, 0.96404094, 0.96115357, 0.9653741, 0.983912647, 0.953499138, 0.9233005, 0.967331, 0.960673, 0.9666126, 0.9844082, 0.958227515, 0.92736346, 0.96725655, 0.960465, 0.9677402, 0.98542976, 0.95792294, 0.9216966, 0.96809095, 0.9620036, 0.9702162, 0.98482805, 0.9549518, 0.92341065, 0.96400946, 0.96147275, 0.9655784, 0.98366475, 0.9531187, 0.92249006, 0.9666777, 0.96051395, 0.9665013, 0.984135211, 0.957505822, 0.9267192, 0.9664905, 0.96026653, 0.96721673, 0.985035419, 0.955446362, 0.91932356, 0.9672258, 0.96084785, 0.970088, 0.984525502, 0.952759385, 0.92125976, 0.96284544, 0.9607468, 0.9651369, 0.98335445, 0.95099723, 0.91987926, 0.966561, 0.9604894, 0.96622926, 0.98406804, 0.9562785, 0.9248235, 0.96654856, 0.96002424, 0.9671022, 0.9849274, 0.9543821, 0.91738963, 0.96743304, 0.9609949, 0.969207, 0.9841308, 0.95085377, 0.9193394, 0.96340686, 0.96061164, 0.96464187, 0.9828855, 0.94972354, 0.9185362, 0.96644473, 0.9599668, 0.96593875, 0.98376864, 0.9551952, 0.92303514, 0.966231, 0.95963866, 0.9666318, 0.9844766, 0.95320815, 0.9174528, 0.96746093, 0.96112174, 0.9688384, 0.9839601, 0.95118165, 0.9204419, 0.9633849, 0.9604892, 0.96416414, 0.98276263, 0.9493681, 0.9201478, 0.96663684, 0.9600429, 0.96538633, 0.9835164, 0.9548914, 0.9239297, 0.9666062, 0.95973116, 0.96603197, 0.98331326, 0.94977343, 0.91871256, 0.9674549, 0.96151733, 0.968139, 0.9819848, 0.9428164, 0.9169919, 0.96295553, 0.9603515, 0.96283805, 0.9800314, 0.939812, 0.91755146, 0.9663155, 0.9603258, 0.9635038, 0.9807849, 0.9461155, 0.9183789, 0.9660736, 0.9592289, 0.9637246, 0.98097897, 0.944587, 0.91309845, 0.9673891, 0.9608442, 0.9655846, 0.9804857, 0.9412757, 0.91504526, 0.9633415, 0.9604472, 0.96104157, 0.979381, 0.9394002, 0.91422564, 0.96660644, 0.95935744, 0.962766, 0.9802663, 0.94596505, 0.9180055, 0.96634835, 0.95926225, 0.963839, 0.9811747, 0.9444515, 0.91093546, 0.9673178, 0.96058536, 0.96685725, 0.98054916, 0.9402627, 0.9130104, 0.9633835, 0.9605486, 0.9618171, 0.97904503, 0.93931973, 0.91331965, 0.9663005, 0.9596855, 0.9625488, 0.9794306, 0.9456925, 0.916491, 0.96567255, 0.95926356, 0.9628899, 0.98046815, 0.94449747, 0.9105945, 0.966511, 0.96008927, 0.96580994, 0.9795116, 0.93989414, 0.913645, 0.9629408, 0.95968145, 0.96028316, 0.97771966, 0.9376344, 0.91346574, 0.96616924, 0.95883363, 0.96164215, 0.9786178, 0.9441765, 0.9171233, 0.96539944, 0.95845324, 0.961699, 0.9799422, 0.94260037, 0.9107989, 0.9669288, 0.9596311, 0.9644701, 0.9790335, 0.93701845, 0.9116046, 0.9625357, 0.9597068, 0.95891464, 0.9778495, 0.9372413, 0.9118224, 0.96648395, 0.9589186, 0.9608167, 0.97889656, 0.9431648, 0.9167536, 0.96598214, 0.9593744, 0.9633858, 0.98049736, 0.9423919, 0.9112731, 0.9668393, 0.96022457, 0.9660162, 0.98029894, 0.93770397, 0.9133787, 0.9626563, 0.9602868, 0.96116835, 0.9788169, 0.93808293, 0.9131882, 0.9659674, 0.9600128, 0.9618718, 0.9794362, 0.9436847, 0.91606593, 0.9653797, 0.9594079, 0.96266645, 0.9802045, 0.94173306, 0.90960556, 0.9664951, 0.960157, 0.9650574, 0.9794963, 0.9376527, 0.9106361, 0.96199954, 0.9594193, 0.95931554, 0.97828305, 0.936175, 0.9104158, 0.96563286, 0.9589877, 0.9608713, 0.979373, 0.9419793, 0.91505444, 0.9652578, 0.95863444, 0.96219563, 0.9805963, 0.9405084, 0.9087986, 0.96646166, 0.959472, 0.9653008, 0.98038715, 0.93578094, 0.91207963, 0.9623559, 0.9590781, 0.95993644, 0.9792305, 0.9349991, 0.912651, 0.96563405, 0.9580389, 0.96126556, 0.9801042, 0.9412453, 0.9174114, 0.96504587, 0.95833343, 0.96349305, 0.9821337, 0.94309443, 0.91486806, 0.96754664, 0.960506, 0.96700627, 0.9817321, 0.9388366, 0.9168129, 0.96364754, 0.9603199, 0.9619755, 0.98061174, 0.93863183, 0.91666836, 0.9667167, 0.95972294, 0.9626118, 0.98112, 0.94383085, 0.9202014, 0.96640164, 0.95962566, 0.9635792, 0.9821175, 0.9426481, 0.9130484, 0.96735317, 0.96046114, 0.9662941, 0.98180723, 0.9373933, 0.9162491, 0.96339947, 0.96032834, 0.9613458, 0.980610847, 0.935729265, 0.91550756, 0.96650875, 0.9595126, 0.9619688, 0.9812423, 0.9419634, 0.9190262, 0.9662838, 0.9594448, 0.96274424, 0.98213625, 0.94101214, 0.91317934, 0.9673863, 0.9603825, 0.9657502, 0.98158514, 0.93618584, 0.91647255, 0.96358913, 0.96039706, 0.9607125, 0.98060626, 0.93542427, 0.91637355, 0.966918, 0.95999235, 0.9621154, 0.98114944, 0.9417947, 0.9198134, 0.96658576, 0.9597456, 0.96307683, 0.9822219, 0.94075924, 0.91341305, 0.9676014, 0.9607575, 0.9658291, 0.98159903, 0.93567926, 0.91490966, 0.9632165, 0.9602867, 0.9603824, 0.9803581, 0.93484074, 0.9144064, 0.966737, 0.95997304, 0.9616472, 0.98112994, 0.94042796, 0.91936845, 0.96636283, 0.9597344, 0.96246976, 0.9820938, 0.9392731, 0.9126947, 0.9673536, 0.9605289, 0.96519107, 0.98156565, 0.93441576, 0.91539395, 0.9632374, 0.9602474, 0.9598352, 0.98046565, 0.9336457, 0.91567963, 0.96652883, 0.95953095, 0.96119267, 0.9811366, 0.94062537, 0.9203006, 0.966466, 0.95952404, 0.9624844, 0.9822156, 0.93988603, 0.9146203, 0.967601, 0.9606183, 0.96527296, 0.98162156, 0.93486685, 0.91729873, 0.96340334, 0.9603589, 0.96037066, 0.98039687, 0.9350585, 0.9172798, 0.9667964, 0.9598062, 0.96147835, 0.9810128, 0.9413805, 0.92084944, 0.9664629, 0.95960045, 0.9629008, 0.98217946, 0.94054013, 0.9151583, 0.96761715, 0.9605439, 0.9656602, 0.9815692, 0.9354549, 0.9173815, 0.96337765, 0.9602407, 0.96041363, 0.9805429, 0.9351474, 0.9168426, 0.96676177, 0.95983267, 0.9617645, 0.98119867, 0.9418033, 0.9211678, 0.9664883, 0.9594931, 0.9625664, 0.98221755, 0.940553, 0.915384, 0.96763605, 0.96081406, 0.96562195, 0.981671, 0.93576914, 0.91744864, 0.9633072, 0.96056455, 0.9604307, 0.9806661, 0.9349404, 0.9175293, 0.96665645, 0.9598774, 0.96182746, 0.9813484, 0.9419558, 0.9214553, 0.9664919, 0.9600301, 0.9628074, 0.9823528, 0.94098586, 0.91554403, 0.96753424, 0.96094, 0.9655475, 0.98174864, 0.936127, 0.917925, 0.96330154, 0.9606567, 0.9602635, 0.9806768, 0.9355555, 0.9176938, 0.96672887, 0.96017915, 0.96173066, 0.98129463, 0.9419211, 0.9214279, 0.9664983, 0.9600862, 0.9626557, 0.982262, 0.9406583, 0.91487604, 0.96690595, 0.9611616, 0.9654737, 0.98175114, 0.93594253, 0.91768235, 0.9632607, 0.96058095, 0.9600573, 0.9805478, 0.93472314, 0.9168023, 0.9662792, 0.9601195, 0.9615015, 0.98121107, 0.9412882, 0.919999, 0.96531826, 0.9595894, 0.962234, 0.9822327, 0.93993735, 0.91372466, 0.966545, 0.9603251, 0.96495396, 0.98165154, 0.9347334, 0.9162338, 0.9626367, 0.9604347, 0.9595628, 0.98042357, 0.933888, 0.91645324, 0.9655785, 0.95974654, 0.9608368, 0.9811085, 0.94011515, 0.9202251, 0.9653518, 0.95963943, 0.96189606, 0.9821574, 0.9391103, 0.9145411, 0.96702176, 0.9611577, 0.9648397, 0.98171073, 0.9346878, 0.9177121, 0.96345335, 0.9609216, 0.95972407, 0.9806512, 0.933999062, 0.9177482, 0.9669201, 0.9605495, 0.96113175, 0.981376708, 0.940434992, 0.92158705, 0.9663704, 0.96013755, 0.9624078, 0.982346594, 0.940382004, 0.9147629, 0.9674337, 0.9611776, 0.96505326, 0.9818347, 0.9351294, 0.91742676, 0.9632298, 0.9606519, 0.9599314, 0.9807227, 0.9345304, 0.917925, 0.96634656, 0.9599625, 0.9610896, 0.981334925, 0.941117227, 0.92126924, 0.96607447, 0.95967686, 0.962545, 0.98242784, 0.94047624, 0.91504276, 0.96718395, 0.9607816, 0.96514887, 0.98195034, 0.9351772, 0.91805154, 0.9631248, 0.96042895, 0.9598845, 0.9808256, 0.9341437, 0.9179649, 0.9668537, 0.9601772, 0.9612646, 0.981412, 0.94095623, 0.92101556, 0.9664658, 0.9598812, 0.9620804, 0.98231125, 0.9393376, 0.91439474, 0.9668916, 0.9605103, 0.96469915, 0.98175645, 0.9343963, 0.91687375, 0.9631531, 0.96025974, 0.9589712, 0.98074466, 0.9341352, 0.91666, 0.96625185, 0.9594131, 0.9606095, 0.9813111, 0.9404248, 0.9204867, 0.96596766, 0.95922965, 0.9615721, 0.98232806, 0.9390075, 0.9136684, 0.9669972, 0.9603612, 0.96433085, 0.98177207, 0.9349251, 0.9172081, 0.9629113, 0.96014214, 0.9593104, 0.9807484, 0.9344092, 0.91702336, 0.9662787, 0.95975614, 0.96084386, 0.9813089, 0.9412279, 0.9207017, 0.9657949, 0.95954347, 0.9621766, 0.98228353, 0.9402376, 0.9145622, 0.9669571, 0.96084225, 0.9648486, 0.98178643, 0.9352745, 0.9176373, 0.96282953, 0.96049654, 0.95952874, 0.9807057, 0.9345994, 0.9171769, 0.96578074, 0.9599569, 0.9611093, 0.9813362, 0.94192487, 0.9207879, 0.96547323, 0.9596551, 0.96251833, 0.982285, 0.94090164, 0.9151099, 0.9666367, 0.96067894, 0.9652141, 0.9818268, 0.9360268, 0.91761404, 0.96260095, 0.96057326, 0.9598289, 0.98088855, 0.9348678, 0.9170722, 0.9657854, 0.9601743, 0.96125996, 0.98153955, 0.9409883, 0.92090213, 0.9652565, 0.9595324, 0.9619146, 0.982309, 0.9384598, 0.9127269, 0.96635246, 0.96045965, 0.964646, 0.98173773, 0.93359846, 0.9164294, 0.96258426, 0.96034384, 0.9593207, 0.9807597, 0.93314797, 0.9166419, 0.96604896, 0.95997226, 0.9608363, 0.9814151, 0.9409187, 0.9211562, 0.96568686, 0.9597795, 0.96234107, 0.9823216, 0.94078463, 0.9152745, 0.9664591, 0.9608442, 0.9648806, 0.98178554, 0.93634623, 0.9172369, 0.9626596, 0.96074164, 0.9595081, 0.9807992, 0.93523175, 0.9172866, 0.9659797, 0.95997775, 0.9608849, 0.9813275, 0.9407337, 0.92016894, 0.9656125, 0.9595924, 0.9618125, 0.9823742, 0.939656, 0.9133792, 0.96694905, 0.9607434, 0.96456283, 0.98175335, 0.9344886, 0.91638404, 0.9630306, 0.9606559, 0.9589541, 0.9806486, 0.93423444, 0.9159183, 0.96608615, 0.95988196, 0.96045643, 0.9814439, 0.94076777, 0.91896886, 0.96554637, 0.9597873, 0.96170145, 0.9824551, 0.94071436, 0.9133558, 0.96644473, 0.96092665, 0.9647066, 0.98199815, 0.9349934, 0.91449314, 0.96196413, 0.960446, 0.9588658, 0.98097676, 0.93424296, 0.91461706, 0.96580637, 0.95993423, 0.9606355, 0.98163366, 0.94113886, 0.91944176, 0.96511346, 0.95970404, 0.9618828, 0.9826393, 0.94004613, 0.9127774, 0.9663507, 0.9609708, 0.96472853, 0.981948, 0.9351443, 0.9151406, 0.9620258, 0.9608254, 0.9594707, 0.98102105, 0.9346725, 0.91573054, 0.96542525, 0.96031094, 0.96093655, 0.98142874, 0.9409542, 0.9192724, 0.96498847, 0.9600185, 0.9618547, 0.98237246, 0.94027466, 0.9142104, 0.96633923, 0.96085787, 0.9649183, 0.9817777, 0.93579704, 0.9167215, 0.96233743, 0.9606996, 0.9596505, 0.98084, 0.93561894, 0.91686994, 0.96578705, 0.96037847, 0.961079, 0.9816644, 0.94255143, 0.9200836, 0.9654777, 0.96006477, 0.96230334, 0.98257375, 0.9408912, 0.91465336, 0.9664177, 0.9614388, 0.9651693, 0.9818516, 0.9361496, 0.9165294, 0.96225077, 0.96133673, 0.95994896, 0.98079145, 0.9351398, 0.9165992, 0.96584356, 0.96024996, 0.96127945, 0.9813949, 0.9413396, 0.9203026, 0.96565574, 0.9594096, 0.96240866, 0.9824077, 0.9404739, 0.9134397, 0.9666782, 0.9603212, 0.965185, 0.9817692, 0.93530256, 0.91550004, 0.96240455, 0.96065575, 0.9601643, 0.9809332, 0.934672, 0.9152217, 0.9657502, 0.96051043, 0.96151406, 0.98159975, 0.9413875, 0.91950256, 0.9652044, 0.96025646, 0.96243036, 0.9824339, 0.9402989, 0.912358, 0.96629256, 0.9615643, 0.9653569, 0.98184067, 0.93574816, 0.9158153, 0.9617765, 0.9607446, 0.95980364, 0.9808841, 0.9350643, 0.91564345, 0.965578, 0.9607717, 0.9611776, 0.9815776, 0.94102156, 0.91893476, 0.96517277, 0.9604979, 0.96228194, 0.9825728, 0.93967843, 0.91285443, 0.96589047, 0.9612155, 0.96488976, 0.9820145, 0.9350711, 0.9147638, 0.9618211, 0.9611551, 0.95976245, 0.98080015, 0.9344929, 0.9148493, 0.9654607, 0.96142775, 0.96105933, 0.9815, 0.9415476, 0.9203533, 0.96560615, 0.96131855, 0.96239775, 0.98238593, 0.9404699, 0.91442245, 0.9659986, 0.9622297, 0.96503353, 0.9818724, 0.93601817, 0.916356, 0.96195054, 0.96151847, 0.9597894, 0.98071486, 0.93613476, 0.91709244, 0.96572614, 0.9614306, 0.9610851, 0.9815006, 0.94253755, 0.9218029, 0.9659091, 0.96155626, 0.96253645, 0.98244125, 0.9417691, 0.915433, 0.96703905, 0.9627062, 0.9653113, 0.98186, 0.9370801, 0.91765165, 0.96212256, 0.96200174, 0.96020466, 0.980895, 0.93648523, 0.9163356, 0.96500534, 0.9612346, 0.9611577, 0.9815701, 0.94249934, 0.9210685, 0.96484494, 0.9619374, 0.9627596, 0.9824505, 0.94045824, 0.9138645, 0.9660067, 0.96295744, 0.9654367, 0.9818606, 0.9361648, 0.9175752, 0.9615198, 0.96155846, 0.96002245, 0.9808061, 0.93598294, 0.91736233, 0.96527773, 0.9608232, 0.9611582, 0.98147696, 0.9424722, 0.9214838, 0.96550524, 0.9607519, 0.9624669, 0.98243135, 0.94105685, 0.9152925, 0.965875, 0.9610587, 0.9645433, 0.9815491, 0.9361692, 0.91765213, 0.9618971, 0.9616183, 0.95956784, 0.98064625, 0.93552274, 0.91551954, 0.9654067, 0.9610817, 0.96145576, 0.98157585, 0.9400729, 0.9170022, 0.9645761, 0.96096444, 0.9626672, 0.9827092, 0.9405271, 0.91222197, 0.96649206, 0.96139723, 0.96414775, 0.9814896, 0.9336935, 0.9150903, 0.96202874, 0.96160907, 0.9597322, 0.9813344, 0.9350789, 0.91241854, 0.9666136, 0.9623754, 0.96099544, 0.98207676, 0.94085515, 0.91563374, 0.96603304, 0.96184766, 0.9628111, 0.98289526, 0.94024444, 0.910655, 0.9674626, 0.96294194, 0.96544135, 0.9820584, 0.93460315, 0.9144254, 0.96348506, 0.96176845, 0.9591247, 0.98058516, 0.9330616, 0.9160666, 0.9672867, 0.9630735, 0.96199656, 0.9821942, 0.94287425, 0.92322093, 0.96789974, 0.96330476, 0.9631658, 0.98309225, 0.9426154, 0.91754425, 0.96840703, 0.96458435, 0.9657196, 0.98229516, 0.9375451, 0.91985554, 0.96565944, 0.96466696, 0.9603722, 0.9814145, 0.9369959, 0.9192004, 0.96921945, 0.9645778, 0.9621372, 0.982123, 0.94402295, 0.92347187, 0.9690114, 0.96463114, 0.9626722, 0.9830526, 0.9436, 0.9203319, 0.97003484, 0.96513844, 0.9661509, 0.98263264, 0.9388856, 0.9218061, 0.96610403, 0.96527606, 0.9602174, 0.9813717, 0.9373428, 0.91616035, 0.9679004, 0.96340543, 0.96051145, 0.9820431, 0.9429191, 0.9186004, 0.96807224, 0.9639737, 0.96168566, 0.98269284, 0.9418597, 0.9111588, 0.97001094, 0.96571064, 0.9645321, 0.98244715, 0.9371057, 0.9179734, 0.96517956, 0.96494174, 0.95939785, 0.9811124, 0.9369879, 0.918865, 0.9673158, 0.96283495, 0.9605344, 0.98181933, 0.9398452, 0.9143471, 0.965421, 0.96182066, 0.95949286, 0.9826142, 0.938522, 0.9058047, 0.96729016, 0.9635403, 0.96351486, 0.9817784, 0.9345466, 0.9087635, 0.962465, 0.9621518, 0.9576323, 0.98059505, 0.9353579, 0.90844154, 0.96599126, 0.9609107, 0.9587307, 0.98100144, 0.9414002, 0.91177815, 0.96601313, 0.960868, 0.95989317, 0.9823299, 0.94105005, 0.9049053, 0.96742076, 0.9635443, 0.9628435, 0.9814488, 0.9368213, 0.9081915, 0.9637149, 0.96278787, 0.95767057, 0.9806034, 0.9371014, 0.9078362, 0.966885, 0.9621446, 0.9585986, 0.98131853, 0.9427635, 0.9128729, 0.96693414, 0.96180224, 0.96006596, 0.9825575, 0.94193745, 0.9040748, 0.9680342, 0.96273726, 0.96301764, 0.98181045, 0.9372695, 0.9096101, 0.9648133, 0.9628972, 0.9578134, 0.98078305, 0.9371984, 0.90934986, 0.9678649, 0.9625964, 0.9590402, 0.98147124, 0.9432148, 0.91369665, 0.9672335, 0.96191096, 0.9604309, 0.982358, 0.9429613, 0.9063173, 0.96865416, 0.9629946, 0.9630815, 0.98185563, 0.9376817, 0.90884477, 0.9649191, 0.9621251, 0.95773745, 0.98077804, 0.93734324, 0.9077269, 0.9682054, 0.9615522, 0.9590406, 0.9816255, 0.9432134, 0.91219896, 0.96792454, 0.9615838, 0.96034646, 0.98252916, 0.94298714, 0.90379107, 0.969551, 0.96176, 0.96359044, 0.9819334, 0.9377178, 0.90732205, 0.96488535, 0.96095914, 0.95767134, 0.9808445, 0.93547237, 0.90595907, 0.9679135, 0.9604671, 0.9590885, 0.98143816, 0.94258565, 0.9121336, 0.96764475, 0.96091443, 0.9603834, 0.98220325, 0.9405862, 0.9023079, 0.9687876, 0.96181005, 0.96339875, 0.9816256, 0.93483746, 0.90669805, 0.963808, 0.9595059, 0.957752, 0.9799795, 0.931353, 0.9044142, 0.96689135, 0.95931137, 0.9597662, 0.9807098, 0.93738973, 0.91114604, 0.96371067, 0.95655906, 0.96069974, 0.981752, 0.9360337, 0.90362847, 0.96516734, 0.95814395, 0.9637069, 0.9813348, 0.93169117, 0.9081664, 0.96159947, 0.95821184, 0.9584829, 0.98033136, 0.93304884, 0.90707815, 0.9671623, 0.9596998, 0.9603609, 0.98129797, 0.9412634, 0.9121219, 0.9687357, 0.96121126, 0.9615931, 0.98241967, 0.94021195, 0.906775, 0.96880305, 0.96057147, 0.9646317, 0.981848, 0.935054, 0.90947163, 0.9633124, 0.96094877, 0.95901185, 0.980837, 0.93242, 0.9077424, 0.9653795, 0.95853406, 0.960115, 0.9818207, 0.93819153, 0.9114763, 0.96374655, 0.95711505, 0.9604307, 0.98211324, 0.93780935, 0.90388316, 0.96285045, 0.9579173, 0.96365064, 0.98147446, 0.9319668, 0.9063325, 0.9575694, 0.95652044, 0.9583861, 0.9801138, 0.9323459, 0.9071286, 0.9618697, 0.95643944, 0.9596001, 0.98078686, 0.939307, 0.9115896, 0.9616964, 0.9560183, 0.9609092, 0.9819756, 0.9383165, 0.90505224, 0.96282315, 0.95768136, 0.96367157, 0.98129326, 0.9329126, 0.9086117, 0.9583961, 0.95706165, 0.9583409, 0.98026156, 0.93418473, 0.909760237, 0.962864041, 0.95682335, 0.96030176, 0.98117733, 0.942831516, 0.913319528, 0.96186918, 0.9559456, 0.96144646, 0.9821988, 0.9403067, 0.90510696, 0.9632208, 0.9579368, 0.9642682, 0.98166054, 0.93618613, 0.90825933, 0.95852345, 0.9579203, 0.9595675, 0.9806653, 0.9342354, 0.9085021, 0.96213627, 0.9575272, 0.9614617, 0.9811963, 0.9423702, 0.912305, 0.96153885, 0.9569812, 0.9620879, 0.9822965, 0.942079, 0.90532637, 0.9630725, 0.9576672, 0.9648395, 0.981572, 0.936608, 0.90984684, 0.95880085, 0.9569712, 0.9595329, 0.9804279, 0.9371422, 0.9097947, 0.96217364, 0.9571135, 0.9609107, 0.9810431, 0.94231415, 0.9127182, 0.9614174, 0.9564824, 0.9618739, 0.98196596, 0.94203895, 0.90477765, 0.96324944, 0.9574786, 0.96512145, 0.9816255, 0.9365434, 0.9092716, 0.9586192, 0.95738727, 0.9597345, 0.980474, 0.9368448, 0.9097014, 0.96255326, 0.9569182, 0.9613646, 0.9811924, 0.94273174, 0.9135746, 0.9618989, 0.95647913, 0.96238977, 0.9822209, 0.94221205, 0.9064451, 0.9635779, 0.9574422, 0.9654908, 0.98153174, 0.9367833, 0.90993243, 0.95867383, 0.9572497, 0.96000105, 0.98050964, 0.9371533, 0.91035855, 0.9627696, 0.9567736, 0.9616613, 0.98123384, 0.9430026, 0.9138236, 0.9619713, 0.95640016, 0.96224195, 0.9823904, 0.942537, 0.9065632, 0.96336395, 0.95737916, 0.9650468, 0.981807, 0.93656075, 0.9098604, 0.95838976, 0.9568189, 0.9598036, 0.98063666, 0.9365508, 0.9099201, 0.9623457, 0.95662516, 0.9612645, 0.98132724, 0.942338, 0.9131203, 0.96169615, 0.95643944, 0.96221614, 0.98236567, 0.94198775, 0.9061033, 0.96348816, 0.95746803, 0.96512145, 0.98174876, 0.9359632, 0.90976524, 0.95868164, 0.95726126, 0.95971197, 0.9806402, 0.93575454, 0.90946335, 0.9627018, 0.9565886, 0.961146, 0.9812718, 0.942153, 0.9134731, 0.9618813, 0.9563147, 0.96214443, 0.98233485, 0.94194776, 0.9066086, 0.9635485, 0.9573372, 0.96505725, 0.9817215, 0.9365405, 0.909589291, 0.958666086, 0.9571811, 0.96008873, 0.98070806, 0.93682337, 0.90983945, 0.96269286, 0.9564614, 0.96145225, 0.98136044, 0.9427597, 0.9136773, 0.96198046, 0.956293, 0.962527, 0.9824431, 0.9419938, 0.9068637, 0.96354675, 0.95776516, 0.9651811, 0.9817796, 0.9361613, 0.91035944, 0.9586766, 0.9574863, 0.9600726, 0.9807067, 0.93612325, 0.91058314, 0.9626099, 0.95727134, 0.96150696, 0.9812554, 0.94185436, 0.9138982, 0.961462, 0.9570395, 0.9626118, 0.9823848, 0.94108135, 0.90738213, 0.9635363, 0.95905834, 0.9653706, 0.9818201, 0.93609524, 0.91106427, 0.9586507, 0.9587921, 0.9602651, 0.9807771, 0.93629, 0.9115405, 0.9627604, 0.9583045, 0.9617405, 0.9813519, 0.9424831, 0.9144766, 0.96202767, 0.95743185, 0.9625104, 0.9824102, 0.94229597, 0.9078369, 0.9635723, 0.95836127, 0.9651523, 0.9816767, 0.93592596, 0.91136056, 0.9581779, 0.9580396, 0.95973325, 0.98049796, 0.936172, 0.91078615, 0.96224284, 0.957221, 0.96126837, 0.9812372, 0.9420951, 0.91515446, 0.96178085, 0.956836, 0.9623764, 0.9822585, 0.94206876, 0.9079906, 0.9634031, 0.95787734, 0.9652739, 0.9816188, 0.93720365, 0.9112707, 0.95888394, 0.95757514, 0.96009696, 0.98061556, 0.9378565, 0.91091293, 0.9627568, 0.9571943, 0.9615808, 0.98126644, 0.9435444, 0.9150418, 0.9621376, 0.956393, 0.96261036, 0.9822481, 0.943369, 0.9079776, 0.9636243, 0.9578835, 0.9652938, 0.9816114, 0.93795276, 0.9113805, 0.9589271, 0.9577542, 0.9601588, 0.98055995, 0.9385905, 0.9114054, 0.9628848, 0.9572708, 0.96192163, 0.98132634, 0.9442925, 0.91533554, 0.96236783, 0.95698804, 0.9628111, 0.9823154, 0.9439516, 0.90911305, 0.9640777, 0.9584795, 0.9653404, 0.9817939, 0.9388725, 0.91263336, 0.95926386, 0.9584077, 0.96019655, 0.9806965, 0.9386328, 0.9114193, 0.96317625, 0.9576757, 0.9618657, 0.9812159, 0.94388235, 0.91489905, 0.9624019, 0.95736104, 0.9628215, 0.98218167, 0.9433522, 0.9078003, 0.9640827, 0.9587686, 0.96561426, 0.9816887, 0.9389776, 0.9112244, 0.95927584, 0.958333, 0.9607116, 0.98062253, 0.93822503, 0.9112766, 0.9631486, 0.95772535, 0.96196157, 0.98126984, 0.9446374, 0.9147333, 0.9626672, 0.95718396, 0.9631124, 0.9824024, 0.94372475, 0.9076327, 0.9641403, 0.95868623, 0.9656182, 0.9816813, 0.9373882, 0.910929, 0.95937663, 0.9581633, 0.96050924, 0.9805791, 0.93834645, 0.9113639, 0.9633512, 0.95786685, 0.9620637, 0.9813665, 0.9441811, 0.91500294, 0.9626425, 0.95744103, 0.9630862, 0.98240894, 0.9435717, 0.9077289, 0.9639849, 0.9586469, 0.9659474, 0.9818409, 0.9384284, 0.91151255, 0.9593829, 0.95858073, 0.9609609, 0.98076975, 0.93854487, 0.91128814, 0.9631926, 0.9582146, 0.9622597, 0.98140407, 0.9441294, 0.91532815, 0.9628388, 0.9581908, 0.9635748, 0.98248833, 0.94394565, 0.90785605, 0.9642704, 0.9592803, 0.9662891, 0.9818301, 0.9391285, 0.91119385, 0.9594738, 0.9591346, 0.9609867, 0.9807624, 0.9390818, 0.9109971, 0.96343786, 0.95862323, 0.9625134, 0.9813395, 0.9447777, 0.91451067, 0.96280545, 0.95848686, 0.96317923, 0.9823971, 0.9439086, 0.9071137, 0.964091, 0.95959294, 0.9658848, 0.9817116, 0.93856347, 0.91085744, 0.95948386, 0.95939946, 0.9608151, 0.9807092, 0.9394286, 0.9110454, 0.9633698, 0.958972, 0.96234107, 0.9813399, 0.9451751, 0.914599, 0.9626849, 0.958517, 0.963249, 0.9824114, 0.94462913, 0.9082335, 0.9641597, 0.9597304, 0.9660314, 0.9817656, 0.93892145, 0.91175014, 0.95964897, 0.95971483, 0.96079296, 0.9805578, 0.94051135, 0.91176915, 0.96328807, 0.9596473, 0.9624848, 0.981282, 0.94662774, 0.9154077, 0.9625713, 0.9589955, 0.9632346, 0.98231024, 0.9462525, 0.90820587, 0.963718, 0.9602424, 0.96571034, 0.9816927, 0.9417638, 0.911525, 0.95901656, 0.9595958, 0.96049845, 0.98066115, 0.9416277, 0.9111176, 0.9628259, 0.95903355, 0.96184987, 0.98121536, 0.9469183, 0.91485417, 0.96234053, 0.9585776, 0.9630758, 0.98234624, 0.9466847, 0.90749514, 0.96386635, 0.95968246, 0.9659353, 0.98171556, 0.9417239, 0.9115263, 0.95905715, 0.9595731, 0.9611529, 0.9806076, 0.94210005, 0.9114931, 0.96313584, 0.9591407, 0.9626523, 0.9812485, 0.94771314, 0.9156965, 0.9623721, 0.95862794, 0.9635859, 0.98234004, 0.9471814, 0.90845186, 0.96380067, 0.959923, 0.9661522, 0.9818078, 0.94198394, 0.91229945, 0.9589562, 0.9597504, 0.96113485, 0.98068035, 0.9419117, 0.9118872, 0.9628695, 0.9589964, 0.9624808, 0.981338, 0.9475836, 0.9156433, 0.962135, 0.95864505, 0.9634933, 0.98227835, 0.946874, 0.90867865, 0.9637734, 0.9600365, 0.96609724, 0.98171645, 0.94141686, 0.91200715, 0.9588868, 0.95971406, 0.9610704, 0.98066485, 0.94172883, 0.9119635, 0.9631662, 0.95934623, 0.96244323, 0.98128223, 0.9472997, 0.91538954, 0.96237445, 0.95898026, 0.9630779, 0.9823177, 0.94641757, 0.90811884, 0.963546, 0.9603401, 0.9660333, 0.98168385, 0.9414882, 0.9117662, 0.95892143, 0.9599171, 0.960738, 0.98059905, 0.94181377, 0.9110572, 0.9626328, 0.95939046, 0.96211255, 0.9812646, 0.94673777, 0.9147589, 0.96186334, 0.95900965, 0.9633511, 0.98234475, 0.946425, 0.9072677, 0.9631623, 0.9600375, 0.96597636, 0.9816217, 0.94058, 0.91058195, 0.95797646, 0.9595324, 0.96077085, 0.980471, 0.9407808, 0.9101158, 0.96207863, 0.9589856, 0.9627132, 0.9811832, 0.9469697, 0.91366655, 0.9613373, 0.95849377, 0.9634189, 0.98222893, 0.9463293, 0.906098, 0.9620356, 0.95986295, 0.96599644, 0.98157746, 0.94008857, 0.9095801, 0.9576301, 0.9595967, 0.9607636, 0.98057586, 0.94053626, 0.90935946, 0.9617395, 0.9589648, 0.962355, 0.9809889, 0.9461584, 0.9133108, 0.9613049, 0.9585894, 0.96369326, 0.9821568, 0.94633716, 0.90751976, 0.9632803, 0.9599144, 0.96673644, 0.98155415, 0.9411282, 0.9106225, 0.9583938, 0.95943207, 0.9613935, 0.9803783, 0.9410143, 0.9102819, 0.96244997, 0.95922977, 0.9632253, 0.9810219, 0.94652146, 0.9144423, 0.962128, 0.9592919, 0.96417356, 0.9822923, 0.94708836, 0.9081171, 0.96403825, 0.96029943, 0.9673206, 0.9816047, 0.9399905, 0.9121597, 0.95881605, 0.9598913, 0.9619212, 0.98048204, 0.94007003, 0.9118985, 0.96250874, 0.95957136, 0.96341705, 0.98121476, 0.9473976, 0.916076, 0.9625098, 0.9593287, 0.96482277, 0.9823152, 0.9473393, 0.9098581, 0.96353453, 0.9605949, 0.96797115, 0.98165107, 0.9423799, 0.9133114, 0.9601052, 0.9606667, 0.96313256, 0.9805727, 0.94254327, 0.9133687, 0.9641903, 0.9604317, 0.96464413, 0.98130786, 0.94832665, 0.91677946, 0.96387833, 0.96014655, 0.9658581, 0.98241526, 0.9480901, 0.9104361, 0.9653138, 0.9612431, 0.96831816, 0.98172224, 0.94315094, 0.9140228, 0.96076995, 0.96088976, 0.9636863, 0.9806824, 0.94301796, 0.913648, 0.9644635, 0.9604486, 0.96501297, 0.9813207, 0.9486502, 0.9173572, 0.9640449, 0.95991296, 0.9658658, 0.98238695, 0.9480142, 0.91057485, 0.96522063, 0.96117955, 0.9685103, 0.98175585, 0.94297576, 0.91424626, 0.9608484, 0.96117616, 0.96369326, 0.98071414, 0.9427759, 0.9144811, 0.96469, 0.96081835, 0.96499044, 0.98149556, 0.9481026, 0.91836774, 0.96406716, 0.9603686, 0.9657105, 0.9825858, 0.9479567, 0.91151273, 0.96548694, 0.96188813, 0.9683073, 0.98183054, 0.9429392, 0.9145186, 0.96070194, 0.96111435, 0.9636634, 0.98076105, 0.94278234, 0.9147142, 0.9646399, 0.9609392, 0.96521187, 0.9814353, 0.94837993, 0.91837573, 0.9640528, 0.9604351, 0.9660406, 0.98249674, 0.94856405, 0.9123511, 0.9656032, 0.961902, 0.9686193, 0.9818631, 0.943731, 0.9160509, 0.9611012, 0.96174884, 0.9638964, 0.9807859, 0.9435186, 0.9157244, 0.96478623, 0.9617398, 0.9652698, 0.98149407, 0.9488269, 0.9198874, 0.96440756, 0.96108663, 0.9661498, 0.98257697, 0.94839597, 0.91296667, 0.96570456, 0.962722, 0.96898717, 0.9819558, 0.94357955, 0.9167102, 0.96149254, 0.9624639, 0.96422035, 0.98090875, 0.9435237, 0.9169558, 0.96504897, 0.9622753, 0.9657836, 0.9815586, 0.9488767, 0.9202258, 0.9645527, 0.96134436, 0.9665024, 0.9826309, 0.9485073, 0.9134724, 0.9657579, 0.96233535, 0.9692001, 0.98206514, 0.94354546, 0.9173644, 0.96163, 0.961954, 0.9643662, 0.98108035, 0.94364905, 0.9177377, 0.9654673, 0.9620986, 0.96589226, 0.98171645, 0.94931996, 0.92137456, 0.964816, 0.9618582, 0.9667125, 0.9828054, 0.94904673, 0.91470027, 0.9663314, 0.96307623, 0.9692328, 0.9821352, 0.9439636, 0.9179907, 0.9620025, 0.9626965, 0.9643619, 0.9810751, 0.9438101, 0.91798, 0.96557385, 0.96249926, 0.9657698, 0.9816778, 0.9493075, 0.9214624, 0.9649587, 0.96209145, 0.9665587, 0.9827482, 0.9489088, 0.91518134, 0.9660375, 0.9633917, 0.96917844, 0.98210716, 0.9438223, 0.91869414, 0.96170264, 0.9629004, 0.96457344, 0.9810448, 0.9438514, 0.9185359, 0.9654627, 0.9626097, 0.96608603, 0.98166084, 0.9491598, 0.9216168, 0.9650433, 0.9621827, 0.96708006, 0.9826718, 0.94876564, 0.9157642, 0.9661597, 0.96332943, 0.9694024, 0.98202825, 0.9441055, 0.91941416, 0.9618333, 0.96264446, 0.9643436, 0.9810323, 0.94372433, 0.918141, 0.96541333, 0.9620864, 0.96519554, 0.9817183, 0.9488969, 0.9220852, 0.96488833, 0.9621178, 0.96584654, 0.98275286, 0.9491043, 0.91663486, 0.9663931, 0.96319205, 0.9684889, 0.9821806, 0.9442655, 0.919582, 0.96211815, 0.9628091, 0.9637967, 0.9812096, 0.94459075, 0.9194814, 0.965656, 0.96209246, 0.96481997, 0.981764, 0.94969743, 0.92291397, 0.9650434, 0.9617612, 0.96579796, 0.9828249, 0.94936454, 0.91565895, 0.96637994, 0.9631277, 0.9683584, 0.9820932, 0.9440595, 0.9189846, 0.9619893, 0.96278423, 0.9633615, 0.98103607, 0.9437665, 0.918991, 0.9655536, 0.96241754, 0.9647473, 0.98162615, 0.9489557, 0.92249906, 0.96489, 0.9620694, 0.96602905, 0.98266923, 0.94856596, 0.9155424, 0.9662705, 0.9632038, 0.9685471, 0.9820323, 0.94262177, 0.9186073, 0.96180665, 0.96302676, 0.9632637, 0.980993, 0.9419913, 0.9177111, 0.96543604, 0.9628932, 0.96479976, 0.98154175, 0.94764066, 0.92101413, 0.96490556, 0.9623281, 0.9658453, 0.98257226, 0.94659644, 0.91489697, 0.9662393, 0.9637584, 0.96856236, 0.9819844, 0.9411635, 0.9192428, 0.96180433, 0.963841, 0.9642334, 0.9808309, 0.9410581, 0.91902304, 0.9656444, 0.9633795, 0.9651249, 0.98148525, 0.9465177, 0.9230847, 0.9652577, 0.9628682, 0.9662763, 0.98247325, 0.9458987, 0.9162501, 0.966404, 0.9641168, 0.9685894, 0.98179, 0.94087803, 0.9209631, 0.9622791, 0.9641267, 0.9640145, 0.98070633, 0.9405722, 0.9195316, 0.96557146, 0.96360916, 0.96469504, 0.9812688, 0.9463388, 0.9232186, 0.96525216, 0.96320397, 0.9660613, 0.98245084, 0.9457203, 0.91720206, 0.9664042, 0.9643877, 0.968198, 0.9817962, 0.9407879, 0.92071927, 0.9624339, 0.9647495, 0.96370393, 0.9806472, 0.94041264, 0.9195977, 0.9661103, 0.9645884, 0.9649729, 0.98112637, 0.9463376, 0.9225649, 0.9654388, 0.9634761, 0.96607876, 0.9823292, 0.94580114, 0.9165787, 0.96668273, 0.964659, 0.9684363, 0.98172885, 0.9409561, 0.9211074, 0.96275914, 0.9642476, 0.96411836, 0.98060316, 0.9409142, 0.9194573, 0.96588546, 0.9635151, 0.9654546, 0.981087, 0.94669753, 0.92310613, 0.96543866, 0.96330917, 0.96598524, 0.98211735, 0.9459465, 0.91570145, 0.9667162, 0.964804, 0.9689955, 0.9814715, 0.94070244, 0.92003584, 0.96220464, 0.96447796, 0.96395665, 0.98024815, 0.94007635, 0.91912967, 0.96593475, 0.96432483, 0.9654281, 0.98099744, 0.94637424, 0.92393047, 0.9654007, 0.9638386, 0.9662526, 0.9822325, 0.946089, 0.9177668, 0.96689534, 0.96535224, 0.9692643, 0.9818907, 0.9417427, 0.9231918, 0.96277803, 0.9653805, 0.9647364, 0.9809646, 0.941676, 0.9218032, 0.96628064, 0.96544415, 0.966464, 0.98155665, 0.94758487, 0.92624724, 0.9659424, 0.964928, 0.96663874, 0.9825923, 0.9466091, 0.91900444, 0.96687084, 0.96605855, 0.9692628, 0.9819001, 0.94214237, 0.92322904, 0.9630997, 0.9651629, 0.9644336, 0.980827, 0.94178087, 0.9227875, 0.96636504, 0.9656114, 0.966275, 0.9817219, 0.9478113, 0.92633194, 0.9660767, 0.9651199, 0.96704525, 0.982651174, 0.946644187, 0.91974545, 0.9671348, 0.96618736, 0.9692011, 0.9818492, 0.94199246, 0.9230339, 0.96315545, 0.9658762, 0.9648846, 0.9809356, 0.94179934, 0.9218046, 0.96608746, 0.96577024, 0.96624726, 0.98167485, 0.94758254, 0.92530715, 0.96559936, 0.9650621, 0.9665926, 0.98255897, 0.9467996, 0.91786695, 0.96635026, 0.96644753, 0.9695588, 0.9821368, 0.9420148, 0.9224009, 0.96212214, 0.9656672, 0.96491885, 0.98108083, 0.94169354, 0.9219238, 0.9657865, 0.96566164, 0.96625173, 0.9817557, 0.94777375, 0.9263477, 0.9655478, 0.9647687, 0.96676743, 0.98281217, 0.94750977, 0.9209076, 0.96679974, 0.96630126, 0.9694601, 0.98230106, 0.94296145, 0.9237602, 0.9626223, 0.965859, 0.96478814, 0.9813576, 0.9429202, 0.9223973, 0.9661972, 0.9658216, 0.9665444, 0.9820765, 0.9485929, 0.9259116, 0.96548, 0.9649293, 0.96712154, 0.9830075, 0.9479885, 0.9197429, 0.9664342, 0.9662234, 0.96961874, 0.98239917, 0.94340813, 0.9236496, 0.96228135, 0.96559185, 0.9648497, 0.9813503, 0.94327503, 0.9223314, 0.9657003, 0.96574354, 0.9663906, 0.98208874, 0.9489017, 0.9256747, 0.96536714, 0.9649281, 0.9667586, 0.98308593, 0.948547, 0.9198245, 0.9665672, 0.9661224, 0.9695062, 0.9825702, 0.9444241, 0.9230271, 0.9624208, 0.9657452, 0.9646506, 0.98143184, 0.9436584, 0.92210114, 0.9657552, 0.96557873, 0.96627533, 0.98208344, 0.94911414, 0.9254454, 0.96536344, 0.96489286, 0.9669871, 0.9831084, 0.9483609, 0.9187797, 0.96600103, 0.9657369, 0.9688639, 0.9823695, 0.94350874, 0.9219513, 0.96116704, 0.9653044, 0.96420074, 0.9813958, 0.9432798, 0.9213123, 0.96497625, 0.9651886, 0.96579707, 0.98207647, 0.94902956, 0.9247756, 0.9649326, 0.96449226, 0.9670333, 0.98306024, 0.9485724, 0.92008066, 0.9664729, 0.9662763, 0.96944255, 0.9824164, 0.9441321, 0.9235847, 0.962127, 0.96534383, 0.9649172, 0.9813028, 0.9440815, 0.9229825, 0.96566266, 0.9653376, 0.9661469, 0.9820123, 0.9498915, 0.92649746, 0.965363, 0.96462613, 0.96694046, 0.98307604, 0.9491018, 0.9201353, 0.96663696, 0.96566164, 0.9694493, 0.9823987, 0.94459, 0.92262864, 0.9621906, 0.9651871, 0.9647767, 0.9813431, 0.9444496, 0.9224032, 0.9656511, 0.96510035, 0.96635956, 0.9820629, 0.9502234, 0.9261888, 0.96523803, 0.9641473, 0.96696067, 0.9830889, 0.94993895, 0.9203953, 0.9664384, 0.9648565, 0.9693462, 0.9823491, 0.94526386, 0.9234177, 0.96209234, 0.9646002, 0.9646707, 0.98130524, 0.9448913, 0.9235095, 0.96563697, 0.9645971, 0.9661981, 0.9819884, 0.9505408, 0.92668444, 0.9653027, 0.9637428, 0.9670281, 0.98293626, 0.9495337, 0.9208804, 0.96628743, 0.96510214, 0.9695048, 0.9823549, 0.9452268, 0.9239058, 0.96202666, 0.9647142, 0.96471566, 0.9811788, 0.9446037, 0.9235805, 0.9655937, 0.96449393, 0.9662266, 0.98202467, 0.950269, 0.9272017, 0.96530557, 0.9643938, 0.967032, 0.9830798, 0.94970495, 0.92174935, 0.9666341, 0.9657282, 0.9695656, 0.98235416, 0.9454385, 0.92451286, 0.9624924, 0.9652371, 0.9645635, 0.98133254, 0.9450857, 0.92405975, 0.9659611, 0.96521795, 0.96605355, 0.9820792, 0.9505908, 0.92750555, 0.96583474, 0.964657, 0.9669932, 0.983122, 0.9498269, 0.92221856, 0.96692836, 0.96569264, 0.9692675, 0.98235464, 0.94515747, 0.92483556, 0.96240157, 0.9656023, 0.96449363, 0.98121095, 0.94477445, 0.92435455, 0.9658711, 0.9658663, 0.9658201, 0.9819739, 0.950342, 0.92772704, 0.96544546, 0.96474516, 0.96661747, 0.9828978, 0.9495369, 0.9217961, 0.96654695, 0.96581274, 0.9690018, 0.9822241, 0.94532424, 0.92470485, 0.9621013, 0.96537626, 0.9641614, 0.98120534, 0.9450083, 0.924534, 0.96544313, 0.9650476, 0.96562326, 0.9819365, 0.95079815, 0.92782974, 0.9654818, 0.9644894, 0.96637803, 0.9830548, 0.9499313, 0.92171484, 0.96626186, 0.96516687, 0.9688562, 0.9822949, 0.9454814, 0.9237304, 0.9621048, 0.96504396, 0.96403825, 0.98112696, 0.9450191, 0.9240513, 0.965737, 0.965168, 0.9654439, 0.98204243, 0.95054716, 0.927312, 0.9655984, 0.9647251, 0.9664441, 0.9829575, 0.9499058, 0.9216731, 0.9667546, 0.96595544, 0.96891564, 0.98230046, 0.9454994, 0.92453927, 0.962376, 0.9654934, 0.9641453, 0.98124486, 0.94565237, 0.92407066, 0.9661955, 0.9653701, 0.9656398, 0.98190045, 0.95110875, 0.9272629, 0.9658229, 0.9651218, 0.9664819, 0.9828697, 0.95006955, 0.9219054, 0.96702665, 0.96653515, 0.9689307, 0.9822724, 0.9462788, 0.92522204, 0.9633102, 0.96613556, 0.96429306, 0.9812181, 0.9457917, 0.92540455, 0.9666877, 0.96596676, 0.96561795, 0.98194444, 0.9513942, 0.92780185, 0.9661261, 0.96523094, 0.96633244, 0.9829291, 0.95086217, 0.9225346, 0.96697414, 0.96636605, 0.9685478, 0.98232406, 0.9464798, 0.92453414, 0.9626648, 0.96606, 0.9637273, 0.9812502, 0.946165, 0.9233257, 0.96627384, 0.96583116, 0.96506315, 0.98205906, 0.9517741, 0.9272836, 0.9658979, 0.9652415, 0.966067, 0.98309433, 0.95091254, 0.92238295, 0.9670227, 0.96614945, 0.9685306, 0.98248696, 0.94682956, 0.92556924, 0.9630732, 0.96616626, 0.9637867, 0.9812852, 0.9464571, 0.92472404, 0.9665513, 0.96542656, 0.96518755, 0.9820362, 0.9517235, 0.9267245, 0.96604264, 0.96551615, 0.9659532, 0.9829136, 0.9513577, 0.92110425, 0.96701473, 0.9661868, 0.96835214, 0.98230654, 0.94687575, 0.924162, 0.9626491, 0.9658302, 0.9634167, 0.9811545, 0.9463978, 0.9237818, 0.96589136, 0.9653948, 0.964417, 0.9818379, 0.9517057, 0.92644465, 0.965724, 0.9648317, 0.96541345, 0.9827875, 0.9508444, 0.9203868, 0.9667978, 0.9657039, 0.9678302, 0.98210347, 0.94683576, 0.9238926, 0.96241355, 0.9655568, 0.96320873, 0.9811138, 0.94658524, 0.92404634, 0.9658156, 0.96522206, 0.9645921, 0.9818206, 0.9519552, 0.92696434, 0.96549624, 0.9647078, 0.96544945, 0.98278093, 0.9514949, 0.92125183, 0.966695, 0.9658951, 0.96784437, 0.9821144, 0.94719833, 0.92460996, 0.96241987, 0.9656366, 0.9628723, 0.9809699, 0.9467186, 0.924225, 0.96588904, 0.9655334, 0.96436256, 0.9817021, 0.95215917, 0.92754096, 0.96540016, 0.9651438, 0.9651266, 0.98271346, 0.9514696, 0.92157936, 0.96669054, 0.9662013, 0.96769845, 0.98212993, 0.94719297, 0.924282, 0.9623443, 0.96580803, 0.96281475, 0.98104435, 0.946743, 0.92364067, 0.9659244, 0.96548235, 0.96409756, 0.9818348, 0.9522996, 0.927543, 0.9658197, 0.96488667, 0.9651418, 0.98282665, 0.9516092, 0.92168874, 0.9667191, 0.96603775, 0.96787417, 0.982285, 0.94740915, 0.9249004, 0.9626566, 0.9657896, 0.9632038, 0.98114175, 0.94722366, 0.9252844, 0.9661338, 0.9658315, 0.9646801, 0.98197824, 0.9526265, 0.9284795, 0.96605486, 0.9651599, 0.96545714, 0.9829796, 0.9518942, 0.92344475, 0.96733105, 0.9665024, 0.96803164, 0.9824109, 0.9480338, 0.92566323, 0.96301204, 0.9659413, 0.9632958, 0.98128754, 0.9476295, 0.92528194, 0.9663187, 0.9660763, 0.96490765, 0.9820862, 0.9529002, 0.9281241, 0.96627945, 0.9657169, 0.96567, 0.98307097, 0.95237637, 0.922558, 0.96727383, 0.9668736, 0.9681787, 0.98248315, 0.9483597, 0.92634624, 0.96333814, 0.96654576, 0.96364623, 0.9814285, 0.9480923, 0.925079, 0.9665385, 0.96655345, 0.9650132, 0.9822151, 0.95335907, 0.9287245, 0.96606845, 0.96579885, 0.96607053, 0.9831326, 0.9525762, 0.9234242, 0.96721977, 0.9670141, 0.96849835, 0.98251617, 0.9484064, 0.92577314, 0.96344036, 0.96653026, 0.9637564, 0.98135424, 0.9477778, 0.9246559, 0.9667286, 0.9663352, 0.9649114, 0.9822006, 0.95321554, 0.9282133, 0.96643186, 0.9657155, 0.9658618, 0.98312336, 0.9526167, 0.92163414, 0.96749455, 0.9668461, 0.96836156, 0.9825023, 0.94829315, 0.9247126, 0.96338075, 0.9667719, 0.9636833, 0.9813659, 0.947603, 0.9253434, 0.9665971, 0.96677655, 0.96508336, 0.9820569, 0.95345646, 0.92716986, 0.9664542, 0.9664179, 0.9655408, 0.98293585, 0.952489, 0.9213142, 0.9676434, 0.967902, 0.9681694, 0.98241574, 0.9483535, 0.9249757, 0.96352726, 0.96704614, 0.9634136, 0.98115945, 0.9477618, 0.92364675, 0.9665827, 0.96660924, 0.9648802, 0.9819017, 0.95343804, 0.92645305, 0.9663095, 0.9655523, 0.96549803, 0.98286754, 0.95245355, 0.92031753, 0.9671738, 0.9664969, 0.9685156, 0.9823857, 0.9483357, 0.9235727, 0.9629558, 0.96613675, 0.9638226, 0.98128533, 0.94779336, 0.9233099, 0.9664443, 0.9661814, 0.96511745, 0.98194194, 0.953243, 0.9264069, 0.9662367, 0.9654966, 0.9660039, 0.98295426, 0.9526896, 0.921153, 0.9673565, 0.9664196, 0.9683735, 0.982453, 0.9481544, 0.9241052, 0.96314204, 0.9661777, 0.96361125, 0.9814488, 0.94800705, 0.9239416, 0.96655834, 0.9658889, 0.96532524, 0.9822015, 0.95330876, 0.9290835, 0.96662796, 0.96525025, 0.966028, 0.9830458, 0.9524773, 0.9251273, 0.9676634, 0.96675926, 0.9686006, 0.9823032, 0.9480783, 0.92987126, 0.9636133, 0.96666414, 0.96405977, 0.98128694, 0.9480606, 0.92680013, 0.96679485, 0.96625215, 0.96522784, 0.98195916, 0.95336133, 0.93046075, 0.96630067, 0.9661835, 0.9663668, 0.9831809, 0.9526817, 0.92617863, 0.96739477, 0.96698236, 0.9688798, 0.98244137, 0.948076, 0.92691463, 0.9636293, 0.9669971, 0.96409434, 0.98140466, 0.9480743, 0.92524886, 0.9668824, 0.9667909, 0.96554524, 0.982214, 0.95321053, 0.9315078, 0.9666509, 0.96620387, 0.96627444, 0.983214, 0.9521044, 0.92491287, 0.9677018, 0.96720463, 0.968857, 0.98260075, 0.94777095, 0.92864704, 0.9634301, 0.9672209, 0.9640466, 0.9815891, 0.94732285, 0.92930603, 0.9669524, 0.9669989, 0.96544427, 0.9823507, 0.9526144, 0.931432, 0.9665604, 0.9665037, 0.9661826, 0.98313004, 0.9513167, 0.9251287, 0.9674123, 0.9673922, 0.9689266, 0.98233175, 0.94669205, 0.92440516, 0.9628382, 0.9672089, 0.96449536, 0.9815849, 0.946876, 0.9269, 0.9668881, 0.96810246, 0.9665365, 0.9825071, 0.9525526, 0.93226206, 0.9667458, 0.96818304, 0.9671252, 0.9832659, 0.9514284, 0.9217579, 0.9683235, 0.969348, 0.96973366, 0.98289335, 0.94632256, 0.9252623, 0.9645863, 0.9690136, 0.9645578, 0.9820093, 0.94537425, 0.9240674, 0.9680577, 0.9686022, 0.96572053, 0.9825049, 0.95101506, 0.9264652, 0.96793056, 0.9684372, 0.9665831, 0.98332226, 0.95035857, 0.9212614, 0.96889704, 0.96934676, 0.969221, 0.9828652, 0.94586277, 0.92345995, 0.965473, 0.9688703, 0.96457857, 0.9817889, 0.9450364, 0.9242091, 0.96826136, 0.96882445, 0.96572745, 0.9825818, 0.9503364, 0.92785716, 0.9684056, 0.9685593, 0.96674657, 0.9833277, 0.94995844, 0.92350084, 0.96904355, 0.97034574, 0.96914274, 0.9826109, 0.9456704, 0.92510474, 0.965874, 0.96928, 0.96432054, 0.98156244, 0.94498074, 0.924058, 0.9684164, 0.969508, 0.9657568, 0.9821666, 0.9504923, 0.9275871, 0.9683507, 0.96850115, 0.96593106, 0.9830269, 0.9496769, 0.9212481, 0.9689342, 0.96928406, 0.9680167, 0.98225343, 0.9452628, 0.9239834, 0.96430135, 0.96870965, 0.96374875, 0.9811799, 0.94489366, 0.9226827, 0.9672491, 0.96939105, 0.9656254, 0.98176366, 0.95068645, 0.9263108, 0.9675478, 0.9692592, 0.9666518, 0.98266363, 0.949679, 0.9197121, 0.9679988, 0.9684008, 0.96832967, 0.98229516, 0.9463366, 0.9230018, 0.9642432, 0.9681473, 0.96320385, 0.981191, 0.9460762, 0.92244756, 0.96734136, 0.96782595, 0.96551216, 0.9821076, 0.9515362, 0.92964077, 0.9684839, 0.9687252, 0.9665079, 0.9832229, 0.950584, 0.9212113, 0.9687561, 0.96960336, 0.96831584, 0.9825656, 0.94614047, 0.9218674, 0.9643037, 0.9683888, 0.9641185, 0.981068, 0.9463095, 0.9217516, 0.9665578, 0.9680789, 0.96428007, 0.9815305, 0.95098335, 0.92628455, 0.96680784, 0.96722424, 0.96441656, 0.98252136, 0.950336, 0.9204682, 0.9676821, 0.967996, 0.9671495, 0.98187333, 0.94669163, 0.92402166, 0.96338826, 0.9674425, 0.9627366, 0.9809187, 0.9458859, 0.9231118, 0.966585, 0.9672645, 0.9637903, 0.9817583, 0.95211047, 0.92651016, 0.96663386, 0.96687496, 0.96452343, 0.98280716, 0.95145124, 0.920167, 0.967604, 0.968141, 0.967346, 0.9822051, 0.94724655, 0.9224605, 0.96331435, 0.9677023, 0.96268755, 0.98128694, 0.94630355, 0.9216178, 0.96651924, 0.96767044, 0.96364284, 0.9818092, 0.95186096, 0.92632306, 0.96681, 0.96711314, 0.96427274, 0.98283726, 0.95089215, 0.9203267, 0.96755755, 0.9681816, 0.96708226, 0.98214954, 0.94689405, 0.9231296, 0.9631773, 0.96735024, 0.9621495, 0.98103356, 0.94613844, 0.9229926, 0.9663353, 0.96722466, 0.9637113, 0.98189735, 0.95194167, 0.9268318, 0.9665139, 0.9667437, 0.96447474, 0.982787, 0.9511234, 0.92043567, 0.96741295, 0.9679607, 0.9669394, 0.982298, 0.94656837, 0.923063, 0.9631091, 0.96762085, 0.9620353, 0.9811277, 0.9463671, 0.92187345, 0.96641344, 0.9674701, 0.96308047, 0.9817728, 0.9518776, 0.92648256, 0.96629566, 0.9666913, 0.9640621, 0.9828143, 0.95101243, 0.9199181, 0.9671866, 0.9675629, 0.9667973, 0.98214084, 0.94666344, 0.9227547, 0.96274304, 0.9668966, 0.96217364, 0.98108965, 0.9459329, 0.92230403, 0.9661908, 0.9667559, 0.9637801, 0.98177516, 0.9517817, 0.9256534, 0.9664678, 0.96633387, 0.9645332, 0.98270184, 0.95111585, 0.91990536, 0.9675751, 0.9676224, 0.9671112, 0.98197114, 0.9471162, 0.9221169, 0.96317226, 0.96773726, 0.9622222, 0.98105264, 0.94650835, 0.9218902, 0.9666581, 0.96764797, 0.9646014, 0.9819719, 0.9522567, 0.9255777, 0.96670014, 0.96721363, 0.96535903, 0.9831434, 0.95131004, 0.91765565, 0.96722054, 0.9669543, 0.9673798, 0.9824039, 0.94679177, 0.9206899, 0.9631944, 0.96795636, 0.9629436, 0.9814299, 0.9461544, 0.9206359, 0.96668696, 0.9676914, 0.964639, 0.9821953, 0.95198756, 0.92588, 0.9672049, 0.96789974, 0.96519965, 0.9829045, 0.9515761, 0.91965497, 0.9679415, 0.96898067, 0.96802855, 0.9824147, 0.9474047, 0.92224896, 0.9640013, 0.9689098, 0.96300405, 0.98135537, 0.9469924, 0.92165136, 0.96715486, 0.96869004, 0.9646559, 0.9819552, 0.9528924, 0.92568934, 0.9674005, 0.9684761, 0.9655276, 0.9829035, 0.9521008, 0.9198195, 0.9681931, 0.9695206, 0.96814764, 0.9822339, 0.94791895, 0.9220419, 0.9640296, 0.96878976, 0.96337944, 0.98100245, 0.9476833, 0.92107606, 0.9669972, 0.9685251, 0.9650494, 0.98216265, 0.95335203, 0.92575, 0.96749175, 0.96830887, 0.9661085, 0.9830215, 0.9524725, 0.9199537, 0.9685319, 0.969982, 0.96882653, 0.98240745, 0.94850045, 0.9231516, 0.9646409, 0.968958, 0.9639918, 0.98118734, 0.94795334, 0.92292476, 0.9678068, 0.9690952, 0.966397, 0.9820275, 0.9534918, 0.9261981, 0.9678841, 0.9685943, 0.9659641, 0.9828704, 0.9527066, 0.9204429, 0.9686961, 0.96928966, 0.9685932, 0.9822917, 0.94863224, 0.9226596, 0.9644069, 0.9691635, 0.9636741, 0.9812603, 0.94809777, 0.92204946, 0.9676443, 0.9692155, 0.9655705, 0.9819431, 0.9536804, 0.92633563, 0.96769154, 0.96839505, 0.9658089, 0.98287994, 0.95309836, 0.9204697, 0.9684277, 0.9691574, 0.96849567, 0.98226655, 0.94902974, 0.9228897, 0.9644224, 0.9686109, 0.9636759, 0.98115265, 0.9484761, 0.9220442, 0.9678907, 0.968932, 0.96567655, 0.9821313, 0.9539982, 0.9264529, 0.9682077, 0.9681198, 0.96604294, 0.98310214, 0.9527596, 0.92059386, 0.9689391, 0.9690841, 0.96861917, 0.98227966, 0.9490802, 0.9226676, 0.96498644, 0.968794, 0.9638417, 0.9812418, 0.9487287, 0.9222666, 0.96809256, 0.96872026, 0.9655214, 0.9820415, 0.9542028, 0.9259118, 0.96817946, 0.968135, 0.96582264, 0.98301554, 0.9534671, 0.9203824, 0.9691144, 0.9691908, 0.9683483, 0.98232174, 0.9492931, 0.92249614, 0.9648944, 0.9686572, 0.96373713, 0.9812837, 0.9482942, 0.92172223, 0.96814394, 0.96861994, 0.9652976, 0.98206437, 0.9538835, 0.9260629, 0.9682436, 0.9679799, 0.9656812, 0.9829031, 0.95308036, 0.9199878, 0.9691412, 0.9690063, 0.96848977, 0.98223156, 0.94904995, 0.92256856, 0.9650512, 0.9685601, 0.9634164, 0.981257, 0.9484926, 0.9218911, 0.9683366, 0.9687436, 0.9655275, 0.98201793, 0.95389557, 0.92629635, 0.9684551, 0.9680272, 0.9661914, 0.98309135, 0.9531115, 0.9205034, 0.96924317, 0.96909493, 0.9688722, 0.98245, 0.949336, 0.92255294, 0.96500885, 0.9684912, 0.96341205, 0.9811591, 0.9485635, 0.9215655, 0.9677641, 0.9682814, 0.96409655, 0.9817483, 0.95443195, 0.9257468, 0.96765244, 0.9672363, 0.96508414, 0.98270047, 0.9533466, 0.91980904, 0.9685611, 0.96857005, 0.9686045, 0.9824072, 0.94922847, 0.9217661, 0.9645566, 0.96796453, 0.96384, 0.98118204, 0.9484032, 0.921239, 0.96803766, 0.96852577, 0.96514744, 0.9820464, 0.9543893, 0.92568517, 0.96797436, 0.9679307, 0.965689, 0.9829789, 0.95354456, 0.92019016, 0.9688674, 0.96888363, 0.96844155, 0.98216003, 0.949749, 0.9229616, 0.9648439, 0.96814114, 0.9633084, 0.9810699, 0.94908494, 0.9221769, 0.96813923, 0.9684563, 0.9651105, 0.9820392, 0.9545617, 0.9259625, 0.9681455, 0.96771085, 0.96565485, 0.9829387, 0.9537181, 0.920165, 0.96893936, 0.9687552, 0.9682178, 0.9823951, 0.95005095, 0.9227695, 0.96495736, 0.9682008, 0.9633002, 0.9812304, 0.9491057, 0.9222368, 0.9681681, 0.9683838, 0.96509105, 0.9820848, 0.9545316, 0.92591524, 0.968256, 0.9677134, 0.96587765, 0.98298395, 0.9537356, 0.9199671, 0.9690873, 0.96874845, 0.96851707, 0.98242366, 0.9494435, 0.92283255, 0.9648215, 0.9682141, 0.96361035, 0.9814222, 0.9489827, 0.9220774, 0.9681018, 0.9682815, 0.96549106, 0.98225856, 0.9545044, 0.92632455, 0.9679863, 0.96766776, 0.9662023, 0.9832016, 0.953741, 0.92014563, 0.96901387, 0.968604, 0.96903336, 0.9826194, 0.95014966, 0.9233499, 0.9652461, 0.9682391, 0.9642601, 0.981516, 0.9496398, 0.9227988, 0.96850383, 0.96842897, 0.96592516, 0.98222834, 0.95514625, 0.9266594, 0.9683317, 0.9678394, 0.96646154, 0.9831394, 0.9540842, 0.92072505, 0.96939844, 0.9689841, 0.9687808, 0.98244804, 0.9501154, 0.9234497, 0.96521664, 0.96848273, 0.9637747, 0.9813074, 0.9492328, 0.9220683, 0.9683326, 0.9685487, 0.96569645, 0.9822344, 0.9548078, 0.9264809, 0.9684437, 0.96791995, 0.96600467, 0.9830911, 0.9542316, 0.9206062, 0.96927935, 0.96890676, 0.9688904, 0.9824421, 0.9498268, 0.92343444, 0.9652739, 0.96836436, 0.96402234, 0.9813741, 0.94926614, 0.9232476, 0.9686798, 0.9684151, 0.9659864, 0.9822181, 0.9552999, 0.92786616, 0.96886694, 0.96781945, 0.9665226, 0.98312956, 0.95436615, 0.9225382, 0.96949077, 0.968996, 0.9694955, 0.9825221, 0.9503077, 0.9251841, 0.9655766, 0.96860844, 0.9649425, 0.9816009, 0.9498765, 0.92504084, 0.9689183, 0.9685051, 0.965961, 0.9821851, 0.9550116, 0.92963046, 0.96918327, 0.9680206, 0.9671765, 0.9834928, 0.9547479, 0.92409444, 0.969894, 0.9689376, 0.96986794, 0.9829176, 0.95157504, 0.9255565, 0.9660026, 0.96870327, 0.96490055, 0.9818118, 0.95047474, 0.9241687, 0.9691488, 0.96866286, 0.96630144, 0.98255277, 0.9559068, 0.9280968, 0.9691867, 0.96812296, 0.9668179, 0.9834348, 0.9550127, 0.92205715, 0.9697524, 0.969209, 0.9693309, 0.98280686, 0.9512015, 0.9251704, 0.9658929, 0.9686678, 0.9645528, 0.98182184, 0.95047283, 0.9247546, 0.9690043, 0.9686642, 0.96621656, 0.98253596, 0.9557331, 0.92849964, 0.9689774, 0.96810305, 0.96657896, 0.98342395, 0.9547148, 0.9223735, 0.9696421, 0.9691352, 0.9689866, 0.9828316, 0.95057786, 0.92443705, 0.9657756, 0.9686478, 0.9642963, 0.9816768, 0.94999826, 0.92365843, 0.9689803, 0.96860105, 0.9659589, 0.9825294, 0.9553383, 0.9279055, 0.9689118, 0.9679575, 0.96677256, 0.98344916, 0.9543552, 0.9223298, 0.96974385, 0.9690405, 0.9693322, 0.98276526, 0.9508748, 0.9248129, 0.96593595, 0.968698, 0.9645514, 0.9817075, 0.9498885, 0.9242198, 0.9689697, 0.968527, 0.96629924, 0.9825069, 0.9553265, 0.9280605, 0.96892154, 0.9680826, 0.9668022, 0.9833943, 0.9546458, 0.9226258, 0.9696291, 0.9689829, 0.9692856, 0.9827919, 0.9506546, 0.9250417, 0.96564794, 0.96857274, 0.9645212, 0.98176575, 0.94975644, 0.9241574, 0.968678, 0.96855664, 0.966329, 0.9825225, 0.9553066, 0.9277757, 0.9687104, 0.96794486, 0.9668627, 0.9835091, 0.9545793, 0.9219483, 0.96965784, 0.9689108, 0.9694586, 0.98281467, 0.9506259, 0.92450285, 0.96566474, 0.96858203, 0.96480376, 0.9819132, 0.9498308, 0.9240451, 0.96886045, 0.9685647, 0.96637774, 0.98260236, 0.9554909, 0.9276364, 0.9688714, 0.96805793, 0.96680164, 0.9834457, 0.95459247, 0.9217751, 0.96967363, 0.96909976, 0.9694647, 0.98274213, 0.9508692, 0.9243579, 0.9657119, 0.96850276, 0.96468484, 0.98169863, 0.9499994, 0.92333657, 0.9688947, 0.9685443, 0.9661483, 0.9824662, 0.9555544, 0.9271721, 0.9689622, 0.96807814, 0.9668297, 0.9833157, 0.9545575, 0.92125815, 0.9697167, 0.9689551, 0.96944535, 0.98286283, 0.95068073, 0.9239208, 0.9658223, 0.9684529, 0.96449685, 0.98183596, 0.9494477, 0.9234619, 0.9690127, 0.96844673, 0.96612763, 0.9826305, 0.95533025, 0.92680806, 0.9690008, 0.96785855, 0.96676064, 0.98347396, 0.95469445, 0.9212904, 0.9697664, 0.9687942, 0.9693229, 0.9828218, 0.9508249, 0.9236544, 0.96609426, 0.9685263, 0.9647605, 0.98186743, 0.94986194, 0.9230701, 0.9692991, 0.96841174, 0.96634054, 0.9825842, 0.9554938, 0.9268436, 0.9692154, 0.96795815, 0.9670201, 0.98347896, 0.95463353, 0.92102355, 0.97002363, 0.9688793, 0.9696842, 0.982894, 0.9507372, 0.9231722, 0.9660922, 0.96837807, 0.9647794, 0.98180526, 0.949918, 0.92233294, 0.96924955, 0.96845096, 0.96645045, 0.982668, 0.9556545, 0.926233, 0.96891683, 0.96782714, 0.9666851, 0.98354787, 0.9547802, 0.9201618, 0.96997607, 0.96869344, 0.96943617, 0.98298705, 0.9508749, 0.92314094, 0.9659963, 0.9684532, 0.9646825, 0.9819101, 0.94982773, 0.9230723, 0.9692044, 0.9684058, 0.9662425, 0.9827546, 0.95524955, 0.92690635, 0.9690512, 0.9679041, 0.9668724, 0.9836667, 0.95453095, 0.9211099, 0.9699953, 0.96884066, 0.9694982, 0.98306715, 0.9507182, 0.92393774, 0.9659523, 0.96840847, 0.9647592, 0.9819993, 0.9498972, 0.92283905, 0.9692154, 0.96843666, 0.96649355, 0.9828391, 0.9553232, 0.9266082, 0.9691333, 0.9679326, 0.96712786, 0.98360395, 0.9544781, 0.9210444, 0.9700529, 0.96885765, 0.9696787, 0.9830139, 0.95078933, 0.9238713, 0.9660537, 0.96852267, 0.964803, 0.9820141, 0.9498994, 0.9235211, 0.96926355, 0.9684076, 0.9665619, 0.98270714, 0.95538205, 0.9282181, 0.96926993, 0.9679809, 0.96726596, 0.98354757, 0.95469195, 0.9230719, 0.9700543, 0.96898633, 0.96966815, 0.98303306, 0.95087403, 0.92402065, 0.965929, 0.9684095, 0.9651689, 0.9819533, 0.9501604, 0.9236799, 0.96915776, 0.96848106, 0.9669803, 0.98265845, 0.95636725, 0.92836225, 0.96937835, 0.9678987, 0.96756995, 0.98364925, 0.95519227, 0.9230329, 0.97028494, 0.9689761, 0.9703087, 0.9830383, 0.9511602, 0.9256816, 0.9662476, 0.9685952, 0.96572423, 0.98211795, 0.9504846, 0.9250616, 0.9696017, 0.96860576, 0.9673014, 0.9829438, 0.9560824, 0.9296716, 0.96963555, 0.9681341, 0.96803665, 0.9838696, 0.9553956, 0.9245697, 0.9704014, 0.9693271, 0.97059745, 0.9832787, 0.9514161, 0.9268302, 0.96637815, 0.9688787, 0.9659822, 0.98227894, 0.9505831, 0.92619956, 0.96957725, 0.9686602, 0.96726215, 0.98279774, 0.9559797, 0.92902386, 0.9696309, 0.9682112, 0.9678972, 0.9837149, 0.9552398, 0.9236816, 0.9704572, 0.96917385, 0.970391, 0.98314744, 0.9514069, 0.92636704, 0.9665365, 0.96881413, 0.9656365, 0.9820537, 0.9507832, 0.9262588, 0.96965134, 0.9687358, 0.9672365, 0.98276746, 0.9558755, 0.92975444, 0.9696771, 0.9681892, 0.9676624, 0.98370314, 0.9550819, 0.9250734, 0.9703699, 0.9691701, 0.97035617, 0.9830517, 0.9514636, 0.9266819, 0.9667709, 0.9689025, 0.9658858, 0.98218775, 0.9508055, 0.92596096, 0.96981007, 0.9688478, 0.9676165, 0.98291475, 0.95584255, 0.92939585, 0.969912, 0.9683861, 0.9682169, 0.9837918, 0.954934, 0.9235688, 0.970704, 0.969481, 0.9707737, 0.9831757, 0.95093244, 0.92652315, 0.9669252, 0.9691509, 0.9663648, 0.98221856, 0.9500663, 0.9249004, 0.96991044, 0.9690643, 0.96786535, 0.98290724, 0.9557071, 0.92851454, 0.97000396, 0.968561, 0.9683489, 0.98383224, 0.9549702, 0.9228102, 0.9708735, 0.96952987, 0.9707568, 0.9832289, 0.9509343, 0.92553574, 0.96699256, 0.9692546, 0.966067, 0.98226756, 0.9501772, 0.92485577, 0.9699664, 0.9691114, 0.96813077, 0.9834334, 0.95547706, 0.92893875, 0.96998715, 0.9688738, 0.9688385, 0.98419225, 0.95488006, 0.92310077, 0.97076, 0.9697046, 0.97146726, 0.9834613, 0.95098054, 0.9261003, 0.9670925, 0.969294, 0.96670216, 0.9823236, 0.95020884, 0.92507094, 0.9700841, 0.96924925, 0.96825683, 0.9832131, 0.9554615, 0.927451, 0.9698514, 0.9686775, 0.9686534, 0.9838065, 0.9541118, 0.9212164, 0.970665, 0.9696214, 0.9710938, 0.98321533, 0.95013857, 0.9241462, 0.9667371, 0.96917737, 0.9664228, 0.9821469, 0.9494679, 0.9235691, 0.9699589, 0.9690975, 0.96837974, 0.98302776, 0.9552403, 0.92792445, 0.9698307, 0.9684563, 0.96896195, 0.98382545, 0.95431465, 0.9220801, 0.97072035, 0.96942925, 0.9713598, 0.9831903, 0.9504176, 0.9251905, 0.96686125, 0.96907413, 0.96662927, 0.98214567, 0.9498442, 0.9240733, 0.96978587, 0.9690608, 0.968418, 0.9828914, 0.955268, 0.92796534, 0.9700098, 0.9685376, 0.9687835, 0.9837019, 0.95442, 0.92218053, 0.97053367, 0.9694884, 0.9710564, 0.9831941, 0.95081747, 0.92513674, 0.9668018, 0.9690643, 0.9665845, 0.9821959, 0.95022714, 0.92422926, 0.9699395, 0.9691426, 0.9683981, 0.9829886, 0.95553434, 0.92750907, 0.9699869, 0.96864086, 0.9689556, 0.9838558, 0.9546811, 0.9218056, 0.9708039, 0.9695784, 0.9712814, 0.98315686, 0.9507581, 0.924423, 0.96707433, 0.96921575, 0.966658, 0.9820156, 0.9503142, 0.9235163, 0.9701368, 0.96898144, 0.9680003, 0.9827231, 0.9550013, 0.92745525, 0.9698785, 0.96845365, 0.96866935, 0.98363113, 0.9538843, 0.9214, 0.9705394, 0.96920824, 0.97120774, 0.98321044, 0.9499805, 0.9242518, 0.9666714, 0.9688885, 0.9664741, 0.98208106, 0.94936293, 0.9231846, 0.9699098, 0.96887267, 0.96819144, 0.9829227, 0.9547286, 0.9266686, 0.96973455, 0.9682588, 0.9686697, 0.9837187, 0.9543121, 0.9210697, 0.970669, 0.96917725, 0.9713235, 0.9831828, 0.9504607, 0.92391443, 0.96684796, 0.96874565, 0.96667874, 0.98213774, 0.94970024, 0.9228214, 0.9699513, 0.96862304, 0.96848214, 0.9831352, 0.9552377, 0.9277652, 0.96998334, 0.9682445, 0.9689745, 0.9840127, 0.9546257, 0.9217253, 0.9708011, 0.969277, 0.9714882, 0.9836983, 0.95025665, 0.923767, 0.96696824, 0.96885824, 0.96693057, 0.9825581, 0.9500027, 0.923536, 0.97028995, 0.96885365, 0.9687247, 0.98345083, 0.95548457, 0.9276621, 0.97033554, 0.96838635, 0.96941656, 0.98435855, 0.9549153, 0.92246926, 0.9714157, 0.96929884, 0.9721513, 0.9840934, 0.9519207, 0.92441237, 0.96764296, 0.96893007, 0.967747, 0.9827373, 0.9511631, 0.9240123, 0.97075, 0.96888375, 0.9688492, 0.9834689, 0.95609486, 0.9287872, 0.97049665, 0.96870786, 0.9692098, 0.98430103, 0.9555698, 0.92359245, 0.9715056, 0.9694364, 0.971403, 0.98334634, 0.9521408, 0.92596465, 0.96781635, 0.9692392, 0.9670374, 0.98241687, 0.9510857, 0.9253289, 0.97074693, 0.969246, 0.96846896, 0.98298186, 0.95681864, 0.92913157, 0.9706836, 0.9686961, 0.96906227, 0.9840917, 0.9557155, 0.9233068, 0.9713722, 0.9694875, 0.9715209, 0.98343444, 0.95220953, 0.9255831, 0.9677068, 0.96901745, 0.96700025, 0.9823648, 0.9510489, 0.92452455, 0.97072256, 0.9690281, 0.96868515, 0.9833021, 0.956065, 0.92849827, 0.97082967, 0.9685496, 0.9690471, 0.9840513, 0.955364, 0.92251813, 0.97145766, 0.969348, 0.9716493, 0.9834463, 0.9514555, 0.9250175, 0.96775424, 0.9689455, 0.9672143, 0.98250896, 0.9500051, 0.92433333, 0.9707027, 0.9687728, 0.96898377, 0.9834607, 0.9555868, 0.9286764, 0.9707143, 0.9683359, 0.9692928, 0.98426175, 0.9560608, 0.9226603, 0.9716574, 0.96913135, 0.9720251, 0.9835656, 0.9530629, 0.92530495, 0.96780336, 0.9689306, 0.9676953, 0.98272455, 0.95041704, 0.9243399, 0.97070134, 0.96893007, 0.96912056, 0.98337865, 0.9563327, 0.92850053, 0.9706359, 0.96861726, 0.96936226, 0.9842187, 0.9562604, 0.9226489, 0.9714239, 0.96937156, 0.971759, 0.9835229, 0.9522607, 0.92515564, 0.96750313, 0.96940166, 0.96745056, 0.98236525, 0.94985074, 0.92472696, 0.9704929, 0.96933335, 0.96922326, 0.98336005, 0.95533997, 0.9282328, 0.9707002, 0.96890837, 0.9697685, 0.9841495, 0.9551132, 0.923244, 0.97141606, 0.9700566, 0.9725268, 0.9837257, 0.9518986, 0.9256468, 0.967654, 0.9698415, 0.9676082, 0.98243207, 0.95027125, 0.9253775, 0.97037685, 0.9695592, 0.9691282, 0.9834901, 0.9565762, 0.9282241, 0.97028685, 0.96897906, 0.9693916, 0.9844498, 0.9568815, 0.9225167, 0.9710555, 0.9698122, 0.9719511, 0.9837083, 0.95172566, 0.92493784, 0.9673033, 0.9696614, 0.96742, 0.9828483, 0.95050514, 0.9234686, 0.9704471, 0.9695833, 0.9689866, 0.983903, 0.95681626, 0.9280087, 0.970461, 0.9692834, 0.9695421, 0.98440844, 0.95490074, 0.92204106, 0.97124195, 0.9698728, 0.9720136, 0.98389846, 0.95108306, 0.92490196, 0.96743685, 0.9694968, 0.9673122, 0.9828771, 0.9506054, 0.923855, 0.97046316, 0.9693785, 0.9689586, 0.9836714, 0.9558648, 0.92779344, 0.9704231, 0.96895695, 0.96949625, 0.9844638, 0.95489603, 0.9223578, 0.9713922, 0.9698916, 0.9719253, 0.983841, 0.9510209, 0.9249092, 0.96764755, 0.96948975, 0.96726483, 0.9828773, 0.9505159, 0.92396986, 0.9705668, 0.96934915, 0.9687862, 0.98370945, 0.9560578, 0.92815167, 0.9706631, 0.96903694, 0.96935135, 0.9845138, 0.955676, 0.9226619, 0.9715934, 0.969844, 0.9718099, 0.98393804, 0.9519975, 0.9256162, 0.9677481, 0.9695247, 0.9671494, 0.9828476, 0.9509951, 0.92386883, 0.97068065, 0.96937144, 0.96881557, 0.983806, 0.95621866, 0.92772007, 0.97068036, 0.96902823, 0.96959496, 0.98457474, 0.95552963, 0.92234176, 0.9716635, 0.9698732, 0.97193414, 0.9840565, 0.9515464, 0.9249713, 0.9678211, 0.96942407, 0.9673616, 0.9830726, 0.95091563, 0.9245048, 0.97088265, 0.9693907, 0.9690494, 0.9838927, 0.95592034, 0.92818147, 0.9707808, 0.968997, 0.9695667, 0.9846689, 0.95551485, 0.92271715, 0.9715589, 0.9699387, 0.9720837, 0.9840768, 0.9516231, 0.92531055, 0.96761996, 0.9695312, 0.96752685, 0.9831447, 0.95121044, 0.92436504, 0.9705878, 0.96918285, 0.969157, 0.98390794, 0.95609605, 0.9283676, 0.9705048, 0.96882576, 0.9696055, 0.9846697, 0.9555537, 0.9227019, 0.971369, 0.96972555, 0.9721658, 0.98410636, 0.9518205, 0.9257473, 0.967688, 0.9693628, 0.9675463, 0.9831208, 0.9509328, 0.92451316, 0.9706946, 0.969307, 0.96932495, 0.983919, 0.9559566, 0.9288722, 0.9707869, 0.96912205, 0.96996486, 0.9846659, 0.95527923, 0.9231736, 0.97159076, 0.96993065, 0.9723909, 0.9840762, 0.95148665, 0.9259638, 0.9678238, 0.9695676, 0.9678298, 0.9831394, 0.9510497, 0.92489713, 0.97075504, 0.96941376, 0.96949285, 0.983937, 0.9562734, 0.9291389, 0.9707276, 0.9689596, 0.96997166, 0.98469144, 0.9554601, 0.9234667, 0.9714758, 0.9698812, 0.97248197, 0.9840598, 0.9518818, 0.9263432, 0.9675445, 0.96955436, 0.967817, 0.9831153, 0.95145386, 0.92523193, 0.97068876, 0.96939105, 0.96950763, 0.98383987, 0.9567317, 0.9289396, 0.97049403, 0.96911556, 0.969959, 0.9845989, 0.9558074, 0.9225967, 0.97149837, 0.9698546, 0.97243446, 0.9839969, 0.9518206, 0.9250894, 0.9677779, 0.9698631, 0.9677865, 0.98312753, 0.9515905, 0.924703, 0.97089076, 0.9695796, 0.96942294, 0.983865, 0.9565358, 0.9287375, 0.9709942, 0.96942455, 0.96994126, 0.98461795, 0.95602024, 0.9229802, 0.97151124, 0.97018594, 0.9723741, 0.98398477, 0.95244586, 0.9260911, 0.96760243, 0.9699478, 0.9679782, 0.98304003, 0.9524291, 0.92531174, 0.97070956, 0.969666, 0.9695172, 0.9839121, 0.95683444, 0.9293219, 0.9707097, 0.96939594, 0.96995306, 0.98464644, 0.9560029, 0.9236931, 0.9713013, 0.97013086, 0.9722607, 0.9840894, 0.9519616, 0.9264862, 0.9676801, 0.96993357, 0.9676037, 0.9830487, 0.9512268, 0.92510015, 0.97072697, 0.96974707, 0.9692973, 0.9838389, 0.9563924, 0.92925435, 0.9708122, 0.9692592, 0.9698702, 0.9846421, 0.9558054, 0.92418194, 0.9714156, 0.97025913, 0.9723541, 0.98394334, 0.95180666, 0.92698187, 0.9677393, 0.9699785, 0.96799076, 0.9831668, 0.9519111, 0.925692, 0.97080797, 0.9699009, 0.96961725, 0.98388934, 0.9569159, 0.93012935, 0.97072154, 0.969292, 0.9700751, 0.9846764, 0.9574947, 0.9245666, 0.97156465, 0.9700637, 0.97245896, 0.9840716, 0.9538538, 0.92742896, 0.9678234, 0.9698295, 0.9680913, 0.9832593, 0.9528257, 0.92567784, 0.97070706, 0.9696002, 0.96949846, 0.98399204, 0.95705235, 0.9288924, 0.9705479, 0.9691097, 0.9699782, 0.9847217, 0.9562334, 0.9234534, 0.9713356, 0.96989495, 0.9723256, 0.98407495, 0.95197266, 0.92683095, 0.9677289, 0.96949613, 0.9677486, 0.9832538, 0.95172954, 0.926309, 0.97057354, 0.9696094, 0.96951103, 0.98405325, 0.95757335, 0.9297813, 0.9709656, 0.9692912, 0.97036946, 0.98478657, 0.95718, 0.9232237, 0.97173506, 0.96996665, 0.9723164, 0.983964, 0.95246893, 0.9258883, 0.96782607, 0.9696945, 0.9676299, 0.9829838, 0.95141166, 0.92478245, 0.9706753, 0.9695182, 0.96915215, 0.9838273, 0.956785, 0.9293785, 0.9710888, 0.9691417, 0.9700085, 0.98474723, 0.95678514, 0.92257345, 0.9719339, 0.9700047, 0.9726388, 0.9840307, 0.9533334, 0.92538023, 0.968326, 0.9697019, 0.96793514, 0.98306, 0.95147705, 0.9245225, 0.97102857, 0.9694783, 0.96960056, 0.9839023, 0.956867, 0.9283008, 0.970892, 0.9691444, 0.96995735, 0.9845798, 0.9562892, 0.9225248, 0.97170365, 0.9699625, 0.9723521, 0.9838732, 0.9515078, 0.9251702, 0.9679502, 0.9696808, 0.967675, 0.98296654, 0.9506517, 0.92418814, 0.97093314, 0.96948534, 0.96927196, 0.9836533, 0.9565786, 0.92807454, 0.9710179, 0.9690086, 0.96958685, 0.98447543, 0.956161, 0.9226814, 0.97168666, 0.9698057, 0.97204584, 0.9837675, 0.95232165, 0.92538995, 0.96821725, 0.9695905, 0.96724963, 0.9827442, 0.9520862, 0.92469794, 0.9711831, 0.9693284, 0.96927804, 0.98368526, 0.95710456, 0.9287889, 0.9709864, 0.9689941, 0.96978855, 0.98437935, 0.956451, 0.92277294, 0.97156036, 0.9698544, 0.97203547, 0.9836962, 0.9527773, 0.9259309, 0.9679736, 0.9695299, 0.96756864, 0.982809, 0.9528508, 0.9251957, 0.9710673, 0.96951246, 0.96944433, 0.9838881, 0.95757663, 0.92882174, 0.9712163, 0.9691556, 0.97006524, 0.98454314, 0.95698357, 0.9239422, 0.9720805, 0.9702707, 0.9724176, 0.9838956, 0.95318246, 0.92653245, 0.9682551, 0.9696454, 0.96794534, 0.9829901, 0.952224, 0.92502576, 0.97125757, 0.9696214, 0.9697138, 0.98384285, 0.9573502, 0.9286113, 0.9712461, 0.9692461, 0.97022486, 0.98468727, 0.9570093, 0.9229278, 0.9719734, 0.970363, 0.97257394, 0.9840338, 0.95322657, 0.92529297, 0.9681976, 0.97008497, 0.9679699, 0.98306584, 0.9525944, 0.924477, 0.9711378, 0.96966463, 0.96959716, 0.9838604, 0.9573487, 0.9283739, 0.97133267, 0.9694095, 0.97014344, 0.98470783, 0.9570224, 0.9227965, 0.9720209, 0.97030073, 0.9723941, 0.98413104, 0.95348907, 0.9256774, 0.96827996, 0.96977824, 0.9678391, 0.9831562, 0.95281965, 0.92463785, 0.97128546, 0.9696092, 0.96946573, 0.9839661, 0.957912, 0.9286871, 0.97134155, 0.9692246, 0.9701994, 0.98475087, 0.95736235, 0.92299676, 0.9720142, 0.9702389, 0.9725852, 0.9841313, 0.95365006, 0.92550135, 0.96840817, 0.9697852, 0.96802473, 0.9831955, 0.9533009, 0.924797, 0.9713164, 0.9696021, 0.9695788, 0.9839719, 0.957988, 0.928536, 0.9713429, 0.9692954, 0.9701691, 0.98475546, 0.95738363, 0.92306864, 0.972251, 0.9703644, 0.97264725, 0.9841484, 0.95355886, 0.92605287, 0.96851724, 0.9700361, 0.96806663, 0.98322755, 0.9529594, 0.9251362, 0.97152764, 0.96999973, 0.96959907, 0.983982, 0.9579513, 0.92888767, 0.97139466, 0.96949726, 0.9703618, 0.9847394, 0.95713794, 0.9229063, 0.9720318, 0.97037536, 0.97266215, 0.9841924, 0.95365614, 0.925945, 0.9683051, 0.96997863, 0.9681618, 0.98321056, 0.953136, 0.9251041, 0.97129345, 0.96985686, 0.96978354, 0.9840508, 0.9580328, 0.92891926, 0.9714173, 0.96950966, 0.97041065, 0.9847719, 0.9575201, 0.9233439, 0.972227, 0.97047293, 0.9727141, 0.98414177, 0.9535738, 0.92601943, 0.9684475, 0.9701684, 0.96819264, 0.9832129, 0.95294905, 0.92491996, 0.971387, 0.96983826, 0.9697806, 0.9839481, 0.957993, 0.9291579, 0.97150075, 0.96961176, 0.97040886, 0.9847126, 0.9571366, 0.92350096, 0.97235376, 0.9704879, 0.97285956, 0.9842313, 0.9539396, 0.9265425, 0.9686017, 0.970112, 0.9685195, 0.98336905, 0.95327187, 0.92548645, 0.97143483, 0.9699025, 0.9700998, 0.9841474, 0.9583247, 0.92922485, 0.97154224, 0.96959907, 0.9707492, 0.9849454, 0.9578164, 0.92381227, 0.97240245, 0.9705458, 0.97303456, 0.98432285, 0.9541047, 0.92635655, 0.96875316, 0.97008485, 0.96858037, 0.98339313, 0.9532548, 0.9251028, 0.97158444, 0.9699637, 0.96997964, 0.9842434, 0.9583602, 0.9292683, 0.9716568, 0.9695542, 0.9706719, 0.9849363, 0.95794725, 0.92374784, 0.97252953, 0.97041166, 0.9731006, 0.98429954, 0.9541691, 0.92637235, 0.9687678, 0.9700075, 0.9686157, 0.98335296, 0.95361894, 0.92547053, 0.9716915, 0.96974045, 0.9702921, 0.9841877, 0.95864123, 0.92924184, 0.9717264, 0.9694067, 0.97085613, 0.9848748, 0.957971, 0.9237727, 0.97248, 0.97031295, 0.97324973, 0.9843351, 0.95429206, 0.9267505, 0.96885675, 0.9699809, 0.9688269, 0.98332286, 0.9538334, 0.92557025, 0.97176725, 0.96978587, 0.9702266, 0.98407227, 0.9583992, 0.9295074, 0.97184426, 0.96946007, 0.9707384, 0.984869, 0.9577429, 0.92371726, 0.97250384, 0.9703588, 0.9731726, 0.9841857, 0.9543617, 0.926516, 0.96872294, 0.97007126, 0.968578, 0.9833183, 0.9537336, 0.92527246, 0.9715182, 0.9697705, 0.97004336, 0.9840693, 0.9585548, 0.9296012, 0.97168237, 0.9695607, 0.9707465, 0.9848219, 0.958194, 0.92444104, 0.9724594, 0.9706206, 0.973069, 0.9842329, 0.9547124, 0.9269396, 0.9687394, 0.9702471, 0.96836424, 0.98318535, 0.9541408, 0.9258408, 0.97158086, 0.97010314, 0.97010314, 0.98409665, 0.9589102, 0.9297703, 0.9718864, 0.96985877, 0.97094226, 0.984894, 0.95848644, 0.92445475, 0.9726503, 0.9710597, 0.97312343, 0.9843493, 0.9549426, 0.9273965, 0.9693643, 0.9710425, 0.9688649, 0.98356175, 0.9550496, 0.9265991, 0.9722877, 0.97103417, 0.97047675, 0.984412, 0.959807, 0.9302129, 0.9725037, 0.97070587, 0.9710962, 0.98503023, 0.9596717, 0.92468506, 0.97326094, 0.97171617, 0.9733446, 0.98441446, 0.95630455, 0.92737615, 0.9697602, 0.971476, 0.9689277, 0.9835283, 0.9554486, 0.9261199, 0.9724968, 0.9710244, 0.9704884, 0.984318, 0.96034855, 0.93021846, 0.9725872, 0.9707182, 0.9711854, 0.98504376, 0.959967, 0.92458224, 0.9733767, 0.971702, 0.9734778, 0.9844779, 0.9562579, 0.9272357, 0.9701054, 0.9713588, 0.96899533, 0.9835118, 0.95604986, 0.9260216, 0.97280383, 0.97074676, 0.97035563, 0.98429215, 0.96062636, 0.9298564, 0.97248113, 0.9703818, 0.9708303, 0.98497236, 0.96007425, 0.9241558, 0.97320133, 0.97140425, 0.97296005, 0.9843834, 0.95673025, 0.9269254, 0.96981794, 0.970998, 0.9685924, 0.983441, 0.9561682, 0.92572176, 0.9724859, 0.97064364, 0.97008866, 0.98411846, 0.9611807, 0.9297668, 0.9725965, 0.9703944, 0.9708249, 0.98505205, 0.9606914, 0.92433393, 0.97351336, 0.97139615, 0.973293, 0.9844483, 0.9574497, 0.9275516, 0.96988106, 0.9710673, 0.9689812, 0.98352957, 0.95702726, 0.92623323, 0.9727059, 0.9707003, 0.9705306, 0.9843413, 0.9615997, 0.9301269, 0.97281295, 0.9704122, 0.971, 0.9850754, 0.9610899, 0.92496616, 0.9735083, 0.9713126, 0.97323745, 0.9844685, 0.95797294, 0.92761284, 0.96982723, 0.9708902, 0.9686707, 0.98355895, 0.9573312, 0.92630064, 0.9726513, 0.97051704, 0.9701864, 0.9843223, 0.96186066, 0.9297977, 0.9726595, 0.9701905, 0.97099596, 0.9850395, 0.9613971, 0.9246734, 0.9733802, 0.97119266, 0.9731512, 0.9844846, 0.95802325, 0.9272786, 0.9698683, 0.9707483, 0.96888393, 0.9835266, 0.9572834, 0.9264105, 0.9728987, 0.97053355, 0.9706059, 0.98441917, 0.96210206, 0.9307214, 0.97299516, 0.9701905, 0.97138095, 0.9851531, 0.9617684, 0.9256012, 0.9736033, 0.97128457, 0.9739242, 0.98471814, 0.95874727, 0.92838866, 0.9697664, 0.970824, 0.9694698, 0.98388785, 0.9584994, 0.9273113, 0.97266126, 0.9705246, 0.97084594, 0.98462045, 0.9630254, 0.9308914, 0.97261554, 0.97032666, 0.97157973, 0.9853058, 0.9623935, 0.92585874, 0.97305864, 0.97128487, 0.9738316, 0.98473203, 0.95919704, 0.9280617, 0.9690818, 0.9708802, 0.9694448, 0.9836682, 0.95873904, 0.9270131, 0.97225255, 0.97047955, 0.9708825, 0.98444116, 0.9627533, 0.92951506, 0.9722615, 0.97025496, 0.97117805, 0.98507994, 0.9620227, 0.9243629, 0.9731366, 0.971009, 0.97364736, 0.984382, 0.9588735, 0.9275751, 0.969985, 0.97115815, 0.9697908, 0.9834785, 0.9584286, 0.9266688, 0.9727304, 0.97076243, 0.9711632, 0.98434967, 0.9629831, 0.93052423, 0.97276545, 0.97083515, 0.9717874, 0.9852051, 0.96266735, 0.92602855, 0.97359085, 0.9720066, 0.9740486, 0.9846208, 0.9599097, 0.92746425, 0.9698369, 0.9713084, 0.9698, 0.98355687, 0.9593308, 0.926074, 0.97276014, 0.97136813, 0.9713892, 0.9844668, 0.96366227, 0.93014836, 0.9724265, 0.9709961, 0.97181016, 0.98476577, 0.96341294, 0.92526317, 0.97365314, 0.971864, 0.9738972, 0.9844423, 0.9603872, 0.92821556, 0.97026664, 0.97154385, 0.96948063, 0.9836788, 0.95958954, 0.92820764, 0.97302294, 0.9711136, 0.97101057, 0.9843233, 0.9644282, 0.9314886, 0.9731428, 0.97115445, 0.97157985, 0.9853101, 0.9636294, 0.9267759, 0.97395927, 0.9718966, 0.97369045, 0.9846202, 0.9601558, 0.9293706, 0.9706263, 0.9717438, 0.96951115, 0.9837553, 0.96001655, 0.9289624, 0.97341996, 0.9714308, 0.9713886, 0.98458856, 0.9641369, 0.9325666, 0.9734629, 0.97121406, 0.97224987, 0.98552287, 0.9639989, 0.927557, 0.9744694, 0.9720801, 0.9744556, 0.9850946, 0.96184105, 0.930469, 0.97136486, 0.97227454, 0.9700496, 0.98421675, 0.9602603, 0.92929435, 0.9736183, 0.97179425, 0.97174674, 0.984977, 0.9640931, 0.9334259, 0.9734306, 0.9710977, 0.97182244, 0.98535407, 0.96348953, 0.9280262, 0.97334707, 0.9719747, 0.9741854, 0.9847076, 0.9600151, 0.9298013, 0.96977353, 0.97145665, 0.9697836, 0.98385483, 0.9592379, 0.92890227, 0.972623, 0.97107697, 0.97128254, 0.9846305, 0.9637943, 0.9325446, 0.972479, 0.97082585, 0.9718235, 0.98529285, 0.963064, 0.9276511, 0.9733297, 0.9719366, 0.9740994, 0.98478127, 0.96022105, 0.92991924, 0.9696799, 0.9716347, 0.9698351, 0.98392314, 0.95953876, 0.92907065, 0.97271574, 0.97126395, 0.97136, 0.98473454, 0.9638945, 0.93330026, 0.97270614, 0.9709635, 0.9718564, 0.9853273, 0.96304035, 0.92881316, 0.97349405, 0.9719955, 0.974179, 0.9848059, 0.9601937, 0.93117857, 0.96988386, 0.9715344, 0.9697517, 0.9838762, 0.959347, 0.9300683, 0.97267103, 0.97126406, 0.9711775, 0.9846773, 0.96360505, 0.93310404, 0.9723453, 0.9707332, 0.9715815, 0.9853887, 0.96319324, 0.92896265, 0.9737057, 0.9714218, 0.9743558, 0.9849395, 0.9605776, 0.93180954, 0.9702049, 0.97106713, 0.9700034, 0.9839796, 0.95950186, 0.93139035, 0.97320616, 0.9707082, 0.9714047, 0.9848957, 0.9643301, 0.93568534, 0.97349507, 0.9705091, 0.97182953, 0.9855433, 0.9632165, 0.9308409, 0.9741451, 0.9714412, 0.9743192, 0.9852049, 0.9605841, 0.93303823, 0.9710273, 0.97128266, 0.96999055, 0.9842375, 0.9606844, 0.9333851, 0.97373927, 0.9711944, 0.9713863, 0.98485315, 0.96451676, 0.93515253, 0.9735267, 0.9708294, 0.9717059, 0.98547286, 0.9635795, 0.9303871, 0.9742096, 0.97189415, 0.97378784, 0.98498327, 0.96102285, 0.9328611, 0.97110957, 0.97142243, 0.969907, 0.984151, 0.9603356, 0.93160105, 0.97370714, 0.97113174, 0.9714213, 0.9849067, 0.9647911, 0.9356613, 0.9737707, 0.9709147, 0.972299, 0.98570675, 0.9643662, 0.9308972, 0.97454256, 0.97191936, 0.97456485, 0.9851092, 0.9617038, 0.9331417, 0.9711023, 0.97160125, 0.9702959, 0.98422503, 0.96089816, 0.9321003, 0.9737405, 0.9713176, 0.9717963, 0.9850471, 0.9651204, 0.9356826, 0.973694, 0.97096694, 0.97234666, 0.9856855, 0.96437055, 0.93072873, 0.97448575, 0.97192174, 0.9745297, 0.9850872, 0.9617, 0.9332247, 0.97104746, 0.97149354, 0.97034824, 0.9842504, 0.9610918, 0.93205607, 0.9737707, 0.97110105, 0.9718132, 0.98497134, 0.9652452, 0.9354496, 0.9736564, 0.9708967, 0.97229075, 0.98568344, 0.96462446, 0.93083173, 0.9745456, 0.972038, 0.9746606, 0.9851091, 0.96203804, 0.93339795, 0.971142, 0.9716428, 0.9705287, 0.98420644, 0.96100956, 0.93218035, 0.97380143, 0.97130144, 0.9720848, 0.98498416, 0.96503264, 0.93589985, 0.97373056, 0.9709678, 0.9725065, 0.9856544, 0.9645453, 0.93138206, 0.9744193, 0.97200024, 0.97468096, 0.98509926, 0.96188414, 0.9338004, 0.97108847, 0.9714787, 0.97042274, 0.98422873, 0.9611299, 0.9333028, 0.9738324, 0.971238, 0.9720046, 0.9850915, 0.9651793, 0.9367719, 0.97391325, 0.970982, 0.9726795, 0.985728, 0.9646458, 0.9326629, 0.97464687, 0.9721444, 0.97478783, 0.98513395, 0.9623347, 0.93514836, 0.97160643, 0.9718651, 0.970862, 0.98441374, 0.9612106, 0.93361247, 0.9743114, 0.9717029, 0.9721242, 0.9851031, 0.96556884, 0.9373748, 0.9741537, 0.9712162, 0.9727975, 0.98585755, 0.96532935, 0.9327174, 0.9750072, 0.9723245, 0.9750969, 0.9852026, 0.96257657, 0.9354782, 0.9717125, 0.97204965, 0.97091156, 0.9844044, 0.96219045, 0.93434083, 0.97427136, 0.9714579, 0.97245455, 0.98504525, 0.96540934, 0.9376582, 0.9743498, 0.971227, 0.97287977, 0.985743, 0.96532273, 0.9330431, 0.97502095, 0.97249943, 0.9752066, 0.98517376, 0.9622948, 0.9353815, 0.97197354, 0.971991, 0.9713092, 0.984368, 0.9615595, 0.93421227, 0.9745958, 0.9719405, 0.97295713, 0.98510444, 0.96643275, 0.93801695, 0.97491896, 0.9716879, 0.97326434, 0.98565286, 0.9654794, 0.9328958, 0.97511655, 0.9725416, 0.9753127, 0.9851318, 0.9625306, 0.9344856, 0.971729, 0.9720001, 0.97122234, 0.98424846, 0.9607488, 0.93247557, 0.97452635, 0.9716889, 0.9722682, 0.98473614, 0.9653447, 0.9367785, 0.97455025, 0.97129095, 0.9727762, 0.9855675, 0.96469915, 0.9312868, 0.9753473, 0.9724488, 0.9752279, 0.9851519, 0.962034, 0.9335679, 0.9721814, 0.97202367, 0.97097033, 0.9843202, 0.9616803, 0.93260556, 0.9748505, 0.97162306, 0.97252524, 0.9849659, 0.9654839, 0.93623877, 0.9749894, 0.9714024, 0.97297883, 0.985622, 0.96465313, 0.93119925, 0.975501, 0.972394, 0.9750993, 0.9851645, 0.96200716, 0.9338456, 0.9721776, 0.97193277, 0.97097564, 0.9843112, 0.9609522, 0.93292856, 0.97470903, 0.97173023, 0.97241724, 0.9851085, 0.9649253, 0.93636, 0.974644, 0.97144866, 0.97289735, 0.98572606, 0.96420914, 0.9316215, 0.9752668, 0.9725666, 0.9751261, 0.98520595, 0.9615287, 0.93411607, 0.971865, 0.9721594, 0.97096676, 0.9842679, 0.9605807, 0.9328808, 0.9745486, 0.9718598, 0.97243077, 0.9850536, 0.96485174, 0.9364792, 0.974428, 0.9714602, 0.9728819, 0.9857204, 0.96413887, 0.9312622, 0.9751585, 0.9724929, 0.9751433, 0.9851616, 0.9613733, 0.9333947, 0.97197115, 0.9720453, 0.97091573, 0.9843106, 0.9606737, 0.93247265, 0.97460335, 0.97166437, 0.9724346, 0.9850631, 0.9645777, 0.9361555, 0.974462, 0.97146744, 0.9728559, 0.9857117, 0.9639616, 0.9314939, 0.9752528, 0.97250754, 0.9751083, 0.98516935, 0.9614646, 0.93388635, 0.9719677, 0.9720814, 0.9709494, 0.98426604, 0.96060634, 0.9327296, 0.9746353, 0.97178775, 0.97245085, 0.9850921, 0.964959, 0.9361939, 0.97474355, 0.9715091, 0.9729778, 0.98573697, 0.9642806, 0.9313891, 0.9753786, 0.9725317, 0.9752068, 0.98518115, 0.96150404, 0.9339144, 0.9722865, 0.9721481, 0.9711126, 0.98434293, 0.9608449, 0.93252635, 0.974901, 0.971825, 0.97253865, 0.985098, 0.9649469, 0.9361978, 0.97484237, 0.97151357, 0.9730534, 0.9858192, 0.96437883, 0.93166506, 0.9755846, 0.97276294, 0.9754667, 0.98522896, 0.9617736, 0.9342438, 0.9723856, 0.9722978, 0.971284, 0.98436445, 0.96098775, 0.9328797, 0.9749522, 0.9720599, 0.9727615, 0.9851794, 0.96509624, 0.936544, 0.9748566, 0.97179496, 0.9732091, 0.9858271, 0.96444505, 0.9319888, 0.97561526, 0.9727634, 0.975424, 0.98522246, 0.96174634, 0.9342178, 0.9723559, 0.9723817, 0.9713168, 0.98440963, 0.9610014, 0.93288964, 0.97478664, 0.97199327, 0.972794, 0.985171, 0.96513546, 0.936609, 0.9747146, 0.9716897, 0.9731427, 0.9857791, 0.9644835, 0.93170935, 0.97544134, 0.9727452, 0.9754416, 0.9852063, 0.9617268, 0.9340206, 0.9721896, 0.97227365, 0.9713703, 0.9843993, 0.96095175, 0.9328766, 0.9747414, 0.97196364, 0.9727591, 0.9851273, 0.96509457, 0.93650985, 0.97471195, 0.9716371, 0.97318417, 0.9858094, 0.96458036, 0.93190354, 0.9754133, 0.9727528, 0.975416, 0.985255, 0.9618728, 0.93431, 0.9722552, 0.97230816, 0.97131413, 0.98439884, 0.961035, 0.9335297, 0.97472286, 0.9719128, 0.97268164, 0.9851599, 0.96513945, 0.9370377, 0.97487044, 0.97169286, 0.9731896, 0.98582685, 0.9644079, 0.932335, 0.9753846, 0.9727567, 0.97545856, 0.9852425, 0.9618527, 0.9347984, 0.9721819, 0.9723158, 0.9712734, 0.9844536, 0.96107155, 0.9336716, 0.97472024, 0.9720118, 0.97274154, 0.98511595, 0.9649907, 0.93743235, 0.9746737, 0.9716607, 0.973214, 0.9857869, 0.96446943, 0.93291974, 0.9754049, 0.97288626, 0.9755612, 0.9852442, 0.96190745, 0.93492895, 0.972075, 0.97242886, 0.9714807, 0.98433995, 0.9608954, 0.9338264, 0.9745565, 0.97206265, 0.97298443, 0.9851209, 0.9650001, 0.93735695, 0.9746825, 0.97173154, 0.97351575, 0.98579764, 0.9645555, 0.9325479, 0.97542065, 0.9727967, 0.9756257, 0.98521185, 0.96160567, 0.9346826, 0.97222656, 0.97247505, 0.97151864, 0.98439676, 0.9609207, 0.93346643, 0.97481835, 0.9721657, 0.97294486, 0.9851194, 0.965009, 0.93687034, 0.9747308, 0.97192353, 0.9733848, 0.9857694, 0.96436065, 0.9322599, 0.9755254, 0.9730049, 0.9757002, 0.9851767, 0.96155727, 0.93452495, 0.972337, 0.9726407, 0.97170514, 0.98437274, 0.9608605, 0.9336124, 0.97477674, 0.9724801, 0.9729811, 0.98504883, 0.9648527, 0.9367828, 0.9748855, 0.97208524, 0.9735265, 0.98583025, 0.96421975, 0.93154794, 0.97539574, 0.9731169, 0.97553205, 0.98506755, 0.96111363, 0.9336225, 0.9720446, 0.97268176, 0.9714391, 0.98440397, 0.960672, 0.9328319, 0.9747073, 0.97256434, 0.97300893, 0.98516357, 0.96425915, 0.9363895, 0.974572, 0.9720234, 0.97317195, 0.9857, 0.963469, 0.9319846, 0.97508776, 0.97312105, 0.97533095, 0.9851141, 0.9605587, 0.9345537, 0.9719804, 0.97256887, 0.97105247, 0.984091938, 0.959985554, 0.9328959, 0.9744882, 0.97235817, 0.9726356, 0.9847904, 0.96428263, 0.9362888, 0.97453195, 0.97213405, 0.97297215, 0.98557377, 0.96372396, 0.93160737, 0.975295, 0.97309685, 0.97530025, 0.9850904, 0.9613179, 0.93419003, 0.97192913, 0.9725357, 0.97114605, 0.98423094, 0.9601993, 0.9332254, 0.97456485, 0.9722234, 0.972495, 0.98500687, 0.9644671, 0.93670684, 0.97453314, 0.9720709, 0.97316426, 0.9857323, 0.9639059, 0.93213516, 0.9752142, 0.9731671, 0.9754519, 0.9852124, 0.96115834, 0.93485844, 0.972146, 0.9728196, 0.9713902, 0.98435426, 0.9602742, 0.9339591, 0.9747576, 0.9724886, 0.9729369, 0.98511255, 0.96465355, 0.9377544, 0.9747864, 0.972332, 0.9734957, 0.9858127, 0.9639216, 0.933402, 0.975491, 0.97349554, 0.97574073, 0.98524344, 0.9614909, 0.93575096, 0.97238964, 0.9732161, 0.97171277, 0.9843791, 0.9609329, 0.93476105, 0.9750191, 0.9729715, 0.97333455, 0.9850499, 0.9651689, 0.9378411, 0.9750667, 0.9727054, 0.97362876, 0.98571646, 0.9644349, 0.9326584, 0.975689, 0.97360396, 0.975805, 0.9851991, 0.961593, 0.9353859, 0.97246957, 0.9731923, 0.9718382, 0.98435587, 0.96082366, 0.9343499, 0.9749946, 0.97290087, 0.97332317, 0.9851401, 0.965107, 0.93778837, 0.97510093, 0.9726292, 0.97380936, 0.98576164, 0.9643975, 0.93260837, 0.9755921, 0.9737588, 0.9759463, 0.9851536, 0.96217495, 0.9353838, 0.97258407, 0.9733542, 0.9722306, 0.9843609, 0.96161324, 0.9346128, 0.9753196, 0.97325504, 0.973963, 0.984954, 0.96587765, 0.9382485, 0.975266, 0.9728045, 0.9741086, 0.9856177, 0.96527314, 0.93355316, 0.97615063, 0.9739414, 0.9762105, 0.9850664, 0.9629857, 0.9372687, 0.9733357, 0.973594, 0.97235763, 0.9842419, 0.9620379, 0.93511164, 0.9754686, 0.9731963, 0.9738031, 0.98479396, 0.96530116, 0.93884677, 0.9754603, 0.97271895, 0.9740685, 0.9853853, 0.96425825, 0.93434507, 0.9760927, 0.9735269, 0.9760987, 0.98483664, 0.96155316, 0.9357879, 0.97284794, 0.9729675, 0.97226375, 0.9841433, 0.9607464, 0.9348858, 0.9753279, 0.97277653, 0.97354954, 0.98484886, 0.9649397, 0.9383164, 0.975398, 0.9723904, 0.9740191, 0.98556197, 0.9643378, 0.93356055, 0.975785, 0.97343034, 0.9761368, 0.9849417, 0.96156484, 0.9357929, 0.9727589, 0.9730515, 0.97221315, 0.9842387, 0.9610382, 0.93529546, 0.9754411, 0.97292805, 0.97353244, 0.9849298, 0.96528184, 0.93845993, 0.97535306, 0.972748, 0.974182, 0.9855375, 0.96461, 0.9336417, 0.9758611, 0.97372705, 0.97624403, 0.9849113, 0.9618878, 0.93579483, 0.97285783, 0.97323555, 0.97232133, 0.9839607, 0.9608719, 0.9347739, 0.97519153, 0.9729594, 0.9737161, 0.9848045, 0.9654845, 0.93864924, 0.9752587, 0.9725428, 0.9741519, 0.98552144, 0.96480376, 0.93345237, 0.9758976, 0.973712, 0.9762889, 0.9848685, 0.96243787, 0.93631715, 0.97289354, 0.9735127, 0.9724662, 0.9839144, 0.9613049, 0.93493533, 0.97518665, 0.9730726, 0.9738255, 0.9846021, 0.9654888, 0.93854666, 0.97540516, 0.97281474, 0.9742079, 0.98544365, 0.9647311, 0.9338618, 0.97599983, 0.9738636, 0.9762898, 0.9849026, 0.9621583, 0.9365286, 0.97293574, 0.9735032, 0.97247946, 0.98398954, 0.9612819, 0.9351094, 0.9754416, 0.9730982, 0.9736859, 0.9848696, 0.9654898, 0.93876344, 0.9754892, 0.9729105, 0.9743041, 0.9856741, 0.9648868, 0.9337775, 0.9761646, 0.9739847, 0.9764955, 0.9849406, 0.96207863, 0.9364338, 0.9729926, 0.9735423, 0.9724948, 0.9840635, 0.9613011, 0.93538564, 0.9754916, 0.9732458, 0.97384155, 0.9848011, 0.96526164, 0.9388661, 0.97538006, 0.9730713, 0.9742343, 0.98553324, 0.96465856, 0.9342644, 0.9760643, 0.9740355, 0.97647846, 0.98506665, 0.9620419, 0.93659496, 0.9730068, 0.97384167, 0.97235763, 0.98411757, 0.96144307, 0.93583614, 0.97561175, 0.9737224, 0.97404146, 0.98485523, 0.9656784, 0.93909913, 0.97570795, 0.97346264, 0.97458184, 0.98560715, 0.96491367, 0.9345254, 0.9761788, 0.9744246, 0.97657007, 0.9849445, 0.96231747, 0.9364357, 0.97308105, 0.974179, 0.9728185, 0.9841325, 0.96156025, 0.9356025, 0.9756099, 0.9739348, 0.9742734, 0.98490024, 0.96581393, 0.9390075, 0.9757899, 0.9736448, 0.9747026, 0.98576677, 0.9650742, 0.93438965, 0.9764213, 0.974603, 0.9767949, 0.98508656, 0.9624404, 0.9366397, 0.97327197, 0.9742621, 0.97282887, 0.9842702, 0.961561, 0.9355596, 0.97570115, 0.9740511, 0.97408897, 0.9849277, 0.9656304, 0.93877995, 0.97580796, 0.9737007, 0.97452366, 0.9856171, 0.9650111, 0.9343209, 0.97644025, 0.9748071, 0.9767943, 0.98502266, 0.96257037, 0.93653315, 0.9733391, 0.9743678, 0.97288483, 0.9841218, 0.96170896, 0.9356969, 0.975952, 0.97410655, 0.9743347, 0.98482424, 0.96563727, 0.9390829, 0.9759375, 0.97389966, 0.97463924, 0.9856554, 0.96536636, 0.9344194, 0.9766466, 0.974928, 0.97688633, 0.9851615, 0.9627943, 0.9370556, 0.9734735, 0.9745861, 0.97303087, 0.9842891, 0.96199334, 0.9355038, 0.97604036, 0.9742595, 0.97415334, 0.9848542, 0.9661882, 0.9389414, 0.97608864, 0.9740476, 0.9746731, 0.9855175, 0.9653808, 0.9340259, 0.97684187, 0.97478265, 0.9767522, 0.98500896, 0.9625855, 0.9369191, 0.97358704, 0.9743532, 0.97292376, 0.98407716, 0.9616675, 0.9358302, 0.97597915, 0.9741546, 0.9740771, 0.9849887, 0.96590245, 0.9392149, 0.976004, 0.97368217, 0.974398, 0.9855042, 0.9651213, 0.9349647, 0.9766077, 0.9749697, 0.9768191, 0.9850499, 0.96265763, 0.9374794, 0.97357255, 0.9746265, 0.97285223, 0.98417515, 0.9620147, 0.93605953, 0.9759271, 0.974392, 0.974225, 0.98495597, 0.9658392, 0.9395114, 0.9758916, 0.9739551, 0.9745783, 0.9857072, 0.96507293, 0.93481, 0.9762967, 0.97495145, 0.9767305, 0.9851805, 0.9625117, 0.9371027, 0.9733595, 0.97456443, 0.9729661, 0.98432875, 0.9619756, 0.9359585, 0.97578555, 0.9743157, 0.9741684, 0.9849777, 0.9657813, 0.9390463, 0.975901, 0.97406286, 0.9747278, 0.9857715, 0.96532124, 0.9341494, 0.9764886, 0.9751101, 0.97687334, 0.9851987, 0.96287185, 0.9366741, 0.97339416, 0.9746354, 0.9732134, 0.9843263, 0.9622157, 0.93548447, 0.9758, 0.9744392, 0.97448957, 0.9850367, 0.9661077, 0.93903685, 0.9757691, 0.9740422, 0.9750333, 0.98571414, 0.96552616, 0.93454367, 0.9763979, 0.97518677, 0.9770184, 0.9852036, 0.9630077, 0.9369526, 0.9734737, 0.97469544, 0.9733146, 0.9843909, 0.9620688, 0.93560684, 0.9758671, 0.97444654, 0.97456896, 0.98511755, 0.9662406, 0.9388666, 0.97571534, 0.9741374, 0.9748035, 0.98564684, 0.9654771, 0.9340021, 0.97637403, 0.97503906, 0.9768539, 0.98509836, 0.96279395, 0.9361337, 0.9731428, 0.97458947, 0.97313166, 0.98425347, 0.9621616, 0.9352424, 0.97565764, 0.97439384, 0.9744042, 0.9849761, 0.96621567, 0.9388807, 0.9758564, 0.9741286, 0.9750084, 0.9856719, 0.96552145, 0.9342978, 0.9762907, 0.97511137, 0.9771065, 0.9851688, 0.96304584, 0.9366101, 0.97324604, 0.9744922, 0.97310627, 0.9842334, 0.9623541, 0.93481123, 0.975425, 0.9743033, 0.9744819, 0.98495376, 0.9661963, 0.9386083, 0.9753584, 0.9739792, 0.9748395, 0.9856617, 0.9655385, 0.9336498, 0.97598606, 0.9749372, 0.9771822, 0.98521286, 0.9632158, 0.9366425, 0.97299373, 0.9746732, 0.9734982, 0.9843829, 0.9622869, 0.9356104, 0.9755608, 0.97450113, 0.97479963, 0.98517805, 0.9663409, 0.9394788, 0.9755809, 0.97408015, 0.9752401, 0.985768, 0.96546656, 0.9346667, 0.97611153, 0.9752736, 0.97732806, 0.985185, 0.9632253, 0.93693084, 0.9730182, 0.9747893, 0.9734668, 0.98443377, 0.9620611, 0.9361037, 0.97545683, 0.9746562, 0.97491497, 0.9851489, 0.96625483, 0.9396696, 0.9755626, 0.9742658, 0.97529614, 0.98578286, 0.9658112, 0.9354244, 0.97619224, 0.9753724, 0.97740775, 0.98518777, 0.96344215, 0.93791837, 0.9729982, 0.9748824, 0.9737152, 0.98440844, 0.9625234, 0.9366075, 0.975663, 0.9747074, 0.97502464, 0.9850892, 0.9668441, 0.94042575, 0.97580236, 0.97441363, 0.97532237, 0.98577, 0.9661723, 0.9355003, 0.9764798, 0.9752863, 0.97731483, 0.98522455, 0.9631009, 0.937512, 0.97302395, 0.9747679, 0.9734142, 0.9842307, 0.96180993, 0.93591183, 0.9753448, 0.97443205, 0.9748405, 0.9848759, 0.9659015, 0.9387633, 0.975317, 0.9739943, 0.97533196, 0.9856509, 0.9650387, 0.9337716, 0.9759991, 0.97497624, 0.97731006, 0.9851653, 0.96259916, 0.93646353, 0.9729566, 0.97451574, 0.9736155, 0.9842449, 0.96145827, 0.9350541, 0.97526497, 0.97420925, 0.9749509, 0.9849102, 0.9657131, 0.9385937, 0.97521013, 0.9738263, 0.97532463, 0.98570764, 0.964954, 0.93432075, 0.97578037, 0.97491044, 0.9771956, 0.9850042, 0.96205324, 0.9368591, 0.97274977, 0.97435457, 0.9734625, 0.98416674, 0.9616358, 0.9348472, 0.9752049, 0.97412056, 0.9751498, 0.9849336, 0.9660605, 0.938158, 0.9752466, 0.9737084, 0.97570807, 0.98557436, 0.9655663, 0.9337072, 0.975679, 0.97495496, 0.97799575, 0.98493147, 0.96313, 0.93646663, 0.9725799, 0.97456926, 0.97458494, 0.9842658, 0.9619467, 0.93575734, 0.97536045, 0.97445065, 0.97637045, 0.98516554, 0.966452, 0.93992215, 0.9754588, 0.97423065, 0.9765969, 0.98578966, 0.96567297, 0.9358133, 0.9759576, 0.9750919, 0.97890556, 0.9852389, 0.9627259, 0.93775326, 0.97303593, 0.97464436, 0.9749424, 0.98421025, 0.96222687, 0.9351669, 0.975551, 0.97463393, 0.9760675, 0.98485976, 0.9666343, 0.9397584, 0.9757808, 0.9742085, 0.97642106, 0.9857463, 0.96570855, 0.9337571, 0.9762992, 0.9750685, 0.97830814, 0.984824, 0.9628611, 0.93564475, 0.9729714, 0.9746031, 0.97476894, 0.9843897, 0.96189815, 0.9333618, 0.9753904, 0.9743639, 0.976315, 0.985123, 0.9662655, 0.93794787, 0.97585064, 0.9741304, 0.976428, 0.98557544, 0.96558785, 0.9331767, 0.9765471, 0.9749585, 0.9780718, 0.9847647, 0.96313655, 0.93508464, 0.97363675, 0.9745097, 0.9743577, 0.9839532, 0.9622142, 0.9333249, 0.9758351, 0.97410315, 0.9758396, 0.9847519, 0.96645343, 0.9375187, 0.97573906, 0.9738545, 0.97605944, 0.9854388, 0.9657836, 0.9329692, 0.9762675, 0.9748702, 0.97808915, 0.98478115, 0.96353453, 0.93484926, 0.9728267, 0.97455025, 0.9742662, 0.98398674, 0.962358, 0.93321425, 0.97550905, 0.97423494, 0.9756753, 0.9847456, 0.9670979, 0.9373835, 0.9753954, 0.9738313, 0.9758696, 0.9854735, 0.9663325, 0.93224365, 0.976533, 0.97517097, 0.97815025, 0.98488474, 0.96393794, 0.9351315, 0.97372127, 0.9745954, 0.9743677, 0.9841032, 0.9628717, 0.9336586, 0.97625744, 0.9744154, 0.9758764, 0.98492867, 0.96729225, 0.9378808, 0.9762649, 0.97396797, 0.97633284, 0.9857386, 0.96654105, 0.9326937, 0.97685003, 0.97521216, 0.9782622, 0.9850692, 0.96396416, 0.93588907, 0.9738376, 0.97472805, 0.9747918, 0.98438686, 0.9628165, 0.93349165, 0.9763123, 0.97467494, 0.9761286, 0.9848188, 0.96707714, 0.9367235, 0.9761871, 0.9741744, 0.9762606, 0.9855133, 0.96652216, 0.93191123, 0.97666115, 0.9751364, 0.9784302, 0.98490834, 0.96425855, 0.93433946, 0.9736925, 0.97458726, 0.9749151, 0.9840939, 0.96308655, 0.9329839, 0.97612756, 0.9742802, 0.97578377, 0.9847492, 0.96707994, 0.9371314, 0.9763333, 0.9739671, 0.9761762, 0.9855203, 0.9664029, 0.9324394, 0.9769537, 0.9752124, 0.97823846, 0.98494935, 0.96377045, 0.9352458, 0.97422284, 0.97478163, 0.974606, 0.98417425, 0.9630568, 0.93344957, 0.9762883, 0.9742269, 0.9755971, 0.98466253, 0.96682215, 0.9372228, 0.9761838, 0.97371745, 0.976035, 0.9853649, 0.96619195, 0.9329098, 0.9770154, 0.9749544, 0.9778536, 0.9845458, 0.96305406, 0.9353703, 0.97334474, 0.97433454, 0.9745762, 0.9837892, 0.96290326, 0.934114, 0.976121, 0.97425836, 0.97581, 0.9845866, 0.96707267, 0.9382059, 0.97653997, 0.97409564, 0.9765282, 0.9856267, 0.96658975, 0.93377835, 0.9774336, 0.97528195, 0.97822976, 0.9852159, 0.96422887, 0.9356915, 0.97422487, 0.9747259, 0.9746848, 0.98440003, 0.96336746, 0.93453586, 0.9766199, 0.9744533, 0.976344, 0.98488736, 0.96731645, 0.93912673, 0.976771, 0.9740902, 0.97647786, 0.98570526, 0.96650064, 0.9342383, 0.9772484, 0.9752039, 0.978118, 0.98519087, 0.96450955, 0.93652636, 0.97469485, 0.9744343, 0.9747946, 0.98440623, 0.9639528, 0.9357773, 0.9772036, 0.97484607, 0.9764131, 0.9853258, 0.96800137, 0.93889403, 0.9770278, 0.9744692, 0.9765875, 0.98584723, 0.9669552, 0.9351041, 0.9774099, 0.975843, 0.9788289, 0.98539156, 0.96456224, 0.93742377, 0.9740751, 0.9749255, 0.9746702, 0.9842392, 0.9632628, 0.9361478, 0.9767611, 0.97464925, 0.97587377, 0.98483187, 0.96757466, 0.94135445, 0.9766995, 0.9745412, 0.9766059, 0.98554635, 0.96668077, 0.93397266, 0.97677165, 0.97517973, 0.97820455, 0.9848358, 0.9633742, 0.9371886, 0.97409874, 0.9744578, 0.97491497, 0.9842334, 0.9622602, 0.93420565, 0.97568727, 0.9740761, 0.9761755, 0.98428035, 0.96660364, 0.93819827, 0.9757658, 0.9737328, 0.9767422, 0.9851179, 0.9655424, 0.9331166, 0.97615904, 0.97509164, 0.9789772, 0.9843955, 0.96204025, 0.93515515, 0.97225326, 0.9745588, 0.9756611, 0.98343134, 0.9619232, 0.9337223, 0.975155, 0.9745759, 0.97672105, 0.9841688, 0.9658441, 0.9373521, 0.9747335, 0.9736365, 0.9771055, 0.9850649, 0.96539116, 0.93311244, 0.975517, 0.9749044, 0.97895813, 0.9845398, 0.9628893, 0.9351722, 0.97257215, 0.9744974, 0.97546786, 0.9835886, 0.9620524, 0.934057, 0.97506887, 0.97410583, 0.9770939, 0.9845227, 0.96678436, 0.9382079, 0.975031, 0.973559, 0.9775848, 0.98517585, 0.9664099, 0.93404573, 0.97564465, 0.9750788, 0.9797301, 0.9848529, 0.96325356, 0.9359039, 0.97252256, 0.9747479, 0.9762546, 0.9841394, 0.9624414, 0.93483573, 0.97522134, 0.97461885, 0.97705346, 0.9848031, 0.96684706, 0.9394548, 0.97556466, 0.9740577, 0.97762704, 0.9856112, 0.9663281, 0.93450695, 0.9758977, 0.97527915, 0.97983766, 0.9851756, 0.9636925, 0.93697816, 0.9730156, 0.97486556, 0.9759966, 0.98426986, 0.9626566, 0.9357851, 0.9754588, 0.9747326, 0.97746015, 0.98514783, 0.96710724, 0.9395855, 0.9755726, 0.9742822, 0.9778841, 0.98580277, 0.96638894, 0.93506753, 0.9760263, 0.97532123, 0.97979, 0.9852126, 0.9641502, 0.9382071, 0.9733522, 0.9749619, 0.9766682, 0.9846036, 0.96343595, 0.93629336, 0.97582406, 0.9748249, 0.9778993, 0.98506767, 0.96708494, 0.9382479, 0.97577107, 0.97382337, 0.97771126, 0.9855644, 0.96583474, 0.9341455, 0.97594815, 0.97503567, 0.9796778, 0.9850738, 0.9635358, 0.9370962, 0.9734977, 0.9746211, 0.97622776, 0.9843125, 0.96304, 0.9359339, 0.9754538, 0.97408664, 0.9772603, 0.9848823, 0.96650296, 0.93925875, 0.9753632, 0.97389233, 0.9778485, 0.9859361, 0.9657651, 0.9337736, 0.9763016, 0.9748718, 0.97961384, 0.98502177, 0.9633386, 0.9366169, 0.97312206, 0.97427964, 0.97626597, 0.98430955, 0.96285653, 0.9361742, 0.9758612, 0.97415876, 0.97746766, 0.98509836, 0.96676195, 0.93907744, 0.9760987, 0.9738429, 0.97780776, 0.9858438, 0.9663725, 0.93466294, 0.97657293, 0.97480327, 0.97963285, 0.9852035, 0.9639482, 0.936459, 0.973625, 0.97462046, 0.9763198, 0.9844168, 0.96347123, 0.9354515, 0.97607976, 0.97460043, 0.977648, 0.9850691, 0.96755576, 0.9405002, 0.97591305, 0.9740238, 0.97795266, 0.98576915, 0.96709764, 0.9363733, 0.9764019, 0.97543204, 0.9796662, 0.98522353, 0.9646985, 0.9385409, 0.9733246, 0.9751751, 0.9764364, 0.9845165, 0.96372354, 0.937425, 0.97581965, 0.9749254, 0.97779876, 0.9856327, 0.9678859, 0.9410411, 0.9761421, 0.9745386, 0.9780164, 0.9855739, 0.9669074, 0.93556, 0.97644085, 0.9757016, 0.97974145, 0.9847089, 0.9650059, 0.93867606, 0.9737423, 0.97547287, 0.97671074, 0.9841164, 0.9646377, 0.9367685, 0.9760791, 0.9753332, 0.9775284, 0.9842234, 0.9686067, 0.94049215, 0.9759084, 0.9745033, 0.9777553, 0.98505634, 0.96721286, 0.93607163, 0.9763291, 0.9757747, 0.97976, 0.9844006, 0.96485895, 0.9383521, 0.97369295, 0.97543204, 0.97603184, 0.9836137, 0.9641729, 0.93654275, 0.9757465, 0.9751175, 0.9781295, 0.9842972, 0.9684314, 0.9417747, 0.9762542, 0.9747498, 0.97815436, 0.98490113, 0.9676037, 0.93558764, 0.97664225, 0.97586334, 0.98017037, 0.9840741, 0.9651351, 0.9375884, 0.9738771, 0.97545683, 0.9768448, 0.9834939, 0.9640971, 0.9357036, 0.9761837, 0.97564584, 0.97829163, 0.9845489, 0.96881783, 0.9405568, 0.9761732, 0.9747912, 0.9782243, 0.9853447, 0.9675697, 0.9358475, 0.9765672, 0.9758059, 0.98003983, 0.98429227, 0.96521264, 0.93781847, 0.9739624, 0.97551924, 0.97693914, 0.9831073, 0.96402943, 0.9360257, 0.9763064, 0.9750955, 0.97799075, 0.98396367, 0.9679491, 0.9401851, 0.976479, 0.97493696, 0.9781089, 0.9845466, 0.96682394, 0.93464833, 0.97703266, 0.9754818, 0.9801128, 0.9838838, 0.9649152, 0.9377841, 0.97427726, 0.9754689, 0.9767412, 0.98316956, 0.96407175, 0.93756354, 0.9768797, 0.9753498, 0.97778636, 0.9833534, 0.96809644, 0.9411903, 0.97645694, 0.97469455, 0.9779037, 0.9844615, 0.96733177, 0.9369765, 0.9769637, 0.97586834, 0.9797172, 0.9837887, 0.9649263, 0.93956083, 0.973873, 0.9756472, 0.9766802, 0.9830766, 0.9636914, 0.93758374, 0.9767081, 0.9754416, 0.977871, 0.98381156, 0.96771437, 0.94148177, 0.976611, 0.9750845, 0.9781675, 0.9847468, 0.96712965, 0.9359296, 0.9771385, 0.9759868, 0.9797706, 0.9840703, 0.96433485, 0.9386419, 0.97417235, 0.97546256, 0.97676826, 0.9831299, 0.9633, 0.93728423, 0.97664577, 0.975609, 0.9777744, 0.9839893, 0.96741104, 0.93986845, 0.976497, 0.9753489, 0.97798705, 0.9847206, 0.9666531, 0.93609357, 0.9771996, 0.9763134, 0.9798966, 0.98394257, 0.9641805, 0.936833, 0.9742242, 0.97593486, 0.9766211, 0.9830952, 0.96288556, 0.9360372, 0.9766466, 0.97564256, 0.9778547, 0.9836569, 0.96725166, 0.9401673, 0.9770114, 0.9753743, 0.9782497, 0.9849731, 0.9663627, 0.9369117, 0.9776919, 0.97608954, 0.9801294, 0.9839956, 0.96401757, 0.9384106, 0.97450054, 0.9758521, 0.97693455, 0.9834416, 0.9633027, 0.9372867, 0.97686255, 0.9758091, 0.97813123, 0.9839464, 0.9670958, 0.94201684, 0.97688055, 0.9752794, 0.9784031, 0.9848048, 0.96632284, 0.937527, 0.97750276, 0.97633934, 0.98029995, 0.98413223, 0.96413434, 0.9397925, 0.9745307, 0.97590387, 0.97687835, 0.9832123, 0.9631124, 0.93834037, 0.9768758, 0.97551596, 0.97814935, 0.98381686, 0.96720463, 0.9419894, 0.9768912, 0.97516793, 0.9783669, 0.9847417, 0.9664942, 0.93748677, 0.97753376, 0.97629625, 0.9801967, 0.98403406, 0.9641662, 0.939464, 0.9747601, 0.9759956, 0.97676325, 0.98315424, 0.9634561, 0.93781143, 0.9770532, 0.97564733, 0.9780573, 0.9838934, 0.9675811, 0.9421183, 0.97710913, 0.9751952, 0.9782591, 0.9847793, 0.96680397, 0.9379359, 0.97771066, 0.9763149, 0.9801451, 0.98410183, 0.964473, 0.9398712, 0.97490114, 0.97603387, 0.9769825, 0.9832968, 0.96348554, 0.9387754, 0.9773122, 0.9758183, 0.9781864, 0.9840635, 0.9675211, 0.9425791, 0.9771448, 0.97535276, 0.9783523, 0.98490924, 0.9665905, 0.93829334, 0.9776938, 0.9763648, 0.9802951, 0.984195, 0.9642833, 0.9396566, 0.9747078, 0.97586596, 0.976999, 0.983345, 0.96334887, 0.9383924, 0.97713214, 0.9756846, 0.97832185, 0.9840798, 0.96752745, 0.9426276, 0.97718173, 0.9752838, 0.9785134, 0.98488533, 0.9667618, 0.9382721, 0.9777825, 0.9763426, 0.98039883, 0.984261, 0.96437705, 0.9401498, 0.974967, 0.97602093, 0.97712666, 0.98341703, 0.9632743, 0.9390171, 0.977276, 0.97575015, 0.9784032, 0.9841256, 0.96735775, 0.9427726, 0.97714126, 0.9753356, 0.9786254, 0.98497444, 0.966599, 0.9382641, 0.97772413, 0.97640115, 0.98041004, 0.98432136, 0.9641475, 0.94017035, 0.97481686, 0.9759529, 0.9771703, 0.98346674, 0.96320385, 0.93844724, 0.977091, 0.9756275, 0.97835195, 0.98412955, 0.9672318, 0.94245285, 0.97709125, 0.9752055, 0.97849184, 0.984986, 0.9664129, 0.9383761, 0.9776603, 0.9762873, 0.98037004, 0.9842771, 0.96394557, 0.94061583, 0.9750196, 0.9758731, 0.9772587, 0.9834108, 0.9629383, 0.93903005, 0.9773461, 0.9755171, 0.97835404, 0.98407173, 0.96710366, 0.9428262, 0.9772999, 0.9751678, 0.9785896, 0.98499227, 0.9663856, 0.9382751, 0.977869, 0.9762664, 0.9804733, 0.9842398, 0.96405023, 0.9402461, 0.9751515, 0.975879, 0.9772274, 0.98335993, 0.96303976, 0.9384128, 0.9773475, 0.9755579, 0.978375, 0.98399913, 0.96707726, 0.9420931, 0.97730666, 0.97509843, 0.97856367, 0.98485476, 0.9662615, 0.9375262, 0.9779295, 0.976186, 0.9803494, 0.98420936, 0.963912, 0.94017446, 0.9751287, 0.97578305, 0.97703695, 0.98331165, 0.96311563, 0.9383458, 0.97743076, 0.97562146, 0.9782731, 0.9840466, 0.9672504, 0.9423452, 0.9773219, 0.97524285, 0.9784485, 0.9848855, 0.9665341, 0.9383673, 0.97786146, 0.97632116, 0.9803593, 0.9842696, 0.96418166, 0.9403997, 0.97501683, 0.9759754, 0.97705656, 0.9834859, 0.9632528, 0.9391867, 0.977242, 0.97569776, 0.97828794, 0.9841797, 0.96727544, 0.943092, 0.9772668, 0.97528696, 0.9784697, 0.98496825, 0.96648437, 0.93831474, 0.9778423, 0.9764164, 0.9803893, 0.98436874, 0.9639696, 0.9409027, 0.9749464, 0.97621447, 0.9771259, 0.9835201, 0.96355236, 0.9390974, 0.97730243, 0.9760617, 0.97845364, 0.9841899, 0.9676529, 0.9426975, 0.9772753, 0.9756084, 0.97872627, 0.9850647, 0.96715075, 0.93820626, 0.97800785, 0.9767388, 0.9805895, 0.98439264, 0.96489775, 0.94136053, 0.97517425, 0.9763545, 0.9775097, 0.98352623, 0.9637969, 0.9390562, 0.9773662, 0.9760073, 0.9784145, 0.9840612, 0.9680136, 0.942425, 0.97734946, 0.97568583, 0.9786733, 0.98488635, 0.9670466, 0.9376872, 0.9779087, 0.97665864, 0.980558, 0.9842956, 0.9643868, 0.93934447, 0.9748234, 0.97620857, 0.9772388, 0.9834304, 0.9637742, 0.9377527, 0.9772429, 0.9758918, 0.97852314, 0.98419374, 0.9679575, 0.94266975, 0.97727203, 0.9755181, 0.9786172, 0.98506063, 0.96727484, 0.9384131, 0.9778407, 0.9766657, 0.9804418, 0.9843769, 0.96478045, 0.9405028, 0.97483635, 0.97635466, 0.97723424, 0.98349494, 0.96387345, 0.9393878, 0.9771409, 0.9760383, 0.9785174, 0.98405534, 0.967948, 0.9427371, 0.97699714, 0.9756865, 0.9786607, 0.9849821, 0.967229, 0.93835014, 0.9776659, 0.97681034, 0.98044914, 0.98423904, 0.96486205, 0.9403396, 0.9748452, 0.9762755, 0.97720975, 0.9834072, 0.9639665, 0.9386315, 0.9770966, 0.9760139, 0.9785148, 0.9840917, 0.96790254, 0.94302136, 0.9770446, 0.97572726, 0.9786034, 0.9848749, 0.9671386, 0.938823, 0.9777133, 0.9767923, 0.9804967, 0.9843854, 0.96472543, 0.9405511, 0.9748784, 0.97634697, 0.9771319, 0.9834359, 0.9637623, 0.93930835, 0.977235, 0.9761269, 0.9784121, 0.98422444, 0.9680254, 0.9433352, 0.9772052, 0.97575414, 0.9786824, 0.98509073, 0.96754175, 0.93906957, 0.977822, 0.9768013, 0.98052245, 0.98437184, 0.96514744, 0.94073105, 0.97477424, 0.97640026, 0.9773253, 0.9835832, 0.96425146, 0.9392011, 0.97708946, 0.97616565, 0.97847325, 0.9841733, 0.9681864, 0.94271445, 0.9769506, 0.9757698, 0.9787138, 0.9850367, 0.9676156, 0.93941766, 0.9777159, 0.9767685, 0.98062885, 0.9844546, 0.96555585, 0.9421699, 0.9748489, 0.97649676, 0.9774315, 0.98348975, 0.96452886, 0.940394, 0.97707886, 0.9761212, 0.9785643, 0.98406595, 0.96848696, 0.944251, 0.9769628, 0.9757717, 0.9787676, 0.98494846, 0.9680867, 0.94014096, 0.9777102, 0.9767625, 0.98057705, 0.9841815, 0.965679, 0.9421209, 0.9748516, 0.97650164, 0.97750217, 0.98345804, 0.9649443, 0.9404835, 0.9772389, 0.97633994, 0.9787212, 0.98418945, 0.96878225, 0.9444668, 0.9771184, 0.9757843, 0.9788399, 0.9850839, 0.9680571, 0.9401271, 0.97769153, 0.9768877, 0.98064303, 0.98437625, 0.96580297, 0.94220895, 0.97498226, 0.97652435, 0.9774015, 0.9834016, 0.964997, 0.940756, 0.97730505, 0.97634447, 0.97856665, 0.9839962, 0.9686341, 0.9443986, 0.9769768, 0.975699, 0.97891194, 0.98492754, 0.967812, 0.94002444, 0.9773894, 0.9768148, 0.98084694, 0.9842955, 0.96570563, 0.94177264, 0.9746581, 0.97644264, 0.9775669, 0.98341423, 0.96446633, 0.9401007, 0.9767454, 0.9761017, 0.97873455, 0.9840826, 0.96807855, 0.9437905, 0.9769712, 0.97570735, 0.9788238, 0.98483294, 0.9674315, 0.93972045, 0.97749954, 0.9768226, 0.9806284, 0.98409885, 0.96505284, 0.94259614, 0.97466177, 0.97621083, 0.9773686, 0.9831889, 0.96420425, 0.94040984, 0.9766814, 0.9759429, 0.97853947, 0.9836517, 0.96780676, 0.9442977, 0.976349, 0.9756982, 0.9789787, 0.984591, 0.96698743, 0.93958735, 0.97700036, 0.97648865, 0.9805008, 0.9837763, 0.9638336, 0.9409656, 0.9740227, 0.97608614, 0.97724754, 0.9829978, 0.96394, 0.94143504, 0.9768545, 0.9760499, 0.97867006, 0.983712, 0.9682598, 0.94444835, 0.9769631, 0.9757587, 0.97896373, 0.98468447, 0.967525, 0.94212496, 0.97759914, 0.9764806, 0.9806064, 0.9842685, 0.9653315, 0.9435377, 0.97492236, 0.97631013, 0.9776767, 0.9834319, 0.96432465, 0.9413936, 0.97683686, 0.9759937, 0.9786633, 0.9838208, 0.967972, 0.9452302, 0.9769126, 0.9753876, 0.97890943, 0.9849583, 0.96773326, 0.94072104, 0.97772753, 0.97652096, 0.9806935, 0.9843626, 0.96538323, 0.9434525, 0.9751677, 0.9763648, 0.97774243, 0.9837135, 0.9646314, 0.9421373, 0.9771205, 0.97607374, 0.97886544, 0.9836082, 0.96691895, 0.9468466, 0.9766598, 0.9753833, 0.9788971, 0.9849666, 0.9660095, 0.94136953, 0.97775716, 0.976263, 0.9806261, 0.9844638, 0.9646673, 0.94237024, 0.97466815, 0.9760125, 0.9773145, 0.9837484, 0.9644252, 0.9417325, 0.9770946, 0.9758695, 0.9787131, 0.9844765, 0.9684515, 0.94583875, 0.97683024, 0.9753278, 0.9788344, 0.9852759, 0.9678275, 0.9412483, 0.97754776, 0.976489, 0.980624, 0.98461217, 0.9655609, 0.9435376, 0.97465456, 0.97596234, 0.9771287, 0.9837028, 0.9645653, 0.94233906, 0.97700524, 0.9755716, 0.97833836, 0.9843758, 0.9685044, 0.9460157, 0.97706723, 0.9751176, 0.97849053, 0.98511213, 0.96767676, 0.94131184, 0.9774415, 0.976008, 0.9803879, 0.9842753, 0.96483874, 0.9429939, 0.97467303, 0.9756114, 0.97693026, 0.98329014, 0.9640439, 0.94169873, 0.9769711, 0.9755382, 0.9783395, 0.98414963, 0.96832204, 0.9453472, 0.9766, 0.9750773, 0.9785599, 0.9850605, 0.9677165, 0.9410866, 0.9771946, 0.97622937, 0.98037624, 0.98428476, 0.96539545, 0.9437599, 0.9742465, 0.97593665, 0.9770653, 0.9834651, 0.9642018, 0.94249594, 0.97659165, 0.97583336, 0.9783251, 0.98397744, 0.9682083, 0.94636506, 0.9763916, 0.97540855, 0.97845024, 0.98484993, 0.9674884, 0.9421172, 0.9770991, 0.97649515, 0.9804433, 0.98416, 0.96514755, 0.94401723, 0.9743629, 0.9761186, 0.9772174, 0.98325706, 0.9641973, 0.9430868, 0.976606, 0.97592497, 0.97848946, 0.98387957, 0.96811587, 0.94610536, 0.97646415, 0.97542864, 0.97859675, 0.9847284, 0.96765727, 0.94171953, 0.9771344, 0.9764588, 0.98048156, 0.9841021, 0.96536326, 0.9441971, 0.97426444, 0.97609216, 0.9771607, 0.9833089, 0.96411717, 0.9422556, 0.9766152, 0.9759493, 0.9784137, 0.9839213, 0.9683212, 0.94615895, 0.9765202, 0.97563916, 0.9788048, 0.984945, 0.9674712, 0.9420189, 0.97720814, 0.97684515, 0.9807733, 0.9842298, 0.9654038, 0.94322175, 0.97452706, 0.97644717, 0.9774705, 0.9832938, 0.9644163, 0.94266087, 0.97678465, 0.976154, 0.97847533, 0.9838056, 0.9683838, 0.9465882, 0.97657484, 0.9756522, 0.97869676, 0.9847119, 0.9679126, 0.9417653, 0.9773426, 0.9767785, 0.9804309, 0.98398966, 0.96553856, 0.94396484, 0.97453654, 0.97612715, 0.9770974, 0.98287594, 0.9644315, 0.94317764, 0.9765827, 0.97605944, 0.9783124, 0.9835831, 0.9683032, 0.9466884, 0.9765469, 0.97549146, 0.978518, 0.9845493, 0.9675539, 0.94234717, 0.9770123, 0.97639686, 0.98030144, 0.98376393, 0.96501297, 0.9439804, 0.9741509, 0.976137, 0.9769216, 0.98290634, 0.96394235, 0.942425, 0.976396, 0.9757952, 0.97825897, 0.98356205, 0.9678473, 0.94605905, 0.97622323, 0.9755281, 0.97838014, 0.9846239, 0.9671031, 0.9420117, 0.97687805, 0.97664726, 0.98016113, 0.9836929, 0.964902, 0.9435512, 0.9740335, 0.97645915, 0.9768475, 0.9828545, 0.9633951, 0.94223076, 0.97620916, 0.97624344, 0.9778636, 0.9834147, 0.9672811, 0.9451709, 0.9758839, 0.9755374, 0.9781275, 0.98449624, 0.9660782, 0.94062674, 0.9761262, 0.9766973, 0.98004216, 0.9837937, 0.9636492, 0.94099474, 0.97372806, 0.9764099, 0.9767795, 0.9829632, 0.9622935, 0.9400786, 0.97603697, 0.9759907, 0.9786137, 0.98399323, 0.96620953, 0.9440433, 0.97616833, 0.9762781, 0.9784284, 0.9848899, 0.9653234, 0.9374557, 0.97657305, 0.9768266, 0.9799769, 0.98380154, 0.96350366, 0.93738353, 0.9734084, 0.97611815, 0.9760696, 0.98253876, 0.9627616, 0.93486947, 0.97568005, 0.9759142, 0.97689223, 0.98305744, 0.96703756, 0.938287, 0.97610086, 0.975816, 0.97721934, 0.98424965, 0.96608347, 0.93384945, 0.976339, 0.9769166, 0.9790565, 0.9835639, 0.96351665, 0.93672234, 0.97350174, 0.9767839, 0.97556484, 0.98277366, 0.9624704, 0.9347169, 0.97519684, 0.9767321, 0.976724, 0.9836876, 0.965751, 0.93472916, 0.97538066, 0.9764548, 0.9770213, 0.98435867, 0.9661342, 0.9336162, 0.9756436, 0.9771637, 0.9790024, 0.9832077, 0.96349794, 0.93516326, 0.97240126, 0.97666013, 0.9755634, 0.98232496, 0.9624764, 0.93536115, 0.97477937, 0.9760853, 0.977062, 0.9834861, 0.96739566, 0.9398874, 0.97479826, 0.97575337, 0.97764266, 0.9843589, 0.9668063, 0.9370067, 0.97504765, 0.97695005, 0.9796159, 0.9840193, 0.96449983, 0.94044685, 0.9716371, 0.97677165, 0.97637504, 0.9831374, 0.96402687, 0.93856883, 0.9736439, 0.9766849, 0.9778335, 0.98399174, 0.96777225, 0.9428348, 0.97356397, 0.9763833, 0.97778314, 0.9848851, 0.96675694, 0.9392851, 0.97456557, 0.9774505, 0.9794605, 0.98406446, 0.963289, 0.9394811, 0.9708217, 0.97698426, 0.97614086, 0.98317957, 0.96245927, 0.9365297, 0.9733979, 0.9768276, 0.97751665, 0.98352146, 0.9661581, 0.93984026, 0.9734842, 0.97622687, 0.97733796, 0.9844185, 0.9656811, 0.9343844, 0.9741078, 0.9769458, 0.97921765, 0.98355883, 0.96293974, 0.9374781, 0.9711386, 0.9765767, 0.97585016, 0.9824567, 0.96253824, 0.93492436, 0.9736226, 0.97623944, 0.9771921, 0.9832593, 0.9664315, 0.941419, 0.97393686, 0.9759855, 0.9775237, 0.9846325, 0.96492887, 0.93527377, 0.9742526, 0.9770059, 0.9793504, 0.98400974, 0.96365684, 0.93888825, 0.9711234, 0.9769735, 0.97627866, 0.9831199, 0.9626993, 0.9374481, 0.97375417, 0.9767404, 0.9775193, 0.9835515, 0.9672496, 0.9403785, 0.9739267, 0.97620344, 0.9775133, 0.9844483, 0.9662742, 0.93703663, 0.9742065, 0.9767199, 0.97923994, 0.9836804, 0.96358645, 0.93454045, 0.9707347, 0.9760483, 0.9758168, 0.98284256, 0.96347135, 0.9358722, 0.97366804, 0.97653437, 0.9777322, 0.9837548, 0.9683348, 0.943862, 0.97327185, 0.97611177, 0.97746515, 0.98467815, 0.96671396, 0.9381014, 0.9737849, 0.97593033, 0.9784338, 0.98418915, 0.962078, 0.9339115, 0.96973294, 0.97612315, 0.97576445, 0.98253286, 0.9626016, 0.93335104, 0.972088, 0.9767875, 0.97825223, 0.98363936, 0.9691073, 0.9420491, 0.97240245, 0.97643685, 0.9781895, 0.9851509, 0.9679958, 0.93815964, 0.9740632, 0.97740924, 0.98011935, 0.9846377, 0.9659673, 0.93910015, 0.96995074, 0.9764113, 0.9766989, 0.9833768, 0.96531117, 0.9377208, 0.97180116, 0.9764489, 0.9787209, 0.9849135, 0.9698249, 0.94301003, 0.9702359, 0.9763763, 0.9788795, 0.9859707, 0.9692349, 0.937886, 0.974573, 0.97773814, 0.9810657, 0.9856252, 0.9690062, 0.946585, 0.9719982, 0.9773607, 0.9774755, 0.9843264, 0.9681239, 0.9418714, 0.97417665, 0.97687995, 0.97866255, 0.9848977, 0.9717275, 0.94799525, 0.9743435, 0.97669834, 0.97911465, 0.98627865, 0.9723263, 0.9453433, 0.9753573, 0.9781456, 0.9812694, 0.9856047, 0.97042376, 0.94768244, 0.9725206, 0.9778401, 0.9784524, 0.98506373, 0.969863, 0.9463582, 0.97521544, 0.9776152, 0.9797538, 0.98585063, 0.97338694, 0.9501171, 0.9754161, 0.97723526, 0.9800054, 0.986575, 0.97280324, 0.9459709, 0.9759976, 0.9784509, 0.98160994, 0.98577476, 0.97067404, 0.9473036, 0.9726591, 0.97795266, 0.9785131, 0.9849769, 0.9697455, 0.9461204, 0.9751801, 0.9776568, 0.9797894, 0.9856656, 0.97290707, 0.9501669, 0.9753412, 0.97738975, 0.9799319, 0.9864833, 0.972514, 0.94654346, 0.9760686, 0.97842294, 0.98145735, 0.98576117, 0.9705594, 0.9472472, 0.97249717, 0.97785664, 0.9783369, 0.98491204, 0.96979403, 0.9467372, 0.97529024, 0.97772425, 0.9798029, 0.9856569, 0.9732063, 0.95076597, 0.9754598, 0.9776023, 0.97985256, 0.9865111, 0.9726521, 0.947523, 0.97627014, 0.9786439, 0.9813331, 0.9858332, 0.97084075, 0.9491512, 0.9732683, 0.97804636, 0.978205, 0.9850572, 0.9694829, 0.94766456, 0.975615, 0.9779403, 0.9795785, 0.9855483, 0.9727155, 0.9509631, 0.9756619, 0.97765577, 0.9799124, 0.98658526, 0.9725251, 0.94754195, 0.976497, 0.9786565, 0.9815788, 0.98573107, 0.97061276, 0.9487771, 0.9736589, 0.9782196, 0.97886765, 0.9852239, 0.9701642, 0.948733, 0.9761504, 0.9781643, 0.9801128, 0.9858184, 0.97306526, 0.9513399, 0.97573984, 0.97772115, 0.98025197, 0.9865936, 0.9729124, 0.9474052, 0.976324, 0.9789013, 0.9819016, 0.98591506, 0.9711726, 0.9485465, 0.9728344, 0.9783288, 0.9788511, 0.9851945, 0.97039545, 0.9486165, 0.9758868, 0.9782219, 0.97997004, 0.98583615, 0.9741741, 0.95207065, 0.9758741, 0.97826767, 0.9803939, 0.9866319, 0.97365063, 0.9490929, 0.97641504, 0.9791126, 0.9818419, 0.98568904, 0.9716568, 0.9495657, 0.97332746, 0.9785389, 0.9786662, 0.984963, 0.9702391, 0.94816786, 0.9757531, 0.9781742, 0.9799969, 0.9857123, 0.97373563, 0.95133805, 0.9757008, 0.9779433, 0.98027396, 0.98674124, 0.97265613, 0.94768757, 0.9766311, 0.97932225, 0.9819393, 0.98604864, 0.9705995, 0.9491291, 0.97344446, 0.9787105, 0.97889686, 0.98530626, 0.9698445, 0.94822353, 0.9761345, 0.97855306, 0.9800994, 0.9859929, 0.97437143, 0.95072144, 0.9751992, 0.9767546, 0.9799375, 0.9861832, 0.973334, 0.946995, 0.97591406, 0.97766495, 0.98153806, 0.9854401, 0.9717756, 0.9484573, 0.97303987, 0.97745717, 0.97870284, 0.984615, 0.97065103, 0.9472063, 0.97549635, 0.97716594, 0.98005164, 0.9857216, 0.9743804, 0.95084524, 0.97552764, 0.9771457, 0.9801925, 0.9865745, 0.97386485, 0.9471371, 0.97647035, 0.97822785, 0.98203343, 0.98555815, 0.97262955, 0.9486354, 0.97344816, 0.9776792, 0.9790292, 0.9850728, 0.97167, 0.9479931, 0.9756866, 0.97736096, 0.9802264, 0.9856691, 0.9746464, 0.95049834, 0.9758036, 0.9768126, 0.9804529, 0.986598, 0.9745623, 0.946264, 0.97660154, 0.9780159, 0.98215395, 0.9860416, 0.9726102, 0.94774336, 0.9734686, 0.9774984, 0.97917396, 0.9854073, 0.9718151, 0.9457141, 0.97573495, 0.9772898, 0.9804406, 0.9859172, 0.974922, 0.9499773, 0.9755599, 0.97679466, 0.98059815, 0.98678905, 0.9743381, 0.9458763, 0.976404, 0.9779896, 0.982299, 0.9859599, 0.9726973, 0.9468329, 0.9730146, 0.97736746, 0.9793784, 0.98528904, 0.9717258, 0.9448758, 0.9751042, 0.9774187, 0.98063517, 0.98579824, 0.9748496, 0.9483517, 0.97533435, 0.97716755, 0.9807802, 0.98681146, 0.9748161, 0.94508004, 0.97581065, 0.9780651, 0.9822633, 0.98615056, 0.97305036, 0.9463965, 0.97265345, 0.9775568, 0.9793001, 0.9854633, 0.97173864, 0.9449456, 0.97560346, 0.97729194, 0.98055905, 0.98610544, 0.97492754, 0.9484417, 0.9755829, 0.97685266, 0.98076975, 0.9868443, 0.9746227, 0.94623727, 0.9764935, 0.9781993, 0.98239136, 0.986312, 0.97330225, 0.9480411, 0.97351074, 0.97759205, 0.9792107, 0.98560345, 0.9724118, 0.9463215, 0.9756619, 0.9774793, 0.9806568, 0.9861799, 0.97555363, 0.9512664, 0.9754082, 0.97684026, 0.98080957, 0.98707366, 0.97471267, 0.94687545, 0.97647285, 0.9780856, 0.98235697, 0.98602945, 0.9728406, 0.9476852, 0.97322625, 0.97765607, 0.97936535, 0.9853419, 0.9715344, 0.9454922, 0.9751432, 0.9770357, 0.9803226, 0.9860068, 0.9752632, 0.9498122, 0.9751154, 0.97654414, 0.9805351, 0.9868485, 0.9748971, 0.94607824, 0.97618085, 0.9776832, 0.9821277, 0.98608935, 0.9735217, 0.9481022, 0.9727542, 0.9770867, 0.9791206, 0.9851075, 0.9720884, 0.9462605, 0.9752524, 0.97686756, 0.9807407, 0.98595005, 0.97509855, 0.94885534, 0.9749648, 0.9766515, 0.98081434, 0.9866588, 0.97441816, 0.9465677, 0.97554624, 0.9776638, 0.9821104, 0.98583037, 0.97289646, 0.9469605, 0.9718782, 0.9773752, 0.9790894, 0.9850133, 0.9718962, 0.94501626, 0.974779, 0.9771328, 0.98043686, 0.98573405, 0.9750739, 0.94873565, 0.9747615, 0.976582, 0.9801758, 0.9865089, 0.97444534, 0.94445425, 0.9751038, 0.9773875, 0.9818579, 0.9858163, 0.97286224, 0.9456008, 0.9719552, 0.9769925, 0.9787197, 0.9848076, 0.97173053, 0.9434092, 0.97433573, 0.9767197, 0.9800581, 0.9857809, 0.97475874, 0.9489048, 0.9741726, 0.9762289, 0.9802176, 0.9866577, 0.9745867, 0.9458063, 0.9754081, 0.9774599, 0.9819032, 0.9858105, 0.9727021, 0.9468565, 0.972269, 0.9765104, 0.9789417, 0.9850219, 0.9721709, 0.9445908, 0.9749468, 0.9764525, 0.9800419, 0.9854831, 0.9746928, 0.9478515, 0.9750837, 0.9763941, 0.98029983, 0.9868792, 0.9739354, 0.94480425, 0.9761905, 0.9777094, 0.98185515, 0.9857014, 0.9722501, 0.9460134, 0.9732346, 0.9771798, 0.9789418, 0.9850419, 0.97127634, 0.9442545, 0.97539926, 0.9770791, 0.98036766, 0.98597217, 0.9741372, 0.9475622, 0.975757, 0.976905, 0.9804627, 0.9868572, 0.9737694, 0.9447454, 0.9760483, 0.97793996, 0.9819506, 0.98569155, 0.97204417, 0.9460474, 0.97270614, 0.97729766, 0.9792838, 0.9850354, 0.9709579, 0.9443122, 0.9747283, 0.97700113, 0.9802746, 0.98547065, 0.97472316, 0.94849294, 0.97429603, 0.9767934, 0.98024094, 0.98616934, 0.9740423, 0.9438581, 0.9749485, 0.9773193, 0.9819432, 0.9856736, 0.97229165, 0.94529444, 0.9716911, 0.9775284, 0.9790237, 0.9847113, 0.97145915, 0.94315356, 0.9751653, 0.9768098, 0.9798797, 0.985338, 0.9738167, 0.9472659, 0.9751707, 0.97664887, 0.98030204, 0.98637444, 0.9735386, 0.9430099, 0.9763655, 0.9783265, 0.982789, 0.9858088, 0.9713754, 0.94539386, 0.97326964, 0.9775608, 0.97892165, 0.984666, 0.97032106, 0.94344264, 0.97553545, 0.9771912, 0.9800963, 0.98544145, 0.9733, 0.9458136, 0.97523695, 0.97654235, 0.97997606, 0.98578376, 0.973514, 0.94339305, 0.9762804, 0.9779513, 0.9817089, 0.9850304, 0.9714801, 0.9460206, 0.9732346, 0.9775736, 0.97916824, 0.9842807, 0.9708791, 0.9441508, 0.9757252, 0.9778153, 0.9804103, 0.98498684, 0.9740615, 0.94600016, 0.97595936, 0.9779858, 0.9812298, 0.98645043, 0.9746267, 0.9452793, 0.9771309, 0.97950965, 0.9828309, 0.98534364, 0.9723515, 0.9453748, 0.9739134, 0.97824097, 0.9794707, 0.9842966, 0.97124815, 0.94398665, 0.9754827, 0.97786987, 0.98031336, 0.985436, 0.97436947, 0.94821334, 0.97562045, 0.97791946, 0.9808482, 0.98646, 0.97458386, 0.94531745, 0.97637266, 0.97933483, 0.98280925, 0.9857711, 0.9723426, 0.9456494, 0.97280335, 0.97845536, 0.9794796, 0.984387, 0.9700235, 0.9451775, 0.9754181, 0.97851604, 0.9811593, 0.9854401, 0.97353846, 0.9463547, 0.97589797, 0.97815025, 0.98042744, 0.9860022, 0.97332937, 0.93924034, 0.9761018, 0.97878104, 0.98227435, 0.98569655, 0.9713552, 0.9456108, 0.97435623, 0.97953916, 0.98020077, 0.9860907, 0.97193265, 0.9465317, 0.9762745, 0.9797831, 0.98251355, 0.9868221, 0.9758606, 0.95080644, 0.9759567, 0.97957945, 0.9829432, 0.9878445, 0.97645175, 0.9469955, 0.9766135, 0.9808687, 0.98417807, 0.9872376, 0.97362477, 0.94628185, 0.9730199, 0.9803289, 0.9813027, 0.98654276, 0.97329223, 0.9443724, 0.97507477, 0.9802776, 0.9827016, 0.98711926, 0.9765096, 0.9482746, 0.97480744, 0.97941965, 0.9826589, 0.9878363, 0.97539175, 0.9445383, 0.9754135, 0.98001903, 0.9838891, 0.98697656, 0.9741407, 0.9450424, 0.97307587, 0.9798496, 0.9815281, 0.9858695, 0.97300863, 0.9430283, 0.9739543, 0.9795577, 0.98265254, 0.98620826, 0.9755382, 0.94632053, 0.9751654, 0.9794265, 0.982649, 0.9868298, 0.9749987, 0.9430451, 0.9758513, 0.9802203, 0.9839506, 0.9862806, 0.9744192, 0.94678205, 0.9719133, 0.97974753, 0.98167026, 0.98578495, 0.97418875, 0.94411623, 0.97415435, 0.9794478, 0.9831009, 0.9864323, 0.9762947, 0.9486466, 0.9746056, 0.97903955, 0.9830484, 0.98688483, 0.97525173, 0.9462871, 0.97463167, 0.98047596, 0.9845046, 0.98708665, 0.97427994, 0.9489635, 0.9715516, 0.979871, 0.98203564, 0.98584044, 0.9732193, 0.94616044, 0.9746796, 0.9801686, 0.98309284, 0.986318, 0.9768172, 0.9505212, 0.9745926, 0.97952706, 0.98289573, 0.987136, 0.9756756, 0.9442272, 0.973416, 0.9801292, 0.9838904, 0.9863814, 0.9728477, 0.94059753, 0.9700159, 0.9793483, 0.98147804, 0.98548824, 0.97106755, 0.93759036, 0.9706472, 0.9792088, 0.98225963, 0.9858607, 0.97435373, 0.94156533, 0.9713553, 0.9784583, 0.9820678, 0.98690283, 0.97240853, 0.931711, 0.9723894, 0.9793331, 0.9836525, 0.985614, 0.9698599, 0.9326843, 0.9689145, 0.97891057, 0.98075587, 0.98517275, 0.9678705, 0.9314409, 0.97089356, 0.978542, 0.98226655, 0.9861524, 0.97259694, 0.93762684, 0.9737222, 0.9791113, 0.9824788, 0.9869964, 0.9730873, 0.93284255, 0.9754543, 0.9794837, 0.98338085, 0.9860694, 0.971527, 0.93453956, 0.9718125, 0.97859496, 0.9799457, 0.98482347, 0.96856457, 0.93225896, 0.9721495, 0.9781395, 0.9803263, 0.9852272, 0.9723889, 0.9366062, 0.9724845, 0.9781154, 0.9810004, 0.98594356, 0.97122586, 0.93110096, 0.9730592, 0.978551, 0.98223907, 0.985419, 0.9674005, 0.9309587, 0.9698213, 0.97858447, 0.97980887, 0.98484033, 0.9673892, 0.92772603, 0.97332305, 0.9785453, 0.97935206, 0.9839339, 0.9711142, 0.9344435, 0.97301394, 0.9785609, 0.9810448, 0.98586905, 0.9716296, 0.9309688, 0.97503126, 0.979638, 0.98258466, 0.9855315, 0.9708729, 0.93089473, 0.9706626, 0.9787763, 0.97934085, 0.9843163, 0.9680703, 0.9303462, 0.97369075, 0.97883224, 0.98095405, 0.9855272, 0.970183, 0.9322109, 0.9739087, 0.9777256, 0.9806579, 0.9862638, 0.9695081, 0.92427784, 0.9752936, 0.978028, 0.9822233, 0.9855514, 0.9682063, 0.92540544, 0.9712879, 0.9768133, 0.98009115, 0.984453, 0.96569186, 0.928004, 0.9747995, 0.9772044, 0.98085487, 0.98493296, 0.97134167, 0.9307073, 0.97445154, 0.97721225, 0.9814748, 0.9862142, 0.9725435, 0.9237621, 0.97600013, 0.9784413, 0.9826064, 0.98562855, 0.96862644, 0.9259278, 0.9742043, 0.97878563, 0.98047537, 0.9849895, 0.9655438, 0.9261821, 0.9749067, 0.97946405, 0.98155355, 0.9856337, 0.97302896, 0.93455225, 0.974355, 0.9786512, 0.9814741, 0.9869178, 0.9716773, 0.9240101, 0.9781603, 0.980358, 0.983666, 0.9863721, 0.9701736, 0.9304139, 0.9720358, 0.9801282, 0.97894555, 0.983999, 0.9624669, 0.91526073, 0.96959853, 0.97817284, 0.97918165, 0.9849504, 0.96557313, 0.9163457, 0.97074056, 0.9781068, 0.9803294, 0.9870367, 0.97042567, 0.926629, 0.9725867, 0.98042583, 0.98242825, 0.9863436, 0.9695066, 0.9321298, 0.9715863, 0.9796991, 0.9803263, 0.9853108, 0.97104675, 0.93255633, 0.97405565, 0.9790798, 0.97971225, 0.9858466, 0.97435886, 0.9415097, 0.97463906, 0.9786804, 0.9802248, 0.9859529, 0.9749839, 0.93039745, 0.967789, 0.97028774, 0.97727144, 0.9751933, 0.95773166, 0.90688604, 0.9674654, 0.96983355, 0.9754174, 0.97678906, 0.9597774, 0.90438175, 0.969137, 0.9722618, 0.9752542, 0.97946686, 0.96482164, 0.8917055, 0.96920836, 0.97024137, 0.9767244, 0.98112, 0.9686701, 0.89663637, 0.9693954, 0.9725433, 0.9797315, 0.98003274, 0.9650342, 0.8665176, 0.96573925, 0.9702848, 0.9763724, 0.9796728, 0.9586827, 0.85715646, 0.96832174, 0.9711867, 0.9786081, 0.9775802, 0.9638443, 0.8701548, 0.9726733, 0.96836007, 0.9780385, 0.9795211, 0.96334267, 0.8616763, 0.9689237, 0.96797, 0.9751533, 0.97787124, 0.95428663, 0.82736456, 0.9586053, 0.9617279, 0.9671779, 0.9745959, 0.9500262, 0.8233169, 0.96755487, 0.969556, 0.9776204, 0.97905, 0.9643243, 0.85706013, 0.96802807, 0.9675313, 0.9755996, 0.97819465, 0.96118253, 0.8567106, 0.96513355, 0.96878904, 0.97827655, 0.9769444, 0.9602052, 0.868377, 0.9623567, 0.9668374, 0.9749108, 0.9762689, 0.9597011, 0.8900155, 0.9641493, 0.9685537, 0.97503316, 0.9764664, 0.96190333, 0.86411303, 0.96451324, 0.96866804, 0.97493184, 0.98024875, 0.9576005, 0.88264, 0.96441907, 0.9693265, 0.97213167, 0.9756639, 0.96578, 0.88765746, 0.96162194, 0.966084, 0.9634164, 0.97217643, 0.95969486, 0.85111654, 0.9623743, 0.96487236, 0.960203, 0.97269124, 0.9400095, 0.77120525, 0.9610265, 0.9644291, 0.9534606, 0.97539026, 0.9516659, 0.8591888, 0.9592868, 0.9658345, 0.95779884, 0.96939594, 0.9292655, 0.8264217, 0.9467376, 0.95830333, 0.96106374, 0.97006714, 0.9166164, 0.8111375, 0.9496088, 0.9569433, 0.96621156, 0.97531205, 0.9395093, 0.76007795, 0.951841, 0.9384871, 0.9492394, 0.96212655, 0.8120243, 0.60299057, 0.8986468, 0.9371637, 0.9533146, 0.96009004, 0.8627216, 0.74089754, 0.91117275, 0.9401779, 0.9460857, 0.96082056, 0.8537245, 0.6974977, 0.91106063, 0.93645966, 0.9398013, 0.95785975, 0.8025456, 0.63714457, 0.882648, 0.9305147, 0.93694603, 0.9577867, 0.7914652, 0.63169456, 0.8815242, 0.9357091, 0.9384658, 0.95592076, 0.7855544, 0.6239971, 0.86601794, 0.9320947, 0.9258081, 0.9464259, 0.7360928, 0.5735606, 0.85831124, 0.93577856, 0.9279645, 0.9538483, 0.8071403, 0.6637658, 0.8854313, 0.9360518, 0.9375612, 0.95863825, 0.7766647, 0.61344284, 0.87276185, 0.9403934, 0.9342798, 0.95552367, 0.73550874, 0.6050799, 0.86084276, 0.9327103, 0.9309549, 0.9513725, 0.77945113, 0.64379567, 0.8853072, 0.93582666, 0.9431326, 0.9540201, 0.78629273, 0.6687858, 0.8873297, 0.9336197, 0.9339365, 0.9593577, 0.7854698, 0.65617234, 0.8783187, 0.93709254, 0.9359614, 0.9576476, 0.78085333, 0.6578408, 0.8664908, 0.9316391, 0.928284, 0.95389634, 0.7675455, 0.6543514, 0.87161773, 0.9329136, 0.93091416, 0.95701903, 0.79518044, 0.6647974, 0.8765601, 0.9335781, 0.93146, 0.95920277, 0.790975, 0.65047973, 0.8726609, 0.93682486, 0.93520415, 0.9580651, 0.7806992, 0.65523565, 0.8646052, 0.93036157, 0.9254005, 0.9533366, 0.7716274, 0.64086014, 0.8703899, 0.93390757, 0.92854774, 0.95594186, 0.787907, 0.66320133, 0.8748988, 0.93288106, 0.92979544, 0.95922154, 0.786542, 0.6468827, 0.87427735, 0.93676007, 0.9337376, 0.95716995, 0.76741874, 0.6483307, 0.865605, 0.9316901, 0.9254883, 0.9534542, 0.7631951, 0.64193034, 0.8705373, 0.9335993, 0.9278548, 0.9558552, 0.78352267, 0.6657589, 0.87600535, 0.93217546, 0.9287705, 0.95778364, 0.7754924, 0.65039283, 0.87618834, 0.93653274, 0.9326625, 0.9557503, 0.75563157, 0.6492775, 0.8651532, 0.93055964, 0.92329407, 0.95075494, 0.7450708, 0.6360882, 0.86687213, 0.93201876, 0.9262009, 0.954497, 0.77853763, 0.6604093, 0.8719964, 0.9311311, 0.9269394, 0.9576744, 0.7702791, 0.6447097, 0.8691078, 0.9360916, 0.93215114, 0.956014, 0.7555781, 0.64244395, 0.86420524, 0.9308698, 0.9240944, 0.9525769, 0.75969714, 0.6491177, 0.86869836, 0.93251175, 0.926233, 0.9551405, 0.7741453, 0.65788144, 0.8740334, 0.93128115, 0.92691165, 0.9575525, 0.768142, 0.6378401, 0.8694116, 0.93454224, 0.9315317, 0.9550715, 0.7506715, 0.6415101, 0.86104476, 0.9295866, 0.92169684, 0.9519797, 0.752265, 0.6349508, 0.86370814, 0.9316237, 0.9244464, 0.95481235, 0.7768927, 0.6553776, 0.8691309, 0.9310103, 0.9257805, 0.9572782, 0.76726514, 0.6403034, 0.867626, 0.93506527, 0.9300593, 0.95545375, 0.7552065, 0.64164275, 0.8606252, 0.9296774, 0.92171526, 0.95181, 0.74986607, 0.6347903, 0.8636899, 0.9317303, 0.9246958, 0.9545981, 0.7740746, 0.6532414, 0.8688279, 0.93098927, 0.925373, 0.9570028, 0.76571345, 0.63893557, 0.86776334, 0.9353739, 0.9308292, 0.9553504, 0.75523055, 0.64082325, 0.8586653, 0.93047655, 0.9228953, 0.95181185, 0.75321513, 0.6346178, 0.8628012, 0.9324225, 0.92575043, 0.95430976, 0.7771628, 0.6567695, 0.8674394, 0.93069035, 0.92638534, 0.9569577, 0.7686324, 0.639303, 0.86442816, 0.93562156, 0.9311482, 0.954778, 0.7549221, 0.64507556, 0.8564831, 0.9309658, 0.9232958, 0.95200735, 0.76496255, 0.65172887, 0.8625052, 0.9322055, 0.92540324, 0.9533221, 0.7796757, 0.66713536, 0.86767596, 0.93172365, 0.9269451, 0.9569519, 0.767054, 0.6392701, 0.8655511, 0.9355547, 0.9314288, 0.9556697, 0.75387007, 0.63868904, 0.85559845, 0.9301143, 0.9228002, 0.95164716, 0.74732065, 0.63277894, 0.8580511, 0.9314595, 0.92520255, 0.954589, 0.7715794, 0.6531741, 0.86500597, 0.9313893, 0.92651004, 0.95738745, 0.7636381, 0.6370959, 0.8639821, 0.9351595, 0.93101496, 0.9556707, 0.7533557, 0.639266, 0.8539692, 0.9298001, 0.9226061, 0.95189995, 0.74881095, 0.6312818, 0.85726744, 0.93122625, 0.925092, 0.954472, 0.7726887, 0.65489095, 0.8639311, 0.93082964, 0.9267768, 0.9576378, 0.7668939, 0.6378371, 0.8636304, 0.9352861, 0.9320186, 0.9558219, 0.75643873, 0.6393452, 0.8563156, 0.93028945, 0.9242592, 0.9523134, 0.7535044, 0.6342128, 0.85965264, 0.93188447, 0.9269207, 0.9552294, 0.77775246, 0.65120715, 0.8642505, 0.93079156, 0.9267935, 0.9579702, 0.77054876, 0.63314664, 0.862914, 0.93526113, 0.9319672, 0.95640266, 0.75861543, 0.6375087, 0.85641646, 0.9318874, 0.92543966, 0.9524748, 0.7540516, 0.6343043, 0.8585667, 0.9316873, 0.92560714, 0.9550993, 0.77570766, 0.65581447, 0.86535645, 0.93109727, 0.9269091, 0.9576898, 0.768667, 0.63709944, 0.8632128, 0.93524176, 0.93081933, 0.95594895, 0.7565392, 0.63952255, 0.8548228, 0.92999005, 0.9227445, 0.952189, 0.7524278, 0.6307371, 0.8589486, 0.93156534, 0.9241236, 0.9548874, 0.77580506, 0.6496096, 0.8645804, 0.9310118, 0.9259436, 0.95746076, 0.76630914, 0.637707, 0.8653422, 0.93492055, 0.93090224, 0.9560992, 0.75816643, 0.64090794, 0.85449535, 0.9295834, 0.9227283, 0.95238644, 0.75551605, 0.6388044, 0.85852754, 0.9310414, 0.92504555, 0.95521396, 0.7776033, 0.658696, 0.8634828, 0.930566, 0.9258933, 0.9575757, 0.77081126, 0.6432314, 0.8608499, 0.9353393, 0.9304536, 0.9556349, 0.7541453, 0.64328, 0.85138404, 0.93038136, 0.9225954, 0.95214224, 0.7505696, 0.63572323, 0.85458326, 0.9323357, 0.925159, 0.95470774, 0.7774843, 0.6519349, 0.8621681, 0.9314008, 0.9254013, 0.95716506, 0.76577306, 0.6364464, 0.86093783, 0.9354069, 0.92979616, 0.95533353, 0.75511146, 0.63495356, 0.85332227, 0.9305898, 0.9223337, 0.9518786, 0.75350636, 0.6336646, 0.8602875, 0.93239474, 0.9257833, 0.95460993, 0.77715975, 0.6560198, 0.86588496, 0.93163705, 0.92676944, 0.95709175, 0.76901406, 0.6355626, 0.8650057, 0.9359174, 0.9315046, 0.9557063, 0.7564935, 0.64014757, 0.8554094, 0.9305108, 0.9238333, 0.9517749, 0.75491583, 0.62694967, 0.85761356, 0.9320073, 0.92602843, 0.9541695, 0.77791905, 0.64611083, 0.8656908, 0.93166023, 0.92652756, 0.95690674, 0.766597, 0.6278, 0.8619761, 0.9355914, 0.931908, 0.95604885, 0.76060295, 0.6354149, 0.8549994, 0.93031836, 0.9228302, 0.95212835, 0.7524915, 0.62859505, 0.85966283, 0.9325867, 0.92437655, 0.95421904, 0.7776225, 0.6492814, 0.8664562, 0.9323538, 0.92526156, 0.9571824, 0.7726139, 0.6368561, 0.8661392, 0.93617934, 0.9306195, 0.9558393, 0.76368785, 0.6365589, 0.8544901, 0.93069714, 0.92249155, 0.9519943, 0.76345325, 0.6348465, 0.86183006, 0.9329787, 0.9249369, 0.9546386, 0.78405094, 0.6529349, 0.8670681, 0.93155426, 0.9239703, 0.95688695, 0.7701103, 0.633258, 0.86569583, 0.9362849, 0.9294627, 0.9553739, 0.7628402, 0.6346592, 0.8571747, 0.93038315, 0.92006654, 0.9510244, 0.76031107, 0.62841487, 0.8616266, 0.9315221, 0.92286444, 0.9539751, 0.78541803, 0.6499254, 0.86802864, 0.9310282, 0.9190233, 0.95651567, 0.77254266, 0.6275276, 0.8653936, 0.9357109, 0.9297171, 0.954919, 0.75558466, 0.6296313, 0.8566255, 0.93050873, 0.9215724, 0.95156866, 0.7538145, 0.6218668, 0.8618775, 0.93243647, 0.9245812, 0.9543188, 0.77372736, 0.64248145, 0.866869, 0.93181336, 0.9260323, 0.957442, 0.77568626, 0.6303811, 0.86852556, 0.93636966, 0.9315365, 0.9555462, 0.7597699, 0.6267418, 0.85934156, 0.9311443, 0.92395014, 0.9518221, 0.7616824, 0.62320024, 0.86664045, 0.93429077, 0.9276581, 0.954733, 0.78793883, 0.64879704, 0.87295073, 0.9333522, 0.92795396, 0.9583036, 0.78500354, 0.63640064, 0.87029064, 0.93688595, 0.9317501, 0.95596397, 0.7657418, 0.63663423, 0.8605096, 0.9307776, 0.92122453, 0.9518182, 0.7630115, 0.628988, 0.86805695, 0.9327694, 0.9246855, 0.95449317, 0.78372586, 0.64701223, 0.8729389, 0.9324876, 0.92573035, 0.9571089, 0.7782565, 0.6263629, 0.8709441, 0.93646747, 0.9315131, 0.9561387, 0.7734644, 0.63423216, 0.86003184, 0.9309321, 0.92226446, 0.95251304, 0.7717182, 0.6266451, 0.8672992, 0.93319434, 0.9247657, 0.95498085, 0.7924002, 0.65072036, 0.8719691, 0.93241006, 0.9262452, 0.95743066, 0.78402764, 0.6326651, 0.8711634, 0.9359807, 0.93004334, 0.95537066, 0.7647922, 0.62398154, 0.86089754, 0.9308061, 0.9218609, 0.95102185, 0.7701111, 0.6180732, 0.8669772, 0.9333253, 0.9254845, 0.9544535, 0.7930687, 0.6421457, 0.87408257, 0.93331397, 0.92648, 0.95674574, 0.7842853, 0.6278045, 0.8717991, 0.93786216, 0.93324375, 0.9550244, 0.7637575, 0.6260743, 0.86259085, 0.93185776, 0.92472583, 0.9514957, 0.76995534, 0.61717564, 0.8684985, 0.9339886, 0.92801464, 0.9545086, 0.776471, 0.6322065, 0.87295943, 0.93230766, 0.9261412, 0.95671266, 0.7707325, 0.615074, 0.87259215, 0.9362591, 0.9320889, 0.9555731, 0.7699346, 0.6328099, 0.86553663, 0.9317439, 0.9244729, 0.9527421, 0.7713653, 0.6294877, 0.86931735, 0.9337944, 0.92762977, 0.9551087, 0.78853226, 0.6542237, 0.8751606, 0.93279153, 0.92909616, 0.9582121, 0.78425896, 0.62553644, 0.87331384, 0.9368347, 0.93241906, 0.95518667, 0.76589966, 0.6307782, 0.86689293, 0.9317761, 0.928371, 0.95484746, 0.7916302, 0.6300703, 0.8700839, 0.93179536, 0.92329866, 0.9539278, 0.77529347, 0.62071455, 0.8704156, 0.9310368, 0.92391706, 0.9568286, 0.76933897, 0.6127725, 0.871692, 0.93490595, 0.92928094, 0.9555357, 0.75594825, 0.6149838, 0.8670251, 0.9308339, 0.91845644, 0.95111287, 0.7400009, 0.5942151, 0.86741436, 0.92995036, 0.91934353, 0.9532853, 0.7340173, 0.6133401, 0.87912023, 0.9324542, 0.92208284, 0.9566663, 0.77234435, 0.6076376, 0.8778957, 0.9365979, 0.9322279, 0.95448506, 0.75770825, 0.60913444, 0.8685938, 0.93002665, 0.92305595, 0.95204633, 0.762832, 0.6106143, 0.87312144, 0.93437445, 0.9254643, 0.9543096, 0.7817975, 0.634635, 0.88290113, 0.93425536, 0.9274547, 0.9573879, 0.7755793, 0.62636995, 0.88245183, 0.94008553, 0.9332584, 0.95652884, 0.76626337, 0.6280157, 0.8719357, 0.9342671, 0.9223227, 0.95243573, 0.7603286, 0.6313443, 0.87764, 0.9363159, 0.9287146, 0.95514536, 0.78449774, 0.64940405, 0.8826949, 0.9359339, 0.9305214, 0.95829767, 0.78199375, 0.6295333, 0.8818022, 0.9401576, 0.9362459, 0.9557993, 0.7672263, 0.6353255, 0.8730587, 0.93518525, 0.9251638, 0.9517931, 0.76214284, 0.63093936, 0.87741005, 0.93820405, 0.9306165, 0.95486325, 0.78969306, 0.6517321, 0.88614863, 0.9387917, 0.93223715, 0.95775604, 0.78104603, 0.62601626, 0.8858081, 0.9410789, 0.934599, 0.95544183, 0.7707603, 0.6230422, 0.8777465, 0.9355435, 0.9257913, 0.9516297, 0.7600353, 0.61985785, 0.88195443, 0.9368707, 0.9300159, 0.9539813, 0.78407073, 0.6380807, 0.8852507, 0.9343937, 0.92577374, 0.9559496, 0.7704578, 0.6105441, 0.883315, 0.93701893, 0.92873555, 0.95440805, 0.76191187, 0.6302179, 0.87436175, 0.9323823, 0.92236304, 0.95120573, 0.7581724, 0.60483134, 0.87691265, 0.9332573, 0.92150474, 0.95252895, 0.77981037, 0.6264611, 0.88173956, 0.9326504, 0.9218779, 0.95561767, 0.76967657, 0.60986066, 0.8803195, 0.9369369, 0.92630064, 0.95423985, 0.7485132, 0.60650843, 0.8698655, 0.9316563, 0.91674155, 0.9500941, 0.7507549, 0.59813076, 0.8743372, 0.93321157, 0.9202281, 0.95241606, 0.7693512, 0.6178605, 0.878, 0.9310591, 0.9215914, 0.9552402, 0.7601079, 0.5869583, 0.8732259, 0.9352285, 0.9267079, 0.9535474, 0.75535566, 0.60071397, 0.8684603, 0.9302396, 0.9178645, 0.9506495, 0.75127524, 0.5929529, 0.87328345, 0.9316226, 0.91861856, 0.9530825, 0.77839786, 0.6157805, 0.8778496, 0.93145484, 0.920034, 0.95585746, 0.76661086, 0.5951241, 0.8777691, 0.9365056, 0.92687154, 0.954668, 0.7533982, 0.6003297, 0.86973673, 0.9310894, 0.9173241, 0.95057493, 0.75122553, 0.59509534, 0.873843, 0.9314865, 0.9199046, 0.9526588, 0.7734243, 0.614325, 0.87756234, 0.9308616, 0.92248386, 0.9557258, 0.77037436, 0.59167784, 0.8760565, 0.9349632, 0.9267486, 0.9538015, 0.7568585, 0.59436727, 0.8683103, 0.92917216, 0.91665554, 0.9485146, 0.7450605, 0.58308375, 0.8736921, 0.93026435, 0.9169975, 0.9511647, 0.7627731, 0.59752125, 0.8773213, 0.9298952, 0.92093295, 0.9539117, 0.7572496, 0.5819789, 0.8759377, 0.93288666, 0.9248699, 0.9541318, 0.75105995, 0.5830408, 0.8663109, 0.9332096, 0.91988015, 0.9517072, 0.75075287, 0.5798646, 0.88056904, 0.9378588, 0.92049104, 0.9539543, 0.7710091, 0.59259343, 0.88237906, 0.9348028, 0.92203224, 0.9574645, 0.7599181, 0.5701147, 0.8762106, 0.9409516, 0.9273946, 0.95384353, 0.7496868, 0.57404697, 0.86829174, 0.9360955, 0.9191266, 0.9509935, 0.74468476, 0.5720851, 0.87485826, 0.9385516, 0.92174494, 0.95243216, 0.7710395, 0.6039981, 0.8825055, 0.93897927, 0.92500925, 0.9555548, 0.7626515, 0.5766997, 0.88119, 0.94084287, 0.93089217, 0.95368093, 0.7527694, 0.57072115, 0.8741374, 0.93571883, 0.92247623, 0.9456507, 0.7398695, 0.5537605, 0.87240314, 0.93712676, 0.92290384, 0.95025134, 0.7652637, 0.584779, 0.87533444, 0.9337789, 0.92373747, 0.95197505, 0.7481234, 0.5506875, 0.86438674, 0.9366693, 0.92770475, 0.9525462, 0.74617606, 0.53927416, 0.85737884, 0.9352257, 0.918683, 0.9490321, 0.7431351, 0.56806505, 0.87795675, 0.93748736, 0.92466784, 0.9544149, 0.7868066, 0.5969082, 0.8734999, 0.93502975, 0.9237783, 0.956104, 0.7601761, 0.570595, 0.8776303, 0.9398672, 0.93135744, 0.95536083, 0.76619184, 0.58010477, 0.8733532, 0.9346397, 0.9208201, 0.95169663, 0.76805913, 0.58502305, 0.8757804, 0.93632835, 0.92417234, 0.95320934, 0.78708345, 0.59961045, 0.8804399, 0.93478227, 0.92319643, 0.95628077, 0.77357304, 0.5937725, 0.88319474, 0.94123864, 0.93087727, 0.95545757, 0.7645322, 0.5833617, 0.8703414, 0.9365596, 0.9179693, 0.95221764, 0.75222605, 0.5819112, 0.8764771, 0.9368854, 0.9211169, 0.9557651, 0.7931515, 0.61065906, 0.89436865, 0.9392325, 0.92616063, 0.9582592, 0.7921094, 0.58723104, 0.8873986, 0.94251597, 0.93352014, 0.9566224, 0.7815406, 0.594175, 0.8798757, 0.9354155, 0.9246233, 0.9514833, 0.7567754, 0.5785033, 0.8759263, 0.9387305, 0.9237387, 0.9562485, 0.7738467, 0.60417163, 0.87530375, 0.937176, 0.9249845, 0.9587341, 0.73831207, 0.59991866, 0.8841189, 0.9410692, 0.92671263, 0.9575515, 0.7558393, 0.6205982, 0.87652886, 0.9389693, 0.9283642, 0.9567568, 0.79943156, 0.6454019, 0.89678866, 0.9419647, 0.9344494, 0.96044576, 0.8411363, 0.6873512, 0.90854305, 0.94295406, 0.9328667, 0.9612605, 0.80273664, 0.6649301, 0.8924454, 0.94506896, 0.93693787, 0.9605324, 0.80606675, 0.67753035, 0.8883735, 0.9409706, 0.92931193, 0.9560412, 0.7924951, 0.64963835, 0.8881946, 0.93978536, 0.928352, 0.9566137, 0.8202301, 0.66554224, 0.87814635, 0.9385118, 0.9297764, 0.9580362, 0.8061411, 0.6529963, 0.8986215, 0.94247806, 0.9300517, 0.95875436, 0.8153535, 0.6682722, 0.8944919, 0.9418367, 0.92626953, 0.9572388, 0.8280236, 0.65874165, 0.9007346, 0.94185966, 0.93185294, 0.95838076, 0.8402932, 0.68162185, 0.90238124, 0.93907535, 0.930134, 0.96183014, 0.8327554, 0.66536003, 0.8997, 0.9434418, 0.933523, 0.96034944, 0.82552934, 0.6598619, 0.8891303, 0.93854034, 0.92632467, 0.95611596, 0.82075864, 0.66273576, 0.8982084, 0.94203967, 0.9301261, 0.95832896, 0.8431445, 0.6796098, 0.8967718, 0.9404215, 0.9297545, 0.9614516, 0.8355695, 0.6643735, 0.89663243, 0.945801, 0.93779296, 0.9604206, 0.8306362, 0.6823092, 0.8924682, 0.9414345, 0.9304847, 0.9575183, 0.8299458, 0.6705325, 0.89811957, 0.94361794, 0.93452996, 0.9606037, 0.84979886, 0.6941917, 0.90084225, 0.9419192, 0.9377016, 0.96367925, 0.85307604, 0.6831111, 0.90477407, 0.9467439, 0.94103336, 0.96236616, 0.8290253, 0.68014055, 0.8924834, 0.94247097, 0.93262494, 0.9587695, 0.8294059, 0.6668315, 0.89443517, 0.9418751, 0.9346322, 0.9609442, 0.8508327, 0.6852587, 0.90165174, 0.9438855, 0.9350609, 0.9640436, 0.8474545, 0.6848197, 0.9043194, 0.9482558, 0.9442302, 0.9629572, 0.84274286, 0.6779508, 0.89405614, 0.9409439, 0.93261415, 0.95943844, 0.84822476, 0.6590655, 0.8960758, 0.94072366, 0.93286514, 0.96286887, 0.8703664, 0.6956682, 0.9056333, 0.94339585, 0.9376535, 0.96520495, 0.85932994, 0.66716444, 0.9032619, 0.9434939, 0.93832284, 0.96345323, 0.8525201, 0.6737887, 0.8883777, 0.9376557, 0.9337507, 0.96027416, 0.84542775, 0.64889026, 0.8867409, 0.93841517, 0.9342894, 0.960829, 0.8692711, 0.6772245, 0.88421834, 0.9374921, 0.9388951, 0.96586967, 0.8759791, 0.6772701, 0.8957472, 0.9407241, 0.9435428, 0.96507436, 0.8802988, 0.70910436, 0.88578296, 0.9454687, 0.9454622, 0.9635389, 0.88562584, 0.7099465, 0.91106033, 0.9483235, 0.94339657, 0.96555525, 0.89603394, 0.72243595, 0.91165054, 0.94620514, 0.94524586, 0.96684706, 0.8937081, 0.7097895, 0.91060865, 0.95155025, 0.95016235, 0.9660838, 0.8835111, 0.717862, 0.90510195, 0.9480001, 0.94471604, 0.96271914, 0.87867826, 0.71100366, 0.90783614, 0.94921577, 0.94746053, 0.9650624, 0.8923887, 0.7279835, 0.9131885, 0.9491555, 0.9483719, 0.9674614, 0.8914088, 0.71775556, 0.9131153, 0.95172143, 0.9520856, 0.96671784, 0.88266164, 0.719001, 0.90744704, 0.9474801, 0.9436726, 0.9630684, 0.8764068, 0.7065776, 0.90817654, 0.94869447, 0.94578147, 0.9653355, 0.8920195, 0.72154146, 0.91319996, 0.9487285, 0.9467422, 0.9673909, 0.8903868, 0.7107059, 0.91606444, 0.9534578, 0.9516003, 0.96620566, 0.8801218, 0.70635086, 0.90912616, 0.94896, 0.9448679, 0.9630996, 0.88258606, 0.7028048, 0.9134992, 0.9506391, 0.9468469, 0.9660946, 0.89707464, 0.7211745, 0.9164136, 0.9505896, 0.94746447, 0.9681299, 0.8906753, 0.7019057, 0.91436195, 0.9530168, 0.9505747, 0.9663727, 0.87847394, 0.7041074, 0.9059344, 0.9499183, 0.9430418, 0.9626477, 0.87729585, 0.6955603, 0.9115769, 0.950649, 0.94512147, 0.964635, 0.89106023, 0.71480906, 0.9150741, 0.9502604, 0.9456706, 0.96719164, 0.8892367, 0.70357007, 0.91615176, 0.95379514, 0.94906735, 0.96658784, 0.8806199, 0.7049051, 0.90931606, 0.9498496, 0.9426096, 0.96364814, 0.88019097, 0.7012477, 0.91386163, 0.9503683, 0.9452188, 0.96552956, 0.89177364, 0.72255677, 0.92047036, 0.95106435, 0.9462952, 0.96683806, 0.88565165, 0.71230257, 0.9238172, 0.9534347, 0.9514591, 0.96644264, 0.8822143, 0.713167, 0.91466224, 0.9498099, 0.94370735, 0.9638359, 0.87559557, 0.7023873, 0.91972387, 0.9518317, 0.9472321, 0.9656745, 0.8897657, 0.7250323, 0.9221266, 0.9517056, 0.94781744, 0.9676206, 0.88423496, 0.70837486, 0.92243904, 0.9554428, 0.95209813, 0.9661183, 0.8746135, 0.7083302, 0.91515785, 0.95227206, 0.9447957, 0.9628377, 0.87243766, 0.6981832, 0.9184406, 0.95325774, 0.9460662, 0.9644273, 0.8833449, 0.71216464, 0.92191935, 0.9513062, 0.9464275, 0.9667486, 0.88180137, 0.69651026, 0.92088485, 0.95453316, 0.95097244, 0.96520865, 0.87212795, 0.700524, 0.915125, 0.95196676, 0.9441643, 0.9621636, 0.8687895, 0.693439, 0.91864604, 0.95295614, 0.94579995, 0.96457344, 0.88400674, 0.71147734, 0.9197764, 0.95272356, 0.94724154, 0.96641827, 0.8755572, 0.69138247, 0.91986436, 0.9562552, 0.9510504, 0.96543646, 0.86993796, 0.69394493, 0.912486, 0.95266926, 0.94383085, 0.9618545, 0.8663384, 0.683832, 0.9181476, 0.953083, 0.94509923, 0.9641738, 0.8814384, 0.70434695, 0.92171293, 0.9528728, 0.945802, 0.96599066, 0.872667, 0.6869076, 0.9181423, 0.95598644, 0.94945425, 0.9645741, 0.86468226, 0.6888186, 0.91394633, 0.95297945, 0.94282264, 0.9615587, 0.8650838, 0.68514204, 0.9165817, 0.95259124, 0.945047, 0.9639513, 0.8791328, 0.7039707, 0.918676, 0.95240027, 0.9463265, 0.9656466, 0.87315917, 0.6844168, 0.9201843, 0.95569324, 0.9506183, 0.9649074, 0.8658878, 0.68263775, 0.9111024, 0.95173764, 0.9430996, 0.96151096, 0.86631763, 0.68227977, 0.9180839, 0.952584, 0.94469774, 0.9637182, 0.8784572, 0.6956764, 0.9208053, 0.9518381, 0.94589794, 0.9663983, 0.87487394, 0.6795259, 0.9197984, 0.9552636, 0.9501744, 0.9651926, 0.86493933, 0.6874274, 0.91311115, 0.95189965, 0.94399834, 0.96201324, 0.8669145, 0.68253314, 0.91701496, 0.9520654, 0.94540983, 0.9639287, 0.88122666, 0.69938684, 0.92236346, 0.9519448, 0.9464106, 0.96634144, 0.8785581, 0.68533254, 0.9219378, 0.95515734, 0.95032716, 0.96528506, 0.8647779, 0.6835573, 0.9101314, 0.9512305, 0.94292563, 0.96217805, 0.8666845, 0.6851178, 0.9179782, 0.9521138, 0.94575536, 0.9647142, 0.8805759, 0.6942605, 0.920481, 0.951659, 0.9469012, 0.9663099, 0.8760337, 0.67630625, 0.92302203, 0.9557483, 0.95051754, 0.9648619, 0.86464643, 0.6880449, 0.9146084, 0.951604, 0.9435172, 0.96241057, 0.8654774, 0.6921927, 0.9234567, 0.95253545, 0.9467539, 0.9645901, 0.87706965, 0.70581967, 0.9224051, 0.95093375, 0.94693017, 0.96648675, 0.87275064, 0.68739426, 0.92541504, 0.954207, 0.9505296, 0.9653395, 0.85804814, 0.68086195, 0.916535, 0.95003307, 0.94217074, 0.9608259, 0.86088747, 0.6849632, 0.92156225, 0.9522374, 0.9450711, 0.9624608, 0.87740713, 0.683874, 0.9210938, 0.9487426, 0.94499826, 0.9640991, 0.86335635, 0.63521945, 0.92675847, 0.9556005, 0.9503998, 0.9646792, 0.8690225, 0.6877683, 0.92091364, 0.95153004, 0.94226724, 0.9607463, 0.87435234, 0.666812, 0.9251197, 0.9522745, 0.9442935, 0.9633033, 0.8898779, 0.6989952, 0.9293009, 0.9497971, 0.94350725, 0.9655353, 0.8776325, 0.6853208, 0.9251744, 0.95246905, 0.94698554, 0.9646117, 0.86560917, 0.671969, 0.9156362, 0.9504786, 0.9417709, 0.9613881, 0.8688757, 0.68582416, 0.92289, 0.951061, 0.94360906, 0.96356785, 0.8845689, 0.703221, 0.9275482, 0.94992733, 0.94384146, 0.96579295, 0.88219446, 0.69183874, 0.92784184, 0.9540211, 0.94982815, 0.9650725, 0.87516075, 0.6885809, 0.9199604, 0.9500293, 0.94234604, 0.961631, 0.86905277, 0.68418896, 0.92126256, 0.94989574, 0.9428363, 0.96414596, 0.8865169, 0.6990762, 0.92272294, 0.9492408, 0.94468594, 0.9660552, 0.88309336, 0.6860195, 0.92224807, 0.95410216, 0.9491563, 0.96524817, 0.8757806, 0.6888848, 0.91537946, 0.948335, 0.9413926, 0.96148187, 0.8741478, 0.683447, 0.9202695, 0.94988483, 0.94315434, 0.9644841, 0.88538665, 0.6986928, 0.922918, 0.9484138, 0.94319534, 0.9663141, 0.8845445, 0.68042094, 0.9205964, 0.95237786, 0.94756174, 0.9654319, 0.88015664, 0.6850677, 0.9151987, 0.94860095, 0.93966126, 0.96192694, 0.8785637, 0.67308533, 0.9178353, 0.94940096, 0.9420046, 0.96404284, 0.8942801, 0.6978229, 0.92137957, 0.9483557, 0.94381607, 0.9656733, 0.88642484, 0.69539213, 0.9227903, 0.9535923, 0.94821805, 0.96454144, 0.8751634, 0.6813252, 0.9125273, 0.94906884, 0.941061, 0.9612473, 0.87176853, 0.6653353, 0.9164708, 0.94955957, 0.9422009, 0.9635576, 0.88584614, 0.6859766, 0.9212641, 0.9486011, 0.94410414, 0.9655534, 0.883771, 0.6669764, 0.923309, 0.9520734, 0.9473826, 0.964197, 0.8717261, 0.6789623, 0.9144856, 0.9482695, 0.9403786, 0.96121776, 0.87197626, 0.6587973, 0.9162386, 0.9484233, 0.9409138, 0.9633917, 0.8803096, 0.6989932, 0.91882354, 0.94734937, 0.94308686, 0.9652012, 0.8799077, 0.6766278, 0.9201615, 0.9524145, 0.94768786, 0.9637383, 0.8646925, 0.66306525, 0.911207, 0.94871473, 0.9406007, 0.9601162, 0.86368155, 0.6615011, 0.915443, 0.9495364, 0.94223213, 0.96222323, 0.87263435, 0.6627596, 0.9158652, 0.9478692, 0.94273204, 0.9641854, 0.86461633, 0.6601094, 0.9181491, 0.95268863, 0.94712967, 0.9639593, 0.86539334, 0.6720694, 0.91296095, 0.94909775, 0.9405762, 0.9607499, 0.86664844, 0.6643757, 0.91867167, 0.9495095, 0.94309354, 0.96303976, 0.88235897, 0.68906486, 0.92059153, 0.9480071, 0.94358546, 0.9648161, 0.87688583, 0.6747773, 0.9213082, 0.9517273, 0.94772136, 0.96384466, 0.870016, 0.6788598, 0.91618025, 0.9481473, 0.9415612, 0.9602065, 0.8717943, 0.67293984, 0.92020106, 0.9489299, 0.9433306, 0.96257454, 0.88556945, 0.69299835, 0.92116594, 0.9477762, 0.9440311, 0.96487314, 0.8796544, 0.6809118, 0.92181885, 0.9514608, 0.94759697, 0.9642537, 0.87049043, 0.6776467, 0.9142776, 0.9484643, 0.940157, 0.9605811, 0.8678664, 0.66800267, 0.9174949, 0.9492372, 0.94216883, 0.9631707, 0.8818673, 0.690493, 0.9192945, 0.947918, 0.9430619, 0.9653782, 0.87528974, 0.67650187, 0.92010427, 0.951718, 0.9466095, 0.96424794, 0.8680616, 0.6777372, 0.91445726, 0.9487209, 0.9403904, 0.9606421, 0.8661675, 0.6713071, 0.91836023, 0.95016307, 0.94223374, 0.963197, 0.88122296, 0.6929277, 0.92109376, 0.9490695, 0.943579, 0.96571666, 0.8777614, 0.6783555, 0.92197126, 0.9530991, 0.94678545, 0.9645223, 0.86805594, 0.6811388, 0.9151161, 0.95016664, 0.9404332, 0.9611352, 0.86737674, 0.6731354, 0.91807467, 0.9506794, 0.9424374, 0.96362156, 0.8811229, 0.69415593, 0.92026615, 0.94971204, 0.9433868, 0.9659194, 0.8761924, 0.6798039, 0.9212133, 0.9539966, 0.94672614, 0.9649909, 0.8679033, 0.67972594, 0.9140523, 0.9504874, 0.9407597, 0.9613376, 0.86824715, 0.6730903, 0.9186062, 0.95074826, 0.9424069, 0.9638123, 0.8816255, 0.69501024, 0.9197991, 0.94952315, 0.9438503, 0.96628386, 0.875677, 0.6816043, 0.9219213, 0.95355684, 0.94733876, 0.96546155, 0.8688979, 0.6859835, 0.91458714, 0.9506642, 0.94134724, 0.96250176, 0.87044036, 0.6786691, 0.9192726, 0.95137346, 0.94306713, 0.9646712, 0.88339937, 0.69818956, 0.9208906, 0.9505755, 0.94437295, 0.9667301, 0.8777343, 0.6835013, 0.9232466, 0.95454574, 0.94768393, 0.9656699, 0.870197, 0.68606496, 0.9190711, 0.9513258, 0.9409272, 0.9622647, 0.8693246, 0.6781281, 0.92288005, 0.95176715, 0.943126, 0.9643132, 0.8822303, 0.6986279, 0.92531025, 0.9508317, 0.9437069, 0.9665062, 0.8769086, 0.6813708, 0.9254412, 0.954342, 0.9473794, 0.9651901, 0.8669001, 0.68225974, 0.919086, 0.9510419, 0.9418059, 0.9621731, 0.8689736, 0.67975414, 0.92331046, 0.95174056, 0.9435338, 0.96438706, 0.883295, 0.7008962, 0.92484695, 0.9516719, 0.94488364, 0.96654975, 0.8807255, 0.68697536, 0.9266554, 0.9553741, 0.94757384, 0.96536404, 0.87091625, 0.68650955, 0.91800535, 0.9516637, 0.94086146, 0.9619758, 0.87027013, 0.6788621, 0.9224145, 0.95263356, 0.942593, 0.9640651, 0.88403624, 0.69923633, 0.92532086, 0.9517194, 0.9438909, 0.96630293, 0.87878186, 0.68188447, 0.92632884, 0.9554552, 0.94710666, 0.9651724, 0.8702762, 0.68190503, 0.9195815, 0.95214295, 0.9406706, 0.9616849, 0.8695885, 0.68021137, 0.9228702, 0.9514939, 0.9423675, 0.96373224, 0.88183254, 0.6975116, 0.92469025, 0.95149964, 0.9434659, 0.9660779, 0.8771189, 0.6879089, 0.92547387, 0.9545009, 0.9475948, 0.96481466, 0.86764187, 0.6822882, 0.91790754, 0.95105755, 0.940341, 0.9615494, 0.8724027, 0.67814356, 0.92267704, 0.9513956, 0.94266295, 0.9635578, 0.88243, 0.6998796, 0.9259632, 0.9510996, 0.94390476, 0.9659104, 0.87947303, 0.68880767, 0.9275129, 0.95455563, 0.94751084, 0.9648967, 0.86924696, 0.6890905, 0.9219907, 0.9517544, 0.941041, 0.9612654, 0.8718598, 0.6821286, 0.92421776, 0.9524808, 0.9430215, 0.96348685, 0.8819631, 0.70710576, 0.92708826, 0.952426, 0.944488, 0.96615165, 0.88236254, 0.69620365, 0.92800015, 0.955141, 0.9483123, 0.96481407, 0.87199396, 0.69286555, 0.9219395, 0.95104855, 0.9416963, 0.96172875, 0.87544596, 0.6929446, 0.922947, 0.95131737, 0.9442458, 0.96393704, 0.8855042, 0.7080521, 0.92866266, 0.9511013, 0.94269824, 0.96578115, 0.87600905, 0.68767935, 0.9316511, 0.95412755, 0.9463034, 0.9641311, 0.86285365, 0.68937814, 0.9279352, 0.95026773, 0.93885267, 0.95982784, 0.8626752, 0.6727049, 0.9276544, 0.95038486, 0.9402324, 0.9626438, 0.87970704, 0.7013772, 0.93591374, 0.95148116, 0.94249, 0.9659213, 0.87727016, 0.69036937, 0.932878, 0.95294565, 0.9447, 0.96395206, 0.8721233, 0.69264925, 0.92732745, 0.95069206, 0.9375573, 0.96065396, 0.87457716, 0.68885773, 0.9296424, 0.95163727, 0.939467, 0.9625232, 0.88443846, 0.707544, 0.9309619, 0.95035017, 0.94034237, 0.9649628, 0.88156915, 0.69765514, 0.9319957, 0.95416075, 0.94477904, 0.9639097, 0.87385774, 0.69679475, 0.9255475, 0.9508127, 0.93714774, 0.9608771, 0.8719185, 0.6906275, 0.9293639, 0.9513139, 0.93925536, 0.9627257, 0.8843558, 0.7124618, 0.9307644, 0.9502603, 0.9405194, 0.96528363, 0.880059, 0.7022905, 0.9339313, 0.9545884, 0.9448515, 0.96427166, 0.8702138, 0.6982233, 0.92615324, 0.95128393, 0.9375584, 0.9609389, 0.8705173, 0.69047546, 0.93075013, 0.9515893, 0.9392508, 0.9630734, 0.88303524, 0.7118325, 0.93205523, 0.9509876, 0.94161576, 0.96532816, 0.88069063, 0.7029643, 0.9344962, 0.9551311, 0.9449721, 0.9644832, 0.8728517, 0.70404315, 0.9294035, 0.95217776, 0.93878174, 0.96089846, 0.87338936, 0.70053464, 0.9331326, 0.9522718, 0.9401068, 0.9632753, 0.88730085, 0.72140706, 0.9335098, 0.9509205, 0.94139385, 0.96565884, 0.8848469, 0.711771, 0.93602633, 0.95507205, 0.94477487, 0.9644546, 0.87150466, 0.7033864, 0.9294335, 0.9508892, 0.9376491, 0.9609914, 0.87246716, 0.69438505, 0.93272495, 0.9519327, 0.9399272, 0.9632043, 0.88265365, 0.7166298, 0.92930657, 0.94938004, 0.93941754, 0.96576333, 0.87482077, 0.71292794, 0.93721515, 0.955415, 0.9448068, 0.9651352, 0.870268, 0.71299815, 0.9323737, 0.9520548, 0.9374088, 0.96188736, 0.8713218, 0.70787746, 0.9359325, 0.9516911, 0.9397339, 0.96402895, 0.8820941, 0.72670984, 0.93833196, 0.95165616, 0.9408619, 0.9662378, 0.87669766, 0.7129645, 0.9399643, 0.95527434, 0.94277304, 0.9652964, 0.8702734, 0.7123244, 0.93399054, 0.9519302, 0.9343196, 0.9618505, 0.86909884, 0.7005356, 0.9349303, 0.95317316, 0.9353493, 0.96373236, 0.88255507, 0.72395855, 0.9351718, 0.9511158, 0.93855256, 0.9663009, 0.8764154, 0.7141217, 0.9385901, 0.95574766, 0.94217294, 0.9651609, 0.86821586, 0.71137726, 0.93385756, 0.9535469, 0.93588877, 0.9617728, 0.86343735, 0.68378496, 0.9325932, 0.95299536, 0.9367017, 0.9634097, 0.8804004, 0.70849144, 0.9360465, 0.95147705, 0.9387716, 0.9662259, 0.8759778, 0.7169801, 0.94345397, 0.95639634, 0.9427311, 0.96539503, 0.86708933, 0.7102927, 0.9383626, 0.9538994, 0.93696713, 0.9624414, 0.86806065, 0.7167522, 0.9417005, 0.9536724, 0.9386473, 0.9642995, 0.8898732, 0.7451181, 0.94638705, 0.9544151, 0.93965566, 0.966694, 0.8797473, 0.7410897, 0.94868773, 0.9578733, 0.94279116, 0.9656158, 0.87170887, 0.7332935, 0.9443092, 0.95504683, 0.934495, 0.96169263, 0.8732288, 0.7269169, 0.9463044, 0.9551232, 0.93712205, 0.9648052, 0.88624465, 0.74978465, 0.9495598, 0.95434064, 0.9403528, 0.96690005, 0.8810621, 0.73293334, 0.95110863, 0.95803005, 0.9408446, 0.9659872, 0.87202257, 0.7324788, 0.945622, 0.95477974, 0.9340669, 0.9626878, 0.87267774, 0.7281267, 0.94688225, 0.95442563, 0.9360469, 0.9641064, 0.8820427, 0.7376647, 0.94657326, 0.95398766, 0.9364887, 0.9662167, 0.8752273, 0.7241048, 0.94726485, 0.95732135, 0.9390725, 0.96540433, 0.86606914, 0.7193328, 0.93943155, 0.9534741, 0.93174136, 0.9614298, 0.86247456, 0.7174501, 0.94391227, 0.9539001, 0.9342683, 0.9638422, 0.8747262, 0.7310036, 0.94535196, 0.95212317, 0.93344957, 0.9650266, 0.87321615, 0.7186333, 0.94736934, 0.95782715, 0.93873686, 0.96431834, 0.8637043, 0.7185289, 0.94214165, 0.9553491, 0.9312009, 0.9608238, 0.86867404, 0.70812035, 0.945741, 0.95439893, 0.93325704, 0.9627374, 0.8789172, 0.71793246, 0.9444131, 0.9544404, 0.93473893, 0.9659348, 0.87822956, 0.72097445, 0.949447, 0.95864177, 0.94018924, 0.96500164, 0.8588973, 0.713541, 0.9470331, 0.95714223, 0.93592596, 0.9616171, 0.8619502, 0.70393425, 0.94629556, 0.9569872, 0.9375077, 0.9640763, 0.88098145, 0.7241771, 0.94760877, 0.95536816, 0.9371587, 0.96528393, 0.87070054, 0.70238453, 0.94912326, 0.9610626, 0.943216, 0.96494293, 0.87285846, 0.7151871, 0.9445356, 0.9589667, 0.9366324, 0.95979786, 0.8755946, 0.7091807, 0.9504089, 0.95995206, 0.9399876, 0.9635868, 0.8884377, 0.72793084, 0.948752, 0.9594878, 0.94331926, 0.96624094, 0.8881173, 0.7146014, 0.95012575, 0.963796, 0.9453191, 0.9655813, 0.8731377, 0.6988248, 0.9420809, 0.9590445, 0.93832135, 0.9609424, 0.8707314, 0.68808997, 0.9451913, 0.95915383, 0.9401965, 0.96296227, 0.88454056, 0.71605724, 0.94741076, 0.9580512, 0.9412378, 0.9660423, 0.88034725, 0.7047968, 0.95174044, 0.961594, 0.9443617, 0.96496713, 0.878938, 0.6990354, 0.94377846, 0.9583526, 0.936608, 0.9611803, 0.8766705, 0.68297774, 0.94506013, 0.9583499, 0.938753, 0.9628703, 0.88621473, 0.7172549, 0.94631815, 0.9569753, 0.93811643, 0.9633067, 0.8843064, 0.7183367, 0.951528, 0.960027, 0.94251204, 0.9634791, 0.8840597, 0.7292645, 0.9500544, 0.9588675, 0.9366151, 0.95936304, 0.8827781, 0.71842134, 0.95254874, 0.9584241, 0.9382562, 0.9618439, 0.89394945, 0.7424057, 0.9525433, 0.95766795, 0.93996817, 0.9637801, 0.88882154, 0.7415963, 0.95410854, 0.96171886, 0.94493496, 0.96287704, 0.8812867, 0.74219286, 0.9512092, 0.95914584, 0.9356869, 0.95884293, 0.8788383, 0.72692436, 0.9505567, 0.9590792, 0.9380263, 0.9613816, 0.8906346, 0.74889743, 0.952381, 0.95811653, 0.9387293, 0.96304464, 0.88125545, 0.7386539, 0.95407784, 0.9615246, 0.9440402, 0.9621305, 0.8730794, 0.741931, 0.95030344, 0.95835483, 0.93758494, 0.95766747, 0.87684244, 0.73613024, 0.95256585, 0.9588827, 0.93939495, 0.9602806, 0.88689005, 0.7552414, 0.95579225, 0.9586824, 0.940649, 0.96209055, 0.8862966, 0.74556094, 0.9582195, 0.9616786, 0.94425964, 0.96234804, 0.87850153, 0.74652714, 0.9504424, 0.95795983, 0.93667275, 0.95817244, 0.8741262, 0.72899866, 0.9526393, 0.95792556, 0.9358054, 0.9603334, 0.88208455, 0.745001, 0.95506716, 0.95742375, 0.93772095, 0.9618539, 0.8695721, 0.72923326, 0.9535138, 0.9589794, 0.94066757, 0.9602824, 0.8628602, 0.7393431, 0.94929624, 0.9572471, 0.93588, 0.956899, 0.86526203, 0.74131066, 0.9521424, 0.95699286, 0.9385904, 0.958719, 0.88057524, 0.75114864, 0.9534686, 0.9567572, 0.93667597, 0.96021026, 0.868899, 0.75321364, 0.95011413, 0.96158105, 0.9408106, 0.9596246, 0.8540035, 0.7396278, 0.94727, 0.95804065, 0.935081, 0.9550141, 0.8591038, 0.7365803, 0.95337486, 0.957988, 0.9395892, 0.95804256, 0.8819444, 0.7467068, 0.9462385, 0.9571085, 0.940039, 0.96056783, 0.8600059, 0.73406196, 0.94810826, 0.9575049, 0.93920344, 0.9572968, 0.83299285, 0.72558933, 0.94458777, 0.9573572, 0.9325085, 0.9546106, 0.8442364, 0.72513396, 0.94739664, 0.9567389, 0.93456703, 0.9593042, 0.86297125, 0.7574331, 0.9466721, 0.95742935, 0.93655175, 0.96155083, 0.8597019, 0.7369886, 0.95637447, 0.9649406, 0.943597, 0.96144485, 0.8437594, 0.75255495, 0.9526342, 0.9618749, 0.9398298, 0.9610374, 0.83730835, 0.73481137, 0.9542415, 0.96120226, 0.9434471, 0.96113014, 0.8697616, 0.7743882, 0.95120347, 0.95632976, 0.94447106, 0.96213615, 0.8848312, 0.7866601, 0.9627762, 0.9644215, 0.9546391, 0.96233314, 0.89942217, 0.7883604, 0.95237, 0.9576501, 0.9536042, 0.9625186, 0.8994235, 0.8285289, 0.9568718, 0.95865816, 0.9585623, 0.962149, 0.90699816, 0.8587811, 0.9636974, 0.96220756, 0.9560372, 0.967192, 0.91407263, 0.90353453, 0.96738094, 0.9627893, 0.9642445, 0.9690307, 0.9360098, 0.8316598, 0.9644127, 0.96735626, 0.9530178, 0.96345997, 0.8924174, 0.80875486, 0.9663181, 0.96844256, 0.956743, 0.965184, 0.90625745, 0.8245576, 0.9632497, 0.9650486, 0.9522668, 0.96127605, 0.895844, 0.821048, 0.95874715, 0.97132516, 0.9612766, 0.96873724, 0.8993568, 0.8469779, 0.9527304, 0.96218944, 0.95334715, 0.9605051, 0.8763123, 0.8244338, 0.95443106, 0.96795493, 0.9586358, 0.96743894, 0.8949033, 0.85317457, 0.9546481, 0.9656929, 0.95822954, 0.96807075, 0.88952124, 0.84099585, 0.9552701, 0.96609604, 0.96257657, 0.9675194, 0.8749275, 0.83066195, 0.95160335, 0.96462435, 0.95608383, 0.96407825, 0.87908095, 0.8237329, 0.9537268, 0.9649791, 0.9599248, 0.96612674, 0.8912068, 0.8477097, 0.95539665, 0.96236813, 0.95866805, 0.96641046, 0.88818103, 0.8383533, 0.9569921, 0.9658254, 0.96158624, 0.9666325, 0.88045853, 0.83489686, 0.9539804, 0.96661735, 0.95627195, 0.9631182, 0.8824336, 0.8325935, 0.9572473, 0.9674023, 0.9600539, 0.9658598, 0.899111, 0.84359115, 0.9567636, 0.96470344, 0.9580464, 0.9667223, 0.8814628, 0.8343196, 0.95823735, 0.96735007, 0.96145165, 0.967596, 0.88401204, 0.836129, 0.9536003, 0.96635133, 0.9567937, 0.9635685, 0.8783079, 0.832386, 0.95574635, 0.9671647, 0.95860595, 0.9677681, 0.89893615, 0.8458575, 0.95705277, 0.9657003, 0.9579107, 0.96834844, 0.8930703, 0.83590347, 0.9555143, 0.9672253, 0.96206343, 0.96801156, 0.88915503, 0.8444751, 0.95682484, 0.9673312, 0.9560253, 0.9641412, 0.8859401, 0.831843, 0.95504487, 0.9651652, 0.9569473, 0.96541166, 0.90281427, 0.84660393, 0.9555662, 0.9638808, 0.95627695, 0.966795, 0.88296396, 0.8283119, 0.95366305, 0.9651356, 0.9583489, 0.9666704, 0.865302, 0.8305863, 0.9484599, 0.9652352, 0.9534259, 0.9616114, 0.86497414, 0.8237457, 0.9516634, 0.9631632, 0.9547785, 0.96289915, 0.8741765, 0.82608634, 0.94964045, 0.96262723, 0.95472044, 0.9638792, 0.8689124, 0.82409537, 0.954525, 0.9645373, 0.95757425, 0.96474993, 0.85978067, 0.8211099, 0.9465202, 0.9629841, 0.949971, 0.9614228, 0.85999703, 0.8150322, 0.9520308, 0.9640208, 0.95569456, 0.96300393, 0.8739488, 0.8197482, 0.9506543, 0.96327555, 0.95631295, 0.96526414, 0.8725329, 0.81767017, 0.95356256, 0.96511036, 0.95828104, 0.9651028, 0.85891545, 0.8185999, 0.9477931, 0.9636064, 0.95161134, 0.96200275, 0.8584681, 0.81588906, 0.95230573, 0.9643792, 0.95482206, 0.9640837, 0.86936474, 0.8263969, 0.9526033, 0.9633164, 0.95496553, 0.96567506, 0.86261594, 0.8223099, 0.95406145, 0.9649168, 0.95670724, 0.9654089, 0.8547875, 0.8191204, 0.94984806, 0.96437764, 0.9513725, 0.96178776, 0.8555503, 0.8206188, 0.95338374, 0.9648008, 0.95472187, 0.96361226, 0.86745167, 0.829959, 0.953956, 0.9634154, 0.9531363, 0.96539646, 0.86028683, 0.82781875, 0.9570565, 0.9657006, 0.95503956, 0.96662927, 0.8490922, 0.8271735, 0.9536054, 0.96496415, 0.95054305, 0.9631009, 0.85194594, 0.8223396, 0.95541906, 0.9649822, 0.9522366, 0.96563405, 0.8658414, 0.83041316, 0.955554, 0.96348596, 0.9524862, 0.9675827, 0.859455, 0.82698274, 0.9575066, 0.96490186, 0.95432717, 0.96688217, 0.8510199, 0.82500213, 0.9540863, 0.96451193, 0.9496359, 0.96367544, 0.85243046, 0.81755626, 0.95636487, 0.964795, 0.95139265, 0.96527547, 0.8643768, 0.83135927, 0.95602894, 0.96402085, 0.9526671, 0.9675409, 0.85948586, 0.8199404, 0.957232, 0.96565115, 0.9541084, 0.9672849, 0.85734195, 0.81915987, 0.95393384, 0.96508074, 0.9482118, 0.96298814, 0.84920657, 0.8086176, 0.9555652, 0.9650101, 0.95035845, 0.96586466, 0.85943323, 0.826779, 0.9541233, 0.9628659, 0.94964266, 0.9667963, 0.8586882, 0.8208393, 0.95649624, 0.9649423, 0.9525466, 0.9660289, 0.85452807, 0.81984025, 0.95322657, 0.9638257, 0.94712347, 0.9629689, 0.8499686, 0.812112, 0.95490247, 0.9642854, 0.9499606, 0.96468306, 0.85890895, 0.82110435, 0.9535698, 0.9636334, 0.94983387, 0.9652262, 0.8483032, 0.8120104, 0.9539945, 0.9658044, 0.95044625, 0.9652294, 0.83987176, 0.80864096, 0.95008034, 0.96469516, 0.9455466, 0.96140426, 0.8423487, 0.8094155, 0.9542758, 0.9640355, 0.9493117, 0.963472, 0.85229325, 0.82222795, 0.9545592, 0.9652443, 0.9472164, 0.9635615, 0.84597224, 0.8100331, 0.95299816, 0.96594393, 0.9465765, 0.96886235, 0.8242004, 0.7819771, 0.9526333, 0.96377856, 0.9281261, 0.9719929, 0.81160444, 0.7701076, 0.9554556, 0.9621572, 0.93656933, 0.96952075, 0.84805626, 0.82334226, 0.95424825, 0.96164775, 0.9495713, 0.9672267, 0.84729546, 0.81005037, 0.9588595, 0.96609193, 0.95095384, 0.9684609, 0.84090436, 0.80462044, 0.9527838, 0.96472734, 0.9436189, 0.9609554, 0.8330604, 0.8013396, 0.95553106, 0.96671987, 0.9459068, 0.963515, 0.8523202, 0.8108756, 0.95637554, 0.9659728, 0.946683, 0.96538645, 0.8439337, 0.8082424, 0.9568495, 0.96569777, 0.9467218, 0.96362466, 0.8358479, 0.7997157, 0.9535786, 0.9624129, 0.94286966, 0.9601362, 0.84279007, 0.7946751, 0.9513944, 0.96161807, 0.9415309, 0.9609858, 0.85142535, 0.7902407, 0.9504921, 0.9611408, 0.9388998, 0.963746, 0.8409757, 0.786931, 0.95667493, 0.96515656, 0.94145596, 0.9623084, 0.8418199, 0.7939709, 0.95347476, 0.9634228, 0.9345743, 0.95694244, 0.82039803, 0.8011797, 0.9597894, 0.96570945, 0.9362435, 0.960436, 0.8364196, 0.80340296, 0.9593016, 0.96394414, 0.941256, 0.9624277, 0.82985014, 0.7996482, 0.9586516, 0.9645361, 0.9421164, 0.961284, 0.8256712, 0.80204505, 0.95471567, 0.96395, 0.94145256, 0.95738244, 0.83160025, 0.7898393, 0.9552847, 0.9625753, 0.9415429, 0.96021205, 0.84094846, 0.7974411, 0.956561, 0.9624419, 0.939614, 0.96216077, 0.8434483, 0.7890258, 0.96116537, 0.9651881, 0.94465244, 0.96127, 0.83542573, 0.7914342, 0.9528651, 0.9642116, 0.9380578, 0.95699114, 0.83607644, 0.7822909, 0.95595694, 0.9637468, 0.94289416, 0.9581548, 0.85077006, 0.7986951, 0.9556175, 0.9649868, 0.94266284, 0.96173626, 0.8431186, 0.78747994, 0.9582604, 0.96736276, 0.9499145, 0.96313334, 0.8409007, 0.78913724, 0.9548841, 0.965115, 0.94427323, 0.9576912, 0.83751065, 0.7840202, 0.9568945, 0.9621828, 0.9414501, 0.95847714, 0.84836435, 0.78721493, 0.959134, 0.96091974, 0.944502, 0.96218544, 0.8415587, 0.7744158, 0.956072, 0.9632189, 0.94470286, 0.96148396, 0.83667076, 0.7684436, 0.9511643, 0.9639637, 0.9362079, 0.9567429, 0.8335273, 0.75418293, 0.9531765, 0.96553004, 0.9361166, 0.95921373, 0.84829134, 0.7738882, 0.95785517, 0.96672565, 0.94317627, 0.9631979, 0.84694004, 0.77135, 0.95935404, 0.9645742, 0.94118714, 0.9623603, 0.82655346, 0.76577175, 0.95329493, 0.9679767, 0.94258565, 0.95892286, 0.8420704, 0.7586064, 0.95741993, 0.96677333, 0.94287604, 0.96113265, 0.8570321, 0.775209, 0.955722, 0.96448374, 0.9386288, 0.9621751, 0.841042, 0.7721819, 0.9612923, 0.96367955, 0.9424791, 0.963347, 0.83677137, 0.77379286, 0.9580147, 0.96478355, 0.93499213, 0.9580566, 0.82567775, 0.75602263, 0.95695955, 0.9613501, 0.9370557, 0.9596121, 0.84155285, 0.7612327, 0.9562122, 0.962284, 0.93575764, 0.96098334, 0.8286094, 0.76246375, 0.95435786, 0.9630128, 0.94090897, 0.95987463, 0.81532204, 0.75169945, 0.94735223, 0.96165216, 0.9357898, 0.9555092, 0.81337863, 0.74614865, 0.94804966, 0.9615081, 0.9403269, 0.9572639, 0.8199389, 0.7490055, 0.94479287, 0.9589199, 0.9372252, 0.95896167, 0.81458145, 0.75615376, 0.9485116, 0.9613732, 0.9423017, 0.96017224, 0.81060284, 0.7588958, 0.9423901, 0.962177, 0.9359242, 0.9529196, 0.806139, 0.75739527, 0.9471232, 0.9592855, 0.93999946, 0.9548441, 0.82606786, 0.7523812, 0.9443857, 0.9584838, 0.9333634, 0.95871097, 0.7981016, 0.75018966, 0.9443644, 0.9615202, 0.942664, 0.9573455, 0.7779217, 0.74964666, 0.94254655, 0.96293235, 0.9355924, 0.95306975, 0.7816959, 0.7433555, 0.94564575, 0.9617216, 0.94103265, 0.9552755, 0.80191994, 0.73999876, 0.94340223, 0.9647052, 0.9410921, 0.9580122, 0.78794765, 0.7401638, 0.9468625, 0.96572465, 0.94346213, 0.9579652, 0.7892101, 0.72725093, 0.94028735, 0.96503186, 0.9346058, 0.95158046, 0.7834932, 0.73689437, 0.9434473, 0.9636789, 0.9371765, 0.9568707, 0.8108492, 0.7431353, 0.94258344, 0.965125, 0.93679065, 0.95833457, 0.7917313, 0.74105257, 0.94403124, 0.9665131, 0.9366145, 0.95722175, 0.7820666, 0.7328592, 0.939834, 0.9645169, 0.93315905, 0.9529267, 0.7854883, 0.717769, 0.9424005, 0.96565974, 0.9355985, 0.9578261, 0.8068215, 0.7292796, 0.9420592, 0.9661932, 0.9331054, 0.9592462, 0.7856031, 0.7233437, 0.94542676, 0.96756965, 0.9342184, 0.95748746, 0.7829146, 0.7179535, 0.9398804, 0.9663223, 0.92836595, 0.95292056, 0.7778342, 0.7108085, 0.94632554, 0.9652797, 0.930421, 0.95708174, 0.79536724, 0.72819334, 0.9456487, 0.9652837, 0.93502307, 0.96112084, 0.7800682, 0.72787017, 0.9493012, 0.96605974, 0.9398201, 0.9593003, 0.77436095, 0.7201825, 0.9429785, 0.9653687, 0.93398076, 0.9537139, 0.7745988, 0.72182006, 0.9471718, 0.96380436, 0.9394849, 0.95765555, 0.80345833, 0.74769413, 0.9411771, 0.9654795, 0.9411293, 0.9628481, 0.7892396, 0.7687717, 0.9463912, 0.96816206, 0.94089323, 0.9633978, 0.76024646, 0.7367289, 0.9389572, 0.96724397, 0.9325845, 0.95624995, 0.75429946, 0.71484375, 0.9364661, 0.96411616, 0.9344915, 0.95836705, 0.7738256, 0.7521477, 0.93118125, 0.96336037, 0.9322919, 0.958848, 0.76264036, 0.7601641, 0.93554413, 0.96786857, 0.9392724, 0.96113706, 0.7713281, 0.7421493, 0.93648326, 0.9675125, 0.9315987, 0.9554025, 0.76408, 0.7398647, 0.94158053, 0.9656881, 0.93629104, 0.9600537, 0.7864416, 0.7248585, 0.93611467, 0.9665582, 0.9300505, 0.96372044, 0.7569823, 0.7061916, 0.9422589, 0.96708083, 0.9301929, 0.96160036, 0.7718402, 0.7153632, 0.9394691, 0.9671844, 0.9235665, 0.9591328, 0.77593446, 0.7107645, 0.94338375, 0.9625339, 0.93002397, 0.9600693, 0.8179902, 0.74327177, 0.9534208, 0.9602959, 0.9192592, 0.96055573, 0.78440595, 0.71466434, 0.94947, 0.9571834, 0.91916424, 0.9537702, 0.75126725, 0.7406895, 0.9463394, 0.9506635, 0.9063671, 0.94408524, 0.72200906, 0.6601258, 0.93791103, 0.9484157, 0.91152793, 0.95563644, 0.7381222, 0.70542705, 0.9480768, 0.9606624, 0.9210832, 0.9649223, 0.74930394, 0.73486763, 0.94695294, 0.9670967, 0.93071294, 0.96692735, 0.75379354, 0.7360225, 0.9427421, 0.9664491, 0.9241436, 0.963074, 0.7361074, 0.7316302, 0.94496995, 0.96565443, 0.9321501, 0.9647372, 0.75813204, 0.7422882, 0.944472, 0.9648743, 0.9318967, 0.96658427, 0.7377561, 0.7263726, 0.9490725, 0.9663177, 0.9348881, 0.9686848, 0.7476154, 0.7303291, 0.94459116, 0.9641132, 0.9265562, 0.96147496, 0.72163403, 0.7080454, 0.9471798, 0.9619178, 0.92436665, 0.96244854, 0.7439313, 0.722242, 0.9464926, 0.9626859, 0.93009657, 0.96621186, 0.68234015, 0.7134425, 0.94769603, 0.9634021, 0.9256312, 0.96565765, 0.6932974, 0.7233147, 0.9459736, 0.96410877, 0.9262372, 0.96193624, 0.6724313, 0.7147868, 0.94691443, 0.9655755, 0.9245169, 0.9664698, 0.69631064, 0.7330954, 0.94830644, 0.96412116, 0.9192876, 0.9708692, 0.6901323, 0.7250649, 0.94860685, 0.9679998, 0.9229998, 0.9708976, 0.70026445, 0.73032415, 0.94795763, 0.9684576, 0.91891545, 0.9646451, 0.67791396, 0.72420496, 0.94588196, 0.96423584, 0.9170251, 0.9671424, 0.70799136, 0.7385197, 0.9456215, 0.9645944, 0.9181145, 0.9692568, 0.68469256, 0.73601264, 0.9510417, 0.9647279, 0.92268384, 0.97007567, 0.67971694, 0.73832804, 0.9429354, 0.9615273, 0.91533923, 0.96696544, 0.7038865, 0.7468599, 0.950217, 0.96273255, 0.9225719, 0.96803755, 0.71792585, 0.749627, 0.9513094, 0.9573213, 0.9291677, 0.9627576, 0.65915394, 0.73900604, 0.9502615, 0.95840037, 0.9339115, 0.9666922, 0.67180496, 0.7328994, 0.9474998, 0.95926905, 0.9247168, 0.96069854, 0.66843843, 0.7250202, 0.9520696, 0.9595799, 0.9270999, 0.9631893, 0.68808556, 0.74195784, 0.94642645, 0.96050274, 0.9274692, 0.9652466, 0.6651065, 0.73413986, 0.9471477, 0.96249616, 0.92972404, 0.96692044, 0.67352706, 0.731581, 0.94517463, 0.96529317, 0.92748433, 0.9635101, 0.6735494, 0.73593026, 0.9424992, 0.96264946, 0.9264245, 0.9646449, 0.69481444, 0.74320143, 0.94161814, 0.9625261, 0.92780304, 0.96406883, 0.6609666, 0.7415409, 0.9465521, 0.9634084, 0.93146366, 0.96619564, 0.661234, 0.7329842, 0.94124204, 0.9641346, 0.9258174, 0.96115434, 0.65714836, 0.7226036, 0.94293934, 0.961772, 0.9279338, 0.96147263, 0.6398139, 0.7349764, 0.9451756, 0.9591727, 0.9222673, 0.9612767, 0.6356539, 0.72961074, 0.94661534, 0.95927966, 0.9257679, 0.9640398, 0.6429181, 0.72889644, 0.9369145, 0.9630493, 0.9234436, 0.9567728, 0.61236775, 0.7266025, 0.94325453, 0.9665649, 0.9126107, 0.9616474, 0.62153774, 0.7275553, 0.9352934, 0.96918017, 0.9016408, 0.9666028, 0.663466, 0.72072726, 0.9375443, 0.9719251, 0.9219772, 0.97409385, 0.6841436, 0.7631609, 0.9410602, 0.9761209, 0.9305028, 0.96935594, 0.6874588, 0.7606519, 0.9525097, 0.9724683, 0.9225002, 0.97070855, 0.6781379, 0.74044853, 0.9526775, 0.9741348, 0.9186555, 0.975746, 0.656343, 0.7785778, 0.9631624, 0.9757058, 0.92262274, 0.97313964, 0.6622202, 0.7812701, 0.95729786, 0.9724105, 0.923873, 0.9699414, 0.6611505, 0.76080185, 0.9573886, 0.9712046, 0.9282278, 0.97194976, 0.6871213, 0.77363807, 0.9560649, 0.97011536, 0.9260504, 0.9745545, 0.68306136, 0.77588606, 0.94957024, 0.9683784, 0.93697554, 0.97472125, 0.70914847, 0.7592813, 0.9516992, 0.97053343, 0.937923, 0.97254914, 0.72750604, 0.7669734, 0.9565544, 0.96687174, 0.9448254, 0.97472906, 0.75841194, 0.79730153, 0.95836824, 0.9650362, 0.9370606, 0.97595555, 0.7370521, 0.80323637, 0.9544127, 0.9688298, 0.94405794, 0.97899926, 0.7165262, 0.7906514, 0.95002806, 0.97022855, 0.9356498, 0.9738955, 0.68054676, 0.7720181, 0.94862604, 0.9709774, 0.93958825, 0.9745573, 0.73522216, 0.79802084, 0.9509244, 0.9722804, 0.9421986, 0.9779062, 0.7505124, 0.79584867, 0.9616891, 0.97585005, 0.9499039, 0.97709286, 0.72693825, 0.82345396, 0.95755523, 0.9750822, 0.9328791, 0.9749451, 0.7282655, 0.73631066, 0.9601126, 0.96888494, 0.95400536, 0.9796903, 0.6995308, 0.7995608, 0.9354639, 0.95774466, 0.96008533, 0.97745365, 0.62118465, 0.7574618, 0.95101637, 0.9566732, 0.93076944, 0.97790694, 0.7656219, 0.7886467, 0.9419618, 0.95424986, 0.9474877, 0.9704917, 0.7129183, 0.74344283, 0.9278319, 0.95169383, 0.9337742, 0.9663173, 0.7067416, 0.7335313, 0.9308206, 0.95343536, 0.94147295, 0.9708854, 0.73660964, 0.8358227, 0.94350946, 0.96021116, 0.9450153, 0.97613055, 0.7130429, 0.79958916, 0.9324052, 0.96463305, 0.9006554, 0.9655673, 0.5533315, 0.64783126, 0.9005246, 0.93052864, 0.7643743, 0.95512503, 0.4539839, 0.56375694, 0.8486374, 0.8871224, 0.7390528, 0.9516336, 0.44157144, 0.5423812, 0.844388, 0.89529556, 0.7589633, 0.94742626, 0.4330686, 0.5345294, 0.8208158, 0.9038985, 0.7299843, 0.94185966, 0.46398783, 0.5323018, 0.8204088, 0.8902618, 0.73731995, 0.9383448, 0.4596981, 0.5224317, 0.8006973, 0.89329535, 0.7338094, 0.9408201, 0.4451665, 0.5062082, 0.79959357, 0.8955324, 0.74407154, 0.9406654, 0.47153664, 0.5278705, 0.80507505, 0.87803197, 0.7139124, 0.9211523, 0.47586596, 0.48252448, 0.7423196, 0.8703027, 0.6670285, 0.92342085, 0.4981118, 0.48680687, 0.7638098, 0.86850035, 0.6732067, 0.92270404, 0.43497068, 0.47199875, 0.795681, 0.875962, 0.6593669, 0.93466854, 0.46990338, 0.5547833, 0.80989665, 0.9119127, 0.6719869, 0.91784567, 0.45991856, 0.5189926, 0.7589467, 0.87466097, 0.68384683, 0.92996097, 0.5185562, 0.48567963, 0.78631866, 0.90581644, 0.7472783, 0.93857604, 0.48420638, 0.46968305, 0.7731003, 0.9161525, 0.71434915, 0.9296275, 0.42810488, 0.43565428, 0.77416384, 0.9003573, 0.69422805, 0.924445, 0.49065185, 0.49611017, 0.79089296, 0.90136254, 0.7103972, 0.92854536, 0.5040931, 0.48451158, 0.80997294, 0.8997214, 0.6924503, 0.9329059, 0.480751, 0.45818704, 0.79064, 0.8880038, 0.65954447, 0.9243448, 0.47347543, 0.46278107, 0.7868279, 0.9009253, 0.7304499, 0.91235393, 0.49969277, 0.4927158, 0.7552225, 0.90226376, 0.79065496, 0.9222312, 0.5925413, 0.5846452, 0.7607787, 0.9011729, 0.6956402, 0.9189707, 0.47654337, 0.5120825, 0.8210368, 0.8648998, 0.758882, 0.9112442, 0.5026054, 0.5265074, 0.8268027, 0.8751024, 0.76139414, 0.9244682, 0.52529347, 0.5366728, 0.83632535, 0.91118324, 0.75199866, 0.94558215, 0.5355256, 0.5309267, 0.84205616, 0.8985768, 0.7407746, 0.9359653, 0.5179903, 0.53178424, 0.8258545, 0.87398547, 0.7506502, 0.92449003, 0.46409446, 0.51375264, 0.83191085, 0.8673424, 0.70143265, 0.92505085, 0.47872505, 0.4930021, 0.8130796, 0.86249197, 0.6528706, 0.919608, 0.4599602, 0.5185436, 0.79388416, 0.85955334, 0.6633284, 0.92141455, 0.44707122, 0.48156902, 0.81767994, 0.8864484, 0.6977164, 0.9306451, 0.48499566, 0.4893963, 0.79318506, 0.8676923, 0.71853095, 0.9256017, 0.42719784, 0.4421287, 0.78778464, 0.8142124, 0.6814667, 0.90043086, 0.45407453, 0.6470757, 0.76449114, 0.87296546, 0.7913106, 0.8861145, 0.55122286, 0.66711766, 0.7130228, 0.8964348, 0.8423482, 0.88647383, 0.52064186, 0.73462284, 0.73056966, 0.91638553, 0.8481792, 0.88510036, 0.58884, 0.7439475, 0.71158344, 0.92704064, 0.82370144, 0.9027805, 0.5753725, 0.744304, 0.7022848, 0.91467494, 0.81040394, 0.89072067, 0.52827835, 0.71806926, 0.76086706, 0.90768266, 0.81610197, 0.90665406, 0.6005316, 0.76071405, 0.77113175, 0.9110668, 0.8402234, 0.88981414, 0.57869697, 0.74018484, 0.75807023, 0.9047534, 0.81500244, 0.8763711, 0.5588091, 0.7404871, 0.7666834, 0.89242464, 0.82504535, 0.87592614, 0.5402812, 0.72389203, 0.77003795, 0.9142672, 0.84328914, 0.8858249, 0.5452899, 0.73150903, 0.76565284, 0.92150426, 0.8532375, 0.89051217, 0.58917326, 0.72148436, 0.786481, 0.9284934, 0.8681765, 0.89138126, 0.5902449, 0.74462825, 0.8057016, 0.9159971, 0.873572, 0.89010465, 0.5630642, 0.74793756, 0.7658598, 0.92398006, 0.8556233, 0.8739483, 0.5735985, 0.69787127, 0.768523, 0.90596384, 0.8461446, 0.8710014, 0.59110767, 0.6905673, 0.76301336, 0.91639763, 0.838853, 0.8779574, 0.61150336, 0.71099395, 0.7702312, 0.89762574, 0.83002937, 0.857475, 0.5918232, 0.71017396, 0.77038103, 0.9227139, 0.8900427, 0.85749084, 0.5822969, 0.710161, 0.76183575, 0.90693116, 0.87928766, 0.8635165, 0.5551771, 0.70594233, 0.7383912, 0.89360243, 0.83795077, 0.8575331, 0.5153094, 0.67877465, 0.69546247, 0.87970895, 0.826261, 0.84425396, 0.5059005, 0.6970205, 0.69463944, 0.8830231, 0.8034472, 0.84631705, 0.5272815, 0.63436365, 0.66820663, 0.8648151, 0.749562, 0.78837854, 0.58721644, 0.66200083, 0.6793569, 0.8333317, 0.74294364, 0.78885555, 0.6131166, 0.6864163, 0.757984, 0.85949004, 0.82714266, 0.80456614, 0.55673325, 0.65759015, 0.7275138, 0.7977167, 0.7682685, 0.82671034, 0.5540687, 0.48397598, 0.7364418, 0.79261667, 0.7446785, 0.8422125, 0.64081395, 0.6718113, 0.7576152, 0.8044798, 0.77950126, 0.839814, 0.5887764, 0.5897922, 0.7330959, 0.8291267, 0.80809724, 0.02728736]
[truncated: 4,237,222 more chars]
