# Supplementary material for: Systematic contextual biases in SegmentNT potentially relevant to other nucleotide transformer models
Source: bioRxiv. 2026 May 4:2025.04.09.647946. Preprint. [Version 2] doi: 10.1101/2025.04.09.647946 (PMC13174627; doi:10.1101/2025.04.09.647946)
Supplement: Supplement 3 [file media-3.zip › Supplementary_data/segmentNT_additional_genes/pos/wfdc5_pos5547.txt]

protein_coding_gene=[0.14147042, 0.24210417, 0.4157875, 0.36013168, 0.5603808, 0.76193136, 0.7863729, 0.7778138, 0.85458976, 0.70899993, 0.8506406, 0.8786874, 0.87584084, 0.80333555, 0.86428815, 0.75696594, 0.8174857, 0.8800258, 0.82965904, 0.8093315, 0.85593694, 0.78277564, 0.8084256, 0.8655457, 0.8221658, 0.81194, 0.86203486, 0.81277543, 0.8803495, 0.9263452, 0.9104942, 0.90904963, 0.9138902, 0.83214194, 0.8954375, 0.91986305, 0.8991179, 0.88333476, 0.8881657, 0.8110137, 0.8920164, 0.87823606, 0.8823927, 0.8837195, 0.8958154, 0.83235157, 0.90569437, 0.87388325, 0.8822568, 0.8758905, 0.87527937, 0.8342874, 0.896253, 0.8747687, 0.897621, 0.89182967, 0.87768126, 0.8498259, 0.91122276, 0.89246976, 0.9078898, 0.88232416, 0.8906248, 0.8571013, 0.90721726, 0.9058586, 0.91665834, 0.90750533, 0.9133866, 0.8722388, 0.92555594, 0.92538345, 0.8938664, 0.92124546, 0.91115236, 0.87699425, 0.9400939, 0.9438109, 0.9109578, 0.92416525, 0.91855097, 0.897335, 0.9479914, 0.9444842, 0.9182252, 0.9133303, 0.9112466, 0.88638777, 0.9425441, 0.9314883, 0.91723645, 0.9069283, 0.90756935, 0.87925684, 0.93957204, 0.9327321, 0.90290064, 0.9084307, 0.90722406, 0.88225865, 0.93323535, 0.9390723, 0.9069952, 0.92383116, 0.9270459, 0.890987, 0.94756305, 0.94415885, 0.9176072, 0.91992366, 0.9255556, 0.9072948, 0.94797266, 0.9555112, 0.9339119, 0.93946934, 0.9418352, 0.94353557, 0.9607641, 0.96302056, 0.93360895, 0.94184524, 0.94069475, 0.93373346, 0.95335805, 0.96615165, 0.94324374, 0.9526397, 0.9444408, 0.93845594, 0.959007, 0.9627216, 0.9434175, 0.9499383, 0.93212557, 0.9261102, 0.9549386, 0.96756995, 0.9544858, 0.95124614, 0.9328913, 0.93982583, 0.96537256, 0.9659896, 0.94748366, 0.95342916, 0.93134856, 0.94126844, 0.95725334, 0.96680677, 0.9546449, 0.95717794, 0.93515515, 0.9482751, 0.9642134, 0.96734357, 0.9549878, 0.95573235, 0.9353966, 0.9420892, 0.9648496, 0.96668565, 0.9597194, 0.9499851, 0.9315274, 0.94261056, 0.96646076, 0.96451735, 0.94952726, 0.9468729, 0.93519235, 0.943059, 0.96013486, 0.9669055, 0.957674, 0.9526419, 0.9387356, 0.94599366, 0.9642179, 0.96762925, 0.95366764, 0.9487336, 0.93728006, 0.93890285, 0.95872587, 0.96854085, 0.9570966, 0.9521699, 0.93127805, 0.9425512, 0.9675139, 0.9681948, 0.9538433, 0.95925444, 0.9227816, 0.94613916, 0.96609706, 0.97047776, 0.9597513, 0.9653666, 0.93474406, 0.954944, 0.9733638, 0.96947783, 0.95499283, 0.9608157, 0.937969, 0.948232, 0.97060925, 0.9669085, 0.95859325, 0.95947367, 0.93852293, 0.94760895, 0.97409534, 0.96581763, 0.95161384, 0.96165204, 0.93488663, 0.9514639, 0.9725657, 0.96879625, 0.95713806, 0.96333486, 0.93433195, 0.95576346, 0.9752206, 0.96550316, 0.9499328, 0.9631602, 0.94114596, 0.9533114, 0.9725538, 0.96651024, 0.9582612, 0.9615611, 0.9378312, 0.95682997, 0.9749234, 0.96583354, 0.9532695, 0.9603661, 0.93453914, 0.95599896, 0.97068834, 0.9669484, 0.95963305, 0.96194845, 0.9379208, 0.955508, 0.97373337, 0.96701336, 0.9580859, 0.9592449, 0.9434786, 0.9497317, 0.9722785, 0.96986145, 0.9639088, 0.95653945, 0.94493145, 0.9530988, 0.9751177, 0.97085, 0.9587933, 0.95557535, 0.94276595, 0.9561266, 0.9748061, 0.97423416, 0.96314824, 0.9588338, 0.9461185, 0.959108, 0.9774383, 0.97299, 0.95754814, 0.95957345, 0.9479359, 0.956038, 0.975076, 0.9735052, 0.9620917, 0.95805556, 0.9477364, 0.95597726, 0.978974, 0.9728639, 0.95578593, 0.9555541, 0.9458666, 0.9543164, 0.97704756, 0.9744557, 0.9617221, 0.95724094, 0.9462348, 0.94677114, 0.97609407, 0.9701534, 0.95701534, 0.9539191, 0.94504404, 0.94672316, 0.97376776, 0.9706758, 0.959571, 0.95349145, 0.94597304, 0.94872344, 0.9753606, 0.97102755, 0.9497658, 0.9540214, 0.94525856, 0.95328104, 0.97676176, 0.9756041, 0.9561638, 0.95875525, 0.9501688, 0.95474434, 0.97934073, 0.9730934, 0.95194316, 0.9563379, 0.95410943, 0.9519284, 0.97685003, 0.9733243, 0.95642745, 0.95635885, 0.95339817, 0.9549819, 0.98042184, 0.97376436, 0.95240015, 0.9589783, 0.95185167, 0.95886725, 0.9800755, 0.9765728, 0.9611406, 0.96242726, 0.9560093, 0.95855546, 0.98052394, 0.9736539, 0.95688117, 0.96340454, 0.9602272, 0.9571537, 0.9792569, 0.97392035, 0.96162385, 0.9634103, 0.96039385, 0.95936054, 0.9808595, 0.97322965, 0.95390564, 0.964417, 0.9587008, 0.961017, 0.98203427, 0.97785723, 0.9622211, 0.96753997, 0.9621636, 0.9628162, 0.98232806, 0.9746524, 0.95725965, 0.9662801, 0.9637872, 0.96174765, 0.97949684, 0.97640693, 0.9614472, 0.96454406, 0.96210456, 0.9638177, 0.9818716, 0.9750568, 0.95509523, 0.9655181, 0.96110445, 0.96653694, 0.9813302, 0.977276, 0.96175426, 0.9662783, 0.96329534, 0.9665101, 0.98167175, 0.9743259, 0.9561474, 0.9646538, 0.9631949, 0.96309286, 0.9795538, 0.9733951, 0.960288, 0.963478, 0.963381, 0.96351695, 0.98178667, 0.9725279, 0.9540034, 0.96428627, 0.96136475, 0.96549106, 0.9816674, 0.9766499, 0.9636717, 0.967245, 0.96405566, 0.9669444, 0.9821875, 0.9757993, 0.96050745, 0.96794266, 0.966257, 0.9656135, 0.98120904, 0.9763907, 0.96594185, 0.96888494, 0.96839315, 0.9698238, 0.9840837, 0.97607815, 0.96176815, 0.9704084, 0.9695426, 0.97269315, 0.9845165, 0.9799099, 0.9687682, 0.97031385, 0.96969277, 0.9715103, 0.9840778, 0.9767591, 0.96451354, 0.96952975, 0.9704957, 0.97014207, 0.9833398, 0.97796917, 0.96804875, 0.96795, 0.9703049, 0.97072166, 0.9841628, 0.9763876, 0.9608527, 0.96829724, 0.9666909, 0.9710849, 0.9835297, 0.9792015, 0.9681301, 0.9701306, 0.97110295, 0.97348917, 0.9849488, 0.9783925, 0.96472234, 0.9704663, 0.97337997, 0.9708367, 0.9837188, 0.9788153, 0.96778774, 0.96909046, 0.9707692, 0.9699098, 0.98421556, 0.97818416, 0.9613902, 0.97010785, 0.96920514, 0.9696854, 0.98451406, 0.9808958, 0.96933335, 0.9695514, 0.970258, 0.96962243, 0.9838708, 0.97943234, 0.96666783, 0.96964246, 0.97071743, 0.96829784, 0.9827685, 0.979665, 0.9702308, 0.9705109, 0.97060543, 0.97093606, 0.98387724, 0.9787571, 0.9642967, 0.9697997, 0.9667895, 0.9707273, 0.98200893, 0.9803595, 0.966887, 0.9700472, 0.96727574, 0.9701811, 0.9826109, 0.9787632, 0.96539724, 0.9692705, 0.9704295, 0.9669776, 0.9804834, 0.9784489, 0.9682454, 0.9686275, 0.96917117, 0.96832824, 0.98285276, 0.9777805, 0.9631883, 0.96948075, 0.9679148, 0.97002137, 0.9835139, 0.9806974, 0.9698157, 0.97202075, 0.97006637, 0.9708114, 0.9845263, 0.97920036, 0.96575505, 0.9718316, 0.97223645, 0.9691667, 0.98394334, 0.98054427, 0.9691417, 0.9714551, 0.97092086, 0.9702931, 0.9847935, 0.978525, 0.96144474, 0.9685416, 0.966141, 0.9680191, 0.984326, 0.9808772, 0.9674362, 0.9703415, 0.9682339, 0.9697716, 0.9846246, 0.9803914, 0.96373117, 0.96998614, 0.9695812, 0.96712875, 0.9831031, 0.98050207, 0.9679639, 0.9696454, 0.9670398, 0.96789604, 0.9847815, 0.980027, 0.96354085, 0.9707267, 0.96756864, 0.9690525, 0.98508734, 0.9819278, 0.9677105, 0.9701101, 0.96641326, 0.96787363, 0.9845561, 0.9797578, 0.96327156, 0.96944326, 0.96780396, 0.9659661, 0.9826824, 0.979986, 0.9670232, 0.96858317, 0.9674343, 0.9676464, 0.9847493, 0.98031074, 0.9644081, 0.9693206, 0.9681673, 0.9699181, 0.9844828, 0.98286754, 0.96816206, 0.96871907, 0.9693934, 0.9715921, 0.98510134, 0.98191494, 0.9648941, 0.9706827, 0.9719205, 0.9694042, 0.9829585, 0.9817415, 0.9683137, 0.97049, 0.97070795, 0.970226, 0.9843462, 0.9815437, 0.96304566, 0.9701213, 0.970997, 0.9708844, 0.98446494, 0.9842461, 0.9680788, 0.97157323, 0.97240496, 0.9728864, 0.9852684, 0.98358697, 0.96441674, 0.9718833, 0.9732852, 0.97081167, 0.98410624, 0.9836495, 0.968214, 0.9697095, 0.9725949, 0.9716483, 0.9859754, 0.98296946, 0.9646225, 0.9718797, 0.974263, 0.97211003, 0.98532283, 0.9856896, 0.969788, 0.97266126, 0.97477156, 0.973709, 0.9860111, 0.98448956, 0.9655723, 0.9716629, 0.9760829, 0.97273546, 0.985543, 0.9859681, 0.9715323, 0.9713182, 0.97225696, 0.9716613, 0.98624086, 0.98544866, 0.9678793, 0.97116345, 0.9704772, 0.97319657, 0.98618776, 0.9872243, 0.9725159, 0.9722003, 0.9702941, 0.97226477, 0.9865398, 0.9849903, 0.9699435, 0.97245884, 0.9720243, 0.9706316, 0.9837611, 0.984047, 0.9707244, 0.9720803, 0.97184795, 0.9707799, 0.9853559, 0.9843984, 0.9685194, 0.9698756, 0.97187644, 0.97240436, 0.9857927, 0.985933, 0.97281915, 0.97249466, 0.9717031, 0.9734046, 0.9860467, 0.98500305, 0.9695853, 0.9731429, 0.9742096, 0.9732082, 0.9857233, 0.98554194, 0.97220415, 0.9725981, 0.97426265, 0.97368014, 0.9858563, 0.9842152, 0.9678867, 0.9727367, 0.97256076, 0.97548723, 0.9859885, 0.9862454, 0.9726637, 0.97360706, 0.97420484, 0.97523254, 0.98563933, 0.98471326, 0.969042, 0.9723908, 0.9756049, 0.9735839, 0.984957, 0.9851403, 0.9721843, 0.97209114, 0.9747361, 0.9733858, 0.9856801, 0.9839888, 0.96829414, 0.97224, 0.97383547, 0.9743591, 0.98588014, 0.98580754, 0.97219723, 0.9732581, 0.9733094, 0.97441626, 0.9849762, 0.9843722, 0.96940154, 0.9737441, 0.97580975, 0.97451174, 0.9852688, 0.9851783, 0.9723885, 0.97288436, 0.97425324, 0.97519016, 0.98580647, 0.9839998, 0.9691687, 0.9743302, 0.9720275, 0.97629017, 0.9851746, 0.9859148, 0.97297925, 0.9736279, 0.97154105, 0.97747177, 0.98535323, 0.98484355, 0.9692085, 0.97407556, 0.9737134, 0.9762672, 0.9846118, 0.9852046, 0.9716029, 0.9731881, 0.972817, 0.9770921, 0.98516124, 0.98413604, 0.96709496, 0.9729969, 0.9721223, 0.97758114, 0.9854169, 0.98601145, 0.972465396, 0.973382473, 0.9740316, 0.9776122, 0.9850671, 0.9847698, 0.967762053, 0.973350823, 0.97570497, 0.9764981, 0.98417836, 0.98490405, 0.971361816, 0.972946882, 0.97455114, 0.97685015, 0.98537594, 0.984261, 0.9682254, 0.97268784, 0.9733469, 0.9774644, 0.9855906, 0.98625743, 0.9723479, 0.9730031, 0.97422, 0.9782838, 0.985466, 0.9853231, 0.969081044, 0.974155426, 0.9760213, 0.97722715, 0.98446023, 0.9852315, 0.9720556, 0.97348803, 0.97547376, 0.97826606, 0.9862607, 0.98478174, 0.969189882, 0.973555744, 0.9744874, 0.97852784, 0.98613095, 0.98669237, 0.973246574, 0.974462867, 0.97514254, 0.979091, 0.98612285, 0.98564386, 0.9695322, 0.9741754, 0.97611827, 0.97707874, 0.98499596, 0.98554933, 0.9717267, 0.97369486, 0.97473675, 0.97730696, 0.98598355, 0.9846882, 0.968469083, 0.973614275, 0.974145, 0.97774214, 0.98616225, 0.98624957, 0.97190392, 0.973994911, 0.97430825, 0.977814, 0.9863092, 0.985036, 0.968867481, 0.974443197, 0.97587013, 0.9774924, 0.98581874, 0.98524946, 0.970718443, 0.973832965, 0.9746722, 0.97857016, 0.98755693, 0.9845366, 0.967808843, 0.974203229, 0.9746908, 0.9800096, 0.9882791, 0.9864753, 0.972737372, 0.976185501, 0.975723, 0.98051, 0.987929, 0.98540473, 0.969103336, 0.976736903, 0.978317, 0.9795203, 0.98748696, 0.98566806, 0.972220242, 0.976436734, 0.9778617, 0.9800101, 0.9885393, 0.9850221, 0.968039036, 0.977177083, 0.97686166, 0.98108786, 0.98828775, 0.98701686, 0.97323519, 0.977649152, 0.977805, 0.9808359, 0.98825324, 0.9860111, 0.96981591, 0.977621913, 0.9783195, 0.97969484, 0.98782617, 0.9859563, 0.972093284, 0.977250993, 0.977417, 0.9808796, 0.98852044, 0.985008, 0.968827248, 0.977404773, 0.9767676, 0.981364, 0.98878723, 0.9871705, 0.973256886, 0.977843642, 0.97791046, 0.9814564, 0.98832303, 0.98603624, 0.969986796, 0.977036536, 0.9791342, 0.9809965, 0.9873022, 0.98619807, 0.973108947, 0.974717498, 0.9776313, 0.980702, 0.9885357, 0.98562217, 0.969831944, 0.97587806, 0.9778866, 0.9812859, 0.98903114, 0.98755264, 0.973561943, 0.97634387, 0.9788021, 0.9812155, 0.9885733, 0.98628247, 0.969618142, 0.976923645, 0.9801413, 0.97978824, 0.9878065, 0.98623264, 0.972686529, 0.976607025, 0.97879213, 0.9804991, 0.9887277, 0.9855989, 0.969854414, 0.977032542, 0.97881544, 0.98151845, 0.9890364, 0.9876072, 0.973165035, 0.977010012, 0.9790677, 0.98132426, 0.9882309, 0.9864008, 0.970257223, 0.976911366, 0.9800393, 0.9802213, 0.9877615, 0.98664826, 0.973102391, 0.976156175, 0.978783, 0.98027086, 0.9883547, 0.9856095, 0.969373763, 0.976673543, 0.97818244, 0.9811823, 0.9887621, 0.98766124, 0.972970486, 0.976699471, 0.97811675, 0.9813462, 0.98826504, 0.9862082, 0.969584882, 0.97616303, 0.97907966, 0.9798048, 0.98732096, 0.98609453, 0.972561002, 0.975427389, 0.9778, 0.98002404, 0.9883857, 0.98549145, 0.969761074, 0.976162791, 0.9766812, 0.9805437, 0.9885859, 0.98743683, 0.973609746, 0.976382494, 0.97625244, 0.9804945, 0.98794085, 0.98559636, 0.969947577, 0.975686491, 0.97654486, 0.9789482, 0.9872162, 0.985615, 0.972878635, 0.974811614, 0.97471833, 0.97881454, 0.98820096, 0.98444104, 0.969309628, 0.975271463, 0.9748259, 0.979296, 0.9881275, 0.986598, 0.973250747, 0.975710213, 0.9754648, 0.9793099, 0.9877886, 0.98468274, 0.969308496, 0.975135386, 0.9762196, 0.97808594, 0.98712385, 0.98519504, 0.973413169, 0.97429955, 0.9747838, 0.97810054, 0.98768646, 0.9843432, 0.969878912, 0.974873722, 0.9752265, 0.97956467, 0.9883209, 0.9869576, 0.973629951, 0.975564837, 0.9749467, 0.9791429, 0.9876395, 0.9850809, 0.969556391, 0.974901915, 0.9765853, 0.9777575, 0.9867411, 0.9853919, 0.973097086, 0.974229038, 0.9758548, 0.9776104, 0.9874954, 0.98469824, 0.970193923, 0.975084245, 0.97631025, 0.97907466, 0.9880166, 0.98727894, 0.974328279, 0.975382209, 0.97588706, 0.9787421, 0.9873483, 0.9853955, 0.970164955, 0.974924386, 0.9771403, 0.976709, 0.98635465, 0.9854035, 0.973679483, 0.974634051, 0.9754034, 0.97701275, 0.98725927, 0.9843424, 0.968553066, 0.974699736, 0.9736443, 0.9777618, 0.98741454, 0.98663795, 0.972909629, 0.975568712, 0.9733164, 0.9775354, 0.98707724, 0.9849704, 0.970142722, 0.975232899, 0.9746729, 0.9761337, 0.9860526, 0.9850788, 0.973904967, 0.97467041, 0.97329706, 0.9766202, 0.98677653, 0.98397106, 0.97086221, 0.975558162, 0.9737465, 0.9774679, 0.98767644, 0.98619586, 0.97481513, 0.97606045, 0.9743096, 0.977419, 0.9870716, 0.98453623, 0.970910966, 0.974744558, 0.9749448, 0.97561365, 0.98657084, 0.9847563, 0.974583864, 0.975148857, 0.97431415, 0.97657895, 0.98808, 0.9837247, 0.971204042, 0.975173354, 0.9747055, 0.9781829, 0.9887658, 0.9861973, 0.973832071, 0.974998713, 0.9738454, 0.9770577, 0.9877945, 0.98391557, 0.969973445, 0.974942625, 0.9741615, 0.97574395, 0.9866268, 0.9838229, 0.973511338, 0.974244535, 0.9723708, 0.97470945, 0.987267554, 0.982345581, 0.969276667, 0.974937975, 0.9734441, 0.97631603, 0.987914205, 0.985267937, 0.973012567, 0.974692464, 0.9728198, 0.9755584, 0.9875544, 0.98266095, 0.968665779, 0.973683119, 0.9735537, 0.97320026, 0.9859335, 0.98247015, 0.97230643, 0.972409129, 0.9715009, 0.97261363, 0.9870198, 0.9800602, 0.967891395, 0.973995566, 0.9725268, 0.9745796, 0.9879873, 0.9846125, 0.973239779, 0.975252628, 0.9737321, 0.9749801, 0.9870875, 0.9827578, 0.968909025, 0.974237323, 0.9753388, 0.9738783, 0.986376, 0.98356694, 0.97293967, 0.974106193, 0.974182, 0.9747105, 0.9871935, 0.98244506, 0.969533622, 0.9739604, 0.97495675, 0.9765362, 0.9877053, 0.98552793, 0.973271847, 0.974706888, 0.9754326, 0.97610563, 0.9867844, 0.98382634, 0.96896857, 0.974257469, 0.9771616, 0.9743912, 0.98608136, 0.98398757, 0.972820282, 0.973636627, 0.9752312, 0.974861, 0.9871949, 0.98295814, 0.969342172, 0.9743343, 0.9754377, 0.97581756, 0.9877527, 0.9857672, 0.973643661, 0.974474311, 0.9753779, 0.9760567, 0.98679566, 0.9841658, 0.969803154, 0.974306762, 0.97749126, 0.97516316, 0.9859819, 0.9844157, 0.97349447, 0.973435402, 0.9756286, 0.9756325, 0.986773, 0.98347664, 0.96944797, 0.974359512, 0.97671473, 0.9775059, 0.987452, 0.9865624, 0.974225879, 0.974542022, 0.97640187, 0.9769984, 0.9863922, 0.984242, 0.970434964, 0.973743439, 0.9773745, 0.97472185, 0.9853923, 0.9845508, 0.973721862, 0.972856045, 0.9755879, 0.9756, 0.9861945, 0.98323274, 0.969516397, 0.97262907, 0.97121483, 0.97217786, 0.9863266, 0.98473775, 0.967917264, 0.972101927, 0.9713641, 0.9720999, 0.9853843, 0.98169565, 0.964847624, 0.971610487, 0.9724585, 0.9695294, 0.98442984, 0.98234797, 0.968797147, 0.970652282, 0.96833885, 0.9688696, 0.98569536, 0.9814549, 0.96472657, 0.971673, 0.9700754, 0.9719088, 0.98618335, 0.9843992, 0.96821845, 0.9711159, 0.9691245, 0.96938854, 0.98557335, 0.982617, 0.964855, 0.97135675, 0.9716781, 0.9687783, 0.9850596, 0.98274076, 0.96969706, 0.97058296, 0.97048795, 0.96848375, 0.98591655, 0.9823607, 0.96736586, 0.97127026, 0.9713366, 0.9704828, 0.9866448, 0.9850032, 0.97022647, 0.9721765, 0.96964103, 0.9684305, 0.9852057, 0.98237824, 0.9666268, 0.9719311, 0.9732083, 0.9673671, 0.98416525, 0.9825071, 0.9708512, 0.9707439, 0.9702777, 0.9681045, 0.9848927, 0.9811007, 0.966518462, 0.971827507, 0.97267115, 0.9707422, 0.98627394, 0.9848572, 0.971053481, 0.972857296, 0.97153336, 0.97075427, 0.9863464, 0.9830078, 0.9673007, 0.9721232, 0.97426856, 0.9696612, 0.98495144, 0.98372656, 0.970443308, 0.970954835, 0.97255296, 0.9692216, 0.9857938, 0.9819699, 0.965888143, 0.971985579, 0.972921, 0.97125554, 0.9866083, 0.9846711, 0.96936625, 0.9721943, 0.9712644, 0.9696717, 0.9853332, 0.98183334, 0.964911878, 0.971643448, 0.9730958, 0.96853024, 0.98434424, 0.9829448, 0.968799353, 0.970994711, 0.9713157, 0.96922237, 0.9852947, 0.9811451, 0.9637264, 0.97121537, 0.9714947, 0.9715962, 0.9863564, 0.9845398, 0.9694234, 0.9715062, 0.97015834, 0.9705869, 0.9853608, 0.9821298, 0.9654849, 0.97058386, 0.97287387, 0.9701465, 0.9843844, 0.9829288, 0.9687817, 0.9697595, 0.969898, 0.9705267, 0.9847862, 0.98067653, 0.9634933, 0.9706476, 0.96942276, 0.9713797, 0.98545814, 0.9842451, 0.9681244, 0.9714101, 0.9692736, 0.97064304, 0.98462206, 0.98231196, 0.96365964, 0.9704957, 0.97151417, 0.9692308, 0.98386353, 0.98362184, 0.9692685, 0.97009224, 0.96953374, 0.9700474, 0.98537755, 0.98204863, 0.9645496, 0.9705926, 0.97039515, 0.9714319, 0.9860673, 0.9846395, 0.96910983, 0.97112095, 0.96816474, 0.97076434, 0.9852486, 0.9821775, 0.9649967, 0.9706213, 0.9709023, 0.9699359, 0.98429537, 0.98312587, 0.96913874, 0.9701802, 0.9688175, 0.9703147, 0.9852699, 0.981111, 0.9642335, 0.9706115, 0.969886, 0.97206545, 0.9862275, 0.98440397, 0.9686489, 0.9711447, 0.9678064, 0.9710889, 0.9851092, 0.981685, 0.96402085, 0.9706771, 0.9712577, 0.96938264, 0.9841096, 0.98214716, 0.9680463, 0.9699875, 0.9686799, 0.9688542, 0.9848503, 0.98038965, 0.96292436, 0.97084874, 0.96907234, 0.97087944, 0.9856602, 0.9831472, 0.9674563, 0.9713528, 0.96873873, 0.9701948, 0.9850325, 0.9807663, 0.9632356, 0.97059757, 0.971797, 0.9697408, 0.98401064, 0.9819635, 0.9678832, 0.97000915, 0.9696123, 0.97016925, 0.98506284, 0.98010224, 0.9631835, 0.9709419, 0.9693013, 0.9723551, 0.9860123, 0.9835697, 0.96730596, 0.97166866, 0.96855104, 0.9713579, 0.9846773, 0.980871, 0.9619444, 0.9714384, 0.9713835, 0.97036237, 0.9835418, 0.98109084, 0.9664705, 0.97089136, 0.96906066, 0.97021365, 0.98453796, 0.9794178, 0.9614033, 0.9711953, 0.9692555, 0.97194964, 0.98541784, 0.9831052, 0.9667635, 0.9717643, 0.96844316, 0.97102857, 0.984588, 0.98031104, 0.9624948, 0.97102517, 0.9706612, 0.9687611, 0.9832461, 0.9809653, 0.96643573, 0.9704761, 0.9686187, 0.9698197, 0.98422575, 0.9789838, 0.9613315, 0.97068506, 0.9683867, 0.96966064, 0.9843135, 0.9818771, 0.9657329, 0.971245, 0.9669339, 0.9690514, 0.9841642, 0.9794358, 0.9622159, 0.97062755, 0.9704793, 0.9693103, 0.98334026, 0.98096865, 0.96673644, 0.96984935, 0.96874726, 0.9693224, 0.9846202, 0.97847944, 0.9619468, 0.9701703, 0.96844393, 0.9716118, 0.98553294, 0.98201805, 0.966301, 0.9710736, 0.9673388, 0.9699274, 0.9847098, 0.9790692, 0.9618098, 0.9704273, 0.9700122, 0.968858, 0.9834755, 0.97963697, 0.9657295, 0.9692275, 0.9677135, 0.96897584, 0.9843396, 0.97767556, 0.960288, 0.9686004, 0.96769184, 0.9710418, 0.98501736, 0.9819741, 0.9653872, 0.9697743, 0.9657832, 0.96996325, 0.9840508, 0.9788512, 0.9603398, 0.96915996, 0.9695295, 0.96914095, 0.9828368, 0.9795379, 0.96485525, 0.9682723, 0.9678668, 0.96844316, 0.9840725, 0.9775344, 0.9590043, 0.9686766, 0.9679309, 0.9703143, 0.9848823, 0.98110473, 0.96341723, 0.969909, 0.966553, 0.97001374, 0.9838027, 0.9792261, 0.96003973, 0.9698986, 0.9700217, 0.9692842, 0.9830971, 0.98022366, 0.96399695, 0.9695173, 0.9669818, 0.9699916, 0.9839047, 0.97824895, 0.9593206, 0.9696749, 0.9675363, 0.9706259, 0.9843672, 0.98232806, 0.965007, 0.9703802, 0.9667626, 0.96941817, 0.9831957, 0.9799369, 0.9604384, 0.9689978, 0.96983093, 0.96925956, 0.9819853, 0.9813819, 0.965678, 0.9690917, 0.9673514, 0.9699277, 0.9829806, 0.9792445, 0.96032655, 0.96972716, 0.96837485, 0.9722663, 0.9847647, 0.98355675, 0.966926, 0.971892, 0.9678923, 0.9716136, 0.9843262, 0.9807109, 0.9625529, 0.9712133, 0.9707558, 0.9716119, 0.9836554, 0.9818518, 0.9673264, 0.9692226, 0.96876276, 0.9711974, 0.9844481, 0.97996014, 0.962849, 0.9711983, 0.96905553, 0.97304165, 0.9855276, 0.98353934, 0.96797246, 0.9725753, 0.9680663, 0.9722353, 0.98462373, 0.98100764, 0.96321845, 0.9720551, 0.97053254, 0.97077805, 0.9829461, 0.9820285, 0.9676715, 0.9714077, 0.9682416, 0.9707657, 0.9836014, 0.9801208, 0.9617621, 0.9719101, 0.96825176, 0.9734003, 0.9849384, 0.9833146, 0.9668336, 0.97290695, 0.9670564, 0.97190607, 0.9835487, 0.9806159, 0.96154094, 0.97198164, 0.96990854, 0.9710948, 0.982800603, 0.981416702, 0.966672301, 0.971727729, 0.9683718, 0.9712124, 0.98367524, 0.97921777, 0.9615944, 0.97210723, 0.96832407, 0.9737301, 0.9847707, 0.98302656, 0.96696174, 0.97297806, 0.9676817, 0.9726803, 0.9838628, 0.98070717, 0.96282566, 0.97239053, 0.97078097, 0.972056, 0.98257893, 0.9815792, 0.9673419, 0.9717477, 0.9690288, 0.9725115, 0.9843531, 0.97979456, 0.962797821, 0.972555578, 0.96936494, 0.9746943, 0.9849305, 0.98304147, 0.96759486, 0.9730443, 0.96817577, 0.9731078, 0.9840349, 0.98071635, 0.963048398, 0.972323656, 0.9710805, 0.972549, 0.9830305, 0.9815537, 0.967712402, 0.971843243, 0.96839976, 0.9723484, 0.9839034, 0.9779953, 0.9615047, 0.9708527, 0.9668764, 0.9743146, 0.98464644, 0.98258847, 0.967284143, 0.972343385, 0.9665455, 0.9734943, 0.984035, 0.9802287, 0.96246666, 0.9719719, 0.9692041, 0.9727757, 0.9831865, 0.98102623, 0.9673363, 0.9708991, 0.9664786, 0.9728161, 0.9842779, 0.97910666, 0.9626201, 0.9716368, 0.9673479, 0.9748702, 0.9849031, 0.98247325, 0.9668365, 0.9720462, 0.9659216, 0.9731827, 0.9838405, 0.9796178, 0.96190536, 0.970949, 0.9691844, 0.97268516, 0.9826431, 0.9801901, 0.96672666, 0.9704992, 0.9668764, 0.9724056, 0.98385125, 0.97843707, 0.9618846, 0.97090995, 0.96754944, 0.9746236, 0.9849776, 0.9819171, 0.96711797, 0.9715545, 0.96599966, 0.9730236, 0.9839532, 0.97963536, 0.96221924, 0.9711145, 0.968421, 0.9718195, 0.9826246, 0.9800081, 0.96631616, 0.9706498, 0.96655244, 0.97161865, 0.9835013, 0.9780433, 0.9607238, 0.9709168, 0.9666137, 0.9736583, 0.98461294, 0.98163867, 0.9662446, 0.9716578, 0.9656177, 0.9725816, 0.98379844, 0.9791347, 0.96187955, 0.97134954, 0.9684408, 0.97172743, 0.9826816, 0.9800031, 0.9664571, 0.9711467, 0.9671058, 0.97196823, 0.9838236, 0.9776847, 0.9611895, 0.97162485, 0.9670925, 0.9737441, 0.9847386, 0.9817106, 0.9661539, 0.9724558, 0.96605843, 0.9726452, 0.9838644, 0.97910196, 0.9616439, 0.9719831, 0.9685678, 0.97206384, 0.98292005, 0.97986436, 0.9660949, 0.9716882, 0.9673711, 0.9722278, 0.98395777, 0.9780151, 0.9614669, 0.971969, 0.9671611, 0.9740407, 0.9848854, 0.98171276, 0.96666056, 0.9723556, 0.96665066, 0.97267115, 0.98376036, 0.978965, 0.9624121, 0.97244453, 0.9695461, 0.97222215, 0.9828578, 0.97970617, 0.965994, 0.972067773, 0.96753055, 0.9722075, 0.98384875, 0.97745365, 0.960735261, 0.97235626, 0.9673785, 0.9741899, 0.9846822, 0.98124117, 0.965583801, 0.972912371, 0.9662258, 0.9731261, 0.9837449, 0.9785624, 0.9613792, 0.9724196, 0.96944445, 0.9727638, 0.98287165, 0.97933936, 0.9662968, 0.9720358, 0.96751285, 0.9727346, 0.98383766, 0.97725964, 0.96059686, 0.97243255, 0.9674307, 0.9744941, 0.9846676, 0.9810097, 0.966181159, 0.973088861, 0.96614355, 0.97298557, 0.9837772, 0.9785171, 0.9614724, 0.9724921, 0.9691277, 0.9726299, 0.9828368, 0.97918427, 0.96569699, 0.972062409, 0.9672885, 0.97227937, 0.9837147, 0.97688144, 0.959754765, 0.972577095, 0.96737415, 0.9745086, 0.9845285, 0.9810736, 0.9648607, 0.9731934, 0.96593696, 0.973231, 0.9836674, 0.9785739, 0.960169613, 0.973014832, 0.96950597, 0.9725673, 0.9829411, 0.9795029, 0.962113857, 0.971943021, 0.96669835, 0.97227037, 0.98387426, 0.97723866, 0.956083059, 0.972112656, 0.9670553, 0.97421753, 0.984776616, 0.98117137, 0.961901486, 0.972800076, 0.9656951, 0.9729273, 0.98397624, 0.9786274, 0.957482338, 0.972625911, 0.96933985, 0.9724796, 0.98313868, 0.979635835, 0.962409914, 0.972320974, 0.9672821, 0.97279817, 0.984186709, 0.977644205, 0.956879675, 0.972574711, 0.9677618, 0.97462434, 0.985053897, 0.981599629, 0.962775707, 0.97311461, 0.9663789, 0.9732399, 0.984038591, 0.978701591, 0.956821144, 0.972864509, 0.9694693, 0.97257227, 0.98300576, 0.97960806, 0.962140441, 0.972540557, 0.96727383, 0.97276026, 0.9840461, 0.97742665, 0.956642628, 0.972799063, 0.96775705, 0.97438353, 0.984899521, 0.981466413, 0.962913454, 0.973203123, 0.9661835, 0.97305024, 0.9841231, 0.978918, 0.958209634, 0.973104775, 0.969702, 0.9726547, 0.98316944, 0.9796244, 0.962860703, 0.972598851, 0.9673538, 0.9726424, 0.9840078, 0.97750205, 0.957458079, 0.972903788, 0.96764475, 0.97444475, 0.984814405, 0.981051207, 0.962949216, 0.973369002, 0.966087162, 0.973184705, 0.983950198, 0.978507817, 0.957954049, 0.973316729, 0.96960694, 0.972727, 0.98299724, 0.97949, 0.962717593, 0.972954094, 0.9673016, 0.97285944, 0.9840785, 0.9774188, 0.95740211, 0.972988963, 0.967639, 0.97462773, 0.98484886, 0.98114556, 0.962668896, 0.973511338, 0.96635234, 0.9734996, 0.983901381, 0.978294253, 0.957380712, 0.973386645, 0.96967834, 0.9727192, 0.982885718, 0.979065061, 0.962478578, 0.97297734, 0.9674683, 0.972896, 0.983983994, 0.976838648, 0.957172811, 0.973091006, 0.967974126, 0.974784672, 0.98479861, 0.980929494, 0.962880492, 0.973608971, 0.96635866, 0.97343904, 0.9839899, 0.9783015, 0.957938254, 0.973162234, 0.96958476, 0.972726, 0.9830263, 0.9792573, 0.963062763, 0.973044038, 0.9678371, 0.97308344, 0.98399264, 0.97704244, 0.95747447, 0.973148942, 0.9679471, 0.97459, 0.9849635, 0.9808209, 0.962729454, 0.973643422, 0.96657884, 0.97346455, 0.984114, 0.978101, 0.958012462, 0.973459721, 0.96992445, 0.9726383, 0.983083, 0.97904027, 0.963074625, 0.972867548, 0.9674667, 0.9729144, 0.98416245, 0.976970077, 0.958015323, 0.973256767, 0.9679737, 0.9748883, 0.9851874, 0.9808669, 0.96351707, 0.973905325, 0.96657026, 0.9737215, 0.9843493, 0.9786234, 0.959113419, 0.973773658, 0.96995866, 0.97299755, 0.9833468, 0.9800315, 0.963332951, 0.973477423, 0.96776384, 0.9731706, 0.98432416, 0.97805184, 0.958206356, 0.973684192, 0.9684254, 0.9750245, 0.985336363, 0.98200345, 0.964066207, 0.974408209, 0.96729636, 0.97402453, 0.9846015, 0.97988737, 0.959862769, 0.974327147, 0.9706362, 0.9735367, 0.98365045, 0.9807983, 0.965397477, 0.97396642, 0.96837425, 0.973669, 0.98470646, 0.9789532, 0.960388899, 0.974310279, 0.968705952, 0.975759685, 0.985526443, 0.982468069, 0.965705752, 0.9748469, 0.96733856, 0.9746313, 0.98447526, 0.97987235, 0.960409582, 0.97448653, 0.9703156, 0.97399706, 0.98333186, 0.98074645, 0.964960158, 0.974088907, 0.96814215, 0.9739891, 0.9843162, 0.97840285, 0.958932042, 0.973907113, 0.96843076, 0.97548133, 0.98517877, 0.98204666, 0.964486599, 0.974436462, 0.9670848, 0.9744329, 0.9845048, 0.9797968, 0.960188091, 0.974413514, 0.970517635, 0.973628938, 0.983772814, 0.980477571, 0.964747608, 0.973944604, 0.9683575, 0.97383016, 0.9847077, 0.9784328, 0.959779382, 0.974043965, 0.968831003, 0.975602865, 0.98550373, 0.98207957, 0.964957476, 0.974631548, 0.967653692, 0.974601567, 0.984707713, 0.979621887, 0.960482955, 0.974469066, 0.970966935, 0.9737342, 0.983920395, 0.980644643, 0.965049267, 0.97419095, 0.9687773, 0.97378266, 0.9847066, 0.9783774, 0.959222436, 0.974298954, 0.9691296, 0.97566605, 0.985523, 0.9821729, 0.964845717, 0.975043476, 0.9678606, 0.97457063, 0.98458636, 0.9795833, 0.959943354, 0.974765539, 0.9708994, 0.9736621, 0.983674645, 0.980409145, 0.965281367, 0.974527836, 0.9689983, 0.97400993, 0.98475498, 0.978312254, 0.960047603, 0.974644244, 0.9691742, 0.97582257, 0.9855476, 0.9820135, 0.965094924, 0.975364447, 0.968138218, 0.974847436, 0.9846858, 0.97956824, 0.960710406, 0.974497139, 0.97147125, 0.974238217, 0.98389536, 0.9807766, 0.965592146, 0.974580288, 0.969557, 0.97436035, 0.9847835, 0.9784665, 0.960005343, 0.974811733, 0.969580412, 0.975913942, 0.98521775, 0.9820072, 0.964948475, 0.975593686, 0.96862304, 0.9747005, 0.9845316, 0.97960186, 0.960486591, 0.975253165, 0.9714645, 0.97401625, 0.9836088, 0.9807, 0.965441823, 0.974869549, 0.96947956, 0.9743737, 0.98472726, 0.97896326, 0.960393667, 0.975266814, 0.970192, 0.9764606, 0.9854622, 0.98254883, 0.965525448, 0.975614548, 0.9692342, 0.97532564, 0.9845114, 0.97998446, 0.960758269, 0.975103676, 0.9715962, 0.974355, 0.983523, 0.9810199, 0.965769351, 0.974439204, 0.969382763, 0.974559188, 0.9845426, 0.9787056, 0.960369229, 0.975034833, 0.969989061, 0.976261616, 0.98534095, 0.9824929, 0.965730309, 0.97562772, 0.96935564, 0.97520524, 0.9845924, 0.9799152, 0.961392581, 0.975510538, 0.97231793, 0.9746041, 0.9840673, 0.98110217, 0.966342747, 0.975262702, 0.9707143, 0.97489774, 0.9849213, 0.97909, 0.961494863, 0.975558281, 0.9708428, 0.9767606, 0.98578864, 0.98261803, 0.966723859, 0.976019084, 0.9696724, 0.97545344, 0.9848813, 0.98020715, 0.962241828, 0.975425124, 0.97192824, 0.9747142, 0.9840979, 0.98104197, 0.966688752, 0.975044489, 0.96999735, 0.97495836, 0.98503286, 0.97918755, 0.961801648, 0.975252032, 0.9704763, 0.9765573, 0.9858218, 0.98271966, 0.966649473, 0.975877762, 0.96928316, 0.9754521, 0.98486763, 0.98040205, 0.962717593, 0.975676835, 0.9722298, 0.97490805, 0.98405683, 0.9813829, 0.966949642, 0.975423992, 0.97055006, 0.9751608, 0.98503053, 0.97940856, 0.961850524, 0.975813746, 0.9708858, 0.9768614, 0.98591006, 0.9830336, 0.966779649, 0.976251185, 0.9699302, 0.9755849, 0.985044, 0.9806358, 0.962482035, 0.975965738, 0.97298414, 0.9751794, 0.9841984, 0.98167485, 0.96709758, 0.975591183, 0.9712316, 0.97540754, 0.98504514, 0.97976583, 0.962004721, 0.975966334, 0.97164994, 0.97698087, 0.98558515, 0.98326486, 0.966339111, 0.976306021, 0.9702898, 0.97573316, 0.98458236, 0.9806908, 0.961258233, 0.976051569, 0.97273827, 0.97498226, 0.9840036, 0.98148376, 0.965744555, 0.975573719, 0.9707847, 0.9754275, 0.98504454, 0.9794712, 0.96053648, 0.976093829, 0.9714924, 0.97741836, 0.9859001, 0.98305273, 0.965913951, 0.976356745, 0.9698585, 0.97588444, 0.98489016, 0.9806137, 0.961574137, 0.976207554, 0.9729445, 0.9750642, 0.9840816, 0.98185253, 0.966459811, 0.975879669, 0.9712027, 0.9755495, 0.9850499, 0.9796712, 0.961255431, 0.976183236, 0.97155946, 0.9774189, 0.9858963, 0.9833052, 0.966287315, 0.976695478, 0.97036964, 0.9765211, 0.98513603, 0.9808625, 0.961688519, 0.97650075, 0.9727129, 0.975468, 0.9842284, 0.9817037, 0.966264844, 0.976100206, 0.97108406, 0.975804, 0.98496383, 0.97958124, 0.960622609, 0.976493001, 0.97116584, 0.9774327, 0.9857841, 0.98305434, 0.965545177, 0.97677964, 0.9695051, 0.9764495, 0.9849508, 0.98072743, 0.960951626, 0.976614535, 0.9726724, 0.9755893, 0.9839888, 0.9816629, 0.965674639, 0.976055026, 0.97030896, 0.9759049, 0.9849407, 0.97981685, 0.960831106, 0.976386607, 0.97084355, 0.97763866, 0.9858696, 0.9830673, 0.965942085, 0.976721764, 0.9700076, 0.97647494, 0.98479325, 0.9804079, 0.961097956, 0.976749837, 0.97249377, 0.97566617, 0.98385, 0.98122656, 0.965568602, 0.976246297, 0.9706302, 0.9759914, 0.9846144, 0.9791862, 0.960083783, 0.976692736, 0.9713768, 0.9776213, 0.98521495, 0.98287696, 0.965391576, 0.977003276, 0.97004277, 0.97631174, 0.98450273, 0.98015827, 0.961059511, 0.976920366, 0.97251743, 0.9758237, 0.9835908, 0.9811841, 0.966003358, 0.976648629, 0.9702987, 0.9758562, 0.98457295, 0.9789787, 0.960334718, 0.976691961, 0.9706701, 0.97723603, 0.9849823, 0.98236465, 0.96535057, 0.97679764, 0.9691655, 0.9757968, 0.9835999, 0.9796076, 0.96087605, 0.9766501, 0.9722539, 0.9751532, 0.9828211, 0.98034006, 0.965475023, 0.976255596, 0.9700152, 0.97527575, 0.9840905, 0.9784787, 0.959989429, 0.976659, 0.97054493, 0.976934, 0.98494923, 0.9823313, 0.966038823, 0.977077365, 0.9696668, 0.97561204, 0.9841381, 0.97977966, 0.961265504, 0.976822495, 0.9720556, 0.9747901, 0.98322636, 0.9808482, 0.96578902, 0.976272166, 0.97053695, 0.97509336, 0.9842573, 0.9787536, 0.959825158, 0.976595283, 0.97008675, 0.9767715, 0.9850519, 0.9821677, 0.96532714, 0.9769331, 0.9686864, 0.97540706, 0.9837775, 0.9792112, 0.9595943, 0.976532, 0.97176623, 0.97466147, 0.9831578, 0.9807571, 0.9653096, 0.97631526, 0.96989644, 0.97515637, 0.9841719, 0.9789236, 0.9597784, 0.976552, 0.9698944, 0.97651684, 0.984727621, 0.982381999, 0.96482354, 0.97648025, 0.9687773, 0.97480065, 0.983822405, 0.97943598, 0.95945007, 0.97626776, 0.9708472, 0.97405994, 0.98262733, 0.9803088, 0.964573, 0.97597367, 0.96888226, 0.97425395, 0.9836057, 0.97852325, 0.958746731, 0.976237059, 0.96938205, 0.97620744, 0.9845426, 0.9823759, 0.964958, 0.97616214, 0.9679979, 0.97499067, 0.9836494, 0.9797825, 0.96014148, 0.975687742, 0.97085816, 0.9735604, 0.98275137, 0.98061633, 0.96492517, 0.975293, 0.968833, 0.9738079, 0.9838823, 0.9784276, 0.9589816, 0.9757531, 0.9693273, 0.9754106, 0.98470324, 0.98202425, 0.9646949, 0.9763242, 0.968287, 0.9738062, 0.98394185, 0.97895813, 0.95914626, 0.97604626, 0.9712104, 0.97333306, 0.9830016, 0.97993976, 0.963902, 0.975659, 0.9692472, 0.9736702, 0.98383987, 0.9774424, 0.957972, 0.9759203, 0.96953195, 0.97548556, 0.9846156, 0.98108613, 0.9633803, 0.9761345, 0.9686401, 0.97437924, 0.98364294, 0.9782407, 0.9584595, 0.9757622, 0.971758, 0.9735911, 0.9828225, 0.9797079, 0.96333027, 0.975298, 0.96942854, 0.9738425, 0.9838671, 0.97757244, 0.9575457, 0.97548944, 0.969821, 0.9755554, 0.98455346, 0.9813484, 0.96300375, 0.9760148, 0.9686618, 0.9745238, 0.98369366, 0.97889984, 0.9585022, 0.9756672, 0.97158337, 0.97412044, 0.9828029, 0.9799287, 0.96371984, 0.9754832, 0.96972096, 0.97436744, 0.9840334, 0.97811353, 0.9582333, 0.975571, 0.9698842, 0.97612405, 0.9846959, 0.9820108, 0.9642213, 0.9758547, 0.96856254, 0.9753122, 0.9837515, 0.9782878, 0.95608646, 0.97392803, 0.9697137, 0.9743886, 0.982447, 0.97865134, 0.9614184, 0.9736201, 0.96679115, 0.9740901, 0.9828779, 0.9746166, 0.95197266, 0.973032, 0.9660628, 0.9755805, 0.9831342, 0.97737575, 0.9581476, 0.97241676, 0.9641635, 0.97389144, 0.9819502, 0.97487485, 0.9523238, 0.97187555, 0.9672936, 0.9731179, 0.9805932, 0.9747322, 0.95591074, 0.97171605, 0.9653408, 0.9735494, 0.981218, 0.9720904, 0.9501851, 0.97149026, 0.9642294, 0.97471094, 0.98147744, 0.9761297, 0.95532006, 0.9717722, 0.96244025, 0.9736554, 0.9811029, 0.97316134, 0.9501163, 0.9712263, 0.966203, 0.97311753, 0.98003197, 0.9739767, 0.958282, 0.9687182, 0.9630252, 0.9726849, 0.9806918, 0.9689725, 0.94804335, 0.9676128, 0.96031755, 0.9732153, 0.9816358, 0.9743807, 0.9571421, 0.96866816, 0.9607772, 0.97222507, 0.9800081, 0.97094536, 0.94678587, 0.96757966, 0.9633853, 0.9710117, 0.97899055, 0.9722944, 0.95510364, 0.9680527, 0.9618674, 0.9700254, 0.979571, 0.9707919, 0.9481312, 0.968399, 0.96134335, 0.9730968, 0.98173165, 0.9762246, 0.95652765, 0.97051436, 0.96098953, 0.9717827, 0.9805012, 0.9722101, 0.9526467, 0.9691817, 0.9643583, 0.97110116, 0.979817, 0.97347426, 0.9587062, 0.9690318, 0.96154135, 0.9712138, 0.9806817, 0.97078866, 0.9500106, 0.969487, 0.9619147, 0.973164, 0.98181653, 0.97551197, 0.9563314, 0.9699887, 0.95971286, 0.97112733, 0.98012537, 0.97262156, 0.9502926, 0.9696412, 0.9629415, 0.9686356, 0.97828496, 0.97190046, 0.95621574, 0.9701366, 0.96062064, 0.96955115, 0.9800008, 0.9698177, 0.9502687, 0.97077787, 0.9609108, 0.97110283, 0.9800899, 0.9747994, 0.95579624, 0.9703966, 0.9569614, 0.9683461, 0.9788016, 0.9704673, 0.94814235, 0.9691964, 0.9609099, 0.9673899, 0.97775, 0.9716236, 0.95442206, 0.96877944, 0.95792353, 0.9681484, 0.9794851, 0.9687769, 0.9459294, 0.96827155, 0.9583193, 0.9704437, 0.9802136, 0.97440875, 0.95482844, 0.9706388, 0.95763975, 0.96944237, 0.9797096, 0.9708458, 0.9486505, 0.9704945, 0.9616235, 0.96817625, 0.9785712, 0.9724958, 0.9552755, 0.97014195, 0.9579989, 0.9688214, 0.97930336, 0.96942925, 0.9466819, 0.9695656, 0.9573828, 0.9707248, 0.97999036, 0.97418356, 0.9524065, 0.97056043, 0.95668757, 0.9690523, 0.97906184, 0.97035134, 0.9469752, 0.9700705, 0.9611529, 0.96848094, 0.97830516, 0.9718259, 0.9545175, 0.9703427, 0.9590135, 0.9699159, 0.98006403, 0.96951205, 0.9469314, 0.97073704, 0.9596242, 0.9722447, 0.9812538, 0.97544664, 0.9551051, 0.97094166, 0.9588367, 0.9709774, 0.98012733, 0.97144, 0.94856036, 0.96943605, 0.96246797, 0.96918607, 0.9791166, 0.97304755, 0.9548432, 0.9689584, 0.95988953, 0.9702219, 0.98000044, 0.96933436, 0.94594586, 0.9679987, 0.9595484, 0.97236943, 0.98095864, 0.9740397, 0.9543138, 0.96950585, 0.9580985, 0.9712346, 0.9799243, 0.97017753, 0.948576808, 0.96963644, 0.96233016, 0.9697179, 0.9793012, 0.97149837, 0.9547591, 0.97000927, 0.96007687, 0.9709782, 0.98071724, 0.9688149, 0.9462501, 0.96921104, 0.9590124, 0.9727378, 0.9817553, 0.9737396, 0.953123331, 0.970051527, 0.9572173, 0.97136146, 0.98059505, 0.9698169, 0.946923316, 0.969184279, 0.9617181, 0.9707736, 0.9805331, 0.9711891, 0.9533686, 0.9694684, 0.95951813, 0.9717124, 0.98199594, 0.96866447, 0.9455585, 0.9700398, 0.9595911, 0.97347903, 0.98273224, 0.97456247, 0.9551025, 0.97133684, 0.9590431, 0.972784, 0.9813618, 0.97064674, 0.94984215, 0.9701502, 0.9628586, 0.9718045, 0.9803985, 0.97210497, 0.9557979, 0.9692788, 0.9598095, 0.97263753, 0.98173624, 0.9693233, 0.9474304, 0.9687973, 0.95943195, 0.97419196, 0.98202217, 0.9742877, 0.9544278, 0.9692801, 0.9580744, 0.97251093, 0.980742, 0.9702046, 0.9484302, 0.96843195, 0.9617361, 0.9714464, 0.9797865, 0.9714095, 0.95429134, 0.96828574, 0.95966786, 0.97222555, 0.98115027, 0.96911395, 0.9474116, 0.9688233, 0.9593806, 0.97393316, 0.98201835, 0.974007, 0.9549923, 0.96960527, 0.95806813, 0.97266495, 0.9806331, 0.9702372, 0.94852436, 0.9688611, 0.9615752, 0.9719533, 0.979487, 0.9717418, 0.9555182, 0.96939707, 0.95987165, 0.973007, 0.9808297, 0.96919024, 0.94763875, 0.96875405, 0.95908535, 0.9746834, 0.9814658, 0.9738038, 0.954754, 0.9697472, 0.9576325, 0.9735223, 0.9804882, 0.97085625, 0.9495269, 0.9691843, 0.96171045, 0.97270083, 0.9798506, 0.97206587, 0.95574003, 0.9688912, 0.9590928, 0.97308606, 0.98121005, 0.9692926, 0.94785887, 0.96811765, 0.95879495, 0.97476476, 0.98181677, 0.9741969, 0.9547177, 0.96965253, 0.9571432, 0.97331387, 0.9808755, 0.97041726, 0.9477291, 0.96874857, 0.96130776, 0.9722873, 0.97964853, 0.9716147, 0.9536698, 0.9679741, 0.9587503, 0.97300243, 0.98094547, 0.9692754, 0.94607997, 0.9688673, 0.9585365, 0.97484154, 0.981590092, 0.97463131, 0.9538741, 0.9697459, 0.95766795, 0.9735526, 0.98093665, 0.9707993, 0.9477865, 0.9687515, 0.96109897, 0.9722864, 0.9798821, 0.9721693, 0.954959869, 0.969124615, 0.958390176, 0.972836614, 0.98133403, 0.96929044, 0.946760237, 0.96893096, 0.95811903, 0.97461444, 0.98222053, 0.9745281, 0.9541277, 0.97004694, 0.9570668, 0.9730583, 0.9811266, 0.97049135, 0.94709873, 0.96943295, 0.96063614, 0.97171324, 0.9801247, 0.9719447, 0.9534567, 0.96905309, 0.95738745, 0.9717951, 0.98047024, 0.9695822, 0.94230825, 0.9671191, 0.9560763, 0.9731312, 0.9814214, 0.9752763, 0.95013684, 0.9683823, 0.9567056, 0.9725381, 0.9805941, 0.9716806, 0.94570535, 0.9684165, 0.961771, 0.97169757, 0.97998786, 0.9730198, 0.9534182, 0.9685157, 0.9590101, 0.97272134, 0.9815854, 0.9712676, 0.9456119, 0.9689335, 0.9593791, 0.9748199, 0.9821551, 0.97628176, 0.953791, 0.9702344, 0.95775354, 0.97356015, 0.98126525, 0.9724963, 0.9485473, 0.9701306, 0.9622668, 0.97249144, 0.9804007, 0.9736084, 0.95524186, 0.9698864, 0.9589763, 0.97267747, 0.9814996, 0.9711372, 0.94713145, 0.9699518, 0.9591646, 0.9741536, 0.98208106, 0.97585493, 0.9546601, 0.97061473, 0.95857525, 0.9731338, 0.9812273, 0.9724648, 0.94944042, 0.970283449, 0.9627713, 0.9722139, 0.9801584, 0.97383446, 0.956270516, 0.969860673, 0.9597841, 0.97282976, 0.9815678, 0.971539, 0.949231446, 0.969845414, 0.95935535, 0.9744622, 0.9822235, 0.97627515, 0.955582559, 0.970156312, 0.95833105, 0.9727744, 0.98088086, 0.97280955, 0.949923158, 0.969371319, 0.9627007, 0.971663, 0.979815, 0.97421217, 0.956345558, 0.968515277, 0.95909935, 0.9720999, 0.9810378, 0.9720123, 0.94911104, 0.96869165, 0.960553, 0.9741866, 0.98212713, 0.97755754, 0.95744056, 0.96964616, 0.95974404, 0.972692, 0.98062176, 0.97328585, 0.95081747, 0.9683746, 0.9629567, 0.97081786, 0.9803125, 0.975003, 0.9570365, 0.968316, 0.9607446, 0.97223985, 0.98186284, 0.9727647, 0.94768924, 0.9698553, 0.960668, 0.97406626, 0.9821949, 0.9775466, 0.9533164, 0.97121584, 0.9593676, 0.9728491, 0.98089224, 0.9736953, 0.94690865, 0.9715218, 0.9631853, 0.97199595, 0.980533, 0.9751482, 0.95452553, 0.9700577, 0.9598564, 0.9729637, 0.98187894, 0.9722696, 0.9459049, 0.9699139, 0.95989275, 0.9744917, 0.9826016, 0.9771837, 0.9544546, 0.9704104, 0.9585636, 0.9732809, 0.98154426, 0.9740151, 0.9486616, 0.9702973, 0.9633972, 0.97242635, 0.9809039, 0.97596747, 0.95735097, 0.9707285, 0.9618443, 0.97343373, 0.98227966, 0.9737293, 0.95025337, 0.97098404, 0.9625507, 0.97514004, 0.98342454, 0.9782043, 0.9572038, 0.97162926, 0.96032155, 0.97379804, 0.98229307, 0.9748238, 0.9514808, 0.97089684, 0.96508336, 0.97278553, 0.98166245, 0.9761397, 0.9580724, 0.9710494, 0.9625458, 0.97339994, 0.98302644, 0.9735269, 0.950595081, 0.971086442, 0.9626195, 0.9748658, 0.983372, 0.9778457, 0.95646167, 0.9714465, 0.9600542, 0.9729989, 0.9818034, 0.9743217, 0.9507989, 0.97054815, 0.96400756, 0.9717979, 0.98106307, 0.9754058, 0.95755106, 0.97018176, 0.9626948, 0.97267705, 0.98169315, 0.97314215, 0.949876666, 0.970137477, 0.96233094, 0.9742988, 0.9823507, 0.97804284, 0.95705825, 0.97084683, 0.9611267, 0.9732289, 0.9815777, 0.9746197, 0.950602174, 0.969687521, 0.9643345, 0.97227705, 0.98083764, 0.97606826, 0.9574987, 0.970018, 0.9624435, 0.9728017, 0.9819408, 0.9735329, 0.9496734, 0.9699249, 0.96254265, 0.97430104, 0.9827169, 0.97798103, 0.95677704, 0.9707602, 0.96078295, 0.97300804, 0.98176056, 0.9748813, 0.95082057, 0.9704105, 0.96444315, 0.97158873, 0.981011, 0.9752485, 0.95641327, 0.9694517, 0.96132475, 0.9722443, 0.98233175, 0.97302574, 0.94929266, 0.96954453, 0.96149796, 0.9741582, 0.9831004, 0.9776089, 0.9566601, 0.9706287, 0.9605177, 0.97261095, 0.9818305, 0.97386545, 0.9507613, 0.9693413, 0.9641249, 0.9716125, 0.98097193, 0.9751634, 0.9568064, 0.96937644, 0.9612405, 0.97243214, 0.9817889, 0.97269326, 0.95003587, 0.9684797, 0.9618151, 0.97390807, 0.9824476, 0.9774424, 0.95724285, 0.96988094, 0.9607432, 0.972344, 0.9813346, 0.97375995, 0.9498213, 0.9687663, 0.96267575, 0.9698249, 0.98036927, 0.97488266, 0.95507514, 0.96844876, 0.95861787, 0.9706269, 0.98193824, 0.97284806, 0.9469742, 0.9689295, 0.95865643, 0.97233194, 0.98260826, 0.9778406, 0.9548184, 0.97022086, 0.9588254, 0.9710328, 0.9813168, 0.9745026, 0.94838536, 0.9695433, 0.9624564, 0.9695284, 0.9804473, 0.9758448, 0.95528066, 0.9689906, 0.95980245, 0.9703992, 0.98180205, 0.9736832, 0.9468098, 0.9685914, 0.95941275, 0.9716179, 0.9825055, 0.97817606, 0.95423996, 0.969329, 0.9575444, 0.97005403, 0.9814067, 0.9750783, 0.9474245, 0.9665941, 0.96122265, 0.9682133, 0.9804897, 0.97564155, 0.9528915, 0.96614987, 0.9581244, 0.9685801, 0.9811458, 0.97266656, 0.9431135, 0.9655434, 0.9579859, 0.97014296, 0.9820433, 0.9773704, 0.9522037, 0.96654874, 0.9588484, 0.96942365, 0.98128146, 0.9740036, 0.9471286, 0.96659565, 0.9623984, 0.9682685, 0.9802619, 0.97509915, 0.9530646, 0.9658469, 0.95974076, 0.96952504, 0.9821266, 0.9736834, 0.94640505, 0.966545, 0.9608485, 0.9719067, 0.98301, 0.97810405, 0.95365614, 0.96773595, 0.96005875, 0.97097045, 0.982038, 0.9747868, 0.9476198, 0.96736044, 0.96309394, 0.96963394, 0.9809641, 0.97618765, 0.9542439, 0.96830606, 0.9619513, 0.97144204, 0.9820583, 0.97406095, 0.94655704, 0.9680848, 0.96208525, 0.97437763, 0.9838146, 0.97910196, 0.9538604, 0.9686855, 0.96041214, 0.97217345, 0.98232186, 0.9757597, 0.947343469, 0.967736959, 0.964804, 0.9709101, 0.981503963, 0.977069736, 0.954761267, 0.969517171, 0.9631456, 0.97289246, 0.9829759, 0.97493863, 0.94703984, 0.9697122, 0.96360797, 0.9745409, 0.9836991, 0.9791878, 0.95423913, 0.97045654, 0.9615395, 0.973446, 0.98263437, 0.9760005, 0.94747305, 0.9697575, 0.9660406, 0.9728064, 0.9819339, 0.9774015, 0.9553368, 0.969601, 0.96259314, 0.97421175, 0.9831678, 0.97543204, 0.94978803, 0.9713905, 0.9634041, 0.976299, 0.98393714, 0.9800049, 0.9563364, 0.97286147, 0.96283317, 0.975492, 0.9829478, 0.97732466, 0.95195, 0.97328746, 0.9661981, 0.97469795, 0.9823658, 0.97873175, 0.95828575, 0.97266114, 0.9635339, 0.9751845, 0.9833558, 0.9766051, 0.95102537, 0.97261375, 0.9640808, 0.97695243, 0.98381275, 0.9801925, 0.9566714, 0.9718658, 0.9628849, 0.9757721, 0.9828416, 0.9773402, 0.9496418, 0.9722139, 0.9670253, 0.974843, 0.98212487, 0.97909594, 0.9577668, 0.9727126, 0.96488076, 0.97533256, 0.9834244, 0.9772046, 0.95056707, 0.9727086, 0.9650797, 0.9769582, 0.9838223, 0.9809622, 0.957118511, 0.973198473, 0.96323806, 0.97571886, 0.98281235, 0.9775978, 0.952013731, 0.972267091, 0.9665403, 0.97479385, 0.9820738, 0.97880584, 0.95768136, 0.9720703, 0.96396214, 0.9754346, 0.98317945, 0.9764911, 0.9496009, 0.9724834, 0.963911, 0.97710663, 0.9835983, 0.9804212, 0.9568003, 0.9731252, 0.9627323, 0.97601175, 0.9829098, 0.97778225, 0.9518383, 0.9728303, 0.966496, 0.9749902, 0.98226285, 0.9788586, 0.9578193, 0.972647, 0.96397877, 0.9755947, 0.9834252, 0.9767343, 0.95063525, 0.9727595, 0.9644527, 0.97738785, 0.98401767, 0.9806538, 0.9574034, 0.973217, 0.9629674, 0.97638434, 0.98307234, 0.97782665, 0.9525134, 0.9726006, 0.9666644, 0.97532904, 0.98232245, 0.97898906, 0.9580376, 0.97255695, 0.9642395, 0.97570735, 0.98328745, 0.97686017, 0.95075035, 0.97254586, 0.96469736, 0.9773258, 0.98392165, 0.98063046, 0.9576697, 0.9729911, 0.96302354, 0.97599083, 0.9827603, 0.97757745, 0.9530301, 0.9725145, 0.96703434, 0.9751288, 0.982123, 0.9791265, 0.9591691, 0.9725655, 0.96465945, 0.9757648, 0.98336667, 0.97703665, 0.9519886, 0.9728875, 0.9648719, 0.97751606, 0.98397684, 0.98090315, 0.9581061, 0.97354287, 0.9631098, 0.97610587, 0.983001, 0.977842, 0.953087, 0.9731472, 0.96677524, 0.9752309, 0.9822063, 0.97915614, 0.9594228, 0.97319263, 0.9639697, 0.97549874, 0.9832144, 0.97694767, 0.95143324, 0.9727988, 0.9643707, 0.97728616, 0.9839527, 0.98085004, 0.95860636, 0.9736858, 0.9638451, 0.97624207, 0.9829214, 0.97790295, 0.95308065, 0.9728399, 0.9671929, 0.97512907, 0.98216254, 0.9791741, 0.95928955, 0.9728224, 0.96456057, 0.9756495, 0.98320264, 0.9769661, 0.9517439, 0.97278285, 0.9648426, 0.9771006, 0.9839571, 0.9808466, 0.95823133, 0.97316813, 0.9632524, 0.9756841, 0.9829386, 0.9778587, 0.95289534, 0.97314113, 0.96738553, 0.974898, 0.98231816, 0.9793179, 0.9589946, 0.97293955, 0.96483916, 0.9754158, 0.98333126, 0.9770274, 0.95040613, 0.9730095, 0.9651199, 0.97745377, 0.98394704, 0.98061097, 0.9562313, 0.9736971, 0.96363497, 0.97633684, 0.98306113, 0.97800535, 0.95161414, 0.97346854, 0.9680581, 0.9758237, 0.9825111, 0.9792477, 0.9566777, 0.97366196, 0.9657228, 0.9760711, 0.98367155, 0.9774468, 0.94874597, 0.97399354, 0.96620953, 0.9781982, 0.98452073, 0.9811738, 0.95577013, 0.9752085, 0.96583885, 0.97724223, 0.98360807, 0.97866756, 0.9506568, 0.9747751, 0.96980494, 0.9765178, 0.9831508, 0.98029625, 0.9571823, 0.97544813, 0.96759206, 0.9770538, 0.9842021, 0.9783725, 0.9502129, 0.97590613, 0.96844256, 0.9786693, 0.9850111, 0.9822872, 0.9603847, 0.97665787, 0.9668916, 0.9774254, 0.9837797, 0.9794871, 0.953732, 0.97558427, 0.9703764, 0.9765534, 0.9831624, 0.98040223, 0.9600336, 0.9757875, 0.9681916, 0.97709334, 0.9843627, 0.9786541, 0.95324063, 0.9760347, 0.9692229, 0.97927296, 0.985302, 0.9824911, 0.96002907, 0.97675633, 0.96840346, 0.97801447, 0.9843285, 0.9802374, 0.95460755, 0.976492, 0.97189033, 0.9772978, 0.98372114, 0.9815128, 0.9602814, 0.976636, 0.9693841, 0.9775466, 0.9847296, 0.97973067, 0.95377475, 0.9767274, 0.9700224, 0.9791848, 0.9853634, 0.9829491, 0.96015584, 0.97722787, 0.9688101, 0.97796154, 0.9843699, 0.98010784, 0.95445997, 0.97673607, 0.97223884, 0.9775728, 0.98416764, 0.98143643, 0.9606083, 0.9768217, 0.97015107, 0.9780999, 0.98514783, 0.9791429, 0.9528924, 0.9770593, 0.9704418, 0.9798662, 0.9860188, 0.98318475, 0.9601718, 0.9775113, 0.96926147, 0.9785875, 0.98499423, 0.98060143, 0.9560032, 0.9770776, 0.97255194, 0.9780306, 0.9846087, 0.9819786, 0.9617346, 0.97700524, 0.97005266, 0.9782024, 0.9854116, 0.9795155, 0.95436245, 0.9769538, 0.9703525, 0.9803848, 0.98607117, 0.98314524, 0.9616327, 0.9776593, 0.9692745, 0.9789797, 0.9850898, 0.98041534, 0.9574315, 0.977235, 0.972416, 0.9783493, 0.98459595, 0.98187, 0.9637213, 0.9775818, 0.96983844, 0.9786773, 0.98565835, 0.9798552, 0.9576503, 0.97796667, 0.9705521, 0.98047614, 0.9862629, 0.98346865, 0.9631592, 0.9781827, 0.9691302, 0.9790268, 0.98494476, 0.9807637, 0.95825714, 0.9776364, 0.97244203, 0.9784728, 0.98483354, 0.9823973, 0.96462035, 0.97770905, 0.9702113, 0.9788684, 0.98563015, 0.98058474, 0.95830256, 0.97777426, 0.9706252, 0.98066086, 0.9864254, 0.98388934, 0.96488714, 0.9781301, 0.96921, 0.9792486, 0.98522377, 0.98106396, 0.9584538, 0.9771945, 0.97198695, 0.9783508, 0.98471457, 0.98213977, 0.9629868, 0.97692424, 0.9701671, 0.97891253, 0.98575145, 0.9807506, 0.95774084, 0.976786, 0.97067493, 0.98067415, 0.98634756, 0.983823, 0.9631425, 0.9775169, 0.96957755, 0.97956926, 0.9854364, 0.9814463, 0.95950645, 0.97708774, 0.972825, 0.9790054, 0.9852024, 0.9828013, 0.96518254, 0.9772298, 0.970824, 0.9792469, 0.9860184, 0.9809606, 0.9584505, 0.9774147, 0.9712768, 0.980684, 0.9864016, 0.98405015, 0.96392703, 0.97796255, 0.96980864, 0.97940904, 0.985342979, 0.981487513, 0.958679, 0.977405, 0.97299844, 0.97872466, 0.98496825, 0.98269504, 0.9643855, 0.9773268, 0.97097516, 0.9791464, 0.9858978, 0.980958, 0.9582638, 0.97785634, 0.9718112, 0.9807886, 0.9865552, 0.9843807, 0.9648721, 0.9785266, 0.97064364, 0.9795904, 0.9856166, 0.98201996, 0.96051395, 0.97796893, 0.97381544, 0.97909296, 0.9851123, 0.98325723, 0.9659678, 0.97810006, 0.9721951, 0.9792518, 0.98603404, 0.98153764, 0.9598284, 0.9784444, 0.9724187, 0.9807295, 0.98641807, 0.9847318, 0.9650908, 0.97845477, 0.9719297, 0.97995824, 0.9857943, 0.9828441, 0.9607073, 0.97778314, 0.97426313, 0.97909796, 0.9854344, 0.9837273, 0.9650477, 0.97846, 0.9723479, 0.97950065, 0.9861988, 0.98174715, 0.9587755, 0.9781998, 0.97232664, 0.98091, 0.9866442, 0.98470265, 0.96613806, 0.97964257, 0.97260416, 0.9796054, 0.9863905, 0.9826116, 0.9594417, 0.97831476, 0.9743086, 0.9788435, 0.9858439, 0.9837938, 0.96567655, 0.97849107, 0.9732764, 0.9792133, 0.98860836, 0.982011, 0.9595169, 0.9802408, 0.97571236, 0.98071, 0.9904247, 0.98525846, 0.9658089, 0.98185104, 0.9749314, 0.97919637, 0.9891422, 0.9828081, 0.9594394, 0.9802111, 0.976605, 0.9788021, 0.98823917, 0.9838245, 0.9649926, 0.979601, 0.9740926, 0.9791094, 0.9891483, 0.98256105, 0.9589904, 0.9810121, 0.9752593, 0.98016787, 0.9901244, 0.98523164, 0.96468073, 0.9820968, 0.97422534, 0.97910994, 0.98925054, 0.98333186, 0.9620963, 0.9812903, 0.9773046, 0.9786283, 0.98908454, 0.98477536, 0.96824753, 0.9814968, 0.9753584, 0.97896415, 0.989540279, 0.982709527, 0.962391, 0.98190975, 0.9762966, 0.9808894, 0.99036616, 0.98595303, 0.9669754, 0.9821107, 0.9752295, 0.9796763, 0.9894789, 0.9837575, 0.96368885, 0.98155975, 0.978031, 0.97914904, 0.9891756, 0.9847104, 0.9680332, 0.9817777, 0.97621244, 0.9793381, 0.98971236, 0.983032, 0.9628862, 0.9819257, 0.9772323, 0.9810548, 0.9905941, 0.9861627, 0.96859825, 0.9820954, 0.97593033, 0.9798663, 0.9894861, 0.9838622, 0.9636065, 0.98133975, 0.9783159, 0.97933346, 0.9892028, 0.9848601, 0.967964, 0.9815298, 0.9765686, 0.97962725, 0.98971915, 0.9830047, 0.96156377, 0.9818533, 0.9773007, 0.98136985, 0.9903188, 0.98599607, 0.9664886, 0.98207355, 0.9756408, 0.98015594, 0.98926777, 0.98362726, 0.96216327, 0.98133886, 0.97785187, 0.97947055, 0.988837, 0.9845798, 0.96858627, 0.98143506, 0.9758211, 0.9797559, 0.9894777, 0.98289907, 0.96197116, 0.9815986, 0.976648, 0.98140633, 0.9901908, 0.98607254, 0.9673305, 0.98189926, 0.9752632, 0.9800016, 0.9890041, 0.9836134, 0.9623594, 0.9811162, 0.9777735, 0.9794322, 0.98887444, 0.98467976, 0.96832365, 0.9813157, 0.97604793, 0.97973424, 0.98947537, 0.98310745, 0.96215314, 0.9815923, 0.9769643, 0.9813733, 0.98981434, 0.98621744, 0.9682804, 0.9820753, 0.9756518, 0.98008865, 0.9886707, 0.9838733, 0.9637982, 0.981294, 0.97791207, 0.97931457, 0.9884063, 0.98485476, 0.968631, 0.98131496, 0.97605884, 0.97965497, 0.9892781, 0.98319286, 0.96507317, 0.9815491, 0.9766916, 0.98156565, 0.9900237, 0.98641413, 0.97325325, 0.98208725, 0.9755029, 0.9808415, 0.9889292, 0.9839033, 0.9674951, 0.9811737, 0.9787007, 0.9808708, 0.9894042, 0.9853887, 0.97318393, 0.98135847, 0.9771507, 0.98052716, 0.98998415, 0.9834253, 0.9669326, 0.98149824, 0.9786687, 0.9822756, 0.99108595, 0.9872732, 0.9747431, 0.9821423, 0.97740585, 0.9823523, 0.9902165, 0.9850804, 0.9711986, 0.98154485, 0.9799932, 0.9815336, 0.9898998, 0.98627704, 0.975545, 0.98165786, 0.97802424, 0.9818446, 0.9903923, 0.9851285, 0.97239435, 0.9815073, 0.97856504, 0.9835074, 0.990969, 0.9879477, 0.97689569, 0.981884003, 0.9771095, 0.98252755, 0.989972, 0.98623216, 0.9739493, 0.9809874, 0.9793625, 0.9818178, 0.9896206, 0.9869488, 0.9774724, 0.9812929, 0.9780838, 0.98222744, 0.9902338, 0.9855483, 0.9734098, 0.98123336, 0.9783149, 0.9837186, 0.9908875, 0.9881699, 0.97680706, 0.98192966, 0.9771563, 0.9827525, 0.9899336, 0.98626775, 0.9738115, 0.9813503, 0.9797259, 0.9820931, 0.98964083, 0.987265, 0.9771154, 0.9815052, 0.97747225, 0.98237234, 0.9903202, 0.9861312, 0.9735729, 0.9815336, 0.9780597, 0.9840036, 0.9908579, 0.98839325, 0.976943, 0.9816077, 0.9767095, 0.98292416, 0.9898378, 0.9864414, 0.9737592, 0.9809116, 0.97914606, 0.9822741, 0.98944366, 0.98720616, 0.97751004, 0.98117423, 0.9772679, 0.9826704, 0.9901841, 0.985871, 0.9735869, 0.98123103, 0.9779473, 0.9840614, 0.99082035, 0.9883547, 0.9772415, 0.9816496, 0.9768063, 0.98287994, 0.98989034, 0.98654, 0.9738951, 0.9809316, 0.9793981, 0.9822856, 0.9894168, 0.9872649, 0.9777098, 0.9811716, 0.9777063, 0.98275995, 0.9902981, 0.98602515, 0.9739984, 0.98112684, 0.9781969, 0.9842525, 0.99090064, 0.98837763, 0.9773795, 0.9816626, 0.9769373, 0.9832432, 0.99004257, 0.9865044, 0.9741285, 0.9809414, 0.9793214, 0.98259896, 0.98962957, 0.9873273, 0.9778285, 0.98127156, 0.9778005, 0.9828673, 0.99027026, 0.9859507, 0.97393167, 0.981248021, 0.97826606, 0.98421466, 0.99084985, 0.9883681, 0.97762066, 0.98157346, 0.9768887, 0.98302937, 0.9899081, 0.986492, 0.97421783, 0.98071325, 0.9794121, 0.982163, 0.9894861, 0.9872615, 0.97794056, 0.98103863, 0.9776727, 0.9825613, 0.9902621, 0.9859205, 0.97393644, 0.98119664, 0.9782291, 0.984012, 0.990871, 0.9883066, 0.97738385, 0.9814974, 0.9770249, 0.9828233, 0.9898991, 0.9863939, 0.9737239, 0.98078626, 0.9794567, 0.98214644, 0.9894957, 0.98719746, 0.9777535, 0.98110527, 0.97790384, 0.98249614, 0.99025404, 0.9858526, 0.9737592, 0.98119247, 0.9782225, 0.9840078, 0.99082875, 0.9882039, 0.97725755, 0.98152107, 0.9768729, 0.982924, 0.9899122, 0.98630583, 0.97379893, 0.98056865, 0.9793478, 0.9822664, 0.9894894, 0.9870301, 0.97759145, 0.9808895, 0.9777067, 0.98260605, 0.99025637, 0.98567873, 0.9736733, 0.9808921, 0.9782396, 0.98390424, 0.9908394, 0.9881429, 0.9772536, 0.981217, 0.97692317, 0.98283243, 0.98992527, 0.9863299, 0.9739475, 0.98053235, 0.9792701, 0.98221284, 0.989523, 0.9870979, 0.9777345, 0.9808277, 0.97767, 0.982604, 0.99022466, 0.9857306, 0.97379, 0.980871, 0.978158, 0.98390955, 0.9908297, 0.9881565, 0.9772233, 0.9812702, 0.9768966, 0.98279774, 0.9899863, 0.9862926, 0.97378016, 0.9805068, 0.97933644, 0.982236, 0.98951894, 0.9870372, 0.97771114, 0.9807968, 0.9777974, 0.982588, 0.9903396, 0.98572785, 0.973764122, 0.98071599, 0.97819245, 0.9839937, 0.9908695, 0.98814875, 0.977196991, 0.981025398, 0.97698647, 0.98293215, 0.9899644, 0.98630893, 0.9736771, 0.980292, 0.9793004, 0.9822136, 0.98950106, 0.98704904, 0.977510512, 0.980829298, 0.97773427, 0.98257226, 0.99032426, 0.9857839, 0.973619699, 0.980820537, 0.9781505, 0.9839534, 0.9909209, 0.98821265, 0.977242768, 0.98122406, 0.9768222, 0.98298526, 0.989988, 0.9863944, 0.97378236, 0.98033285, 0.97917217, 0.9822719, 0.9894802, 0.987099, 0.977622032, 0.980663002, 0.9777123, 0.98265684, 0.99022, 0.98573303, 0.97372967, 0.980675519, 0.9782002, 0.9839702, 0.9908137, 0.98818296, 0.977078199, 0.981122971, 0.9769369, 0.9829821, 0.9900046, 0.9863603, 0.973895133, 0.980356514, 0.97940934, 0.9823158, 0.9895041, 0.9871087, 0.977495134, 0.980663359, 0.97794706, 0.9826931, 0.9902706, 0.9858008, 0.973742187, 0.980680227, 0.97838575, 0.9840672, 0.99084586, 0.9882359, 0.977175713, 0.981179297, 0.97714216, 0.9830037, 0.9899587, 0.98633295, 0.97380197, 0.980350912, 0.97944343, 0.98224235, 0.9894957, 0.9870786, 0.9775753, 0.98071337, 0.97778624, 0.9825797, 0.9902447, 0.98572654, 0.973543167, 0.980684102, 0.97822386, 0.9838945, 0.99083745, 0.9881551, 0.977118254, 0.98117435, 0.97694933, 0.9828509, 0.9899424, 0.98628026, 0.973587513, 0.98031038, 0.97931194, 0.9821277, 0.9894253, 0.9869947, 0.977348089, 0.980651915, 0.97776824, 0.98248744, 0.9901821, 0.9856526, 0.973381, 0.9805814, 0.9782255, 0.98381126, 0.9907647, 0.9881562, 0.9769155, 0.9810081, 0.97695947, 0.98276746, 0.9898846, 0.98623586, 0.9734268, 0.98019123, 0.979297, 0.98202723, 0.9894482, 0.98701787, 0.977305591, 0.980592489, 0.9776363, 0.9824172, 0.9902198, 0.9856687, 0.973249614, 0.980513752, 0.9780807, 0.9837594, 0.99076825, 0.9881274, 0.976930797, 0.98095566, 0.9767528, 0.98267686, 0.9898885, 0.9861881, 0.973355889, 0.980057716, 0.97912896, 0.9819803, 0.9894147, 0.98698294, 0.977246523, 0.980487525, 0.9775574, 0.9824677, 0.9901986, 0.9856587, 0.973291755, 0.980499983, 0.9779648, 0.98379254, 0.9907484, 0.9880508, 0.976765633, 0.980947971, 0.9767751, 0.9826697, 0.9898807, 0.98613256, 0.973686695, 0.980155706, 0.97924805, 0.98197824, 0.9894729, 0.9869962, 0.977497935, 0.980595708, 0.97776306, 0.98242813, 0.990179, 0.9856678, 0.973565817, 0.980462849, 0.9780933, 0.9837194, 0.99064565, 0.98799694, 0.976798177, 0.980790973, 0.9765603, 0.9825688, 0.9897995, 0.9861429, 0.973417819, 0.980010211, 0.97892016, 0.98184514, 0.9892833, 0.9868209, 0.977254927, 0.980401695, 0.9774187, 0.98239523, 0.99008477, 0.9855084, 0.973338485, 0.980385303, 0.97778875, 0.9837337, 0.99060106, 0.9879711, 0.976824224, 0.980857611, 0.9765055, 0.98266387, 0.98972607, 0.9861416, 0.973569632, 0.979962349, 0.97863203, 0.9819017, 0.9892253, 0.9868242, 0.97731906, 0.98017305, 0.9765019, 0.9823167, 0.9899711, 0.9853698, 0.973109543, 0.980039716, 0.9766565, 0.9835725, 0.9904811, 0.9876961, 0.976681709, 0.980572701, 0.97527146, 0.9825336, 0.9896405, 0.98592544, 0.973313868, 0.979936898, 0.97782016, 0.98177356, 0.989153, 0.9866713, 0.977103531, 0.98013103, 0.97627455, 0.9822166, 0.98998266, 0.9853102, 0.972944975, 0.98008734, 0.9769234, 0.9835757, 0.9904801, 0.98775774, 0.976262987, 0.980316103, 0.9756293, 0.9823251, 0.9895334, 0.9858914, 0.972697318, 0.979612708, 0.9780091, 0.9816242, 0.98901576, 0.98650974, 0.9766258, 0.979905903, 0.97649777, 0.98218095, 0.98992574, 0.985308, 0.972442925, 0.979948461, 0.97715694, 0.9835635, 0.9905096, 0.9878576, 0.97628957, 0.980896831, 0.97630674, 0.98287755, 0.9896327, 0.9861393, 0.972540915, 0.97997427, 0.9787017, 0.9821652, 0.9891318, 0.9868008, 0.976744056, 0.980416715, 0.977398, 0.9826917, 0.9899176, 0.9853889, 0.972471654, 0.980315983, 0.97748053, 0.9840186, 0.9904576, 0.9879274, 0.976407647, 0.980901182, 0.97620946, 0.98302495, 0.9895537, 0.9860015, 0.972812295, 0.980271518, 0.9787243, 0.98244613, 0.98897433, 0.98656225, 0.976643384, 0.980765045, 0.97680044, 0.9829753, 0.9898487, 0.98536515, 0.972607017, 0.980854928, 0.9773317, 0.98422194, 0.9904164, 0.98788756, 0.976428807, 0.981185377, 0.97620434, 0.98308456, 0.9895, 0.98585874, 0.972751379, 0.980032504, 0.97840035, 0.9823175, 0.9890076, 0.9865783, 0.976670265, 0.980259717, 0.97659737, 0.98278713, 0.9897786, 0.9852292, 0.972455204, 0.980023563, 0.97686905, 0.98401886, 0.9902976, 0.98772115, 0.976525962, 0.980668604, 0.9756268, 0.98282975, 0.9894043, 0.9858914, 0.972993493, 0.979861498, 0.97820365, 0.9823046, 0.98888624, 0.98655427, 0.976726294, 0.980327904, 0.9766173, 0.9827945, 0.989773, 0.9851703, 0.972759366, 0.980458319, 0.97694665, 0.984071, 0.9903481, 0.9877181, 0.976463556, 0.980858862, 0.97543156, 0.9828485, 0.9893908, 0.98577464, 0.97298366, 0.9799115, 0.97787845, 0.9818767, 0.98875475, 0.98641527, 0.97663385, 0.98022413, 0.9762839, 0.9826811, 0.98960227, 0.9849872, 0.9727772, 0.9804159, 0.97669005, 0.98398644, 0.9900919, 0.98751414, 0.9764748, 0.98088306, 0.97537154, 0.9827891, 0.98922974, 0.98567593, 0.973001063, 0.980121017, 0.97816575, 0.9820561, 0.9887362, 0.9863907, 0.976905227, 0.980397105, 0.9763332, 0.9825743, 0.98956645, 0.9850293, 0.972846448, 0.980366766, 0.976717, 0.98388565, 0.99011904, 0.98768693, 0.976774752, 0.980962455, 0.97542715, 0.9829348, 0.9892352, 0.9857635, 0.97319734, 0.98012125, 0.9779677, 0.9822052, 0.98866034, 0.9864649, 0.976984262, 0.980627358, 0.9763482, 0.9825874, 0.98955256, 0.985078, 0.973095834, 0.980513632, 0.97664183, 0.9840247, 0.99013704, 0.9876781, 0.9766434, 0.9807691, 0.97525126, 0.98264694, 0.9891339, 0.9857627, 0.9729072, 0.9795609, 0.9776458, 0.98159367, 0.98854613, 0.98650277, 0.976502419, 0.979823709, 0.9761787, 0.9818492, 0.98957765, 0.9850871, 0.97270703, 0.9798737, 0.97666943, 0.9832815, 0.9900218, 0.9876029, 0.9763248, 0.9803596, 0.97525793, 0.98243886, 0.98912245, 0.985724, 0.97265977, 0.9795898, 0.9776018, 0.98152107, 0.9884951, 0.9863449, 0.97631603, 0.9799288, 0.97626585, 0.98182124, 0.98939264, 0.9850176, 0.9720622, 0.97988486, 0.97656316, 0.9832069, 0.98988336, 0.98757017, 0.976129293, 0.980317235, 0.97490543, 0.9819424, 0.988655, 0.98538834, 0.972002923, 0.979366839, 0.97754955, 0.98100394, 0.9883936, 0.9861285, 0.9762033, 0.97976214, 0.9761075, 0.9814485, 0.9892291, 0.98481625, 0.9718027, 0.9787667, 0.97640014, 0.98274857, 0.98973644, 0.9873419, 0.97517574, 0.9793752, 0.97520083, 0.98165625, 0.9887186, 0.9854644, 0.971061289, 0.978783011, 0.9776637, 0.98092055, 0.98804796, 0.98604923, 0.97511286, 0.97881395, 0.97589964, 0.98149705, 0.98902065, 0.9847606, 0.9708631, 0.97866964, 0.97630876, 0.982979, 0.98957026, 0.98737156, 0.975134, 0.97929126, 0.9751523, 0.981722, 0.9886714, 0.9853338, 0.971377, 0.97844964, 0.9775819, 0.9809238, 0.98814267, 0.9860919, 0.97576106, 0.9792518, 0.97609633, 0.98141176, 0.989056, 0.9847755, 0.97171175, 0.9794432, 0.97658724, 0.98265386, 0.9895794, 0.9874178, 0.97538674, 0.9798728, 0.9751847, 0.9812754, 0.9887002, 0.9854687, 0.97115, 0.9786001, 0.9773096, 0.98010695, 0.9880221, 0.9861814, 0.9753533, 0.9789214, 0.9759241, 0.98101497, 0.9891039, 0.98497355, 0.9714304, 0.9794982, 0.97654676, 0.98252904, 0.9897106, 0.9874566, 0.97502023, 0.979965866, 0.975243, 0.981398, 0.988851, 0.985531, 0.971126914, 0.97902143, 0.9777208, 0.9808419, 0.9881488, 0.9861907, 0.9756856, 0.97929376, 0.9761545, 0.9811927, 0.989038, 0.9848586, 0.971258104, 0.979145944, 0.9766322, 0.9826393, 0.9895299, 0.98753893, 0.975510657, 0.979672432, 0.9756586, 0.98135984, 0.988732, 0.98562264, 0.971614063, 0.979157865, 0.977971, 0.9802003, 0.9881044, 0.9861713, 0.975582004, 0.979311824, 0.9765593, 0.98092777, 0.9891094, 0.984784, 0.971099913, 0.979167998, 0.9768696, 0.9822296, 0.9896176, 0.98738503, 0.974913597, 0.97934258, 0.97547185, 0.98105204, 0.98873085, 0.98543185, 0.971448004, 0.978529632, 0.9778074, 0.9803656, 0.9881883, 0.98614985, 0.975548744, 0.978976071, 0.97632694, 0.98084486, 0.9891466, 0.984793, 0.971704245, 0.979243934, 0.976823, 0.9821505, 0.98967934, 0.98739326, 0.975185156, 0.979613185, 0.97540003, 0.98106223, 0.9887993, 0.98541844, 0.971008539, 0.978673518, 0.9775488, 0.98033124, 0.98813254, 0.9860206, 0.974775493, 0.978702366, 0.9761115, 0.9812128, 0.9891973, 0.98479694, 0.970365405, 0.978468001, 0.9763254, 0.98282284, 0.989749, 0.9872365, 0.9744961, 0.97851837, 0.9750988, 0.9815963, 0.9888924, 0.98521394, 0.9704379, 0.9776152, 0.9773271, 0.98058325, 0.9881401, 0.98583454, 0.9748307, 0.97817546, 0.97593874, 0.9813112, 0.9892558, 0.98491573, 0.972354233, 0.980464578, 0.97594506, 0.9825478, 0.98979133, 0.98737895, 0.97529763, 0.979967833, 0.97509414, 0.9816192, 0.9889579, 0.9854263, 0.9712852, 0.9790359, 0.977435, 0.9806204, 0.98823035, 0.9860102, 0.9753785, 0.97915417, 0.9757354, 0.98104113, 0.98913646, 0.9845479, 0.971122742, 0.979411304, 0.9763248, 0.9820088, 0.9897431, 0.98725116, 0.97501421, 0.979985356, 0.9751663, 0.98096025, 0.9888411, 0.98514044, 0.9708156, 0.97860384, 0.97729415, 0.9798793, 0.98811543, 0.98580533, 0.9748949, 0.9784025, 0.97566515, 0.9806496, 0.9891984, 0.98454386, 0.97061294, 0.9781751, 0.9762407, 0.98210734, 0.9896757, 0.9871694, 0.97441125, 0.97874534, 0.97484577, 0.9810477, 0.98867863, 0.98516417, 0.97042334, 0.9774219, 0.9770881, 0.9798906, 0.9879311, 0.9857262, 0.9743101, 0.9778006, 0.9756232, 0.9806631, 0.9888792, 0.9843658, 0.97006273, 0.97774476, 0.97592646, 0.98203975, 0.9894224, 0.9870287, 0.9736694, 0.9781749, 0.9743625, 0.98083854, 0.98857623, 0.9850383, 0.96948326, 0.9770518, 0.97662485, 0.98001605, 0.98796, 0.9856477, 0.97378695, 0.97738963, 0.975315, 0.9806833, 0.9888804, 0.9843598, 0.9695007, 0.9775148, 0.97567743, 0.9821646, 0.98952466, 0.9871268, 0.973767, 0.9780164, 0.9743593, 0.9810097, 0.9885133, 0.9850985, 0.96956336, 0.9770119, 0.97688544, 0.97999305, 0.9878395, 0.98562765, 0.97352713, 0.97742724, 0.9752864, 0.98079026, 0.98879015, 0.9843781, 0.96943295, 0.97757715, 0.9755756, 0.9822541, 0.98943055, 0.9869515, 0.9732169, 0.97805256, 0.9741131, 0.98097414, 0.9885959, 0.9850271, 0.9695052, 0.9768596, 0.97621393, 0.9798719, 0.987763, 0.9855924, 0.97354317, 0.9773201, 0.9748332, 0.98070806, 0.98884916, 0.98443973, 0.9693367, 0.9769645, 0.9752577, 0.981895, 0.9893323, 0.98700196, 0.97337306, 0.9776853, 0.974014, 0.9808981, 0.988596, 0.9850294, 0.96947795, 0.976732, 0.9762754, 0.9799473, 0.9879659, 0.9856874, 0.9738705, 0.9769166, 0.9747966, 0.9806075, 0.9890026, 0.9844906, 0.9697244, 0.97720087, 0.97526133, 0.982003, 0.9894999, 0.98707515, 0.9738017, 0.9777009, 0.97410935, 0.98084325, 0.988536, 0.9850846, 0.96985257, 0.9768524, 0.97661316, 0.98021185, 0.9880359, 0.9857139, 0.9741315, 0.97714406, 0.9751823, 0.9808507, 0.9890482, 0.98458546, 0.97024137, 0.9774877, 0.975442, 0.98228365, 0.98954076, 0.9870897, 0.9739125, 0.9777926, 0.9740142, 0.9810744, 0.9886663, 0.9850728, 0.9697509, 0.9765189, 0.97612494, 0.97983205, 0.9876966, 0.9856112, 0.97358, 0.9767402, 0.9748064, 0.98064005, 0.9889187, 0.98441076, 0.9694988, 0.9768174, 0.975001, 0.982281, 0.9896221, 0.98713917, 0.973625541, 0.97756052, 0.974019, 0.9811816, 0.9887822, 0.985, 0.9691012, 0.97614676, 0.97622377, 0.9802726, 0.98816943, 0.985567, 0.973286, 0.9764663, 0.9749474, 0.98109, 0.9891924, 0.9844222, 0.968907595, 0.976769626, 0.9751431, 0.98258257, 0.98972803, 0.98706365, 0.97345674, 0.97756654, 0.9742433, 0.9813727, 0.98872584, 0.98502105, 0.96940225, 0.97661364, 0.97656834, 0.9804441, 0.9880782, 0.9856414, 0.97354174, 0.9767721, 0.9750371, 0.9811039, 0.9890982, 0.9843975, 0.96907872, 0.976956964, 0.97531056, 0.9824582, 0.98958486, 0.98700035, 0.973160744, 0.97740078, 0.9740908, 0.98129994, 0.98868203, 0.98493654, 0.969277442, 0.976405382, 0.97649616, 0.9803381, 0.9880386, 0.9855015, 0.9735546, 0.9765653, 0.9750038, 0.9810848, 0.9890344, 0.98425597, 0.968684137, 0.976625443, 0.9753421, 0.9824302, 0.98946583, 0.9868507, 0.9726838, 0.9771553, 0.973989, 0.98109233, 0.98852855, 0.9848593, 0.96843743, 0.97634107, 0.9763606, 0.9802725, 0.9878115, 0.98538476, 0.97305954, 0.97663045, 0.9748272, 0.9810172, 0.98890775, 0.98420334, 0.968658984, 0.976879597, 0.9752186, 0.9825337, 0.9893736, 0.9868003, 0.972676933, 0.977320552, 0.9739619, 0.98131484, 0.9885055, 0.9847697, 0.9687546, 0.9762689, 0.97631955, 0.9803618, 0.9877834, 0.98531854, 0.9731391, 0.9764165, 0.97483647, 0.9810709, 0.9888599, 0.98407805, 0.9688308, 0.9766226, 0.9750965, 0.9824088, 0.9893261, 0.98673683, 0.97297746, 0.97697574, 0.9738139, 0.9811932, 0.9884461, 0.9846852, 0.96876335, 0.9758992, 0.97617185, 0.9802126, 0.9877102, 0.98518765, 0.97299147, 0.9759878, 0.9745234, 0.9808404, 0.9887476, 0.9839571, 0.968671, 0.9759744, 0.9748243, 0.98217374, 0.9892375, 0.9866125, 0.9725954, 0.97658485, 0.9736723, 0.9810013, 0.9883209, 0.9846503, 0.96857834, 0.97560096, 0.9760508, 0.9799773, 0.98749113, 0.9851751, 0.9726964, 0.9758124, 0.9744261, 0.98073065, 0.98864275, 0.98392653, 0.96834666, 0.9760927, 0.97474086, 0.98203415, 0.98900336, 0.98660856, 0.9724419, 0.97654766, 0.9734668, 0.98066497, 0.9881025, 0.9845723, 0.9681609, 0.975588, 0.97590727, 0.9796991, 0.9873607, 0.9850781, 0.97230136, 0.97568285, 0.97446907, 0.9806584, 0.9885449, 0.98391396, 0.9681827, 0.97591376, 0.97488153, 0.9820822, 0.9890093, 0.9865596, 0.972047985, 0.976545274, 0.97364694, 0.9808537, 0.9881612, 0.98452455, 0.96800673, 0.975633621, 0.9760449, 0.97990227, 0.98735225, 0.98502684, 0.97243226, 0.9758045, 0.9746653, 0.9807022, 0.98859984, 0.98385817, 0.96835351, 0.97598958, 0.975090981, 0.982007086, 0.9890539, 0.98653257, 0.972043812, 0.976667285, 0.97384846, 0.98101693, 0.98826337, 0.98457193, 0.968187273, 0.975741863, 0.97608364, 0.9799033, 0.987516105, 0.985079467, 0.972467601, 0.976025224, 0.97461206, 0.98071885, 0.9886723, 0.9839384, 0.96815747, 0.976162791, 0.9747138, 0.982088, 0.98910344, 0.9864584, 0.9721443, 0.9766905, 0.9735831, 0.98079705, 0.9882222, 0.9844712, 0.9680342, 0.9755795, 0.9758571, 0.97977144, 0.98727685, 0.9850176, 0.9724166, 0.97576684, 0.9743712, 0.98049235, 0.988398, 0.9837605, 0.9679082, 0.9758638, 0.97461617, 0.98179847, 0.98887676, 0.98637784, 0.97202116, 0.97640944, 0.97349644, 0.98069566, 0.9880697, 0.9844098, 0.9679011, 0.97552073, 0.9758631, 0.9796417, 0.98716795, 0.9849164, 0.97227633, 0.97571373, 0.9742526, 0.9804252, 0.9883894, 0.9837555, 0.96797514, 0.9758414, 0.97460735, 0.98187697, 0.98890007, 0.98633885, 0.97205293, 0.9763531, 0.9732878, 0.9807059, 0.98801404, 0.984412, 0.9679968, 0.97525626, 0.9755805, 0.9797069, 0.98723453, 0.9849918, 0.97251856, 0.97554135, 0.97414225, 0.9807449, 0.98852193, 0.98385495, 0.9681943, 0.9757401, 0.9744836, 0.9820539, 0.9890393, 0.986556, 0.9723043, 0.97629005, 0.97314024, 0.9808265, 0.9882008, 0.9845495, 0.96835494, 0.9753414, 0.97541827, 0.97993314, 0.9874237, 0.98507845, 0.97256875, 0.9756025, 0.97398823, 0.9805729, 0.9885848, 0.9838351, 0.9682606, 0.97570455, 0.9741795, 0.98178494, 0.98910296, 0.98650914, 0.972569, 0.97675246, 0.9732597, 0.9795306, 0.98780566, 0.9845724, 0.9684531, 0.9758553, 0.97566426, 0.97844356, 0.98730856, 0.9848984, 0.97233474, 0.9758394, 0.97377354, 0.98004675, 0.9885894, 0.98376405, 0.9680024, 0.97581816, 0.9739146, 0.9815475, 0.9891556, 0.98649687, 0.97228354, 0.9764519, 0.972759, 0.98048663, 0.98833334, 0.9845212, 0.9680225, 0.9754275, 0.9751184, 0.9794989, 0.98751754, 0.98502237, 0.97210926, 0.9755241, 0.9738212, 0.98027694, 0.9885632, 0.98389316, 0.9678905, 0.97574675, 0.9740079, 0.9816557, 0.9890666, 0.9864566, 0.9719948, 0.9763148, 0.9729441, 0.9805818, 0.9882102, 0.9844956, 0.96795505, 0.9754146, 0.975231, 0.9796412, 0.98742664, 0.9850383, 0.9724552, 0.9756467, 0.97372323, 0.9804348, 0.98859066, 0.98388994, 0.96806854, 0.9758178, 0.9741857, 0.9817952, 0.98905915, 0.9865002, 0.97209114, 0.9762948, 0.97307, 0.98034185, 0.9881336, 0.9843525, 0.9675607, 0.97519976, 0.97537893, 0.9795089, 0.98739266, 0.98491955, 0.97191215, 0.9752219, 0.97381467, 0.98042506, 0.9885273, 0.9836697, 0.96756876, 0.9753843, 0.97406805, 0.9817468, 0.98900604, 0.9863552, 0.97173166, 0.97605944, 0.97302586, 0.98045576, 0.98816586, 0.9843314, 0.96754026, 0.9750896, 0.9751997, 0.97941506, 0.98731214, 0.9847928, 0.9717808, 0.9752265, 0.973712, 0.9803329, 0.98842573, 0.98361164, 0.9674672, 0.9753125, 0.97393405, 0.981749, 0.9888809, 0.9862899, 0.97175443, 0.97598153, 0.9726477, 0.9804836, 0.98801816, 0.98430634, 0.9675896, 0.9750879, 0.9751981, 0.9794844, 0.987224, 0.98488206, 0.9719829, 0.97524863, 0.9735981, 0.9802853, 0.98840326, 0.9836404, 0.96753806, 0.9754403, 0.9739042, 0.9817037, 0.9888278, 0.9863, 0.9717281, 0.9759458, 0.9727095, 0.98040867, 0.98790425, 0.9842763, 0.96748114, 0.9749842, 0.97495914, 0.979224, 0.98693544, 0.9846926, 0.9713618, 0.9750405, 0.97338593, 0.9800713, 0.9881648, 0.9834985, 0.9669481, 0.9752798, 0.9736529, 0.98153865, 0.9886819, 0.98610455, 0.9711415, 0.97592556, 0.9724219, 0.98029894, 0.9878098, 0.9842285, 0.9670555, 0.97497255, 0.974714, 0.97930706, 0.98693067, 0.9846519, 0.9714968, 0.97522527, 0.973444, 0.9802352, 0.9881874, 0.9834648, 0.9671336, 0.97541475, 0.9736242, 0.98162514, 0.98867726, 0.98610604, 0.97136927, 0.97604775, 0.9725141, 0.9803392, 0.9878302, 0.9841344, 0.96703905, 0.9750206, 0.9747311, 0.97926974, 0.9869662, 0.9846825, 0.9716253, 0.97521317, 0.9733054, 0.9802034, 0.9882223, 0.9834933, 0.96723914, 0.975355, 0.9736013, 0.98158276, 0.9887285, 0.9861466, 0.97137934, 0.9760395, 0.9724649, 0.98039883, 0.98792285, 0.9841373, 0.9670477, 0.97478116, 0.9746167, 0.97908974, 0.9869555, 0.98454106, 0.9715584, 0.9748853, 0.97305614, 0.9798135, 0.9881699, 0.9833632, 0.96701497, 0.97500664, 0.97337, 0.981388, 0.9885948, 0.9860773, 0.9712235, 0.9756615, 0.9721222, 0.98010695, 0.98776835, 0.9841447, 0.96714693, 0.97469693, 0.9745365, 0.9793396, 0.9869719, 0.98463166, 0.97168046, 0.974895, 0.97315097, 0.9802894, 0.9882152, 0.9834902, 0.9674404, 0.97513866, 0.9734308, 0.98163515, 0.98869294, 0.98609084, 0.97175103, 0.97584426, 0.9723889, 0.9804504, 0.9878807, 0.9842137, 0.9676375, 0.9749273, 0.97466475, 0.9794697, 0.9870107, 0.98469603, 0.97176355, 0.97501636, 0.9731112, 0.9802325, 0.9881782, 0.98350453, 0.96733576, 0.9752618, 0.9734677, 0.981385, 0.98858005, 0.98615474, 0.97160226, 0.9759152, 0.9723856, 0.98023796, 0.98774916, 0.9841881, 0.96749204, 0.9748921, 0.9747243, 0.97914577, 0.9871158, 0.98482794, 0.97237, 0.9751277, 0.9731846, 0.9809372, 0.9891613, 0.984063, 0.9682151, 0.9759208, 0.9736717, 0.98269427, 0.98967165, 0.9866147, 0.97227895, 0.97646767, 0.97225326, 0.9818508, 0.98892444, 0.98463714, 0.96805245, 0.97489953, 0.9747171, 0.98073524, 0.9879159, 0.98504585, 0.97223985, 0.9748113, 0.972866, 0.9813066, 0.98891467, 0.98389316, 0.9679442, 0.9751056, 0.9732362, 0.98254573, 0.98942506, 0.9864308, 0.972025, 0.97566414, 0.97210824, 0.9812748, 0.9885167, 0.9844695, 0.9678335, 0.97460765, 0.9745327, 0.9804319, 0.9877979, 0.9849533, 0.9722793, 0.9748736, 0.9731127, 0.98109245, 0.9889804, 0.983847, 0.9679872, 0.9751058, 0.9734361, 0.9824459, 0.98945296, 0.9864177, 0.97223806, 0.9758153, 0.97220445, 0.981274, 0.9887135, 0.9845616, 0.9682103, 0.97511476, 0.9748643, 0.98054725, 0.9881483, 0.98517215, 0.97291213, 0.975495, 0.9734147, 0.9815135, 0.9891635, 0.98398745, 0.96831435, 0.9756984, 0.97356397, 0.98291004, 0.98964804, 0.9865168, 0.9725796, 0.976182, 0.97235566, 0.9815089, 0.9886989, 0.98451877, 0.968048, 0.9752202, 0.97474575, 0.9806113, 0.9881087, 0.98516464, 0.9728485, 0.97519886, 0.97318, 0.9810674, 0.989159, 0.983898, 0.96833646, 0.97549295, 0.9732505, 0.98259526, 0.9897377, 0.9865921, 0.9724738, 0.97641003, 0.9720919, 0.98084384, 0.9888127, 0.984524, 0.9680112, 0.975369, 0.97460914, 0.98030007, 0.98812896, 0.9850455, 0.9721167, 0.9759035, 0.9728986, 0.98098207, 0.9891283, 0.9838014, 0.9675955, 0.976072, 0.97329557, 0.9823498, 0.98954797, 0.98624074, 0.97147286, 0.9767045, 0.9719215, 0.981027, 0.9883928, 0.98446214, 0.96797603, 0.97437245, 0.97422814, 0.9807535, 0.9881363, 0.9850566, 0.9720079, 0.9742537, 0.97297794, 0.9812832, 0.98907846, 0.9841291, 0.9693252, 0.97677326, 0.97411954, 0.98312914, 0.989979, 0.9867396, 0.9733978, 0.9771228, 0.97316426, 0.98203975, 0.98916733, 0.9850242, 0.96957266, 0.97632796, 0.9753725, 0.9811669, 0.9882161, 0.9851998, 0.9726237, 0.9761501, 0.9740068, 0.98182607, 0.9892113, 0.98426324, 0.96882004, 0.9765113, 0.97433305, 0.98318756, 0.98965657, 0.9867598, 0.97227174, 0.97691184, 0.9730963, 0.9819924, 0.98886234, 0.9847719, 0.96772224, 0.9757014, 0.97547317, 0.98122144, 0.98802626, 0.98543495, 0.97168577, 0.9755821, 0.9742076, 0.98185986, 0.98909926, 0.9842792, 0.9676116, 0.97557425, 0.97455263, 0.9832766, 0.9896237, 0.9869526, 0.97224075, 0.97666365, 0.9733377, 0.9821094, 0.98888016, 0.9849451, 0.9683387, 0.9759611, 0.9758724, 0.9814488, 0.98822916, 0.98564243, 0.972742, 0.975688, 0.97430974, 0.9821104, 0.989164, 0.9843046, 0.967904, 0.9755089, 0.97452265, 0.98334265, 0.9896457, 0.9867821, 0.9719248, 0.97547376, 0.97321576, 0.98207587, 0.9887516, 0.98481834, 0.96737367, 0.9742081, 0.9758508, 0.98116803, 0.9880039, 0.9855084, 0.97188455, 0.9746484, 0.9743532, 0.9818242, 0.98909456, 0.9842026, 0.9673053, 0.9746761, 0.97456723, 0.98316115, 0.98958033, 0.98688805, 0.9713718, 0.9758573, 0.97370726, 0.981753, 0.98880976, 0.98498994, 0.967656, 0.97475684, 0.97612405, 0.9810494, 0.9881052, 0.9855967, 0.9721169, 0.9746567, 0.97471505, 0.9818596, 0.98922944, 0.9844503, 0.9671542, 0.97538257, 0.9751203, 0.9833136, 0.98985475, 0.9870732, 0.97176737, 0.9759655, 0.9737775, 0.9822739, 0.9889908, 0.9850271, 0.96731603, 0.97492844, 0.9761303, 0.98150605, 0.9882912, 0.98566866, 0.9717299, 0.97515726, 0.9746951, 0.98225766, 0.98948485, 0.9845181, 0.9677221, 0.97611463, 0.9749358, 0.9836307, 0.9899644, 0.98700106, 0.97210264, 0.9766068, 0.97394085, 0.9826283, 0.98930734, 0.9851114, 0.9676223, 0.9754807, 0.97604036, 0.9816225, 0.98858565, 0.9855865, 0.971825, 0.9756865, 0.97475445, 0.982313, 0.9895682, 0.98432183, 0.9677174, 0.97604626, 0.9748367, 0.9836934, 0.9901458, 0.9870792, 0.9720661, 0.9766783, 0.97394615, 0.9825529, 0.98933536, 0.9850878, 0.96803844, 0.9755359, 0.97615254, 0.98183584, 0.98868924, 0.98573756, 0.97242343, 0.97558415, 0.97475195, 0.98250204, 0.9897037, 0.9846125, 0.9681566, 0.9757338, 0.97503304, 0.9837991, 0.9901614, 0.9871589, 0.97236663, 0.9762423, 0.9740562, 0.98255175, 0.9893356, 0.9852759, 0.9683347, 0.97527766, 0.9765351, 0.98172224, 0.9887123, 0.9858547, 0.97227895, 0.9753699, 0.97501165, 0.9823706, 0.989693, 0.9846655, 0.967843, 0.9754451, 0.97528106, 0.98363394, 0.9902145, 0.98718876, 0.9721548, 0.9761698, 0.9740922, 0.98251444, 0.9894002, 0.9851924, 0.9681018, 0.9754165, 0.97670025, 0.9820392, 0.98922837, 0.9863376, 0.97305894, 0.9757715, 0.97536874, 0.98259056, 0.990049, 0.98502374, 0.9693283, 0.9760749, 0.9754741, 0.98382187, 0.9904489, 0.98753464, 0.972728, 0.9764837, 0.974514, 0.9825798, 0.9894572, 0.98540384, 0.96835774, 0.97538936, 0.9766509, 0.98166555, 0.98872244, 0.9859608, 0.9722802, 0.975403, 0.97494614, 0.98241943, 0.989693, 0.98463595, 0.9679928, 0.97560817, 0.97513515, 0.9836834, 0.9903072, 0.987213, 0.9719974, 0.97614723, 0.9741261, 0.9826368, 0.9893936, 0.9853471, 0.9683432, 0.9749766, 0.9762323, 0.9816997, 0.98863554, 0.98582464, 0.9718778, 0.97477335, 0.9748608, 0.9824621, 0.9896507, 0.9842949, 0.96787417, 0.9751331, 0.9750981, 0.98376, 0.9898705, 0.98646945, 0.9711956, 0.9756074, 0.97381216, 0.98257095, 0.98925906, 0.98459184, 0.9672442, 0.9745103, 0.9762473, 0.98176056, 0.9887207, 0.9848118, 0.9714966, 0.9743861, 0.9748893, 0.98237026, 0.98967874, 0.98338795, 0.9676925, 0.9744845, 0.97502905, 0.9835028, 0.99025345, 0.9859986, 0.97127914, 0.97528434, 0.97404444, 0.9825666, 0.9894447, 0.98398376, 0.9676511, 0.9741493, 0.9763273, 0.9815677, 0.9888038, 0.9845243, 0.9717319, 0.9743876, 0.9748317, 0.9820974, 0.9894331, 0.9832244, 0.9669677, 0.97407544, 0.9750753, 0.9832999, 0.9897776, 0.9856483, 0.9704465, 0.97453815, 0.9735594, 0.9820823, 0.9888214, 0.98358494, 0.965462, 0.9733445, 0.9757771, 0.98122466, 0.98796856, 0.9841744, 0.9700355, 0.97341573, 0.9742614, 0.9816706, 0.98882306, 0.9830421, 0.96566164, 0.97329855, 0.97455865, 0.98273015, 0.9893393, 0.9859607, 0.96956056, 0.9740138, 0.9733353, 0.9811576, 0.9884763, 0.98378897, 0.9652901, 0.9733087, 0.9758867, 0.9805197, 0.98790425, 0.9843635, 0.969482, 0.97319394, 0.9744914, 0.9813492, 0.9888996, 0.9828448, 0.9651684, 0.97329015, 0.9747601, 0.98268825, 0.9892274, 0.985602, 0.9695955, 0.9743819, 0.97336394, 0.9815196, 0.98847127, 0.98356706, 0.9657251, 0.97308016, 0.9758631, 0.98067284, 0.9878533, 0.98423266, 0.9704919, 0.9731246, 0.9741881, 0.98141074, 0.9888508, 0.9828393, 0.96537244, 0.9729495, 0.97428495, 0.982786, 0.9891783, 0.98578435, 0.9697157, 0.97388124, 0.97356105, 0.9821704, 0.98886174, 0.9839798, 0.9661927, 0.97289145, 0.9764238, 0.98199874, 0.98827595, 0.98455346, 0.969461, 0.97284037, 0.9750503, 0.98251677, 0.9893328, 0.9831866, 0.96515566, 0.97293854, 0.97523755, 0.9838575, 0.9896673, 0.9859831, 0.96972334, 0.97371984, 0.9741374, 0.9826724, 0.9888508, 0.9840416, 0.965957, 0.973042, 0.9767254, 0.98213977, 0.98811764, 0.9845805, 0.970892, 0.97342426, 0.97524375, 0.98273605, 0.989258, 0.98321843, 0.9663939, 0.9738453, 0.9757053, 0.98405683, 0.98973024, 0.98604554, 0.9710112, 0.9745939, 0.9744581, 0.98275167, 0.98886806, 0.98394185, 0.9666675, 0.97356814, 0.9766723, 0.98217785, 0.98815686, 0.9845561, 0.9710481, 0.9737954, 0.9752017, 0.9828274, 0.98913974, 0.98310643, 0.9662951, 0.9737362, 0.975111, 0.98396343, 0.98953396, 0.9857527, 0.9706264, 0.9742042, 0.9741813, 0.9828673, 0.98878527, 0.98376715, 0.96624523, 0.97323406, 0.97648036, 0.9819647, 0.9879887, 0.984227, 0.9705812, 0.97335017, 0.97506785, 0.98251456, 0.9889536, 0.9830017, 0.9657754, 0.9732934, 0.97544074, 0.9837818, 0.9894722, 0.986001, 0.9715943, 0.9743561, 0.9743696, 0.9825636, 0.9887317, 0.9841141, 0.9669348, 0.9734499, 0.9765241, 0.98180795, 0.9880415, 0.9846303, 0.97158337, 0.9736737, 0.97516507, 0.982426, 0.98912877, 0.9833767, 0.9675164, 0.973815, 0.975659, 0.9836705, 0.98960626, 0.986081, 0.9715525, 0.9745286, 0.9744971, 0.9825377, 0.98878235, 0.9840842, 0.9676932, 0.9735609, 0.9768167, 0.98184955, 0.9881244, 0.9846987, 0.9719819, 0.9738385, 0.9753842, 0.9825667, 0.98925996, 0.9834696, 0.96771765, 0.9740336, 0.97568583, 0.9838124, 0.9896545, 0.9861048, 0.971721, 0.9747284, 0.97461414, 0.98267686, 0.98887783, 0.9840089, 0.96772546, 0.9736787, 0.9769468, 0.9819624, 0.98822576, 0.98464257, 0.9718792, 0.9738105, 0.9753704, 0.9825493, 0.98927796, 0.9834275, 0.96733886, 0.9739172, 0.97577965, 0.98381066, 0.98972034, 0.9860982, 0.97153157, 0.97467846, 0.974704, 0.98263633, 0.988902, 0.98402655, 0.9673456, 0.9734405, 0.9769686, 0.9816099, 0.9880627, 0.98446435, 0.97141534, 0.9734772, 0.97555304, 0.98222584, 0.98916817, 0.98319656, 0.96680665, 0.97363055, 0.97583985, 0.98362505, 0.9895091, 0.98589337, 0.97082776, 0.9742945, 0.9748898, 0.9824876, 0.98878354, 0.98368436, 0.96628577, 0.97292846, 0.9770815, 0.9818802, 0.98814243, 0.9840387, 0.9706982, 0.9727527, 0.9753971, 0.98266584, 0.989193, 0.98271334, 0.9664996, 0.972983, 0.97581655, 0.9839676, 0.98965585, 0.98559034, 0.97099024, 0.9738062, 0.97473335, 0.98273623, 0.9887711, 0.9835969, 0.96677256, 0.9726603, 0.9770815, 0.98191136, 0.98807657, 0.98401725, 0.97109, 0.9726184, 0.97548014, 0.9825537, 0.9891461, 0.982827, 0.96699655, 0.9728936, 0.97586507, 0.9839184, 0.9895426, 0.98557276, 0.97104037, 0.9736689, 0.9748054, 0.98271245, 0.98866475, 0.98351455, 0.96670705, 0.9724764, 0.9768399, 0.9819147, 0.9878407, 0.9839935, 0.97082675, 0.9725364, 0.9752206, 0.9826012, 0.9889978, 0.9826725, 0.9661647, 0.972669, 0.9755163, 0.9838469, 0.9893796, 0.98546046, 0.97030365, 0.9735516, 0.9745306, 0.9827152, 0.9886707, 0.9835983, 0.96613675, 0.97235954, 0.97670853, 0.98189044, 0.9879353, 0.98383707, 0.9698407, 0.97183514, 0.97525555, 0.9824697, 0.98896617, 0.98197633, 0.96347743, 0.9719833, 0.97500235, 0.983411, 0.9889304, 0.98483443, 0.9673267, 0.97233665, 0.9734981, 0.98249614, 0.98780954, 0.9823848, 0.9616043, 0.9709395, 0.9757598, 0.9815462, 0.98694587, 0.98318684, 0.9663073, 0.97117096, 0.9742337, 0.98189825, 0.9881769, 0.9821621, 0.96216923, 0.9714346, 0.97434264, 0.98358816, 0.9884449, 0.98500925, 0.9684369, 0.9727923, 0.9732685, 0.98201495, 0.98782486, 0.9831403, 0.9641915, 0.97210497, 0.97532654, 0.9808796, 0.9871776, 0.98396415, 0.9689686, 0.972026, 0.973869, 0.98168904, 0.9881118, 0.98232967, 0.96348053, 0.9722658, 0.97375, 0.9828569, 0.9888193, 0.98541266, 0.9689029, 0.9732512, 0.9728515, 0.9815276, 0.988130927, 0.983476281, 0.9647292, 0.9721538, 0.975301, 0.9805438, 0.98744696, 0.98407495, 0.9702333, 0.97209233, 0.97405136, 0.9812346, 0.988622, 0.98267007, 0.96506375, 0.97302467, 0.9743678, 0.98277515, 0.9890083, 0.98548037, 0.96882105, 0.9735433, 0.9727274, 0.9813209, 0.98813474, 0.9833526, 0.96381176, 0.9718767, 0.9745061, 0.97998065, 0.987034, 0.9838934, 0.969494, 0.97211885, 0.9748496, 0.9820462, 0.98902774, 0.9832514, 0.9662085, 0.9731827, 0.9749739, 0.98374665, 0.9896909, 0.9861427, 0.97071564, 0.97373426, 0.97349924, 0.98245025, 0.9887893, 0.9841882, 0.96682155, 0.97283685, 0.97556645, 0.9818023, 0.98821586, 0.9847985, 0.97116196, 0.97277236, 0.97404367, 0.9825239, 0.9892386, 0.9834786, 0.9666032, 0.97251767, 0.9740535, 0.98382187, 0.9897004, 0.9862231, 0.97072226, 0.973242, 0.97279567, 0.9824871, 0.9887494, 0.984186, 0.966077, 0.97218645, 0.9748454, 0.98172885, 0.9880145, 0.98471236, 0.9706973, 0.972068, 0.9733338, 0.98237985, 0.98913026, 0.9834666, 0.9660719, 0.9724323, 0.97349316, 0.98370475, 0.98960435, 0.98622304, 0.9702392, 0.97311926, 0.97246605, 0.98237157, 0.988668, 0.984156, 0.96576816, 0.9719191, 0.9744694, 0.9816384, 0.98812217, 0.98444265, 0.9700188, 0.97124296, 0.97285515, 0.9823789, 0.9892837, 0.9831116, 0.9656262, 0.9712983, 0.97298443, 0.98382115, 0.9898086, 0.9859161, 0.97002393, 0.97226125, 0.97171086, 0.9825468, 0.98888576, 0.9838045, 0.9660754, 0.97114784, 0.9740064, 0.98201746, 0.98829204, 0.9845084, 0.9707273, 0.9712274, 0.97244734, 0.9827021, 0.98933476, 0.9831314, 0.9662252, 0.97155726, 0.9726188, 0.9840583, 0.9897849, 0.9860009, 0.9703227, 0.97232616, 0.97162926, 0.982752, 0.98893017, 0.98395085, 0.9661669, 0.9713698, 0.97387105, 0.9820323, 0.9883051, 0.9845185, 0.9707873, 0.97125846, 0.97241366, 0.98259366, 0.9893254, 0.9832476, 0.9665541, 0.97170025, 0.9725284, 0.9839686, 0.98975265, 0.986114, 0.9707374, 0.9725515, 0.9713509, 0.98272026, 0.98887014, 0.98403454, 0.966565, 0.9715133, 0.9735902, 0.9821296, 0.9882322, 0.9845548, 0.97100157, 0.97142583, 0.97216177, 0.9827671, 0.9892838, 0.983231, 0.9665982, 0.97157943, 0.97239107, 0.9840515, 0.98967826, 0.9860215, 0.97083807, 0.972471, 0.97147834, 0.98278356, 0.98886883, 0.9840381, 0.96671486, 0.97151, 0.97382855, 0.9820115, 0.98817945, 0.98460335, 0.97123575, 0.9714172, 0.97228074, 0.98259825, 0.9892554, 0.9833283, 0.9666628, 0.9716019, 0.9724, 0.9840307, 0.9897103, 0.9861312, 0.97080696, 0.97246027, 0.9714214, 0.9828138, 0.98889345, 0.9841144, 0.96671706, 0.9713579, 0.9737212, 0.9821078, 0.988121271, 0.984579086, 0.97104204, 0.9712161, 0.9721336, 0.9827698, 0.989279449, 0.983337045, 0.966510773, 0.971395433, 0.9723398, 0.9841495, 0.989776492, 0.986242354, 0.9709247, 0.97233045, 0.9714712, 0.9828631, 0.9887229, 0.9841875, 0.9668004, 0.971143, 0.9736776, 0.98228526, 0.988045454, 0.984756052, 0.97130865, 0.9711976, 0.97231746, 0.9828491, 0.9891111, 0.9834485, 0.9668625, 0.97135115, 0.97234756, 0.9842089, 0.98958653, 0.9862214, 0.97087765, 0.9721723, 0.97136855, 0.98278266, 0.98863107, 0.9841654, 0.9666609, 0.9709729, 0.973579, 0.9819502, 0.9879582, 0.984521, 0.97090596, 0.9708157, 0.9720464, 0.9825756, 0.9890463, 0.98317856, 0.96636146, 0.97101307, 0.97202176, 0.9839104, 0.9894216, 0.9860081, 0.97050494, 0.97193795, 0.9710022, 0.98256946, 0.9885528, 0.98388416, 0.9663571, 0.9708202, 0.97336143, 0.9820203, 0.9878478, 0.98455185, 0.97086424, 0.9707516, 0.972011, 0.9825691, 0.9889565, 0.9831856, 0.9664178, 0.9709943, 0.972131, 0.98397785, 0.9894773, 0.9860592, 0.9706345, 0.97190666, 0.9711504, 0.9825592, 0.98853695, 0.9839394, 0.9663803, 0.9707257, 0.97340596, 0.9819655, 0.98779356, 0.9845716, 0.97094345, 0.970822, 0.97195035, 0.98256946, 0.9889909, 0.9831962, 0.9662868, 0.9709249, 0.9718373, 0.9839436, 0.9893128, 0.9859957, 0.9703415, 0.97196585, 0.9709693, 0.98263544, 0.98845637, 0.98390484, 0.96633095, 0.97085345, 0.9732842, 0.98203444, 0.9877558, 0.98441964, 0.97081685, 0.9707192, 0.9718688, 0.9825556, 0.98889345, 0.9831253, 0.96631783, 0.9709111, 0.9719867, 0.98401666, 0.9893317, 0.985967, 0.9704972, 0.9719126, 0.9710692, 0.9827298, 0.9884149, 0.983849, 0.9663647, 0.97081715, 0.97332126, 0.9820263, 0.987784, 0.9843409, 0.9709372, 0.9707224, 0.97194874, 0.9825802, 0.9889522, 0.9830185, 0.9663157, 0.9710036, 0.97188526, 0.98399574, 0.9894183, 0.9859177, 0.97051626, 0.9719623, 0.9709545, 0.98269767, 0.9885339, 0.9838342, 0.96637136, 0.9708175, 0.97329754, 0.98198146, 0.9878401, 0.9844227, 0.9708401, 0.9706687, 0.97188437, 0.9826536, 0.9890454, 0.98316056, 0.9662181, 0.9709707, 0.97200257, 0.9839609, 0.9894009, 0.98595303, 0.9704311, 0.9718686, 0.97105664, 0.98259926, 0.9885676, 0.983903, 0.9660066, 0.9708551, 0.9734783, 0.9817686, 0.9878622, 0.9844391, 0.97067946, 0.97075874, 0.9720946, 0.9824176, 0.98901623, 0.98316437, 0.9661374, 0.9710508, 0.9721043, 0.9839317, 0.9895928, 0.98606545, 0.9706848, 0.97217935, 0.9715128, 0.9828498, 0.9887207, 0.9841069, 0.96664774, 0.9711958, 0.9740863, 0.98207736, 0.98813385, 0.9847038, 0.97103935, 0.9714148, 0.9728327, 0.98283756, 0.9891262, 0.98348045, 0.96651167, 0.9714642, 0.97266227, 0.9840752, 0.989509, 0.9862167, 0.97054684, 0.97228783, 0.9712307, 0.98283446, 0.9886467, 0.98416924, 0.9661465, 0.97097427, 0.9737311, 0.98214614, 0.98794425, 0.984625, 0.9710743, 0.9711919, 0.97255796, 0.982869, 0.9891555, 0.98347205, 0.96653897, 0.9717704, 0.97298884, 0.9841671, 0.9895661, 0.986244, 0.9709428, 0.97276366, 0.9720358, 0.98267204, 0.9886199, 0.98420554, 0.96663296, 0.9714573, 0.97401017, 0.9823111, 0.9880723, 0.9848348, 0.97121, 0.97143584, 0.9725031, 0.9830039, 0.9892371, 0.9835572, 0.96666616, 0.9718346, 0.9729867, 0.98435336, 0.98971283, 0.98638713, 0.9709423, 0.97267014, 0.97205204, 0.98324215, 0.98889005, 0.984286, 0.96670413, 0.97178245, 0.97454447, 0.98273087, 0.98826003, 0.9849373, 0.9712947, 0.971833, 0.97287107, 0.9833458, 0.9893066, 0.9836465, 0.96681464, 0.97191477, 0.97356004, 0.9845011, 0.9898198, 0.98654103, 0.9707798, 0.97245413, 0.9721837, 0.98306173, 0.9887658, 0.9844706, 0.9667663, 0.9717149, 0.97443515, 0.9823749, 0.9880541, 0.98475164, 0.9708189, 0.9717119, 0.97286385, 0.98282063, 0.98910356, 0.9834658, 0.9653235, 0.9720348, 0.9727556, 0.9841985, 0.9894894, 0.9861431, 0.97017306, 0.97277886, 0.9723306, 0.9831145, 0.9885669, 0.9837044, 0.9655942, 0.9716053, 0.9740985, 0.9820234, 0.9877999, 0.9843037, 0.9706443, 0.97146755, 0.9724839, 0.9826864, 0.9889459, 0.9828976, 0.96565664, 0.9720285, 0.97322726, 0.98417366, 0.98961395, 0.9859216, 0.97055066, 0.9730491, 0.97236615, 0.9830174, 0.98888004, 0.9838545, 0.9666168, 0.9720909, 0.9748862, 0.98261964, 0.9882188, 0.9842881, 0.971006, 0.97228885, 0.9731908, 0.9830775, 0.9892104, 0.98288494, 0.9661329, 0.9723638, 0.97331625, 0.9845334, 0.98956645, 0.9858126, 0.9706306, 0.9732174, 0.97239393, 0.9832463, 0.9889064, 0.98374444, 0.96635014, 0.9722546, 0.9748717, 0.9826406, 0.9882755, 0.9841837, 0.97117525, 0.9725934, 0.9735613, 0.98313856, 0.98930967, 0.98290014, 0.96624005, 0.97256356, 0.97374254, 0.984606, 0.9898241, 0.98598737, 0.9709302, 0.97354543, 0.9728299, 0.98323065, 0.9889899, 0.98375887, 0.96690625, 0.97242826, 0.9754395, 0.9827284, 0.9883916, 0.98431396, 0.9715162, 0.9724904, 0.973782, 0.98334265, 0.98947036, 0.9831678, 0.9670706, 0.9728942, 0.97484577, 0.9849085, 0.990184, 0.98620355, 0.97177434, 0.97364193, 0.9740867, 0.9835134, 0.9892079, 0.9841883, 0.96725, 0.97261614, 0.9770438, 0.9829031, 0.98864657, 0.98481977, 0.9719025, 0.97254306, 0.9752235, 0.98332953, 0.9897649, 0.9835999, 0.96730006, 0.9728459, 0.97577345, 0.98473024, 0.9902663, 0.9863451, 0.97204226, 0.9741508, 0.97450703, 0.9834959, 0.98937595, 0.9842739, 0.9681078, 0.9730349, 0.97725403, 0.98277724, 0.9887307, 0.98460335, 0.9722877, 0.9727218, 0.97597957, 0.983273, 0.9896387, 0.9832538, 0.9679968, 0.97306067, 0.9764522, 0.98468345, 0.9901079, 0.9861616, 0.97170734, 0.973755, 0.97514606, 0.9834652, 0.9893167, 0.98408026, 0.9676636, 0.9725106, 0.9777818, 0.98293746, 0.9887382, 0.98485243, 0.9726853, 0.9725858, 0.9763081, 0.98341113, 0.989855, 0.983573, 0.96834844, 0.9731746, 0.97690463, 0.9847321, 0.99018997, 0.9862185, 0.9714531, 0.97396696, 0.97576773, 0.983413, 0.98931414, 0.98419815, 0.9677508, 0.9728228, 0.9780198, 0.9826712, 0.9887144, 0.9844013, 0.97140443, 0.9724959, 0.9762824, 0.9831494, 0.989649, 0.98300356, 0.96696, 0.9727068, 0.97664887, 0.9844757, 0.99001396, 0.9858046, 0.97088844, 0.9733979, 0.9754067, 0.9831056, 0.98917496, 0.9837193, 0.96660197, 0.97228277, 0.9776398, 0.9826672, 0.9886469, 0.98415864, 0.9710406, 0.97230273, 0.97600526, 0.98315525, 0.9896886, 0.9829549, 0.9665772, 0.9726087, 0.9766505, 0.98462915, 0.99024326, 0.98589903, 0.9704841, 0.9733561, 0.9753412, 0.98333544, 0.989358, 0.9839121, 0.96676433, 0.97249895, 0.9777345, 0.9827745, 0.9888249, 0.9844509, 0.9712444, 0.9722486, 0.9760359, 0.9830416, 0.98979425, 0.98304003, 0.9662955, 0.97247833, 0.9765496, 0.98445064, 0.9902182, 0.98593205, 0.9706369, 0.9732694, 0.9752754, 0.9832982, 0.9894622, 0.9838403, 0.96589714, 0.97223276, 0.9777549, 0.98265904, 0.9888759, 0.984294, 0.9705758, 0.97232574, 0.9761213, 0.983254, 0.9899054, 0.98303777, 0.96571535, 0.972725, 0.97623265, 0.98457736, 0.990324, 0.98583627, 0.96989095, 0.9734405, 0.9749723, 0.9833388, 0.98949665, 0.9837024, 0.9654142, 0.9723558, 0.9775213, 0.98272955, 0.98895115, 0.9842733, 0.97046745, 0.97244024, 0.97598416, 0.98322785, 0.9899364, 0.9830836, 0.96606266, 0.972832, 0.97647995, 0.98465306, 0.9904038, 0.9859205, 0.97053915, 0.973632, 0.97540027, 0.9834058, 0.98952603, 0.98396486, 0.96687084, 0.9728212, 0.97805834, 0.98281133, 0.9890616, 0.98451257, 0.97149974, 0.97281104, 0.976582, 0.9833488, 0.99002296, 0.98326266, 0.9670156, 0.9732965, 0.97716105, 0.9846635, 0.99045885, 0.9859651, 0.9707328, 0.9737438, 0.9757427, 0.9832289, 0.98952615, 0.983869, 0.96670616, 0.97286844, 0.9779658, 0.9826949, 0.9891256, 0.9844922, 0.97154665, 0.97305906, 0.9765538, 0.9833341, 0.9900692, 0.9832835, 0.9673208, 0.9734642, 0.9771941, 0.9848469, 0.9905619, 0.9859821, 0.9711431, 0.9740363, 0.976137, 0.9835345, 0.98969823, 0.98388636, 0.9667253, 0.9727352, 0.9783885, 0.982875, 0.9892447, 0.98444426, 0.9712275, 0.972888, 0.97692627, 0.9834695, 0.9901659, 0.98318917, 0.96643996, 0.97295785, 0.97718996, 0.9849044, 0.99067295, 0.98605657, 0.97031456, 0.9738176, 0.9760199, 0.9833942, 0.98972684, 0.98396635, 0.9664919, 0.9729147, 0.9781451, 0.98274165, 0.9891439, 0.9844081, 0.97068584, 0.9728118, 0.976647, 0.9833261, 0.99013454, 0.98311037, 0.9661004, 0.97302985, 0.9770091, 0.9846277, 0.9905951, 0.9859664, 0.9702794, 0.9738229, 0.97590727, 0.9832937, 0.9897447, 0.9838663, 0.96617794, 0.972889, 0.97818834, 0.98265576, 0.98919666, 0.98441887, 0.97076154, 0.97296965, 0.9766921, 0.9831503, 0.990108, 0.98314655, 0.96615565, 0.9732948, 0.97708637, 0.9845487, 0.99064463, 0.98594445, 0.97032475, 0.9740151, 0.97608125, 0.9832083, 0.98976165, 0.98398423, 0.96663094, 0.9731575, 0.9782593, 0.98261666, 0.9892358, 0.9844194, 0.9710423, 0.97319496, 0.97687507, 0.9832271, 0.9902359, 0.98327607, 0.96642494, 0.9736226, 0.9771723, 0.98457295, 0.99073833, 0.98617893, 0.97086436, 0.97447836, 0.97620016, 0.98321253, 0.98987997, 0.9841596, 0.96686584, 0.9733786, 0.9784655, 0.98262644, 0.989414, 0.9846303, 0.97145045, 0.9733117, 0.9770319, 0.9832156, 0.990252, 0.98339844, 0.9666117, 0.97375274, 0.97744316, 0.9847008, 0.9907643, 0.9861051, 0.97059983, 0.97433686, 0.976258, 0.98345137, 0.98990273, 0.98401654, 0.96632975, 0.97334605, 0.97848994, 0.9827717, 0.9893672, 0.9844839, 0.97072035, 0.97326374, 0.97703505, 0.98342294, 0.99030757, 0.9833273, 0.96634513, 0.9735303, 0.9775359, 0.9848454, 0.99076533, 0.98606074, 0.9704503, 0.9742485, 0.9763218, 0.9834507, 0.98990834, 0.9839759, 0.96644855, 0.9733934, 0.97870296, 0.9828741, 0.98951554, 0.9845123, 0.9711413, 0.97348535, 0.97729546, 0.98340905, 0.990437, 0.98333377, 0.9664397, 0.97361946, 0.9776364, 0.9847756, 0.99082375, 0.9861262, 0.97069067, 0.97454417, 0.9765638, 0.9832962, 0.9899218, 0.98406434, 0.9667132, 0.9736573, 0.9788223, 0.9829154, 0.989504, 0.9845024, 0.9710178, 0.9736447, 0.97734344, 0.9834545, 0.9904012, 0.9832531, 0.9662887, 0.97393155, 0.9774595, 0.9846965, 0.9908003, 0.98603415, 0.9703655, 0.9745059, 0.9766174, 0.98355806, 0.99007475, 0.98405254, 0.9665726, 0.9736423, 0.9789523, 0.98301023, 0.9896547, 0.9846646, 0.971217, 0.97361165, 0.9774623, 0.98352516, 0.99056375, 0.9834787, 0.9669875, 0.97413117, 0.97806007, 0.98499876, 0.9910197, 0.9862956, 0.9711552, 0.9748104, 0.97691375, 0.9836765, 0.99018294, 0.9842553, 0.96709144, 0.9738002, 0.97905284, 0.983129, 0.98976237, 0.98469406, 0.97148806, 0.97360796, 0.9774245, 0.9836427, 0.9905784, 0.9835382, 0.9669379, 0.9740623, 0.97799367, 0.9849657, 0.991021, 0.9862573, 0.97117335, 0.9747814, 0.97678727, 0.98365426, 0.9900807, 0.9840805, 0.9671418, 0.9738531, 0.97895867, 0.9831456, 0.98963016, 0.9848258, 0.97159255, 0.97369844, 0.97755444, 0.9836079, 0.9904825, 0.98350996, 0.9666322, 0.97408754, 0.9779337, 0.9849712, 0.9909834, 0.98632723, 0.97117954, 0.9748078, 0.9768345, 0.98372793, 0.9901548, 0.98448217, 0.96705186, 0.9739749, 0.97908777, 0.98321736, 0.9896734, 0.9849546, 0.9714901, 0.97397363, 0.97748, 0.9836982, 0.99054307, 0.9838213, 0.96692735, 0.974039018, 0.97779524, 0.9849761, 0.9910122, 0.9865226, 0.971136212, 0.974946916, 0.9767148, 0.98369884, 0.9901196, 0.98440915, 0.9674764, 0.9739929, 0.97910994, 0.9831523, 0.98973465, 0.98512, 0.97237563, 0.9740528, 0.9776629, 0.9837306, 0.99058914, 0.98396677, 0.96807355, 0.9743713, 0.97798127, 0.98500913, 0.9910512, 0.98662263, 0.9719719, 0.975256, 0.9768399, 0.98370045, 0.99021506, 0.9846751, 0.96834254, 0.97443616, 0.97904474, 0.9831774, 0.9897404, 0.9852071, 0.97231793, 0.9744334, 0.9775842, 0.9837104, 0.99060297, 0.9838997, 0.9680932, 0.9746447, 0.97792345, 0.9850699, 0.99104345, 0.9866632, 0.972108, 0.975277, 0.97675794, 0.98370916, 0.9901382, 0.9846869, 0.96816504, 0.9744991, 0.97913194, 0.9831819, 0.98980147, 0.9851992, 0.97210914, 0.9746064, 0.97758156, 0.98370993, 0.9906108, 0.9839771, 0.96771127, 0.9746962, 0.97804636, 0.985135, 0.9910926, 0.98667437, 0.97177917, 0.9747513, 0.97684264, 0.9838464, 0.99021566, 0.9846518, 0.9678909, 0.97409123, 0.9790919, 0.9832892, 0.98975176, 0.985218, 0.972138, 0.97403425, 0.9776057, 0.9838067, 0.99064285, 0.9838186, 0.96779615, 0.97439, 0.97808194, 0.9852438, 0.99113524, 0.9866018, 0.97207814, 0.9753617, 0.9769692, 0.9839305, 0.99024725, 0.9845574, 0.9680513, 0.97438985, 0.9791014, 0.9833409, 0.9898189, 0.98508203, 0.97249514, 0.9743902, 0.97769606, 0.98392224, 0.9906541, 0.9838544, 0.9682318, 0.97478896, 0.97818357, 0.9852817, 0.99114615, 0.9865355, 0.9721004, 0.9753127, 0.9769695, 0.9839538, 0.9902692, 0.9845558, 0.9680836, 0.9743119, 0.97916335, 0.98349875, 0.98990124, 0.9850597, 0.972323, 0.9740372, 0.977467, 0.9838852, 0.9906438, 0.98371816, 0.9677407, 0.9742974, 0.97789896, 0.98536307, 0.9911857, 0.9864979, 0.9717041, 0.9752241, 0.9768349, 0.9839894, 0.990303, 0.98450595, 0.9678618, 0.9742426, 0.9790789, 0.9834163, 0.9898406, 0.9850122, 0.9718668, 0.974047, 0.97758377, 0.98385936, 0.9906824, 0.9837575, 0.9675734, 0.974345, 0.97801226, 0.985227, 0.99113595, 0.98646504, 0.9716009, 0.9751438, 0.9769692, 0.983934, 0.99028534, 0.9844929, 0.9678877, 0.97433305, 0.97915125, 0.98345613, 0.98988384, 0.9850632, 0.9723636, 0.9744221, 0.9777247, 0.9839522, 0.9907755, 0.98382497, 0.9680655, 0.9747805, 0.9781219, 0.985306, 0.99121165, 0.98655, 0.97203207, 0.9754047, 0.9770247, 0.98398054, 0.99032617, 0.98462194, 0.96806794, 0.97443604, 0.9792015, 0.9834643, 0.9899143, 0.9851733, 0.97233146, 0.9746528, 0.977819, 0.9839639, 0.9907711, 0.9839432, 0.9679363, 0.97486264, 0.9781742, 0.9853147, 0.9912084, 0.98661226, 0.97185236, 0.9754592, 0.9770044, 0.9839541, 0.99034274, 0.98461944, 0.96789706, 0.9744247, 0.979331, 0.983361, 0.9899565, 0.9851879, 0.97235435, 0.974588, 0.97789997, 0.9838521, 0.9907738, 0.98397785, 0.96818316, 0.9749773, 0.9782386, 0.9852529, 0.9912436, 0.9867, 0.97214776, 0.9755992, 0.97707963, 0.9839521, 0.99038917, 0.98473746, 0.9683109, 0.97472626, 0.97931296, 0.9834474, 0.98999727, 0.9853284, 0.97256607, 0.9746413, 0.977781, 0.9839565, 0.99083054, 0.98401594, 0.96821487, 0.97496325, 0.9783136, 0.9853161, 0.9912505, 0.9867677, 0.972157, 0.97557074, 0.97717017, 0.9839548, 0.99036896, 0.9847637, 0.96834195, 0.9746484, 0.97942513, 0.9834053, 0.98988825, 0.9851692, 0.9723655, 0.97461504, 0.9778594, 0.9838759, 0.99078023, 0.9839519, 0.9683592, 0.97505105, 0.9783473, 0.9853117, 0.99123424, 0.986707, 0.97231096, 0.9757966, 0.97717744, 0.983921, 0.9903605, 0.9846677, 0.96825343, 0.97468215, 0.97930163, 0.98335433, 0.98993826, 0.9850766, 0.9721915, 0.9747537, 0.97786146, 0.983822, 0.9908048, 0.9838861, 0.9681548, 0.975156, 0.97832334, 0.9852239, 0.9912635, 0.9864714, 0.9719158, 0.9756659, 0.9771039, 0.98388577, 0.99037457, 0.9844444, 0.9679809, 0.97493845, 0.97934294, 0.9832177, 0.98988116, 0.9849266, 0.97212625, 0.9747216, 0.9778861, 0.9837787, 0.99078745, 0.9837034, 0.9678578, 0.9748216, 0.97826356, 0.98511326, 0.99126047, 0.9865842, 0.9722555, 0.97552603, 0.9771534, 0.98387206, 0.9904142, 0.9845606, 0.96820986, 0.9741737, 0.97930026, 0.98332363, 0.9899806, 0.98409444, 0.971047, 0.9716386, 0.9772974, 0.98372495, 0.99078137, 0.98294055, 0.9667721, 0.97291136, 0.9779688, 0.9851961, 0.991279, 0.9863443, 0.9716972, 0.9751644, 0.97701174, 0.9838273, 0.9904034, 0.98420435, 0.9675566, 0.9739018, 0.97920835, 0.983135, 0.9899643, 0.9844765, 0.9720532, 0.9743765, 0.9777575, 0.9836321, 0.99078465, 0.98357075, 0.967675, 0.9742216, 0.9780426, 0.9850102, 0.9912748, 0.98644406, 0.97200865, 0.97526586, 0.97694266, 0.9835132, 0.99036264, 0.98454756, 0.9680578, 0.97415507, 0.97926337, 0.98303145, 0.98992854, 0.98488903, 0.9721609, 0.97381073, 0.97769326, 0.9835836, 0.99084586, 0.9836136, 0.9679079, 0.9738559, 0.9779061, 0.9849303, 0.9911862, 0.9863146, 0.97188425, 0.97488743, 0.97645956, 0.98361397, 0.99024534, 0.9843225, 0.96761966, 0.97389495, 0.978954, 0.9832536, 0.98990494, 0.98496014, 0.9720904, 0.97394073, 0.97752243, 0.9837906, 0.9907348, 0.9836246, 0.9677068, 0.9743085, 0.9779449, 0.98510635, 0.9911271, 0.9863635, 0.97168225, 0.9748025, 0.9768538, 0.98382473, 0.99026865, 0.98423105, 0.9678151, 0.973814, 0.97906584, 0.9833141, 0.98985857, 0.984626, 0.97241306, 0.9738758, 0.9776173, 0.983723, 0.9907347, 0.9835108, 0.9681423, 0.97417575, 0.9782203, 0.98516256, 0.9911786, 0.9863566, 0.9718773, 0.97498375, 0.97692317, 0.98393756, 0.990292, 0.98418635, 0.96786827, 0.97408086, 0.9791216, 0.9833247, 0.98985964, 0.9847364, 0.9724247, 0.9745386, 0.97774893, 0.9838606, 0.990712106, 0.983592749, 0.9682842, 0.9746336, 0.97805935, 0.98514956, 0.991167247, 0.986355305, 0.9721739, 0.9750475, 0.9767494, 0.9838581, 0.99029636, 0.98412263, 0.96791023, 0.97376865, 0.97891504, 0.9831895, 0.9898641, 0.9845574, 0.9721301, 0.9737403, 0.9772564, 0.9837006, 0.9907595, 0.9833519, 0.9680608, 0.97465014, 0.97794867, 0.98512495, 0.991204, 0.9862302, 0.97186303, 0.9748005, 0.9766564, 0.9837464, 0.990237296, 0.984020233, 0.9674984, 0.97393024, 0.9787642, 0.98325866, 0.98982215, 0.9843723, 0.9719842, 0.9738661, 0.9773171, 0.9836915, 0.99069375, 0.98340666, 0.96792644, 0.9741023, 0.9777675, 0.9851232, 0.99117076, 0.98607147, 0.971671, 0.974644, 0.9765438, 0.98375934, 0.990288734, 0.984018385, 0.9675665, 0.9733814, 0.9788167, 0.98320067, 0.98995954, 0.9844466, 0.97209674, 0.9735969, 0.9772903, 0.9837322, 0.990714, 0.983305, 0.9677941, 0.97375065, 0.97778916, 0.9851348, 0.991252959, 0.986042142, 0.97164536, 0.97437435, 0.9767419, 0.98394257, 0.9904045, 0.98401594, 0.96755666, 0.97308505, 0.9788095, 0.9833446, 0.9900715, 0.9844795, 0.97181207, 0.9729638, 0.97744036, 0.98384875, 0.9909045, 0.9832109, 0.9674385, 0.9734104, 0.9779427, 0.98530567, 0.9913809, 0.9861155, 0.9713835, 0.97421217, 0.9766484, 0.98401386, 0.99052554, 0.9839644, 0.96739364, 0.9729639, 0.97883713, 0.98338264, 0.99009216, 0.9844875, 0.97189707, 0.9729336, 0.977344, 0.9839623, 0.99094194, 0.98328424, 0.9676029, 0.9733704, 0.9779719, 0.9853507, 0.9914289, 0.98608786, 0.9718032, 0.9742125, 0.9767749, 0.9839863, 0.99056834, 0.98405164, 0.9676894, 0.9730496, 0.9789852, 0.9833588, 0.99018574, 0.9845152, 0.971911, 0.9730473, 0.9774969, 0.9838437, 0.9909751, 0.98323315, 0.9675097, 0.97341, 0.97800726, 0.9853064, 0.9914615, 0.98599106, 0.97161216, 0.97415584, 0.97686917, 0.9839713, 0.9905777, 0.9840403, 0.96797734, 0.9732772, 0.9790379, 0.983439, 0.9902116, 0.9844654, 0.97208077, 0.97312105, 0.97747463, 0.98394865, 0.99097824, 0.9831979, 0.9677522, 0.9734205, 0.97789973, 0.9852647, 0.99142224, 0.9859323, 0.9717784, 0.97409046, 0.9766848, 0.98396474, 0.9905302, 0.98398644, 0.9675758, 0.9730468, 0.9788563, 0.9833194, 0.9901063, 0.9843912, 0.97192216, 0.9730683, 0.9773461, 0.98382497, 0.99092966, 0.9831825, 0.96756202, 0.973404586, 0.9776977, 0.98515826, 0.9913412, 0.98584723, 0.971069813, 0.974024653, 0.97661656, 0.98395395, 0.9904716, 0.983844, 0.9672084, 0.97314805, 0.9788628, 0.9832192, 0.989950061, 0.984066665, 0.971037567, 0.972878814, 0.97724354, 0.9838605, 0.99088895, 0.9830037, 0.9671492, 0.973473, 0.97764045, 0.98526484, 0.9913461, 0.9857738, 0.9710118, 0.97424906, 0.9765227, 0.9838914, 0.9904461, 0.98343295, 0.96654284, 0.97282267, 0.9785774, 0.98328376, 0.99002296, 0.9837636, 0.97034925, 0.9725552, 0.9769892, 0.9837564, 0.99084586, 0.9825681, 0.9661062, 0.9728999, 0.9774484, 0.985191, 0.99130195, 0.98530537, 0.96967405, 0.97381544, 0.9762029, 0.9838018, 0.9903951, 0.98354584, 0.9661511, 0.972957, 0.97844756, 0.98317313, 0.989985228, 0.983942688, 0.9706777, 0.9728644, 0.9769676, 0.98369193, 0.990815997, 0.982635438, 0.96610963, 0.97311527, 0.97738683, 0.98508584, 0.991275132, 0.985466599, 0.9695499, 0.9736979, 0.9761077, 0.9837913, 0.990391, 0.9832841, 0.96553415, 0.9724781, 0.97834235, 0.9831829, 0.9899985, 0.98366845, 0.96989095, 0.97252864, 0.976756, 0.9836262, 0.9908332, 0.9823794, 0.965456, 0.9727318, 0.97713906, 0.9850905, 0.99125904, 0.98524237, 0.96927536, 0.97355145, 0.97605014, 0.98374397, 0.9903944, 0.9831516, 0.96479523, 0.9723841, 0.9784088, 0.98314744, 0.9899504, 0.98353326, 0.9695519, 0.9723373, 0.97683835, 0.983563, 0.9907755, 0.9822849, 0.9643035, 0.97185135, 0.97715616, 0.9847588, 0.99118364, 0.9851784, 0.96865785, 0.97307926, 0.9759163, 0.98341936, 0.9903112, 0.9832281, 0.96409345, 0.9719591, 0.9780327, 0.98264176, 0.9898587, 0.98356116, 0.9687601, 0.97189426, 0.97646457, 0.9832199, 0.9906426, 0.98217005, 0.96366316, 0.9718787, 0.976772, 0.9846013, 0.9910477, 0.9850493, 0.9680099, 0.972737, 0.97570544, 0.98334265, 0.99013436, 0.9829287, 0.9635257, 0.9716065, 0.9779739, 0.9826907, 0.9896972, 0.9833008, 0.9683261, 0.9714095, 0.9763825, 0.9831315, 0.99055, 0.98201287, 0.9636704, 0.97173166, 0.9768364, 0.9846181, 0.9910343, 0.98505384, 0.9677862, 0.97265166, 0.9758428, 0.9833392, 0.9902244, 0.9831008, 0.9627934, 0.9713519, 0.9780759, 0.9827342, 0.98982626, 0.983444, 0.9676757, 0.9715111, 0.9765744, 0.98326844, 0.9906728, 0.98209953, 0.9627871, 0.97166806, 0.97693527, 0.98464715, 0.99115485, 0.98504096, 0.967651, 0.9725958, 0.9758564, 0.98342985, 0.99032277, 0.9830722, 0.9634534, 0.97135943, 0.97799015, 0.98274845, 0.98993, 0.98335296, 0.96837527, 0.9713768, 0.97641784, 0.9831904, 0.99077636, 0.982078, 0.96358347, 0.97140545, 0.97665966, 0.9845819, 0.9912402, 0.98500896, 0.96754986, 0.972482, 0.9756259, 0.9831319, 0.9903572, 0.9830458, 0.9637543, 0.9715183, 0.9780922, 0.982579, 0.9899677, 0.9834553, 0.9681957, 0.97163635, 0.9766385, 0.98312545, 0.99083805, 0.9822686, 0.96328795, 0.9718216, 0.9768299, 0.98454595, 0.9912886, 0.9851413, 0.9668947, 0.9724219, 0.9750931, 0.98291796, 0.990271, 0.9828696, 0.96228427, 0.97091067, 0.97715044, 0.98234403, 0.9899283, 0.98327476, 0.9672541, 0.97118616, 0.9759822, 0.9831425, 0.99077016, 0.9819749, 0.9623549, 0.9713122, 0.9761781, 0.9843487, 0.9911615, 0.98491526, 0.9668064, 0.97233915, 0.9753084, 0.98320127, 0.9903402, 0.9829103, 0.9629461, 0.9711386, 0.97733146, 0.98252285, 0.989906, 0.9833299, 0.9677508, 0.97113556, 0.9755696, 0.9829538, 0.9906024, 0.9819325, 0.96309924, 0.9712255, 0.97564816, 0.98432034, 0.9910133, 0.9848851, 0.96745276, 0.9719852, 0.9744908, 0.9829721, 0.99015826, 0.9828678, 0.9631239, 0.97101843, 0.976757, 0.9822687, 0.9898211, 0.98341423, 0.9680053, 0.97092617, 0.97507507, 0.9828058, 0.9906871, 0.9821177, 0.9633041, 0.97138643, 0.9754564, 0.98410034, 0.9911114, 0.9850043, 0.9674407, 0.9721559, 0.97418505, 0.9829067, 0.99022925, 0.9829648, 0.9629769, 0.9711116, 0.97639185, 0.98207414, 0.9898259, 0.9833414, 0.96747196, 0.97095346, 0.975116, 0.98287815, 0.9906657, 0.9821234, 0.96334046, 0.97147095, 0.97574437, 0.98441976, 0.99125624, 0.9852321, 0.96714026, 0.972218, 0.97454655, 0.98273486, 0.9902648, 0.9829176, 0.96267253, 0.971246, 0.9763949, 0.9818097, 0.9897374, 0.9832213, 0.9672527, 0.97107667, 0.97471535, 0.9824339, 0.990582168, 0.98184824, 0.9618972, 0.9714498, 0.9750094, 0.9838224, 0.99084306, 0.9846843, 0.96630204, 0.97204417, 0.9740734, 0.98227847, 0.98992026, 0.9824637, 0.96158075, 0.9710597, 0.97636455, 0.9814337, 0.989486, 0.98294103, 0.96686846, 0.97118056, 0.9749098, 0.9819443, 0.99025834, 0.9816621, 0.9623505, 0.9712706, 0.9754067, 0.98355156, 0.9907987, 0.9847869, 0.9666305, 0.97237813, 0.97457844, 0.98220086, 0.9899762, 0.98273903, 0.96243894, 0.9713206, 0.97710824, 0.9815757, 0.9895668, 0.98316956, 0.9671614, 0.97145104, 0.97572124, 0.9822344, 0.9905047, 0.9819286, 0.9630388, 0.9717913, 0.97588515, 0.9837807, 0.9909509, 0.98491293, 0.9669972, 0.97255725, 0.97474664, 0.98262596, 0.99005765, 0.982798, 0.9626605, 0.97153133, 0.9770188, 0.981907, 0.98957765, 0.98320895, 0.967428, 0.9715569, 0.9756374, 0.9824627, 0.9904986, 0.9819011, 0.96261233, 0.9718159, 0.9759616, 0.98377514, 0.990947, 0.9850043, 0.9670414, 0.97257304, 0.974964, 0.9824255, 0.9900329, 0.98286074, 0.96244556, 0.97136015, 0.97698045, 0.9817043, 0.9896204, 0.9832661, 0.96732783, 0.9713444, 0.97575915, 0.9823247, 0.9905191, 0.98207885, 0.9627607, 0.9714959, 0.975843, 0.98367846, 0.99099547, 0.98501354, 0.96697193, 0.9723072, 0.97499925, 0.9822668, 0.99009544, 0.9828767, 0.9622777, 0.9711095, 0.9771235, 0.98161745, 0.9896122, 0.9832835, 0.9670963, 0.9709, 0.97554123, 0.9822593, 0.9905552, 0.9821032, 0.96262115, 0.97121924, 0.9760173, 0.9837157, 0.99100167, 0.98506886, 0.9669912, 0.97203827, 0.97472274, 0.9824422, 0.9900524, 0.9829166, 0.96226084, 0.97110116, 0.9769751, 0.9816695, 0.98961943, 0.9832659, 0.96706575, 0.97118706, 0.9755171, 0.9822755, 0.99055314, 0.98206437, 0.9626821, 0.9714753, 0.9759601, 0.98357993, 0.9909519, 0.98489326, 0.9666922, 0.972431, 0.97457224, 0.9822288, 0.9900356, 0.98274535, 0.9621082, 0.97116536, 0.97691, 0.9815849, 0.98962665, 0.98329955, 0.9670342, 0.9711628, 0.97521746, 0.9821605, 0.990549, 0.98177785, 0.9617815, 0.9714968, 0.9757455, 0.9836999, 0.99102646, 0.9847289, 0.9662209, 0.9721404, 0.97474617, 0.9823362, 0.9901119, 0.9825941, 0.96145475, 0.9710101, 0.97693366, 0.9815663, 0.9896589, 0.98295784, 0.96616447, 0.9708387, 0.975321, 0.98202974, 0.9905019, 0.9815895, 0.9614834, 0.9711395, 0.97581816, 0.9834958, 0.9909531, 0.9847244, 0.9657958, 0.9722171, 0.97477156, 0.9821712, 0.9899851, 0.9824735, 0.9611143, 0.9712449, 0.9772036, 0.98138535, 0.98951507, 0.9827587, 0.965642, 0.9712085, 0.9756064, 0.9819572, 0.99038005, 0.98142254, 0.9608033, 0.9713032, 0.97611374, 0.98343754, 0.99088275, 0.9845595, 0.9658155, 0.97242683, 0.97507703, 0.98217326, 0.99001247, 0.9823581, 0.96115535, 0.97132653, 0.9773253, 0.9814368, 0.9895817, 0.9827319, 0.9658343, 0.971159, 0.9757614, 0.982007, 0.99047464, 0.98140925, 0.9612777, 0.97172743, 0.976479, 0.9835351, 0.9909841, 0.9846213, 0.96595174, 0.9726546, 0.9753205, 0.9822818, 0.990239263, 0.982562006, 0.96141475, 0.97156703, 0.97745454, 0.98154277, 0.9897744, 0.98296624, 0.96624136, 0.9713824, 0.97591263, 0.9821667, 0.9905579, 0.9815938, 0.9617368, 0.97178614, 0.9765192, 0.9836082, 0.9910389, 0.9846347, 0.96594477, 0.972615, 0.9753568, 0.9823518, 0.9901963, 0.9826832, 0.9616384, 0.97166705, 0.977666, 0.98160493, 0.98969895, 0.9829969, 0.9663629, 0.9716843, 0.9761713, 0.98224604, 0.9903444, 0.98164016, 0.96181977, 0.9716897, 0.9766233, 0.983432, 0.9907173, 0.98451114, 0.9662407, 0.9726292, 0.9755254, 0.98198575, 0.9898393, 0.9824002, 0.9614649, 0.97116625, 0.9776139, 0.9812134, 0.989298, 0.9825843, 0.9660055, 0.97070473, 0.97606194, 0.9817988, 0.9902165, 0.9811989, 0.9609372, 0.97104645, 0.97642106, 0.98323214, 0.99065197, 0.9843492, 0.9658901, 0.97209233, 0.9753941, 0.9819509, 0.98990196, 0.9822511, 0.9611269, 0.9711811, 0.9776319, 0.98116034, 0.989433, 0.9826162, 0.9661411, 0.9711552, 0.9761747, 0.98178023, 0.9903037, 0.9812914, 0.96134466, 0.97140884, 0.9765826, 0.98316646, 0.990737, 0.98406535, 0.965211, 0.97209764, 0.9752481, 0.981756, 0.9898185, 0.9819392, 0.96075445, 0.9708471, 0.9772674, 0.9809816, 0.98937374, 0.982352, 0.9656903, 0.9708038, 0.9758866, 0.98170406, 0.990315, 0.9809199, 0.96103776, 0.9711325, 0.9763367, 0.9831414, 0.9907504, 0.98411167, 0.9654389, 0.9720842, 0.9751751, 0.9817683, 0.98980594, 0.981921, 0.96074086, 0.9709012, 0.97742265, 0.98061544, 0.98865896, 0.9817392, 0.9649102, 0.9703103, 0.9755896, 0.9811561, 0.9898745, 0.98057336, 0.9603272, 0.9709372, 0.9760993, 0.9826918, 0.9904363, 0.98374087, 0.9648309, 0.971619, 0.9750046, 0.981278, 0.9895678, 0.98164546, 0.9600946, 0.9706928, 0.9772883, 0.98054194, 0.98917204, 0.98201, 0.96517223, 0.970609, 0.9757338, 0.9811995, 0.99008965, 0.98056144, 0.960056, 0.9707789, 0.976219, 0.98250085, 0.99043053, 0.98364675, 0.9642618, 0.9716592, 0.9751365, 0.981198, 0.9895529, 0.98146915, 0.9597067, 0.97061175, 0.9772396, 0.98030937, 0.98902625, 0.98180676, 0.9651181, 0.97072077, 0.97592235, 0.98113364, 0.9900626, 0.9805728, 0.9602207, 0.97068, 0.97624993, 0.98255163, 0.9905425, 0.9837811, 0.96481055, 0.97168416, 0.97530794, 0.9813292, 0.98968214, 0.9816258, 0.96037877, 0.9706938, 0.9774138, 0.9804273, 0.9890855, 0.98189616, 0.9653081, 0.97073954, 0.97596925, 0.9812216, 0.9900456, 0.9806152, 0.9604381, 0.9708938, 0.9763224, 0.9828536, 0.99060094, 0.98376095, 0.9646407, 0.9715371, 0.975444, 0.9814824, 0.98966974, 0.9816131, 0.96027064, 0.9705587, 0.9776179, 0.98061496, 0.98907113, 0.9819572, 0.96522117, 0.9704254, 0.976009, 0.9812351, 0.99005836, 0.98072296, 0.9606252, 0.9707545, 0.9764841, 0.9828646, 0.9905888, 0.983916, 0.9651034, 0.9717234, 0.9753843, 0.98160547, 0.9897091, 0.98169154, 0.96051043, 0.9705648, 0.9775289, 0.9807434, 0.98916936, 0.98208886, 0.96551937, 0.97057635, 0.9760249, 0.9814879, 0.9901624, 0.9808108, 0.96069205, 0.9707263, 0.9766381, 0.9828383, 0.9906753, 0.98403776, 0.96497405, 0.97145814, 0.97530514, 0.98153, 0.9897649, 0.9819586, 0.96083385, 0.9707097, 0.9775564, 0.9809316, 0.9892791, 0.9823397, 0.96604204, 0.9707366, 0.9761377, 0.9814736, 0.9902262, 0.9809279, 0.9612567, 0.97080797, 0.9764007, 0.98274237, 0.99070746, 0.9841066, 0.96566474, 0.97165513, 0.9752681, 0.9814685, 0.98985636, 0.98179954, 0.9607805, 0.9704325, 0.9773351, 0.98044133, 0.9893462, 0.98212725, 0.96561307, 0.97032243, 0.9757742, 0.9810993, 0.99025977, 0.9809076, 0.96097994, 0.97030985, 0.9766459, 0.9826407, 0.9907917, 0.98395765, 0.9652695, 0.9713495, 0.9756629, 0.9813945, 0.9898718, 0.98178875, 0.96102154, 0.9701848, 0.9776946, 0.98066324, 0.9893658, 0.9820202, 0.9657357, 0.96984285, 0.97599775, 0.98124516, 0.99031913, 0.98064584, 0.960916, 0.97010493, 0.97629106, 0.98272717, 0.9907532, 0.9838527, 0.9653185, 0.9711369, 0.97532743, 0.9815167, 0.98984563, 0.98170346, 0.9607849, 0.9700529, 0.9774569, 0.9803506, 0.989302, 0.9820701, 0.9655703, 0.9699469, 0.97593653, 0.98118734, 0.99028397, 0.98064214, 0.96081537, 0.9699201, 0.9761763, 0.9826041, 0.99071515, 0.9837028, 0.9652464, 0.97075844, 0.97519594, 0.98125184, 0.9898303, 0.9815338, 0.9605938, 0.9697658, 0.97732955, 0.9804459, 0.9893394, 0.98197126, 0.96559674, 0.96968764, 0.9756011, 0.9811217, 0.9902768, 0.98059833, 0.9602869, 0.96962243, 0.9756757, 0.98248947, 0.9906437, 0.9837727, 0.96513623, 0.97072506, 0.9745958, 0.9810874, 0.98974925, 0.9815683, 0.96068865, 0.9697046, 0.9767255, 0.9800894, 0.98922706, 0.9818377, 0.9654908, 0.969537, 0.9751473, 0.980885, 0.9901592, 0.9804348, 0.96027666, 0.9693527, 0.9754588, 0.9821312, 0.99062, 0.9835555, 0.9652004, 0.97039276, 0.97468287, 0.98088914, 0.98970395, 0.98129076, 0.9605582, 0.9692593, 0.9766053, 0.9799152, 0.9891861, 0.9816689, 0.9652887, 0.96894526, 0.9751423, 0.98074865, 0.9900863, 0.980146, 0.95998675, 0.9692661, 0.975694, 0.98262036, 0.99062884, 0.983713, 0.9651017, 0.9703244, 0.9747882, 0.98105663, 0.9896176, 0.9812851, 0.96021664, 0.9693029, 0.9768984, 0.98049, 0.98927104, 0.9821751, 0.9661497, 0.96969855, 0.9757987, 0.98139673, 0.9902449, 0.9809761, 0.9613816, 0.9695172, 0.9760321, 0.98271084, 0.9906319, 0.9840933, 0.9656722, 0.97036505, 0.9748863, 0.981261, 0.98972625, 0.9818648, 0.96107054, 0.96943593, 0.97705096, 0.9803069, 0.9892727, 0.9821561, 0.96588045, 0.96924555, 0.97573334, 0.9810612, 0.99019754, 0.9808694, 0.961365, 0.96965075, 0.9761505, 0.98261505, 0.99062896, 0.9840118, 0.9651589, 0.9704202, 0.9751823, 0.981212, 0.9897013, 0.9818038, 0.960662, 0.9694503, 0.97722614, 0.980379, 0.98924774, 0.9821089, 0.9658455, 0.96910894, 0.9758533, 0.981187, 0.9902402, 0.98089546, 0.9616663, 0.9695798, 0.97656834, 0.98281914, 0.990758, 0.984138, 0.9664756, 0.97124046, 0.97565883, 0.9816591, 0.98990136, 0.981857, 0.96178776, 0.9700825, 0.97778803, 0.980788, 0.98948926, 0.9820771, 0.9665519, 0.9699987, 0.97646856, 0.9816581, 0.99044144, 0.9807074, 0.96195495, 0.96999526, 0.9766798, 0.98327595, 0.99094206, 0.9838452, 0.96620965, 0.97091854, 0.9756436, 0.9817477, 0.9900337, 0.98195237, 0.9623495, 0.9699729, 0.9777458, 0.98089087, 0.9895173, 0.9822489, 0.96664953, 0.9696947, 0.97608566, 0.9814642, 0.99040085, 0.9808884, 0.9617881, 0.96947104, 0.97650594, 0.9831215, 0.99089915, 0.98408717, 0.96623147, 0.9706871, 0.97564465, 0.9819756, 0.9900321, 0.9818717, 0.96140355, 0.9698571, 0.97746867, 0.98115265, 0.98957485, 0.9821744, 0.9658977, 0.96960986, 0.9759194, 0.9817147, 0.99043864, 0.98083776, 0.96145356, 0.9698648, 0.97622585, 0.98308593, 0.9908921, 0.9839301, 0.96574765, 0.9708787, 0.97518855, 0.981724, 0.98996687, 0.9817075, 0.96108454, 0.9699486, 0.97717595, 0.98077506, 0.98947144, 0.9820295, 0.9659612, 0.96976143, 0.97568387, 0.9814441, 0.9903527, 0.9808039, 0.9611455, 0.9699359, 0.97613645, 0.98298925, 0.9907738, 0.98393214, 0.9657169, 0.9709873, 0.97523767, 0.98170453, 0.9899066, 0.98166853, 0.96079093, 0.96978754, 0.9771665, 0.9808987, 0.98942053, 0.9819698, 0.9659088, 0.96971023, 0.97567105, 0.9814875, 0.99031705, 0.9805838, 0.9612633, 0.9698897, 0.9759829, 0.9830086, 0.9907518, 0.9838362, 0.9655496, 0.9709089, 0.9751753, 0.98182046, 0.98984736, 0.9818877, 0.96174026, 0.97034496, 0.97743124, 0.9810564, 0.9893756, 0.98231816, 0.9665071, 0.96991515, 0.9758065, 0.98160833, 0.9903056, 0.9808507, 0.96171457, 0.9700815, 0.97622347, 0.98308474, 0.9907569, 0.98398525, 0.9659504, 0.9710661, 0.9751575, 0.98176163, 0.9898503, 0.9817868, 0.9613992, 0.97012454, 0.97708684, 0.98090726, 0.9893378, 0.98210347, 0.9662525, 0.97004783, 0.97560465, 0.98149556, 0.99023426, 0.9807957, 0.96171486, 0.97009194, 0.9758543, 0.9829895, 0.9906477, 0.98394233, 0.9659466, 0.970898, 0.974881, 0.9816102, 0.9897335, 0.98173046, 0.9613327, 0.96993333, 0.9768273, 0.9806856, 0.98926467, 0.98206276, 0.9663058, 0.96987164, 0.97529584, 0.9813291, 0.99018437, 0.9807498, 0.96175754, 0.97014004, 0.9757441, 0.98285806, 0.99060637, 0.98396355, 0.9659165, 0.97111577, 0.9747781, 0.9815596, 0.98970234, 0.98172414, 0.96125567, 0.97001183, 0.9767274, 0.98071, 0.9892055, 0.9821521, 0.9662338, 0.9697761, 0.9754192, 0.98154014, 0.99018854, 0.9807827, 0.9615752, 0.96990955, 0.9756884, 0.98303026, 0.9906439, 0.98403096, 0.96609503, 0.97079146, 0.9747429, 0.9816388, 0.98973376, 0.98187494, 0.9616397, 0.9699131, 0.97663575, 0.98087525, 0.9892621, 0.98221755, 0.9666654, 0.9698912, 0.97541827, 0.9816466, 0.99021614, 0.9809637, 0.9622349, 0.97010976, 0.9758892, 0.9831863, 0.99065655, 0.9840986, 0.9664552, 0.9710311, 0.9750475, 0.9818609, 0.98980206, 0.9819778, 0.9618387, 0.9699692, 0.9770662, 0.98108035, 0.9892982, 0.9821938, 0.96665925, 0.9699111, 0.9756085, 0.98175395, 0.99028814, 0.9808936, 0.9621223, 0.97021556, 0.9759868, 0.983212, 0.9907177, 0.98405486, 0.96625483, 0.97113734, 0.9749449, 0.9819525, 0.9897872, 0.98184896, 0.96167797, 0.96999705, 0.977155, 0.98107994, 0.98922986, 0.9822296, 0.9665091, 0.9697581, 0.975716, 0.9818222, 0.990171, 0.9808608, 0.9617222, 0.96994317, 0.97600716, 0.98324645, 0.9905186, 0.9840425, 0.9659033, 0.97099507, 0.9749493, 0.98181975, 0.9897531, 0.98188287, 0.9611235, 0.96984977, 0.97702354, 0.9809503, 0.9892846, 0.9823028, 0.9662022, 0.96970326, 0.9755635, 0.9815352, 0.99021745, 0.9809389, 0.9612916, 0.9698131, 0.9758587, 0.98307085, 0.9906415, 0.9841001, 0.9657246, 0.9707682, 0.9750767, 0.9817682, 0.98974824, 0.9819025, 0.9608471, 0.9697416, 0.97705835, 0.9809271, 0.989307, 0.98226535, 0.9660057, 0.9697054, 0.9757061, 0.981709, 0.99025965, 0.9810276, 0.96169406, 0.9699083, 0.9760108, 0.9830815, 0.99069244, 0.9840403, 0.9659507, 0.97081053, 0.9749946, 0.98169565, 0.9897854, 0.9819071, 0.96121913, 0.9698202, 0.9769214, 0.9808203, 0.98930067, 0.9822814, 0.9660136, 0.96984327, 0.9756683, 0.98165005, 0.99027497, 0.9809638, 0.96130216, 0.9698122, 0.9759354, 0.98307437, 0.9907076, 0.9840694, 0.9655617, 0.97080076, 0.97487813, 0.98175585, 0.9897945, 0.9819, 0.9609348, 0.96984845, 0.9768374, 0.98098505, 0.9893322, 0.9822605, 0.96603197, 0.9698168, 0.9755402, 0.9818309, 0.9902546, 0.98094153, 0.9611967, 0.9698062, 0.97576183, 0.9832, 0.9906659, 0.9840454, 0.9654848, 0.97077966, 0.97491205, 0.98184955, 0.9897541, 0.98189217, 0.9609702, 0.9697912, 0.9769283, 0.98105115, 0.9892846, 0.9821804, 0.9661925, 0.96957755, 0.9754793, 0.9817662, 0.9902068, 0.9807839, 0.961491, 0.9697906, 0.97593045, 0.98320436, 0.9906934, 0.98411083, 0.9659954, 0.97082716, 0.9749723, 0.9818565, 0.98975664, 0.9819178, 0.9612228, 0.96959764, 0.9768026, 0.9810228, 0.98927236, 0.98226345, 0.9661945, 0.9694439, 0.97536546, 0.9815652, 0.99016964, 0.9809807, 0.96143913, 0.9695426, 0.97563714, 0.98299664, 0.9905721, 0.98406607, 0.9656234, 0.97054344, 0.9746617, 0.98169553, 0.9896618, 0.98182553, 0.96083254, 0.9694507, 0.9765879, 0.9808988, 0.98922384, 0.98217213, 0.9658977, 0.9693448, 0.9752196, 0.9815398, 0.9901703, 0.9808445, 0.961373, 0.96945435, 0.9754937, 0.98310894, 0.99058986, 0.98404646, 0.96580964, 0.9705669, 0.974594, 0.98181874, 0.98969954, 0.9819025, 0.96135074, 0.9695062, 0.9767121, 0.98100615, 0.9892596, 0.98229957, 0.96625304, 0.9695155, 0.9753108, 0.98173577, 0.99019545, 0.9809513, 0.9616127, 0.9696305, 0.9755406, 0.9831516, 0.9906589, 0.98407227, 0.9658373, 0.9706005, 0.9745421, 0.9818549, 0.9897888, 0.98193294, 0.9613461, 0.9695108, 0.97659826, 0.9809956, 0.9893315, 0.98220026, 0.965999, 0.9694197, 0.9752858, 0.9816529, 0.9902111, 0.9806214, 0.96102786, 0.96957195, 0.9755849, 0.98319274, 0.99062556, 0.98390424, 0.965429, 0.9706827, 0.9746123, 0.98182917, 0.9897716, 0.98168075, 0.9611178, 0.9695275, 0.9766906, 0.981059, 0.98933095, 0.9819756, 0.9663876, 0.969308, 0.9753017, 0.9817759, 0.99024606, 0.9807042, 0.96096706, 0.96943986, 0.9756399, 0.9831948, 0.9905851, 0.9837457, 0.9652987, 0.97048044, 0.97470075, 0.9819586, 0.98974365, 0.98171544, 0.9612594, 0.9693369, 0.97660714, 0.98103756, 0.9892434, 0.9819885, 0.96628624, 0.9692866, 0.97518593, 0.9816274, 0.99022037, 0.9807645, 0.9620142, 0.96934116, 0.9754813, 0.983184, 0.99059814, 0.9841499, 0.9663925, 0.9702622, 0.9744236, 0.9819443, 0.9896047, 0.9820015, 0.9616254, 0.96922493, 0.976485, 0.98114383, 0.989105, 0.98245764, 0.9668522, 0.96919, 0.97511077, 0.98182344, 0.990098, 0.98114955, 0.96215343, 0.96922594, 0.97545403, 0.98324215, 0.9905149, 0.98430425, 0.9668046, 0.97024363, 0.9745234, 0.9818491, 0.98961407, 0.9822037, 0.9621735, 0.9693571, 0.97666293, 0.9811288, 0.9891727, 0.98262966, 0.96720093, 0.96934175, 0.9753025, 0.98177093, 0.99012846, 0.9812584, 0.9629278, 0.9696105, 0.9758095, 0.98329705, 0.99051523, 0.9844269, 0.9670857, 0.9706625, 0.9748873, 0.9819023, 0.98960054, 0.98225147, 0.9624467, 0.9696642, 0.9769746, 0.98116153, 0.9891355, 0.98265165, 0.9671415, 0.9694774, 0.97556895, 0.98176366, 0.9901041, 0.9813021, 0.9626548, 0.9695398, 0.9759739, 0.98313546, 0.99049944, 0.98435843, 0.96688133, 0.9702996, 0.9749933, 0.981827, 0.9896381, 0.98216933, 0.96234775, 0.9693364, 0.97701675, 0.9810901, 0.9891502, 0.98255426, 0.96715844, 0.9692402, 0.97559685, 0.98174715, 0.99008363, 0.98126584, 0.96258485, 0.96945184, 0.97594726, 0.98320943, 0.9905168, 0.98439044, 0.9668912, 0.97054714, 0.97486174, 0.98191196, 0.9895399, 0.9821604, 0.96245694, 0.9693355, 0.9767511, 0.9810969, 0.9890821, 0.98249376, 0.96705997, 0.96941805, 0.97550565, 0.9819302, 0.9900299, 0.98124814, 0.9625961, 0.969493, 0.9759553, 0.9832819, 0.9904717, 0.9843089, 0.9667067, 0.9705777, 0.97489285, 0.98196334, 0.98952675, 0.9821797, 0.96213555, 0.96951, 0.9768345, 0.9810253, 0.9890997, 0.9825279, 0.96707034, 0.9694875, 0.9756081, 0.9817399, 0.9900149, 0.9812723, 0.9624435, 0.9696957, 0.9760207, 0.98327476, 0.9903044, 0.9844497, 0.96696055, 0.9707958, 0.9752525, 0.9820147, 0.9894119, 0.9823483, 0.96253854, 0.9700579, 0.97744703, 0.98109394, 0.98887306, 0.9827128, 0.9670086, 0.96971357, 0.9758848, 0.98180175, 0.98979527, 0.9813262, 0.96225876, 0.96977913, 0.97615856, 0.9831988, 0.9901695, 0.9844131, 0.96691453, 0.9709191, 0.9755466, 0.9818131, 0.9892568, 0.9823105, 0.9626772, 0.9697898, 0.97759795, 0.9811473, 0.98879695, 0.9826497, 0.9680982, 0.9700483, 0.9762783, 0.98190564, 0.9898325, 0.9813577, 0.9635877, 0.9699865, 0.97677976, 0.98326486, 0.99022245, 0.984356, 0.9679162, 0.971142, 0.97584605, 0.9820546, 0.9893841, 0.9823916, 0.96403205, 0.9702443, 0.97801846, 0.9813266, 0.9888264, 0.98284113, 0.96905506, 0.97013074, 0.97658783, 0.9815684, 0.98984236, 0.98148537, 0.9643846, 0.97018415, 0.97699636, 0.98319685, 0.9901382, 0.98454237, 0.9686821, 0.9708939, 0.9761195, 0.981954, 0.98935145, 0.9825286, 0.9645546, 0.9702139, 0.97802436, 0.9812817, 0.988729, 0.982956, 0.96902484, 0.9693745, 0.97647333, 0.98187447, 0.989527, 0.9815647, 0.96442074, 0.96993077, 0.9769586, 0.9831867, 0.9900137, 0.9845812, 0.9689071, 0.9712274, 0.97605985, 0.98207486, 0.98918337, 0.98252034, 0.9645242, 0.9702528, 0.978097, 0.98128355, 0.9887032, 0.9829349, 0.96916234, 0.97034574, 0.97695744, 0.98210496, 0.9897502, 0.98163503, 0.9648972, 0.97051245, 0.9774122, 0.9835766, 0.9902034, 0.9846801, 0.9688186, 0.9717015, 0.97644615, 0.9822532, 0.98923993, 0.9826133, 0.9646275, 0.9707238, 0.97849315, 0.9815414, 0.9886227, 0.9829344, 0.9692601, 0.9705536, 0.9769795, 0.9821454, 0.98964816, 0.98153037, 0.964788, 0.97064734, 0.97731996, 0.98354083, 0.989958, 0.9845055, 0.96855056, 0.9715451, 0.9764074, 0.982251, 0.9890836, 0.98251677, 0.9645054, 0.970534, 0.9783533, 0.98146605, 0.98847675, 0.98282987, 0.9688514, 0.9703113, 0.9768842, 0.9820077, 0.98943967, 0.9814984, 0.96431774, 0.9705429, 0.9772076, 0.9834701, 0.98984796, 0.98448277, 0.9682777, 0.9713614, 0.97628933, 0.9821213, 0.9890109, 0.98246324, 0.96414244, 0.9705055, 0.97828245, 0.9813811, 0.9885338, 0.98283726, 0.96876186, 0.97020245, 0.9769598, 0.9823183, 0.9897062, 0.98175746, 0.96468437, 0.97081435, 0.9773563, 0.98382425, 0.9902104, 0.98466915, 0.9684977, 0.9715875, 0.9762797, 0.98250663, 0.98925006, 0.9826833, 0.9641474, 0.9705475, 0.9782582, 0.9816965, 0.9886325, 0.98298144, 0.968216, 0.9701948, 0.9768372, 0.9822249, 0.9896026, 0.9815518, 0.96276957, 0.969761, 0.9771187, 0.9837787, 0.9900593, 0.98468447, 0.9674809, 0.97112757, 0.97628933, 0.9824803, 0.9889949, 0.98245037, 0.96275216, 0.97021353, 0.9783255, 0.98167485, 0.98840547, 0.9827839, 0.967277, 0.9697291, 0.9768231, 0.9822771, 0.98945355, 0.98149073, 0.96220136, 0.9698027, 0.9771045, 0.9835356, 0.9898601, 0.9845458, 0.9661344, 0.9707027, 0.9758961, 0.9822151, 0.9890703, 0.9824544, 0.96200305, 0.96990854, 0.97798914, 0.98141414, 0.9884918, 0.98281926, 0.96673965, 0.96976244, 0.9766733, 0.982113, 0.9894531, 0.9815607, 0.9620658, 0.96986526, 0.9770726, 0.9835637, 0.9898252, 0.9845509, 0.96662146, 0.97096896, 0.9761716, 0.98216397, 0.9889209, 0.9824253, 0.96184343, 0.9699462, 0.977979, 0.9814416, 0.98830265, 0.98276746, 0.96668977, 0.96975887, 0.97650814, 0.9820493, 0.9892615, 0.9814352, 0.9621496, 0.97011775, 0.9770737, 0.983484, 0.98975813, 0.984487, 0.9657967, 0.97068965, 0.97594064, 0.98209274, 0.98883384, 0.98242587, 0.96135813, 0.9696408, 0.9778602, 0.9812941, 0.98819566, 0.98265254, 0.9661077, 0.96933746, 0.97627, 0.98177356, 0.98925006, 0.98138905, 0.9611931, 0.9695598, 0.97679645, 0.98344064, 0.9896954, 0.98449427, 0.96538836, 0.9704452, 0.975853, 0.982142, 0.9887475, 0.98236996, 0.9611164, 0.9694898, 0.9777715, 0.98100376, 0.98807, 0.9827259, 0.9657729, 0.96949357, 0.97624177, 0.98175263, 0.9892306, 0.98148835, 0.9615287, 0.969624, 0.97678727, 0.9832167, 0.98966634, 0.984494, 0.96581817, 0.970417, 0.9758823, 0.9819216, 0.9887841, 0.9824171, 0.96146697, 0.96976197, 0.97788095, 0.981093, 0.9880613, 0.98280543, 0.96621, 0.969236, 0.9764445, 0.9818602, 0.98917806, 0.9813942, 0.96238846, 0.96988827, 0.97684515, 0.9832651, 0.98962235, 0.9846177, 0.9662094, 0.970564, 0.9759149, 0.98191494, 0.98870534, 0.982446, 0.96154016, 0.96944773, 0.9779106, 0.9809069, 0.98803884, 0.98284197, 0.96656054, 0.9694159, 0.9765143, 0.98179436, 0.98917365, 0.9815297, 0.9620335, 0.96941805, 0.9768347, 0.98309386, 0.989631, 0.98460513, 0.96611685, 0.970555, 0.9758272, 0.9816835, 0.98867154, 0.982495, 0.96175766, 0.9697174, 0.97786176, 0.98086965, 0.98808736, 0.98276985, 0.9665477, 0.9696148, 0.9765355, 0.98155665, 0.9891516, 0.9814176, 0.961937, 0.96952164, 0.97683275, 0.9829842, 0.98958474, 0.98458314, 0.96596724, 0.97060794, 0.97580284, 0.9815736, 0.9886185, 0.9825118, 0.9615464, 0.96942073, 0.9778054, 0.98062485, 0.98792493, 0.9827541, 0.9663522, 0.9688464, 0.97640276, 0.98135436, 0.9890314, 0.9815128, 0.96186167, 0.96904635, 0.9767001, 0.9826865, 0.98948216, 0.984536, 0.96578413, 0.97017384, 0.97580826, 0.9813927, 0.9885726, 0.98250973, 0.9615309, 0.96931195, 0.97791934, 0.98061806, 0.98791575, 0.98282206, 0.96617657, 0.96891147, 0.9766076, 0.98139626, 0.9890673, 0.9815218, 0.9615415, 0.9692537, 0.9769593, 0.98288006, 0.989537, 0.984528, 0.9658232, 0.970256, 0.9761436, 0.98151684, 0.9885837, 0.9825023, 0.96134764, 0.9693461, 0.9780355, 0.9807077, 0.9878846, 0.98280776, 0.9660927, 0.9691631, 0.976756, 0.98140806, 0.98908687, 0.9815343, 0.9616954, 0.96950954, 0.9770675, 0.98283803, 0.98949254, 0.98450124, 0.96583855, 0.97052944, 0.97592443, 0.98138934, 0.9885554, 0.98234266, 0.9615102, 0.9696093, 0.9779327, 0.98062325, 0.9878423, 0.982677, 0.9662505, 0.9691603, 0.9765697, 0.9814327, 0.9890159, 0.98137903, 0.96192276, 0.9693216, 0.976909, 0.98282725, 0.9894488, 0.98443836, 0.9661825, 0.9704176, 0.9758799, 0.9814441, 0.98845947, 0.9823392, 0.96155757, 0.9692872, 0.9778129, 0.9806395, 0.9876835, 0.98270184, 0.9663666, 0.9691358, 0.97654486, 0.9813198, 0.9889092, 0.9814755, 0.96227884, 0.9693648, 0.9768108, 0.9828095, 0.9894056, 0.9845179, 0.96661204, 0.9703995, 0.9759645, 0.98139703, 0.9884497, 0.982507, 0.96269804, 0.96943945, 0.9779439, 0.9805926, 0.9877558, 0.9829083, 0.9671911, 0.9692995, 0.97664326, 0.981364, 0.9889572, 0.98161316, 0.9626173, 0.96944815, 0.9770016, 0.9827986, 0.98946196, 0.98462415, 0.9669425, 0.970414, 0.9760214, 0.98152566, 0.98849934, 0.98249406, 0.9627807, 0.96947306, 0.9780595, 0.98064846, 0.98785245, 0.98294944, 0.9673707, 0.96924126, 0.97660416, 0.98145276, 0.98905176, 0.9815776, 0.9628742, 0.9696185, 0.9769388, 0.98291403, 0.9894806, 0.9846586, 0.9668208, 0.97064364, 0.9760382, 0.9815692, 0.98847395, 0.98249143, 0.9624027, 0.9696899, 0.97813934, 0.9807602, 0.9878654, 0.98284715, 0.9671807, 0.96975636, 0.9766951, 0.9814633, 0.98914343, 0.98161745, 0.9628723, 0.9700261, 0.9769731, 0.9831414, 0.98966426, 0.9847269, 0.9669884, 0.9708856, 0.97598946, 0.9817583, 0.9887239, 0.982595, 0.9626827, 0.96976864, 0.97790444, 0.9809863, 0.98794997, 0.9829013, 0.9673702, 0.9695573, 0.9765241, 0.9817505, 0.9891551, 0.98163146, 0.9629245, 0.9698906, 0.9767761, 0.9831358, 0.9895611, 0.9846578, 0.96701527, 0.9707392, 0.9758674, 0.98207426, 0.98878783, 0.982589, 0.96276766, 0.9698536, 0.9779742, 0.98130417, 0.98813754, 0.9829565, 0.96753037, 0.9699893, 0.97675246, 0.9820699, 0.9893218, 0.98166305, 0.9630767, 0.969785, 0.9769473, 0.9835126, 0.98969483, 0.98470044, 0.9671036, 0.97082794, 0.97607523, 0.9821115, 0.9888206, 0.98252, 0.96240604, 0.9697687, 0.977851, 0.98120695, 0.9879963, 0.9828522, 0.96716124, 0.9695631, 0.97654253, 0.9819793, 0.9892504, 0.98155963, 0.9628088, 0.969812, 0.97696054, 0.9834547, 0.98965305, 0.98466057, 0.96697783, 0.97070754, 0.97597766, 0.98224604, 0.9887841, 0.982566, 0.96269774, 0.9696137, 0.9781038, 0.98144054, 0.98821545, 0.9829062, 0.9672592, 0.96908903, 0.9768097, 0.98210746, 0.98930067, 0.9816032, 0.9630475, 0.96978825, 0.97717786, 0.98345023, 0.98973244, 0.98465145, 0.9671745, 0.97088313, 0.97609806, 0.9822356, 0.9887798, 0.9825331, 0.96258783, 0.9696973, 0.9780694, 0.9811612, 0.9879766, 0.9827793, 0.967395, 0.9693133, 0.97658545, 0.98194724, 0.9891567, 0.9815359, 0.9627735, 0.9691882, 0.976948, 0.98331285, 0.98956996, 0.9845702, 0.96691954, 0.9702775, 0.9758607, 0.9820692, 0.98857224, 0.9823909, 0.9625239, 0.96931475, 0.97785586, 0.9812372, 0.98791236, 0.98275423, 0.9673977, 0.9691162, 0.9767047, 0.981962, 0.9891789, 0.9815051, 0.9631742, 0.96952313, 0.97708297, 0.9833858, 0.9895661, 0.98466253, 0.96768516, 0.97077996, 0.9759917, 0.9822569, 0.98867875, 0.98257405, 0.96304464, 0.9695414, 0.9779457, 0.98132, 0.9879726, 0.9829137, 0.96771985, 0.9691761, 0.97657794, 0.98190343, 0.9891578, 0.9816079, 0.96276325, 0.969247, 0.9768622, 0.9833135, 0.9896361, 0.9846597, 0.9670706, 0.97044575, 0.975899, 0.9821155, 0.9887637, 0.98264, 0.962808, 0.96953285, 0.9780603, 0.98133105, 0.9881317, 0.98288685, 0.9673017, 0.96931285, 0.9767411, 0.9818985, 0.989238, 0.9816196, 0.96279573, 0.9695732, 0.97718894, 0.98340213, 0.98973715, 0.984697, 0.96706575, 0.9706218, 0.9760912, 0.9821187, 0.9888644, 0.9827541, 0.96282554, 0.96965, 0.97816694, 0.98137593, 0.9882493, 0.983085, 0.9673016, 0.9696067, 0.97664535, 0.9819469, 0.9893372, 0.9816296, 0.9628722, 0.969717, 0.97701174, 0.9832762, 0.98977906, 0.9847221, 0.96697235, 0.9707512, 0.97599196, 0.9820214, 0.98886013, 0.98268354, 0.962539, 0.9696745, 0.97796655, 0.98119855, 0.98824525, 0.98306286, 0.9673178, 0.96944624, 0.9765206, 0.9818894, 0.9893573, 0.9816919, 0.96287507, 0.9696726, 0.9769288, 0.9833391, 0.9897876, 0.9847366, 0.9670037, 0.97069, 0.97599334, 0.98207945, 0.98891175, 0.9827259, 0.9625762, 0.9697262, 0.9781144, 0.98129696, 0.9882736, 0.98312473, 0.9673118, 0.96959764, 0.9766648, 0.9818705, 0.98938006, 0.9817594, 0.96275663, 0.9697628, 0.9771508, 0.9833452, 0.9898629, 0.9848097, 0.9672318, 0.9708621, 0.97657233, 0.9822642, 0.98902637, 0.9827898, 0.9627868, 0.9696576, 0.97867465, 0.9815799, 0.98844635, 0.9831193, 0.9675079, 0.969535, 0.97710353, 0.98212725, 0.9895125, 0.98176473, 0.96285075, 0.96965814, 0.97736144, 0.9834704, 0.98978305, 0.984737, 0.96697503, 0.9705375, 0.9760982, 0.98202586, 0.9889051, 0.98270357, 0.9627885, 0.96955484, 0.9782229, 0.981198, 0.9881428, 0.98307383, 0.9675039, 0.969688, 0.9769786, 0.9820219, 0.989375, 0.981791, 0.96317345, 0.9698201, 0.9774903, 0.98344713, 0.9898358, 0.9849194, 0.967391, 0.97061765, 0.9766183, 0.9822375, 0.98898786, 0.98292094, 0.96330386, 0.9697139, 0.97868425, 0.98135734, 0.9883171, 0.9832794, 0.9678463, 0.9694521, 0.97730166, 0.9819261, 0.98940533, 0.98199904, 0.9635413, 0.9696207, 0.977711, 0.98340917, 0.98987365, 0.98500466, 0.9674407, 0.97060025, 0.97670096, 0.9821156, 0.9890325, 0.9829659, 0.9630983, 0.9697418, 0.97871643, 0.9815229, 0.9884567, 0.98328966, 0.96775013, 0.9695687, 0.97739977, 0.9821505, 0.98952115, 0.9819894, 0.96361715, 0.9698371, 0.9778156, 0.9836983, 0.98999584, 0.9850863, 0.9677444, 0.9709984, 0.9767562, 0.9824066, 0.98906565, 0.98305494, 0.96329767, 0.96984965, 0.9787188, 0.981583, 0.9883128, 0.98330265, 0.9677123, 0.96967137, 0.97732586, 0.98207664, 0.98941576, 0.98209643, 0.9633738, 0.9697114, 0.97761977, 0.98354167, 0.98987097, 0.9851049, 0.9673931, 0.97065586, 0.9765037, 0.9822928, 0.98896885, 0.9831305, 0.96286714, 0.96956795, 0.97855246, 0.98158276, 0.98835224, 0.9834306, 0.967654, 0.9696007, 0.9772051, 0.98225814, 0.9895186, 0.9820837, 0.9635028, 0.96980447, 0.9776159, 0.9835953, 0.98996025, 0.9851675, 0.9677106, 0.970821, 0.97675145, 0.9823377, 0.98906416, 0.98309535, 0.9634352, 0.9697943, 0.9787435, 0.9815623, 0.9884615, 0.98341805, 0.96771896, 0.96953756, 0.9773318, 0.9821376, 0.98954225, 0.98206997, 0.96339524, 0.9697603, 0.9775959, 0.98354596, 0.9899967, 0.9851059, 0.96751046, 0.9707091, 0.9767106, 0.98230124, 0.98911613, 0.9830531, 0.96326196, 0.9698092, 0.9787507, 0.98150325, 0.98849314, 0.9833894, 0.9678041, 0.9695545, 0.9773028, 0.9820369, 0.98956037, 0.982007, 0.96337444, 0.9696534, 0.9776208, 0.9834389, 0.99004215, 0.98506224, 0.96746206, 0.9706646, 0.9765523, 0.98222303, 0.9890778, 0.9830706, 0.96303445, 0.96978486, 0.9784278, 0.98149693, 0.98850864, 0.98334485, 0.9676079, 0.9695682, 0.97697085, 0.982136, 0.9895919, 0.98202044, 0.9633469, 0.96985906, 0.9775063, 0.9835719, 0.99009866, 0.9850428, 0.96770155, 0.97081333, 0.97655475, 0.98227006, 0.9893211, 0.9830578, 0.96332246, 0.9700145, 0.9784725, 0.9816943, 0.98876053, 0.98344195, 0.96765345, 0.96985227, 0.9770001, 0.98230875, 0.98980415, 0.9821161, 0.963434, 0.97010237, 0.9773631, 0.9836674, 0.9902172, 0.9851338, 0.9675502, 0.97103226, 0.9764911, 0.9825467, 0.98935413, 0.98314977, 0.9631362, 0.9701118, 0.9785069, 0.9818314, 0.9888052, 0.9834961, 0.9677097, 0.96995777, 0.9770312, 0.9824756, 0.98985565, 0.98221594, 0.96358305, 0.9702083, 0.97732997, 0.98386925, 0.9902959, 0.985314, 0.967717, 0.97103304, 0.9765453, 0.9826937, 0.98945355, 0.98335123, 0.96359485, 0.9701976, 0.97855157, 0.98194104, 0.9888604, 0.98367095, 0.9679585, 0.9700022, 0.9771393, 0.9824041, 0.989826, 0.9822803, 0.96361434, 0.970112, 0.97746116, 0.98376864, 0.99024105, 0.98531437, 0.96770906, 0.97094154, 0.97649187, 0.9825828, 0.9893198, 0.9831961, 0.963434, 0.96986985, 0.9783327, 0.98163915, 0.9887318, 0.98346084, 0.96762764, 0.96953636, 0.9768479, 0.9821129, 0.9896041, 0.982104, 0.9630656, 0.9694765, 0.9771146, 0.9833246, 0.9899399, 0.985054, 0.96712774, 0.9704216, 0.9761297, 0.9820607, 0.9890382, 0.98302704, 0.9627019, 0.9697185, 0.97806793, 0.9813143, 0.9885006, 0.9833166, 0.96713525, 0.9692745, 0.97663623, 0.98191196, 0.9894762, 0.98191035, 0.9628593, 0.9696889, 0.97699076, 0.9833914, 0.98998696, 0.98505163, 0.96694916, 0.9706278, 0.97614723, 0.982162, 0.9891406, 0.98305345, 0.96253115, 0.9697147, 0.9780642, 0.9813638, 0.98850095, 0.9832814, 0.9670436, 0.9694563, 0.9766609, 0.9819639, 0.9895869, 0.9820161, 0.96280897, 0.96978253, 0.9769862, 0.98342127, 0.9900361, 0.9850481, 0.96691895, 0.97056836, 0.976132, 0.9821874, 0.98911977, 0.98308647, 0.9625094, 0.96949387, 0.97806007, 0.98134506, 0.98848313, 0.9833198, 0.96699, 0.9693106, 0.9767373, 0.9819552, 0.989555, 0.98198885, 0.96271694, 0.96952415, 0.9771837, 0.98341966, 0.9900209, 0.985033, 0.96672183, 0.9703176, 0.97619855, 0.98219657, 0.9890806, 0.9829888, 0.9624343, 0.96948045, 0.97820306, 0.9814476, 0.9885134, 0.9833119, 0.9669836, 0.9693471, 0.97677565, 0.9820801, 0.98956305, 0.98197436, 0.9626077, 0.96953344, 0.9771642, 0.9834809, 0.98997, 0.9850396, 0.9666382, 0.97031444, 0.97626966, 0.98221767, 0.98906976, 0.98297477, 0.9622445, 0.96934026, 0.9782809, 0.9814306, 0.9884702, 0.9832156, 0.9668121, 0.9692471, 0.9768812, 0.98186666, 0.9895053, 0.9817969, 0.96243805, 0.96941906, 0.97712266, 0.9833952, 0.98997474, 0.9848872, 0.96643686, 0.97023463, 0.9762757, 0.9820916, 0.98906237, 0.9828719, 0.9619635, 0.9693875, 0.9781238, 0.9812899, 0.9885486, 0.9831856, 0.9666569, 0.9692395, 0.97641116, 0.9818564, 0.9895696, 0.9818897, 0.9622681, 0.969711, 0.9769508, 0.9833074, 0.990006, 0.9850057, 0.96664286, 0.97058636, 0.97599286, 0.98203987, 0.9890715, 0.9829496, 0.9621944, 0.96956986, 0.97800726, 0.98132116, 0.98845494, 0.9832936, 0.9667378, 0.9693945, 0.976594, 0.98188823, 0.9895383, 0.9818923, 0.9623085, 0.9696584, 0.976892, 0.9832885, 0.989965, 0.9849022, 0.9664996, 0.970362, 0.97600514, 0.98201954, 0.98901623, 0.98287237, 0.96222675, 0.9695779, 0.97793007, 0.98135996, 0.9884731, 0.98323464, 0.96706486, 0.9693945, 0.97667056, 0.98191214, 0.9895443, 0.9819209, 0.962651, 0.9696231, 0.97726053, 0.9834093, 0.99002475, 0.98504895, 0.9667568, 0.9705329, 0.97631675, 0.9821184, 0.98910904, 0.9830495, 0.9624342, 0.96970797, 0.9783839, 0.98133427, 0.98849714, 0.9833618, 0.96700794, 0.96945095, 0.97699875, 0.9818532, 0.98953384, 0.98202354, 0.96252143, 0.96974707, 0.977174, 0.9833378, 0.9900406, 0.98505914, 0.9668532, 0.97056925, 0.9762482, 0.9820442, 0.9890777, 0.98297024, 0.9624625, 0.9697295, 0.97826445, 0.98129433, 0.98852354, 0.98331285, 0.9670502, 0.9695584, 0.97687256, 0.9818695, 0.9895371, 0.98194206, 0.9623986, 0.96974194, 0.9770563, 0.9833225, 0.9900135, 0.98500896, 0.96673054, 0.97060174, 0.97619116, 0.9820656, 0.9891094, 0.9829402, 0.96204764, 0.9695331, 0.9781677, 0.9812516, 0.9885656, 0.98326534, 0.9666158, 0.969346, 0.97663397, 0.98184526, 0.9896958, 0.981934, 0.962166, 0.9696165, 0.9771847, 0.9833004, 0.99004483, 0.9849563, 0.96627975, 0.9706827, 0.97621787, 0.9820526, 0.98914754, 0.9829092, 0.9616986, 0.9696063, 0.9781449, 0.9812925, 0.98851305, 0.9831676, 0.96660733, 0.9692573, 0.9766962, 0.98179907, 0.9895626, 0.9818449, 0.9622803, 0.9693299, 0.97706443, 0.9832451, 0.99000686, 0.9849106, 0.9664837, 0.9702058, 0.9760702, 0.98199654, 0.98910344, 0.98285395, 0.9619619, 0.9692574, 0.97806484, 0.9812258, 0.9884748, 0.9831799, 0.9664832, 0.9691582, 0.9766565, 0.9818116, 0.98953015, 0.98188424, 0.9621572, 0.96928453, 0.9769803, 0.983216, 0.9899864, 0.98495066, 0.9663308, 0.97024316, 0.97611666, 0.98196423, 0.98905504, 0.98288673, 0.961906, 0.9693739, 0.97810066, 0.98120326, 0.9884647, 0.9831257, 0.96651125, 0.96909606, 0.9765846, 0.98173416, 0.98950446, 0.9818461, 0.9619777, 0.9692801, 0.97696847, 0.9831772, 0.98996675, 0.9848769, 0.966215, 0.97026384, 0.9760184, 0.9819454, 0.989016, 0.9828764, 0.9616915, 0.9692838, 0.97803247, 0.98115265, 0.98838866, 0.98307914, 0.9663031, 0.96912116, 0.9765627, 0.981697, 0.98938996, 0.9817712, 0.9617841, 0.96938396, 0.97683537, 0.98317707, 0.9898668, 0.9848971, 0.9661608, 0.97030514, 0.9759118, 0.981908, 0.9889698, 0.9829087, 0.9615081, 0.9692921, 0.97797567, 0.98113996, 0.98833185, 0.98318434, 0.9662737, 0.9691039, 0.97665036, 0.9817453, 0.98943794, 0.9817999, 0.96183145, 0.9693983, 0.9769075, 0.983215, 0.9899143, 0.98492116, 0.966169, 0.97045195, 0.9760443, 0.98199284, 0.98898077, 0.98286456, 0.9615556, 0.9694182, 0.97810376, 0.98109245, 0.98839486, 0.98312473, 0.9663272, 0.9690927, 0.9766407, 0.9819739, 0.9894438, 0.9817924, 0.96188307, 0.9693711, 0.97704244, 0.98327696, 0.9899037, 0.9849244, 0.9662044, 0.9703537, 0.9760356, 0.98201793, 0.98901236, 0.98292303, 0.96161723, 0.9694365, 0.97805333, 0.98124826, 0.98838145, 0.98314744, 0.96645176, 0.9692764, 0.9765828, 0.98182446, 0.9894991, 0.9817815, 0.9619915, 0.9694457, 0.97677225, 0.9832513, 0.9899025, 0.98477215, 0.9661559, 0.9702784, 0.975864, 0.9820187, 0.98898625, 0.9827151, 0.9616405, 0.96941286, 0.9781352, 0.9812749, 0.98839265, 0.9830578, 0.96651244, 0.96919394, 0.9766486, 0.98179585, 0.98939127, 0.9817746, 0.9618674, 0.96934265, 0.97696596, 0.98325735, 0.98985416, 0.98487306, 0.9661986, 0.9703588, 0.9760191, 0.9820409, 0.9889473, 0.9828354, 0.9616179, 0.96955496, 0.97802985, 0.9813328, 0.988372743, 0.983106554, 0.96646714, 0.9693692, 0.97668046, 0.98183966, 0.989421368, 0.981673837, 0.96186024, 0.96952146, 0.9769692, 0.98328525, 0.9898683, 0.98481756, 0.9661817, 0.9704085, 0.9760741, 0.9820468, 0.9889326, 0.9827547, 0.96150744, 0.969466, 0.97814333, 0.981251, 0.9882953, 0.9830358, 0.9663382, 0.96932596, 0.9766367, 0.98184013, 0.9893802, 0.9816606, 0.96178037, 0.9695675, 0.9770268, 0.9832644, 0.989814, 0.9848086, 0.96608347, 0.97046214, 0.9761904, 0.98203343, 0.9888997, 0.98275965, 0.9616807, 0.96958566, 0.97833246, 0.98142266, 0.988405, 0.98304594, 0.9664352, 0.96927345, 0.9767769, 0.9819407, 0.9894314, 0.98171645, 0.96203387, 0.96959764, 0.9771863, 0.98329216, 0.989824, 0.9847751, 0.96609694, 0.9703648, 0.97614837, 0.9820541, 0.98884624, 0.9826306, 0.96143425, 0.96939874, 0.9780791, 0.98130834, 0.98827225, 0.9829606, 0.96638197, 0.9692113, 0.9766359, 0.98183435, 0.989389, 0.981615, 0.9619401, 0.96935934, 0.97686845, 0.98332965, 0.9898757, 0.98483753, 0.96611494, 0.97014916, 0.9758838, 0.9820624, 0.9889259, 0.98270667, 0.9615481, 0.9690925, 0.97780365, 0.98129785, 0.9883584, 0.9828017, 0.96614623, 0.96892065, 0.9763064, 0.9818309, 0.98944247, 0.98152715, 0.9617302, 0.9691491, 0.97663546, 0.98326635, 0.9899324, 0.98467606, 0.9661691, 0.9702389, 0.97581375, 0.98215127, 0.98903275, 0.98266745, 0.9618311, 0.96947885, 0.9778228, 0.9814261, 0.98843783, 0.982882, 0.96637726, 0.96928024, 0.97601354, 0.9819577, 0.98941785, 0.98146284, 0.96158624, 0.96944344, 0.9763619, 0.9833962, 0.98987377, 0.9846325, 0.96596664, 0.9703278, 0.9754891, 0.9821358, 0.988958836, 0.982584894, 0.9614392, 0.969403, 0.9775483, 0.98139983, 0.988393, 0.9828013, 0.9661786, 0.96923345, 0.9761378, 0.9819148, 0.9894086, 0.9814641, 0.9615804, 0.96937096, 0.97645444, 0.9833684, 0.98984295, 0.9846125, 0.9657845, 0.9702818, 0.9755177, 0.982198, 0.98898125, 0.9825589, 0.9612253, 0.9693031, 0.9775403, 0.98141885, 0.9883469, 0.9827715, 0.96595275, 0.9690652, 0.97607875, 0.981988, 0.98943806, 0.98149985, 0.9615986, 0.9693022, 0.9764682, 0.9834205, 0.9898845, 0.98459935, 0.96588933, 0.97022027, 0.9755518, 0.9821734, 0.9889659, 0.98255575, 0.96130633, 0.96922, 0.97756207, 0.9814337, 0.98836154, 0.98275584, 0.9661143, 0.9690971, 0.97603047, 0.98191965, 0.9894349, 0.9814239, 0.96157104, 0.96937084, 0.9763507, 0.9833826, 0.9898913, 0.9845805, 0.9659235, 0.97019774, 0.9754156, 0.9822078, 0.988952, 0.9825231, 0.961345, 0.96922123, 0.9774089, 0.9814218, 0.98835164, 0.9827259, 0.96614486, 0.9691507, 0.9759562, 0.98196685, 0.9894281, 0.9813861, 0.96161467, 0.96927375, 0.97624457, 0.9833879, 0.9898538, 0.984535, 0.965892, 0.9702094, 0.97540164, 0.9822212, 0.98895454, 0.98249763, 0.9613025, 0.96917814, 0.9773842, 0.98140544, 0.9883477, 0.98268884, 0.9662044, 0.96897954, 0.97591966, 0.9819718, 0.9894722, 0.9813865, 0.96166956, 0.9692429, 0.9763265, 0.98346025, 0.98990613, 0.9846147, 0.9660147, 0.97012335, 0.9754303, 0.98228323, 0.9889536, 0.982566, 0.9614794, 0.96922696, 0.977421, 0.98148155, 0.988367, 0.9827442, 0.9661963, 0.9690919, 0.975957, 0.98200446, 0.9894419, 0.9814168, 0.9616829, 0.96922797, 0.97627276, 0.98344755, 0.9898683, 0.9845286, 0.9659298, 0.96999276, 0.97547877, 0.98225033, 0.9889346, 0.982469, 0.9613906, 0.9690693, 0.97753465, 0.98142314, 0.9883279, 0.9827227, 0.9661302, 0.9689298, 0.975988, 0.9820193, 0.9894666, 0.98140454, 0.96168476, 0.9692314, 0.9762907, 0.98346394, 0.98988193, 0.9845584, 0.965961, 0.97017866, 0.9754259, 0.9823123, 0.9889538, 0.9825338, 0.9614984, 0.9693, 0.9776154, 0.9815405, 0.9883674, 0.98272485, 0.96621835, 0.96911824, 0.97617996, 0.9821121, 0.9894685, 0.9814354, 0.9617054, 0.96941715, 0.9765004, 0.98359495, 0.98991024, 0.98459053, 0.96609133, 0.970371, 0.97565347, 0.9824599, 0.9890043, 0.9826055, 0.96156156, 0.9693051, 0.97759, 0.981559, 0.9884106, 0.98276895, 0.9663231, 0.9691845, 0.97619164, 0.982086, 0.9894918, 0.98145676, 0.9618609, 0.96929514, 0.9765439, 0.9835119, 0.9899552, 0.9846528, 0.9662334, 0.9702579, 0.9757234, 0.9823198, 0.98901635, 0.9826206, 0.96179307, 0.9693448, 0.97764945, 0.98156106, 0.9884383, 0.98290175, 0.96640134, 0.969233, 0.97627026, 0.9820892, 0.9895511, 0.9815939, 0.96202004, 0.96936786, 0.9765895, 0.9835208, 0.98997366, 0.98468626, 0.9661836, 0.970286, 0.975721, 0.98231965, 0.9890569, 0.9826466, 0.96161944, 0.9692643, 0.97767854, 0.9815616, 0.9884741, 0.98282915, 0.96641326, 0.9691528, 0.9762127, 0.98213464, 0.9895579, 0.9815281, 0.96189046, 0.96937364, 0.9766124, 0.98357314, 0.9900613, 0.98460984, 0.96616536, 0.9702777, 0.9755907, 0.9824605, 0.98915863, 0.9825842, 0.96163505, 0.9692633, 0.9775727, 0.98164284, 0.9885826, 0.982809, 0.9663934, 0.96918374, 0.9761847, 0.9822495, 0.9896869, 0.9815739, 0.9618911, 0.9694111, 0.97655606, 0.98370636, 0.99016553, 0.9846777, 0.9663172, 0.97037446, 0.97563386, 0.98252803, 0.9891856, 0.98259985, 0.96162117, 0.9693852, 0.9775734, 0.98171383, 0.9886121, 0.98284817, 0.9663273, 0.9692258, 0.976274, 0.98225516, 0.9896443, 0.9815452, 0.96194404, 0.96941626, 0.9765672, 0.9836421, 0.9901135, 0.984674, 0.96615744, 0.9703598, 0.97567177, 0.9825268, 0.9892104, 0.9826047, 0.9616566, 0.9693596, 0.97756857, 0.9817129, 0.9886721, 0.98288596, 0.9663948, 0.969118, 0.9761363, 0.9822685, 0.98975116, 0.9815901, 0.961988, 0.9693084, 0.97651017, 0.9836348, 0.99022317, 0.98475546, 0.96623737, 0.9702303, 0.9756757, 0.982469, 0.9892852, 0.9827099, 0.96165115, 0.96917903, 0.97763115, 0.981641, 0.98871744, 0.9830136, 0.9664057, 0.9691881, 0.97614586, 0.9821734, 0.98975664, 0.9817561, 0.9620497, 0.96950686, 0.9765704, 0.98360556, 0.99022585, 0.98489666, 0.9662416, 0.97028965, 0.975716, 0.9824014, 0.9892775, 0.98285323, 0.961845, 0.9693276, 0.9778041, 0.98169094, 0.9887678, 0.98308754, 0.96639776, 0.969162, 0.9762793, 0.98218673, 0.98975194, 0.9817998, 0.96175885, 0.9692061, 0.9765221, 0.9835742, 0.99019474, 0.9848128, 0.96603394, 0.9700832, 0.97554106, 0.9823962, 0.9892648, 0.9827685, 0.96135265, 0.96917486, 0.977531, 0.98157805, 0.9886878, 0.98305374, 0.96610504, 0.96898234, 0.9760474, 0.98206013, 0.9897013, 0.98172337, 0.9616227, 0.9691123, 0.9764687, 0.9835502, 0.99013376, 0.9848357, 0.96591157, 0.9700893, 0.97558856, 0.98245287, 0.98925126, 0.98276484, 0.96121943, 0.96925217, 0.97745603, 0.98149294, 0.9886607, 0.9830201, 0.966067, 0.96896666, 0.9760242, 0.9820333, 0.98970455, 0.98171955, 0.96156925, 0.9691087, 0.97630626, 0.98347396, 0.9901838, 0.9847956, 0.9658337, 0.9699299, 0.97543997, 0.98228115, 0.98923546, 0.98279256, 0.96120906, 0.9690001, 0.97727853, 0.9814671, 0.9886594, 0.9829758, 0.9658986, 0.9688854, 0.9757844, 0.98196757, 0.9896359, 0.9815907, 0.9612351, 0.96891505, 0.9761052, 0.98336756, 0.99009633, 0.98469144, 0.96559525, 0.96980584, 0.97508883, 0.9820946, 0.98912746, 0.9826856, 0.9609435, 0.96879554, 0.97712755, 0.9813514, 0.9885639, 0.98284864, 0.96571213, 0.9686428, 0.9757416, 0.98188066, 0.98957, 0.98148435, 0.9611042, 0.9688476, 0.9759513, 0.9833636, 0.99001455, 0.98456883, 0.9654956, 0.9698489, 0.97517645, 0.9821521, 0.98910123, 0.98249084, 0.96074265, 0.96904624, 0.97719836, 0.9814576, 0.9886303, 0.9827813, 0.9656705, 0.96896833, 0.97572917, 0.98199284, 0.9896808, 0.98146904, 0.96102935, 0.96910346, 0.97610736, 0.98328793, 0.99009866, 0.98468, 0.96536005, 0.9699995, 0.9751555, 0.98209643, 0.989176571, 0.982590973, 0.9608144, 0.9691019, 0.9771887, 0.981325, 0.9885871, 0.9828294, 0.96565485, 0.968978, 0.975727, 0.98194367, 0.9896916, 0.981456, 0.9609628, 0.96923804, 0.97603947, 0.9834095, 0.9901299, 0.9846368, 0.96523076, 0.9700487, 0.9752098, 0.9822078, 0.9891523, 0.9825216, 0.9605941, 0.9691766, 0.9772819, 0.9815327, 0.9886457, 0.98292214, 0.96544003, 0.9690614, 0.97598207, 0.98218393, 0.98970526, 0.98153657, 0.9611056, 0.9693329, 0.97629935, 0.9833757, 0.9901283, 0.98464197, 0.9654187, 0.97022915, 0.97557175, 0.98232555, 0.98912656, 0.9825352, 0.96084464, 0.96928596, 0.97763294, 0.9817136, 0.9887284, 0.9828401, 0.9658142, 0.9690505, 0.97599596, 0.9820378, 0.9896135, 0.98145777, 0.9611548, 0.9690981, 0.97614473, 0.9833436, 0.98996395, 0.9846175, 0.96560806, 0.9700271, 0.97534275, 0.9822923, 0.9892837, 0.9826043, 0.9610557, 0.9689324, 0.9774075, 0.9814959, 0.9888743, 0.98283553, 0.9658859, 0.969002, 0.975935, 0.98215586, 0.9898092, 0.98146, 0.9613727, 0.9691153, 0.97614646, 0.9835232, 0.9902242, 0.98464644, 0.9659106, 0.97016495, 0.9755118, 0.9825575, 0.98932755, 0.98269725, 0.9615612, 0.96946394, 0.97763807, 0.9818423, 0.98893297, 0.9828887, 0.9661924, 0.9693047, 0.97603637, 0.9823372, 0.98987293, 0.98146665, 0.9616914, 0.9693162, 0.97623205, 0.98367184, 0.9902974, 0.98478377, 0.966065, 0.9701323, 0.97543156, 0.98236936, 0.98927784, 0.98271126, 0.9612415, 0.9693405, 0.97756493, 0.98176044, 0.9889551, 0.9830244, 0.96616715, 0.9688646, 0.9760982, 0.9823452, 0.98993146, 0.9816753, 0.9614381, 0.96914375, 0.9763872, 0.98377454, 0.9904361, 0.9847837, 0.965691, 0.9700262, 0.97549397, 0.98259676, 0.9895263, 0.98275316, 0.9613732, 0.96922, 0.9776494, 0.9818217, 0.98904306, 0.9830246, 0.9662247, 0.96896386, 0.9760023, 0.9823999, 0.98996323, 0.9817219, 0.96158946, 0.9690168, 0.9762922, 0.98384607, 0.99040204, 0.9848336, 0.96591914, 0.970053, 0.9755309, 0.982719, 0.9894974, 0.9827123, 0.9613089, 0.9691209, 0.97753614, 0.98197055, 0.9890147, 0.98293763, 0.9661646, 0.9689575, 0.9761965, 0.9825279, 0.99000627, 0.98162895, 0.961657, 0.9690836, 0.9764506, 0.9838997, 0.9904253, 0.98473734, 0.9659768, 0.97006434, 0.9756227, 0.98272395, 0.98950225, 0.9826429, 0.96118355, 0.9690507, 0.97763956, 0.9819371, 0.9890113, 0.98287016, 0.9661529, 0.96895903, 0.97623324, 0.98246956, 0.9899392, 0.9815369, 0.96148795, 0.9690497, 0.976523, 0.98385286, 0.9903644, 0.98464125, 0.9659104, 0.9699327, 0.97565633, 0.98272026, 0.9894336, 0.98251915, 0.96117723, 0.96898806, 0.97761744, 0.9818502, 0.9889444, 0.9828241, 0.96606, 0.9688873, 0.97620195, 0.9824428, 0.9899245, 0.98146206, 0.9615721, 0.96917766, 0.97646767, 0.98383486, 0.99038005, 0.98458314, 0.9657776, 0.969972, 0.97564644, 0.98265094, 0.9894607, 0.9824756, 0.9611702, 0.968972, 0.97758377, 0.98182803, 0.98898894, 0.9827914, 0.9659801, 0.9688467, 0.976147, 0.9824591, 0.98992634, 0.9814508, 0.9615892, 0.96901816, 0.97643775, 0.98384297, 0.9903943, 0.984632, 0.9658573, 0.96998525, 0.9757371, 0.9827609, 0.9894823, 0.9825363, 0.96108794, 0.9689613, 0.97759145, 0.9819057, 0.98893005, 0.98278874, 0.9659465, 0.9687552, 0.97612256, 0.9824584, 0.98989993, 0.9814482, 0.9614511, 0.968813, 0.97641194, 0.98380107, 0.9903347, 0.98456544, 0.9655065, 0.96962714, 0.9755304, 0.9826529, 0.9893875, 0.98248464, 0.96079504, 0.9687384, 0.97742885, 0.9818646, 0.9889346, 0.98282295, 0.9658171, 0.9686346, 0.9761292, 0.9824444, 0.98988885, 0.9815661, 0.96148366, 0.9689022, 0.97644013, 0.98386776, 0.99040484, 0.98469156, 0.96598023, 0.96984184, 0.97564834, 0.98271954, 0.989479, 0.98263705, 0.9613004, 0.96894526, 0.97762066, 0.98191684, 0.98899883, 0.9829312, 0.9661976, 0.968801, 0.9761847, 0.98250055, 0.98996246, 0.98159736, 0.96161324, 0.9689342, 0.9765537, 0.9838477, 0.99040776, 0.9847135, 0.9657989, 0.96989787, 0.97581655, 0.98281914, 0.98948926, 0.9826666, 0.96119434, 0.96895033, 0.97768015, 0.9821124, 0.9890125, 0.98293674, 0.96610963, 0.96873176, 0.97626114, 0.9827075, 0.9900126, 0.98167557, 0.9616723, 0.9689679, 0.9766199, 0.9840207, 0.99044144, 0.98478067, 0.9660108, 0.9699237, 0.9757943, 0.98285025, 0.9895182, 0.9827495, 0.9613037, 0.96905285, 0.97776604, 0.98213655, 0.98902225, 0.9829932, 0.96613723, 0.96880865, 0.97624856, 0.98259234, 0.98994607, 0.98170304, 0.9616333, 0.9689887, 0.9765139, 0.983969, 0.99038464, 0.9847815, 0.965958, 0.96990484, 0.97577447, 0.9828011, 0.9894552, 0.9826812, 0.9613318, 0.9689542, 0.97765607, 0.9819938, 0.9889591, 0.98294425, 0.96605766, 0.96874577, 0.97615314, 0.9824919, 0.98992866, 0.98160034, 0.96168524, 0.9689359, 0.97645426, 0.98393565, 0.99040484, 0.9847627, 0.9659958, 0.96987987, 0.9756035, 0.9827775, 0.98945415, 0.9826931, 0.9613232, 0.9688903, 0.97752804, 0.98198676, 0.9889553, 0.98295516, 0.966199, 0.96881706, 0.9760731, 0.98251456, 0.98997, 0.98165053, 0.9617076, 0.9689942, 0.9764807, 0.9838696, 0.99038273, 0.9847706, 0.9660801, 0.96987814, 0.9756379, 0.98268193, 0.98946524, 0.98272866, 0.9614507, 0.96905607, 0.97760904, 0.981935, 0.98896337, 0.9830526, 0.9662637, 0.9689488, 0.9762019, 0.98255557, 0.98996407, 0.98185873, 0.9618382, 0.96913457, 0.9766558, 0.98398477, 0.9904177, 0.9849058, 0.9661678, 0.9699774, 0.9756566, 0.9828561, 0.9894455, 0.98288155, 0.9614433, 0.96897036, 0.977599, 0.9820654, 0.98896164, 0.98307085, 0.966219, 0.9687908, 0.9760726, 0.9826353, 0.9899544, 0.98166776, 0.9615277, 0.96880305, 0.97635454, 0.98394996, 0.990339, 0.98472625, 0.96561116, 0.9695703, 0.9755096, 0.98277265, 0.9894243, 0.9825923, 0.9608911, 0.9687723, 0.97749704, 0.9820469, 0.98888916, 0.98282915, 0.96568954, 0.96842813, 0.9759537, 0.98247916, 0.9898392, 0.9815043, 0.9611794, 0.96852064, 0.9762053, 0.98381436, 0.99027866, 0.9846399, 0.9655726, 0.9693974, 0.97545856, 0.9826409, 0.9893512, 0.9826086, 0.9607394, 0.9684391, 0.977485, 0.9818262, 0.98881674, 0.98283243, 0.9656699, 0.9682676, 0.9759837, 0.98241204, 0.98983175, 0.9815493, 0.9612101, 0.9683565, 0.97630286, 0.98381513, 0.9902554, 0.9847149, 0.9655366, 0.9691272, 0.9754774, 0.9826676, 0.9893405, 0.98268294, 0.9606516, 0.9681883, 0.97744787, 0.9818247, 0.98881537, 0.9829091, 0.9654818, 0.9683051, 0.9760485, 0.9825431, 0.98984784, 0.98159295, 0.96108896, 0.96848214, 0.9763841, 0.9839272, 0.9902852, 0.9847515, 0.9652763, 0.96944064, 0.97551435, 0.9826633, 0.9893143, 0.98267066, 0.9604284, 0.9683763, 0.9774609, 0.98178583, 0.98879784, 0.98295146, 0.9653908, 0.9680714, 0.9760133, 0.9824082, 0.9898112, 0.9816918, 0.9609653, 0.96835035, 0.97636527, 0.98372054, 0.99021685, 0.98475593, 0.96515924, 0.9693922, 0.97535205, 0.9825438, 0.989251, 0.982733, 0.96048105, 0.9685272, 0.9774355, 0.9818753, 0.9887504, 0.98303396, 0.965145, 0.9681667, 0.9758119, 0.9824193, 0.98969555, 0.9817318, 0.9609272, 0.96841073, 0.9760893, 0.9837695, 0.9901277, 0.9848219, 0.9649397, 0.9691854, 0.9751849, 0.9825683, 0.98926264, 0.9827534, 0.96018684, 0.968419, 0.9772185, 0.9818177, 0.9887199, 0.98292214, 0.9649999, 0.9681529, 0.9757135, 0.9823293, 0.98975885, 0.9816218, 0.96063507, 0.9683338, 0.97609985, 0.9836791, 0.9901708, 0.98475695, 0.9647384, 0.9693354, 0.97528005, 0.9824347, 0.9892431, 0.982687, 0.95991933, 0.96812236, 0.977362, 0.98160905, 0.9886685, 0.98281467, 0.96489435, 0.96787775, 0.9758302, 0.9821864, 0.9896825, 0.9815103, 0.96034044, 0.9680636, 0.9762666, 0.98355645, 0.99012065, 0.9846467, 0.9648919, 0.96911275, 0.97545516, 0.9825438, 0.9891634, 0.98262495, 0.96024984, 0.96825314, 0.97759914, 0.9817516, 0.98855317, 0.9828588, 0.9650404, 0.96812797, 0.97595847, 0.98222387, 0.9894651, 0.9815856, 0.9605435, 0.9685079, 0.9763615, 0.9836685, 0.989879, 0.984712, 0.964669, 0.9693508, 0.97548205, 0.982473, 0.98898274, 0.9825414, 0.959637, 0.96814954, 0.9773951, 0.9815963, 0.9884319, 0.9827298, 0.96462584, 0.96785676, 0.97577095, 0.9822427, 0.9894922, 0.9813737, 0.9596134, 0.9680508, 0.97582144, 0.9835125, 0.989869, 0.984394, 0.9633067, 0.96894026, 0.9749619, 0.98226964, 0.9889086, 0.98237544, 0.9586942, 0.9680475, 0.9770982, 0.98159295, 0.98846406, 0.98250604, 0.96384364, 0.9676999, 0.97553855, 0.98211634, 0.9894998, 0.98126334, 0.9590749, 0.96786255, 0.97594064, 0.98350024, 0.9899644, 0.9844183, 0.96375287, 0.9688983, 0.97505695, 0.9823284, 0.98896855, 0.9823292, 0.95879954, 0.9678944, 0.97721964, 0.9815214, 0.98841816, 0.9826115, 0.96414816, 0.96761703, 0.9757323, 0.9821129, 0.98949933, 0.9813023, 0.959505, 0.9680873, 0.9760122, 0.9835623, 0.9899872, 0.9844989, 0.9638665, 0.96907824, 0.97507954, 0.9822442, 0.9891023, 0.9824148, 0.95924324, 0.96836543, 0.97723764, 0.9813731, 0.9884785, 0.982579, 0.964267, 0.9677067, 0.9756757, 0.9817938, 0.98946875, 0.9812144, 0.9598375, 0.9679625, 0.97594494, 0.9834032, 0.989932179, 0.984365106, 0.9639515, 0.9690309, 0.9751442, 0.98225987, 0.989026248, 0.982297122, 0.9592266, 0.96804273, 0.9772059, 0.98142886, 0.9883989, 0.982517, 0.964222, 0.9677921, 0.9756611, 0.98201835, 0.9894615, 0.9812367, 0.9594608, 0.96797, 0.97568387, 0.9833872, 0.9898643, 0.984362, 0.96380454, 0.968908, 0.97492594, 0.98213947, 0.988883197, 0.982248008, 0.9590483, 0.9677155, 0.9768273, 0.98122346, 0.988242686, 0.982320905, 0.96375185, 0.9671883, 0.9751449, 0.98191744, 0.989334881, 0.981015444, 0.9591397, 0.9672586, 0.9754326, 0.98322386, 0.98967946, 0.9840814, 0.96312726, 0.9687065, 0.9749273, 0.9821328, 0.98875, 0.98201215, 0.9585493, 0.96802527, 0.97689074, 0.9813282, 0.9881799, 0.98221123, 0.96347094, 0.9677444, 0.9753956, 0.98195827, 0.98931026, 0.98088455, 0.95865875, 0.9681132, 0.9756646, 0.98337185, 0.989686, 0.9840925, 0.9630673, 0.9690794, 0.9748844, 0.9821874, 0.9888158, 0.9820452, 0.95837134, 0.96802855, 0.9769183, 0.98136604, 0.98817587, 0.98218167, 0.9635146, 0.96786994, 0.9754515, 0.9819307, 0.98933685, 0.9809507, 0.95880175, 0.9679576, 0.97556907, 0.98339903, 0.9897385, 0.9840941, 0.9630757, 0.96908724, 0.9748709, 0.982199, 0.9887841, 0.98196685, 0.9582346, 0.9681824, 0.976912, 0.9812461, 0.9876567, 0.98153085, 0.9617816, 0.9679051, 0.9755569, 0.9818679, 0.9884222, 0.9796977, 0.9555805, 0.96786857, 0.9754208, 0.9830737, 0.98849934, 0.9830131, 0.96039045, 0.96908754, 0.974923, 0.9817231, 0.9875065, 0.980771, 0.954493, 0.9683159, 0.9769076, 0.98105925, 0.98643154, 0.98084706, 0.9603928, 0.9683157, 0.97563136, 0.9816629, 0.98789424, 0.97955245, 0.95520735, 0.9684188, 0.97565293, 0.98310745, 0.98838603, 0.9828636, 0.95973736, 0.9696244, 0.97471845, 0.98190343, 0.98752785, 0.9805291, 0.9543923, 0.96876556, 0.9767779, 0.98103565, 0.9865538, 0.98065084, 0.9598865, 0.968329, 0.975294, 0.9815408, 0.98783755, 0.9793109, 0.9546148, 0.9686233, 0.9756198, 0.983026, 0.9881607, 0.9828604, 0.95944315, 0.96959627, 0.9747616, 0.98176426, 0.98730946, 0.9805767, 0.95384276, 0.96861154, 0.97696084, 0.9810399, 0.98649335, 0.980774, 0.959556, 0.9683014, 0.9754475, 0.98153645, 0.9878477, 0.97939897, 0.9544868, 0.9687236, 0.9755508, 0.98298556, 0.9881265, 0.98271805, 0.9591768, 0.969677, 0.9746002, 0.98166555, 0.9871977, 0.98045987, 0.9535231, 0.96839863, 0.97675496, 0.9807505, 0.9862963, 0.9806661, 0.959103, 0.96835715, 0.97538745, 0.9812976, 0.9875909, 0.9792234, 0.9535266, 0.968195, 0.97556645, 0.98286176, 0.987983, 0.98277354, 0.9582706, 0.9693611, 0.9747628, 0.98155504, 0.9871136, 0.9804371, 0.9530731, 0.9684894, 0.9770438, 0.98102474, 0.9865611, 0.98070544, 0.95917076, 0.96806675, 0.9754614, 0.98153645, 0.9880094, 0.9793253, 0.9539527, 0.96806395, 0.9757111, 0.9831379, 0.9884244, 0.9829051, 0.9589554, 0.96893877, 0.9750044, 0.98174244, 0.9874346, 0.98052305, 0.95281845, 0.9681, 0.977141, 0.98088545, 0.98642343, 0.9806075, 0.95858455, 0.96794856, 0.97555417, 0.9814261, 0.98777705, 0.9792821, 0.95320034, 0.9678904, 0.9756251, 0.98289526, 0.9882563, 0.982712, 0.95783764, 0.9688759, 0.97474766, 0.98162776, 0.9873601, 0.98030543, 0.95213693, 0.96817356, 0.97677565, 0.980863, 0.9865957, 0.98043764, 0.9581206, 0.9680223, 0.9752678, 0.98139155, 0.9879846, 0.9790575, 0.9531477, 0.9679349, 0.97537416, 0.9829577, 0.98843646, 0.98259926, 0.95816606, 0.9689987, 0.97448224, 0.98162526, 0.9875252, 0.9802725, 0.95264244, 0.96814597, 0.97666806, 0.9810369, 0.98696876, 0.98070014, 0.9594886, 0.9685317, 0.9752617, 0.981737, 0.9882839, 0.9793052, 0.95432127, 0.9685743, 0.97551244, 0.98321843, 0.98865813, 0.98288214, 0.9591918, 0.9694988, 0.97453916, 0.9818194, 0.9877165, 0.9804962, 0.9533935, 0.9686641, 0.97680783, 0.9811193, 0.98698586, 0.98064584, 0.95901394, 0.96842545, 0.97531897, 0.98162574, 0.98838645, 0.9792416, 0.9540166, 0.9686876, 0.97557425, 0.9831373, 0.988682568, 0.98271817, 0.9587054, 0.9694712, 0.97464263, 0.98180574, 0.98777497, 0.9803657, 0.95303476, 0.9686913, 0.9768506, 0.981079, 0.98702556, 0.9805685, 0.9590248, 0.96849, 0.97533995, 0.9816638, 0.9882654, 0.9792094, 0.9541934, 0.9687797, 0.9756212, 0.9832062, 0.98874587, 0.9827715, 0.9591657, 0.96979237, 0.9748717, 0.98193574, 0.98778695, 0.9804837, 0.9535015, 0.96899575, 0.9770324, 0.9811287, 0.9870242, 0.98065776, 0.9591752, 0.9686951, 0.9755878, 0.98162675, 0.98819005, 0.97924346, 0.9538961, 0.968683, 0.97560513, 0.983112, 0.9885632, 0.982755, 0.95872766, 0.9698169, 0.9748641, 0.98186666, 0.98763764, 0.9803736, 0.95350266, 0.96898085, 0.9769059, 0.9810884, 0.9869134, 0.98058116, 0.9591475, 0.9685745, 0.9753331, 0.98162997, 0.98818594, 0.97919935, 0.95407706, 0.96870273, 0.975492, 0.98307407, 0.988591, 0.98273796, 0.95901656, 0.9697444, 0.97467697, 0.9818317, 0.9876702, 0.98046094, 0.95379233, 0.9689914, 0.9769463, 0.9810658, 0.9869041, 0.9806656, 0.9595111, 0.9686887, 0.9754429, 0.981584, 0.9881137, 0.9792183, 0.9546136, 0.9687349, 0.9756045, 0.98314226, 0.98852557, 0.9828159, 0.9595856, 0.96964973, 0.974823, 0.981867, 0.9876187, 0.9805131, 0.9541877, 0.9688672, 0.97701526, 0.9812251, 0.9868507, 0.9806753, 0.9598642, 0.96864545, 0.97551537, 0.9816892, 0.98808146, 0.97925365, 0.95485944, 0.96865517, 0.9756109, 0.98313606, 0.98851645, 0.9827922, 0.95950776, 0.96957546, 0.97484463, 0.9818847, 0.98757994, 0.98053557, 0.9541307, 0.96877027, 0.9768892, 0.9811096, 0.9868234, 0.98065764, 0.9597722, 0.96854556, 0.9755736, 0.98169315, 0.9881415, 0.9793473, 0.95485705, 0.9686613, 0.9757614, 0.9831352, 0.9885965, 0.9828773, 0.9596597, 0.96964383, 0.9748005, 0.9819495, 0.9877142, 0.98072493, 0.95432955, 0.9689269, 0.9771509, 0.98117286, 0.98692966, 0.9809115, 0.9600529, 0.968627, 0.97555727, 0.9816302, 0.988135, 0.97948277, 0.9550661, 0.9686584, 0.9758833, 0.9831781, 0.98858345, 0.98290634, 0.95975536, 0.9696272, 0.97516817, 0.98198813, 0.9877275, 0.9807015, 0.954423, 0.9689643, 0.9774594, 0.9812041, 0.98697144, 0.9807546, 0.96005905, 0.96824026, 0.9759529, 0.9816626, 0.988198, 0.9793832, 0.95522517, 0.9687743, 0.9759292, 0.9831721, 0.9886009, 0.98287296, 0.95971435, 0.96959037, 0.9751643, 0.9820071, 0.9876363, 0.9806285, 0.9544942, 0.9683691, 0.97691184, 0.98107266, 0.9868884, 0.9807185, 0.9597658, 0.9683686, 0.9753101, 0.9815757, 0.9881598, 0.97927284, 0.9546394, 0.96855986, 0.9755485, 0.9829509, 0.9884984, 0.9827691, 0.95968485, 0.9692367, 0.9746017, 0.98173875, 0.9875689, 0.9804223, 0.95422685, 0.9684605, 0.97688884, 0.98101604, 0.98688096, 0.9806553, 0.95981497, 0.9685628, 0.9756615, 0.98164755, 0.9881513, 0.9792702, 0.95507216, 0.96900374, 0.9759351, 0.98319274, 0.988607466, 0.982789338, 0.9597985, 0.9699669, 0.97494644, 0.9818705, 0.987629831, 0.980441928, 0.9543618, 0.9689904, 0.9772245, 0.98115426, 0.986896217, 0.980785787, 0.959862, 0.9688542, 0.97572136, 0.9817213, 0.9882229, 0.97936547, 0.95487225, 0.9688746, 0.97578025, 0.98323286, 0.9886747, 0.982851, 0.95988846, 0.9697673, 0.97477055, 0.98189616, 0.987644136, 0.980522215, 0.95451915, 0.968965, 0.97703344, 0.9812475, 0.9870086, 0.9807411, 0.960068, 0.96870875, 0.975554, 0.98173416, 0.9883032, 0.9793382, 0.9550811, 0.96881926, 0.97572476, 0.98328584, 0.9887298, 0.9828189, 0.9598663, 0.9698397, 0.9748216, 0.9819601, 0.9877461, 0.9805628, 0.95437306, 0.96916157, 0.97701067, 0.98113143, 0.98696065, 0.9807254, 0.9597603, 0.96852654, 0.97516507, 0.9816621, 0.9881932, 0.97930473, 0.9549089, 0.968957, 0.9756058, 0.9830819, 0.9886868, 0.9828479, 0.95972204, 0.96985024, 0.9745334, 0.98189056, 0.9876858, 0.98046803, 0.95431435, 0.9690164, 0.9766765, 0.9811329, 0.9870122, 0.9805603, 0.9595359, 0.9687762, 0.97521746, 0.98154235, 0.9882494, 0.97925216, 0.9548966, 0.9689904, 0.97534126, 0.9831048, 0.98873305, 0.98278034, 0.9596542, 0.96984047, 0.9744129, 0.981816, 0.987745, 0.9805135, 0.9543596, 0.96895045, 0.97680604, 0.9811262, 0.9870489, 0.9807155, 0.95988935, 0.9688129, 0.97530794, 0.981613, 0.98828214, 0.9793403, 0.9551419, 0.9688533, 0.97558427, 0.9830232, 0.9887178, 0.9828783, 0.95976007, 0.9695192, 0.97470576, 0.9817807, 0.9877295, 0.9805633, 0.95435905, 0.9688724, 0.9769479, 0.98119056, 0.98703253, 0.9807196, 0.95996994, 0.968611, 0.97541344, 0.9816938, 0.98830587, 0.9792923, 0.9549793, 0.96887815, 0.97561806, 0.9831298, 0.9888081, 0.9828346, 0.95964426, 0.9697099, 0.9746814, 0.98191607, 0.98785734, 0.9804852, 0.9542859, 0.9688044, 0.97694117, 0.9810797, 0.98712635, 0.98060304, 0.95931566, 0.9684371, 0.97535, 0.9815965, 0.98835087, 0.9793229, 0.95473564, 0.9690372, 0.9756782, 0.98311216, 0.9888326, 0.98287606, 0.9596404, 0.96997917, 0.9748303, 0.9818332, 0.98790747, 0.98067296, 0.954537, 0.9691673, 0.9772156, 0.98121214, 0.9872574, 0.9809272, 0.9601804, 0.9686095, 0.975578, 0.9815814, 0.9884249, 0.9795019, 0.95504045, 0.96908754, 0.9759651, 0.9831042, 0.98889136, 0.983009, 0.95989704, 0.9699477, 0.9749537, 0.9818465, 0.9879567, 0.9806362, 0.9544732, 0.96933514, 0.97728264, 0.98101795, 0.98731387, 0.98070854, 0.9598573, 0.969055, 0.975634, 0.9815037, 0.9884056, 0.9792548, 0.9548646, 0.969332, 0.97594553, 0.98296475, 0.9888415, 0.9828454, 0.9596872, 0.9699715, 0.9748614, 0.9816535, 0.9879478, 0.9805037, 0.95428234, 0.9691444, 0.97725165, 0.9810291, 0.98735315, 0.9807953, 0.95993054, 0.9688072, 0.97571385, 0.98157036, 0.98857504, 0.97921365, 0.95474845, 0.9686668, 0.9756719, 0.9828478, 0.9889811, 0.98276967, 0.9594416, 0.9697524, 0.9747702, 0.9816944, 0.98801404, 0.9805013, 0.9542681, 0.96875, 0.97719824, 0.9809838, 0.9873772, 0.980699, 0.95982003, 0.96848935, 0.97571135, 0.9816797, 0.9885329, 0.97930026, 0.9547496, 0.9685951, 0.9759991, 0.9831, 0.98903733, 0.98286444, 0.959582, 0.96926695, 0.97513336, 0.98172003, 0.9880426, 0.98055893, 0.95432454, 0.9685516, 0.977401, 0.9809796, 0.98729366, 0.98077196, 0.960073, 0.96820396, 0.97559184, 0.98153955, 0.988482, 0.97941357, 0.9552176, 0.96864825, 0.97612214, 0.9830298, 0.988932, 0.98311484, 0.9601643, 0.9694233, 0.9752921, 0.98182815, 0.9880237, 0.9808874, 0.95473295, 0.96873915, 0.9773147, 0.98100203, 0.9871899, 0.9811125, 0.9604629, 0.9683405, 0.97603285, 0.9815648, 0.98839754, 0.9797631, 0.9554529, 0.9686016, 0.97646093, 0.983114, 0.9888193, 0.98319286, 0.9602161, 0.9694838, 0.9752542, 0.98178345, 0.98786443, 0.9808069, 0.9548695, 0.9688986, 0.9770945, 0.98112124, 0.9871201, 0.98117906, 0.9601971, 0.9686262, 0.9752045, 0.98168904, 0.9883399, 0.9797514, 0.95539075, 0.968794, 0.9760987, 0.9834058, 0.988906, 0.98309153, 0.9600077, 0.96949077, 0.97516507, 0.9821562, 0.9880106, 0.98076344, 0.9549038, 0.968714, 0.97739124, 0.9813545, 0.9871963, 0.98097587, 0.95971626, 0.9680962, 0.9761574, 0.981924, 0.9884342, 0.9794931, 0.954792, 0.9682055, 0.97615314, 0.98345655, 0.9888769, 0.9830106, 0.9597762, 0.9693447, 0.9753228, 0.9820983, 0.98793435, 0.9806362, 0.95404494, 0.96856624, 0.9775762, 0.98137605, 0.98729086, 0.9807128, 0.959466, 0.96797806, 0.9757018, 0.9818595, 0.9885233, 0.9793625, 0.9545211, 0.96831423, 0.9761864, 0.98343986, 0.98886955, 0.9828458, 0.95933026, 0.96940047, 0.9755196, 0.9820885, 0.98796916, 0.9805627, 0.9544033, 0.96928316, 0.97784823, 0.9814243, 0.98744804, 0.98078835, 0.9601066, 0.96844345, 0.9760934, 0.9820239, 0.9887444, 0.9793946, 0.9552712, 0.9686761, 0.9763739, 0.98345923, 0.98912454, 0.98311263, 0.96044886, 0.96981376, 0.9754269, 0.9821307, 0.9881464, 0.9808127, 0.9555871, 0.9695295, 0.97807693, 0.98169476, 0.9876339, 0.9811863, 0.96092284, 0.9689752, 0.9765627, 0.9822502, 0.9887792, 0.9798292, 0.95586663, 0.9683404, 0.97676075, 0.9836426, 0.98912233, 0.9832483, 0.9601553, 0.96918845, 0.97556406, 0.98236924, 0.9881705, 0.980889, 0.9551997, 0.96830666, 0.9782456, 0.98172474, 0.9875233, 0.98102057, 0.96065146, 0.9679745, 0.97659963, 0.9821436, 0.98872817, 0.9797537, 0.95568496, 0.96807444, 0.97633433, 0.9836946, 0.98917806, 0.9831515, 0.96034825, 0.9691158, 0.9753053, 0.9824699, 0.9882833, 0.981009, 0.9556742, 0.9692081, 0.97770876, 0.98186827, 0.9877637, 0.981092, 0.9613376, 0.96820027, 0.9756587, 0.9820047, 0.9886263, 0.9797537, 0.95628905, 0.9686655, 0.9763945, 0.9837638, 0.989228, 0.98305273, 0.96060723, 0.96999353, 0.9753882, 0.98238504, 0.98824614, 0.9803019, 0.9540937, 0.96849525, 0.97778577, 0.98169214, 0.9877973, 0.9807921, 0.9601131, 0.96887344, 0.9757656, 0.98173016, 0.98871106, 0.9790029, 0.95500845, 0.96839786, 0.9769189, 0.9837396, 0.9896152, 0.9830866, 0.9596637, 0.97008574, 0.97663033, 0.98234266, 0.98871684, 0.9806836, 0.95402086, 0.9691469, 0.97864187, 0.98185104, 0.9880066, 0.9809638, 0.9603277, 0.9687067, 0.97718173, 0.9821391, 0.9890298, 0.979326, 0.9552871, 0.96871626, 0.9762881, 0.9831341, 0.98918426, 0.9829455, 0.9606728, 0.97014433, 0.9774275, 0.98265773, 0.9888009, 0.98128754, 0.955379, 0.97014666, 0.97977495, 0.9820017, 0.98819923, 0.981611, 0.96068126, 0.96968627, 0.97861004, 0.9825926, 0.9891824, 0.9802316, 0.9556242, 0.9702646, 0.9792259, 0.98404574, 0.9897008, 0.98361444, 0.96039695, 0.9714481, 0.97868353, 0.98302454, 0.9887782, 0.98127526, 0.9551506, 0.9705569, 0.9807566, 0.9822877, 0.9883295, 0.9815606, 0.9612771, 0.97023815, 0.97907454, 0.98266387, 0.98938864, 0.9802802, 0.95598906, 0.9702461, 0.97993463, 0.98424804, 0.9898713, 0.98364764, 0.96024525, 0.97086704, 0.97842044, 0.98321, 0.98878527, 0.9812322, 0.95404106, 0.970281, 0.9806794, 0.982653, 0.98810685, 0.9814828, 0.9596576, 0.9701312, 0.9795767, 0.9832659, 0.98911464, 0.9800116, 0.95563054, 0.97025967, 0.97962517, 0.98444796, 0.98951226, 0.983458, 0.96071404, 0.9705979, 0.97795755, 0.98314905, 0.9886131, 0.9804293, 0.9519893, 0.9690534, 0.9796137, 0.9822335, 0.98795706, 0.98056865, 0.9579745, 0.96899, 0.9786037, 0.98290205, 0.9889186, 0.97931206, 0.9520164, 0.96889883, 0.9780149, 0.9844521, 0.9891227, 0.98309153, 0.95757324, 0.97005594, 0.97678816, 0.98321646, 0.98807424, 0.9806013, 0.9509494, 0.9691946, 0.9789636, 0.9826147, 0.9876143, 0.9809629, 0.95771855, 0.9688646, 0.97828656, 0.98288655, 0.9886312, 0.97960323, 0.95177877, 0.9692386, 0.9784936, 0.98405564, 0.98910683, 0.9831398, 0.95741534, 0.9700317, 0.9773515, 0.98284817, 0.98819226, 0.9807061, 0.9516191, 0.96949744, 0.9794566, 0.98219085, 0.98770857, 0.9809825, 0.9576442, 0.9690558, 0.9779048, 0.9824824, 0.9887806, 0.97956204, 0.95251524, 0.96950305, 0.97849095, 0.9839263, 0.98915744, 0.9830921, 0.9579259, 0.9704996, 0.9776577, 0.9827777, 0.9882907, 0.980738, 0.9520693, 0.9698374, 0.9795554, 0.9822588, 0.9878171, 0.9810712, 0.9583053, 0.9694894, 0.9782098, 0.98267764, 0.9889733, 0.9797461, 0.95249295, 0.9697619, 0.9783101, 0.9842222, 0.98933977, 0.98323464, 0.957864, 0.9707037, 0.97743124, 0.9831309, 0.9885394, 0.9808631, 0.95188916, 0.9700816, 0.97956765, 0.98225987, 0.9879262, 0.98112214, 0.9578163, 0.9698113, 0.9781084, 0.982919, 0.9890022, 0.9796906, 0.952169, 0.96972746, 0.9781194, 0.9840456, 0.989345, 0.982912, 0.9576968, 0.97070056, 0.977222, 0.98312026, 0.9884504, 0.9808446, 0.9518608, 0.970099, 0.97937953, 0.9825337, 0.9877666, 0.9807647, 0.9578824, 0.9697482, 0.97803175, 0.98312867, 0.98888916, 0.9794256, 0.9522046, 0.9698318, 0.97774154, 0.98489743, 0.98904234, 0.9826498, 0.9578384, 0.97073156, 0.9769792, 0.98383325, 0.98829645, 0.9800197, 0.95218825, 0.9699748, 0.9782294, 0.983536, 0.9876439, 0.9803037, 0.95833683, 0.9696161, 0.9767295, 0.98356545, 0.9887738, 0.97902644, 0.9527498, 0.9697586, 0.97711986, 0.9848667, 0.9891528, 0.9827457, 0.95799667, 0.97037, 0.976972, 0.983687, 0.9882775, 0.9807232, 0.951841, 0.97046113, 0.97953254, 0.9828306, 0.9876773, 0.98095244, 0.9586295, 0.969759, 0.9775262, 0.98322386, 0.98877454, 0.97950417, 0.95275277, 0.96949536, 0.9779963, 0.9843747, 0.9892413, 0.98266107, 0.95781815, 0.97033644, 0.97647536, 0.98343456, 0.98841184, 0.98010236, 0.9517214, 0.9698944, 0.9781797, 0.98301655, 0.98760754, 0.98063457, 0.958263, 0.9691527, 0.97632, 0.98382753, 0.9885582, 0.9790292, 0.95231646, 0.96916825, 0.9764639, 0.9855401, 0.9889404, 0.98278666, 0.9582391, 0.9703179, 0.97560525, 0.98396474, 0.9881253, 0.9803136, 0.9521347, 0.96971494, 0.9780839, 0.983711, 0.98760146, 0.980749, 0.95897764, 0.96971256, 0.9765376, 0.9840232, 0.98868763, 0.97922736, 0.953391, 0.969666, 0.9770768, 0.9856059, 0.989076, 0.9830806, 0.959090889, 0.971074641, 0.97666764, 0.98496836, 0.98825711, 0.981014311, 0.953042328, 0.970527828, 0.9786697, 0.9842433, 0.9876331, 0.981075, 0.95901537, 0.97016877, 0.9769513, 0.9841791, 0.98874843, 0.97968215, 0.9536143, 0.9704147, 0.977414, 0.9858266, 0.9891243, 0.9831131, 0.9587993, 0.9711097, 0.97657394, 0.9848588, 0.9882476, 0.9808379, 0.95268583, 0.9704626, 0.9787724, 0.98452663, 0.9877005, 0.9813183, 0.9590717, 0.97032434, 0.97733456, 0.9847951, 0.9887555, 0.9798385, 0.95404357, 0.9709862, 0.97766393, 0.9864016, 0.9891717, 0.9834511, 0.9588867, 0.9715417, 0.97716093, 0.98511636, 0.9882217, 0.98087674, 0.9527498, 0.9706352, 0.9790673, 0.98452365, 0.98759645, 0.981326, 0.9588574, 0.97056746, 0.9776031, 0.98499006, 0.9887678, 0.9798008, 0.9538192, 0.9707016, 0.97778463, 0.98621905, 0.98907405, 0.9833609, 0.95896715, 0.9715318, 0.9769668, 0.9852791, 0.98820555, 0.9809566, 0.953238, 0.97087884, 0.9789884, 0.9846994, 0.9876124, 0.98132795, 0.9595381, 0.97065383, 0.9774175, 0.9851379, 0.98870414, 0.97989345, 0.9542731, 0.9706574, 0.9776637, 0.98632133, 0.9891093, 0.98339903, 0.95928305, 0.97158164, 0.9768956, 0.98533463, 0.98821634, 0.98095626, 0.9533135, 0.97089505, 0.97899365, 0.98475987, 0.98769146, 0.9813463, 0.95950496, 0.9705893, 0.9775098, 0.98503435, 0.9887057, 0.9797713, 0.9541067, 0.97075987, 0.97768617, 0.98625886, 0.98910016, 0.9833247, 0.9593311, 0.9716712, 0.977004, 0.98526484, 0.9882035, 0.9808601, 0.953356, 0.9708992, 0.97908676, 0.9846889, 0.9876105, 0.9812712, 0.9595079, 0.9706981, 0.97755903, 0.98503566, 0.9887046, 0.97972417, 0.9541576, 0.970731, 0.9777901, 0.9862189, 0.9890571, 0.9831893, 0.95915926, 0.97171557, 0.97683924, 0.9852203, 0.988194, 0.98079234, 0.95330846, 0.97093046, 0.97898155, 0.98463655, 0.98766416, 0.98121876, 0.9595663, 0.9708142, 0.9775547, 0.985048, 0.98870313, 0.97971684, 0.954079807, 0.970824897, 0.9778275, 0.9863239, 0.9891149, 0.9833029, 0.9592937, 0.9718123, 0.97693515, 0.985314, 0.9882288, 0.9808066, 0.9534754, 0.9711133, 0.9790932, 0.9847024, 0.9876791, 0.9812754, 0.95968944, 0.9708707, 0.9776552, 0.9849915, 0.98871046, 0.9797121, 0.95425993, 0.97076267, 0.9779232, 0.98624074, 0.98913795, 0.9832903, 0.95947945, 0.97170615, 0.97714466, 0.985256, 0.9882437, 0.98085815, 0.95317024, 0.9707663, 0.97917855, 0.9847157, 0.98770577, 0.9811344, 0.95961416, 0.9707073, 0.9779849, 0.9850339, 0.9887617, 0.9797181, 0.9542857, 0.9708265, 0.9783055, 0.9862622, 0.9891566, 0.9833089, 0.95961493, 0.9716645, 0.9774025, 0.9852475, 0.9882451, 0.9808959, 0.9534885, 0.97088176, 0.9792731, 0.9846289, 0.98773915, 0.98136765, 0.95976686, 0.9707708, 0.9776703, 0.98503935, 0.98879856, 0.9797728, 0.9545719, 0.9706444, 0.97785777, 0.98622936, 0.98913246, 0.98335534, 0.959665, 0.97163445, 0.9770588, 0.985264, 0.9882565, 0.9808699, 0.9539675, 0.97108305, 0.9791463, 0.98477167, 0.9877359, 0.981386, 0.9602618, 0.9710344, 0.9777308, 0.98511094, 0.98879504, 0.979886, 0.95477784, 0.97120845, 0.97794545, 0.9863487, 0.989202, 0.9835058, 0.95986277, 0.9720242, 0.97712564, 0.9853845, 0.9883061, 0.98107475, 0.9542491, 0.971347, 0.9791941, 0.9848557, 0.98775065, 0.98153347, 0.96022564, 0.9710153, 0.9777207, 0.9851591, 0.9887955, 0.9800118, 0.95478976, 0.9714072, 0.9780386, 0.9864525, 0.98920035, 0.983565, 0.95992523, 0.97206634, 0.9772346, 0.9855455, 0.98836774, 0.9811554, 0.9543085, 0.97146475, 0.979393, 0.9850037, 0.98780125, 0.9816166, 0.9606123, 0.9713211, 0.97799367, 0.9850487, 0.9889408, 0.9801554, 0.955244, 0.9712318, 0.9781646, 0.9862779, 0.98928964, 0.98354894, 0.96010596, 0.97220534, 0.97734, 0.98543257, 0.98826325, 0.98101175, 0.9541642, 0.9712852, 0.9794246, 0.9848566, 0.9876666, 0.9814151, 0.96034086, 0.97115165, 0.9779573, 0.9852698, 0.9887664, 0.980076, 0.95508057, 0.9712208, 0.9781975, 0.9865872, 0.9891593, 0.9834756, 0.9600451, 0.9721633, 0.9773006, 0.9855262, 0.9882741, 0.9811178, 0.9541265, 0.9713883, 0.9793644, 0.98511255, 0.98775065, 0.98151946, 0.9603887, 0.9713339, 0.9779394, 0.9852379, 0.98880064, 0.9798819, 0.95481193, 0.971294, 0.9781852, 0.98652595, 0.9891812, 0.98353785, 0.96013486, 0.9723611, 0.977496, 0.9855409, 0.988379, 0.9811375, 0.95437545, 0.97169805, 0.9795162, 0.9849755, 0.9878594, 0.98155093, 0.960512, 0.97151417, 0.97809255, 0.98524237, 0.98890275, 0.9801625, 0.95534474, 0.9716655, 0.9784412, 0.98650855, 0.98929334, 0.9836471, 0.9603769, 0.97249997, 0.9776139, 0.98545754, 0.98839635, 0.9811726, 0.95462203, 0.97180223, 0.97975355, 0.9850049, 0.9879551, 0.9816896, 0.96082664, 0.9716882, 0.97824174, 0.9853603, 0.9889705, 0.98028743, 0.95550525, 0.97161824, 0.97855645, 0.98652726, 0.9893616, 0.98372275, 0.9606322, 0.97253144, 0.97774416, 0.9855841, 0.9884399, 0.9812756, 0.95478356, 0.9716967, 0.9798236, 0.9848691, 0.98792773, 0.9816353, 0.9605201, 0.97134215, 0.9782187, 0.98520017, 0.9888993, 0.9801862, 0.95532507, 0.9715153, 0.978573, 0.9864486, 0.98936534, 0.9837021, 0.96070325, 0.97251385, 0.97780526, 0.98551095, 0.9884625, 0.98132885, 0.95473063, 0.9718416, 0.9798227, 0.984875, 0.987928, 0.98171276, 0.96070457, 0.97142434, 0.97831935, 0.9852699, 0.9889865, 0.9802156, 0.9553627, 0.9715058, 0.9785311, 0.98642826, 0.989373, 0.9836929, 0.9605634, 0.97228897, 0.9777929, 0.98550004, 0.98846716, 0.98144436, 0.9548481, 0.97169805, 0.9798518, 0.98491234, 0.9879562, 0.981833, 0.9607717, 0.9713697, 0.978401, 0.98522836, 0.98899966, 0.98037875, 0.9552792, 0.9713963, 0.9786018, 0.98639625, 0.989386, 0.98382413, 0.96036685, 0.9722448, 0.9777591, 0.98538136, 0.9884469, 0.9814595, 0.95463395, 0.9716945, 0.9798353, 0.98495525, 0.9879979, 0.98189366, 0.960661, 0.9713812, 0.9783023, 0.9853331, 0.989017, 0.98046184, 0.95510906, 0.9715632, 0.9785914, 0.98661286, 0.9893891, 0.98390204, 0.96047324, 0.9725776, 0.97786784, 0.9856719, 0.9884815, 0.9815051, 0.95469904, 0.9717756, 0.9798038, 0.98510367, 0.98798496, 0.98191756, 0.96090156, 0.9714913, 0.9783004, 0.9853118, 0.989036, 0.9804567, 0.9556803, 0.9716931, 0.9787252, 0.9864661, 0.9894021, 0.9838685, 0.9606841, 0.9725044, 0.9777304, 0.9854853, 0.9884696, 0.98149985, 0.95482475, 0.9717029, 0.9797917, 0.9849316, 0.9879489, 0.9819204, 0.96106297, 0.9715712, 0.97835505, 0.98517525, 0.9890069, 0.9803909, 0.95566285, 0.97154284, 0.9787027, 0.9864828, 0.9894086, 0.9838626, 0.96079755, 0.9726311, 0.97783524, 0.9854912, 0.9884906, 0.98153, 0.95502555, 0.97181624, 0.97985876, 0.9848653, 0.9879951, 0.98187906, 0.96093535, 0.9715783, 0.97835034, 0.98522466, 0.9890005, 0.9804294, 0.9555913, 0.97161686, 0.9786203, 0.9863623, 0.9893998, 0.9838626, 0.96043247, 0.9723551, 0.9776178, 0.98537666, 0.9884751, 0.98143035, 0.95460796, 0.9714239, 0.97972405, 0.9848432, 0.98795694, 0.98183906, 0.9605157, 0.9711857, 0.97797567, 0.9852653, 0.9889365, 0.98027575, 0.95493746, 0.97121125, 0.97817695, 0.98649234, 0.98935264, 0.98372054, 0.9603251, 0.9721631, 0.9772274, 0.9856656, 0.98844445, 0.9814625, 0.954506, 0.9715676, 0.9793058, 0.98512137, 0.9879396, 0.9817862, 0.9601854, 0.9705756, 0.9775572, 0.98529065, 0.9889712, 0.98019505, 0.9551108, 0.97090054, 0.97826344, 0.98641074, 0.9893177, 0.9837314, 0.95974964, 0.9716545, 0.977086, 0.98549044, 0.98836863, 0.9812992, 0.9540765, 0.9710109, 0.9793365, 0.9851541, 0.98792344, 0.98175865, 0.96051294, 0.9710325, 0.9779401, 0.9855723, 0.988974, 0.9803678, 0.955307, 0.97120494, 0.97802424, 0.9866332, 0.9892898, 0.98375076, 0.96016073, 0.97202176, 0.97714263, 0.9857247, 0.9883931, 0.9813363, 0.95414466, 0.97130615, 0.979549, 0.98507833, 0.98801196, 0.98190457, 0.9608722, 0.9715418, 0.978212, 0.9855068, 0.98898226, 0.9801517, 0.95567536, 0.97129524, 0.978318, 0.9867078, 0.9893718, 0.98368293, 0.96103203, 0.9717498, 0.97752917, 0.98542666, 0.9885011, 0.9814957, 0.95514274, 0.9712341, 0.9794942, 0.98512185, 0.98796844, 0.98192585, 0.96162856, 0.9708904, 0.9782429, 0.9857146, 0.9889932, 0.9805226, 0.95659244, 0.9724701, 0.9788948, 0.9868431, 0.9893218, 0.98390675, 0.96176726, 0.9733778, 0.97819895, 0.9858921, 0.98851216, 0.9815893, 0.95610696, 0.97284174, 0.98038656, 0.9854896, 0.98807, 0.9819907, 0.9620331, 0.97284114, 0.978975, 0.98579013, 0.9891277, 0.9805772, 0.9570078, 0.97292644, 0.97923535, 0.98698723, 0.98947716, 0.983915, 0.96198684, 0.973711, 0.9784383, 0.9860227, 0.98861384, 0.9816126, 0.9564949, 0.97310114, 0.980433, 0.9855503, 0.98818666, 0.9819332, 0.9621665, 0.9729263, 0.9789679, 0.98577726, 0.9891376, 0.98047274, 0.95693994, 0.97282696, 0.9792756, 0.98683107, 0.98946315, 0.98382175, 0.962029, 0.97358197, 0.97852224, 0.9858531, 0.98863226, 0.98154074, 0.9565422, 0.9730363, 0.98052293, 0.98540694, 0.98825526, 0.98198444, 0.96243685, 0.9728184, 0.9790885, 0.98565924, 0.9891606, 0.98050565, 0.9572262, 0.9728477, 0.9793386, 0.98700535, 0.9895158, 0.98388696, 0.9623221, 0.9736475, 0.9785985, 0.9858863, 0.98864603, 0.981501, 0.9565978, 0.9729761, 0.98061955, 0.98533356, 0.98816395, 0.9819058, 0.9626035, 0.9729689, 0.9791691, 0.98562807, 0.9891922, 0.98053944, 0.9576078, 0.9728793, 0.9795185, 0.98681897, 0.9895483, 0.983904, 0.96268237, 0.97366023, 0.9789179, 0.985822, 0.98866755, 0.98157346, 0.9573575, 0.97317475, 0.98086, 0.9853353, 0.9882753, 0.9819907, 0.96297026, 0.97298455, 0.9795059, 0.9856317, 0.98919976, 0.98057884, 0.9578685, 0.9730714, 0.9797983, 0.98674643, 0.989589, 0.983937, 0.96287364, 0.9739274, 0.9790987, 0.98583394, 0.9887212, 0.98162663, 0.95751464, 0.97337276, 0.9808584, 0.9854031, 0.9883072, 0.98201066, 0.9632199, 0.97347057, 0.9793937, 0.98577857, 0.98932016, 0.9805937, 0.95811945, 0.973153, 0.9796372, 0.9867527, 0.9896672, 0.98396933, 0.96299314, 0.97394234, 0.9790005, 0.9857371, 0.9886968, 0.9816705, 0.95765024, 0.9734459, 0.98104423, 0.9852181, 0.9883459, 0.9820639, 0.963297, 0.9732025, 0.9795148, 0.98551893, 0.9892847, 0.9806276, 0.95818406, 0.973258, 0.97973365, 0.98670375, 0.98962075, 0.98397154, 0.9630692, 0.97397536, 0.9789196, 0.98571783, 0.98871815, 0.9816669, 0.9576787, 0.9732983, 0.98096955, 0.9852324, 0.98830134, 0.9820699, 0.96330243, 0.97315615, 0.9795323, 0.98554265, 0.98927236, 0.98067987, 0.95836467, 0.9732025, 0.97966045, 0.98665464, 0.9896002, 0.9839892, 0.9630723, 0.97394264, 0.9789755, 0.9857694, 0.9886624, 0.9816619, 0.9575946, 0.9733429, 0.98100567, 0.98519045, 0.98819005, 0.98201793, 0.96327245, 0.97307837, 0.9795455, 0.98546344, 0.9891957, 0.98060626, 0.9582555, 0.97312015, 0.97971994, 0.9866138, 0.98952127, 0.9839315, 0.96278757, 0.9736326, 0.9788411, 0.9854853, 0.9886473, 0.98160595, 0.9574168, 0.97310513, 0.98088515, 0.9850085, 0.9882279, 0.98198736, 0.96332884, 0.9729567, 0.9793914, 0.98534226, 0.9892272, 0.98061806, 0.9580779, 0.9730049, 0.9797503, 0.9866023, 0.9895879, 0.98397154, 0.9630533, 0.97379273, 0.9788816, 0.98559207, 0.98870075, 0.9816188, 0.95757717, 0.9732598, 0.98091644, 0.9852004, 0.98828554, 0.98206353, 0.9631009, 0.9731619, 0.9794703, 0.98539513, 0.9891767, 0.9806137, 0.95798796, 0.97297555, 0.9797308, 0.98652303, 0.9895097, 0.9839819, 0.9628661, 0.97370714, 0.9789476, 0.9855386, 0.9885993, 0.9815871, 0.95750505, 0.973075, 0.98101175, 0.98517495, 0.98814696, 0.9820333, 0.9631354, 0.973104, 0.97949, 0.9855701, 0.9891679, 0.9806353, 0.9578971, 0.9728643, 0.9797655, 0.9864654, 0.9894823, 0.9838118, 0.96249855, 0.97353303, 0.97904474, 0.9854117, 0.98855394, 0.9815249, 0.956873, 0.97289294, 0.9810328, 0.9848616, 0.9880976, 0.98178965, 0.96281606, 0.9728276, 0.97964144, 0.9851771, 0.989145, 0.98042446, 0.95781875, 0.9727421, 0.98009837, 0.9863829, 0.9894522, 0.9837105, 0.9625885, 0.9735806, 0.9793178, 0.9853639, 0.9885922, 0.98141, 0.95711046, 0.9729825, 0.9812143, 0.984855, 0.98811203, 0.9816695, 0.9626573, 0.97278464, 0.9798085, 0.98518, 0.9891266, 0.98042595, 0.95783544, 0.97290003, 0.98012024, 0.9863515, 0.98942673, 0.9836902, 0.96227014, 0.9735396, 0.9791734, 0.9854153, 0.9885583, 0.9813743, 0.956883, 0.9729518, 0.9810678, 0.98490196, 0.9881124, 0.98162776, 0.9624933, 0.9728266, 0.9795571, 0.9850995, 0.98911357, 0.9802705, 0.9571478, 0.9728851, 0.980033, 0.9862146, 0.98944646, 0.9836247, 0.96213293, 0.9735918, 0.9794062, 0.9853184, 0.9885252, 0.98130256, 0.9562967, 0.9730138, 0.98105675, 0.9847451, 0.9880669, 0.981658, 0.96225214, 0.9728092, 0.9797029, 0.9850454, 0.98906225, 0.9803043, 0.9570895, 0.97269946, 0.97980314, 0.98618543, 0.9893762, 0.9836374, 0.96199536, 0.9733706, 0.97886753, 0.98525476, 0.9884227, 0.98128384, 0.95629007, 0.9727169, 0.98096883, 0.984791, 0.9879754, 0.9815949, 0.96188164, 0.9725522, 0.9796673, 0.9850633, 0.9890871, 0.9803242, 0.9571496, 0.972771, 0.97991836, 0.9861708, 0.9893684, 0.98355883, 0.9616049, 0.97320235, 0.9789444, 0.9851376, 0.9884256, 0.98125416, 0.9562196, 0.9726059, 0.98097324, 0.984475, 0.9880314, 0.9816186, 0.96212685, 0.97237575, 0.979714, 0.98484683, 0.9891194, 0.9803611, 0.9574622, 0.97259456, 0.9800657, 0.98602873, 0.98947483, 0.98368824, 0.9623219, 0.97340184, 0.9794062, 0.9850026, 0.9885897, 0.98140556, 0.95685947, 0.9727864, 0.9813028, 0.98442334, 0.9881775, 0.98175657, 0.9624361, 0.97263414, 0.9799581, 0.98472625, 0.9891696, 0.9804792, 0.95772487, 0.97276986, 0.9800656, 0.98606664, 0.98950154, 0.983829, 0.96268094, 0.9735007, 0.97946, 0.9849082, 0.988588, 0.98144734, 0.9569555, 0.97290075, 0.98128814, 0.984297, 0.988211811, 0.981743217, 0.9627046, 0.97273016, 0.9799003, 0.9846816, 0.9891215, 0.980488, 0.95764333, 0.9729411, 0.9801793, 0.9859185, 0.9894838, 0.9837511, 0.9624224, 0.97357607, 0.9795261, 0.98493505, 0.98861724, 0.9814725, 0.95696217, 0.9729437, 0.9813208, 0.9844045, 0.9881754, 0.9818368, 0.9625262, 0.972851, 0.9799534, 0.98473746, 0.9891908, 0.98044056, 0.95783734, 0.972918, 0.9801082, 0.98604053, 0.9895377, 0.98371226, 0.9626127, 0.97366023, 0.97956216, 0.98507786, 0.9886566, 0.9814725, 0.95721805, 0.9730742, 0.98119366, 0.9844712, 0.9882853, 0.98192686, 0.9632306, 0.97309023, 0.97995114, 0.9849126, 0.9892518, 0.9805562, 0.95820886, 0.9731724, 0.98019135, 0.9861604, 0.98960394, 0.9838424, 0.9628995, 0.9739019, 0.97947377, 0.9852174, 0.98873377, 0.981585, 0.95743394, 0.9731616, 0.98122025, 0.98464394, 0.98832405, 0.9819923, 0.9632399, 0.9731612, 0.97982097, 0.9850671, 0.98928857, 0.9806728, 0.9584573, 0.9732905, 0.98002803, 0.98624504, 0.98964965, 0.9839104, 0.96300083, 0.97385895, 0.9794247, 0.9853366, 0.9887636, 0.9816918, 0.957558, 0.9733298, 0.9812878, 0.9848161, 0.98836076, 0.982101, 0.9632797, 0.97336507, 0.9799461, 0.9851615, 0.98929834, 0.98073614, 0.95823395, 0.9734178, 0.9802157, 0.9863173, 0.98963064, 0.9839675, 0.9628457, 0.9740529, 0.9794302, 0.98538196, 0.98873, 0.98173106, 0.9574116, 0.97344476, 0.98124874, 0.9849539, 0.9883266, 0.98206043, 0.96308005, 0.9732633, 0.9796953, 0.9850246, 0.98926675, 0.980757, 0.95778954, 0.97291684, 0.9800301, 0.9863566, 0.9896299, 0.98395985, 0.96263075, 0.97384596, 0.979207, 0.98548824, 0.98866975, 0.98170567, 0.9570531, 0.97337997, 0.9811825, 0.9851, 0.98831135, 0.98206943, 0.9631749, 0.97332066, 0.97993726, 0.98540485, 0.9892452, 0.9807359, 0.9585433, 0.9735183, 0.980051, 0.98663306, 0.98964804, 0.98402566, 0.9633102, 0.97426015, 0.979298, 0.9856084, 0.98874307, 0.98180515, 0.95777726, 0.97360206, 0.98117334, 0.9852036, 0.9883713, 0.9821506, 0.9634597, 0.9736659, 0.9797792, 0.98554325, 0.989282, 0.9808297, 0.9584481, 0.9737212, 0.97995627, 0.98679453, 0.9896046, 0.98403674, 0.9632021, 0.97444975, 0.97926736, 0.9858082, 0.98864114, 0.9818415, 0.9577124, 0.9737932, 0.9810368, 0.9852763, 0.9883101, 0.98222905, 0.9636591, 0.9737704, 0.9794963, 0.98572576, 0.9892687, 0.98082983, 0.9587257, 0.9737533, 0.9798108, 0.9868525, 0.98962945, 0.9840725, 0.9635579, 0.9745204, 0.9790729, 0.98584133, 0.98867303, 0.98186356, 0.95795435, 0.9739386, 0.9809068, 0.98531276, 0.98824966, 0.9822548, 0.96387774, 0.97379184, 0.9795975, 0.9856785, 0.9892435, 0.98082185, 0.95879996, 0.9738458, 0.9797754, 0.9868492, 0.98959166, 0.98402196, 0.9635437, 0.97446674, 0.9790176, 0.9859862, 0.988727, 0.9818385, 0.95821404, 0.9739222, 0.9809931, 0.985417, 0.98838973, 0.982209, 0.9640528, 0.97386926, 0.97967166, 0.9857629, 0.98931175, 0.98086655, 0.95905066, 0.9739284, 0.9799611, 0.9868674, 0.98967093, 0.98404664, 0.96366274, 0.97461843, 0.97915876, 0.9859021, 0.9888061, 0.98183334, 0.9582474, 0.973924, 0.9811079, 0.98533785, 0.9884399, 0.98217565, 0.9640809, 0.97388315, 0.9797131, 0.98558766, 0.9893546, 0.9808179, 0.95910114, 0.97390985, 0.9800544, 0.9867418, 0.98964256, 0.9839797, 0.9635618, 0.9744801, 0.9794621, 0.98578495, 0.9887326, 0.9817879, 0.95825005, 0.9738879, 0.98112535, 0.98524225, 0.9883221, 0.98214495, 0.96383977, 0.97385126, 0.9798028, 0.98556983, 0.9892765, 0.98077905, 0.9588279, 0.97384894, 0.98003674, 0.9867741, 0.9896638, 0.9839798, 0.96362877, 0.974447, 0.97919947, 0.98588836, 0.9888023, 0.98184735, 0.9582367, 0.9737429, 0.9811304, 0.9855153, 0.9883858, 0.9821969, 0.96384144, 0.9738721, 0.97973675, 0.98574024, 0.9892826, 0.98081, 0.95844656, 0.9738588, 0.9799558, 0.9871093, 0.98962295, 0.98401713, 0.9635482, 0.9744709, 0.9792725, 0.9858401, 0.98882014, 0.9818283, 0.95830446, 0.97386473, 0.9811841, 0.9853923, 0.9883846, 0.98215634, 0.9639652, 0.97384125, 0.9797773, 0.98573405, 0.9893975, 0.98084795, 0.9590829, 0.9738762, 0.9800411, 0.98691523, 0.98970395, 0.9840573, 0.9638115, 0.9748112, 0.9792508, 0.9858599, 0.9887792, 0.98187184, 0.9582146, 0.97387516, 0.98119444, 0.9852859, 0.98834026, 0.9821637, 0.96397436, 0.97378355, 0.97988486, 0.98559624, 0.9893707, 0.9808311, 0.9590193, 0.97396314, 0.9801649, 0.9868551, 0.9897, 0.98399436, 0.96391064, 0.9746839, 0.9794072, 0.9858563, 0.98880553, 0.98181975, 0.9584501, 0.9739957, 0.98131543, 0.9853881, 0.98843443, 0.98223454, 0.9643132, 0.97398406, 0.98001087, 0.98573583, 0.9894086, 0.980863, 0.9590787, 0.9739745, 0.9802248, 0.9868992, 0.98971236, 0.9840559, 0.96355206, 0.97472894, 0.9794734, 0.98587435, 0.9888593, 0.98190504, 0.95833206, 0.9739707, 0.98153704, 0.98531353, 0.98853254, 0.98225224, 0.9643782, 0.97393215, 0.9800749, 0.98556304, 0.98948365, 0.98090094, 0.95948124, 0.97392786, 0.98036665, 0.98673576, 0.98977274, 0.98413265, 0.96406955, 0.9746266, 0.97939277, 0.9858149, 0.98888224, 0.9819115, 0.9579932, 0.97391903, 0.9814949, 0.98526263, 0.9883917, 0.98227584, 0.9639515, 0.9739454, 0.98005015, 0.9855784, 0.9893741, 0.98087525, 0.9589645, 0.973762, 0.98016834, 0.9866992, 0.98966914, 0.98403686, 0.9634862, 0.9744139, 0.97921556, 0.98546773, 0.9886863, 0.9817822, 0.957796, 0.97378254, 0.98085034, 0.98515165, 0.9882819, 0.98217475, 0.9636024, 0.97381186, 0.9795045, 0.9854448, 0.9892692, 0.98078156, 0.95866454, 0.9738105, 0.9798993, 0.98672056, 0.9896325, 0.9840205, 0.9635162, 0.97449034, 0.9791615, 0.98574704, 0.9887349, 0.9818985, 0.9579165, 0.9739376, 0.98115164, 0.9852462, 0.9883378, 0.9822916, 0.96396303, 0.973912, 0.9798232, 0.9854417, 0.9892616, 0.9809037, 0.95908135, 0.97396773, 0.9800537, 0.98665625, 0.989611, 0.9840963, 0.96378386, 0.97462434, 0.9791772, 0.98556846, 0.9886749, 0.98193514, 0.9582448, 0.97397804, 0.98120433, 0.9850626, 0.9882521, 0.9822818, 0.96420604, 0.9739415, 0.97980803, 0.98537105, 0.9892594, 0.9809471, 0.9594331, 0.9739836, 0.98011965, 0.98653, 0.98963195, 0.9841416, 0.9640582, 0.97468215, 0.9792316, 0.9854617, 0.988691, 0.9820042, 0.9588197, 0.9740251, 0.9811861, 0.984979, 0.98825884, 0.98238283, 0.96447355, 0.97398233, 0.9798275, 0.9853332, 0.9893428, 0.98109245, 0.9596924, 0.9741392, 0.98019844, 0.9865539, 0.9896573, 0.9842128, 0.9646774, 0.9747006, 0.9794615, 0.985458, 0.9887051, 0.9821253, 0.959209, 0.9740311, 0.9813504, 0.9850353, 0.98828006, 0.9825393, 0.96520275, 0.97411275, 0.98002344, 0.985277, 0.98920023, 0.9811078, 0.9601205, 0.97412, 0.9802493, 0.9864699, 0.9895467, 0.9842149, 0.9647555, 0.9747235, 0.979392, 0.9853439, 0.9886851, 0.98205495, 0.9594691, 0.9739681, 0.9813105, 0.9848381, 0.9882421, 0.9824401, 0.96492887, 0.97404003, 0.97994024, 0.98517966, 0.9892342, 0.9811473, 0.9602526, 0.97404724, 0.980352, 0.9865095, 0.9895734, 0.9842539, 0.9645009, 0.97473156, 0.9795842, 0.985573, 0.9886981, 0.9821348, 0.95944226, 0.9740853, 0.98136824, 0.9851006, 0.98822963, 0.9825551, 0.96520066, 0.97413695, 0.9799683, 0.9854139, 0.98924726, 0.9812078, 0.96012557, 0.97435033, 0.9803765, 0.98673195, 0.98956364, 0.9842249, 0.96465796, 0.9750601, 0.9794774, 0.9857107, 0.9887045, 0.98212886, 0.9592902, 0.97426313, 0.9813168, 0.98531264, 0.98827434, 0.9826262, 0.96470445, 0.97429264, 0.97996724, 0.9855241, 0.9892687, 0.9812609, 0.9598091, 0.97445107, 0.98035896, 0.9867337, 0.9895822, 0.9843178, 0.96464145, 0.97522336, 0.9796173, 0.9857818, 0.98865545, 0.9822572, 0.9587674, 0.9746455, 0.9815647, 0.9852404, 0.9881549, 0.9825807, 0.96462625, 0.97455084, 0.9802801, 0.9853734, 0.98924714, 0.9812662, 0.9600706, 0.97462195, 0.9805296, 0.9868193, 0.9895336, 0.98434436, 0.9644672, 0.97528166, 0.9795831, 0.98575675, 0.9886072, 0.98229134, 0.95883846, 0.97478664, 0.9813547, 0.9852801, 0.98820657, 0.9826991, 0.96479213, 0.974704, 0.98002577, 0.98574936, 0.9892356, 0.9813043, 0.96007556, 0.974772, 0.98043585, 0.9870439, 0.9896172, 0.98434675, 0.96464956, 0.9753896, 0.97959673, 0.9859788, 0.98864067, 0.98231083, 0.95902324, 0.97496414, 0.9815311, 0.9855402, 0.98827773, 0.98276997, 0.9650032, 0.974801, 0.98011976, 0.9857561, 0.98930293, 0.981357, 0.96022964, 0.9748444, 0.9805505, 0.98697925, 0.9896972, 0.98443747, 0.9649466, 0.9755558, 0.9797325, 0.98599035, 0.9887861, 0.98233116, 0.9600063, 0.9749135, 0.9815497, 0.98540103, 0.988383, 0.98272556, 0.9661804, 0.9748641, 0.9802947, 0.9857093, 0.9893329, 0.98133725, 0.96220344, 0.97485673, 0.98068523, 0.9870083, 0.9896897, 0.9844322, 0.96581006, 0.97529435, 0.97989494, 0.9858346, 0.988708, 0.9823466, 0.9606301, 0.97463495, 0.98179346, 0.98560387, 0.9884261, 0.98278093, 0.9666213, 0.9745782, 0.9802911, 0.9856479, 0.98934096, 0.981378, 0.9611229, 0.97452015, 0.9807066, 0.98664224, 0.9896483, 0.9843726, 0.9652316, 0.9752285, 0.97983915, 0.985804, 0.9888347, 0.9822197, 0.9608473, 0.9745393, 0.9818492, 0.98561746, 0.98849434, 0.982629, 0.9659512, 0.9745393, 0.9805268, 0.9856801, 0.9894551, 0.9812362, 0.9614995, 0.9744811, 0.9808339, 0.9870519, 0.98979574, 0.9842814, 0.9665011, 0.97513586, 0.98003834, 0.9857949, 0.9888643, 0.982115, 0.96072155, 0.97454643, 0.9818133, 0.98517364, 0.9884165, 0.9824666, 0.96589756, 0.9745291, 0.98036295, 0.9854751, 0.98938215, 0.98106694, 0.9598475, 0.9746226, 0.98085266, 0.98661727, 0.98970324, 0.9842227, 0.9655077, 0.9752358, 0.98033524, 0.9860169, 0.9889365, 0.9820229, 0.9608606, 0.9742355, 0.9821656, 0.98540676, 0.98855597, 0.9821245, 0.9645148, 0.97415847, 0.98084134, 0.98544586, 0.9896526, 0.98043513, 0.9590726, 0.974014, 0.9811691, 0.9860716, 0.9897773, 0.98339236, 0.9635868, 0.97475016, 0.98029935, 0.98486024, 0.98877746, 0.981274, 0.9574772, 0.97399276, 0.9823352, 0.98441017, 0.9884127, 0.9816108, 0.9636377, 0.97397524, 0.98084474, 0.98478204, 0.98936665, 0.9803556, 0.958347, 0.9742624, 0.98109484, 0.9859313, 0.98969626, 0.98348975, 0.96375996, 0.97474504, 0.9802279, 0.98479885, 0.9887893, 0.98122716, 0.9579669, 0.97424173, 0.98223907, 0.98421997, 0.9883414, 0.9815943, 0.96448064, 0.9739637, 0.98111826, 0.9844232, 0.98927516, 0.9802452, 0.95878494, 0.97425646, 0.98130053, 0.98568565, 0.98957545, 0.9834084, 0.9636253, 0.97455037, 0.98046565, 0.984545, 0.988617, 0.9811102, 0.95767933, 0.9737516, 0.98217994, 0.98392904, 0.98807424, 0.9814518, 0.9635668, 0.97371465, 0.98069626, 0.98390275, 0.9891718, 0.98012036, 0.9586318, 0.9737255, 0.9810362, 0.9855051, 0.9894322, 0.98346394, 0.96307814, 0.9742624, 0.98039997, 0.9845101, 0.9885388, 0.981282, 0.95738596, 0.9737148, 0.98267204, 0.98425794, 0.98819387, 0.98170924, 0.96374553, 0.9736519, 0.9805275, 0.984718, 0.98945856, 0.9806866, 0.958856, 0.97407013, 0.980927, 0.9856641, 0.98972, 0.98389006, 0.96398234, 0.97498375, 0.9800314, 0.9849865, 0.98894614, 0.9816883, 0.95976996, 0.97485775, 0.9824454, 0.9844019, 0.9886369, 0.98175496, 0.9642753, 0.9739638, 0.9808646, 0.98465735, 0.9894526, 0.98043835, 0.95834476, 0.9737231, 0.9810736, 0.9860576, 0.9895901, 0.9837865, 0.96373194, 0.9740888, 0.98020875, 0.98473144, 0.9887444, 0.9815235, 0.95817155, 0.9740824, 0.98197997, 0.98403364, 0.98836607, 0.9819923, 0.96416926, 0.974084, 0.9805368, 0.98431903, 0.9893216, 0.98080426, 0.95928645, 0.97409713, 0.9808009, 0.98583615, 0.989721, 0.9839412, 0.964123, 0.9746454, 0.97994584, 0.98470914, 0.98887026, 0.98165697, 0.95822823, 0.9741992, 0.9819427, 0.98423636, 0.98852533, 0.9820246, 0.9640447, 0.97410166, 0.9805053, 0.9846805, 0.9894623, 0.98077834, 0.9592431, 0.97427434, 0.98087996, 0.9861588, 0.98977077, 0.9838627, 0.9638885, 0.9747854, 0.9799645, 0.9847169, 0.988792, 0.9816133, 0.95826, 0.97408694, 0.9817982, 0.98402137, 0.9884093, 0.9819188, 0.96418875, 0.9740761, 0.9804505, 0.9844285, 0.98936194, 0.98075575, 0.959264, 0.9742692, 0.98082024, 0.985634, 0.98963964, 0.98388094, 0.9640573, 0.97487336, 0.97996026, 0.98467875, 0.9888116, 0.98176, 0.95839566, 0.97425306, 0.98184747, 0.98423845, 0.9883636, 0.9820808, 0.9643216, 0.97415775, 0.98050976, 0.9843998, 0.98938984, 0.9807827, 0.95902115, 0.97428775, 0.9808857, 0.9858841, 0.98969626, 0.983946, 0.9637781, 0.9748623, 0.9799208, 0.9845062, 0.9887683, 0.98172075, 0.9582562, 0.9741095, 0.9817541, 0.9839883, 0.98838323, 0.98207784, 0.9641706, 0.9740046, 0.9802831, 0.98430043, 0.98937523, 0.98083675, 0.9590432, 0.97423595, 0.980529, 0.98572063, 0.9896937, 0.9839145, 0.96390676, 0.97486365, 0.9796411, 0.9846726, 0.9887755, 0.9817613, 0.95816535, 0.974274, 0.9816542, 0.98419696, 0.9883541, 0.9821567, 0.9641328, 0.97423697, 0.9803207, 0.9844876, 0.9893435, 0.98089087, 0.9589645, 0.9744024, 0.9809115, 0.985866, 0.98970455, 0.98399794, 0.9639829, 0.9750167, 0.9800198, 0.9851018, 0.98890674, 0.9816887, 0.95809036, 0.97428215, 0.9819332, 0.9847393, 0.9886447, 0.98205376, 0.96366984, 0.9743274, 0.98013854, 0.98475826, 0.98954356, 0.98077273, 0.9586137, 0.9742978, 0.98085505, 0.9863049, 0.9898661, 0.98375565, 0.96389097, 0.9748805, 0.97995144, 0.98515165, 0.98887247, 0.98154396, 0.95840627, 0.9742464, 0.98204803, 0.98448634, 0.98846906, 0.98203355, 0.9643435, 0.9742207, 0.980674, 0.9847455, 0.9894761, 0.98075634, 0.9595372, 0.9742498, 0.98116803, 0.9860566, 0.9898218, 0.98382163, 0.9644118, 0.97485614, 0.9802669, 0.9850728, 0.9888575, 0.9816953, 0.9588194, 0.974274, 0.98223376, 0.9846268, 0.9884334, 0.98193216, 0.96473175, 0.9741401, 0.9809445, 0.9849235, 0.9894636, 0.9807748, 0.9596717, 0.97434026, 0.98124045, 0.98619425, 0.98974156, 0.98385245, 0.9642866, 0.9749728, 0.9802029, 0.9852379, 0.9890392, 0.9817073, 0.958846, 0.9743208, 0.9821458, 0.9847943, 0.98855466, 0.9820022, 0.964749, 0.9745015, 0.9810383, 0.9851151, 0.9895362, 0.9808084, 0.9599013, 0.9747413, 0.98126835, 0.986432, 0.9897948, 0.9839325, 0.96507347, 0.97546107, 0.9804301, 0.98594415, 0.98889434, 0.98175263, 0.95914674, 0.9746369, 0.98225987, 0.9846848, 0.9884724, 0.98209083, 0.9651733, 0.9747785, 0.9808745, 0.9851402, 0.98950386, 0.9808389, 0.96018004, 0.97484213, 0.9813578, 0.98641413, 0.98982567, 0.9839025, 0.9648948, 0.9754024, 0.9805089, 0.9854997, 0.9888792, 0.98179495, 0.9592576, 0.97471356, 0.98224777, 0.9847963, 0.9885205, 0.9822166, 0.965128, 0.9747161, 0.9808328, 0.9851311, 0.9894723, 0.9810097, 0.96027404, 0.9748029, 0.9811854, 0.9864617, 0.98977965, 0.9840539, 0.9647726, 0.97537154, 0.98039776, 0.9854611, 0.9889664, 0.98180217, 0.95949113, 0.9748272, 0.98217106, 0.9848697, 0.98861676, 0.9822611, 0.9653791, 0.9746893, 0.9808214, 0.98514116, 0.9894868, 0.981054, 0.9604355, 0.97492844, 0.9813177, 0.98645556, 0.9898016, 0.98415273, 0.9650953, 0.9754589, 0.98039114, 0.9854073, 0.9889492, 0.98209035, 0.9596533, 0.9748185, 0.9822533, 0.98488855, 0.9885671, 0.9824269, 0.96549845, 0.97497684, 0.9809591, 0.98507315, 0.98951787, 0.9811389, 0.9606702, 0.9749786, 0.9813339, 0.9864894, 0.9898382, 0.98416364, 0.9653006, 0.9755662, 0.9803977, 0.98541194, 0.9889185, 0.98203343, 0.959812, 0.97492564, 0.98221904, 0.9848027, 0.98850703, 0.98234016, 0.9655604, 0.97492915, 0.9809004, 0.98502475, 0.98941284, 0.98103714, 0.96055067, 0.97508675, 0.98123264, 0.9863451, 0.98976094, 0.9840777, 0.9651962, 0.975689, 0.98044926, 0.9854857, 0.98884284, 0.98192, 0.9597053, 0.9752197, 0.98225075, 0.98502094, 0.98850495, 0.9823092, 0.965451, 0.9751532, 0.9808687, 0.98527604, 0.98947936, 0.98104745, 0.960458, 0.9752854, 0.9812547, 0.98649704, 0.9898269, 0.98405486, 0.9650015, 0.9757294, 0.98028713, 0.98517597, 0.9888327, 0.9819225, 0.9595037, 0.9748957, 0.9819507, 0.9846527, 0.9883575, 0.9822878, 0.9653027, 0.9749875, 0.9808102, 0.9852957, 0.9895381, 0.9809488, 0.9602052, 0.97512823, 0.9811895, 0.98660856, 0.9898106, 0.9840609, 0.96509415, 0.97581416, 0.980488, 0.9855263, 0.9889509, 0.9819848, 0.9597961, 0.9750709, 0.9822845, 0.9849604, 0.9885113, 0.9822909, 0.9655546, 0.97503597, 0.98096853, 0.9852683, 0.98942226, 0.98111457, 0.96069854, 0.97521317, 0.9813081, 0.98650986, 0.98974645, 0.98410624, 0.9653971, 0.97564834, 0.9804669, 0.9854747, 0.9888813, 0.981914, 0.95975435, 0.9751335, 0.9821827, 0.98495007, 0.98848873, 0.9822502, 0.9656429, 0.97510546, 0.98086405, 0.9851681, 0.989446, 0.9810641, 0.9608069, 0.9753362, 0.98128283, 0.98648196, 0.98974204, 0.98401016, 0.96541816, 0.97585666, 0.9804615, 0.9855094, 0.9888469, 0.98191375, 0.9601153, 0.9752372, 0.9822689, 0.98504084, 0.98855025, 0.9823649, 0.9657946, 0.975297, 0.9809332, 0.9853166, 0.9895075, 0.98115027, 0.9610053, 0.97549677, 0.9813293, 0.9865828, 0.989837, 0.98418903, 0.96554136, 0.97598994, 0.9804465, 0.9856142, 0.9889065, 0.98196214, 0.9600796, 0.97541374, 0.9823061, 0.985149, 0.988574, 0.98236716, 0.96565753, 0.9754911, 0.98097575, 0.98540914, 0.98955977, 0.9811648, 0.9609564, 0.9757594, 0.9814286, 0.98670805, 0.98984694, 0.9841621, 0.9657001, 0.97629535, 0.98054093, 0.98581016, 0.9888958, 0.98202217, 0.9601784, 0.9756899, 0.98234844, 0.98523927, 0.9885748, 0.98230886, 0.96581453, 0.9757486, 0.981047, 0.98548895, 0.9895166, 0.98108184, 0.960976, 0.9758067, 0.9813508, 0.9866196, 0.9897688, 0.9840186, 0.9654436, 0.97620744, 0.9804103, 0.9856671, 0.98889995, 0.98187035, 0.9602061, 0.97565323, 0.9823148, 0.9850472, 0.98855746, 0.98231494, 0.9658464, 0.9756715, 0.9809614, 0.985481, 0.9894701, 0.9809771, 0.9610188, 0.9757454, 0.98131955, 0.9867034, 0.98984694, 0.9840822, 0.96588933, 0.9763324, 0.9803991, 0.9856998, 0.98892295, 0.9819371, 0.9605996, 0.97585315, 0.98234737, 0.98517114, 0.98857564, 0.98228896, 0.96634096, 0.9757106, 0.9810534, 0.9855514, 0.98951423, 0.98109853, 0.9616052, 0.97589433, 0.981613, 0.98693013, 0.9899109, 0.9841252, 0.96643096, 0.97650105, 0.9806318, 0.9856408, 0.9889136, 0.9819531, 0.9614712, 0.97608626, 0.9825634, 0.98546296, 0.9886994, 0.98240834, 0.96694285, 0.9760966, 0.981163, 0.9857328, 0.98965377, 0.98122185, 0.9619523, 0.9764237, 0.9816928, 0.98696995, 0.9899637, 0.98412216, 0.9661618, 0.9768529, 0.9807628, 0.9858877, 0.9890661, 0.9820322, 0.96092635, 0.9763579, 0.98267573, 0.9853688, 0.9886973, 0.98236716, 0.9662488, 0.9761681, 0.9813876, 0.98556554, 0.9896492, 0.9811193, 0.9615687, 0.9762296, 0.9817122, 0.9868616, 0.98999316, 0.9841091, 0.9661447, 0.976709, 0.9808679, 0.9858536, 0.9890926, 0.98201215, 0.96087646, 0.97612166, 0.9826765, 0.9852684, 0.98871243, 0.9823161, 0.96626365, 0.97601175, 0.98134345, 0.9854976, 0.9896528, 0.9810401, 0.961476, 0.97628266, 0.9817089, 0.98676246, 0.98995394, 0.98405427, 0.965987, 0.9767123, 0.980784, 0.9856973, 0.9890815, 0.9819319, 0.96064407, 0.97611815, 0.9826514, 0.9852658, 0.9886929, 0.98225677, 0.96629024, 0.9761043, 0.98134804, 0.9855753, 0.98964816, 0.98114634, 0.96163267, 0.97634196, 0.9817604, 0.9868377, 0.98999584, 0.9841059, 0.9660921, 0.97682047, 0.9808555, 0.9858746, 0.98911965, 0.9819989, 0.9607509, 0.9762407, 0.982676, 0.9853671, 0.98872757, 0.98234224, 0.9663314, 0.97612816, 0.9813028, 0.98557043, 0.9896667, 0.98113936, 0.9616514, 0.97647697, 0.98173505, 0.98684406, 0.99001944, 0.9840741, 0.966142, 0.97685266, 0.9808519, 0.9859109, 0.9891578, 0.98197675, 0.9607991, 0.9763006, 0.9826943, 0.98533034, 0.98880345, 0.9823007, 0.966446, 0.9762829, 0.98136824, 0.98556465, 0.98970944, 0.98105264, 0.9617096, 0.9764617, 0.9818755, 0.9869293, 0.9901328, 0.98404366, 0.9663444, 0.9769772, 0.9809753, 0.9859033, 0.9892161, 0.98198813, 0.9612016, 0.97636604, 0.9828086, 0.9852629, 0.9888341, 0.98228973, 0.96651536, 0.9762671, 0.9813425, 0.98546714, 0.98970443, 0.9810743, 0.9618299, 0.9765514, 0.98166853, 0.98685926, 0.9900765, 0.98402625, 0.9663943, 0.9769052, 0.9807889, 0.9856931, 0.98917145, 0.9819776, 0.96094924, 0.9763163, 0.9826361, 0.98524773, 0.98874843, 0.9822298, 0.96637815, 0.97623605, 0.9812832, 0.9854844, 0.98972476, 0.98103404, 0.96174574, 0.976493, 0.9816851, 0.98670906, 0.9900412, 0.9839644, 0.9664306, 0.97697145, 0.9808028, 0.98571193, 0.9892023, 0.9819422, 0.96111494, 0.9763303, 0.9826808, 0.98524004, 0.9887954, 0.9823726, 0.96668017, 0.97623, 0.98129684, 0.9854903, 0.9897194, 0.9811661, 0.96183795, 0.9765801, 0.98178047, 0.9868564, 0.9901023, 0.98409504, 0.9663531, 0.9770653, 0.98088926, 0.9857992, 0.9891977, 0.98206127, 0.9610658, 0.97644854, 0.9827167, 0.98533624, 0.9888215, 0.9823841, 0.96667916, 0.9764414, 0.9813876, 0.98563206, 0.9897833, 0.98117656, 0.96205175, 0.97669494, 0.98181134, 0.98686767, 0.99009264, 0.9841979, 0.9665591, 0.9771567, 0.9809538, 0.9858966, 0.98927784, 0.9821022, 0.96120656, 0.97667557, 0.9827718, 0.98521864, 0.9888946, 0.98241794, 0.9666598, 0.97658825, 0.98149705, 0.9856105, 0.9898101, 0.9811832, 0.961964, 0.9767993, 0.98190343, 0.98689866, 0.9901037, 0.984126, 0.96658295, 0.97699803, 0.9808278, 0.98577297, 0.98925227, 0.9820218, 0.96120536, 0.9763847, 0.98275113, 0.9852124, 0.9888849, 0.9823879, 0.9667132, 0.9763985, 0.9814027, 0.9854933, 0.98980194, 0.9811815, 0.96202284, 0.97660124, 0.98177314, 0.9868132, 0.99013305, 0.9841457, 0.9664202, 0.9771275, 0.9808616, 0.98582464, 0.98928785, 0.9820316, 0.9613276, 0.9766244, 0.98278505, 0.9853392, 0.9888981, 0.98238003, 0.9667801, 0.9766074, 0.981444, 0.98562044, 0.9898329, 0.98119926, 0.9620362, 0.976771, 0.981841, 0.9869128, 0.990171, 0.98410463, 0.9667077, 0.9772233, 0.98101145, 0.9859666, 0.9892982, 0.9820579, 0.9617339, 0.9766982, 0.982829, 0.9854729, 0.9889236, 0.98239326, 0.9671838, 0.97659075, 0.9815056, 0.98572147, 0.9898998, 0.98125815, 0.96221876, 0.9767953, 0.98184013, 0.987124, 0.990204, 0.98415077, 0.96671486, 0.9772399, 0.9809957, 0.9861496, 0.98934877, 0.9822817, 0.9616762, 0.9767766, 0.982817, 0.9856962, 0.98898554, 0.98254234, 0.96720886, 0.9767377, 0.98162884, 0.98613584, 0.9899436, 0.98133, 0.962746, 0.97702944, 0.9820806, 0.98745465, 0.99032694, 0.9842441, 0.9672473, 0.9775515, 0.9811513, 0.98636997, 0.9894476, 0.9821999, 0.9623202, 0.97680694, 0.9828793, 0.9857845, 0.9890927, 0.9825723, 0.9678123, 0.97664875, 0.9816644, 0.9861291, 0.99001515, 0.9813504, 0.96330476, 0.976904, 0.98210347, 0.9874477, 0.9903681, 0.9842382, 0.96760833, 0.9773208, 0.98107475, 0.9862512, 0.98934036, 0.9821781, 0.96186984, 0.97663033, 0.9828815, 0.9857884, 0.98899454, 0.9824876, 0.967401, 0.97663623, 0.9816565, 0.98602164, 0.98989654, 0.98132426, 0.9629392, 0.97697055, 0.9820037, 0.9872924, 0.9902228, 0.9842479, 0.9674914, 0.9773017, 0.981069, 0.98630404, 0.9893266, 0.9821437, 0.962184, 0.9766625, 0.98286766, 0.98580265, 0.98899186, 0.9824851, 0.96788055, 0.9766039, 0.9816316, 0.9861109, 0.98992866, 0.9813161, 0.96292436, 0.97697234, 0.9820056, 0.9874181, 0.9903169, 0.9842403, 0.9672204, 0.977377, 0.9810859, 0.98641735, 0.98938286, 0.98210555, 0.9620845, 0.97681046, 0.98290205, 0.9859163, 0.98901284, 0.98239815, 0.9673222, 0.9766932, 0.9816966, 0.9861531, 0.9899288, 0.9812057, 0.9628533, 0.97693443, 0.98214036, 0.9875376, 0.9903347, 0.9840731, 0.96697813, 0.9773103, 0.98120177, 0.9865024, 0.98939115, 0.98201126, 0.9616776, 0.97679126, 0.98296255, 0.9860576, 0.98906356, 0.982356, 0.9670254, 0.97669494, 0.98173934, 0.9862659, 0.9899429, 0.98115003, 0.9624768, 0.9769577, 0.98211896, 0.9874778, 0.99032325, 0.98406595, 0.9670145, 0.9773194, 0.98120916, 0.98672205, 0.98964405, 0.9819309, 0.9619164, 0.9766896, 0.9830638, 0.9862664, 0.9892414, 0.982358, 0.96716, 0.97680897, 0.98168546, 0.98648685, 0.9900484, 0.98114806, 0.9628347, 0.97693455, 0.98187363, 0.9875759, 0.9903175, 0.98400474, 0.9669269, 0.97741127, 0.9812082, 0.98639965, 0.98944527, 0.98174816, 0.96095616, 0.97624755, 0.98275983, 0.98574185, 0.98889846, 0.9818701, 0.9662002, 0.9762605, 0.9813965, 0.9858643, 0.98977566, 0.9806675, 0.9615308, 0.9763708, 0.9816757, 0.9871604, 0.990112, 0.98368996, 0.9663717, 0.97708434, 0.9808945, 0.986265, 0.9892742, 0.9816982, 0.9613254, 0.97649014, 0.9828186, 0.9859411, 0.9888552, 0.98200655, 0.9666773, 0.97641367, 0.9814781, 0.9860781, 0.989772, 0.9808663, 0.96213603, 0.976766, 0.981858, 0.98723197, 0.9901112, 0.983844, 0.9663725, 0.97692186, 0.9809507, 0.98638165, 0.9892391, 0.9817908, 0.9610201, 0.976598, 0.982817, 0.9858386, 0.9888781, 0.9820655, 0.9664051, 0.9763787, 0.9815373, 0.98606825, 0.98983806, 0.9810493, 0.9621341, 0.97669446, 0.9819126, 0.987206, 0.990157, 0.9840072, 0.9666967, 0.9771832, 0.98114556, 0.98634267, 0.98928213, 0.98192376, 0.961271, 0.9767828, 0.98311114, 0.9858499, 0.9889318, 0.9821934, 0.9666362, 0.9767645, 0.9819573, 0.98615366, 0.98977184, 0.9810726, 0.96205026, 0.9770148, 0.9822096, 0.9874859, 0.9900329, 0.9840508, 0.9664148, 0.9772425, 0.9810899, 0.98618275, 0.9890744, 0.98177415, 0.96109533, 0.97645414, 0.9827676, 0.985784, 0.9887108, 0.98195386, 0.9664208, 0.97632545, 0.9815031, 0.98625374, 0.9897621, 0.98080957, 0.961874, 0.9764964, 0.9819293, 0.9874708, 0.9900817, 0.98371696, 0.9662594, 0.9770562, 0.9810637, 0.98654026, 0.9891627, 0.98157907, 0.96087813, 0.9761294, 0.9826556, 0.9860549, 0.98884994, 0.9820448, 0.9664783, 0.97635365, 0.98149914, 0.9864308, 0.98981786, 0.9809365, 0.9618286, 0.97647643, 0.9820078, 0.9876243, 0.9901481, 0.983802, 0.966146, 0.9769205, 0.98101085, 0.9868861, 0.98938286, 0.9817936, 0.961183, 0.97648233, 0.9828614, 0.98637736, 0.9889886, 0.98208606, 0.9664804, 0.9763532, 0.9815518, 0.9865864, 0.99009264, 0.98086864, 0.9615512, 0.9765504, 0.98209876, 0.98786736, 0.9903196, 0.9839337, 0.96651435, 0.97731644, 0.98128307, 0.9869833, 0.9895375, 0.9819648, 0.9612071, 0.97669786, 0.98298764, 0.986585, 0.9892492, 0.9823456, 0.96698606, 0.976944, 0.9818786, 0.9871065, 0.99033105, 0.9814047, 0.9622628, 0.9773566, 0.9820135, 0.98838145, 0.99043816, 0.98427445, 0.96669436, 0.9776955, 0.9814478, 0.98701674, 0.9895744, 0.9821722, 0.9616429, 0.9770369, 0.98348033, 0.986505, 0.9892608, 0.98254436, 0.96720004, 0.9770307, 0.98202723, 0.9863629, 0.9898711, 0.98143905, 0.96258485, 0.9774031, 0.98257476, 0.98772204, 0.9903522, 0.9842777, 0.9670971, 0.9778487, 0.9818523, 0.9867056, 0.9893231, 0.9823238, 0.96195364, 0.97727853, 0.9835656, 0.9864351, 0.9891774, 0.98258686, 0.96718544, 0.97715366, 0.9822423, 0.98660755, 0.9899856, 0.9815089, 0.9626086, 0.97743773, 0.9825767, 0.9877929, 0.9902781, 0.9842054, 0.966964, 0.97785676, 0.9817323, 0.9867872, 0.9894913, 0.98222685, 0.96180654, 0.97736573, 0.9834268, 0.9863434, 0.98916805, 0.98253757, 0.96720874, 0.97724724, 0.9822325, 0.9866638, 0.99006283, 0.9813409, 0.9627671, 0.9775309, 0.98258144, 0.9879506, 0.9904149, 0.98411167, 0.96714616, 0.97796917, 0.98175585, 0.9871135, 0.9895963, 0.9821812, 0.9621751, 0.97749126, 0.98362345, 0.9866377, 0.9893088, 0.9826625, 0.9675087, 0.9775088, 0.9823309, 0.9869875, 0.99010533, 0.98164076, 0.9630819, 0.9776481, 0.9828249, 0.98823357, 0.99052083, 0.984141, 0.96732396, 0.9779459, 0.9820698, 0.9872065, 0.9895634, 0.9822677, 0.9623199, 0.97720075, 0.9838303, 0.98650646, 0.9893112, 0.98266834, 0.96777344, 0.9771692, 0.98249143, 0.9867268, 0.99007136, 0.981457, 0.9628385, 0.977105, 0.98266834, 0.987828, 0.99040914, 0.9840904, 0.96743417, 0.97757405, 0.98193216, 0.98685396, 0.9895494, 0.98212713, 0.9622934, 0.9772899, 0.9837383, 0.9867375, 0.989267, 0.98246104, 0.9678295, 0.9772515, 0.98285, 0.98716944, 0.9901944, 0.9814089, 0.96375006, 0.97745717, 0.9831557, 0.9878962, 0.99039525, 0.98405373, 0.967957, 0.9773891, 0.9820531, 0.9867272, 0.9895925, 0.9824065, 0.9622252, 0.97678715, 0.98379713, 0.9861721, 0.9893496, 0.9829302, 0.967449, 0.9769428, 0.9825223, 0.9865225, 0.99012965, 0.98148364, 0.9629246, 0.9772051, 0.98313177, 0.98775417, 0.99054354, 0.98426616, 0.9670532, 0.9776158, 0.9822847, 0.98678833, 0.9898559, 0.98249996, 0.96207994, 0.9770618, 0.98403025, 0.9863964, 0.98935765, 0.9825756, 0.9671773, 0.9769241, 0.98272324, 0.98672533, 0.9902693, 0.9814021, 0.9629738, 0.9774328, 0.98323005, 0.98794097, 0.9905578, 0.98429835, 0.96728814, 0.9776587, 0.98230183, 0.98690087, 0.9896904, 0.9823247, 0.9619575, 0.9770536, 0.9839352, 0.9865294, 0.98939055, 0.9825696, 0.9672801, 0.9771138, 0.98269284, 0.9867687, 0.99025893, 0.9814193, 0.96297276, 0.9775278, 0.98314834, 0.9879452, 0.9905985, 0.9843184, 0.96723926, 0.97783077, 0.9823017, 0.9869387, 0.98975897, 0.982388, 0.9622404, 0.9773203, 0.98396486, 0.9865545, 0.9894873, 0.9827586, 0.9677018, 0.97745764, 0.98274994, 0.98670906, 0.99031353, 0.9816602, 0.9636213, 0.97771865, 0.98296463, 0.98781055, 0.99057907, 0.9844402, 0.96748024, 0.97792697, 0.9821069, 0.9868581, 0.9897429, 0.9824103, 0.9622563, 0.97737175, 0.98399854, 0.9866622, 0.9895216, 0.9827236, 0.9678189, 0.977464, 0.9826962, 0.986895, 0.9904334, 0.9815481, 0.9636531, 0.97787213, 0.98318607, 0.98812336, 0.99076253, 0.9844653, 0.96793133, 0.9781671, 0.982309, 0.98717844, 0.9899092, 0.9824644, 0.9626964, 0.97761154, 0.98404735, 0.9867066, 0.9896226, 0.9827641, 0.96805847, 0.9775907, 0.9828898, 0.98695797, 0.99042344, 0.98159, 0.96364737, 0.9779177, 0.9832454, 0.9881356, 0.9907648, 0.9844424, 0.9677949, 0.97813374, 0.98225355, 0.98719877, 0.9899193, 0.98237693, 0.962671, 0.9775154, 0.9839405, 0.98671997, 0.98957485, 0.98272806, 0.9680301, 0.9775613, 0.98278326, 0.9869934, 0.9904052, 0.98156977, 0.9639942, 0.97796863, 0.98320866, 0.9881422, 0.9907307, 0.98441666, 0.96805143, 0.9782627, 0.9823857, 0.9872479, 0.9898661, 0.98237514, 0.9630528, 0.9777378, 0.9842135, 0.98683697, 0.98956716, 0.9826809, 0.9681922, 0.97770077, 0.9829745, 0.987028, 0.99039304, 0.9815282, 0.96384853, 0.9779491, 0.98335975, 0.9882041, 0.9907438, 0.9844625, 0.9680337, 0.97817606, 0.9826, 0.9872611, 0.9898878, 0.98247904, 0.9629748, 0.977558, 0.98425937, 0.9868661, 0.9895768, 0.9827755, 0.96812093, 0.97750694, 0.9829925, 0.9870918, 0.9904129, 0.9816533, 0.963838, 0.97766805, 0.98336595, 0.98827237, 0.99076605, 0.98456395, 0.96805704, 0.9780497, 0.9826039, 0.98729634, 0.9898599, 0.9825592, 0.962765, 0.9773571, 0.98421675, 0.9869033, 0.989564, 0.98284495, 0.96782494, 0.97736335, 0.9829203, 0.98709464, 0.99037945, 0.98166233, 0.96354216, 0.9777429, 0.9835029, 0.98827314, 0.99078256, 0.9845695, 0.96804464, 0.97821367, 0.9825911, 0.9873105, 0.98985136, 0.9825409, 0.9628271, 0.97766393, 0.98434955, 0.9868775, 0.989613, 0.9828751, 0.96810484, 0.97747475, 0.9831147, 0.98706526, 0.99040294, 0.98180103, 0.9636217, 0.97758305, 0.98347735, 0.9883382, 0.99072045, 0.98471767, 0.9680347, 0.97792697, 0.9824981, 0.9873426, 0.9898663, 0.9825607, 0.96276665, 0.97727454, 0.9841231, 0.98690885, 0.9896004, 0.9827927, 0.9680738, 0.977038, 0.98276365, 0.98706156, 0.9904405, 0.9816068, 0.96353155, 0.9774644, 0.98310226, 0.98818576, 0.9907539, 0.98438525, 0.967878, 0.9777895, 0.9822015, 0.9872491, 0.9898544, 0.9823874, 0.96274513, 0.97709924, 0.9837606, 0.9868398, 0.98962176, 0.98269343, 0.96821827, 0.97696936, 0.9826162, 0.98709744, 0.99039876, 0.98155725, 0.96387976, 0.9774225, 0.9832295, 0.9883257, 0.9908529, 0.9845501, 0.9682298, 0.9778104, 0.9824577, 0.9874269, 0.9899599, 0.982576, 0.9634101, 0.9771024, 0.9840264, 0.9869674, 0.98970306, 0.983145, 0.96871233, 0.9771532, 0.9826598, 0.98712206, 0.9905754, 0.9820307, 0.9647785, 0.97750264, 0.9831374, 0.98847824, 0.99095696, 0.9846609, 0.96837217, 0.97760516, 0.98225075, 0.9874323, 0.99002063, 0.98255116, 0.9629144, 0.9768753, 0.9837161, 0.9869185, 0.9896993, 0.9827268, 0.96807915, 0.97690946, 0.98245084, 0.98697704, 0.9904613, 0.98155355, 0.96379274, 0.97724676, 0.98272943, 0.98825824, 0.9908745, 0.9844275, 0.96843153, 0.9775333, 0.98202354, 0.9874083, 0.99002355, 0.9826656, 0.96331334, 0.9772081, 0.9838003, 0.9872071, 0.989758, 0.98309225, 0.96815765, 0.9773145, 0.98250675, 0.98707026, 0.99051243, 0.981739, 0.9636963, 0.9773985, 0.98283136, 0.98806584, 0.99077785, 0.98447937, 0.9679443, 0.9776294, 0.9819084, 0.9870897, 0.9898974, 0.9825453, 0.9631565, 0.97750425, 0.98385346, 0.9869478, 0.9897776, 0.98298985, 0.96799123, 0.97768927, 0.9826596, 0.9873958, 0.99053603, 0.9819329, 0.96377534, 0.97811776, 0.98313165, 0.98848116, 0.9908721, 0.9844976, 0.9680504, 0.97812915, 0.9821224, 0.98753357, 0.9900119, 0.98257565, 0.9627014, 0.9773017, 0.9838617, 0.9869849, 0.9897035, 0.9830022, 0.9679166, 0.9773516, 0.98243934, 0.98719954, 0.9904377, 0.9816427, 0.9632312, 0.97765553, 0.9830284, 0.9883067, 0.9908105, 0.9844573, 0.96800673, 0.9780251, 0.9822385, 0.9874445, 0.9898572, 0.9826241, 0.96258193, 0.9775693, 0.98382795, 0.986919, 0.98961383, 0.98299676, 0.9679965, 0.9773005, 0.9823319, 0.987011, 0.9903852, 0.9818162, 0.96362776, 0.97807646, 0.98274606, 0.98806524, 0.9906495, 0.98467064, 0.96806717, 0.97826684, 0.9819354, 0.9874449, 0.9898404, 0.98272806, 0.96312356, 0.97755605, 0.9837712, 0.9869652, 0.9894616, 0.98303187, 0.96808326, 0.9772564, 0.9823673, 0.98686194, 0.990244, 0.98188, 0.9638857, 0.977754, 0.9828695, 0.9882541, 0.99065363, 0.98480785, 0.9683994, 0.9782236, 0.9823451, 0.9875014, 0.98989177, 0.9827698, 0.9629999, 0.9775324, 0.98392975, 0.9870989, 0.9895069, 0.9831132, 0.96843976, 0.97769094, 0.98278713, 0.9873137, 0.9903493, 0.98192596, 0.9641324, 0.9778996, 0.9830814, 0.9885224, 0.99075705, 0.98471063, 0.96815854, 0.97829026, 0.9822779, 0.98763275, 0.9898454, 0.9827646, 0.96307075, 0.97769415, 0.98400444, 0.9872033, 0.98959154, 0.98309386, 0.9681949, 0.97762555, 0.9829403, 0.9874116, 0.99041337, 0.98194975, 0.9637845, 0.97785634, 0.98338497, 0.98856443, 0.9907374, 0.9847462, 0.9682751, 0.9781194, 0.9824317, 0.9876183, 0.98987144, 0.98275006, 0.9631196, 0.9776285, 0.98418534, 0.9872006, 0.98962504, 0.98307407, 0.9683544, 0.97762364, 0.982934, 0.9873115, 0.9904543, 0.98198307, 0.9641413, 0.9778661, 0.9831774, 0.9885083, 0.99079436, 0.98474485, 0.9682778, 0.97820866, 0.9824359, 0.98758787, 0.98990196, 0.98285246, 0.9632697, 0.9775762, 0.98406905, 0.9871628, 0.9895997, 0.98315436, 0.9684336, 0.9775258, 0.982863, 0.9873592, 0.99043536, 0.9820134, 0.9641475, 0.9779133, 0.9832001, 0.98850507, 0.9907743, 0.98483545, 0.9684751, 0.97819954, 0.98238844, 0.9875594, 0.9899016, 0.98286927, 0.9633654, 0.9776012, 0.98399955, 0.9871394, 0.98959726, 0.9831072, 0.9684281, 0.9776768, 0.98281676, 0.9873453, 0.99043584, 0.9819954, 0.9642392, 0.97790873, 0.98323214, 0.9885139, 0.9908212, 0.98475915, 0.9686566, 0.9782626, 0.9823826, 0.98755544, 0.98991686, 0.9828499, 0.9635548, 0.9776229, 0.98397547, 0.98719037, 0.98960775, 0.98304015, 0.96834373, 0.9775358, 0.98273224, 0.98739743, 0.9904513, 0.9820001, 0.9643733, 0.97787845, 0.98324966, 0.9885738, 0.9908156, 0.98473954, 0.96864355, 0.97825974, 0.9824776, 0.98770624, 0.98991793, 0.9828187, 0.96357185, 0.9776649, 0.98413116, 0.98730993, 0.98964036, 0.9831137, 0.9686003, 0.97765565, 0.98294044, 0.98744917, 0.99043405, 0.98186666, 0.96417457, 0.97791195, 0.98330265, 0.9885953, 0.9907811, 0.9846801, 0.9684693, 0.97830075, 0.982413, 0.98763144, 0.9898509, 0.9827802, 0.96332324, 0.9777124, 0.98402, 0.9871949, 0.98951775, 0.9829953, 0.96858525, 0.977838, 0.98289895, 0.9875358, 0.9904757, 0.9819895, 0.96429604, 0.9781952, 0.9833562, 0.9887354, 0.9908834, 0.98474413, 0.96867025, 0.97849894, 0.98263276, 0.98783815, 0.9899738, 0.9828789, 0.9636926, 0.9778952, 0.9842829, 0.98746824, 0.98971003, 0.9831768, 0.96886504, 0.9780791, 0.9831093, 0.9876791, 0.9905344, 0.9820146, 0.96459067, 0.97838175, 0.9834486, 0.988801, 0.99090624, 0.9847317, 0.96866804, 0.9785871, 0.9826492, 0.9878819, 0.9900362, 0.98282075, 0.9637082, 0.97805434, 0.98430413, 0.98747706, 0.98976284, 0.9831151, 0.96874374, 0.978119, 0.9831299, 0.9877361, 0.9905524, 0.9819256, 0.9646065, 0.97843456, 0.9834863, 0.9888632, 0.9909141, 0.984751, 0.9688889, 0.97880197, 0.98268294, 0.98793554, 0.9900558, 0.9828559, 0.96372265, 0.9781812, 0.9842799, 0.9875374, 0.9897453, 0.98310006, 0.9687782, 0.9781817, 0.9830899, 0.9877037, 0.99058217, 0.98197377, 0.96461284, 0.97849965, 0.9834831, 0.98884445, 0.99092805, 0.9848102, 0.96881545, 0.9788708, 0.9826117, 0.98791367, 0.99002695, 0.98284435, 0.9638377, 0.9782652, 0.98427415, 0.98746896, 0.9897497, 0.98309857, 0.96883684, 0.97818816, 0.98303443, 0.9876275, 0.99055314, 0.9820537, 0.96463, 0.978505, 0.98343545, 0.98874414, 0.9909322, 0.98478794, 0.9687773, 0.9786905, 0.98257613, 0.9877949, 0.9900274, 0.98279864, 0.9638037, 0.97812873, 0.98424107, 0.98735875, 0.98977554, 0.983201, 0.9690093, 0.97814476, 0.9830557, 0.98757285, 0.9905602, 0.9820411, 0.96480465, 0.97840077, 0.98338324, 0.9886221, 0.9908488, 0.9848322, 0.9690243, 0.97875184, 0.982655, 0.9877867, 0.990081, 0.9829188, 0.96399254, 0.97833896, 0.9843009, 0.98743165, 0.9898219, 0.983216, 0.96899575, 0.978525, 0.98319227, 0.98757577, 0.99072033, 0.98216224, 0.9649608, 0.97906953, 0.98388857, 0.9888382, 0.9911305, 0.98501277, 0.969295, 0.9793195, 0.9831667, 0.98797953, 0.9903239, 0.9831636, 0.96419674, 0.9788516, 0.9847683, 0.9874558, 0.98993665, 0.98348445, 0.96917015, 0.9788538, 0.9835277, 0.98757946, 0.9906935, 0.9823591, 0.9650554, 0.97917604, 0.9839871, 0.9887029, 0.991082, 0.985017, 0.96914834, 0.979419, 0.98314226, 0.98783535, 0.9902414, 0.9832144, 0.9641523, 0.97881633, 0.98473734, 0.9874673, 0.98993653, 0.98356056, 0.9691388, 0.97890854, 0.98357016, 0.98772776, 0.9907216, 0.9823819, 0.96510714, 0.97932875, 0.9839734, 0.9888622, 0.9910853, 0.9851482, 0.9692043, 0.97958827, 0.9830654, 0.9879133, 0.9902206, 0.9833382, 0.96435887, 0.9789789, 0.9847174, 0.9874701, 0.9899045, 0.98362875, 0.9693485, 0.97899616, 0.98348653, 0.98759925, 0.9906856, 0.98252034, 0.9654158, 0.97940093, 0.9840483, 0.98881733, 0.99105984, 0.9852137, 0.96947396, 0.9796127, 0.9832162, 0.987906, 0.9901529, 0.9834621, 0.9646163, 0.9790505, 0.9848524, 0.9875085, 0.98994505, 0.9837652, 0.9696568, 0.97913224, 0.9835884, 0.98772055, 0.99074185, 0.98267984, 0.96568775, 0.9794129, 0.98408407, 0.98892576, 0.99113655, 0.9854382, 0.96967596, 0.97970176, 0.9832742, 0.98797786, 0.9902615, 0.9836359, 0.96495324, 0.9791639, 0.98489076, 0.98756975, 0.9899725, 0.983964, 0.9698117, 0.97917056, 0.98367023, 0.9877957, 0.99076164, 0.982819, 0.9657119, 0.9794654, 0.9841352, 0.9888375, 0.99112415, 0.9854989, 0.9696184, 0.9796586, 0.9831449, 0.98788863, 0.99026066, 0.9836596, 0.96463436, 0.97908926, 0.9848045, 0.9876023, 0.9899906, 0.98395145, 0.9696297, 0.97914255, 0.9835841, 0.98772603, 0.9907939, 0.98279154, 0.9654127, 0.9795039, 0.98399544, 0.9888549, 0.99113166, 0.98542017, 0.96960133, 0.979795, 0.98317254, 0.98799044, 0.99029666, 0.98361707, 0.9651303, 0.9792828, 0.9847394, 0.9875672, 0.9900455, 0.9839273, 0.9700651, 0.97934854, 0.98368204, 0.9878713, 0.99087244, 0.9827656, 0.9661442, 0.97964877, 0.9841509, 0.98900324, 0.9912724, 0.9854323, 0.9701302, 0.97985965, 0.9831568, 0.98799926, 0.99038684, 0.9836903, 0.96541655, 0.979251, 0.98486704, 0.98761576, 0.9901176, 0.9839491, 0.97022575, 0.97915065, 0.9835714, 0.98779094, 0.99084437, 0.9827777, 0.96598643, 0.9792331, 0.984005, 0.98888016, 0.9911375, 0.985366, 0.9699407, 0.97962934, 0.98299044, 0.9879141, 0.99026406, 0.98350763, 0.9646023, 0.97905636, 0.98467666, 0.9874988, 0.9900192, 0.9838409, 0.9696236, 0.97916996, 0.98327434, 0.98774254, 0.9906827, 0.98262286, 0.96557146, 0.9794758, 0.9839131, 0.98887604, 0.99108386, 0.98524576, 0.96962655, 0.9797412, 0.98288584, 0.9878848, 0.9903014, 0.9835259, 0.96502274, 0.979204, 0.9848225, 0.9875886, 0.99009025, 0.98393035, 0.96999604, 0.97927207, 0.9836645, 0.9877829, 0.99090207, 0.9828141, 0.96564084, 0.9797615, 0.98398846, 0.9888819, 0.9911683, 0.9854412, 0.96947503, 0.9799423, 0.98328364, 0.98789257, 0.9903596, 0.9836833, 0.96463245, 0.9790784, 0.98481524, 0.9875317, 0.9899329, 0.9840514, 0.969442, 0.97950464, 0.9834463, 0.987578, 0.99077153, 0.9829245, 0.965437, 0.97967726, 0.9839517, 0.9886945, 0.99120927, 0.98550767, 0.96984863, 0.9799993, 0.98274547, 0.98767436, 0.9902904, 0.9838082, 0.96509135, 0.97929126, 0.9849487, 0.98746437, 0.99013793, 0.9841723, 0.9702822, 0.97969097, 0.9836227, 0.9875753, 0.99073005, 0.9829236, 0.9660122, 0.9798477, 0.9841951, 0.9887423, 0.99101985, 0.9856542, 0.9702433, 0.9801838, 0.98329544, 0.9879858, 0.99017805, 0.9837922, 0.9656668, 0.9796167, 0.984835, 0.9876754, 0.9900565, 0.9842322, 0.9706983, 0.9798471, 0.98358136, 0.98789036, 0.9908252, 0.98324275, 0.9668091, 0.9802182, 0.98457426, 0.9889094, 0.9912279, 0.98563737, 0.97040594, 0.9803048, 0.9834998, 0.98802817, 0.99037266, 0.9837347, 0.96591, 0.97955734, 0.9849207, 0.9876236, 0.990071, 0.98407817, 0.9703185, 0.9791235, 0.98358756, 0.98785114, 0.9907456, 0.98287916, 0.9663046, 0.9794123, 0.98392767, 0.98901355, 0.99119383, 0.9854471, 0.9703397, 0.9796452, 0.98293525, 0.9880337, 0.990314, 0.98369116, 0.9656565, 0.97900736, 0.984663, 0.98764414, 0.9900752, 0.9839931, 0.97042656, 0.97904974, 0.98348266, 0.9878677, 0.990818, 0.98291254, 0.96644956, 0.9793681, 0.9839984, 0.98899335, 0.9912094, 0.985532, 0.97045237, 0.97971135, 0.9831402, 0.98807025, 0.9903534, 0.98370486, 0.9658126, 0.9791128, 0.9847884, 0.9876918, 0.9900953, 0.98402464, 0.9706644, 0.97914344, 0.9836264, 0.98792833, 0.9908199, 0.9828543, 0.966689, 0.979443, 0.9840873, 0.9890294, 0.99118984, 0.9854402, 0.9706011, 0.97964317, 0.98323065, 0.9880558, 0.9903329, 0.98366266, 0.96571267, 0.97895914, 0.984872, 0.98769206, 0.99023634, 0.98418057, 0.97076035, 0.97916645, 0.98360187, 0.9880844, 0.99096525, 0.9830526, 0.966892, 0.9793284, 0.9840439, 0.9891083, 0.99131227, 0.98554575, 0.97109634, 0.9796727, 0.983052, 0.9881378, 0.9904515, 0.9837685, 0.9667382, 0.97924757, 0.9848401, 0.9877763, 0.99030006, 0.98412895, 0.97145957, 0.9794178, 0.98356485, 0.9880656, 0.99114215, 0.98297715, 0.9674885, 0.97977006, 0.98416686, 0.98912317, 0.9914859, 0.9857344, 0.97197026, 0.9801, 0.9835705, 0.9881279, 0.9904542, 0.9838807, 0.9666423, 0.97940046, 0.9851708, 0.9875211, 0.9902278, 0.9841927, 0.971293, 0.9795002, 0.98391694, 0.9875941, 0.99096715, 0.98310345, 0.9674805, 0.97979, 0.9844274, 0.988891, 0.99140537, 0.9857044, 0.9712759, 0.9800371, 0.9835388, 0.9879764, 0.9905072, 0.98396474, 0.9668415, 0.9794387, 0.9852814, 0.9877874, 0.9904281, 0.9843747, 0.97151166, 0.97951204, 0.98405945, 0.9879942, 0.99106866, 0.983253, 0.9676173, 0.9798094, 0.98464775, 0.98913085, 0.9914546, 0.98581064, 0.9716375, 0.98011774, 0.9836692, 0.9881362, 0.99055135, 0.9840446, 0.9670097, 0.9794357, 0.98537004, 0.9878462, 0.99038017, 0.9843924, 0.97155935, 0.9795673, 0.9840529, 0.9880304, 0.99105847, 0.98321325, 0.9677761, 0.9797981, 0.9845616, 0.989159, 0.99145377, 0.98586833, 0.971563, 0.98009276, 0.9835667, 0.9881825, 0.99056345, 0.9840986, 0.96687305, 0.97938067, 0.9852696, 0.9878485, 0.99043363, 0.9844616, 0.97152233, 0.9795903, 0.98408014, 0.9880344, 0.99113584, 0.98333734, 0.9676678, 0.9798283, 0.9846037, 0.989164, 0.99148566, 0.9858608, 0.9715731, 0.98015285, 0.98366034, 0.98821056, 0.9905873, 0.98407704, 0.9668053, 0.9794453, 0.9852911, 0.9878798, 0.99043757, 0.98448056, 0.97156614, 0.97953826, 0.98406005, 0.98808575, 0.991113, 0.9833784, 0.967751, 0.9798206, 0.98454815, 0.9892005, 0.99149173, 0.98595744, 0.9717727, 0.9801175, 0.9836593, 0.9882693, 0.9906319, 0.98416674, 0.96726775, 0.9795472, 0.9854209, 0.98797715, 0.9904976, 0.9845856, 0.97198063, 0.9797198, 0.98414826, 0.98815596, 0.9911716, 0.9834787, 0.968181, 0.9800975, 0.984768, 0.9893708, 0.9915835, 0.9860371, 0.97188616, 0.9804386, 0.98391414, 0.98837787, 0.9907352, 0.98422873, 0.9674344, 0.9797379, 0.98546946, 0.9880895, 0.990637, 0.98473305, 0.97204, 0.9798941, 0.9843047, 0.9882541, 0.9912283, 0.9835428, 0.9684397, 0.98017806, 0.9848984, 0.9893774, 0.991629, 0.9861296, 0.9722192, 0.98042446, 0.98376995, 0.9884694, 0.990697, 0.984195, 0.9677353, 0.9798608, 0.98548776, 0.9880856, 0.9906233, 0.98468995, 0.9723407, 0.9799502, 0.9843314, 0.9883563, 0.99127674, 0.98340183, 0.9683346, 0.9802546, 0.98485523, 0.9894517, 0.9916079, 0.98596245, 0.9720448, 0.9806387, 0.9839956, 0.98855394, 0.9907224, 0.9843194, 0.96783775, 0.9801231, 0.98578656, 0.9882924, 0.99057347, 0.9846081, 0.9718625, 0.9799871, 0.9844817, 0.98835063, 0.9911862, 0.9834003, 0.96778786, 0.9801618, 0.98484045, 0.9893964, 0.9915891, 0.98584044, 0.9714882, 0.9803596, 0.9837309, 0.9882758, 0.99056554, 0.9841881, 0.96723056, 0.97988725, 0.98524064, 0.9879149, 0.9904755, 0.98457104, 0.971635, 0.98001456, 0.9840349, 0.9882024, 0.9912096, 0.98339915, 0.96773285, 0.980269, 0.9845611, 0.98926115, 0.99156594, 0.9859712, 0.97156376, 0.9805797, 0.98355484, 0.9882912, 0.9906343, 0.9841744, 0.9671747, 0.9800428, 0.9854035, 0.98798394, 0.9905082, 0.98453367, 0.9716256, 0.98008007, 0.98413557, 0.9881576, 0.99115413, 0.9833566, 0.9677536, 0.980293, 0.9846229, 0.9893044, 0.9914637, 0.98588747, 0.97174567, 0.98037386, 0.98363256, 0.9883309, 0.9905901, 0.9840746, 0.9671729, 0.9798385, 0.985386, 0.9880173, 0.99040973, 0.9844705, 0.971784, 0.9799595, 0.9841977, 0.98820937, 0.9911169, 0.9832802, 0.9678192, 0.9801363, 0.9846544, 0.9893171, 0.991443, 0.9858519, 0.9716207, 0.9803945, 0.98369855, 0.9883857, 0.99058753, 0.984044, 0.96713436, 0.97981673, 0.9854149, 0.9880435, 0.9904688, 0.98443604, 0.97168374, 0.9798751, 0.98416734, 0.9882107, 0.9911115, 0.98321956, 0.96760356, 0.9801655, 0.984698, 0.9893066, 0.9914628, 0.9858104, 0.97154754, 0.9803274, 0.9836734, 0.98835385, 0.99054354, 0.9840026, 0.96695954, 0.9797142, 0.98548174, 0.98801976, 0.99042916, 0.9843373, 0.9716181, 0.97984743, 0.9842664, 0.9882179, 0.99108946, 0.98321867, 0.96772313, 0.98003674, 0.98478436, 0.989306, 0.99140805, 0.9857527, 0.9715418, 0.9802855, 0.9837743, 0.9883521, 0.99054635, 0.9840842, 0.9670273, 0.9797364, 0.9855575, 0.98806214, 0.99043304, 0.98441875, 0.9717401, 0.97987044, 0.9843358, 0.9882498, 0.9910943, 0.9832487, 0.9679139, 0.98017704, 0.98489827, 0.9893645, 0.99145293, 0.9858475, 0.971662, 0.9803816, 0.9839098, 0.98839146, 0.990544, 0.9840338, 0.9671012, 0.9798059, 0.9855961, 0.988076, 0.99044096, 0.9844414, 0.97184336, 0.9799297, 0.9843919, 0.98827606, 0.9910993, 0.98330706, 0.96797514, 0.9802377, 0.9848541, 0.9893785, 0.9914356, 0.98584944, 0.9717749, 0.9803814, 0.9838336, 0.9884399, 0.990557, 0.98408467, 0.9672624, 0.979834, 0.9856316, 0.9881287, 0.9904345, 0.98447603, 0.9718883, 0.9798502, 0.9843983, 0.98828584, 0.99108726, 0.9832936, 0.9680181, 0.98017865, 0.984963, 0.98939896, 0.99146855, 0.9858649, 0.9718429, 0.9803515, 0.9839691, 0.9884576, 0.99059385, 0.98410565, 0.96738607, 0.97980404, 0.9856881, 0.9881412, 0.9904565, 0.9844828, 0.9719058, 0.9799467, 0.98446226, 0.988296, 0.99110776, 0.9833051, 0.96811736, 0.9802582, 0.98492205, 0.98938775, 0.99146587, 0.98585594, 0.97189313, 0.9804453, 0.983838, 0.98841596, 0.99054855, 0.98408544, 0.9674457, 0.9798458, 0.9856342, 0.9881044, 0.9904383, 0.9844491, 0.9720452, 0.9799513, 0.9844089, 0.9882861, 0.9910819, 0.9833004, 0.9682395, 0.9802419, 0.98491746, 0.98939717, 0.99146295, 0.98587555, 0.972089, 0.9804551, 0.9839166, 0.98841417, 0.99056613, 0.9841104, 0.96763736, 0.97993076, 0.9856581, 0.98816663, 0.9904419, 0.98447186, 0.9722421, 0.9799873, 0.98446935, 0.9883382, 0.9911183, 0.9833468, 0.96843004, 0.98029584, 0.98498255, 0.9894001, 0.9914874, 0.98589975, 0.97223896, 0.9805024, 0.98396516, 0.9884703, 0.990595, 0.98413265, 0.9678661, 0.97994184, 0.9856887, 0.9881812, 0.99052626, 0.98454285, 0.9724773, 0.98007613, 0.9845228, 0.9883759, 0.9911675, 0.9833792, 0.9685462, 0.9803344, 0.9849898, 0.9894552, 0.9914942, 0.9858779, 0.9722949, 0.9805387, 0.9840042, 0.9885035, 0.990586, 0.98412484, 0.96793026, 0.980048, 0.9857284, 0.98824465, 0.99044377, 0.9845611, 0.97252285, 0.9801435, 0.9844875, 0.9883301, 0.9910889, 0.98331213, 0.96860564, 0.9804115, 0.9850619, 0.9894447, 0.99145603, 0.98590934, 0.9723812, 0.9806215, 0.9840523, 0.98845345, 0.9905426, 0.9840978, 0.9679116, 0.98002064, 0.98574775, 0.9881655, 0.9904211, 0.98440635, 0.97237235, 0.9801405, 0.9845463, 0.9883315, 0.9910427, 0.9832431, 0.96846676, 0.9804183, 0.9850503, 0.9894304, 0.9914524, 0.985844, 0.97226894, 0.98055756, 0.9840832, 0.9883985, 0.9905212, 0.98404837, 0.96770245, 0.97998685, 0.98573685, 0.9880706, 0.9904005, 0.9842992, 0.97223264, 0.9800632, 0.9845521, 0.98815954, 0.99099076, 0.9831409, 0.96818596, 0.9802737, 0.98516417, 0.9893819, 0.99141115, 0.985735, 0.9721067, 0.9805212, 0.984157, 0.988376, 0.99055743, 0.9838813, 0.9675322, 0.97987765, 0.98570883, 0.9879951, 0.9904333, 0.9842762, 0.97213155, 0.98001045, 0.98449993, 0.9880784, 0.99106187, 0.98309594, 0.9683299, 0.98032254, 0.9850277, 0.989144, 0.991309762, 0.985705793, 0.97199446, 0.9804016, 0.9838664, 0.98818225, 0.9904025, 0.9839429, 0.96737593, 0.9798394, 0.98565626, 0.987847, 0.9903295, 0.9843445, 0.97209066, 0.9799423, 0.9844818, 0.9880918, 0.9910245, 0.9831947, 0.9682652, 0.98023844, 0.98494, 0.9892251, 0.9914421, 0.9857583, 0.9721495, 0.98050433, 0.9838764, 0.9882091, 0.9905688, 0.98399585, 0.9676357, 0.9798915, 0.9856692, 0.98789436, 0.9904681, 0.98439646, 0.9722353, 0.9799842, 0.9845095, 0.9880849, 0.9911299, 0.9832145, 0.9684064, 0.9803546, 0.9850118, 0.9892351, 0.9915228, 0.98576605, 0.9723737, 0.9805828, 0.9839518, 0.98827326, 0.990599, 0.98400855, 0.96793336, 0.98000824, 0.98583126, 0.98800105, 0.99055886, 0.9844066, 0.97259593, 0.98009986, 0.98464864, 0.98817843, 0.9911716, 0.9832175, 0.9687524, 0.9804622, 0.9851542, 0.989288, 0.99147063, 0.9857635, 0.97246075, 0.98061013, 0.98412377, 0.9883405, 0.99054474, 0.9840381, 0.9678848, 0.9799867, 0.9858301, 0.98796064, 0.9904413, 0.9843924, 0.97229236, 0.9800395, 0.98459935, 0.9881644, 0.99111176, 0.9832129, 0.96869564, 0.9803022, 0.98510355, 0.9892658, 0.9914312, 0.985699, 0.9724095, 0.9804735, 0.98401815, 0.9883129, 0.99049467, 0.9840105, 0.9679125, 0.97997713, 0.9858332, 0.98795694, 0.99038684, 0.9843225, 0.97236854, 0.9800714, 0.9846272, 0.9880344, 0.9909848, 0.9832324, 0.9686591, 0.98036706, 0.98515457, 0.9893084, 0.99136335, 0.9858223, 0.9725355, 0.9806529, 0.984251, 0.98839825, 0.9904131, 0.98416823, 0.9683461, 0.98003846, 0.9859189, 0.98795414, 0.9902595, 0.9844727, 0.97273046, 0.9802602, 0.9847639, 0.9881924, 0.99092853, 0.9834257, 0.96958756, 0.9807176, 0.9853339, 0.9893686, 0.99127233, 0.98590344, 0.97277665, 0.98074853, 0.9841033, 0.98826504, 0.99020314, 0.98413694, 0.96850455, 0.9800863, 0.98560774, 0.9878342, 0.9900169, 0.9844265, 0.9729345, 0.98017406, 0.9843986, 0.9879478, 0.9906817, 0.9831592, 0.9688881, 0.980353, 0.9848188, 0.9890687, 0.99117404, 0.985688, 0.9726383, 0.98049474, 0.983787, 0.98798406, 0.99021506, 0.9839829, 0.9682692, 0.9800081, 0.9855424, 0.9876753, 0.9901279, 0.9843843, 0.9726962, 0.98001957, 0.98433304, 0.987933, 0.99080575, 0.98325735, 0.9689752, 0.9803374, 0.9848927, 0.9890555, 0.99125487, 0.9858099, 0.97287244, 0.9805916, 0.9838859, 0.98790854, 0.9902789, 0.98414505, 0.9684419, 0.97991806, 0.98573035, 0.98764485, 0.9900626, 0.9845031, 0.9727253, 0.97987646, 0.9843403, 0.987795, 0.99069595, 0.983358, 0.968946, 0.9802229, 0.98477596, 0.9889098, 0.9909471, 0.9857905, 0.97265196, 0.9803371, 0.98377085, 0.98785955, 0.9900579, 0.9842539, 0.96846193, 0.9798448, 0.985483, 0.98748195, 0.99001944, 0.98460084, 0.97257316, 0.9798391, 0.9843222, 0.9877287, 0.99061173, 0.98350316, 0.9690437, 0.9801767, 0.98495734, 0.9890233, 0.99097544, 0.98595434, 0.97246075, 0.9801296, 0.98382705, 0.98786515, 0.98996735, 0.98428106, 0.9681999, 0.9797048, 0.98575896, 0.9876139, 0.98993, 0.9845845, 0.9725318, 0.9796989, 0.98454976, 0.98784184, 0.9906795, 0.9835323, 0.9690911, 0.9801493, 0.9850426, 0.98898774, 0.99101585, 0.9859395, 0.97257465, 0.98030305, 0.98394334, 0.98793507, 0.9901993, 0.98425704, 0.9682776, 0.97987056, 0.9859862, 0.98775405, 0.9901882, 0.98456156, 0.97266257, 0.9799604, 0.9848632, 0.98802847, 0.9907527, 0.9834426, 0.9689766, 0.980194, 0.98529804, 0.9891046, 0.9911329, 0.9859496, 0.97264254, 0.98043364, 0.9841589, 0.9879702, 0.9901917, 0.9842291, 0.9682893, 0.9797855, 0.98595697, 0.98765785, 0.99012464, 0.9845318, 0.9727691, 0.97988486, 0.9847557, 0.9879455, 0.9908494, 0.98345083, 0.9691311, 0.98013854, 0.98524284, 0.9890286, 0.9911982, 0.9859957, 0.97280777, 0.98037696, 0.9843597, 0.98809004, 0.99025345, 0.9843557, 0.96846426, 0.9798662, 0.9861209, 0.9878905, 0.99020654, 0.9846543, 0.9728756, 0.979908, 0.9849637, 0.9879865, 0.9908556, 0.9835449, 0.96918774, 0.9802153, 0.9855245, 0.9891958, 0.9912136, 0.98599404, 0.9727236, 0.9803376, 0.9845248, 0.98818225, 0.9902615, 0.98441863, 0.96854615, 0.9799352, 0.9862141, 0.98798114, 0.9902683, 0.9845753, 0.97288966, 0.97999024, 0.98507994, 0.98813885, 0.9908676, 0.9835908, 0.9693098, 0.9802831, 0.9855063, 0.9892051, 0.9912285, 0.98595256, 0.9729463, 0.98039275, 0.984559, 0.9881847, 0.9903017, 0.9843784, 0.96869475, 0.97993875, 0.98629075, 0.9877988, 0.9901941, 0.98464644, 0.9730198, 0.9800221, 0.9851231, 0.9880735, 0.99085104, 0.9836263, 0.96936166, 0.98033375, 0.98557705, 0.9891699, 0.9911881, 0.9860788, 0.97296536, 0.980495, 0.9846029, 0.98818576, 0.99022293, 0.984376, 0.9684193, 0.9798851, 0.9862828, 0.9878528, 0.9901846, 0.98468727, 0.97277176, 0.9800379, 0.98513603, 0.98810273, 0.9908546, 0.9836275, 0.96931386, 0.98030627, 0.98560935, 0.9891585, 0.99121267, 0.9859563, 0.9727577, 0.98035574, 0.9845154, 0.98815954, 0.99019337, 0.9844087, 0.9683769, 0.97984743, 0.9862718, 0.98782766, 0.9901168, 0.9847498, 0.97261983, 0.97987235, 0.9849585, 0.98812985, 0.9908212, 0.98357546, 0.96912974, 0.9801805, 0.9852587, 0.98925567, 0.99110633, 0.9859542, 0.9725861, 0.98030317, 0.98435014, 0.9880642, 0.99030614, 0.98442763, 0.96829367, 0.97985244, 0.98600924, 0.98761696, 0.99005276, 0.98465824, 0.9728635, 0.9799492, 0.9849635, 0.9881143, 0.9908865, 0.98370165, 0.96940976, 0.98027873, 0.9854316, 0.98913693, 0.991175, 0.9861274, 0.97288054, 0.9802807, 0.984496, 0.98808587, 0.9902899, 0.98456305, 0.9686374, 0.9797038, 0.9862216, 0.98771834, 0.9902301, 0.98479223, 0.9729033, 0.9798354, 0.9850988, 0.9880155, 0.9909215, 0.98374814, 0.9693236, 0.98013055, 0.98564804, 0.989189, 0.9913023, 0.98617685, 0.97272396, 0.9802285, 0.9846029, 0.9880981, 0.9903313, 0.98451877, 0.9683091, 0.97984934, 0.986363, 0.9878466, 0.990319, 0.98485833, 0.97272664, 0.9799867, 0.9851967, 0.98805994, 0.9909286, 0.9838268, 0.9689941, 0.9802699, 0.9857377, 0.9892596, 0.9912527, 0.9862481, 0.9726311, 0.9803411, 0.9847211, 0.98820364, 0.9902644, 0.9846161, 0.96833503, 0.9797661, 0.9864931, 0.9880136, 0.99024093, 0.9848698, 0.97278404, 0.97988486, 0.9853252, 0.98822325, 0.9909696, 0.9838094, 0.96921766, 0.9802746, 0.9858612, 0.9893791, 0.9912896, 0.9861763, 0.97274333, 0.9803883, 0.9847609, 0.988231, 0.990368, 0.98464835, 0.96825224, 0.97978055, 0.98642063, 0.98770964, 0.9900744, 0.9848358, 0.97229177, 0.97986066, 0.9851215, 0.9878219, 0.99075764, 0.98373544, 0.9685472, 0.9800158, 0.98562217, 0.98919326, 0.99110544, 0.986194, 0.97216004, 0.980068, 0.98460335, 0.9880249, 0.9901584, 0.98457277, 0.96786153, 0.97971785, 0.9864443, 0.9878462, 0.99007636, 0.9848246, 0.97232527, 0.9796974, 0.9852041, 0.988113, 0.9907806, 0.9837697, 0.96877265, 0.9799959, 0.98565173, 0.9891059, 0.991106, 0.9861977, 0.9721357, 0.9799059, 0.98461837, 0.9880503, 0.9901417, 0.9845909, 0.9675557, 0.97938967, 0.9864605, 0.9877647, 0.99015397, 0.98489285, 0.97211987, 0.9795329, 0.9852145, 0.98807865, 0.99083567, 0.9838253, 0.96847814, 0.9798844, 0.98577404, 0.98924935, 0.99117965, 0.9862025, 0.97224975, 0.9801287, 0.98474944, 0.9881748, 0.9902788, 0.98463887, 0.96787316, 0.9795078, 0.98649764, 0.9879203, 0.9901412, 0.9849198, 0.9723008, 0.9795782, 0.9852909, 0.9881859, 0.99082726, 0.9838844, 0.968529, 0.97990805, 0.985775, 0.9892265, 0.99118096, 0.98623484, 0.9722901, 0.98000824, 0.9847121, 0.98815364, 0.99026334, 0.98463017, 0.96781456, 0.9796015, 0.9865728, 0.9879084, 0.99022084, 0.984955, 0.9724613, 0.9796871, 0.9853361, 0.98809403, 0.9907104, 0.9838802, 0.96877193, 0.9799938, 0.9857371, 0.9892028, 0.9911187, 0.9863186, 0.9722244, 0.9799978, 0.98470485, 0.9880093, 0.9901611, 0.98481804, 0.9679749, 0.9796133, 0.9863749, 0.9877, 0.9900598, 0.98512274, 0.97236055, 0.9796795, 0.98524195, 0.98779815, 0.9907284, 0.98389065, 0.968119, 0.9798247, 0.9855784, 0.98884994, 0.99101293, 0.98624957, 0.9717457, 0.9799135, 0.9844518, 0.9875655, 0.9899581, 0.98461366, 0.96711504, 0.9794158, 0.98626256, 0.9873507, 0.9900058, 0.9848661, 0.9715028, 0.979572, 0.9849571, 0.98763937, 0.99066085, 0.9838477, 0.96779734, 0.97988933, 0.98539793, 0.98876745, 0.9909514, 0.98619914, 0.971349, 0.9797951, 0.9839659, 0.98761284, 0.9899582, 0.9845531, 0.9668278, 0.97937596, 0.9859469, 0.9872817, 0.9900413, 0.98484993, 0.9715919, 0.97954637, 0.9849524, 0.98757684, 0.9905089, 0.9836474, 0.96789706, 0.97980803, 0.985494, 0.9887377, 0.99088895, 0.9861619, 0.97150886, 0.97979856, 0.9843508, 0.98771995, 0.99003977, 0.9845858, 0.9667271, 0.9793792, 0.9861727, 0.9873763, 0.98992765, 0.9849067, 0.97147626, 0.97930294, 0.98491895, 0.9878164, 0.9905258, 0.983814, 0.96772724, 0.979515, 0.9853391, 0.98898053, 0.99097836, 0.9862375, 0.9715711, 0.9799181, 0.984528, 0.9882174, 0.9902385, 0.9847311, 0.96718943, 0.97932947, 0.98635465, 0.987708, 0.9901045, 0.98490834, 0.9719281, 0.9793133, 0.98485374, 0.98811823, 0.99073833, 0.9837056, 0.9677279, 0.9796041, 0.98516023, 0.988942, 0.99082786, 0.9860928, 0.9712841, 0.9797575, 0.9843558, 0.9877602, 0.98977846, 0.9845591, 0.966846, 0.9790464, 0.9862718, 0.9874269, 0.98986423, 0.98480254, 0.97147995, 0.97941613, 0.98478746, 0.9877767, 0.99035114, 0.9834901, 0.967555, 0.97950166, 0.9852625, 0.98901564, 0.9909051, 0.9859337, 0.9712028, 0.979522, 0.984346, 0.987983, 0.9900501, 0.98463494, 0.96670145, 0.97950405, 0.9862335, 0.9876495, 0.9898644, 0.98481244, 0.9715579, 0.9796306, 0.98489064, 0.9878336, 0.9904349, 0.9837718, 0.9675776, 0.9800965, 0.98540837, 0.989, 0.99074066, 0.98607135, 0.9710206, 0.9800055, 0.9843514, 0.98796684, 0.9899307, 0.98462206, 0.9670009, 0.9794008, 0.9863072, 0.9876718, 0.9898252, 0.9847852, 0.97149795, 0.9794784, 0.9849604, 0.9879649, 0.9904673, 0.98383373, 0.9676492, 0.9794169, 0.98564595, 0.98902214, 0.99074185, 0.9860043, 0.971144, 0.97955173, 0.9845239, 0.9879623, 0.9899302, 0.9846608, 0.96662205, 0.9788309, 0.9862789, 0.9875891, 0.98984224, 0.9849117, 0.9711051, 0.97967565, 0.9850553, 0.9880392, 0.99058473, 0.98386544, 0.9675267, 0.9801309, 0.9856348, 0.98916423, 0.9909023, 0.9860999, 0.9710835, 0.98021084, 0.9845442, 0.9880344, 0.9900294, 0.98469996, 0.9669483, 0.9798075, 0.9861079, 0.9878606, 0.99013424, 0.984932, 0.97113633, 0.9798998, 0.98501146, 0.9880328, 0.9907217, 0.9838221, 0.9681844, 0.9802043, 0.98511827, 0.9891984, 0.99106956, 0.986089, 0.9709621, 0.98019195, 0.984453, 0.9880359, 0.99003655, 0.9846199, 0.96584386, 0.97954637, 0.9861923, 0.98767054, 0.98982435, 0.984846, 0.97056234, 0.9796045, 0.98481107, 0.98798263, 0.99059093, 0.9839082, 0.9666527, 0.97994643, 0.98504025, 0.98916805, 0.9908671, 0.9861562, 0.9704128, 0.98005635, 0.9841675, 0.98798984, 0.98992866, 0.98466325, 0.96592385, 0.97974455, 0.9860663, 0.9876802, 0.98977464, 0.98485917, 0.9706545, 0.9800479, 0.98495734, 0.98796624, 0.99055266, 0.98374385, 0.96700203, 0.9803152, 0.9853359, 0.98908895, 0.99080247, 0.98615915, 0.9706875, 0.98012644, 0.984017, 0.9877065, 0.9897173, 0.9845977, 0.9660127, 0.9795149, 0.9857211, 0.9873497, 0.98956525, 0.9848357, 0.9707056, 0.9801096, 0.98458534, 0.98758924, 0.99013245, 0.98353463, 0.96692175, 0.9797244, 0.9847557, 0.98888344, 0.99055487, 0.9860912, 0.9704736, 0.9800917, 0.9840095, 0.9875374, 0.98962724, 0.9845919, 0.96605164, 0.97988623, 0.9860505, 0.9875254, 0.9898385, 0.9848385, 0.9711411, 0.98019075, 0.98490274, 0.9877625, 0.9906053, 0.98395777, 0.9672291, 0.9803506, 0.98521835, 0.9889664, 0.990858, 0.98617816, 0.9709201, 0.9805038, 0.98410624, 0.98788923, 0.9897518, 0.98473155, 0.96673846, 0.98014086, 0.98593915, 0.9875959, 0.9898269, 0.9850478, 0.9715002, 0.98029846, 0.9846629, 0.9876033, 0.9906685, 0.9841946, 0.9679328, 0.9808646, 0.9849273, 0.98879564, 0.99098235, 0.9865251, 0.97207105, 0.9808067, 0.9845351, 0.9880578, 0.99029154, 0.98500174, 0.9668402, 0.9802613, 0.9865289, 0.98767626, 0.99024034, 0.98524946, 0.9721363, 0.98030865, 0.98554254, 0.9882408, 0.99085313, 0.9842599, 0.96843386, 0.98013556, 0.9855072, 0.9889269, 0.9910518, 0.9863238, 0.972398, 0.98081666, 0.9846517, 0.98781955, 0.9902097, 0.9849621, 0.96867204, 0.9800703, 0.9868704, 0.98795485, 0.99010724, 0.98518187, 0.9719057, 0.98009044, 0.9849642, 0.9878378, 0.99083906, 0.9837479, 0.96875226, 0.9805429, 0.9849849, 0.9891794, 0.9912999, 0.9860485, 0.9711251, 0.97995454, 0.9835228, 0.9881606, 0.98995566, 0.9844713, 0.9660506, 0.97941625, 0.9854247, 0.9879187, 0.98966414, 0.98449683, 0.9707595, 0.9789165, 0.98421776, 0.9881538, 0.9901307, 0.98315215, 0.96528125, 0.9785615, 0.98442185, 0.9893679, 0.9902718, 0.98577297, 0.9702533, 0.9792205, 0.98400325, 0.9882535, 0.98951066, 0.98407227, 0.9653885, 0.97804636, 0.9852565, 0.9879204, 0.9893532, 0.9843066, 0.97070944, 0.9784374, 0.98398316, 0.98826057, 0.990271, 0.9832972, 0.96687275, 0.9789893, 0.98426926, 0.9893016, 0.99014324, 0.9856177, 0.97053444, 0.9790621, 0.98306483, 0.9883753, 0.9894394, 0.98420066, 0.9662892, 0.97828656, 0.9846825, 0.98809624, 0.9890288, 0.98449373, 0.97126096, 0.97858226, 0.98389757, 0.9886855, 0.99031436, 0.98356116, 0.9670047, 0.97923696, 0.984452, 0.98975444, 0.99043113, 0.986033, 0.9710653, 0.9794895, 0.9836593, 0.9884701, 0.98969054, 0.98459274, 0.96734357, 0.97895044, 0.98525524, 0.9882257, 0.98939055, 0.9846598, 0.97145146, 0.9790094, 0.9839063, 0.98879087, 0.9903578, 0.9837801, 0.96805066, 0.9792772, 0.98445916, 0.9896814, 0.9902935, 0.98611104, 0.9715919, 0.97942615, 0.983629, 0.98867476, 0.98976386, 0.9846815, 0.9671742, 0.9786976, 0.9853911, 0.98851496, 0.989481, 0.98485833, 0.97175217, 0.9789245, 0.98403454, 0.9887975, 0.99045837, 0.9839841, 0.9691189, 0.9795043, 0.984648, 0.9899372, 0.9905715, 0.98630327, 0.97221035, 0.979655, 0.9838388, 0.98902225, 0.9897646, 0.98465794, 0.9667081, 0.9790248, 0.98513836, 0.9883782, 0.9891156, 0.98453414, 0.9718834, 0.97893506, 0.9839595, 0.9888782, 0.9902498, 0.983694, 0.968358, 0.9793484, 0.9844349, 0.98980635, 0.9901971, 0.9860817, 0.9718801, 0.97907466, 0.98304594, 0.98860836, 0.9895433, 0.9843127, 0.9675926, 0.9783261, 0.9853494, 0.9886679, 0.9894935, 0.9844183, 0.9721436, 0.9788632, 0.98357373, 0.98858124, 0.990159, 0.98375815, 0.96858525, 0.9788, 0.9836315, 0.9898476, 0.9901708, 0.98621535, 0.9727657, 0.97949445, 0.9827691, 0.9887714, 0.989569, 0.9847565, 0.96807855, 0.9791565, 0.98493373, 0.9884964, 0.98927957, 0.9848873, 0.97219014, 0.9793413, 0.98321575, 0.9888087, 0.9902108, 0.98411375, 0.96882766, 0.97975814, 0.98399955, 0.9897793, 0.9902206, 0.9862833, 0.9726399, 0.9799652, 0.98343974, 0.98884016, 0.98956984, 0.9848787, 0.9684438, 0.9789845, 0.9847549, 0.988536, 0.9893496, 0.98503, 0.9732545, 0.9792342, 0.98400396, 0.9886923, 0.9902345, 0.98417205, 0.9696753, 0.9794189, 0.9844238, 0.98987263, 0.99028033, 0.98635936, 0.97288054, 0.9798146, 0.9833513, 0.9889353, 0.9899754, 0.98486567, 0.96845365, 0.9792684, 0.98510146, 0.98830134, 0.9890364, 0.98487455, 0.9723034, 0.9790552, 0.98414385, 0.9884614, 0.98982704, 0.98415035, 0.96950114, 0.97982955, 0.9849172, 0.98976153, 0.99007225, 0.9864067, 0.9729196, 0.9795161, 0.9840344, 0.98847044, 0.9888237, 0.9850337, 0.96773547, 0.97844917, 0.98545814, 0.9879754, 0.98855364, 0.9850367, 0.9726011, 0.97842216, 0.9845691, 0.98853695, 0.98964316, 0.9841622, 0.9692507, 0.97941977, 0.9852255, 0.9892564, 0.98993266, 0.98645556, 0.97248644, 0.978974, 0.98361224, 0.98890847, 0.9889909, 0.98499876, 0.9699323, 0.9794362, 0.9853815, 0.98844075, 0.9885494, 0.98518676, 0.9719501, 0.97912526, 0.9845697, 0.9889187, 0.989328, 0.98427075, 0.96875787, 0.9799763, 0.98471004, 0.99005383, 0.9896315, 0.98653185, 0.97127086, 0.9798201, 0.9845561, 0.98922324, 0.98918694, 0.9852463, 0.96811086, 0.9794057, 0.9853042, 0.988504, 0.98907477, 0.9853263, 0.97241557, 0.9790353, 0.9839474, 0.98886126, 0.9895433, 0.9843263, 0.96916425, 0.97995853, 0.98437345, 0.9900147, 0.9892558, 0.98642236, 0.9725938, 0.97989947, 0.98313695, 0.98886615, 0.98886687, 0.9848839, 0.96861905, 0.97931594, 0.9854639, 0.9884489, 0.98821974, 0.9849764, 0.9717818, 0.97949374, 0.983608, 0.9888226, 0.9891326, 0.98431164, 0.9689727, 0.98042357, 0.9848852, 0.9898471, 0.98917574, 0.986458, 0.97318447, 0.98061097, 0.98404676, 0.9885971, 0.9878499, 0.98505384, 0.96887755, 0.97966456, 0.9856207, 0.9878099, 0.9875628, 0.98534817, 0.97311586, 0.97905236, 0.98437196, 0.9884751, 0.98899066, 0.9845286, 0.97019154, 0.97929263, 0.9853721, 0.9899344, 0.98916453, 0.98655325, 0.9733825, 0.9801399, 0.9844549, 0.988897, 0.9885329, 0.98505646, 0.9689154, 0.97952855, 0.9865615, 0.98866254, 0.9882161, 0.98527086, 0.97221327, 0.97942126, 0.98524606, 0.98895067, 0.98897654, 0.9842435, 0.9694507, 0.97973734, 0.98553777, 0.98993665, 0.9891239, 0.986487, 0.97317713, 0.9801673, 0.9853029, 0.9888954, 0.988947, 0.98514646, 0.96768326, 0.97908187, 0.9868459, 0.98850214, 0.98843914, 0.9849637, 0.9727682, 0.97949785, 0.9856326, 0.9886513, 0.9893953, 0.9840773, 0.9675617, 0.97974706, 0.9860738, 0.98988813, 0.98951006, 0.98625916, 0.9725945, 0.98023075, 0.98504895, 0.98893857, 0.98852974, 0.98468775, 0.96828264, 0.9799542, 0.98679715, 0.98861825, 0.98860955, 0.9848416, 0.9736998, 0.9801809, 0.9853734, 0.98883164, 0.9895537, 0.98407596, 0.9703588, 0.98023754, 0.986033, 0.99009913, 0.9898006, 0.9862459, 0.9737549, 0.9804011, 0.98509985, 0.98910624, 0.9888545, 0.98467165, 0.9698369, 0.9797022, 0.9866508, 0.98868644, 0.9885727, 0.98484683, 0.97377217, 0.97989994, 0.9855311, 0.98889613, 0.9896702, 0.98404646, 0.9707303, 0.9803243, 0.9861888, 0.9901155, 0.98964024, 0.98623276, 0.97397614, 0.9805146, 0.9850656, 0.9891411, 0.9887882, 0.9846422, 0.9697114, 0.9798283, 0.9867996, 0.9887201, 0.98854965, 0.9848275, 0.9738859, 0.98008794, 0.98563737, 0.9889932, 0.9895656, 0.9840939, 0.9707748, 0.98046345, 0.9861345, 0.9901057, 0.98959607, 0.98628193, 0.9739957, 0.9805933, 0.98515743, 0.98917353, 0.98881197, 0.98474413, 0.9700019, 0.97998077, 0.98680544, 0.9887501, 0.9885837, 0.9849076, 0.974131, 0.9803294, 0.98574823, 0.9889872, 0.9896227, 0.98404205, 0.971021, 0.9807144, 0.9862655, 0.9901729, 0.9897082, 0.9861723, 0.97429174, 0.9809667, 0.9853087, 0.9892034, 0.98891616, 0.9845659, 0.9702055, 0.9801743, 0.98688054, 0.98874074, 0.9885557, 0.9847615, 0.9741674, 0.98020065, 0.9857345, 0.9890454, 0.98956525, 0.98403394, 0.97061557, 0.980372, 0.98595107, 0.9902053, 0.98935276, 0.9861357, 0.9740103, 0.9806528, 0.9851511, 0.9891745, 0.98886335, 0.98465836, 0.9699228, 0.979939, 0.9867952, 0.9887472, 0.9885661, 0.9847818, 0.9741201, 0.9802177, 0.9857091, 0.9890427, 0.9896786, 0.9839091, 0.9711702, 0.980518, 0.98618686, 0.9901619, 0.98974913, 0.9861014, 0.9745171, 0.9807104, 0.985258, 0.9892117, 0.9890372, 0.9845919, 0.970271, 0.9799961, 0.98687667, 0.9887989, 0.988736, 0.98470855, 0.97412485, 0.98013204, 0.9856942, 0.9890676, 0.98968554, 0.98388326, 0.9708849, 0.98041725, 0.9861182, 0.9901125, 0.98965865, 0.98599845, 0.97398293, 0.98053473, 0.98515934, 0.98913234, 0.9889053, 0.98452526, 0.9698445, 0.9798477, 0.9867331, 0.9886855, 0.9886057, 0.9846778, 0.9739303, 0.98012656, 0.98566425, 0.9890036, 0.9895992, 0.9838257, 0.9706491, 0.98053586, 0.9860988, 0.9901382, 0.9895607, 0.98588365, 0.973924, 0.98070544, 0.9851828, 0.9890553, 0.9888469, 0.9844803, 0.9698251, 0.97997093, 0.98676, 0.9886636, 0.9885799, 0.984631, 0.9738183, 0.98025024, 0.9856985, 0.9889843, 0.98955256, 0.9836887, 0.9705859, 0.9805028, 0.98612607, 0.9901031, 0.98949766, 0.98588794, 0.9737033, 0.98050046, 0.9851295, 0.9890674, 0.98873854, 0.98438317, 0.96937996, 0.97974247, 0.9867665, 0.9886644, 0.9884835, 0.9844855, 0.9736935, 0.9801767, 0.9857863, 0.98898005, 0.98962456, 0.98367536, 0.9706236, 0.980528, 0.98621047, 0.990107, 0.98952675, 0.98591435, 0.9737549, 0.98062056, 0.9852084, 0.989081, 0.98880684, 0.9844715, 0.9695467, 0.97986776, 0.9867926, 0.9886835, 0.9885301, 0.9846163, 0.9738548, 0.9801373, 0.9856983, 0.9889898, 0.98966086, 0.9836775, 0.9708043, 0.980475, 0.9860651, 0.99015313, 0.9896601, 0.98591053, 0.974269, 0.9807246, 0.98520964, 0.98904747, 0.9888573, 0.9843747, 0.97000486, 0.98001695, 0.9867954, 0.98859066, 0.9884348, 0.9844796, 0.973848, 0.9802751, 0.98564816, 0.9888764, 0.9896269, 0.98352057, 0.9709461, 0.9806824, 0.9860838, 0.9900575, 0.98955125, 0.98596025, 0.97419214, 0.98069364, 0.985145, 0.98911047, 0.9889709, 0.98456013, 0.9698939, 0.98023087, 0.98684984, 0.9888207, 0.9885853, 0.9847733, 0.9739769, 0.9804663, 0.98581356, 0.9891137, 0.9897766, 0.9840264, 0.97165763, 0.9810146, 0.98634547, 0.9902462, 0.98978674, 0.9861086, 0.97448903, 0.98087615, 0.985291, 0.98910964, 0.98886746, 0.98469454, 0.97009134, 0.9802884, 0.98702925, 0.9887501, 0.9885238, 0.9848905, 0.97389823, 0.980474, 0.9856261, 0.9891444, 0.98948485, 0.98369473, 0.9704333, 0.9807568, 0.98617524, 0.99019116, 0.98940057, 0.98587334, 0.9739342, 0.98088455, 0.9851053, 0.98919046, 0.9888347, 0.9845834, 0.97001743, 0.9801153, 0.9865864, 0.9888026, 0.9887002, 0.98470366, 0.97406536, 0.9803665, 0.9854337, 0.98904806, 0.98977506, 0.9839248, 0.97104865, 0.98051476, 0.9859302, 0.99012804, 0.9896924, 0.98601943, 0.97426003, 0.9804977, 0.9849554, 0.98903847, 0.98896, 0.9846201, 0.9698874, 0.97979623, 0.9865263, 0.9885964, 0.98862934, 0.98459005, 0.9740228, 0.9801138, 0.98541147, 0.98886687, 0.98965794, 0.9837913, 0.9709455, 0.9804247, 0.98585814, 0.990039, 0.989766, 0.9858503, 0.97382754, 0.9803867, 0.9848481, 0.9889621, 0.9891868, 0.98445433, 0.96986, 0.97962964, 0.98640335, 0.9885311, 0.9887687, 0.9846176, 0.97386587, 0.9799004, 0.9852698, 0.98877513, 0.98984176, 0.9838033, 0.97059286, 0.98019123, 0.9857064, 0.98996866, 0.989856, 0.9859979, 0.9740007, 0.98033214, 0.9848295, 0.98896897, 0.9892545, 0.9847014, 0.9702729, 0.9795481, 0.9864957, 0.9885826, 0.98883176, 0.98482054, 0.9741081, 0.9798752, 0.98543614, 0.98886114, 0.98989046, 0.98409593, 0.9709155, 0.9800994, 0.985881, 0.99000543, 0.9898684, 0.9859587, 0.9741654, 0.9803114, 0.98471296, 0.98890173, 0.98910064, 0.9845968, 0.9699017, 0.97950107, 0.9861733, 0.98861617, 0.9888576, 0.9846942, 0.9741788, 0.97988486, 0.9848963, 0.9889543, 0.9900099, 0.98409826, 0.97136194, 0.9802475, 0.9855315, 0.9901446, 0.9898673, 0.98604506, 0.97431254, 0.9802367, 0.9845542, 0.9890674, 0.9890562, 0.9846154, 0.970109, 0.9793898, 0.9861414, 0.9886387, 0.98871404, 0.9847097, 0.9742018, 0.979758, 0.9849281, 0.98892844, 0.9897383, 0.984135, 0.9714867, 0.9801774, 0.985614, 0.9902283, 0.9898824, 0.9861588, 0.9746985, 0.9804057, 0.9847217, 0.98909956, 0.98933476, 0.9847031, 0.9708259, 0.979656, 0.9863891, 0.98878926, 0.98911196, 0.9849165, 0.97478694, 0.9798313, 0.9853227, 0.98905903, 0.989967, 0.98411465, 0.97153854, 0.9803152, 0.98573816, 0.99019253, 0.9897793, 0.9859411, 0.97440195, 0.98042107, 0.98478633, 0.98909134, 0.9889894, 0.98461294, 0.9702842, 0.979542, 0.98625666, 0.9888603, 0.98885345, 0.9847119, 0.97477186, 0.9797763, 0.98526967, 0.9892664, 0.9900378, 0.98405683, 0.97162974, 0.98012644, 0.98561794, 0.99020857, 0.9899239, 0.9859482, 0.97465545, 0.9798396, 0.98465884, 0.9891071, 0.9891962, 0.98455125, 0.9705523, 0.97931814, 0.9859993, 0.98863065, 0.98877233, 0.98474145, 0.9746805, 0.9797325, 0.98530567, 0.9890708, 0.989795, 0.98411596, 0.9721819, 0.98030776, 0.98554254, 0.9901851, 0.9898757, 0.9860133, 0.97392297, 0.98016125, 0.98414445, 0.9890205, 0.9888228, 0.98445374, 0.9700603, 0.97932154, 0.98645806, 0.98848253, 0.9881714, 0.9843807, 0.97368217, 0.97973204, 0.984688, 0.9883614, 0.98937327, 0.9831877, 0.9699229, 0.9798844, 0.98513204, 0.98955876, 0.98983735, 0.98579025, 0.9741553, 0.98018324, 0.9837309, 0.9886186, 0.98901355, 0.98464024, 0.96974653, 0.9794093, 0.98612213, 0.9885512, 0.9883931, 0.9846727, 0.9749542, 0.9799049, 0.984403, 0.9887145, 0.9896326, 0.98379695, 0.97193617, 0.98040146, 0.9855292, 0.99022126, 0.98978454, 0.9857086, 0.97482944, 0.9800742, 0.9847077, 0.9889475, 0.98870856, 0.98432195, 0.9705495, 0.9797513, 0.98617816, 0.98851985, 0.98851913, 0.98459566, 0.97454065, 0.9803634, 0.98513085, 0.98886544, 0.98960155, 0.9837052, 0.97158706, 0.9808143, 0.98569375, 0.9900928, 0.9897374, 0.9856553, 0.9744912, 0.9806475, 0.98457783, 0.9886799, 0.9883187, 0.98374766, 0.9720723, 0.9798891, 0.98600405, 0.98836994, 0.98871475, 0.983856, 0.9743906, 0.9805296, 0.9846443, 0.98888284, 0.98984355, 0.98325, 0.97146297, 0.9802059, 0.98524195, 0.9901688, 0.98999494, 0.98530465, 0.9746167, 0.9802777, 0.9841268, 0.98900163, 0.9892462, 0.9839617, 0.9707299, 0.9794687, 0.98563564, 0.9885278, 0.98898226, 0.984027, 0.9744488, 0.9797823, 0.98456085, 0.9888404, 0.9898931, 0.9833025, 0.9716859, 0.98000425, 0.98519677, 0.9900405, 0.990053, 0.9853396, 0.9748418, 0.9799897, 0.9842374, 0.98890686, 0.9892552, 0.9840732, 0.9712327, 0.97970986, 0.9857093, 0.98842955, 0.9887921, 0.9841268, 0.9747523, 0.97967815, 0.984114, 0.9888748, 0.9896964, 0.9830637, 0.97152823, 0.9797921, 0.98485315, 0.99004596, 0.9897828, 0.98523325, 0.97549987, 0.98008084, 0.9840664, 0.98919314, 0.98926777, 0.98407817, 0.97224355, 0.979131, 0.98575306, 0.9886487, 0.9891338, 0.98432183, 0.97580475, 0.97919834, 0.9845035, 0.98911136, 0.9900148, 0.9833904, 0.9732688, 0.9793417, 0.9852956, 0.99029285, 0.9902063, 0.98529744, 0.9757075, 0.97954285, 0.9845083, 0.9892916, 0.9893504, 0.983787, 0.97194344, 0.9788819, 0.98602, 0.98892385, 0.9889858, 0.9839056, 0.975582, 0.97910744, 0.9849223, 0.9892042, 0.98999834, 0.98300356, 0.9723556, 0.97946423, 0.98536736, 0.9903464, 0.99034405, 0.98520154, 0.97592443, 0.9794942, 0.9844429, 0.98931175, 0.98929465, 0.9836258, 0.9717671, 0.97871244, 0.986017, 0.9888644, 0.9889824, 0.98387814, 0.9758263, 0.97878504, 0.98507464, 0.9892566, 0.99017686, 0.9831904, 0.97299993, 0.9789948, 0.9856083, 0.9904824, 0.9904727, 0.9851248, 0.9759991, 0.979239, 0.98463607, 0.9895481, 0.9895376, 0.9837539, 0.9721446, 0.97870237, 0.9863262, 0.989237, 0.989481, 0.9839502, 0.97574484, 0.97889423, 0.9849225, 0.9894146, 0.9903032, 0.9832898, 0.972584, 0.9790445, 0.98563784, 0.9906087, 0.99052894, 0.98556405, 0.9757033, 0.97945625, 0.98506284, 0.989384, 0.9897148, 0.983984, 0.97215825, 0.97868365, 0.986717, 0.9891338, 0.9896093, 0.9844265, 0.97587603, 0.979318, 0.9859871, 0.9895225, 0.99057347, 0.983323, 0.9727014, 0.9797831, 0.9861522, 0.99065745, 0.9906392, 0.9853507, 0.976038, 0.9798405, 0.98577344, 0.9896651, 0.9897899, 0.9838521, 0.97234523, 0.97908884, 0.9869713, 0.98919374, 0.9895953, 0.984061, 0.9754896, 0.97912586, 0.9860328, 0.989486, 0.9905068, 0.98312175, 0.9720985, 0.979457, 0.98659915, 0.99058485, 0.990719, 0.98501873, 0.9749806, 0.9794504, 0.9854807, 0.98956454, 0.99004436, 0.9837755, 0.971279, 0.9788547, 0.9870491, 0.9892357, 0.9899705, 0.9840991, 0.9753736, 0.9789082, 0.9858155, 0.9892468, 0.99071866, 0.98316747, 0.972007, 0.9796845, 0.9867768, 0.990641, 0.99103653, 0.9849712, 0.97514343, 0.97968477, 0.98631406, 0.98971516, 0.99020576, 0.9839375, 0.9710324, 0.9793966, 0.98698837, 0.9895319, 0.990168, 0.9838568, 0.97447884, 0.9786041, 0.9864943, 0.9896478, 0.9910902, 0.9831967, 0.970794, 0.9789241, 0.9870309, 0.99087936, 0.99108773, 0.9848583, 0.9739048, 0.9795276, 0.9862406, 0.99008524, 0.99067575, 0.98407197, 0.97115546, 0.97962666, 0.98828006, 0.9899385, 0.9906377, 0.9844855, 0.9741784, 0.979056, 0.98698574, 0.9901092, 0.9911021, 0.98456687, 0.96927017, 0.9800081, 0.9871143, 0.9909724, 0.9904643, 0.9862801, 0.97219825, 0.9804575, 0.9858196, 0.9901942, 0.98950505, 0.98528576, 0.9672427, 0.9804134, 0.9870165, 0.98950166, 0.9889127, 0.98478556, 0.9710357, 0.9797418, 0.9861555, 0.98954415, 0.99027246, 0.9848866, 0.9677412, 0.97990507, 0.98715216, 0.99076337, 0.99005044, 0.9860095, 0.9704901, 0.97863287, 0.98651993, 0.98973244, 0.9887044, 0.9839197, 0.96109784, 0.97793007, 0.9874737, 0.98936766, 0.98744106, 0.98448884, 0.9680724, 0.9772431, 0.98612726, 0.98968446, 0.9888037, 0.9847766, 0.96655333, 0.97812223, 0.9870597, 0.9907883, 0.98938495, 0.9858256, 0.9713708, 0.97869796, 0.9857835, 0.9902207, 0.9894667, 0.98481756, 0.96551794, 0.9783206, 0.9865653, 0.9896288, 0.98846716, 0.98418415, 0.97202116, 0.9773042, 0.9857626, 0.98976374, 0.9900127, 0.98428893, 0.9698379, 0.9777023, 0.98646677, 0.9908735, 0.99011916, 0.98554367, 0.972785, 0.97725725, 0.98607326, 0.99035466, 0.98975474, 0.9841564, 0.96839225, 0.9769497, 0.9872032, 0.98984694, 0.98916715, 0.98389846, 0.97367823, 0.97677463, 0.9862552, 0.98971623, 0.9899907, 0.98352, 0.96927536, 0.9767471, 0.98650706, 0.99092805, 0.98971707, 0.9848727, 0.97108465, 0.9775278, 0.9855702, 0.9903633, 0.9889498, 0.9835058, 0.9653329, 0.9767949, 0.9862303, 0.98944086, 0.9880354, 0.9831156, 0.96945006, 0.97640175, 0.9847359, 0.98961884, 0.9891699, 0.9832225, 0.9665542, 0.9775348, 0.9858827, 0.99090403, 0.98971367, 0.98466116, 0.9699433, 0.9778796, 0.98520225, 0.99029166, 0.98941797, 0.9830758, 0.9673041, 0.9776709, 0.9864356, 0.9894169, 0.98858404, 0.9822485, 0.9705498, 0.9768851, 0.9850941, 0.9896741, 0.98995346, 0.98312753, 0.96897995, 0.9778334, 0.9866435, 0.99077415, 0.9903843, 0.9844228, 0.9733856, 0.9780431, 0.9861313, 0.9902323, 0.98957556, 0.9832741, 0.9671303, 0.97775555, 0.9870558, 0.9897284, 0.98867315, 0.9829469, 0.9731996, 0.97638106, 0.9856896, 0.989787, 0.9897091, 0.9831987, 0.96475375, 0.9770026, 0.9861538, 0.99087256, 0.9904046, 0.98479176, 0.97175646, 0.97798127, 0.9864306, 0.99050784, 0.99013656, 0.984929, 0.9717417, 0.9770312, 0.98774767, 0.98969465, 0.98900527, 0.9832577, 0.97402656, 0.97580194, 0.98389673, 0.99010485, 0.9899649, 0.983214, 0.9686383, 0.9749708, 0.9861705, 0.9910101, 0.9899588, 0.9855418, 0.97177446, 0.9737239, 0.9867914, 0.99082786, 0.99030745, 0.9856192, 0.9699397, 0.9748321, 0.9874724, 0.98995346, 0.99005675, 0.985194, 0.9741669, 0.9754312, 0.98631054, 0.9894838, 0.9910491, 0.9846437, 0.96960133, 0.97469157, 0.98564965, 0.990421, 0.9908105, 0.98649466, 0.9735431, 0.9727106, 0.9854408, 0.99031794, 0.990923, 0.986159, 0.9708759, 0.9680691, 0.9879112, 0.99017614, 0.9910738, 0.9851874, 0.972803, 0.97648597, 0.9872351, 0.9903459, 0.9923062, 0.986006, 0.9759947, 0.97865534, 0.98807305, 0.99105, 0.99228966, 0.98736966, 0.97665125, 0.97782075, 0.9870945, 0.99048996, 0.991458, 0.9864243, 0.97365373, 0.9778926, 0.9882907, 0.9901403, 0.99152726, 0.9864501, 0.9782527, 0.97814023, 0.9877004, 0.99079967, 0.9923111, 0.98641413, 0.9766449, 0.9792875, 0.9885881, 0.99186116, 0.99286413, 0.98774314, 0.97911125, 0.9796077, 0.9879649, 0.9914449, 0.992303, 0.9869777, 0.9757102, 0.97909445, 0.98901284, 0.99115777, 0.9917854, 0.98649997, 0.97837067, 0.97866553, 0.98807085, 0.9910039, 0.9924588, 0.9867072, 0.9760308, 0.9793881, 0.9887947, 0.9919254, 0.9927866, 0.98778313, 0.9782903, 0.97925824, 0.98813903, 0.991454, 0.9921727, 0.98684084, 0.9757027, 0.9791391, 0.9893979, 0.99119544, 0.99178714, 0.98659754, 0.9784983, 0.9784539, 0.98820823, 0.9910068, 0.9925305, 0.98654693, 0.9757298, 0.9791294, 0.98873377, 0.99179745, 0.99274266, 0.98778147, 0.97859085, 0.9790284, 0.98837787, 0.99159664, 0.9921556, 0.9869217, 0.97636443, 0.97919834, 0.98981, 0.991312, 0.9916996, 0.98660636, 0.9796529, 0.97901744, 0.98891383, 0.9911328, 0.9927053, 0.98681647, 0.9778115, 0.9801599, 0.9896265, 0.99212354, 0.9931044, 0.9877967, 0.9797489, 0.9798641, 0.9890581, 0.99172616, 0.9922948, 0.98654026, 0.9765529, 0.97951937, 0.99019384, 0.9913863, 0.99198395, 0.9864428, 0.979742, 0.97941166, 0.9890833, 0.9912794, 0.99257445, 0.98652166, 0.97743577, 0.98042893, 0.98975617, 0.9922389, 0.9931558, 0.9880812, 0.9802552, 0.9806589, 0.98898953, 0.9917578, 0.9924575, 0.9868377, 0.9766233, 0.97956866, 0.9902008, 0.99140304, 0.9920046, 0.9870409, 0.9801328, 0.979229, 0.989302, 0.9912435, 0.9927772, 0.98699594, 0.97725964, 0.9796412, 0.98951393, 0.99214077, 0.9932046, 0.9880415, 0.9802368, 0.98074615, 0.98899907, 0.9916318, 0.992365, 0.98701257, 0.97790235, 0.9801482, 0.99041957, 0.9916045, 0.9920878, 0.9868203, 0.98049396, 0.9793944, 0.9891971, 0.99127114, 0.9923712, 0.9866818, 0.9777475, 0.9800494, 0.989364, 0.9920054, 0.9927261, 0.987605, 0.98008025, 0.9800045, 0.98845065, 0.9914887, 0.99218035, 0.98689806, 0.9769472, 0.9794007, 0.989263, 0.99121386, 0.99201465, 0.9861919, 0.980408, 0.9792376, 0.98844224, 0.9909367, 0.9925001, 0.9862638, 0.97836214, 0.9801114, 0.9888819, 0.99179655, 0.9929525, 0.9877368, 0.98139614, 0.98028874, 0.98893994, 0.9912989, 0.9920534, 0.9859216, 0.9761461, 0.97840947, 0.9886939, 0.99063385, 0.99120975, 0.98565876, 0.9792565, 0.97802126, 0.9872294, 0.99048203, 0.9919138, 0.98590714, 0.97662556, 0.97959465, 0.9880185, 0.99162793, 0.992222, 0.9870667, 0.9791295, 0.97976637, 0.98788434, 0.9913461, 0.9920848, 0.98618835, 0.97621673, 0.97926104, 0.98932695, 0.99094665, 0.99166685, 0.98590255, 0.9785196, 0.9789701, 0.9882572, 0.99117965, 0.99237496, 0.9865756, 0.9779025, 0.98049414, 0.98873425, 0.9919022, 0.9929979, 0.9876667, 0.97972393, 0.98001456, 0.9884116, 0.99142015, 0.99198323, 0.98620176, 0.97576696, 0.98004293, 0.98898613, 0.9913162, 0.9918243, 0.9865035, 0.9793142, 0.9798717, 0.9881642, 0.9911581, 0.99282295, 0.98649764, 0.9777099, 0.98086905, 0.9883328, 0.9922192, 0.9933124, 0.9879067, 0.9791143, 0.9807359, 0.9881252, 0.9919156, 0.99252915, 0.9866375, 0.97670186, 0.9800903, 0.98900896, 0.9915405, 0.99205595, 0.98651433, 0.9786587, 0.979298, 0.98756784, 0.9912827, 0.992565, 0.9866486, 0.9762898, 0.9803212, 0.9882919, 0.99243224, 0.9932065, 0.98793936, 0.97832984, 0.979917, 0.9879044, 0.9919328, 0.9922697, 0.9865854, 0.97526896, 0.98007375, 0.9895982, 0.9917842, 0.99243534, 0.98703355, 0.9780009, 0.97895604, 0.9881521, 0.99136204, 0.993053, 0.9872343, 0.9764445, 0.9799795, 0.98852855, 0.99221426, 0.9933843, 0.9880706, 0.97859824, 0.98070717, 0.9880471, 0.99198323, 0.9926063, 0.986509, 0.9759454, 0.979687, 0.9887871, 0.9916957, 0.992167, 0.98654616, 0.9791693, 0.9797783, 0.98811847, 0.9917601, 0.9929032, 0.9868479, 0.9776235, 0.9806732, 0.98820996, 0.99231875, 0.99328065, 0.9880675, 0.97916985, 0.9801397, 0.98787934, 0.99199826, 0.99239784, 0.9870655, 0.9755383, 0.9793754, 0.98853046, 0.991916, 0.9921131, 0.98689586, 0.97836095, 0.97991526, 0.98752475, 0.9914376, 0.9922185, 0.9866985, 0.9759804, 0.9803626, 0.98813766, 0.9923259, 0.9926116, 0.98759496, 0.97760165, 0.9790856, 0.98716354, 0.9918113, 0.9921044, 0.9869936, 0.9742682, 0.97820455, 0.9880705, 0.99169016, 0.9920244, 0.9869064, 0.9764556, 0.97864985, 0.9867829, 0.99129, 0.99267924, 0.98784375, 0.9752153, 0.9790961, 0.9872299, 0.9923121, 0.9929516, 0.98806876, 0.9769449, 0.9794279, 0.9869329, 0.9923501, 0.9925068, 0.9868116, 0.9728469, 0.9783085, 0.988228, 0.9919413, 0.9919808, 0.9862817, 0.97649074, 0.97828704, 0.98685914, 0.9915148, 0.99257284, 0.9870955, 0.97300535, 0.9788152, 0.98759043, 0.9923034, 0.9929639, 0.9878423, 0.97457653, 0.9793824, 0.98739016, 0.9919785, 0.99222386, 0.98670095, 0.97247994, 0.9784211, 0.98815626, 0.99137986, 0.9916626, 0.9864373, 0.97517747, 0.9780425, 0.98633295, 0.99115765, 0.9922063, 0.98719144, 0.97331434, 0.9786204, 0.98713046, 0.99212027, 0.9925989, 0.98796463, 0.97556216, 0.97805244, 0.9870554, 0.99207884, 0.9924731, 0.98766553, 0.97434187, 0.97674656, 0.9883422, 0.9919375, 0.99213296, 0.98725766, 0.97795707, 0.9777374, 0.9871791, 0.99166125, 0.99264634, 0.9881334, 0.9756369, 0.9780346, 0.9871999, 0.9924602, 0.992857, 0.9882604, 0.97772765, 0.97779816, 0.98656845, 0.9922002, 0.99179745, 0.9878609, 0.9726476, 0.9777514, 0.98859185, 0.9922553, 0.9924367, 0.9875688, 0.97628117, 0.9785914, 0.9878208, 0.9914596, 0.99241745, 0.98795795, 0.97473496, 0.979126, 0.9884206, 0.99245995, 0.99301904, 0.98849225, 0.9766223, 0.9789852, 0.98809457, 0.9923819, 0.9926543, 0.98744893, 0.9730207, 0.9784871, 0.989697, 0.99211884, 0.9925126, 0.98719525, 0.9766103, 0.9782099, 0.9881825, 0.9915594, 0.9925638, 0.9881402, 0.9731348, 0.9787748, 0.9882925, 0.992549, 0.9931711, 0.98898697, 0.9762496, 0.97801536, 0.9877495, 0.99207777, 0.9920324, 0.9880647, 0.9733589, 0.9766285, 0.9894539, 0.99152994, 0.99136686, 0.9871196, 0.97583646, 0.976547, 0.98652744, 0.9913322, 0.9923965, 0.98814315, 0.9716037, 0.976998, 0.9883773, 0.992117, 0.9923248, 0.9887721, 0.97352916, 0.978109, 0.9874592, 0.9912937, 0.99133706, 0.9876987, 0.9697072, 0.97678316, 0.9888911, 0.9915085, 0.9914579, 0.9874281, 0.973517, 0.9795729, 0.988422, 0.99211806, 0.9923171, 0.9880976, 0.97265404, 0.97990394, 0.98884076, 0.9919043, 0.99217016, 0.9883293, 0.972011, 0.9789676, 0.9874253, 0.9911142, 0.99120283, 0.9877125, 0.96810585, 0.9766987, 0.98851776, 0.99059194, 0.9897373, 0.98657364, 0.97128624, 0.9766291, 0.98746985, 0.9901794, 0.99080634, 0.9873671, 0.9695532, 0.9776454, 0.9876232, 0.99122125, 0.991484, 0.98774344, 0.97095805, 0.9780054, 0.9876439, 0.99069446, 0.9907521, 0.9874226, 0.96646047, 0.97763056, 0.9895824, 0.9910546, 0.9910914, 0.9872672, 0.9719396, 0.97875, 0.9890454, 0.99069524, 0.99141896, 0.9875272, 0.96985257, 0.9787492, 0.9892358, 0.99140877, 0.99127454, 0.98712033, 0.9703444, 0.9772973, 0.9881373, 0.99058634, 0.9912923, 0.9866284, 0.9679605, 0.976933, 0.98950773, 0.99100786, 0.99107236, 0.98638326, 0.97296834, 0.9776233, 0.98894334, 0.9915268, 0.99190485, 0.9869537, 0.9710064, 0.9768503, 0.9886203, 0.9917555, 0.99160635, 0.9867593, 0.9739939, 0.97716534, 0.9877351, 0.99202734, 0.99181086, 0.98516905, 0.9701405, 0.97611326, 0.9891235, 0.99142575, 0.99050987, 0.98542655, 0.970546, 0.97440785, 0.98595446, 0.990858, 0.9916969, 0.986332, 0.97160023, 0.9798021, 0.988858, 0.9928971, 0.9929783, 0.98709875, 0.97721434, 0.97912574, 0.98920983, 0.9936777, 0.99209857, 0.9865675, 0.97627115, 0.97709626, 0.9909675, 0.99298733, 0.9922071, 0.9864172, 0.9780115, 0.97607034, 0.98991066, 0.9931573, 0.99334174, 0.98663574, 0.9756648, 0.9774206, 0.99049276, 0.99376595, 0.9939212, 0.98742765, 0.9758276, 0.97781104, 0.9901037, 0.99339116, 0.99334663, 0.98548883, 0.97371113, 0.97593904, 0.99112004, 0.9931003, 0.993082, 0.9836907, 0.9745044, 0.9745725, 0.98952234, 0.9927142, 0.99302894, 0.9850584, 0.9741751, 0.9762323, 0.9889065, 0.99399865, 0.9923941, 0.9843179, 0.97233754, 0.9746937, 0.98814905, 0.99399436, 0.9924129, 0.9826269, 0.971394, 0.97533506, 0.989735, 0.9933676, 0.9908834, 0.98305136, 0.97438204, 0.9758996, 0.98776895, 0.992653, 0.99210465, 0.98531866, 0.9735921, 0.97593725, 0.9895656, 0.99405223, 0.9926882, 0.9855009, 0.97504425, 0.975299, 0.9879291, 0.9936188, 0.99118865, 0.9822611, 0.9747089, 0.9731558, 0.9892378, 0.99321926, 0.99093634, 0.9816945, 0.9782687, 0.9730683, 0.9886924, 0.99300224, 0.9917094, 0.98397845, 0.97845924, 0.9753515, 0.98914015, 0.9938175, 0.9912636, 0.9845692, 0.97494036, 0.9776383, 0.98857445, 0.99337125, 0.98971784, 0.9830685, 0.9734537, 0.9750001, 0.98831046, 0.9916249, 0.9890154, 0.9811661, 0.97214204, 0.9730833, 0.98812836, 0.9918643, 0.9911261, 0.9838379, 0.9687347, 0.9737727, 0.98755366, 0.99331665, 0.992284, 0.98382103, 0.9706273, 0.97350997, 0.98709255, 0.99295783, 0.9913021, 0.9837908, 0.9670077, 0.9734804, 0.98598176, 0.9916998, 0.9907787, 0.9791503, 0.9617148, 0.96965355, 0.98486775, 0.99179536, 0.99054474, 0.9807771, 0.96555316, 0.9730448, 0.9861632, 0.99265623, 0.99191934, 0.98257303, 0.968529, 0.97428447, 0.9856833, 0.99228144, 0.9911601, 0.98314154, 0.96761984, 0.9803838, 0.98912096, 0.9919892, 0.99079907, 0.984599, 0.9661197, 0.9811364, 0.98829544, 0.99104077, 0.99069023, 0.98246235, 0.9676829, 0.9812186, 0.98667914, 0.9916221, 0.9898852, 0.979982, 0.96029526, 0.9758032, 0.9852952, 0.9910229, 0.98919326, 0.9799125, 0.9575795, 0.9778976, 0.9870934, 0.9907753, 0.98850036, 0.97935724, 0.96168226, 0.9772849, 0.9844356, 0.99174106, 0.9889419, 0.98279005, 0.9600735, 0.9782622, 0.98674226, 0.99331725, 0.98996687, 0.98297256, 0.9589562, 0.97161585, 0.97494984, 0.9894661, 0.9806307, 0.9679166, 0.90726596, 0.96405977, 0.9721976, 0.9877336, 0.9794463, 0.96539867, 0.92093456, 0.9654278, 0.97414905, 0.98850816, 0.98130316, 0.97096944, 0.89771056, 0.9593874, 0.9702665, 0.9861246, 0.9804739, 0.962885, 0.9092348, 0.9661234, 0.9735277, 0.985005, 0.9745899, 0.95838916, 0.90613943, 0.9607473, 0.9727758, 0.9835773, 0.97573346, 0.95420134, 0.9025678, 0.9578375, 0.9700005, 0.98283976, 0.97372353, 0.95921683, 0.9178859, 0.95907295, 0.97017425, 0.98405117, 0.9671651, 0.95027274, 0.9139983, 0.9558626, 0.95808685, 0.983575, 0.96502644, 0.9562751, 0.8950135, 0.95624536, 0.95691013, 0.9845915, 0.9679836, 0.94714797, 0.9060213, 0.9597679, 0.95589787, 0.9839977, 0.9736876, 0.9498999, 0.93250555, 0.96339136, 0.95940685, 0.98382914, 0.97205055, 0.95248353, 0.9246336, 0.9666032, 0.9653687, 0.98232865, 0.97463244, 0.9633386, 0.9374258, 0.95882684, 0.9690965, 0.98010284, 0.9734214, 0.95324695, 0.9283428, 0.9688009, 0.9698, 0.98226684, 0.97482705, 0.9496089, 0.922089, 0.9523476, 0.96296585, 0.97724503, 0.9700308, 0.957291, 0.9047265, 0.93795645, 0.9607316, 0.9761787, 0.97243977, 0.9553169, 0.90689373, 0.94393206, 0.96911764, 0.9774509, 0.97358525, 0.9604849, 0.930429, 0.95102465, 0.96230996, 0.97890216, 0.972959, 0.9538883, 0.92192566, 0.94725853, 0.96238583, 0.97981834, 0.9707869, 0.958655, 0.9287353, 0.9566038, 0.96416414, 0.975144, 0.9751922, 0.95795685, 0.9308344, 0.956223, 0.9587938, 0.9741173, 0.9674961, 0.95632344, 0.92309374, 0.94035023, 0.9385999, 0.9587721, 0.9162489, 0.9218212, 0.84916276, 0.9311143, 0.94111174, 0.9644824, 0.9460171, 0.9363644, 0.86136985, 0.93845433, 0.9551178, 0.9634717, 0.955198, 0.92861825, 0.8514671, 0.9437928, 0.9498879, 0.9681731, 0.9686659, 0.94545853, 0.868741, 0.9420476, 0.95832187, 0.9709854, 0.9643346, 0.93215144, 0.8054045, 0.9466834, 0.9389297, 0.9708532, 0.9600954, 0.9193154, 0.79118353, 0.9367061, 0.93457526, 0.9584893, 0.9377656, 0.92518705, 0.80897945, 0.9358632, 0.9177334, 0.95732343, 0.9437578, 0.9256902, 0.79449373, 0.91443044, 0.9026539, 0.94546205, 0.94445556, 0.9128428, 0.6940825, 0.88668823, 0.87223405, 0.9439041, 0.92549634, 0.9065204, 0.7244946, 0.9048101, 0.88448787, 0.952583, 0.9353427, 0.92875737, 0.7895528, 0.923462, 0.8977587, 0.95889705, 0.92060196, 0.925094, 0.79192096, 0.892963, 0.8977705, 0.9578628, 0.91686803, 0.9333964, 0.80054224, 0.90882653, 0.91172326, 0.96636057, 0.9306038, 0.93293864, 0.8281637, 0.91295385, 0.9206909, 0.96130335, 0.92801756, 0.9253286, 0.79017764, 0.89620924, 0.90173006, 0.9502822, 0.911762, 0.90124923, 0.8288165, 0.90141904, 0.9307387, 0.9475048, 0.9092779, 0.9317349, 0.79861546, 0.9052116, 0.91335934, 0.9356081, 0.8798503, 0.92574066, 0.7236175, 0.91147035, 0.8908842, 0.91196084, 0.88330126, 0.8599389, 0.57119304, 0.88322204, 0.86212337, 0.86330384, 0.86956984, 0.8714293, 0.7262053, 0.8751364, 0.8757337, 0.8928638, 0.8572564, 0.84813106, 0.65474343, 0.85409737, 0.82985836, 0.9340201, 0.8894213, 0.8425542, 0.6954892, 0.86901987, 0.83205235, 0.95318985, 0.94575524, 0.8616754, 0.596448, 0.834302, 0.65609014, 0.8897462, 0.7646049, 0.5533189, 0.3256938, 0.5042151, 0.5737725, 0.8875682, 0.7769257, 0.6998997, 0.5842499, 0.6767813, 0.698618, 0.8865228, 0.8353106, 0.6778061, 0.5048026, 0.6176199, 0.6486363, 0.8272975, 0.7241625, 0.46173146, 0.3141251, 0.46830457, 0.5420463, 0.79836017, 0.69388336, 0.46233267, 0.38531977, 0.49450845, 0.60908216, 0.75792384, 0.6826168, 0.4714687, 0.380453, 0.42971048, 0.5707673, 0.6968677, 0.63653344, 0.44518515, 0.37877834, 0.39477414, 0.6260768, 0.7429581, 0.6946238, 0.5121318, 0.4291579, 0.46463656, 0.6249798, 0.8032511, 0.7303542, 0.5041794, 0.4323639, 0.38145596, 0.61732954, 0.7108739, 0.68996114, 0.4012931, 0.29600605, 0.36655173, 0.48552635, 0.727785, 0.632656, 0.45804828, 0.4165382, 0.40318048, 0.46952578, 0.7492965, 0.6296215, 0.40161562, 0.36411366, 0.32166645, 0.40439913, 0.70170516, 0.6669713, 0.3969802, 0.3170898, 0.34826195, 0.4686446, 0.7330559, 0.6571584, 0.00569043]
[truncated: 4,168,959 more chars]
