# Supplementary material for: Systematic contextual biases in SegmentNT potentially relevant to other nucleotide transformer models
Source: bioRxiv. 2026 May 4:2025.04.09.647946. Preprint. [Version 2] doi: 10.1101/2025.04.09.647946 (PMC13174627; doi:10.1101/2025.04.09.647946)
Supplement: Supplement 3 [file media-3.zip › Supplementary_data/segmentNT_additional_genes/pos/wfdc5_pos1249.txt]

protein_coding_gene=[0.9309381, 0.9361408, 0.91300017, 0.93645275, 0.936248, 0.9485605, 0.937246, 0.9557162, 0.93585163, 0.9542032, 0.95325774, 0.9623532, 0.9343837, 0.9606565, 0.94030166, 0.95673764, 0.9517871, 0.9626945, 0.9267341, 0.95089203, 0.92117286, 0.94811577, 0.93412346, 0.94909364, 0.9101259, 0.9329989, 0.90892524, 0.937916, 0.91602, 0.9320127, 0.90382, 0.9319872, 0.8886196, 0.9263678, 0.91429204, 0.9507269, 0.89775854, 0.9247658, 0.8757203, 0.93588483, 0.91613984, 0.94796705, 0.8947938, 0.9295027, 0.90114295, 0.9017034, 0.90584975, 0.92721903, 0.8967571, 0.9328583, 0.9302111, 0.8980967, 0.8896907, 0.94260067, 0.8981755, 0.93751836, 0.9298503, 0.90914774, 0.90869814, 0.9263815, 0.8878155, 0.93439347, 0.89752597, 0.93402576, 0.9158075, 0.9256402, 0.8797952, 0.93026024, 0.9175784, 0.9208639, 0.90319276, 0.9328759, 0.9029621, 0.92084306, 0.93784904, 0.9058174, 0.89965355, 0.95094067, 0.89870685, 0.9274138, 0.93858385, 0.9379672, 0.8981323, 0.95411724, 0.90561986, 0.9285029, 0.9430336, 0.94805104, 0.8968403, 0.9568099, 0.90934485, 0.92647713, 0.93408829, 0.939046741, 0.9009974, 0.9585271, 0.92848855, 0.9347805, 0.9382544, 0.9436761, 0.9078982, 0.9634177, 0.9299461, 0.9387977, 0.94563884, 0.9483411, 0.9118831, 0.9668705, 0.93343985, 0.9396504, 0.948824, 0.9409375, 0.9122536, 0.9645209, 0.929303, 0.9377418, 0.9463409, 0.93726206, 0.90847987, 0.9619937, 0.9229079, 0.9387184, 0.9442229, 0.94433826, 0.9074163, 0.9671008, 0.9300775, 0.93709964, 0.9554568, 0.9523942, 0.9141077, 0.9699056, 0.9306094, 0.9354877, 0.9565522, 0.94513065, 0.9098151, 0.96747446, 0.92711973, 0.934001, 0.95098764, 0.9394871, 0.9099053, 0.96044457, 0.92303795, 0.93796957, 0.9486641, 0.94343954, 0.91057676, 0.9599635, 0.9250754, 0.94013536, 0.9517182, 0.9429955, 0.9124508, 0.963988, 0.9296109, 0.9372121, 0.95287716, 0.9354664, 0.91553193, 0.9661233, 0.9238329, 0.934938, 0.9515472, 0.93205327, 0.90615445, 0.96521986, 0.9103871, 0.93501806, 0.9547674, 0.9462429, 0.9015429, 0.96470714, 0.90705746, 0.9390203, 0.9516897, 0.94311553, 0.908111, 0.96348596, 0.9058882, 0.9380571, 0.9484236, 0.9366708, 0.902139, 0.9649859, 0.90703934, 0.9263935, 0.9392111, 0.9331319, 0.9040052, 0.9626799, 0.90564877, 0.9322157, 0.9222699, 0.93731654, 0.9109101, 0.9615765, 0.90335435, 0.9309069, 0.91612387, 0.9369181, 0.91925186, 0.9546685, 0.8989086, 0.93525857, 0.91462463, 0.9308156, 0.9083814, 0.9581006, 0.9090834, 0.9314853, 0.92357874, 0.941747, 0.90434057, 0.9612306, 0.9117744, 0.93553287, 0.927622, 0.9552191, 0.9104472, 0.9687084, 0.9180565, 0.9301494, 0.9312185, 0.9490389, 0.9100118, 0.9748106, 0.9261812, 0.916318, 0.95067805, 0.95268995, 0.90603614, 0.9717362, 0.9311024, 0.9298044, 0.94628644, 0.9471673, 0.90216345, 0.975583, 0.9386612, 0.9353781, 0.955153, 0.9630537, 0.92349595, 0.9790636, 0.94288623, 0.9165231, 0.96397525, 0.9626087, 0.9287222, 0.97952086, 0.946112, 0.90525895, 0.96487415, 0.96215445, 0.9272109, 0.98191977, 0.9450188, 0.9084337, 0.96997344, 0.9692466, 0.9358036, 0.9842187, 0.9523608, 0.92041963, 0.9663693, 0.972375, 0.940703332, 0.985751092, 0.9527107, 0.9138441, 0.97338444, 0.97393644, 0.9422115, 0.9834251, 0.94943655, 0.9214335, 0.9750523, 0.9746003, 0.94313055, 0.9818798, 0.9441834, 0.920479, 0.9707827, 0.9743628, 0.9450104, 0.98082185, 0.9485155, 0.9303006, 0.9739533, 0.97596246, 0.9459998, 0.9823415, 0.9442376, 0.92784876, 0.9702445, 0.9769407, 0.94897664, 0.98279846, 0.93971086, 0.920821, 0.97115594, 0.9749375, 0.943098, 0.9825828, 0.9412519, 0.93518597, 0.9767949, 0.9759031, 0.95838535, 0.98401827, 0.9346199, 0.93961304, 0.9780327, 0.9779058, 0.9604213, 0.9870955, 0.9478365, 0.94296443, 0.9816527, 0.9786854, 0.9660782, 0.9880337, 0.9592936, 0.9428774, 0.9806018, 0.9785185, 0.9664944, 0.986814, 0.96097094, 0.9460008, 0.9806762, 0.97861356, 0.9688824, 0.9856003, 0.96459585, 0.94978195, 0.98224825, 0.98015434, 0.97357595, 0.98629516, 0.9644353, 0.9487683, 0.9820623, 0.9791582, 0.9707554, 0.9881493, 0.96309507, 0.95092803, 0.9800361, 0.97752005, 0.9679804, 0.9866117, 0.9638977, 0.9517801, 0.9812041, 0.97836727, 0.9666335, 0.9861849, 0.96261454, 0.95601237, 0.98213404, 0.9787644, 0.96868366, 0.9867886, 0.9669582, 0.9549558, 0.9834695, 0.98042244, 0.96763915, 0.98717934, 0.96816045, 0.95325166, 0.9846571, 0.98010284, 0.96549445, 0.98704696, 0.9685504, 0.9558064, 0.98325175, 0.9799135, 0.967586279, 0.987091422, 0.9660771, 0.959481, 0.9835734, 0.98126525, 0.97148615, 0.9880344, 0.9684713, 0.9577919, 0.9840677, 0.9815948, 0.9701009, 0.9889488, 0.9685317, 0.95186305, 0.9836685, 0.9801762, 0.96508694, 0.987978, 0.9682528, 0.9538613, 0.98348933, 0.98147917, 0.968253, 0.9877482, 0.9692152, 0.95804155, 0.98485607, 0.98275906, 0.9725146, 0.98895776, 0.9708957, 0.96000135, 0.98507774, 0.9835449, 0.9724941, 0.98997355, 0.972882, 0.9594514, 0.9836263, 0.9811172, 0.9674448, 0.9883807, 0.9717947, 0.9615491, 0.98475456, 0.9811554, 0.9690457, 0.9862318, 0.97042197, 0.9591271, 0.98510677, 0.9821392, 0.9732729, 0.98830277, 0.9726759, 0.9596126, 0.98678327, 0.9840611, 0.9735425, 0.9888943, 0.97392917, 0.9620064, 0.987169, 0.98351955, 0.969335, 0.9879925, 0.97487396, 0.9631371, 0.986619, 0.98390484, 0.97083527, 0.98818165, 0.9760335, 0.9659244, 0.9877417, 0.9855595, 0.9759563, 0.99008024, 0.979047, 0.9664286, 0.9876094, 0.98578215, 0.97453314, 0.99069095, 0.9781489, 0.96543956, 0.9877044, 0.9841336, 0.9718921, 0.98927027, 0.9759454, 0.96406543, 0.98622787, 0.9841659, 0.9723512, 0.9884858, 0.97506344, 0.9661058, 0.9867375, 0.98481536, 0.97666454, 0.9894383, 0.9766058, 0.96676487, 0.9882259, 0.98572606, 0.9760779, 0.9907417, 0.9793773, 0.9674104, 0.9876453, 0.9840978, 0.9733865, 0.9903134, 0.98100543, 0.96751124, 0.98785406, 0.984672, 0.974956989, 0.99014008, 0.9804381, 0.97024935, 0.98820204, 0.9846703, 0.979783297, 0.991473556, 0.9825415, 0.9727216, 0.9889697, 0.9852514, 0.978142, 0.9923645, 0.9838491, 0.97432977, 0.9896645, 0.9843849, 0.974386215, 0.990993679, 0.982495, 0.9718369, 0.98917437, 0.9842255, 0.976348519, 0.990668833, 0.9821521, 0.97418875, 0.9899217, 0.9848024, 0.980107307, 0.991783142, 0.98298407, 0.9738079, 0.99010825, 0.98514867, 0.9771074, 0.99206275, 0.98381054, 0.9749151, 0.99011457, 0.9816529, 0.9764871, 0.990926981, 0.98346543, 0.97456974, 0.98914, 0.98207426, 0.976155162, 0.991167724, 0.98305506, 0.9747585, 0.98981315, 0.98385024, 0.979706645, 0.992326379, 0.98450804, 0.9745141, 0.9900529, 0.98555803, 0.978857577, 0.992963135, 0.9851822, 0.97559047, 0.98984015, 0.9848889, 0.976541221, 0.992318988, 0.9854615, 0.9751804, 0.989844, 0.98566294, 0.977803409, 0.992277801, 0.9846489, 0.9756049, 0.98986304, 0.9855294, 0.980117619, 0.992912471, 0.9857732, 0.97552717, 0.9896575, 0.9868095, 0.978832603, 0.99319309, 0.9850957, 0.97520703, 0.9895912, 0.9849904, 0.97573555, 0.9919368, 0.98410517, 0.9732493, 0.98923326, 0.9849616, 0.976255357, 0.991903365, 0.984115, 0.9742911, 0.9895081, 0.98517007, 0.97915262, 0.992786825, 0.9851081, 0.9745523, 0.98959315, 0.9854249, 0.977738678, 0.993090272, 0.9849127, 0.9742207, 0.9890843, 0.9836285, 0.975025356, 0.992296934, 0.98475546, 0.9724958, 0.98828363, 0.9838171, 0.97608554, 0.9918677, 0.9850427, 0.9733733, 0.9886982, 0.9845883, 0.97994244, 0.9925823, 0.9849135, 0.9732606, 0.9891824, 0.9856706, 0.9782008, 0.9928317, 0.9844282, 0.9735459, 0.9891404, 0.9845302, 0.974285066, 0.99169606, 0.9839984, 0.972729, 0.98844844, 0.9847488, 0.974646747, 0.991804838, 0.9844631, 0.9736989, 0.9896736, 0.98590726, 0.979147017, 0.992876828, 0.9855391, 0.97381794, 0.989675, 0.9859571, 0.975443244, 0.993128181, 0.98554325, 0.973224, 0.9891943, 0.9842037, 0.972567499, 0.992238581, 0.98533124, 0.9723813, 0.9889199, 0.98424906, 0.973389864, 0.992010117, 0.98549724, 0.9723709, 0.98977286, 0.9857447, 0.978170097, 0.993002832, 0.9860178, 0.97090507, 0.9895393, 0.98605216, 0.97685504, 0.993370056, 0.9859622, 0.9694102, 0.9877026, 0.98313075, 0.973374188, 0.991988897, 0.9840366, 0.967388, 0.9870266, 0.98123384, 0.972685456, 0.991072178, 0.9829376, 0.96572924, 0.9869238, 0.98170555, 0.976518691, 0.992396951, 0.9830716, 0.9618853, 0.9860278, 0.98334485, 0.975109756, 0.992866516, 0.9826885, 0.96279913, 0.98471814, 0.9815623, 0.972295165, 0.992212594, 0.9820998, 0.9630537, 0.9846615, 0.98091346, 0.972793758, 0.99152106, 0.98009425, 0.96152663, 0.9835113, 0.9809611, 0.976835132, 0.992700279, 0.98090976, 0.963534, 0.98482966, 0.9825478, 0.975484073, 0.992506325, 0.9769785, 0.96023047, 0.9820263, 0.98010755, 0.97145957, 0.99099183, 0.9763985, 0.9610143, 0.9827169, 0.9802704, 0.972414851, 0.991104007, 0.9749415, 0.9601949, 0.9828463, 0.98096335, 0.975958586, 0.991917789, 0.9764624, 0.9595767, 0.9844191, 0.9836381, 0.975672901, 0.992934227, 0.9793066, 0.96030414, 0.98373276, 0.9818715, 0.973872125, 0.992162764, 0.977852, 0.95937073, 0.98348427, 0.9813415, 0.974722385, 0.991638362, 0.97776455, 0.96005225, 0.9836068, 0.9812197, 0.975499034, 0.991775155, 0.9798576, 0.956996, 0.98111445, 0.9817314, 0.97367394, 0.99233073, 0.9789751, 0.9586456, 0.98096865, 0.9799856, 0.968485653, 0.991580844, 0.97849315, 0.95828986, 0.9835229, 0.98220867, 0.970150054, 0.990934253, 0.9778612, 0.9570113, 0.9843226, 0.9840444, 0.974561453, 0.99260956, 0.9832983, 0.96039087, 0.98482054, 0.98610175, 0.972378135, 0.992598534, 0.9837164, 0.9611785, 0.9853409, 0.9846977, 0.972541451, 0.992769957, 0.9858767, 0.9634743, 0.9842228, 0.9848455, 0.972240269, 0.991420269, 0.9841353, 0.9642112, 0.98500836, 0.98622185, 0.976872027, 0.992567539, 0.9867224, 0.96224606, 0.9850111, 0.98560554, 0.97179842, 0.992868066, 0.9858192, 0.9628115, 0.98519045, 0.9833149, 0.969127536, 0.991516709, 0.98312795, 0.9631177, 0.98550963, 0.9851816, 0.968220711, 0.991540492, 0.9841431, 0.96251404, 0.98536474, 0.985126, 0.972794652, 0.992123663, 0.9864466, 0.96086437, 0.9849006, 0.9853949, 0.971462607, 0.992500246, 0.98568726, 0.96279097, 0.98550004, 0.9852754, 0.971139073, 0.99171257, 0.9833632, 0.9619775, 0.9850605, 0.9866876, 0.970943332, 0.991868317, 0.98350316, 0.96339744, 0.9853675, 0.9868247, 0.976335466, 0.993069947, 0.98453856, 0.9617427, 0.9855936, 0.9872888, 0.973186731, 0.993712723, 0.9852094, 0.9602938, 0.98407817, 0.98540336, 0.970255077, 0.993357718, 0.9844247, 0.96008146, 0.9846693, 0.9860053, 0.97171694, 0.993195891, 0.98495793, 0.96213096, 0.9845211, 0.98681843, 0.976659775, 0.99311173, 0.98480403, 0.9618833, 0.98542166, 0.9882558, 0.9785895, 0.9946042, 0.9852383, 0.9608979, 0.98495865, 0.9870264, 0.97632456, 0.9932821, 0.9840005, 0.9611042, 0.9850353, 0.98535323, 0.97762614, 0.9930831, 0.98358536, 0.9616754, 0.9855541, 0.98592174, 0.9800443, 0.9935836, 0.9846295, 0.96245575, 0.9865148, 0.98691386, 0.979546249, 0.993643522, 0.9865365, 0.9617391, 0.98616076, 0.9851145, 0.978166461, 0.993445814, 0.98508877, 0.96133476, 0.9863987, 0.9859442, 0.979504049, 0.993154943, 0.9833074, 0.96230114, 0.9879583, 0.9871818, 0.982159913, 0.993730128, 0.9844838, 0.963292, 0.9880087, 0.98763204, 0.98043174, 0.9941513, 0.9843785, 0.9633542, 0.9881777, 0.98624873, 0.977920294, 0.993154705, 0.98416615, 0.9616702, 0.9879752, 0.986945, 0.979260504, 0.992980182, 0.9833769, 0.9615429, 0.98857635, 0.98825175, 0.9826703, 0.9940157, 0.9855827, 0.959143, 0.98876625, 0.9892846, 0.9826572, 0.9948083, 0.9853843, 0.956785, 0.9889036, 0.987806, 0.979806662, 0.994126678, 0.98435163, 0.9528541, 0.98851496, 0.987949, 0.98009926, 0.9941419, 0.9839563, 0.9551709, 0.98817176, 0.9881579, 0.9816272, 0.99414927, 0.9847503, 0.9574678, 0.98928833, 0.9888814, 0.9813515, 0.99503464, 0.9839326, 0.957174, 0.9888608, 0.9871948, 0.9770157, 0.99377537, 0.9827297, 0.9541495, 0.9874756, 0.98714983, 0.9764708, 0.9930448, 0.9818387, 0.95590746, 0.98625445, 0.9870208, 0.980589986, 0.993350327, 0.9811701, 0.9537495, 0.9812546, 0.9843801, 0.977999032, 0.993295133, 0.9806442, 0.9534098, 0.98421097, 0.9838595, 0.97506005, 0.9934091, 0.98026156, 0.9521659, 0.9831146, 0.98338616, 0.97442687, 0.9912204, 0.9801792, 0.95348454, 0.9838194, 0.98239833, 0.9761119, 0.99141884, 0.9811866, 0.95573884, 0.98169565, 0.98410034, 0.975116372, 0.993253052, 0.9806609, 0.95859003, 0.98096424, 0.98242575, 0.973697, 0.99216217, 0.9792946, 0.95836496, 0.9802249, 0.98356855, 0.9753343, 0.99166954, 0.9797554, 0.96163774, 0.98230267, 0.9844124, 0.9793388, 0.991905, 0.98181427, 0.9602673, 0.9829286, 0.984444, 0.97821075, 0.99275124, 0.9817312, 0.960836, 0.9847963, 0.98502326, 0.9762888, 0.99356645, 0.98049176, 0.9590329, 0.9833014, 0.9846948, 0.9764365, 0.9934864, 0.9814233, 0.95920956, 0.9838563, 0.9854586, 0.9797975, 0.9943509, 0.983496, 0.95743906, 0.9835042, 0.9862985, 0.97839016, 0.9943516, 0.9810909, 0.9542952, 0.9830589, 0.98557967, 0.9773507, 0.99342984, 0.98088455, 0.9569426, 0.98315686, 0.986294, 0.9778461, 0.994257, 0.98247325, 0.9610221, 0.9842574, 0.9857743, 0.978799105, 0.994190633, 0.9829766, 0.9604243, 0.9846986, 0.98668647, 0.978361428, 0.994534254, 0.9834665, 0.9635826, 0.983233, 0.9854381, 0.97800785, 0.99392927, 0.98156404, 0.96103203, 0.98187214, 0.9851659, 0.97706157, 0.993319273, 0.9828499, 0.96511424, 0.9829015, 0.98695624, 0.980965853, 0.993536294, 0.9847211, 0.9644984, 0.9826456, 0.98793924, 0.97889334, 0.994367778, 0.9848654, 0.96421427, 0.9831405, 0.98590773, 0.976359904, 0.993570924, 0.9833926, 0.9627639, 0.98224676, 0.9853412, 0.974916577, 0.99300462, 0.9833324, 0.96306235, 0.9835154, 0.9860649, 0.977862597, 0.992965579, 0.9831829, 0.96067566, 0.9832907, 0.98661333, 0.978678524, 0.993905962, 0.98281664, 0.9613253, 0.98380625, 0.98556244, 0.977001727, 0.99344027, 0.98203206, 0.9603497, 0.9833552, 0.9856747, 0.977688074, 0.993355691, 0.9830921, 0.96224916, 0.98427236, 0.9862075, 0.97910583, 0.993545711, 0.984191, 0.9622046, 0.9842375, 0.9866577, 0.97608918, 0.993664026, 0.98330486, 0.96360385, 0.9831206, 0.98437876, 0.973165035, 0.992739975, 0.98213565, 0.964744, 0.98256797, 0.98474854, 0.973234057, 0.991780102, 0.9816566, 0.96730876, 0.98340297, 0.9845355, 0.97720724, 0.99186033, 0.98270035, 0.9661501, 0.9830883, 0.98520964, 0.97473925, 0.99247146, 0.982472, 0.9667801, 0.982654, 0.9835388, 0.97351134, 0.9917218, 0.9827829, 0.96527183, 0.9830685, 0.98732656, 0.976372838, 0.993884385, 0.98307085, 0.9648121, 0.9824606, 0.9861516, 0.978122234, 0.992952526, 0.9833625, 0.96508473, 0.98299146, 0.9868242, 0.9764811, 0.9932989, 0.9830948, 0.96586746, 0.9816479, 0.98465663, 0.9734754, 0.99231696, 0.98240745, 0.9622703, 0.9807818, 0.98380834, 0.974174082, 0.992351472, 0.9823911, 0.96213114, 0.9827299, 0.9849336, 0.977920055, 0.993135691, 0.9840486, 0.96346486, 0.98211884, 0.9847306, 0.9769291, 0.99331844, 0.9839845, 0.965076, 0.98209196, 0.98385125, 0.97452974, 0.9919018, 0.9820135, 0.9616568, 0.9810971, 0.9843014, 0.9746912, 0.9907789, 0.9815492, 0.96463245, 0.98107785, 0.9844922, 0.97820675, 0.9912571, 0.98280716, 0.9647211, 0.9798061, 0.98477256, 0.97664875, 0.9915656, 0.98192656, 0.9637276, 0.9787309, 0.98292536, 0.97415495, 0.99123436, 0.9802405, 0.9629802, 0.97733974, 0.9821714, 0.97486, 0.99039525, 0.98096186, 0.96469206, 0.97800785, 0.9827578, 0.9776179, 0.9904828, 0.9807606, 0.9630056, 0.977962, 0.982865, 0.9756368, 0.99085045, 0.9792119, 0.9640836, 0.9780874, 0.98102003, 0.97319293, 0.99019486, 0.9777379, 0.9623517, 0.9768222, 0.9812186, 0.9734538, 0.9900721, 0.9790151, 0.9645478, 0.97926724, 0.98329794, 0.97745264, 0.990283, 0.9798671, 0.9643011, 0.978396, 0.9840252, 0.9753999, 0.9909718, 0.9800117, 0.9647118, 0.9783192, 0.9814167, 0.9722567, 0.99047077, 0.97847307, 0.9619094, 0.97717994, 0.98173666, 0.9736646, 0.9898651, 0.97744787, 0.9634645, 0.9790106, 0.98244727, 0.9767704, 0.99005497, 0.9784329, 0.9612645, 0.9788542, 0.98392326, 0.9755594, 0.99071985, 0.9770272, 0.9620427, 0.97741574, 0.9818339, 0.9725791, 0.99065727, 0.97610223, 0.9605129, 0.97703856, 0.98260987, 0.97373915, 0.98943233, 0.97655815, 0.9606861, 0.9777229, 0.9831625, 0.97694707, 0.9898062, 0.97814435, 0.9615201, 0.97888684, 0.98408717, 0.9755559, 0.9906619, 0.97718155, 0.9621806, 0.9791718, 0.982652, 0.9739808, 0.9898857, 0.9750162, 0.95979553, 0.9781822, 0.98298156, 0.9731789, 0.98939544, 0.97652644, 0.9623837, 0.9791888, 0.9840502, 0.9774785, 0.989537, 0.9782692, 0.9619618, 0.9789554, 0.98443943, 0.97559047, 0.9908571, 0.97729343, 0.9635607, 0.9792015, 0.9825258, 0.97340536, 0.990049, 0.9743157, 0.9613658, 0.97834045, 0.9829617, 0.9742542, 0.9898062, 0.9736853, 0.96273714, 0.9793243, 0.98352104, 0.9771074, 0.9896826, 0.9755339, 0.9613861, 0.9794949, 0.9841686, 0.97510594, 0.99061745, 0.9747054, 0.9617441, 0.9782608, 0.98262435, 0.97267973, 0.98991, 0.97312146, 0.96038604, 0.9780505, 0.98262274, 0.97356117, 0.98905283, 0.97233677, 0.9636027, 0.97984034, 0.9840248, 0.977833092, 0.988850772, 0.974183, 0.9634603, 0.9806333, 0.98367244, 0.976698, 0.98960143, 0.9721941, 0.9637118, 0.98087835, 0.9812998, 0.97329503, 0.9883663, 0.9707761, 0.96288425, 0.97984785, 0.9818056, 0.972686708, 0.988052607, 0.9705978, 0.9643654, 0.9813074, 0.98300344, 0.976993978, 0.988767326, 0.9740199, 0.9638873, 0.9808976, 0.9835598, 0.97535354, 0.98966146, 0.972728, 0.9647171, 0.98062056, 0.98171276, 0.9729526, 0.98875964, 0.9708608, 0.9633877, 0.9796975, 0.9815726, 0.97302711, 0.988317192, 0.97127116, 0.96413666, 0.980889, 0.9823633, 0.977406383, 0.988534153, 0.973822, 0.9625445, 0.98025024, 0.9825965, 0.976098478, 0.989378154, 0.97251856, 0.9631677, 0.97981787, 0.980891, 0.97376376, 0.9885739, 0.9704225, 0.9612949, 0.97922164, 0.98113775, 0.972997904, 0.987715185, 0.9708075, 0.96287066, 0.97928476, 0.98179585, 0.9761347, 0.9879084, 0.9733114, 0.96159375, 0.979011, 0.98230714, 0.97425777, 0.9890892, 0.9728382, 0.9634853, 0.97853446, 0.98033136, 0.97272134, 0.9885556, 0.9706039, 0.9617216, 0.977835, 0.9805556, 0.972524762, 0.988087237, 0.971395, 0.9637649, 0.97878015, 0.98151726, 0.976408422, 0.988076448, 0.9729718, 0.9622277, 0.9789074, 0.9821667, 0.9747976, 0.9888865, 0.9724143, 0.9629316, 0.97831774, 0.9803129, 0.972335, 0.9879631, 0.9708754, 0.96156543, 0.9779221, 0.98018587, 0.9720176, 0.98749495, 0.9715254, 0.9631732, 0.9791285, 0.9812781, 0.9762926, 0.9875688, 0.9735604, 0.96124876, 0.9790977, 0.9818321, 0.97432536, 0.9885169, 0.97241837, 0.9623135, 0.9785961, 0.9799834, 0.9713418, 0.98760796, 0.96961904, 0.9608321, 0.97786397, 0.9803357, 0.97128874, 0.9868268, 0.9708983, 0.9624101, 0.97887903, 0.98150337, 0.9754515, 0.9871517, 0.97335434, 0.96131635, 0.97862256, 0.98233396, 0.9739842, 0.98804456, 0.97254014, 0.9614441, 0.97791183, 0.97977793, 0.9712831, 0.987195, 0.9699444, 0.95960087, 0.9767318, 0.97947377, 0.97131157, 0.98657364, 0.97055143, 0.9604914, 0.9770273, 0.9809076, 0.9755318, 0.9868602, 0.97265434, 0.95905113, 0.97677577, 0.9813934, 0.973682, 0.98801404, 0.97214544, 0.9600603, 0.97666365, 0.9792636, 0.9700665, 0.98713684, 0.970402, 0.95968264, 0.97618246, 0.97951335, 0.9702482, 0.9865312, 0.97192097, 0.96133643, 0.9770143, 0.9804412, 0.9746629, 0.986949742, 0.9738765, 0.95964015, 0.9769158, 0.9810838, 0.973270655, 0.988092601, 0.97334933, 0.9603479, 0.97658247, 0.9787586, 0.97094864, 0.9873146, 0.9710895, 0.9588208, 0.9760021, 0.97927237, 0.971164703, 0.986438394, 0.972117126, 0.96030879, 0.9768868, 0.9806332, 0.974713445, 0.986971557, 0.97416717, 0.9603139, 0.9773728, 0.9811179, 0.97387886, 0.988199115, 0.9730978, 0.9601442, 0.977279544, 0.978822291, 0.970914841, 0.987361431, 0.9706622, 0.95913875, 0.97633696, 0.97926635, 0.971035719, 0.986746669, 0.97129613, 0.9606045, 0.9770537, 0.98028606, 0.9755946, 0.9871103, 0.97341156, 0.9592043, 0.97705746, 0.981027, 0.9737549, 0.98798627, 0.9723754, 0.9595543, 0.9761321, 0.978784, 0.9712581, 0.98698807, 0.9701352, 0.95805657, 0.9752789, 0.9788972, 0.97062844, 0.986199, 0.97078484, 0.959773, 0.97631615, 0.97994405, 0.97504246, 0.9866343, 0.97312474, 0.9588747, 0.9765821, 0.9805593, 0.97358215, 0.9877729, 0.972118, 0.95887274, 0.9760636, 0.9780598, 0.970923, 0.9869438, 0.9693207, 0.95752615, 0.9753563, 0.97833794, 0.97061867, 0.9860467, 0.9702259, 0.959371, 0.97641057, 0.979622, 0.974632, 0.98613685, 0.97264344, 0.9585078, 0.9764332, 0.9804991, 0.9726009, 0.98737186, 0.9717291, 0.95906633, 0.97641456, 0.9789417, 0.9704137, 0.98642933, 0.9689928, 0.95880336, 0.97612506, 0.97909385, 0.97041893, 0.9856989, 0.9699584, 0.9603368, 0.9776133, 0.98080313, 0.9749228, 0.9861474, 0.97134036, 0.9587926, 0.9777884, 0.9811452, 0.9731278, 0.9873619, 0.9708481, 0.9598465, 0.97782487, 0.97944504, 0.9702984, 0.986535, 0.96848476, 0.95757973, 0.9763491, 0.97922885, 0.9700034, 0.9857767, 0.9688805, 0.9590518, 0.9776224, 0.9806595, 0.97517574, 0.9868897, 0.9718225, 0.9526766, 0.97346455, 0.9813038, 0.9737535, 0.9882183, 0.97130173, 0.95394516, 0.97603583, 0.97715, 0.969375, 0.986522, 0.96533334, 0.95498824, 0.9748505, 0.9778055, 0.96973467, 0.9855833, 0.9661836, 0.9572391, 0.97678024, 0.97998923, 0.9744477, 0.9860993, 0.96873045, 0.9565459, 0.9772709, 0.98065656, 0.97218025, 0.9872185, 0.9685688, 0.9575546, 0.9766228, 0.9786704, 0.96917015, 0.9862796, 0.9662319, 0.95578915, 0.9755417, 0.9791829, 0.96953154, 0.98586303, 0.966958, 0.95756274, 0.97696084, 0.98027736, 0.9740927, 0.9862092, 0.9698864, 0.9573253, 0.9773744, 0.9809858, 0.9728346, 0.9874345, 0.96850574, 0.95778376, 0.97708976, 0.9792806, 0.97052187, 0.9867, 0.96617347, 0.9567937, 0.97616327, 0.97938263, 0.9700289, 0.98608387, 0.9687007, 0.9584929, 0.9770831, 0.98047113, 0.974552, 0.9864487, 0.9709644, 0.95644486, 0.9766833, 0.98042905, 0.97187555, 0.9873256, 0.9702153, 0.9576395, 0.9763956, 0.9783516, 0.9689116, 0.98610246, 0.96752286, 0.9566379, 0.975752, 0.97875845, 0.96899456, 0.9855886, 0.96841764, 0.9581774, 0.97688204, 0.98024565, 0.97376287, 0.98601633, 0.97033834, 0.9565572, 0.97676176, 0.98068285, 0.97163284, 0.98680806, 0.96918935, 0.9567067, 0.97600096, 0.97803074, 0.9683436, 0.9858754, 0.96711916, 0.956517, 0.9753872, 0.9790254, 0.96878874, 0.985483, 0.9679406, 0.9582927, 0.9765835, 0.9802675, 0.97414184, 0.98604274, 0.9706433, 0.9567284, 0.97647583, 0.9809684, 0.9726654, 0.98716515, 0.969973, 0.95723814, 0.9758849, 0.97903806, 0.9701277, 0.9863247, 0.9669463, 0.9554678, 0.9753938, 0.97938925, 0.969549, 0.9855767, 0.9681543, 0.9572378, 0.97614723, 0.9806231, 0.9740893, 0.9859967, 0.97000635, 0.9554021, 0.97552586, 0.9808075, 0.9719145, 0.9868993, 0.96860874, 0.9553968, 0.9740087, 0.977919, 0.9685457, 0.9859928, 0.9659787, 0.9541593, 0.9733243, 0.9782875, 0.9681227, 0.98556995, 0.96727777, 0.9565016, 0.9749005, 0.9798353, 0.9730986, 0.98618287, 0.96987444, 0.95498323, 0.9749298, 0.9807073, 0.97164685, 0.987182, 0.9689376, 0.9559116, 0.9744109, 0.97838616, 0.96906394, 0.9864444, 0.9663031, 0.95478237, 0.9735677, 0.9784768, 0.96885103, 0.9858633, 0.96778554, 0.9570035, 0.97505695, 0.9796753, 0.9737283, 0.9864921, 0.97013074, 0.955357, 0.975373, 0.9803946, 0.97153234, 0.9871825, 0.96856415, 0.95588195, 0.9749581, 0.9785775, 0.9690242, 0.98636156, 0.96556485, 0.95448667, 0.97403073, 0.97864884, 0.9690067, 0.98558676, 0.9667917, 0.95643103, 0.9754122, 0.9797987, 0.973738, 0.9861556, 0.9697, 0.9553381, 0.9758436, 0.9803986, 0.9712009, 0.9868118, 0.9688996, 0.95512503, 0.97479874, 0.9781603, 0.96878594, 0.9859738, 0.966152, 0.9532951, 0.9738427, 0.9782656, 0.9684932, 0.985248, 0.9671049, 0.95541996, 0.97492945, 0.97978914, 0.97328216, 0.98564047, 0.96936023, 0.95410824, 0.9756256, 0.98041075, 0.9715042, 0.9865208, 0.9679307, 0.9559241, 0.9756486, 0.97839075, 0.9689692, 0.98585385, 0.96564376, 0.95488334, 0.974881, 0.9788424, 0.96908575, 0.985247, 0.96674985, 0.9563808, 0.97599185, 0.9800947, 0.97359675, 0.98582673, 0.9695834, 0.95534325, 0.9761169, 0.98095053, 0.97220314, 0.98697215, 0.9684548, 0.9560432, 0.9754288, 0.978688, 0.9693797, 0.98609966, 0.9657647, 0.9547528, 0.9743542, 0.97896177, 0.96928173, 0.98567617, 0.9671459, 0.9555967, 0.9753719, 0.9804082, 0.97388417, 0.98619336, 0.9696435, 0.9549892, 0.97565234, 0.9813452, 0.97214454, 0.98721987, 0.9689552, 0.95548284, 0.9754151, 0.9799064, 0.9709001, 0.9866234, 0.9656205, 0.95703816, 0.97846675, 0.9817429, 0.9709113, 0.9873871, 0.96821755, 0.95996416, 0.9799967, 0.9825756, 0.9749742, 0.9878142, 0.9695191, 0.9604463, 0.9815068, 0.9830374, 0.9726734, 0.9878776, 0.9677372, 0.9605597, 0.979423, 0.98052716, 0.9694731, 0.9866186, 0.9637646, 0.9586657, 0.97787786, 0.98074704, 0.96993166, 0.98627657, 0.96552783, 0.95960516, 0.9793706, 0.9818455, 0.9744007, 0.98662937, 0.96827847, 0.9582282, 0.9795236, 0.98238075, 0.9727595, 0.9876424, 0.96805423, 0.9592124, 0.979596, 0.9807035, 0.97086483, 0.98693055, 0.96667385, 0.9577133, 0.9793602, 0.9809663, 0.97075164, 0.9863549, 0.96809834, 0.9596679, 0.9801925, 0.9820907, 0.97512156, 0.9868612, 0.97062284, 0.9586717, 0.981043, 0.983444, 0.97383434, 0.9882459, 0.9708512, 0.96071666, 0.9814253, 0.98219407, 0.9726389, 0.98770696, 0.9688692, 0.9607194, 0.9804283, 0.9821214, 0.971881, 0.9872644, 0.969267, 0.9621091, 0.9815444, 0.9826393, 0.9757701, 0.98777705, 0.97161055, 0.9603277, 0.98136353, 0.9830679, 0.97408944, 0.98855585, 0.9702388, 0.960855, 0.98169017, 0.98171955, 0.9728794, 0.98736805, 0.9671756, 0.9578232, 0.98078996, 0.9815283, 0.97186387, 0.98700404, 0.96730053, 0.95953953, 0.9821415, 0.98282766, 0.97563285, 0.9877764, 0.96979296, 0.95681, 0.98175544, 0.9831651, 0.9724664, 0.9885068, 0.96944255, 0.9595596, 0.981355, 0.98105776, 0.970214, 0.98781663, 0.96641326, 0.95853186, 0.98054343, 0.9813183, 0.9704661, 0.9875709, 0.96815085, 0.95987284, 0.981313, 0.98113763, 0.9737161, 0.98819596, 0.96918035, 0.9587496, 0.9800954, 0.98335546, 0.9730604, 0.98693776, 0.96738964, 0.9619897, 0.98197263, 0.981963, 0.96949196, 0.98587227, 0.96527195, 0.96032155, 0.9802302, 0.983321, 0.97354275, 0.9880866, 0.9707384, 0.9634186, 0.983013, 0.9838763, 0.9775079, 0.98845994, 0.9732982, 0.9629157, 0.9833404, 0.9855408, 0.9757721, 0.9892135, 0.97189236, 0.96484846, 0.98245245, 0.9821593, 0.9710315, 0.9878676, 0.96987176, 0.96353036, 0.9812304, 0.9837124, 0.9726891, 0.9873755, 0.9706771, 0.96418875, 0.981502, 0.98413616, 0.9748995, 0.98757946, 0.97213537, 0.9631887, 0.98166674, 0.9845508, 0.9721437, 0.98854893, 0.9724127, 0.96496683, 0.9805171, 0.98277265, 0.9689149, 0.98671174, 0.9700846, 0.9644234, 0.9800506, 0.98315006, 0.97022176, 0.9861983, 0.9717087, 0.9653678, 0.98117495, 0.98422813, 0.9752148, 0.9874615, 0.9733725, 0.964368, 0.98205966, 0.984703, 0.9736034, 0.98849094, 0.9728784, 0.96557695, 0.9819202, 0.98357797, 0.9713825, 0.98698676, 0.9708344, 0.96433085, 0.9806358, 0.9836142, 0.9701881, 0.9861951, 0.97106284, 0.9645718, 0.98120475, 0.9838589, 0.97385514, 0.9861637, 0.97303593, 0.9635239, 0.98174185, 0.98466575, 0.97089213, 0.98716253, 0.972867, 0.96382236, 0.9818785, 0.98318833, 0.96886224, 0.98633003, 0.9713924, 0.9628176, 0.9809749, 0.98318803, 0.96878874, 0.9858821, 0.9721856, 0.9633011, 0.9815035, 0.98417044, 0.97259885, 0.98709035, 0.9752778, 0.9607454, 0.98275805, 0.9853403, 0.97142166, 0.988167, 0.9741666, 0.9630842, 0.98265266, 0.9839361, 0.96974325, 0.9868845, 0.9731198, 0.9623359, 0.9819745, 0.9842837, 0.9685337, 0.9874005, 0.97410345, 0.9642302, 0.9831758, 0.9854508, 0.9732722, 0.98769987, 0.97570795, 0.96352315, 0.9831242, 0.98567706, 0.9703414, 0.9886736, 0.9733739, 0.96405214, 0.9825043, 0.98409516, 0.9678762, 0.98759973, 0.97266924, 0.96326894, 0.9821168, 0.9845291, 0.9688957, 0.9880178, 0.9732302, 0.96419716, 0.98284644, 0.984903, 0.97399193, 0.98855805, 0.97595984, 0.9639617, 0.98389894, 0.98585004, 0.9714322, 0.9893645, 0.97483146, 0.9640162, 0.9833683, 0.9834718, 0.9684428, 0.9881534, 0.97282434, 0.96310467, 0.98281884, 0.98362297, 0.96938443, 0.9880911, 0.9728514, 0.96456134, 0.9834638, 0.9852254, 0.973658, 0.98875684, 0.97527033, 0.96415484, 0.98408914, 0.9857016, 0.9716692, 0.989277, 0.9744849, 0.96532315, 0.983584, 0.9844014, 0.96993285, 0.98808426, 0.9724816, 0.96458334, 0.9829707, 0.9847429, 0.970287, 0.9876645, 0.9732959, 0.9655207, 0.98337054, 0.9854395, 0.97461843, 0.98818874, 0.97557586, 0.9636781, 0.98374295, 0.9864085, 0.9727879, 0.9891794, 0.97509515, 0.96410364, 0.98319584, 0.9844921, 0.9695508, 0.9879153, 0.9729163, 0.96343195, 0.98259455, 0.98436594, 0.96962184, 0.9872748, 0.97365576, 0.96461284, 0.9835615, 0.9852905, 0.9735877, 0.9881648, 0.97547793, 0.9637152, 0.98362726, 0.9858137, 0.9710678, 0.98948133, 0.97597426, 0.96864754, 0.9863109, 0.98684126, 0.97047305, 0.98854256, 0.9747089, 0.96595764, 0.984993, 0.98609793, 0.97132045, 0.9883592, 0.97478443, 0.96572334, 0.9851423, 0.98686486, 0.9741538, 0.98858917, 0.97666, 0.96368474, 0.9844593, 0.98662525, 0.97120786, 0.98934937, 0.97512496, 0.96409, 0.9838964, 0.98510784, 0.96793985, 0.98811173, 0.9721404, 0.96410817, 0.9835282, 0.9849984, 0.96794355, 0.9875152, 0.97254443, 0.9650939, 0.984885, 0.9857867, 0.9719362, 0.9880844, 0.9749917, 0.9648891, 0.9846197, 0.9863623, 0.97071606, 0.9888178, 0.9741737, 0.96528107, 0.9839735, 0.984824, 0.96637094, 0.98736227, 0.9724064, 0.9642781, 0.98385936, 0.9838784, 0.96698743, 0.9871945, 0.97296214, 0.96541405, 0.9837887, 0.9825331, 0.9694513, 0.9873908, 0.97443104, 0.96432716, 0.98509824, 0.9834252, 0.96733296, 0.9884073, 0.9740167, 0.964123, 0.98471385, 0.979657, 0.9646466, 0.9868132, 0.9720241, 0.9631874, 0.9845213, 0.9791126, 0.9669533, 0.9862005, 0.972868, 0.9635384, 0.98513985, 0.97938144, 0.96875775, 0.9869243, 0.9761001, 0.9638004, 0.98598874, 0.98083836, 0.9680103, 0.98783684, 0.9752185, 0.9642055, 0.9853328, 0.9783095, 0.9651593, 0.9866761, 0.97299314, 0.96256316, 0.9823775, 0.9780694, 0.96419317, 0.985489, 0.9736301, 0.9632196, 0.9825619, 0.9776389, 0.96664184, 0.98573405, 0.9741555, 0.9620943, 0.9822584, 0.9785929, 0.9627537, 0.9868053, 0.9733359, 0.96301466, 0.9812352, 0.97665036, 0.9602975, 0.9854183, 0.97085774, 0.961185, 0.97938293, 0.9775103, 0.9606438, 0.98456925, 0.97190887, 0.9610547, 0.9804999, 0.9794653, 0.96460086, 0.98526657, 0.9735284, 0.95843387, 0.9809523, 0.9795402, 0.961628, 0.9870018, 0.97370255, 0.96032363, 0.9813923, 0.97718936, 0.95724547, 0.9850914, 0.9717757, 0.95966333, 0.9791037, 0.9761801, 0.95908916, 0.98435163, 0.9721114, 0.9612168, 0.9794612, 0.97718155, 0.964721, 0.9856918, 0.97381103, 0.9601093, 0.9804484, 0.97848433, 0.96365345, 0.98641956, 0.9736153, 0.961107, 0.9809217, 0.9765302, 0.9610951, 0.9846273, 0.9707205, 0.96050274, 0.97953653, 0.9764316, 0.9599922, 0.9834205, 0.9708209, 0.96217805, 0.9798813, 0.97835994, 0.96541494, 0.98449904, 0.9738921, 0.9630996, 0.9823306, 0.980135, 0.96499723, 0.9859551, 0.97437006, 0.96647847, 0.98254424, 0.977879, 0.95967484, 0.9843016, 0.9727604, 0.96558493, 0.981571, 0.97784346, 0.9597401, 0.9836137, 0.9730899, 0.9666659, 0.9822569, 0.97945386, 0.96598065, 0.9842867, 0.97449964, 0.96527207, 0.9824427, 0.98076916, 0.9645422, 0.9860462, 0.97431254, 0.9669986, 0.9821593, 0.9782476, 0.9632761, 0.9854391, 0.97312623, 0.96625173, 0.98164225, 0.9780933, 0.9629567, 0.9853713, 0.97431517, 0.9672643, 0.9829776, 0.9795284, 0.9689145, 0.98605675, 0.9754621, 0.96552193, 0.98319966, 0.97992194, 0.9663639, 0.98705226, 0.9747343, 0.9670929, 0.9826047, 0.9782592, 0.9639039, 0.9860738, 0.97281575, 0.9665501, 0.98126113, 0.9775123, 0.962762, 0.9852094, 0.9722819, 0.9673862, 0.98166853, 0.97778517, 0.9673941, 0.9854043, 0.97527677, 0.96592873, 0.9822407, 0.979326, 0.9646233, 0.98671, 0.97470653, 0.9665129, 0.9817129, 0.9768711, 0.96217287, 0.98567986, 0.9729201, 0.9654493, 0.9801871, 0.97727317, 0.9616646, 0.9848321, 0.97341025, 0.96612585, 0.98156977, 0.9797314, 0.9711222, 0.9860436, 0.9755741, 0.96474296, 0.9821913, 0.9813084, 0.9677297, 0.9872479, 0.974759, 0.9656767, 0.9821218, 0.97902083, 0.9660063, 0.9862856, 0.9730796, 0.9647643, 0.98118836, 0.97942203, 0.96647984, 0.98575085, 0.97415596, 0.9655527, 0.9822945, 0.98017603, 0.971073, 0.98631346, 0.9757893, 0.96480334, 0.9825352, 0.98086023, 0.96935594, 0.9872863, 0.97558224, 0.9658657, 0.9824057, 0.97925663, 0.96745, 0.9864437, 0.97396, 0.96549433, 0.98175275, 0.97941095, 0.9676753, 0.9861459, 0.9744033, 0.96618503, 0.98244864, 0.9801281, 0.9718643, 0.9866523, 0.97610384, 0.9651509, 0.9827074, 0.98039895, 0.9694321, 0.9875638, 0.9760164, 0.9664934, 0.9826489, 0.9790405, 0.9671719, 0.9865017, 0.97412646, 0.96545726, 0.98164594, 0.97916734, 0.96675473, 0.9861383, 0.9744058, 0.96617794, 0.98259366, 0.97986925, 0.9717794, 0.98663515, 0.97609055, 0.9648516, 0.9830757, 0.9806486, 0.9692057, 0.9874057, 0.9758793, 0.96520483, 0.9823283, 0.9777583, 0.96590257, 0.9861691, 0.974324, 0.9642081, 0.98140097, 0.9781259, 0.96556807, 0.98570466, 0.97473985, 0.9656104, 0.9819303, 0.97912824, 0.9698944, 0.98606896, 0.97656745, 0.96424526, 0.9826561, 0.97897184, 0.9665218, 0.98638105, 0.97572744, 0.96598524, 0.9828903, 0.97570014, 0.96435225, 0.98515606, 0.97373295, 0.9660522, 0.9820263, 0.97594655, 0.96504486, 0.9850986, 0.9742149, 0.96713376, 0.9833361, 0.97766656, 0.97001565, 0.98562425, 0.9758448, 0.9661579, 0.98336524, 0.97867227, 0.9675245, 0.98647815, 0.9758446, 0.9666636, 0.9830306, 0.9755584, 0.9640058, 0.9850937, 0.9741241, 0.96610814, 0.98178273, 0.9764691, 0.96483326, 0.9848594, 0.9744985, 0.96688634, 0.9825535, 0.97750515, 0.9695813, 0.98541355, 0.9759656, 0.96554023, 0.9828566, 0.97815174, 0.9668774, 0.986344, 0.975342, 0.96636325, 0.98222214, 0.97535706, 0.96357805, 0.9851837, 0.9732529, 0.96586746, 0.9816466, 0.9755104, 0.9634703, 0.9846065, 0.9734885, 0.96678746, 0.9821708, 0.9766176, 0.967975, 0.985314, 0.9752451, 0.9657109, 0.982947, 0.9783009, 0.9660356, 0.9859198, 0.9746652, 0.96627074, 0.982371, 0.9740501, 0.96131426, 0.983913, 0.97292906, 0.9650823, 0.98100096, 0.9709719, 0.95646155, 0.9831114, 0.9719975, 0.9639546, 0.9797758, 0.9719171, 0.9606689, 0.98279476, 0.9725648, 0.96391773, 0.97884834, 0.97046876, 0.95459235, 0.98322594, 0.97208, 0.9644127, 0.978434, 0.96921015, 0.9504516, 0.9821067, 0.96907043, 0.96229684, 0.97779787, 0.9727068, 0.95354146, 0.9815668, 0.9697712, 0.9651343, 0.97776216, 0.97335976, 0.96467054, 0.9837019, 0.9715687, 0.96185756, 0.97959113, 0.97669035, 0.9628575, 0.9855924, 0.9709557, 0.9615503, 0.980083, 0.97602445, 0.960648, 0.984261, 0.96894956, 0.96161336, 0.9777028, 0.97466826, 0.9580291, 0.98343295, 0.96856266, 0.96183175, 0.9800909, 0.9773194, 0.96635413, 0.9843784, 0.9707083, 0.9601825, 0.981186748, 0.97918725, 0.96373993, 0.98564583, 0.9709344, 0.9607058, 0.98090327, 0.9766873, 0.9638554, 0.9844541, 0.96967375, 0.9590645, 0.97956216, 0.9763529, 0.961935, 0.9843334, 0.97044486, 0.9609487, 0.9803278, 0.9773727, 0.9657995, 0.9845917, 0.97048527, 0.9585423, 0.9809707, 0.9781748, 0.96161556, 0.9850959, 0.96910375, 0.95819014, 0.98005646, 0.9759794, 0.961107, 0.9842336, 0.9714858, 0.9617999, 0.98195505, 0.97993225, 0.96694297, 0.98422587, 0.9714033, 0.96326613, 0.98373127, 0.9814031, 0.97300273, 0.9842478, 0.9718196, 0.9614866, 0.98387295, 0.98261, 0.97277236, 0.9850513, 0.9710423, 0.96214837, 0.98406893, 0.98079944, 0.9716166, 0.9831904, 0.9686979, 0.96094656, 0.98319536, 0.9811247, 0.97117513, 0.9823236, 0.9693107, 0.9622402, 0.9839538, 0.98202974, 0.97416896, 0.9827345, 0.9710554, 0.9605268, 0.98401606, 0.9828255, 0.9720566, 0.9838696, 0.9702616, 0.9608276, 0.98377603, 0.9805535, 0.9703818, 0.98203737, 0.96664363, 0.95954424, 0.98298675, 0.9809538, 0.9709956, 0.9816504, 0.9670971, 0.96061546, 0.9835926, 0.98172474, 0.97389525, 0.98190814, 0.9697043, 0.95917994, 0.98381376, 0.9821444, 0.97189605, 0.9826407, 0.9689399, 0.9594606, 0.98378897, 0.9792722, 0.9695183, 0.9805964, 0.96618384, 0.9585286, 0.9832674, 0.97943395, 0.9701227, 0.97993714, 0.9669444, 0.95999986, 0.984371, 0.980314, 0.97346544, 0.98105973, 0.9687899, 0.9592189, 0.9846458, 0.98108476, 0.97276884, 0.98244494, 0.96843296, 0.9607424, 0.98426455, 0.9791362, 0.9710603, 0.98084164, 0.96583706, 0.95954204, 0.9836169, 0.9794652, 0.9713438, 0.9801624, 0.966407, 0.9610285, 0.9842361, 0.9805838, 0.9745462, 0.9809596, 0.9688352, 0.95969486, 0.98466724, 0.9814828, 0.9731371, 0.98223466, 0.9688655, 0.9608316, 0.9843514, 0.97950804, 0.97093606, 0.98076, 0.96627986, 0.9595079, 0.9835196, 0.9799651, 0.97172785, 0.9803632, 0.96677667, 0.96125865, 0.98414236, 0.9810556, 0.97489387, 0.98125035, 0.968809, 0.9602091, 0.9845144, 0.9817514, 0.9734624, 0.9825675, 0.9687773, 0.96153057, 0.98426557, 0.9794871, 0.9714773, 0.9811319, 0.9661846, 0.9603423, 0.9836232, 0.9798931, 0.9714201, 0.980357, 0.9668695, 0.96159405, 0.9841949, 0.9809353, 0.9746256, 0.9812408, 0.96895224, 0.96054286, 0.984584, 0.9817651, 0.97332823, 0.98270714, 0.96890944, 0.96153444, 0.9841995, 0.979745, 0.9714696, 0.9812966, 0.9660671, 0.9601728, 0.98348355, 0.98021287, 0.97148514, 0.980454, 0.96664697, 0.96144086, 0.98404145, 0.98122185, 0.974708, 0.9812428, 0.96872026, 0.96033084, 0.9845079, 0.9821192, 0.973443, 0.98267895, 0.96869624, 0.961374, 0.984088659, 0.979885101, 0.970913, 0.9810821, 0.96559983, 0.9603774, 0.983653188, 0.980143368, 0.971109927, 0.980211496, 0.9660503, 0.96173185, 0.984358072, 0.981372952, 0.97501355, 0.9812899, 0.9684272, 0.9606122, 0.9841308, 0.9820646, 0.97293997, 0.98246706, 0.9681637, 0.9619006, 0.983935654, 0.980040789, 0.9713075, 0.9811339, 0.96583205, 0.9604947, 0.9830895, 0.98076826, 0.9713684, 0.9803966, 0.96632206, 0.96180916, 0.98386997, 0.98192495, 0.9744582, 0.98111206, 0.96839494, 0.96021205, 0.98398364, 0.9825186, 0.9726485, 0.98238, 0.96812797, 0.9610509, 0.98358065, 0.97994196, 0.9703854, 0.98078144, 0.96555173, 0.95950514, 0.9827685, 0.98021954, 0.9703756, 0.9799169, 0.9658549, 0.96050954, 0.9833858, 0.98111767, 0.9737887, 0.9809021, 0.96786803, 0.9591906, 0.98391473, 0.98185265, 0.9723408, 0.98219097, 0.9680578, 0.9607763, 0.98361975, 0.9799708, 0.9704512, 0.98087114, 0.9654579, 0.9593693, 0.9828734, 0.98036355, 0.97035044, 0.97998834, 0.9660492, 0.9607368, 0.9835376, 0.98144346, 0.97385865, 0.9808988, 0.96825594, 0.9596661, 0.9838986, 0.9820745, 0.9724883, 0.9822486, 0.96813524, 0.96096814, 0.9834876, 0.98005986, 0.9702036, 0.9808625, 0.9656466, 0.95944744, 0.9830621, 0.98034483, 0.9702709, 0.9799558, 0.96600914, 0.96078986, 0.9835276, 0.9814447, 0.97348696, 0.98085815, 0.96809006, 0.9597714, 0.98403937, 0.98220295, 0.97228265, 0.9822724, 0.96818817, 0.9610197, 0.9837061, 0.98010087, 0.9699782, 0.980738, 0.9654557, 0.95953083, 0.9829304, 0.98038495, 0.9700739, 0.97982943, 0.9658635, 0.96088475, 0.9836104, 0.981413, 0.9735887, 0.98082745, 0.96808684, 0.9597808, 0.98397404, 0.9821369, 0.9723859, 0.98210865, 0.9681249, 0.9609156, 0.9838072, 0.98008657, 0.97034067, 0.98063594, 0.9654605, 0.9593684, 0.98334634, 0.98040396, 0.9701129, 0.97991014, 0.965871, 0.9607523, 0.9839999, 0.98138535, 0.97361314, 0.9809233, 0.9679878, 0.9597228, 0.9843301, 0.9821069, 0.972313, 0.9822548, 0.9679863, 0.96067333, 0.9840418, 0.9800687, 0.9701573, 0.98071516, 0.96535194, 0.95957124, 0.9834537, 0.980448, 0.9696684, 0.98005074, 0.9660118, 0.9606795, 0.98387885, 0.98152775, 0.97332394, 0.98090804, 0.9680359, 0.9594967, 0.98435163, 0.9823619, 0.9714518, 0.98239684, 0.9681346, 0.96047413, 0.9840583, 0.98046565, 0.9692104, 0.9810204, 0.96578896, 0.9593027, 0.9833081, 0.9807164, 0.9690891, 0.98044753, 0.9659498, 0.96106374, 0.98427826, 0.9819839, 0.973794, 0.98174816, 0.9687789, 0.9608009, 0.98490244, 0.983026, 0.9728505, 0.9832108, 0.96938163, 0.9621018, 0.9850514, 0.9812688, 0.9703922, 0.98205745, 0.9674901, 0.96109235, 0.98404676, 0.9817334, 0.97041726, 0.98115325, 0.9672547, 0.96195996, 0.9844679, 0.98256636, 0.97367656, 0.981681, 0.96865034, 0.9612255, 0.9847927, 0.98326325, 0.97173226, 0.9828479, 0.96897787, 0.96231294, 0.9846585, 0.9813949, 0.97062474, 0.9819723, 0.9674509, 0.96117043, 0.9841893, 0.9820682, 0.9707243, 0.9818123, 0.96837425, 0.9618815, 0.98455507, 0.9828589, 0.97454697, 0.98259896, 0.9707728, 0.9607629, 0.98475444, 0.98370844, 0.9730119, 0.9838266, 0.97035325, 0.96222895, 0.9849097, 0.9821008, 0.97153205, 0.9826581, 0.9682643, 0.96110183, 0.98443085, 0.9822946, 0.97135764, 0.9824422, 0.969177, 0.9624311, 0.98514265, 0.9831999, 0.9750274, 0.9830296, 0.97107196, 0.96170664, 0.98556334, 0.98363334, 0.9735348, 0.9840667, 0.9710017, 0.96308005, 0.9850772, 0.9821452, 0.9714975, 0.9827619, 0.9686284, 0.9620622, 0.98430914, 0.9823648, 0.97147137, 0.98185194, 0.9697062, 0.9622432, 0.98503995, 0.98350775, 0.9742242, 0.9822506, 0.97106045, 0.9609019, 0.9850738, 0.9839983, 0.9728204, 0.98399216, 0.9709446, 0.96181643, 0.9844823, 0.98128444, 0.9699146, 0.9825553, 0.9686312, 0.95957136, 0.98374915, 0.9818563, 0.9689121, 0.9817417, 0.9687063, 0.9600629, 0.98437613, 0.9823294, 0.9741106, 0.9824125, 0.9716708, 0.95993423, 0.9842194, 0.98194295, 0.97146136, 0.9830305, 0.9703114, 0.95942205, 0.9833776, 0.98006195, 0.97004044, 0.98157024, 0.9679712, 0.95801747, 0.98274696, 0.97985613, 0.96954787, 0.9811669, 0.9691152, 0.95991856, 0.9839481, 0.9813423, 0.9744761, 0.9822257, 0.97157526, 0.9595259, 0.9850988, 0.9825211, 0.97412, 0.9837058, 0.97184783, 0.96125966, 0.9846236, 0.9800085, 0.97191316, 0.98271817, 0.9690618, 0.95949703, 0.9838364, 0.9799049, 0.97125137, 0.9820699, 0.9695136, 0.9610985, 0.98415923, 0.98119503, 0.9748454, 0.98285806, 0.97150075, 0.9599961, 0.98536366, 0.982089, 0.97270703, 0.9840419, 0.9715435, 0.9609646, 0.98515874, 0.9797075, 0.97140443, 0.9830405, 0.96966845, 0.9598908, 0.98444945, 0.9801152, 0.97085494, 0.9821485, 0.96992344, 0.96182936, 0.9850833, 0.98184276, 0.97481537, 0.98295116, 0.9722725, 0.96027184, 0.985477, 0.98231125, 0.97381115, 0.98416144, 0.97266847, 0.9618182, 0.9852657, 0.98029053, 0.97204936, 0.98275745, 0.96991056, 0.9603311, 0.98475665, 0.9808847, 0.9727389, 0.9826185, 0.97165537, 0.9628105, 0.9859542, 0.9828651, 0.9769332, 0.9832742, 0.9739008, 0.9609962, 0.98605525, 0.98389685, 0.97452277, 0.98460305, 0.9749009, 0.9621548, 0.98588675, 0.9823105, 0.9733927, 0.9831719, 0.9721343, 0.9601374, 0.9855951, 0.9825797, 0.9728966, 0.9829848, 0.9727801, 0.96176386, 0.9861323, 0.98337555, 0.9770594, 0.9839766, 0.97481936, 0.96082455, 0.9864064, 0.9839892, 0.97567767, 0.98495686, 0.9754758, 0.96152043, 0.98600125, 0.98149985, 0.9730383, 0.9835888, 0.97382486, 0.9595516, 0.9851794, 0.9814813, 0.9730524, 0.98317176, 0.9742914, 0.96107405, 0.9855269, 0.98271185, 0.97557634, 0.98351824, 0.9757741, 0.9606223, 0.9863326, 0.9834627, 0.97464776, 0.98452145, 0.9764963, 0.96221805, 0.9859733, 0.98238015, 0.973724, 0.983488, 0.9743673, 0.96048313, 0.9857733, 0.9823341, 0.97350216, 0.98333055, 0.9750979, 0.9618189, 0.9858891, 0.9831031, 0.97447, 0.98380363, 0.97666204, 0.9603122, 0.98620796, 0.98383385, 0.9737742, 0.9848875, 0.97674555, 0.9613123, 0.9858243, 0.98110056, 0.9698968, 0.9831623, 0.9741333, 0.95967716, 0.98521066, 0.98104686, 0.97019976, 0.9826911, 0.9745135, 0.9610409, 0.9854807, 0.9819891, 0.97338176, 0.9830767, 0.97619003, 0.9596079, 0.9859788, 0.9825833, 0.971654, 0.98415625, 0.97615826, 0.96134865, 0.9858498, 0.9803429, 0.9691132, 0.98282504, 0.97380006, 0.95977557, 0.9855487, 0.98078316, 0.96949667, 0.9824123, 0.97443, 0.96186703, 0.9861443, 0.9819926, 0.9724399, 0.9829387, 0.9759458, 0.96060723, 0.98645705, 0.9829607, 0.97172505, 0.9842284, 0.9763031, 0.9619937, 0.98637515, 0.9807788, 0.96991104, 0.98275733, 0.973693, 0.95968026, 0.9857059, 0.9807098, 0.9684151, 0.98219097, 0.9742357, 0.96107936, 0.98591703, 0.9820078, 0.9724726, 0.98292845, 0.9757933, 0.960206, 0.98661435, 0.98290944, 0.969674, 0.984436, 0.97635704, 0.96152925, 0.9863588, 0.98085266, 0.9678808, 0.9830742, 0.97412044, 0.9604163, 0.9860133, 0.98099434, 0.9675385, 0.9826775, 0.9740717, 0.9617368, 0.9863203, 0.98182744, 0.971176, 0.98316056, 0.9755976, 0.9604218, 0.9866167, 0.9823816, 0.96922606, 0.98445106, 0.9761594, 0.9617492, 0.98637843, 0.98062277, 0.96742576, 0.98320645, 0.97399193, 0.96016216, 0.9858839, 0.98117274, 0.9679139, 0.9828531, 0.9744984, 0.9617785, 0.9862194, 0.9821849, 0.97192794, 0.98360986, 0.9762289, 0.96059555, 0.98670584, 0.9833912, 0.9713879, 0.9851224, 0.9768584, 0.9620386, 0.9866957, 0.98150796, 0.9695775, 0.9838584, 0.975006, 0.96057445, 0.9862244, 0.9816867, 0.96967596, 0.9836006, 0.97568613, 0.96192473, 0.98660964, 0.9823627, 0.97207713, 0.9837954, 0.9767188, 0.95966214, 0.98664916, 0.9829355, 0.9711665, 0.9850519, 0.9768783, 0.96184146, 0.98704123, 0.98129475, 0.9700804, 0.9839136, 0.9749893, 0.9608242, 0.9864697, 0.98166203, 0.97076267, 0.9836759, 0.9754843, 0.9624152, 0.98694193, 0.9825007, 0.9736221, 0.98396623, 0.97732496, 0.9611745, 0.9872945, 0.9830678, 0.97141606, 0.98468, 0.9773801, 0.9623474, 0.98726416, 0.9813004, 0.9692796, 0.98359656, 0.97544324, 0.9610427, 0.98681426, 0.98153716, 0.96912766, 0.98295116, 0.97551745, 0.9625117, 0.9872265, 0.9827483, 0.9717613, 0.9835655, 0.9768902, 0.96080023, 0.987416, 0.98342866, 0.9707243, 0.98501956, 0.976814, 0.9619404, 0.98684305, 0.98129374, 0.9677156, 0.98364973, 0.9748121, 0.9605002, 0.98631626, 0.9812031, 0.967727, 0.9830416, 0.9749162, 0.961717, 0.9867773, 0.9823037, 0.9713221, 0.98370326, 0.9766991, 0.9604442, 0.98718107, 0.98299235, 0.9698989, 0.9850176, 0.9766426, 0.96154094, 0.98698896, 0.9814106, 0.9676518, 0.9838793, 0.97455853, 0.96005356, 0.9863885, 0.9814705, 0.9679321, 0.9834386, 0.97503155, 0.96174556, 0.98688227, 0.9824039, 0.9713863, 0.98390436, 0.9769194, 0.9604109, 0.987195, 0.9833573, 0.9705799, 0.985247, 0.9769791, 0.9616249, 0.9869114, 0.9811984, 0.96820307, 0.98403305, 0.9751991, 0.9602368, 0.9865192, 0.98169243, 0.96805376, 0.9836622, 0.9754462, 0.9617224, 0.98698026, 0.9831124, 0.97192603, 0.9843275, 0.9773309, 0.96039176, 0.9873913, 0.9838997, 0.9707147, 0.9854983, 0.977376, 0.9616593, 0.98714787, 0.98199564, 0.96907884, 0.98413914, 0.9755435, 0.96027535, 0.9865565, 0.98212254, 0.9685203, 0.9838374, 0.9759198, 0.9621708, 0.9871333, 0.98291576, 0.9718312, 0.9841875, 0.9776833, 0.9607823, 0.9874809, 0.98339134, 0.9700132, 0.9854683, 0.9776783, 0.96193546, 0.987293, 0.98153925, 0.9676079, 0.98422813, 0.97582644, 0.96090907, 0.9869897, 0.9820338, 0.96808094, 0.98382187, 0.9763017, 0.96243805, 0.9873241, 0.9829108, 0.97140974, 0.98439634, 0.9778805, 0.96097445, 0.98757464, 0.9833684, 0.9705832, 0.9856509, 0.9782575, 0.96212643, 0.9875794, 0.9816634, 0.9686914, 0.98449624, 0.97640455, 0.9608562, 0.9872149, 0.98201793, 0.9683833, 0.9839189, 0.9766035, 0.9620199, 0.98740023, 0.98305225, 0.9719087, 0.9846816, 0.97839326, 0.9606677, 0.9876697, 0.98377675, 0.9706904, 0.9859317, 0.97838175, 0.96216404, 0.9876391, 0.98186654, 0.9684294, 0.9846972, 0.97662246, 0.9608614, 0.987183, 0.9819901, 0.9682464, 0.9842911, 0.976595, 0.96200097, 0.98748744, 0.98277354, 0.9718492, 0.98460346, 0.9783831, 0.9610679, 0.9880627, 0.9836791, 0.9709691, 0.98587483, 0.9786318, 0.9624237, 0.9879039, 0.9820733, 0.9690433, 0.9846709, 0.97681695, 0.96097827, 0.987576, 0.9824726, 0.96947986, 0.9843276, 0.9772141, 0.9626175, 0.9879155, 0.98353153, 0.9730515, 0.98493445, 0.97868174, 0.96118736, 0.98822033, 0.9840596, 0.9716393, 0.9860086, 0.9786914, 0.9625038, 0.9881108, 0.98201954, 0.96950364, 0.98469627, 0.97656304, 0.9611881, 0.98759913, 0.98240846, 0.96939385, 0.9843722, 0.97693014, 0.9625822, 0.9879946, 0.98317176, 0.97293663, 0.984815, 0.9784573, 0.9614328, 0.9881638, 0.9834089, 0.9714753, 0.98606396, 0.978526, 0.962741, 0.9880425, 0.9821952, 0.969362, 0.9846629, 0.9767283, 0.9612833, 0.9875095, 0.98221624, 0.96879643, 0.98436767, 0.9769772, 0.9627482, 0.9879297, 0.98323435, 0.9728933, 0.9848689, 0.97859174, 0.96138996, 0.98832816, 0.98433316, 0.97128004, 0.9861453, 0.9788182, 0.9628723, 0.98813117, 0.9824606, 0.96909094, 0.9850006, 0.97659034, 0.9616527, 0.98780566, 0.9829308, 0.969256043, 0.984480441, 0.9768058, 0.962701, 0.9881662, 0.9836975, 0.972806096, 0.985111535, 0.9786687, 0.9614776, 0.9884057, 0.9842371, 0.9721294, 0.98618996, 0.97888887, 0.9628648, 0.98825467, 0.9829136, 0.97119236, 0.98503405, 0.97702515, 0.9614754, 0.9877439, 0.9833094, 0.9716136, 0.9847743, 0.9772307, 0.96264976, 0.9881764, 0.984124, 0.97478694, 0.9855158, 0.9787482, 0.9613623, 0.98862433, 0.9849585, 0.97415733, 0.9867966, 0.97895765, 0.9628377, 0.98862326, 0.9833495, 0.9714551, 0.9856891, 0.9771408, 0.96151084, 0.9881088, 0.98349845, 0.97174364, 0.9851297, 0.97726816, 0.96300095, 0.9883478, 0.9844934, 0.97508097, 0.9856121, 0.9788512, 0.96149355, 0.9886065, 0.985264, 0.9738108, 0.98677707, 0.97926736, 0.963029, 0.9887057, 0.9833565, 0.97074324, 0.9856601, 0.97742575, 0.9616593, 0.9882444, 0.9835735, 0.97055525, 0.9851044, 0.9777568, 0.96338105, 0.9885755, 0.9843795, 0.97422093, 0.98510796, 0.9791753, 0.9622551, 0.9888631, 0.984903, 0.973133, 0.986454, 0.9791997, 0.9633271, 0.98863834, 0.9832388, 0.9708053, 0.98518026, 0.9773934, 0.96191055, 0.9882758, 0.9829003, 0.97077817, 0.9848199, 0.9777134, 0.9634653, 0.9886636, 0.98390275, 0.9748275, 0.98563945, 0.97931606, 0.96211386, 0.9889493, 0.98450005, 0.9734867, 0.9866712, 0.97930187, 0.9634465, 0.9887959, 0.98268896, 0.9718242, 0.98555815, 0.9775244, 0.9622291, 0.9883295, 0.9830148, 0.9719429, 0.9852742, 0.97781163, 0.9637141, 0.9886839, 0.98366183, 0.9748356, 0.98560447, 0.97914344, 0.9622113, 0.9888678, 0.9844676, 0.9733438, 0.98661625, 0.9792382, 0.96366936, 0.9887605, 0.98268455, 0.97131056, 0.98526216, 0.97720075, 0.9622359, 0.98827237, 0.9825683, 0.97106993, 0.9847713, 0.9773432, 0.96389407, 0.9887033, 0.98354065, 0.97425294, 0.98545444, 0.9789829, 0.9624366, 0.98894334, 0.9842843, 0.97310567, 0.9864974, 0.9790301, 0.96362466, 0.9887683, 0.98241425, 0.97053987, 0.98522234, 0.9771903, 0.9622405, 0.9882691, 0.98268294, 0.97067463, 0.98480403, 0.97756404, 0.96346384, 0.988565, 0.9834742, 0.9740534, 0.985397, 0.97912836, 0.9621915, 0.98888355, 0.9842292, 0.9729663, 0.9865517, 0.97917205, 0.9637982, 0.9887988, 0.9826048, 0.97134054, 0.9855121, 0.9776593, 0.962729, 0.98845404, 0.9829941, 0.97145826, 0.9852248, 0.9777901, 0.9639575, 0.9887531, 0.98370224, 0.97478616, 0.98576003, 0.9792778, 0.9626804, 0.989007, 0.98465365, 0.97344816, 0.9867859, 0.97935617, 0.96381056, 0.98895454, 0.9829822, 0.97130275, 0.9857847, 0.97779775, 0.9624735, 0.98853046, 0.9831918, 0.97119707, 0.9853478, 0.97780037, 0.96377224, 0.9888108, 0.9839564, 0.97446877, 0.98580116, 0.97929424, 0.9622318, 0.98913085, 0.98459876, 0.97288877, 0.98677653, 0.9793727, 0.96337575, 0.9890826, 0.98299396, 0.9712705, 0.98577636, 0.9776462, 0.96221966, 0.988582, 0.98335695, 0.9715351, 0.98545223, 0.97776777, 0.9635128, 0.988831, 0.98418313, 0.9748506, 0.98593706, 0.9791566, 0.9621713, 0.98911965, 0.9848674, 0.97388756, 0.98699164, 0.979265, 0.96344405, 0.9890189, 0.98324805, 0.9718369, 0.9858747, 0.97741115, 0.9622576, 0.988633, 0.98351943, 0.971511, 0.98553544, 0.97787535, 0.9635394, 0.98890775, 0.984481, 0.9749547, 0.9860117, 0.97938305, 0.9622869, 0.98917496, 0.9851276, 0.9736068, 0.9870063, 0.9794102, 0.96348125, 0.9889627, 0.9830935, 0.97124183, 0.98582387, 0.9774613, 0.96200097, 0.98847616, 0.9834173, 0.9718574, 0.9855965, 0.9778741, 0.96369463, 0.9888781, 0.98434645, 0.97515, 0.9861722, 0.9793245, 0.9624565, 0.9891822, 0.98491293, 0.97352356, 0.9869842, 0.97934157, 0.96347713, 0.9890938, 0.9829775, 0.970471, 0.9859139, 0.97747827, 0.96204, 0.9886635, 0.9833157, 0.97113836, 0.9855936, 0.97772205, 0.9632973, 0.9889242, 0.98376864, 0.9742309, 0.9859477, 0.9790613, 0.9620252, 0.9891242, 0.98422307, 0.9730498, 0.9870437, 0.9791006, 0.9628983, 0.9888496, 0.9823346, 0.97061, 0.9857774, 0.9773341, 0.9616869, 0.98855865, 0.98270494, 0.97057825, 0.9852609, 0.977419, 0.96274954, 0.988958, 0.9840598, 0.9747404, 0.9857625, 0.97901183, 0.9619081, 0.98924214, 0.9847327, 0.9732896, 0.9864703, 0.9789517, 0.9632466, 0.9890159, 0.97944367, 0.9688921, 0.982565, 0.97606224, 0.9616385, 0.98858345, 0.9803489, 0.96931577, 0.9833352, 0.9767999, 0.96308845, 0.98889446, 0.98324645, 0.97402, 0.98543495, 0.9787982, 0.96181524, 0.98919547, 0.9835532, 0.9724157, 0.9861642, 0.97884446, 0.9629761, 0.98902005, 0.98107314, 0.9704935, 0.98542804, 0.97707796, 0.96155286, 0.9886701, 0.9824964, 0.9702359, 0.9846224, 0.9770288, 0.9626848, 0.98902726, 0.9836263, 0.9743171, 0.9854573, 0.97863936, 0.9613068, 0.9891816, 0.9847194, 0.97292995, 0.98644406, 0.97897285, 0.9629281, 0.98906004, 0.9825316, 0.97023284, 0.98498034, 0.97686654, 0.96139514, 0.9887616, 0.9826189, 0.97036123, 0.98429835, 0.97676724, 0.9624332, 0.98881745, 0.9832772, 0.9737834, 0.98510414, 0.9777825, 0.9614545, 0.9889817, 0.9840593, 0.97190654, 0.9862113, 0.9783636, 0.9632551, 0.989036, 0.9827874, 0.969995, 0.9851136, 0.9764807, 0.9617836, 0.9885648, 0.98260033, 0.96993804, 0.984769, 0.9766975, 0.9629466, 0.9887367, 0.98332655, 0.9735947, 0.985185, 0.9785019, 0.9616557, 0.9889938, 0.9836878, 0.9722319, 0.9861021, 0.97856617, 0.9631468, 0.988917, 0.9817144, 0.9706945, 0.9850324, 0.9767353, 0.9614736, 0.9885852, 0.98222584, 0.9707713, 0.9846431, 0.97726566, 0.96309054, 0.9888821, 0.98334557, 0.9737811, 0.9853095, 0.97848296, 0.96202946, 0.989198, 0.98362863, 0.9723569, 0.98646426, 0.97863674, 0.963179, 0.9890798, 0.98203886, 0.9709936, 0.9857604, 0.976923, 0.96197253, 0.988586724, 0.982466817, 0.9711702, 0.9851908, 0.9768553, 0.9629475, 0.988868952, 0.983353138, 0.9745272, 0.98543113, 0.97820777, 0.96174634, 0.98923737, 0.98371005, 0.9723484, 0.98626554, 0.97802174, 0.96275836, 0.9891105, 0.9816274, 0.9701432, 0.9850826, 0.9757874, 0.9612085, 0.9888144, 0.98191905, 0.9704911, 0.9852538, 0.97671163, 0.96272147, 0.98902017, 0.9830017, 0.9736718, 0.98513156, 0.9777495, 0.9610288, 0.989127576, 0.983180881, 0.97154576, 0.9862693, 0.9769159, 0.9622583, 0.9889482, 0.98093456, 0.96950215, 0.9850707, 0.97512114, 0.960933, 0.9885944, 0.9818539, 0.9701835, 0.984786, 0.97535694, 0.9624637, 0.98899615, 0.9825453, 0.9731077, 0.9852555, 0.97710276, 0.96083397, 0.989242375, 0.983171523, 0.9714265, 0.98610675, 0.97711235, 0.96226436, 0.98931366, 0.9811907, 0.9694754, 0.98496324, 0.97497255, 0.96093744, 0.9887537, 0.98157895, 0.96948045, 0.98456305, 0.9752878, 0.96227485, 0.989111364, 0.982294381, 0.97268355, 0.9849673, 0.9771926, 0.96136266, 0.9895355, 0.9830788, 0.97118706, 0.9858342, 0.9771524, 0.962643, 0.9896121, 0.9810066, 0.9685281, 0.9844058, 0.9751633, 0.9614189, 0.98915476, 0.98123544, 0.9685392, 0.98405945, 0.97557175, 0.9628932, 0.9894414, 0.9823757, 0.97212505, 0.98477894, 0.97711813, 0.9616675, 0.98970866, 0.9828977, 0.9710725, 0.9856509, 0.9769825, 0.96284634, 0.9895981, 0.98103285, 0.9691172, 0.984352, 0.97487485, 0.96171224, 0.9892765, 0.9812779, 0.9690563, 0.9839571, 0.9753331, 0.96311057, 0.98958933, 0.98234737, 0.97290343, 0.98473537, 0.9771165, 0.961939, 0.9899093, 0.98314905, 0.9711283, 0.98574924, 0.9770511, 0.96309936, 0.9897861, 0.98122156, 0.9687967, 0.9844722, 0.9751589, 0.9617901, 0.9893106, 0.9812967, 0.96882194, 0.98408717, 0.9756285, 0.96324205, 0.9896455, 0.9822344, 0.9726184, 0.9847025, 0.97724324, 0.96173936, 0.98987645, 0.98310363, 0.97197306, 0.98589337, 0.97726476, 0.9631266, 0.9898661, 0.9811111, 0.9694083, 0.9845367, 0.9751511, 0.96189433, 0.989447, 0.98128086, 0.96934307, 0.98407793, 0.9754603, 0.9632166, 0.98969567, 0.9820906, 0.97297543, 0.98471916, 0.97707975, 0.9620287, 0.9899787, 0.98292625, 0.97118527, 0.9857264, 0.9769855, 0.96303713, 0.9898294, 0.98085314, 0.9690757, 0.9844455, 0.97484505, 0.96170896, 0.9894104, 0.9810868, 0.969018698, 0.983998179, 0.97497183, 0.96261114, 0.98956925, 0.9817684, 0.9715119, 0.984489441, 0.9768122, 0.96160716, 0.98988813, 0.98263127, 0.97017777, 0.9857199, 0.976781, 0.9624827, 0.989602983, 0.979897439, 0.966103256, 0.984137654, 0.9746789, 0.96177125, 0.9893719, 0.980552, 0.9674699, 0.9839736, 0.97489095, 0.9628408, 0.98952746, 0.98136723, 0.97091043, 0.9846444, 0.97659653, 0.96135616, 0.9898641, 0.9813747, 0.96868885, 0.98537177, 0.9761663, 0.9623619, 0.98971295, 0.97888446, 0.9643905, 0.9839278, 0.9738424, 0.96105886, 0.9893344, 0.9792309, 0.96474385, 0.98340917, 0.9742725, 0.96267885, 0.98952603, 0.9800653, 0.96722645, 0.9842605, 0.9758705, 0.9610704, 0.98970526, 0.9812827, 0.96767634, 0.9856078, 0.97582155, 0.96193016, 0.989659965, 0.978918135, 0.9652312, 0.9842148, 0.9738143, 0.9609174, 0.989301383, 0.979252398, 0.9648174, 0.98380256, 0.9741435, 0.962339, 0.98948288, 0.980083585, 0.9675837, 0.9841987, 0.97567767, 0.96094406, 0.98975897, 0.98058665, 0.96619564, 0.9851376, 0.9755741, 0.96210533, 0.98973656, 0.97826743, 0.96280223, 0.98393357, 0.9731856, 0.96061987, 0.9893958, 0.97839737, 0.96270835, 0.9833753, 0.97353417, 0.9620204, 0.9895532, 0.9795601, 0.96645856, 0.984124, 0.9755494, 0.9605893, 0.9898767, 0.98029983, 0.9644465, 0.9851757, 0.9756375, 0.96201056, 0.98975056, 0.97768164, 0.96206695, 0.9837728, 0.973362, 0.9604702, 0.9893495, 0.97805023, 0.96018696, 0.98225707, 0.9733825, 0.9609551, 0.9894582, 0.9791151, 0.9652885, 0.9833684, 0.9747512, 0.959211, 0.989696, 0.9805164, 0.96321064, 0.98456, 0.974532, 0.95979655, 0.9895912, 0.9775179, 0.96016705, 0.9830273, 0.9720042, 0.9586524, 0.9889922, 0.97765255, 0.9587833, 0.98214924, 0.97222644, 0.96003413, 0.98914987, 0.97858685, 0.96399695, 0.9829669, 0.9742323, 0.95876384, 0.98936033, 0.9793515, 0.9621245, 0.9842031, 0.97442687, 0.96010643, 0.98928344, 0.97647846, 0.95939803, 0.9825178, 0.97195154, 0.958663, 0.98879504, 0.9768349, 0.9594663, 0.982039, 0.9724452, 0.9601898, 0.98909867, 0.97856516, 0.9638544, 0.9828301, 0.97472864, 0.9588597, 0.9895042, 0.979734, 0.9608615, 0.98380965, 0.97478163, 0.9604506, 0.9895369, 0.9770091, 0.95811003, 0.9825286, 0.97253406, 0.95922965, 0.98910964, 0.97703904, 0.9577289, 0.98186433, 0.97292227, 0.9609138, 0.98940885, 0.97829264, 0.9638648, 0.9827473, 0.97480553, 0.95995766, 0.9898768, 0.97954476, 0.96271276, 0.98385936, 0.9745453, 0.9609075, 0.9898254, 0.97595555, 0.96054035, 0.98232496, 0.97181094, 0.9594435, 0.98946124, 0.97663194, 0.9602479, 0.98141587, 0.97183007, 0.9607623, 0.9897523, 0.9772002, 0.96411806, 0.98248947, 0.9739778, 0.9586581, 0.98997074, 0.97888273, 0.9637181, 0.98420876, 0.97456586, 0.9601498, 0.9899655, 0.97625023, 0.95979774, 0.9828898, 0.9724983, 0.9593107, 0.9895697, 0.977004, 0.9587891, 0.9819177, 0.97217, 0.9607652, 0.9898175, 0.9777787, 0.96183676, 0.98234254, 0.9725747, 0.9579406, 0.9898265, 0.9781012, 0.9602966, 0.9832894, 0.9721801, 0.959688, 0.98992306, 0.9749986, 0.9575313, 0.9821337, 0.9707263, 0.9593376, 0.98953676, 0.9752945, 0.9573194, 0.9813834, 0.97090495, 0.960174, 0.9896149, 0.9765187, 0.96253645, 0.9825689, 0.9732528, 0.95933235, 0.990039, 0.97848207, 0.9619896, 0.98371446, 0.9730375, 0.9604835, 0.98993754, 0.9760416, 0.95913327, 0.98224306, 0.9701666, 0.95885223, 0.9891078, 0.97614425, 0.959309, 0.98149604, 0.97011447, 0.96022564, 0.98924017, 0.9779101, 0.9641801, 0.98226225, 0.97212815, 0.9585755, 0.98942006, 0.9789078, 0.9625516, 0.9837577, 0.9721897, 0.95922726, 0.98947036, 0.9764172, 0.9593796, 0.9821608, 0.9691443, 0.9580876, 0.9892131, 0.97678465, 0.95929724, 0.9817384, 0.9698204, 0.9590146, 0.9894511, 0.9779311, 0.9642049, 0.9825671, 0.97153854, 0.958054, 0.98967606, 0.9789324, 0.9622129, 0.9836998, 0.9712469, 0.9587623, 0.98960114, 0.97607374, 0.9586069, 0.98213404, 0.9691723, 0.9582022, 0.98917145, 0.9769025, 0.9599371, 0.981841, 0.97022736, 0.9600063, 0.9896472, 0.9785189, 0.9630946, 0.9823242, 0.9718511, 0.95692354, 0.9897239, 0.97894454, 0.96220976, 0.98362225, 0.9708693, 0.95747, 0.9895639, 0.976222, 0.9586027, 0.9820093, 0.9680971, 0.95614946, 0.989113152, 0.976583242, 0.95736015, 0.98148835, 0.9683839, 0.95707595, 0.98876405, 0.97684, 0.9617806, 0.9816334, 0.9705185, 0.9544478, 0.98832333, 0.97695166, 0.96011126, 0.9832878, 0.97101885, 0.95562726, 0.98861116, 0.97508067, 0.95792305, 0.98206735, 0.96833426, 0.9538574, 0.9880193, 0.9757924, 0.958193, 0.9813492, 0.9693647, 0.9561304, 0.98842186, 0.97751427, 0.9632575, 0.9824004, 0.971723, 0.95441425, 0.98904, 0.97865283, 0.96200746, 0.98408014, 0.972242, 0.9559785, 0.9889361, 0.9764241, 0.95888096, 0.9827919, 0.9698005, 0.9549332, 0.9885283, 0.97671074, 0.9596847, 0.9821933, 0.97016674, 0.95677096, 0.9887489, 0.97746813, 0.9633579, 0.98277503, 0.9719028, 0.9559532, 0.9891677, 0.9786238, 0.96176034, 0.9843225, 0.97211385, 0.9569842, 0.9890833, 0.97597754, 0.95844185, 0.9827981, 0.9697435, 0.95588905, 0.9887444, 0.9762123, 0.9581693, 0.98231333, 0.9703808, 0.95672786, 0.9889648, 0.97796893, 0.9634247, 0.98291045, 0.9724417, 0.9551221, 0.98913586, 0.97897065, 0.96117735, 0.9840731, 0.9720214, 0.9560629, 0.98895, 0.9763733, 0.95801, 0.9826043, 0.9700771, 0.95509285, 0.9884116, 0.9767696, 0.9580401, 0.98176736, 0.9697613, 0.9564571, 0.9889176, 0.97777516, 0.9627405, 0.982719, 0.97245693, 0.9546753, 0.9890863, 0.97899705, 0.96001357, 0.98402625, 0.97256684, 0.9560279, 0.98888505, 0.97672594, 0.95676506, 0.98225546, 0.969808, 0.95513165, 0.9886128, 0.9772093, 0.95736825, 0.98175174, 0.9705959, 0.9566797, 0.98883396, 0.97814983, 0.96274436, 0.982293, 0.97211105, 0.95536476, 0.9889342, 0.97889185, 0.96059465, 0.9837861, 0.97231656, 0.9561225, 0.9888587, 0.97624165, 0.95739925, 0.9825237, 0.9699023, 0.9550872, 0.98861665, 0.9768928, 0.95798063, 0.9817956, 0.97033733, 0.95570445, 0.9887884, 0.9773613, 0.96202445, 0.98264, 0.97155386, 0.9541753, 0.9890766, 0.97845614, 0.9601529, 0.98379564, 0.97172934, 0.9557834, 0.98904884, 0.97649604, 0.95733, 0.9824599, 0.9686951, 0.954828, 0.98847765, 0.9759728, 0.95572764, 0.98193157, 0.9697553, 0.95662564, 0.988896, 0.9767611, 0.96096915, 0.98248833, 0.97188747, 0.9548313, 0.9891493, 0.97775304, 0.9585369, 0.9837997, 0.9718793, 0.95589495, 0.98895836, 0.97487533, 0.954773, 0.98214763, 0.96918595, 0.95399666, 0.9884695, 0.9751209, 0.9547599, 0.9816731, 0.96987176, 0.95560396, 0.988677, 0.9769803, 0.95982474, 0.9825671, 0.9720252, 0.9538833, 0.9886652, 0.9773941, 0.95737904, 0.9839719, 0.9724213, 0.9550822, 0.98856294, 0.9737814, 0.95256424, 0.9825854, 0.9699758, 0.9538049, 0.9880998, 0.9741666, 0.95188636, 0.98175323, 0.9707347, 0.9552884, 0.9882785, 0.97552717, 0.95970064, 0.9826497, 0.9725126, 0.9541322, 0.9886214, 0.97642636, 0.9577951, 0.98394936, 0.97244567, 0.95526165, 0.98850304, 0.9729906, 0.9533881, 0.9822695, 0.969808, 0.9540896, 0.9880629, 0.97365063, 0.9543711, 0.98204195, 0.9708928, 0.95604765, 0.98839533, 0.97554445, 0.9599561, 0.9831572, 0.9725475, 0.9545757, 0.989126563, 0.976879418, 0.9575079, 0.98437726, 0.9724028, 0.9557039, 0.9888672, 0.9742062, 0.95385677, 0.982802, 0.9699388, 0.9546668, 0.9881947, 0.97445107, 0.954337, 0.98233116, 0.9708184, 0.9561464, 0.98853487, 0.975518, 0.95941395, 0.9831068, 0.97265536, 0.9548374, 0.988884, 0.9771798, 0.9579538, 0.9844571, 0.9728683, 0.95598525, 0.98868936, 0.9741122, 0.95393777, 0.9829469, 0.97055095, 0.9552984, 0.98776627, 0.97515714, 0.9543839, 0.98204595, 0.9712247, 0.9560092, 0.9878088, 0.9756826, 0.96022224, 0.9830131, 0.9731323, 0.95451945, 0.9880624, 0.97674495, 0.95772207, 0.9838928, 0.97291607, 0.9554517, 0.9879475, 0.9740209, 0.9537162, 0.9820755, 0.9701993, 0.9537575, 0.98739713, 0.97428775, 0.95285594, 0.9814182, 0.97048295, 0.95526296, 0.9875488, 0.975812, 0.9596465, 0.9822847, 0.97261643, 0.95376486, 0.98813707, 0.97666, 0.95731544, 0.9837797, 0.97284275, 0.95469576, 0.9880827, 0.97351503, 0.95410293, 0.9822704, 0.9705776, 0.9533571, 0.9874658, 0.97409713, 0.95380414, 0.98159575, 0.9707963, 0.95493615, 0.98785526, 0.9744634, 0.957997, 0.9822242, 0.97203815, 0.9529557, 0.98797625, 0.9757298, 0.95615107, 0.98336905, 0.9717022, 0.9540765, 0.98791784, 0.9722201, 0.95215964, 0.98169774, 0.969605, 0.95291805, 0.98747706, 0.9721762, 0.95225817, 0.9811528, 0.9701108, 0.95457137, 0.987768, 0.9741741, 0.95817363, 0.9820275, 0.97184277, 0.9528979, 0.98792785, 0.97518176, 0.95585036, 0.9833242, 0.9720785, 0.9528883, 0.98651874, 0.9709809, 0.9501421, 0.9812035, 0.96839774, 0.9509591, 0.9864008, 0.9713258, 0.95099574, 0.9808395, 0.96942955, 0.952669, 0.9869483, 0.9728723, 0.95691204, 0.98141074, 0.9714163, 0.9507972, 0.9873629, 0.9744185, 0.95484626, 0.9830148, 0.9714199, 0.95219916, 0.98761296, 0.9714792, 0.95128715, 0.98134357, 0.96880496, 0.9509716, 0.98707086, 0.97190684, 0.9499971, 0.98070705, 0.96968955, 0.95233786, 0.9871459, 0.97326297, 0.95511013, 0.98155934, 0.97139794, 0.9513208, 0.98745245, 0.9744966, 0.9536592, 0.98298705, 0.97151685, 0.9520826, 0.98734665, 0.9712978, 0.95077264, 0.9815612, 0.969217, 0.9511314, 0.986964, 0.9718802, 0.949641, 0.9806085, 0.96976167, 0.9526739, 0.9874344, 0.97347677, 0.9560775, 0.9816372, 0.97203064, 0.95154756, 0.9878492, 0.9746763, 0.9545151, 0.9831689, 0.9720719, 0.9526609, 0.9875602, 0.97114265, 0.95106184, 0.98171073, 0.96953803, 0.9513761, 0.9870695, 0.97219026, 0.95047355, 0.9808806, 0.96987987, 0.9535971, 0.9876494, 0.9728382, 0.95613617, 0.9814456, 0.97231907, 0.95195735, 0.9879505, 0.9745505, 0.9548544, 0.9831009, 0.9726055, 0.95291483, 0.9876745, 0.9716907, 0.95108944, 0.9816365, 0.9697074, 0.9515335, 0.98721886, 0.9725026, 0.9514993, 0.9810544, 0.9703138, 0.95375675, 0.9877445, 0.97374064, 0.95753163, 0.9820047, 0.97221696, 0.95238155, 0.988101, 0.97523427, 0.9556915, 0.98334706, 0.9720518, 0.95355606, 0.9879623, 0.9723363, 0.95214945, 0.9817777, 0.96971154, 0.9525631, 0.98746675, 0.9730425, 0.95224804, 0.98107684, 0.9706861, 0.9541556, 0.98802024, 0.97451043, 0.9579364, 0.9816815, 0.9721266, 0.95255363, 0.9882818, 0.97580576, 0.95675665, 0.98342705, 0.9723249, 0.9541716, 0.9882825, 0.9729814, 0.95407003, 0.98208195, 0.96983856, 0.9527742, 0.9876912, 0.97294295, 0.9541551, 0.9810286, 0.9697824, 0.9541053, 0.9880519, 0.9745083, 0.95954996, 0.9819185, 0.9717818, 0.95260954, 0.9884084, 0.9750583, 0.95662147, 0.9831077, 0.9715895, 0.9527342, 0.98813605, 0.9717082, 0.9526662, 0.98132837, 0.9687988, 0.9512273, 0.9876396, 0.9719471, 0.9532768, 0.98000014, 0.9704581, 0.95358545, 0.98811626, 0.9727638, 0.95821434, 0.9809779, 0.97196114, 0.95143616, 0.98831564, 0.9735911, 0.95688903, 0.98228055, 0.97143483, 0.9529564, 0.98827946, 0.9702461, 0.95348465, 0.98047286, 0.96850216, 0.95145804, 0.9877148, 0.97090894, 0.95350385, 0.9796913, 0.9687093, 0.9528769, 0.9880949, 0.972082, 0.95890903, 0.9806651, 0.9709273, 0.95194036, 0.9884496, 0.9737683, 0.9571291, 0.98240274, 0.9711225, 0.95273656, 0.988182, 0.97060287, 0.9535684, 0.98069143, 0.9680922, 0.9521472, 0.98772216, 0.9708265, 0.9528781, 0.9797335, 0.96867025, 0.95359653, 0.98808366, 0.9714734, 0.9585449, 0.98052514, 0.9707967, 0.9518261, 0.9884664, 0.9724257, 0.9563145, 0.9822218, 0.9708273, 0.9528332, 0.98824966, 0.9700599, 0.95312965, 0.9806338, 0.9676669, 0.95180416, 0.9877429, 0.97080237, 0.9517987, 0.9796896, 0.967918, 0.9529467, 0.9880183, 0.97224534, 0.95801115, 0.9807418, 0.96982723, 0.95082176, 0.98828065, 0.97295284, 0.95624065, 0.9821666, 0.96970236, 0.95137066, 0.98809856, 0.96915317, 0.95234394, 0.98037684, 0.9664756, 0.9502385, 0.9875562, 0.9692308, 0.95229536, 0.978881, 0.96727544, 0.951101, 0.9879726, 0.97039074, 0.9588369, 0.97995377, 0.96972007, 0.94986206, 0.9880359, 0.9715129, 0.9570186, 0.981567, 0.96982795, 0.9507748, 0.9879353, 0.96878916, 0.9536093, 0.98002243, 0.96776026, 0.9500145, 0.9872868, 0.9687706, 0.95285386, 0.97932714, 0.96900225, 0.9532165, 0.98791444, 0.9718778, 0.96023405, 0.9807207, 0.9711717, 0.95059526, 0.9880287, 0.9719939, 0.9570135, 0.98229957, 0.97112274, 0.952253, 0.98823124, 0.97099346, 0.95592827, 0.98135376, 0.9690725, 0.95219725, 0.98777825, 0.9717595, 0.9559413, 0.9801192, 0.9694672, 0.95372117, 0.9879462, 0.9734071, 0.96128124, 0.9809919, 0.9712642, 0.9520321, 0.98829776, 0.97438604, 0.9595843, 0.9826384, 0.97137743, 0.9529085, 0.9883244, 0.9710608, 0.9560785, 0.98111856, 0.9689705, 0.95189166, 0.9877423, 0.97181106, 0.95640355, 0.9805449, 0.9696531, 0.9535899, 0.9880601, 0.97330415, 0.960534, 0.9810859, 0.9715513, 0.9517842, 0.98832047, 0.9743984, 0.958796, 0.9826033, 0.97156334, 0.9530485, 0.9883228, 0.9711006, 0.9559175, 0.9809054, 0.9692966, 0.9527566, 0.9880029, 0.972591, 0.956862, 0.9806174, 0.9705334, 0.95499456, 0.9883774, 0.97453374, 0.9634429, 0.98222744, 0.9727455, 0.9539665, 0.98876053, 0.9755072, 0.9613871, 0.983363, 0.972399, 0.9546573, 0.9887504, 0.9718686, 0.95785385, 0.98176175, 0.9701185, 0.954092, 0.98836434, 0.97169894, 0.957862, 0.9808066, 0.97043395, 0.95619696, 0.9888164, 0.9733815, 0.9632522, 0.9818062, 0.97231656, 0.9536584, 0.98897225, 0.9747307, 0.96258515, 0.9829971, 0.97215647, 0.95428526, 0.98867327, 0.9710272, 0.9583284, 0.9811736, 0.9691572, 0.95274335, 0.9880485, 0.97145325, 0.95761526, 0.97955894, 0.9700665, 0.95533454, 0.98860943, 0.97291785, 0.96297586, 0.9811413, 0.9722442, 0.95466065, 0.98897713, 0.9738374, 0.96047413, 0.9828339, 0.97188616, 0.95579875, 0.9888877, 0.97060984, 0.95591325, 0.9810651, 0.9690652, 0.954572, 0.98831743, 0.9712658, 0.9561732, 0.98034793, 0.96976435, 0.95550686, 0.9886304, 0.9725417, 0.9616475, 0.9812526, 0.97146004, 0.9537049, 0.98885566, 0.973738, 0.95978016, 0.9827922, 0.9713358, 0.95455325, 0.9887344, 0.97036856, 0.95610976, 0.98102313, 0.9683869, 0.9530415, 0.98809284, 0.9709845, 0.95580804, 0.98018056, 0.96910256, 0.95483977, 0.9883327, 0.972635, 0.9612525, 0.9814332, 0.97112435, 0.9533919, 0.9886628, 0.973698, 0.9587371, 0.9828079, 0.97102594, 0.9546582, 0.9885427, 0.9701636, 0.9559855, 0.9812521, 0.96833605, 0.9534285, 0.98799324, 0.9708142, 0.95595247, 0.9805212, 0.96887535, 0.9547651, 0.988296, 0.9725565, 0.9612779, 0.9814705, 0.97121686, 0.9536969, 0.98866105, 0.9748219, 0.96101284, 0.983451, 0.9716612, 0.9553096, 0.9885972, 0.97167516, 0.95742625, 0.9816657, 0.9690252, 0.9540059, 0.98802966, 0.97204876, 0.9569762, 0.9809707, 0.96973556, 0.9557137, 0.988336, 0.97345203, 0.961828, 0.98179346, 0.9715578, 0.9540547, 0.98863214, 0.9745069, 0.95980704, 0.9832794, 0.9711948, 0.9549447, 0.988427, 0.97076774, 0.9558777, 0.9815259, 0.968291, 0.95373493, 0.98785025, 0.9717947, 0.9558081, 0.9806935, 0.96881056, 0.9552599, 0.9880938, 0.9732141, 0.961207, 0.9815895, 0.9708708, 0.95378333, 0.98832816, 0.97421163, 0.9592611, 0.9831672, 0.9706637, 0.95465267, 0.9883741, 0.9709239, 0.95624775, 0.9816991, 0.9679578, 0.9536567, 0.98784953, 0.9717138, 0.9565133, 0.98098207, 0.968591, 0.9549674, 0.98812705, 0.97318774, 0.96141607, 0.9818626, 0.9705401, 0.953227, 0.9883471, 0.97413164, 0.95891047, 0.98324853, 0.9704378, 0.9546198, 0.98828506, 0.97123307, 0.95567286, 0.9816021, 0.96812236, 0.9541335, 0.98773414, 0.97180855, 0.9556498, 0.9809044, 0.96861154, 0.95584756, 0.9881428, 0.973684, 0.96160984, 0.98166245, 0.9707602, 0.9538997, 0.9883972, 0.9751692, 0.9598989, 0.9832608, 0.97052056, 0.95513403, 0.98836875, 0.9720009, 0.95693994, 0.98169225, 0.9682691, 0.9542685, 0.9878364, 0.97275317, 0.95735043, 0.9810741, 0.9688515, 0.9559983, 0.98816186, 0.97402024, 0.9624563, 0.9819177, 0.97110444, 0.9545963, 0.9885141, 0.97537315, 0.9602531, 0.9833677, 0.9709022, 0.9555698, 0.98847383, 0.9718733, 0.95683557, 0.981776, 0.96836925, 0.95474285, 0.9880746, 0.9727045, 0.9573737, 0.9812438, 0.96895087, 0.9563993, 0.98835874, 0.9740485, 0.96246266, 0.98201203, 0.971068, 0.9547001, 0.9886284, 0.97515386, 0.96054167, 0.98336273, 0.97112334, 0.9557371, 0.9886208, 0.9720136, 0.95719, 0.98177046, 0.96873313, 0.9547624, 0.98803836, 0.9724682, 0.95675194, 0.98104227, 0.96935046, 0.9565364, 0.98821855, 0.97399956, 0.96151084, 0.98197985, 0.9712412, 0.9546115, 0.98860335, 0.9751522, 0.95923185, 0.98333704, 0.9710419, 0.9556391, 0.98848325, 0.97222126, 0.95579046, 0.98166233, 0.9683069, 0.95440596, 0.98788524, 0.9726576, 0.955251, 0.9809746, 0.96878517, 0.95602435, 0.988187, 0.9742163, 0.96069884, 0.9817776, 0.9708976, 0.9548691, 0.9885119, 0.9751194, 0.95839787, 0.9832372, 0.9708347, 0.95569104, 0.98859966, 0.9719243, 0.9555125, 0.98173517, 0.968488, 0.95509285, 0.9881643, 0.972808, 0.9562626, 0.9808905, 0.96898526, 0.95614487, 0.9883786, 0.9737429, 0.9613959, 0.98181146, 0.9709933, 0.9545662, 0.9886773, 0.9751731, 0.9590718, 0.98321867, 0.9707428, 0.95521694, 0.9885897, 0.9721285, 0.9555414, 0.9817775, 0.9684929, 0.9544291, 0.9880899, 0.9728241, 0.9555992, 0.98086023, 0.96880996, 0.9559252, 0.9883867, 0.974034, 0.9606313, 0.98163813, 0.9705786, 0.9544531, 0.9886757, 0.97527176, 0.958789, 0.9833105, 0.970547, 0.955527, 0.98867804, 0.9723888, 0.95576966, 0.9818001, 0.968263, 0.9552225, 0.98802626, 0.9729781, 0.955306, 0.980825, 0.96852857, 0.9563344, 0.98831576, 0.9740727, 0.96060646, 0.98158586, 0.9707449, 0.9549349, 0.98859495, 0.9753034, 0.9587218, 0.98311347, 0.9706359, 0.95613974, 0.9886297, 0.9722086, 0.95623904, 0.981385, 0.96820414, 0.95542604, 0.9881244, 0.9725858, 0.95571566, 0.9808473, 0.9688692, 0.95674956, 0.98853916, 0.974542, 0.9616463, 0.9818147, 0.97102785, 0.95515126, 0.9888004, 0.97557664, 0.9593681, 0.9830691, 0.9706444, 0.9560237, 0.98878783, 0.9724727, 0.9558955, 0.98124635, 0.96800095, 0.9547126, 0.9881725, 0.9729778, 0.9559608, 0.9804144, 0.96837765, 0.9560642, 0.9884758, 0.9739692, 0.96081495, 0.98124325, 0.9704578, 0.9547941, 0.9887686, 0.9746688, 0.9584969, 0.98265016, 0.9704812, 0.95598066, 0.9887179, 0.97169846, 0.95533335, 0.9810127, 0.968012, 0.95476747, 0.98814803, 0.972447, 0.95571524, 0.98038703, 0.96842724, 0.95650256, 0.9885365, 0.97402465, 0.9608503, 0.98126674, 0.9707163, 0.9552067, 0.9888315, 0.97540605, 0.9589815, 0.9828323, 0.97064507, 0.9559933, 0.9888005, 0.9722721, 0.9558873, 0.9812383, 0.9681686, 0.95529145, 0.9882577, 0.9729029, 0.95568484, 0.9804967, 0.9686122, 0.9568348, 0.9887289, 0.9741465, 0.9609247, 0.9814036, 0.97059804, 0.95538455, 0.98904335, 0.9753518, 0.9589714, 0.98286533, 0.9706335, 0.95632845, 0.9889157, 0.97160935, 0.95524955, 0.981293, 0.9681178, 0.95528764, 0.98824906, 0.97146726, 0.95489573, 0.9804534, 0.9685289, 0.9568037, 0.9885582, 0.9734595, 0.9607637, 0.98138636, 0.97055894, 0.9553495, 0.9888204, 0.9740471, 0.95915043, 0.98287994, 0.9708395, 0.9563002, 0.98873436, 0.9707444, 0.95633703, 0.9809676, 0.9682444, 0.95553136, 0.9881826, 0.9712776, 0.95442903, 0.98025894, 0.96870905, 0.9570813, 0.98836565, 0.9721971, 0.96016806, 0.9810636, 0.97077626, 0.95558035, 0.98883164, 0.97373813, 0.9593514, 0.9825415, 0.9706387, 0.95631534, 0.9886213, 0.9703096, 0.9562493, 0.9808608, 0.9679322, 0.95532787, 0.98813426, 0.9715233, 0.95673823, 0.98010904, 0.96834445, 0.9567515, 0.9883316, 0.97404444, 0.9622839, 0.9806465, 0.9704002, 0.954972, 0.9884752, 0.9751193, 0.96005887, 0.98236924, 0.9707145, 0.95635265, 0.9884361, 0.9724974, 0.95781016, 0.98070097, 0.96803766, 0.9555429, 0.98794633, 0.97320896, 0.95739, 0.97978413, 0.9685282, 0.9568336, 0.9881682, 0.9746643, 0.9631686, 0.9808853, 0.97073853, 0.9552487, 0.988458, 0.9758808, 0.96106505, 0.9825337, 0.97110736, 0.95629114, 0.98851293, 0.97315705, 0.9584574, 0.9810658, 0.9687697, 0.9556249, 0.98797554, 0.9737241, 0.95888615, 0.9805063, 0.9694316, 0.9573631, 0.98827666, 0.97515863, 0.96376604, 0.98152316, 0.97142154, 0.95565134, 0.98844403, 0.976049, 0.96148604, 0.98298234, 0.97162765, 0.9566112, 0.98852044, 0.9729955, 0.95816016, 0.9812315, 0.96923983, 0.95568454, 0.9879119, 0.97341746, 0.95830786, 0.9805111, 0.9697697, 0.95697856, 0.9881682, 0.974721, 0.96306235, 0.9812114, 0.9715937, 0.9555739, 0.9884842, 0.97551984, 0.9609862, 0.98266685, 0.9718511, 0.95662135, 0.9885025, 0.9726584, 0.9582278, 0.98104435, 0.96939516, 0.95567006, 0.9879169, 0.9733575, 0.95815504, 0.9803869, 0.969957, 0.9569698, 0.98821586, 0.974946, 0.9631707, 0.9813096, 0.9717873, 0.95557284, 0.98835564, 0.97611237, 0.9616858, 0.9827725, 0.97192925, 0.9566383, 0.9883455, 0.9728512, 0.9580528, 0.98103285, 0.9696067, 0.95603484, 0.98770636, 0.973694, 0.95798475, 0.98033476, 0.97033775, 0.95730954, 0.9881875, 0.9752286, 0.96317303, 0.98130727, 0.97213024, 0.95607096, 0.98839265, 0.97615576, 0.9611203, 0.9828148, 0.9721899, 0.9567655, 0.988485, 0.97304213, 0.9582202, 0.9812082, 0.9699617, 0.956057, 0.98785514, 0.9740253, 0.9579123, 0.98061657, 0.97037, 0.9575976, 0.9880018, 0.9757696, 0.9634442, 0.98177046, 0.97271615, 0.9564776, 0.9882885, 0.9771566, 0.96177363, 0.98339397, 0.973078, 0.95751077, 0.98822767, 0.97454596, 0.95810896, 0.9814957, 0.9703701, 0.9564154, 0.9874402, 0.97481686, 0.95732015, 0.98076504, 0.9705093, 0.95779073, 0.9877246, 0.9758764, 0.96395063, 0.9821237, 0.9730803, 0.9563578, 0.9880463, 0.97693664, 0.9625213, 0.9834976, 0.9733435, 0.95776886, 0.98804176, 0.9740824, 0.9613967, 0.9821876, 0.97099924, 0.95685726, 0.9874901, 0.97511315, 0.96072716, 0.9813608, 0.9716635, 0.9578747, 0.98789436, 0.9760755, 0.9660122, 0.9823388, 0.97358984, 0.95695335, 0.98838204, 0.97752964, 0.9651723, 0.98386395, 0.97403336, 0.9582655, 0.98832476, 0.97533435, 0.96344185, 0.9823388, 0.97177243, 0.9557953, 0.98757356, 0.9754944, 0.9628061, 0.981572, 0.9720867, 0.95780003, 0.98776484, 0.976925, 0.96806383, 0.98226446, 0.9740899, 0.95669174, 0.9883089, 0.97827035, 0.96620697, 0.98383844, 0.97431254, 0.9580613, 0.98816186, 0.97580284, 0.963674, 0.9815415, 0.97173697, 0.9568063, 0.9870793, 0.9758267, 0.9628462, 0.98139304, 0.9721138, 0.9578513, 0.9876866, 0.97736233, 0.96844965, 0.9825279, 0.97414875, 0.9567872, 0.9880355, 0.9781035, 0.9662284, 0.9837864, 0.97436494, 0.95790696, 0.98809993, 0.9756007, 0.963804, 0.98256165, 0.97234106, 0.9574679, 0.98748624, 0.9762705, 0.96401155, 0.98205173, 0.9728233, 0.95883876, 0.9879633, 0.9776055, 0.96816325, 0.98306566, 0.97473097, 0.95758724, 0.9880845, 0.97861594, 0.96636117, 0.98433465, 0.9749119, 0.9587409, 0.98805285, 0.9758101, 0.9639274, 0.98269147, 0.9725112, 0.95764935, 0.9873174, 0.97581166, 0.9634712, 0.9821052, 0.97264284, 0.9586722, 0.9873605, 0.97684, 0.96722543, 0.9829029, 0.9745379, 0.95720744, 0.9876527, 0.9781499, 0.9659156, 0.98412377, 0.9747273, 0.9581527, 0.9875957, 0.97534597, 0.9625947, 0.9823408, 0.97230136, 0.9568527, 0.98664224, 0.9757806, 0.9622614, 0.98182553, 0.97230554, 0.9582278, 0.9869258, 0.97668433, 0.9665276, 0.98245347, 0.9743343, 0.956777, 0.98742175, 0.97789496, 0.9651885, 0.98399496, 0.9745209, 0.9580744, 0.9875063, 0.97537804, 0.9631739, 0.98238236, 0.97232157, 0.9577826, 0.9870502, 0.9766051, 0.96348995, 0.9822624, 0.9727916, 0.9592142, 0.9875767, 0.977188, 0.9674681, 0.98276573, 0.9744614, 0.9577956, 0.98769, 0.97863317, 0.9660718, 0.9839809, 0.9742734, 0.95856965, 0.98773557, 0.97563523, 0.9609026, 0.9822348, 0.9718403, 0.95720786, 0.98697925, 0.9755609, 0.95803475, 0.9808359, 0.971984, 0.9590159, 0.9874861, 0.97721475, 0.964656, 0.9823963, 0.9742391, 0.95751226, 0.98736745, 0.97760427, 0.962044, 0.98374593, 0.9743542, 0.95839256, 0.98739874, 0.9749247, 0.9584137, 0.9818616, 0.9719715, 0.9575745, 0.98662746, 0.9754994, 0.95690095, 0.98112226, 0.97229326, 0.95835865, 0.9870722, 0.97660977, 0.96126556, 0.9818564, 0.97382903, 0.95727557, 0.98757565, 0.9777063, 0.9604023, 0.9835095, 0.97408766, 0.95792013, 0.98750275, 0.97487146, 0.95686764, 0.9817926, 0.97182614, 0.9569698, 0.9866784, 0.97543216, 0.956238, 0.9811949, 0.97211826, 0.95805687, 0.9869538, 0.97615325, 0.9624466, 0.9821199, 0.9741664, 0.9566292, 0.9873607, 0.97724366, 0.95969707, 0.98347193, 0.9739425, 0.9577369, 0.98719525, 0.97426367, 0.956505, 0.98181295, 0.9712974, 0.95661056, 0.986182, 0.9745677, 0.9563302, 0.98138624, 0.97175467, 0.95778376, 0.98664486, 0.97558016, 0.9605454, 0.9816726, 0.97351944, 0.95632035, 0.98697954, 0.97678274, 0.95893115, 0.9832608, 0.9736493, 0.9571946, 0.98690224, 0.9736371, 0.95524293, 0.9815307, 0.97089785, 0.9554859, 0.9862136, 0.9742674, 0.9544303, 0.98077023, 0.9715976, 0.95763785, 0.9866479, 0.9758045, 0.9601317, 0.9816473, 0.973639, 0.9564627, 0.98697096, 0.9770876, 0.9586852, 0.9830296, 0.97352344, 0.95582163, 0.98682106, 0.97347754, 0.95415425, 0.98138857, 0.9709489, 0.95459986, 0.98607, 0.97448224, 0.9549366, 0.98078376, 0.9714579, 0.95618904, 0.9864529, 0.9757333, 0.96052307, 0.9816275, 0.9735314, 0.95514655, 0.98696995, 0.97680855, 0.9589362, 0.9835071, 0.9739764, 0.95586956, 0.9866777, 0.9743456, 0.9551942, 0.9813736, 0.9715208, 0.9551746, 0.9859966, 0.97446114, 0.9577095, 0.98130786, 0.97161925, 0.9562442, 0.986421, 0.97642773, 0.9612297, 0.9816435, 0.97375315, 0.9546824, 0.98671716, 0.97729933, 0.95872796, 0.9829424, 0.9738052, 0.9553214, 0.98669803, 0.9746027, 0.95600975, 0.9815374, 0.9716859, 0.95493096, 0.98600656, 0.9750274, 0.95621574, 0.9809394, 0.97181654, 0.9559335, 0.9864144, 0.9764305, 0.9613154, 0.98175544, 0.9738125, 0.9543051, 0.986835, 0.9773591, 0.9593027, 0.98316586, 0.9738636, 0.95519876, 0.9868074, 0.9742217, 0.9558164, 0.9816053, 0.9717004, 0.95404464, 0.985949, 0.97484934, 0.95539457, 0.9809241, 0.97200847, 0.95557547, 0.9864632, 0.9766211, 0.9606675, 0.981908, 0.9738685, 0.95412505, 0.98660624, 0.9775907, 0.9583675, 0.9832267, 0.974078, 0.95488477, 0.98656195, 0.9743217, 0.9550161, 0.98147607, 0.97172314, 0.9543412, 0.98593915, 0.9752728, 0.9546271, 0.98073685, 0.9720257, 0.9552081, 0.9864909, 0.9763496, 0.9595715, 0.98154855, 0.97405416, 0.9541713, 0.98684096, 0.9776269, 0.9581811, 0.9831523, 0.9744616, 0.9558358, 0.98683757, 0.9748984, 0.9545187, 0.9814307, 0.97210014, 0.9548779, 0.9861984, 0.97552854, 0.9540883, 0.98086953, 0.97253627, 0.9562108, 0.9866327, 0.9767631, 0.96000355, 0.9818122, 0.9744324, 0.9546795, 0.98675746, 0.9777474, 0.95807284, 0.9832988, 0.97451735, 0.9554553, 0.98658955, 0.97488123, 0.95426476, 0.98181295, 0.9722192, 0.9542673, 0.98592234, 0.97525465, 0.9542366, 0.9810986, 0.97253424, 0.95542014, 0.9862869, 0.9764089, 0.96011204, 0.9819734, 0.9741368, 0.9538953, 0.9865518, 0.9773546, 0.95860124, 0.9834114, 0.9743057, 0.95523477, 0.98640424, 0.97464913, 0.9553234, 0.98173654, 0.9719767, 0.95475966, 0.98573023, 0.97511184, 0.95514625, 0.98103297, 0.9722124, 0.9558555, 0.986122, 0.97630435, 0.9608376, 0.9818591, 0.9741164, 0.9545283, 0.9862828, 0.97732586, 0.9583223, 0.98320854, 0.97416127, 0.9552866, 0.98612714, 0.97440875, 0.9555319, 0.98161423, 0.9718329, 0.9543902, 0.9854609, 0.97514594, 0.9564512, 0.9810214, 0.9720685, 0.95558536, 0.98594064, 0.97645277, 0.9624312, 0.981845, 0.9741368, 0.954086, 0.98615354, 0.97775567, 0.9613884, 0.9834415, 0.97430384, 0.95515734, 0.9860669, 0.9748615, 0.95735306, 0.9816648, 0.9719709, 0.9541707, 0.9852909, 0.97528434, 0.9572151, 0.980871, 0.97208416, 0.955322, 0.98586243, 0.9764671, 0.9626482, 0.9818596, 0.9739396, 0.95464665, 0.98607105, 0.97744054, 0.96122426, 0.9834107, 0.97408944, 0.95534015, 0.98606896, 0.9747595, 0.9578205, 0.9816372, 0.9717446, 0.9543922, 0.9853167, 0.97501343, 0.95733446, 0.98101014, 0.97187567, 0.9557258, 0.985817, 0.9764439, 0.96202534, 0.98183733, 0.9738279, 0.9545704, 0.9861475, 0.9772688, 0.9602975, 0.9832115, 0.97411084, 0.955268, 0.9860545, 0.974404, 0.9572116, 0.981598, 0.97181726, 0.9543216, 0.98561573, 0.97506386, 0.9572001, 0.98102486, 0.9719856, 0.9558648, 0.9860467, 0.9764366, 0.9623913, 0.9819509, 0.97381955, 0.9543432, 0.98635036, 0.9773272, 0.9603182, 0.9832415, 0.9738386, 0.9552004, 0.98602116, 0.9742588, 0.9568655, 0.9815118, 0.97159046, 0.9545023, 0.9854601, 0.9749996, 0.95697683, 0.98091084, 0.9717799, 0.9557501, 0.9858272, 0.97613055, 0.9618813, 0.9817446, 0.9736004, 0.95491064, 0.9863288, 0.97724724, 0.960317, 0.98334014, 0.9740006, 0.9559875, 0.98621106, 0.974556, 0.9574715, 0.9817521, 0.97180146, 0.955045, 0.9856215, 0.975047, 0.9571705, 0.980824, 0.97187465, 0.9564058, 0.98579943, 0.97632456, 0.9620238, 0.9816844, 0.97401243, 0.9547713, 0.98628783, 0.97708386, 0.95933247, 0.9830533, 0.9739711, 0.95547456, 0.98599154, 0.97416854, 0.95592654, 0.9813454, 0.97160745, 0.9548879, 0.98548025, 0.9748596, 0.9560729, 0.98069525, 0.97202265, 0.95641434, 0.9858893, 0.97633606, 0.96160066, 0.981613, 0.9739578, 0.9551779, 0.9863099, 0.97742563, 0.9599209, 0.98309535, 0.97421604, 0.9561186, 0.98631835, 0.97450846, 0.95605385, 0.98150474, 0.97202164, 0.95516926, 0.9856135, 0.9750539, 0.95662695, 0.98084706, 0.97213787, 0.9560212, 0.98587275, 0.9761528, 0.9620004, 0.9817221, 0.9740228, 0.9547095, 0.98619574, 0.9771591, 0.9594469, 0.9831288, 0.974078, 0.95480335, 0.98548764, 0.97395134, 0.9565693, 0.9810285, 0.9715724, 0.95406157, 0.98495805, 0.9747312, 0.9555995, 0.97982496, 0.97198504, 0.95542884, 0.9851305, 0.97560716, 0.960575, 0.98087615, 0.9737896, 0.95404667, 0.98538196, 0.9766104, 0.9589518, 0.9824162, 0.97372276, 0.95512146, 0.98523647, 0.97365904, 0.95624644, 0.9807844, 0.9718499, 0.954628, 0.9849015, 0.9744108, 0.95695233, 0.98046875, 0.9723489, 0.9556449, 0.98531413, 0.97624195, 0.9629584, 0.9816555, 0.974063, 0.9546308, 0.9856946, 0.9772874, 0.9601949, 0.9828522, 0.9739163, 0.9553513, 0.9854602, 0.97394276, 0.95748526, 0.98071414, 0.97162, 0.9541601, 0.9848267, 0.97438496, 0.95561945, 0.97988665, 0.97190136, 0.9553938, 0.98539054, 0.97570705, 0.9611798, 0.98119366, 0.97367597, 0.95418704, 0.9857262, 0.97699815, 0.9594348, 0.9828202, 0.974064, 0.95519614, 0.9857421, 0.9737268, 0.9556162, 0.9811554, 0.971982, 0.95436484, 0.9851179, 0.9745568, 0.95545006, 0.9803334, 0.97220176, 0.95562, 0.9856038, 0.97576445, 0.9614368, 0.98135203, 0.9739828, 0.9544001, 0.98605967, 0.97761977, 0.9596788, 0.98293585, 0.97411084, 0.95552135, 0.9860021, 0.9743824, 0.95594186, 0.9811897, 0.97171646, 0.9542254, 0.9852292, 0.9741871, 0.9560358, 0.9803893, 0.9720214, 0.9553058, 0.9856796, 0.9759218, 0.961109, 0.98141795, 0.97394323, 0.95419395, 0.9860176, 0.9771418, 0.95906514, 0.9828321, 0.97384125, 0.9547784, 0.98581934, 0.973899, 0.9558597, 0.98088396, 0.97129154, 0.953761, 0.9851385, 0.9743351, 0.95592815, 0.98021704, 0.9716843, 0.9551507, 0.9855821, 0.97561276, 0.96076155, 0.9811661, 0.9735737, 0.95397466, 0.98602, 0.97698385, 0.9589544, 0.9828474, 0.97405064, 0.9550628, 0.9858686, 0.97421026, 0.9556615, 0.9811355, 0.97169936, 0.9539662, 0.98506135, 0.9747034, 0.9555162, 0.9803529, 0.9720894, 0.955148, 0.9854133, 0.9759217, 0.9608891, 0.98142797, 0.97403145, 0.9541969, 0.9858935, 0.976916, 0.9589506, 0.9827601, 0.97413754, 0.9548068, 0.9857926, 0.9739178, 0.9559684, 0.98101294, 0.9716588, 0.95422435, 0.98515147, 0.97426015, 0.95529926, 0.9801067, 0.9719269, 0.9554002, 0.9853072, 0.97525173, 0.9603902, 0.9810176, 0.97351146, 0.95386523, 0.9858288, 0.9768589, 0.9590555, 0.9826164, 0.97409487, 0.9549381, 0.9855682, 0.974179, 0.955837, 0.9812787, 0.97199506, 0.95415455, 0.98506874, 0.9749006, 0.95612174, 0.9805562, 0.97252625, 0.95521224, 0.9855718, 0.9764706, 0.9612827, 0.9814423, 0.97453976, 0.95422155, 0.9860189, 0.9777168, 0.95999974, 0.9830395, 0.97485834, 0.9552898, 0.9860628, 0.97500944, 0.9566727, 0.98123085, 0.9726351, 0.95410895, 0.9852726, 0.97552675, 0.95691514, 0.9805933, 0.97286904, 0.95541865, 0.9857209, 0.9765826, 0.9615434, 0.98141, 0.9745772, 0.95426613, 0.9860984, 0.97758156, 0.9596328, 0.98304135, 0.9749306, 0.9555524, 0.9861318, 0.97481865, 0.95659006, 0.9812572, 0.9727599, 0.9547888, 0.98536956, 0.9752837, 0.9563076, 0.9806533, 0.97305465, 0.95624, 0.985898, 0.97682095, 0.9619076, 0.9815862, 0.97483975, 0.95495564, 0.98619205, 0.9777699, 0.95992273, 0.98301727, 0.97477305, 0.9556819, 0.9859048, 0.9748105, 0.9562033, 0.9812325, 0.9725266, 0.954578, 0.98509115, 0.9755745, 0.9557824, 0.98042804, 0.972712, 0.95559824, 0.9855408, 0.97682697, 0.9604153, 0.9812515, 0.9742318, 0.95400643, 0.9857334, 0.9777142, 0.9578384, 0.9826634, 0.97435623, 0.95491856, 0.98566747, 0.9750099, 0.95481086, 0.9811163, 0.9721646, 0.95403594, 0.98508143, 0.97535896, 0.9550405, 0.98040694, 0.97251713, 0.9553103, 0.98563796, 0.97687846, 0.9611093, 0.98148006, 0.9744047, 0.95416605, 0.985947, 0.97785884, 0.9594663, 0.9829564, 0.9745507, 0.9550559, 0.9858245, 0.97502464, 0.9555449, 0.9812275, 0.9722291, 0.9538289, 0.9851777, 0.97550666, 0.9555324, 0.98048395, 0.97238576, 0.9551881, 0.98555213, 0.97675484, 0.96132505, 0.9814693, 0.9741062, 0.9537934, 0.9859955, 0.9778692, 0.95957243, 0.9830999, 0.9744874, 0.954745, 0.9859111, 0.9751227, 0.956206, 0.9813225, 0.97202253, 0.9535565, 0.98512065, 0.97536814, 0.9557551, 0.9805269, 0.9721736, 0.95458716, 0.98565847, 0.9765121, 0.96106595, 0.9813966, 0.97383815, 0.9531754, 0.9858564, 0.9775402, 0.95939434, 0.9829758, 0.97395873, 0.95425105, 0.9858448, 0.97462046, 0.95602185, 0.98118526, 0.97149354, 0.95309, 0.9852067, 0.9750343, 0.9561501, 0.9804105, 0.9720893, 0.95467156, 0.985742, 0.97637606, 0.9618341, 0.98152775, 0.9738393, 0.9533662, 0.986374, 0.97764665, 0.9598547, 0.98306423, 0.9738524, 0.95473206, 0.98625225, 0.9747702, 0.95632917, 0.9813742, 0.9714218, 0.95401424, 0.98573524, 0.9754242, 0.9563861, 0.980643, 0.9717228, 0.9547854, 0.9859708, 0.9766233, 0.96147215, 0.98158354, 0.9736884, 0.9540213, 0.9864081, 0.97757477, 0.95955145, 0.9830926, 0.9738338, 0.95517254, 0.98640347, 0.97481924, 0.9559497, 0.98140794, 0.9714779, 0.9544411, 0.9858417, 0.97558326, 0.95604014, 0.9809445, 0.97172946, 0.95567006, 0.98614275, 0.9768977, 0.96157795, 0.9818901, 0.97375375, 0.9544428, 0.9866083, 0.97775877, 0.9598859, 0.9834632, 0.973914, 0.95548445, 0.986474, 0.9750301, 0.9559776, 0.9817423, 0.97163254, 0.95446974, 0.9858665, 0.97553617, 0.95576394, 0.98096234, 0.9721005, 0.9557039, 0.98612773, 0.97677827, 0.96135825, 0.98179793, 0.97388417, 0.95438796, 0.98642826, 0.9774483, 0.9591394, 0.98315215, 0.97402215, 0.9553575, 0.986201, 0.97442436, 0.95504653, 0.9812129, 0.9712483, 0.9539573, 0.9850855, 0.9746991, 0.95441556, 0.98038644, 0.9714711, 0.9546884, 0.98517597, 0.9756554, 0.95980376, 0.98120934, 0.9731708, 0.953162, 0.98564374, 0.9767091, 0.95782506, 0.982863, 0.97332543, 0.95421326, 0.985656, 0.9736119, 0.9540612, 0.9808755, 0.9707256, 0.95322394, 0.9847883, 0.97410554, 0.9538225, 0.9802501, 0.9711558, 0.9546115, 0.9852684, 0.97554827, 0.9596743, 0.98124486, 0.97309655, 0.95341885, 0.9858018, 0.9766641, 0.9575998, 0.98289514, 0.973229, 0.9543158, 0.985602, 0.97376716, 0.95375466, 0.9811184, 0.9708303, 0.9533923, 0.9848763, 0.9744564, 0.9538881, 0.98039377, 0.9712009, 0.9546256, 0.9853015, 0.9756723, 0.9596168, 0.98132116, 0.9732983, 0.9535537, 0.9857519, 0.9768598, 0.9576766, 0.9828311, 0.9733743, 0.954366, 0.98548555, 0.97379094, 0.95404464, 0.9811473, 0.9710371, 0.9534688, 0.98485476, 0.9742518, 0.9539224, 0.9804483, 0.9714537, 0.95483017, 0.98526424, 0.975431, 0.9592731, 0.98124117, 0.97326374, 0.95352745, 0.9855407, 0.9764407, 0.9572355, 0.98301446, 0.973552, 0.9545235, 0.9854005, 0.97355765, 0.95384645, 0.9811141, 0.9709509, 0.95379925, 0.98474795, 0.9741503, 0.9538143, 0.9803627, 0.97142434, 0.9550739, 0.9850995, 0.97546625, 0.95911163, 0.9812693, 0.9735206, 0.95392627, 0.9856054, 0.97661, 0.95733446, 0.9827387, 0.97352964, 0.9543173, 0.9854798, 0.9732179, 0.95364994, 0.9810369, 0.97108936, 0.9528756, 0.9845521, 0.973356, 0.95352745, 0.9800944, 0.97112274, 0.9542139, 0.98492414, 0.9748701, 0.95853144, 0.98099166, 0.97318065, 0.95270896, 0.9852047, 0.975783, 0.95620304, 0.9824301, 0.9729734, 0.9534496, 0.9852047, 0.9729177, 0.9524153, 0.98065645, 0.9702055, 0.95261127, 0.98453, 0.9737437, 0.95266074, 0.98014486, 0.9708673, 0.95398206, 0.9848571, 0.97518855, 0.9587509, 0.9811335, 0.9728564, 0.95271146, 0.9852277, 0.97620016, 0.9564377, 0.9826543, 0.97291994, 0.9536207, 0.9851741, 0.973396, 0.95272344, 0.98089486, 0.97054, 0.9526584, 0.9844965, 0.97380865, 0.9526194, 0.98012483, 0.9708619, 0.9537996, 0.98488, 0.9750938, 0.95841855, 0.98100924, 0.9727815, 0.95262426, 0.98527503, 0.9761403, 0.9565332, 0.98273385, 0.9730315, 0.9538835, 0.9852109, 0.97340816, 0.9535641, 0.9809621, 0.97060317, 0.95294434, 0.9844303, 0.9739516, 0.95346874, 0.98024666, 0.9712866, 0.9544597, 0.9849491, 0.97576755, 0.9587375, 0.9811947, 0.97326237, 0.95312375, 0.98529124, 0.9767969, 0.9570983, 0.982851, 0.9733595, 0.9539346, 0.9851562, 0.9739609, 0.95338494, 0.9810628, 0.97090304, 0.952954, 0.9844259, 0.9745208, 0.9534546, 0.98034793, 0.97122216, 0.95428187, 0.98487073, 0.9756163, 0.9590027, 0.98124963, 0.9730601, 0.9527964, 0.9852368, 0.9766278, 0.9572059, 0.98289853, 0.9731501, 0.9534831, 0.9850904, 0.9737462, 0.9535338, 0.98106915, 0.9705959, 0.95251817, 0.98430276, 0.9740205, 0.9528992, 0.9802964, 0.97079045, 0.9535943, 0.98468786, 0.9752201, 0.9587571, 0.98109025, 0.97279954, 0.9522042, 0.98514634, 0.97613686, 0.9564944, 0.9825324, 0.9727322, 0.9526982, 0.9850299, 0.97295713, 0.9528635, 0.98062027, 0.96982783, 0.9512426, 0.98426825, 0.9736034, 0.9529329, 0.979912, 0.9705375, 0.95312333, 0.9844876, 0.97457504, 0.9582766, 0.9810285, 0.9725379, 0.9520105, 0.9850481, 0.9758272, 0.95633453, 0.98257565, 0.9726489, 0.953054, 0.98476577, 0.9727129, 0.95296365, 0.9807895, 0.9701608, 0.9520471, 0.9840842, 0.97347146, 0.9526973, 0.9799335, 0.97055423, 0.95329905, 0.98444855, 0.97476655, 0.9584213, 0.98085886, 0.9724948, 0.9520856, 0.98490125, 0.9759158, 0.95615023, 0.98245484, 0.97257656, 0.9528704, 0.98470706, 0.97294307, 0.9522418, 0.9807561, 0.97011864, 0.9519302, 0.98391396, 0.97362226, 0.9523515, 0.9799581, 0.9705296, 0.9531921, 0.9843104, 0.9749571, 0.957906, 0.98096573, 0.97247696, 0.95214945, 0.9847258, 0.97595555, 0.9558553, 0.9826074, 0.9726106, 0.9531631, 0.9846356, 0.97291493, 0.95198685, 0.980789, 0.9699849, 0.9520815, 0.9838716, 0.97352827, 0.95155436, 0.9799392, 0.9703673, 0.95334196, 0.9842784, 0.97465014, 0.9575337, 0.980988, 0.97233665, 0.9519535, 0.98473024, 0.9758297, 0.9554455, 0.98251814, 0.9724304, 0.95288926, 0.98460305, 0.97269076, 0.95151794, 0.98074716, 0.9699439, 0.9517914, 0.98362297, 0.97332245, 0.9514203, 0.9799985, 0.9703031, 0.9533099, 0.9841436, 0.9748707, 0.9574117, 0.9810199, 0.97227657, 0.95198715, 0.9845659, 0.9760499, 0.9550948, 0.9825766, 0.97232246, 0.9529056, 0.98450816, 0.97295374, 0.9514214, 0.9808339, 0.97004795, 0.95191014, 0.98386097, 0.9735647, 0.95136106, 0.9800741, 0.9703746, 0.9530198, 0.98430115, 0.9748982, 0.95752984, 0.98114014, 0.9725541, 0.95213366, 0.98479, 0.97582555, 0.95531386, 0.98263186, 0.97258365, 0.95262736, 0.9846773, 0.97264445, 0.951517, 0.9807849, 0.9701358, 0.95239896, 0.9839745, 0.97340584, 0.9514749, 0.9799732, 0.97047687, 0.9532173, 0.9843619, 0.97484565, 0.9577846, 0.98099214, 0.9723202, 0.95180225, 0.9848267, 0.975935, 0.95569915, 0.9825919, 0.97225666, 0.9525746, 0.9846282, 0.97249365, 0.9521633, 0.9808184, 0.9698242, 0.9513346, 0.9840327, 0.97264564, 0.9522395, 0.9798116, 0.9697649, 0.9524173, 0.9843344, 0.9735544, 0.9575114, 0.98066956, 0.97193533, 0.95133525, 0.9848155, 0.97504526, 0.9555801, 0.98253274, 0.9726643, 0.95256096, 0.9847957, 0.97225255, 0.9522491, 0.98084223, 0.97019607, 0.9514818, 0.98391956, 0.97310984, 0.9514995, 0.97995305, 0.97055185, 0.95284444, 0.98430914, 0.97467005, 0.95760614, 0.9809514, 0.9724243, 0.95181227, 0.98474956, 0.9756905, 0.95552236, 0.9825771, 0.9723372, 0.9527412, 0.984683931, 0.972444832, 0.9516247, 0.9807519, 0.97003967, 0.95144165, 0.983944416, 0.972699821, 0.95166034, 0.9798886, 0.9702304, 0.9526212, 0.984277, 0.9743514, 0.95762104, 0.98083216, 0.9721753, 0.951329, 0.9847031, 0.97536105, 0.9554058, 0.98248106, 0.9723539, 0.9521646, 0.9845391, 0.9723875, 0.951505, 0.9806568, 0.96987075, 0.95105654, 0.9837526, 0.97285277, 0.9513914, 0.97992444, 0.97037226, 0.95223266, 0.98418915, 0.9743766, 0.9576398, 0.98090184, 0.9725108, 0.9511095, 0.98472774, 0.9754966, 0.9557283, 0.9825482, 0.97280586, 0.9524419, 0.9848086, 0.97241825, 0.9520984, 0.9807341, 0.9703541, 0.9513982, 0.9840769, 0.9732565, 0.9521554, 0.9799313, 0.9707143, 0.9523493, 0.9843329, 0.97427917, 0.95795, 0.9809059, 0.9726222, 0.95104903, 0.9847386, 0.97518766, 0.95538557, 0.9824872, 0.9725053, 0.95222455, 0.9847322, 0.9723307, 0.9523529, 0.9807506, 0.9700513, 0.9511162, 0.9842062, 0.97295195, 0.9523271, 0.9799397, 0.97003573, 0.9527277, 0.9845957, 0.9745954, 0.9578683, 0.9806019, 0.971815, 0.95138115, 0.98489165, 0.97525555, 0.9555773, 0.9821546, 0.97167146, 0.9521767, 0.9847076, 0.97130156, 0.95128965, 0.980357, 0.9690121, 0.95118594, 0.98398167, 0.9722791, 0.9515264, 0.97943246, 0.9695778, 0.9522848, 0.9845308, 0.97399, 0.957873, 0.98062783, 0.9717352, 0.9517167, 0.98513615, 0.9754715, 0.95639855, 0.98238146, 0.9718239, 0.9530233, 0.9848824, 0.97181046, 0.95222574, 0.9804726, 0.96853024, 0.9518477, 0.98386616, 0.9718421, 0.9514861, 0.9796039, 0.9689386, 0.95308554, 0.9843822, 0.9733671, 0.9575011, 0.9805844, 0.97097236, 0.951912, 0.984953523, 0.974762142, 0.95547056, 0.9823107, 0.9711664, 0.9528467, 0.98484737, 0.97140086, 0.9518801, 0.98041576, 0.96864396, 0.9518055, 0.98389083, 0.9719586, 0.95159847, 0.97951186, 0.9690415, 0.9530808, 0.98429376, 0.9734683, 0.95755553, 0.98054045, 0.97094345, 0.9520076, 0.9849316, 0.9746081, 0.9554195, 0.9822251, 0.971079, 0.952811, 0.98473996, 0.97127354, 0.951433, 0.98034245, 0.96844125, 0.9517549, 0.9840395, 0.9719893, 0.95171326, 0.97952956, 0.96910995, 0.9529698, 0.98439157, 0.97327256, 0.9574925, 0.980584, 0.9711466, 0.9519123, 0.98497814, 0.9745019, 0.95574003, 0.9822438, 0.97115904, 0.9529345, 0.9848534, 0.9710238, 0.95198584, 0.980378, 0.9685615, 0.95179594, 0.98409295, 0.97181803, 0.95182127, 0.9795699, 0.96887547, 0.9531856, 0.98449033, 0.9732761, 0.9577811, 0.9805824, 0.9709364, 0.9520423, 0.98498094, 0.9744914, 0.9557105, 0.9822245, 0.9710182, 0.9530077, 0.98477525, 0.97114635, 0.95192355, 0.98052716, 0.9683395, 0.95186055, 0.9840663, 0.9717903, 0.95162463, 0.9795461, 0.96875226, 0.95288485, 0.9844195, 0.97324944, 0.9576325, 0.98057, 0.971008, 0.9520214, 0.98500293, 0.9744649, 0.9555905, 0.9821691, 0.97105205, 0.952878, 0.98485684, 0.9711382, 0.9521381, 0.98022056, 0.96838313, 0.9517177, 0.98409814, 0.9718239, 0.9517205, 0.97940356, 0.96889937, 0.95318747, 0.98448634, 0.9733839, 0.95775825, 0.98043615, 0.97088885, 0.9519967, 0.98491746, 0.9745602, 0.955963, 0.9821926, 0.97100526, 0.9529617, 0.9848194, 0.9711324, 0.9520371, 0.9803043, 0.9685233, 0.95179194, 0.98400164, 0.9719011, 0.95191985, 0.9794423, 0.9689372, 0.9532067, 0.9844281, 0.9732727, 0.9575753, 0.9804664, 0.97089684, 0.95205307, 0.98489666, 0.9744281, 0.9557586, 0.9821405, 0.9709626, 0.95274043, 0.9847178, 0.97118086, 0.9519805, 0.9802869, 0.9684787, 0.9518563, 0.983973, 0.97191983, 0.9516739, 0.97935164, 0.96890485, 0.95315844, 0.98442394, 0.97334677, 0.9576808, 0.9804914, 0.971029, 0.95214456, 0.9849075, 0.97456, 0.9559676, 0.98222464, 0.9713305, 0.9531176, 0.9847681, 0.97127646, 0.9518545, 0.98035675, 0.9687535, 0.9521343, 0.9840118, 0.97202826, 0.9517033, 0.97954273, 0.9692584, 0.9535199, 0.9844758, 0.9735231, 0.9578965, 0.9806855, 0.9713867, 0.9526232, 0.9849931, 0.9746902, 0.95592606, 0.98225605, 0.9712505, 0.95319927, 0.9847925, 0.97126204, 0.9524368, 0.9804339, 0.9687808, 0.9522442, 0.9841271, 0.97197026, 0.95229125, 0.9795482, 0.96936154, 0.95363814, 0.9845137, 0.9734816, 0.95836425, 0.9806081, 0.9713826, 0.952449, 0.9849759, 0.9745219, 0.9563861, 0.98218995, 0.9713562, 0.95334744, 0.9847543, 0.97148037, 0.9524903, 0.9804422, 0.968859, 0.95225203, 0.9841309, 0.972251, 0.95247424, 0.9795266, 0.9692778, 0.9534241, 0.9844922, 0.9734848, 0.9581735, 0.9805243, 0.9712317, 0.95234466, 0.98492926, 0.9745443, 0.95585084, 0.9821882, 0.9712171, 0.9534491, 0.9847846, 0.9712361, 0.9523357, 0.98023593, 0.9687232, 0.95244414, 0.9839804, 0.9719535, 0.9518286, 0.9792954, 0.9689341, 0.9534714, 0.9844237, 0.9731497, 0.9579162, 0.9803238, 0.97089726, 0.95228726, 0.98496264, 0.9743902, 0.955706, 0.981935, 0.9710465, 0.9532179, 0.9848667, 0.9711519, 0.9521012, 0.98005164, 0.9685365, 0.95238155, 0.9842078, 0.971854, 0.9518289, 0.97905123, 0.96895444, 0.9535502, 0.984672, 0.9732189, 0.957944, 0.9802163, 0.97092086, 0.95218664, 0.98508877, 0.97426504, 0.95569915, 0.9817987, 0.9709472, 0.95312077, 0.98496974, 0.97101575, 0.95204777, 0.979951, 0.9686119, 0.95196444, 0.9842089, 0.9716266, 0.9520844, 0.9790379, 0.9688747, 0.9531777, 0.984594, 0.97306615, 0.9579629, 0.98011106, 0.9707741, 0.952062, 0.98506653, 0.9740685, 0.9560882, 0.9817624, 0.97097045, 0.9529923, 0.98492265, 0.9705536, 0.952377, 0.97967416, 0.96815366, 0.9519449, 0.9842604, 0.9716143, 0.95294416, 0.9786993, 0.96850175, 0.9533869, 0.98477733, 0.9734211, 0.9583316, 0.97974604, 0.97050697, 0.95204926, 0.98525196, 0.9749537, 0.9564268, 0.9815818, 0.97074425, 0.9529028, 0.9851763, 0.9717442, 0.95263183, 0.9797204, 0.9684474, 0.95182276, 0.984484, 0.9725303, 0.952958, 0.9789772, 0.9690507, 0.95316136, 0.9849939, 0.9740606, 0.95842916, 0.9801789, 0.9710871, 0.9520387, 0.9853741, 0.9751364, 0.9567058, 0.98186654, 0.9713572, 0.95317286, 0.9853911, 0.9717903, 0.9524567, 0.9799067, 0.9686168, 0.9517314, 0.9845591, 0.97253495, 0.95176303, 0.9788472, 0.96895146, 0.9530015, 0.98505276, 0.9736396, 0.9576933, 0.9797482, 0.97059107, 0.95186543, 0.98547155, 0.9747468, 0.95568335, 0.981519, 0.9709138, 0.9525057, 0.9852594, 0.9717399, 0.95186603, 0.97955287, 0.9683386, 0.9512304, 0.9844849, 0.972395, 0.9519915, 0.9785306, 0.9687592, 0.95267886, 0.9848433, 0.97415006, 0.958143, 0.97970426, 0.9706663, 0.951667, 0.98540694, 0.9749381, 0.9561046, 0.9815291, 0.97065496, 0.9523211, 0.98517215, 0.97170097, 0.9522033, 0.9795105, 0.9682293, 0.9513728, 0.98452663, 0.97260743, 0.95199156, 0.9786243, 0.96868145, 0.9529017, 0.9848763, 0.9738274, 0.9580947, 0.97962266, 0.9706998, 0.95172805, 0.9853117, 0.97492063, 0.9558942, 0.9815422, 0.97065157, 0.95257115, 0.98513895, 0.971392, 0.951746, 0.97947115, 0.96793926, 0.95121413, 0.9842727, 0.9718455, 0.951126, 0.97837675, 0.96847636, 0.95238835, 0.98464453, 0.973204, 0.95735544, 0.97952497, 0.9702995, 0.95110035, 0.98498625, 0.9743362, 0.95520157, 0.98130476, 0.9705334, 0.95217526, 0.98471284, 0.97073674, 0.95153654, 0.97924155, 0.9679376, 0.95100975, 0.9838942, 0.9713448, 0.9509628, 0.97827995, 0.96844256, 0.9523875, 0.9843783, 0.9723336, 0.9571215, 0.97934455, 0.97047967, 0.9511614, 0.98483396, 0.97339374, 0.95531464, 0.9812711, 0.97086895, 0.9522249, 0.9848855, 0.9703132, 0.9516038, 0.9794347, 0.96826965, 0.95133483, 0.9843135, 0.9711679, 0.9513564, 0.97849995, 0.96884745, 0.95237195, 0.9845846, 0.97279966, 0.95736355, 0.979571, 0.9706223, 0.9513371, 0.985165119, 0.973873436, 0.95557445, 0.98138005, 0.9707859, 0.9525271, 0.9848704, 0.9703673, 0.95209974, 0.9794302, 0.96817577, 0.9518084, 0.98428947, 0.97121054, 0.95173323, 0.97846276, 0.9684995, 0.9535219, 0.98460037, 0.97260743, 0.9572202, 0.9794493, 0.9704992, 0.9520855, 0.9849481, 0.9735729, 0.9550998, 0.98125917, 0.9706152, 0.9530029, 0.9849356, 0.9704339, 0.95141315, 0.97935116, 0.96855617, 0.95252115, 0.984309, 0.97110665, 0.9521363, 0.9783819, 0.9689427, 0.9534182, 0.9846714, 0.9725514, 0.95801616, 0.97959715, 0.971028, 0.9521984, 0.9850139, 0.9735512, 0.95614094, 0.98138326, 0.9711264, 0.9530784, 0.98507327, 0.9702867, 0.9525701, 0.97941417, 0.96849996, 0.9518129, 0.9840857, 0.9711251, 0.95166767, 0.9783984, 0.9686035, 0.9527762, 0.9843239, 0.972607, 0.9582105, 0.9794917, 0.97067493, 0.951618, 0.98525155, 0.9735892, 0.95643616, 0.98125243, 0.9707482, 0.95267063, 0.98517597, 0.9702103, 0.9528078, 0.9792222, 0.96811765, 0.9516912, 0.98433566, 0.9709377, 0.9525539, 0.97822964, 0.9683763, 0.9529438, 0.9845303, 0.972714, 0.958742, 0.97957003, 0.9705769, 0.95210224, 0.9851163, 0.9742013, 0.9573302, 0.98154324, 0.9710863, 0.9533598, 0.9850566, 0.9705246, 0.9534208, 0.97962475, 0.9682967, 0.9523732, 0.9841989, 0.97109205, 0.9534696, 0.9786389, 0.96873, 0.9535812, 0.98459655, 0.973287, 0.9588457, 0.9796739, 0.97088444, 0.9520737, 0.9849252, 0.97448516, 0.9566228, 0.98159146, 0.9710871, 0.9533232, 0.9851896, 0.97152853, 0.9531216, 0.97948974, 0.968694, 0.9525956, 0.98451823, 0.9721523, 0.95244014, 0.9786098, 0.96914923, 0.9538273, 0.985007, 0.9733341, 0.9580866, 0.97972804, 0.9709975, 0.952568, 0.9853769, 0.97449094, 0.9566795, 0.98155314, 0.9711956, 0.95344496, 0.9853793, 0.9714091, 0.9530321, 0.97939247, 0.9684341, 0.9524898, 0.9845191, 0.97206444, 0.95263493, 0.9783718, 0.9687546, 0.95380867, 0.9849081, 0.973418, 0.9586317, 0.97959673, 0.9707248, 0.9528781, 0.9854896, 0.9741411, 0.95647717, 0.9813572, 0.9709594, 0.9540157, 0.9853656, 0.9703222, 0.9529346, 0.97950256, 0.9685489, 0.9531661, 0.98464197, 0.97143054, 0.95300967, 0.97848296, 0.96904826, 0.9540223, 0.9849642, 0.9727324, 0.95899355, 0.97964567, 0.9708801, 0.9527425, 0.9854352, 0.9736979, 0.95663184, 0.9814377, 0.9711249, 0.953573, 0.98527974, 0.97020614, 0.95301354, 0.9794224, 0.96864396, 0.9525757, 0.9844477, 0.9709328, 0.95287716, 0.97847897, 0.96899676, 0.9536698, 0.98470783, 0.9721666, 0.95862925, 0.97957885, 0.9710633, 0.9525695, 0.98515767, 0.97330326, 0.95639557, 0.9813721, 0.9709929, 0.95355076, 0.9850809, 0.97000676, 0.9530272, 0.97947145, 0.9686044, 0.95255536, 0.98437035, 0.97078896, 0.95317703, 0.9786243, 0.9689456, 0.95368266, 0.98472023, 0.97223216, 0.95892483, 0.9797039, 0.9708757, 0.9526687, 0.98524183, 0.97326386, 0.9566125, 0.98156196, 0.9710465, 0.9533693, 0.98512715, 0.96996975, 0.9526894, 0.97956914, 0.9685731, 0.95253175, 0.9843179, 0.97090447, 0.95291394, 0.9786939, 0.9689501, 0.9539227, 0.9847698, 0.9723106, 0.9588474, 0.9798007, 0.9711659, 0.9529618, 0.9852137, 0.97338945, 0.9567681, 0.9814539, 0.9710382, 0.95372343, 0.9849508, 0.9699342, 0.95277673, 0.9794489, 0.96862024, 0.95270723, 0.9841066, 0.9707009, 0.9526337, 0.9784168, 0.9689069, 0.95344824, 0.98438525, 0.97195166, 0.95781, 0.9793975, 0.9708755, 0.9525433, 0.9848985, 0.97312725, 0.95549643, 0.98116887, 0.97078985, 0.9532571, 0.98479676, 0.9700076, 0.95183635, 0.9792646, 0.96867096, 0.9520362, 0.9840253, 0.97093034, 0.95233876, 0.97850066, 0.9691811, 0.95380056, 0.98471546, 0.972647, 0.9587056, 0.97968423, 0.97126114, 0.95297015, 0.9852758, 0.9738125, 0.956865, 0.9814959, 0.971256, 0.9539089, 0.9850266, 0.9705437, 0.9528752, 0.97951126, 0.96880203, 0.95302176, 0.9842891, 0.971377, 0.9526922, 0.97846735, 0.96919686, 0.9538896, 0.98467815, 0.9726254, 0.9581574, 0.9796692, 0.9713135, 0.95315754, 0.9852623, 0.9740554, 0.9563315, 0.9814686, 0.97142535, 0.95420307, 0.98516124, 0.97072536, 0.9527486, 0.97948736, 0.96917, 0.95343006, 0.98447025, 0.971665, 0.9531396, 0.9786574, 0.96944237, 0.95421135, 0.9848527, 0.9730319, 0.9588252, 0.97977865, 0.9714172, 0.95319915, 0.9853411, 0.9743965, 0.95643955, 0.9816241, 0.9715257, 0.9540883, 0.98512506, 0.9710159, 0.9527886, 0.9796776, 0.96906996, 0.95298386, 0.9842871, 0.97190493, 0.9527387, 0.97873825, 0.96929425, 0.95418656, 0.98469025, 0.97320664, 0.9586007, 0.97982347, 0.97152495, 0.95325863, 0.9852125, 0.97443515, 0.9566544, 0.9815569, 0.97143596, 0.95413285, 0.98504204, 0.97100145, 0.9528053, 0.97951126, 0.9688496, 0.9529093, 0.984251, 0.9718221, 0.95297426, 0.97854835, 0.9690855, 0.95413446, 0.9846534, 0.9731477, 0.9589221, 0.9797404, 0.971176, 0.9531474, 0.9850835, 0.9743478, 0.9568064, 0.9815493, 0.97114724, 0.9539152, 0.98499113, 0.97108215, 0.95321095, 0.97962093, 0.96871245, 0.9528829, 0.9843558, 0.97192895, 0.9534656, 0.97873425, 0.9691973, 0.9542028, 0.9846825, 0.97336584, 0.95926344, 0.9798069, 0.971315, 0.95318604, 0.98518544, 0.9746227, 0.957118, 0.9817483, 0.97144043, 0.95420915, 0.98512983, 0.97173643, 0.95336133, 0.9798473, 0.96904916, 0.95367163, 0.9845567, 0.97285336, 0.95345503, 0.9790046, 0.96946687, 0.9549552, 0.98493546, 0.9740596, 0.9592866, 0.98008233, 0.9711891, 0.9534056, 0.98532325, 0.975451, 0.95723367, 0.98192513, 0.97118413, 0.9542381, 0.9853249, 0.97195154, 0.95364183, 0.98001856, 0.96863383, 0.9532716, 0.984507, 0.9721637, 0.9529008, 0.97899127, 0.9690275, 0.9542174, 0.9846053, 0.97317433, 0.9581816, 0.9799334, 0.97102034, 0.95298886, 0.98517317, 0.9741959, 0.9561416, 0.98177725, 0.97112477, 0.95389175, 0.9848792, 0.97060746, 0.95237184, 0.9796805, 0.9685667, 0.95268136, 0.9840409, 0.9713065, 0.95207185, 0.97868854, 0.9690178, 0.953714, 0.9843919, 0.9727122, 0.9579237, 0.97979635, 0.97108227, 0.9526186, 0.98499876, 0.97390634, 0.95580626, 0.9816373, 0.97114366, 0.9532828, 0.984791, 0.9705569, 0.95202315, 0.9796903, 0.96860987, 0.95263636, 0.9840133, 0.97148466, 0.95168126, 0.9786532, 0.9690973, 0.9537438, 0.98433906, 0.9727926, 0.95774543, 0.9796147, 0.9711112, 0.95288193, 0.9849834, 0.97413266, 0.9552841, 0.98156863, 0.97131944, 0.95363843, 0.9848182, 0.9707354, 0.9512052, 0.9798078, 0.9689298, 0.9530159, 0.9841106, 0.9715563, 0.9511882, 0.97885257, 0.9692661, 0.9539175, 0.9844828, 0.97312194, 0.95711786, 0.9799361, 0.9711976, 0.9526244, 0.9849947, 0.9742157, 0.9548073, 0.98170394, 0.9713562, 0.9533098, 0.9848081, 0.9708086, 0.9508526, 0.9796141, 0.9690911, 0.9522915, 0.9840523, 0.9717937, 0.95046216, 0.97881633, 0.96962756, 0.9534439, 0.98435426, 0.97305864, 0.9562935, 0.97989583, 0.9715868, 0.95239764, 0.98484343, 0.97425056, 0.9543067, 0.9817468, 0.97167295, 0.9535052, 0.98470634, 0.9711612, 0.9495645, 0.9795029, 0.9689549, 0.95243454, 0.98377407, 0.97208434, 0.95026666, 0.97849745, 0.96918195, 0.95337164, 0.9841734, 0.9729092, 0.9556661, 0.979553, 0.9712389, 0.95229524, 0.9848763, 0.9740217, 0.9538237, 0.98153144, 0.971351, 0.9533612, 0.9847979, 0.9708358, 0.9495278, 0.9795506, 0.9690685, 0.9526249, 0.98404944, 0.9718008, 0.94945854, 0.9784582, 0.96946454, 0.9530866, 0.9842194, 0.97297734, 0.95529354, 0.97966915, 0.97152025, 0.9523182, 0.984777, 0.9739993, 0.95301795, 0.9814323, 0.9715621, 0.95294434, 0.9845665, 0.9704837, 0.9489834, 0.9793172, 0.9688673, 0.9516973, 0.98368627, 0.9713664, 0.94845927, 0.978294, 0.9695729, 0.9534153, 0.9843944, 0.9730809, 0.9556611, 0.9796524, 0.97174877, 0.9528728, 0.98507094, 0.97455895, 0.95405656, 0.9816432, 0.9720955, 0.9541375, 0.9848614, 0.9718854, 0.95009434, 0.97970974, 0.96953166, 0.95288515, 0.98370045, 0.9724825, 0.9498288, 0.97893196, 0.96989554, 0.95459527, 0.98407596, 0.9738685, 0.9558884, 0.9799224, 0.9718518, 0.9529732, 0.984521, 0.97443944, 0.9527753, 0.98142564, 0.9717282, 0.9538805, 0.984493, 0.97126645, 0.9489163, 0.9793779, 0.96925616, 0.9533297, 0.9835635, 0.97188646, 0.9477735, 0.9783366, 0.96927166, 0.9536479, 0.9838786, 0.972507, 0.9523866, 0.97945124, 0.9712269, 0.95253253, 0.98435915, 0.97396344, 0.9505592, 0.98138535, 0.9713552, 0.9541296, 0.9845255, 0.97031075, 0.94623446, 0.97916424, 0.9688027, 0.95306593, 0.98358536, 0.97124845, 0.9456706, 0.9780172, 0.9693262, 0.95365983, 0.9841506, 0.9724538, 0.9529881, 0.9792316, 0.9712166, 0.95256877, 0.98441017, 0.9733672, 0.9505014, 0.9811154, 0.971286, 0.95369875, 0.98441124, 0.97009283, 0.94688183, 0.9789419, 0.9689821, 0.9529146, 0.98345613, 0.9708219, 0.94663715, 0.9779678, 0.96912247, 0.9536629, 0.9839728, 0.9722119, 0.9533493, 0.9791728, 0.97090876, 0.9528549, 0.9846742, 0.9735743, 0.95215625, 0.9812679, 0.97108, 0.95316094, 0.9845441, 0.97003406, 0.9482292, 0.9789939, 0.9686462, 0.9518599, 0.9834817, 0.9708862, 0.9482821, 0.97792506, 0.96896386, 0.9530533, 0.984036744, 0.972055435, 0.9544103, 0.9792437, 0.97105676, 0.9523037, 0.984515071, 0.9732728, 0.95230746, 0.98117137, 0.97123295, 0.9531994, 0.9845227, 0.97028023, 0.9484189, 0.9790693, 0.96886784, 0.95236254, 0.9835531, 0.9709414, 0.9477894, 0.97799826, 0.9691481, 0.9531095, 0.98383296, 0.972017, 0.95383525, 0.9790166, 0.9709918, 0.9520216, 0.984261751, 0.973058164, 0.9516585, 0.98083687, 0.97108567, 0.95253044, 0.984099567, 0.969122946, 0.94638413, 0.9784647, 0.9682643, 0.95262986, 0.983180881, 0.970032454, 0.9458826, 0.97733206, 0.9686507, 0.9532455, 0.9834657, 0.9711669, 0.9519209, 0.9789363, 0.97084796, 0.95226425, 0.98403233, 0.9724782, 0.95025694, 0.9809069, 0.9708674, 0.95291793, 0.9839317, 0.9683796, 0.9452923, 0.9786533, 0.9679965, 0.9516623, 0.9827396, 0.9690123, 0.9444796, 0.9775588, 0.96844125, 0.95232934, 0.982937, 0.97033095, 0.9509607, 0.97877455, 0.9705437, 0.95160604, 0.9837685, 0.971866, 0.9489061, 0.9806754, 0.97062004, 0.9522239, 0.9833634, 0.96777856, 0.9448943, 0.9786269, 0.96819246, 0.9509729, 0.98252404, 0.96922415, 0.9450508, 0.97763765, 0.9684225, 0.951787, 0.9828951, 0.9702495, 0.95167667, 0.978885, 0.97061366, 0.9511713, 0.983533, 0.9717472, 0.94935715, 0.9807519, 0.9705659, 0.95136756, 0.9820208, 0.9658451, 0.94404477, 0.9785067, 0.9687301, 0.9496081, 0.9799958, 0.96522075, 0.9400737, 0.9771458, 0.9685156, 0.9504516, 0.9799098, 0.9656773, 0.9476867, 0.97823584, 0.9706457, 0.9489046, 0.9805331, 0.9670562, 0.9427829, 0.9803962, 0.97047585, 0.94904274, 0.9792484, 0.96273166, 0.9395051, 0.97838503, 0.96830946, 0.9473241, 0.978143, 0.9644322, 0.938573, 0.9770866, 0.96868336, 0.94886315, 0.979078, 0.96551037, 0.94593453, 0.9782314, 0.9703424, 0.9483411, 0.97998935, 0.96699375, 0.9428769, 0.98029363, 0.9704891, 0.94890803, 0.97944415, 0.9624251, 0.9376067, 0.9781119, 0.9680757, 0.94817483, 0.9781662, 0.96387786, 0.93713915, 0.976977, 0.9689484, 0.9497588, 0.97857565, 0.9655737, 0.9455104, 0.97824174, 0.9708886, 0.94855666, 0.9793616, 0.9673002, 0.94205374, 0.9801112, 0.9704732, 0.9488224, 0.9790439, 0.9627683, 0.93763554, 0.97787136, 0.96796316, 0.94739044, 0.9777114, 0.96380687, 0.9378229, 0.9768885, 0.9683136, 0.948224, 0.9779946, 0.9647686, 0.9457461, 0.97813284, 0.9703683, 0.94802874, 0.9789742, 0.96651524, 0.94336367, 0.98006034, 0.9704616, 0.94813997, 0.97859037, 0.9618665, 0.9383168, 0.97807705, 0.96793014, 0.94634014, 0.9772463, 0.96274775, 0.93672884, 0.97661716, 0.96875864, 0.94763297, 0.9781497, 0.96468025, 0.9445152, 0.9782848, 0.9709094, 0.94766027, 0.97907406, 0.96605897, 0.942651, 0.98017037, 0.9711919, 0.9492191, 0.9796317, 0.9617238, 0.9384893, 0.97784036, 0.9685348, 0.9474537, 0.97899604, 0.9629263, 0.93757665, 0.9766663, 0.96912766, 0.94914764, 0.979235, 0.9650828, 0.9455784, 0.97812, 0.9711402, 0.94840336, 0.97989744, 0.9663187, 0.9418604, 0.980095, 0.97136736, 0.94888324, 0.9794297, 0.96141356, 0.9371699, 0.9778299, 0.96860754, 0.9468003, 0.978041, 0.9629277, 0.9354535, 0.9764813, 0.96890575, 0.94779986, 0.9789757, 0.96421146, 0.9433883, 0.97800463, 0.97106093, 0.94768476, 0.9801389, 0.96546805, 0.9407175, 0.9799723, 0.97108215, 0.9484539, 0.97991264, 0.96075386, 0.9362143, 0.9778098, 0.96851456, 0.94735694, 0.9792662, 0.96214074, 0.9364202, 0.97661465, 0.96898437, 0.9486332, 0.9800561, 0.96372306, 0.94515705, 0.97798675, 0.97088444, 0.9482237, 0.9808733, 0.96530783, 0.94277483, 0.9798963, 0.9710442, 0.9494226, 0.98142725, 0.9621074, 0.9408948, 0.9782788, 0.96912766, 0.94877166, 0.980645, 0.9634967, 0.940421, 0.9772006, 0.96971637, 0.95001525, 0.98118937, 0.9653535, 0.9480904, 0.9784217, 0.9715893, 0.9490604, 0.98173183, 0.9664737, 0.9450775, 0.98048073, 0.97156465, 0.9495721, 0.98147076, 0.96192396, 0.93940526, 0.9781948, 0.9692003, 0.94830036, 0.98097426, 0.9629659, 0.9395007, 0.97716147, 0.9697894, 0.94961774, 0.981417239, 0.96403265, 0.9470776, 0.9783799, 0.97167236, 0.9488599, 0.9819618, 0.96567255, 0.9443485, 0.9804463, 0.971593, 0.949144, 0.9815974, 0.9610559, 0.940002, 0.9782146, 0.96917546, 0.94786197, 0.98068386, 0.9624801, 0.9401551, 0.97723514, 0.9699126, 0.94916636, 0.9813663, 0.9639891, 0.94805515, 0.97856903, 0.9719037, 0.94890964, 0.9818903, 0.965511, 0.9450284, 0.9805669, 0.9718811, 0.949209, 0.9816493, 0.9608801, 0.94037217, 0.97840184, 0.96942824, 0.9478102, 0.9806339, 0.96226406, 0.93934697, 0.9770777, 0.9698261, 0.9489484, 0.9811081, 0.9636678, 0.94679517, 0.97869736, 0.9720125, 0.9487372, 0.98181105, 0.96495706, 0.94510776, 0.9806143, 0.97192264, 0.94898057, 0.9815283, 0.9601222, 0.9398871, 0.97828317, 0.96939886, 0.94747263, 0.9805844, 0.96165115, 0.939573, 0.9771081, 0.9698368, 0.9485634, 0.98112583, 0.9632023, 0.94741935, 0.9785131, 0.97182894, 0.9483353, 0.98178554, 0.96485317, 0.9455592, 0.9806198, 0.97176117, 0.9489276, 0.9815621, 0.9601945, 0.9413236, 0.9784461, 0.96944684, 0.9476713, 0.9805161, 0.9616139, 0.9409081, 0.9773122, 0.9698665, 0.9490201, 0.980927, 0.9636093, 0.94869965, 0.9786794, 0.9718332, 0.94843984, 0.981545, 0.96512467, 0.9459821, 0.9805486, 0.9717651, 0.9491847, 0.9813891, 0.96038795, 0.9415615, 0.9783887, 0.9693467, 0.9478715, 0.98035884, 0.96176636, 0.9412118, 0.9771647, 0.96978945, 0.9490517, 0.9810564, 0.9635952, 0.9484245, 0.9785991, 0.97184885, 0.94876015, 0.9816512, 0.965379, 0.9461498, 0.98056924, 0.97163093, 0.94915044, 0.98147994, 0.9604836, 0.94181246, 0.97844404, 0.96936625, 0.94793844, 0.98050725, 0.9618775, 0.9414264, 0.977096, 0.9698324, 0.9492881, 0.98117745, 0.96356577, 0.94896483, 0.9785225, 0.9717759, 0.94909406, 0.98185307, 0.9654797, 0.9466323, 0.98051226, 0.97171783, 0.949303, 0.9816031, 0.96090066, 0.9421987, 0.97822165, 0.9692612, 0.9479149, 0.9805331, 0.9622519, 0.9419064, 0.977019, 0.9698691, 0.94909364, 0.9811112, 0.96402997, 0.9490757, 0.9784825, 0.97185564, 0.9487808, 0.9818013, 0.9655528, 0.9464332, 0.98051375, 0.97174555, 0.949191, 0.98155004, 0.9606817, 0.941825, 0.97784925, 0.9695303, 0.9479798, 0.98060167, 0.96208805, 0.94174737, 0.97705734, 0.9697841, 0.9490681, 0.98110044, 0.9635513, 0.94867176, 0.9782877, 0.9718589, 0.9488342, 0.98172385, 0.9650989, 0.9456706, 0.97994334, 0.97152764, 0.94905627, 0.9814109, 0.9603208, 0.9408622, 0.9779041, 0.96893364, 0.94765157, 0.98038906, 0.96161, 0.94023687, 0.9768598, 0.9696512, 0.94876915, 0.98085976, 0.96313673, 0.94820076, 0.97798437, 0.9716043, 0.948328, 0.98152715, 0.9645707, 0.945344, 0.98000747, 0.9715266, 0.9488473, 0.9814187, 0.9598383, 0.9409219, 0.97820014, 0.9696528, 0.94779074, 0.98047787, 0.96147317, 0.9410806, 0.97727567, 0.9701993, 0.94922996, 0.981108367, 0.963189065, 0.9487447, 0.97875834, 0.97226125, 0.94892454, 0.981808722, 0.964717984, 0.94646317, 0.98056465, 0.9719054, 0.9492526, 0.981571615, 0.960505009, 0.94108015, 0.9784872, 0.96976763, 0.94797903, 0.9806506, 0.96172285, 0.94117284, 0.9772586, 0.9700734, 0.94943506, 0.98119926, 0.9634071, 0.9490116, 0.97854686, 0.9719002, 0.94882, 0.98177439, 0.964977801, 0.946265, 0.980531, 0.9718649, 0.94964504, 0.9817422, 0.9603682, 0.9416222, 0.9783739, 0.96953994, 0.9483586, 0.980842, 0.96185195, 0.9417904, 0.97718424, 0.9700169, 0.9495586, 0.98138744, 0.9633864, 0.9491362, 0.9786421, 0.9720919, 0.94911814, 0.98196584, 0.9651541, 0.9461136, 0.9805989, 0.97191226, 0.94918513, 0.98157, 0.9601272, 0.9410607, 0.9780868, 0.9693704, 0.9479078, 0.98058426, 0.96166307, 0.94103634, 0.97713715, 0.9698768, 0.9487166, 0.9812165, 0.9634759, 0.94851065, 0.97841007, 0.97175217, 0.9483378, 0.98176366, 0.964788, 0.94577384, 0.9804049, 0.9716108, 0.94879556, 0.9815984, 0.95960087, 0.94045323, 0.97820365, 0.96938914, 0.9471593, 0.9805573, 0.96151966, 0.9410881, 0.97710514, 0.96987164, 0.94872546, 0.9811779, 0.9633616, 0.948723, 0.97846234, 0.9718892, 0.94841903, 0.98177975, 0.964975, 0.94597125, 0.98037773, 0.97185326, 0.9489927, 0.9814819, 0.9603224, 0.9413294, 0.97826, 0.96962434, 0.9475359, 0.980508, 0.9618391, 0.94154865, 0.97708946, 0.9700484, 0.9486562, 0.9811107, 0.96359277, 0.9492032, 0.97833574, 0.971851, 0.948469, 0.98169994, 0.9653435, 0.9462207, 0.9803713, 0.97168034, 0.9492744, 0.9814772, 0.9605389, 0.9419748, 0.9780944, 0.96943605, 0.94799554, 0.980616, 0.9619317, 0.94173265, 0.9770364, 0.9700922, 0.9492399, 0.98126745, 0.9632355, 0.9489631, 0.9784217, 0.9721815, 0.9488063, 0.98197997, 0.96466786, 0.9464531, 0.98016846, 0.9719386, 0.9491203, 0.98163694, 0.95924205, 0.93998146, 0.97789884, 0.969481, 0.9477652, 0.9806739, 0.96102077, 0.94068635, 0.9770268, 0.97002923, 0.9490608, 0.9813161, 0.9627819, 0.9485515, 0.978467, 0.9719972, 0.94872916, 0.9819323, 0.96482766, 0.9463944, 0.9803507, 0.97192115, 0.9495492, 0.9816312, 0.96042496, 0.9420641, 0.97800535, 0.9696258, 0.9478455, 0.98065656, 0.96205866, 0.9415921, 0.9770109, 0.97016776, 0.94906425, 0.9812071, 0.96374375, 0.9490824, 0.97850007, 0.9718964, 0.948708, 0.98178756, 0.96482754, 0.9456103, 0.9804448, 0.97181207, 0.9488372, 0.9816427, 0.9599216, 0.94055575, 0.9783538, 0.96959317, 0.9474293, 0.98061335, 0.9614725, 0.9405797, 0.9773381, 0.97020704, 0.94856864, 0.98112476, 0.96339643, 0.94828236, 0.9784806, 0.9720143, 0.9481822, 0.98191345, 0.9647069, 0.94503105, 0.98039263, 0.9718705, 0.94869137, 0.98173314, 0.96030337, 0.9405972, 0.97805196, 0.96971446, 0.947628, 0.98088753, 0.9614402, 0.9389138, 0.9766806, 0.9699896, 0.9483565, 0.98140013, 0.9632283, 0.9471936, 0.9784056, 0.97197634, 0.9483165, 0.98215485, 0.9647413, 0.9450033, 0.98011243, 0.9718168, 0.9487013, 0.9819657, 0.95987123, 0.93994737, 0.9780417, 0.96964794, 0.9475031, 0.98098505, 0.9613112, 0.9394302, 0.9766485, 0.96992034, 0.94883955, 0.9816002, 0.9631436, 0.94804204, 0.9780662, 0.97202885, 0.94840586, 0.9820316, 0.9647016, 0.9448636, 0.97998685, 0.9717866, 0.94864494, 0.9817324, 0.9600618, 0.94087404, 0.97793305, 0.9693363, 0.9475258, 0.980721, 0.96170473, 0.9407399, 0.9768629, 0.9701772, 0.9487985, 0.98137236, 0.96368974, 0.94873416, 0.9782818, 0.97207016, 0.9486627, 0.9822433, 0.96566296, 0.9454556, 0.9802721, 0.97202104, 0.949047, 0.98187596, 0.9605301, 0.94182307, 0.9780034, 0.96989655, 0.9477777, 0.980719, 0.9621091, 0.9412602, 0.976769, 0.9705722, 0.9490182, 0.9812078, 0.9636584, 0.949281, 0.9782794, 0.97206825, 0.94845164, 0.98182595, 0.9649625, 0.9461938, 0.98019993, 0.9718083, 0.94890535, 0.9815435, 0.9604407, 0.94123214, 0.9780515, 0.96925527, 0.94758576, 0.98047733, 0.9619486, 0.94071966, 0.976851, 0.9700328, 0.94912976, 0.98140496, 0.9635244, 0.9486346, 0.9783683, 0.97214067, 0.94875383, 0.98197687, 0.96517956, 0.94612616, 0.98023623, 0.9721338, 0.94925344, 0.981762, 0.9602656, 0.94062895, 0.97779375, 0.97012895, 0.9480642, 0.98078305, 0.96191967, 0.9410673, 0.9765861, 0.97037697, 0.94871914, 0.9813942, 0.96361727, 0.9487442, 0.97828764, 0.97240126, 0.94856393, 0.98208106, 0.9647848, 0.94548875, 0.98031336, 0.97218317, 0.9490707, 0.98186976, 0.9598104, 0.9407532, 0.9777839, 0.96975726, 0.9475179, 0.98080564, 0.9615535, 0.94011354, 0.9766173, 0.970448, 0.9488141, 0.9813085, 0.96331346, 0.9478687, 0.97824025, 0.9727216, 0.94847095, 0.98204595, 0.96509427, 0.9461395, 0.9803925, 0.97272134, 0.9491585, 0.98175263, 0.9602975, 0.94151694, 0.9778106, 0.97043186, 0.94767725, 0.9808493, 0.9619383, 0.94083256, 0.9767676, 0.97082627, 0.94891256, 0.9814109, 0.9641276, 0.9493534, 0.97832197, 0.9728572, 0.94849175, 0.9821562, 0.9657439, 0.9476007, 0.98048246, 0.972877, 0.94958377, 0.98191375, 0.96116203, 0.9427699, 0.97837627, 0.9708213, 0.9482171, 0.98090774, 0.96272403, 0.94251734, 0.9768321, 0.9710305, 0.9497415, 0.98163134, 0.96435714, 0.9491168, 0.9779453, 0.97282094, 0.94911194, 0.9822531, 0.9656364, 0.94712144, 0.9800275, 0.9731724, 0.9500225, 0.9819542, 0.9605828, 0.9414494, 0.9777524, 0.9709249, 0.9486482, 0.98085266, 0.9626355, 0.9420055, 0.9764481, 0.9707027, 0.9495075, 0.98162514, 0.96416605, 0.949876, 0.9780361, 0.9724486, 0.9489939, 0.9821345, 0.9658591, 0.94773775, 0.98029584, 0.97229606, 0.9496909, 0.9820261, 0.9611116, 0.94257927, 0.9774114, 0.9699053, 0.9480473, 0.9807402, 0.96261424, 0.9425829, 0.9767016, 0.9707447, 0.94962627, 0.98160225, 0.96421194, 0.9490855, 0.97822416, 0.9724649, 0.9493581, 0.98229516, 0.9646837, 0.94429564, 0.97976625, 0.97257566, 0.9497748, 0.9822897, 0.9608891, 0.94076246, 0.9780873, 0.97018313, 0.94698274, 0.980718, 0.96143293, 0.94107383, 0.9768836, 0.97123855, 0.9489848, 0.98206794, 0.9640714, 0.9471488, 0.97912186, 0.9737312, 0.9484658, 0.982645, 0.96516764, 0.94364715, 0.9806675, 0.9732747, 0.949559, 0.9823428, 0.9608234, 0.9408428, 0.9788345, 0.97122, 0.94787097, 0.98107225, 0.9620165, 0.94071037, 0.97766244, 0.9712242, 0.9482253, 0.9813595, 0.9634627, 0.9503479, 0.97971535, 0.9739456, 0.95023185, 0.98274964, 0.96671873, 0.9500249, 0.9819816, 0.97379285, 0.9506249, 0.98244643, 0.9623557, 0.94525534, 0.9796326, 0.97185314, 0.9492713, 0.9813348, 0.9638336, 0.944592, 0.9793036, 0.9724292, 0.9504947, 0.9821051, 0.96525836, 0.95144325, 0.9808864, 0.97449285, 0.95034975, 0.98277193, 0.96727186, 0.94946706, 0.9825469, 0.9743935, 0.9504626, 0.9826521, 0.96288735, 0.9469554, 0.980551, 0.9720065, 0.94982225, 0.98189217, 0.9647241, 0.9454857, 0.9794255, 0.9728726, 0.9504041, 0.9821999, 0.96556485, 0.94975764, 0.9802889, 0.9741577, 0.949709, 0.98266417, 0.9670386, 0.9457094, 0.98218995, 0.97430646, 0.95046127, 0.98230094, 0.9623879, 0.9408075, 0.9805978, 0.9725259, 0.9497746, 0.9813495, 0.9640889, 0.9432812, 0.97936434, 0.9730182, 0.9508375, 0.98200595, 0.96554273, 0.9513685, 0.98002404, 0.97343296, 0.95050436, 0.9825169, 0.9656025, 0.94144696, 0.9809707, 0.9729565, 0.94900334, 0.98229146, 0.96072954, 0.9359791, 0.979243, 0.9711925, 0.94864684, 0.98118436, 0.9629666, 0.93378824, 0.97794104, 0.97101885, 0.9494, 0.98161995, 0.96503884, 0.9418734, 0.97944254, 0.97244585, 0.9487726, 0.9819834, 0.9662311, 0.9389546, 0.9813733, 0.972292, 0.9494966, 0.98210907, 0.9619307, 0.9348816, 0.97947705, 0.9708854, 0.9484157, 0.9809308, 0.96395993, 0.9338827, 0.9786088, 0.9713376, 0.94935036, 0.9815524, 0.9658104, 0.9420349, 0.97994137, 0.97295254, 0.9487001, 0.98214, 0.96706754, 0.9399546, 0.98183054, 0.97274595, 0.94963807, 0.9822339, 0.96252596, 0.9342304, 0.9797482, 0.9704559, 0.94833595, 0.98116577, 0.96426547, 0.93489856, 0.9791168, 0.971267, 0.94978786, 0.9816256, 0.9660692, 0.9435046, 0.980408, 0.97313833, 0.94921577, 0.9822962, 0.9674463, 0.94103, 0.98201734, 0.97277224, 0.95023304, 0.98212355, 0.96337104, 0.93662524, 0.9800981, 0.9706462, 0.9487036, 0.9812346, 0.96463215, 0.9350665, 0.97919226, 0.97101134, 0.9497979, 0.981699, 0.96616024, 0.94273025, 0.98065543, 0.9729028, 0.94985944, 0.98248154, 0.9675629, 0.9403388, 0.9823033, 0.97277224, 0.95044345, 0.98230666, 0.96345377, 0.93475735, 0.98050815, 0.9705631, 0.94934714, 0.98133415, 0.964649, 0.9337782, 0.9792614, 0.970931, 0.95009, 0.98163086, 0.9650072, 0.94120073, 0.98062474, 0.9726603, 0.9494885, 0.9821562, 0.96714526, 0.9404228, 0.982293, 0.9727845, 0.9500475, 0.98194575, 0.9616419, 0.93326735, 0.9800703, 0.97054267, 0.9489225, 0.981005, 0.9628217, 0.9327998, 0.97864985, 0.97009856, 0.94982344, 0.9808822, 0.96283907, 0.9398992, 0.9797401, 0.9722349, 0.94984627, 0.9813608, 0.9637955, 0.93902403, 0.980034, 0.9708176, 0.9504914, 0.9813022, 0.9584051, 0.9340753, 0.97772104, 0.9686095, 0.9490852, 0.980456, 0.9612937, 0.9349275, 0.9770393, 0.9692917, 0.95007634, 0.9810589, 0.963781, 0.9428186, 0.9796547, 0.9723424, 0.9501397, 0.98196894, 0.96638876, 0.94144654, 0.98230964, 0.9727701, 0.9507444, 0.98205113, 0.9614338, 0.9381309, 0.97998124, 0.9699019, 0.94949865, 0.9810963, 0.9632918, 0.9368898, 0.9780621, 0.9706517, 0.9501501, 0.9814897, 0.9635287, 0.9431885, 0.978701, 0.9719143, 0.9493072, 0.9823122, 0.9645212, 0.939435, 0.9800917, 0.97133076, 0.9497163, 0.9814525, 0.95944834, 0.93424255, 0.9763825, 0.9688182, 0.9494418, 0.9802397, 0.9611309, 0.9326935, 0.97470754, 0.96870226, 0.9508308, 0.98050046, 0.96301234, 0.9414977, 0.9765022, 0.9708745, 0.9496115, 0.9812599, 0.96460205, 0.93942946, 0.9787985, 0.9707107, 0.95069927, 0.9811849, 0.95979476, 0.9348512, 0.97653836, 0.9685498, 0.9495351, 0.98017293, 0.9617207, 0.9343351, 0.97535646, 0.9690452, 0.9510917, 0.9808785, 0.96386945, 0.943558514, 0.977396369, 0.97089636, 0.9514263, 0.981468499, 0.966864347, 0.940213263, 0.979314566, 0.9706069, 0.9522154, 0.9814113, 0.9609316, 0.93470407, 0.97696507, 0.96845144, 0.9505789, 0.9803775, 0.96347237, 0.93392056, 0.97545904, 0.96913433, 0.9522454, 0.98104596, 0.96394145, 0.9423934, 0.9766728, 0.9709574, 0.9521368, 0.9814654, 0.9666095, 0.9397358, 0.9790849, 0.9708226, 0.9528556, 0.98140794, 0.9624491, 0.93519455, 0.9766907, 0.9679644, 0.9517251, 0.98034555, 0.964058, 0.9355907, 0.9757742, 0.96839213, 0.9531803, 0.9809058, 0.96559006, 0.9434791, 0.9768444, 0.9705531, 0.9521994, 0.98140615, 0.9666939, 0.94018155, 0.97904664, 0.9705257, 0.9528684, 0.9812422, 0.9623887, 0.9348813, 0.9769718, 0.9679528, 0.9522592, 0.9804498, 0.96387255, 0.9353781, 0.97547466, 0.968623, 0.9531138, 0.9809638, 0.96537024, 0.9435384, 0.97699285, 0.9705594, 0.9528164, 0.98161894, 0.96680117, 0.9409257, 0.9792189, 0.97051513, 0.95348376, 0.9814984, 0.96226406, 0.936075, 0.9769819, 0.9679937, 0.9528148, 0.9804003, 0.9639669, 0.93574417, 0.97553, 0.9684949, 0.9534354, 0.9810741, 0.96552235, 0.9439481, 0.97709465, 0.97050637, 0.95327175, 0.9816015, 0.9668291, 0.9412095, 0.9792284, 0.9704478, 0.9533445, 0.981696, 0.9623434, 0.9360733, 0.9768499, 0.9677329, 0.9523227, 0.98068446, 0.9637069, 0.9351602, 0.97535175, 0.9681456, 0.9532739, 0.98121697, 0.9650944, 0.94336706, 0.97680545, 0.9702259, 0.95267886, 0.9817993, 0.96647036, 0.94033253, 0.9789563, 0.97036237, 0.95338225, 0.9817369, 0.9619994, 0.9353881, 0.97679377, 0.9677788, 0.9524688, 0.9806819, 0.96347976, 0.93530357, 0.97532326, 0.96825826, 0.9531106, 0.98125595, 0.96472985, 0.94332415, 0.97687405, 0.9702545, 0.95269024, 0.98183215, 0.96633774, 0.940738, 0.9790288, 0.97027355, 0.95337284, 0.9818202, 0.9618106, 0.9361718, 0.97678775, 0.96767074, 0.9525, 0.98075694, 0.96349394, 0.935551345, 0.975327313, 0.9683419, 0.95361245, 0.9814089, 0.9650383, 0.94383645, 0.97686756, 0.9701914, 0.9529752, 0.9819048, 0.9663105, 0.9412973, 0.9791479, 0.9703039, 0.953675, 0.9818834, 0.9618673, 0.9366488, 0.9768847, 0.9679365, 0.95260143, 0.98080784, 0.9635203, 0.93609715, 0.9753465, 0.96849793, 0.95362943, 0.9814308, 0.9649361, 0.94442314, 0.9768172, 0.97064966, 0.9530691, 0.98196137, 0.9663744, 0.9410654, 0.978836, 0.97069347, 0.95376986, 0.9819155, 0.9617072, 0.9368917, 0.9767977, 0.9685355, 0.95273256, 0.98096865, 0.9639062, 0.93651545, 0.9753475, 0.96924925, 0.95355314, 0.9815419, 0.9652592, 0.94493365, 0.9768918, 0.97105753, 0.9530381, 0.9820901, 0.96685624, 0.9417422, 0.97905374, 0.9709627, 0.953549, 0.9819739, 0.96238536, 0.9371764, 0.976896, 0.9683446, 0.9526184, 0.98085344, 0.96372515, 0.9368955, 0.97519094, 0.96900684, 0.95316744, 0.98132277, 0.96518, 0.94446754, 0.9768361, 0.97068304, 0.95263356, 0.9819194, 0.9666725, 0.94233173, 0.97910255, 0.9707338, 0.9535088, 0.9818393, 0.9623794, 0.9376655, 0.9769985, 0.9681575, 0.9527109, 0.9807397, 0.9643516, 0.9370383, 0.97566575, 0.96879375, 0.9535498, 0.98134756, 0.9659041, 0.9445814, 0.9771195, 0.97070783, 0.9529812, 0.98186594, 0.96730185, 0.9420916, 0.97934943, 0.97061723, 0.95366794, 0.9817914, 0.9629259, 0.9374157, 0.97707623, 0.9681985, 0.95262384, 0.98076975, 0.9645884, 0.93681043, 0.97582597, 0.96892357, 0.95357245, 0.9812899, 0.96620965, 0.94494313, 0.97727054, 0.9707835, 0.9533311, 0.9819369, 0.9676661, 0.9424916, 0.97948784, 0.97089493, 0.9539502, 0.9818226, 0.9633375, 0.93847746, 0.9774164, 0.9685914, 0.95246613, 0.98092514, 0.9650144, 0.937977, 0.9759892, 0.9691629, 0.9533961, 0.9814332, 0.9662371, 0.9452775, 0.9774025, 0.97100383, 0.95309603, 0.981797, 0.9674535, 0.9423059, 0.97940046, 0.97103494, 0.95387006, 0.981652, 0.96306133, 0.9374135, 0.9773551, 0.9687264, 0.9530626, 0.9807886, 0.9651772, 0.93720615, 0.97590077, 0.96924025, 0.9540864, 0.9813425, 0.9661382, 0.94533867, 0.9774244, 0.97110736, 0.95327955, 0.98178595, 0.96768916, 0.94236887, 0.97963893, 0.9710447, 0.95436233, 0.98190755, 0.96312636, 0.9376412, 0.97747225, 0.96866727, 0.95301485, 0.9808183, 0.9643456, 0.9368062, 0.9760657, 0.9691765, 0.954019, 0.98124325, 0.96612227, 0.94515115, 0.9775853, 0.97111666, 0.95324725, 0.9819557, 0.96760386, 0.9423934, 0.979604, 0.9711736, 0.95393276, 0.98191077, 0.9631283, 0.9374045, 0.97738636, 0.968682, 0.95312494, 0.9809287, 0.9648237, 0.9368915, 0.97600096, 0.96937466, 0.9539543, 0.98142093, 0.9661894, 0.9449044, 0.9774311, 0.97122216, 0.95325667, 0.9819803, 0.9676046, 0.9424616, 0.9795983, 0.97153014, 0.9542451, 0.9819133, 0.9633226, 0.9376242, 0.9773769, 0.9689015, 0.95330715, 0.9808905, 0.9652051, 0.93689746, 0.97595346, 0.96945703, 0.95374805, 0.981427, 0.9664661, 0.94489574, 0.97747415, 0.971303, 0.95339566, 0.98193425, 0.9679143, 0.9420021, 0.97945225, 0.9715432, 0.9536155, 0.9818586, 0.96334106, 0.93711084, 0.9772496, 0.96911824, 0.9527286, 0.9807828, 0.96497333, 0.93671346, 0.9758724, 0.9697157, 0.9537035, 0.98137844, 0.9666108, 0.9452285, 0.977396, 0.97151536, 0.9532232, 0.9818768, 0.96810436, 0.9423008, 0.97946954, 0.97161317, 0.95369506, 0.9818456, 0.9638636, 0.9379153, 0.97738796, 0.9691133, 0.9528634, 0.9808037, 0.9651683, 0.9373182, 0.9759798, 0.9697534, 0.95350575, 0.9811959, 0.9672954, 0.945377, 0.97739935, 0.9718873, 0.95309716, 0.9817986, 0.96908534, 0.942726, 0.97953874, 0.97181237, 0.9536635, 0.9817421, 0.9648093, 0.93787515, 0.97722775, 0.9693888, 0.95251846, 0.98072743, 0.96641237, 0.93725884, 0.97575176, 0.9697369, 0.95328677, 0.98124427, 0.96768826, 0.945305, 0.9772266, 0.97153956, 0.95264524, 0.9817365, 0.9691658, 0.94266605, 0.9794154, 0.9717167, 0.953546, 0.9818222, 0.9649585, 0.93750644, 0.97728294, 0.96925473, 0.9527385, 0.9807149, 0.96648127, 0.9372319, 0.9758672, 0.9697841, 0.9537873, 0.98124653, 0.9679405, 0.9456626, 0.97745615, 0.9717005, 0.953411, 0.981777, 0.96952266, 0.94316554, 0.9795028, 0.97166234, 0.9541857, 0.9816858, 0.9652455, 0.9381943, 0.97741187, 0.9692956, 0.9529666, 0.98071676, 0.9665563, 0.93797207, 0.9758495, 0.9698687, 0.95370966, 0.9812603, 0.96774364, 0.9456381, 0.9772917, 0.97156656, 0.95321345, 0.9818138, 0.96935403, 0.94276583, 0.9793824, 0.9716871, 0.9538487, 0.9816042, 0.9650051, 0.93826383, 0.9773073, 0.9693261, 0.9527797, 0.98055905, 0.9662693, 0.93760085, 0.97583586, 0.96991795, 0.95369864, 0.9812205, 0.9676904, 0.946006, 0.97756016, 0.97177863, 0.95318043, 0.98171556, 0.96925616, 0.9428101, 0.9795472, 0.9719196, 0.95347035, 0.98166317, 0.96482605, 0.93782294, 0.97727764, 0.9695675, 0.95271534, 0.98057866, 0.96628547, 0.9373224, 0.97583824, 0.96999073, 0.9532842, 0.9811265, 0.96776164, 0.9452216, 0.9772366, 0.9717628, 0.9527225, 0.9816312, 0.9689199, 0.94209456, 0.9792486, 0.9718521, 0.953788, 0.9816146, 0.96481365, 0.93699574, 0.97703564, 0.9693804, 0.9528094, 0.980513, 0.96593004, 0.93599015, 0.97522396, 0.9697046, 0.95359594, 0.98103553, 0.9673052, 0.9442689, 0.9769767, 0.971485, 0.9536012, 0.98163706, 0.96912295, 0.9409026, 0.9791774, 0.9715425, 0.95401967, 0.9814902, 0.96469957, 0.93570673, 0.9764631, 0.96910197, 0.9527294, 0.98040843, 0.96577936, 0.9351893, 0.9750853, 0.9696955, 0.9533739, 0.98103756, 0.9673013, 0.94338554, 0.97668034, 0.9714502, 0.9529773, 0.98137707, 0.9686882, 0.93998903, 0.97894406, 0.97160065, 0.95428157, 0.98143965, 0.9646833, 0.93647635, 0.9770035, 0.96945524, 0.9534803, 0.98038954, 0.9662914, 0.9356202, 0.9754774, 0.9698033, 0.95406526, 0.9809172, 0.96744686, 0.94396484, 0.977052, 0.97168225, 0.9537037, 0.9814088, 0.9688089, 0.94101554, 0.97934246, 0.9719411, 0.9543038, 0.9815197, 0.9650523, 0.9373643, 0.97749543, 0.9696184, 0.9540236, 0.9804058, 0.9656203, 0.9372257, 0.97570544, 0.9701211, 0.9543861, 0.9809933, 0.9669767, 0.9454857, 0.97708184, 0.9718824, 0.9539182, 0.9815219, 0.969303, 0.9427567, 0.9794175, 0.9719562, 0.9550314, 0.9815424, 0.9652237, 0.9393262, 0.97705257, 0.9696297, 0.9548464, 0.98040146, 0.96661204, 0.93917596, 0.9764801, 0.97035563, 0.9557084, 0.9810285, 0.9680797, 0.94712377, 0.97809196, 0.9722557, 0.9552897, 0.98161215, 0.96964324, 0.9442574, 0.98019236, 0.9724736, 0.95635897, 0.98161364, 0.9655713, 0.9403314, 0.97828305, 0.9702257, 0.9552907, 0.9805721, 0.9669831, 0.9398752, 0.9768696, 0.9706444, 0.95635873, 0.98114395, 0.96824205, 0.94742715, 0.9782727, 0.9725318, 0.9556755, 0.9817122, 0.9698141, 0.94487447, 0.98028755, 0.972447, 0.9563598, 0.9816095, 0.9654779, 0.940495, 0.97824746, 0.9702725, 0.95547163, 0.98056555, 0.9668297, 0.94018966, 0.9768447, 0.9708484, 0.9561237, 0.9811855, 0.9681291, 0.94810444, 0.9783742, 0.9727262, 0.95554584, 0.9818668, 0.9696073, 0.9454284, 0.9803057, 0.9728382, 0.95606446, 0.9818815, 0.96562964, 0.94106305, 0.9783981, 0.97074664, 0.9550939, 0.9806486, 0.966871, 0.94035923, 0.9768761, 0.97084594, 0.9561471, 0.9812087, 0.9681666, 0.94822973, 0.97846484, 0.9727648, 0.955669, 0.981844, 0.9697602, 0.94559026, 0.9803843, 0.9728036, 0.956217, 0.98169875, 0.9660058, 0.94183373, 0.97855395, 0.9706654, 0.95548576, 0.9806504, 0.967393, 0.9418165, 0.9770949, 0.971152, 0.95634294, 0.9811676, 0.96858156, 0.949215, 0.9785532, 0.97306335, 0.9558161, 0.98176277, 0.96998143, 0.9468239, 0.9805438, 0.9731597, 0.9564201, 0.9817619, 0.9657765, 0.94237405, 0.97854334, 0.9711056, 0.9559759, 0.98069316, 0.96740484, 0.94245845, 0.9773027, 0.9714859, 0.95664155, 0.98128194, 0.9687246, 0.9502045, 0.97868764, 0.9734213, 0.956374, 0.9818866, 0.9701662, 0.9472105, 0.9806311, 0.9733279, 0.9571622, 0.9818524, 0.96608716, 0.94278365, 0.97885597, 0.97100043, 0.9564941, 0.98082334, 0.9674134, 0.9430076, 0.97743, 0.971387, 0.9569341, 0.9814561, 0.96880853, 0.9507885, 0.97888875, 0.9733474, 0.95631176, 0.9819824, 0.9703686, 0.94819736, 0.9807262, 0.97354907, 0.9571194, 0.98198724, 0.96630293, 0.94381183, 0.9789114, 0.9713797, 0.95625204, 0.980952, 0.96765536, 0.94368494, 0.97760695, 0.97170377, 0.95670384, 0.9814848, 0.9689098, 0.9510484, 0.9790202, 0.97351086, 0.9562898, 0.9819552, 0.97033316, 0.9482449, 0.9807951, 0.973657, 0.956995, 0.98189676, 0.9663439, 0.94423515, 0.9789008, 0.9715029, 0.9562554, 0.9808849, 0.9676134, 0.9440287, 0.9774884, 0.971784, 0.9569754, 0.9814296, 0.96894306, 0.95131487, 0.9789442, 0.97349393, 0.95659834, 0.98190093, 0.9703808, 0.9483249, 0.9808761, 0.9736207, 0.9574114, 0.98177874, 0.9663323, 0.9448469, 0.9787957, 0.971458, 0.95613843, 0.980846, 0.9677948, 0.9449006, 0.9776533, 0.9717856, 0.9565944, 0.98149204, 0.96887857, 0.95158714, 0.97916186, 0.973596, 0.9553044, 0.9822308, 0.97028077, 0.94917184, 0.9810115, 0.9738836, 0.9556709, 0.98220223, 0.9665806, 0.9459503, 0.97932476, 0.9718734, 0.9553439, 0.98126644, 0.96810436, 0.9453843, 0.97805244, 0.97245175, 0.9563452, 0.98188126, 0.9694, 0.95259506, 0.97937495, 0.97385335, 0.9551644, 0.98237455, 0.9707751, 0.949584, 0.98125285, 0.974101, 0.95597786, 0.9823598, 0.9667813, 0.9453898, 0.97948796, 0.9720152, 0.95497423, 0.9811142, 0.968123, 0.9446533, 0.97804195, 0.9723196, 0.9554424, 0.9816026, 0.9691374, 0.9520532, 0.97933906, 0.9739885, 0.9549053, 0.9820409, 0.9704864, 0.9494289, 0.98113865, 0.9742275, 0.9559837, 0.98201, 0.966285, 0.9453574, 0.97934455, 0.97210735, 0.95522225, 0.9809504, 0.9673172, 0.94463617, 0.9778435, 0.9725684, 0.9554599, 0.98147684, 0.9683452, 0.951684, 0.97932214, 0.97428066, 0.95513994, 0.981987, 0.96978754, 0.9489488, 0.98114157, 0.9743478, 0.9559109, 0.981816, 0.9652926, 0.9448961, 0.97919637, 0.97258896, 0.9551852, 0.9807999, 0.96658117, 0.94455075, 0.977759, 0.973176, 0.9564455, 0.9813223, 0.96789217, 0.9524037, 0.9792097, 0.9746773, 0.9553351, 0.98187065, 0.9692312, 0.9496798, 0.9811216, 0.9748623, 0.95621127, 0.9818113, 0.9650584, 0.94553703, 0.97916245, 0.97284937, 0.955444, 0.98074716, 0.9665636, 0.9461671, 0.97784126, 0.9732472, 0.95603055, 0.98138016, 0.96763337, 0.9523906, 0.97916174, 0.97471154, 0.95516485, 0.98182046, 0.96901625, 0.9498027, 0.98107576, 0.9749619, 0.956324, 0.9818237, 0.9645777, 0.94578344, 0.9791799, 0.9728706, 0.9553442, 0.98062986, 0.9660582, 0.94542897, 0.97788906, 0.97352487, 0.9561126, 0.9814243, 0.9675474, 0.952194, 0.9793403, 0.97510445, 0.9553496, 0.9817691, 0.968895, 0.9490462, 0.98110723, 0.9749808, 0.9561566, 0.9817625, 0.9648036, 0.94553995, 0.9791686, 0.9730279, 0.9551616, 0.98058355, 0.9661581, 0.9457056, 0.9778816, 0.97333646, 0.9561103, 0.98121625, 0.9675937, 0.9525843, 0.97914106, 0.97466373, 0.95559996, 0.98160386, 0.96899253, 0.949637, 0.9809465, 0.9749237, 0.9558715, 0.9815394, 0.96472377, 0.9445887, 0.97907466, 0.9731698, 0.95574266, 0.9804011, 0.96593237, 0.9448863, 0.9776424, 0.97338253, 0.9562705, 0.98091483, 0.96718675, 0.95178527, 0.9790037, 0.9750029, 0.95520455, 0.98147607, 0.968744, 0.94964474, 0.9807997, 0.9752187, 0.955502, 0.9815285, 0.96465075, 0.9458029, 0.9789805, 0.9734657, 0.9553963, 0.9806995, 0.9662781, 0.9468062, 0.97776014, 0.97380257, 0.9566932, 0.9814886, 0.96761864, 0.95322233, 0.97915065, 0.9753425, 0.95604724, 0.98194885, 0.9690777, 0.951288, 0.9810193, 0.97562104, 0.9562714, 0.98181874, 0.9648968, 0.94647866, 0.97898734, 0.97364616, 0.95577145, 0.98054457, 0.966491, 0.94685704, 0.97785974, 0.9737605, 0.9565678, 0.9811783, 0.9677453, 0.95409316, 0.9793644, 0.9756192, 0.9559811, 0.9819688, 0.96931744, 0.9514431, 0.9811756, 0.97586834, 0.95661014, 0.981896758, 0.965148985, 0.9473885, 0.9791508, 0.97378016, 0.9555719, 0.9805685, 0.9663876, 0.9472747, 0.9778441, 0.9740845, 0.95666313, 0.98130053, 0.9677356, 0.95365286, 0.97916275, 0.97565496, 0.95569617, 0.9820406, 0.9690038, 0.95107174, 0.9809388, 0.97571486, 0.95620877, 0.9818631, 0.9649447, 0.94609076, 0.97883373, 0.97392803, 0.9556955, 0.9809178, 0.96640176, 0.94720995, 0.9776169, 0.9740694, 0.9566974, 0.98145676, 0.96782213, 0.95418113, 0.97905433, 0.97565347, 0.95558125, 0.9819616, 0.96937984, 0.9520225, 0.980974, 0.9757249, 0.95590246, 0.98201746, 0.9654295, 0.9480113, 0.97913045, 0.9740071, 0.9555805, 0.9809676, 0.96694374, 0.94776326, 0.9778798, 0.9742065, 0.9564717, 0.9818445, 0.9685037, 0.9542735, 0.97939974, 0.97575325, 0.9559471, 0.9823377, 0.9697927, 0.9516951, 0.9810689, 0.9757662, 0.95627755, 0.9823649, 0.96579236, 0.9478093, 0.97915316, 0.9739178, 0.95548564, 0.98130566, 0.967362, 0.948232, 0.9779417, 0.97418606, 0.95646155, 0.98197424, 0.9687109, 0.95444494, 0.97928965, 0.97574425, 0.9557771, 0.9824368, 0.9700791, 0.95210016, 0.98113704, 0.975879, 0.95604503, 0.9824415, 0.96627116, 0.9483381, 0.9792376, 0.97395724, 0.95573765, 0.9814384, 0.9676816, 0.9478924, 0.97799927, 0.97418076, 0.9563352, 0.9819718, 0.968966, 0.95422685, 0.9793307, 0.9756385, 0.9556843, 0.9824308, 0.9703214, 0.9517025, 0.98117137, 0.9758035, 0.95624274, 0.9825003, 0.96626484, 0.947167, 0.9790894, 0.97379136, 0.9551394, 0.98133266, 0.96745145, 0.9463324, 0.9772897, 0.973975, 0.9560324, 0.9820371, 0.9688255, 0.9537091, 0.9790335, 0.9756243, 0.95559156, 0.98242116, 0.9701835, 0.9511369, 0.98104423, 0.97577095, 0.95675427, 0.9824506, 0.96626365, 0.94786865, 0.979294, 0.9740761, 0.9559421, 0.98133266, 0.96773785, 0.94788307, 0.97789323, 0.97396934, 0.9566866, 0.9818949, 0.969132, 0.95453346, 0.97932714, 0.97557926, 0.95582676, 0.98236096, 0.97061914, 0.95189965, 0.98118985, 0.9756966, 0.95647347, 0.9824262, 0.96665025, 0.94743407, 0.97943956, 0.9736579, 0.9558435, 0.981271, 0.96786946, 0.94720054, 0.9780752, 0.9738152, 0.9568394, 0.9819548, 0.96925414, 0.95425564, 0.97941506, 0.97551996, 0.9560721, 0.98233557, 0.9708136, 0.95204, 0.9811839, 0.9754031, 0.9565735, 0.9824743, 0.9670099, 0.94801337, 0.97925603, 0.9732712, 0.9560361, 0.98131704, 0.96814704, 0.9477941, 0.977979, 0.9736298, 0.9568441, 0.9819672, 0.96946865, 0.95493627, 0.9794599, 0.9752691, 0.95604765, 0.9824546, 0.9709637, 0.95221937, 0.9812868, 0.97524285, 0.9567274, 0.9824117, 0.96686125, 0.94797426, 0.9793097, 0.97336143, 0.9561759, 0.9813199, 0.9682217, 0.94794255, 0.9779919, 0.97364974, 0.95700717, 0.9819941, 0.96947503, 0.95485973, 0.9794373, 0.9751654, 0.9562079, 0.98254853, 0.97082233, 0.9525033, 0.9812406, 0.97542226, 0.9567706, 0.9826529, 0.9668377, 0.94875497, 0.9794343, 0.9736886, 0.95622116, 0.98145306, 0.9682675, 0.9486715, 0.9781254, 0.9739421, 0.9567765, 0.9821198, 0.96952504, 0.9555768, 0.9795536, 0.9756001, 0.9558723, 0.98264706, 0.97091067, 0.95326674, 0.98142946, 0.9757747, 0.95640016, 0.9826337, 0.96704024, 0.94929, 0.9795822, 0.97382224, 0.95557123, 0.98143804, 0.9681701, 0.9490458, 0.97819805, 0.9742088, 0.95641315, 0.9819588, 0.96951956, 0.9556191, 0.97963023, 0.9759927, 0.95541865, 0.9825575, 0.9708384, 0.953492, 0.981529, 0.9758238, 0.95614314, 0.982496, 0.9669503, 0.94912124, 0.9795639, 0.9738859, 0.95546967, 0.98126686, 0.9682463, 0.94900864, 0.978031, 0.97411627, 0.9562688, 0.9819953, 0.96954954, 0.9559388, 0.97936696, 0.9756237, 0.95575976, 0.98251, 0.9709844, 0.9536841, 0.9812071, 0.9756821, 0.9561864, 0.9825157, 0.966924, 0.94957054, 0.97928506, 0.97366273, 0.9555487, 0.98128814, 0.96812373, 0.94845057, 0.97799104, 0.9739657, 0.9565839, 0.9817982, 0.96931475, 0.9558418, 0.9794469, 0.97558945, 0.9552974, 0.98244107, 0.9707137, 0.9533437, 0.98135793, 0.9757683, 0.9561542, 0.9823619, 0.9667567, 0.94938916, 0.9794983, 0.9738966, 0.9556947, 0.98125273, 0.96806586, 0.9490853, 0.9780983, 0.9741052, 0.95633364, 0.9818817, 0.9696422, 0.95563394, 0.97978884, 0.9757131, 0.95553803, 0.98230183, 0.9710367, 0.95309573, 0.9814224, 0.9759911, 0.9562652, 0.98230964, 0.9670098, 0.94931793, 0.97956353, 0.97411036, 0.9556261, 0.9812996, 0.9684254, 0.9495348, 0.9783582, 0.9744144, 0.9568214, 0.9819348, 0.96973777, 0.956409, 0.9798554, 0.97598904, 0.95577383, 0.98241985, 0.97117186, 0.95348585, 0.9815693, 0.97602016, 0.9563051, 0.9824048, 0.9673701, 0.9497473, 0.9795846, 0.97410566, 0.9556461, 0.98134595, 0.9684162, 0.94873494, 0.97825307, 0.97435147, 0.9565304, 0.9818533, 0.9697935, 0.95508504, 0.97971594, 0.97583663, 0.9554097, 0.9824119, 0.971324, 0.9530414, 0.981372, 0.976071, 0.9562288, 0.98248637, 0.9674095, 0.9494707, 0.9793044, 0.9741019, 0.9555539, 0.9814042, 0.9687348, 0.9494518, 0.97809666, 0.97437865, 0.956464, 0.9819183, 0.9699819, 0.9557666, 0.9795333, 0.9757379, 0.9556237, 0.98231953, 0.97117966, 0.95245993, 0.98121625, 0.9760681, 0.95599735, 0.9822209, 0.9674241, 0.94864, 0.9792392, 0.9739959, 0.9554718, 0.9811416, 0.9685621, 0.9487685, 0.97778565, 0.9741838, 0.95655537, 0.9817355, 0.96984285, 0.9555967, 0.97910345, 0.97571194, 0.95510167, 0.98211014, 0.9710453, 0.95294726, 0.9809933, 0.97576517, 0.9561867, 0.9821358, 0.9671057, 0.94909227, 0.9790864, 0.97375757, 0.95538384, 0.980955, 0.968351, 0.94884974, 0.9777142, 0.9740295, 0.9564099, 0.9816768, 0.9697184, 0.9558107, 0.97907466, 0.97559106, 0.9556486, 0.9821197, 0.9709698, 0.95309836, 0.9808545, 0.9756999, 0.95596343, 0.98207647, 0.96736056, 0.94935864, 0.9790158, 0.9738071, 0.9551621, 0.9809169, 0.9685147, 0.9491771, 0.9776489, 0.97418606, 0.9559659, 0.98154014, 0.9697426, 0.95616424, 0.9791285, 0.97570443, 0.9550951, 0.9819772, 0.9709618, 0.9538884, 0.98083353, 0.97583294, 0.95559144, 0.9820155, 0.9671766, 0.9500051, 0.97891563, 0.973938, 0.9549394, 0.9808772, 0.96856725, 0.94954336, 0.97755665, 0.9741917, 0.95574945, 0.98157483, 0.9698006, 0.95605266, 0.97910243, 0.97567606, 0.95473826, 0.98206264, 0.97113353, 0.9543766, 0.9810209, 0.97583985, 0.95556206, 0.98204565, 0.9673163, 0.9502889, 0.9790456, 0.97400135, 0.9551507, 0.9810651, 0.9685915, 0.9501041, 0.9778121, 0.9742931, 0.95629865, 0.98170096, 0.9699748, 0.95708305, 0.9792088, 0.9759306, 0.95537686, 0.98216736, 0.97135496, 0.95453674, 0.9811154, 0.97599584, 0.9559863, 0.9821562, 0.9677096, 0.9509707, 0.9793868, 0.9741246, 0.955386, 0.98102796, 0.96902955, 0.95009583, 0.97794265, 0.97432333, 0.9564773, 0.9816503, 0.9703446, 0.9566731, 0.97935206, 0.976034, 0.9555365, 0.9821415, 0.9716036, 0.95411634, 0.98118675, 0.9762839, 0.9559376, 0.98215395, 0.96788555, 0.950348, 0.97928876, 0.9744285, 0.9552908, 0.9810532, 0.9691845, 0.9506582, 0.9780199, 0.97466415, 0.9564826, 0.98171705, 0.9704617, 0.95663655, 0.97948885, 0.97630787, 0.9557085, 0.9822687, 0.9717946, 0.9545629, 0.981282, 0.9763822, 0.95633465, 0.9822603, 0.9681138, 0.95099586, 0.9794824, 0.9745985, 0.95569813, 0.98114085, 0.9691676, 0.95022595, 0.9784047, 0.97478616, 0.95686674, 0.9817744, 0.97031444, 0.95666313, 0.97990143, 0.9763327, 0.9557283, 0.9823435, 0.9716816, 0.9543642, 0.981594, 0.9763821, 0.9565678, 0.9823325, 0.96800405, 0.95000523, 0.9797467, 0.97458774, 0.95599407, 0.9811753, 0.96921676, 0.9497317, 0.97853774, 0.97495914, 0.9567823, 0.9817729, 0.9704168, 0.95699894, 0.9799137, 0.9765895, 0.9561707, 0.982176, 0.9720188, 0.95366037, 0.9817921, 0.97665477, 0.95630294, 0.9821306, 0.9681885, 0.94954014, 0.979829, 0.97504777, 0.9555067, 0.981122, 0.9694461, 0.9496295, 0.9785856, 0.97501546, 0.95667994, 0.9815792, 0.9706547, 0.9558922, 0.97993475, 0.97639614, 0.9558956, 0.9820505, 0.9720553, 0.9532841, 0.9817059, 0.9761812, 0.9560723, 0.98207873, 0.9682311, 0.94896007, 0.97959703, 0.9742182, 0.95617115, 0.98122007, 0.9693094, 0.94876325, 0.97831017, 0.9744578, 0.9573357, 0.9817661, 0.9706222, 0.9559131, 0.9797632, 0.97608554, 0.9564058, 0.9821724, 0.971982, 0.9531282, 0.9815964, 0.976182, 0.9568784, 0.98220307, 0.96826464, 0.9495508, 0.97960997, 0.97412, 0.9560664, 0.9811839, 0.96934867, 0.9493861, 0.9782838, 0.97447217, 0.95700574, 0.9818793, 0.9707653, 0.9565722, 0.97978324, 0.9760982, 0.9564285, 0.982401, 0.9719391, 0.95539314, 0.9817328, 0.9761293, 0.95667005, 0.98225754, 0.9681332, 0.9525217, 0.9797778, 0.9744707, 0.9560432, 0.9810926, 0.9691994, 0.9536862, 0.9785724, 0.97474617, 0.95717967, 0.98172116, 0.97055346, 0.95840025, 0.9797809, 0.97628754, 0.9560729, 0.9821177, 0.97191393, 0.95623696, 0.98148215, 0.97652483, 0.95714986, 0.9823706, 0.9682731, 0.9533806, 0.9795578, 0.97460234, 0.95643395, 0.9810611, 0.9691462, 0.95189965, 0.9783765, 0.9749951, 0.95691043, 0.9817893, 0.9705455, 0.9575891, 0.9797798, 0.97648764, 0.9563049, 0.98239684, 0.97178584, 0.9568229, 0.98149914, 0.9768117, 0.95720285, 0.9824865, 0.9678677, 0.95220727, 0.9795924, 0.9749947, 0.95637435, 0.9813798, 0.96907234, 0.9526134, 0.97815734, 0.9752519, 0.9573746, 0.9820214, 0.9703677, 0.9597268, 0.97967166, 0.9767621, 0.9561741, 0.9824804, 0.9715693, 0.95667124, 0.9812594, 0.976848, 0.9567441, 0.9822903, 0.96748626, 0.9522866, 0.9793184, 0.9748238, 0.9565666, 0.9809589, 0.96832675, 0.9497746, 0.9779304, 0.97525203, 0.9574396, 0.98180324, 0.9700374, 0.9585466, 0.9797584, 0.97729707, 0.9574949, 0.9825028, 0.9715589, 0.9574058, 0.98133826, 0.9776598, 0.95790905, 0.98243517, 0.96758527, 0.95010155, 0.97950304, 0.97590315, 0.9574576, 0.98169476, 0.96806306, 0.9505987, 0.9782115, 0.97597235, 0.95743, 0.9823392, 0.9691281, 0.95684373, 0.9798504, 0.97740036, 0.9562122, 0.9826193, 0.97046584, 0.95351166, 0.9814921, 0.97778404, 0.95674217, 0.982508, 0.96660954, 0.95003253, 0.97955495, 0.97588354, 0.9565188, 0.98157173, 0.9674988, 0.94933414, 0.97849804, 0.97595924, 0.9572002, 0.9820599, 0.96881706, 0.95720905, 0.9797048, 0.9774188, 0.95610684, 0.9825895, 0.96991235, 0.95478725, 0.98148584, 0.977812, 0.95687, 0.9824302, 0.9662506, 0.951853, 0.97948086, 0.97647536, 0.9563364, 0.9813322, 0.96733564, 0.95049435, 0.9786809, 0.97628933, 0.956959, 0.9819942, 0.9688064, 0.95703673, 0.97971547, 0.9778986, 0.9560965, 0.982306, 0.970006, 0.9542746, 0.9813748, 0.9778636, 0.9560857, 0.9821973, 0.96610785, 0.95012057, 0.97939104, 0.9760908, 0.9550215, 0.98102474, 0.96721774, 0.9494722, 0.97782886, 0.97604704, 0.9566228, 0.9817145, 0.9689305, 0.9561063, 0.9792514, 0.9778457, 0.95620316, 0.9820718, 0.97037774, 0.9533241, 0.98120296, 0.97822213, 0.9571844, 0.98208827, 0.96638095, 0.94900924, 0.97909445, 0.97554046, 0.9560115, 0.981281, 0.9681006, 0.9491045, 0.9779322, 0.97573835, 0.95604885, 0.9818802, 0.96966857, 0.9559785, 0.97946, 0.9771507, 0.95639366, 0.9825354, 0.9708767, 0.955618, 0.98173827, 0.9779677, 0.95703006, 0.9826053, 0.9666354, 0.95040464, 0.97951275, 0.9761536, 0.9559847, 0.98147523, 0.9677163, 0.94835675, 0.97793067, 0.97579885, 0.95708394, 0.9816704, 0.9695221, 0.9556333, 0.97887003, 0.9772435, 0.9547537, 0.9817947, 0.9703845, 0.95363057, 0.9810743, 0.9773147, 0.95469564, 0.98184747, 0.9668155, 0.9495108, 0.9791414, 0.9755458, 0.95436734, 0.98064214, 0.9682846, 0.9498416, 0.97780466, 0.97554964, 0.9554793, 0.981384, 0.9695206, 0.95619696, 0.97920823, 0.977119, 0.95496094, 0.9820332, 0.971135, 0.95393777, 0.9810874, 0.97734845, 0.9552823, 0.98208934, 0.9674063, 0.94988304, 0.97901696, 0.9756874, 0.95506, 0.98105264, 0.9685609, 0.9486509, 0.97779024, 0.9757298, 0.9563305, 0.9818123, 0.9698536, 0.9554579, 0.9791484, 0.9772733, 0.9546056, 0.9821063, 0.9711557, 0.95365745, 0.98100364, 0.97743917, 0.9549773, 0.9820615, 0.96728, 0.9494494, 0.9790607, 0.9756983, 0.95440936, 0.98088855, 0.9685795, 0.949391, 0.9777423, 0.9755762, 0.95519996, 0.9814828, 0.96993107, 0.95621234, 0.9792447, 0.97710353, 0.9546651, 0.9820732, 0.9712054, 0.9538829, 0.98111355, 0.97733694, 0.95508945, 0.98203343, 0.9674886, 0.9496746, 0.9790166, 0.97555625, 0.9542993, 0.9810549, 0.96840155, 0.9490881, 0.97777116, 0.97578865, 0.95527357, 0.98160845, 0.9700343, 0.9552972, 0.97916484, 0.9772159, 0.95387375, 0.98200285, 0.9712632, 0.9533281, 0.98092973, 0.9773491, 0.95460147, 0.9820431, 0.9675646, 0.9490171, 0.97894794, 0.97555405, 0.95407945, 0.98095727, 0.9686649, 0.948934, 0.97765553, 0.9754961, 0.95539075, 0.98169625, 0.9699014, 0.9558131, 0.97916824, 0.9769623, 0.9547903, 0.98203254, 0.9712941, 0.9528635, 0.9811389, 0.9772939, 0.9553182, 0.98197466, 0.9676601, 0.9491634, 0.97937804, 0.97559506, 0.9545398, 0.9807999, 0.968727, 0.9484391, 0.97798866, 0.9759345, 0.9555793, 0.98161525, 0.97017604, 0.9554259, 0.9794854, 0.9774303, 0.95588547, 0.98225397, 0.97140455, 0.95290107, 0.98120224, 0.9777192, 0.95670146, 0.982449, 0.96775895, 0.9475387, 0.97920275, 0.9753339, 0.95560116, 0.9812588, 0.9686557, 0.94731265, 0.97787285, 0.9760492, 0.956993, 0.982051, 0.9698849, 0.95488715, 0.9794514, 0.97752815, 0.95611763, 0.98243576, 0.97120976, 0.9533464, 0.98138237, 0.97810143, 0.95627695, 0.98214024, 0.96777916, 0.94914615, 0.97939986, 0.9764716, 0.95576566, 0.98122853, 0.9687405, 0.9486075, 0.97826695, 0.9766474, 0.95645314, 0.9819377, 0.97022855, 0.9553209, 0.9796723, 0.977971, 0.9558062, 0.98220295, 0.97162193, 0.95312256, 0.9814488, 0.9783773, 0.9565726, 0.98214334, 0.96794945, 0.94914186, 0.97945535, 0.9767685, 0.9560332, 0.9810628, 0.96896756, 0.94849634, 0.9782314, 0.9766108, 0.95681655, 0.98146147, 0.9705465, 0.95505524, 0.9796157, 0.97788495, 0.95637304, 0.9824233, 0.971826, 0.9531966, 0.9814937, 0.97832775, 0.95735687, 0.9822564, 0.968122, 0.9493613, 0.9797014, 0.97697246, 0.9569242, 0.98120064, 0.96927464, 0.94947416, 0.9784921, 0.97671473, 0.95759296, 0.98173726, 0.97071797, 0.95646715, 0.9799834, 0.9782054, 0.95804846, 0.98223466, 0.97197694, 0.9536882, 0.9816077, 0.97844416, 0.9570137, 0.98211634, 0.96833193, 0.9495213, 0.9798252, 0.97654223, 0.95656615, 0.9811215, 0.9694374, 0.94899887, 0.9784679, 0.9767858, 0.9574714, 0.9818387, 0.9708439, 0.9557787, 0.9799523, 0.9783084, 0.9570922, 0.9821722, 0.97223204, 0.9536947, 0.98166937, 0.97837204, 0.9569433, 0.9821723, 0.96870685, 0.9496073, 0.9798085, 0.97656393, 0.9566287, 0.981091, 0.96971315, 0.9492506, 0.9785831, 0.9765573, 0.9573948, 0.98175895, 0.9710848, 0.9558922, 0.98011655, 0.9780937, 0.95711195, 0.9823251, 0.97226894, 0.95372844, 0.9819458, 0.9781832, 0.95733166, 0.9824364, 0.96862566, 0.94947886, 0.98000914, 0.976428, 0.9567971, 0.981136, 0.96975213, 0.9489981, 0.97887737, 0.9765891, 0.9575875, 0.98183346, 0.97117186, 0.95583045, 0.9801972, 0.97799677, 0.95715404, 0.98228997, 0.97252774, 0.953245, 0.9819608, 0.9781831, 0.9571182, 0.98224676, 0.9690494, 0.94953036, 0.9800756, 0.9764282, 0.9564462, 0.98101604, 0.9698603, 0.948976, 0.97868836, 0.9764504, 0.95749086, 0.9817984, 0.9710646, 0.9555689, 0.9800975, 0.97792184, 0.9569031, 0.982163, 0.9723971, 0.9535654, 0.98191917, 0.9781179, 0.956972, 0.98211724, 0.96888953, 0.94945425, 0.98011506, 0.9763412, 0.95638937, 0.9808859, 0.9697743, 0.94923335, 0.97885096, 0.97641855, 0.95689255, 0.9816751, 0.97126794, 0.9558215, 0.980295, 0.97797066, 0.9569837, 0.9820594, 0.9723788, 0.9536258, 0.98208094, 0.97814, 0.95761895, 0.9822602, 0.96890926, 0.9496599, 0.9802009, 0.97639835, 0.957074, 0.9811329, 0.96988523, 0.94888675, 0.9788369, 0.9763724, 0.95709616, 0.98157, 0.97116977, 0.9552625, 0.98004353, 0.9777315, 0.95516807, 0.9818019, 0.9726202, 0.95307463, 0.98168844, 0.97772956, 0.9560437, 0.98178816, 0.9689793, 0.9489982, 0.9798956, 0.9761915, 0.95672107, 0.9810999, 0.9697508, 0.9482759, 0.97864234, 0.9759976, 0.9575643, 0.98157036, 0.9710654, 0.95498955, 0.9802234, 0.9779032, 0.95656943, 0.9821167, 0.9725465, 0.9532063, 0.98190093, 0.97808295, 0.9570268, 0.9821406, 0.9690707, 0.9493814, 0.98004204, 0.97640413, 0.9565672, 0.98081917, 0.9700513, 0.9489893, 0.97878975, 0.97627455, 0.95706767, 0.98146915, 0.97138476, 0.95581627, 0.9801388, 0.9778685, 0.95662045, 0.9820295, 0.97263294, 0.9533379, 0.9819618, 0.977914, 0.9568847, 0.98207104, 0.96920276, 0.94937646, 0.980124, 0.97619677, 0.95620435, 0.98106694, 0.97010225, 0.9491433, 0.9789091, 0.9761923, 0.9571173, 0.98168397, 0.9713167, 0.95588946, 0.98031574, 0.97777253, 0.9566324, 0.98216623, 0.9726327, 0.9534416, 0.98206186, 0.977888, 0.9573796, 0.9822584, 0.96927524, 0.9494776, 0.98029, 0.9760926, 0.95678055, 0.9811224, 0.97019416, 0.9492974, 0.9790206, 0.9760853, 0.957536, 0.9819317, 0.97157425, 0.95582676, 0.98034716, 0.9775834, 0.95725125, 0.9823168, 0.97274405, 0.9537509, 0.9820239, 0.97775775, 0.95771384, 0.9824422, 0.9693387, 0.94966, 0.9802781, 0.9759948, 0.95743054, 0.9813799, 0.9703884, 0.9495727, 0.9792234, 0.9760419, 0.9582549, 0.98194057, 0.9718025, 0.95632046, 0.9806002, 0.97770566, 0.95771015, 0.98232484, 0.9730103, 0.9539346, 0.9822699, 0.9778611, 0.95805347, 0.98239124, 0.9693782, 0.94976526, 0.98053277, 0.97615653, 0.9572026, 0.9812144, 0.9702077, 0.9494719, 0.97924596, 0.9761604, 0.9577109, 0.9817702, 0.9715683, 0.95566463, 0.9805234, 0.97768915, 0.95749825, 0.982321, 0.97277075, 0.95370567, 0.9823445, 0.977852, 0.95759785, 0.9823362, 0.9695271, 0.94957787, 0.9805104, 0.9760786, 0.95752585, 0.98122305, 0.9700706, 0.94940376, 0.97928303, 0.976074, 0.95817465, 0.9818664, 0.9715049, 0.956514, 0.98076457, 0.9775784, 0.95776784, 0.98225504, 0.9730831, 0.9546362, 0.9825796, 0.97774714, 0.95817745, 0.9823591, 0.969549, 0.95090705, 0.98069626, 0.9761235, 0.9582404, 0.9813193, 0.9704422, 0.95078516, 0.9795012, 0.97632104, 0.95917666, 0.9820807, 0.97188187, 0.95770574, 0.9809239, 0.9777124, 0.95769274, 0.98234475, 0.97286046, 0.95568955, 0.98282206, 0.9778537, 0.95911276, 0.9827121, 0.96988547, 0.9519092, 0.9809261, 0.9761345, 0.9588389, 0.98165363, 0.97111434, 0.95129085, 0.9798436, 0.976354, 0.9592936, 0.982225, 0.97226214, 0.9572486, 0.98114294, 0.97779304, 0.958325, 0.98264253, 0.97344184, 0.95512545, 0.9828641, 0.97803986, 0.9586264, 0.9826022, 0.9700304, 0.9510271, 0.9809214, 0.9764093, 0.95805055, 0.98158884, 0.9709573, 0.9510501, 0.9797599, 0.9764939, 0.9589597, 0.98231864, 0.9722475, 0.95775473, 0.98107237, 0.97788686, 0.9581973, 0.9826223, 0.9733464, 0.95551777, 0.9827341, 0.9780546, 0.9585801, 0.9826572, 0.96982175, 0.9512918, 0.98087126, 0.9763333, 0.95783937, 0.9815544, 0.9705625, 0.9506837, 0.9797451, 0.9764605, 0.958576, 0.9821223, 0.97196984, 0.95705223, 0.9810688, 0.9778787, 0.9579399, 0.98265314, 0.9731366, 0.95489573, 0.9826552, 0.9780125, 0.9586492, 0.9826917, 0.9696445, 0.95123506, 0.9808632, 0.97636914, 0.9581689, 0.98153967, 0.9707332, 0.95103943, 0.9797983, 0.97655314, 0.9589212, 0.98218566, 0.9719753, 0.95751774, 0.98113674, 0.9778591, 0.95836467, 0.98265624, 0.9731736, 0.95518845, 0.9827633, 0.9781344, 0.95880413, 0.982668, 0.9697906, 0.9516843, 0.9808523, 0.9764048, 0.9581546, 0.981539, 0.97060174, 0.9512562, 0.9797854, 0.9764821, 0.9588913, 0.9822746, 0.97181207, 0.9575737, 0.9810044, 0.9778931, 0.95836496, 0.98270494, 0.9730776, 0.9551224, 0.9827198, 0.97803813, 0.9588026, 0.9827913, 0.969711, 0.9512196, 0.98094237, 0.9763316, 0.95835996, 0.98162466, 0.9705893, 0.95104915, 0.97980565, 0.9764489, 0.9593316, 0.9823763, 0.9718621, 0.9575808, 0.98115414, 0.9779413, 0.958554, 0.98276824, 0.9731828, 0.9552317, 0.9827929, 0.97809803, 0.9588587, 0.98271245, 0.96967787, 0.9511605, 0.980944, 0.97643834, 0.95821995, 0.9814674, 0.970657, 0.9510241, 0.9798743, 0.97640806, 0.95905244, 0.9821628, 0.97195, 0.95715225, 0.9811488, 0.9779572, 0.95827377, 0.9826093, 0.9732108, 0.9549265, 0.98286927, 0.9781148, 0.9588344, 0.9826263, 0.96972173, 0.95088017, 0.9809597, 0.9764167, 0.9582126, 0.9816087, 0.9706891, 0.95070183, 0.9798677, 0.97642744, 0.9588228, 0.982262, 0.971766, 0.95733154, 0.9812794, 0.97790545, 0.9581947, 0.9827753, 0.9731655, 0.95466524, 0.98294306, 0.9780692, 0.9587684, 0.98275167, 0.9698675, 0.95098096, 0.9811391, 0.97627425, 0.95812964, 0.9815617, 0.9707683, 0.9504418, 0.98004377, 0.9764688, 0.9590846, 0.9823247, 0.9719786, 0.9569824, 0.981369, 0.9779131, 0.9583433, 0.9827047, 0.9733045, 0.9546759, 0.98298097, 0.9781073, 0.95898664, 0.98271406, 0.96978956, 0.9506858, 0.98119396, 0.9763051, 0.95841426, 0.9816409, 0.9706815, 0.95025164, 0.9800555, 0.97637683, 0.95905495, 0.98221624, 0.9720437, 0.9566879, 0.9813976, 0.9778904, 0.95856637, 0.98274744, 0.97334415, 0.95431054, 0.98299897, 0.9780231, 0.9586138, 0.98275584, 0.96988267, 0.95008796, 0.9811947, 0.97632957, 0.95822704, 0.9817255, 0.9707704, 0.94994736, 0.98013604, 0.9765604, 0.9590286, 0.9822984, 0.971875, 0.95726335, 0.981383, 0.97799677, 0.95834607, 0.98281974, 0.97307825, 0.95471305, 0.9829565, 0.9781829, 0.95890445, 0.9829388, 0.96973187, 0.9511092, 0.9812666, 0.9764653, 0.95828575, 0.9818337, 0.9706241, 0.95083565, 0.98009515, 0.97654724, 0.9591566, 0.9824657, 0.97195214, 0.9572187, 0.98147607, 0.9780265, 0.95858896, 0.98290354, 0.9731746, 0.95461047, 0.9830973, 0.9781948, 0.95911413, 0.9828841, 0.9697769, 0.95088667, 0.98137444, 0.97644615, 0.9585665, 0.98182434, 0.9706373, 0.9507637, 0.98022974, 0.97659624, 0.9590628, 0.9824804, 0.97196543, 0.95750344, 0.98156404, 0.9780783, 0.9586994, 0.9828575, 0.97319645, 0.9556594, 0.9831746, 0.9782397, 0.9592167, 0.98282903, 0.969813, 0.95229495, 0.9813425, 0.9766424, 0.9585089, 0.98185295, 0.9707751, 0.9507571, 0.9801081, 0.976659, 0.9597804, 0.9824714, 0.97210586, 0.957504, 0.98146445, 0.97817206, 0.9593407, 0.9829137, 0.97378355, 0.9556566, 0.9831572, 0.97831327, 0.9597972, 0.9830033, 0.9702491, 0.9519984, 0.9814472, 0.97665477, 0.95951885, 0.9818892, 0.9710626, 0.9517464, 0.9803091, 0.9768156, 0.9604704, 0.98264945, 0.9722973, 0.9582183, 0.98172325, 0.9782787, 0.95976543, 0.9831457, 0.97363925, 0.95656836, 0.9832523, 0.97848344, 0.9604939, 0.98327976, 0.970341, 0.953274, 0.9814492, 0.9769007, 0.9600272, 0.98219985, 0.9710941, 0.95276654, 0.9803002, 0.97695684, 0.9608393, 0.9828804, 0.9723292, 0.95913476, 0.98159826, 0.9782193, 0.9595954, 0.98307645, 0.97362614, 0.95619553, 0.9831518, 0.9784679, 0.9603216, 0.9831266, 0.97022283, 0.95265305, 0.98147684, 0.9767765, 0.9596554, 0.9820701, 0.97120583, 0.9524057, 0.9803577, 0.97689337, 0.96039706, 0.98263705, 0.9725135, 0.95905024, 0.98163867, 0.97829056, 0.9596825, 0.9830007, 0.9735999, 0.9565991, 0.9831932, 0.9784096, 0.96002114, 0.9831262, 0.97025114, 0.95330393, 0.9813779, 0.9767927, 0.95957154, 0.981961, 0.9711954, 0.9526608, 0.9804592, 0.97690046, 0.9605159, 0.98277044, 0.97251374, 0.95895225, 0.9816989, 0.9783231, 0.9600385, 0.9831367, 0.97358274, 0.9564531, 0.9833535, 0.9785779, 0.9606742, 0.98319423, 0.9701532, 0.95264435, 0.9815943, 0.97694844, 0.96012145, 0.9821515, 0.9709453, 0.95269144, 0.9804971, 0.977093, 0.9612223, 0.98284554, 0.9721212, 0.95846057, 0.9816991, 0.97847724, 0.96033216, 0.9831352, 0.9734999, 0.95591486, 0.98336375, 0.9786527, 0.96087253, 0.983225, 0.9700998, 0.9523153, 0.9816815, 0.97705656, 0.9602062, 0.9821933, 0.970915, 0.9520636, 0.98059905, 0.9771976, 0.96089697, 0.98287755, 0.9721446, 0.9584851, 0.9817986, 0.97856027, 0.96086866, 0.98365724, 0.9733281, 0.9563978, 0.98334765, 0.97887737, 0.9615869, 0.98361236, 0.9699783, 0.95257825, 0.98170775, 0.97715104, 0.9610725, 0.9824446, 0.9709141, 0.9524553, 0.9805006, 0.977187, 0.9615565, 0.98301256, 0.9722138, 0.95855653, 0.9819214, 0.97860545, 0.9608039, 0.98351365, 0.97322184, 0.9553434, 0.9831479, 0.9786777, 0.96102476, 0.98325723, 0.9694424, 0.9514436, 0.9814346, 0.97706044, 0.9604804, 0.9821558, 0.9703339, 0.9512132, 0.9802083, 0.97704345, 0.96109337, 0.9827394, 0.9716645, 0.9579306, 0.9817318, 0.97848034, 0.9608979, 0.98321384, 0.9730444, 0.9558651, 0.9832856, 0.97871095, 0.961591, 0.98321843, 0.9695421, 0.95208496, 0.98156977, 0.9770372, 0.9609684, 0.9820854, 0.97041357, 0.9519494, 0.98047847, 0.9770745, 0.96127397, 0.9827048, 0.97174835, 0.9582045, 0.9816748, 0.9784932, 0.9608541, 0.98309237, 0.9729897, 0.9558281, 0.98337543, 0.97870386, 0.9612567, 0.98305213, 0.96954966, 0.952064, 0.9815344, 0.97695595, 0.9604815, 0.9821192, 0.97057647, 0.9520658, 0.9804899, 0.9770312, 0.9612038, 0.98278093, 0.97200644, 0.95836705, 0.9818332, 0.9785437, 0.96076643, 0.9832173, 0.97316486, 0.9556017, 0.98354757, 0.9788921, 0.9614367, 0.98329335, 0.9697099, 0.95210934, 0.9818379, 0.9772652, 0.96075606, 0.9820395, 0.97053087, 0.95170707, 0.98075014, 0.9773372, 0.96162087, 0.9825812, 0.97202164, 0.95791817, 0.98204887, 0.97859794, 0.9605181, 0.98290735, 0.9728555, 0.955532, 0.9833805, 0.97879374, 0.96124357, 0.98301136, 0.9692825, 0.9516776, 0.98156595, 0.97699887, 0.9609786, 0.9821506, 0.97021604, 0.9512665, 0.980353, 0.97707146, 0.9614706, 0.9827162, 0.97162735, 0.95758134, 0.9818347, 0.9785728, 0.9609226, 0.9831194, 0.9727436, 0.9548477, 0.9832356, 0.9786556, 0.96145785, 0.98315006, 0.96951777, 0.95124346, 0.9816357, 0.9770461, 0.96114796, 0.98213965, 0.9704379, 0.9509939, 0.9804864, 0.9770725, 0.96173924, 0.98269415, 0.9716488, 0.95732933, 0.9817584, 0.9783353, 0.9612502, 0.9832782, 0.97297114, 0.9556498, 0.9834115, 0.97871494, 0.96184564, 0.98343027, 0.96964145, 0.95158273, 0.9816705, 0.97704697, 0.9614742, 0.98272765, 0.97034305, 0.95085585, 0.9805298, 0.97719795, 0.96213657, 0.98315424, 0.9718792, 0.95770216, 0.9821001, 0.9785334, 0.9614502, 0.9836487, 0.9731821, 0.9556673, 0.98364884, 0.9787678, 0.96236384, 0.98382026, 0.9699277, 0.95213443, 0.9822157, 0.9772643, 0.96259314, 0.98311055, 0.9712184, 0.9514762, 0.9812511, 0.9772816, 0.96334344, 0.9833015, 0.97242683, 0.9581258, 0.9824942, 0.9787356, 0.96185374, 0.9835598, 0.97345674, 0.95645326, 0.9838367, 0.9790171, 0.96217054, 0.98374176, 0.9701817, 0.95286196, 0.98225546, 0.977267, 0.9611216, 0.9822984, 0.97121495, 0.9525657, 0.98126, 0.97741514, 0.9620711, 0.9829805, 0.9723961, 0.9590362, 0.98250616, 0.9789854, 0.9611984, 0.9830238, 0.97382385, 0.9567505, 0.9838867, 0.97905844, 0.9621082, 0.98349947, 0.9702823, 0.9527081, 0.9821891, 0.97734034, 0.9615472, 0.98240674, 0.97122437, 0.9523117, 0.9812155, 0.9773722, 0.96228975, 0.9829145, 0.9723245, 0.95842826, 0.98244023, 0.9788907, 0.96155006, 0.98345864, 0.97345924, 0.9562037, 0.984099, 0.97900015, 0.9620749, 0.9834861, 0.9700753, 0.95228934, 0.9823821, 0.97739947, 0.96172327, 0.9824887, 0.97093886, 0.95202637, 0.9813395, 0.97738224, 0.96255744, 0.9830562, 0.9719617, 0.9583164, 0.9826634, 0.9788041, 0.9619461, 0.98354524, 0.97333634, 0.9563256, 0.9841182, 0.97895604, 0.962353, 0.9836872, 0.97057456, 0.9526884, 0.9825954, 0.97736883, 0.96228886, 0.9825828, 0.97172946, 0.95229095, 0.9814735, 0.97750163, 0.96316475, 0.98323435, 0.9723306, 0.95837057, 0.9825749, 0.97900724, 0.9621059, 0.9834175, 0.9736424, 0.956606, 0.98395747, 0.9792264, 0.9624746, 0.9836284, 0.9705384, 0.95297325, 0.9823085, 0.97748125, 0.9619277, 0.9824577, 0.9713613, 0.9519258, 0.9809895, 0.97766954, 0.9626692, 0.98291856, 0.9721151, 0.95846564, 0.98229945, 0.97911566, 0.96215117, 0.9834824, 0.97315943, 0.9562968, 0.98394233, 0.97920287, 0.9631005, 0.98360103, 0.9699925, 0.952952, 0.9822731, 0.97784615, 0.96313065, 0.982732, 0.97113085, 0.9528058, 0.98117447, 0.978009, 0.96298707, 0.98303175, 0.97172314, 0.95938486, 0.98217636, 0.9791998, 0.96189564, 0.9836697, 0.9736432, 0.95640814, 0.98368293, 0.9793084, 0.9623045, 0.9839952, 0.97091866, 0.95262444, 0.98202896, 0.9776768, 0.9620802, 0.9828269, 0.97102046, 0.9524843, 0.9809622, 0.9778691, 0.96270525, 0.9835233, 0.9720107, 0.9582095, 0.9823215, 0.9793051, 0.96186894, 0.98414767, 0.97374177, 0.95628864, 0.98388326, 0.9795492, 0.96255535, 0.983931, 0.96963453, 0.9522495, 0.98219556, 0.97783387, 0.96218216, 0.98297936, 0.97050434, 0.95240813, 0.9811897, 0.9779387, 0.9626382, 0.983499, 0.9719529, 0.95852256, 0.98237294, 0.9793234, 0.96193194, 0.98385036, 0.9731891, 0.95621973, 0.98384804, 0.9794758, 0.9626277, 0.98393553, 0.9696864, 0.95277995, 0.982284, 0.97786963, 0.96212363, 0.98293364, 0.9704699, 0.9526402, 0.9812865, 0.9779524, 0.9625389, 0.9835381, 0.97192174, 0.9585577, 0.9824417, 0.9793061, 0.9617137, 0.9839047, 0.97331244, 0.9564263, 0.98405033, 0.9794718, 0.9624173, 0.98400235, 0.9700748, 0.9530187, 0.98248833, 0.9778356, 0.96194834, 0.98297, 0.97100866, 0.9531179, 0.98139143, 0.9777282, 0.96232474, 0.98347884, 0.9721418, 0.9586001, 0.9825873, 0.979254, 0.9617025, 0.98391, 0.97336924, 0.9562868, 0.9840916, 0.9795186, 0.9626174, 0.9840066, 0.9699395, 0.9527676, 0.982514, 0.9777504, 0.96196866, 0.9831478, 0.9708142, 0.952502, 0.9815368, 0.9777809, 0.9625947, 0.98364085, 0.9721308, 0.9589882, 0.98274064, 0.97921556, 0.96184325, 0.9839976, 0.97325426, 0.95641154, 0.98421776, 0.97945714, 0.9624611, 0.98408717, 0.9699894, 0.95298386, 0.98256934, 0.9777908, 0.96215105, 0.9831442, 0.97079504, 0.9526316, 0.98149705, 0.97786, 0.9628528, 0.98374534, 0.9721843, 0.9587486, 0.98263705, 0.97915363, 0.9620984, 0.98402876, 0.9732136, 0.9565136, 0.98408186, 0.9793574, 0.9626288, 0.984099, 0.96992505, 0.953047, 0.98247075, 0.977732, 0.96237034, 0.98315865, 0.970777, 0.95322245, 0.9815419, 0.9778071, 0.9629087, 0.98370993, 0.97202253, 0.95917875, 0.98272955, 0.97920597, 0.9622956, 0.98405045, 0.97315997, 0.95702094, 0.9842537, 0.97949123, 0.9630107, 0.9841372, 0.96976, 0.95332885, 0.9826894, 0.977834, 0.9625603, 0.98314655, 0.970705, 0.9532714, 0.98157585, 0.9779068, 0.9631174, 0.9837262, 0.9721195, 0.95934373, 0.98273444, 0.9792736, 0.96235454, 0.9839956, 0.9733661, 0.9570825, 0.9841648, 0.9794052, 0.9629083, 0.9841247, 0.9699499, 0.9533354, 0.9825033, 0.9777664, 0.96265197, 0.9831539, 0.9709356, 0.9535203, 0.98139304, 0.97791755, 0.96317834, 0.9837485, 0.97239166, 0.95966554, 0.9827173, 0.9793306, 0.9625073, 0.98397523, 0.9736014, 0.95708525, 0.9840941, 0.97946244, 0.96296746, 0.9840662, 0.9700888, 0.9530431, 0.9824684, 0.977812, 0.96263707, 0.98304546, 0.9708801, 0.9527603, 0.98149914, 0.97805995, 0.96313167, 0.9837252, 0.97235143, 0.9592735, 0.9828467, 0.9793722, 0.9623901, 0.9839549, 0.97344524, 0.95686656, 0.9843485, 0.979631, 0.96307474, 0.98408175, 0.97020984, 0.9533714, 0.98258156, 0.9779578, 0.9627345, 0.98314065, 0.9712554, 0.95343524, 0.98141724, 0.9781911, 0.96346927, 0.98369414, 0.97289914, 0.9596159, 0.9827551, 0.97932786, 0.9626782, 0.9840851, 0.97373205, 0.95717937, 0.98408985, 0.97950774, 0.9631997, 0.984176, 0.97022074, 0.9535999, 0.9822831, 0.97770315, 0.9625638, 0.9832644, 0.97097665, 0.9535309, 0.9812803, 0.97783476, 0.9629803, 0.98372495, 0.9722773, 0.9593931, 0.98253757, 0.97913444, 0.962371, 0.9840741, 0.9735092, 0.95710087, 0.98398477, 0.9792919, 0.96293056, 0.9841681, 0.97010046, 0.9539432, 0.98217565, 0.9776499, 0.9625762, 0.9830691, 0.97092515, 0.9540793, 0.9812563, 0.9779001, 0.96343285, 0.983885, 0.97267073, 0.9599015, 0.9825405, 0.97932327, 0.9627017, 0.98411155, 0.97383094, 0.95798576, 0.98390853, 0.97939074, 0.9630339, 0.98421466, 0.9711179, 0.9544024, 0.9822631, 0.9776958, 0.9625445, 0.9832294, 0.97198975, 0.954652, 0.9812433, 0.97786564, 0.9634495, 0.9839863, 0.9731005, 0.95965445, 0.98239595, 0.9791509, 0.96252143, 0.98420924, 0.9738825, 0.9568481, 0.98380786, 0.9793322, 0.96302694, 0.984278, 0.9704211, 0.95328516, 0.98214084, 0.9776757, 0.9623507, 0.9832001, 0.9709866, 0.9533918, 0.9810945, 0.97769326, 0.9631175, 0.9839369, 0.9725122, 0.95998806, 0.9822652, 0.9791535, 0.96256715, 0.98424065, 0.9741934, 0.95748824, 0.9840253, 0.9794266, 0.9637024, 0.9842866, 0.9710391, 0.9532462, 0.98242426, 0.9776584, 0.962551, 0.9831193, 0.9712823, 0.952939, 0.9811965, 0.9777926, 0.9628374, 0.9836834, 0.9723656, 0.9588953, 0.98237914, 0.9790759, 0.96209764, 0.98397565, 0.97371566, 0.95693815, 0.98420966, 0.9794343, 0.96326494, 0.9842498, 0.9707235, 0.95247227, 0.98268926, 0.97774154, 0.9632859, 0.98316807, 0.9717741, 0.9526385, 0.9818101, 0.977849, 0.96356213, 0.9837457, 0.97239447, 0.9589007, 0.9827357, 0.979111, 0.9628133, 0.984098, 0.97379184, 0.95630044, 0.9839974, 0.97935253, 0.9631581, 0.9841235, 0.9704626, 0.9528188, 0.9823772, 0.9776096, 0.96264327, 0.9830132, 0.9707134, 0.95222694, 0.9813798, 0.97780454, 0.9630334, 0.9836917, 0.9720033, 0.9585989, 0.982631, 0.9791589, 0.9624238, 0.9838527, 0.97365415, 0.95589256, 0.98417944, 0.9792677, 0.96267474, 0.98397684, 0.97040534, 0.95247847, 0.98235685, 0.97750014, 0.9623141, 0.98288953, 0.9711513, 0.95230347, 0.9817204, 0.97765666, 0.9625506, 0.9834626, 0.97272205, 0.95885354, 0.9828316, 0.9790918, 0.96247715, 0.9838433, 0.97393054, 0.95657665, 0.98419315, 0.9793189, 0.96293783, 0.9838531, 0.97054726, 0.9527322, 0.98232585, 0.9775504, 0.9620951, 0.9827938, 0.97148997, 0.9528841, 0.98145527, 0.9776928, 0.9629308, 0.9834952, 0.97316843, 0.95910835, 0.98282236, 0.97928905, 0.96265817, 0.984023, 0.97421277, 0.956473, 0.9842216, 0.97943693, 0.9633318, 0.98400444, 0.97092503, 0.95343924, 0.9827275, 0.97781885, 0.96290404, 0.98299986, 0.9716588, 0.9533037, 0.9815847, 0.97786313, 0.963577, 0.983697, 0.9728223, 0.95888996, 0.98286754, 0.9792427, 0.9630188, 0.9840174, 0.97405, 0.956469, 0.9842488, 0.97949845, 0.9635567, 0.984186, 0.97091186, 0.9530156, 0.9826096, 0.97792584, 0.96314317, 0.98317844, 0.9716147, 0.95258176, 0.9816011, 0.9780839, 0.9636364, 0.9837576, 0.9729569, 0.9589954, 0.98274696, 0.9793355, 0.9629228, 0.98405635, 0.9739959, 0.9564931, 0.98434573, 0.9795792, 0.9634986, 0.984219, 0.9708561, 0.9530992, 0.98264706, 0.97789943, 0.9628845, 0.9832786, 0.9718644, 0.9532055, 0.9816073, 0.97785836, 0.96349174, 0.9838622, 0.9730849, 0.95933, 0.98285127, 0.97934073, 0.9627944, 0.9841627, 0.97432107, 0.95705247, 0.9842854, 0.97946244, 0.9635142, 0.9843015, 0.9711476, 0.9533819, 0.9826102, 0.97790205, 0.96319854, 0.98332655, 0.9719359, 0.953179, 0.981656, 0.97792196, 0.9636979, 0.98391014, 0.9733555, 0.9594571, 0.9828462, 0.9792579, 0.9629394, 0.98417807, 0.9744641, 0.9568788, 0.98431754, 0.97947603, 0.96346605, 0.98429585, 0.97114986, 0.95345235, 0.9827561, 0.97791123, 0.96317047, 0.98331153, 0.9718562, 0.95345104, 0.98169845, 0.9780456, 0.9637152, 0.9839234, 0.9732025, 0.95952237, 0.9829402, 0.97952545, 0.96288943, 0.984175, 0.9743885, 0.95715666, 0.98432356, 0.97962403, 0.9637679, 0.98428893, 0.97100484, 0.9532055, 0.9826377, 0.97799104, 0.96321416, 0.9833526, 0.971933, 0.953422, 0.98163545, 0.9780783, 0.96381265, 0.9838955, 0.973264, 0.95957506, 0.9828079, 0.9794453, 0.9631954, 0.98418105, 0.974429, 0.9572892, 0.98436165, 0.9796569, 0.96375775, 0.98429054, 0.9712616, 0.95383495, 0.98274285, 0.97809964, 0.9632461, 0.98327684, 0.97183186, 0.9536715, 0.9816908, 0.9781401, 0.96379584, 0.98388416, 0.9731814, 0.95962965, 0.9829031, 0.9793824, 0.9631768, 0.98414534, 0.9744288, 0.9574994, 0.9843693, 0.979652, 0.9637129, 0.9842334, 0.9710523, 0.9540207, 0.9828506, 0.9780174, 0.96343726, 0.9834356, 0.9721148, 0.95413077, 0.98187697, 0.978127, 0.9642078, 0.98407114, 0.97343045, 0.9602501, 0.98304087, 0.9795154, 0.96352315, 0.98435634, 0.9746454, 0.95773846, 0.98441434, 0.97972506, 0.9641249, 0.98449785, 0.97150177, 0.9543239, 0.9829791, 0.9781791, 0.96371454, 0.98347145, 0.9722111, 0.9541955, 0.9819863, 0.97808015, 0.9642316, 0.98407865, 0.97338134, 0.96000224, 0.98309755, 0.97952646, 0.96342045, 0.9844439, 0.9746994, 0.9579474, 0.9845536, 0.9797477, 0.96405613, 0.9844487, 0.9715459, 0.9544275, 0.982985, 0.9780175, 0.9636497, 0.9834411, 0.9722468, 0.95427763, 0.98202115, 0.9780831, 0.9642089, 0.98402125, 0.9735257, 0.96015775, 0.9831436, 0.97939014, 0.96366847, 0.9843879, 0.97485155, 0.9578548, 0.98462486, 0.9796413, 0.96423095, 0.9844045, 0.9715778, 0.9545798, 0.9830246, 0.97797656, 0.9638842, 0.9835087, 0.97229, 0.95456725, 0.9820931, 0.97809994, 0.96452975, 0.9840131, 0.9736757, 0.96041936, 0.983247, 0.9794432, 0.9637205, 0.9842838, 0.9746337, 0.958113, 0.98469144, 0.97969073, 0.96415293, 0.9843976, 0.97135484, 0.95437914, 0.983083, 0.97800326, 0.96388006, 0.98333544, 0.9722591, 0.9542312, 0.98208106, 0.97810715, 0.9642908, 0.9839684, 0.97353065, 0.9601495, 0.9831402, 0.9794248, 0.96351963, 0.9842228, 0.9746879, 0.9581686, 0.9846852, 0.9797698, 0.96426475, 0.98433036, 0.97168744, 0.9549381, 0.98312914, 0.9781693, 0.9637659, 0.9833925, 0.97260857, 0.9545083, 0.98213184, 0.97812665, 0.96402884, 0.983835, 0.97384465, 0.96054727, 0.9832567, 0.9795322, 0.9636552, 0.9842749, 0.9749476, 0.9583072, 0.9848496, 0.97987646, 0.96452755, 0.9844013, 0.9719278, 0.9551124, 0.9833578, 0.9783487, 0.9639193, 0.9834668, 0.9726697, 0.95515025, 0.98258317, 0.9785252, 0.9648211, 0.9841552, 0.9743577, 0.96124357, 0.9837738, 0.9800007, 0.9643191, 0.9844995, 0.9755701, 0.9591004, 0.98519677, 0.98029053, 0.96495026, 0.98445326, 0.9727323, 0.95563936, 0.9837448, 0.97867453, 0.9643158, 0.9834378, 0.9734527, 0.9555954, 0.9828158, 0.97878164, 0.96492, 0.9840694, 0.97456485, 0.96132356, 0.98389465, 0.9799969, 0.96414876, 0.98433685, 0.9758017, 0.9592085, 0.985256, 0.9802459, 0.96495515, 0.98437023, 0.97279346, 0.9554619, 0.9837676, 0.97862303, 0.96455574, 0.9834794, 0.97349745, 0.9553103, 0.98298025, 0.97868204, 0.9650311, 0.9840072, 0.9748727, 0.9609415, 0.9839851, 0.97987056, 0.964229, 0.98433256, 0.9759856, 0.9586641, 0.9851837, 0.98009723, 0.9645616, 0.9843111, 0.97291696, 0.95482093, 0.98368436, 0.9784518, 0.963863, 0.98339385, 0.9735918, 0.954785, 0.98286396, 0.9785204, 0.96469116, 0.9839639, 0.97482616, 0.96044487, 0.9838404, 0.979769, 0.9638928, 0.9842085, 0.9761795, 0.95873356, 0.9852749, 0.98011315, 0.96465224, 0.9844609, 0.9732328, 0.9552213, 0.98390573, 0.9784363, 0.9645049, 0.9834317, 0.9739838, 0.9554142, 0.9829895, 0.97854394, 0.96522075, 0.9841129, 0.9752305, 0.96105844, 0.98406607, 0.97988635, 0.964551, 0.9844118, 0.97648376, 0.959016, 0.98546886, 0.98019, 0.9648412, 0.98448306, 0.97349054, 0.95565164, 0.98395365, 0.9784889, 0.96435523, 0.98354995, 0.9741236, 0.9556154, 0.982936, 0.9784781, 0.9648698, 0.9841082, 0.9753034, 0.9610734, 0.98397994, 0.97968024, 0.96412456, 0.9844087, 0.97641516, 0.95879835, 0.9853256, 0.98004043, 0.9650113, 0.9844786, 0.9735049, 0.955491, 0.98383063, 0.9783246, 0.9642401, 0.9836088, 0.97407013, 0.9551853, 0.9829973, 0.978311, 0.9653643, 0.98410195, 0.97517395, 0.9611408, 0.98413485, 0.97961944, 0.9646662, 0.9845033, 0.9765108, 0.9596525, 0.98559904, 0.9799192, 0.96544933, 0.98455715, 0.9736752, 0.95626366, 0.98408836, 0.9782682, 0.96548903, 0.9837675, 0.97445667, 0.9565882, 0.9830684, 0.9783155, 0.9658892, 0.9843817, 0.97571576, 0.9620576, 0.98414385, 0.9796683, 0.96482307, 0.9846275, 0.97691125, 0.96017694, 0.9854595, 0.97996634, 0.9656823, 0.9846705, 0.97395134, 0.95684004, 0.9838066, 0.9782998, 0.9652587, 0.9837269, 0.9745259, 0.9561755, 0.98269194, 0.97822064, 0.96588236, 0.98416775, 0.97582006, 0.96198076, 0.9838955, 0.97952396, 0.96498233, 0.9844558, 0.97675234, 0.95910794, 0.9852924, 0.97992295, 0.9651388, 0.9844572, 0.9736704, 0.9558495, 0.9838807, 0.9780922, 0.9649635, 0.9833519, 0.97436494, 0.9561198, 0.983142, 0.9784787, 0.9661325, 0.9839479, 0.9756495, 0.96211773, 0.9841494, 0.9796748, 0.9651129, 0.9843634, 0.9769006, 0.9601019, 0.985489, 0.98021483, 0.9658889, 0.9845352, 0.9741382, 0.9569464, 0.98407197, 0.97868824, 0.9653566, 0.98352486, 0.9748879, 0.9562154, 0.9832091, 0.9785042, 0.9660156, 0.9839549, 0.97622687, 0.9616989, 0.9843226, 0.9800766, 0.96524775, 0.9843795, 0.9772793, 0.95975107, 0.9855117, 0.9802884, 0.96577036, 0.98404044, 0.97452617, 0.9566784, 0.984294, 0.9785423, 0.965166, 0.9832704, 0.97510433, 0.95675755, 0.9833683, 0.97872806, 0.9657976, 0.98397475, 0.97634, 0.9629696, 0.9844481, 0.9798828, 0.96479475, 0.9842063, 0.9775449, 0.9608195, 0.98583496, 0.9803925, 0.96543616, 0.9844454, 0.9745969, 0.95745033, 0.9844481, 0.97864234, 0.9649487, 0.9833662, 0.9750196, 0.9576689, 0.98354965, 0.978878, 0.96575636, 0.98399425, 0.97654176, 0.9635362, 0.98459065, 0.9801276, 0.96537334, 0.9843545, 0.9775114, 0.96190655, 0.9858736, 0.9804992, 0.9664351, 0.9846169, 0.9748316, 0.9584968, 0.9845749, 0.97881955, 0.9658617, 0.98371834, 0.975874, 0.95873004, 0.98386073, 0.97909707, 0.9663227, 0.98426116, 0.9766481, 0.9638833, 0.98472416, 0.98039526, 0.9658852, 0.9846156, 0.97749525, 0.96234506, 0.9859315, 0.9807073, 0.96601015, 0.98449624, 0.9746047, 0.95879287, 0.9840236, 0.97894144, 0.96558136, 0.98342776, 0.9750946, 0.95826775, 0.98306584, 0.9786275, 0.9660954, 0.9840679, 0.9761652, 0.96374965, 0.9840605, 0.9799243, 0.96524507, 0.98439264, 0.97735494, 0.961916, 0.98540616, 0.98031074, 0.9657796, 0.98437726, 0.9743851, 0.9587969, 0.98393434, 0.9787749, 0.965411, 0.9834721, 0.9751958, 0.9586622, 0.9830368, 0.9788303, 0.9660415, 0.9840486, 0.97633344, 0.96404904, 0.98412806, 0.9800341, 0.9652303, 0.98445475, 0.977418, 0.9624152, 0.9855826, 0.9804261, 0.96577626, 0.98446286, 0.9744402, 0.9594223, 0.9840677, 0.9788175, 0.96552557, 0.9835758, 0.9751268, 0.9593242, 0.98318446, 0.97883385, 0.9660257, 0.98407346, 0.9762079, 0.96441674, 0.9841679, 0.980144, 0.9650441, 0.9844006, 0.97712904, 0.96217555, 0.98544204, 0.9803505, 0.9655149, 0.9845046, 0.974287, 0.95986134, 0.98405427, 0.97857654, 0.9658004, 0.9836992, 0.97527725, 0.96007365, 0.98324895, 0.9786758, 0.96616346, 0.9841882, 0.97618186, 0.96552503, 0.9844065, 0.9798783, 0.96518874, 0.98461455, 0.977405, 0.9644183, 0.98582673, 0.98030806, 0.96556383, 0.9847615, 0.9742672, 0.9611548, 0.9843344, 0.97861993, 0.9656019, 0.98405707, 0.9750676, 0.96120036, 0.9836856, 0.97885484, 0.9662456, 0.9845314, 0.97659725, 0.9668889, 0.9846741, 0.9802438, 0.9652096, 0.98462206, 0.977418, 0.96396327, 0.9858994, 0.980607, 0.9654068, 0.9846458, 0.9744319, 0.96085966, 0.9844104, 0.97893757, 0.96483594, 0.98376083, 0.9752956, 0.96110094, 0.98369426, 0.9789731, 0.96602917, 0.9843209, 0.9764138, 0.9659887, 0.9846213, 0.9802777, 0.9652659, 0.9846186, 0.97746974, 0.9646458, 0.9859394, 0.9805722, 0.9661382, 0.9848069, 0.9747515, 0.9617104, 0.98450744, 0.9789635, 0.9659832, 0.98388636, 0.9755342, 0.96173936, 0.9836216, 0.9790798, 0.9664051, 0.9843933, 0.97661376, 0.9665708, 0.9846711, 0.9803711, 0.9655767, 0.9847861, 0.97760165, 0.9648578, 0.985934, 0.98057944, 0.9660831, 0.98481387, 0.9746518, 0.96180654, 0.9844849, 0.9789118, 0.9657181, 0.9838347, 0.97539836, 0.96197826, 0.98363626, 0.9790269, 0.9663653, 0.9844082, 0.9765965, 0.9666068, 0.98470193, 0.98024017, 0.9654916, 0.9846799, 0.9776833, 0.96479887, 0.98590183, 0.98057, 0.96595776, 0.98479295, 0.9747906, 0.962153, 0.984524, 0.9789797, 0.96581185, 0.9838606, 0.97555614, 0.9622984, 0.9837199, 0.9790719, 0.9665818, 0.9843821, 0.97661644, 0.9668834, 0.9846869, 0.98027956, 0.9657931, 0.98464787, 0.9774957, 0.9650863, 0.9860343, 0.9805406, 0.9661085, 0.98472244, 0.9747873, 0.9622146, 0.984524, 0.978865, 0.96577334, 0.9837765, 0.97555566, 0.96243507, 0.98370403, 0.97886604, 0.96635103, 0.98433465, 0.976716, 0.9675029, 0.984744, 0.9801225, 0.9656646, 0.98469144, 0.97776514, 0.96578836, 0.98609364, 0.9804807, 0.9661737, 0.9848129, 0.9750945, 0.9632387, 0.98479545, 0.9790227, 0.9656889, 0.9839136, 0.9760065, 0.9634861, 0.98402655, 0.97913283, 0.9666772, 0.9845521, 0.97700727, 0.96776104, 0.9851083, 0.9804921, 0.9656335, 0.98489594, 0.9780889, 0.9662605, 0.9863029, 0.98068947, 0.9663156, 0.98494947, 0.97539085, 0.963187, 0.98482764, 0.9789843, 0.96594685, 0.9839618, 0.9759344, 0.96362895, 0.98405564, 0.9791534, 0.96634275, 0.9844869, 0.9772276, 0.96817255, 0.98506284, 0.98030156, 0.96566194, 0.9846991, 0.97786295, 0.9665501, 0.9863754, 0.98065096, 0.96610206, 0.98474807, 0.9752449, 0.9634365, 0.98488706, 0.9792514, 0.965961, 0.983876, 0.97576755, 0.96369326, 0.98416245, 0.9791462, 0.9670031, 0.9843744, 0.9769632, 0.9680712, 0.9851247, 0.98046607, 0.9661532, 0.984694, 0.97816724, 0.9667017, 0.9865702, 0.98079616, 0.9663544, 0.9847174, 0.9753078, 0.96359944, 0.9848684, 0.97919065, 0.96601385, 0.9838649, 0.9759261, 0.96358556, 0.98400396, 0.9791195, 0.96674985, 0.9843423, 0.9767104, 0.9675028, 0.98510504, 0.9803187, 0.9653674, 0.9843472, 0.97794557, 0.96626383, 0.98645127, 0.98047215, 0.9658519, 0.984611, 0.9750402, 0.96290106, 0.9849957, 0.97912014, 0.9659895, 0.98375607, 0.9757857, 0.9628898, 0.9842391, 0.9791524, 0.96641594, 0.98438674, 0.9770806, 0.9676573, 0.9852572, 0.9803531, 0.96570176, 0.9845606, 0.97803247, 0.965996, 0.98661214, 0.9807536, 0.9662623, 0.9845345, 0.9750309, 0.9628406, 0.98506665, 0.9791671, 0.9658492, 0.9837379, 0.9757034, 0.9631103, 0.98435396, 0.97912174, 0.9662821, 0.98437035, 0.97672844, 0.96783835, 0.98530537, 0.9802904, 0.9654537, 0.98468703, 0.97761345, 0.96618694, 0.98654324, 0.9806426, 0.96605474, 0.98469466, 0.97467405, 0.96345943, 0.985061, 0.979143, 0.9658024, 0.9838642, 0.97535264, 0.96364224, 0.9842062, 0.9791477, 0.9665196, 0.98430574, 0.9764639, 0.96805, 0.98521185, 0.9803193, 0.96571445, 0.9846163, 0.97752994, 0.9661706, 0.98635197, 0.98063827, 0.9661244, 0.98463655, 0.9745851, 0.9630401, 0.9849044, 0.9790419, 0.96585846, 0.98371226, 0.9751846, 0.9631725, 0.9841166, 0.979078, 0.96643215, 0.9842073, 0.9765162, 0.96786076, 0.98512715, 0.98027164, 0.96566254, 0.9845114, 0.9773982, 0.96636593, 0.98635983, 0.98067975, 0.96613175, 0.9846081, 0.9743276, 0.963373, 0.9849085, 0.9790729, 0.9657462, 0.98369783, 0.975179, 0.96352303, 0.98413104, 0.9790789, 0.9662928, 0.9841642, 0.9764107, 0.9679595, 0.9851391, 0.9803295, 0.96560895, 0.984584, 0.97751415, 0.96645063, 0.9864524, 0.9807329, 0.96623915, 0.9846511, 0.9745599, 0.9635743, 0.9849946, 0.97912115, 0.9658879, 0.9837421, 0.9752814, 0.9638112, 0.98422575, 0.9791431, 0.9665912, 0.9842853, 0.9764752, 0.96812123, 0.985271, 0.98031896, 0.96582794, 0.98458904, 0.977481, 0.96636415, 0.9865364, 0.9806662, 0.9662752, 0.98472255, 0.9746799, 0.96356136, 0.98505795, 0.97918606, 0.96624535, 0.9838274, 0.9754533, 0.96392393, 0.9843529, 0.9791164, 0.9667149, 0.9842988, 0.9766316, 0.9682205, 0.9853505, 0.9804504, 0.9659385, 0.98465735, 0.97761804, 0.96666914, 0.98650545, 0.98077744, 0.966383, 0.9846742, 0.97467405, 0.9636656, 0.9851279, 0.97914207, 0.96611905, 0.9837447, 0.9754602, 0.9638201, 0.9843046, 0.9791951, 0.96670794, 0.9842716, 0.9766343, 0.9683391, 0.98523116, 0.980488, 0.9658847, 0.98459816, 0.9777149, 0.9666578, 0.98644763, 0.9807827, 0.9662592, 0.9846661, 0.9748111, 0.96390235, 0.9850433, 0.97912896, 0.96610004, 0.98375064, 0.9754824, 0.96405226, 0.9842777, 0.9791432, 0.96682847, 0.9842792, 0.9766492, 0.9683496, 0.9852919, 0.9803846, 0.9659178, 0.98457414, 0.9776243, 0.9666637, 0.9864801, 0.9807113, 0.9663277, 0.9846022, 0.9748199, 0.96400183, 0.9850347, 0.97917134, 0.9660687, 0.9837094, 0.97551733, 0.96417975, 0.9842737, 0.9792757, 0.96674246, 0.98420036, 0.9766965, 0.968809, 0.98521024, 0.9804354, 0.96577245, 0.9845487, 0.97770876, 0.9671832, 0.9865357, 0.98076344, 0.96639943, 0.9846368, 0.97475034, 0.9643707, 0.985, 0.97917384, 0.96618974, 0.9837255, 0.97552854, 0.9645272, 0.98424107, 0.979203, 0.9666962, 0.9842552, 0.976724, 0.9688194, 0.9851672, 0.9804294, 0.9658908, 0.9845351, 0.9776325, 0.9672276, 0.9864101, 0.9806841, 0.9665877, 0.9846416, 0.9748303, 0.96452266, 0.98498106, 0.9791551, 0.9663707, 0.98383087, 0.9755627, 0.9645223, 0.9842298, 0.9791732, 0.9670856, 0.98421687, 0.9766212, 0.96897584, 0.98513305, 0.9803908, 0.9662873, 0.98459667, 0.9775673, 0.9672453, 0.98643607, 0.9807155, 0.96683586, 0.984625, 0.9748035, 0.96451145, 0.98501885, 0.97915876, 0.9665336, 0.9837721, 0.9753915, 0.9644264, 0.9842297, 0.97918344, 0.96703523, 0.98427737, 0.9766333, 0.96881825, 0.9852058, 0.9804474, 0.9662081, 0.9845691, 0.97759444, 0.9669307, 0.9863994, 0.9808328, 0.96667653, 0.9846014, 0.97463924, 0.9641783, 0.9849416, 0.97913134, 0.9664443, 0.9836696, 0.9753312, 0.9643747, 0.9841999, 0.9792722, 0.9671555, 0.9841872, 0.9765406, 0.96879554, 0.9850926, 0.98055786, 0.9661777, 0.9844636, 0.9774868, 0.96689, 0.9863718, 0.9808895, 0.9667506, 0.9846132, 0.974585, 0.96378475, 0.98491997, 0.9792447, 0.96636313, 0.98357236, 0.9750344, 0.963682, 0.9841024, 0.97936785, 0.96708506, 0.9842074, 0.9764193, 0.96839744, 0.9851558, 0.9806292, 0.9663132, 0.98459333, 0.977097, 0.96678215, 0.9862591, 0.98079324, 0.9664824, 0.9845217, 0.9740814, 0.9641075, 0.9847557, 0.9791853, 0.96614754, 0.98360324, 0.9747927, 0.9644024, 0.9840379, 0.9791277, 0.966515, 0.983943582, 0.976122022, 0.96848464, 0.98493356, 0.980398, 0.965835, 0.98424065, 0.97712314, 0.9666276, 0.98619425, 0.9807804, 0.9662887, 0.9843115, 0.97424763, 0.96391755, 0.98478717, 0.9791712, 0.9661225, 0.9835508, 0.9751242, 0.9643755, 0.9839803, 0.97914404, 0.9668296, 0.9840721, 0.97619224, 0.9689334, 0.9850834, 0.9804457, 0.965844, 0.984382, 0.9772627, 0.96721643, 0.98628515, 0.9808734, 0.9665791, 0.9844685, 0.9743492, 0.9644864, 0.98480517, 0.97931904, 0.9663923, 0.9836962, 0.97507054, 0.9648711, 0.9841359, 0.9793533, 0.96696556, 0.9841617, 0.9762274, 0.9692338, 0.98516417, 0.98060477, 0.9661389, 0.9845032, 0.9773228, 0.96777326, 0.9864089, 0.9809887, 0.9667396, 0.98461056, 0.9743198, 0.96522486, 0.9849823, 0.97953665, 0.96642303, 0.9836465, 0.97519004, 0.9652888, 0.98423934, 0.9795315, 0.9669668, 0.98404944, 0.97646844, 0.9696528, 0.98525894, 0.9807556, 0.96631235, 0.9842763, 0.9775109, 0.9676242, 0.9864611, 0.9810868, 0.9666196, 0.98432, 0.9745915, 0.9645527, 0.9850102, 0.97948974, 0.9662772, 0.9835228, 0.9752076, 0.96517354, 0.98424697, 0.9794615, 0.96704894, 0.984074, 0.97635573, 0.9695724, 0.985233, 0.9807293, 0.9663341, 0.9844414, 0.97745353, 0.9677682, 0.98649925, 0.98100877, 0.9668619, 0.9843945, 0.9745583, 0.9647118, 0.98495597, 0.97940934, 0.9664986, 0.9834159, 0.9754825, 0.96510845, 0.9842978, 0.97945726, 0.96753925, 0.98399794, 0.9767453, 0.9697075, 0.9854515, 0.98079246, 0.96708494, 0.9842195, 0.9778175, 0.9681263, 0.9866111, 0.9810481, 0.96726346, 0.98420554, 0.9749636, 0.9653104, 0.9853059, 0.9794779, 0.9668451, 0.98331916, 0.9757578, 0.96652436, 0.98469883, 0.9795521, 0.96761674, 0.98389167, 0.9768495, 0.9699995, 0.98552144, 0.9807088, 0.9667704, 0.9840716, 0.9775679, 0.96853817, 0.9866414, 0.9809776, 0.9670534, 0.9839264, 0.97445947, 0.9660363, 0.98518544, 0.97915876, 0.9666317, 0.9830178, 0.9750636, 0.9654826, 0.98440623, 0.97904414, 0.9672868, 0.9837277, 0.97622275, 0.96995205, 0.98533183, 0.9803704, 0.96641046, 0.98403096, 0.97727555, 0.9683339, 0.9865865, 0.9806653, 0.9668591, 0.98410404, 0.97440624, 0.9654298, 0.9850846, 0.9790865, 0.96668017, 0.9831629, 0.9750445, 0.9656442, 0.98428947, 0.9790557, 0.9671628, 0.9838167, 0.976435, 0.9703663, 0.9853949, 0.98043585, 0.9662674, 0.98411465, 0.97755194, 0.9685024, 0.98654926, 0.98086953, 0.9670496, 0.9840769, 0.97471493, 0.96571845, 0.98503065, 0.9791622, 0.9667036, 0.9831016, 0.97535443, 0.96556884, 0.98436004, 0.97910506, 0.9672782, 0.9835846, 0.97640455, 0.96989214, 0.98524785, 0.98041564, 0.966507, 0.98399645, 0.9777209, 0.96852165, 0.9865371, 0.9806482, 0.966963, 0.9841043, 0.9747966, 0.96543723, 0.984979, 0.9791519, 0.9667018, 0.98307484, 0.9756732, 0.96596366, 0.9843088, 0.97938627, 0.96746063, 0.983585, 0.976714, 0.9699725, 0.9851445, 0.98046964, 0.96661747, 0.9838785, 0.977776, 0.9684872, 0.9864762, 0.98087066, 0.9671484, 0.98405206, 0.9748379, 0.9658603, 0.9850311, 0.9793819, 0.9667987, 0.9831193, 0.9756294, 0.9660581, 0.98427665, 0.9793659, 0.9674722, 0.9837124, 0.9766649, 0.9700298, 0.98527676, 0.98053694, 0.966694, 0.98419374, 0.9776822, 0.96861064, 0.9866109, 0.9810534, 0.9675108, 0.984411, 0.974882, 0.96572787, 0.98523384, 0.9795531, 0.96738017, 0.9832915, 0.9754648, 0.9659476, 0.9843895, 0.97953343, 0.96784836, 0.98388356, 0.9766402, 0.9702748, 0.9854456, 0.98067, 0.9669329, 0.9842106, 0.97764355, 0.9687254, 0.986529, 0.98099065, 0.9672697, 0.9842716, 0.97479486, 0.9661211, 0.985114, 0.97944975, 0.9671107, 0.9834785, 0.97554183, 0.9661294, 0.9843976, 0.97942525, 0.96746886, 0.9838744, 0.97687817, 0.9705029, 0.9854029, 0.9808147, 0.9670314, 0.9842764, 0.9779613, 0.9688884, 0.98667794, 0.9811154, 0.9676248, 0.98439217, 0.9750978, 0.9662781, 0.9851916, 0.9795583, 0.96707624, 0.98337394, 0.9758159, 0.9660411, 0.9844509, 0.9796417, 0.96796745, 0.9839722, 0.976971, 0.97041893, 0.98546296, 0.98092437, 0.96729904, 0.98436284, 0.9781447, 0.9688118, 0.98669744, 0.98128444, 0.96803945, 0.98451835, 0.97519153, 0.9660986, 0.9853869, 0.9797642, 0.9675624, 0.98349947, 0.9759271, 0.96622956, 0.9845862, 0.97970724, 0.9680205, 0.98409146, 0.97702366, 0.970516, 0.985552, 0.9810066, 0.96711016, 0.9843604, 0.97799724, 0.9687489, 0.98674786, 0.9813004, 0.96755576, 0.9843887, 0.97519875, 0.96619004, 0.9853788, 0.97986275, 0.9675259, 0.9834484, 0.97597164, 0.9661708, 0.98465896, 0.97976637, 0.9679938, 0.9839772, 0.9770702, 0.9705448, 0.9856979, 0.9809925, 0.9673979, 0.98427296, 0.97799563, 0.9689025, 0.9868029, 0.98138225, 0.96786046, 0.98443747, 0.9754361, 0.96627766, 0.985477, 0.9799193, 0.9676509, 0.9835893, 0.9761153, 0.96651256, 0.9847414, 0.9799104, 0.96818984, 0.9841499, 0.9772331, 0.9704226, 0.9858013, 0.9810548, 0.9673638, 0.98425055, 0.97828394, 0.96854824, 0.9868602, 0.9813562, 0.96784884, 0.98428416, 0.9754833, 0.9657277, 0.9855121, 0.9797474, 0.96757764, 0.9834117, 0.97601664, 0.9663105, 0.98475593, 0.97971946, 0.96804106, 0.983904, 0.9770995, 0.97046924, 0.98559994, 0.98099846, 0.9670525, 0.9844546, 0.97817755, 0.9688602, 0.98678565, 0.9812304, 0.96739054, 0.9842747, 0.9753641, 0.96632385, 0.9854865, 0.97995263, 0.9676231, 0.9834901, 0.9760598, 0.9665619, 0.9847994, 0.97992665, 0.96806675, 0.9840074, 0.9772538, 0.97049046, 0.98566043, 0.9811876, 0.9673369, 0.9844253, 0.9781635, 0.9687154, 0.9867981, 0.9813797, 0.9678885, 0.98451656, 0.97526747, 0.9662585, 0.98535687, 0.9798846, 0.96761537, 0.9836512, 0.975867, 0.96629655, 0.98468554, 0.9798962, 0.9683604, 0.9842158, 0.977228, 0.97040737, 0.9856186, 0.9810982, 0.96748227, 0.98446804, 0.97813797, 0.96852624, 0.9868139, 0.98139626, 0.9679024, 0.9845846, 0.97542995, 0.96590257, 0.98543334, 0.9800208, 0.96771526, 0.9836507, 0.97614074, 0.96611816, 0.98464864, 0.9799226, 0.9684949, 0.98419017, 0.9773801, 0.9703161, 0.9856296, 0.9811675, 0.9677541, 0.98447627, 0.978308, 0.96867824, 0.9867382, 0.98145735, 0.96844125, 0.9845579, 0.9756046, 0.96622956, 0.9853646, 0.9800932, 0.96802676, 0.9836944, 0.9762272, 0.9663999, 0.9847788, 0.9800554, 0.9687488, 0.9842068, 0.97725004, 0.9705057, 0.98563355, 0.9811473, 0.9677997, 0.98455435, 0.9783408, 0.96866745, 0.9867496, 0.9814875, 0.96812034, 0.9845025, 0.9754288, 0.9658742, 0.9853178, 0.97985053, 0.96761626, 0.98357165, 0.9759962, 0.96579564, 0.9845307, 0.9798467, 0.96860135, 0.98409593, 0.9772044, 0.97016764, 0.98549294, 0.98109275, 0.9676586, 0.9844081, 0.9782381, 0.9684609, 0.9867839, 0.9814726, 0.96841127, 0.9844604, 0.97547364, 0.9658477, 0.9852985, 0.98001754, 0.9682472, 0.9836047, 0.976158, 0.9659209, 0.9845856, 0.97988623, 0.96844876, 0.9840201, 0.9773088, 0.9699356, 0.9853786, 0.9811965, 0.9676481, 0.98444736, 0.97818005, 0.9682479, 0.98649037, 0.9814803, 0.96816283, 0.98452294, 0.97540945, 0.96550125, 0.98513377, 0.98003757, 0.9681387, 0.9836262, 0.97614413, 0.96603805, 0.98446965, 0.98007375, 0.96875226, 0.98412794, 0.9772981, 0.97036046, 0.985481, 0.9812433, 0.96784043, 0.9845345, 0.97826105, 0.9687755, 0.98659045, 0.9815227, 0.96837765, 0.98447716, 0.97538346, 0.9660739, 0.9852132, 0.9802024, 0.96820104, 0.9835391, 0.9762407, 0.96617615, 0.9845179, 0.98007363, 0.9686822, 0.9841605, 0.97718143, 0.9705776, 0.9854944, 0.9814633, 0.96795547, 0.9845409, 0.97828865, 0.96880394, 0.9867517, 0.9817058, 0.9685185, 0.9844934, 0.9755406, 0.9665387, 0.9853654, 0.98035836, 0.9683014, 0.9835735, 0.97629017, 0.9668792, 0.9845634, 0.9802683, 0.9688455, 0.984138, 0.97747725, 0.97096604, 0.985616, 0.98148537, 0.96808684, 0.984446, 0.9786195, 0.96961164, 0.98687994, 0.981733, 0.96857864, 0.98452306, 0.97579724, 0.9667713, 0.98562175, 0.9802612, 0.9682008, 0.98360974, 0.9761429, 0.9665678, 0.9847067, 0.9802002, 0.96870124, 0.98402137, 0.97709626, 0.97070104, 0.98554426, 0.9814015, 0.96808827, 0.9843222, 0.97801447, 0.96871567, 0.9866762, 0.9816095, 0.9686602, 0.9844528, 0.97508645, 0.9658806, 0.98528194, 0.9801492, 0.9683557, 0.9836252, 0.97590274, 0.96609604, 0.98464257, 0.980007, 0.9688926, 0.9840655, 0.976904, 0.9701802, 0.98538494, 0.9810456, 0.9680617, 0.98437923, 0.977993, 0.9686027, 0.98648673, 0.9813253, 0.96853024, 0.9845293, 0.9750947, 0.96605575, 0.98514175, 0.97998303, 0.96826696, 0.98349035, 0.9756032, 0.96623635, 0.98444784, 0.9798078, 0.96883684, 0.98399633, 0.9769769, 0.970226, 0.98521936, 0.9809762, 0.9683663, 0.9844068, 0.97809803, 0.9683621, 0.98649263, 0.98130524, 0.9691115, 0.98431545, 0.97542053, 0.96595496, 0.9848882, 0.97978127, 0.9691153, 0.98334867, 0.97615576, 0.96621656, 0.9841427, 0.9798331, 0.9699688, 0.9840079, 0.9771951, 0.9707126, 0.9851906, 0.9812832, 0.97000253, 0.98468024, 0.978375, 0.96928024, 0.9866456, 0.98156726, 0.9701259, 0.98459667, 0.97561014, 0.9670356, 0.9852453, 0.9800095, 0.97061396, 0.9836585, 0.97615314, 0.96658427, 0.9845799, 0.97997767, 0.9703176, 0.9839243, 0.97749877, 0.9703968, 0.9854703, 0.9812634, 0.9690515, 0.9843141, 0.9785064, 0.9690919, 0.98681456, 0.981539, 0.9697547, 0.9845213, 0.97556937, 0.96609, 0.9854196, 0.9799581, 0.9693225, 0.9832492, 0.97605103, 0.96594864, 0.9845746, 0.9798497, 0.9698491, 0.98420185, 0.97712755, 0.9696873, 0.98526853, 0.98110414, 0.9693754, 0.9846364, 0.9782714, 0.9682732, 0.98678845, 0.98151535, 0.96951413, 0.9843275, 0.9754292, 0.9657376, 0.9854293, 0.97979176, 0.9688271, 0.9831388, 0.9761619, 0.9654707, 0.9849044, 0.97969085, 0.9693309, 0.9837057, 0.9773282, 0.96973354, 0.9856318, 0.98084486, 0.96881723, 0.98424065, 0.9783086, 0.96828085, 0.9866508, 0.98122627, 0.9692314, 0.9841872, 0.9755972, 0.9656604, 0.9852623, 0.9796816, 0.9689595, 0.98315334, 0.9764763, 0.9654966, 0.98415565, 0.9797744, 0.96935415, 0.9836795, 0.9774673, 0.9697239, 0.9852248, 0.9809869, 0.96871465, 0.98410714, 0.97869784, 0.9680503, 0.98628956, 0.98115027, 0.9691561, 0.9842017, 0.9758592, 0.9652623, 0.98550963, 0.979737, 0.9692816, 0.9832777, 0.97651994, 0.9655784, 0.984955, 0.9798268, 0.9698055, 0.9838013, 0.9775934, 0.9699014, 0.9858309, 0.9809756, 0.96917903, 0.9842881, 0.9787563, 0.9685745, 0.9870448, 0.98108876, 0.9698621, 0.98448527, 0.9759822, 0.9657001, 0.9856854, 0.97984993, 0.96940166, 0.9834311, 0.9765223, 0.96638393, 0.98492205, 0.97951126, 0.9701558, 0.98409605, 0.977716, 0.96975267, 0.98583406, 0.98113364, 0.9693248, 0.9842306, 0.9786304, 0.9676037, 0.9868253, 0.9813162, 0.9694702, 0.9841798, 0.9760827, 0.96515036, 0.98536855, 0.97969806, 0.96940523, 0.98326176, 0.9767808, 0.9651311, 0.98474324, 0.9795101, 0.9700547, 0.9837998, 0.97789973, 0.96971714, 0.98576313, 0.9806866, 0.96895176, 0.9841188, 0.978795, 0.9679195, 0.98706734, 0.981125, 0.96942276, 0.98427814, 0.9761797, 0.9653899, 0.9857861, 0.97977245, 0.96924543, 0.98337036, 0.9766273, 0.9657517, 0.9852019, 0.9797111, 0.9698877, 0.9839448, 0.977861, 0.9699228, 0.98587495, 0.9807407, 0.9688796, 0.98409444, 0.978589, 0.96799767, 0.9869056, 0.980881, 0.96940506, 0.9840701, 0.9758369, 0.9657418, 0.9858244, 0.979373, 0.96843576, 0.98291576, 0.97618973, 0.9657416, 0.98453325, 0.9791499, 0.9694865, 0.98362553, 0.97779787, 0.97017586, 0.9857765, 0.98061246, 0.9687336, 0.9840873, 0.97868663, 0.96853113, 0.98738, 0.9811771, 0.96963644, 0.9844205, 0.97621447, 0.96635, 0.9861475, 0.97974306, 0.96897537, 0.98368055, 0.9767605, 0.9659887, 0.98535, 0.97957486, 0.96965075, 0.9842158, 0.97796476, 0.97046125, 0.98626906, 0.98081446, 0.9693745, 0.9843976, 0.9788759, 0.9688926, 0.9874429, 0.9811659, 0.9697225, 0.9845812, 0.97605115, 0.9664111, 0.9861741, 0.9797248, 0.96908355, 0.98362577, 0.9768147, 0.9665649, 0.98566043, 0.97929263, 0.9697925, 0.9842201, 0.97818667, 0.9712983, 0.9866717, 0.9811437, 0.96943116, 0.98485917, 0.9791737, 0.9688139, 0.98759204, 0.98141253, 0.96949387, 0.9847419, 0.97638637, 0.96717536, 0.9862012, 0.9803453, 0.9697832, 0.9840041, 0.9770305, 0.96709144, 0.98515004, 0.9796393, 0.9694039, 0.9841399, 0.9778952, 0.9713655, 0.98633933, 0.98094946, 0.9683593, 0.984403, 0.9790075, 0.97072136, 0.9873591, 0.98166984, 0.9696938, 0.98438615, 0.97615427, 0.9665853, 0.9857526, 0.9795965, 0.9685393, 0.9834114, 0.9763362, 0.9674311, 0.9853252, 0.9791614, 0.9692992, 0.984226, 0.97743386, 0.9704344, 0.9855034, 0.980336, 0.968714, 0.98396516, 0.9783612, 0.9686544, 0.9867045, 0.9806059, 0.96972287, 0.98394173, 0.9755357, 0.9659015, 0.9850439, 0.97928345, 0.96964335, 0.9829029, 0.9756353, 0.9654037, 0.98371756, 0.9790326, 0.97004133, 0.98335326, 0.9772345, 0.96987927, 0.9851049, 0.9807623, 0.96929514, 0.9837954, 0.9779037, 0.9678965, 0.9859431, 0.9805728, 0.96994936, 0.9838793, 0.9752051, 0.96586764, 0.98453707, 0.97918963, 0.96947336, 0.9830841, 0.9759522, 0.9656466, 0.98381746, 0.97902393, 0.97, 0.98348147, 0.9771442, 0.97021276, 0.9848077, 0.9802116, 0.96955395, 0.9840747, 0.9783149, 0.96851325, 0.9859266, 0.9803208, 0.9701277, 0.9838971, 0.9759705, 0.96664244, 0.98463756, 0.97909623, 0.9703607, 0.9833277, 0.97620267, 0.9662081, 0.98396367, 0.9790236, 0.97048384, 0.983991, 0.97744775, 0.97071517, 0.98514646, 0.9805376, 0.9692573, 0.9844098, 0.9784746, 0.96941817, 0.98643965, 0.98063815, 0.97015786, 0.984338, 0.97599006, 0.96683294, 0.98494774, 0.9792224, 0.9704423, 0.9836517, 0.97658545, 0.9669107, 0.98423046, 0.9791195, 0.9705438, 0.9842447, 0.9777428, 0.97100484, 0.98524934, 0.98068696, 0.96987253, 0.98477215, 0.97876567, 0.96922684, 0.98643094, 0.9808529, 0.97059727, 0.98457575, 0.976154, 0.96680784, 0.9850531, 0.97923213, 0.97046936, 0.983815, 0.97680855, 0.9674041, 0.9845834, 0.9792731, 0.97096765, 0.98452747, 0.9780726, 0.97124857, 0.9855451, 0.98071253, 0.9704917, 0.9847482, 0.978742, 0.96847355, 0.9867323, 0.9807375, 0.97057277, 0.9844074, 0.97576505, 0.9663984, 0.98507, 0.97915125, 0.97046, 0.9836601, 0.9764622, 0.9665147, 0.98469895, 0.9789605, 0.9706396, 0.98429376, 0.9778612, 0.9707663, 0.98522675, 0.9800789, 0.9697907, 0.9845756, 0.9783699, 0.9687967, 0.986324, 0.9805413, 0.9706933, 0.9846822, 0.97566515, 0.9657469, 0.9849828, 0.9786239, 0.9703729, 0.98354536, 0.97635186, 0.966142, 0.9840858, 0.97849816, 0.9707266, 0.9842678, 0.97792244, 0.9709037, 0.985469, 0.9801589, 0.9701716, 0.98464936, 0.9786431, 0.96877486, 0.98679566, 0.9805265, 0.97077245, 0.9845403, 0.97622025, 0.9664724, 0.9853028, 0.9786439, 0.9703672, 0.9836616, 0.9767645, 0.9661746, 0.98463005, 0.97880805, 0.97075653, 0.98416674, 0.9781848, 0.97076696, 0.98576176, 0.9804683, 0.970281, 0.9845388, 0.97915775, 0.96984786, 0.9866523, 0.9805493, 0.97091186, 0.98448426, 0.97673744, 0.9677513, 0.98523057, 0.97929674, 0.9704198, 0.98357475, 0.9771773, 0.96757656, 0.9843673, 0.9793538, 0.97087896, 0.9842917, 0.9783901, 0.9720028, 0.98542666, 0.9807387, 0.97038525, 0.9850203, 0.9794744, 0.97023016, 0.986743, 0.9810347, 0.97094053, 0.98419064, 0.9767255, 0.9673094, 0.9850647, 0.9796793, 0.97063273, 0.98305863, 0.9775759, 0.96797234, 0.9846741, 0.97987205, 0.97122216, 0.9838367, 0.97897065, 0.9719, 0.98544157, 0.9812727, 0.9702391, 0.9835962, 0.9799145, 0.9698682, 0.9864401, 0.9810617, 0.97060406, 0.9836473, 0.9768559, 0.96748936, 0.98469627, 0.9797008, 0.9705222, 0.982764, 0.97733945, 0.9677528, 0.9844328, 0.9797593, 0.97057825, 0.983355, 0.9786621, 0.97166145, 0.9849576, 0.98086977, 0.970647, 0.98380786, 0.97974604, 0.97104484, 0.98666394, 0.98122495, 0.97106194, 0.98349726, 0.97726417, 0.96738553, 0.9850369, 0.9798394, 0.9709117, 0.98228574, 0.97762495, 0.9674056, 0.9847053, 0.979679, 0.9711594, 0.9833126, 0.97864836, 0.97131157, 0.98553336, 0.98141855, 0.9707676, 0.98411995, 0.98006, 0.9700788, 0.98665535, 0.98124427, 0.9711022, 0.9840109, 0.97716767, 0.96732396, 0.9849187, 0.97955185, 0.97084147, 0.9826194, 0.97763544, 0.9673611, 0.98468775, 0.97958547, 0.9713309, 0.98284554, 0.97866654, 0.97151345, 0.9855438, 0.98073435, 0.97071075, 0.98338705, 0.97941965, 0.9701716, 0.9868371, 0.9813663, 0.9711648, 0.9830108, 0.97648245, 0.96675014, 0.98520476, 0.97915155, 0.9707704, 0.9821259, 0.9774075, 0.9675666, 0.98498523, 0.97959864, 0.9712725, 0.98290956, 0.9785906, 0.9725194, 0.98587793, 0.98094285, 0.97048503, 0.9827059, 0.97948873, 0.970721, 0.98672277, 0.98099434, 0.97073877, 0.9828284, 0.97694683, 0.96825063, 0.9851549, 0.97957027, 0.97033286, 0.9819802, 0.97748226, 0.96871704, 0.9844706, 0.9796373, 0.9710283, 0.9827717, 0.97840697, 0.9725504, 0.9857606, 0.98104227, 0.9707182, 0.9832483, 0.9793004, 0.97065216, 0.98684293, 0.98137903, 0.9714661, 0.9832999, 0.9768247, 0.96766526, 0.98536724, 0.97982544, 0.9708702, 0.98231703, 0.9770939, 0.9681873, 0.98462427, 0.979596, 0.97166795, 0.9828673, 0.9782235, 0.9723832, 0.9855855, 0.9812284, 0.97074324, 0.9834801, 0.9791306, 0.969899, 0.98646796, 0.981532, 0.9711193, 0.98320264, 0.9765828, 0.967796, 0.9851402, 0.9799238, 0.97099054, 0.98220295, 0.9769702, 0.9669657, 0.98446345, 0.9799222, 0.97146124, 0.9828347, 0.97793955, 0.97164154, 0.9855789, 0.98113835, 0.9707205, 0.98313165, 0.9790931, 0.97008395, 0.9869555, 0.9815167, 0.9715785, 0.9834538, 0.97622514, 0.9684561, 0.98562646, 0.97968185, 0.9712219, 0.98224366, 0.97683877, 0.96822685, 0.984758, 0.97980416, 0.9718177, 0.9832205, 0.9781304, 0.9724886, 0.9856855, 0.98131096, 0.9711718, 0.98344, 0.97875607, 0.97118783, 0.9868231, 0.98151696, 0.97174644, 0.9832988, 0.976117, 0.968596, 0.9854006, 0.98002464, 0.9716045, 0.9824876, 0.9768802, 0.96895605, 0.9848157, 0.97993237, 0.97181666, 0.9830432, 0.9779457, 0.9729346, 0.98571855, 0.9811343, 0.9711311, 0.983292, 0.9787846, 0.9711394, 0.9868299, 0.98143804, 0.971672, 0.98324656, 0.97616833, 0.96860486, 0.985466, 0.9799384, 0.97132945, 0.9822954, 0.9767978, 0.9688144, 0.98488057, 0.9799811, 0.9715371, 0.9829979, 0.9780694, 0.9726719, 0.98578215, 0.98122567, 0.9709721, 0.98338395, 0.9789436, 0.97107506, 0.98691654, 0.9814508, 0.9714732, 0.98330003, 0.97636265, 0.9687061, 0.98561317, 0.97996026, 0.9712052, 0.98244923, 0.97699386, 0.9689191, 0.9850767, 0.9800608, 0.97190136, 0.983194, 0.97819394, 0.9729513, 0.9860167, 0.9813665, 0.97115105, 0.9836201, 0.97898436, 0.9712761, 0.98697937, 0.9815576, 0.97166705, 0.983506, 0.97632456, 0.9689701, 0.98554254, 0.98002875, 0.9714924, 0.98259294, 0.97697306, 0.968844, 0.9848527, 0.97982085, 0.971923, 0.9831709, 0.9780848, 0.9728731, 0.98584956, 0.98119557, 0.97130185, 0.9836645, 0.9790116, 0.971295, 0.9868747, 0.98142666, 0.9718721, 0.9835285, 0.97644264, 0.9690131, 0.9855394, 0.9799059, 0.9717999, 0.982797, 0.9770861, 0.9691039, 0.9849166, 0.9798996, 0.97209847, 0.9833962, 0.9781361, 0.9731329, 0.98587275, 0.9811442, 0.9716027, 0.9837934, 0.9789131, 0.9715667, 0.9869142, 0.98140496, 0.97213435, 0.98367035, 0.9763833, 0.969045, 0.98557425, 0.97986525, 0.97178876, 0.9828332, 0.9769406, 0.96906906, 0.98492646, 0.97979796, 0.97226655, 0.9833914, 0.9780498, 0.9728261, 0.9858298, 0.98106533, 0.9715631, 0.98369896, 0.9788698, 0.9712002, 0.9869054, 0.9813173, 0.972016, 0.9836306, 0.976227, 0.9689543, 0.985501, 0.97970927, 0.9717589, 0.98275596, 0.9768301, 0.96940535, 0.9850324, 0.9797191, 0.9723789, 0.98332125, 0.9779467, 0.9731856, 0.98595375, 0.9809569, 0.9715208, 0.98366094, 0.9788513, 0.9715436, 0.98703563, 0.9812786, 0.9720933, 0.9836475, 0.9762359, 0.96910703, 0.98571193, 0.97974855, 0.9719029, 0.9827137, 0.9769034, 0.96936494, 0.98515373, 0.97975767, 0.97238433, 0.98326176, 0.9780166, 0.973005, 0.9859631, 0.98109394, 0.9715929, 0.983563, 0.97888464, 0.97117347, 0.9869996, 0.9813254, 0.97207963, 0.98344666, 0.9761573, 0.968714, 0.98564154, 0.97976613, 0.97179043, 0.9826414, 0.97681, 0.96942633, 0.9850743, 0.97971123, 0.97223914, 0.98320276, 0.9780466, 0.9731278, 0.98596, 0.98103404, 0.9715111, 0.9835624, 0.97891206, 0.97158426, 0.9869695, 0.981354, 0.97200257, 0.98345643, 0.9763672, 0.96932167, 0.9855959, 0.97981995, 0.9718555, 0.9827262, 0.9769751, 0.96956414, 0.9849941, 0.97981423, 0.9722287, 0.9833521, 0.97815245, 0.97345597, 0.98587805, 0.9810719, 0.97163284, 0.9837014, 0.9789179, 0.9719785, 0.98698616, 0.9813565, 0.972059, 0.9835519, 0.97627664, 0.9694123, 0.9856017, 0.9798931, 0.9718606, 0.9828681, 0.9767893, 0.9699678, 0.98504835, 0.97990924, 0.972305, 0.9834651, 0.97828066, 0.9735128, 0.98590255, 0.9812336, 0.97190666, 0.9838509, 0.9792172, 0.97172606, 0.9869294, 0.9815763, 0.97245616, 0.9837607, 0.9768603, 0.969461, 0.98565406, 0.9800551, 0.9721924, 0.98296726, 0.9775073, 0.97001654, 0.98513144, 0.9800688, 0.97282594, 0.98350316, 0.9785436, 0.97319114, 0.9858747, 0.9812181, 0.97153395, 0.9836525, 0.979394, 0.97130984, 0.98696494, 0.98152626, 0.9721666, 0.9834837, 0.97670376, 0.9688393, 0.98554045, 0.97990626, 0.9719715, 0.98273593, 0.9771582, 0.96889937, 0.98478425, 0.97983927, 0.97231615, 0.98335844, 0.978461, 0.97279966, 0.9857086, 0.9810595, 0.97174317, 0.98373556, 0.97936213, 0.97159064, 0.9867723, 0.9813176, 0.9721167, 0.9836375, 0.97684526, 0.9692698, 0.9853955, 0.9798679, 0.9719485, 0.9827908, 0.97743386, 0.96952605, 0.98466426, 0.97998446, 0.9725718, 0.9833952, 0.97853833, 0.9733978, 0.9855789, 0.98121554, 0.9719956, 0.9836307, 0.97935927, 0.9716889, 0.9865859, 0.98144686, 0.9723975, 0.9835481, 0.9769011, 0.9692881, 0.9852277, 0.9799374, 0.97215784, 0.98268193, 0.97747505, 0.9694418, 0.98461425, 0.97979397, 0.97258824, 0.98327833, 0.9785508, 0.97311485, 0.98552704, 0.9811055, 0.9719943, 0.9836781, 0.9793793, 0.9717698, 0.98662645, 0.98139304, 0.9723283, 0.9834537, 0.9768332, 0.96939576, 0.9852189, 0.9799636, 0.9722196, 0.98281217, 0.97737813, 0.9693907, 0.98469573, 0.97985965, 0.9724453, 0.9833445, 0.9784369, 0.97339183, 0.9855674, 0.9811644, 0.97182894, 0.9838258, 0.97948474, 0.97189975, 0.9866795, 0.9814492, 0.9723397, 0.9836966, 0.9771055, 0.9695005, 0.98531276, 0.98004913, 0.9721496, 0.9827865, 0.9776244, 0.9694866, 0.98457104, 0.9799296, 0.9726206, 0.9834222, 0.9787203, 0.9733026, 0.9855224, 0.98115176, 0.9718569, 0.9836819, 0.97955585, 0.9715686, 0.98655045, 0.9813085, 0.9723396, 0.983593, 0.97715205, 0.96978664, 0.9852704, 0.9797482, 0.97226316, 0.9829138, 0.9779083, 0.9704635, 0.9846505, 0.9797926, 0.9726164, 0.98335606, 0.978962, 0.97398293, 0.98555803, 0.9809911, 0.97203815, 0.9835946, 0.9797887, 0.972407, 0.98666704, 0.98135, 0.97239166, 0.9834621, 0.97756845, 0.97035384, 0.9853456, 0.9797289, 0.972157, 0.9826093, 0.9780988, 0.97062653, 0.9848104, 0.97993976, 0.97273624, 0.98334336, 0.97917694, 0.9742543, 0.9857254, 0.9812702, 0.9721124, 0.98382926, 0.97994965, 0.97278666, 0.98677266, 0.9814632, 0.9726133, 0.9837283, 0.9774944, 0.9704743, 0.98547226, 0.9799836, 0.972292, 0.9828447, 0.9781018, 0.9706505, 0.9849261, 0.98004776, 0.97270703, 0.9833526, 0.9792175, 0.9744046, 0.98581505, 0.9813441, 0.9720172, 0.9836227, 0.9798766, 0.97280717, 0.9867327, 0.98144275, 0.97249246, 0.9835234, 0.9772954, 0.9706993, 0.98527503, 0.9798507, 0.9725198, 0.9828232, 0.9780517, 0.9705951, 0.9846197, 0.97989917, 0.9727682, 0.98332375, 0.97886515, 0.97420734, 0.98544943, 0.98109394, 0.97227025, 0.98375285, 0.9794949, 0.97260755, 0.98663455, 0.9811483, 0.9725082, 0.98341423, 0.9769397, 0.9703638, 0.9852046, 0.9797084, 0.97247124, 0.9826524, 0.977535, 0.97097075, 0.9845484, 0.9795191, 0.97273815, 0.983292, 0.97868586, 0.97411805, 0.98534524, 0.9808061, 0.97223693, 0.9833025, 0.97933275, 0.97260946, 0.98619926, 0.98109245, 0.97300905, 0.98317164, 0.97682625, 0.9702106, 0.98500896, 0.9792159, 0.97260314, 0.98227584, 0.97691774, 0.9699098, 0.98442453, 0.9793154, 0.97271085, 0.98304003, 0.9785808, 0.9745318, 0.9855675, 0.9807587, 0.9725657, 0.98348147, 0.9797333, 0.9726335, 0.98682815, 0.9810884, 0.97259325, 0.98326683, 0.9771927, 0.97146225, 0.9855372, 0.9792909, 0.97231746, 0.98281085, 0.97775316, 0.9710655, 0.9849753, 0.97953427, 0.9730663, 0.9833956, 0.9786969, 0.9742347, 0.9857172, 0.9808575, 0.9723408, 0.9835133, 0.9793717, 0.97290707, 0.9868645, 0.9810798, 0.9728907, 0.98360914, 0.9770676, 0.9708533, 0.98568135, 0.9796484, 0.9726403, 0.9828718, 0.9776328, 0.9712472, 0.9851032, 0.9797676, 0.97342974, 0.983686, 0.9787581, 0.9747702, 0.985913, 0.98097044, 0.9724424, 0.9833097, 0.97847223, 0.9739008, 0.98678845, 0.98093915, 0.9726691, 0.9836844, 0.9755752, 0.97112656, 0.985616, 0.9792224, 0.9724209, 0.9830139, 0.9772832, 0.9708127, 0.98483443, 0.97955555, 0.9727955, 0.9836279, 0.9786952, 0.9747214, 0.9858878, 0.98088753, 0.9723893, 0.9841006, 0.97967255, 0.9733245, 0.9867903, 0.9810209, 0.9727696, 0.9839108, 0.9772329, 0.97099155, 0.98547816, 0.9795826, 0.9726574, 0.9830699, 0.9778331, 0.9712227, 0.9847631, 0.97951114, 0.97304076, 0.9835662, 0.97880423, 0.97478074, 0.98571634, 0.9806833, 0.9721899, 0.9839847, 0.9797023, 0.97328305, 0.98688984, 0.98091424, 0.9725161, 0.9838258, 0.977004, 0.9708183, 0.985411, 0.97912323, 0.9723813, 0.982777, 0.9773227, 0.9709536, 0.98480994, 0.9792777, 0.97254914, 0.98327464, 0.97846895, 0.97458345, 0.98579943, 0.98066336, 0.97217536, 0.9838367, 0.97955817, 0.97298783, 0.98670673, 0.9809445, 0.97259945, 0.9837029, 0.97711587, 0.97092783, 0.98535776, 0.9794861, 0.9722309, 0.9827682, 0.9775857, 0.971411, 0.9847093, 0.9796366, 0.97275543, 0.9833993, 0.97853076, 0.97500324, 0.98569953, 0.9810594, 0.9720498, 0.9837642, 0.979521, 0.97363824, 0.9867045, 0.9811799, 0.9722805, 0.98358065, 0.9769793, 0.9715654, 0.9853558, 0.9796734, 0.9721908, 0.9826818, 0.97754556, 0.9715815, 0.98465294, 0.9796326, 0.9726502, 0.9832483, 0.9785665, 0.9752006, 0.98553663, 0.98099375, 0.9719186, 0.98361677, 0.979485, 0.97366965, 0.9866555, 0.9810998, 0.9724117, 0.983407, 0.9770552, 0.9714925, 0.98518026, 0.9795076, 0.9722815, 0.9826276, 0.9778246, 0.9717005, 0.9844758, 0.97952795, 0.9728274, 0.9833356, 0.97868466, 0.97501874, 0.9854586, 0.98090106, 0.97217077, 0.98368573, 0.97973466, 0.9737255, 0.986629, 0.98131496, 0.97280157, 0.98368454, 0.97711736, 0.9716523, 0.98523414, 0.97977555, 0.97273916, 0.98287123, 0.97800636, 0.97121763, 0.9845377, 0.97980505, 0.9731976, 0.9833806, 0.9789598, 0.9752172, 0.98545176, 0.98112786, 0.9722042, 0.98365355, 0.9797816, 0.9740669, 0.98653233, 0.9813416, 0.9725019, 0.98354053, 0.9773949, 0.97163874, 0.9851982, 0.97983927, 0.9719766, 0.98271346, 0.9778845, 0.9718456, 0.98464984, 0.9796253, 0.9724318, 0.9830577, 0.9788395, 0.9755236, 0.9854219, 0.98115224, 0.9716873, 0.9835884, 0.97963345, 0.9742677, 0.9865778, 0.98120123, 0.9720462, 0.9833442, 0.9770066, 0.971991, 0.9850943, 0.97964925, 0.97173154, 0.9825504, 0.97761905, 0.9720323, 0.9844973, 0.97970104, 0.97222567, 0.983131, 0.9785735, 0.9753127, 0.98541886, 0.9810312, 0.9715928, 0.9835096, 0.9794232, 0.9738263, 0.9864633, 0.98120743, 0.9718947, 0.9833715, 0.9768872, 0.97169936, 0.98511964, 0.97972184, 0.9716043, 0.982372, 0.97757995, 0.971284, 0.9844339, 0.9797825, 0.9722424, 0.9831048, 0.9783472, 0.9749448, 0.9852926, 0.9812415, 0.97137827, 0.98337907, 0.9793068, 0.9732221, 0.986305, 0.9811839, 0.97197264, 0.98340917, 0.97627413, 0.97094584, 0.9847067, 0.97972316, 0.9718569, 0.982668, 0.9771238, 0.9702369, 0.9842008, 0.9799651, 0.9722401, 0.98328507, 0.97783434, 0.9741402, 0.98526937, 0.9810244, 0.9718711, 0.98385173, 0.9787642, 0.97250235, 0.986419, 0.98167235, 0.9720687, 0.98368454, 0.97610813, 0.9689455, 0.9849095, 0.9799122, 0.97135633, 0.9825299, 0.977386, 0.96784556, 0.98427606, 0.97975576, 0.9714773, 0.9828248, 0.97878677, 0.97157097, 0.9851645, 0.9807128, 0.97011715, 0.9828536, 0.97984445, 0.9694728, 0.9865511, 0.9810297, 0.9708838, 0.98299366, 0.9773487, 0.9668812, 0.98493755, 0.97965187, 0.97060835, 0.9822313, 0.978156, 0.96746784, 0.9845041, 0.98012984, 0.9713623, 0.9830168, 0.9791237, 0.97152925, 0.9849646, 0.9819141, 0.9708647, 0.98365444, 0.97948086, 0.96783847, 0.9862259, 0.98209345, 0.9714551, 0.9831887, 0.9776024, 0.9672076, 0.9844562, 0.9799049, 0.97116196, 0.9820464, 0.9778806, 0.96629435, 0.9835365, 0.9802797, 0.97193605, 0.98283243, 0.9787501, 0.971841, 0.9845419, 0.9806939, 0.97013366, 0.9833769, 0.97974384, 0.97023463, 0.985573, 0.98086184, 0.971115, 0.9832072, 0.9774391, 0.9691376, 0.9837405, 0.9793611, 0.97091764, 0.9827039, 0.9781935, 0.9703199, 0.9829093, 0.97955424, 0.9716266, 0.98341507, 0.9794469, 0.9740621, 0.98369056, 0.9809884, 0.9711405, 0.98375446, 0.98009354, 0.9724763, 0.98495203, 0.9814047, 0.9709367, 0.9836522, 0.97741765, 0.9708739, 0.98357534, 0.97995704, 0.9707128, 0.98278195, 0.9774989, 0.9703592, 0.9824578, 0.9801532, 0.9712661, 0.9834462, 0.97856617, 0.9734684, 0.9835365, 0.9817738, 0.97088236, 0.98357004, 0.9791399, 0.9712226, 0.9848453, 0.98145515, 0.9707956, 0.98336583, 0.97672254, 0.9686515, 0.98334426, 0.97965634, 0.97037405, 0.98235404, 0.9770795, 0.96929806, 0.98279935, 0.97966945, 0.9711849, 0.98296344, 0.97834605, 0.9729042, 0.98368686, 0.9808388, 0.9702084, 0.98337793, 0.9791885, 0.97213113, 0.9851123, 0.9809418, 0.9708965, 0.9833899, 0.9762114, 0.96933615, 0.98337865, 0.9791513, 0.97055477, 0.9826306, 0.97763395, 0.970237, 0.98276156, 0.97968906, 0.97138083, 0.9833573, 0.9786574, 0.97422034, 0.9838071, 0.9810375, 0.97053623, 0.9832856, 0.97977453, 0.97165626, 0.98508483, 0.9809816, 0.9710026, 0.9831041, 0.97677124, 0.9702307, 0.98343664, 0.9792542, 0.9705568, 0.9823539, 0.9769762, 0.9674014, 0.9824599, 0.9791726, 0.97126925, 0.9832394, 0.978515, 0.9730794, 0.98381495, 0.98073214, 0.9706609, 0.9834, 0.9800699, 0.9737452, 0.9847423, 0.9809858, 0.97077495, 0.98327005, 0.9764814, 0.9703629, 0.9829177, 0.9785149, 0.96903044, 0.9829259, 0.9761525, 0.9682852, 0.98127574, 0.97946495, 0.9709414, 0.98284173, 0.9779684, 0.97281766, 0.982413, 0.98102885, 0.970931, 0.98332655, 0.980431, 0.9729128, 0.9842128, 0.9810203, 0.97087055, 0.9835285, 0.97734934, 0.97150624, 0.98352736, 0.9795482, 0.9710962, 0.98322684, 0.9783975, 0.9710084, 0.9816451, 0.97942436, 0.9715245, 0.9835383, 0.97972417, 0.97544384, 0.98228115, 0.98075724, 0.9714336, 0.98446, 0.9806911, 0.97383344, 0.98231924, 0.9809924, 0.97186285, 0.9844535, 0.97821903, 0.9711519, 0.98336375, 0.9796301, 0.9719749, 0.98426175, 0.9802601, 0.97517663, 0.9831531, 0.9798721, 0.972203, 0.98429835, 0.9811236, 0.9766708, 0.98393875, 0.98090947, 0.9712669, 0.9844454, 0.9819073, 0.97616947, 0.9853086, 0.9811397, 0.9721414, 0.9847979, 0.9804982, 0.9750313, 0.98402125, 0.97992843, 0.97230387, 0.9842053, 0.9811329, 0.97549564, 0.98360246, 0.98015803, 0.9732535, 0.9849549, 0.98212034, 0.97868526, 0.9846519, 0.9813576, 0.97255784, 0.98529655, 0.9829843, 0.97740334, 0.9858994, 0.9814581, 0.9730579, 0.9850749, 0.9807655, 0.9753768, 0.9844832, 0.98015136, 0.97274303, 0.98438674, 0.98120224, 0.97562444, 0.9837488, 0.98018676, 0.9732544, 0.9848149, 0.9819766, 0.9786016, 0.9846823, 0.9813346, 0.9725878, 0.9851262, 0.98258847, 0.97733206, 0.9858719, 0.98156196, 0.9729907, 0.98492926, 0.9805493, 0.9755359, 0.98443085, 0.9800243, 0.9726197, 0.98428553, 0.9811863, 0.9752829, 0.9835101, 0.980101, 0.9732031, 0.9847067, 0.98214483, 0.9787171, 0.98464775, 0.9813665, 0.9726484, 0.985047, 0.9828544, 0.9775517, 0.98585534, 0.98160994, 0.97301346, 0.9848786, 0.980664, 0.9759888, 0.9845744, 0.98016775, 0.9726221, 0.9843859, 0.98128283, 0.9763421, 0.98403823, 0.9801952, 0.9731969, 0.98484343, 0.98183215, 0.9790465, 0.9849374, 0.9815052, 0.9725106, 0.9849177, 0.9824315, 0.977612, 0.98601264, 0.98169845, 0.9731618, 0.98500884, 0.9804695, 0.9760815, 0.9846881, 0.9803073, 0.9728137, 0.98428637, 0.9809916, 0.9762863, 0.98432803, 0.9803899, 0.9738321, 0.9850266, 0.9822012, 0.97965187, 0.98534214, 0.9816477, 0.97303516, 0.98520166, 0.9825919, 0.97812027, 0.9861122, 0.9817739, 0.9734648, 0.9850951, 0.9808806, 0.9762007, 0.98467445, 0.9804646, 0.97320896, 0.98454916, 0.98149055, 0.97604114, 0.9836811, 0.98050207, 0.97371316, 0.9850695, 0.9823701, 0.9794322, 0.98510194, 0.9817624, 0.9727632, 0.98531705, 0.98334646, 0.97805697, 0.9861806, 0.98208344, 0.9735627, 0.9850884, 0.9811638, 0.97666264, 0.9846889, 0.9807006, 0.9730872, 0.9842435, 0.9818018, 0.97649914, 0.9838792, 0.98072135, 0.97361237, 0.9848877, 0.9824406, 0.9794839, 0.9848771, 0.98177415, 0.97278655, 0.9851949, 0.9832001, 0.97796226, 0.98592186, 0.98192847, 0.9733512, 0.98536694, 0.9808085, 0.97631186, 0.98478794, 0.98081136, 0.97313106, 0.98474145, 0.98132277, 0.9764935, 0.9840305, 0.980716, 0.97364795, 0.98522156, 0.98210716, 0.9795363, 0.9850321, 0.9819448, 0.9727613, 0.9853398, 0.98343223, 0.977786, 0.98555446, 0.9810131, 0.9729031, 0.9846147, 0.9810209, 0.97585267, 0.9841798, 0.9793162, 0.9726426, 0.98399925, 0.9818533, 0.97592235, 0.98369485, 0.97971433, 0.97357357, 0.9844716, 0.982566, 0.9787067, 0.984761, 0.9808723, 0.9728352, 0.98513967, 0.9835291, 0.9775453, 0.9857928, 0.981326, 0.9732163, 0.98496974, 0.9815176, 0.9754959, 0.9845154, 0.979845, 0.9733319, 0.98410517, 0.9825056, 0.9764939, 0.98411965, 0.979966, 0.9739468, 0.9848712, 0.98324966, 0.9794891, 0.98487306, 0.9811678, 0.9731417, 0.98501855, 0.9836881, 0.9775193, 0.9859718, 0.98109907, 0.9737724, 0.98500615, 0.98205197, 0.976079, 0.9847239, 0.97979385, 0.97351134, 0.98467284, 0.9823847, 0.9763358, 0.9841725, 0.97979593, 0.97422767, 0.9852615, 0.983281, 0.97893035, 0.98493344, 0.98105574, 0.9735336, 0.9853725, 0.98383456, 0.9776587, 0.9858366, 0.9810065, 0.97398347, 0.98525035, 0.981817, 0.9758059, 0.9844647, 0.97956526, 0.97366196, 0.9845366, 0.98241425, 0.9756276, 0.9837103, 0.97961307, 0.97440696, 0.9850985, 0.9831635, 0.978501, 0.9844638, 0.9809616, 0.97356534, 0.98522455, 0.98384875, 0.9768455, 0.98574185, 0.98139554, 0.97422713, 0.9852705, 0.98227286, 0.975211, 0.98412526, 0.9799218, 0.97368366, 0.9847259, 0.98279095, 0.975366, 0.98342615, 0.9799946, 0.9743181, 0.9852619, 0.98337036, 0.9785252, 0.9848529, 0.9811122, 0.97352195, 0.9855003, 0.9839993, 0.9771211, 0.9857954, 0.9812407, 0.97421545, 0.98531365, 0.9822418, 0.97608066, 0.9845844, 0.9800361, 0.9740404, 0.9849021, 0.9829356, 0.97663623, 0.9841471, 0.9799677, 0.97426456, 0.98536366, 0.98367316, 0.9793563, 0.98494774, 0.98142016, 0.9738462, 0.98554647, 0.98431706, 0.97827005, 0.9856575, 0.9812796, 0.97440594, 0.98558134, 0.98226655, 0.97609496, 0.9845687, 0.9799636, 0.97382176, 0.98462325, 0.9825681, 0.97603035, 0.9839071, 0.98025185, 0.9746449, 0.9853214, 0.98313236, 0.97870535, 0.9843523, 0.9810389, 0.97355616, 0.9854389, 0.9841515, 0.9776578, 0.9853531, 0.9809488, 0.97404927, 0.9852667, 0.98233277, 0.97573924, 0.98417646, 0.9795299, 0.9736062, 0.9846007, 0.9829392, 0.9760622, 0.9833316, 0.9795927, 0.97427326, 0.9849219, 0.9834442, 0.97878367, 0.98437446, 0.98069566, 0.97383386, 0.9853307, 0.9840227, 0.9769209, 0.98524565, 0.98093694, 0.9742673, 0.9850376, 0.9818877, 0.9760321, 0.9838744, 0.97947556, 0.9736636, 0.9843574, 0.98234427, 0.9755442, 0.98302555, 0.9797395, 0.9741442, 0.98484, 0.9831737, 0.97824264, 0.9842343, 0.98101294, 0.97350085, 0.9851569, 0.98379797, 0.9771288, 0.98532003, 0.9810776, 0.97362614, 0.9848679, 0.98169875, 0.9750299, 0.98370403, 0.9795313, 0.9732757, 0.98430693, 0.982381, 0.97488695, 0.9830351, 0.97960895, 0.9737605, 0.98456776, 0.98301816, 0.9777142, 0.98375225, 0.9808112, 0.9731137, 0.98506373, 0.9835412, 0.9772066, 0.9848349, 0.9808812, 0.9736636, 0.984923, 0.9817753, 0.975737, 0.9838055, 0.97953427, 0.97335666, 0.9841819, 0.9822356, 0.975846, 0.9831541, 0.9794861, 0.9740417, 0.9846618, 0.9832326, 0.97880423, 0.9841442, 0.98076606, 0.97302747, 0.9847648, 0.98346823, 0.97687566, 0.98557264, 0.980955, 0.97369754, 0.98512816, 0.98140466, 0.9756094, 0.9844684, 0.97970885, 0.9731506, 0.98397106, 0.9819631, 0.97564, 0.9838193, 0.97997564, 0.9740191, 0.98461515, 0.98274755, 0.9784309, 0.98468274, 0.98122567, 0.9733375, 0.9850877, 0.98323953, 0.9769431, 0.9856649, 0.98145986, 0.9738089, 0.9850027, 0.98125863, 0.9753726, 0.9842886, 0.979957, 0.97328645, 0.9839835, 0.9817967, 0.97496927, 0.9834515, 0.9799222, 0.97414714, 0.9846809, 0.9825017, 0.97829753, 0.9839899, 0.98112607, 0.97322005, 0.98473024, 0.98342097, 0.9773615, 0.98484194, 0.98138833, 0.97356635, 0.9842668, 0.9812336, 0.97490263, 0.9835038, 0.97969866, 0.9731408, 0.9839612, 0.98182404, 0.97474164, 0.982654, 0.98020256, 0.97407794, 0.98426235, 0.9827446, 0.97728544, 0.9841808, 0.98087734, 0.97272295, 0.9843521, 0.9830064, 0.97611654, 0.985174, 0.98120797, 0.9736728, 0.9842961, 0.98090047, 0.97376287, 0.98429805, 0.9803374, 0.97437286, 0.9838468, 0.9812655, 0.9743654, 0.98373604, 0.9801711, 0.9737554, 0.984073, 0.9820916, 0.97731555, 0.9844301, 0.9811467, 0.9728231, 0.9843997, 0.9825153, 0.9753877, 0.98524445, 0.9810534, 0.973116, 0.9835372, 0.9808475, 0.9740432, 0.98410136, 0.979955, 0.972962, 0.9829832, 0.9811941, 0.9747686, 0.9835404, 0.9800776, 0.973777, 0.98360485, 0.982178, 0.97780216, 0.98460627, 0.9815699, 0.97307295, 0.98388046, 0.9826947, 0.9751135, 0.98588455, 0.9821468, 0.9745009, 0.9842069, 0.9814307, 0.97485286, 0.98494107, 0.9811902, 0.974162, 0.9833451, 0.9815343, 0.9743961, 0.98416185, 0.9807972, 0.9744048, 0.98353785, 0.9824248, 0.9775941, 0.9846614, 0.981821, 0.9732452, 0.9843262, 0.9830084, 0.9765256, 0.98571205, 0.9821001, 0.9743146, 0.98426974, 0.9813757, 0.9746411, 0.98428416, 0.9810488, 0.9742508, 0.98370486, 0.98163545, 0.9741354, 0.98346937, 0.98091173, 0.9742062, 0.9836411, 0.98173416, 0.97771657, 0.9844423, 0.98233235, 0.97412056, 0.9842121, 0.9824208, 0.9752098, 0.98563135, 0.98242205, 0.97377646, 0.9837151, 0.98062336, 0.97132653, 0.98394567, 0.98090637, 0.9737978, 0.9835841, 0.9812315, 0.9738868, 0.9840575, 0.98168266, 0.9752526, 0.9851585, 0.9829933, 0.97733736, 0.9847152, 0.9830904, 0.97571814, 0.98562336, 0.9841448, 0.9762071, 0.98560077, 0.98315495, 0.9760573, 0.98568, 0.9826887, 0.9739683, 0.9842583, 0.9820171, 0.9757523, 0.9851843, 0.98232853, 0.9730372, 0.9834052, 0.9816874, 0.9757269, 0.98554057, 0.9833294, 0.97549325, 0.984132, 0.9828984, 0.9753371, 0.98580426, 0.9841066, 0.97425383, 0.98510057, 0.98284435, 0.9758413, 0.9857592, 0.9816712, 0.97296, 0.98368144, 0.98134977, 0.9754332, 0.9848049, 0.98250973, 0.9726466, 0.9835644, 0.98120743, 0.97632605, 0.98470783, 0.98325706, 0.97610813, 0.9836629, 0.98240906, 0.97578466, 0.9847185, 0.98365736, 0.9746027, 0.98537445, 0.9828118, 0.9761051, 0.9845389, 0.9813907, 0.97326964, 0.9838718, 0.9811369, 0.9753759, 0.9837796, 0.98253876, 0.9733132, 0.98313487, 0.9814601, 0.97623694, 0.9845073, 0.9837415, 0.97612464, 0.98366725, 0.9823324, 0.9757663, 0.984945, 0.98377883, 0.9759814, 0.984883, 0.98242503, 0.97625744, 0.9844034, 0.98130006, 0.9741736, 0.98284125, 0.98138785, 0.9756781, 0.98458385, 0.9819849, 0.97516805, 0.9824558, 0.9811242, 0.97652984, 0.9846949, 0.98284, 0.9766668, 0.983796, 0.98220235, 0.975502, 0.98486066, 0.9836644, 0.97581565, 0.98434216, 0.982286, 0.975691, 0.9847105, 0.98109496, 0.9730088, 0.9818694, 0.98053414, 0.9749923, 0.98418784, 0.98085654, 0.9703437, 0.9809092, 0.980374, 0.97560376, 0.98451835, 0.98134667, 0.97275543, 0.9809795, 0.9815233, 0.97446376, 0.98461807, 0.98210263, 0.9714076, 0.9826717, 0.981528, 0.97473633, 0.9844552, 0.97882044, 0.9658585, 0.98089546, 0.97977006, 0.97450405, 0.9835055, 0.97901547, 0.96555704, 0.980124, 0.9801809, 0.97503316, 0.9841679, 0.9793676, 0.9704043, 0.9808944, 0.98122406, 0.9748284, 0.9845613, 0.98096126, 0.9699014, 0.9839607, 0.9821338, 0.9755859, 0.9847816, 0.97930485, 0.96724695, 0.9825409, 0.98029685, 0.97466904, 0.98386836, 0.9800253, 0.96649885, 0.9812934, 0.98008794, 0.9743128, 0.98399264, 0.9800253, 0.97174114, 0.9810328, 0.98135275, 0.9729733, 0.98402107, 0.98055136, 0.9698252, 0.9824537, 0.9817714, 0.9740847, 0.98369056, 0.97791517, 0.9668181, 0.98059374, 0.9800458, 0.9731688, 0.9831362, 0.9774138, 0.96588147, 0.97970164, 0.9800805, 0.9740995, 0.9840094, 0.97929436, 0.96802205, 0.9809957, 0.9809219, 0.97205734, 0.98283714, 0.9801041, 0.96704125, 0.98257685, 0.9815893, 0.97390026, 0.9840103, 0.9783844, 0.96563876, 0.98115873, 0.98029137, 0.97307533, 0.9834774, 0.9793092, 0.96397614, 0.9797554, 0.97966456, 0.97340196, 0.98386186, 0.9794941, 0.96875864, 0.9810883, 0.9812539, 0.9733926, 0.98478645, 0.97901887, 0.9667295, 0.98235476, 0.98100144, 0.97328305, 0.9844795, 0.9765744, 0.9631445, 0.98119396, 0.9792096, 0.9730172, 0.9833842, 0.97778773, 0.96291995, 0.97964007, 0.97885543, 0.9740127, 0.9835266, 0.9784354, 0.9689941, 0.98155415, 0.98012656, 0.973034, 0.9837738, 0.9805275, 0.96720594, 0.9826948, 0.9806316, 0.9738206, 0.98414814, 0.9794846, 0.96424615, 0.98136663, 0.97939575, 0.972887, 0.98352504, 0.9782842, 0.96426344, 0.98120546, 0.98001957, 0.973924, 0.98408717, 0.978174, 0.96806395, 0.9817822, 0.98180574, 0.9732867, 0.98433304, 0.98135334, 0.9699379, 0.9823757, 0.9812833, 0.972773, 0.98455775, 0.97852415, 0.9653297, 0.98256403, 0.980781, 0.9735893, 0.98405045, 0.9790532, 0.9656714, 0.98071015, 0.9804895, 0.9720346, 0.98323274, 0.9754975, 0.96247613, 0.979143, 0.98075247, 0.9710607, 0.9839812, 0.9761643, 0.9586598, 0.9818077, 0.9812036, 0.97265077, 0.98514694, 0.97721195, 0.962793, 0.98081493, 0.98026353, 0.9724701, 0.984286, 0.9780432, 0.9662852, 0.98076767, 0.98027873, 0.9732913, 0.9843419, 0.980927, 0.97124285, 0.98170865, 0.9806476, 0.97083247, 0.98474413, 0.9816172, 0.9717023, 0.9826922, 0.98146594, 0.97169006, 0.98353904, 0.9802536, 0.9662108, 0.97557825, 0.9706171, 0.9677857, 0.97287637, 0.9696758, 0.95293385, 0.97442055, 0.97098356, 0.96964705, 0.9766415, 0.97316486, 0.95808786, 0.9755635, 0.9745557, 0.9682474, 0.97834486, 0.9750617, 0.94634825, 0.9774729, 0.97371584, 0.96990305, 0.97858584, 0.9747891, 0.94922316, 0.97518355, 0.97163737, 0.9704644, 0.97750866, 0.9743052, 0.9281829, 0.97284275, 0.9714047, 0.9708466, 0.9787935, 0.9726373, 0.9315866, 0.9743148, 0.972956, 0.9709608, 0.9768074, 0.9741344, 0.9306564, 0.97929364, 0.97192556, 0.9696139, 0.97671926, 0.9707218, 0.9246756, 0.97392386, 0.9686348, 0.9648334, 0.9757603, 0.9680452, 0.89524275, 0.96866745, 0.9655947, 0.9625187, 0.9754285, 0.9677845, 0.90681624, 0.97378933, 0.97182953, 0.9694382, 0.97862554, 0.9747361, 0.9194095, 0.9764446, 0.9717864, 0.96786755, 0.9759114, 0.96972376, 0.92158663, 0.9711009, 0.9684276, 0.9666198, 0.97433496, 0.97169745, 0.9251929, 0.9710263, 0.9691245, 0.9668743, 0.9764415, 0.97397906, 0.9481822, 0.97217786, 0.971644, 0.9661374, 0.97656655, 0.9732674, 0.9267473, 0.9738531, 0.9719134, 0.9657796, 0.9777398, 0.9673514, 0.9400393, 0.9699495, 0.9697678, 0.9621113, 0.97401834, 0.9768216, 0.9401575, 0.96929044, 0.9686988, 0.9584714, 0.9725106, 0.9732748, 0.9190031, 0.96845096, 0.96862185, 0.9532415, 0.97269833, 0.95860034, 0.83738405, 0.96921855, 0.9696129, 0.949794, 0.9731951, 0.9632551, 0.9143449, 0.9652013, 0.96668667, 0.94992936, 0.96660525, 0.9525722, 0.88228476, 0.9546985, 0.96187764, 0.9546658, 0.97067326, 0.9497875, 0.89268595, 0.9577141, 0.9616174, 0.9567653, 0.9757361, 0.95940256, 0.83238935, 0.95915824, 0.9458585, 0.94272494, 0.95942855, 0.86900836, 0.66689736, 0.90020937, 0.9348961, 0.9427879, 0.95763445, 0.9154127, 0.812613, 0.9191118, 0.9449885, 0.94199944, 0.96320665, 0.91207427, 0.7872561, 0.9184438, 0.9410092, 0.9362769, 0.9575572, 0.869426, 0.6875348, 0.88862646, 0.9359372, 0.93407756, 0.9538677, 0.85208786, 0.70249414, 0.8821723, 0.9325782, 0.92992604, 0.9497429, 0.86026883, 0.6795544, 0.86605173, 0.9359762, 0.92587215, 0.944972, 0.8360495, 0.6614349, 0.8572004, 0.9383071, 0.9258609, 0.95162827, 0.8703078, 0.7299322, 0.89024717, 0.9410578, 0.9337956, 0.95298755, 0.83995575, 0.68340844, 0.86826307, 0.9372847, 0.9242536, 0.94882977, 0.8293725, 0.6453879, 0.8552667, 0.93669856, 0.92919594, 0.9501054, 0.8635574, 0.7309699, 0.8844644, 0.9394243, 0.9383873, 0.9513215, 0.8557396, 0.7310618, 0.889333, 0.93937105, 0.9312011, 0.952794, 0.84600693, 0.722068, 0.87335527, 0.9340601, 0.92747325, 0.9502783, 0.855236, 0.7162822, 0.8632143, 0.9373766, 0.9281896, 0.9522135, 0.8572027, 0.73801696, 0.8695572, 0.93832356, 0.9286208, 0.9539128, 0.86316127, 0.7230568, 0.87887365, 0.9405185, 0.92947567, 0.9525712, 0.8498031, 0.71586716, 0.8673889, 0.93341905, 0.9258603, 0.9505751, 0.8546075, 0.7120643, 0.861152, 0.9348603, 0.9259455, 0.9516491, 0.85823905, 0.7257235, 0.86790603, 0.93762314, 0.9263634, 0.95268744, 0.85598284, 0.7237441, 0.87588227, 0.9389403, 0.92798895, 0.95223904, 0.8455692, 0.7146333, 0.8676502, 0.9329987, 0.9249284, 0.9494432, 0.84545416, 0.7079428, 0.8612311, 0.93570846, 0.9258015, 0.95117325, 0.8535115, 0.72814876, 0.86708575, 0.9369233, 0.92572755, 0.95279837, 0.854017, 0.7260357, 0.8778071, 0.93862635, 0.9272871, 0.95122576, 0.838574, 0.7179325, 0.8707932, 0.9338458, 0.92435056, 0.9485131, 0.8397686, 0.7094237, 0.8600662, 0.9346188, 0.92426664, 0.9491609, 0.8446012, 0.7218326, 0.8648996, 0.9360334, 0.9248911, 0.9515359, 0.8512277, 0.72046584, 0.87433994, 0.9374535, 0.9258745, 0.95095044, 0.8351168, 0.7163963, 0.8622492, 0.9323971, 0.9232884, 0.9482217, 0.8396337, 0.70110035, 0.8597995, 0.9348022, 0.9247126, 0.95068353, 0.8531646, 0.7338116, 0.86732155, 0.9360186, 0.9247706, 0.95173764, 0.8485304, 0.71902984, 0.8748395, 0.93712616, 0.9257719, 0.9503465, 0.833853, 0.7058692, 0.86314315, 0.93091, 0.92278373, 0.94683707, 0.8361265, 0.6997749, 0.8548116, 0.93294007, 0.9227729, 0.9494303, 0.84643173, 0.7217073, 0.8599056, 0.93448716, 0.92297786, 0.9508272, 0.8488224, 0.7172448, 0.86940175, 0.9367443, 0.9244116, 0.9498955, 0.83284515, 0.71060413, 0.8602519, 0.93114734, 0.9213081, 0.94699043, 0.83755237, 0.7022238, 0.8543996, 0.933819, 0.9227368, 0.949292, 0.8449667, 0.72120786, 0.85892254, 0.9352668, 0.923382, 0.9505679, 0.8471929, 0.7146163, 0.86834764, 0.9367536, 0.924321, 0.9494198, 0.8321609, 0.70848525, 0.8598977, 0.9311097, 0.92173314, 0.94673854, 0.8376698, 0.70031106, 0.8510073, 0.93371266, 0.9231827, 0.94937336, 0.8471047, 0.72118866, 0.8571926, 0.9354251, 0.92396426, 0.950373, 0.84971833, 0.71737987, 0.86722803, 0.9364318, 0.9251142, 0.94934094, 0.8343972, 0.7089655, 0.85693485, 0.9316866, 0.9220195, 0.9463232, 0.8378368, 0.7050924, 0.8503757, 0.9347586, 0.92337745, 0.9496672, 0.8550152, 0.738265, 0.858062, 0.9357247, 0.92422915, 0.9494529, 0.85188127, 0.7305351, 0.8685811, 0.93751544, 0.9256398, 0.94930935, 0.8329465, 0.70923615, 0.8580482, 0.93176895, 0.9228743, 0.9472732, 0.836447, 0.69854313, 0.8502137, 0.93370956, 0.923475, 0.9493582, 0.8435269, 0.7199002, 0.8544829, 0.9347623, 0.92432356, 0.95068115, 0.8460898, 0.71348953, 0.86646175, 0.9370369, 0.9263471, 0.949776, 0.8314362, 0.70572793, 0.85765195, 0.931443, 0.9230809, 0.9472182, 0.8370367, 0.69807833, 0.84961295, 0.9336877, 0.92424697, 0.94964194, 0.84508425, 0.71739507, 0.85411435, 0.93464667, 0.9245837, 0.9506047, 0.84779155, 0.71431947, 0.8663682, 0.93668205, 0.9264215, 0.94999015, 0.8339679, 0.7058829, 0.8581534, 0.9315672, 0.9239249, 0.94729865, 0.8390714, 0.6991854, 0.85238636, 0.93415403, 0.92554206, 0.95000535, 0.8477777, 0.72131366, 0.85670924, 0.9354854, 0.92631453, 0.9512786, 0.85046583, 0.7125107, 0.8665551, 0.93662316, 0.926852, 0.9500377, 0.8360742, 0.7020709, 0.85710096, 0.9317135, 0.924489, 0.94808525, 0.84069496, 0.6975359, 0.8524905, 0.9359371, 0.9268838, 0.9500711, 0.84766257, 0.72082394, 0.8544357, 0.9350734, 0.9248304, 0.951127, 0.8482983, 0.7182812, 0.8662474, 0.937109, 0.9263018, 0.9500933, 0.83407396, 0.7073462, 0.8558597, 0.9320083, 0.9228471, 0.94751424, 0.838714, 0.700128, 0.84881526, 0.933735, 0.9243168, 0.9496387, 0.8464697, 0.71817154, 0.85463107, 0.93476665, 0.92403036, 0.9508531, 0.8484973, 0.7116167, 0.8651204, 0.9369358, 0.926046, 0.9497726, 0.832735, 0.7071222, 0.85832715, 0.9312158, 0.9228759, 0.9474231, 0.84002334, 0.70179677, 0.84970516, 0.93327916, 0.9245251, 0.94982666, 0.84951955, 0.7263975, 0.85503906, 0.934389, 0.9247608, 0.9510804, 0.85011363, 0.7187791, 0.8649883, 0.93642724, 0.92615753, 0.9495617, 0.8356042, 0.71134955, 0.8536713, 0.93158406, 0.9225856, 0.9469464, 0.837178, 0.70199555, 0.84550357, 0.9340006, 0.9242888, 0.9494277, 0.8450617, 0.72159964, 0.85027313, 0.93568593, 0.92484176, 0.95049244, 0.8490681, 0.7119102, 0.86346847, 0.93709946, 0.9256495, 0.9492499, 0.8321323, 0.7049883, 0.8537962, 0.93165267, 0.9221924, 0.94673073, 0.83752304, 0.69337964, 0.84619045, 0.93416935, 0.9239232, 0.94901246, 0.8459936, 0.720608, 0.85543853, 0.9357444, 0.925301, 0.95050544, 0.8490862, 0.71851784, 0.867368, 0.9374614, 0.9270644, 0.94904983, 0.8342395, 0.706169, 0.8578745, 0.9323713, 0.92385125, 0.94685286, 0.83804846, 0.7008135, 0.84960693, 0.93429095, 0.9253146, 0.9491244, 0.84785056, 0.71604574, 0.8535532, 0.93537813, 0.9253091, 0.94994694, 0.84951013, 0.7082065, 0.8670621, 0.93729883, 0.92643076, 0.9489527, 0.83208364, 0.6979371, 0.85454845, 0.93206084, 0.9238093, 0.9475197, 0.8420324, 0.69662684, 0.8483757, 0.93394345, 0.9243024, 0.9494778, 0.84694856, 0.71709514, 0.85386837, 0.93576247, 0.92398196, 0.9500837, 0.85032415, 0.7110167, 0.8661075, 0.93839234, 0.9254538, 0.94937295, 0.8371438, 0.7084256, 0.85839707, 0.93279046, 0.9226863, 0.94720346, 0.8426624, 0.6975565, 0.8480503, 0.9346421, 0.9240557, 0.9495813, 0.85296386, 0.7241449, 0.856249, 0.9363081, 0.92460465, 0.9506377, 0.85298765, 0.71575207, 0.86688876, 0.937381, 0.92458624, 0.94905186, 0.8341024, 0.7043971, 0.85730314, 0.9327094, 0.9222458, 0.9466908, 0.8419666, 0.694541, 0.8503556, 0.9340898, 0.9225576, 0.94861764, 0.8505474, 0.71773463, 0.85604644, 0.9351939, 0.9234841, 0.94971, 0.85418254, 0.71250707, 0.86797744, 0.9370869, 0.92142427, 0.9486927, 0.83602816, 0.69950885, 0.8568147, 0.9319752, 0.9225355, 0.94612426, 0.83651495, 0.69145584, 0.84997004, 0.9342895, 0.9238382, 0.9489893, 0.8457211, 0.71230257, 0.8558266, 0.93581086, 0.92492765, 0.949855, 0.8459386, 0.70510423, 0.86575496, 0.9377497, 0.9266185, 0.94964814, 0.83783937, 0.7028504, 0.8598691, 0.9328447, 0.9239426, 0.94659156, 0.83893263, 0.689435, 0.85245204, 0.9350093, 0.92554176, 0.9491218, 0.8501887, 0.7132955, 0.85860777, 0.93710876, 0.9272518, 0.9506934, 0.854972, 0.71469903, 0.87209475, 0.9387399, 0.92827696, 0.95072114, 0.84483516, 0.71050173, 0.8619851, 0.9331407, 0.92466706, 0.9473638, 0.84369683, 0.70135283, 0.85325843, 0.9346396, 0.924077, 0.94948035, 0.85214627, 0.72074604, 0.8617289, 0.93622386, 0.9253676, 0.95061177, 0.85290045, 0.7112598, 0.8723757, 0.9382672, 0.92694557, 0.9495978, 0.84019935, 0.6989573, 0.86279404, 0.9330822, 0.92465734, 0.9477926, 0.8483058, 0.69680333, 0.85412693, 0.9349132, 0.92478377, 0.95038044, 0.85683674, 0.7170852, 0.86189944, 0.9364616, 0.9254637, 0.9515492, 0.8584191, 0.71500677, 0.87223387, 0.93821096, 0.92722887, 0.9501099, 0.8429286, 0.7037926, 0.86356586, 0.93248904, 0.92346555, 0.9472752, 0.8422673, 0.6887751, 0.85474277, 0.93484247, 0.92505443, 0.9490817, 0.85446346, 0.71120757, 0.8613941, 0.9368352, 0.92625195, 0.9508227, 0.8578644, 0.7082983, 0.87534386, 0.9392458, 0.92788374, 0.9495814, 0.84318835, 0.7031987, 0.86490464, 0.93493384, 0.9265429, 0.94691414, 0.8415835, 0.6915497, 0.85742193, 0.9361534, 0.92760026, 0.94967604, 0.85426414, 0.7078499, 0.8639241, 0.9379959, 0.9289631, 0.9509028, 0.8475463, 0.694261, 0.8734756, 0.9385584, 0.92793256, 0.94927794, 0.8336243, 0.68714786, 0.865779, 0.93335974, 0.92589706, 0.94723296, 0.8451992, 0.6969849, 0.86066645, 0.9367377, 0.9278863, 0.950418, 0.855672, 0.7215391, 0.8648029, 0.9380202, 0.9289931, 0.95110863, 0.8550835, 0.7214875, 0.87570864, 0.9394789, 0.9304113, 0.95070994, 0.8432413, 0.6993334, 0.86594373, 0.93431157, 0.926497, 0.9464791, 0.84323865, 0.6957247, 0.86217946, 0.9368145, 0.9311263, 0.9523659, 0.86899704, 0.72187877, 0.86656934, 0.93604314, 0.92623895, 0.9501775, 0.84774405, 0.67748636, 0.8720436, 0.9380175, 0.92735976, 0.949251, 0.8342396, 0.6796737, 0.8653388, 0.93222684, 0.92434126, 0.9472385, 0.8380252, 0.67226917, 0.86259687, 0.9355422, 0.9241289, 0.9492659, 0.83736324, 0.6749773, 0.862705, 0.93411213, 0.9235795, 0.9499525, 0.82059824, 0.6668358, 0.88146347, 0.93944436, 0.92574096, 0.94965655, 0.8356738, 0.67566645, 0.87318593, 0.93426305, 0.92630094, 0.9466034, 0.8390893, 0.6664948, 0.86559254, 0.9351496, 0.92744917, 0.9502607, 0.85249233, 0.6993039, 0.8696059, 0.939051, 0.92773616, 0.951076, 0.8510057, 0.6987678, 0.88484734, 0.9415134, 0.9299129, 0.95036656, 0.8374305, 0.7010479, 0.8774087, 0.93839127, 0.9273948, 0.9484625, 0.84439325, 0.69357264, 0.8688231, 0.9393067, 0.9266754, 0.9507668, 0.8498737, 0.7256983, 0.87492037, 0.94110674, 0.93018115, 0.9519435, 0.85331506, 0.71521586, 0.88532925, 0.94314235, 0.9323541, 0.9511141, 0.84175164, 0.7057124, 0.87691337, 0.9387527, 0.93035257, 0.9475563, 0.8439292, 0.7016881, 0.8701611, 0.9406873, 0.9290943, 0.9497617, 0.8513532, 0.7249494, 0.87470317, 0.9433136, 0.9318607, 0.95141274, 0.85620165, 0.72011197, 0.88845265, 0.94638383, 0.93404776, 0.95030606, 0.8407862, 0.7011404, 0.87969595, 0.93979675, 0.929129, 0.94704103, 0.8465992, 0.68897307, 0.8736802, 0.9409751, 0.92958164, 0.9493349, 0.8490817, 0.71351075, 0.8778704, 0.94183934, 0.9314133, 0.95045644, 0.8528966, 0.7047, 0.8857994, 0.9418387, 0.92892784, 0.94878536, 0.8333122, 0.6851492, 0.8767746, 0.9357304, 0.92436695, 0.94608766, 0.84163636, 0.6953459, 0.8705043, 0.93801427, 0.92690545, 0.949496, 0.84814906, 0.69618106, 0.8729106, 0.9380822, 0.92486054, 0.94906765, 0.8496922, 0.6897179, 0.882315, 0.9394981, 0.9257019, 0.9483159, 0.83312804, 0.6809254, 0.873983, 0.9347882, 0.9218513, 0.94605, 0.8319489, 0.66543436, 0.86532843, 0.9365759, 0.922535, 0.9484526, 0.84378403, 0.685078, 0.86945575, 0.9374601, 0.92407286, 0.9490336, 0.84167445, 0.6765438, 0.8780611, 0.93832755, 0.925749, 0.94775724, 0.8253146, 0.6556852, 0.86567795, 0.93295336, 0.9230307, 0.9452977, 0.83477426, 0.66037905, 0.8634115, 0.935435, 0.92340153, 0.94814426, 0.84168243, 0.6791129, 0.86886775, 0.9363149, 0.9228695, 0.9491248, 0.84650004, 0.6737883, 0.87906164, 0.9388001, 0.9245919, 0.94795054, 0.8293288, 0.6630014, 0.8715847, 0.93463063, 0.92219865, 0.9455285, 0.83328795, 0.6582258, 0.86568046, 0.9364512, 0.9229625, 0.947933, 0.84161687, 0.6812527, 0.8694022, 0.936248, 0.9233575, 0.9483954, 0.84257275, 0.67289776, 0.8780943, 0.93810886, 0.9258574, 0.9475064, 0.8311108, 0.6588172, 0.8700038, 0.93270814, 0.92200446, 0.94449055, 0.8347005, 0.65211505, 0.86462575, 0.93462265, 0.9223843, 0.9457044, 0.8369199, 0.6678143, 0.87083685, 0.93548214, 0.92164737, 0.94670135, 0.8339541, 0.6548165, 0.8790828, 0.93751, 0.92438835, 0.94505334, 0.8200923, 0.64965117, 0.87067, 0.93074715, 0.92086005, 0.94450545, 0.8329322, 0.6411352, 0.86268157, 0.93851024, 0.9246639, 0.9487816, 0.8371142, 0.6728465, 0.87848043, 0.9433197, 0.92392457, 0.94963473, 0.83722174, 0.65761745, 0.8851268, 0.9424576, 0.92536616, 0.9489261, 0.81915057, 0.642484, 0.8711275, 0.9393229, 0.9224166, 0.9440608, 0.8244025, 0.63934875, 0.8653101, 0.9409653, 0.92412275, 0.94800174, 0.8302318, 0.66555834, 0.8717573, 0.9433574, 0.9244935, 0.947374, 0.8346343, 0.66877025, 0.8850219, 0.94584924, 0.92739844, 0.94625115, 0.81909347, 0.6478107, 0.87633735, 0.9387192, 0.9251853, 0.9436632, 0.8239769, 0.6355849, 0.8718261, 0.9403219, 0.9267222, 0.9418574, 0.8251501, 0.64388824, 0.8691613, 0.94173425, 0.9260777, 0.94501436, 0.83103603, 0.64640605, 0.87676686, 0.94117934, 0.92727715, 0.94217074, 0.8093257, 0.61856717, 0.8564941, 0.9344503, 0.9229721, 0.9423244, 0.82127225, 0.5972224, 0.85328776, 0.94037324, 0.92411584, 0.94537914, 0.83012325, 0.658723, 0.8753494, 0.94206136, 0.92700386, 0.94997036, 0.84871197, 0.659555, 0.8750995, 0.9420443, 0.9269636, 0.94743013, 0.8200999, 0.63888526, 0.87234306, 0.9376582, 0.9255817, 0.9458458, 0.8360769, 0.6411121, 0.8704901, 0.9390266, 0.9251349, 0.94934994, 0.8476883, 0.6712431, 0.8729055, 0.9410925, 0.9264115, 0.9491961, 0.8492482, 0.65668476, 0.8825972, 0.9417415, 0.9264626, 0.9480134, 0.8299482, 0.66491926, 0.8781223, 0.93892044, 0.92492384, 0.94662327, 0.8375898, 0.6440883, 0.8677086, 0.94110423, 0.92296493, 0.9498343, 0.8407992, 0.66924524, 0.8737715, 0.9411682, 0.92416346, 0.95182925, 0.8550424, 0.672105, 0.897642, 0.94565886, 0.9284422, 0.9503128, 0.84536403, 0.6576054, 0.88310474, 0.9396669, 0.92696863, 0.94787365, 0.85071784, 0.6587338, 0.8777409, 0.9389673, 0.9277103, 0.94889504, 0.84471107, 0.6654208, 0.87232065, 0.9422132, 0.92570335, 0.9516562, 0.8445369, 0.65636814, 0.87580353, 0.94277143, 0.9279172, 0.94983107, 0.8111305, 0.6650641, 0.87831426, 0.937891, 0.922051, 0.94819, 0.8375418, 0.67840683, 0.873472, 0.9427671, 0.93098515, 0.95379233, 0.87264836, 0.74034446, 0.8954346, 0.9455263, 0.93395114, 0.9560005, 0.88864547, 0.7587034, 0.9110128, 0.9478543, 0.93390995, 0.95274943, 0.8548713, 0.73960733, 0.8869787, 0.9417872, 0.93020993, 0.9520829, 0.86966205, 0.747345, 0.88536495, 0.9439535, 0.93209326, 0.9538113, 0.86806613, 0.7477982, 0.88440657, 0.9429298, 0.9301055, 0.9525048, 0.8778534, 0.7354243, 0.8781137, 0.94356203, 0.9321695, 0.9503097, 0.8604765, 0.7314368, 0.8931528, 0.93906033, 0.92523795, 0.9502337, 0.8771788, 0.73951375, 0.8910383, 0.9447954, 0.92951506, 0.9547501, 0.8922058, 0.7568853, 0.8975739, 0.945266, 0.9323417, 0.95416814, 0.8900804, 0.755064, 0.90400857, 0.94466496, 0.93218136, 0.9543174, 0.8784185, 0.74987197, 0.8952049, 0.9404406, 0.9274789, 0.9518874, 0.8841032, 0.7352782, 0.8870019, 0.9421225, 0.93002415, 0.9538843, 0.8898748, 0.76525915, 0.89672166, 0.94586545, 0.93104, 0.9542812, 0.89407235, 0.75549847, 0.8980331, 0.9460345, 0.93175054, 0.953881, 0.88133955, 0.74722487, 0.89165354, 0.9429601, 0.93096477, 0.95212793, 0.888687, 0.7564152, 0.89116496, 0.94517565, 0.9331821, 0.95511293, 0.89570594, 0.77340066, 0.89729756, 0.9479297, 0.9351086, 0.9566206, 0.8994901, 0.76983243, 0.90412617, 0.9481844, 0.9383031, 0.9563715, 0.8943175, 0.76714754, 0.90237105, 0.94543487, 0.93441117, 0.9544543, 0.88847995, 0.7567621, 0.89293164, 0.9469063, 0.9354155, 0.9565091, 0.89471316, 0.77248895, 0.894807, 0.94686466, 0.9359415, 0.9571753, 0.9009408, 0.7637488, 0.90695745, 0.95043373, 0.93758935, 0.957198, 0.8904597, 0.77159506, 0.90355927, 0.9469745, 0.93850064, 0.9548362, 0.89736795, 0.755594, 0.89577276, 0.9454502, 0.9359136, 0.9565501, 0.9076165, 0.7661475, 0.8966766, 0.94591844, 0.9352644, 0.9587874, 0.9140244, 0.7773199, 0.91006106, 0.9497554, 0.9392449, 0.9576348, 0.89920986, 0.7548339, 0.9004727, 0.9419344, 0.93313664, 0.955354, 0.90440464, 0.75543284, 0.886051, 0.943029, 0.93611217, 0.9577234, 0.9075891, 0.7601307, 0.8858803, 0.9433083, 0.93544114, 0.9564811, 0.9150458, 0.7623943, 0.88892627, 0.9443239, 0.93869996, 0.95847976, 0.9115171, 0.77168345, 0.893131, 0.9388293, 0.93702996, 0.9568684, 0.92247695, 0.8021567, 0.88560826, 0.9488296, 0.9442239, 0.9607983, 0.9307558, 0.8256059, 0.9098126, 0.9517492, 0.9411609, 0.9611212, 0.9313128, 0.8162694, 0.91346115, 0.9518136, 0.9444379, 0.9595728, 0.9239022, 0.809668, 0.9069082, 0.9487254, 0.94203424, 0.95788974, 0.92510235, 0.8059547, 0.9016319, 0.9503467, 0.9432375, 0.9596878, 0.92748713, 0.8240255, 0.9040903, 0.9523846, 0.9439367, 0.9608297, 0.92950326, 0.8159677, 0.913499, 0.9537218, 0.945717, 0.95986426, 0.92255384, 0.8121232, 0.90687096, 0.9487442, 0.9431697, 0.95838064, 0.92507523, 0.80567783, 0.9041166, 0.94989204, 0.9426293, 0.96011215, 0.9261411, 0.8185634, 0.90359145, 0.9517056, 0.9433582, 0.9608537, 0.92937976, 0.80885285, 0.91249835, 0.9532475, 0.9448983, 0.95974106, 0.922026, 0.80442804, 0.9090038, 0.9501283, 0.94276553, 0.9578625, 0.9233437, 0.7926416, 0.9048323, 0.9512589, 0.9436466, 0.96013886, 0.9295126, 0.8144715, 0.9083266, 0.95356995, 0.9438441, 0.9612829, 0.9319152, 0.80890715, 0.9153336, 0.95464647, 0.94518614, 0.9600564, 0.92133605, 0.79682326, 0.907216, 0.9499776, 0.9415771, 0.95794934, 0.92180896, 0.7930475, 0.90135556, 0.95206827, 0.9416919, 0.95981014, 0.92596394, 0.8097552, 0.9061206, 0.95322126, 0.9423207, 0.9602656, 0.92773277, 0.80489016, 0.9133849, 0.9546662, 0.94393265, 0.9594099, 0.9196819, 0.8012561, 0.90875703, 0.9507113, 0.94044125, 0.9579259, 0.9218936, 0.7976239, 0.9051434, 0.9517451, 0.94090474, 0.9606818, 0.92738706, 0.8176608, 0.9094406, 0.95333487, 0.9420402, 0.9611069, 0.9280305, 0.8146472, 0.9189579, 0.9547203, 0.94365096, 0.9592033, 0.9179273, 0.8106997, 0.91697365, 0.9498265, 0.9423724, 0.957851, 0.923967, 0.8034642, 0.9108558, 0.9512465, 0.94255865, 0.960633, 0.92452425, 0.81839776, 0.91470134, 0.9539994, 0.9444346, 0.96101516, 0.9262047, 0.8172094, 0.92003524, 0.9554381, 0.945886, 0.9595958, 0.91632307, 0.8073525, 0.9148127, 0.9517074, 0.9436862, 0.95735216, 0.9188367, 0.80074865, 0.9106655, 0.95356506, 0.94419074, 0.95964205, 0.9227534, 0.81563085, 0.91339135, 0.9553206, 0.94401085, 0.95950294, 0.9222459, 0.80583143, 0.9198376, 0.95498127, 0.94541717, 0.95856386, 0.91482264, 0.7965834, 0.9140002, 0.9511176, 0.9433622, 0.9568217, 0.9173729, 0.7965014, 0.9109882, 0.95358545, 0.9436601, 0.9591159, 0.92021525, 0.81219304, 0.9133796, 0.95513284, 0.9437638, 0.95972764, 0.9225791, 0.8060963, 0.9173874, 0.95615566, 0.94588023, 0.9581905, 0.90979815, 0.79333526, 0.9119031, 0.95223373, 0.943276, 0.9567081, 0.91540635, 0.7886177, 0.9082855, 0.9539701, 0.94398516, 0.95879537, 0.9178573, 0.8042803, 0.91290724, 0.95516104, 0.94363475, 0.95939046, 0.91991365, 0.7999243, 0.91984767, 0.9558098, 0.9449969, 0.9577575, 0.9073659, 0.79025835, 0.91089225, 0.95186985, 0.94220936, 0.9554799, 0.91175914, 0.78532386, 0.9101684, 0.953805, 0.94323546, 0.9585862, 0.9171829, 0.80551755, 0.91163796, 0.9547278, 0.9440114, 0.9593557, 0.9188174, 0.79940367, 0.91779566, 0.955735, 0.94543463, 0.9576209, 0.90743846, 0.7876496, 0.913276, 0.9525158, 0.943251, 0.9562482, 0.9119953, 0.77933025, 0.907103, 0.9537954, 0.94380766, 0.9585089, 0.9172416, 0.8032234, 0.9132973, 0.9554118, 0.94418705, 0.95927465, 0.9179505, 0.7912265, 0.91901034, 0.95608276, 0.9454385, 0.95824873, 0.9089515, 0.7827322, 0.9122659, 0.95259506, 0.9434523, 0.95655143, 0.91129076, 0.78367156, 0.90861166, 0.954317, 0.94467944, 0.9594312, 0.91768175, 0.8018877, 0.9112435, 0.95547044, 0.94443756, 0.9594957, 0.91973394, 0.79680115, 0.91923, 0.9560921, 0.94609255, 0.95837253, 0.9110439, 0.7897297, 0.9120793, 0.95212656, 0.94345504, 0.9565723, 0.91057557, 0.7802052, 0.904544, 0.9528467, 0.94362473, 0.9591464, 0.9172247, 0.8072416, 0.9121075, 0.9544507, 0.94487417, 0.95992845, 0.9186014, 0.7922229, 0.91757166, 0.95448756, 0.9465047, 0.9580532, 0.90858597, 0.78448725, 0.913677, 0.95152646, 0.9442644, 0.9559546, 0.91049784, 0.78743774, 0.90890294, 0.95185244, 0.9446525, 0.9593082, 0.9165025, 0.8152079, 0.9178368, 0.9539087, 0.94588065, 0.9595448, 0.9164929, 0.80411977, 0.91912, 0.95281684, 0.9463995, 0.9576618, 0.9061906, 0.79257154, 0.9158945, 0.9492977, 0.9433843, 0.95590276, 0.9042109, 0.7817637, 0.9096419, 0.95151395, 0.94331074, 0.9575058, 0.91348267, 0.8090592, 0.91371626, 0.95311046, 0.94392824, 0.95725924, 0.91672707, 0.7821134, 0.9169844, 0.9517081, 0.9446328, 0.95524055, 0.89889455, 0.74375564, 0.9177507, 0.951368, 0.9428071, 0.9551992, 0.91290605, 0.79072773, 0.9132057, 0.95291644, 0.9433495, 0.9572095, 0.92177814, 0.7907575, 0.91827035, 0.9547375, 0.9437298, 0.9579411, 0.9246674, 0.79701906, 0.92528075, 0.95489997, 0.9436526, 0.95693535, 0.9097708, 0.79102767, 0.91646594, 0.9501446, 0.9405119, 0.9554318, 0.91059524, 0.77127874, 0.91018647, 0.95334554, 0.942474, 0.9579128, 0.91655517, 0.8093851, 0.91607964, 0.9538216, 0.9424966, 0.95848817, 0.920796, 0.80327654, 0.9247205, 0.95474565, 0.9432548, 0.95713395, 0.91161025, 0.7998431, 0.92011505, 0.95095825, 0.9421954, 0.9559833, 0.9165894, 0.79005677, 0.91485775, 0.95203125, 0.94314486, 0.95848686, 0.91795564, 0.8106933, 0.9142351, 0.9522353, 0.94162, 0.95927244, 0.92277795, 0.8004574, 0.91939443, 0.9529938, 0.9437682, 0.9582001, 0.91313, 0.79464006, 0.91292626, 0.9495927, 0.9411364, 0.9566957, 0.91733694, 0.7900017, 0.90858006, 0.94895667, 0.94143015, 0.95852464, 0.9189564, 0.8120276, 0.9119596, 0.951002, 0.9419528, 0.95942, 0.9211508, 0.79988474, 0.9196564, 0.9513318, 0.94237745, 0.9575998, 0.9141533, 0.79048485, 0.9103148, 0.9464322, 0.93939126, 0.9563336, 0.91941404, 0.7869451, 0.9090707, 0.9479215, 0.93991953, 0.95888984, 0.9226291, 0.8003556, 0.91026974, 0.94952744, 0.9403689, 0.95933354, 0.9271147, 0.79923415, 0.9175654, 0.95090765, 0.94200116, 0.9574892, 0.91406876, 0.80352175, 0.9123747, 0.9474873, 0.93932533, 0.955581, 0.9152738, 0.78171694, 0.9056403, 0.9484048, 0.94004184, 0.958202, 0.9179774, 0.79392725, 0.90827745, 0.9494284, 0.939592, 0.9588538, 0.9206187, 0.7890504, 0.9169119, 0.9501899, 0.9418011, 0.95786214, 0.9130133, 0.77617794, 0.91263425, 0.9458312, 0.9391601, 0.95604753, 0.9129136, 0.77917385, 0.90572506, 0.94766045, 0.9399046, 0.9583019, 0.9179218, 0.78862196, 0.9076369, 0.9480067, 0.9384765, 0.95898455, 0.91662055, 0.79995817, 0.912819, 0.9492045, 0.9405627, 0.95738745, 0.9093046, 0.7837128, 0.90649855, 0.94608474, 0.9388727, 0.9551728, 0.9072579, 0.7650596, 0.89882505, 0.9471184, 0.9390392, 0.95711905, 0.9109438, 0.79112434, 0.9023263, 0.9488606, 0.9390107, 0.957286, 0.9092465, 0.76493865, 0.9069797, 0.94900304, 0.9396144, 0.9552996, 0.8952672, 0.77066493, 0.90272224, 0.9462921, 0.9378282, 0.9547764, 0.9068632, 0.7738921, 0.9006533, 0.94817364, 0.9388351, 0.9574893, 0.912184, 0.7919001, 0.9040754, 0.94860154, 0.9391542, 0.9576663, 0.91518486, 0.79093033, 0.91013145, 0.94936615, 0.93937904, 0.9558872, 0.90433085, 0.7840077, 0.90491927, 0.94477415, 0.9371046, 0.95435756, 0.9086448, 0.78005946, 0.90312713, 0.94687563, 0.9384677, 0.95717937, 0.9141246, 0.8017271, 0.90613884, 0.9487187, 0.93888026, 0.95761216, 0.9167346, 0.7955824, 0.91159725, 0.9498057, 0.9397155, 0.95579976, 0.90556365, 0.789466, 0.90572935, 0.9455485, 0.9369814, 0.9544781, 0.9084422, 0.7794776, 0.90131027, 0.9481282, 0.93799496, 0.9566262, 0.91161716, 0.7966178, 0.9035776, 0.9495305, 0.9382395, 0.9571416, 0.91473365, 0.79324657, 0.909865, 0.95022005, 0.93919533, 0.955603, 0.903812, 0.78544414, 0.90438515, 0.945924, 0.9366146, 0.95377636, 0.9072838, 0.7802275, 0.9011639, 0.947936, 0.93772024, 0.956015, 0.91107714, 0.8006254, 0.9027588, 0.94967526, 0.93795836, 0.95665026, 0.91392654, 0.7960601, 0.91012967, 0.9507233, 0.9397561, 0.9553492, 0.9039696, 0.78787476, 0.90497035, 0.94676673, 0.9366631, 0.95385283, 0.906707, 0.7832034, 0.90112156, 0.9485716, 0.93801916, 0.95683306, 0.9114447, 0.80098784, 0.9028249, 0.9503966, 0.93832946, 0.9570224, 0.91364455, 0.79680836, 0.90919363, 0.9511009, 0.9390382, 0.95526654, 0.9029664, 0.7878602, 0.9029754, 0.9471581, 0.93667066, 0.9536551, 0.9064892, 0.78131557, 0.89920485, 0.9490743, 0.9386081, 0.9561682, 0.91198456, 0.80108136, 0.9029103, 0.9504651, 0.93865806, 0.9567918, 0.9148899, 0.79752356, 0.90924156, 0.9510009, 0.9405706, 0.95522505, 0.9038868, 0.7895614, 0.9040139, 0.94743687, 0.9379602, 0.9538835, 0.90797055, 0.78655326, 0.9004684, 0.9493478, 0.9394042, 0.9570895, 0.9134787, 0.80523336, 0.90305394, 0.9510248, 0.9395447, 0.95724237, 0.9159794, 0.79930806, 0.9096086, 0.9518031, 0.9406612, 0.95578897, 0.904414, 0.79060763, 0.90469396, 0.94764036, 0.93795466, 0.954178, 0.9078253, 0.78802943, 0.90325695, 0.9497944, 0.9391027, 0.95686984, 0.9128849, 0.80758566, 0.9056718, 0.951305, 0.9394797, 0.9570438, 0.91446733, 0.803541, 0.913773, 0.95198756, 0.94079363, 0.9555556, 0.90303457, 0.7914521, 0.9067011, 0.9476669, 0.93776035, 0.95351046, 0.90490866, 0.78711766, 0.90350777, 0.9499113, 0.9391651, 0.95689404, 0.9112076, 0.8099994, 0.90603244, 0.951595, 0.9394771, 0.956936, 0.9133114, 0.8069934, 0.9129012, 0.9527517, 0.94076926, 0.95518357, 0.9036166, 0.79893774, 0.90780455, 0.9492139, 0.9378511, 0.95349556, 0.9068217, 0.7919199, 0.9036246, 0.9506445, 0.9384236, 0.95643973, 0.911737, 0.81100947, 0.90621066, 0.9523073, 0.93871164, 0.95681286, 0.91465527, 0.80691355, 0.91362065, 0.95282054, 0.93992984, 0.9551757, 0.90298796, 0.7939852, 0.9067064, 0.94905233, 0.9372777, 0.95339686, 0.90691626, 0.7867855, 0.9041436, 0.95085776, 0.93839186, 0.956013, 0.91245955, 0.8108553, 0.90692145, 0.951976, 0.9389925, 0.95598936, 0.913512, 0.8040074, 0.9129367, 0.9529042, 0.9407337, 0.9545287, 0.90266496, 0.79879594, 0.90810037, 0.94825953, 0.93833816, 0.9526735, 0.90558046, 0.78829366, 0.9040803, 0.94999284, 0.93910134, 0.9561308, 0.91396135, 0.8080459, 0.9076691, 0.9515853, 0.9402501, 0.95688164, 0.9134122, 0.8065514, 0.91612035, 0.95250463, 0.941378, 0.9549509, 0.9038334, 0.8002346, 0.9103118, 0.9486817, 0.9386103, 0.9531623, 0.9060782, 0.7934224, 0.90677303, 0.9504825, 0.9390956, 0.95556164, 0.9124381, 0.81301785, 0.90813714, 0.9519919, 0.93963444, 0.95561606, 0.9128218, 0.8131133, 0.91697073, 0.953241, 0.9418519, 0.9556826, 0.90686804, 0.8068359, 0.91295475, 0.9492711, 0.94022787, 0.954253, 0.90940964, 0.7971889, 0.908917, 0.9513492, 0.9410054, 0.9570438, 0.91597366, 0.8183255, 0.9094475, 0.9521857, 0.94179606, 0.95762014, 0.9146622, 0.8111132, 0.91745615, 0.95248157, 0.94134396, 0.9550962, 0.90006465, 0.7945951, 0.9127257, 0.94680876, 0.9388105, 0.9533604, 0.9028672, 0.79355764, 0.91248775, 0.94903696, 0.93995315, 0.95537084, 0.9062981, 0.80298525, 0.9101988, 0.95058346, 0.94018364, 0.9565196, 0.9120476, 0.80616057, 0.9240039, 0.9525567, 0.94206494, 0.95527816, 0.9025056, 0.7994118, 0.91440624, 0.94700897, 0.9391963, 0.9540927, 0.90878284, 0.7945451, 0.9124209, 0.9504136, 0.9398488, 0.95714015, 0.9154102, 0.815311, 0.9129004, 0.9518452, 0.94004047, 0.95692563, 0.9153954, 0.811269, 0.91892904, 0.9524353, 0.94177866, 0.95601356, 0.9064195, 0.80700964, 0.91383034, 0.94817215, 0.93956256, 0.9553035, 0.9102003, 0.7992908, 0.9097818, 0.9498347, 0.9396702, 0.95817244, 0.9134309, 0.8182132, 0.9126441, 0.95135146, 0.94035554, 0.95787835, 0.9162354, 0.8164217, 0.9189682, 0.95172364, 0.94153786, 0.95633453, 0.9055278, 0.8113568, 0.91448706, 0.94797915, 0.93836725, 0.95420676, 0.9066285, 0.80096984, 0.9085643, 0.94993496, 0.9390767, 0.9573748, 0.9118517, 0.8188529, 0.9116164, 0.95096684, 0.94023716, 0.9581654, 0.9134797, 0.816548, 0.91934896, 0.95236814, 0.94211024, 0.9561299, 0.9036159, 0.8112738, 0.91396993, 0.94827443, 0.93926734, 0.95421576, 0.9074384, 0.80668503, 0.9130624, 0.9505717, 0.94009227, 0.9565426, 0.91215324, 0.82792145, 0.91537637, 0.95166487, 0.940427, 0.95682335, 0.9147994, 0.8258066, 0.9208999, 0.9516772, 0.9420568, 0.9552427, 0.90642667, 0.8194493, 0.9170883, 0.9477279, 0.9388557, 0.9527149, 0.9057295, 0.8064795, 0.914337, 0.94903666, 0.93932164, 0.9560482, 0.91025126, 0.82066625, 0.916719, 0.951109, 0.94120306, 0.95762265, 0.91213983, 0.8177036, 0.91828793, 0.95028967, 0.9418628, 0.9556296, 0.9000079, 0.81840396, 0.91997117, 0.94840544, 0.94035786, 0.95481354, 0.9060413, 0.8139822, 0.9179241, 0.95005125, 0.94060963, 0.9571648, 0.91176045, 0.8320317, 0.9198271, 0.9512938, 0.9418463, 0.95784956, 0.91254926, 0.8264385, 0.92738783, 0.95259404, 0.943368, 0.9558752, 0.9013001, 0.8176104, 0.92315197, 0.94836617, 0.9389078, 0.953495, 0.9058224, 0.8127093, 0.9191707, 0.95047635, 0.93843263, 0.95619696, 0.91006136, 0.82786834, 0.91937214, 0.95265853, 0.9390104, 0.95640826, 0.9127722, 0.8254127, 0.9237564, 0.9526365, 0.9415591, 0.9553565, 0.9007142, 0.8218733, 0.9198924, 0.9490507, 0.93819356, 0.95323265, 0.9031807, 0.8127039, 0.91920674, 0.95207167, 0.9390435, 0.9573769, 0.9064166, 0.8125372, 0.91568655, 0.9526543, 0.93967813, 0.95752984, 0.91036963, 0.81056595, 0.92507553, 0.95344377, 0.94157284, 0.9554636, 0.9000492, 0.8179069, 0.9251693, 0.9491985, 0.9389071, 0.95322895, 0.90091413, 0.80588007, 0.9261511, 0.9522423, 0.93984485, 0.9575362, 0.90829104, 0.8315162, 0.9263168, 0.9535179, 0.9413909, 0.9570194, 0.91845655, 0.83726686, 0.9358065, 0.9553159, 0.9435517, 0.95513886, 0.9001023, 0.8349834, 0.93292886, 0.95087385, 0.93982023, 0.95323265, 0.90145814, 0.823287, 0.9296788, 0.95300144, 0.9390715, 0.9554137, 0.9081682, 0.84092605, 0.93045515, 0.95489097, 0.9416289, 0.95689124, 0.9106358, 0.84053564, 0.9369487, 0.9549096, 0.9433721, 0.95492506, 0.8984089, 0.8276165, 0.9333455, 0.9508233, 0.9385442, 0.95347697, 0.9001333, 0.8222144, 0.93109065, 0.9526871, 0.9385126, 0.95678526, 0.9066565, 0.8417333, 0.9308032, 0.9533478, 0.93984795, 0.95665145, 0.90530866, 0.83029646, 0.9339009, 0.9542553, 0.9408371, 0.954328, 0.8922631, 0.8215179, 0.9297214, 0.9496627, 0.93555886, 0.95247024, 0.89269686, 0.8115815, 0.9238192, 0.9507138, 0.93571484, 0.9543456, 0.8972278, 0.8348906, 0.92629063, 0.9526763, 0.9376604, 0.9549054, 0.9004324, 0.8242331, 0.9331515, 0.9523849, 0.93802077, 0.9526841, 0.8901037, 0.8157793, 0.9275129, 0.9504798, 0.93514895, 0.9517006, 0.8935011, 0.809994, 0.92544353, 0.9526422, 0.9349156, 0.9540018, 0.90246034, 0.82607675, 0.92764854, 0.9540161, 0.93672955, 0.9551831, 0.90278625, 0.81561327, 0.9296246, 0.9549178, 0.9385679, 0.9528784, 0.8943241, 0.8205467, 0.9304206, 0.9507417, 0.9364058, 0.95183897, 0.8903406, 0.8079258, 0.9302344, 0.9542883, 0.9384408, 0.9545283, 0.89635545, 0.82366276, 0.92819273, 0.95569485, 0.9398786, 0.95534617, 0.901675, 0.8190218, 0.93404543, 0.9551013, 0.93981457, 0.95155555, 0.88523805, 0.8045769, 0.93180096, 0.9532907, 0.9385054, 0.94858015, 0.8962484, 0.8128304, 0.928233, 0.9551377, 0.9388013, 0.9507527, 0.90592617, 0.8308793, 0.93483144, 0.9583067, 0.9414473, 0.95245975, 0.9081824, 0.82683986, 0.93719965, 0.95841724, 0.9438492, 0.9505187, 0.900038, 0.8189826, 0.9348378, 0.95526785, 0.93869305, 0.9487163, 0.89818954, 0.80331457, 0.92991996, 0.95567495, 0.94018984, 0.95273125, 0.9033825, 0.8185755, 0.93172055, 0.95788884, 0.94267887, 0.95496756, 0.9067818, 0.82044315, 0.9368987, 0.95875055, 0.94249034, 0.9527485, 0.897435, 0.81313914, 0.9366118, 0.9548972, 0.9384024, 0.95130676, 0.90008014, 0.80524, 0.93171597, 0.9567678, 0.9399449, 0.95451176, 0.9053709, 0.8194793, 0.9308736, 0.9589451, 0.9418164, 0.95545584, 0.9092459, 0.8244395, 0.93604356, 0.9589612, 0.94465894, 0.9525364, 0.90303457, 0.825797, 0.93663925, 0.95585495, 0.94333345, 0.95150524, 0.9102284, 0.8314995, 0.93735886, 0.95913476, 0.9442408, 0.9540989, 0.9138034, 0.84534705, 0.93777305, 0.9604106, 0.9460996, 0.95536554, 0.9190031, 0.8455297, 0.94148344, 0.9605968, 0.9485885, 0.9531264, 0.91198486, 0.8477217, 0.94073707, 0.9570434, 0.94613403, 0.9500905, 0.91487694, 0.8437813, 0.9389651, 0.9590066, 0.9449753, 0.9538935, 0.9158911, 0.8527307, 0.9370916, 0.9600757, 0.946127, 0.9555756, 0.918998, 0.85317993, 0.94292223, 0.96051747, 0.94658077, 0.9526799, 0.90853775, 0.8470796, 0.94044363, 0.9560627, 0.94331276, 0.9497661, 0.9102419, 0.8458219, 0.9396071, 0.95854187, 0.94294345, 0.9517347, 0.9192263, 0.86331064, 0.9394403, 0.9591299, 0.9435354, 0.95184964, 0.91893595, 0.8598523, 0.94358706, 0.95956254, 0.9446809, 0.9494029, 0.91610485, 0.84918386, 0.9436008, 0.95635915, 0.9420989, 0.94973505, 0.91655815, 0.8433764, 0.93889856, 0.9585403, 0.941741, 0.95220155, 0.91789645, 0.8553607, 0.9389797, 0.95874214, 0.9409634, 0.9523226, 0.9201512, 0.8506025, 0.94445926, 0.9594241, 0.94330394, 0.9499553, 0.9033379, 0.8324497, 0.9391438, 0.9536377, 0.9402495, 0.9464552, 0.90811396, 0.8396993, 0.9374658, 0.9562709, 0.9397117, 0.94915295, 0.91418797, 0.8605687, 0.9396739, 0.95743304, 0.94134057, 0.9499133, 0.917443, 0.85342735, 0.94255346, 0.9566479, 0.9399228, 0.94522446, 0.90572274, 0.85024774, 0.93635917, 0.9539609, 0.93494415, 0.9418492, 0.9043207, 0.83389753, 0.93536264, 0.95419735, 0.9359507, 0.945258, 0.9105163, 0.852851, 0.9393355, 0.9545791, 0.93903446, 0.9472907, 0.91831326, 0.83972555, 0.93750757, 0.9556745, 0.9421137, 0.9445149, 0.8979052, 0.8251431, 0.9355941, 0.9482401, 0.9361985, 0.94192827, 0.8985403, 0.8148065, 0.93471885, 0.95267355, 0.933913, 0.9435036, 0.9119445, 0.8440187, 0.93346953, 0.95464295, 0.9368185, 0.9470152, 0.9146796, 0.8487329, 0.9365687, 0.95873743, 0.9384697, 0.9453985, 0.905854, 0.8323934, 0.93954486, 0.95680565, 0.9327635, 0.93539476, 0.90347934, 0.8293426, 0.9342848, 0.95662975, 0.9368805, 0.9451583, 0.9048909, 0.84135914, 0.9333042, 0.95584583, 0.94172597, 0.9461768, 0.91736656, 0.8522351, 0.9320012, 0.95382637, 0.9461282, 0.94528943, 0.9162171, 0.8732206, 0.94929343, 0.95897055, 0.95191216, 0.94756746, 0.92875993, 0.8814048, 0.9473985, 0.9639598, 0.96240604, 0.968016, 0.93394583, 0.92447555, 0.9526528, 0.9670484, 0.96886003, 0.97102463, 0.9490798, 0.9311887, 0.9695915, 0.968996, 0.96768236, 0.9709492, 0.9430959, 0.94669014, 0.95624906, 0.96269506, 0.9661949, 0.96534157, 0.94509035, 0.9132432, 0.95758367, 0.9618966, 0.956037, 0.95706666, 0.92818874, 0.909689, 0.9561888, 0.9655507, 0.9611591, 0.9596169, 0.93598944, 0.91486865, 0.96172184, 0.966094, 0.9589077, 0.95168126, 0.92538863, 0.9079148, 0.9594933, 0.96843195, 0.9619434, 0.9576688, 0.934312, 0.9202691, 0.95948386, 0.96647346, 0.95979476, 0.9596087, 0.93210554, 0.9256331, 0.96104944, 0.9720961, 0.9653885, 0.9652514, 0.9380949, 0.93486667, 0.96486694, 0.97264475, 0.96595365, 0.9628817, 0.9290754, 0.921898, 0.9607642, 0.96750546, 0.96389645, 0.9601842, 0.9230393, 0.91087514, 0.9581981, 0.9681239, 0.9613315, 0.9613968, 0.92864525, 0.91879135, 0.9586683, 0.9686188, 0.9651742, 0.9625072, 0.929998, 0.9272388, 0.9651603, 0.9678105, 0.96670336, 0.9609165, 0.9257147, 0.91566545, 0.9615363, 0.9687741, 0.96309376, 0.95824957, 0.92658967, 0.912412, 0.961014, 0.9707849, 0.9619242, 0.95939034, 0.93208456, 0.9245047, 0.96325594, 0.9723516, 0.9642895, 0.9607718, 0.9333213, 0.9230963, 0.96590936, 0.9719062, 0.9648878, 0.9597726, 0.92392164, 0.9141768, 0.9624357, 0.97016406, 0.96312106, 0.95849156, 0.93014276, 0.9140302, 0.96063185, 0.96945846, 0.96185005, 0.96000564, 0.9329594, 0.9240813, 0.96126914, 0.9709273, 0.9638123, 0.96292293, 0.93516994, 0.92593133, 0.96540236, 0.9716208, 0.9647051, 0.9612746, 0.92881215, 0.91752386, 0.9601706, 0.9692676, 0.96395695, 0.95908433, 0.931543, 0.9225857, 0.9624161, 0.97036797, 0.96199113, 0.96001685, 0.9346061, 0.9252342, 0.9598778, 0.9687848, 0.962437, 0.9604614, 0.9375276, 0.92724, 0.964462, 0.96909183, 0.9633654, 0.9596069, 0.9263829, 0.91214746, 0.95855, 0.96661013, 0.9609511, 0.95817155, 0.92392826, 0.910942, 0.957067, 0.96808314, 0.9600416, 0.9578198, 0.9280516, 0.9203328, 0.95659244, 0.9674764, 0.9624628, 0.95886093, 0.9273891, 0.9157371, 0.95856684, 0.9682926, 0.96347123, 0.9566459, 0.92095196, 0.9090883, 0.95801926, 0.96671987, 0.9612168, 0.9555441, 0.92233545, 0.9043478, 0.9540113, 0.9658188, 0.958447, 0.9581824, 0.9256567, 0.9159114, 0.9561959, 0.9672894, 0.96229243, 0.95962864, 0.92759603, 0.9108864, 0.95897096, 0.9677893, 0.9637725, 0.9585448, 0.9230229, 0.9058459, 0.9558078, 0.96558404, 0.96085644, 0.95619327, 0.91915977, 0.9037275, 0.95211464, 0.96567667, 0.95889413, 0.9574084, 0.92241013, 0.9166511, 0.9547551, 0.96761215, 0.961295, 0.95961875, 0.92329675, 0.9152718, 0.9593843, 0.9676473, 0.96289164, 0.9592506, 0.9161789, 0.9077618, 0.95588034, 0.966296, 0.95923895, 0.957437, 0.9166666, 0.90277326, 0.9532267, 0.9667692, 0.95819277, 0.95876765, 0.92187124, 0.9171099, 0.95473576, 0.968543, 0.9612476, 0.96033263, 0.921513, 0.9144513, 0.9600797, 0.96888006, 0.9609017, 0.95795107, 0.91311544, 0.9074272, 0.9558374, 0.9677154, 0.95672435, 0.95541394, 0.9083762, 0.902422, 0.9543479, 0.9675772, 0.9560646, 0.9570575, 0.9158103, 0.91489476, 0.95485365, 0.9692583, 0.9585779, 0.9590271, 0.9179832, 0.9131398, 0.95942134, 0.96933925, 0.9595603, 0.95907986, 0.91033, 0.90545917, 0.95540816, 0.9675271, 0.95551634, 0.95620185, 0.90920013, 0.90127313, 0.95459276, 0.96791863, 0.9544971, 0.95828956, 0.9158578, 0.9123835, 0.95580107, 0.96911377, 0.9569645, 0.9589464, 0.917322, 0.9138471, 0.9609251, 0.9693922, 0.9601329, 0.9578274, 0.91059124, 0.9010446, 0.95770663, 0.9678032, 0.95562834, 0.9559299, 0.9115368, 0.8985417, 0.954731, 0.9675502, 0.95269275, 0.9559996, 0.9105439, 0.9059318, 0.9564017, 0.9689973, 0.9552328, 0.95730966, 0.9127984, 0.90876174, 0.9604384, 0.96811813, 0.95740616, 0.9548406, 0.9071161, 0.9009582, 0.9565881, 0.9669028, 0.95349395, 0.9513699, 0.9067948, 0.897155, 0.9556607, 0.96667206, 0.95313895, 0.95367545, 0.9109435, 0.90881157, 0.95702493, 0.9683524, 0.9569517, 0.95766234, 0.9120357, 0.90817815, 0.9594934, 0.9684936, 0.95762837, 0.9550652, 0.90050614, 0.8959527, 0.9544592, 0.9666181, 0.9516287, 0.95170397, 0.8981268, 0.89175224, 0.9520213, 0.9660533, 0.9500328, 0.955271, 0.9041871, 0.9079277, 0.9543782, 0.9675346, 0.955116, 0.9570689, 0.90332055, 0.909958, 0.9588849, 0.96918863, 0.95193106, 0.953175, 0.89344, 0.89670765, 0.9518063, 0.9672851, 0.9456108, 0.9478094, 0.8719022, 0.87824905, 0.94894767, 0.9671956, 0.93643916, 0.9493087, 0.8676678, 0.8881193, 0.94794583, 0.96651036, 0.9458447, 0.9511422, 0.9027547, 0.91347957, 0.9580455, 0.9679419, 0.9595916, 0.9637256, 0.89455134, 0.90037054, 0.9570745, 0.9691769, 0.9549756, 0.960317, 0.9003678, 0.8928987, 0.9493568, 0.9682967, 0.9523158, 0.95484626, 0.9054661, 0.9084995, 0.9514191, 0.9723764, 0.95543, 0.95656484, 0.9072989, 0.90744317, 0.95711404, 0.97158444, 0.9562234, 0.9556877, 0.8982728, 0.8959456, 0.95274454, 0.9681409, 0.95043254, 0.9547936, 0.8991021, 0.88786757, 0.9469314, 0.9651002, 0.9505412, 0.95638186, 0.9041067, 0.89969623, 0.94777256, 0.9650234, 0.9513134, 0.9557553, 0.9041139, 0.8868385, 0.9535357, 0.96619916, 0.94802386, 0.95312434, 0.8905071, 0.88095737, 0.94970524, 0.9662132, 0.9417963, 0.9509423, 0.89186335, 0.87708145, 0.94882387, 0.96431607, 0.9403413, 0.9527383, 0.8942934, 0.9018246, 0.9550281, 0.96746576, 0.942748, 0.95459265, 0.89982617, 0.8989141, 0.9601368, 0.96758467, 0.9497452, 0.95535064, 0.8938311, 0.895763, 0.9546506, 0.9661414, 0.9447728, 0.9538225, 0.89374316, 0.89375144, 0.9517214, 0.9660936, 0.9483017, 0.9559922, 0.90183115, 0.9013477, 0.9517415, 0.9667153, 0.95003694, 0.9561184, 0.9009925, 0.89638287, 0.959221, 0.9670106, 0.94861156, 0.9548091, 0.8892989, 0.8860817, 0.95763505, 0.964963, 0.9451791, 0.9533221, 0.88876635, 0.88681805, 0.9513862, 0.96575403, 0.9435723, 0.95304406, 0.8978716, 0.8985835, 0.95291394, 0.96674323, 0.95052266, 0.95739514, 0.8982063, 0.8976791, 0.9606615, 0.96910906, 0.9507964, 0.9552808, 0.88877624, 0.88123447, 0.9546214, 0.9691895, 0.9514583, 0.9532899, 0.88739127, 0.8754305, 0.9520898, 0.96727395, 0.95016575, 0.95408046, 0.8947355, 0.8912872, 0.9539345, 0.96609056, 0.94817466, 0.95718426, 0.8946585, 0.8875098, 0.96159977, 0.9667546, 0.9535072, 0.9554946, 0.89093184, 0.87214935, 0.95450306, 0.9657459, 0.9483868, 0.95254725, 0.8928442, 0.86643314, 0.9517451, 0.9674014, 0.94199693, 0.9582528, 0.8873116, 0.8782386, 0.94675726, 0.9687163, 0.94381976, 0.95827377, 0.892237, 0.87734824, 0.95922667, 0.9702842, 0.9483619, 0.9570422, 0.88673884, 0.8691325, 0.9569955, 0.96458, 0.94268095, 0.9539793, 0.88104063, 0.8622879, 0.95104307, 0.97032017, 0.9477231, 0.95996106, 0.8926053, 0.87653077, 0.9540675, 0.97141063, 0.95011866, 0.9552437, 0.89903, 0.88008624, 0.9539356, 0.97019917, 0.9487168, 0.9538887, 0.8939765, 0.87380725, 0.9547969, 0.9664483, 0.9446901, 0.9515806, 0.89401484, 0.8708381, 0.9506902, 0.9672829, 0.9442867, 0.9532962, 0.8929832, 0.879267, 0.951908, 0.9665745, 0.9463466, 0.95318776, 0.89332855, 0.8749502, 0.9541375, 0.9669562, 0.9467331, 0.95157784, 0.8875797, 0.8685152, 0.9467082, 0.96589893, 0.94483244, 0.94911426, 0.88183993, 0.8592112, 0.94434816, 0.96517354, 0.9456936, 0.95230544, 0.88927865, 0.87789804, 0.9431025, 0.9670107, 0.9496142, 0.9527359, 0.89244443, 0.87221986, 0.9481119, 0.9646156, 0.9481716, 0.95176, 0.8861502, 0.8651254, 0.9462207, 0.96510315, 0.94641167, 0.9505324, 0.88501763, 0.8648249, 0.94379693, 0.9666901, 0.94577396, 0.95316666, 0.88999546, 0.88085634, 0.9475896, 0.9667045, 0.949138, 0.952867, 0.8909834, 0.86893165, 0.94710076, 0.9665973, 0.9474829, 0.952637, 0.86736655, 0.8621969, 0.9421014, 0.96494293, 0.9493055, 0.95006055, 0.8654776, 0.85748243, 0.94046444, 0.9661738, 0.94628286, 0.9528978, 0.8765651, 0.8706343, 0.94068927, 0.96689445, 0.95058626, 0.9526273, 0.8865654, 0.8584252, 0.9475539, 0.9679327, 0.9513386, 0.95170707, 0.87534505, 0.85077286, 0.94104415, 0.9665672, 0.9483293, 0.95028114, 0.8795829, 0.8344689, 0.9411323, 0.9660007, 0.9454214, 0.95215344, 0.87940156, 0.86172616, 0.9369297, 0.9662266, 0.94900584, 0.95565665, 0.8868669, 0.85389936, 0.9426114, 0.96771115, 0.9485, 0.95422816, 0.8781413, 0.85063785, 0.93617946, 0.96783656, 0.9427023, 0.9526293, 0.87070876, 0.832803, 0.9358178, 0.9645657, 0.94038516, 0.9551729, 0.87632024, 0.8550467, 0.93525696, 0.9672944, 0.9438977, 0.9544844, 0.88229364, 0.858985, 0.9387699, 0.96738684, 0.94273615, 0.952839, 0.8706317, 0.84284323, 0.93265516, 0.9656763, 0.937774, 0.94949347, 0.87297875, 0.8309095, 0.93365455, 0.9668046, 0.9348512, 0.9507049, 0.87635505, 0.84558547, 0.9337915, 0.96753705, 0.9383343, 0.95222586, 0.8773458, 0.8527421, 0.93932843, 0.9674808, 0.9430325, 0.9506909, 0.87085974, 0.8369114, 0.93270344, 0.9650634, 0.9379421, 0.94588506, 0.86876285, 0.8179228, 0.9300854, 0.96642625, 0.9373611, 0.95059, 0.8775693, 0.8437054, 0.9334608, 0.9689502, 0.94232124, 0.95391464, 0.89129895, 0.8476981, 0.9375008, 0.9691922, 0.94531083, 0.9522625, 0.89170665, 0.862289, 0.93308264, 0.9668655, 0.9401495, 0.95317304, 0.8729389, 0.8241255, 0.93050355, 0.96595144, 0.9370831, 0.95755357, 0.88300365, 0.82890034, 0.92742014, 0.9656848, 0.9382503, 0.95855784, 0.89547276, 0.8504145, 0.94053876, 0.96598154, 0.9383652, 0.9568541, 0.8921259, 0.84927374, 0.9330147, 0.9658585, 0.9393346, 0.95333564, 0.88168395, 0.8269511, 0.93267703, 0.96686417, 0.9329632, 0.95454067, 0.88255775, 0.8437178, 0.9369529, 0.9674023, 0.9403178, 0.9568156, 0.88450176, 0.8227689, 0.93499047, 0.96689343, 0.939747, 0.9524866, 0.86432624, 0.80182284, 0.93353987, 0.9620387, 0.9296221, 0.9507497, 0.86438763, 0.7950855, 0.9389988, 0.9644201, 0.9273368, 0.95291114, 0.86776376, 0.8161568, 0.9341328, 0.9628611, 0.932892, 0.9559786, 0.8808236, 0.82460076, 0.94628346, 0.95594275, 0.92615604, 0.9593779, 0.8541572, 0.7771892, 0.93505776, 0.9456053, 0.9263526, 0.9596301, 0.8231537, 0.76929057, 0.948259, 0.94368225, 0.920274, 0.9540596, 0.820024, 0.74769336, 0.92319715, 0.94178486, 0.909726, 0.94984496, 0.8390138, 0.77736646, 0.9353693, 0.94426507, 0.9234632, 0.95019376, 0.8240442, 0.8076268, 0.9267044, 0.9471567, 0.9246008, 0.9456545, 0.8176091, 0.7969048, 0.9220952, 0.94817954, 0.92106783, 0.9469004, 0.8179402, 0.8106804, 0.9246347, 0.95143217, 0.9284681, 0.9481873, 0.82787323, 0.81395626, 0.9293804, 0.95166767, 0.9314866, 0.947736, 0.8149666, 0.79039764, 0.9246326, 0.94751155, 0.929439, 0.94606566, 0.8139513, 0.7726883, 0.9249323, 0.94779706, 0.92404467, 0.94811577, 0.7996547, 0.77585644, 0.9241083, 0.9495166, 0.9217293, 0.9511108, 0.80125237, 0.77573526, 0.9331018, 0.9490782, 0.93463457, 0.9519531, 0.7896208, 0.77122897, 0.9229281, 0.94816303, 0.9193622, 0.9466377, 0.7954829, 0.75299895, 0.9202584, 0.95051944, 0.9263751, 0.949565, 0.7830879, 0.76679724, 0.9232525, 0.9539826, 0.92867553, 0.9530393, 0.78825766, 0.78753036, 0.93009067, 0.9521043, 0.9258049, 0.95296025, 0.78817445, 0.77461886, 0.92248976, 0.9528033, 0.9197044, 0.9499106, 0.7861985, 0.76764935, 0.920762, 0.9520406, 0.91404635, 0.94726753, 0.76767296, 0.7715168, 0.9179474, 0.9492077, 0.9131568, 0.9492755, 0.785007, 0.7915896, 0.92607105, 0.9505316, 0.92079467, 0.9491985, 0.7839144, 0.77945787, 0.9221778, 0.9413791, 0.9171749, 0.946342, 0.77272135, 0.74984854, 0.9139763, 0.93312466, 0.9026692, 0.9477129, 0.79420537, 0.78738, 0.92065084, 0.94624203, 0.9145357, 0.9506657, 0.7906972, 0.80710167, 0.9258697, 0.93433124, 0.9207876, 0.9449052, 0.73711795, 0.7921457, 0.91798526, 0.9254113, 0.9162327, 0.94639015, 0.7313373, 0.7707257, 0.9135164, 0.92931205, 0.9101762, 0.9465747, 0.7473549, 0.78798205, 0.9155477, 0.93609005, 0.9180983, 0.94908226, 0.75824344, 0.8017028, 0.9212395, 0.9399842, 0.92051244, 0.9472911, 0.7505894, 0.78986126, 0.9150127, 0.9341229, 0.9169398, 0.94494486, 0.745913, 0.7695178, 0.91519034, 0.94022095, 0.91499966, 0.9478322, 0.75446856, 0.8021688, 0.91150117, 0.9437692, 0.9163249, 0.94867986, 0.76290286, 0.8039925, 0.9191377, 0.9414148, 0.9194817, 0.94748086, 0.7513245, 0.7938451, 0.9178658, 0.9370059, 0.9168364, 0.94402456, 0.7443629, 0.7699036, 0.9128202, 0.9418091, 0.9110831, 0.94669354, 0.7454678, 0.78488535, 0.9116437, 0.9446709, 0.9180877, 0.9466317, 0.7131509, 0.7911983, 0.9268017, 0.94270915, 0.9156752, 0.9458263, 0.7202499, 0.7888543, 0.91397244, 0.9399822, 0.9124311, 0.9429989, 0.71637475, 0.7553634, 0.9049237, 0.9443286, 0.91122156, 0.9435645, 0.69404596, 0.77805704, 0.91559356, 0.9571254, 0.9022076, 0.94658184, 0.6900486, 0.7896078, 0.9159933, 0.96159816, 0.9008908, 0.94844663, 0.74233025, 0.7795424, 0.90494, 0.96257216, 0.9145283, 0.95391095, 0.74911916, 0.7977509, 0.9100819, 0.96675897, 0.92280525, 0.95521075, 0.756529, 0.8219934, 0.91920793, 0.9621376, 0.91481626, 0.9618054, 0.7467874, 0.8038399, 0.9304317, 0.967357, 0.9147968, 0.96623236, 0.74153364, 0.8305805, 0.9338373, 0.9679941, 0.91745794, 0.9583105, 0.7467361, 0.8149309, 0.9261787, 0.96118385, 0.9158835, 0.9580909, 0.7536852, 0.822382, 0.9254557, 0.9641596, 0.9200184, 0.9606191, 0.7634649, 0.82098556, 0.9317487, 0.96237653, 0.92536056, 0.9606463, 0.76783884, 0.8137717, 0.9123962, 0.9544617, 0.932885, 0.9599139, 0.7781627, 0.7879896, 0.91567594, 0.95704746, 0.9307054, 0.96080065, 0.7970951, 0.8205374, 0.9211646, 0.9600996, 0.9381671, 0.9644475, 0.8212415, 0.8515436, 0.92976594, 0.9559346, 0.93200326, 0.9624019, 0.80704546, 0.85204715, 0.912975, 0.9541488, 0.9358486, 0.9649307, 0.7875277, 0.8269484, 0.9090985, 0.95931315, 0.9221641, 0.9623606, 0.76855725, 0.8313771, 0.90419054, 0.9630977, 0.9254296, 0.96333337, 0.8010359, 0.84537876, 0.91280675, 0.9648243, 0.93155843, 0.963909, 0.8147982, 0.8307897, 0.9207704, 0.9703195, 0.938498, 0.9636644, 0.7807198, 0.8589859, 0.92280877, 0.96231735, 0.91346216, 0.9633332, 0.79656345, 0.819906, 0.9155887, 0.9557936, 0.9389877, 0.9635455, 0.7619533, 0.87563705, 0.90799725, 0.9456815, 0.9541544, 0.9628354, 0.7433939, 0.81419533, 0.9129625, 0.93160164, 0.9113264, 0.9614393, 0.81130916, 0.85343915, 0.91558826, 0.9343941, 0.922606, 0.9563197, 0.77249527, 0.8546341, 0.8929961, 0.9398735, 0.9035851, 0.96012104, 0.7624039, 0.78917325, 0.90290356, 0.9305898, 0.9283152, 0.9665317, 0.854547, 0.8739065, 0.91562355, 0.9470945, 0.9199948, 0.9647606, 0.7959905, 0.83876365, 0.8958686, 0.9524604, 0.8650489, 0.94997877, 0.6548119, 0.7686192, 0.8415218, 0.8963881, 0.73686993, 0.94353366, 0.561976, 0.6942134, 0.7822156, 0.85810477, 0.7175821, 0.9321323, 0.5332092, 0.68961763, 0.77157986, 0.8626822, 0.7314758, 0.9325775, 0.52022827, 0.6444586, 0.75963223, 0.86813366, 0.71678436, 0.9378301, 0.5719784, 0.67959946, 0.7550888, 0.8764469, 0.7232263, 0.938108, 0.55584574, 0.64348036, 0.72968113, 0.8803764, 0.71583813, 0.931386, 0.5317618, 0.6409943, 0.7271758, 0.8754414, 0.71247685, 0.9305781, 0.5418335, 0.62371105, 0.7642039, 0.8700297, 0.70141995, 0.9277839, 0.5614759, 0.5879447, 0.71529514, 0.86272585, 0.66753286, 0.92831296, 0.5906233, 0.59333384, 0.73824626, 0.8513901, 0.65158516, 0.91221046, 0.50782245, 0.5558174, 0.79297346, 0.86320126, 0.6625078, 0.93155324, 0.52454144, 0.65702295, 0.7998709, 0.87957245, 0.6857225, 0.94046307, 0.57725257, 0.6394755, 0.7724487, 0.86343396, 0.699169, 0.940745, 0.6092962, 0.60367435, 0.75998783, 0.8874448, 0.7581328, 0.92857045, 0.58316034, 0.6488769, 0.75513667, 0.88965607, 0.70307106, 0.924357, 0.522213, 0.5419999, 0.75546277, 0.8771453, 0.67842615, 0.93378294, 0.55690897, 0.59650713, 0.7428057, 0.88976115, 0.70725936, 0.9321355, 0.55502826, 0.56457126, 0.746736, 0.87327653, 0.6900199, 0.9322459, 0.5441602, 0.5304007, 0.70268804, 0.8379365, 0.67223424, 0.9138596, 0.5039856, 0.5260402, 0.7044103, 0.8687623, 0.68326265, 0.90772885, 0.50150454, 0.49409175, 0.6532247, 0.879482, 0.727119, 0.91552234, 0.61291593, 0.634465, 0.68982005, 0.8664648, 0.6908693, 0.9079015, 0.504387, 0.5651092, 0.7269486, 0.82295895, 0.70134175, 0.8734194, 0.54413414, 0.58448374, 0.7501779, 0.8347274, 0.7282675, 0.90883785, 0.6041856, 0.59446955, 0.7688505, 0.8472473, 0.7130914, 0.92239815, 0.6041568, 0.5345969, 0.76056075, 0.82870483, 0.6897691, 0.89814657, 0.5782471, 0.51599264, 0.71389, 0.79781646, 0.691201, 0.89356446, 0.5293988, 0.51833016, 0.7363098, 0.80700445, 0.6877632, 0.89883906, 0.5535591, 0.53209335, 0.71721244, 0.79166776, 0.66417503, 0.90616643, 0.4854122, 0.50642353, 0.6810172, 0.8153682, 0.6416352, 0.917123, 0.5251131, 0.5015909, 0.7271314, 0.8430916, 0.6573529, 0.92289263, 0.56439215, 0.52447784, 0.731845, 0.8277259, 0.6766023, 0.92790407, 0.51319563, 0.5197208, 0.71861595, 0.7910108, 0.65189546, 0.87092185, 0.44280267, 0.6336363, 0.6532909, 0.80788976, 0.72223794, 0.81204295, 0.5191934, 0.6272349, 0.64339536, 0.828524, 0.7584339, 0.8343513, 0.43275303, 0.70077455, 0.01344293]
[truncated: 4,154,087 more chars]
