# Supplementary material for: Systematic contextual biases in SegmentNT potentially relevant to other nucleotide transformer models
Source: bioRxiv. 2026 May 4:2025.04.09.647946. Preprint. [Version 2] doi: 10.1101/2025.04.09.647946 (PMC13174627; doi:10.1101/2025.04.09.647946)
Supplement: Supplement 3 [file media-3.zip › Supplementary_data/segmentNT_additional_genes/pos/ecm1_pos3450.txt]

protein_coding_gene=[0.95001835, 0.951850832, 0.933609128, 0.946777225, 0.947417915, 0.9429761, 0.93903106, 0.906863987, 0.943626523, 0.945189536, 0.914488673, 0.9080699, 0.92657065, 0.927506685, 0.941512167, 0.94759953, 0.843581557, 0.9380606, 0.9344898, 0.943454325, 0.944898427, 0.947339952, 0.888669193, 0.93734396, 0.9310517, 0.943028569, 0.960567594, 0.957379699, 0.884004712, 0.95168304, 0.95366675, 0.945362747, 0.963591576, 0.96037966, 0.912295878, 0.94906574, 0.9586091, 0.960936487, 0.968914032, 0.968430638, 0.903824925, 0.95049685, 0.9616937, 0.960906088, 0.967305779, 0.957383513, 0.91829288, 0.94783443, 0.9595158, 0.962246358, 0.970578849, 0.965762377, 0.937824249, 0.9548004, 0.9605026, 0.961713135, 0.970048308, 0.965390146, 0.944065154, 0.95394427, 0.9654006, 0.96402663, 0.96740514, 0.965812743, 0.936636686, 0.95590943, 0.9650719, 0.960903525, 0.96249336, 0.966816247, 0.944052696, 0.9533262, 0.96758145, 0.965064943, 0.971658409, 0.97125566, 0.942461133, 0.96224403, 0.96966296, 0.969710886, 0.976994216, 0.97305125, 0.954580307, 0.95930076, 0.96874577, 0.972599447, 0.976587474, 0.974824309, 0.956200659, 0.9641293, 0.96858436, 0.970148563, 0.975713253, 0.976555407, 0.954121768, 0.9658869, 0.96965617, 0.970453858, 0.980146348, 0.977754891, 0.954403281, 0.96779543, 0.97005725, 0.97185427, 0.983931005, 0.975273252, 0.960924804, 0.9676272, 0.9701755, 0.975245893, 0.986300945, 0.980285525, 0.959439754, 0.97088355, 0.97042644, 0.974966764, 0.98449707, 0.977377236, 0.960692823, 0.9693615, 0.9728462, 0.975013793, 0.985607624, 0.977927685, 0.959139943, 0.9722567, 0.9745755, 0.979052126, 0.98642689, 0.979291379, 0.96429348, 0.97312576, 0.97571373, 0.98225677, 0.987361908, 0.982955992, 0.965544164, 0.9753499, 0.9756694, 0.982465088, 0.985167503, 0.981984019, 0.9652071, 0.97521496, 0.9767512, 0.983710885, 0.986138523, 0.981415749, 0.965240061, 0.9752093, 0.9760686, 0.982925773, 0.986460388, 0.980013311, 0.966870606, 0.9725552, 0.9757757, 0.983391523, 0.986551702, 0.981369376, 0.964550257, 0.9729973, 0.9736953, 0.980308533, 0.983550549, 0.978539109, 0.963459432, 0.971575, 0.97449386, 0.980885565, 0.985299408, 0.978907943, 0.961678922, 0.973211, 0.9734098, 0.982121646, 0.986257434, 0.979720592, 0.96288842, 0.9715409, 0.9744266, 0.983285844, 0.986960649, 0.980637312, 0.962061405, 0.9715919, 0.97385454, 0.98021692, 0.982968748, 0.97711128, 0.963748455, 0.9717974, 0.975389, 0.980733752, 0.985369205, 0.978348434, 0.965263188, 0.97680306, 0.97609884, 0.985565782, 0.98795563, 0.978779912, 0.966560245, 0.97615474, 0.9764029, 0.987708688, 0.988896251, 0.982995272, 0.966055453, 0.977697, 0.9746192, 0.984324336, 0.986826777, 0.982311606, 0.964814425, 0.97756845, 0.9759651, 0.986020863, 0.988111019, 0.983262241, 0.964510322, 0.97976, 0.97745955, 0.985812485, 0.989714622, 0.983355582, 0.968013108, 0.9779167, 0.97801423, 0.98765415, 0.989362419, 0.985254645, 0.968016684, 0.9787169, 0.97659975, 0.985841334, 0.986531198, 0.981833875, 0.965902269, 0.97633284, 0.9754513, 0.983074367, 0.985673726, 0.981351614, 0.963947654, 0.97718745, 0.97668886, 0.983374238, 0.987982392, 0.982669711, 0.96684587, 0.9754023, 0.9768571, 0.983454287, 0.988120914, 0.982304573, 0.965193093, 0.9758519, 0.9746429, 0.979541361, 0.985173404, 0.979983985, 0.965312481, 0.97538686, 0.97586834, 0.979624867, 0.985862553, 0.979954422, 0.962839127, 0.97635704, 0.97564304, 0.981293857, 0.98691535, 0.982619405, 0.968109846, 0.97959864, 0.97769594, 0.98512888, 0.98748821, 0.983468354, 0.964828491, 0.9782301, 0.9745321, 0.981806755, 0.984566629, 0.984116375, 0.966267765, 0.98310226, 0.9770542, 0.982405961, 0.98868984, 0.985953033, 0.968571723, 0.9837056, 0.97344714, 0.983018994, 0.989103198, 0.984029114, 0.969057441, 0.98168063, 0.97537756, 0.986027658, 0.990712702, 0.987944365, 0.971651316, 0.98604494, 0.9744417, 0.987405121, 0.991089225, 0.98726368, 0.970279872, 0.98225695, 0.97385085, 0.986210585, 0.990330935, 0.987037301, 0.969781935, 0.98352, 0.96683526, 0.980075359, 0.989682257, 0.986733317, 0.968887508, 0.9798695, 0.9706042, 0.987918317, 0.991780937, 0.988910437, 0.972231388, 0.98510355, 0.9766641, 0.989549518, 0.991757691, 0.988527536, 0.974497259, 0.9860334, 0.97950864, 0.991155744, 0.99180764, 0.988672018, 0.973840535, 0.98799694, 0.9806747, 0.993218005, 0.991987586, 0.988968611, 0.978035331, 0.98553, 0.98268723, 0.994083226, 0.992491901, 0.989793777, 0.977409482, 0.9876633, 0.9806786, 0.993538558, 0.990988672, 0.988864541, 0.978507817, 0.98551726, 0.980857, 0.993905604, 0.99095577, 0.989805937, 0.978195906, 0.9887293, 0.98099893, 0.994388759, 0.991255999, 0.989108205, 0.9796682, 0.98717844, 0.98203886, 0.995410264, 0.993215621, 0.990040839, 0.977566183, 0.9892838, 0.982946, 0.994503319, 0.991290808, 0.989515662, 0.978882968, 0.9882216, 0.98355514, 0.995369732, 0.992923498, 0.990699708, 0.980634212, 0.9904522, 0.9832862, 0.995076656, 0.992747366, 0.989175618, 0.982218921, 0.9881024, 0.9833446, 0.99505651, 0.993375361, 0.989424288, 0.979714751, 0.98785675, 0.98357165, 0.994552135, 0.992175162, 0.989116371, 0.98045671, 0.9869316, 0.9831614, 0.994881809, 0.992859125, 0.989808857, 0.981447101, 0.9892622, 0.98402256, 0.995204031, 0.992763698, 0.989527345, 0.98167187, 0.9880122, 0.98399574, 0.995642543, 0.993222833, 0.990657151, 0.98048991, 0.98798895, 0.9840655, 0.994958043, 0.991706491, 0.990224183, 0.981032312, 0.9870099, 0.9843984, 0.995043993, 0.992841244, 0.99027133, 0.980894327, 0.9889249, 0.98398155, 0.994627953, 0.993120492, 0.989274204, 0.983368039, 0.98755634, 0.9837702, 0.995196164, 0.993272185, 0.98968178, 0.98160845, 0.98796004, 0.98463494, 0.994765639, 0.991875708, 0.989840031, 0.982930958, 0.98694575, 0.9856342, 0.995288849, 0.993014574, 0.989397407, 0.979534686, 0.9886268, 0.98464924, 0.994867086, 0.993146956, 0.989092588, 0.980622768, 0.98738736, 0.98428684, 0.994811773, 0.993601739, 0.990493, 0.978352547, 0.98849255, 0.9842726, 0.994065762, 0.991935253, 0.988918841, 0.978848815, 0.9885068, 0.9843335, 0.995198607, 0.992940307, 0.98933816, 0.978231907, 0.99089634, 0.98446506, 0.995211005, 0.99306035, 0.989533305, 0.981075764, 0.9893646, 0.98481005, 0.995269001, 0.993981659, 0.991055548, 0.979648054, 0.9899795, 0.98521996, 0.993916631, 0.992436588, 0.989368021, 0.980236053, 0.9896075, 0.9851149, 0.994190633, 0.993030369, 0.988886356, 0.977881849, 0.9913869, 0.9845953, 0.993904412, 0.992387056, 0.988160849, 0.980219781, 0.98963857, 0.98390156, 0.994607687, 0.992349863, 0.98973, 0.979773819, 0.9912476, 0.9855914, 0.994222105, 0.991103411, 0.989038944, 0.980911255, 0.9906397, 0.98494047, 0.994281352, 0.992051303, 0.990108013, 0.980674922, 0.9926133, 0.98484576, 0.994562149, 0.991809905, 0.990229487, 0.982984781, 0.992008, 0.9855395, 0.995020986, 0.992732704, 0.991068542, 0.982007682, 0.99244165, 0.98542905, 0.994327009, 0.991033852, 0.990061522, 0.981613278, 0.99038565, 0.98485464, 0.994707584, 0.991647959, 0.990173697, 0.981114805, 0.9923935, 0.9853543, 0.994634688, 0.991404116, 0.989535034, 0.984066665, 0.99159783, 0.9858072, 0.994761705, 0.992434382, 0.991365671, 0.983912408, 0.9925719, 0.9870913, 0.994930446, 0.991153419, 0.991512239, 0.98560065, 0.99210596, 0.9875136, 0.995536745, 0.991665661, 0.9917624, 0.984674335, 0.99351794, 0.987516, 0.995556712, 0.991871953, 0.99088335, 0.986087978, 0.9924191, 0.98737156, 0.995839894, 0.992253125, 0.990953326, 0.984842539, 0.99274, 0.9883509, 0.995643437, 0.991442859, 0.990988076, 0.985356987, 0.9912571, 0.9884361, 0.99575007, 0.992806137, 0.992220104, 0.98501265, 0.9929047, 0.98879296, 0.995925844, 0.993216097, 0.991978765, 0.986647546, 0.9917141, 0.98860127, 0.995696187, 0.993141115, 0.992607594, 0.984513104, 0.9915793, 0.9886136, 0.995312095, 0.991911829, 0.991584539, 0.985746264, 0.9916509, 0.9886102, 0.995999634, 0.992565393, 0.991538405, 0.984872103, 0.9921819, 0.9877323, 0.995821953, 0.992956996, 0.990765572, 0.986796498, 0.9912726, 0.98749906, 0.996055961, 0.993593037, 0.991328776, 0.985496104, 0.99191236, 0.98757136, 0.995710015, 0.992691815, 0.991230249, 0.986953795, 0.99203485, 0.9879022, 0.996281564, 0.993825853, 0.9921754, 0.986491144, 0.9933529, 0.9874833, 0.996506512, 0.993638217, 0.991740108, 0.987755895, 0.9917219, 0.98722637, 0.996417403, 0.99396044, 0.992156148, 0.98533994, 0.99207073, 0.98716843, 0.995982528, 0.993486166, 0.99099654, 0.986123562, 0.99149394, 0.98728925, 0.995958626, 0.994267106, 0.991675079, 0.985175133, 0.9926386, 0.9866008, 0.995774865, 0.993813038, 0.991322696, 0.986894131, 0.9911272, 0.98653626, 0.995657146, 0.993474424, 0.99217844, 0.985757828, 0.99223375, 0.98716265, 0.99562788, 0.99207896, 0.991494775, 0.986588717, 0.9921002, 0.98655534, 0.996110201, 0.992578804, 0.992022872, 0.985834062, 0.99338466, 0.9870018, 0.996354401, 0.992659748, 0.991378665, 0.987709403, 0.991661, 0.98680764, 0.996376693, 0.992990136, 0.992305577, 0.986832201, 0.992374, 0.9878433, 0.996218383, 0.991892695, 0.991648078, 0.987418115, 0.991808, 0.98772913, 0.996519327, 0.992923379, 0.992564738, 0.986653805, 0.99332064, 0.98769844, 0.996603608, 0.992838085, 0.991975605, 0.987972975, 0.9920867, 0.9872738, 0.996459186, 0.993702352, 0.992543936, 0.986574709, 0.9927164, 0.98783594, 0.996472538, 0.992977917, 0.992281318, 0.98754102, 0.9923286, 0.9878192, 0.996673942, 0.99362433, 0.992685437, 0.987353146, 0.9937511, 0.9876754, 0.996857762, 0.993712366, 0.992432058, 0.989033461, 0.99297017, 0.98801917, 0.996830285, 0.993873417, 0.993525505, 0.988228798, 0.9937767, 0.98888016, 0.996618032, 0.99279505, 0.992963493, 0.988646924, 0.99335986, 0.988977, 0.996758401, 0.993603289, 0.993687689, 0.987928092, 0.99424225, 0.9881337, 0.996703923, 0.993809998, 0.993306458, 0.989233732, 0.99336123, 0.9881088, 0.996644914, 0.994151652, 0.993501127, 0.987610161, 0.993785, 0.98845893, 0.996577561, 0.993308783, 0.993173897, 0.988430142, 0.9936609, 0.9890414, 0.996825397, 0.993969679, 0.993797123, 0.987728894, 0.99469954, 0.98897797, 0.996720612, 0.993718266, 0.992661953, 0.988965631, 0.9934394, 0.9889986, 0.996257663, 0.992116511, 0.991816938, 0.98712182, 0.99423563, 0.98956317, 0.995608032, 0.990992665, 0.991547883, 0.988143265, 0.99373263, 0.98862314, 0.995929301, 0.992336929, 0.992512822, 0.987483323, 0.99454176, 0.98833954, 0.995739341, 0.991444886, 0.991746485, 0.988694966, 0.9934197, 0.98839116, 0.995386481, 0.992902935, 0.992857099, 0.987659037, 0.9936627, 0.98909223, 0.995746374, 0.992551804, 0.992055953, 0.988277733, 0.9932635, 0.989148, 0.995858371, 0.992829144, 0.993146956, 0.988122284, 0.99462914, 0.9890196, 0.996335864, 0.993831873, 0.992931604, 0.989405811, 0.99367493, 0.9895201, 0.996520162, 0.994242489, 0.993867338, 0.988645077, 0.994321, 0.9899397, 0.996357024, 0.993159771, 0.993158042, 0.989542484, 0.99390686, 0.9902856, 0.996706247, 0.994096398, 0.993786633, 0.98858273, 0.99499136, 0.98963636, 0.996582329, 0.994006038, 0.993128538, 0.989624918, 0.99439687, 0.9903785, 0.996674776, 0.994364917, 0.993814111, 0.988148749, 0.9949815, 0.9909176, 0.996598601, 0.993702352, 0.993224084, 0.988862753, 0.9946378, 0.9907279, 0.996743321, 0.994129479, 0.993770301, 0.987974703, 0.9954056, 0.99020994, 0.996778727, 0.994044185, 0.993487239, 0.988861382, 0.9943837, 0.99017876, 0.996737301, 0.993993104, 0.994507134, 0.988973081, 0.9953108, 0.9910405, 0.996875525, 0.993449509, 0.993968129, 0.988876998, 0.99466854, 0.99063957, 0.99684, 0.993544877, 0.993831277, 0.987074792, 0.9953453, 0.99005115, 0.996930838, 0.993398666, 0.993239403, 0.98811239, 0.9942666, 0.9897243, 0.996930838, 0.992911518, 0.993578315, 0.984943032, 0.9944094, 0.99033046, 0.996778309, 0.991858304, 0.992891788, 0.986571074, 0.9937463, 0.9907807, 0.997000873, 0.9931826, 0.9934389, 0.985011935, 0.9952659, 0.9901357, 0.997013688, 0.992861331, 0.992666662, 0.986263812, 0.9945017, 0.9900979, 0.996957779, 0.993009686, 0.994032204, 0.986049116, 0.9948397, 0.99018306, 0.99680531, 0.992290556, 0.993812561, 0.987966478, 0.9944946, 0.9904826, 0.997016907, 0.99367708, 0.994497001, 0.986908257, 0.99544, 0.9901819, 0.997004569, 0.993620932, 0.993812561, 0.988639235, 0.99441373, 0.9899193, 0.996932507, 0.993540406, 0.993966818, 0.986979663, 0.99476093, 0.9903445, 0.996872425, 0.99284339, 0.993561506, 0.987509251, 0.9942775, 0.9907675, 0.997105062, 0.993530333, 0.994545758, 0.986438394, 0.9953715, 0.9903763, 0.997130752, 0.993334889, 0.994097352, 0.988693774, 0.99484795, 0.9900573, 0.997213304, 0.993197083, 0.994466305, 0.986805975, 0.9949509, 0.9902263, 0.99709487, 0.992541909, 0.993627489, 0.987240911, 0.9940137, 0.9903657, 0.997191608, 0.993393838, 0.993928075, 0.985982835, 0.994980395, 0.989729881, 0.997062147, 0.992849946, 0.992954791, 0.988080382, 0.993906498, 0.989491701, 0.997027457, 0.993244708, 0.993128657, 0.987380385, 0.994493067, 0.990022004, 0.996953368, 0.992135167, 0.992454588, 0.988011837, 0.99393725, 0.9898275, 0.997031808, 0.992837489, 0.993128181, 0.986620724, 0.9946072, 0.989219, 0.996961653, 0.992833018, 0.992592335, 0.987922609, 0.993629158, 0.989139616, 0.997018516, 0.993467569, 0.993399739, 0.987031162, 0.994360685, 0.989897251, 0.99692601, 0.992374361, 0.992538869, 0.987796128, 0.994137764, 0.99014169, 0.997077584, 0.992955387, 0.993043065, 0.986393154, 0.9950977, 0.9892755, 0.997053385, 0.992252648, 0.99197489, 0.987460196, 0.994158924, 0.988622129, 0.997047007, 0.992345035, 0.992759228, 0.98627609, 0.994770348, 0.988151848, 0.996674061, 0.991426468, 0.992270052, 0.987502635, 0.994196296, 0.989616871, 0.996904075, 0.99228555, 0.992636383, 0.986727178, 0.9951957, 0.98938864, 0.996886313, 0.991992295, 0.991885304, 0.987342238, 0.994239092, 0.989324033, 0.99695456, 0.991967499, 0.992385983, 0.986008346, 0.994669259, 0.989177406, 0.996903718, 0.991036892, 0.991486251, 0.987189233, 0.994396508, 0.989795029, 0.997039735, 0.992046118, 0.99260968, 0.987597048, 0.99539274, 0.9895392, 0.997085631, 0.992235601, 0.992439985, 0.988398731, 0.99433136, 0.98926955, 0.997086704, 0.992581069, 0.99285686, 0.986810744, 0.9947472, 0.9889466, 0.996858954, 0.990995228, 0.992074132, 0.986732543, 0.99374145, 0.9872508, 0.996913433, 0.991859615, 0.992779195, 0.986194134, 0.995042086, 0.98760587, 0.996832669, 0.99220109, 0.992385447, 0.987540662, 0.994326651, 0.987610757, 0.996853113, 0.992553115, 0.993073702, 0.986425519, 0.9948363, 0.9877955, 0.996549129, 0.991337538, 0.992055953, 0.986616015, 0.9942914, 0.9879831, 0.996628702, 0.991972208, 0.992892981, 0.984881163, 0.99517345, 0.9873333, 0.996536374, 0.992001653, 0.992158175, 0.986323178, 0.99357665, 0.9869511, 0.996635556, 0.992090106, 0.992613435, 0.985172272, 0.99457717, 0.9874887, 0.996377885, 0.990312338, 0.991926253, 0.986359715, 0.9942623, 0.9875961, 0.996498704, 0.991333783, 0.992512703, 0.984694779, 0.9949561, 0.9871389, 0.996363401, 0.990897119, 0.992293596, 0.985356271, 0.99391335, 0.9871092, 0.996530235, 0.991474628, 0.992981672, 0.983940005, 0.99452406, 0.98730356, 0.996444285, 0.990818858, 0.992596447, 0.985058427, 0.9939447, 0.9878543, 0.996662438, 0.99123621, 0.993152499, 0.983247936, 0.99501956, 0.98736024, 0.996760309, 0.991015494, 0.992242754, 0.983672082, 0.9943094, 0.98676234, 0.996749163, 0.99143374, 0.992827237, 0.982302189, 0.9945518, 0.98669165, 0.996360123, 0.989786386, 0.991243362, 0.983664751, 0.99386424, 0.98745024, 0.996645033, 0.990278006, 0.991745293, 0.982266665, 0.9949589, 0.98761576, 0.996730208, 0.990638733, 0.991332948, 0.98359555, 0.9937465, 0.9872364, 0.996584058, 0.990963995, 0.991946042, 0.982391119, 0.9939135, 0.9882451, 0.996340692, 0.989831865, 0.991200268, 0.982633829, 0.9935022, 0.98863286, 0.996526062, 0.990888, 0.991904795, 0.981365383, 0.99475133, 0.9889452, 0.99649483, 0.990873814, 0.991538525, 0.983344734, 0.9937632, 0.98798895, 0.996556818, 0.990852654, 0.992295265, 0.98281914, 0.99417096, 0.9883646, 0.996432185, 0.990399718, 0.991707861, 0.984383404, 0.99377346, 0.98861724, 0.996567965, 0.990506828, 0.992001772, 0.983560681, 0.99520254, 0.9889086, 0.996725917, 0.992510676, 0.992131412, 0.986695349, 0.99448246, 0.9888931, 0.996843815, 0.992487669, 0.99286145, 0.985283256, 0.9949207, 0.9897974, 0.996879578, 0.991782427, 0.992275417, 0.986387014, 0.994592, 0.99063116, 0.997272313, 0.99270463, 0.99323684, 0.986339092, 0.99559313, 0.9907404, 0.997369647, 0.992449045, 0.993173301, 0.988425732, 0.9947832, 0.99044037, 0.997409523, 0.992498934, 0.993912399, 0.987488449, 0.99516034, 0.99091214, 0.997282624, 0.991793454, 0.99309653, 0.987871408, 0.994852, 0.9911574, 0.997430146, 0.992371798, 0.993659198, 0.986791015, 0.99586165, 0.99118716, 0.997471869, 0.992842913, 0.993115842, 0.988714635, 0.99486864, 0.99081707, 0.997335851, 0.992958188, 0.993972361, 0.987900972, 0.9953114, 0.9910908, 0.99732542, 0.991691589, 0.993058085, 0.988991976, 0.9950114, 0.99163365, 0.997535706, 0.992376268, 0.993725538, 0.988440156, 0.99576676, 0.9913777, 0.997510314, 0.99230206, 0.993329823, 0.990359724, 0.9951188, 0.9918337, 0.997705102, 0.993123472, 0.994348764, 0.989348412, 0.9956891, 0.99200153, 0.99753654, 0.992023587, 0.994058669, 0.989742398, 0.9951663, 0.991665, 0.997658372, 0.992412925, 0.994275033, 0.988878965, 0.9958971, 0.9911233, 0.997528017, 0.992325425, 0.993533611, 0.989901245, 0.99487334, 0.99071294, 0.997428119, 0.992531121, 0.993624806, 0.987272203, 0.99523675, 0.9907539, 0.997205198, 0.991898656, 0.993030131, 0.988629818, 0.9949531, 0.9909827, 0.997447789, 0.99303472, 0.993871927, 0.987897813, 0.9957138, 0.99040776, 0.997375131, 0.992724478, 0.99312216, 0.989392042, 0.9949557, 0.9906189, 0.997345686, 0.992767334, 0.993792295, 0.98760587, 0.9952583, 0.990701, 0.997142255, 0.991698503, 0.993123114, 0.987707615, 0.9946945, 0.9893233, 0.997227728, 0.992302656, 0.993554771, 0.986925483, 0.9955774, 0.9899294, 0.997200847, 0.992392361, 0.992994249, 0.988727331, 0.9947491, 0.98988557, 0.99733007, 0.992729962, 0.9938851, 0.987954855, 0.99522835, 0.99022853, 0.997128785, 0.992041051, 0.993112743, 0.989180744, 0.99466527, 0.9906543, 0.997196317, 0.993055642, 0.993630826, 0.988512635, 0.99566287, 0.99074537, 0.997159004, 0.99289, 0.992915988, 0.990228534, 0.9945849, 0.99048144, 0.997152567, 0.993229985, 0.993712246, 0.988978088, 0.99502176, 0.9911588, 0.997135639, 0.992988408, 0.993464649, 0.990088403, 0.99481845, 0.99158645, 0.997256458, 0.993665874, 0.994191706, 0.989288568, 0.99590105, 0.99137235, 0.997390628, 0.993682861, 0.993900299, 0.991040409, 0.99522674, 0.99116606, 0.997526467, 0.993784428, 0.99435246, 0.989979506, 0.9955508, 0.991625, 0.997321725, 0.992912948, 0.993662953, 0.99059546, 0.9952441, 0.9921068, 0.997488141, 0.993429005, 0.994111598, 0.989767134, 0.9960051, 0.99183273, 0.997343957, 0.99343735, 0.993622899, 0.991333544, 0.9954708, 0.9918715, 0.997543514, 0.993741691, 0.994262159, 0.990285337, 0.9956931, 0.9920214, 0.997326255, 0.993169785, 0.993831515, 0.990432918, 0.9954121, 0.9924167, 0.997492313, 0.993887901, 0.99422586, 0.990305126, 0.99626595, 0.9924231, 0.997471869, 0.99380964, 0.993111372, 0.991576374, 0.99562114, 0.9922179, 0.997592509, 0.993992031, 0.994061172, 0.991011739, 0.9958866, 0.9923673, 0.997338235, 0.993378282, 0.993520081, 0.99204129, 0.9957814, 0.9925937, 0.997543633, 0.994109213, 0.994104147, 0.991453767, 0.9964365, 0.99227005, 0.997399449, 0.99412936, 0.993706822, 0.992479324, 0.99575347, 0.9923665, 0.997468829, 0.994582713, 0.994376242, 0.992128253, 0.9961022, 0.9926178, 0.99732697, 0.99388653, 0.993454993, 0.99223423, 0.99574935, 0.9925305, 0.997435629, 0.993974388, 0.993705928, 0.991395652, 0.9963419, 0.9920806, 0.997342527, 0.993832588, 0.993079722, 0.992169797, 0.9957146, 0.9920615, 0.997395992, 0.994096756, 0.994052231, 0.991612434, 0.99605083, 0.9924986, 0.997285485, 0.993486166, 0.993429482, 0.992178023, 0.995768, 0.99262905, 0.997435868, 0.99411726, 0.993977904, 0.991657734, 0.99635017, 0.9921703, 0.997361481, 0.993976593, 0.993317723, 0.992589355, 0.99565846, 0.9920391, 0.997419596, 0.994219959, 0.99418807, 0.9917624, 0.99606055, 0.99234444, 0.997284055, 0.993555248, 0.993367255, 0.992150426, 0.9956665, 0.99245083, 0.997388899, 0.993954599, 0.993967652, 0.99177599, 0.9964335, 0.99238163, 0.997403681, 0.993926883, 0.993562579, 0.992802143, 0.9957926, 0.9925, 0.997469425, 0.994378269, 0.994517267, 0.992126703, 0.9962302, 0.9928439, 0.997346759, 0.993314803, 0.993785262, 0.992492735, 0.9958893, 0.9928703, 0.997493148, 0.994196892, 0.99421376, 0.991711974, 0.9964717, 0.99255204, 0.997478306, 0.994288683, 0.99341774, 0.992649734, 0.9957806, 0.9923184, 0.997525275, 0.994422078, 0.994222462, 0.991874397, 0.9960312, 0.9924707, 0.997303486, 0.994052947, 0.993202806, 0.991948307, 0.9959282, 0.99270475, 0.997474849, 0.994573832, 0.993807375, 0.991268218, 0.9965258, 0.99236804, 0.997398496, 0.994348764, 0.993206024, 0.992280126, 0.9958829, 0.992148, 0.997463465, 0.994500995, 0.994105816, 0.991336703, 0.99618214, 0.9924247, 0.997339189, 0.993776321, 0.993157446, 0.991816938, 0.9958607, 0.9925529, 0.997488737, 0.994203031, 0.993805826, 0.991252959, 0.99654084, 0.9922766, 0.99744153, 0.994131625, 0.99308759, 0.992358923, 0.99590224, 0.9922443, 0.997515917, 0.994409978, 0.993909955, 0.991729081, 0.99625194, 0.9925201, 0.997227609, 0.993757904, 0.993115127, 0.992212355, 0.9958151, 0.99234223, 0.997310519, 0.994235754, 0.993746519, 0.991463602, 0.9964718, 0.99224395, 0.997256696, 0.994229198, 0.992793441, 0.992320478, 0.9958514, 0.9919795, 0.997377753, 0.994411945, 0.993679762, 0.991492689, 0.9961358, 0.9921491, 0.997167647, 0.993809879, 0.992649853, 0.991785944, 0.9958329, 0.9923828, 0.997341096, 0.994143665, 0.993132412, 0.990895629, 0.99642944, 0.9919872, 0.997224629, 0.993929148, 0.992195725, 0.992015243, 0.9958458, 0.99195766, 0.997262597, 0.994128644, 0.993425012, 0.991121113, 0.99616987, 0.9920283, 0.997102439, 0.993447363, 0.992338836, 0.991036355, 0.9957846, 0.9921449, 0.997099817, 0.993620336, 0.992782712, 0.990407526, 0.9964281, 0.9919641, 0.997125566, 0.993804693, 0.991839468, 0.991355836, 0.99568766, 0.9920596, 0.997157693, 0.99394089, 0.992933393, 0.990723372, 0.99611163, 0.99239856, 0.997010469, 0.993460894, 0.992169321, 0.99148649, 0.99584854, 0.9927422, 0.997226417, 0.99382925, 0.992728591, 0.990626037, 0.9964025, 0.9921645, 0.997095585, 0.993440747, 0.991936445, 0.991713047, 0.9954632, 0.9919326, 0.997207344, 0.993826807, 0.99319905, 0.990802586, 0.9961222, 0.9924832, 0.997186482, 0.993641078, 0.992512345, 0.991683006, 0.99586153, 0.9928797, 0.99720329, 0.993858576, 0.992918551, 0.990683436, 0.99634767, 0.9922214, 0.99698168, 0.993519247, 0.991309643, 0.991341412, 0.99556404, 0.9913216, 0.9965837, 0.993639767, 0.992625296, 0.990191579, 0.99590236, 0.9924574, 0.996740758, 0.993148148, 0.991841435, 0.991341054, 0.995697, 0.9929154, 0.997033834, 0.993858695, 0.992638826, 0.990695119, 0.99640614, 0.99232846, 0.996816039, 0.99362725, 0.992102444, 0.991796851, 0.9958619, 0.991924, 0.99679935, 0.99404031, 0.993248343, 0.990611732, 0.99616086, 0.9919871, 0.996656537, 0.993417382, 0.991970122, 0.990453362, 0.9957062, 0.9924725, 0.996915698, 0.99388206, 0.993202031, 0.990718782, 0.9965798, 0.99290705, 0.9969908, 0.993852019, 0.992437422, 0.991754651, 0.99596226, 0.9927711, 0.997012615, 0.994103253, 0.993355811, 0.990698755, 0.9962601, 0.99310887, 0.997054935, 0.99353987, 0.993096888, 0.991804838, 0.99602735, 0.99339277, 0.997379601, 0.994002998, 0.993748844, 0.99119395, 0.99653816, 0.9931838, 0.99730289, 0.993463337, 0.992886007, 0.992076159, 0.9957276, 0.99277955, 0.997270048, 0.993856847, 0.993858933, 0.991252601, 0.99600285, 0.99301225, 0.997131348, 0.993227065, 0.993102312, 0.991578102, 0.99574673, 0.99306715, 0.997312486, 0.993798554, 0.9938308, 0.990872562, 0.996424, 0.99261016, 0.997206271, 0.993683636, 0.992937863, 0.991862893, 0.99565905, 0.99244297, 0.997175217, 0.993978977, 0.993807852, 0.990995228, 0.99594903, 0.9924977, 0.996985257, 0.99328196, 0.992977917, 0.991402328, 0.9953285, 0.9925848, 0.997124612, 0.993875682, 0.993755937, 0.991216898, 0.9960855, 0.9925518, 0.99724704, 0.993640602, 0.992936313, 0.991867959, 0.9952455, 0.99228895, 0.997149885, 0.993844688, 0.993475854, 0.990624726, 0.9956849, 0.9924764, 0.997051954, 0.993128061, 0.992614269, 0.991325855, 0.99575466, 0.99276805, 0.99725312, 0.993729889, 0.993303239, 0.990744412, 0.9964401, 0.9925721, 0.997187316, 0.993488908, 0.992805183, 0.992101252, 0.99571866, 0.9925545, 0.997241259, 0.993725419, 0.993587136, 0.990984559, 0.9960485, 0.99277437, 0.997082412, 0.993068576, 0.992943704, 0.991496921, 0.99578315, 0.9928687, 0.997296989, 0.993663549, 0.993503928, 0.990875959, 0.9964365, 0.9926647, 0.9974069, 0.993586183, 0.992812932, 0.992030263, 0.99576294, 0.99294335, 0.997471392, 0.993903458, 0.994054794, 0.991859496, 0.9962171, 0.99367374, 0.997487187, 0.993448198, 0.99353534, 0.992592931, 0.9959538, 0.9933396, 0.997484565, 0.993882954, 0.994027972, 0.991979957, 0.99661463, 0.993022, 0.997425854, 0.99377197, 0.993273735, 0.992817044, 0.9959512, 0.992935, 0.997460723, 0.99397999, 0.994104981, 0.991993427, 0.99624366, 0.99312085, 0.997362673, 0.993239999, 0.993299127, 0.992426276, 0.9959566, 0.9929669, 0.997419953, 0.99368757, 0.993917823, 0.99171102, 0.9965468, 0.9926124, 0.997332692, 0.993388653, 0.993101358, 0.992632627, 0.9958405, 0.99243075, 0.997327924, 0.993611634, 0.994043767, 0.991853893, 0.9961312, 0.99271315, 0.997198701, 0.992997289, 0.993361115, 0.992280722, 0.9958811, 0.99293995, 0.997383535, 0.993556559, 0.994106054, 0.991864562, 0.99649006, 0.9925619, 0.997329354, 0.99339962, 0.993256211, 0.992641389, 0.99585825, 0.9924196, 0.997328401, 0.993667901, 0.994021714, 0.991859853, 0.9962128, 0.99262077, 0.997246921, 0.992888629, 0.99324894, 0.99209398, 0.99580777, 0.992714, 0.997328281, 0.993449688, 0.993746877, 0.991298079, 0.99648094, 0.9923729, 0.997261405, 0.993403852, 0.992874503, 0.992035568, 0.9957556, 0.9920672, 0.997323394, 0.993742645, 0.993954003, 0.991412997, 0.99609214, 0.99251753, 0.99724102, 0.99318552, 0.993237734, 0.99185282, 0.99581534, 0.9927326, 0.997379243, 0.993846476, 0.993903458, 0.99120599, 0.99643695, 0.9924655, 0.997354627, 0.993617296, 0.993221045, 0.992204547, 0.9957938, 0.9924259, 0.997379363, 0.993946791, 0.993953407, 0.991492689, 0.9960323, 0.9928422, 0.997243166, 0.993037641, 0.993234217, 0.992076159, 0.9957592, 0.9926559, 0.997334778, 0.99366504, 0.993778527, 0.991279423, 0.99635535, 0.9925033, 0.997260213, 0.993371487, 0.992861927, 0.99217844, 0.9956156, 0.99245715, 0.997253358, 0.993740261, 0.993854225, 0.991401136, 0.9959619, 0.9926214, 0.997068346, 0.992976606, 0.993036211, 0.991604745, 0.9955728, 0.9924803, 0.997234762, 0.993481696, 0.993409932, 0.991084099, 0.99625003, 0.99236745, 0.99718219, 0.993281126, 0.992578208, 0.991981566, 0.9954957, 0.99209714, 0.997159481, 0.993554056, 0.993421733, 0.991174281, 0.9957812, 0.99243236, 0.997034311, 0.992833018, 0.992765367, 0.991136074, 0.99545974, 0.992392, 0.997164786, 0.993608594, 0.993298769, 0.990425527, 0.99612373, 0.99229795, 0.997150064, 0.993471503, 0.992642581, 0.991715252, 0.9953297, 0.992427, 0.997148573, 0.993793607, 0.993571043, 0.990992188, 0.99566746, 0.9926802, 0.997046888, 0.992918551, 0.99301964, 0.991755247, 0.9955859, 0.99267125, 0.997244954, 0.993611276, 0.993578434, 0.991124988, 0.9961999, 0.9922542, 0.997271597, 0.993402183, 0.993124843, 0.992260635, 0.9955039, 0.99217117, 0.997288823, 0.993752897, 0.99391818, 0.991419554, 0.9957848, 0.9925928, 0.997179747, 0.993154943, 0.993178487, 0.99192977, 0.99547654, 0.99264103, 0.997336566, 0.993797839, 0.993821621, 0.99126035, 0.9960536, 0.9922404, 0.99730289, 0.993545353, 0.99300909, 0.992217541, 0.995271, 0.99198794, 0.997278929, 0.99382329, 0.993876994, 0.991393805, 0.99582714, 0.9923481, 0.997093916, 0.993329227, 0.993328929, 0.99179256, 0.9955894, 0.99244, 0.997243524, 0.993556201, 0.99392575, 0.991158485, 0.99631184, 0.99210465, 0.997225344, 0.993402541, 0.993103266, 0.992198884, 0.9956672, 0.9921129, 0.997240663, 0.993759692, 0.993962348, 0.991398215, 0.9959739, 0.9923901, 0.997143805, 0.993107796, 0.993275404, 0.991965532, 0.9957347, 0.9925195, 0.997307897, 0.993598819, 0.993846834, 0.991420627, 0.9963969, 0.992161, 0.997251093, 0.993378878, 0.993005097, 0.992335081, 0.99577063, 0.9921367, 0.997232974, 0.993724406, 0.99389863, 0.991518557, 0.996118, 0.9924818, 0.997158647, 0.993055522, 0.993247151, 0.992030501, 0.99588144, 0.9926313, 0.99732399, 0.993601739, 0.993660688, 0.991374433, 0.9964251, 0.9922448, 0.997275174, 0.993333697, 0.993048072, 0.992261589, 0.9957918, 0.99228716, 0.997296751, 0.993716359, 0.99395293, 0.991446972, 0.99610955, 0.992697, 0.997199416, 0.993036926, 0.993378758, 0.992039561, 0.99590397, 0.99272835, 0.997344434, 0.993567944, 0.993992031, 0.991377592, 0.99649066, 0.9922549, 0.997273982, 0.99329257, 0.993242085, 0.99230957, 0.9958151, 0.9921376, 0.997267902, 0.993611515, 0.994041145, 0.991470516, 0.996154, 0.99248767, 0.997183263, 0.992981911, 0.993319392, 0.991886914, 0.9958723, 0.9925484, 0.997307897, 0.993532181, 0.993898511, 0.991351962, 0.99648273, 0.9921896, 0.997301936, 0.993464887, 0.993328929, 0.992345035, 0.9959066, 0.99222624, 0.997283101, 0.993811965, 0.994196653, 0.991604984, 0.9961508, 0.9924573, 0.997206509, 0.993240356, 0.993491471, 0.992141843, 0.99590755, 0.9924707, 0.99734962, 0.993838131, 0.994020998, 0.991478622, 0.9964999, 0.99233645, 0.9972772, 0.993596196, 0.993136883, 0.992254436, 0.9957521, 0.9922346, 0.99724412, 0.993951738, 0.993981659, 0.99143219, 0.9960512, 0.99273515, 0.997176886, 0.993430674, 0.993372083, 0.991964579, 0.9957853, 0.9927182, 0.997274816, 0.99385941, 0.993891001, 0.991291523, 0.9963803, 0.9921754, 0.997236013, 0.993578672, 0.993255615, 0.992263436, 0.99576086, 0.9921903, 0.997243762, 0.993864119, 0.994068325, 0.991560042, 0.9960877, 0.9925408, 0.997076273, 0.993158042, 0.993390322, 0.99207741, 0.99586535, 0.9924823, 0.997265339, 0.993609011, 0.993894279, 0.991497815, 0.9964299, 0.99222046, 0.997236252, 0.993356287, 0.993094862, 0.992397308, 0.9958044, 0.9923293, 0.997240067, 0.993723333, 0.993950307, 0.991617143, 0.99613357, 0.9925915, 0.997142851, 0.993080437, 0.993231177, 0.992168725, 0.9958839, 0.99258775, 0.997285604, 0.993501842, 0.993851542, 0.991550088, 0.9964401, 0.99231756, 0.997247875, 0.993408203, 0.993173182, 0.992440581, 0.9957948, 0.9922777, 0.997264504, 0.99381727, 0.99398756, 0.9916026, 0.99605465, 0.99261814, 0.997185171, 0.993126154, 0.993311226, 0.992141843, 0.99582905, 0.9928549, 0.997358501, 0.993829608, 0.993997097, 0.991577983, 0.9963844, 0.99266243, 0.997381151, 0.993660569, 0.99325949, 0.992498159, 0.9957327, 0.99241656, 0.99728322, 0.993798673, 0.993897676, 0.991521955, 0.9960788, 0.9927147, 0.997215748, 0.993104994, 0.993228674, 0.992056906, 0.99575716, 0.9925736, 0.997318566, 0.993573368, 0.993814468, 0.991460443, 0.99638665, 0.99231184, 0.997291148, 0.993450046, 0.9930709, 0.992466688, 0.99577594, 0.992421, 0.997310162, 0.99391371, 0.993974924, 0.991636872, 0.9961275, 0.9927025, 0.997208297, 0.993315399, 0.993340671, 0.992235601, 0.9958949, 0.9927918, 0.997358501, 0.993810773, 0.993909001, 0.991620421, 0.9964898, 0.9925114, 0.997291148, 0.993631065, 0.993129075, 0.992545485, 0.9958386, 0.992461, 0.997304201, 0.993895233, 0.993900776, 0.99163568, 0.99616325, 0.9928572, 0.997196794, 0.993280411, 0.993281245, 0.992196441, 0.9959304, 0.99283993, 0.997336805, 0.993743002, 0.993775606, 0.991528094, 0.99649566, 0.99247843, 0.997300208, 0.993501723, 0.9931283, 0.992428958, 0.995834, 0.9923536, 0.997278929, 0.993684947, 0.993933022, 0.991538763, 0.9959901, 0.9925591, 0.997209251, 0.992836297, 0.993309736, 0.992081642, 0.9958578, 0.9927226, 0.997353792, 0.993531346, 0.993946791, 0.991540134, 0.9965013, 0.9925654, 0.997358382, 0.993476629, 0.99330622, 0.992551684, 0.9958899, 0.992537, 0.997368455, 0.993793249, 0.994072378, 0.991696417, 0.99617517, 0.9929315, 0.997270048, 0.993084669, 0.993363738, 0.992226601, 0.9959215, 0.99286544, 0.997393012, 0.993554652, 0.993887544, 0.991634488, 0.9965231, 0.99256754, 0.997375488, 0.993273377, 0.99321413, 0.992462337, 0.9958497, 0.99244225, 0.997385204, 0.993560195, 0.993964493, 0.991660893, 0.99614877, 0.99285454, 0.997328401, 0.992970526, 0.993476868, 0.992158175, 0.9959124, 0.99282974, 0.997415543, 0.993173659, 0.993831754, 0.991479337, 0.9965257, 0.9926029, 0.997355103, 0.992635548, 0.99306947, 0.992266059, 0.99574983, 0.992365, 0.997281075, 0.992747128, 0.993759811, 0.991452932, 0.9961079, 0.99272186, 0.997185886, 0.992114305, 0.993119359, 0.992109239, 0.995814, 0.99255437, 0.997281194, 0.992718339, 0.993716717, 0.9915815, 0.9964071, 0.9920805, 0.99723947, 0.992427349, 0.99287343, 0.992462814, 0.9957692, 0.9921383, 0.997278333, 0.993145227, 0.993771136, 0.991594553, 0.99608964, 0.9927186, 0.997228801, 0.992562234, 0.992992401, 0.992114544, 0.9958745, 0.99273646, 0.997375727, 0.993210793, 0.993746161, 0.99155128, 0.99649316, 0.9923557, 0.997330904, 0.993011415, 0.993050933, 0.992522776, 0.9958579, 0.99232846, 0.997317374, 0.99336499, 0.993929267, 0.991768479, 0.9961796, 0.9926311, 0.99725014, 0.992571414, 0.993366182, 0.992316246, 0.9958769, 0.9926964, 0.997391105, 0.993363976, 0.994028866, 0.99170965, 0.9964945, 0.9923966, 0.997379124, 0.993220448, 0.993291974, 0.992669702, 0.99584675, 0.992373, 0.997349024, 0.993408203, 0.994103909, 0.99180311, 0.9962052, 0.9928041, 0.997253835, 0.992811382, 0.993564665, 0.992426395, 0.99598736, 0.9928517, 0.997410238, 0.993427813, 0.99416852, 0.991863847, 0.9965753, 0.9924905, 0.997378588, 0.993257999, 0.993379593, 0.992747962, 0.9959513, 0.9925033, 0.997369766, 0.993519723, 0.994194031, 0.991885424, 0.9962655, 0.9928799, 0.997305751, 0.992774725, 0.993684351, 0.992360771, 0.99598867, 0.9928837, 0.997463942, 0.993373334, 0.994241297, 0.991675735, 0.9965746, 0.99249107, 0.997416019, 0.993060112, 0.993401825, 0.99238658, 0.9958877, 0.9922793, 0.997385561, 0.993447959, 0.994056106, 0.99149102, 0.9961849, 0.9925228, 0.99729377, 0.992794335, 0.993521392, 0.992058694, 0.9959192, 0.99266666, 0.997428358, 0.993463933, 0.994123161, 0.991619289, 0.99657816, 0.9924495, 0.997388542, 0.993285358, 0.993390203, 0.992574453, 0.99595046, 0.9925397, 0.997398496, 0.993645191, 0.994245887, 0.991887391, 0.9962954, 0.9929067, 0.997324824, 0.993062675, 0.993729711, 0.992402911, 0.99604046, 0.99298877, 0.997469187, 0.993532538, 0.994284809, 0.991803348, 0.99664825, 0.99274194, 0.997448504, 0.993380785, 0.993617892, 0.992855608, 0.99604946, 0.9927434, 0.997440219, 0.993700624, 0.994342566, 0.992065489, 0.99635136, 0.9930609, 0.997325659, 0.993109941, 0.993740976, 0.992607355, 0.99608266, 0.9931443, 0.997452199, 0.993508518, 0.994258285, 0.992028058, 0.99665546, 0.99281466, 0.997413278, 0.993421376, 0.99362129, 0.992937386, 0.99604684, 0.9928249, 0.997398615, 0.993663788, 0.994334996, 0.992128968, 0.9963629, 0.99316275, 0.997308969, 0.992991924, 0.993731678, 0.992603123, 0.9961396, 0.9932027, 0.997459292, 0.993484557, 0.994267225, 0.992101729, 0.996709, 0.99290246, 0.997430623, 0.993298054, 0.993547261, 0.992976725, 0.9960859, 0.9928281, 0.997422934, 0.993575513, 0.994201958, 0.992094219, 0.9963073, 0.9931206, 0.997328997, 0.99302578, 0.993626356, 0.992559195, 0.99602014, 0.99322224, 0.997472703, 0.993564904, 0.994186163, 0.992000103, 0.99670637, 0.9929005, 0.99745065, 0.993429005, 0.993530691, 0.992891788, 0.9960846, 0.99288285, 0.997460127, 0.993781626, 0.99427712, 0.992085159, 0.9964043, 0.99333054, 0.997390985, 0.993155301, 0.993754625, 0.992578804, 0.99614054, 0.993375, 0.997522891, 0.99368, 0.994353056, 0.991990983, 0.9967398, 0.99317193, 0.997494221, 0.993499339, 0.993632019, 0.992881298, 0.9961336, 0.99309385, 0.997467637, 0.993820071, 0.99432838, 0.992014885, 0.9964024, 0.9934135, 0.997379482, 0.993145704, 0.993754148, 0.992460907, 0.996154, 0.99350524, 0.997516632, 0.993756175, 0.99431932, 0.991933644, 0.9967085, 0.9932498, 0.99749279, 0.993487597, 0.993612468, 0.992853701, 0.9960667, 0.99313724, 0.997465372, 0.993768036, 0.994327784, 0.991959631, 0.996329, 0.99341196, 0.997365654, 0.993087709, 0.993765712, 0.992393255, 0.9959858, 0.9934216, 0.997457683, 0.99378264, 0.994351625, 0.991846859, 0.9966654, 0.9932482, 0.997466564, 0.993612111, 0.993691206, 0.992784262, 0.99608904, 0.99315095, 0.997463226, 0.993851781, 0.994350314, 0.991907001, 0.9963999, 0.99345785, 0.997374296, 0.993264198, 0.993757844, 0.992412567, 0.9961707, 0.9935223, 0.997512817, 0.993805826, 0.994290948, 0.991831839, 0.9967451, 0.99322176, 0.997475803, 0.993607044, 0.993519127, 0.992788255, 0.99612015, 0.9930797, 0.997425973, 0.99384743, 0.994269967, 0.991869211, 0.99640924, 0.99335593, 0.997309804, 0.993139088, 0.993702471, 0.992329538, 0.996142, 0.9934096, 0.997470856, 0.99373877, 0.994294941, 0.991853297, 0.9967771, 0.99309784, 0.997461915, 0.99358207, 0.993604541, 0.992830217, 0.9962419, 0.99310726, 0.997460842, 0.993880868, 0.994327784, 0.991981685, 0.99644923, 0.99324656, 0.997329235, 0.993083358, 0.993627846, 0.992404461, 0.9961412, 0.9933882, 0.997472584, 0.993629038, 0.994181812, 0.99180907, 0.996774, 0.99318826, 0.99745065, 0.99356693, 0.993584812, 0.992710471, 0.99613684, 0.9931045, 0.997453868, 0.993865192, 0.994269252, 0.991971374, 0.9964969, 0.9934797, 0.997355878, 0.993185759, 0.993687332, 0.992522299, 0.9962596, 0.9935288, 0.997493744, 0.99376297, 0.994267941, 0.991942048, 0.9968285, 0.993226, 0.997464418, 0.993574202, 0.993560791, 0.992842078, 0.9962339, 0.99318343, 0.99745518, 0.993848801, 0.994278073, 0.991981804, 0.99649554, 0.99348104, 0.997323632, 0.993197322, 0.993712842, 0.992545903, 0.99625075, 0.9935131, 0.997474968, 0.993763566, 0.994302809, 0.992005527, 0.99683595, 0.9932456, 0.997455418, 0.993600547, 0.993659675, 0.992943466, 0.99625856, 0.9932174, 0.997450888, 0.993892968, 0.994388402, 0.99212271, 0.9965359, 0.99353963, 0.997352123, 0.993184924, 0.993834019, 0.992667973, 0.99629205, 0.9936126, 0.997483492, 0.993814826, 0.994395733, 0.992071927, 0.99685574, 0.9933221, 0.997435272, 0.993710399, 0.993746758, 0.992947936, 0.9962606, 0.99327964, 0.997428238, 0.993988514, 0.994474471, 0.992115557, 0.9965341, 0.9935522, 0.997346282, 0.993208826, 0.993863285, 0.992648005, 0.9962851, 0.99357975, 0.997484207, 0.993679643, 0.994325101, 0.992040277, 0.9968356, 0.9932876, 0.997474849, 0.99356997, 0.993686616, 0.992922306, 0.9962392, 0.99327266, 0.997458041, 0.993803382, 0.99436456, 0.992136478, 0.9964869, 0.99354714, 0.997337997, 0.993059516, 0.993690968, 0.992538154, 0.99621195, 0.9935649, 0.99748373, 0.993622005, 0.99429518, 0.991998732, 0.9968069, 0.9932389, 0.997449815, 0.993403494, 0.993651152, 0.992886126, 0.9962218, 0.99317414, 0.997476041, 0.993780196, 0.994411767, 0.992129326, 0.9965053, 0.9934829, 0.997371674, 0.993088663, 0.993879199, 0.992577732, 0.9962405, 0.99352723, 0.997497737, 0.993731916, 0.994386375, 0.992004097, 0.99680614, 0.9933037, 0.99748981, 0.993598104, 0.993722141, 0.992855251, 0.9962261, 0.993269, 0.997495234, 0.993905485, 0.994369507, 0.991974294, 0.99650455, 0.99349004, 0.997368097, 0.993231177, 0.993803144, 0.992505789, 0.9962379, 0.99350715, 0.997492075, 0.993764639, 0.994328976, 0.99193126, 0.9968165, 0.99328583, 0.997477829, 0.993614912, 0.99367708, 0.992857695, 0.99620867, 0.9932242, 0.997456372, 0.993948698, 0.994412065, 0.992010593, 0.9964464, 0.9934348, 0.997329712, 0.993267059, 0.993830442, 0.992542863, 0.9961777, 0.99346644, 0.997449815, 0.993715763, 0.994371057, 0.991991103, 0.9967347, 0.9931826, 0.997409284, 0.99363035, 0.993723214, 0.992838442, 0.9961331, 0.99327105, 0.99740237, 0.994313657, 0.994549811, 0.992253959, 0.99640685, 0.9934982, 0.997236729, 0.993421495, 0.993892252, 0.992631197, 0.9960506, 0.99347466, 0.997371078, 0.994022191, 0.994329214, 0.99206394, 0.99665606, 0.9931339, 0.997322917, 0.993941367, 0.993569136, 0.992902339, 0.9958715, 0.992941, 0.997204483, 0.994414568, 0.994133174, 0.992184579, 0.9961831, 0.99324363, 0.996991634, 0.993924201, 0.993365705, 0.992046237, 0.99581057, 0.9931191, 0.997187078, 0.99424541, 0.993850112, 0.991605639, 0.9965, 0.99287593, 0.997224867, 0.99418968, 0.993138254, 0.992557764, 0.9958293, 0.99260724, 0.997254074, 0.994505227, 0.994020402, 0.991822183, 0.99613756, 0.9928296, 0.997033715, 0.99380362, 0.993228793, 0.99215287, 0.99566424, 0.99287146, 0.997241735, 0.994308233, 0.993820071, 0.991596162, 0.9963387, 0.99271685, 0.997215748, 0.994186878, 0.993233979, 0.992637634, 0.9958929, 0.99280643, 0.99714154, 0.994308949, 0.993958354, 0.991587043, 0.99622947, 0.99297464, 0.997087657, 0.99353677, 0.993265271, 0.992328465, 0.9957964, 0.9929541, 0.997297943, 0.99431932, 0.99404788, 0.991611063, 0.99634814, 0.9928617, 0.997349024, 0.994446635, 0.993453264, 0.99249357, 0.99565613, 0.9928323, 0.997417092, 0.994799495, 0.994392037, 0.991815984, 0.9961035, 0.9933181, 0.997275531, 0.994212568, 0.993807018, 0.992090464, 0.99577206, 0.99299765, 0.997394562, 0.994622767, 0.994139731, 0.991296887, 0.9964052, 0.9927078, 0.997371435, 0.994566083, 0.993462861, 0.992063105, 0.9956762, 0.9925788, 0.997412264, 0.99476856, 0.994327903, 0.9912045, 0.99602824, 0.9930091, 0.997258663, 0.994138122, 0.993486643, 0.991654992, 0.9956594, 0.99300146, 0.997456849, 0.994756043, 0.994131863, 0.99129945, 0.99639124, 0.9928052, 0.997404754, 0.994696856, 0.993565619, 0.992537141, 0.9958133, 0.9927953, 0.997441292, 0.99490732, 0.994380832, 0.991699219, 0.99610597, 0.9930161, 0.997291982, 0.994015455, 0.993472993, 0.991857946, 0.99574625, 0.9927308, 0.997400761, 0.994487882, 0.993880391, 0.991204739, 0.9963718, 0.9926387, 0.997349381, 0.994520068, 0.993071616, 0.992480636, 0.99574023, 0.99254924, 0.997422457, 0.994908392, 0.994355381, 0.991730988, 0.9961456, 0.9930992, 0.997346997, 0.994488597, 0.993810117, 0.99222225, 0.9958904, 0.99310255, 0.997532606, 0.995071948, 0.99449122, 0.991693676, 0.99651045, 0.9928383, 0.997511744, 0.995031476, 0.994022548, 0.992504001, 0.99585706, 0.9927609, 0.99757725, 0.995234191, 0.994849622, 0.991504967, 0.9961193, 0.9931952, 0.99741745, 0.994464695, 0.993674099, 0.991540492, 0.99558735, 0.99281174, 0.997510791, 0.994895875, 0.994252264, 0.991085052, 0.99622345, 0.99254066, 0.997422099, 0.994663715, 0.993620574, 0.991889536, 0.99548966, 0.9923196, 0.997292101, 0.994789004, 0.994426727, 0.99097836, 0.99594575, 0.99282974, 0.997035742, 0.993946314, 0.993760884, 0.99182868, 0.99565685, 0.99249506, 0.996902287, 0.993981779, 0.994178414, 0.991370678, 0.99613947, 0.992125, 0.996820688, 0.993924201, 0.993549049, 0.992356062, 0.9954608, 0.9920604, 0.996851265, 0.994131625, 0.994346201, 0.99161011, 0.99572146, 0.9925243, 0.996814668, 0.993676722, 0.992974639, 0.991858661, 0.99518883, 0.9925424, 0.996955037, 0.994070113, 0.994011819, 0.991344571, 0.9960388, 0.99223596, 0.996911168, 0.993945479, 0.992839038, 0.99217248, 0.9953421, 0.99213773, 0.996975183, 0.994247317, 0.993837893, 0.991419077, 0.9957178, 0.9926226, 0.996706963, 0.993490756, 0.993300915, 0.991736829, 0.9952828, 0.9925168, 0.996899128, 0.994301856, 0.994055152, 0.990655005, 0.9960265, 0.99260443, 0.996914506, 0.994111001, 0.992836297, 0.99192214, 0.99537873, 0.9925659, 0.996995449, 0.994552374, 0.99400866, 0.991512597, 0.9958022, 0.99298006, 0.996750832, 0.994071424, 0.993551612, 0.992180824, 0.9954963, 0.99289787, 0.99692589, 0.994383574, 0.994145155, 0.991401851, 0.99605924, 0.9925586, 0.99700278, 0.994488955, 0.993317127, 0.992267787, 0.99548835, 0.9926379, 0.997057319, 0.994711697, 0.994288206, 0.99136132, 0.9959125, 0.99303424, 0.99678266, 0.994002044, 0.993686616, 0.992587626, 0.9954822, 0.99298096, 0.996972799, 0.994345009, 0.994186163, 0.992270947, 0.9961223, 0.99283314, 0.997016311, 0.994511127, 0.993690014, 0.99311614, 0.99560505, 0.99295455, 0.997003853, 0.99482435, 0.994520187, 0.992443323, 0.99595577, 0.9932781, 0.996791661, 0.99411726, 0.993985295, 0.992688656, 0.9956328, 0.9929303, 0.996986449, 0.994811296, 0.994505465, 0.992440224, 0.99635607, 0.99290717, 0.997159958, 0.995041609, 0.994053543, 0.993305027, 0.9957366, 0.9931176, 0.997179031, 0.995217741, 0.994696259, 0.992468178, 0.9960137, 0.99332714, 0.99699378, 0.99453187, 0.99408364, 0.99279624, 0.99567574, 0.9932388, 0.997129917, 0.994862735, 0.994364023, 0.991889417, 0.9962178, 0.99307233, 0.997117758, 0.994975269, 0.993756175, 0.99273324, 0.9955162, 0.99289906, 0.997125924, 0.995125294, 0.994432807, 0.992036283, 0.99571675, 0.99313027, 0.996890485, 0.994466066, 0.99375689, 0.992261231, 0.99538815, 0.9931825, 0.997085512, 0.994972587, 0.994302809, 0.991928101, 0.99608624, 0.99315286, 0.997130632, 0.994962096, 0.99369669, 0.992785096, 0.99552214, 0.99325126, 0.99710989, 0.995140553, 0.994526923, 0.992238462, 0.9958425, 0.9935011, 0.996915102, 0.994481385, 0.993953407, 0.992903411, 0.99566615, 0.9934202, 0.997065246, 0.994859755, 0.994785309, 0.99286437, 0.9963915, 0.99314535, 0.997363031, 0.995463192, 0.994399011, 0.994435191, 0.99581414, 0.99322283, 0.997448266, 0.995757878, 0.995170414, 0.993981063, 0.9962805, 0.99397635, 0.997295797, 0.995203912, 0.994793713, 0.994393229, 0.996, 0.9938983, 0.997456372, 0.995467901, 0.995305955, 0.994098067, 0.9965249, 0.9935981, 0.997487068, 0.995401859, 0.994753957, 0.994697928, 0.99601704, 0.9935544, 0.997427523, 0.995462716, 0.995210528, 0.994008958, 0.9962153, 0.99377185, 0.997272432, 0.994963825, 0.994592726, 0.994369209, 0.9959838, 0.9938334, 0.99744463, 0.995300412, 0.994986355, 0.994051516, 0.99660504, 0.9936312, 0.997502863, 0.995303154, 0.994569957, 0.994897306, 0.996095, 0.9937067, 0.997509003, 0.995665669, 0.995375752, 0.994198203, 0.9964959, 0.9939837, 0.997374177, 0.995171249, 0.994975865, 0.994526923, 0.99623394, 0.99392146, 0.997526824, 0.99553591, 0.995332181, 0.994069397, 0.9967038, 0.99355316, 0.997523487, 0.995573163, 0.994739413, 0.994733989, 0.99619955, 0.99373347, 0.997515678, 0.995862722, 0.995374441, 0.993935347, 0.9964638, 0.9940235, 0.997390628, 0.995407522, 0.994802773, 0.994332433, 0.9961979, 0.9941086, 0.99754709, 0.995739102, 0.995213151, 0.994008183, 0.99675673, 0.9937763, 0.997567475, 0.995666146, 0.994566679, 0.99471432, 0.9962155, 0.993598, 0.99752444, 0.995732367, 0.995230138, 0.994013846, 0.9964129, 0.9939854, 0.997346401, 0.995238543, 0.994650483, 0.99428761, 0.99619424, 0.9939681, 0.997534513, 0.995653152, 0.995072305, 0.993966579, 0.9966796, 0.99381644, 0.997577965, 0.995700538, 0.994633615, 0.994620562, 0.9961728, 0.99393857, 0.997519314, 0.995857894, 0.995339274, 0.993956089, 0.996434, 0.99420935, 0.997374058, 0.995434105, 0.994826376, 0.994279146, 0.99618816, 0.9940887, 0.99753499, 0.995743334, 0.995188236, 0.993753552, 0.9966859, 0.9937824, 0.997550786, 0.995705962, 0.994636476, 0.994447112, 0.996192, 0.9937689, 0.99751842, 0.995845139, 0.995270908, 0.993655026, 0.9964226, 0.9940308, 0.997368097, 0.995366096, 0.994812667, 0.994231999, 0.9962452, 0.99408275, 0.997541428, 0.995745718, 0.995284379, 0.99385494, 0.99672663, 0.99389994, 0.997568667, 0.995705605, 0.994830251, 0.99450779, 0.9962199, 0.99398, 0.997510314, 0.995879531, 0.99543184, 0.993797362, 0.9964282, 0.99413174, 0.997369766, 0.995398879, 0.994936347, 0.994200885, 0.99619824, 0.9940917, 0.997507334, 0.995755017, 0.995326519, 0.993824661, 0.99669385, 0.9939043, 0.997559428, 0.995766759, 0.994827807, 0.994482577, 0.9961533, 0.9938752, 0.997518182, 0.995918751, 0.99545747, 0.993822455, 0.9963955, 0.9941706, 0.997376561, 0.995501101, 0.995058835, 0.994261205, 0.9962296, 0.99414104, 0.997545183, 0.995874643, 0.995376229, 0.993792772, 0.996714, 0.9938822, 0.99754411, 0.995826304, 0.994844437, 0.994382381, 0.99621385, 0.99389124, 0.99749434, 0.995981574, 0.995463431, 0.993840814, 0.9964521, 0.9941916, 0.997351289, 0.995554507, 0.995011985, 0.994187236, 0.99618644, 0.99421906, 0.99750936, 0.995889187, 0.995346248, 0.99366343, 0.9966789, 0.9939883, 0.997546971, 0.995863438, 0.994881332, 0.994324505, 0.9961642, 0.9939707, 0.997508049, 0.995994329, 0.995482087, 0.993725777, 0.9964424, 0.9942869, 0.99736172, 0.995540321, 0.995030046, 0.994093657, 0.9962289, 0.994265, 0.997516632, 0.995873392, 0.995363235, 0.993793726, 0.99672925, 0.99402475, 0.997548401, 0.995906591, 0.994826496, 0.994415045, 0.99634045, 0.9947207, 0.997602284, 0.996162653, 0.995718539, 0.993886948, 0.99655765, 0.9948961, 0.997487903, 0.995652914, 0.995117426, 0.994279146, 0.9963086, 0.9948819, 0.997632742, 0.995985806, 0.995542884, 0.994029939, 0.9967691, 0.994682, 0.997658968, 0.995985806, 0.994998634, 0.994653702, 0.9962447, 0.9944569, 0.99758625, 0.996154606, 0.995542347, 0.993988633, 0.99642026, 0.99457526, 0.997377396, 0.995731056, 0.995171368, 0.994245768, 0.99616134, 0.99448824, 0.997511148, 0.99606812, 0.995507002, 0.993866146, 0.9966691, 0.99427277, 0.997545302, 0.996003091, 0.995013058, 0.994527519, 0.99614465, 0.9943591, 0.997529209, 0.996162415, 0.995506883, 0.993980706, 0.9963838, 0.99455225, 0.997326255, 0.995673239, 0.995072067, 0.994324267, 0.99617, 0.99450994, 0.997517824, 0.996054769, 0.995496809, 0.994047761, 0.99663854, 0.9941871, 0.997545302, 0.995981336, 0.995028734, 0.994582832, 0.9961761, 0.99415517, 0.99753201, 0.996145129, 0.995643258, 0.993934453, 0.9963671, 0.9943145, 0.997374296, 0.995699108, 0.995259881, 0.994253814, 0.99616677, 0.99439794, 0.99753952, 0.996051669, 0.995607555, 0.993843317, 0.99667275, 0.99421585, 0.997570336, 0.996021032, 0.995130479, 0.99448812, 0.9962006, 0.9942203, 0.997535825, 0.996179461, 0.995656252, 0.993893683, 0.99641454, 0.9944841, 0.997346282, 0.995737791, 0.995181739, 0.994203031, 0.9962094, 0.99445736, 0.997518599, 0.996079504, 0.995538652, 0.99372071, 0.9966941, 0.9942261, 0.997542381, 0.996014297, 0.995059431, 0.994437099, 0.9961708, 0.99418944, 0.997523606, 0.996166408, 0.99566251, 0.993854582, 0.9964114, 0.994464, 0.997346163, 0.995724201, 0.995218933, 0.994187474, 0.99621135, 0.99441785, 0.997514367, 0.996036291, 0.995558262, 0.993750393, 0.9966934, 0.9941437, 0.997553527, 0.995989263, 0.995044351, 0.994444251, 0.99617434, 0.9941012, 0.997524083, 0.996147156, 0.995613813, 0.99384141, 0.9963968, 0.99436575, 0.997346282, 0.995694041, 0.995188951, 0.994291425, 0.9961921, 0.9943692, 0.997520626, 0.996032655, 0.995556355, 0.993825376, 0.99669075, 0.9941354, 0.997563839, 0.995985091, 0.995077968, 0.994484365, 0.9961903, 0.9940771, 0.997518063, 0.996099591, 0.995643795, 0.993915498, 0.996393, 0.99433196, 0.997334659, 0.995623291, 0.995209575, 0.994320393, 0.9961785, 0.9943279, 0.997502267, 0.995932221, 0.995549262, 0.99387145, 0.99669206, 0.9941273, 0.997547448, 0.995907903, 0.995089412, 0.994561017, 0.9962214, 0.99416393, 0.997519076, 0.996080101, 0.99568814, 0.993949294, 0.9964425, 0.9944451, 0.997353196, 0.995608628, 0.995269716, 0.994293511, 0.9961933, 0.99438417, 0.997509241, 0.995918632, 0.995597482, 0.993834674, 0.9967167, 0.99417555, 0.997533083, 0.995918274, 0.995115399, 0.994501233, 0.9962302, 0.9941151, 0.997502863, 0.996071577, 0.995705962, 0.993947983, 0.99645245, 0.9943954, 0.997346759, 0.995658219, 0.995310068, 0.994333446, 0.9962476, 0.9944036, 0.997518301, 0.99600035, 0.995646656, 0.993893325, 0.99673885, 0.99419016, 0.997549117, 0.995927751, 0.99517113, 0.994550288, 0.9962517, 0.9941678, 0.997519553, 0.996050596, 0.99572432, 0.993910313, 0.99647313, 0.99442905, 0.997352004, 0.995598435, 0.995295703, 0.994249821, 0.9962327, 0.9943662, 0.997508287, 0.995935798, 0.995640039, 0.993819952, 0.996742, 0.99415976, 0.997553527, 0.995925128, 0.995161772, 0.994509101, 0.99623823, 0.9941579, 0.99753046, 0.996062338, 0.995727241, 0.993953526, 0.9964742, 0.9944242, 0.997351885, 0.995629847, 0.995305002, 0.994351983, 0.9962427, 0.9943896, 0.997518301, 0.99592644, 0.995647252, 0.99393481, 0.9967462, 0.99415386, 0.997558355, 0.99588722, 0.995149255, 0.994541287, 0.9962465, 0.99412006, 0.997533441, 0.996033013, 0.995708942, 0.993936062, 0.9964729, 0.9943721, 0.997360051, 0.995592177, 0.995280683, 0.994345844, 0.99623966, 0.99436456, 0.997524559, 0.995933771, 0.995639086, 0.993891478, 0.99674124, 0.9941909, 0.997557759, 0.995878458, 0.995147407, 0.994557798, 0.99623257, 0.99416864, 0.997525632, 0.996025443, 0.995719314, 0.993977785, 0.9964928, 0.99443305, 0.997342408, 0.995587468, 0.995294034, 0.994360328, 0.9962638, 0.9943802, 0.997513771, 0.995905995, 0.995618284, 0.993934929, 0.9967026, 0.9941336, 0.997549832, 0.995866954, 0.995153546, 0.994591892, 0.99619436, 0.99413836, 0.997523248, 0.995999157, 0.995743811, 0.993972719, 0.99644613, 0.9944108, 0.997346878, 0.99556452, 0.995327353, 0.99431932, 0.9962077, 0.994372, 0.997504771, 0.995882452, 0.995683193, 0.99383539, 0.99671715, 0.99409026, 0.997544825, 0.995839775, 0.99521327, 0.99449724, 0.99618477, 0.9940835, 0.997502029, 0.996021032, 0.995747566, 0.993941844, 0.9964336, 0.9943396, 0.997306824, 0.995566428, 0.995309949, 0.994269729, 0.99616385, 0.99434984, 0.997483969, 0.995895863, 0.995662749, 0.9938187, 0.9967349, 0.99420077, 0.997525394, 0.995828807, 0.995205462, 0.994522691, 0.9962411, 0.9941659, 0.997505009, 0.995981336, 0.995721579, 0.993929982, 0.9964587, 0.99442774, 0.997333825, 0.99555105, 0.99531281, 0.994236112, 0.9961579, 0.9943548, 0.997510314, 0.995875359, 0.99561584, 0.993760765, 0.9966863, 0.9941122, 0.997547805, 0.995820642, 0.995118022, 0.994406581, 0.9961646, 0.9940794, 0.997517467, 0.995990634, 0.995696545, 0.993840098, 0.9963982, 0.99433523, 0.997342408, 0.995535851, 0.995264649, 0.994193614, 0.9961268, 0.99429446, 0.997505009, 0.995879292, 0.995597959, 0.993721068, 0.9966689, 0.994066, 0.997529209, 0.995861173, 0.995116949, 0.994392157, 0.99615633, 0.99407035, 0.997528851, 0.995999157, 0.995677531, 0.993781924, 0.99640167, 0.99432254, 0.997358739, 0.995577037, 0.995216429, 0.994159043, 0.9961695, 0.99434835, 0.997500241, 0.995906234, 0.995547056, 0.993630946, 0.9966899, 0.99407214, 0.997528851, 0.995859206, 0.995035708, 0.994308352, 0.99619573, 0.9941075, 0.99751687, 0.99602592, 0.99563545, 0.993695319, 0.9964567, 0.9943528, 0.997321963, 0.995601177, 0.995203018, 0.994052947, 0.9962225, 0.9943567, 0.997483015, 0.995967746, 0.995575428, 0.99363023, 0.9967777, 0.9941401, 0.997511387, 0.995934963, 0.995094836, 0.994282901, 0.99626106, 0.994138, 0.997488022, 0.996097445, 0.995652795, 0.993696809, 0.99649423, 0.99443483, 0.997303247, 0.995647967, 0.995215058, 0.994072497, 0.99627054, 0.99444336, 0.99749136, 0.996015251, 0.995583534, 0.993628442, 0.99670994, 0.994118, 0.997516155, 0.995981336, 0.995123923, 0.994332075, 0.9961844, 0.9940567, 0.997494519, 0.996122658, 0.995700657, 0.993785381, 0.9963504, 0.9943145, 0.997305274, 0.99571991, 0.995323658, 0.994179308, 0.99617815, 0.99425155, 0.997492313, 0.996033847, 0.995699942, 0.993711531, 0.99661547, 0.99399877, 0.99753201, 0.995953918, 0.995183527, 0.99433279, 0.9961242, 0.99401534, 0.997502267, 0.996084213, 0.995716035, 0.993771017, 0.9964349, 0.9943456, 0.997307301, 0.995654225, 0.995271385, 0.994120777, 0.9961669, 0.99433535, 0.997474849, 0.995963931, 0.995644391, 0.993686855, 0.99670637, 0.99405986, 0.997509599, 0.995893359, 0.995141268, 0.994324982, 0.996192, 0.99402606, 0.997491002, 0.996075332, 0.995708704, 0.993736863, 0.9964618, 0.9942511, 0.997284651, 0.995618403, 0.995288253, 0.994115591, 0.9961651, 0.9942572, 0.997465014, 0.995959461, 0.995601654, 0.993665278, 0.99666494, 0.9939899, 0.997508049, 0.995905876, 0.995093226, 0.994322598, 0.9961287, 0.99394906, 0.997511625, 0.996086121, 0.995645463, 0.993707895, 0.9963891, 0.9942418, 0.997323751, 0.99567914, 0.995230496, 0.994096518, 0.99618393, 0.9942836, 0.997504532, 0.996013582, 0.995564878, 0.993566573, 0.996693, 0.99403185, 0.997526824, 0.995921135, 0.995058119, 0.994270802, 0.9961289, 0.9939761, 0.997506499, 0.99609369, 0.995662391, 0.993740022, 0.99636084, 0.99423766, 0.997303605, 0.995615721, 0.995183766, 0.994066834, 0.99612594, 0.99438924, 0.997564197, 0.996015847, 0.995529771, 0.993625045, 0.99675745, 0.9942954, 0.997603357, 0.995943964, 0.994994044, 0.994375646, 0.9962555, 0.99426043, 0.997625172, 0.99612844, 0.995595396, 0.993842244, 0.9965566, 0.9946104, 0.997457683, 0.99573189, 0.995162129, 0.994227767, 0.99634534, 0.99463826, 0.997627199, 0.996090114, 0.995532274, 0.993852973, 0.9968254, 0.9943613, 0.997646272, 0.996036053, 0.99503088, 0.994463265, 0.99625325, 0.9941787, 0.997550547, 0.996123612, 0.995621264, 0.993794441, 0.9964413, 0.99438983, 0.99732697, 0.995680213, 0.995170176, 0.994123697, 0.9961645, 0.9943305, 0.997530699, 0.996029794, 0.99551028, 0.993715525, 0.99676335, 0.9941869, 0.997614384, 0.995996833, 0.99499923, 0.994406879, 0.99625456, 0.99419475, 0.997628152, 0.996154368, 0.995598555, 0.993850231, 0.9965862, 0.9944987, 0.997483373, 0.995751739, 0.995129108, 0.994192183, 0.9963749, 0.9945802, 0.997654796, 0.996058285, 0.995484173, 0.993696392, 0.99685645, 0.99436176, 0.997691631, 0.996061146, 0.994981408, 0.994426131, 0.99639595, 0.9942496, 0.997679114, 0.996205449, 0.995573401, 0.993874848, 0.99663734, 0.99450135, 0.997474968, 0.995701253, 0.99512434, 0.994204521, 0.996403, 0.994376, 0.997642338, 0.996032774, 0.995491862, 0.993646681, 0.9968753, 0.994173, 0.99769336, 0.996002138, 0.994974494, 0.994318724, 0.99636865, 0.99418145, 0.997696459, 0.996158242, 0.995598316, 0.99376148, 0.9965964, 0.994393, 0.997467995, 0.995704472, 0.995165706, 0.994068563, 0.9963199, 0.9943744, 0.997623622, 0.996040463, 0.995535135, 0.993592441, 0.99686664, 0.9941531, 0.997657418, 0.996017992, 0.995008349, 0.99424237, 0.9964097, 0.99411416, 0.997643054, 0.996144891, 0.995616198, 0.993605494, 0.9965945, 0.9943885, 0.997431815, 0.99569428, 0.995155156, 0.993951142, 0.9963413, 0.994327, 0.997611165, 0.996046722, 0.995493054, 0.993717909, 0.9968362, 0.9940708, 0.997630835, 0.996004879, 0.994987905, 0.994355857, 0.99636793, 0.9941144, 0.997631669, 0.996163249, 0.995585203, 0.99366492, 0.99659747, 0.9943434, 0.997451127, 0.995688498, 0.995107353, 0.99399358, 0.99635667, 0.99437094, 0.997618854, 0.996018112, 0.995492697, 0.993548453, 0.9968418, 0.9941396, 0.997663975, 0.995987594, 0.994963229, 0.994263351, 0.996357, 0.99410486, 0.997662187, 0.996142268, 0.995521545, 0.993629038, 0.9965843, 0.99432474, 0.997472107, 0.995660007, 0.995091319, 0.994003713, 0.9963387, 0.9943349, 0.997634649, 0.996017754, 0.995452046, 0.993474901, 0.9968836, 0.994118, 0.997674525, 0.99597007, 0.994921923, 0.994200528, 0.99637455, 0.9941162, 0.997655511, 0.996128082, 0.995536268, 0.993573129, 0.9965823, 0.99433124, 0.997468352, 0.995651007, 0.995061219, 0.993900061, 0.9962895, 0.99432284, 0.997633338, 0.996007442, 0.995419919, 0.993493259, 0.9968399, 0.9941181, 0.997674763, 0.995986283, 0.994920433, 0.994175911, 0.99636316, 0.99409324, 0.997659683, 0.99614203, 0.995538175, 0.993554652, 0.99661034, 0.9943614, 0.997471631, 0.995665073, 0.995076299, 0.9939062, 0.99636143, 0.99438983, 0.997634411, 0.996016085, 0.995432913, 0.993494749, 0.9968765, 0.994181, 0.99766171, 0.995973885, 0.994922161, 0.994183481, 0.9963873, 0.99415046, 0.99765861, 0.996133626, 0.995524704, 0.993597984, 0.9966047, 0.99438524, 0.997476757, 0.995660961, 0.995146573, 0.993914902, 0.9963535, 0.9943674, 0.997635841, 0.996035814, 0.995517731, 0.993466675, 0.99687, 0.994205, 0.997664928, 0.996008515, 0.995033801, 0.994152248, 0.99634427, 0.99415874, 0.997653782, 0.996155679, 0.995627761, 0.993528306, 0.99655044, 0.99433255, 0.99745661, 0.99569726, 0.995213509, 0.993906736, 0.9962504, 0.9943497, 0.997622788, 0.996040821, 0.995547175, 0.993446171, 0.9967963, 0.9941812, 0.997662544, 0.995983779, 0.995016694, 0.994120657, 0.9963026, 0.99414456, 0.997654676, 0.996157408, 0.995640993, 0.993561149, 0.9965488, 0.9944001, 0.997453868, 0.995725036, 0.99524492, 0.993984401, 0.99628925, 0.9943988, 0.997613311, 0.996088147, 0.9955917, 0.993554056, 0.99681914, 0.9941988, 0.997651756, 0.996032417, 0.995080352, 0.994274437, 0.99631375, 0.994173, 0.997638345, 0.996203661, 0.995663583, 0.993653893, 0.9965572, 0.99439615, 0.997451842, 0.995766044, 0.995232999, 0.99404633, 0.99626356, 0.9944114, 0.997615218, 0.996099472, 0.995619237, 0.993607879, 0.99677175, 0.9942755, 0.997654915, 0.996052504, 0.995105982, 0.994274199, 0.996265, 0.9941793, 0.997658491, 0.99618876, 0.995684743, 0.993656218, 0.99650025, 0.9943989, 0.997461796, 0.995718658, 0.995276928, 0.994015574, 0.9961801, 0.99439067, 0.997625172, 0.996054769, 0.99563247, 0.993576527, 0.99672353, 0.994187, 0.997661829, 0.996027946, 0.995101929, 0.994293869, 0.9962081, 0.99403137, 0.997644484, 0.996234417, 0.995708942, 0.99378711, 0.9964677, 0.9943068, 0.997446656, 0.995861888, 0.995349288, 0.994248867, 0.99623376, 0.9943233, 0.99761498, 0.996219039, 0.995738387, 0.993859053, 0.9968585, 0.9941379, 0.997640491, 0.996179819, 0.995216906, 0.994495094, 0.9963678, 0.99402416, 0.99760747, 0.996318579, 0.995784342, 0.993905604, 0.99659425, 0.9942933, 0.997417092, 0.99588269, 0.995301127, 0.994223177, 0.9963115, 0.99425405, 0.997565567, 0.996193528, 0.995603383, 0.993798196, 0.9968046, 0.9940636, 0.997583866, 0.996162891, 0.995067477, 0.994436264, 0.9963007, 0.9940386, 0.997570097, 0.996290565, 0.995679975, 0.993904412, 0.996556, 0.99427736, 0.997402489, 0.995830595, 0.995242059, 0.994249582, 0.9963071, 0.99430823, 0.997567952, 0.99616003, 0.99554646, 0.993788779, 0.9968184, 0.99413294, 0.99760592, 0.996125042, 0.995029211, 0.994451463, 0.99633133, 0.99415576, 0.99761945, 0.996285081, 0.99563247, 0.993852496, 0.996527, 0.99445325, 0.997438788, 0.995789886, 0.995179832, 0.99422127, 0.9962948, 0.994465, 0.997598231, 0.99613142, 0.995581925, 0.993828952, 0.9968004, 0.99421376, 0.997616053, 0.996078908, 0.995034754, 0.994504154, 0.99631846, 0.994094, 0.997591674, 0.996183217, 0.995616198, 0.993902385, 0.9965398, 0.9942854, 0.997411311, 0.99575907, 0.995223284, 0.994346917, 0.99628866, 0.9943264, 0.9975788, 0.996146798, 0.995608985, 0.993944466, 0.996838, 0.9941366, 0.997609735, 0.9961164, 0.995144427, 0.994493663, 0.99621975, 0.99403703, 0.997584343, 0.996277153, 0.995754063, 0.993908167, 0.9964682, 0.99435765, 0.997401357, 0.99580586, 0.995309055, 0.994236469, 0.9961845, 0.994368, 0.997574747, 0.996151388, 0.99565208, 0.993839622, 0.9967565, 0.99416673, 0.997598708, 0.996101141, 0.995161653, 0.994506538, 0.99622756, 0.9941527, 0.997609377, 0.996268749, 0.995773256, 0.993973315, 0.9965065, 0.9944047, 0.997396231, 0.995829165, 0.995340586, 0.994260848, 0.996235, 0.99438286, 0.997551143, 0.996171415, 0.995691776, 0.993823886, 0.996781, 0.99415034, 0.997590661, 0.996115804, 0.995152354, 0.994486451, 0.99626106, 0.9941016, 0.997588873, 0.99624145, 0.995720506, 0.993891478, 0.99649256, 0.99433184, 0.997374654, 0.995776534, 0.995255053, 0.99424082, 0.9962214, 0.9943396, 0.997550786, 0.996108472, 0.99557507, 0.993751943, 0.9967714, 0.9941337, 0.997583032, 0.99610728, 0.995205939, 0.994527876, 0.99622416, 0.99417746, 0.997596562, 0.996266365, 0.995773256, 0.993862629, 0.9965227, 0.9944142, 0.997403324, 0.995779753, 0.995329201, 0.994252264, 0.9962625, 0.9943956, 0.99758482, 0.996124327, 0.995682836, 0.993830204, 0.99677414, 0.994162, 0.997609735, 0.996094525, 0.995150924, 0.994524419, 0.99625456, 0.99413925, 0.997596204, 0.996233046, 0.995722532, 0.993946671, 0.99646556, 0.99437, 0.997405827, 0.995765567, 0.99528271, 0.994295895, 0.9961874, 0.99441797, 0.997575462, 0.996126413, 0.99567157, 0.993891478, 0.99675494, 0.9941969, 0.997610927, 0.996074021, 0.995182216, 0.994579136, 0.9962612, 0.9942173, 0.997609496, 0.996232927, 0.995756567, 0.993988156, 0.99650854, 0.9944647, 0.997407973, 0.995765328, 0.995305002, 0.99427855, 0.9962405, 0.9944616, 0.997563243, 0.996118486, 0.995654583, 0.993830085, 0.99677426, 0.9942128, 0.997602999, 0.996097565, 0.995165467, 0.994527757, 0.9962511, 0.9942141, 0.997591436, 0.996251822, 0.995777011, 0.993950784, 0.9965083, 0.99441576, 0.997396708, 0.995796025, 0.995357215, 0.994313776, 0.9962602, 0.99447584, 0.997555077, 0.996142149, 0.995693803, 0.993896186, 0.9967759, 0.9942649, 0.997586727, 0.996105492, 0.995152354, 0.994560063, 0.99630636, 0.9942238, 0.997569263, 0.99624759, 0.995728314, 0.993974149, 0.9965013, 0.99444944, 0.997381985, 0.995763063, 0.995254099, 0.994278908, 0.99619544, 0.9944312, 0.997542381, 0.996097922, 0.995627999, 0.993885696, 0.9967564, 0.9942139, 0.997588515, 0.996078908, 0.99517405, 0.994556963, 0.99627054, 0.9941798, 0.997581124, 0.996207833, 0.995745242, 0.99395895, 0.9964915, 0.9944094, 0.997390866, 0.995734215, 0.995263338, 0.994258165, 0.9962214, 0.9944142, 0.997561812, 0.996090829, 0.995622575, 0.993795753, 0.9967674, 0.9942443, 0.997591555, 0.996049702, 0.995013416, 0.994458675, 0.99627185, 0.9942056, 0.997590184, 0.996203125, 0.995639443, 0.99386543, 0.9965018, 0.994385, 0.99738127, 0.995701492, 0.995119989, 0.994158745, 0.9962362, 0.9944148, 0.997558355, 0.996055722, 0.995533943, 0.993753016, 0.9968051, 0.99419844, 0.997589707, 0.996037126, 0.995000184, 0.99442178, 0.9962876, 0.9941453, 0.997583866, 0.996198118, 0.99562031, 0.993875921, 0.99652123, 0.9943495, 0.997376561, 0.995711327, 0.995220125, 0.994231403, 0.996275, 0.9943836, 0.997558594, 0.996050715, 0.995578945, 0.993807971, 0.9967849, 0.9941772, 0.997588038, 0.996045887, 0.995084345, 0.994487166, 0.9962937, 0.99416864, 0.997583985, 0.996213734, 0.9957003, 0.993885696, 0.99649894, 0.9943678, 0.997386873, 0.995722413, 0.995238066, 0.994196415, 0.99622595, 0.9943919, 0.997551978, 0.996078789, 0.995603263, 0.993743718, 0.99676836, 0.99416685, 0.997589469, 0.996069193, 0.995081425, 0.994395971, 0.99625266, 0.9941389, 0.997588754, 0.996234655, 0.995685875, 0.993830681, 0.9964915, 0.9943222, 0.997396708, 0.995761395, 0.995223045, 0.994217873, 0.996223, 0.9943532, 0.997553408, 0.996126175, 0.995614886, 0.993840933, 0.99675506, 0.99414766, 0.997595489, 0.996107996, 0.995094478, 0.994502485, 0.9962684, 0.994104, 0.99759239, 0.996269584, 0.995691657, 0.993907571, 0.9965029, 0.9943603, 0.99738127, 0.995791078, 0.995197356, 0.994239211, 0.9962329, 0.9943825, 0.997553408, 0.996166527, 0.995577872, 0.993785739, 0.99677485, 0.99418277, 0.997567713, 0.996140897, 0.995081484, 0.994463623, 0.99628425, 0.9941169, 0.997614503, 0.99629879, 0.995707631, 0.993874967, 0.9965143, 0.9943212, 0.997419119, 0.995827734, 0.995244682, 0.994237304, 0.99623907, 0.9943434, 0.997577846, 0.996158123, 0.995603859, 0.993812084, 0.99678683, 0.99411124, 0.997604012, 0.996129274, 0.995095074, 0.994455457, 0.99626946, 0.9940649, 0.997593582, 0.996287227, 0.995662034, 0.993852019, 0.9964952, 0.9942406, 0.997380316, 0.995821595, 0.995209336, 0.99419266, 0.9962075, 0.9943094, 0.997567952, 0.996163011, 0.995566785, 0.993776679, 0.9967693, 0.9940851, 0.997600257, 0.996145129, 0.995023429, 0.99440974, 0.99624497, 0.99401844, 0.997596443, 0.9962883, 0.995630205, 0.99381882, 0.9964909, 0.9942765, 0.997395039, 0.995832086, 0.995158374, 0.994144201, 0.99621326, 0.9942226, 0.99754566, 0.996163845, 0.995528758, 0.993721306, 0.996766, 0.99395126, 0.997584224, 0.996147156, 0.995022833, 0.994429886, 0.9962579, 0.99393654, 0.997580767, 0.996285677, 0.995622575, 0.993812919, 0.9964826, 0.99414694, 0.997391105, 0.995844662, 0.995145023, 0.994146109, 0.99621195, 0.9941636, 0.997549474, 0.996178508, 0.995516896, 0.993716955, 0.99676406, 0.9939613, 0.997584701, 0.996147513, 0.994996905, 0.994411051, 0.99626595, 0.99392724, 0.997580528, 0.996300697, 0.995613098, 0.993813157, 0.9965051, 0.9941765, 0.997374296, 0.995839298, 0.995122969, 0.994137645, 0.9962386, 0.9941605, 0.997546852, 0.996186078, 0.99549067, 0.993708491, 0.99678266, 0.99392056, 0.997576296, 0.996173263, 0.995019317, 0.994481385, 0.9963, 0.9940216, 0.997557878, 0.996363759, 0.995678425, 0.993949413, 0.9965371, 0.9942554, 0.997335017, 0.995895147, 0.995233476, 0.994270802, 0.99626863, 0.99434847, 0.997516751, 0.996226192, 0.995621622, 0.993825257, 0.9967836, 0.9940969, 0.997564077, 0.99620086, 0.995141029, 0.994537652, 0.9962872, 0.99410325, 0.997570455, 0.996353984, 0.995678425, 0.993945599, 0.99650323, 0.99431413, 0.997389376, 0.995911777, 0.995283544, 0.994293869, 0.9962423, 0.99434763, 0.997566402, 0.996261179, 0.995643139, 0.993841529, 0.99679095, 0.99418217, 0.997576535, 0.996231377, 0.99514693, 0.994507015, 0.996272087, 0.994107842, 0.997559786, 0.996369481, 0.995730817, 0.993869901, 0.9964778, 0.99433935, 0.997354746, 0.995925963, 0.995264053, 0.994185686, 0.99620736, 0.9943262, 0.997548759, 0.99623692, 0.995638371, 0.993809879, 0.996756, 0.9940985, 0.997603893, 0.99621135, 0.995122612, 0.994491637, 0.996251, 0.9940302, 0.9975999, 0.99636507, 0.995701492, 0.993888855, 0.9964734, 0.99424046, 0.997398853, 0.99590981, 0.995225787, 0.994212925, 0.99621683, 0.9942702, 0.997579455, 0.996252418, 0.99559927, 0.993816674, 0.9967713, 0.9940076, 0.9975999, 0.996211827, 0.995079637, 0.994494259, 0.99627066, 0.99398756, 0.997604728, 0.99637562, 0.995694995, 0.993906081, 0.99648535, 0.9942064, 0.997401416, 0.995905042, 0.995214343, 0.994214535, 0.99620545, 0.994234, 0.997554839, 0.996238947, 0.99557656, 0.993809164, 0.99675566, 0.99402124, 0.997588873, 0.99624759, 0.995106995, 0.994482815, 0.9962482, 0.99394536, 0.997572005, 0.996371567, 0.995696068, 0.993908763, 0.9964768, 0.9941888, 0.997365654, 0.995911777, 0.995238781, 0.994243205, 0.9961967, 0.9942161, 0.997530699, 0.996237159, 0.995618284, 0.993837535, 0.9967597, 0.99402523, 0.997567713, 0.996218741, 0.995197535, 0.994521976, 0.9962475, 0.9939527, 0.99756819, 0.996335387, 0.995738506, 0.993905485, 0.9964644, 0.99418014, 0.997366488, 0.995893717, 0.995277703, 0.994238377, 0.9961879, 0.99419206, 0.997529805, 0.996233881, 0.99560827, 0.993795872, 0.9967474, 0.9939349, 0.997567594, 0.996191144, 0.995079756, 0.994453609, 0.99624425, 0.9939277, 0.997569859, 0.996319056, 0.99565351, 0.993838489, 0.99646, 0.9941375, 0.997370839, 0.995865583, 0.995181262, 0.994199812, 0.99619114, 0.99416906, 0.997549355, 0.996211052, 0.995510638, 0.993717432, 0.99674666, 0.9940025, 0.997585893, 0.996204257, 0.99505049, 0.99436897, 0.9961862, 0.99394315, 0.997576773, 0.996335745, 0.995627642, 0.993791699, 0.9964399, 0.99420667, 0.99738127, 0.995872915, 0.995162129, 0.994072258, 0.9961333, 0.99421763, 0.997548401, 0.996188164, 0.99540621, 0.993606567, 0.99665964, 0.993952, 0.997582197, 0.996159315, 0.994877219, 0.994309425, 0.99616987, 0.99391264, 0.997583151, 0.996335149, 0.995536625, 0.993783951, 0.9963884, 0.99412715, 0.99738878, 0.995882094, 0.99511683, 0.994134426, 0.9961138, 0.9941865, 0.997561097, 0.996235132, 0.995533228, 0.993721664, 0.99666506, 0.99394906, 0.997598708, 0.996183574, 0.995022833, 0.994388402, 0.9961515, 0.99384904, 0.99759078, 0.996305883, 0.995628119, 0.993819296, 0.996391237, 0.994109213, 0.997436404, 0.995841324, 0.995136201, 0.994146228, 0.996118367, 0.994153976, 0.997585535, 0.996193409, 0.995498121, 0.993738651, 0.996685803, 0.993973792, 0.997615695, 0.996174932, 0.995000184, 0.994422317, 0.99617034, 0.99388707, 0.99761647, 0.996335149, 0.995593369, 0.993815839, 0.9963658, 0.99409896, 0.997422099, 0.995875835, 0.995132625, 0.994135618, 0.9960802, 0.99412584, 0.99759078, 0.996214211, 0.995523393, 0.993699789, 0.9966635, 0.9939248, 0.997626841, 0.996170342, 0.995001733, 0.994392514, 0.99616677, 0.99388605, 0.997622192, 0.996326864, 0.995602012, 0.993780911, 0.9964066, 0.99409884, 0.997432053, 0.995846868, 0.995115757, 0.994139254, 0.9961377, 0.99415565, 0.997583985, 0.996202767, 0.995509267, 0.993764877, 0.9966916, 0.9939389, 0.99760747, 0.996170938, 0.995030522, 0.994424582, 0.9961861, 0.9938572, 0.997600615, 0.996316195, 0.995615125, 0.993804455, 0.99639773, 0.99404997, 0.997451127, 0.995826542, 0.995105028, 0.994133174, 0.99611557, 0.9940952, 0.997596323, 0.996180832, 0.995503306, 0.993693411, 0.9966899, 0.9939421, 0.997621596, 0.996175289, 0.995059788, 0.994421661, 0.9961807, 0.9938774, 0.997619808, 0.996308744, 0.995631754, 0.993834436, 0.99640757, 0.99405104, 0.997423887, 0.995851994, 0.995142043, 0.994160116, 0.996108472, 0.99410969, 0.997612953, 0.996140897, 0.995502055, 0.993641138, 0.996682942, 0.993937969, 0.997722208, 0.995967269, 0.994597197, 0.994110763, 0.9961831, 0.9939867, 0.997732162, 0.996112466, 0.99528718, 0.993407249, 0.996620655, 0.994455457, 0.997599781, 0.995666385, 0.99475795, 0.993748188, 0.996311724, 0.994485795, 0.99774158, 0.996043265, 0.995172203, 0.993327141, 0.9968857, 0.9942718, 0.997782886, 0.995999277, 0.994638264, 0.994052589, 0.99638367, 0.99425226, 0.997768998, 0.996144652, 0.995330274, 0.993466556, 0.996640086, 0.994466424, 0.997602046, 0.995679379, 0.994827926, 0.993804216, 0.996431231, 0.994529605, 0.997759342, 0.996025801, 0.995271683, 0.993387341, 0.9969627, 0.994352, 0.997788191, 0.995996952, 0.99474144, 0.994072258, 0.99652237, 0.99429613, 0.997785449, 0.996171415, 0.995391011, 0.993453681, 0.996685803, 0.994528115, 0.99761045, 0.995677948, 0.994803011, 0.993868113, 0.9964361, 0.9944932, 0.997756302, 0.996052027, 0.995272636, 0.993423343, 0.9969778, 0.9943514, 0.99780196, 0.996045649, 0.994797349, 0.994229615, 0.9964959, 0.9943332, 0.997793555, 0.996222377, 0.995437086, 0.993644238, 0.99673504, 0.99456125, 0.997631907, 0.99575597, 0.995019317, 0.994000256, 0.99656606, 0.9946231, 0.997777402, 0.99608928, 0.995488703, 0.993702352, 0.997084558, 0.994500756, 0.997811437, 0.996071815, 0.99497813, 0.994343698, 0.996623158, 0.994403839, 0.997794867, 0.996231258, 0.995566905, 0.993702352, 0.996861696, 0.994669855, 0.997640133, 0.99577409, 0.995203257, 0.994216323, 0.996559322, 0.994595289, 0.997772515, 0.996107638, 0.995586395, 0.993743598, 0.9970619, 0.99444324, 0.997816086, 0.99606967, 0.99507618, 0.994444966, 0.996638894, 0.994432926, 0.997807324, 0.996233404, 0.995645463, 0.993901372, 0.996842265, 0.994667351, 0.997642934, 0.995781839, 0.995240331, 0.994260073, 0.996600747, 0.994655252, 0.99778533, 0.996130943, 0.99565649, 0.993767142, 0.997092605, 0.994502187, 0.997813821, 0.996088028, 0.995152235, 0.994502962, 0.996633589, 0.994399607, 0.997797489, 0.996220112, 0.995685875, 0.993892729, 0.9968297, 0.9945833, 0.997644842, 0.995752692, 0.99526757, 0.994240344, 0.9965915, 0.9945677, 0.99778831, 0.996082664, 0.995646775, 0.993846357, 0.99709654, 0.9944761, 0.997813821, 0.996065497, 0.995152116, 0.994518876, 0.9966509, 0.99440265, 0.997812033, 0.99621278, 0.995734334, 0.993943751, 0.996847093, 0.994632125, 0.99764818, 0.99575907, 0.995318472, 0.994347632, 0.996603012, 0.994638383, 0.997786045, 0.996092141, 0.995660007, 0.99392277, 0.9970822, 0.9944345, 0.997816324, 0.996062458, 0.995142639, 0.99460429, 0.996610105, 0.994394422, 0.997797966, 0.996206641, 0.995724916, 0.994038224, 0.9968068, 0.994627059, 0.997636318, 0.995723248, 0.995281756, 0.994365871, 0.996565223, 0.994574904, 0.997769833, 0.996044457, 0.995629847, 0.993911445, 0.997048378, 0.994425178, 0.997803628, 0.996023297, 0.995121181, 0.994572461, 0.99656725, 0.99438393, 0.997789025, 0.996204495, 0.995656252, 0.993962586, 0.9967793, 0.9945896, 0.997629881, 0.995721936, 0.995235085, 0.994286001, 0.996536255, 0.994606853, 0.997766852, 0.996078789, 0.995536983, 0.993775129, 0.9970209, 0.994457483, 0.997801721, 0.996039033, 0.994829655, 0.994451106, 0.996551752, 0.994388044, 0.99779439, 0.996179581, 0.99554646, 0.993870139, 0.996771634, 0.99458921, 0.997640669, 0.995729029, 0.995183647, 0.994231045, 0.9965293, 0.9945925, 0.997785091, 0.996104896, 0.995578706, 0.993787467, 0.9970408, 0.9944463, 0.997816443, 0.996092021, 0.995123446, 0.994534492, 0.99655634, 0.9943901, 0.997810721, 0.996253848, 0.995692372, 0.993919134, 0.996778071, 0.994581521, 0.997632623, 0.995774448, 0.99526298, 0.994284809, 0.996530771, 0.994557917, 0.99777323, 0.99609983, 0.995610237, 0.99383539, 0.997038901, 0.99442178, 0.99780637, 0.996107042, 0.995148063, 0.994550288, 0.996587157, 0.994339943, 0.997783601, 0.996211469, 0.995687425, 0.993910193, 0.99679536, 0.9945579, 0.997614264, 0.995749831, 0.99524045, 0.994268179, 0.9965423, 0.9945387, 0.997760296, 0.996086717, 0.995607436, 0.993844092, 0.9970445, 0.9944199, 0.997800171, 0.996062934, 0.995137811, 0.994543314, 0.9965681, 0.99435407, 0.99778831, 0.996223688, 0.995685041, 0.993963182, 0.9967805, 0.9945781, 0.997621953, 0.99572289, 0.995241821, 0.994300842, 0.996536, 0.9945592, 0.997761726, 0.996078432, 0.995615363, 0.993900657, 0.9970413, 0.994417, 0.997792244, 0.996036053, 0.995111048, 0.994579017, 0.9965842, 0.99431896, 0.997788668, 0.996212423, 0.995702803, 0.994003773, 0.9968111, 0.99456584, 0.997619808, 0.995719552, 0.99526453, 0.994346201, 0.99655414, 0.99452513, 0.997769833, 0.996066689, 0.99560982, 0.993902266, 0.9970573, 0.9943737, 0.997795105, 0.996036649, 0.995116472, 0.994568408, 0.9965875, 0.99429667, 0.997787476, 0.996195734, 0.995669246, 0.993986487, 0.99680316, 0.9945196, 0.997623742, 0.995715916, 0.995238304, 0.994328499, 0.9965574, 0.9945096, 0.997768044, 0.996052861, 0.995613813, 0.993942559, 0.9970579, 0.9943878, 0.99780339, 0.99603039, 0.995121658, 0.994609952, 0.99660987, 0.99431217, 0.997786999, 0.996187508, 0.995740354, 0.994047999, 0.99683195, 0.99454635, 0.997632384, 0.995685279, 0.995275378, 0.994380713, 0.9965746, 0.9944963, 0.997774184, 0.996057928, 0.995623052, 0.993920565, 0.9970681, 0.994341, 0.997815728, 0.996052742, 0.995142043, 0.994627416, 0.99660325, 0.994276, 0.997793198, 0.996174216, 0.995679021, 0.994035721, 0.9968008, 0.9944775, 0.997636199, 0.995708227, 0.995254099, 0.994355619, 0.9965561, 0.99446857, 0.997774065, 0.996082425, 0.995615959, 0.993925035, 0.99704593, 0.99432355, 0.99781096, 0.996026635, 0.995109379, 0.994600117, 0.996588, 0.9942597, 0.997796893, 0.996202528, 0.995673597, 0.994038343, 0.99679863, 0.9944593, 0.997632742, 0.995689213, 0.995147765, 0.994356573, 0.9965311, 0.9943982, 0.997762799, 0.996004164, 0.995469928, 0.993878961, 0.9970311, 0.9942156, 0.997789025, 0.995980859, 0.994964778, 0.994495928, 0.99655294, 0.9941935, 0.997785807, 0.996142387, 0.995495319, 0.993876398, 0.99675363, 0.99437344, 0.997615457, 0.995621264, 0.995018244, 0.994245887, 0.9965004, 0.99439454, 0.997768283, 0.996009827, 0.995376468, 0.993795991, 0.9970022, 0.99426204, 0.997805417, 0.996018946, 0.994878411, 0.994484007, 0.9965268, 0.99421376, 0.997796774, 0.996139824, 0.995503426, 0.99392122, 0.9967757, 0.9944346, 0.997639537, 0.995642424, 0.995010436, 0.994299531, 0.9965275, 0.9944312, 0.997782648, 0.996011138, 0.995417118, 0.993850231, 0.99702734, 0.99430364, 0.997819185, 0.995931983, 0.994881928, 0.994556189, 0.99656206, 0.9942379, 0.997808516, 0.996121466, 0.995521069, 0.993988872, 0.99678785, 0.9944716, 0.997643411, 0.995607913, 0.994989932, 0.994301736, 0.99651295, 0.9944008, 0.997783601, 0.995961547, 0.995389462, 0.993868709, 0.9970161, 0.9942601, 0.99781847, 0.995948792, 0.994893849, 0.994540691, 0.9965449, 0.994207, 0.997809947, 0.996104181, 0.995532632, 0.993943632, 0.9967571, 0.99442744, 0.997650206, 0.995577633, 0.995020986, 0.994250715, 0.99649704, 0.99440926, 0.997782171, 0.995947838, 0.995393455, 0.993798077, 0.9970024, 0.994265, 0.997816324, 0.995891452, 0.99489069, 0.994491577, 0.9965216, 0.99418545, 0.997799814, 0.996034443, 0.995557308, 0.993872046, 0.99674463, 0.99439985, 0.997641504, 0.995533586, 0.995095551, 0.994203269, 0.9965018, 0.994379, 0.997775972, 0.995927036, 0.995452404, 0.993738651, 0.99700576, 0.99423516, 0.997810721, 0.995877504, 0.994971037, 0.994486928, 0.9965309, 0.9941584, 0.997801244, 0.996067166, 0.995498955, 0.993820906, 0.996738, 0.99436694, 0.997634888, 0.995507002, 0.995033145, 0.994178832, 0.9964663, 0.99436426, 0.997770429, 0.995928109, 0.995432198, 0.993764162, 0.9969915, 0.99420136, 0.997805059, 0.995893478, 0.994909823, 0.994469762, 0.9965225, 0.99413186, 0.997794151, 0.996066332, 0.995513737, 0.993873179, 0.99674076, 0.9943317, 0.997635245, 0.995518684, 0.994986296, 0.994203389, 0.99647397, 0.9943227, 0.997773111, 0.99590838, 0.995389342, 0.993776977, 0.9969908, 0.99418366, 0.997805655, 0.995871723, 0.994921386, 0.994456291, 0.9965218, 0.99410665, 0.997798145, 0.996063054, 0.995552123, 0.993885815, 0.9967392, 0.994351, 0.997643888, 0.995552123, 0.99507302, 0.994241178, 0.9964999, 0.9943731, 0.997781932, 0.99596405, 0.995440841, 0.993792295, 0.99700445, 0.9941757, 0.997808516, 0.995932102, 0.994879007, 0.994498134, 0.99654454, 0.99411327, 0.997803509, 0.996138513, 0.995538175, 0.993920803, 0.9967579, 0.99432665, 0.997648537, 0.995654821, 0.995063484, 0.994275749, 0.9965031, 0.99433875, 0.997784734, 0.996038079, 0.995475471, 0.993832231, 0.99700457, 0.99417853, 0.997820973, 0.995998919, 0.994952619, 0.994522214, 0.99654794, 0.9941495, 0.997807682, 0.996157408, 0.99555558, 0.993925393, 0.9967585, 0.9943285, 0.997642457, 0.995607793, 0.995060027, 0.994246364, 0.9964838, 0.9943232, 0.997783363, 0.995991588, 0.995442867, 0.993837416, 0.997004, 0.99421704, 0.997803271, 0.99593246, 0.99488759, 0.994542003, 0.9965114, 0.99407613, 0.997793674, 0.996074498, 0.995530486, 0.994020998, 0.9967506, 0.9943058, 0.997621477, 0.995570183, 0.995079756, 0.994373202, 0.9965096, 0.9943222, 0.997758389, 0.995925844, 0.995424867, 0.993867874, 0.9970143, 0.99415576, 0.997791767, 0.99590826, 0.994905412, 0.9945544, 0.9965449, 0.9940992, 0.997778356, 0.996071458, 0.995564878, 0.994015098, 0.99676526, 0.994286, 0.997602165, 0.995577395, 0.995112419, 0.994411528, 0.9964948, 0.99430543, 0.997746289, 0.995961547, 0.995498598, 0.993991554, 0.99701715, 0.9941468, 0.997773588, 0.995911658, 0.994895518, 0.9946841, 0.9965496, 0.9941099, 0.997777998, 0.996112943, 0.995509446, 0.994114995, 0.9967595, 0.99431294, 0.997609615, 0.995602012, 0.994992375, 0.994351268, 0.9964923, 0.99429613, 0.997747838, 0.995961905, 0.995394528, 0.993888497, 0.9969836, 0.99413246, 0.997781932, 0.99591428, 0.994852781, 0.994578898, 0.9965204, 0.9940705, 0.997763157, 0.996131063, 0.995517254, 0.994091928, 0.99675494, 0.9943392, 0.997605085, 0.995629072, 0.995116591, 0.994386733, 0.9965005, 0.99435246, 0.997739553, 0.995979071, 0.995455623, 0.993900418, 0.99697894, 0.99416685, 0.997769475, 0.99593854, 0.994840562, 0.994603813, 0.99652344, 0.99412394, 0.997770071, 0.996153772, 0.995528638, 0.994031727, 0.9967488, 0.9943278, 0.997601092, 0.995675266, 0.995082676, 0.994335949, 0.99650204, 0.9943199, 0.997745454, 0.996034801, 0.99546361, 0.993967414, 0.99702233, 0.99421835, 0.997778237, 0.996006131, 0.994953692, 0.99467206, 0.9965484, 0.9941236, 0.997769237, 0.996158481, 0.99552685, 0.99409014, 0.9967656, 0.994352, 0.997600257, 0.99564451, 0.995030522, 0.994388998, 0.99650854, 0.9943374, 0.997742295, 0.996017992, 0.995404601, 0.993948102, 0.99700636, 0.99420786, 0.997779548, 0.995990098, 0.994880795, 0.994642973, 0.99653894, 0.9941459, 0.997761369, 0.996144533, 0.995502174, 0.994118512, 0.9967565, 0.9943501, 0.997595012, 0.995672762, 0.995064855, 0.994409502, 0.99650985, 0.9943422, 0.997733593, 0.996036053, 0.995438933, 0.993975639, 0.9970138, 0.994215, 0.997768402, 0.995985568, 0.994938493, 0.994668901, 0.9965503, 0.9941443, 0.997753799, 0.996157289, 0.995551765, 0.994082987, 0.9967662, 0.9943883, 0.997586012, 0.995644033, 0.995080113, 0.994388163, 0.9964959, 0.9943568, 0.997724116, 0.995998442, 0.995472491, 0.993943036, 0.996997833, 0.994213641, 0.997766614, 0.995967746, 0.994946003, 0.994649112, 0.9965249, 0.99415344, 0.997752964, 0.996146441, 0.995559454, 0.994078457, 0.99675244, 0.99434847, 0.997585893, 0.995652437, 0.995094359, 0.994406998, 0.99649364, 0.9943501, 0.9977265, 0.996015847, 0.995459259, 0.993969798, 0.9969951, 0.99421585, 0.997767925, 0.995982885, 0.994968116, 0.994657218, 0.99652284, 0.9941335, 0.997753799, 0.996135533, 0.995550692, 0.994093776, 0.9967341, 0.99434316, 0.997582436, 0.995591342, 0.99505651, 0.994445086, 0.99649954, 0.99433714, 0.997723401, 0.995975673, 0.995484889, 0.99402833, 0.99700266, 0.99422103, 0.99776125, 0.995952964, 0.994942129, 0.994653821, 0.99654645, 0.99416816, 0.997748077, 0.996134937, 0.995577276, 0.994093537, 0.99676895, 0.994368, 0.997589827, 0.995625019, 0.995054841, 0.994381666, 0.9964974, 0.99432415, 0.997729599, 0.995984018, 0.995427251, 0.993935168, 0.9969969, 0.9941871, 0.99776423, 0.995969713, 0.994903445, 0.994623363, 0.9965256, 0.994131, 0.997753203, 0.996124208, 0.995525539, 0.994073749, 0.9967505, 0.9943838, 0.997591197, 0.995595515, 0.995067358, 0.994379222, 0.996491, 0.9943653, 0.997726619, 0.995987952, 0.995441914, 0.993946433, 0.9969993, 0.99423873, 0.997753441, 0.995964646, 0.994925857, 0.994650245, 0.9965454, 0.9941468, 0.997749031, 0.996120393, 0.995517492, 0.994057417, 0.9967325, 0.99437755, 0.997573555, 0.995607316, 0.995038807, 0.994349122, 0.9964539, 0.99432933, 0.997708678, 0.995932221, 0.99537164, 0.993889332, 0.9969704, 0.99420524, 0.997746527, 0.995902359, 0.994812906, 0.994585514, 0.99648714, 0.99412197, 0.99773705, 0.99608171, 0.995454907, 0.994015813, 0.99668163, 0.9943145, 0.997566283, 0.995511115, 0.994981289, 0.994309664, 0.99642867, 0.9942901, 0.997711062, 0.995898426, 0.995375156, 0.993868351, 0.9969536, 0.9941736, 0.997745693, 0.995889425, 0.994887114, 0.99458611, 0.99647695, 0.9940679, 0.997720182, 0.996072531, 0.99543339, 0.993972242, 0.9966851, 0.99430376, 0.997566879, 0.995491862, 0.994917691, 0.994299412, 0.9964759, 0.99429613, 0.997722685, 0.995948553, 0.995526493, 0.99394387, 0.99700904, 0.994225, 0.997755349, 0.9959144, 0.994965732, 0.994594634, 0.996554, 0.9941584, 0.997740984, 0.996121109, 0.995603025, 0.994045019, 0.99675083, 0.99438536, 0.997566998, 0.995614052, 0.995147884, 0.994339466, 0.99650097, 0.99437046, 0.997701705, 0.995959342, 0.995536149, 0.993914425, 0.997017026, 0.994266391, 0.997743845, 0.995954454, 0.995046318, 0.994612992, 0.9965476, 0.9941632, 0.99773562, 0.99612087, 0.995646417, 0.994055748, 0.99676096, 0.99439454, 0.997567236, 0.995594442, 0.995193422, 0.994408548, 0.9965243, 0.9943818, 0.997715116, 0.995989263, 0.995550692, 0.993943274, 0.9970227, 0.99426144, 0.997748911, 0.995948434, 0.995066285, 0.994633079, 0.99656713, 0.9941794, 0.997739315, 0.996133089, 0.995658576, 0.994103134, 0.996795, 0.99439406, 0.997575581, 0.995599985, 0.995179713, 0.994418442, 0.99654394, 0.9943918, 0.997727334, 0.995993972, 0.995539486, 0.993949413, 0.99703443, 0.99425155, 0.997763515, 0.995961249, 0.995035827, 0.994626462, 0.9965785, 0.99417263, 0.997751057, 0.996118128, 0.995626688, 0.994053066, 0.9967974, 0.99437636, 0.997583508, 0.995608151, 0.995138168, 0.994382262, 0.9965218, 0.9943779, 0.997731268, 0.995993614, 0.995524108, 0.993967652, 0.9970349, 0.9942612, 0.997758627, 0.99595201, 0.995027244, 0.994668305, 0.99658597, 0.99420786, 0.997751534, 0.996135771, 0.995639563, 0.994109333, 0.99679995, 0.99444216, 0.997581244, 0.995620549, 0.995179832, 0.994446158, 0.99654514, 0.9944493, 0.997723043, 0.996014297, 0.995552957, 0.993990719, 0.9970504, 0.9943088, 0.997762442, 0.995971024, 0.995050251, 0.994673848, 0.9965754, 0.99421716, 0.997748911, 0.996152222, 0.995645821, 0.994105816, 0.99678266, 0.9944241, 0.99758172, 0.995632827, 0.995195329, 0.994421542, 0.9965334, 0.99440515, 0.997723162, 0.996022463, 0.995563447, 0.993996978, 0.99703383, 0.99428433, 0.997762442, 0.99597472, 0.995067954, 0.994664907, 0.9965713, 0.9942175, 0.997750938, 0.996159077, 0.995651126, 0.994062722, 0.99678326, 0.99442965, 0.997584581, 0.995609701, 0.995189786, 0.994406343, 0.9965274, 0.99442047, 0.997722328, 0.996008515, 0.995571852, 0.993977189, 0.9970395, 0.9943011, 0.997763634, 0.995989501, 0.995101094, 0.994664431, 0.9965821, 0.99421304, 0.997754514, 0.996150792, 0.995669007, 0.994105339, 0.99680233, 0.994456649, 0.997585893, 0.995648444, 0.995242655, 0.994436741, 0.996552706, 0.994446874, 0.99773252, 0.996039867, 0.99562031, 0.994011104, 0.99705327, 0.9943343, 0.997769475, 0.996009827, 0.995140195, 0.994691432, 0.996591985, 0.994244516, 0.997755468, 0.996180832, 0.995698988, 0.994099796, 0.996801496, 0.994460642, 0.997588277, 0.995675385, 0.995268524, 0.994440615, 0.99654454, 0.994439185, 0.997728646, 0.996045768, 0.995636582, 0.994016528, 0.997039497, 0.994318247, 0.997763515, 0.996012092, 0.9951424, 0.994685054, 0.996589065, 0.994259238, 0.997752488, 0.99617815, 0.995716989, 0.994121134, 0.996790826, 0.994459033, 0.997582078, 0.995653749, 0.995256245, 0.994446397, 0.996530414, 0.994441569, 0.997730672, 0.99603337, 0.995639801, 0.994025469, 0.997047842, 0.994338095, 0.997770071, 0.996017992, 0.995142519, 0.994720817, 0.996579468, 0.994256258, 0.997754633, 0.996172071, 0.995724797, 0.994128227, 0.99679095, 0.9944934, 0.997590184, 0.995652676, 0.995275021, 0.994458437, 0.99653864, 0.9944852, 0.997732162, 0.996021986, 0.995638967, 0.994009197, 0.9970451, 0.99436116, 0.997771561, 0.995967269, 0.995170414, 0.994696259, 0.9965754, 0.9942716, 0.997754753, 0.996134579, 0.995708942, 0.994112194, 0.996772, 0.994457, 0.99758637, 0.995576203, 0.995246708, 0.994409144, 0.9965108, 0.99443674, 0.997731149, 0.995936036, 0.995626926, 0.993969679, 0.997014761, 0.994281232, 0.997770965, 0.995918512, 0.995069623, 0.994652152, 0.996557295, 0.994147897, 0.997759819, 0.996079504, 0.995647967, 0.99405694, 0.9967695, 0.9943777, 0.997586489, 0.995568335, 0.99521905, 0.99437577, 0.9965173, 0.99436456, 0.997729003, 0.995932221, 0.99553674, 0.99394315, 0.9970335, 0.99421847, 0.997769475, 0.995922327, 0.995009899, 0.99465096, 0.9965718, 0.9941672, 0.997760415, 0.996098518, 0.995588303, 0.994070828, 0.99678636, 0.99441206, 0.997597396, 0.995592535, 0.995152831, 0.994390965, 0.9965372, 0.9943813, 0.997743845, 0.99599123, 0.995531917, 0.993959188, 0.9970499, 0.99425536, 0.997782648, 0.995973527, 0.995046318, 0.994663239, 0.9965831, 0.9941723, 0.997772515, 0.996153295, 0.995624185, 0.994088352, 0.9967926, 0.99440515, 0.997604847, 0.995666862, 0.9951666, 0.99440587, 0.99653804, 0.99435997, 0.997744322, 0.996017396, 0.99554455, 0.99397033, 0.9970325, 0.99421066, 0.99777931, 0.995997548, 0.99503833, 0.9946741, 0.9965642, 0.99414283, 0.99777168, 0.996169031, 0.995634019, 0.994091928, 0.9967805, 0.99436694, 0.997608066, 0.995657146, 0.9951892, 0.9944333, 0.99652237, 0.99436456, 0.997745097, 0.996023417, 0.9955651, 0.99398816, 0.99702567, 0.9942433, 0.997783959, 0.995992422, 0.9950925, 0.9946753, 0.9965777, 0.99416745, 0.997765303, 0.996176243, 0.9956665, 0.9940826, 0.99678624, 0.99439394, 0.997593701, 0.995648444, 0.9952358, 0.99442625, 0.99653256, 0.9943427, 0.997741222, 0.995998204, 0.9956112, 0.9939708, 0.997031808, 0.994211972, 0.997787118, 0.995994568, 0.9951135, 0.99468213, 0.9965837, 0.994150817, 0.997775257, 0.996174097, 0.995664716, 0.994068027, 0.996792376, 0.994363546, 0.997616827, 0.995668411, 0.9952331, 0.99438936, 0.99654156, 0.994337618, 0.997757137, 0.996035814, 0.99559855, 0.9939356, 0.99704486, 0.994225, 0.997795701, 0.996005774, 0.9951237, 0.99464613, 0.996590912, 0.994138658, 0.997779787, 0.996187389, 0.995683074, 0.994057178, 0.99679947, 0.99435884, 0.997615933, 0.995679975, 0.9952488, 0.99438393, 0.9965495, 0.9943338, 0.997753799, 0.996049821, 0.9956249, 0.9939382, 0.9970477, 0.99421585, 0.997792363, 0.996019423, 0.99513537, 0.99463505, 0.99659956, 0.9941273, 0.997781694, 0.996178508, 0.9956992, 0.99405587, 0.9968104, 0.99435294, 0.997609138, 0.995679259, 0.9952666, 0.99439985, 0.99655896, 0.9943339, 0.997751057, 0.996039271, 0.9956391, 0.9939311, 0.99705315, 0.9942169, 0.997795224, 0.996008515, 0.99515957, 0.99463445, 0.9965969, 0.99416083, 0.997780502, 0.996183455, 0.9957022, 0.9940496, 0.9967996, 0.99435765, 0.997612596, 0.995678544, 0.9952514, 0.99437225, 0.996549, 0.9943257, 0.997755468, 0.996030152, 0.99560237, 0.9939288, 0.9970476, 0.99420255, 0.997793436, 0.996007681, 0.995101, 0.9946349, 0.996596515, 0.99412328, 0.997781098, 0.996170938, 0.9956767, 0.9940322, 0.99679756, 0.9943496, 0.997613311, 0.995663881, 0.99524206, 0.9943814, 0.99653506, 0.9943246, 0.997749984, 0.996041059, 0.9956059, 0.9939317, 0.9970373, 0.9941998, 0.997786403, 0.996026635, 0.99509746, 0.9946302, 0.99658906, 0.99410605, 0.997774661, 0.996183813, 0.9956279, 0.99402606, 0.9967978, 0.9943423, 0.997609496, 0.995703161, 0.9952175, 0.9943679, 0.99654645, 0.9943237, 0.997752726, 0.996064723, 0.99559724, 0.99390525, 0.9970499, 0.9942051, 0.997784495, 0.996035576, 0.99510795, 0.9946253, 0.996592, 0.99410135, 0.997774184, 0.996208191, 0.99566793, 0.99402785, 0.99679166, 0.9943138, 0.997612596, 0.995700777, 0.99519086, 0.99435717, 0.9965161, 0.99427396, 0.997749746, 0.996049821, 0.99557376, 0.993888, 0.9970356, 0.99418133, 0.997787356, 0.996021748, 0.9950864, 0.9945953, 0.9965862, 0.99408275, 0.997776091, 0.996192932, 0.99565375, 0.9940045, 0.9967996, 0.994306, 0.997610092, 0.995707989, 0.9952577, 0.9943737, 0.996545, 0.99431026, 0.997753561, 0.996051788, 0.99562114, 0.9939172, 0.99704933, 0.9942128, 0.997789741, 0.996044338, 0.99509, 0.9946104, 0.9965997, 0.99413854, 0.99777168, 0.996204615, 0.9956468, 0.9940092, 0.99680126, 0.9943864, 0.997603893, 0.995689929, 0.9952098, 0.9943485, 0.9965599, 0.9943463, 0.997744203, 0.996064603, 0.9955983, 0.99389654, 0.9970566, 0.99423176, 0.997786522, 0.996046126, 0.9951178, 0.9946026, 0.99660337, 0.9941636, 0.99777478, 0.996202886, 0.995666, 0.9940099, 0.99680644, 0.9943785, 0.997608304, 0.995688617, 0.9951899, 0.9943344, 0.9965587, 0.9943443, 0.997749269, 0.996039152, 0.99555606, 0.9938747, 0.99705184, 0.9942215, 0.997785449, 0.99602735, 0.9950789, 0.9945955, 0.99660903, 0.9941437, 0.997772872, 0.996193767, 0.995658, 0.9939901, 0.9968141, 0.9943615, 0.997605085, 0.995692611, 0.9952335, 0.9943437, 0.996565, 0.9943555, 0.997746527, 0.996057034, 0.99561, 0.993903, 0.99706537, 0.9942545, 0.997792006, 0.996035933, 0.99513626, 0.9946313, 0.9966149, 0.9941678, 0.997781336, 0.996197283, 0.995671, 0.9940281, 0.99681985, 0.99439347, 0.997616053, 0.995706797, 0.9952218, 0.99437696, 0.9965719, 0.9943753, 0.997753799, 0.996063411, 0.9955929, 0.9939184, 0.99707365, 0.99426806, 0.997791886, 0.996025443, 0.9951076, 0.9946171, 0.99661547, 0.99415565, 0.997774184, 0.996181428, 0.9956592, 0.99404234, 0.99680626, 0.99438214, 0.997612119, 0.995667815, 0.99520403, 0.9943649, 0.9965567, 0.9943516, 0.997742891, 0.996030867, 0.9955865, 0.9939218, 0.99705553, 0.9942606, 0.997777045, 0.995995045, 0.9950984, 0.9946306, 0.99661297, 0.99417794, 0.997769594, 0.996170342, 0.99563307, 0.9940386, 0.9968176, 0.99441385, 0.997602522, 0.99565649, 0.9951985, 0.9943754, 0.99657011, 0.994395018, 0.997746527, 0.996026635, 0.99555403, 0.99392384, 0.997066081, 0.994275391, 0.997782648, 0.996001065, 0.9950534, 0.9946331, 0.99661416, 0.99418616, 0.997761846, 0.996165931, 0.99558794, 0.99403065, 0.9968171, 0.99441034, 0.99759835, 0.995643377, 0.9951424, 0.9943603, 0.99657166, 0.99435043, 0.997739792, 0.996011496, 0.995514, 0.993909, 0.9970577, 0.9942249, 0.997779071, 0.995989382, 0.99502665, 0.9946249, 0.9966204, 0.9941441, 0.997769594, 0.996156037, 0.995572209, 0.993992031, 0.9968233, 0.9943554, 0.997600734, 0.995655537, 0.995151877, 0.994343042, 0.9965777, 0.99434865, 0.997748196, 0.996015251, 0.9955272, 0.9938945, 0.99707437, 0.9942267, 0.99777931, 0.995988548, 0.9950264, 0.9946055, 0.99663085, 0.9941488, 0.997769237, 0.996167004, 0.995572, 0.9940004, 0.9968364, 0.99438107, 0.997602403, 0.995672286, 0.99514204, 0.9943174, 0.99658585, 0.9943456, 0.997747004, 0.996032178, 0.995525301, 0.993888259, 0.99708015, 0.9942439, 0.997784317, 0.996003091, 0.995022595, 0.994594812, 0.99663985, 0.9941614, 0.99777168, 0.996167958, 0.9955832, 0.99398035, 0.9968311, 0.9943596, 0.997597516, 0.995663345, 0.99513215, 0.9943305, 0.99659014, 0.99434125, 0.997741222, 0.99603653, 0.9955005, 0.9938822, 0.9970759, 0.99423575, 0.99777633, 0.995981574, 0.99500537, 0.99457276, 0.99662435, 0.9941566, 0.997766495, 0.996163368, 0.9955746, 0.99397343, 0.99682885, 0.99437106, 0.997594774, 0.99566263, 0.995131314, 0.994316041, 0.9965821, 0.9943509, 0.997735262, 0.996015847, 0.995517015, 0.993849039, 0.9970733, 0.99423105, 0.997769713, 0.995976925, 0.99499273, 0.99458766, 0.9966313, 0.9941419, 0.997759104, 0.996144295, 0.995537, 0.9939622, 0.99683076, 0.9943667, 0.997590661, 0.995627403, 0.995090485, 0.994299412, 0.9965759, 0.9943355, 0.99773252, 0.995985448, 0.99548185, 0.9938526, 0.99707067, 0.99423224, 0.997770846, 0.995967388, 0.9949837, 0.9945445, 0.9966178, 0.9941385, 0.997764707, 0.996142507, 0.995543718, 0.99393034, 0.9968272, 0.99435526, 0.997593224, 0.995630682, 0.9950945, 0.99429375, 0.9965725, 0.99433124, 0.997732759, 0.99601233, 0.9954732, 0.9938436, 0.9970789, 0.99422973, 0.997766376, 0.99597472, 0.99498534, 0.9945831, 0.99663097, 0.99414754, 0.997760773, 0.996162772, 0.9955527, 0.99398804, 0.9968355, 0.9943806, 0.997591794, 0.995648563, 0.99510336, 0.9943112, 0.99657387, 0.994345, 0.997729599, 0.996012449, 0.995475829, 0.993870616, 0.99706876, 0.99423635, 0.997761726, 0.99598062, 0.99499464, 0.9945795, 0.9966177, 0.9941369, 0.997753441, 0.996163249, 0.9955285, 0.99395496, 0.996819, 0.9943621, 0.997591436, 0.995636046, 0.9950807, 0.9943046, 0.9965741, 0.99433666, 0.997729242, 0.996005237, 0.995453, 0.99384385, 0.99706465, 0.9942186, 0.997769475, 0.99597317, 0.994975388, 0.994563818, 0.9966223, 0.9941275, 0.997765541, 0.996154606, 0.995536, 0.99395895, 0.99682885, 0.99434716, 0.997595847, 0.995642781, 0.995107, 0.994324, 0.99658287, 0.99433357, 0.997742176, 0.996015489, 0.99546385, 0.9938724, 0.9970824, 0.9942155, 0.99777931, 0.995983481, 0.9949578, 0.9945868, 0.9966425, 0.9941447, 0.997773588, 0.99614346, 0.9955318, 0.99397415, 0.9968399, 0.99437994, 0.997595251, 0.995624185, 0.9950789, 0.9943218, 0.9965932, 0.99432546, 0.997742414, 0.995977402, 0.9954583, 0.99388015, 0.99708146, 0.9942017, 0.997783244, 0.995952964, 0.9949648, 0.9945926, 0.9966299, 0.9941209, 0.997767568, 0.996118367, 0.995506048, 0.993976831, 0.99682695, 0.9943355, 0.997600019, 0.99561584, 0.99507207, 0.9943251, 0.9965838, 0.9943349, 0.997741342, 0.995972693, 0.9954665, 0.99386483, 0.99708146, 0.9942296, 0.997781456, 0.995941937, 0.9949562, 0.9945927, 0.99664044, 0.99414045, 0.997772038, 0.99611944, 0.99552447, 0.9939907, 0.9968453, 0.9943773, 0.997599542, 0.995615363, 0.9950749, 0.99434054, 0.9965977, 0.99438626, 0.997746408, 0.995984256, 0.9954595, 0.993895, 0.9970908, 0.9942466, 0.997789383, 0.995954335, 0.99495524, 0.99461323, 0.9966472, 0.99416894, 0.997778952, 0.996150911, 0.99552375, 0.99400795, 0.99685234, 0.99438876, 0.997603536, 0.995621026, 0.9950681, 0.9943481, 0.99660087, 0.99437565, 0.997746885, 0.996005356, 0.9954594, 0.99391925, 0.99708325, 0.9942505, 0.997782648, 0.995955169, 0.99496984, 0.9946348, 0.99665546, 0.9941701, 0.997774422, 0.99611032, 0.995541871, 0.99402535, 0.9968445, 0.99437875, 0.997606516, 0.995621026, 0.995081425, 0.994357049, 0.9966059, 0.99436945, 0.997745574, 0.995998681, 0.99546176, 0.99390674, 0.997093916, 0.9942559, 0.997788906, 0.995954692, 0.994963825, 0.994625747, 0.996659279, 0.994157434, 0.997777522, 0.996118605, 0.995530248, 0.994022667, 0.996849239, 0.994400084, 0.99760288, 0.995618165, 0.995079517, 0.994367301, 0.996610224, 0.994388759, 0.997748435, 0.995998323, 0.995478153, 0.993916392, 0.99708974, 0.9942763, 0.997787237, 0.995990992, 0.99499416, 0.9946348, 0.99665225, 0.9941939, 0.997774422, 0.996143341, 0.99553025, 0.99401426, 0.9968538, 0.9944082, 0.997604966, 0.995633662, 0.9950694, 0.99435055, 0.99661815, 0.99439394, 0.997749269, 0.996012211, 0.99545914, 0.99391514, 0.9971064, 0.9942695, 0.997787118, 0.995968342, 0.99496585, 0.99462575, 0.99667645, 0.9941892, 0.997775733, 0.996137917, 0.9955306, 0.9940298, 0.9968748, 0.99442375, 0.997604132, 0.995621622, 0.9950821, 0.9943748, 0.9966275, 0.9944084, 0.997748315, 0.995992899, 0.99546033, 0.99392617, 0.9971181, 0.99431413, 0.997788191, 0.995961249, 0.99497306, 0.99464095, 0.99668354, 0.99420244, 0.997772515, 0.996130586, 0.99552315, 0.9940345, 0.9968688, 0.99441177, 0.997601807, 0.995642662, 0.9950917, 0.99436945, 0.9966216, 0.9943721, 0.997744739, 0.9959988, 0.99545723, 0.9938992, 0.9970997, 0.9942402, 0.997785807, 0.995981812, 0.99496585, 0.99463874, 0.9966664, 0.9941599, 0.997767329, 0.996147871, 0.99552566, 0.99400604, 0.9968489, 0.99435395, 0.997602165, 0.995637178, 0.9950638, 0.9943298, 0.99661, 0.9943297, 0.997748792, 0.996019661, 0.9954517, 0.9938732, 0.9970952, 0.99422526, 0.997779787, 0.995994687, 0.9949738, 0.9946156, 0.9966532, 0.9941342, 0.997768164, 0.99617362, 0.99553734, 0.9939878, 0.99683523, 0.99435115, 0.997595012, 0.995644391, 0.99508023, 0.9943203, 0.9966079, 0.99432474, 0.997740746, 0.996005237, 0.99543315, 0.99387133, 0.9971011, 0.9941983, 0.997782886, 0.995956481, 0.99493396, 0.9946, 0.99665296, 0.9941198, 0.997771919, 0.996135414, 0.9955242, 0.9940091, 0.99686205, 0.99435395, 0.997601926, 0.995637417, 0.99507916, 0.99433774, 0.9966293, 0.99432826, 0.997745097, 0.996003211, 0.9954577, 0.99387884, 0.99710375, 0.99421453, 0.997789264, 0.995984852, 0.99495584, 0.9946154, 0.99666876, 0.9941332, 0.99777621, 0.996163607, 0.9955155, 0.99398863, 0.99686867, 0.9943574, 0.997600377, 0.995630801, 0.9950599, 0.9943094, 0.9966162, 0.9943286, 0.997749746, 0.996017039, 0.9954348, 0.9938758, 0.9971111, 0.9942043, 0.997785687, 0.99596715, 0.9949386, 0.9945986, 0.9966769, 0.99411935, 0.997779667, 0.996165693, 0.99550676, 0.9939959, 0.99688053, 0.9943602, 0.997609615, 0.995666265, 0.9950429, 0.99432665, 0.99664396, 0.9943502, 0.997754633, 0.996006012, 0.99546623, 0.99389476, 0.99712306, 0.9942292, 0.997789502, 0.995954216, 0.99497235, 0.9945937, 0.99668473, 0.9941344, 0.997766852, 0.996026993, 0.99550945, 0.99398106, 0.9968915, 0.9943543, 0.997592986, 0.995484054, 0.99507844, 0.99432826, 0.9966498, 0.99431825, 0.997733831, 0.995880485, 0.99544734, 0.99386895, 0.99713707, 0.9942334, 0.997785568, 0.995943964, 0.9949851, 0.9946073, 0.9967019, 0.99415493, 0.997780859, 0.996115088, 0.99552023, 0.99398965, 0.9969041, 0.99436235, 0.99760288, 0.995553672, 0.9950468, 0.9943321, 0.9966568, 0.994338, 0.997743726, 0.995924711, 0.9954412, 0.9939072, 0.9971406, 0.994205, 0.997773826, 0.995903254, 0.9949667, 0.9946393, 0.99670804, 0.9941203, 0.997771561, 0.99607265, 0.9955188, 0.99402326, 0.9969016, 0.99437225, 0.997599065, 0.995554626, 0.9950827, 0.99438226, 0.9966577, 0.9943527, 0.997733831, 0.995911777, 0.995424, 0.9939263, 0.9971348, 0.9942122, 0.997779906, 0.995877504, 0.9949473, 0.99464333, 0.9967038, 0.9941561, 0.997777641, 0.996084213, 0.9955225, 0.99404866, 0.996896, 0.99435836, 0.997600734, 0.995480537, 0.9950787, 0.9943825, 0.99665195, 0.9943573, 0.997741103, 0.995896399, 0.9954737, 0.99393606, 0.9971379, 0.9942624, 0.997776806, 0.995863676, 0.9949385, 0.9946466, 0.99668944, 0.99416107, 0.99777019, 0.996097803, 0.99552554, 0.9940427, 0.99689126, 0.9943744, 0.997598588, 0.995578587, 0.9950893, 0.99438757, 0.99666506, 0.99433833, 0.997745335, 0.995987713, 0.9954496, 0.9939188, 0.99715734, 0.9941963, 0.997784376, 0.995965719, 0.9949325, 0.9946371, 0.99672073, 0.9941215, 0.997779906, 0.996147752, 0.9954998, 0.9940528, 0.99691033, 0.99435467, 0.997595847, 0.995629072, 0.9950587, 0.9944055, 0.99664885, 0.9943463, 0.99774605, 0.996011853, 0.9954199, 0.99396586, 0.99713516, 0.99421847, 0.997776687, 0.995895028, 0.9949126, 0.9946572, 0.99665844, 0.9940648, 0.997765899, 0.996114731, 0.99548656, 0.99406457, 0.9968765, 0.9943256, 0.997616291, 0.995643675, 0.9950108, 0.99437994, 0.9966539, 0.9942954, 0.997759461, 0.995994091, 0.9953937, 0.9939281, 0.9971476, 0.9941783, 0.997794986, 0.995975196, 0.99485224, 0.99465734, 0.99672735, 0.9941176, 0.997792363, 0.996178985, 0.9954712, 0.9940625, 0.9969162, 0.9943532, 0.997618496, 0.995680094, 0.9950393, 0.9944023, 0.9966707, 0.9943427, 0.997759342, 0.996034563, 0.9954185, 0.9939429, 0.99715185, 0.9941928, 0.997800052, 0.996006608, 0.9949061, 0.9946807, 0.99673575, 0.99412006, 0.997793198, 0.996159315, 0.99547297, 0.99407804, 0.9969409, 0.99432653, 0.997629046, 0.995663226, 0.995022, 0.99442, 0.996697, 0.9943217, 0.99776876, 0.996058643, 0.99540621, 0.993950069, 0.9971727, 0.99419135, 0.997806847, 0.996010661, 0.9948926, 0.9946378, 0.9967367, 0.99413234, 0.997793198, 0.996181309, 0.99546236, 0.99405444, 0.99692875, 0.9943614, 0.997629404, 0.995686948, 0.9950328, 0.99440056, 0.996683061, 0.994362593, 0.997772515, 0.996069431, 0.9954027, 0.9939622, 0.99716717, 0.9942214, 0.99780637, 0.996011972, 0.9948808, 0.99466985, 0.99673635, 0.9941328, 0.997790337, 0.996177197, 0.9954512, 0.99406624, 0.99693, 0.9943647, 0.997617304, 0.995654702, 0.9950056, 0.99441, 0.99670285, 0.99435973, 0.997764468, 0.996060431, 0.9953962, 0.9939661, 0.997172475, 0.994212687, 0.997803271, 0.996022701, 0.9948732, 0.9946873, 0.9967462, 0.99414384, 0.997794151, 0.996184647, 0.99544436, 0.9940859, 0.9969375, 0.9943639, 0.997623503, 0.995652914, 0.99499524, 0.99444324, 0.9967006, 0.9943718, 0.997769356, 0.996028602, 0.99539596, 0.99400723, 0.99717844, 0.9942544, 0.99780494, 0.995994806, 0.99489033, 0.9946977, 0.9967399, 0.99417275, 0.997794986, 0.996146798, 0.9954489, 0.9941081, 0.9969451, 0.9943767, 0.997629046, 0.995639801, 0.9949944, 0.99442303, 0.9967072, 0.9943575, 0.997766137, 0.996009231, 0.9953668, 0.9939732, 0.99717736, 0.9942295, 0.997802079, 0.995996237, 0.99486876, 0.99468213, 0.9967528, 0.9941555, 0.997797966, 0.996153057, 0.99542385, 0.99407387, 0.9969441, 0.9943773, 0.997624576, 0.995641232, 0.9949621, 0.9944147, 0.99670595, 0.99435925, 0.997767806, 0.995996356, 0.9953525, 0.99396586, 0.99717796, 0.99423426, 0.997792959, 0.995952129, 0.99482226, 0.99468625, 0.9967521, 0.99416107, 0.997792363, 0.996142983, 0.99540776, 0.9940832, 0.99695206, 0.9943873, 0.997624338, 0.995644629, 0.9949413, 0.99442494, 0.9967123, 0.9943567, 0.997765779, 0.995998204, 0.99534094, 0.99399084, 0.9971879, 0.9942301, 0.997794867, 0.995972574, 0.9948646, 0.9947206, 0.99676883, 0.9941204, 0.997785211, 0.996159673, 0.99544996, 0.99411124, 0.99694175, 0.99435973, 0.997607589, 0.995621145, 0.9950004, 0.9944478, 0.9967031, 0.99436176, 0.997750938, 0.995995522, 0.99540186, 0.9939924, 0.99718267, 0.9942193, 0.997782052, 0.995958984, 0.9949283, 0.9946994, 0.9967499, 0.9941375, 0.997779667, 0.996132255, 0.99550366, 0.99410665, 0.9969458, 0.9943802, 0.99761188, 0.995637536, 0.99505085, 0.9944439, 0.99671537, 0.9943566, 0.997756898, 0.996011257, 0.9954364, 0.9940012, 0.99718875, 0.99424404, 0.997793198, 0.995995998, 0.9949207, 0.9947051, 0.9967548, 0.99414515, 0.99778229, 0.996161342, 0.9954727, 0.9941058, 0.9969382, 0.994351, 0.997606516, 0.995630085, 0.99500895, 0.9944404, 0.9966928, 0.9943437, 0.997755945, 0.995996714, 0.9954197, 0.9939952, 0.9971818, 0.99421585, 0.997787118, 0.995959461, 0.99493444, 0.99471635, 0.9967533, 0.99414927, 0.997787356, 0.996113181, 0.995505, 0.99412864, 0.996951, 0.99438095, 0.997614622, 0.995611429, 0.9950533, 0.9944522, 0.99671656, 0.9943802, 0.99776566, 0.995998085, 0.9954287, 0.99399424, 0.9971854, 0.9942222, 0.99779284, 0.995945513, 0.9949273, 0.9946959, 0.99675685, 0.99415034, 0.997778833, 0.996134818, 0.9954928, 0.9941117, 0.996953, 0.9943744, 0.997608662, 0.995640397, 0.9950593, 0.99444795, 0.9967161, 0.99438983, 0.997757316, 0.996026754, 0.9954321, 0.99398756, 0.99718696, 0.9942507, 0.997789741, 0.995973051, 0.994925, 0.99470973, 0.9967603, 0.99416554, 0.997783005, 0.996133447, 0.99548787, 0.99412316, 0.9969589, 0.99439335, 0.997604847, 0.995624781, 0.9950388, 0.994441, 0.99671715, 0.9943784, 0.99775058, 0.995989501, 0.99541086, 0.9939824, 0.997196436, 0.994248986, 0.997782767, 0.995946109, 0.994894087, 0.994710863, 0.99677175, 0.9941694, 0.997782528, 0.996123374, 0.9954619, 0.9941185, 0.9969703, 0.9943938, 0.997616291, 0.995625734, 0.9950153, 0.99443966, 0.9967278, 0.9943923, 0.997760653, 0.995994687, 0.9953969, 0.9939958, 0.997198, 0.99424505, 0.997791529, 0.995967627, 0.99487567, 0.99470747, 0.9967648, 0.99418366, 0.997783124, 0.996126413, 0.9954583, 0.9941104, 0.99695325, 0.9943966, 0.997611165, 0.995611906, 0.9950147, 0.9944438, 0.99672157, 0.9943693, 0.997754395, 0.996008039, 0.9954132, 0.9939906, 0.99719656, 0.9942653, 0.99779284, 0.99598676, 0.9949223, 0.9947071, 0.9967771, 0.99419904, 0.997789621, 0.996157289, 0.99549305, 0.9941038, 0.9969601, 0.9943989, 0.997621715, 0.995646775, 0.99506927, 0.9944351, 0.99672425, 0.99437624, 0.997758985, 0.996001542, 0.99543303, 0.9939765, 0.9971942, 0.99424106, 0.997797012, 0.995967388, 0.9949636, 0.99469745, 0.99677354, 0.9941614, 0.997794151, 0.996131539, 0.99553084, 0.99408805, 0.99696475, 0.994379, 0.997628152, 0.995623291, 0.9950901, 0.9944248, 0.99672854, 0.9943832, 0.99777019, 0.996018469, 0.9954466, 0.9939626, 0.9972032, 0.9942391, 0.997800648, 0.995980501, 0.9949166, 0.99466866, 0.9967783, 0.9941454, 0.997791052, 0.996124804, 0.99547356, 0.9940753, 0.9969596, 0.9943706, 0.997621715, 0.995633423, 0.9950147, 0.9943996, 0.9967296, 0.99437, 0.997766018, 0.99598819, 0.9954002, 0.9939277, 0.99720556, 0.9942368, 0.997805417, 0.995941818, 0.994932473, 0.994655311, 0.9967783, 0.9941408, 0.997797132, 0.996126771, 0.995482206, 0.994048774, 0.9969692, 0.99437165, 0.997627795, 0.995629728, 0.9949667, 0.9943574, 0.9967257, 0.99436426, 0.997772276, 0.995987952, 0.9953526, 0.99390537, 0.99719644, 0.99423623, 0.997800887, 0.995947003, 0.9948758, 0.9946408, 0.9967799, 0.9941782, 0.997794032, 0.996120393, 0.99544567, 0.99406964, 0.99696875, 0.9943966, 0.997624218, 0.995635331, 0.9949681, 0.99440193, 0.99673396, 0.99439734, 0.997768164, 0.996004641, 0.99537706, 0.9939451, 0.9972033, 0.99424994, 0.997798741, 0.99597007, 0.9948626, 0.99466604, 0.99678683, 0.9941718, 0.997792006, 0.996131778, 0.99543744, 0.99406826, 0.99696356, 0.99439687, 0.997618973, 0.995624065, 0.9949625, 0.99439514, 0.9967391, 0.99439055, 0.997765779, 0.995997787, 0.9953612, 0.9939503, 0.9972132, 0.99425924, 0.99779582, 0.995979548, 0.99487275, 0.9946675, 0.9967977, 0.99419487, 0.997792244, 0.996147275, 0.99545634, 0.99408036, 0.99698406, 0.9944029, 0.997622311, 0.995643437, 0.9949872, 0.9944143, 0.99674076, 0.99437743, 0.997765422, 0.995989859, 0.9953801, 0.9939381, 0.9972137, 0.99424744, 0.997797728, 0.995958626, 0.9948697, 0.99465984, 0.9967974, 0.9941938, 0.997793913, 0.996127605, 0.9954686, 0.9940841, 0.99698144, 0.99441046, 0.997622669, 0.995611906, 0.9950132, 0.994424, 0.99674416, 0.99440575, 0.997770727, 0.995983779, 0.99539775, 0.9939685, 0.99720794, 0.99424803, 0.997803271, 0.995933652, 0.9948077, 0.9946506, 0.9967876, 0.9941586, 0.997791886, 0.99609369, 0.99541897, 0.99407154, 0.99697006, 0.99439466, 0.997624576, 0.995596409, 0.994951, 0.99441254, 0.99674076, 0.9943864, 0.997770846, 0.995953679, 0.99535203, 0.99394834, 0.9972132, 0.9942453, 0.997800171, 0.995932341, 0.9948337, 0.9946684, 0.9967914, 0.99418944, 0.997794747, 0.996087313, 0.9954111, 0.99408835, 0.9969723, 0.9944043, 0.997623026, 0.995568812, 0.99492574, 0.9943971, 0.9967404, 0.99438614, 0.997766733, 0.995951295, 0.99532783, 0.9939526, 0.9972053, 0.99423033, 0.997795939, 0.995904684, 0.9948043, 0.9946707, 0.996774733, 0.994172275, 0.997787237, 0.996091306, 0.99538237, 0.994073, 0.9969686, 0.9943725, 0.997615695, 0.995582938, 0.99489963, 0.99437743, 0.99673116, 0.9943554, 0.997763157, 0.995949745, 0.9953092, 0.9939356, 0.99720937, 0.99422467, 0.997797966, 0.995922565, 0.9947876, 0.9946517, 0.9967907, 0.9941521, 0.997789145, 0.996079504, 0.9953668, 0.99406576, 0.9969753, 0.99435765, 0.997620046, 0.995573044, 0.9948689, 0.99438626, 0.99673885, 0.9943534, 0.997766495, 0.995940149, 0.99527764, 0.9939322, 0.9972057, 0.9942193, 0.99779737, 0.995910704, 0.9947718, 0.9946408, 0.9967792, 0.9941555, 0.997790337, 0.996081114, 0.9953644, 0.99404716, 0.99696946, 0.9943686, 0.997625649, 0.995580375, 0.99490434, 0.9943708, 0.99673444, 0.9943649, 0.997766256, 0.99596405, 0.99530584, 0.99392927, 0.9972064, 0.9942274, 0.997795701, 0.995920062, 0.99478614, 0.9946274, 0.99677604, 0.99415237, 0.997791767, 0.996084571, 0.9953773, 0.9940335, 0.99697447, 0.99437153, 0.997619927, 0.995581448, 0.9949107, 0.99436635, 0.99673235, 0.99434584, 0.997767448, 0.995950103, 0.99529743, 0.9939212, 0.9972058, 0.99420524, 0.997800767, 0.995915234, 0.9948012, 0.9946308, 0.9967824, 0.9941507, 0.997793078, 0.996087432, 0.9954033, 0.99404067, 0.9969685, 0.9943679, 0.997624338, 0.995588064, 0.9949335, 0.99436945, 0.99672747, 0.9943443, 0.997766495, 0.995950818, 0.9953292, 0.9939203, 0.99720204, 0.9942098, 0.99779737, 0.995913804, 0.9948378, 0.9946484, 0.99677235, 0.9941441, 0.997795105, 0.996099949, 0.99542326, 0.99405295, 0.99696875, 0.9943733, 0.997626603, 0.995602012, 0.9949467, 0.99437356, 0.9967283, 0.99434644, 0.997769952, 0.995963931, 0.9953446, 0.9939296, 0.9972017, 0.99421114, 0.997802675, 0.995925367, 0.99483556, 0.9946373, 0.99678004, 0.9941496, 0.997800171, 0.996089518, 0.9954026, 0.994052, 0.9969618, 0.9943596, 0.99763, 0.995594919, 0.9949396, 0.99436814, 0.9967218, 0.99434406, 0.997766614, 0.995952845, 0.9953412, 0.9939306, 0.99719596, 0.99420786, 0.997800887, 0.995917916, 0.9948461, 0.9946366, 0.9967703, 0.994149, 0.997794867, 0.996094167, 0.99543124, 0.99403876, 0.9969656, 0.994369, 0.997626841, 0.995599151, 0.9949642, 0.9943684, 0.99672973, 0.9943607, 0.997769713, 0.995967269, 0.99534893, 0.99391925, 0.99719965, 0.99421304, 0.997798383, 0.995920539, 0.9948396, 0.994632, 0.9967692, 0.99412346, 0.997794271, 0.996090949, 0.9954069, 0.99404293, 0.99696094, 0.9943539, 0.997624576, 0.99558568, 0.9949485, 0.9943649, 0.99672204, 0.9943554, 0.997768641, 0.995965481, 0.9953565, 0.9939171, 0.9971932, 0.9942201, 0.99779886, 0.995934963, 0.99485505, 0.99463564, 0.9967681, 0.9941441, 0.997793913, 0.996081352, 0.9954268, 0.99402887, 0.9969606, 0.9943647, 0.997625411, 0.995589137, 0.99495643, 0.9943485, 0.9967271, 0.9943648, 0.99776876, 0.995950937, 0.9953465, 0.99390125, 0.9971993, 0.994209, 0.997801602, 0.995911539, 0.9948671, 0.9946274, 0.996772, 0.99415636, 0.997795939, 0.996094406, 0.9954294, 0.994039, 0.99696547, 0.9943555, 0.99762255, 0.995588541, 0.99498236, 0.9943561, 0.99672014, 0.9943515, 0.997767687, 0.995956838, 0.9953741, 0.99390996, 0.99719596, 0.99422586, 0.997799933, 0.995931208, 0.9948796, 0.9946231, 0.9967687, 0.9941502, 0.997786283, 0.996101022, 0.9954619, 0.9940421, 0.99696285, 0.99439263, 0.997626722, 0.9955948, 0.99500453, 0.99437803, 0.9967288, 0.9943771, 0.997770309, 0.995969951, 0.9953982, 0.9939235, 0.9972013, 0.99424046, 0.997801244, 0.99592787, 0.9948871, 0.99463314, 0.9967777, 0.99416167, 0.997796178, 0.996096492, 0.99545646, 0.9940468, 0.9969651, 0.99437994, 0.997624815, 0.995605648, 0.99499077, 0.9943712, 0.996729, 0.99435246, 0.997766495, 0.995981336, 0.99538475, 0.99391407, 0.9971967, 0.9942338, 0.997796416, 0.995945513, 0.99487674, 0.9946224, 0.9967764, 0.9941409, 0.997793078, 0.996110439, 0.9954395, 0.9940349, 0.9969579, 0.99436885, 0.997618496, 0.99561286, 0.99498427, 0.99436706, 0.9967257, 0.99435985, 0.997770548, 0.995983124, 0.9953802, 0.99390644, 0.99719524, 0.9942174, 0.997800291, 0.995927751, 0.9948877, 0.9946249, 0.99677175, 0.99414974, 0.997791886, 0.996103942, 0.99544156, 0.994025, 0.99695855, 0.99436116, 0.997624576, 0.995613217, 0.9949832, 0.994349, 0.99671644, 0.9943539, 0.997766376, 0.995993018, 0.9953859, 0.99391216, 0.99719334, 0.9942321, 0.997803032, 0.995944321, 0.99488133, 0.9946325, 0.9967695, 0.99415964, 0.997792006, 0.996105969, 0.995447, 0.99402714, 0.9969572, 0.9943891, 0.997620165, 0.99561286, 0.9949983, 0.9943602, 0.9967217, 0.99437815, 0.997762918, 0.99597162, 0.9953849, 0.99390525, 0.9971943, 0.9942484, 0.997797608, 0.995943129, 0.9948766, 0.9946195, 0.9967679, 0.9941672, 0.997787595, 0.996110559, 0.99544084, 0.99402606, 0.9969625, 0.9943902, 0.997620523, 0.995624542, 0.9949878, 0.99435514, 0.99672145, 0.9943802, 0.997763753, 0.995974004, 0.9953896, 0.99389344, 0.9971961, 0.99425006, 0.997791409, 0.995939434, 0.9948642, 0.9946096, 0.99677163, 0.9941804, 0.997784078, 0.996105373, 0.99544036, 0.9940245, 0.9969568, 0.9944036, 0.997612238, 0.99560225, 0.99498683, 0.99435824, 0.9967167, 0.9943895, 0.997753084, 0.995974004, 0.9953703, 0.9938917, 0.99719584, 0.99426514, 0.997789979, 0.995934367, 0.99488395, 0.9946178, 0.9967727, 0.9941772, 0.997784853, 0.996089995, 0.9954426, 0.99402845, 0.99696404, 0.9944089, 0.9976089, 0.995593131, 0.99499774, 0.99433875, 0.9967145, 0.9943802, 0.997752845, 0.995958865, 0.9953837, 0.99388933, 0.9971969, 0.9942536, 0.997790337, 0.995926559, 0.9948736, 0.994616, 0.9967632, 0.99418545, 0.997785211, 0.99608314, 0.9954432, 0.99402773, 0.99696225, 0.9944135, 0.997610807, 0.995605409, 0.99498534, 0.9943509, 0.9967098, 0.9943819, 0.997755587, 0.995960057, 0.995385, 0.99388677, 0.9971917, 0.99425936, 0.997788668, 0.995927632, 0.9948941, 0.99460274, 0.996765, 0.99418795, 0.997786641, 0.996093452, 0.9954542, 0.994015, 0.9969562, 0.99439526, 0.997614264, 0.995595396, 0.9949863, 0.99435294, 0.9967204, 0.9943659, 0.99776125, 0.995949864, 0.9953903, 0.9939062, 0.9971923, 0.9942538, 0.997792125, 0.995916665, 0.9948737, 0.9946109, 0.9967695, 0.994187, 0.997786641, 0.996089756, 0.99546224, 0.9940317, 0.9969553, 0.99439985, 0.997609, 0.99559724, 0.9949921, 0.9943193, 0.99672353, 0.99439144, 0.997761, 0.99596846, 0.9953832, 0.99386907, 0.99718934, 0.9942467, 0.997796893, 0.995913327, 0.99488586, 0.9945891, 0.9967818, 0.99418896, 0.997792363, 0.996092379, 0.9954531, 0.9939951, 0.9969566, 0.9943843, 0.99761945, 0.9956018, 0.9950033, 0.99431545, 0.9967217, 0.9943796, 0.9977665, 0.9959555, 0.9953886, 0.9938958, 0.9971922, 0.99423486, 0.997795, 0.9959246, 0.9948825, 0.9945971, 0.9967667, 0.99416894, 0.99779165, 0.99609697, 0.99546117, 0.99402076, 0.99695504, 0.9943761, 0.9976138, 0.99560934, 0.9949937, 0.9943398, 0.996706, 0.99435645, 0.9977647, 0.9959798, 0.99538934, 0.9938827, 0.997184, 0.99422127, 0.99779105, 0.9959526, 0.9948797, 0.99460554, 0.996763, 0.9941626, 0.9977881, 0.99612004, 0.9954541, 0.99400866, 0.9969511, 0.9943737, 0.9976184, 0.9956269, 0.99498767, 0.9943509, 0.9967139, 0.99435705, 0.9977596, 0.9959774, 0.99538046, 0.99388003, 0.9971853, 0.9942307, 0.99779165, 0.99594325, 0.99487466, 0.9946118, 0.9967558, 0.9941653, 0.9977907, 0.99612254, 0.9954425, 0.99401796, 0.99695075, 0.9943779, 0.99761695, 0.99562895, 0.99497634, 0.9943448, 0.99671173, 0.9943718, 0.99776053, 0.9959922, 0.9953808, 0.99390584, 0.997191, 0.9942505, 0.9977945, 0.99595994, 0.99487567, 0.9946277, 0.99676347, 0.9941525, 0.9977937, 0.99612063, 0.99545795, 0.9940198, 0.99695516, 0.9943818, 0.9976145, 0.9956126, 0.9949969, 0.99436224, 0.9967162, 0.9943673, 0.9977646, 0.99597895, 0.99541086, 0.99390584, 0.99719125, 0.9942419, 0.9977991, 0.9959423, 0.99491817, 0.99462104, 0.99676645, 0.9941449, 0.9978003, 0.9961109, 0.99548054, 0.9940329, 0.9969601, 0.99436975, 0.9976234, 0.99561685, 0.9950324, 0.9943655, 0.99671715, 0.99435836, 0.99777335, 0.99598867, 0.9954387, 0.9939137, 0.99719644, 0.9942321, 0.9978029, 0.99596393, 0.9949395, 0.99461997, 0.9967726, 0.99414384, 0.9977894, 0.996114, 0.9954653, 0.9940249, 0.9969602, 0.9943647, 0.997611165, 0.995605171, 0.99500173, 0.9943429, 0.9967163, 0.9943475, 0.99776006, 0.99598986, 0.9954165, 0.993907, 0.9971955, 0.9942192, 0.99780256, 0.9959618, 0.99491525, 0.9946247, 0.996775, 0.99415165, 0.99779654, 0.9961198, 0.99547875, 0.9940367, 0.99696654, 0.9943713, 0.9976222, 0.9956372, 0.9950098, 0.99435776, 0.9967246, 0.9943601, 0.9977679, 0.99600154, 0.9954093, 0.9939091, 0.9971967, 0.99423, 0.99780184, 0.9959609, 0.9949066, 0.9946243, 0.9967685, 0.99414366, 0.99779546, 0.99611884, 0.995468, 0.99403465, 0.9969568, 0.99437886, 0.99761474, 0.99563307, 0.9950275, 0.9943542, 0.9967204, 0.9943562, 0.99776256, 0.995996, 0.99539983, 0.99388874, 0.9971927, 0.99421704, 0.997794151, 0.995972812, 0.99490947, 0.9946042, 0.9967738, 0.9941328, 0.9977888, 0.9961288, 0.99546707, 0.99400747, 0.99696404, 0.9943528, 0.99761164, 0.9956387, 0.99500406, 0.99433017, 0.99672025, 0.9943602, 0.997760177, 0.995999753, 0.9954045, 0.99389696, 0.99720144, 0.994235, 0.997797728, 0.995967627, 0.99491465, 0.9946077, 0.9967744, 0.99414706, 0.99778831, 0.996128201, 0.9954739, 0.99400723, 0.99696356, 0.9943626, 0.9976131, 0.9956315, 0.9950126, 0.99433655, 0.9967147, 0.994351, 0.99776566, 0.995996475, 0.9954014, 0.99386686, 0.9971949, 0.99421644, 0.997791886, 0.99596715, 0.9948837, 0.9945932, 0.996766, 0.9941403, 0.9977843, 0.9961271, 0.9954535, 0.9940117, 0.99695706, 0.99436706, 0.99760973, 0.99561995, 0.9950161, 0.99433833, 0.9967194, 0.99435705, 0.9977603, 0.9959961, 0.99539655, 0.9938856, 0.9971949, 0.9942302, 0.997792959, 0.995966911, 0.99489963, 0.9946119, 0.9967703, 0.9941567, 0.99778986, 0.99612737, 0.9954577, 0.99401677, 0.99695855, 0.9943708, 0.99760866, 0.9956333, 0.9950028, 0.99433017, 0.9967179, 0.9943586, 0.997760415, 0.995989501, 0.9953932, 0.993871, 0.99719644, 0.9942234, 0.997792959, 0.995959222, 0.9948907, 0.9945938, 0.9967648, 0.9941573, 0.99778384, 0.996121109, 0.99545085, 0.99400157, 0.99695635, 0.9943691, 0.9976115, 0.99563247, 0.99500066, 0.99432766, 0.9967096, 0.9943451, 0.997759104, 0.995993257, 0.9953833, 0.99387294, 0.9971904, 0.9942186, 0.997790933, 0.995954037, 0.9948877, 0.9945947, 0.99676144, 0.9941488, 0.9977908, 0.9961377, 0.99545264, 0.9940122, 0.99695194, 0.9943738, 0.9976151, 0.99564266, 0.9949968, 0.9943303, 0.99671304, 0.9943485, 0.9977617, 0.99601245, 0.9953957, 0.99387085, 0.99717975, 0.99421513, 0.9978002, 0.99598795, 0.9948883, 0.994589, 0.99676144, 0.99412245, 0.9977859, 0.99614525, 0.99545205, 0.9940078, 0.9969494, 0.9943409, 0.9976119, 0.995647, 0.9949989, 0.99432254, 0.9967056, 0.99434125, 0.997760296, 0.996001542, 0.9953851, 0.99387544, 0.9971885, 0.99422526, 0.997791409, 0.995974362, 0.9948737, 0.99459213, 0.99676275, 0.9941349, 0.997786403, 0.996157646, 0.99545723, 0.9940129, 0.9969459, 0.9943647, 0.9976145, 0.9956652, 0.99501044, 0.99433947, 0.9967051, 0.9943653, 0.9977628, 0.99602115, 0.99541485, 0.99388003, 0.99718195, 0.99423283, 0.997798502, 0.995977998, 0.99491924, 0.99459565, 0.9967589, 0.99415374, 0.99778724, 0.99614704, 0.99547213, 0.9940052, 0.996947, 0.9943802, 0.9976119, 0.99565, 0.99500513, 0.99431956, 0.9967057, 0.9943654, 0.99775827, 0.9960108, 0.9953982, 0.9938711, 0.9971795, 0.9942129, 0.9977882, 0.99597657, 0.99490494, 0.9945939, 0.99675244, 0.9941526, 0.9977816, 0.99614847, 0.9954725, 0.9940025, 0.99694055, 0.994362, 0.9976045, 0.9956392, 0.99499226, 0.99431425, 0.9966977, 0.9943328, 0.99775511, 0.996006012, 0.99538225, 0.9938593, 0.99717677, 0.9941988, 0.9977825, 0.9959632, 0.9948842, 0.99457705, 0.99674344, 0.9941315, 0.99778074, 0.996122658, 0.9954491, 0.9939878, 0.9969355, 0.99435776, 0.997598827, 0.995623052, 0.9950014, 0.9943217, 0.99669206, 0.9943391, 0.99775511, 0.995989025, 0.9954027, 0.99385756, 0.9971661, 0.9942021, 0.997788072, 0.995961547, 0.9949073, 0.9946044, 0.99674076, 0.99411947, 0.997780621, 0.996126175, 0.9954708, 0.9940036, 0.99693346, 0.99433064, 0.997605205, 0.995614052, 0.99500597, 0.994348, 0.99669313, 0.9943296, 0.997752488, 0.995986998, 0.9953963, 0.9938886, 0.99716896, 0.99419004, 0.997792959, 0.995961249, 0.99489325, 0.9945925, 0.9967439, 0.99410367, 0.997780383, 0.996125579, 0.99546117, 0.99399906, 0.9969407, 0.9943222, 0.9976029, 0.99562174, 0.99498427, 0.9943237, 0.9966918, 0.9943138, 0.9977526, 0.9959994, 0.9953867, 0.993874, 0.99716717, 0.9941739, 0.99778074, 0.99595106, 0.9948895, 0.99459565, 0.99673337, 0.9941149, 0.997776449, 0.996119559, 0.99545217, 0.9940136, 0.99691796, 0.99429613, 0.997593, 0.99561465, 0.9949839, 0.9943317, 0.996687, 0.9942988, 0.997745, 0.9960071, 0.9954028, 0.993885, 0.9971721, 0.99418336, 0.997786999, 0.995967984, 0.99491286, 0.9946058, 0.9967368, 0.9941081, 0.997775733, 0.996128917, 0.9954668, 0.99399614, 0.9969246, 0.9943304, 0.9976046, 0.99563825, 0.99500453, 0.9943203, 0.996684, 0.99430764, 0.9977483, 0.9959967, 0.9953995, 0.993856, 0.9971699, 0.9941853, 0.997785926, 0.995966673, 0.9949038, 0.9945895, 0.9967452, 0.9941075, 0.997778475, 0.996132255, 0.99547297, 0.9939905, 0.99693996, 0.99433243, 0.99760216, 0.9956202, 0.9950073, 0.9943152, 0.9966893, 0.9943093, 0.9977507, 0.9959916, 0.99538755, 0.99386483, 0.9971776, 0.99417806, 0.99778265, 0.99595165, 0.9948824, 0.9945672, 0.99674153, 0.99409074, 0.997775257, 0.996124327, 0.9954446, 0.99399, 0.99693763, 0.9943227, 0.9975968, 0.995641, 0.99498224, 0.9943064, 0.99669445, 0.9943069, 0.997750103, 0.995991707, 0.9953837, 0.9938769, 0.9971756, 0.99418193, 0.99778557, 0.9959681, 0.99489504, 0.9945833, 0.9967445, 0.994105, 0.997776568, 0.996108949, 0.9954531, 0.99398696, 0.9969279, 0.99431837, 0.99760026, 0.9956179, 0.994990885, 0.994315207, 0.9966912, 0.9943127, 0.997745693, 0.995979905, 0.9953785, 0.99384624, 0.9971698, 0.99417794, 0.997781098, 0.995945871, 0.99487394, 0.9945709, 0.9967296, 0.99408156, 0.997767091, 0.996114373, 0.99545574, 0.994004, 0.9969271, 0.9943434, 0.9975937, 0.9956351, 0.99501115, 0.9943246, 0.99668616, 0.99429166, 0.997744977, 0.995999515, 0.99540055, 0.9938698, 0.99715364, 0.9941409, 0.997780144, 0.995949864, 0.99490106, 0.99461055, 0.99672675, 0.9940626, 0.997777045, 0.996127009, 0.99547297, 0.9940211, 0.9969221, 0.9942868, 0.99759763, 0.99562633, 0.9950147, 0.9943427, 0.99667335, 0.99427044, 0.99774736, 0.99599314, 0.9954205, 0.99389875, 0.99716073, 0.9941335, 0.9977769, 0.9959585, 0.99492794, 0.9946154, 0.996732, 0.99405694, 0.99777776, 0.9961354, 0.99549955, 0.99401945, 0.9969162, 0.99426675, 0.99760026, 0.9956445, 0.995037, 0.9943463, 0.9966725, 0.99427325, 0.99774855, 0.99601245, 0.99542314, 0.9938983, 0.9971565, 0.9941344, 0.9977816, 0.9959857, 0.9949384, 0.9946155, 0.99672496, 0.9940541, 0.9977717, 0.9961563, 0.99550134, 0.99402004, 0.9969247, 0.99426544, 0.9976018, 0.9956652, 0.9950439, 0.9943491, 0.9966846, 0.99427044, 0.99775094, 0.9960264, 0.9954252, 0.9938916, 0.9971603, 0.9941356, 0.99778664, 0.99595505, 0.9949342, 0.9946108, 0.9967278, 0.994059, 0.9977769, 0.9961444, 0.9955265, 0.9940468, 0.9969246, 0.9942682, 0.9975974, 0.99565196, 0.9950441, 0.9943566, 0.9966763, 0.9942716, 0.9977482, 0.99602425, 0.99544543, 0.9939025, 0.9971629, 0.99413407, 0.9977798, 0.9959752, 0.99493337, 0.9946073, 0.9967335, 0.9940606, 0.99777144, 0.9961534, 0.9955146, 0.9940323, 0.9969307, 0.9943099, 0.9975975, 0.99565566, 0.9950482, 0.99434257, 0.9966754, 0.99428964, 0.9977386, 0.9960156, 0.99543023, 0.99389184, 0.99716634, 0.99419194, 0.9977774, 0.9959928, 0.9949401, 0.9946237, 0.9967335, 0.99411243, 0.99777716, 0.9961461, 0.9955164, 0.9940292, 0.99692386, 0.99432534, 0.9975956, 0.9956273, 0.99503607, 0.9943279, 0.99667466, 0.9943039, 0.9977464, 0.99601763, 0.9954341, 0.9938874, 0.99716324, 0.99419606, 0.9977845, 0.99598855, 0.9949466, 0.9946038, 0.9967319, 0.99411714, 0.9977773, 0.9961643, 0.9954985, 0.99402875, 0.99692136, 0.99431616, 0.9975999, 0.99566376, 0.9950299, 0.9943327, 0.9966748, 0.9943268, 0.99774915, 0.99602836, 0.99542594, 0.9938798, 0.9971636, 0.9941605, 0.9977799, 0.99599266, 0.9949216, 0.9945892, 0.9967239, 0.99407375, 0.9977723, 0.99614346, 0.9954981, 0.9939994, 0.9969073, 0.9942716, 0.9975936, 0.99566627, 0.99504435, 0.9943204, 0.9966623, 0.99427855, 0.9977437, 0.99602884, 0.99543315, 0.99385816, 0.9971495, 0.994135, 0.9977769, 0.9959757, 0.9949157, 0.9945678, 0.99671304, 0.99407554, 0.9977634, 0.9961341, 0.99547523, 0.99397117, 0.99690276, 0.9942927, 0.99759454, 0.9956352, 0.9950456, 0.9943046, 0.9966634, 0.99428517, 0.99774194, 0.996009, 0.9954372, 0.9938436, 0.9971509, 0.9941536, 0.99777526, 0.9959875, 0.9949342, 0.9945631, 0.996724, 0.9940887, 0.99776125, 0.9961527, 0.9955169, 0.99397177, 0.996896, 0.9942864, 0.997575, 0.995626, 0.9950375, 0.99428034, 0.9966627, 0.99430764, 0.9977379, 0.9960512, 0.9954647, 0.99382067, 0.9971565, 0.9941923, 0.9977731, 0.99599755, 0.99495417, 0.9945937, 0.99672353, 0.994118, 0.99776137, 0.99616915, 0.99553335, 0.9940105, 0.996917, 0.99432135, 0.9975836, 0.9956904, 0.99506927, 0.99430716, 0.9966738, 0.9943081, 0.99773455, 0.9960304, 0.99545205, 0.9938414, 0.9971601, 0.99418336, 0.997773, 0.99600476, 0.9949537, 0.9945716, 0.9967173, 0.99412596, 0.99776316, 0.9961426, 0.995536149, 0.994046926, 0.9969055, 0.99434704, 0.9975902, 0.9956678, 0.99510807, 0.9943309, 0.99666965, 0.99432737, 0.9977411, 0.996027, 0.99547005, 0.99389744, 0.9971419, 0.99416345, 0.9977719, 0.99601245, 0.9949748, 0.9945781, 0.99669456, 0.9940945, 0.9977768, 0.99617, 0.9955378, 0.9940035, 0.9968664, 0.99428785, 0.9975994, 0.9956761, 0.9950652, 0.99427927, 0.99662185, 0.9942859, 0.9977429, 0.99602616, 0.99545336, 0.99385023, 0.99713016, 0.99416816, 0.9977792, 0.995991, 0.994953, 0.9945697, 0.9967013, 0.9940694, 0.99777347, 0.9961451, 0.9955124, 0.99398685, 0.9968638, 0.9942724, 0.9975683, 0.99565053, 0.9950539, 0.99427253, 0.99661523, 0.9942722, 0.9977265, 0.996011, 0.9954495, 0.99382114, 0.9971064, 0.9941419, 0.99776304, 0.9959686, 0.99496275, 0.99454045, 0.9966779, 0.99405754, 0.99776006, 0.99613214, 0.9955389, 0.99396837, 0.99686533, 0.99425334, 0.99757934, 0.9956275, 0.9950783, 0.9942722, 0.9966216, 0.9942565, 0.9977289, 0.996005, 0.9954699, 0.9938241, 0.9971186, 0.9941599, 0.99777097, 0.99598926, 0.9949827, 0.99452376, 0.9966803, 0.9940759, 0.99776876, 0.9961592, 0.9955514, 0.99395704, 0.99687743, 0.994283, 0.9975931, 0.99567527, 0.9951017, 0.9942994, 0.9966359, 0.9943152, 0.99773896, 0.99604, 0.99549705, 0.9938787, 0.9971288, 0.9941909, 0.99777156, 0.9960115, 0.995004, 0.9946112, 0.9966936, 0.99414444, 0.997764, 0.996165, 0.9955864, 0.99404234, 0.996896, 0.99433666, 0.9975769, 0.9956706, 0.99512434, 0.9943562, 0.9966509, 0.9943423, 0.9977418, 0.99605215, 0.99552876, 0.993916, 0.99713624, 0.99423355, 0.99778193, 0.99603915, 0.99502605, 0.99462444, 0.9966989, 0.9941238, 0.9977749, 0.9962159, 0.9955864, 0.9940456, 0.9968928, 0.99434173, 0.99760085, 0.9957263, 0.9951266, 0.9943748, 0.9966479, 0.9943398, 0.997755587, 0.996101379, 0.99553275, 0.99393606, 0.9971433, 0.9942129, 0.99778545, 0.9960555, 0.99504316, 0.99463826, 0.9967012, 0.994131, 0.9977787, 0.9962245, 0.99558365, 0.99406105, 0.99688727, 0.9943396, 0.9976024, 0.9957302, 0.9951418, 0.9943713, 0.99665195, 0.9943157, 0.9977551, 0.99610466, 0.9955213, 0.99392664, 0.9971476, 0.99421996, 0.99779093, 0.99607146, 0.9950298, 0.99463683, 0.99670476, 0.9941301, 0.9977835, 0.9962218, 0.9955792, 0.9940614, 0.9968953, 0.9943423, 0.99759823, 0.9957164, 0.99511105, 0.99437046, 0.9966533, 0.9943404, 0.9977458, 0.99608517, 0.9954832, 0.9939135, 0.9971396, 0.9942021, 0.99778, 0.99604106, 0.9949916, 0.994615, 0.9966981, 0.99412537, 0.9977731, 0.996213, 0.9955586, 0.99405986, 0.99689925, 0.9943349, 0.99759394, 0.9957271, 0.99511707, 0.9943707, 0.99664944, 0.9943309, 0.997743, 0.9960989, 0.99550253, 0.9939347, 0.9971444, 0.99421364, 0.997781, 0.99606764, 0.99501437, 0.9946355, 0.9967019, 0.9941434, 0.9977711, 0.99622667, 0.99558437, 0.9940501, 0.9969055, 0.9943585, 0.9975973, 0.9957497, 0.9951292, 0.99437296, 0.99665606, 0.9943391, 0.9977476, 0.9961029, 0.99551564, 0.99393183, 0.9971468, 0.99422765, 0.9977811, 0.9960615, 0.9950275, 0.9946247, 0.99670744, 0.99416023, 0.99777466, 0.99623185, 0.99557126, 0.99404764, 0.9969031, 0.9943613, 0.99760264, 0.99573094, 0.99512935, 0.99436563, 0.99665004, 0.994339, 0.9977495, 0.99607974, 0.99551606, 0.99392563, 0.99713886, 0.99421537, 0.997789, 0.9960567, 0.99502546, 0.9946315, 0.996711, 0.9941536, 0.9977816, 0.9962224, 0.9955762, 0.9940594, 0.99689484, 0.99436164, 0.99759847, 0.99574083, 0.99512756, 0.9943759, 0.9966503, 0.9943491, 0.99775416, 0.99609536, 0.99550945, 0.9939323, 0.99713707, 0.9942308, 0.9977836, 0.99606705, 0.9950181, 0.99464697, 0.99670476, 0.9941489, 0.9977835, 0.9962308, 0.99557906, 0.99407107, 0.99690133, 0.9943639, 0.997607, 0.9957397, 0.9951253, 0.99436826, 0.99664885, 0.9943264, 0.99775475, 0.99609464, 0.995501, 0.9939271, 0.9971457, 0.99419326, 0.99778795, 0.9960557, 0.99501, 0.99464685, 0.9967098, 0.99411327, 0.9977857, 0.9962173, 0.9955565, 0.9940647, 0.99691004, 0.9943475, 0.997601, 0.99571663, 0.9951313, 0.9943806, 0.9966621, 0.99433833, 0.99775296, 0.9960879, 0.9955124, 0.99393, 0.9971443, 0.9942036, 0.9977836, 0.9960461, 0.9950133, 0.9946432, 0.9967056, 0.9941314, 0.99777657, 0.99620557, 0.9955686, 0.9940561, 0.99689853, 0.9943434, 0.9975986, 0.99571854, 0.9951213, 0.99437046, 0.9966622, 0.9943437, 0.9977476, 0.9960734, 0.9955004, 0.99392587, 0.9971481, 0.99421775, 0.9977831, 0.9960465, 0.99500245, 0.99464345, 0.9967014, 0.9941454, 0.9977779, 0.9962149, 0.9955692, 0.9940724, 0.99690396, 0.99435246, 0.9975938, 0.9957282, 0.9951194, 0.9943796, 0.99665195, 0.9943304, 0.9977442, 0.99608684, 0.99550617, 0.9939417, 0.9971433, 0.99419725, 0.997783, 0.9960556, 0.9950056, 0.99464333, 0.99670154, 0.9941281, 0.9977743, 0.9962154, 0.9955761, 0.9940659, 0.9969037, 0.9943521, 0.9975955, 0.99572915, 0.9951134, 0.9943988, 0.99665004, 0.9943463, 0.9977513, 0.9960966, 0.99550027, 0.9939698, 0.9971432, 0.9942175, 0.9977846, 0.99605715, 0.9950115, 0.99465877, 0.9967018, 0.99413466, 0.9977793, 0.9962344, 0.99556255, 0.99407274, 0.996894, 0.99433887, 0.99759966, 0.9957451, 0.99512285, 0.9943971, 0.9966533, 0.9943291, 0.99775106, 0.99610233, 0.99550533, 0.993965, 0.99714786, 0.9942064, 0.9977857, 0.99606496, 0.9950239, 0.9946643, 0.9967123, 0.9941204, 0.99778, 0.9962445, 0.99559087, 0.99409604, 0.9969091, 0.994341, 0.9976023, 0.9957504, 0.99514765, 0.9944056, 0.99666625, 0.9943443, 0.9977539, 0.9961187, 0.9955295, 0.9939603, 0.99714893, 0.9941922, 0.9977875, 0.9960971, 0.9950434, 0.9946761, 0.9967182, 0.99412477, 0.99778086, 0.9962553, 0.9956055, 0.9940965, 0.99691164, 0.9943396, 0.99759537, 0.99577075, 0.99515766, 0.99441916, 0.9966605, 0.99432755, 0.997747, 0.99611795, 0.9955242, 0.9939759, 0.9971558, 0.9941898, 0.99778205, 0.9960985, 0.9950345, 0.9946728, 0.9967127, 0.9941297, 0.9977781, 0.9962584, 0.9955834, 0.9940987, 0.99690634, 0.9943245, 0.99760085, 0.9957712, 0.9951247, 0.9944129, 0.9966546, 0.99431205, 0.9977483, 0.99611795, 0.995513, 0.9939807, 0.9971475, 0.9941893, 0.9977835, 0.99607915, 0.9950152, 0.9946718, 0.99671066, 0.994103, 0.997781, 0.9962427, 0.9955714, 0.99409807, 0.9969079, 0.9943181, 0.99760014, 0.99574995, 0.9951332, 0.9944161, 0.9966634, 0.9942987, 0.99775356, 0.9961218, 0.9955094, 0.9939814, 0.99714726, 0.99419326, 0.9977817, 0.9960907, 0.99502474, 0.9946781, 0.99671006, 0.99411607, 0.99778026, 0.99624306, 0.9955758, 0.9941086, 0.9969107, 0.99433064, 0.9976038, 0.9957504, 0.9951259, 0.99441916, 0.9966665, 0.9943081, 0.9977533, 0.99608976, 0.9955148, 0.9939749, 0.9971515, 0.99418473, 0.9977876, 0.9960585, 0.9950157, 0.9946907, 0.9967212, 0.99411017, 0.9977786, 0.99622744, 0.9955793, 0.99411315, 0.9969097, 0.9943245, 0.99760014, 0.9957533, 0.995132, 0.9944307, 0.99666196, 0.9943027, 0.99774975, 0.99610573, 0.9955129, 0.9939826, 0.9971433, 0.9941765, 0.9977875, 0.9960854, 0.995014, 0.99468553, 0.9967128, 0.99411064, 0.99778277, 0.9962406, 0.9955596, 0.9941169, 0.9969119, 0.99434924, 0.9975967, 0.9957335, 0.9951122, 0.994426, 0.99666697, 0.994321, 0.9977471, 0.9960977, 0.99549234, 0.99399745, 0.9971545, 0.99420315, 0.9977836, 0.9960738, 0.9950162, 0.99469435, 0.9967134, 0.9941314, 0.9977831, 0.9962321, 0.995572, 0.9941202, 0.9969081, 0.99434847, 0.9976064, 0.9957464, 0.99511397, 0.99443024, 0.9966605, 0.99434125, 0.99775594, 0.9961042, 0.99550784, 0.9939832, 0.99714774, 0.994214, 0.9977888, 0.9960822, 0.99501646, 0.9946878, 0.99671006, 0.99415916, 0.99778545, 0.9962447, 0.9955721, 0.9941011, 0.99691164, 0.99435633, 0.99760544, 0.9957533, 0.9951237, 0.99442786, 0.9966646, 0.9943338, 0.9977538, 0.99610704, 0.9955111, 0.99399424, 0.99715257, 0.9942122, 0.9977908, 0.9960829, 0.9950234, 0.99470156, 0.99671596, 0.99414045, 0.9977844, 0.9962548, 0.99557847, 0.9941367, 0.9969108, 0.99437505, 0.99760926, 0.99575883, 0.99512756, 0.9944394, 0.9966695, 0.9943522, 0.99776053, 0.9961056, 0.9955075, 0.9940036, 0.9971576, 0.99422514, 0.997795, 0.99607414, 0.99501, 0.99470556, 0.9967123, 0.9941666, 0.9977858, 0.9962374, 0.99556476, 0.9941216, 0.9969031, 0.99434656, 0.99760675, 0.9957462, 0.99511623, 0.9944419, 0.9966606, 0.9943344, 0.9977562, 0.996108, 0.9955017, 0.99398285, 0.99714524, 0.99421895, 0.99779487, 0.9960685, 0.99501604, 0.9946742, 0.99671715, 0.99414754, 0.9977907, 0.9962517, 0.99556345, 0.9941155, 0.99690133, 0.99435776, 0.99761474, 0.9957568, 0.9951108, 0.99442166, 0.9966601, 0.9943376, 0.9977592, 0.99612457, 0.99549764, 0.99396586, 0.9971475, 0.9942051, 0.99779224, 0.9961038, 0.9950044, 0.9946629, 0.99670476, 0.99412173, 0.9977913, 0.9962596, 0.99556524, 0.99408424, 0.9968965, 0.9943468, 0.99761236, 0.9957679, 0.99510723, 0.9944049, 0.9966621, 0.9943421, 0.9977652, 0.996127, 0.9954975, 0.9939877, 0.9971413, 0.9942023, 0.99780005, 0.9960712, 0.9950074, 0.99469876, 0.99670625, 0.9941366, 0.99779403, 0.99623597, 0.9955781, 0.9941162, 0.9968927, 0.9943731, 0.9976144, 0.99575335, 0.99513286, 0.99442977, 0.99665344, 0.99435824, 0.9977627, 0.99612373, 0.99550945, 0.993989, 0.997143, 0.9942273, 0.99779814, 0.9960764, 0.995028, 0.9947044, 0.9967006, 0.99415874, 0.99779093, 0.9962548, 0.99557847, 0.9941138, 0.99689555, 0.99437046, 0.9976151, 0.9957678, 0.9951241, 0.9944327, 0.9966525, 0.99435574, 0.99776137, 0.9961348, 0.9955343, 0.9940004, 0.9971361, 0.994225, 0.9977992, 0.99609107, 0.9950617, 0.9947101, 0.99670225, 0.9941527, 0.99779224, 0.99623775, 0.99558204, 0.9941237, 0.99690217, 0.994386, 0.9976179, 0.99576426, 0.995152, 0.9944503, 0.9966594, 0.9943496, 0.99776685, 0.9961165, 0.99553466, 0.99400085, 0.997147, 0.99423885, 0.9977981, 0.99607605, 0.99504113, 0.9946978, 0.9967161, 0.9941595, 0.9977952, 0.9962367, 0.9955923, 0.9941242, 0.9969087, 0.9943748, 0.9976178, 0.9957671, 0.9951547, 0.99445474, 0.99666363, 0.99436504, 0.997766, 0.99613494, 0.9955468, 0.99402463, 0.9971508, 0.99424154, 0.9978023, 0.9960894, 0.9950389, 0.9947242, 0.99671257, 0.99418616, 0.9977945, 0.996262, 0.9956131, 0.99416035, 0.99691117, 0.99442166, 0.99761534, 0.9957871, 0.99518186, 0.99448174, 0.99666744, 0.9943904, 0.99776757, 0.9961457, 0.9955578, 0.9940381, 0.99715555, 0.99425864, 0.9977969, 0.99609697, 0.99506426, 0.99472904, 0.996714, 0.9941772, 0.9977939, 0.99626994, 0.99562466, 0.99415505, 0.99690837, 0.99437094, 0.99761415, 0.9957756, 0.9951708, 0.9944682, 0.99666095, 0.9943944, 0.9977633, 0.9961419, 0.9955532, 0.99404866, 0.9971585, 0.9942824, 0.99779886, 0.9961004, 0.99507904, 0.9947352, 0.996723, 0.9941991, 0.9977912, 0.9962722, 0.99562645, 0.99416226, 0.99692017, 0.99442786, 0.99761957, 0.99579674, 0.9951875, 0.9944761, 0.9966757, 0.9944071, 0.9977679, 0.99613094, 0.9955704, 0.99403596, 0.99716574, 0.99427444, 0.99780184, 0.99610776, 0.9950887, 0.9947438, 0.99673504, 0.99423945, 0.9977975, 0.9962624, 0.99563175, 0.9941839, 0.99692076, 0.99445206, 0.997621, 0.9957878, 0.9952004, 0.99448824, 0.9966827, 0.9944227, 0.99776804, 0.99612904, 0.99556285, 0.9940562, 0.99717295, 0.9943011, 0.99780315, 0.99610823, 0.9950932, 0.9947371, 0.9967354, 0.9942397, 0.9977976, 0.99629205, 0.99565065, 0.9941982, 0.99692327, 0.99445325, 0.99762493, 0.9958086, 0.9952076, 0.99450064, 0.9966789, 0.994413, 0.9977723, 0.99614877, 0.9955852, 0.9940653, 0.9971661, 0.9942842, 0.99780613, 0.9961199, 0.9950971, 0.99475926, 0.9967288, 0.9942274, 0.99780196, 0.9962902, 0.99564475, 0.9942036, 0.9969271, 0.994474, 0.997626, 0.99582124, 0.9952029, 0.99450827, 0.9966943, 0.99444413, 0.9977748, 0.9961545, 0.9955969, 0.99407685, 0.9971727, 0.99433476, 0.99780995, 0.9961585, 0.9951143, 0.99477094, 0.99673885, 0.9942694, 0.9978027, 0.9963078, 0.9956487, 0.9942096, 0.9969338, 0.9944492, 0.9976287, 0.99580526, 0.9951953, 0.99450135, 0.99669075, 0.9944113, 0.9977653, 0.9961538, 0.9955703, 0.9940734, 0.9971656, 0.9943099, 0.99780697, 0.99614763, 0.9950971, 0.99476266, 0.9967355, 0.994235, 0.9978011, 0.99630153, 0.9956565, 0.9942045, 0.9969313, 0.9944353, 0.9976279, 0.99582535, 0.9952234, 0.99449813, 0.9966891, 0.9944199, 0.9977763, 0.9961665, 0.9956035, 0.99405056, 0.9971771, 0.99429613, 0.99781346, 0.9961333, 0.9951331, 0.9947793, 0.99674004, 0.99425334, 0.99780923, 0.9963008, 0.9956795, 0.99419427, 0.9969337, 0.99446964, 0.9976382, 0.9958449, 0.99526143, 0.9945254, 0.9966803, 0.99445957, 0.9977842, 0.99616337, 0.9956261, 0.9940782, 0.9971698, 0.99431294, 0.99781275, 0.99613, 0.9951206, 0.9947548, 0.99673337, 0.9942579, 0.99781275, 0.9962896, 0.99567086, 0.9941996, 0.9969319, 0.99449176, 0.9976311, 0.9958062, 0.995224, 0.9945102, 0.9966832, 0.9944734, 0.9977806, 0.99616385, 0.99561036, 0.9940673, 0.9971733, 0.9943146, 0.99781585, 0.9961205, 0.9951239, 0.9947667, 0.99673563, 0.9942326, 0.99780506, 0.996289, 0.9956605, 0.99421525, 0.9969157, 0.99445266, 0.99763465, 0.99581885, 0.9952146, 0.9945155, 0.99668175, 0.9944483, 0.9977781, 0.9961773, 0.99561596, 0.9940958, 0.9971721, 0.99434006, 0.99781513, 0.9961448, 0.99512935, 0.99479, 0.9967313, 0.994259, 0.9978054, 0.9962917, 0.995664, 0.99423045, 0.99692327, 0.9944424, 0.9976331, 0.99581236, 0.9952531, 0.99453485, 0.99666977, 0.9944447, 0.99777645, 0.9961728, 0.9956291, 0.9941052, 0.9971601, 0.9943463, 0.9978137, 0.9961479, 0.9951526, 0.9947864, 0.9967179, 0.9942927, 0.997806, 0.9962943, 0.9956853, 0.9942407, 0.9969137, 0.99450874, 0.9976326, 0.99585813, 0.9952643, 0.99454236, 0.99666625, 0.9944979, 0.9977768, 0.996203, 0.99563104, 0.9940985, 0.99715793, 0.9943777, 0.9978173, 0.99615115, 0.9951591, 0.9947779, 0.9967083, 0.99430954, 0.9978137, 0.99631727, 0.9956826, 0.9942042, 0.99690324, 0.9945182, 0.99763227, 0.9958528, 0.99522823, 0.99453044, 0.9966599, 0.9944708, 0.9977738, 0.9962045, 0.9956167, 0.9940946, 0.99713886, 0.9943364, 0.9978104, 0.99615437, 0.995124, 0.9947787, 0.9966934, 0.99428374, 0.99780566, 0.9963013, 0.99565786, 0.99423045, 0.99688905, 0.9944938, 0.9976337, 0.9958394, 0.995241, 0.9945287, 0.99664223, 0.9944647, 0.9977773, 0.9961915, 0.9956315, 0.99413055, 0.9971463, 0.99432355, 0.9978084, 0.9961541, 0.9951455, 0.9947957, 0.9967065, 0.99425346, 0.99781096, 0.99630237, 0.99568415, 0.9942255, 0.9968915, 0.99446523, 0.9976299, 0.99582595, 0.9952357, 0.994555, 0.9966587, 0.99446845, 0.99777573, 0.9962089, 0.99563545, 0.994115, 0.99714, 0.9943193, 0.9978064, 0.99616605, 0.99516743, 0.9948118, 0.9967092, 0.99427277, 0.9978022, 0.996311, 0.9957057, 0.99424416, 0.9968964, 0.9944741, 0.9976273, 0.99584997, 0.99527806, 0.99455106, 0.9966527, 0.994465, 0.9977794, 0.9961867, 0.9956483, 0.99411327, 0.9971329, 0.99434304, 0.9978126, 0.9961637, 0.9951861, 0.9948142, 0.99669504, 0.9942796, 0.99780816, 0.9963303, 0.99571675, 0.9942274, 0.9968965, 0.9944891, 0.9976344, 0.9958562, 0.99527985, 0.9945466, 0.9966634, 0.9944964, 0.9977851, 0.9962046, 0.99565375, 0.9940892, 0.99715, 0.99435294, 0.9978149, 0.9961812, 0.99519, 0.9947984, 0.9967199, 0.9942988, 0.997812271, 0.996330619, 0.99571735, 0.9942285, 0.99690336, 0.99451077, 0.9976318, 0.9958398, 0.9952659, 0.99452466, 0.9966779, 0.9944846, 0.99777824, 0.99616325, 0.99563533, 0.9940883, 0.9971585, 0.9943139, 0.9978174, 0.99614936, 0.9951561, 0.99477327, 0.9967145, 0.9942327, 0.99780446, 0.996278, 0.995692253, 0.994200289, 0.9969016, 0.99444413, 0.99763715, 0.99579936, 0.99525398, 0.99449259, 0.9966493, 0.99444944, 0.9977818, 0.9961526, 0.99563485, 0.9940708, 0.99713135, 0.9942895, 0.9978144, 0.99611473, 0.9951664, 0.9947665, 0.9966981, 0.9942444, 0.99781084, 0.9962812, 0.9957141, 0.9941863, 0.996888, 0.9944464, 0.99763346, 0.99580103, 0.99527925, 0.9944934, 0.996648, 0.9944392, 0.9977835, 0.99615693, 0.99564797, 0.99404305, 0.99712664, 0.99430895, 0.9978157, 0.99613434, 0.99516934, 0.9947511, 0.99668777, 0.99425465, 0.9978138, 0.996305, 0.99569714, 0.9941893, 0.9968729, 0.9944581, 0.9976362, 0.9958085, 0.99525297, 0.9945045, 0.9966305, 0.9944207, 0.99777895, 0.99615127, 0.99562126, 0.994073, 0.9971192, 0.9942942, 0.9978132, 0.9961203, 0.9951449, 0.99476707, 0.9966857, 0.9942431, 0.9978131, 0.99628866, 0.9956813, 0.99420017, 0.99688005, 0.9944504, 0.99763036, 0.9958001, 0.9952665, 0.99450713, 0.99664116, 0.9944318, 0.99777895, 0.9961606, 0.9956236, 0.99407685, 0.9971215, 0.9942483, 0.9978048, 0.99611473, 0.995156, 0.9947372, 0.99668604, 0.9941962, 0.99780566, 0.9962863, 0.9956808, 0.99415696, 0.9968723, 0.9944294, 0.99762005, 0.99577457, 0.9952443, 0.9944846, 0.9966281, 0.9944128, 0.9977773, 0.9961557, 0.9956047, 0.9940495, 0.99712855, 0.9942761, 0.9978027, 0.9961234, 0.99512565, 0.99474615, 0.9966769, 0.99421823, 0.9977957, 0.9962804, 0.9956651, 0.99416167, 0.9968634, 0.9944153, 0.99760556, 0.99579406, 0.99523443, 0.9944939, 0.9966294, 0.9943884, 0.9977569, 0.99612606, 0.99561673, 0.9940714, 0.9971207, 0.9942386, 0.997783, 0.9961008, 0.99514526, 0.99476206, 0.9966768, 0.9941851, 0.99778014, 0.9962679, 0.9956795, 0.99420196, 0.99687624, 0.9944212, 0.99760073, 0.99581116, 0.995253861, 0.994508982, 0.996638417, 0.994390726, 0.997746766, 0.996180594, 0.995640755, 0.994077325, 0.997128427, 0.994246721, 0.997782767, 0.996144176, 0.995145738, 0.994774342, 0.996695161, 0.994198442, 0.997773707, 0.996324599, 0.9956983, 0.99423236, 0.9968843, 0.9944041, 0.9976025, 0.9958378, 0.995276, 0.99456865, 0.99665487, 0.99441093, 0.9977501, 0.9961969, 0.9956228, 0.99413633, 0.997151, 0.99427974, 0.9977835, 0.9961863, 0.9951474, 0.9948102, 0.99671054, 0.9942121, 0.9977858, 0.9963576, 0.995680571, 0.994253576, 0.996897459, 0.994431674, 0.997611761, 0.995880246, 0.995256841, 0.99456948, 0.9966616, 0.9944149, 0.9977586, 0.9962308, 0.99563247, 0.9941443, 0.99715984, 0.99429303, 0.997791052, 0.996210575, 0.99515456, 0.994809866, 0.996714711, 0.994217038, 0.997791886, 0.996367216, 0.995676935, 0.994253814, 0.996891975, 0.99443388, 0.997610569, 0.995888054, 0.99525964, 0.9945663, 0.996674657, 0.994423032, 0.997762799, 0.996233523, 0.995623827, 0.99412477, 0.997148097, 0.994267344, 0.997793794, 0.996192575, 0.995149136, 0.994822383, 0.996724129, 0.994211137, 0.99778533, 0.996353269, 0.995704591, 0.994257808, 0.996911287, 0.99441117, 0.99760735, 0.995898664, 0.995248914, 0.994574189, 0.996685445, 0.994414449, 0.997760415, 0.996235967, 0.995619595, 0.994155169, 0.997165859, 0.994289756, 0.997803032, 0.996212065, 0.995130718, 0.994876862, 0.996738613, 0.994231403, 0.997790337, 0.996372283, 0.995665669, 0.994249821, 0.996922195, 0.994434476, 0.99761534, 0.99589586, 0.99524677, 0.9945794, 0.99667573, 0.994414926, 0.9977577, 0.9962458, 0.9956308, 0.99414235, 0.9971602, 0.99431664, 0.9977937, 0.9962081, 0.9951259, 0.9948201, 0.99672747, 0.99424464, 0.9977888, 0.996357, 0.99565953, 0.9942497, 0.9969073, 0.9944446, 0.99761426, 0.9958839, 0.995235562, 0.994583964, 0.996672273, 0.9944067, 0.9977646, 0.9962206, 0.995601177, 0.994131148, 0.9971528, 0.994267, 0.99779403, 0.9961945, 0.99512345, 0.9948106, 0.9967182, 0.9942063, 0.9977931, 0.9963498, 0.99566567, 0.9942559, 0.9969054, 0.9944345, 0.997612715, 0.995880961, 0.9952449, 0.994576, 0.99667406, 0.9944149, 0.99776268, 0.996218026, 0.99562246, 0.9941362, 0.99715996, 0.99428207, 0.9977912, 0.99620014, 0.995151877, 0.994821906, 0.996721447, 0.994209468, 0.997785568, 0.996351719, 0.9956794, 0.99426204, 0.996906579, 0.994446158, 0.99760735, 0.995879531, 0.99523807, 0.99456054, 0.99667287, 0.99442035, 0.9977537, 0.99620664, 0.99561936, 0.99413306, 0.9971624, 0.9942861, 0.9977798, 0.9961741, 0.9951389, 0.99481577, 0.9967161, 0.9941951, 0.99778074, 0.996340215, 0.995677173, 0.994246602, 0.996900201, 0.994411528, 0.997602403, 0.995866656, 0.99523157, 0.9945491, 0.9966617, 0.99439454, 0.997742414, 0.996193886, 0.995599389, 0.994116306, 0.997145712, 0.994274199, 0.997776806, 0.996188164, 0.995126128, 0.994807601, 0.996715248, 0.994216204, 0.997774541, 0.996355593, 0.995664716, 0.994244397, 0.996905386, 0.994430602, 0.997600377, 0.995868623, 0.995244801, 0.9945454, 0.996653318, 0.994417131, 0.997748435, 0.996207476, 0.995608032, 0.994092405, 0.9971514, 0.9942711, 0.997778118, 0.996181905, 0.995128989, 0.994774938, 0.996705472, 0.994195461, 0.997764349, 0.996355951, 0.995649993, 0.994219542, 0.996890843, 0.994418323, 0.997597158, 0.99586165, 0.995210886, 0.99450767, 0.99665606, 0.994406581, 0.997749031, 0.996218264, 0.995607316, 0.994092643, 0.9971606, 0.9942783, 0.997779667, 0.996191382, 0.995148778, 0.994807243, 0.99671185, 0.994212568, 0.99776876, 0.996322036, 0.995695353, 0.99423945, 0.996908247, 0.994413972, 0.997595012, 0.995879054, 0.99526864, 0.9945248, 0.996657133, 0.994371653, 0.997740149, 0.996218622, 0.995639324, 0.994071782, 0.9971522, 0.9942309, 0.997779906, 0.996189237, 0.9951808, 0.9947688, 0.996706247, 0.994170964, 0.997770846, 0.996353149, 0.995717347, 0.994198442, 0.99689889, 0.994406581, 0.997594774, 0.995886862, 0.995297551, 0.994525135, 0.9966712, 0.994365275, 0.997743249, 0.996202409, 0.99564302, 0.993979216, 0.997139335, 0.994241416, 0.997778356, 0.996201217, 0.995178103, 0.994722307, 0.996703923, 0.994165182, 0.99777323, 0.996353865, 0.995721817, 0.994096637, 0.996901691, 0.994360089, 0.997596562, 0.995887101, 0.995290518, 0.994438827, 0.996659398, 0.994344413, 0.9977476, 0.996216357, 0.995682597, 0.993987203, 0.997141182, 0.994250953, 0.99777621, 0.996185482, 0.995209575, 0.994709373, 0.996699512, 0.994172037, 0.997770548, 0.996348143, 0.995750427, 0.994118869, 0.996911407, 0.994387925, 0.997588754, 0.995889664, 0.995316207, 0.994449198, 0.996655941, 0.994339108, 0.997732162, 0.996198833, 0.995670855, 0.993968248, 0.997137666, 0.994191945, 0.99776936, 0.996173, 0.99519676, 0.99465936, 0.996688604, 0.994132102, 0.997771442, 0.996324599, 0.9957275, 0.99410784, 0.9969055, 0.99431294, 0.997578681, 0.995799482, 0.9952914, 0.9944484, 0.9966377, 0.9942755, 0.9977265, 0.996142268, 0.9956548, 0.9939844, 0.9971271, 0.9941295, 0.99775666, 0.99609971, 0.9951627, 0.9946604, 0.996682, 0.9940235, 0.997747004, 0.996254921, 0.9956808, 0.99406767, 0.99688125, 0.99423105, 0.997565687, 0.995772064, 0.99524724, 0.99438536, 0.99664295, 0.99422777, 0.997719347, 0.996127248, 0.9956351, 0.9939409, 0.9971228, 0.99413043, 0.99775743, 0.99611163, 0.9951658, 0.9946735, 0.99667037, 0.99407434, 0.99775034, 0.996258, 0.99570304, 0.99407613, 0.9968767, 0.994294, 0.9975648, 0.9957692, 0.9952762, 0.9944287, 0.9966191, 0.99428195, 0.9977162, 0.99612606, 0.9956445, 0.9939708, 0.99711, 0.9941731, 0.99774975, 0.9961043, 0.9951708, 0.9946941, 0.9966563, 0.9940997, 0.99774605, 0.99623895, 0.9956997, 0.9940779, 0.9968696, 0.9943134, 0.9975641, 0.99574333, 0.9952672, 0.9944008, 0.9966331, 0.99431205, 0.9977124, 0.996105, 0.9956458, 0.993962, 0.99711984, 0.9941725, 0.9977411, 0.9960765, 0.99518436, 0.9947175, 0.99667, 0.99411774, 0.9977391, 0.9962271, 0.99571794, 0.994183, 0.9968611, 0.9943199, 0.9975598, 0.99568045, 0.99528503, 0.99446434, 0.9966028, 0.9942974, 0.99770546, 0.99604374, 0.9956529, 0.9940357, 0.99710196, 0.99415237, 0.99774086, 0.9959883, 0.9951696, 0.99474025, 0.9966518, 0.994068, 0.997738, 0.996176, 0.99570316, 0.9941595, 0.9968573, 0.9942927, 0.99755704, 0.9956855, 0.99525094, 0.9944734, 0.996612, 0.99427205, 0.99770063, 0.99604374, 0.99563235, 0.99403775, 0.9970974, 0.9941472, 0.9977361, 0.99601007, 0.9951697, 0.9947476, 0.9966461, 0.99411863, 0.9977266, 0.9961663, 0.9957023, 0.9941673, 0.9968501, 0.99431944, 0.99754816, 0.9956659, 0.99526745, 0.9944774, 0.99661404, 0.9943217, 0.99770594, 0.99603546, 0.99564904, 0.99404985, 0.9971156, 0.99421906, 0.9977475, 0.99601245, 0.99518067, 0.99475604, 0.9966498, 0.9941437, 0.99774075, 0.99618703, 0.9957184, 0.99418783, 0.996855, 0.9943497, 0.9975594, 0.99568945, 0.99529535, 0.9945018, 0.9966173, 0.9943364, 0.99770534, 0.99604875, 0.99566436, 0.9940588, 0.99709606, 0.9942036, 0.99774134, 0.99602306, 0.9951892, 0.99475074, 0.99663556, 0.99414283, 0.9977349, 0.9961879, 0.9957145, 0.99416745, 0.99684423, 0.9943548, 0.99755824, 0.99569297, 0.9952742, 0.9944761, 0.99660695, 0.9943321, 0.9977064, 0.9960518, 0.99564856, 0.99406165, 0.9970951, 0.9942141, 0.9977431, 0.9960221, 0.99519104, 0.9947537, 0.99664515, 0.9941547, 0.9977325, 0.9961741, 0.99571234, 0.9941496, 0.9968566, 0.9943754, 0.9975562, 0.9956867, 0.9952899, 0.99447125, 0.9966096, 0.9943779, 0.9977069, 0.9960402, 0.9956546, 0.99403864, 0.99710494, 0.9942413, 0.99773955, 0.99602723, 0.9951913, 0.9947366, 0.9966575, 0.9941732, 0.99773216, 0.9961868, 0.9957163, 0.99413764, 0.9968605, 0.99439216, 0.997538, 0.9957057, 0.9952801, 0.99446654, 0.9966144, 0.9943778, 0.99769634, 0.9960543, 0.9956647, 0.99402833, 0.99710494, 0.9942507, 0.9977368, 0.9960114, 0.99519676, 0.99473166, 0.9966574, 0.994158, 0.9977303, 0.9962101, 0.9957312, 0.99415636, 0.99687093, 0.9943796, 0.9975497, 0.99573046, 0.99529094, 0.9944781, 0.9966185, 0.9943567, 0.997695, 0.99604696, 0.99567795, 0.9940296, 0.9971105, 0.9942607, 0.99773467, 0.99603313, 0.99522734, 0.9947411, 0.9966544, 0.9941823, 0.9977229, 0.9962329, 0.9957514, 0.99415964, 0.99685705, 0.9943579, 0.9975319, 0.9957228, 0.9953028, 0.9944709, 0.9966055, 0.99437416, 0.9976877, 0.9960692, 0.9956886, 0.9940088, 0.99709594, 0.9942619, 0.99772984, 0.9960364, 0.9952136, 0.99472505, 0.9966499, 0.9941957, 0.9977215, 0.9961708, 0.99575514, 0.9941342, 0.99684995, 0.9943919, 0.9975393, 0.9956898, 0.9953211, 0.99443734, 0.99660844, 0.99438345, 0.9976914, 0.996046, 0.99569523, 0.99401546, 0.99709535, 0.9942703, 0.99772877, 0.9960104, 0.99523336, 0.9947155, 0.9966427, 0.99418944, 0.9977208, 0.99616194, 0.99575573, 0.9941203, 0.99684745, 0.9943929, 0.9975364, 0.99566853, 0.995311, 0.9944323, 0.9965971, 0.9943693, 0.99769104, 0.9960132, 0.995701, 0.99399143, 0.99708754, 0.9942497, 0.9977329, 0.9959966, 0.9952304, 0.9947005, 0.99663687, 0.99416685, 0.99772125, 0.99615353, 0.9957466, 0.9941117, 0.9968413, 0.99438006, 0.99753475, 0.9956474, 0.9953133, 0.9944339, 0.99660337, 0.9943843, 0.997686625, 0.9960109, 0.995706797, 0.993996024, 0.99710006, 0.9942578, 0.997735381, 0.995990992, 0.9952276, 0.9946835, 0.9966436, 0.99416447, 0.9977185, 0.99615175, 0.99575454, 0.99408567, 0.9968447, 0.9943873, 0.9975496, 0.99569947, 0.99533445, 0.9944276, 0.9965915, 0.99437344, 0.9976974, 0.99606115, 0.9957022, 0.9939954, 0.99709666, 0.99421984, 0.9977315, 0.9960079, 0.99525094, 0.99469095, 0.9966415, 0.9941369, 0.9977216, 0.9961991, 0.9958008, 0.99419934, 0.9968389, 0.99436164, 0.997542, 0.99570835, 0.9953226, 0.994428, 0.9965938, 0.99430186, 0.9976889, 0.99602824, 0.99569297, 0.99399024, 0.99709237, 0.994197, 0.99773204, 0.99599075, 0.99524724, 0.99471205, 0.99663496, 0.9941244, 0.9977264, 0.99616313, 0.99576956, 0.99412125, 0.99684674, 0.994358, 0.99754035, 0.9956854, 0.99531895, 0.99443036, 0.9965969, 0.9943164, 0.99768615, 0.99604297, 0.9956819, 0.9939854, 0.9970985, 0.9941923, 0.99771863, 0.9960258, 0.99524045, 0.9947011, 0.9966447, 0.994115, 0.9977137, 0.99620193, 0.9957455, 0.9941282, 0.9968479, 0.99433064, 0.99752814, 0.9957029, 0.99532473, 0.99445546, 0.9966059, 0.9943191, 0.99768364, 0.99605405, 0.9956938, 0.99400496, 0.9970984, 0.9941938, 0.99772114, 0.99603397, 0.99522257, 0.9947031, 0.99664897, 0.99411327, 0.9977138, 0.99620605, 0.99575764, 0.994138, 0.9968587, 0.9943392, 0.99752504, 0.9957062, 0.9953152, 0.9944371, 0.99661165, 0.9943185, 0.997684, 0.9960603, 0.9956899, 0.99400413, 0.9971048, 0.9942063, 0.99771714, 0.9960375, 0.99523973, 0.99470264, 0.9966497, 0.9941302, 0.99771, 0.99620014, 0.99574924, 0.99413586, 0.99684876, 0.99433595, 0.997530162, 0.995701969, 0.9953287, 0.99444956, 0.99661094, 0.9943186, 0.99768233, 0.99605805, 0.99569017, 0.9940029, 0.9970943, 0.99419796, 0.99771607, 0.9960277, 0.99524504, 0.9947143, 0.996646, 0.99413383, 0.9977087, 0.99618536, 0.9957621, 0.9941425, 0.99685526, 0.99435973, 0.9975248, 0.9956997, 0.9953334, 0.99446845, 0.9966158, 0.99431366, 0.9976852, 0.9960574, 0.9957051, 0.9940192, 0.9971052, 0.9941898, 0.9977208, 0.99601513, 0.99524564, 0.99473375, 0.9966515, 0.99411863, 0.9977162, 0.9961664, 0.9957699, 0.9941525, 0.9968548, 0.99435395, 0.9975308, 0.9956632, 0.9953322, 0.99447423, 0.99660844, 0.9943469, 0.99769104, 0.99601907, 0.9957034, 0.9940228, 0.9970964, 0.99425095, 0.9977303, 0.9959715, 0.99523383, 0.9947388, 0.9966443, 0.9942061, 0.9977265, 0.99614716, 0.99576676, 0.9941579, 0.9968527, 0.9944106, 0.9975434, 0.99565065, 0.99532247, 0.99447125, 0.99660975, 0.99438864, 0.9976943, 0.9960293, 0.9956939, 0.99402857, 0.99709785, 0.99427044, 0.9977227, 0.9959835, 0.99523264, 0.9947214, 0.9966455, 0.99419266, 0.9977198, 0.9961563, 0.9957549, 0.9941601, 0.99685186, 0.9944071, 0.9975426, 0.99566996, 0.9953023, 0.99447185, 0.9966082, 0.9943825, 0.9976968, 0.9960216, 0.99569154, 0.994049, 0.9971015, 0.9942864, 0.99773043, 0.9959936, 0.995226, 0.9947499, 0.99665606, 0.99419606, 0.997724, 0.99615693, 0.99574035, 0.9941732, 0.9968555, 0.99440974, 0.99753964, 0.9956766, 0.99530256, 0.994488, 0.9966107, 0.9944017, 0.99769574, 0.9960329, 0.99568224, 0.9940513, 0.99709886, 0.99429196, 0.99773324, 0.99600863, 0.9952217, 0.9947417, 0.99665064, 0.994211, 0.99772865, 0.99618524, 0.995736, 0.9941831, 0.9968484, 0.99440926, 0.9975407, 0.99568874, 0.9953162, 0.9944887, 0.9965998, 0.99437416, 0.997698, 0.99604744, 0.99569523, 0.99404764, 0.99709165, 0.99426466, 0.99773633, 0.9959786, 0.99521303, 0.99474496, 0.99663925, 0.9941805, 0.99772733, 0.9961574, 0.99574167, 0.9941798, 0.99683845, 0.9943943, 0.99755126, 0.99565786, 0.995299, 0.9944934, 0.9965983, 0.994372, 0.99770135, 0.99602425, 0.99568427, 0.99405503, 0.9970927, 0.99427617, 0.9977386, 0.9959895, 0.99523604, 0.9947634, 0.99664885, 0.99419653, 0.99772507, 0.9961579, 0.99575835, 0.99418616, 0.99684817, 0.994393, 0.9975357, 0.99566746, 0.995311, 0.9944805, 0.99660146, 0.9943648, 0.9976962, 0.9960343, 0.99569166, 0.9940568, 0.9970912, 0.994283, 0.9977331, 0.9959901, 0.9952258, 0.9947654, 0.996651, 0.99419785, 0.99772125, 0.99615294, 0.995756, 0.9941812, 0.9968436, 0.99441636, 0.9975308, 0.9956636, 0.9953185, 0.99450344, 0.9966094, 0.99436414, 0.9976896, 0.9960253, 0.9957061, 0.99405867, 0.99710053, 0.9942709, 0.9977303, 0.99598217, 0.99524325, 0.9947563, 0.99664384, 0.9941776, 0.9977204, 0.996148, 0.99577254, 0.9941666, 0.99684274, 0.99438095, 0.99753964, 0.9956559, 0.9953329, 0.9945068, 0.99659306, 0.99436224, 0.9976936, 0.99603385, 0.9957159, 0.99408364, 0.9970866, 0.9942638, 0.9977366, 0.996011, 0.99526274, 0.99476963, 0.9966313, 0.9941771, 0.9977307, 0.9961755, 0.9957782, 0.9941998, 0.9968411, 0.9943858, 0.997552, 0.99567705, 0.99534565, 0.9945249, 0.99659806, 0.99437463, 0.99770445, 0.99604106, 0.99572325, 0.9940866, 0.99709284, 0.99429256, 0.99774027, 0.99601716, 0.99526095, 0.9947771, 0.99665344, 0.994235, 0.99773824, 0.99618214, 0.9957936, 0.99420655, 0.99685407, 0.9944275, 0.99755424, 0.99569273, 0.99535275, 0.9945339, 0.99661815, 0.9944176, 0.9977047, 0.99605995, 0.9957193, 0.99408734, 0.9971059, 0.9943119, 0.9977422, 0.9960116, 0.99525297, 0.9947772, 0.99665654, 0.9942471, 0.997738, 0.9961798, 0.9957828, 0.994204, 0.9968573, 0.9944353, 0.99754924, 0.99566936, 0.9953511, 0.9945297, 0.9966133, 0.9944036, 0.9977056, 0.99603856, 0.9957222, 0.9940733, 0.99709994, 0.9943204, 0.9977445, 0.99600554, 0.9952495, 0.99477917, 0.99665785, 0.9942483, 0.9977374, 0.9961735, 0.99577546, 0.9942174, 0.99686086, 0.99444216, 0.9975569, 0.99570054, 0.99534446, 0.9945386, 0.9966144, 0.9944123, 0.99771047, 0.9960544, 0.9957301, 0.9940885, 0.9971091, 0.9943171, 0.9977451, 0.9960169, 0.99525636, 0.99479324, 0.99666756, 0.99423057, 0.99773633, 0.9961644, 0.99578816, 0.9942133, 0.9968701, 0.9944629, 0.9975594, 0.9956931, 0.99535036, 0.9945504, 0.99662775, 0.99442506, 0.9977114, 0.9960502, 0.995733, 0.99410254, 0.9971154, 0.9943238, 0.99775416, 0.9960155, 0.99525315, 0.9948001, 0.99667454, 0.99423563, 0.9977437, 0.9961885, 0.99578094, 0.99422354, 0.99687177, 0.9944535, 0.99756086, 0.9956949, 0.9953387, 0.9945425, 0.9966202, 0.9943897, 0.997714162, 0.996039033, 0.99571556, 0.9940801, 0.997088671, 0.994297743, 0.9977507, 0.99600035, 0.9952357, 0.9947728, 0.996652961, 0.994232357, 0.997742534, 0.99616313, 0.99577063, 0.994224, 0.99686, 0.99444735, 0.99757224, 0.99566936, 0.99533546, 0.9945454, 0.99661696, 0.9944066, 0.9977319, 0.99605477, 0.99574876, 0.9941321, 0.99710125, 0.99434465, 0.99776626, 0.9960025, 0.9952789, 0.994827, 0.9966568, 0.99425143, 0.9977577, 0.99616545, 0.9958021, 0.99424297, 0.99685824, 0.9944524, 0.9975815, 0.99569476, 0.99537706, 0.9945715, 0.99660444, 0.9944353, 0.9977317, 0.9960324, 0.9957466, 0.9941472, 0.9970986, 0.99433875, 0.9977652, 0.9960179, 0.9952827, 0.9948218, 0.9966582, 0.99426734, 0.997755, 0.9961681, 0.9958067, 0.99425215, 0.9968696, 0.9944775, 0.9975817, 0.9956974, 0.9953878, 0.99456406, 0.9966282, 0.99441856, 0.99772745, 0.99606353, 0.99576354, 0.9941389, 0.99710816, 0.9943317, 0.997761011, 0.99603194, 0.99529344, 0.99484444, 0.9966635, 0.994263, 0.9977563, 0.996194, 0.99582136, 0.9942618, 0.9968755, 0.9944733, 0.99757737, 0.99569935, 0.995389, 0.994588, 0.9966357, 0.9944346, 0.9977301, 0.99606824, 0.9957687, 0.9941421, 0.99712104, 0.99433607, 0.9977533, 0.9960387, 0.99532205, 0.9948271, 0.99667925, 0.99424934, 0.99774617, 0.9962142, 0.9958377, 0.9942642, 0.996874, 0.9944594, 0.99757427, 0.9956957, 0.9954138, 0.9945814, 0.99662536, 0.9944266, 0.9977126, 0.9960483, 0.9957777, 0.99416506, 0.99711156, 0.9943357, 0.99774593, 0.99599695, 0.9953121, 0.9948448, 0.9966616, 0.9942611, 0.99774677, 0.99616784, 0.9958366, 0.9942888, 0.99686843, 0.9944748, 0.99756676, 0.9956884, 0.99541306, 0.9946037, 0.9966366, 0.9944492, 0.9977175, 0.9960383, 0.99578434, 0.9941494, 0.99711084, 0.9943666, 0.997755, 0.9960103, 0.9953169, 0.99485093, 0.9966538, 0.99428797, 0.99774444, 0.99617505, 0.99582714, 0.9942664, 0.996866643, 0.994458675, 0.9975676, 0.9956729, 0.9954022, 0.99459106, 0.996614277, 0.994434953, 0.997715592, 0.996045172, 0.9957823, 0.99415106, 0.9970957, 0.9943479, 0.99775213, 0.9960084, 0.9952971, 0.9948329, 0.9966493, 0.9942472, 0.9977456, 0.9961646, 0.9958262, 0.99428433, 0.9968671, 0.99447954, 0.99756444, 0.99569225, 0.99539524, 0.9946289, 0.99663, 0.9944352, 0.997710943, 0.996030152, 0.99575347, 0.9941923, 0.9971161, 0.9943639, 0.997744977, 0.996001899, 0.9953087, 0.99487406, 0.9966773, 0.99427986, 0.9977367, 0.9961723, 0.99583554, 0.9943204, 0.996876, 0.99447846, 0.9975606, 0.99566543, 0.9954099, 0.99462456, 0.99663675, 0.9944411, 0.99771726, 0.9960336, 0.99577546, 0.9941888, 0.9971175, 0.994356, 0.997747242, 0.995998442, 0.9953161, 0.99486345, 0.99667287, 0.9942748, 0.99774134, 0.99616736, 0.99583817, 0.9943028, 0.99687636, 0.99447566, 0.9975637, 0.99566746, 0.9954091, 0.99459755, 0.9966351, 0.9944305, 0.9977144, 0.9960306, 0.995777, 0.99415237, 0.99712247, 0.9943469, 0.99774474, 0.99600047, 0.995318, 0.9948397, 0.99667335, 0.99427974, 0.9977441, 0.9961618, 0.99584156, 0.9942824, 0.9968773, 0.9944861, 0.9975684, 0.9956587, 0.9954081, 0.9945977, 0.9966275, 0.9944431, 0.99771225, 0.9960303, 0.9957788, 0.99415106, 0.997116804, 0.994357169, 0.99775094, 0.9959793, 0.99530894, 0.99483466, 0.9966608, 0.9942771, 0.99773777, 0.99614525, 0.99582386, 0.994267, 0.9968695, 0.9944807, 0.9975616, 0.9956599, 0.99540126, 0.9945894, 0.99663097, 0.9944418, 0.99771214, 0.99602956, 0.9957735, 0.9941601, 0.99711764, 0.99435765, 0.9977496, 0.99598557, 0.9953027, 0.99485105, 0.9966763, 0.99427736, 0.9977456, 0.9961658, 0.99582905, 0.9942929, 0.99686915, 0.9944792, 0.9975655, 0.9956711, 0.99540234, 0.9946, 0.9966351, 0.9944459, 0.99771106, 0.9960298, 0.9957729, 0.99416155, 0.9971174, 0.9943648, 0.99775034, 0.99599516, 0.99530643, 0.99485505, 0.99667263, 0.9942823, 0.9977405, 0.99614763, 0.995825, 0.99428034, 0.99687326, 0.9944776, 0.9975592, 0.9956464, 0.99539196, 0.9945986, 0.9966276, 0.9944604, 0.99771416, 0.9960161, 0.9957675, 0.9941637, 0.99711335, 0.9943632, 0.9977487, 0.99598545, 0.9953069, 0.9948442, 0.99667394, 0.99428207, 0.99774086, 0.99615246, 0.9958314, 0.9942811, 0.9968719, 0.99448234, 0.9975547, 0.99565715, 0.99539715, 0.9946006, 0.9966307, 0.99443954, 0.9977143, 0.9960293, 0.9957717, 0.99417204, 0.99711925, 0.9943595, 0.99774724, 0.9959839, 0.99530995, 0.9948471, 0.9966769, 0.99428904, 0.997738, 0.99616134, 0.99583316, 0.9943022, 0.9968724, 0.9944916, 0.9975612, 0.99565685, 0.9953984, 0.9946108, 0.9966395, 0.99445546, 0.9977108, 0.9960269, 0.9957669, 0.9941729, 0.9971174, 0.99436504, 0.9977483, 0.99599254, 0.99531186, 0.99485326, 0.9966736, 0.99428725, 0.9977373, 0.9961623, 0.99582857, 0.9942836, 0.9968772, 0.99447954, 0.99755526, 0.99566287, 0.99541014, 0.99460876, 0.99662703, 0.9944371, 0.99771035, 0.9960226, 0.995774, 0.9941647, 0.99711406, 0.9943581, 0.99774665, 0.99599504, 0.995305, 0.9948547, 0.9966713, 0.9942836, 0.99774075, 0.9961713, 0.99583095, 0.9942914, 0.99687046, 0.99448544, 0.99755484, 0.99564916, 0.9953886, 0.9945895, 0.99663275, 0.9944615, 0.9977093, 0.9960292, 0.99577075, 0.9941614, 0.9971203, 0.9943737, 0.9977445, 0.995998, 0.9953127, 0.9948456, 0.99666935, 0.99429846, 0.9977397, 0.99617034, 0.995827, 0.9942816, 0.9968734, 0.9944951, 0.99755764, 0.9956611, 0.9953985, 0.99460614, 0.9966376, 0.9944611, 0.9977095, 0.996027, 0.9957734, 0.99416673, 0.99712473, 0.9943761, 0.997747, 0.99598855, 0.99530584, 0.99484277, 0.9966767, 0.9942992, 0.9977373, 0.9961652, 0.9958335, 0.9942829, 0.9968694, 0.9945109, 0.99756074, 0.99565905, 0.99540776, 0.9945895, 0.9966342, 0.9944674, 0.99771166, 0.9960316, 0.99577963, 0.9941518, 0.99712247, 0.99439853, 0.997745, 0.99599844, 0.9953253, 0.9948523, 0.9966665, 0.99431676, 0.9977362, 0.9961801, 0.9958311, 0.994283, 0.99687922, 0.994506657, 0.997565031, 0.995663583, 0.995403886, 0.9946208, 0.99663264, 0.9944623, 0.997711182, 0.996027589, 0.99576116, 0.9941648, 0.9971155, 0.9943594, 0.997748435, 0.995990217, 0.99530584, 0.99485743, 0.996669, 0.99429184, 0.9977411, 0.99617517, 0.99582535, 0.994283, 0.9968765, 0.99449134, 0.99756926, 0.99566865, 0.9953945, 0.99458885, 0.9966235, 0.99445087, 0.997716427, 0.996048272, 0.99577558, 0.994158268, 0.9971161, 0.9943878, 0.99774903, 0.99601054, 0.9953015, 0.9948252, 0.996663034, 0.994313061, 0.99774724, 0.9961724, 0.9958234, 0.99427044, 0.996865213, 0.99451369, 0.9975707, 0.99567866, 0.99539405, 0.9946026, 0.99663097, 0.9944906, 0.99771726, 0.9960365, 0.9957669, 0.9941532, 0.997114539, 0.994410217, 0.997752368, 0.995989621, 0.99530184, 0.99484503, 0.996667087, 0.994322598, 0.99775058, 0.996182144, 0.9958229, 0.9942749, 0.9968735, 0.99453175, 0.997563362, 0.995667934, 0.9953713, 0.99460167, 0.99663997, 0.9944925, 0.99771583, 0.99603915, 0.99575007, 0.99415165, 0.99712497, 0.9944214, 0.9977532, 0.99601346, 0.9952808, 0.99484086, 0.99668044, 0.99434537, 0.99774474, 0.99617934, 0.9958081, 0.9942542, 0.9968839, 0.99453884, 0.997564316, 0.995670557, 0.9953696, 0.99456793, 0.9966372, 0.9945085, 0.997716069, 0.996032298, 0.9957466, 0.994154, 0.9971283, 0.994424, 0.9977475, 0.99599385, 0.99527717, 0.99482864, 0.9966774, 0.9943337, 0.99774194, 0.99617, 0.99580467, 0.9942678, 0.9968861, 0.99454767, 0.99756736, 0.99565977, 0.9953668, 0.9945748, 0.996643, 0.99450123, 0.9977145, 0.99603546, 0.9957478, 0.9941532, 0.9971295, 0.9944208, 0.9977476, 0.99601406, 0.99528563, 0.9948231, 0.9966775, 0.99432665, 0.9977452, 0.9961724, 0.9958151, 0.99425805, 0.9968773, 0.99455166, 0.9975636, 0.99567574, 0.9953831, 0.99458456, 0.9966414, 0.99448705, 0.9977114, 0.9960303, 0.9957693, 0.99413407, 0.99712664, 0.99442, 0.99775106, 0.9960065, 0.99530834, 0.9948317, 0.99667764, 0.9943392, 0.99774545, 0.9961901, 0.9958243, 0.9942748, 0.9968736, 0.9945397, 0.99756515, 0.99570847, 0.99539727, 0.9946019, 0.99664634, 0.99450606, 0.99772054, 0.99606365, 0.99576944, 0.99414563, 0.9971309, 0.9944353, 0.997750103, 0.996014893, 0.9953051, 0.9948112, 0.9966852, 0.9943462, 0.997746646, 0.996176004, 0.9958203, 0.9942584, 0.9968856, 0.99456215, 0.9975659, 0.9956646, 0.9953838, 0.9945689, 0.9966436, 0.99451846, 0.99771714, 0.99603915, 0.9957562, 0.9941389, 0.99712473, 0.9944334, 0.9977475, 0.9959929, 0.99529743, 0.99482507, 0.99667776, 0.99436283, 0.997747362, 0.996158957, 0.99581766, 0.99426454, 0.9968798, 0.9945567, 0.99756664, 0.99565446, 0.9953767, 0.99455816, 0.99664706, 0.9945038, 0.99771607, 0.99601245, 0.99575174, 0.99413574, 0.9971252, 0.99443614, 0.99774545, 0.99596995, 0.9952789, 0.99482554, 0.99667335, 0.994355, 0.9977361, 0.99614656, 0.99581355, 0.99426156, 0.99688065, 0.99455476, 0.99756134, 0.9956393, 0.99537987, 0.99456793, 0.9966305, 0.9945203, 0.99771273, 0.99602056, 0.995745, 0.9941373, 0.9971154, 0.9944536, 0.9977451, 0.9959696, 0.99527854, 0.99482507, 0.99667263, 0.994366, 0.99773955, 0.9961522, 0.99580824, 0.9942672, 0.99687046, 0.99457115, 0.9975606, 0.9956476, 0.9953743, 0.99457335, 0.9966357, 0.9945378, 0.99771935, 0.9959982, 0.99574083, 0.99415, 0.9971221, 0.9944546, 0.99775237, 0.9959566, 0.99527705, 0.99481976, 0.9966797, 0.99437827, 0.99774605, 0.9961437, 0.99580294, 0.99426144, 0.9968836, 0.9945768, 0.99757, 0.99564856, 0.9953624, 0.9945602, 0.9966431, 0.99454355, 0.9977185, 0.9960232, 0.99574804, 0.9941344, 0.99712056, 0.9944735, 0.9977557, 0.9959721, 0.9952845, 0.9948236, 0.9966826, 0.9943925, 0.9977481, 0.99614996, 0.9958073, 0.9942543, 0.9968804, 0.9946006, 0.9975671, 0.9956499, 0.99537337, 0.99457115, 0.99664396, 0.9945503, 0.99771583, 0.99600464, 0.9957516, 0.9941466, 0.99713147, 0.9944758, 0.9977532, 0.99596536, 0.99528575, 0.99481237, 0.9966859, 0.994387, 0.9977456, 0.99613756, 0.9958072, 0.9942433, 0.9968778, 0.9945896, 0.99756503, 0.9956358, 0.9953676, 0.99454623, 0.9966467, 0.9945484, 0.99772125, 0.99600565, 0.99573517, 0.9941099, 0.99712414, 0.99449897, 0.9977573, 0.99595094, 0.99528754, 0.99479395, 0.996682, 0.9943897, 0.99774915, 0.99612737, 0.9957926, 0.9942201, 0.9968819, 0.994589, 0.99756926, 0.99562985, 0.99536794, 0.99456465, 0.99663323, 0.99455273, 0.9977227, 0.9960148, 0.9957598, 0.99410784, 0.99712116, 0.994471, 0.9977533, 0.9959773, 0.99531907, 0.99484867, 0.9966725, 0.9943844, 0.9977476, 0.99613601, 0.9958251, 0.99425554, 0.996878, 0.9945671, 0.997575, 0.9956302, 0.99538213, 0.9946018, 0.99664116, 0.9945103, 0.99772114, 0.9959928, 0.9957592, 0.99412876, 0.99711823, 0.9944429, 0.99775356, 0.99594724, 0.99528563, 0.9948353, 0.9966679, 0.9943515, 0.997745454, 0.996146202, 0.9958241, 0.9942817, 0.99686086, 0.99455297, 0.997567952, 0.995616198, 0.9953364, 0.99454105, 0.9966255, 0.99449176, 0.99771, 0.996003, 0.99574685, 0.9941737, 0.9971138, 0.9944352, 0.99774724, 0.99598426, 0.9953063, 0.9948542, 0.99666446, 0.9943534, 0.99774325, 0.9961502, 0.995827, 0.99429256, 0.9968706, 0.9945572, 0.9975682, 0.99565965, 0.9953943, 0.99460477, 0.99662834, 0.9945286, 0.99772006, 0.99602234, 0.9957698, 0.99418867, 0.9971111, 0.9944564, 0.99775, 0.99598724, 0.99530184, 0.9948666, 0.99666864, 0.9943805, 0.9977452, 0.99616665, 0.9958419, 0.99431306, 0.9968736, 0.99458385, 0.99757224, 0.99565, 0.99540365, 0.9946276, 0.9966395, 0.99454045, 0.9977252, 0.99602747, 0.9957788, 0.9941897, 0.99711823, 0.9944603, 0.9977538, 0.99597496, 0.99531233, 0.994869, 0.9966689, 0.9943615, 0.997746885, 0.996143341, 0.9958406, 0.9943126, 0.9968707, 0.994561, 0.99757129, 0.995640993, 0.9954127, 0.99463236, 0.99662775, 0.99451005, 0.997717738, 0.996020675, 0.995774, 0.9942062, 0.99711204, 0.9944341, 0.99775815, 0.9959851, 0.9953114, 0.99488324, 0.9966768, 0.9943323, 0.9977526, 0.9961545, 0.99582785, 0.9943421, 0.9968753, 0.9945466, 0.99757355, 0.99567324, 0.99540836, 0.99462706, 0.99662715, 0.9944985, 0.99772245, 0.9960233, 0.9957747, 0.9942036, 0.99711895, 0.99441844, 0.99775755, 0.9959733, 0.995307, 0.9948578, 0.99666387, 0.9943159, 0.9977469, 0.9961456, 0.99582857, 0.99431145, 0.99686265, 0.9945249, 0.99756455, 0.99564016, 0.9954004, 0.99462587, 0.9966215, 0.9944832, 0.9977183, 0.99601054, 0.99577844, 0.994197, 0.9971119, 0.99439454, 0.9977537, 0.9959716, 0.9953223, 0.99486226, 0.9966646, 0.9943165, 0.99773884, 0.9961612, 0.9958366, 0.994304, 0.9968657, 0.9945109, 0.99756074, 0.9956509, 0.9954027, 0.9946275, 0.99662113, 0.9944512, 0.99771994, 0.99601656, 0.99578375, 0.994193, 0.9971035, 0.99436706, 0.9977539, 0.99599, 0.99532294, 0.9948658, 0.996651, 0.99428445, 0.9977475, 0.9961592, 0.9958412, 0.994311, 0.9968616, 0.9944912, 0.99756527, 0.9956474, 0.99540585, 0.99461794, 0.9966137, 0.99443746, 0.9977162, 0.996031, 0.99577796, 0.99420124, 0.997101, 0.9943678, 0.9977482, 0.9959869, 0.9953146, 0.9948606, 0.9966426, 0.9942653, 0.99774086, 0.9961553, 0.9958437, 0.9943058, 0.9968431, 0.9944746, 0.99755955, 0.99565, 0.99539983, 0.9946255, 0.99660856, 0.9944319, 0.99771655, 0.9960157, 0.9957628, 0.9941883, 0.9970902, 0.9943579, 0.9977506, 0.99597496, 0.995295, 0.9948515, 0.99665135, 0.99426335, 0.9977379, 0.99615955, 0.99582976, 0.9943132, 0.99684685, 0.99446607, 0.99755967, 0.9956424, 0.99538815, 0.99462163, 0.9966191, 0.9944312, 0.9977168, 0.9960128, 0.9957677, 0.9941782, 0.997095, 0.9943303, 0.99774593, 0.9959935, 0.9952904, 0.99484384, 0.9966516, 0.99425614, 0.9977392, 0.99615055, 0.9958197, 0.99429184, 0.9968638, 0.9944669, 0.9975599, 0.99566, 0.9953963, 0.9946118, 0.99661756, 0.9944281, 0.9977094, 0.9960121, 0.9957697, 0.99418557, 0.9970969, 0.99433535, 0.99774396, 0.9959459, 0.99528456, 0.99484146, 0.9966396, 0.9942643, 0.99773526, 0.9961379, 0.9958257, 0.99430776, 0.9968464, 0.9944821, 0.9975617, 0.99563885, 0.9953843, 0.9946313, 0.9966053, 0.9944317, 0.99772185, 0.9960026, 0.9957687, 0.9941782, 0.9971091, 0.99434453, 0.99775046, 0.9959597, 0.99530905, 0.994869, 0.9966472, 0.9942234, 0.9977324, 0.99614114, 0.9958407, 0.9943153, 0.9968531, 0.9944523, 0.9975629, 0.9956378, 0.995391, 0.994619, 0.9966012, 0.99436766, 0.99770594, 0.99600416, 0.9957626, 0.9941997, 0.99709827, 0.99434596, 0.99774534, 0.9959475, 0.9953022, 0.9948697, 0.99664044, 0.99424994, 0.9977411, 0.996132, 0.9958131, 0.99432725, 0.9968452, 0.99446326, 0.99755573, 0.99563706, 0.99538827, 0.9946163, 0.99660516, 0.9944083, 0.99770904, 0.99602115, 0.9957594, 0.99418145, 0.9970902, 0.994325, 0.9977502, 0.9959759, 0.995308, 0.9948631, 0.99663496, 0.9942045, 0.9977308, 0.9961474, 0.9958163, 0.99430716, 0.99683374, 0.99444664, 0.997554, 0.9956423, 0.99538577, 0.99463373, 0.99660146, 0.9944189, 0.99770546, 0.9960084, 0.99575824, 0.99420726, 0.9970804, 0.99431556, 0.9977361, 0.9959696, 0.99526346, 0.9948455, 0.9966493, 0.99426085, 0.9977452, 0.9961696, 0.99582595, 0.9943245, 0.9968599, 0.99446833, 0.99755436, 0.9956736, 0.9953926, 0.99462575, 0.9966274, 0.9944318, 0.99771094, 0.99603146, 0.99577725, 0.9942162, 0.99710965, 0.99434763, 0.9977465, 0.99597967, 0.9953027, 0.99487865, 0.99665904, 0.9942828, 0.997741, 0.9961636, 0.9958295, 0.9943297, 0.9968656, 0.9944857, 0.99755293, 0.9956697, 0.99538565, 0.9946407, 0.99662703, 0.99443316, 0.9977099, 0.9960312, 0.9957574, 0.99421376, 0.997113, 0.99435586, 0.9977465, 0.9960163, 0.99530256, 0.99489033, 0.9966678, 0.9942822, 0.9977441, 0.9961908, 0.99582976, 0.9943436, 0.99687326, 0.9944916, 0.99756336, 0.99569166, 0.995395, 0.99463034, 0.9966346, 0.9944378, 0.9977155, 0.9960287, 0.99575657, 0.9942087, 0.99710697, 0.994333, 0.99774677, 0.9959818, 0.9952885, 0.99489635, 0.99666035, 0.9942676, 0.99774206, 0.9961717, 0.9958256, 0.99435294, 0.9968624, 0.99447066, 0.99755776, 0.99566936, 0.9953733, 0.9946619, 0.9966268, 0.9944392, 0.99770856, 0.99603605, 0.99575174, 0.99422467, 0.99710673, 0.9943725, 0.9977519, 0.9959911, 0.9952904, 0.9948907, 0.9966582, 0.9942761, 0.99774593, 0.99617434, 0.99582076, 0.9943509, 0.9968561, 0.99447954, 0.99756193, 0.9956719, 0.9953819, 0.99465984, 0.9966196, 0.9944307, 0.9977169, 0.9960215, 0.9957627, 0.99423033, 0.9971059, 0.9943515, 0.9977508, 0.9959895, 0.9952807, 0.9948943, 0.9966531, 0.99425995, 0.997742653, 0.996155083, 0.99581546, 0.99435884, 0.99686795, 0.9944773, 0.997565389, 0.995649397, 0.99536854, 0.9946485, 0.9966275, 0.9944739, 0.9977197, 0.9960097, 0.995742, 0.9942228, 0.9971148, 0.9943773, 0.99775, 0.99596345, 0.9952819, 0.9948961, 0.9966713, 0.9943238, 0.997743964, 0.996154964, 0.9958049, 0.99436414, 0.996868074, 0.994513929, 0.99755621, 0.995641828, 0.995343, 0.99464285, 0.9966204, 0.9944537, 0.99771142, 0.995993257, 0.99570495, 0.9941825, 0.99710625, 0.99434525, 0.997743487, 0.99594444, 0.99524987, 0.9948707, 0.9966599, 0.99421716, 0.997734904, 0.996130824, 0.9957693, 0.99430245, 0.9968527, 0.9944354, 0.997555852, 0.995633304, 0.9953311, 0.99459577, 0.99661595, 0.99437875, 0.997711301, 0.995998025, 0.9957112, 0.99417627, 0.99709404, 0.9942538, 0.997734547, 0.995953202, 0.99523616, 0.99483335, 0.9966641, 0.99423283, 0.997742653, 0.996135056, 0.99575645, 0.9942811, 0.99686086, 0.9944326, 0.997558117, 0.995609105, 0.99532217, 0.99459094, 0.9966241, 0.99437934, 0.99770999, 0.995990753, 0.995704, 0.99414974, 0.9971084, 0.9943222, 0.9977464, 0.99595, 0.995243, 0.99483925, 0.9966491, 0.9942162, 0.9977392, 0.9961256, 0.9957609, 0.9942789, 0.99685115, 0.99442893, 0.9975618, 0.99564546, 0.9953304, 0.9945861, 0.99661404, 0.9944095, 0.9977126, 0.9959863, 0.9957073, 0.99415696, 0.9970932, 0.9943111, 0.9977445, 0.9959246, 0.9952461, 0.99484193, 0.9966516, 0.9942418, 0.9977329, 0.9961029, 0.9957817, 0.9942894, 0.99686605, 0.9944347, 0.9975503, 0.99561036, 0.995352, 0.9945971, 0.9966203, 0.9943954, 0.9977034, 0.9959521, 0.9957182, 0.9941593, 0.9971034, 0.9943074, 0.99773455, 0.9959227, 0.99525577, 0.9948135, 0.9966627, 0.9942188, 0.99772877, 0.99609333, 0.99577904, 0.99425685, 0.996865, 0.9944201, 0.99754363, 0.99559253, 0.9953422, 0.99456704, 0.99663603, 0.9943627, 0.9977034, 0.9959592, 0.9957164, 0.9941646, 0.9971201, 0.99432254, 0.99773693, 0.99592537, 0.99526685, 0.99484205, 0.99668616, 0.9942309, 0.997736, 0.9961034, 0.99579793, 0.99431604, 0.99688727, 0.99442387, 0.9975562, 0.99560887, 0.9953465, 0.9945768, 0.99663216, 0.9943896, 0.9977138, 0.99599195, 0.99572456, 0.99416155, 0.99709404, 0.994257, 0.9977317, 0.9959162, 0.99524975, 0.99481094, 0.9966516, 0.99417436, 0.99773955, 0.99611825, 0.9957712, 0.99426806, 0.9968554, 0.99437296, 0.9975489, 0.99561864, 0.9953336, 0.99457645, 0.9966331, 0.99433726, 0.9977102, 0.99597377, 0.9957087, 0.99415374, 0.9971098, 0.99423426, 0.9977446, 0.995919, 0.9952455, 0.9948294, 0.9966478, 0.9941443, 0.9977405, 0.9961169, 0.99577904, 0.9942992, 0.9968658, 0.99438465, 0.99755657, 0.99560386, 0.9953257, 0.9946001, 0.9966228, 0.9943233, 0.9977138, 0.9959805, 0.99569416, 0.99416566, 0.9971021, 0.9942161, 0.9977452, 0.9959412, 0.9952293, 0.9948366, 0.9966499, 0.9941466, 0.9977385, 0.99612916, 0.9957594, 0.99433464, 0.9968548, 0.9943633, 0.9975528, 0.99560153, 0.9953246, 0.9945961, 0.99661946, 0.9943007, 0.9977049, 0.9959858, 0.99570185, 0.99415874, 0.9971048, 0.99424684, 0.99774134, 0.99592483, 0.99521893, 0.99482375, 0.99666977, 0.9941314, 0.99773836, 0.99612796, 0.99576426, 0.99427986, 0.99686617, 0.99436635, 0.997551, 0.9955981, 0.9953076, 0.9945854, 0.99662185, 0.99431944, 0.99770546, 0.99595994, 0.9956868, 0.9941806, 0.9970985, 0.99426746, 0.99774003, 0.9959059, 0.9952158, 0.9948523, 0.9966546, 0.9941706, 0.99772805, 0.99609876, 0.99575955, 0.99432427, 0.99685574, 0.99436283, 0.9975375, 0.9955905, 0.99530655, 0.99462205, 0.99661744, 0.9943069, 0.9976949, 0.995962, 0.99568176, 0.9941646, 0.99709547, 0.99423766, 0.99773574, 0.99592584, 0.9952201, 0.99484974, 0.9966413, 0.9941706, 0.99772865, 0.99610525, 0.9957598, 0.99431497, 0.9968508, 0.9943692, 0.9975407, 0.9955935, 0.99530256, 0.994606, 0.99660194, 0.9943279, 0.99770194, 0.99596655, 0.9956788, 0.9941672, 0.9970895, 0.9942367, 0.9977374, 0.9959306, 0.9952123, 0.9948284, 0.99663746, 0.99414444, 0.9977337, 0.9961169, 0.9957472, 0.99429196, 0.9968574, 0.9943496, 0.9975501, 0.9956001, 0.9953103, 0.9946045, 0.99660754, 0.9943251, 0.9977023, 0.99596065, 0.9956821, 0.9941859, 0.99709463, 0.99425524, 0.997735, 0.99593073, 0.9952056, 0.9948637, 0.9966427, 0.99415976, 0.99773395, 0.9961153, 0.9957497, 0.994318, 0.9968515, 0.9943727, 0.9975526, 0.99559736, 0.9953092, 0.9946101, 0.99661463, 0.9943299, 0.9977131, 0.9959682, 0.99568164, 0.99417686, 0.9971021, 0.99425864, 0.9977496, 0.9959245, 0.995207, 0.9948553, 0.99665296, 0.99414766, 0.9977417, 0.99612194, 0.9957521, 0.99430156, 0.9968502, 0.99435365, 0.99755365, 0.9955983, 0.9952972, 0.9946059, 0.99660003, 0.99431026, 0.99770916, 0.9959638, 0.9956768, 0.9941707, 0.99709344, 0.9942302, 0.99774396, 0.99591863, 0.9952039, 0.99484444, 0.9966365, 0.99415165, 0.99773955, 0.99609673, 0.9957443, 0.99430543, 0.9968436, 0.99435997, 0.99755484, 0.99557555, 0.9953021, 0.99460167, 0.9966053, 0.99428654, 0.9977112, 0.99593246, 0.99567515, 0.99418086, 0.99708986, 0.9942262, 0.99774975, 0.99591106, 0.99520147, 0.9948547, 0.99664223, 0.99413306, 0.9977412, 0.99608827, 0.99574697, 0.9943304, 0.99684685, 0.99437886, 0.99755967, 0.9955942, 0.99529743, 0.99462116, 0.9966079, 0.99432063, 0.9977151, 0.99595565, 0.99566746, 0.9941859, 0.99709046, 0.9942471, 0.99774915, 0.9959175, 0.99520427, 0.9948561, 0.99664056, 0.9941589, 0.9977367, 0.9960895, 0.9957359, 0.9943138, 0.9968464, 0.9943844, 0.99755317, 0.9955833, 0.9953017, 0.9946155, 0.9965999, 0.9943376, 0.99770606, 0.9959512, 0.99567753, 0.9941839, 0.99708796, 0.99425936, 0.9977437, 0.99591017, 0.99520123, 0.99487793, 0.99664336, 0.9941741, 0.99774724, 0.9961102, 0.9957456, 0.9943316, 0.99685574, 0.99437404, 0.99756193, 0.9955924, 0.9953016, 0.99463046, 0.9966178, 0.9943321, 0.9977157, 0.99595946, 0.99568707, 0.99420077, 0.9970931, 0.99426407, 0.9977487, 0.9959233, 0.99521595, 0.9948589, 0.99663997, 0.99415284, 0.9977417, 0.9960884, 0.9957484, 0.9943094, 0.9968514, 0.99436694, 0.99755824, 0.99558485, 0.9953069, 0.9946084, 0.9966068, 0.9943251, 0.9977138, 0.9959586, 0.99568754, 0.994195, 0.99709296, 0.99426043, 0.99775, 0.9959034, 0.9952128, 0.99486333, 0.99664706, 0.9941601, 0.99774075, 0.99609613, 0.9957496, 0.99431473, 0.99685043, 0.9943777, 0.99755836, 0.9955847, 0.9953049, 0.9946137, 0.9966011, 0.99431306, 0.99771094, 0.9959502, 0.99568, 0.99418277, 0.9970906, 0.99425155, 0.9977476, 0.99590445, 0.9952017, 0.9948587, 0.9966366, 0.9941501, 0.99774617, 0.99609476, 0.99574214, 0.99431896, 0.99684936, 0.99436945, 0.9975629, 0.9955762, 0.9953028, 0.9946113, 0.9965991, 0.9943122, 0.99771714, 0.9959489, 0.995667, 0.9941911, 0.99709, 0.9942496, 0.9977563, 0.9959124, 0.995201, 0.9948819, 0.9966426, 0.99417216, 0.9977527, 0.99610126, 0.99573743, 0.99431723, 0.99684143, 0.9943731, 0.99756193, 0.9955773, 0.99528414, 0.9946013, 0.99659175, 0.9943158, 0.99771655, 0.99596065, 0.9956725, 0.99418795, 0.99707663, 0.9942524, 0.99774987, 0.99590623, 0.9952056, 0.9948407, 0.9966228, 0.9941757, 0.9977469, 0.9960939, 0.99574107, 0.9943051, 0.9968304, 0.9943602, 0.99755824, 0.99559087, 0.99529225, 0.9945939, 0.9965881, 0.99429, 0.99771214, 0.9959741, 0.995679, 0.9941566, 0.9970697, 0.9942287, 0.99774545, 0.9959339, 0.99520916, 0.9948535, 0.99662113, 0.99414295, 0.997752, 0.9961193, 0.995739, 0.9943087, 0.99683183, 0.99436164, 0.9975637, 0.9956202, 0.9952978, 0.99459743, 0.9965843, 0.9943223, 0.99771875, 0.9959993, 0.9956731, 0.9941723, 0.9970703, 0.99423575, 0.9977598, 0.99595296, 0.995192, 0.9948306, 0.99662375, 0.9941301, 0.9977489, 0.99612087, 0.99573386, 0.99429107, 0.99683607, 0.99436766, 0.9975721, 0.9956145, 0.99528295, 0.99459296, 0.99660075, 0.9942946, 0.9977253, 0.99598485, 0.9956632, 0.9941736, 0.9970921, 0.9942122, 0.9977654, 0.99595404, 0.9952028, 0.9948567, 0.99663496, 0.9941022, 0.9977477, 0.9961153, 0.9957354, 0.99430245, 0.9968395, 0.9943396, 0.9975725, 0.9956287, 0.99528354, 0.99456406, 0.9965921, 0.9943005, 0.99772435, 0.9960098, 0.9956546, 0.99412525, 0.99707663, 0.9942301, 0.9977557, 0.99597484, 0.9951816, 0.99480927, 0.99662113, 0.99414754, 0.9977532, 0.9961442, 0.9957088, 0.9942577, 0.996831, 0.9943877, 0.9975605, 0.9956163, 0.99522895, 0.99454045, 0.99660325, 0.99434876, 0.9977145, 0.99597114, 0.9956287, 0.994135, 0.99709475, 0.99426156, 0.99775547, 0.9959227, 0.9951503, 0.9948128, 0.9966372, 0.99415916, 0.99775296, 0.99609464, 0.99570435, 0.99429846, 0.99683714, 0.99437416, 0.9975675, 0.9955769, 0.9952466, 0.9945878, 0.99659884, 0.9943356, 0.9977197, 0.9959715, 0.9956462, 0.99418, 0.9970811, 0.99426055, 0.99775803, 0.9959293, 0.99517465, 0.9948624, 0.9966336, 0.9941573, 0.9977592, 0.99611044, 0.9957242, 0.99430823, 0.9968485, 0.99436104, 0.9975713, 0.9955727, 0.9952868, 0.99459517, 0.9965999, 0.99431616, 0.9977168, 0.9959631, 0.9956666, 0.99420065, 0.9970894, 0.9942537, 0.99776196, 0.99591213, 0.995192, 0.9948601, 0.99664456, 0.99415505, 0.9977584, 0.996112, 0.99574226, 0.99433833, 0.99684423, 0.99437743, 0.9975726, 0.9955983, 0.99526, 0.9946156, 0.9966079, 0.994335, 0.997726, 0.99598336, 0.9956238, 0.9941903, 0.9970913, 0.994273, 0.9977654, 0.99591017, 0.99513805, 0.9948625, 0.99663544, 0.9941281, 0.9977558, 0.99609154, 0.9957164, 0.99432194, 0.9968611, 0.9943662, 0.99757546, 0.9955883, 0.995279, 0.99459463, 0.99660385, 0.99429303, 0.9977131, 0.9959376, 0.9956309, 0.99415624, 0.9970901, 0.99419266, 0.99775285, 0.9959036, 0.99519765, 0.99485636, 0.9966325, 0.9941301, 0.99775046, 0.9960899, 0.9957334, 0.99432015, 0.99684143, 0.9943579, 0.9975643, 0.9955627, 0.99529463, 0.99461204, 0.9965976, 0.9943217, 0.9977216, 0.9959467, 0.9956777, 0.9941799, 0.9970926, 0.9942309, 0.9977622, 0.99589914, 0.9952176, 0.9948706, 0.9966499, 0.99415284, 0.99776053, 0.99609405, 0.99574983, 0.994333, 0.99685514, 0.994372, 0.99757165, 0.995567, 0.9953109, 0.9946171, 0.9966107, 0.99431676, 0.9977272, 0.99594647, 0.99568415, 0.9942127, 0.9970933, 0.99421656, 0.9977731, 0.99591404, 0.9952247, 0.9948619, 0.9966454, 0.9941076, 0.997757, 0.99608517, 0.99575007, 0.99432945, 0.99684143, 0.99434006, 0.9975783, 0.9955604, 0.9953039, 0.99462926, 0.9966059, 0.9942783, 0.99772614, 0.9959399, 0.99567753, 0.9942096, 0.9970878, 0.9941746, 0.99776053, 0.99590164, 0.9952253, 0.9948871, 0.99663347, 0.9940834, 0.9977591, 0.9960811, 0.9957575, 0.9943548, 0.9968566, 0.99432534, 0.9975725, 0.99555427, 0.99531496, 0.9946524, 0.99661815, 0.9942834, 0.99772674, 0.99594975, 0.9956874, 0.99423486, 0.99710125, 0.9942181, 0.997764468, 0.995891213, 0.9952164, 0.9949207, 0.9966577, 0.9941223, 0.997759461, 0.996092498, 0.9957537, 0.9943813, 0.9968701, 0.9943555, 0.997568786, 0.995563447, 0.9953067, 0.9946665, 0.9966273, 0.99431735, 0.99772984, 0.99595296, 0.9956884, 0.9942642, 0.99712414, 0.99423754, 0.99775994, 0.9959091, 0.9952365, 0.994915, 0.9966607, 0.99412704, 0.9977537, 0.9960816, 0.9957657, 0.99439055, 0.9968719, 0.9943339, 0.997569144, 0.995538294, 0.99529934, 0.9946775, 0.9966263, 0.9942986, 0.997714162, 0.99591285, 0.9957015, 0.99428976, 0.9971105, 0.99420524, 0.99775666, 0.99588233, 0.9952417, 0.9949275, 0.996658802, 0.994151175, 0.997760057, 0.996076763, 0.9957592, 0.99441856, 0.996874, 0.9943256, 0.997575462, 0.995566189, 0.99530464, 0.99469, 0.99662524, 0.99427843, 0.99772745, 0.995937, 0.99568516, 0.9942824, 0.99710876, 0.994204, 0.9977678, 0.99589205, 0.9952293, 0.9949496, 0.99666184, 0.99411064, 0.997766376, 0.996102095, 0.9957659, 0.9944141, 0.99687386, 0.9943237, 0.9975763, 0.9955745, 0.99531007, 0.9946867, 0.9966229, 0.9942854, 0.9977246, 0.9959382, 0.99568695, 0.99426687, 0.9971059, 0.99417746, 0.99775827, 0.99586934, 0.99521327, 0.994913, 0.996655, 0.99409205, 0.99775946, 0.9960585, 0.9957496, 0.99439514, 0.99686617, 0.9943218, 0.9975688, 0.9955199, 0.9953116, 0.9946747, 0.9966257, 0.99426323, 0.99772424, 0.99591154, 0.9956848, 0.9942665, 0.99710566, 0.994191, 0.997766, 0.995868, 0.9952175, 0.9949202, 0.99665904, 0.99408364, 0.9977579, 0.9960561, 0.9957579, 0.99438536, 0.99686474, 0.99431413, 0.99757046, 0.9955421, 0.9952979, 0.99467736, 0.99664104, 0.9942788, 0.9977234, 0.9959097, 0.9956832, 0.99426526, 0.9971244, 0.9941614, 0.9977646, 0.995895, 0.99522024, 0.9949131, 0.9966725, 0.99408966, 0.9977622, 0.9960966, 0.9957593, 0.99438864, 0.99687994, 0.99431956, 0.99757236, 0.9955585, 0.9952874, 0.9946582, 0.9966324, 0.9942618, 0.9977245, 0.99593186, 0.9956854, 0.99425995, 0.9971196, 0.9942175, 0.9977648, 0.99589795, 0.99522555, 0.9949101, 0.99665296, 0.99409205, 0.9977604, 0.9960919, 0.9957699, 0.9943877, 0.9968682, 0.99432296, 0.99757403, 0.9955704, 0.99531555, 0.9946701, 0.9966248, 0.9942807, 0.99772006, 0.9959512, 0.99569154, 0.9942769, 0.9971052, 0.9941871, 0.99775934, 0.9958963, 0.99524266, 0.9949294, 0.9966544, 0.9940851, 0.99775416, 0.9961048, 0.9957795, 0.9943924, 0.99686146, 0.9943258, 0.99755824, 0.9955747, 0.995321, 0.9946753, 0.9966197, 0.9942672, 0.99771404, 0.9959546, 0.99569297, 0.99427986, 0.997102082, 0.994223773, 0.9977545, 0.9959216, 0.9952461, 0.9949303, 0.996648252, 0.994124293, 0.997754753, 0.996103048, 0.99576944, 0.99438006, 0.99685657, 0.994333148, 0.99756819, 0.995573401, 0.9953049, 0.9946595, 0.99661034, 0.9942969, 0.997735023, 0.995949149, 0.99569523, 0.99424887, 0.9971023, 0.99422634, 0.99776316, 0.9959034, 0.9952495, 0.9948968, 0.9966569, 0.9940858, 0.99775153, 0.99608916, 0.9957789, 0.9943885, 0.99687225, 0.9943069, 0.99755645, 0.9955638, 0.99535096, 0.9946406, 0.9966164, 0.9942716, 0.99771947, 0.9959288, 0.9957243, 0.9942286, 0.9970958, 0.99417675, 0.997759461, 0.995901287, 0.9952567, 0.99489623, 0.996657968, 0.994087934, 0.99775475, 0.9960846, 0.9957717, 0.99438286, 0.99686867, 0.9942895, 0.9975654, 0.9955674, 0.99533916, 0.9946485, 0.99660647, 0.99424237, 0.9977208, 0.9959347, 0.9957147, 0.99424464, 0.9970991, 0.99412656, 0.9977564, 0.99589264, 0.9952618, 0.9949053, 0.9966413, 0.9940093, 0.99774534, 0.99608636, 0.9957867, 0.9943614, 0.9968543, 0.99425477, 0.99756145, 0.99557245, 0.9953472, 0.9946795, 0.9966107, 0.99423224, 0.99772257, 0.99594796, 0.9957269, 0.99429, 0.997101, 0.99416566, 0.9977551, 0.9959198, 0.9952839, 0.9949443, 0.99666023, 0.99406564, 0.9977506, 0.9961061, 0.9957912, 0.994385, 0.99686676, 0.9942854, 0.9975631, 0.99556947, 0.9953369, 0.9946714, 0.99660903, 0.99424237, 0.99771935, 0.9959453, 0.9957184, 0.9942532, 0.9971054, 0.99416435, 0.99775714, 0.99588907, 0.9952416, 0.99491036, 0.9966345, 0.99406743, 0.99774796, 0.99607015, 0.9957817, 0.99438274, 0.99685466, 0.9943, 0.99756217, 0.99554896, 0.9953259, 0.9946834, 0.99660695, 0.99424344, 0.997719, 0.9959156, 0.99571484, 0.9942613, 0.997095, 0.9941776, 0.99775, 0.99586356, 0.9952306, 0.9949235, 0.99665856, 0.994115, 0.9977526, 0.99605805, 0.9957718, 0.9943706, 0.99686086, 0.9943263, 0.99756, 0.99552864, 0.9953312, 0.99465525, 0.99660087, 0.9942525, 0.99772555, 0.995919, 0.9957069, 0.99425805, 0.9970919, 0.99421597, 0.9977671, 0.9958883, 0.99523216, 0.9949366, 0.9966466, 0.994113, 0.99776447, 0.9960667, 0.99578255, 0.9943747, 0.9968623, 0.9943145, 0.9975751, 0.99554044, 0.99532205, 0.99467033, 0.9966162, 0.99426097, 0.9977283, 0.99591655, 0.99571246, 0.9942526, 0.99710876, 0.99418956, 0.9977704, 0.9958841, 0.99527276, 0.9949368, 0.9966653, 0.9941208, 0.99777085, 0.9960985, 0.9957907, 0.99440384, 0.99686843, 0.9943179, 0.99757403, 0.99556285, 0.99534893, 0.99468756, 0.9966108, 0.99427974, 0.997729, 0.9959384, 0.99571484, 0.99432534, 0.99707854, 0.9941898, 0.997769, 0.9958888, 0.9952677, 0.99493515, 0.99666697, 0.99411774, 0.9977684, 0.9960687, 0.99579406, 0.9944095, 0.9968611, 0.9943437, 0.9975764, 0.9955389, 0.99534786, 0.9946707, 0.9966172, 0.99427503, 0.9977308, 0.99591583, 0.99572617, 0.9942565, 0.99710256, 0.99421376, 0.9977704, 0.99587727, 0.9952572, 0.99492717, 0.9966641, 0.9941263, 0.99776196, 0.99607366, 0.9957919, 0.9944001, 0.99686617, 0.99434257, 0.99757534, 0.9955213, 0.99533725, 0.99468696, 0.99661946, 0.99429035, 0.9977323, 0.9959007, 0.9957235, 0.9942764, 0.99710053, 0.9942221, 0.9977666, 0.99585634, 0.9952636, 0.9949461, 0.9966642, 0.9941421, 0.997764, 0.9960673, 0.99579924, 0.99441504, 0.9968644, 0.99434775, 0.9975763, 0.9955389, 0.9953453, 0.9946977, 0.9966202, 0.994294, 0.9977302, 0.99592644, 0.995726, 0.9942848, 0.9970976, 0.99420923, 0.99777216, 0.9958735, 0.9952743, 0.99495995, 0.9966551, 0.99412465, 0.9977671, 0.9960687, 0.9957985, 0.9944154, 0.996867, 0.99437463, 0.9975738, 0.99553686, 0.99534494, 0.99469733, 0.9966178, 0.99430835, 0.99773043, 0.99591225, 0.99573237, 0.9942927, 0.99710685, 0.9942455, 0.99777406, 0.9958775, 0.995269, 0.9949496, 0.9966606, 0.9941275, 0.99776876, 0.996071, 0.99579877, 0.9944113, 0.9968689, 0.99436504, 0.9975815, 0.99554753, 0.995344, 0.9947083, 0.9966221, 0.99430424, 0.9977349, 0.9959332, 0.99572843, 0.99429613, 0.9971071, 0.9942209, 0.9977717, 0.99590397, 0.9952696, 0.9949477, 0.9966641, 0.9941337, 0.99776936, 0.9960955, 0.99578816, 0.9944189, 0.99687105, 0.99436945, 0.99757653, 0.9955621, 0.99534196, 0.994699, 0.99663013, 0.9943068, 0.99773526, 0.9959369, 0.995723, 0.99430716, 0.9971091, 0.9942513, 0.997769, 0.9958923, 0.9952654, 0.9949472, 0.9966701, 0.9941518, 0.99776757, 0.9960884, 0.99578553, 0.9944082, 0.9968669, 0.9943754, 0.99757236, 0.9955572, 0.9953454, 0.9946919, 0.9966307, 0.9943233, 0.9977315, 0.9959422, 0.9957236, 0.994297, 0.9971123, 0.9942507, 0.9977685, 0.99590564, 0.99526465, 0.99494636, 0.996661, 0.9941478, 0.9977648, 0.996092, 0.99578553, 0.99441725, 0.9968675, 0.9943685, 0.9975676, 0.9955427, 0.9953461, 0.9947153, 0.996621, 0.9943163, 0.9977285, 0.9959459, 0.9957282, 0.99430317, 0.997106, 0.99425286, 0.99776137, 0.99589074, 0.9952826, 0.99495864, 0.99666506, 0.99414515, 0.99776435, 0.9960841, 0.9957984, 0.9944081, 0.9968702, 0.99437517, 0.9975659, 0.99555176, 0.9953636, 0.994707, 0.996624, 0.99430496, 0.99773043, 0.99593025, 0.99573517, 0.99430186, 0.99711084, 0.99423105, 0.99776554, 0.9958976, 0.9952844, 0.9949691, 0.99666697, 0.99413866, 0.9977633, 0.99609524, 0.99580765, 0.9944265, 0.9968759, 0.99436563, 0.9975616, 0.99557126, 0.9953654, 0.99470615, 0.99662644, 0.9942905, 0.9977191, 0.99595225, 0.99575526, 0.99429244, 0.9971155, 0.99421716, 0.99775946, 0.9958988, 0.9952939, 0.9949414, 0.9966773, 0.9941343, 0.99775606, 0.9961015, 0.99581045, 0.99439734, 0.9968786, 0.9943843, 0.99756444, 0.99557847, 0.9953761, 0.9947288, 0.9966394, 0.99432206, 0.9977215, 0.9959459, 0.995742, 0.9942929, 0.9971185, 0.99425143, 0.99776554, 0.9959048, 0.995282, 0.9949684, 0.99668056, 0.99414915, 0.9977591, 0.9961079, 0.99583805, 0.9944252, 0.99688596, 0.99437934, 0.9975655, 0.99558747, 0.99538225, 0.99472374, 0.99664503, 0.99432874, 0.99772745, 0.99596477, 0.9957556, 0.9943041, 0.9971283, 0.9942591, 0.9977621, 0.9959191, 0.995298, 0.99495924, 0.996687, 0.99416226, 0.99775946, 0.99612004, 0.9958301, 0.9944328, 0.99688905, 0.9943884, 0.9975625, 0.99557704, 0.99537045, 0.9947149, 0.99664944, 0.99431956, 0.9977222, 0.9959508, 0.9957457, 0.9943094, 0.99712366, 0.9942374, 0.99776745, 0.99592066, 0.99529606, 0.9949602, 0.99668616, 0.9941322, 0.99776006, 0.99610305, 0.9958169, 0.9944347, 0.9968843, 0.9943855, 0.99756926, 0.99557704, 0.9953779, 0.994734, 0.9966428, 0.99433833, 0.9977319, 0.9959643, 0.9957544, 0.99433124, 0.99711925, 0.9942682, 0.99776554, 0.99592376, 0.9953028, 0.9949748, 0.9966678, 0.9941589, 0.9977615, 0.99610823, 0.9958192, 0.99445206, 0.99687827, 0.9943917, 0.997567, 0.9955655, 0.995367, 0.9947334, 0.9966358, 0.99434006, 0.99773264, 0.99596226, 0.99575466, 0.99430907, 0.9971119, 0.9942597, 0.99776316, 0.99592185, 0.9952912, 0.994974, 0.9966768, 0.9941777, 0.99776804, 0.9961079, 0.9958102, 0.9944505, 0.9968719, 0.99441266, 0.9975798, 0.9955899, 0.99537456, 0.9947384, 0.99663806, 0.9943533, 0.99773526, 0.9959566, 0.9957489, 0.994321, 0.9971195, 0.9942743, 0.9977695, 0.9959286, 0.9952991, 0.99498636, 0.9966833, 0.9941705, 0.99776924, 0.99611413, 0.9958199, 0.9944529, 0.99688965, 0.99440044, 0.9975721, 0.99559313, 0.995382, 0.9947394, 0.996651, 0.99435925, 0.99773765, 0.9959609, 0.99575585, 0.9943408, 0.9971365, 0.99428904, 0.9977724, 0.9959338, 0.9953022, 0.9949938, 0.9966899, 0.9941975, 0.9977697, 0.9961443, 0.9958328, 0.9944603, 0.99689025, 0.9944222, 0.9975781, 0.9956099, 0.9953865, 0.9947575, 0.9966569, 0.99437094, 0.99773383, 0.9960001, 0.99577135, 0.9943415, 0.99713457, 0.99428713, 0.9977711, 0.9959459, 0.9953122, 0.9950035, 0.99669576, 0.9942015, 0.9977713, 0.9961469, 0.99583614, 0.9944746, 0.99689096, 0.994407, 0.997575, 0.9956, 0.99539006, 0.9947618, 0.99665606, 0.99438035, 0.99773836, 0.9959838, 0.9957699, 0.9943409, 0.9971299, 0.9942869, 0.99777335, 0.9959495, 0.99530727, 0.9949826, 0.9966948, 0.9941899, 0.9977707, 0.9961133, 0.9958418, 0.994451, 0.9968964, 0.9944124, 0.9975752, 0.9956274, 0.9954028, 0.99476117, 0.9966515, 0.9943632, 0.9977344, 0.9959959, 0.99578035, 0.9943442, 0.9971335, 0.994284, 0.99777323, 0.99595237, 0.99532473, 0.99499536, 0.9966934, 0.994185, 0.997766, 0.9961442, 0.99584204, 0.9944635, 0.9968947, 0.9944036, 0.99757224, 0.9956097, 0.9954004, 0.99474275, 0.9966499, 0.99435925, 0.9977302, 0.9959794, 0.9957697, 0.99433523, 0.99712807, 0.99426603, 0.9977712, 0.9959393, 0.9953168, 0.99498683, 0.9966976, 0.99417555, 0.9977671, 0.9961384, 0.9958392, 0.9944682, 0.9968907, 0.99441195, 0.99757797, 0.99559635, 0.9953957, 0.9947547, 0.9966468, 0.9943566, 0.9977374, 0.995978, 0.9957699, 0.99433523, 0.9971317, 0.9942874, 0.9977754, 0.99592954, 0.99531835, 0.9949879, 0.9966923, 0.9941865, 0.99777156, 0.9961314, 0.995847, 0.99447066, 0.9968991, 0.99440587, 0.99757713, 0.99559665, 0.9953944, 0.99477494, 0.9966589, 0.9943727, 0.9977331, 0.99598557, 0.9957704, 0.99435776, 0.99714285, 0.99429953, 0.9977717, 0.9959176, 0.9953286, 0.9950174, 0.99669516, 0.99419665, 0.9977731, 0.9961074, 0.9958515, 0.9944741, 0.99689305, 0.99439925, 0.9975798, 0.99558544, 0.99538875, 0.994751, 0.99665195, 0.9943408, 0.99773574, 0.99595684, 0.99575835, 0.99434394, 0.99714535, 0.99428713, 0.99777764, 0.9959312, 0.9953076, 0.9950023, 0.9966941, 0.99419194, 0.9977761, 0.9961205, 0.9958347, 0.9944675, 0.99689865, 0.9943942, 0.99758255, 0.9955905, 0.9954034, 0.99474794, 0.99666506, 0.9943456, 0.997738, 0.99598217, 0.9957768, 0.9943554, 0.9971401, 0.99428916, 0.997775, 0.99593604, 0.9953334, 0.9950132, 0.9967033, 0.99417853, 0.9977706, 0.9961333, 0.9958509, 0.9944898, 0.9969023, 0.994389, 0.9975769, 0.99560213, 0.9953962, 0.99476564, 0.99665844, 0.9943421, 0.9977302, 0.9959644, 0.9957704, 0.99435776, 0.9971407, 0.99428385, 0.99777097, 0.99592954, 0.9953145, 0.9950003, 0.9966994, 0.99418014, 0.9977672, 0.99613553, 0.99584997, 0.9944668, 0.99689806, 0.99440736, 0.9975791, 0.9955912, 0.9953945, 0.99475807, 0.9966611, 0.99435526, 0.99773324, 0.9959614, 0.9957799, 0.9943805, 0.99714214, 0.994304, 0.99776936, 0.9959334, 0.9953382, 0.9950161, 0.9967103, 0.99419653, 0.99776757, 0.99614155, 0.9958644, 0.9944816, 0.996899, 0.99441636, 0.9975758, 0.995597, 0.99540114, 0.99476975, 0.9966665, 0.9943725, 0.99773324, 0.9959709, 0.99578434, 0.9943696, 0.99714667, 0.99430233, 0.9977723, 0.9959489, 0.99534136, 0.99500895, 0.99670696, 0.99420375, 0.9977695, 0.9961247, 0.9958444, 0.994508, 0.9969098, 0.9944347, 0.997577, 0.99556464, 0.99537766, 0.99478024, 0.99667156, 0.9943726, 0.9977307, 0.9959455, 0.9957698, 0.99438345, 0.9971457, 0.99428517, 0.9977648, 0.995897, 0.99531966, 0.9950039, 0.9967037, 0.99420667, 0.99777204, 0.9961235, 0.99586, 0.994509, 0.996912, 0.99441713, 0.99758506, 0.9955733, 0.99540293, 0.99476963, 0.99667025, 0.9943691, 0.99774027, 0.9959632, 0.99578625, 0.9943773, 0.99714345, 0.99430144, 0.9977818, 0.9959169, 0.9953253, 0.99502224, 0.99670535, 0.99421006, 0.9977805, 0.99610585, 0.99583757, 0.99450207, 0.99691474, 0.9944459, 0.9975764, 0.9955734, 0.99539286, 0.99475795, 0.99666095, 0.99436885, 0.9977406, 0.995937, 0.99578255, 0.9943772, 0.99713445, 0.99430037, 0.9977659, 0.9958929, 0.99532235, 0.995012, 0.99670404, 0.9942149, 0.9977585, 0.996077, 0.99587053, 0.9944695, 0.99689317, 0.9944062, 0.99755967, 0.9955376, 0.9953967, 0.99470085, 0.9966324, 0.99429256, 0.99772173, 0.99591726, 0.9957192, 0.9942952, 0.99710375, 0.9941851, 0.99773514, 0.99584746, 0.99523264, 0.9949391, 0.9966415, 0.9940978, 0.9977469, 0.9960556, 0.99572325, 0.9943539, 0.9968616, 0.9943224, 0.9975399, 0.995539, 0.9953147, 0.9947318, 0.9966113, 0.9943132, 0.99769884, 0.99584454, 0.99565494, 0.99433136, 0.9970984, 0.99431485, 0.99775356, 0.99589974, 0.99529094, 0.9949839, 0.99665076, 0.9942326, 0.9977385, 0.9960879, 0.99581593, 0.99442965, 0.99686277, 0.99436986, 0.9975285, 0.99546105, 0.9952487, 0.9946768, 0.99658954, 0.994212, 0.99768186, 0.99584866, 0.99561095, 0.9942729, 0.99708074, 0.9941467, 0.9977155, 0.9958079, 0.9951822, 0.9949189, 0.9966164, 0.994087, 0.9977076, 0.995991, 0.99570715, 0.99437165, 0.9968357, 0.9943384, 0.99751896, 0.99548775, 0.9952788, 0.99467325, 0.9966011, 0.9942701, 0.9976757, 0.9958671, 0.99565893, 0.9942731, 0.99708253, 0.99420786, 0.99772125, 0.9958001, 0.99520785, 0.9949039, 0.99663407, 0.99409604, 0.99771154, 0.9960148, 0.99572444, 0.99438286, 0.9968382, 0.9943064, 0.9975159, 0.9954749, 0.9952671, 0.99466527, 0.99660504, 0.99427384, 0.9976853, 0.99586815, 0.99566144, 0.99427277, 0.99708974, 0.9942003, 0.99772614, 0.9958162, 0.99521065, 0.9949209, 0.9966413, 0.9941038, 0.9977112, 0.995994, 0.9957335, 0.9943707, 0.9968382, 0.99429387, 0.99751675, 0.99544936, 0.9952789, 0.99467117, 0.9966066, 0.9942433, 0.9976776, 0.9958242, 0.99565613, 0.9942612, 0.9970968, 0.9941806, 0.99771875, 0.99578905, 0.9952264, 0.99492127, 0.9966505, 0.9940495, 0.9977138, 0.99601334, 0.99574417, 0.9943864, 0.9968695, 0.9942684, 0.9975157, 0.9954745, 0.99530846, 0.9946678, 0.9966454, 0.9942245, 0.9976909, 0.99585503, 0.9956845, 0.99428976, 0.99712366, 0.9941612, 0.99772066, 0.9958037, 0.9952187, 0.9949342, 0.99667525, 0.9940654, 0.9977094, 0.9960108, 0.99574095, 0.9943937, 0.99688053, 0.99427134, 0.9975285, 0.99548185, 0.9952845, 0.99468106, 0.9966397, 0.9942537, 0.9976839, 0.9958322, 0.99567276, 0.9942747, 0.9971213, 0.99419415, 0.9977155, 0.9958157, 0.99520326, 0.99491394, 0.9966768, 0.9941085, 0.9977168, 0.99602365, 0.9957367, 0.9943895, 0.9968735, 0.9943279, 0.9975286, 0.9954778, 0.99528235, 0.99469, 0.9966388, 0.99427974, 0.99768686, 0.99584204, 0.9956743, 0.99429655, 0.9971175, 0.99418014, 0.99771994, 0.99580055, 0.99522686, 0.994949, 0.99667144, 0.99409544, 0.99771804, 0.9960091, 0.9957334, 0.99438614, 0.99686295, 0.9943022, 0.99751496, 0.99544555, 0.9953023, 0.99471074, 0.9966217, 0.9942663, 0.9976839, 0.9958463, 0.9956854, 0.9942883, 0.9971084, 0.9941911, 0.99772793, 0.99579525, 0.9952122, 0.9949413, 0.99666023, 0.994072, 0.997712, 0.996, 0.99574226, 0.99439216, 0.99686784, 0.9942775, 0.9975321, 0.9954697, 0.9952853, 0.9947004, 0.9966336, 0.99424624, 0.99768066, 0.9958341, 0.9956475, 0.99428135, 0.9971009, 0.99413645, 0.9977099, 0.9957575, 0.99517775, 0.9949077, 0.9966493, 0.99402255, 0.99768627, 0.99594265, 0.9956992, 0.99436283, 0.9968321, 0.9941731, 0.9974986, 0.9953759, 0.99523807, 0.9946374, 0.99659294, 0.9941486, 0.9976515, 0.9957768, 0.99563897, 0.99426204, 0.9970624, 0.99413586, 0.99768555, 0.99573827, 0.9952134, 0.99490696, 0.99660003, 0.9939731, 0.997689, 0.9959453, 0.9957237, 0.9943573, 0.99680567, 0.9942063, 0.997495, 0.9953761, 0.9952691, 0.9946418, 0.99656534, 0.9941707, 0.9976572, 0.99577785, 0.9956684, 0.9942577, 0.99706584, 0.9941244, 0.9976919, 0.99574226, 0.995214, 0.9949296, 0.99660987, 0.9940144, 0.9976925, 0.99595886, 0.9957528, 0.9943721, 0.99682945, 0.99423283, 0.99749196, 0.99542475, 0.9952972, 0.99467516, 0.99658966, 0.99420655, 0.99765056, 0.9958007, 0.9956912, 0.9942859, 0.99708265, 0.9941308, 0.9976858, 0.99574465, 0.9952272, 0.9949337, 0.9966166, 0.99402016, 0.99768054, 0.99595445, 0.99575955, 0.99438107, 0.9968214, 0.9942256, 0.99748516, 0.9954081, 0.99529743, 0.9946881, 0.9965747, 0.99420846, 0.99764985, 0.99578756, 0.99567264, 0.99429107, 0.99707115, 0.99412113, 0.99768543, 0.995734, 0.99522424, 0.9949412, 0.9966157, 0.99401885, 0.997684, 0.99595934, 0.9957652, 0.9943954, 0.99681747, 0.9942378, 0.997491, 0.9954358, 0.99529356, 0.99469227, 0.9965803, 0.99419665, 0.99765384, 0.99581826, 0.9956892, 0.99430835, 0.9970793, 0.99413717, 0.9976888, 0.9957817, 0.99525577, 0.99495053, 0.9966179, 0.9940327, 0.9976809, 0.9959829, 0.99577904, 0.99441, 0.99682224, 0.9942453, 0.9974909, 0.9954413, 0.99531484, 0.9946998, 0.9965957, 0.9942201, 0.997656, 0.9958199, 0.9957008, 0.99430835, 0.997086, 0.9941584, 0.9976918, 0.99577546, 0.9952664, 0.9949544, 0.9966351, 0.99404824, 0.99768984, 0.99597186, 0.99579585, 0.9944176, 0.9968425, 0.9942782, 0.997493, 0.99543786, 0.9953358, 0.9947162, 0.9965953, 0.99422646, 0.99764925, 0.99581355, 0.9957133, 0.9943068, 0.9970881, 0.99415904, 0.99768686, 0.9957807, 0.99527705, 0.9949577, 0.9966394, 0.9940542, 0.9976808, 0.9959974, 0.9957906, 0.9944076, 0.9968439, 0.99427193, 0.99748296, 0.99545145, 0.99534315, 0.99471384, 0.9966107, 0.99422973, 0.99763775, 0.9958222, 0.99573505, 0.99433726, 0.9970944, 0.99418664, 0.99767935, 0.99578744, 0.99530303, 0.994985, 0.9966426, 0.99407744, 0.99768233, 0.996024, 0.9958211, 0.99444216, 0.9968543, 0.994298, 0.99748504, 0.99547607, 0.9953677, 0.9947318, 0.9966125, 0.994246, 0.9976482, 0.995869, 0.9957543, 0.99435693, 0.99710447, 0.9941944, 0.9976872, 0.9958179, 0.99530715, 0.9949857, 0.996655, 0.9940876, 0.9976827, 0.99601954, 0.99583024, 0.99445385, 0.99685043, 0.9943047, 0.9974905, 0.99549055, 0.99536467, 0.9947584, 0.9966164, 0.99426264, 0.9976538, 0.99586684, 0.9957563, 0.9943603, 0.9971022, 0.9942129, 0.9976949, 0.9958333, 0.99534494, 0.9949933, 0.9966564, 0.99408376, 0.99768996, 0.99603516, 0.9958535, 0.994436, 0.99685884, 0.9942982, 0.9975006, 0.99548334, 0.99539655, 0.99474037, 0.9966042, 0.9942595, 0.99765396, 0.99586946, 0.99578375, 0.99435836, 0.99710053, 0.99421906, 0.9976864, 0.99581945, 0.995357, 0.9949827, 0.9966562, 0.9941023, 0.9976847, 0.9960207, 0.9958721, 0.9944386, 0.9968628, 0.9942842, 0.9974861, 0.99548346, 0.99541306, 0.99472517, 0.9966323, 0.99424493, 0.99764794, 0.995856, 0.9957836, 0.99434716, 0.9971129, 0.99418795, 0.9976795, 0.99583036, 0.99536216, 0.99498934, 0.99666965, 0.9940572, 0.99766964, 0.99601823, 0.99586886, 0.9944341, 0.9968606, 0.99424624, 0.99747723, 0.99545205, 0.9954051, 0.9947147, 0.9966186, 0.9942179, 0.99764186, 0.9958358, 0.9957841, 0.99432945, 0.99708974, 0.99417204, 0.9976768, 0.9958015, 0.9953643, 0.9949688, 0.9966455, 0.99404836, 0.9976756, 0.99600023, 0.99586284, 0.99443626, 0.99683917, 0.9942459, 0.99748325, 0.9954802, 0.99540377, 0.99471194, 0.9965984, 0.9941776, 0.99765354, 0.99583036, 0.9957359, 0.99431837, 0.9970818, 0.9941297, 0.9976987, 0.9957997, 0.99530315, 0.99497426, 0.9966467, 0.9940427, 0.99768305, 0.9960163, 0.9958657, 0.99444324, 0.99685526, 0.9942491, 0.9974644, 0.99550146, 0.99540657, 0.99473, 0.99660844, 0.9941911, 0.99765706, 0.99582714, 0.9957693, 0.99432355, 0.99710065, 0.9941665, 0.9976907, 0.9957977, 0.9953506, 0.99498594, 0.9966781, 0.9940777, 0.99769115, 0.99600637, 0.99586934, 0.9944077, 0.99685574, 0.99424225, 0.99748397, 0.9954466, 0.9953926, 0.9946945, 0.996612, 0.9942034, 0.9976525, 0.99581826, 0.99576825, 0.99430186, 0.9970958, 0.994149, 0.9976925, 0.99580944, 0.9953617, 0.9949486, 0.9966666, 0.9940428, 0.9976761, 0.99600816, 0.99584556, 0.9943895, 0.99685043, 0.9942036, 0.9974769, 0.9955056, 0.99539655, 0.9947101, 0.99661154, 0.9941928, 0.99763966, 0.9958763, 0.99578315, 0.9943311, 0.99711084, 0.99414635, 0.9976808, 0.9958102, 0.99535286, 0.9949427, 0.99666303, 0.99404377, 0.9976834, 0.99602413, 0.995875, 0.9943929, 0.9968664, 0.99423766, 0.99749595, 0.9954973, 0.9954035, 0.99469745, 0.99662185, 0.9941738, 0.99765116, 0.9958529, 0.99576885, 0.9942969, 0.99710244, 0.99413866, 0.99769276, 0.9958061, 0.99534905, 0.99493563, 0.996664, 0.9940292, 0.99768686, 0.99603325, 0.9958743, 0.9943897, 0.99686307, 0.9942406, 0.99749595, 0.99549645, 0.9954182, 0.9947052, 0.99662066, 0.9942034, 0.9976629, 0.9958599, 0.99579924, 0.99431884, 0.99711, 0.9941565, 0.9976924, 0.99582857, 0.9953637, 0.9949471, 0.99666244, 0.9940553, 0.9976878, 0.9960337, 0.9958776, 0.99439734, 0.9968681, 0.99424505, 0.9975025, 0.99548906, 0.99541235, 0.9946936, 0.9966287, 0.994195, 0.9976603, 0.99585897, 0.9957959, 0.99431247, 0.99711585, 0.99414355, 0.9976947, 0.99582785, 0.99536526, 0.9949419, 0.99665785, 0.9940396, 0.9976871, 0.99603266, 0.9958769, 0.994395, 0.9968599, 0.9942378, 0.9975031, 0.9955081, 0.9954067, 0.9947023, 0.9966287, 0.9941889, 0.9976604, 0.9958745, 0.9957883, 0.9943104, 0.9971105, 0.994149, 0.997701, 0.9958398, 0.99534196, 0.99494636, 0.99666744, 0.9940613, 0.9976907, 0.99605006, 0.99587846, 0.9944047, 0.9968785, 0.99424744, 0.9975066, 0.99552435, 0.9954187, 0.99470913, 0.99663854, 0.99421656, 0.99766797, 0.99588686, 0.9957885, 0.99431306, 0.99711925, 0.9941579, 0.99770266, 0.9958684, 0.99536854, 0.9949484, 0.99667835, 0.99402404, 0.9976991, 0.99606884, 0.99587125, 0.9944114, 0.9968792, 0.99421537, 0.9975182, 0.9955533, 0.99541247, 0.994717, 0.9966431, 0.9942074, 0.99767464, 0.9959164, 0.99580055, 0.9943237, 0.9971201, 0.9941625, 0.9977156, 0.99590385, 0.9953754, 0.99495995, 0.9966801, 0.9940839, 0.99771214, 0.9961122, 0.99588144, 0.99441195, 0.99688417, 0.9942883, 0.9975231, 0.99554896, 0.99540645, 0.99471563, 0.9966492, 0.99423695, 0.99767774, 0.9959209, 0.995789, 0.99435174, 0.99713933, 0.9941876, 0.9977196, 0.9958841, 0.9953753, 0.9949867, 0.9967071, 0.99409884, 0.9977095, 0.9960966, 0.99588144, 0.9944583, 0.99690056, 0.9942874, 0.9975236, 0.9955655, 0.99542487, 0.9947313, 0.9966634, 0.9942603, 0.99768305, 0.9959298, 0.99578696, 0.9943448, 0.9971305, 0.9942255, 0.99772483, 0.99590117, 0.9953524, 0.99498695, 0.9967, 0.9941174, 0.99771804, 0.9961074, 0.9958794, 0.99444747, 0.9968929, 0.99430436, 0.9975297, 0.9955391, 0.9954181, 0.9947312, 0.99665534, 0.99427396, 0.9976839, 0.99591106, 0.9957956, 0.99435353, 0.9971359, 0.99422705, 0.9977246, 0.9958833, 0.9953656, 0.99497944, 0.9967013, 0.9941413, 0.99771863, 0.9961098, 0.99589455, 0.9944464, 0.9968997, 0.99432075, 0.9975356, 0.99556345, 0.9954419, 0.99473214, 0.9966556, 0.99429613, 0.99768937, 0.9959299, 0.9958074, 0.9943485, 0.9971372, 0.9942566, 0.997733, 0.99589396, 0.995393, 0.9949903, 0.9966995, 0.99421185, 0.99773204, 0.99611247, 0.9959079, 0.99444956, 0.9969062, 0.99434537, 0.9975426, 0.9955877, 0.99546635, 0.99476254, 0.9966713, 0.9943146, 0.9976968, 0.9959339, 0.9958313, 0.99434704, 0.99715054, 0.9942437, 0.99772686, 0.99591863, 0.99540824, 0.99499184, 0.99670887, 0.9941666, 0.9977266, 0.9961217, 0.9959013, 0.9944529, 0.99690205, 0.99435997, 0.9975318, 0.9955829, 0.99545217, 0.9947491, 0.9966706, 0.99431074, 0.99768984, 0.99596167, 0.9958209, 0.9943548, 0.99713695, 0.99426603, 0.9977137, 0.99591273, 0.99539137, 0.99498284, 0.99671006, 0.99420893, 0.99771804, 0.9961198, 0.9959025, 0.99444336, 0.99692327, 0.99439466, 0.99754566, 0.9955948, 0.9954542, 0.9947614, 0.996688, 0.99436826, 0.99769384, 0.99597317, 0.9958329, 0.9943917, 0.99716043, 0.9942689, 0.99771345, 0.9959042, 0.9953878, 0.99501693, 0.9967071, 0.9941664, 0.9976942, 0.99608904, 0.99589974, 0.9944723, 0.996914, 0.99434835, 0.9975177, 0.99556464, 0.99541616, 0.9947628, 0.9966769, 0.99429965, 0.9976586, 0.99589396, 0.99576354, 0.9943349, 0.9971402, 0.99420595, 0.99768674, 0.99586034, 0.9953494, 0.9949691, 0.9966918, 0.994105, 0.9976797, 0.9960432, 0.9958592, 0.99441504, 0.9968622, 0.994296, 0.99747187, 0.99550354, 0.9954062, 0.99470615, 0.9966415, 0.99425733, 0.9976325, 0.99591804, 0.99578166, 0.99436224, 0.99713683, 0.9942267, 0.9976615, 0.99585456, 0.9953381, 0.99500066, 0.99670696, 0.99414116, 0.997675, 0.9961126, 0.9958645, 0.9944636, 0.99690324, 0.99429905, 0.9974819, 0.9955631, 0.9953825, 0.9947851, 0.99668354, 0.9942682, 0.9976548, 0.995956, 0.99580127, 0.9944484, 0.997143, 0.99422634, 0.99768174, 0.9959247, 0.9953537, 0.994974, 0.99672997, 0.99417627, 0.99769956, 0.99615115, 0.9958806, 0.9944569, 0.9969259, 0.9943786, 0.99750686, 0.99561024, 0.99542606, 0.9947584, 0.99671185, 0.9943357, 0.9976592, 0.99599445, 0.9957895, 0.99440193, 0.9971625, 0.99428105, 0.99767536, 0.9958599, 0.99534184, 0.99494094, 0.9967359, 0.99416953, 0.9976763, 0.9961455, 0.99586654, 0.9944372, 0.9969283, 0.9943744, 0.9975011, 0.9956364, 0.995385, 0.994799, 0.99670583, 0.9943481, 0.9976683, 0.99604434, 0.99577016, 0.9944464, 0.99720615, 0.9943632, 0.9976857, 0.996018, 0.99533653, 0.99503785, 0.99678314, 0.9942361, 0.99769706, 0.99630415, 0.9958781, 0.9945255, 0.9969806, 0.99442977, 0.997517, 0.99578184, 0.9954133, 0.9948119, 0.9967521, 0.9943902, 0.99766135, 0.9961043, 0.9957724, 0.99444133, 0.99721164, 0.99430037, 0.99766636, 0.99604803, 0.99535036, 0.99501365, 0.9967983, 0.9942565, 0.9977184, 0.99627763, 0.99589133, 0.99457395, 0.9969838, 0.9944458, 0.9975364, 0.99574876, 0.9954382, 0.9948619, 0.9967619, 0.9943818, 0.99768925, 0.9961122, 0.9958114, 0.9944747, 0.99721754, 0.9943106, 0.9977272, 0.9961086, 0.99540186, 0.9950894, 0.9968094, 0.9942291, 0.9977252, 0.99625564, 0.995917, 0.99457777, 0.9969868, 0.9943845, 0.99753976, 0.995734, 0.99544346, 0.99487865, 0.99673754, 0.99433666, 0.9976834, 0.99605143, 0.9957965, 0.99443966, 0.9971765, 0.994321, 0.99773526, 0.996018, 0.99536854, 0.9950516, 0.99676645, 0.99419135, 0.99770314, 0.99621564, 0.9958709, 0.9945208, 0.9969561, 0.9944136, 0.997556, 0.99571794, 0.9954157, 0.99480325, 0.99674857, 0.9943739, 0.99770325, 0.99608964, 0.9957978, 0.99440277, 0.99719703, 0.99430096, 0.9977315, 0.99604803, 0.99537116, 0.9950535, 0.99680716, 0.99423957, 0.99772817, 0.99622154, 0.99588305, 0.99451053, 0.99697125, 0.9944143, 0.99750346, 0.995765, 0.9954537, 0.9948119, 0.99674726, 0.9943191, 0.99763775, 0.9961442, 0.99584854, 0.99445087, 0.9972306, 0.9943, 0.9976877, 0.9961114, 0.99542594, 0.99504113, 0.9968171, 0.99424237, 0.9976897, 0.9963205, 0.99594253, 0.9945332, 0.9969982, 0.9943672, 0.9975132, 0.9958602, 0.9955187, 0.99484974, 0.99677366, 0.99436814, 0.9976706, 0.99619436, 0.99588025, 0.99446714, 0.99722415, 0.99431545, 0.99771804, 0.9961935, 0.9954619, 0.99509263, 0.99682933, 0.9942603, 0.99771714, 0.9963792, 0.9959625, 0.9945526, 0.9970054, 0.9944435, 0.9975428, 0.99593, 0.9954832, 0.99484676, 0.99678916, 0.9944358, 0.99768686, 0.9962405, 0.99585223, 0.99447423, 0.99723756, 0.9943982, 0.9977235, 0.9961896, 0.9954359, 0.99508905, 0.99682164, 0.9943074, 0.9977004, 0.99639314, 0.9959347, 0.994522, 0.9970113, 0.9944594, 0.9975356, 0.99589914, 0.9954757, 0.9948691, 0.9967834, 0.99442387, 0.99768484, 0.99621874, 0.99583805, 0.9944312, 0.9972236, 0.9942877, 0.9976909, 0.99618274, 0.9954171, 0.9950492, 0.9968189, 0.99427795, 0.9977197, 0.99632555, 0.9959384, 0.99459815, 0.99702626, 0.994492, 0.9975594, 0.995875, 0.99548346, 0.99487406, 0.99680007, 0.9944628, 0.997696, 0.9962083, 0.9958554, 0.99450016, 0.9972469, 0.99441266, 0.9977483, 0.9961695, 0.9954252, 0.99513215, 0.99683607, 0.9943456, 0.9977144, 0.99633837, 0.9959455, 0.99459165, 0.997021, 0.9944634, 0.99755114, 0.9958663, 0.995475, 0.9949048, 0.9968092, 0.99447125, 0.9977093, 0.99618286, 0.9958482, 0.9944524, 0.9972185, 0.9944305, 0.9977344, 0.99615055, 0.99545145, 0.9950663, 0.9967962, 0.9942817, 0.9977253, 0.99633527, 0.9959586, 0.9945624, 0.99698263, 0.9944752, 0.9975478, 0.9958573, 0.99550027, 0.9948508, 0.996759, 0.99444747, 0.99769324, 0.9961813, 0.9958709, 0.9944687, 0.9972132, 0.9944323, 0.99773693, 0.99615717, 0.99545276, 0.9950423, 0.99679947, 0.9943085, 0.9977259, 0.99633145, 0.9959586, 0.9945161, 0.9969907, 0.99449766, 0.9975562, 0.9958709, 0.99553573, 0.99485266, 0.99676645, 0.9944621, 0.9976908, 0.9961707, 0.9959084, 0.99443096, 0.99722415, 0.9944122, 0.99773103, 0.9961352, 0.99549556, 0.9950488, 0.9968194, 0.994335, 0.9977183, 0.9963219, 0.9959936, 0.9945557, 0.9969946, 0.99447656, 0.99751943, 0.99588484, 0.99556136, 0.9948259, 0.9967605, 0.994369, 0.9976541, 0.9961463, 0.9959215, 0.99445784, 0.9972217, 0.9944081, 0.9977239, 0.99616617, 0.99551064, 0.99505365, 0.99682, 0.9943104, 0.9977355, 0.9963742, 0.9960208, 0.994515, 0.997001, 0.9944453, 0.9975395, 0.99586546, 0.9955753, 0.9948284, 0.99678856, 0.994424, 0.9976732, 0.99616855, 0.9959481, 0.9944387, 0.9972353, 0.99438745, 0.9977191, 0.9961307, 0.9955396, 0.9950644, 0.99681574, 0.9943415, 0.9976961, 0.99633145, 0.9960287, 0.99452996, 0.9970005, 0.9945004, 0.9975211, 0.9958619, 0.99558735, 0.9948449, 0.99680555, 0.9945063, 0.9976665, 0.9961945, 0.9959597, 0.9944419, 0.997248, 0.99442255, 0.99770904, 0.9961658, 0.99553, 0.9950488, 0.99683017, 0.99435693, 0.9977125, 0.99636215, 0.9960174, 0.994498, 0.9970198, 0.9944828, 0.99752206, 0.99586815, 0.9955839, 0.9948572, 0.9967842, 0.99443626, 0.99767274, 0.9961515, 0.9959518, 0.99446017, 0.9972384, 0.99441195, 0.99772054, 0.9961281, 0.995511, 0.9950694, 0.99684423, 0.9943322, 0.99770784, 0.99631774, 0.9960364, 0.99453294, 0.99701476, 0.99446243, 0.9975222, 0.99580175, 0.995568, 0.99482626, 0.9967943, 0.9944603, 0.9976816, 0.99615836, 0.9959476, 0.99444216, 0.99725336, 0.99440444, 0.997736, 0.99611896, 0.99553263, 0.9950499, 0.9968502, 0.9942765, 0.9977228, 0.99633527, 0.99600464, 0.9945137, 0.9970197, 0.9944847, 0.99753046, 0.9958424, 0.9955716, 0.9948284, 0.99680644, 0.994451, 0.997681, 0.99619293, 0.9959495, 0.99445903, 0.9972786, 0.9944597, 0.99771607, 0.9961695, 0.99551195, 0.9950957, 0.99688643, 0.9943824, 0.997684, 0.9963496, 0.99600166, 0.99458563, 0.9970547, 0.9945402, 0.997535, 0.99586177, 0.995571, 0.9948936, 0.99681735, 0.9945361, 0.99769115, 0.996152, 0.9959168, 0.9944258, 0.99726665, 0.99442637, 0.9977022, 0.9961009, 0.9955163, 0.9950816, 0.9968882, 0.9943686, 0.997698, 0.99630344, 0.996003, 0.9945145, 0.9970872, 0.9946026, 0.99751425, 0.9958527, 0.99555624, 0.9948213, 0.996851, 0.9945425, 0.9976655, 0.99618477, 0.9959857, 0.99450725, 0.9972933, 0.9945256, 0.9977209, 0.99614406, 0.99555236, 0.995063, 0.9968719, 0.99435395, 0.9977093, 0.9963408, 0.9960144, 0.99455005, 0.99701786, 0.994434, 0.9975132, 0.99588096, 0.99553, 0.9948319, 0.99681807, 0.9943843, 0.99766445, 0.9962251, 0.9959459, 0.99459934, 0.9972767, 0.99434775, 0.99770373, 0.99616605, 0.9955448, 0.9951597, 0.99688894, 0.99425554, 0.9977064, 0.9962884, 0.99609536, 0.9946518, 0.99705434, 0.99444723, 0.99751854, 0.9958264, 0.9956884, 0.99495685, 0.99682814, 0.9943966, 0.9976713, 0.99602413, 0.99605751, 0.994613349, 0.9973024, 0.9942876, 0.99769384, 0.996088, 0.9955531, 0.9951124, 0.99686474, 0.9942134, 0.99770504, 0.9963193, 0.9960358, 0.9945978, 0.99705255, 0.99439687, 0.997507215, 0.995818734, 0.9955741, 0.9948801, 0.99683195, 0.9943748, 0.9976646, 0.9962159, 0.995956, 0.99454415, 0.9972869, 0.9943263, 0.99769825, 0.9961336, 0.9955349, 0.995061, 0.9968947, 0.99427193, 0.9977145, 0.9963516, 0.99603975, 0.9946501, 0.99709225, 0.9944709, 0.9975205, 0.9959036, 0.99560434, 0.99492055, 0.9968786, 0.9944207, 0.99768627, 0.9962619, 0.99596345, 0.994579, 0.99732155, 0.9943708, 0.9977185, 0.9962406, 0.9955349, 0.99509156, 0.996883, 0.9942227, 0.99772793, 0.9964155, 0.99604106, 0.9945953, 0.9970587, 0.9943766, 0.997511, 0.9959168, 0.9955833, 0.9949136, 0.99683654, 0.99435645, 0.9976693, 0.99622923, 0.9959663, 0.9945637, 0.99728906, 0.9942893, 0.99769324, 0.99625576, 0.99554926, 0.9951442, 0.99689925, 0.99421537, 0.997698, 0.9963884, 0.9960362, 0.9946253, 0.99707544, 0.9944102, 0.9974945, 0.99590033, 0.9955994, 0.9949347, 0.99684036, 0.9943502, 0.9976543, 0.9962348, 0.9959734, 0.9945556, 0.9972805, 0.99425083, 0.9976828, 0.9961951, 0.9955579, 0.9950888, 0.996874, 0.994148, 0.9976884, 0.99639904, 0.9960486, 0.99459887, 0.99706453, 0.99435925, 0.997491, 0.9959196, 0.9956446, 0.99491, 0.9968274, 0.99430484, 0.9976532, 0.99623394, 0.9959896, 0.9945454, 0.9972896, 0.99435306, 0.99770445, 0.9961922, 0.99556524, 0.9950966, 0.9969102, 0.9942747, 0.9977107, 0.9963856, 0.99606115, 0.99462855, 0.99709475, 0.9944754, 0.9975293, 0.9958762, 0.9956339, 0.9949158, 0.996852, 0.99440134, 0.9976598, 0.99620366, 0.9959943, 0.99454, 0.9972926, 0.9943714, 0.99770314, 0.99616486, 0.9955716, 0.9950894, 0.996887, 0.9942589, 0.9977139, 0.9963635, 0.9960418, 0.9946261, 0.9970932, 0.9945505, 0.99754995, 0.99590576, 0.99561477, 0.9949406, 0.99686, 0.994464, 0.99767923, 0.99622416, 0.9959829, 0.9945684, 0.997299, 0.9943632, 0.9976968, 0.996163, 0.9955628, 0.9951178, 0.99689686, 0.99428195, 0.997695, 0.9963647, 0.9960556, 0.99464047, 0.99707043, 0.99445194, 0.9974955, 0.9958969, 0.9956086, 0.99493974, 0.99684507, 0.99438936, 0.99765575, 0.99621564, 0.99597716, 0.99455625, 0.9972908, 0.99438936, 0.99768806, 0.9961765, 0.9955752, 0.9951161, 0.9968818, 0.99425346, 0.99770063, 0.9963905, 0.9960691, 0.994642, 0.99706703, 0.9944312, 0.9975169, 0.9959006, 0.995657, 0.9949631, 0.99683267, 0.9943262, 0.99766725, 0.99621755, 0.9959911, 0.994549, 0.99727637, 0.99430764, 0.9976846, 0.9961909, 0.995550573, 0.995094359, 0.99688053, 0.99425143, 0.997704566, 0.996387422, 0.996052027, 0.994595766, 0.9970656, 0.9944721, 0.997520745, 0.99593842, 0.9956363, 0.9949492, 0.9968321, 0.9944007, 0.997677386, 0.996266961, 0.99600154, 0.99458236, 0.9972832, 0.99430895, 0.997710109, 0.996244371, 0.99557436, 0.99512434, 0.99690825, 0.9942948, 0.99772793, 0.99645174, 0.99607015, 0.99462384, 0.997092, 0.994471, 0.99754155, 0.9960387, 0.99564546, 0.9949715, 0.99688584, 0.99446595, 0.9977029, 0.99635726, 0.99598926, 0.99454576, 0.9973369, 0.994422, 0.99775106, 0.996342, 0.9955977, 0.9950735, 0.9969373, 0.99439806, 0.9977648, 0.9965635, 0.996086, 0.99462646, 0.9971846, 0.9946268, 0.9975592, 0.9960808, 0.9956605, 0.99499285, 0.99684864, 0.99428254, 0.9975721, 0.996174, 0.9959526, 0.99437755, 0.997253, 0.99415684, 0.9976192, 0.99617815, 0.9955557, 0.99497306, 0.99684983, 0.9940502, 0.99762017, 0.9963787, 0.9960365, 0.99445266, 0.99702305, 0.99424756, 0.9974215, 0.9958864, 0.9956197, 0.99477893, 0.9968027, 0.99421316, 0.99758744, 0.99623644, 0.9960033, 0.9944141, 0.99723357, 0.99423224, 0.99765056, 0.99621636, 0.99558264, 0.994963, 0.996835, 0.99413985, 0.99764556, 0.9964297, 0.9960809, 0.9944562, 0.9970292, 0.9943404, 0.9974535, 0.9959369, 0.99565494, 0.9948189, 0.99680775, 0.9943223, 0.9976368, 0.996278, 0.9960246, 0.99441177, 0.99725705, 0.99427867, 0.9976781, 0.9962392, 0.9956358, 0.99498343, 0.9968561, 0.9941956, 0.99768054, 0.99646217, 0.9961027, 0.9944815, 0.99704474, 0.9944102, 0.99749327, 0.9959592, 0.9956891, 0.9948218, 0.9968279, 0.9943802, 0.99766016, 0.9962594, 0.9960387, 0.9944148, 0.9972716, 0.9943332, 0.9976956, 0.9961934, 0.99560696, 0.9950075, 0.99688065, 0.9942624, 0.9977124, 0.99646354, 0.9961107, 0.9945182, 0.9970565, 0.9944439, 0.99750733, 0.9959624, 0.9956872, 0.99482733, 0.9968382, 0.99440646, 0.99763405, 0.9962627, 0.9960448, 0.99446857, 0.99729234, 0.99439335, 0.99769753, 0.9962426, 0.9956142, 0.9950462, 0.9968907, 0.9942492, 0.997695982, 0.996465564, 0.9961081, 0.9945572, 0.9970721, 0.99444956, 0.99750465, 0.9959987, 0.99569523, 0.9948632, 0.9968375, 0.9944071, 0.9976599, 0.9963317, 0.9960459, 0.9944821, 0.9972795, 0.9943772, 0.9976847, 0.9962967, 0.9956151, 0.9950446, 0.99689126, 0.99431205, 0.9976972, 0.99648535, 0.99610883, 0.9945566, 0.9970791, 0.9944745, 0.9975089, 0.996037, 0.9956814, 0.99487525, 0.9968663, 0.9944464, 0.99767095, 0.99636674, 0.99603736, 0.9945176, 0.997312, 0.99441713, 0.99770737, 0.9963316, 0.99562526, 0.99508035, 0.9969108, 0.99432933, 0.997716427, 0.996510565, 0.9961085, 0.9945999, 0.99708515, 0.99453104, 0.997521818, 0.996049941, 0.9956659, 0.99490696, 0.9968663, 0.99450815, 0.9976738, 0.99636984, 0.9960387, 0.99452186, 0.99731225, 0.9944675, 0.99770963, 0.99632615, 0.99561757, 0.9950747, 0.9969228, 0.9943803, 0.9977204, 0.996527, 0.99610907, 0.99459296, 0.997104, 0.994559, 0.99752706, 0.9960497, 0.9956833, 0.9949001, 0.99686974, 0.99449813, 0.9976768, 0.9963612, 0.9960447, 0.9945198, 0.9973195, 0.9944617, 0.997719, 0.996347, 0.9956261, 0.9950848, 0.9969283, 0.9943948, 0.9977301, 0.9965219, 0.99610764, 0.9945907, 0.99710965, 0.99456984, 0.997527778, 0.9960621, 0.9956874, 0.99490863, 0.99687696, 0.9945121, 0.99767983, 0.996374309, 0.9960542, 0.99453163, 0.9973213, 0.9944714, 0.997715354, 0.99632144, 0.9956391, 0.9950858, 0.9969369, 0.99440587, 0.99773103, 0.996522009, 0.9961288, 0.9945961, 0.9971175, 0.99460083, 0.9975345, 0.9960435, 0.995708, 0.9949142, 0.9968839, 0.9945433, 0.99768424, 0.99636036, 0.9960632, 0.9945361, 0.99733293, 0.9944979, 0.9977214, 0.9963291, 0.9956334, 0.9950864, 0.9969478, 0.99443156, 0.99773324, 0.99652016, 0.99611795, 0.99460083, 0.99712545, 0.9946112, 0.9975399, 0.99607784, 0.9957004, 0.99492323, 0.996897, 0.9945671, 0.9976935, 0.99638295, 0.99604875, 0.99453056, 0.9973337, 0.994532, 0.9977222, 0.9963446, 0.9956319, 0.99510074, 0.99695146, 0.9944371, 0.997738, 0.9965462, 0.9961198, 0.9945972, 0.99713206, 0.99462384, 0.9975376, 0.99606365, 0.9956886, 0.994904, 0.9968972, 0.9945551, 0.9976866, 0.9963703, 0.99604446, 0.99451476, 0.99734396, 0.994522, 0.9977239, 0.9963395, 0.9956344, 0.9950793, 0.9969476, 0.9944388, 0.9977366, 0.9965347, 0.99611557, 0.99458516, 0.99712795, 0.9946262, 0.9975363, 0.99607664, 0.9956924, 0.9949052, 0.99689364, 0.9945761, 0.997682333, 0.996374667, 0.99605346, 0.994532, 0.9973386, 0.9945631, 0.99771994, 0.99634606, 0.9956359, 0.9950982, 0.996956, 0.994474, 0.997733951, 0.996544182, 0.99612075, 0.9945932, 0.99714285, 0.9946602, 0.9975344, 0.99605536, 0.99571025, 0.9949288, 0.99689496, 0.99461585, 0.9976852, 0.996364, 0.9960609, 0.9945293, 0.99734914, 0.99458164, 0.99772173, 0.9963445, 0.99565446, 0.9950972, 0.99696094, 0.99448186, 0.9977391, 0.99652857, 0.9961469, 0.9946162, 0.99713194, 0.9946426, 0.9975321, 0.9960836, 0.9957069, 0.99491084, 0.99690145, 0.9946178, 0.997687, 0.9963969, 0.99606043, 0.99452585, 0.9973488, 0.9945661, 0.99772245, 0.99634945, 0.9956358, 0.9950812, 0.9969704, 0.99447554, 0.997736, 0.9965394, 0.99611497, 0.9945978, 0.99714166, 0.99464107, 0.9975393, 0.9960901, 0.9956931, 0.99491924, 0.99689746, 0.9945884, 0.9976956, 0.9963963, 0.99604213, 0.9945062, 0.9973441, 0.9945356, 0.9977265, 0.9963737, 0.9956374, 0.9950688, 0.9969459, 0.99445146, 0.9977386, 0.99653494, 0.9961098, 0.99458987, 0.9971275, 0.9946406, 0.99754745, 0.9960757, 0.99569714, 0.99489504, 0.9968929, 0.99456203, 0.997701108, 0.996388018, 0.99605703, 0.9945209, 0.997345, 0.9945727, 0.9977366, 0.9963535, 0.99563754, 0.9950657, 0.9969285, 0.9944699, 0.99774265, 0.99653, 0.9961187, 0.9945662, 0.99712795, 0.99467635, 0.997549, 0.9960568, 0.9956919, 0.99494684, 0.9969108, 0.9946282, 0.99770445, 0.99636734, 0.99604577, 0.99458045, 0.9973476, 0.99457514, 0.9977233, 0.9963217, 0.9956462, 0.9951627, 0.9969568, 0.99450403, 0.99771476, 0.9964981, 0.99612653, 0.99467564, 0.9971289, 0.9946824, 0.99752516, 0.9960226, 0.9957117, 0.9950292, 0.99690145, 0.9946523, 0.9976725, 0.996308, 0.99605876, 0.9945492, 0.9973404, 0.9946172, 0.99771035, 0.99627763, 0.9956237, 0.99517405, 0.99695194, 0.99457705, 0.99773264, 0.9964885, 0.99612504, 0.9947212, 0.99712175, 0.9947537, 0.99754226, 0.9960214, 0.99574095, 0.9950781, 0.9969296, 0.99467504, 0.99767846, 0.9963302, 0.9961187, 0.99478674, 0.9973846, 0.9946044, 0.9977197, 0.99632144, 0.9956547, 0.9952626, 0.99699306, 0.99449176, 0.9977114, 0.9964879, 0.99612665, 0.9947359, 0.9971456, 0.9946765, 0.99753284, 0.9960188, 0.9957056, 0.9949267, 0.99692875, 0.994606, 0.9976802, 0.99632096, 0.9960769, 0.99458104, 0.9973571, 0.99461156, 0.9977064, 0.99626875, 0.9956576, 0.9950526, 0.996977, 0.9945103, 0.9977089, 0.9964588, 0.99615175, 0.99458635, 0.9971372, 0.9946348, 0.9974945, 0.995961, 0.99573153, 0.9948305, 0.9969163, 0.9945768, 0.9976562, 0.9963073, 0.99610174, 0.9944328, 0.99734557, 0.9945731, 0.9976833, 0.9962864, 0.9956725, 0.994929, 0.99694735, 0.9945503, 0.9976738, 0.996478, 0.99615103, 0.994509, 0.9971112, 0.99463874, 0.99748755, 0.99600106, 0.9957464, 0.9948283, 0.9968887, 0.99456215, 0.99764425, 0.9963317, 0.9961042, 0.9944254, 0.99734443, 0.99453497, 0.9976761, 0.9962793, 0.9956813, 0.9949944, 0.99696165, 0.9944605, 0.99765956, 0.9964616, 0.99617445, 0.99449295, 0.997133, 0.99462783, 0.9974546, 0.9959895, 0.9957567, 0.99478334, 0.9969007, 0.9946038, 0.9975587, 0.9962578, 0.99611676, 0.9944183, 0.9973344, 0.9945999, 0.9976502, 0.99628437, 0.99573636, 0.9949922, 0.9969397, 0.9944747, 0.99762833, 0.9964191, 0.9961765, 0.9944997, 0.9971059, 0.99465555, 0.99742883, 0.9959378, 0.9957555, 0.99474615, 0.99689376, 0.9945966, 0.99760437, 0.9962459, 0.99609625, 0.9943771, 0.99732083, 0.9945426, 0.9976209, 0.9961616, 0.995654, 0.9949225, 0.99694663, 0.9944511, 0.9976236, 0.9964052, 0.99615836, 0.99445146, 0.9971419, 0.99465525, 0.9974607, 0.9959262, 0.9957585, 0.99487215, 0.99691105, 0.9945901, 0.9976375, 0.9962587, 0.9961558, 0.99453104, 0.9973532, 0.99454176, 0.997670591, 0.996224999, 0.9957628, 0.9951011, 0.9969618, 0.9944417, 0.99765635, 0.99642664, 0.9962148, 0.99461204, 0.9971201, 0.9946166, 0.99747026, 0.9959313, 0.99580115, 0.9949191, 0.9968947, 0.9945908, 0.9976272, 0.99625975, 0.99616534, 0.99453944, 0.99733526, 0.99455756, 0.99766845, 0.99621373, 0.9957592, 0.9950917, 0.99693775, 0.9944412, 0.997672737, 0.996406019, 0.9962153, 0.994638, 0.99711585, 0.9946197, 0.9974814, 0.9959512, 0.9958354, 0.9949396, 0.99689925, 0.9945255, 0.9976494, 0.9962733, 0.9961981, 0.99459887, 0.99734867, 0.994494, 0.99767923, 0.99623114, 0.99580693, 0.9951782, 0.99698263, 0.9944394, 0.99769491, 0.996442735, 0.99627715, 0.9947048, 0.9971693, 0.9946019, 0.997489214, 0.995959938, 0.99589574, 0.99503714, 0.99692804, 0.99457824, 0.997637153, 0.996286392, 0.9962362, 0.9946018, 0.99738866, 0.9946154, 0.99768436, 0.9962588, 0.99583673, 0.9951665, 0.99700963, 0.99450064, 0.9977003, 0.9964765, 0.99632317, 0.9947228, 0.99720097, 0.9947122, 0.99749666, 0.99597776, 0.9958762, 0.99499995, 0.9969691, 0.9946577, 0.997652233, 0.996337414, 0.9961874, 0.99462444, 0.9974051, 0.9946606, 0.997697651, 0.996308625, 0.99582267, 0.9951606, 0.9969928, 0.9945345, 0.9976902, 0.99643195, 0.9962426, 0.9946538, 0.9971795, 0.9946989, 0.9975115, 0.99597657, 0.99583745, 0.994965, 0.9969397, 0.9946761, 0.99767894, 0.9962523, 0.996179, 0.9946229, 0.99736494, 0.99471134, 0.9977191, 0.9962315, 0.99575114, 0.9951644, 0.99695456, 0.9945709, 0.9977295, 0.9964389, 0.9962214, 0.9946737, 0.99712557, 0.99473745, 0.9975254, 0.99599147, 0.9958217, 0.9949445, 0.99688655, 0.9947147, 0.9976929, 0.9963084, 0.99616385, 0.9945755, 0.9973303, 0.99475855, 0.9977319, 0.99629325, 0.99575335, 0.99513793, 0.99694246, 0.994588, 0.99776244, 0.996454, 0.99623847, 0.9946669, 0.9970991, 0.9948053, 0.9975442, 0.9959637, 0.9958026, 0.9949508, 0.9968947, 0.99474925, 0.997668803, 0.9962942, 0.9961516, 0.99459887, 0.9973404, 0.9946905, 0.9977017, 0.9962185, 0.9957051, 0.9951254, 0.99696594, 0.99458367, 0.99770916, 0.99642056, 0.9961934, 0.99460614, 0.9971219, 0.99474025, 0.9975103, 0.9959241, 0.9958044, 0.9949197, 0.9968798, 0.99468225, 0.9976718, 0.99623114, 0.9961533, 0.9945115, 0.9973452, 0.9946865, 0.99769336, 0.9962208, 0.9957472, 0.9951084, 0.99692637, 0.9946582, 0.99775547, 0.99645054, 0.99622667, 0.99461055, 0.9971202, 0.9948455, 0.9975298, 0.9959156, 0.99580824, 0.9949766, 0.99689996, 0.9947505, 0.99768305, 0.9962381, 0.99613994, 0.9945031, 0.99732256, 0.9947161, 0.9977047, 0.9961941, 0.99575186, 0.99513006, 0.99698806, 0.9946104, 0.99774206, 0.9964322, 0.99623054, 0.99467915, 0.9971641, 0.99475926, 0.99753475, 0.9958996, 0.9958134, 0.99496996, 0.9969446, 0.9947393, 0.997686, 0.9962458, 0.9961755, 0.9946036, 0.99739194, 0.99469805, 0.9977297, 0.9961855, 0.9957807, 0.99518526, 0.9970318, 0.9946242, 0.9977309, 0.99637514, 0.99625826, 0.9946643, 0.99720013, 0.9947812, 0.99750996, 0.9958711, 0.99587655, 0.99501485, 0.99696213, 0.9947564, 0.9976929, 0.9961837, 0.99621445, 0.9946408, 0.9974235, 0.99470484, 0.9977016, 0.99614394, 0.99581033, 0.9951639, 0.99702615, 0.9946026, 0.99770844, 0.9963211, 0.99626994, 0.9946454, 0.99719775, 0.9947878, 0.997498, 0.9958529, 0.9958811, 0.9950107, 0.9969652, 0.99480134, 0.99767846, 0.9961991, 0.99621135, 0.9946129, 0.9974235, 0.9948112, 0.9977203, 0.99616617, 0.9958216, 0.9951873, 0.99705976, 0.99466527, 0.9977437, 0.99637824, 0.9962756, 0.9946759, 0.9972083, 0.99490553, 0.99752945, 0.9959132, 0.9958852, 0.9949998, 0.9969674, 0.9948666, 0.9977003, 0.99624366, 0.9962208, 0.99462855, 0.9974285, 0.99489224, 0.9977514, 0.99617636, 0.99581283, 0.99522036, 0.99705744, 0.9947812, 0.99777895, 0.99645644, 0.9962943, 0.9946867, 0.9972264, 0.99499655, 0.99756724, 0.9958888, 0.9958673, 0.995048, 0.99696404, 0.9948871, 0.9977216, 0.9962357, 0.99620676, 0.9946202, 0.9974235, 0.9949288, 0.9977702, 0.9962147, 0.9958275, 0.9952168, 0.997086, 0.9948461, 0.9978112, 0.99643856, 0.99627787, 0.9947699, 0.9972631, 0.9950669, 0.9975975, 0.99596834, 0.99588495, 0.995065, 0.9970528, 0.9950457, 0.99774736, 0.9962696, 0.9962335, 0.9946813, 0.9974776, 0.9950559, 0.99777824, 0.9962566, 0.9958386, 0.99525434, 0.9971226, 0.9949325, 0.9978251, 0.99645007, 0.99628687, 0.99479795, 0.9972874, 0.995088, 0.9975847, 0.9959578, 0.9958904, 0.99511683, 0.9970462, 0.995024, 0.99773777, 0.9962179, 0.99621904, 0.99475086, 0.9974699, 0.9950547, 0.9977824, 0.9962444, 0.99581546, 0.9953141, 0.99712926, 0.9949761, 0.99781644, 0.99645954, 0.9962463, 0.99481905, 0.99728477, 0.9951208, 0.9975877, 0.9959871, 0.9958321, 0.9951202, 0.9970517, 0.9950716, 0.9977405, 0.9962271, 0.9961767, 0.9947325, 0.9974751, 0.99506533, 0.99776614, 0.99618983, 0.9957555, 0.99527913, 0.99710757, 0.9949629, 0.997809, 0.9964208, 0.99626946, 0.99485904, 0.9973068, 0.9951326, 0.9975827, 0.995915, 0.9958833, 0.9951673, 0.99706477, 0.99504954, 0.99774784, 0.9962419, 0.99620783, 0.9947602, 0.99749964, 0.9950505, 0.997787, 0.99622023, 0.99578094, 0.9953067, 0.997151, 0.99493814, 0.99783224, 0.99644345, 0.99626285, 0.99483865, 0.9972832, 0.9950806, 0.99759823, 0.99590623, 0.99586684, 0.99504846, 0.99701285, 0.99503255, 0.99773103, 0.99624616, 0.9962029, 0.99468315, 0.9974675, 0.9950493, 0.99778664, 0.9962134, 0.9958172, 0.99520606, 0.99710304, 0.9949544, 0.9978315, 0.9964214, 0.99626535, 0.99477965, 0.9972806, 0.9951539, 0.9975853, 0.9959626, 0.9958989, 0.9950846, 0.9969977, 0.99511385, 0.9977071, 0.9962263, 0.99622464, 0.99471205, 0.99744827, 0.9951047, 0.99775994, 0.9962108, 0.99581116, 0.99521255, 0.99707043, 0.9949126, 0.99780685, 0.99641347, 0.9962559, 0.99472, 0.99723357, 0.9950475, 0.9975846, 0.99592847, 0.9958574, 0.9951012, 0.99698764, 0.99497753, 0.9977422, 0.99621576, 0.99622154, 0.9946663, 0.9974412, 0.9951371, 0.9977829, 0.99621, 0.99576557, 0.995148, 0.9970251, 0.9946971, 0.9978102, 0.9964083, 0.99622935, 0.99467963, 0.9972224, 0.9949473, 0.9975961, 0.9959708, 0.995803714, 0.995015204, 0.996969, 0.9948673, 0.9977481, 0.9962548, 0.9961878, 0.994676, 0.9974228, 0.99496007, 0.9977963, 0.99623525, 0.9957858, 0.9952383, 0.9970477, 0.99485093, 0.9978429, 0.996452, 0.99625206, 0.994753003, 0.997216344, 0.994991481, 0.9976301, 0.9959967, 0.9958664, 0.99510336, 0.996994, 0.9948866, 0.997767, 0.99630046, 0.99623317, 0.99471676, 0.99743336, 0.9949426, 0.9978112, 0.996289, 0.99580574, 0.995264649, 0.997063, 0.99487, 0.9978561, 0.99647915, 0.996259749, 0.994805634, 0.997256, 0.99501604, 0.99761814, 0.9959858, 0.99585849, 0.995129585, 0.9970277, 0.9950382, 0.9977744, 0.9963247, 0.996197999, 0.994735181, 0.99747676, 0.9950718, 0.9978103, 0.9963713, 0.9958294, 0.9953525, 0.9971233, 0.99501604, 0.9978873, 0.99658847, 0.99630356, 0.99488056, 0.99726605, 0.995107, 0.9976416, 0.99602103, 0.9958717, 0.99518496, 0.9970182, 0.9949925, 0.99780923, 0.99631137, 0.99620867, 0.9948119, 0.9974657, 0.99502957, 0.99783295, 0.9962966, 0.9957893, 0.9953493, 0.99708205, 0.9948352, 0.9978734, 0.996476, 0.99625385, 0.994898, 0.9972524, 0.9950225, 0.99764246, 0.99596053, 0.99582076, 0.9952121, 0.99698764, 0.99493897, 0.9977825, 0.9962911, 0.9961723, 0.99483156, 0.99744, 0.99498165, 0.9978244, 0.9962543, 0.99577594, 0.99537706, 0.9970963, 0.99489516, 0.9978708, 0.9964646, 0.996262491, 0.994922519, 0.9972711, 0.9950939, 0.99763525, 0.9959864, 0.9958477, 0.99523664, 0.99702364, 0.99503964, 0.99775404, 0.9962996, 0.99619776, 0.9947895, 0.99744546, 0.9951029, 0.9978384, 0.9963142, 0.9958235, 0.9953553, 0.99712795, 0.9950093, 0.9978824, 0.9965354, 0.99627423, 0.994917, 0.99729043, 0.99517286, 0.9976713, 0.99605155, 0.99587965, 0.995201, 0.99701864, 0.9950225, 0.9978005, 0.99636316, 0.9962206, 0.99480623, 0.9974813, 0.99499786, 0.997835, 0.9963516, 0.99583197, 0.99534196, 0.99712926, 0.9948895, 0.9978817, 0.9965245, 0.9962827, 0.9948877, 0.99730045, 0.9950989, 0.99766076, 0.99608743, 0.9959143, 0.99517727, 0.9970145, 0.99500054, 0.9978046, 0.996402, 0.9962314, 0.9947602, 0.99745893, 0.99497825, 0.9978606, 0.9964374, 0.995858, 0.9952797, 0.9970894, 0.9948514, 0.99789774, 0.9966196, 0.99625456, 0.9947895, 0.99726474, 0.99500906, 0.9976674, 0.996145, 0.99583685, 0.99507374, 0.99701667, 0.99497455, 0.9978119, 0.9964515, 0.9961952, 0.99466145, 0.99749583, 0.99509805, 0.99784863, 0.9964445, 0.995775, 0.9951723, 0.9971154, 0.9950559, 0.9979215, 0.99667865, 0.99629146, 0.9948725, 0.99729675, 0.9951351, 0.9976726, 0.9961735, 0.99586827, 0.9951011, 0.9969862, 0.9949844, 0.99778557, 0.9964381, 0.9962165, 0.9946859, 0.9975127, 0.99508363, 0.9977951, 0.9963439, 0.9958733, 0.9953577, 0.9971214, 0.99479276, 0.99782795, 0.99651307, 0.99628365, 0.99496186, 0.99728596, 0.9951095, 0.9976127, 0.9960789, 0.9959716, 0.9952854, 0.9970431, 0.99518305, 0.997766, 0.99633443, 0.99626684, 0.9948867, 0.9974757, 0.9952664, 0.99779993, 0.99627715, 0.99588, 0.99543846, 0.9970952, 0.99511504, 0.9978404, 0.996464, 0.9962715, 0.9950447, 0.9972458, 0.99526566, 0.9975992, 0.9959655, 0.9959059, 0.9953837, 0.9969783, 0.9950511, 0.99771273, 0.9962834, 0.996222, 0.9949368, 0.9974032, 0.99497247, 0.9977457, 0.9962865, 0.99585336, 0.9954144, 0.9970235, 0.99489325, 0.9978048, 0.9964639, 0.99630415, 0.9950324, 0.9972223, 0.9951448, 0.99757415, 0.99597126, 0.9959279, 0.9953037, 0.9969536, 0.99513805, 0.9977431, 0.99627954, 0.99623954, 0.99483216, 0.997361, 0.9951311, 0.99778986, 0.99624616, 0.995814, 0.9954032, 0.99698275, 0.9949254, 0.9977552, 0.99648273, 0.99615353, 0.99496186, 0.9971392, 0.9951247, 0.9974905, 0.99597055, 0.9957554, 0.99518895, 0.9968329, 0.9949203, 0.9977012, 0.9963122, 0.9960711, 0.99486506, 0.997283, 0.9950158, 0.9976956, 0.9962367, 0.9957063, 0.9954087, 0.9969438, 0.99488264, 0.997724, 0.99648947, 0.99618757, 0.99498814, 0.99712425, 0.9949283, 0.99752766, 0.9960949, 0.9957989, 0.9953097, 0.9968245, 0.9947978, 0.9976668, 0.99635834, 0.99618477, 0.9948016, 0.9973031, 0.9949608, 0.9977711, 0.99646914, 0.99587834, 0.9954386, 0.996933, 0.99481213, 0.9978428, 0.99659485, 0.99630463, 0.99497527, 0.99705625, 0.9949604, 0.99757653, 0.99608743, 0.9958929, 0.9952775, 0.9967899, 0.994827, 0.99774253, 0.9964334, 0.9962817, 0.9949112, 0.9972989, 0.9947729, 0.9977586, 0.99641335, 0.99589676, 0.99541247, 0.99692863, 0.99474037, 0.99784374, 0.9965905, 0.9963378, 0.9950252, 0.9971143, 0.994942, 0.99759275, 0.9961093, 0.99591804, 0.9953422, 0.9967848, 0.9948128, 0.9977068, 0.99639016, 0.9962141, 0.99494416, 0.99727845, 0.994948, 0.9976981, 0.99643683, 0.99588305, 0.9955323, 0.9969606, 0.9949709, 0.9978161, 0.9966184, 0.9963516, 0.9950579, 0.9971163, 0.99509346, 0.99756926, 0.9961723, 0.9959553, 0.995348, 0.9968502, 0.99486554, 0.99769115, 0.99644476, 0.9963192, 0.9951113, 0.99732983, 0.9949608, 0.9976909, 0.99644107, 0.9959811, 0.995625, 0.996951, 0.99490744, 0.99764985, 0.99666816, 0.99638486, 0.9951671, 0.9971257, 0.9950416, 0.99744296, 0.99616784, 0.9960187, 0.9954615, 0.99686784, 0.99480796, 0.99756277, 0.99645585, 0.9962721, 0.9950074, 0.9973616, 0.9949266, 0.99762696, 0.99657553, 0.99598145, 0.99555606, 0.99698853, 0.9950415, 0.9977564, 0.9967328, 0.9963639, 0.99512994, 0.9971482, 0.99509025, 0.9974807, 0.99614275, 0.9959318, 0.99530524, 0.9968573, 0.99485385, 0.99769044, 0.9964774, 0.9962484, 0.99496645, 0.99736834, 0.99491674, 0.99775934, 0.9964807, 0.9957982, 0.99542594, 0.9969258, 0.9947444, 0.9977958, 0.996574, 0.9962651, 0.9949984, 0.9971129, 0.99482816, 0.99757725, 0.99607253, 0.9959431, 0.99531823, 0.9968215, 0.9945551, 0.9976173, 0.9963528, 0.99621916, 0.9947388, 0.9972543, 0.9947447, 0.99773264, 0.99650097, 0.9958066, 0.9953963, 0.9969164, 0.9948454, 0.9977501, 0.9966329, 0.99628377, 0.9949472, 0.99715483, 0.9949308, 0.9974956, 0.9961914, 0.9958621, 0.9953044, 0.99695134, 0.9949243, 0.9976687, 0.9966217, 0.9963128, 0.9950585, 0.9974486, 0.9952146, 0.997689, 0.9966281, 0.99603075, 0.99554175, 0.99710125, 0.9949786, 0.99769944, 0.9968951, 0.99644613, 0.9951364, 0.99732083, 0.99526215, 0.99755114, 0.9962386, 0.9961038, 0.99558014, 0.9971963, 0.99516284, 0.99758554, 0.9966454, 0.9962755, 0.9947904, 0.9975497, 0.99501246, 0.9975606, 0.99664706, 0.99615437, 0.995604, 0.997273, 0.9950572, 0.9976305, 0.99683964, 0.9964605, 0.99498403, 0.997358, 0.9951751, 0.99737847, 0.9963283, 0.9961487, 0.9955038, 0.997177, 0.99525803, 0.9975187, 0.9966227, 0.9963372, 0.99515873, 0.99747545, 0.99508893, 0.99743927, 0.9966311, 0.9958044, 0.9955611, 0.99711406, 0.99504554, 0.9974632, 0.9966491, 0.9962122, 0.9950498, 0.99718094, 0.995129, 0.9971904, 0.99622, 0.99595624, 0.9955087, 0.99706, 0.9950198, 0.9972972, 0.9964104, 0.99599385, 0.9948889, 0.9974993, 0.9950168, 0.9975242, 0.9965287, 0.99582064, 0.99556786, 0.99720037, 0.9948954, 0.9976795, 0.99691033, 0.9965609, 0.9952371, 0.99740154, 0.9951372, 0.99754757, 0.99645513, 0.9961431, 0.99543756, 0.99719656, 0.99514806, 0.99773824, 0.99673116, 0.99640286, 0.99527985, 0.9976051, 0.9953981, 0.997823, 0.9967077, 0.99599063, 0.99579686, 0.9972887, 0.9952201, 0.9978688, 0.9968555, 0.9962923, 0.99538285, 0.9974496, 0.9953856, 0.9976306, 0.9964149, 0.9957936, 0.99567646, 0.99724054, 0.99527526, 0.9978009, 0.99661523, 0.99611825, 0.99525106, 0.9975701, 0.9950728, 0.9977229, 0.99657273, 0.9957163, 0.99571556, 0.9972192, 0.99487156, 0.99764377, 0.99669194, 0.99609536, 0.99521303, 0.9973539, 0.9949745, 0.99730647, 0.9961534, 0.99566543, 0.99544555, 0.9970818, 0.9947925, 0.99745244, 0.99643457, 0.9958905, 0.9949688, 0.9974942, 0.9951078, 0.99752635, 0.99636143, 0.9956951, 0.99558604, 0.9970976, 0.99497515, 0.99750745, 0.9964114, 0.99606633, 0.99490505, 0.9971685, 0.9949113, 0.9972644, 0.99592644, 0.99565244, 0.99517393, 0.9969964, 0.9948053, 0.9974625, 0.9962057, 0.9960809, 0.9947491, 0.99738735, 0.9947548, 0.9974694, 0.9962793, 0.9958464, 0.9953232, 0.99713683, 0.9945102, 0.997268, 0.99632376, 0.9963316, 0.99477154, 0.9973331, 0.9947783, 0.9969932, 0.9959675, 0.99588233, 0.9950454, 0.99698097, 0.9945117, 0.9971276, 0.99612266, 0.9962004, 0.9945578, 0.997497, 0.9949294, 0.9972657, 0.996102, 0.99588615, 0.99523556, 0.9970715, 0.99487865, 0.9973634, 0.99626535, 0.9962813, 0.9948101, 0.9970517, 0.9944055, 0.9967854, 0.9954099, 0.9961702, 0.9951312, 0.9967792, 0.99425566, 0.99720985, 0.99605465, 0.9965174, 0.99482346, 0.9972467, 0.994517, 0.9973296, 0.9961967, 0.99626875, 0.9954986, 0.99695146, 0.9944135, 0.99734396, 0.9963641, 0.9966318, 0.99495995, 0.997139, 0.9945267, 0.9970499, 0.99595445, 0.99621767, 0.99528635, 0.99685705, 0.9945555, 0.99726605, 0.99620724, 0.99656147, 0.99484575, 0.99734735, 0.99467975, 0.9974068, 0.99652296, 0.9962734, 0.99541557, 0.9970181, 0.9945308, 0.9974782, 0.9967565, 0.9966606, 0.9949852, 0.9972331, 0.9947444, 0.99722016, 0.99631786, 0.99635583, 0.99537057, 0.9970739, 0.9946477, 0.9974244, 0.99665594, 0.99660516, 0.9949519, 0.9975193, 0.9947719, 0.99750805, 0.99665344, 0.99625826, 0.99553466, 0.99722326, 0.99473864, 0.9975925, 0.99685454, 0.9966299, 0.9951514, 0.9974298, 0.99490094, 0.9974171, 0.9964588, 0.9962218, 0.9954986, 0.9972071, 0.9948784, 0.99750215, 0.9967192, 0.99649835, 0.9951856, 0.99760664, 0.994913, 0.9976108, 0.9967907, 0.99620986, 0.9957133, 0.9972795, 0.9948124, 0.99766964, 0.99695635, 0.99655885, 0.9951108, 0.9974478, 0.9949545, 0.997378, 0.99645823, 0.99617, 0.9954922, 0.9971898, 0.9947393, 0.99744284, 0.99667406, 0.99650073, 0.9949791, 0.9975872, 0.9946582, 0.9974821, 0.99652725, 0.99609584, 0.9954626, 0.997256, 0.9947594, 0.99744415, 0.9966558, 0.9965063, 0.99500006, 0.9974134, 0.99489397, 0.99733174, 0.99634284, 0.99616086, 0.99550474, 0.99722546, 0.9948083, 0.9975145, 0.9967133, 0.99652714, 0.99513733, 0.99763227, 0.99494225, 0.9976121, 0.99671495, 0.9961715, 0.9956951, 0.9972994, 0.9948514, 0.99767727, 0.996983, 0.9966059, 0.99524045, 0.9974171, 0.9949819, 0.99750453, 0.9964904, 0.9962882, 0.99560505, 0.9972245, 0.9949563, 0.99760747, 0.99674076, 0.99658656, 0.9951922, 0.99758685, 0.9950074, 0.9976908, 0.99677545, 0.9961863, 0.99575067, 0.99727494, 0.9949348, 0.99770147, 0.99681985, 0.99659735, 0.99526674, 0.9974498, 0.9951174, 0.9975145, 0.9965476, 0.9963018, 0.9955883, 0.99719846, 0.9949985, 0.9976584, 0.9968315, 0.99657863, 0.99513036, 0.9975993, 0.9949274, 0.9976579, 0.9968587, 0.9962793, 0.9956926, 0.99726343, 0.9948508, 0.9977623, 0.9971136, 0.9966904, 0.99532133, 0.9974323, 0.9950871, 0.9974974, 0.99663085, 0.9963168, 0.99559855, 0.9971951, 0.99492514, 0.9976228, 0.9968538, 0.9965945, 0.99524397, 0.9976427, 0.994816, 0.99766076, 0.99683964, 0.9962445, 0.9957451, 0.99730045, 0.994853, 0.9977075, 0.99697846, 0.9966274, 0.9952849, 0.99745905, 0.99506736, 0.997497, 0.9964627, 0.9962733, 0.9954992, 0.997242, 0.9949793, 0.9976369, 0.9967637, 0.9965581, 0.9951692, 0.99759954, 0.9950356, 0.997696, 0.9967805, 0.9962464, 0.99564844, 0.99727684, 0.9950116, 0.99777395, 0.9969606, 0.9966846, 0.99522674, 0.99741745, 0.99523157, 0.99756736, 0.99655956, 0.9963599, 0.99556285, 0.99720603, 0.9951303, 0.9976918, 0.9968194, 0.9965952, 0.9951637, 0.9975865, 0.9951278, 0.9977264, 0.9968093, 0.99622685, 0.9956071, 0.9972825, 0.9949793, 0.99777883, 0.996923, 0.996592, 0.9952017, 0.99747187, 0.99512106, 0.9976038, 0.99649775, 0.9963626, 0.99549377, 0.9972367, 0.9953081, 0.99773324, 0.99686414, 0.99663097, 0.99524844, 0.9976191, 0.99535686, 0.9978112, 0.9968299, 0.9963458, 0.9957858, 0.9972978, 0.9952783, 0.99783784, 0.9969928, 0.9966633, 0.9953276, 0.99745804, 0.99536633, 0.9976191, 0.99658835, 0.9963683, 0.9956558, 0.9972313, 0.9952437, 0.997729, 0.9967996, 0.9965868, 0.99521077, 0.9976324, 0.99513805, 0.997783, 0.9968536, 0.99629045, 0.9957769, 0.9973253, 0.9952788, 0.997843, 0.99703455, 0.99666953, 0.99527806, 0.9974836, 0.9954517, 0.99761176, 0.996612, 0.99638104, 0.9956101, 0.9972813, 0.9953903, 0.9977609, 0.9968309, 0.99662125, 0.9951585, 0.9976489, 0.9954327, 0.9978676, 0.996888, 0.996338, 0.99569875, 0.99735224, 0.9953736, 0.99791807, 0.99702424, 0.99669325, 0.99525803, 0.99752825, 0.99555475, 0.99769443, 0.996601, 0.9963987, 0.99554926, 0.9973145, 0.9954491, 0.9978066, 0.9968244, 0.9966701, 0.99512273, 0.99768674, 0.99547154, 0.9978557, 0.9968471, 0.9963187, 0.99567044, 0.99740165, 0.9954575, 0.99791175, 0.99701524, 0.9967071, 0.9952052, 0.99755234, 0.9956073, 0.9977081, 0.99660444, 0.99640286, 0.9955111, 0.997343, 0.9954336, 0.9978289, 0.9968566, 0.9966509, 0.99508566, 0.99771655, 0.99547684, 0.99785835, 0.9968355, 0.9963336, 0.99564713, 0.99741447, 0.995417, 0.9979144, 0.9969837, 0.9966917, 0.9951867, 0.9975374, 0.99550796, 0.99767095, 0.9965218, 0.996349, 0.995449, 0.99732983, 0.99541545, 0.99781644, 0.9967805, 0.9966497, 0.99505883, 0.9976992, 0.99548984, 0.9978611, 0.9967893, 0.9963373, 0.9955937, 0.9973652, 0.9954132, 0.9979011, 0.9969439, 0.9966869, 0.9951649, 0.9975394, 0.9956096, 0.9977035, 0.9965418, 0.9963819, 0.9955462, 0.99734485, 0.9955259, 0.99781644, 0.9968075, 0.9966664, 0.9951874, 0.99765635, 0.9955727, 0.9978588, 0.99681205, 0.9963617, 0.99582523, 0.99745977, 0.995417, 0.99789387, 0.9969669, 0.99668676, 0.99512994, 0.9975739, 0.9955384, 0.99762976, 0.9965461, 0.996318, 0.9954491, 0.9973953, 0.99556476, 0.9977889, 0.9968336, 0.9966396, 0.99521196, 0.9977672, 0.9956359, 0.9979054, 0.996869, 0.996291, 0.9957556, 0.997415781, 0.995563686, 0.9979248, 0.9970234, 0.99669147, 0.9953159, 0.9975503, 0.9956249, 0.99771416, 0.9965526, 0.9963233, 0.9955572, 0.99734, 0.9955591, 0.9978611, 0.9968195, 0.9966036, 0.99515957, 0.997719347, 0.995645344, 0.99787354, 0.99681586, 0.9963472, 0.99575335, 0.9974826, 0.99564403, 0.99791485, 0.9969969, 0.99670273, 0.99530905, 0.997553766, 0.995661676, 0.9976701, 0.9965398, 0.9964445, 0.99566734, 0.99732697, 0.995455503, 0.9978131, 0.9968702, 0.99662715, 0.99523443, 0.997657061, 0.995493889, 0.9978684, 0.9968591, 0.9962852, 0.99576175, 0.9973585, 0.99542207, 0.99790573, 0.99702007, 0.99665534, 0.9953076, 0.99752563, 0.9955746, 0.9977185, 0.9966234, 0.9962968, 0.99566, 0.997310758, 0.995458424, 0.99783295, 0.99686486, 0.9965778, 0.9952299, 0.997690797, 0.995520473, 0.99790287, 0.9968886, 0.9962619, 0.9957438, 0.9973781, 0.99539936, 0.99790823, 0.9970155, 0.9966125, 0.9952756, 0.99754304, 0.9955709, 0.9977075, 0.9966319, 0.99628204, 0.99552804, 0.9973379, 0.99550915, 0.9977902, 0.99686134, 0.99656606, 0.9951277, 0.9976967, 0.9955212, 0.99790025, 0.9969375, 0.9962363, 0.9956716, 0.9974027, 0.9954838, 0.9979498, 0.9971136, 0.9966606, 0.99523675, 0.99755317, 0.99560755, 0.9977398, 0.99666935, 0.9963169, 0.9955597, 0.99734473, 0.99559623, 0.99786645, 0.99690634, 0.9965986, 0.99515224, 0.9977034, 0.995602, 0.9979119, 0.99691904, 0.9962612, 0.9956626, 0.9973929, 0.99554515, 0.99795496, 0.99702555, 0.9966262, 0.9952056, 0.99755484, 0.99566495, 0.997715, 0.9965295, 0.9962826, 0.99548584, 0.997303, 0.9955057, 0.9978023, 0.9967887, 0.99652225, 0.99507517, 0.997663856, 0.995423615, 0.9977981, 0.9967061, 0.99621624, 0.99567264, 0.99739957, 0.9954512, 0.997866, 0.9969457, 0.9965928, 0.99514973, 0.9975822, 0.99574, 0.9977596, 0.99658597, 0.99630636, 0.9954867, 0.99733394, 0.9955639, 0.99784446, 0.9968489, 0.9965644, 0.9950622, 0.99768627, 0.99559194, 0.9978422, 0.9968086, 0.9962129, 0.9956026, 0.9973773, 0.99550736, 0.9979109, 0.9969638, 0.99656373, 0.9951142, 0.99746346, 0.9955994, 0.9977126, 0.9965057, 0.9962475, 0.9953898, 0.99727553, 0.9954126, 0.9978333, 0.99677676, 0.9965143, 0.9950192, 0.9976782, 0.9955472, 0.9979108, 0.9968439, 0.9962805, 0.9956658, 0.99739313, 0.9955532, 0.9979832, 0.9970113, 0.99664587, 0.9952076, 0.9975471, 0.99567586, 0.9977785, 0.9965629, 0.99632484, 0.9955039, 0.9973337, 0.9955527, 0.9978915, 0.9968092, 0.9965905, 0.9950912, 0.99771655, 0.9956061, 0.99794346, 0.99681336, 0.996253, 0.99564004, 0.99740416, 0.99552816, 0.9979964, 0.9969932, 0.99663144, 0.9951767, 0.99755436, 0.99567455, 0.99779046, 0.9965677, 0.99631846, 0.9955115, 0.9973483, 0.99555874, 0.9979019, 0.99682814, 0.9965798, 0.9950991, 0.9977185, 0.99558955, 0.99796534, 0.99683523, 0.9962554, 0.99565375, 0.99740595, 0.99551964, 0.99802005, 0.99698466, 0.9966396, 0.9952147, 0.99756193, 0.99566615, 0.9978132, 0.9965579, 0.99632365, 0.99551725, 0.99734795, 0.9955508, 0.9979107, 0.9968201, 0.99660194, 0.9951527, 0.9977132, 0.9956059, 0.9979667, 0.99681336, 0.99625075, 0.9956536, 0.9974069, 0.99552506, 0.99801505, 0.99698406, 0.9966299, 0.99521136, 0.9975618, 0.9956554, 0.99779826, 0.99654794, 0.9963026, 0.9955343, 0.99734336, 0.9955403, 0.99789834, 0.9967893, 0.99656004, 0.99514043, 0.9977192, 0.9956203, 0.99795294, 0.99679214, 0.996238, 0.9956958, 0.99740654, 0.99555105, 0.9980104, 0.99696887, 0.9966448, 0.99524844, 0.9975442, 0.9956808, 0.9977912, 0.99654216, 0.9963264, 0.995542, 0.99733126, 0.995578, 0.99790335, 0.996813, 0.9966088, 0.9951254, 0.9976962, 0.995628, 0.9979559, 0.99680114, 0.99628985, 0.9957152, 0.9973853, 0.995574, 0.9980071, 0.9969784, 0.99666137, 0.9952605, 0.99752766, 0.9957138, 0.997801, 0.9965251, 0.996349, 0.9955485, 0.99730253, 0.99557376, 0.9979119, 0.9968029, 0.99662447, 0.99515957, 0.99767345, 0.99562186, 0.9979601, 0.9967783, 0.99629325, 0.9956477, 0.99732625, 0.9954868, 0.9980044, 0.9969483, 0.9966731, 0.9951945, 0.99750817, 0.9956624, 0.9978079, 0.9965476, 0.99634486, 0.9955193, 0.99731135, 0.99557436, 0.9979108, 0.99680245, 0.99662304, 0.995156, 0.9977058, 0.99562836, 0.9979796, 0.9968135, 0.99629056, 0.9956898, 0.99738973, 0.99553937, 0.9979953, 0.9969606, 0.9966797, 0.99524724, 0.9975274, 0.9957081, 0.9977882, 0.9965262, 0.9963588, 0.995578, 0.9973206, 0.9955905, 0.99788207, 0.99679357, 0.9966376, 0.9952724, 0.9976941, 0.9956378, 0.99794585, 0.99678797, 0.99631894, 0.99580985, 0.99737453, 0.99552953, 0.9979715, 0.9969489, 0.9966701, 0.9953408, 0.9975146, 0.995643, 0.9977881, 0.99651283, 0.996369, 0.99560046, 0.997271, 0.9954764, 0.99790394, 0.9968045, 0.99660385, 0.99520725, 0.9976617, 0.99553394, 0.99794775, 0.9967685, 0.99626476, 0.99563175, 0.9973149, 0.9954568, 0.99799603, 0.99694055, 0.99666685, 0.9953098, 0.99744934, 0.99565053, 0.9977664, 0.9965141, 0.99632555, 0.99556845, 0.99728143, 0.99557483, 0.99794143, 0.9967969, 0.99661815, 0.9951129, 0.9976514, 0.9955994, 0.99800724, 0.9968068, 0.99624854, 0.995717, 0.99740297, 0.9955199, 0.9980567, 0.99695075, 0.9965958, 0.9952154, 0.99748635, 0.9955853, 0.9978035, 0.9964916, 0.9962833, 0.99555343, 0.9972353, 0.99535507, 0.9978943, 0.99674904, 0.99654573, 0.995074, 0.997579, 0.9954353, 0.9979729, 0.9967613, 0.9962418, 0.99563235, 0.9972268, 0.9953291, 0.9980117, 0.9969119, 0.996594, 0.99519175, 0.99739, 0.99552554, 0.9977774, 0.9964491, 0.9962805, 0.9955142, 0.9971487, 0.9953826, 0.99785525, 0.9967194, 0.99655825, 0.99510515, 0.99751437, 0.9953879, 0.99791735, 0.99669385, 0.9962159, 0.9955965, 0.99715436, 0.9952384, 0.99796176, 0.99685186, 0.99656713, 0.99518365, 0.9973143, 0.995417, 0.99772567, 0.99638945, 0.99620265, 0.99547106, 0.99705917, 0.99529296, 0.9978371, 0.99666804, 0.99650216, 0.9950456, 0.9974226, 0.99531895, 0.9978981, 0.99666566, 0.99620533, 0.9956677, 0.9970638, 0.99527216, 0.99794847, 0.99683255, 0.99658656, 0.9952016, 0.9972469, 0.9954151, 0.9977176, 0.9963594, 0.99620676, 0.99552375, 0.9969766, 0.99530476, 0.99783, 0.9966338, 0.99652725, 0.9952312, 0.99744296, 0.99541354, 0.99790865, 0.996673, 0.99616784, 0.99576604, 0.99709177, 0.9953461, 0.99794394, 0.9968286, 0.9965065, 0.99527335, 0.9972359, 0.9954436, 0.9977198, 0.99636793, 0.99619955, 0.99557173, 0.9969958, 0.9953298, 0.99785113, 0.99666315, 0.99647707, 0.9951578, 0.9974179, 0.99542606, 0.9979153, 0.9966947, 0.9961845, 0.9957347, 0.9970789, 0.9952777, 0.9979703, 0.9968665, 0.9965635, 0.99531245, 0.9972627, 0.99551064, 0.997747, 0.99641645, 0.9962626, 0.99565977, 0.99702543, 0.99536693, 0.997869, 0.9966802, 0.9964772, 0.99522364, 0.99742174, 0.9954158, 0.9979176, 0.99664456, 0.9961002, 0.9957373, 0.9970745, 0.99532485, 0.9979838, 0.99684674, 0.9965289, 0.99529946, 0.9972404, 0.9954561, 0.99776995, 0.99640816, 0.9962355, 0.9955918, 0.99701154, 0.99532825, 0.997884, 0.9966526, 0.99649954, 0.9951873, 0.9974095, 0.99537885, 0.99793625, 0.9966712, 0.9961319, 0.9957092, 0.9969919, 0.9952768, 0.997985, 0.9968495, 0.99655294, 0.9952697, 0.9972173, 0.9954407, 0.9977804, 0.9964359, 0.99623513, 0.9955773, 0.99699366, 0.99529654, 0.99788135, 0.99673325, 0.9965042, 0.9951847, 0.9974293, 0.9953956, 0.9979609, 0.9966826, 0.99615496, 0.9957399, 0.99709284, 0.9952867, 0.9980135, 0.9968749, 0.996556, 0.99531645, 0.99725974, 0.9954798, 0.9977927, 0.9964761, 0.9962184, 0.9956327, 0.99701464, 0.99529743, 0.9978803, 0.9966563, 0.9965072, 0.9952436, 0.9974521, 0.99542373, 0.9979577, 0.9967182, 0.9961868, 0.99579877, 0.9971163, 0.9952222, 0.99799603, 0.9968747, 0.996572, 0.99532825, 0.997288, 0.99540436, 0.9977563, 0.99641275, 0.9962757, 0.9955491, 0.99706644, 0.9953037, 0.99791783, 0.9967169, 0.9965488, 0.99526346, 0.9974738, 0.9952932, 0.9979521, 0.99674237, 0.9962412, 0.9958197, 0.99712604, 0.9952423, 0.9979983, 0.9969204, 0.99659497, 0.9953908, 0.997274, 0.995415, 0.99778086, 0.9964754, 0.99623114, 0.99568576, 0.9970663, 0.9952962, 0.9978803, 0.9967654, 0.99650276, 0.99524134, 0.9975, 0.99530727, 0.99794227, 0.9967751, 0.9961798, 0.9958727, 0.99719834, 0.99526674, 0.99801385, 0.99698263, 0.9965863, 0.9954881, 0.99737346, 0.9953671, 0.9978205, 0.9965063, 0.9961807, 0.99574107, 0.99713004, 0.9952685, 0.9979236, 0.9967842, 0.996531, 0.99540067, 0.997554, 0.99536216, 0.9979857, 0.99679756, 0.99618536, 0.9958555, 0.9972101, 0.9952826, 0.9980257, 0.99697804, 0.99661934, 0.9954426, 0.99739885, 0.99537444, 0.9977939, 0.99658537, 0.99628484, 0.9957858, 0.9971892, 0.995298, 0.99792314, 0.996872, 0.9965392, 0.99538034, 0.9976018, 0.9953937, 0.9980058, 0.99681795, 0.99617875, 0.9958757, 0.9973571, 0.9952341, 0.998047, 0.99704176, 0.9965424, 0.9954163, 0.9974496, 0.99533546, 0.99775606, 0.9965927, 0.99621, 0.9957516, 0.99717844, 0.99524045, 0.9978428, 0.99682826, 0.9964393, 0.9953786, 0.9975737, 0.995265, 0.99789953, 0.9968321, 0.99617565, 0.99587595, 0.9972561, 0.99517065, 0.99793494, 0.9970276, 0.9965551, 0.99546576, 0.9974249, 0.9953277, 0.99770653, 0.9966067, 0.9962942, 0.99575514, 0.99721825, 0.99525875, 0.99781334, 0.99691486, 0.996563, 0.99546874, 0.9976146, 0.9953629, 0.99788135, 0.9968477, 0.9962296, 0.9959488, 0.99726945, 0.99526685, 0.99792117, 0.99701023, 0.99658895, 0.99547094, 0.9974179, 0.99545074, 0.9976781, 0.99661225, 0.9962774, 0.99573874, 0.9971867, 0.9952905, 0.99781203, 0.99687433, 0.9965088, 0.99530464, 0.9975121, 0.99530405, 0.9978516, 0.99690586, 0.99621445, 0.99590623, 0.99718934, 0.99523914, 0.9978871, 0.9970511, 0.9965308, 0.9954016, 0.99732673, 0.99532545, 0.99765456, 0.99666095, 0.9961593, 0.9957138, 0.9970196, 0.99522746, 0.9977215, 0.99686867, 0.99639595, 0.9953435, 0.9974088, 0.99538285, 0.99782336, 0.99694437, 0.99614275, 0.9959657, 0.9971529, 0.9953075, 0.9978523, 0.9971348, 0.9964701, 0.9955812, 0.9973404, 0.9952502, 0.99759394, 0.9966454, 0.9961425, 0.99590236, 0.9970657, 0.9952365, 0.9977253, 0.9969312, 0.996418, 0.9954809, 0.99749976, 0.9952182, 0.99778605, 0.9969241, 0.9960574, 0.99594516, 0.9971047, 0.9950659, 0.9978173, 0.9970866, 0.99642676, 0.9955442, 0.99729425, 0.9952689, 0.9975981, 0.99670583, 0.99609154, 0.99584794, 0.9969944, 0.99514705, 0.9976991, 0.99694955, 0.9963825, 0.99542457, 0.99743587, 0.99536324, 0.997809, 0.99703515, 0.99603134, 0.9959098, 0.99710697, 0.9950623, 0.99782556, 0.99701357, 0.99638605, 0.995466, 0.99725026, 0.9952127, 0.997523, 0.99657106, 0.99598795, 0.9956854, 0.9969844, 0.99497956, 0.9976451, 0.996905, 0.9963258, 0.9954126, 0.9974788, 0.9952395, 0.99777657, 0.99687815, 0.9960058, 0.9959025, 0.99714667, 0.99514717, 0.9977647, 0.99721116, 0.9964401, 0.9954771, 0.99739575, 0.9953465, 0.99756026, 0.99685323, 0.99614006, 0.99573374, 0.9971258, 0.9952219, 0.9976045, 0.9970522, 0.9963827, 0.9953435, 0.99752206, 0.99535096, 0.99773264, 0.99707174, 0.99603915, 0.9958728, 0.9971704, 0.9952045, 0.99777097, 0.9972199, 0.9964311, 0.9954241, 0.99734086, 0.99536407, 0.9975286, 0.996813, 0.99606633, 0.99574536, 0.9971175, 0.9952323, 0.99765897, 0.9970548, 0.9963607, 0.9953246, 0.997512, 0.9952169, 0.99774194, 0.99706227, 0.99604154, 0.9958548, 0.99716216, 0.99504715, 0.99776566, 0.99717486, 0.9964288, 0.99539346, 0.99733126, 0.995197, 0.9975145, 0.99680823, 0.99605775, 0.9957247, 0.9971033, 0.995146, 0.99765754, 0.9970414, 0.9963807, 0.9952992, 0.9975049, 0.99519956, 0.9977406, 0.9970139, 0.99602175, 0.9958156, 0.99717087, 0.9951018, 0.9977725, 0.99716145, 0.9964116, 0.99536735, 0.99733305, 0.995237, 0.9975193, 0.99676776, 0.99606895, 0.9956924, 0.99711984, 0.9951562, 0.99767035, 0.997004, 0.99637526, 0.9953055, 0.99753404, 0.99520797, 0.9977463, 0.9969879, 0.99600935, 0.99586755, 0.9971846, 0.9951271, 0.9977711, 0.9971515, 0.9963947, 0.9954282, 0.9973674, 0.99524, 0.9975393, 0.99674726, 0.9960603, 0.9957282, 0.9971227, 0.9951939, 0.997667, 0.996997, 0.9963348, 0.9953114, 0.9975178, 0.9951875, 0.99774486, 0.99700826, 0.9960103, 0.99584854, 0.997161, 0.99509495, 0.9977666, 0.99715626, 0.9964192, 0.9953879, 0.9973326, 0.9952287, 0.99753284, 0.9967481, 0.99606836, 0.99569887, 0.9970974, 0.9951507, 0.99765104, 0.99696046, 0.99634296, 0.995299, 0.997509, 0.9952369, 0.9977309, 0.9969537, 0.99599624, 0.9958466, 0.997193, 0.9951109, 0.99776375, 0.9971305, 0.99640507, 0.9954009, 0.99733293, 0.99522436, 0.9975169, 0.99675864, 0.9960807, 0.9957184, 0.9971034, 0.9951789, 0.99763393, 0.99696934, 0.9963612, 0.9953088, 0.9975056, 0.99520725, 0.9977202, 0.9969748, 0.99601233, 0.9958171, 0.9971606, 0.99507904, 0.9977368, 0.99711406, 0.9963846, 0.9953949, 0.99733186, 0.9951873, 0.9974941, 0.9967188, 0.9960496, 0.99565834, 0.9970235, 0.9950329, 0.9976094, 0.9968664, 0.99628025, 0.99522156, 0.9974365, 0.9950931, 0.9976896, 0.9968914, 0.99589807, 0.99576026, 0.9970689, 0.9949183, 0.99771875, 0.99701935, 0.9963116, 0.9953011, 0.9972741, 0.99507654, 0.99749917, 0.9965695, 0.996, 0.9956161, 0.9970605, 0.99500763, 0.9975993, 0.9967474, 0.9961534, 0.9951502, 0.9974152, 0.9950305, 0.9976763, 0.99682945, 0.9959288, 0.9957391, 0.99705243, 0.9948561, 0.99770135, 0.99698, 0.99630886, 0.99530005, 0.9972128, 0.99495924, 0.99747545, 0.99654645, 0.99595284, 0.99561685, 0.99693, 0.99480325, 0.99755836, 0.99672747, 0.996214, 0.99517345, 0.9973561, 0.9948403, 0.99764186, 0.9966081, 0.9958521, 0.9957407, 0.9970151, 0.994776, 0.99762684, 0.99680847, 0.9962902, 0.99519414, 0.9970925, 0.99465215, 0.9973929, 0.996376, 0.99594563, 0.99556714, 0.9968394, 0.99457633, 0.9975222, 0.9966647, 0.9962912, 0.9950966, 0.9972428, 0.99457186, 0.9975816, 0.9965352, 0.9957212, 0.99551797, 0.9967763, 0.9945285, 0.9975479, 0.99681604, 0.99617314, 0.9949401, 0.99701726, 0.99474496, 0.9973929, 0.99611896, 0.9957385, 0.9954548, 0.99683434, 0.9946663, 0.9974152, 0.99583757, 0.9958691, 0.9948632, 0.9973031, 0.9948007, 0.9975775, 0.9958364, 0.99558854, 0.99554396, 0.9969261, 0.9945775, 0.9975936, 0.99597645, 0.99602103, 0.9949871, 0.99711657, 0.99475145, 0.9972366, 0.995263, 0.9954802, 0.995195, 0.99684143, 0.994578, 0.9973705, 0.99570906, 0.99584514, 0.9947164, 0.9972468, 0.9945939, 0.99745375, 0.99559027, 0.99546057, 0.9953654, 0.99692243, 0.99457765, 0.9974734, 0.9959198, 0.9959091, 0.994833, 0.9970214, 0.9945866, 0.99720603, 0.9952359, 0.9953287, 0.99509805, 0.99670815, 0.9944094, 0.99729186, 0.9954105, 0.9957464, 0.9945977, 0.99714226, 0.9943586, 0.9974607, 0.99550784, 0.99536145, 0.9953097, 0.9967169, 0.99426734, 0.9974111, 0.9958228, 0.99576366, 0.994747, 0.9968952, 0.99428725, 0.9970848, 0.9949511, 0.9952336, 0.9949216, 0.99662364, 0.99416333, 0.9971631, 0.9953886, 0.9956378, 0.99439675, 0.9970342, 0.99430823, 0.9975349, 0.99582523, 0.99527925, 0.9952164, 0.9967533, 0.99391985, 0.99739635, 0.99573946, 0.99566156, 0.99455357, 0.9966664, 0.9940834, 0.9971751, 0.99472845, 0.9948637, 0.9946595, 0.9964252, 0.9942807, 0.99727327, 0.9949426, 0.99536157, 0.9939563, 0.99689555, 0.9943179, 0.9973864, 0.9945774, 0.9950219, 0.99471563, 0.9965147, 0.994382, 0.99744, 0.99536574, 0.9954472, 0.99394053, 0.99669015, 0.99423283, 0.9969889, 0.99440676, 0.99521077, 0.9947772, 0.99641335, 0.99417144, 0.99731916, 0.9948907, 0.9957431, 0.9944892, 0.99695015, 0.9943859, 0.9974216, 0.99499404, 0.99537444, 0.9950671, 0.9963665, 0.99450344, 0.9974401, 0.995425, 0.9956632, 0.994324, 0.9967487, 0.99434257, 0.99684805, 0.99532545, 0.9955591, 0.99472845, 0.99624556, 0.9940017, 0.99634415, 0.9944599, 0.99543786, 0.99362385, 0.996828, 0.9936004, 0.99668944, 0.9942636, 0.99506617, 0.9943508, 0.9963857, 0.99424237, 0.99696994, 0.99549556, 0.995858, 0.99421984, 0.99684626, 0.99463236, 0.99692124, 0.99491745, 0.9952136, 0.99445856, 0.9964209, 0.9926473, 0.9968901, 0.99537295, 0.9958464, 0.9949668, 0.9968592, 0.99433833, 0.9976668, 0.9961022, 0.99541223, 0.9954725, 0.99636084, 0.9942214, 0.99765354, 0.9964277, 0.99559665, 0.9949013, 0.99661237, 0.994335, 0.9973922, 0.9958989, 0.995061, 0.9948382, 0.9961348, 0.9939861, 0.99731797, 0.99621, 0.9956243, 0.9945043, 0.9969682, 0.9940713, 0.9975923, 0.9961157, 0.9952136, 0.9952553, 0.9964549, 0.994257, 0.99760604, 0.9964778, 0.99577385, 0.9946518, 0.996706, 0.9940665, 0.99733573, 0.9956287, 0.99524903, 0.9948423, 0.9964579, 0.9943026, 0.99753857, 0.9963259, 0.9956689, 0.99449134, 0.9970183, 0.994218, 0.99760437, 0.9963241, 0.99537396, 0.9952341, 0.99663806, 0.9941916, 0.9976179, 0.99632215, 0.9958358, 0.9946272, 0.9967962, 0.99435127, 0.9974232, 0.9960609, 0.99544555, 0.9951461, 0.9967642, 0.99464154, 0.99756736, 0.9962334, 0.9956683, 0.99472904, 0.9970752, 0.9946248, 0.9976798, 0.99623007, 0.9951946, 0.9951554, 0.99658895, 0.99447775, 0.9976775, 0.99632084, 0.9957828, 0.9947536, 0.99682707, 0.99429977, 0.997436, 0.99600166, 0.9953643, 0.9951303, 0.9965347, 0.9944699, 0.99762917, 0.9962368, 0.9957301, 0.994776, 0.9970087, 0.99446434, 0.9976566, 0.99624866, 0.9953348, 0.99536276, 0.9965875, 0.9943482, 0.9976763, 0.9962593, 0.9956849, 0.99490094, 0.99679106, 0.9943585, 0.9974528, 0.9956991, 0.99539644, 0.9952245, 0.996391, 0.99443734, 0.99758327, 0.9958251, 0.9957445, 0.99464273, 0.9970156, 0.9944214, 0.997601, 0.9957711, 0.9953121, 0.99502873, 0.99659747, 0.9944394, 0.9976693, 0.995998, 0.9957436, 0.99465555, 0.99678254, 0.99434006, 0.9974407, 0.9955552, 0.99530053, 0.994813, 0.9964634, 0.99397045, 0.99751884, 0.9958262, 0.995379, 0.9941223, 0.9969721, 0.9945262, 0.9974485, 0.9956226, 0.99503404, 0.9950062, 0.99649787, 0.99423295, 0.9974471, 0.9959138, 0.9955965, 0.9945235, 0.9966292, 0.9942636, 0.9971565, 0.9952595, 0.99520326, 0.99491674, 0.99633074, 0.99409014, 0.9972965, 0.9956385, 0.99555993, 0.9941679, 0.9968556, 0.99426514, 0.9973174, 0.99540645, 0.99513733, 0.9951141, 0.99647516, 0.99403244, 0.99734086, 0.9953991, 0.9954224, 0.994747, 0.9965172, 0.9939091, 0.99712604, 0.99500054, 0.9949101, 0.99473906, 0.9962813, 0.99395907, 0.99708515, 0.9951795, 0.9952552, 0.9939926, 0.99685055, 0.99346405, 0.9971824, 0.994998, 0.99496716, 0.994913, 0.9963228, 0.9940514, 0.99733883, 0.9951613, 0.995398, 0.9945584, 0.99646866, 0.99373144, 0.99705577, 0.99460274, 0.99486285, 0.9944023, 0.9960348, 0.99378216, 0.9969933, 0.99479985, 0.9950246, 0.99389064, 0.9966689, 0.9940004, 0.99719334, 0.9944663, 0.9945873, 0.99484193, 0.9961228, 0.9942894, 0.9971529, 0.9946154, 0.9951054, 0.99405354, 0.99648935, 0.9941413, 0.99666363, 0.9945473, 0.99473816, 0.9941163, 0.9960083, 0.9941468, 0.9967415, 0.9946619, 0.99523264, 0.9935085, 0.9966846, 0.9944522, 0.9973062, 0.99464697, 0.99526215, 0.9953038, 0.99640924, 0.99455017, 0.99757934, 0.9961754, 0.99579084, 0.994812, 0.99661213, 0.9948448, 0.9975132, 0.9963865, 0.9953793, 0.9953833, 0.9965204, 0.9946448, 0.99755657, 0.9966215, 0.9956778, 0.99441034, 0.99664694, 0.9938857, 0.9974879, 0.9966313, 0.995197, 0.99506485, 0.9961914, 0.99337524, 0.99747986, 0.996666, 0.9955408, 0.9947623, 0.9964005, 0.9935218, 0.9971161, 0.9960007, 0.9951726, 0.9949851, 0.9962298, 0.9930166, 0.9972187, 0.9963109, 0.995602, 0.9942934, 0.99666184, 0.99353516, 0.99728274, 0.99652606, 0.99529934, 0.9947555, 0.99606586, 0.9930703, 0.99723047, 0.99646866, 0.9952247, 0.9939608, 0.9961487, 0.99354595, 0.9969976, 0.9960674, 0.9947267, 0.9945644, 0.99589574, 0.99347675, 0.99706656, 0.9961391, 0.9949638, 0.9938099, 0.9962901, 0.9933686, 0.99722534, 0.99635386, 0.9950291, 0.9944775, 0.99583, 0.9935582, 0.99733305, 0.9968681, 0.99568176, 0.9939953, 0.9958643, 0.992431, 0.99662316, 0.9957366, 0.99497885, 0.9941128, 0.995847, 0.992153, 0.99694186, 0.99543613, 0.9949336, 0.99431765, 0.9957703, 0.9921021, 0.9970394, 0.9957014, 0.99463975, 0.99475867, 0.99610454, 0.9932929, 0.99724704, 0.9956931, 0.99488205, 0.9942677, 0.9963863, 0.9934797, 0.99689615, 0.99524647, 0.9947187, 0.99428856, 0.99622405, 0.9935748, 0.99726874, 0.9960097, 0.99506783, 0.9940647, 0.9967313, 0.9938911, 0.9974853, 0.9961773, 0.9950439, 0.99509335, 0.9963587, 0.99383414, 0.997598, 0.99639314, 0.99529237, 0.9946664, 0.9966035, 0.9939463, 0.99739826, 0.99589443, 0.9948854, 0.99499863, 0.9962863, 0.9939972, 0.99753785, 0.9963283, 0.9953473, 0.99452895, 0.9967308, 0.9941402, 0.9975593, 0.99626356, 0.99488986, 0.9949444, 0.99621093, 0.99409145, 0.99772483, 0.9964414, 0.9952022, 0.9948285, 0.99643713, 0.9941618, 0.99747074, 0.99587053, 0.99472725, 0.9951796, 0.9961665, 0.99431, 0.9976203, 0.9961832, 0.99515444, 0.9948153, 0.99671173, 0.9942946, 0.9976694, 0.99615234, 0.99496937, 0.9953957, 0.9962894, 0.9941778, 0.99771047, 0.99625313, 0.9952294, 0.9949041, 0.9964682, 0.994027, 0.997474, 0.9955531, 0.9949, 0.99503374, 0.9961547, 0.99401414, 0.99753284, 0.9958988, 0.9952685, 0.9944464, 0.99668777, 0.9940135, 0.9976593, 0.9959793, 0.9949773, 0.99522156, 0.996148, 0.99417484, 0.99776864, 0.9961153, 0.99525094, 0.99468744, 0.99643856, 0.9940886, 0.99748456, 0.9954643, 0.99487615, 0.9949024, 0.9960652, 0.9940911, 0.99757785, 0.99584734, 0.99518436, 0.9943879, 0.9965791, 0.9942216, 0.9976659, 0.9959625, 0.9948724, 0.9952039, 0.99617434, 0.99411243, 0.9977183, 0.99604815, 0.9951484, 0.99475336, 0.99656063, 0.9939755, 0.99748313, 0.99553937, 0.99490345, 0.9951851, 0.9961102, 0.99408084, 0.99763465, 0.9958327, 0.9952288, 0.9946253, 0.9966898, 0.9942419, 0.9976826, 0.99595636, 0.9949295, 0.9953407, 0.996247, 0.9938977, 0.99769574, 0.99614996, 0.99512756, 0.994837, 0.996489, 0.9937284, 0.99753606, 0.99559265, 0.9945033, 0.9950469, 0.9960628, 0.9936911, 0.9975127, 0.9962189, 0.9949289, 0.9946448, 0.99660903, 0.9942917, 0.9977319, 0.99604625, 0.99489754, 0.9954733, 0.99621314, 0.9943613, 0.9977829, 0.996077, 0.99534506, 0.99503726, 0.99648935, 0.9943633, 0.99750686, 0.99543744, 0.99479663, 0.9952755, 0.9960686, 0.99416566, 0.99761754, 0.9956131, 0.9952087, 0.99467117, 0.9968299, 0.99415034, 0.9977429, 0.9958829, 0.99498945, 0.995063, 0.99632365, 0.9939819, 0.9978325, 0.9960878, 0.9951638, 0.99425155, 0.9964876, 0.99415576, 0.9975938, 0.99541485, 0.9948311, 0.9948719, 0.9963639, 0.99424213, 0.9976981, 0.9960085, 0.9952931, 0.9944984, 0.99693274, 0.9942802, 0.99771947, 0.99604553, 0.99488854, 0.9951473, 0.99637973, 0.9943338, 0.9978173, 0.9961755, 0.9952724, 0.99444085, 0.99667156, 0.99440527, 0.9975733, 0.9954867, 0.9949091, 0.9949455, 0.9963199, 0.9944695, 0.9976615, 0.99594575, 0.9952495, 0.99446595, 0.9969157, 0.9944807, 0.9977319, 0.99599, 0.9949136, 0.9950789, 0.9962859, 0.9941946, 0.99779356, 0.99606967, 0.9952618, 0.9946196, 0.9966178, 0.9941419, 0.99757594, 0.9953926, 0.99478614, 0.99488854, 0.99635017, 0.9944774, 0.9976815, 0.9959436, 0.9952068, 0.9945143, 0.9967961, 0.99446607, 0.99772066, 0.9959341, 0.99486285, 0.9950872, 0.99625987, 0.9942731, 0.9978242, 0.9959539, 0.9951272, 0.9946051, 0.99652976, 0.994269, 0.99758863, 0.9954039, 0.9948965, 0.99487996, 0.99626595, 0.99442846, 0.9976693, 0.9958982, 0.9953293, 0.9943496, 0.9968106, 0.99439853, 0.9977259, 0.9959769, 0.9950382, 0.995074, 0.9963078, 0.99426675, 0.99784136, 0.99602187, 0.99535507, 0.9946032, 0.99660707, 0.9942763, 0.9976125, 0.99537176, 0.9949862, 0.99494684, 0.99626285, 0.9944446, 0.9977157, 0.9958585, 0.9952908, 0.9943021, 0.9968406, 0.9944329, 0.99778676, 0.9959668, 0.99499404, 0.99496996, 0.99628735, 0.99427444, 0.99784386, 0.9960842, 0.9953271, 0.9944932, 0.99662375, 0.99416435, 0.99761415, 0.99533147, 0.9949385, 0.9947118, 0.99627185, 0.9943092, 0.9976947, 0.995773, 0.9953033, 0.994146, 0.9968645, 0.9945825, 0.99774325, 0.99582267, 0.9948895, 0.99492407, 0.9963645, 0.99417084, 0.99777216, 0.9958984, 0.995139, 0.99429554, 0.9965385, 0.9940649, 0.9975479, 0.9953259, 0.994869, 0.9946045, 0.99615234, 0.99397165, 0.997603, 0.99557906, 0.9951153, 0.99399096, 0.9966742, 0.99390334, 0.9976375, 0.99574995, 0.9948232, 0.99478817, 0.99605924, 0.9937249, 0.9977291, 0.9958021, 0.9951075, 0.99413764, 0.9963511, 0.9935662, 0.9975515, 0.99518424, 0.9947013, 0.99442965, 0.9959983, 0.9938339, 0.99755234, 0.9956014, 0.9949879, 0.99390155, 0.99650276, 0.9938186, 0.99757594, 0.9957041, 0.9946532, 0.9947116, 0.9960419, 0.99384975, 0.9976526, 0.99565196, 0.9949014, 0.99421585, 0.9961228, 0.9937066, 0.99740845, 0.99512047, 0.99460214, 0.99456203, 0.9957399, 0.993874, 0.99747354, 0.99561924, 0.99501944, 0.99404585, 0.9963893, 0.9939315, 0.9975567, 0.99565434, 0.99471337, 0.9947984, 0.9957718, 0.9937651, 0.9976113, 0.99568367, 0.9949144, 0.9942443, 0.99597126, 0.9937291, 0.99740964, 0.9951514, 0.99459934, 0.9945385, 0.9957028, 0.9938167, 0.99746764, 0.99560106, 0.9950057, 0.99407965, 0.9963116, 0.99380785, 0.99753225, 0.99548787, 0.99469626, 0.9948578, 0.9958597, 0.9937772, 0.9976191, 0.9957478, 0.995024, 0.9943222, 0.9961682, 0.99363035, 0.9973579, 0.9950403, 0.9946477, 0.99452645, 0.99571866, 0.9938599, 0.9974214, 0.9955754, 0.9950344, 0.9940984, 0.9963381, 0.9940011, 0.99748695, 0.99556935, 0.99474216, 0.99479854, 0.9958139, 0.9939083, 0.99759156, 0.9957405, 0.9951273, 0.99431545, 0.99616915, 0.99390125, 0.9973967, 0.9950659, 0.99479026, 0.9945398, 0.99574, 0.9939375, 0.9974949, 0.9954907, 0.99514204, 0.9939235, 0.99639124, 0.99402994, 0.9975515, 0.9955533, 0.99485224, 0.99466324, 0.9957877, 0.9938472, 0.9976266, 0.995632, 0.99512935, 0.99421656, 0.99615693, 0.9938239, 0.99739337, 0.99492323, 0.9946836, 0.99437463, 0.99569935, 0.99390924, 0.99748504, 0.99533916, 0.99501944, 0.9937615, 0.99629086, 0.9939613, 0.9975515, 0.9953683, 0.99475926, 0.99442047, 0.9957413, 0.99384755, 0.99764055, 0.9956711, 0.99515367, 0.99395764, 0.9961579, 0.9939475, 0.9974267, 0.99505174, 0.99472773, 0.99443036, 0.99573946, 0.9941012, 0.9974884, 0.99547476, 0.99503857, 0.9936142, 0.99625087, 0.99391145, 0.9974935, 0.9956404, 0.99492717, 0.9944062, 0.99566436, 0.9938235, 0.99753404, 0.99559456, 0.994919, 0.9940322, 0.9960789, 0.99374604, 0.9973074, 0.9950486, 0.9944569, 0.9944378, 0.99565506, 0.9937219, 0.9973381, 0.99553394, 0.9948506, 0.9937989, 0.9962911, 0.9938263, 0.9973615, 0.9955295, 0.994542, 0.9945737, 0.9956665, 0.9935029, 0.99743927, 0.99569654, 0.9948606, 0.9939598, 0.99605286, 0.9936212, 0.99721354, 0.99490815, 0.9943322, 0.99424565, 0.99554574, 0.9935555, 0.99725795, 0.9952744, 0.99484456, 0.9935635, 0.99584925, 0.99346876, 0.9973062, 0.9952996, 0.99458456, 0.99441624, 0.99534494, 0.993005, 0.99744546, 0.99531424, 0.99505234, 0.99374944, 0.99621767, 0.9934423, 0.9972269, 0.99499196, 0.9947488, 0.993901, 0.9957644, 0.9936718, 0.9972818, 0.9953924, 0.9948319, 0.99348515, 0.9961455, 0.9934649, 0.99726105, 0.99542594, 0.9943976, 0.99426055, 0.99546283, 0.9932729, 0.99744874, 0.99525875, 0.99520355, 0.99397427, 0.9960084, 0.99330795, 0.99738985, 0.9948258, 0.99481833, 0.9941204, 0.99544495, 0.993291, 0.99735624, 0.9952247, 0.9954069, 0.9935264, 0.9962614, 0.99337864, 0.9974734, 0.99534684, 0.9946836, 0.9944792, 0.9955205, 0.9932944, 0.9976331, 0.9952977, 0.9948001, 0.99392605, 0.99587834, 0.99336076, 0.997366, 0.99470145, 0.99427795, 0.99417216, 0.99533325, 0.99329644, 0.99735236, 0.99516684, 0.9944622, 0.99371696, 0.9961016, 0.9936509, 0.99747556, 0.9953062, 0.99432886, 0.9944651, 0.99584025, 0.99396884, 0.997503, 0.99482924, 0.9953545, 0.9945825, 0.99626994, 0.9941267, 0.99744666, 0.9937743, 0.9953102, 0.99489176, 0.9958043, 0.9941138, 0.9975439, 0.9942391, 0.9955964, 0.99434316, 0.9965019, 0.99429303, 0.9976791, 0.9944012, 0.9951863, 0.9950338, 0.9959262, 0.99413925, 0.99774015, 0.99441516, 0.9955017, 0.99458236, 0.99617743, 0.994097, 0.99753964, 0.9936534, 0.9951638, 0.9949395, 0.9958102, 0.99412596, 0.99762815, 0.994711, 0.9952004, 0.9941496, 0.9962786, 0.9942249, 0.99763477, 0.99438936, 0.9952323, 0.9950158, 0.9959674, 0.99400157, 0.9976387, 0.9945669, 0.9954973, 0.99462056, 0.9961851, 0.9940764, 0.9975183, 0.99396366, 0.99496233, 0.994961, 0.9957949, 0.9941648, 0.9975375, 0.9943826, 0.995126, 0.9943864, 0.9963989, 0.9942314, 0.9975715, 0.99454707, 0.99485743, 0.995002, 0.99582833, 0.99403197, 0.9976088, 0.99453646, 0.9953102, 0.9945415, 0.99617505, 0.9940017, 0.9974201, 0.9938425, 0.99489814, 0.9949083, 0.99573165, 0.99413335, 0.9975362, 0.9944964, 0.9952501, 0.99431485, 0.99637395, 0.99421763, 0.9976173, 0.9944762, 0.9948528, 0.9949903, 0.9957971, 0.9939713, 0.99765396, 0.9946947, 0.99534035, 0.99443316, 0.9960973, 0.9938925, 0.9974819, 0.99401414, 0.9950099, 0.99466264, 0.9957282, 0.99400544, 0.9975968, 0.99463505, 0.99522895, 0.99418545, 0.996403, 0.9942056, 0.9976252, 0.99448305, 0.9949341, 0.9948528, 0.995845, 0.9939528, 0.99763656, 0.99460924, 0.9954067, 0.99437636, 0.9962147, 0.99397576, 0.9974955, 0.9939423, 0.9949472, 0.9947801, 0.9957009, 0.99405867, 0.99756515, 0.99453175, 0.9951671, 0.9942354, 0.9963438, 0.99414986, 0.9976059, 0.9945744, 0.99498475, 0.9949158, 0.99579465, 0.9939408, 0.9976533, 0.99465984, 0.9951573, 0.9945058, 0.9961133, 0.99401426, 0.997477, 0.9939586, 0.99482083, 0.994843, 0.9956315, 0.9939253, 0.9975439, 0.99449944, 0.9952957, 0.99417883, 0.996367, 0.9941082, 0.99755067, 0.99453956, 0.99492866, 0.99487, 0.99578816, 0.99398357, 0.99763954, 0.99485177, 0.9954242, 0.99437755, 0.9960287, 0.9941127, 0.99734855, 0.9940706, 0.9950629, 0.9947451, 0.995664, 0.9940152, 0.9974517, 0.99438214, 0.9953134, 0.9941577, 0.99633396, 0.99434936, 0.9974355, 0.99450535, 0.9948807, 0.9947976, 0.99596643, 0.9941838, 0.9975414, 0.9945163, 0.99532306, 0.994317, 0.9962463, 0.99403363, 0.99721897, 0.993785, 0.99491745, 0.994699, 0.9957604, 0.99412394, 0.99729806, 0.994142, 0.99510586, 0.99387, 0.9963684, 0.99418557, 0.9972211, 0.9942437, 0.994789, 0.9945703, 0.99557906, 0.9939482, 0.9972398, 0.99424344, 0.99519545, 0.9938017, 0.9957087, 0.9938791, 0.9969433, 0.99354017, 0.9949248, 0.99413055, 0.9949427, 0.9932706, 0.9970721, 0.99365574, 0.99522305, 0.99315107, 0.9956767, 0.9929181, 0.997204, 0.9938332, 0.9949096, 0.9938267, 0.9955159, 0.9931058, 0.9972414, 0.9942448, 0.9957806, 0.9939097, 0.9955953, 0.99301165, 0.99712175, 0.9939639, 0.99540967, 0.9940435, 0.9949336, 0.9923827, 0.9971577, 0.9941996, 0.9957574, 0.99286157, 0.99559325, 0.9926226, 0.99728775, 0.9942597, 0.99523854, 0.99432653, 0.99524856, 0.9926918, 0.99734, 0.99454683, 0.9956919, 0.99406034, 0.9955798, 0.99236745, 0.9971922, 0.9940708, 0.9951147, 0.9945274, 0.9950138, 0.9926146, 0.99737096, 0.99489236, 0.99574417, 0.99391323, 0.99580514, 0.99271107, 0.99759835, 0.99498403, 0.9954686, 0.994751, 0.9951974, 0.9925018, 0.9975534, 0.9950206, 0.9957884, 0.9942781, 0.99554765, 0.9925261, 0.9972656, 0.9940883, 0.995443, 0.99468434, 0.99506617, 0.9923717, 0.99719715, 0.9943263, 0.99557966, 0.994023, 0.9958554, 0.9928243, 0.9972916, 0.9938028, 0.9952579, 0.9948949, 0.99522144, 0.9927982, 0.9973763, 0.9942003, 0.9955284, 0.99472106, 0.9954997, 0.99236065, 0.9971354, 0.9932273, 0.9951069, 0.9950197, 0.9951927, 0.99250096, 0.9972453, 0.9942051, 0.9954371, 0.99429506, 0.99590516, 0.9929923, 0.9973036, 0.9944114, 0.9951986, 0.9950578, 0.99515283, 0.9931297, 0.99737585, 0.9946513, 0.9955485, 0.99476254, 0.99551004, 0.99305916, 0.997147, 0.9936846, 0.995143, 0.99498004, 0.9950623, 0.9927736, 0.9971776, 0.9942465, 0.9954288, 0.9942928, 0.9956873, 0.9931986, 0.99725014, 0.99417156, 0.99503785, 0.99484086, 0.9951612, 0.9932755, 0.997563, 0.99437, 0.99530244, 0.9947419, 0.99566203, 0.9934151, 0.99713457, 0.9938082, 0.99503005, 0.99465, 0.9950505, 0.99331796, 0.9971553, 0.9942167, 0.99562186, 0.993901, 0.9954967, 0.99324703, 0.99711907, 0.9942664, 0.9949519, 0.9946606, 0.9948294, 0.9926998, 0.9971112, 0.99368, 0.99568754, 0.9938023, 0.9961049, 0.9926341, 0.9968509, 0.9925741, 0.9943192, 0.9939662, 0.9950764, 0.9930815, 0.9972908, 0.99271625, 0.99553674, 0.99429643, 0.99519295, 0.99301225, 0.9974281, 0.9942214, 0.9946007, 0.9951666, 0.9946523, 0.99280643, 0.9975065, 0.99429023, 0.99493563, 0.99483156, 0.9949267, 0.99279433, 0.9972408, 0.99321884, 0.99447775, 0.994226, 0.9943355, 0.993237, 0.9974769, 0.99356467, 0.9950199, 0.9935729, 0.99561083, 0.99269474, 0.9974542, 0.99340796, 0.99449295, 0.99389184, 0.99499774, 0.9929414, 0.99752194, 0.99280626, 0.9949916, 0.9921793, 0.9952702, 0.9935967, 0.99655175, 0.99221355, 0.9943052, 0.99133193, 0.9945315, 0.993566, 0.9966288, 0.99252045, 0.9941936, 0.98929125, 0.9957872, 0.99365306, 0.99687755, 0.99273646, 0.99410677, 0.9909306, 0.995344, 0.99358606, 0.9963958, 0.99297583, 0.9945139, 0.9900362, 0.99579227, 0.99426323, 0.99663556, 0.9921427, 0.9937546, 0.9904344, 0.9949916, 0.9937383, 0.9962722, 0.9920306, 0.99425286, 0.98868924, 0.99565905, 0.9937856, 0.99624807, 0.99179757, 0.993598, 0.9904806, 0.99498487, 0.993303, 0.9963013, 0.99258304, 0.9944222, 0.9898431, 0.99539196, 0.99304765, 0.9961287, 0.99098635, 0.99344075, 0.9904294, 0.99454224, 0.99257314, 0.9960704, 0.9914403, 0.9937621, 0.9891704, 0.9955188, 0.993131, 0.99625325, 0.9910098, 0.99321514, 0.9901951, 0.9945267, 0.9926958, 0.9960503, 0.99142003, 0.9940699, 0.9895355, 0.99521583, 0.9931773, 0.9961736, 0.99112195, 0.9932881, 0.99030113, 0.9942537, 0.9925122, 0.99635077, 0.9922334, 0.9936835, 0.98897153, 0.99529755, 0.9930419, 0.99631596, 0.99181914, 0.9934325, 0.9899273, 0.99456996, 0.9931393, 0.9963277, 0.9917704, 0.9936508, 0.98854464, 0.99509275, 0.9930962, 0.99627596, 0.9911869, 0.99343204, 0.98996574, 0.99476373, 0.99368143, 0.99637395, 0.992584, 0.9940805, 0.9894081, 0.9957568, 0.99415916, 0.99647135, 0.99260134, 0.9934144, 0.9904013, 0.99491155, 0.9935463, 0.996314, 0.9930114, 0.99382895, 0.9891558, 0.99542916, 0.9934523, 0.9960156, 0.9921754, 0.9933615, 0.99035084, 0.9946538, 0.99340785, 0.9963974, 0.9933668, 0.99403596, 0.9895661, 0.9956285, 0.9941817, 0.99638426, 0.9932654, 0.99363637, 0.99155784, 0.99520266, 0.99378985, 0.99646306, 0.9938962, 0.9944776, 0.9898932, 0.9957081, 0.9941479, 0.99645126, 0.99311054, 0.9939749, 0.9905171, 0.9950344, 0.9937376, 0.9964766, 0.99355596, 0.9942286, 0.9896409, 0.9959132, 0.99403983, 0.9966699, 0.9930092, 0.99410343, 0.9906912, 0.99504584, 0.9935765, 0.99662966, 0.99350137, 0.99488103, 0.99018776, 0.99523395, 0.99352264, 0.99656796, 0.99244446, 0.9938985, 0.9905906, 0.9942339, 0.99287224, 0.9964902, 0.99325365, 0.9942846, 0.99015874, 0.9942935, 0.993291, 0.9965478, 0.99337465, 0.9940421, 0.9908807, 0.995239, 0.9935263, 0.99650806, 0.99323505, 0.9946089, 0.9898386, 0.99481225, 0.9928228, 0.9962536, 0.9921292, 0.9939947, 0.9904659, 0.9940772, 0.99253947, 0.9960776, 0.9927718, 0.99395066, 0.98856735, 0.9939309, 0.992407, 0.9960132, 0.9923415, 0.9932801, 0.9904475, 0.99389064, 0.9924224, 0.9958969, 0.9926611, 0.994225, 0.98910403, 0.99401605, 0.9920215, 0.9955046, 0.9906658, 0.9937955, 0.98981315, 0.9927176, 0.9921103, 0.9959716, 0.9917619, 0.99421316, 0.98929733, 0.99438286, 0.9923724, 0.99540126, 0.9920866, 0.99417037, 0.99216413, 0.9945203, 0.99222386, 0.9959384, 0.9922967, 0.9947253, 0.98935366, 0.99428856, 0.9924696, 0.9957605, 0.9913022, 0.99484265, 0.9898302, 0.99471927, 0.993057, 0.99580526, 0.99214447, 0.9951716, 0.98854804, 0.99552566, 0.993565, 0.9955746, 0.9919761, 0.9948329, 0.9893803, 0.9946, 0.99329513, 0.9955865, 0.99249977, 0.995073, 0.9882138, 0.99533856, 0.993371, 0.9953726, 0.99155045, 0.99416953, 0.9895874, 0.9942929, 0.9928825, 0.99514985, 0.9916875, 0.9947384, 0.98852825, 0.9955562, 0.99384624, 0.9951905, 0.99139446, 0.994128, 0.98859274, 0.994209, 0.992834, 0.994311, 0.99050426, 0.9941757, 0.9866061, 0.99464947, 0.99243814, 0.9943586, 0.9883881, 0.99327445, 0.98760146, 0.9939051, 0.9925079, 0.99409264, 0.9920364, 0.99484444, 0.9871088, 0.9946852, 0.9935269, 0.9945729, 0.9911244, 0.99371827, 0.9884193, 0.9934111, 0.99300885, 0.9947043, 0.9915782, 0.9940542, 0.9874251, 0.99395704, 0.99320096, 0.99441, 0.9899116, 0.9940351, 0.98790133, 0.9933842, 0.99309856, 0.99418133, 0.9904993, 0.9944503, 0.98649776, 0.9944247, 0.993423, 0.9948396, 0.9918513, 0.99368757, 0.98812884, 0.99323905, 0.9933201, 0.995044, 0.99236333, 0.9945216, 0.9881108, 0.9941771, 0.99306995, 0.9946722, 0.99126214, 0.9934557, 0.9879505, 0.99305844, 0.9924161, 0.9946491, 0.99182844, 0.99429977, 0.9867498, 0.9943539, 0.9930951, 0.9955431, 0.9915975, 0.9936806, 0.98766404, 0.99277395, 0.99165434, 0.9951395, 0.99137866, 0.9937675, 0.9879985, 0.994163, 0.9925294, 0.9953981, 0.99034786, 0.9938433, 0.987889, 0.9931119, 0.99140084, 0.99534315, 0.99083745, 0.99435633, 0.98771214, 0.9948961, 0.9923826, 0.99611723, 0.9890773, 0.9933228, 0.98718536, 0.992769, 0.99059534, 0.9949425, 0.9893271, 0.99364185, 0.98628664, 0.9931552, 0.98996246, 0.9946037, 0.98745733, 0.9927927, 0.98567235, 0.9915531, 0.9884539, 0.99452174, 0.98899263, 0.9935656, 0.98331213, 0.9930137, 0.9893606, 0.9953043, 0.9880222, 0.99195236, 0.9844195, 0.9911209, 0.9870919, 0.9946737, 0.9876767, 0.9924907, 0.9854578, 0.99313885, 0.9884002, 0.99274737, 0.9854999, 0.9915296, 0.9859313, 0.9931359, 0.9884753, 0.9916108, 0.98628664, 0.9917297, 0.9836307, 0.9932908, 0.9889943, 0.99307644, 0.9862323, 0.9915724, 0.98520166, 0.9918757, 0.98771715, 0.9905405, 0.9893925, 0.9905177, 0.98104423, 0.99264026, 0.9879624, 0.98937327, 0.9873612, 0.99042076, 0.9823581, 0.9919916, 0.9881576, 0.9888975, 0.98944503, 0.99291044, 0.9789282, 0.99279, 0.9872272, 0.99028134, 0.9902108, 0.9920998, 0.98175895, 0.99000674, 0.98365355, 0.9921544, 0.9909639, 0.9931172, 0.98037845, 0.9915392, 0.9881799, 0.99124396, 0.98840916, 0.9923731, 0.98051685, 0.9900835, 0.9865103, 0.9907974, 0.99132395, 0.99223584, 0.97111905, 0.9919441, 0.9860367, 0.99161506, 0.9878626, 0.9916038, 0.97178394, 0.99232626, 0.98540443, 0.9926621, 0.99064285, 0.99256647, 0.97233325, 0.9933675, 0.98731434, 0.9908105, 0.98790455, 0.9906871, 0.9738733, 0.9836707, 0.9708471, 0.9887299, 0.9839914, 0.98719966, 0.97611415, 0.99113375, 0.9815741, 0.99246526, 0.9873668, 0.9893048, 0.9789805, 0.9904993, 0.98325807, 0.9920214, 0.9789885, 0.9867459, 0.97637504, 0.99123317, 0.97908473, 0.992874, 0.9777272, 0.98429793, 0.9750171, 0.9858985, 0.9766135, 0.990542, 0.97687995, 0.9882023, 0.974294, 0.98893833, 0.9788345, 0.9925414, 0.9827342, 0.98892605, 0.9757801, 0.98797184, 0.98066646, 0.991718, 0.97901386, 0.98621255, 0.9726426, 0.9880498, 0.9675694, 0.99122524, 0.9840306, 0.9858876, 0.97812176, 0.9873837, 0.97233665, 0.98914146, 0.9888355, 0.991975, 0.9777494, 0.9901631, 0.9673575, 0.98856527, 0.9781263, 0.97963446, 0.9721247, 0.98716855, 0.97658545, 0.98993486, 0.9798758, 0.9805822, 0.9738454, 0.9903377, 0.9673776, 0.9843205, 0.9735043, 0.97731733, 0.97390103, 0.9863922, 0.9688231, 0.9855472, 0.97877145, 0.98063904, 0.9732608, 0.9867533, 0.9743301, 0.9931271, 0.98425263, 0.9811624, 0.9779528, 0.990515, 0.9801983, 0.9918778, 0.98167336, 0.9819188, 0.98168993, 0.98962915, 0.98299557, 0.98685706, 0.97759545, 0.9768921, 0.9717566, 0.9845798, 0.98325104, 0.98475087, 0.97824436, 0.97595096, 0.96851873, 0.98605245, 0.9842329, 0.9872846, 0.9811709, 0.975113, 0.9699848, 0.98640984, 0.98275137, 0.98653686, 0.9800672, 0.9763813, 0.96780306, 0.9848407, 0.9808082, 0.98703057, 0.98196757, 0.97684854, 0.96889704, 0.98328114, 0.9804453, 0.9869043, 0.98266226, 0.97766894, 0.96745056, 0.98445314, 0.9790686, 0.9866298, 0.9794536, 0.9762908, 0.9680871, 0.9845248, 0.9799942, 0.98607093, 0.9791847, 0.9782729, 0.969188, 0.9858864, 0.9785952, 0.98647493, 0.97835004, 0.97681546, 0.96818125, 0.9857401, 0.9784907, 0.986931, 0.9805235, 0.97928315, 0.9684968, 0.9860335, 0.97832763, 0.98706585, 0.97936213, 0.9775965, 0.96869004, 0.9848396, 0.97772163, 0.98716587, 0.9766907, 0.9750549, 0.9676867, 0.9849948, 0.974726, 0.98548883, 0.9731521, 0.97191745, 0.967364, 0.98327583, 0.97482216, 0.9857905, 0.973068, 0.97466, 0.96394986, 0.98294216, 0.9749737, 0.9847244, 0.97119045, 0.9742109, 0.9640302, 0.98089224, 0.9756217, 0.9838347, 0.9694111, 0.9754616, 0.9627492, 0.98179734, 0.9713669, 0.9839723, 0.9679469, 0.972162, 0.96273607, 0.98059803, 0.97701216, 0.9852896, 0.9700466, 0.97492754, 0.96126086, 0.9823127, 0.97668207, 0.98757553, 0.9701082, 0.97708035, 0.9642107, 0.9818082, 0.9770891, 0.9852604, 0.9720536, 0.98044044, 0.9653518, 0.98106533, 0.9745378, 0.98373187, 0.97081614, 0.9801722, 0.9662072, 0.98297507, 0.9770157, 0.98617744, 0.9751618, 0.98394567, 0.96528494, 0.98513615, 0.97702193, 0.98535556, 0.97312576, 0.983777, 0.9647553, 0.98706925, 0.97478896, 0.9836247, 0.975838, 0.98429465, 0.9652885, 0.9862162, 0.97182155, 0.97997254, 0.97305554, 0.9807366, 0.96311665, 0.9865376, 0.97104853, 0.98121405, 0.97333974, 0.9780367, 0.96222055, 0.9861529, 0.97186214, 0.97566617, 0.970447, 0.977953, 0.9642977, 0.9831799, 0.9717894, 0.9761904, 0.9722721, 0.9801688, 0.9629104, 0.98469776, 0.97138435, 0.9774125, 0.97405493, 0.97777754, 0.9622849, 0.98508966, 0.97313523, 0.97635955, 0.97090995, 0.97889, 0.9620653, 0.98621005, 0.9741294, 0.97758865, 0.96863705, 0.97341484, 0.9636077, 0.98349565, 0.9711604, 0.9774096, 0.96804875, 0.97597337, 0.96321374, 0.9837876, 0.9722906, 0.97578114, 0.9668642, 0.9713405, 0.95973116, 0.9833731, 0.97416025, 0.97594726, 0.9666627, 0.9740713, 0.9581938, 0.9832751, 0.9724453, 0.97395, 0.96560305, 0.9736067, 0.96190983, 0.98277324, 0.9683347, 0.96859044, 0.961231, 0.9729345, 0.9571085, 0.9829789, 0.9665569, 0.95735264, 0.95798796, 0.97215104, 0.9538057, 0.98135, 0.9598173, 0.9589498, 0.95930964, 0.97264344, 0.9533711, 0.9787925, 0.95642877, 0.9539678, 0.9558445, 0.9654829, 0.95049554, 0.96883583, 0.9553351, 0.94768274, 0.9510598, 0.9674032, 0.9503899, 0.96780145, 0.95381445, 0.9478457, 0.94842494, 0.96690714, 0.94999826, 0.96330917, 0.9502337, 0.9469598, 0.9434435, 0.9654018, 0.9473502, 0.9679213, 0.9514484, 0.9455463, 0.9419568, 0.9664581, 0.9454613, 0.97206205, 0.951181, 0.9483264, 0.95333326, 0.967657, 0.9437544, 0.9728151, 0.9492772, 0.946149, 0.94110066, 0.960698, 0.96038824, 0.9679153, 0.9486863, 0.9512044, 0.93548256, 0.956868, 0.9517995, 0.9666823, 0.93895155, 0.93712115, 0.92708284, 0.95583904, 0.95180523, 0.9619382, 0.94399947, 0.94655204, 0.93280613, 0.9599916, 0.9430422, 0.9618662, 0.9484508, 0.9448571, 0.9324868, 0.9500734, 0.9403551, 0.9568948, 0.93952644, 0.932615, 0.92076486, 0.93402904, 0.9262189, 0.9453342, 0.966705, 0.9334205, 0.915707, 0.935728, 0.94074106, 0.97085875, 0.9515645, 0.9296207, 0.9085835, 0.9427371, 0.92987573, 0.9719563, 0.9638861, 0.93571275, 0.9429501, 0.96613187, 0.9438802, 0.9815493, 0.97769403, 0.9467625, 0.94217455, 0.95189196, 0.93765324, 0.98036, 0.96938443, 0.94580674, 0.9363458, 0.96235985, 0.9495959, 0.98270714, 0.98247784, 0.9696157, 0.94044733, 0.9641403, 0.95404345, 0.9835307, 0.979451, 0.95397735, 0.95826954, 0.9701502, 0.94838, 0.00764006]
[truncated: 4,413,132 more chars]
