# Supplementary material for: Systematic contextual biases in SegmentNT potentially relevant to other nucleotide transformer models
Source: bioRxiv. 2026 May 4:2025.04.09.647946. Preprint. [Version 2] doi: 10.1101/2025.04.09.647946 (PMC13174627; doi:10.1101/2025.04.09.647946)
Supplement: Supplement 3 [file media-3.zip › Supplementary_data/segmentNT_additional_genes/pos/linc00207_pos2861.txt]

protein_coding_gene=[0.14386995, 0.14618798, 0.1627177, 0.15827802, 0.36815456, 0.12848061, 0.14575326, 0.15140727, 0.17654549, 0.15605223, 0.3621393, 0.13290873, 0.14548956, 0.14875464, 0.16440383, 0.1448201, 0.3698746, 0.11734599, 0.12542948, 0.1380868, 0.1586384, 0.13641296, 0.34397724, 0.11716016, 0.11866434, 0.1301652, 0.14975488, 0.13091162, 0.31025776, 0.10021282, 0.10331613, 0.12249989, 0.13866425, 0.12434878, 0.29994032, 0.09839809, 0.1000276, 0.12508187, 0.14168262, 0.12378548, 0.3027334, 0.11703096, 0.14449142, 0.13730028, 0.14737001, 0.12966721, 0.2876795, 0.10689083, 0.14995071, 0.1494432, 0.15812913, 0.12706257, 0.30459288, 0.11239977, 0.14937778, 0.15017597, 0.16036063, 0.1208358, 0.28312886, 0.09475935, 0.13870259, 0.13614623, 0.14949948, 0.13081297, 0.29554752, 0.10068037, 0.1435767, 0.12941106, 0.14614655, 0.11958404, 0.30673426, 0.0959338, 0.14738037, 0.13606489, 0.16495557, 0.12530765, 0.28944007, 0.10457293, 0.15732661, 0.14299425, 0.15538514, 0.11974221, 0.2632455, 0.10673269, 0.15739924, 0.14685617, 0.16138934, 0.12744583, 0.26989746, 0.10818513, 0.15900771, 0.1502481, 0.16313775, 0.12801045, 0.28772193, 0.11279474, 0.15478313, 0.14304137, 0.16142386, 0.13407095, 0.27212763, 0.10467914, 0.14441909, 0.12905373, 0.14052048, 0.1331778, 0.25065193, 0.1013509, 0.14672263, 0.12632883, 0.14090015, 0.12637538, 0.25194794, 0.11180191, 0.1501249, 0.12656042, 0.13418682, 0.12054662, 0.25919744, 0.10097096, 0.14677843, 0.11859924, 0.134302, 0.13921064, 0.2725081, 0.09803163, 0.15172492, 0.11927658, 0.13625787, 0.14196776, 0.2680823, 0.09027798, 0.15461174, 0.12542535, 0.15109718, 0.14162496, 0.2717799, 0.09649248, 0.15339343, 0.1238874, 0.15783834, 0.13042732, 0.25198388, 0.08709836, 0.13486804, 0.11147922, 0.14374843, 0.12495147, 0.24759737, 0.08405159, 0.13141376, 0.10123798, 0.13730723, 0.12364677, 0.22373396, 0.08139756, 0.12666653, 0.10652779, 0.1357467, 0.1251888, 0.23511243, 0.0872613, 0.12858069, 0.10164391, 0.15148252, 0.12971056, 0.24883568, 0.09784359, 0.12939814, 0.12308554, 0.17853501, 0.13133205, 0.2914795, 0.10287374, 0.15089531, 0.16486037, 0.20545192, 0.14551531, 0.32399902, 0.12820064, 0.1688718, 0.19964579, 0.20472713, 0.15289076, 0.33505416, 0.14163658, 0.17005314, 0.22952585, 0.23096389, 0.17232168, 0.35595214, 0.14371605, 0.17100392, 0.22235397, 0.22147223, 0.15434647, 0.32009274, 0.1288966, 0.15901762, 0.17950957, 0.19652386, 0.1313108, 0.26016477, 0.1248619, 0.15971637, 0.1694078, 0.21208282, 0.13248396, 0.29164296, 0.13243847, 0.14961098, 0.1630844, 0.20140631, 0.13486403, 0.2682088, 0.12325232, 0.13904752, 0.176184, 0.20692614, 0.12593468, 0.25020656, 0.1165328, 0.13142411, 0.14114441, 0.19474995, 0.13043879, 0.25041127, 0.10270555, 0.11850278, 0.14593084, 0.20468807, 0.11774455, 0.23235421, 0.11583652, 0.13023908, 0.13726556, 0.18786728, 0.12327892, 0.23742706, 0.11367309, 0.13382761, 0.13141412, 0.18493496, 0.12606929, 0.2430611, 0.09445739, 0.11209443, 0.12872349, 0.19151692, 0.12316961, 0.20700134, 0.08904305, 0.12651153, 0.13156566, 0.19984712, 0.1245202, 0.20740396, 0.0886043, 0.11806259, 0.13120349, 0.19455959, 0.12060173, 0.20547038, 0.09032217, 0.11621306, 0.11036123, 0.18106586, 0.11123107, 0.1760264, 0.07738761, 0.09917589, 0.11009348, 0.16230197, 0.10105959, 0.1917333, 0.07739539, 0.10949432, 0.13522449, 0.18223237, 0.11698817, 0.20272557, 0.07433945, 0.10511046, 0.13176969, 0.18062364, 0.10842063, 0.20046471, 0.07822698, 0.10135609, 0.12558867, 0.17949323, 0.10587633, 0.2129384, 0.07584602, 0.09783141, 0.11897506, 0.1846301, 0.10357343, 0.21183425, 0.0865751, 0.10170838, 0.11962955, 0.19954453, 0.10765224, 0.23198906, 0.08084503, 0.08864351, 0.11062673, 0.19206583, 0.1076671, 0.22537428, 0.08329973, 0.09892419, 0.11544851, 0.18302457, 0.10072342, 0.22665945, 0.07284602, 0.08865888, 0.11401064, 0.18336461, 0.09585863, 0.22622174, 0.07404101, 0.08953293, 0.11204813, 0.17305695, 0.08995689, 0.23945813, 0.07175777, 0.08232161, 0.1131884, 0.17461303, 0.09036267, 0.25968626, 0.07481723, 0.08354079, 0.11529277, 0.17661516, 0.09337368, 0.2649952, 0.07103819, 0.08091124, 0.11330628, 0.17978518, 0.10091827, 0.26347288, 0.07771233, 0.08974118, 0.12196632, 0.18618497, 0.10228546, 0.26847744, 0.07540324, 0.091653, 0.12169756, 0.17535017, 0.10033984, 0.27624598, 0.07362416, 0.09763534, 0.12147186, 0.17525108, 0.09407926, 0.26086476, 0.07089861, 0.09258693, 0.10952785, 0.16958082, 0.09198622, 0.2607804, 0.0710438, 0.09804098, 0.11262366, 0.17184709, 0.08399945, 0.26965103, 0.07262071, 0.0952154, 0.10809146, 0.16735996, 0.08389705, 0.26849008, 0.07402945, 0.09707731, 0.10685273, 0.16371374, 0.0813401, 0.25668547, 0.068205, 0.09460002, 0.10798284, 0.16091813, 0.07953036, 0.24894598, 0.07005502, 0.09901812, 0.11512978, 0.16215353, 0.08108739, 0.23911326, 0.07123648, 0.09999373, 0.11589811, 0.16563272, 0.08282515, 0.23633899, 0.07286657, 0.10123041, 0.10448157, 0.1641554, 0.07841928, 0.23646185, 0.06505634, 0.09555096, 0.10231519, 0.172779, 0.0781557, 0.23343156, 0.06820645, 0.10184487, 0.10752569, 0.17014168, 0.0767844, 0.23191573, 0.06850237, 0.10550408, 0.11045574, 0.17214018, 0.07959944, 0.25389755, 0.07099438, 0.10881703, 0.10735904, 0.17122655, 0.07987718, 0.25276315, 0.06379855, 0.09878087, 0.10774844, 0.1718591, 0.07136641, 0.24495389, 0.0637039, 0.09854821, 0.11116447, 0.17575411, 0.07022046, 0.22261319, 0.06497657, 0.09579211, 0.10918571, 0.17579877, 0.0762024, 0.23058516, 0.0706384, 0.09750852, 0.11024795, 0.17926465, 0.07758544, 0.23489042, 0.06737705, 0.09061325, 0.10771088, 0.1772795, 0.07697597, 0.2310624, 0.06716181, 0.09722281, 0.1159272, 0.17365108, 0.07623457, 0.21238281, 0.06420016, 0.09127423, 0.11025371, 0.16990471, 0.07230011, 0.22771597, 0.0685377, 0.09773541, 0.10532132, 0.1766741, 0.07214246, 0.25647387, 0.0653016, 0.09853648, 0.11419183, 0.18406746, 0.07348721, 0.27311566, 0.07288873, 0.11852226, 0.13622294, 0.1934457, 0.07790323, 0.2935708, 0.07417143, 0.11399608, 0.13141896, 0.18549946, 0.06992714, 0.28932196, 0.08093114, 0.11471634, 0.13046964, 0.18096331, 0.06186404, 0.26653025, 0.06489962, 0.09126334, 0.11617216, 0.17124355, 0.05954286, 0.24612941, 0.06683638, 0.0935173, 0.12346111, 0.1682713, 0.06076901, 0.23850188, 0.0690148, 0.09373434, 0.13155098, 0.1852355, 0.06209162, 0.24179654, 0.07817175, 0.09679459, 0.12659022, 0.18115382, 0.06015525, 0.2505923, 0.07221102, 0.09569376, 0.12248475, 0.17798233, 0.05973984, 0.25209716, 0.06965182, 0.10046052, 0.1245369, 0.17325872, 0.06156346, 0.25252232, 0.0707137, 0.09664911, 0.12071084, 0.17439671, 0.05990266, 0.25328106, 0.07687698, 0.09460816, 0.1192755, 0.18255337, 0.05799155, 0.25954765, 0.07095989, 0.09236708, 0.1210831, 0.17961332, 0.06185581, 0.26626724, 0.07106847, 0.09893203, 0.1319119, 0.18901105, 0.06700922, 0.2624663, 0.0737635, 0.10074041, 0.12735347, 0.17903252, 0.06337173, 0.25785828, 0.07826656, 0.10699957, 0.13532214, 0.19422476, 0.06298614, 0.25652778, 0.07121092, 0.09980897, 0.13506071, 0.18822064, 0.06257293, 0.26937023, 0.06774142, 0.10572031, 0.13911116, 0.18518531, 0.06175376, 0.26584852, 0.06630816, 0.10330243, 0.12995248, 0.17902575, 0.06231875, 0.26330677, 0.07361493, 0.10794084, 0.12700263, 0.1865978, 0.0593618, 0.25637442, 0.07102355, 0.10424121, 0.1267537, 0.18472338, 0.06052557, 0.2536359, 0.06796963, 0.10307887, 0.12922932, 0.18101062, 0.063763, 0.2406816, 0.06927041, 0.10078599, 0.12385782, 0.17203775, 0.06412255, 0.23744851, 0.07181903, 0.10692687, 0.12672074, 0.17283317, 0.06100524, 0.24478383, 0.06627925, 0.1012973, 0.12075172, 0.17565076, 0.06417069, 0.25621483, 0.0708381, 0.11462102, 0.14068766, 0.18552254, 0.06870319, 0.26326713, 0.0725739, 0.11405112, 0.13798854, 0.18419349, 0.06854142, 0.26775706, 0.07751193, 0.11450668, 0.13813022, 0.18562622, 0.06606005, 0.25518548, 0.07241149, 0.11349087, 0.13514818, 0.1869597, 0.06781839, 0.26256326, 0.0734891, 0.12007657, 0.14394918, 0.19395281, 0.06905488, 0.23775919, 0.07113955, 0.11931326, 0.14053196, 0.19129136, 0.07165059, 0.24305451, 0.07746657, 0.12251941, 0.14280355, 0.1906269, 0.07060233, 0.22671334, 0.07323165, 0.12374206, 0.14304495, 0.1930122, 0.06930085, 0.23332635, 0.07207284, 0.12825571, 0.1483619, 0.19253379, 0.07203595, 0.23270753, 0.07262805, 0.1253794, 0.14627932, 0.19245324, 0.07455033, 0.24303873, 0.07828072, 0.12440644, 0.15490139, 0.19692546, 0.07088117, 0.24047087, 0.07073458, 0.11116163, 0.14669707, 0.20137455, 0.07342655, 0.24142286, 0.07422752, 0.12238199, 0.17577691, 0.22054398, 0.07555284, 0.23541117, 0.07561634, 0.1166689, 0.15596688, 0.1955244, 0.07454323, 0.2337072, 0.08024734, 0.12137393, 0.15269619, 0.19485803, 0.06764172, 0.2316275, 0.0754789, 0.11135394, 0.142407, 0.20465216, 0.07669232, 0.23855734, 0.07735427, 0.11813015, 0.15167381, 0.20724899, 0.08023855, 0.2411604, 0.08508597, 0.11714211, 0.15071458, 0.20277116, 0.07782688, 0.23826312, 0.08298881, 0.11774814, 0.15198064, 0.21263549, 0.07624549, 0.25008246, 0.0835989, 0.11626781, 0.1593867, 0.22948347, 0.07641196, 0.25794217, 0.0814032629, 0.11016379, 0.15347432, 0.21159042, 0.07390021, 0.250452489, 0.074780643, 0.10651441, 0.14521727, 0.21869183, 0.06919287, 0.2340587, 0.078349, 0.10264085, 0.13963561, 0.21105231, 0.06651188, 0.2361595, 0.06826661, 0.09484956, 0.1257453, 0.20311676, 0.0630766, 0.2320239, 0.06942801, 0.10384795, 0.13161892, 0.20661998, 0.06745389, 0.23320583, 0.07005941, 0.1056165, 0.11488265, 0.19052191, 0.06846418, 0.23587123, 0.07371173, 0.11407065, 0.12537082, 0.19684009, 0.07185998, 0.2335954, 0.06840384, 0.10915639, 0.12167863, 0.18233606, 0.06273245, 0.22290817, 0.06353653, 0.1146279, 0.11685013, 0.17869423, 0.06650773, 0.22519164, 0.06487098, 0.10914531, 0.09392161, 0.15656133, 0.05563056, 0.19914412, 0.05551974, 0.09311774, 0.10454606, 0.14148283, 0.05234392, 0.17650661, 0.04540329, 0.08357875, 0.09930043, 0.14732568, 0.05117504, 0.16973963, 0.04608865, 0.09244514, 0.10368218, 0.13959265, 0.05050048, 0.16266413, 0.04507231, 0.08616292, 0.09047488, 0.1291672, 0.0522864, 0.16013823, 0.04916351, 0.0978152, 0.10130509, 0.1401957, 0.05316007, 0.16694228, 0.04734261, 0.08673514, 0.09597459, 0.14334393, 0.0528943, 0.15726921, 0.04395973, 0.09619688, 0.09585966, 0.13346297, 0.05317124, 0.15462376, 0.04313547, 0.08526807, 0.0944078, 0.12962642, 0.05267827, 0.14462696, 0.04946982, 0.09035551, 0.0994162, 0.12665705, 0.0496942, 0.14371705, 0.04444425, 0.08360349, 0.09426241, 0.12430415, 0.04742134, 0.13727145, 0.04212137, 0.09028561, 0.09740694, 0.11943189, 0.0498229, 0.13295195, 0.04243862, 0.079119, 0.08106049, 0.11075225, 0.04657517, 0.13305499, 0.04332938, 0.07315256, 0.08225934, 0.1088516, 0.04530299, 0.13193978, 0.04063769, 0.06948869, 0.08153574, 0.11026114, 0.04624971, 0.12809066, 0.03950438, 0.07634027, 0.08515696, 0.10816704, 0.04696143, 0.12166373, 0.03962325, 0.07219335, 0.07767335, 0.10537409, 0.04564282, 0.12073617, 0.0429874, 0.07113458, 0.07937523, 0.10706652, 0.0447708, 0.12329195, 0.04023095, 0.06554418, 0.07491737, 0.10642979, 0.04571608, 0.11813474, 0.04000112, 0.06882642, 0.07850245, 0.09836111, 0.04723125, 0.11505693, 0.04106828, 0.0675673, 0.07399128, 0.09496632, 0.04549266, 0.11846923, 0.04462111, 0.06966634, 0.07834779, 0.09494478, 0.04752737, 0.1246977, 0.04132771, 0.0653538, 0.0731883, 0.09467538, 0.04686897, 0.11276747, 0.03981697, 0.06930934, 0.0724168, 0.09048203, 0.04782093, 0.10137609, 0.03840384, 0.06413443, 0.06757507, 0.08665413, 0.04771949, 0.10399759, 0.04191696, 0.06568858, 0.07040424, 0.08873115, 0.04517902, 0.10418856, 0.04022836, 0.0614113, 0.06941676, 0.08637583, 0.04855005, 0.10146119, 0.04047173, 0.06589709, 0.06983819, 0.08197086, 0.04957923, 0.0977373, 0.04023702, 0.06397071, 0.06809328, 0.08492573, 0.04861588, 0.10273173, 0.04449297, 0.06661087, 0.07158898, 0.08450253, 0.04731078, 0.1078759, 0.03980646, 0.06174279, 0.06698598, 0.08258026, 0.04480482, 0.10239072, 0.03755509, 0.06542097, 0.06831771, 0.08142962, 0.04600026, 0.10076981, 0.03675495, 0.06004727, 0.06429311, 0.07978863, 0.04546715, 0.10372549, 0.04084596, 0.06338347, 0.0688242, 0.08381042, 0.04539339, 0.10895504, 0.03763056, 0.06085927, 0.06853236, 0.08702776, 0.04603435, 0.1038534, 0.03708396, 0.06434143, 0.07052308, 0.08312257, 0.0450291, 0.09633658, 0.03617917, 0.06036125, 0.06581286, 0.07935841, 0.04314868, 0.09803955, 0.03870505, 0.06114406, 0.06858698, 0.07643951, 0.04134752, 0.09640762, 0.03564565, 0.05626751, 0.06197624, 0.07700704, 0.04113156, 0.09319174, 0.03408128, 0.06026835, 0.06323019, 0.07611166, 0.04192394, 0.08933306, 0.03400785, 0.05811343, 0.06179966, 0.07511654, 0.04073365, 0.0944226, 0.0378152, 0.06047572, 0.06445107, 0.07587615, 0.03960992, 0.0947403, 0.03477856, 0.05745055, 0.06075623, 0.07489526, 0.03868778, 0.08992039, 0.03418906, 0.05989254, 0.06313848, 0.0750294, 0.03962138, 0.08822021, 0.03392836, 0.05668505, 0.06132422, 0.07373851, 0.03854192, 0.09148793, 0.03771133, 0.05807588, 0.06247494, 0.07299446, 0.03820927, 0.09204139, 0.03475226, 0.05429904, 0.05861047, 0.07127302, 0.03842218, 0.0891799, 0.03334655, 0.05675733, 0.06018139, 0.06906143, 0.03865327, 0.08238434, 0.03299881, 0.05381202, 0.05539401, 0.06612869, 0.03821674, 0.08953873, 0.03707038, 0.0561346, 0.05909513, 0.06888902, 0.03724565, 0.09138087, 0.0342961, 0.05297977, 0.05733198, 0.06932071, 0.0364303, 0.08889774, 0.03342474, 0.0557518, 0.06077842, 0.06782925, 0.03856656, 0.08507308, 0.0333088, 0.05390684, 0.05825403, 0.06724258, 0.03761094, 0.09332359, 0.03795331, 0.05590117, 0.06185191, 0.06932401, 0.03738642, 0.09525622, 0.03459113, 0.05291381, 0.05982129, 0.07076859, 0.03715017, 0.09102529, 0.03352113, 0.05538895, 0.05841539, 0.06711287, 0.03717147, 0.08590847, 0.0312332, 0.05215303, 0.05830137, 0.06812712, 0.0375932, 0.09076528, 0.03367616, 0.05332461, 0.06118709, 0.0691065, 0.03761421, 0.09254776, 0.03035893, 0.04982295, 0.05880178, 0.06992351, 0.03747886, 0.08961465, 0.03013091, 0.0530885, 0.06176136, 0.06814265, 0.03911933, 0.08809374, 0.02976209, 0.05238249, 0.06109764, 0.06693778, 0.03792039, 0.09315778, 0.03243344, 0.05288129, 0.06299222, 0.06834878, 0.03713436, 0.09359148, 0.03017634, 0.04958849, 0.06093667, 0.0687497, 0.03732453, 0.08835074, 0.02880996, 0.0514461, 0.05970029, 0.06733853, 0.03790385, 0.08602375, 0.02829664, 0.04832222, 0.05654928, 0.06543127, 0.03724238, 0.09081191, 0.03133627, 0.05026281, 0.05891112, 0.06693656, 0.03640583, 0.09126338, 0.02950658, 0.04752578, 0.05589049, 0.06723472, 0.03505084, 0.08479393, 0.02898138, 0.04961206, 0.06002694, 0.06657237, 0.03550524, 0.08095072, 0.02798512, 0.04659072, 0.05639916, 0.06618277, 0.03400042, 0.08541721, 0.03275596, 0.04773195, 0.05987385, 0.06844486, 0.0341978, 0.08852517, 0.03163282, 0.04577462, 0.05813347, 0.06848713, 0.03226323, 0.08704456, 0.03026406, 0.05008475, 0.06078678, 0.06889576, 0.03414753, 0.08145962, 0.03041569, 0.0481741, 0.05843067, 0.06859236, 0.0347094, 0.09220905, 0.03605117, 0.05164283, 0.06414631, 0.07305861, 0.03574777, 0.09490667, 0.03361676, 0.04789709, 0.05948826, 0.07163594, 0.03571457, 0.09105473, 0.03284208, 0.05121527, 0.06065943, 0.07148256, 0.03676505, 0.08934525, 0.03282481, 0.04918111, 0.05852775, 0.06931054, 0.03670821, 0.09703448, 0.03604628, 0.05225442, 0.06078355, 0.07603996, 0.03698396, 0.09700336, 0.03495466, 0.05105091, 0.0571658, 0.07348962, 0.03776843, 0.09340379, 0.03372519, 0.05456595, 0.06181543, 0.07127346, 0.03799675, 0.09718175, 0.03366124, 0.05219208, 0.05809231, 0.07366008, 0.03868384, 0.10412546, 0.03618162, 0.05373591, 0.0597478, 0.07151967, 0.03711228, 0.10021925, 0.03335501, 0.05021803, 0.05664216, 0.07131255, 0.03833107, 0.10379466, 0.03056014, 0.05312071, 0.05779239, 0.07263931, 0.04433298, 0.10552242, 0.02974499, 0.0512666, 0.05394083, 0.07174166, 0.04169776, 0.10920741, 0.03394648, 0.057653, 0.05886947, 0.07467322, 0.04703879, 0.11653913, 0.03285421, 0.05336658, 0.05942076, 0.07965694, 0.04658685, 0.12568595, 0.03206335, 0.057627, 0.06147135, 0.08034921, 0.04773183, 0.11412822, 0.0322184, 0.05536713, 0.06090748, 0.07660633, 0.04364952, 0.11746721, 0.03447732, 0.05486094, 0.06090146, 0.07785258, 0.04446934, 0.1104526, 0.03191813, 0.05004099, 0.05603733, 0.0786764, 0.0446523, 0.11127792, 0.03226335, 0.05587559, 0.06125596, 0.07877673, 0.04545921, 0.10653273, 0.03193209, 0.05328066, 0.0591042, 0.07678933, 0.04397746, 0.11209125, 0.03625681, 0.05546693, 0.06304415, 0.07667139, 0.04307063, 0.10981993, 0.03316564, 0.05212639, 0.06010276, 0.07594156, 0.04296032, 0.10660306, 0.03211705, 0.05851909, 0.06249536, 0.07491138, 0.04389111, 0.10163385, 0.03157926, 0.05680437, 0.06097505, 0.07407116, 0.04376876, 0.10453396, 0.0344575, 0.06034719, 0.06347661, 0.0761416, 0.04435424, 0.10627409, 0.03130309, 0.0547874, 0.05999146, 0.07673969, 0.04453323, 0.10032778, 0.02901199, 0.0562484, 0.06224554, 0.07450932, 0.04628105, 0.09864254, 0.02883633, 0.05444454, 0.06069408, 0.07638483, 0.04736364, 0.10617614, 0.03226161, 0.05611406, 0.0628742, 0.07835293, 0.04644314, 0.1061395, 0.02929091, 0.05042421, 0.05921994, 0.07848801, 0.04921912, 0.10482315, 0.02946016, 0.05641828, 0.06257197, 0.0775243, 0.0497008, 0.10047662, 0.02919717, 0.05349486, 0.06014499, 0.07692932, 0.04942657, 0.11127116, 0.0318995, 0.0583416, 0.06439061, 0.0793333, 0.05022073, 0.11191554, 0.0296913, 0.05383811, 0.05741878, 0.07748545, 0.05035564, 0.11170096, 0.02943764, 0.05832142, 0.06156516, 0.077834, 0.0536015, 0.11264228, 0.02993142, 0.05610474, 0.05740095, 0.0779888, 0.05185895, 0.11837739, 0.03345958, 0.05793906, 0.06012319, 0.07936088, 0.05147655, 0.12060484, 0.03027923, 0.05560312, 0.06261573, 0.08071903, 0.05066301, 0.11968108, 0.02985641, 0.06051695, 0.06662592, 0.08059558, 0.05252585, 0.12005635, 0.02939967, 0.05887321, 0.06428279, 0.07875305, 0.05024487, 0.12460668, 0.0330338, 0.06204201, 0.06887221, 0.08533891, 0.05322652, 0.13099022, 0.03073939, 0.05894897, 0.06708266, 0.08455493, 0.0534237, 0.12465923, 0.0294346, 0.06164543, 0.07227173, 0.0811654, 0.05696137, 0.12037085, 0.02987432, 0.06006842, 0.07341611, 0.08013764, 0.05373819, 0.12541445, 0.03194903, 0.06165877, 0.07482473, 0.08056106, 0.05091524, 0.12135532, 0.0305018, 0.05574665, 0.07002859, 0.08239292, 0.05230563, 0.12435077, 0.02969989, 0.05833245, 0.07736054, 0.08072206, 0.05324094, 0.11528149, 0.0292978, 0.05586715, 0.07123648, 0.07969982, 0.05339742, 0.12461852, 0.03151888, 0.05856321, 0.07365172, 0.0813972, 0.05197113, 0.1218621, 0.02957707, 0.05158338, 0.062534, 0.07901623, 0.0519965, 0.12003624, 0.02885445, 0.05483694, 0.06753042, 0.07776875, 0.05040307, 0.11243002, 0.02871722, 0.05041387, 0.06472045, 0.07781045, 0.04979043, 0.11972779, 0.03076904, 0.05141876, 0.065411, 0.07608739, 0.04827429, 0.11638415, 0.02732462, 0.04559831, 0.06029584, 0.07634537, 0.04940572, 0.10954981, 0.02686009, 0.04721593, 0.05816732, 0.07515552, 0.05240331, 0.10713178, 0.02779531, 0.04636445, 0.05581701, 0.07443075, 0.05567198, 0.11075797, 0.03070732, 0.04888992, 0.05965, 0.07671554, 0.05535796, 0.11193871, 0.02870418, 0.04624824, 0.05693828, 0.07676125, 0.06117834, 0.11050915, 0.02845859, 0.05155735, 0.0613604, 0.07691529, 0.05482769, 0.10195787, 0.0274295, 0.04647924, 0.05779994, 0.0761445, 0.05292269, 0.1080403, 0.02942537, 0.04625188, 0.05946657, 0.07861877, 0.05082235, 0.11006765, 0.02758728, 0.04462449, 0.05494994, 0.07698692, 0.04975558, 0.10288377, 0.02663969, 0.04804878, 0.05591442, 0.07656163, 0.0489856, 0.09760132, 0.02723646, 0.0455819, 0.05453826, 0.07635924, 0.04704382, 0.10708256, 0.03075261, 0.04692852, 0.05886433, 0.08129033, 0.04860676, 0.10704672, 0.02703698, 0.04185517, 0.05416409, 0.07952148, 0.04829742, 0.10272368, 0.02665167, 0.04483881, 0.05978116, 0.08131862, 0.04930449, 0.1004969, 0.02745528, 0.04284975, 0.05675208, 0.07334857, 0.04864814, 0.10422671, 0.02919365, 0.04647531, 0.05537848, 0.07473377, 0.04931638, 0.10521426, 0.02689106, 0.04106708, 0.05031787, 0.07286897, 0.04726236, 0.09740464, 0.02564871, 0.04443179, 0.05170059, 0.07254422, 0.04669697, 0.09163877, 0.0247031, 0.04191482, 0.04994475, 0.07674673, 0.04305781, 0.10041424, 0.02749845, 0.04407303, 0.05131339, 0.07038292, 0.04228243, 0.09282264, 0.02425277, 0.04031252, 0.04837568, 0.07060265, 0.04294332, 0.08721301, 0.02351627, 0.04228105, 0.05137638, 0.0659018, 0.04440466, 0.08660742, 0.02370209, 0.04219068, 0.04938424, 0.06769681, 0.04450902, 0.0940114, 0.02579435, 0.04251451, 0.05270433, 0.06866769, 0.04313216, 0.09602089, 0.02441795, 0.04034347, 0.05143957, 0.06707403, 0.04245958, 0.09249399, 0.02375438, 0.04228474, 0.05234366, 0.06807001, 0.04702924, 0.09520832, 0.02399162, 0.03900473, 0.05113347, 0.06829488, 0.04645707, 0.10079528, 0.02704021, 0.04184053, 0.05299965, 0.0705549, 0.04584805, 0.10220893, 0.02517652, 0.04015099, 0.05135931, 0.06831262, 0.04374547, 0.09537406, 0.0244067, 0.04409461, 0.05490121, 0.06695477, 0.04365665, 0.09217657, 0.02399833, 0.04028143, 0.05328844, 0.06826366, 0.04589923, 0.10162105, 0.02727517, 0.04294056, 0.05598895, 0.06979873, 0.04533085, 0.10186756, 0.02514917, 0.04010773, 0.05228242, 0.06968154, 0.04602447, 0.09842999, 0.02456035, 0.04309412, 0.05390427, 0.06795543, 0.04317039, 0.09096179, 0.02386188, 0.04114918, 0.05053504, 0.06616919, 0.04485594, 0.06728582, 0.02563021, 0.04193963, 0.04838327, 0.07649208, 0.04407182, 0.08705502, 0.02450277, 0.03883981, 0.04591185, 0.08106893, 0.04586398, 0.08993793, 0.02417378, 0.04247392, 0.04845186, 0.08280628, 0.04805467, 0.09218378, 0.02572086, 0.04311275, 0.04515716, 0.0842875, 0.0496244, 0.09291705, 0.02891598, 0.04279306, 0.04543914, 0.08674756, 0.04737397, 0.09079432, 0.02535687, 0.03981033, 0.04619478, 0.08625524, 0.04698895, 0.08946136, 0.02419458, 0.04447474, 0.04904778, 0.08360761, 0.04879011, 0.09039309, 0.02564222, 0.0451965, 0.04863333, 0.08528072, 0.04896485, 0.09465498, 0.02827314, 0.04644817, 0.04818285, 0.08317503, 0.04551297, 0.08954953, 0.02533865, 0.04239944, 0.04229325, 0.08176021, 0.04486112, 0.08153316, 0.02443681, 0.04345383, 0.04489765, 0.08480913, 0.04688962, 0.08395023, 0.02400957, 0.0428342, 0.04373528, 0.08375811, 0.04587356, 0.09102399, 0.02759537, 0.04446279, 0.0460535, 0.08889836, 0.04462769, 0.09262192, 0.02577543, 0.04193587, 0.04479987, 0.08864425, 0.04527267, 0.08842275, 0.02533647, 0.04754355, 0.05179082, 0.09358893, 0.0482555, 0.08630093, 0.02574092, 0.0466901, 0.05017754, 0.09600495, 0.05029372, 0.09316074, 0.02911722, 0.04851315, 0.05293136, 0.09897248, 0.05004589, 0.09226281, 0.0261495, 0.04499019, 0.05250775, 0.09817874, 0.0515695, 0.09149365, 0.02545003, 0.04796012, 0.05614326, 0.09544747, 0.05292708, 0.09169804, 0.02562319, 0.04432139, 0.05629446, 0.09280094, 0.05225704, 0.09377602, 0.0284413, 0.04638443, 0.05809683, 0.09155693, 0.04712978, 0.09079692, 0.02598719, 0.04214686, 0.05277408, 0.08161921, 0.04552655, 0.08808588, 0.02514554, 0.04367659, 0.05404153, 0.07869097, 0.04634113, 0.08547072, 0.02487725, 0.04112812, 0.0516266, 0.0797678, 0.04761576, 0.08904649, 0.02772772, 0.04236768, 0.05394354, 0.08030438, 0.04713386, 0.08739813, 0.02549801, 0.03955333, 0.05041473, 0.07774626, 0.04750355, 0.08432236, 0.02578092, 0.04405744, 0.05233297, 0.07811937, 0.04700773, 0.08235429, 0.02521107, 0.04163674, 0.04743012, 0.07456154, 0.0457496, 0.08586907, 0.02762915, 0.04293129, 0.05075617, 0.07914145, 0.04691143, 0.09015762, 0.02572093, 0.04056226, 0.04942294, 0.07942538, 0.04850811, 0.08835188, 0.0252952, 0.0438734, 0.05355025, 0.07986807, 0.0501482, 0.08718809, 0.02548793, 0.04254095, 0.05075018, 0.07782453, 0.04834695, 0.09130097, 0.02775493, 0.04179895, 0.05078408, 0.07723933, 0.04584581, 0.0909998, 0.02521782, 0.03838392, 0.04851246, 0.07791321, 0.04725218, 0.0902781, 0.02486034, 0.04163471, 0.05111896, 0.07865138, 0.04767571, 0.09231217, 0.02475842, 0.03984523, 0.05113611, 0.08072264, 0.04915263, 0.09832098, 0.02803916, 0.04110161, 0.05893553, 0.08631144, 0.05199522, 0.10103633, 0.02563762, 0.03767474, 0.05542853, 0.08188917, 0.05090722, 0.10016895, 0.0255794, 0.03971427, 0.06115213, 0.0817841, 0.05348646, 0.09971853, 0.02518837, 0.03849261, 0.0598976, 0.08157682, 0.05247673, 0.10398164, 0.02799966, 0.03929788, 0.06315346, 0.08666698, 0.05406167, 0.10614293, 0.02585471, 0.03709114, 0.06178938, 0.08480995, 0.05571583, 0.10125951, 0.02524168, 0.04018695, 0.06422274, 0.08534686, 0.05856488, 0.10178863, 0.02592585, 0.03937941, 0.06249039, 0.0855718, 0.06129702, 0.10943378, 0.02966637, 0.04214915, 0.06767556, 0.08638047, 0.06055702, 0.10754243, 0.02691169, 0.03919102, 0.0642253, 0.08225088, 0.06334001, 0.10756292, 0.02644717, 0.04251411, 0.06545023, 0.08206508, 0.06331211, 0.10837377, 0.02640909, 0.04111787, 0.06563542, 0.08514668, 0.0667991, 0.11243537, 0.02989223, 0.0424567, 0.07171312, 0.09003191, 0.06691283, 0.11498177, 0.02768711, 0.04097002, 0.06972685, 0.09388659, 0.06495441, 0.11233486, 0.0271674, 0.04370271, 0.07544915, 0.09216207, 0.06368207, 0.11505819, 0.02780138, 0.04307225, 0.07548666, 0.0874667, 0.06167449, 0.11742227, 0.0310072, 0.04448461, 0.07549188, 0.08980202, 0.06032714, 0.11620618, 0.02819827, 0.0411454, 0.07167116, 0.09235097, 0.06036856, 0.1102796, 0.02739711, 0.04367914, 0.07519363, 0.0904413, 0.06518581, 0.11334778, 0.02802379, 0.04226508, 0.07428747, 0.08844532, 0.06569974, 0.11730608, 0.03089141, 0.04309196, 0.07608986, 0.09128147, 0.06474943, 0.12330563, 0.02846429, 0.04020092, 0.07202315, 0.09044725, 0.06722517, 0.11921901, 0.02749122, 0.04392588, 0.07462523, 0.08876555, 0.06794985, 0.11576375, 0.02742783, 0.04053579, 0.07068126, 0.087828, 0.06779173, 0.11940389, 0.03086699, 0.04209676, 0.07459828, 0.09342783, 0.06897189, 0.12166315, 0.02838819, 0.03971539, 0.07705946, 0.09286305, 0.0680228, 0.1168221, 0.02745233, 0.04159134, 0.08043556, 0.09059322, 0.06878527, 0.11392069, 0.02754571, 0.03963062, 0.07740991, 0.08919205, 0.06556428, 0.11861661, 0.03102255, 0.04044548, 0.07864988, 0.0896688, 0.06403959, 0.11782952, 0.02835825, 0.03764173, 0.07897744, 0.09141664, 0.06642426, 0.11549406, 0.02781011, 0.04040232, 0.0804811, 0.08881801, 0.06710742, 0.11493484, 0.02829601, 0.03933429, 0.07693806, 0.09317357, 0.06883266, 0.11889791, 0.03129657, 0.04094836, 0.08046082, 0.09544587, 0.06555225, 0.11935483, 0.02861019, 0.03806217, 0.07616045, 0.0941397, 0.06340738, 0.11271436, 0.02791125, 0.0412858, 0.07942592, 0.09327604, 0.06354609, 0.11151167, 0.02824128, 0.03999859, 0.07796977, 0.09232017, 0.06101741, 0.11342742, 0.03110771, 0.03943477, 0.07888439, 0.09574205, 0.06085711, 0.11184903, 0.02840575, 0.03709667, 0.0755611, 0.09595904, 0.06256638, 0.10609806, 0.02766463, 0.04016583, 0.07812628, 0.0937722, 0.06315686, 0.10332648, 0.02718797, 0.03774062, 0.07244633, 0.09084056, 0.05904889, 0.10867949, 0.03032178, 0.03865593, 0.0766129, 0.09503641, 0.05863274, 0.11074359, 0.02750195, 0.03544343, 0.07317355, 0.09362688, 0.05884713, 0.10534263, 0.02670657, 0.03961647, 0.07636944, 0.09306537, 0.06156378, 0.10526913, 0.02657004, 0.03807302, 0.07447724, 0.09452601, 0.06080463, 0.11028336, 0.02985799, 0.03946875, 0.07766519, 0.09848247, 0.05831161, 0.11383015, 0.02769296, 0.03662993, 0.07458522, 0.09487476, 0.05865461, 0.10709859, 0.02696889, 0.03933964, 0.07604126, 0.09050667, 0.0584264, 0.10483128, 0.02711669, 0.03776997, 0.07165413, 0.09043574, 0.05762173, 0.1065212, 0.03014254, 0.03906814, 0.07197421, 0.09258742, 0.05771872, 0.10667148, 0.02737978, 0.03663931, 0.06772365, 0.09150904, 0.05604964, 0.10713711, 0.02739211, 0.04067894, 0.07040595, 0.0906333, 0.05624571, 0.10458177, 0.02764746, 0.03996684, 0.07186402, 0.09098771, 0.05366841, 0.10975447, 0.03052877, 0.04121448, 0.07545205, 0.09288413, 0.0536248, 0.11342604, 0.02854952, 0.03770738, 0.07215297, 0.09230063, 0.05432541, 0.10144665, 0.02764678, 0.03871486, 0.07152288, 0.08417274, 0.05441426, 0.09923166, 0.02693229, 0.03693993, 0.06692638, 0.08192933, 0.05233123, 0.10341217, 0.02962403, 0.03825899, 0.06680495, 0.08787272, 0.049448, 0.10100899, 0.02718692, 0.03637753, 0.06531996, 0.08244656, 0.04892838, 0.09997742, 0.02717076, 0.03928928, 0.06807925, 0.08352179, 0.05081229, 0.10142241, 0.02717559, 0.0380516, 0.06636097, 0.08435808, 0.04957579, 0.10582312, 0.03074439, 0.03962461, 0.07114548, 0.08606886, 0.04909643, 0.10545269, 0.0282951, 0.03725275, 0.06939225, 0.08651675, 0.05157303, 0.10338143, 0.02745371, 0.04020131, 0.07191208, 0.08512006, 0.05458931, 0.10181985, 0.02760273, 0.03910599, 0.07213511, 0.08700924, 0.05428726, 0.10730407, 0.03092527, 0.04023332, 0.07508334, 0.08895928, 0.05385897, 0.10927209, 0.02870735, 0.038005, 0.07457933, 0.08929557, 0.05515166, 0.10583538, 0.02877588, 0.04060942, 0.07679623, 0.08692785, 0.05629491, 0.10377768, 0.02873057, 0.0390612, 0.07465371, 0.08702749, 0.056306, 0.10974396, 0.03212246, 0.04038027, 0.07647189, 0.09048314, 0.05569886, 0.11089466, 0.02953138, 0.03786192, 0.07491919, 0.0895793, 0.0563655, 0.10690161, 0.02873226, 0.04071604, 0.07783771, 0.08670563, 0.05686438, 0.10590344, 0.02855163, 0.03914949, 0.07637031, 0.08635298, 0.05562856, 0.11073592, 0.03201388, 0.04050085, 0.07889067, 0.08779921, 0.05381601, 0.1100777, 0.0289072, 0.03737783, 0.07287869, 0.08321675, 0.05449324, 0.10742659, 0.02928405, 0.04146989, 0.08064493, 0.08385304, 0.05670848, 0.10678834, 0.02999516, 0.0411262, 0.08078802, 0.08621594, 0.05657676, 0.11182125, 0.03375953, 0.04350788, 0.08428315, 0.08918566, 0.05473168, 0.11284462, 0.03033773, 0.03976367, 0.08127011, 0.08844437, 0.05486478, 0.10963403, 0.02996513, 0.04267367, 0.08418509, 0.08883636, 0.05655116, 0.11061014, 0.02947428, 0.04023768, 0.08210828, 0.09305468, 0.05770852, 0.12130984, 0.0336949, 0.04335986, 0.08739189, 0.09616315, 0.05668113, 0.12112524, 0.03095575, 0.04071059, 0.0849391, 0.09471682, 0.05771245, 0.11712247, 0.0307261, 0.04476859, 0.08798093, 0.09197801, 0.05704397, 0.11419009, 0.03048036, 0.04266218, 0.08394698, 0.09102939, 0.05606279, 0.12004916, 0.03418084, 0.04337132, 0.08581364, 0.09616362, 0.05639034, 0.12195619, 0.03080321, 0.04032741, 0.0826207, 0.09385101, 0.05623639, 0.11753677, 0.03061493, 0.04435943, 0.08883758, 0.09387787, 0.05863427, 0.11216094, 0.03012368, 0.04311918, 0.08476344, 0.09309249, 0.05918035, 0.11745047, 0.03377721, 0.04531358, 0.08584466, 0.09819593, 0.05756334, 0.12148962, 0.03155807, 0.04368876, 0.08378333, 0.09357094, 0.05744852, 0.11602262, 0.0306741, 0.04626368, 0.0840569, 0.08811499, 0.05682694, 0.11356463, 0.03049473, 0.04392622, 0.08119888, 0.08808442, 0.05673608, 0.12158884, 0.03467436, 0.04557526, 0.08313328, 0.09186107, 0.05604714, 0.12186456, 0.0313429, 0.04197692, 0.07906166, 0.09325781, 0.05613036, 0.11832181, 0.03112048, 0.04591194, 0.08241263, 0.09035701, 0.05580626, 0.11739486, 0.03113664, 0.04465266, 0.08100965, 0.08978687, 0.05443002, 0.11751955, 0.03439187, 0.04716495, 0.08504005, 0.09349, 0.05328085, 0.11637074, 0.03138919, 0.04423551, 0.08390632, 0.09318831, 0.0539517, 0.11190771, 0.0312891, 0.04792636, 0.0854635, 0.09032644, 0.05524708, 0.11231207, 0.03172271, 0.04506833, 0.08125531, 0.09160613, 0.05525234, 0.11888793, 0.03555787, 0.04586527, 0.08371937, 0.09438019, 0.05613139, 0.12123659, 0.03291431, 0.04196735, 0.07982123, 0.09332305, 0.05556922, 0.11286546, 0.03170676, 0.04372219, 0.08441725, 0.08816355, 0.05418802, 0.10541199, 0.0309577, 0.04011013, 0.07656852, 0.08197534, 0.05015681, 0.10569557, 0.03426408, 0.0393707, 0.07496897, 0.08446336, 0.04984207, 0.10728104, 0.03163461, 0.03658622, 0.07246451, 0.0842918, 0.04865319, 0.09942964, 0.03020711, 0.03889822, 0.07310221, 0.08213639, 0.05133485, 0.09834294, 0.03066924, 0.03788088, 0.07342143, 0.08458608, 0.0507614, 0.10417803, 0.03634948, 0.03833344, 0.07162498, 0.08368839, 0.04967228, 0.10511797, 0.0331238, 0.03560583, 0.06853262, 0.08104521, 0.04987704, 0.10350002, 0.03306625, 0.03974482, 0.07332242, 0.08238301, 0.0524698, 0.10525693, 0.03260006, 0.038291, 0.06944185, 0.07834604, 0.0491662, 0.10987807, 0.0363604, 0.03942289, 0.07118236, 0.08007523, 0.04986968, 0.11005139, 0.03229645, 0.03683921, 0.06880274, 0.07862007, 0.05086323, 0.10837857, 0.03112271, 0.03939528, 0.07336165, 0.07974571, 0.05117836, 0.10603424, 0.03029359, 0.03741955, 0.06686686, 0.07978114, 0.04927303, 0.10734281, 0.03333461, 0.03732464, 0.06205964, 0.07766085, 0.04477459, 0.09492039, 0.0287447, 0.0322937, 0.05319235, 0.07454048, 0.04555477, 0.09109243, 0.02968039, 0.0347755, 0.05591764, 0.07281691, 0.04731297, 0.09055622, 0.02861592, 0.03351817, 0.05425202, 0.07710099, 0.04820072, 0.09315589, 0.03226653, 0.03512078, 0.05824481, 0.07908544, 0.04773635, 0.10064179, 0.03271038, 0.03398522, 0.05568272, 0.07878474, 0.0477676, 0.09021278, 0.02997778, 0.03423264, 0.05653694, 0.07183465, 0.04626904, 0.08232329, 0.03051359, 0.03261734, 0.04864399, 0.07029998, 0.04485644, 0.080098, 0.03043929, 0.03283664, 0.04687094, 0.07077304, 0.04288286, 0.07630505, 0.02604158, 0.02940969, 0.0406998, 0.0650887, 0.04509754, 0.06910155, 0.02551496, 0.03082859, 0.03925807, 0.06357019, 0.048682, 0.06827278, 0.02526313, 0.02903649, 0.03898768, 0.06050005, 0.04837971, 0.0741239, 0.02897985, 0.03109356, 0.04073377, 0.06475744, 0.04652967, 0.07245264, 0.02640528, 0.02872364, 0.03865457, 0.06428825, 0.04615022, 0.06864996, 0.02607619, 0.03212805, 0.04180139, 0.06314726, 0.04569056, 0.06649545, 0.02552092, 0.03057602, 0.04122005, 0.06244639, 0.04290422, 0.07190577, 0.02926902, 0.03279868, 0.04315701, 0.06554103, 0.04305733, 0.07400369, 0.02641772, 0.03003194, 0.04159644, 0.06500033, 0.04455053, 0.07032591, 0.02597153, 0.03119151, 0.04132404, 0.06164002, 0.04421066, 0.06932026, 0.02564462, 0.02925839, 0.03855769, 0.05947331, 0.042119, 0.07296492, 0.02920431, 0.030484, 0.04039083, 0.06384093, 0.04007242, 0.07389642, 0.02679702, 0.02878551, 0.04066793, 0.06041631, 0.03984502, 0.06816514, 0.02549661, 0.03151927, 0.04248396, 0.05904375, 0.03996091, 0.06718634, 0.02563653, 0.03054327, 0.04295379, 0.05932519, 0.03942177, 0.0706509, 0.0286191, 0.03145098, 0.0437478, 0.06081438, 0.03802108, 0.07084065, 0.02568112, 0.02805134, 0.04002171, 0.06058256, 0.03784561, 0.06770602, 0.02526264, 0.0310087, 0.04243873, 0.0600129, 0.03840775, 0.06637323, 0.02520116, 0.02965635, 0.04204756, 0.06030229, 0.04031366, 0.075774, 0.02812007, 0.03018571, 0.04307024, 0.06124796, 0.03866803, 0.07499897, 0.02581492, 0.02770937, 0.04217626, 0.06033817, 0.03815923, 0.07149545, 0.0249307, 0.02919471, 0.04287818, 0.05804769, 0.03828288, 0.07092732, 0.02472252, 0.02795105, 0.0399062, 0.05673317, 0.03745482, 0.07464515, 0.02821115, 0.02946146, 0.04265247, 0.06017008, 0.036808, 0.07578106, 0.02512939, 0.0276356, 0.04200365, 0.060709, 0.03871508, 0.07116888, 0.0244649, 0.03075261, 0.04434921, 0.06264351, 0.04069507, 0.0704568, 0.02495633, 0.02927894, 0.04405063, 0.06437645, 0.04257086, 0.07684039, 0.02750036, 0.03033251, 0.04430524, 0.06551183, 0.04150306, 0.07507563, 0.02460411, 0.02785465, 0.04217109, 0.06206589, 0.04074508, 0.07040321, 0.02350314, 0.02993106, 0.04303304, 0.06306558, 0.04109963, 0.0689136, 0.02398863, 0.02883681, 0.04261404, 0.05995773, 0.0392559, 0.07208617, 0.02683564, 0.02957098, 0.04424807, 0.05972653, 0.03942453, 0.07111117, 0.02409966, 0.02705226, 0.04157446, 0.05849382, 0.03984419, 0.06844089, 0.02385877, 0.02818127, 0.04175341, 0.05556899, 0.03890454, 0.06603828, 0.02453086, 0.02719469, 0.04133929, 0.05744263, 0.04276129, 0.0730467, 0.02856731, 0.02905624, 0.04314286, 0.05912158, 0.0397498, 0.07314318, 0.02607411, 0.02642572, 0.04116151, 0.05735396, 0.03894476, 0.06856801, 0.02518135, 0.02821011, 0.04336986, 0.05614127, 0.04237831, 0.06803824, 0.02514798, 0.02718953, 0.04219862, 0.05499057, 0.04009754, 0.07286577, 0.02867943, 0.02875829, 0.04468154, 0.05777866, 0.04264351, 0.07186259, 0.02635894, 0.02762834, 0.04274469, 0.05604775, 0.04273136, 0.06761912, 0.02533424, 0.02901034, 0.04227048, 0.05297947, 0.04307458, 0.06386349, 0.02492778, 0.02750812, 0.04101105, 0.05268783, 0.0433652, 0.06863128, 0.02807766, 0.02871835, 0.04143105, 0.05389645, 0.04354649, 0.06772354, 0.0257247, 0.02630679, 0.03975639, 0.05186507, 0.04319321, 0.0657011, 0.0248108, 0.02885548, 0.04114806, 0.05193169, 0.04467466, 0.06458589, 0.02465173, 0.02761516, 0.03853592, 0.05078277, 0.04643018, 0.07073241, 0.02831796, 0.02961229, 0.04066643, 0.05361687, 0.04668927, 0.0729751, 0.02660739, 0.02782105, 0.04015511, 0.05390736, 0.04895994, 0.06868842, 0.02591663, 0.02993566, 0.04110992, 0.05393516, 0.04880027, 0.0677001, 0.02563173, 0.02781184, 0.03943011, 0.05222996, 0.0487388, 0.07239159, 0.0286595, 0.02887113, 0.04236695, 0.05393157, 0.04713527, 0.07211594, 0.0258843, 0.02699855, 0.04032978, 0.05233108, 0.04861474, 0.06943382, 0.02608388, 0.03020819, 0.04304471, 0.05209812, 0.05057614, 0.06749238, 0.02605896, 0.02943425, 0.04103315, 0.05024835, 0.04898466, 0.07240232, 0.02947371, 0.03029362, 0.04057652, 0.05156218, 0.04510078, 0.07093945, 0.02639331, 0.02840778, 0.03876116, 0.05073296, 0.04428945, 0.06698905, 0.025405, 0.02988676, 0.04028679, 0.04944545, 0.04643554, 0.06463903, 0.02532832, 0.02761734, 0.03871174, 0.04696153, 0.04627431, 0.07306584, 0.02895498, 0.03058065, 0.03860977, 0.05001005, 0.04734594, 0.07429028, 0.02680583, 0.02912546, 0.03840428, 0.05008176, 0.04819455, 0.07096242, 0.02679273, 0.03113794, 0.04163437, 0.0509264, 0.05445569, 0.06975209, 0.02639913, 0.02945001, 0.03954637, 0.04973936, 0.05003268, 0.07183509, 0.0290944, 0.03035434, 0.04126352, 0.05256566, 0.04996781, 0.07240722, 0.02637888, 0.02760856, 0.03926414, 0.05031079, 0.04957999, 0.06831978, 0.02564793, 0.03046707, 0.04019193, 0.04910709, 0.05186789, 0.06728385, 0.02540326, 0.02908821, 0.03920351, 0.04902975, 0.05073356, 0.07157756, 0.02843535, 0.02955834, 0.04048976, 0.05153695, 0.04773668, 0.06867187, 0.0259452, 0.02785215, 0.04023071, 0.05138141, 0.04879471, 0.06892493, 0.02573936, 0.02979746, 0.03979632, 0.04949885, 0.05056643, 0.06681698, 0.02586796, 0.0277998, 0.0375291, 0.0482601, 0.04806031, 0.07066195, 0.02925264, 0.02919026, 0.03850181, 0.05065799, 0.04816943, 0.07245427, 0.02711764, 0.02744405, 0.03808198, 0.04937807, 0.04509263, 0.06662257, 0.0256734, 0.02918451, 0.03812697, 0.0494626, 0.04734641, 0.06550927, 0.02558687, 0.0279118, 0.0364739, 0.04838821, 0.04722895, 0.06932335, 0.02925889, 0.02913254, 0.03785456, 0.04972076, 0.04735489, 0.06971774, 0.02626908, 0.02662679, 0.03690707, 0.04899748, 0.05001844, 0.06630681, 0.02570873, 0.02932555, 0.0387422, 0.04871766, 0.05158616, 0.06462292, 0.02514359, 0.02774516, 0.03722798, 0.04839933, 0.04548553, 0.06504969, 0.02819682, 0.02884537, 0.04027147, 0.05067492, 0.04386314, 0.06648514, 0.0261398, 0.02685854, 0.03793492, 0.0485632, 0.04317761, 0.06522033, 0.02602254, 0.02931708, 0.03972528, 0.04714283, 0.04563284, 0.06467434, 0.02618852, 0.02754839, 0.03669053, 0.04745527, 0.04602287, 0.07040403, 0.02938323, 0.02853857, 0.03817306, 0.04915218, 0.04719165, 0.06890157, 0.02641156, 0.02681642, 0.03617057, 0.04722118, 0.04522151, 0.06331038, 0.0254758, 0.02889504, 0.03770025, 0.04812885, 0.0468535, 0.06213371, 0.02551411, 0.02704597, 0.03527695, 0.04855498, 0.04442036, 0.06743359, 0.02908059, 0.02824848, 0.03573973, 0.0500708, 0.04694526, 0.06781121, 0.02629026, 0.02580007, 0.0345695, 0.04942437, 0.04697894, 0.06255993, 0.0254101, 0.02789192, 0.03501551, 0.04793096, 0.04806152, 0.06128283, 0.02657491, 0.02720881, 0.03451545, 0.04896299, 0.04886529, 0.06695487, 0.0302185, 0.02888087, 0.0371551, 0.05016745, 0.04712292, 0.06707765, 0.02710072, 0.02654776, 0.03502813, 0.04869016, 0.04769064, 0.06237993, 0.02595639, 0.02826552, 0.03444882, 0.04632705, 0.04822282, 0.06142812, 0.02617753, 0.0266627, 0.03400231, 0.04589388, 0.04705769, 0.06588478, 0.02940203, 0.02780572, 0.03463566, 0.04691149, 0.04765323, 0.06520218, 0.02643936, 0.02541425, 0.03288152, 0.04619791, 0.04660059, 0.06139481, 0.02586625, 0.02771039, 0.03384191, 0.04536627, 0.04726147, 0.06022418, 0.02587048, 0.02698779, 0.03298771, 0.04539372, 0.04608801, 0.06343994, 0.02925573, 0.02780688, 0.03500541, 0.04779096, 0.04679253, 0.06513567, 0.02656466, 0.02619768, 0.03422787, 0.04726978, 0.04739885, 0.0624431, 0.02598342, 0.02848015, 0.03572097, 0.04666663, 0.04886285, 0.05951965, 0.02574631, 0.0273248, 0.03510312, 0.04650759, 0.04762501, 0.0652151, 0.028793, 0.02841526, 0.03549634, 0.04816708, 0.04792053, 0.06621441, 0.02603574, 0.02661636, 0.03398179, 0.04711418, 0.04944378, 0.06298927, 0.0262321, 0.02905862, 0.03562691, 0.04625114, 0.05067956, 0.06218672, 0.02580915, 0.02755019, 0.03333489, 0.04493148, 0.04821901, 0.06571652, 0.02819574, 0.02785037, 0.03377201, 0.04652204, 0.04730562, 0.06595082, 0.02604787, 0.02583908, 0.03322575, 0.04527539, 0.0470502, 0.06249104, 0.02535165, 0.02769324, 0.03387998, 0.04444251, 0.04727752, 0.06017857, 0.02509357, 0.02645764, 0.03271992, 0.04361396, 0.04554362, 0.06329216, 0.02875929, 0.02773168, 0.03447041, 0.04611549, 0.04542352, 0.06400328, 0.02607462, 0.02583668, 0.03371324, 0.04549984, 0.04660277, 0.06156311, 0.02572676, 0.02789177, 0.03423748, 0.04417562, 0.04695319, 0.06015967, 0.02544063, 0.02647959, 0.03314742, 0.04422196, 0.04458092, 0.06375315, 0.02818687, 0.02772149, 0.03414255, 0.04516434, 0.04542448, 0.0643169, 0.02587315, 0.02559985, 0.03272285, 0.04353213, 0.04760015, 0.06123165, 0.02477545, 0.02766128, 0.03408306, 0.04370519, 0.04838626, 0.06217557, 0.02571819, 0.0278862, 0.0340747, 0.04480464, 0.04377602, 0.06527663, 0.02862041, 0.0284767, 0.03462217, 0.04554074, 0.04765743, 0.06616932, 0.02522253, 0.02540434, 0.03426047, 0.044651, 0.05261057, 0.06444185, 0.02401569, 0.02788693, 0.0353895, 0.04343796, 0.0503539, 0.06249728, 0.02360302, 0.02549863, 0.03271021, 0.04182755, 0.04619245, 0.06517747, 0.02682197, 0.02637029, 0.03489858, 0.0440227, 0.0465019, 0.06606547, 0.02503642, 0.02432176, 0.03371373, 0.04256529, 0.04545902, 0.06223093, 0.02435898, 0.02633267, 0.03453745, 0.04225445, 0.04667567, 0.06120456, 0.02494382, 0.02593876, 0.03415604, 0.04220322, 0.04610471, 0.06537803, 0.02827463, 0.02761903, 0.03632659, 0.04423621, 0.04555244, 0.06569881, 0.02581265, 0.02579949, 0.03448668, 0.0419821, 0.04631081, 0.06193345, 0.02527731, 0.02803808, 0.03453818, 0.04144193, 0.04836595, 0.05993529, 0.02529411, 0.02666671, 0.03311325, 0.04087041, 0.04615811, 0.06454313, 0.02863847, 0.02764022, 0.0352468, 0.04311869, 0.04602211, 0.06631282, 0.02647298, 0.02571744, 0.03421434, 0.04225208, 0.04696434, 0.0625809, 0.02575496, 0.02805253, 0.03527516, 0.04173601, 0.0480648, 0.06067535, 0.02561413, 0.02707051, 0.03398558, 0.04127171, 0.04674038, 0.06507865, 0.02855437, 0.02787586, 0.03531192, 0.04295387, 0.0481392, 0.06635236, 0.02663298, 0.02668137, 0.03582815, 0.04355241, 0.05291047, 0.06660339, 0.02740712, 0.0294335, 0.03796066, 0.04284609, 0.05436754, 0.06564484, 0.02726547, 0.02791009, 0.03510989, 0.04273731, 0.05847269, 0.07130566, 0.03107578, 0.03020866, 0.03809042, 0.04525318, 0.06275691, 0.07156721, 0.02896964, 0.02855075, 0.03696485, 0.04370574, 0.060387, 0.06836588, 0.02803488, 0.03111747, 0.03706388, 0.04263544, 0.06059501, 0.06614137, 0.02821423, 0.02933223, 0.0350596, 0.04111657, 0.05941033, 0.06865727, 0.03155399, 0.02963116, 0.0357734, 0.04327346, 0.0575554, 0.0703674, 0.02856341, 0.02761425, 0.03427755, 0.04244805, 0.05683162, 0.06679212, 0.0278075, 0.02986475, 0.03596651, 0.04192739, 0.05802215, 0.06668635, 0.02818183, 0.02869373, 0.03481242, 0.04108567, 0.05519421, 0.06908674, 0.03104039, 0.02979808, 0.03631779, 0.04290956, 0.05392858, 0.06854023, 0.02869756, 0.02772564, 0.03438639, 0.04189012, 0.05191128, 0.06375708, 0.02750967, 0.02928883, 0.03501219, 0.04063511, 0.05266039, 0.06227916, 0.02707902, 0.02771945, 0.03328262, 0.03987732, 0.05111894, 0.06683561, 0.03064284, 0.02870243, 0.03510005, 0.04183763, 0.05058848, 0.06746522, 0.0275628, 0.02686443, 0.03421449, 0.04052214, 0.04934118, 0.06350341, 0.02688974, 0.02921278, 0.03530391, 0.03947793, 0.05177204, 0.06336654, 0.02716739, 0.02833069, 0.03407582, 0.03933459, 0.05116138, 0.06832117, 0.0303725, 0.02925187, 0.03473002, 0.04160987, 0.04917139, 0.0677194, 0.0277489, 0.02710556, 0.03293391, 0.04018957, 0.05066044, 0.0637729, 0.02756401, 0.02897734, 0.03356708, 0.03968314, 0.05134295, 0.06274473, 0.02751288, 0.02843335, 0.03311302, 0.03910637, 0.0499814, 0.0664713, 0.03016727, 0.02946999, 0.03570629, 0.04099047, 0.05002042, 0.06684504, 0.02746608, 0.02655159, 0.03470318, 0.04044532, 0.04984783, 0.06322368, 0.02714086, 0.02912512, 0.03526784, 0.03953048, 0.05092533, 0.06195531, 0.02733449, 0.02755197, 0.03524181, 0.03928448, 0.04940972, 0.06529129, 0.03108356, 0.02882681, 0.03604407, 0.04081234, 0.04949417, 0.06839541, 0.02955607, 0.02713858, 0.03217966, 0.03888057, 0.0485897, 0.06508514, 0.02865693, 0.0294996, 0.03679121, 0.04060763, 0.05333606, 0.06586914, 0.02898491, 0.02836742, 0.03458537, 0.04085509, 0.05093798, 0.06913008, 0.03210206, 0.02950375, 0.03562619, 0.04276159, 0.05124585, 0.0694429, 0.02926424, 0.02743408, 0.0340649, 0.04153327, 0.05148756, 0.06616961, 0.02850523, 0.02961344, 0.03506519, 0.04104893, 0.05430949, 0.06565648, 0.02887322, 0.02880689, 0.03406228, 0.04059681, 0.05305323, 0.07014377, 0.03262632, 0.03038402, 0.03579808, 0.04267377, 0.05345487, 0.07078358, 0.02962544, 0.02801535, 0.03407345, 0.04162607, 0.05307543, 0.06709854, 0.0284756, 0.02968628, 0.03433208, 0.04055708, 0.05287521, 0.06513199, 0.02809026, 0.02817316, 0.03254457, 0.04003958, 0.05153342, 0.06921291, 0.03146065, 0.02908021, 0.03402408, 0.04178598, 0.05173593, 0.06980982, 0.02862289, 0.02712001, 0.03304403, 0.04073779, 0.05158586, 0.06547733, 0.02806094, 0.02968077, 0.03428145, 0.04001471, 0.05361506, 0.06449755, 0.02819784, 0.02855026, 0.03277094, 0.03950815, 0.05179182, 0.06857073, 0.03186383, 0.02956344, 0.03399411, 0.04178251, 0.05207705, 0.06962028, 0.02927095, 0.027614, 0.03230422, 0.04079952, 0.05099218, 0.06537371, 0.02830231, 0.02959946, 0.03345595, 0.04010113, 0.05217156, 0.06461518, 0.02811619, 0.02806273, 0.03206861, 0.03951101, 0.0502828, 0.06833602, 0.03135906, 0.02924373, 0.03376848, 0.04101821, 0.05137216, 0.0680621, 0.02837364, 0.0269779, 0.0325844, 0.04052619, 0.05179685, 0.06447433, 0.02781306, 0.02944067, 0.03370001, 0.04009172, 0.05330626, 0.06423636, 0.02785753, 0.02885475, 0.03231277, 0.0399987, 0.05216587, 0.06770419, 0.03131561, 0.02935069, 0.03354415, 0.04145615, 0.05162149, 0.06893472, 0.02851586, 0.02702706, 0.03272088, 0.04052538, 0.05167161, 0.06676984, 0.02829005, 0.03002832, 0.03303848, 0.03907632, 0.05612214, 0.06601585, 0.02853154, 0.02856501, 0.03120994, 0.03900848, 0.05200277, 0.06796148, 0.03136951, 0.02971706, 0.03167188, 0.04091609, 0.05279022, 0.06887876, 0.02800561, 0.02770772, 0.02943008, 0.03967832, 0.0509127, 0.06358338, 0.02736264, 0.02985084, 0.02922948, 0.0396876, 0.05187883, 0.06103956, 0.02683947, 0.02779508, 0.02729022, 0.0396034, 0.05063692, 0.06620112, 0.03120231, 0.02983032, 0.03003262, 0.04146735, 0.05111476, 0.06793421, 0.02836758, 0.02756533, 0.02901792, 0.03942975, 0.05084781, 0.0641029, 0.02816582, 0.03023659, 0.03043361, 0.03911183, 0.0512933, 0.06172365, 0.02741947, 0.02866071, 0.02777499, 0.03636331, 0.04743733, 0.06485575, 0.03073393, 0.02961132, 0.02866581, 0.03836197, 0.05008221, 0.06405433, 0.02760839, 0.0278375, 0.02840927, 0.03911216, 0.05248177, 0.0615602, 0.02733247, 0.02960838, 0.02922481, 0.03879215, 0.05873666, 0.06164055, 0.02685554, 0.02909311, 0.02830848, 0.03818255, 0.05465462, 0.06555015, 0.03040128, 0.03024779, 0.02895702, 0.04002809, 0.05385473, 0.06548641, 0.02774366, 0.0286065, 0.02902171, 0.03933125, 0.05422986, 0.06293348, 0.02764472, 0.03106601, 0.02932385, 0.03857455, 0.05585283, 0.06217353, 0.02766167, 0.02988075, 0.02771862, 0.03810003, 0.05395377, 0.06588879, 0.0313727, 0.0311192, 0.0290606, 0.04110933, 0.05349533, 0.0685631, 0.02853665, 0.02920007, 0.02806767, 0.03902278, 0.05143468, 0.06312904, 0.02781583, 0.03141631, 0.0285496, 0.0386805, 0.04998536, 0.06031056, 0.02760519, 0.02956922, 0.02738064, 0.03813798, 0.04865407, 0.0660052, 0.03200813, 0.03133835, 0.02921323, 0.04023618, 0.0527803, 0.06667013, 0.02860512, 0.02890621, 0.02869304, 0.04007859, 0.05337458, 0.06638268, 0.02864647, 0.03180326, 0.02947488, 0.0406712, 0.05555792, 0.066664, 0.03044235, 0.03023034, 0.02923683, 0.04117218, 0.05310939, 0.0678341, 0.03433051, 0.03174406, 0.02953734, 0.04228728, 0.05390897, 0.06851596, 0.03156804, 0.02881481, 0.02866871, 0.04194163, 0.05634561, 0.06430064, 0.03141359, 0.03087415, 0.02968039, 0.04214442, 0.05416222, 0.06279982, 0.03186817, 0.02992844, 0.02877964, 0.0428554, 0.05156709, 0.06730442, 0.03567908, 0.03147026, 0.03005506, 0.0449492, 0.05772842, 0.06895691, 0.03184323, 0.02975006, 0.02866742, 0.04527995, 0.05547027, 0.06339643, 0.03060843, 0.03256794, 0.02970787, 0.04456426, 0.05388814, 0.0618276, 0.02862292, 0.03064617, 0.02704289, 0.04327197, 0.0508827, 0.06405368, 0.03223163, 0.03198525, 0.0282376, 0.04495813, 0.0541431, 0.06370115, 0.0287071, 0.02954424, 0.02661532, 0.04263998, 0.05354582, 0.05808939, 0.02876297, 0.0320419, 0.02747832, 0.04109555, 0.05959035, 0.05646994, 0.02876669, 0.03162189, 0.02590563, 0.04214448, 0.06324136, 0.06284159, 0.0341821, 0.0322121, 0.02592925, 0.04409438, 0.05579769, 0.0573792, 0.03000474, 0.02821342, 0.02565461, 0.04072113, 0.04968024, 0.05503784, 0.02904314, 0.02927775, 0.02562277, 0.04107743, 0.05318253, 0.05421541, 0.02779496, 0.02640633, 0.02385655, 0.0399165, 0.05055718, 0.05625312, 0.03119433, 0.02668373, 0.02503487, 0.04062818, 0.0442053, 0.0539655, 0.02504325, 0.02424349, 0.02482703, 0.03745773, 0.03948232, 0.05122693, 0.02387012, 0.02594415, 0.02603373, 0.03531276, 0.03737971, 0.05200269, 0.02306932, 0.02455901, 0.02478084, 0.03489966, 0.03800014, 0.05547865, 0.02488944, 0.02468262, 0.02407866, 0.03571979, 0.03656159, 0.05934666, 0.02293169, 0.02313017, 0.02353514, 0.03447437, 0.03809354, 0.0553156, 0.02203379, 0.02434499, 0.02342018, 0.03362141, 0.03843094, 0.05504446, 0.02231137, 0.02367816, 0.02204884, 0.03334288, 0.03711652, 0.05823985, 0.02507161, 0.02386816, 0.02351355, 0.03589038, 0.03802657, 0.05924455, 0.02379616, 0.02309308, 0.0222376, 0.03434047, 0.03901508, 0.05591404, 0.02307463, 0.02553869, 0.02319341, 0.03386333, 0.04182184, 0.05591824, 0.02345047, 0.0242996, 0.02250789, 0.03388365, 0.04148028, 0.0592136, 0.02576246, 0.02526913, 0.02404033, 0.0352093, 0.04219972, 0.05945109, 0.02401369, 0.0235974, 0.02297243, 0.03467664, 0.04272514, 0.05716399, 0.02401405, 0.02551458, 0.0231265, 0.03373603, 0.04310719, 0.05608929, 0.02382145, 0.02403914, 0.02230028, 0.03282737, 0.04047224, 0.059268, 0.02636185, 0.024836, 0.02295912, 0.03446108, 0.04082495, 0.05908409, 0.02421196, 0.02300377, 0.02247719, 0.03395613, 0.04070837, 0.05510642, 0.023873, 0.02496779, 0.02362609, 0.03397568, 0.04248978, 0.05420235, 0.02400414, 0.02405908, 0.02235776, 0.03354796, 0.04140413, 0.0559826, 0.0266672, 0.02411757, 0.02292946, 0.03538756, 0.04164524, 0.05637551, 0.02475835, 0.02232921, 0.02290335, 0.03426972, 0.04160011, 0.05237346, 0.02428337, 0.02345182, 0.02327554, 0.03400119, 0.04296713, 0.05262298, 0.0234366, 0.02205567, 0.02222356, 0.03381459, 0.04061984, 0.05457944, 0.02596387, 0.02278567, 0.02320674, 0.03594859, 0.0406672, 0.05491256, 0.02396652, 0.021291, 0.02177696, 0.03477503, 0.04048739, 0.05282256, 0.02349171, 0.02391031, 0.02280596, 0.03432891, 0.04255756, 0.05245287, 0.02332198, 0.02262153, 0.02162096, 0.03352072, 0.04167302, 0.05623915, 0.0257095, 0.0237911, 0.02323492, 0.03506183, 0.04185186, 0.05580728, 0.022921, 0.02144615, 0.02150635, 0.03303211, 0.04096734, 0.05294246, 0.02225594, 0.02329571, 0.02268677, 0.03343129, 0.04188599, 0.05168866, 0.02189131, 0.02201285, 0.02181305, 0.03338808, 0.03974156, 0.05520725, 0.02475796, 0.02325097, 0.02242775, 0.03506612, 0.03967303, 0.05541538, 0.02220862, 0.02137321, 0.0216135, 0.03339311, 0.03947976, 0.05189023, 0.0215483, 0.0229487, 0.02248966, 0.03253145, 0.04032303, 0.05172825, 0.0213169, 0.02226732, 0.02142074, 0.03249467, 0.03975156, 0.054926, 0.02379051, 0.02248133, 0.02232378, 0.03398882, 0.03970728, 0.054493, 0.02171927, 0.02093615, 0.0208566, 0.03309719, 0.0395245, 0.05101875, 0.02140809, 0.02289046, 0.02115696, 0.03283583, 0.04071118, 0.04994409, 0.02103806, 0.02217245, 0.01985443, 0.03201344, 0.03887678, 0.05313488, 0.02368905, 0.02309283, 0.02087082, 0.03377929, 0.04010591, 0.05383259, 0.02164676, 0.02143822, 0.0206112, 0.03222591, 0.03971661, 0.0503957, 0.02097579, 0.02291125, 0.02140052, 0.0317684, 0.04052064, 0.05047458, 0.02133542, 0.02252447, 0.02083676, 0.03164568, 0.03964966, 0.05428824, 0.02431473, 0.02375452, 0.02216603, 0.03379214, 0.04057017, 0.05445237, 0.02264578, 0.02220291, 0.02103648, 0.03250008, 0.04160482, 0.05124253, 0.02209897, 0.02374474, 0.02171728, 0.03169148, 0.04285976, 0.04973628, 0.02229958, 0.02298079, 0.02036198, 0.03068278, 0.04073704, 0.05220891, 0.02473011, 0.02406753, 0.021305, 0.0334779, 0.04135621, 0.05322239, 0.02269768, 0.02236344, 0.02042428, 0.03286298, 0.04091847, 0.05030999, 0.0219219, 0.02436255, 0.02124756, 0.03249298, 0.04338542, 0.04980939, 0.02177616, 0.02378036, 0.02059528, 0.03222078, 0.04360505, 0.05500993, 0.02439096, 0.02452793, 0.02222599, 0.03482379, 0.04360742, 0.055409, 0.02250836, 0.02311833, 0.0216742, 0.03364186, 0.04389515, 0.0522693, 0.02203319, 0.0249335, 0.02226211, 0.03323727, 0.04439161, 0.051321, 0.02208544, 0.02420475, 0.02137709, 0.03308256, 0.04212521, 0.0538694, 0.02458603, 0.02486007, 0.02194375, 0.0346198, 0.04220742, 0.05409833, 0.02220994, 0.02294806, 0.02134337, 0.03386698, 0.04309127, 0.05177528, 0.02198049, 0.02520899, 0.02224867, 0.03321728, 0.04565286, 0.0510001, 0.0217806, 0.02392558, 0.02131551, 0.03294428, 0.04309021, 0.05378948, 0.02520641, 0.02579264, 0.02275377, 0.03445812, 0.04345722, 0.05413229, 0.02243504, 0.02371993, 0.02178675, 0.03324999, 0.04423743, 0.05186214, 0.02207395, 0.02545662, 0.02224154, 0.03263143, 0.04377577, 0.05063732, 0.0216164, 0.02453039, 0.02115133, 0.03263439, 0.04305376, 0.05400366, 0.02435122, 0.02515604, 0.02187184, 0.03377956, 0.04145698, 0.05392269, 0.02203717, 0.02353569, 0.02121431, 0.03249742, 0.04114047, 0.05079185, 0.02184026, 0.02567851, 0.02203132, 0.03281146, 0.04301602, 0.05072344, 0.021815, 0.02475773, 0.01991376, 0.03255522, 0.03897202, 0.05228123, 0.02384398, 0.02413229, 0.02113011, 0.0348979, 0.04030221, 0.05460579, 0.02161169, 0.02231724, 0.02067289, 0.03350089, 0.04138706, 0.05150074, 0.02108423, 0.02387576, 0.0209395, 0.03275035, 0.04162999, 0.05040756, 0.02095375, 0.02287732, 0.02026687, 0.03219322, 0.03853415, 0.05292472, 0.02381726, 0.02378208, 0.02189977, 0.03416831, 0.03942798, 0.05252397, 0.02163316, 0.02216586, 0.02098485, 0.03295298, 0.03888785, 0.04907357, 0.02118377, 0.02414515, 0.02149899, 0.03274767, 0.0399968, 0.0490775, 0.02116008, 0.02299526, 0.02090612, 0.032542, 0.04085996, 0.05248673, 0.02352787, 0.02384386, 0.02186508, 0.03396785, 0.03833094, 0.0521236, 0.0212242, 0.02181588, 0.02108264, 0.03280942, 0.03841906, 0.04856531, 0.02092553, 0.02383164, 0.02156018, 0.03256427, 0.0410885, 0.04890992, 0.02063428, 0.02303084, 0.02066756, 0.03200876, 0.04339486, 0.0520816, 0.02302706, 0.02435341, 0.02145286, 0.03350691, 0.04314495, 0.05152975, 0.02141615, 0.02289808, 0.0208921, 0.0322979, 0.04062999, 0.04869815, 0.02069685, 0.02464019, 0.02101594, 0.03195181, 0.04058116, 0.04811988, 0.02009354, 0.02338586, 0.01972342, 0.03147598, 0.03773772, 0.05070591, 0.0226337, 0.02436914, 0.02040319, 0.03315477, 0.03720825, 0.0503107, 0.02097757, 0.02225392, 0.01994204, 0.03152793, 0.03666293, 0.04742691, 0.02042725, 0.02429794, 0.02042385, 0.03091696, 0.03695163, 0.04751705, 0.02036176, 0.02395967, 0.01960269, 0.03044332, 0.03504545, 0.05053814, 0.02290455, 0.02475371, 0.02040574, 0.03220445, 0.03572126, 0.05113904, 0.02076506, 0.02298714, 0.01964006, 0.03072394, 0.03568147, 0.04884892, 0.02042624, 0.02480939, 0.02026751, 0.03081864, 0.03640279, 0.04778044, 0.02043044, 0.0237226, 0.01917561, 0.0304757, 0.03374213, 0.05006988, 0.02294639, 0.02465647, 0.0201172, 0.03208117, 0.03520731, 0.04992526, 0.0211342, 0.02304494, 0.01974957, 0.03114783, 0.03491732, 0.04813818, 0.02068078, 0.02439735, 0.02031426, 0.03101539, 0.0366822, 0.0476139, 0.0206816, 0.02374537, 0.01936282, 0.03082228, 0.03524245, 0.05076684, 0.02335407, 0.02478169, 0.02052432, 0.0322099, 0.03557699, 0.05021101, 0.02131014, 0.02307611, 0.01995707, 0.03053286, 0.0352886, 0.04751286, 0.02071602, 0.02469002, 0.02022395, 0.03002302, 0.03640864, 0.04729845, 0.02068398, 0.02374479, 0.0191031, 0.02970756, 0.03504789, 0.05039344, 0.02326122, 0.0246355, 0.01994968, 0.03136631, 0.03480323, 0.05041765, 0.02124601, 0.02298713, 0.01938869, 0.03032533, 0.03480678, 0.04777189, 0.02062722, 0.02458454, 0.01998563, 0.03022067, 0.03574887, 0.04688705, 0.02057638, 0.0234713, 0.01901855, 0.02951648, 0.03430162, 0.05005378, 0.02308467, 0.02468362, 0.01982428, 0.0309878, 0.03403612, 0.04958795, 0.02105039, 0.02282473, 0.01920859, 0.02980293, 0.03416639, 0.04699323, 0.02060303, 0.02467246, 0.01990464, 0.02991767, 0.03565413, 0.04687018, 0.02067759, 0.0237257, 0.01901785, 0.02947336, 0.03397542, 0.04949623, 0.0230123, 0.02460246, 0.0197721, 0.03131846, 0.03403096, 0.04983544, 0.02118745, 0.02296077, 0.01927453, 0.03020399, 0.03414334, 0.0465748, 0.02076134, 0.02494205, 0.0200511, 0.02971429, 0.03492888, 0.04618872, 0.02061528, 0.02355912, 0.01906715, 0.02890215, 0.03379235, 0.04932833, 0.02315149, 0.02445565, 0.02006969, 0.03061447, 0.03411673, 0.04929831, 0.02104605, 0.02277738, 0.0197177, 0.02997174, 0.03511407, 0.04718933, 0.02062504, 0.02480648, 0.02023745, 0.02953983, 0.03605068, 0.04639969, 0.02059951, 0.02353456, 0.01931858, 0.0289761, 0.03416224, 0.04824476, 0.02298156, 0.02470994, 0.02022101, 0.03042021, 0.03479722, 0.04889939, 0.02109186, 0.02300391, 0.01962007, 0.02938779, 0.0346662, 0.04612365, 0.02065686, 0.02475256, 0.02028218, 0.02941399, 0.03516247, 0.04536996, 0.02059213, 0.02366567, 0.01934613, 0.02863821, 0.0335228, 0.04784051, 0.02285605, 0.02410563, 0.01996922, 0.03032253, 0.03397666, 0.04804433, 0.02089447, 0.02272261, 0.01937114, 0.02922692, 0.03435383, 0.04544392, 0.02047837, 0.02471132, 0.02006528, 0.02888562, 0.03562359, 0.04502158, 0.02043736, 0.02363433, 0.01910638, 0.02841987, 0.03404061, 0.04724111, 0.02282756, 0.02430425, 0.0199798, 0.02991364, 0.0342597, 0.04716169, 0.02101063, 0.02267257, 0.01915531, 0.02891953, 0.03376946, 0.04460607, 0.02037039, 0.02445411, 0.01959219, 0.02885205, 0.03493816, 0.04440758, 0.02024778, 0.02330719, 0.01873699, 0.02846663, 0.03357326, 0.04698378, 0.02261495, 0.02410494, 0.01964805, 0.02978165, 0.03326445, 0.04705919, 0.02063867, 0.02248986, 0.01903065, 0.02856289, 0.03329104, 0.04476041, 0.02013221, 0.02411067, 0.01944442, 0.02815983, 0.03358755, 0.04436356, 0.0201357, 0.02296164, 0.01851584, 0.02785246, 0.03255079, 0.04679231, 0.02253569, 0.02374818, 0.01928052, 0.02931534, 0.03303042, 0.04671367, 0.02074111, 0.02213034, 0.01846185, 0.0286013, 0.03363598, 0.04514891, 0.0204479, 0.02395251, 0.01913556, 0.02812962, 0.03420242, 0.04429059, 0.0204022, 0.02308033, 0.01822629, 0.02763428, 0.03267268, 0.04670012, 0.02287619, 0.02405819, 0.01900772, 0.02912369, 0.03345507, 0.04687492, 0.02080345, 0.02221787, 0.01858141, 0.0281838, 0.03315364, 0.04485052, 0.02047979, 0.02389471, 0.01900094, 0.02792452, 0.03331961, 0.04379325, 0.02012785, 0.02275806, 0.01796093, 0.02771991, 0.03232062, 0.04664872, 0.02252821, 0.02377713, 0.01881574, 0.02902359, 0.03283431, 0.04635847, 0.02060248, 0.02196799, 0.018389, 0.02780959, 0.03230242, 0.04347829, 0.02021078, 0.02416674, 0.01876653, 0.02747974, 0.03383331, 0.04363358, 0.02004769, 0.02310182, 0.01797269, 0.02735685, 0.03240168, 0.04647161, 0.02246522, 0.02375598, 0.01853607, 0.02881916, 0.03254988, 0.04625171, 0.02046176, 0.02219908, 0.01805141, 0.02820166, 0.03305774, 0.04407137, 0.02019786, 0.02444308, 0.01881522, 0.02833574, 0.0340679, 0.04349491, 0.02002559, 0.02335887, 0.01784266, 0.02760885, 0.0329461, 0.04635486, 0.02253825, 0.02440055, 0.01891783, 0.02888239, 0.03285386, 0.04615326, 0.02056008, 0.02254513, 0.01836433, 0.02793184, 0.03281114, 0.04391348, 0.02015073, 0.0244981, 0.01885949, 0.0278693, 0.03357355, 0.04377727, 0.0200661, 0.02326855, 0.01802973, 0.02804892, 0.03313038, 0.04687241, 0.02255175, 0.02407445, 0.01905004, 0.0294694, 0.03325525, 0.0470721, 0.02048961, 0.02193198, 0.01852032, 0.02870012, 0.03231766, 0.04446629, 0.02006566, 0.02382057, 0.01907696, 0.02814407, 0.03395778, 0.04382338, 0.01986663, 0.0225112, 0.018235, 0.02785923, 0.03290936, 0.04647147, 0.02239715, 0.02348276, 0.01898678, 0.02929986, 0.03293963, 0.04663778, 0.02045091, 0.02181501, 0.01839578, 0.02859497, 0.03350921, 0.04396012, 0.01980027, 0.02337229, 0.01880281, 0.0283962, 0.03514388, 0.04380344, 0.01985501, 0.02210909, 0.01797005, 0.02797196, 0.03313334, 0.04693525, 0.02232785, 0.0231829, 0.01916228, 0.02912077, 0.03311091, 0.04637699, 0.02026133, 0.02124933, 0.01847171, 0.02821206, 0.03266102, 0.04394785, 0.01992486, 0.02216901, 0.01914531, 0.02859915, 0.03324896, 0.04379097, 0.02017182, 0.02233089, 0.01829823, 0.02763826, 0.03229081, 0.04647346, 0.02243384, 0.02289778, 0.01920408, 0.02858351, 0.03222841, 0.04640226, 0.02030394, 0.02159456, 0.01854592, 0.02794923, 0.03208887, 0.04410658, 0.02008766, 0.02336636, 0.01917729, 0.02779646, 0.03352509, 0.04338506, 0.02018738, 0.02247858, 0.01833846, 0.02722941, 0.03180153, 0.04620136, 0.02277108, 0.02367487, 0.01932132, 0.02906188, 0.03250111, 0.04654552, 0.02092424, 0.02214463, 0.018596, 0.02869204, 0.03304673, 0.0438396, 0.02068536, 0.02404828, 0.01934857, 0.0291063, 0.03413099, 0.04354402, 0.02086797, 0.02281242, 0.01830215, 0.02889395, 0.03366169, 0.0470524, 0.02363225, 0.02398067, 0.01945433, 0.03022267, 0.03381302, 0.04679413, 0.02151, 0.02216366, 0.01874526, 0.02969973, 0.033659, 0.04439982, 0.02079088, 0.02398665, 0.01957958, 0.02929552, 0.03422044, 0.04377833, 0.02063806, 0.02270628, 0.01860999, 0.02870076, 0.03278305, 0.04670987, 0.02327322, 0.02383659, 0.01959399, 0.02987466, 0.03253454, 0.04628163, 0.02125958, 0.0217457, 0.01914125, 0.02925889, 0.03236433, 0.04380387, 0.02076669, 0.02359162, 0.01975933, 0.02872913, 0.03349244, 0.04407415, 0.02058591, 0.02252689, 0.01902287, 0.02768607, 0.03179605, 0.04719612, 0.02314087, 0.02361774, 0.02033085, 0.02862084, 0.03164422, 0.0473826, 0.02124416, 0.02181125, 0.01919939, 0.02762212, 0.03144129, 0.04478267, 0.02071427, 0.02348425, 0.01961348, 0.027949, 0.03332649, 0.04433392, 0.02036369, 0.02240826, 0.01847657, 0.0280248, 0.03267439, 0.0476151, 0.02300988, 0.02364584, 0.01982045, 0.02901658, 0.03282065, 0.04873766, 0.02149373, 0.02185175, 0.01966583, 0.02791651, 0.03263979, 0.04554689, 0.02081487, 0.02349468, 0.02021271, 0.02741078, 0.03220627, 0.04465421, 0.02061289, 0.02230576, 0.01922359, 0.02743854, 0.03093555, 0.04752178, 0.0230006, 0.02295482, 0.0202048, 0.02874899, 0.03129907, 0.04743505, 0.02100387, 0.02074305, 0.01937458, 0.02803945, 0.03138112, 0.04535238, 0.02059134, 0.02283292, 0.02030116, 0.02767658, 0.03327348, 0.04525208, 0.020548, 0.02198815, 0.01947798, 0.02738056, 0.03212929, 0.04749962, 0.02312628, 0.02264313, 0.02056157, 0.02855635, 0.03216782, 0.04724877, 0.02110442, 0.02090968, 0.01990038, 0.02736205, 0.03221715, 0.04486296, 0.02077957, 0.02313967, 0.02060607, 0.02880284, 0.03468736, 0.04507438, 0.0208576, 0.02261307, 0.01962482, 0.02862108, 0.03417634, 0.04881904, 0.02385965, 0.02375535, 0.02064264, 0.03035244, 0.03496183, 0.04958131, 0.02174076, 0.02239598, 0.02033088, 0.02895769, 0.03459715, 0.04688153, 0.02113714, 0.02486911, 0.02176774, 0.02745524, 0.03398677, 0.04507781, 0.02130056, 0.02349292, 0.02068816, 0.02695663, 0.03084151, 0.04697039, 0.02343823, 0.02487286, 0.02193543, 0.02897928, 0.03150746, 0.04615393, 0.02127935, 0.02260107, 0.02103221, 0.02806067, 0.03111894, 0.04434543, 0.02093005, 0.02363127, 0.02055672, 0.02713233, 0.03102448, 0.04401087, 0.02129666, 0.02338292, 0.02023336, 0.02642451, 0.03089345, 0.04726614, 0.02361406, 0.02360903, 0.02047914, 0.02753491, 0.0304976, 0.04708094, 0.02181102, 0.02175068, 0.01972717, 0.0267375, 0.03075677, 0.04569151, 0.02134622, 0.02389676, 0.02039541, 0.02676662, 0.03331217, 0.04596052, 0.02147712, 0.02408844, 0.01919343, 0.02652604, 0.03330921, 0.04887378, 0.02420421, 0.02535747, 0.01989642, 0.0280479, 0.03344273, 0.04950162, 0.02227929, 0.02337414, 0.01957454, 0.02717873, 0.03399279, 0.04667093, 0.02175224, 0.02536464, 0.02035608, 0.02693007, 0.03613849, 0.0466168, 0.02193304, 0.02420168, 0.01948973, 0.02657814, 0.0347671, 0.049819, 0.02474747, 0.02475644, 0.02095306, 0.02858206, 0.03637854, 0.04917718, 0.02274938, 0.02276214, 0.01998019, 0.0276539, 0.03646605, 0.04719511, 0.02212013, 0.02389464, 0.02016882, 0.02748276, 0.0350875, 0.04575655, 0.02219511, 0.02472376, 0.02045173, 0.02758861, 0.03393305, 0.04927566, 0.0253808, 0.02601172, 0.02201152, 0.0286349, 0.03429634, 0.04974726, 0.02344501, 0.02373592, 0.02061726, 0.02721575, 0.03340814, 0.0469432, 0.02260381, 0.02610044, 0.02177614, 0.02708716, 0.03340232, 0.04677851, 0.02297724, 0.02478246, 0.02073711, 0.0275016, 0.03303717, 0.05084871, 0.02645179, 0.02650227, 0.0220553, 0.02867499, 0.03228451, 0.0513531, 0.02375432, 0.02375065, 0.02067578, 0.02737235, 0.0320445, 0.0485288, 0.02287611, 0.02523229, 0.02162836, 0.02777185, 0.0336193, 0.04759187, 0.02280218, 0.0244578, 0.02003753, 0.02690494, 0.03194239, 0.05031606, 0.02550946, 0.02517922, 0.02088207, 0.02871892, 0.03252104, 0.05005483, 0.02332508, 0.02280685, 0.02003156, 0.02731806, 0.03152249, 0.04705608, 0.02258931, 0.02436104, 0.02076098, 0.02725026, 0.03356606, 0.04697595, 0.02221869, 0.02270681, 0.01997967, 0.02717935, 0.03227529, 0.0504478, 0.02457873, 0.02374627, 0.02157428, 0.02919137, 0.03190533, 0.05040686, 0.02267422, 0.02237302, 0.02061082, 0.0277158, 0.03194534, 0.04784484, 0.02253091, 0.0252225, 0.02161973, 0.02761746, 0.03313436, 0.04779671, 0.02239455, 0.02368511, 0.02107133, 0.02749357, 0.03374071, 0.05218808, 0.0260835, 0.02513457, 0.02284492, 0.02906533, 0.03423007, 0.05185841, 0.02378744, 0.02351717, 0.0213759, 0.02821758, 0.03437269, 0.0490776, 0.02302142, 0.02510796, 0.02177221, 0.02827009, 0.03562436, 0.04917406, 0.02336603, 0.02492748, 0.02103529, 0.02850302, 0.03522923, 0.05248064, 0.02645378, 0.02556855, 0.02247092, 0.02949977, 0.03540772, 0.05251091, 0.02375848, 0.02409097, 0.02183904, 0.02899985, 0.03542891, 0.05006334, 0.02321914, 0.02571551, 0.02247616, 0.02900418, 0.03620331, 0.05025559, 0.02386033, 0.02437721, 0.02113368, 0.02871209, 0.03614153, 0.05400285, 0.02634954, 0.0256273, 0.02194372, 0.02949452, 0.03621398, 0.05382081, 0.02402094, 0.02353884, 0.02128138, 0.02889459, 0.03677789, 0.05184279, 0.02350354, 0.02522221, 0.02175776, 0.02827219, 0.0374821, 0.05110832, 0.02372594, 0.02414349, 0.02078586, 0.02737945, 0.03623959, 0.05364361, 0.02632653, 0.02546418, 0.02164824, 0.02895347, 0.03666563, 0.0535928, 0.02365112, 0.02313208, 0.02087027, 0.0285922, 0.03670683, 0.05077345, 0.02308354, 0.02498581, 0.02170593, 0.02845795, 0.03742995, 0.04968635, 0.02326658, 0.02394522, 0.02061172, 0.02740926, 0.03698583, 0.053066, 0.02635965, 0.02472948, 0.0216557, 0.02837505, 0.03668902, 0.05322203, 0.02371128, 0.02335308, 0.02121169, 0.0277426, 0.03691454, 0.05117571, 0.02318303, 0.02545795, 0.02228372, 0.0281118, 0.03765102, 0.05016131, 0.02331916, 0.02472692, 0.0209688, 0.0277244, 0.03691208, 0.05334841, 0.02598424, 0.02535116, 0.02163598, 0.02866431, 0.03770915, 0.05348825, 0.02374421, 0.02364527, 0.02128092, 0.02805082, 0.03858747, 0.05135436, 0.02337899, 0.0258892, 0.02182002, 0.02855351, 0.04052507, 0.05214331, 0.02424014, 0.0259208, 0.02096231, 0.02828825, 0.04288571, 0.05734257, 0.02766822, 0.02704025, 0.02209662, 0.02969754, 0.04223006, 0.05793467, 0.02478318, 0.02423361, 0.02231384, 0.02906154, 0.04006457, 0.05227558, 0.02355645, 0.02689788, 0.02225349, 0.02877162, 0.04365884, 0.05221768, 0.02379613, 0.02564569, 0.02191765, 0.02909222, 0.04173578, 0.05590102, 0.0262591, 0.02586764, 0.02480227, 0.03082931, 0.04403733, 0.05819728, 0.02395844, 0.02418217, 0.02300576, 0.02977944, 0.04625689, 0.05596246, 0.02320015, 0.02568069, 0.02287725, 0.02994615, 0.04501908, 0.05541153, 0.02325699, 0.02564237, 0.02186001, 0.02974772, 0.04532375, 0.05975644, 0.02632485, 0.02699399, 0.02309028, 0.03120718, 0.04604041, 0.05944994, 0.02412393, 0.02478414, 0.02198485, 0.03055678, 0.04563651, 0.05719914, 0.02375456, 0.02701467, 0.02291062, 0.03072578, 0.04776998, 0.05618222, 0.02391348, 0.02650572, 0.02228012, 0.03109082, 0.04494705, 0.06074423, 0.02708538, 0.02749008, 0.02319191, 0.03179447, 0.0446823, 0.05939053, 0.0245298, 0.02552296, 0.02262896, 0.03121637, 0.04439401, 0.05786111, 0.02432925, 0.0281021, 0.02415786, 0.03180932, 0.04529145, 0.05896199, 0.02449085, 0.02693934, 0.02298401, 0.03166553, 0.04473023, 0.06375983, 0.02769288, 0.02836076, 0.02394408, 0.03119796, 0.03881696, 0.0630733, 0.02566025, 0.02643775, 0.02348198, 0.03124856, 0.04352471, 0.06035013, 0.02461638, 0.02787055, 0.02356145, 0.03052464, 0.04206325, 0.05852645, 0.02479062, 0.02701173, 0.02268716, 0.03076044, 0.04211184, 0.06314294, 0.0281521, 0.02862115, 0.02355512, 0.03211262, 0.04257316, 0.06454653, 0.02579426, 0.02697906, 0.02307772, 0.03218105, 0.04414489, 0.06289975, 0.0253455, 0.02865044, 0.0232841, 0.03136212, 0.04550344, 0.05913074, 0.02490663, 0.02754153, 0.02158733, 0.03043702, 0.04268811, 0.06460665, 0.02854491, 0.02879624, 0.02254932, 0.0314636, 0.04144558, 0.06366293, 0.02560121, 0.02656452, 0.02247665, 0.03084121, 0.04270916, 0.06099008, 0.02548539, 0.02937208, 0.02345737, 0.03133893, 0.04400898, 0.06046126, 0.02517228, 0.02856741, 0.02263509, 0.03144991, 0.04341894, 0.06469245, 0.02832924, 0.02991961, 0.02388793, 0.03308631, 0.04484241, 0.06443939, 0.02595026, 0.02803589, 0.02311348, 0.03229329, 0.04590751, 0.06212592, 0.02555373, 0.03036419, 0.02378796, 0.03200259, 0.04760428, 0.06033176, 0.02564497, 0.02992336, 0.02322284, 0.03139335, 0.04676756, 0.0649161, 0.02886239, 0.03139979, 0.02469927, 0.03454726, 0.04809041, 0.06804583, 0.02677958, 0.02984664, 0.02415689, 0.03369233, 0.04823834, 0.06632729, 0.0266864, 0.03227597, 0.02456035, 0.03336406, 0.04961174, 0.06387445, 0.02634738, 0.03048351, 0.02342016, 0.03250924, 0.04718031, 0.06664118, 0.02916197, 0.03120634, 0.02368242, 0.03329295, 0.0454575, 0.06554007, 0.02650711, 0.02900943, 0.02339474, 0.03335673, 0.04720828, 0.06384988, 0.02626729, 0.03135581, 0.02413629, 0.03328497, 0.04743341, 0.0625968, 0.02629885, 0.03003416, 0.02263624, 0.03295391, 0.04598344, 0.0661902, 0.02944279, 0.03092358, 0.02385929, 0.03446255, 0.04692668, 0.06711767, 0.02672569, 0.02913674, 0.02334937, 0.03362636, 0.04858742, 0.06487106, 0.026311, 0.0315721, 0.02448499, 0.03314561, 0.04926475, 0.06451162, 0.02632077, 0.03043737, 0.02329487, 0.03262138, 0.04631536, 0.06632923, 0.0286707, 0.03068993, 0.02392558, 0.03369367, 0.04571687, 0.06700333, 0.02589006, 0.02829668, 0.02319973, 0.03295922, 0.04729352, 0.0637784, 0.02608468, 0.03186012, 0.02386448, 0.03271103, 0.04869222, 0.06153093, 0.02538899, 0.02981149, 0.02301298, 0.03247183, 0.04788265, 0.06518327, 0.02870682, 0.03172974, 0.02471617, 0.03422479, 0.04871598, 0.06580929, 0.02678821, 0.02988224, 0.02372671, 0.03361329, 0.04823519, 0.06351206, 0.02655228, 0.03285306, 0.02438365, 0.03328391, 0.04909091, 0.06190668, 0.02651171, 0.03110403, 0.02314195, 0.03301072, 0.04776971, 0.06549023, 0.02965292, 0.03154362, 0.02454055, 0.03470195, 0.0490003, 0.06738434, 0.02754833, 0.0306258, 0.02417944, 0.03448779, 0.04967419, 0.06635375, 0.02742359, 0.03323419, 0.02478501, 0.03389331, 0.05108498, 0.06548075, 0.02763208, 0.03230555, 0.02324455, 0.03203292, 0.04834182, 0.06805638, 0.03078527, 0.03351517, 0.02461418, 0.03478524, 0.04844178, 0.06780996, 0.02791703, 0.03085583, 0.02361043, 0.03304774, 0.04955402, 0.06476818, 0.02739812, 0.03332777, 0.02412147, 0.03249134, 0.05030183, 0.06247736, 0.02699911, 0.03173527, 0.02282146, 0.03237839, 0.04920513, 0.06641297, 0.03033447, 0.03287687, 0.02389807, 0.03331342, 0.05007167, 0.06609274, 0.02784094, 0.02941011, 0.0234936, 0.03262258, 0.05432497, 0.06388905, 0.02647664, 0.02955905, 0.02101872, 0.03014829, 0.0484879, 0.05873002, 0.02480845, 0.02980207, 0.0200143, 0.03185545, 0.04916138, 0.05918184, 0.02891058, 0.03279022, 0.02105799, 0.03572894, 0.04938068, 0.06597195, 0.02644492, 0.02956868, 0.01968107, 0.03704084, 0.05779686, 0.0718209, 0.02620024, 0.03384561, 0.02076845, 0.03656383, 0.05862166, 0.07277563, 0.02734819, 0.03464102, 0.01998526, 0.03631549, 0.05818498, 0.0786835, 0.03161523, 0.0366878, 0.02051433, 0.03779651, 0.05672458, 0.07682778, 0.02873379, 0.03445733, 0.01939789, 0.03784767, 0.06119109, 0.0755293, 0.02850726, 0.03862671, 0.01955396, 0.03812959, 0.06292298, 0.07125642, 0.02799446, 0.03743517, 0.01807233, 0.03515958, 0.0561204, 0.07180851, 0.03112774, 0.03809959, 0.01831618, 0.03595401, 0.05874344, 0.07450456, 0.02958079, 0.03597967, 0.01778034, 0.03548121, 0.06276794, 0.07359988, 0.02853839, 0.0378423, 0.01750892, 0.03409981, 0.05895098, 0.07416848, 0.02791303, 0.03541034, 0.01656942, 0.03366781, 0.05102643, 0.07695623, 0.03069017, 0.03660778, 0.01749544, 0.0353803, 0.05163349, 0.07868392, 0.02862394, 0.03436154, 0.01686579, 0.03444406, 0.05241533, 0.07468766, 0.02798664, 0.03753136, 0.01725178, 0.03473156, 0.05761034, 0.07788963, 0.02830271, 0.03628258, 0.01604169, 0.03389737, 0.05614239, 0.07881865, 0.03173711, 0.03828419, 0.0168562, 0.0352887, 0.05794915, 0.07738128, 0.02867038, 0.03484044, 0.01664828, 0.03424741, 0.05691275, 0.07449359, 0.02768587, 0.0371967, 0.01713731, 0.03382187, 0.05779394, 0.07433149, 0.02739363, 0.03673352, 0.01619713, 0.03408965, 0.05800515, 0.07764784, 0.03062621, 0.03785385, 0.01727654, 0.03575563, 0.05865451, 0.07898837, 0.02795827, 0.03471836, 0.01682138, 0.03523048, 0.06192352, 0.07883801, 0.02805553, 0.03807361, 0.01746378, 0.03555416, 0.06400907, 0.07701822, 0.02783158, 0.03705484, 0.01654392, 0.03522969, 0.0625155, 0.08118507, 0.03095848, 0.03881684, 0.01754407, 0.03734709, 0.06244612, 0.08268657, 0.02868439, 0.03429474, 0.01712096, 0.03557656, 0.06127033, 0.07738172, 0.02781752, 0.03707276, 0.01754783, 0.03495225, 0.06257092, 0.07703892, 0.02664161, 0.03556866, 0.01664589, 0.03516361, 0.06174451, 0.08126737, 0.02989214, 0.03639233, 0.01742447, 0.0360586, 0.06196378, 0.08000127, 0.02814421, 0.03545194, 0.01692197, 0.03524213, 0.05973531, 0.07714344, 0.02843513, 0.03954559, 0.01741445, 0.03497149, 0.05784468, 0.07463313, 0.02717198, 0.03652748, 0.01640611, 0.0350081, 0.05434315, 0.07643009, 0.03021517, 0.03700066, 0.0175305, 0.03601895, 0.05442763, 0.07860732, 0.02833368, 0.03475145, 0.01717242, 0.03578934, 0.05602728, 0.07530616, 0.02788901, 0.03725511, 0.01764194, 0.03546095, 0.05730877, 0.07320718, 0.0280165, 0.03661856, 0.01690684, 0.03511773, 0.05566442, 0.07657168, 0.031536, 0.03752054, 0.0176482, 0.036392, 0.0540138, 0.07538191, 0.02864554, 0.03450873, 0.017162, 0.03541944, 0.05453837, 0.07219361, 0.02748146, 0.03733866, 0.01763678, 0.03586349, 0.05605537, 0.07277343, 0.0274092, 0.03589657, 0.01667185, 0.03502549, 0.05359246, 0.0768223, 0.03103332, 0.03742236, 0.0174029, 0.035934, 0.05392567, 0.07824212, 0.02826338, 0.03524503, 0.01690877, 0.03525676, 0.05319193, 0.07415652, 0.0277118, 0.03819006, 0.01762712, 0.03494114, 0.05400222, 0.07172388, 0.02755958, 0.03591694, 0.01666649, 0.03434427, 0.0513413, 0.07365608, 0.03066028, 0.03654459, 0.01749802, 0.03563108, 0.04925813, 0.07227751, 0.02827936, 0.03420584, 0.01700696, 0.03484168, 0.0500925, 0.06998835, 0.0277983, 0.0369638, 0.01754891, 0.03466442, 0.05225399, 0.07104128, 0.02787891, 0.03548345, 0.01670485, 0.03398073, 0.05188821, 0.07603794, 0.03137265, 0.03663955, 0.01764349, 0.03468829, 0.05135078, 0.07534256, 0.02805266, 0.03290528, 0.0171566, 0.03335721, 0.05084532, 0.07009457, 0.02741256, 0.03513847, 0.0176593, 0.03245701, 0.05072519, 0.06810334, 0.02705194, 0.03331221, 0.0165765, 0.03206405, 0.04975839, 0.07193146, 0.03039398, 0.03475355, 0.01750846, 0.03352277, 0.05044206, 0.07377566, 0.02769515, 0.03217075, 0.01691672, 0.03245997, 0.05220052, 0.07065286, 0.02723894, 0.03496066, 0.01740296, 0.03213247, 0.05264288, 0.0678015, 0.02717013, 0.03348, 0.01633978, 0.03119129, 0.0523494, 0.07259914, 0.03053381, 0.03499191, 0.01744707, 0.03290277, 0.05315552, 0.07380751, 0.02809193, 0.03233269, 0.01694051, 0.03243613, 0.05350317, 0.0713788, 0.0274315, 0.03503152, 0.01726885, 0.03193733, 0.05384275, 0.06764429, 0.02726739, 0.03293565, 0.01639193, 0.03097667, 0.05166529, 0.07077786, 0.02996904, 0.03349427, 0.01737576, 0.03219569, 0.05047617, 0.06867304, 0.02655926, 0.03063791, 0.01679161, 0.03094812, 0.0485354, 0.06554437, 0.02578485, 0.03283629, 0.01725417, 0.0303878, 0.04790188, 0.06111382, 0.02560072, 0.0310693, 0.01634187, 0.02994094, 0.04717921, 0.06516515, 0.0287057, 0.03273319, 0.01737466, 0.03190703, 0.04777952, 0.06563548, 0.02613666, 0.0297298, 0.01694507, 0.03071648, 0.04664578, 0.06104473, 0.02516732, 0.0318767, 0.01722479, 0.0294659, 0.045352, 0.06174082, 0.02546731, 0.03148723, 0.01617643, 0.02876281, 0.04276744, 0.06421645, 0.02817431, 0.03129795, 0.0170544, 0.02954938, 0.04290378, 0.06405479, 0.02582112, 0.02867518, 0.01667292, 0.02888184, 0.0431517, 0.06191877, 0.02434774, 0.03085307, 0.01720179, 0.02907811, 0.04239224, 0.05936914, 0.02446275, 0.02942885, 0.01631972, 0.02855555, 0.03950103, 0.0634561, 0.02737801, 0.03058985, 0.01717793, 0.02957722, 0.03661395, 0.06028481, 0.0241462, 0.0288134, 0.01672687, 0.02891651, 0.03767208, 0.06052901, 0.02404598, 0.03125495, 0.01727318, 0.02867946, 0.04019848, 0.05533318, 0.02309194, 0.02959181, 0.01642323, 0.02816265, 0.03648597, 0.0595235, 0.0253886, 0.03030179, 0.01722157, 0.02947649, 0.03742244, 0.0577353, 0.02328516, 0.02788127, 0.01652653, 0.02922034, 0.03777095, 0.05603448, 0.02267803, 0.02999799, 0.01707338, 0.0292676, 0.03788279, 0.05642569, 0.02247619, 0.02874718, 0.01599165, 0.02815696, 0.03373001, 0.05809057, 0.02468213, 0.02929703, 0.01689944, 0.02955256, 0.03353183, 0.0571251, 0.02301363, 0.02685622, 0.01646787, 0.02892253, 0.03488179, 0.05490702, 0.0229467, 0.0302266, 0.01713181, 0.029791, 0.03708424, 0.05460909, 0.02303899, 0.02903386, 0.01620015, 0.02878905, 0.03392345, 0.05422203, 0.02589361, 0.03022447, 0.01717296, 0.03104055, 0.04004199, 0.06218505, 0.02470091, 0.03004553, 0.01698859, 0.02986797, 0.04028118, 0.06145409, 0.024662, 0.03254437, 0.01731463, 0.02931588, 0.04154396, 0.06065745, 0.02455196, 0.0312867, 0.01635543, 0.02868844, 0.03976774, 0.06354056, 0.02728259, 0.0326286, 0.01733938, 0.03014, 0.0396339, 0.06320293, 0.02497952, 0.03007853, 0.01668124, 0.02896225, 0.03908857, 0.06009188, 0.02417373, 0.03197984, 0.01716531, 0.028735, 0.0389223, 0.05821189, 0.02407189, 0.03044579, 0.01628391, 0.02826054, 0.03731107, 0.06148412, 0.02655786, 0.03121829, 0.01715044, 0.02961486, 0.03662864, 0.06166111, 0.02387022, 0.02811872, 0.01655901, 0.028792, 0.03667822, 0.05779623, 0.02365034, 0.03139732, 0.01713096, 0.02876441, 0.03828146, 0.05757108, 0.02408931, 0.03165598, 0.0161147, 0.02798055, 0.0407697, 0.061, 0.02799716, 0.03154439, 0.01658876, 0.02829536, 0.0377713, 0.05730561, 0.02462512, 0.0296147, 0.01646578, 0.02830685, 0.03948913, 0.05468087, 0.02363111, 0.03085227, 0.0171254, 0.02782002, 0.04004429, 0.0588598, 0.0244073, 0.0260595, 0.01611989, 0.02806007, 0.03880257, 0.06043158, 0.02699202, 0.02664919, 0.01701676, 0.02910594, 0.03805944, 0.06044182, 0.02443062, 0.02601366, 0.01652775, 0.02746017, 0.03777009, 0.05724395, 0.02405382, 0.02726742, 0.01716914, 0.02957956, 0.04044148, 0.05637778, 0.02439558, 0.02796501, 0.016292, 0.02915498, 0.04000321, 0.05954165, 0.02661655, 0.02859193, 0.01719248, 0.03082751, 0.04053964, 0.05751877, 0.02377701, 0.025018, 0.01661856, 0.02941838, 0.04160441, 0.05330007, 0.02344793, 0.02841989, 0.01708275, 0.02881265, 0.04262832, 0.05396815, 0.02388776, 0.0294688, 0.01644552, 0.03055467, 0.04152154, 0.06209168, 0.02715742, 0.03085191, 0.01711517, 0.03274426, 0.04516157, 0.06101718, 0.02426159, 0.02771404, 0.01659332, 0.0308695, 0.04294791, 0.05854513, 0.02391075, 0.0313871, 0.01706912, 0.03151214, 0.0446162, 0.05880167, 0.02393482, 0.02838198, 0.01609444, 0.0302238, 0.04071805, 0.06029842, 0.02660882, 0.0290846, 0.01710337, 0.03171128, 0.04293252, 0.06432284, 0.02538746, 0.02703436, 0.01658917, 0.03123165, 0.04543542, 0.0634614, 0.02533873, 0.02886924, 0.01715303, 0.03102006, 0.04484971, 0.0612035, 0.02490871, 0.02684699, 0.0161487, 0.03019776, 0.04246024, 0.06568372, 0.02735133, 0.0277652, 0.01706276, 0.03115475, 0.04153816, 0.06669099, 0.02529383, 0.02716699, 0.01668336, 0.03094204, 0.04064808, 0.06602886, 0.0252354, 0.03001288, 0.01758674, 0.03059478, 0.04275979, 0.06293481, 0.02526357, 0.02969117, 0.0166988, 0.0310913, 0.04135288, 0.06826072, 0.02689853, 0.02917773, 0.01696574, 0.03092889, 0.03885172, 0.06166137, 0.02348614, 0.02866166, 0.01669824, 0.03042183, 0.04057783, 0.06040053, 0.02367783, 0.03130368, 0.01729616, 0.03079928, 0.04263239, 0.05931715, 0.0232966, 0.02926507, 0.01617915, 0.03016854, 0.03967986, 0.06200145, 0.02570799, 0.03105692, 0.01719067, 0.03188786, 0.04113474, 0.06242963, 0.02368641, 0.02926431, 0.01682397, 0.03063977, 0.04106013, 0.06151367, 0.02291477, 0.03127505, 0.01739362, 0.03122298, 0.04159888, 0.06082729, 0.02253309, 0.02956799, 0.01646139, 0.03007655, 0.04016924, 0.06379967, 0.02531024, 0.03076501, 0.01734486, 0.03091777, 0.04046138, 0.06265201, 0.0226945, 0.02875357, 0.01680896, 0.02955136, 0.04101087, 0.06016262, 0.02244236, 0.03124795, 0.01725159, 0.02936142, 0.04174036, 0.05933071, 0.02253736, 0.03011989, 0.01629303, 0.02917852, 0.04047204, 0.0620954, 0.02495799, 0.030747, 0.01701038, 0.02915446, 0.04038327, 0.06318839, 0.02276931, 0.02896833, 0.01666762, 0.03008501, 0.04093558, 0.06039801, 0.02251942, 0.03140578, 0.01711487, 0.02993883, 0.04148506, 0.059318, 0.02243652, 0.02994631, 0.01617821, 0.02948858, 0.04061137, 0.0628048, 0.02487844, 0.03131082, 0.0170185, 0.03052606, 0.04074241, 0.06194147, 0.02235733, 0.02804286, 0.0164615, 0.0296322, 0.04024887, 0.05856012, 0.0221005, 0.03116948, 0.01716734, 0.02902372, 0.04136437, 0.05958201, 0.02253673, 0.03006871, 0.01610449, 0.02932722, 0.04088947, 0.06313519, 0.02499365, 0.03096627, 0.01711846, 0.03170348, 0.04281206, 0.06430565, 0.02340445, 0.02872545, 0.01675044, 0.03065105, 0.0422161, 0.06126125, 0.02334571, 0.03163343, 0.01726403, 0.02995136, 0.0430573, 0.06103013, 0.02304034, 0.03067113, 0.01621012, 0.02991969, 0.04316099, 0.0637462, 0.02527654, 0.03110455, 0.01713134, 0.03120951, 0.04222607, 0.06499299, 0.02322846, 0.02814849, 0.01653035, 0.02868573, 0.0405896, 0.06089947, 0.02271813, 0.03082956, 0.01696216, 0.02856509, 0.04153454, 0.06004, 0.0222497, 0.02924472, 0.01608324, 0.02856722, 0.04011379, 0.06293708, 0.02533834, 0.02996827, 0.01678532, 0.02914265, 0.04045941, 0.06264053, 0.02222361, 0.02811621, 0.01650962, 0.02936436, 0.04121812, 0.05904035, 0.02236913, 0.03060413, 0.01664545, 0.0304645, 0.04334233, 0.05832504, 0.0220809, 0.02835614, 0.01558887, 0.02911781, 0.04161451, 0.0603051, 0.02413391, 0.02969759, 0.01633098, 0.02883794, 0.04016328, 0.05969039, 0.02189922, 0.02781163, 0.01616504, 0.02805822, 0.04014624, 0.05737412, 0.02139696, 0.03001549, 0.01669787, 0.02756121, 0.03949588, 0.05453441, 0.02129192, 0.02852809, 0.015635, 0.02717739, 0.03791901, 0.05969941, 0.0237173, 0.02956047, 0.01638502, 0.02839753, 0.03724401, 0.05812935, 0.02161537, 0.02639227, 0.01575468, 0.02731389, 0.03750379, 0.05671867, 0.02138385, 0.02977099, 0.01630168, 0.02734938, 0.03820738, 0.05496224, 0.0212327, 0.02833368, 0.0154904, 0.02680023, 0.03829738, 0.0590544, 0.02396911, 0.02976735, 0.01642964, 0.02831775, 0.03816156, 0.05906811, 0.02207199, 0.02712256, 0.01596321, 0.02806207, 0.03902956, 0.05766193, 0.02163355, 0.03005354, 0.01675819, 0.02827627, 0.03998934, 0.05784894, 0.02185356, 0.02920281, 0.01596141, 0.02798201, 0.0392863, 0.06180613, 0.02458332, 0.03065258, 0.0171319, 0.02930937, 0.03984526, 0.06391472, 0.02267977, 0.02834583, 0.016776, 0.02975675, 0.0418484, 0.06301164, 0.02285435, 0.03123726, 0.01768193, 0.02993655, 0.04300629, 0.06318916, 0.02277032, 0.03016947, 0.01617081, 0.02893399, 0.04329523, 0.06730314, 0.02542121, 0.0314816, 0.01731293, 0.0308436, 0.04294765, 0.06734332, 0.02307517, 0.0286197, 0.0170657, 0.02999077, 0.04256161, 0.06486818, 0.0232827, 0.03183055, 0.01766841, 0.03162878, 0.04604409, 0.06558775, 0.02371704, 0.03150342, 0.01666272, 0.03063421, 0.04539598, 0.07243339, 0.02679315, 0.03286503, 0.01766068, 0.03137272, 0.04563681, 0.0710544, 0.02432978, 0.03029518, 0.01717023, 0.03093245, 0.04649951, 0.06933285, 0.02429452, 0.03392437, 0.01767649, 0.03080547, 0.04794124, 0.06781533, 0.02357125, 0.03201875, 0.01645276, 0.03020083, 0.04671907, 0.0708374, 0.02669032, 0.03377675, 0.01778765, 0.03135093, 0.0472819, 0.07113546, 0.02473351, 0.03201201, 0.01738483, 0.03017045, 0.04779946, 0.07050008, 0.02481921, 0.03448186, 0.01779864, 0.03085699, 0.04959878, 0.07087049, 0.0246898, 0.03341801, 0.01705833, 0.03138689, 0.04848151, 0.07648154, 0.0279783, 0.03512394, 0.01824681, 0.03185698, 0.04840943, 0.07823458, 0.02556253, 0.03189946, 0.0175941, 0.03281381, 0.04812832, 0.0746662, 0.02459257, 0.03365212, 0.01797663, 0.03188908, 0.04565338, 0.06955919, 0.02471259, 0.03306411, 0.01703731, 0.0321069, 0.04623329, 0.07642781, 0.02782721, 0.03450419, 0.01794388, 0.03272253, 0.04609228, 0.07678765, 0.02564506, 0.03121145, 0.01757059, 0.03192407, 0.04423462, 0.07200115, 0.02487374, 0.03391806, 0.01795414, 0.03046614, 0.04437664, 0.07004172, 0.02476684, 0.03298887, 0.01686083, 0.02995012, 0.04426478, 0.07442245, 0.02778301, 0.03449502, 0.01795701, 0.03179352, 0.04531714, 0.0742866, 0.02499116, 0.0315248, 0.01718117, 0.03160407, 0.04539413, 0.07266289, 0.02493882, 0.03498734, 0.01780854, 0.03192075, 0.04785908, 0.07087503, 0.0251493, 0.03363534, 0.01669063, 0.03159076, 0.04481256, 0.07368302, 0.02807765, 0.03493557, 0.01771809, 0.03362971, 0.04581406, 0.07275625, 0.02488963, 0.03248673, 0.01745056, 0.0324567, 0.04619845, 0.07445095, 0.02465662, 0.03507517, 0.01772093, 0.03204985, 0.0489945, 0.07587016, 0.0247219, 0.03436735, 0.01722881, 0.03373583, 0.0486389, 0.08147393, 0.02768327, 0.03531137, 0.01814873, 0.03420217, 0.04910923, 0.07946406, 0.02490558, 0.03260144, 0.01745113, 0.03329878, 0.04663262, 0.07927573, 0.0245894, 0.03525471, 0.01770142, 0.03104172, 0.04880761, 0.07776242, 0.02442866, 0.0339552, 0.01684604, 0.02916578, 0.0454525, 0.07888202, 0.02595225, 0.03217661, 0.01733205, 0.03092896, 0.04539912, 0.07910546, 0.0238845, 0.02972067, 0.0167715, 0.02980864, 0.04604131, 0.07735911, 0.02324383, 0.03186008, 0.01724759, 0.03117407, 0.04807312, 0.07440263, 0.02348079, 0.02905033, 0.01620591, 0.02907078, 0.04659886, 0.07952354, 0.0264087, 0.03094332, 0.01678813, 0.03163147, 0.04691881, 0.08026195, 0.02420094, 0.02821436, 0.01639737, 0.0297142, 0.04732307, 0.07648776, 0.02432615, 0.03122551, 0.01723076, 0.03015277, 0.04723403, 0.07402016, 0.02415852, 0.03071621, 0.01611385, 0.02932358, 0.04552317, 0.07797807, 0.02738036, 0.03238422, 0.01707971, 0.03208202, 0.04578772, 0.08067208, 0.0251783, 0.03057001, 0.01681796, 0.03125752, 0.04583394, 0.07582542, 0.02424498, 0.03222306, 0.01719454, 0.03147335, 0.0472496, 0.07540563, 0.02450846, 0.03074667, 0.01623898, 0.03066511, 0.04545614, 0.08014686, 0.02760066, 0.03215256, 0.01722571, 0.03212003, 0.04567715, 0.08031026, 0.02538534, 0.02939672, 0.0167797, 0.03064674, 0.04481131, 0.07847192, 0.0246954, 0.03233239, 0.01752369, 0.03127139, 0.04700136, 0.07614673, 0.02469557, 0.03156485, 0.01662998, 0.03180151, 0.04581169, 0.08187604, 0.0274015, 0.0321576, 0.01755216, 0.03279522, 0.04533541, 0.08363014, 0.02496088, 0.02902889, 0.01699141, 0.03158138, 0.04592044, 0.07907104, 0.02404203, 0.03094716, 0.01729523, 0.03073373, 0.04583352, 0.07504275, 0.02347663, 0.02934707, 0.0160435, 0.03065278, 0.04496259, 0.07698224, 0.02672619, 0.03010926, 0.01696575, 0.03085835, 0.042945, 0.07374492, 0.023528, 0.02663109, 0.01628539, 0.03086396, 0.04283017, 0.07164199, 0.02236253, 0.03025205, 0.01662831, 0.03089143, 0.04395467, 0.07176857, 0.02229134, 0.02949104, 0.01547325, 0.03014007, 0.04291752, 0.07724673, 0.02611638, 0.03032099, 0.01653231, 0.03071323, 0.04155524, 0.07453022, 0.02299167, 0.02673678, 0.01592775, 0.03126704, 0.04308356, 0.07345705, 0.02320942, 0.03054697, 0.01685945, 0.03178163, 0.04427106, 0.07066342, 0.02268297, 0.0297195, 0.01572102, 0.03066618, 0.04404847, 0.07355922, 0.0252868, 0.03079164, 0.01640591, 0.03222163, 0.0423668, 0.07489177, 0.02337187, 0.02883105, 0.0161259, 0.03187317, 0.0437857, 0.07273895, 0.02343511, 0.03110728, 0.01663475, 0.03119531, 0.04526448, 0.07276549, 0.0231903, 0.03023642, 0.01568836, 0.03086367, 0.04360344, 0.07436209, 0.02505077, 0.03058547, 0.01631287, 0.03195772, 0.04272175, 0.07452434, 0.02354303, 0.0285137, 0.01581848, 0.03100196, 0.04434078, 0.07165156, 0.02331029, 0.03143059, 0.01626871, 0.03049031, 0.04459498, 0.07091124, 0.02255578, 0.02978363, 0.01495897, 0.03013057, 0.04382303, 0.07668908, 0.02617113, 0.03197121, 0.01625229, 0.03100244, 0.04331174, 0.07459204, 0.02352126, 0.02932986, 0.01572932, 0.03090641, 0.04380586, 0.0728981, 0.02313576, 0.03171555, 0.01629015, 0.03056008, 0.0430831, 0.07228789, 0.02272504, 0.03036006, 0.01537999, 0.03010215, 0.04261976, 0.07786648, 0.0259078, 0.03200348, 0.01639688, 0.03171062, 0.042348, 0.07812235, 0.02377715, 0.02961981, 0.01594012, 0.03121928, 0.0433747, 0.07680231, 0.02362055, 0.03309667, 0.01653463, 0.03094972, 0.04411668, 0.07428745, 0.0237485, 0.03242823, 0.01558532, 0.03025214, 0.04219763, 0.07644752, 0.02620776, 0.03395423, 0.01657904, 0.03119887, 0.0413902, 0.07370359, 0.02316011, 0.03060744, 0.01609957, 0.02982005, 0.04230517, 0.07134745, 0.02372582, 0.03525237, 0.01673722, 0.0294463, 0.04370964, 0.07032637, 0.02510131, 0.0379581, 0.01612241, 0.03018801, 0.04411677, 0.07950478, 0.02852723, 0.03997844, 0.01700577, 0.03191971, 0.04475642, 0.08117939, 0.02428142, 0.03544968, 0.01637757, 0.02922363, 0.04379674, 0.0710173, 0.0242221, 0.03655799, 0.01684489, 0.029209, 0.04641615, 0.07349058, 0.02535773, 0.03435495, 0.01546039, 0.02822465, 0.04432583, 0.07889912, 0.02636757, 0.0348932, 0.01663342, 0.03112046, 0.04216528, 0.07755483, 0.0243365, 0.03401851, 0.01638873, 0.03001573, 0.04270904, 0.07661425, 0.02385329, 0.03682096, 0.01699987, 0.02935429, 0.04371098, 0.07181879, 0.02329564, 0.03505389, 0.01604308, 0.02951753, 0.04205065, 0.07676305, 0.02557744, 0.03548895, 0.0168035, 0.03026121, 0.04196978, 0.07962514, 0.0235425, 0.03325716, 0.01657082, 0.03024023, 0.04200422, 0.079625, 0.02379524, 0.03765849, 0.0174684, 0.03001294, 0.04201629, 0.07835592, 0.02313118, 0.03551427, 0.01636787, 0.02930632, 0.04037637, 0.08222055, 0.02469657, 0.03598057, 0.01701032, 0.03032597, 0.03862077, 0.07933, 0.0225646, 0.03309476, 0.01646065, 0.02915215, 0.03837163, 0.07589468, 0.02194768, 0.03537846, 0.01681249, 0.02942808, 0.03943835, 0.07499822, 0.02197936, 0.03380434, 0.01574632, 0.02875668, 0.03796979, 0.07962521, 0.02466132, 0.03581345, 0.01673811, 0.03027537, 0.03820237, 0.07894398, 0.02233431, 0.03317525, 0.01643756, 0.0296835, 0.0386797, 0.07597091, 0.02221184, 0.03582501, 0.01683312, 0.029921, 0.03968319, 0.0748944, 0.02224683, 0.03463496, 0.01580552, 0.02943056, 0.03977398, 0.08100309, 0.0249793, 0.03603356, 0.01673049, 0.03130013, 0.0403085, 0.08162285, 0.02276362, 0.03290818, 0.01621851, 0.03057105, 0.0401815, 0.07903353, 0.02257472, 0.03618593, 0.01687614, 0.03044468, 0.041183, 0.0775822, 0.02246479, 0.03477179, 0.01591686, 0.02970109, 0.04006736, 0.08195539, 0.02514829, 0.03652564, 0.01686667, 0.03160486, 0.04102549, 0.08290954, 0.02297975, 0.03449091, 0.0164925, 0.0308299, 0.04157291, 0.08070862, 0.02277666, 0.03834907, 0.01706974, 0.03089738, 0.0418042, 0.08005017, 0.02275215, 0.03694352, 0.01586897, 0.02876305, 0.04132974, 0.0838913, 0.02594625, 0.03822062, 0.01660671, 0.03036354, 0.04073172, 0.0822519, 0.02317062, 0.03466373, 0.01585476, 0.02878913, 0.03979515, 0.07982416, 0.02294961, 0.03783882, 0.0164633, 0.02931063, 0.04097494, 0.08078683, 0.02296366, 0.03613913, 0.01559284, 0.02926169, 0.04151406, 0.08786013, 0.02585765, 0.03912629, 0.01654302, 0.03043933, 0.04173519, 0.08673424, 0.02343884, 0.03541299, 0.01610621, 0.02973494, 0.04363951, 0.08882061, 0.02456101, 0.0396004, 0.01752116, 0.03130768, 0.04502546, 0.0875861, 0.02426253, 0.03772841, 0.01630617, 0.03136398, 0.04480428, 0.09027113, 0.0264776, 0.03907759, 0.01724892, 0.03246094, 0.04348715, 0.08806865, 0.02481828, 0.0373964, 0.01681069, 0.03180052, 0.04479612, 0.08625866, 0.02421314, 0.04125195, 0.01758731, 0.03180273, 0.04505763, 0.0824423, 0.02441437, 0.04003415, 0.01675283, 0.03154125, 0.04477637, 0.08600082, 0.02688072, 0.04139902, 0.01756756, 0.03342281, 0.04644186, 0.08758021, 0.02456969, 0.03837564, 0.01704094, 0.03213823, 0.04607551, 0.08427452, 0.02447046, 0.04108788, 0.01798109, 0.03294492, 0.04866677, 0.08662441, 0.02530865, 0.04086374, 0.01733618, 0.03321309, 0.04906435, 0.09552264, 0.02908788, 0.04310266, 0.01875372, 0.03516576, 0.04871384, 0.09415959, 0.02611295, 0.03873797, 0.01763419, 0.03370567, 0.04852316, 0.0907805, 0.02586224, 0.0415404, 0.01790466, 0.03401188, 0.04903815, 0.08878604, 0.02593143, 0.04055848, 0.01690082, 0.03322398, 0.04742693, 0.09440124, 0.02925481, 0.04201283, 0.01766052, 0.03496769, 0.04676059, 0.09279869, 0.02643869, 0.03896126, 0.01732068, 0.03347955, 0.04835847, 0.09131083, 0.02602161, 0.04319666, 0.0181668, 0.03304331, 0.04863481, 0.08913203, 0.02587532, 0.04155795, 0.01714102, 0.03279501, 0.04629897, 0.09243552, 0.02864249, 0.04234024, 0.0180992, 0.03378622, 0.04642963, 0.09236178, 0.02659556, 0.04017679, 0.0174167, 0.0333768, 0.04549284, 0.09232423, 0.02746538, 0.04346402, 0.01736387, 0.03361033, 0.04882101, 0.09186698, 0.02667503, 0.0430542, 0.01719612, 0.0342204, 0.04899557, 0.09891263, 0.02974734, 0.04423681, 0.0181186, 0.03562468, 0.04982568, 0.09889495, 0.02731698, 0.04142251, 0.01765253, 0.03514127, 0.05221136, 0.09584115, 0.02753424, 0.04560342, 0.01861299, 0.03538872, 0.05232213, 0.09503411, 0.02754672, 0.04345941, 0.01746273, 0.03500548, 0.05174833, 0.10017224, 0.03131163, 0.04592216, 0.01872216, 0.03724863, 0.0515433, 0.10361135, 0.02885642, 0.04310681, 0.01865531, 0.0362428, 0.05239471, 0.10018623, 0.02894976, 0.04688149, 0.01930811, 0.03627322, 0.05341768, 0.09991757, 0.02913164, 0.04550769, 0.01864799, 0.03638954, 0.0540686, 0.10702708, 0.03356096, 0.04947004, 0.01950637, 0.03830006, 0.05421819, 0.1060505, 0.03029751, 0.04513332, 0.0187463, 0.03767673, 0.05411038, 0.10222994, 0.02971616, 0.04977979, 0.01928486, 0.03721009, 0.05398543, 0.09927637, 0.02917925, 0.04765139, 0.01853989, 0.03740456, 0.0525511, 0.10310733, 0.03199298, 0.04933236, 0.01964543, 0.03928614, 0.05209833, 0.1042945, 0.0287282, 0.04523614, 0.01874749, 0.03858499, 0.05514346, 0.10079284, 0.02913843, 0.05179672, 0.02024786, 0.03899059, 0.0574924, 0.10102319, 0.03021658, 0.05016209, 0.01928075, 0.03964452, 0.05715837, 0.10658352, 0.0339746, 0.05277445, 0.0205565, 0.04246143, 0.05615149, 0.10649733, 0.03016773, 0.04965429, 0.01985455, 0.0414004, 0.05676734, 0.102838, 0.0303853, 0.05275222, 0.02024307, 0.04015496, 0.056458, 0.10013679, 0.03021252, 0.04979772, 0.01912116, 0.04010393, 0.05565038, 0.10681516, 0.03409107, 0.05240027, 0.0204948, 0.04139136, 0.05697389, 0.10566375, 0.03083128, 0.04754015, 0.01930556, 0.0392798, 0.0574243, 0.10326792, 0.03120063, 0.05139598, 0.01987292, 0.0393222, 0.05568858, 0.10034282, 0.03110956, 0.04899015, 0.01859112, 0.03845464, 0.05420584, 0.1087219, 0.03396632, 0.05033914, 0.01992185, 0.04074584, 0.05526322, 0.11034324, 0.03146417, 0.04639756, 0.0196493, 0.04196038, 0.05705766, 0.10713428, 0.03158754, 0.05023647, 0.02107925, 0.04380812, 0.06112631, 0.10707791, 0.03237141, 0.04787985, 0.01970002, 0.04010097, 0.05457374, 0.11024857, 0.03564116, 0.04701126, 0.01966223, 0.03909367, 0.05374403, 0.11156993, 0.03265524, 0.04612642, 0.01993975, 0.03992834, 0.05750206, 0.10853072, 0.03227951, 0.05012584, 0.02023325, 0.03917884, 0.05620841, 0.10054968, 0.03126883, 0.04766075, 0.01905031, 0.03798794, 0.05575331, 0.10751402, 0.03637191, 0.0507563, 0.0207724, 0.04122042, 0.05457017, 0.10493783, 0.03292175, 0.04636248, 0.0198596, 0.03901076, 0.05459411, 0.10275773, 0.03293573, 0.05012122, 0.02007631, 0.03809012, 0.0559075, 0.10182628, 0.03393399, 0.04910076, 0.0193977, 0.0382007, 0.05439809, 0.10544635, 0.03835817, 0.05133697, 0.020109, 0.04005035, 0.05325247, 0.10528512, 0.03400262, 0.04679428, 0.0192562, 0.03860873, 0.05136221, 0.09804141, 0.03343958, 0.05245101, 0.02024348, 0.03814215, 0.05456825, 0.09549582, 0.03312203, 0.04888955, 0.01866813, 0.03719793, 0.05393125, 0.10140887, 0.03822563, 0.05197889, 0.01968224, 0.03915213, 0.05550874, 0.10474169, 0.03457736, 0.04754332, 0.01912247, 0.03806112, 0.05653878, 0.10309614, 0.03429978, 0.0532295, 0.01993303, 0.03745304, 0.05802072, 0.10099038, 0.03417787, 0.05221088, 0.01855992, 0.03655276, 0.05522641, 0.10721157, 0.03725523, 0.05245082, 0.02010579, 0.03915547, 0.05549247, 0.10436482, 0.03369655, 0.04853433, 0.01934337, 0.0375843, 0.05729482, 0.10276183, 0.03557424, 0.05243014, 0.01965104, 0.03815188, 0.05903921, 0.1020551, 0.03564462, 0.05255639, 0.01876508, 0.03841671, 0.05987071, 0.10871983, 0.03988237, 0.05396715, 0.0198145, 0.03919799, 0.05881012, 0.10927882, 0.03595195, 0.05016415, 0.01894815, 0.03742476, 0.06136239, 0.10728462, 0.03583346, 0.05490233, 0.02000171, 0.03889773, 0.06105233, 0.10472962, 0.03398477, 0.05182498, 0.01856194, 0.03831172, 0.05885706, 0.10557218, 0.0343375, 0.05293489, 0.01862996, 0.03901297, 0.05994011, 0.10852512, 0.03085849, 0.04874622, 0.01757973, 0.03656409, 0.05726913, 0.09901438, 0.03027072, 0.04889136, 0.0182455, 0.03473684, 0.05538095, 0.09685297, 0.02987511, 0.04711467, 0.01784653, 0.03667737, 0.05626201, 0.10307031, 0.03559419, 0.05094746, 0.01882565, 0.0393823, 0.05534332, 0.1022648, 0.03208446, 0.04809199, 0.01825549, 0.03793585, 0.05564908, 0.09690371, 0.0308236, 0.05057092, 0.01878768, 0.03647658, 0.05671538, 0.0971039, 0.03127025, 0.04961343, 0.01792356, 0.03664295, 0.05602568, 0.1016851, 0.03457953, 0.05190756, 0.01899057, 0.0381269, 0.05566499, 0.10283321, 0.03187893, 0.04877756, 0.01839945, 0.03746838, 0.05671026, 0.10080315, 0.03169539, 0.05411363, 0.01906968, 0.03757498, 0.05685365, 0.09716278, 0.03070734, 0.05182189, 0.01786045, 0.03628377, 0.05506771, 0.09951253, 0.03426296, 0.05415834, 0.01958349, 0.03786897, 0.05536817, 0.09930982, 0.03205772, 0.0499605, 0.01859528, 0.03699314, 0.05617394, 0.09606056, 0.03320071, 0.05582686, 0.0196851, 0.03740026, 0.05661371, 0.09203473, 0.03228116, 0.05257035, 0.01820026, 0.03624228, 0.05359323, 0.09576842, 0.03418262, 0.05276786, 0.01878561, 0.03727447, 0.05294434, 0.09623132, 0.03120329, 0.05016889, 0.01847719, 0.03677629, 0.05374719, 0.0959623, 0.03241615, 0.05511829, 0.01926281, 0.03678799, 0.05358895, 0.09205909, 0.03056466, 0.05239189, 0.01790014, 0.0360004, 0.05228843, 0.09753249, 0.03400543, 0.05506856, 0.01895959, 0.03752952, 0.05106268, 0.09583364, 0.03136007, 0.0512451, 0.01815781, 0.03637968, 0.05196834, 0.0947174, 0.03146624, 0.05621689, 0.01900767, 0.03688943, 0.0529089, 0.09364012, 0.0321101, 0.05391029, 0.0181552, 0.03692453, 0.05363848, 0.09539144, 0.03597436, 0.05544409, 0.01919325, 0.03852569, 0.05169395, 0.09053058, 0.03313941, 0.04985317, 0.01832316, 0.03651383, 0.05050717, 0.08401619, 0.03253909, 0.05086287, 0.01912972, 0.03603476, 0.04792209, 0.07542826, 0.03037047, 0.04796081, 0.01771369, 0.03439136, 0.04557439, 0.07709655, 0.0345279, 0.05122496, 0.01893774, 0.03726255, 0.04652173, 0.08463454, 0.03199717, 0.04883286, 0.01873219, 0.0370195, 0.0501612, 0.08462024, 0.03346986, 0.05398286, 0.01926317, 0.03715558, 0.05211171, 0.08651451, 0.03207401, 0.05030604, 0.01774256, 0.0368328, 0.05237259, 0.08538263, 0.03656962, 0.05159112, 0.01868144, 0.03824462, 0.05096313, 0.08624852, 0.03320045, 0.04699717, 0.01808894, 0.03675101, 0.05003509, 0.08126427, 0.03261029, 0.05168375, 0.01855788, 0.03584108, 0.05066475, 0.08141724, 0.03224033, 0.04876106, 0.01731185, 0.03563777, 0.04998536, 0.0850285, 0.03669878, 0.04938577, 0.01847063, 0.03687818, 0.04979653, 0.08422282, 0.0340152, 0.05049041, 0.01837063, 0.0377595, 0.05365281, 0.09075862, 0.03415199, 0.05381436, 0.01869241, 0.03585962, 0.05233127, 0.09178854, 0.03357683, 0.05217186, 0.01778599, 0.03541462, 0.05198155, 0.09922776, 0.03774557, 0.05486197, 0.01875166, 0.03661671, 0.05250091, 0.10038843, 0.03481394, 0.05122426, 0.01827052, 0.03630333, 0.05454536, 0.09497394, 0.03414597, 0.05565622, 0.01892265, 0.03524045, 0.05416398, 0.09145609, 0.03371954, 0.05270768, 0.01800858, 0.03499343, 0.05305419, 0.09659497, 0.03711734, 0.05541562, 0.01906139, 0.03657601, 0.05273309, 0.09552454, 0.03369012, 0.05123724, 0.01872758, 0.03603878, 0.05327933, 0.09213853, 0.03386514, 0.0564232, 0.01926071, 0.03612062, 0.0540796, 0.09165623, 0.03357976, 0.05376095, 0.01830932, 0.03553621, 0.05236144, 0.09556764, 0.03611889, 0.05408707, 0.01899842, 0.03655495, 0.05172758, 0.09409754, 0.03328849, 0.05041716, 0.01853824, 0.03632355, 0.05346512, 0.09136274, 0.03301457, 0.05451138, 0.01936934, 0.03629702, 0.05415539, 0.09206524, 0.03387556, 0.05332983, 0.01800146, 0.03598358, 0.05306787, 0.09802198, 0.03837268, 0.05492661, 0.01915274, 0.03744344, 0.05314986, 0.09715944, 0.03442125, 0.0509842, 0.01921755, 0.03800289, 0.0535124, 0.09224903, 0.0322018, 0.05452871, 0.01898174, 0.03626982, 0.05093363, 0.08877727, 0.03063958, 0.05065254, 0.01743869, 0.0343933, 0.04938543, 0.09515457, 0.03528959, 0.05579474, 0.01894967, 0.03725839, 0.05257139, 0.09545098, 0.03196989, 0.05318453, 0.01803952, 0.03625268, 0.05326961, 0.087524, 0.03130957, 0.05572109, 0.01860349, 0.03621928, 0.05497714, 0.08716819, 0.031287, 0.05526853, 0.0176786, 0.03574898, 0.05592831, 0.09180274, 0.03638286, 0.06164513, 0.01878301, 0.03801083, 0.05604563, 0.09245758, 0.03267265, 0.05795055, 0.01802163, 0.03696417, 0.05704746, 0.09161595, 0.03298214, 0.06289679, 0.01916198, 0.03684322, 0.055103, 0.08879732, 0.03298927, 0.06125769, 0.01819311, 0.03604877, 0.05508576, 0.09327513, 0.03630795, 0.06145157, 0.01927657, 0.03726057, 0.05571584, 0.09510448, 0.03293243, 0.05767506, 0.01815974, 0.03689445, 0.05851909, 0.09168627, 0.0316494, 0.06017885, 0.0182304, 0.03542666, 0.05517673, 0.08752815, 0.031849, 0.06040376, 0.01759804, 0.03594556, 0.05573426, 0.09392539, 0.03386034, 0.06233456, 0.01881478, 0.03816428, 0.05736148, 0.09477931, 0.03184228, 0.06019249, 0.01825342, 0.03938406, 0.06067964, 0.09466716, 0.03249263, 0.06664765, 0.01939892, 0.04016617, 0.06056999, 0.09131211, 0.03237446, 0.06332176, 0.01812141, 0.03955936, 0.06015838, 0.09838843, 0.03656116, 0.06629775, 0.01983021, 0.04284535, 0.06013216, 0.09722121, 0.03305592, 0.06262493, 0.01889173, 0.04143024, 0.06251531, 0.09634404, 0.03237866, 0.06651527, 0.01918526, 0.04049499, 0.0605999, 0.09273984, 0.03208619, 0.06383953, 0.01799233, 0.03996806, 0.06028269, 0.09731137, 0.03553079, 0.0663619, 0.01894039, 0.04119142, 0.06022554, 0.09728247, 0.03213988, 0.06121298, 0.01847323, 0.04089643, 0.0620709, 0.0954209, 0.03213827, 0.06823856, 0.01933932, 0.04141476, 0.06267818, 0.09290978, 0.03219186, 0.06609141, 0.01860548, 0.04164989, 0.06185877, 0.09863248, 0.03549372, 0.06815372, 0.01950436, 0.04351288, 0.06030558, 0.09694097, 0.03242958, 0.06336927, 0.01894127, 0.04314321, 0.06260155, 0.09307938, 0.03192877, 0.06760389, 0.0197015, 0.04260756, 0.06160603, 0.09142505, 0.03219128, 0.06460043, 0.01858981, 0.04251071, 0.06154944, 0.09793587, 0.0369517, 0.06882588, 0.01959153, 0.0437641, 0.06253596, 0.09846537, 0.0326618, 0.06253118, 0.01922703, 0.04172268, 0.06129657, 0.09268232, 0.03202198, 0.06355492, 0.02016324, 0.04021344, 0.06239385, 0.0887145, 0.03179537, 0.0606809, 0.0187565, 0.04068881, 0.06027966, 0.09302898, 0.03548443, 0.06320424, 0.01986681, 0.03996214, 0.06015779, 0.09476171, 0.03306142, 0.05976612, 0.01944742, 0.03995916, 0.06079394, 0.09298233, 0.03240724, 0.06446797, 0.02049454, 0.0400151, 0.06142627, 0.09510379, 0.0333874, 0.06595724, 0.01939381, 0.04101059, 0.05875017, 0.10052341, 0.03735334, 0.06738868, 0.02015859, 0.04246086, 0.05869842, 0.09850541, 0.03234672, 0.0617856, 0.01967038, 0.04278796, 0.06070168, 0.0973274, 0.0335276, 0.07076024, 0.02117119, 0.04673356, 0.06664018, 0.09763873, 0.03455206, 0.07023481, 0.01985789, 0.04447464, 0.06633352, 0.10361649, 0.03959459, 0.07131346, 0.02004991, 0.04577745, 0.06187822, 0.10884928, 0.03609332, 0.06279073, 0.01867055, 0.04565306, 0.06247122, 0.10714713, 0.03537224, 0.07155062, 0.02001132, 0.03938477, 0.05482627, 0.10372094, 0.0336372, 0.06614639, 0.0188756, 0.04900692, 0.06709844, 0.11026761, 0.04030832, 0.07582171, 0.02436768, 0.04957523, 0.06333573, 0.10730501, 0.03626535, 0.07065171, 0.02382785, 0.05165545, 0.06862123, 0.10486918, 0.03553761, 0.07759818, 0.02492331, 0.04907134, 0.0680551, 0.10454105, 0.03697927, 0.07544682, 0.02369011, 0.04935435, 0.06839621, 0.10962103, 0.0405209, 0.07588634, 0.02577132, 0.05375044, 0.07040393, 0.11384293, 0.0373854, 0.07322117, 0.02446408, 0.04997916, 0.06869766, 0.1086198, 0.03805592, 0.07888122, 0.02536071, 0.04854429, 0.06823889, 0.10271278, 0.03690661, 0.07028559, 0.02333706, 0.04743997, 0.06325177, 0.10398784, 0.04018644, 0.07356925, 0.02411621, 0.0489895, 0.05758532, 0.09963901, 0.03606367, 0.06704964, 0.02319601, 0.04683386, 0.06104289, 0.09875675, 0.03619716, 0.07401993, 0.02425287, 0.04575606, 0.06034854, 0.09586731, 0.0353941, 0.06950522, 0.02277712, 0.04548924, 0.06014978, 0.10041724, 0.03860943, 0.07197731, 0.02339044, 0.04570383, 0.06057807, 0.10088489, 0.03500517, 0.06624147, 0.02235802, 0.04612449, 0.06130678, 0.09733483, 0.03472325, 0.07228526, 0.0229966, 0.04503739, 0.06268832, 0.09672592, 0.03525182, 0.07102001, 0.02270353, 0.04791123, 0.06425858, 0.10409171, 0.03984834, 0.07386454, 0.02375676, 0.04925045, 0.06411691, 0.10479061, 0.03595988, 0.06801279, 0.02274519, 0.04705574, 0.06438037, 0.10170173, 0.03527789, 0.07284705, 0.02354866, 0.04614881, 0.06576049, 0.09971702, 0.03524708, 0.07089961, 0.02239324, 0.04587024, 0.06646611, 0.10564864, 0.03879128, 0.07300838, 0.02348614, 0.04767297, 0.06565323, 0.1065685, 0.03674526, 0.06773519, 0.02257977, 0.04741909, 0.06660867, 0.10415289, 0.03612636, 0.07383439, 0.02374715, 0.04628907, 0.06691293, 0.10177574, 0.03586967, 0.07255808, 0.02281032, 0.04675592, 0.07015984, 0.11123206, 0.04155293, 0.07673264, 0.02397975, 0.04736985, 0.06761392, 0.10773154, 0.03637854, 0.06898995, 0.02294051, 0.04578088, 0.06771468, 0.10248414, 0.0353937, 0.07474673, 0.02368032, 0.04526725, 0.06738655, 0.10033429, 0.03552762, 0.0718978, 0.02272751, 0.04572948, 0.06711278, 0.10795764, 0.03924553, 0.07532049, 0.02367888, 0.04760254, 0.06754088, 0.107786, 0.03564515, 0.06946462, 0.02277032, 0.04612674, 0.067856, 0.10482219, 0.03566156, 0.07658885, 0.02355055, 0.04550001, 0.06693646, 0.10182426, 0.03480137, 0.07170048, 0.02230927, 0.04485548, 0.06585091, 0.10588739, 0.03838155, 0.07297508, 0.02319344, 0.04609955, 0.06332356, 0.1052911, 0.03388692, 0.06890865, 0.02200881, 0.04421351, 0.06283842, 0.10214961, 0.0342337, 0.07681619, 0.0228148, 0.04539479, 0.06633866, 0.10307979, 0.03630647, 0.07652324, 0.02217195, 0.04428367, 0.06655909, 0.10780775, 0.04077803, 0.08010405, 0.02263699, 0.04317418, 0.0633833, 0.10600533, 0.03671366, 0.07376753, 0.02179906, 0.04233485, 0.06287748, 0.10045756, 0.03600578, 0.0786916, 0.02283813, 0.0439627, 0.06437065, 0.09863574, 0.03672741, 0.07712898, 0.02154236, 0.04242889, 0.05885558, 0.10188603, 0.03928606, 0.07678653, 0.02239276, 0.04370118, 0.05870471, 0.1027459, 0.03604209, 0.07079146, 0.02179994, 0.04465999, 0.06192623, 0.09942837, 0.03516338, 0.07513652, 0.02290303, 0.04410876, 0.06316837, 0.09855501, 0.03617419, 0.07276259, 0.02182063, 0.04458281, 0.06341566, 0.1033648, 0.04036083, 0.0760792, 0.02275982, 0.04556617, 0.06277532, 0.10372388, 0.03656219, 0.07123519, 0.02153096, 0.04484235, 0.0634845, 0.10135672, 0.03556314, 0.07696205, 0.02259999, 0.04454371, 0.06472524, 0.10058291, 0.03607284, 0.07492857, 0.02158011, 0.04465238, 0.06375204, 0.10564796, 0.0402762, 0.07798725, 0.02281386, 0.04610473, 0.06261193, 0.10438795, 0.03638437, 0.07125662, 0.02189593, 0.04472477, 0.06306202, 0.0998142, 0.03582785, 0.07721099, 0.02282281, 0.04425794, 0.06397237, 0.0988864, 0.03571755, 0.07339586, 0.02157302, 0.04267977, 0.0624979, 0.10180935, 0.04017552, 0.07535199, 0.0221068, 0.04272953, 0.06090254, 0.10105325, 0.0364333, 0.06975377, 0.02150543, 0.04142316, 0.06149305, 0.09797338, 0.0356913, 0.07580127, 0.0221715, 0.04235519, 0.06308541, 0.09614171, 0.03666334, 0.07510222, 0.02127062, 0.04203334, 0.06305435, 0.10135962, 0.04100844, 0.07844513, 0.0223214, 0.04327695, 0.06140698, 0.099337, 0.03643022, 0.07039908, 0.0214296, 0.04238224, 0.06226237, 0.09652868, 0.03603412, 0.0769294, 0.0222806, 0.04098177, 0.06067773, 0.09408456, 0.0361836, 0.07217646, 0.02091291, 0.04050725, 0.05961268, 0.09951539, 0.04040876, 0.07518966, 0.02193665, 0.04182434, 0.05896188, 0.09892594, 0.03604986, 0.06980541, 0.02085504, 0.0410286, 0.05930688, 0.09509192, 0.03606661, 0.07610752, 0.02162105, 0.03989591, 0.0606154, 0.09274808, 0.03561763, 0.07208024, 0.02059122, 0.0391292, 0.05885028, 0.0974902, 0.03869143, 0.07230023, 0.02094844, 0.03959619, 0.05776332, 0.09564248, 0.03524167, 0.06706908, 0.0200942, 0.0383783, 0.05752961, 0.09245222, 0.03486335, 0.07133415, 0.02083678, 0.03820588, 0.05790257, 0.0902002, 0.03420542, 0.06822155, 0.01979044, 0.03688256, 0.05744975, 0.09541534, 0.03874939, 0.07041418, 0.02071549, 0.03874517, 0.05668959, 0.09437609, 0.03455495, 0.06550071, 0.01991066, 0.03916783, 0.0567189, 0.09021535, 0.03404934, 0.07275481, 0.02064642, 0.03825078, 0.05770874, 0.08902685, 0.03384573, 0.07031316, 0.01938508, 0.03765678, 0.05723407, 0.0933255, 0.03772541, 0.06935966, 0.02018198, 0.03882048, 0.05663896, 0.09262632, 0.03432338, 0.0644474, 0.01938042, 0.03841789, 0.05698014, 0.08912688, 0.03417921, 0.06938527, 0.01990451, 0.03775088, 0.05668299, 0.0869785, 0.03401603, 0.06644439, 0.01901688, 0.0364084, 0.05586113, 0.09295186, 0.037937, 0.0695619, 0.02021329, 0.03865166, 0.0561006, 0.09402923, 0.03520866, 0.06449518, 0.01934716, 0.03716743, 0.05730855, 0.09118304, 0.03454922, 0.07038813, 0.02020521, 0.03704793, 0.05714219, 0.08813451, 0.03469764, 0.06683166, 0.01948668, 0.03685198, 0.05687438, 0.09248821, 0.03852622, 0.07028846, 0.02072491, 0.0385714, 0.0563352, 0.09267975, 0.03498527, 0.06434178, 0.01973974, 0.03795116, 0.05764551, 0.09010308, 0.03479434, 0.07121127, 0.02055969, 0.03836382, 0.05785329, 0.08870297, 0.03501743, 0.06943732, 0.01921984, 0.03733782, 0.05697154, 0.0931183, 0.03926796, 0.07159554, 0.0200769, 0.03842701, 0.05615202, 0.09136923, 0.03529293, 0.06512206, 0.01929221, 0.03649726, 0.05648489, 0.08849255, 0.03474566, 0.07298237, 0.0202859, 0.03806799, 0.05714932, 0.08891939, 0.03536993, 0.07000859, 0.01911926, 0.03711605, 0.05611727, 0.09129108, 0.0396166, 0.06798393, 0.0195236, 0.03568132, 0.05393282, 0.08864856, 0.03533582, 0.06288886, 0.01862684, 0.03667939, 0.05644283, 0.08749285, 0.03489017, 0.0692316, 0.01926248, 0.03684453, 0.05625351, 0.08656236, 0.0351848, 0.06581104, 0.01826347, 0.03653288, 0.05528305, 0.09048632, 0.03903582, 0.07091207, 0.01915959, 0.03775665, 0.05480926, 0.09142649, 0.03588933, 0.06591172, 0.01894096, 0.03784577, 0.05644311, 0.08916081, 0.036013, 0.07157409, 0.01947898, 0.03689564, 0.05689048, 0.08577366, 0.03501063, 0.0687325, 0.01829414, 0.03601501, 0.05532467, 0.08996574, 0.03938001, 0.07140142, 0.0193068, 0.03831178, 0.05607182, 0.0877699, 0.03531172, 0.06581687, 0.01885759, 0.03785896, 0.05631394, 0.08649977, 0.03533763, 0.07178409, 0.01977945, 0.03736168, 0.05520108, 0.08438979, 0.03471549, 0.0688087, 0.01835205, 0.03634552, 0.05466836, 0.08798734, 0.03884237, 0.06980688, 0.01943441, 0.03802152, 0.05472624, 0.0882187, 0.03530221, 0.0658006, 0.01890123, 0.03735294, 0.05504682, 0.08548427, 0.03482184, 0.07034812, 0.01965562, 0.03696336, 0.0556068, 0.08382533, 0.03534644, 0.06720072, 0.0185926, 0.03700057, 0.0541517, 0.08714871, 0.03843674, 0.06836474, 0.0195158, 0.03750047, 0.05370079, 0.08699751, 0.035635, 0.06399908, 0.01889972, 0.03555844, 0.04946131, 0.08226698, 0.03457906, 0.06676213, 0.01976765, 0.03502391, 0.05080618, 0.08063959, 0.03404186, 0.06432837, 0.01883333, 0.03463247, 0.04990422, 0.08245638, 0.03861832, 0.06925856, 0.01986195, 0.03722416, 0.0519251, 0.08200736, 0.03480087, 0.06486973, 0.01923409, 0.03628396, 0.0536586, 0.07944334, 0.03519495, 0.07103731, 0.02035436, 0.03635376, 0.05405298, 0.08262575, 0.03485099, 0.06858949, 0.01947393, 0.03685067, 0.05434744, 0.08816106, 0.03895622, 0.07149576, 0.02068436, 0.03789109, 0.05494455, 0.08575942, 0.03483648, 0.06560349, 0.01989692, 0.03669715, 0.05529035, 0.08337324, 0.0350202, 0.07098475, 0.02051937, 0.03661584, 0.05255923, 0.080702, 0.03450835, 0.06728258, 0.01911569, 0.03401242, 0.05100957, 0.0837621, 0.0381386, 0.06887006, 0.02021503, 0.03605277, 0.05223258, 0.08438419, 0.03519878, 0.06434914, 0.01957286, 0.03590571, 0.05421029, 0.08559304, 0.03618169, 0.07130596, 0.02057335, 0.03686638, 0.05549137, 0.08452564, 0.035026, 0.06551638, 0.01836137, 0.03338097, 0.05203634, 0.0853664, 0.03790324, 0.06752361, 0.01944621, 0.03439623, 0.04953757, 0.08336396, 0.03472658, 0.06020624, 0.01803171, 0.03132882, 0.04804046, 0.08185601, 0.03501621, 0.06695309, 0.01879554, 0.03169178, 0.04848317, 0.08079317, 0.03499567, 0.06439082, 0.01786464, 0.03134894, 0.04640441, 0.08515475, 0.03876602, 0.06582061, 0.01906563, 0.03287065, 0.04640773, 0.08417501, 0.03467319, 0.06049235, 0.01803091, 0.03166713, 0.04667433, 0.08107752, 0.03473861, 0.06375118, 0.0184217, 0.03180834, 0.04724991, 0.07943937, 0.03443613, 0.06008132, 0.01727744, 0.03104455, 0.04787957, 0.08391985, 0.0386913, 0.06275274, 0.01859014, 0.03218789, 0.04661267, 0.08245192, 0.03454666, 0.05811513, 0.01774921, 0.03076383, 0.04612324, 0.07951866, 0.03388897, 0.06200038, 0.01826615, 0.03079635, 0.04619842, 0.07707752, 0.03373449, 0.05791234, 0.01698237, 0.02941891, 0.04469268, 0.08137528, 0.03786019, 0.06018034, 0.01806008, 0.03093474, 0.04469343, 0.08078814, 0.03406267, 0.05482694, 0.01751305, 0.03011904, 0.04439903, 0.07901308, 0.03413602, 0.05954047, 0.01810847, 0.03015496, 0.04496691, 0.07786215, 0.03431169, 0.05625887, 0.01713994, 0.02930192, 0.04412753, 0.08262344, 0.03853178, 0.05837519, 0.01810726, 0.03061123, 0.04272906, 0.08205502, 0.03471587, 0.05343658, 0.01707052, 0.02912358, 0.04297887, 0.07740518, 0.03403782, 0.05840686, 0.01798066, 0.02968757, 0.04317726, 0.07636896, 0.03349285, 0.05531404, 0.01664182, 0.028698, 0.04265385, 0.08054498, 0.03729016, 0.05681176, 0.01754628, 0.02955106, 0.04278457, 0.07998671, 0.03338451, 0.05228376, 0.01684848, 0.02856862, 0.04263581, 0.07593557, 0.03340053, 0.05708475, 0.01760353, 0.02875493, 0.04356798, 0.07538367, 0.03345524, 0.05482547, 0.0163028, 0.02801682, 0.04244579, 0.0771708, 0.03638421, 0.05645769, 0.01724829, 0.02929984, 0.04250648, 0.07656066, 0.03352448, 0.05181522, 0.01620835, 0.02790082, 0.04160429, 0.06590253, 0.0306842, 0.05350098, 0.01631458, 0.02698005, 0.04131092, 0.06463374, 0.03077181, 0.05154565, 0.01530541, 0.0258693, 0.03965688, 0.06867448, 0.03382061, 0.05163655, 0.01591947, 0.02743101, 0.04123877, 0.06899681, 0.03074777, 0.04652233, 0.01534797, 0.02655812, 0.03951005, 0.06631315, 0.0301219, 0.05061113, 0.01609619, 0.02691171, 0.03854251, 0.06604204, 0.03030897, 0.04782806, 0.01501236, 0.02599335, 0.03819957, 0.07037565, 0.03374857, 0.04983869, 0.01582519, 0.02734087, 0.03846217, 0.07139214, 0.03057876, 0.04641979, 0.01517617, 0.02657437, 0.03871282, 0.06828927, 0.03029406, 0.05054464, 0.01591427, 0.02709728, 0.03965745, 0.07004924, 0.03081877, 0.04753367, 0.01465422, 0.02585083, 0.03833712, 0.07157576, 0.03403917, 0.04902524, 0.01559472, 0.02728213, 0.03905716, 0.07298739, 0.03142973, 0.04644074, 0.01526787, 0.02688494, 0.03905989, 0.07044823, 0.03083591, 0.05083444, 0.01575997, 0.02674231, 0.03972008, 0.06951998, 0.03102355, 0.04737398, 0.01489356, 0.02621595, 0.037763, 0.07210556, 0.03471054, 0.0488079, 0.015716, 0.02756312, 0.03779275, 0.07154728, 0.03089077, 0.0446795, 0.01513485, 0.02625545, 0.03812477, 0.06978722, 0.03041205, 0.04847156, 0.01600892, 0.02679249, 0.038965, 0.0690593, 0.03047857, 0.04601612, 0.01500017, 0.02597296, 0.03921394, 0.07493015, 0.0349503, 0.04859802, 0.01600505, 0.02709482, 0.03793652, 0.07209609, 0.03048421, 0.04411865, 0.0152371, 0.0269158, 0.03934786, 0.06915089, 0.0315058, 0.04973727, 0.01621978, 0.02660466, 0.04009004, 0.06802238, 0.03144576, 0.04666592, 0.01507041, 0.02595865, 0.03915393, 0.07366427, 0.03549882, 0.04914764, 0.01606185, 0.0274671, 0.03870651, 0.07156439, 0.03134689, 0.04450943, 0.0152077, 0.02641134, 0.03923069, 0.07010411, 0.03139974, 0.04999497, 0.01610249, 0.02693837, 0.04035777, 0.06766998, 0.03139417, 0.04754052, 0.01499379, 0.02604078, 0.0390462, 0.0706981, 0.03492815, 0.049587, 0.01562571, 0.02677541, 0.03783542, 0.06919811, 0.03127646, 0.04491816, 0.01500085, 0.02601978, 0.03792354, 0.06666472, 0.03071399, 0.04864815, 0.01556671, 0.02637914, 0.03867522, 0.06650043, 0.03055539, 0.04621984, 0.0145658, 0.0261244, 0.03898409, 0.07023019, 0.03478022, 0.04866876, 0.01538895, 0.02819025, 0.04067593, 0.07657248, 0.03223403, 0.04572646, 0.01511907, 0.02622481, 0.03909921, 0.07247922, 0.03198709, 0.05001779, 0.0156165, 0.02670963, 0.04007703, 0.0721619, 0.03236933, 0.04855143, 0.01512611, 0.02642982, 0.04149176, 0.07699854, 0.03682368, 0.0496184, 0.01594088, 0.0271728, 0.04082046, 0.07603595, 0.0328126, 0.04401419, 0.0154832, 0.02635034, 0.04117136, 0.07273269, 0.03195472, 0.04651045, 0.01539722, 0.02602112, 0.0398614, 0.06944134, 0.0301223, 0.04044311, 0.01377535, 0.02435594, 0.03814339, 0.07369244, 0.03137201, 0.04032642, 0.01480779, 0.02399052, 0.03657233, 0.06718384, 0.02716085, 0.03565994, 0.01417527, 0.02353577, 0.03630307, 0.0645719, 0.02599036, 0.03848856, 0.01467315, 0.02399332, 0.03700776, 0.06234263, 0.0256607, 0.03909614, 0.01427344, 0.0234699, 0.03696759, 0.06545564, 0.02844216, 0.041457, 0.01516013, 0.02482934, 0.03832263, 0.06459969, 0.02497718, 0.03746269, 0.01448594, 0.0242172, 0.03954054, 0.06334653, 0.02499718, 0.04252094, 0.01538074, 0.0247693, 0.03947185, 0.0634594, 0.02491443, 0.03977998, 0.01478173, 0.0238682, 0.03841369, 0.06763703, 0.02845263, 0.04287343, 0.01592216, 0.02553663, 0.03900698, 0.06852061, 0.02705931, 0.03992684, 0.0154476, 0.02546453, 0.03998292, 0.06822697, 0.02870662, 0.04437766, 0.01606715, 0.02605787, 0.04092292, 0.0652444, 0.02666688, 0.04112558, 0.01498056, 0.02487877, 0.039195, 0.07067144, 0.02980567, 0.04390344, 0.01580772, 0.02577969, 0.03908763, 0.07009656, 0.02766517, 0.04054438, 0.01530485, 0.0253022, 0.0403403, 0.06929162, 0.02793755, 0.04539813, 0.01570309, 0.02497451, 0.04098751, 0.06809203, 0.02779122, 0.04130524, 0.01485088, 0.02401461, 0.04154473, 0.07161681, 0.03181313, 0.04492696, 0.01584117, 0.02472913, 0.03961982, 0.06869143, 0.02832185, 0.04163025, 0.0150929, 0.02459434, 0.04041323, 0.06677768, 0.02871974, 0.04691644, 0.01590635, 0.02510663, 0.04007905, 0.06396018, 0.02845054, 0.04426501, 0.01517762, 0.02511858, 0.0411812, 0.06943884, 0.03218535, 0.04653035, 0.01607689, 0.02667375, 0.04133843, 0.07014292, 0.02898001, 0.04275078, 0.0156359, 0.02617889, 0.04134076, 0.06700437, 0.02849247, 0.04659142, 0.01646808, 0.02578059, 0.04198218, 0.06738547, 0.02867439, 0.0448468, 0.01525963, 0.02529807, 0.04083582, 0.06938914, 0.03185284, 0.04673554, 0.01589562, 0.02649217, 0.040737, 0.06910419, 0.02872129, 0.04353398, 0.01535752, 0.02585252, 0.04145403, 0.0659565, 0.02805446, 0.04581834, 0.01572214, 0.02573645, 0.04155978, 0.06552709, 0.02885218, 0.04579997, 0.01522485, 0.02577048, 0.04155954, 0.06828685, 0.03108716, 0.04572902, 0.01582319, 0.02676359, 0.04137143, 0.06783544, 0.02826894, 0.04126001, 0.01507856, 0.02564776, 0.04144261, 0.0616194, 0.02706823, 0.04288689, 0.01579209, 0.0256373, 0.04276659, 0.06495982, 0.02766092, 0.0429205, 0.0147522, 0.02471578, 0.04169126, 0.06850315, 0.03075932, 0.04410131, 0.01542054, 0.02574179, 0.04089013, 0.06746046, 0.0274543, 0.04092154, 0.0149142, 0.02576547, 0.04133704, 0.06487795, 0.02767314, 0.04389181, 0.01550363, 0.02605877, 0.04114515, 0.06580647, 0.02709981, 0.04147618, 0.01455334, 0.02518103, 0.04096308, 0.06969222, 0.03069876, 0.04481578, 0.01525971, 0.02638888, 0.03971037, 0.06910854, 0.02751016, 0.03977431, 0.01459551, 0.02650101, 0.04275659, 0.06932048, 0.02787168, 0.0451433, 0.01553577, 0.02661467, 0.04326842, 0.06635021, 0.02807847, 0.04340045, 0.01447663, 0.02569818, 0.04133983, 0.06838225, 0.03079567, 0.04239083, 0.01530965, 0.02569559, 0.03897282, 0.06496125, 0.02623283, 0.03713299, 0.01426366, 0.02407898, 0.03937957, 0.06302336, 0.02585323, 0.04015264, 0.01547547, 0.02389637, 0.04081861, 0.06544506, 0.02600744, 0.03885779, 0.01507826, 0.02425322, 0.04046013, 0.06989628, 0.03000016, 0.04185443, 0.01608962, 0.02558334, 0.03962133, 0.06672662, 0.02683639, 0.03782661, 0.01558446, 0.02525059, 0.03885854, 0.06486643, 0.02688811, 0.04304817, 0.01688083, 0.02610246, 0.03985443, 0.06376394, 0.02683262, 0.0422875, 0.01597294, 0.02514748, 0.03882765, 0.06818327, 0.03031232, 0.04295899, 0.01724393, 0.02586514, 0.03926053, 0.06811684, 0.02747221, 0.0400276, 0.0161105, 0.02494018, 0.04001656, 0.06572557, 0.02732687, 0.04496804, 0.01699627, 0.02539969, 0.04041918, 0.06381269, 0.02720062, 0.04322527, 0.016305, 0.02474553, 0.03930229, 0.06691346, 0.03010813, 0.04454916, 0.01687882, 0.02589827, 0.03834479, 0.06592999, 0.02699154, 0.03906847, 0.01593472, 0.02468342, 0.0379563, 0.06280894, 0.02695398, 0.04177538, 0.01605338, 0.02489848, 0.03767728, 0.06223579, 0.02687447, 0.03808537, 0.01477612, 0.02423882, 0.03663858, 0.06491142, 0.02896031, 0.0346438, 0.01485206, 0.02433896, 0.03604951, 0.06353749, 0.02622881, 0.032913, 0.01482373, 0.02352442, 0.03697599, 0.06202278, 0.0259886, 0.03763225, 0.01557105, 0.02355539, 0.03661424, 0.06114695, 0.02584767, 0.03436293, 0.01428896, 0.0234152, 0.03643321, 0.06310319, 0.02785678, 0.03589517, 0.01443801, 0.02410035, 0.03517383, 0.06179919, 0.02503331, 0.03165547, 0.01374966, 0.02381204, 0.03621517, 0.05920142, 0.02487819, 0.03406066, 0.01447632, 0.02448684, 0.03638602, 0.05964427, 0.02507758, 0.0326914, 0.01351121, 0.02438827, 0.03700414, 0.06336331, 0.02761706, 0.03426144, 0.01446909, 0.02478334, 0.03553725, 0.06311749, 0.02484048, 0.03092172, 0.01371143, 0.02445035, 0.03575497, 0.05864198, 0.02445006, 0.0329992, 0.0142904, 0.02477002, 0.03653218, 0.05842127, 0.02459177, 0.03161192, 0.01334249, 0.02389076, 0.03604767, 0.06124663, 0.02705662, 0.03165527, 0.01403823, 0.02466468, 0.03611856, 0.05977116, 0.02427399, 0.02884025, 0.01381254, 0.02414844, 0.03646808, 0.05729531, 0.02396293, 0.03146879, 0.01449408, 0.0242447, 0.03668804, 0.05519538, 0.02385449, 0.02911328, 0.01357171, 0.02372492, 0.03647779, 0.05912106, 0.02666409, 0.03106993, 0.01442247, 0.0248759, 0.03735529, 0.06039399, 0.02450592, 0.02908001, 0.0137471, 0.02453971, 0.03710813, 0.05732213, 0.02431527, 0.03149195, 0.01416094, 0.02437804, 0.03760177, 0.05647865, 0.02422033, 0.02904348, 0.01368908, 0.02371058, 0.03571099, 0.05749255, 0.0264637, 0.03000172, 0.01446962, 0.02420676, 0.03505534, 0.05559458, 0.02345272, 0.0266969, 0.01373069, 0.02372135, 0.03476816, 0.054195, 0.02341873, 0.02955341, 0.01427775, 0.02389191, 0.03495609, 0.05171373, 0.02311097, 0.02791239, 0.01324165, 0.02346589, 0.03451231, 0.05646627, 0.02562379, 0.02893155, 0.01400416, 0.02395684, 0.03431614, 0.05570047, 0.02329015, 0.02646257, 0.01354146, 0.0233249, 0.03443369, 0.05471567, 0.02314273, 0.02894807, 0.01439913, 0.02371041, 0.03476304, 0.05373123, 0.02316003, 0.02689094, 0.01344483, 0.02285631, 0.03402889, 0.0567143, 0.02578291, 0.0281115, 0.01400371, 0.02374344, 0.03391006, 0.05572465, 0.02314716, 0.02540897, 0.01371386, 0.02355566, 0.03444429, 0.0545232, 0.02292317, 0.02798437, 0.01425659, 0.02374493, 0.0346562, 0.05292537, 0.02280388, 0.02672466, 0.01352143, 0.02278563, 0.03452674, 0.05697763, 0.02562955, 0.02772874, 0.01404309, 0.02373954, 0.03464215, 0.05866336, 0.02307404, 0.02550729, 0.01355735, 0.02279332, 0.03511444, 0.0553547, 0.02303265, 0.02811803, 0.01433254, 0.02336371, 0.0348355, 0.05310519, 0.02279498, 0.0262211, 0.01339452, 0.02281181, 0.03415762, 0.05502569, 0.02520832, 0.02739817, 0.01430354, 0.02387632, 0.03442745, 0.05533699, 0.02293452, 0.02504146, 0.01365606, 0.02330577, 0.03455215, 0.05468066, 0.02286851, 0.02786362, 0.01454087, 0.02359411, 0.0345906, 0.05024291, 0.02242398, 0.02528539, 0.0131105, 0.02225764, 0.03369695, 0.05230829, 0.02484961, 0.02616726, 0.01370772, 0.02285213, 0.0333798, 0.04969358, 0.02253205, 0.02419451, 0.01308503, 0.02219319, 0.03339341, 0.04608968, 0.02253325, 0.02639809, 0.01360567, 0.0222244, 0.0337185, 0.04664779, 0.02244937, 0.0247342, 0.01252853, 0.02153215, 0.03303177, 0.04908165, 0.02516953, 0.02641812, 0.01372867, 0.0228566, 0.03299819, 0.04817051, 0.02268385, 0.02403936, 0.01285539, 0.02264375, 0.03291003, 0.04557657, 0.02266136, 0.02652127, 0.01355465, 0.02290169, 0.03449933, 0.04616716, 0.02252919, 0.02402444, 0.01238682, 0.02184916, 0.03244054, 0.04881562, 0.02562742, 0.02600102, 0.01384294, 0.02403661, 0.03348468, 0.05160982, 0.02315967, 0.02480469, 0.01407594, 0.02398534, 0.03482175, 0.05042335, 0.0231913, 0.02678837, 0.01440149, 0.02452536, 0.03521278, 0.04898253, 0.02224602, 0.02475785, 0.01367744, 0.02283306, 0.03476555, 0.05027542, 0.02520398, 0.02727313, 0.01493109, 0.02547819, 0.03380729, 0.05345698, 0.02367823, 0.02477583, 0.01377307, 0.02512876, 0.03507077, 0.05827973, 0.02474369, 0.028137, 0.01538628, 0.02646208, 0.0352713, 0.05728085, 0.02459688, 0.02632479, 0.01409442, 0.02510057, 0.03500437, 0.06109583, 0.02758008, 0.02775557, 0.01525202, 0.02638056, 0.03479343, 0.06096253, 0.025083, 0.0257488, 0.01457285, 0.02582519, 0.03523133, 0.05901429, 0.02487612, 0.02841217, 0.01526366, 0.02614533, 0.03536355, 0.05797613, 0.02477887, 0.02669725, 0.01435869, 0.02566516, 0.03505112, 0.06083257, 0.02747409, 0.02729275, 0.01519119, 0.02663608, 0.035282, 0.06078296, 0.02504816, 0.02555333, 0.01449499, 0.02621637, 0.03542691, 0.05886898, 0.02486429, 0.02836425, 0.01506125, 0.02613019, 0.03545689, 0.05713841, 0.02467739, 0.02628348, 0.01394751, 0.02549256, 0.0350968, 0.06185834, 0.02757227, 0.02770426, 0.01505584, 0.02716879, 0.0351318, 0.06250782, 0.02506346, 0.0259616, 0.01416038, 0.02650503, 0.03469135, 0.05799209, 0.02441131, 0.02805216, 0.01442969, 0.02647589, 0.03536646, 0.05773548, 0.02462734, 0.02666088, 0.01379909, 0.02564053, 0.03491278, 0.06198388, 0.02767174, 0.02798676, 0.01477158, 0.02687788, 0.03549194, 0.06228361, 0.02527631, 0.02617405, 0.01414883, 0.02617258, 0.03562899, 0.06052747, 0.02527534, 0.02895481, 0.0146623, 0.02519726, 0.03562239, 0.05828219, 0.02517119, 0.02723836, 0.01376451, 0.02477521, 0.03465031, 0.05895119, 0.02805252, 0.02920052, 0.01451935, 0.02604506, 0.03488512, 0.06081169, 0.02584865, 0.02640921, 0.01456107, 0.02551306, 0.03530841, 0.05770293, 0.02499539, 0.02904803, 0.01527871, 0.02523226, 0.03547901, 0.05506304, 0.02505667, 0.02716778, 0.01420044, 0.02468971, 0.03561392, 0.05943093, 0.02788517, 0.02859954, 0.01463366, 0.02531543, 0.03570514, 0.05999532, 0.02548421, 0.02666622, 0.01426863, 0.02527522, 0.03559797, 0.05717134, 0.02547938, 0.02986972, 0.01489197, 0.02510972, 0.03530125, 0.05524401, 0.02513685, 0.02751054, 0.01390735, 0.02470974, 0.03494141, 0.05936072, 0.02854333, 0.02974909, 0.01467028, 0.02528794, 0.03395664, 0.05857944, 0.02556909, 0.0260761, 0.01386544, 0.02495224, 0.03499313, 0.0573245, 0.02545109, 0.02852792, 0.01456224, 0.02491696, 0.03486374, 0.05259465, 0.02491797, 0.02712579, 0.0136763, 0.02489229, 0.03563549, 0.06065487, 0.02838988, 0.02767192, 0.0143862, 0.02533315, 0.03395393, 0.06088481, 0.02613676, 0.0264961, 0.01396004, 0.0255799, 0.03468547, 0.05544977, 0.02550356, 0.02931041, 0.0141852, 0.02518581, 0.03503382, 0.05580075, 0.0251315, 0.0271494, 0.0135823, 0.02490767, 0.03543748, 0.05886856, 0.02785631, 0.02804601, 0.01427757, 0.02524976, 0.0346186, 0.05675982, 0.0250464, 0.02620627, 0.01389982, 0.025619, 0.03539171, 0.0555397, 0.02503509, 0.02925401, 0.01467676, 0.0264314, 0.03514141, 0.05276543, 0.02489713, 0.0270177, 0.01312269, 0.02491961, 0.03466688, 0.05553992, 0.027039, 0.02748468, 0.0139473, 0.02626614, 0.03500077, 0.05842939, 0.02501539, 0.0258013, 0.01377869, 0.02614828, 0.03547957, 0.05358358, 0.02403472, 0.02807708, 0.01359757, 0.02505425, 0.03554717, 0.05160102, 0.0241816, 0.02666813, 0.01319798, 0.02571338, 0.03453996, 0.05749413, 0.02732444, 0.02813688, 0.01417211, 0.02570266, 0.03417936, 0.05465502, 0.02420479, 0.02474212, 0.01311457, 0.02699169, 0.03694032, 0.05999483, 0.02520124, 0.02926835, 0.01447393, 0.02870834, 0.03798596, 0.06034603, 0.02549411, 0.02819642, 0.01374664, 0.0285529, 0.03712094, 0.06220223, 0.02781319, 0.02901641, 0.01382766, 0.02734494, 0.03651916, 0.05712816, 0.02485123, 0.0265135, 0.0138194, 0.02668302, 0.0363671, 0.05762912, 0.02548533, 0.0302864, 0.01482097, 0.02962597, 0.03865161, 0.05552908, 0.0245021, 0.02881944, 0.01385694, 0.02925777, 0.03793333, 0.06331165, 0.02877431, 0.03026073, 0.01486957, 0.03038869, 0.03861473, 0.06408176, 0.02614738, 0.02800262, 0.0142308, 0.02989892, 0.03840789, 0.06144435, 0.02582532, 0.03106079, 0.01503265, 0.02971575, 0.03834942, 0.05969451, 0.02591866, 0.02950412, 0.01424025, 0.02879342, 0.03747765, 0.06408254, 0.02872187, 0.03121755, 0.01499735, 0.02942991, 0.03762181, 0.06548104, 0.02647689, 0.02886509, 0.01437394, 0.02935907, 0.03778039, 0.06164071, 0.02585614, 0.0316117, 0.01499133, 0.03029132, 0.03802177, 0.05920911, 0.02555337, 0.02930588, 0.01406439, 0.02943192, 0.03767972, 0.06263813, 0.02845432, 0.0300595, 0.01448111, 0.02926877, 0.03716352, 0.0643412, 0.02573472, 0.02759048, 0.01461376, 0.02972613, 0.0383694, 0.06204959, 0.02555256, 0.03043332, 0.01528227, 0.03078224, 0.03938023, 0.06152311, 0.02512664, 0.02872046, 0.01414482, 0.02925272, 0.03885246, 0.06399573, 0.02822982, 0.03040657, 0.01483819, 0.03047768, 0.03808671, 0.06334718, 0.02519083, 0.02730558, 0.01423663, 0.03010398, 0.03801792, 0.05993737, 0.02483749, 0.03011677, 0.01461476, 0.02940403, 0.03866118, 0.05761371, 0.02452696, 0.02864295, 0.01346068, 0.02856154, 0.0386839, 0.06128369, 0.02762087, 0.02999266, 0.01412973, 0.02889703, 0.03799033, 0.05868137, 0.02451805, 0.02725156, 0.01363382, 0.02931924, 0.03971174, 0.05865027, 0.02472331, 0.03114357, 0.01475156, 0.02959188, 0.03849972, 0.05654399, 0.02423335, 0.0282884, 0.01390924, 0.02855214, 0.0379657, 0.05933327, 0.02685799, 0.02886631, 0.01425929, 0.0287941, 0.03680941, 0.05691981, 0.02377043, 0.02626334, 0.01350451, 0.02814575, 0.03683311, 0.05431684, 0.02388914, 0.02897961, 0.01440538, 0.02860267, 0.03721341, 0.05450172, 0.02374964, 0.02723827, 0.01326602, 0.02719067, 0.03645441, 0.05744177, 0.0263959, 0.02856979, 0.01392545, 0.02819442, 0.03673961, 0.05849817, 0.02408958, 0.02660918, 0.01352007, 0.02836687, 0.03684403, 0.05629978, 0.02357405, 0.02875352, 0.01403961, 0.02783332, 0.03734094, 0.05597572, 0.02354997, 0.02705102, 0.01322497, 0.02750532, 0.03754011, 0.05891674, 0.02645951, 0.02840897, 0.01404453, 0.02831649, 0.03709349, 0.05824521, 0.02410305, 0.02611714, 0.01350668, 0.02779279, 0.03737523, 0.05463654, 0.02419895, 0.02927357, 0.01419076, 0.02832098, 0.03780696, 0.05436844, 0.02390738, 0.02760775, 0.01336714, 0.02703128, 0.03767399, 0.05789413, 0.0267054, 0.0284252, 0.01414755, 0.02783769, 0.03715367, 0.05663143, 0.02414444, 0.02666329, 0.01365732, 0.02741515, 0.03753282, 0.05442216, 0.02402973, 0.02906205, 0.01436391, 0.02837205, 0.03763766, 0.05333402, 0.0236969, 0.02669261, 0.01335043, 0.02726948, 0.03708404, 0.05413353, 0.02597403, 0.02712137, 0.01385563, 0.02771865, 0.03670711, 0.05337285, 0.02391862, 0.0256044, 0.01351745, 0.027671, 0.0375037, 0.05181388, 0.02341284, 0.02727098, 0.01400219, 0.02764727, 0.03844949, 0.05147485, 0.02363127, 0.02717933, 0.01329329, 0.02695892, 0.03751327, 0.054366, 0.02614668, 0.02748751, 0.0137391, 0.02785536, 0.03709226, 0.05324727, 0.02354543, 0.02600163, 0.01341069, 0.02721331, 0.03800793, 0.05271266, 0.02348706, 0.02853752, 0.01413136, 0.02776885, 0.03800375, 0.05095276, 0.0232306, 0.02702138, 0.01335108, 0.02725634, 0.03757925, 0.05415844, 0.02586256, 0.02839959, 0.01426365, 0.02825708, 0.03739665, 0.0535301, 0.02340998, 0.02625674, 0.01369449, 0.02780246, 0.03787024, 0.05282708, 0.02315043, 0.02840481, 0.0143179, 0.02801347, 0.03789805, 0.0504882, 0.02300015, 0.02638294, 0.01348311, 0.02712907, 0.03739511, 0.05172738, 0.02563374, 0.0273273, 0.0142681, 0.02759609, 0.03769821, 0.05157989, 0.02300139, 0.02557093, 0.01360153, 0.02753759, 0.03835918, 0.05037519, 0.02300808, 0.02917917, 0.01440188, 0.02830961, 0.03896388, 0.04883708, 0.02304542, 0.02780291, 0.01362289, 0.02718735, 0.04001498, 0.05445148, 0.02616552, 0.02962206, 0.0144628, 0.02842343, 0.03930032, 0.0540374, 0.02349979, 0.02715158, 0.01368594, 0.02754254, 0.03972057, 0.05174872, 0.02352549, 0.02913859, 0.01420045, 0.02704491, 0.03895936, 0.05007515, 0.02342013, 0.02886543, 0.01337939, 0.02764797, 0.03864951, 0.05304236, 0.02588295, 0.0295005, 0.01378349, 0.02704701, 0.03816492, 0.0524294, 0.02348517, 0.02706832, 0.01331343, 0.02716661, 0.0390997, 0.05082614, 0.02321528, 0.03022776, 0.01361386, 0.02709602, 0.03856082, 0.04939866, 0.02308829, 0.02837614, 0.01280243, 0.02609967, 0.03836345, 0.05295813, 0.02569796, 0.02969857, 0.01351357, 0.02710776, 0.03856664, 0.05294372, 0.02346445, 0.0271733, 0.01303306, 0.02703037, 0.03894243, 0.05254835, 0.02321581, 0.0302339, 0.01381076, 0.02720928, 0.03887936, 0.05136051, 0.0230075, 0.02839491, 0.01288299, 0.02607394, 0.03861389, 0.05499347, 0.02582765, 0.02981346, 0.01365949, 0.02742499, 0.0379059, 0.054476, 0.02340061, 0.02736102, 0.01312356, 0.02659463, 0.03791267, 0.05120909, 0.02306797, 0.02995216, 0.01358986, 0.02600686, 0.03813401, 0.04868653, 0.02293764, 0.02781119, 0.0126353, 0.02575324, 0.03847445, 0.05480814, 0.02566794, 0.02958447, 0.01363886, 0.02726619, 0.03811566, 0.05425397, 0.02329777, 0.0276317, 0.01324979, 0.02702508, 0.03827561, 0.05227483, 0.02317922, 0.03069447, 0.01391332, 0.02697376, 0.03850409, 0.05026857, 0.02334617, 0.0288837, 0.01301095, 0.0265317, 0.03825718, 0.05328568, 0.02605286, 0.03028667, 0.01370239, 0.02700231, 0.03788104, 0.05245916, 0.02365833, 0.02800198, 0.01324864, 0.02645445, 0.03793634, 0.04981381, 0.02344089, 0.03035969, 0.01399458, 0.02659437, 0.03780184, 0.04867929, 0.02372804, 0.02915691, 0.01364312, 0.02599939, 0.03845081, 0.05261905, 0.02667082, 0.03085329, 0.01456551, 0.02714856, 0.0364834, 0.05223817, 0.02332509, 0.02637936, 0.01390439, 0.02703473, 0.03726664, 0.05131291, 0.02366341, 0.0297881, 0.01468097, 0.02675634, 0.03689425, 0.05022043, 0.02423819, 0.02857331, 0.01401488, 0.02606387, 0.03600846, 0.05407857, 0.02738756, 0.03046413, 0.01528863, 0.027578, 0.03708443, 0.05485088, 0.02507241, 0.02890892, 0.01546074, 0.02804442, 0.03964135, 0.05377241, 0.02513504, 0.03182527, 0.01657729, 0.02901268, 0.04069462, 0.05369406, 0.02535956, 0.03029988, 0.01550163, 0.02876109, 0.04175391, 0.05678295, 0.02885917, 0.03294585, 0.01691095, 0.03069001, 0.04228996, 0.05615767, 0.0259791, 0.03013622, 0.01619027, 0.02974106, 0.04226385, 0.05253463, 0.02510764, 0.03256151, 0.01645325, 0.02872692, 0.0419701, 0.05243981, 0.02534854, 0.03191649, 0.01565284, 0.02882348, 0.0408339, 0.05576079, 0.02829309, 0.03416346, 0.01633336, 0.03042811, 0.04137173, 0.05621339, 0.02616886, 0.03199241, 0.01610931, 0.03040873, 0.04352006, 0.05430806, 0.02595134, 0.03441351, 0.0166695, 0.0302695, 0.04459862, 0.05293234, 0.02583317, 0.03280526, 0.01558063, 0.02917989, 0.04372117, 0.05600948, 0.02869755, 0.03327344, 0.0160435, 0.03009223, 0.04304825, 0.05592027, 0.02585081, 0.03037527, 0.0150709, 0.02974217, 0.04382161, 0.05308611, 0.02532616, 0.03287194, 0.01586786, 0.02965583, 0.04380993, 0.05261065, 0.02534531, 0.0310408, 0.01495489, 0.02864379, 0.04328184, 0.05583936, 0.02807486, 0.03191965, 0.01528438, 0.02934694, 0.04278602, 0.05514517, 0.02531945, 0.02980496, 0.01484639, 0.02920006, 0.0439137, 0.05380736, 0.02540458, 0.03292893, 0.01555774, 0.02900697, 0.04395202, 0.05332905, 0.02557372, 0.03159148, 0.01487304, 0.02867244, 0.04399848, 0.0560488, 0.028715, 0.03303025, 0.01550642, 0.02962039, 0.04182521, 0.05351376, 0.02559875, 0.02998006, 0.01455227, 0.02909853, 0.04029073, 0.05108598, 0.02528, 0.0322745, 0.015128, 0.02840496, 0.04138279, 0.04987437, 0.02531797, 0.03115322, 0.01437324, 0.02814001, 0.04199317, 0.05278586, 0.0285235, 0.03284017, 0.01540793, 0.02907983, 0.04263634, 0.05340781, 0.02625211, 0.03096232, 0.01491632, 0.02866872, 0.04262287, 0.05109307, 0.02616796, 0.03389733, 0.01594794, 0.02876921, 0.04398752, 0.05055789, 0.02643841, 0.03182227, 0.01488121, 0.02815018, 0.04315919, 0.05400745, 0.02954044, 0.03344706, 0.01590499, 0.02906743, 0.04276738, 0.05347043, 0.02666337, 0.0310958, 0.01544567, 0.028954, 0.04354927, 0.05206124, 0.02658306, 0.03433554, 0.01600095, 0.02917597, 0.04346745, 0.05062705, 0.02628633, 0.03214281, 0.0147751, 0.02822372, 0.04253559, 0.0533881, 0.0293623, 0.03348805, 0.01556183, 0.02891901, 0.04247047, 0.05354737, 0.02676362, 0.03144278, 0.01528383, 0.02896888, 0.04329831, 0.05230623, 0.0266985, 0.03462265, 0.01604954, 0.02950769, 0.04382379, 0.05189176, 0.02661317, 0.03252883, 0.01496854, 0.02813059, 0.04295842, 0.05368441, 0.02930733, 0.03372886, 0.01556323, 0.02903844, 0.04278089, 0.05385424, 0.02653001, 0.03120881, 0.01508756, 0.02879631, 0.04348425, 0.0522671, 0.02657095, 0.03476085, 0.01596323, 0.02895422, 0.04363559, 0.05131597, 0.0265427, 0.03307519, 0.01519848, 0.02827341, 0.04370997, 0.05319045, 0.02922128, 0.03456974, 0.01602294, 0.02912708, 0.04345514, 0.05303675, 0.02635691, 0.03183693, 0.01555185, 0.02910509, 0.04405835, 0.05117953, 0.02593563, 0.03468738, 0.0162264, 0.02904893, 0.04403558, 0.05029556, 0.02598123, 0.03307954, 0.01502476, 0.02843241, 0.04373052, 0.05324641, 0.0290209, 0.0347713, 0.0159603, 0.02953884, 0.04304156, 0.05309387, 0.02616672, 0.03201418, 0.0153387, 0.0291406, 0.04417378, 0.05139996, 0.02614455, 0.03538236, 0.01613276, 0.0294469, 0.0442653, 0.04995346, 0.02606034, 0.03311155, 0.01498859, 0.02841116, 0.04325222, 0.05175844, 0.0292345, 0.03486532, 0.01586244, 0.02891382, 0.04254513, 0.05259218, 0.02640807, 0.0321079, 0.01517389, 0.02804144, 0.04311358, 0.05113522, 0.02584503, 0.03462209, 0.0157122, 0.02851444, 0.04306213, 0.05045802, 0.02584724, 0.03256677, 0.01445291, 0.02773236, 0.04238883, 0.05205714, 0.02847966, 0.03320017, 0.01495328, 0.02838268, 0.04083261, 0.05145914, 0.02550491, 0.03100722, 0.01422531, 0.02778433, 0.04124515, 0.04996078, 0.0254507, 0.03507702, 0.01538815, 0.02854352, 0.04130536, 0.04915838, 0.02591441, 0.03329153, 0.0142259, 0.02723549, 0.0396314, 0.05134759, 0.02876705, 0.03464041, 0.01490767, 0.02839364, 0.04085149, 0.0520888, 0.02589265, 0.0321057, 0.01438211, 0.02781028, 0.04082573, 0.04926958, 0.0251168, 0.03460247, 0.01485789, 0.02808411, 0.04095587, 0.04825208, 0.02546657, 0.032682, 0.01383515, 0.02645532, 0.03957115, 0.04903342, 0.02768444, 0.03380011, 0.01430361, 0.02677026, 0.03907945, 0.05038723, 0.02511813, 0.03162192, 0.01383702, 0.02637679, 0.03969642, 0.04836388, 0.02515374, 0.03487304, 0.01474226, 0.02626444, 0.03947702, 0.04811965, 0.0250592, 0.03292115, 0.01375445, 0.02548959, 0.03976375, 0.0514864, 0.02800739, 0.03436875, 0.01456394, 0.02638573, 0.04012895, 0.05072954, 0.02569325, 0.03216285, 0.01408059, 0.02649675, 0.04033424, 0.04777971, 0.02527238, 0.03518452, 0.01471164, 0.02635584, 0.04036147, 0.04687921, 0.02520012, 0.0331335, 0.01385542, 0.02564476, 0.03949149, 0.05010265, 0.0280684, 0.03432656, 0.01483042, 0.02661957, 0.03967343, 0.05023324, 0.02550377, 0.0320257, 0.0144009, 0.02621427, 0.03875655, 0.04597668, 0.02503909, 0.03485572, 0.01465567, 0.02563916, 0.03862507, 0.04568806, 0.02531904, 0.03319212, 0.01414183, 0.02562587, 0.03818094, 0.04887816, 0.02784092, 0.03409446, 0.01462388, 0.02631694, 0.0384669, 0.04999051, 0.0254459, 0.03182729, 0.01440023, 0.02603424, 0.03975541, 0.04861571, 0.0255383, 0.03533559, 0.01550392, 0.02564294, 0.03903979, 0.04486734, 0.02502401, 0.03346389, 0.01489358, 0.02460774, 0.03758463, 0.04806239, 0.02795431, 0.03516417, 0.01573152, 0.02576252, 0.0384254, 0.04814652, 0.02537259, 0.03205106, 0.01520088, 0.02562399, 0.03893783, 0.04660171, 0.02509132, 0.03535378, 0.01593693, 0.02593852, 0.03876252, 0.04581868, 0.02471862, 0.03336684, 0.01489687, 0.02518279, 0.03816499, 0.04912209, 0.02777049, 0.03534258, 0.01581875, 0.02624433, 0.03869453, 0.05022514, 0.02548576, 0.03283149, 0.01522288, 0.0264059, 0.04013745, 0.04848177, 0.02546338, 0.03640686, 0.01612452, 0.02675897, 0.04066956, 0.04830945, 0.02570058, 0.03453607, 0.01517625, 0.02614431, 0.04076811, 0.05126802, 0.02865531, 0.03634065, 0.0160338, 0.02699561, 0.04032443, 0.05126567, 0.02581733, 0.03335456, 0.01511758, 0.02611925, 0.04084451, 0.04886018, 0.02565713, 0.03684513, 0.01594054, 0.02635699, 0.04121279, 0.04708721, 0.025388, 0.03471205, 0.01498514, 0.02542403, 0.04049391, 0.05023279, 0.02850345, 0.03675342, 0.01599063, 0.0262421, 0.0403519, 0.0502142, 0.02601057, 0.03403823, 0.01586068, 0.0265116, 0.04104306, 0.04847173, 0.02584562, 0.03797471, 0.01680216, 0.02678951, 0.04165033, 0.04765496, 0.02567605, 0.03562792, 0.01579509, 0.02613573, 0.04165195, 0.04933292, 0.02860081, 0.03784542, 0.01683826, 0.02782324, 0.04202744, 0.04976761, 0.02606735, 0.03524322, 0.01590561, 0.02717398, 0.04276419, 0.04689525, 0.02580503, 0.03853754, 0.01654483, 0.02746838, 0.0429474, 0.04688091, 0.02578539, 0.03651851, 0.01547631, 0.02660426, 0.04270708, 0.04998961, 0.02860611, 0.03825236, 0.01616636, 0.0275472, 0.04271106, 0.05001483, 0.02607173, 0.0365348, 0.0159841, 0.02767651, 0.04320171, 0.04759998, 0.02543357, 0.03826924, 0.01633009, 0.02680586, 0.04185425, 0.04740016, 0.02535922, 0.03751916, 0.01439905, 0.02550739, 0.0438647, 0.04959579, 0.02840143, 0.03861745, 0.01673378, 0.02638018, 0.04334717, 0.04913164, 0.0258429, 0.03567627, 0.01635881, 0.02560621, 0.04364932, 0.0473834, 0.02567408, 0.03824616, 0.01680128, 0.02619052, 0.04376605, 0.04706999, 0.02597249, 0.03646339, 0.01695764, 0.02474531, 0.04232717, 0.05003349, 0.02830281, 0.03783933, 0.0169493, 0.02524343, 0.04247791, 0.04745868, 0.02548376, 0.03351241, 0.01520763, 0.02310177, 0.04004166, 0.04218931, 0.02298276, 0.0347726, 0.01463201, 0.02699596, 0.04359413, 0.04604463, 0.02516314, 0.03560715, 0.0148684, 0.02652396, 0.04364152, 0.04987779, 0.02866163, 0.03890949, 0.0161852, 0.0269897, 0.04261854, 0.04660896, 0.02501067, 0.03515823, 0.0153573, 0.02773602, 0.04319655, 0.04532896, 0.02486168, 0.03863374, 0.01592064, 0.02794182, 0.04343972, 0.04489661, 0.02507408, 0.0377904, 0.01688819, 0.02782011, 0.04290904, 0.04936596, 0.02847162, 0.03816658, 0.01668204, 0.0279863, 0.04288827, 0.04745499, 0.02532909, 0.03455911, 0.0153804, 0.02770255, 0.04322422, 0.04485366, 0.02499617, 0.03835651, 0.0164919, 0.02797608, 0.0439563, 0.04536371, 0.02478641, 0.03613677, 0.01521274, 0.02709745, 0.04339233, 0.04751988, 0.02780993, 0.0376456, 0.01601841, 0.02794621, 0.04276668, 0.04791297, 0.02530419, 0.03535972, 0.0157505, 0.02782464, 0.04335192, 0.04677248, 0.02524133, 0.03815176, 0.01658479, 0.02745332, 0.04412502, 0.04572284, 0.02494772, 0.03606395, 0.01511595, 0.02688568, 0.04375308, 0.04749246, 0.02771941, 0.03759344, 0.01596259, 0.02754151, 0.04377745, 0.04761094, 0.02498225, 0.03416301, 0.01540329, 0.0271655, 0.04378042, 0.04562481, 0.02457679, 0.03836199, 0.01594429, 0.02765678, 0.04461571, 0.04552937, 0.02472436, 0.03569651, 0.01470102, 0.02640834, 0.04348992, 0.04745319, 0.02801286, 0.03891797, 0.01563389, 0.02795823, 0.04448468, 0.0486902, 0.02498906, 0.03479474, 0.01501012, 0.02757738, 0.04433094, 0.04668131, 0.02466102, 0.0386134, 0.0160652, 0.02775816, 0.0441871, 0.04595203, 0.02453442, 0.03553141, 0.01490174, 0.02686354, 0.04372879, 0.04875036, 0.02687283, 0.0367684, 0.01564646, 0.02735253, 0.04272403, 0.04802032, 0.02454935, 0.03440528, 0.01520385, 0.02739834, 0.0438595, 0.04566024, 0.02448502, 0.03746511, 0.0159217, 0.02745413, 0.04399147, 0.0442265, 0.02434019, 0.03588987, 0.01500997, 0.02689542, 0.04463551, 0.04898389, 0.02738338, 0.03802741, 0.01601756, 0.02864861, 0.04478832, 0.04989303, 0.0246572, 0.03519306, 0.01564413, 0.02835658, 0.04444158, 0.04813141, 0.02442642, 0.03860518, 0.01631629, 0.02847964, 0.04521383, 0.04717938, 0.02440497, 0.03686146, 0.01522481, 0.02766998, 0.04428168, 0.04920138, 0.0267828, 0.03925684, 0.01641111, 0.02932019, 0.04410801, 0.05061346, 0.02461688, 0.03631889, 0.01544202, 0.02843046, 0.04387556, 0.04709316, 0.02427316, 0.03798223, 0.01568403, 0.0271992, 0.04310311, 0.04511296, 0.02371606, 0.03610427, 0.0143858, 0.02578851, 0.04272951, 0.04853613, 0.02709192, 0.03757901, 0.01534873, 0.02737918, 0.04376048, 0.04694946, 0.02416709, 0.03365675, 0.01428884, 0.02685709, 0.04292223, 0.04601381, 0.02442308, 0.03875485, 0.01534008, 0.02736341, 0.04606149, 0.04601965, 0.02485274, 0.03780619, 0.01464972, 0.02696737, 0.04623847, 0.04854635, 0.02830732, 0.03972606, 0.01540231, 0.02656953, 0.0445307, 0.04736538, 0.02479254, 0.03417401, 0.01419457, 0.0242448, 0.04070809, 0.0422406, 0.02192107, 0.03328074, 0.01526007, 0.02584851, 0.03818385, 0.04162472, 0.02227781, 0.03128195, 0.01474832, 0.0259246, 0.03789862, 0.04352627, 0.0252036, 0.03238875, 0.01619857, 0.02738671, 0.03789062, 0.0444373, 0.02287238, 0.03042112, 0.01594828, 0.02839815, 0.03870789, 0.04230117, 0.02274675, 0.03261552, 0.0157494, 0.02727004, 0.0377132, 0.04345329, 0.02209992, 0.02980606, 0.01507415, 0.02623703, 0.03695878, 0.04511068, 0.02450253, 0.03149876, 0.01579267, 0.027119, 0.03570597, 0.04520176, 0.02217182, 0.02846761, 0.01491356, 0.02715207, 0.036238, 0.04339685, 0.02236805, 0.03164294, 0.01545852, 0.0280943, 0.03697171, 0.04228462, 0.02184732, 0.02816429, 0.01413725, 0.0266866, 0.03605456, 0.04281839, 0.02407773, 0.02883722, 0.01478058, 0.02702264, 0.03543378, 0.04207885, 0.02170276, 0.02612015, 0.01377367, 0.02693228, 0.03632571, 0.03678219, 0.02106087, 0.02710636, 0.01421668, 0.02658172, 0.03584722, 0.03547351, 0.02102069, 0.02466424, 0.0130745, 0.02552677, 0.03515763, 0.03717053, 0.02317278, 0.02598049, 0.01346603, 0.02571035, 0.03473983, 0.03667053, 0.02111198, 0.02369112, 0.01313008, 0.02547641, 0.0351628, 0.03528853, 0.02082648, 0.02608225, 0.01370558, 0.02565229, 0.03518052, 0.03465413, 0.02077642, 0.02427045, 0.01276796, 0.02523937, 0.03477616, 0.03671131, 0.02271277, 0.02515613, 0.01304295, 0.0257116, 0.03425286, 0.03611412, 0.02082378, 0.02278341, 0.01237853, 0.02533464, 0.03514011, 0.03506365, 0.0209587, 0.02559841, 0.01346214, 0.02516857, 0.03629813, 0.03487731, 0.02112888, 0.02337107, 0.01229017, 0.0239586, 0.03468314, 0.03539436, 0.02313419, 0.02483219, 0.01300658, 0.02453258, 0.03432106, 0.03476001, 0.02094309, 0.02258466, 0.0124228, 0.02373136, 0.03436882, 0.03300811, 0.0207773, 0.02531041, 0.0131114, 0.02417186, 0.03400423, 0.03279262, 0.02073019, 0.023581, 0.01239135, 0.02348869, 0.0338167, 0.03449139, 0.02314817, 0.02479377, 0.01295776, 0.02494823, 0.03348854, 0.03430576, 0.02090201, 0.02267332, 0.01233051, 0.0246783, 0.03394834, 0.03343026, 0.02081902, 0.02531284, 0.01316945, 0.02537281, 0.03471031, 0.03338581, 0.02064911, 0.02360152, 0.01241992, 0.02450291, 0.03395551, 0.03525538, 0.02270379, 0.02476867, 0.01343291, 0.02574224, 0.03490031, 0.03536075, 0.02090951, 0.02286904, 0.01294466, 0.02533569, 0.03535086, 0.03408822, 0.02100592, 0.02499783, 0.01303751, 0.02481741, 0.03489348, 0.03337783, 0.0205924, 0.02297799, 0.01191424, 0.02406873, 0.03418229, 0.03490071, 0.02297623, 0.02381074, 0.01239083, 0.02467, 0.03443998, 0.03517731, 0.0211155, 0.02221399, 0.0120805, 0.02435085, 0.03481487, 0.03427595, 0.02107253, 0.02430733, 0.01281087, 0.02503304, 0.03558645, 0.03422251, 0.02110264, 0.02259481, 0.01225086, 0.02401793, 0.03526243, 0.03590149, 0.0235265, 0.02374467, 0.01296773, 0.02498728, 0.03517659, 0.03581084, 0.02164947, 0.02207801, 0.01271919, 0.02502474, 0.03537962, 0.03469727, 0.02155313, 0.02459248, 0.01330248, 0.02478607, 0.0355105, 0.03404423, 0.02144245, 0.02302204, 0.01237777, 0.02406806, 0.03461463, 0.03569442, 0.0236721, 0.02417928, 0.0133323, 0.0254714, 0.03451071, 0.03538393, 0.021341, 0.02232277, 0.01279716, 0.02522258, 0.03525227, 0.03497538, 0.02150082, 0.02472046, 0.01365622, 0.02545305, 0.03554294, 0.03481431, 0.02150269, 0.02338823, 0.01293459, 0.02504967, 0.03518784, 0.03627004, 0.02378039, 0.02459376, 0.01338561, 0.02581165, 0.0353673, 0.03626904, 0.02166318, 0.02271213, 0.01293656, 0.02527709, 0.03550013, 0.03504022, 0.02146836, 0.02480594, 0.01363312, 0.02550783, 0.03575048, 0.03439361, 0.02127443, 0.02296187, 0.01243355, 0.02479669, 0.03438716, 0.03525174, 0.02361369, 0.02442591, 0.01321142, 0.02506655, 0.03437966, 0.0354274, 0.02152004, 0.02243231, 0.01269204, 0.02498935, 0.03488208, 0.03406062, 0.02126127, 0.02459841, 0.01312499, 0.02436584, 0.03535637, 0.03339518, 0.02137257, 0.02330334, 0.01183577, 0.02354093, 0.03406445, 0.03402481, 0.02348728, 0.02390609, 0.0130909, 0.02461439, 0.03449906, 0.03393782, 0.02152327, 0.0223335, 0.01241156, 0.02428511, 0.03473672, 0.03333817, 0.02145398, 0.02452706, 0.01323481, 0.02448561, 0.03528142, 0.03300716, 0.02146486, 0.02277246, 0.01247435, 0.02395533, 0.0348836, 0.03384019, 0.02388875, 0.02359719, 0.01286658, 0.02353669, 0.03474229, 0.03382991, 0.02158357, 0.02169889, 0.01200274, 0.02284214, 0.03518435, 0.03321227, 0.02141042, 0.02416124, 0.01290625, 0.02340499, 0.03483583, 0.03264619, 0.02125809, 0.02267611, 0.01188808, 0.02258153, 0.0347343, 0.03423132, 0.0237469, 0.02398783, 0.01318221, 0.02455219, 0.03529192, 0.03510094, 0.02177628, 0.02243383, 0.01259348, 0.02512868, 0.03576074, 0.03481096, 0.0221714, 0.02512032, 0.01326375, 0.02456444, 0.03588411, 0.03591613, 0.02203402, 0.02324877, 0.01209923, 0.02540278, 0.03628119, 0.03753646, 0.02459983, 0.02479403, 0.0133607, 0.02682338, 0.03630792, 0.0367315, 0.02242842, 0.02275514, 0.01276014, 0.02638281, 0.03673347, 0.03516231, 0.02215812, 0.02485356, 0.01339421, 0.02649226, 0.03717355, 0.03477951, 0.02207307, 0.02341158, 0.01261735, 0.02622689, 0.03783483, 0.03705492, 0.02477267, 0.02480452, 0.01341797, 0.0271751, 0.03729738, 0.03675103, 0.02232673, 0.02287827, 0.0126362, 0.02639686, 0.03773712, 0.03621077, 0.0221596, 0.02494986, 0.01294092, 0.02623198, 0.03765209, 0.03569466, 0.02200436, 0.02317905, 0.01204732, 0.02511336, 0.0368548, 0.03708754, 0.0243878, 0.02407908, 0.01287129, 0.02642037, 0.03732955, 0.03760323, 0.02236194, 0.0222775, 0.01258412, 0.02656766, 0.03782949, 0.03636752, 0.0224105, 0.02492493, 0.01320321, 0.02679018, 0.03827731, 0.03626964, 0.02220264, 0.02300493, 0.01214108, 0.02614059, 0.0375605, 0.03741727, 0.02451685, 0.02395225, 0.01268905, 0.02670464, 0.03709307, 0.03704614, 0.02214972, 0.02199586, 0.01223315, 0.02594294, 0.03709728, 0.03562814, 0.02214684, 0.02433573, 0.01288741, 0.02652463, 0.03771179, 0.03577092, 0.02202505, 0.02271008, 0.01203091, 0.02604624, 0.03719378, 0.03764284, 0.02454048, 0.02383138, 0.01289483, 0.02696915, 0.03744376, 0.03769978, 0.02239491, 0.02206484, 0.01245191, 0.02648072, 0.03783708, 0.03616316, 0.02228614, 0.02417224, 0.01306123, 0.02724295, 0.03822991, 0.03569057, 0.02214056, 0.02253096, 0.01221615, 0.02628007, 0.0372057, 0.03665169, 0.02446223, 0.02362964, 0.01289062, 0.02733472, 0.03733197, 0.03693779, 0.02215127, 0.02168305, 0.0123883, 0.02692437, 0.03789663, 0.03566356, 0.02208736, 0.02381594, 0.01302277, 0.02769187, 0.03809411, 0.03584947, 0.02207621, 0.02256487, 0.01205198, 0.02617323, 0.03741443, 0.03645068, 0.02436041, 0.02364024, 0.01269044, 0.02682472, 0.03700627, 0.0360817, 0.02202598, 0.02175864, 0.01212186, 0.0263882, 0.03718596, 0.03529104, 0.02201935, 0.02409735, 0.01277201, 0.02667236, 0.03754194, 0.03493864, 0.02184053, 0.02257122, 0.01185238, 0.02586129, 0.03676533, 0.03686655, 0.02425542, 0.02359948, 0.01264002, 0.02740313, 0.03767336, 0.03769197, 0.02212458, 0.02183906, 0.01210895, 0.02724275, 0.03778842, 0.03652555, 0.02194031, 0.02411459, 0.01269783, 0.027033, 0.03792468, 0.03553762, 0.02177005, 0.02255191, 0.01170036, 0.02591828, 0.03701781, 0.03676585, 0.0241516, 0.02369488, 0.01250803, 0.02723593, 0.03716893, 0.03730676, 0.02195379, 0.02162948, 0.01214564, 0.02694681, 0.03785284, 0.0361375, 0.0220633, 0.02400013, 0.01277679, 0.0272416, 0.03820528, 0.03632259, 0.02193859, 0.02244668, 0.01192005, 0.02634835, 0.03751939, 0.03800016, 0.02428725, 0.02359596, 0.01265009, 0.02750947, 0.03769537, 0.03852008, 0.02220155, 0.0218956, 0.01234631, 0.02736497, 0.0358851, 0.03588378, 0.0219942, 0.02399262, 0.01286946, 0.0269437, 0.03877223, 0.03602816, 0.02184789, 0.02259638, 0.01136093, 0.02517134, 0.03763768, 0.03807105, 0.02433479, 0.023831, 0.01273111, 0.02795133, 0.0380767, 0.03872448, 0.02214221, 0.02208257, 0.0122408, 0.02745591, 0.03837518, 0.03722278, 0.02204052, 0.02432941, 0.01282781, 0.02764487, 0.03770176, 0.0356872, 0.02203835, 0.02281108, 0.01197335, 0.02685244, 0.03803119, 0.03814198, 0.0243618, 0.02396009, 0.0126259, 0.02801328, 0.03815309, 0.03818123, 0.02222063, 0.02215817, 0.0123387, 0.02805696, 0.038577, 0.03698302, 0.02214088, 0.02429978, 0.01309919, 0.02808058, 0.03913673, 0.03693457, 0.02216545, 0.02290854, 0.01214113, 0.02742517, 0.03842264, 0.03875615, 0.02464631, 0.02392948, 0.0128552, 0.02820711, 0.03829044, 0.03891967, 0.02246097, 0.02194875, 0.01240342, 0.02803437, 0.03881336, 0.03776708, 0.02238944, 0.02440273, 0.01307534, 0.0281587, 0.03928826, 0.03730092, 0.0223788, 0.02295632, 0.01211599, 0.0274272, 0.03891835, 0.03907833, 0.02487306, 0.02405584, 0.01285394, 0.02829805, 0.03864952, 0.03908155, 0.02268739, 0.02218889, 0.0124334, 0.02803509, 0.03920703, 0.03787663, 0.0226196, 0.02459066, 0.01323409, 0.02834677, 0.03994981, 0.03782349, 0.02251146, 0.02307502, 0.01222811, 0.02739649, 0.03897094, 0.0392615, 0.02476086, 0.02399567, 0.01279351, 0.0281188, 0.03827498, 0.03855531, 0.02233245, 0.02205121, 0.01230986, 0.02829673, 0.03890865, 0.03761771, 0.02239298, 0.02449221, 0.01303892, 0.02851263, 0.03932002, 0.03718055, 0.022519, 0.02367458, 0.01250834, 0.02798036, 0.03873114, 0.03900829, 0.02519506, 0.02471084, 0.01318355, 0.02887434, 0.03882397, 0.039237, 0.02307363, 0.02306127, 0.01264385, 0.02796423, 0.03923575, 0.03732495, 0.02297164, 0.02524446, 0.01327161, 0.02813543, 0.0397322, 0.03701388, 0.02295965, 0.02388993, 0.01240778, 0.02727825, 0.03889801, 0.03863003, 0.02535371, 0.02488438, 0.01310163, 0.02780565, 0.03921349, 0.03916812, 0.02352416, 0.02380675, 0.01313993, 0.02905244, 0.03996482, 0.03765419, 0.0233648, 0.02590717, 0.01360447, 0.02885062, 0.04068497, 0.03727383, 0.02314597, 0.02401776, 0.01281739, 0.02786092, 0.0396306, 0.03884123, 0.02567544, 0.02525037, 0.01340384, 0.02888671, 0.03968415, 0.03828214, 0.02327015, 0.02334643, 0.01288527, 0.02855555, 0.0400583, 0.03707169, 0.02326361, 0.02594028, 0.01371111, 0.02908682, 0.04040839, 0.03624457, 0.02289607, 0.02393221, 0.01286308, 0.02772181, 0.03914927, 0.03861171, 0.02573857, 0.02502919, 0.01335257, 0.027216, 0.03981628, 0.03868155, 0.02337351, 0.02317318, 0.01281808, 0.02808525, 0.03991734, 0.03763186, 0.02351707, 0.0254462, 0.01332609, 0.02794817, 0.03959792, 0.03676688, 0.02297184, 0.02386433, 0.01225286, 0.02665102, 0.03932084, 0.03853555, 0.02546311, 0.02492424, 0.01292379, 0.02739611, 0.03889301, 0.03840046, 0.02316551, 0.02286502, 0.0123798, 0.02678365, 0.03858333, 0.03674082, 0.02305344, 0.02534165, 0.0130213, 0.02690341, 0.03868061, 0.03613717, 0.02282466, 0.02379918, 0.01226308, 0.02623366, 0.03786762, 0.03749193, 0.02522731, 0.02487126, 0.01296166, 0.02739639, 0.03798775, 0.03756426, 0.02297834, 0.02309028, 0.01247992, 0.02678866, 0.03885142, 0.03767175, 0.02304023, 0.02513886, 0.01294613, 0.0270483, 0.03862278, 0.03740303, 0.02311063, 0.02360276, 0.01215832, 0.02671626, 0.03839782, 0.03860256, 0.02563586, 0.0248043, 0.01314103, 0.02830944, 0.03919054, 0.03914089, 0.02362352, 0.02324258, 0.01283374, 0.02708147, 0.03894252, 0.03769214, 0.02356014, 0.02579722, 0.01338283, 0.02729724, 0.03966931, 0.03821512, 0.02344571, 0.02414872, 0.01241919, 0.02637073, 0.03877585, 0.03965168, 0.02606423, 0.02545933, 0.01305226, 0.02703193, 0.03857746, 0.03913761, 0.02372395, 0.02339738, 0.01241532, 0.0266829, 0.03897797, 0.03770798, 0.02356841, 0.02561615, 0.01285252, 0.02627152, 0.03979063, 0.03725674, 0.02338426, 0.02371657, 0.0119842, 0.02497504, 0.03822329, 0.03838075, 0.02576708, 0.02485709, 0.01246914, 0.02537926, 0.03772575, 0.03772839, 0.02347731, 0.02301398, 0.01220338, 0.02450667, 0.0387832, 0.03664192, 0.02340359, 0.0256382, 0.01265893, 0.02412421, 0.03927268, 0.03636273, 0.02362005, 0.02407551, 0.01184719, 0.02305121, 0.03890927, 0.03827305, 0.02621128, 0.02521481, 0.01249791, 0.02387779, 0.03828688, 0.03851545, 0.02401434, 0.02321737, 0.01202891, 0.0235067, 0.03878312, 0.03782767, 0.02411198, 0.02592365, 0.01279873, 0.02373703, 0.03918354, 0.03737198, 0.02404111, 0.02447763, 0.01209307, 0.02334007, 0.03885804, 0.03947303, 0.02689671, 0.02566093, 0.01280049, 0.02439449, 0.03903042, 0.03905583, 0.02435687, 0.02382325, 0.0123165, 0.02415977, 0.0392023, 0.0375752, 0.02435079, 0.02604429, 0.01276548, 0.0240322, 0.03968552, 0.03751464, 0.02405665, 0.02430485, 0.01183518, 0.02297123, 0.03868613, 0.03926028, 0.02666852, 0.02537967, 0.01263047, 0.02429578, 0.03890039, 0.03953398, 0.02419619, 0.02360612, 0.01228152, 0.02400565, 0.03946298, 0.03790777, 0.02421739, 0.02604496, 0.01277231, 0.02409979, 0.03992736, 0.03725015, 0.0241152, 0.02441367, 0.01190243, 0.02330378, 0.03880554, 0.03906763, 0.02668744, 0.02541273, 0.01266046, 0.02428337, 0.03899378, 0.03917945, 0.02419421, 0.02357565, 0.01225576, 0.02372207, 0.03915104, 0.03801191, 0.02418123, 0.02588655, 0.01286117, 0.02382019, 0.03961652, 0.03738154, 0.02412354, 0.02428154, 0.01200773, 0.02333661, 0.03879618, 0.03895445, 0.02682132, 0.02545497, 0.01274134, 0.02433969, 0.03916213, 0.03935399, 0.02458326, 0.02354979, 0.0123703, 0.02413856, 0.03969213, 0.03814649, 0.02462328, 0.02605077, 0.01300003, 0.02424393, 0.04015462, 0.03765436, 0.02427815, 0.02424172, 0.01212607, 0.02339024, 0.03917598, 0.03988004, 0.0271036, 0.0256915, 0.01281379, 0.02431859, 0.03922615, 0.03966797, 0.02455562, 0.02370731, 0.0125353, 0.02401564, 0.03957746, 0.03831333, 0.02425558, 0.02585793, 0.01299505, 0.02399421, 0.03983479, 0.03739238, 0.0240035, 0.02447654, 0.01226809, 0.02357939, 0.03924938, 0.03890507, 0.02694621, 0.02586968, 0.01307472, 0.02467448, 0.0396874, 0.03916752, 0.02454566, 0.02376208, 0.01262434, 0.02426892, 0.04042383, 0.03849265, 0.02460795, 0.02610242, 0.01311188, 0.02479814, 0.04048513, 0.03836503, 0.02456131, 0.02462804, 0.01251379, 0.02405528, 0.03984047, 0.03937705, 0.02704459, 0.02579213, 0.01323955, 0.02505393, 0.04013932, 0.03959588, 0.02469992, 0.02381917, 0.01275291, 0.02508917, 0.04044002, 0.03799809, 0.02487713, 0.02643124, 0.01355149, 0.02546338, 0.04054447, 0.03738735, 0.02465284, 0.02461017, 0.0124329, 0.02422643, 0.03987377, 0.03933636, 0.02745876, 0.02604124, 0.01315993, 0.02524558, 0.03986315, 0.0391577, 0.02495702, 0.02376946, 0.01255063, 0.02498331, 0.04001249, 0.03712199, 0.02468565, 0.02598555, 0.01292473, 0.02460407, 0.04000339, 0.0354316, 0.02430504, 0.02451272, 0.01214133, 0.02386208, 0.03956767, 0.03760235, 0.0270743, 0.02597704, 0.01297827, 0.02472571, 0.0394531, 0.03765763, 0.02468675, 0.02368543, 0.01235194, 0.0242906, 0.03974861, 0.03662531, 0.02459471, 0.02627764, 0.01323655, 0.02459664, 0.04057536, 0.03664055, 0.02450454, 0.02449499, 0.01241696, 0.02383696, 0.03952854, 0.03843051, 0.02706696, 0.02519455, 0.01303106, 0.02468014, 0.03988683, 0.03810919, 0.02482888, 0.02346872, 0.0125825, 0.0243208, 0.03990289, 0.03679427, 0.0247999, 0.0262338, 0.01343747, 0.02476815, 0.04044079, 0.03661552, 0.02472747, 0.02457193, 0.0126029, 0.02449105, 0.04018299, 0.03782888, 0.02743006, 0.02577939, 0.01336767, 0.02591814, 0.04045844, 0.0383513, 0.02470642, 0.02357956, 0.0128449, 0.02517053, 0.04048504, 0.037233, 0.02460876, 0.02581296, 0.01289592, 0.02443615, 0.0410287, 0.036663, 0.02422323, 0.02418649, 0.01241901, 0.02506555, 0.04071287, 0.03925864, 0.02743044, 0.02574724, 0.01324251, 0.02609074, 0.04102598, 0.03967402, 0.02500459, 0.02379661, 0.01265156, 0.02542917, 0.04139798, 0.03860721, 0.02496058, 0.02615887, 0.01322786, 0.02575455, 0.04189477, 0.03838527, 0.02485914, 0.02478926, 0.01260325, 0.02542696, 0.04111448, 0.03973681, 0.02769041, 0.02593854, 0.01322386, 0.02619406, 0.04108714, 0.03960875, 0.02546298, 0.02407983, 0.01284359, 0.02568795, 0.04121122, 0.03789978, 0.02508248, 0.02599742, 0.0132549, 0.02554644, 0.0414774, 0.03740524, 0.02477796, 0.02442664, 0.01230813, 0.02436502, 0.04035362, 0.03836488, 0.02735678, 0.02534905, 0.01300752, 0.02503911, 0.03974716, 0.03791625, 0.02481422, 0.02354673, 0.01270602, 0.02495801, 0.04083518, 0.0374763, 0.02503585, 0.02575468, 0.01326814, 0.02486164, 0.04054527, 0.03681608, 0.0241034, 0.02354915, 0.01191238, 0.02334944, 0.03978041, 0.03853763, 0.02708632, 0.02462845, 0.01272749, 0.02414895, 0.03996647, 0.03840098, 0.02514171, 0.02298288, 0.01235843, 0.02389401, 0.0408004, 0.03711487, 0.02490786, 0.02566007, 0.01286082, 0.02401682, 0.04135459, 0.0367953, 0.02527118, 0.02402363, 0.01216991, 0.02287965, 0.03988487, 0.03780715, 0.02705362, 0.0246349, 0.01268323, 0.0243881, 0.03975039, 0.03830667, 0.02432481, 0.02244796, 0.01231931, 0.02459726, 0.04047472, 0.03727893, 0.02451991, 0.02496632, 0.01298186, 0.02463447, 0.04100767, 0.03685434, 0.02457184, 0.02360643, 0.01228231, 0.02439974, 0.04099404, 0.03866416, 0.02723965, 0.02473792, 0.01296342, 0.02534296, 0.04076754, 0.03905435, 0.02448746, 0.02285228, 0.01252053, 0.02477496, 0.04093045, 0.03748245, 0.02438426, 0.0249397, 0.0130195, 0.02478698, 0.04127227, 0.03693845, 0.02424779, 0.02370315, 0.01226472, 0.02397682, 0.04076331, 0.03898928, 0.02702503, 0.02451117, 0.01279616, 0.02488867, 0.04003488, 0.03854603, 0.02436702, 0.02243578, 0.01218501, 0.02441613, 0.04070336, 0.03711933, 0.02401341, 0.02437935, 0.01273304, 0.02425298, 0.04052552, 0.03630522, 0.02385578, 0.02305079, 0.01190128, 0.023437, 0.04009823, 0.03824203, 0.02663005, 0.02398894, 0.01247085, 0.02443381, 0.0396916, 0.03831669, 0.02443628, 0.02206722, 0.01214494, 0.0240526, 0.04024047, 0.0371367, 0.02454301, 0.02459961, 0.01276187, 0.02427251, 0.04103431, 0.03601347, 0.02424075, 0.02325374, 0.01185947, 0.0234437, 0.03984482, 0.03650825, 0.0268513, 0.02383373, 0.01238438, 0.02420547, 0.03940771, 0.03661422, 0.02455192, 0.02279017, 0.01202352, 0.02368364, 0.03945774, 0.03518136, 0.02463052, 0.02500056, 0.01275581, 0.02408962, 0.04083278, 0.03556315, 0.0244536, 0.02381058, 0.01191561, 0.02347468, 0.03993241, 0.03733151, 0.02715758, 0.02480683, 0.01230617, 0.02411946, 0.04008929, 0.03658506, 0.02409619, 0.02230928, 0.01165589, 0.02408029, 0.04135991, 0.03548069, 0.02451781, 0.02514241, 0.01255892, 0.02429939, 0.04117109, 0.03523891, 0.02434236, 0.02346468, 0.01168833, 0.02334047, 0.03929504, 0.03769474, 0.02729315, 0.02402755, 0.01220572, 0.02391983, 0.03887668, 0.03749116, 0.02458585, 0.02178153, 0.01171794, 0.0241148, 0.03911978, 0.03611407, 0.02447938, 0.02426518, 0.01225421, 0.02348516, 0.03950329, 0.0350452, 0.02438518, 0.02256232, 0.01145849, 0.02275161, 0.03838071, 0.03614891, 0.0269106, 0.02348745, 0.01200745, 0.02346455, 0.03816134, 0.03597026, 0.02409991, 0.02168798, 0.01145889, 0.02320787, 0.03868068, 0.03464011, 0.02418264, 0.02406634, 0.01214528, 0.02320445, 0.03885541, 0.03401559, 0.02368348, 0.02238987, 0.01143858, 0.0226286, 0.03814277, 0.03597632, 0.02617778, 0.02297678, 0.01189287, 0.02316165, 0.03762439, 0.0358211, 0.02365828, 0.02130223, 0.01134444, 0.02229741, 0.0378822, 0.03414144, 0.0236917, 0.02355102, 0.01197615, 0.02244956, 0.03814102, 0.03324919, 0.02314697, 0.02193638, 0.01111956, 0.02178821, 0.03718539, 0.03467811, 0.025533, 0.02270655, 0.01181646, 0.02263971, 0.0371292, 0.03461191, 0.02302501, 0.02104376, 0.01130585, 0.02212453, 0.03734396, 0.03322529, 0.02271141, 0.02301811, 0.01175869, 0.02202609, 0.0372392, 0.0323616, 0.02230853, 0.02132849, 0.01083128, 0.02111453, 0.03638274, 0.03371492, 0.02487673, 0.02239081, 0.0116198, 0.02229469, 0.03685698, 0.03387628, 0.02280419, 0.02080784, 0.01115337, 0.0218663, 0.03731425, 0.03285161, 0.02260936, 0.02295716, 0.01165317, 0.02199122, 0.03749012, 0.03237526, 0.02226528, 0.02140814, 0.01084425, 0.02093775, 0.03629813, 0.03387609, 0.02485168, 0.02215263, 0.01143663, 0.02167065, 0.03631414, 0.03395069, 0.02279577, 0.02071021, 0.01091038, 0.02146897, 0.03672887, 0.03254872, 0.02276363, 0.02280544, 0.0115551, 0.02162158, 0.03728231, 0.03199727, 0.02260152, 0.02155043, 0.01089148, 0.02126794, 0.03633368, 0.03334803, 0.02517245, 0.0224187, 0.01160639, 0.0220607, 0.03601747, 0.03356867, 0.02283409, 0.02095126, 0.01122101, 0.02177762, 0.03640773, 0.03264436, 0.02267034, 0.02275376, 0.0115561, 0.02176938, 0.03655025, 0.03164897, 0.02232567, 0.0211956, 0.01083167, 0.02102963, 0.03542237, 0.03319189, 0.02489433, 0.02225584, 0.01147601, 0.02192801, 0.03565079, 0.03309613, 0.02253349, 0.02064643, 0.01095552, 0.02140291, 0.03591934, 0.03213357, 0.02241939, 0.02280314, 0.01159047, 0.02162002, 0.03619058, 0.03174872, 0.02208994, 0.02120707, 0.01075528, 0.02062078, 0.03515655, 0.03279378, 0.0244411, 0.02194387, 0.01146729, 0.02196989, 0.03491857, 0.03270935, 0.02239518, 0.02023855, 0.01092339, 0.02142023, 0.03553496, 0.03205059, 0.02240114, 0.0226382, 0.01185762, 0.02189763, 0.03612858, 0.03192378, 0.02224486, 0.02121878, 0.01106412, 0.02119097, 0.03508626, 0.03284683, 0.02482409, 0.02203776, 0.01180672, 0.02194588, 0.03525014, 0.03291326, 0.02273377, 0.02049175, 0.01166074, 0.02196525, 0.03553659, 0.03182126, 0.02248255, 0.02269141, 0.01212423, 0.02176797, 0.03555053, 0.03168233, 0.02240913, 0.02130229, 0.01126344, 0.02114611, 0.03467625, 0.03298543, 0.02478019, 0.02227091, 0.01199202, 0.02216234, 0.03476058, 0.03288684, 0.02268197, 0.02049871, 0.01162752, 0.02136537, 0.03509776, 0.03175907, 0.02242183, 0.02274731, 0.01226271, 0.02129043, 0.03604146, 0.03103551, 0.02219001, 0.02146397, 0.0113987, 0.02069477, 0.03473731, 0.03225837, 0.02466025, 0.0222653, 0.01216541, 0.02207077, 0.035264, 0.03279927, 0.02266582, 0.02036789, 0.01154482, 0.02189756, 0.03536174, 0.03165795, 0.02248156, 0.02249477, 0.01231302, 0.0221346, 0.03609373, 0.03164521, 0.02220643, 0.02103693, 0.01159685, 0.0214983, 0.03504428, 0.03279185, 0.02468442, 0.02224501, 0.01230893, 0.02253788, 0.03566734, 0.0325015, 0.02249471, 0.02072863, 0.0119509, 0.02220411, 0.03554418, 0.03169999, 0.02253735, 0.02267856, 0.01240753, 0.02186286, 0.03585718, 0.03075622, 0.02202913, 0.02111463, 0.01154341, 0.02123925, 0.03447764, 0.03222733, 0.02450304, 0.02194896, 0.01211684, 0.02208274, 0.03438664, 0.03186829, 0.02220844, 0.02030158, 0.01152191, 0.02112394, 0.03455637, 0.03049305, 0.02210375, 0.0226049, 0.01210862, 0.02149161, 0.03518683, 0.02989007, 0.02194838, 0.02094546, 0.01122532, 0.0205167, 0.03394863, 0.03105182, 0.02423364, 0.02165002, 0.01196632, 0.02170123, 0.03425469, 0.03098232, 0.02212113, 0.02020151, 0.01148649, 0.02136539, 0.03457161, 0.03037057, 0.02203621, 0.02232701, 0.01215036, 0.02132058, 0.03497875, 0.02991693, 0.02183474, 0.02094409, 0.01130863, 0.02077203, 0.03414967, 0.03103015, 0.02423272, 0.02184229, 0.01189532, 0.02181033, 0.03454101, 0.03117877, 0.02220482, 0.02038548, 0.01153891, 0.02171662, 0.03477569, 0.03014895, 0.02219583, 0.02254195, 0.01210385, 0.02177673, 0.03521512, 0.03001508, 0.02202287, 0.02115384, 0.01129714, 0.02114349, 0.03439106, 0.0313542, 0.02442586, 0.022067, 0.0119998, 0.02201169, 0.03448055, 0.03156218, 0.02228564, 0.02065043, 0.01157814, 0.02173047, 0.03486179, 0.03059101, 0.0221222, 0.02256988, 0.01228525, 0.02191873, 0.03520105, 0.02988756, 0.02194007, 0.02114575, 0.01142927, 0.02131098, 0.03450783, 0.03106374, 0.02436574, 0.02197505, 0.01208646, 0.02232345, 0.03436339, 0.03084467, 0.02231685, 0.02035613, 0.01147305, 0.02142001, 0.03482857, 0.03010745, 0.02218851, 0.02240789, 0.01219821, 0.02198064, 0.03585444, 0.03000952, 0.02199509, 0.02114105, 0.01138498, 0.02132747, 0.03459562, 0.03144288, 0.02442461, 0.02179532, 0.01213864, 0.02223033, 0.03506352, 0.03109689, 0.02234483, 0.02038865, 0.01184136, 0.02190179, 0.03585069, 0.03050502, 0.02223099, 0.02252479, 0.01247641, 0.02170902, 0.03635472, 0.03034882, 0.02193354, 0.02106784, 0.01136816, 0.02096165, 0.03546175, 0.03144979, 0.02431558, 0.02205778, 0.01201699, 0.02173015, 0.03556871, 0.03128114, 0.02212749, 0.02027853, 0.0115773, 0.02185161, 0.03588279, 0.03072264, 0.02203204, 0.02240237, 0.01219932, 0.02137805, 0.0363104, 0.03027619, 0.02190257, 0.02107759, 0.01141945, 0.02075956, 0.03538274, 0.03146903, 0.02429627, 0.02193678, 0.01215158, 0.02159367, 0.03536827, 0.03162925, 0.0221919, 0.02018221, 0.01146361, 0.02085346, 0.03537777, 0.03067883, 0.02206568, 0.02226863, 0.01192803, 0.02135217, 0.03581405, 0.03039347, 0.0217853, 0.02073687, 0.01117763, 0.02074419, 0.03489411, 0.0310939, 0.0241252, 0.02146385, 0.01166713, 0.02183457, 0.03481608, 0.03066921, 0.02176616, 0.02017399, 0.01177254, 0.02309936, 0.03598297, 0.02976004, 0.02132418, 0.02218289, 0.01214949, 0.02285274, 0.03708935, 0.03004221, 0.02182425, 0.02092914, 0.0115059, 0.02243813, 0.03618917, 0.03159535, 0.02410531, 0.02183791, 0.01211483, 0.02320516, 0.03614903, 0.03197121, 0.02207966, 0.02021233, 0.01152307, 0.02260841, 0.03655139, 0.031077, 0.02175359, 0.02226111, 0.01212528, 0.02268762, 0.03661661, 0.03041535, 0.02168034, 0.02073032, 0.01116851, 0.02178243, 0.03573524, 0.03184281, 0.02416007, 0.0215591, 0.01175921, 0.02290416, 0.0358211, 0.03204295, 0.02206047, 0.02005545, 0.01143566, 0.0225105, 0.03598794, 0.03090427, 0.02187378, 0.02212122, 0.01195135, 0.02229348, 0.03656244, 0.03046937, 0.02165854, 0.02054104, 0.01108337, 0.02151374, 0.03549366, 0.03188606, 0.0240109, 0.02134487, 0.01176123, 0.02277822, 0.03564591, 0.03238164, 0.02193126, 0.01987696, 0.01130172, 0.0224353, 0.03596856, 0.03094692, 0.02181946, 0.02186397, 0.01181488, 0.02217813, 0.03603133, 0.03055815, 0.02176144, 0.02044899, 0.01117033, 0.02130318, 0.03469901, 0.03160595, 0.02393678, 0.02124059, 0.01184545, 0.0225825, 0.03516095, 0.03170606, 0.0219836, 0.01978666, 0.01136419, 0.02212421, 0.03554732, 0.03071335, 0.02187447, 0.02188365, 0.01202106, 0.02220329, 0.03609146, 0.03029338, 0.02170221, 0.02055381, 0.01123283, 0.0214101, 0.03497482, 0.03158995, 0.02417351, 0.02133225, 0.01205852, 0.02253835, 0.03499899, 0.03160726, 0.02192579, 0.0197702, 0.01142061, 0.02203853, 0.0351563, 0.03064404, 0.02191203, 0.0219722, 0.01208395, 0.0227259, 0.03598787, 0.03028676, 0.02167361, 0.02061892, 0.01136578, 0.02234803, 0.03528013, 0.03186565, 0.0241839, 0.0216379, 0.01212946, 0.02314772, 0.0353428, 0.032624, 0.02205126, 0.02013204, 0.01175006, 0.02257474, 0.03577137, 0.03129147, 0.0218804, 0.0221578, 0.01210323, 0.02300499, 0.03632485, 0.03060351, 0.02171277, 0.02072244, 0.01118628, 0.02202898, 0.03517528, 0.03233617, 0.02416211, 0.02162139, 0.01194451, 0.02279169, 0.03514076, 0.03207069, 0.02205355, 0.02006788, 0.01156618, 0.02238808, 0.03524901, 0.03135015, 0.02183512, 0.02200145, 0.01172941, 0.0224984, 0.0354099, 0.03134903, 0.02180087, 0.02057822, 0.01127449, 0.02202607, 0.03457209, 0.03276924, 0.02421481, 0.02160143, 0.01184882, 0.02270941, 0.0341655, 0.03271144, 0.02208528, 0.02005316, 0.01140286, 0.02239061, 0.0344036, 0.03156256, 0.02195017, 0.0220779, 0.01204613, 0.02290219, 0.03483271, 0.03103764, 0.02167921, 0.0205904, 0.01128238, 0.02215492, 0.0339245, 0.03226122, 0.02401208, 0.0211117, 0.01121407, 0.0223377, 0.03451477, 0.03255389, 0.02153009, 0.01959032, 0.01141664, 0.02240402, 0.03552233, 0.03108334, 0.02142983, 0.02171545, 0.01219526, 0.02239925, 0.0359868, 0.03075126, 0.0213832, 0.02039405, 0.01149902, 0.02141366, 0.03517281, 0.03178119, 0.02380176, 0.02130376, 0.012322, 0.02312423, 0.03502367, 0.03249748, 0.02165949, 0.01971808, 0.01189046, 0.02280606, 0.03546694, 0.03159511, 0.02159424, 0.0216924, 0.01245147, 0.02327623, 0.0360769, 0.03127111, 0.02150151, 0.02036502, 0.01163191, 0.02258032, 0.03498987, 0.03286485, 0.02380211, 0.02135401, 0.01239821, 0.02375153, 0.03518535, 0.03326298, 0.02161932, 0.01989509, 0.01189249, 0.02302376, 0.03533809, 0.03198478, 0.02153866, 0.02177477, 0.01226044, 0.02246223, 0.03557105, 0.03093546, 0.02125804, 0.02018481, 0.01124136, 0.02191311, 0.03462267, 0.03302012, 0.0237494, 0.02103143, 0.0119341, 0.02339404, 0.03519785, 0.03365406, 0.0218394, 0.01926404, 0.01140314, 0.02410194, 0.0353298, 0.0321933, 0.02163286, 0.02169472, 0.01180744, 0.02242167, 0.03543375, 0.031279, 0.02119111, 0.02044124, 0.01137118, 0.02228188, 0.03453842, 0.03299242, 0.02358886, 0.02125425, 0.01232088, 0.02311889, 0.03451032, 0.03278525, 0.02133775, 0.01955147, 0.01161666, 0.02251435, 0.03463365, 0.03173119, 0.02122447, 0.02168527, 0.01226769, 0.02259326, 0.035124, 0.03192075, 0.02110803, 0.02012553, 0.01122008, 0.02194452, 0.03378971, 0.03296144, 0.02347478, 0.02110536, 0.01197481, 0.02311028, 0.03420207, 0.03312055, 0.02138636, 0.01962404, 0.01158496, 0.0227591, 0.03439036, 0.03189031, 0.02124682, 0.02163215, 0.0121311, 0.02282768, 0.03494767, 0.03179009, 0.02101853, 0.02029377, 0.0113427, 0.02191271, 0.03401468, 0.03300003, 0.02351536, 0.02129593, 0.01215368, 0.02312413, 0.03404049, 0.03324694, 0.02140147, 0.0198383, 0.01157617, 0.02289375, 0.03448891, 0.03216881, 0.02133511, 0.0218487, 0.01224869, 0.02303622, 0.03498595, 0.03189308, 0.02114916, 0.02053802, 0.01144026, 0.02235596, 0.0338931, 0.03315305, 0.02345253, 0.02128849, 0.01214662, 0.02309302, 0.03403521, 0.0331625, 0.02134873, 0.01987604, 0.01176456, 0.0230724, 0.03457676, 0.03240021, 0.0213268, 0.02183777, 0.01223247, 0.02230049, 0.03505943, 0.03191017, 0.02105544, 0.02050095, 0.01146509, 0.02155097, 0.03395597, 0.03256627, 0.02338693, 0.02141685, 0.01200921, 0.0226679, 0.03410464, 0.03331698, 0.02142739, 0.02004048, 0.01142675, 0.02211498, 0.03455991, 0.03202292, 0.02135272, 0.02183108, 0.01190737, 0.02201444, 0.03474984, 0.03125525, 0.02106974, 0.02035271, 0.01100595, 0.02121641, 0.03356452, 0.03271113, 0.0233358, 0.02120461, 0.01165706, 0.02253449, 0.03387411, 0.03355884, 0.0213383, 0.01986783, 0.01126461, 0.02219433, 0.0342055, 0.03259137, 0.02116074, 0.02190099, 0.01188909, 0.02184216, 0.03407175, 0.03133151, 0.02091091, 0.02041923, 0.01131194, 0.02093989, 0.0334534, 0.03284571, 0.02334376, 0.02116079, 0.01168985, 0.02202453, 0.03375275, 0.03233617, 0.02126634, 0.01958848, 0.01132536, 0.02184414, 0.03387665, 0.0313603, 0.02102117, 0.02167273, 0.01197938, 0.02088921, 0.03416118, 0.03065946, 0.02087425, 0.02029554, 0.01129107, 0.02109315, 0.03325843, 0.03248465, 0.02339263, 0.02128255, 0.01215225, 0.022133, 0.03352173, 0.03307581, 0.02142386, 0.01979324, 0.01149947, 0.02204006, 0.03365455, 0.03187734, 0.0213805, 0.02188058, 0.01220441, 0.02211538, 0.03370574, 0.0308832, 0.02097306, 0.02034033, 0.0112249, 0.02143752, 0.03323681, 0.03258437, 0.02328686, 0.02115121, 0.01187271, 0.02242485, 0.03351767, 0.0326542, 0.02132061, 0.01962389, 0.01132755, 0.02220115, 0.03380679, 0.03191142, 0.02114023, 0.02151279, 0.01203201, 0.02318392, 0.03450679, 0.03116136, 0.0209966, 0.02021242, 0.01128246, 0.02278484, 0.03344354, 0.03318875, 0.02304358, 0.02080912, 0.01178871, 0.02331455, 0.03401211, 0.03334594, 0.0210309, 0.01934917, 0.01126576, 0.02273833, 0.03433623, 0.03221563, 0.02096921, 0.02135774, 0.01184137, 0.02269082, 0.03457391, 0.03154605, 0.02074078, 0.01995551, 0.01123387, 0.02246517, 0.03423513, 0.03287904, 0.02320734, 0.02092229, 0.01174915, 0.02354896, 0.0338367, 0.03307326, 0.02128787, 0.01956776, 0.01153109, 0.02337485, 0.03446174, 0.03280117, 0.02109879, 0.02140526, 0.01224172, 0.02331636, 0.03515921, 0.03295876, 0.02101339, 0.02030091, 0.01149112, 0.02276711, 0.03425608, 0.03382919, 0.02318396, 0.02131749, 0.01221023, 0.02367506, 0.03412575, 0.03478575, 0.02133767, 0.01988758, 0.01167645, 0.02325219, 0.03479255, 0.03332184, 0.02119438, 0.02182145, 0.01228812, 0.02330803, 0.03526618, 0.03371741, 0.020914, 0.02046871, 0.01125479, 0.02232408, 0.03406651, 0.0350009, 0.02340476, 0.0211885, 0.01209591, 0.0241477, 0.03499219, 0.036151, 0.02150694, 0.01993394, 0.01163224, 0.02301992, 0.03471593, 0.03461855, 0.02129178, 0.02183679, 0.01220029, 0.02237333, 0.03556449, 0.03459644, 0.02112961, 0.02046322, 0.0115809, 0.02172321, 0.03494986, 0.03627058, 0.02369267, 0.02138279, 0.01240251, 0.02270087, 0.03581411, 0.03531568, 0.02132162, 0.01979916, 0.01171312, 0.0222678, 0.03354356, 0.03366347, 0.020972, 0.02167153, 0.01218165, 0.02208044, 0.03337037, 0.03378702, 0.02071086, 0.0202879, 0.01159889, 0.02197049, 0.03253861, 0.03474275, 0.02309867, 0.02108132, 0.01261288, 0.02291553, 0.03339049, 0.03376134, 0.02105219, 0.01971858, 0.01139017, 0.02246935, 0.03420199, 0.03234209, 0.02096075, 0.02184844, 0.0124843, 0.0231875, 0.03552651, 0.03463632, 0.02137047, 0.02093274, 0.01222874, 0.02434651, 0.03493498, 0.03641598, 0.02380378, 0.02179529, 0.01287914, 0.02678316, 0.03616089, 0.0384618, 0.02237868, 0.02079639, 0.01284119, 0.02723074, 0.03747742, 0.03795925, 0.02209092, 0.02305309, 0.01330561, 0.02624024, 0.0374844, 0.03692604, 0.02184429, 0.0211544, 0.01236639, 0.02591429, 0.03710971, 0.03832731, 0.02427872, 0.02207429, 0.01292173, 0.02652646, 0.03673238, 0.03863042, 0.0220063, 0.02070262, 0.01259158, 0.02661928, 0.03705129, 0.03729662, 0.02185951, 0.02285699, 0.01328105, 0.02628288, 0.0374535, 0.0367693, 0.02167618, 0.02127886, 0.01236131, 0.02562806, 0.03642656, 0.03814233, 0.02390693, 0.02209358, 0.01300539, 0.02663046, 0.03651191, 0.0380489, 0.02172765, 0.02048663, 0.01231372, 0.02613462, 0.03699478, 0.0365288, 0.02158939, 0.02258018, 0.01284751, 0.02556903, 0.03732347, 0.03607708, 0.02135313, 0.02119588, 0.01200214, 0.02516877, 0.0365889, 0.03797531, 0.02376952, 0.0221029, 0.01288138, 0.02701876, 0.03742975, 0.03884927, 0.02191742, 0.02067804, 0.01254898, 0.02639753, 0.03815168, 0.03769105, 0.0217172, 0.02266522, 0.0131657, 0.02608552, 0.03819932, 0.036827, 0.02145731, 0.02107997, 0.01198576, 0.0252373, 0.03694034, 0.03848101, 0.02402305, 0.02221958, 0.01298773, 0.02666712, 0.03693322, 0.03868826, 0.02189559, 0.02063825, 0.01234837, 0.02610076, 0.03729945, 0.03726967, 0.02164261, 0.02262237, 0.01304374, 0.02587806, 0.03716292, 0.0365069, 0.02143101, 0.02122964, 0.01226325, 0.02521805, 0.03664699, 0.03807744, 0.02379243, 0.02228554, 0.01300594, 0.02634625, 0.03609778, 0.03796397, 0.0219951, 0.02070751, 0.01264739, 0.02586908, 0.03705575, 0.03657912, 0.0217565, 0.02281067, 0.01313207, 0.02556291, 0.03697662, 0.03572758, 0.02132176, 0.02131097, 0.01197255, 0.02471519, 0.03591707, 0.03725759, 0.02372409, 0.02218317, 0.01264613, 0.02616158, 0.03627146, 0.03799884, 0.0217278, 0.02069618, 0.01191161, 0.02603297, 0.03685108, 0.03666462, 0.021583, 0.02280263, 0.01254594, 0.02577919, 0.03681892, 0.0358462, 0.0214159, 0.0213403, 0.01166562, 0.02545619, 0.03593938, 0.0377997, 0.02373822, 0.02223742, 0.01224843, 0.02651796, 0.03555259, 0.03791575, 0.02160748, 0.0204398, 0.01163429, 0.02580699, 0.03566063, 0.03590802, 0.0213017, 0.02249304, 0.0121782, 0.025499, 0.03582767, 0.03533513, 0.02098106, 0.02092424, 0.01117343, 0.02455882, 0.03456921, 0.03688236, 0.02331619, 0.02184035, 0.01191224, 0.02591589, 0.0352267, 0.03740656, 0.02137711, 0.02046543, 0.01160543, 0.02558812, 0.03566227, 0.03570468, 0.02115885, 0.02250248, 0.01217203, 0.02541623, 0.03606047, 0.03481887, 0.02094429, 0.02097738, 0.01140856, 0.02477763, 0.03592544, 0.03646742, 0.02338419, 0.02180492, 0.01218432, 0.02580434, 0.03563438, 0.03691616, 0.02127667, 0.02036182, 0.01167688, 0.02514357, 0.03515095, 0.03563679, 0.02105549, 0.02246384, 0.01241911, 0.0252102, 0.03582505, 0.03535668, 0.02083585, 0.02113157, 0.0116371, 0.02463428, 0.03489458, 0.03690156, 0.02325887, 0.02198184, 0.01229888, 0.02596034, 0.03496491, 0.03711428, 0.02132748, 0.02033083, 0.01184139, 0.02558196, 0.03545699, 0.03606129, 0.0211601, 0.02222838, 0.01236531, 0.02516508, 0.03554041, 0.03529818, 0.02081061, 0.02081679, 0.01149354, 0.02447616, 0.03446818, 0.03630633, 0.02307183, 0.02154136, 0.01234763, 0.02557289, 0.03462996, 0.03538781, 0.02108637, 0.01955876, 0.0121201, 0.02459211, 0.03750226, 0.03708209, 0.02122209, 0.02222579, 0.01283162, 0.02530932, 0.03872786, 0.036433, 0.02117535, 0.02076668, 0.01202069, 0.02461829, 0.03882605, 0.03950219, 0.02384469, 0.02140882, 0.01315423, 0.02650297, 0.03965079, 0.03971868, 0.02167112, 0.01998195, 0.01248463, 0.02613508, 0.03839137, 0.03545961, 0.02125528, 0.02180929, 0.01262508, 0.02529506, 0.03785793, 0.03399859, 0.02104789, 0.02073446, 0.01212399, 0.02503376, 0.03725266, 0.03602543, 0.02355578, 0.02179091, 0.01300535, 0.02603287, 0.03629993, 0.03567289, 0.02157242, 0.0203674, 0.01227955, 0.02586705, 0.03740145, 0.03503748, 0.02125473, 0.02226164, 0.01276286, 0.02519195, 0.03599847, 0.03384948, 0.02099295, 0.02076969, 0.01185436, 0.02437857, 0.03604326, 0.03530942, 0.02334502, 0.02175776, 0.01263411, 0.02561356, 0.03670491, 0.03603837, 0.02133607, 0.02023114, 0.01213203, 0.02547459, 0.03745411, 0.03483313, 0.02128573, 0.02239795, 0.01265902, 0.02485586, 0.03717497, 0.03367003, 0.0209832, 0.02082777, 0.01161532, 0.02409366, 0.0365198, 0.03531319, 0.02334871, 0.02179083, 0.0125124, 0.0255738, 0.03703496, 0.03568976, 0.02140711, 0.02029873, 0.01203544, 0.02517043, 0.03784507, 0.03488386, 0.02127482, 0.02237614, 0.01279009, 0.0251618, 0.03764317, 0.03379564, 0.02108825, 0.02094327, 0.0118825, 0.02434293, 0.0373964, 0.03531213, 0.0235742, 0.02201971, 0.01260022, 0.02566401, 0.03802285, 0.03608119, 0.02157132, 0.02036559, 0.01214301, 0.02544514, 0.03896114, 0.03551142, 0.02141899, 0.02243154, 0.01274373, 0.02524518, 0.03875115, 0.03449804, 0.02117078, 0.02107125, 0.0118987, 0.02447759, 0.03778989, 0.03662861, 0.02364175, 0.02199924, 0.01270913, 0.02595405, 0.03821543, 0.03706527, 0.02168633, 0.02063262, 0.01228265, 0.02597526, 0.03914537, 0.03640328, 0.0215592, 0.02268615, 0.01290123, 0.02594656, 0.03925651, 0.0353266, 0.02128736, 0.02118054, 0.01204834, 0.02497263, 0.03824047, 0.03682858, 0.02367152, 0.02197088, 0.01283794, 0.02619155, 0.03841123, 0.03753231, 0.02158277, 0.02058565, 0.01228553, 0.02596089, 0.03898356, 0.0364663, 0.02153465, 0.02292455, 0.01291046, 0.0257456, 0.03919503, 0.03577412, 0.02134287, 0.02158258, 0.01193782, 0.02517961, 0.03873622, 0.03799284, 0.02384726, 0.02249475, 0.01257143, 0.02610824, 0.03900448, 0.03871825, 0.02175495, 0.02083849, 0.01214003, 0.02580261, 0.03900896, 0.03701115, 0.02177029, 0.02307026, 0.01267121, 0.02586556, 0.04168478, 0.03673385, 0.02115922, 0.02154994, 0.01195692, 0.026036, 0.04075633, 0.03855539, 0.02366249, 0.02245238, 0.01287314, 0.02737311, 0.0406873, 0.03934768, 0.0215688, 0.02100222, 0.01244591, 0.02700162, 0.04198404, 0.0379764, 0.0214732, 0.02269531, 0.01288121, 0.02711656, 0.04379955, 0.03768062, 0.02135335, 0.02150534, 0.01195562, 0.02649944, 0.04243976, 0.03872733, 0.02332505, 0.02208207, 0.01246104, 0.02758684, 0.04321559, 0.03928528, 0.0209474, 0.02009544, 0.01237152, 0.0274613, 0.0455242, 0.03948592, 0.02107752, 0.02345352, 0.01342373, 0.0270058, 0.04449658, 0.03967656, 0.02129696, 0.02179645, 0.01264401, 0.02850114, 0.04506516, 0.04222304, 0.02403523, 0.02296273, 0.01333537, 0.02944488, 0.04502776, 0.04269693, 0.02196435, 0.02153446, 0.01294143, 0.02928413, 0.04741628, 0.04054667, 0.02177042, 0.02357048, 0.01366518, 0.02858373, 0.04622128, 0.0400749, 0.02169483, 0.02182315, 0.01273892, 0.02870244, 0.04448764, 0.041963, 0.02419678, 0.02296618, 0.01370966, 0.02967168, 0.04396002, 0.04170448, 0.02213679, 0.02143188, 0.01320802, 0.02918025, 0.04444299, 0.04007747, 0.02186355, 0.02370651, 0.01396899, 0.02785027, 0.04187697, 0.03778994, 0.02180371, 0.0221799, 0.01286116, 0.0262471, 0.0397733, 0.03900959, 0.02431536, 0.02353132, 0.01409109, 0.03036471, 0.04301498, 0.04221961, 0.02228714, 0.02184617, 0.01350954, 0.03002896, 0.04379774, 0.04115439, 0.02199153, 0.02405374, 0.01403929, 0.02868632, 0.04474771, 0.04040014, 0.02177585, 0.02238384, 0.01293447, 0.02742944, 0.0432479, 0.04113227, 0.02420085, 0.02350376, 0.0137293, 0.02910704, 0.0432249, 0.04323974, 0.02208486, 0.02168549, 0.0132409, 0.02936212, 0.04513096, 0.04154013, 0.02186279, 0.02393377, 0.01362467, 0.02921267, 0.04594294, 0.03976228, 0.02166552, 0.02232815, 0.01288296, 0.03198392, 0.04772222, 0.0419243, 0.02409077, 0.02341039, 0.01376112, 0.02892982, 0.04556628, 0.04326875, 0.02203123, 0.02194612, 0.01338006, 0.02866926, 0.0458484, 0.04158048, 0.02144921, 0.02408418, 0.01384125, 0.02875986, 0.04636305, 0.04072153, 0.02124152, 0.02254074, 0.01297295, 0.02766982, 0.0451618, 0.04279416, 0.02374, 0.02359814, 0.01390368, 0.0296102, 0.04551258, 0.04408426, 0.02156211, 0.02183082, 0.01345586, 0.02897013, 0.04604504, 0.04199748, 0.02135388, 0.02403202, 0.01414365, 0.02839846, 0.04579382, 0.03999488, 0.02109162, 0.02240297, 0.0133158, 0.02809517, 0.04545339, 0.04280316, 0.02379185, 0.02342499, 0.01397602, 0.02895801, 0.04537859, 0.04333566, 0.02162984, 0.0217047, 0.01346762, 0.02916704, 0.04665974, 0.04150175, 0.02139954, 0.02405012, 0.01415636, 0.02911096, 0.04716709, 0.04177735, 0.02133305, 0.02248878, 0.01312227, 0.02791898, 0.04617314, 0.04301762, 0.023375, 0.02318811, 0.01385447, 0.02859709, 0.04661448, 0.04411418, 0.02155913, 0.02179684, 0.01324847, 0.02869181, 0.04767642, 0.04348302, 0.02139453, 0.02388791, 0.01405216, 0.02826842, 0.04733049, 0.04247155, 0.02091532, 0.02227497, 0.01317205, 0.0282669, 0.04747242, 0.04626272, 0.02366318, 0.02347727, 0.01405979, 0.02939475, 0.04809327, 0.04639989, 0.02165721, 0.02166031, 0.0135148, 0.0292726, 0.04942792, 0.04438435, 0.02143856, 0.02372606, 0.01386604, 0.02874487, 0.04942083, 0.04426565, 0.02134558, 0.02230308, 0.01291622, 0.02771353, 0.04954881, 0.04699782, 0.02384917, 0.02320777, 0.01394527, 0.02980367, 0.05098517, 0.04786223, 0.02186723, 0.02187388, 0.01369875, 0.03020974, 0.05039691, 0.04562671, 0.02182894, 0.02404198, 0.01426983, 0.02878183, 0.04990909, 0.04417092, 0.02164438, 0.02266023, 0.01346178, 0.028146, 0.05002634, 0.0471598, 0.02435159, 0.02370554, 0.01439208, 0.03052035, 0.04997974, 0.04773897, 0.02216628, 0.0219398, 0.01369668, 0.02957385, 0.05011469, 0.04493714, 0.0219295, 0.02395121, 0.01414304, 0.02894472, 0.04996846, 0.04416239, 0.02159563, 0.02240042, 0.01315024, 0.02829637, 0.04839107, 0.04615431, 0.02410468, 0.02332971, 0.01407037, 0.02966846, 0.04774256, 0.04556751, 0.02186864, 0.02163222, 0.01343795, 0.0296898, 0.04901716, 0.04547577, 0.02176008, 0.02363314, 0.01413292, 0.02894438, 0.04800506, 0.04388869, 0.02141339, 0.02187525, 0.01307689, 0.02794961, 0.04692858, 0.04476699, 0.02386898, 0.02310641, 0.01408642, 0.03037946, 0.04811195, 0.04726292, 0.02214304, 0.02199284, 0.01357258, 0.03050348, 0.05076383, 0.0459051, 0.02201688, 0.02398789, 0.01386515, 0.02845442, 0.05050621, 0.04430763, 0.02163137, 0.02253209, 0.01296947, 0.02711497, 0.05077153, 0.04701424, 0.02418113, 0.02345657, 0.0138863, 0.0294127, 0.05152258, 0.0456312, 0.02247931, 0.02200371, 0.01361908, 0.0299025, 0.05415775, 0.04781196, 0.02210747, 0.02432249, 0.01421424, 0.02903058, 0.05250109, 0.04422186, 0.02201337, 0.02271873, 0.01320546, 0.02746337, 0.05229413, 0.04795606, 0.0245918, 0.02363706, 0.01410785, 0.02953911, 0.05153318, 0.04870021, 0.02238709, 0.02191264, 0.01362228, 0.02963832, 0.05214321, 0.04778615, 0.02222408, 0.02431168, 0.01414976, 0.02914008, 0.05283185, 0.04613673, 0.02222374, 0.0230209, 0.01331124, 0.02819603, 0.05099638, 0.04806623, 0.02453495, 0.02390199, 0.01406336, 0.02965012, 0.05033123, 0.04762977, 0.02235689, 0.02187512, 0.01327996, 0.02901829, 0.05104972, 0.04610412, 0.02225468, 0.02452558, 0.01395142, 0.02877057, 0.05191285, 0.04504418, 0.02190717, 0.02280991, 0.01293432, 0.02787994, 0.05088463, 0.04754938, 0.02467626, 0.02387816, 0.01390945, 0.0293451, 0.05254592, 0.04893919, 0.0229681, 0.02239183, 0.01352748, 0.02905333, 0.0526177, 0.04672825, 0.02259382, 0.02442855, 0.01409235, 0.02879376, 0.05246687, 0.04668073, 0.02260421, 0.02301009, 0.01315506, 0.02766399, 0.05314583, 0.04867141, 0.02541189, 0.02416956, 0.01404942, 0.02980078, 0.05229283, 0.04914397, 0.02336097, 0.02225061, 0.01330955, 0.02918355, 0.05200634, 0.04541104, 0.02262247, 0.0242177, 0.01380211, 0.02886745, 0.04836608, 0.041411, 0.02169874, 0.02136236, 0.01242273, 0.02782383, 0.04920034, 0.04851312, 0.02564534, 0.02375104, 0.0137902, 0.02966306, 0.04790073, 0.04642683, 0.02277081, 0.02148133, 0.01343983, 0.02978592, 0.0533392, 0.04727787, 0.0225971, 0.02362316, 0.0133524, 0.02827185, 0.05305118, 0.04645239, 0.02268232, 0.02266208, 0.01270222, 0.0282811, 0.0535683, 0.04746779, 0.02416021, 0.02209301, 0.012421, 0.02798437, 0.04990209, 0.04491624, 0.02174433, 0.02156483, 0.01255783, 0.02883144, 0.05629164, 0.0482872, 0.02318044, 0.02443187, 0.01424046, 0.02884097, 0.05678573, 0.04725863, 0.02311987, 0.02295635, 0.01336282, 0.02847154, 0.05633468, 0.04977303, 0.0261411, 0.0241288, 0.01439732, 0.03004811, 0.05558208, 0.04984434, 0.02368239, 0.02237221, 0.01404649, 0.03005821, 0.05612705, 0.04839021, 0.02345159, 0.02457489, 0.01438575, 0.02868915, 0.05503179, 0.04681293, 0.02301121, 0.02279027, 0.01326166, 0.02771791, 0.05341253, 0.04863073, 0.02566278, 0.02381596, 0.01416863, 0.02938513, 0.0530539, 0.04903623, 0.0237057, 0.02224308, 0.01361353, 0.0289624, 0.05306936, 0.04794023, 0.02374833, 0.02459654, 0.01420891, 0.028336, 0.05105307, 0.04701721, 0.02349761, 0.02289381, 0.01326017, 0.02833346, 0.04979639, 0.05001894, 0.02623624, 0.02403608, 0.01410323, 0.02926703, 0.05140586, 0.05035512, 0.02397047, 0.02233449, 0.01364328, 0.02829299, 0.05158842, 0.04891545, 0.02379473, 0.02459843, 0.01427484, 0.02860332, 0.05189267, 0.04808207, 0.02340653, 0.02310007, 0.01348098, 0.02879642, 0.05239377, 0.05046004, 0.02611118, 0.02417951, 0.01425176, 0.03038408, 0.0519904, 0.05156893, 0.02409721, 0.02253509, 0.01337292, 0.02958634, 0.05306339, 0.04901638, 0.02344412, 0.02440575, 0.01367656, 0.02764121, 0.05244181, 0.04607962, 0.02302672, 0.02296397, 0.0128235, 0.02854961, 0.05274185, 0.04909275, 0.02571193, 0.02404514, 0.01393561, 0.0309411, 0.05308829, 0.05056643, 0.02365513, 0.02252266, 0.01317241, 0.02978392, 0.0530698, 0.04747705, 0.02349595, 0.0247849, 0.01350314, 0.02879499, 0.05390093, 0.04659572, 0.02315926, 0.02327009, 0.01232635, 0.02772042, 0.0523149, 0.049025, 0.02551335, 0.02392887, 0.01296998, 0.02824473, 0.05114207, 0.04885166, 0.02380016, 0.02243472, 0.01258563, 0.02852606, 0.05416026, 0.04856051, 0.02375147, 0.02491129, 0.01328315, 0.0284842, 0.05331183, 0.04759024, 0.02350365, 0.02312494, 0.01225503, 0.02735504, 0.0518247, 0.04947399, 0.02612411, 0.02411589, 0.0129248, 0.02856996, 0.05362282, 0.05098499, 0.02377297, 0.02262529, 0.01246103, 0.02836989, 0.05367066, 0.04783532, 0.02353639, 0.02461909, 0.01280717, 0.02764877, 0.05279919, 0.04627267, 0.02320383, 0.02291518, 0.01183454, 0.02764049, 0.0527201, 0.04929791, 0.02565018, 0.02386879, 0.01262722, 0.02899174, 0.0527998, 0.04885497, 0.0236521, 0.02248474, 0.01233613, 0.02858755, 0.05385509, 0.04781798, 0.02367349, 0.02452909, 0.01259199, 0.02704165, 0.0527503, 0.04569202, 0.02350889, 0.02316906, 0.01163128, 0.02643845, 0.05294155, 0.04902482, 0.02601663, 0.02442117, 0.01239005, 0.02736566, 0.05240543, 0.0494993, 0.02367593, 0.02246994, 0.01185181, 0.0270565, 0.05175055, 0.04697883, 0.02313021, 0.02429186, 0.01190542, 0.02613662, 0.05157604, 0.04524665, 0.02294814, 0.02311208, 0.01126673, 0.0259988, 0.05010621, 0.04700599, 0.02508627, 0.02433088, 0.01231438, 0.02672128, 0.05157215, 0.04742081, 0.02300515, 0.02249061, 0.01169012, 0.02690492, 0.05271891, 0.04609169, 0.02280089, 0.02432114, 0.01262457, 0.0260241, 0.05190475, 0.04446708, 0.02257452, 0.02273145, 0.01170667, 0.02658948, 0.05271226, 0.04728798, 0.0256533, 0.02431069, 0.01252619, 0.02798038, 0.05199075, 0.04847367, 0.02358421, 0.02268162, 0.01234339, 0.02847094, 0.05296884, 0.04631658, 0.02327482, 0.02473055, 0.0128517, 0.02795112, 0.05228671, 0.04499638, 0.02294616, 0.02359522, 0.01225655, 0.02754181, 0.05227781, 0.04820234, 0.02562072, 0.02451639, 0.01285774, 0.0289619, 0.05189569, 0.04760285, 0.02343752, 0.02247683, 0.01230899, 0.02800818, 0.05085218, 0.04484921, 0.02308435, 0.02446814, 0.01282095, 0.02723263, 0.04985937, 0.04272968, 0.02258054, 0.02313829, 0.0117857, 0.02653842, 0.04973232, 0.0449007, 0.0253339, 0.02403829, 0.01252653, 0.02770666, 0.05057693, 0.04706188, 0.02342043, 0.0225126, 0.01220694, 0.02784179, 0.05201778, 0.0452682, 0.02315545, 0.02442425, 0.01262211, 0.02673868, 0.04997655, 0.04369545, 0.02274392, 0.02288504, 0.01165146, 0.02677717, 0.05018676, 0.04636943, 0.02549933, 0.0240765, 0.01256584, 0.02813653, 0.05084769, 0.04686654, 0.02340671, 0.02248735, 0.0121975, 0.02803547, 0.05269624, 0.04633679, 0.02332106, 0.02490547, 0.01276906, 0.02747288, 0.05203816, 0.0450326, 0.02266782, 0.02303077, 0.01182266, 0.02669844, 0.05131087, 0.0468991, 0.02538814, 0.0240553, 0.01230007, 0.02853635, 0.05199853, 0.04821912, 0.02324866, 0.02244205, 0.01209187, 0.02834522, 0.0531306, 0.04657433, 0.02308027, 0.02410945, 0.01249761, 0.02791765, 0.05227914, 0.04537048, 0.02273056, 0.02289611, 0.01172021, 0.02741936, 0.0521616, 0.04714655, 0.02532887, 0.02381868, 0.01237716, 0.02835116, 0.05264165, 0.04762017, 0.02326684, 0.0224661, 0.01193014, 0.02782165, 0.05395769, 0.04643584, 0.02319659, 0.02461591, 0.01254975, 0.02776513, 0.05394623, 0.04474686, 0.02279636, 0.0231526, 0.01165861, 0.02740503, 0.05345072, 0.04731757, 0.02538916, 0.02416489, 0.01240403, 0.02877464, 0.05301123, 0.04813603, 0.02318861, 0.02237985, 0.01189151, 0.02796775, 0.05303974, 0.04653835, 0.02289511, 0.0245827, 0.01250903, 0.02740213, 0.05337267, 0.04576848, 0.02290906, 0.02339887, 0.01149114, 0.02681332, 0.0516482, 0.04712419, 0.02538991, 0.02393901, 0.0122741, 0.02806338, 0.05133035, 0.04726846, 0.02321832, 0.02220129, 0.01185209, 0.02754549, 0.05194445, 0.0455885, 0.02311895, 0.02442528, 0.0124076, 0.02723385, 0.05176321, 0.044396, 0.02294442, 0.02296445, 0.01158534, 0.02654083, 0.05007255, 0.04618936, 0.02547655, 0.02402295, 0.01224828, 0.02786534, 0.04921432, 0.04554129, 0.02331327, 0.02217579, 0.01172098, 0.02706986, 0.05041368, 0.04379626, 0.02316996, 0.02439513, 0.01235123, 0.02742586, 0.0503535, 0.04335297, 0.02263843, 0.02274528, 0.01150746, 0.02693077, 0.04891878, 0.04476225, 0.02503765, 0.02344181, 0.01204777, 0.02756864, 0.04895239, 0.044857, 0.02306002, 0.02225359, 0.01155872, 0.02712863, 0.05015542, 0.0427941, 0.02268453, 0.02430826, 0.01203331, 0.02706962, 0.04923507, 0.04176261, 0.02238999, 0.02261171, 0.01101062, 0.02602548, 0.04726128, 0.04271214, 0.02474845, 0.02355104, 0.01152898, 0.02726319, 0.04784453, 0.0429494, 0.02267842, 0.02180327, 0.01120823, 0.02635165, 0.04854504, 0.04140108, 0.02255527, 0.02389971, 0.01176174, 0.02637616, 0.04838793, 0.04104503, 0.02230921, 0.02231792, 0.01099342, 0.02591479, 0.04755007, 0.04312214, 0.02489838, 0.02323723, 0.01180483, 0.02752305, 0.04807703, 0.04374013, 0.02285365, 0.02170477, 0.01150802, 0.02754553, 0.04888279, 0.04285648, 0.02292666, 0.02399333, 0.01191779, 0.02721713, 0.0488315, 0.04130894, 0.0223198, 0.02249566, 0.01120462, 0.02624678, 0.04800121, 0.0437122, 0.02481831, 0.02340689, 0.01180806, 0.02772628, 0.04817749, 0.04400832, 0.02275972, 0.02169058, 0.01155235, 0.0269806, 0.04897105, 0.04244886, 0.02260172, 0.02387295, 0.01206162, 0.02715522, 0.04856278, 0.04011508, 0.02199558, 0.02213247, 0.01110404, 0.02589453, 0.0475174, 0.04272943, 0.02450706, 0.02316601, 0.01190878, 0.02718968, 0.04716037, 0.04287494, 0.02244659, 0.02136116, 0.01136947, 0.02647637, 0.04740692, 0.0418633, 0.02234353, 0.02338539, 0.01179806, 0.02625339, 0.04806105, 0.04080372, 0.02187385, 0.02183583, 0.01100252, 0.0259671, 0.04880017, 0.04360543, 0.02463459, 0.02277955, 0.01182102, 0.02747646, 0.04972162, 0.04369453, 0.02238099, 0.02125033, 0.01150359, 0.0267733, 0.05021657, 0.04235813, 0.02226035, 0.02337916, 0.01201144, 0.02670487, 0.04977955, 0.04158689, 0.02194557, 0.02205163, 0.01122128, 0.02574803, 0.04884276, 0.04268532, 0.02436463, 0.022894, 0.01209199, 0.02804894, 0.04934815, 0.04327736, 0.02249537, 0.02195542, 0.01161261, 0.02863061, 0.05038472, 0.04234527, 0.0223474, 0.024641, 0.01226685, 0.02771044, 0.05034217, 0.04076018, 0.02202323, 0.02243997, 0.01161497, 0.02679876, 0.04800968, 0.04134945, 0.02440591, 0.0232631, 0.01203409, 0.02771822, 0.04873286, 0.04198803, 0.02241142, 0.0219076, 0.01163416, 0.02710184, 0.04949909, 0.04097888, 0.022142, 0.02383192, 0.01190907, 0.02635868, 0.04791767, 0.03883859, 0.02168182, 0.02235579, 0.01102605, 0.0254053, 0.04671614, 0.04069228, 0.02432688, 0.02337051, 0.01186709, 0.02731171, 0.04743936, 0.04202185, 0.02246848, 0.02180297, 0.01144382, 0.02696279, 0.04845703, 0.04052196, 0.0222325, 0.02390781, 0.01181891, 0.02668468, 0.04758944, 0.03910891, 0.0219016, 0.02242787, 0.01103684, 0.02543278, 0.04771139, 0.04147907, 0.02442467, 0.02342385, 0.01178919, 0.02644018, 0.04645569, 0.04135165, 0.02236388, 0.02178273, 0.0114347, 0.02581383, 0.04707113, 0.0388001, 0.02206674, 0.0239811, 0.01164466, 0.02541024, 0.04572658, 0.03942055, 0.0218057, 0.02247514, 0.01078997, 0.02424129, 0.0423889, 0.04131729, 0.02418305, 0.02368571, 0.01159764, 0.02511277, 0.04484243, 0.03843587, 0.02182868, 0.02158936, 0.01093123, 0.02410733, 0.04292253, 0.03871759, 0.02169935, 0.02358823, 0.01161907, 0.02477436, 0.04450486, 0.03920613, 0.02134666, 0.02222599, 0.0106372, 0.02350936, 0.04359231, 0.0403128, 0.02355685, 0.02287964, 0.01129142, 0.0244196, 0.04292365, 0.04050989, 0.02178432, 0.02160562, 0.01093876, 0.02407405, 0.04355203, 0.04078264, 0.02167838, 0.0233158, 0.01130626, 0.02401809, 0.04479884, 0.03927361, 0.02138107, 0.02212779, 0.01038678, 0.02229117, 0.0428136, 0.03890875, 0.02324863, 0.02269816, 0.01103444, 0.02406183, 0.04321173, 0.0378646, 0.02137055, 0.02136909, 0.01064104, 0.02314367, 0.0427357, 0.03522253, 0.02126667, 0.02304686, 0.0110889, 0.02209012, 0.04410199, 0.0352504, 0.02092712, 0.02180272, 0.01031251, 0.02150355, 0.04258534, 0.03643627, 0.02318953, 0.02272883, 0.01102813, 0.02272573, 0.04250621, 0.03451828, 0.02142047, 0.02119363, 0.01061345, 0.02183195, 0.04237157, 0.03378245, 0.02123896, 0.02326449, 0.01113757, 0.02300028, 0.04345377, 0.03361803, 0.02116358, 0.02206154, 0.01028437, 0.02163345, 0.04002529, 0.03226811, 0.02326599, 0.02254045, 0.01091125, 0.0229391, 0.04170061, 0.03426341, 0.02162839, 0.02120076, 0.0105543, 0.02344895, 0.04233623, 0.03244248, 0.02110017, 0.02279487, 0.01112846, 0.02236105, 0.04203704, 0.03238406, 0.02063269, 0.02149261, 0.01024577, 0.02112024, 0.04005412, 0.03294615, 0.02292686, 0.02214738, 0.01094891, 0.02217597, 0.03918795, 0.03238967, 0.02116163, 0.02057131, 0.01044564, 0.02256459, 0.04132673, 0.03116852, 0.02092708, 0.02273108, 0.01128407, 0.02417956, 0.04166221, 0.03163278, 0.02080125, 0.02164648, 0.0105267, 0.02266002, 0.04016282, 0.03201597, 0.02291243, 0.0221472, 0.01116811, 0.02450432, 0.04002216, 0.0324485, 0.02108089, 0.02078289, 0.01077852, 0.02332709, 0.04006636, 0.03242866, 0.02101226, 0.02283498, 0.01111552, 0.02258027, 0.0396726, 0.03106463, 0.02057949, 0.02127124, 0.01036357, 0.02167253, 0.03830849, 0.0321757, 0.02296951, 0.02214066, 0.01100025, 0.02274174, 0.03871768, 0.03151156, 0.02105403, 0.0206307, 0.01057547, 0.02183528, 0.0385442, 0.03062784, 0.02093309, 0.0225862, 0.01113232, 0.02194732, 0.03897797, 0.03004565, 0.02048178, 0.02120003, 0.01028366, 0.02130282, 0.03839554, 0.03087877, 0.0227125, 0.02189233, 0.01095172, 0.02261495, 0.03906544, 0.03151968, 0.02095413, 0.02061025, 0.01057959, 0.02191448, 0.03916756, 0.03012777, 0.02081561, 0.02259338, 0.01108744, 0.0218182, 0.03945708, 0.02968624, 0.02045925, 0.02116569, 0.01036101, 0.02097212, 0.03822164, 0.03047293, 0.02286417, 0.02211448, 0.01103421, 0.02228915, 0.0386748, 0.03120619, 0.0211558, 0.0207289, 0.01061814, 0.02181851, 0.03853625, 0.03040732, 0.02101296, 0.02251326, 0.0111052, 0.02173773, 0.03880044, 0.02966586, 0.02058459, 0.02111769, 0.01018083, 0.02111317, 0.03784189, 0.03081267, 0.02290856, 0.0220065, 0.01093115, 0.02225435, 0.03771133, 0.03115592, 0.02112346, 0.02059973, 0.01052315, 0.02209434, 0.03792911, 0.03023158, 0.02091745, 0.02291338, 0.0110367, 0.02212741, 0.03831217, 0.02947118, 0.02049511, 0.02127472, 0.01023279, 0.02168366, 0.03683637, 0.03081032, 0.02288524, 0.02210681, 0.01089017, 0.02257062, 0.03650409, 0.0309594, 0.02082379, 0.02050697, 0.01043033, 0.02187272, 0.03665964, 0.02964026, 0.02058438, 0.02235072, 0.0110186, 0.0222998, 0.03647152, 0.02932526, 0.0201972, 0.02117516, 0.01013107, 0.02116229, 0.03570782, 0.03069041, 0.02248487, 0.02200049, 0.01075727, 0.02232047, 0.03587287, 0.03122813, 0.02085001, 0.02070159, 0.01039604, 0.02113407, 0.03626401, 0.03005625, 0.02070745, 0.02272593, 0.01089767, 0.02086159, 0.03646271, 0.0293872, 0.02051369, 0.02135183, 0.01012895, 0.01980701, 0.03524859, 0.03076091, 0.02282519, 0.0221252, 0.01063555, 0.0213621, 0.03587136, 0.03122589, 0.02111942, 0.02078061, 0.0103022, 0.02113592, 0.0360117, 0.02990108, 0.02086842, 0.02272422, 0.01082103, 0.02119363, 0.03625177, 0.02910099, 0.02047463, 0.02131203, 0.01005718, 0.02045787, 0.03465879, 0.03034743, 0.02287452, 0.02225521, 0.01079014, 0.02205448, 0.03489733, 0.03095111, 0.02107523, 0.02069115, 0.01033744, 0.0210284, 0.03547438, 0.03027164, 0.02089816, 0.022692, 0.01080666, 0.02113771, 0.03542972, 0.0290651, 0.02053018, 0.0214374, 0.01005745, 0.02069886, 0.03444399, 0.0307799, 0.02277861, 0.02218873, 0.01067169, 0.02190852, 0.03410587, 0.03059889, 0.02088949, 0.02082604, 0.01036906, 0.02170365, 0.03450803, 0.03001933, 0.02083298, 0.02291593, 0.01090417, 0.02159119, 0.0346881, 0.02938158, 0.0204492, 0.02139864, 0.01004722, 0.02023701, 0.03362183, 0.03113971, 0.02271579, 0.02218662, 0.01058013, 0.0221875, 0.03402242, 0.03205151, 0.02082982, 0.02078629, 0.01021573, 0.02179707, 0.03466193, 0.03045995, 0.02078604, 0.02267404, 0.01061921, 0.02202628, 0.03462328, 0.02982845, 0.02030457, 0.02148562, 0.00991386, 0.02112385, 0.03372649, 0.03167195, 0.02272956, 0.0225363, 0.01066451, 0.02305104, 0.03467483, 0.03253537, 0.02093744, 0.02112437, 0.01022071, 0.02121439, 0.03452669, 0.0308293, 0.02078555, 0.02264285, 0.01053463, 0.02166488, 0.03479906, 0.03042002, 0.02052047, 0.02153468, 0.00993357, 0.02231159, 0.03460129, 0.03254994, 0.02269141, 0.02265926, 0.01058416, 0.02372462, 0.03526558, 0.03255573, 0.02140661, 0.02105215, 0.01012881, 0.0233412, 0.03597908, 0.0319483, 0.02120077, 0.02323095, 0.01075213, 0.02495207, 0.03638858, 0.03159111, 0.0208326, 0.02197764, 0.0100031, 0.02277319, 0.03429851, 0.03185012, 0.02292074, 0.02265931, 0.01061189, 0.02409091, 0.03515852, 0.03213434, 0.02124288, 0.02129312, 0.01018823, 0.02301609, 0.03500004, 0.03188134, 0.02100396, 0.02317664, 0.01068318, 0.02241337, 0.03467336, 0.03040532, 0.02053245, 0.02177152, 0.00999297, 0.02139799, 0.03517732, 0.03218289, 0.02331228, 0.02275823, 0.01069779, 0.02326547, 0.03559197, 0.03309415, 0.02155542, 0.02141085, 0.01027868, 0.02140548, 0.03596979, 0.03175826, 0.02156073, 0.02367632, 0.01079786, 0.02326148, 0.03696122, 0.03107154, 0.02075177, 0.02208288, 0.01001811, 0.02251626, 0.03700688, 0.0335931, 0.02299796, 0.02293491, 0.01054737, 0.02287716, 0.03518707, 0.03291335, 0.02102628, 0.02115893, 0.01016373, 0.02121562, 0.03523277, 0.03250152, 0.02079934, 0.02348212, 0.01076704, 0.02113167, 0.03641022, 0.03113394, 0.02047443, 0.02200863, 0.00994464, 0.01992036, 0.03415427, 0.03103742, 0.0221461, 0.02272139, 0.0106382, 0.02036287, 0.03282823, 0.03163484, 0.02077651, 0.02184787, 0.0101763, 0.01835715, 0.03287102, 0.02980031, 0.0208004, 0.02359078, 0.01076785, 0.01995432, 0.03663732, 0.03312825, 0.02047475, 0.02226318, 0.01003568, 0.02104016, 0.03560805, 0.03262694, 0.02259958, 0.02283624, 0.01068956, 0.02237854, 0.0355929, 0.03282928, 0.02078405, 0.02109131, 0.01026904, 0.02217188, 0.03568315, 0.0313329, 0.02099957, 0.0236599, 0.01079538, 0.0222987, 0.03577318, 0.03048866, 0.02024993, 0.02224344, 0.01005203, 0.0212911, 0.03381411, 0.03141116, 0.02322157, 0.02314523, 0.01062728, 0.02300761, 0.03411559, 0.03195278, 0.02125071, 0.0217594, 0.0102939, 0.02212736, 0.03459707, 0.03111517, 0.02166396, 0.02453552, 0.01092251, 0.02221042, 0.03549763, 0.02985752, 0.02116209, 0.02284954, 0.01004907, 0.02125359, 0.03326798, 0.03054872, 0.02343106, 0.02350301, 0.01056019, 0.02188687, 0.03289175, 0.03079848, 0.02128056, 0.0217093, 0.01019449, 0.02142209, 0.03361036, 0.03045147, 0.02111892, 0.02376101, 0.01069749, 0.02075114, 0.03336991, 0.02976022, 0.02063125, 0.02227978, 0.01007801, 0.02126739, 0.03253946, 0.03169579, 0.0232825, 0.02352515, 0.01065264, 0.02175118, 0.03397369, 0.03035353, 0.02132051, 0.02198014, 0.01017565, 0.02141251, 0.03399073, 0.03028549, 0.0217307, 0.02432487, 0.01077013, 0.02155924, 0.0356758, 0.03037018, 0.0209354, 0.02239964, 0.01002128, 0.0206445, 0.03437254, 0.0325547, 0.0235051, 0.02374473, 0.01074537, 0.02306182, 0.03561548, 0.03318103, 0.021497, 0.02199488, 0.01027717, 0.02106186, 0.03371026, 0.03135085, 0.02125368, 0.02405991, 0.01070785, 0.02134814, 0.03780359, 0.03037419, 0.02102816, 0.02320943, 0.0099323, 0.02033686, 0.03662596, 0.03248487, 0.02366506, 0.02409367, 0.01049537, 0.02190441, 0.0365712, 0.03240285, 0.02185109, 0.02231028, 0.01024987, 0.02090791, 0.0377228, 0.03175051, 0.02180913, 0.02450097, 0.01066446, 0.02112159, 0.0380573, 0.03075046, 0.02126206, 0.02293836, 0.00979467, 0.02034432, 0.03633145, 0.03207156, 0.02354034, 0.0237394, 0.01057473, 0.02123535, 0.03762663, 0.03200642, 0.02172063, 0.02211643, 0.01031228, 0.02169185, 0.03875101, 0.03104604, 0.02203031, 0.0242914, 0.01083741, 0.02102861, 0.03792685, 0.02977568, 0.02106509, 0.02245424, 0.00996138, 0.01982469, 0.03652068, 0.03103206, 0.02338536, 0.02357854, 0.01057897, 0.02184628, 0.03715884, 0.03144037, 0.02160041, 0.02201427, 0.01023315, 0.02169346, 0.03709838, 0.0304037, 0.02177922, 0.02408837, 0.01072695, 0.02119073, 0.03774333, 0.03034781, 0.02121715, 0.02287872, 0.01011244, 0.02026469, 0.03662971, 0.03267821, 0.0235741, 0.02384053, 0.0106754, 0.02220077, 0.03676396, 0.0312391, 0.02168434, 0.02191631, 0.01030162, 0.02005433, 0.037721, 0.03087388, 0.02161392, 0.02388549, 0.01077583, 0.02113414, 0.03823339, 0.03004079, 0.02082287, 0.02255925, 0.00985245, 0.01951414, 0.03754373, 0.03343264, 0.02312359, 0.02388433, 0.0104481, 0.02108764, 0.03766169, 0.0336927, 0.02122191, 0.02219045, 0.01006183, 0.02047135, 0.03866427, 0.03341534, 0.02101245, 0.02427523, 0.01067496, 0.02124265, 0.03952102, 0.03379429, 0.02058405, 0.02306504, 0.00992893, 0.02092859, 0.0382359, 0.03516754, 0.02284879, 0.02389435, 0.01045554, 0.02156587, 0.03858517, 0.03603674, 0.02096611, 0.02192653, 0.01000866, 0.02112141, 0.03815954, 0.03495202, 0.02119702, 0.02422616, 0.0105828, 0.02081113, 0.03846975, 0.03384374, 0.02060749, 0.02314959, 0.00991454, 0.01978421, 0.0369182, 0.03457114, 0.02252009, 0.0239981, 0.010548, 0.0223664, 0.03959256, 0.03405204, 0.02105054, 0.02247999, 0.01019042, 0.02144619, 0.03829603, 0.03290942, 0.0210433, 0.02422128, 0.01063343, 0.02069033, 0.03804094, 0.03224203, 0.02046863, 0.02294897, 0.00988515, 0.01962321, 0.03649712, 0.03351822, 0.02248992, 0.02344949, 0.01050668, 0.02076054, 0.03680055, 0.03415879, 0.0209714, 0.02195969, 0.01012762, 0.02025718, 0.03729253, 0.03315761, 0.02087673, 0.02431488, 0.01062939, 0.02060297, 0.03760415, 0.03228097, 0.02060163, 0.0230581, 0.00989855, 0.01968633, 0.03619251, 0.03395268, 0.02270584, 0.02378563, 0.01049779, 0.02064788, 0.03680519, 0.03430814, 0.02087735, 0.02213397, 0.01016429, 0.01976799, 0.0374454, 0.03342868, 0.02102789, 0.02457066, 0.01078133, 0.02024716, 0.03752558, 0.03286307, 0.02069413, 0.02325557, 0.01009132, 0.01954759, 0.03649733, 0.0344509, 0.02273115, 0.02365426, 0.01064915, 0.02035867, 0.03656542, 0.0345265, 0.02099385, 0.02248518, 0.01030235, 0.02024052, 0.03756811, 0.03362451, 0.02125085, 0.02434712, 0.01077264, 0.02064009, 0.03705689, 0.03228403, 0.02054893, 0.02282934, 0.00997883, 0.0196333, 0.03561601, 0.0331743, 0.02278321, 0.02371171, 0.01057676, 0.02070118, 0.03644679, 0.03394089, 0.02083124, 0.02183392, 0.01004817, 0.02018564, 0.03661556, 0.03408243, 0.02069567, 0.02408643, 0.01067183, 0.02085589, 0.03717376, 0.03333892, 0.01993726, 0.02250974, 0.00992196, 0.02057963, 0.03575415, 0.03392851, 0.02253556, 0.02339473, 0.0106119, 0.02253422, 0.03696579, 0.03358096, 0.02101514, 0.02206064, 0.01014894, 0.02092805, 0.03607029, 0.03283636, 0.02101706, 0.02344998, 0.01082541, 0.02065594, 0.03465007, 0.02964612, 0.02012771, 0.02199183, 0.01025932, 0.01971882, 0.03389071, 0.03131705, 0.02259506, 0.0231675, 0.01085116, 0.02083407, 0.03543561, 0.03267265, 0.02067112, 0.02221916, 0.01040795, 0.02036155, 0.03696749, 0.03211366, 0.02083513, 0.0238892, 0.01087281, 0.01880117, 0.03621607, 0.02999453, 0.0203977, 0.02243867, 0.01026229, 0.01854612, 0.03364084, 0.03154854, 0.02156712, 0.02289476, 0.01074483, 0.02017158, 0.03566011, 0.03190674, 0.02035272, 0.02195247, 0.01060078, 0.02049622, 0.03580352, 0.03156038, 0.02140088, 0.02387838, 0.01140628, 0.02187829, 0.03803851, 0.03109528, 0.02183576, 0.02433955, 0.01097103, 0.02146628, 0.0376704, 0.03392629, 0.02441048, 0.0255158, 0.0118369, 0.02254498, 0.03925358, 0.03510064, 0.02253052, 0.02303709, 0.01133171, 0.02184817, 0.03878398, 0.03553473, 0.02271679, 0.02621525, 0.01210958, 0.02182362, 0.03862838, 0.03482819, 0.02200813, 0.02512328, 0.01124475, 0.02106061, 0.03895485, 0.03578958, 0.02398901, 0.02607175, 0.01181587, 0.02235327, 0.03923213, 0.036022, 0.02250442, 0.02466072, 0.01136056, 0.02194581, 0.04040375, 0.03537441, 0.02253713, 0.02659409, 0.01196273, 0.02195279, 0.03961369, 0.03350894, 0.02188334, 0.02484836, 0.01106798, 0.02030314, 0.03771873, 0.03474966, 0.02399209, 0.02513915, 0.01169173, 0.02138634, 0.03752469, 0.03411931, 0.02210102, 0.02333397, 0.01118649, 0.02094286, 0.03815802, 0.03300839, 0.02254068, 0.0263625, 0.01191297, 0.0226546, 0.04025923, 0.03227624, 0.0219755, 0.02456802, 0.01097414, 0.02127889, 0.03917507, 0.03335002, 0.02435456, 0.02597877, 0.01156369, 0.0215966, 0.03803072, 0.03391257, 0.02240031, 0.02394935, 0.01100673, 0.02053225, 0.03657581, 0.0322266, 0.02225108, 0.02570677, 0.01171513, 0.02094238, 0.03682503, 0.03205299, 0.02158247, 0.02418972, 0.01083079, 0.02011494, 0.03582028, 0.03254402, 0.02397483, 0.0246462, 0.01145176, 0.02066181, 0.03612591, 0.03275149, 0.0220962, 0.02332061, 0.01104071, 0.02052903, 0.03656861, 0.03153171, 0.02233061, 0.02537742, 0.01161303, 0.02073732, 0.03734535, 0.03134099, 0.02186625, 0.02427397, 0.01079044, 0.01978266, 0.03653372, 0.0324675, 0.02404039, 0.02523018, 0.0116228, 0.02142139, 0.03610656, 0.03335309, 0.02200673, 0.02331464, 0.01120329, 0.02104273, 0.03605417, 0.03184211, 0.02176272, 0.02488727, 0.01183577, 0.02100733, 0.03617956, 0.03020079, 0.02098579, 0.02309534, 0.01075755, 0.01912064, 0.03481625, 0.03000696, 0.02308631, 0.0235098, 0.0113336, 0.02027064, 0.03472464, 0.03117327, 0.02126833, 0.02268194, 0.01098502, 0.01951103, 0.03487491, 0.03025089, 0.02133953, 0.02438366, 0.01154111, 0.01975723, 0.03607086, 0.03004633, 0.02113045, 0.02341996, 0.01090392, 0.01941068, 0.03458849, 0.03090126, 0.02306826, 0.02430075, 0.01146958, 0.02027596, 0.03611389, 0.03263505, 0.02236907, 0.02263056, 0.01110421, 0.01994863, 0.03453611, 0.02981331, 0.02083255, 0.02447072, 0.0114475, 0.02015012, 0.03467635, 0.02870882, 0.02035559, 0.02338785, 0.0105707, 0.01891719, 0.03336478, 0.02979923, 0.02259189, 0.02378139, 0.01119868, 0.02042983, 0.03375541, 0.02915729, 0.02043041, 0.02187668, 0.01065161, 0.0195891, 0.03380702, 0.02887273, 0.02097557, 0.02463239, 0.01130167, 0.01984409, 0.03445181, 0.0280703, 0.02009845, 0.02388286, 0.01052227, 0.01888909, 0.03302769, 0.02959984, 0.02272527, 0.02487949, 0.01118235, 0.02022936, 0.03439947, 0.03015183, 0.02067963, 0.02300351, 0.01069786, 0.01949047, 0.03397615, 0.02914002, 0.02075415, 0.02484976, 0.01136392, 0.01965168, 0.03498285, 0.02868842, 0.02026784, 0.0234162, 0.01047906, 0.0188364, 0.033567, 0.02938038, 0.02242383, 0.02432775, 0.01118962, 0.01984722, 0.03454252, 0.02989282, 0.02077512, 0.02235764, 0.01077147, 0.01912313, 0.03446069, 0.02923489, 0.02077207, 0.02442626, 0.01142858, 0.01963709, 0.03507573, 0.02833633, 0.02046004, 0.02359968, 0.01057073, 0.01853476, 0.03351218, 0.02921265, 0.02301778, 0.02444643, 0.01124596, 0.01960247, 0.0338898, 0.02932979, 0.02114246, 0.02253783, 0.01066268, 0.01873246, 0.03422056, 0.028978, 0.02144977, 0.02507146, 0.01148073, 0.01937635, 0.03465231, 0.02777315, 0.02040652, 0.02401132, 0.01066263, 0.01914114, 0.03398176, 0.02986426, 0.02308869, 0.02520573, 0.01108348, 0.0200849, 0.03398934, 0.0302444, 0.02109709, 0.02439531, 0.01090078, 0.01957471, 0.03461593, 0.02935868, 0.021226, 0.02619587, 0.0114339, 0.02004342, 0.03515093, 0.02852078, 0.02068772, 0.0247668, 0.01060522, 0.01931453, 0.03389702, 0.02982016, 0.02297352, 0.02565372, 0.0113099, 0.02027582, 0.03454397, 0.03060045, 0.02117694, 0.02404526, 0.01088046, 0.01956253, 0.03559789, 0.02952749, 0.02161878, 0.02673197, 0.01149308, 0.02007395, 0.03580846, 0.02887179, 0.02102174, 0.02501952, 0.01070966, 0.01921612, 0.0340422, 0.02977798, 0.02303867, 0.0255318, 0.01115658, 0.01968137, 0.03406113, 0.02981653, 0.02147223, 0.02366821, 0.01071307, 0.01897571, 0.03413124, 0.02894828, 0.02095494, 0.02563232, 0.01129287, 0.01904853, 0.03456784, 0.0284967, 0.02066591, 0.02442687, 0.01048645, 0.01787051, 0.03336542, 0.02955233, 0.02309126, 0.02490764, 0.01111648, 0.01890303, 0.03386981, 0.0299197, 0.02128025, 0.0236388, 0.01070201, 0.0185518, 0.03416021, 0.02883078, 0.02174919, 0.02592101, 0.01143877, 0.01922171, 0.0348318, 0.02831819, 0.02090658, 0.02484595, 0.01073245, 0.01861679, 0.03385233, 0.02998998, 0.02380104, 0.02586432, 0.01140352, 0.01982808, 0.03399978, 0.03025047, 0.02165834, 0.02416909, 0.01094913, 0.01922231, 0.03444649, 0.02931831, 0.02169558, 0.02621482, 0.01154089, 0.01960253, 0.03496597, 0.02855077, 0.02117444, 0.02517741, 0.01072324, 0.01861373, 0.03362259, 0.02952784, 0.0233597, 0.02536288, 0.01134656, 0.01976801, 0.03395348, 0.02989408, 0.02155821, 0.02394584, 0.01089633, 0.0190554, 0.03414906, 0.02905086, 0.02161215, 0.02583057, 0.01135693, 0.01920054, 0.03397391, 0.02806357, 0.02048931, 0.02438965, 0.01079082, 0.01852213, 0.03358061, 0.02943749, 0.02318293, 0.02550549, 0.01144503, 0.01949064, 0.03443745, 0.02985664, 0.02131603, 0.0239015, 0.01104495, 0.01930339, 0.03456973, 0.02907613, 0.02150197, 0.02611143, 0.01164128, 0.02018419, 0.03536294, 0.02874562, 0.02097725, 0.02467092, 0.01093742, 0.01932612, 0.03422234, 0.02963452, 0.02307479, 0.02546392, 0.01150903, 0.02034952, 0.03486967, 0.02996626, 0.02158807, 0.02380737, 0.01102418, 0.01972826, 0.03509305, 0.02949921, 0.02143937, 0.02589616, 0.01167498, 0.02021205, 0.03612266, 0.02883589, 0.02070328, 0.02404125, 0.01090787, 0.0207332, 0.03476745, 0.02991189, 0.0231452, 0.02523204, 0.01141413, 0.02119388, 0.03495334, 0.03145907, 0.0216515, 0.02338203, 0.01108138, 0.02061818, 0.03486865, 0.02936584, 0.02165288, 0.02613106, 0.01145113, 0.01884282, 0.03467769, 0.027176, 0.0208243, 0.02427821, 0.01064196, 0.01843837, 0.0340894, 0.02836501, 0.02307799, 0.02471303, 0.01118223, 0.0190381, 0.03393531, 0.02897587, 0.021518, 0.02344911, 0.01085164, 0.02028882, 0.03496745, 0.02982038, 0.02156754, 0.02618575, 0.01154145, 0.02063466, 0.03586468, 0.02865957, 0.02096632, 0.02484369, 0.01068307, 0.01996953, 0.03460272, 0.03009595, 0.02332408, 0.02589325, 0.01135024, 0.02109115, 0.0368761, 0.03076844, 0.02143722, 0.02413051, 0.01090213, 0.02019327, 0.03529952, 0.02934493, 0.0212092, 0.02803014, 0.0114699, 0.02106797, 0.03554915, 0.0286839, 0.02062646, 0.02497487, 0.01065033, 0.0196316, 0.03410666, 0.02982988, 0.02269328, 0.02557475, 0.01126879, 0.02057853, 0.03471478, 0.0301928, 0.02145568, 0.02405811, 0.01095551, 0.02000566, 0.03563354, 0.02951878, 0.02170606, 0.02648458, 0.01153666, 0.01998572, 0.03553836, 0.0283576, 0.02065022, 0.02471207, 0.01073816, 0.01913059, 0.03373007, 0.02946723, 0.02295431, 0.02559684, 0.01139873, 0.02022749, 0.03462647, 0.0292168, 0.02095359, 0.02391766, 0.01079045, 0.01953108, 0.03418906, 0.02814393, 0.0211498, 0.02630423, 0.01159147, 0.02020222, 0.03524486, 0.02812725, 0.02022458, 0.0249611, 0.01084328, 0.0196603, 0.03482438, 0.02946724, 0.02294688, 0.02618978, 0.01151552, 0.02097376, 0.03489345, 0.02944447, 0.02123563, 0.02429883, 0.01101318, 0.02000133, 0.03589731, 0.02857319, 0.02150851, 0.02654123, 0.01158293, 0.0204314, 0.03636913, 0.02775274, 0.0206473, 0.02494743, 0.01088152, 0.01959521, 0.03516047, 0.02898311, 0.02312345, 0.02582836, 0.01154823, 0.02065703, 0.03600309, 0.02967175, 0.02148285, 0.02454903, 0.01111904, 0.02036368, 0.03569873, 0.02832604, 0.02131234, 0.02639123, 0.01178884, 0.02056019, 0.03615259, 0.02770303, 0.02057391, 0.02494803, 0.01097578, 0.01963509, 0.03500509, 0.02874701, 0.02291414, 0.02593063, 0.01155125, 0.02068461, 0.03547697, 0.02923768, 0.02124311, 0.02419259, 0.01109016, 0.0198282, 0.03537038, 0.02809137, 0.02118958, 0.02643874, 0.01165298, 0.02016542, 0.03598581, 0.02739469, 0.02060743, 0.02508265, 0.01086751, 0.01909698, 0.03438066, 0.02832573, 0.02281373, 0.02583539, 0.01155555, 0.0203886, 0.03497965, 0.02873733, 0.02119159, 0.02407392, 0.01104234, 0.01967803, 0.03498908, 0.02807026, 0.02114412, 0.02632809, 0.01157263, 0.01983045, 0.03552675, 0.02732407, 0.02040407, 0.02470766, 0.010835, 0.01895832, 0.03397544, 0.02833793, 0.02279111, 0.02591907, 0.01154312, 0.01926723, 0.03498442, 0.02878085, 0.02091715, 0.02450475, 0.01104772, 0.02040724, 0.0352595, 0.02787321, 0.02086704, 0.0262407, 0.01159813, 0.02046889, 0.03586876, 0.02716805, 0.02016598, 0.02485296, 0.0107105, 0.0198063, 0.03473638, 0.0281195, 0.0222627, 0.02574434, 0.0113193, 0.02040208, 0.03532483, 0.02856766, 0.02056546, 0.02431822, 0.01101003, 0.02009452, 0.03568572, 0.02776967, 0.02057917, 0.02639662, 0.01153701, 0.02055911, 0.03641414, 0.02728683, 0.02003039, 0.02508701, 0.01074482, 0.01986802, 0.03516515, 0.02844012, 0.02230863, 0.02593885, 0.01140551, 0.02085772, 0.03541517, 0.02863738, 0.02059381, 0.02430324, 0.01100335, 0.02050718, 0.03605625, 0.02836005, 0.02097233, 0.02737194, 0.01167717, 0.02134129, 0.03714794, 0.02780731, 0.02001348, 0.02558646, 0.01083435, 0.01993984, 0.03573865, 0.0295169, 0.02306013, 0.02718058, 0.01177323, 0.0216072, 0.03695276, 0.03044132, 0.02157736, 0.02664625, 0.01166803, 0.02133656, 0.03769093, 0.02888742, 0.02148248, 0.02883703, 0.01210171, 0.02190541, 0.0372145, 0.02809117, 0.02075126, 0.02726729, 0.01131735, 0.02094242, 0.03679163, 0.0294559, 0.02316375, 0.02897105, 0.01235699, 0.02227615, 0.03683292, 0.02980756, 0.02191745, 0.02608346, 0.01169894, 0.02132451, 0.03689022, 0.0286673, 0.02155758, 0.02784343, 0.01212817, 0.02208466, 0.03748662, 0.02784565, 0.02068535, 0.02616884, 0.01119579, 0.02150554, 0.03644655, 0.02865953, 0.02294532, 0.02717756, 0.01192017, 0.02221992, 0.03674072, 0.02917893, 0.02173748, 0.02582462, 0.011548, 0.02196887, 0.03776107, 0.02807212, 0.02155197, 0.02805112, 0.01215275, 0.02216001, 0.03758818, 0.02683289, 0.02110295, 0.02605982, 0.01121835, 0.02100223, 0.03613066, 0.02756966, 0.02246809, 0.02666592, 0.0119373, 0.02176736, 0.0361726, 0.02769715, 0.02074115, 0.02467294, 0.01123623, 0.02078881, 0.03650754, 0.0273118, 0.02085275, 0.02739363, 0.01200521, 0.02141553, 0.03768001, 0.02688594, 0.02023486, 0.02594029, 0.01119024, 0.02081043, 0.03618446, 0.02801239, 0.02255396, 0.0258306, 0.01184355, 0.02197158, 0.0370588, 0.02819701, 0.02096577, 0.02540679, 0.01171855, 0.02208678, 0.0380902, 0.02783485, 0.0213548, 0.02807191, 0.01241609, 0.02270724, 0.03793224, 0.02682814, 0.02057253, 0.0264653, 0.01135675, 0.02085498, 0.03698346, 0.02779861, 0.02327491, 0.02718686, 0.01218573, 0.02247992, 0.03794944, 0.02813986, 0.0212734, 0.02557347, 0.01166604, 0.02174639, 0.03829168, 0.02709364, 0.02173122, 0.02825649, 0.0124994, 0.02251711, 0.03905252, 0.02694538, 0.02120029, 0.02652006, 0.01154538, 0.02153629, 0.03803838, 0.02859879, 0.02352012, 0.02768783, 0.01284746, 0.02321385, 0.03953815, 0.0285763, 0.02155697, 0.02577191, 0.01188607, 0.02201211, 0.03845093, 0.02791915, 0.02110169, 0.02746051, 0.01214716, 0.0214408, 0.03822972, 0.02602424, 0.02017226, 0.02543625, 0.01121065, 0.02050662, 0.03710394, 0.0266293, 0.02244741, 0.02680516, 0.01210596, 0.02148196, 0.03738715, 0.02789391, 0.0207926, 0.02482577, 0.01152075, 0.02094965, 0.03804656, 0.02744764, 0.0207422, 0.02717911, 0.01214837, 0.02125173, 0.03851568, 0.02673483, 0.02017861, 0.02564239, 0.01121449, 0.02026922, 0.03681374, 0.02891897, 0.02237657, 0.02676241, 0.01205668, 0.02133489, 0.03795801, 0.02834862, 0.02050375, 0.02519975, 0.01156965, 0.02089541, 0.03780411, 0.02772146, 0.02050556, 0.02749421, 0.01219902, 0.02150696, 0.03819125, 0.02694332, 0.01987962, 0.02553231, 0.0113001, 0.02079904, 0.03738232, 0.02778123, 0.02253386, 0.02697421, 0.01195941, 0.02133982, 0.03750082, 0.02816354, 0.02077254, 0.025019, 0.01161048, 0.02105089, 0.03746166, 0.02838161, 0.02086064, 0.02749282, 0.01250344, 0.02224502, 0.03873762, 0.02782702, 0.02035911, 0.02564622, 0.0116404, 0.01966152, 0.0374401, 0.02857118, 0.02265705, 0.02732283, 0.01220106, 0.02249249, 0.03801686, 0.02869533, 0.02120897, 0.02565936, 0.01173681, 0.02220256, 0.03868111, 0.02839427, 0.02088386, 0.02797622, 0.01237971, 0.02238423, 0.03904003, 0.0273453, 0.02032289, 0.02603911, 0.01165991, 0.02158284, 0.03807465, 0.02911673, 0.02316469, 0.02739653, 0.01230027, 0.02268184, 0.03778707, 0.03119577, 0.02105125, 0.02564754, 0.01228126, 0.02221226, 0.03820409, 0.02919609, 0.02074351, 0.02782203, 0.01288109, 0.02255617, 0.03775187, 0.02825908, 0.02018659, 0.02662605, 0.01217543, 0.02208683, 0.03759587, 0.03158917, 0.02281015, 0.0273436, 0.01273032, 0.02368543, 0.03803225, 0.03173657, 0.02069942, 0.02517037, 0.0118657, 0.02304034, 0.03800468, 0.0306455, 0.02077253, 0.02740387, 0.01258163, 0.02308758, 0.03824223, 0.03018615, 0.02001361, 0.02555292, 0.01156076, 0.02193358, 0.03701341, 0.03138713, 0.02250085, 0.02754471, 0.01249409, 0.02302694, 0.0378775, 0.03150871, 0.02024511, 0.02583364, 0.01286234, 0.02294352, 0.03809698, 0.03086498, 0.02076906, 0.02822746, 0.01352315, 0.02262639, 0.03789238, 0.02995903, 0.02002072, 0.02644047, 0.01213136, 0.02143761, 0.03604342, 0.02993281, 0.0219647, 0.02685552, 0.01174751, 0.02194242, 0.03650533, 0.02993043, 0.02045408, 0.02551633, 0.01258803, 0.02264145, 0.03708852, 0.03110611, 0.02042318, 0.02752051, 0.01304847, 0.02152777, 0.03665847, 0.02990814, 0.0197679, 0.02600955, 0.01214875, 0.02166942, 0.03545543, 0.03109408, 0.02184885, 0.0267236, 0.01261057, 0.02318253, 0.03602137, 0.03138532, 0.02032331, 0.02526175, 0.01210252, 0.02261676, 0.03679276, 0.03021573, 0.02025804, 0.02762103, 0.01299866, 0.02210742, 0.03754811, 0.03017889, 0.01986736, 0.02621946, 0.01226524, 0.02156182, 0.03679214, 0.03160659, 0.02228727, 0.02745732, 0.01306156, 0.02196359, 0.03703347, 0.03231032, 0.0207578, 0.02580027, 0.0124809, 0.02014054, 0.03735857, 0.03119617, 0.02081314, 0.02748186, 0.01300312, 0.02100128, 0.03732649, 0.03011143, 0.01980986, 0.02565093, 0.01208954, 0.01926778, 0.03635293, 0.03147177, 0.0221088, 0.0278224, 0.01275751, 0.02339107, 0.03719285, 0.03192335, 0.02024943, 0.02540756, 0.0121565, 0.02295786, 0.03737243, 0.03145222, 0.02046377, 0.02779001, 0.01274424, 0.02379593, 0.03800805, 0.03063236, 0.01934254, 0.02652077, 0.01207306, 0.02292721, 0.03704576, 0.03196704, 0.02199482, 0.02748066, 0.01275895, 0.02425522, 0.038431, 0.03184355, 0.02035067, 0.02556461, 0.01252451, 0.02372808, 0.03874537, 0.03183571, 0.02071433, 0.02807402, 0.01321635, 0.02361181, 0.03909315, 0.03094399, 0.02027819, 0.02665633, 0.01229618, 0.02229111, 0.03661579, 0.03152323, 0.02257128, 0.02761091, 0.01288734, 0.02303661, 0.03687106, 0.03189229, 0.02077261, 0.02594133, 0.01263311, 0.02309003, 0.03700028, 0.03133797, 0.02071133, 0.02805272, 0.01329762, 0.02361698, 0.03787096, 0.03096699, 0.02007745, 0.02647646, 0.01238611, 0.02285425, 0.03572979, 0.03232407, 0.02272362, 0.02765827, 0.01310764, 0.02388903, 0.03661981, 0.03261271, 0.0209618, 0.02577423, 0.01264722, 0.02334793, 0.03643484, 0.03098525, 0.02069379, 0.0273842, 0.01312092, 0.02384097, 0.03626141, 0.0302821, 0.02021414, 0.02577268, 0.01226666, 0.02322649, 0.03505569, 0.03245127, 0.02268281, 0.02747626, 0.01329561, 0.02421151, 0.03584547, 0.03259601, 0.02079875, 0.02550218, 0.01247206, 0.02213367, 0.03560026, 0.0309678, 0.0208708, 0.02782296, 0.01313096, 0.02271146, 0.03600925, 0.03057249, 0.02006095, 0.02612538, 0.0120247, 0.02049133, 0.03352113, 0.03024149, 0.02172767, 0.02720436, 0.01275588, 0.02179805, 0.03489013, 0.0307026, 0.02048461, 0.02613869, 0.01263098, 0.02065932, 0.03496223, 0.02965834, 0.0206222, 0.02841296, 0.01327187, 0.02065497, 0.0351624, 0.02842152, 0.01974525, 0.02657335, 0.01223042, 0.02008173, 0.03424449, 0.02847385, 0.02215894, 0.0274274, 0.01305566, 0.02102141, 0.03466722, 0.02958859, 0.02050613, 0.02489956, 0.01225934, 0.02053752, 0.03493419, 0.02862696, 0.02055062, 0.02703568, 0.01296218, 0.02080958, 0.03593984, 0.02780085, 0.01986152, 0.02549793, 0.01216301, 0.02028924, 0.03480281, 0.02915705, 0.0223362, 0.02688877, 0.01263806, 0.02129953, 0.03500773, 0.02945065, 0.02035256, 0.02454445, 0.01189917, 0.02012006, 0.03498083, 0.02897325, 0.02084628, 0.02797726, 0.01301338, 0.02080174, 0.03625941, 0.02855209, 0.02020304, 0.02667204, 0.01165507, 0.02024249, 0.03465075, 0.03074922, 0.02247203, 0.02760123, 0.01280326, 0.02320489, 0.03577283, 0.03194962, 0.02105468, 0.02642637, 0.01245853, 0.02272863, 0.0357752, 0.03010759, 0.02082771, 0.02836334, 0.01304714, 0.02300116, 0.03654902, 0.03023964, 0.02014986, 0.02577024, 0.01171382, 0.02066226, 0.03443619, 0.02978729, 0.0221321, 0.02732606, 0.01290502, 0.02181681, 0.03594059, 0.03044466, 0.02100348, 0.02599656, 0.01256716, 0.022561, 0.03661533, 0.03100791, 0.02128446, 0.02845864, 0.0129662, 0.02281111, 0.03769981, 0.02999488, 0.02029743, 0.02668978, 0.01193682, 0.02160439, 0.03509409, 0.0307728, 0.02245566, 0.02743371, 0.01263994, 0.02246177, 0.03512372, 0.03085629, 0.02044754, 0.02567829, 0.01217501, 0.02149104, 0.03511785, 0.03005167, 0.01986581, 0.02784826, 0.0130307, 0.02227059, 0.03555379, 0.02913069, 0.01972175, 0.02609332, 0.01190635, 0.02051732, 0.03379029, 0.02907201, 0.02157222, 0.02622041, 0.01248661, 0.02083705, 0.03296046, 0.02966815, 0.02032025, 0.02413634, 0.01212642, 0.02147434, 0.03377288, 0.0284806, 0.02035197, 0.02660739, 0.01256083, 0.02161288, 0.03576039, 0.02873091, 0.01958532, 0.02627034, 0.01167232, 0.0202442, 0.03440663, 0.02942186, 0.02197395, 0.02713735, 0.01237231, 0.02133114, 0.03496201, 0.02957099, 0.01993343, 0.02464449, 0.01169852, 0.02051966, 0.03505307, 0.02893507, 0.02031172, 0.02757254, 0.01232798, 0.02054935, 0.03493323, 0.02820336, 0.01953313, 0.02612985, 0.01141069, 0.01933056, 0.03298824, 0.02732627, 0.02082983, 0.02653342, 0.01197461, 0.01960253, 0.03422804, 0.02885674, 0.01940485, 0.02555761, 0.01111254, 0.01948968, 0.03421548, 0.02852287, 0.01966854, 0.02740847, 0.01196851, 0.01894333, 0.03548226, 0.02831506, 0.01937357, 0.02591174, 0.01123213, 0.01826697, 0.0341338, 0.02894292, 0.02120445, 0.02650699, 0.01202116, 0.01938278, 0.03503304, 0.02965972, 0.01932355, 0.02451385, 0.0113544, 0.01852847, 0.03565202, 0.03036361, 0.02017947, 0.02712193, 0.01243781, 0.02034067, 0.0367577, 0.02935833, 0.01952698, 0.02575484, 0.01118599, 0.01836985, 0.03531989, 0.03073939, 0.02169821, 0.02731499, 0.01187802, 0.01962185, 0.03639541, 0.03057985, 0.01977618, 0.0250103, 0.01148899, 0.01889516, 0.03508312, 0.03095079, 0.02012751, 0.02706051, 0.0119573, 0.01877377, 0.03620025, 0.02966863, 0.01958438, 0.02541261, 0.01106025, 0.01860566, 0.03480777, 0.03039955, 0.02183729, 0.02602893, 0.01180211, 0.0191318, 0.03575614, 0.03107345, 0.02057677, 0.02430193, 0.01170998, 0.01954891, 0.03632517, 0.03047658, 0.02061104, 0.02760926, 0.01284395, 0.01996132, 0.03678097, 0.02948531, 0.01940132, 0.02594125, 0.0117259, 0.01936476, 0.03533496, 0.03043617, 0.02195901, 0.02641354, 0.01265686, 0.02119581, 0.03642788, 0.0314124, 0.02055039, 0.02514906, 0.01228539, 0.02074559, 0.03682387, 0.03112773, 0.020272, 0.02657746, 0.01274016, 0.02052513, 0.03769263, 0.02991109, 0.01974468, 0.02596594, 0.01212808, 0.0203202, 0.03642355, 0.03166164, 0.0222775, 0.02621985, 0.0126209, 0.02064851, 0.03636598, 0.03050557, 0.02022064, 0.02403312, 0.01199478, 0.01926061, 0.0362028, 0.0294138, 0.02006509, 0.02625785, 0.0127315, 0.0204413, 0.03722326, 0.02944513, 0.01956871, 0.02562693, 0.0119051, 0.01996937, 0.03635847, 0.03217379, 0.02175887, 0.02621812, 0.0127903, 0.02178967, 0.03696685, 0.0321341, 0.02015357, 0.02331692, 0.01219576, 0.01955598, 0.0362803, 0.02870124, 0.02005309, 0.02646206, 0.01293358, 0.02102711, 0.03786977, 0.02951446, 0.01969812, 0.0249858, 0.01236108, 0.01989134, 0.03650507, 0.02938909, 0.02175868, 0.02562939, 0.01274414, 0.02039673, 0.03647178, 0.02957478, 0.01998526, 0.02356594, 0.01234823, 0.02010121, 0.03598567, 0.0278452, 0.02059433, 0.02614494, 0.01354824, 0.02070586, 0.03749721, 0.02815505, 0.01983814, 0.02447168, 0.0120807, 0.01952765, 0.03574084, 0.03071712, 0.02204603, 0.02547292, 0.01306731, 0.02127609, 0.03716253, 0.03111777, 0.02076564, 0.02453197, 0.0127699, 0.02135797, 0.03675438, 0.02885102, 0.02040813, 0.02649129, 0.01323719, 0.02220585, 0.03717185, 0.02930305, 0.0197947, 0.02496091, 0.01241356, 0.02181558, 0.03593214, 0.03045656, 0.02209524, 0.02608434, 0.01321901, 0.02339799, 0.03661847, 0.031183, 0.02064645, 0.02505221, 0.01238703, 0.02326974, 0.03702499, 0.03000268, 0.02042609, 0.02673972, 0.01254474, 0.02158226, 0.03733782, 0.02920904, 0.01986703, 0.02654649, 0.01178397, 0.0212146, 0.03588689, 0.02901661, 0.02198531, 0.0275588, 0.0121678, 0.02124084, 0.03681943, 0.02939018, 0.02009076, 0.02352957, 0.01167273, 0.02045518, 0.03620926, 0.02763863, 0.0195324, 0.02625046, 0.01225753, 0.01997661, 0.03680196, 0.02557902, 0.01839654, 0.02299255, 0.01114644, 0.01818603, 0.03546701, 0.02558151, 0.02076108, 0.02389938, 0.01191229, 0.02015687, 0.03660449, 0.02741103, 0.0195957, 0.02245967, 0.01144384, 0.01932738, 0.03644798, 0.02712626, 0.01973563, 0.02446956, 0.01205648, 0.01992164, 0.03714892, 0.02618942, 0.01905829, 0.02329632, 0.01115814, 0.01892162, 0.03530636, 0.02802602, 0.02125307, 0.02399503, 0.01178393, 0.01963318, 0.03618482, 0.02853206, 0.01953584, 0.02252735, 0.01138488, 0.01918731, 0.0360807, 0.02875436, 0.01976337, 0.02461684, 0.01208782, 0.02008238, 0.03716469, 0.02721385, 0.01907936, 0.02337319, 0.01130329, 0.01967093, 0.03581608, 0.02776558, 0.02124145, 0.02431862, 0.01197272, 0.02042621, 0.03644952, 0.02537775, 0.0195544, 0.02252327, 0.01149736, 0.01953674, 0.03677357, 0.028222, 0.01977529, 0.0247335, 0.0121833, 0.02022187, 0.03795717, 0.02819888, 0.01916702, 0.02359721, 0.0112493, 0.0192081, 0.0360837, 0.02846742, 0.02139643, 0.02441925, 0.01197996, 0.02035601, 0.03801009, 0.02925861, 0.01956534, 0.02250927, 0.01140805, 0.01898596, 0.03650638, 0.02719676, 0.01946038, 0.02450449, 0.01190845, 0.01922918, 0.03760558, 0.02682308, 0.01893319, 0.02320714, 0.01111011, 0.01877431, 0.03609088, 0.02738065, 0.02114721, 0.02403292, 0.01186701, 0.01995033, 0.03637257, 0.02936804, 0.01946669, 0.02243628, 0.01150057, 0.01973403, 0.0362974, 0.02770998, 0.01958272, 0.02439927, 0.01210568, 0.01968638, 0.03692369, 0.02731798, 0.01896704, 0.02303502, 0.01127228, 0.01906113, 0.03548798, 0.0280083, 0.02127932, 0.02386496, 0.01194781, 0.02038324, 0.03644684, 0.02787562, 0.01961274, 0.02235844, 0.01149689, 0.01945858, 0.03706167, 0.02834734, 0.01991876, 0.02439458, 0.01214898, 0.02024819, 0.03765785, 0.02698538, 0.01908434, 0.02295255, 0.011222, 0.0191059, 0.03503369, 0.02756671, 0.02118921, 0.02370629, 0.01185764, 0.02022257, 0.03565304, 0.02770215, 0.01940243, 0.0221753, 0.01139386, 0.01970469, 0.03562687, 0.02675263, 0.01937303, 0.02415277, 0.01201746, 0.01964184, 0.03615606, 0.02550011, 0.01877667, 0.02282874, 0.01117337, 0.01891982, 0.0349431, 0.02593999, 0.02092432, 0.0235789, 0.01187369, 0.01986589, 0.03529148, 0.02648227, 0.01932135, 0.0220536, 0.01138227, 0.01950708, 0.03551286, 0.02567187, 0.01940832, 0.02412159, 0.01194351, 0.02012418, 0.03652999, 0.02496211, 0.0187555, 0.02278455, 0.01115019, 0.01910914, 0.03446973, 0.0255819, 0.02099745, 0.02364801, 0.01186569, 0.02011404, 0.03586549, 0.0257761, 0.0191592, 0.02203161, 0.01136684, 0.01962778, 0.03574268, 0.02528015, 0.01941953, 0.02398652, 0.01193966, 0.01990956, 0.03641096, 0.02463054, 0.01848779, 0.02300859, 0.01104806, 0.01869925, 0.03398236, 0.02537407, 0.02065899, 0.02390143, 0.01167589, 0.01953433, 0.03509805, 0.02571247, 0.0190958, 0.02231983, 0.01132498, 0.01923532, 0.03500666, 0.02516302, 0.01918327, 0.02419767, 0.01187196, 0.01961537, 0.03649276, 0.02429596, 0.01857612, 0.02282533, 0.01100008, 0.01916342, 0.03514944, 0.02551685, 0.02078807, 0.02373123, 0.01169894, 0.01994344, 0.0359691, 0.02570243, 0.01907588, 0.02226876, 0.01126206, 0.01936445, 0.03577419, 0.02569086, 0.0193094, 0.02435455, 0.01186087, 0.01983636, 0.0367225, 0.02506279, 0.01852931, 0.02299058, 0.01097046, 0.01908364, 0.03465435, 0.02576838, 0.02067189, 0.02384749, 0.01171894, 0.01981731, 0.03585609, 0.0254674, 0.01897685, 0.02234391, 0.0112467, 0.01940269, 0.03629975, 0.0254965, 0.01931586, 0.02459859, 0.01187286, 0.02004089, 0.0372324, 0.02497799, 0.01868835, 0.0234452, 0.01101749, 0.01922723, 0.03576685, 0.02599672, 0.0210021, 0.02439292, 0.01176615, 0.02029838, 0.03660151, 0.02629748, 0.01929047, 0.02275817, 0.01132819, 0.01995111, 0.03703921, 0.02566982, 0.01951543, 0.02471396, 0.01197164, 0.02008009, 0.03728865, 0.02522829, 0.01895038, 0.02351707, 0.01108654, 0.01932927, 0.03628585, 0.02618858, 0.02093578, 0.02450228, 0.01181369, 0.02016458, 0.03649024, 0.026062, 0.01926348, 0.02288868, 0.01135276, 0.01985348, 0.03694239, 0.02607364, 0.01942574, 0.02527487, 0.01203638, 0.02024668, 0.03763558, 0.02532324, 0.01880643, 0.02360824, 0.0111985, 0.01957492, 0.03647785, 0.02641795, 0.02116621, 0.02465043, 0.01185078, 0.02053433, 0.036754, 0.02664957, 0.01954634, 0.02301386, 0.01144515, 0.02011592, 0.03718745, 0.0261982, 0.01968625, 0.0252606, 0.01209617, 0.02060698, 0.03853688, 0.02618345, 0.0190463, 0.02393214, 0.01124041, 0.02081076, 0.03721894, 0.02787815, 0.02122133, 0.0248917, 0.01188582, 0.02126681, 0.03679933, 0.02694308, 0.01942827, 0.02326778, 0.01137573, 0.02107762, 0.0361755, 0.02494597, 0.01924424, 0.02533568, 0.01202741, 0.02033273, 0.03675804, 0.02375027, 0.01858839, 0.02375867, 0.011104, 0.01933045, 0.03487637, 0.0252348, 0.02082111, 0.02468273, 0.01181061, 0.02067305, 0.03599468, 0.02503775, 0.0191758, 0.02303803, 0.01131922, 0.02002539, 0.03574048, 0.02381345, 0.01934691, 0.02519594, 0.01204444, 0.02030556, 0.03683481, 0.02345653, 0.01879809, 0.02383601, 0.01115721, 0.01959922, 0.03529389, 0.02457529, 0.02114258, 0.02469899, 0.01184497, 0.0207477, 0.03605313, 0.02414316, 0.01921852, 0.02326435, 0.01140528, 0.01948282, 0.03575113, 0.0237932, 0.01940507, 0.02521576, 0.01204802, 0.02008522, 0.03745785, 0.0238218, 0.01875621, 0.02403311, 0.01120753, 0.0192973, 0.03493017, 0.02455843, 0.0209833, 0.02487449, 0.01189877, 0.02019298, 0.03546099, 0.02433453, 0.01920504, 0.0232008, 0.01139529, 0.01968388, 0.03552859, 0.02401782, 0.01935242, 0.02526373, 0.0121136, 0.02002744, 0.03664996, 0.02319442, 0.01868797, 0.02399106, 0.01123044, 0.01931418, 0.03535378, 0.02422641, 0.02108762, 0.02481342, 0.0118387, 0.02033634, 0.0359337, 0.02447217, 0.01934406, 0.02322744, 0.01134431, 0.01974969, 0.03629253, 0.02431971, 0.01960668, 0.02532684, 0.01200361, 0.02021767, 0.03704735, 0.02375737, 0.0189819, 0.02414913, 0.01126385, 0.01978937, 0.03533701, 0.02459903, 0.02114558, 0.02506605, 0.01197547, 0.02086403, 0.03680496, 0.02479711, 0.01943303, 0.02334756, 0.01151614, 0.02000216, 0.03637961, 0.02473932, 0.01964421, 0.02555597, 0.01222884, 0.02055167, 0.03764464, 0.02402388, 0.01885873, 0.02428837, 0.01137251, 0.01961148, 0.0354615, 0.02518729, 0.02119228, 0.02500774, 0.01210925, 0.0208282, 0.03643513, 0.02543115, 0.01945662, 0.02330893, 0.01165608, 0.02018263, 0.03631737, 0.02498119, 0.01957418, 0.025398, 0.01235542, 0.02047737, 0.03722045, 0.0242395, 0.01900415, 0.02433643, 0.01150449, 0.01930049, 0.03553059, 0.0249911, 0.02081387, 0.02568444, 0.01212957, 0.02091195, 0.03670726, 0.02642086, 0.01954659, 0.02372586, 0.01172117, 0.02020519, 0.03726234, 0.02521952, 0.01969564, 0.02562069, 0.01220771, 0.02066677, 0.03720113, 0.02476214, 0.01899737, 0.0241928, 0.01138973, 0.01973789, 0.0363215, 0.0259865, 0.02147911, 0.02513056, 0.0121339, 0.02120585, 0.03801086, 0.02612974, 0.01956896, 0.02345436, 0.01158341, 0.01977308, 0.03704946, 0.02552338, 0.01986196, 0.02562368, 0.01217011, 0.02034587, 0.03887654, 0.02523399, 0.01936394, 0.02416415, 0.01123295, 0.01984385, 0.03800628, 0.02646204, 0.02175108, 0.02507807, 0.01202069, 0.02083512, 0.03775654, 0.02668013, 0.01999449, 0.02359638, 0.01160145, 0.02035942, 0.03922506, 0.02579625, 0.02005288, 0.02559684, 0.01220076, 0.02065457, 0.04026147, 0.02559748, 0.01946536, 0.02436154, 0.01137191, 0.01974968, 0.03798585, 0.02621728, 0.02177646, 0.02522031, 0.01194252, 0.02084301, 0.0387214, 0.02649355, 0.0200739, 0.02364715, 0.01151564, 0.02038916, 0.03889045, 0.02578498, 0.02023728, 0.02568771, 0.01206049, 0.02067369, 0.03923929, 0.02497668, 0.01963654, 0.02444134, 0.01129329, 0.01988883, 0.03750332, 0.02622727, 0.02210892, 0.02536769, 0.011872, 0.02092507, 0.03860496, 0.02614525, 0.02022259, 0.02365185, 0.01151284, 0.02022281, 0.03789574, 0.02552372, 0.02022597, 0.02588696, 0.01217888, 0.02103133, 0.03880518, 0.02535107, 0.01971479, 0.02440072, 0.01127153, 0.02030388, 0.0372462, 0.02613393, 0.02197118, 0.02539899, 0.01205727, 0.02113278, 0.03817642, 0.02593899, 0.02012596, 0.02368473, 0.01149841, 0.02027438, 0.03767629, 0.02600773, 0.02011245, 0.02580289, 0.01224971, 0.02069931, 0.03841486, 0.02448791, 0.01918614, 0.02437447, 0.01139336, 0.01988723, 0.03580602, 0.02508853, 0.02142404, 0.02524016, 0.0120993, 0.02091075, 0.0367037, 0.02546293, 0.02000301, 0.02351942, 0.0116144, 0.02020969, 0.03725784, 0.02487711, 0.02010739, 0.02580961, 0.01227044, 0.02041106, 0.03769, 0.024382, 0.01952134, 0.02440189, 0.01141025, 0.01963277, 0.03679756, 0.02503667, 0.02194263, 0.0252461, 0.01220748, 0.02076674, 0.03745275, 0.02555501, 0.02016949, 0.02340998, 0.01169291, 0.02056212, 0.03855586, 0.0255443, 0.02038197, 0.02574184, 0.01235827, 0.02094091, 0.03987028, 0.02539177, 0.01988128, 0.02466959, 0.01152366, 0.02042053, 0.03968482, 0.02662831, 0.02231902, 0.02519718, 0.01221947, 0.02172445, 0.0407313, 0.02806161, 0.02065851, 0.02366576, 0.01181146, 0.02145829, 0.04018864, 0.02714313, 0.02086973, 0.02579623, 0.01243672, 0.0214489, 0.04128201, 0.02570303, 0.01992614, 0.02422608, 0.01147464, 0.02065696, 0.04015117, 0.02660327, 0.02249081, 0.02519057, 0.01224501, 0.02161948, 0.04013656, 0.02598223, 0.02028455, 0.02363054, 0.01177543, 0.02093807, 0.03904787, 0.02529598, 0.02050083, 0.02527437, 0.01226226, 0.02119513, 0.03953872, 0.02583188, 0.01998168, 0.02464365, 0.01154034, 0.02009128, 0.03811634, 0.02701771, 0.02250742, 0.02573362, 0.01216171, 0.02097275, 0.03815821, 0.02714061, 0.0206737, 0.02387916, 0.01167571, 0.02046522, 0.03861896, 0.02647996, 0.02048432, 0.02600789, 0.01234378, 0.02048931, 0.03983592, 0.02587347, 0.01984176, 0.02464864, 0.01141988, 0.01916174, 0.03675274, 0.02617218, 0.02197919, 0.02534654, 0.01207062, 0.02014026, 0.03759881, 0.02645722, 0.02017269, 0.02368322, 0.01160771, 0.01958158, 0.03727692, 0.02538649, 0.02023722, 0.02598959, 0.0123067, 0.01993939, 0.03830811, 0.02500962, 0.01956648, 0.02466099, 0.01139008, 0.01916001, 0.03669011, 0.02602465, 0.02200977, 0.02555645, 0.012023, 0.02023605, 0.03750825, 0.02638532, 0.02017116, 0.02393806, 0.01157927, 0.01967903, 0.03745461, 0.025862, 0.02023643, 0.02610234, 0.01220021, 0.01968843, 0.03860043, 0.02543194, 0.01945009, 0.02454613, 0.01132284, 0.01940465, 0.03721025, 0.02659102, 0.02201855, 0.0254673, 0.01210437, 0.02037581, 0.03781734, 0.02642972, 0.0201561, 0.02374756, 0.01152443, 0.01984637, 0.0376633, 0.02603779, 0.02034526, 0.02588914, 0.01213709, 0.02000718, 0.03813217, 0.02542899, 0.01971502, 0.02457614, 0.01128844, 0.01961285, 0.03679227, 0.02643337, 0.02205241, 0.02547507, 0.01192057, 0.02065325, 0.03758058, 0.02670513, 0.02035308, 0.0237068, 0.01152646, 0.0200059, 0.03746131, 0.02600732, 0.0204336, 0.02573317, 0.01204141, 0.02020087, 0.03825638, 0.02539712, 0.01964343, 0.02448259, 0.01123838, 0.01947113, 0.03673634, 0.02662721, 0.02207788, 0.02558408, 0.01189134, 0.02034886, 0.03738717, 0.02662924, 0.02011938, 0.02412359, 0.01118572, 0.01996235, 0.03749151, 0.02599046, 0.02040276, 0.02609042, 0.0119432, 0.02000431, 0.03816836, 0.02526557, 0.01939275, 0.02479036, 0.01094368, 0.01926482, 0.03691288, 0.02634708, 0.02195797, 0.02568784, 0.01182646, 0.02034778, 0.03761427, 0.0263104, 0.02007119, 0.02402213, 0.01134596, 0.01970822, 0.03771482, 0.02562093, 0.02024076, 0.02618353, 0.01200656, 0.02000506, 0.03835602, 0.02492895, 0.01947431, 0.02473149, 0.01115005, 0.01931356, 0.03713358, 0.0258346, 0.02199824, 0.02572899, 0.01174194, 0.02034501, 0.03761513, 0.02603315, 0.0201836, 0.02415201, 0.01134276, 0.01977674, 0.03785803, 0.0252751, 0.02042836, 0.02614456, 0.01194316, 0.02009944, 0.0390343, 0.02485168, 0.01958055, 0.02486848, 0.01114004, 0.01934586, 0.03706202, 0.02594184, 0.02193828, 0.02572189, 0.01185031, 0.020399, 0.03806199, 0.02596619, 0.02011791, 0.0239287, 0.01134488, 0.01966674, 0.0379173, 0.02518793, 0.02009457, 0.0260266, 0.01195215, 0.01989122, 0.03820416, 0.02448952, 0.01928093, 0.02466494, 0.01106496, 0.01938228, 0.03724644, 0.02563391, 0.02167892, 0.02534046, 0.01170375, 0.02008018, 0.03814118, 0.02582144, 0.01996185, 0.02368451, 0.0112563, 0.0196105, 0.03843261, 0.02563184, 0.02025684, 0.02573254, 0.01185186, 0.01980191, 0.03878986, 0.02451358, 0.01942394, 0.02455903, 0.01099478, 0.01900631, 0.03648796, 0.02540589, 0.02170103, 0.02558605, 0.01164022, 0.02005318, 0.03763021, 0.02599873, 0.02018718, 0.02403651, 0.01127055, 0.01959085, 0.03736566, 0.02543065, 0.02029327, 0.02624178, 0.0118719, 0.01995417, 0.0388376, 0.02465939, 0.01951636, 0.02499942, 0.01106502, 0.01926777, 0.03691729, 0.02555428, 0.02173774, 0.02593858, 0.01159892, 0.01992165, 0.03754167, 0.02545528, 0.01984621, 0.0241212, 0.01121052, 0.01946029, 0.03737367, 0.02511532, 0.02015885, 0.02637418, 0.01191087, 0.01995368, 0.03872065, 0.0245048, 0.01940701, 0.02501425, 0.01103905, 0.0190803, 0.03697086, 0.02533933, 0.02179651, 0.02613115, 0.01169832, 0.02030553, 0.03731452, 0.02556022, 0.02005474, 0.02428115, 0.01127581, 0.01972234, 0.03791224, 0.02530963, 0.02037433, 0.02659537, 0.01199317, 0.02004957, 0.03905474, 0.02463457, 0.01946126, 0.02517618, 0.01115022, 0.01945837, 0.03643256, 0.02579574, 0.02163172, 0.02626977, 0.01169569, 0.02012439, 0.03710559, 0.02628413, 0.01966172, 0.02412034, 0.0111474, 0.01963248, 0.03714619, 0.02489743, 0.01961636, 0.02623792, 0.01184293, 0.01990595, 0.03806426, 0.02433841, 0.0191378, 0.02486549, 0.01106928, 0.01868201, 0.0363356, 0.02527721, 0.02133679, 0.0257315, 0.01170142, 0.01962419, 0.03702855, 0.02536093, 0.01954005, 0.02410829, 0.01126911, 0.01895672, 0.0371031, 0.02498006, 0.01946027, 0.02619525, 0.01182571, 0.01910945, 0.03800063, 0.02379572, 0.01881644, 0.02468396, 0.01105579, 0.01852632, 0.03648374, 0.02448275, 0.02101189, 0.02581258, 0.01160377, 0.01929524, 0.03711851, 0.02466371, 0.01920985, 0.02404491, 0.01126807, 0.0190654, 0.03757565, 0.02503986, 0.01967908, 0.02596969, 0.01181441, 0.01931559, 0.03824994, 0.02349874, 0.01873166, 0.02457075, 0.0109217, 0.01818036, 0.03682964, 0.02538599, 0.02123018, 0.02559591, 0.01164016, 0.01935851, 0.03736566, 0.02474504, 0.01934527, 0.02389619, 0.01109092, 0.01858824, 0.03736119, 0.02455876, 0.01933859, 0.02604941, 0.01174483, 0.01916025, 0.03820762, 0.02432515, 0.01883101, 0.02448118, 0.01094548, 0.01868441, 0.03655261, 0.02470779, 0.02074287, 0.02578124, 0.01156352, 0.01957676, 0.03786798, 0.02505566, 0.01912684, 0.02401394, 0.01117223, 0.01912833, 0.03713894, 0.02433066, 0.01915911, 0.02596688, 0.01180518, 0.01904106, 0.03715564, 0.0231515, 0.01865217, 0.02463415, 0.01098245, 0.01870241, 0.03631962, 0.02473611, 0.02112395, 0.02546662, 0.011487, 0.0197308, 0.03741813, 0.02460442, 0.01962856, 0.02398961, 0.01118417, 0.01927939, 0.03723188, 0.02422269, 0.01982486, 0.0263925, 0.01186807, 0.0195969, 0.03841953, 0.02375639, 0.01904349, 0.02504926, 0.01111596, 0.01901403, 0.03645945, 0.02466161, 0.02136125, 0.0259503, 0.01167029, 0.01978106, 0.0372242, 0.02500935, 0.01967882, 0.02428797, 0.0112366, 0.01924343, 0.03721426, 0.02409785, 0.01974596, 0.0263235, 0.01183197, 0.01945851, 0.03828382, 0.02386661, 0.01903018, 0.02498726, 0.01096703, 0.01879316, 0.03669645, 0.02490868, 0.0212592, 0.02582371, 0.01162415, 0.01982256, 0.03703685, 0.02557166, 0.01944211, 0.02404101, 0.01129409, 0.01933251, 0.03749043, 0.02471366, 0.01962506, 0.02643486, 0.01180968, 0.0195477, 0.03839918, 0.02417553, 0.01903994, 0.02498101, 0.0109792, 0.01881009, 0.03673626, 0.02508135, 0.02127054, 0.02596009, 0.01158883, 0.01983218, 0.03735482, 0.02537874, 0.01964111, 0.0242661, 0.01118685, 0.01934406, 0.03741494, 0.02464638, 0.01967619, 0.02645976, 0.01169164, 0.01975008, 0.03856832, 0.02427125, 0.01901189, 0.02520669, 0.01100976, 0.0189642, 0.03682463, 0.02520688, 0.02124203, 0.02608742, 0.01161863, 0.01989123, 0.03742795, 0.02546338, 0.01957755, 0.02447874, 0.01115892, 0.01943685, 0.03762484, 0.02480079, 0.01974053, 0.02664075, 0.01190442, 0.01969216, 0.03871961, 0.02413377, 0.01900257, 0.02531798, 0.01108508, 0.019023, 0.03698255, 0.02506642, 0.02120258, 0.02616124, 0.01177859, 0.0199476, 0.03745642, 0.0254605, 0.01969585, 0.02451881, 0.01129336, 0.01911505, 0.03731225, 0.02480477, 0.0198088, 0.02666691, 0.01194081, 0.0196234, 0.03810383, 0.02443763, 0.01907696, 0.02534679, 0.01107356, 0.01914063, 0.03656512, 0.02547955, 0.02139107, 0.02635479, 0.01174552, 0.02012089, 0.03737886, 0.02579801, 0.01961875, 0.02463098, 0.01131471, 0.01953682, 0.03762741, 0.02513094, 0.01970523, 0.02685685, 0.01191681, 0.01988745, 0.03867159, 0.02440202, 0.01901131, 0.02547296, 0.01111186, 0.01917855, 0.03696299, 0.0255221, 0.02124041, 0.02641341, 0.01169478, 0.02007633, 0.03770152, 0.02588457, 0.01959794, 0.02477804, 0.01128199, 0.0195728, 0.03790984, 0.02556917, 0.01976336, 0.02696963, 0.01190436, 0.01985346, 0.03890647, 0.02491229, 0.01921353, 0.02546711, 0.01105836, 0.01922762, 0.03696339, 0.02583512, 0.02117908, 0.02633033, 0.01173885, 0.02029896, 0.0376353, 0.02606869, 0.01969242, 0.0250201, 0.01135069, 0.01985242, 0.03835117, 0.02557182, 0.01978103, 0.02714595, 0.01195052, 0.02001791, 0.03886655, 0.02502128, 0.01906566, 0.02566076, 0.01107872, 0.01931285, 0.03701022, 0.02617575, 0.02124981, 0.02643065, 0.01167748, 0.02028823, 0.03780865, 0.02641877, 0.01959738, 0.02491355, 0.01123798, 0.01975574, 0.03815133, 0.02580786, 0.01972808, 0.02705886, 0.01198609, 0.02001702, 0.03902236, 0.02504834, 0.0190889, 0.02567069, 0.01108214, 0.01946156, 0.03705393, 0.02627725, 0.02127712, 0.02665437, 0.01179356, 0.02046259, 0.03745667, 0.0264836, 0.01963116, 0.02504313, 0.01142798, 0.01998087, 0.03796334, 0.02599687, 0.01978181, 0.02730036, 0.01214828, 0.02033898, 0.03882844, 0.02543756, 0.01914858, 0.02595951, 0.01128618, 0.01969102, 0.03736699, 0.02642195, 0.02166925, 0.02705626, 0.01184203, 0.02081162, 0.03803591, 0.0270739, 0.02005893, 0.02554895, 0.01145415, 0.02021528, 0.03834279, 0.02674485, 0.0201003, 0.02770421, 0.01211806, 0.02050511, 0.03932428, 0.02599794, 0.01943971, 0.02638948, 0.01132028, 0.01983764, 0.03748689, 0.02701288, 0.02171754, 0.02728644, 0.01189454, 0.02059609, 0.03816215, 0.02709763, 0.02002277, 0.02544947, 0.01147066, 0.020178, 0.03819225, 0.02624952, 0.02009806, 0.02753656, 0.01204762, 0.02047981, 0.03925157, 0.02562067, 0.01942692, 0.02611682, 0.01130211, 0.01981857, 0.03739762, 0.02656531, 0.0216462, 0.0270182, 0.01188221, 0.0206908, 0.03747256, 0.02687447, 0.0200599, 0.02545636, 0.0114733, 0.02008605, 0.03769816, 0.02629887, 0.02003011, 0.0276948, 0.01205938, 0.02031513, 0.03859195, 0.02567596, 0.01946519, 0.02622465, 0.01119388, 0.01965322, 0.03699449, 0.02659466, 0.02164891, 0.02712248, 0.01184284, 0.02045993, 0.03712354, 0.02683094, 0.02000971, 0.02537392, 0.01145144, 0.02014224, 0.03733291, 0.02632747, 0.02001951, 0.02758922, 0.01207783, 0.02028927, 0.03804356, 0.02569653, 0.01920977, 0.02593459, 0.01126042, 0.01960859, 0.03640519, 0.02676915, 0.02145225, 0.02693189, 0.01190203, 0.0205679, 0.03680604, 0.02703885, 0.0198107, 0.02538533, 0.01153126, 0.01997524, 0.03633382, 0.02635542, 0.01986064, 0.02744595, 0.01208904, 0.02025762, 0.03727462, 0.02588036, 0.01914559, 0.02594609, 0.01130012, 0.01944413, 0.03541507, 0.02687926, 0.02132158, 0.0269935, 0.01196091, 0.02049874, 0.03612164, 0.02699098, 0.01965058, 0.02528709, 0.01147002, 0.01981188, 0.03617392, 0.0262388, 0.01969727, 0.02731451, 0.01214312, 0.0201149, 0.03699778, 0.02575159, 0.01908286, 0.02606723, 0.01129662, 0.01945128, 0.03512263, 0.02668272, 0.02132396, 0.02706277, 0.01184899, 0.02024679, 0.0353207, 0.02666704, 0.01960932, 0.02538774, 0.01149701, 0.01977062, 0.03601411, 0.02582498, 0.01979991, 0.02779766, 0.01212344, 0.02006408, 0.03633281, 0.02548988, 0.01921264, 0.02646531, 0.01134341, 0.01932002, 0.0350211, 0.02694672, 0.02136408, 0.02729877, 0.01180481, 0.02004707, 0.03505659, 0.02688702, 0.01956912, 0.02563819, 0.01138881, 0.01949929, 0.03498305, 0.02641386, 0.01975033, 0.02789446, 0.0121216, 0.01982816, 0.0363163, 0.02553372, 0.01914897, 0.02655247, 0.01131417, 0.01919456, 0.03436673, 0.02695466, 0.02127013, 0.02740366, 0.01191772, 0.02028486, 0.0349046, 0.0269153, 0.0196603, 0.02577207, 0.0115343, 0.01965404, 0.03494826, 0.02622826, 0.01972692, 0.02805052, 0.01218925, 0.01998002, 0.03594616, 0.02566393, 0.01917409, 0.02676978, 0.01139352, 0.01928336, 0.03414802, 0.02659885, 0.02124926, 0.02757632, 0.01205652, 0.02006852, 0.03453521, 0.02631775, 0.01958686, 0.02588014, 0.01164565, 0.01951982, 0.03461033, 0.02596925, 0.0197174, 0.02835604, 0.01213772, 0.01971753, 0.03532593, 0.02521794, 0.01901353, 0.02670512, 0.01117824, 0.01888068, 0.03366174, 0.02590161, 0.02118348, 0.02753877, 0.01173029, 0.01975644, 0.03414323, 0.02604344, 0.01951531, 0.02584289, 0.01122622, 0.01914141, 0.03442043, 0.02537915, 0.01964615, 0.02806058, 0.01195301, 0.01939361, 0.03513192, 0.02479421, 0.01899998, 0.02669833, 0.01109455, 0.01871414, 0.03350515, 0.02588959, 0.02106544, 0.02733448, 0.01161141, 0.01929945, 0.03403497, 0.02576233, 0.01942043, 0.02573531, 0.01107615, 0.0188544, 0.03414317, 0.02512619, 0.01961612, 0.02826037, 0.01173542, 0.01934314, 0.03520996, 0.02448543, 0.01893428, 0.02691412, 0.01112028, 0.01862605, 0.03351115, 0.02543004, 0.02111638, 0.02775643, 0.01176763, 0.01944855, 0.03412059, 0.02573055, 0.0193421, 0.02594518, 0.01122905, 0.01935394, 0.03436792, 0.02491438, 0.01965257, 0.0281192, 0.01194295, 0.01999346, 0.03581688, 0.02469654, 0.01897522, 0.02678854, 0.01115737, 0.02015603, 0.03544482, 0.02621876, 0.02159014, 0.02811221, 0.01179575, 0.02022187, 0.03457925, 0.02547858, 0.01992387, 0.02616602, 0.01135812, 0.02040737, 0.0360347, 0.02455406, 0.02037701, 0.02881717, 0.01206627, 0.02120639, 0.0363691, 0.02351283, 0.01926629, 0.02620879, 0.01128206, 0.01956308, 0.03350489, 0.02427907, 0.02126807, 0.02812308, 0.01176802, 0.01972333, 0.03268284, 0.02441983, 0.0193608, 0.02635166, 0.01132597, 0.0190745, 0.03232836, 0.02401167, 0.01969521, 0.0289036, 0.0121186, 0.01923828, 0.03240209, 0.02313771, 0.01919846, 0.02725933, 0.01122767, 0.01873923, 0.03091229, 0.02443348, 0.02167576, 0.02853073, 0.01187101, 0.01929061, 0.03265429, 0.02503585, 0.02009124, 0.02690269, 0.01165302, 0.02002219, 0.03195812, 0.02415922, 0.02006148, 0.02921395, 0.01225442, 0.0194582, 0.03269974, 0.02299118, 0.0192949, 0.02795611, 0.01117276, 0.01798769, 0.0310447, 0.02427478, 0.02180047, 0.02887763, 0.01192138, 0.01969111, 0.03157033, 0.02508725, 0.01998444, 0.02732243, 0.01155681, 0.01922957, 0.03128484, 0.02384249, 0.01985618, 0.02975036, 0.01230445, 0.02006016, 0.03235065, 0.02328956, 0.01916929, 0.02803027, 0.01145192, 0.0190645, 0.02995042, 0.02359464, 0.02117576, 0.0289882, 0.01205845, 0.01965467, 0.03042424, 0.02397744, 0.01954454, 0.02715037, 0.01157031, 0.01945344, 0.03085246, 0.02283158, 0.01976369, 0.02956024, 0.01201976, 0.01945028, 0.03216588, 0.02310173, 0.01925273, 0.02830779, 0.01120804, 0.01890915, 0.03052684, 0.02391273, 0.02166824, 0.02947841, 0.01177853, 0.01963953, 0.03117383, 0.02555122, 0.01988609, 0.02758637, 0.01150978, 0.01930748, 0.03184253, 0.02420958, 0.01991775, 0.02994178, 0.01222187, 0.01962575, 0.03302347, 0.02469195, 0.01962423, 0.02878337, 0.0111622, 0.01890946, 0.03168838, 0.02540896, 0.02145047, 0.02947047, 0.01194146, 0.01955704, 0.03051293, 0.02404083, 0.01952802, 0.02726207, 0.01163953, 0.01896198, 0.03069427, 0.02344586, 0.02006697, 0.02944342, 0.01227861, 0.01911193, 0.03184507, 0.02287919, 0.01934002, 0.02784094, 0.01144804, 0.01842481, 0.03014413, 0.02330485, 0.02138017, 0.02876524, 0.01196211, 0.019029, 0.02989143, 0.02339005, 0.01980058, 0.02727593, 0.01163281, 0.01820055, 0.03055041, 0.02304708, 0.0201599, 0.02944535, 0.01252863, 0.01880426, 0.03154102, 0.02254887, 0.01930541, 0.02776412, 0.01155847, 0.01831142, 0.02996515, 0.02319922, 0.02154368, 0.02869697, 0.01215794, 0.01915994, 0.03002186, 0.02307727, 0.01977824, 0.02714591, 0.01155671, 0.0189741, 0.02988505, 0.02271875, 0.01992988, 0.02919957, 0.01232544, 0.01919959, 0.03126895, 0.0226432, 0.01954273, 0.02812751, 0.01154431, 0.01883867, 0.02972412, 0.0230669, 0.02168803, 0.02930523, 0.01219131, 0.01930983, 0.03006566, 0.02338001, 0.02010292, 0.02742915, 0.01182071, 0.01951586, 0.03039681, 0.0235872, 0.02024889, 0.03010454, 0.01269361, 0.01998338, 0.03167112, 0.0229689, 0.01954959, 0.02850805, 0.01177503, 0.01869178, 0.02923792, 0.0237119, 0.02179877, 0.03005898, 0.01251048, 0.0199254, 0.03015172, 0.02436011, 0.02025538, 0.0289435, 0.01247764, 0.02046663, 0.03067767, 0.02376249, 0.02038137, 0.03169844, 0.01323676, 0.02088306, 0.0323191, 0.02370543, 0.01989957, 0.02988409, 0.01232264, 0.02002065, 0.03078234, 0.0243984, 0.0220255, 0.0308283, 0.01301024, 0.02116194, 0.03191162, 0.02562331, 0.02057216, 0.02902893, 0.01247378, 0.02118436, 0.03154587, 0.02531245, 0.02029909, 0.03139248, 0.01331109, 0.02138031, 0.03289116, 0.02430999, 0.02008872, 0.02967158, 0.01225222, 0.02072021, 0.03155722, 0.02529598, 0.02271871, 0.03097101, 0.01287251, 0.02147098, 0.03192003, 0.02498663, 0.02114644, 0.02911478, 0.01250602, 0.02136336, 0.03218988, 0.02430733, 0.02149024, 0.03237543, 0.0133417, 0.02167506, 0.03365957, 0.02411631, 0.02092789, 0.03047402, 0.01239104, 0.02075782, 0.03228041, 0.0247942, 0.02320285, 0.03234933, 0.01313154, 0.02164582, 0.03307748, 0.02479175, 0.02192446, 0.03069402, 0.01277381, 0.02098066, 0.03314904, 0.0240946, 0.02171357, 0.03334273, 0.0135701, 0.02127333, 0.03484711, 0.02395249, 0.0210957, 0.03184243, 0.01273844, 0.02050599, 0.03265689, 0.0246113, 0.02350046, 0.03301203, 0.01339346, 0.02151326, 0.03344861, 0.02498079, 0.02200219, 0.03111441, 0.01280739, 0.021203, 0.03358739, 0.02461103, 0.02184164, 0.03348822, 0.01340956, 0.02157753, 0.03455605, 0.0242554, 0.0214742, 0.03158575, 0.01262735, 0.02098794, 0.0333841, 0.02497979, 0.02391504, 0.0331385, 0.01321837, 0.02166594, 0.03405739, 0.02500499, 0.02262049, 0.03154574, 0.01286406, 0.02133352, 0.03445552, 0.0242996, 0.02291595, 0.03435036, 0.01372282, 0.02140134, 0.03529781, 0.02360184, 0.02206519, 0.03259217, 0.01290483, 0.0206471, 0.03370964, 0.02440871, 0.02410189, 0.03364705, 0.01354058, 0.02181699, 0.0344309, 0.02531684, 0.02288303, 0.03199246, 0.01309435, 0.02161985, 0.03468163, 0.02462464, 0.02281416, 0.03463063, 0.01392008, 0.02169335, 0.03562982, 0.02409731, 0.02191357, 0.03338194, 0.01287459, 0.02108335, 0.03397289, 0.02467003, 0.02441155, 0.03440699, 0.01369833, 0.022355, 0.0342119, 0.0255151, 0.02238494, 0.03321136, 0.01316715, 0.02144796, 0.03505882, 0.02471455, 0.02369685, 0.03542391, 0.01419215, 0.02227078, 0.03711446, 0.02453915, 0.02198488, 0.03254739, 0.01311596, 0.0209361, 0.03430474, 0.025265, 0.0250058, 0.03452305, 0.01416076, 0.02233973, 0.03529754, 0.02594486, 0.0237013, 0.03329834, 0.01376573, 0.02170871, 0.03564573, 0.02547486, 0.02381271, 0.0359454, 0.01471039, 0.02263491, 0.03619391, 0.02539794, 0.0228433, 0.03440596, 0.01347205, 0.02193441, 0.03440133, 0.02629794, 0.02471573, 0.03491564, 0.01383898, 0.0230028, 0.03572122, 0.02750683, 0.02365728, 0.03415165, 0.01350707, 0.02217325, 0.0351753, 0.02647494, 0.02390422, 0.03755958, 0.01444459, 0.02224023, 0.03680647, 0.02582044, 0.02240972, 0.03533626, 0.01339411, 0.02164605, 0.03613295, 0.0277272, 0.02534403, 0.0356868, 0.01374446, 0.02224736, 0.03713469, 0.02874329, 0.02312016, 0.03442261, 0.01334155, 0.02260297, 0.03766282, 0.0285842, 0.02433462, 0.03825134, 0.01441469, 0.02196765, 0.03846493, 0.02791553, 0.02238108, 0.03613242, 0.01358906, 0.0215302, 0.0362194, 0.02793957, 0.02449477, 0.03805434, 0.01433661, 0.0227382, 0.03568209, 0.02694003, 0.02250778, 0.03499149, 0.01379965, 0.02191281, 0.03641279, 0.02660822, 0.02319797, 0.03696591, 0.01468266, 0.02217017, 0.0381717, 0.02601689, 0.02286311, 0.03543301, 0.01339161, 0.02192494, 0.03615252, 0.02797244, 0.02568487, 0.03883269, 0.01435252, 0.02369753, 0.03850619, 0.0281252, 0.02351188, 0.03398572, 0.01352688, 0.02155107, 0.03618081, 0.02604144, 0.02311479, 0.03517647, 0.01437709, 0.02182189, 0.03946883, 0.02751189, 0.02280176, 0.0354165, 0.0134099, 0.02107756, 0.03377837, 0.02795381, 0.02535699, 0.03843987, 0.01409217, 0.02236172, 0.03960591, 0.03046382, 0.02512433, 0.03593959, 0.01361455, 0.0214045, 0.03708693, 0.02785421, 0.02299482, 0.03471641, 0.01440125, 0.0212371, 0.03553635, 0.02579891, 0.02235917, 0.03203165, 0.01304746, 0.02017971, 0.03521628, 0.02793946, 0.02629101, 0.04021018, 0.01467805, 0.02157183, 0.03444079, 0.02761726, 0.0236764, 0.0331127, 0.01342567, 0.01986397, 0.03245623, 0.02651955, 0.02463518, 0.0396557, 0.01466406, 0.02100436, 0.03535727, 0.02763411, 0.02389249, 0.03635649, 0.01339632, 0.0208126, 0.03626831, 0.02859953, 0.02590309, 0.03931364, 0.01379253, 0.02038581, 0.03362819, 0.02886791, 0.02478058, 0.03646538, 0.01365245, 0.02147324, 0.03656146, 0.02980167, 0.02544562, 0.04007083, 0.01481852, 0.02191456, 0.03782737, 0.02840297, 0.02484054, 0.03747477, 0.01361519, 0.0217833, 0.03903376, 0.0310805, 0.02899578, 0.04196342, 0.01600089, 0.02524701, 0.04082908, 0.03423345, 0.02842536, 0.04046332, 0.01612243, 0.02398192, 0.04266891, 0.03296164, 0.02901679, 0.04652874, 0.01830336, 0.02553742, 0.04554072, 0.03350196, 0.02837174, 0.04351212, 0.0172789, 0.02512607, 0.04420488, 0.03463349, 0.03099357, 0.04607679, 0.01743331, 0.02567249, 0.04471418, 0.03448913, 0.02929549, 0.04369134, 0.01731964, 0.02501358, 0.04608693, 0.03378978, 0.02975965, 0.04782033, 0.01852325, 0.0249712, 0.04774339, 0.03285692, 0.02894698, 0.04437201, 0.01765805, 0.02474495, 0.04592564, 0.0350024, 0.03214697, 0.04757564, 0.01853273, 0.02560524, 0.046452, 0.03474833, 0.03003094, 0.04464808, 0.01790684, 0.02490266, 0.0472334, 0.03400932, 0.0302565, 0.04751459, 0.01925261, 0.02509323, 0.04838679, 0.03397758, 0.02856098, 0.04581963, 0.01786438, 0.02510093, 0.04607613, 0.0353918, 0.0320779, 0.04735144, 0.01859092, 0.02610156, 0.04612865, 0.03492245, 0.02976898, 0.04423448, 0.0179218, 0.02495722, 0.04619907, 0.03438951, 0.02966133, 0.04751047, 0.01931924, 0.0250049, 0.04702484, 0.03375999, 0.02870106, 0.04511787, 0.01780021, 0.02444389, 0.04478558, 0.03457608, 0.0313477, 0.04664891, 0.01849502, 0.02573406, 0.04561939, 0.03482984, 0.0298216, 0.04357883, 0.01775336, 0.02491188, 0.04589358, 0.03345118, 0.03003007, 0.04745833, 0.01926779, 0.02535097, 0.04704668, 0.03343848, 0.02865085, 0.04448168, 0.01783886, 0.02530166, 0.04577053, 0.03447119, 0.03134949, 0.04643858, 0.01868001, 0.02624951, 0.0458478, 0.03476234, 0.0295865, 0.04448284, 0.01785091, 0.02545908, 0.04600132, 0.03360333, 0.02999677, 0.04910193, 0.01932539, 0.02604895, 0.04820111, 0.03333544, 0.02853535, 0.04545527, 0.01789889, 0.02540696, 0.04624746, 0.03455684, 0.03145194, 0.04798602, 0.01864105, 0.0264106, 0.04639869, 0.03490119, 0.02962231, 0.04501662, 0.01777644, 0.02591339, 0.04695022, 0.03394145, 0.02972243, 0.04983452, 0.01933857, 0.02664533, 0.04912384, 0.0339309, 0.02856861, 0.04700535, 0.01794212, 0.02571035, 0.04926368, 0.03559183, 0.03141477, 0.04951406, 0.01857778, 0.02695859, 0.04805748, 0.03620385, 0.02979624, 0.04605017, 0.01800856, 0.02658663, 0.04886344, 0.03526343, 0.02981542, 0.05002184, 0.01955754, 0.02646328, 0.04989707, 0.03499444, 0.02878206, 0.04783718, 0.0182233, 0.02638826, 0.04914784, 0.03755912, 0.03248711, 0.05058173, 0.01888556, 0.02754197, 0.04917175, 0.03738025, 0.03008252, 0.04781903, 0.01812199, 0.02676354, 0.04970266, 0.03738061, 0.03012544, 0.05049789, 0.01987999, 0.02696036, 0.05136338, 0.03682519, 0.02929101, 0.04761833, 0.01833946, 0.02611784, 0.04928732, 0.03795957, 0.03204243, 0.04950181, 0.0192038, 0.02743618, 0.04983191, 0.03799245, 0.03020429, 0.04656193, 0.0185272, 0.02653052, 0.0503137, 0.03701605, 0.03017013, 0.05003567, 0.01998035, 0.02702205, 0.05173904, 0.03644998, 0.02910451, 0.04705723, 0.01860787, 0.02659203, 0.05017975, 0.03781816, 0.03232031, 0.05142996, 0.0195402, 0.02796329, 0.05208169, 0.03858873, 0.03062615, 0.0483461, 0.01883835, 0.02784193, 0.0529942, 0.03804552, 0.03065162, 0.05231992, 0.02037035, 0.02801435, 0.054682, 0.03759677, 0.02898243, 0.0505172, 0.01885189, 0.02834642, 0.05238248, 0.03821376, 0.03224029, 0.05301925, 0.01960441, 0.03028752, 0.05402948, 0.03932218, 0.03090723, 0.05273717, 0.01879132, 0.02903855, 0.05405772, 0.03826737, 0.03101454, 0.05643179, 0.02026854, 0.02986473, 0.05558898, 0.03865506, 0.03017741, 0.05360908, 0.01878733, 0.02929559, 0.05463547, 0.04044463, 0.03374232, 0.05663767, 0.01957858, 0.03052533, 0.0537583, 0.04023196, 0.03184561, 0.04980729, 0.01866372, 0.03017587, 0.05449853, 0.03846325, 0.03174989, 0.05449055, 0.02004888, 0.02978054, 0.05432833, 0.03800113, 0.03013647, 0.04905157, 0.01857429, 0.02828591, 0.05271301, 0.03994154, 0.03372492, 0.05290194, 0.01953709, 0.02995494, 0.05460314, 0.04143776, 0.03184688, 0.04968469, 0.01865909, 0.02888429, 0.05380147, 0.03954818, 0.03205061, 0.05326437, 0.02003245, 0.02853126, 0.05490086, 0.03839844, 0.030486, 0.04970608, 0.01846473, 0.02806033, 0.05354379, 0.03980961, 0.03374458, 0.05207267, 0.01910357, 0.02848143, 0.05379046, 0.04174816, 0.0318523, 0.04912492, 0.01809342, 0.02789716, 0.05370181, 0.0399973, 0.03210613, 0.05280425, 0.01956378, 0.0276312, 0.05388827, 0.04025154, 0.03130474, 0.04888441, 0.01798141, 0.02681871, 0.05136902, 0.04085986, 0.03406551, 0.05236127, 0.01896664, 0.02756925, 0.05195148, 0.04254913, 0.03247958, 0.05001223, 0.01821587, 0.02762163, 0.0529094, 0.0409806, 0.03265951, 0.05432509, 0.01971681, 0.0276744, 0.05372074, 0.04016694, 0.03097573, 0.05124626, 0.01822377, 0.02720617, 0.05295776, 0.04108274, 0.03396441, 0.05481979, 0.01901732, 0.02845602, 0.05268273, 0.040476, 0.03196795, 0.05239436, 0.01830383, 0.02837007, 0.05428319, 0.0385098, 0.03200318, 0.05535924, 0.01959671, 0.02736272, 0.0530323, 0.03809855, 0.03064797, 0.05114398, 0.01795634, 0.02719484, 0.05105808, 0.03933277, 0.03400129, 0.05465695, 0.0186417, 0.02820627, 0.05112769, 0.04026179, 0.03210988, 0.05104147, 0.01807705, 0.02715919, 0.05113347, 0.0390681, 0.03221861, 0.05569154, 0.01937159, 0.02776954, 0.05398791, 0.03948583, 0.0308549, 0.0517895, 0.01789755, 0.02820881, 0.05178875, 0.04074841, 0.03364821, 0.05420358, 0.0191414, 0.02813714, 0.05212084, 0.04094216, 0.03181949, 0.05041454, 0.01830327, 0.02697709, 0.05187647, 0.03986045, 0.03145264, 0.05483647, 0.01997335, 0.02720589, 0.05361991, 0.03993816, 0.03039969, 0.05140189, 0.01806568, 0.02625105, 0.05029618, 0.04048318, 0.03256683, 0.05171648, 0.01889173, 0.02682807, 0.05090879, 0.04323041, 0.03223872, 0.04865916, 0.01847062, 0.02689915, 0.05234046, 0.04143853, 0.03285244, 0.05509109, 0.02003338, 0.0270113, 0.05257934, 0.03976118, 0.03118051, 0.05281925, 0.0185316, 0.02709666, 0.05133018, 0.04219091, 0.03415561, 0.05369761, 0.01943811, 0.02760161, 0.05142803, 0.04142467, 0.03265676, 0.05029365, 0.01876415, 0.02816493, 0.0513642, 0.04000041, 0.03248528, 0.05444055, 0.02030595, 0.02835221, 0.05199292, 0.03861212, 0.03155457, 0.05277522, 0.01881044, 0.0275881, 0.04928812, 0.04003454, 0.03445017, 0.05596013, 0.01989643, 0.0290055, 0.04861811, 0.03959562, 0.03296364, 0.05785495, 0.01986515, 0.03062396, 0.05051596, 0.03912692, 0.03391092, 0.06347306, 0.02220729, 0.03626085, 0.05435886, 0.04486613, 0.03528839, 0.06637779, 0.02135098, 0.03331578, 0.05126073, 0.04336261, 0.03759842, 0.05892091, 0.02061, 0.03054263, 0.05152271, 0.04425738, 0.0355997, 0.05520314, 0.01983765, 0.03028068, 0.05276104, 0.04231595, 0.03521866, 0.05611784, 0.02130706, 0.03032453, 0.0535905, 0.04160224, 0.0332654, 0.05228326, 0.01871253, 0.02989523, 0.05174907, 0.0427982, 0.03661666, 0.05431396, 0.01957126, 0.03194731, 0.05202211, 0.04390472, 0.03446389, 0.0508168, 0.01867589, 0.03090293, 0.05263279, 0.04228532, 0.03406932, 0.05616555, 0.02102191, 0.03046582, 0.05381214, 0.04102341, 0.03288513, 0.0521257, 0.01943273, 0.02973107, 0.05112673, 0.0419041, 0.03665677, 0.05524817, 0.02040092, 0.03229476, 0.05234094, 0.04361229, 0.03523095, 0.05212677, 0.01948185, 0.03189894, 0.05273424, 0.04205859, 0.03552971, 0.0565584, 0.02141859, 0.0314963, 0.05415253, 0.04151322, 0.0341518, 0.05285738, 0.01970203, 0.0308496, 0.05238708, 0.04359488, 0.03781572, 0.05578912, 0.02073491, 0.03247965, 0.05226881, 0.04378022, 0.0360994, 0.05248265, 0.01978658, 0.03186667, 0.05217536, 0.04199938, 0.03613801, 0.05689815, 0.02153204, 0.03129753, 0.0537036, 0.04169307, 0.03405417, 0.05305563, 0.01994011, 0.03086525, 0.05290388, 0.04324863, 0.03737625, 0.05527863, 0.02058125, 0.03164314, 0.05246276, 0.0429127, 0.03495553, 0.05248272, 0.01975028, 0.03152278, 0.05312367, 0.04159658, 0.03417067, 0.05545725, 0.021069, 0.03079345, 0.05388496, 0.04061568, 0.03266506, 0.05332921, 0.01966711, 0.03084582, 0.05196465, 0.04280848, 0.03652602, 0.05650461, 0.02041734, 0.03237318, 0.05302751, 0.04347681, 0.03458989, 0.05240255, 0.01963567, 0.03149269, 0.05275378, 0.04210385, 0.03511317, 0.05719148, 0.02113399, 0.03098138, 0.05470709, 0.04199953, 0.03403287, 0.05314751, 0.01950788, 0.02952887, 0.05342912, 0.04318976, 0.03776066, 0.05552834, 0.02026971, 0.0308907, 0.05406449, 0.04356912, 0.03588365, 0.05218667, 0.01946713, 0.02985099, 0.05496458, 0.04240738, 0.03537501, 0.05545639, 0.02099241, 0.02947894, 0.05644089, 0.04197191, 0.03357938, 0.05182963, 0.01976661, 0.02958815, 0.05502971, 0.04362445, 0.03716687, 0.05678548, 0.02080415, 0.03016533, 0.05475672, 0.04380371, 0.03570525, 0.05085718, 0.01915747, 0.02811884, 0.05464916, 0.04221146, 0.03485658, 0.05415679, 0.02092082, 0.02928721, 0.05789852, 0.0419282, 0.03331441, 0.05109189, 0.01903446, 0.02856267, 0.05627041, 0.04491162, 0.03600156, 0.05264204, 0.01912897, 0.02909718, 0.05580407, 0.04654662, 0.03355977, 0.0493912, 0.01862749, 0.0274942, 0.05401678, 0.04373382, 0.0336945, 0.05266451, 0.02065972, 0.02737766, 0.05674932, 0.0422634, 0.03271751, 0.04829694, 0.01830525, 0.02676925, 0.05317866, 0.04351902, 0.03663466, 0.05241506, 0.02050769, 0.03081999, 0.05243568, 0.04352136, 0.03386965, 0.04805026, 0.01941862, 0.03006006, 0.0521019, 0.04388575, 0.03457833, 0.05686955, 0.02301952, 0.03472878, 0.05592615, 0.04659168, 0.03615667, 0.05522398, 0.02147388, 0.03955046, 0.05564499, 0.04944737, 0.03982629, 0.05655811, 0.02225627, 0.04871776, 0.05439847, 0.05191138, 0.03515616, 0.04912115, 0.01778789, 0.02538111, 0.05133478, 0.04295711, 0.03373184, 0.04973891, 0.01943018, 0.02587281, 0.05435323, 0.04253389, 0.03179139, 0.04662523, 0.01754041, 0.02564508, 0.0483111, 0.04351385, 0.0351958, 0.04681615, 0.01840604, 0.02565803, 0.04741485, 0.04237729, 0.0313268, 0.04223576, 0.01693456, 0.0243723, 0.04629076, 0.03968172, 0.03100538, 0.04464644, 0.01737565, 0.02466919, 0.04975119, 0.03945652, 0.03053323, 0.04260468, 0.01602603, 0.02432348, 0.04901832, 0.04326868, 0.03351521, 0.04604299, 0.01714624, 0.02681214, 0.04812975, 0.04448824, 0.03075764, 0.04182458, 0.01574747, 0.02431027, 0.04594204, 0.04236597, 0.03029926, 0.04441813, 0.01730923, 0.02412085, 0.04746087, 0.04009571, 0.02899471, 0.04132354, 0.0157368, 0.02362321, 0.04528664, 0.04212765, 0.0323704, 0.04363886, 0.0167971, 0.02481936, 0.04612189, 0.04335808, 0.02986957, 0.04085793, 0.01650067, 0.02450134, 0.04648586, 0.03984235, 0.02961367, 0.04405864, 0.01776023, 0.02535028, 0.04744681, 0.04148739, 0.0277906, 0.04177445, 0.01632606, 0.02469935, 0.04536447, 0.04243049, 0.03146996, 0.0439673, 0.01809302, 0.02728061, 0.04808949, 0.04541595, 0.02983364, 0.04260316, 0.016897, 0.02522029, 0.04790888, 0.04044979, 0.03006015, 0.04655254, 0.01801823, 0.02604822, 0.05162919, 0.0417093, 0.03025063, 0.04553667, 0.01708622, 0.02637495, 0.05020066, 0.04480057, 0.03338714, 0.04672429, 0.01735007, 0.02483629, 0.04356891, 0.0371432, 0.02946383, 0.04144643, 0.01610213, 0.02380222, 0.04485901, 0.03679231, 0.02860934, 0.05001004, 0.01838463, 0.02417802, 0.04216952, 0.03757184, 0.02746427, 0.04366433, 0.01685444, 0.02484933, 0.04675681, 0.04360446, 0.03445512, 0.04688033, 0.01719975, 0.02502992, 0.04690585, 0.04380092, 0.03299278, 0.04595383, 0.01732906, 0.02584163, 0.04757659, 0.04418999, 0.03285724, 0.04869565, 0.01866097, 0.02581643, 0.04862363, 0.04159173, 0.0307629, 0.04578741, 0.01747122, 0.02577106, 0.0474452, 0.04205956, 0.03372052, 0.04605697, 0.01812468, 0.02704445, 0.04895657, 0.0402445, 0.03117973, 0.04206922, 0.01810039, 0.02625364, 0.05079171, 0.04135486, 0.03164672, 0.0478543, 0.01825747, 0.02732121, 0.05165312, 0.04047045, 0.03116816, 0.04485083, 0.01705881, 0.02658175, 0.04873998, 0.04464858, 0.03412197, 0.04589674, 0.01811085, 0.02957109, 0.04721677, 0.04147624, 0.03165205, 0.04639094, 0.01737865, 0.02605479, 0.05008362, 0.0381749, 0.03354711, 0.05065956, 0.01869596, 0.02554013, 0.04906469, 0.03892865, 0.03051687, 0.0454553, 0.01766352, 0.02608501, 0.04913671, 0.0430546, 0.03506544, 0.04917791, 0.01890882, 0.02773632, 0.05093574, 0.0446146, 0.03471503, 0.04631677, 0.01790059, 0.02621444, 0.05083236, 0.04399216, 0.03714526, 0.0503155, 0.01945232, 0.02679005, 0.05250609, 0.04321139, 0.03511827, 0.04492854, 0.01762898, 0.02670394, 0.05004865, 0.04525064, 0.03802009, 0.04853621, 0.01868464, 0.0263721, 0.05240188, 0.04416567, 0.03409132, 0.04168751, 0.0186389, 0.02677372, 0.05143666, 0.04477496, 0.03607673, 0.04653267, 0.02004514, 0.02566493, 0.05041841, 0.04374068, 0.03414897, 0.04281412, 0.0192661, 0.02710879, 0.05017195, 0.04665717, 0.03660797, 0.04411096, 0.02007951, 0.02777163, 0.04783846, 0.04644253, 0.03345365, 0.04126268, 0.02019603, 0.02733245, 0.04727577, 0.04381934, 0.03386563, 0.04569336, 0.02243237, 0.02796302, 0.04967696, 0.04589865, 0.03303215, 0.04327591, 0.02036637, 0.02804536, 0.04929429, 0.04959679, 0.03752976, 0.04592079, 0.02184261, 0.02952776, 0.0509693, 0.05182699, 0.0350466, 0.04315973, 0.02132423, 0.0284145, 0.05141725, 0.0493199, 0.03462144, 0.04598836, 0.02319721, 0.03009192, 0.05276252, 0.04785614, 0.03282126, 0.04271195, 0.02193777, 0.03060995, 0.05171481, 0.05207925, 0.0365357, 0.04640428, 0.02421394, 0.03380064, 0.05607389, 0.05548644, 0.03348493, 0.0426223, 0.02429318, 0.03287291, 0.05677427, 0.05099276, 0.03516691, 0.04626547, 0.02526493, 0.03230972, 0.06868222, 0.04753305, 0.03214643, 0.04129354, 0.0231597, 0.03181389, 0.06448216, 0.04778231, 0.03571478, 0.0463701, 0.02484281, 0.03167361, 0.05671495, 0.05073744, 0.03358584, 0.03974408, 0.02327809, 0.03069219, 0.05499332, 0.05025773, 0.03369551, 0.04390426, 0.02507998, 0.03103318, 0.05834677, 0.04900033, 0.03315889, 0.04442558, 0.02243574, 0.03070191, 0.056036, 0.05322799, 0.03740473, 0.04648864, 0.02444031, 0.03127997, 0.05327122, 0.0526593, 0.03460196, 0.04083652, 0.02337367, 0.0289472, 0.05166728, 0.05159058, 0.03419467, 0.04192185, 0.02366589, 0.02936199, 0.05201259, 0.05200952, 0.03371084, 0.04041348, 0.02254123, 0.02935711, 0.04968321, 0.05708208, 0.03727655, 0.04357746, 0.0243419, 0.03028469, 0.05115073, 0.04920714, 0.03452441, 0.0401792, 0.02304035, 0.02998527, 0.05381714, 0.04840462, 0.03466256, 0.04304094, 0.02493687, 0.03125674, 0.05662538, 0.04603853, 0.0317308, 0.04011653, 0.02313602, 0.03163522, 0.05472691, 0.04522204, 0.03345043, 0.04065832, 0.02442206, 0.03196359, 0.05403502, 0.04769422, 0.03187423, 0.03994714, 0.02275262, 0.03453792, 0.05397186, 0.05104378, 0.03317422, 0.04456206, 0.02585005, 0.03504264, 0.05976323, 0.04672965, 0.03150594, 0.03989363, 0.02292186, 0.0335258, 0.05741441, 0.04578473, 0.03334912, 0.0380023, 0.02383807, 0.03426348, 0.05635447, 0.04579279, 0.03026498, 0.03781619, 0.02483914, 0.03470364, 0.06247785, 0.05584981, 0.03517433, 0.03826217, 0.02547862, 0.03657626, 0.06350644, 0.05341992, 0.03194328, 0.0349142, 0.02445336, 0.038353, 0.06066183, 0.05517444, 0.03486532, 0.03909791, 0.02640169, 0.03966428, 0.05718626, 0.05928101, 0.03406167, 0.04028478, 0.02666971, 0.0421415, 0.05762113, 0.05390175, 0.03429415, 0.04227978, 0.02617649, 0.03982607, 0.05980303, 0.05318395, 0.03353057, 0.03954769, 0.02420989, 0.03550178, 0.05441745, 0.0547264, 0.0367101, 0.03908617, 0.02629826, 0.04099098, 0.0644751, 0.07421773, 0.03426392, 0.03899684, 0.02770763, 0.03978631, 0.06052622, 0.0651155, 0.03767203, 0.04570949, 0.02873316, 0.04117357, 0.06191022, 0.066163, 0.03621205, 0.04230507, 0.02830157, 0.03969835, 0.06197598, 0.06619759, 0.03789385, 0.04358063, 0.02954433, 0.04091166, 0.06205885, 0.05900152, 0.03584808, 0.04152814, 0.0288766, 0.03639586, 0.0601368, 0.05825322, 0.03594333, 0.04666813, 0.03037231, 0.03796262, 0.06300603, 0.05800968, 0.03476325, 0.04439074, 0.02769954, 0.03762011, 0.05908784, 0.06060132, 0.03826134, 0.04611247, 0.02882474, 0.03724844, 0.05827897, 0.06044698, 0.03463205, 0.04178749, 0.02660157, 0.03772946, 0.05812065, 0.05812886, 0.0355561, 0.04609765, 0.0289948, 0.03769411, 0.06144667, 0.05791007, 0.03363247, 0.04155157, 0.0267269, 0.03814327, 0.0570195, 0.05987184, 0.03732197, 0.04450179, 0.02854157, 0.0403263, 0.05878737, 0.06108082, 0.03602601, 0.04185974, 0.02806904, 0.03889493, 0.06023197, 0.05885198, 0.03610266, 0.04563776, 0.03008899, 0.04040536, 0.06386145, 0.05924054, 0.03429661, 0.04378252, 0.02791426, 0.04139187, 0.06280191, 0.0638558, 0.03832699, 0.04736066, 0.02966688, 0.04253423, 0.06310515, 0.06273631, 0.03548747, 0.04307086, 0.02878448, 0.04214942, 0.06439809, 0.06737221, 0.03701024, 0.04811198, 0.03133367, 0.04197599, 0.06888124, 0.06444565, 0.0348762, 0.04573675, 0.0297247, 0.04456839, 0.06389472, 0.06152432, 0.03691808, 0.04834103, 0.03152844, 0.04636649, 0.06288709, 0.06062092, 0.03477953, 0.04523287, 0.02980695, 0.04345357, 0.06540381, 0.05898754, 0.03696157, 0.04844037, 0.0312117, 0.04198302, 0.06585433, 0.05540773, 0.03495604, 0.04586544, 0.02870116, 0.03962748, 0.06338989, 0.05886103, 0.03892512, 0.04887864, 0.0301631, 0.04176212, 0.06238868, 0.05943888, 0.03715613, 0.04607435, 0.02900283, 0.04198003, 0.06338251, 0.05988603, 0.03822179, 0.05019331, 0.0318183, 0.04212002, 0.06869441, 0.0589596, 0.03661835, 0.04566614, 0.02893346, 0.043465, 0.06467157, 0.06493533, 0.04007837, 0.04796085, 0.03141111, 0.0439775, 0.06373204, 0.06362673, 0.03856449, 0.04695472, 0.03054215, 0.04310335, 0.06668297, 0.06424563, 0.03879089, 0.04997439, 0.03111012, 0.04030196, 0.0681913, 0.05969261, 0.03665438, 0.04568497, 0.02921032, 0.04078519, 0.06647911, 0.0625977, 0.04010373, 0.04956207, 0.0308711, 0.04275746, 0.06671945, 0.06272987, 0.03807842, 0.04782823, 0.02960268, 0.04077148, 0.06705064, 0.06221933, 0.0387626, 0.05093144, 0.03154125, 0.04034812, 0.0683846, 0.06069843, 0.0364957, 0.0469046, 0.02901776, 0.0395238, 0.06428812, 0.06193795, 0.03937871, 0.04907399, 0.03055783, 0.04118545, 0.06538248, 0.06251643, 0.03779374, 0.04644734, 0.02964514, 0.04014428, 0.06493339, 0.06039263, 0.03860814, 0.05077948, 0.03201504, 0.04002819, 0.06756137, 0.05919399, 0.03604364, 0.04737827, 0.02918874, 0.0392578, 0.06418739, 0.0629766, 0.03938758, 0.04987987, 0.03093407, 0.04115925, 0.06539219, 0.06333966, 0.03770287, 0.0476089, 0.03043298, 0.04090079, 0.06588407, 0.06396018, 0.03859591, 0.05135974, 0.03182136, 0.04030631, 0.06776866, 0.0625889, 0.03653987, 0.04808647, 0.029397, 0.04013621, 0.06437895, 0.06519836, 0.03928159, 0.05043832, 0.03163041, 0.04132064, 0.0650482, 0.06591215, 0.03780156, 0.04811919, 0.02984556, 0.04062746, 0.06441235, 0.06489746, 0.03840032, 0.05165238, 0.03242361, 0.04019605, 0.0677806, 0.06346507, 0.03656075, 0.04907377, 0.03019054, 0.04013705, 0.0620428, 0.06394551, 0.04006713, 0.051376, 0.03158752, 0.0421592, 0.0616652, 0.06484921, 0.03870317, 0.04891686, 0.03035007, 0.0413064, 0.06249141, 0.06355617, 0.03882605, 0.05308631, 0.03178535, 0.04169146, 0.06557731, 0.06295336, 0.03693377, 0.04965923, 0.02979018, 0.04209397, 0.06361607, 0.06468086, 0.03992001, 0.0520524, 0.03126388, 0.04310376, 0.06364015, 0.0628424, 0.03849495, 0.04899335, 0.02995221, 0.04144916, 0.06362005, 0.0603953, 0.03868292, 0.05195387, 0.03124541, 0.04121531, 0.06698739, 0.06108489, 0.03692012, 0.04878702, 0.02877077, 0.04077262, 0.0619096, 0.06027621, 0.03948079, 0.05058739, 0.0301639, 0.04180684, 0.06329452, 0.06293183, 0.03818831, 0.0478237, 0.02870015, 0.03990743, 0.06180746, 0.05970731, 0.03863326, 0.05080656, 0.03025946, 0.03851811, 0.06452782, 0.05786849, 0.03672692, 0.04773327, 0.02747692, 0.03816141, 0.06062579, 0.05998287, 0.03981784, 0.04957725, 0.02904403, 0.03990078, 0.06223112, 0.05941485, 0.03802064, 0.04769566, 0.02814518, 0.03901524, 0.06234219, 0.05744626, 0.03868293, 0.05159799, 0.02955112, 0.03779371, 0.06413767, 0.05534547, 0.03637805, 0.04801137, 0.0272517, 0.03740841, 0.06144889, 0.05939909, 0.03904897, 0.05024259, 0.0284174, 0.03895197, 0.06161286, 0.06207052, 0.03686484, 0.04778976, 0.02796158, 0.03757004, 0.06195085, 0.06097373, 0.03818369, 0.05175438, 0.03041021, 0.03788551, 0.06381688, 0.06075161, 0.03715408, 0.04831759, 0.0271847, 0.03741668, 0.05943627, 0.06143663, 0.03911594, 0.04904776, 0.02767446, 0.03554891, 0.05873993, 0.05992887, 0.03698021, 0.04760614, 0.02683139, 0.03669842, 0.05876902, 0.0586894, 0.03709229, 0.05028589, 0.0281792, 0.03655125, 0.0642626, 0.05767423, 0.03467865, 0.04578371, 0.02623625, 0.03575804, 0.05606074, 0.05886222, 0.03739466, 0.04766992, 0.02774973, 0.03648818, 0.05731308, 0.06057819, 0.0365059, 0.0453903, 0.02531402, 0.03559241, 0.05692766, 0.05876564, 0.03614838, 0.04776014, 0.02703049, 0.03632963, 0.05750036, 0.05500659, 0.0351421, 0.04388471, 0.02444712, 0.03552108, 0.05605267, 0.06346484, 0.03892839, 0.04520849, 0.0264264, 0.03774047, 0.05282242, 0.0599136, 0.0369978, 0.04263219, 0.02218588, 0.03562008, 0.05742742, 0.06518623, 0.0381718, 0.04478239, 0.02333089, 0.02810207, 0.05529311, 0.04959617, 0.03624021, 0.04542721, 0.02049281, 0.02546036, 0.05442294, 0.05215596, 0.03706275, 0.04709822, 0.02343817, 0.02848889, 0.05487482, 0.05322313, 0.0359608, 0.0481392, 0.02798716, 0.03457423, 0.06108941, 0.05661163, 0.03830487, 0.05207714, 0.03206971, 0.03718882, 0.06521846, 0.06379408, 0.03799882, 0.05029442, 0.03051256, 0.03924874, 0.06348275, 0.06932938, 0.04202721, 0.05273336, 0.0331331, 0.0450323, 0.06741576, 0.07193469, 0.04071281, 0.04977689, 0.03242944, 0.04772593, 0.06705578, 0.07592674, 0.04052893, 0.05362669, 0.03493764, 0.04759538, 0.07123162, 0.08042403, 0.04020501, 0.05394924, 0.03519391, 0.05005519, 0.06954422, 0.08442261, 0.04189753, 0.05483222, 0.0343711, 0.04405923, 0.06455845, 0.08338171, 0.04157436, 0.05219588, 0.03601639, 0.04517964, 0.06483127, 0.07781045, 0.04087704, 0.05508843, 0.03649084, 0.04173889, 0.06396836, 0.07357631, 0.03899542, 0.05325506, 0.03399158, 0.04469449, 0.06355821, 0.08117463, 0.04386282, 0.05375248, 0.03500809, 0.04652034, 0.06576532, 0.08703843, 0.04186144, 0.05166607, 0.0342886, 0.04671394, 0.06538586, 0.08590136, 0.04322805, 0.0553044, 0.03739255, 0.04577075, 0.06879028, 0.08316816, 0.04159964, 0.0528536, 0.03563472, 0.04893346, 0.0678948, 0.08443147, 0.04476947, 0.05403665, 0.03657416, 0.05022158, 0.068183, 0.08534994, 0.04275295, 0.05148375, 0.03573253, 0.046273, 0.06804713, 0.08003075, 0.04343375, 0.05793903, 0.03826176, 0.04296428, 0.06673539, 0.07670129, 0.04318912, 0.05662274, 0.03610224, 0.04036806, 0.06406845, 0.07967401, 0.04532433, 0.05565156, 0.03479855, 0.0421546, 0.06856531, 0.0834178, 0.04346446, 0.05751026, 0.0349613, 0.04389659, 0.06716208, 0.07922512, 0.04384231, 0.05843938, 0.03951326, 0.04510846, 0.06819903, 0.07840424, 0.04231073, 0.05657258, 0.03873806, 0.04332683, 0.06644827, 0.08262156, 0.04916245, 0.06048966, 0.04202216, 0.03799998, 0.06747735, 0.0922589, 0.04758307, 0.05409584, 0.03903523, 0.0377896, 0.06789265, 0.08402108, 0.04836558, 0.05817371, 0.03811386, 0.03422352, 0.0596291, 0.07839301, 0.04837717, 0.04539647, 0.03746317, 0.03428042, 0.05978157, 0.08568139, 0.05111543, 0.0443873, 0.03237978, 0.04195363, 0.06913748, 0.08327194, 0.04601967, 0.05580205, 0.03947567, 0.04564762, 0.067356, 0.0821707, 0.04847641, 0.06055174, 0.04194816, 0.03784711, 0.06620506, 0.05755995, 0.04371065, 0.05445099, 0.03227261, 0.03580667, 0.05562096, 0.0725201, 0.04663694, 0.05405748, 0.03517333, 0.03685534, 0.06474003, 0.07908069, 0.04456593, 0.05897146, 0.03841781, 0.03934804, 0.06871388, 0.06851002, 0.04387232, 0.06116693, 0.03929766, 0.04779066, 0.07603429, 0.07087452, 0.0407704, 0.05559992, 0.03597333, 0.04775848, 0.07130329, 0.06773653, 0.04512092, 0.05481485, 0.03803761, 0.05836193, 0.07118361, 0.07155778, 0.04195884, 0.05282335, 0.03643865, 0.05986105, 0.07742482, 0.07233616, 0.04080459, 0.05727478, 0.03650219, 0.05997964, 0.07630787, 0.06209334, 0.0387518, 0.04825881, 0.03094076, 0.07959338, 0.08129364, 0.06703821, 0.04417768, 0.05622194, 0.03688665, 0.09241829, 0.0818072, 0.07063096, 0.04690145, 0.06276628, 0.0382002, 0.09570304, 0.08794675, 0.08021613, 0.04798189, 0.05825997, 0.04009512, 0.08289135, 0.09709172, 0.07759136, 0.04523388, 0.05127838, 0.03572543, 0.08276814, 0.09621757, 0.07506204, 0.0526268, 0.05540436, 0.04056954, 0.08021677, 0.09666049, 0.0804069, 0.04641154, 0.05085803, 0.0354386, 0.08431805, 0.09544343, 0.08112515, 0.04641154, 0.05188976, 0.0365806, 0.08087008, 0.11150549, 0.07017172, 0.04443637, 0.04529933, 0.03194694, 0.07440691, 0.09694968, 0.07996207, 0.05328152, 0.04500295, 0.03379444, 0.08159959, 0.09594958, 0.0788323, 0.04548067, 0.0431801, 0.03788427, 0.08130102, 0.08417496, 0.06588557, 0.04565132, 0.05094605, 0.04714938, 0.05987723, 0.07495468, 0.06357731, 0.04167243, 0.04759889, 0.03990275, 0.06454682, 0.05969623, 0.06677461, 0.04533361, 0.04941362, 0.03964705, 0.0570597, 0.06668223, 0.06801073, 0.04356713, 0.04711371, 0.04099297, 0.05601316, 0.07140866, 0.0639743, 0.04324987, 0.05328873, 0.04191649, 0.05353253, 0.06921201, 0.06051151, 0.04241121, 0.04659941, 0.03925847, 0.05350076, 0.06359136, 0.06543684, 0.04609736, 0.048852, 0.04053416, 0.0526971, 0.06718969, 0.07621302, 0.04157082, 0.0420939, 0.03620381, 0.05397863, 0.06760698, 0.07902153, 0.0422499, 0.04827616, 0.03900216, 0.05360008, 0.07476279, 0.07780234, 0.04222304, 0.04445241, 0.03607456, 0.05496016, 0.06615051, 0.0791082, 0.04411699, 0.04673849, 0.03558616, 0.05444872, 0.06671928, 0.07954726, 0.04111217, 0.04544179, 0.03565366, 0.05549324, 0.06774208, 0.08113375, 0.04161097, 0.04589548, 0.03690359, 0.05418575, 0.0706796, 0.08412926, 0.04146906, 0.04707741, 0.03583218, 0.05278173, 0.06723627, 0.088681, 0.04289535, 0.04907739, 0.0376806, 0.05412665, 0.06990204, 0.09022, 0.04354789, 0.04655661, 0.0376815, 0.05354787, 0.07129976, 0.0894553, 0.04228095, 0.04860211, 0.03809874, 0.05483355, 0.07345432, 0.08633863, 0.04129277, 0.04757985, 0.03604397, 0.05744554, 0.07595267, 0.09175968, 0.04705266, 0.04953092, 0.03660952, 0.05748462, 0.07182667, 0.09272556, 0.04141168, 0.04932049, 0.03830712, 0.05475662, 0.07384354, 0.09673082, 0.0433253, 0.05342629, 0.03830075, 0.05026403, 0.0766493, 0.09290461, 0.04167112, 0.04883208, 0.03395367, 0.05252343, 0.07302295, 0.09305757, 0.04640631, 0.04845041, 0.03506805, 0.05269151, 0.07232065, 0.09465633, 0.04433318, 0.0489595, 0.0346219, 0.06033341, 0.07695115, 0.09066883, 0.04438796, 0.05002431, 0.03594207, 0.05395651, 0.07593065, 0.08319713, 0.04199278, 0.04833777, 0.03352729, 0.05474214, 0.07086141, 0.082473, 0.04725011, 0.04910779, 0.03628201, 0.06075573, 0.07413826, 0.08511116, 0.04398182, 0.05223327, 0.03800769, 0.05823987, 0.07441559, 0.08366543, 0.04404408, 0.05452561, 0.0368816, 0.05480359, 0.07191405, 0.08537257, 0.04215978, 0.05236337, 0.03577936, 0.04944505, 0.07082872, 0.11537838, 0.05086986, 0.05940443, 0.03475129, 0.04839072, 0.07286368, 0.11488069, 0.04356935, 0.05445786, 0.0352801, 0.04803011, 0.07470822, 0.10417622, 0.04585409, 0.05202527, 0.03846524, 0.04857508, 0.08515225, 0.10589416, 0.04217032, 0.05238751, 0.03573957, 0.04362231, 0.0762402, 0.09970289, 0.04386509, 0.05416313, 0.03820053, 0.04552836, 0.07723641, 0.12104886, 0.04573141, 0.05859134, 0.03772798, 0.04492043, 0.09862367, 0.12463804, 0.05167963, 0.06368747, 0.03815858, 0.04420827, 0.10241479, 0.11868652, 0.04380728, 0.04794847, 0.03365747, 0.04265464, 0.08493383, 0.11603626, 0.04509014, 0.04747219, 0.03639785, 0.04140945, 0.07463259, 0.11529292, 0.04174597, 0.04796, 0.04127045, 0.04389709, 0.07888072, 0.10508106, 0.04315736, 0.04704433, 0.03061178, 0.04601302, 0.08999036, 0.11006525, 0.03739459, 0.04873873, 0.03000934, 0.05540094, 0.09778483, 0.11138394, 0.04152228, 0.0500708, 0.03017241, 0.05775659, 0.09262363, 0.13388234, 0.04513881, 0.04627684, 0.03010651, 0.05400684, 0.10207985, 0.12986621, 0.04145456, 0.05176753, 0.03425076, 0.05665352, 0.11641804, 0.12594065, 0.04919413, 0.04602673, 0.03559619, 0.0674817, 0.10168968, 0.12441338, 0.04423391, 0.04617731, 0.03318138, 0.06410518, 0.1059274, 0.1307922, 0.04592, 0.04596196, 0.0382675, 0.071335, 0.10809812, 0.07183982, 0.04713326, 0.05100949, 0.03898383, 0.06711163, 0.08202723, 0.11857335, 0.04743377, 0.0409804, 0.02563608, 0.05781912, 0.07458909, 0.12474921, 0.04941542, 0.04095889, 0.02534061, 0.05350651, 0.0713926, 0.11500402, 0.04530096, 0.04241284, 0.02563293, 0.05237364, 0.0696993, 0.1189984, 0.04579069, 0.04549119, 0.02558034, 0.05059934, 0.07142024, 0.10990648, 0.04105756, 0.04161328, 0.02366822, 0.05397802, 0.0638787, 0.11981019, 0.05237503, 0.04822231, 0.03127218, 0.06154408, 0.06775558, 0.13257173, 0.04787367, 0.04461272, 0.02779993, 0.06523965, 0.0688863, 0.1252013, 0.05016173, 0.04618395, 0.03110889, 0.06064096, 0.0698097, 0.10580274, 0.0387128, 0.04321157, 0.02716565, 0.05318046, 0.07271102, 0.1034191, 0.04559306, 0.0392839, 0.02804892, 0.06042501, 0.07271466, 0.09534959, 0.04907295, 0.05085292, 0.0244512, 0.06993109, 0.07987338, 0.08373587, 0.04559318, 0.0541367, 0.02823554, 0.08511324, 0.08455704, 0.09087284, 0.0552835, 0.05990918, 0.02923995, 0.11827626, 0.09073962, 0.10641316, 0.05127221, 0.05969051, 0.0385651, 0.11032157, 0.09548512, 0.12179366, 0.0625606, 0.0659769, 0.03693369, 0.10660718, 0.08928176, 0.11427843, 0.05435643, 0.07300644, 0.03293486, 0.08549038, 0.08032947, 0.10949083, 0.04930224, 0.0663281, 0.03128133, 0.08285896, 0.07790419, 0.12635857, 0.05573044, 0.07745105, 0.02974126, 0.07850488, 0.07718378, 0.13721125, 0.05898058, 0.07315616, 0.04230528, 0.12004658, 0.09553117, 0.13337615, 0.06754315, 0.08871853, 0.04197159, 0.11231479, 0.09559219, 0.14000544, 0.06581438, 0.09942286, 0.05748773, 0.1367968, 0.09564459, 0.14117032, 0.07331924, 0.09022243, 0.04793688, 0.11432873, 0.10932148, 0.14975822, 0.07874429, 0.08829808, 0.05056575, 0.14069699, 0.1297801, 0.13044141, 0.06630095, 0.08846386, 0.05155385, 0.13606884, 0.11891009, 0.09919139, 0.06876852, 0.07853942, 0.03889558, 0.13221729, 0.10657814, 0.10403698, 0.06044954, 0.08056081, 0.0566249, 0.11656687, 0.12444773, 0.11164858, 0.0614027, 0.06810869, 0.0555194, 0.12441512, 0.14244016, 0.11996698, 0.04921048, 0.05713759, 0.06148841, 0.12188264, 0.12917641, 0.11742088, 0.04645687, 0.05611131, 0.05147761, 0.11724629, 0.15919125, 0.1152593, 0.05532864, 0.05425379, 0.04401277, 0.09578267, 0.11635901, 0.09019358, 0.04457621, 0.03773356, 0.03375879, 0.11339308, 0.12448126, 0.08469351, 0.0474438, 0.04997147, 0.05505398, 0.11799129, 0.1321746, 0.10746967, 0.04832467, 0.04471653, 0.04308041, 0.08784977, 0.12219209, 0.11073695, 0.05027601, 0.05095106, 0.03884775, 0.07928083, 0.10269303, 0.09922381, 0.04153609, 0.04844659, 0.03871698, 0.0647701, 0.10549425, 0.11773083, 0.04864256, 0.06152393, 0.04043825, 0.0699976, 0.10308766, 0.13253123, 0.04396871, 0.05449808, 0.03019857, 0.0659798, 0.10496297, 0.08363235, 0.04271266, 0.05176762, 0.0302193, 0.05308918, 0.10001903, 0.08859865, 0.03201085, 0.04746394, 0.03286275, 0.06465609, 0.09688557, 0.08306064, 0.04150136, 0.06481469, 0.03510225, 0.05248617, 0.09858177, 0.08047513, 0.0373667, 0.05349119, 0.0340056, 0.05159919, 0.10092274, 0.09165171, 0.04827176, 0.06630786, 0.03655702, 0.05120481, 0.09553059, 0.12006897, 0.05593, 0.08004422, 0.05778986, 0.07040611, 0.09990209, 0.07722875, 0.08836809, 0.07588396, 0.04884903, 0.06816418, 0.10739581, 0.1019789, 0.07395677, 0.07695566, 0.05108351, 0.06153841, 0.10495303, 0.09604345, 0.07236838, 0.07772058, 0.04650668, 0.06639163, 0.10800166, 0.109985, 0.06446234, 0.06425849, 0.05957513, 0.07921355, 0.13411243, 0.12350941, 0.08287868, 0.08129948, 0.08512195, 0.07923951, 0.1542336, 0.1485677, 0.10093468, 0.0927147, 0.08212411, 0.12852214, 0.18877085, 0.13394172, 0.13465607, 0.08416083, 0.07563568, 0.09512299, 0.14287284, 0.1441369, 0.08828475, 0.10154007, 0.06931737, 0.07967095, 0.13472268, 0.12131596, 0.08793526, 0.09975419, 0.07263486, 0.09090527, 0.15055797, 0.11482113, 0.08300348, 0.10051384, 0.06986641, 0.09743213, 0.14311144, 0.12547891, 0.08140023, 0.10271728, 0.07728584, 0.09408116, 0.1314754, 0.15400831, 0.09237039, 0.09934731, 0.07783143, 0.0957448, 0.145949, 0.1591588, 0.09991021, 0.10624421, 0.08496793, 0.10470883, 0.15034144, 0.16088113, 0.09390388, 0.1118882, 0.0774375, 0.10351387, 0.15262257, 0.14676842, 0.0867348, 0.11933148, 0.08376049, 0.10396968, 0.13409364, 0.16012517, 0.09132849, 0.1261211, 0.08408777, 0.10551533, 0.14204186, 0.15509613, 0.09794872, 0.11814706, 0.08919383, 0.11262024, 0.16260388, 0.16508602, 0.10585184, 0.11723422, 0.09520626, 0.11508939, 0.15945171, 0.17049864, 0.10188188, 0.10993584, 0.08789079, 0.10494284, 0.14243104, 0.15734011, 0.1083706, 0.12243672, 0.10174191, 0.10895117, 0.14801767, 0.16838267, 0.10785127, 0.13300534, 0.11632475, 0.12535162, 0.16432622, 0.17237929, 0.12374993, 0.14641048, 0.12181526, 0.13470255, 0.17990921, 0.19324492, 0.14919089, 0.16952735, 0.13319592, 0.13713685, 0.17626038, 0.18756422, 0.13651288, 0.15380032, 0.13306312, 0.14601126, 0.18050449, 0.18544212, 0.14865366, 0.15865351, 0.13196386, 0.13562503, 0.18401428, 0.19007458, 0.13749537, 0.15323384, 0.12344336, 0.14422289, 0.17788781, 0.1761995, 0.13044962, 0.14822775, 0.12161404, 0.1338058, 0.17235246, 0.17128663, 0.14004141, 0.15344645, 0.12715004, 0.12786153, 0.1736534, 0.18040282, 0.1381302, 0.14438686, 0.12520821, 0.12305164, 0.15342002, 0.14966817, 0.1325568, 0.13208053, 0.11101791, 0.11819226, 0.14815235, 0.1514535, 0.12389776, 0.1357941, 0.09967914, 0.11384656, 0.15304035, 0.15446799, 0.12645428, 0.13295557, 0.10089652, 0.11409042, 0.15158081, 0.17062575, 0.13635951, 0.1575331, 0.12028532, 0.1212021, 0.14968269, 0.16281424, 0.13146889, 0.1392759, 0.11229064, 0.12719971, 0.15213801, 0.17756455, 0.15023105, 0.13038674, 0.12477475, 0.12737823, 0.15240356, 0.18978508, 0.15561238, 0.13691491, 0.14374153, 0.12252492, 0.19321814, 0.20225896, 0.15023257, 0.16086887, 0.1474132, 0.12027811, 0.1603344, 0.13118288, 0.11368759, 0.09101313, 0.06702647, 0.13490345, 0.19811536, 0.12027171, 0.16005957, 0.1372607, 0.09522533, 0.12538496, 0.21790117, 0.12366977, 0.21357802, 0.15815769, 0.11976573, 0.18315901, 0.24403675, 0.15017682, 0.20762576, 0.16880457, 0.1307655, 0.1881504, 0.29277882, 0.12822396, 0.19824971, 0.15378883, 0.12188686, 0.2519412, 0.25890675, 0.14907908, 0.01253918]
[truncated: 4,017,444 more chars]
