# Supplementary material for: Systematic contextual biases in SegmentNT potentially relevant to other nucleotide transformer models
Source: bioRxiv. 2026 May 4:2025.04.09.647946. Preprint. [Version 2] doi: 10.1101/2025.04.09.647946 (PMC13174627; doi:10.1101/2025.04.09.647946)
Supplement: Supplement 3 [file media-3.zip › Supplementary_data/segmentNT_additional_genes/pos/ecm1_pos4714.txt]

protein_coding_gene=[0.932800829, 0.937849522, 0.919582903, 0.9319958, 0.91823286, 0.950865328, 0.946088493, 0.944971025, 0.938745081, 0.93437946, 0.9409044, 0.943950176, 0.944100738, 0.932999611, 0.932695687, 0.93290913, 0.9446499, 0.956447065, 0.933009923, 0.922904849, 0.920736849, 0.9273112, 0.9450645, 0.958445013, 0.9423154, 0.940950513, 0.916802406, 0.9311266, 0.96161205, 0.971378446, 0.955455065, 0.961550057, 0.938896775, 0.94773144, 0.9595911, 0.96066618, 0.955467165, 0.940314293, 0.928500891, 0.9420577, 0.9570891, 0.965063751, 0.964963496, 0.950984776, 0.946571469, 0.9458898, 0.9573346, 0.960952282, 0.961414218, 0.948777437, 0.934739232, 0.94874424, 0.9556767, 0.962692976, 0.958203614, 0.947251797, 0.940645576, 0.94716483, 0.954943, 0.961185515, 0.959840894, 0.945495486, 0.937150836, 0.94875383, 0.95396817, 0.965801418, 0.963609517, 0.95174253, 0.950295687, 0.953929, 0.955095, 0.966717422, 0.961875141, 0.950618327, 0.943051994, 0.95350754, 0.95445526, 0.966976583, 0.958475173, 0.947223902, 0.942585945, 0.9452432, 0.9522342, 0.965662539, 0.960337996, 0.945233524, 0.930613637, 0.9419668, 0.94550383, 0.966539204, 0.960940719, 0.947591007, 0.944277823, 0.9501037, 0.9450921, 0.964447677, 0.958744407, 0.942962289, 0.935722053, 0.952491, 0.94858325, 0.969476283, 0.964834392, 0.94860363, 0.948189855, 0.95520234, 0.9541437, 0.969282925, 0.965637386, 0.951532185, 0.940014124, 0.9522779, 0.94718355, 0.970401525, 0.96356231, 0.949324667, 0.946787477, 0.9446437, 0.95011985, 0.969920993, 0.96422267, 0.951277554, 0.941019952, 0.946985, 0.94982314, 0.971127033, 0.965874791, 0.95310992, 0.947122514, 0.9489981, 0.95624244, 0.973557234, 0.967675447, 0.957930267, 0.948485553, 0.9592992, 0.9618193, 0.977250159, 0.969460964, 0.959603071, 0.957730234, 0.96295685, 0.9630679, 0.975768328, 0.968274772, 0.958456755, 0.953159273, 0.963119, 0.9586883, 0.975501895, 0.970486045, 0.96092546, 0.957666934, 0.96437144, 0.9649755, 0.976792634, 0.97162801, 0.959633827, 0.953017414, 0.9696826, 0.96523005, 0.979219675, 0.970937967, 0.96030283, 0.956685841, 0.966933, 0.9623189, 0.976882041, 0.967579901, 0.957248271, 0.951675892, 0.9652625, 0.9648314, 0.978857338, 0.970264494, 0.954845726, 0.955992997, 0.96472734, 0.9682465, 0.97963047, 0.970976174, 0.963610351, 0.955971539, 0.971029, 0.9703627, 0.983043313, 0.973334074, 0.967499077, 0.965131104, 0.97180337, 0.9692367, 0.980759084, 0.972626626, 0.964714229, 0.96190387, 0.9707145, 0.96700424, 0.981440485, 0.974983752, 0.967080355, 0.966035604, 0.9702663, 0.96986806, 0.981403053, 0.972927272, 0.962385237, 0.961101711, 0.9731452, 0.96923923, 0.983076811, 0.97371012, 0.972818911, 0.971647918, 0.9748614, 0.9764648, 0.984179318, 0.972755313, 0.974609375, 0.969684184, 0.97158515, 0.9747592, 0.983719766, 0.975143015, 0.968932629, 0.973308921, 0.9686658, 0.97801024, 0.983869731, 0.973481953, 0.969820976, 0.967053533, 0.96707046, 0.97332144, 0.982860148, 0.974747181, 0.972142398, 0.971623063, 0.968684, 0.9780447, 0.983155131, 0.974454403, 0.9720909, 0.969763458, 0.9696129, 0.97574484, 0.982543349, 0.973897219, 0.968509018, 0.972793639, 0.96789575, 0.9776383, 0.983015776, 0.974017859, 0.972387135, 0.966216683, 0.9707874, 0.9762576, 0.984174788, 0.975011945, 0.974319816, 0.970422387, 0.9722934, 0.9778645, 0.983697236, 0.973655283, 0.976044774, 0.967881083, 0.97183704, 0.9746327, 0.982822478, 0.97572577, 0.974870682, 0.97277981, 0.9707144, 0.97735244, 0.984088778, 0.9759202, 0.975224853, 0.968780458, 0.9728295, 0.97510606, 0.985385895, 0.975709438, 0.976330698, 0.972892582, 0.975895, 0.97780114, 0.984572172, 0.97428143, 0.97499758, 0.970762432, 0.9752423, 0.9767975, 0.984973311, 0.975606382, 0.975172102, 0.976000249, 0.97535115, 0.9808023, 0.985896945, 0.975880563, 0.978265822, 0.972967327, 0.9779634, 0.97880334, 0.98680979, 0.978603184, 0.979761362, 0.974990904, 0.980480731, 0.981854141, 0.987427235, 0.977719426, 0.979496717, 0.976149023, 0.979829907, 0.980001807, 0.986205518, 0.977878749, 0.977178693, 0.974757254, 0.9786697, 0.9819272, 0.987050533, 0.97717309, 0.978078961, 0.968866825, 0.9786295, 0.97877306, 0.986773491, 0.978874743, 0.979414284, 0.973027468, 0.98046243, 0.98142934, 0.986783147, 0.978071213, 0.978680015, 0.969276249, 0.979784787, 0.980102241, 0.98635298, 0.979093969, 0.976803541, 0.974521756, 0.9781857, 0.98236364, 0.987242103, 0.980594814, 0.979917347, 0.974992335, 0.979969919, 0.982310951, 0.987804055, 0.981662691, 0.980436087, 0.976006985, 0.97871983, 0.9823222, 0.986587942, 0.979517996, 0.978702724, 0.973035932, 0.9782651, 0.98129076, 0.985540926, 0.980556309, 0.975185275, 0.974370956, 0.976976, 0.9826619, 0.986794293, 0.980840743, 0.978358805, 0.973445237, 0.9789407, 0.98360705, 0.988223255, 0.983167052, 0.981074393, 0.977235854, 0.97852874, 0.9845904, 0.988238573, 0.983635187, 0.980406404, 0.977802873, 0.9782727, 0.9857079, 0.987489045, 0.985187054, 0.979171336, 0.978279173, 0.97381204, 0.98679185, 0.988190532, 0.985331237, 0.979872704, 0.976366043, 0.9773721, 0.98673904, 0.988156199, 0.984833539, 0.980317116, 0.977779925, 0.97810304, 0.9878001, 0.987660527, 0.984781027, 0.982067466, 0.976963043, 0.9777359, 0.9877594, 0.988479316, 0.985578775, 0.981380999, 0.979033649, 0.976703107, 0.988742292, 0.989320278, 0.985470057, 0.983104467, 0.977692068, 0.977540195, 0.987218857, 0.989848673, 0.984705508, 0.984042645, 0.979818463, 0.97922486, 0.98815453, 0.989477575, 0.984300315, 0.982812583, 0.977259278, 0.9778741, 0.9871001, 0.988551855, 0.983386457, 0.980676293, 0.97729969, 0.97578216, 0.98821217, 0.988825619, 0.983963192, 0.983792186, 0.97663337, 0.97696984, 0.9869646, 0.988844156, 0.982983589, 0.984920204, 0.978371263, 0.9768846, 0.98816466, 0.988939822, 0.983519971, 0.984484673, 0.976540983, 0.9763224, 0.9873047, 0.988776982, 0.983448625, 0.982735217, 0.978980601, 0.974612, 0.9878961, 0.98877418, 0.983119667, 0.983426273, 0.975390196, 0.97593915, 0.9873247, 0.988896489, 0.982852578, 0.983969331, 0.977966905, 0.97739714, 0.9884134, 0.988112271, 0.981384397, 0.983277798, 0.975840032, 0.9761154, 0.98716784, 0.987777531, 0.981837332, 0.982070208, 0.976934373, 0.97450364, 0.98798203, 0.988285303, 0.982842982, 0.983957767, 0.974970937, 0.9756707, 0.98739827, 0.989187062, 0.98394835, 0.984686136, 0.977744162, 0.977412403, 0.988485456, 0.98918134, 0.983898818, 0.98405534, 0.976295233, 0.97849953, 0.9875725, 0.989110529, 0.983344257, 0.982156932, 0.97813648, 0.978082836, 0.988577008, 0.989223957, 0.983428538, 0.983245134, 0.977248669, 0.979242682, 0.988546729, 0.990035117, 0.983545482, 0.984206557, 0.979399323, 0.97937083, 0.9891779, 0.989545047, 0.983093619, 0.983843803, 0.977475405, 0.9785471, 0.98849934, 0.989845276, 0.984214783, 0.982952297, 0.979999661, 0.97712487, 0.9894048, 0.990152538, 0.984710991, 0.983797133, 0.9781726, 0.97906566, 0.9891122, 0.990743101, 0.984732449, 0.985169053, 0.979910135, 0.9805315, 0.99003243, 0.990203857, 0.984275758, 0.985147297, 0.979551554, 0.9811866, 0.98903054, 0.989984035, 0.983252287, 0.983673036, 0.980697393, 0.9790648, 0.9896359, 0.989853323, 0.983780205, 0.984858274, 0.977497876, 0.979542, 0.9888158, 0.990432441, 0.984274685, 0.985363662, 0.979446769, 0.9805712, 0.9895989, 0.990330815, 0.984847367, 0.984580934, 0.978603065, 0.9805284, 0.98878, 0.990151405, 0.98500824, 0.982662022, 0.979005039, 0.9796967, 0.9898511, 0.989938617, 0.985470057, 0.98390758, 0.977747679, 0.9799172, 0.98904103, 0.989792466, 0.984047949, 0.984092712, 0.978281677, 0.98151535, 0.9900687, 0.989933908, 0.984316409, 0.984533131, 0.977244258, 0.98046654, 0.9890682, 0.99001199, 0.983916223, 0.982940555, 0.978547335, 0.9784484, 0.9899515, 0.990111053, 0.984538555, 0.985109568, 0.978181958, 0.9810198, 0.98965305, 0.991111279, 0.984812379, 0.98589015, 0.979616523, 0.9821239, 0.9902269, 0.990534782, 0.984540045, 0.985328972, 0.978376508, 0.98255277, 0.9891732, 0.990070283, 0.98494035, 0.983908534, 0.98064661, 0.98103875, 0.99004704, 0.989984035, 0.984861851, 0.985852838, 0.978443265, 0.981572, 0.9893701, 0.990225852, 0.984668314, 0.986563444, 0.979590893, 0.9813732, 0.9895639, 0.989910483, 0.984255433, 0.98647517, 0.978233516, 0.9808957, 0.9885627, 0.990016758, 0.984611332, 0.986899316, 0.982373953, 0.98150903, 0.9905744, 0.991795719, 0.987117887, 0.989203751, 0.982008517, 0.98461515, 0.9912457, 0.992445886, 0.988178611, 0.989375949, 0.983279288, 0.9865849, 0.99208236, 0.992683828, 0.988165498, 0.990504384, 0.984513819, 0.9870438, 0.9917557, 0.992826581, 0.987998843, 0.989072978, 0.985403001, 0.98586416, 0.99313885, 0.993409216, 0.989679575, 0.990519583, 0.985561728, 0.9874279, 0.99283135, 0.993757248, 0.989470005, 0.990017354, 0.986214221, 0.9886253, 0.99311584, 0.993552089, 0.989149868, 0.989977837, 0.985473633, 0.9880749, 0.99256885, 0.993048787, 0.988662302, 0.988370776, 0.98615104, 0.98779625, 0.99350876, 0.993525624, 0.989839792, 0.990201533, 0.985863566, 0.98818225, 0.99319106, 0.993964016, 0.989716232, 0.990086675, 0.986536026, 0.9887151, 0.9934724, 0.993826568, 0.990319252, 0.990427196, 0.986997545, 0.9886529, 0.9929905, 0.993743837, 0.989994824, 0.988681555, 0.987517536, 0.9882769, 0.9932962, 0.993509471, 0.990180135, 0.989716709, 0.986745775, 0.9892068, 0.99296784, 0.993697882, 0.989859879, 0.989569366, 0.987290323, 0.98923326, 0.9930777, 0.99335134, 0.990186334, 0.990140855, 0.987118721, 0.98920256, 0.9927866, 0.993449152, 0.990161538, 0.989110649, 0.987692535, 0.98842865, 0.993483, 0.993414998, 0.99006933, 0.990013719, 0.986665189, 0.9887143, 0.992983, 0.993544519, 0.989896655, 0.989656687, 0.986978173, 0.9887552, 0.9930386, 0.99313581, 0.990074992, 0.990052879, 0.986855328, 0.9890555, 0.9926144, 0.992888868, 0.989883125, 0.988432109, 0.987373888, 0.9881836, 0.9930298, 0.992478073, 0.990006626, 0.989381194, 0.986579776, 0.98905516, 0.99249226, 0.993050933, 0.98979938, 0.989227176, 0.986242831, 0.988482773, 0.99246937, 0.992637515, 0.989976227, 0.98920244, 0.985877931, 0.988370061, 0.992325902, 0.993148029, 0.989132047, 0.987696111, 0.986069143, 0.987830102, 0.993075728, 0.992918074, 0.988803446, 0.989087582, 0.985755265, 0.98896724, 0.992595732, 0.993497133, 0.989608228, 0.989384115, 0.986646891, 0.9892252, 0.9928163, 0.992962897, 0.990188658, 0.990117133, 0.987021148, 0.9894287, 0.9920506, 0.993311942, 0.990393817, 0.988902092, 0.987371624, 0.9887657, 0.9926924, 0.993050337, 0.990283728, 0.989862561, 0.985842943, 0.98855513, 0.99184555, 0.993082166, 0.989765167, 0.989877999, 0.986158788, 0.98943794, 0.99170166, 0.992252052, 0.989672303, 0.990046322, 0.985089421, 0.9890286, 0.9910138, 0.992812335, 0.989506781, 0.989204109, 0.986083567, 0.9889488, 0.9921886, 0.992781341, 0.989555717, 0.989846587, 0.985541463, 0.98967767, 0.9919403, 0.992664218, 0.989587784, 0.990079403, 0.986462593, 0.9892687, 0.9921875, 0.992533624, 0.990310848, 0.990377843, 0.985755503, 0.988627, 0.9911671, 0.992399156, 0.990256608, 0.989459634, 0.986866236, 0.9889388, 0.9927596, 0.992476523, 0.990671277, 0.990305364, 0.986373901, 0.9900154, 0.99254686, 0.993241251, 0.990612805, 0.990179241, 0.986295819, 0.98942214, 0.9923466, 0.992566705, 0.990214944, 0.990112007, 0.986185312, 0.9897585, 0.9923649, 0.993424416, 0.989135385, 0.989677489, 0.98567766, 0.98900807, 0.99301153, 0.993258476, 0.988420725, 0.990488946, 0.986608207, 0.9900087, 0.9933274, 0.994615614, 0.990153849, 0.991060555, 0.987477899, 0.99058366, 0.9935371, 0.994347036, 0.990580618, 0.991324067, 0.987657487, 0.9903843, 0.9932388, 0.994315207, 0.990706623, 0.989983678, 0.988522887, 0.99001044, 0.994156, 0.99407351, 0.991099536, 0.990752816, 0.987612069, 0.99054563, 0.9938326, 0.994377792, 0.991270542, 0.991301835, 0.988368332, 0.99059945, 0.9941654, 0.994583428, 0.99207592, 0.99177295, 0.989110529, 0.99084306, 0.9937994, 0.994826615, 0.992015481, 0.990820825, 0.989684582, 0.98990744, 0.9943581, 0.994704664, 0.992399037, 0.991063356, 0.988124847, 0.99056435, 0.9939661, 0.994870603, 0.992256641, 0.990928054, 0.989191711, 0.99049896, 0.9937777, 0.995003641, 0.99246937, 0.990889311, 0.989654839, 0.99082994, 0.9935003, 0.994938016, 0.992114961, 0.990163565, 0.989887476, 0.99002564, 0.99402595, 0.994891167, 0.992139757, 0.991063118, 0.988971293, 0.9905163, 0.9935889, 0.994893134, 0.991537929, 0.991090775, 0.989357293, 0.9907936, 0.9938997, 0.994968414, 0.991577387, 0.991559923, 0.989750683, 0.9910909, 0.9935237, 0.994705915, 0.991051793, 0.990257859, 0.990268767, 0.9903016, 0.9937783, 0.99458456, 0.991526902, 0.991161048, 0.988940299, 0.9912633, 0.9937289, 0.995181382, 0.991525352, 0.991377413, 0.990025163, 0.99145776, 0.9936639, 0.995203435, 0.99156028, 0.991494179, 0.990539432, 0.9914655, 0.99352515, 0.995246351, 0.991381943, 0.99112016, 0.990698755, 0.9907738, 0.9940718, 0.994946718, 0.99168092, 0.991498411, 0.989450395, 0.9912987, 0.9936789, 0.995153666, 0.991207421, 0.991282165, 0.989946067, 0.99108046, 0.9937038, 0.995135367, 0.990942061, 0.991523623, 0.990151525, 0.9911647, 0.99325585, 0.995126963, 0.990537107, 0.990767241, 0.990338445, 0.9904396, 0.9937254, 0.994925141, 0.990704536, 0.99115485, 0.989151478, 0.9906631, 0.99363506, 0.995201111, 0.991000831, 0.991493404, 0.990076721, 0.9906595, 0.9938554, 0.995117068, 0.991025448, 0.991272211, 0.99029249, 0.99069655, 0.9936473, 0.994951189, 0.990399003, 0.990157843, 0.990496516, 0.98979974, 0.9940578, 0.994422019, 0.990735531, 0.990737379, 0.989623725, 0.9905454, 0.9939044, 0.994948268, 0.990576982, 0.990874529, 0.990069568, 0.9907601, 0.9941884, 0.994913459, 0.990896881, 0.991219819, 0.990484953, 0.9908445, 0.99400806, 0.994803488, 0.990467966, 0.990301967, 0.990787268, 0.9904351, 0.99435365, 0.994671285, 0.991059363, 0.991195142, 0.989649773, 0.9908522, 0.9940373, 0.994948983, 0.990633965, 0.991191804, 0.99008441, 0.9909092, 0.99416035, 0.994744599, 0.990818501, 0.991051674, 0.990324616, 0.99102837, 0.99385816, 0.994800091, 0.99086237, 0.990144253, 0.990751684, 0.99047047, 0.9942731, 0.9947294, 0.990907788, 0.990839064, 0.989755809, 0.9912963, 0.99409795, 0.994883835, 0.990702868, 0.99156183, 0.990496874, 0.991032, 0.99433875, 0.994904459, 0.99059397, 0.991356313, 0.990435123, 0.9913021, 0.99412537, 0.994804561, 0.990635037, 0.990537584, 0.990790069, 0.9906465, 0.9945707, 0.994701803, 0.991107762, 0.991530895, 0.989767253, 0.99150217, 0.9944761, 0.995103598, 0.990551233, 0.991619408, 0.990146279, 0.99116445, 0.994498, 0.995029211, 0.990656316, 0.991406441, 0.990554631, 0.99126667, 0.9942625, 0.994745433, 0.990217328, 0.9906286, 0.990543902, 0.99071705, 0.99465394, 0.9947384, 0.990915418, 0.991420507, 0.989637792, 0.991638, 0.9945834, 0.995283902, 0.990963995, 0.991760671, 0.990239501, 0.99170846, 0.9947736, 0.99527514, 0.99122113, 0.991961658, 0.990337491, 0.9915331, 0.99441975, 0.995171249, 0.990938246, 0.991032958, 0.990851939, 0.99079967, 0.9947057, 0.995003164, 0.991274655, 0.991436064, 0.989706218, 0.99146456, 0.99445325, 0.9952299, 0.990677238, 0.991263986, 0.989806056, 0.9910218, 0.99452996, 0.995145857, 0.991341531, 0.991687953, 0.99022305, 0.9914962, 0.9943527, 0.994908273, 0.991382062, 0.991047561, 0.990227938, 0.9911007, 0.9947482, 0.994777322, 0.991698623, 0.991764724, 0.989310503, 0.99132663, 0.9947035, 0.995070875, 0.991495967, 0.991852224, 0.989915252, 0.9917578, 0.9947618, 0.995004535, 0.991706133, 0.992228091, 0.990290701, 0.9919695, 0.99435467, 0.994914651, 0.991463125, 0.991535783, 0.990377009, 0.9913229, 0.9945965, 0.994886816, 0.991939843, 0.992068529, 0.989165604, 0.99192727, 0.99438673, 0.995213866, 0.991955996, 0.99271518, 0.989963472, 0.9921669, 0.9947042, 0.99515897, 0.991862059, 0.992777109, 0.990139604, 0.99201703, 0.99428385, 0.994979799, 0.99140656, 0.9919191, 0.990311682, 0.99121314, 0.9946802, 0.994630456, 0.99147743, 0.992311835, 0.989019036, 0.99173146, 0.99447, 0.995150685, 0.991363525, 0.992735028, 0.989950418, 0.9917379, 0.99380666, 0.993729472, 0.992294669, 0.992272854, 0.987309813, 0.98845404, 0.99403054, 0.994728804, 0.992150664, 0.992121339, 0.983237922, 0.9904323, 0.9949326, 0.994635165, 0.992392004, 0.99259305, 0.983987093, 0.9909847, 0.9947165, 0.994606256, 0.991789937, 0.992176354, 0.984797895, 0.99127287, 0.99489397, 0.994402528, 0.991996825, 0.992123783, 0.986354649, 0.99097556, 0.9944207, 0.994459152, 0.991227448, 0.991263509, 0.987222314, 0.99090636, 0.9948048, 0.994314492, 0.991676092, 0.991701901, 0.986992359, 0.99145895, 0.9945315, 0.994594157, 0.991539776, 0.992259562, 0.989347577, 0.99175054, 0.9946932, 0.994671166, 0.991354764, 0.992559791, 0.989074767, 0.9917881, 0.99458295, 0.99448812, 0.990650356, 0.991612315, 0.98954916, 0.99148786, 0.9949691, 0.994107723, 0.99128437, 0.992107451, 0.988616884, 0.9920581, 0.9947064, 0.994540691, 0.991119683, 0.992446601, 0.989532709, 0.99221474, 0.99500316, 0.994755507, 0.991827607, 0.992321432, 0.989700913, 0.99237204, 0.99455214, 0.994372249, 0.9912709, 0.991556644, 0.989997983, 0.9917589, 0.9948371, 0.994019687, 0.991759956, 0.992307723, 0.989025414, 0.9924939, 0.9948153, 0.994514406, 0.991611302, 0.992832065, 0.990046799, 0.99254733, 0.9951822, 0.994611919, 0.992147386, 0.992454112, 0.990024269, 0.99238473, 0.9947953, 0.994181454, 0.991686523, 0.991786659, 0.989984751, 0.9918869, 0.9950951, 0.994018555, 0.991880238, 0.992080748, 0.988986731, 0.9925438, 0.99493045, 0.994411409, 0.991778135, 0.992397606, 0.989680052, 0.9928537, 0.9953062, 0.994659722, 0.992163002, 0.992564023, 0.990078092, 0.9929317, 0.9949596, 0.994491756, 0.991672814, 0.991902649, 0.990572691, 0.9923056, 0.9952222, 0.994470775, 0.991969645, 0.992295742, 0.989297926, 0.9929282, 0.995063, 0.994905055, 0.991812468, 0.992614388, 0.99008441, 0.99293524, 0.9952944, 0.994834542, 0.992135286, 0.992474198, 0.989984751, 0.9928421, 0.99486214, 0.994688451, 0.991694868, 0.991816461, 0.990340412, 0.9923062, 0.9952188, 0.994464338, 0.992113113, 0.992493212, 0.989241779, 0.99295044, 0.99507666, 0.994812906, 0.992004693, 0.992737949, 0.989987075, 0.9929549, 0.99522376, 0.994783878, 0.992120028, 0.992513657, 0.989790142, 0.9928812, 0.99498767, 0.994633138, 0.991887033, 0.991969645, 0.990114689, 0.9923361, 0.99530405, 0.994383216, 0.99217248, 0.992324114, 0.989180863, 0.9930815, 0.9952057, 0.994694233, 0.9921211, 0.992779791, 0.990119576, 0.99323726, 0.99537224, 0.994813144, 0.992667139, 0.992699921, 0.990056515, 0.9930977, 0.9951054, 0.994605243, 0.992174804, 0.992163241, 0.990478277, 0.99254864, 0.9954061, 0.994419754, 0.992513955, 0.992799044, 0.98965925, 0.9931491, 0.9952795, 0.994753838, 0.992270827, 0.992955446, 0.990264773, 0.99324304, 0.9955429, 0.994795918, 0.992634475, 0.99289602, 0.990195692, 0.9932035, 0.99524516, 0.994685292, 0.992387056, 0.992421567, 0.990515947, 0.99275523, 0.99555033, 0.994556248, 0.992647529, 0.992745101, 0.989604473, 0.993302, 0.9953133, 0.994499087, 0.9924137, 0.992912948, 0.99029541, 0.99314344, 0.9954814, 0.99456656, 0.992726207, 0.992834091, 0.990280569, 0.99295855, 0.99508315, 0.994253099, 0.99226743, 0.992212951, 0.990608573, 0.99225867, 0.99524844, 0.993900776, 0.992537916, 0.992452085, 0.989321709, 0.99239165, 0.9949933, 0.994236112, 0.992110074, 0.992697001, 0.98979795, 0.9920735, 0.9951303, 0.99418366, 0.991916835, 0.992678165, 0.989817858, 0.9920454, 0.99488133, 0.994147062, 0.99161607, 0.99225688, 0.990130365, 0.99164164, 0.9951385, 0.99382937, 0.991914749, 0.992616057, 0.989254117, 0.99201477, 0.9947334, 0.993974507, 0.991511524, 0.992861211, 0.989879727, 0.99180216, 0.9949945, 0.994143963, 0.991804242, 0.992713153, 0.989673257, 0.99186736, 0.9946137, 0.994158268, 0.991282821, 0.992238581, 0.99018538, 0.9916496, 0.9951851, 0.994548142, 0.992007077, 0.992951334, 0.989418805, 0.9923811, 0.9951095, 0.994806707, 0.991846502, 0.993378162, 0.98973608, 0.99218565, 0.995184, 0.994644463, 0.991963387, 0.993207753, 0.989656687, 0.9920976, 0.9948641, 0.994906247, 0.991648197, 0.992572844, 0.990714788, 0.9918749, 0.99520403, 0.994832754, 0.991907239, 0.99280107, 0.989572763, 0.9924265, 0.9949695, 0.995209217, 0.991735101, 0.993045151, 0.990357578, 0.9924178, 0.99514985, 0.99545759, 0.992013156, 0.993126631, 0.990377128, 0.9922983, 0.99483347, 0.99540633, 0.99172616, 0.992594659, 0.991101682, 0.99207777, 0.9952849, 0.995401025, 0.992050707, 0.992941499, 0.990272164, 0.9923604, 0.99511635, 0.995557785, 0.991851985, 0.993377924, 0.990809143, 0.99249697, 0.99521494, 0.995562851, 0.991972804, 0.993132532, 0.990673602, 0.9924737, 0.9948725, 0.995471179, 0.991675556, 0.992536783, 0.990914702, 0.9922569, 0.9952254, 0.995255053, 0.991860569, 0.993049145, 0.98998338, 0.9927251, 0.995141, 0.995652914, 0.991924822, 0.993625045, 0.990957201, 0.9928048, 0.9953062, 0.995666981, 0.992205799, 0.99345547, 0.990828693, 0.9929518, 0.9949755, 0.995529771, 0.991783381, 0.992650092, 0.991340816, 0.9923064, 0.99520934, 0.995414019, 0.99208051, 0.992930293, 0.990346372, 0.9927443, 0.99504316, 0.995590746, 0.991861045, 0.993349254, 0.990891635, 0.99261254, 0.9951036, 0.995588422, 0.991912365, 0.99308902, 0.990704715, 0.9927543, 0.9948201, 0.995451331, 0.991421342, 0.992421091, 0.991244674, 0.9921251, 0.9952406, 0.995337844, 0.99188143, 0.992880166, 0.990279496, 0.99269277, 0.99517936, 0.995688379, 0.991610348, 0.99326551, 0.990715742, 0.9926485, 0.99528635, 0.995598674, 0.991892219, 0.993118763, 0.990640283, 0.9926132, 0.9949202, 0.995454073, 0.99148345, 0.992268622, 0.990914583, 0.99191624, 0.99516296, 0.995436966, 0.991832972, 0.992743969, 0.990061998, 0.992409, 0.99507326, 0.995799839, 0.991666377, 0.993099332, 0.990522265, 0.9924799, 0.995179, 0.99563992, 0.991977394, 0.992998838, 0.990398645, 0.9925619, 0.9948825, 0.995476067, 0.991553962, 0.992415011, 0.990822911, 0.99208903, 0.9952011, 0.995369017, 0.992105722, 0.992785811, 0.989745677, 0.9931374, 0.9951873, 0.995823026, 0.992135525, 0.993204594, 0.990243137, 0.99328196, 0.9953277, 0.995788753, 0.992432475, 0.993016839, 0.990119696, 0.9931961, 0.99499464, 0.99558413, 0.992125213, 0.992299616, 0.990625083, 0.9925275, 0.9952744, 0.995194495, 0.992177904, 0.992628634, 0.989478648, 0.99292207, 0.9951507, 0.995547175, 0.992081404, 0.993108988, 0.989962935, 0.99294066, 0.99534035, 0.995541275, 0.992303848, 0.992996156, 0.990034759, 0.9929408, 0.99505836, 0.995577872, 0.991804004, 0.992627323, 0.990745723, 0.9929213, 0.99540055, 0.995509923, 0.992199838, 0.99292928, 0.98970896, 0.9933581, 0.9952481, 0.995823145, 0.992032886, 0.993287027, 0.990273654, 0.9933674, 0.99545735, 0.995860577, 0.992313921, 0.993334413, 0.990378737, 0.99345773, 0.99519944, 0.995752096, 0.991938293, 0.99262929, 0.990779519, 0.9927919, 0.9952887, 0.995498359, 0.992090702, 0.992935836, 0.989532709, 0.9932065, 0.9952477, 0.995832801, 0.992055714, 0.993461013, 0.990184128, 0.99318486, 0.99528307, 0.995710731, 0.992182672, 0.993240714, 0.990325809, 0.9932708, 0.9948654, 0.995589137, 0.991786659, 0.992540777, 0.990962923, 0.9927745, 0.9951665, 0.995482087, 0.992022157, 0.992978275, 0.990174294, 0.9930975, 0.9951496, 0.995819211, 0.991886497, 0.993400395, 0.990663886, 0.99298155, 0.9953028, 0.995843232, 0.992138445, 0.99328196, 0.990467489, 0.99312085, 0.99504423, 0.995717347, 0.991544843, 0.992791295, 0.990998983, 0.9925424, 0.9952978, 0.995643675, 0.99177891, 0.993200958, 0.990166724, 0.99330103, 0.9953152, 0.996046603, 0.991879761, 0.993549943, 0.990688801, 0.9933355, 0.9954836, 0.996020555, 0.992314517, 0.993467808, 0.990720332, 0.99315006, 0.995069, 0.99582386, 0.991806507, 0.992829502, 0.991171122, 0.9924758, 0.9953217, 0.995753825, 0.991988301, 0.993246317, 0.990232646, 0.99352044, 0.9952437, 0.996077716, 0.992231727, 0.99355185, 0.990598142, 0.99347407, 0.99548995, 0.995982289, 0.992573082, 0.993544638, 0.990659952, 0.99352515, 0.9952495, 0.99592495, 0.992467046, 0.992937148, 0.991039813, 0.9930754, 0.99552095, 0.995814145, 0.9927302, 0.993399918, 0.990196884, 0.99367434, 0.9954419, 0.996147275, 0.992836893, 0.993776977, 0.990799189, 0.9937523, 0.9957016, 0.996110797, 0.993162155, 0.993760288, 0.990724266, 0.9936824, 0.995356, 0.995983899, 0.992625058, 0.99319917, 0.99114567, 0.99315345, 0.995617, 0.995861173, 0.992556393, 0.993455231, 0.990153849, 0.993686, 0.99552304, 0.996176481, 0.992619455, 0.993759096, 0.990742564, 0.9936236, 0.9957152, 0.996066213, 0.992683351, 0.993611872, 0.990741611, 0.9935476, 0.995361, 0.995972216, 0.992423594, 0.993042707, 0.991183162, 0.99309134, 0.9955466, 0.995831609, 0.992650688, 0.99342078, 0.990161419, 0.9935563, 0.9954002, 0.996141791, 0.992853224, 0.993809521, 0.990633607, 0.9935915, 0.9955775, 0.996076286, 0.992993891, 0.993691206, 0.990763724, 0.9935828, 0.9952677, 0.995989263, 0.99265188, 0.993121922, 0.991346717, 0.9931768, 0.9955435, 0.995859206, 0.992932081, 0.993474543, 0.990422606, 0.993759, 0.9954708, 0.996180356, 0.992782235, 0.993821979, 0.990895867, 0.9937299, 0.99564266, 0.996136844, 0.993023396, 0.99377948, 0.990852177, 0.9937552, 0.9953323, 0.99600637, 0.992562473, 0.993070543, 0.991180599, 0.9931926, 0.99558276, 0.995941699, 0.992780983, 0.993396044, 0.990277529, 0.99372923, 0.9955389, 0.99622345, 0.992779315, 0.993782997, 0.990875363, 0.99390227, 0.9957906, 0.996188045, 0.993085504, 0.993720293, 0.990836382, 0.99380255, 0.9954577, 0.996065736, 0.992838562, 0.993237853, 0.991413355, 0.9934403, 0.9957074, 0.995913923, 0.993046701, 0.993579388, 0.990471125, 0.9938916, 0.9956393, 0.996231139, 0.993074536, 0.993951619, 0.990970075, 0.99376947, 0.99579865, 0.996102452, 0.993246675, 0.99385345, 0.991027415, 0.9937552, 0.9955187, 0.996041059, 0.992750883, 0.99319613, 0.99131155, 0.9932995, 0.99573576, 0.995917797, 0.992919505, 0.993503034, 0.990390241, 0.9938029, 0.99568343, 0.99621135, 0.992873192, 0.993878722, 0.990939736, 0.9937689, 0.99587584, 0.99614203, 0.993055642, 0.993748188, 0.990927696, 0.99370366, 0.99548894, 0.995909214, 0.992439747, 0.992913961, 0.991006017, 0.99333394, 0.9957061, 0.995587707, 0.9925735, 0.993244469, 0.990178645, 0.9936825, 0.9954836, 0.995854914, 0.992394805, 0.993523121, 0.990788758, 0.99357206, 0.99560624, 0.995735288, 0.992544293, 0.993376553, 0.990840256, 0.9934568, 0.9952324, 0.99562943, 0.992301106, 0.992709875, 0.991348088, 0.9926767, 0.9954289, 0.995465875, 0.992522418, 0.993097603, 0.990386605, 0.9933425, 0.9953753, 0.99574393, 0.992545247, 0.993610561, 0.990950763, 0.9934384, 0.99567395, 0.995730698, 0.992716372, 0.993477583, 0.990831375, 0.9934179, 0.99538416, 0.995670438, 0.992395997, 0.99287957, 0.991286933, 0.9929913, 0.99556726, 0.99550426, 0.992628515, 0.993210137, 0.990334332, 0.9935935, 0.9954863, 0.995919943, 0.992678523, 0.993529856, 0.990835547, 0.9936416, 0.9956216, 0.995881617, 0.992910445, 0.993557274, 0.990919948, 0.99361646, 0.9954177, 0.995865345, 0.99268496, 0.992998362, 0.991388738, 0.99304503, 0.99564075, 0.995762825, 0.992812932, 0.993291378, 0.990400851, 0.99357986, 0.9956053, 0.996076643, 0.992781103, 0.993567824, 0.99078995, 0.9935927, 0.9958864, 0.996011257, 0.992712736, 0.993506074, 0.990582168, 0.99377227, 0.9955906, 0.995846033, 0.992073119, 0.993146479, 0.991134226, 0.99356127, 0.995847, 0.995767593, 0.992592692, 0.993577123, 0.989943743, 0.99385816, 0.99570256, 0.99603641, 0.992627442, 0.993778408, 0.990466475, 0.9938233, 0.99591225, 0.995986879, 0.992880166, 0.993678033, 0.990389645, 0.9938094, 0.9956956, 0.995873928, 0.992451191, 0.993249059, 0.99061662, 0.99336463, 0.99596334, 0.995786369, 0.992693186, 0.99372381, 0.989927292, 0.9937291, 0.9959097, 0.996135771, 0.992738187, 0.993937016, 0.990328848, 0.99393046, 0.9960567, 0.996037126, 0.992574215, 0.993707061, 0.989993989, 0.9938254, 0.99579984, 0.995848656, 0.992180943, 0.99322468, 0.990747571, 0.9933537, 0.99598676, 0.995756567, 0.992508948, 0.99365896, 0.989955068, 0.9938773, 0.9958826, 0.996101499, 0.992759943, 0.99401933, 0.990286648, 0.9939183, 0.9960628, 0.996011972, 0.992921829, 0.993929863, 0.990479231, 0.9939568, 0.9957335, 0.995859444, 0.992453396, 0.993217528, 0.991048872, 0.993562, 0.9958982, 0.995759547, 0.992704511, 0.993583024, 0.990041316, 0.993824, 0.99573165, 0.9960711, 0.992536664, 0.993901491, 0.990459561, 0.9938108, 0.9959067, 0.995951891, 0.992726445, 0.993813157, 0.990467727, 0.99398285, 0.9956124, 0.995839894, 0.992271543, 0.993195415, 0.99073118, 0.99328715, 0.9958941, 0.995770872, 0.99254179, 0.993585706, 0.98961395, 0.9938029, 0.99581957, 0.996160865, 0.992534995, 0.993952572, 0.990120411, 0.99373579, 0.996011734, 0.996047556, 0.992509067, 0.993847668, 0.990369618, 0.993624806, 0.995716512, 0.995977759, 0.99220109, 0.992842436, 0.991147697, 0.993160367, 0.995999992, 0.995880485, 0.992290676, 0.993071735, 0.990086675, 0.99366236, 0.995843, 0.996209264, 0.992132485, 0.993486404, 0.990457952, 0.9934516, 0.9959953, 0.996104062, 0.992361844, 0.993365228, 0.990389884, 0.993535697, 0.995731771, 0.99600637, 0.992058933, 0.99290061, 0.990961492, 0.993155181, 0.995954812, 0.995871603, 0.992254078, 0.993128896, 0.989869595, 0.993724883, 0.995879412, 0.996215045, 0.992065609, 0.993485153, 0.990221858, 0.9936333, 0.99597883, 0.996121466, 0.991907358, 0.993213415, 0.990069807, 0.993555605, 0.995631039, 0.99599731, 0.991250992, 0.992748559, 0.990715981, 0.993201554, 0.99578023, 0.995808005, 0.99177134, 0.993105948, 0.9899863, 0.993708611, 0.995814383, 0.996167243, 0.991631806, 0.993471622, 0.990446091, 0.9937674, 0.9960142, 0.996051192, 0.991609037, 0.993268073, 0.990292847, 0.993775606, 0.995697618, 0.995970905, 0.991159618, 0.99259901, 0.990763247, 0.993306339, 0.995847464, 0.995843947, 0.991539299, 0.992877424, 0.989949465, 0.993918657, 0.995889544, 0.996181548, 0.991584539, 0.99339664, 0.990686238, 0.9939288, 0.9960782, 0.996128559, 0.991768479, 0.993271589, 0.99054414, 0.99382305, 0.9957704, 0.996019781, 0.991351366, 0.992628932, 0.99084717, 0.993455, 0.9959228, 0.995890856, 0.991402209, 0.992978036, 0.989685535, 0.99383044, 0.9955219, 0.996176958, 0.991263986, 0.993317842, 0.990279496, 0.993796885, 0.995805621, 0.996031821, 0.991512954, 0.993056417, 0.990292013, 0.993819535, 0.995469689, 0.995893836, 0.991291523, 0.992504478, 0.990949094, 0.9934318, 0.9957431, 0.995750785, 0.991561949, 0.99284327, 0.990010321, 0.9938512, 0.9956682, 0.996078074, 0.991336584, 0.993315756, 0.990196526, 0.9938028, 0.99585384, 0.996015728, 0.991609991, 0.993135214, 0.990074039, 0.99353546, 0.9954986, 0.995901763, 0.991113245, 0.992568612, 0.990509152, 0.9931545, 0.9956912, 0.995800436, 0.991236091, 0.992926002, 0.989658058, 0.99368966, 0.9955388, 0.996117234, 0.991532505, 0.99330008, 0.989938021, 0.9934811, 0.9957366, 0.995947123, 0.991432905, 0.993147552, 0.989728749, 0.99331325, 0.995456, 0.9958179, 0.991119921, 0.992504716, 0.990124643, 0.9929069, 0.99568766, 0.995777249, 0.99175477, 0.993012369, 0.989459634, 0.9934956, 0.9956163, 0.996135414, 0.991459727, 0.993349373, 0.989642084, 0.9934042, 0.9956468, 0.996099114, 0.991583765, 0.993088663, 0.989212513, 0.9933258, 0.99522495, 0.99594444, 0.991301715, 0.992518187, 0.989800572, 0.99276346, 0.99546623, 0.995809674, 0.991613984, 0.99278909, 0.988894045, 0.9933337, 0.99539715, 0.9961586, 0.991497934, 0.993101716, 0.989203274, 0.9933636, 0.9956185, 0.996104896, 0.991587818, 0.993014157, 0.989326119, 0.99343914, 0.9952566, 0.995920897, 0.991125643, 0.992410541, 0.989929497, 0.9929429, 0.99557847, 0.995815575, 0.991537571, 0.992810845, 0.988966048, 0.99346584, 0.9954596, 0.9961164, 0.991486132, 0.993188262, 0.989366651, 0.99353504, 0.9956773, 0.996043205, 0.991621017, 0.99296701, 0.989392638, 0.9935295, 0.9953838, 0.995872676, 0.991213739, 0.992487192, 0.989879251, 0.99307305, 0.99570775, 0.995768607, 0.991786301, 0.992871821, 0.988998592, 0.99364316, 0.9956001, 0.996111035, 0.991394162, 0.993278563, 0.989520907, 0.9937464, 0.99582076, 0.996080339, 0.992214501, 0.993186712, 0.989928305, 0.99365187, 0.9954963, 0.995962262, 0.991773069, 0.992762387, 0.990242422, 0.9932933, 0.99580514, 0.995923638, 0.992132485, 0.993087828, 0.989593267, 0.9938163, 0.99577326, 0.996309698, 0.992101252, 0.993567467, 0.990351975, 0.99385047, 0.99596834, 0.996233881, 0.99214071, 0.993551612, 0.99045217, 0.9938134, 0.99566996, 0.996117711, 0.991788089, 0.993081272, 0.990803301, 0.9933686, 0.9958745, 0.995997071, 0.992007971, 0.993317962, 0.989610553, 0.9938623, 0.995771, 0.996330619, 0.991888583, 0.993740141, 0.990140319, 0.99393547, 0.9959286, 0.996220946, 0.99224174, 0.993630469, 0.990300179, 0.99387354, 0.9956451, 0.996122181, 0.992023468, 0.993172228, 0.990854204, 0.9934679, 0.9959036, 0.995985925, 0.992333174, 0.993617773, 0.990121841, 0.99403256, 0.9958554, 0.996330619, 0.992296815, 0.993997931, 0.9907251, 0.99397403, 0.99596995, 0.99621588, 0.992493689, 0.993908048, 0.990795314, 0.9939819, 0.9957151, 0.996201217, 0.992276371, 0.9934057, 0.99110657, 0.99358135, 0.99595505, 0.996081591, 0.992462814, 0.993666112, 0.990279615, 0.99401736, 0.9958186, 0.996397495, 0.992372513, 0.994000733, 0.990647674, 0.994023, 0.99596125, 0.996269345, 0.992450118, 0.993844092, 0.990555108, 0.99404126, 0.9956393, 0.996167481, 0.992125988, 0.993202031, 0.990760684, 0.9935988, 0.99585956, 0.996021152, 0.992389083, 0.993474901, 0.990019202, 0.9940933, 0.9958067, 0.996353388, 0.992340207, 0.993846118, 0.990578055, 0.9940515, 0.99592775, 0.99623704, 0.992403626, 0.99373275, 0.990474761, 0.9940164, 0.9956547, 0.996118486, 0.992031693, 0.993127108, 0.99067539, 0.9935409, 0.99586827, 0.995937586, 0.99219054, 0.993435144, 0.989552438, 0.9939708, 0.9956957, 0.996247828, 0.992022038, 0.993750036, 0.990071952, 0.9938858, 0.9958644, 0.996136248, 0.992055953, 0.99358362, 0.990132332, 0.993822, 0.99556947, 0.996089756, 0.991815746, 0.993026018, 0.990630925, 0.99338394, 0.9957788, 0.995940387, 0.992138445, 0.993297279, 0.989853323, 0.9939263, 0.9957312, 0.996272564, 0.992198884, 0.99371779, 0.990467846, 0.99411356, 0.9959696, 0.996188641, 0.99226886, 0.993664265, 0.990653396, 0.99408203, 0.9956678, 0.996103525, 0.991800129, 0.993081868, 0.991043329, 0.9936369, 0.9959157, 0.99603039, 0.99222964, 0.993453681, 0.990289569, 0.9939892, 0.995853, 0.996358335, 0.992114842, 0.993801117, 0.990660846, 0.99392575, 0.9959519, 0.996311963, 0.992274821, 0.993747115, 0.990783393, 0.99388087, 0.99560285, 0.996216118, 0.992003083, 0.993216693, 0.991091132, 0.9934609, 0.99585325, 0.996070862, 0.992260993, 0.993541956, 0.990151167, 0.9938991, 0.99578977, 0.996384501, 0.992085874, 0.993889928, 0.990578651, 0.99388283, 0.99590826, 0.996293128, 0.992021739, 0.993761957, 0.990713537, 0.99385834, 0.99555594, 0.996186435, 0.99179548, 0.993292212, 0.991067111, 0.99327105, 0.9957302, 0.996004999, 0.992163241, 0.993636668, 0.990113616, 0.9937492, 0.995688, 0.996334434, 0.992099404, 0.993926525, 0.990735412, 0.99377006, 0.9958696, 0.996266365, 0.992135167, 0.993754983, 0.990742207, 0.9937214, 0.995565, 0.996169031, 0.991854548, 0.99323225, 0.991278172, 0.9932555, 0.9957718, 0.995987236, 0.992073119, 0.993498206, 0.990433514, 0.9938635, 0.9957113, 0.996282935, 0.992116153, 0.993741453, 0.990894437, 0.99372864, 0.9958126, 0.996203244, 0.992227614, 0.993627846, 0.990937412, 0.99367625, 0.99544674, 0.996095121, 0.99191004, 0.993114293, 0.991457999, 0.99328077, 0.9957028, 0.995912492, 0.992192686, 0.99344027, 0.990502715, 0.99379194, 0.9956529, 0.996220469, 0.992110312, 0.993683755, 0.990867853, 0.99379444, 0.9958204, 0.996145487, 0.992108166, 0.993593752, 0.990863323, 0.9937702, 0.9955149, 0.996082902, 0.991688669, 0.99304986, 0.991262317, 0.99335665, 0.9957134, 0.995912731, 0.991919398, 0.993334532, 0.990167081, 0.99385893, 0.9956748, 0.996292293, 0.991866887, 0.993698359, 0.990747452, 0.9938263, 0.99582124, 0.996216238, 0.992051423, 0.993630707, 0.990818858, 0.99381727, 0.9955579, 0.99615401, 0.991822064, 0.993226349, 0.991316199, 0.9935089, 0.995808, 0.996022105, 0.99200213, 0.993471801, 0.990284443, 0.9939395, 0.9957407, 0.996360481, 0.991889179, 0.993815839, 0.990785956, 0.9939719, 0.9958621, 0.99627161, 0.992093861, 0.993732989, 0.990929425, 0.9939456, 0.99557376, 0.996182978, 0.991892576, 0.993246317, 0.991446376, 0.9935635, 0.99579924, 0.996045291, 0.992118299, 0.99353689, 0.990417123, 0.993948, 0.99573696, 0.996391475, 0.992010474, 0.99389416, 0.990834415, 0.9939409, 0.99591404, 0.99629575, 0.99215889, 0.993752658, 0.990924656, 0.99401546, 0.99562764, 0.996198356, 0.991850793, 0.993272781, 0.991375744, 0.9936088, 0.99585575, 0.996071577, 0.992227733, 0.993553698, 0.990307212, 0.99421996, 0.99586606, 0.996425807, 0.992226839, 0.993903339, 0.990796745, 0.99423033, 0.99597543, 0.996327579, 0.992327452, 0.993816793, 0.990894198, 0.9941989, 0.99575883, 0.996245444, 0.991979003, 0.993309498, 0.991325378, 0.99376714, 0.9959824, 0.996113658, 0.992253006, 0.993585944, 0.990310252, 0.99421585, 0.99592173, 0.996443093, 0.992250562, 0.993938804, 0.990837693, 0.9942209, 0.99602747, 0.996333838, 0.992370844, 0.993806541, 0.990934968, 0.9941975, 0.99575406, 0.99624747, 0.992029309, 0.993257046, 0.991368115, 0.9937458, 0.9958698, 0.9960199, 0.992225647, 0.993457139, 0.990377724, 0.9941448, 0.9958173, 0.996368289, 0.992213666, 0.993813515, 0.990840852, 0.99411726, 0.9959831, 0.996270061, 0.992241144, 0.993644595, 0.990820706, 0.9940421, 0.9956741, 0.99619019, 0.991915822, 0.993150473, 0.991282582, 0.9936427, 0.9958982, 0.996050179, 0.992139161, 0.993431389, 0.990222335, 0.9941521, 0.99580956, 0.996385098, 0.992103517, 0.993776798, 0.990568101, 0.99410075, 0.9959061, 0.9962942, 0.992192447, 0.993631899, 0.990628004, 0.9940851, 0.99567217, 0.996224046, 0.99199307, 0.993135929, 0.991143703, 0.99368954, 0.99589396, 0.996076763, 0.992230356, 0.993416429, 0.989983678, 0.994121, 0.9958528, 0.996382356, 0.992201328, 0.993798912, 0.990582943, 0.9941746, 0.99598604, 0.996285677, 0.992259264, 0.993655026, 0.990722895, 0.9941678, 0.99570185, 0.996207237, 0.992011964, 0.993123472, 0.991264939, 0.99378985, 0.9958965, 0.996058643, 0.99224925, 0.993432879, 0.990378082, 0.9941958, 0.9959054, 0.996411026, 0.992216468, 0.993768394, 0.990718067, 0.9941366, 0.9960222, 0.996256113, 0.991983593, 0.993593752, 0.990702868, 0.9939826, 0.995765, 0.996210337, 0.99177295, 0.993112981, 0.991072714, 0.9936181, 0.9959769, 0.996077478, 0.992188692, 0.993424654, 0.990353882, 0.9941745, 0.9959143, 0.996374428, 0.992013633, 0.993751585, 0.990681112, 0.99414647, 0.9960024, 0.996282041, 0.991956472, 0.993568897, 0.990676999, 0.99408287, 0.9957147, 0.996062934, 0.99155283, 0.993110657, 0.991040885, 0.9937393, 0.99611247, 0.996019065, 0.99229759, 0.993451715, 0.990299046, 0.9943199, 0.9960406, 0.996419787, 0.992376506, 0.993838906, 0.990724266, 0.9943087, 0.99614716, 0.996228516, 0.992448807, 0.993665993, 0.990791798, 0.9942346, 0.9957509, 0.996086478, 0.991970479, 0.993167341, 0.990994036, 0.9938326, 0.9958782, 0.995842278, 0.99214077, 0.993348539, 0.989704072, 0.9942472, 0.99585164, 0.996339858, 0.992208302, 0.993778527, 0.990624845, 0.99439263, 0.99607605, 0.996305227, 0.992474556, 0.9936499, 0.990748286, 0.99439806, 0.9958574, 0.996187568, 0.992019355, 0.993142843, 0.991162539, 0.99399877, 0.99610645, 0.996094406, 0.992633045, 0.993622124, 0.990530789, 0.99450004, 0.9961092, 0.996503711, 0.992662787, 0.99402523, 0.991030097, 0.99456817, 0.9962171, 0.996341646, 0.992620647, 0.993784428, 0.990995824, 0.99436766, 0.9959241, 0.996231496, 0.992273569, 0.993280292, 0.991364241, 0.9939056, 0.9961038, 0.996049464, 0.992546022, 0.993514657, 0.990412772, 0.99438214, 0.9960406, 0.996435285, 0.992600322, 0.993901014, 0.990842581, 0.994362, 0.99612194, 0.996304035, 0.992623687, 0.993701637, 0.990907192, 0.9942519, 0.99585694, 0.996211708, 0.992307603, 0.993222475, 0.991441607, 0.99384815, 0.99600875, 0.996030629, 0.992532194, 0.993501365, 0.990418196, 0.9940434, 0.9959275, 0.99638319, 0.992475688, 0.99381572, 0.990982354, 0.9940338, 0.99606377, 0.996334553, 0.992570937, 0.993585825, 0.990855336, 0.9939698, 0.9958021, 0.996219993, 0.992131531, 0.99305588, 0.991143465, 0.9935887, 0.9960025, 0.996123612, 0.992481351, 0.99334687, 0.990380168, 0.9942355, 0.9959365, 0.996483564, 0.992506921, 0.993763924, 0.990849733, 0.99426866, 0.9960789, 0.996342957, 0.992585838, 0.993581235, 0.991028845, 0.99419266, 0.9957827, 0.996249855, 0.992298543, 0.993052006, 0.9914518, 0.993822, 0.9959786, 0.996045411, 0.992572248, 0.993336558, 0.990523875, 0.9943456, 0.99595886, 0.996430278, 0.99259007, 0.99373877, 0.990983903, 0.9943427, 0.99613094, 0.996339262, 0.99273175, 0.993580699, 0.991083503, 0.994329, 0.99589723, 0.996268868, 0.992446244, 0.993142724, 0.991679847, 0.9939613, 0.99616027, 0.996131897, 0.992748916, 0.993462324, 0.990751565, 0.99442625, 0.9960596, 0.996456921, 0.992717385, 0.993834198, 0.991164446, 0.9944149, 0.9961771, 0.99633193, 0.992812574, 0.993632317, 0.991199315, 0.99443156, 0.9959273, 0.996261299, 0.992495418, 0.993177295, 0.991649628, 0.9940596, 0.99613345, 0.996123731, 0.992719173, 0.99342078, 0.990663469, 0.99448436, 0.99605596, 0.996471226, 0.992675602, 0.993802905, 0.991068423, 0.99446326, 0.9961663, 0.99634093, 0.99276042, 0.99358505, 0.991112769, 0.99438554, 0.9959021, 0.996251583, 0.992415369, 0.993127942, 0.991579175, 0.9939599, 0.99606895, 0.996057034, 0.992672682, 0.993408442, 0.990606725, 0.9944037, 0.99600106, 0.99641943, 0.992652237, 0.993804932, 0.991097689, 0.99440867, 0.996132, 0.996296108, 0.992716968, 0.993610203, 0.991084218, 0.99436295, 0.9958535, 0.99620676, 0.992382228, 0.99312675, 0.991566896, 0.99397236, 0.9960653, 0.996061623, 0.99263531, 0.993393838, 0.990599215, 0.99435586, 0.99599314, 0.996406734, 0.992540181, 0.993729472, 0.990964353, 0.9942824, 0.9960669, 0.996252179, 0.992522061, 0.993469, 0.990797043, 0.99417144, 0.9957051, 0.996191621, 0.992214978, 0.993038476, 0.991301715, 0.9937297, 0.995952, 0.996043265, 0.992466927, 0.993271053, 0.990359485, 0.9941851, 0.99588364, 0.996411502, 0.992444575, 0.993709326, 0.990736783, 0.9941679, 0.9960065, 0.996289015, 0.992411852, 0.993494093, 0.990775049, 0.99414235, 0.99575716, 0.996234417, 0.992134571, 0.992994249, 0.991284966, 0.99370545, 0.99593097, 0.996052742, 0.992383778, 0.99328208, 0.990396082, 0.9941938, 0.99583447, 0.996402144, 0.992361844, 0.99364543, 0.990841985, 0.9941532, 0.99597603, 0.996262729, 0.992479205, 0.993439734, 0.990860283, 0.9941011, 0.9957253, 0.996191978, 0.992168128, 0.993019402, 0.991405249, 0.993704, 0.99592245, 0.996034205, 0.992396832, 0.99331218, 0.990445912, 0.9941578, 0.99583423, 0.996421397, 0.992407382, 0.993686616, 0.990889668, 0.99409354, 0.9959917, 0.996281087, 0.992430031, 0.993468523, 0.990827978, 0.9940403, 0.9956984, 0.996214211, 0.992134809, 0.993005574, 0.991346598, 0.9936538, 0.99594855, 0.996057272, 0.992508948, 0.993288577, 0.990243614, 0.99413764, 0.9958574, 0.996409357, 0.992489338, 0.99377197, 0.990721345, 0.9941618, 0.99604034, 0.996297896, 0.992564857, 0.993489802, 0.990837932, 0.9940726, 0.9957893, 0.996237159, 0.992267311, 0.993027389, 0.991329908, 0.9936136, 0.9959759, 0.996035576, 0.992404222, 0.993288338, 0.990430474, 0.99413055, 0.9958549, 0.996433496, 0.992492259, 0.993698239, 0.990880728, 0.9940931, 0.9959715, 0.996326029, 0.992541909, 0.993500769, 0.990964413, 0.99402857, 0.9957151, 0.996260464, 0.992221296, 0.993023634, 0.991418242, 0.9935992, 0.99591726, 0.996074021, 0.992482185, 0.993299603, 0.9904266, 0.99406385, 0.99582976, 0.996457517, 0.992511988, 0.993701756, 0.990822673, 0.99402666, 0.99597657, 0.996316314, 0.992513418, 0.993475378, 0.990826786, 0.99395, 0.9956423, 0.996242404, 0.992104053, 0.993030012, 0.991257429, 0.99362, 0.99588966, 0.996074378, 0.992461383, 0.9933061, 0.990329325, 0.9941434, 0.99579096, 0.996445358, 0.992391646, 0.993712962, 0.990814984, 0.9941677, 0.9959598, 0.996310413, 0.992448211, 0.99351114, 0.990858853, 0.9941209, 0.9957191, 0.996241808, 0.99211055, 0.993081152, 0.991284013, 0.99372566, 0.99588895, 0.996050835, 0.992321193, 0.993329823, 0.990292609, 0.99423057, 0.99581873, 0.996428311, 0.992339075, 0.993742883, 0.990751326, 0.9942549, 0.9959584, 0.996285915, 0.992440939, 0.993525982, 0.99081099, 0.99418664, 0.99568707, 0.99622035, 0.992094219, 0.993071139, 0.991275489, 0.99379784, 0.995912, 0.996026039, 0.99235642, 0.993363738, 0.99035114, 0.9942876, 0.9958536, 0.996419191, 0.992357373, 0.993750036, 0.990820467, 0.9942631, 0.9959902, 0.9962852, 0.992393196, 0.993541241, 0.990829229, 0.9941653, 0.9956873, 0.996240497, 0.992068291, 0.993089259, 0.991259038, 0.9937551, 0.99588746, 0.996057391, 0.992346585, 0.993359745, 0.990281165, 0.9942823, 0.99582267, 0.996455252, 0.992375433, 0.993734956, 0.990775049, 0.9943033, 0.99595815, 0.99630934, 0.992463231, 0.99354434, 0.990805864, 0.99424165, 0.99569225, 0.996241927, 0.992138326, 0.99310416, 0.991238475, 0.99383044, 0.9958704, 0.996040821, 0.992331743, 0.99333173, 0.990235329, 0.994276, 0.99577314, 0.996417046, 0.992271066, 0.993719101, 0.990698636, 0.9942611, 0.995908, 0.996300817, 0.992367804, 0.993523955, 0.990760922, 0.9941838, 0.9956468, 0.996239543, 0.992062569, 0.99308008, 0.991236687, 0.9937796, 0.9958632, 0.996050835, 0.992386937, 0.993350923, 0.990290165, 0.99424756, 0.9958113, 0.99644047, 0.992438495, 0.993747115, 0.990733385, 0.99424696, 0.9959747, 0.996308148, 0.992453635, 0.993491948, 0.99070859, 0.99416226, 0.99567074, 0.996240258, 0.992096901, 0.993017793, 0.991144538, 0.9937342, 0.99586236, 0.996054173, 0.99233681, 0.993284583, 0.990222812, 0.99423873, 0.99578875, 0.996423304, 0.992356658, 0.993719339, 0.990718186, 0.99425155, 0.995943, 0.996293008, 0.992438018, 0.993542433, 0.990808666, 0.9942483, 0.9957192, 0.996240258, 0.992139518, 0.993114769, 0.991296768, 0.99384564, 0.9959137, 0.996028125, 0.992402792, 0.993390918, 0.99033457, 0.9943448, 0.9958585, 0.996442378, 0.992384255, 0.993787706, 0.990820587, 0.9943422, 0.9959935, 0.996315479, 0.992439091, 0.993565619, 0.990844607, 0.9943029, 0.99573284, 0.99623704, 0.992165208, 0.993134379, 0.991328299, 0.9939137, 0.995919, 0.996046484, 0.992424667, 0.993406177, 0.990390658, 0.99437994, 0.9958536, 0.996426284, 0.9924317, 0.993827045, 0.990872204, 0.9943607, 0.9960054, 0.996316314, 0.992499053, 0.993594229, 0.990876317, 0.99431247, 0.9957443, 0.996259153, 0.992170751, 0.993150175, 0.99135685, 0.9938467, 0.99593747, 0.996067166, 0.992388725, 0.993401349, 0.990400016, 0.9943382, 0.99589604, 0.996464252, 0.992444456, 0.993820786, 0.990920424, 0.9943457, 0.996068, 0.996370912, 0.992548168, 0.99359715, 0.990892708, 0.9942696, 0.9957594, 0.996292651, 0.992141485, 0.993120074, 0.991238892, 0.9937621, 0.99594516, 0.996090353, 0.99236393, 0.993363023, 0.990259767, 0.99426794, 0.9958671, 0.996484876, 0.992343605, 0.993775606, 0.99075532, 0.99428123, 0.9959966, 0.996369362, 0.992347479, 0.993530869, 0.990761518, 0.9942068, 0.99573106, 0.9962973, 0.992018878, 0.993084192, 0.991212547, 0.9937955, 0.995919, 0.996085525, 0.992280483, 0.993335009, 0.990269005, 0.99429643, 0.9958841, 0.996478379, 0.992320955, 0.993773341, 0.990759373, 0.99430156, 0.9960425, 0.996351719, 0.992421687, 0.993545473, 0.990742564, 0.9942702, 0.9957949, 0.996280372, 0.992081165, 0.993109345, 0.991190314, 0.99389225, 0.99597317, 0.996084809, 0.992300212, 0.993362904, 0.990220726, 0.99434704, 0.99588966, 0.996474564, 0.992293596, 0.993769109, 0.990700662, 0.9943303, 0.996018, 0.996337295, 0.992326021, 0.993560672, 0.990734935, 0.99425626, 0.9957599, 0.996280015, 0.991971374, 0.993129909, 0.991240919, 0.993789, 0.995956, 0.996077955, 0.992201805, 0.993395567, 0.990273535, 0.9943093, 0.99591416, 0.996481419, 0.992275774, 0.993801475, 0.99078691, 0.9943532, 0.9960668, 0.996371925, 0.992376626, 0.993575752, 0.990826786, 0.99433255, 0.995812, 0.99630636, 0.992060781, 0.993136764, 0.991275609, 0.99392265, 0.99600875, 0.996088922, 0.99233681, 0.993372083, 0.99033469, 0.99438465, 0.99593866, 0.996475279, 0.992354095, 0.993786335, 0.990814984, 0.9943978, 0.9960759, 0.996341884, 0.992378592, 0.993593872, 0.990857661, 0.9943543, 0.9958314, 0.996268034, 0.992040575, 0.993158162, 0.991324186, 0.9939408, 0.9960213, 0.996085048, 0.992328227, 0.993442059, 0.99035126, 0.99437344, 0.995946, 0.996485472, 0.992226005, 0.993827879, 0.990794837, 0.9943396, 0.996077, 0.996357024, 0.992183983, 0.993595362, 0.990771234, 0.99424356, 0.9957783, 0.996267915, 0.991647422, 0.993132174, 0.991234481, 0.9938487, 0.9959831, 0.996064126, 0.992040575, 0.993413806, 0.990359604, 0.9943534, 0.99592704, 0.996460974, 0.992085516, 0.993843973, 0.990866601, 0.994328, 0.9960336, 0.996352196, 0.9920941, 0.993636668, 0.990893185, 0.9943052, 0.9957712, 0.996275127, 0.991885304, 0.993188024, 0.991305351, 0.9939112, 0.9959592, 0.99608469, 0.992179871, 0.993429601, 0.990367174, 0.9943824, 0.9958858, 0.996470571, 0.992233396, 0.993844092, 0.990802586, 0.9943819, 0.9960265, 0.996348977, 0.992328227, 0.993605614, 0.990818739, 0.9943244, 0.9957823, 0.996265471, 0.991987824, 0.993210256, 0.99131012, 0.9939025, 0.9959824, 0.996074736, 0.992242634, 0.993471384, 0.990364134, 0.99432886, 0.9959074, 0.996451974, 0.992237866, 0.993850589, 0.99080056, 0.9942848, 0.9960226, 0.99634093, 0.992280602, 0.993624926, 0.99083966, 0.9942625, 0.9957716, 0.996255994, 0.991966486, 0.993194222, 0.99128145, 0.9938273, 0.9959708, 0.996034086, 0.992219329, 0.99345392, 0.990379453, 0.9943153, 0.9959269, 0.996436834, 0.99227941, 0.993884504, 0.990870893, 0.9943442, 0.99608, 0.996314764, 0.992331743, 0.993653178, 0.990872324, 0.994311, 0.99581665, 0.996249616, 0.991990268, 0.993229628, 0.991338372, 0.993903, 0.9960215, 0.996075928, 0.99227941, 0.99350208, 0.990342021, 0.99435884, 0.99596053, 0.996472418, 0.992304325, 0.993884623, 0.990748644, 0.9943296, 0.99610835, 0.996340692, 0.992315948, 0.993633747, 0.99066627, 0.99425536, 0.99580765, 0.996256113, 0.992038012, 0.99319458, 0.991158903, 0.9938548, 0.9959877, 0.996065438, 0.992315114, 0.993457377, 0.990213215, 0.9943298, 0.99592954, 0.996455133, 0.99234879, 0.993863881, 0.990726173, 0.99433476, 0.996096, 0.996324241, 0.992411017, 0.993654728, 0.99076885, 0.9942829, 0.9958341, 0.996259511, 0.992093861, 0.993222237, 0.991272628, 0.99388665, 0.99602664, 0.996071219, 0.992382944, 0.993490875, 0.990331888, 0.99436754, 0.99597603, 0.996456921, 0.992385864, 0.993888974, 0.990814388, 0.9943954, 0.9961392, 0.996319532, 0.992438614, 0.993666708, 0.990864217, 0.9943433, 0.99588317, 0.996266365, 0.992104411, 0.993210793, 0.991337657, 0.9939429, 0.99606353, 0.996080816, 0.992380381, 0.993469357, 0.990492404, 0.99440926, 0.9959965, 0.996455371, 0.9923563, 0.993885219, 0.990907192, 0.9943943, 0.99613386, 0.996334434, 0.99241668, 0.993679404, 0.990942776, 0.9943474, 0.99587655, 0.99626559, 0.992130101, 0.993252814, 0.991421759, 0.99393183, 0.9960712, 0.996070385, 0.992420077, 0.993510783, 0.990483284, 0.99441445, 0.9960096, 0.996466756, 0.992417574, 0.993894517, 0.99093461, 0.9944213, 0.9961541, 0.996333838, 0.992462575, 0.993670225, 0.990920663, 0.99437946, 0.9958888, 0.996265948, 0.99211359, 0.993223667, 0.991377711, 0.9939362, 0.9960568, 0.996055365, 0.992411494, 0.993486643, 0.99045229, 0.9943924, 0.99600166, 0.996447086, 0.992410541, 0.993877649, 0.990901589, 0.9944143, 0.9961497, 0.996311724, 0.992475688, 0.993665159, 0.990937412, 0.99435914, 0.99589324, 0.996246397, 0.992170155, 0.99322331, 0.99139905, 0.9939522, 0.9960854, 0.996069431, 0.992447317, 0.993488669, 0.990470231, 0.9944067, 0.99601847, 0.996452332, 0.992421806, 0.993856966, 0.990868092, 0.99439585, 0.99615955, 0.996322274, 0.992443204, 0.993625164, 0.990851283, 0.9943374, 0.9958943, 0.996247947, 0.992104053, 0.993149102, 0.991304278, 0.9938932, 0.9960877, 0.996041536, 0.992376864, 0.99344486, 0.990317047, 0.99435914, 0.9960312, 0.996438563, 0.99238497, 0.993844092, 0.990826309, 0.9943311, 0.9961765, 0.99631989, 0.992434144, 0.993629754, 0.990860403, 0.9942895, 0.995915, 0.996255517, 0.992109239, 0.993183553, 0.991306245, 0.9938771, 0.9960824, 0.996043205, 0.992352545, 0.993456423, 0.990342498, 0.9943502, 0.9960038, 0.996435165, 0.99236393, 0.993858695, 0.990827262, 0.99437493, 0.9961629, 0.996312916, 0.992440581, 0.993647993, 0.990872324, 0.99433357, 0.99588954, 0.996231496, 0.992112756, 0.993202686, 0.991283417, 0.9938971, 0.99609035, 0.996055007, 0.992442727, 0.993485153, 0.990371048, 0.99435693, 0.99602497, 0.996460259, 0.992421091, 0.993852377, 0.99081099, 0.9943467, 0.9961612, 0.996312082, 0.992434025, 0.993627608, 0.990833342, 0.99429, 0.9958912, 0.996244252, 0.992101252, 0.993202209, 0.991285801, 0.99391335, 0.99608034, 0.996048033, 0.992363691, 0.99346441, 0.990400016, 0.99437994, 0.9960216, 0.996438444, 0.992381871, 0.993855655, 0.990868092, 0.9943701, 0.99615365, 0.996308029, 0.992427349, 0.993636429, 0.99083674, 0.99433124, 0.9958996, 0.996237874, 0.992097497, 0.993205667, 0.99130559, 0.9939123, 0.9960667, 0.996040821, 0.992366195, 0.993478298, 0.990370929, 0.9943685, 0.99600405, 0.996439278, 0.992346585, 0.99385345, 0.990820587, 0.99436295, 0.99615836, 0.996302128, 0.99241972, 0.993642807, 0.990813673, 0.9943094, 0.9958924, 0.996235251, 0.99206984, 0.993171453, 0.991322696, 0.99391675, 0.996096, 0.996051908, 0.992355347, 0.993458271, 0.99044013, 0.99440587, 0.9960329, 0.996444046, 0.992334843, 0.993842363, 0.990879118, 0.9944016, 0.9961624, 0.996314228, 0.992362678, 0.993619621, 0.990872443, 0.9943501, 0.99590373, 0.996238708, 0.992020428, 0.993176043, 0.991317868, 0.99392456, 0.9960817, 0.996047199, 0.992343724, 0.993462205, 0.990445793, 0.99440455, 0.99602824, 0.996440589, 0.99233824, 0.993862391, 0.990868449, 0.9944023, 0.99617636, 0.996316671, 0.992378235, 0.993645608, 0.99090004, 0.9943496, 0.9959229, 0.99623692, 0.992050231, 0.993207872, 0.99137032, 0.9939602, 0.9961055, 0.996050715, 0.992337644, 0.993487716, 0.990461648, 0.9944183, 0.9960348, 0.996441901, 0.992318988, 0.993859172, 0.990905106, 0.99439913, 0.9961706, 0.996309817, 0.992374361, 0.993651271, 0.990909517, 0.9943502, 0.9959132, 0.996238708, 0.992045164, 0.993219614, 0.991398692, 0.99395, 0.99609625, 0.996056795, 0.992333651, 0.993505478, 0.990501523, 0.9944259, 0.99603146, 0.996460378, 0.992327213, 0.993882179, 0.990909219, 0.9944252, 0.996174, 0.996335387, 0.992349982, 0.993643999, 0.990874767, 0.9943702, 0.9959048, 0.996258497, 0.991999447, 0.993186712, 0.991342247, 0.9939341, 0.9960944, 0.996056795, 0.992276251, 0.993427098, 0.990399003, 0.99441504, 0.9960271, 0.996462584, 0.992275894, 0.993817866, 0.990868926, 0.9944054, 0.9961688, 0.996326864, 0.992318511, 0.993627191, 0.990863204, 0.9943726, 0.99591416, 0.996263087, 0.992008448, 0.993164361, 0.991357207, 0.9939632, 0.996086, 0.996072292, 0.992296576, 0.993468404, 0.990445435, 0.9944425, 0.9960213, 0.996464729, 0.992322624, 0.993849993, 0.99086684, 0.9944136, 0.99616474, 0.996337295, 0.992354572, 0.993642569, 0.99081558, 0.99435526, 0.99589574, 0.996268392, 0.992054105, 0.993184149, 0.991238117, 0.9939468, 0.9960687, 0.996063054, 0.992341042, 0.993460059, 0.990402162, 0.99441797, 0.9960096, 0.996454656, 0.99233073, 0.993853629, 0.990807712, 0.9944134, 0.9961586, 0.996326864, 0.992368877, 0.993631542, 0.990757048, 0.9943451, 0.99589616, 0.996235847, 0.992061973, 0.993201911, 0.991218448, 0.9939164, 0.99606717, 0.996050358, 0.992347062, 0.993462861, 0.990365326, 0.9943806, 0.9960071, 0.996442854, 0.992325187, 0.993862033, 0.990803361, 0.99435884, 0.9961314, 0.99630636, 0.992363095, 0.993609726, 0.990735769, 0.994308, 0.9959048, 0.996210098, 0.992197931, 0.993164837, 0.991304755, 0.9938863, 0.9960878, 0.996015489, 0.992401719, 0.993441343, 0.990392327, 0.99434644, 0.99603075, 0.996404469, 0.992412567, 0.99379158, 0.99084425, 0.9942912, 0.99616987, 0.99624759, 0.99241817, 0.99354893, 0.99082458, 0.9940898, 0.9959054, 0.996123493, 0.992074609, 0.99296385, 0.99135077, 0.9936353, 0.9960901, 0.995907545, 0.992323458, 0.993210018, 0.990263581, 0.993978, 0.9960168, 0.99634403, 0.992289066, 0.993623972, 0.990659475, 0.9940069, 0.99614835, 0.996239901, 0.992385864, 0.99349004, 0.990602136, 0.993989, 0.99584264, 0.996151388, 0.992041647, 0.993059754, 0.99118495, 0.99356866, 0.9960179, 0.995911896, 0.992201328, 0.993255854, 0.990272164, 0.9939645, 0.99590456, 0.99635005, 0.992263556, 0.993662715, 0.990710378, 0.994001, 0.9961352, 0.996213973, 0.992345989, 0.993515253, 0.990840256, 0.99411404, 0.9959682, 0.996156037, 0.992057621, 0.993120492, 0.991285682, 0.9936678, 0.9961281, 0.995985329, 0.992292106, 0.993424654, 0.990563095, 0.99415874, 0.996084, 0.996400714, 0.992310166, 0.99381727, 0.990889072, 0.99406564, 0.99622047, 0.996278226, 0.992399037, 0.993599653, 0.990774691, 0.9939795, 0.99598926, 0.996226966, 0.991995215, 0.993133664, 0.99133265, 0.99353796, 0.9961735, 0.996026278, 0.992250085, 0.993400514, 0.990396321, 0.9940947, 0.9960966, 0.996402621, 0.992257595, 0.993762076, 0.990764976, 0.99411327, 0.9962464, 0.996279895, 0.992293715, 0.993563354, 0.990540981, 0.99402267, 0.9959953, 0.996236563, 0.991956234, 0.993135214, 0.991115928, 0.9936126, 0.9961754, 0.996075928, 0.992174268, 0.993404746, 0.990335941, 0.9940275, 0.99609673, 0.996441662, 0.992219329, 0.993780434, 0.990875959, 0.9939739, 0.9962354, 0.996306837, 0.992225289, 0.993629158, 0.990894556, 0.99399817, 0.9960065, 0.996232569, 0.991914153, 0.993161321, 0.991416872, 0.99359953, 0.9961863, 0.996008039, 0.992141843, 0.993418515, 0.990409374, 0.9941433, 0.99612504, 0.996381283, 0.992174268, 0.993784428, 0.990801275, 0.9940992, 0.99623466, 0.99624449, 0.992205203, 0.993565381, 0.990834534, 0.9940582, 0.9960305, 0.996178269, 0.991870165, 0.993061841, 0.99130547, 0.99358517, 0.99619544, 0.995963097, 0.992080629, 0.993302882, 0.99046433, 0.99403137, 0.99615186, 0.996345222, 0.992150784, 0.993737698, 0.990981162, 0.9939932, 0.99625313, 0.996229947, 0.992249846, 0.993584931, 0.990883648, 0.9940097, 0.99603504, 0.996175528, 0.992048562, 0.993201792, 0.99132818, 0.99367857, 0.9962529, 0.995960772, 0.992133737, 0.99327302, 0.990344763, 0.99406755, 0.9961385, 0.996311367, 0.992172956, 0.993719459, 0.99073714, 0.9940281, 0.99628216, 0.996152818, 0.992242336, 0.993504405, 0.990655601, 0.9939745, 0.99601716, 0.996006727, 0.991814017, 0.992967486, 0.991152227, 0.9935061, 0.99620736, 0.995740116, 0.991994739, 0.993162036, 0.990456045, 0.99403185, 0.99614763, 0.996035278, 0.991839588, 0.993652463, 0.990858614, 0.9938362, 0.9962245, 0.995910406, 0.991962969, 0.993509114, 0.990841091, 0.99392855, 0.99599457, 0.995838702, 0.991621494, 0.993050098, 0.991273224, 0.9934404, 0.996173, 0.995637178, 0.991616666, 0.993002951, 0.990659952, 0.9938916, 0.9960524, 0.996066809, 0.99153769, 0.993585527, 0.990959644, 0.9937418, 0.9961694, 0.995917678, 0.99121809, 0.993203521, 0.990766168, 0.9938056, 0.9959036, 0.995847702, 0.990831256, 0.992790818, 0.991345882, 0.99340785, 0.9960912, 0.995657742, 0.991287053, 0.993099809, 0.990701437, 0.99393594, 0.9960363, 0.996067166, 0.991182089, 0.993453026, 0.990811348, 0.9938285, 0.9961218, 0.99596113, 0.990867496, 0.993070543, 0.99079448, 0.99381423, 0.99586767, 0.995872796, 0.990596414, 0.992730081, 0.991428792, 0.9933149, 0.99607086, 0.995616674, 0.990982354, 0.992976367, 0.990710855, 0.99393666, 0.99605215, 0.996014535, 0.991077662, 0.99341464, 0.991232812, 0.99388814, 0.99621904, 0.995912373, 0.991259277, 0.993258238, 0.991112053, 0.9938956, 0.995956, 0.995857656, 0.991077662, 0.992788851, 0.991470873, 0.9934243, 0.99617106, 0.995645106, 0.991171241, 0.993014455, 0.99112308, 0.993926, 0.996117, 0.996046722, 0.991191149, 0.99347204, 0.991660297, 0.9937895, 0.99627244, 0.995930612, 0.991296649, 0.993311465, 0.991467953, 0.99385107, 0.99592596, 0.995803952, 0.991119444, 0.99283725, 0.991948843, 0.99346477, 0.99609935, 0.995568335, 0.991375387, 0.993061364, 0.991121113, 0.9939873, 0.9960116, 0.995981812, 0.991391778, 0.993453145, 0.991482496, 0.9938997, 0.99612975, 0.995947599, 0.991551757, 0.993243873, 0.991464794, 0.99392676, 0.9959106, 0.995870292, 0.991263866, 0.992781222, 0.991881192, 0.9935435, 0.99608827, 0.995635688, 0.991482973, 0.9930508, 0.9911053, 0.99392927, 0.995998, 0.996044219, 0.991433501, 0.993393719, 0.991418839, 0.99379337, 0.99613863, 0.995903134, 0.991456926, 0.993146837, 0.991279542, 0.9938135, 0.9958592, 0.995826304, 0.991162419, 0.992740095, 0.991750658, 0.99345255, 0.9960156, 0.995600104, 0.991450012, 0.993005216, 0.99089247, 0.99388814, 0.9959482, 0.996007323, 0.991528511, 0.993429601, 0.991416276, 0.9938594, 0.9961056, 0.995902479, 0.991601706, 0.993235767, 0.991207898, 0.99386895, 0.9958662, 0.995845139, 0.991328657, 0.992862642, 0.991842151, 0.99343795, 0.99602836, 0.995628595, 0.991591573, 0.993024945, 0.991136193, 0.9938586, 0.9959596, 0.996023893, 0.991581142, 0.993587255, 0.991683483, 0.99393845, 0.9961016, 0.996046841, 0.991748571, 0.993469596, 0.991920233, 0.9940608, 0.99589527, 0.996016085, 0.991447687, 0.993046224, 0.992491305, 0.99375665, 0.9961008, 0.99578768, 0.991622925, 0.993249178, 0.991776705, 0.9941038, 0.9959934, 0.996236563, 0.991712093, 0.99368614, 0.992099762, 0.9939302, 0.99617434, 0.996127367, 0.99180603, 0.993590117, 0.992150068, 0.99402857, 0.9959399, 0.996061265, 0.99152714, 0.993074775, 0.992552519, 0.99358433, 0.99605656, 0.995828211, 0.99168992, 0.993245602, 0.991783142, 0.99404776, 0.9960066, 0.996266246, 0.991734862, 0.993619859, 0.992163777, 0.9940078, 0.99618924, 0.996174574, 0.991846383, 0.993518651, 0.992268741, 0.99407756, 0.9959733, 0.996131659, 0.991620302, 0.993132293, 0.992652833, 0.99374795, 0.99616265, 0.995929539, 0.991804242, 0.993327975, 0.991969883, 0.9941964, 0.99610174, 0.996312678, 0.991890013, 0.993748426, 0.992311716, 0.9940986, 0.99623585, 0.996178627, 0.991989195, 0.993560672, 0.992353022, 0.9940904, 0.99600405, 0.996103942, 0.991760969, 0.993135571, 0.992552161, 0.99367756, 0.99613875, 0.995887458, 0.991880238, 0.993263483, 0.9918257, 0.99407095, 0.99607265, 0.99627918, 0.991943717, 0.993670583, 0.992199719, 0.9940595, 0.99623114, 0.996146679, 0.991990864, 0.993497014, 0.992246509, 0.99407023, 0.99596345, 0.996083498, 0.991618216, 0.993057728, 0.992524326, 0.9935673, 0.9961094, 0.995859921, 0.991767108, 0.993229866, 0.99177283, 0.9940807, 0.99605227, 0.996272206, 0.991857827, 0.993629992, 0.992147863, 0.9939574, 0.9962349, 0.996158719, 0.991885543, 0.993454039, 0.992108643, 0.9939992, 0.9959845, 0.996079624, 0.991653025, 0.993043184, 0.992428184, 0.9935362, 0.9961281, 0.995831311, 0.991763234, 0.993210793, 0.991699696, 0.9940526, 0.99605584, 0.996244848, 0.991874754, 0.993640244, 0.991997421, 0.9939324, 0.9962148, 0.996131063, 0.991918027, 0.993483961, 0.991975725, 0.9940229, 0.9959637, 0.996045291, 0.991579294, 0.993045747, 0.992311597, 0.99356645, 0.99610114, 0.995829999, 0.991690755, 0.993217051, 0.991633534, 0.9940823, 0.9960447, 0.99623704, 0.991745174, 0.993606448, 0.991956949, 0.99395823, 0.9962051, 0.996109784, 0.991781056, 0.993437707, 0.991991222, 0.99400413, 0.99595046, 0.996048748, 0.991517663, 0.993007302, 0.992378116, 0.9935801, 0.996112, 0.995839894, 0.991682768, 0.993183911, 0.991594553, 0.9940528, 0.99605477, 0.996243536, 0.991752923, 0.99356997, 0.99194932, 0.99393845, 0.9962118, 0.996131778, 0.991783619, 0.993411005, 0.991934657, 0.9939442, 0.9959488, 0.996059239, 0.991534889, 0.992973089, 0.992313802, 0.99351853, 0.9961055, 0.995816886, 0.991661549, 0.993170381, 0.991611421, 0.99401534, 0.99602747, 0.996218741, 0.991718888, 0.993575394, 0.991937637, 0.9939324, 0.9962165, 0.996093333, 0.991748452, 0.993418157, 0.991919756, 0.9939569, 0.9959584, 0.996024251, 0.991453648, 0.992981195, 0.992312193, 0.9935312, 0.9961094, 0.995799243, 0.991600633, 0.993159771, 0.991556883, 0.9940069, 0.99604225, 0.996215165, 0.991686404, 0.993572295, 0.991866291, 0.99390346, 0.9962129, 0.996094644, 0.991745412, 0.993421853, 0.991876364, 0.99392205, 0.9959586, 0.996026874, 0.991491139, 0.993006825, 0.992280722, 0.9935449, 0.99612445, 0.995825469, 0.991657257, 0.993194461, 0.991572738, 0.99407285, 0.9960562, 0.996234417, 0.991727233, 0.993595004, 0.991983116, 0.99398094, 0.99622995, 0.996079981, 0.991789043, 0.993457496, 0.991888702, 0.99379617, 0.9959703, 0.996028125, 0.991598964, 0.993103445, 0.992296934, 0.9933106, 0.9961092, 0.995813668, 0.991661906, 0.993248224, 0.991484702, 0.9938141, 0.9960685, 0.996162653, 0.991604149, 0.993626475, 0.991909206, 0.9937323, 0.9962561, 0.996013165, 0.991591692, 0.993421137, 0.991885543, 0.9937649, 0.9960026, 0.995937705, 0.991305709, 0.992958426, 0.992260158, 0.9933448, 0.99615633, 0.995729744, 0.99156183, 0.99316299, 0.991542399, 0.9938939, 0.99608433, 0.996140063, 0.991629839, 0.993567944, 0.991934896, 0.99376804, 0.99624157, 0.996011257, 0.991683364, 0.993372798, 0.991900206, 0.9938075, 0.99599254, 0.995969594, 0.991372824, 0.992942452, 0.992342949, 0.99339336, 0.9961651, 0.995730102, 0.991544724, 0.993159652, 0.991606593, 0.99389213, 0.99609864, 0.996162176, 0.991643548, 0.993572533, 0.992057979, 0.99379605, 0.99625313, 0.996049821, 0.991736472, 0.993399858, 0.992005765, 0.9938287, 0.99600405, 0.995969713, 0.991439819, 0.992970169, 0.992356539, 0.9933785, 0.99614334, 0.995738268, 0.991594195, 0.993171334, 0.991591334, 0.99389184, 0.9960878, 0.996151149, 0.991686523, 0.993573606, 0.991937041, 0.9937725, 0.99624926, 0.996026158, 0.991732061, 0.993414998, 0.991964102, 0.9938024, 0.9959967, 0.99594599, 0.991439819, 0.992975235, 0.992370605, 0.99337256, 0.99614656, 0.995716631, 0.991613269, 0.993177891, 0.991611302, 0.9938943, 0.9960816, 0.996139348, 0.991692662, 0.993582785, 0.991893649, 0.99376297, 0.99624085, 0.99602437, 0.991730988, 0.993397236, 0.991921425, 0.9938009, 0.9959916, 0.995956004, 0.991446972, 0.99299109, 0.992329895, 0.9933908, 0.9961475, 0.995734096, 0.99160099, 0.993202329, 0.991578698, 0.99392056, 0.99608135, 0.996155202, 0.991684675, 0.993595004, 0.991910875, 0.99378514, 0.99624133, 0.996041417, 0.991715729, 0.993419588, 0.991943359, 0.9937909, 0.9959845, 0.995967031, 0.991449296, 0.993009329, 0.992355227, 0.9933523, 0.9961383, 0.995741904, 0.991604149, 0.993196487, 0.991609275, 0.99385613, 0.99606544, 0.996158719, 0.991674364, 0.993590295, 0.991916835, 0.99372476, 0.9962261, 0.996045172, 0.991719484, 0.993418396, 0.991924226, 0.99376255, 0.99597716, 0.995975673, 0.99144125, 0.992998362, 0.992355466, 0.9933298, 0.99612904, 0.995753586, 0.991585612, 0.993213058, 0.991632283, 0.99389696, 0.9960795, 0.996171951, 0.991647959, 0.993594229, 0.991929889, 0.99377114, 0.99623895, 0.996046603, 0.991677165, 0.99342221, 0.991976678, 0.99380195, 0.99599063, 0.995979071, 0.991435051, 0.992988646, 0.992350698, 0.993369, 0.9961353, 0.995759308, 0.991572499, 0.993168712, 0.991566539, 0.9938652, 0.9960693, 0.996167719, 0.991648912, 0.993573964, 0.991884351, 0.9937724, 0.9962334, 0.996057272, 0.991724432, 0.993411481, 0.991945922, 0.9937942, 0.99598336, 0.99597019, 0.991439939, 0.992997408, 0.992348194, 0.9933676, 0.99614453, 0.995753169, 0.991594315, 0.993222713, 0.991610467, 0.99389225, 0.99608916, 0.996167481, 0.991684437, 0.993612707, 0.991935134, 0.99378985, 0.9962504, 0.99604708, 0.991751373, 0.993439019, 0.991966844, 0.9938181, 0.9960037, 0.995969713, 0.991464674, 0.993012011, 0.992341995, 0.99339044, 0.9961606, 0.995758474, 0.99159348, 0.993212938, 0.99155879, 0.99386835, 0.99609035, 0.996167958, 0.991691351, 0.993603051, 0.991891384, 0.99373686, 0.99625194, 0.996045172, 0.99174422, 0.993436635, 0.991916835, 0.99375486, 0.99599856, 0.995971262, 0.991453052, 0.993020594, 0.992335439, 0.99333936, 0.99615645, 0.995755255, 0.99161166, 0.993233621, 0.991608381, 0.9938542, 0.9960865, 0.9961586, 0.991701782, 0.993617296, 0.99194479, 0.99374133, 0.99625266, 0.996040702, 0.991743267, 0.993450522, 0.991963625, 0.9937755, 0.995996, 0.995977044, 0.991464198, 0.993023396, 0.992348909, 0.9933323, 0.9961482, 0.995754659, 0.99162358, 0.993243754, 0.991606712, 0.99383163, 0.9960806, 0.996167481, 0.991730273, 0.993627727, 0.991936326, 0.99374276, 0.99624425, 0.996047556, 0.991756439, 0.993457496, 0.991948605, 0.9937918, 0.9960066, 0.995965719, 0.99145472, 0.993020117, 0.99232024, 0.9933517, 0.9961587, 0.995739102, 0.991635799, 0.993229508, 0.991574466, 0.99387753, 0.99609, 0.996158838, 0.991696954, 0.993598461, 0.991922617, 0.9937232, 0.9962554, 0.996051073, 0.9917413, 0.993447244, 0.99195379, 0.99374557, 0.9959936, 0.995978951, 0.991454124, 0.993026912, 0.992307007, 0.9933062, 0.9961521, 0.995742381, 0.99158597, 0.993238091, 0.991549492, 0.9938009, 0.9960829, 0.996140063, 0.991657257, 0.993630469, 0.991870999, 0.99367106, 0.99624354, 0.996025801, 0.99171257, 0.993485153, 0.991884112, 0.9937026, 0.9959982, 0.995958269, 0.991438806, 0.993044555, 0.992284834, 0.99327445, 0.9961591, 0.99573189, 0.991627693, 0.99323225, 0.991525948, 0.9937364, 0.996083, 0.996136129, 0.991693437, 0.993625164, 0.991822898, 0.9936708, 0.9962505, 0.995996118, 0.99173826, 0.993462324, 0.991849184, 0.99369085, 0.9959889, 0.995928347, 0.991467237, 0.993021548, 0.992214143, 0.99324906, 0.9961462, 0.995720267, 0.991627455, 0.993249059, 0.991471708, 0.9937372, 0.9960744, 0.996128678, 0.991671085, 0.993621528, 0.991752565, 0.99360985, 0.9962334, 0.996019423, 0.991730034, 0.993459225, 0.991804481, 0.9936504, 0.99599147, 0.995963812, 0.991441965, 0.993014932, 0.992203116, 0.9932023, 0.9961527, 0.995750427, 0.991602242, 0.993252456, 0.991442204, 0.9937297, 0.99607867, 0.996161342, 0.991684794, 0.99361223, 0.99172771, 0.9935921, 0.9962315, 0.996027112, 0.991728961, 0.993455827, 0.991736948, 0.9936081, 0.9959657, 0.995956838, 0.99143219, 0.993030906, 0.992096543, 0.9931259, 0.9961205, 0.995750189, 0.991594076, 0.993243635, 0.991335809, 0.9936733, 0.99606436, 0.996143699, 0.991635919, 0.993623853, 0.991680205, 0.9935358, 0.99622595, 0.996012688, 0.991681993, 0.993458509, 0.991701424, 0.9935535, 0.9959603, 0.995933056, 0.991406083, 0.993028581, 0.992064297, 0.9931244, 0.9961139, 0.99572289, 0.99158442, 0.993250787, 0.991283417, 0.9936732, 0.9960556, 0.996129513, 0.991641641, 0.993637979, 0.991650879, 0.9935719, 0.99623066, 0.996020019, 0.99172163, 0.993469, 0.991658509, 0.9936207, 0.99598795, 0.995950341, 0.991481066, 0.993071258, 0.992056429, 0.9931948, 0.9961522, 0.995733738, 0.991638124, 0.993269265, 0.991295815, 0.99374336, 0.9960834, 0.996142507, 0.991705298, 0.993673086, 0.991655588, 0.9935709, 0.9962344, 0.996025801, 0.991755009, 0.993492901, 0.991673172, 0.99361455, 0.995971, 0.995946884, 0.991460204, 0.993059754, 0.992144644, 0.9930582, 0.9961448, 0.995729625, 0.99163413, 0.993295372, 0.991424859, 0.9937084, 0.9960964, 0.996135056, 0.991722167, 0.993655026, 0.991757393, 0.9934325, 0.9962447, 0.996024489, 0.99176544, 0.993500531, 0.991737902, 0.9935376, 0.99599767, 0.995945513, 0.991474032, 0.993089378, 0.992142797, 0.9931028, 0.99614984, 0.99573189, 0.991615176, 0.993304074, 0.991387486, 0.9936226, 0.99607307, 0.996122777, 0.991681159, 0.993683517, 0.991757274, 0.99350184, 0.9962333, 0.995994687, 0.991718531, 0.993527472, 0.991739094, 0.99349934, 0.99598, 0.995919943, 0.99144721, 0.993101001, 0.992128372, 0.9931217, 0.99611896, 0.995708942, 0.991604388, 0.993334651, 0.991391182, 0.99363977, 0.9960503, 0.996111393, 0.991663098, 0.993687868, 0.991761327, 0.99345785, 0.9961786, 0.996008992, 0.991744101, 0.993517697, 0.991662621, 0.9934155, 0.9958948, 0.995915949, 0.991388142, 0.993083835, 0.992038727, 0.9929389, 0.9960711, 0.995702684, 0.991568983, 0.99330312, 0.99128598, 0.9935235, 0.99600166, 0.996108472, 0.991644323, 0.993673742, 0.991592884, 0.99336547, 0.9961651, 0.995980144, 0.991642714, 0.99350667, 0.991587579, 0.99333346, 0.995903, 0.995896161, 0.991386652, 0.993090868, 0.992035687, 0.9928716, 0.99608386, 0.995694518, 0.991559148, 0.993316293, 0.991267025, 0.99345195, 0.9960329, 0.996100783, 0.991564155, 0.993682742, 0.991608024, 0.99336076, 0.99617517, 0.995993495, 0.991607785, 0.993489802, 0.991515875, 0.99333656, 0.9959262, 0.995927036, 0.991296172, 0.993079841, 0.991918862, 0.99292153, 0.9961145, 0.995720744, 0.991508961, 0.993294418, 0.991174281, 0.9935436, 0.99606293, 0.996122777, 0.991609037, 0.993652821, 0.991571665, 0.993419, 0.99623185, 0.996004641, 0.991619587, 0.993493736, 0.991534531, 0.9933761, 0.9959399, 0.995886385, 0.991326511, 0.993123472, 0.991989195, 0.9928682, 0.996093, 0.99565798, 0.991494775, 0.993327022, 0.991217017, 0.99340004, 0.9960031, 0.996089518, 0.991553843, 0.993713439, 0.991584778, 0.9932997, 0.99618334, 0.995998561, 0.991575181, 0.993539274, 0.991539896, 0.9933291, 0.9959228, 0.995922565, 0.991295695, 0.993120492, 0.991973519, 0.99296474, 0.9961185, 0.995705247, 0.991501033, 0.993334413, 0.991211772, 0.9935795, 0.9960454, 0.996116638, 0.991517425, 0.993679643, 0.991520345, 0.99343455, 0.99619776, 0.995998085, 0.991599917, 0.993495703, 0.991495252, 0.9934497, 0.9959078, 0.995912135, 0.991302848, 0.993080795, 0.99194628, 0.9930086, 0.9961022, 0.99568212, 0.991440654, 0.993302882, 0.991199791, 0.99354064, 0.99598426, 0.996103525, 0.991515636, 0.99368459, 0.991574109, 0.99345404, 0.9961371, 0.995987236, 0.991571069, 0.993516803, 0.991547406, 0.99345714, 0.99588794, 0.995902359, 0.991309106, 0.99311161, 0.991953552, 0.9929912, 0.99609613, 0.995673001, 0.991459846, 0.993342996, 0.991216063, 0.9934903, 0.9959882, 0.996084929, 0.99148494, 0.993710935, 0.991576731, 0.9933636, 0.99615717, 0.995960772, 0.991534412, 0.993519962, 0.991377413, 0.9933975, 0.99586284, 0.99587822, 0.991272986, 0.993133128, 0.991889417, 0.99293524, 0.9960472, 0.995661199, 0.991455793, 0.993355691, 0.991136909, 0.99349195, 0.9959417, 0.996076763, 0.99153614, 0.993710041, 0.991632998, 0.9933733, 0.99608684, 0.995945394, 0.99161303, 0.993531823, 0.991534054, 0.99340016, 0.9958151, 0.995854437, 0.991309643, 0.993108511, 0.991892815, 0.99291927, 0.9960137, 0.995663881, 0.991443574, 0.99333477, 0.991095006, 0.9934731, 0.99595565, 0.996077836, 0.991490662, 0.993691802, 0.991501927, 0.9933524, 0.9961073, 0.995973766, 0.991573095, 0.99353385, 0.991445899, 0.9933825, 0.9958276, 0.995884478, 0.991295695, 0.993095934, 0.991829216, 0.99290895, 0.99600744, 0.995670199, 0.991478741, 0.993334413, 0.991101563, 0.99348795, 0.99593234, 0.99608469, 0.991562068, 0.99370122, 0.99141711, 0.9934169, 0.9960996, 0.9959746, 0.991589248, 0.993519962, 0.991405368, 0.9933762, 0.9958407, 0.995875597, 0.991308391, 0.99311924, 0.99181211, 0.9928813, 0.99602, 0.995668292, 0.991496682, 0.993342519, 0.991039693, 0.99343336, 0.9959455, 0.996097803, 0.991571903, 0.993721187, 0.9914397, 0.9932763, 0.9961144, 0.995974481, 0.99162817, 0.993532777, 0.99139297, 0.99334806, 0.9958288, 0.995895863, 0.991333544, 0.993114889, 0.9918046, 0.9928827, 0.99602604, 0.995681763, 0.991506755, 0.993353486, 0.991072059, 0.99345464, 0.99596536, 0.996099234, 0.991536736, 0.993704975, 0.99146992, 0.9933528, 0.9961398, 0.995978713, 0.991606593, 0.993530571, 0.991419196, 0.9933709, 0.9958632, 0.995890379, 0.991340697, 0.993116975, 0.991832435, 0.99292797, 0.9960328, 0.99568224, 0.991522312, 0.993340433, 0.991068661, 0.993453, 0.99595934, 0.996113539, 0.991559505, 0.993703306, 0.99146992, 0.993367, 0.9961295, 0.995986164, 0.991601825, 0.993526876, 0.991430223, 0.99335986, 0.9958619, 0.99589467, 0.991336167, 0.993116379, 0.991840601, 0.9928727, 0.99602294, 0.995678425, 0.991517544, 0.993357241, 0.991114914, 0.9933912, 0.99592966, 0.996093452, 0.991588652, 0.993729353, 0.991486728, 0.99330926, 0.99612504, 0.995971739, 0.991613984, 0.993551612, 0.991413236, 0.9933169, 0.99584, 0.995889902, 0.99135673, 0.993129671, 0.991861284, 0.99285156, 0.9960371, 0.995671451, 0.991536975, 0.993352413, 0.991171896, 0.99340475, 0.99595153, 0.996091545, 0.991602719, 0.993714273, 0.991550446, 0.9932662, 0.99611247, 0.995965004, 0.991641045, 0.99352628, 0.991506755, 0.9932574, 0.99584025, 0.995863438, 0.991383731, 0.993115485, 0.991897941, 0.99277097, 0.9960215, 0.995651841, 0.991573453, 0.993345261, 0.99116981, 0.9932793, 0.9959281, 0.996069431, 0.991631329, 0.993718624, 0.991537213, 0.9930977, 0.9961087, 0.995946765, 0.991666019, 0.993525386, 0.991469681, 0.99308926, 0.9957972, 0.995873928, 0.991371036, 0.993107319, 0.991895378, 0.9926306, 0.995996, 0.99566108, 0.991535008, 0.993334532, 0.991135716, 0.9931512, 0.9959019, 0.996078789, 0.991592646, 0.993712723, 0.991512358, 0.9929997, 0.99606055, 0.995961905, 0.991641402, 0.99353677, 0.991441607, 0.99297684, 0.9957171, 0.995874763, 0.991387665, 0.99311614, 0.991877794, 0.9924898, 0.995915, 0.995655417, 0.99158752, 0.99333477, 0.991179049, 0.99312556, 0.9958364, 0.996070147, 0.991641879, 0.993723929, 0.991551518, 0.9931807, 0.9960085, 0.995943248, 0.991685629, 0.993541956, 0.991506517, 0.99324036, 0.9957296, 0.995853245, 0.991409242, 0.993123114, 0.991906285, 0.99276155, 0.995937, 0.99563092, 0.991591036, 0.993344307, 0.991165936, 0.99331313, 0.9958317, 0.996041298, 0.991605103, 0.993712127, 0.991531849, 0.99312276, 0.99600464, 0.995912254, 0.991660655, 0.993530989, 0.991474748, 0.99312204, 0.99571306, 0.995805979, 0.991352677, 0.993102551, 0.991918743, 0.9926486, 0.99592644, 0.995594561, 0.991546452, 0.993327022, 0.991187274, 0.9932006, 0.99587464, 0.996039867, 0.991615653, 0.99369508, 0.991559029, 0.99305445, 0.99605787, 0.995924711, 0.991648197, 0.99351573, 0.991482973, 0.9930775, 0.99577373, 0.995861888, 0.991379619, 0.993081152, 0.991856694, 0.9926197, 0.9959981, 0.995642185, 0.991569102, 0.993321955, 0.991174877, 0.99317944, 0.9959282, 0.996065438, 0.991638958, 0.99371767, 0.991585493, 0.9930871, 0.99608696, 0.995947838, 0.991685987, 0.993517101, 0.991512358, 0.99316776, 0.99578255, 0.995858014, 0.991375864, 0.993098795, 0.991902411, 0.9927328, 0.99597317, 0.995644391, 0.991573334, 0.99333477, 0.99122858, 0.9933571, 0.99592894, 0.996060431, 0.991656899, 0.993714154, 0.991625607, 0.9932569, 0.9960878, 0.995939553, 0.991680562, 0.9935202, 0.991510272, 0.9931352, 0.9957782, 0.995827615, 0.991416514, 0.993094444, 0.991918266, 0.9926621, 0.9960051, 0.995628715, 0.991601884, 0.993325233, 0.991208911, 0.99325716, 0.99596286, 0.996054053, 0.99166733, 0.993692815, 0.991580248, 0.99318093, 0.9961271, 0.995935559, 0.99166286, 0.993504643, 0.991502047, 0.9931908, 0.99583495, 0.995859563, 0.991423666, 0.993083, 0.991961062, 0.99279165, 0.9960162, 0.995650232, 0.991596162, 0.993305027, 0.991208911, 0.99335515, 0.99593073, 0.996063054, 0.991640449, 0.993689775, 0.991589367, 0.99324316, 0.9961108, 0.995940626, 0.991694629, 0.993510544, 0.991516471, 0.99324995, 0.99581176, 0.995845377, 0.991390765, 0.993083358, 0.99193418, 0.9927384, 0.9960181, 0.995632231, 0.991566062, 0.993302643, 0.991204023, 0.99333054, 0.99594384, 0.996060908, 0.991636992, 0.993669093, 0.991566062, 0.9932279, 0.99612594, 0.995933175, 0.991645277, 0.993485689, 0.991476834, 0.99324906, 0.9958851, 0.995871007, 0.991384506, 0.993060887, 0.991844833, 0.9929172, 0.9960609, 0.995661199, 0.991558194, 0.993291497, 0.991177201, 0.9934754, 0.99598664, 0.996083379, 0.991596758, 0.99366492, 0.991547048, 0.99332833, 0.9961597, 0.995966792, 0.991636634, 0.993503153, 0.991480112, 0.9933297, 0.9958515, 0.995876312, 0.991338134, 0.993095458, 0.991916478, 0.9927919, 0.9960408, 0.995669961, 0.991523504, 0.993321955, 0.991125643, 0.9933557, 0.9959817, 0.996092618, 0.991604626, 0.993700504, 0.991546094, 0.9932857, 0.9961521, 0.99598062, 0.991618216, 0.993524551, 0.991489291, 0.99329996, 0.9958877, 0.995884597, 0.991335094, 0.993090391, 0.991934419, 0.9927804, 0.9960828, 0.995666146, 0.991506279, 0.993306696, 0.991171658, 0.99335605, 0.9960173, 0.996086717, 0.99159956, 0.993672609, 0.991552472, 0.9932288, 0.99616665, 0.995965481, 0.991631091, 0.993489623, 0.991448641, 0.9932278, 0.9958941, 0.995866537, 0.991342127, 0.993059158, 0.991883218, 0.992826, 0.99607265, 0.995654941, 0.991522551, 0.993294299, 0.991165578, 0.99337345, 0.9959917, 0.99606365, 0.991614223, 0.993674457, 0.991566896, 0.9932533, 0.99615556, 0.995949864, 0.991653025, 0.993493736, 0.991492212, 0.9932983, 0.9958763, 0.995862365, 0.991362154, 0.993072689, 0.991892576, 0.9927711, 0.99605936, 0.995652199, 0.991530895, 0.99328512, 0.99114871, 0.9933482, 0.9959831, 0.996062696, 0.991605401, 0.993655503, 0.991551518, 0.9932237, 0.99615884, 0.995943964, 0.991634965, 0.993509829, 0.99146992, 0.9932521, 0.9958864, 0.995863557, 0.991332412, 0.993072808, 0.991870522, 0.9927539, 0.99606115, 0.995638371, 0.991510868, 0.993312776, 0.991110921, 0.9933484, 0.99600226, 0.996062934, 0.991586089, 0.993687749, 0.991480052, 0.993256, 0.996163, 0.995933771, 0.991595209, 0.993473709, 0.991368353, 0.99328446, 0.99587834, 0.995841563, 0.991299808, 0.993039191, 0.991806149, 0.9928532, 0.9960686, 0.99562645, 0.991471708, 0.993275762, 0.991028488, 0.9933882, 0.9959791, 0.996055007, 0.991553605, 0.993683279, 0.991445482, 0.9933142, 0.99615824, 0.995942175, 0.99158901, 0.993498802, 0.991353571, 0.99334323, 0.99587524, 0.99585408, 0.991346121, 0.993064702, 0.991823494, 0.99288356, 0.9960477, 0.995631635, 0.99149704, 0.993308663, 0.991100729, 0.99343145, 0.99599046, 0.996056557, 0.991557956, 0.993670464, 0.991500437, 0.9933162, 0.9961656, 0.995935321, 0.991617024, 0.993494451, 0.991410434, 0.99335515, 0.9958919, 0.99584204, 0.991339087, 0.993064702, 0.991847515, 0.99286383, 0.99607927, 0.995617688, 0.991518259, 0.993302882, 0.991076589, 0.9934011, 0.99599206, 0.996050715, 0.99159205, 0.993672848, 0.99140501, 0.99327385, 0.9961575, 0.995931685, 0.991618931, 0.993488193, 0.991321027, 0.99330056, 0.99587256, 0.995840251, 0.99134177, 0.993055284, 0.991798759, 0.9928409, 0.9960525, 0.995621741, 0.991514146, 0.99328196, 0.991083622, 0.9933883, 0.99596936, 0.996044099, 0.991586566, 0.993677437, 0.991477907, 0.9932619, 0.9961444, 0.995935082, 0.99160707, 0.993501842, 0.991398096, 0.9933106, 0.99586105, 0.995836973, 0.991334736, 0.993080795, 0.991840839, 0.9928376, 0.9960478, 0.995614886, 0.991509914, 0.993295014, 0.991059244, 0.9933744, 0.99597555, 0.996035933, 0.9915815, 0.993671894, 0.991442204, 0.99328434, 0.99615496, 0.995910287, 0.991594315, 0.993464649, 0.991363347, 0.9933082, 0.99586403, 0.995842874, 0.991321981, 0.99303174, 0.991780102, 0.99283195, 0.9960312, 0.995621383, 0.991486609, 0.993279636, 0.991058469, 0.9933668, 0.995937, 0.99604696, 0.991559744, 0.993656814, 0.991437852, 0.99325454, 0.996117, 0.995930612, 0.991647303, 0.993476152, 0.99134177, 0.9932614, 0.9958257, 0.995839059, 0.991376698, 0.993048787, 0.991766036, 0.9927966, 0.99600095, 0.995615482, 0.991508365, 0.993278325, 0.991031408, 0.9933221, 0.9959341, 0.996035695, 0.991591334, 0.993648112, 0.991435409, 0.9932116, 0.996123, 0.995923877, 0.991621017, 0.993446767, 0.991344571, 0.99320155, 0.99581593, 0.995831728, 0.991348565, 0.993004262, 0.991776824, 0.992713, 0.99600166, 0.995612502, 0.991494536, 0.993236363, 0.991018176, 0.9932749, 0.9959074, 0.996027589, 0.991597712, 0.993621171, 0.991425395, 0.9931693, 0.99609035, 0.995912254, 0.991635919, 0.993434668, 0.991335809, 0.9931993, 0.9958002, 0.995810688, 0.991348922, 0.992982149, 0.991779387, 0.9926973, 0.9959715, 0.995595396, 0.991535425, 0.993228555, 0.991013408, 0.9932673, 0.9958912, 0.996022105, 0.991596043, 0.993608236, 0.991403401, 0.993166, 0.9960794, 0.995905161, 0.991619051, 0.993427336, 0.991325736, 0.9931837, 0.99578106, 0.995822549, 0.991365671, 0.993002474, 0.991735578, 0.9927456, 0.9959704, 0.99560225, 0.991551161, 0.993236363, 0.990991592, 0.993287, 0.99589133, 0.996023417, 0.991633892, 0.993605018, 0.991388977, 0.9931559, 0.9960655, 0.99590385, 0.99166137, 0.993430674, 0.991353035, 0.9931618, 0.9958008, 0.995805144, 0.991412044, 0.993000746, 0.991818666, 0.9927213, 0.9959894, 0.995586991, 0.991594434, 0.993258119, 0.991058826, 0.9932762, 0.99591607, 0.996012688, 0.991645396, 0.99363929, 0.991414309, 0.9931425, 0.99609745, 0.995904207, 0.99168843, 0.993462741, 0.9913674, 0.99317014, 0.9958041, 0.995816171, 0.991375983, 0.993018448, 0.991804838, 0.99267477, 0.9959942, 0.995599508, 0.991547644, 0.993247867, 0.99105984, 0.9932481, 0.99591345, 0.996017992, 0.99161166, 0.993624806, 0.991429746, 0.99315417, 0.9961026, 0.995903254, 0.991635323, 0.993433118, 0.991354764, 0.993179679, 0.99582535, 0.995798409, 0.991354525, 0.992999673, 0.991770864, 0.9926858, 0.99600226, 0.995581686, 0.991518676, 0.993233383, 0.991001666, 0.9932288, 0.99591595, 0.99602592, 0.991597235, 0.993621409, 0.991423547, 0.99313325, 0.9960889, 0.995922446, 0.991640925, 0.993430912, 0.99134773, 0.9931258, 0.99578965, 0.995836258, 0.991355121, 0.992999673, 0.991785169, 0.99263036, 0.9959714, 0.995615005, 0.991533697, 0.993223667, 0.99102658, 0.99319214, 0.9958929, 0.996044576, 0.991628885, 0.993612707, 0.991381705, 0.9931116, 0.9960639, 0.995929658, 0.99165535, 0.993413568, 0.991304159, 0.99313885, 0.9957758, 0.995839536, 0.991376102, 0.992982388, 0.991791368, 0.9926472, 0.99596345, 0.99560684, 0.99156183, 0.993216455, 0.991017699, 0.9931988, 0.9958769, 0.996034443, 0.991634607, 0.993608356, 0.991427302, 0.9931077, 0.99605936, 0.995912731, 0.991669536, 0.993408799, 0.991354406, 0.9931259, 0.9957645, 0.995814741, 0.991385221, 0.992976725, 0.99178642, 0.9926258, 0.99595815, 0.995600462, 0.991568863, 0.993223846, 0.991045594, 0.9931884, 0.9958657, 0.996029794, 0.991582453, 0.99360621, 0.9914307, 0.9930821, 0.99605334, 0.99590838, 0.991673648, 0.993447602, 0.991382182, 0.99310255, 0.9957533, 0.995824397, 0.991374671, 0.992989421, 0.991814017, 0.9926116, 0.99594843, 0.995588899, 0.99156934, 0.993237138, 0.991046846, 0.9931605, 0.9958531, 0.996011019, 0.99162513, 0.993616223, 0.991432548, 0.99306715, 0.9960418, 0.995893836, 0.991649389, 0.993410766, 0.991354644, 0.99306303, 0.9957483, 0.995807886, 0.991361082, 0.992986381, 0.991788089, 0.9925902, 0.99593663, 0.995580137, 0.99154681, 0.993239164, 0.991061151, 0.9931284, 0.9958672, 0.996020377, 0.991620421, 0.993607759, 0.991388381, 0.99302423, 0.9960574, 0.995910525, 0.991687, 0.99341476, 0.991309345, 0.9929904, 0.9957542, 0.995830595, 0.991383016, 0.992977679, 0.991767645, 0.9925351, 0.99595505, 0.995616853, 0.99156028, 0.993178606, 0.990968168, 0.9930421, 0.9958602, 0.996036887, 0.9916237, 0.993566096, 0.99128294, 0.9928945, 0.9960316, 0.995927632, 0.991654515, 0.993379712, 0.99122566, 0.9929558, 0.9957255, 0.99584192, 0.991377294, 0.992975712, 0.991737425, 0.99247897, 0.99593496, 0.995620787, 0.99157685, 0.993203402, 0.991013944, 0.99301416, 0.9958598, 0.996041059, 0.99161303, 0.993584812, 0.991378903, 0.9929114, 0.9960408, 0.995926678, 0.991632998, 0.993398666, 0.991324544, 0.9929276, 0.9957377, 0.995837331, 0.991332948, 0.992975593, 0.991771877, 0.99242723, 0.995928228, 0.99563235, 0.991521657, 0.993205667, 0.99103272, 0.993012488, 0.995845139, 0.996053815, 0.991583884, 0.993582904, 0.991404772, 0.992928684, 0.996032536, 0.995934606, 0.991622806, 0.993404627, 0.991357088, 0.992949, 0.9957312, 0.995841563, 0.991330624, 0.992971361, 0.991800964, 0.99243015, 0.9959286, 0.995624542, 0.991526425, 0.993212461, 0.991029203, 0.9929904, 0.9958314, 0.996042371, 0.991590559, 0.993597269, 0.991371989, 0.99292576, 0.99602747, 0.995936751, 0.991612017, 0.993398547, 0.991299927, 0.99295664, 0.9957347, 0.995840371, 0.991316199, 0.992959619, 0.991746485, 0.9924788, 0.9959321, 0.995627165, 0.991508484, 0.993184865, 0.99101305, 0.993038, 0.99584794, 0.996041179, 0.991576493, 0.993562579, 0.991395056, 0.9929516, 0.9960328, 0.995925605, 0.99159795, 0.993381977, 0.991319478, 0.99300486, 0.99572676, 0.995829046, 0.991285861, 0.992947817, 0.991739094, 0.9924925, 0.9959133, 0.995626807, 0.991457522, 0.993186831, 0.990994036, 0.9930314, 0.9958293, 0.996045649, 0.991533339, 0.99357301, 0.991368592, 0.9929476, 0.99601597, 0.995921016, 0.991589129, 0.993396282, 0.991324425, 0.99298894, 0.9957138, 0.995833635, 0.991290689, 0.992966771, 0.991746366, 0.9924852, 0.9959108, 0.995617211, 0.99147886, 0.993212938, 0.991009533, 0.993022144, 0.995820522, 0.99606365, 0.991515398, 0.993583381, 0.991278768, 0.992833734, 0.996011853, 0.995995164, 0.99139905, 0.993303478, 0.990991116, 0.99279106, 0.99572855, 0.995918393, 0.991107523, 0.992846787, 0.991336167, 0.992538869, 0.995984614, 0.995713651, 0.99133426, 0.993079007, 0.990589499, 0.993071973, 0.995915115, 0.996138036, 0.991393805, 0.993471265, 0.990994513, 0.9929842, 0.99608034, 0.996022701, 0.991403043, 0.993254662, 0.990909219, 0.9929912, 0.9957899, 0.99594599, 0.991125107, 0.992833972, 0.99136132, 0.992564857, 0.995976031, 0.995720267, 0.9913432, 0.993080199, 0.990569293, 0.993150711, 0.99590385, 0.996146202, 0.99136132, 0.993480563, 0.990996778, 0.99307394, 0.9960836, 0.996020555, 0.991393805, 0.993266821, 0.99088639, 0.9931231, 0.9958041, 0.99595356, 0.991111159, 0.992828906, 0.991380334, 0.992588341, 0.996011615, 0.995720625, 0.991305709, 0.993086517, 0.990650117, 0.9931798, 0.9959149, 0.996138871, 0.99136132, 0.99349314, 0.991030812, 0.99308527, 0.99609673, 0.996027827, 0.99142462, 0.99330008, 0.990992308, 0.9930875, 0.995817, 0.995945513, 0.991121233, 0.992866516, 0.991448402, 0.9926681, 0.9960227, 0.995729268, 0.991335213, 0.993118048, 0.990675151, 0.9933537, 0.99596065, 0.996150911, 0.991431653, 0.993492663, 0.991154373, 0.993278682, 0.996141672, 0.996025562, 0.991460443, 0.993314922, 0.99103713, 0.99329114, 0.995847225, 0.995952487, 0.991163611, 0.992863119, 0.991442621, 0.992865205, 0.996064365, 0.995741785, 0.991414547, 0.993164957, 0.9908337, 0.993370891, 0.995955408, 0.996142864, 0.991431773, 0.993542671, 0.99116081, 0.99326575, 0.99612385, 0.996013939, 0.991471708, 0.993341863, 0.991096616, 0.993311584, 0.995846868, 0.995942652, 0.991240799, 0.992908478, 0.991559267, 0.992860258, 0.996047437, 0.9957183, 0.991443455, 0.99316895, 0.990846574, 0.993417919, 0.99596101, 0.99612999, 0.991493881, 0.993551373, 0.991219103, 0.993299603, 0.996124446, 0.996010303, 0.99153626, 0.993345022, 0.991120756, 0.993311226, 0.995833158, 0.995946229, 0.991247833, 0.992911398, 0.991537452, 0.9928691, 0.99602664, 0.99571991, 0.991440773, 0.993160486, 0.990827382, 0.9934295, 0.99595994, 0.996127844, 0.991486132, 0.993551612, 0.991258621, 0.99331987, 0.99615353, 0.995999157, 0.99151063, 0.993357122, 0.991154611, 0.99334866, 0.9958553, 0.995941937, 0.991192997, 0.992901325, 0.991573989, 0.992843807, 0.996041179, 0.995716155, 0.991405725, 0.993162155, 0.990883529, 0.9934057, 0.99597007, 0.996117949, 0.991462708, 0.993532538, 0.991243005, 0.99329996, 0.99612594, 0.995986402, 0.991493404, 0.993361712, 0.991150022, 0.993292809, 0.995820403, 0.995925248, 0.991172016, 0.992917418, 0.991619468, 0.992851675, 0.99604553, 0.995717824, 0.991410434, 0.99318105, 0.990914464, 0.993397593, 0.995951295, 0.996132731, 0.991466641, 0.993558645, 0.991301477, 0.99327147, 0.996125162, 0.996012926, 0.991479456, 0.993377566, 0.991171598, 0.99326855, 0.9958276, 0.99593389, 0.991212666, 0.992937028, 0.991588533, 0.99281037, 0.9960257, 0.995719016, 0.991433382, 0.99320507, 0.990832746, 0.993347704, 0.995945632, 0.996137083, 0.991468668, 0.993563116, 0.991206586, 0.993241847, 0.99612689, 0.996000946, 0.991501689, 0.993328452, 0.991089225, 0.993246198, 0.995830595, 0.995928943, 0.991214693, 0.99291116, 0.991554558, 0.992812693, 0.996034205, 0.995707393, 0.991430581, 0.993196964, 0.990840137, 0.9933749, 0.99595565, 0.996127486, 0.991487861, 0.993567586, 0.991215169, 0.99326926, 0.99613106, 0.995999157, 0.991520822, 0.993402064, 0.99115026, 0.99329257, 0.99584997, 0.995931447, 0.991249442, 0.992942214, 0.991603553, 0.992841482, 0.996040702, 0.995707035, 0.991432786, 0.993203163, 0.990870357, 0.993363976, 0.995939553, 0.996124804, 0.991466224, 0.993579626, 0.991250753, 0.993246913, 0.996105134, 0.995993018, 0.991513073, 0.993390799, 0.991162062, 0.993255377, 0.995815814, 0.995925248, 0.991197348, 0.992945492, 0.991581142, 0.992819, 0.9960121, 0.995710611, 0.991426945, 0.993203998, 0.990841091, 0.9933456, 0.99591655, 0.996138513, 0.991464555, 0.993577957, 0.99124831, 0.99323785, 0.99609214, 0.996009946, 0.991501093, 0.993384421, 0.991146147, 0.9932195, 0.9957995, 0.995939195, 0.991194308, 0.992946565, 0.991602719, 0.9927907, 0.99600613, 0.995723605, 0.991391301, 0.993206263, 0.990857661, 0.9933204, 0.9959175, 0.996148348, 0.991467118, 0.993581951, 0.991259277, 0.9932115, 0.99608624, 0.996012449, 0.991496921, 0.993381381, 0.991149664, 0.99322927, 0.99579585, 0.995930612, 0.991203904, 0.992953956, 0.991627455, 0.99281585, 0.99600756, 0.995721698, 0.991407275, 0.993205309, 0.99088335, 0.9933369, 0.995912, 0.996148765, 0.991446257, 0.993582189, 0.991256475, 0.9932365, 0.9960738, 0.996013165, 0.991459608, 0.993381143, 0.991141915, 0.99322987, 0.99578184, 0.995940983, 0.991162062, 0.992938876, 0.991604626, 0.9928011, 0.9959895, 0.995729268, 0.991386175, 0.993193328, 0.990864217, 0.9933444, 0.9959078, 0.996144533, 0.991417229, 0.993573487, 0.991275132, 0.99324423, 0.9960854, 0.996025562, 0.991448164, 0.993379831, 0.991171777, 0.99326336, 0.99579275, 0.995947719, 0.991176963, 0.992931962, 0.991660774, 0.9928457, 0.9960018, 0.99573338, 0.991362512, 0.993205309, 0.990889907, 0.9933512, 0.9959054, 0.996148884, 0.991416276, 0.993564546, 0.991262913, 0.9932429, 0.9960687, 0.996016085, 0.991470277, 0.993381143, 0.991156936, 0.9932463, 0.99577653, 0.995953083, 0.991159856, 0.992936671, 0.991615295, 0.99281985, 0.9959864, 0.995741189, 0.99136287, 0.993198574, 0.990869999, 0.9933577, 0.9959, 0.996151507, 0.991414845, 0.993570685, 0.99127233, 0.99324775, 0.99606895, 0.99602282, 0.99142158, 0.993383229, 0.991146982, 0.9932581, 0.99577844, 0.995947123, 0.991138458, 0.992945731, 0.991616428, 0.9927906, 0.99597555, 0.99574548, 0.991332412, 0.993177652, 0.990872324, 0.9933116, 0.9958793, 0.996147871, 0.991353929, 0.99355185, 0.99124831, 0.9931932, 0.9960348, 0.996019781, 0.991380215, 0.993368626, 0.991096258, 0.99319106, 0.9957536, 0.995957077, 0.991093338, 0.992899418, 0.991555631, 0.99274045, 0.99595433, 0.995743811, 0.991299808, 0.993152142, 0.990827858, 0.9932896, 0.99587375, 0.996156931, 0.991329789, 0.993537366, 0.991204023, 0.99315876, 0.9960524, 0.996023536, 0.991375625, 0.993319988, 0.991098166, 0.99315274, 0.9957633, 0.995952249, 0.991052151, 0.992873073, 0.991564155, 0.9927483, 0.99596274, 0.995747566, 0.99126482, 0.993143439, 0.990853488, 0.9933003, 0.9958811, 0.996155798, 0.991322339, 0.993508756, 0.991230488, 0.9931659, 0.9960472, 0.996027827, 0.991300166, 0.993304193, 0.991133749, 0.99317765, 0.9957562, 0.99595046, 0.991008341, 0.99286747, 0.99159807, 0.9927511, 0.9959726, 0.995746374, 0.991240799, 0.993129194, 0.990861297, 0.9932667, 0.99587244, 0.996160269, 0.991267025, 0.993509352, 0.991232693, 0.99316096, 0.9960424, 0.996032298, 0.991333067, 0.993311465, 0.991128683, 0.99316907, 0.99575573, 0.995958745, 0.991017938, 0.992853105, 0.991576493, 0.99271494, 0.9959482, 0.995747805, 0.991191268, 0.993117213, 0.990833461, 0.9932456, 0.99587125, 0.996157527, 0.991236091, 0.993494749, 0.991210699, 0.9931311, 0.99604744, 0.996035397, 0.991233289, 0.993307471, 0.991094768, 0.99313736, 0.99575067, 0.995957673, 0.990919232, 0.992871225, 0.99154073, 0.9926938, 0.99595624, 0.995742738, 0.991176605, 0.993148267, 0.990830183, 0.99323845, 0.99587405, 0.996157169, 0.991217732, 0.993533134, 0.991180003, 0.9931202, 0.9960466, 0.996025801, 0.991229534, 0.993346751, 0.991088688, 0.99313253, 0.9957414, 0.995948792, 0.990933418, 0.992868245, 0.991513073, 0.9926716, 0.9959449, 0.99573034, 0.99110353, 0.993131697, 0.990803301, 0.9932017, 0.9958662, 0.996145487, 0.991189361, 0.993523598, 0.991189599, 0.99309593, 0.99603194, 0.996013701, 0.991232932, 0.99331069, 0.991088927, 0.9931143, 0.99573284, 0.995943844, 0.99093926, 0.992865324, 0.991540253, 0.99267006, 0.9959351, 0.995732367, 0.991120398, 0.993119836, 0.990815461, 0.9932051, 0.99585056, 0.996141553, 0.991193354, 0.993489385, 0.991194546, 0.99309945, 0.99602485, 0.996015728, 0.99123621, 0.993323267, 0.991087854, 0.99311626, 0.9957296, 0.995950937, 0.990940094, 0.992867112, 0.991557598, 0.9926963, 0.99595517, 0.995731652, 0.9911623, 0.993149102, 0.990832388, 0.9932341, 0.99585766, 0.996141315, 0.991255879, 0.993525267, 0.991226137, 0.99311334, 0.9960303, 0.996011972, 0.991284847, 0.993316174, 0.99113971, 0.99313337, 0.9957366, 0.995942652, 0.991001308, 0.992877305, 0.991584897, 0.99268895, 0.9959332, 0.99573034, 0.991231203, 0.993148744, 0.99087137, 0.9932268, 0.99585384, 0.996147394, 0.991322219, 0.993528545, 0.991235375, 0.9931156, 0.99601716, 0.996012211, 0.991331339, 0.993335366, 0.991135955, 0.9931386, 0.99573106, 0.995931983, 0.991042674, 0.992889643, 0.991588175, 0.9926997, 0.9959287, 0.995723844, 0.99117589, 0.993136764, 0.990851164, 0.9932233, 0.99583495, 0.996136844, 0.991235375, 0.993529379, 0.991245568, 0.9931218, 0.9960083, 0.995999634, 0.991244674, 0.993304074, 0.991154492, 0.9930894, 0.9957122, 0.995917618, 0.990902781, 0.992855251, 0.991631091, 0.99266845, 0.9959282, 0.995694518, 0.99111557, 0.993132293, 0.990939975, 0.99322116, 0.99584097, 0.996117473, 0.991153538, 0.993519723, 0.991264105, 0.993141, 0.9960083, 0.995999396, 0.991217852, 0.99332726, 0.991162419, 0.99314016, 0.9957015, 0.995925367, 0.99093014, 0.992883563, 0.991653264, 0.9926923, 0.9959262, 0.995696545, 0.991129756, 0.993153811, 0.990956843, 0.9932539, 0.9958423, 0.996110559, 0.99119699, 0.993531466, 0.991354883, 0.99317, 0.99602944, 0.995983243, 0.991230607, 0.993303359, 0.99125576, 0.9932033, 0.99576306, 0.995895863, 0.990970969, 0.992874861, 0.991683364, 0.9927705, 0.9959586, 0.995676696, 0.991168082, 0.993118882, 0.990927458, 0.99331325, 0.995869, 0.996098399, 0.991190791, 0.993494749, 0.991296172, 0.993182, 0.9960214, 0.995969474, 0.991203189, 0.993292689, 0.991213739, 0.9932035, 0.9957289, 0.995888174, 0.990928411, 0.99284935, 0.991685271, 0.9927656, 0.99595946, 0.995663345, 0.991163254, 0.993151188, 0.990942538, 0.9932955, 0.99588084, 0.996098042, 0.991217613, 0.993514776, 0.991279542, 0.99316263, 0.99602234, 0.995964885, 0.991210461, 0.993281722, 0.991219342, 0.99321055, 0.99575907, 0.995881319, 0.990961492, 0.992831051, 0.991645515, 0.99277383, 0.9959608, 0.995656371, 0.991190195, 0.99312228, 0.990899026, 0.9932955, 0.99586886, 0.996083975, 0.991241753, 0.993497252, 0.991311789, 0.9931895, 0.9960497, 0.995952845, 0.991276145, 0.993289351, 0.991224408, 0.99320155, 0.99575454, 0.995876908, 0.990980923, 0.992830217, 0.991665423, 0.9927851, 0.9959578, 0.995652914, 0.991193712, 0.99312216, 0.990942657, 0.9933211, 0.99586993, 0.996084809, 0.991235077, 0.993512332, 0.991310239, 0.9931978, 0.9960557, 0.995946765, 0.991246998, 0.99330914, 0.991222978, 0.99320424, 0.9957548, 0.995865583, 0.990971208, 0.992847919, 0.991664648, 0.9927656, 0.9959598, 0.995638371, 0.991199553, 0.993150473, 0.990933061, 0.9933082, 0.9958812, 0.996072531, 0.991256952, 0.993527114, 0.991304994, 0.9931987, 0.9960557, 0.995949864, 0.991265714, 0.993317962, 0.991232216, 0.9932116, 0.99575824, 0.995874166, 0.990982473, 0.992861092, 0.991663218, 0.99278545, 0.99597555, 0.995640278, 0.991189003, 0.993140638, 0.990938008, 0.99330974, 0.99588186, 0.996079028, 0.991266549, 0.993515372, 0.991302609, 0.993197799, 0.996055245, 0.995939672, 0.991280973, 0.993308306, 0.991217852, 0.9931958, 0.99575573, 0.995871484, 0.990993798, 0.992855787, 0.991681874, 0.9927608, 0.9959651, 0.995643258, 0.99119556, 0.993137658, 0.990955055, 0.99329406, 0.9958841, 0.996081233, 0.991268218, 0.993525147, 0.991318941, 0.99317825, 0.996055, 0.995937467, 0.991282463, 0.993317366, 0.991235971, 0.99321234, 0.99576116, 0.995866776, 0.990977466, 0.992830694, 0.991678596, 0.99274254, 0.99596477, 0.995633066, 0.991133153, 0.993112266, 0.990956128, 0.99330115, 0.9958883, 0.996067166, 0.991223097, 0.993518531, 0.991335809, 0.9931821, 0.996075, 0.995934367, 0.991223097, 0.993295372, 0.991198838, 0.99319965, 0.9957793, 0.995864868, 0.990951896, 0.992828906, 0.991679192, 0.99275416, 0.9959858, 0.995640159, 0.991161168, 0.993097126, 0.990923703, 0.9932627, 0.99588907, 0.99607265, 0.99119848, 0.993455946, 0.991278529, 0.99314284, 0.99605346, 0.995933175, 0.991202235, 0.99324739, 0.991178036, 0.9931278, 0.99575585, 0.995858133, 0.990911067, 0.992786705, 0.991645038, 0.9926999, 0.99597305, 0.995633543, 0.991116285, 0.993071377, 0.990914226, 0.9932374, 0.9958893, 0.9960621, 0.991181195, 0.993454158, 0.991269708, 0.9931416, 0.99606365, 0.995924592, 0.991199195, 0.993251264, 0.991206467, 0.9931409, 0.99576116, 0.995845139, 0.990896106, 0.99279058, 0.991633654, 0.9926681, 0.995971, 0.995616436, 0.991083384, 0.993075132, 0.990898788, 0.9931832, 0.9958745, 0.996050596, 0.991085052, 0.993436396, 0.991257668, 0.9930502, 0.99604446, 0.995918751, 0.991104722, 0.993207753, 0.99114579, 0.9930387, 0.995749, 0.995846272, 0.990815103, 0.99274832, 0.991602361, 0.99257964, 0.99594325, 0.995603144, 0.990996301, 0.993052125, 0.990866601, 0.9931235, 0.9958591, 0.996046603, 0.991042197, 0.99343276, 0.991248667, 0.99302375, 0.9960342, 0.995917141, 0.991072357, 0.993233502, 0.991156697, 0.9930241, 0.99573106, 0.995835066, 0.990785718, 0.992748201, 0.991580486, 0.992572, 0.99594134, 0.995602369, 0.990985394, 0.993052244, 0.990895033, 0.99318576, 0.9958599, 0.996053338, 0.991070151, 0.993468523, 0.99131459, 0.993131, 0.99606127, 0.995921969, 0.991113603, 0.993260086, 0.99121058, 0.9931485, 0.99576426, 0.995839298, 0.990833104, 0.992822826, 0.991667688, 0.9926944, 0.9959775, 0.995617926, 0.991075218, 0.993104279, 0.990929663, 0.99323446, 0.99588674, 0.996051788, 0.991129875, 0.993491232, 0.991329789, 0.993123114, 0.996065855, 0.995914876, 0.991164327, 0.993280649, 0.991208673, 0.9931411, 0.9957554, 0.995837808, 0.990836978, 0.992835343, 0.991670609, 0.9926714, 0.99597496, 0.995612025, 0.9910267, 0.99312216, 0.990954638, 0.9932427, 0.99588674, 0.996054888, 0.991123199, 0.993517041, 0.991313517, 0.99313545, 0.996061, 0.995914638, 0.991134703, 0.993296444, 0.991216421, 0.9931465, 0.9957569, 0.995847344, 0.990842581, 0.992862165, 0.991678715, 0.99270415, 0.9959638, 0.995613694, 0.991041005, 0.99313426, 0.990950525, 0.9932575, 0.9958877, 0.996053576, 0.991126478, 0.993515849, 0.991318226, 0.9931263, 0.99605405, 0.995915115, 0.991135061, 0.993325472, 0.991217494, 0.9931431, 0.9957605, 0.995845497, 0.990827978, 0.992895424, 0.99166286, 0.99272084, 0.995962, 0.995610476, 0.991052032, 0.993151188, 0.990937531, 0.9932375, 0.9958834, 0.9960621, 0.991129518, 0.993533254, 0.991325498, 0.993117, 0.99606377, 0.995926559, 0.991164446, 0.99333322, 0.99122858, 0.99313825, 0.9957711, 0.995845914, 0.990875363, 0.992895663, 0.991707444, 0.99271894, 0.9959835, 0.99560982, 0.991087615, 0.993176043, 0.990977228, 0.99324775, 0.99589807, 0.996052146, 0.991155088, 0.993556798, 0.991346359, 0.9931512, 0.9960739, 0.995919347, 0.991189957, 0.993344307, 0.991265714, 0.9931526, 0.9957676, 0.995842278, 0.990886509, 0.992905974, 0.991711855, 0.99272, 0.9959791, 0.995604813, 0.991094291, 0.993182003, 0.990986824, 0.9932534, 0.99588674, 0.996055961, 0.991152227, 0.993569493, 0.991358995, 0.9931545, 0.99607277, 0.995916426, 0.991179168, 0.993359923, 0.99126178, 0.9931566, 0.9957822, 0.995841086, 0.990902662, 0.992915154, 0.991709888, 0.9927171, 0.9959876, 0.995614052, 0.991097569, 0.99316746, 0.990992546, 0.99326116, 0.9959026, 0.996053219, 0.99117589, 0.993545473, 0.991366923, 0.9931525, 0.996073, 0.995913804, 0.991208136, 0.993352532, 0.991265595, 0.9931564, 0.9957747, 0.995837331, 0.990910113, 0.992891312, 0.991720915, 0.992746413, 0.995992422, 0.995605886, 0.991133153, 0.993175805, 0.991019964, 0.993288696, 0.995912015, 0.996061265, 0.991196036, 0.993544638, 0.991403162, 0.99317706, 0.9960842, 0.995921135, 0.991225541, 0.993335247, 0.991303563, 0.993172944, 0.995773733, 0.995846987, 0.990933061, 0.992878973, 0.991736233, 0.992734313, 0.995981693, 0.995613456, 0.991156459, 0.993163228, 0.991021454, 0.993277967, 0.995903969, 0.996049941, 0.9911924, 0.993559837, 0.991410911, 0.993151546, 0.99607724, 0.995922089, 0.991252065, 0.993352175, 0.991289735, 0.993166864, 0.995776772, 0.995840013, 0.990943372, 0.992912591, 0.991730273, 0.992719889, 0.99598217, 0.995608628, 0.99112159, 0.993173063, 0.991015613, 0.99324882, 0.995900095, 0.996057272, 0.991181552, 0.993557274, 0.991379738, 0.993151188, 0.99608314, 0.995930135, 0.991202354, 0.993342221, 0.991297364, 0.993151903, 0.995784342, 0.99585104, 0.99090308, 0.99291271, 0.991733789, 0.9927027, 0.99600345, 0.995619953, 0.991119564, 0.993177891, 0.991005778, 0.9932456, 0.99592537, 0.996056795, 0.991166651, 0.993551373, 0.991390169, 0.9931119, 0.9960926, 0.995924234, 0.991156459, 0.993350208, 0.991291523, 0.99313027, 0.99579155, 0.995847106, 0.990845025, 0.992905557, 0.991711974, 0.9926738, 0.9959942, 0.995609462, 0.991040409, 0.993156374, 0.9909814, 0.99320894, 0.99590814, 0.996046722, 0.991106451, 0.993553162, 0.991368353, 0.993079245, 0.996079028, 0.995924115, 0.991151869, 0.99334538, 0.991275907, 0.993107021, 0.995783269, 0.995845258, 0.990882874, 0.992915034, 0.991711736, 0.9926738, 0.9959955, 0.995616317, 0.991081178, 0.9931772, 0.9909943, 0.9932266, 0.9959119, 0.996054053, 0.991144776, 0.99354905, 0.9913807, 0.99313, 0.9960738, 0.995917141, 0.991173208, 0.993331015, 0.991278648, 0.9931271, 0.995777, 0.995843947, 0.990886033, 0.992891073, 0.991705894, 0.9926888, 0.9959875, 0.995608866, 0.99111104, 0.993158281, 0.990993261, 0.9932562, 0.99590296, 0.996050358, 0.991185069, 0.993548691, 0.991382301, 0.99314827, 0.99607736, 0.995914996, 0.991210461, 0.993343472, 0.991281331, 0.99317145, 0.99577546, 0.995842874, 0.990927219, 0.992908239, 0.991736114, 0.9927269, 0.9959871, 0.995608866, 0.991142988, 0.9931671, 0.99101305, 0.99327725, 0.99590826, 0.996054411, 0.991201103, 0.9935562, 0.99141276, 0.9931885, 0.99607927, 0.995921731, 0.991237879, 0.9933316, 0.9913128, 0.99319917, 0.9957854, 0.995844305, 0.990951002, 0.992894828, 0.991747141, 0.99275404, 0.9959983, 0.995608151, 0.991157413, 0.99315685, 0.991028, 0.9933142, 0.995915, 0.996059835, 0.991222858, 0.9935451, 0.99141127, 0.9932069, 0.9960818, 0.995917022, 0.991259754, 0.9933409, 0.99129224, 0.9931919, 0.9957865, 0.995850921, 0.990987182, 0.99290025, 0.9917476, 0.9927521, 0.9959948, 0.995611787, 0.991178572, 0.99317, 0.9910278, 0.99330056, 0.9959049, 0.9960531, 0.991201878, 0.9935643, 0.99141943, 0.993191779, 0.996084332, 0.995923758, 0.991238356, 0.9933496, 0.99130404, 0.993198216, 0.995784342, 0.995849252, 0.99096477, 0.992906809, 0.991734505, 0.992770016, 0.995990753, 0.995612383, 0.991179049, 0.99316376, 0.9910137, 0.993315518, 0.995895028, 0.996051669, 0.991257906, 0.99355596, 0.9913875, 0.9932302, 0.99607605, 0.995923162, 0.991289139, 0.99334186, 0.991299, 0.993224561, 0.995769441, 0.995844662, 0.991007626, 0.992918909, 0.991731584, 0.992788, 0.99598205, 0.995605409, 0.991218209, 0.9931739, 0.9910134, 0.99333704, 0.9959019, 0.996057034, 0.991292775, 0.9935585, 0.99140084, 0.9932457, 0.99607736, 0.995930016, 0.991330266, 0.9933509, 0.9912963, 0.9932594, 0.99577063, 0.995850325, 0.991036773, 0.9929254, 0.9917317, 0.99282634, 0.9959858, 0.995614886, 0.991250396, 0.9931837, 0.9910293, 0.99339134, 0.99589676, 0.996060431, 0.991315544, 0.9935715, 0.99142814, 0.9932904, 0.99607974, 0.995923877, 0.991340697, 0.99335915, 0.9913304, 0.99329185, 0.9957794, 0.99585247, 0.991036654, 0.9929154, 0.9917419, 0.9928596, 0.99598557, 0.995621026, 0.991225243, 0.9931791, 0.99102557, 0.99340194, 0.99589586, 0.996071219, 0.991281092, 0.9935719, 0.99141467, 0.99329853, 0.9960807, 0.995931983, 0.991312027, 0.99334514, 0.9912983, 0.993290424, 0.995778322, 0.99585551, 0.991027415, 0.9929113, 0.9917196, 0.9928691, 0.9959829, 0.995616853, 0.99122262, 0.99317706, 0.9910087, 0.9933971, 0.99590373, 0.996065438, 0.991290569, 0.9935648, 0.99140936, 0.99329126, 0.9960806, 0.995924115, 0.991304874, 0.993341, 0.99130243, 0.9932944, 0.99577135, 0.995839059, 0.991027892, 0.99288553, 0.99172115, 0.9928538, 0.9959812, 0.995608866, 0.99123472, 0.9931657, 0.9909997, 0.993383, 0.99589515, 0.996061385, 0.991293728, 0.99356395, 0.99139965, 0.9932763, 0.9960681, 0.995915473, 0.991309404, 0.9933348, 0.99130976, 0.99327844, 0.9957658, 0.995846987, 0.99104017, 0.992902, 0.99173623, 0.99285007, 0.9959728, 0.99561131, 0.991231322, 0.99314535, 0.99102706, 0.9933774, 0.99588245, 0.99605453, 0.991286218, 0.9935393, 0.99138415, 0.9932916, 0.99607205, 0.995921493, 0.991298974, 0.9933201, 0.99127877, 0.9932847, 0.99576724, 0.995844305, 0.991024375, 0.992882, 0.9917169, 0.9928659, 0.99598014, 0.99561584, 0.991233766, 0.9931538, 0.9910178, 0.9934116, 0.9958996, 0.996069193, 0.991306603, 0.993555, 0.9914096, 0.99332714, 0.99608254, 0.995941937, 0.991347849, 0.9933244, 0.9912847, 0.99331397, 0.995786, 0.995875359, 0.991070151, 0.99288756, 0.99172336, 0.9928739, 0.99599373, 0.995637894, 0.991258919, 0.9931531, 0.99100363, 0.9934121, 0.9959065, 0.996079981, 0.991314232, 0.99354076, 0.9913846, 0.99333644, 0.9960907, 0.995950699, 0.991323233, 0.9932955, 0.99127877, 0.9933416, 0.9957919, 0.995891213, 0.991000473, 0.99285287, 0.9917184, 0.9929242, 0.9960006, 0.99565351, 0.991164088, 0.9931045, 0.9909928, 0.99344254, 0.99591094, 0.996079147, 0.991256475, 0.99351186, 0.9913741, 0.9933276, 0.9960908, 0.995943606, 0.991311789, 0.9932984, 0.9912783, 0.9933264, 0.99579453, 0.995868266, 0.991032362, 0.9928699, 0.9917241, 0.99289507, 0.99600565, 0.995625734, 0.991220534, 0.9931324, 0.9910211, 0.9934226, 0.99592763, 0.996078432, 0.991283536, 0.9935209, 0.99142134, 0.9933321, 0.99610704, 0.995941222, 0.991309762, 0.9933182, 0.99131715, 0.99331677, 0.995812, 0.995871365, 0.991033256, 0.992859, 0.9917384, 0.99288017, 0.99601907, 0.995632589, 0.991220415, 0.9931109, 0.9910306, 0.9934237, 0.9959261, 0.996079266, 0.991273582, 0.9935038, 0.9914137, 0.9933228, 0.9961067, 0.995940149, 0.991298199, 0.99328655, 0.99130356, 0.99330735, 0.99580383, 0.995867789, 0.991003633, 0.9928428, 0.9917419, 0.99286836, 0.99601066, 0.995633662, 0.991215229, 0.99309856, 0.9910291, 0.9934128, 0.9959234, 0.996076643, 0.991264224, 0.99350476, 0.99141794, 0.99332386, 0.9961068, 0.995944321, 0.991288006, 0.9932855, 0.99132675, 0.9933286, 0.99580127, 0.995858967, 0.99102968, 0.99284124, 0.9917576, 0.99289095, 0.9960091, 0.995620549, 0.99120903, 0.99309844, 0.9910417, 0.993420303, 0.995918632, 0.996072412, 0.991297364, 0.99349946, 0.9914294, 0.993332565, 0.996100545, 0.995935082, 0.991315186, 0.9932619, 0.99132407, 0.9933201, 0.9958009, 0.995854795, 0.991009772, 0.99281776, 0.9917589, 0.99288416, 0.9960084, 0.995611548, 0.991177082, 0.9930536, 0.99103916, 0.99341416, 0.9959227, 0.996066809, 0.991234958, 0.9934569, 0.9914108, 0.99331737, 0.99609673, 0.995929062, 0.991268992, 0.99322563, 0.99131644, 0.9933159, 0.9957966, 0.995847344, 0.990968406, 0.992794931, 0.991755843, 0.992874, 0.9960065, 0.995612741, 0.991177559, 0.993041873, 0.991036355, 0.9934024, 0.99592316, 0.996063292, 0.991245389, 0.99347216, 0.991417, 0.99330693, 0.9961036, 0.995925128, 0.991256595, 0.9932272, 0.9913032, 0.99329257, 0.99580586, 0.995846629, 0.990981877, 0.9927955, 0.99173975, 0.9928678, 0.9960097, 0.995604098, 0.991171777, 0.9930414, 0.99102604, 0.9934022, 0.9959222, 0.996064365, 0.991262257, 0.993471265, 0.99141407, 0.99331045, 0.99610955, 0.995926321, 0.991292655, 0.993234217, 0.991299093, 0.9933129, 0.9958098, 0.995846391, 0.991012216, 0.99279624, 0.99173194, 0.99286616, 0.99601346, 0.995609105, 0.991204262, 0.9930548, 0.99101454, 0.9934062, 0.995925, 0.996066689, 0.991252065, 0.9934539, 0.9913904, 0.99331456, 0.9961113, 0.995922804, 0.991281688, 0.9932274, 0.9912875, 0.99329764, 0.9958021, 0.995840013, 0.990982592, 0.99278545, 0.99172056, 0.9928745, 0.9960109, 0.995598078, 0.991178811, 0.993045032, 0.991019607, 0.9933977, 0.9959216, 0.996060193, 0.991238475, 0.993456423, 0.991400838, 0.9933037, 0.9961048, 0.995919228, 0.991264343, 0.99321645, 0.99130756, 0.99330455, 0.99580175, 0.995846152, 0.990978718, 0.9927684, 0.99173963, 0.99287355, 0.99601334, 0.995613456, 0.991159737, 0.993031383, 0.991016686, 0.99340326, 0.9959208, 0.996056437, 0.991248667, 0.99344736, 0.9913981, 0.993299, 0.99610585, 0.995927036, 0.9912799, 0.99321425, 0.99128157, 0.99330395, 0.99580234, 0.995853007, 0.990997195, 0.992778361, 0.99171561, 0.99286604, 0.9960144, 0.99560827, 0.991197705, 0.9930455, 0.99101585, 0.99340326, 0.99592197, 0.996062934, 0.991244316, 0.9934614, 0.9913943, 0.993327, 0.99611425, 0.995931685, 0.991265714, 0.9932447, 0.99129444, 0.99331856, 0.9958028, 0.995855987, 0.99099946, 0.9928068, 0.99173945, 0.9928757, 0.9960155, 0.995620906, 0.991224885, 0.99304926, 0.9910128, 0.9933936, 0.99592376, 0.996061862, 0.991273463, 0.993454993, 0.991395414, 0.99330175, 0.9961061, 0.995926321, 0.991335213, 0.99323964, 0.991288, 0.99330574, 0.99580336, 0.995853007, 0.991035879, 0.9927961, 0.9917146, 0.99286616, 0.9960155, 0.995608985, 0.991206944, 0.99303085, 0.9909929, 0.99339384, 0.9959234, 0.996068239, 0.991288602, 0.99344337, 0.99137646, 0.9932927, 0.99610305, 0.995935678, 0.991303802, 0.993217289, 0.991263151, 0.9932902, 0.9958022, 0.995853007, 0.991010904, 0.99277496, 0.991715, 0.9928523, 0.9960143, 0.995624542, 0.991225541, 0.9930354, 0.9909964, 0.99339193, 0.9959214, 0.996071458, 0.991281688, 0.99344796, 0.99139905, 0.9933176, 0.99610907, 0.995940745, 0.991300046, 0.99321294, 0.99129516, 0.99331516, 0.99580956, 0.995853126, 0.991009772, 0.9927671, 0.99173594, 0.99287534, 0.99601465, 0.995621145, 0.991185367, 0.9930252, 0.9910155, 0.99339134, 0.9959286, 0.996066213, 0.991252482, 0.99343336, 0.99139506, 0.99331206, 0.99611497, 0.995939553, 0.991273463, 0.99320483, 0.99128634, 0.99331, 0.99580705, 0.995859087, 0.99099046, 0.99276346, 0.991719127, 0.9928819, 0.9960186, 0.995628834, 0.991199911, 0.99303037, 0.9910074, 0.9934215, 0.9959341, 0.996081591, 0.991238117, 0.9934447, 0.9913926, 0.9933268, 0.99611616, 0.995953679, 0.991265178, 0.99321514, 0.9912949, 0.9933048, 0.9958234, 0.995875955, 0.990977466, 0.99277145, 0.991747, 0.99287754, 0.9960312, 0.995640874, 0.99117589, 0.99304354, 0.9910376, 0.9934163, 0.9959382, 0.996088147, 0.991245806, 0.99344957, 0.9914057, 0.9933391, 0.9961218, 0.995953321, 0.991256118, 0.9932259, 0.99130476, 0.9933245, 0.995824, 0.995873272, 0.990987599, 0.99279416, 0.99175066, 0.992902, 0.99603856, 0.995644629, 0.99116689, 0.9930549, 0.9910415, 0.99342734, 0.99594396, 0.996087193, 0.991251349, 0.9934462, 0.99142766, 0.99334383, 0.99612963, 0.995952725, 0.99129492, 0.9932407, 0.99131984, 0.99332607, 0.9958312, 0.99588424, 0.990994394, 0.992786467, 0.991753638, 0.99290574, 0.9960425, 0.995653391, 0.991193831, 0.993058085, 0.991029859, 0.9934296, 0.9959392, 0.996091902, 0.991272211, 0.99345994, 0.9914113, 0.99333781, 0.99612999, 0.995962858, 0.991280854, 0.993220329, 0.991295397, 0.993326783, 0.995825708, 0.995884478, 0.990979433, 0.992780507, 0.99173063, 0.992895067, 0.99603337, 0.995644033, 0.991177559, 0.993035853, 0.991027057, 0.993419588, 0.99593854, 0.99608916, 0.991247475, 0.993443489, 0.991384506, 0.99333006, 0.99612737, 0.99595803, 0.991272867, 0.99322164, 0.9913015, 0.99330914, 0.9958258, 0.99587667, 0.990973234, 0.99279034, 0.99171984, 0.99289143, 0.9960298, 0.995641351, 0.991179407, 0.99301684, 0.9909924, 0.9934129, 0.9959399, 0.996088803, 0.991243124, 0.99344385, 0.99137396, 0.993323, 0.99611884, 0.995955169, 0.99126178, 0.9932126, 0.9912839, 0.9933118, 0.9958244, 0.995879412, 0.990994871, 0.99279565, 0.9917326, 0.9928982, 0.99602807, 0.995640397, 0.991192281, 0.99305, 0.9910144, 0.9934191, 0.9959339, 0.996091902, 0.991250634, 0.9934598, 0.99140036, 0.99331605, 0.9961185, 0.995957553, 0.991280615, 0.99323565, 0.9913095, 0.99330634, 0.9958178, 0.995878577, 0.991005182, 0.99281305, 0.9917434, 0.9928576, 0.99603605, 0.995635808, 0.991193712, 0.9930583, 0.9910259, 0.9934134, 0.99594, 0.996088445, 0.991279304, 0.99345875, 0.99141204, 0.9933084, 0.99612206, 0.995956957, 0.991299689, 0.9932439, 0.9912991, 0.9932914, 0.9958134, 0.995877147, 0.99102062, 0.9928028, 0.9917339, 0.9928785, 0.99602485, 0.995647728, 0.991206944, 0.9930426, 0.99099874, 0.9934151, 0.99593914, 0.996095359, 0.991283536, 0.9934563, 0.9913919, 0.9933149, 0.99613446, 0.995964408, 0.991315067, 0.9932191, 0.99129605, 0.9933159, 0.99582726, 0.995880008, 0.991002858, 0.9927948, 0.99172956, 0.9928704, 0.99603266, 0.995651484, 0.991184711, 0.99306446, 0.99100554, 0.9934023, 0.9959347, 0.996101022, 0.991268456, 0.99347806, 0.9914056, 0.99331856, 0.99611354, 0.995970428, 0.991262794, 0.9932422, 0.99130356, 0.99329597, 0.99581057, 0.995888412, 0.990994275, 0.9928242, 0.9917352, 0.9928778, 0.9960181, 0.99566263, 0.991187632, 0.9930903, 0.99102205, 0.9933999, 0.9959318, 0.996106088, 0.991244316, 0.99350935, 0.99141496, 0.9933108, 0.996112, 0.995973647, 0.991258919, 0.99325055, 0.9913129, 0.99330187, 0.99581414, 0.995894194, 0.990976989, 0.99280965, 0.99173075, 0.9928733, 0.99602884, 0.995660365, 0.991151869, 0.9930647, 0.99098855, 0.9934068, 0.99593735, 0.996110559, 0.991241515, 0.99347204, 0.9914107, 0.993313, 0.9961236, 0.995970309, 0.991248429, 0.99323565, 0.9912858, 0.99331254, 0.995819, 0.995892644, 0.990985751, 0.99280965, 0.9917163, 0.9928819, 0.99603266, 0.99565649, 0.991182446, 0.99306303, 0.99100035, 0.9934029, 0.99594086, 0.996112943, 0.991200149, 0.9934716, 0.99139273, 0.9933078, 0.99611956, 0.995975435, 0.99123472, 0.99323565, 0.9912791, 0.99330276, 0.9958184, 0.995899618, 0.99081403, 0.9928074, 0.9917278, 0.9928808, 0.99602556, 0.995664001, 0.991048276, 0.993068, 0.99101686, 0.9934145, 0.9959363, 0.996107042, 0.991110563, 0.99347335, 0.99138826, 0.9933189, 0.99612385, 0.995981216, 0.99126035, 0.99324954, 0.99129516, 0.9933116, 0.9958288, 0.995902956, 0.990974605, 0.99282783, 0.991725, 0.9928814, 0.99602365, 0.995678186, 0.991147578, 0.9930704, 0.9909924, 0.9934104, 0.99593425, 0.996114135, 0.991184592, 0.9934837, 0.9914048, 0.9933201, 0.99612135, 0.995984018, 0.99123013, 0.99325114, 0.9912997, 0.99331146, 0.9958205, 0.995905399, 0.990903676, 0.9928167, 0.99173427, 0.99288744, 0.9960285, 0.995672166, 0.991145194, 0.99307257, 0.9910144, 0.9934042, 0.9959469, 0.996111751, 0.991158247, 0.99346524, 0.9913972, 0.99330246, 0.9961223, 0.995982647, 0.991189837, 0.9932295, 0.9912956, 0.9933035, 0.99582905, 0.995907903, 0.990937889, 0.99281234, 0.9917323, 0.99288875, 0.9960375, 0.995671332, 0.991081893, 0.9930703, 0.9910032, 0.99341184, 0.99594086, 0.996114492, 0.991153538, 0.993475, 0.99139893, 0.9933102, 0.9961307, 0.995979071, 0.991187871, 0.99322385, 0.99129933, 0.9932749, 0.9958282, 0.995897114, 0.99092871, 0.99280834, 0.9917357, 0.99285924, 0.99603456, 0.995661914, 0.991146982, 0.99306244, 0.9909996, 0.99342185, 0.99593604, 0.996105134, 0.991243243, 0.99347115, 0.99140817, 0.99335843, 0.99612314, 0.995973289, 0.99128741, 0.99323267, 0.9912929, 0.9933396, 0.9958172, 0.995890617, 0.99098444, 0.9928014, 0.9917316, 0.9929096, 0.9960265, 0.99565649, 0.99116838, 0.99305093, 0.99103457, 0.9934044, 0.99594337, 0.996103704, 0.991268694, 0.9934683, 0.9914238, 0.99329984, 0.9961264, 0.995977163, 0.991213858, 0.99322855, 0.9913056, 0.9932054, 0.99580294, 0.995887697, 0.990954816, 0.9928086, 0.991751, 0.99280494, 0.996022, 0.99566555, 0.991169095, 0.99305713, 0.9910138, 0.99338675, 0.9959287, 0.996108234, 0.991213143, 0.99345267, 0.9914041, 0.99331254, 0.9961139, 0.995976925, 0.991258502, 0.9932167, 0.9912981, 0.9933234, 0.9958185, 0.995903373, 0.990988672, 0.99280083, 0.9917486, 0.99288553, 0.9960287, 0.995663226, 0.991193831, 0.99306124, 0.9910163, 0.99343055, 0.9959372, 0.996105373, 0.991267383, 0.9934755, 0.99142903, 0.99333113, 0.9961133, 0.995979786, 0.991292775, 0.99322844, 0.9913356, 0.99332386, 0.9958152, 0.995897233, 0.990989625, 0.99279696, 0.9917635, 0.9929137, 0.99601835, 0.99566108, 0.991196275, 0.99306196, 0.99103713, 0.9934404, 0.9959412, 0.996110678, 0.99126631, 0.993467569, 0.99142766, 0.9933651, 0.9961302, 0.99597615, 0.991294801, 0.99322927, 0.99129105, 0.99334127, 0.99582523, 0.995899618, 0.990989149, 0.992792, 0.99173415, 0.99293983, 0.9960297, 0.995668769, 0.991203904, 0.9930569, 0.9910298, 0.99345839, 0.99594456, 0.996111989, 0.991294682, 0.993467, 0.9914274, 0.9933814, 0.99612314, 0.995983124, 0.991298914, 0.99322623, 0.9913124, 0.9933489, 0.9958217, 0.995896876, 0.990997076, 0.9927966, 0.99173707, 0.9929315, 0.9960298, 0.995658219, 0.99117589, 0.9930402, 0.99102193, 0.99345344, 0.99593556, 0.996099472, 0.991262555, 0.9934569, 0.99141455, 0.993375838, 0.996122539, 0.995976329, 0.991287649, 0.99320954, 0.99129504, 0.9933698, 0.9958192, 0.995895267, 0.990987718, 0.99278766, 0.9917324, 0.99295723, 0.9960227, 0.995657504, 0.991183639, 0.99302965, 0.99103916, 0.9934744, 0.9959428, 0.996110082, 0.991252482, 0.9934533, 0.9914197, 0.9933897, 0.9961293, 0.995980144, 0.991261065, 0.9932175, 0.99130356, 0.99338114, 0.9958289, 0.995905161, 0.990952969, 0.9927862, 0.99174714, 0.9929469, 0.9960336, 0.995668411, 0.991150737, 0.99304515, 0.9910052, 0.9934763, 0.9959423, 0.996110082, 0.991203785, 0.99345595, 0.99140114, 0.99337184, 0.99613035, 0.995978236, 0.991242051, 0.9932148, 0.9912921, 0.9933751, 0.99582714, 0.995895624, 0.990934372, 0.9927657, 0.9917278, 0.99295264, 0.9960364, 0.995661914, 0.991130233, 0.9930292, 0.9910136, 0.9934818, 0.99595493, 0.996107638, 0.991197705, 0.99343675, 0.99141324, 0.9933878, 0.99613106, 0.99597019, 0.991209745, 0.993193, 0.9913016, 0.99337596, 0.9958329, 0.995894074, 0.990931451, 0.9927804, 0.99174434, 0.9929636, 0.9960371, 0.995664597, 0.99112916, 0.9930206, 0.99101233, 0.99349195, 0.9959435, 0.996107996, 0.991177917, 0.99343276, 0.99142003, 0.99340314, 0.9961276, 0.995973885, 0.991197586, 0.99320626, 0.9913126, 0.99339676, 0.995827, 0.995893002, 0.990885675, 0.9927677, 0.991734, 0.9929691, 0.9960375, 0.995651603, 0.991048872, 0.99302703, 0.9910013, 0.9934916, 0.9959496, 0.996102095, 0.991157651, 0.99344856, 0.99137455, 0.99340373, 0.9961307, 0.995975316, 0.991199911, 0.9932064, 0.9912921, 0.993401, 0.99583614, 0.995897472, 0.990893722, 0.9927776, 0.99172467, 0.9929844, 0.9960365, 0.995659053, 0.991084576, 0.9930254, 0.9910142, 0.993505, 0.9959559, 0.996105254, 0.991171479, 0.99344844, 0.99140435, 0.9934155, 0.9961275, 0.995972931, 0.991215944, 0.99319965, 0.9912895, 0.99339265, 0.9958306, 0.995896399, 0.990912139, 0.9927676, 0.99172866, 0.9929785, 0.9960208, 0.995660365, 0.991086543, 0.99300474, 0.99100286, 0.99349797, 0.9959441, 0.996114373, 0.991169572, 0.9934323, 0.9914016, 0.99340844, 0.9961264, 0.99598217, 0.991197824, 0.9932007, 0.9912958, 0.9934016, 0.9958317, 0.995904922, 0.990871727, 0.99276334, 0.99172384, 0.9929844, 0.9960317, 0.995660841, 0.991065621, 0.9930214, 0.99100035, 0.9935103, 0.99595684, 0.99611342, 0.991145551, 0.99343586, 0.99138385, 0.99340886, 0.99612254, 0.995980263, 0.991167247, 0.9931813, 0.99125135, 0.9933848, 0.99581814, 0.99588722, 0.990880132, 0.9927516, 0.99169546, 0.9929766, 0.99602026, 0.995661676, 0.991065383, 0.99303186, 0.9909872, 0.99351645, 0.99594986, 0.996113181, 0.991165042, 0.9934389, 0.9913971, 0.9934262, 0.9961264, 0.995985091, 0.991178811, 0.99320036, 0.9912838, 0.9933959, 0.9958249, 0.995901287, 0.990880609, 0.99278486, 0.99171114, 0.9929806, 0.99601334, 0.995659411, 0.991083264, 0.9930373, 0.99099827, 0.99350715, 0.9959423, 0.996114373, 0.991171777, 0.9934465, 0.9913728, 0.993434072, 0.996133327, 0.995981336, 0.991183996, 0.993191898, 0.991279185, 0.99342126, 0.9958399, 0.995906115, 0.990888476, 0.99277204, 0.99173146, 0.99301416, 0.99604213, 0.995669603, 0.991102338, 0.9930456, 0.9910136, 0.9935399, 0.9959584, 0.996122539, 0.991175294, 0.99344665, 0.9913943, 0.9934329, 0.99613696, 0.995991349, 0.991195917, 0.99320906, 0.99130696, 0.99341774, 0.9958464, 0.99590528, 0.990900397, 0.99277943, 0.991723, 0.9929991, 0.99604434, 0.995670736, 0.991075218, 0.99302304, 0.9909805, 0.9935225, 0.99595577, 0.996124566, 0.991179407, 0.9934343, 0.99138135, 0.9934422, 0.9961412, 0.995992064, 0.991196275, 0.99319786, 0.9912819, 0.99340993, 0.9958442, 0.995910943, 0.990912378, 0.9927678, 0.99170434, 0.9929917, 0.996042, 0.995677292, 0.991108894, 0.9930212, 0.9909402, 0.99350774, 0.99593365, 0.996113777, 0.991172254, 0.99342275, 0.99132746, 0.99342066, 0.9961165, 0.995989621, 0.991195679, 0.9931819, 0.99125916, 0.99341935, 0.99583894, 0.995912492, 0.990905583, 0.9927685, 0.99172324, 0.99300766, 0.9960507, 0.995680809, 0.991105556, 0.993026, 0.9909825, 0.9935368, 0.99597317, 0.996128559, 0.991178274, 0.99343723, 0.9913862, 0.99343127, 0.99613947, 0.995997071, 0.991206825, 0.9931895, 0.9912724, 0.99341995, 0.99584395, 0.995911896, 0.990886807, 0.99275774, 0.99169487, 0.9930165, 0.9960394, 0.995669365, 0.991090059, 0.9929885, 0.99095213, 0.9935277, 0.9959567, 0.996121347, 0.991170168, 0.99340785, 0.99135315, 0.9934591, 0.9961396, 0.995990455, 0.991187394, 0.993191898, 0.99126035, 0.9934297, 0.9958449, 0.995908141, 0.990883648, 0.992738783, 0.991701186, 0.9930241, 0.9960512, 0.995681763, 0.991094291, 0.99302167, 0.9909623, 0.9935474, 0.9959656, 0.996135056, 0.991188645, 0.9934336, 0.9913432, 0.99345773, 0.99614644, 0.995998204, 0.991202354, 0.9931947, 0.99125683, 0.9934463, 0.9958548, 0.995920658, 0.990906358, 0.992769, 0.9917179, 0.9930259, 0.9960524, 0.995680213, 0.991115451, 0.99302965, 0.99099755, 0.9935515, 0.9959675, 0.996127605, 0.991203904, 0.993439, 0.99138033, 0.9934557, 0.9961463, 0.996000469, 0.991215706, 0.9931757, 0.99128366, 0.9934495, 0.9958483, 0.995915353, 0.990917146, 0.99275255, 0.99171656, 0.99301624, 0.996044, 0.995678663, 0.991128802, 0.9929963, 0.99100167, 0.9935574, 0.995965, 0.996123016, 0.991212785, 0.9934237, 0.9913918, 0.9934585, 0.99614227, 0.99598974, 0.991242886, 0.99318564, 0.99127686, 0.993443, 0.9958509, 0.995915115, 0.990930974, 0.992763, 0.9917237, 0.99301815, 0.99604446, 0.995680451, 0.991117954, 0.99300945, 0.99102, 0.99354535, 0.99596393, 0.996127248, 0.991183162, 0.9934238, 0.99138135, 0.99344903, 0.99614006, 0.995998442, 0.991235733, 0.9931693, 0.99129033, 0.9934289, 0.9958454, 0.995924592, 0.99091351, 0.9927452, 0.9917452, 0.99300957, 0.9960478, 0.995681882, 0.991118968, 0.99301285, 0.99100953, 0.9935389, 0.995971, 0.996128798, 0.991204977, 0.99342173, 0.9914177, 0.99344325, 0.9961451, 0.996004641, 0.991202354, 0.99315804, 0.9912497, 0.99341124, 0.99584866, 0.99591583, 0.990906835, 0.99272776, 0.9917249, 0.993002, 0.9960492, 0.995677948, 0.991098285, 0.99299145, 0.9910052, 0.99353445, 0.9959597, 0.996127605, 0.991193831, 0.993418038, 0.991397798, 0.993437, 0.9961366, 0.996001184, 0.991199553, 0.9931672, 0.991277, 0.9934282, 0.9958418, 0.9959144, 0.990901232, 0.9927408, 0.9917288, 0.99300486, 0.9960503, 0.995677292, 0.991112888, 0.9929941, 0.9910026, 0.9935417, 0.9959637, 0.996131659, 0.991203904, 0.99341476, 0.9913924, 0.99344146, 0.9961442, 0.996000111, 0.991212785, 0.99317026, 0.99129, 0.993435264, 0.995848298, 0.995912373, 0.990901947, 0.9927495, 0.9917181, 0.9930107, 0.9960431, 0.995676577, 0.991106689, 0.99299836, 0.99098176, 0.99353254, 0.99596137, 0.996127963, 0.991184115, 0.9934164, 0.99137646, 0.9934456, 0.9961426, 0.99599731, 0.991217017, 0.9931693, 0.9912791, 0.9934341, 0.9958494, 0.995915234, 0.990886271, 0.9927167, 0.9917133, 0.9930099, 0.996044, 0.995679259, 0.991076112, 0.9929876, 0.99098915, 0.9935362, 0.99596524, 0.996126413, 0.991190314, 0.99340594, 0.99137104, 0.99342936, 0.9961371, 0.995994687, 0.991206229, 0.9931536, 0.9912606, 0.99343586, 0.9958478, 0.995911181, 0.990910947, 0.99273735, 0.9917105, 0.9930078, 0.9960402, 0.995676458, 0.991117358, 0.99300754, 0.9909887, 0.9935504, 0.99596727, 0.996128201, 0.991200626, 0.99342006, 0.9913726, 0.9934458, 0.9961487, 0.99599719, 0.991218328, 0.9931751, 0.99125135, 0.9934268, 0.99585104, 0.995918989, 0.990908623, 0.99274546, 0.9917065, 0.99302095, 0.9960465, 0.995680928, 0.99110204, 0.99300086, 0.99098223, 0.9935375, 0.99596334, 0.996124089, 0.991204023, 0.9934163, 0.9913641, 0.9934487, 0.9961444, 0.995999753, 0.991215944, 0.99318045, 0.9912776, 0.9934297, 0.99585503, 0.995910406, 0.990926504, 0.9927529, 0.9917264, 0.99300176, 0.99605453, 0.995681047, 0.99112004, 0.9930146, 0.99100554, 0.9935323, 0.99597716, 0.996136248, 0.991229415, 0.9934232, 0.9914006, 0.99344385, 0.99615103, 0.99600035, 0.991225898, 0.993188, 0.99129176, 0.99342406, 0.9958598, 0.995923758, 0.990958452, 0.992761, 0.99172103, 0.99300486, 0.99606895, 0.995695949, 0.991149545, 0.9930155, 0.9910076, 0.9935387, 0.9959726, 0.996141553, 0.991221607, 0.9934383, 0.9913982, 0.99345404, 0.9961547, 0.996004283, 0.991232932, 0.99320614, 0.99128544, 0.99342656, 0.9958619, 0.99592787, 0.990937889, 0.99276924, 0.9917288, 0.9930025, 0.99605644, 0.995693207, 0.991133749, 0.9930335, 0.9910076, 0.9935382, 0.9959746, 0.996137798, 0.991204381, 0.9934437, 0.99138737, 0.9934462, 0.99615186, 0.996008754, 0.991213858, 0.993206, 0.9912845, 0.99343663, 0.9958601, 0.995934725, 0.99092859, 0.99276924, 0.99172336, 0.9930102, 0.99605864, 0.995689094, 0.99111408, 0.99303186, 0.99099326, 0.99353397, 0.9959768, 0.996137202, 0.991207778, 0.9934428, 0.9913773, 0.99344134, 0.99614877, 0.996004641, 0.991232574, 0.9931961, 0.9912915, 0.9934208, 0.9958556, 0.995928347, 0.990932703, 0.99277145, 0.99171865, 0.9930138, 0.9960536, 0.995692134, 0.991110682, 0.9930146, 0.99099195, 0.99353784, 0.99597067, 0.99614054, 0.991215944, 0.9934325, 0.991385, 0.99345356, 0.99615836, 0.996007204, 0.991232336, 0.99321514, 0.99128294, 0.9934272, 0.995868, 0.995921969, 0.990924537, 0.99278015, 0.99171644, 0.99301827, 0.99605596, 0.995688856, 0.991117358, 0.99303424, 0.9909792, 0.99354255, 0.99597555, 0.996135175, 0.99121362, 0.9934405, 0.9913783, 0.99345124, 0.9961479, 0.996007562, 0.991220057, 0.99320847, 0.99125874, 0.99343383, 0.99585766, 0.995919704, 0.990941703, 0.9927655, 0.99171424, 0.9930101, 0.9960549, 0.995690048, 0.991130948, 0.9930274, 0.99099064, 0.9935323, 0.99597234, 0.996131897, 0.991207778, 0.9934405, 0.99137235, 0.9934365, 0.9961547, 0.995993972, 0.991236925, 0.99321, 0.9912709, 0.99342597, 0.99585575, 0.995918512, 0.990955174, 0.99278027, 0.99172384, 0.99300003, 0.99605584, 0.995685279, 0.991129518, 0.99304384, 0.99101114, 0.9935307, 0.99598, 0.996123731, 0.99122709, 0.99343914, 0.99140084, 0.9934456, 0.9961503, 0.99599719, 0.991238773, 0.9932021, 0.9912914, 0.9934242, 0.99586487, 0.995919466, 0.990942299, 0.9927735, 0.9917269, 0.9930062, 0.9960561, 0.995676339, 0.991145015, 0.99303085, 0.99100894, 0.9935435, 0.9959774, 0.996122181, 0.991224051, 0.9934363, 0.99140304, 0.9934504, 0.9961527, 0.99599731, 0.991227806, 0.99320555, 0.9912879, 0.99343044, 0.9958606, 0.995917261, 0.990909517, 0.9927624, 0.99172044, 0.9930086, 0.9960519, 0.995675147, 0.991114795, 0.99303126, 0.99100214, 0.9935278, 0.9959701, 0.996126294, 0.991206825, 0.99344087, 0.99139357, 0.9934336, 0.9961495, 0.995989382, 0.991220891, 0.9932147, 0.99127007, 0.9934121, 0.99585754, 0.995910406, 0.990909874, 0.9927751, 0.9917087, 0.9929981, 0.9960536, 0.995676816, 0.991110563, 0.99302906, 0.9909935, 0.9935334, 0.995971, 0.996120155, 0.991197944, 0.99346393, 0.99138933, 0.9934442, 0.99614936, 0.995991588, 0.991221607, 0.9932202, 0.991264, 0.99342513, 0.99585813, 0.995913804, 0.990926385, 0.99278355, 0.9917196, 0.99300367, 0.99606043, 0.995675862, 0.991108596, 0.9930363, 0.9909872, 0.9935288, 0.99597603, 0.99612242, 0.991188347, 0.9934596, 0.9913738, 0.9934363, 0.99614996, 0.995987833, 0.991191149, 0.9932185, 0.9912546, 0.99341774, 0.9958607, 0.995905757, 0.990894914, 0.9927892, 0.99171126, 0.99298805, 0.99606127, 0.99566865, 0.991099179, 0.9930482, 0.990989, 0.99352396, 0.99596834, 0.996115088, 0.991188526, 0.9934516, 0.99137384, 0.99344385, 0.9961442, 0.99598521, 0.991200626, 0.99321294, 0.99126995, 0.9934127, 0.9958597, 0.995904922, 0.990904033, 0.9928039, 0.9917087, 0.99299437, 0.996062, 0.995666623, 0.991067946, 0.9930434, 0.9909785, 0.9935167, 0.9959835, 0.996115327, 0.991176486, 0.9934621, 0.99137646, 0.99343336, 0.9961635, 0.995985687, 0.991180956, 0.9932247, 0.99126655, 0.9934042, 0.99586934, 0.995906949, 0.990882874, 0.99280554, 0.9917201, 0.9929785, 0.99606353, 0.995668888, 0.99106127, 0.99305177, 0.99097556, 0.9935028, 0.99597555, 0.996113896, 0.991161048, 0.9934668, 0.991368, 0.99341995, 0.99615765, 0.995983779, 0.991176605, 0.99322855, 0.99127805, 0.99340546, 0.9958645, 0.995909214, 0.990876079, 0.99279624, 0.99172324, 0.9929892, 0.99606425, 0.995667696, 0.991074622, 0.99305797, 0.99098366, 0.9935091, 0.9959701, 0.996111155, 0.991152942, 0.9934765, 0.99138755, 0.99341804, 0.9961514, 0.995983481, 0.991174996, 0.9932401, 0.991277, 0.99340016, 0.99586236, 0.995903492, 0.990864575, 0.9928059, 0.99170893, 0.9929739, 0.996059, 0.995659292, 0.9910779, 0.9930676, 0.9909791, 0.99351007, 0.995972, 0.996109784, 0.991131663, 0.99347985, 0.9913816, 0.99341655, 0.9961573, 0.995974839, 0.991135061, 0.99324244, 0.9912714, 0.9933965, 0.9958639, 0.995901167, 0.990842581, 0.99279577, 0.9917169, 0.9929645, 0.9960538, 0.995656, 0.9910597, 0.9930634, 0.9909511, 0.9935137, 0.9959769, 0.9961049, 0.9911458, 0.9934848, 0.9913504, 0.99343127, 0.9961599, 0.995984495, 0.991169214, 0.99325824, 0.99123836, 0.9934135, 0.9958651, 0.99590826, 0.990864694, 0.9928256, 0.9917038, 0.9929893, 0.9960557, 0.9956606, 0.9910581, 0.9930662, 0.9909458, 0.9935242, 0.9959716, 0.99610597, 0.9911554, 0.9934822, 0.99137, 0.99342513, 0.99615055, 0.995983, 0.9911581, 0.99325174, 0.99127334, 0.99339926, 0.9958561, 0.9959073, 0.9908823, 0.9928397, 0.9917066, 0.99297816, 0.9960538, 0.9956606, 0.99107695, 0.9930841, 0.99097896, 0.9935214, 0.9959661, 0.9961098, 0.9911656, 0.9934981, 0.9913811, 0.9934296, 0.9961479, 0.9959836, 0.99117273, 0.99327445, 0.99127734, 0.9934161, 0.9958566, 0.99590504, 0.990879, 0.9928317, 0.9917024, 0.99299204, 0.9960484, 0.99566376, 0.99105215, 0.9930981, 0.9909996, 0.9935225, 0.9959662, 0.9961085, 0.9911527, 0.99350774, 0.9913851, 0.9934324, 0.9961507, 0.99597126, 0.9911793, 0.99327713, 0.9912818, 0.99341863, 0.995856, 0.99590033, 0.9908642, 0.99283856, 0.9917414, 0.99299204, 0.99605286, 0.9956617, 0.99106324, 0.9931015, 0.9910032, 0.9935288, 0.99596995, 0.99611735, 0.99115527, 0.9935021, 0.99141103, 0.9934517, 0.99614716, 0.99598014, 0.9911752, 0.9932801, 0.99130356, 0.99342173, 0.99585825, 0.9959026, 0.9908612, 0.99284405, 0.9917467, 0.99300086, 0.99604946, 0.99565554, 0.9910449, 0.99310124, 0.99101233, 0.9935348, 0.9959645, 0.99611664, 0.9911452, 0.99352276, 0.99139905, 0.9934497, 0.9961469, 0.99598336, 0.99115837, 0.9932898, 0.9913072, 0.9934396, 0.99585766, 0.99590313, 0.9908661, 0.99285394, 0.99175316, 0.9930092, 0.99606067, 0.9956592, 0.9910734, 0.9931114, 0.99103045, 0.99355775, 0.99597305, 0.99611676, 0.99115866, 0.9935214, 0.9914212, 0.9934627, 0.9961581, 0.9959895, 0.9911628, 0.9932916, 0.99130696, 0.99344337, 0.9958664, 0.9959025, 0.9908593, 0.99284947, 0.9917452, 0.9930133, 0.99607307, 0.995661795, 0.991040885, 0.993115, 0.9910002, 0.9935457, 0.99598604, 0.9961115, 0.9911483, 0.9935249, 0.9914045, 0.99346334, 0.9961669, 0.9959786, 0.9911664, 0.99329937, 0.99130636, 0.9934276, 0.99587375, 0.9958959, 0.9908673, 0.99287206, 0.9917608, 0.9930091, 0.9960724, 0.99566734, 0.9910569, 0.99312156, 0.99101573, 0.9935441, 0.99598414, 0.9961126, 0.9911614, 0.99352527, 0.9914178, 0.99345785, 0.9961651, 0.99597895, 0.99116266, 0.99328846, 0.99133015, 0.9934248, 0.9958703, 0.9958989, 0.9908468, 0.9928589, 0.9917579, 0.99300134, 0.9960674, 0.9956548, 0.9910433, 0.99312145, 0.9910342, 0.9935417, 0.9959823, 0.99610573, 0.9911534, 0.9935154, 0.99141103, 0.9934481, 0.99616265, 0.995979786, 0.991164684, 0.99328, 0.9913152, 0.99342185, 0.99586874, 0.99589515, 0.99085444, 0.99284804, 0.99175024, 0.9930102, 0.9960706, 0.9956541, 0.9910444, 0.99311393, 0.9910176, 0.99353504, 0.9959863, 0.996106327, 0.991140664, 0.9935209, 0.9914158, 0.99345785, 0.99616474, 0.995979309, 0.991163015, 0.99329454, 0.9913277, 0.99343616, 0.99587405, 0.995892525, 0.990870535, 0.992863, 0.99176335, 0.9930235, 0.99607027, 0.99565506, 0.99106336, 0.9931108, 0.9910349, 0.99354434, 0.9959831, 0.996100664, 0.991130829, 0.993513, 0.9914151, 0.99345785, 0.99616134, 0.995978117, 0.99115473, 0.99329066, 0.99130964, 0.9934255, 0.99586767, 0.99589276, 0.9908633, 0.9928509, 0.99175364, 0.99300575, 0.99606353, 0.99565434, 0.9910586, 0.993115, 0.9910343, 0.99353963, 0.9959773, 0.9961043, 0.9911648, 0.9935171, 0.9914287, 0.9934482, 0.99615884, 0.995975792, 0.991168082, 0.9932875, 0.9913152, 0.9934297, 0.9958684, 0.9958942, 0.99084574, 0.9928485, 0.9917591, 0.99301976, 0.9960669, 0.9956515, 0.9910684, 0.9931079, 0.9910206, 0.9935463, 0.9959881, 0.996106684, 0.991147459, 0.993512, 0.9914113, 0.9934537, 0.99615836, 0.995971978, 0.991155982, 0.99327713, 0.99130243, 0.9934309, 0.99586236, 0.995890975, 0.990851045, 0.99284947, 0.9917563, 0.99301577, 0.99606043, 0.99566793, 0.9910343, 0.9931098, 0.9910259, 0.99354434, 0.99597657, 0.996108592, 0.991132081, 0.99351645, 0.9914302, 0.9934521, 0.99616146, 0.995967746, 0.991139948, 0.9932763, 0.9913084, 0.9934237, 0.9958599, 0.9958898, 0.9908565, 0.99285215, 0.99176735, 0.9930034, 0.99606586, 0.99565184, 0.99103045, 0.9931033, 0.9910327, 0.9935464, 0.99597126, 0.9960949, 0.9911335, 0.9935085, 0.99142367, 0.9934497, 0.99615717, 0.9959619, 0.991156, 0.9932856, 0.9913317, 0.9934344, 0.99585575, 0.9958755, 0.9908501, 0.9928618, 0.991768, 0.9930093, 0.99606234, 0.9956416, 0.9910501, 0.993115, 0.9910395, 0.99354726, 0.9959715, 0.996094167, 0.991120756, 0.99351645, 0.9914233, 0.99344796, 0.99614996, 0.995958388, 0.99114722, 0.9932895, 0.9913235, 0.9934276, 0.99586093, 0.995884717, 0.990854084, 0.9928623, 0.99176496, 0.9930127, 0.99606764, 0.99564254, 0.99104625, 0.99312216, 0.99105257, 0.99355006, 0.9959769, 0.9960932, 0.9911476, 0.99353206, 0.99143773, 0.9934632, 0.9961635, 0.995958149, 0.991165221, 0.9932856, 0.9913398, 0.99345005, 0.9958657, 0.99587715, 0.99085945, 0.9928604, 0.99178725, 0.9930179, 0.99606436, 0.9956345, 0.991034, 0.9931125, 0.99103636, 0.9935596, 0.9959839, 0.99608445, 0.99113446, 0.99352527, 0.9914483, 0.9934651, 0.99616534, 0.9959546, 0.9911452, 0.9932881, 0.9913146, 0.9934429, 0.99587363, 0.99587137, 0.99085605, 0.9928606, 0.9917887, 0.9930239, 0.99606943, 0.9956345, 0.99102885, 0.99312264, 0.9910449, 0.99356794, 0.99597824, 0.996086717, 0.991129279, 0.9935243, 0.9914375, 0.99347514, 0.9961599, 0.9959542, 0.99116045, 0.9932803, 0.9913187, 0.99344844, 0.9958646, 0.99587208, 0.990839303, 0.99285805, 0.99176216, 0.99302953, 0.9960662, 0.995636523, 0.991047323, 0.9931223, 0.9910596, 0.99356043, 0.9959823, 0.996091902, 0.991139591, 0.99353033, 0.9914457, 0.99348503, 0.99615765, 0.99596405, 0.991142273, 0.9933143, 0.99135983, 0.99344385, 0.99586594, 0.995875239, 0.99085921, 0.9928784, 0.99178445, 0.9930147, 0.99606705, 0.995644629, 0.991033971, 0.99315035, 0.99105984, 0.99355656, 0.9959734, 0.99609381, 0.991136432, 0.993544, 0.9914368, 0.99345464, 0.99616027, 0.995970309, 0.991121709, 0.99330515, 0.9913153, 0.99345195, 0.99586177, 0.995879412, 0.990817547, 0.9928732, 0.9917883, 0.9930194, 0.99606246, 0.9956458, 0.9910081, 0.99312663, 0.9910319, 0.99355197, 0.99597114, 0.99609226, 0.9911299, 0.99353784, 0.9914192, 0.9934702, 0.99615896, 0.9959565, 0.99114746, 0.99330336, 0.99130625, 0.9934487, 0.99586403, 0.995869339, 0.990838826, 0.9929014, 0.9917659, 0.99303186, 0.99606305, 0.9956197, 0.9910539, 0.9931291, 0.9910224, 0.99355876, 0.9959682, 0.99607784, 0.99115527, 0.99354327, 0.99141824, 0.99346656, 0.9961557, 0.99595058, 0.991122961, 0.99330276, 0.99133414, 0.99344456, 0.9958633, 0.99586308, 0.99083215, 0.9928827, 0.9917687, 0.9930258, 0.99606365, 0.9956333, 0.9910088, 0.99312854, 0.991025, 0.99355537, 0.9959727, 0.99607664, 0.99112576, 0.9935429, 0.99141747, 0.9934718, 0.9961574, 0.995959461, 0.991121471, 0.9933136, 0.9912999, 0.9934533, 0.99586344, 0.995869219, 0.990850925, 0.99289614, 0.99175805, 0.99304307, 0.9960693, 0.9956275, 0.991036, 0.99314016, 0.9910133, 0.99356645, 0.99597234, 0.9960756, 0.9911225, 0.9935503, 0.9914165, 0.9934808, 0.9961579, 0.9959431, 0.9911301, 0.9933188, 0.99130803, 0.9934649, 0.99586284, 0.995861888, 0.990823984, 0.99290484, 0.99175644, 0.99305165, 0.99606377, 0.9956238, 0.99101806, 0.9931404, 0.99102545, 0.99357116, 0.99597245, 0.996074378, 0.991119564, 0.99355775, 0.9914369, 0.9934916, 0.99615496, 0.9959437, 0.9911442, 0.99332595, 0.99129844, 0.9934667, 0.9958562, 0.995858133, 0.990843892, 0.99289423, 0.99175173, 0.9930502, 0.99606174, 0.9956185, 0.9910361, 0.993138731, 0.991021693, 0.99356467, 0.9959636, 0.996068716, 0.991122127, 0.99355054, 0.99142516, 0.993489, 0.9961456, 0.995941579, 0.991135955, 0.99331856, 0.9913049, 0.9934683, 0.9958484, 0.995850444, 0.990855694, 0.9929075, 0.9917672, 0.9930609, 0.9960537, 0.995604, 0.99105585, 0.99314183, 0.9910382, 0.9935895, 0.99595433, 0.9960621, 0.991161287, 0.9935575, 0.99144524, 0.99350405, 0.9961365, 0.995941341, 0.991172135, 0.99332994, 0.9913316, 0.99348676, 0.99584407, 0.995851874, 0.990845144, 0.9929085, 0.99178517, 0.993057, 0.9960461, 0.9956111, 0.99104464, 0.99316204, 0.99104875, 0.9935895, 0.9959655, 0.9960738, 0.99114275, 0.9935743, 0.9914403, 0.9935162, 0.99615103, 0.9959436, 0.9911657, 0.9933396, 0.991331, 0.9934853, 0.9958566, 0.9958599, 0.99085313, 0.992938, 0.9917834, 0.9930674, 0.9960526, 0.9956136, 0.9910553, 0.99317086, 0.9910506, 0.9935997, 0.99597055, 0.99607736, 0.99116504, 0.9935823, 0.9914507, 0.9935116, 0.99615115, 0.9959449, 0.99117506, 0.9933455, 0.991335, 0.99349487, 0.9958599, 0.9958593, 0.99088013, 0.99293846, 0.9917734, 0.9930935, 0.9960603, 0.995625, 0.9910629, 0.99318236, 0.9910527, 0.99362504, 0.99596405, 0.99607855, 0.9911656, 0.993588, 0.9914336, 0.99353206, 0.9961514, 0.9959532, 0.9911596, 0.99334794, 0.9913344, 0.99350595, 0.99586105, 0.9958727, 0.99087316, 0.9929478, 0.9918059, 0.99308467, 0.99605453, 0.99561745, 0.9910601, 0.99317485, 0.9910505, 0.99360937, 0.9959733, 0.9960811, 0.9911483, 0.99358594, 0.99144477, 0.9935256, 0.9961545, 0.9959487, 0.99115497, 0.99334383, 0.99133646, 0.99351346, 0.9958535, 0.9958664, 0.9908614, 0.992937, 0.9917896, 0.9930937, 0.9960681, 0.99562454, 0.9910697, 0.993182, 0.9910479, 0.9936173, 0.99596983, 0.99607784, 0.99113715, 0.99359596, 0.99144006, 0.99352807, 0.9961538, 0.99594903, 0.99118036, 0.99335134, 0.9913333, 0.9935057, 0.99585813, 0.99587125, 0.9908597, 0.9929369, 0.9917915, 0.99309444, 0.99606496, 0.99562657, 0.99105555, 0.9931751, 0.9910494, 0.9936189, 0.99597436, 0.9960818, 0.99117064, 0.99358666, 0.9914383, 0.99352264, 0.996163, 0.9959502, 0.9911909, 0.9933503, 0.9913466, 0.99350816, 0.9958711, 0.9958673, 0.9908989, 0.992938, 0.9917983, 0.99309015, 0.9960691, 0.9956203, 0.9910785, 0.993164, 0.9910562, 0.99361163, 0.9959805, 0.996077, 0.9911698, 0.9935677, 0.99144953, 0.993523, 0.996148, 0.99595356, 0.9911684, 0.99332535, 0.99132586, 0.9935069, 0.9958521, 0.9958602, 0.99087477, 0.99290353, 0.99178904, 0.993087, 0.9960634, 0.99561685, 0.99103844, 0.99313956, 0.99106115, 0.99361175, 0.9959741, 0.9960781, 0.9911286, 0.9935481, 0.991449, 0.9935142, 0.9961617, 0.99594676, 0.9911448, 0.9933009, 0.9913288, 0.9934842, 0.99586815, 0.9958627, 0.99083114, 0.9928946, 0.991778, 0.99307007, 0.9960686, 0.99561524, 0.99102753, 0.9931416, 0.99104863, 0.9935957, 0.9959758, 0.99607474, 0.99111855, 0.993545, 0.991405, 0.99349475, 0.99615115, 0.9959512, 0.9911253, 0.9932973, 0.9912857, 0.99346405, 0.9958593, 0.99585503, 0.9908026, 0.99288416, 0.99174565, 0.9930588, 0.99606377, 0.9956118, 0.9910087, 0.9931236, 0.99099255, 0.9935864, 0.99598366, 0.9960712, 0.9911334, 0.99354655, 0.991398, 0.99349713, 0.99616486, 0.9959471, 0.9911109, 0.99330693, 0.99130076, 0.9934899, 0.9958625, 0.9958586, 0.9908694, 0.99291444, 0.9917806, 0.99304765, 0.9960651, 0.9956162, 0.9910574, 0.9931531, 0.9910032, 0.993583, 0.99597293, 0.996079, 0.9911165, 0.9935548, 0.99139017, 0.9934981, 0.9961497, 0.9959565, 0.9911464, 0.99332386, 0.9912561, 0.99346805, 0.99586153, 0.9958626, 0.9908048, 0.992903888, 0.991764069, 0.99304765, 0.99606764, 0.99562645, 0.99103624, 0.99315155, 0.99104017, 0.9936008, 0.9959792, 0.9960834, 0.99117076, 0.99354136, 0.9914518, 0.993511, 0.99615437, 0.99594796, 0.9912055, 0.9932957, 0.9913174, 0.99347204, 0.99585515, 0.9958739, 0.990908, 0.99287814, 0.9917676, 0.99304235, 0.9960461, 0.9956307, 0.991084, 0.9930962, 0.9909807, 0.9935781, 0.99596643, 0.99607986, 0.99116385, 0.9935264, 0.9913897, 0.99351233, 0.9961451, 0.9959455, 0.99118185, 0.99327564, 0.99128205, 0.9934796, 0.99585164, 0.9958632, 0.9909022, 0.99287003, 0.99172515, 0.9930462, 0.9960381, 0.99558496, 0.991067, 0.9930962, 0.99096, 0.9935695, 0.99595284, 0.9960543, 0.99116874, 0.9934991, 0.99135417, 0.99348253, 0.99613744, 0.9959333, 0.9911862, 0.99326634, 0.9912448, 0.9934632, 0.9958444, 0.9958592, 0.9909058, 0.9928565, 0.9916962, 0.99303895, 0.9960348, 0.99560577, 0.99109524, 0.99308676, 0.9909293, 0.99358183, 0.9959476, 0.9960674, 0.99119675, 0.993515, 0.9913187, 0.99349266, 0.99613345, 0.99595153, 0.9912067, 0.993284, 0.9911937, 0.9934843, 0.9958554, 0.995858, 0.9909169, 0.9928712, 0.99167037, 0.99307007, 0.9960502, 0.99561524, 0.99109197, 0.9930969, 0.99094313, 0.9935783, 0.99598426, 0.99607736, 0.99119556, 0.9935043, 0.99135005, 0.9934923, 0.99616736, 0.9959388, 0.9912101, 0.9932602, 0.99125767, 0.99347794, 0.99589014, 0.99585706, 0.9909249, 0.99286336, 0.9917175, 0.99305725, 0.9960691, 0.9956035, 0.99108857, 0.99310416, 0.9909848, 0.99359643, 0.9959935, 0.9960828, 0.9911964, 0.99352324, 0.99139065, 0.99350303, 0.996176, 0.9959501, 0.99122554, 0.9932809, 0.9912935, 0.9934557, 0.99587786, 0.99586165, 0.9909277, 0.99287647, 0.99175394, 0.99304163, 0.9960834, 0.9956137, 0.991113, 0.9931098, 0.9910161, 0.9935781, 0.99600023, 0.996085882, 0.991229177, 0.9935142, 0.9914074, 0.99348336, 0.9961713, 0.99594986, 0.99125075, 0.99328196, 0.99129957, 0.99346393, 0.99588627, 0.99586993, 0.99096924, 0.9928475, 0.99174285, 0.9930386, 0.99608266, 0.9956243, 0.9911466, 0.99309534, 0.9910238, 0.99357444, 0.99599516, 0.9960835, 0.9912273, 0.9935085, 0.99139744, 0.99347216, 0.9961701, 0.9959561, 0.99122906, 0.9932641, 0.9912782, 0.9934522, 0.99588186, 0.9958815, 0.9909332, 0.9928583, 0.9917508, 0.9930346, 0.9960836, 0.99562883, 0.9911051, 0.99310184, 0.9910088, 0.9935655, 0.995994, 0.9960817, 0.99118495, 0.993501, 0.991376, 0.99346644, 0.9961717, 0.99594337, 0.99119335, 0.99325234, 0.99127537, 0.99344534, 0.99588233, 0.99586487, 0.99088776, 0.9928445, 0.9917338, 0.9930228, 0.9960908, 0.9956243, 0.99108225, 0.9930937, 0.9910066, 0.9935602, 0.99600273, 0.9960842, 0.9911761, 0.9935023, 0.99140805, 0.99347126, 0.99617827, 0.99594915, 0.991201, 0.9932504, 0.9912971, 0.9934493, 0.9958893, 0.99586046, 0.99091995, 0.9928429, 0.99175245, 0.99302566, 0.9960899, 0.9956232, 0.99109966, 0.9930803, 0.9910162, 0.9935589, 0.9960008, 0.9960822, 0.9912148, 0.9935045, 0.9913967, 0.9934643, 0.99617827, 0.9959561, 0.9912079, 0.99324304, 0.99129325, 0.99343795, 0.9958931, 0.9958722, 0.99092627, 0.99283725, 0.9917555, 0.9930177, 0.9960906, 0.995625, 0.99109674, 0.99308383, 0.991011, 0.99354535, 0.9960089, 0.9960841, 0.99119955, 0.99350244, 0.9913953, 0.9934388, 0.9961824, 0.995947, 0.9912044, 0.99325126, 0.99128145, 0.99342746, 0.99589455, 0.9958703, 0.99093705, 0.99284256, 0.99175656, 0.9929924, 0.9960951, 0.99561816, 0.9911069, 0.9930808, 0.9910205, 0.9935375, 0.9960059, 0.9960872, 0.9912129, 0.9935004, 0.99139833, 0.9934447, 0.9961875, 0.99595, 0.9912285, 0.99325126, 0.9912971, 0.99343735, 0.99590236, 0.99587125, 0.9909248, 0.99284256, 0.99173933, 0.9930114, 0.99609697, 0.99562895, 0.9910892, 0.993071, 0.9909964, 0.9935486, 0.99600285, 0.9960855, 0.9911855, 0.99348205, 0.9913869, 0.9934574, 0.99617636, 0.9959602, 0.99118185, 0.99323314, 0.991284, 0.993437, 0.9958864, 0.99587667, 0.9908953, 0.99285334, 0.9917391, 0.99302447, 0.9960924, 0.99563056, 0.99107915, 0.99307996, 0.9910092, 0.99356115, 0.9960058, 0.99609333, 0.9911786, 0.9935016, 0.99138594, 0.9934585, 0.9961695, 0.99595827, 0.99118245, 0.99324995, 0.9912623, 0.9934336, 0.9958872, 0.9958805, 0.9908873, 0.9928503, 0.9917243, 0.99300635, 0.9960893, 0.9956339, 0.9910716, 0.99309784, 0.9909889, 0.99356383, 0.9960031, 0.9960957, 0.9911613, 0.99350935, 0.99137163, 0.9934575, 0.9961724, 0.99596643, 0.9911652, 0.99325067, 0.9912732, 0.9934487, 0.9958882, 0.99588037, 0.99086684, 0.99286073, 0.991738, 0.99302375, 0.9960926, 0.99563247, 0.9910629, 0.99309456, 0.99100035, 0.9935537, 0.9960039, 0.99609286, 0.9911608, 0.9935028, 0.9913871, 0.99345124, 0.99618024, 0.9959546, 0.9911861, 0.99325866, 0.9912894, 0.993427, 0.9958887, 0.99588233, 0.9908867, 0.99285454, 0.99173987, 0.99301577, 0.99609524, 0.9956365, 0.99106246, 0.9930871, 0.9910149, 0.9935574, 0.9960024, 0.9960996, 0.991167, 0.99350125, 0.9913776, 0.99346745, 0.9961722, 0.9959676, 0.9911772, 0.99323916, 0.99126947, 0.99344784, 0.99589264, 0.9958865, 0.99087584, 0.9928439, 0.9917549, 0.99303025, 0.9960893, 0.9956339, 0.99105585, 0.9930941, 0.99101996, 0.993569, 0.9959972, 0.99609596, 0.9911499, 0.99350536, 0.99140877, 0.9934645, 0.9961759, 0.9959609, 0.9911526, 0.99324644, 0.99131703, 0.9934549, 0.9958882, 0.99588364, 0.99087113, 0.9928557, 0.9917753, 0.99303377, 0.9960835, 0.9956279, 0.99106044, 0.9930861, 0.99103725, 0.9935709, 0.9959972, 0.996093, 0.9911857, 0.99349785, 0.9914078, 0.993475, 0.9961644, 0.995956, 0.99118537, 0.9932627, 0.9913158, 0.99345595, 0.99588186, 0.99587405, 0.9908962, 0.99285406, 0.9917806, 0.99303705, 0.99607784, 0.9956297, 0.99108714, 0.9930876, 0.99104065, 0.9935755, 0.9959953, 0.9960905, 0.99120975, 0.9935216, 0.9914272, 0.9934831, 0.9961665, 0.9959487, 0.9912068, 0.9932595, 0.99132574, 0.9934575, 0.9958769, 0.99586296, 0.9908996, 0.9928646, 0.991771, 0.99303895, 0.99608034, 0.99562454, 0.991075, 0.9930977, 0.9910445, 0.9935775, 0.99599195, 0.99608254, 0.9911969, 0.9935115, 0.9914158, 0.99347997, 0.9961611, 0.9959397, 0.9911845, 0.9932667, 0.9913163, 0.99345654, 0.99587727, 0.9958541, 0.99089915, 0.992871, 0.9917643, 0.99304646, 0.9960771, 0.9956106, 0.99107766, 0.99309736, 0.99105257, 0.993577, 0.99599385, 0.9960776, 0.9911884, 0.99349654, 0.99142426, 0.99348617, 0.9961695, 0.9959326, 0.99118257, 0.99325633, 0.99134165, 0.9934622, 0.9958884, 0.9958549, 0.9908981, 0.99285203, 0.9917881, 0.9930542, 0.9960906, 0.9956203, 0.9911056, 0.99309796, 0.99105775, 0.99358183, 0.9960038, 0.99608207, 0.99117815, 0.9935196, 0.9914426, 0.9934875, 0.9961729, 0.9959392, 0.9912074, 0.9932474, 0.99132913, 0.9934574, 0.99588096, 0.99585885, 0.99090344, 0.9928532, 0.991787, 0.9930466, 0.9960829, 0.9956118, 0.991087, 0.99308383, 0.9910477, 0.9935881, 0.99599564, 0.9960733, 0.9911919, 0.9935003, 0.9914197, 0.9934761, 0.99616545, 0.99592537, 0.99118763, 0.9932214, 0.99132174, 0.99344844, 0.9958827, 0.9958555, 0.9908953, 0.99283266, 0.9917766, 0.99304396, 0.9960894, 0.9956002, 0.9910622, 0.9930709, 0.9910461, 0.9935795, 0.9960032, 0.9960645, 0.9911656, 0.99347794, 0.99143195, 0.99348503, 0.99616796, 0.9959263, 0.99116653, 0.99322754, 0.9913359, 0.9934563, 0.99588174, 0.99583614, 0.9908909, 0.9928283, 0.99179417, 0.9930379, 0.9960899, 0.9955969, 0.9910648, 0.9930661, 0.9910622, 0.9935626, 0.9960072, 0.99605334, 0.9911642, 0.99348044, 0.9914397, 0.9934742, 0.9961702, 0.995924, 0.99116117, 0.9932395, 0.9913379, 0.9934598, 0.99588436, 0.99584216, 0.99089843, 0.9928341, 0.9917923, 0.9930269, 0.9960877, 0.9956008, 0.9910806, 0.9930795, 0.9910682, 0.99356794, 0.9960019, 0.9960563, 0.99118984, 0.99350125, 0.9914492, 0.9934743, 0.99617046, 0.99592066, 0.9911942, 0.9932294, 0.9913323, 0.993451, 0.9958899, 0.9958438, 0.9909231, 0.99282855, 0.99179935, 0.9930259, 0.9960888, 0.99560636, 0.9910881, 0.99307704, 0.9910759, 0.9935493, 0.9959972, 0.99606884, 0.9911944, 0.99348384, 0.9914408, 0.9934614, 0.9961723, 0.99593604, 0.99120086, 0.993233, 0.9913465, 0.9934268, 0.99588096, 0.99584866, 0.9909058, 0.9928316, 0.99177295, 0.9930079, 0.99608046, 0.99561876, 0.99109894, 0.9930696, 0.9910616, 0.99355453, 0.9959987, 0.9960723, 0.9912113, 0.9934889, 0.99143255, 0.9934452, 0.9961637, 0.9959347, 0.9911948, 0.9932318, 0.9913216, 0.9934248, 0.9958835, 0.9958515, 0.99092513, 0.99283653, 0.99177986, 0.99300367, 0.9960884, 0.9956106, 0.99109614, 0.99307984, 0.99105376, 0.99354917, 0.9960054, 0.99606836, 0.9911972, 0.9935002, 0.9914233, 0.9934464, 0.9961687, 0.99593365, 0.99121845, 0.99325573, 0.99132586, 0.9934295, 0.99588555, 0.9958489, 0.99093753, 0.9928617, 0.9917681, 0.9930146, 0.996092, 0.9956185, 0.9911182, 0.99309194, 0.9910368, 0.99355656, 0.9960079, 0.9960872, 0.991213, 0.9935109, 0.99141747, 0.9934516, 0.9961716, 0.99594986, 0.99122345, 0.9932569, 0.99131495, 0.9934349, 0.9958871, 0.99586606, 0.9909428, 0.99286664, 0.9917672, 0.99301904, 0.996088, 0.99562305, 0.991139, 0.99310476, 0.99105144, 0.9935596, 0.9960084, 0.9960854, 0.99123317, 0.9935295, 0.99140716, 0.9934558, 0.9961681, 0.99594206, 0.9912204, 0.9932683, 0.99129313, 0.9934163, 0.9958839, 0.99586475, 0.99095136, 0.99288225, 0.9917555, 0.9930147, 0.9960817, 0.9956226, 0.9911465, 0.99312454, 0.991011, 0.9935509, 0.9959995, 0.9960836, 0.9912493, 0.9935451, 0.99140257, 0.99345076, 0.99616545, 0.995941, 0.99125206, 0.9933042, 0.9913152, 0.99343586, 0.99588376, 0.99585503, 0.9909276, 0.99287945, 0.9917434, 0.9930052, 0.9960849, 0.99562246, 0.991113, 0.99312896, 0.99103034, 0.9935457, 0.9959941, 0.99608696, 0.9912174, 0.9935375, 0.9914091, 0.9934369, 0.9961687, 0.9959437, 0.99121, 0.99328244, 0.99130464, 0.9934191, 0.9958793, 0.9958573, 0.9909278, 0.9928786, 0.9917406, 0.99300086, 0.9960817, 0.9956214, 0.99113035, 0.9931149, 0.99103785, 0.9935429, 0.99599457, 0.996088, 0.9912389, 0.99353087, 0.99143493, 0.9934503, 0.99616617, 0.99594086, 0.9912345, 0.99328583, 0.99132174, 0.99341255, 0.99588615, 0.99586296, 0.9909456, 0.99289566, 0.99178374, 0.9930004, 0.99608636, 0.9956179, 0.991141, 0.9931358, 0.9910484, 0.99354935, 0.9959966, 0.9960884, 0.99126023, 0.9935307, 0.9914272, 0.9934538, 0.9961687, 0.9959406, 0.99123424, 0.99328667, 0.9913168, 0.9934314, 0.9958794, 0.9958578, 0.99094486, 0.992886, 0.9917812, 0.99302685, 0.996079, 0.9956269, 0.9911327, 0.9931304, 0.99104875, 0.9935498, 0.9959972, 0.99608386, 0.9912517, 0.9935508, 0.99142903, 0.9934538, 0.9961728, 0.9959378, 0.99123865, 0.99328834, 0.991318, 0.9934262, 0.9958841, 0.99585754, 0.9909599, 0.99289685, 0.9917902, 0.9930112, 0.996095, 0.99562293, 0.99112904, 0.99313754, 0.9910597, 0.9935422, 0.9960073, 0.9960777, 0.9912355, 0.993544, 0.99141216, 0.99344546, 0.9961771, 0.9959461, 0.99123704, 0.99330175, 0.99131984, 0.9934128, 0.9958976, 0.99587137, 0.9909463, 0.99289423, 0.99178386, 0.99300826, 0.99609417, 0.9956196, 0.9911288, 0.99314886, 0.9910602, 0.99355984, 0.9960079, 0.9960848, 0.9912341, 0.99356127, 0.9914444, 0.9934452, 0.99617046, 0.99594444, 0.9912279, 0.9933169, 0.9913147, 0.9934378, 0.995887, 0.9958671, 0.9909703, 0.9929147, 0.9917829, 0.99300814, 0.99608636, 0.9956255, 0.9911505, 0.9931633, 0.9910659, 0.9935449, 0.996, 0.9960931, 0.99126583, 0.9935869, 0.9914261, 0.9934627, 0.9961612, 0.9959513, 0.991256, 0.9933356, 0.9913231, 0.993437, 0.9958894, 0.9958722, 0.99097896, 0.99293464, 0.9917784, 0.99300414, 0.9960939, 0.99562836, 0.99114907, 0.9931496, 0.991074, 0.9935515, 0.9960109, 0.9960955, 0.9912571, 0.9935568, 0.9914525, 0.9934608, 0.9961786, 0.9959453, 0.9912408, 0.9933159, 0.991338, 0.993429, 0.99589384, 0.995865, 0.99095756, 0.9929143, 0.99179345, 0.99302095, 0.9961003, 0.9956384, 0.9911459, 0.9931659, 0.99106115, 0.99357724, 0.9960089, 0.9960912, 0.99126047, 0.9935789, 0.991446, 0.9934842, 0.996183, 0.99595886, 0.99125147, 0.99332464, 0.9913106, 0.99345654, 0.9958976, 0.9958745, 0.9910042, 0.99293983, 0.99178374, 0.9930454, 0.996095, 0.995638, 0.9911953, 0.9931932, 0.99106944, 0.99357575, 0.996011, 0.9961004, 0.99128497, 0.99359435, 0.9914259, 0.99348104, 0.9961812, 0.9959651, 0.99126655, 0.99335915, 0.9913261, 0.9934537, 0.99590826, 0.99587774, 0.99101925, 0.99296933, 0.99176896, 0.99304694, 0.9961049, 0.99563754, 0.9911889, 0.993194, 0.9910712, 0.99357337, 0.99602675, 0.9960971, 0.99129057, 0.9935904, 0.9914278, 0.9934837, 0.9961939, 0.99595225, 0.99127287, 0.9933509, 0.9912954, 0.9934585, 0.9959103, 0.99587905, 0.9910081, 0.992953, 0.9917686, 0.99303585, 0.99611664, 0.99563354, 0.99118483, 0.9932039, 0.99105424, 0.9935769, 0.9960253, 0.9960955, 0.9912827, 0.9935968, 0.9914198, 0.9934816, 0.996182, 0.9959559, 0.9912872, 0.9933523, 0.99130464, 0.9934463, 0.9959086, 0.99587667, 0.9910108, 0.99293524, 0.9917642, 0.9930354, 0.99610776, 0.9956313, 0.9911652, 0.9931641, 0.99103576, 0.99357396, 0.99603254, 0.9960936, 0.9912755, 0.99357575, 0.9914321, 0.9934803, 0.99620473, 0.9959526, 0.99126786, 0.99334794, 0.99133414, 0.99344134, 0.9959145, 0.99587065, 0.9909807, 0.9929512, 0.99176496, 0.9930334, 0.99609935, 0.9956236, 0.99116176, 0.9931894, 0.99104124, 0.993558, 0.9960192, 0.99609, 0.9912737, 0.9936009, 0.9914285, 0.993469, 0.996191, 0.9959496, 0.9912675, 0.99334806, 0.99131167, 0.9934359, 0.9959091, 0.99585575, 0.99098307, 0.99294406, 0.991763, 0.9930224, 0.9961121, 0.9956156, 0.99118876, 0.9931891, 0.99103725, 0.99354583, 0.9960209, 0.9960871, 0.9913113, 0.9935824, 0.99142146, 0.9934465, 0.996203, 0.99594736, 0.9912817, 0.9933509, 0.99130815, 0.9934256, 0.99591887, 0.9958638, 0.99101067, 0.99292785, 0.99174577, 0.99301505, 0.9961109, 0.99561656, 0.9911682, 0.9931728, 0.9910297, 0.99355173, 0.9960198, 0.9960802, 0.9912947, 0.99359185, 0.99140596, 0.99343616, 0.9961883, 0.9959393, 0.9912652, 0.99334997, 0.9912805, 0.99342227, 0.9959048, 0.9958537, 0.99098104, 0.9929376, 0.991731, 0.9929904, 0.99610823, 0.99561995, 0.99115, 0.9931752, 0.9910178, 0.9935389, 0.99602664, 0.9960848, 0.99123496, 0.99358505, 0.99143165, 0.99344265, 0.9961939, 0.99594194, 0.9912254, 0.9933496, 0.99131835, 0.9934365, 0.9959086, 0.9958716, 0.99095684, 0.9929396, 0.99175113, 0.99302304, 0.9961022, 0.99562335, 0.99114203, 0.99317604, 0.99106336, 0.9935521, 0.9960222, 0.99608564, 0.9912593, 0.9935847, 0.9914176, 0.99344724, 0.996192, 0.9959431, 0.99125004, 0.9933456, 0.9913227, 0.9934238, 0.99591166, 0.9958536, 0.9909629, 0.99293995, 0.99175465, 0.99299306, 0.99609876, 0.9956097, 0.9911749, 0.9931839, 0.99103856, 0.99353, 0.9960234, 0.99608266, 0.99126786, 0.99358, 0.9914117, 0.9934301, 0.99618876, 0.99594253, 0.99127686, 0.9933449, 0.99131835, 0.9934162, 0.9959104, 0.9958607, 0.99101466, 0.9929518, 0.9917555, 0.9930072, 0.9961146, 0.995622, 0.9911823, 0.9931827, 0.99106455, 0.9935375, 0.9960312, 0.9960906, 0.9912934, 0.99359053, 0.99140114, 0.993451, 0.9961981, 0.99594325, 0.9912977, 0.99335855, 0.9913196, 0.9934226, 0.99592257, 0.995858371, 0.990999579, 0.99295604, 0.99174637, 0.99300075, 0.9961164, 0.99561983, 0.99116606, 0.9931959, 0.9910573, 0.99354076, 0.99604297, 0.99607736, 0.9912738, 0.9936143, 0.99142754, 0.9934482, 0.99620986, 0.995946, 0.9912759, 0.9933696, 0.9913072, 0.993443, 0.9959268, 0.9958662, 0.9910217, 0.992980957, 0.991756558, 0.9930433, 0.99612373, 0.99562514, 0.9911761, 0.99321717, 0.991043448, 0.99357104, 0.9960356, 0.99608845, 0.9912805, 0.9936121, 0.99139106, 0.9934679, 0.99620265, 0.99594915, 0.99128145, 0.9933768, 0.9913017, 0.9934277, 0.99591404, 0.9958735, 0.9910189, 0.99298555, 0.9917568, 0.99300575, 0.9961191, 0.99562657, 0.99117476, 0.99321586, 0.99103224, 0.99354315, 0.99603206, 0.99608976, 0.9912618, 0.99361503, 0.99140763, 0.9934447, 0.99619496, 0.9959447, 0.99127626, 0.9933779, 0.991305, 0.99343115, 0.99591815, 0.99586153, 0.9910066, 0.9929885, 0.9917568, 0.99300367, 0.9961223, 0.9956126, 0.9911658, 0.99320847, 0.9910444, 0.993541, 0.99603015, 0.99607533, 0.99126375, 0.993608, 0.991434, 0.99344194, 0.99619883, 0.99593234, 0.9912566, 0.99335974, 0.99134165, 0.9934243, 0.99591595, 0.99585766, 0.99097675, 0.99296737, 0.9917647, 0.9930079, 0.99611616, 0.9956149, 0.99114805, 0.9932082, 0.9910525, 0.9935455, 0.99603397, 0.9960818, 0.99124527, 0.99361396, 0.9914137, 0.9934314, 0.9961952, 0.99593794, 0.99124444, 0.9933762, 0.9912858, 0.9934151, 0.9959214, 0.99585116, 0.9909752, 0.99297136, 0.99172467, 0.99299896, 0.9961126, 0.99560624, 0.99113435, 0.99319553, 0.9910263, 0.9935352, 0.9960328, 0.9960783, 0.991239, 0.99361503, 0.9914014, 0.9934564, 0.99620074, 0.9959469, 0.9912509, 0.9933616, 0.9912976, 0.99341863, 0.9959184, 0.99585766, 0.99094546, 0.99296415, 0.9917066, 0.9929993, 0.9961067, 0.9956019, 0.99111044, 0.9932066, 0.9910196, 0.99353963, 0.9960232, 0.9960687, 0.9912318, 0.99362564, 0.9913932, 0.99344903, 0.99619585, 0.99592376, 0.99120754, 0.99338335, 0.9912947, 0.9934163, 0.9959086, 0.9958419, 0.9909477, 0.9930086, 0.99175304, 0.99302226, 0.9961185, 0.9955922, 0.9911039, 0.993233383, 0.991042674, 0.993556321, 0.996026278, 0.996065319, 0.991221488, 0.99363327, 0.991427302, 0.993463576, 0.996199906, 0.995921016, 0.991214693, 0.993398309, 0.991325855, 0.993436873, 0.995918155, 0.995837927, 0.990988433, 0.99300957, 0.9917819, 0.9930206, 0.9961144, 0.9955961, 0.9911396, 0.9932306, 0.9910855, 0.99356633, 0.99603504, 0.99607027, 0.9912584, 0.993642, 0.9914546, 0.99347115, 0.99620146, 0.995928, 0.9912586, 0.9933959, 0.99135303, 0.99346477, 0.9959273, 0.9958431, 0.9910094, 0.99300307, 0.991799355, 0.99306035, 0.996126294, 0.99560672, 0.991174042, 0.993218005, 0.991114795, 0.9935858, 0.9960371, 0.99607474, 0.99127233, 0.9936334, 0.99147683, 0.9934989, 0.9962084, 0.995926917, 0.991289258, 0.993376315, 0.991362035, 0.993470192, 0.995923281, 0.995853484, 0.991004467, 0.992999077, 0.991796434, 0.993065476, 0.996115565, 0.995604932, 0.991175175, 0.993238, 0.9910926, 0.993601143, 0.996035278, 0.996073544, 0.991268814, 0.993638217, 0.991468072, 0.993505597, 0.996199191, 0.995926559, 0.991254866, 0.993402064, 0.991376936, 0.993487716, 0.995916665, 0.995854557, 0.991001904, 0.993047833, 0.991825938, 0.993082762, 0.996115804, 0.995598435, 0.991170526, 0.993230224, 0.991096854, 0.993605614, 0.996036172, 0.996073425, 0.991294801, 0.993635416, 0.991489768, 0.993531466, 0.996211469, 0.995937705, 0.991286695, 0.993399918, 0.991417587, 0.993516207, 0.995931566, 0.995855153, 0.991013467, 0.99299401, 0.991808116, 0.993101716, 0.996127844, 0.9956061, 0.9911924, 0.993212, 0.9911052, 0.99360913, 0.996042728, 0.99607265, 0.99129045, 0.99362177, 0.99148786, 0.99350876, 0.9962107, 0.9959334, 0.991286, 0.9933903, 0.99136895, 0.99350595, 0.995934, 0.9958573, 0.9910144, 0.9930026, 0.9918121, 0.99310255, 0.9961346, 0.9956077, 0.99116665, 0.993215382, 0.99111855, 0.993621886, 0.996053338, 0.99608135, 0.99128634, 0.993620574, 0.991478503, 0.9935342, 0.9962251, 0.99593246, 0.9912682, 0.9933883, 0.9913789, 0.993513, 0.99594986, 0.9958529, 0.9910094, 0.9929958, 0.9918189, 0.99310535, 0.9961398, 0.995606482, 0.991167009, 0.9932227, 0.9911143, 0.99363315, 0.99606293, 0.99608022, 0.991278887, 0.99362445, 0.9914772, 0.9935329, 0.99622524, 0.99593604, 0.9912886, 0.993384063, 0.991360366, 0.993507504, 0.995939314, 0.995864034, 0.991035163, 0.99297684, 0.99181014, 0.993088543, 0.996137321, 0.995602608, 0.991177201, 0.9932088, 0.99109906, 0.99363106, 0.99606115, 0.9960705, 0.99128586, 0.9936097, 0.99147546, 0.99352264, 0.99622697, 0.9959268, 0.9912584, 0.9933779, 0.99135876, 0.99351186, 0.9959526, 0.99585551, 0.991006732, 0.992974997, 0.991794288, 0.99311018, 0.996143103, 0.995608985, 0.991167128, 0.9932115, 0.9910979, 0.99364084, 0.9960608, 0.996076405, 0.991270065, 0.993610203, 0.99146235, 0.99354136, 0.996229112, 0.995935559, 0.991249561, 0.993380904, 0.991347969, 0.993519962, 0.995951533, 0.995854795, 0.990991473, 0.992964625, 0.991796076, 0.99311173, 0.996146202, 0.995608628, 0.991169572, 0.993205786, 0.991103292, 0.993642092, 0.996062815, 0.996076047, 0.991264701, 0.993606091, 0.991421461, 0.9935417, 0.9962328, 0.995929897, 0.991270542, 0.993369699, 0.991333902, 0.993512332, 0.995954692, 0.995843709, 0.991007864, 0.992957473, 0.991765678, 0.993095458, 0.996152937, 0.995608151, 0.99113971, 0.993199885, 0.991053402, 0.993633389, 0.996071935, 0.996079504, 0.991291642, 0.993599832, 0.991428494, 0.9935482, 0.9962411, 0.995927632, 0.991271853, 0.993365228, 0.99132359, 0.993514776, 0.995957077, 0.99583745, 0.991019487, 0.992949486, 0.991774619, 0.993116617, 0.996157646, 0.995578945, 0.991192758, 0.9932023, 0.991041, 0.993642211, 0.996067762, 0.996059477, 0.991274774, 0.993590772, 0.991400719, 0.99353445, 0.996229, 0.995919347, 0.991244197, 0.99335593, 0.9913229, 0.993517935, 0.995944917, 0.995846868, 0.9909935, 0.992949605, 0.9917503, 0.993102789, 0.996136963, 0.995582879, 0.99114275, 0.993191659, 0.991047442, 0.993636131, 0.99605608, 0.996072173, 0.991253197, 0.993597269, 0.991400957, 0.993536532, 0.996220827, 0.995920777, 0.991257668, 0.993361354, 0.991319418, 0.993509233, 0.995948553, 0.995852888, 0.991003335, 0.992968857, 0.991740227, 0.993098199, 0.996149838, 0.995602965, 0.991178811, 0.993204355, 0.991027057, 0.993636787, 0.996070743, 0.99607867, 0.991265416, 0.993599296, 0.991399527, 0.99353689, 0.996240139, 0.995941579, 0.991260469, 0.993357241, 0.99129349, 0.993511379, 0.995955765, 0.99585849, 0.991006732, 0.992975473, 0.991733432, 0.993103027, 0.996153057, 0.995609224, 0.991182685, 0.993220091, 0.991024375, 0.99363786, 0.996076524, 0.996089756, 0.991321504, 0.993634701, 0.991368115, 0.993527949, 0.996233881, 0.99594396, 0.99126506, 0.99339336, 0.991272, 0.993522525, 0.995956242, 0.995859563, 0.991000593, 0.9929946, 0.99173015, 0.9931077, 0.99614394, 0.995606959, 0.991152346, 0.9932393, 0.99103373, 0.99361587, 0.99607, 0.996079862, 0.991267025, 0.99364775, 0.9913573, 0.99352217, 0.9962278, 0.995933533, 0.991230726, 0.99340546, 0.9912397, 0.9935076, 0.9959435, 0.995855033, 0.990959406, 0.9930085, 0.99167234, 0.9930981, 0.9961455, 0.995601177, 0.991111398, 0.99324125, 0.9909656, 0.99363565, 0.9960543, 0.996078312, 0.991239607, 0.9936394, 0.9913255, 0.99354583, 0.99623054, 0.9959392, 0.99120563, 0.99341065, 0.9912579, 0.99352974, 0.9959488, 0.99585885, 0.9909497, 0.9930004, 0.991693, 0.9931114, 0.9961474, 0.9955964, 0.9911109, 0.9932366, 0.99099076, 0.99363786, 0.9960551, 0.9960751, 0.9912401, 0.9936155, 0.99134445, 0.9935536, 0.99622357, 0.99593544, 0.9912271, 0.9933777, 0.99126893, 0.9935195, 0.9959442, 0.9958561, 0.99096537, 0.9929791, 0.9917007, 0.99311614, 0.9961486, 0.9956066, 0.9911053, 0.99321175, 0.99098736, 0.99365366, 0.9960633, 0.9960782, 0.99121714, 0.99362034, 0.99134576, 0.9935585, 0.9962279, 0.9959288, 0.9911931, 0.9933891, 0.9912448, 0.99352866, 0.9959453, 0.99584615, 0.99092114, 0.9929932, 0.99169827, 0.9931136, 0.99614704, 0.9955949, 0.99108154, 0.9932139, 0.9909877, 0.99363786, 0.9960567, 0.9960789, 0.9912182, 0.9936088, 0.9913515, 0.9935415, 0.9962213, 0.99593496, 0.9911799, 0.993386, 0.99126095, 0.99351853, 0.99593616, 0.9958542, 0.9909043, 0.99299663, 0.9917231, 0.99309653, 0.99612975, 0.99560887, 0.9910979, 0.9932108, 0.9909861, 0.9936283, 0.99605155, 0.9960674, 0.9912061, 0.9936079, 0.9913498, 0.9935295, 0.9962194, 0.9959233, 0.9911982, 0.99337596, 0.99126554, 0.993499, 0.995937, 0.9958482, 0.99092895, 0.9929842, 0.9917128, 0.9931003, 0.9961444, 0.99559563, 0.99109685, 0.9932148, 0.99099755, 0.99364126, 0.99605787, 0.9960751, 0.9912217, 0.9936149, 0.9913673, 0.993529, 0.9962243, 0.9959262, 0.9911982, 0.99339926, 0.9912889, 0.9934998, 0.9959364, 0.9958549, 0.99093646, 0.99300236, 0.9917292, 0.99309886, 0.99613297, 0.99559313, 0.9910985, 0.99322563, 0.99102205, 0.9936228, 0.9960506, 0.9960746, 0.9912367, 0.99363047, 0.9913801, 0.9935207, 0.99621576, 0.99592257, 0.99120027, 0.99339604, 0.9912686, 0.9935034, 0.995939, 0.99585056, 0.99095464, 0.9930044, 0.99172527, 0.99309945, 0.99613684, 0.9955882, 0.99110436, 0.9932266, 0.991024, 0.9936287, 0.9960505, 0.9960679, 0.9912437, 0.99362975, 0.9913809, 0.99351573, 0.99622047, 0.9959214, 0.991205, 0.99339134, 0.9912889, 0.9934997, 0.9959358, 0.9958489, 0.9909424, 0.9929852, 0.9917297, 0.993093, 0.99612373, 0.9955883, 0.9911177, 0.9932082, 0.9910122, 0.99360716, 0.99604297, 0.9960716, 0.9912379, 0.99360657, 0.99137294, 0.9935196, 0.996213, 0.9959234, 0.99121654, 0.99336547, 0.9912828, 0.99349606, 0.99592173, 0.99583966, 0.99095064, 0.99297297, 0.991706, 0.9930861, 0.9961158, 0.9955832, 0.9911136, 0.99320495, 0.9910251, 0.9936228, 0.99603325, 0.99606174, 0.9912578, 0.99359316, 0.9913666, 0.9935216, 0.9961994, 0.9959099, 0.9912285, 0.99336857, 0.9912799, 0.9935034, 0.99591476, 0.9958359, 0.9909882, 0.99296933, 0.9917283, 0.9930837, 0.99611366, 0.99557596, 0.99116594, 0.9932093, 0.99103457, 0.99361646, 0.9960209, 0.9960518, 0.99125296, 0.9935967, 0.9913686, 0.9935143, 0.9961914, 0.9959013, 0.991255, 0.9933762, 0.99127233, 0.99349535, 0.9959085, 0.99582726, 0.99103117, 0.99298793, 0.99173987, 0.99306434, 0.99611175, 0.9955697, 0.99118024, 0.9932145, 0.991032, 0.99360126, 0.99602735, 0.99605006, 0.99128705, 0.9936149, 0.99135816, 0.99349135, 0.99619716, 0.9959015, 0.99120915, 0.99337983, 0.99126786, 0.99348396, 0.99591595, 0.9958333, 0.9909326, 0.9929717, 0.9917235, 0.99307233, 0.996118, 0.9955708, 0.9911096, 0.9932231, 0.9909996, 0.9935927, 0.99603134, 0.99605536, 0.9912403, 0.99362975, 0.9913602, 0.9934916, 0.99619716, 0.99591166, 0.9912122, 0.9934064, 0.99125135, 0.9934754, 0.99591225, 0.99583805, 0.9909276, 0.9930072, 0.9917134, 0.99305725, 0.99611056, 0.9955747, 0.99109733, 0.99324304, 0.9909968, 0.9935794, 0.9960264, 0.9960584, 0.99120814, 0.9936267, 0.99132574, 0.9934849, 0.9962012, 0.9959145, 0.99118775, 0.99339515, 0.9912397, 0.99347466, 0.9959097, 0.99583304, 0.99092555, 0.9929972, 0.9916952, 0.9930611, 0.99610996, 0.9955686, 0.9910989, 0.9932266, 0.990991, 0.99358857, 0.99602675, 0.996049345, 0.991234481, 0.993620932, 0.99135828, 0.99348545, 0.9962031, 0.995908499, 0.991217017, 0.99338734, 0.9912481, 0.9934708, 0.9959196, 0.99582523, 0.9909667, 0.9929791, 0.9917005, 0.9930506, 0.9960983, 0.99558216, 0.99115306, 0.9932227, 0.99101233, 0.9935808, 0.99601716, 0.9960601, 0.99129117, 0.9936081, 0.9913687, 0.9934784, 0.99618596, 0.99591875, 0.9912641, 0.99339104, 0.9912744, 0.9934655, 0.99589443, 0.9958394, 0.9910104, 0.99298865, 0.99177915, 0.99303764, 0.9961004, 0.99558556, 0.99116385, 0.9932234, 0.9910121, 0.99358183, 0.9960143, 0.99606484, 0.99127233, 0.993609, 0.9913397, 0.9934824, 0.99618804, 0.9959184, 0.99122113, 0.9933878, 0.991271, 0.9934748, 0.99591714, 0.995847, 0.9909639, 0.99297863, 0.99174786, 0.99306256, 0.996114, 0.99558675, 0.9911398, 0.9932172, 0.9910189, 0.99358314, 0.9960277, 0.9960601, 0.99126226, 0.99361855, 0.99135864, 0.9934803, 0.9961967, 0.99591005, 0.99122477, 0.9933889, 0.99128354, 0.99347407, 0.9959157, 0.9958335, 0.9909674, 0.9929715, 0.99173135, 0.99307394, 0.9961128, 0.995578, 0.9911089, 0.99321824, 0.99103993, 0.99358606, 0.9960299, 0.9960567, 0.9912482, 0.99361455, 0.99141616, 0.993493, 0.9962017, 0.9959168, 0.9912294, 0.99337125, 0.9913027, 0.9934772, 0.99591655, 0.9958423, 0.9909791, 0.9929696, 0.9917611, 0.9930554, 0.99611294, 0.99557847, 0.9911465, 0.99320674, 0.99104524, 0.99358046, 0.9960362, 0.99606496, 0.9912674, 0.9935981, 0.9913926, 0.99349654, 0.99620485, 0.9959133, 0.9912435, 0.99337316, 0.99130017, 0.99347335, 0.9959178, 0.9958371, 0.9909843, 0.99296194, 0.9917619, 0.99306786, 0.99611956, 0.99557811, 0.991141379, 0.9932001, 0.9910574, 0.993595, 0.996031, 0.99606377, 0.9912872, 0.9935969, 0.991402, 0.99348265, 0.99619657, 0.9959098, 0.991236, 0.9933641, 0.9913027, 0.9934717, 0.995915, 0.9958377, 0.991012, 0.99295205, 0.9917624, 0.99307406, 0.99610996, 0.99558216, 0.9911522, 0.99320495, 0.9910491, 0.9935994, 0.9960251, 0.99606377, 0.9912742, 0.9935909, 0.9913939, 0.9935033, 0.9961934, 0.99590635, 0.9912464, 0.99335593, 0.99129856, 0.9934889, 0.9959113, 0.99583364, 0.9909587, 0.99294335, 0.9917583, 0.9930768, 0.99611306, 0.99556994, 0.99111664, 0.99317473, 0.99105436, 0.99360377, 0.9960285, 0.9960575, 0.99127406, 0.99358445, 0.9913897, 0.99350077, 0.9962064, 0.9959067, 0.9912286, 0.9933548, 0.99130183, 0.993489, 0.9959184, 0.99583745, 0.9909616, 0.992942, 0.9917384, 0.9930609, 0.99611783, 0.9955761, 0.9911165, 0.9931894, 0.99102414, 0.9935976, 0.99603075, 0.99605876, 0.99125403, 0.9935869, 0.9913585, 0.99348146, 0.9961987, 0.99591106, 0.9912271, 0.9933623, 0.991277, 0.9934669, 0.9959126, 0.9958282, 0.9909735, 0.9929605, 0.9917235, 0.993061, 0.99610573, 0.9955728, 0.99112195, 0.9931961, 0.99102694, 0.9935822, 0.9960232, 0.9960531, 0.9912352, 0.99358493, 0.99136496, 0.993487, 0.9961979, 0.9959078, 0.991221, 0.993357, 0.99126035, 0.99347264, 0.99590623, 0.99583316, 0.99094325, 0.99293876, 0.9917179, 0.9930534, 0.99610883, 0.9955702, 0.9911073, 0.9931799, 0.991032, 0.99359065, 0.9960205, 0.99605393, 0.99123776, 0.99357206, 0.9913761, 0.9934822, 0.9961908, 0.9959078, 0.99120635, 0.99334663, 0.9912757, 0.9934669, 0.9958996, 0.9958274, 0.990965, 0.9929321, 0.991744, 0.99304694, 0.9961054, 0.99555945, 0.9911164, 0.99317026, 0.9910326, 0.993577, 0.99601847, 0.99605167, 0.9912482, 0.9935881, 0.99136555, 0.99347574, 0.99618274, 0.9959035, 0.9912313, 0.9933623, 0.99127275, 0.99345875, 0.9958989, 0.9958289, 0.99097735, 0.99294925, 0.99174273, 0.9930407, 0.99610007, 0.99556947, 0.9911231, 0.9931972, 0.9910321, 0.99357986, 0.9960155, 0.9960471, 0.9912606, 0.9935982, 0.991389, 0.9934643, 0.9961883, 0.9959014, 0.99120283, 0.99336725, 0.99129444, 0.9934615, 0.9959007, 0.99582607, 0.9909458, 0.99293935, 0.99174625, 0.99303573, 0.9961038, 0.99556065, 0.99110764, 0.993196, 0.99103653, 0.99356633, 0.9960161, 0.99605346, 0.9912306, 0.9935947, 0.99138653, 0.99345887, 0.99618715, 0.99590045, 0.9912118, 0.9933664, 0.99130297, 0.99345315, 0.9959013, 0.99582386, 0.9909525, 0.9929536, 0.99175924, 0.99304503, 0.9961029, 0.99556285, 0.99110985, 0.99320555, 0.9910541, 0.9935828, 0.996012, 0.9960507, 0.99124724, 0.99361295, 0.99138814, 0.9934719, 0.996182, 0.9959073, 0.99121654, 0.9933814, 0.9913059, 0.9934517, 0.9958942, 0.99582916, 0.9909895, 0.9929583, 0.9917624, 0.9930288, 0.9960914, 0.99556667, 0.99112767, 0.9932162, 0.9910784, 0.9935709, 0.9960245, 0.99605405, 0.991234, 0.99362326, 0.99139917, 0.99345887, 0.9961842, 0.9958959, 0.99121886, 0.9934052, 0.9913203, 0.9934529, 0.99589974, 0.9958215, 0.9909539, 0.99298817, 0.9917789, 0.99303013, 0.9961061, 0.9955632, 0.99111176, 0.9932261, 0.99107754, 0.99355394, 0.9960271, 0.99604636, 0.99122906, 0.99362904, 0.99142236, 0.9934494, 0.9961901, 0.9959007, 0.99118716, 0.99339914, 0.99132526, 0.9934476, 0.9959119, 0.9958228, 0.9909362, 0.99297816, 0.9917896, 0.9930294, 0.9961086, 0.99556655, 0.9910909, 0.9932174, 0.99110633, 0.99356174, 0.996031, 0.9960536, 0.9912186, 0.9936137, 0.9914278, 0.99346536, 0.9961981, 0.9958949, 0.99119455, 0.9933815, 0.991335, 0.9934417, 0.9959162, 0.995824, 0.99092185, 0.9929726, 0.9917779, 0.99301964, 0.9961187, 0.99555933, 0.9910703, 0.9932175, 0.9910915, 0.99355453, 0.9960335, 0.99605215, 0.99120015, 0.9936107, 0.9914151, 0.9934476, 0.9961994, 0.99590373, 0.99118924, 0.9933641, 0.991334, 0.9934428, 0.99591297, 0.99582916, 0.99090296, 0.992964, 0.9917875, 0.99302214, 0.99611115, 0.9955674, 0.991082, 0.99319494, 0.99109966, 0.9935636, 0.99603206, 0.99605274, 0.991195, 0.9936015, 0.9914262, 0.9934487, 0.9962024, 0.9958969, 0.99116784, 0.99337184, 0.9913323, 0.9934487, 0.99591523, 0.99582845, 0.9909147, 0.9929438, 0.99177074, 0.9930269, 0.9961193, 0.99556714, 0.9910744, 0.9931861, 0.99110556, 0.9935561, 0.99603546, 0.99605775, 0.9911891, 0.9936109, 0.99142355, 0.9934562, 0.996201, 0.995903, 0.9911466, 0.9933721, 0.99133956, 0.9934543, 0.99591476, 0.9958234, 0.99089575, 0.992971, 0.9917869, 0.99303424, 0.996114, 0.99555814, 0.9910451, 0.9931977, 0.99108607, 0.9935567, 0.99602824, 0.996046484, 0.991165042, 0.9935967, 0.9914177, 0.993429363, 0.996193051, 0.99588722, 0.991136909, 0.9933871, 0.99131995, 0.993426204, 0.995907426, 0.9958179, 0.99089551, 0.99298155, 0.9917704, 0.99301916, 0.99611837, 0.99557054, 0.99105895, 0.9932146, 0.99109006, 0.9935556, 0.99603385, 0.9960511, 0.991191, 0.99362916, 0.9914513, 0.99345464, 0.9962006, 0.9958982, 0.9911607, 0.99341357, 0.9913503, 0.99344254, 0.9959108, 0.99582654, 0.990899, 0.9930027, 0.9917842, 0.99300486, 0.9961165, 0.9955656, 0.99107075, 0.9932108, 0.99111253, 0.9935463, 0.9960306, 0.9960401, 0.99117565, 0.99362504, 0.9914397, 0.99344665, 0.9962075, 0.9958919, 0.9911737, 0.99338675, 0.9913351, 0.99343747, 0.9959162, 0.99583375, 0.9909108, 0.9929852, 0.9917996, 0.99301094, 0.99611425, 0.9955592, 0.99106914, 0.9932213, 0.991104, 0.99356997, 0.99603266, 0.9960544, 0.9912032, 0.99363565, 0.9914328, 0.9934651, 0.9961986, 0.995906711, 0.991181076, 0.9934222, 0.99135125, 0.99346656, 0.9959144, 0.99583507, 0.99090415, 0.9930072, 0.991807, 0.993032, 0.99611557, 0.99556655, 0.9910842, 0.99322844, 0.9911157, 0.9935548, 0.99603313, 0.9960567, 0.9912216, 0.99363893, 0.9914597, 0.9934609, 0.99620616, 0.995897, 0.9911779, 0.99341136, 0.9913773, 0.99345654, 0.9959192, 0.99583024, 0.99093974, 0.9929997, 0.99181, 0.99303424, 0.9961191, 0.99556845, 0.99108, 0.99324036, 0.9911408, 0.99356383, 0.9960393, 0.9960473, 0.99121785, 0.99365646, 0.9914767, 0.9934677, 0.996214, 0.9958969, 0.9911965, 0.99342996, 0.99137986, 0.9934562, 0.9959239, 0.9958305, 0.99095297, 0.9930021, 0.99182725, 0.9930356, 0.9961271, 0.9955623, 0.9911069, 0.9932273, 0.9911561, 0.9935743, 0.99604386, 0.9960531, 0.991247, 0.9936399, 0.99147695, 0.99346125, 0.99621564, 0.99590504, 0.99122673, 0.99342513, 0.9913898, 0.99343914, 0.99593246, 0.99583185, 0.9909485, 0.99299085, 0.99183273, 0.993033409, 0.996120989, 0.9955681, 0.9911067, 0.9932227, 0.9911499, 0.993549347, 0.996038675, 0.996055603, 0.991217852, 0.99363726, 0.9914831, 0.99345136, 0.9962046, 0.9959009, 0.99117684, 0.99339545, 0.9913664, 0.99342746, 0.99591726, 0.9958289, 0.99091226, 0.9929704, 0.99182594, 0.9930106, 0.99611473, 0.99556476, 0.991076, 0.9931954, 0.99116206, 0.99354714, 0.9960311, 0.99604851, 0.991212785, 0.99361765, 0.99149466, 0.99345267, 0.9962039, 0.995899498, 0.99119103, 0.9933907, 0.9914035, 0.9934401, 0.9959125, 0.995823, 0.99090827, 0.9929669, 0.9918378, 0.99300945, 0.9961171, 0.9955617, 0.99108213, 0.9932059, 0.991172, 0.9935537, 0.9960336, 0.99605155, 0.9912051, 0.99361926, 0.99150145, 0.99344796, 0.9962018, 0.995899618, 0.991197109, 0.9933762, 0.991398, 0.99343675, 0.9959126, 0.9958295, 0.9909282, 0.9929657, 0.99184096, 0.99301237, 0.9961176, 0.99556476, 0.9910824, 0.9931933, 0.9911642, 0.9935441, 0.9960292, 0.996049, 0.99123037, 0.99361295, 0.9914886, 0.99344456, 0.9962039, 0.9959055, 0.99120474, 0.9933795, 0.9913948, 0.993429, 0.9959119, 0.99582714, 0.99092746, 0.99296653, 0.99183065, 0.9930085, 0.9961153, 0.99555993, 0.9910835, 0.9931953, 0.9911512, 0.9935415, 0.9960257, 0.9960484, 0.9912253, 0.993616, 0.9914818, 0.993459344, 0.996199191, 0.995897, 0.9911851, 0.99337316, 0.99139416, 0.9934457, 0.9959114, 0.99582016, 0.99091226, 0.9929537, 0.9918337, 0.9930194, 0.9961121, 0.99555486, 0.9910959, 0.9931913, 0.9911635, 0.9935575, 0.9960265, 0.9960478, 0.991232, 0.9936063, 0.99149024, 0.99345267, 0.9961979, 0.9958947, 0.99120414, 0.9933697, 0.9913972, 0.99344444, 0.9959035, 0.9958204, 0.9909417, 0.9929576, 0.9918413, 0.99300706, 0.9961044, 0.99555933, 0.99107623, 0.9931978, 0.9911554, 0.9935535, 0.99602026, 0.9960471, 0.9912134, 0.9936079, 0.9914852, 0.9934493, 0.99619377, 0.9958947, 0.99119335, 0.99337405, 0.99138397, 0.99343276, 0.995899, 0.99582326, 0.99093294, 0.99296266, 0.9918425, 0.9930167, 0.9961002, 0.9955526, 0.9910739, 0.9932021, 0.99116254, 0.99355304, 0.9960204, 0.9960432, 0.9912157, 0.99361163, 0.99148893, 0.9934528, 0.99619055, 0.9958924, 0.9911793, 0.9933756, 0.9913937, 0.99343264, 0.99589926, 0.9958215, 0.99092734, 0.9929603, 0.99183416, 0.99301755, 0.99610245, 0.99555546, 0.99109006, 0.9932074, 0.9911581, 0.9935533, 0.99601775, 0.99604386, 0.99122345, 0.99361646, 0.9914858, 0.9934524, 0.9961875, 0.9958924, 0.9911907, 0.99338394, 0.9913896, 0.9934452, 0.9958971, 0.9958217, 0.990912, 0.9929651, 0.9918399, 0.9930161, 0.9960949, 0.9955545, 0.9910835, 0.9931988, 0.99115133, 0.993545, 0.99601847, 0.99604994, 0.9912147, 0.993619, 0.99149305, 0.9934497, 0.99618816, 0.9958963, 0.9911813, 0.9933889, 0.99139416, 0.99343866, 0.99589455, 0.9958203, 0.99092615, 0.99297535, 0.99183077, 0.99302226, 0.99610126, 0.99555475, 0.9910812, 0.99320954, 0.99115914, 0.9935457, 0.9960168, 0.99603915, 0.991189, 0.99361974, 0.9914812, 0.9934475, 0.9961826, 0.99589133, 0.9911738, 0.99337924, 0.9913846, 0.9934395, 0.9958942, 0.9958191, 0.99092335, 0.9929565, 0.9918291, 0.99300694, 0.9961015, 0.99555945, 0.9910855, 0.99320257, 0.9911424, 0.9935422, 0.9960168, 0.9960435, 0.99120027, 0.9936214, 0.9914698, 0.9934556, 0.9961842, 0.9958919, 0.99116445, 0.99338174, 0.99138033, 0.99343616, 0.99590224, 0.9958139, 0.9909158, 0.9929517, 0.9918182, 0.99301964, 0.9961069, 0.9955468, 0.99107695, 0.9931993, 0.99115694, 0.9935561, 0.99601895, 0.9960347, 0.9912025, 0.99360836, 0.9914825, 0.993458, 0.9961877, 0.99588, 0.99119896, 0.99338263, 0.99137175, 0.99343616, 0.9958996, 0.9958041, 0.99090755, 0.9929784, 0.99182105, 0.99301404, 0.9961009, 0.9955448, 0.99107754, 0.99320024, 0.99113786, 0.9935489, 0.99601394, 0.99602735, 0.99119544, 0.9936215, 0.99146587, 0.9934723, 0.99618924, 0.9958858, 0.99116874, 0.9933891, 0.9913756, 0.99344337, 0.995903, 0.9958086, 0.9909126, 0.9929657, 0.991812, 0.993024349, 0.996103406, 0.995554745, 0.99106431, 0.993196487, 0.991156936, 0.9935583, 0.996022, 0.996039748, 0.991169572, 0.9936073, 0.9914671, 0.9934537, 0.9961926, 0.995892882, 0.991164804, 0.9933884, 0.99137783, 0.99345183, 0.99590325, 0.99581283, 0.9909106, 0.99295676, 0.9918174, 0.9930355, 0.996101, 0.99554926, 0.9910712, 0.99319154, 0.9911244, 0.99355704, 0.9960169, 0.99603951, 0.991196752, 0.993611395, 0.991470039, 0.9934715, 0.9961903, 0.99589074, 0.9911869, 0.9933809, 0.9913509, 0.993450403, 0.995898783, 0.99581033, 0.99090827, 0.99297214, 0.9918074, 0.993032217, 0.996102929, 0.9955502, 0.991069, 0.9931966, 0.9911218, 0.9935655, 0.99601907, 0.99603385, 0.99118537, 0.9936201, 0.99146247, 0.993469, 0.996186793, 0.995890379, 0.991168737, 0.9933882, 0.9913487, 0.993446052, 0.99589479, 0.995811403, 0.990923107, 0.9929684, 0.9917956, 0.99302626, 0.99610114, 0.995551646, 0.991051793, 0.9931942, 0.99111897, 0.99356514, 0.99602056, 0.9960342, 0.9911984, 0.99362737, 0.9914505, 0.99346936, 0.9961889, 0.9958918, 0.99117625, 0.9933884, 0.9913557, 0.9934517, 0.9959001, 0.995812, 0.9909142, 0.99296784, 0.99179757, 0.993034, 0.9961056, 0.995544791, 0.991045833, 0.9931967, 0.99111545, 0.9935616, 0.99601823, 0.996039391, 0.991184115, 0.9936174, 0.9914637, 0.9934622, 0.99618644, 0.9958871, 0.9911589, 0.9933769, 0.99134505, 0.9934437, 0.9958975, 0.9958087, 0.9909105, 0.99296945, 0.99177516, 0.99302167, 0.9960944, 0.9955422, 0.99104756, 0.9932, 0.99110717, 0.9935616, 0.9960174, 0.9960358, 0.9911971, 0.99361163, 0.9914492, 0.9934748, 0.9961863, 0.9958761, 0.9911546, 0.99338573, 0.9913378, 0.99344254, 0.9959035, 0.9958007, 0.9908812, 0.9929697, 0.99177283, 0.9930188, 0.99609697, 0.9955478, 0.9910528, 0.99320304, 0.99110097, 0.99356526, 0.99601465, 0.99602795, 0.9911704, 0.99360526, 0.99142015, 0.993469, 0.99618, 0.9958822, 0.9911419, 0.9933779, 0.9913231, 0.99343216, 0.99589396, 0.99580127, 0.99085546, 0.9929589, 0.9917495, 0.99300754, 0.99609876, 0.9955448, 0.991041, 0.99319226, 0.9910921, 0.99354583, 0.9960143, 0.9960329, 0.99115366, 0.9936062, 0.991424, 0.99345344, 0.99618274, 0.99587965, 0.991142631, 0.99337935, 0.9913222, 0.9934412, 0.9958955, 0.995802701, 0.990885198, 0.9929611, 0.99176055, 0.99300754, 0.9961002, 0.99554527, 0.99105597, 0.9932001, 0.9910922, 0.99355066, 0.9960173, 0.99603593, 0.9911634, 0.993602, 0.9914279, 0.99345934, 0.9961838, 0.99588543, 0.99113494, 0.9933824, 0.9913322, 0.9934344, 0.9958942, 0.995804787, 0.990875959, 0.9929645, 0.9917738, 0.9930126, 0.9960966, 0.9955461, 0.99104816, 0.9932006, 0.99108225, 0.99354947, 0.9960194, 0.99603385, 0.9911685, 0.99360925, 0.9914306, 0.9934469, 0.9961814, 0.9958841, 0.99112576, 0.9933775, 0.9913195, 0.99342865, 0.9958858, 0.9958037, 0.9908717, 0.9929629, 0.99175364, 0.9930046, 0.9960919, 0.99553865, 0.9910189, 0.99320084, 0.99108255, 0.99354535, 0.9960136, 0.99603206, 0.99114126, 0.99360245, 0.99141794, 0.9934498, 0.9961824, 0.99587905, 0.9911135, 0.99338275, 0.99132407, 0.99342936, 0.9958859, 0.99579674, 0.99085253, 0.9929595, 0.9917595, 0.9929975, 0.9960867, 0.99553156, 0.991024, 0.99320304, 0.991084, 0.99355197, 0.9960066, 0.99603015, 0.99113834, 0.9936181, 0.9914169, 0.99344593, 0.99617743, 0.99588376, 0.9910955, 0.9933889, 0.9913263, 0.993437, 0.99587965, 0.995796, 0.9908352, 0.9929732, 0.9917523, 0.9930085, 0.9960939, 0.99554044, 0.9910128, 0.9932088, 0.99107146, 0.9935561, 0.9960067, 0.99602807, 0.99113035, 0.99361455, 0.99141806, 0.9934604, 0.9961805, 0.9958792, 0.9911033, 0.9933903, 0.9913305, 0.9934423, 0.9958898, 0.99580467, 0.9908467, 0.9929817, 0.9917516, 0.99302036, 0.9960913, 0.9955349, 0.9910189, 0.99320424, 0.9910712, 0.99356395, 0.99600476, 0.9960285, 0.99113375, 0.9936188, 0.9914232, 0.99347746, 0.9961772, 0.9958841, 0.9911107, 0.99338514, 0.9912988, 0.99344957, 0.99588245, 0.9957977, 0.99084085, 0.9929623, 0.99172544, 0.99302095, 0.99608696, 0.99553275, 0.99102217, 0.99319834, 0.99105644, 0.9935667, 0.99600613, 0.99602616, 0.9911323, 0.9936234, 0.9914075, 0.9934604, 0.99617624, 0.9958865, 0.9911149, 0.9933884, 0.9912982, 0.9934533, 0.9958878, 0.99580127, 0.9908518, 0.9929622, 0.9917258, 0.99301034, 0.9960893, 0.9955354, 0.9910176, 0.9932133, 0.99108166, 0.9935596, 0.9960084, 0.9960305, 0.99115354, 0.99362177, 0.99141216, 0.9934731, 0.99617755, 0.995877, 0.99114513, 0.99340594, 0.99134624, 0.99344593, 0.9958866, 0.995791674, 0.990873039, 0.9929852, 0.9917637, 0.9930146, 0.9960861, 0.99553615, 0.99102944, 0.99323374, 0.9910882, 0.9935674, 0.9960024, 0.996033, 0.9911504, 0.993637, 0.99141115, 0.9934671, 0.996173, 0.99587244, 0.99110717, 0.993401, 0.9913195, 0.9934257, 0.9958815, 0.995785654, 0.990860641, 0.99297756, 0.9917597, 0.99299496, 0.99607724, 0.995520949, 0.991013825, 0.99319685, 0.99104244, 0.99354005, 0.9959942, 0.9960213, 0.9911494, 0.9936226, 0.9914206, 0.99343586, 0.99618083, 0.99587363, 0.9911313, 0.99340993, 0.99133134, 0.9934262, 0.9958806, 0.99580324, 0.9908558, 0.9929825, 0.99176145, 0.99299014, 0.9960899, 0.995539, 0.9910492, 0.9932267, 0.9910971, 0.99353266, 0.99600273, 0.99603087, 0.9911601, 0.9936249, 0.9914287, 0.99343324, 0.9961716, 0.9958762, 0.9911425, 0.99340206, 0.9913226, 0.993433, 0.99588674, 0.9958036, 0.9908738, 0.99298084, 0.9917636, 0.99300885, 0.9960924, 0.9955449, 0.9910568, 0.99323916, 0.99110025, 0.993563, 0.996018, 0.9960383, 0.99119455, 0.9936441, 0.9914512, 0.9934497, 0.9961895, 0.99589205, 0.9911601, 0.99340945, 0.9913413, 0.99343467, 0.99589217, 0.995820045, 0.990877926, 0.9929952, 0.9917943, 0.9930038, 0.9960966, 0.995556593, 0.991035759, 0.99323314, 0.9911052, 0.99354255, 0.99601334, 0.996056437, 0.991182685, 0.9936534, 0.9914635, 0.9934538, 0.99619055, 0.995902, 0.9911649, 0.993423, 0.9913714, 0.9934216, 0.9958941, 0.995823, 0.9909208, 0.9930201, 0.99182165, 0.9930177, 0.9961037, 0.9955727, 0.99107414, 0.9932526, 0.99114907, 0.9935496, 0.99602175, 0.9960573, 0.99118376, 0.9936587, 0.99147993, 0.9934481, 0.9961947, 0.99590874, 0.9911567, 0.993421, 0.9913755, 0.9934249, 0.9958936, 0.9958242, 0.9908762, 0.9929906, 0.9918005, 0.9929899, 0.9960995, 0.99555, 0.99103445, 0.9932313, 0.99114126, 0.99352396, 0.9960065, 0.99604744, 0.9911589, 0.9936422, 0.9914831, 0.99343157, 0.99618536, 0.99590445, 0.9911453, 0.99341863, 0.99136704, 0.99341536, 0.995891, 0.99581677, 0.9908751, 0.9929912, 0.9918018, 0.9929957, 0.9960972, 0.9955592, 0.9910437, 0.9932231, 0.99113995, 0.9935219, 0.9960067, 0.9960532, 0.9911902, 0.99364257, 0.99146664, 0.99341524, 0.9961855, 0.995893, 0.9911556, 0.99340606, 0.9913715, 0.9933935, 0.9958893, 0.9958243, 0.9909052, 0.992983, 0.99179405, 0.9929671, 0.9960945, 0.99556124, 0.9910477, 0.99323, 0.9911265, 0.99351174, 0.99600625, 0.9960407, 0.99119467, 0.9936394, 0.99146056, 0.9934175, 0.99618876, 0.99590176, 0.99115926, 0.9934081, 0.99137175, 0.9933902, 0.9958941, 0.99580985, 0.99089056, 0.99298507, 0.99180603, 0.992949, 0.9960943, 0.9955501, 0.99105227, 0.9932381, 0.9911581, 0.9935182, 0.99601305, 0.9960484, 0.9911805, 0.99365175, 0.9914688, 0.9934057, 0.9961903, 0.99589205, 0.99114215, 0.99340194, 0.99136895, 0.99340606, 0.99589276, 0.9958102, 0.99091506, 0.9929973, 0.9918011, 0.99298084, 0.99609816, 0.9955431, 0.99105996, 0.99323, 0.99114794, 0.9935237, 0.9960083, 0.99603397, 0.99120647, 0.9936452, 0.9914635, 0.9934303, 0.9961796, 0.9958956, 0.99118584, 0.9934204, 0.99134284, 0.99341726, 0.9958865, 0.99580985, 0.9908976, 0.9929831, 0.9917714, 0.9929963, 0.99609023, 0.995539, 0.9910484, 0.99323153, 0.9911409, 0.9935229, 0.99600697, 0.9960394, 0.99123025, 0.9936678, 0.9914669, 0.9934301, 0.9961953, 0.9958865, 0.9911356, 0.9934244, 0.9913408, 0.99339926, 0.99589795, 0.9958042, 0.99088484, 0.99300754, 0.9918013, 0.9929756, 0.996105, 0.99555343, 0.991067, 0.9932601, 0.9911402, 0.9935356, 0.9960128, 0.99603975, 0.99118143, 0.9936732, 0.9914764, 0.99343145, 0.9961916, 0.99589384, 0.99116445, 0.99344385, 0.99136084, 0.9934087, 0.99588674, 0.9958098, 0.99092007, 0.99302626, 0.9918079, 0.99297863, 0.99608845, 0.9955437, 0.9910704, 0.9932648, 0.99114263, 0.99350655, 0.9960044, 0.9960348, 0.9912079, 0.9936813, 0.9914797, 0.99342287, 0.9961868, 0.99588245, 0.9911777, 0.99344677, 0.99136204, 0.99339527, 0.9958954, 0.9958086, 0.99092513, 0.9930321, 0.9918071, 0.9929644, 0.9961022, 0.99552923, 0.9910824, 0.9932666, 0.99113256, 0.9935068, 0.99600345, 0.99602896, 0.9912123, 0.9936941, 0.99147695, 0.9934075, 0.9961842, 0.9958755, 0.9911724, 0.99344665, 0.99135643, 0.99338645, 0.9958787, 0.99579, 0.9909118, 0.9930589, 0.99178785, 0.9929609, 0.996083, 0.9955234, 0.9910785, 0.9932777, 0.99114895, 0.9934977, 0.9960019, 0.99601907, 0.99119335, 0.99368745, 0.99149525, 0.99337065, 0.9961755, 0.99585706, 0.99114454, 0.99344605, 0.9913617, 0.9933816, 0.9958851, 0.99579036, 0.9909148, 0.99304587, 0.99180156, 0.9929565, 0.9960867, 0.9955242, 0.99107635, 0.9932681, 0.99114853, 0.9935148, 0.99600637, 0.9960228, 0.9912085, 0.9936812, 0.9914973, 0.993403, 0.996185, 0.9958703, 0.99117297, 0.99344015, 0.99136496, 0.9933882, 0.9958899, 0.9957879, 0.99091434, 0.9930307, 0.99181175, 0.99296075, 0.99609154, 0.9955229, 0.9910806, 0.9932614, 0.9911799, 0.9935056, 0.99600685, 0.9960192, 0.9912327, 0.993694, 0.9915093, 0.99339867, 0.99618024, 0.9958722, 0.9911957, 0.99345875, 0.9913868, 0.9933907, 0.99589795, 0.99579746, 0.99094194, 0.99304396, 0.991836, 0.99294585, 0.9961021, 0.99552935, 0.99110365, 0.9932637, 0.9911738, 0.99350774, 0.99600166, 0.9960221, 0.99121255, 0.9936707, 0.99151915, 0.9933804, 0.99617684, 0.9958743, 0.99121094, 0.993439, 0.99138993, 0.9933888, 0.9958841, 0.9957959, 0.9909456, 0.9930189, 0.9918425, 0.99295056, 0.9960884, 0.9955248, 0.9911067, 0.9932527, 0.9911999, 0.9934983, 0.9960014, 0.9960263, 0.99122137, 0.99366975, 0.9915179, 0.99339116, 0.9961855, 0.99587595, 0.99118525, 0.99342537, 0.99139297, 0.99338794, 0.9958947, 0.99580383, 0.9909134, 0.99301577, 0.9918297, 0.9929414, 0.9960939, 0.99553734, 0.99109894, 0.9932468, 0.99119127, 0.99349195, 0.99600923, 0.99604106, 0.9912112, 0.9936733, 0.99153286, 0.9933917, 0.9961908, 0.99588424, 0.99119884, 0.99342734, 0.99138397, 0.993371, 0.9958865, 0.995805502, 0.990941823, 0.99301684, 0.9918316, 0.9929472, 0.99609923, 0.995530248, 0.991107285, 0.9932602, 0.9911923, 0.993497, 0.9960122, 0.9960252, 0.9912388, 0.9936706, 0.99153477, 0.99338984, 0.9961896, 0.99587065, 0.9912027, 0.99343204, 0.99138415, 0.99337995, 0.99589574, 0.99579227, 0.990964413, 0.99301916, 0.9918577, 0.992942691, 0.996096611, 0.995518684, 0.991113722, 0.9932352, 0.9911788, 0.99348736, 0.9960073, 0.996014893, 0.991255343, 0.9936561, 0.9914842, 0.99336606, 0.9961879, 0.995865464, 0.9912287, 0.9934162, 0.99135303, 0.9933415, 0.9958833, 0.995784342, 0.990934849, 0.99299955, 0.9918025, 0.99290943, 0.9960836, 0.995514572, 0.991106212, 0.9932348, 0.99112004, 0.9934495, 0.9959871, 0.996011257, 0.991241753, 0.9936566, 0.9914757, 0.993331, 0.9961696, 0.995858729, 0.991208375, 0.99341476, 0.9913351, 0.9933478, 0.9958645, 0.995804548, 0.990933537, 0.9930026, 0.99178165, 0.9929235, 0.99606884, 0.99552542, 0.991100371, 0.9932301, 0.9911129, 0.99345714, 0.9959798, 0.996025562, 0.99122709, 0.99364483, 0.99147266, 0.9933669, 0.996161, 0.9958826, 0.9911863, 0.993417, 0.99133605, 0.9933383, 0.99586153, 0.9958067, 0.990934, 0.993009, 0.99179125, 0.9929013, 0.9960622, 0.9955307, 0.9911012, 0.993236, 0.9911259, 0.9934655, 0.99599385, 0.99603844, 0.99121195, 0.99364644, 0.9914703, 0.99335194, 0.9961657, 0.9958924, 0.9911813, 0.99341464, 0.9913311, 0.99334747, 0.99588555, 0.99581176, 0.9908964, 0.99301165, 0.991797, 0.99291503, 0.9960795, 0.9955365, 0.99105847, 0.99324244, 0.9911218, 0.99346185, 0.9959888, 0.9960281, 0.9911732, 0.99363977, 0.99146396, 0.993357, 0.9961713, 0.99587774, 0.9911512, 0.993422, 0.9913182, 0.99334115, 0.99586815, 0.9957852, 0.9908749, 0.99298555, 0.9917779, 0.9929, 0.9960661, 0.99551123, 0.9910313, 0.99323493, 0.9910908, 0.9934447, 0.9959715, 0.99601716, 0.99115413, 0.99364823, 0.99147654, 0.993335, 0.99616253, 0.99586165, 0.99113244, 0.99341077, 0.99133474, 0.9933302, 0.99585897, 0.9957806, 0.9908727, 0.99300647, 0.9917961, 0.9928865, 0.9960569, 0.99549824, 0.99101186, 0.9932314, 0.9910944, 0.9934128, 0.9959779, 0.99601513, 0.99115914, 0.9936301, 0.991446, 0.99332714, 0.99616396, 0.99586487, 0.9911086, 0.99339986, 0.9912889, 0.99331194, 0.99587065, 0.99578387, 0.9908767, 0.9929755, 0.9917759, 0.9928606, 0.9960669, 0.99549705, 0.9910427, 0.9932109, 0.99109626, 0.9934437, 0.9959812, 0.9960138, 0.99114907, 0.9936214, 0.9914466, 0.99334747, 0.9961593, 0.9958579, 0.9911231, 0.9933768, 0.9912991, 0.99331397, 0.9958668, 0.9957775, 0.99084413, 0.9929705, 0.99178255, 0.99288636, 0.9960674, 0.99549776, 0.9910231, 0.99320084, 0.99110425, 0.99345714, 0.9959792, 0.99600345, 0.99114805, 0.9936069, 0.9914458, 0.9933507, 0.99616313, 0.9958592, 0.9911169, 0.9933669, 0.9912969, 0.993328, 0.99586946, 0.99577665, 0.990858, 0.99294984, 0.9917989, 0.99290174, 0.9960693, 0.9954992, 0.99100626, 0.9931947, 0.99108946, 0.9934558, 0.99598545, 0.996006, 0.99114615, 0.9936221, 0.99144226, 0.99336314, 0.9961605, 0.99586546, 0.99109817, 0.99337804, 0.991301, 0.9933379, 0.9958645, 0.9957782, 0.99083275, 0.992971, 0.9917493, 0.9929125, 0.9960706, 0.9955057, 0.9909997, 0.9932116, 0.99109054, 0.99345416, 0.9959911, 0.99601406, 0.9911389, 0.9936266, 0.9914601, 0.9933512, 0.99617684, 0.9958668, 0.9911028, 0.993385, 0.99134773, 0.99331987, 0.9958744, 0.9957748, 0.99082834, 0.9929635, 0.9918023, 0.9928847, 0.99606377, 0.9954953, 0.9909895, 0.9931885, 0.99114066, 0.99341536, 0.9959751, 0.99600476, 0.9911186, 0.9936014, 0.99145085, 0.9933195, 0.9961643, 0.9958457, 0.9910964, 0.9933733, 0.9913393, 0.993299, 0.9958633, 0.9957817, 0.9908338, 0.99296594, 0.99181235, 0.9928768, 0.99605817, 0.9954797, 0.9909909, 0.99319, 0.99112123, 0.9934155, 0.99597645, 0.9960001, 0.9911265, 0.99359584, 0.9914478, 0.993313, 0.9961532, 0.9958531, 0.9910857, 0.9933662, 0.991309, 0.993302, 0.995871, 0.9957675, 0.9908022, 0.992941, 0.9917937, 0.99286956, 0.99606353, 0.9954888, 0.9909679, 0.9931849, 0.9911191, 0.99342644, 0.9959775, 0.9959901, 0.9910854, 0.9936039, 0.9914676, 0.9933211, 0.9961566, 0.99583954, 0.9910477, 0.99336946, 0.99134433, 0.9933042, 0.9958673, 0.99575824, 0.99077123, 0.9929547, 0.9917967, 0.99287134, 0.9960585, 0.99548256, 0.9909355, 0.99319553, 0.99111855, 0.99340886, 0.995978, 0.99599373, 0.9910784, 0.99360645, 0.991443, 0.9933228, 0.99615884, 0.9958386, 0.99105763, 0.9933745, 0.9913384, 0.99329394, 0.9958529, 0.99575704, 0.99079144, 0.99295115, 0.99179256, 0.99285686, 0.99605405, 0.99547464, 0.9909294, 0.9931853, 0.99110776, 0.9934139, 0.99596703, 0.99598616, 0.9910528, 0.99360925, 0.99146396, 0.9933037, 0.99615103, 0.99584407, 0.9910465, 0.9933728, 0.99133754, 0.9932933, 0.9958593, 0.9957653, 0.99075973, 0.99295795, 0.99179244, 0.992857, 0.9960575, 0.9954808, 0.99093294, 0.99318707, 0.99113166, 0.99341524, 0.99596417, 0.9959979, 0.9910563, 0.99361575, 0.9914665, 0.99331445, 0.9961417, 0.9958472, 0.99104637, 0.99339277, 0.9913459, 0.99328053, 0.99583626, 0.99575776, 0.9907518, 0.9929599, 0.99182546, 0.9928504, 0.9960511, 0.99548066, 0.99091434, 0.9931958, 0.9911493, 0.99339616, 0.9959624, 0.99598986, 0.99106467, 0.99358666, 0.99146664, 0.9932984, 0.99614656, 0.9958388, 0.99102604, 0.9933563, 0.99136275, 0.9932842, 0.9958508, 0.9957606, 0.9907647, 0.9929415, 0.99181414, 0.9928597, 0.9960492, 0.9954791, 0.9909236, 0.9931804, 0.9911288, 0.99341404, 0.99597317, 0.9960007, 0.99105984, 0.9935923, 0.9914704, 0.99330646, 0.9961509, 0.9958471, 0.9910127, 0.9933528, 0.9913607, 0.99329066, 0.99585044, 0.99577194, 0.99076664, 0.99291843, 0.9918194, 0.99287194, 0.9960465, 0.99548537, 0.9909153, 0.99318105, 0.99113846, 0.99341726, 0.9959655, 0.996003, 0.9910499, 0.993587, 0.9914751, 0.9933101, 0.9961461, 0.9958501, 0.99101067, 0.99335057, 0.99135673, 0.993277, 0.9958472, 0.99576426, 0.9907472, 0.992924, 0.99180603, 0.992861, 0.9960419, 0.9954837, 0.9909428, 0.99315614, 0.99113023, 0.9934092, 0.9959697, 0.9960043, 0.99108833, 0.9935802, 0.9914786, 0.99330926, 0.99614215, 0.99584264, 0.9910347, 0.9933408, 0.9913386, 0.9933031, 0.99584985, 0.9957622, 0.9907782, 0.9929248, 0.9918038, 0.9928697, 0.9960426, 0.9954928, 0.9909509, 0.9931531, 0.99111325, 0.9934174, 0.9959667, 0.996006, 0.99108726, 0.9935648, 0.9914745, 0.9933143, 0.9961425, 0.99584615, 0.9910387, 0.99333197, 0.9913476, 0.9933021, 0.99584913, 0.99576735, 0.9907746, 0.9929212, 0.991803, 0.9928716, 0.9960466, 0.99547046, 0.99093145, 0.99315095, 0.99113387, 0.99340796, 0.99596727, 0.99598974, 0.99108714, 0.99356914, 0.99146724, 0.9933153, 0.9961449, 0.9958458, 0.99105084, 0.9933384, 0.99137044, 0.9932968, 0.9958562, 0.99576163, 0.9907681, 0.9929021, 0.991804, 0.99286956, 0.99604625, 0.99547106, 0.9909344, 0.9931625, 0.99111944, 0.99340385, 0.99596715, 0.9959966, 0.99106514, 0.993576, 0.9914539, 0.9933163, 0.9961567, 0.99584085, 0.9910369, 0.99333704, 0.9913135, 0.9932848, 0.9958599, 0.9957651, 0.99076724, 0.9929097, 0.99176675, 0.99283504, 0.9960506, 0.9954737, 0.9909125, 0.9931471, 0.99112487, 0.99340475, 0.99596226, 0.9959905, 0.9910678, 0.9935536, 0.9914357, 0.9933107, 0.9961481, 0.99583745, 0.99104595, 0.99330854, 0.9913447, 0.99329394, 0.99586535, 0.99577075, 0.99080384, 0.9929134, 0.9917894, 0.99285877, 0.9960585, 0.9954849, 0.99096364, 0.9931334, 0.99110776, 0.9934168, 0.9959741, 0.9959989, 0.99107766, 0.9935482, 0.9914306, 0.9933116, 0.99616677, 0.9958411, 0.99103, 0.99330115, 0.9913119, 0.99330586, 0.995878, 0.99576604, 0.9907867, 0.99288404, 0.9917904, 0.99288887, 0.9960782, 0.9954777, 0.99094653, 0.9931363, 0.9911137, 0.99344724, 0.9959806, 0.99599683, 0.9910915, 0.9935567, 0.991462, 0.99334055, 0.99615616, 0.9958529, 0.9910462, 0.9933262, 0.99135476, 0.99330443, 0.9958531, 0.9957609, 0.9907975, 0.9929041, 0.99178314, 0.9928585, 0.996046, 0.99547344, 0.99094254, 0.99314123, 0.9910807, 0.9934103, 0.9959722, 0.9959948, 0.99111056, 0.9935358, 0.9913809, 0.99329597, 0.99614227, 0.9958242, 0.9910613, 0.9932961, 0.99128824, 0.993284, 0.9958507, 0.99575293, 0.99078876, 0.9928972, 0.99175465, 0.9928457, 0.99604297, 0.9954577, 0.9909361, 0.9931138, 0.9910597, 0.9933924, 0.99595815, 0.99598366, 0.9910607, 0.99353504, 0.9913884, 0.99329996, 0.9961366, 0.99583375, 0.991012, 0.99329305, 0.9912866, 0.99327713, 0.99584746, 0.9957533, 0.99075234, 0.99288553, 0.9917726, 0.99283504, 0.99603784, 0.99546, 0.9909043, 0.9931278, 0.99109805, 0.99339724, 0.9959579, 0.99598855, 0.991071, 0.9935434, 0.9914328, 0.9932916, 0.9961378, 0.99583447, 0.9910109, 0.9933022, 0.9913168, 0.9932902, 0.9958418, 0.99575776, 0.99074733, 0.99288356, 0.99177086, 0.99284655, 0.9960323, 0.99545574, 0.9908982, 0.99311346, 0.9910656, 0.9933903, 0.99595433, 0.995984, 0.991045, 0.9935103, 0.9914078, 0.99330235, 0.9961243, 0.9958306, 0.99099606, 0.9932983, 0.9912976, 0.99328727, 0.99583447, 0.9957554, 0.9907483, 0.99288464, 0.9917653, 0.9928341, 0.9960365, 0.9954626, 0.99089795, 0.9930996, 0.9910784, 0.9933954, 0.99596065, 0.9959863, 0.99105364, 0.9935085, 0.99140316, 0.9932822, 0.99613434, 0.99581605, 0.9910012, 0.9932795, 0.99129325, 0.99327517, 0.99583846, 0.99573815, 0.9907394, 0.9928854, 0.9917739, 0.99285203, 0.9960347, 0.9954451, 0.99091035, 0.993127, 0.99106115, 0.9933981, 0.9959471, 0.9959662, 0.9910279, 0.9935375, 0.9913681, 0.9933118, 0.9961171, 0.99582124, 0.9910163, 0.99332726, 0.99129254, 0.99328434, 0.9958392, 0.9957466, 0.990749, 0.9929132, 0.9917779, 0.99284476, 0.9960328, 0.9954659, 0.9909175, 0.99313736, 0.9910712, 0.9934069, 0.9959555, 0.9959829, 0.9910818, 0.99356395, 0.9914135, 0.9933001, 0.9961354, 0.99582374, 0.9910343, 0.9933236, 0.99132174, 0.99329454, 0.99584985, 0.9957465, 0.99078596, 0.9929115, 0.9917821, 0.9928585, 0.99603987, 0.99545074, 0.99094886, 0.99314475, 0.9910955, 0.99341416, 0.9959578, 0.99598604, 0.99109274, 0.9935667, 0.99142367, 0.99331266, 0.9961392, 0.9958333, 0.9910631, 0.9933241, 0.9913037, 0.99328834, 0.9958459, 0.99575055, 0.9908097, 0.9929166, 0.99178594, 0.9928524, 0.9960424, 0.99545586, 0.9909497, 0.99314886, 0.991096, 0.9934063, 0.9959533, 0.99598134, 0.9911152, 0.99356985, 0.99145305, 0.9933203, 0.9961306, 0.9958282, 0.99106246, 0.99333525, 0.9913264, 0.9933067, 0.99583095, 0.995752, 0.9907835, 0.99291986, 0.991803, 0.99288565, 0.9960381, 0.99545574, 0.99094546, 0.99313617, 0.9911251, 0.99342585, 0.99595875, 0.99598145, 0.9910992, 0.9935655, 0.9914671, 0.9933269, 0.99613166, 0.995828331, 0.991066515, 0.9933321, 0.99134964, 0.9933122, 0.99583626, 0.995746732, 0.9907974, 0.9929317, 0.9918282, 0.99286735, 0.9960375, 0.995459974, 0.990962684, 0.9931571, 0.99112564, 0.99342287, 0.9959636, 0.9959804, 0.9911199, 0.99357045, 0.9914681, 0.9933244, 0.99613434, 0.9958274, 0.9910852, 0.9933484, 0.9913595, 0.99330914, 0.99585116, 0.9957526, 0.9908076, 0.992931, 0.9918351, 0.99287957, 0.9960388, 0.995455384, 0.990956485, 0.9931421, 0.9911355, 0.9934301, 0.99596155, 0.995966196, 0.991083026, 0.9935834, 0.9915002, 0.99331915, 0.99612504, 0.9958164, 0.9910588, 0.9933309, 0.9913515, 0.993315279, 0.995845258, 0.995744884, 0.990806341, 0.99291575, 0.9918419, 0.99287015, 0.9960305, 0.995452762, 0.990964413, 0.9931405, 0.99115086, 0.99341524, 0.9959488, 0.9959763, 0.9911069, 0.99355936, 0.9914892, 0.9933117, 0.9961216, 0.9958199, 0.991071, 0.99333125, 0.9913852, 0.99329185, 0.9958264, 0.995752931, 0.99082011, 0.9929102, 0.99184495, 0.992856, 0.99601644, 0.99545205, 0.9909544, 0.99313194, 0.99115765, 0.99340147, 0.9959429, 0.9959741, 0.9910684, 0.99354315, 0.9914737, 0.9932861, 0.9961108, 0.99581754, 0.991025, 0.9933066, 0.991334, 0.99326396, 0.9958186, 0.9957432, 0.99077016, 0.99287933, 0.9918045, 0.9928362, 0.9960132, 0.995449, 0.990925, 0.99312794, 0.99111396, 0.99337995, 0.9959332, 0.99596924, 0.9910759, 0.99353856, 0.99145544, 0.99327594, 0.9961181, 0.99582124, 0.9910326, 0.9932989, 0.9913255, 0.99327093, 0.99582595, 0.9957431, 0.9907663, 0.9928712, 0.9917875, 0.99282575, 0.99601257, 0.995449, 0.9909294, 0.99310476, 0.99110925, 0.99338573, 0.9959388, 0.9959689, 0.99103916, 0.9935296, 0.99144673, 0.9932862, 0.9960991, 0.9958184, 0.99102646, 0.99329346, 0.9913311, 0.9932681, 0.99581546, 0.99574107, 0.9907641, 0.99286824, 0.9918099, 0.99282384, 0.9960127, 0.99543184, 0.990922, 0.99308664, 0.9910856, 0.9933658, 0.99592906, 0.9959554, 0.9910637, 0.9935217, 0.9914574, 0.9932809, 0.9961101, 0.9958092, 0.9910264, 0.9932862, 0.9913522, 0.993254, 0.9958169, 0.9957354, 0.9907596, 0.9928444, 0.99180603, 0.99282384, 0.9960104, 0.99543786, 0.99092686, 0.9930871, 0.99114406, 0.9933721, 0.9959372, 0.99595886, 0.99105763, 0.9935043, 0.99148273, 0.9932688, 0.99611896, 0.99579734, 0.9910225, 0.99326646, 0.9913606, 0.99325526, 0.9958171, 0.99572563, 0.99077296, 0.9928409, 0.9918133, 0.9928048, 0.9960078, 0.9954203, 0.99092513, 0.99306905, 0.9911423, 0.9933649, 0.9959328, 0.99595946, 0.9910841, 0.9934802, 0.991471, 0.99324894, 0.996106565, 0.99579144, 0.9910545, 0.99325174, 0.99136376, 0.99322319, 0.995811164, 0.995714366, 0.990789115, 0.99283516, 0.9917916, 0.992782354, 0.996005118, 0.995420635, 0.990940213, 0.99305654, 0.9911215, 0.99334186, 0.9959327, 0.995952129, 0.991080105, 0.99349946, 0.9914353, 0.993241, 0.9961033, 0.9957866, 0.9910359, 0.99326795, 0.9912755, 0.99322623, 0.99580467, 0.9957087, 0.9907574, 0.9928438, 0.9917715, 0.9927987, 0.9960031, 0.99539787, 0.9909286, 0.9930714, 0.99105823, 0.99334747, 0.9959294, 0.9959481, 0.99106723, 0.99350816, 0.9914272, 0.9932441, 0.99610466, 0.995787203, 0.991041243, 0.9932544, 0.9913055, 0.993223548, 0.995814979, 0.99570894, 0.99077237, 0.9928403, 0.99176836, 0.99278766, 0.9959999, 0.9954075, 0.9909578, 0.99309075, 0.99110544, 0.99333876, 0.9959328, 0.9959397, 0.99108666, 0.9935131, 0.9914436, 0.993255, 0.9961073, 0.9957775, 0.9910369, 0.9932789, 0.99132186, 0.9932308, 0.9958133, 0.9956955, 0.99078524, 0.99286413, 0.99176776, 0.99279565, 0.9960054, 0.99540645, 0.9909594, 0.9930971, 0.99113643, 0.9933662, 0.9959317, 0.9959412, 0.99110305, 0.9935375, 0.9914703, 0.9932503, 0.99612796, 0.9957828, 0.99107915, 0.99329126, 0.99133277, 0.99323773, 0.9958224, 0.9956996, 0.9908193, 0.9928676, 0.99177814, 0.9927961, 0.99601454, 0.99540305, 0.99096936, 0.9931055, 0.9911135, 0.99336255, 0.9959397, 0.99594, 0.99110717, 0.99353147, 0.9914465, 0.9932561, 0.99611175, 0.9957734, 0.9910553, 0.9932897, 0.9913261, 0.9932415, 0.9958314, 0.995692, 0.99078083, 0.99286884, 0.9917945, 0.99280316, 0.99602246, 0.99539477, 0.99095404, 0.9930861, 0.991126, 0.9933594, 0.9959448, 0.9959357, 0.9911041, 0.9935225, 0.99145883, 0.99325067, 0.99612004, 0.99576014, 0.99104965, 0.99326295, 0.99136364, 0.9932476, 0.9958276, 0.99570113, 0.9907841, 0.9928423, 0.9918081, 0.9928006, 0.99601257, 0.9953937, 0.99097884, 0.9930854, 0.99112755, 0.99335974, 0.99593604, 0.99593616, 0.991121, 0.99349326, 0.99146247, 0.99326116, 0.99612325, 0.9957788, 0.9910684, 0.9932748, 0.99137354, 0.993248, 0.99582845, 0.995701, 0.9908043, 0.992861, 0.99181, 0.9928064, 0.9960173, 0.9953942, 0.99096376, 0.9930856, 0.9911368, 0.99336123, 0.99594384, 0.9959292, 0.99109733, 0.993509, 0.991467, 0.99326915, 0.99610996, 0.99577314, 0.9910908, 0.993288, 0.99136823, 0.993252, 0.9958288, 0.99569225, 0.99084437, 0.99284804, 0.991839, 0.99282223, 0.9960072, 0.99538743, 0.9909958, 0.9930875, 0.99118096, 0.9933596, 0.9959318, 0.99591994, 0.99114007, 0.99352324, 0.9915531, 0.99324656, 0.9961004, 0.9957718, 0.99111956, 0.99328774, 0.9913747, 0.9932498, 0.995815, 0.9956974, 0.99083054, 0.99285537, 0.9918407, 0.9927921, 0.9960114, 0.9953861, 0.9909832, 0.99307346, 0.9911544, 0.9933549, 0.9959341, 0.99592537, 0.99113655, 0.9935148, 0.99149185, 0.9932579, 0.99610895, 0.99576664, 0.9910846, 0.993284, 0.99137044, 0.99324846, 0.99582916, 0.99569595, 0.990842, 0.99285066, 0.9918333, 0.99279225, 0.9960127, 0.99540305, 0.9909876, 0.9930906, 0.99115765, 0.99334675, 0.99593914, 0.9959453, 0.9911061, 0.99351877, 0.99148506, 0.99323314, 0.99611115, 0.9957802, 0.99109125, 0.9932717, 0.9913754, 0.9932226, 0.99582547, 0.995712, 0.99085313, 0.99286014, 0.9918338, 0.9928011, 0.9960103, 0.99539834, 0.9910035, 0.9930997, 0.99116546, 0.99335504, 0.9959352, 0.99594206, 0.9911348, 0.9935201, 0.99147993, 0.993244, 0.99610585, 0.99578315, 0.9910836, 0.99327797, 0.99136376, 0.99323046, 0.99581677, 0.9957133, 0.99083215, 0.99286836, 0.99181575, 0.99279624, 0.9960104, 0.9954022, 0.9909877, 0.99308854, 0.99116117, 0.9933556, 0.995939, 0.995941, 0.99113363, 0.9935114, 0.991478, 0.9932509, 0.9961087, 0.9957776, 0.99109894, 0.9932863, 0.99136347, 0.99323845, 0.99582076, 0.99570644, 0.9908344, 0.99286675, 0.9918298, 0.9928041, 0.9960127, 0.9954052, 0.990998, 0.99308914, 0.9911628, 0.9933549, 0.9959351, 0.9959313, 0.99114335, 0.9935322, 0.991495, 0.99325716, 0.9961145, 0.99577785, 0.9910964, 0.9932968, 0.991376, 0.9932439, 0.995823, 0.9957027, 0.9908474, 0.99286497, 0.9918263, 0.9928067, 0.9960132, 0.9953936, 0.99098444, 0.99310654, 0.99115014, 0.9933494, 0.99594206, 0.995932, 0.9911288, 0.9935463, 0.99150157, 0.99324304, 0.9961145, 0.9957723, 0.99108994, 0.99329656, 0.9913665, 0.99323636, 0.9958178, 0.99569714, 0.99084306, 0.9928712, 0.9918119, 0.99280566, 0.99601716, 0.9953916, 0.9910075, 0.9931015, 0.9911398, 0.9933494, 0.9959431, 0.99593675, 0.99115306, 0.9935371, 0.991479, 0.99325705, 0.9961193, 0.9957676, 0.99113315, 0.9933061, 0.991355, 0.9932493, 0.9958249, 0.99569225, 0.99086404, 0.9928818, 0.9918366, 0.99280626, 0.99602056, 0.9953904, 0.99100095, 0.9931166, 0.9911641, 0.993361, 0.99594027, 0.9959352, 0.99115527, 0.9935436, 0.99149656, 0.9932603, 0.996121, 0.9957634, 0.9911293, 0.9933077, 0.99136037, 0.9932401, 0.99583036, 0.9956976, 0.990871, 0.9928873, 0.9918344, 0.99280715, 0.9960192, 0.9953832, 0.99099815, 0.9931104, 0.9911538, 0.9933528, 0.9959423, 0.9959268, 0.9911449, 0.9935411, 0.9915059, 0.9932609, 0.9961165, 0.9957693, 0.99110246, 0.99330914, 0.9913834, 0.99324137, 0.9958315, 0.9956879, 0.9908556, 0.9928757, 0.9918439, 0.9928107, 0.99601525, 0.99538, 0.991016, 0.99309933, 0.9911634, 0.99337864, 0.99594575, 0.9959209, 0.9911684, 0.9935249, 0.99150556, 0.9932642, 0.9961157, 0.9957645, 0.9911259, 0.9932904, 0.9913834, 0.9932626, 0.99583566, 0.9956865, 0.99087024, 0.9928631, 0.9918488, 0.99282223, 0.9960276, 0.9953843, 0.99102646, 0.99308574, 0.9911891, 0.99338186, 0.9959496, 0.995924, 0.99116, 0.9935098, 0.9915097, 0.9932817, 0.9961205, 0.99576735, 0.9911261, 0.9932643, 0.9913834, 0.9932636, 0.99582845, 0.9956957, 0.9908866, 0.9928524, 0.9918595, 0.99282986, 0.99601394, 0.9953845, 0.99104136, 0.99308866, 0.991184, 0.9933745, 0.99593866, 0.9959287, 0.9911821, 0.9935183, 0.99151355, 0.99327105, 0.9961033, 0.9957536, 0.9911169, 0.9932849, 0.99141663, 0.9932673, 0.9958235, 0.9956819, 0.99086285, 0.9928732, 0.991871, 0.99284136, 0.9960122, 0.9953701, 0.991025, 0.99308044, 0.99120235, 0.9933948, 0.9959358, 0.9959183, 0.9911744, 0.99349123, 0.99152243, 0.9932788, 0.9961074, 0.99576163, 0.99112475, 0.9932661, 0.99140126, 0.9932609, 0.9958174, 0.9956844, 0.9908631, 0.9928271, 0.9918616, 0.9928383, 0.9960115, 0.9953812, 0.9910341, 0.9930627, 0.99120283, 0.99339056, 0.9959389, 0.9959196, 0.991176, 0.99350053, 0.99153614, 0.9932833, 0.9961049, 0.995749, 0.9911295, 0.99326104, 0.991396, 0.993248, 0.9958156, 0.9956838, 0.9908722, 0.9928427, 0.99186844, 0.99281937, 0.99600047, 0.9953701, 0.9910163, 0.993075, 0.9911745, 0.9933657, 0.9959341, 0.99591404, 0.9911884, 0.99352455, 0.9915212, 0.99326235, 0.9960951, 0.995756, 0.9911452, 0.9932861, 0.991402, 0.99325293, 0.99581665, 0.9956768, 0.9908769, 0.99286026, 0.9918682, 0.9928254, 0.99599636, 0.9953682, 0.99105424, 0.9930997, 0.99120486, 0.9933723, 0.99593365, 0.99591863, 0.9911963, 0.9935209, 0.99153876, 0.9932677, 0.9960937, 0.99574405, 0.9911488, 0.9932983, 0.99140805, 0.99325573, 0.9958131, 0.9956717, 0.9908988, 0.99287206, 0.99189013, 0.9928347, 0.996005, 0.99536854, 0.9910586, 0.993101, 0.9912164, 0.9933785, 0.995939, 0.99591166, 0.9911841, 0.9935263, 0.9915617, 0.9932817, 0.99610394, 0.9957485, 0.99116045, 0.99330115, 0.9914362, 0.99326164, 0.9958236, 0.99567854, 0.9909086, 0.99287015, 0.9918954, 0.9928375, 0.99600863, 0.9953682, 0.99105936, 0.9930999, 0.99123704, 0.9933854, 0.9959389, 0.99590564, 0.9911977, 0.993523, 0.9915673, 0.993277, 0.99610317, 0.9957554, 0.9911801, 0.9932995, 0.9914382, 0.9932602, 0.9958211, 0.9956766, 0.99091655, 0.99286497, 0.991896, 0.9928394, 0.99600613, 0.9953677, 0.99107635, 0.9930934, 0.99123096, 0.9933843, 0.9959404, 0.9959183, 0.9911884, 0.9935183, 0.99156255, 0.9932803, 0.9961055, 0.9957549, 0.99116325, 0.99329007, 0.9914212, 0.9932803, 0.9958204, 0.99568874, 0.9909119, 0.9928692, 0.9918767, 0.99285805, 0.9960078, 0.9953814, 0.9910814, 0.99309593, 0.99123865, 0.9934045, 0.99594194, 0.99591887, 0.9912273, 0.9935196, 0.99156326, 0.99329317, 0.99610704, 0.99575967, 0.9911828, 0.99330187, 0.9914348, 0.99328846, 0.99582064, 0.99569005, 0.9909266, 0.9928807, 0.9918982, 0.9928598, 0.99600637, 0.9953837, 0.99107826, 0.99309605, 0.9912408, 0.9934005, 0.995937, 0.9959245, 0.99121845, 0.99352115, 0.9915652, 0.99329865, 0.99610174, 0.99575526, 0.99118197, 0.9933106, 0.99144125, 0.9932822, 0.9958216, 0.99568933, 0.9909346, 0.99288565, 0.99190736, 0.99285686, 0.9960122, 0.9953755, 0.99106675, 0.9931166, 0.99124676, 0.9934115, 0.9959462, 0.99592656, 0.9912232, 0.9935329, 0.9915794, 0.99329925, 0.9961113, 0.9957693, 0.9911683, 0.9933042, 0.9914403, 0.9932915, 0.9958263, 0.995701, 0.99094, 0.9928885, 0.9919029, 0.99286205, 0.9960129, 0.99538, 0.99109274, 0.9931078, 0.9912484, 0.9934097, 0.9959519, 0.99593145, 0.99122745, 0.9935371, 0.99158114, 0.9933107, 0.99611175, 0.99577206, 0.9911847, 0.99332523, 0.9914518, 0.9932788, 0.9958339, 0.99569726, 0.990932, 0.9928847, 0.9919125, 0.9928595, 0.9960156, 0.995393, 0.991108, 0.9931098, 0.9912347, 0.99340004, 0.9959392, 0.9959334, 0.9912361, 0.9935283, 0.9915594, 0.99329704, 0.9961054, 0.9957729, 0.9912068, 0.99330914, 0.9914279, 0.9932876, 0.99582607, 0.995699, 0.99095786, 0.9928803, 0.99189454, 0.99285454, 0.9960089, 0.9953839, 0.9910916, 0.9931119, 0.9912292, 0.99339867, 0.995943, 0.99593186, 0.9912396, 0.99354017, 0.9915719, 0.9932861, 0.9961075, 0.99576724, 0.99121106, 0.9933264, 0.99143654, 0.9932956, 0.9958198, 0.99569154, 0.99095285, 0.99288964, 0.9919111, 0.99285746, 0.99600023, 0.99537975, 0.9911047, 0.99311066, 0.9912305, 0.9934045, 0.99593425, 0.9959262, 0.9912413, 0.99354774, 0.9915542, 0.9932823, 0.9960895, 0.99576676, 0.99119455, 0.993331, 0.99143094, 0.99327916, 0.9958157, 0.99568874, 0.99095464, 0.99289554, 0.99189997, 0.99284816, 0.9960019, 0.9953896, 0.9910854, 0.9931298, 0.99122345, 0.9933971, 0.9959416, 0.9959246, 0.99122614, 0.99354935, 0.991585, 0.9932849, 0.99610585, 0.99575526, 0.991184, 0.9933314, 0.991445, 0.9932728, 0.99581826, 0.99568, 0.9909355, 0.9929052, 0.991915, 0.9928403, 0.9960059, 0.9953837, 0.9910945, 0.99313617, 0.9912442, 0.993386, 0.9959411, 0.9959174, 0.9912101, 0.9935607, 0.99156356, 0.9932769, 0.9961002, 0.9957479, 0.9911829, 0.9933122, 0.99143434, 0.99326235, 0.99580395, 0.99568295, 0.9909283, 0.9928746, 0.9919007, 0.9928214, 0.9959816, 0.995367, 0.99106526, 0.99310404, 0.99120694, 0.9933738, 0.9959096, 0.9959118, 0.9911885, 0.99354124, 0.9915603, 0.9932488, 0.9960724, 0.99575526, 0.9911452, 0.9933078, 0.9914045, 0.993233, 0.9957913, 0.9956879, 0.99092805, 0.9928974, 0.9919091, 0.9928052, 0.99598485, 0.99539053, 0.9910896, 0.99311686, 0.9912198, 0.99337983, 0.9959191, 0.99592835, 0.99120516, 0.99354476, 0.99156827, 0.9932636, 0.9960716, 0.9957645, 0.99117124, 0.9933096, 0.99145037, 0.9932463, 0.9958007, 0.9956937, 0.99090695, 0.9928697, 0.99189866, 0.99279296, 0.99597764, 0.9953701, 0.9910394, 0.9930823, 0.99120426, 0.9933658, 0.9959144, 0.99592066, 0.9912019, 0.9935203, 0.99156255, 0.9932503, 0.9960776, 0.9957526, 0.9911443, 0.9932882, 0.9914274, 0.99323916, 0.99578196, 0.99567205, 0.9908825, 0.9928555, 0.99187064, 0.9927937, 0.99598783, 0.9953476, 0.99100226, 0.9930843, 0.99113536, 0.9933575, 0.9959036, 0.9958982, 0.99118495, 0.9935115, 0.9914831, 0.9932296, 0.996061, 0.9957243, 0.99114263, 0.9932504, 0.99134165, 0.993206, 0.99578637, 0.99566215, 0.99088156, 0.9928262, 0.99177426, 0.99278486, 0.99595636, 0.99532217, 0.991002, 0.99304634, 0.991117, 0.9933124, 0.99588746, 0.99587715, 0.99115855, 0.99345064, 0.9914628, 0.99320304, 0.9960756, 0.9957342, 0.99116194, 0.99327844, 0.9913727, 0.99318695, 0.99579513, 0.99565625, 0.990922, 0.99282974, 0.9917996, 0.9927164, 0.9959527, 0.9953293, 0.99104255, 0.9930159, 0.99108386, 0.99330443, 0.9958556, 0.9958531, 0.9911953, 0.99342924, 0.9914244, 0.9931971, 0.9960161, 0.9957047, 0.9911285, 0.99323237, 0.9913101, 0.99318236, 0.99576485, 0.99563307, 0.9908847, 0.9927913, 0.9917973, 0.99275714, 0.9959489, 0.9953395, 0.99107766, 0.99304444, 0.9910802, 0.99332833, 0.99587125, 0.9958744, 0.99121785, 0.993475, 0.9914528, 0.9932156, 0.99603134, 0.995708, 0.9911369, 0.9932387, 0.9912981, 0.9931973, 0.995752, 0.99563485, 0.9909136, 0.9928208, 0.99179405, 0.9927901, 0.9959208, 0.9953198, 0.9910745, 0.99303436, 0.99107885, 0.9933401, 0.9958613, 0.9958826, 0.99122673, 0.9934709, 0.99145097, 0.9932249, 0.99602354, 0.99571866, 0.9911628, 0.9932469, 0.9913254, 0.99320084, 0.9957478, 0.99565613, 0.9909298, 0.9928014, 0.9917977, 0.9927651, 0.99591666, 0.99533075, 0.9910534, 0.99302, 0.9910846, 0.99332184, 0.995852, 0.9958883, 0.99120486, 0.9934642, 0.99143106, 0.9932154, 0.9960073, 0.9957211, 0.99115473, 0.99324495, 0.991297, 0.9932, 0.9957153, 0.99564016, 0.9909347, 0.99281645, 0.99175584, 0.99277747, 0.9959025, 0.995331, 0.9910767, 0.99302953, 0.9910597, 0.9933408, 0.99582124, 0.9958827, 0.99122685, 0.9934735, 0.99142563, 0.9932234, 0.9959994, 0.9957118, 0.9911709, 0.9932579, 0.99130005, 0.99320716, 0.99574095, 0.99565506, 0.99094796, 0.9928275, 0.99178994, 0.99279857, 0.995917, 0.99534845, 0.9911027, 0.9930473, 0.99107134, 0.99333656, 0.99584997, 0.99588907, 0.9912259, 0.99348134, 0.99143714, 0.99321437, 0.9960103, 0.9957223, 0.9911851, 0.9932515, 0.99131435, 0.9932098, 0.99573946, 0.99566483, 0.990943, 0.99283916, 0.9917955, 0.9927765, 0.99592066, 0.9953482, 0.9910711, 0.99304914, 0.9910916, 0.99332654, 0.9958537, 0.9958956, 0.99119467, 0.9934983, 0.9914643, 0.9932066, 0.99601513, 0.99573046, 0.9911585, 0.9932648, 0.9913398, 0.99318886, 0.99574333, 0.99565846, 0.99094796, 0.9928353, 0.99178576, 0.99275887, 0.9959214, 0.99532837, 0.99103713, 0.9930241, 0.99110717, 0.99332076, 0.99586403, 0.995887, 0.99122685, 0.9934761, 0.9914259, 0.99319965, 0.99601233, 0.995719, 0.9911622, 0.9932423, 0.9913135, 0.9931798, 0.995738, 0.99564844, 0.9909276, 0.99278957, 0.9917651, 0.9927456, 0.9959164, 0.9953381, 0.9910808, 0.9930133, 0.9911068, 0.9933287, 0.9958513, 0.9958828, 0.9912408, 0.9934671, 0.99142516, 0.9931967, 0.9959863, 0.9957047, 0.99118024, 0.99325067, 0.99129313, 0.9931733, 0.9956898, 0.99563104, 0.9909254, 0.9927666, 0.99171877, 0.99273866, 0.99585766, 0.99531436, 0.9910127, 0.99301213, 0.9910272, 0.9933054, 0.99579203, 0.995886, 0.9911885, 0.9934574, 0.99138767, 0.9931799, 0.99596053, 0.9957014, 0.99114543, 0.993262, 0.99129856, 0.99316734, 0.99568295, 0.9956469, 0.99091035, 0.99283737, 0.9917711, 0.9927423, 0.99587303, 0.99532825, 0.99101067, 0.9930316, 0.9910274, 0.9932874, 0.9958048, 0.99587137, 0.9912298, 0.9934724, 0.99139696, 0.99316776, 0.99597883, 0.99569726, 0.9911773, 0.99324965, 0.9912942, 0.9931612, 0.99570906, 0.99563956, 0.990952, 0.99283457, 0.9917754, 0.9927285, 0.995891, 0.99530655, 0.99109286, 0.9930345, 0.9910552, 0.9933029, 0.99582916, 0.9958733, 0.9912146, 0.9934857, 0.9914219, 0.993172, 0.9959864, 0.99570197, 0.99116, 0.9932555, 0.9912989, 0.99316144, 0.9957105, 0.99563295, 0.9909129, 0.9928128, 0.9917795, 0.9927309, 0.9958864, 0.9953029, 0.99104583, 0.9930193, 0.9910636, 0.99328053, 0.9958311, 0.99586606, 0.9912005, 0.99347115, 0.9914353, 0.9931799, 0.9959863, 0.99569935, 0.99113196, 0.99324906, 0.99130964, 0.9931564, 0.99571735, 0.99564147, 0.99090755, 0.99281836, 0.99179393, 0.9927228, 0.99589527, 0.9953003, 0.99101985, 0.9930201, 0.99107534, 0.9932816, 0.99582595, 0.995869, 0.9911914, 0.9934743, 0.9914593, 0.9931606, 0.9959817, 0.9956992, 0.9911243, 0.9932434, 0.99131495, 0.993142, 0.99570954, 0.9956391, 0.99089307, 0.99280304, 0.9917972, 0.9927221, 0.9958859, 0.99530256, 0.99101347, 0.9930107, 0.99106956, 0.9932823, 0.9958131, 0.9958735, 0.9911907, 0.99348605, 0.9914336, 0.9931692, 0.99598145, 0.9957056, 0.99112827, 0.9932515, 0.99131495, 0.9931554, 0.9957048, 0.99563116, 0.9908771, 0.99283206, 0.9917911, 0.992732, 0.99587893, 0.9952992, 0.99100083, 0.9930248, 0.99107236, 0.9932855, 0.99581355, 0.9958711, 0.9911585, 0.9934766, 0.9914267, 0.9931779, 0.9959775, 0.99569654, 0.99110913, 0.99325424, 0.99131507, 0.993168, 0.9957015, 0.99562895, 0.99085826, 0.9928383, 0.9918075, 0.99274653, 0.995882, 0.99529487, 0.9909958, 0.99302614, 0.9910814, 0.9933054, 0.9958251, 0.9958548, 0.9911671, 0.9934922, 0.99145204, 0.99319744, 0.99598277, 0.99570197, 0.9911062, 0.99325454, 0.9913442, 0.9931926, 0.9957177, 0.9956387, 0.99090207, 0.99284726, 0.9918155, 0.99275535, 0.99589276, 0.9953043, 0.99100155, 0.99303424, 0.99108934, 0.9933141, 0.9958224, 0.99587893, 0.9911624, 0.9935002, 0.99147075, 0.99320674, 0.99598986, 0.99570847, 0.991096, 0.99327046, 0.99134225, 0.99319106, 0.99571747, 0.9956368, 0.9908565, 0.99283916, 0.9918297, 0.992759, 0.9958965, 0.9953033, 0.9909969, 0.9930306, 0.99109566, 0.9933089, 0.99582857, 0.9958671, 0.99116206, 0.9934823, 0.9914671, 0.9932019, 0.99598336, 0.9957009, 0.9910896, 0.9932603, 0.99133146, 0.99318755, 0.9957164, 0.9956303, 0.99086154, 0.992834, 0.9918052, 0.9927658, 0.99588853, 0.99531823, 0.9909876, 0.9930274, 0.9910942, 0.9933135, 0.99582136, 0.99586403, 0.99115306, 0.9934922, 0.99147654, 0.99320847, 0.9959781, 0.9956912, 0.99106944, 0.9932615, 0.99132913, 0.9932001, 0.9956998, 0.9956286, 0.9908349, 0.9928328, 0.9917944, 0.9927684, 0.99588233, 0.99529016, 0.99095637, 0.99301916, 0.99107146, 0.99332476, 0.9958152, 0.9958598, 0.9911119, 0.99347335, 0.99143445, 0.993214, 0.9959619, 0.9956796, 0.9910335, 0.9932707, 0.9913334, 0.9932018, 0.9956949, 0.995615, 0.9908088, 0.99282235, 0.99181, 0.99275136, 0.99585694, 0.99529356, 0.9909231, 0.99302304, 0.99106455, 0.9933276, 0.9957982, 0.99586225, 0.99109674, 0.9934724, 0.9914396, 0.99321526, 0.9959502, 0.9957008, 0.991041, 0.9932475, 0.9913263, 0.99318886, 0.995679, 0.99565125, 0.9908127, 0.9928099, 0.991799, 0.99276525, 0.9958513, 0.99532217, 0.9909679, 0.9930026, 0.9910784, 0.9933021, 0.9957858, 0.9958852, 0.9911, 0.9934301, 0.9914336, 0.9932, 0.9959555, 0.9957308, 0.9910368, 0.9932227, 0.9913414, 0.9931804, 0.9956782, 0.9956536, 0.99082947, 0.9927938, 0.9918188, 0.9927457, 0.995849, 0.9952833, 0.99094725, 0.9929938, 0.99110156, 0.9933204, 0.99577796, 0.99588805, 0.991117, 0.9934448, 0.99141943, 0.99320084, 0.9959347, 0.995712, 0.99107295, 0.9932389, 0.99132746, 0.99322176, 0.9956924, 0.9956646, 0.990824, 0.9927993, 0.99176043, 0.99274725, 0.995834, 0.9953135, 0.9909462, 0.9929892, 0.99104583, 0.9933094, 0.99579406, 0.99589336, 0.9911386, 0.99345994, 0.99142635, 0.99321, 0.99594575, 0.99572587, 0.9910689, 0.9932516, 0.9913201, 0.99318975, 0.9956756, 0.9956503, 0.9908324, 0.9927892, 0.99179137, 0.9927651, 0.995852, 0.9953057, 0.9910268, 0.99297696, 0.9910586, 0.99331653, 0.9958027, 0.9958799, 0.99116653, 0.99346995, 0.9914665, 0.9932242, 0.9959662, 0.9957081, 0.9910716, 0.99322504, 0.9913061, 0.99320143, 0.9956951, 0.99564135, 0.99083626, 0.9928006, 0.99178785, 0.9927816, 0.9958715, 0.99531907, 0.99098027, 0.992986, 0.9910552, 0.99332994, 0.9958085, 0.9958769, 0.9911395, 0.993457, 0.991402, 0.993236, 0.9959669, 0.99571615, 0.99107426, 0.9932409, 0.9912688, 0.9932092, 0.9957023, 0.9956439, 0.9908489, 0.9927906, 0.9917772, 0.99279433, 0.9958788, 0.995321, 0.99098563, 0.99299943, 0.9910326, 0.9933407, 0.9958235, 0.99588734, 0.9911656, 0.99345946, 0.9914296, 0.99323726, 0.9959838, 0.9957119, 0.99106663, 0.9932288, 0.9912686, 0.9932201, 0.99571073, 0.99565023, 0.9908475, 0.9927872, 0.9917635, 0.99278826, 0.9958822, 0.99532944, 0.9909757, 0.9929853, 0.9910267, 0.99333334, 0.99582475, 0.99589616, 0.9911652, 0.99345523, 0.9914014, 0.99322903, 0.9959844, 0.99571073, 0.9910814, 0.9932387, 0.99129325, 0.99321127, 0.99571, 0.995645, 0.9908433, 0.992785, 0.99178, 0.99278086, 0.9958768, 0.99531496, 0.9909867, 0.992979, 0.991033, 0.99334586, 0.9958125, 0.99587375, 0.9911647, 0.99344134, 0.9914015, 0.99323446, 0.99596584, 0.99571013, 0.99105555, 0.9932162, 0.9912969, 0.99321884, 0.99569726, 0.9956328, 0.99083555, 0.99277, 0.99178046, 0.9927959, 0.99587244, 0.99531764, 0.9909673, 0.99298555, 0.9910355, 0.993346, 0.9958107, 0.99587834, 0.99113595, 0.99343395, 0.99142575, 0.9932494, 0.9959746, 0.9957094, 0.991049, 0.99319696, 0.9913045, 0.99324447, 0.9957051, 0.99564147, 0.9908316, 0.9927666, 0.9918017, 0.9928281, 0.99588025, 0.99532545, 0.99096453, 0.99298006, 0.99108154, 0.993387, 0.995821, 0.995887, 0.99114615, 0.9934416, 0.99146336, 0.99326843, 0.9959839, 0.99571496, 0.9910882, 0.993222, 0.99133295, 0.9932643, 0.9957198, 0.9956477, 0.99086976, 0.99279565, 0.99181086, 0.9928477, 0.99588436, 0.99532735, 0.99098855, 0.99299216, 0.99110204, 0.99338335, 0.99582535, 0.9958835, 0.99114203, 0.993437, 0.9915008, 0.9932682, 0.99597955, 0.99571496, 0.99104965, 0.9932301, 0.99136835, 0.993262, 0.99571, 0.99565786, 0.99083114, 0.9927718, 0.99184847, 0.99283445, 0.9958822, 0.99532795, 0.99094665, 0.9929732, 0.9911308, 0.9933775, 0.99582267, 0.9958964, 0.9910937, 0.99342185, 0.9915092, 0.9932763, 0.9959851, 0.9957346, 0.99103117, 0.9932054, 0.9913845, 0.9932532, 0.99571025, 0.9956617, 0.9908033, 0.9927637, 0.99186534, 0.9928128, 0.9958709, 0.99532604, 0.99091226, 0.99296874, 0.99111784, 0.99336195, 0.99581933, 0.99589217, 0.99105906, 0.9934289, 0.9915153, 0.99324316, 0.9959825, 0.99572146, 0.991012, 0.9932013, 0.9913794, 0.9932406, 0.995708, 0.99565893, 0.99079084, 0.99276227, 0.99183697, 0.99281174, 0.9958709, 0.99534136, 0.9909176, 0.9929703, 0.9911011, 0.99336725, 0.99581474, 0.99589854, 0.99109626, 0.9934267, 0.99149, 0.99326634, 0.9959792, 0.99572796, 0.9910278, 0.99320704, 0.9913597, 0.9932509, 0.9957047, 0.9956515, 0.99082875, 0.9927584, 0.99183816, 0.9928342, 0.99588615, 0.9953399, 0.99096465, 0.9929992, 0.9911333, 0.9933901, 0.99583256, 0.99589914, 0.9911143, 0.9934341, 0.9914819, 0.99328065, 0.99598867, 0.99572664, 0.9910327, 0.9932069, 0.9913549, 0.9932585, 0.9957308, 0.9956641, 0.99081635, 0.9927656, 0.9918257, 0.9928417, 0.9959006, 0.9953566, 0.99090636, 0.9929767, 0.99113363, 0.9933749, 0.9958454, 0.9959198, 0.9911041, 0.99342805, 0.9914648, 0.99326456, 0.99598426, 0.99572015, 0.99102134, 0.9932105, 0.99134773, 0.9932649, 0.9957122, 0.99565125, 0.99080855, 0.99278414, 0.99182713, 0.99283266, 0.9958739, 0.99536455, 0.9909214, 0.9929791, 0.99116516, 0.99341255, 0.995856, 0.9959019, 0.9911067, 0.9934324, 0.9915513, 0.99328125, 0.9960044, 0.995714, 0.9910561, 0.9931693, 0.9914119, 0.9932717, 0.99572927, 0.99561226, 0.9908433, 0.9927469, 0.9918072, 0.99282914, 0.99587584, 0.9952794, 0.9909451, 0.9929311, 0.9911318, 0.9934023, 0.9958406, 0.9958165, 0.9911157, 0.9933824, 0.991475, 0.9932755, 0.9959947, 0.9956262, 0.99102134, 0.99314743, 0.9913169, 0.9932328, 0.9957372, 0.99555993, 0.9908055, 0.99270076, 0.9917753, 0.9927839, 0.99591523, 0.99518573, 0.9909174, 0.9928813, 0.9909684, 0.99335194, 0.9958476, 0.9957776, 0.9911056, 0.9933825, 0.99148005, 0.99326104, 0.9960286, 0.9955632, 0.99098843, 0.993137, 0.9913585, 0.99322283, 0.9957614, 0.99552685, 0.9907937, 0.9926703, 0.99184626, 0.992789, 0.9959178, 0.9951856, 0.9909195, 0.99284583, 0.9911629, 0.99336076, 0.99586475, 0.9957842, 0.9911227, 0.99336016, 0.9916017, 0.99326175, 0.9960013, 0.9955878, 0.99102414, 0.9931056, 0.9913488, 0.9932139, 0.99573886, 0.9955507, 0.99083847, 0.992679, 0.9918057, 0.99277204, 0.99593353, 0.99520266, 0.9909354, 0.9928919, 0.99108106, 0.99333984, 0.9958786, 0.99576825, 0.9911096, 0.99331206, 0.99153346, 0.993234, 0.99601704, 0.99555874, 0.9910359, 0.9930697, 0.99126834, 0.9931806, 0.9957613, 0.9955128, 0.99082494, 0.99264365, 0.99177015, 0.9927872, 0.99593186, 0.9951722, 0.99096864, 0.9928209, 0.9910553, 0.9933509, 0.9958806, 0.99576163, 0.9911286, 0.99329877, 0.991544, 0.99328125, 0.9960693, 0.99557567, 0.99101186, 0.9930547, 0.9913993, 0.9932568, 0.99581665, 0.9955365, 0.99090767, 0.9926156, 0.9919081, 0.9928364, 0.9959954, 0.99515706, 0.99098855, 0.9928058, 0.99115306, 0.99335736, 0.99593234, 0.99574393, 0.99117273, 0.9933048, 0.9915628, 0.993273, 0.9960681, 0.9954784, 0.99101853, 0.9930569, 0.99137026, 0.993274, 0.9958263, 0.9955212, 0.990908, 0.9926414, 0.9919059, 0.99283254, 0.9959947, 0.99517983, 0.99100345, 0.9928623, 0.9911459, 0.9933832, 0.9959183, 0.99576896, 0.9912306, 0.9933296, 0.991576, 0.99328774, 0.9960802, 0.9956, 0.99119675, 0.99312854, 0.99145365, 0.993277, 0.9957956, 0.9955391, 0.9909095, 0.99266326, 0.99195075, 0.9928356, 0.9959567, 0.9951898, 0.9910018, 0.9928597, 0.9912415, 0.99337137, 0.995919, 0.9957472, 0.99117815, 0.99327266, 0.99147654, 0.99322623, 0.9960802, 0.99559385, 0.99109536, 0.9930715, 0.9914362, 0.993238, 0.99583495, 0.99548995, 0.9908988, 0.9926084, 0.9919226, 0.99282163, 0.9960108, 0.9952136, 0.9910065, 0.9928362, 0.9911868, 0.9933824, 0.9959532, 0.9957585, 0.9912567, 0.99330807, 0.9914415, 0.9932816, 0.9961152, 0.9956006, 0.99115354, 0.9931091, 0.9914676, 0.9933134, 0.995858, 0.99555033, 0.99096805, 0.99267185, 0.99187136, 0.99282455, 0.9960621, 0.9951409, 0.99115527, 0.9929696, 0.99108857, 0.9933876, 0.995961, 0.99573433, 0.9913864, 0.9934423, 0.9915057, 0.9933162, 0.9961495, 0.99555176, 0.9912823, 0.99320704, 0.9913448, 0.99331313, 0.99589, 0.9955331, 0.99113774, 0.99280435, 0.99190456, 0.9928645, 0.9960186, 0.9952087, 0.9912593, 0.9930189, 0.9911828, 0.99337804, 0.99599636, 0.99581045, 0.99145985, 0.99345344, 0.9915343, 0.9932764, 0.99613684, 0.9956208, 0.9913766, 0.9932427, 0.9914562, 0.99328065, 0.99587727, 0.99557114, 0.99118024, 0.9927852, 0.99187464, 0.9928069, 0.99607545, 0.99523807, 0.99131984, 0.9929676, 0.99115777, 0.9933563, 0.9960155, 0.99581677, 0.9915195, 0.9934268, 0.9915696, 0.9932541, 0.99616843, 0.9956386, 0.99139106, 0.99321026, 0.9914506, 0.99322987, 0.9959198, 0.9955681, 0.991226, 0.99276733, 0.9919139, 0.9927983, 0.9960829, 0.9952169, 0.99130297, 0.99294925, 0.99118376, 0.9933723, 0.99598545, 0.9958036, 0.99152154, 0.9934088, 0.991492, 0.99329174, 0.9960951, 0.99553025, 0.99138653, 0.9931624, 0.99135864, 0.9932747, 0.99588424, 0.9955395, 0.9911884, 0.9927406, 0.9919234, 0.9928316, 0.9960628, 0.9952287, 0.9912866, 0.99295205, 0.99117136, 0.99336725, 0.995998, 0.99580586, 0.9915178, 0.99341184, 0.99158376, 0.9933088, 0.996158, 0.99560326, 0.99140877, 0.9931925, 0.9914268, 0.9933077, 0.9958918, 0.9955473, 0.9912156, 0.9927551, 0.99189645, 0.9928435, 0.99604434, 0.9952147, 0.9913173, 0.9929361, 0.99118185, 0.9933842, 0.9959928, 0.9958294, 0.99152386, 0.993419, 0.99156255, 0.9932982, 0.9961646, 0.9956027, 0.99140173, 0.993232, 0.991388, 0.99327034, 0.9958955, 0.9955248, 0.9912355, 0.99279916, 0.99191463, 0.9928434, 0.9960601, 0.99520344, 0.9913278, 0.99298275, 0.99117804, 0.9933888, 0.99599123, 0.9957776, 0.9915359, 0.99344194, 0.9915935, 0.9932908, 0.9961417, 0.99558437, 0.9914057, 0.99323916, 0.99137, 0.9932862, 0.99587196, 0.99550015, 0.9912477, 0.99279225, 0.99188614, 0.992856, 0.99604577, 0.99517655, 0.9913119, 0.99300015, 0.99116516, 0.9934185, 0.99597657, 0.9957471, 0.99151903, 0.9934822, 0.9915023, 0.9933078, 0.99613494, 0.99555427, 0.99135643, 0.9932575, 0.9913988, 0.9933043, 0.99586886, 0.9954873, 0.9911726, 0.9928256, 0.99188685, 0.9928564, 0.9960322, 0.9951291, 0.9912936, 0.99303514, 0.99114174, 0.99341065, 0.99595284, 0.99566346, 0.9914744, 0.9934899, 0.9915332, 0.99329525, 0.9961177, 0.9955649, 0.9913673, 0.993262, 0.991376, 0.99329346, 0.9958436, 0.9955056, 0.99123085, 0.99283546, 0.99184674, 0.99283046, 0.99596983, 0.9951313, 0.99125755, 0.9930434, 0.9911158, 0.9933848, 0.9959604, 0.99570376, 0.9914562, 0.9935282, 0.9915285, 0.99325866, 0.99614054, 0.9955149, 0.9913323, 0.99326575, 0.9913714, 0.9932421, 0.99585885, 0.9954322, 0.991145, 0.99283135, 0.9918325, 0.9928208, 0.9960299, 0.9950867, 0.99123305, 0.99302506, 0.9911391, 0.9933957, 0.9959645, 0.9957021, 0.99147063, 0.9934923, 0.99149305, 0.99329174, 0.99614644, 0.9954903, 0.99133307, 0.9932585, 0.9913824, 0.9932635, 0.9958734, 0.99543095, 0.99117345, 0.99282515, 0.9918534, 0.99282384, 0.99602294, 0.9950734, 0.99126774, 0.9930166, 0.99116313, 0.9934092, 0.9960114, 0.995673, 0.99142146, 0.9934964, 0.9915405, 0.9933117, 0.9961836, 0.99550855, 0.99130255, 0.99325186, 0.99137366, 0.99331564, 0.99590874, 0.995393, 0.99112767, 0.9928276, 0.9918292, 0.99286205, 0.99608374, 0.9950853, 0.99120826, 0.9929865, 0.9911512, 0.99337864, 0.9960304, 0.9957191, 0.99145633, 0.9934596, 0.99149394, 0.99328244, 0.9962077, 0.99554324, 0.99129796, 0.99323785, 0.99135005, 0.9932759, 0.9958834, 0.99548763, 0.9911516, 0.99275804, 0.991836, 0.99285614, 0.99606895, 0.99510926, 0.9912197, 0.99297184, 0.9911148, 0.99338794, 0.9960083, 0.99570894, 0.991449, 0.99344087, 0.99150735, 0.9932984, 0.99612516, 0.995468, 0.9913084, 0.99320257, 0.9913129, 0.99329346, 0.9959091, 0.9954047, 0.9911609, 0.99274445, 0.99182945, 0.9928571, 0.99607545, 0.9950937, 0.9912379, 0.9929865, 0.9911073, 0.99342066, 0.9960491, 0.9957041, 0.9914118, 0.993421, 0.99141943, 0.99332327, 0.9962025, 0.995466, 0.99127734, 0.9932429, 0.9912964, 0.9933395, 0.99594194, 0.9953963, 0.9911217, 0.9927483, 0.99178374, 0.99295557, 0.99612087, 0.995029, 0.9912192, 0.9929812, 0.9910154, 0.993495, 0.9960148, 0.99562943, 0.9914677, 0.99347323, 0.9914289, 0.99340844, 0.9962392, 0.9954496, 0.9913414, 0.99321586, 0.991219, 0.99332434, 0.9959792, 0.9953299, 0.99117756, 0.9927449, 0.99174213, 0.9928555, 0.996099, 0.9949332, 0.9912546, 0.9929288, 0.990982, 0.9934437, 0.9960169, 0.99554515, 0.9914654, 0.9934404, 0.991417, 0.9933779, 0.9961729, 0.99535483, 0.991338, 0.99326974, 0.99120015, 0.99339545, 0.9959311, 0.99527794, 0.99113667, 0.99284923, 0.99168277, 0.9929322, 0.9960995, 0.9949256, 0.9912273, 0.99305713, 0.9909634, 0.99347574, 0.99606717, 0.9955311, 0.99136555, 0.993537247, 0.991389453, 0.9934323, 0.9961784, 0.9953389, 0.9913044, 0.9932082, 0.9911033, 0.9933263, 0.99590516, 0.9952612, 0.9911289, 0.9927574, 0.9916158, 0.9929091, 0.99606574, 0.99490118, 0.99118495, 0.9929288, 0.99083126, 0.9934575, 0.9960059, 0.9955415, 0.99141216, 0.9933872, 0.9912908, 0.99338394, 0.9961616, 0.9953499, 0.99128366, 0.9931988, 0.9910048, 0.99334043, 0.99591345, 0.9952773, 0.9911452, 0.99275076, 0.9916467, 0.99297583, 0.996083, 0.9949368, 0.9912477, 0.9929705, 0.99085325, 0.99352205, 0.99602956, 0.99557304, 0.99146384, 0.9934382, 0.9912874, 0.9934364, 0.996185, 0.99537116, 0.99132127, 0.9931931, 0.9911192, 0.9933595, 0.9958975, 0.9953087, 0.9911601, 0.99275815, 0.9916558, 0.9929168, 0.996052, 0.99492633, 0.9912186, 0.9929173, 0.9909168, 0.99345726, 0.99599564, 0.9955462, 0.9914073, 0.9934183, 0.99134, 0.9933751, 0.99615246, 0.99535877, 0.991351, 0.9932007, 0.99115705, 0.9933717, 0.99589664, 0.9952887, 0.99112076, 0.9927436, 0.99167633, 0.9929428, 0.9960563, 0.9949132, 0.9912068, 0.9929525, 0.99093235, 0.9934643, 0.99599636, 0.995536, 0.9914239, 0.9934062, 0.991292, 0.99337417, 0.99613297, 0.9953743, 0.99129045, 0.99318767, 0.99110997, 0.993317, 0.99587125, 0.99528766, 0.9911233, 0.9927309, 0.99163955, 0.99289674, 0.9960512, 0.99491674, 0.99120027, 0.9929529, 0.9909086, 0.99341464, 0.9959816, 0.9955521, 0.99140424, 0.99339443, 0.99126023, 0.9933362, 0.9961682, 0.99538684, 0.99131376, 0.9931966, 0.99109626, 0.9933668, 0.9959333, 0.99532217, 0.9911585, 0.9927901, 0.9916767, 0.99296653, 0.99609756, 0.99496853, 0.99123245, 0.9929807, 0.9908666, 0.9934465, 0.99602616, 0.99556535, 0.9914353, 0.9934302, 0.9912321, 0.9933736, 0.9961778, 0.995378, 0.9913086, 0.9931988, 0.9910512, 0.99334127, 0.9959178, 0.99531776, 0.9911182, 0.9927418, 0.99161834, 0.992923, 0.99609864, 0.9949856, 0.99121517, 0.9929376, 0.99088943, 0.9934369, 0.996037, 0.9955729, 0.99140793, 0.99341065, 0.9912681, 0.9933077, 0.9961539, 0.9953655, 0.99128026, 0.9932, 0.99105203, 0.9932904, 0.99589795, 0.9952827, 0.99110234, 0.99277264, 0.99162126, 0.99290484, 0.9960653, 0.9949269, 0.9911987, 0.9929287, 0.99085194, 0.9933733, 0.99599916, 0.99555117, 0.9914055, 0.9934056, 0.9912142, 0.9932895, 0.9961522, 0.9953668, 0.99128556, 0.99322504, 0.9910342, 0.9932668, 0.9958935, 0.9953074, 0.991137, 0.9927966, 0.9916084, 0.9928283, 0.9960434, 0.99494696, 0.9912078, 0.9930021, 0.9909078, 0.99331325, 0.99595994, 0.9955786, 0.9914176, 0.99346274, 0.99122685, 0.9932681, 0.99612254, 0.99537504, 0.9912919, 0.993232548, 0.991036236, 0.993274, 0.99590313, 0.995313644, 0.991128504, 0.992840409, 0.991604626, 0.9928946, 0.99608135, 0.994976103, 0.991218567, 0.9930333, 0.9908868, 0.993423, 0.9960204, 0.995598316, 0.991448402, 0.9934929, 0.99131083, 0.9933581, 0.9961462, 0.995406568, 0.99135536, 0.99328196, 0.99110484, 0.99332196, 0.9959326, 0.99534184, 0.99119544, 0.9928804, 0.99162406, 0.9929322, 0.99609095, 0.99499184, 0.9912879, 0.9930482, 0.99099594, 0.99349314, 0.9960446, 0.99561083, 0.99151134, 0.99348336, 0.99130356, 0.9934022, 0.99616605, 0.9954275, 0.9913742, 0.9932777, 0.99104816, 0.99339193, 0.9959454, 0.9953825, 0.9912005, 0.9928965, 0.99165374, 0.99308634, 0.9961457, 0.99501055, 0.9913373, 0.99312454, 0.99090534, 0.9934257, 0.9959332, 0.9954571, 0.9913707, 0.9935137, 0.9910155, 0.99325234, 0.9960115, 0.99527717, 0.9913059, 0.99329764, 0.9908666, 0.99322754, 0.99575186, 0.99519604, 0.99115133, 0.99287546, 0.99143654, 0.9928262, 0.9959279, 0.9948462, 0.9912122, 0.9930904, 0.9906659, 0.9933642, 0.99586, 0.9954648, 0.99145204, 0.9935602, 0.9911205, 0.9932898, 0.9960209, 0.9953173, 0.9913679, 0.9933465, 0.9909447, 0.9933096, 0.99580324, 0.9952312, 0.9912147, 0.992965, 0.99145025, 0.99286324, 0.9959696, 0.9948712, 0.9913124, 0.9931512, 0.99075997, 0.99345595, 0.9959614, 0.9955384, 0.9915469, 0.9936054, 0.9911254, 0.99335784, 0.99608976, 0.9953407, 0.991396, 0.9933686, 0.99094653, 0.9933389, 0.995843, 0.99526346, 0.9912599, 0.9929571, 0.9914962, 0.992945, 0.9960209, 0.9949229, 0.99130887, 0.99313617, 0.99078035, 0.99346864, 0.9959715, 0.9955487, 0.99152267, 0.99357325, 0.9911471, 0.99338865, 0.9961218, 0.9953584, 0.99137163, 0.99338007, 0.9910039, 0.99337804, 0.9958735, 0.9952919, 0.9912157, 0.99298084, 0.99153554, 0.99295056, 0.9960543, 0.9949179, 0.991262, 0.9931612, 0.990789, 0.99347675, 0.99598193, 0.99552804, 0.99148005, 0.9936314, 0.9912341, 0.9933975, 0.9961313, 0.9953733, 0.99139065, 0.9934139, 0.9910828, 0.99337184, 0.99587244, 0.995312095, 0.991248071, 0.9930227, 0.9916158, 0.99297595, 0.9960467, 0.99493176, 0.9913105, 0.9931993, 0.99084926, 0.9934742, 0.9959816, 0.99556285, 0.9915418, 0.9936141, 0.991221, 0.9933814, 0.99611735, 0.99536467, 0.9913816, 0.9934098, 0.9910607, 0.9933588, 0.9958787, 0.9953086, 0.99121785, 0.993004, 0.99161243, 0.9929467, 0.99603444, 0.9949583, 0.9913378, 0.9932181, 0.9908999, 0.9934716, 0.9959825, 0.9955745, 0.9915862, 0.99364096, 0.99128, 0.9933763, 0.99612737, 0.99537706, 0.9914457, 0.9934376, 0.9911039, 0.99336433, 0.99588615, 0.995306671, 0.991272867, 0.99303824, 0.9916427, 0.9929584, 0.99606377, 0.994958639, 0.991347969, 0.99321413, 0.9909169, 0.9934738, 0.996012, 0.9955761, 0.9915507, 0.99365234, 0.9913085, 0.99337304, 0.9961419, 0.9953896, 0.9914113, 0.99342877, 0.9911199, 0.9933407, 0.9958894, 0.99532485, 0.9912552, 0.9930307, 0.99165183, 0.9929416, 0.99606943, 0.9949585, 0.9913264, 0.9932054, 0.9909094, 0.99346006, 0.9960169, 0.9955729, 0.9915336, 0.9936562, 0.9912819, 0.99337184, 0.9961442, 0.99539226, 0.99142474, 0.99343103, 0.99110645, 0.9933524, 0.9959107, 0.99532205, 0.99125063, 0.9930264, 0.9916407, 0.9929357, 0.9960668, 0.99496913, 0.991338968, 0.9932168, 0.9909118, 0.99346405, 0.99601185, 0.99559015, 0.991567075, 0.99364954, 0.99129796, 0.9933848, 0.99614584, 0.995395958, 0.991421342, 0.9934291, 0.9910998, 0.99335325, 0.99590516, 0.995322287, 0.9912709, 0.9930414, 0.9916433, 0.9929289, 0.9960608, 0.99496764, 0.9913373, 0.99321306, 0.99091667, 0.9934598, 0.99600744, 0.99558675, 0.99156487, 0.9936369, 0.99129444, 0.99337584, 0.9961449, 0.9953922, 0.9914321, 0.9934232, 0.99111956, 0.99335736, 0.99589574, 0.9953179, 0.9912874, 0.9930125, 0.9916473, 0.99294704, 0.9960549, 0.9949668, 0.99136686, 0.9932173, 0.99093086, 0.9934689, 0.9960083, 0.9955847, 0.99156654, 0.9936342, 0.99130684, 0.9933703, 0.99613947, 0.9953931, 0.9914404, 0.9934121, 0.9911437, 0.9933523, 0.9959008, 0.9953276, 0.99129266, 0.993012, 0.9916751, 0.99294126, 0.99606496, 0.99497044, 0.9913571, 0.99319893, 0.9909509, 0.993461, 0.9960058, 0.9955851, 0.9915742, 0.99362576, 0.99131846, 0.9933652, 0.99613, 0.99538577, 0.99144053, 0.9934103, 0.9911437, 0.9933471, 0.9958959, 0.99532473, 0.9912826, 0.9929933, 0.99169195, 0.9929317, 0.9960524, 0.99497163, 0.9913516, 0.99317944, 0.9909751, 0.993458, 0.99599564, 0.995581567, 0.991569579, 0.9936148, 0.9913476, 0.99337596, 0.99613565, 0.9953945, 0.9914493, 0.9933994, 0.9911698, 0.9933581, 0.99590045, 0.995322824, 0.991288483, 0.9930019, 0.991693, 0.9929603, 0.99606293, 0.9949707, 0.99135476, 0.9931894, 0.991015, 0.9934678, 0.996012, 0.9955898, 0.99157786, 0.99362683, 0.99136955, 0.99337715, 0.9961332, 0.99539465, 0.9914478, 0.9934204, 0.99117225, 0.99335605, 0.99589336, 0.99533194, 0.99128914, 0.99303764, 0.9917114, 0.9929415, 0.9960551, 0.99497366, 0.9913533, 0.9932081, 0.9909894, 0.9934738, 0.9960091, 0.99560094, 0.99156487, 0.9936255, 0.99133295, 0.9933785, 0.9961302, 0.9954039, 0.9914135, 0.9933994, 0.9911308, 0.99334264, 0.9958937, 0.9953381, 0.9912656, 0.99300414, 0.99168664, 0.99291635, 0.99604946, 0.9949898, 0.9913487, 0.9931885, 0.9910052, 0.99345726, 0.9960148, 0.99560744, 0.9915604, 0.99360526, 0.9913209, 0.9933738, 0.9961425, 0.99541086, 0.99143046, 0.9933984, 0.99113095, 0.9933571, 0.9959106, 0.99534553, 0.9912688, 0.9929725, 0.9916666, 0.9929557, 0.9960675, 0.9949904, 0.9913522, 0.9931781, 0.99090683, 0.99348795, 0.99601895, 0.995614886, 0.991551518, 0.9936048, 0.991264, 0.9933995, 0.9961606, 0.9954251, 0.991428, 0.99341196, 0.99109405, 0.9933391, 0.99590284, 0.995348, 0.9912504, 0.99298096, 0.9916387, 0.99296606, 0.9960925, 0.99499226, 0.9913288, 0.99316746, 0.9909456, 0.9935189, 0.99604434, 0.99560887, 0.99156004, 0.9935969, 0.99134797, 0.99342126, 0.99617183, 0.9954061, 0.99141455, 0.99335784, 0.9912355, 0.99337137, 0.99590707, 0.9953341, 0.9912423, 0.99296653, 0.9917067, 0.99298966, 0.9960595, 0.99499404, 0.99129313, 0.9931497, 0.9909765, 0.99351704, 0.9960161, 0.9956042, 0.99149245, 0.99360126, 0.9912736, 0.9934116, 0.99613374, 0.9953963, 0.99136376, 0.9933702, 0.9911271, 0.9933443, 0.99589217, 0.9953246, 0.9912292, 0.9929208, 0.9916801, 0.99294937, 0.9960574, 0.99496263, 0.99130404, 0.9931403, 0.9909153, 0.99345714, 0.9960098, 0.995572, 0.99150604, 0.99359965, 0.9913892, 0.99338675, 0.996134, 0.995386, 0.99137694, 0.99336016, 0.99116385, 0.9933763, 0.9958883, 0.99530894, 0.9911957, 0.9929, 0.9916541, 0.99294937, 0.99606115, 0.9949747, 0.99130344, 0.99311393, 0.9908406, 0.9935163, 0.9960018, 0.9955961, 0.99151504, 0.99359584, 0.9912566, 0.9934103, 0.99615616, 0.99539644, 0.9914278, 0.9933634, 0.9910483, 0.9933963, 0.99590755, 0.9953181, 0.9912124, 0.9929709, 0.99159056, 0.99294937, 0.9960628, 0.99496394, 0.9913031, 0.99318486, 0.990728, 0.99348736, 0.99600947, 0.9955941, 0.9915479, 0.9936275, 0.99115586, 0.9933696, 0.99614704, 0.99540305, 0.9914518, 0.9933909, 0.9909511, 0.9933774, 0.9959321, 0.99532896, 0.99128693, 0.9929917, 0.99159104, 0.99296385, 0.9960704, 0.9949821, 0.9913572, 0.99319386, 0.990824, 0.9934911, 0.9960213, 0.9955918, 0.99158025, 0.99364316, 0.9911929, 0.99340737, 0.9961514, 0.99539983, 0.9914505, 0.9934255, 0.99103653, 0.9933935, 0.9959175, 0.9953174, 0.9912561, 0.99300706, 0.991462, 0.99298894, 0.9960414, 0.9949391, 0.9913305, 0.9931438, 0.99066716, 0.9935684, 0.996012, 0.9954342, 0.9914743, 0.9935277, 0.99100006, 0.99337757, 0.9961448, 0.9953259, 0.9914135, 0.993401, 0.99093515, 0.9933429, 0.9958679, 0.9952234, 0.99122274, 0.99293196, 0.9915105, 0.9930125, 0.99601895, 0.99486625, 0.9912942, 0.99309593, 0.9907376, 0.9935626, 0.9959943, 0.9955242, 0.9915052, 0.9935895, 0.9911209, 0.99337727, 0.9961275, 0.99534315, 0.99136025, 0.99332833, 0.9909571, 0.99340844, 0.99584144, 0.9952607, 0.9912327, 0.99298155, 0.99152, 0.99300486, 0.9960406, 0.99492913, 0.9913161, 0.9932195, 0.99087304, 0.9935335, 0.9960188, 0.9955782, 0.9915639, 0.99367297, 0.9912606, 0.99334854, 0.99615186, 0.99537611, 0.991397202, 0.9934657, 0.99109906, 0.9933297, 0.99591726, 0.99530005, 0.9912937, 0.99307066, 0.9916203, 0.99290437, 0.99606377, 0.9949549, 0.99135935, 0.99323976, 0.9908682, 0.9934176, 0.9960342, 0.9955762, 0.9915547, 0.993666, 0.9912661, 0.9933037, 0.9961896, 0.99539644, 0.9914102, 0.9934545, 0.99107695, 0.99325573, 0.99593425, 0.995301723, 0.991244316, 0.99305713, 0.99161, 0.992851, 0.996079, 0.99495924, 0.99137586, 0.9932501, 0.990877, 0.99338937, 0.9960137, 0.99556243, 0.9915969, 0.9937021, 0.9913037, 0.99323046, 0.9961408, 0.9953494, 0.99146247, 0.99348456, 0.9911431, 0.9932574, 0.9959001, 0.995264053, 0.991317987, 0.9930889, 0.9916284, 0.99283725, 0.9960511, 0.994902611, 0.991407514, 0.9932882, 0.99092686, 0.9933733, 0.99600565, 0.995536268, 0.991599083, 0.9937112, 0.9912799, 0.99326056, 0.99616385, 0.9953422, 0.99146503, 0.9934911, 0.99113107, 0.9932467, 0.9958995, 0.99525297, 0.99131155, 0.9931323, 0.9916734, 0.9928316, 0.9960503, 0.9948968, 0.99140704, 0.99326783, 0.99094397, 0.9933315, 0.9960089, 0.995509803, 0.991648316, 0.9936574, 0.9912844, 0.9932181, 0.9961489, 0.995315433, 0.991474152, 0.993457, 0.9910698, 0.9931958, 0.9959097, 0.99523157, 0.9912389, 0.9930247, 0.99157625, 0.9927812, 0.99605805, 0.9948972, 0.99137, 0.99323845, 0.9908529, 0.99334276, 0.9960108, 0.9955082, 0.99150884, 0.9936597, 0.9912527, 0.9932279, 0.99616784, 0.9953092, 0.9913767, 0.99344134, 0.99107134, 0.9931924, 0.99589676, 0.99522835, 0.99122286, 0.9930436, 0.99154896, 0.992743, 0.9960526, 0.9949118, 0.9913215, 0.99325824, 0.9907879, 0.9932535, 0.99599457, 0.9955448, 0.9915364, 0.99365956, 0.99114746, 0.9931419, 0.9961378, 0.9953564, 0.9913988, 0.9934447, 0.991012, 0.99316627, 0.99587244, 0.99526876, 0.99120015, 0.9930369, 0.9915099, 0.9927027, 0.9960452, 0.9949219, 0.9913015, 0.9932374, 0.9908071, 0.9932783, 0.9960188, 0.995518327, 0.991524339, 0.99363905, 0.99120295, 0.9931339, 0.9961324, 0.9953291, 0.9913373, 0.99342287, 0.9910231, 0.99316746, 0.99587077, 0.9952466, 0.99117464, 0.9930108, 0.9914739, 0.9926852, 0.99603087, 0.9949002, 0.9912318, 0.99320436, 0.99074346, 0.9932156, 0.9959852, 0.99553394, 0.9914507, 0.9936194, 0.9910949, 0.9931312, 0.9961042, 0.9953265, 0.99133295, 0.993441, 0.9909413, 0.99311274, 0.9958988, 0.99528235, 0.9911681, 0.99304503, 0.9914443, 0.9926617, 0.9960484, 0.99493295, 0.9912608, 0.9932494, 0.9907273, 0.99324423, 0.9960018, 0.99553144, 0.9914614, 0.9936208, 0.99090683, 0.993061, 0.99613756, 0.9953618, 0.9913521, 0.9933916, 0.990945, 0.99315685, 0.9958912, 0.99529153, 0.9912505, 0.9930187, 0.99149597, 0.99276334, 0.9960357, 0.9949519, 0.99127674, 0.99314076, 0.9907301, 0.9932628, 0.9959839, 0.99554116, 0.9915187, 0.99367166, 0.991159, 0.99312335, 0.9961055, 0.995378, 0.9913913, 0.9934405, 0.99101746, 0.993138, 0.9958568, 0.99527407, 0.9912196, 0.9930535, 0.9914671, 0.9927619, 0.99601525, 0.9949343, 0.9913652, 0.9932942, 0.9908084, 0.9932175, 0.99598795, 0.9955443, 0.9915686, 0.9937347, 0.9911613, 0.9931564, 0.9960943, 0.99535555, 0.99140465, 0.9935143, 0.99095136, 0.99309736, 0.99584913, 0.9952552, 0.99124336, 0.9931084, 0.991426, 0.99263895, 0.99598426, 0.9948883, 0.9913209, 0.9933201, 0.99078244, 0.9931359, 0.9959676, 0.9954926, 0.99154305, 0.9937214, 0.99113864, 0.99303716, 0.99606043, 0.99531364, 0.991402, 0.99350727, 0.9909943, 0.99306494, 0.9958205, 0.9952097, 0.99128085, 0.9931085, 0.9914621, 0.99260455, 0.9959881, 0.9948667, 0.9913818, 0.9933143, 0.99077785, 0.9931734, 0.9959662, 0.99549127, 0.9916214, 0.9937265, 0.9911944, 0.99307173, 0.9960807, 0.9953187, 0.9914422, 0.99350196, 0.99103224, 0.993089, 0.9958358, 0.99525625, 0.9913455, 0.9931125, 0.9915114, 0.9926272, 0.99603015, 0.9949243, 0.99134904, 0.9932833, 0.99086565, 0.99308115, 0.9959643, 0.99551326, 0.9915998, 0.99369085, 0.9911518, 0.99300826, 0.9960584, 0.9953317, 0.99147487, 0.99351853, 0.99104863, 0.99306583, 0.99583364, 0.995266, 0.9913283, 0.99310005, 0.9915587, 0.99268144, 0.99602056, 0.99492633, 0.991428, 0.9932861, 0.99087363, 0.99321103, 0.99602115, 0.9955227, 0.9916285, 0.99371684, 0.991191, 0.9930264, 0.9961217, 0.99532026, 0.9915023, 0.9934896, 0.991012, 0.99306536, 0.9958806, 0.99522376, 0.9912875, 0.99310595, 0.991573, 0.99264437, 0.9960324, 0.99489176, 0.9913938, 0.99330634, 0.9908981, 0.9931431, 0.996022, 0.9954957, 0.9915297, 0.9936812, 0.9912629, 0.99299675, 0.99611676, 0.99531186, 0.99148506, 0.9934853, 0.9911165, 0.99306667, 0.99587834, 0.9952241, 0.99129313, 0.9930697, 0.99166125, 0.9926708, 0.9960526, 0.9949098, 0.99141496, 0.9932268, 0.9909573, 0.99317557, 0.99601316, 0.9955016, 0.9915212, 0.9936381, 0.991272, 0.99302024, 0.99610955, 0.99529684, 0.99138606, 0.993409, 0.9910966, 0.9930386, 0.9958584, 0.99521834, 0.99121374, 0.9930428, 0.9916284, 0.99259245, 0.9960162, 0.994892, 0.99131835, 0.993259, 0.99099547, 0.9930983, 0.99598974, 0.99549764, 0.9915351, 0.9936644, 0.9913465, 0.99297684, 0.99607307, 0.99531186, 0.9914096, 0.9933861, 0.99115926, 0.9930248, 0.99583673, 0.9952272, 0.9912423, 0.9930315, 0.99162126, 0.99250895, 0.995978, 0.994864, 0.9912954, 0.99323267, 0.99091595, 0.99306184, 0.9959674, 0.99548644, 0.9915167, 0.9936394, 0.9912589, 0.99290633, 0.9960621, 0.9952927, 0.99138993, 0.9933995, 0.9910551, 0.9929636, 0.99580574, 0.99519765, 0.99122286, 0.99301034, 0.99158585, 0.99247336, 0.9959949, 0.9948555, 0.99134374, 0.99326295, 0.99097484, 0.99295723, 0.99596137, 0.9954626, 0.9914569, 0.99366224, 0.9913147, 0.99282295, 0.99608696, 0.9952719, 0.99131656, 0.9934162, 0.99099874, 0.9928848, 0.99581933, 0.9951803, 0.9911322, 0.9929929, 0.99152786, 0.9924546, 0.99597496, 0.99484193, 0.99123424, 0.99318814, 0.99091774, 0.99298453, 0.99593854, 0.9954512, 0.9914187, 0.99361044, 0.9911464, 0.9928007, 0.9961236, 0.99528646, 0.9913229, 0.99332935, 0.990822, 0.9928767, 0.9957528, 0.995203, 0.99113166, 0.9928999, 0.99137354, 0.99244374, 0.9959454, 0.9948411, 0.99127007, 0.993116379, 0.990734935, 0.99297595, 0.9959397, 0.9954655, 0.99148047, 0.99357677, 0.99118984, 0.9928302, 0.99607134, 0.9952755, 0.99136627, 0.99334455, 0.990969, 0.9928993, 0.9958448, 0.99517524, 0.9912062, 0.992957473, 0.991536021, 0.992346346, 0.995988309, 0.99482507, 0.9913527, 0.9931693, 0.99080586, 0.99284244, 0.9959353, 0.9954483, 0.99155104, 0.9935806, 0.9911279, 0.99270576, 0.9960281, 0.9952774, 0.9914404, 0.993352175, 0.990983188, 0.992861, 0.99583614, 0.9951585, 0.9912414, 0.992931128, 0.991440892, 0.99237216, 0.99595994, 0.9948082, 0.9912858, 0.993139327, 0.99078548, 0.9929196, 0.99598, 0.9954476, 0.9915018, 0.993547618, 0.991104841, 0.99272823, 0.9960668, 0.995231, 0.9914067, 0.9933094, 0.99091446, 0.99279, 0.99581057, 0.9952142, 0.99136287, 0.99297607, 0.9914894, 0.99238765, 0.9959875, 0.9948067, 0.99136335, 0.99314487, 0.9908242, 0.9929315, 0.99596775, 0.9954257, 0.99152267, 0.99359053, 0.9911931, 0.99279416, 0.9960573, 0.9952382, 0.9914165, 0.9933204, 0.9909242, 0.99279344, 0.99577016, 0.99516416, 0.9911766, 0.99293655, 0.9914846, 0.99227345, 0.9959322, 0.9948095, 0.99125415, 0.99311113, 0.990832, 0.9928201, 0.99590814, 0.9954523, 0.9915011, 0.9935763, 0.9911855, 0.99269205, 0.9960356, 0.9952658, 0.9913378, 0.9933211, 0.9909939, 0.992837, 0.9958215, 0.99516875, 0.9911243, 0.992956042, 0.991555274, 0.9923632, 0.99598414, 0.99482566, 0.99125916, 0.99315816, 0.9908943, 0.99292314, 0.9959471, 0.995425, 0.9914724, 0.9935719, 0.9911516, 0.99277025, 0.9960424, 0.99529284, 0.9913742, 0.9933194, 0.9910115, 0.9929208, 0.99584913, 0.9951993, 0.9912203, 0.9929537, 0.9915878, 0.99242944, 0.99598855, 0.9948755, 0.9913408, 0.99316967, 0.9908639, 0.99293727, 0.9959537, 0.9955023, 0.9915466, 0.9935868, 0.9912288, 0.99281645, 0.9960465, 0.9952867, 0.9914321, 0.9933495, 0.99096245, 0.99290484, 0.9957972, 0.9952331, 0.9912725, 0.9929596, 0.9915428, 0.9924973, 0.99597883, 0.9948856, 0.9914157, 0.99314946, 0.9908247, 0.99289846, 0.9959183, 0.99549246, 0.99157494, 0.99359524, 0.9911444, 0.992716, 0.99599034, 0.99533075, 0.99147946, 0.9933767, 0.99088764, 0.9928163, 0.995732, 0.99524736, 0.99129117, 0.9929549, 0.9914329, 0.9922968, 0.99588484, 0.9949091, 0.99139017, 0.99319386, 0.990701, 0.9928548, 0.9958943, 0.9955213, 0.9915764, 0.99363214, 0.9911165, 0.9928464, 0.99601644, 0.9953285, 0.9914597, 0.99335617, 0.99081063, 0.9928966, 0.9957613, 0.99527115, 0.9913413, 0.99303085, 0.99141383, 0.99238586, 0.99591815, 0.9949289, 0.99142706, 0.99324715, 0.9905568, 0.9927494, 0.9958464, 0.99551505, 0.9915453, 0.99364716, 0.99103296, 0.99279857, 0.99599963, 0.99533194, 0.9911857, 0.993363, 0.9908579, 0.9927979, 0.99565965, 0.9951795, 0.99115306, 0.9929294, 0.99139094, 0.9923332, 0.9959009, 0.99481696, 0.99140435, 0.9931618, 0.9908185, 0.99301684, 0.9959431, 0.9954328, 0.99165994, 0.9935636, 0.99121255, 0.9928052, 0.99606496, 0.9952958, 0.9914894, 0.9933021, 0.9908901, 0.992857, 0.99576306, 0.99524385, 0.9913455, 0.9928358, 0.99141055, 0.992359, 0.9958904, 0.9948632, 0.99147415, 0.9931329, 0.9908812, 0.9929073, 0.99585515, 0.995503, 0.99163777, 0.99356174, 0.99122524, 0.9927665, 0.99593294, 0.9952176, 0.99149793, 0.99337643, 0.99089783, 0.9928353, 0.99569994, 0.9951173, 0.9913167, 0.99299073, 0.9915242, 0.9924196, 0.99595577, 0.9947952, 0.9914021, 0.9931753, 0.9908302, 0.99291635, 0.9959538, 0.9954288, 0.9915103, 0.99356633, 0.99108434, 0.9926025, 0.99591225, 0.9952077, 0.99133754, 0.9933021, 0.990829, 0.99269027, 0.9955016, 0.99505424, 0.9911457, 0.99272585, 0.9912777, 0.99216753, 0.9957445, 0.9946489, 0.99123925, 0.9929679, 0.9903873, 0.9926023, 0.9956773, 0.9953602, 0.9914199, 0.9933222, 0.9909118, 0.99237037, 0.99573517, 0.99506724, 0.9912641, 0.993216, 0.9906975, 0.99258184, 0.99549496, 0.9949857, 0.9911183, 0.99281937, 0.9912238, 0.9918962, 0.99565786, 0.99463564, 0.9912853, 0.9930415, 0.99067664, 0.9924966, 0.995688, 0.99527127, 0.9914226, 0.99343723, 0.9908377, 0.9922639, 0.99587536, 0.99508303, 0.9914039, 0.99323094, 0.9906257, 0.9923278, 0.99563426, 0.9949595, 0.9910888, 0.9927537, 0.9909973, 0.9915634, 0.9958541, 0.99448836, 0.9911453, 0.9928866, 0.9902126, 0.9922839, 0.9958735, 0.9952135, 0.9913965, 0.9933676, 0.9907994, 0.99240845, 0.995968, 0.99506664, 0.9913774, 0.993091, 0.9904987, 0.99248886, 0.99575764, 0.9950221, 0.9911487, 0.99272484, 0.99117166, 0.9919377, 0.99592704, 0.9945714, 0.9911449, 0.99275017, 0.99019545, 0.9922834, 0.99584556, 0.995188, 0.99130064, 0.9931605, 0.9903335, 0.9919465, 0.9958236, 0.99465567, 0.9912202, 0.9929952, 0.99036556, 0.9923395, 0.9956913, 0.99481505, 0.9911069, 0.99270236, 0.99087125, 0.99207944, 0.9958918, 0.99459946, 0.9912929, 0.99295616, 0.9902421, 0.9927171, 0.9958877, 0.99530536, 0.99149114, 0.9934077, 0.99092686, 0.99274, 0.9960138, 0.9951317, 0.99151367, 0.993287, 0.99075365, 0.99294996, 0.99579626, 0.9949747, 0.9913597, 0.99279344, 0.9911752, 0.99235433, 0.9959151, 0.9946013, 0.99136716, 0.99304986, 0.9905727, 0.99288636, 0.9958751, 0.9952384, 0.9916889, 0.9934196, 0.99094796, 0.99298143, 0.9960216, 0.9949707, 0.99148774, 0.99317366, 0.99076676, 0.9930391, 0.9958692, 0.9951041, 0.9914163, 0.9927898, 0.99131316, 0.99249154, 0.9960008, 0.9946517, 0.9913694, 0.9929679, 0.9904923, 0.9929773, 0.9959512, 0.99539995, 0.99162114, 0.9932747, 0.9908955, 0.9929455, 0.9960292, 0.9952508, 0.99151075, 0.9930403, 0.9906081, 0.9929375, 0.995784, 0.99520934, 0.9912902, 0.9927233, 0.9911971, 0.99234176, 0.99593097, 0.99486876, 0.99135125, 0.9929304, 0.9903921, 0.9928093, 0.99580956, 0.99537283, 0.99152166, 0.9932596, 0.9905985, 0.9927504, 0.9959145, 0.99540496, 0.99161786, 0.99302703, 0.9904344, 0.9929779, 0.9957171, 0.9951638, 0.99129593, 0.99278307, 0.99106807, 0.99252576, 0.99587727, 0.9948717, 0.991533, 0.9929605, 0.99029446, 0.99294114, 0.9959196, 0.9955199, 0.9918277, 0.99344385, 0.9906776, 0.9929892, 0.99613357, 0.995321, 0.9917196, 0.9932075, 0.9904591, 0.99313027, 0.9958535, 0.9951756, 0.9916854, 0.9928039, 0.9912345, 0.9925243, 0.9961271, 0.99482, 0.99167556, 0.9930663, 0.99075764, 0.99349606, 0.996154, 0.9954275, 0.9919205, 0.9934498, 0.99053735, 0.99322975, 0.99616474, 0.9951795, 0.9918614, 0.9933856, 0.990818, 0.99375546, 0.9960024, 0.9951082, 0.99179924, 0.9929301, 0.99108714, 0.9929516, 0.9961637, 0.99469924, 0.9918683, 0.99327856, 0.99083734, 0.99352926, 0.9962088, 0.99509734, 0.9920406, 0.99331504, 0.9908637, 0.9930737, 0.99619246, 0.99458814, 0.9915125, 0.99286157, 0.99063045, 0.9932863, 0.9958964, 0.9945676, 0.9915201, 0.9924708, 0.99080956, 0.99274653, 0.9960925, 0.99408895, 0.9914807, 0.9928203, 0.99037796, 0.99333704, 0.9959825, 0.99474084, 0.99161446, 0.99281776, 0.9901271, 0.9932694, 0.99606293, 0.994692, 0.9915097, 0.99278694, 0.99037844, 0.99353725, 0.9959126, 0.9949414, 0.9918691, 0.9928952, 0.99155045, 0.9932406, 0.9961048, 0.9947958, 0.99196434, 0.99293184, 0.9908757, 0.9938554, 0.9961546, 0.9952839, 0.9920946, 0.9933343, 0.9911924, 0.9936281, 0.9962741, 0.9951804, 0.9918493, 0.99305725, 0.990905, 0.9936919, 0.9960084, 0.9949885, 0.9916795, 0.9926334, 0.9913562, 0.99330926, 0.9962124, 0.9946835, 0.9917499, 0.99278224, 0.99073917, 0.9938852, 0.9962052, 0.99526924, 0.99194056, 0.99312866, 0.9907947, 0.993545, 0.99615294, 0.99499786, 0.9916747, 0.99280304, 0.9906088, 0.9935137, 0.9958586, 0.9948613, 0.9914853, 0.9923915, 0.9910505, 0.9929772, 0.99597126, 0.9944808, 0.99143106, 0.9925356, 0.99038357, 0.993423, 0.99587846, 0.9950729, 0.9916399, 0.99288344, 0.9905748, 0.99310267, 0.9959175, 0.9947683, 0.991363, 0.9926509, 0.99047595, 0.9931543, 0.995658, 0.99449664, 0.9911767, 0.99228024, 0.99066484, 0.9927806, 0.99585694, 0.99424464, 0.9912224, 0.99245244, 0.9899845, 0.9933502, 0.9958723, 0.9949513, 0.99153125, 0.99307805, 0.9902053, 0.9930849, 0.9959198, 0.99479395, 0.9914846, 0.99295515, 0.990501, 0.99348325, 0.99587375, 0.99433124, 0.99135685, 0.9924333, 0.9909713, 0.9928878, 0.99607366, 0.9938672, 0.99140126, 0.99275875, 0.99031717, 0.9933736, 0.99595827, 0.9944834, 0.9915349, 0.993174, 0.990363, 0.99320364, 0.9961818, 0.99446195, 0.99144953, 0.99280787, 0.99036974, 0.99333864, 0.99595165, 0.9944615, 0.9913605, 0.99253136, 0.9913749, 0.9929149, 0.9958014, 0.9936043, 0.990422, 0.992759, 0.9906549, 0.993407, 0.9958197, 0.99473673, 0.99135643, 0.99332535, 0.99113524, 0.9932353, 0.99603546, 0.99459755, 0.99135256, 0.993277, 0.9912703, 0.99359447, 0.99584985, 0.994505, 0.9911398, 0.9929172, 0.99184495, 0.99317753, 0.9959785, 0.9940442, 0.9915326, 0.9930239, 0.99110717, 0.99369097, 0.9960513, 0.9948395, 0.9916728, 0.9934905, 0.9913057, 0.9934717, 0.996152, 0.9947499, 0.99197817, 0.9933368, 0.99122745, 0.99376124, 0.9959214, 0.9947905, 0.9917583, 0.9929454, 0.99185175, 0.9934544, 0.99615437, 0.9943904, 0.9918705, 0.99315095, 0.9912129, 0.9940659, 0.996095, 0.9951141, 0.9920918, 0.9935217, 0.9913858, 0.99387157, 0.9961934, 0.99503255, 0.9920696, 0.99335676, 0.9913651, 0.99399793, 0.99596876, 0.9949778, 0.9920744, 0.99297595, 0.9920169, 0.993741, 0.9961819, 0.9947089, 0.99210185, 0.9931417, 0.99152035, 0.99434924, 0.99616337, 0.9952671, 0.99211663, 0.99353987, 0.99179345, 0.994246, 0.9962398, 0.99508244, 0.99207085, 0.993324, 0.99171525, 0.9942677, 0.9960039, 0.9949313, 0.9919558, 0.99292904, 0.99203473, 0.99396646, 0.9961979, 0.9946812, 0.9921556, 0.99311286, 0.9912928, 0.9943649, 0.9961553, 0.99524194, 0.9923304, 0.9935103, 0.991557, 0.9942853, 0.99627197, 0.99507457, 0.99200845, 0.99320495, 0.99134505, 0.994345, 0.99604225, 0.9949709, 0.9918757, 0.9928463, 0.9919714, 0.99396515, 0.9961792, 0.9946281, 0.9920167, 0.99301755, 0.99142355, 0.99442965, 0.99612194, 0.9953276, 0.99224687, 0.99348867, 0.9917957, 0.9943796, 0.9962882, 0.9951643, 0.9921663, 0.9931524, 0.99161327, 0.9944798, 0.9960293, 0.99509734, 0.99217564, 0.9928918, 0.99217063, 0.99401265, 0.99619305, 0.99476737, 0.9921748, 0.9930952, 0.99160004, 0.9945269, 0.9961952, 0.99545807, 0.99223036, 0.99343455, 0.99184024, 0.99422944, 0.9962547, 0.9953356, 0.9922515, 0.99323034, 0.9917219, 0.99429834, 0.996015, 0.9952388, 0.9918949, 0.9928215, 0.9922524, 0.99401426, 0.99621445, 0.9948009, 0.99223375, 0.993131, 0.9915343, 0.99439204, 0.99615127, 0.9953298, 0.99231243, 0.99340594, 0.99165606, 0.99424034, 0.9962107, 0.9951731, 0.9922549, 0.99318874, 0.9915155, 0.9942992, 0.9959989, 0.9951248, 0.9922381, 0.9929014, 0.9922779, 0.99394774, 0.99622595, 0.9947096, 0.99228424, 0.9930687, 0.99154216, 0.9943923, 0.99616784, 0.99530137, 0.9923133, 0.9934045, 0.9919413, 0.99421966, 0.99613637, 0.9950978, 0.99228597, 0.99310654, 0.99179417, 0.99442494, 0.9960271, 0.9950369, 0.9920775, 0.99284184, 0.9923582, 0.9940369, 0.9962188, 0.99462914, 0.9920033, 0.9929939, 0.99162734, 0.9945433, 0.99619895, 0.9952566, 0.9923582, 0.99343866, 0.9918389, 0.9943329, 0.99627537, 0.99507374, 0.9923516, 0.99328315, 0.9916019, 0.9943858, 0.9961029, 0.99505144, 0.9922289, 0.99298507, 0.9921991, 0.99397695, 0.9962528, 0.9946558, 0.9924029, 0.9931973, 0.99161106, 0.99444145, 0.9962129, 0.9952789, 0.9924298, 0.9935581, 0.9917991, 0.9942906, 0.9962261, 0.99507135, 0.99232495, 0.99324846, 0.99151367, 0.99429566, 0.9959655, 0.99499875, 0.9921245, 0.9928068, 0.9922036, 0.9940391, 0.99610716, 0.9947071, 0.9922414, 0.9932417, 0.991527, 0.9944569, 0.9962601, 0.9953957, 0.99263096, 0.99362963, 0.9918888, 0.9943022, 0.9963282, 0.99524903, 0.99255145, 0.9933965, 0.99175537, 0.99435997, 0.9961134, 0.99516225, 0.99241185, 0.99298084, 0.9922404, 0.9939163, 0.9962677, 0.99478084, 0.99251044, 0.99326056, 0.9916408, 0.99439216, 0.99625856, 0.9953924, 0.99264836, 0.9935369, 0.99183345, 0.9941946, 0.99621314, 0.9950941, 0.9924904, 0.9933774, 0.9917858, 0.99432474, 0.9961191, 0.9950999, 0.99243647, 0.99296534, 0.9922381, 0.99397635, 0.9962658, 0.99467564, 0.9924829, 0.9932828, 0.9916425, 0.9944546, 0.9962807, 0.9954134, 0.9926388, 0.9935451, 0.99176395, 0.9943895, 0.9964083, 0.9953412, 0.9926641, 0.99342406, 0.99168104, 0.9944858, 0.9961645, 0.9952443, 0.99248207, 0.99305737, 0.9921617, 0.99409425, 0.9963724, 0.994863, 0.99265677, 0.993274, 0.9915385, 0.9945945, 0.9963588, 0.9954732, 0.9928088, 0.9936527, 0.9916827, 0.99437815, 0.99640673, 0.9952449, 0.99265057, 0.9934272, 0.9916431, 0.9944634, 0.99619883, 0.99516594, 0.99251693, 0.9931201, 0.9921854, 0.99406034, 0.9964104, 0.994885, 0.99266547, 0.9933692, 0.9914131, 0.99452305, 0.9963517, 0.99548125, 0.9928243, 0.99362224, 0.99170357, 0.9943585, 0.9963775, 0.9952477, 0.9926791, 0.9935311, 0.9917481, 0.9944971, 0.99616075, 0.9951626, 0.9924304, 0.9931839, 0.99232846, 0.99400675, 0.99631727, 0.994749, 0.9925392, 0.9934509, 0.99155396, 0.9945156, 0.9963368, 0.9954619, 0.9927336, 0.9938017, 0.9917447, 0.9943298, 0.9964277, 0.99520737, 0.9926882, 0.99366975, 0.99168676, 0.9943679, 0.9962184, 0.9951212, 0.9925949, 0.9932439, 0.9922555, 0.9940144, 0.9963563, 0.99474263, 0.9925696, 0.99349463, 0.9915776, 0.9945279, 0.996351, 0.9953317, 0.9926877, 0.99380046, 0.9920087, 0.9942127, 0.99642164, 0.99509084, 0.99252, 0.9936261, 0.99212134, 0.99447066, 0.9961533, 0.9949604, 0.9921525, 0.9931599, 0.99211335, 0.9940224, 0.9963463, 0.9947601, 0.9923856, 0.9934524, 0.99163544, 0.9945801, 0.99635184, 0.99536794, 0.99255884, 0.9937995, 0.9919835, 0.9944447, 0.9964019, 0.99513936, 0.99252844, 0.9935442, 0.9918479, 0.994407713, 0.99619472, 0.9950246, 0.9923878, 0.993196, 0.9922982, 0.99402654, 0.99635917, 0.9948454, 0.9925168, 0.993451, 0.99151635, 0.99451476, 0.9963115, 0.99550486, 0.9926374, 0.9937204, 0.99175185, 0.994353414, 0.996386051, 0.9952783, 0.99260396, 0.99366, 0.99185044, 0.99464613, 0.99625015, 0.9952868, 0.9925402, 0.993254, 0.9923317, 0.994076014, 0.996394813, 0.9947819, 0.99249357, 0.99359643, 0.99156123, 0.99450922, 0.996327221, 0.9952978, 0.99262863, 0.9936627, 0.99183637, 0.994129717, 0.996374786, 0.995132, 0.9925821, 0.9934992, 0.99168575, 0.9942532, 0.9961413, 0.9950161, 0.9924142, 0.99312216, 0.992174, 0.99383825, 0.996309, 0.99468756, 0.9924903, 0.9932615, 0.9915106, 0.994294703, 0.996279299, 0.99532956, 0.99265325, 0.9936073, 0.9918396, 0.994164705, 0.996360719, 0.99512815, 0.9925766, 0.9934377, 0.9916718, 0.99425745, 0.99613297, 0.99498343, 0.99242723, 0.993071, 0.9921847, 0.9938787, 0.99634, 0.9947301, 0.9926069, 0.99342173, 0.99136025, 0.99439996, 0.996329, 0.99535215, 0.9927286, 0.99372417, 0.99164015, 0.9941732, 0.9963427, 0.99519354, 0.9926063, 0.9935562, 0.99153554, 0.99425024, 0.9961497, 0.99508446, 0.9923915, 0.9931536, 0.9921572, 0.9938123, 0.99634296, 0.9947371, 0.9924747, 0.9934111, 0.99152946, 0.99433416, 0.9963588, 0.99544096, 0.99265224, 0.99376464, 0.99175644, 0.994142, 0.99641573, 0.9952115, 0.9925788, 0.99361306, 0.99158794, 0.99423105, 0.99616003, 0.99507654, 0.99241596, 0.993171, 0.9921375, 0.9938228, 0.9963543, 0.9946359, 0.9923995, 0.9933751, 0.99127793, 0.9943468, 0.99630535, 0.9952111, 0.9925627, 0.9936313, 0.9916196, 0.994124174, 0.996319056, 0.99486285, 0.99218327, 0.9934396, 0.9914683, 0.9942108, 0.99607927, 0.9949773, 0.9919709, 0.9931733, 0.9921151, 0.9938773, 0.9963989, 0.99476033, 0.9924242, 0.993499, 0.9914983, 0.9942454, 0.9963264, 0.995352, 0.99259996, 0.9937751, 0.9916204, 0.9940323, 0.9963633, 0.99495405, 0.9923908, 0.993545, 0.99147147, 0.9940666, 0.9961223, 0.9949126, 0.99217105, 0.9930362, 0.99189657, 0.9934528, 0.99629825, 0.9946374, 0.99230665, 0.9934087, 0.99111277, 0.9940507, 0.9961856, 0.9953022, 0.9924793, 0.99368304, 0.99153125, 0.99396986, 0.9963086, 0.9951108, 0.99249744, 0.99354714, 0.99159116, 0.99413335, 0.99612653, 0.99508244, 0.9923145, 0.99316823, 0.9920655, 0.9937383, 0.99632037, 0.99476784, 0.99243826, 0.993425, 0.99135756, 0.9942427, 0.9962757, 0.9954046, 0.9925834, 0.9937132, 0.991595, 0.99406433, 0.99634486, 0.9952154, 0.9924958, 0.9935796, 0.99153537, 0.9941613, 0.99612445, 0.9951063, 0.99234396, 0.9932139, 0.9920443, 0.9937411, 0.9963324, 0.9948054, 0.99243367, 0.9934668, 0.9914193, 0.9942502, 0.9962896, 0.9954329, 0.9925707, 0.9937179, 0.9916685, 0.99406505, 0.99634236, 0.99524266, 0.99239796, 0.99353456, 0.99157155, 0.99417603, 0.9961234, 0.99515814, 0.9922259, 0.99317366, 0.99210066, 0.99375534, 0.9963127, 0.99484396, 0.9923206, 0.99346405, 0.99142754, 0.99425614, 0.99629647, 0.9954575, 0.9925166, 0.9937714, 0.9917237, 0.994041, 0.996364, 0.99522555, 0.99238247, 0.99356997, 0.99159664, 0.99416864, 0.99612266, 0.9951242, 0.99228895, 0.9931879, 0.99209505, 0.9937675, 0.9963167, 0.99481165, 0.99244905, 0.99347985, 0.9914262, 0.994269, 0.9962632, 0.995414, 0.992607, 0.9937323, 0.991683, 0.99407494, 0.99634176, 0.9952005, 0.99242145, 0.9935405, 0.99161035, 0.9941916, 0.9961248, 0.995105, 0.99223423, 0.9931219, 0.9921226, 0.9936974, 0.996305, 0.99476796, 0.99238425, 0.99345475, 0.9914347, 0.9942193, 0.9962769, 0.9954119, 0.99252194, 0.9937464, 0.9916672, 0.9940029, 0.99634814, 0.99521124, 0.9923547, 0.99353194, 0.99161214, 0.9940876, 0.9961396, 0.99510515, 0.99218905, 0.9931645, 0.99219316, 0.99368745, 0.99633336, 0.9947554, 0.99227625, 0.9934363, 0.99139893, 0.99414575, 0.99629337, 0.9953839, 0.9924729, 0.9937737, 0.99170357, 0.993968, 0.99636364, 0.99518126, 0.9923317, 0.9936294, 0.99153954, 0.9940171, 0.9961223, 0.9950754, 0.9922603, 0.9932469, 0.9920506, 0.9936259, 0.9963223, 0.9947994, 0.9924074, 0.9935377, 0.99130535, 0.9941824, 0.99627954, 0.99542487, 0.9925344, 0.99379796, 0.9916039, 0.9940177, 0.9963342, 0.995218, 0.9923995, 0.9935748, 0.9915371, 0.99409485, 0.9961109, 0.99506795, 0.99223036, 0.99322224, 0.9920556, 0.9936335, 0.99629843, 0.9947495, 0.9923551, 0.9934934, 0.99137527, 0.9942045, 0.99626625, 0.995357, 0.9926174, 0.993826, 0.9917544, 0.9940045, 0.99634296, 0.99518174, 0.9925027, 0.99364907, 0.99170345, 0.99408, 0.9961241, 0.99509615, 0.9922639, 0.9932473, 0.99217236, 0.99373156, 0.9963311, 0.9947437, 0.9924569, 0.9935063, 0.99143887, 0.99420846, 0.99625826, 0.9953843, 0.99268794, 0.99376285, 0.9917636, 0.9940363, 0.99629444, 0.99511915, 0.99252456, 0.99354196, 0.99150217, 0.9941092, 0.9960848, 0.99506557, 0.99233496, 0.9931213, 0.9919735, 0.9935371, 0.9962225, 0.9945566, 0.99241585, 0.9933849, 0.99125427, 0.9941578, 0.99627787, 0.99544626, 0.99262977, 0.9938342, 0.99150944, 0.9939686, 0.9963188, 0.9952489, 0.99243414, 0.9934989, 0.9915561, 0.99419075, 0.9960997, 0.99513084, 0.9922879, 0.993119, 0.9919459, 0.99360865, 0.9962633, 0.9946314, 0.99241596, 0.99334526, 0.9911521, 0.99408036, 0.9962022, 0.9952773, 0.9926769, 0.99368674, 0.991208, 0.99376184, 0.99627656, 0.99511856, 0.9925385, 0.99349445, 0.9911903, 0.99385566, 0.996031, 0.9949779, 0.9923231, 0.9930763, 0.99170274, 0.9933756, 0.99623173, 0.9946154, 0.9923609, 0.99334395, 0.9910224, 0.99387294, 0.99619836, 0.9951822, 0.99270815, 0.99370944, 0.99137354, 0.9936421, 0.9962349, 0.99497116, 0.99249685, 0.99341863, 0.99118495, 0.99366456, 0.9959993, 0.99491024, 0.9924197, 0.993061, 0.99184895, 0.99313676, 0.9961851, 0.99455875, 0.99248135, 0.99329334, 0.99107903, 0.9936393, 0.99614644, 0.9952003, 0.9927497, 0.99368775, 0.9913105, 0.99341017, 0.99619067, 0.99497825, 0.9925519, 0.993457, 0.9912991, 0.99350727, 0.995972, 0.99488276, 0.9924104, 0.99309844, 0.99180424, 0.9930937, 0.996174, 0.9945426, 0.99248195, 0.9933472, 0.9911217, 0.9935474, 0.9961418, 0.9951612, 0.9926519, 0.9936794, 0.9914858, 0.99339134, 0.9962249, 0.99501437, 0.99253416, 0.99351066, 0.9913947, 0.9935318, 0.9960245, 0.99488217, 0.99240494, 0.99297225, 0.991923, 0.9930421, 0.9961877, 0.99452823, 0.9924967, 0.99329704, 0.99116516, 0.9935864, 0.9961342, 0.99519426, 0.9927287, 0.99364126, 0.9914046, 0.9933785, 0.9962148, 0.99497944, 0.9925383, 0.99343514, 0.9912373, 0.99354535, 0.9959644, 0.994898, 0.99238354, 0.9930276, 0.99188566, 0.99312216, 0.996232, 0.99462926, 0.99253803, 0.9934285, 0.99131656, 0.9936433, 0.9961879, 0.99520856, 0.9926979, 0.9936556, 0.9915145, 0.99340135, 0.9961969, 0.994985, 0.9925869, 0.99337125, 0.99145716, 0.99347335, 0.99596876, 0.9949077, 0.9924076, 0.99309933, 0.9920094, 0.99301445, 0.99618083, 0.99465984, 0.9925731, 0.9934777, 0.991264, 0.9936108, 0.99615175, 0.9952992, 0.9927326, 0.99378675, 0.991495, 0.9933662, 0.9962101, 0.99509436, 0.9926554, 0.9935004, 0.9913796, 0.99342877, 0.9959759, 0.99494576, 0.99249494, 0.99316025, 0.9920012, 0.99299204, 0.9961301, 0.9946737, 0.9926018, 0.9934651, 0.9911847, 0.9935828, 0.9960579, 0.9953435, 0.99280965, 0.9937598, 0.9915617, 0.99332833, 0.99619764, 0.9950783, 0.99263376, 0.9934597, 0.9913412, 0.99345404, 0.9959537, 0.994946, 0.99249154, 0.9930696, 0.9919566, 0.9929725, 0.99617636, 0.99462384, 0.9925465, 0.993295, 0.99118364, 0.993513, 0.99609745, 0.9951436, 0.99264824, 0.9937532, 0.9916003, 0.9933193, 0.99626046, 0.9950388, 0.9925661, 0.99353325, 0.9915071, 0.9935148, 0.9959691, 0.9948967, 0.99243945, 0.9931958, 0.992105, 0.9930347, 0.9961671, 0.9944565, 0.9924225, 0.9934348, 0.99102986, 0.9935116, 0.99612206, 0.9952459, 0.99263567, 0.9938427, 0.9917665, 0.9934202, 0.9961939, 0.9949833, 0.9926447, 0.9936516, 0.99168056, 0.9935463, 0.9960277, 0.9948943, 0.99253523, 0.9931773, 0.9922787, 0.99305576, 0.99624866, 0.99457246, 0.99262077, 0.99345994, 0.99158186, 0.9936871, 0.99617314, 0.9950958, 0.9927424, 0.9937298, 0.99168456, 0.993548, 0.9962406, 0.9949732, 0.99265903, 0.99359024, 0.99183875, 0.9937114, 0.99602884, 0.99494225, 0.9926602, 0.9932589, 0.99246305, 0.99334663, 0.99622047, 0.9946881, 0.99269617, 0.9934302, 0.99169654, 0.99379313, 0.99617815, 0.9953057, 0.9928341, 0.9938845, 0.9920495, 0.9936068, 0.99627364, 0.9950402, 0.9926898, 0.9934088, 0.99126244, 0.993605, 0.99601257, 0.9949132, 0.9925247, 0.9931738, 0.99238473, 0.9933423, 0.99622524, 0.9946001, 0.99268275, 0.9934691, 0.9917121, 0.9938712, 0.9961325, 0.99518967, 0.99285746, 0.99371463, 0.991791, 0.99373263, 0.99618036, 0.99507916, 0.992664, 0.99323916, 0.9911534, 0.9940648, 0.9960511, 0.9949949, 0.99270934, 0.99290186, 0.99202687, 0.9935196, 0.9962614, 0.9946091, 0.99277085, 0.99341136, 0.9916625, 0.99390733, 0.99618, 0.9951519, 0.99303114, 0.99366105, 0.9921577, 0.99374884, 0.99628925, 0.99507725, 0.993038, 0.99364436, 0.9919923, 0.9938884, 0.99605167, 0.99488986, 0.99288976, 0.9933054, 0.9926001, 0.9934477, 0.99628747, 0.99459404, 0.9930131, 0.9935289, 0.991718, 0.99403876, 0.9962504, 0.9951875, 0.99323326, 0.99387497, 0.99216753, 0.99368787, 0.99632746, 0.9949697, 0.9929027, 0.99349445, 0.9919986, 0.99355763, 0.99608266, 0.9948299, 0.9928236, 0.99319, 0.9924967, 0.99318117, 0.9963317, 0.9944735, 0.9928999, 0.9935044, 0.9916944, 0.9937237, 0.9962704, 0.99518526, 0.9931972, 0.99394774, 0.99186885, 0.99328, 0.9962846, 0.9949132, 0.9929542, 0.99363977, 0.9918819, 0.9933286, 0.99605095, 0.9947181, 0.9927946, 0.99315566, 0.9922714, 0.99303496, 0.99620974, 0.9944365, 0.9929427, 0.99351346, 0.99152046, 0.9934411, 0.9961159, 0.9947718, 0.993079, 0.9936166, 0.9918128, 0.9932059, 0.99629086, 0.994812, 0.99308735, 0.9935933, 0.9919478, 0.9936499, 0.99609756, 0.99458647, 0.9928813, 0.99307597, 0.9925027, 0.9933223, 0.99616474, 0.99416554, 0.9929415, 0.9933971, 0.99188215, 0.99356174, 0.99616545, 0.994793, 0.9931276, 0.9937498, 0.99198276, 0.9934278, 0.9961516, 0.9946037, 0.9928347, 0.9933518, 0.9916108, 0.99348193, 0.9958249, 0.9943771, 0.99265164, 0.99290645, 0.9922811, 0.9929999, 0.9960614, 0.9941758, 0.99274534, 0.99325174, 0.99167895, 0.99353653, 0.9960278, 0.9947094, 0.9929854, 0.9935335, 0.9918389, 0.99340194, 0.9962643, 0.99462277, 0.9930878, 0.99325997, 0.99182713, 0.9937406, 0.99589336, 0.9943073, 0.9927891, 0.9927451, 0.9924947, 0.9933844, 0.9961413, 0.99389946, 0.992967, 0.9930184, 0.9915315, 0.9937244, 0.9959112, 0.99449956, 0.99319905, 0.9935328, 0.9919362, 0.99374944, 0.9961877, 0.99445844, 0.9927821, 0.9933066, 0.99168974, 0.99384445, 0.9960097, 0.9940634, 0.9929134, 0.9930139, 0.99216354, 0.9936028, 0.9961528, 0.9937861, 0.9930489, 0.99344337, 0.99154884, 0.99400437, 0.99612975, 0.99427843, 0.9932065, 0.9936002, 0.99176043, 0.9937464, 0.9962877, 0.99424577, 0.99315417, 0.99345136, 0.9917642, 0.9938984, 0.9959773, 0.9939779, 0.99301094, 0.99298954, 0.99234396, 0.9934621, 0.9961856, 0.99365056, 0.99316096, 0.99330854, 0.9916357, 0.9939772, 0.9961067, 0.99437094, 0.9932822, 0.9936215, 0.9918315, 0.9937372, 0.9961378, 0.9941664, 0.9931183, 0.9933917, 0.9918075, 0.99379784, 0.9958417, 0.9939733, 0.9929061, 0.9928774, 0.9923356, 0.99338734, 0.996059, 0.99355656, 0.9930905, 0.9932352, 0.99161905, 0.9939089, 0.99602884, 0.99434656, 0.99327976, 0.9936156, 0.9918264, 0.99375826, 0.996149, 0.9941375, 0.99320024, 0.9934041, 0.99177366, 0.993903, 0.99589664, 0.9939569, 0.99299425, 0.9929086, 0.9923145, 0.9934012, 0.9960938, 0.99359894, 0.99311405, 0.99324995, 0.9915668, 0.99394834, 0.9960621, 0.9943625, 0.9932627, 0.9935862, 0.9918122, 0.99377924, 0.9961354, 0.99421906, 0.99313426, 0.9933882, 0.9917786, 0.9939698, 0.9959174, 0.9940228, 0.99292845, 0.99289566, 0.9923226, 0.9935079, 0.99607366, 0.993602, 0.99304295, 0.99318576, 0.9915724, 0.9939668, 0.99604493, 0.994382, 0.9932105, 0.9935033, 0.99175864, 0.9937372, 0.99607533, 0.99410933, 0.99301964, 0.993189, 0.99166274, 0.99384165, 0.9957997, 0.9938825, 0.99283713, 0.99271435, 0.9921719, 0.9934083, 0.99603796, 0.9934975, 0.9929772, 0.9930647, 0.9914763, 0.9939024, 0.9959923, 0.9942578, 0.9931057, 0.9933831, 0.9916461, 0.99369943, 0.99605227, 0.9940475, 0.9929783, 0.9931416, 0.99165, 0.99394774, 0.9958229, 0.99390936, 0.99283135, 0.99259293, 0.99216545, 0.9934363, 0.9959981, 0.9934859, 0.99303037, 0.99301094, 0.9915337, 0.993962, 0.99596334, 0.9941757, 0.993113, 0.99334526, 0.9916768, 0.99372864, 0.9959949, 0.99394506, 0.99298096, 0.993001, 0.9914466, 0.9937943, 0.99568754, 0.99369615, 0.9928255, 0.9924747, 0.9919321, 0.9933616, 0.99586654, 0.9931711, 0.9929249, 0.99280834, 0.9911585, 0.99375415, 0.99578094, 0.9939144, 0.9929991, 0.99305505, 0.99137163, 0.99342465, 0.99591273, 0.9937815, 0.99280244, 0.99284875, 0.9912806, 0.99358845, 0.9956042, 0.99358135, 0.99259514, 0.99220556, 0.99182796, 0.99317706, 0.99582916, 0.99325526, 0.9927893, 0.99263024, 0.9910875, 0.99383354, 0.995733, 0.9939759, 0.9928537, 0.9928179, 0.99103725, 0.9932822, 0.9957074, 0.9936981, 0.99281925, 0.9925466, 0.990956, 0.9934724, 0.995399, 0.99346393, 0.9926891, 0.9918749, 0.99157155, 0.99294066, 0.99560636, 0.99316627, 0.99276066, 0.99225664, 0.9908263, 0.99341196, 0.9954589, 0.993826, 0.9928635, 0.99247617, 0.99089676, 0.99307007, 0.9954783, 0.99365896, 0.99263084, 0.992496, 0.99097383, 0.9933281, 0.99535984, 0.9933203, 0.99265283, 0.9921393, 0.99152166, 0.99252915, 0.99554175, 0.99286896, 0.99258435, 0.99223423, 0.99075484, 0.9931961, 0.9954968, 0.9935776, 0.99301624, 0.9928007, 0.9913794, 0.9924047, 0.9956405, 0.9935719, 0.99281836, 0.99188167, 0.9909457, 0.99276733, 0.995793, 0.9935997, 0.9930609, 0.9913812, 0.99132407, 0.99235445, 0.99587244, 0.99304754, 0.9926824, 0.9916591, 0.99065936, 0.99305516, 0.99556017, 0.9934483, 0.9919533, 0.99137914, 0.9901646, 0.99289566, 0.9955298, 0.99345344, 0.9919375, 0.9915662, 0.9907402, 0.9929334, 0.9950512, 0.99306303, 0.9916781, 0.99036264, 0.9909299, 0.99233234, 0.99523205, 0.9921109, 0.99121654, 0.99051404, 0.98956704, 0.99275655, 0.99506325, 0.99308056, 0.9916385, 0.9910148, 0.9898837, 0.9923036, 0.9951031, 0.9927477, 0.99141604, 0.99073285, 0.989943, 0.99258244, 0.9948679, 0.99254537, 0.9914472, 0.9899045, 0.9904909, 0.9917441, 0.9950022, 0.9918602, 0.99108243, 0.9900928, 0.9893929, 0.9921095, 0.9947899, 0.99276525, 0.9915359, 0.99089456, 0.98987496, 0.99199355, 0.9947447, 0.9927256, 0.99140805, 0.99042016, 0.9899498, 0.991856, 0.99442, 0.9922662, 0.9910252, 0.98925674, 0.99058646, 0.9912552, 0.9945938, 0.99124664, 0.9907622, 0.9896762, 0.98915637, 0.9918486, 0.99448895, 0.9922125, 0.9912784, 0.9903493, 0.989251, 0.9913944, 0.994677, 0.9927263, 0.9903768, 0.9904181, 0.9894978, 0.9915759, 0.9941381, 0.99174964, 0.9908716, 0.98843443, 0.98977786, 0.9908015, 0.9943094, 0.9917269, 0.990166, 0.98889613, 0.9880717, 0.9918243, 0.9945391, 0.99280655, 0.99135244, 0.9900607, 0.98818606, 0.99126446, 0.9945045, 0.99272645, 0.9906156, 0.98978525, 0.9880995, 0.9914255, 0.9941738, 0.99242723, 0.9907368, 0.9884036, 0.9889871, 0.99077356, 0.99450207, 0.99136436, 0.99063456, 0.98925066, 0.98837143, 0.9915869, 0.99460465, 0.9927892, 0.99147993, 0.9903002, 0.9891384, 0.99158585, 0.9946559, 0.9928322, 0.9910058, 0.9900913, 0.9885656, 0.9910698, 0.9943943, 0.99241596, 0.9916865, 0.9888672, 0.98899126, 0.99086964, 0.9945162, 0.9916232, 0.99197304, 0.99052215, 0.98874205, 0.9919218, 0.9941116, 0.9913227, 0.99159884, 0.9905508, 0.98723453, 0.9915643, 0.9944412, 0.99142146, 0.9909037, 0.9909384, 0.9870079, 0.99165803, 0.9940209, 0.9922219, 0.99203086, 0.9912096, 0.9898467, 0.991617, 0.9947653, 0.9922104, 0.9923759, 0.9904129, 0.98916584, 0.9915492, 0.9941336, 0.99293727, 0.9908869, 0.9909321, 0.9900417, 0.990663, 0.99445724, 0.9930513, 0.9917522, 0.9913408, 0.9897648, 0.9912283, 0.9940845, 0.9928854, 0.992144, 0.9901799, 0.98984444, 0.99096036, 0.9944142, 0.9922852, 0.9918974, 0.9897209, 0.98731667, 0.9907284, 0.9939668, 0.99306023, 0.99273926, 0.99149513, 0.98904455, 0.9912381, 0.99462175, 0.9935515, 0.9924541, 0.99134725, 0.98938775, 0.99192435, 0.9942952, 0.9931993, 0.9923322, 0.9908965, 0.9901529, 0.9915343, 0.99419266, 0.9925236, 0.99157387, 0.99032056, 0.9889452, 0.99230266, 0.9943615, 0.99396574, 0.99320143, 0.99113643, 0.98921144, 0.99197704, 0.99440324, 0.9937125, 0.9928342, 0.99084705, 0.9893902, 0.9925063, 0.9939765, 0.9934788, 0.9922301, 0.9904784, 0.990071, 0.9917419, 0.9944769, 0.99328667, 0.9927476, 0.990964, 0.9897738, 0.9924765, 0.9946938, 0.99394655, 0.99304765, 0.9914808, 0.98994994, 0.991932, 0.99488276, 0.99406046, 0.99250495, 0.99127513, 0.9891812, 0.99210453, 0.99435645, 0.9935209, 0.99236935, 0.9905109, 0.9906012, 0.9916773, 0.99437284, 0.9930239, 0.99241924, 0.9911109, 0.99001384, 0.99243206, 0.9946288, 0.9941216, 0.99292254, 0.992307, 0.99032944, 0.9921732, 0.99477744, 0.99369246, 0.99286723, 0.99263567, 0.9901438, 0.9925222, 0.99423885, 0.9935463, 0.99242485, 0.99170685, 0.99081486, 0.99184084, 0.99462575, 0.9931751, 0.9922972, 0.9920332, 0.98979694, 0.9918671, 0.99469393, 0.99388707, 0.99231696, 0.9926273, 0.99027014, 0.9921836, 0.99485, 0.9938161, 0.99185973, 0.9921462, 0.990112, 0.99250835, 0.9946365, 0.99385554, 0.9918366, 0.99155056, 0.9910855, 0.99198383, 0.99475074, 0.9932539, 0.9915714, 0.99138546, 0.9903735, 0.9920197, 0.99424696, 0.9933755, 0.9912292, 0.9903534, 0.9898119, 0.99197817, 0.99485326, 0.99256235, 0.99067795, 0.9898433, 0.98955977, 0.9923434, 0.99446076, 0.992477, 0.99143165, 0.98946327, 0.9904687, 0.99181175, 0.9949078, 0.9919407, 0.9910922, 0.9889501, 0.9896999, 0.99243206, 0.99468696, 0.99252516, 0.9914628, 0.9901024, 0.98953295, 0.99226356, 0.9949826, 0.99249905, 0.9907657, 0.99019396, 0.98937994, 0.992781, 0.9947064, 0.992705, 0.99041384, 0.98955065, 0.98995006, 0.9913823, 0.9943819, 0.99168056, 0.9898836, 0.9893283, 0.9885797, 0.9921715, 0.99414366, 0.9905518, 0.9902074, 0.990044, 0.98696506, 0.9917963, 0.99356854, 0.99078745, 0.9897131, 0.9915555, 0.9886891, 0.99255496, 0.99476576, 0.99210477, 0.9910054, 0.99097145, 0.98993474, 0.9924946, 0.9951547, 0.9920678, 0.99069506, 0.99040836, 0.98713046, 0.9917304, 0.9945616, 0.9919956, 0.9908614, 0.9913774, 0.988672, 0.99240726, 0.9953286, 0.9926029, 0.9896724, 0.9913033, 0.98829806, 0.99306774, 0.9949797, 0.99209976, 0.99074745, 0.9907456, 0.9893783, 0.9927303, 0.99524736, 0.9908913, 0.9898982, 0.9912676, 0.98659617, 0.99230736, 0.9953056, 0.99154973, 0.99126494, 0.9919734, 0.98763716, 0.9925374, 0.9953546, 0.9924476, 0.9909401, 0.9907506, 0.9893991, 0.99323636, 0.99448, 0.99215966, 0.9910375, 0.98834074, 0.9904305, 0.99287546, 0.99492115, 0.9921814, 0.99135643, 0.98744327, 0.98868483, 0.99261403, 0.993637, 0.9923076, 0.988988, 0.9869324, 0.9848528, 0.99013376, 0.9923373, 0.9901642, 0.9858784, 0.9835444, 0.9837992, 0.99070823, 0.99134845, 0.9896032, 0.9863479, 0.9842874, 0.9869914, 0.9907087, 0.9917305, 0.98904306, 0.9850826, 0.98547286, 0.9839676, 0.99019957, 0.9909286, 0.9893433, 0.9830661, 0.9850921, 0.98339766, 0.98951113, 0.99154216, 0.98925287, 0.9835952, 0.9842302, 0.9813866, 0.9896479, 0.9899453, 0.98738503, 0.98347443, 0.98366565, 0.9859244, 0.98885685, 0.9910706, 0.9881996, 0.9865479, 0.984335, 0.9831055, 0.9884129, 0.9903015, 0.9878463, 0.9828301, 0.98351747, 0.98191595, 0.9882386, 0.99051183, 0.9866295, 0.9835171, 0.98543984, 0.98157066, 0.98860466, 0.98969847, 0.9875808, 0.98455644, 0.98306966, 0.9790637, 0.9863462, 0.98774916, 0.98309696, 0.9791417, 0.9776987, 0.9717335, 0.987541, 0.98650277, 0.98461306, 0.9745024, 0.96823794, 0.9760584, 0.98144597, 0.985446, 0.9818254, 0.98187214, 0.98313636, 0.9810869, 0.988948, 0.99153185, 0.98260206, 0.98639405, 0.9827639, 0.98639023, 0.99021214, 0.99271435, 0.9852871, 0.98661834, 0.98415774, 0.98392314, 0.99048555, 0.9921894, 0.9873482, 0.9884644, 0.9835904, 0.9846186, 0.990053, 0.9931204, 0.9884829, 0.98824835, 0.98602, 0.98399043, 0.9905089, 0.99216676, 0.9887294, 0.9886031, 0.9862673, 0.9874006, 0.99086773, 0.9929848, 0.9892553, 0.9889253, 0.9873799, 0.9859848, 0.990835, 0.9928075, 0.98953116, 0.989092, 0.98750925, 0.98565274, 0.99008125, 0.99300486, 0.9889577, 0.9880426, 0.9869489, 0.9837601, 0.990227, 0.9921445, 0.9887185, 0.989146, 0.98804873, 0.9874615, 0.99039584, 0.99283326, 0.98941666, 0.9898142, 0.98783886, 0.98684734, 0.990395, 0.99322224, 0.9898128, 0.9902694, 0.9884212, 0.9863549, 0.9895152, 0.99362177, 0.9891017, 0.99011236, 0.988203, 0.9848291, 0.9896666, 0.9926987, 0.98834807, 0.99018204, 0.9877707, 0.9878742, 0.98999923, 0.99291694, 0.9892067, 0.9905254, 0.98791736, 0.9871256, 0.9900029, 0.9921633, 0.9893854, 0.9894689, 0.9877032, 0.98624796, 0.98882616, 0.9923781, 0.9885975, 0.98802906, 0.9865669, 0.9848214, 0.9887201, 0.99158245, 0.9877565, 0.98873013, 0.98695076, 0.98692346, 0.98917085, 0.9923826, 0.9886564, 0.988369, 0.9867437, 0.98512715, 0.9889191, 0.99199283, 0.98841536, 0.9878185, 0.9873226, 0.98473454, 0.9885576, 0.9927368, 0.9878405, 0.9878675, 0.98573595, 0.9838261, 0.98865885, 0.9913363, 0.98718655, 0.9872328, 0.98595965, 0.98561025, 0.9891272, 0.9915861, 0.98843014, 0.9887444, 0.9873651, 0.9859464, 0.9895459, 0.9916215, 0.98756576, 0.98752123, 0.98559415, 0.98399174, 0.9886022, 0.9908139, 0.98643214, 0.98610485, 0.9836698, 0.981511, 0.9886578, 0.988218, 0.98311263, 0.98648816, 0.9816374, 0.98357743, 0.9886557, 0.98956466, 0.9851157, 0.9862568, 0.9817396, 0.98347664, 0.98842895, 0.98850936, 0.9830493, 0.9872307, 0.9799436, 0.98293304, 0.98922557, 0.990444, 0.9836209, 0.9864451, 0.9806604, 0.9834319, 0.9897182, 0.9907404, 0.9846379, 0.98646367, 0.9825803, 0.9853315, 0.9901238, 0.9918418, 0.98594147, 0.98686576, 0.9796107, 0.98334026, 0.98958874, 0.9905518, 0.985033, 0.98653823, 0.9792133, 0.98207253, 0.9895545, 0.9910971, 0.9821333, 0.9861534, 0.9766169, 0.9822855, 0.99085134, 0.99069506, 0.982199, 0.9881025, 0.977404, 0.98180276, 0.9899939, 0.99260545, 0.98296785, 0.9879709, 0.98166835, 0.9837644, 0.9911759, 0.991962, 0.98384655, 0.98843676, 0.9815144, 0.98301345, 0.99116874, 0.99235135, 0.9818008, 0.98691815, 0.980821, 0.9798778, 0.9910553, 0.9915304, 0.98065764, 0.9856063, 0.9803326, 0.9835719, 0.991689, 0.9923248, 0.9825024, 0.9866538, 0.98294204, 0.9811737, 0.9911135, 0.9924798, 0.98398376, 0.98665893, 0.982934, 0.980507, 0.9910176, 0.99273336, 0.9829958, 0.9863104, 0.98185134, 0.97820956, 0.9902558, 0.989879, 0.9807407, 0.98412573, 0.97876304, 0.97958905, 0.98998183, 0.98965436, 0.97953266, 0.9836336, 0.9784816, 0.980096, 0.9908264, 0.9908722, 0.98169315, 0.9852007, 0.9818184, 0.9800408, 0.98823476, 0.9896975, 0.9794992, 0.9828978, 0.97664285, 0.9762334, 0.9891082, 0.9889592, 0.9795887, 0.9827641, 0.9721561, 0.978225, 0.9890525, 0.9898641, 0.9796989, 0.98552716, 0.9783247, 0.97863215, 0.990087, 0.98973316, 0.9813796, 0.98479456, 0.97715944, 0.97774017, 0.9893566, 0.9891312, 0.9799171, 0.9843371, 0.97497153, 0.9753587, 0.9890604, 0.98707014, 0.9782249, 0.98496616, 0.97627276, 0.97876185, 0.98884237, 0.9880562, 0.9795902, 0.98744816, 0.9820728, 0.9802334, 0.98856, 0.9871573, 0.98169726, 0.9864383, 0.98113614, 0.9779302, 0.9884211, 0.9880971, 0.9811803, 0.9860847, 0.9771872, 0.9748682, 0.98816454, 0.98616064, 0.97901624, 0.98581797, 0.9756813, 0.97682095, 0.98782605, 0.9874833, 0.97932065, 0.9859608, 0.9798696, 0.97678614, 0.98798925, 0.98747647, 0.9777759, 0.9848275, 0.97866035, 0.97628593, 0.98695296, 0.9871666, 0.97771, 0.9827647, 0.97473097, 0.9729508, 0.9857123, 0.9826891, 0.97357833, 0.98118055, 0.9717828, 0.9726417, 0.98378146, 0.9823392, 0.97202194, 0.98431444, 0.9733897, 0.9737424, 0.9847268, 0.9852486, 0.9749839, 0.9812166, 0.97028166, 0.97242737, 0.98388577, 0.986183, 0.9725447, 0.9808987, 0.9664404, 0.9677554, 0.98167086, 0.98406285, 0.9704561, 0.9811684, 0.9660731, 0.9697749, 0.9817286, 0.9834395, 0.9728444, 0.9801406, 0.96628076, 0.96784514, 0.9814176, 0.98170006, 0.9732689, 0.9799503, 0.9679804, 0.96989226, 0.9804584, 0.98488706, 0.9715053, 0.97771704, 0.9647776, 0.9670961, 0.9810084, 0.9853028, 0.96952903, 0.9770208, 0.9665179, 0.97208506, 0.9799208, 0.984705, 0.9728742, 0.97962475, 0.9668766, 0.9724956, 0.98121005, 0.98413604, 0.97264534, 0.98010236, 0.96912116, 0.97248846, 0.9806027, 0.9833188, 0.970884, 0.9791224, 0.96775156, 0.97011614, 0.98018014, 0.9823803, 0.9699865, 0.9776677, 0.9671882, 0.9721871, 0.9800845, 0.9843074, 0.9736538, 0.9793428, 0.96708786, 0.97132236, 0.9818284, 0.98350096, 0.97347575, 0.97986746, 0.96949565, 0.97208637, 0.9808318, 0.9833099, 0.971864, 0.9770069, 0.96790856, 0.9686989, 0.9807302, 0.9825063, 0.9716204, 0.9773645, 0.96665376, 0.9719909, 0.9822929, 0.98396647, 0.9727317, 0.97857374, 0.9702791, 0.9720009, 0.9817176, 0.98340905, 0.9760426, 0.979623, 0.9734841, 0.9722076, 0.98183644, 0.98421836, 0.97327495, 0.97801137, 0.9700814, 0.96833247, 0.9817547, 0.98253953, 0.97241014, 0.97774506, 0.96971905, 0.97223353, 0.98296106, 0.9840195, 0.97286993, 0.97844905, 0.97089726, 0.9703973, 0.9828931, 0.9829392, 0.9731995, 0.9784621, 0.9700493, 0.9696222, 0.9815081, 0.98336273, 0.9708227, 0.9775489, 0.9684506, 0.9690188, 0.9819463, 0.98233795, 0.97092146, 0.9774361, 0.96693355, 0.9715909, 0.9832808, 0.98418546, 0.97038484, 0.9779823, 0.96866846, 0.97004175, 0.98238766, 0.9824797, 0.97002465, 0.97831976, 0.9692215, 0.9678674, 0.98073363, 0.98335534, 0.9696342, 0.97534776, 0.96950275, 0.96556383, 0.97968477, 0.98161536, 0.9686639, 0.97444576, 0.9659461, 0.96778476, 0.97992367, 0.98328733, 0.9713556, 0.9744769, 0.9705173, 0.9680008, 0.97986495, 0.9823697, 0.9733176, 0.9755917, 0.9701655, 0.9674982, 0.9784846, 0.98172176, 0.9686612, 0.97392535, 0.96753144, 0.9650576, 0.9798528, 0.9806691, 0.9744486, 0.9780109, 0.9681543, 0.97161585, 0.9828474, 0.98338175, 0.9752144, 0.978823, 0.9704022, 0.9703157, 0.9823757, 0.98218316, 0.9765128, 0.98022056, 0.971643, 0.97003907, 0.9789281, 0.98090774, 0.9714996, 0.97814673, 0.97008353, 0.9667221, 0.9777338, 0.97763956, 0.9718059, 0.9764033, 0.96742034, 0.9702068, 0.98026556, 0.9810605, 0.97425056, 0.9773337, 0.97029084, 0.9687526, 0.9800321, 0.9792758, 0.97471637, 0.97885394, 0.9735277, 0.9683921, 0.9776865, 0.9788104, 0.9696506, 0.9773647, 0.969651, 0.9586764, 0.97521406, 0.9747618, 0.9700216, 0.9786525, 0.9696871, 0.96462846, 0.9782528, 0.98001146, 0.9747093, 0.9765355, 0.9719091, 0.9639944, 0.9802301, 0.9806293, 0.9777125, 0.97708625, 0.96955985, 0.96920377, 0.9761476, 0.978717, 0.97174597, 0.9744769, 0.9720358, 0.9630391, 0.97682124, 0.97651744, 0.9710634, 0.9711306, 0.97000736, 0.96944904, 0.98090255, 0.98015296, 0.97644585, 0.9732911, 0.95674497, 0.9632686, 0.97919613, 0.9731654, 0.96855783, 0.96686345, 0.93432456, 0.95286804, 0.9760405, 0.9697955, 0.96056014, 0.9649563, 0.93668205, 0.9588425, 0.9718966, 0.96593314, 0.9538434, 0.9637743, 0.94097775, 0.9665021, 0.97070765, 0.97090673, 0.95999026, 0.9643484, 0.93965435, 0.9597927, 0.9682423, 0.9662592, 0.9642874, 0.95589507, 0.9442773, 0.9574363, 0.96360195, 0.9683677, 0.9625647, 0.9560216, 0.9533051, 0.9610048, 0.97076035, 0.9571846, 0.95138913, 0.9513877, 0.9457624, 0.97186124, 0.9769231, 0.9663099, 0.9527808, 0.9633013, 0.96386015, 0.97791684, 0.98161674, 0.9700233, 0.94512403, 0.9632043, 0.96451026, 0.976305, 0.98258513, 0.9687722, 0.9543836, 0.9690146, 0.967191, 0.9782169, 0.98184377, 0.96842724, 0.9580143, 0.9696272, 0.9666526, 0.9773841, 0.98201674, 0.9721818, 0.96173143, 0.9726413, 0.96947503, 0.977857, 0.98096746, 0.9680103, 0.9580308, 0.962972, 0.93679327, 0.96827, 0.9685494, 0.9624462, 0.9501465, 0.9619186, 0.9489752, 0.9730396, 0.97967356, 0.9614442, 0.95200187, 0.9657723, 0.9550166, 0.97716784, 0.9821253, 0.97352344, 0.9664669, 0.97521484, 0.9705934, 0.9773932, 0.9793507, 0.97239155, 0.96436, 0.97646743, 0.9694177, 0.9783175, 0.9816783, 0.97300977, 0.9679415, 0.9789515, 0.9750351, 0.9785589, 0.9837029, 0.9723631, 0.97017515, 0.9819985, 0.97039324, 0.9777045, 0.9829964, 0.9793413, 0.9717286, 0.98512816, 0.9764681, 0.98272806, 0.98571926, 0.97578514, 0.9709599, 0.9821498, 0.9772867, 0.97249424, 0.98097205, 0.9696329, 0.01341264]
[truncated: 4,428,690 more chars]
