# Supplementary material for: Systematic contextual biases in SegmentNT potentially relevant to other nucleotide transformer models
Source: bioRxiv. 2026 May 4:2025.04.09.647946. Preprint. [Version 2] doi: 10.1101/2025.04.09.647946 (PMC13174627; doi:10.1101/2025.04.09.647946)
Supplement: Supplement 3 [file media-3.zip › Supplementary_data/segmentNT_additional_genes/pos/linc00207_pos6.txt]

protein_coding_gene=[0.0439602, 0.04165524, 0.06354246, 0.05761721, 0.0542335, 0.05387772, 0.04185816, 0.0364478, 0.06683379, 0.0502959, 0.04674192, 0.05396491, 0.03676813, 0.03123479, 0.06249406, 0.04881732, 0.040551, 0.05184856, 0.03687369, 0.03367803, 0.06493171, 0.04739356, 0.0384954, 0.05329583, 0.03640999, 0.03284168, 0.07722735, 0.05284917, 0.03742617, 0.05901908, 0.03612206, 0.03663981, 0.07995328, 0.05694166, 0.03925721, 0.06007078, 0.03705665, 0.03848954, 0.07690464, 0.06387371, 0.04386642, 0.06371753, 0.03725783, 0.03742388, 0.07273099, 0.06934813, 0.0359266, 0.06393857, 0.03658286, 0.03654904, 0.0698419, 0.06458224, 0.0314268, 0.0595097, 0.03336943, 0.03469678, 0.07287689, 0.06220797, 0.03755257, 0.05975715, 0.03364114, 0.03601988, 0.07071758, 0.06141722, 0.02796715, 0.0582672, 0.03373578, 0.03618464, 0.06812984, 0.05733556, 0.03482227, 0.05814302, 0.03309191, 0.03441004, 0.06250043, 0.04995122, 0.03436457, 0.05071145, 0.03201852, 0.03447447, 0.05787387, 0.04990611, 0.0358916, 0.04768799, 0.03083065, 0.03027433, 0.0584498, 0.05163041, 0.03686963, 0.05093154, 0.032105, 0.02940392, 0.0657107, 0.04848978, 0.03842675, 0.05753786, 0.03430439, 0.02904481, 0.07030042, 0.05119869, 0.03966225, 0.06439503, 0.03802125, 0.02859535, 0.06469319, 0.0501752, 0.03764072, 0.05904554, 0.04004794, 0.02618213, 0.06321052, 0.05042627, 0.04383118, 0.05910524, 0.03859369, 0.02565095, 0.06555814, 0.04944216, 0.04280261, 0.06463811, 0.0422867, 0.0280363, 0.0713185, 0.05540324, 0.05071937, 0.07015125, 0.04113694, 0.0294337, 0.07363259, 0.05451096, 0.05215118, 0.06442119, 0.03960811, 0.02569039, 0.06198386, 0.05212465, 0.05548394, 0.05694354, 0.03726002, 0.0244487, 0.06844432, 0.05158667, 0.05997565, 0.06561881, 0.04012047, 0.02630529, 0.06664675, 0.05295552, 0.06220366, 0.0631019, 0.04133095, 0.02611654, 0.06549903, 0.04859015, 0.06212736, 0.0557861, 0.03931187, 0.02462202, 0.06068601, 0.04814297, 0.06711896, 0.05543981, 0.03830595, 0.02448391, 0.06022282, 0.04923952, 0.07602242, 0.06141679, 0.04117544, 0.02958557, 0.06244563, 0.05150247, 0.07744107, 0.06478574, 0.04294993, 0.03274095, 0.06645625, 0.05394678, 0.07750698, 0.06259742, 0.04271163, 0.03251819, 0.06400117, 0.05558008, 0.07820538, 0.06499317, 0.04216552, 0.02766294, 0.06283431, 0.05204752, 0.08550296, 0.06722387, 0.04291717, 0.02681252, 0.06075316, 0.0530268, 0.08529294, 0.06406386, 0.04146515, 0.02652716, 0.06105897, 0.05575449, 0.08243944, 0.0622448, 0.040471, 0.02571131, 0.05704684, 0.05421687, 0.08842266, 0.05871341, 0.04021741, 0.02747326, 0.05615081, 0.05077499, 0.08259827, 0.06209321, 0.04459797, 0.02977308, 0.05246902, 0.05317582, 0.07586446, 0.06191117, 0.04373262, 0.0306103, 0.05211803, 0.05156698, 0.07014713, 0.05700146, 0.04083508, 0.02807819, 0.05183541, 0.04813107, 0.07304934, 0.05764446, 0.03839517, 0.02372314, 0.04987543, 0.04538132, 0.07476232, 0.06287648, 0.03897052, 0.02734162, 0.0460811, 0.04723486, 0.07433328, 0.06344648, 0.03976237, 0.03073806, 0.04987336, 0.05008417, 0.07338841, 0.06179791, 0.04208732, 0.02856871, 0.05239287, 0.04847296, 0.07926095, 0.06244314, 0.04158003, 0.02855269, 0.05351539, 0.04871386, 0.07589062, 0.06076605, 0.04041517, 0.02853643, 0.05246466, 0.05041623, 0.07708571, 0.06024212, 0.03996245, 0.02744651, 0.05208626, 0.04825423, 0.07357907, 0.05922776, 0.03724313, 0.0250345, 0.04917273, 0.04498682, 0.07279902, 0.0596699, 0.03604379, 0.02490933, 0.05078755, 0.04608333, 0.06978256, 0.05974491, 0.0364856, 0.02467219, 0.04780111, 0.04638322, 0.06643714, 0.05624171, 0.03525267, 0.02502095, 0.04953293, 0.04798676, 0.0665689, 0.05655299, 0.03531939, 0.02262773, 0.04516391, 0.04348353, 0.06909203, 0.05322756, 0.03380001, 0.02104847, 0.04450174, 0.04383151, 0.07087113, 0.05267606, 0.03343859, 0.02149033, 0.04300737, 0.0422547, 0.06819255, 0.05711601, 0.03534869, 0.02340828, 0.04720092, 0.04312534, 0.06201679, 0.05120891, 0.03347494, 0.02174362, 0.04222836, 0.03990132, 0.06430511, 0.04955478, 0.03249254, 0.02239083, 0.04130725, 0.03959193, 0.0687559, 0.05237044, 0.03227408, 0.02309502, 0.03915712, 0.0397272, 0.06802524, 0.05212042, 0.03094163, 0.02189738, 0.04111886, 0.04058476, 0.07380901, 0.0488893, 0.03003273, 0.02015721, 0.04031064, 0.03951072, 0.07481967, 0.04835479, 0.02753094, 0.01966436, 0.042559, 0.04026631, 0.06658504, 0.04559875, 0.02810791, 0.02065641, 0.04672358, 0.04198933, 0.06424814, 0.04718131, 0.02969307, 0.02193645, 0.04741993, 0.04156936, 0.06051432, 0.04716467, 0.02907953, 0.02025342, 0.0452817, 0.03902524, 0.06055127, 0.0465593, 0.02867097, 0.01921664, 0.04173687, 0.04019922, 0.06499013, 0.04889632, 0.02812042, 0.01954031, 0.04117893, 0.04013791, 0.06906742, 0.04854279, 0.02733191, 0.02141925, 0.04288007, 0.03978245, 0.06259059, 0.04487588, 0.02767682, 0.02031261, 0.04327288, 0.03878117, 0.0658954, 0.0445377, 0.02691919, 0.0195647, 0.04078621, 0.04014886, 0.06459164, 0.04622392, 0.02823387, 0.02013037, 0.03811844, 0.04082184, 0.07150219, 0.0464543, 0.02803522, 0.01889021, 0.03971484, 0.04148303, 0.06985287, 0.04417768, 0.02725419, 0.01759771, 0.03658369, 0.03888889, 0.0694216, 0.04407173, 0.02879463, 0.0182247, 0.03874682, 0.04088347, 0.07277244, 0.04706834, 0.02967762, 0.01954447, 0.04003458, 0.04026136, 0.0706498, 0.04849591, 0.02982051, 0.02094765, 0.0414048, 0.04051196, 0.07030203, 0.04494359, 0.02770984, 0.01902341, 0.03663982, 0.03700168, 0.07104164, 0.0449253, 0.02756392, 0.01851354, 0.03814808, 0.03741765, 0.07025438, 0.04477131, 0.0283363, 0.01853982, 0.03593785, 0.03581112, 0.0755762, 0.04626352, 0.02825123, 0.01873684, 0.03737755, 0.03692736, 0.07206515, 0.04413701, 0.02788611, 0.01786887, 0.03590291, 0.03528773, 0.07113238, 0.04339369, 0.02774636, 0.01885318, 0.03683164, 0.03642904, 0.07117271, 0.04352661, 0.02860139, 0.01925064, 0.03652461, 0.03588036, 0.07101551, 0.04506627, 0.0281578, 0.01958888, 0.03835817, 0.03617404, 0.06681228, 0.04125044, 0.02732033, 0.01786777, 0.03611055, 0.03441939, 0.06748075, 0.0393242, 0.02614302, 0.01772231, 0.03682517, 0.03488247, 0.06802902, 0.04271885, 0.02741782, 0.01785643, 0.03621017, 0.03608074, 0.07084472, 0.04401379, 0.02793085, 0.01899123, 0.03972413, 0.03737583, 0.07236309, 0.0423426, 0.02839566, 0.01800439, 0.03838819, 0.03525647, 0.07234912, 0.0430848, 0.0278723, 0.01804932, 0.03806681, 0.03614328, 0.07144581, 0.04312362, 0.02716081, 0.01782069, 0.03607095, 0.03577786, 0.07504295, 0.04352303, 0.02780406, 0.01797784, 0.03792361, 0.03533459, 0.07053936, 0.04114034, 0.02692479, 0.01636146, 0.03498371, 0.03481902, 0.06972103, 0.04042673, 0.02737262, 0.01672572, 0.03667285, 0.03608983, 0.06959312, 0.04185645, 0.0282297, 0.0175471, 0.03738792, 0.0365718, 0.07053594, 0.04273205, 0.02923021, 0.01790064, 0.0395115, 0.03736131, 0.06914406, 0.04139102, 0.02798514, 0.01682055, 0.03539357, 0.03491567, 0.0681884, 0.03988665, 0.02705192, 0.01632195, 0.03550853, 0.0354466, 0.06576823, 0.04014678, 0.02702608, 0.01617416, 0.03432582, 0.03476532, 0.06769322, 0.04190517, 0.02876344, 0.01701794, 0.03673496, 0.03725299, 0.06933124, 0.0400501, 0.0276395, 0.01656795, 0.03508525, 0.03607681, 0.0668318, 0.0430516, 0.02949286, 0.01838493, 0.03750277, 0.03561313, 0.0602653, 0.04095001, 0.02917222, 0.01731912, 0.03437654, 0.03363608, 0.0673626, 0.04253563, 0.02823726, 0.01785203, 0.03966806, 0.03549533, 0.07431686, 0.04219585, 0.02665531, 0.0162682, 0.03652865, 0.03270398, 0.07197688, 0.04172287, 0.02611223, 0.01563354, 0.03517754, 0.03111306, 0.07107621, 0.0414752, 0.02710588, 0.01612535, 0.03615401, 0.03206804, 0.07332677, 0.04364811, 0.02940051, 0.01695549, 0.04028113, 0.03346804, 0.06964295, 0.04202152, 0.02899547, 0.01649538, 0.03752429, 0.03256358, 0.06603857, 0.04225811, 0.02887451, 0.0165117, 0.03749255, 0.03253228, 0.06575533, 0.04285025, 0.02928338, 0.0169457, 0.03701248, 0.03185369, 0.06348895, 0.042592, 0.02995202, 0.01735361, 0.0396305, 0.03227553, 0.06411561, 0.04061184, 0.03010626, 0.01726375, 0.03707281, 0.03032499, 0.06606629, 0.04012755, 0.02944073, 0.01735245, 0.03823549, 0.03105559, 0.06672372, 0.0428266, 0.03115632, 0.01821533, 0.03848066, 0.03191142, 0.06849571, 0.04440251, 0.03207238, 0.01852136, 0.04026926, 0.03233218, 0.07022027, 0.04218781, 0.03099875, 0.01761408, 0.03793015, 0.03026341, 0.07159662, 0.04136535, 0.03017164, 0.01790326, 0.03795028, 0.03068438, 0.0708114, 0.04201737, 0.03033264, 0.01850714, 0.03854763, 0.03177831, 0.07432891, 0.04388339, 0.03330445, 0.02129768, 0.04571352, 0.03633834, 0.08277, 0.04482769, 0.03551361, 0.02158797, 0.04631123, 0.03467941, 0.08359224, 0.04677573, 0.0344329, 0.02096948, 0.0437054, 0.0348334, 0.09135816, 0.04965185, 0.03688795, 0.02332371, 0.04546395, 0.03554711, 0.10200092, 0.04981882, 0.03884823, 0.02297321, 0.04857353, 0.03661278, 0.09777578, 0.04927883, 0.03796763, 0.02173404, 0.04497502, 0.03386548, 0.09360233, 0.04872431, 0.03648158, 0.02166834, 0.04416007, 0.03346873, 0.09461572, 0.04936475, 0.03688333, 0.0213256, 0.04232704, 0.03371136, 0.09042411, 0.05086901, 0.03706924, 0.02180826, 0.04411081, 0.03412358, 0.08739541, 0.04849772, 0.03581091, 0.0203889, 0.04164227, 0.03192888, 0.08758846, 0.04910614, 0.03575017, 0.0199951, 0.04181263, 0.03210634, 0.08713596, 0.04833844, 0.03534386, 0.02068137, 0.04283514, 0.03250289, 0.08458745, 0.04898151, 0.0364156, 0.02091953, 0.04472074, 0.03340717, 0.08179104, 0.04576481, 0.03525332, 0.01923895, 0.04148668, 0.03083722, 0.08091913, 0.04479805, 0.03384206, 0.01870268, 0.04072928, 0.03150748, 0.07979809, 0.0464923, 0.03498943, 0.01987926, 0.04072634, 0.03129238, 0.07794817, 0.04795945, 0.03512375, 0.01980439, 0.04257997, 0.03158791, 0.0749986, 0.04525919, 0.03449996, 0.01872587, 0.04053697, 0.02994911, 0.07810833, 0.04534793, 0.03411123, 0.01961619, 0.04187776, 0.03065783, 0.08011232, 0.04794108, 0.03493171, 0.01996791, 0.04029043, 0.03092755, 0.07735571, 0.04820552, 0.03597912, 0.01980767, 0.04185275, 0.03105431, 0.07852495, 0.04589552, 0.03570478, 0.01851258, 0.03896036, 0.02860401, 0.07868105, 0.04513628, 0.0346695, 0.0189872, 0.03935786, 0.02913366, 0.08008192, 0.04688378, 0.03412813, 0.01980492, 0.0412066, 0.02951184, 0.079563, 0.04706208, 0.0345134, 0.01930731, 0.04376911, 0.0306072, 0.0768378, 0.04568606, 0.0342808, 0.01864422, 0.04068294, 0.02874432, 0.07601892, 0.04434993, 0.03365363, 0.01853161, 0.04289683, 0.02976655, 0.07617522, 0.04462928, 0.03512589, 0.0191936, 0.04159129, 0.02953362, 0.07586754, 0.04723334, 0.0383052, 0.01947864, 0.03889848, 0.02881834, 0.07418233, 0.04541266, 0.03740338, 0.01805461, 0.04228613, 0.02932761, 0.08159173, 0.04589851, 0.03773758, 0.01888984, 0.04191369, 0.03052222, 0.08043436, 0.04726331, 0.03808648, 0.01952781, 0.04140729, 0.03093403, 0.08192924, 0.04857898, 0.03865418, 0.02019843, 0.04321371, 0.03176691, 0.08154231, 0.04735387, 0.03759875, 0.0192569, 0.04034577, 0.03027148, 0.08217493, 0.04674136, 0.03647412, 0.01975647, 0.04057585, 0.03061675, 0.08175331, 0.04860929, 0.03793614, 0.02041343, 0.0404738, 0.03082966, 0.08427744, 0.04929371, 0.03902198, 0.02080096, 0.04310472, 0.03168936, 0.08298472, 0.04670852, 0.03697126, 0.01896778, 0.03992628, 0.02981251, 0.08225648, 0.04561541, 0.03539344, 0.0191224, 0.04018735, 0.03005395, 0.08243612, 0.04812216, 0.03636383, 0.01957779, 0.03973259, 0.03084482, 0.0824651, 0.04948065, 0.03700298, 0.01973649, 0.04143954, 0.03093255, 0.07951216, 0.04684636, 0.03580338, 0.01854619, 0.03901264, 0.02911996, 0.08150069, 0.04603899, 0.03511485, 0.01873693, 0.03942489, 0.02972412, 0.08204609, 0.04741436, 0.03607646, 0.01948639, 0.03953199, 0.03039197, 0.08171473, 0.04901325, 0.03774804, 0.01977643, 0.04077608, 0.03076259, 0.07803963, 0.04645241, 0.03660699, 0.01866254, 0.03885496, 0.02965164, 0.07902753, 0.04633189, 0.03525757, 0.01880802, 0.03877981, 0.02962525, 0.07820594, 0.04736325, 0.03601187, 0.0194025, 0.03857635, 0.02980556, 0.08142084, 0.0485266, 0.03711178, 0.01919115, 0.04035076, 0.0303447, 0.07979223, 0.04601996, 0.03600066, 0.01828564, 0.03853617, 0.02951304, 0.08192684, 0.04651795, 0.0350022, 0.0195074, 0.03840365, 0.0299081, 0.08205795, 0.04678483, 0.03567591, 0.01969782, 0.03836577, 0.03052618, 0.0820289, 0.04896823, 0.03687876, 0.01952946, 0.04066885, 0.03086127, 0.08194973, 0.04841931, 0.03666077, 0.01923995, 0.03690281, 0.02855496, 0.08663422, 0.04777549, 0.03625235, 0.01789861, 0.03616507, 0.02929404, 0.08308797, 0.04666805, 0.036205, 0.01842573, 0.03525385, 0.02866214, 0.08659638, 0.04925613, 0.03610866, 0.01925154, 0.03549402, 0.02881213, 0.08331625, 0.04657719, 0.0349826, 0.01836294, 0.03141449, 0.02758491, 0.08303966, 0.0430328, 0.03224171, 0.01701922, 0.03005625, 0.02738032, 0.08216016, 0.04520074, 0.03461564, 0.01950446, 0.03198585, 0.0283753, 0.08237784, 0.04847823, 0.03522359, 0.01874537, 0.03274601, 0.0279354, 0.08043746, 0.04626836, 0.0351409, 0.01812, 0.03184937, 0.02664229, 0.08099177, 0.04316078, 0.03349422, 0.01801776, 0.03113821, 0.02528792, 0.07902901, 0.04465194, 0.03494132, 0.01864159, 0.03058424, 0.02565218, 0.0848996, 0.04456898, 0.03520242, 0.01906458, 0.03363714, 0.028114, 0.09008539, 0.04461147, 0.0350234, 0.01807178, 0.03168193, 0.02697651, 0.09991865, 0.04573495, 0.03304172, 0.0186651, 0.03236983, 0.02763209, 0.09539265, 0.04706445, 0.03417758, 0.01914437, 0.03129894, 0.02782828, 0.0945345, 0.04803678, 0.03486409, 0.01952002, 0.03519917, 0.02913155, 0.09457262, 0.04835917, 0.0355671, 0.01950406, 0.03272497, 0.02792577, 0.0955136, 0.04786484, 0.03548545, 0.01985217, 0.03275745, 0.02873814, 0.09766271, 0.04962946, 0.0363811, 0.02082521, 0.03229099, 0.03116771, 0.09526916, 0.05442826, 0.03670691, 0.02080722, 0.03401617, 0.02942288, 0.09037522, 0.04962225, 0.03574334, 0.01979312, 0.03155715, 0.02822236, 0.08368872, 0.04634723, 0.03455301, 0.01917921, 0.03177531, 0.02782201, 0.08382474, 0.05086953, 0.0371998, 0.02064497, 0.03248054, 0.02913451, 0.09112334, 0.05265068, 0.03703186, 0.0204692, 0.03439993, 0.03033347, 0.08777779, 0.05452539, 0.03778589, 0.02028282, 0.03089609, 0.02758925, 0.08957539, 0.05588425, 0.04005415, 0.01991277, 0.03217718, 0.02916226, 0.09003785, 0.05283379, 0.04114109, 0.02128417, 0.03132685, 0.03001656, 0.09281181, 0.05494982, 0.0436839, 0.02042284, 0.03461206, 0.03234796, 0.09523211, 0.05210849, 0.04384928, 0.01957556, 0.03302567, 0.03302239, 0.08991273, 0.05027534, 0.04438196, 0.02017679, 0.03317572, 0.03321511, 0.08545486, 0.05384094, 0.04543745, 0.02179265, 0.03343771, 0.03366962, 0.09661349, 0.058268, 0.0446486, 0.0226628, 0.03443832, 0.03410038, 0.08807611, 0.05128352, 0.04162093, 0.02220653, 0.03138655, 0.03205473, 0.08480503, 0.04945187, 0.03700952, 0.02170512, 0.02986651, 0.03246068, 0.08775862, 0.05041198, 0.0381409, 0.02369477, 0.02984822, 0.03388759, 0.09723475, 0.05561314, 0.03776687, 0.0236614, 0.03053844, 0.03237575, 0.09564587, 0.05062873, 0.03856647, 0.0233135, 0.02962286, 0.03199136, 0.10867473, 0.04715941, 0.0385256, 0.0249711, 0.02958728, 0.0327975, 0.11132152, 0.0528214, 0.04202185, 0.02420647, 0.0251656, 0.03155855, 0.08374659, 0.0433734, 0.03990066, 0.02189673, 0.02658205, 0.02850697, 0.06127127, 0.03875136, 0.03854223, 0.01905859, 0.02270828, 0.02936722, 0.06069707, 0.0376421, 0.03496333, 0.01720075, 0.02320829, 0.02791768, 0.05759956, 0.03643402, 0.03510286, 0.01808523, 0.02239314, 0.02595967, 0.04854447, 0.0345285, 0.02818272, 0.01766765, 0.02579195, 0.02249409, 0.04117581, 0.03001882, 0.02585439, 0.01612746, 0.0252185, 0.01965017, 0.03859971, 0.03009641, 0.02337862, 0.01460388, 0.02646343, 0.02184311, 0.04119723, 0.03036147, 0.02248391, 0.01406366, 0.0232784, 0.02104369, 0.04030881, 0.03480962, 0.02397617, 0.013736, 0.02645065, 0.02208455, 0.04221265, 0.03235958, 0.02324761, 0.01217092, 0.02407323, 0.01974582, 0.03980556, 0.03189192, 0.02332126, 0.01178526, 0.02328655, 0.01906599, 0.03794879, 0.03163075, 0.02136965, 0.01183154, 0.02350148, 0.01960343, 0.03946102, 0.03238606, 0.02346223, 0.01309915, 0.02376359, 0.01967922, 0.04164952, 0.03115737, 0.02330163, 0.01272416, 0.02359207, 0.01942587, 0.04494439, 0.03150313, 0.02343739, 0.01250033, 0.02444159, 0.01925555, 0.04763604, 0.03235616, 0.0243006, 0.01302189, 0.02481219, 0.01986456, 0.05006741, 0.03334006, 0.02570706, 0.01279045, 0.0260772, 0.01944241, 0.04853107, 0.03247267, 0.02539875, 0.01227427, 0.02339653, 0.01842488, 0.04725681, 0.03197451, 0.02478079, 0.01210032, 0.02198618, 0.01906701, 0.04459646, 0.03311171, 0.02517374, 0.01227918, 0.02085017, 0.01873468, 0.0439477, 0.03230366, 0.02574746, 0.01252123, 0.0237278, 0.02007677, 0.04388394, 0.03018417, 0.02570305, 0.01202407, 0.02286105, 0.01904603, 0.04634235, 0.02868685, 0.0257811, 0.01205172, 0.02290191, 0.01897521, 0.04662998, 0.02885591, 0.02800657, 0.01221116, 0.02355707, 0.02010804, 0.04702809, 0.03031442, 0.02909306, 0.01226189, 0.02639033, 0.02169112, 0.04648702, 0.02909543, 0.02897243, 0.01138443, 0.02316847, 0.0204043, 0.04911583, 0.02900133, 0.02697104, 0.01101266, 0.02254589, 0.01982574, 0.04503443, 0.02773104, 0.02621996, 0.01098693, 0.02239524, 0.02039181, 0.044232, 0.02807269, 0.02712526, 0.01105147, 0.02278685, 0.02047332, 0.04316997, 0.02733996, 0.02689721, 0.01123875, 0.0224213, 0.01964496, 0.04447442, 0.02651696, 0.02571261, 0.01109126, 0.02144274, 0.0189283, 0.04578319, 0.02872131, 0.02652193, 0.01184947, 0.02157891, 0.02011186, 0.04578996, 0.02863217, 0.02592875, 0.01126938, 0.02150497, 0.01907576, 0.04402009, 0.02719557, 0.0251004, 0.01094824, 0.02168425, 0.0185998, 0.04288033, 0.02497776, 0.02423096, 0.01086136, 0.0224931, 0.01939685, 0.04031999, 0.02592956, 0.02532966, 0.0115433, 0.02194335, 0.01961368, 0.03954734, 0.02703786, 0.02513439, 0.01181038, 0.02276417, 0.01948981, 0.0398769, 0.02537635, 0.0238778, 0.01091289, 0.02145091, 0.01843903, 0.03931544, 0.02539377, 0.0225908, 0.01108258, 0.02115228, 0.01778889, 0.03866611, 0.02583271, 0.02179589, 0.01056478, 0.0205166, 0.01675381, 0.03935673, 0.02604161, 0.02254977, 0.01075373, 0.0212895, 0.01719904, 0.03859329, 0.02440473, 0.02263425, 0.01044329, 0.02075245, 0.01703493, 0.03862805, 0.02424363, 0.02177283, 0.01113518, 0.02100815, 0.01689176, 0.03817635, 0.0250453, 0.02237953, 0.01165823, 0.0206138, 0.01782947, 0.04049067, 0.02663239, 0.02241396, 0.01143997, 0.02209617, 0.01745, 0.03973432, 0.02495943, 0.0211127, 0.0106907, 0.02009769, 0.01623071, 0.03961048, 0.02502626, 0.0214812, 0.01116823, 0.02105683, 0.01647189, 0.03954802, 0.02683236, 0.02313203, 0.01183606, 0.02197829, 0.01785718, 0.04209077, 0.02794773, 0.02467355, 0.01252122, 0.02348138, 0.01865099, 0.04303668, 0.02726414, 0.02375368, 0.01165249, 0.02166523, 0.01737433, 0.04396785, 0.02685615, 0.02449157, 0.01192606, 0.02090843, 0.01676654, 0.04146226, 0.02612196, 0.02465769, 0.01253236, 0.02039771, 0.01768503, 0.04327927, 0.02793607, 0.02567295, 0.01269791, 0.02106212, 0.01822965, 0.04187041, 0.02610916, 0.02407359, 0.01237922, 0.02024195, 0.01692391, 0.04374425, 0.02578334, 0.02337501, 0.01250645, 0.02136919, 0.01669733, 0.04597588, 0.02895124, 0.02480261, 0.01323135, 0.02208235, 0.01848503, 0.04748086, 0.03079447, 0.02600516, 0.01352989, 0.02349298, 0.01936036, 0.04826554, 0.0295514, 0.02608069, 0.01307765, 0.02242595, 0.01887317, 0.04802924, 0.02792014, 0.02597271, 0.01360434, 0.02238493, 0.0191293, 0.04612317, 0.028049, 0.02622446, 0.01323872, 0.02086733, 0.01881944, 0.04581907, 0.02927587, 0.02637248, 0.01333104, 0.02234245, 0.01968728, 0.04749231, 0.0289315, 0.02644177, 0.01370198, 0.02247651, 0.01879095, 0.04992142, 0.02855354, 0.02599921, 0.01370262, 0.02221241, 0.0193474, 0.04737958, 0.03031629, 0.02922225, 0.01501254, 0.02281862, 0.01990101, 0.04797147, 0.0298782, 0.02786879, 0.01507226, 0.02385939, 0.02029784, 0.04974112, 0.02916946, 0.02675524, 0.01401807, 0.02266642, 0.0190932, 0.0477715, 0.0283979, 0.02548501, 0.01472816, 0.02307726, 0.02007556, 0.04681701, 0.03067971, 0.02583965, 0.01458291, 0.02223958, 0.01988191, 0.04489372, 0.03138901, 0.02716268, 0.01520996, 0.02344079, 0.01984543, 0.0441857, 0.02953457, 0.0266214, 0.01501208, 0.02248801, 0.02016123, 0.04653491, 0.02925431, 0.02619336, 0.01532861, 0.02037697, 0.0165191, 0.03791783, 0.02608181, 0.02061595, 0.0134553, 0.02076222, 0.0181168, 0.03938841, 0.02951997, 0.02082117, 0.01315052, 0.02167913, 0.01782206, 0.03956515, 0.02705623, 0.0197706, 0.01222513, 0.02040419, 0.01704749, 0.03969366, 0.02646158, 0.01932483, 0.01251019, 0.02072788, 0.01616269, 0.03717946, 0.02644918, 0.02040231, 0.01260374, 0.02196784, 0.01638263, 0.03932495, 0.02664695, 0.02081639, 0.0130803, 0.02352437, 0.0172216, 0.03821009, 0.02407198, 0.02024755, 0.01287055, 0.02221101, 0.01637945, 0.03786002, 0.0238899, 0.02040263, 0.01282019, 0.02330031, 0.016981, 0.0405791, 0.02514932, 0.02016826, 0.01261681, 0.0231421, 0.01619715, 0.03810186, 0.02446618, 0.01901554, 0.01251224, 0.0237173, 0.01574878, 0.03709434, 0.02184462, 0.01810432, 0.01227981, 0.02156188, 0.01571967, 0.03906176, 0.02239944, 0.01773209, 0.01208059, 0.02201489, 0.01655946, 0.0450546, 0.02472539, 0.01756361, 0.01317895, 0.02207483, 0.01706752, 0.0441971, 0.02534526, 0.01884185, 0.01374672, 0.02317314, 0.01736521, 0.0393906, 0.02377407, 0.01816593, 0.01318158, 0.02160461, 0.01656678, 0.03862762, 0.02316115, 0.01656047, 0.01293385, 0.02142712, 0.01649551, 0.03540016, 0.02360411, 0.01705077, 0.01354066, 0.02089717, 0.01729867, 0.03593041, 0.02423061, 0.01776968, 0.0132138, 0.0211707, 0.01653647, 0.03412974, 0.02233062, 0.01705232, 0.0125447, 0.01994415, 0.01569454, 0.03193274, 0.02236413, 0.01686193, 0.0129899, 0.01992801, 0.01554832, 0.03107378, 0.02342747, 0.0176489, 0.01300513, 0.01945085, 0.01631541, 0.03124928, 0.02540109, 0.01779706, 0.01334894, 0.01978791, 0.01587084, 0.03152829, 0.02474907, 0.01784275, 0.01296752, 0.0189857, 0.01567589, 0.03182292, 0.02418036, 0.01732818, 0.01280978, 0.01794117, 0.01563563, 0.03033117, 0.02494146, 0.01801179, 0.01323803, 0.01816558, 0.01604504, 0.03226622, 0.02509447, 0.01893985, 0.01353148, 0.01911357, 0.01590629, 0.03121409, 0.02387111, 0.01884918, 0.01239067, 0.0183287, 0.01530476, 0.03235923, 0.02364694, 0.01856202, 0.01287056, 0.01891674, 0.01573013, 0.03260039, 0.02510575, 0.01914355, 0.01373729, 0.01912107, 0.01631499, 0.03298283, 0.02573037, 0.01968318, 0.01370937, 0.02037797, 0.01612112, 0.03225308, 0.02387465, 0.01909651, 0.01303981, 0.01951737, 0.0153562, 0.03322832, 0.02402983, 0.01891717, 0.01285331, 0.01947743, 0.01564504, 0.03252734, 0.02540031, 0.01988114, 0.01342176, 0.01967949, 0.01620467, 0.03188255, 0.02641437, 0.020411, 0.01342418, 0.02101101, 0.01583496, 0.03091557, 0.02467104, 0.01953841, 0.01292944, 0.01987338, 0.0149454, 0.03168339, 0.02395226, 0.01903826, 0.01286004, 0.02002501, 0.01477421, 0.03145943, 0.02528086, 0.01954076, 0.0133176, 0.01998547, 0.01497675, 0.03178386, 0.02560755, 0.0200412, 0.01359311, 0.0208035, 0.01544115, 0.03200942, 0.02398999, 0.02002681, 0.01297574, 0.01970755, 0.01534846, 0.0323287, 0.0241654, 0.01937366, 0.013129, 0.02037466, 0.01548818, 0.0313922, 0.02474689, 0.01943983, 0.01356369, 0.02034787, 0.01605302, 0.03174642, 0.02618161, 0.02047307, 0.01400874, 0.02073914, 0.01653489, 0.03163885, 0.0241392, 0.02032785, 0.01341715, 0.02010248, 0.01579231, 0.0316663, 0.02326764, 0.01901443, 0.01265981, 0.0200873, 0.01517458, 0.03168249, 0.02444701, 0.01995984, 0.01300295, 0.02028192, 0.01553896, 0.03184061, 0.02555494, 0.02038953, 0.01336248, 0.02180143, 0.0162824, 0.03240176, 0.02414301, 0.01998751, 0.01293636, 0.0206676, 0.01558251, 0.03233968, 0.02390129, 0.01941855, 0.01267333, 0.02016048, 0.01576176, 0.03216812, 0.02500024, 0.01982876, 0.01324228, 0.01999517, 0.01583596, 0.03329793, 0.02634956, 0.02107416, 0.01329737, 0.02056703, 0.01599866, 0.0321633, 0.02393177, 0.02020133, 0.01274155, 0.01984681, 0.01519542, 0.03201901, 0.02329104, 0.01927681, 0.01263287, 0.02028542, 0.0147006, 0.03042742, 0.02384264, 0.01903765, 0.01258286, 0.01991591, 0.01546058, 0.03129745, 0.02503279, 0.0199797, 0.01356057, 0.02093619, 0.01567172, 0.03171747, 0.022669, 0.01931016, 0.01303994, 0.01990934, 0.01476574, 0.03298213, 0.02296448, 0.01893399, 0.01320484, 0.02032306, 0.01539772, 0.03261131, 0.02420356, 0.01976513, 0.01356355, 0.0202365, 0.01622985, 0.03283719, 0.02475764, 0.020458, 0.0136169, 0.02072883, 0.01561285, 0.03026397, 0.02293329, 0.01965709, 0.01283138, 0.01957888, 0.01453624, 0.03098802, 0.02276952, 0.01910522, 0.01314233, 0.02012111, 0.01490283, 0.03132235, 0.02364566, 0.01950458, 0.01326256, 0.01961086, 0.01516168, 0.03161781, 0.02395742, 0.01987908, 0.01354967, 0.02033506, 0.01498459, 0.0311124, 0.02236459, 0.0190455, 0.01277641, 0.01917844, 0.01402943, 0.03038214, 0.0214995, 0.0186821, 0.0128075, 0.0195089, 0.01412406, 0.02997366, 0.02243265, 0.01910939, 0.01271596, 0.01894947, 0.01464271, 0.03026248, 0.02321571, 0.01964831, 0.01332766, 0.01947403, 0.01497407, 0.03059773, 0.02234715, 0.01955197, 0.01289125, 0.01865456, 0.01407923, 0.03061301, 0.02179049, 0.01923437, 0.01306975, 0.01872113, 0.01435007, 0.02960876, 0.02205113, 0.01952406, 0.01329078, 0.01826998, 0.0145131, 0.03058943, 0.02329949, 0.01966736, 0.01330852, 0.01932842, 0.01464268, 0.02935996, 0.02208864, 0.01913364, 0.01261207, 0.01780985, 0.013646, 0.02843899, 0.02057905, 0.01816043, 0.01258703, 0.017776, 0.01362318, 0.02830265, 0.02101257, 0.01871573, 0.01304219, 0.01769586, 0.01405766, 0.02917167, 0.02195878, 0.01923798, 0.01330238, 0.01815952, 0.01421167, 0.02855973, 0.01989898, 0.01833636, 0.01318724, 0.01710711, 0.01317225, 0.02941046, 0.01977468, 0.01744906, 0.01299398, 0.01761663, 0.01355518, 0.02844078, 0.02059804, 0.01771703, 0.01297971, 0.01666131, 0.0137718, 0.02807768, 0.02151231, 0.01793078, 0.01298645, 0.01764022, 0.01382025, 0.02788585, 0.01970845, 0.01783082, 0.01283481, 0.01690975, 0.01306352, 0.02857765, 0.01926204, 0.01694213, 0.01256192, 0.01671583, 0.01282363, 0.02823076, 0.02016244, 0.01751554, 0.01296902, 0.01720169, 0.01304187, 0.02852338, 0.02124022, 0.01788794, 0.01315042, 0.01792003, 0.01335861, 0.02774396, 0.01978455, 0.01730427, 0.01243598, 0.0168562, 0.0124495, 0.02809864, 0.01947811, 0.01680286, 0.01215505, 0.01750429, 0.01290251, 0.02815823, 0.02093185, 0.01743682, 0.01215845, 0.0178054, 0.01319143, 0.02829885, 0.02197739, 0.01786741, 0.01251965, 0.01828981, 0.01380192, 0.02727135, 0.02024919, 0.0172863, 0.01181055, 0.01744175, 0.0127133, 0.02830137, 0.01990626, 0.01693378, 0.01182094, 0.01804339, 0.01296327, 0.02807924, 0.02065403, 0.01751757, 0.01215596, 0.01761144, 0.01323973, 0.02778186, 0.02196958, 0.01801384, 0.01224396, 0.01827568, 0.01358855, 0.02757039, 0.02047169, 0.01699023, 0.01160238, 0.01732786, 0.01310406, 0.02926162, 0.02051156, 0.0169884, 0.01146637, 0.01739473, 0.01317167, 0.02842639, 0.02172413, 0.01783722, 0.01181959, 0.01801983, 0.01350767, 0.02868283, 0.02254841, 0.01829597, 0.01176796, 0.01862868, 0.01338926, 0.02782548, 0.02060183, 0.01772774, 0.01070406, 0.01802273, 0.0128485, 0.02741817, 0.02055708, 0.01811109, 0.01147121, 0.01841905, 0.01268981, 0.02709437, 0.02115479, 0.01833945, 0.01132155, 0.01808511, 0.01234753, 0.02677448, 0.02227785, 0.01845267, 0.0119037, 0.01877039, 0.01277457, 0.02608133, 0.02077086, 0.0182845, 0.0114163, 0.01790518, 0.0119908, 0.02744521, 0.01995212, 0.01811312, 0.01147964, 0.01844433, 0.01224742, 0.02652234, 0.02064511, 0.0191097, 0.01206513, 0.01834617, 0.01285162, 0.02720704, 0.02201004, 0.01988325, 0.01225361, 0.01900368, 0.01328155, 0.02711102, 0.02039075, 0.0193989, 0.0115561, 0.01842193, 0.01325558, 0.02793589, 0.02011875, 0.01941128, 0.01157546, 0.01866589, 0.01277439, 0.02743922, 0.02019473, 0.02022884, 0.01208794, 0.01891889, 0.01346414, 0.02863805, 0.02246538, 0.02123764, 0.01254435, 0.02006209, 0.01387908, 0.02824429, 0.02026785, 0.01983149, 0.0119177, 0.01917883, 0.01372369, 0.02861959, 0.01982628, 0.0191603, 0.01185361, 0.01911776, 0.01328322, 0.02732224, 0.02123253, 0.01979016, 0.01230152, 0.01891043, 0.01340483, 0.0269379, 0.02158088, 0.02022572, 0.01200895, 0.02007391, 0.01354315, 0.02586689, 0.02021357, 0.01998388, 0.01166066, 0.01902659, 0.01269013, 0.02790952, 0.02104515, 0.01936531, 0.01158681, 0.01950939, 0.01225394, 0.02814614, 0.02202463, 0.01962089, 0.01211919, 0.01991293, 0.01294938, 0.02774215, 0.02322241, 0.02037266, 0.01211671, 0.01965663, 0.01310809, 0.02706429, 0.02185959, 0.01964888, 0.01145937, 0.01842604, 0.01223227, 0.02814398, 0.02129897, 0.01854921, 0.01158315, 0.01825333, 0.01263144, 0.02870745, 0.02273076, 0.01975944, 0.01228732, 0.01900339, 0.01364731, 0.0293088, 0.02463653, 0.02127155, 0.01264053, 0.02114063, 0.01385276, 0.02868849, 0.02255993, 0.02044615, 0.01181701, 0.02001053, 0.01301564, 0.02782376, 0.02178602, 0.01955598, 0.01158789, 0.02029534, 0.01312351, 0.02727891, 0.02231419, 0.01932473, 0.01163887, 0.02014518, 0.01353161, 0.02762623, 0.02336162, 0.01982964, 0.01121936, 0.02032855, 0.01352589, 0.02691703, 0.0220289, 0.01895475, 0.01093271, 0.02023797, 0.01269036, 0.02889526, 0.02270038, 0.01863139, 0.01137848, 0.02068245, 0.01247793, 0.02883575, 0.02267631, 0.01915619, 0.01160957, 0.02066191, 0.0130094, 0.02968652, 0.02370743, 0.01984856, 0.0116167, 0.02159437, 0.01311024, 0.02858371, 0.02230156, 0.01968886, 0.01157223, 0.02068388, 0.01403342, 0.03131416, 0.02284814, 0.01966956, 0.01203659, 0.02089578, 0.01397795, 0.03144441, 0.02544889, 0.02098482, 0.01271406, 0.02069399, 0.01489992, 0.03289246, 0.02725658, 0.02121069, 0.01360094, 0.02238845, 0.0149628, 0.03184833, 0.02520472, 0.0202041, 0.01378279, 0.0226468, 0.01271823, 0.03068989, 0.02280236, 0.02069003, 0.01378128, 0.02288062, 0.01195743, 0.02777864, 0.02261494, 0.01977995, 0.01455725, 0.02318367, 0.01237185, 0.02869455, 0.02266571, 0.02038813, 0.01423279, 0.02365389, 0.01311186, 0.02729142, 0.0215096, 0.02031369, 0.01255997, 0.01974142, 0.01117644, 0.02616783, 0.0215989, 0.02170938, 0.01363925, 0.0217896, 0.01148085, 0.02870982, 0.02397, 0.02133143, 0.01314766, 0.01981874, 0.01150382, 0.02847419, 0.02460853, 0.02274787, 0.01304513, 0.02016333, 0.0112423, 0.02823692, 0.02452492, 0.0216968, 0.01273571, 0.01963358, 0.01107528, 0.03131793, 0.02557765, 0.02194817, 0.01413017, 0.01938598, 0.0117134, 0.03238383, 0.02699451, 0.02272486, 0.014833, 0.01861095, 0.01220534, 0.0332136, 0.02925423, 0.02409818, 0.01531302, 0.02013709, 0.01227045, 0.03325078, 0.02723826, 0.02296382, 0.01474348, 0.01928859, 0.01167459, 0.03668965, 0.0285081, 0.02390931, 0.01479306, 0.01989168, 0.01227389, 0.035003, 0.02972213, 0.02422015, 0.01487188, 0.02065945, 0.01340821, 0.03762705, 0.02903289, 0.02512237, 0.01453147, 0.02157621, 0.01340991, 0.03625418, 0.02847393, 0.0239836, 0.01302558, 0.01909956, 0.01244475, 0.03388302, 0.02628908, 0.02357864, 0.0154649, 0.02214159, 0.01389069, 0.03425709, 0.02815792, 0.02520229, 0.01664774, 0.02293684, 0.0140012, 0.03586395, 0.03038211, 0.02696969, 0.01636943, 0.02239183, 0.01301264, 0.03406086, 0.02806193, 0.02511411, 0.01607515, 0.02263048, 0.01254017, 0.03369578, 0.02842493, 0.02630358, 0.01620983, 0.02293243, 0.01397666, 0.03463027, 0.03181114, 0.02889185, 0.01820783, 0.02325619, 0.01458302, 0.03372774, 0.03363621, 0.02881059, 0.01711245, 0.02293145, 0.01373182, 0.03230212, 0.03117002, 0.02649297, 0.01507624, 0.02263955, 0.013933, 0.03444863, 0.03058289, 0.02620771, 0.01568032, 0.0215801, 0.01377563, 0.03342157, 0.03171954, 0.02648404, 0.01613802, 0.02090899, 0.01472853, 0.03517173, 0.03243916, 0.02709108, 0.01552971, 0.02119655, 0.01366433, 0.03250554, 0.02946444, 0.02528365, 0.01400347, 0.02047839, 0.01315736, 0.03503055, 0.02977783, 0.02393028, 0.01321707, 0.02152433, 0.01364763, 0.03446126, 0.03222103, 0.02366179, 0.0139514, 0.02216684, 0.01467078, 0.03367623, 0.03287822, 0.02560611, 0.01467247, 0.02285826, 0.01455025, 0.03369943, 0.03120244, 0.02580437, 0.01539579, 0.02295322, 0.01452846, 0.03490436, 0.03155823, 0.02513091, 0.01506356, 0.02450146, 0.01502736, 0.03754463, 0.03536606, 0.02765976, 0.016157, 0.02547109, 0.01531709, 0.03712129, 0.03514267, 0.02860933, 0.01659067, 0.02512652, 0.01520168, 0.03687039, 0.03280255, 0.02690899, 0.01552247, 0.023223, 0.01456514, 0.03831055, 0.03361872, 0.02726255, 0.01685144, 0.02415251, 0.01563527, 0.03980201, 0.03554412, 0.02851169, 0.01714876, 0.02461261, 0.01598234, 0.04048427, 0.03682965, 0.02863563, 0.01794132, 0.02584296, 0.01640749, 0.03940174, 0.03482528, 0.02750749, 0.01604755, 0.02423652, 0.01582843, 0.03935442, 0.03639922, 0.02869191, 0.01563218, 0.02373574, 0.01596677, 0.04073728, 0.03901624, 0.02789664, 0.01677446, 0.0232642, 0.01598901, 0.04120751, 0.04036377, 0.02890014, 0.01641048, 0.02451829, 0.01645204, 0.04145233, 0.03912859, 0.02825171, 0.01540336, 0.02297318, 0.0156133, 0.04264991, 0.03863066, 0.0288052, 0.01555439, 0.02346282, 0.01560522, 0.04186166, 0.03936789, 0.02893382, 0.01676337, 0.02312077, 0.01607563, 0.04278828, 0.04047793, 0.02898402, 0.01595247, 0.02401646, 0.01700463, 0.04132511, 0.03727525, 0.02768936, 0.01512409, 0.02308099, 0.01596783, 0.04191658, 0.03634149, 0.0277249, 0.01530589, 0.02320059, 0.01596497, 0.04311876, 0.03849771, 0.02836616, 0.01569852, 0.02269528, 0.01579677, 0.04299674, 0.03943981, 0.02881681, 0.01662152, 0.02450463, 0.01593177, 0.04224277, 0.03741851, 0.02738375, 0.01590938, 0.02425194, 0.0159603, 0.04220998, 0.03590551, 0.02678001, 0.01633138, 0.02394287, 0.01575378, 0.0422292, 0.03759106, 0.02762253, 0.01659794, 0.02338394, 0.01614993, 0.04386697, 0.03922395, 0.02913073, 0.01681577, 0.02504473, 0.01623582, 0.04476355, 0.03813096, 0.02813573, 0.01614245, 0.02321295, 0.01648984, 0.04834055, 0.04052448, 0.03001308, 0.01852796, 0.02406983, 0.01683678, 0.05431939, 0.04554113, 0.0318232, 0.01966079, 0.02431996, 0.01750442, 0.05441092, 0.0480327, 0.03100508, 0.0183497, 0.02772178, 0.01723851, 0.04789583, 0.04020724, 0.02752871, 0.01822436, 0.02423325, 0.01651553, 0.05358457, 0.0400115, 0.02721776, 0.01824793, 0.02583857, 0.01748913, 0.05164126, 0.04338127, 0.02721887, 0.01793167, 0.02929468, 0.02011563, 0.05720026, 0.04958947, 0.02857261, 0.01817332, 0.02854033, 0.01941913, 0.05959847, 0.04737622, 0.0269266, 0.01638491, 0.02558107, 0.01901934, 0.05665461, 0.04788387, 0.02687613, 0.01829081, 0.02566572, 0.01964252, 0.05831984, 0.05106536, 0.02812546, 0.0195076, 0.02566882, 0.02061578, 0.06118951, 0.05200249, 0.02963899, 0.01898876, 0.0263669, 0.02039159, 0.05789038, 0.04994927, 0.02874583, 0.01833655, 0.02568403, 0.0204221, 0.06166605, 0.04850954, 0.02863987, 0.0190403, 0.0266049, 0.02122769, 0.05736429, 0.05167189, 0.0297488, 0.02000806, 0.02597706, 0.02081073, 0.05840722, 0.05133323, 0.03039424, 0.02026137, 0.02785436, 0.02166619, 0.05642064, 0.05135687, 0.03046203, 0.01970587, 0.02822532, 0.02148723, 0.05752873, 0.05410772, 0.03014542, 0.02002787, 0.02855768, 0.02202735, 0.0575867, 0.05912417, 0.03164876, 0.02136346, 0.02767169, 0.01906996, 0.04680513, 0.05992216, 0.03387358, 0.02184484, 0.02931968, 0.02100283, 0.05613335, 0.05726305, 0.03063506, 0.01902811, 0.02649063, 0.0191847, 0.05161975, 0.05363364, 0.03046396, 0.01978748, 0.0278448, 0.02058992, 0.0524539, 0.05726621, 0.03208701, 0.02150247, 0.02681463, 0.02094647, 0.05421021, 0.06171859, 0.03360097, 0.02244465, 0.02900062, 0.02328017, 0.05600541, 0.06221195, 0.03259328, 0.02016158, 0.0264785, 0.020895, 0.05874067, 0.05530107, 0.02996539, 0.02050084, 0.02540002, 0.0200338, 0.05365162, 0.06067524, 0.03255291, 0.02167265, 0.02476937, 0.01987656, 0.05232783, 0.06024003, 0.03312166, 0.02194532, 0.02763331, 0.02062502, 0.05302948, 0.05765379, 0.03266134, 0.0212135, 0.02661054, 0.02014256, 0.05409852, 0.05769847, 0.03144142, 0.02207817, 0.02716718, 0.02073282, 0.05408131, 0.06031934, 0.03273556, 0.02366941, 0.02753083, 0.02208055, 0.05763282, 0.06172786, 0.03352901, 0.02389922, 0.02805976, 0.0223622, 0.05908539, 0.05985518, 0.03253049, 0.02292269, 0.02667515, 0.02139865, 0.06245216, 0.05760578, 0.03161427, 0.02409298, 0.02801427, 0.02146506, 0.06244629, 0.06193257, 0.032077, 0.02603319, 0.0282501, 0.02385478, 0.06559728, 0.06854019, 0.03428657, 0.02736962, 0.03036171, 0.02400077, 0.06429372, 0.06851688, 0.03536603, 0.02585622, 0.02837843, 0.02290548, 0.06590538, 0.06524485, 0.03400114, 0.02565012, 0.02867973, 0.02257917, 0.06309055, 0.06498307, 0.03385793, 0.02662168, 0.02652249, 0.02194658, 0.0609748, 0.06500066, 0.03454666, 0.02680451, 0.02893989, 0.02364004, 0.06433731, 0.06428777, 0.03438314, 0.02561919, 0.02729825, 0.02269148, 0.06408614, 0.06290685, 0.03357306, 0.02593848, 0.02660353, 0.02261126, 0.06184224, 0.06407107, 0.03437066, 0.02696224, 0.02710861, 0.02332041, 0.06393791, 0.06779362, 0.03607301, 0.02810306, 0.02896153, 0.02403556, 0.06589568, 0.06671, 0.03505699, 0.02624122, 0.02793242, 0.0226609, 0.0661426, 0.06613013, 0.03388212, 0.0268401, 0.02839656, 0.02256279, 0.06145164, 0.06411906, 0.03140856, 0.0261201, 0.02678304, 0.02212409, 0.06107045, 0.06781256, 0.03229646, 0.02655984, 0.02828608, 0.02298196, 0.0626158, 0.06603074, 0.0335316, 0.02694483, 0.02702128, 0.02194868, 0.06471391, 0.06168985, 0.03149508, 0.02651334, 0.02806617, 0.02233671, 0.06468531, 0.06352153, 0.03341741, 0.02955508, 0.02861268, 0.02350737, 0.06848799, 0.0675843, 0.03626911, 0.02994081, 0.02930839, 0.02373402, 0.06631141, 0.06550515, 0.03615849, 0.02914567, 0.02822147, 0.02294478, 0.06788712, 0.06282137, 0.0357529, 0.02833576, 0.02804425, 0.02275882, 0.06609645, 0.06437345, 0.03637839, 0.02852651, 0.02834679, 0.02401821, 0.06921046, 0.0697796, 0.03901076, 0.03112163, 0.03101035, 0.02574209, 0.06894361, 0.07063684, 0.03880191, 0.02931368, 0.02881495, 0.02389728, 0.07099554, 0.06984175, 0.0393596, 0.03008693, 0.02821094, 0.02191522, 0.06723119, 0.06809116, 0.04003788, 0.03170777, 0.02876014, 0.02406584, 0.06889197, 0.06884152, 0.04004864, 0.03142057, 0.0292444, 0.02324575, 0.06963671, 0.06714544, 0.0383199, 0.02918632, 0.02734021, 0.02183942, 0.06940872, 0.06324001, 0.03659797, 0.02891007, 0.02747275, 0.0220802, 0.06823628, 0.0647663, 0.03731135, 0.030808, 0.02698968, 0.0219504, 0.07142821, 0.06608231, 0.03851752, 0.0286597, 0.02875954, 0.02224575, 0.07891035, 0.06394158, 0.03339244, 0.02212042, 0.02006672, 0.01514503, 0.06269861, 0.05114673, 0.02603037, 0.0244873, 0.02016828, 0.01765857, 0.06563552, 0.04656302, 0.02996599, 0.0287608, 0.0199445, 0.02271683, 0.06739864, 0.06118672, 0.0316577, 0.02749586, 0.01917199, 0.02713864, 0.08114202, 0.07680157, 0.03186084, 0.02963638, 0.01973561, 0.02768488, 0.08231042, 0.08023531, 0.03505808, 0.03278208, 0.02050182, 0.0271587, 0.08333898, 0.08556083, 0.03970934, 0.03534414, 0.01924072, 0.0272607, 0.08147121, 0.08477761, 0.04033381, 0.03607627, 0.01894211, 0.03002287, 0.0871066, 0.08493917, 0.03961781, 0.03586239, 0.01671859, 0.02952624, 0.08852617, 0.07587246, 0.03726871, 0.03639822, 0.01619188, 0.02541051, 0.07741331, 0.07026463, 0.0377611, 0.03777541, 0.014782, 0.0252256, 0.08521, 0.08049084, 0.04394857, 0.03915363, 0.01581344, 0.02726275, 0.09273735, 0.08256325, 0.04151921, 0.03545111, 0.01331105, 0.02488549, 0.08743741, 0.0872487, 0.03861888, 0.03390965, 0.01320585, 0.02406123, 0.07288248, 0.08591319, 0.03742496, 0.03546745, 0.01281314, 0.02484963, 0.07558641, 0.09251729, 0.04060407, 0.03643413, 0.01298394, 0.02507041, 0.0751089, 0.08692019, 0.03940648, 0.0354956, 0.01219136, 0.02513935, 0.08521634, 0.09733614, 0.03976257, 0.03566392, 0.01181239, 0.02429637, 0.08335683, 0.08975425, 0.04091799, 0.03891284, 0.01161169, 0.02493039, 0.08934133, 0.08870856, 0.04124428, 0.0375938, 0.01263593, 0.02562689, 0.0852728, 0.08664788, 0.0386046, 0.0345272, 0.01195638, 0.02437518, 0.08644778, 0.08676437, 0.03669997, 0.03612978, 0.012156, 0.02518087, 0.08699825, 0.08525921, 0.0373302, 0.03751099, 0.01245048, 0.02632097, 0.08947129, 0.0913901, 0.03835303, 0.03740267, 0.01298383, 0.02779783, 0.09418718, 0.09435964, 0.03949451, 0.03582754, 0.01247812, 0.02765076, 0.09719143, 0.09095947, 0.03846966, 0.0364909, 0.01293132, 0.02742658, 0.09513316, 0.09149132, 0.0388657, 0.03931913, 0.01322113, 0.02909224, 0.09710461, 0.09798319, 0.04120184, 0.03646137, 0.01395681, 0.02818607, 0.09301566, 0.09184866, 0.03879947, 0.03439427, 0.01297443, 0.02673168, 0.09621316, 0.09252502, 0.03460292, 0.03440211, 0.01340063, 0.02773825, 0.09557805, 0.09258758, 0.03567118, 0.03549492, 0.01290881, 0.02695815, 0.09880858, 0.09346074, 0.03961363, 0.03850003, 0.01347749, 0.02770779, 0.09307253, 0.09029231, 0.04136295, 0.03866212, 0.01292334, 0.02665894, 0.08914143, 0.084997, 0.03691305, 0.03616439, 0.01288158, 0.02643768, 0.08119664, 0.08197416, 0.03666704, 0.03606306, 0.01324803, 0.02607564, 0.08169311, 0.08868764, 0.04013004, 0.03705278, 0.0140731, 0.02817672, 0.08296526, 0.08594078, 0.03905552, 0.03472711, 0.01312841, 0.0278319, 0.08602934, 0.08316251, 0.03899729, 0.03607585, 0.01375132, 0.02731016, 0.08424953, 0.08204857, 0.04033487, 0.03724191, 0.01330943, 0.02765875, 0.08294992, 0.08226766, 0.04140945, 0.03702581, 0.013649, 0.028095, 0.08154254, 0.0793025, 0.03754792, 0.03478238, 0.01298409, 0.0278031, 0.0831985, 0.08203532, 0.03695621, 0.03467913, 0.01332214, 0.02652654, 0.078944, 0.08340389, 0.03846313, 0.03671875, 0.01285762, 0.02639099, 0.08155741, 0.09018414, 0.03926298, 0.03784567, 0.0130619, 0.02720762, 0.07914332, 0.08452078, 0.03810454, 0.0355891, 0.01273297, 0.02581913, 0.07983845, 0.07990412, 0.03731426, 0.03430772, 0.0129418, 0.02535588, 0.07485849, 0.07680662, 0.03714079, 0.03467785, 0.01263411, 0.02553244, 0.07214306, 0.07630771, 0.03959247, 0.03592544, 0.01313954, 0.02609707, 0.07213339, 0.07516102, 0.03838164, 0.03379681, 0.0125446, 0.02535981, 0.07591052, 0.07856216, 0.03833196, 0.03387093, 0.01296386, 0.02471605, 0.07679249, 0.08110661, 0.0399867, 0.03537583, 0.01285426, 0.02407632, 0.07716127, 0.08214951, 0.03920089, 0.03374702, 0.0133485, 0.02366215, 0.07417794, 0.07447156, 0.03720878, 0.03141082, 0.01262034, 0.02187275, 0.07296537, 0.0713177, 0.03570092, 0.03094194, 0.01269243, 0.02166478, 0.07143991, 0.07232003, 0.03649844, 0.03315531, 0.01280981, 0.0223549, 0.07420532, 0.07803984, 0.0375238, 0.03297024, 0.01294254, 0.02235208, 0.07593847, 0.07498131, 0.03654668, 0.03136646, 0.01200921, 0.02185834, 0.07639661, 0.07041871, 0.03590348, 0.03070492, 0.01214726, 0.02115155, 0.07595979, 0.07203104, 0.0365675, 0.03245085, 0.01228959, 0.02173938, 0.07874496, 0.07614149, 0.03816903, 0.03232069, 0.01272205, 0.02265389, 0.07634611, 0.07397377, 0.03632569, 0.03082031, 0.01181309, 0.02160249, 0.07647531, 0.0673373, 0.03557848, 0.03018931, 0.01213109, 0.02051558, 0.07470509, 0.06704979, 0.03547357, 0.03027042, 0.01223014, 0.02054117, 0.07438632, 0.06628375, 0.03410475, 0.02999504, 0.01244853, 0.0200127, 0.06941286, 0.06278421, 0.03217559, 0.02780266, 0.01170303, 0.01836424, 0.06720407, 0.0541353, 0.03070097, 0.02717121, 0.01193538, 0.01810665, 0.06623776, 0.05636036, 0.03141852, 0.02924073, 0.01215598, 0.01927621, 0.06825532, 0.05915948, 0.03208695, 0.02809925, 0.01270706, 0.01927183, 0.06454137, 0.0531104, 0.02942588, 0.02596325, 0.01148013, 0.01699673, 0.06104304, 0.05524885, 0.03035084, 0.02755035, 0.01156516, 0.01611144, 0.05741573, 0.05419471, 0.03012797, 0.02645158, 0.01133905, 0.01557552, 0.05806866, 0.05537068, 0.0309005, 0.02554327, 0.01188573, 0.01606407, 0.0572311, 0.05447025, 0.02689198, 0.02399055, 0.01131113, 0.01631988, 0.05576945, 0.0518543, 0.02723659, 0.02391725, 0.01182598, 0.01628265, 0.0522573, 0.05379953, 0.0278675, 0.02475927, 0.01122581, 0.01572467, 0.04651246, 0.04942668, 0.02590594, 0.02582666, 0.01182594, 0.01562806, 0.04689842, 0.05274549, 0.02600711, 0.02404188, 0.01079628, 0.01464625, 0.05018155, 0.04369933, 0.02292952, 0.02323634, 0.011245, 0.01452184, 0.04391441, 0.0468477, 0.02246777, 0.02376657, 0.01064255, 0.01483989, 0.04677287, 0.04571395, 0.02309322, 0.02395965, 0.01047061, 0.01587403, 0.04741999, 0.04485802, 0.02232891, 0.02242581, 0.00988266, 0.01603379, 0.04719256, 0.04762824, 0.02182662, 0.02252682, 0.01014745, 0.01502058, 0.04120951, 0.04532443, 0.02123936, 0.02267602, 0.00999051, 0.01551784, 0.04063376, 0.04425614, 0.02236223, 0.02255046, 0.01051462, 0.01570832, 0.04206995, 0.04240898, 0.02307982, 0.02301813, 0.01033592, 0.01640088, 0.04527624, 0.04364102, 0.02330708, 0.02339725, 0.01070287, 0.01534783, 0.04071729, 0.03879257, 0.02398862, 0.02450352, 0.0106135, 0.01782374, 0.05446011, 0.05534063, 0.02682218, 0.02915379, 0.01203031, 0.01713882, 0.05345554, 0.05604487, 0.02746707, 0.02763548, 0.01129527, 0.01629671, 0.05523049, 0.05513629, 0.02733321, 0.02784946, 0.01159428, 0.0163676, 0.05296829, 0.05528431, 0.02724488, 0.02935727, 0.01147158, 0.01701526, 0.05314343, 0.05644207, 0.02759155, 0.02931852, 0.01172048, 0.01674634, 0.05073108, 0.05269627, 0.02601755, 0.02660462, 0.01096432, 0.0159102, 0.04955009, 0.05043632, 0.02539092, 0.0259298, 0.01131386, 0.01608891, 0.04793356, 0.05095673, 0.02539282, 0.02635545, 0.01140075, 0.01648102, 0.04641795, 0.05261939, 0.02429704, 0.0250785, 0.01162271, 0.01687632, 0.04551092, 0.04903746, 0.02457071, 0.02479967, 0.01117914, 0.01664679, 0.04772656, 0.05000671, 0.02556262, 0.02741158, 0.01167543, 0.01686486, 0.05496407, 0.05108357, 0.02924443, 0.02708473, 0.0107695, 0.01601232, 0.04948127, 0.04648038, 0.027186, 0.02754324, 0.01139988, 0.01593218, 0.05273674, 0.04577765, 0.02535468, 0.02414974, 0.01124673, 0.01605769, 0.05276946, 0.05455809, 0.02736319, 0.01875799, 0.01129572, 0.01713428, 0.05207058, 0.0523615, 0.02696685, 0.01898869, 0.01117062, 0.01753484, 0.05064404, 0.05425596, 0.02694541, 0.02128277, 0.01165637, 0.01712456, 0.04842477, 0.05118798, 0.02631512, 0.01909411, 0.01130097, 0.0186692, 0.05312131, 0.04933184, 0.02746625, 0.02214032, 0.01162459, 0.01878968, 0.05377998, 0.05103219, 0.02664349, 0.02236171, 0.01151359, 0.01984352, 0.05561225, 0.04837405, 0.0254287, 0.02004155, 0.01186638, 0.01886764, 0.05676663, 0.04230973, 0.02488649, 0.02083198, 0.01083306, 0.01685474, 0.05826036, 0.04471351, 0.02518339, 0.02507051, 0.01198651, 0.01964743, 0.05687229, 0.05389874, 0.02719209, 0.02659253, 0.01141432, 0.02184245, 0.0651646, 0.05403744, 0.02552328, 0.02500115, 0.01165891, 0.0198444, 0.05914006, 0.05222149, 0.02555997, 0.0257405, 0.01076092, 0.02045833, 0.06244255, 0.05358665, 0.02557245, 0.0230021, 0.0111353, 0.01947805, 0.05584104, 0.05170989, 0.02619977, 0.02308784, 0.01145367, 0.02048039, 0.06079828, 0.06068755, 0.02930279, 0.02336417, 0.01183388, 0.02072581, 0.06415559, 0.06214078, 0.0302958, 0.02125402, 0.01133081, 0.01970724, 0.06239549, 0.05821794, 0.02851138, 0.02015299, 0.01142141, 0.01911356, 0.0575464, 0.06213924, 0.02855683, 0.02084801, 0.011356, 0.01942107, 0.05708905, 0.0659192, 0.03035399, 0.02389238, 0.01190291, 0.02019412, 0.05419907, 0.06698098, 0.03035136, 0.02343916, 0.012063, 0.01923244, 0.0584472, 0.06155558, 0.03009388, 0.02553388, 0.01226273, 0.02047893, 0.05744064, 0.06722919, 0.02757465, 0.02355811, 0.01122917, 0.01873203, 0.05159924, 0.0550016, 0.02455812, 0.02644032, 0.01198812, 0.0192113, 0.05336035, 0.05508426, 0.02550917, 0.02555707, 0.01135985, 0.01906748, 0.05776324, 0.05420268, 0.02418238, 0.02430648, 0.01144419, 0.01879058, 0.05348995, 0.05400022, 0.02398366, 0.0263646, 0.0115956, 0.01971303, 0.05680726, 0.05632333, 0.02486059, 0.02707717, 0.01193296, 0.0193974, 0.05500694, 0.05665546, 0.02351596, 0.02498378, 0.01126475, 0.01932148, 0.05469843, 0.05621289, 0.02213729, 0.02473521, 0.01150861, 0.01862521, 0.05343535, 0.05698677, 0.02327397, 0.02574096, 0.01138805, 0.01839415, 0.05453834, 0.05737477, 0.02279101, 0.02605737, 0.01155226, 0.01766218, 0.05401482, 0.05477052, 0.02256439, 0.02472531, 0.01098001, 0.01687957, 0.05509512, 0.05422641, 0.02280414, 0.02556308, 0.01131206, 0.01748347, 0.0544157, 0.05411469, 0.02296506, 0.02562165, 0.01095923, 0.01703925, 0.05482147, 0.05791055, 0.0232466, 0.02625065, 0.01151819, 0.01812481, 0.0542724, 0.05535677, 0.02279152, 0.02517485, 0.01094244, 0.0175969, 0.05530928, 0.05498648, 0.02222149, 0.02513947, 0.01113651, 0.01743532, 0.05500559, 0.05652796, 0.02282251, 0.02630991, 0.01112395, 0.01801435, 0.05567414, 0.05605218, 0.022321, 0.02506365, 0.01136183, 0.01823563, 0.05396302, 0.05315877, 0.02185129, 0.02469069, 0.01074082, 0.01667758, 0.05496225, 0.05558956, 0.02197794, 0.02531735, 0.01095657, 0.01726173, 0.05511784, 0.05693553, 0.02259852, 0.02632926, 0.01136179, 0.01931671, 0.06018857, 0.0609626, 0.02474849, 0.02703364, 0.01212952, 0.01938022, 0.05817907, 0.05889984, 0.02498689, 0.02625188, 0.01152661, 0.01856533, 0.05932042, 0.05903547, 0.02417674, 0.02741865, 0.01181184, 0.01936309, 0.06040699, 0.05917137, 0.02391842, 0.02739524, 0.01167145, 0.01974713, 0.05950324, 0.06280675, 0.02428167, 0.02622499, 0.01187272, 0.01826484, 0.05520542, 0.05889169, 0.02359777, 0.0254923, 0.0111921, 0.01800914, 0.05713191, 0.05927823, 0.0222935, 0.02547077, 0.01167585, 0.01855676, 0.05635881, 0.06065701, 0.02406605, 0.02593947, 0.01130257, 0.01802304, 0.05739656, 0.06126081, 0.02225744, 0.02668245, 0.01198949, 0.01934828, 0.05701673, 0.05716746, 0.02299839, 0.02542509, 0.01088286, 0.0197286, 0.0597199, 0.05660271, 0.02182666, 0.02411948, 0.01091661, 0.01868609, 0.05732716, 0.05535791, 0.02136208, 0.02516047, 0.01059126, 0.01745445, 0.05458697, 0.055319, 0.0210971, 0.02587939, 0.01123606, 0.01733542, 0.05350048, 0.05302715, 0.02016486, 0.0239451, 0.01040649, 0.01615722, 0.0516097, 0.04889181, 0.01966021, 0.0239475, 0.01073363, 0.01650524, 0.05006566, 0.05401236, 0.02015607, 0.02489034, 0.01018196, 0.01655098, 0.0489278, 0.05284036, 0.01995601, 0.02312462, 0.01001853, 0.01622364, 0.04815078, 0.05321615, 0.01981997, 0.02375219, 0.0097742, 0.01606069, 0.04892749, 0.05007102, 0.01931869, 0.02401783, 0.01048972, 0.01622568, 0.05078925, 0.05229607, 0.02062687, 0.02520335, 0.01041588, 0.01669718, 0.05071447, 0.05317391, 0.02106278, 0.02450912, 0.01088625, 0.01777463, 0.05153254, 0.05268633, 0.02047989, 0.02409692, 0.01058866, 0.01716845, 0.05282281, 0.05472819, 0.02072969, 0.02502959, 0.01113087, 0.01737704, 0.05279179, 0.05657821, 0.02216636, 0.02670845, 0.01142907, 0.01808286, 0.05439935, 0.06276745, 0.02300342, 0.02737641, 0.01215294, 0.01961707, 0.05692371, 0.06336612, 0.02358861, 0.02627003, 0.01174437, 0.01905014, 0.05940387, 0.06561312, 0.02348006, 0.0269335, 0.01144528, 0.01859541, 0.0613759, 0.06669935, 0.02399382, 0.02821258, 0.01182511, 0.01980084, 0.06162544, 0.06845564, 0.02377634, 0.02750731, 0.01224734, 0.01942344, 0.05906752, 0.06609068, 0.02418549, 0.02693283, 0.01182464, 0.02037518, 0.06536867, 0.06975558, 0.02569666, 0.02953109, 0.01237265, 0.02044914, 0.06581594, 0.07792166, 0.02723311, 0.03099911, 0.01248859, 0.02095662, 0.06756759, 0.07822971, 0.02737594, 0.03055582, 0.01278478, 0.02156953, 0.06718268, 0.07680035, 0.02747217, 0.0304391, 0.01199604, 0.02079606, 0.06997906, 0.07592566, 0.02588425, 0.03038687, 0.01203256, 0.02095938, 0.06819569, 0.07446411, 0.0269667, 0.03267738, 0.01260028, 0.02115315, 0.07059424, 0.07768159, 0.02846429, 0.03416764, 0.01340889, 0.02120952, 0.06994767, 0.07895552, 0.02913888, 0.03217487, 0.01249016, 0.02067349, 0.07351084, 0.08181483, 0.02863036, 0.03295717, 0.01300515, 0.02169682, 0.07255091, 0.08547156, 0.03009179, 0.03510555, 0.01328905, 0.02205029, 0.07396119, 0.0913899, 0.03087246, 0.03441896, 0.01377103, 0.02430099, 0.0706675, 0.08917616, 0.0282213, 0.03092828, 0.01277552, 0.02236632, 0.065888, 0.08049407, 0.02878893, 0.03300798, 0.0133696, 0.02331445, 0.06812419, 0.08975418, 0.03017478, 0.03525653, 0.01335522, 0.0234735, 0.06966129, 0.09443428, 0.03185199, 0.03429483, 0.01393517, 0.02374115, 0.06337925, 0.08639168, 0.02950707, 0.03233064, 0.01300402, 0.02162207, 0.06334069, 0.08220999, 0.02918886, 0.03352391, 0.01304109, 0.02150337, 0.06395593, 0.0841848, 0.0299085, 0.03515389, 0.01310839, 0.02253249, 0.06760402, 0.08757866, 0.02980871, 0.03452466, 0.01320846, 0.02374248, 0.06566456, 0.08717507, 0.02959093, 0.03403791, 0.01287752, 0.02394539, 0.07082103, 0.08576587, 0.02993884, 0.03410341, 0.01280824, 0.02369466, 0.06552488, 0.08500877, 0.03106098, 0.03577743, 0.01313703, 0.02496521, 0.06903522, 0.08490678, 0.02987327, 0.03593461, 0.01382012, 0.02509519, 0.06815017, 0.09236779, 0.0290887, 0.03384498, 0.0123906, 0.0227891, 0.07218745, 0.09579837, 0.02890521, 0.03524256, 0.01341495, 0.02510017, 0.07217155, 0.09871624, 0.02983972, 0.03621975, 0.01330632, 0.02492892, 0.07473172, 0.09825794, 0.02984699, 0.03655522, 0.01344708, 0.02493186, 0.06780903, 0.10136635, 0.02933958, 0.03396251, 0.01234386, 0.02251096, 0.07241209, 0.0991954, 0.02850303, 0.03460655, 0.01294541, 0.0211018, 0.06615502, 0.09368469, 0.02590003, 0.03086866, 0.01225698, 0.02237413, 0.06807756, 0.09753118, 0.02667483, 0.03087112, 0.01254703, 0.02213919, 0.06720446, 0.09736276, 0.02512956, 0.02820465, 0.0118924, 0.02274282, 0.0696519, 0.09549636, 0.02461048, 0.02546782, 0.01175666, 0.0209123, 0.06692395, 0.09962818, 0.02526059, 0.02707274, 0.01130083, 0.02250116, 0.06920549, 0.10344969, 0.02633081, 0.02603823, 0.01168506, 0.02183191, 0.06841221, 0.09965527, 0.02675345, 0.02604775, 0.01142821, 0.02135777, 0.06778647, 0.09688734, 0.02644191, 0.02728823, 0.01146907, 0.02106335, 0.06584311, 0.09481447, 0.02754988, 0.02925891, 0.01200766, 0.02349751, 0.06808143, 0.10556534, 0.02907689, 0.0308057, 0.01271546, 0.02382788, 0.06581265, 0.09904418, 0.02614436, 0.02742375, 0.01173897, 0.02319636, 0.06779828, 0.09988894, 0.02670395, 0.02715599, 0.01197665, 0.02263807, 0.06556589, 0.10013492, 0.02810518, 0.02878279, 0.01209429, 0.02292479, 0.06672512, 0.10301055, 0.02928709, 0.02851152, 0.01248884, 0.02252881, 0.06290793, 0.10325737, 0.02733467, 0.02716347, 0.01199462, 0.02247816, 0.067137, 0.10007067, 0.02680591, 0.0282314, 0.01248082, 0.02393012, 0.06585004, 0.10326698, 0.02677955, 0.02845258, 0.01233765, 0.02413645, 0.06648036, 0.11075396, 0.02761183, 0.02711731, 0.01271007, 0.02377789, 0.0659645, 0.10369366, 0.02516257, 0.02471003, 0.01163276, 0.02194658, 0.06536004, 0.09659195, 0.02377609, 0.02463646, 0.01160891, 0.02272642, 0.06423487, 0.0919892, 0.02527612, 0.02497086, 0.01163781, 0.02210162, 0.06121207, 0.09011148, 0.02398111, 0.02299366, 0.01175602, 0.02321496, 0.05878067, 0.08893349, 0.02138922, 0.02352275, 0.01064695, 0.02224696, 0.0607241, 0.09043342, 0.02119187, 0.02460647, 0.01077183, 0.02205807, 0.05976102, 0.09348328, 0.02423886, 0.02528733, 0.01083762, 0.02116367, 0.05833329, 0.09094488, 0.02298162, 0.02336257, 0.01115461, 0.02359579, 0.05947842, 0.09161185, 0.02325928, 0.02426804, 0.01094403, 0.02306761, 0.06153421, 0.08727504, 0.02198078, 0.02519778, 0.01102136, 0.02251124, 0.06127535, 0.0862082, 0.02228346, 0.02629728, 0.01076131, 0.02332253, 0.05930014, 0.092074, 0.0234105, 0.02693608, 0.01128207, 0.02420708, 0.05973094, 0.09067334, 0.02338531, 0.02476201, 0.01058119, 0.02242579, 0.06252705, 0.09129963, 0.02267564, 0.0257422, 0.01095831, 0.02257237, 0.06001105, 0.08651608, 0.0215513, 0.02557079, 0.01063519, 0.02270672, 0.05944619, 0.09100796, 0.02351303, 0.02631911, 0.01106859, 0.02303516, 0.06039234, 0.08952792, 0.02277379, 0.02546789, 0.01027936, 0.02155135, 0.06063695, 0.09006774, 0.02117193, 0.02511496, 0.01020213, 0.02215216, 0.06090328, 0.09324142, 0.02365001, 0.02787701, 0.01065963, 0.02184262, 0.06073745, 0.09056199, 0.0235219, 0.02732565, 0.01103945, 0.02293116, 0.05931832, 0.09043532, 0.02259804, 0.02586652, 0.010365, 0.02151726, 0.0572519, 0.09079499, 0.02145544, 0.02599049, 0.0106726, 0.0217709, 0.05700093, 0.09391229, 0.02315884, 0.02792019, 0.01075369, 0.02251314, 0.05777741, 0.09883087, 0.02416112, 0.02814423, 0.01116803, 0.02322731, 0.05791816, 0.09962104, 0.02357109, 0.02782348, 0.01057405, 0.02198903, 0.05898919, 0.09574126, 0.02375452, 0.02908827, 0.01093958, 0.02209438, 0.05691069, 0.0905927, 0.0236846, 0.03112178, 0.01103413, 0.02193443, 0.05636855, 0.08892856, 0.02247272, 0.0297544, 0.01142582, 0.02145158, 0.05605018, 0.08656079, 0.02387732, 0.03115377, 0.01088979, 0.02018744, 0.05790703, 0.08607524, 0.02668216, 0.03838958, 0.01207922, 0.02225575, 0.05939843, 0.09886633, 0.02827221, 0.04169794, 0.01193334, 0.02364094, 0.06222544, 0.10703524, 0.02524496, 0.03940287, 0.01235732, 0.02128607, 0.05882015, 0.08701088, 0.02475112, 0.03397186, 0.01132691, 0.02036537, 0.06318966, 0.09450471, 0.02616212, 0.03258581, 0.01071266, 0.01933965, 0.0596425, 0.09751396, 0.02368078, 0.03260365, 0.01144702, 0.02226257, 0.05670184, 0.09827755, 0.02537151, 0.03660084, 0.01238757, 0.02240123, 0.05565378, 0.09893554, 0.02389208, 0.03343937, 0.01154948, 0.02039833, 0.05716767, 0.08869626, 0.02268055, 0.0329331, 0.01182472, 0.02160038, 0.05473309, 0.08991323, 0.0221614, 0.03286197, 0.01153275, 0.02119412, 0.05514794, 0.09984951, 0.02332775, 0.03396655, 0.0124623, 0.02292627, 0.05388042, 0.10491762, 0.02402751, 0.03436967, 0.01240335, 0.02189344, 0.05365576, 0.10465144, 0.02255411, 0.03419672, 0.01257122, 0.02179944, 0.05173545, 0.10428342, 0.02055466, 0.03426511, 0.01170829, 0.02180868, 0.05011495, 0.10175148, 0.02116698, 0.0338771, 0.01186603, 0.0214468, 0.04858583, 0.09731574, 0.01968281, 0.03104598, 0.01101125, 0.02090699, 0.0498856, 0.09604954, 0.01974274, 0.0314738, 0.01119933, 0.02112003, 0.04777211, 0.09753416, 0.0204712, 0.03369248, 0.01135001, 0.02184862, 0.04865702, 0.09940471, 0.02067597, 0.0338343, 0.01191637, 0.02230067, 0.04800566, 0.09633119, 0.02057674, 0.03189624, 0.01112666, 0.02172458, 0.04989047, 0.09598369, 0.02055872, 0.03265892, 0.01140708, 0.02199291, 0.05128765, 0.10054579, 0.0215403, 0.034106, 0.01141851, 0.02331438, 0.0531974, 0.10627882, 0.02218227, 0.03363372, 0.01207419, 0.02408324, 0.05166235, 0.10506755, 0.02173964, 0.03267614, 0.01145389, 0.02299865, 0.05293031, 0.1040382, 0.02144503, 0.03336819, 0.01175726, 0.02289284, 0.05195619, 0.10456725, 0.02201744, 0.03573731, 0.01177517, 0.02425281, 0.05492067, 0.11101046, 0.02278625, 0.03709672, 0.01233697, 0.02447893, 0.05392713, 0.11002091, 0.02217142, 0.0360957, 0.01171215, 0.02357277, 0.0539298, 0.10861303, 0.02188104, 0.03678989, 0.01174473, 0.02136108, 0.05395469, 0.1088402, 0.02365368, 0.03803667, 0.011483, 0.02225514, 0.05398992, 0.10975634, 0.02329, 0.0369685, 0.01141312, 0.02140183, 0.05011756, 0.10802568, 0.02260669, 0.03535196, 0.01071322, 0.02119789, 0.0522099, 0.11403794, 0.02227122, 0.03545002, 0.01123086, 0.02204767, 0.0542001, 0.11992005, 0.0235378, 0.03983179, 0.01129785, 0.02240889, 0.05573395, 0.12039649, 0.0238628, 0.03854401, 0.01198881, 0.02292081, 0.05733993, 0.1311832, 0.02649073, 0.03819764, 0.01287952, 0.02456344, 0.05986553, 0.13244745, 0.02536056, 0.03828743, 0.01272903, 0.02527394, 0.06025265, 0.12714592, 0.02466926, 0.03996105, 0.01272061, 0.02567151, 0.05876137, 0.12579031, 0.02692838, 0.04266597, 0.01314409, 0.02665761, 0.0595508, 0.12588255, 0.02517022, 0.04060453, 0.01242656, 0.02524725, 0.06035465, 0.11819348, 0.02575261, 0.04227574, 0.01344879, 0.0259659, 0.06094105, 0.11576504, 0.0257219, 0.0439028, 0.01323597, 0.02740518, 0.06498123, 0.12361202, 0.02665525, 0.04414465, 0.01365461, 0.02690786, 0.0622346, 0.12052651, 0.02642288, 0.04046641, 0.01334286, 0.0270681, 0.06726152, 0.12858222, 0.0282595, 0.04350992, 0.01450978, 0.02875178, 0.06803385, 0.13923272, 0.03067615, 0.04708693, 0.01498714, 0.03002024, 0.06930964, 0.14130054, 0.03098446, 0.04458512, 0.01484677, 0.03004969, 0.06699606, 0.13782535, 0.03042024, 0.04179067, 0.01369818, 0.02974329, 0.06754903, 0.13634315, 0.02999605, 0.04341741, 0.01393927, 0.02927195, 0.0656601, 0.13970841, 0.03116977, 0.04477569, 0.01346964, 0.03018128, 0.06544876, 0.13937831, 0.03137654, 0.04480276, 0.01428628, 0.02915198, 0.06578723, 0.14042091, 0.0300103, 0.04318205, 0.01351877, 0.02681454, 0.06651603, 0.13735421, 0.02928252, 0.04391345, 0.013969, 0.02759981, 0.06319255, 0.13393007, 0.02941713, 0.04431226, 0.01396157, 0.0270907, 0.06438895, 0.13829905, 0.03069496, 0.04617675, 0.0142335, 0.02896506, 0.06020371, 0.1439445, 0.03294086, 0.04366345, 0.01281144, 0.02838883, 0.06595515, 0.14478786, 0.03096517, 0.04671766, 0.01420065, 0.02987903, 0.0670462, 0.14967297, 0.03171559, 0.04848212, 0.01407051, 0.0307217, 0.07001297, 0.15545595, 0.03331061, 0.05005482, 0.01471898, 0.03159839, 0.07198446, 0.1518305, 0.03374524, 0.04831254, 0.01437926, 0.03082962, 0.07239559, 0.15322974, 0.03309409, 0.04900368, 0.01479515, 0.03117996, 0.07171518, 0.15488353, 0.03479626, 0.05241475, 0.01494181, 0.03305551, 0.07400402, 0.16798711, 0.03716031, 0.05408731, 0.01640967, 0.0334331, 0.07200315, 0.1628686, 0.03669058, 0.05081239, 0.01534158, 0.03202287, 0.07401292, 0.16300265, 0.03682775, 0.05210205, 0.0161029, 0.03277757, 0.074888, 0.16562219, 0.03930217, 0.05710485, 0.0159675, 0.03432163, 0.07777805, 0.17105882, 0.04102504, 0.05648037, 0.01667862, 0.03599242, 0.07513869, 0.16280772, 0.03780732, 0.05328132, 0.01532051, 0.03342457, 0.07483513, 0.15778334, 0.03629306, 0.05158994, 0.01621473, 0.03414973, 0.07160449, 0.1541835, 0.03568744, 0.0556809, 0.01607667, 0.03529276, 0.07227888, 0.1611054, 0.03604914, 0.05508412, 0.01627871, 0.03673239, 0.07549964, 0.15600124, 0.03650334, 0.05544725, 0.01667905, 0.03634986, 0.08034661, 0.15708022, 0.03881022, 0.05748683, 0.01753354, 0.03805375, 0.08045588, 0.15827742, 0.03977089, 0.06223344, 0.01774978, 0.04067406, 0.08073388, 0.16528009, 0.03913987, 0.06383196, 0.01844063, 0.04095805, 0.0789874, 0.16330329, 0.03933043, 0.05830735, 0.0170668, 0.03836934, 0.07880232, 0.16021174, 0.03900396, 0.05819331, 0.01724128, 0.03811971, 0.07654441, 0.1628565, 0.03984386, 0.06103052, 0.01749017, 0.03822339, 0.08113399, 0.16389647, 0.04064882, 0.05914681, 0.0174919, 0.03772067, 0.07967817, 0.15991266, 0.04096994, 0.05513481, 0.01627315, 0.03594802, 0.0764991, 0.15473899, 0.04004761, 0.05490959, 0.01629324, 0.03516396, 0.07496636, 0.16292186, 0.03851734, 0.05703069, 0.0166715, 0.03770661, 0.0786112, 0.17547451, 0.04084338, 0.05770018, 0.0178185, 0.04056578, 0.07962871, 0.17207763, 0.04075329, 0.0543598, 0.01798946, 0.04201011, 0.08737844, 0.17304255, 0.04302575, 0.05440019, 0.01849108, 0.03790708, 0.07621352, 0.16721754, 0.04235725, 0.05251088, 0.0164785, 0.03569667, 0.07669228, 0.17390044, 0.04354881, 0.05618067, 0.01830909, 0.03814039, 0.0793099, 0.17056288, 0.04198243, 0.05233112, 0.01686087, 0.03639919, 0.07793951, 0.15859374, 0.03972135, 0.05253602, 0.01725616, 0.03550121, 0.07759304, 0.16222039, 0.04338092, 0.05664675, 0.01802775, 0.0381562, 0.07730651, 0.1619699, 0.04423063, 0.05570205, 0.01853339, 0.0382326, 0.07539298, 0.16366802, 0.04382267, 0.05324925, 0.01668375, 0.03548473, 0.07803082, 0.1642932, 0.04523631, 0.05440577, 0.01758307, 0.03589705, 0.07553493, 0.15948813, 0.04696148, 0.05785769, 0.0172711, 0.03836145, 0.07486226, 0.16595128, 0.04581806, 0.05779833, 0.01784043, 0.03839439, 0.06843517, 0.15425037, 0.04358623, 0.0564185, 0.01687614, 0.03537053, 0.07411831, 0.14732821, 0.04301857, 0.0540617, 0.0167242, 0.0347208, 0.07297893, 0.14682558, 0.04599196, 0.05928555, 0.01667374, 0.03650913, 0.07880472, 0.1611051, 0.04727778, 0.05853411, 0.01741805, 0.03675998, 0.07789452, 0.16304035, 0.04574915, 0.05770954, 0.01674294, 0.03476522, 0.08029409, 0.16092911, 0.04481276, 0.05999301, 0.01691193, 0.03401458, 0.07551766, 0.16337997, 0.04343471, 0.05934794, 0.01720437, 0.0354623, 0.07742112, 0.16101122, 0.04391441, 0.05905885, 0.01756775, 0.03596538, 0.07858004, 0.16233234, 0.04758515, 0.05533547, 0.01613024, 0.03572, 0.08199508, 0.16364063, 0.04759544, 0.06019166, 0.01670846, 0.03680873, 0.08289754, 0.16481432, 0.04754275, 0.06098547, 0.01667828, 0.03669114, 0.08290336, 0.17138563, 0.04803446, 0.06103474, 0.01704188, 0.0361648, 0.08472034, 0.17257988, 0.04699564, 0.05897824, 0.01658195, 0.03665638, 0.08466286, 0.1695137, 0.0431847, 0.05808847, 0.0162361, 0.03608928, 0.08071537, 0.15705943, 0.03761039, 0.05914493, 0.01465621, 0.03594885, 0.08483216, 0.169348, 0.03805362, 0.05913085, 0.01445596, 0.03369172, 0.07638288, 0.14924118, 0.03603522, 0.04895193, 0.01364072, 0.0293598, 0.07258411, 0.14597626, 0.03494957, 0.04969908, 0.01506738, 0.03313619, 0.0737799, 0.1481512, 0.03961634, 0.05550826, 0.01516895, 0.03612017, 0.07507376, 0.15120004, 0.04021266, 0.05708533, 0.01568621, 0.03587982, 0.07287324, 0.143839, 0.03767012, 0.05150713, 0.01466464, 0.03257365, 0.07511598, 0.14760481, 0.0383667, 0.05449466, 0.01534778, 0.03396389, 0.07457355, 0.14645721, 0.03832417, 0.05776963, 0.01536996, 0.0347051, 0.07575759, 0.15490891, 0.03989418, 0.05935027, 0.01608395, 0.03607916, 0.07464298, 0.15508713, 0.03861517, 0.05732429, 0.01506666, 0.03418699, 0.07520271, 0.1497829, 0.03663943, 0.05864983, 0.01515082, 0.03293457, 0.07371937, 0.14204101, 0.03801566, 0.06134358, 0.01609245, 0.03370187, 0.07660676, 0.14608741, 0.04037876, 0.06170133, 0.01625704, 0.03512002, 0.07628921, 0.14380838, 0.04155754, 0.06099744, 0.01600107, 0.03421712, 0.07634643, 0.13753597, 0.03962342, 0.05968948, 0.01576439, 0.03328192, 0.0713091, 0.13454638, 0.03736547, 0.05966198, 0.01517494, 0.03359618, 0.07225716, 0.14115405, 0.03833612, 0.06208471, 0.01625358, 0.03434568, 0.07076491, 0.1458592, 0.04008866, 0.059512, 0.01524509, 0.03313773, 0.07075801, 0.13702393, 0.0365256, 0.05939486, 0.01533562, 0.03282003, 0.06922152, 0.1375893, 0.03688265, 0.06425595, 0.01551605, 0.03391661, 0.06900331, 0.1387296, 0.0387665, 0.06469241, 0.01594104, 0.03410311, 0.06797826, 0.14139459, 0.03840127, 0.06120874, 0.01527572, 0.03348101, 0.06982092, 0.14268151, 0.03904147, 0.0617841, 0.01584734, 0.03383425, 0.07117616, 0.13410327, 0.03968846, 0.06396476, 0.01570157, 0.03504162, 0.07066534, 0.12668294, 0.04242351, 0.06048824, 0.01625308, 0.03463193, 0.06783339, 0.11381042, 0.04144571, 0.05175332, 0.01554732, 0.03240458, 0.06315143, 0.09585867, 0.03689006, 0.04994495, 0.01511748, 0.0303274, 0.05934299, 0.09170748, 0.03821858, 0.05493628, 0.01557384, 0.03360061, 0.06227702, 0.11092518, 0.04036635, 0.05836219, 0.01712257, 0.03529672, 0.0667459, 0.11623773, 0.04243897, 0.0572426, 0.01567439, 0.03374759, 0.06934383, 0.1227608, 0.0393236, 0.05484635, 0.01541101, 0.03401164, 0.070343, 0.10848795, 0.0407529, 0.05671349, 0.01542893, 0.03511829, 0.07020187, 0.11439511, 0.0420188, 0.05639899, 0.01626763, 0.03498559, 0.06639982, 0.10698563, 0.04049498, 0.05336568, 0.01497206, 0.03180454, 0.06677363, 0.10958426, 0.03952622, 0.05245197, 0.01494139, 0.03149244, 0.06594203, 0.10738568, 0.0413486, 0.05242843, 0.014854, 0.03198806, 0.06743174, 0.10971126, 0.04381069, 0.06227472, 0.0166319, 0.03570425, 0.07154663, 0.12844102, 0.04434636, 0.0587102, 0.01529022, 0.03184248, 0.06891596, 0.13164496, 0.04284448, 0.06026499, 0.01587162, 0.03168283, 0.06843971, 0.13761467, 0.04407594, 0.063202, 0.0156721, 0.03246801, 0.07114392, 0.14522794, 0.04662869, 0.06386042, 0.01663681, 0.03341017, 0.0718888, 0.13752766, 0.0444743, 0.05953772, 0.01550734, 0.03030815, 0.0703179, 0.1310951, 0.04271576, 0.05838635, 0.01587449, 0.03027869, 0.06860187, 0.12945127, 0.04262046, 0.06131141, 0.01585341, 0.03141515, 0.07057358, 0.13170497, 0.04434199, 0.06276952, 0.01695025, 0.03284184, 0.06976436, 0.12979111, 0.04417048, 0.0611825, 0.01588462, 0.03146856, 0.07093568, 0.13057745, 0.04301754, 0.061103, 0.01632862, 0.03129228, 0.06837062, 0.1291518, 0.04124709, 0.06064034, 0.01579572, 0.03151857, 0.06942727, 0.13149917, 0.04347297, 0.06194432, 0.01658937, 0.03304239, 0.07030221, 0.12915635, 0.04256063, 0.0576865, 0.01584471, 0.03168143, 0.07179417, 0.13217054, 0.04423163, 0.06050053, 0.01595708, 0.03211888, 0.07031471, 0.13439998, 0.04620999, 0.06308913, 0.01615435, 0.03295139, 0.07248952, 0.1374343, 0.04616605, 0.06226492, 0.01780219, 0.03496921, 0.07015536, 0.1324251, 0.04065508, 0.05796793, 0.01554164, 0.03184734, 0.0652471, 0.12905543, 0.03701292, 0.05647316, 0.01529087, 0.02997329, 0.06294302, 0.130132, 0.03958786, 0.06355025, 0.01601384, 0.03323476, 0.07044645, 0.13428652, 0.04050253, 0.0673812, 0.01656302, 0.03423126, 0.06985609, 0.12155099, 0.03921518, 0.06064982, 0.01548312, 0.03245138, 0.07240232, 0.12394959, 0.03810662, 0.06445532, 0.01594852, 0.03233045, 0.07382718, 0.12411094, 0.04110223, 0.07358343, 0.01606199, 0.03438736, 0.07560325, 0.12991044, 0.04141405, 0.07547312, 0.01634867, 0.0348043, 0.07467186, 0.13282846, 0.04166602, 0.07041954, 0.01580351, 0.03287223, 0.07173633, 0.12824532, 0.04142562, 0.07335208, 0.01646506, 0.03267952, 0.07258938, 0.12807138, 0.0414364, 0.07335132, 0.01632254, 0.03334028, 0.07514289, 0.13587563, 0.04254754, 0.07489796, 0.01640679, 0.03493695, 0.07667276, 0.1326039, 0.03957257, 0.06644952, 0.01461924, 0.0312561, 0.07112347, 0.1253174, 0.0392766, 0.07146806, 0.01561008, 0.03276892, 0.071794, 0.12715754, 0.03770167, 0.07274419, 0.01563285, 0.03463895, 0.07643145, 0.13297771, 0.04061573, 0.07469743, 0.01660809, 0.03839289, 0.07947665, 0.13492477, 0.04178734, 0.07358271, 0.01622261, 0.03785799, 0.07953349, 0.13051026, 0.04037407, 0.07371025, 0.01633516, 0.03753956, 0.07920232, 0.13435218, 0.04197499, 0.07782373, 0.01700754, 0.04030595, 0.08217053, 0.1369373, 0.04238074, 0.07967415, 0.01745138, 0.04058524, 0.08323463, 0.13828206, 0.04108312, 0.07312601, 0.01576268, 0.03720421, 0.07913144, 0.1334074, 0.0394222, 0.07313419, 0.01603192, 0.03733042, 0.07868306, 0.13097209, 0.03969648, 0.07704222, 0.01589008, 0.03833595, 0.08099439, 0.13598792, 0.04042605, 0.07613942, 0.01671121, 0.03937319, 0.08142269, 0.13684784, 0.04014244, 0.07429913, 0.01602542, 0.03899926, 0.0828852, 0.13507302, 0.03980328, 0.07726328, 0.01686094, 0.03930463, 0.08102866, 0.13507085, 0.03971839, 0.0806401, 0.01648849, 0.04042675, 0.08125512, 0.13606481, 0.04078783, 0.08150077, 0.01748354, 0.042253, 0.08178993, 0.13051201, 0.03999035, 0.07605068, 0.01674947, 0.04037574, 0.08071265, 0.1288988, 0.03963726, 0.07705972, 0.01711517, 0.04079814, 0.08126577, 0.13352093, 0.04217721, 0.08218716, 0.01673472, 0.04126884, 0.0844147, 0.13969047, 0.04134521, 0.0801819, 0.01810229, 0.0405301, 0.07935475, 0.13253257, 0.03955715, 0.06862097, 0.01719194, 0.03691186, 0.0809295, 0.12705974, 0.03837327, 0.06807482, 0.01722401, 0.03793465, 0.07740851, 0.1250788, 0.0388867, 0.07136726, 0.01720149, 0.03672618, 0.08007649, 0.1319972, 0.04214269, 0.07458072, 0.01831774, 0.03837387, 0.07867002, 0.1320658, 0.04047117, 0.06980167, 0.01772824, 0.03709822, 0.07952981, 0.13749695, 0.04236572, 0.07750835, 0.01808923, 0.03825971, 0.0749824, 0.13670506, 0.04305063, 0.08038791, 0.01737097, 0.03913303, 0.07743903, 0.13716991, 0.04086067, 0.07916601, 0.01837804, 0.04137434, 0.07833648, 0.1393519, 0.04306694, 0.08196393, 0.01838038, 0.04483831, 0.08822794, 0.14158529, 0.04470813, 0.08706218, 0.01845712, 0.04229104, 0.08689574, 0.14261694, 0.04657196, 0.08758237, 0.01717758, 0.04300494, 0.08266979, 0.1578738, 0.04848523, 0.08129465, 0.01734942, 0.04510008, 0.08044972, 0.15869321, 0.04667114, 0.08169112, 0.0171275, 0.03541348, 0.06865415, 0.15488416, 0.04154171, 0.07746075, 0.01754591, 0.04731867, 0.08657122, 0.15430282, 0.04761609, 0.094998, 0.02359935, 0.04709557, 0.08504044, 0.15241364, 0.04818202, 0.09538636, 0.02570931, 0.05216556, 0.09079444, 0.15256259, 0.04697878, 0.09293354, 0.02503449, 0.04744127, 0.09005985, 0.15532096, 0.04888231, 0.09474224, 0.02560641, 0.04791851, 0.09071759, 0.15455824, 0.04818972, 0.09947581, 0.02777801, 0.05293597, 0.09699166, 0.17083074, 0.05020677, 0.10607452, 0.02764593, 0.04985439, 0.09101702, 0.16424091, 0.05097536, 0.09521698, 0.02612702, 0.04636221, 0.08963639, 0.15144922, 0.04866308, 0.08949505, 0.02510234, 0.04453526, 0.0807466, 0.14015785, 0.04796601, 0.09564037, 0.02430644, 0.04583716, 0.07468869, 0.1355708, 0.04777325, 0.0924031, 0.02502262, 0.04516467, 0.07760581, 0.13918006, 0.0481985, 0.08854503, 0.02377733, 0.04243219, 0.076561, 0.13611108, 0.0460726, 0.08684094, 0.02365849, 0.04194273, 0.07546626, 0.13510948, 0.04486478, 0.0903502, 0.02256415, 0.04120787, 0.07884806, 0.13954557, 0.04668681, 0.08873716, 0.02378707, 0.0441182, 0.07876237, 0.13758188, 0.04630008, 0.08696236, 0.02239736, 0.04145271, 0.08080192, 0.13740641, 0.04659879, 0.09006768, 0.02363962, 0.04451137, 0.08255123, 0.14048941, 0.04823828, 0.0939047, 0.02359748, 0.04588757, 0.08520024, 0.14743765, 0.04865629, 0.09407574, 0.02444307, 0.04565207, 0.08247127, 0.14740865, 0.04705836, 0.08602244, 0.0223139, 0.04225189, 0.08471647, 0.14521876, 0.04620006, 0.0891128, 0.02292823, 0.04236382, 0.0859748, 0.14620638, 0.04644576, 0.09204909, 0.022465, 0.04373413, 0.0881653, 0.15237106, 0.049943, 0.0917943, 0.02371996, 0.04537047, 0.08652177, 0.15462744, 0.04856966, 0.08673456, 0.0229222, 0.04257698, 0.08684526, 0.14989103, 0.04708393, 0.09044205, 0.02400386, 0.04381962, 0.09283874, 0.1590114, 0.05074294, 0.09671117, 0.02378761, 0.04336768, 0.09116589, 0.15663299, 0.04946683, 0.09413797, 0.02478675, 0.0436254, 0.08905449, 0.1482853, 0.04757452, 0.08806861, 0.02307231, 0.0418901, 0.08911886, 0.14672841, 0.04687224, 0.08889165, 0.02375508, 0.04265508, 0.08831929, 0.15273356, 0.04680552, 0.09475274, 0.02303673, 0.04406526, 0.09217233, 0.15680736, 0.0482625, 0.09535847, 0.02454423, 0.04455578, 0.08904638, 0.15519032, 0.04790712, 0.09236457, 0.02314673, 0.04234879, 0.08735457, 0.15082264, 0.04553948, 0.08903758, 0.0231762, 0.04152848, 0.08525637, 0.14723562, 0.04513897, 0.09040841, 0.02255437, 0.04231846, 0.08474245, 0.15031269, 0.04412657, 0.0939291, 0.02311057, 0.04196684, 0.08119735, 0.14971775, 0.04447865, 0.09165129, 0.02168458, 0.04166531, 0.08663362, 0.15494688, 0.04815947, 0.09871157, 0.02293474, 0.04044803, 0.08665226, 0.15378574, 0.04905165, 0.10408524, 0.02151184, 0.03778209, 0.08431063, 0.1542482, 0.05000919, 0.10261904, 0.02259985, 0.03930154, 0.08142669, 0.1465035, 0.04843788, 0.09490313, 0.02179008, 0.03954486, 0.08399466, 0.14346074, 0.04903542, 0.09730002, 0.02171462, 0.03742136, 0.07410689, 0.1392727, 0.04679416, 0.09729515, 0.02104874, 0.03850841, 0.07572898, 0.14627233, 0.04873412, 0.09743069, 0.0227465, 0.0415818, 0.07844077, 0.14238833, 0.04692263, 0.09003119, 0.02213785, 0.03973863, 0.08077274, 0.14313902, 0.04845235, 0.09229718, 0.02249862, 0.04017409, 0.08071015, 0.14127196, 0.04921758, 0.0972352, 0.02193797, 0.04052429, 0.08259716, 0.14656547, 0.05031523, 0.09914504, 0.02258356, 0.04221061, 0.0820586, 0.14663438, 0.04854974, 0.0938249, 0.02172196, 0.04047361, 0.08366934, 0.1482293, 0.05037823, 0.09715226, 0.02230297, 0.04099943, 0.08124759, 0.14766087, 0.05033985, 0.10097776, 0.02239375, 0.04176195, 0.08273961, 0.1500282, 0.05132816, 0.1000707, 0.02328118, 0.04214092, 0.08082211, 0.14386292, 0.04961501, 0.09387545, 0.02202905, 0.0397416, 0.08269507, 0.14208744, 0.04876183, 0.09363858, 0.02237951, 0.03859042, 0.08045347, 0.13875347, 0.05005926, 0.09625397, 0.02112611, 0.03809576, 0.08111097, 0.1426044, 0.05066481, 0.09668401, 0.02262496, 0.03834357, 0.07931486, 0.13863817, 0.04914835, 0.09158367, 0.02113614, 0.03753732, 0.08089174, 0.13852175, 0.0501691, 0.09723918, 0.02157987, 0.03736906, 0.08028629, 0.13746732, 0.05024835, 0.10110049, 0.02128516, 0.03814941, 0.08102692, 0.13863435, 0.05024732, 0.09804924, 0.02257703, 0.03908293, 0.08035605, 0.13681969, 0.04987842, 0.09335069, 0.0212184, 0.03619112, 0.07777902, 0.13480748, 0.04897216, 0.09108324, 0.02090126, 0.0360992, 0.07575216, 0.13766053, 0.0496912, 0.09564491, 0.02037531, 0.03649888, 0.07776528, 0.14019853, 0.04947465, 0.09654558, 0.02115911, 0.03772898, 0.07555487, 0.1374478, 0.04937021, 0.09101161, 0.01971595, 0.035168, 0.07772522, 0.13352434, 0.04797541, 0.09044552, 0.02011512, 0.03478983, 0.07542282, 0.13319919, 0.04663448, 0.08984423, 0.01889951, 0.03443581, 0.07655068, 0.13374633, 0.04787334, 0.09111147, 0.0195826, 0.0347542, 0.07359334, 0.13143933, 0.04679761, 0.08354741, 0.01843917, 0.03305874, 0.07370328, 0.12837063, 0.04464746, 0.08484547, 0.01877672, 0.03205761, 0.0723722, 0.12946463, 0.04603748, 0.08624703, 0.01834837, 0.03304391, 0.07352276, 0.13171034, 0.04609252, 0.08750828, 0.01911914, 0.03528576, 0.07169694, 0.12717648, 0.04521269, 0.08533758, 0.01812393, 0.03311954, 0.07350795, 0.12600942, 0.04375053, 0.08628054, 0.01832696, 0.0329216, 0.07235178, 0.1251398, 0.04425458, 0.08450647, 0.01775037, 0.03329879, 0.07402131, 0.1272629, 0.04544549, 0.08540456, 0.01860386, 0.03481781, 0.07182187, 0.12380953, 0.04476982, 0.08001804, 0.01726042, 0.03278772, 0.07137872, 0.12093563, 0.04419023, 0.08087134, 0.01773709, 0.03189479, 0.07024381, 0.12214658, 0.04471457, 0.08507282, 0.01767716, 0.03364368, 0.07332931, 0.12808539, 0.04755907, 0.08636254, 0.01863451, 0.03349771, 0.07277057, 0.12685467, 0.04569852, 0.08160131, 0.01756576, 0.03194736, 0.07248653, 0.12349556, 0.04548384, 0.08169069, 0.0182801, 0.03254352, 0.07186921, 0.12394331, 0.04557136, 0.08656368, 0.01847116, 0.03364615, 0.07348567, 0.12857841, 0.046997, 0.0856135, 0.01902149, 0.03450581, 0.07315085, 0.1254375, 0.04648531, 0.08245713, 0.01814134, 0.03372179, 0.07356705, 0.12455577, 0.04653119, 0.08601348, 0.01832717, 0.0333811, 0.0715896, 0.12328345, 0.0473017, 0.08864833, 0.01783956, 0.03385458, 0.07340752, 0.12621348, 0.04806509, 0.086798, 0.01860391, 0.03361605, 0.07168395, 0.12295802, 0.04627732, 0.08497923, 0.01802765, 0.03372661, 0.07230625, 0.12613446, 0.04673316, 0.08574973, 0.01789169, 0.03268639, 0.07022884, 0.12038216, 0.04759843, 0.08247466, 0.01714404, 0.0306066, 0.06975116, 0.12140472, 0.04816608, 0.08341538, 0.01797704, 0.03374045, 0.07205696, 0.12144625, 0.04696724, 0.08088036, 0.01685321, 0.03199799, 0.07150947, 0.121658, 0.04669702, 0.08116484, 0.01719119, 0.03210415, 0.06925864, 0.1207117, 0.04726757, 0.08797299, 0.01691885, 0.0325642, 0.07120732, 0.12730217, 0.04964429, 0.08971264, 0.01854618, 0.03440072, 0.07148638, 0.12595712, 0.04984314, 0.08379142, 0.01709153, 0.03184774, 0.07266927, 0.12004031, 0.04697549, 0.08534964, 0.01746859, 0.03169911, 0.06981886, 0.11977127, 0.04816121, 0.0882623, 0.01727581, 0.03312913, 0.07363582, 0.12076466, 0.04860423, 0.08741914, 0.01844554, 0.03407652, 0.07150444, 0.12109218, 0.04844924, 0.08338927, 0.01801546, 0.03279167, 0.0696917, 0.11869956, 0.04629936, 0.08438948, 0.01768246, 0.03215757, 0.06847496, 0.11694254, 0.04684858, 0.08430564, 0.01752419, 0.03322374, 0.07141471, 0.12065323, 0.04847799, 0.08685396, 0.01885401, 0.03419023, 0.07006113, 0.11879808, 0.04723462, 0.08037625, 0.01778849, 0.03215792, 0.07037309, 0.11646377, 0.04739288, 0.08160094, 0.01800046, 0.03255311, 0.06788778, 0.11517163, 0.04631497, 0.08269882, 0.01785273, 0.03215765, 0.06962606, 0.11825962, 0.04898768, 0.08417175, 0.01903607, 0.0312743, 0.06079841, 0.11222443, 0.04656356, 0.07399581, 0.01806658, 0.02914615, 0.06284327, 0.10975221, 0.0446502, 0.07515366, 0.01857329, 0.0295342, 0.06186923, 0.1038072, 0.04659465, 0.08287439, 0.01836653, 0.03196967, 0.06741054, 0.1063761, 0.04686002, 0.085275, 0.01936138, 0.03213501, 0.06782392, 0.10345706, 0.04678011, 0.08172707, 0.01876291, 0.03095936, 0.06850896, 0.11314216, 0.04579623, 0.0837938, 0.01941505, 0.03227647, 0.06819725, 0.11503287, 0.04659572, 0.08714046, 0.01939507, 0.03254914, 0.07188915, 0.11449835, 0.04638299, 0.08635131, 0.02019998, 0.03278324, 0.07058549, 0.11319689, 0.04624673, 0.08140764, 0.01910291, 0.03179173, 0.06613166, 0.10890982, 0.04483937, 0.08138164, 0.01882156, 0.02884115, 0.0635314, 0.10583037, 0.0441454, 0.08293356, 0.01855381, 0.03047054, 0.06716636, 0.10976139, 0.04605887, 0.08450682, 0.01998708, 0.03201217, 0.06904286, 0.11821197, 0.04811254, 0.08302013, 0.0197317, 0.03197392, 0.0703964, 0.11726004, 0.04539774, 0.07648877, 0.01746896, 0.02751927, 0.06341077, 0.10694381, 0.04306916, 0.07870322, 0.01732294, 0.02798961, 0.06290081, 0.10624633, 0.04440801, 0.07466758, 0.0166013, 0.0253948, 0.05848889, 0.10709014, 0.04413239, 0.0718253, 0.0156528, 0.02448585, 0.05839737, 0.10613212, 0.04352986, 0.07431791, 0.01653875, 0.02512721, 0.05515344, 0.10582364, 0.04377978, 0.07589964, 0.01655029, 0.02604969, 0.05682611, 0.10856809, 0.04362426, 0.07487102, 0.01679962, 0.02551989, 0.05580527, 0.10409904, 0.04287711, 0.06733493, 0.01552632, 0.02482769, 0.05695422, 0.10162801, 0.04190563, 0.06656461, 0.01586924, 0.02460866, 0.05777113, 0.10248394, 0.04285937, 0.06847621, 0.01594994, 0.02480134, 0.05744407, 0.10407323, 0.04269518, 0.06876358, 0.01650291, 0.02423099, 0.05498443, 0.1005701, 0.04082103, 0.06299973, 0.01545828, 0.02325663, 0.05434448, 0.09734925, 0.04028518, 0.06192594, 0.01531835, 0.02246436, 0.05243235, 0.09806006, 0.04144623, 0.06452129, 0.015371, 0.02330906, 0.05432117, 0.09936429, 0.04182564, 0.06383976, 0.01615349, 0.02392663, 0.05244126, 0.09872111, 0.04094734, 0.0595808, 0.01528895, 0.02249803, 0.05247876, 0.09667432, 0.04072679, 0.05966138, 0.01557018, 0.02230561, 0.05142077, 0.09844055, 0.04194384, 0.06230214, 0.01557073, 0.02303187, 0.05099495, 0.10060009, 0.04245878, 0.06258756, 0.0157765, 0.02268238, 0.04977163, 0.0957079, 0.04088989, 0.0584921, 0.01502232, 0.02161079, 0.04993094, 0.09445687, 0.03961648, 0.05848708, 0.01512792, 0.02160026, 0.04978595, 0.09543464, 0.04028662, 0.06051746, 0.01501048, 0.02215005, 0.05146125, 0.09737262, 0.04034499, 0.0603406, 0.01556992, 0.02260211, 0.04921567, 0.09340994, 0.03950332, 0.05629912, 0.01458232, 0.02152957, 0.049964, 0.09228419, 0.03893568, 0.05644521, 0.0144728, 0.02108651, 0.0486552, 0.08945179, 0.03791537, 0.05719934, 0.01417284, 0.02166638, 0.05056058, 0.09076224, 0.0392861, 0.05704904, 0.01434238, 0.02116622, 0.04795157, 0.07635511, 0.03390368, 0.04996744, 0.01260061, 0.01892206, 0.04673562, 0.07410366, 0.03354285, 0.0512378, 0.01280915, 0.01837086, 0.04480592, 0.07455308, 0.03347673, 0.05085656, 0.01240607, 0.0194294, 0.04852369, 0.07707513, 0.03392132, 0.04901895, 0.01294549, 0.01964351, 0.04392458, 0.07303987, 0.03261919, 0.04585292, 0.01249401, 0.0190781, 0.0422796, 0.07439575, 0.03267357, 0.04646257, 0.01272854, 0.01886094, 0.04233598, 0.07677244, 0.03379323, 0.04893691, 0.01268168, 0.01970576, 0.04389411, 0.08094747, 0.03422721, 0.04989477, 0.01295279, 0.01927926, 0.04270185, 0.07882323, 0.03291697, 0.04577834, 0.01231559, 0.01898199, 0.04391555, 0.08211453, 0.03324141, 0.04574267, 0.01228565, 0.01862638, 0.0424597, 0.07933642, 0.03357886, 0.04679022, 0.01218132, 0.01906152, 0.04478274, 0.08472674, 0.03539221, 0.04911917, 0.01302243, 0.01962501, 0.04356341, 0.08216551, 0.03423548, 0.04640688, 0.01232132, 0.01888128, 0.04431476, 0.08163959, 0.03442353, 0.04625161, 0.0125579, 0.01892003, 0.0418958, 0.07971369, 0.03520117, 0.04718928, 0.01241134, 0.01940747, 0.04306805, 0.08152486, 0.03447924, 0.04708026, 0.01296453, 0.0190318, 0.04182781, 0.08054791, 0.03338696, 0.04349075, 0.01242528, 0.01860793, 0.04263832, 0.07972703, 0.0330441, 0.04394555, 0.01269552, 0.01860041, 0.04383409, 0.08375442, 0.03572572, 0.04694352, 0.01279561, 0.01909685, 0.04321097, 0.08243757, 0.03437632, 0.04649433, 0.0130419, 0.01988031, 0.04383725, 0.08087236, 0.03582052, 0.04521598, 0.01277571, 0.01878852, 0.04477928, 0.08006389, 0.03506814, 0.04587752, 0.01298091, 0.01906972, 0.04394991, 0.08278163, 0.03641705, 0.04815399, 0.01297154, 0.01986108, 0.04435211, 0.08306734, 0.03584675, 0.04737752, 0.01328366, 0.01988306, 0.04367507, 0.08308673, 0.0355436, 0.04600127, 0.01295525, 0.01952046, 0.04515057, 0.07939561, 0.03548663, 0.04666835, 0.01294588, 0.01940363, 0.04378221, 0.07858887, 0.03546804, 0.04849299, 0.01247301, 0.01935125, 0.04315986, 0.07949181, 0.03515017, 0.04732408, 0.01282204, 0.01933229, 0.04165334, 0.076794, 0.0335639, 0.04366066, 0.01200806, 0.01844148, 0.04253548, 0.07838643, 0.03276382, 0.04408169, 0.0120399, 0.01895811, 0.04336704, 0.07906467, 0.03462944, 0.04643334, 0.01212523, 0.02072027, 0.04740183, 0.09071776, 0.03689831, 0.0483979, 0.01294987, 0.01968969, 0.04358325, 0.0889801, 0.03554575, 0.04562637, 0.01218682, 0.01962074, 0.04521941, 0.09200782, 0.03631081, 0.04726594, 0.01301847, 0.02050368, 0.0479359, 0.09379049, 0.0378978, 0.04778483, 0.01276548, 0.02059867, 0.0483384, 0.09401355, 0.03748963, 0.04549083, 0.01356427, 0.02063591, 0.04710189, 0.09101879, 0.03579912, 0.0402108, 0.01174445, 0.01903739, 0.0449791, 0.08656947, 0.03245163, 0.03550457, 0.01099308, 0.01826158, 0.04315959, 0.08855625, 0.02958653, 0.03447966, 0.01136142, 0.0162294, 0.04118761, 0.07638252, 0.02718451, 0.0328418, 0.01172074, 0.01637929, 0.03839006, 0.07266134, 0.02489175, 0.03022548, 0.0111116, 0.01613424, 0.03853981, 0.06851734, 0.02386328, 0.03425369, 0.01206173, 0.01640135, 0.03934011, 0.06936488, 0.02475348, 0.03688264, 0.01237378, 0.01713419, 0.04235828, 0.06995516, 0.02377085, 0.03625572, 0.01283615, 0.01759455, 0.04342851, 0.07090046, 0.02396866, 0.03625779, 0.01255378, 0.01769457, 0.04309892, 0.07348822, 0.02363097, 0.03635639, 0.01327119, 0.01732573, 0.04157419, 0.07636378, 0.02583586, 0.03989673, 0.01375674, 0.01887352, 0.04388298, 0.08185077, 0.02874477, 0.04069057, 0.01462121, 0.01984239, 0.04411111, 0.08414999, 0.03125775, 0.03856865, 0.01346611, 0.01945815, 0.04543544, 0.07875057, 0.02737104, 0.03762593, 0.0135178, 0.01900645, 0.04357953, 0.08227794, 0.02815186, 0.04087953, 0.01337608, 0.01947711, 0.0447173, 0.08339162, 0.02948421, 0.04141636, 0.01396652, 0.01932715, 0.0452109, 0.08353236, 0.03001691, 0.03975378, 0.01279166, 0.01813594, 0.0464397, 0.08315261, 0.02928941, 0.03753579, 0.01329364, 0.01812415, 0.04764074, 0.0844059, 0.03136956, 0.04176819, 0.01330311, 0.01828654, 0.04608829, 0.08183728, 0.03094021, 0.0417445, 0.01377771, 0.01894109, 0.04636589, 0.08048732, 0.03186454, 0.04150703, 0.01326328, 0.01851817, 0.04550977, 0.07519939, 0.03078473, 0.04182543, 0.01371777, 0.01920466, 0.04766383, 0.07918866, 0.03163473, 0.04408268, 0.01356762, 0.0200868, 0.0496427, 0.0829921, 0.03199633, 0.04414409, 0.01446782, 0.02037005, 0.04794337, 0.0795304, 0.03058441, 0.04139755, 0.01366973, 0.01875653, 0.04838607, 0.081003, 0.03062383, 0.04267888, 0.01357661, 0.01910659, 0.04748526, 0.07903542, 0.03139594, 0.04466083, 0.01328783, 0.01971083, 0.0488975, 0.08113517, 0.03170508, 0.04582431, 0.01406359, 0.0201901, 0.04813065, 0.07733852, 0.02992636, 0.0400507, 0.01277193, 0.01878507, 0.04750448, 0.07680617, 0.03074996, 0.04379526, 0.01375184, 0.01983285, 0.04800113, 0.07614519, 0.02956942, 0.04270672, 0.01331391, 0.02004127, 0.04944414, 0.07899372, 0.03029503, 0.04129072, 0.01375345, 0.01985747, 0.04795538, 0.07116041, 0.02775242, 0.03545969, 0.01301036, 0.01884308, 0.05011142, 0.07716146, 0.02885005, 0.03991355, 0.01324614, 0.01886298, 0.04873583, 0.07779831, 0.02935141, 0.04042355, 0.01295974, 0.01920448, 0.04878331, 0.07900093, 0.02911326, 0.04121921, 0.01374407, 0.02018073, 0.04791616, 0.07616751, 0.02879853, 0.03732067, 0.01291165, 0.01968922, 0.04689116, 0.07983711, 0.02760341, 0.03745841, 0.01313353, 0.01958616, 0.04732234, 0.08173561, 0.02925976, 0.04124477, 0.01294104, 0.0201061, 0.04639205, 0.08389805, 0.02942307, 0.03812075, 0.0136167, 0.02153178, 0.05029904, 0.08740575, 0.02952589, 0.0384016, 0.01290343, 0.0206301, 0.05057318, 0.08206955, 0.02932847, 0.04000562, 0.01329302, 0.0201583, 0.04688128, 0.07833164, 0.02927714, 0.03795365, 0.01324604, 0.01945466, 0.04514391, 0.07327499, 0.02631568, 0.03501663, 0.01308195, 0.01776544, 0.04368831, 0.07104954, 0.02527886, 0.03204975, 0.01290406, 0.01696826, 0.04555542, 0.0778193, 0.02517872, 0.0335831, 0.01433366, 0.01855595, 0.04591595, 0.08096408, 0.0276377, 0.03677363, 0.01430287, 0.01946588, 0.04591547, 0.07834417, 0.02729066, 0.03594722, 0.01512267, 0.02017777, 0.04379432, 0.07628647, 0.02693751, 0.03581806, 0.015315, 0.02050834, 0.04492257, 0.0756826, 0.02651004, 0.03814973, 0.01562414, 0.01975003, 0.04360515, 0.07828711, 0.02809763, 0.03869025, 0.01602634, 0.01988915, 0.04567764, 0.08130816, 0.02872747, 0.03907023, 0.01611369, 0.01999778, 0.04577572, 0.0788757, 0.02798127, 0.03854899, 0.01549708, 0.01960871, 0.04603605, 0.07659229, 0.02711488, 0.03989857, 0.01616623, 0.01949949, 0.04459355, 0.07656879, 0.02734478, 0.04119005, 0.01570851, 0.02020444, 0.04438076, 0.0774413, 0.02724281, 0.03842512, 0.01583366, 0.01973364, 0.04214973, 0.07433657, 0.02700306, 0.0346535, 0.01390552, 0.01861176, 0.0413403, 0.07335669, 0.02652736, 0.0320056, 0.01371582, 0.01857633, 0.04038307, 0.07207115, 0.02588506, 0.02668637, 0.01262364, 0.01682138, 0.0381471, 0.0720801, 0.02630009, 0.02884268, 0.01404528, 0.01665115, 0.03775341, 0.07143917, 0.0254275, 0.02856835, 0.01329279, 0.01558801, 0.03655031, 0.07056914, 0.02472392, 0.02780195, 0.0130823, 0.01609775, 0.03587539, 0.0693363, 0.0238092, 0.02793941, 0.01181916, 0.01595365, 0.03507213, 0.06904844, 0.02422118, 0.02637029, 0.01224834, 0.01650588, 0.03676476, 0.06749853, 0.02405034, 0.02421642, 0.01177628, 0.01628579, 0.03665748, 0.07012979, 0.02440334, 0.02546283, 0.01195233, 0.0168911, 0.03654971, 0.06944125, 0.02418688, 0.02645216, 0.01200456, 0.0169828, 0.03558967, 0.07167126, 0.02451662, 0.02568903, 0.01249096, 0.01725327, 0.03541841, 0.06707574, 0.02373022, 0.02252928, 0.01140465, 0.01631727, 0.03495273, 0.06661404, 0.02363901, 0.02339306, 0.01135152, 0.01616058, 0.03446397, 0.06531201, 0.02362889, 0.02270493, 0.01122723, 0.01682195, 0.03645006, 0.06645571, 0.02434604, 0.02321623, 0.01246633, 0.01731484, 0.03569959, 0.06479551, 0.02285243, 0.02136277, 0.01151722, 0.0163881, 0.03522902, 0.06102813, 0.02235296, 0.02105115, 0.01171857, 0.01663728, 0.03519749, 0.06148183, 0.02272484, 0.02276315, 0.01176589, 0.01729426, 0.03786872, 0.0681463, 0.02384602, 0.02365096, 0.01229846, 0.01769437, 0.03723184, 0.06403986, 0.02327244, 0.02110908, 0.01115188, 0.01646423, 0.03726533, 0.06403261, 0.02271152, 0.02101408, 0.01162802, 0.01702139, 0.03567067, 0.05985976, 0.02269261, 0.02124122, 0.0113784, 0.01641661, 0.035838, 0.05806406, 0.02221127, 0.02003844, 0.01185461, 0.01679445, 0.034908, 0.05806446, 0.02182821, 0.01918383, 0.01107317, 0.0158597, 0.03403388, 0.05548584, 0.02091479, 0.01955442, 0.01110211, 0.0156179, 0.03352168, 0.05694258, 0.02179789, 0.02014538, 0.01092127, 0.01581381, 0.03447843, 0.05727676, 0.02235984, 0.01993452, 0.01172739, 0.01653435, 0.03433654, 0.05829853, 0.02205764, 0.01846614, 0.01117081, 0.01602563, 0.03410435, 0.05753512, 0.0215334, 0.01862899, 0.01130624, 0.01581301, 0.03290232, 0.05766514, 0.02191096, 0.01933272, 0.01095865, 0.01613794, 0.03354939, 0.05753468, 0.02172368, 0.01870181, 0.01178608, 0.01654977, 0.03354904, 0.05707387, 0.02138675, 0.01741294, 0.01085536, 0.01579641, 0.03348384, 0.05530791, 0.02106004, 0.01823315, 0.01131105, 0.01576448, 0.03335082, 0.05718715, 0.0220916, 0.01883637, 0.01087696, 0.01609695, 0.03478887, 0.06170134, 0.02187817, 0.01876247, 0.01146801, 0.01606661, 0.03489796, 0.05867856, 0.02199589, 0.0174207, 0.01103436, 0.01568052, 0.0337267, 0.05669414, 0.02077544, 0.01763926, 0.0108977, 0.01573296, 0.03273483, 0.0557015, 0.02104654, 0.01824027, 0.01090157, 0.01625604, 0.03462777, 0.0581429, 0.02160662, 0.01813742, 0.0115802, 0.01658119, 0.03413482, 0.05802405, 0.02142045, 0.01711309, 0.01114022, 0.01589074, 0.03369996, 0.05291, 0.02021284, 0.01669739, 0.01063142, 0.01539444, 0.03245556, 0.05242397, 0.02055313, 0.01719049, 0.0104519, 0.01554624, 0.03318712, 0.05063449, 0.02090334, 0.01728482, 0.01094853, 0.015638, 0.03251119, 0.04693507, 0.02061328, 0.01585197, 0.01011261, 0.01472361, 0.03251506, 0.04769999, 0.02025873, 0.01622425, 0.01013136, 0.01485324, 0.03199023, 0.04785034, 0.02118129, 0.01739614, 0.01050686, 0.01554467, 0.03301345, 0.04861959, 0.02116225, 0.01708673, 0.01067312, 0.0161231, 0.03237956, 0.0463261, 0.02089084, 0.01575551, 0.01002877, 0.01549648, 0.03403565, 0.04776642, 0.02040093, 0.01543816, 0.00991991, 0.01532039, 0.03101767, 0.04809089, 0.02177305, 0.01687577, 0.01059836, 0.01666824, 0.03340698, 0.05382743, 0.02232557, 0.01786536, 0.01215019, 0.01737462, 0.03521403, 0.05362745, 0.02208728, 0.01623194, 0.01110217, 0.01670105, 0.03513319, 0.05161871, 0.02010633, 0.01618298, 0.01141147, 0.01584011, 0.03417144, 0.05002367, 0.02110413, 0.01813644, 0.01171449, 0.01730789, 0.03409754, 0.05591953, 0.02272856, 0.01781764, 0.01178937, 0.01780797, 0.03524064, 0.06285271, 0.02406767, 0.0174172, 0.0119461, 0.01775636, 0.03455706, 0.06185592, 0.02336907, 0.0175693, 0.01164053, 0.01725519, 0.03420135, 0.06232467, 0.02441458, 0.0185661, 0.01199556, 0.01795075, 0.03551156, 0.06423851, 0.02526625, 0.01887474, 0.01265191, 0.01851685, 0.03592839, 0.0639933, 0.02463497, 0.01773075, 0.01180255, 0.01773863, 0.03540388, 0.06287462, 0.02398144, 0.01807811, 0.01194522, 0.0179103, 0.03472767, 0.06278301, 0.024236, 0.01841764, 0.01197813, 0.01825605, 0.036324, 0.06486272, 0.02503815, 0.01880989, 0.01256345, 0.01887307, 0.03604421, 0.06398483, 0.02471856, 0.01775237, 0.01160356, 0.0178277, 0.03550545, 0.06191426, 0.02400938, 0.01784713, 0.01159615, 0.01785859, 0.03482084, 0.06385775, 0.02467118, 0.0187881, 0.01186026, 0.01890824, 0.03639511, 0.06703511, 0.02525027, 0.01921888, 0.01217788, 0.01915964, 0.03492257, 0.06295109, 0.02379653, 0.01766759, 0.01104243, 0.01820525, 0.03534161, 0.06381546, 0.0241436, 0.01830141, 0.01140943, 0.01792448, 0.03484181, 0.06571399, 0.02510494, 0.01922867, 0.01161556, 0.01883544, 0.03718994, 0.06803068, 0.02595331, 0.01974618, 0.01243569, 0.01914056, 0.03697781, 0.06789869, 0.02586737, 0.01856435, 0.0113835, 0.01749562, 0.03611942, 0.06583584, 0.0249352, 0.01878278, 0.01146012, 0.01769687, 0.03459257, 0.06316724, 0.02560562, 0.02050418, 0.01151493, 0.01865446, 0.03643683, 0.06784225, 0.02708209, 0.02002306, 0.0128392, 0.01914613, 0.03620613, 0.06526217, 0.02531236, 0.01848014, 0.01199642, 0.01781089, 0.03593347, 0.06211886, 0.02503653, 0.01863309, 0.0121818, 0.0180842, 0.03638086, 0.06449942, 0.02578567, 0.0198022, 0.01140883, 0.01801019, 0.03787385, 0.06739251, 0.02665916, 0.01996262, 0.01237258, 0.01884558, 0.0371377, 0.06472731, 0.02639633, 0.01915485, 0.01157711, 0.01756256, 0.03573861, 0.06318281, 0.02517483, 0.01902895, 0.01159039, 0.01758667, 0.03476712, 0.06549841, 0.02669345, 0.02069052, 0.01143485, 0.01730567, 0.03513432, 0.06586637, 0.02639787, 0.01898568, 0.01181486, 0.01830008, 0.03612145, 0.065653, 0.02624701, 0.01744187, 0.01106505, 0.01730849, 0.03464264, 0.05816537, 0.02444842, 0.01804523, 0.0112122, 0.01801617, 0.03615056, 0.0668272, 0.02662523, 0.01830786, 0.0114098, 0.01831643, 0.03500865, 0.06935599, 0.02742107, 0.0196543, 0.01230016, 0.01975823, 0.03516718, 0.06392074, 0.02603978, 0.01860418, 0.01091641, 0.01776662, 0.03534001, 0.06527925, 0.02504862, 0.01843243, 0.01145252, 0.01808808, 0.03559138, 0.06437153, 0.02560989, 0.01895899, 0.01126321, 0.01799085, 0.03581863, 0.06305017, 0.02539399, 0.01934014, 0.01205857, 0.0193449, 0.0362053, 0.06394674, 0.02517816, 0.01856445, 0.0114228, 0.01906224, 0.03521282, 0.06056125, 0.02458425, 0.01838733, 0.01079928, 0.01823245, 0.03470144, 0.06012285, 0.0241689, 0.01833155, 0.0107758, 0.01887241, 0.03637377, 0.06633622, 0.02600225, 0.01885451, 0.01204953, 0.02016251, 0.03695635, 0.06050233, 0.02380764, 0.01727721, 0.01024902, 0.01829446, 0.0357543, 0.0577313, 0.02388917, 0.01809904, 0.01103517, 0.01917121, 0.0343813, 0.0622695, 0.02504742, 0.01910705, 0.01114132, 0.0189001, 0.03532724, 0.06032438, 0.02415604, 0.0177881, 0.01132526, 0.02119715, 0.03874149, 0.06901884, 0.02607704, 0.01868999, 0.01131978, 0.02110494, 0.03979256, 0.07102534, 0.02642588, 0.02002478, 0.01167985, 0.02147964, 0.03851633, 0.06876668, 0.02639856, 0.02053593, 0.01088466, 0.02042335, 0.03926426, 0.06416655, 0.02601124, 0.02008325, 0.01224569, 0.02076467, 0.03847793, 0.06744144, 0.02729821, 0.02007962, 0.01173449, 0.02200155, 0.04089039, 0.0649386, 0.02496032, 0.02104056, 0.01191347, 0.02218991, 0.03930034, 0.07056756, 0.02780446, 0.02217431, 0.01206225, 0.02289509, 0.04210848, 0.07488587, 0.0283874, 0.02203566, 0.01258577, 0.02352092, 0.04089993, 0.07340997, 0.02802436, 0.02095922, 0.01196212, 0.02220419, 0.04033455, 0.07251298, 0.02749409, 0.02185753, 0.01210124, 0.02175797, 0.03885277, 0.07263041, 0.02706004, 0.02312269, 0.01190663, 0.0218936, 0.04085411, 0.07877985, 0.02878768, 0.02320153, 0.01277985, 0.02299311, 0.0399909, 0.07639031, 0.02737132, 0.02141874, 0.01195044, 0.02240886, 0.03983862, 0.07137573, 0.02657173, 0.02129065, 0.01205766, 0.02216356, 0.03898929, 0.07159733, 0.02681309, 0.02153043, 0.01145577, 0.02179004, 0.03995359, 0.07589966, 0.02746919, 0.02091082, 0.01317734, 0.02355738, 0.0410253, 0.073626, 0.0269974, 0.01962838, 0.0122711, 0.02324714, 0.04249657, 0.07403558, 0.02573523, 0.02033741, 0.01218262, 0.02245358, 0.04159251, 0.07227413, 0.02682037, 0.02165009, 0.01215125, 0.0235067, 0.0420955, 0.07317194, 0.0263846, 0.02068914, 0.01275959, 0.02406628, 0.04117492, 0.07020255, 0.02523691, 0.01946874, 0.01174082, 0.02215307, 0.04247234, 0.06699436, 0.02449576, 0.02049272, 0.01173764, 0.02220651, 0.04223166, 0.06732249, 0.02556768, 0.02160099, 0.0114652, 0.02231642, 0.04282292, 0.06562527, 0.02483414, 0.02107107, 0.01225637, 0.02321472, 0.04544932, 0.06793769, 0.02521308, 0.02077469, 0.01205394, 0.02222815, 0.04160172, 0.06450944, 0.02379922, 0.02014334, 0.01216017, 0.02150791, 0.04026971, 0.0646075, 0.02423907, 0.01985564, 0.01126696, 0.02141066, 0.04045418, 0.06278732, 0.02366625, 0.01918094, 0.0117724, 0.0217308, 0.0398039, 0.06022522, 0.02378495, 0.01818796, 0.01122278, 0.02102423, 0.03950831, 0.06105766, 0.02301472, 0.01858509, 0.01107014, 0.02037033, 0.03794045, 0.06067435, 0.02352113, 0.0196054, 0.01094906, 0.02109431, 0.040491, 0.06535838, 0.02453318, 0.02011693, 0.01195476, 0.02258625, 0.03991257, 0.06416752, 0.02318992, 0.01808996, 0.01095062, 0.02045731, 0.03987331, 0.06331755, 0.02272011, 0.01841165, 0.01119472, 0.02079142, 0.03995397, 0.06293513, 0.02370314, 0.01946185, 0.01120367, 0.0215033, 0.04089443, 0.06501253, 0.02465342, 0.01932584, 0.01200572, 0.02242411, 0.0406637, 0.06257967, 0.02471034, 0.01883009, 0.01140141, 0.02153358, 0.04074016, 0.06156632, 0.02331993, 0.01933691, 0.01168828, 0.02102181, 0.040281, 0.06286765, 0.02399677, 0.01978157, 0.01148766, 0.0213409, 0.04146553, 0.06297385, 0.02440774, 0.02012098, 0.01224277, 0.0221439, 0.04184944, 0.06069392, 0.02405679, 0.01867109, 0.01154969, 0.02196138, 0.04123122, 0.05891758, 0.02295697, 0.0182229, 0.01148826, 0.0216929, 0.03947516, 0.05675008, 0.02265091, 0.01796179, 0.01123764, 0.0217896, 0.04098935, 0.05872584, 0.0240203, 0.01903176, 0.01256743, 0.0233744, 0.04140092, 0.05837555, 0.02303778, 0.01682159, 0.01140405, 0.02161125, 0.04230406, 0.05851997, 0.02304636, 0.0190187, 0.01170897, 0.0215517, 0.04064845, 0.05832981, 0.02318335, 0.01861678, 0.01113594, 0.02183943, 0.04193309, 0.0584812, 0.02331736, 0.01953472, 0.01204799, 0.02227999, 0.04248561, 0.05871217, 0.02279305, 0.01819219, 0.01125847, 0.02141747, 0.0416637, 0.05662603, 0.02221423, 0.01888401, 0.01171892, 0.02145061, 0.04006796, 0.0571128, 0.02254941, 0.0199156, 0.01177196, 0.02217137, 0.04156879, 0.05834869, 0.02304126, 0.01984161, 0.01233456, 0.02266611, 0.04170278, 0.05826816, 0.02253676, 0.01807906, 0.01147526, 0.02154666, 0.0411482, 0.05563847, 0.02181991, 0.01800987, 0.01176463, 0.02111515, 0.03961391, 0.05337041, 0.02228546, 0.01856997, 0.01161563, 0.02114276, 0.04257883, 0.05560978, 0.02233739, 0.01899582, 0.01223874, 0.02247753, 0.04420078, 0.05650106, 0.02238089, 0.01922504, 0.01173268, 0.02216925, 0.04440516, 0.05458099, 0.0219629, 0.02001176, 0.01202496, 0.02156908, 0.04577917, 0.05974619, 0.02362324, 0.02156325, 0.01206647, 0.0227942, 0.04723389, 0.05998694, 0.02379738, 0.02126793, 0.01238581, 0.02288148, 0.04702735, 0.05845666, 0.0235939, 0.01897495, 0.0113388, 0.02097452, 0.04500506, 0.05634271, 0.02280145, 0.02104034, 0.01160268, 0.02189864, 0.04286987, 0.05654038, 0.0232096, 0.02146636, 0.0111218, 0.02129632, 0.04453973, 0.05796852, 0.02351342, 0.02125055, 0.01190509, 0.0223337, 0.04499234, 0.05630907, 0.02298625, 0.0201598, 0.01061527, 0.02080654, 0.04267992, 0.05404747, 0.02241307, 0.02059488, 0.01084331, 0.02044567, 0.04176992, 0.05517967, 0.02296777, 0.02162378, 0.01070172, 0.02119773, 0.04442428, 0.05785201, 0.02386116, 0.02133513, 0.0114778, 0.02234056, 0.04439967, 0.05940447, 0.0235673, 0.0206091, 0.01098961, 0.02138275, 0.04319016, 0.05792569, 0.02241761, 0.02106218, 0.01104179, 0.020499, 0.04158597, 0.05825096, 0.02337193, 0.02222751, 0.01078246, 0.02111872, 0.0425763, 0.05893834, 0.02365169, 0.02198444, 0.01150964, 0.0213268, 0.04205408, 0.05583794, 0.02309478, 0.02032454, 0.01065999, 0.01965783, 0.04115439, 0.05235682, 0.02233688, 0.02036451, 0.01063146, 0.02007962, 0.04127107, 0.0583944, 0.02318321, 0.02188491, 0.01098451, 0.02120632, 0.04261542, 0.05920051, 0.0238388, 0.02269041, 0.0119021, 0.02200748, 0.04237813, 0.05860828, 0.02348245, 0.02151844, 0.0110635, 0.02071772, 0.04227537, 0.05621815, 0.02359588, 0.02198736, 0.01120382, 0.02079676, 0.04147963, 0.05617054, 0.02456625, 0.02335156, 0.01107404, 0.02079934, 0.04276163, 0.05634112, 0.02533184, 0.02358554, 0.01201159, 0.02110344, 0.04201618, 0.05272929, 0.02468679, 0.02140053, 0.01146165, 0.02006329, 0.04149255, 0.05125074, 0.02527023, 0.02312396, 0.0126132, 0.02039112, 0.04202537, 0.05466525, 0.025869, 0.02458391, 0.0125873, 0.0212197, 0.04047621, 0.0556469, 0.0238486, 0.02060432, 0.01329852, 0.02241331, 0.04157679, 0.05790929, 0.02468784, 0.02071621, 0.01287492, 0.0209068, 0.03934889, 0.05583172, 0.02557167, 0.02211026, 0.01369322, 0.02078792, 0.03779071, 0.05994992, 0.02766312, 0.02412097, 0.0145239, 0.02269499, 0.04142577, 0.06586864, 0.02913902, 0.02597784, 0.01739689, 0.02513527, 0.04545903, 0.06860228, 0.02925935, 0.02410545, 0.0167375, 0.02464362, 0.04695524, 0.06904908, 0.02896835, 0.02500255, 0.01678272, 0.02584274, 0.04877997, 0.06851763, 0.03168776, 0.02834133, 0.01765144, 0.02824307, 0.05266009, 0.06924551, 0.03132794, 0.02843284, 0.01846337, 0.02782893, 0.05161845, 0.06440862, 0.02910614, 0.02547845, 0.01583211, 0.0243508, 0.05052697, 0.06393293, 0.02890198, 0.02834743, 0.01667731, 0.02604266, 0.04747938, 0.06558488, 0.02947688, 0.0309882, 0.01602879, 0.0276178, 0.05114805, 0.06931831, 0.03172965, 0.03172852, 0.01770255, 0.02900358, 0.05477832, 0.06803811, 0.03109109, 0.02862599, 0.01617078, 0.02719466, 0.05647568, 0.06513209, 0.03032111, 0.02983311, 0.01614205, 0.02664922, 0.0539408, 0.06565254, 0.03061334, 0.02954558, 0.01526876, 0.02692868, 0.05522279, 0.0687336, 0.03118132, 0.02896382, 0.01569799, 0.02850312, 0.05588756, 0.06364769, 0.02945075, 0.02660369, 0.01496834, 0.02643133, 0.05521523, 0.06519607, 0.02901986, 0.02711045, 0.01511735, 0.02589936, 0.05306826, 0.06505138, 0.02937891, 0.02747179, 0.01407795, 0.02600883, 0.05481376, 0.06702226, 0.03004897, 0.02836005, 0.01549252, 0.02764501, 0.05657447, 0.06720422, 0.02998414, 0.02641211, 0.01421872, 0.02539679, 0.0553276, 0.06740177, 0.0299863, 0.0283716, 0.01517608, 0.02623682, 0.05492902, 0.06646845, 0.03100082, 0.02971051, 0.01475733, 0.02684765, 0.05260537, 0.06078465, 0.0298095, 0.02833337, 0.0145267, 0.02702374, 0.04726043, 0.05728555, 0.02870766, 0.02494481, 0.01330582, 0.02411344, 0.04910293, 0.05489154, 0.02900588, 0.02698666, 0.01404049, 0.02527605, 0.04992064, 0.05569044, 0.03008624, 0.02840254, 0.01413769, 0.0254731, 0.05349034, 0.05869583, 0.03211208, 0.0296549, 0.01522212, 0.02610585, 0.05210497, 0.05537033, 0.03147188, 0.02765857, 0.01498652, 0.02469677, 0.05438948, 0.05553523, 0.03194543, 0.02825733, 0.01499277, 0.02481795, 0.05181252, 0.05666859, 0.03246776, 0.02909683, 0.01496507, 0.02509507, 0.05315615, 0.05760681, 0.03302, 0.02955328, 0.01634504, 0.02632845, 0.05372833, 0.05676411, 0.03260797, 0.02792212, 0.01498378, 0.02521834, 0.05233232, 0.05520538, 0.03140724, 0.02830017, 0.01478777, 0.02466733, 0.05010875, 0.05544548, 0.03196938, 0.02956761, 0.01470285, 0.02515042, 0.05269447, 0.0583658, 0.03344084, 0.03089642, 0.0161769, 0.02654343, 0.05317297, 0.05865433, 0.03309744, 0.02885963, 0.01513606, 0.02580375, 0.0540894, 0.05852519, 0.03258137, 0.02945943, 0.01540332, 0.02512206, 0.05211234, 0.05649951, 0.03245419, 0.03025606, 0.01472518, 0.02557683, 0.0535473, 0.05898406, 0.03292397, 0.03038236, 0.01582635, 0.02644673, 0.05385104, 0.05868954, 0.03307033, 0.02910994, 0.01516299, 0.02524936, 0.05382792, 0.05795429, 0.03241285, 0.03064195, 0.01597441, 0.02528138, 0.05289048, 0.05571194, 0.03195381, 0.03175987, 0.01575916, 0.02557099, 0.05526263, 0.05720786, 0.03255305, 0.03171887, 0.01717929, 0.02745133, 0.05608096, 0.05578262, 0.03162904, 0.02912136, 0.01568711, 0.0258292, 0.05549555, 0.05530828, 0.03108935, 0.03049396, 0.01556274, 0.02589861, 0.05431952, 0.05647402, 0.03161843, 0.03186896, 0.01554201, 0.02679237, 0.05515382, 0.05814316, 0.03200379, 0.03195998, 0.0166216, 0.02794507, 0.05648018, 0.05755045, 0.03174502, 0.03029459, 0.01551029, 0.02653882, 0.05629069, 0.05435496, 0.0304331, 0.02997233, 0.01528621, 0.02548753, 0.05306567, 0.05267346, 0.03187801, 0.03196073, 0.01536096, 0.02605836, 0.05407552, 0.05689554, 0.03265492, 0.03217046, 0.01634638, 0.02637737, 0.05389235, 0.05699223, 0.03122966, 0.02903033, 0.01495597, 0.02541225, 0.05266069, 0.05630421, 0.0304296, 0.02988321, 0.01476825, 0.02526242, 0.05054286, 0.05370627, 0.03056608, 0.02984259, 0.01397862, 0.0250101, 0.04936553, 0.05420749, 0.03062952, 0.0306612, 0.01463955, 0.02557051, 0.04920414, 0.05388045, 0.0307718, 0.02982832, 0.01443609, 0.02536004, 0.0492879, 0.05318436, 0.03125144, 0.03138695, 0.01426206, 0.02478374, 0.04583619, 0.05337986, 0.03164294, 0.0329373, 0.01395524, 0.02551078, 0.0498871, 0.0565846, 0.0320331, 0.03312599, 0.01503158, 0.0260799, 0.04858248, 0.0534429, 0.029776, 0.030088, 0.01343941, 0.02474087, 0.04775465, 0.05279045, 0.02988075, 0.03097952, 0.01330083, 0.02316928, 0.04440404, 0.05095023, 0.02905275, 0.03165134, 0.01281732, 0.02332123, 0.04611495, 0.05477761, 0.03022483, 0.03244112, 0.01379773, 0.02413772, 0.04614735, 0.05326692, 0.03035167, 0.03057648, 0.01318351, 0.02227441, 0.04528202, 0.05409306, 0.02937475, 0.03154115, 0.01340954, 0.02237703, 0.04524769, 0.05544323, 0.02980559, 0.03306317, 0.01336886, 0.02310498, 0.04817768, 0.0562482, 0.03151771, 0.03417223, 0.01444944, 0.02450332, 0.04752064, 0.05415912, 0.03043928, 0.0314015, 0.01339683, 0.02294266, 0.04703883, 0.05291931, 0.02987326, 0.03256456, 0.01378207, 0.02286321, 0.04493248, 0.05403685, 0.03045742, 0.03355265, 0.01385725, 0.02364898, 0.04727909, 0.05652909, 0.0315241, 0.03414872, 0.01506167, 0.02424514, 0.04434606, 0.05102582, 0.0296319, 0.03057309, 0.01330761, 0.02174018, 0.04403388, 0.0506737, 0.02972137, 0.03242616, 0.0142343, 0.02268849, 0.04313646, 0.05149958, 0.02946449, 0.03297875, 0.01360049, 0.02300976, 0.04537348, 0.05382257, 0.03104981, 0.03372729, 0.01521773, 0.02415761, 0.04689634, 0.05390216, 0.03132439, 0.03215823, 0.01472109, 0.02211011, 0.04488378, 0.04878474, 0.02916008, 0.03318187, 0.01540765, 0.02136687, 0.04232822, 0.04925205, 0.02985271, 0.03605942, 0.01544948, 0.02268841, 0.04555858, 0.05182721, 0.03091115, 0.03618581, 0.01678864, 0.02401576, 0.04532521, 0.05092683, 0.03015706, 0.03321488, 0.01526863, 0.02298404, 0.04429613, 0.04985312, 0.02880208, 0.03394639, 0.01536139, 0.02286503, 0.04352367, 0.05161761, 0.03003122, 0.03654554, 0.01556199, 0.02395065, 0.04644612, 0.05516304, 0.03145686, 0.03659518, 0.01651141, 0.02536221, 0.04780294, 0.05453286, 0.03106848, 0.03470492, 0.0157286, 0.0242855, 0.04835786, 0.05483943, 0.03140987, 0.03616459, 0.01614665, 0.02439241, 0.04777344, 0.05563522, 0.03197247, 0.03831066, 0.01596886, 0.0249566, 0.04914075, 0.05752585, 0.03246295, 0.03785754, 0.01654402, 0.02476785, 0.04913486, 0.05518799, 0.03194336, 0.03515921, 0.01558938, 0.02370389, 0.04937413, 0.0520335, 0.03080728, 0.0362902, 0.01575857, 0.02324014, 0.04761816, 0.05291466, 0.03212989, 0.03906312, 0.0160432, 0.02431002, 0.04989948, 0.05576342, 0.03351032, 0.03981174, 0.01813813, 0.02587039, 0.0498664, 0.05503841, 0.03295827, 0.03818763, 0.01713974, 0.02449838, 0.05072214, 0.05414107, 0.0320708, 0.03849484, 0.01729526, 0.02448994, 0.05042282, 0.05316587, 0.03267407, 0.04132751, 0.01743086, 0.02640262, 0.05325494, 0.05594394, 0.03409154, 0.0427494, 0.01829571, 0.02709594, 0.05313908, 0.05333279, 0.03314423, 0.03932208, 0.01654634, 0.02588691, 0.05310824, 0.05334588, 0.03197107, 0.0410257, 0.01717329, 0.02569025, 0.05220601, 0.05414896, 0.03198707, 0.04308606, 0.01657797, 0.02566796, 0.0540935, 0.05645509, 0.03308291, 0.04575383, 0.01848564, 0.02746377, 0.05375804, 0.05442486, 0.03082931, 0.0391717, 0.01654906, 0.02451563, 0.05071188, 0.05436822, 0.03035389, 0.04263274, 0.01504332, 0.02369216, 0.05325404, 0.05354474, 0.03080008, 0.04343218, 0.01734753, 0.02450588, 0.05449731, 0.05425412, 0.03158098, 0.04355112, 0.01915277, 0.02475522, 0.05336369, 0.05242291, 0.03103178, 0.03875559, 0.01734011, 0.02399209, 0.0527933, 0.05331847, 0.03139132, 0.04040768, 0.01939227, 0.02296049, 0.05010577, 0.05338068, 0.03026121, 0.04167635, 0.01773951, 0.02270825, 0.05245968, 0.05100882, 0.03083561, 0.03878373, 0.01711423, 0.02082652, 0.04740666, 0.0447864, 0.02386463, 0.03222227, 0.01365097, 0.02377951, 0.05245413, 0.04942052, 0.02897242, 0.03755176, 0.01576065, 0.02422419, 0.05201691, 0.05129385, 0.03103881, 0.04267975, 0.01627997, 0.02430595, 0.05255393, 0.04899382, 0.02938075, 0.04163105, 0.01693245, 0.02642114, 0.05258443, 0.04906423, 0.02846826, 0.03810788, 0.01560004, 0.02516276, 0.05276458, 0.04821706, 0.02893485, 0.04167984, 0.0189264, 0.02581561, 0.05102845, 0.05052645, 0.03071175, 0.04105163, 0.0171416, 0.02543244, 0.05331464, 0.05046184, 0.0302008, 0.03936803, 0.01714204, 0.02674995, 0.05304028, 0.04890535, 0.02919815, 0.03784731, 0.01672466, 0.02612478, 0.05382834, 0.05003925, 0.02796852, 0.03863378, 0.01620369, 0.02528437, 0.05248604, 0.05022308, 0.02910291, 0.03981079, 0.01576938, 0.02572526, 0.05367354, 0.05239482, 0.03015803, 0.04102927, 0.01763305, 0.02718654, 0.05341121, 0.05215364, 0.02958121, 0.03766263, 0.01667848, 0.02515399, 0.05399485, 0.05078509, 0.02843143, 0.03809304, 0.01601655, 0.02500929, 0.05243781, 0.0498293, 0.0290381, 0.03972355, 0.01589266, 0.0251718, 0.05462409, 0.05171118, 0.02938061, 0.03909912, 0.01701631, 0.02560009, 0.05349114, 0.05006928, 0.02804374, 0.03746736, 0.01561457, 0.02506024, 0.05441685, 0.04988588, 0.02835929, 0.03746803, 0.01544531, 0.02458005, 0.05225832, 0.04912097, 0.02960571, 0.04244471, 0.01540158, 0.02584592, 0.05588357, 0.05220788, 0.02936919, 0.03978331, 0.01622252, 0.02633234, 0.05452141, 0.05089042, 0.0282831, 0.03759172, 0.01569242, 0.025114, 0.05368766, 0.05015095, 0.02735657, 0.03722478, 0.01571571, 0.02487349, 0.05231373, 0.05065886, 0.02711252, 0.03826585, 0.01535791, 0.0247976, 0.05296725, 0.05165267, 0.02828746, 0.03896561, 0.01668861, 0.02618466, 0.05364532, 0.04921068, 0.02767545, 0.03561973, 0.01550339, 0.02467659, 0.05323177, 0.04700629, 0.02690505, 0.03754997, 0.01581461, 0.02486535, 0.05415678, 0.05118854, 0.02816896, 0.04009529, 0.01578514, 0.02697159, 0.05707055, 0.05357075, 0.02847495, 0.04044791, 0.01736833, 0.0277763, 0.05467868, 0.05220164, 0.02766994, 0.03802695, 0.01602981, 0.02625706, 0.05566887, 0.05106563, 0.02706585, 0.03903924, 0.01628885, 0.02610327, 0.05283919, 0.04993919, 0.02694145, 0.042627, 0.01640275, 0.02741464, 0.05419646, 0.05263624, 0.02851093, 0.04330882, 0.01684815, 0.02742628, 0.05201673, 0.05018692, 0.02712128, 0.03637064, 0.01482906, 0.02395906, 0.05021583, 0.04682254, 0.02539513, 0.03779782, 0.01440662, 0.02255336, 0.04909212, 0.04882881, 0.0273272, 0.03913493, 0.01459134, 0.02442572, 0.05342494, 0.04755797, 0.02686831, 0.03745637, 0.01451674, 0.02490021, 0.05072342, 0.04698069, 0.02722314, 0.03735596, 0.01399026, 0.02422781, 0.05679839, 0.04845244, 0.02810385, 0.04074611, 0.0152933, 0.02519808, 0.05685138, 0.04953615, 0.0299544, 0.04307402, 0.01463244, 0.02325697, 0.05529025, 0.04755561, 0.02767037, 0.03635753, 0.01389049, 0.01944564, 0.04566601, 0.03698825, 0.01990156, 0.02759125, 0.01351608, 0.02086484, 0.03935599, 0.03503271, 0.0208954, 0.02823341, 0.01474716, 0.02214883, 0.03949737, 0.03570271, 0.02263708, 0.02924716, 0.01564443, 0.02395232, 0.04022064, 0.03778595, 0.02303738, 0.03012796, 0.01735174, 0.02703477, 0.04063691, 0.03787497, 0.0228797, 0.02680348, 0.01482057, 0.02353586, 0.03870159, 0.03870717, 0.0207727, 0.02605852, 0.01546684, 0.02295808, 0.03780334, 0.03928657, 0.02136488, 0.02784795, 0.01530535, 0.02391578, 0.03730157, 0.04017049, 0.02161254, 0.02673192, 0.01553501, 0.02496191, 0.03740667, 0.03914117, 0.02154195, 0.02461056, 0.01436574, 0.02468278, 0.03849318, 0.03911229, 0.02006526, 0.02303602, 0.0139737, 0.02418214, 0.03734527, 0.03756012, 0.02017943, 0.02381083, 0.01378427, 0.02418189, 0.03745224, 0.0388497, 0.02072231, 0.0235195, 0.01393594, 0.02533423, 0.03869755, 0.03512904, 0.01918898, 0.0197564, 0.01269114, 0.02336133, 0.03812065, 0.0342631, 0.01881808, 0.01955149, 0.01273176, 0.02309379, 0.03718148, 0.03439978, 0.01907806, 0.02040471, 0.01201202, 0.02243102, 0.03766821, 0.03468333, 0.01944839, 0.02031328, 0.01301268, 0.02335498, 0.03695593, 0.03308146, 0.01858117, 0.01834955, 0.01203198, 0.02231526, 0.03683774, 0.03219474, 0.01816589, 0.01834991, 0.01219034, 0.02276597, 0.03653398, 0.03324484, 0.01817247, 0.01882178, 0.01148891, 0.02263067, 0.03660987, 0.03354895, 0.01891997, 0.01854135, 0.01189263, 0.02312705, 0.03737411, 0.03372342, 0.01929434, 0.01768508, 0.01189983, 0.02181264, 0.03937472, 0.03481987, 0.019424, 0.01728181, 0.0114714, 0.02076205, 0.03644466, 0.03195373, 0.01899473, 0.01830343, 0.01138411, 0.02092118, 0.03693512, 0.03290133, 0.01907623, 0.01787685, 0.01193109, 0.02046571, 0.03596674, 0.03026132, 0.01841387, 0.01708815, 0.01117135, 0.01973057, 0.03493729, 0.02911849, 0.01776149, 0.01747647, 0.01156548, 0.02010036, 0.03512501, 0.02972271, 0.01867838, 0.01817982, 0.01119236, 0.02142186, 0.03557554, 0.03023997, 0.01870242, 0.01788753, 0.0115355, 0.02215456, 0.03561416, 0.02893925, 0.01835775, 0.01711022, 0.01124434, 0.0218311, 0.03654154, 0.02944855, 0.01776702, 0.01737479, 0.01170465, 0.02190001, 0.03603745, 0.03121229, 0.01796435, 0.01827274, 0.01212465, 0.02304261, 0.03858565, 0.03245932, 0.01879177, 0.01834616, 0.01284714, 0.02377786, 0.03832123, 0.03164884, 0.01879759, 0.01693527, 0.01094771, 0.02150197, 0.0372247, 0.03075274, 0.01777341, 0.01686509, 0.01073173, 0.02174444, 0.03664009, 0.03101206, 0.01862857, 0.01724258, 0.01018077, 0.02154258, 0.03794726, 0.03224119, 0.01932714, 0.0174218, 0.01098255, 0.02210666, 0.03734385, 0.03182013, 0.01907925, 0.01597026, 0.01054077, 0.02157049, 0.03818854, 0.03182173, 0.01871967, 0.01649075, 0.01136013, 0.02134744, 0.03808171, 0.03192136, 0.01937124, 0.01738211, 0.01132526, 0.02167878, 0.03890497, 0.03276293, 0.02032931, 0.01776879, 0.01245445, 0.02301802, 0.03822793, 0.03178239, 0.01990406, 0.01677935, 0.01165928, 0.02143211, 0.03805809, 0.03114453, 0.01934179, 0.01743357, 0.01186463, 0.02181056, 0.03711114, 0.03183635, 0.01966642, 0.01835137, 0.01208239, 0.02290375, 0.03785917, 0.03284961, 0.01962787, 0.01812393, 0.01267283, 0.02381527, 0.03831558, 0.03225317, 0.01959815, 0.01681807, 0.01231408, 0.02265017, 0.03835584, 0.03213234, 0.01937013, 0.01780096, 0.0127713, 0.02303034, 0.03805808, 0.03182267, 0.01969922, 0.01865495, 0.01229264, 0.02330657, 0.03951573, 0.03247829, 0.01998858, 0.01877844, 0.01315758, 0.02366176, 0.03846177, 0.03165921, 0.01946738, 0.01696445, 0.01231754, 0.02264289, 0.03832795, 0.03121764, 0.01886385, 0.01709562, 0.01208692, 0.02260215, 0.03690991, 0.03085527, 0.01950468, 0.01851036, 0.01213517, 0.02228587, 0.03712519, 0.03203497, 0.01952694, 0.01811748, 0.01256658, 0.0230688, 0.03698082, 0.03067374, 0.01889487, 0.01651671, 0.01153225, 0.02087874, 0.03725672, 0.02992751, 0.01879839, 0.01750218, 0.01115576, 0.02090983, 0.0358971, 0.02898308, 0.0190926, 0.01739565, 0.01184333, 0.02162472, 0.03727056, 0.03022674, 0.01970478, 0.01773701, 0.01224939, 0.02231509, 0.03717318, 0.02968329, 0.01927263, 0.01647981, 0.01178958, 0.02126537, 0.03720114, 0.02941165, 0.01887538, 0.01692024, 0.01211698, 0.02137889, 0.03667688, 0.02872225, 0.01940602, 0.01696206, 0.011541, 0.02035396, 0.03732089, 0.02962205, 0.01931777, 0.0167564, 0.01163869, 0.02059308, 0.0369034, 0.0293436, 0.01879852, 0.01600028, 0.01137534, 0.02010134, 0.03594181, 0.02895726, 0.01815724, 0.01649017, 0.0114196, 0.01972626, 0.03637309, 0.02949529, 0.01903594, 0.01746019, 0.01231882, 0.02164776, 0.03820534, 0.03186278, 0.01960585, 0.01832774, 0.01271658, 0.02359734, 0.03806412, 0.03204618, 0.02014996, 0.01734449, 0.01182529, 0.02156133, 0.03801066, 0.03352288, 0.01977638, 0.0178898, 0.01170416, 0.02310199, 0.03878793, 0.03335848, 0.02084815, 0.01956403, 0.01269507, 0.02502663, 0.04068317, 0.03375557, 0.02108443, 0.01894251, 0.01313783, 0.02578996, 0.04030533, 0.03229036, 0.02025517, 0.01678996, 0.01200022, 0.02425735, 0.04014451, 0.03149826, 0.01957263, 0.01769686, 0.01225477, 0.02434824, 0.04160553, 0.03164551, 0.02030013, 0.01832047, 0.01219716, 0.02488134, 0.04223811, 0.03217546, 0.02002214, 0.01836406, 0.01226448, 0.02510201, 0.04161948, 0.03180695, 0.01952465, 0.01645732, 0.01078997, 0.02324689, 0.04082926, 0.03152677, 0.01872006, 0.01655566, 0.01084371, 0.02290728, 0.04004479, 0.03219416, 0.0194498, 0.01706076, 0.01087943, 0.02386861, 0.04205707, 0.03361887, 0.01988767, 0.01724416, 0.0117484, 0.02542834, 0.04186988, 0.03300469, 0.01979217, 0.01655129, 0.01098326, 0.02427141, 0.04224964, 0.03297351, 0.01903543, 0.01623114, 0.01077245, 0.02446202, 0.04166289, 0.03212725, 0.01939235, 0.01676266, 0.01046914, 0.02439768, 0.04172491, 0.03226316, 0.0193644, 0.01633964, 0.01103609, 0.02450895, 0.04063614, 0.03095344, 0.01914209, 0.01536129, 0.01051947, 0.02398125, 0.04139555, 0.03122507, 0.01862583, 0.0159961, 0.01081658, 0.02445597, 0.04101294, 0.03224469, 0.01957588, 0.01691085, 0.01095315, 0.02511773, 0.04249329, 0.03341504, 0.01997814, 0.01687718, 0.01141912, 0.02540932, 0.04201104, 0.03153879, 0.0195454, 0.0156206, 0.01090695, 0.02513853, 0.04200625, 0.03111104, 0.01875563, 0.01573172, 0.01104062, 0.02490446, 0.0407918, 0.0308545, 0.01929325, 0.01647535, 0.01081584, 0.02532611, 0.04213963, 0.03252088, 0.01956198, 0.01642299, 0.01142506, 0.02633353, 0.04194188, 0.03158633, 0.01914942, 0.01524284, 0.01071049, 0.02565927, 0.04186038, 0.03227118, 0.01900105, 0.01607992, 0.01072848, 0.02460663, 0.04163646, 0.03151204, 0.01932255, 0.01673545, 0.01049006, 0.02460632, 0.04161196, 0.03156715, 0.01943311, 0.01655871, 0.01101233, 0.02543683, 0.04074447, 0.03095148, 0.0191012, 0.01542361, 0.01036932, 0.02425327, 0.04085066, 0.03093046, 0.01859604, 0.01587516, 0.01050235, 0.02417059, 0.04003732, 0.03157433, 0.01904003, 0.0164768, 0.01054942, 0.02560157, 0.0426183, 0.033724, 0.01933766, 0.01675049, 0.01091398, 0.02655758, 0.04167518, 0.03236967, 0.01893261, 0.01554792, 0.01026698, 0.02492846, 0.04180839, 0.03125067, 0.01844801, 0.01599618, 0.01035817, 0.02446471, 0.04057652, 0.03138261, 0.01898029, 0.01658067, 0.010416, 0.02532528, 0.04186356, 0.03296994, 0.01924735, 0.01612769, 0.01106101, 0.02633883, 0.04175641, 0.03204589, 0.01925227, 0.01546387, 0.0104497, 0.02525344, 0.04210627, 0.03233197, 0.01881041, 0.01599146, 0.01058867, 0.02487114, 0.041373, 0.03292778, 0.01937859, 0.01658932, 0.01050181, 0.02563253, 0.04272157, 0.03428008, 0.01985819, 0.01659494, 0.01129403, 0.0267425, 0.03880766, 0.03116144, 0.01915909, 0.01519867, 0.01053551, 0.02471393, 0.04257711, 0.0319643, 0.01854019, 0.01573475, 0.00968068, 0.02330115, 0.04104782, 0.03269295, 0.01942837, 0.01682389, 0.01068389, 0.0262279, 0.0429999, 0.03440054, 0.01967786, 0.0170443, 0.0111897, 0.02692892, 0.04222267, 0.03318192, 0.01928406, 0.01569426, 0.01031278, 0.02541266, 0.04092374, 0.03174155, 0.01907926, 0.01623571, 0.01061205, 0.02554563, 0.04171072, 0.03283677, 0.01952458, 0.0170703, 0.01048637, 0.02639705, 0.04280047, 0.03409975, 0.01995186, 0.01687169, 0.01124556, 0.02778181, 0.04256231, 0.03324256, 0.01951267, 0.01560119, 0.01079055, 0.02625799, 0.04293502, 0.03303537, 0.01908695, 0.01634041, 0.01081826, 0.0262562, 0.04197546, 0.03351331, 0.01958601, 0.01684841, 0.01055102, 0.02638799, 0.04324164, 0.03466107, 0.0200659, 0.01661259, 0.01111019, 0.02739285, 0.04295193, 0.03336176, 0.01973618, 0.01581808, 0.0106026, 0.02631524, 0.04321525, 0.03313402, 0.01942644, 0.01628918, 0.01072334, 0.02627508, 0.04278513, 0.03384056, 0.02000382, 0.01693495, 0.01061235, 0.02656814, 0.04343996, 0.03467458, 0.02021531, 0.01702973, 0.01130186, 0.0276271, 0.0430556, 0.03332157, 0.01978535, 0.0160927, 0.01078144, 0.02655757, 0.04380868, 0.03374702, 0.01947344, 0.01654817, 0.010684, 0.02622609, 0.0427269, 0.03304096, 0.01963001, 0.01688256, 0.01051016, 0.02630079, 0.04240615, 0.0331961, 0.01963175, 0.0165142, 0.01096929, 0.02820973, 0.04229904, 0.03318798, 0.01953377, 0.01580889, 0.01054913, 0.02695928, 0.04280056, 0.0330658, 0.01947113, 0.01755859, 0.0115263, 0.02727688, 0.04247118, 0.03370708, 0.02055523, 0.01823899, 0.01134112, 0.02762765, 0.04392936, 0.0351055, 0.02126349, 0.01823924, 0.01176838, 0.02765766, 0.04341314, 0.03294607, 0.02077946, 0.01679446, 0.01110229, 0.02647088, 0.0434185, 0.03273582, 0.02041305, 0.0175016, 0.0112898, 0.02615642, 0.04267055, 0.03330199, 0.02082964, 0.01783357, 0.01123927, 0.02665097, 0.04448498, 0.03584553, 0.02228989, 0.01949475, 0.01299199, 0.02984152, 0.04451009, 0.0337671, 0.0214473, 0.01784543, 0.01182414, 0.02790347, 0.0452554, 0.0338418, 0.0207276, 0.01788344, 0.01203277, 0.02748761, 0.04379648, 0.03373707, 0.02148382, 0.01853894, 0.01164278, 0.0277603, 0.04468905, 0.03294934, 0.02164431, 0.01847007, 0.01227269, 0.02894173, 0.04418015, 0.03186871, 0.0212689, 0.01749345, 0.01194571, 0.02801652, 0.04430955, 0.03088112, 0.0203342, 0.01741229, 0.01205456, 0.02650627, 0.04305169, 0.0321859, 0.02141809, 0.0181066, 0.01149125, 0.02413576, 0.04520639, 0.0339602, 0.02165419, 0.0181427, 0.01202759, 0.02733677, 0.04407312, 0.03326884, 0.02164339, 0.01674199, 0.0111116, 0.02565837, 0.04314577, 0.03203943, 0.02035291, 0.01704274, 0.01092005, 0.02446334, 0.04307118, 0.03231512, 0.0208562, 0.01781181, 0.01068071, 0.02436152, 0.04338814, 0.03334242, 0.02117222, 0.01741554, 0.01107656, 0.02469172, 0.04112744, 0.03118272, 0.02067862, 0.01649916, 0.01040154, 0.02345843, 0.04058704, 0.02989596, 0.01983029, 0.01709863, 0.01069108, 0.0235114, 0.04000668, 0.03047037, 0.0203573, 0.0175622, 0.01044943, 0.0241425, 0.04115002, 0.03148771, 0.02065764, 0.01765501, 0.01107987, 0.02440681, 0.04180462, 0.03299072, 0.02053315, 0.01595614, 0.01022697, 0.02371121, 0.04060712, 0.03295405, 0.02050796, 0.01647922, 0.01053246, 0.02458657, 0.04144232, 0.03247838, 0.0211436, 0.01769006, 0.01120728, 0.02613591, 0.04443917, 0.03393879, 0.02203167, 0.01857655, 0.01203416, 0.02523779, 0.04250345, 0.03298744, 0.0216622, 0.01720928, 0.01117159, 0.02405023, 0.04330363, 0.03408768, 0.02111452, 0.01750547, 0.01120117, 0.02395015, 0.04224899, 0.03421801, 0.02168287, 0.01842957, 0.01092713, 0.02395736, 0.04290391, 0.03456274, 0.02214748, 0.01809218, 0.01129901, 0.02458753, 0.04259772, 0.03311879, 0.02146093, 0.01682062, 0.01054161, 0.02278628, 0.04371544, 0.03336082, 0.02087285, 0.0169652, 0.01062827, 0.0218675, 0.04155848, 0.03241023, 0.02104264, 0.01749624, 0.01002389, 0.02140016, 0.04198923, 0.03245051, 0.0215065, 0.01756329, 0.01073733, 0.02124084, 0.04216258, 0.03028685, 0.02098499, 0.01665438, 0.0097641, 0.01909843, 0.04216927, 0.03042763, 0.02123032, 0.01710151, 0.00997051, 0.0187254, 0.04277392, 0.03179535, 0.02211865, 0.01774359, 0.00980197, 0.01865553, 0.04238046, 0.03251588, 0.02241066, 0.01753905, 0.01023662, 0.01881129, 0.04192964, 0.03213482, 0.02228908, 0.01691981, 0.00988498, 0.01810179, 0.04193921, 0.03183904, 0.02203082, 0.01763294, 0.01026628, 0.01856326, 0.04224693, 0.0327625, 0.02304754, 0.01816728, 0.01020398, 0.01895287, 0.04301332, 0.03308726, 0.02307694, 0.0182855, 0.01052792, 0.01945854, 0.0421317, 0.03226043, 0.0226178, 0.01686842, 0.00982885, 0.01843053, 0.0426386, 0.03222672, 0.02183989, 0.01724669, 0.00997872, 0.01822479, 0.04173302, 0.03254658, 0.02240429, 0.0179449, 0.00994959, 0.01881366, 0.04300169, 0.03372622, 0.02271093, 0.01811593, 0.01050612, 0.01949967, 0.04269414, 0.03213169, 0.02238603, 0.01696544, 0.00988671, 0.01868237, 0.04300641, 0.03147376, 0.02193771, 0.0172681, 0.01002185, 0.01885527, 0.04205206, 0.03227124, 0.02243438, 0.01776358, 0.00996965, 0.01926055, 0.04320198, 0.03360709, 0.02281849, 0.01796513, 0.01059671, 0.01967965, 0.04245949, 0.03247917, 0.02245765, 0.01680691, 0.00997423, 0.01859956, 0.04268455, 0.03216512, 0.02197036, 0.01717574, 0.01014868, 0.01894978, 0.04208582, 0.03253792, 0.02273867, 0.01795171, 0.01015801, 0.01942676, 0.04343891, 0.03328905, 0.02331068, 0.0178469, 0.01070986, 0.01992416, 0.04326415, 0.03235447, 0.02290041, 0.01663967, 0.01009419, 0.01898438, 0.04358954, 0.03221177, 0.02219541, 0.01700307, 0.01027549, 0.01899463, 0.04261927, 0.0329515, 0.02283871, 0.01807476, 0.01018161, 0.01920641, 0.04333599, 0.0334362, 0.02296573, 0.01812939, 0.01072422, 0.01967847, 0.0427982, 0.03245353, 0.02223581, 0.01659527, 0.00998764, 0.01858588, 0.04279548, 0.03130221, 0.02177071, 0.01735621, 0.01034882, 0.01912471, 0.04233215, 0.0319687, 0.02290118, 0.01843772, 0.01021008, 0.0194178, 0.04367467, 0.03321408, 0.02312007, 0.0179878, 0.01078877, 0.01991693, 0.04422357, 0.03286164, 0.02307246, 0.0169129, 0.01016986, 0.019493, 0.04428529, 0.03287856, 0.02268477, 0.01765697, 0.01059755, 0.01949476, 0.04347594, 0.03282911, 0.02287061, 0.01817303, 0.01039026, 0.01973584, 0.04482879, 0.03345185, 0.02308081, 0.01809701, 0.01101089, 0.02078231, 0.04386096, 0.03201073, 0.02310499, 0.01714133, 0.01060756, 0.02016306, 0.04416463, 0.03212639, 0.02262798, 0.0173017, 0.01050747, 0.01975393, 0.04374025, 0.03297147, 0.02339115, 0.01842279, 0.01049352, 0.02023245, 0.04463752, 0.03356222, 0.02357347, 0.01820609, 0.01078429, 0.02072609, 0.04340083, 0.03154736, 0.02268203, 0.01677807, 0.00984893, 0.01940628, 0.04308093, 0.03045635, 0.02199024, 0.01726564, 0.01017363, 0.01949035, 0.04290099, 0.03100126, 0.0227379, 0.0183482, 0.01013429, 0.01954578, 0.04351482, 0.03206897, 0.02303175, 0.01791871, 0.01048565, 0.02010478, 0.04293472, 0.03093456, 0.02255288, 0.01697818, 0.01022392, 0.0193519, 0.04394886, 0.0312003, 0.02219011, 0.017418, 0.01051344, 0.01941346, 0.04346037, 0.03187228, 0.02267611, 0.01759455, 0.01028345, 0.01968654, 0.04464852, 0.03252443, 0.02331125, 0.01777759, 0.01076582, 0.02026798, 0.04356607, 0.03092935, 0.02293857, 0.01702581, 0.01041062, 0.01988528, 0.04413781, 0.03124215, 0.0227749, 0.0175346, 0.01065235, 0.02039443, 0.0441141, 0.03191993, 0.02337683, 0.01811607, 0.01057315, 0.02101746, 0.04494306, 0.03290233, 0.02298849, 0.01762344, 0.01082336, 0.02086931, 0.0435859, 0.03157039, 0.02261591, 0.0163273, 0.00967173, 0.01896921, 0.04385718, 0.03112275, 0.02180655, 0.01651344, 0.01035032, 0.02039495, 0.04428781, 0.03225434, 0.0231909, 0.01767462, 0.01033504, 0.02086567, 0.04547282, 0.03360678, 0.02361067, 0.01764054, 0.01065818, 0.02114457, 0.04483797, 0.03281644, 0.02329647, 0.01632598, 0.01002298, 0.02040048, 0.0454784, 0.03296102, 0.02297888, 0.01713675, 0.01060608, 0.02093317, 0.04515361, 0.03311108, 0.02373306, 0.01807152, 0.0103789, 0.02083104, 0.04602461, 0.03433322, 0.0245122, 0.01826137, 0.0110682, 0.02147327, 0.04467642, 0.03284983, 0.02375128, 0.01640311, 0.01019091, 0.02033952, 0.0451179, 0.03255341, 0.02319826, 0.01686737, 0.01035051, 0.02010219, 0.04404412, 0.03238323, 0.02356942, 0.01727425, 0.01018038, 0.01987622, 0.04398069, 0.03254604, 0.02363588, 0.0174021, 0.01094331, 0.02080181, 0.04467047, 0.03258479, 0.0240776, 0.01622703, 0.01020113, 0.0196191, 0.04324804, 0.031818, 0.02168317, 0.01559693, 0.00967968, 0.01870671, 0.04282941, 0.03214622, 0.0229901, 0.01618042, 0.00978475, 0.01901395, 0.04401888, 0.03247932, 0.02396429, 0.01654632, 0.0105687, 0.0196249, 0.04417806, 0.03186397, 0.02343504, 0.01578166, 0.00978584, 0.01887246, 0.04482672, 0.03215754, 0.02442381, 0.01617777, 0.0103289, 0.01845191, 0.04345323, 0.03210404, 0.0231172, 0.01630899, 0.01009096, 0.01959931, 0.04403724, 0.03320883, 0.02292293, 0.0160365, 0.01052608, 0.02085211, 0.04447321, 0.03240848, 0.02292408, 0.01517388, 0.01014363, 0.02020142, 0.04483135, 0.03164401, 0.02344672, 0.01590344, 0.01072159, 0.02082067, 0.04507535, 0.03225799, 0.0236649, 0.01633375, 0.01032365, 0.02077941, 0.04542745, 0.03336159, 0.02321123, 0.0161973, 0.01082414, 0.02069617, 0.04448519, 0.03184015, 0.02268396, 0.01512575, 0.01017803, 0.01967794, 0.04481951, 0.03176581, 0.0224498, 0.01575272, 0.01044078, 0.01931955, 0.04402584, 0.03190532, 0.02282777, 0.01558045, 0.00988144, 0.01937907, 0.04375458, 0.03194828, 0.02258284, 0.01507696, 0.01021484, 0.01961441, 0.04317013, 0.03058711, 0.02183808, 0.01383952, 0.00957979, 0.0182563, 0.04230902, 0.03026364, 0.0214091, 0.01446284, 0.00978605, 0.0184484, 0.04295306, 0.03112208, 0.02254924, 0.01505645, 0.00973499, 0.01896089, 0.04290919, 0.03176241, 0.02304453, 0.01502736, 0.01034335, 0.01952954, 0.04276873, 0.03080423, 0.02288964, 0.01447042, 0.00971133, 0.01867361, 0.04325954, 0.03005317, 0.02239558, 0.01475495, 0.00983447, 0.0185735, 0.04207033, 0.02900458, 0.02283801, 0.01497156, 0.00962079, 0.01871456, 0.04178888, 0.02979504, 0.02329783, 0.01583336, 0.01021421, 0.01905888, 0.04147804, 0.02883895, 0.02326875, 0.01494731, 0.00988823, 0.01901899, 0.04371264, 0.02975094, 0.02307222, 0.0157049, 0.01017026, 0.01879213, 0.04259399, 0.03028676, 0.02341315, 0.01613253, 0.00950913, 0.01861843, 0.04309776, 0.02967374, 0.02251406, 0.01520304, 0.00967364, 0.01943025, 0.04377374, 0.02849604, 0.02301853, 0.01475262, 0.00938647, 0.01837585, 0.04271721, 0.02883726, 0.0222558, 0.01466849, 0.00938964, 0.01803092, 0.04058369, 0.029994, 0.02343327, 0.01473927, 0.00913865, 0.01803815, 0.04040013, 0.03076515, 0.02355877, 0.0144666, 0.00975521, 0.01900218, 0.03974839, 0.029141, 0.02307359, 0.01380929, 0.00899804, 0.01751491, 0.04009424, 0.02794136, 0.02279073, 0.01380803, 0.00928439, 0.01761908, 0.03950991, 0.02726387, 0.02282085, 0.01399148, 0.00894316, 0.01746764, 0.03929907, 0.02753417, 0.02241178, 0.01383215, 0.00912637, 0.01803608, 0.03876673, 0.02663602, 0.02236908, 0.01306776, 0.00873576, 0.01698377, 0.03843097, 0.02617815, 0.02130597, 0.01337392, 0.00910955, 0.01716018, 0.03831004, 0.02671067, 0.02132497, 0.01344521, 0.00856738, 0.01690101, 0.03773519, 0.02711121, 0.02075038, 0.01318045, 0.0087859, 0.01636473, 0.03659586, 0.02507005, 0.02067855, 0.01233307, 0.00834121, 0.01575013, 0.03637112, 0.02425237, 0.01925813, 0.01231417, 0.00835129, 0.01572598, 0.03584437, 0.02471103, 0.01945719, 0.01252662, 0.00828971, 0.015767, 0.03620113, 0.02511815, 0.01911064, 0.01235517, 0.00856522, 0.01581554, 0.03527551, 0.02347294, 0.01817621, 0.01147347, 0.00787974, 0.01489461, 0.03448419, 0.02301144, 0.01731805, 0.01149321, 0.00783815, 0.01475849, 0.03421764, 0.02355186, 0.0180591, 0.01194267, 0.00788156, 0.0151107, 0.0351982, 0.02377774, 0.01838461, 0.01192342, 0.00822083, 0.01532979, 0.03462784, 0.02280233, 0.01796108, 0.01114885, 0.00765783, 0.01456004, 0.03437027, 0.02294695, 0.01732278, 0.01138777, 0.00789745, 0.01454428, 0.03445799, 0.02415204, 0.01838574, 0.01162027, 0.00775789, 0.01455334, 0.03487593, 0.02475117, 0.01885552, 0.01154698, 0.00804003, 0.01509864, 0.03420406, 0.02328398, 0.01837351, 0.01081617, 0.00767653, 0.01441188, 0.03426979, 0.02301772, 0.01798283, 0.01134926, 0.00809781, 0.01481416, 0.03399136, 0.02343327, 0.01868643, 0.01169743, 0.00798736, 0.01490502, 0.03383206, 0.02426619, 0.01877444, 0.01184779, 0.00854071, 0.01537115, 0.03346238, 0.02330577, 0.01824759, 0.01087746, 0.00785989, 0.01461205, 0.03339451, 0.0227344, 0.01737821, 0.01117604, 0.0079314, 0.01457172, 0.03274851, 0.02321779, 0.01805317, 0.01151028, 0.0077746, 0.01468495, 0.0333742, 0.02346079, 0.01785353, 0.01145491, 0.0081274, 0.01490958, 0.03270635, 0.02246925, 0.01772557, 0.01089208, 0.00773613, 0.01425388, 0.0329919, 0.02289511, 0.01713817, 0.01111299, 0.0079121, 0.01428408, 0.03287432, 0.02309111, 0.01756013, 0.01142493, 0.00790141, 0.01494059, 0.03351214, 0.02353312, 0.01802429, 0.01156806, 0.00823601, 0.01514657, 0.03316261, 0.02262989, 0.0177184, 0.01094274, 0.00818509, 0.0147002, 0.03313467, 0.02263759, 0.01709433, 0.01117279, 0.00843967, 0.0148266, 0.03268255, 0.02249169, 0.01795617, 0.01156877, 0.00845544, 0.0150776, 0.03338544, 0.02293158, 0.01857427, 0.01173548, 0.009407, 0.01564444, 0.03250228, 0.02181743, 0.01741341, 0.01097413, 0.00880317, 0.01463101, 0.03234142, 0.02238233, 0.01754267, 0.01129114, 0.00884348, 0.0146985, 0.03184541, 0.02261263, 0.01780613, 0.01169572, 0.00864704, 0.01486476, 0.03222178, 0.02271394, 0.01831207, 0.0116466, 0.00934138, 0.01493642, 0.03163366, 0.02152731, 0.0178435, 0.01098004, 0.00891025, 0.01413925, 0.03199301, 0.02157363, 0.01724822, 0.01129906, 0.00910423, 0.01441366, 0.03186491, 0.02219197, 0.01791026, 0.01164165, 0.00898853, 0.01485724, 0.03251076, 0.02292258, 0.01823213, 0.01148498, 0.00923119, 0.01530417, 0.03187773, 0.02201174, 0.01789924, 0.0109564, 0.00897942, 0.01477531, 0.0325288, 0.02225073, 0.01741005, 0.01141614, 0.0094763, 0.01490965, 0.03186856, 0.02215284, 0.0180114, 0.01191927, 0.00936319, 0.01513221, 0.03279862, 0.02224184, 0.01825637, 0.012018, 0.00999646, 0.01542116, 0.03175546, 0.02156133, 0.01798809, 0.01106417, 0.00903983, 0.0143491, 0.03187501, 0.02109679, 0.0171707, 0.01134642, 0.0092375, 0.01452166, 0.0312051, 0.02158507, 0.01771447, 0.01177714, 0.00895508, 0.01475857, 0.03157839, 0.02184814, 0.01777555, 0.01163061, 0.0093135, 0.01465496, 0.03081087, 0.02057639, 0.01749363, 0.01102846, 0.00875896, 0.01418589, 0.0312108, 0.0206338, 0.0172199, 0.01127248, 0.00885132, 0.01409466, 0.03060054, 0.02091438, 0.01746795, 0.01145539, 0.00878287, 0.01446908, 0.0313342, 0.02136082, 0.01792993, 0.01145358, 0.00925219, 0.01476648, 0.03064509, 0.02045419, 0.01761856, 0.01091432, 0.00887191, 0.01397285, 0.03082184, 0.02050273, 0.01708398, 0.01125303, 0.00894833, 0.0141473, 0.03054441, 0.02069819, 0.01759204, 0.0116416, 0.0087395, 0.01444275, 0.03148887, 0.02124843, 0.01792036, 0.01179439, 0.00937426, 0.01502263, 0.03068696, 0.02021465, 0.01764767, 0.0110555, 0.00873068, 0.0143493, 0.03096935, 0.02067482, 0.0174125, 0.01147373, 0.00903487, 0.01455893, 0.03090007, 0.02114078, 0.01783515, 0.01190121, 0.00898308, 0.01478148, 0.03154397, 0.02175463, 0.01808419, 0.01204646, 0.00941112, 0.01506435, 0.03107153, 0.0208206, 0.0178243, 0.01109672, 0.00909347, 0.01437053, 0.03120361, 0.02046274, 0.01734674, 0.01153007, 0.00921063, 0.01459479, 0.03103548, 0.02083456, 0.01785775, 0.01178544, 0.00908656, 0.01487991, 0.03144045, 0.02130559, 0.01829412, 0.01166133, 0.00921985, 0.01487575, 0.03115595, 0.02039958, 0.01801812, 0.01098821, 0.0089246, 0.01456802, 0.03185868, 0.0206297, 0.01764308, 0.01151017, 0.00915501, 0.01477333, 0.03141518, 0.02130543, 0.01824146, 0.01176168, 0.00913895, 0.01493115, 0.03231004, 0.02152304, 0.01862507, 0.01190211, 0.00997648, 0.0153492, 0.03212061, 0.02055383, 0.01827518, 0.01119472, 0.00942612, 0.01458561, 0.03244359, 0.02091221, 0.01765228, 0.01150816, 0.00929261, 0.01457425, 0.031868, 0.0210989, 0.01812815, 0.01179084, 0.00909633, 0.01463257, 0.03243373, 0.02131767, 0.018216, 0.01167288, 0.00952512, 0.01524126, 0.0318087, 0.02044439, 0.01786728, 0.01098133, 0.00888102, 0.01405951, 0.03193934, 0.02040696, 0.01737552, 0.01144986, 0.0091985, 0.01428391, 0.03145611, 0.02045873, 0.01777893, 0.01183508, 0.00908831, 0.01434393, 0.03191685, 0.02106806, 0.0180158, 0.01157623, 0.00910177, 0.01437402, 0.03111499, 0.02031528, 0.01753408, 0.01081947, 0.00841536, 0.01399054, 0.03126859, 0.02039665, 0.0169857, 0.01111436, 0.00867904, 0.01413913, 0.0308307, 0.02047017, 0.01731911, 0.01141652, 0.00829427, 0.01448265, 0.03098977, 0.02064458, 0.01727207, 0.01155586, 0.00945662, 0.01604305, 0.03114308, 0.01950039, 0.01631803, 0.01070513, 0.00870627, 0.01511403, 0.03230476, 0.02015434, 0.01713935, 0.01127605, 0.00912526, 0.01543261, 0.03208433, 0.02098068, 0.01733595, 0.01173794, 0.00890997, 0.01546457, 0.03238641, 0.02178484, 0.01765444, 0.01163995, 0.0091393, 0.01556808, 0.0318929, 0.02085715, 0.01670412, 0.01078169, 0.00856143, 0.01475651, 0.03134338, 0.02059087, 0.01656049, 0.01091839, 0.00851685, 0.01470258, 0.03109663, 0.02102247, 0.01718, 0.01116947, 0.00837856, 0.01501501, 0.03145203, 0.02137054, 0.01747386, 0.01117993, 0.00901947, 0.01526212, 0.03081508, 0.02048064, 0.01709637, 0.01042301, 0.00845998, 0.01446393, 0.03119019, 0.02054038, 0.0163974, 0.01074009, 0.00859726, 0.0144361, 0.03041397, 0.02102843, 0.0167085, 0.01098158, 0.008371, 0.01476075, 0.03105449, 0.02182102, 0.01708262, 0.0108569, 0.00874592, 0.01508174, 0.03040874, 0.0202292, 0.01685368, 0.01022745, 0.0082854, 0.01416398, 0.03032061, 0.02027329, 0.0166855, 0.01058846, 0.00865569, 0.01423843, 0.02951165, 0.02040528, 0.01679684, 0.01082039, 0.00848683, 0.01476907, 0.03071631, 0.02138853, 0.01742875, 0.01093597, 0.00898516, 0.01502853, 0.03034233, 0.02026202, 0.01715666, 0.01034972, 0.00861633, 0.01451551, 0.03070237, 0.02028521, 0.01663219, 0.01072983, 0.00884199, 0.01444001, 0.03009758, 0.02060965, 0.01712655, 0.01103885, 0.00885042, 0.01483036, 0.03026948, 0.02082545, 0.01718868, 0.01091231, 0.00911102, 0.01514246, 0.02947343, 0.02009598, 0.0170665, 0.01045204, 0.00869277, 0.01492518, 0.03038233, 0.02038433, 0.01649482, 0.01084911, 0.00901432, 0.01530436, 0.03038706, 0.02101236, 0.01708782, 0.01131753, 0.00909789, 0.01533162, 0.03060843, 0.02184824, 0.0172762, 0.01139344, 0.0095888, 0.01559422, 0.03019203, 0.02056671, 0.01697539, 0.01061188, 0.00868771, 0.01506965, 0.03038248, 0.02031661, 0.01645966, 0.01090054, 0.00876885, 0.0150088, 0.02977981, 0.02090349, 0.01703562, 0.0113998, 0.00870185, 0.01504155, 0.03014733, 0.02137437, 0.01733066, 0.01141155, 0.00926832, 0.01543856, 0.02906537, 0.02057225, 0.01671434, 0.01050398, 0.00813548, 0.01480132, 0.02934974, 0.02104684, 0.01663489, 0.01096949, 0.00880863, 0.01515186, 0.02917556, 0.02169282, 0.01716165, 0.011449, 0.00859283, 0.01514044, 0.02909861, 0.02196152, 0.01731736, 0.01126895, 0.00902077, 0.01547325, 0.02844124, 0.02077969, 0.01705403, 0.01063347, 0.00859465, 0.0151671, 0.02863546, 0.02064427, 0.0163555, 0.01079256, 0.00882783, 0.01518391, 0.02844651, 0.02090635, 0.01657344, 0.01044692, 0.00761495, 0.01439663, 0.02932225, 0.02131663, 0.01591896, 0.01062053, 0.00895002, 0.01532687, 0.02993697, 0.02023367, 0.01586047, 0.01021064, 0.00874725, 0.01458551, 0.03014049, 0.02033171, 0.01576799, 0.01077672, 0.00920456, 0.01455699, 0.02995846, 0.02061707, 0.01643302, 0.01123169, 0.00933163, 0.01522565, 0.03016179, 0.0213342, 0.01653373, 0.01112703, 0.00985511, 0.01554115, 0.02975627, 0.02046315, 0.01630337, 0.01036947, 0.00925574, 0.01522645, 0.03045534, 0.02065076, 0.01584169, 0.01076057, 0.00947051, 0.01524792, 0.0301171, 0.02122785, 0.01619169, 0.01122446, 0.00938503, 0.01551544, 0.03041145, 0.02178638, 0.01610586, 0.0112366, 0.00986356, 0.01556381, 0.02946886, 0.02029614, 0.0158644, 0.01034288, 0.00906549, 0.01452321, 0.02956304, 0.02012266, 0.01524399, 0.01048742, 0.00891989, 0.01475335, 0.02949826, 0.02123978, 0.01605506, 0.01086238, 0.00888005, 0.01532512, 0.03060082, 0.02223562, 0.01645065, 0.01063753, 0.00918321, 0.01628444, 0.02980294, 0.0208454, 0.01601177, 0.01018648, 0.00839235, 0.01451648, 0.02966116, 0.02063272, 0.01523932, 0.01057383, 0.00892854, 0.01492275, 0.02977909, 0.02125027, 0.01586681, 0.01077335, 0.00917772, 0.01510757, 0.02960192, 0.02134831, 0.01572579, 0.01072794, 0.00946745, 0.01527402, 0.0288084, 0.02049945, 0.01542568, 0.01000945, 0.00892657, 0.01454757, 0.02907159, 0.0209328, 0.01507513, 0.01019056, 0.00883295, 0.01452078, 0.02844959, 0.02097655, 0.0154953, 0.01061151, 0.00872237, 0.01485476, 0.02912721, 0.02147937, 0.01573622, 0.01066847, 0.00930213, 0.01520531, 0.02841121, 0.02035195, 0.01552958, 0.0098588, 0.00874523, 0.01458428, 0.02882298, 0.02064196, 0.01501404, 0.01022127, 0.00900944, 0.01460566, 0.0287445, 0.02124234, 0.0156513, 0.01068133, 0.00905425, 0.01494392, 0.0290429, 0.02181703, 0.01586558, 0.01072405, 0.00933602, 0.0151835, 0.02842672, 0.02070339, 0.0155982, 0.00999208, 0.00877688, 0.01460536, 0.02869402, 0.0209411, 0.01524624, 0.01036644, 0.00896963, 0.01470509, 0.02853075, 0.0213613, 0.01569061, 0.01059189, 0.00891349, 0.01465598, 0.02901784, 0.02186801, 0.01594436, 0.01073756, 0.00946401, 0.0152723, 0.0284843, 0.0208884, 0.01578252, 0.00993314, 0.00880446, 0.01421265, 0.02881211, 0.02109267, 0.01527029, 0.01032875, 0.00904608, 0.01423835, 0.02850666, 0.02126639, 0.01569974, 0.01073427, 0.00873689, 0.01453319, 0.02881702, 0.02207834, 0.01580768, 0.01080579, 0.00895228, 0.01476926, 0.02827642, 0.02079518, 0.01564875, 0.00990321, 0.00836069, 0.01394825, 0.02816119, 0.02047539, 0.01502084, 0.01007043, 0.00849686, 0.01400732, 0.0278688, 0.02087819, 0.01536892, 0.01029455, 0.00829946, 0.01433419, 0.02850878, 0.02205279, 0.01547804, 0.01027561, 0.00884259, 0.01472568, 0.02795351, 0.02121562, 0.01522047, 0.00982317, 0.00845493, 0.01395735, 0.02791003, 0.02104425, 0.01465246, 0.01010591, 0.00882065, 0.01388336, 0.02817665, 0.02136575, 0.01521106, 0.01018242, 0.00830476, 0.01418256, 0.02876931, 0.02133691, 0.01524549, 0.01010592, 0.00888367, 0.0146925, 0.02782713, 0.02026569, 0.01485668, 0.00966618, 0.00854376, 0.01331579, 0.02791346, 0.02041701, 0.01452382, 0.00997168, 0.00889764, 0.01402083, 0.02788725, 0.02121441, 0.01521328, 0.01048748, 0.00901231, 0.01432594, 0.02854832, 0.02177209, 0.015297, 0.01051417, 0.0092119, 0.01489751, 0.02771358, 0.0208188, 0.01544756, 0.01002411, 0.00882999, 0.01425516, 0.02763406, 0.02056058, 0.01458709, 0.01018192, 0.00880367, 0.01425891, 0.02772864, 0.02092235, 0.01511713, 0.01045992, 0.00861574, 0.01446299, 0.02821797, 0.02137143, 0.01540932, 0.01033886, 0.00884365, 0.01494467, 0.02803269, 0.02093803, 0.01515672, 0.00970542, 0.00855413, 0.01495638, 0.02869261, 0.02107401, 0.01469157, 0.01008244, 0.0087899, 0.01524279, 0.02816157, 0.02158062, 0.01480914, 0.01025942, 0.0084208, 0.01515569, 0.02908205, 0.02209376, 0.01491934, 0.01021135, 0.00878626, 0.01523894, 0.02822397, 0.02051245, 0.01475553, 0.00959898, 0.00831126, 0.01450717, 0.02836026, 0.0205691, 0.01425491, 0.00991421, 0.00874454, 0.01495992, 0.02876808, 0.0212899, 0.01493208, 0.01024954, 0.00843953, 0.01529139, 0.02884709, 0.0217139, 0.01528794, 0.01038235, 0.00923653, 0.01575326, 0.02860015, 0.02122509, 0.01491681, 0.00974866, 0.00884501, 0.0151003, 0.02910707, 0.02195887, 0.01464118, 0.01012802, 0.0090881, 0.01531264, 0.02901094, 0.0217839, 0.01488322, 0.01056616, 0.00902305, 0.01554029, 0.02907542, 0.02226274, 0.01537685, 0.01055525, 0.00936545, 0.01578191, 0.02873485, 0.02137983, 0.01508331, 0.00992083, 0.00884769, 0.01504344, 0.0292956, 0.02225394, 0.01451317, 0.01019562, 0.00879714, 0.01502976, 0.02891099, 0.02256581, 0.0151853, 0.01051789, 0.00884487, 0.01589016, 0.03001444, 0.02353428, 0.01548673, 0.01060178, 0.00929443, 0.01588082, 0.02882081, 0.02204094, 0.01511846, 0.00992197, 0.0088471, 0.01466029, 0.02936606, 0.02258005, 0.01474809, 0.01028625, 0.00964776, 0.0149751, 0.02965691, 0.0234737, 0.01564702, 0.0107983, 0.00958232, 0.01507616, 0.03110255, 0.02364567, 0.01544443, 0.01068944, 0.00968285, 0.01541847, 0.02825354, 0.02196872, 0.01473746, 0.00985437, 0.00895605, 0.01463991, 0.02802662, 0.02252598, 0.01430866, 0.01013497, 0.00945709, 0.01509038, 0.02802641, 0.02296508, 0.0150846, 0.01054334, 0.00994345, 0.01548974, 0.02979247, 0.02264273, 0.01514586, 0.01061295, 0.00928607, 0.01557637, 0.02922119, 0.02161539, 0.0147741, 0.01032586, 0.00955301, 0.0153433, 0.03099839, 0.02375876, 0.0152551, 0.01104464, 0.01073523, 0.01663704, 0.03058876, 0.02434005, 0.01576476, 0.01153413, 0.01009922, 0.01773305, 0.03223954, 0.02538095, 0.01720429, 0.01188857, 0.01125513, 0.01835482, 0.03186634, 0.02434299, 0.01662587, 0.01097019, 0.01035839, 0.01724287, 0.03262962, 0.02483052, 0.01644758, 0.01117515, 0.01057306, 0.01778777, 0.03306579, 0.02509553, 0.01690648, 0.01142401, 0.01001828, 0.01687933, 0.03263158, 0.02520968, 0.01659442, 0.01131081, 0.01088403, 0.01815674, 0.0314926, 0.02414065, 0.01634789, 0.01091735, 0.01041315, 0.01717447, 0.03193787, 0.024938, 0.01611109, 0.01128018, 0.01059523, 0.01735667, 0.03136355, 0.02473998, 0.01607055, 0.01144314, 0.01017945, 0.01700025, 0.03217781, 0.02471996, 0.01628278, 0.01130132, 0.01037673, 0.01711577, 0.0311718, 0.02301117, 0.01592065, 0.01052071, 0.00965318, 0.01598449, 0.03140064, 0.0235148, 0.01553015, 0.01085459, 0.00992191, 0.01632103, 0.03108472, 0.02434748, 0.01599273, 0.01133289, 0.01003637, 0.0171246, 0.03274449, 0.02513173, 0.0165934, 0.01162199, 0.01082945, 0.01740051, 0.03252305, 0.02432114, 0.01607389, 0.01054618, 0.01012487, 0.01632485, 0.03212672, 0.02408113, 0.01553248, 0.01071922, 0.00985546, 0.0161045, 0.03126088, 0.02405181, 0.01612862, 0.01134024, 0.01003002, 0.01649635, 0.03132744, 0.02434976, 0.0161655, 0.01114018, 0.01033768, 0.01661255, 0.03106845, 0.02358349, 0.01591469, 0.01042441, 0.00997434, 0.01587402, 0.03075777, 0.02358411, 0.01542012, 0.01095008, 0.010265, 0.01597564, 0.03071303, 0.02383669, 0.01568224, 0.0113799, 0.01012021, 0.01621614, 0.03058257, 0.02419442, 0.0165856, 0.01154255, 0.01100828, 0.01640528, 0.03056274, 0.02249694, 0.01589232, 0.01069345, 0.01015767, 0.01545529, 0.0299982, 0.02219385, 0.01498916, 0.01106353, 0.00977443, 0.01531612, 0.02955038, 0.0228743, 0.01543257, 0.0112339, 0.00943301, 0.01570139, 0.03041549, 0.02372888, 0.0155492, 0.01124422, 0.00939502, 0.01620107, 0.02939521, 0.02254263, 0.0152689, 0.01050788, 0.0088795, 0.0153762, 0.02936231, 0.02261617, 0.01486071, 0.0107628, 0.00895723, 0.01594087, 0.02895663, 0.02294201, 0.01520995, 0.01109777, 0.00862829, 0.01585856, 0.02846366, 0.02325765, 0.01521969, 0.01071646, 0.00879273, 0.01582383, 0.02736397, 0.02185523, 0.01462754, 0.01016305, 0.00836682, 0.01516556, 0.02760198, 0.02222119, 0.01407807, 0.01025413, 0.00830903, 0.01517888, 0.02726118, 0.02265537, 0.0144974, 0.01066311, 0.0081485, 0.01535452, 0.02812516, 0.02329136, 0.01463454, 0.01074649, 0.0087792, 0.01563786, 0.02738664, 0.0218232, 0.01414915, 0.01001128, 0.00835414, 0.01474305, 0.02769855, 0.02192418, 0.01387793, 0.01022054, 0.00860518, 0.01478264, 0.02793494, 0.02244841, 0.01431582, 0.01037248, 0.00859962, 0.01491001, 0.02825379, 0.02326804, 0.01445976, 0.01067549, 0.00900701, 0.01530497, 0.02696395, 0.02232251, 0.01401549, 0.00996707, 0.00867831, 0.01475865, 0.02762655, 0.02257102, 0.01364434, 0.01032194, 0.00893049, 0.01498567, 0.02758818, 0.02300178, 0.01426894, 0.01067826, 0.00884285, 0.01522893, 0.02811298, 0.02319949, 0.01448195, 0.01053208, 0.0094125, 0.01558709, 0.02787446, 0.0224818, 0.01432751, 0.00963699, 0.00886844, 0.01480607, 0.0280527, 0.02272036, 0.01384153, 0.01001233, 0.00896125, 0.0151199, 0.0276349, 0.02285284, 0.01421535, 0.01027578, 0.00902822, 0.01526735, 0.02809503, 0.0225917, 0.01424825, 0.00979308, 0.00988923, 0.01522706, 0.02892989, 0.0229232, 0.01449027, 0.00963167, 0.00949128, 0.01477583, 0.02949977, 0.02287518, 0.01410506, 0.01000749, 0.00988475, 0.01502209, 0.02999157, 0.02373127, 0.01509046, 0.01023456, 0.0103299, 0.01575816, 0.03189002, 0.02441864, 0.01511634, 0.0102666, 0.0105517, 0.01608722, 0.02991676, 0.02205602, 0.01457598, 0.00955878, 0.00949068, 0.01497594, 0.02975037, 0.02167187, 0.01407617, 0.00998143, 0.01016705, 0.0155141, 0.02964514, 0.02234639, 0.01487384, 0.01060205, 0.01023905, 0.0156772, 0.03001629, 0.02242787, 0.01509018, 0.0104486, 0.01037712, 0.01586781, 0.02942476, 0.02137103, 0.01447088, 0.00958808, 0.00957319, 0.01481701, 0.02857633, 0.02139698, 0.01404637, 0.00987458, 0.0096374, 0.01486727, 0.02876866, 0.02208653, 0.01448185, 0.01019986, 0.0095376, 0.01510706, 0.02976377, 0.02292953, 0.01459508, 0.01018366, 0.00996867, 0.01550826, 0.02940905, 0.02170181, 0.01452273, 0.00970351, 0.00942954, 0.01461141, 0.02926755, 0.02157678, 0.01385301, 0.009857, 0.00933284, 0.01468591, 0.02888192, 0.0219102, 0.01431743, 0.01026362, 0.00934059, 0.01500526, 0.02960006, 0.02252066, 0.01450944, 0.01024072, 0.00997803, 0.01545606, 0.02938585, 0.02165448, 0.01449491, 0.00963727, 0.009549, 0.01492366, 0.02937314, 0.02163177, 0.01403315, 0.00995347, 0.00967511, 0.01483251, 0.02942512, 0.02227697, 0.0146628, 0.01035155, 0.00947565, 0.01505956, 0.03049651, 0.02258505, 0.01474984, 0.01035824, 0.01011684, 0.01534268, 0.02989106, 0.02164339, 0.01450775, 0.00971654, 0.00946016, 0.01467645, 0.02986269, 0.02182107, 0.01406513, 0.01000328, 0.00966211, 0.0148745, 0.02945168, 0.0225657, 0.01466434, 0.01033232, 0.00967286, 0.01520171, 0.03034269, 0.02306211, 0.01482715, 0.01044186, 0.01036753, 0.01569864, 0.03007862, 0.02218996, 0.01461463, 0.0097943, 0.00963323, 0.01509693, 0.03023993, 0.02232337, 0.0141392, 0.0101272, 0.00984782, 0.01513745, 0.02988064, 0.02241479, 0.01465016, 0.01037755, 0.00977127, 0.01524229, 0.03032708, 0.02299036, 0.01467772, 0.01032065, 0.01012804, 0.01568476, 0.02965362, 0.02213036, 0.01462024, 0.00980522, 0.00952456, 0.01497224, 0.03004086, 0.02229255, 0.01413169, 0.01019492, 0.00955921, 0.01511373, 0.02979338, 0.02302241, 0.0147602, 0.0105617, 0.00928, 0.0152769, 0.03049716, 0.02366765, 0.01483193, 0.01057981, 0.00998599, 0.01566783, 0.02971259, 0.02224626, 0.01474346, 0.00987836, 0.00949129, 0.01494207, 0.03119945, 0.02231988, 0.01403993, 0.01008212, 0.00994876, 0.0153483, 0.03076916, 0.02302623, 0.01471763, 0.01045095, 0.00987035, 0.01554263, 0.03142088, 0.02375309, 0.01484297, 0.0105398, 0.01051248, 0.01604141, 0.03123712, 0.02268751, 0.01478416, 0.00980346, 0.00984959, 0.01553417, 0.03250401, 0.02318879, 0.0145391, 0.01023821, 0.01010812, 0.01569142, 0.03173556, 0.02312622, 0.0151491, 0.01054981, 0.00981235, 0.01584576, 0.03277257, 0.02351301, 0.0158932, 0.01052716, 0.01073335, 0.0163256, 0.03291474, 0.02329366, 0.01503856, 0.01009039, 0.01029886, 0.01533385, 0.03270812, 0.02401601, 0.01454307, 0.01030756, 0.01083513, 0.01642337, 0.03299201, 0.02483775, 0.01540057, 0.01083902, 0.01050604, 0.01659399, 0.03366649, 0.02527939, 0.01576857, 0.01093419, 0.01151335, 0.01713328, 0.03389642, 0.02387418, 0.01559877, 0.01021844, 0.01099049, 0.01605278, 0.03353117, 0.02385546, 0.01539058, 0.01044081, 0.0113347, 0.01657032, 0.03280409, 0.02450116, 0.01587259, 0.01096491, 0.01126835, 0.01665806, 0.03335267, 0.02486506, 0.01624533, 0.01098026, 0.0117533, 0.01696767, 0.03247549, 0.02369448, 0.01574563, 0.0103483, 0.01102347, 0.01586336, 0.03131919, 0.02319891, 0.01516319, 0.0107124, 0.01082591, 0.01536484, 0.03035734, 0.02335499, 0.01573557, 0.01129898, 0.01125969, 0.01694205, 0.03289109, 0.0248813, 0.01624183, 0.0112209, 0.01187248, 0.01718032, 0.03201687, 0.02362323, 0.01567314, 0.01043269, 0.0111214, 0.01596636, 0.03296625, 0.02417337, 0.01514227, 0.01069546, 0.01100604, 0.01595527, 0.0321941, 0.02434671, 0.01570254, 0.01130623, 0.01102613, 0.01652709, 0.03310545, 0.02549621, 0.01609924, 0.01130283, 0.0115321, 0.01727011, 0.03300495, 0.0243364, 0.01592577, 0.01056812, 0.01063319, 0.01664324, 0.03388273, 0.02416389, 0.01542324, 0.01088572, 0.01105061, 0.01844491, 0.03451148, 0.02439615, 0.01604326, 0.0112841, 0.01108104, 0.01639131, 0.03429767, 0.02508079, 0.016198, 0.01129778, 0.01186451, 0.01695802, 0.03326155, 0.02420583, 0.01583706, 0.01054291, 0.01090085, 0.01636984, 0.03404707, 0.02437567, 0.015225, 0.01091327, 0.01115227, 0.01626061, 0.03328716, 0.02488651, 0.0158563, 0.01130186, 0.01105795, 0.01671102, 0.03437866, 0.02557077, 0.01597027, 0.01125435, 0.01178692, 0.01704707, 0.03338679, 0.02396283, 0.01547378, 0.01052625, 0.01136287, 0.01629036, 0.0336175, 0.02414578, 0.01497299, 0.01088891, 0.0116256, 0.01644679, 0.03333822, 0.02497592, 0.01559572, 0.01118453, 0.01119384, 0.01644796, 0.03425344, 0.02548373, 0.01574913, 0.01113279, 0.01182927, 0.0171829, 0.03357934, 0.02410789, 0.0154599, 0.01050669, 0.01104737, 0.01653812, 0.0342603, 0.02436034, 0.0150537, 0.01077885, 0.01126014, 0.01631577, 0.03372204, 0.02435173, 0.01526566, 0.01115457, 0.01110299, 0.01628929, 0.03463342, 0.0250345, 0.01562109, 0.01117618, 0.01140833, 0.01673722, 0.03383279, 0.02434179, 0.01533457, 0.01040037, 0.01098056, 0.01601441, 0.03415575, 0.02477692, 0.01466668, 0.01075775, 0.01130747, 0.01633401, 0.03401271, 0.0256447, 0.01540424, 0.01125247, 0.01111301, 0.01650825, 0.03513709, 0.02584785, 0.01566362, 0.01112321, 0.01185946, 0.0170136, 0.03456823, 0.02451817, 0.01534006, 0.01031194, 0.01109736, 0.01616295, 0.03462151, 0.02487667, 0.0148616, 0.01070055, 0.01114492, 0.016095, 0.03461322, 0.02561835, 0.01568195, 0.01108737, 0.01128772, 0.01664937, 0.03640287, 0.0263539, 0.01617433, 0.01143984, 0.01224002, 0.01730473, 0.03501981, 0.02511487, 0.01583417, 0.01062923, 0.01127339, 0.01614876, 0.03517091, 0.02534991, 0.01544152, 0.01105206, 0.01157427, 0.01627505, 0.03529185, 0.02615451, 0.01619126, 0.0114686, 0.01145526, 0.01689151, 0.03616925, 0.02632989, 0.01628204, 0.01136889, 0.01205066, 0.01703163, 0.03514999, 0.02492693, 0.01585491, 0.01046385, 0.01120037, 0.01622568, 0.03529917, 0.02508238, 0.01527497, 0.01080291, 0.01144094, 0.0164505, 0.03454519, 0.02555329, 0.01607854, 0.01123517, 0.01125524, 0.01654521, 0.03509455, 0.02584515, 0.01622661, 0.01118707, 0.01184152, 0.01720676, 0.0344501, 0.02519898, 0.01619201, 0.0102801, 0.01120054, 0.01616043, 0.03427998, 0.02492689, 0.01543993, 0.01053325, 0.01124993, 0.01622443, 0.03348615, 0.02501344, 0.01620746, 0.01099434, 0.01122993, 0.01694016, 0.03516693, 0.02617597, 0.01641401, 0.01122889, 0.01194606, 0.01760684, 0.03543789, 0.02545584, 0.01635421, 0.01047368, 0.01095293, 0.01621842, 0.03581451, 0.02559841, 0.01562125, 0.01080596, 0.01106812, 0.01596926, 0.03563361, 0.02609369, 0.01629848, 0.01120058, 0.01100539, 0.01646976, 0.03693557, 0.02567067, 0.01682514, 0.01133872, 0.01191169, 0.01721945, 0.03688236, 0.02583229, 0.01644832, 0.01056372, 0.01122742, 0.01635119, 0.03636057, 0.02549792, 0.01588837, 0.0108099, 0.01140511, 0.01606065, 0.03632213, 0.02657201, 0.01646299, 0.01133421, 0.01144598, 0.01673044, 0.03683511, 0.02702473, 0.01666315, 0.01126607, 0.01221406, 0.01711149, 0.03573705, 0.02605366, 0.01643167, 0.01047546, 0.01141163, 0.01633408, 0.03680382, 0.025906, 0.0160591, 0.01102709, 0.01176317, 0.01634149, 0.03561746, 0.02631514, 0.01651081, 0.01139312, 0.01163972, 0.01678615, 0.03621763, 0.02651542, 0.01657301, 0.01107306, 0.01192896, 0.01677017, 0.035256, 0.02546766, 0.01626551, 0.01055626, 0.01148836, 0.01609249, 0.03624086, 0.02569396, 0.01572567, 0.01083938, 0.01156454, 0.01614232, 0.03579538, 0.02624642, 0.01651381, 0.01123868, 0.01152517, 0.0163885, 0.03753223, 0.0267996, 0.01710893, 0.01142609, 0.01250231, 0.01685637, 0.03629687, 0.02534353, 0.01656972, 0.01052839, 0.01168901, 0.01617495, 0.0363191, 0.02585405, 0.01589233, 0.01087852, 0.01182893, 0.01611174, 0.03675555, 0.02640297, 0.01674024, 0.01139269, 0.01179282, 0.01680588, 0.03745573, 0.02693686, 0.01706117, 0.01136872, 0.01232929, 0.01709873, 0.03610254, 0.02523129, 0.01640711, 0.01057722, 0.01126707, 0.01631267, 0.03444498, 0.0243566, 0.01541355, 0.01012872, 0.01106335, 0.01629394, 0.03474051, 0.026009, 0.01719227, 0.01137549, 0.01151896, 0.01664035, 0.03482223, 0.02585677, 0.01674881, 0.0109655, 0.01221063, 0.01711774, 0.03613342, 0.02572769, 0.01645015, 0.01023845, 0.0108063, 0.01592985, 0.0363889, 0.02602313, 0.01605979, 0.01097806, 0.01149837, 0.01643225, 0.03653945, 0.02598155, 0.01584859, 0.01067949, 0.01017169, 0.0158935, 0.03525506, 0.02551875, 0.01591616, 0.0113973, 0.01130737, 0.01656496, 0.03727641, 0.02578545, 0.0167829, 0.01083667, 0.01179344, 0.01608444, 0.03797564, 0.02573353, 0.01635548, 0.01130874, 0.01210095, 0.01625492, 0.03765219, 0.02640563, 0.01713153, 0.01179535, 0.01217203, 0.01689124, 0.03875437, 0.02712533, 0.01751294, 0.01189211, 0.01344463, 0.0177623, 0.03747253, 0.02624118, 0.01701387, 0.01102733, 0.01203494, 0.01636926, 0.03731017, 0.02624471, 0.01622554, 0.01121568, 0.01191853, 0.01631955, 0.03656317, 0.02614197, 0.01672376, 0.01172432, 0.01167043, 0.01649462, 0.03716771, 0.02627909, 0.01692419, 0.01157143, 0.01217524, 0.0167681, 0.03563783, 0.025096, 0.0165793, 0.01069348, 0.01137647, 0.01584058, 0.03559214, 0.02565758, 0.01622495, 0.01104374, 0.01153964, 0.01623119, 0.03464385, 0.02669213, 0.01679203, 0.01140505, 0.01150837, 0.01635125, 0.03641175, 0.0268432, 0.01699425, 0.01141699, 0.01232467, 0.01649114, 0.03491816, 0.0256027, 0.01691064, 0.01061146, 0.0114917, 0.01593654, 0.0352814, 0.02567987, 0.01602937, 0.01101364, 0.01187653, 0.0163822, 0.03549415, 0.02626038, 0.01665134, 0.01144368, 0.01141931, 0.01669391, 0.03606185, 0.02723552, 0.01695332, 0.01116837, 0.01125074, 0.01657717, 0.03537554, 0.02580515, 0.01627244, 0.01028466, 0.01059039, 0.01521135, 0.03579253, 0.02523925, 0.01549286, 0.01069628, 0.01074595, 0.01607262, 0.0358329, 0.02587557, 0.01617446, 0.01114675, 0.0110677, 0.01676826, 0.03688067, 0.02648304, 0.01645166, 0.01126682, 0.01142224, 0.01634597, 0.03561608, 0.0247729, 0.01612503, 0.0104404, 0.01008953, 0.01496946, 0.03634076, 0.02527445, 0.0155831, 0.01076318, 0.00982404, 0.01491747, 0.03573531, 0.0260065, 0.01607234, 0.01114749, 0.00975368, 0.01473909, 0.03598921, 0.02632003, 0.01674919, 0.01121662, 0.01023541, 0.01526036, 0.03581722, 0.02549443, 0.01662816, 0.010599, 0.0097555, 0.01476789, 0.0359998, 0.02577115, 0.01619326, 0.01080237, 0.00980489, 0.01472618, 0.03527041, 0.02600711, 0.01682197, 0.01121057, 0.00948889, 0.01465448, 0.03682403, 0.02668542, 0.01677879, 0.01114688, 0.0101046, 0.0148743, 0.03557459, 0.02489344, 0.01633431, 0.01032414, 0.00927841, 0.01422531, 0.03583409, 0.02529298, 0.01587229, 0.01070676, 0.00934489, 0.01479547, 0.03570612, 0.02582032, 0.01604271, 0.01089217, 0.0092295, 0.01484787, 0.03658459, 0.02569893, 0.01653121, 0.01104429, 0.00975588, 0.01502104, 0.03578857, 0.02451068, 0.01645029, 0.01037998, 0.0089578, 0.01397083, 0.03558561, 0.02456587, 0.01586061, 0.01084463, 0.00901046, 0.01405088, 0.03566418, 0.02570498, 0.01626758, 0.01132704, 0.00897297, 0.01417916, 0.0361428, 0.02606713, 0.01624882, 0.01113763, 0.009236, 0.01428332, 0.03443961, 0.0243307, 0.01529355, 0.00992563, 0.00818573, 0.01348398, 0.03455377, 0.02435508, 0.0151523, 0.01043527, 0.00853622, 0.0138489, 0.03382578, 0.02436565, 0.01517795, 0.01093317, 0.00858416, 0.01363446, 0.03513004, 0.02483997, 0.01542542, 0.01076496, 0.00891985, 0.01401796, 0.03490745, 0.02411641, 0.01506027, 0.00976099, 0.00873535, 0.01324883, 0.0352232, 0.02439102, 0.01466718, 0.01020719, 0.00890196, 0.01395574, 0.03513154, 0.02502861, 0.01577767, 0.01094347, 0.00880072, 0.01420899, 0.03600644, 0.02565698, 0.01606257, 0.01098002, 0.00932938, 0.01469098, 0.03516064, 0.02400538, 0.01556756, 0.01019024, 0.0087881, 0.0138998, 0.03519528, 0.02368782, 0.01501655, 0.01069793, 0.00908755, 0.01405698, 0.03510311, 0.0244839, 0.01544506, 0.01085984, 0.00881271, 0.01419622, 0.03574678, 0.02483831, 0.01560216, 0.01072665, 0.00918248, 0.01428435, 0.03421928, 0.02345288, 0.01533946, 0.01005032, 0.00858876, 0.01352657, 0.03443654, 0.02349684, 0.01488532, 0.01048212, 0.00873271, 0.01376214, 0.03425516, 0.02398699, 0.01552832, 0.01079368, 0.00861803, 0.01380864, 0.03552485, 0.02494343, 0.0158634, 0.01083031, 0.00907947, 0.01419168, 0.03466462, 0.02365026, 0.01547671, 0.00990049, 0.00844831, 0.01326876, 0.03422114, 0.02370716, 0.0148329, 0.0101633, 0.00859439, 0.01377959, 0.03405628, 0.02416128, 0.01537049, 0.01074139, 0.00863476, 0.01398794, 0.03547925, 0.0248322, 0.01562493, 0.01081899, 0.00910014, 0.01433225, 0.03522181, 0.02373467, 0.01544436, 0.01020795, 0.0086113, 0.0135431, 0.03535812, 0.02365379, 0.01476353, 0.01038531, 0.00880352, 0.01372087, 0.03492839, 0.02417337, 0.01540779, 0.01077279, 0.00844554, 0.01390576, 0.03585873, 0.02495091, 0.01548802, 0.01075657, 0.00907107, 0.01430335, 0.03525307, 0.02399798, 0.01520741, 0.00982261, 0.00838885, 0.01363846, 0.0352838, 0.02401043, 0.01459201, 0.01025711, 0.0085948, 0.0139456, 0.03499002, 0.02432, 0.01529228, 0.01049436, 0.00841309, 0.0138459, 0.03578189, 0.02461954, 0.01556746, 0.0106572, 0.00880968, 0.01397048, 0.03487588, 0.02358693, 0.01547252, 0.00996921, 0.00837812, 0.0135618, 0.03564658, 0.02372164, 0.01509833, 0.01028137, 0.00853216, 0.01401404, 0.03549043, 0.02449271, 0.01564942, 0.01076518, 0.00858418, 0.01405068, 0.03637863, 0.02532556, 0.01571334, 0.01077457, 0.00892167, 0.01423881, 0.0349074, 0.02420524, 0.01538508, 0.01006212, 0.00836984, 0.01346628, 0.03547391, 0.02417924, 0.01499597, 0.01045178, 0.00853053, 0.01373722, 0.03489522, 0.02435412, 0.01547621, 0.01067265, 0.00851921, 0.01384569, 0.03553398, 0.02478416, 0.01562323, 0.01056868, 0.00889366, 0.01405946, 0.03449337, 0.02374746, 0.01533363, 0.00992615, 0.00844223, 0.01342028, 0.03496102, 0.02387147, 0.01494074, 0.01033623, 0.00859997, 0.01365609, 0.03407757, 0.02428773, 0.01553487, 0.01077372, 0.00848174, 0.01378042, 0.03461071, 0.024278, 0.01565041, 0.01059882, 0.00887013, 0.0138989, 0.03390619, 0.02307161, 0.015457, 0.01004018, 0.0085974, 0.01355365, 0.03428797, 0.02338257, 0.01447194, 0.01022577, 0.00878517, 0.01373711, 0.03362522, 0.02368867, 0.01483065, 0.01047741, 0.00836945, 0.01359265, 0.03463739, 0.02408995, 0.01513531, 0.01061528, 0.00866297, 0.01383241, 0.03418299, 0.02263048, 0.01455068, 0.0100035, 0.00798032, 0.01336244, 0.03441341, 0.02294633, 0.01414492, 0.01022201, 0.00804628, 0.01349889, 0.03330632, 0.02271117, 0.0145089, 0.01052476, 0.00787309, 0.0135602, 0.03434216, 0.0230223, 0.01468337, 0.01040751, 0.00831815, 0.01362264, 0.03348179, 0.022393, 0.01454147, 0.00970329, 0.00798993, 0.01312828, 0.0339778, 0.02272825, 0.01415053, 0.01004772, 0.00826118, 0.01345199, 0.03345196, 0.02318288, 0.01476864, 0.01047467, 0.00828436, 0.01373721, 0.03431237, 0.02358398, 0.01484881, 0.01033118, 0.00871142, 0.01414727, 0.03384671, 0.02244865, 0.01490422, 0.00987162, 0.00821144, 0.01351294, 0.0342254, 0.02237996, 0.01418794, 0.01021495, 0.00830884, 0.01366589, 0.03383255, 0.0232177, 0.01471764, 0.01050845, 0.00813623, 0.01385511, 0.03490679, 0.02372562, 0.01476465, 0.01039856, 0.0086865, 0.01389767, 0.03411626, 0.02276462, 0.01450752, 0.00981803, 0.00815738, 0.01348187, 0.03422155, 0.02245596, 0.01380187, 0.00997326, 0.0081973, 0.0135023, 0.0334349, 0.02315329, 0.01435876, 0.01034876, 0.00812797, 0.01354319, 0.03403898, 0.02337923, 0.01443266, 0.01016521, 0.0085091, 0.01365355, 0.03311318, 0.02240594, 0.01415576, 0.00944445, 0.00799436, 0.01305988, 0.0336923, 0.02261934, 0.01360693, 0.0096735, 0.00842042, 0.01337006, 0.03374815, 0.0233871, 0.0143826, 0.01014742, 0.0083727, 0.013607, 0.03489609, 0.02369636, 0.0143136, 0.01007139, 0.00886595, 0.0137341, 0.03368284, 0.02258489, 0.01408779, 0.0094953, 0.00833684, 0.01323204, 0.03381468, 0.0226719, 0.01364024, 0.00990364, 0.00863873, 0.01339575, 0.03338565, 0.02297793, 0.01424001, 0.01019547, 0.00874721, 0.01391965, 0.03463229, 0.02354941, 0.01453573, 0.01047178, 0.0090577, 0.01426153, 0.03369573, 0.02247881, 0.01421997, 0.00999077, 0.00858256, 0.01343275, 0.03455078, 0.02243268, 0.0137182, 0.00997537, 0.00890157, 0.0136727, 0.0332902, 0.02254437, 0.01417277, 0.01034235, 0.00849081, 0.01367827, 0.03438633, 0.02275104, 0.01420915, 0.01042346, 0.00895808, 0.01384548, 0.03373984, 0.02177733, 0.0138636, 0.00969492, 0.00824491, 0.01313688, 0.03345352, 0.02180588, 0.01320975, 0.00995381, 0.00826974, 0.01320607, 0.03281919, 0.02233308, 0.01395269, 0.01036066, 0.00829596, 0.01363161, 0.03397769, 0.02296466, 0.01416728, 0.01039166, 0.008698, 0.01391578, 0.03290722, 0.02187345, 0.01390796, 0.0097352, 0.00807715, 0.01327753, 0.03268468, 0.02195082, 0.01349215, 0.01010041, 0.00824642, 0.01327805, 0.03279585, 0.02242122, 0.01402522, 0.01043227, 0.00803024, 0.01316378, 0.03335272, 0.02255986, 0.01408341, 0.01034563, 0.00834003, 0.01318692, 0.03264374, 0.0211474, 0.01373203, 0.00969263, 0.00766585, 0.01260849, 0.03207836, 0.02184913, 0.01337502, 0.01002185, 0.00771259, 0.01273097, 0.03095067, 0.02228702, 0.01395581, 0.0104291, 0.00776427, 0.01266312, 0.03239463, 0.02160586, 0.01365179, 0.0101985, 0.00810538, 0.01258977, 0.03113859, 0.02098643, 0.01345375, 0.00949732, 0.00782363, 0.01238083, 0.03196444, 0.02162489, 0.01283851, 0.00973291, 0.00776102, 0.01237115, 0.03172185, 0.02202955, 0.0133064, 0.01004166, 0.00752937, 0.01240255, 0.03222545, 0.02241942, 0.01351269, 0.01016692, 0.00787976, 0.01268736, 0.03132553, 0.02187923, 0.01326587, 0.00936881, 0.00741193, 0.01224268, 0.0321617, 0.02180767, 0.01296093, 0.00985713, 0.00745729, 0.01193542, 0.03135386, 0.02130467, 0.01306214, 0.00994272, 0.00752789, 0.01233415, 0.03209352, 0.02128804, 0.01310312, 0.01000723, 0.00780796, 0.01224569, 0.03083678, 0.01997501, 0.01306706, 0.00917551, 0.00734512, 0.01135106, 0.0317526, 0.0204436, 0.01263164, 0.00961244, 0.00748565, 0.01159485, 0.03108545, 0.02070422, 0.01309406, 0.0099423, 0.00740138, 0.01174534, 0.03173823, 0.02019015, 0.01318766, 0.00994092, 0.00767353, 0.01172512, 0.03074262, 0.01913542, 0.01296152, 0.00927448, 0.00726778, 0.01163185, 0.03127705, 0.01954887, 0.01275102, 0.00971713, 0.00728271, 0.01157916, 0.02967615, 0.01916115, 0.01309101, 0.00975433, 0.00711208, 0.01174937, 0.03128329, 0.02023409, 0.01336013, 0.00985119, 0.00736887, 0.0120642, 0.03056476, 0.01882034, 0.01275063, 0.00894453, 0.00729573, 0.0112806, 0.03070247, 0.0193359, 0.0123821, 0.00935318, 0.00726726, 0.01138175, 0.02976231, 0.01936002, 0.01289247, 0.00959002, 0.00713381, 0.0114757, 0.02995125, 0.0190469, 0.01299285, 0.00942311, 0.00718231, 0.01182324, 0.03016656, 0.01804005, 0.0126301, 0.00884951, 0.00730522, 0.01190456, 0.03045398, 0.01882691, 0.0124492, 0.00937774, 0.00746079, 0.0118444, 0.0297575, 0.01879689, 0.01279081, 0.00944224, 0.00738401, 0.0122427, 0.03046728, 0.01912828, 0.01284017, 0.00950772, 0.00760168, 0.01217327, 0.02952491, 0.01859761, 0.01272394, 0.00890498, 0.00706757, 0.01142061, 0.02937211, 0.01839468, 0.01218615, 0.00921172, 0.00719934, 0.01156273, 0.02872139, 0.01869267, 0.01268206, 0.00935111, 0.00705213, 0.01158891, 0.02952828, 0.01872532, 0.0127085, 0.00930928, 0.00732974, 0.01154401, 0.02860481, 0.0178191, 0.01246332, 0.00869867, 0.00690361, 0.01112421, 0.02882096, 0.0180124, 0.01197465, 0.0090712, 0.00695674, 0.01142722, 0.02875574, 0.0182781, 0.0124407, 0.00917932, 0.00688499, 0.01146002, 0.02968636, 0.01853167, 0.01251083, 0.00922805, 0.00729854, 0.0115021, 0.02883667, 0.01730016, 0.01233354, 0.00860562, 0.00685707, 0.01100031, 0.02902829, 0.0177593, 0.01201646, 0.00892442, 0.00718883, 0.01119989, 0.02865868, 0.01799408, 0.01256749, 0.00923408, 0.00709984, 0.01131934, 0.02954323, 0.01852225, 0.01276319, 0.00925265, 0.00739495, 0.01148119, 0.02855308, 0.01759529, 0.0125674, 0.00853062, 0.0068426, 0.01096391, 0.02879675, 0.0175307, 0.01201961, 0.00883373, 0.00683504, 0.01117701, 0.02829563, 0.01787372, 0.01258562, 0.00916149, 0.00684766, 0.01122613, 0.02880296, 0.01830222, 0.01262274, 0.00906235, 0.00715625, 0.01140391, 0.02789167, 0.01748372, 0.01238912, 0.00858465, 0.00675366, 0.01090015, 0.02795979, 0.01760017, 0.01178553, 0.00886695, 0.00681496, 0.01124986, 0.02765058, 0.0180488, 0.0124667, 0.00913856, 0.00674862, 0.01128378, 0.02788267, 0.01820987, 0.01220914, 0.00892101, 0.00698322, 0.01131883, 0.02688089, 0.01693456, 0.01181393, 0.00823579, 0.00663906, 0.01091204, 0.02648183, 0.01733929, 0.01144544, 0.00854827, 0.00669591, 0.0110011, 0.02672138, 0.01806059, 0.01205283, 0.00887599, 0.00659212, 0.011109, 0.02733859, 0.01858166, 0.01223453, 0.00896819, 0.00699378, 0.01109131, 0.0270291, 0.01772095, 0.01211985, 0.00846877, 0.00647702, 0.01059557, 0.02728227, 0.01781766, 0.01196922, 0.00891131, 0.00663895, 0.01066027, 0.0269619, 0.01814584, 0.0124774, 0.00918055, 0.00644256, 0.01086667, 0.02775035, 0.01852551, 0.01259642, 0.00917552, 0.00677003, 0.01105692, 0.02708247, 0.01755552, 0.01233499, 0.00851973, 0.0063694, 0.01060381, 0.02684411, 0.01767925, 0.01190115, 0.00882873, 0.00655468, 0.01084281, 0.02641234, 0.01805508, 0.01250961, 0.00908859, 0.00660864, 0.01114025, 0.02696269, 0.01845369, 0.01259201, 0.00907383, 0.00678088, 0.01103509, 0.02639505, 0.01745081, 0.01229631, 0.00843925, 0.00634756, 0.01063086, 0.02618363, 0.01736225, 0.01193391, 0.00890839, 0.0064917, 0.01099725, 0.02591459, 0.01798483, 0.01235179, 0.00908662, 0.00639802, 0.01106021, 0.02588981, 0.01809506, 0.01232943, 0.00905508, 0.00670972, 0.01124081, 0.02538243, 0.01728142, 0.01215771, 0.00851366, 0.00623122, 0.01065615, 0.02522828, 0.01720165, 0.01173936, 0.00878828, 0.00637949, 0.01057657, 0.02518329, 0.01758201, 0.0122258, 0.00897021, 0.00617703, 0.01098319, 0.02573219, 0.01802331, 0.01213733, 0.00889102, 0.00640773, 0.01108117, 0.02520176, 0.01701286, 0.01207587, 0.00828757, 0.00592137, 0.01069818, 0.02501179, 0.0170795, 0.01163479, 0.00874709, 0.00607883, 0.01096254, 0.02524136, 0.01769518, 0.01210524, 0.00905987, 0.00616466, 0.01142028, 0.02608312, 0.01829062, 0.01229564, 0.00916711, 0.00641298, 0.01111391, 0.02529154, 0.01713405, 0.01210613, 0.00836289, 0.00588017, 0.0106373, 0.02529395, 0.01708413, 0.01176874, 0.00889065, 0.00610346, 0.01150014, 0.02561566, 0.01786865, 0.0121594, 0.0092915, 0.00609672, 0.01155263, 0.02643798, 0.01832736, 0.01267675, 0.00915723, 0.0063122, 0.01168588, 0.02603736, 0.01756857, 0.0123785, 0.00868783, 0.00597832, 0.01168442, 0.02628527, 0.01776345, 0.01204539, 0.009097, 0.00615505, 0.01152571, 0.0255813, 0.01794902, 0.01238426, 0.00928406, 0.00611826, 0.01174379, 0.02647111, 0.01817003, 0.01250856, 0.00928473, 0.00634986, 0.01170373, 0.02561965, 0.01741865, 0.01227035, 0.00865073, 0.00587032, 0.01106201, 0.02533097, 0.01739275, 0.0118535, 0.00887834, 0.00609002, 0.01117926, 0.02597085, 0.018061, 0.01271525, 0.00927499, 0.00613595, 0.01161476, 0.02676701, 0.01863174, 0.01282356, 0.00931582, 0.00639135, 0.0114141, 0.02637816, 0.01753471, 0.01262038, 0.00875085, 0.00599953, 0.01140914, 0.02718492, 0.0175962, 0.01184855, 0.00899867, 0.00609602, 0.01160607, 0.02742465, 0.01819735, 0.01222603, 0.00924631, 0.00598596, 0.01141513, 0.02682743, 0.01850354, 0.01212368, 0.00902668, 0.00627066, 0.01101332, 0.02626784, 0.01765821, 0.01188647, 0.00862913, 0.00593333, 0.01053011, 0.02684173, 0.01759217, 0.01160251, 0.00895608, 0.00600593, 0.0107458, 0.02617687, 0.01741363, 0.01168215, 0.00910783, 0.00607732, 0.01051378, 0.02583805, 0.01800666, 0.0120359, 0.00935057, 0.00632008, 0.00999555, 0.02497075, 0.01653075, 0.01181726, 0.00864446, 0.00593199, 0.01004634, 0.02679629, 0.01786655, 0.01157901, 0.00889692, 0.00611437, 0.01095245, 0.02692138, 0.01784547, 0.01192574, 0.00908977, 0.00610642, 0.01120118, 0.02710058, 0.01829521, 0.01191012, 0.00884248, 0.00640104, 0.01132954, 0.02619304, 0.01706465, 0.0119189, 0.00848239, 0.00592033, 0.01087121, 0.0261396, 0.01710263, 0.01141076, 0.00883238, 0.00608952, 0.0110196, 0.02559231, 0.01718304, 0.0121997, 0.00910745, 0.00605462, 0.0111732, 0.02588167, 0.01765787, 0.01214156, 0.00911048, 0.00636227, 0.01117512, 0.0252673, 0.01698531, 0.01229065, 0.00875717, 0.00607082, 0.01065033, 0.02578477, 0.01677106, 0.01182959, 0.00910969, 0.006113, 0.01094167, 0.02474316, 0.01701918, 0.01229193, 0.00929275, 0.00594002, 0.01089979, 0.02486273, 0.01729241, 0.01224914, 0.00912943, 0.00623584, 0.01098452, 0.02435124, 0.01640472, 0.01182819, 0.00851297, 0.00586811, 0.01024744, 0.02412268, 0.0163697, 0.01150389, 0.00883399, 0.006091, 0.01097982, 0.02422918, 0.01723934, 0.01222715, 0.00929661, 0.00601507, 0.01077138, 0.02555382, 0.01717348, 0.01224628, 0.00930616, 0.00630345, 0.01100438, 0.02468824, 0.01657238, 0.01238416, 0.00890214, 0.00591262, 0.01070437, 0.02572371, 0.01697673, 0.01191662, 0.00901561, 0.00609084, 0.01098181, 0.02556014, 0.01753988, 0.01244231, 0.0094096, 0.00614884, 0.01156609, 0.02659576, 0.01796116, 0.01243757, 0.00931031, 0.00636692, 0.01095113, 0.02471374, 0.01668647, 0.01210349, 0.00871701, 0.00595131, 0.01065461, 0.02700776, 0.01683446, 0.01188134, 0.00929196, 0.00609828, 0.01057388, 0.02663563, 0.01755009, 0.01245485, 0.00961525, 0.00596753, 0.01074835, 0.02694148, 0.01777684, 0.01255965, 0.00949737, 0.00627344, 0.01066912, 0.02657923, 0.01692185, 0.0123578, 0.00894752, 0.00583429, 0.01018945, 0.02686841, 0.01665401, 0.01190113, 0.00916899, 0.00590067, 0.01038307, 0.0261053, 0.0169153, 0.01215513, 0.0092997, 0.00594486, 0.01030971, 0.02716996, 0.01742272, 0.01233955, 0.00921278, 0.00626614, 0.0106617, 0.02692953, 0.01644315, 0.01233148, 0.00874857, 0.00589919, 0.01016807, 0.02701086, 0.01644059, 0.01182558, 0.00896138, 0.00598217, 0.01031078, 0.02667464, 0.01693556, 0.01229377, 0.00936504, 0.00594498, 0.01069515, 0.02748223, 0.01722504, 0.01232555, 0.00935657, 0.00630262, 0.01094319, 0.02649412, 0.01620015, 0.01225843, 0.00868555, 0.00580181, 0.01024227, 0.02681768, 0.01663265, 0.01189606, 0.00907695, 0.00600756, 0.0103765, 0.02646837, 0.01734639, 0.01249678, 0.00945954, 0.0059978, 0.01068338, 0.02714716, 0.01724472, 0.01249069, 0.00924699, 0.00623533, 0.01037294, 0.02667692, 0.01654623, 0.01228727, 0.00873877, 0.00585363, 0.01012506, 0.02716874, 0.01639274, 0.01180282, 0.00905162, 0.00591356, 0.01046811, 0.02758109, 0.0176133, 0.01225306, 0.00942643, 0.00586952, 0.01085582, 0.02796706, 0.01812396, 0.01223104, 0.00926939, 0.00612905, 0.01085664, 0.02782726, 0.0174934, 0.01190863, 0.00872538, 0.00576427, 0.01052669, 0.02822713, 0.01793917, 0.01168686, 0.00913028, 0.00588953, 0.01106043, 0.02798395, 0.0184355, 0.01208191, 0.00929195, 0.00584085, 0.01105593, 0.02855797, 0.01903394, 0.01211654, 0.00914024, 0.00611544, 0.01113779, 0.02738121, 0.01787854, 0.01202246, 0.00862758, 0.00575382, 0.01046082, 0.02768162, 0.01773122, 0.01159637, 0.00897452, 0.0059544, 0.01062061, 0.02736167, 0.01821193, 0.01192394, 0.00924763, 0.00594129, 0.01120976, 0.02937491, 0.01842126, 0.01216835, 0.00929083, 0.00630844, 0.0111886, 0.02773239, 0.01733716, 0.0119749, 0.00858098, 0.00581593, 0.01035838, 0.02757691, 0.01738658, 0.01155983, 0.00892141, 0.00600445, 0.01044399, 0.02712197, 0.01743334, 0.01181602, 0.00904854, 0.0059448, 0.0106223, 0.02769569, 0.01796257, 0.01203799, 0.00897468, 0.00619881, 0.01069082, 0.02713764, 0.01723995, 0.01174771, 0.00850975, 0.00581938, 0.01029299, 0.0272457, 0.01724069, 0.0115897, 0.00889572, 0.00597792, 0.01053574, 0.02691929, 0.01775796, 0.01194225, 0.00921326, 0.00594602, 0.01066262, 0.02768184, 0.0183092, 0.01199573, 0.00913217, 0.00626431, 0.01055613, 0.02715848, 0.01725393, 0.01180476, 0.00866737, 0.00588823, 0.010177, 0.02714404, 0.01732599, 0.01155975, 0.00900196, 0.00613963, 0.01051208, 0.02713126, 0.01794432, 0.01190255, 0.00905056, 0.00605965, 0.01050978, 0.02766271, 0.0184128, 0.01198637, 0.00919177, 0.00636864, 0.01072192, 0.02737129, 0.01749346, 0.01194434, 0.00854564, 0.00590911, 0.0103214, 0.02707296, 0.01729544, 0.0115017, 0.00881048, 0.00601616, 0.010477, 0.02665371, 0.01744858, 0.0119364, 0.00903416, 0.00597207, 0.01061508, 0.0275358, 0.01793695, 0.01181536, 0.0088707, 0.00619802, 0.01071014, 0.02669523, 0.01754406, 0.01157782, 0.0083462, 0.00583829, 0.01039018, 0.02709753, 0.01774369, 0.01113673, 0.00857723, 0.00602136, 0.01081268, 0.02670967, 0.01767457, 0.01177832, 0.0089327, 0.00602162, 0.01127158, 0.02773703, 0.01794847, 0.01197568, 0.00897858, 0.00632388, 0.01099698, 0.02636569, 0.01723147, 0.01172437, 0.00816458, 0.0059624, 0.01029333, 0.0254135, 0.01625459, 0.01110064, 0.0082976, 0.00620425, 0.01050473, 0.0254905, 0.01686935, 0.01170636, 0.00874574, 0.00615016, 0.01062887, 0.0268968, 0.01772437, 0.01170118, 0.00900763, 0.00644056, 0.01070442, 0.02684066, 0.0169438, 0.0115637, 0.0083037, 0.00591191, 0.00950581, 0.02649302, 0.01641395, 0.01132968, 0.0085932, 0.00623296, 0.01005041, 0.0254603, 0.01693083, 0.01118271, 0.00869327, 0.00607448, 0.01036313, 0.02714457, 0.0172573, 0.011454, 0.00893977, 0.00651258, 0.01072885, 0.0262904, 0.01648051, 0.01176612, 0.00823462, 0.0062757, 0.01078823, 0.02757559, 0.01677762, 0.01215494, 0.00938951, 0.00671556, 0.01123445, 0.02773359, 0.01776925, 0.01265897, 0.00986375, 0.00681287, 0.01131276, 0.02917947, 0.0185455, 0.01267678, 0.00939382, 0.00703826, 0.01132395, 0.02781834, 0.01803123, 0.01254722, 0.00937231, 0.00673884, 0.01071913, 0.02775262, 0.0179908, 0.01210372, 0.00981713, 0.00685321, 0.01099732, 0.02835593, 0.01821277, 0.01235458, 0.0102231, 0.00673233, 0.01117859, 0.02907807, 0.01873642, 0.01266686, 0.01034211, 0.00709614, 0.01135722, 0.02879124, 0.01811806, 0.01244498, 0.00954844, 0.00663197, 0.01072021, 0.02840691, 0.01763055, 0.01208467, 0.00970784, 0.0067216, 0.01071306, 0.02800702, 0.01803102, 0.01239848, 0.009731, 0.00665772, 0.01084963, 0.02835589, 0.01810459, 0.01238875, 0.00953469, 0.00690872, 0.01088979, 0.02749654, 0.01700362, 0.01238177, 0.00936806, 0.00653338, 0.01096843, 0.02882773, 0.01695842, 0.0120233, 0.00950192, 0.00660144, 0.01104239, 0.02842085, 0.01752502, 0.01242128, 0.01010437, 0.00647923, 0.01073835, 0.02803111, 0.01806971, 0.0123825, 0.00988957, 0.00668491, 0.01062458, 0.02627479, 0.01677888, 0.01208715, 0.00906141, 0.00634471, 0.01022435, 0.02638236, 0.01703821, 0.01176155, 0.00938514, 0.00646879, 0.01043878, 0.02617925, 0.01705438, 0.01227352, 0.00951548, 0.00640907, 0.01041236, 0.02679072, 0.01744414, 0.01225347, 0.00957784, 0.00673364, 0.01066761, 0.02613173, 0.01649333, 0.01217764, 0.00899138, 0.00630341, 0.01014805, 0.02642504, 0.01670755, 0.01192499, 0.0094846, 0.00646232, 0.01036922, 0.02664475, 0.01709945, 0.01228506, 0.00991117, 0.00653676, 0.01073033, 0.02672355, 0.01780835, 0.01223446, 0.00974385, 0.00689253, 0.01076379, 0.02575054, 0.01662139, 0.01193991, 0.00888696, 0.00649409, 0.01021389, 0.02556249, 0.01626871, 0.01145991, 0.00901236, 0.00646192, 0.01014434, 0.02562288, 0.01625833, 0.01185025, 0.0089547, 0.00632151, 0.01029045, 0.0259831, 0.01702845, 0.0117615, 0.00929112, 0.00663232, 0.01018473, 0.02498793, 0.01606024, 0.01154216, 0.00852459, 0.00622074, 0.0097295, 0.02546331, 0.01616327, 0.01145561, 0.00909339, 0.0064558, 0.01018028, 0.02520612, 0.01642514, 0.01169807, 0.00948715, 0.00634413, 0.01018912, 0.02621416, 0.017219, 0.01229603, 0.00944972, 0.00668109, 0.01039284, 0.02461079, 0.01592272, 0.01127419, 0.00861378, 0.00609708, 0.0099099, 0.02456659, 0.01579054, 0.01103191, 0.00908605, 0.00620554, 0.00996366, 0.02439035, 0.01616856, 0.01140543, 0.00923871, 0.00614162, 0.01030347, 0.02499476, 0.01632367, 0.01120737, 0.00905298, 0.00639651, 0.01024148, 0.02428075, 0.01560544, 0.01123184, 0.00866628, 0.00601562, 0.00973565, 0.02439257, 0.01541028, 0.0107871, 0.0092406, 0.00618781, 0.01000186, 0.02417204, 0.01598025, 0.01141229, 0.00962849, 0.00618071, 0.01022215, 0.02537888, 0.01662848, 0.01129594, 0.00947554, 0.00642926, 0.01015775, 0.02438142, 0.01565678, 0.01119237, 0.00872872, 0.00604961, 0.00968094, 0.02507821, 0.01577721, 0.01089842, 0.00909874, 0.00616627, 0.00996419, 0.0249255, 0.01609142, 0.01130078, 0.0093971, 0.00621233, 0.0100719, 0.02579782, 0.01652394, 0.01136419, 0.00920563, 0.00651204, 0.01003205, 0.02498289, 0.01569433, 0.01112683, 0.00854368, 0.00609525, 0.00968586, 0.0250019, 0.01568324, 0.01095777, 0.00911045, 0.00626926, 0.00986031, 0.02454885, 0.01601342, 0.01156597, 0.00954636, 0.00625739, 0.01001074, 0.02551303, 0.01656756, 0.01157376, 0.00933843, 0.00647656, 0.00995654, 0.0250665, 0.01590686, 0.01155111, 0.00897989, 0.0061816, 0.00971422, 0.02521587, 0.01553966, 0.0109533, 0.00943038, 0.00633948, 0.01023722, 0.02531523, 0.01623476, 0.01169104, 0.00987967, 0.00621246, 0.01027955, 0.02563383, 0.01685153, 0.01164668, 0.01025441, 0.0066856, 0.01041583, 0.02524739, 0.01597366, 0.01151837, 0.00940683, 0.00618099, 0.0099763, 0.02531372, 0.01574507, 0.01121661, 0.00973059, 0.00636068, 0.01024754, 0.02526801, 0.01617285, 0.01166879, 0.01016661, 0.00631001, 0.01024415, 0.02596521, 0.01674446, 0.01165619, 0.01006066, 0.00659409, 0.0101389, 0.02577848, 0.01566363, 0.0116077, 0.00949756, 0.0061323, 0.00974662, 0.02563976, 0.01570554, 0.0113576, 0.00975603, 0.00632713, 0.01000546, 0.02529859, 0.0161128, 0.01167958, 0.00992547, 0.00615915, 0.0098943, 0.02574378, 0.01645688, 0.01187674, 0.00986919, 0.00647932, 0.00989478, 0.02511741, 0.01552399, 0.01140436, 0.00916233, 0.00604023, 0.00937016, 0.02496023, 0.0155496, 0.01120339, 0.00958876, 0.00618676, 0.00946732, 0.02473232, 0.01582919, 0.01166762, 0.00975249, 0.0061384, 0.00958472, 0.02514204, 0.01626305, 0.0116644, 0.00985131, 0.00643012, 0.00969799, 0.02460591, 0.01543467, 0.01177727, 0.00924344, 0.00608482, 0.00939023, 0.02499053, 0.01554997, 0.01129901, 0.00979064, 0.00633419, 0.00977637, 0.02515761, 0.01618564, 0.01202961, 0.0101392, 0.00628143, 0.00998421, 0.02554886, 0.01658709, 0.01190519, 0.01014419, 0.00657668, 0.00992875, 0.02498035, 0.01548325, 0.01171497, 0.00940274, 0.00614481, 0.00954326, 0.02506661, 0.0153904, 0.01140605, 0.00996834, 0.00631, 0.00975765, 0.02493921, 0.01591737, 0.0117568, 0.00989357, 0.00621489, 0.00993034, 0.02545578, 0.01644446, 0.01179642, 0.00999785, 0.00651515, 0.00988463, 0.02478798, 0.01549135, 0.01166, 0.00923454, 0.00601487, 0.00939822, 0.02455375, 0.01533813, 0.01097172, 0.00956826, 0.00629157, 0.00970795, 0.02492624, 0.01579015, 0.01160712, 0.00993947, 0.00627358, 0.00980722, 0.0254734, 0.01623129, 0.01157125, 0.00989675, 0.0065812, 0.00992926, 0.02490674, 0.01536065, 0.01145239, 0.00921398, 0.00613998, 0.00970556, 0.02519657, 0.0156143, 0.01120687, 0.00956172, 0.00632468, 0.00997393, 0.0251377, 0.01593412, 0.0115879, 0.00988448, 0.00626419, 0.01008307, 0.02577803, 0.01635045, 0.01168934, 0.0098933, 0.00655679, 0.01009466, 0.02505503, 0.01554277, 0.01140867, 0.0091885, 0.00615575, 0.00971453, 0.0254571, 0.01546416, 0.01100364, 0.00933733, 0.00636731, 0.01051693, 0.02533869, 0.01591343, 0.01154012, 0.00977282, 0.00622006, 0.01038085, 0.02568007, 0.01689064, 0.01172875, 0.0095837, 0.00658876, 0.01040486, 0.02488565, 0.01553883, 0.01152793, 0.00926652, 0.00602303, 0.00928866, 0.02463198, 0.01490144, 0.01108993, 0.0094751, 0.00621337, 0.0096723, 0.02491924, 0.0154235, 0.01150526, 0.00958719, 0.0061417, 0.00960755, 0.02516327, 0.01583215, 0.01165925, 0.0097026, 0.00649599, 0.01018908, 0.02491861, 0.01548628, 0.01149747, 0.00924623, 0.00610012, 0.00981781, 0.02510148, 0.01544153, 0.01118886, 0.00961574, 0.00625914, 0.01013882, 0.0250698, 0.01602761, 0.01163679, 0.0100223, 0.00620969, 0.01026047, 0.02653642, 0.01648747, 0.01160434, 0.00993475, 0.00650255, 0.01018868, 0.02472879, 0.01541778, 0.0112793, 0.00963665, 0.00608775, 0.0099146, 0.02472525, 0.01533297, 0.01093314, 0.00958479, 0.00627527, 0.01001771, 0.02464948, 0.01575772, 0.01127177, 0.00984919, 0.00618539, 0.01008942, 0.02527541, 0.0162798, 0.01159101, 0.00985944, 0.0065529, 0.01011193, 0.0251996, 0.01551466, 0.01151384, 0.00930672, 0.00610944, 0.00958717, 0.02491879, 0.0153749, 0.01099524, 0.00956874, 0.00629337, 0.00988011, 0.02452587, 0.01579426, 0.01151362, 0.00991486, 0.00624137, 0.0100249, 0.02540706, 0.01592904, 0.01137324, 0.00980435, 0.00647261, 0.00993977, 0.02426857, 0.01488349, 0.01125807, 0.00923761, 0.00614519, 0.00967123, 0.02476789, 0.01525096, 0.01074054, 0.00961891, 0.00634402, 0.0100296, 0.0252021, 0.01578805, 0.01145888, 0.01006953, 0.00630081, 0.01021955, 0.02550507, 0.01603599, 0.01150402, 0.00998785, 0.00658835, 0.01009701, 0.02522773, 0.01517275, 0.01147605, 0.00935004, 0.00611409, 0.00970066, 0.0252903, 0.01510138, 0.01101468, 0.00963345, 0.00636728, 0.00993843, 0.0252154, 0.01545424, 0.01147518, 0.00994361, 0.00632115, 0.01007607, 0.02593002, 0.01601345, 0.01163073, 0.0100819, 0.00668282, 0.01021409, 0.02506033, 0.01503434, 0.01133271, 0.00930693, 0.00624894, 0.00974214, 0.02509578, 0.0150991, 0.01092696, 0.00965815, 0.00644408, 0.00996753, 0.02514629, 0.01548115, 0.01138059, 0.00999154, 0.00632039, 0.01009567, 0.02576848, 0.01594266, 0.01147687, 0.009972, 0.00665506, 0.01001812, 0.02481144, 0.01491599, 0.01127262, 0.0093091, 0.00619088, 0.00961139, 0.02496329, 0.01484386, 0.01092526, 0.009723, 0.00637586, 0.00975481, 0.02474448, 0.0153092, 0.01138941, 0.0099081, 0.00636423, 0.00997312, 0.02529448, 0.01579204, 0.01150407, 0.00984996, 0.00666875, 0.00996933, 0.02458343, 0.0149566, 0.01130119, 0.0092381, 0.006181, 0.00947507, 0.02469204, 0.01490331, 0.01090642, 0.00953504, 0.00641802, 0.00972415, 0.02454857, 0.01525349, 0.01136526, 0.00999535, 0.00640155, 0.00959829, 0.02528406, 0.01565995, 0.0113918, 0.01000054, 0.00666832, 0.01021209, 0.02472153, 0.01482834, 0.01113537, 0.00918252, 0.00621935, 0.00970625, 0.02493448, 0.01485613, 0.01075154, 0.00956805, 0.00633075, 0.01000879, 0.02499639, 0.01521905, 0.01116231, 0.00990671, 0.00626932, 0.0099941, 0.02565338, 0.01574159, 0.0112803, 0.00999824, 0.00667733, 0.01011644, 0.02511112, 0.01485994, 0.01110897, 0.00931241, 0.00621712, 0.00977537, 0.02521539, 0.01485913, 0.01075495, 0.00969727, 0.00639323, 0.01006558, 0.02521923, 0.01534353, 0.01123853, 0.01007227, 0.00636307, 0.01010682, 0.02562865, 0.01577589, 0.01129589, 0.01000535, 0.00670373, 0.01022086, 0.02522765, 0.01510626, 0.01129396, 0.00973623, 0.00629154, 0.01003793, 0.02579318, 0.01520871, 0.01082863, 0.00996361, 0.00641214, 0.01003622, 0.02573556, 0.01574814, 0.01152618, 0.01049642, 0.00652844, 0.01040428, 0.02667887, 0.01627954, 0.01170791, 0.01099252, 0.00708175, 0.010598, 0.02623282, 0.01520756, 0.01145359, 0.0101828, 0.00656065, 0.01023432, 0.02595676, 0.0153058, 0.01108872, 0.01058182, 0.00673384, 0.01045931, 0.02642848, 0.01585338, 0.01163136, 0.01123542, 0.00686459, 0.01061954, 0.0268285, 0.01621471, 0.01196829, 0.01084335, 0.00713237, 0.01052578, 0.02603772, 0.01537057, 0.01156877, 0.0100072, 0.00653763, 0.01027761, 0.02631449, 0.01534567, 0.01112077, 0.01026617, 0.00662977, 0.01063916, 0.02624728, 0.01557571, 0.01155502, 0.01066125, 0.0065781, 0.01060851, 0.02671381, 0.01610884, 0.01189968, 0.01074044, 0.00700865, 0.01075767, 0.02656395, 0.01519251, 0.01165289, 0.01007548, 0.00655252, 0.01029947, 0.02631045, 0.01496158, 0.01138753, 0.01022874, 0.00667326, 0.01051717, 0.0262762, 0.01522635, 0.01133454, 0.01048206, 0.00662462, 0.01050274, 0.02653288, 0.0155399, 0.01136159, 0.01026717, 0.00683377, 0.01033947, 0.02597593, 0.01483233, 0.01123658, 0.00980978, 0.00644953, 0.01004011, 0.02631156, 0.0148916, 0.01086457, 0.01012788, 0.0066719, 0.01047068, 0.02624686, 0.01535811, 0.01133708, 0.00999545, 0.00658868, 0.01057813, 0.02730424, 0.01576827, 0.01147632, 0.01035508, 0.00714062, 0.01086579, 0.02720438, 0.01509228, 0.0115684, 0.01007355, 0.00670838, 0.01053702, 0.02687179, 0.01491831, 0.01108129, 0.01029336, 0.00677354, 0.01038104, 0.02707057, 0.01527822, 0.01179672, 0.01061108, 0.00681463, 0.0107809, 0.02809758, 0.01586267, 0.01176193, 0.01060452, 0.00714933, 0.01073537, 0.02764194, 0.01486424, 0.01171811, 0.0100997, 0.00677714, 0.01052851, 0.02794115, 0.01506542, 0.01148164, 0.01039444, 0.00692677, 0.01074793, 0.02796288, 0.01558739, 0.01186187, 0.01074846, 0.00711121, 0.01091776, 0.02889637, 0.01585943, 0.01181652, 0.01061619, 0.00726295, 0.01079138, 0.02754254, 0.01495416, 0.01138462, 0.00971987, 0.00660597, 0.01005181, 0.02725937, 0.01455667, 0.01086588, 0.00987622, 0.00670573, 0.01038194, 0.027264, 0.01478776, 0.01131683, 0.01034955, 0.00679449, 0.01050488, 0.02796301, 0.0156191, 0.0114102, 0.01028022, 0.00708418, 0.0105093, 0.02731923, 0.01484935, 0.01120717, 0.00964941, 0.00662592, 0.01011777, 0.02747883, 0.01478082, 0.01088876, 0.00997737, 0.00673455, 0.0102902, 0.02719734, 0.01554073, 0.01121978, 0.01027335, 0.006756, 0.0104046, 0.0281424, 0.0155621, 0.01121252, 0.01030234, 0.00708499, 0.01053287, 0.0272644, 0.01482223, 0.01100928, 0.00965973, 0.00662528, 0.01027609, 0.0274969, 0.01481228, 0.01067193, 0.00992566, 0.00681602, 0.01056632, 0.02757457, 0.01504871, 0.01133341, 0.0103832, 0.00670566, 0.01046389, 0.02788889, 0.01556104, 0.01133174, 0.01028538, 0.00714711, 0.01063301, 0.02715376, 0.01512509, 0.01121003, 0.00968844, 0.00682659, 0.01050977, 0.02764343, 0.0151337, 0.01090232, 0.00999745, 0.00697314, 0.01022177, 0.02756722, 0.0154484, 0.01136252, 0.01049972, 0.00682428, 0.01087333, 0.02826694, 0.01590782, 0.01158181, 0.0105163, 0.00716463, 0.01094642, 0.02776095, 0.01522725, 0.01120736, 0.00993075, 0.0067307, 0.01049662, 0.02789621, 0.01504331, 0.0109213, 0.01011976, 0.00699728, 0.01081773, 0.02804797, 0.01581241, 0.01158683, 0.01060699, 0.00689047, 0.01090147, 0.02819988, 0.01680946, 0.01146023, 0.01045454, 0.00742821, 0.01092277, 0.02745494, 0.01548516, 0.01107435, 0.00979876, 0.00693925, 0.01053969, 0.0271717, 0.01552223, 0.01076438, 0.01025529, 0.00719944, 0.01100754, 0.02780575, 0.01675887, 0.01137608, 0.01050939, 0.00709553, 0.01122921, 0.02822352, 0.01713994, 0.01130141, 0.01032149, 0.00719071, 0.01127133, 0.02739517, 0.01618477, 0.01111104, 0.00960535, 0.00681008, 0.01077521, 0.02728656, 0.01623624, 0.01070604, 0.00982908, 0.0068851, 0.01096115, 0.02732565, 0.01661308, 0.01122416, 0.01050932, 0.00698597, 0.01103252, 0.02807741, 0.01707836, 0.01105927, 0.01050436, 0.00770141, 0.01123113, 0.02732554, 0.01624825, 0.01103775, 0.00983269, 0.00717018, 0.01058565, 0.02708439, 0.01613934, 0.01060819, 0.01014888, 0.00712931, 0.01078096, 0.02673528, 0.01609062, 0.0109168, 0.01032694, 0.00650366, 0.01071433, 0.02729211, 0.01635503, 0.01109571, 0.01041367, 0.00755815, 0.0110479, 0.02672481, 0.01618483, 0.01084316, 0.00973611, 0.00698375, 0.0102255, 0.02628939, 0.01605043, 0.01053877, 0.0100091, 0.00712686, 0.01079574, 0.02629402, 0.01652072, 0.0109012, 0.01026883, 0.00691082, 0.01100841, 0.02678542, 0.01682372, 0.01102795, 0.01032564, 0.00722547, 0.01101085, 0.0262012, 0.01579964, 0.01079159, 0.0097258, 0.00692816, 0.01034032, 0.02674035, 0.01612606, 0.01060793, 0.01011136, 0.00717274, 0.01069862, 0.02733736, 0.01663416, 0.01111094, 0.01052231, 0.00714702, 0.01059867, 0.02771177, 0.01713696, 0.01130279, 0.01051801, 0.00748069, 0.01020863, 0.02707347, 0.01628493, 0.01112045, 0.00959787, 0.0069634, 0.00996102, 0.02693789, 0.01616735, 0.01055649, 0.00996771, 0.00713596, 0.00992772, 0.02694517, 0.01665643, 0.01102525, 0.01066948, 0.00705597, 0.01109046, 0.02770766, 0.0171504, 0.01098766, 0.01032288, 0.00731788, 0.01107355, 0.02696111, 0.01636679, 0.01083975, 0.0097283, 0.0067679, 0.01079456, 0.02715503, 0.01637654, 0.01026412, 0.01017216, 0.00706239, 0.01109389, 0.02730255, 0.01691215, 0.01090781, 0.01050456, 0.00695849, 0.01127308, 0.0284597, 0.01717401, 0.01093974, 0.01041994, 0.00741121, 0.0112928, 0.02783722, 0.01659157, 0.0109717, 0.00978253, 0.00701158, 0.010728, 0.02798138, 0.01658428, 0.01072637, 0.01003315, 0.00715213, 0.01087834, 0.02722297, 0.01671056, 0.01118989, 0.01034996, 0.00701584, 0.01077165, 0.02764555, 0.0171009, 0.01117512, 0.01028691, 0.00748248, 0.01103031, 0.02693953, 0.01631291, 0.01088053, 0.00941823, 0.00699162, 0.01066682, 0.02727012, 0.01643296, 0.01057486, 0.00982139, 0.0071926, 0.0109951, 0.02622827, 0.0168712, 0.01125723, 0.01030142, 0.00717833, 0.01100617, 0.02697586, 0.01734668, 0.01129754, 0.01018912, 0.00744932, 0.01103053, 0.02534008, 0.01598579, 0.01081791, 0.00931313, 0.00684662, 0.01069262, 0.02540281, 0.01591892, 0.01058949, 0.00964593, 0.00702319, 0.01109263, 0.02574869, 0.01666671, 0.01111127, 0.01017224, 0.00709479, 0.01108729, 0.02621562, 0.01699925, 0.0110655, 0.01002148, 0.00726435, 0.01054798, 0.02502663, 0.01587826, 0.01091379, 0.00937868, 0.00677715, 0.01027686, 0.02506442, 0.0159786, 0.01047751, 0.00964714, 0.00682032, 0.0100843, 0.02439077, 0.01594998, 0.01060902, 0.00993512, 0.00679796, 0.01032642, 0.02530212, 0.01642829, 0.0108663, 0.01005848, 0.0073022, 0.01008508, 0.02467432, 0.01541683, 0.01070579, 0.00940688, 0.0067949, 0.00955813, 0.02452936, 0.01534891, 0.01027081, 0.00963525, 0.00692813, 0.00995665, 0.02485969, 0.01547004, 0.01081281, 0.01002426, 0.00692289, 0.01005941, 0.02521809, 0.01612865, 0.01086315, 0.00964382, 0.00709195, 0.0100823, 0.02466822, 0.01528132, 0.01067311, 0.00904075, 0.00668173, 0.00967843, 0.02511907, 0.01516898, 0.01026373, 0.00933975, 0.00689588, 0.01007743, 0.0253005, 0.01568766, 0.01083142, 0.00975271, 0.00670519, 0.01011972, 0.02554009, 0.0161234, 0.01073236, 0.00945077, 0.00690424, 0.00986768, 0.02473233, 0.01536526, 0.01084158, 0.0092628, 0.00670862, 0.00961525, 0.02530471, 0.01546336, 0.01047965, 0.00962683, 0.00661818, 0.01003461, 0.02517087, 0.01627036, 0.01096166, 0.00996204, 0.00677228, 0.01083633, 0.02588476, 0.01686854, 0.01113071, 0.01009013, 0.00719678, 0.01084978, 0.02501873, 0.01564313, 0.01082178, 0.00933648, 0.00666531, 0.01046076, 0.02510536, 0.01603168, 0.01049585, 0.0093886, 0.00660668, 0.01016338, 0.02496459, 0.01589739, 0.01074191, 0.0099318, 0.00682052, 0.01033029, 0.02598324, 0.01661694, 0.01105535, 0.01009559, 0.00725414, 0.01082584, 0.02565925, 0.01620996, 0.01103349, 0.00948569, 0.00672193, 0.01040974, 0.02616093, 0.01614075, 0.01055256, 0.00980864, 0.0068866, 0.01056737, 0.02556633, 0.01613314, 0.01090753, 0.00992919, 0.00673467, 0.01053902, 0.02574583, 0.01652398, 0.01075944, 0.00986482, 0.00709588, 0.01041913, 0.02499514, 0.01560391, 0.01032742, 0.00919691, 0.00671109, 0.0102221, 0.02508273, 0.01549453, 0.01022779, 0.00952707, 0.00678695, 0.01020836, 0.02487991, 0.01557093, 0.01048428, 0.00958282, 0.00673219, 0.01010949, 0.02441822, 0.01611561, 0.01070618, 0.00948824, 0.00709946, 0.01044242, 0.02408906, 0.01510714, 0.01051779, 0.00894467, 0.00659168, 0.01000434, 0.02510654, 0.01538374, 0.01007834, 0.009528, 0.00668168, 0.01004567, 0.02513457, 0.01573307, 0.01061747, 0.00992717, 0.00659083, 0.01013379, 0.02552979, 0.0160093, 0.01043674, 0.00963987, 0.00685069, 0.01000875, 0.02463998, 0.01520134, 0.01038495, 0.00911767, 0.00639817, 0.00954225, 0.02426304, 0.0151961, 0.00994549, 0.00943383, 0.00653047, 0.00960839, 0.02385174, 0.01483156, 0.00996545, 0.00962079, 0.00637979, 0.00952237, 0.02434319, 0.01581194, 0.01011189, 0.00969592, 0.00655163, 0.00974328, 0.02394799, 0.01521236, 0.01003712, 0.00898054, 0.00621659, 0.0090868, 0.0245176, 0.0153404, 0.00990905, 0.00937984, 0.00639583, 0.00936027, 0.02465489, 0.01557163, 0.01024195, 0.00966715, 0.00641241, 0.00953974, 0.02530368, 0.01624334, 0.01014828, 0.00953683, 0.00669157, 0.00943605, 0.0249986, 0.01596393, 0.01039474, 0.00899501, 0.00646994, 0.00957891, 0.02554643, 0.01575645, 0.01002421, 0.00949972, 0.00640298, 0.00945309, 0.02550832, 0.01626073, 0.0104173, 0.00995683, 0.00635697, 0.00963681, 0.02628921, 0.01660604, 0.01038869, 0.00980067, 0.00673545, 0.00953097, 0.02485098, 0.01620759, 0.01040394, 0.00916899, 0.00621687, 0.00915204, 0.02513489, 0.01596511, 0.01011346, 0.0094369, 0.00633855, 0.00950353, 0.02518191, 0.0161749, 0.01063357, 0.0095291, 0.0062538, 0.00941443, 0.02571562, 0.01661702, 0.01079892, 0.0094418, 0.00683066, 0.00970053, 0.02534708, 0.01590087, 0.01061928, 0.00912354, 0.0065533, 0.00935687, 0.02539671, 0.01573647, 0.01003302, 0.00930308, 0.00658542, 0.00960155, 0.02542067, 0.01595625, 0.01062197, 0.00940748, 0.00663869, 0.00998589, 0.02617846, 0.01667278, 0.01081785, 0.00961301, 0.00706545, 0.01005999, 0.02570729, 0.01597404, 0.01046552, 0.00881082, 0.00654485, 0.00951276, 0.0262788, 0.0158781, 0.01026297, 0.00947485, 0.00683247, 0.00999211, 0.02642645, 0.01648945, 0.01087007, 0.00973536, 0.00671217, 0.00987249, 0.02641515, 0.01656882, 0.01070672, 0.00941425, 0.00695872, 0.00964364, 0.0256745, 0.01567159, 0.01039523, 0.00869282, 0.00649611, 0.00953819, 0.02591854, 0.01584106, 0.01013709, 0.00934326, 0.00669801, 0.009955, 0.02625384, 0.01678198, 0.0105698, 0.00963614, 0.00678629, 0.01027576, 0.02667496, 0.01700401, 0.01063647, 0.00930701, 0.00704137, 0.00976937, 0.02585113, 0.0152499, 0.01039994, 0.00888885, 0.00679964, 0.00978297, 0.02660724, 0.01580862, 0.01022368, 0.00923491, 0.00704878, 0.0099298, 0.02683147, 0.01593014, 0.01058303, 0.0093821, 0.00679982, 0.00988828, 0.02706282, 0.01628278, 0.0106121, 0.00925926, 0.00723283, 0.00991565, 0.02602717, 0.01509806, 0.01074631, 0.00876352, 0.00698014, 0.00968762, 0.02675342, 0.01540694, 0.0103739, 0.0090729, 0.00697966, 0.009748, 0.0264561, 0.01633195, 0.01078359, 0.00949031, 0.00698466, 0.01011328, 0.02742171, 0.01690445, 0.01095508, 0.00970279, 0.00745491, 0.01043305, 0.02630292, 0.01558959, 0.01069155, 0.008951, 0.00687804, 0.01016939, 0.02625947, 0.01599498, 0.01029793, 0.00915602, 0.00705328, 0.01052116, 0.02650627, 0.01623068, 0.01077836, 0.00958645, 0.00701546, 0.01075356, 0.02714355, 0.01674798, 0.01087764, 0.00953817, 0.00711076, 0.01071831, 0.02640579, 0.0155852, 0.01055044, 0.00884715, 0.00646779, 0.00981251, 0.02637911, 0.01554461, 0.010286, 0.00959056, 0.00671841, 0.01019699, 0.02636129, 0.01572356, 0.01073015, 0.00990969, 0.00646621, 0.01013905, 0.02684318, 0.01609823, 0.01061574, 0.00914107, 0.00678538, 0.01008091, 0.02572344, 0.01494266, 0.01012191, 0.00868315, 0.00630452, 0.00931033, 0.02585838, 0.01448443, 0.00944318, 0.0085282, 0.00613657, 0.00917861, 0.02626838, 0.01444165, 0.00996654, 0.00864499, 0.00609183, 0.0096085, 0.02697608, 0.01538836, 0.0102662, 0.00855221, 0.0063493, 0.00951942, 0.0262394, 0.01477583, 0.01017863, 0.00793866, 0.00598505, 0.00924605, 0.02657809, 0.01474493, 0.00982781, 0.0083127, 0.00609797, 0.00942464, 0.02641659, 0.01539019, 0.01022411, 0.00848025, 0.00596027, 0.009401, 0.02690918, 0.01590075, 0.01024662, 0.00848067, 0.00633426, 0.00947517, 0.02621826, 0.01537459, 0.01011563, 0.00797049, 0.00601425, 0.00925149, 0.02675271, 0.01508912, 0.00985053, 0.00842074, 0.0062082, 0.00965241, 0.02674089, 0.01533444, 0.01025896, 0.00867644, 0.00609317, 0.00967801, 0.02732642, 0.01478045, 0.01033645, 0.00841009, 0.00636245, 0.009569, 0.02681413, 0.01531154, 0.01021246, 0.00798726, 0.00600946, 0.00930657, 0.02732951, 0.01547745, 0.00987551, 0.00839426, 0.0061073, 0.00945136, 0.02721022, 0.01557105, 0.01034186, 0.00874484, 0.00608462, 0.00958758, 0.0282802, 0.01620294, 0.0102725, 0.00849236, 0.00632419, 0.00931921, 0.02662006, 0.01479985, 0.00996212, 0.0078794, 0.00586056, 0.00893751, 0.02702882, 0.0149513, 0.00972968, 0.00820808, 0.00599048, 0.00923238, 0.02722771, 0.01523189, 0.01020585, 0.0084903, 0.00594493, 0.00947708, 0.02735559, 0.01627438, 0.0102288, 0.00846291, 0.00631402, 0.00966077, 0.02661169, 0.01504253, 0.01006216, 0.007887, 0.00589936, 0.00915453, 0.02689368, 0.01504406, 0.00975171, 0.00817629, 0.00601909, 0.00943775, 0.02685286, 0.01527418, 0.01027096, 0.00843114, 0.00599736, 0.00971824, 0.0274631, 0.015684, 0.01036575, 0.00838559, 0.00631784, 0.00955797, 0.02710315, 0.01523719, 0.01025761, 0.00786086, 0.00595212, 0.00932963, 0.02722225, 0.01493316, 0.00979379, 0.00808318, 0.00604966, 0.00945742, 0.02666077, 0.01516119, 0.01018563, 0.00829168, 0.00593274, 0.00957568, 0.02701789, 0.01554447, 0.01014961, 0.0081736, 0.00626002, 0.00960259, 0.02640955, 0.0145594, 0.00990765, 0.00764111, 0.00585609, 0.00910416, 0.02637109, 0.01434972, 0.00957983, 0.00794651, 0.00599603, 0.00938858, 0.02663125, 0.01463806, 0.00999048, 0.00812282, 0.00593904, 0.00942437, 0.02678358, 0.01525828, 0.01007841, 0.00808761, 0.00622374, 0.00953382, 0.02625374, 0.01430678, 0.00986124, 0.00760803, 0.00580887, 0.00926607, 0.02656081, 0.01415619, 0.0095571, 0.00792247, 0.00598165, 0.00940126, 0.02639466, 0.0144169, 0.00999583, 0.00816093, 0.00596715, 0.00956177, 0.02717587, 0.01488116, 0.00995726, 0.00815156, 0.00626378, 0.00965196, 0.0264058, 0.01418317, 0.00987257, 0.00752711, 0.00575372, 0.00918317, 0.0264663, 0.01407594, 0.00935709, 0.0078241, 0.00577492, 0.00927768, 0.02596588, 0.0144341, 0.00983081, 0.00813208, 0.00570892, 0.00936614, 0.02638616, 0.01494167, 0.00989834, 0.00812918, 0.00607449, 0.00947318, 0.02593162, 0.0140917, 0.00973343, 0.00755941, 0.00571868, 0.0091371, 0.02682513, 0.01396399, 0.00940107, 0.00794115, 0.00587723, 0.00945002, 0.02688334, 0.01446559, 0.00988271, 0.00809919, 0.00581168, 0.00949139, 0.02716612, 0.01493155, 0.00990513, 0.008109, 0.00611625, 0.009494, 0.02650072, 0.01434306, 0.00983954, 0.00757855, 0.00564673, 0.00911408, 0.02671789, 0.01423786, 0.00944995, 0.00790152, 0.0058518, 0.00942496, 0.02636211, 0.01449882, 0.00983499, 0.00812974, 0.0057965, 0.00942927, 0.02721125, 0.01472095, 0.00988637, 0.00809337, 0.00617005, 0.00952498, 0.02689304, 0.01420243, 0.0098636, 0.00773892, 0.00581761, 0.00928158, 0.02734109, 0.0142654, 0.00956138, 0.00815319, 0.00588996, 0.00948232, 0.02719807, 0.01462566, 0.01006856, 0.00848455, 0.00590811, 0.00963439, 0.02764654, 0.01510602, 0.01009664, 0.00839303, 0.00626189, 0.00968266, 0.02727811, 0.01427214, 0.00997308, 0.00783943, 0.00588152, 0.0092708, 0.02723312, 0.01428255, 0.00972035, 0.0082828, 0.0060168, 0.00956143, 0.02771602, 0.01473861, 0.01010352, 0.00849107, 0.00597085, 0.00964365, 0.0278131, 0.01508339, 0.01011835, 0.00835139, 0.0062468, 0.00966114, 0.02705291, 0.01440747, 0.00995976, 0.00789785, 0.00586705, 0.00923856, 0.02716729, 0.01433637, 0.0097055, 0.00823842, 0.0060098, 0.00958725, 0.02732459, 0.01473631, 0.01025844, 0.00855612, 0.00596566, 0.00966721, 0.02756463, 0.01514216, 0.01030748, 0.00851935, 0.0063175, 0.00981973, 0.02703657, 0.0144259, 0.01016116, 0.00806524, 0.00592775, 0.00945417, 0.02760066, 0.01463593, 0.00986399, 0.00839129, 0.00608241, 0.01010243, 0.02797857, 0.01527517, 0.01030157, 0.00876576, 0.00601852, 0.00997283, 0.02755019, 0.01534092, 0.01031324, 0.00867475, 0.00635048, 0.01015375, 0.02647181, 0.01399948, 0.00991174, 0.00786194, 0.00586578, 0.00927878, 0.02658502, 0.01374611, 0.00960778, 0.00810908, 0.00598398, 0.00948543, 0.02638412, 0.0143526, 0.01013156, 0.008533, 0.00592527, 0.00968977, 0.027039, 0.0146737, 0.01017002, 0.00840039, 0.00623612, 0.00970917, 0.02624707, 0.01364807, 0.00995239, 0.00782833, 0.00582811, 0.00927649, 0.02661912, 0.01370208, 0.00973855, 0.0081652, 0.00597396, 0.00959328, 0.02660933, 0.0141622, 0.01026292, 0.00849142, 0.00591041, 0.00969961, 0.02698441, 0.01434703, 0.0101579, 0.0084753, 0.0062259, 0.00946852, 0.02619157, 0.01359908, 0.01002118, 0.00787764, 0.0058091, 0.00920033, 0.02697096, 0.01379307, 0.00965711, 0.00818083, 0.00592873, 0.0093467, 0.02633031, 0.0141587, 0.01012411, 0.00842081, 0.00587058, 0.00942478, 0.02649212, 0.01443082, 0.0100943, 0.00836297, 0.00613753, 0.00949635, 0.02598638, 0.01368542, 0.00989955, 0.00781008, 0.00576547, 0.00909989, 0.02638445, 0.01354713, 0.00954916, 0.00818554, 0.00590423, 0.00936249, 0.02658594, 0.01398113, 0.01009642, 0.0084633, 0.00592049, 0.00948054, 0.02681084, 0.01442152, 0.01014411, 0.00845673, 0.00627725, 0.00953474, 0.02661363, 0.01382127, 0.01008157, 0.00789369, 0.00582738, 0.00919403, 0.02663969, 0.01379908, 0.00974431, 0.00828929, 0.00600685, 0.00962754, 0.02659189, 0.01411759, 0.01016064, 0.00865197, 0.00599554, 0.00969651, 0.02746514, 0.0145429, 0.01020364, 0.00852247, 0.00628103, 0.00954059, 0.02657137, 0.01388437, 0.01002868, 0.00797658, 0.00588534, 0.00925469, 0.02704454, 0.01383128, 0.00964292, 0.00829908, 0.00598916, 0.00942013, 0.0266441, 0.01434666, 0.01017733, 0.00857225, 0.00603469, 0.00957161, 0.02737698, 0.01474334, 0.01021388, 0.00861101, 0.00627067, 0.00952085, 0.02658167, 0.01405048, 0.01005847, 0.0080642, 0.00587546, 0.00909373, 0.0268328, 0.01398852, 0.00972123, 0.00839878, 0.00582493, 0.00924597, 0.02686163, 0.01420889, 0.00987903, 0.00837262, 0.00594127, 0.00951368, 0.02733334, 0.01505778, 0.01025677, 0.00868758, 0.00633403, 0.00965182, 0.02702177, 0.01410859, 0.01014854, 0.00816541, 0.00597677, 0.00920881, 0.02662503, 0.01418496, 0.0098119, 0.00848284, 0.00604646, 0.00948909, 0.02735859, 0.0147087, 0.01052385, 0.00894924, 0.00604217, 0.00981059, 0.02837997, 0.0150041, 0.0104254, 0.00868711, 0.00627127, 0.00947764, 0.02734778, 0.0141879, 0.01036784, 0.00824389, 0.0059316, 0.00926159, 0.02864217, 0.01434104, 0.01013919, 0.00863495, 0.00605499, 0.00966724, 0.0291259, 0.01490435, 0.01067458, 0.0091534, 0.00603193, 0.0096716, 0.02868781, 0.01529248, 0.01073099, 0.00902396, 0.0063218, 0.00977392, 0.02927301, 0.01443656, 0.01047971, 0.00844405, 0.00591792, 0.00941662, 0.02956161, 0.01454922, 0.01022996, 0.00880945, 0.00604384, 0.00959096, 0.02890508, 0.01477251, 0.01068802, 0.0090776, 0.00602367, 0.00971085, 0.02931118, 0.01515165, 0.01075961, 0.00906503, 0.00635343, 0.00980899, 0.02887603, 0.01435811, 0.01059351, 0.00848016, 0.00595288, 0.00945985, 0.02862638, 0.01427885, 0.01030482, 0.00883478, 0.00612085, 0.0097176, 0.02849058, 0.01482164, 0.01082225, 0.00904038, 0.0060745, 0.00981264, 0.02921433, 0.01508433, 0.01091191, 0.009051, 0.00634069, 0.00974279, 0.0281298, 0.01425012, 0.01067186, 0.00845721, 0.00591454, 0.00954177, 0.0281152, 0.01429668, 0.01036766, 0.00872887, 0.00610384, 0.00982496, 0.02783897, 0.01466746, 0.01081897, 0.00909522, 0.00605742, 0.00979217, 0.02847355, 0.01489777, 0.01081245, 0.00892185, 0.00629771, 0.00975421, 0.02737491, 0.01435082, 0.0105665, 0.00828877, 0.00587236, 0.00937617, 0.02780645, 0.01407056, 0.01000864, 0.00864096, 0.00598955, 0.0095922, 0.02686574, 0.01426174, 0.01050434, 0.0089393, 0.00596079, 0.00965661, 0.02721542, 0.01463925, 0.01065755, 0.00872779, 0.00624125, 0.00959518, 0.02710969, 0.01389286, 0.01047993, 0.00819232, 0.00589045, 0.00920259, 0.0272471, 0.01397271, 0.01017744, 0.00871978, 0.00609126, 0.00949951, 0.0277473, 0.01425887, 0.01078216, 0.00907679, 0.00608195, 0.00963387, 0.02861306, 0.01480102, 0.0108428, 0.00888855, 0.00638903, 0.00978817, 0.02885146, 0.01420554, 0.01074896, 0.00871622, 0.00599344, 0.00940543, 0.02922796, 0.01442607, 0.01061491, 0.00922318, 0.00613843, 0.00982904, 0.03024733, 0.01498065, 0.01108905, 0.00946073, 0.00615915, 0.01007471, 0.0310175, 0.01579163, 0.01130512, 0.00966892, 0.00653992, 0.01024087, 0.03023206, 0.01496605, 0.01121823, 0.00903496, 0.00611613, 0.00974718, 0.0307358, 0.01475445, 0.01068928, 0.00915953, 0.00618186, 0.00997954, 0.03077465, 0.01502141, 0.01128537, 0.00960332, 0.00609624, 0.01007647, 0.03090567, 0.0151264, 0.01111489, 0.00962332, 0.006429, 0.0100453, 0.02926149, 0.01436435, 0.01097024, 0.00883748, 0.00599096, 0.00968554, 0.02944001, 0.01473847, 0.01069434, 0.00940608, 0.0061239, 0.0098568, 0.0296145, 0.01522102, 0.01130753, 0.00968203, 0.00604213, 0.00985941, 0.02966672, 0.0156648, 0.01140526, 0.00960538, 0.00637809, 0.0098585, 0.028993, 0.01473631, 0.01089381, 0.00909258, 0.00596512, 0.009396, 0.02936989, 0.01479568, 0.01063782, 0.00938544, 0.00600957, 0.00938307, 0.02824874, 0.01486736, 0.01097809, 0.00947481, 0.00595029, 0.00948666, 0.02876705, 0.0152163, 0.01105242, 0.00936424, 0.00625096, 0.00944991, 0.02768954, 0.01429463, 0.01072322, 0.00877091, 0.00590695, 0.00921565, 0.02773238, 0.01435651, 0.01044546, 0.00926736, 0.00603759, 0.00945235, 0.02794522, 0.01476891, 0.01101035, 0.00960537, 0.00596311, 0.00955759, 0.02847311, 0.01517351, 0.01097987, 0.00959684, 0.00626719, 0.00947857, 0.02743333, 0.0144027, 0.01071143, 0.00897633, 0.00580173, 0.00903271, 0.02800106, 0.01447032, 0.01022867, 0.00930155, 0.00596841, 0.00942413, 0.02793171, 0.01489978, 0.01087439, 0.00975491, 0.00604873, 0.00954, 0.02827263, 0.01516937, 0.01079733, 0.00958797, 0.00627275, 0.00954482, 0.02774633, 0.01447185, 0.01073742, 0.0090207, 0.00582604, 0.00916512, 0.02762217, 0.01445875, 0.01043788, 0.00936306, 0.00595305, 0.00950584, 0.02772453, 0.01479672, 0.01094263, 0.00959408, 0.00588428, 0.00961449, 0.02803005, 0.01520005, 0.01106003, 0.00941421, 0.0061458, 0.0095965, 0.02720054, 0.0144404, 0.01077639, 0.00888146, 0.0057274, 0.00921098, 0.02742315, 0.01449072, 0.01044137, 0.00938553, 0.00585772, 0.00948659, 0.02769714, 0.01497397, 0.01096578, 0.00978364, 0.00577883, 0.00950322, 0.02817948, 0.01523558, 0.01082685, 0.00979836, 0.00612006, 0.00957173, 0.02747795, 0.01444982, 0.01070809, 0.00904789, 0.00570459, 0.00915761, 0.02766472, 0.01435806, 0.01018321, 0.00940674, 0.00582205, 0.00938904, 0.02783975, 0.01478004, 0.01075592, 0.0097361, 0.00577078, 0.00948292, 0.02834932, 0.01509512, 0.01069499, 0.00969868, 0.00605071, 0.00947707, 0.02770117, 0.01427575, 0.01062104, 0.00907435, 0.0056746, 0.00913278, 0.0279974, 0.01422911, 0.01026864, 0.00943537, 0.00580972, 0.00940696, 0.02832815, 0.01461446, 0.01093291, 0.00975874, 0.00574411, 0.00951028, 0.02856512, 0.01497572, 0.01092687, 0.00972206, 0.00606194, 0.00952174, 0.02804638, 0.01411211, 0.01074911, 0.00899137, 0.00564645, 0.00917643, 0.02852218, 0.01422963, 0.01025274, 0.00939305, 0.00578521, 0.00937835, 0.02832426, 0.01466716, 0.01077081, 0.00973717, 0.00574119, 0.00948924, 0.02895828, 0.01505285, 0.01078322, 0.00957681, 0.00601673, 0.00949204, 0.02811773, 0.0141502, 0.01048962, 0.00883774, 0.00560482, 0.00908083, 0.0276234, 0.01409571, 0.01003425, 0.00913571, 0.00573372, 0.00941988, 0.02786884, 0.01451839, 0.01058313, 0.00940462, 0.00566376, 0.00940434, 0.02851921, 0.01490671, 0.01066458, 0.00928403, 0.00594886, 0.00942346, 0.02814199, 0.01426709, 0.01058781, 0.00872349, 0.00555421, 0.00904099, 0.02807981, 0.01413434, 0.01016117, 0.00916284, 0.00567382, 0.00922667, 0.02761742, 0.01444848, 0.01063785, 0.00947267, 0.00562905, 0.00930556, 0.02843881, 0.01493292, 0.01079589, 0.0094782, 0.00593811, 0.00934809, 0.02775577, 0.01415297, 0.0106059, 0.0088358, 0.00556711, 0.00902208, 0.02811656, 0.01416386, 0.01017809, 0.00929846, 0.00569957, 0.00927422, 0.02794972, 0.01452801, 0.01065169, 0.00959365, 0.00562263, 0.0093001, 0.02838499, 0.01477766, 0.01055949, 0.009444, 0.00595723, 0.00932044, 0.02743359, 0.01404607, 0.01048602, 0.00890312, 0.00556271, 0.00901316, 0.02798376, 0.01407192, 0.01010744, 0.00925787, 0.00566325, 0.0092183, 0.02788526, 0.01434574, 0.01059754, 0.00961001, 0.00560876, 0.00933339, 0.02784548, 0.01477465, 0.0106942, 0.0094229, 0.00592907, 0.00934875, 0.02749803, 0.01411107, 0.01061318, 0.00888294, 0.00558353, 0.00905002, 0.02761342, 0.01409546, 0.01013709, 0.00928742, 0.00568638, 0.00932337, 0.02735789, 0.01449114, 0.01058502, 0.00961847, 0.00561247, 0.00930351, 0.02748833, 0.01493873, 0.01041598, 0.00925129, 0.0059291, 0.00928333, 0.02629355, 0.01390173, 0.01012853, 0.00862158, 0.00553368, 0.0089069, 0.02657982, 0.01388767, 0.00976133, 0.00894436, 0.00573495, 0.00904291, 0.02684593, 0.01424485, 0.01016414, 0.00920361, 0.00568148, 0.00913655, 0.02702008, 0.01459161, 0.0101667, 0.00905166, 0.00595496, 0.009078, 0.02621419, 0.01386217, 0.00994401, 0.0084282, 0.00556708, 0.00871645, 0.026527, 0.0137538, 0.00962353, 0.008793, 0.00570348, 0.0089883, 0.02679242, 0.0140541, 0.01008551, 0.00910841, 0.00562719, 0.00905038, 0.02709278, 0.01436018, 0.01001977, 0.00903489, 0.00594686, 0.00914534, 0.02680332, 0.01380216, 0.01006573, 0.00841876, 0.00557642, 0.00879414, 0.02683634, 0.01358561, 0.00962683, 0.00875459, 0.00568234, 0.00890455, 0.02705582, 0.01426144, 0.01022161, 0.00913008, 0.0056661, 0.00912198, 0.02743139, 0.01436719, 0.01011, 0.00903247, 0.00596899, 0.00901773, 0.02669901, 0.0137723, 0.00998206, 0.00852092, 0.00557994, 0.00873974, 0.02685308, 0.01381418, 0.00972248, 0.00878394, 0.00567185, 0.0090009, 0.02687411, 0.01406856, 0.01006077, 0.00908437, 0.00567837, 0.00904869, 0.02746003, 0.01452009, 0.01009706, 0.00901974, 0.00599411, 0.00909659, 0.02643972, 0.01366889, 0.00992608, 0.0083966, 0.005584, 0.00864455, 0.02603818, 0.01354153, 0.0095774, 0.00883128, 0.00571274, 0.00899626, 0.02660743, 0.01413241, 0.01015119, 0.00899174, 0.00562356, 0.00905519, 0.02717555, 0.0143793, 0.01021542, 0.00893923, 0.00592611, 0.0090558, 0.02640195, 0.0136054, 0.01009083, 0.00844827, 0.00556697, 0.00873554, 0.02671373, 0.01364701, 0.00969889, 0.00883784, 0.00571105, 0.00900147, 0.02662161, 0.01396602, 0.01025308, 0.00913892, 0.00564484, 0.00905685, 0.02704224, 0.01445547, 0.01025943, 0.00910359, 0.00593396, 0.00905062, 0.0263103, 0.01353039, 0.01008518, 0.00849016, 0.00554505, 0.00873574, 0.02679163, 0.01368956, 0.00974166, 0.0088625, 0.00565655, 0.00896839, 0.02680232, 0.01411262, 0.01022519, 0.0091228, 0.00562284, 0.00906276, 0.02695565, 0.01462459, 0.01020042, 0.00901739, 0.00593155, 0.00906208, 0.02650983, 0.01377248, 0.01005226, 0.00849698, 0.00554717, 0.00874805, 0.0268133, 0.01385878, 0.00974749, 0.00888274, 0.00567387, 0.00895197, 0.02691613, 0.01421056, 0.01021949, 0.00917068, 0.00562278, 0.0090477, 0.02721973, 0.01458343, 0.0102529, 0.00908077, 0.00591985, 0.00904238, 0.0266436, 0.01372766, 0.01008501, 0.00847924, 0.00554, 0.00873675, 0.02683505, 0.01382543, 0.00975869, 0.0089144, 0.00568254, 0.00897103, 0.02694767, 0.01423398, 0.01023758, 0.00920106, 0.00564396, 0.00903022, 0.0271569, 0.01459836, 0.01025745, 0.00911785, 0.00592372, 0.00905067, 0.02661208, 0.01376208, 0.01011904, 0.00856321, 0.00555375, 0.00872926, 0.02685058, 0.01381665, 0.00977206, 0.00895991, 0.00569795, 0.00896345, 0.02691466, 0.01421112, 0.01023608, 0.00921268, 0.00567196, 0.00903911, 0.02714803, 0.01459137, 0.0102917, 0.00917465, 0.00594436, 0.00903506, 0.02640488, 0.01386765, 0.01014184, 0.00853204, 0.0055628, 0.00875801, 0.02660203, 0.01400732, 0.00981526, 0.00894925, 0.00568066, 0.00899084, 0.02656222, 0.01437408, 0.01032093, 0.00925107, 0.00563354, 0.00909086, 0.02707858, 0.014798, 0.01030444, 0.00921375, 0.00595286, 0.00908621, 0.02665227, 0.01397385, 0.01013682, 0.00865022, 0.00557539, 0.00879365, 0.02690444, 0.01399269, 0.0098102, 0.00905964, 0.00572537, 0.0090509, 0.02704793, 0.01444631, 0.01030143, 0.00929821, 0.00567737, 0.00913147, 0.02735808, 0.01484364, 0.01032866, 0.00924482, 0.00597287, 0.00913084, 0.02675453, 0.01410087, 0.01021442, 0.00863736, 0.0055817, 0.00879962, 0.02690499, 0.01414153, 0.00990008, 0.00898676, 0.00570228, 0.00904326, 0.02674147, 0.01452805, 0.01026633, 0.00928075, 0.00567108, 0.00914917, 0.02714805, 0.01492406, 0.01033192, 0.00931816, 0.00596447, 0.00913363, 0.02678755, 0.0140791, 0.01019417, 0.00869795, 0.00557571, 0.00880954, 0.02686767, 0.01418349, 0.00983717, 0.00908715, 0.00569826, 0.0090517, 0.02670673, 0.0146425, 0.01031771, 0.0093354, 0.00564703, 0.00914955, 0.02721212, 0.0150712, 0.0103329, 0.00930396, 0.00593246, 0.00915407, 0.0266733, 0.01422255, 0.01018992, 0.00865559, 0.00556448, 0.00883073, 0.0268561, 0.014291, 0.0098638, 0.00906737, 0.00571336, 0.00907595, 0.02668568, 0.0147243, 0.0103124, 0.00945305, 0.00568231, 0.00917935, 0.02677331, 0.0151411, 0.01037049, 0.00939142, 0.00599335, 0.00917822, 0.02651574, 0.01432833, 0.01019678, 0.00877308, 0.00561174, 0.00888126, 0.02672587, 0.01437357, 0.00987061, 0.00916241, 0.00574066, 0.00911745, 0.02661622, 0.01479261, 0.01047293, 0.00952859, 0.00571422, 0.00922516, 0.02673845, 0.0153002, 0.01049423, 0.00960569, 0.00599527, 0.00918775, 0.02644093, 0.01455863, 0.01033346, 0.00893425, 0.00566266, 0.0089309, 0.02666861, 0.01455027, 0.01004616, 0.00945918, 0.0057889, 0.00913344, 0.02655804, 0.01495176, 0.01051215, 0.00975032, 0.00572325, 0.00920445, 0.02717034, 0.01528264, 0.01053343, 0.00958704, 0.00602303, 0.00917659, 0.02629736, 0.01432435, 0.01035762, 0.00885846, 0.00559979, 0.00887775, 0.02685987, 0.01433826, 0.00999196, 0.00925076, 0.00577593, 0.00913044, 0.02657925, 0.01470513, 0.01049022, 0.009519, 0.00573047, 0.00921443, 0.02659413, 0.01511416, 0.01052427, 0.00952481, 0.00601094, 0.00916734, 0.0257664, 0.01434471, 0.01025944, 0.00886785, 0.00564136, 0.00886283, 0.02590209, 0.01445493, 0.00997912, 0.00920834, 0.00571875, 0.00911312, 0.02603814, 0.01478924, 0.01040958, 0.00944632, 0.00565944, 0.00917956, 0.02610937, 0.01524192, 0.01046037, 0.00934413, 0.00595331, 0.0091875, 0.02549719, 0.01435988, 0.0102856, 0.00873119, 0.00556226, 0.00883378, 0.02551897, 0.01439089, 0.00987188, 0.0090754, 0.00569332, 0.00906309, 0.02543565, 0.01487733, 0.01036761, 0.00927249, 0.00570996, 0.00916705, 0.02565753, 0.01529737, 0.01041378, 0.00921931, 0.00598809, 0.00911622, 0.02460203, 0.01438921, 0.01024634, 0.00855923, 0.00561776, 0.00883398, 0.02478017, 0.01443134, 0.0098685, 0.00889501, 0.00574705, 0.00902696, 0.0247587, 0.01486385, 0.01036241, 0.00916983, 0.00572511, 0.00914386, 0.02499583, 0.01524214, 0.01030912, 0.00914964, 0.00601004, 0.00910293, 0.0244068, 0.0144162, 0.01015577, 0.00850288, 0.00564277, 0.00877498, 0.02457272, 0.01444814, 0.00983829, 0.00889111, 0.00576737, 0.0090293, 0.02457512, 0.01479475, 0.01031056, 0.0092213, 0.00567747, 0.00910301, 0.02464908, 0.01518804, 0.01031328, 0.00919597, 0.00600507, 0.0090768, 0.02431396, 0.0143794, 0.01017657, 0.00859897, 0.0056065, 0.00875957, 0.02406408, 0.01437883, 0.00986256, 0.00896358, 0.00574792, 0.00898032, 0.02425714, 0.01477596, 0.01027537, 0.00922516, 0.00568995, 0.00898533, 0.0243405, 0.0151083, 0.01025386, 0.00916763, 0.00594473, 0.00889641, 0.02354175, 0.01434628, 0.01016012, 0.00860368, 0.00558354, 0.00861494, 0.02396305, 0.0142218, 0.00983783, 0.00892186, 0.00573931, 0.00887907, 0.02369947, 0.01475526, 0.01027457, 0.00912006, 0.00569116, 0.00897644, 0.02414218, 0.01515546, 0.01031511, 0.00900996, 0.00595373, 0.00893508, 0.02335413, 0.01426899, 0.01009165, 0.0084348, 0.00558445, 0.00864632, 0.02354013, 0.0142943, 0.00978303, 0.0088071, 0.00572001, 0.00885992, 0.02357517, 0.0146641, 0.01022009, 0.00907528, 0.00569147, 0.00894742, 0.0238405, 0.01497385, 0.01022603, 0.00897408, 0.00602011, 0.00890454, 0.02323745, 0.01419005, 0.01007313, 0.00844875, 0.00559368, 0.00858051, 0.02333629, 0.01415887, 0.00967766, 0.00875373, 0.00568062, 0.0087669, 0.02342192, 0.01446483, 0.01016685, 0.00897134, 0.00561819, 0.00885647, 0.02359445, 0.01484909, 0.01015379, 0.00890671, 0.00590576, 0.00882531, 0.02309539, 0.01407557, 0.01000428, 0.00833362, 0.00553677, 0.00853946, 0.02329797, 0.0140598, 0.0096673, 0.00871079, 0.005656, 0.00874636, 0.0232589, 0.01447531, 0.01008695, 0.00883857, 0.00561654, 0.00878026, 0.02354735, 0.01473488, 0.010105, 0.00877171, 0.00587045, 0.00878648, 0.02300482, 0.01392393, 0.00998545, 0.00821069, 0.00550705, 0.00851219, 0.02316588, 0.01389879, 0.00966457, 0.0086988, 0.00563984, 0.00868665, 0.02319815, 0.01433664, 0.0101137, 0.0089493, 0.00562492, 0.00882488, 0.02369819, 0.01483889, 0.0101744, 0.00887678, 0.00591101, 0.00887193, 0.02323595, 0.01397771, 0.01010192, 0.00831428, 0.00556659, 0.00866146, 0.02363252, 0.01406413, 0.00978273, 0.00870415, 0.00571832, 0.00906106, 0.02412159, 0.01457282, 0.01044357, 0.00913551, 0.00569382, 0.00898917, 0.02377911, 0.01476709, 0.0103888, 0.00897008, 0.00590741, 0.00915573, 0.02363304, 0.0137689, 0.0103442, 0.00850155, 0.00553281, 0.00899144, 0.0235019, 0.01356092, 0.0097965, 0.00867089, 0.00563101, 0.00895031, 0.02326698, 0.01395592, 0.01025771, 0.00902323, 0.00561181, 0.00886233, 0.02293832, 0.01440222, 0.01020152, 0.00889003, 0.00586045, 0.00883322, 0.02215304, 0.01365825, 0.01006956, 0.00842424, 0.00551271, 0.00849105, 0.02201207, 0.01353152, 0.00978622, 0.00885771, 0.00561206, 0.00876443, 0.02206495, 0.01412783, 0.01034831, 0.00915523, 0.00559873, 0.00880542, 0.02288176, 0.01477077, 0.01045026, 0.00915439, 0.0059504, 0.00901842, 0.0219646, 0.01375171, 0.01022155, 0.00853481, 0.00552414, 0.00855995, 0.02215178, 0.01354761, 0.00982499, 0.00887414, 0.00562787, 0.00860808, 0.02202251, 0.0140102, 0.01034313, 0.00912992, 0.00556809, 0.00882914, 0.02223158, 0.01452967, 0.01026406, 0.0090822, 0.00583306, 0.00880184, 0.02151879, 0.01358759, 0.01004763, 0.00849635, 0.00548386, 0.00862868, 0.0217306, 0.01361267, 0.00969739, 0.00887679, 0.00560374, 0.00874798, 0.02138644, 0.01379575, 0.01011838, 0.00914734, 0.00556513, 0.00878524, 0.02172392, 0.01429541, 0.01022362, 0.00909235, 0.00585515, 0.00881255, 0.02133587, 0.01335652, 0.01003683, 0.00851494, 0.00546041, 0.00846759, 0.02149448, 0.01352268, 0.00978716, 0.00895959, 0.00560433, 0.00871504, 0.02166529, 0.01391187, 0.01030423, 0.00917087, 0.00554674, 0.00880739, 0.02213431, 0.01473144, 0.01053071, 0.00915729, 0.00586104, 0.00879156, 0.02192461, 0.01367122, 0.01014182, 0.00855681, 0.00550565, 0.00853071, 0.0220933, 0.01394801, 0.01008132, 0.0089716, 0.00559325, 0.00879293, 0.02233631, 0.01428165, 0.01032003, 0.00915165, 0.0055558, 0.008773, 0.02175283, 0.01423112, 0.01012221, 0.00891921, 0.00586027, 0.00872289, 0.02117641, 0.01337803, 0.0099628, 0.00832776, 0.00548708, 0.00842328, 0.02139968, 0.01337823, 0.00961668, 0.00864249, 0.00558923, 0.0085846, 0.02147467, 0.01361796, 0.0100367, 0.00888462, 0.00557432, 0.00864676, 0.02139666, 0.01394015, 0.01005202, 0.00888879, 0.00587885, 0.00856492, 0.0209284, 0.01323063, 0.00996033, 0.00829604, 0.00551168, 0.0083497, 0.0211757, 0.01320326, 0.00960419, 0.00862336, 0.00561927, 0.00857461, 0.02127241, 0.01348796, 0.01010426, 0.00885531, 0.00553508, 0.00864249, 0.02136921, 0.01379769, 0.01009706, 0.00882147, 0.00577019, 0.00864712, 0.02077758, 0.01302402, 0.00988515, 0.0081786, 0.00542046, 0.00834223, 0.02114334, 0.01314154, 0.00967642, 0.0086562, 0.00555687, 0.00863679, 0.02120708, 0.01344146, 0.01020402, 0.00893102, 0.00553534, 0.00869177, 0.02144019, 0.0138969, 0.01021897, 0.00887547, 0.005811, 0.00875019, 0.02113663, 0.01332219, 0.01002522, 0.0083258, 0.00552294, 0.00849803, 0.02147229, 0.01328928, 0.00967742, 0.00870289, 0.00565455, 0.00858811, 0.02110665, 0.01366011, 0.01025708, 0.00903072, 0.00563497, 0.00880458, 0.02175418, 0.01423631, 0.01030839, 0.00917001, 0.00602531, 0.00899989, 0.02136544, 0.01338547, 0.01011745, 0.00858525, 0.00563589, 0.00874142, 0.02181946, 0.01351503, 0.00979724, 0.00891835, 0.00574456, 0.00891855, 0.02183666, 0.01386389, 0.01030549, 0.00924104, 0.00575582, 0.00904594, 0.02240468, 0.01459023, 0.01040251, 0.00920089, 0.00604964, 0.00912667, 0.02165375, 0.01381256, 0.01014659, 0.00860263, 0.00567866, 0.00879714, 0.02211537, 0.01366188, 0.00990612, 0.00889638, 0.00576013, 0.00899603, 0.02233726, 0.01402798, 0.01057445, 0.00924386, 0.00569814, 0.00904051, 0.02245432, 0.0143799, 0.01064874, 0.00911845, 0.00599645, 0.0090431, 0.02195397, 0.01352885, 0.01047465, 0.00858415, 0.00563583, 0.00881825, 0.02218896, 0.01367472, 0.01024362, 0.00890699, 0.00572348, 0.008996, 0.02228519, 0.0139481, 0.01077865, 0.00922522, 0.00571758, 0.00903516, 0.02251641, 0.01433058, 0.0109008, 0.00921134, 0.00600843, 0.00895927, 0.02212772, 0.01343134, 0.01059014, 0.00865626, 0.0056384, 0.0086936, 0.02269443, 0.01357067, 0.01026412, 0.00902409, 0.00581841, 0.00889545, 0.0225436, 0.01387552, 0.0108537, 0.00928836, 0.00579721, 0.00898072, 0.02288674, 0.01424337, 0.01091074, 0.00917848, 0.00607585, 0.0089779, 0.02240591, 0.01353864, 0.01068944, 0.00858697, 0.0056761, 0.00867997, 0.02254595, 0.01357604, 0.01048741, 0.0090304, 0.00584448, 0.0089581, 0.0230087, 0.01389252, 0.01108541, 0.00939067, 0.00575801, 0.00898686, 0.02343116, 0.01421242, 0.0112025, 0.00938643, 0.00606841, 0.00899728, 0.02308188, 0.01336266, 0.01112498, 0.00883767, 0.00569735, 0.00863322, 0.02309752, 0.01334334, 0.01070241, 0.00923882, 0.00583116, 0.00885358, 0.02332535, 0.01372481, 0.0110976, 0.0093996, 0.00579281, 0.00901799, 0.02357215, 0.01434687, 0.01125801, 0.00940319, 0.00609615, 0.00906601, 0.02306968, 0.01344843, 0.01094329, 0.00882765, 0.0057145, 0.00877139, 0.02319856, 0.0134507, 0.01045132, 0.00934901, 0.00582856, 0.00896723, 0.02348792, 0.01384489, 0.01109953, 0.00957296, 0.00582073, 0.00906356, 0.0235455, 0.01430213, 0.0108825, 0.00956471, 0.00609164, 0.00894993, 0.02304609, 0.01342983, 0.01111891, 0.00890044, 0.00574794, 0.00876556, 0.02345382, 0.01355285, 0.01044854, 0.00912225, 0.00586306, 0.0089047, 0.02332576, 0.01390446, 0.01126161, 0.00968659, 0.00595896, 0.00912227, 0.02365402, 0.01442283, 0.01128926, 0.00977152, 0.00630335, 0.00901359, 0.02299802, 0.01364881, 0.01109396, 0.00909807, 0.00589994, 0.00880867, 0.02319683, 0.01384429, 0.01075331, 0.00966947, 0.00599103, 0.00904408, 0.023531, 0.01419423, 0.01109441, 0.00976731, 0.00588973, 0.00916645, 0.02393626, 0.01485645, 0.01134968, 0.00997582, 0.00624254, 0.00908062, 0.02314765, 0.01395264, 0.01113866, 0.00940065, 0.00585292, 0.00878568, 0.02346486, 0.01390381, 0.01062689, 0.00985249, 0.00599261, 0.00902684, 0.02409345, 0.01456544, 0.01132315, 0.00999642, 0.00593311, 0.00912207, 0.02430153, 0.01510117, 0.01129004, 0.01021476, 0.0062708, 0.00926726, 0.02375234, 0.01437837, 0.01145899, 0.00960792, 0.00587217, 0.0087115, 0.0237468, 0.01439212, 0.01071959, 0.00996933, 0.00607406, 0.00898068, 0.02419448, 0.01461518, 0.01123373, 0.01033012, 0.00606932, 0.00913756, 0.02392964, 0.01465349, 0.01098467, 0.0102205, 0.00637169, 0.00910562, 0.02357804, 0.01389809, 0.01095991, 0.00943602, 0.00598999, 0.00884155, 0.02402891, 0.01379434, 0.01080741, 0.00994931, 0.00601652, 0.00906963, 0.02409945, 0.01451614, 0.01152318, 0.0105188, 0.00606044, 0.00932983, 0.02485891, 0.01489366, 0.01135766, 0.01008856, 0.00633276, 0.00912137, 0.02355454, 0.01381984, 0.01092621, 0.00917003, 0.00591526, 0.00886227, 0.02433232, 0.01430157, 0.01081435, 0.01000007, 0.00609095, 0.00906583, 0.02359446, 0.01449004, 0.01155182, 0.01049491, 0.00604275, 0.0093061, 0.02506713, 0.01537351, 0.01198152, 0.01050928, 0.00631185, 0.00919673, 0.02391103, 0.01417173, 0.01082393, 0.00925319, 0.00587642, 0.00874549, 0.02307619, 0.0137297, 0.01049423, 0.00960626, 0.00596905, 0.00888069, 0.02384206, 0.01445104, 0.01166831, 0.01090776, 0.00616697, 0.00904223, 0.02381892, 0.0146531, 0.0113412, 0.01011431, 0.00624083, 0.00885661, 0.02270693, 0.01373364, 0.01131575, 0.00997373, 0.00601864, 0.00871999, 0.02338888, 0.01420404, 0.01113703, 0.01018829, 0.0059927, 0.00899886, 0.02452678, 0.01452146, 0.01157562, 0.01069785, 0.00596124, 0.00895764, 0.0236291, 0.01496106, 0.01206608, 0.01067966, 0.00637139, 0.00914166, 0.0239653, 0.01467394, 0.01222127, 0.01026904, 0.00608523, 0.00910698, 0.02412108, 0.01458801, 0.01171133, 0.0107154, 0.0061731, 0.00935133, 0.02520157, 0.01514125, 0.01287924, 0.01145571, 0.00646776, 0.01010367, 0.02557658, 0.0158561, 0.0135367, 0.01156767, 0.00697607, 0.01001453, 0.02545214, 0.01494459, 0.01344903, 0.01113008, 0.00662823, 0.00997291, 0.0259212, 0.01513448, 0.01309698, 0.01158705, 0.00676789, 0.0101887, 0.02630336, 0.01550644, 0.01377945, 0.01191274, 0.0067396, 0.01026945, 0.02656296, 0.01585101, 0.0138064, 0.01203202, 0.00710438, 0.01020133, 0.02630488, 0.01505628, 0.01352801, 0.01118748, 0.00664917, 0.00981687, 0.02644982, 0.01500028, 0.01311596, 0.01140919, 0.00689159, 0.01014139, 0.02695936, 0.01565279, 0.01406875, 0.01202155, 0.00684013, 0.01023381, 0.02694373, 0.01580288, 0.01389576, 0.0119659, 0.00714683, 0.01021858, 0.02669711, 0.01500272, 0.01362397, 0.01103784, 0.00670397, 0.00989096, 0.02690742, 0.01525474, 0.01320842, 0.01196451, 0.00691207, 0.01024135, 0.02709484, 0.01568992, 0.01413366, 0.01213175, 0.00685745, 0.01036627, 0.02700317, 0.01588227, 0.01388804, 0.01199991, 0.00715621, 0.01027912, 0.02655263, 0.01508489, 0.01345058, 0.01112008, 0.00668273, 0.00991706, 0.02610609, 0.01508644, 0.01312967, 0.01158052, 0.00682637, 0.01016397, 0.02625632, 0.01534736, 0.01376775, 0.01184904, 0.00682615, 0.01035692, 0.02657238, 0.01583356, 0.01391965, 0.01189289, 0.00716752, 0.01031294, 0.02604839, 0.01502179, 0.01373681, 0.01114605, 0.00673134, 0.01000345, 0.02599304, 0.01511551, 0.01318996, 0.0116297, 0.00689764, 0.01026492, 0.0265215, 0.0153736, 0.01380799, 0.01189176, 0.00687487, 0.01040044, 0.02644787, 0.01578318, 0.01383471, 0.01209907, 0.00721424, 0.01037692, 0.0257708, 0.01488383, 0.01372475, 0.01130796, 0.00674455, 0.01007263, 0.02633224, 0.01503191, 0.01318903, 0.01167126, 0.00690437, 0.01027112, 0.02679675, 0.01539712, 0.0138278, 0.01212578, 0.00686597, 0.01037368, 0.02681787, 0.01576505, 0.01375485, 0.01216576, 0.00720727, 0.01037052, 0.02637788, 0.01500095, 0.01352089, 0.01137598, 0.0067465, 0.01015597, 0.02702068, 0.01511564, 0.01309234, 0.01183738, 0.00692507, 0.01029425, 0.02833398, 0.01552946, 0.01375594, 0.01223418, 0.00686963, 0.01047679, 0.02736752, 0.01597582, 0.0138227, 0.01213497, 0.00720434, 0.01043847, 0.02693008, 0.01516222, 0.01354417, 0.01132694, 0.00671497, 0.01004616, 0.02711209, 0.01530929, 0.01312462, 0.01192074, 0.00691612, 0.01030586, 0.02777547, 0.01584483, 0.01401137, 0.01235042, 0.00689403, 0.0104439, 0.02798021, 0.01616756, 0.01387386, 0.01236865, 0.00720771, 0.01038245, 0.02724998, 0.01556544, 0.01363803, 0.01142118, 0.0067531, 0.01009378, 0.0275822, 0.01569118, 0.01324545, 0.01185556, 0.00691956, 0.01026898, 0.02787269, 0.0159945, 0.01393135, 0.01228107, 0.00690891, 0.01043426, 0.02823083, 0.01640403, 0.01396912, 0.0123412, 0.00726795, 0.01034271, 0.02762418, 0.01553805, 0.01368826, 0.01141574, 0.00678308, 0.01009337, 0.02772332, 0.01562205, 0.01319752, 0.01189807, 0.00696776, 0.01029711, 0.02807087, 0.01596626, 0.01394469, 0.01259926, 0.00697471, 0.01046394, 0.02879608, 0.01635114, 0.01396827, 0.01257645, 0.00733712, 0.01062198, 0.02838642, 0.01572697, 0.01370941, 0.01174508, 0.00687697, 0.01029917, 0.02864882, 0.01584994, 0.01304758, 0.01238563, 0.00701015, 0.01054445, 0.02901206, 0.01595783, 0.01391214, 0.01279557, 0.0069869, 0.01083964, 0.02959103, 0.01643208, 0.01413229, 0.01325453, 0.00736334, 0.01071639, 0.02887809, 0.01564603, 0.01395072, 0.0122681, 0.00687133, 0.01046851, 0.02923264, 0.01593604, 0.01354532, 0.01284317, 0.00700674, 0.01059578, 0.03001615, 0.0162714, 0.01438795, 0.01315989, 0.0069968, 0.01083676, 0.02921891, 0.01668029, 0.01435078, 0.0128982, 0.00736394, 0.01092087, 0.02883416, 0.01580497, 0.01407827, 0.01205146, 0.0068815, 0.01048, 0.02836499, 0.01582307, 0.01342142, 0.01228536, 0.00700972, 0.01055374, 0.02905068, 0.01627059, 0.01433436, 0.01295189, 0.00703097, 0.01077985, 0.02969894, 0.01693372, 0.01421165, 0.0129266, 0.00735135, 0.01074132, 0.02849835, 0.01588663, 0.01414359, 0.01196787, 0.00685951, 0.01030973, 0.02868908, 0.01600115, 0.01357818, 0.01245659, 0.00702286, 0.01052617, 0.02921372, 0.01630637, 0.01434443, 0.01285138, 0.00697762, 0.01062855, 0.02910958, 0.01685575, 0.01440074, 0.0128677, 0.00727402, 0.01060553, 0.02837237, 0.01602133, 0.01412359, 0.01191034, 0.00679738, 0.01024603, 0.02788206, 0.01625657, 0.01380027, 0.0122721, 0.00689358, 0.01040378, 0.02813332, 0.01639021, 0.01444229, 0.01279638, 0.00689646, 0.01049786, 0.0284942, 0.01707633, 0.01454071, 0.01301748, 0.00726835, 0.01052854, 0.0281261, 0.01613832, 0.0143878, 0.01218512, 0.00684129, 0.01015804, 0.02809384, 0.01623296, 0.01374213, 0.01257933, 0.00694106, 0.01032163, 0.02885053, 0.01640374, 0.01427458, 0.01307502, 0.00692756, 0.01042079, 0.0288945, 0.01656885, 0.01419868, 0.01321906, 0.00726806, 0.01058563, 0.02840972, 0.01568518, 0.01409041, 0.01217444, 0.00685966, 0.01001393, 0.02788559, 0.01584444, 0.01358467, 0.01254111, 0.00700939, 0.01032649, 0.02812008, 0.01620046, 0.01444009, 0.01312968, 0.00689549, 0.01043138, 0.02787262, 0.01652711, 0.01430931, 0.01322094, 0.00729816, 0.01043545, 0.02718425, 0.0156335, 0.01411601, 0.01237753, 0.00679462, 0.01013683, 0.02779042, 0.01595989, 0.01347713, 0.01268554, 0.00698625, 0.01052003, 0.02796661, 0.01624686, 0.0141799, 0.01312734, 0.00701081, 0.0105134, 0.02827768, 0.01670989, 0.01414947, 0.01314082, 0.00735284, 0.01045379, 0.02746502, 0.01602617, 0.01393185, 0.01232187, 0.00691543, 0.01014289, 0.02756999, 0.01616248, 0.0134967, 0.01286154, 0.00703789, 0.01020035, 0.02784795, 0.01628799, 0.01383638, 0.01304754, 0.00697349, 0.01036734, 0.0276657, 0.017091, 0.01434798, 0.01307072, 0.00736649, 0.01047461, 0.02757646, 0.01616487, 0.0142169, 0.01244872, 0.00694346, 0.01012116, 0.02730294, 0.01612414, 0.01373037, 0.01302603, 0.00707941, 0.0104037, 0.02776187, 0.0167192, 0.01444096, 0.01331893, 0.00709397, 0.0104133, 0.02785676, 0.01688406, 0.01439979, 0.01331639, 0.0074729, 0.01057934, 0.02730319, 0.01599751, 0.0141709, 0.01249231, 0.00701244, 0.01030287, 0.02723804, 0.01603655, 0.01379856, 0.01310408, 0.00717992, 0.01046351, 0.02700008, 0.01642382, 0.01443319, 0.01359008, 0.00716587, 0.01070266, 0.02671939, 0.01675037, 0.01448718, 0.01439832, 0.00757027, 0.01101115, 0.02654021, 0.01594598, 0.01444773, 0.01382866, 0.00741805, 0.01132246, 0.02720451, 0.01716786, 0.01489237, 0.01515508, 0.007747, 0.01118055, 0.02759755, 0.01687083, 0.01536374, 0.01411604, 0.00729997, 0.01074004, 0.02772728, 0.01714473, 0.01538927, 0.01422259, 0.00765001, 0.01083641, 0.02775429, 0.01615241, 0.01511457, 0.01265125, 0.00715541, 0.01049948, 0.02744437, 0.01629948, 0.0143514, 0.01319228, 0.00727319, 0.01071854, 0.02768967, 0.01663328, 0.01509914, 0.01353847, 0.00721322, 0.01088294, 0.02776961, 0.01715644, 0.01490039, 0.01356257, 0.00759507, 0.01080152, 0.02719463, 0.01619327, 0.0146805, 0.01263028, 0.00710729, 0.01035751, 0.02744179, 0.01620566, 0.01421516, 0.0130335, 0.00727513, 0.01054683, 0.0274156, 0.01649841, 0.01507409, 0.01361543, 0.00727927, 0.01087082, 0.02780955, 0.01702332, 0.01508181, 0.01372173, 0.00758325, 0.01086078, 0.02732419, 0.01609461, 0.0149998, 0.01271961, 0.00712633, 0.01047351, 0.02757718, 0.01630162, 0.01453123, 0.01313427, 0.00734143, 0.01065668, 0.02788279, 0.0167771, 0.01527253, 0.01353881, 0.00730647, 0.01074694, 0.02805487, 0.01705551, 0.0153224, 0.01358604, 0.00765093, 0.01079321, 0.02743364, 0.01617433, 0.01516198, 0.01267655, 0.007159, 0.01037828, 0.02752196, 0.01629006, 0.01445603, 0.01306776, 0.00733759, 0.01058055, 0.02831368, 0.01675639, 0.01520309, 0.01357083, 0.00731217, 0.01068165, 0.02824039, 0.01706726, 0.01516777, 0.01379726, 0.00773323, 0.01068898, 0.02772187, 0.01626473, 0.01485835, 0.01281277, 0.00712162, 0.01028911, 0.02767262, 0.0162898, 0.01422207, 0.01334249, 0.00735991, 0.01052095, 0.0279696, 0.01670234, 0.0151154, 0.01364876, 0.00729633, 0.01067771, 0.02818696, 0.01708611, 0.01494423, 0.013631, 0.00764631, 0.01068574, 0.02745217, 0.01623671, 0.01483159, 0.01270996, 0.0070958, 0.01034788, 0.02792552, 0.01647306, 0.01447776, 0.01324244, 0.00723486, 0.01048276, 0.02878912, 0.01678503, 0.01554114, 0.0136611, 0.00721765, 0.01061194, 0.0290988, 0.01723924, 0.01547963, 0.01373252, 0.00758184, 0.01058997, 0.02887431, 0.01627771, 0.01511185, 0.01265631, 0.00707613, 0.01023075, 0.02879876, 0.01647598, 0.01445659, 0.01307446, 0.00733217, 0.01046917, 0.02938078, 0.01684476, 0.0153123, 0.01389064, 0.00733138, 0.01047645, 0.02951393, 0.01727239, 0.01554598, 0.01387976, 0.00755991, 0.01051734, 0.02926862, 0.01689778, 0.01499824, 0.01275797, 0.00703216, 0.01020559, 0.02988692, 0.01702346, 0.01436776, 0.01323284, 0.00715016, 0.01037176, 0.03043982, 0.01783341, 0.01507703, 0.0134481, 0.00703523, 0.01043981, 0.03015905, 0.01803685, 0.01483669, 0.01329198, 0.00736934, 0.01033891, 0.02872189, 0.01716216, 0.01471517, 0.01234381, 0.00693734, 0.01000369, 0.02937057, 0.01708222, 0.01440931, 0.01272129, 0.00706881, 0.0101776, 0.02906731, 0.01755129, 0.01520422, 0.01328936, 0.00719561, 0.01056865, 0.02888352, 0.01731871, 0.01483881, 0.0134003, 0.00764754, 0.01057368, 0.02830821, 0.0169022, 0.01485821, 0.01326693, 0.00764534, 0.01078779, 0.02980323, 0.01724302, 0.01504994, 0.01368801, 0.0077244, 0.01118886, 0.03069594, 0.01752809, 0.01598261, 0.01384891, 0.00731182, 0.01169274, 0.02983077, 0.01825229, 0.0151207, 0.01348931, 0.00716934, 0.01023995, 0.02681211, 0.01666935, 0.01448688, 0.01171535, 0.00676917, 0.0099587, 0.02751693, 0.01684665, 0.01397048, 0.01246941, 0.00704769, 0.01016116, 0.02631057, 0.01685951, 0.01451498, 0.01250603, 0.00701555, 0.01023458, 0.0252947, 0.01705839, 0.01405184, 0.01219953, 0.0072897, 0.01012059, 0.02411508, 0.01600292, 0.01374376, 0.01136655, 0.00671018, 0.00982972, 0.02507513, 0.01617471, 0.01342936, 0.01180071, 0.00679795, 0.00998977, 0.02573298, 0.0169379, 0.01406447, 0.01226059, 0.00680251, 0.01030199, 0.02537197, 0.01728109, 0.01387406, 0.01228481, 0.00700302, 0.01017159, 0.02381899, 0.01641074, 0.01360853, 0.01131671, 0.00665962, 0.00979076, 0.02369327, 0.01628893, 0.01321629, 0.01166742, 0.00677267, 0.00996378, 0.02376849, 0.01673858, 0.01386131, 0.01206856, 0.00677108, 0.01016095, 0.02385422, 0.01722401, 0.01361991, 0.01199855, 0.00718778, 0.01022827, 0.02361438, 0.01601526, 0.01336754, 0.01119834, 0.00670945, 0.00993451, 0.02365477, 0.01637502, 0.0128625, 0.01164686, 0.00675132, 0.01005668, 0.02370306, 0.01655179, 0.01354405, 0.01203786, 0.00681917, 0.01036774, 0.02433215, 0.01734013, 0.01363151, 0.01192814, 0.00711847, 0.01019181, 0.02371048, 0.01585805, 0.01344636, 0.01130186, 0.00666602, 0.01001476, 0.02458135, 0.01635421, 0.01336914, 0.01198621, 0.00688818, 0.01026417, 0.02468334, 0.01692154, 0.01388926, 0.01232001, 0.00690761, 0.01011989, 0.02329498, 0.01614082, 0.0135628, 0.01168388, 0.0070456, 0.00999932, 0.02290508, 0.01535055, 0.01293316, 0.01088508, 0.00650511, 0.00965867, 0.02219792, 0.01537946, 0.0124167, 0.01113428, 0.00668917, 0.01014355, 0.0236539, 0.01676638, 0.01398214, 0.01201332, 0.00660272, 0.01011589, 0.0237251, 0.01711371, 0.01423936, 0.01213242, 0.00690811, 0.01029613, 0.02339628, 0.01644535, 0.01391136, 0.01125083, 0.00658498, 0.00994184, 0.02352236, 0.01635123, 0.01327714, 0.0117298, 0.00671341, 0.01010778, 0.02384034, 0.01668191, 0.01384659, 0.01187142, 0.00668019, 0.01023195, 0.02431113, 0.01679624, 0.01370569, 0.01155184, 0.00694083, 0.01026643, 0.02392012, 0.01611789, 0.01364204, 0.01122232, 0.00651166, 0.01010504, 0.02397803, 0.01626514, 0.01348007, 0.01157034, 0.00671307, 0.01007832, 0.02353475, 0.01664243, 0.01388497, 0.0117202, 0.00661352, 0.01054727, 0.02347646, 0.01678837, 0.01399669, 0.01223422, 0.00709196, 0.01032915, 0.02367798, 0.01573919, 0.01407139, 0.0113159, 0.00654847, 0.00991914, 0.02319282, 0.0159952, 0.01339148, 0.01165466, 0.00677111, 0.01014955, 0.02374611, 0.01681731, 0.01434153, 0.01233947, 0.00684937, 0.01034905, 0.02427586, 0.01730165, 0.01469973, 0.01241696, 0.00719052, 0.01034069, 0.02399441, 0.01671641, 0.01512949, 0.01165502, 0.00677132, 0.00996654, 0.02394545, 0.01664538, 0.01448931, 0.01190139, 0.00685683, 0.01028145, 0.02420346, 0.01704508, 0.01500976, 0.01250878, 0.00675622, 0.01023577, 0.02455975, 0.01734514, 0.01455557, 0.01206099, 0.00720683, 0.01025869, 0.02348257, 0.01619295, 0.01487979, 0.01156846, 0.00686463, 0.00984134, 0.02324671, 0.01646086, 0.01411525, 0.01189461, 0.00703602, 0.01005458, 0.02371983, 0.01690272, 0.01442115, 0.01213546, 0.00691137, 0.0101715, 0.02340373, 0.01724954, 0.01427086, 0.01189501, 0.00722571, 0.01022826, 0.02285003, 0.01623475, 0.0140311, 0.01098333, 0.00676605, 0.00990317, 0.02294967, 0.01651184, 0.01352215, 0.01130469, 0.0069001, 0.0100427, 0.02309313, 0.01686497, 0.01450125, 0.01200369, 0.00687192, 0.01020712, 0.02326229, 0.01721509, 0.01453191, 0.0117472, 0.00720628, 0.01027348, 0.0227079, 0.01623841, 0.01430936, 0.01095062, 0.00686771, 0.01007148, 0.02291296, 0.01638169, 0.01389032, 0.0115005, 0.00710223, 0.01028375, 0.02337831, 0.01709556, 0.01464087, 0.01213674, 0.0071858, 0.01054634, 0.02439717, 0.01769898, 0.01444117, 0.01188445, 0.00757224, 0.01061208, 0.02437386, 0.01655245, 0.01496752, 0.01174564, 0.0072593, 0.01035757, 0.02620609, 0.01654539, 0.0145539, 0.01239503, 0.00743329, 0.01053444, 0.02632909, 0.01706516, 0.0156424, 0.01307685, 0.00744828, 0.01057964, 0.02520368, 0.01787871, 0.0155732, 0.0123724, 0.00763003, 0.01061998, 0.02440458, 0.0168796, 0.01538017, 0.01176072, 0.00717616, 0.0103031, 0.02470594, 0.01685526, 0.0149603, 0.01255896, 0.00737884, 0.0104955, 0.02475628, 0.01753584, 0.0157172, 0.01322209, 0.00742846, 0.01053041, 0.02446476, 0.01788664, 0.01557741, 0.01283726, 0.00776969, 0.01045067, 0.02359755, 0.01690792, 0.01522181, 0.01185237, 0.00705487, 0.01013066, 0.02335808, 0.01699985, 0.01484717, 0.01232756, 0.00732353, 0.01048713, 0.023735, 0.01779349, 0.01559604, 0.01293026, 0.00733361, 0.01059373, 0.02405455, 0.01708368, 0.01546876, 0.01282301, 0.00766443, 0.01070704, 0.02424709, 0.01625106, 0.01493695, 0.01180553, 0.00715945, 0.01040241, 0.02432343, 0.01627311, 0.01434588, 0.01213354, 0.00733692, 0.01061897, 0.02448708, 0.01640624, 0.01486533, 0.01250341, 0.00732975, 0.01059759, 0.02444952, 0.0166053, 0.01478075, 0.01257376, 0.00774519, 0.01080143, 0.02420356, 0.01577536, 0.0151814, 0.01184332, 0.00738842, 0.01045659, 0.02511784, 0.0159317, 0.01473908, 0.01202417, 0.00749036, 0.01058311, 0.02526319, 0.01641376, 0.01584716, 0.01238195, 0.00740776, 0.01067056, 0.02474636, 0.01686555, 0.01516541, 0.01234067, 0.00795066, 0.01084426, 0.0249036, 0.01724546, 0.01639568, 0.01151806, 0.00760692, 0.01066859, 0.02516568, 0.01743105, 0.01517795, 0.01159959, 0.0077617, 0.01098261, 0.02506102, 0.01773758, 0.01605264, 0.01224856, 0.00783059, 0.0110621, 0.02484665, 0.01869024, 0.01583604, 0.01268953, 0.00833349, 0.01136025, 0.02452932, 0.01742994, 0.01628867, 0.01183002, 0.00749039, 0.0109507, 0.02432419, 0.01777655, 0.0163323, 0.01230061, 0.00775751, 0.01081946, 0.02505803, 0.01829604, 0.01703067, 0.01260654, 0.0076495, 0.01127718, 0.02691137, 0.02032775, 0.01660629, 0.01296064, 0.00852637, 0.0113594, 0.02515296, 0.01857988, 0.01742812, 0.01251131, 0.00768647, 0.01110903, 0.02449377, 0.01844689, 0.01591611, 0.01247942, 0.0079037, 0.01107814, 0.0248039, 0.01897195, 0.01655603, 0.01300547, 0.00786463, 0.01130258, 0.02526239, 0.01883226, 0.0165805, 0.01284717, 0.00839041, 0.01102051, 0.0244115, 0.01803594, 0.01646355, 0.01229472, 0.00788487, 0.01082678, 0.02441688, 0.01784245, 0.01584712, 0.012685, 0.00810975, 0.01100423, 0.02432471, 0.01820897, 0.01680567, 0.01319786, 0.00797079, 0.01099803, 0.0248647, 0.01873737, 0.01660156, 0.01298087, 0.00833395, 0.01116486, 0.02417007, 0.017722, 0.01655562, 0.01211191, 0.00778522, 0.01075713, 0.02436038, 0.01769217, 0.01584754, 0.01245647, 0.00803931, 0.01104282, 0.02425807, 0.0182088, 0.01675685, 0.01314223, 0.00807457, 0.01121075, 0.02440657, 0.01894769, 0.01672735, 0.01303811, 0.00851265, 0.01128629, 0.0242537, 0.01793721, 0.01635194, 0.01217356, 0.00788401, 0.01101746, 0.02449868, 0.0179419, 0.01570621, 0.01273705, 0.00815935, 0.01129059, 0.0249381, 0.0185659, 0.01682112, 0.01336354, 0.00816224, 0.01135209, 0.02520978, 0.01914177, 0.01629798, 0.01315678, 0.00857446, 0.01149127, 0.02502713, 0.01855431, 0.01629636, 0.01250509, 0.00804314, 0.01110266, 0.02534312, 0.01844954, 0.01586152, 0.0129807, 0.00823845, 0.01140278, 0.02517967, 0.01843029, 0.01645185, 0.01341815, 0.00812966, 0.01149212, 0.02487083, 0.01879146, 0.01633467, 0.01318238, 0.00850673, 0.01146024, 0.02461427, 0.01759719, 0.01663675, 0.01229902, 0.00787487, 0.01097909, 0.02480995, 0.01749328, 0.01617775, 0.01272894, 0.00817163, 0.01114454, 0.02494816, 0.01800161, 0.01707889, 0.01330032, 0.00811154, 0.01124012, 0.02493476, 0.01851891, 0.01721692, 0.01316772, 0.00845395, 0.01141855, 0.02448821, 0.01772306, 0.01715484, 0.01238962, 0.00803438, 0.01100998, 0.02507719, 0.01778596, 0.01654495, 0.01282606, 0.00818483, 0.01137895, 0.0250356, 0.01875511, 0.01753144, 0.01346657, 0.00832014, 0.01146764, 0.02542738, 0.01917647, 0.01738667, 0.01353515, 0.00877417, 0.01158456, 0.02514893, 0.01828738, 0.01736493, 0.01254291, 0.00809223, 0.01106414, 0.02518271, 0.01793366, 0.01662876, 0.01312338, 0.00837717, 0.01131331, 0.02517693, 0.01861737, 0.01758625, 0.01377051, 0.00833847, 0.01144399, 0.02539974, 0.01910204, 0.0175629, 0.01371645, 0.00875007, 0.01149171, 0.02510065, 0.01816174, 0.01736391, 0.01280034, 0.00815498, 0.01109036, 0.02483895, 0.01808109, 0.01642345, 0.01314365, 0.0083218, 0.01127105, 0.0248872, 0.0185522, 0.01726845, 0.01359097, 0.00826856, 0.0113709, 0.02517637, 0.01898406, 0.01733617, 0.01355376, 0.00877187, 0.0115126, 0.02473055, 0.01806659, 0.01729385, 0.01276325, 0.00816841, 0.01109978, 0.02469464, 0.01792402, 0.01641601, 0.01308041, 0.00839369, 0.01132809, 0.02488386, 0.01860969, 0.01756608, 0.01377579, 0.00841375, 0.01140834, 0.02540215, 0.01913536, 0.01744959, 0.01372238, 0.00884164, 0.0115858, 0.02498062, 0.01834062, 0.0173144, 0.01286274, 0.00823238, 0.01112325, 0.02496074, 0.01817379, 0.01669689, 0.0133135, 0.00843939, 0.01137719, 0.02512953, 0.01876568, 0.01751346, 0.01380514, 0.00838693, 0.01142923, 0.02540356, 0.0193639, 0.01750179, 0.0137789, 0.00874497, 0.01152494, 0.02477313, 0.01844553, 0.01728384, 0.01290055, 0.00816604, 0.01109508, 0.02492055, 0.01833708, 0.0166121, 0.01335926, 0.00833684, 0.01132917, 0.02465221, 0.01875529, 0.01754025, 0.01401179, 0.00843582, 0.0114043, 0.02459684, 0.01906368, 0.01761428, 0.01386262, 0.00883551, 0.01154383, 0.02429372, 0.01811459, 0.01739163, 0.0128856, 0.00810304, 0.01112448, 0.02415624, 0.01803459, 0.01648935, 0.01314637, 0.00831266, 0.01130944, 0.02449661, 0.0184624, 0.01729009, 0.01368303, 0.00830136, 0.01139021, 0.02463108, 0.01878772, 0.01731748, 0.01360304, 0.00868478, 0.0114134, 0.02406781, 0.01779824, 0.01695975, 0.01260662, 0.00807708, 0.01099231, 0.0240501, 0.01782831, 0.01620219, 0.01307, 0.0082119, 0.01119479, 0.02391634, 0.01804722, 0.01694371, 0.01359883, 0.00821498, 0.01125112, 0.02435112, 0.01876897, 0.01687759, 0.01343849, 0.00860932, 0.01128372, 0.02355783, 0.01770316, 0.01647611, 0.01245897, 0.00802619, 0.01079798, 0.02353769, 0.01757099, 0.01573994, 0.01287889, 0.00821056, 0.01102115, 0.02361627, 0.01806782, 0.01656098, 0.01342196, 0.00822987, 0.01110864, 0.02411407, 0.01859645, 0.01661207, 0.01345985, 0.00864781, 0.01126545, 0.02372148, 0.01754858, 0.01658342, 0.01270765, 0.00804192, 0.01084034, 0.02371929, 0.01767346, 0.01587065, 0.01317111, 0.0082234, 0.01108984, 0.02401761, 0.01817513, 0.01673192, 0.01385033, 0.00825811, 0.01121911, 0.02413568, 0.01851903, 0.01671606, 0.0136076, 0.00862403, 0.01126771, 0.02369505, 0.01742924, 0.01662025, 0.01276488, 0.00814117, 0.01089012, 0.0237014, 0.01755671, 0.01603244, 0.01335245, 0.00835326, 0.01112325, 0.02360808, 0.01794857, 0.0166002, 0.01374575, 0.00824517, 0.01104104, 0.02382138, 0.01832187, 0.01650818, 0.01374777, 0.00868797, 0.01126254, 0.02324068, 0.01744043, 0.01632859, 0.01275522, 0.00811376, 0.01087889, 0.02384939, 0.01744997, 0.01566114, 0.01303503, 0.00832099, 0.01099967, 0.02321523, 0.01789325, 0.01655272, 0.01355524, 0.00829391, 0.01104677, 0.02345945, 0.0183989, 0.01664364, 0.01361912, 0.00869299, 0.01123267, 0.0231804, 0.01741064, 0.01619741, 0.01285475, 0.00799895, 0.01082433, 0.02299518, 0.01714028, 0.01569689, 0.01324983, 0.00825403, 0.01104744, 0.02297854, 0.01795102, 0.01606042, 0.01376675, 0.00817755, 0.01126551, 0.02223605, 0.01859875, 0.01605091, 0.01410268, 0.00856301, 0.01132277, 0.02267031, 0.01797425, 0.01579802, 0.01284474, 0.00787092, 0.01064283, 0.02239964, 0.01745875, 0.01625971, 0.01360435, 0.00787078, 0.0107873, 0.02338614, 0.01809063, 0.01645029, 0.01370079, 0.00780576, 0.01083652, 0.02356374, 0.01837725, 0.01697594, 0.01377382, 0.0086767, 0.01122769, 0.02382149, 0.01747073, 0.01670204, 0.01284782, 0.00814777, 0.01095791, 0.02342707, 0.01791746, 0.01564647, 0.01363262, 0.00832591, 0.01132801, 0.02370035, 0.01859321, 0.01660691, 0.01421864, 0.00837355, 0.01164833, 0.02407506, 0.01912489, 0.01668255, 0.01413142, 0.00886363, 0.01177211, 0.02353302, 0.01854054, 0.01640231, 0.01300118, 0.00804837, 0.01137188, 0.02395317, 0.01892141, 0.01584456, 0.01392904, 0.00855805, 0.01160447, 0.02401819, 0.01885239, 0.01620327, 0.01401212, 0.00814006, 0.01114339, 0.02340625, 0.01880742, 0.01634878, 0.01412331, 0.00856165, 0.01128634, 0.02309392, 0.01761267, 0.01639719, 0.01294545, 0.00788487, 0.01070599, 0.02244456, 0.0172877, 0.01537539, 0.0134827, 0.00815287, 0.01114757, 0.02326937, 0.01798895, 0.0161734, 0.01404253, 0.00798358, 0.01122757, 0.02355985, 0.01867372, 0.01633265, 0.01393952, 0.00847167, 0.01141223, 0.02299669, 0.01788894, 0.01632, 0.01300956, 0.00788867, 0.01098244, 0.02302037, 0.01761653, 0.01530625, 0.01346524, 0.00799746, 0.0111794, 0.02330971, 0.01808162, 0.01616136, 0.01420393, 0.00794809, 0.01128392, 0.02341509, 0.01847879, 0.01595397, 0.0138887, 0.00835246, 0.01133942, 0.02292385, 0.01762985, 0.01626686, 0.01310382, 0.00799596, 0.01085168, 0.02281444, 0.01747273, 0.0156312, 0.01345088, 0.00817728, 0.0111328, 0.02340904, 0.01833563, 0.01628842, 0.01434749, 0.00812354, 0.01132561, 0.02427251, 0.01892764, 0.01680281, 0.01442273, 0.00865703, 0.01155621, 0.02415721, 0.01826728, 0.01688036, 0.01378523, 0.00812631, 0.01124273, 0.02367217, 0.01804409, 0.01640668, 0.01466286, 0.00827269, 0.0113314, 0.02399633, 0.01903908, 0.01832624, 0.01662375, 0.0084039, 0.01132387, 0.0246611, 0.02033516, 0.01843639, 0.01634011, 0.00887746, 0.01141548, 0.02380254, 0.01924277, 0.01829139, 0.01535814, 0.00808079, 0.01084679, 0.02215918, 0.01865847, 0.01772144, 0.01529358, 0.00828532, 0.01080116, 0.02238849, 0.01889119, 0.01803696, 0.01568519, 0.00779765, 0.01133347, 0.02441799, 0.01910102, 0.017636, 0.01617549, 0.00887405, 0.01181625, 0.02364801, 0.01860587, 0.01866093, 0.0161748, 0.00866076, 0.0112461, 0.02324707, 0.01717096, 0.01655381, 0.01575115, 0.0084366, 0.01132328, 0.02212236, 0.01820877, 0.01797734, 0.0167975, 0.0083394, 0.01141309, 0.024361, 0.01915644, 0.01833469, 0.01691041, 0.00878089, 0.01172446, 0.02430694, 0.01725215, 0.018854, 0.01507367, 0.00771233, 0.01133961, 0.02502988, 0.01742213, 0.01655106, 0.01581398, 0.00789558, 0.01143315, 0.02498022, 0.01784873, 0.01759432, 0.01615362, 0.00784621, 0.01186573, 0.02690701, 0.01781109, 0.01725664, 0.01559375, 0.00838862, 0.01211401, 0.02812328, 0.01668151, 0.01707133, 0.01539787, 0.00769145, 0.01191189, 0.02668635, 0.01542137, 0.01590316, 0.01483996, 0.00743306, 0.01243851, 0.02868544, 0.01656396, 0.01696269, 0.01587022, 0.00747897, 0.01309459, 0.0292904, 0.01771434, 0.01816045, 0.01716039, 0.00822087, 0.01332465, 0.02989897, 0.01759854, 0.01846558, 0.01536547, 0.00765899, 0.01233055, 0.03102664, 0.0171253, 0.01713423, 0.01521846, 0.00764461, 0.01270204, 0.03137498, 0.01743252, 0.01920274, 0.01631431, 0.00837982, 0.01265349, 0.03185587, 0.01761134, 0.01822834, 0.01589739, 0.00807851, 0.01286865, 0.03065994, 0.01681306, 0.01766508, 0.01486348, 0.00732619, 0.01243483, 0.03313478, 0.01628098, 0.01686268, 0.01460003, 0.00749316, 0.01241022, 0.03159951, 0.01730287, 0.01864449, 0.0143627, 0.00742356, 0.0127749, 0.03112563, 0.01762151, 0.01750117, 0.01414073, 0.00806999, 0.01288939, 0.02875406, 0.01580897, 0.01708853, 0.01458285, 0.00776233, 0.01157903, 0.0271908, 0.01562241, 0.01623826, 0.01548278, 0.00781049, 0.01216361, 0.02599755, 0.01648544, 0.01660321, 0.01608945, 0.00774792, 0.01181158, 0.02624068, 0.01698954, 0.01676135, 0.01624727, 0.00819639, 0.01170975, 0.02622042, 0.01629382, 0.01683892, 0.01514648, 0.00769674, 0.0113529, 0.02552323, 0.01613648, 0.01616211, 0.01536371, 0.00790381, 0.01155881, 0.0257921, 0.01667742, 0.0167569, 0.01583838, 0.00776817, 0.01154293, 0.02517539, 0.01796753, 0.01708526, 0.01563946, 0.00815048, 0.01163803, 0.02440466, 0.01715918, 0.01703788, 0.0151409, 0.00762862, 0.01132858, 0.02517888, 0.01728927, 0.01674627, 0.01558597, 0.00777014, 0.01159814, 0.0245036, 0.01741183, 0.01727056, 0.01572621, 0.00761361, 0.01162146, 0.02478338, 0.0180902, 0.01674825, 0.01588473, 0.00802899, 0.0117905, 0.02428737, 0.01704811, 0.0169397, 0.01474597, 0.00753276, 0.01141712, 0.0239687, 0.01767763, 0.01635433, 0.01590068, 0.00783691, 0.01150076, 0.02434263, 0.01821496, 0.01723438, 0.01653087, 0.00778407, 0.01169888, 0.025341, 0.01864617, 0.01757297, 0.01637417, 0.00822671, 0.01161479, 0.02484532, 0.01765083, 0.01720054, 0.01530689, 0.00757594, 0.01128695, 0.02500961, 0.01779874, 0.01629733, 0.01626322, 0.00786718, 0.01167727, 0.02606426, 0.01868037, 0.01739111, 0.01688454, 0.00779166, 0.01181579, 0.02548519, 0.01888987, 0.01658687, 0.01730666, 0.00827269, 0.01185706, 0.02514867, 0.01859635, 0.01690077, 0.01614146, 0.00747689, 0.0113611, 0.02584941, 0.01832772, 0.01607841, 0.0164508, 0.00760791, 0.01159774, 0.02567778, 0.01846728, 0.01690992, 0.01669361, 0.00761445, 0.01171264, 0.02496444, 0.01911204, 0.01713669, 0.01703308, 0.00786321, 0.01180034, 0.0253971, 0.01800907, 0.01700453, 0.015944, 0.00734583, 0.0112556, 0.02464323, 0.01786621, 0.01637584, 0.0158958, 0.00742078, 0.01153733, 0.02516275, 0.01822673, 0.01758698, 0.0166264, 0.0075644, 0.01175812, 0.02572361, 0.01883957, 0.01735252, 0.01734521, 0.00813346, 0.011811, 0.025039, 0.01791623, 0.01698326, 0.01591437, 0.00731986, 0.01130587, 0.02365884, 0.01840257, 0.01609063, 0.01581262, 0.00753954, 0.01150662, 0.02325465, 0.01876969, 0.01704365, 0.0188927, 0.00744939, 0.01162488, 0.02357381, 0.01998635, 0.01738444, 0.01819618, 0.00790231, 0.01172858, 0.02344505, 0.01922471, 0.01704056, 0.01732833, 0.00738178, 0.01152272, 0.02600727, 0.01937252, 0.01675082, 0.01808943, 0.00744293, 0.01147922, 0.0255842, 0.01984846, 0.01745772, 0.01805962, 0.00742875, 0.01147288, 0.02597726, 0.02110086, 0.01748785, 0.01890374, 0.00787316, 0.01151274, 0.02683783, 0.02026558, 0.01808751, 0.01851095, 0.00730112, 0.01110697, 0.02677728, 0.01986407, 0.01626617, 0.0178377, 0.0074507, 0.01139449, 0.02473623, 0.01947337, 0.01658866, 0.01782554, 0.00738483, 0.01127176, 0.02379047, 0.01978436, 0.01676345, 0.01812094, 0.00796592, 0.01132745, 0.02447333, 0.01873724, 0.01730615, 0.01728582, 0.00704781, 0.01095481, 0.02522863, 0.01907958, 0.01567055, 0.01865114, 0.00700897, 0.01144266, 0.02524464, 0.01943003, 0.01668371, 0.01771778, 0.00727988, 0.01178568, 0.02399407, 0.02116441, 0.01771753, 0.01679995, 0.007884, 0.01141378, 0.02324914, 0.02069379, 0.01689857, 0.01601366, 0.00765446, 0.01094867, 0.02532044, 0.0207712, 0.01751667, 0.01745736, 0.0079232, 0.01185172, 0.02443742, 0.02107462, 0.01770482, 0.01778814, 0.00798722, 0.01182645, 0.02686315, 0.02183492, 0.01808775, 0.01825139, 0.00829769, 0.01192386, 0.02555569, 0.0182441, 0.01758397, 0.01650667, 0.0073601, 0.01141875, 0.02140175, 0.01981839, 0.01606615, 0.01659462, 0.00710957, 0.01140703, 0.02012704, 0.02017862, 0.01649721, 0.01756526, 0.00725775, 0.01138423, 0.01936019, 0.01981138, 0.01597369, 0.01750393, 0.00762995, 0.01135282, 0.0194991, 0.01931818, 0.01588765, 0.01643783, 0.00713023, 0.01088298, 0.01953714, 0.01904694, 0.01549644, 0.01690298, 0.00712777, 0.01090784, 0.0188363, 0.01900832, 0.0166852, 0.01736669, 0.00735431, 0.01095043, 0.02000896, 0.01953163, 0.01626665, 0.0172541, 0.00740872, 0.01097049, 0.01905024, 0.01736422, 0.01565312, 0.0154724, 0.00695762, 0.01056068, 0.01954303, 0.01650301, 0.0144718, 0.01592531, 0.007106, 0.01069963, 0.01955792, 0.01670744, 0.01500577, 0.01583636, 0.0069507, 0.01027452, 0.01918376, 0.01618184, 0.01424233, 0.01628136, 0.00721234, 0.01046767, 0.01875084, 0.01542394, 0.01439006, 0.01527278, 0.00691148, 0.01019918, 0.01907601, 0.01552218, 0.01370487, 0.01558929, 0.00760086, 0.01068193, 0.02019493, 0.01662654, 0.01360694, 0.01583821, 0.00773992, 0.01068247, 0.02092338, 0.01797049, 0.0148626, 0.01739921, 0.00774921, 0.01064638, 0.01973163, 0.01695786, 0.01385233, 0.01544858, 0.00700733, 0.01036492, 0.01911677, 0.01692839, 0.01345357, 0.01563036, 0.00723735, 0.01050277, 0.02013018, 0.01830745, 0.01413291, 0.01681629, 0.00713655, 0.01049923, 0.0209885, 0.01914683, 0.01480378, 0.01667188, 0.00796106, 0.01116142, 0.02182219, 0.01803662, 0.01542812, 0.0159333, 0.00737721, 0.01056337, 0.02308671, 0.01891932, 0.01567094, 0.01664245, 0.00753309, 0.01068722, 0.02296781, 0.01826259, 0.0157979, 0.01615429, 0.00741374, 0.01101272, 0.02418434, 0.01860627, 0.01664116, 0.0162382, 0.00784013, 0.01125085, 0.02454608, 0.01710151, 0.01547614, 0.01607063, 0.00708648, 0.01091538, 0.02412879, 0.01627699, 0.01573044, 0.01586048, 0.00698188, 0.0108938, 0.02292443, 0.01729465, 0.01511979, 0.01746448, 0.00736739, 0.01110205, 0.02495402, 0.01863012, 0.01607171, 0.01733218, 0.00777327, 0.01157543, 0.02522979, 0.0187794, 0.01459089, 0.01434087, 0.00724876, 0.01125212, 0.02541163, 0.01832797, 0.01386584, 0.01454285, 0.00714, 0.01091274, 0.02588615, 0.018064, 0.01473006, 0.01510572, 0.0070493, 0.01090238, 0.02550624, 0.01778859, 0.01454, 0.01484614, 0.00699699, 0.01058883, 0.02245411, 0.01600071, 0.01422467, 0.0145826, 0.00750982, 0.01080449, 0.0229967, 0.01737352, 0.01401818, 0.01561645, 0.00738085, 0.01075036, 0.02308, 0.0178325, 0.01478999, 0.01571574, 0.00713779, 0.01076918, 0.02173898, 0.01879327, 0.01314407, 0.01483269, 0.00725392, 0.01026184, 0.01996875, 0.01891205, 0.01317061, 0.01475997, 0.00656901, 0.00986221, 0.0201072, 0.01963859, 0.01312388, 0.01407391, 0.00656424, 0.01049892, 0.0211628, 0.0173239, 0.01331968, 0.01282703, 0.00623058, 0.01108528, 0.02005461, 0.01976303, 0.01277676, 0.01391846, 0.0066066, 0.01048098, 0.01926477, 0.01719278, 0.01276642, 0.0134481, 0.00598186, 0.00915014, 0.02054467, 0.0166608, 0.01166232, 0.01419376, 0.00603221, 0.00941944, 0.02003846, 0.0159949, 0.01214631, 0.01476315, 0.00632817, 0.00965548, 0.01952166, 0.0185466, 0.01367429, 0.01900013, 0.00739871, 0.00994889, 0.01818194, 0.01388528, 0.0155931, 0.01617967, 0.00632719, 0.00932097, 0.01941163, 0.01589387, 0.01344069, 0.01566066, 0.00627074, 0.00920335, 0.01934434, 0.01558044, 0.01397645, 0.01717681, 0.00642233, 0.00962558, 0.02118039, 0.01714751, 0.01510145, 0.01741967, 0.00758174, 0.01088655, 0.02267739, 0.01745682, 0.01589405, 0.01510216, 0.00742395, 0.01020546, 0.02457531, 0.01749928, 0.0172653, 0.01632219, 0.00755134, 0.01201182, 0.02784345, 0.01722572, 0.02132899, 0.01854681, 0.007936, 0.01028265, 0.0252596, 0.0169441, 0.01515329, 0.01831103, 0.00753263, 0.00997404, 0.02392882, 0.01573484, 0.01443036, 0.01618469, 0.00685622, 0.00985547, 0.02446774, 0.01552435, 0.01415104, 0.01715391, 0.00710253, 0.01005053, 0.0245423, 0.01659007, 0.01375745, 0.01682139, 0.00718714, 0.01012075, 0.02499727, 0.0179588, 0.01478459, 0.01668246, 0.00768466, 0.01018738, 0.02482185, 0.01682637, 0.01390392, 0.01489408, 0.00706509, 0.00993029, 0.02615482, 0.01742437, 0.01338983, 0.01622928, 0.00712448, 0.01045151, 0.02646941, 0.01726297, 0.01339189, 0.01720941, 0.00738344, 0.01025035, 0.02645503, 0.01797278, 0.01377628, 0.01745018, 0.00764434, 0.01036212, 0.02608169, 0.01728782, 0.01389661, 0.01606596, 0.00700787, 0.00987834, 0.02684577, 0.01772733, 0.01370771, 0.01649036, 0.00739534, 0.0099216, 0.02746968, 0.01785021, 0.01458532, 0.01690841, 0.0071791, 0.0100786, 0.02747001, 0.01809077, 0.01426516, 0.01668568, 0.00776923, 0.01015901, 0.02684491, 0.01694202, 0.01442834, 0.01543289, 0.00713928, 0.00968305, 0.02662256, 0.01647138, 0.01420421, 0.01595214, 0.00751327, 0.00983092, 0.02589602, 0.01650109, 0.01605337, 0.01660073, 0.00747146, 0.01025386, 0.02693357, 0.01674066, 0.01584553, 0.01664398, 0.00779858, 0.00995704, 0.02558809, 0.01544091, 0.01556289, 0.01556816, 0.00739897, 0.00938975, 0.02651441, 0.01730764, 0.01509496, 0.01670822, 0.00758555, 0.01004146, 0.0272157, 0.01669781, 0.01581838, 0.01830294, 0.00759425, 0.01051052, 0.02864273, 0.01725304, 0.01638192, 0.01885411, 0.00796536, 0.01056872, 0.0277486, 0.01638251, 0.0158152, 0.01697046, 0.00754954, 0.01025949, 0.02893402, 0.01641741, 0.01563086, 0.01823424, 0.0078286, 0.01045771, 0.02888246, 0.01736278, 0.0166137, 0.01818865, 0.0078137, 0.01095077, 0.03018328, 0.01829719, 0.01794031, 0.02059069, 0.00862678, 0.01103799, 0.03003172, 0.01808953, 0.01826568, 0.02092692, 0.00795903, 0.01032214, 0.02939249, 0.01773401, 0.01770179, 0.01958025, 0.00809497, 0.01011251, 0.0284036, 0.01704829, 0.01750347, 0.0192512, 0.00824702, 0.0100553, 0.02854056, 0.01815281, 0.0185138, 0.01986869, 0.00912606, 0.01026406, 0.03004757, 0.01813868, 0.01896815, 0.01847849, 0.00845188, 0.01012761, 0.03009258, 0.01530476, 0.01665065, 0.01657937, 0.00713631, 0.0103864, 0.02879081, 0.01514452, 0.02205404, 0.0193326, 0.00749451, 0.01093218, 0.03351975, 0.01686876, 0.02567579, 0.02016243, 0.00781393, 0.01096125, 0.03127855, 0.01573968, 0.02182418, 0.01679234, 0.00712329, 0.01040577, 0.03055862, 0.01567619, 0.01810881, 0.01765131, 0.0070689, 0.0111943, 0.0280875, 0.01664802, 0.0184191, 0.01856409, 0.00696854, 0.01031497, 0.02939616, 0.01663524, 0.01808335, 0.01759073, 0.00713105, 0.01018443, 0.02488677, 0.01468768, 0.01620798, 0.01466775, 0.00655911, 0.00936621, 0.02552098, 0.01487296, 0.0135788, 0.01386852, 0.00645042, 0.00986874, 0.02705792, 0.01579723, 0.01709627, 0.01768159, 0.00664595, 0.01066603, 0.03211528, 0.01787219, 0.01996411, 0.01880144, 0.00700042, 0.01134225, 0.03309152, 0.01608324, 0.01886247, 0.01745071, 0.00659121, 0.01178588, 0.0340629, 0.01538839, 0.01669252, 0.01571115, 0.00647263, 0.01027816, 0.02745524, 0.01442851, 0.01513253, 0.01551338, 0.00631272, 0.01000665, 0.02535006, 0.01522676, 0.01690167, 0.01688049, 0.00680079, 0.00993493, 0.02651695, 0.01438421, 0.01434229, 0.01609496, 0.00663882, 0.00942195, 0.02785609, 0.01496831, 0.01397346, 0.01624688, 0.00639398, 0.01001892, 0.02778761, 0.01547297, 0.01431415, 0.01706699, 0.0063848, 0.0098689, 0.02801269, 0.01618869, 0.01560794, 0.01623825, 0.00682148, 0.0099185, 0.02883469, 0.01564806, 0.01422184, 0.01512619, 0.00667453, 0.00979147, 0.02968603, 0.01770888, 0.0143555, 0.01561082, 0.00696595, 0.00991667, 0.03248755, 0.01799928, 0.01436008, 0.01544046, 0.00685797, 0.01019236, 0.03010606, 0.01827689, 0.01437119, 0.01642154, 0.00727248, 0.01007334, 0.03183693, 0.01886349, 0.0154398, 0.01605695, 0.00695824, 0.01005291, 0.03119267, 0.01870396, 0.01503617, 0.01597718, 0.00707913, 0.01017741, 0.03046734, 0.01871352, 0.01480028, 0.01635227, 0.00696197, 0.01029439, 0.03009004, 0.0197337, 0.01460914, 0.01653235, 0.00724379, 0.01011078, 0.0305076, 0.0198353, 0.01481206, 0.01535954, 0.00671191, 0.00993211, 0.02989792, 0.01921504, 0.01494257, 0.01714907, 0.00708218, 0.01029767, 0.02560142, 0.01956498, 0.0151665, 0.01666055, 0.00701384, 0.01045542, 0.0290652, 0.01933355, 0.01391613, 0.01594676, 0.00733013, 0.01054264, 0.02789613, 0.01723824, 0.01320618, 0.01097873, 0.00696561, 0.00995907, 0.02421018, 0.0173629, 0.01255239, 0.01350885, 0.006972, 0.01014194, 0.02551105, 0.01739164, 0.01307745, 0.01421546, 0.00691335, 0.01027014, 0.02479778, 0.01486867, 0.01317459, 0.01340435, 0.0074435, 0.01009047, 0.02549205, 0.0141869, 0.01380224, 0.0129271, 0.00725174, 0.00969419, 0.02739241, 0.01639931, 0.01552253, 0.01280181, 0.00700727, 0.01041087, 0.02932371, 0.01697507, 0.01429234, 0.01496353, 0.00693749, 0.0104044, 0.02689232, 0.01620935, 0.014946, 0.01584147, 0.00763815, 0.01036564, 0.02876475, 0.01713363, 0.01446836, 0.01511283, 0.00682247, 0.00938514, 0.03009086, 0.01506762, 0.01499773, 0.01516908, 0.00676606, 0.01001831, 0.03077535, 0.01678138, 0.01445652, 0.01461847, 0.00644613, 0.00939292, 0.0344626, 0.016861, 0.01509181, 0.01529087, 0.00753572, 0.01076508, 0.03217879, 0.01675451, 0.01451604, 0.01488589, 0.00717095, 0.01046378, 0.03370223, 0.01712217, 0.01338537, 0.01512347, 0.00728914, 0.01078841, 0.03156865, 0.01836802, 0.0134688, 0.01466354, 0.00714587, 0.01059879, 0.03052766, 0.01666535, 0.01330844, 0.01526012, 0.00763219, 0.01095994, 0.02960856, 0.01583793, 0.01223466, 0.0126608, 0.00724882, 0.01070869, 0.03096173, 0.01598649, 0.01192533, 0.01273163, 0.00740899, 0.01106418, 0.03214014, 0.01704623, 0.01387682, 0.01471622, 0.00745716, 0.01073979, 0.03159776, 0.01874639, 0.014577, 0.01653056, 0.00820718, 0.01100711, 0.03398248, 0.01929087, 0.01510668, 0.01495494, 0.0073658, 0.010465, 0.03455532, 0.01847566, 0.0142865, 0.01645442, 0.00752876, 0.01096858, 0.03472977, 0.01824886, 0.01339934, 0.01537153, 0.00736797, 0.01080041, 0.03490672, 0.01884682, 0.01414054, 0.01542082, 0.00768582, 0.01071466, 0.03384876, 0.01775694, 0.01395806, 0.01438135, 0.00718126, 0.01026305, 0.03463766, 0.01797005, 0.01357403, 0.01515212, 0.00741143, 0.01066168, 0.03471067, 0.01823934, 0.01474195, 0.01575657, 0.00732579, 0.01061265, 0.03492348, 0.0191345, 0.01451718, 0.01556552, 0.00779532, 0.0107564, 0.03517573, 0.0183706, 0.0142461, 0.01494139, 0.00733373, 0.01053272, 0.03503779, 0.01831916, 0.01367185, 0.01576445, 0.00741586, 0.0108239, 0.03639536, 0.01948818, 0.01507955, 0.01670859, 0.00756019, 0.01113017, 0.03587537, 0.01981401, 0.0138352, 0.01630791, 0.00779614, 0.01094612, 0.03418496, 0.01804597, 0.01365193, 0.01533283, 0.00731274, 0.01047791, 0.03531856, 0.01896048, 0.01487669, 0.01666394, 0.00759856, 0.01092178, 0.03563746, 0.01856679, 0.01473791, 0.01632675, 0.00749707, 0.01097154, 0.03733268, 0.01949424, 0.01480403, 0.01685594, 0.00791763, 0.01078269, 0.0357406, 0.01803805, 0.01461012, 0.01593862, 0.00725125, 0.01029123, 0.03590568, 0.01875706, 0.01448497, 0.0164388, 0.00756758, 0.01064463, 0.03639213, 0.01903496, 0.01505014, 0.01661414, 0.00751138, 0.01089201, 0.03683434, 0.01959448, 0.0145465, 0.0163616, 0.00779461, 0.01079482, 0.03458181, 0.01798131, 0.01391703, 0.01503288, 0.00749868, 0.01046936, 0.03467206, 0.01863918, 0.01440309, 0.01586968, 0.00735711, 0.01090845, 0.03337713, 0.01930309, 0.01474876, 0.01607431, 0.0072883, 0.01098172, 0.03637956, 0.01957426, 0.01426785, 0.01553615, 0.00734129, 0.01093837, 0.03678376, 0.01957438, 0.01501723, 0.01571032, 0.00735318, 0.01063404, 0.03991728, 0.02030295, 0.01525149, 0.01603297, 0.00753041, 0.01094314, 0.03967854, 0.02068739, 0.01530276, 0.01716269, 0.00750495, 0.01137907, 0.03850844, 0.02085357, 0.01483333, 0.0170491, 0.00747917, 0.01112582, 0.03680346, 0.01864769, 0.01440052, 0.01607912, 0.00683018, 0.01059958, 0.03541044, 0.01974499, 0.0139823, 0.01653264, 0.00697893, 0.0105149, 0.03300936, 0.01874534, 0.01370628, 0.01517501, 0.0068226, 0.01070507, 0.0331744, 0.01941063, 0.01397565, 0.01447055, 0.007204, 0.0104384, 0.03265751, 0.01815462, 0.01369008, 0.01264997, 0.00666278, 0.01020513, 0.03274104, 0.01804277, 0.01357973, 0.0133663, 0.00693473, 0.01037249, 0.03242331, 0.01785083, 0.01413975, 0.01351789, 0.00697803, 0.01089576, 0.03467548, 0.01846663, 0.01460504, 0.015236, 0.00731355, 0.01098984, 0.0316448, 0.01602564, 0.01438367, 0.01397491, 0.00643447, 0.01031784, 0.03543268, 0.01666434, 0.01347097, 0.01395696, 0.00642761, 0.01050167, 0.03275514, 0.01729762, 0.01369453, 0.01305693, 0.00645275, 0.01081778, 0.03163096, 0.01826042, 0.01344747, 0.01307933, 0.00664391, 0.0108488, 0.03096963, 0.01728951, 0.01226289, 0.01275088, 0.0064693, 0.0104681, 0.02925699, 0.01851433, 0.01194084, 0.0133583, 0.00650684, 0.01091968, 0.03176687, 0.01778645, 0.01316565, 0.01410899, 0.00644421, 0.01097187, 0.03372485, 0.01973314, 0.01357549, 0.0139401, 0.00655613, 0.01036857, 0.03317403, 0.01954201, 0.01428765, 0.01327358, 0.00621097, 0.01001472, 0.03333593, 0.02214396, 0.01497029, 0.01408079, 0.00656763, 0.01039731, 0.03278561, 0.0218513, 0.01390631, 0.01420393, 0.0066717, 0.01070011, 0.03467926, 0.02276059, 0.0136122, 0.01423067, 0.00696947, 0.01076327, 0.0358556, 0.0224576, 0.01423985, 0.01355416, 0.0063866, 0.01046787, 0.03319127, 0.02278677, 0.01364774, 0.01212267, 0.00649179, 0.01030511, 0.03133437, 0.01941842, 0.0124329, 0.01114989, 0.00619228, 0.00993856, 0.03225698, 0.02062295, 0.01309875, 0.01255211, 0.00689213, 0.01021492, 0.03518154, 0.02086222, 0.01247635, 0.01256148, 0.00645094, 0.00977414, 0.03340798, 0.0217045, 0.01329973, 0.01404971, 0.00672864, 0.01033037, 0.03633488, 0.02232124, 0.01364683, 0.01430467, 0.00676584, 0.01041689, 0.03713199, 0.02377356, 0.01328578, 0.01439185, 0.00711527, 0.01060953, 0.0380173, 0.02351985, 0.01339405, 0.01408366, 0.00702027, 0.01015737, 0.0403259, 0.02315216, 0.01301968, 0.01407364, 0.00712419, 0.01058038, 0.03800283, 0.02246972, 0.01372152, 0.01347754, 0.00709868, 0.01025888, 0.0374416, 0.02316061, 0.01309037, 0.01361073, 0.00757262, 0.01016592, 0.03669211, 0.02316757, 0.01358823, 0.01365506, 0.00699676, 0.01024173, 0.0363888, 0.02350593, 0.01326521, 0.0133519, 0.0070723, 0.01087761, 0.03462195, 0.02359109, 0.01307545, 0.01364221, 0.00698975, 0.01061606, 0.03589807, 0.0241456, 0.01316748, 0.01376163, 0.00740894, 0.01089112, 0.0365326, 0.02366112, 0.01375162, 0.01226589, 0.00690382, 0.01046585, 0.03830376, 0.02263052, 0.0134663, 0.01277683, 0.00698512, 0.01054898, 0.0407993, 0.02416775, 0.01502067, 0.01423416, 0.00684573, 0.01090276, 0.04086909, 0.02733194, 0.01518334, 0.01402129, 0.00788527, 0.01176462, 0.04182278, 0.02602519, 0.01456009, 0.01314024, 0.00738026, 0.01079727, 0.03713619, 0.02293733, 0.01431271, 0.01370399, 0.00752795, 0.01145641, 0.03388716, 0.01976827, 0.01293999, 0.01213544, 0.00750616, 0.01145011, 0.03691613, 0.02192689, 0.01344383, 0.01492754, 0.00878203, 0.01350183, 0.04718289, 0.03870168, 0.01973215, 0.01673645, 0.00793425, 0.01278073, 0.04432262, 0.03172727, 0.01847786, 0.01667716, 0.00787209, 0.01207488, 0.04329831, 0.03142655, 0.01904372, 0.01713134, 0.00763753, 0.01230928, 0.04066249, 0.03004873, 0.01894684, 0.01828122, 0.0082941, 0.012177, 0.04210455, 0.03388566, 0.01887906, 0.01754199, 0.00821854, 0.01233245, 0.05125961, 0.03252361, 0.01789599, 0.01699786, 0.00789682, 0.01195638, 0.0445309, 0.03278559, 0.01943342, 0.0186325, 0.00834474, 0.01291537, 0.04655888, 0.03400843, 0.01970874, 0.01967145, 0.00871621, 0.01325222, 0.04521588, 0.03473024, 0.01983749, 0.01841879, 0.00860018, 0.01339737, 0.05027296, 0.03393388, 0.01866864, 0.01861536, 0.00851427, 0.01352148, 0.05366229, 0.03488227, 0.01989578, 0.0207057, 0.00831423, 0.01392445, 0.04930326, 0.0304316, 0.01985161, 0.01938041, 0.00841825, 0.01352459, 0.04912837, 0.02877252, 0.01924759, 0.01819658, 0.00781286, 0.01336733, 0.04681623, 0.02942655, 0.01877991, 0.01929115, 0.00787591, 0.01381024, 0.04766629, 0.02826445, 0.01944522, 0.0201813, 0.00783679, 0.01413216, 0.04865198, 0.0301079, 0.01997504, 0.02023622, 0.00808442, 0.01380818, 0.04757174, 0.02895782, 0.0200476, 0.01846979, 0.00754622, 0.0138266, 0.05269827, 0.0286061, 0.01940092, 0.01953925, 0.00800469, 0.01423475, 0.05488437, 0.02930717, 0.01958559, 0.02143138, 0.00766183, 0.01434196, 0.05142505, 0.03012083, 0.02021623, 0.0224623, 0.00815447, 0.01459935, 0.05129581, 0.03111237, 0.01997802, 0.02087944, 0.00753168, 0.01384536, 0.0508119, 0.029688, 0.01884079, 0.02152999, 0.00770021, 0.01442664, 0.05370167, 0.03086299, 0.02018295, 0.02158627, 0.00761579, 0.01441919, 0.05436131, 0.03158848, 0.02054376, 0.02178727, 0.00815778, 0.01438578, 0.05564575, 0.03099779, 0.01882052, 0.02009935, 0.00747516, 0.01335482, 0.05235981, 0.02788264, 0.01744535, 0.01866883, 0.00770086, 0.01356563, 0.03879258, 0.02676453, 0.01889517, 0.02190301, 0.00812341, 0.01467887, 0.04484167, 0.02876748, 0.02053288, 0.02195436, 0.00883023, 0.01465325, 0.04821425, 0.02715532, 0.02082857, 0.02097189, 0.00805135, 0.01374488, 0.04464004, 0.02785698, 0.0209039, 0.02222963, 0.00827532, 0.01452111, 0.04107377, 0.0278256, 0.02192887, 0.0231483, 0.00822512, 0.01471409, 0.04302782, 0.02846882, 0.02162876, 0.02292469, 0.00856813, 0.01471122, 0.04441838, 0.02701213, 0.02125934, 0.02174936, 0.008174, 0.0136524, 0.04392711, 0.02699524, 0.02055407, 0.02281103, 0.00828561, 0.01426542, 0.04102852, 0.02726667, 0.02171485, 0.02340618, 0.00822951, 0.0148474, 0.04091723, 0.02845826, 0.02189703, 0.02266614, 0.00861659, 0.01516738, 0.03839998, 0.02717616, 0.02156214, 0.0217754, 0.0080576, 0.01489958, 0.03865755, 0.0272829, 0.02101974, 0.02217365, 0.00821348, 0.01502207, 0.03901097, 0.02739827, 0.02175964, 0.02303329, 0.00810541, 0.01473862, 0.03819007, 0.02774117, 0.0213214, 0.02216666, 0.0083708, 0.01462614, 0.03726654, 0.02634272, 0.02131195, 0.02088739, 0.00788988, 0.01387878, 0.03717767, 0.02668356, 0.02040615, 0.0211191, 0.00793941, 0.01415068, 0.03700594, 0.02592414, 0.02065814, 0.02141531, 0.00782276, 0.01448273, 0.03811134, 0.02702651, 0.02118076, 0.02160696, 0.00841044, 0.01443284, 0.03704684, 0.02593074, 0.02094534, 0.02030301, 0.00798914, 0.01402937, 0.03642057, 0.02556299, 0.02035847, 0.02076176, 0.00812508, 0.01408126, 0.03608125, 0.02555729, 0.02097988, 0.02121359, 0.00803281, 0.01411034, 0.03526226, 0.02588788, 0.02120898, 0.02144422, 0.0084577, 0.01432199, 0.03462586, 0.02469195, 0.02083091, 0.02038635, 0.00803187, 0.01396437, 0.03486893, 0.02525493, 0.02040335, 0.0207377, 0.00803038, 0.01416398, 0.03565742, 0.02472787, 0.02136357, 0.0221265, 0.00801569, 0.01419012, 0.03436168, 0.02546972, 0.02153051, 0.0215002, 0.00853483, 0.01416708, 0.0332237, 0.02452164, 0.02083421, 0.02008393, 0.0080783, 0.01372052, 0.0344624, 0.02544518, 0.02055849, 0.0202101, 0.00816499, 0.01378822, 0.03456414, 0.02490512, 0.02106468, 0.02064784, 0.00816501, 0.01435752, 0.03469481, 0.02562469, 0.02105611, 0.02098776, 0.00855891, 0.01434877, 0.032957, 0.02445699, 0.02070079, 0.01945851, 0.00797434, 0.01374386, 0.03285569, 0.02247924, 0.01963276, 0.01995636, 0.00802349, 0.01428202, 0.03275751, 0.02312561, 0.0194711, 0.02015642, 0.00786739, 0.01446104, 0.03350839, 0.02469647, 0.02011276, 0.0213799, 0.00858125, 0.01421517, 0.03266334, 0.02384891, 0.01984431, 0.02011904, 0.00780474, 0.01356674, 0.03385714, 0.02466782, 0.01983901, 0.02049001, 0.00797177, 0.01386531, 0.03478422, 0.02449644, 0.020544, 0.02147735, 0.00789716, 0.01402013, 0.03478822, 0.02430513, 0.02018182, 0.021414, 0.00835389, 0.0139626, 0.03358322, 0.02482959, 0.02041748, 0.02068113, 0.00795913, 0.01346468, 0.0348637, 0.0248659, 0.01979771, 0.02053289, 0.00795173, 0.01363504, 0.03527152, 0.02471699, 0.0201893, 0.02087416, 0.00770294, 0.0137, 0.03566884, 0.02368037, 0.019206, 0.02013549, 0.00795188, 0.01340673, 0.03245061, 0.02372077, 0.01869828, 0.01953897, 0.00765124, 0.01308625, 0.03413022, 0.02424837, 0.01863611, 0.02002238, 0.00758865, 0.01318979, 0.03282955, 0.02504338, 0.02011652, 0.02099638, 0.00758104, 0.01384433, 0.0341388, 0.02651986, 0.02030268, 0.02181829, 0.00813971, 0.01380864, 0.03453546, 0.0271185, 0.02064862, 0.0217239, 0.00800579, 0.01369453, 0.03563894, 0.026225, 0.02013818, 0.02135627, 0.00812028, 0.01434072, 0.03419416, 0.02595321, 0.02044085, 0.02167327, 0.00810494, 0.01553891, 0.03514534, 0.02957389, 0.02215168, 0.0234912, 0.00882598, 0.01532053, 0.03516227, 0.03137162, 0.02257872, 0.0231116, 0.00814668, 0.01488151, 0.03536159, 0.03166427, 0.02215792, 0.02283886, 0.00851412, 0.01577228, 0.03698815, 0.02962377, 0.02287978, 0.02346877, 0.00852628, 0.01593011, 0.03782649, 0.03200747, 0.02337748, 0.0234201, 0.00887312, 0.01609563, 0.03814599, 0.03319342, 0.02408138, 0.02160032, 0.00839596, 0.01547144, 0.03884177, 0.03309848, 0.02457413, 0.02405931, 0.00865473, 0.01657017, 0.04221474, 0.03453102, 0.02639617, 0.02485019, 0.00827621, 0.01603339, 0.03793715, 0.03299531, 0.02470343, 0.02342721, 0.00866261, 0.01572886, 0.03694491, 0.03270148, 0.02473742, 0.02257119, 0.00857875, 0.01539843, 0.03716424, 0.03343976, 0.02508497, 0.02193294, 0.00892627, 0.01585758, 0.03824745, 0.03151655, 0.02537069, 0.02424703, 0.00869997, 0.01584654, 0.03701664, 0.03215962, 0.02683545, 0.02291649, 0.00905496, 0.01592101, 0.03734612, 0.03158261, 0.02544477, 0.02238671, 0.00859825, 0.01494732, 0.03413704, 0.03061606, 0.02348258, 0.02216392, 0.00879576, 0.01566516, 0.03407238, 0.02963515, 0.02563929, 0.02574439, 0.00892242, 0.01570219, 0.03572226, 0.02915345, 0.02523423, 0.02463508, 0.00944094, 0.01521348, 0.0341293, 0.02891414, 0.02546853, 0.02446586, 0.00919841, 0.01510031, 0.03343498, 0.03095256, 0.02549792, 0.02544179, 0.00927035, 0.01563417, 0.03377755, 0.03027625, 0.02632339, 0.02682655, 0.00909937, 0.01666606, 0.03620424, 0.03329296, 0.02824607, 0.02905869, 0.00977977, 0.01596394, 0.0322674, 0.02769675, 0.02573515, 0.02347623, 0.00893367, 0.01493178, 0.03116218, 0.0276647, 0.02387012, 0.02359101, 0.00903004, 0.01492799, 0.0317077, 0.02866646, 0.02389071, 0.02610958, 0.00897131, 0.01536571, 0.03327253, 0.02941139, 0.02442897, 0.02609022, 0.00986528, 0.01629218, 0.03297327, 0.02906972, 0.0234705, 0.02413095, 0.00921017, 0.01562898, 0.03221458, 0.02995709, 0.02330863, 0.02557764, 0.00925838, 0.01582696, 0.03231563, 0.02935717, 0.02480956, 0.02817775, 0.00940908, 0.01667275, 0.03373929, 0.03177268, 0.02492172, 0.02587525, 0.00977918, 0.01631847, 0.03366425, 0.030514, 0.02483094, 0.02493159, 0.00915841, 0.01540007, 0.03338063, 0.03123145, 0.02526255, 0.02593359, 0.00936196, 0.01615118, 0.03205866, 0.02827855, 0.02604069, 0.02697805, 0.00913591, 0.01633565, 0.03280409, 0.02940159, 0.02542849, 0.02604375, 0.00958093, 0.01619918, 0.03274619, 0.02761794, 0.02337807, 0.02453437, 0.00874568, 0.01521219, 0.03058944, 0.02553342, 0.02069476, 0.02507842, 0.00919892, 0.01609871, 0.03193273, 0.0279791, 0.0238343, 0.02800471, 0.00914083, 0.01661437, 0.03283665, 0.02877222, 0.02326254, 0.02809013, 0.01002423, 0.01685193, 0.03350583, 0.03062184, 0.0251815, 0.02770714, 0.00961015, 0.01586989, 0.03270489, 0.03077952, 0.02437411, 0.02799642, 0.00986348, 0.01612278, 0.03232197, 0.02925265, 0.02429896, 0.0281463, 0.00962489, 0.0166651, 0.03418555, 0.03188591, 0.02649387, 0.03170636, 0.01056164, 0.01723208, 0.03657574, 0.03141075, 0.02739029, 0.02971022, 0.00964306, 0.0158084, 0.03387696, 0.03030971, 0.02392022, 0.02644979, 0.00945662, 0.01608546, 0.03327966, 0.02865979, 0.02299567, 0.02519297, 0.00914395, 0.01565596, 0.03002064, 0.02861508, 0.02418762, 0.02535224, 0.00980635, 0.01589666, 0.03187947, 0.02862997, 0.02662287, 0.02636934, 0.00994676, 0.01570336, 0.03491728, 0.02824629, 0.02469563, 0.02601502, 0.0096613, 0.01566759, 0.03374215, 0.02861877, 0.02627136, 0.02976618, 0.0099076, 0.01663442, 0.03768235, 0.03099301, 0.02501234, 0.02689357, 0.01005403, 0.01605858, 0.03367355, 0.03084263, 0.02544881, 0.02564459, 0.00944297, 0.01422687, 0.03391456, 0.02563171, 0.02419228, 0.02694955, 0.0091264, 0.01547823, 0.03626531, 0.03114693, 0.02489337, 0.02851761, 0.00938465, 0.01699274, 0.03479866, 0.03309109, 0.02384974, 0.0269531, 0.01039244, 0.01626517, 0.03283255, 0.02870821, 0.02218251, 0.02399726, 0.00900995, 0.01540397, 0.03229994, 0.02982367, 0.02116696, 0.02430169, 0.00948844, 0.01711475, 0.03554015, 0.03137046, 0.02519143, 0.02476283, 0.00985326, 0.0166631, 0.03563456, 0.03217094, 0.02541297, 0.02531355, 0.01015968, 0.01598145, 0.03453416, 0.03021318, 0.02486868, 0.02424044, 0.0092918, 0.01595302, 0.03446567, 0.03247968, 0.02454639, 0.02594028, 0.00976494, 0.01654663, 0.03486129, 0.03249509, 0.0268322, 0.02860034, 0.01008722, 0.0170406, 0.03497316, 0.03152626, 0.02626789, 0.02719309, 0.01011168, 0.01733465, 0.03338611, 0.03140525, 0.02619738, 0.0275754, 0.009548, 0.01739433, 0.03158009, 0.03613751, 0.02794509, 0.02742005, 0.0098183, 0.01790613, 0.03193669, 0.03686302, 0.02910027, 0.03268771, 0.01015584, 0.02032421, 0.04397777, 0.04308192, 0.03381546, 0.03773213, 0.01159118, 0.02149632, 0.0373249, 0.03690431, 0.02911266, 0.03121711, 0.01023404, 0.01903057, 0.03675159, 0.03609549, 0.03038543, 0.03019833, 0.01054886, 0.01933141, 0.03556856, 0.03490141, 0.03021962, 0.03075853, 0.01045932, 0.01996112, 0.03634021, 0.03550396, 0.02979844, 0.02863785, 0.01161511, 0.01961462, 0.03712571, 0.03359148, 0.02896082, 0.02972868, 0.01055511, 0.01900097, 0.03327757, 0.03164234, 0.03061024, 0.03358385, 0.01154711, 0.01943608, 0.03328626, 0.03265985, 0.03097922, 0.03200825, 0.01106504, 0.01941289, 0.03587064, 0.03528984, 0.03043408, 0.03231749, 0.01133152, 0.02031005, 0.0348797, 0.03275231, 0.02831432, 0.02845567, 0.00999691, 0.01898305, 0.03181672, 0.03011954, 0.02644441, 0.0286446, 0.01033825, 0.01883157, 0.03130216, 0.02837581, 0.02819703, 0.03129322, 0.01014998, 0.01943669, 0.03285216, 0.03062476, 0.02902709, 0.03071696, 0.01027678, 0.01914751, 0.03224121, 0.02953944, 0.02759633, 0.02874477, 0.00912643, 0.01817192, 0.03019381, 0.0283912, 0.02652412, 0.02960019, 0.0099849, 0.01899206, 0.03370986, 0.02996904, 0.03092222, 0.03165017, 0.01081004, 0.01925457, 0.03346857, 0.03147405, 0.03043878, 0.03087376, 0.01117278, 0.01935313, 0.03380294, 0.03163901, 0.03065331, 0.02835948, 0.01050299, 0.01910663, 0.03523795, 0.03187876, 0.02998628, 0.03069873, 0.01028982, 0.02020722, 0.03370453, 0.03215843, 0.03149466, 0.03017372, 0.0110922, 0.02060736, 0.03636876, 0.03343008, 0.03263187, 0.03233647, 0.01175806, 0.02045526, 0.03592005, 0.03474673, 0.03351736, 0.03089565, 0.01134155, 0.01817862, 0.03445874, 0.03237382, 0.03051895, 0.03111684, 0.01117101, 0.0210203, 0.03875831, 0.0321462, 0.02978669, 0.03381769, 0.01167893, 0.02141535, 0.0392864, 0.03473958, 0.02984435, 0.03505223, 0.01196001, 0.02072205, 0.03843886, 0.03403546, 0.03087184, 0.03322647, 0.01102899, 0.01996528, 0.03782821, 0.03381509, 0.03074471, 0.03183486, 0.01130051, 0.0203576, 0.03737288, 0.0326485, 0.03111656, 0.03585545, 0.01137179, 0.02064639, 0.03840391, 0.03573137, 0.03260696, 0.03564504, 0.01205797, 0.02128862, 0.0374652, 0.03476575, 0.0316707, 0.03292239, 0.01130513, 0.020082, 0.0376675, 0.03493585, 0.03099201, 0.03399638, 0.01141047, 0.02064002, 0.03826629, 0.03453521, 0.03245449, 0.03539304, 0.01138527, 0.01921351, 0.03755214, 0.03617345, 0.03196594, 0.03743184, 0.01229391, 0.01994447, 0.03598431, 0.03643446, 0.03022484, 0.03483987, 0.01153566, 0.01921416, 0.03804539, 0.03612784, 0.03316633, 0.03483852, 0.01111803, 0.01946386, 0.0344738, 0.03538348, 0.03248057, 0.03612719, 0.0109107, 0.02001434, 0.03821655, 0.03689409, 0.0342918, 0.03739412, 0.0130195, 0.02092197, 0.03869589, 0.03871403, 0.03335778, 0.03406303, 0.01170647, 0.01926369, 0.03751719, 0.03941356, 0.03269859, 0.03462458, 0.01268309, 0.01985893, 0.03796514, 0.03740026, 0.03151743, 0.02992753, 0.01255264, 0.01931119, 0.03959514, 0.03641602, 0.03088001, 0.03151524, 0.01270252, 0.01916732, 0.03848332, 0.03546873, 0.03063887, 0.02850706, 0.01171939, 0.01832651, 0.03781239, 0.03570463, 0.02973246, 0.02907242, 0.01203582, 0.01951844, 0.03665443, 0.0361184, 0.03003032, 0.02859183, 0.01220388, 0.01919308, 0.03714374, 0.03735117, 0.03199258, 0.02905709, 0.0128549, 0.01870216, 0.03647918, 0.03681576, 0.03027326, 0.02691809, 0.01123079, 0.01774532, 0.03468968, 0.03492808, 0.03144731, 0.02725889, 0.01129953, 0.01751171, 0.033595, 0.03399106, 0.03061024, 0.02838949, 0.01147776, 0.01829491, 0.03626656, 0.03580602, 0.03042442, 0.02968899, 0.01178263, 0.01778216, 0.03391392, 0.03538516, 0.0321056, 0.02958219, 0.0111851, 0.01749059, 0.03468382, 0.03302006, 0.02676225, 0.02718291, 0.010571, 0.01625011, 0.031149, 0.02916101, 0.02336265, 0.02458635, 0.01027936, 0.01623231, 0.02975586, 0.0264699, 0.01844035, 0.02136092, 0.00910337, 0.01506745, 0.02514237, 0.02547012, 0.01700997, 0.02191167, 0.00839131, 0.01555912, 0.02585149, 0.02473944, 0.01760722, 0.02656581, 0.00829327, 0.01531337, 0.02612889, 0.02529871, 0.02083595, 0.0263712, 0.00900347, 0.01462293, 0.02848915, 0.02600077, 0.02065556, 0.0258681, 0.00942223, 0.0170396, 0.0285106, 0.03111717, 0.02546151, 0.02448665, 0.00990613, 0.01802495, 0.0327589, 0.03050123, 0.02416779, 0.02757613, 0.01044139, 0.01983309, 0.03247027, 0.036535, 0.03531389, 0.03825443, 0.01200766, 0.01931486, 0.03530719, 0.0368491, 0.03587626, 0.03739099, 0.01308415, 0.01896233, 0.03321325, 0.03642543, 0.03752923, 0.0354979, 0.01234091, 0.01833031, 0.03248318, 0.03532693, 0.03398316, 0.03071674, 0.01297382, 0.01846253, 0.03069575, 0.03350826, 0.03561635, 0.03402808, 0.01162671, 0.01899014, 0.03139997, 0.03503658, 0.034815, 0.03351667, 0.01163064, 0.01904546, 0.03052063, 0.03373133, 0.035243, 0.03479145, 0.01034223, 0.01823336, 0.03048164, 0.03463597, 0.03522151, 0.03419168, 0.01098994, 0.01855219, 0.03402813, 0.03328951, 0.03771586, 0.03585557, 0.01106087, 0.01998935, 0.03330787, 0.03375026, 0.03694203, 0.03565338, 0.01047732, 0.01954036, 0.03337663, 0.03515849, 0.03866266, 0.0374239, 0.01070947, 0.01893736, 0.04376781, 0.04021827, 0.04144903, 0.04510822, 0.01178747, 0.01877332, 0.03694458, 0.03764874, 0.0416833, 0.03965425, 0.01170581, 0.01933736, 0.03712096, 0.03972774, 0.04368506, 0.03994186, 0.01199919, 0.01896563, 0.03597112, 0.03982642, 0.04583355, 0.03724073, 0.01156647, 0.01900568, 0.03504939, 0.03936439, 0.04260839, 0.03692625, 0.01256835, 0.01949258, 0.03264803, 0.03818698, 0.04600961, 0.03714968, 0.01217332, 0.0187104, 0.03334629, 0.03838331, 0.04442983, 0.03386366, 0.01142059, 0.01813678, 0.03244627, 0.03722166, 0.04420548, 0.03236293, 0.01103313, 0.01899979, 0.03277833, 0.03909902, 0.04271638, 0.03280002, 0.01119305, 0.02021622, 0.03341094, 0.03638248, 0.0418116, 0.03370955, 0.01118085, 0.02046086, 0.03490832, 0.03784406, 0.04186794, 0.03366352, 0.01137213, 0.02026642, 0.0340495, 0.03566036, 0.04243655, 0.03104109, 0.0107566, 0.0201045, 0.03474472, 0.03684903, 0.04002375, 0.03108563, 0.01109415, 0.02054126, 0.03286233, 0.03430167, 0.04110381, 0.03212724, 0.01154093, 0.0204108, 0.03098401, 0.03312482, 0.03996298, 0.0290976, 0.01202136, 0.02041188, 0.0293654, 0.0323954, 0.03674652, 0.02916541, 0.01098286, 0.02020603, 0.03120468, 0.03375098, 0.03685945, 0.0298523, 0.01146599, 0.02009444, 0.03019297, 0.03059384, 0.03223851, 0.03088496, 0.01121615, 0.02186635, 0.03184846, 0.03267867, 0.03941648, 0.03637178, 0.01140738, 0.02181029, 0.03373584, 0.03342471, 0.0405791, 0.0309369, 0.01067, 0.02050359, 0.03262953, 0.03315629, 0.03582707, 0.03121329, 0.01051626, 0.02058591, 0.03306244, 0.03281991, 0.03598559, 0.03207504, 0.01181627, 0.02081174, 0.03482742, 0.03566976, 0.0369157, 0.03326572, 0.01293488, 0.02138148, 0.0356704, 0.03516053, 0.03451403, 0.02983306, 0.01089478, 0.02134359, 0.03474361, 0.0308248, 0.03151252, 0.03060391, 0.01169654, 0.02124316, 0.03153534, 0.03264545, 0.03448971, 0.0313099, 0.01231691, 0.02040387, 0.03328011, 0.03561437, 0.03327725, 0.03042825, 0.01298851, 0.02019193, 0.03272582, 0.03560533, 0.03425165, 0.02973986, 0.01272426, 0.02132906, 0.03335782, 0.03850101, 0.0344024, 0.03205595, 0.01289547, 0.02168135, 0.03516148, 0.03465304, 0.03818021, 0.03355912, 0.01227551, 0.02234561, 0.03712378, 0.03539798, 0.03887122, 0.03625616, 0.01268475, 0.02239443, 0.03741413, 0.03617615, 0.04152187, 0.0348894, 0.01182717, 0.02309174, 0.03906796, 0.03619824, 0.04262307, 0.03499037, 0.01203351, 0.02272221, 0.03677773, 0.03211438, 0.0359247, 0.0347735, 0.01229782, 0.02191, 0.03525425, 0.03280799, 0.03296463, 0.03534876, 0.01234455, 0.02311648, 0.03520295, 0.03465835, 0.03957327, 0.03341931, 0.01163463, 0.02261742, 0.03560845, 0.03563489, 0.04216035, 0.03489273, 0.01169333, 0.02301311, 0.03432055, 0.03553816, 0.04122449, 0.03804258, 0.01167853, 0.02298449, 0.03425742, 0.03558229, 0.04103607, 0.03774493, 0.01313656, 0.02536122, 0.03079941, 0.03367572, 0.04143659, 0.03645721, 0.012707, 0.02512327, 0.03844958, 0.0365015, 0.04062672, 0.03869365, 0.02010844, 0.02548537, 0.03928993, 0.03619137, 0.04227039, 0.03877667, 0.01485662, 0.02456135, 0.03716105, 0.03500076, 0.0405599, 0.03846397, 0.01498309, 0.0249427, 0.03742008, 0.03488837, 0.0424288, 0.036816, 0.01252638, 0.02631595, 0.04034007, 0.03588008, 0.04744751, 0.03706902, 0.01374276, 0.02766325, 0.04242865, 0.03669544, 0.04451455, 0.03869621, 0.01322701, 0.02535788, 0.04170887, 0.03412467, 0.03650074, 0.0337458, 0.01233545, 0.02433482, 0.03604027, 0.03106307, 0.03289093, 0.02922843, 0.01190938, 0.02236042, 0.0381047, 0.03185403, 0.03061714, 0.0312621, 0.01234577, 0.02267916, 0.0393276, 0.03030502, 0.03183373, 0.03259713, 0.01286829, 0.02355468, 0.03494821, 0.02436144, 0.02713655, 0.02615837, 0.01072158, 0.01998017, 0.03235948, 0.02524734, 0.03106201, 0.02984024, 0.01119758, 0.02230149, 0.03883085, 0.03237625, 0.03016445, 0.03094937, 0.01164768, 0.02279856, 0.04040928, 0.03012273, 0.0304607, 0.03142763, 0.01147501, 0.02299681, 0.04196516, 0.03048273, 0.03395063, 0.03413138, 0.01291546, 0.0237303, 0.04004249, 0.03138194, 0.0322918, 0.03306426, 0.01262822, 0.02321334, 0.03678039, 0.03008842, 0.02977891, 0.02940254, 0.01054424, 0.02299749, 0.03595049, 0.02831584, 0.02954705, 0.02838011, 0.01124713, 0.02268845, 0.03413045, 0.02921993, 0.03172192, 0.02714113, 0.01021375, 0.02137359, 0.03034869, 0.02910182, 0.02812958, 0.02802957, 0.00980696, 0.02080019, 0.03297445, 0.03139071, 0.03188894, 0.03079626, 0.01257581, 0.02200961, 0.03611266, 0.03032928, 0.03237181, 0.03396119, 0.01300731, 0.0236828, 0.03623677, 0.03144554, 0.03254568, 0.03134032, 0.01262129, 0.02345771, 0.03725369, 0.03145114, 0.03562077, 0.03118419, 0.01362415, 0.02473215, 0.04041948, 0.03614926, 0.03663184, 0.03429529, 0.01433234, 0.02381537, 0.04155328, 0.03578135, 0.03544978, 0.02913016, 0.01288165, 0.02382934, 0.03954543, 0.03279212, 0.03208942, 0.03170848, 0.01463, 0.02394902, 0.03937393, 0.034606, 0.03653128, 0.03184709, 0.01589964, 0.02524036, 0.03747836, 0.03607185, 0.03579436, 0.03575513, 0.01650328, 0.02561707, 0.0384615, 0.03500391, 0.03603324, 0.0335981, 0.01494186, 0.02501401, 0.04040832, 0.03731365, 0.04029587, 0.03425977, 0.01478996, 0.02487376, 0.03289223, 0.03409558, 0.03757584, 0.029581, 0.01440465, 0.024369, 0.02908212, 0.03542229, 0.03371283, 0.02848758, 0.0141529, 0.02380928, 0.03612374, 0.03303332, 0.03868045, 0.03244197, 0.01514884, 0.02730896, 0.04170335, 0.03799384, 0.04189374, 0.0361557, 0.01560509, 0.02516507, 0.03895084, 0.03613395, 0.03851065, 0.03200131, 0.01560201, 0.02562347, 0.0398224, 0.03596242, 0.03868446, 0.0332424, 0.01603349, 0.0254063, 0.03903014, 0.03306548, 0.03934826, 0.03399312, 0.01719536, 0.02758061, 0.04691, 0.03766637, 0.05052331, 0.0405891, 0.02723675, 0.04282255, 0.04629505, 0.03802988, 0.0449526, 0.03514324, 0.01899352, 0.02709179, 0.04437536, 0.03340133, 0.04013874, 0.03687758, 0.01956838, 0.02873995, 0.04819961, 0.03750739, 0.04619754, 0.03889283, 0.01734862, 0.02895508, 0.04867613, 0.04141196, 0.04722608, 0.03693616, 0.01907405, 0.02929846, 0.04505902, 0.04208992, 0.04136552, 0.03713939, 0.01642574, 0.02824525, 0.04686781, 0.03719414, 0.03761524, 0.0372249, 0.01621752, 0.02896353, 0.04445672, 0.0402645, 0.04409804, 0.04130303, 0.01672458, 0.03070557, 0.04486591, 0.04032226, 0.04162345, 0.04301756, 0.01689051, 0.03008735, 0.04498813, 0.04205233, 0.04223957, 0.03996157, 0.01571002, 0.02761427, 0.04480729, 0.04116047, 0.04109849, 0.03730144, 0.01677744, 0.02830962, 0.04634804, 0.04021352, 0.04505137, 0.04166899, 0.01782796, 0.03109115, 0.04923362, 0.04256671, 0.04501006, 0.04193832, 0.01711995, 0.0298106, 0.04958188, 0.0442751, 0.05455527, 0.04279839, 0.01678355, 0.03249107, 0.06020135, 0.04541514, 0.04442916, 0.03800442, 0.01597543, 0.02848827, 0.04682978, 0.04609727, 0.04267693, 0.03815293, 0.01804947, 0.03034635, 0.05237466, 0.04796762, 0.05275686, 0.03817096, 0.01824903, 0.03014494, 0.05163141, 0.04465706, 0.05476017, 0.03787656, 0.01811003, 0.02767677, 0.05039294, 0.04866368, 0.04813658, 0.03493851, 0.01984004, 0.02838616, 0.04885519, 0.04511549, 0.04416436, 0.03374804, 0.02036496, 0.02989079, 0.05488029, 0.04996137, 0.04775467, 0.03434736, 0.01996359, 0.02869035, 0.05279306, 0.05054931, 0.04323016, 0.03057664, 0.01963317, 0.02959648, 0.04829667, 0.05659015, 0.04559095, 0.03526247, 0.02213131, 0.0369976, 0.05560029, 0.05637474, 0.04758541, 0.03716392, 0.02319456, 0.03270421, 0.05020636, 0.06383622, 0.0471366, 0.03893718, 0.0227325, 0.0379969, 0.06250562, 0.0775637, 0.04228717, 0.04192221, 0.02078387, 0.03488789, 0.07530132, 0.07121812, 0.04594401, 0.0404068, 0.02347287, 0.03702096, 0.08212877, 0.07371603, 0.0479084, 0.04397333, 0.02283528, 0.03281979, 0.05952126, 0.0657902, 0.05374327, 0.04226313, 0.02253669, 0.03131768, 0.05519225, 0.06499968, 0.0532267, 0.04593472, 0.02113229, 0.03155465, 0.05741735, 0.0625487, 0.05283317, 0.04525581, 0.02280299, 0.0346735, 0.06706813, 0.07013515, 0.06006064, 0.05119479, 0.02372137, 0.03820225, 0.06349643, 0.07126031, 0.06292494, 0.05433147, 0.02443988, 0.03906479, 0.06206974, 0.07565759, 0.05197223, 0.04878969, 0.02207254, 0.03591375, 0.04954158, 0.0728832, 0.04796302, 0.04978646, 0.0226999, 0.03587407, 0.04988835, 0.06785392, 0.04954787, 0.04953856, 0.02230661, 0.03880417, 0.05580579, 0.08555138, 0.05041131, 0.05683247, 0.02327184, 0.03920189, 0.05378756, 0.07564134, 0.04867527, 0.04874136, 0.02199247, 0.03596954, 0.04890726, 0.07760456, 0.04555683, 0.04992471, 0.02454261, 0.03430406, 0.04443627, 0.07061489, 0.04702799, 0.05260734, 0.02427211, 0.0359297, 0.04672052, 0.07627429, 0.04319789, 0.04963841, 0.02207119, 0.03110517, 0.04038959, 0.07005401, 0.0427158, 0.05270559, 0.02144926, 0.02957414, 0.03896223, 0.06367847, 0.04378289, 0.0478435, 0.02122991, 0.03376078, 0.04574794, 0.06601296, 0.0408408, 0.05044152, 0.02136277, 0.03762801, 0.04318498, 0.06786517, 0.03719642, 0.05575532, 0.01966674, 0.03045555, 0.04431781, 0.06308925, 0.03597296, 0.05044106, 0.01787788, 0.03320999, 0.04234444, 0.07506711, 0.03287296, 0.04995416, 0.01827509, 0.03252088, 0.03862779, 0.06259867, 0.03350635, 0.04503918, 0.01812381, 0.03489529, 0.04343075, 0.06062208, 0.02856033, 0.04214772, 0.01922094, 0.02942271, 0.03734667, 0.06341665, 0.0306315, 0.05010889, 0.01770899, 0.03313145, 0.04265999, 0.07535715, 0.03274079, 0.04825001, 0.02245865, 0.03808451, 0.06171404, 0.08011579, 0.0335774, 0.05781024, 0.03060968, 0.04139374, 0.05953611, 0.07939745, 0.03346486, 0.05022753, 0.03093289, 0.04408142, 0.05342626, 0.08456088, 0.04591064, 0.05997577, 0.03826687, 0.05668998, 0.0525045, 0.10312838, 0.04245529, 0.05720613, 0.04583503, 0.04858174, 0.05121578, 0.10785209, 0.04488798, 0.05514881, 0.0458964, 0.04845566, 0.0571139, 0.0977675, 0.04830748, 0.0611526, 0.05615682, 0.05559036, 0.06365817, 0.11182179, 0.0450975, 0.06082334, 0.04358394, 0.05088652, 0.05521986, 0.10330126, 0.04881052, 0.05771872, 0.0521952, 0.06222547, 0.05690588, 0.12781037, 0.05754394, 0.07088224, 0.05656063, 0.05920863, 0.0548904, 0.13525745, 0.05506599, 0.07455361, 0.04756793, 0.06136683, 0.05685961, 0.12104003, 0.0570193, 0.08341047, 0.05288904, 0.07275347, 0.0582858, 0.11805815, 0.04919567, 0.06995195, 0.04860557, 0.06914977, 0.06467376, 0.1264687, 0.05123439, 0.07828807, 0.05424575, 0.09258331, 0.08995048, 0.17583846, 0.06940168, 0.08938443, 0.05626353, 0.07995747, 0.06761312, 0.10753229, 0.0604134, 0.08411107, 0.0535596, 0.0797879, 0.06630981, 0.10966284, 0.05849824, 0.08318868, 0.06411036, 0.08196095, 0.06185322, 0.11208162, 0.0520981, 0.07819095, 0.05347154, 0.07760398, 0.06158911, 0.10898893, 0.06228833, 0.07495244, 0.04694888, 0.06897397, 0.0582477, 0.1139381, 0.06957492, 0.08081348, 0.04877159, 0.08551305, 0.06898052, 0.12212618, 0.08380198, 0.11400962, 0.06191035, 0.09064449, 0.07781926, 0.02214925]
[truncated: 4,025,826 more chars]
