# Supplementary material for: Systematic contextual biases in SegmentNT potentially relevant to other nucleotide transformer models
Source: bioRxiv. 2026 May 4:2025.04.09.647946. Preprint. [Version 2] doi: 10.1101/2025.04.09.647946 (PMC13174627; doi:10.1101/2025.04.09.647946)
Supplement: Supplement 3 [file media-3.zip › Supplementary_data/segmentNT_additional_genes/pos/nav2-as5_pos4539.txt]

protein_coding_gene=[0.9890153, 0.98149985, 0.97973573, 0.9794317, 0.9874751, 0.97577876, 0.9905664, 0.9876895, 0.98428255, 0.9842696, 0.9894538, 0.9822786, 0.993903, 0.98943454, 0.9844662, 0.9864547, 0.99084187, 0.9799279, 0.9930381, 0.9881223, 0.9825331, 0.98346, 0.9891004, 0.9831598, 0.993198, 0.98745966, 0.9791991, 0.9792595, 0.9876236, 0.9819601, 0.9919922, 0.9862964, 0.9797671, 0.9796752, 0.9873507, 0.9832236, 0.99115634, 0.98242736, 0.97546035, 0.97726643, 0.9864112, 0.98285645, 0.99020016, 0.98218155, 0.97651684, 0.9762488, 0.98548895, 0.9808538, 0.9879847, 0.9834679, 0.97904897, 0.9757225, 0.984823, 0.97970897, 0.990747, 0.984221, 0.9820847, 0.9790576, 0.98648673, 0.98118836, 0.9910354, 0.98490554, 0.98415494, 0.98088044, 0.9870067, 0.98289, 0.99127173, 0.98312706, 0.9834468, 0.9785428, 0.9867865, 0.9824079, 0.99053514, 0.98223376, 0.98186976, 0.9766163, 0.987087, 0.9816258, 0.9905372, 0.9831504, 0.98408973, 0.97649074, 0.98698807, 0.9819199, 0.98839986, 0.9818485, 0.98270273, 0.97577137, 0.9858331, 0.97977316, 0.987763, 0.98199606, 0.9835566, 0.97574145, 0.98715925, 0.98086196, 0.9885123, 0.9843723, 0.98304224, 0.9760858, 0.9882883, 0.98264855, 0.98997706, 0.98491365, 0.9838119, 0.9794514, 0.98976785, 0.9850584, 0.99064505, 0.9840939, 0.98271483, 0.978134, 0.9889593, 0.9852722, 0.9899401, 0.9849786, 0.9834264, 0.9780948, 0.98977673, 0.98668414, 0.9903374, 0.986395, 0.9839496, 0.98055995, 0.9900952, 0.98744106, 0.99168223, 0.98830426, 0.98543197, 0.9834864, 0.9910745, 0.98735505, 0.9904858, 0.98851025, 0.98600626, 0.9836221, 0.98845285, 0.9854177, 0.9902378, 0.98753947, 0.9857634, 0.9814321, 0.99075156, 0.98632264, 0.99113196, 0.98795027, 0.9865639, 0.98339313, 0.9908608, 0.9867557, 0.99174577, 0.9879089, 0.9866919, 0.9833551, 0.99094737, 0.9874899, 0.9911284, 0.986925, 0.9862891, 0.9832539, 0.99033266, 0.9857706, 0.99087864, 0.9863093, 0.9860003, 0.98274606, 0.99039733, 0.9869277, 0.9908733, 0.98662853, 0.98633444, 0.9832809, 0.99043745, 0.9850502, 0.9908652, 0.9866073, 0.98660135, 0.98475534, 0.9907092, 0.9856251, 0.99039245, 0.986761, 0.98532236, 0.9836734, 0.9896673, 0.98396367, 0.989641, 0.98457056, 0.98381424, 0.9822892, 0.98914766, 0.98457885, 0.99007905, 0.98532444, 0.9847824, 0.98284876, 0.989198, 0.98573834, 0.99091595, 0.98673695, 0.9855746, 0.98428243, 0.9895415, 0.9864659, 0.98965853, 0.9874499, 0.9857313, 0.9845441, 0.98966205, 0.98658454, 0.9894166, 0.9874362, 0.98556936, 0.98296183, 0.98912454, 0.98649627, 0.9898213, 0.9881634, 0.98630756, 0.9844972, 0.9892135, 0.98670304, 0.9908117, 0.98887575, 0.98742056, 0.9855995, 0.9894728, 0.9873334, 0.98949766, 0.9892343, 0.98606443, 0.98284596, 0.9879539, 0.9856413, 0.9888016, 0.98956376, 0.9874471, 0.982937, 0.98920536, 0.9846021, 0.9888206, 0.9914743, 0.9880782, 0.9834944, 0.9893974, 0.98463917, 0.98878676, 0.99078137, 0.9876702, 0.98362714, 0.98977065, 0.9865104, 0.9880186, 0.9907299, 0.98762065, 0.9819603, 0.9894332, 0.98605734, 0.9850316, 0.98968667, 0.9816867, 0.97357494, 0.9825786, 0.97706395, 0.98100215, 0.978923, 0.9722936, 0.9595633, 0.98091346, 0.9646931, 0.98046553, 0.98065394, 0.98549145, 0.96759105, 0.9874372, 0.97357506, 0.9808082, 0.9838812, 0.9844118, 0.9679061, 0.9875957, 0.9798028, 0.97958195, 0.9790501, 0.9819756, 0.96675247, 0.98717237, 0.97898793, 0.97906893, 0.9787129, 0.98353165, 0.968137, 0.988526, 0.97970325, 0.9833363, 0.97759104, 0.984192, 0.9705275, 0.9896903, 0.9850171, 0.98269355, 0.97800213, 0.9836238, 0.9699459, 0.9894915, 0.98551506, 0.9825116, 0.97534686, 0.98271567, 0.9693968, 0.9902603, 0.9850214, 0.9823132, 0.9737404, 0.9831236, 0.96766615, 0.9899448, 0.98509765, 0.9854273, 0.9751213, 0.9836285, 0.9707255, 0.98838603, 0.98167396, 0.98314166, 0.97617495, 0.98325866, 0.9681612, 0.98731947, 0.98309296, 0.9823972, 0.97719324, 0.98086506, 0.9633898, 0.9853809, 0.98171943, 0.98202354, 0.9841642, 0.9825568, 0.96538967, 0.987268, 0.9863951, 0.9874486, 0.9879161, 0.98761, 0.9716588, 0.9879528, 0.9876407, 0.9875008, 0.98773366, 0.9892762, 0.974484, 0.9880512, 0.9864879, 0.9857484, 0.9831666, 0.98641264, 0.97116446, 0.98678535, 0.9806008, 0.98580116, 0.9838785, 0.984463, 0.9715204, 0.9862292, 0.98241955, 0.98576766, 0.98564225, 0.9824598, 0.9702088, 0.98446506, 0.98154724, 0.98645973, 0.987468, 0.9833231, 0.96756226, 0.9846736, 0.9831237, 0.9883033, 0.98823524, 0.9838733, 0.9683555, 0.9841585, 0.9815493, 0.9877187, 0.9884023, 0.98455447, 0.9696138, 0.9851481, 0.98196965, 0.9874531, 0.9883918, 0.985067, 0.9705751, 0.98510194, 0.98220164, 0.9851999, 0.9880188, 0.9843016, 0.9686128, 0.9847626, 0.98214763, 0.9866992, 0.9889509, 0.9853079, 0.96794116, 0.9845317, 0.9822303, 0.987922, 0.9890643, 0.9848181, 0.9679537, 0.9839736, 0.98246336, 0.9884469, 0.9886877, 0.98559403, 0.97005177, 0.9858155, 0.98429304, 0.98741084, 0.98961943, 0.985614, 0.96990764, 0.9856889, 0.98294425, 0.98777115, 0.9895375, 0.98530763, 0.9702728, 0.98527956, 0.980931, 0.98759055, 0.9892195, 0.9853993, 0.9703186, 0.98489916, 0.9813524, 0.98862576, 0.9896813, 0.9866817, 0.9733656, 0.9856924, 0.9842217, 0.98864925, 0.99089575, 0.987684, 0.97085524, 0.98461676, 0.98285246, 0.98795587, 0.99058527, 0.9871202, 0.96986324, 0.9847965, 0.9825613, 0.9881693, 0.99016404, 0.9864134, 0.97099876, 0.9857233, 0.9826497, 0.9879711, 0.9899307, 0.9869385, 0.97342426, 0.98749065, 0.98440605, 0.9872911, 0.99077904, 0.98719424, 0.9728529, 0.9873026, 0.98373264, 0.9885456, 0.99103093, 0.98817444, 0.9735734, 0.98729414, 0.98544884, 0.98795855, 0.9908851, 0.9880065, 0.97438693, 0.9874062, 0.9878862, 0.98867875, 0.9895802, 0.9874041, 0.9728682, 0.9873224, 0.9886495, 0.98892343, 0.9908955, 0.9870514, 0.9730191, 0.98752356, 0.9886286, 0.9893198, 0.9913857, 0.98728067, 0.9751234, 0.98691463, 0.9864661, 0.98981047, 0.99141324, 0.987296, 0.9767958, 0.98748916, 0.9865229, 0.9894086, 0.9894565, 0.9870159, 0.9767249, 0.98741096, 0.98707795, 0.9891611, 0.9908557, 0.9867757, 0.97716683, 0.9870604, 0.9880421, 0.9897619, 0.99188286, 0.9880475, 0.97661215, 0.9867432, 0.98718596, 0.9896213, 0.9918757, 0.98709255, 0.9778966, 0.98730856, 0.98911256, 0.9902513, 0.9919091, 0.98730195, 0.97766006, 0.98738086, 0.9881214, 0.9884986, 0.9922644, 0.9870831, 0.9767603, 0.98702496, 0.9882542, 0.98963124, 0.99223787, 0.9865779, 0.9757666, 0.9860606, 0.98870814, 0.99133706, 0.99274045, 0.98767066, 0.9775279, 0.987767, 0.99065083, 0.99261343, 0.9922542, 0.98755157, 0.97829205, 0.98726577, 0.99055034, 0.99283123, 0.9925478, 0.9866375, 0.9763495, 0.98586035, 0.99108666, 0.99296147, 0.9916733, 0.9846884, 0.9765613, 0.9864987, 0.990576, 0.9923961, 0.99147356, 0.98551404, 0.97817296, 0.9859632, 0.9912907, 0.993664, 0.99209994, 0.98807216, 0.9803547, 0.98835725, 0.9920265, 0.9925736, 0.9925249, 0.98873633, 0.9793747, 0.98734224, 0.9921897, 0.9926567, 0.9934859, 0.98718226, 0.97807753, 0.9878699, 0.9925782, 0.99309856, 0.99346876, 0.98564696, 0.9785073, 0.9863912, 0.9929329, 0.99351066, 0.9927101, 0.9845895, 0.9789067, 0.9875038, 0.9928544, 0.9935455, 0.9938024, 0.9824203, 0.97782415, 0.9862411, 0.9926345, 0.99371743, 0.99392384, 0.98485816, 0.9778204, 0.98547643, 0.99217016, 0.9940666, 0.99374795, 0.9860592, 0.9787516, 0.9870346, 0.99320894, 0.9936546, 0.9938495, 0.98503727, 0.9813965, 0.9879929, 0.9934569, 0.9927598, 0.99312145, 0.984519, 0.9812913, 0.98884726, 0.9947806, 0.9922758, 0.9930195, 0.9848219, 0.9833314, 0.98854244, 0.99482226, 0.99200296, 0.99461675, 0.9857776, 0.9866082, 0.98926556, 0.99561757, 0.99241126, 0.9936917, 0.98638606, 0.9848801, 0.9901611, 0.9954932, 0.99212635, 0.993808, 0.9865908, 0.98344713, 0.9895136, 0.99568105, 0.99160224, 0.99364656, 0.98657864, 0.9830048, 0.9889846, 0.99540955, 0.9917573, 0.99356323, 0.98655355, 0.9833165, 0.9898925, 0.9954999, 0.99224234, 0.9922624, 0.987312, 0.9833756, 0.99000835, 0.99523675, 0.991631, 0.99289435, 0.9868565, 0.98165387, 0.9889754, 0.9945437, 0.99169815, 0.99323577, 0.98338485, 0.9813439, 0.9888508, 0.9942245, 0.9912019, 0.9934081, 0.9839177, 0.9806339, 0.9881913, 0.9940065, 0.9918343, 0.99331844, 0.9862242, 0.984626, 0.98872924, 0.99455523, 0.99116176, 0.99425083, 0.9868809, 0.9836854, 0.9883094, 0.9943066, 0.99094325, 0.99436706, 0.9862214, 0.9827958, 0.9880179, 0.9938659, 0.99038976, 0.99440265, 0.98641217, 0.9817785, 0.98800415, 0.9936422, 0.9893946, 0.9938394, 0.98659676, 0.9815035, 0.9885105, 0.99394137, 0.9886923, 0.994181, 0.9868432, 0.97925776, 0.98758835, 0.9938653, 0.9891828, 0.9942484, 0.9864588, 0.9790865, 0.9873821, 0.9938167, 0.9892113, 0.9944383, 0.9863684, 0.9800411, 0.9875293, 0.99401385, 0.9897856, 0.99414915, 0.9879071, 0.98169833, 0.9890143, 0.9948247, 0.9902408, 0.9948626, 0.98860186, 0.98143256, 0.9891187, 0.9946619, 0.9910064, 0.99497837, 0.98786825, 0.9805791, 0.98843586, 0.99371165, 0.99009144, 0.99521244, 0.9885101, 0.981124, 0.9885289, 0.9939951, 0.99097496, 0.99472857, 0.9885908, 0.9814817, 0.9889339, 0.9937423, 0.989908, 0.9948311, 0.98886627, 0.9812693, 0.9888315, 0.9938373, 0.99046856, 0.99450284, 0.98737943, 0.9811876, 0.9891751, 0.99357325, 0.99036825, 0.99500835, 0.9882328, 0.98289794, 0.98964196, 0.99429435, 0.9911624, 0.9946371, 0.9891396, 0.98359567, 0.9896701, 0.9940947, 0.99026865, 0.9951136, 0.9892923, 0.9833694, 0.9892431, 0.9937475, 0.99049187, 0.99519163, 0.98999834, 0.98345345, 0.98957086, 0.9921238, 0.9878422, 0.9954211, 0.9905026, 0.98395574, 0.99068534, 0.9940997, 0.99100786, 0.9952388, 0.9905349, 0.9851076, 0.9905156, 0.9949791, 0.99021685, 0.995353, 0.990493, 0.98499423, 0.99042004, 0.99443084, 0.99082106, 0.99550366, 0.9900148, 0.98520815, 0.9900654, 0.99420923, 0.99058837, 0.99556655, 0.99007624, 0.9857915, 0.9904017, 0.99431884, 0.99138665, 0.9948523, 0.9905952, 0.9865213, 0.9908761, 0.9942613, 0.99064755, 0.9950592, 0.99090403, 0.98661065, 0.9900345, 0.9937203, 0.99092627, 0.9951312, 0.990251, 0.9864414, 0.99027413, 0.99371684, 0.9911176, 0.9953454, 0.9897395, 0.98688656, 0.99053735, 0.9941434, 0.9914528, 0.9950966, 0.99057686, 0.9880229, 0.9915282, 0.9943708, 0.99020326, 0.99500704, 0.9906606, 0.9871618, 0.9910493, 0.9934697, 0.9900585, 0.99494946, 0.9904609, 0.98693335, 0.9908585, 0.9930091, 0.99016917, 0.99541163, 0.9910188, 0.9869516, 0.9906913, 0.99245495, 0.9903753, 0.9948181, 0.9911018, 0.9874751, 0.9910592, 0.9928907, 0.98962355, 0.9949378, 0.99067444, 0.98657054, 0.9903582, 0.99259865, 0.9897814, 0.9949862, 0.9903619, 0.9870214, 0.9904665, 0.99256223, 0.99008965, 0.9951867, 0.99011105, 0.98729265, 0.9907368, 0.9929617, 0.9903754, 0.99487984, 0.991239, 0.9879325, 0.9909283, 0.9929168, 0.98944014, 0.9949804, 0.9917106, 0.98691607, 0.9901956, 0.99244297, 0.9891607, 0.99494153, 0.99137866, 0.9866789, 0.990303, 0.99237347, 0.98911196, 0.99522424, 0.9913543, 0.9871824, 0.9904226, 0.99285865, 0.9896209, 0.99497837, 0.99182194, 0.98811173, 0.99101293, 0.99311584, 0.9890871, 0.9952331, 0.99099743, 0.9869151, 0.989791, 0.99226826, 0.98908085, 0.99518055, 0.990931, 0.986803, 0.98967665, 0.9918243, 0.9891992, 0.9952141, 0.9902089, 0.9868442, 0.9894428, 0.9924046, 0.9895461, 0.9946196, 0.99021894, 0.98707515, 0.9895383, 0.9922622, 0.9889931, 0.99494755, 0.9900621, 0.98611367, 0.9889291, 0.99154484, 0.9889542, 0.9949496, 0.98937047, 0.98564696, 0.9891816, 0.99137807, 0.9894524, 0.99536335, 0.9900602, 0.98584735, 0.98956, 0.99176216, 0.98931426, 0.9944364, 0.9894155, 0.9867723, 0.98991394, 0.9918813, 0.9887066, 0.99480724, 0.9902115, 0.98564804, 0.98967326, 0.99200624, 0.9894387, 0.99496263, 0.9900052, 0.98542875, 0.989656, 0.99240774, 0.9900879, 0.99493706, 0.9887838, 0.98524284, 0.9892279, 0.9919348, 0.98970395, 0.9947153, 0.98951006, 0.9863325, 0.99026453, 0.9924195, 0.9889149, 0.9952029, 0.9894929, 0.9854925, 0.9896465, 0.9922289, 0.98886734, 0.9952691, 0.988841, 0.98534733, 0.98990136, 0.99197763, 0.98924005, 0.9952123, 0.98832047, 0.9864139, 0.9899672, 0.9929259, 0.98923254, 0.9946058, 0.98852545, 0.98735994, 0.99019057, 0.9925841, 0.9881329, 0.9952352, 0.9886374, 0.9861274, 0.98981255, 0.9922801, 0.98899895, 0.9950146, 0.9872141, 0.9855429, 0.9901079, 0.99228305, 0.9890559, 0.9950842, 0.987793, 0.98611784, 0.99029493, 0.99290365, 0.98967826, 0.99469805, 0.9885188, 0.98779476, 0.99089175, 0.9933737, 0.98905295, 0.99499285, 0.9890876, 0.98732316, 0.99055254, 0.993009, 0.9895579, 0.99485564, 0.9888469, 0.98706144, 0.9900495, 0.9920769, 0.98917085, 0.9948867, 0.98876685, 0.9867706, 0.9900441, 0.9925746, 0.99004865, 0.9944839, 0.9891221, 0.98757195, 0.9882356, 0.99201876, 0.9894734, 0.9930258, 0.98736656, 0.9855945, 0.9865016, 0.9910829, 0.989908, 0.99379784, 0.98380476, 0.98066986, 0.983695, 0.98860884, 0.9895257, 0.99326336, 0.9802563, 0.97739136, 0.98245937, 0.98713773, 0.9885733, 0.9920232, 0.98130417, 0.98070544, 0.983903, 0.9893055, 0.9883791, 0.99288005, 0.9829052, 0.98018277, 0.9835561, 0.9892659, 0.987671, 0.99302214, 0.981949, 0.9822212, 0.98535454, 0.9921531, 0.98764277, 0.9936586, 0.98363495, 0.98403835, 0.98623544, 0.99276114, 0.98867387, 0.99332935, 0.98463607, 0.98364663, 0.98619354, 0.991019, 0.98558897, 0.9931607, 0.98808426, 0.984261, 0.9849828, 0.9890198, 0.985604, 0.9922086, 0.98716724, 0.98320496, 0.98498625, 0.98743963, 0.9851923, 0.9926641, 0.98657084, 0.98292625, 0.98540753, 0.98764193, 0.98614335, 0.99226886, 0.9871402, 0.98294294, 0.9858497, 0.986762, 0.98462784, 0.99313825, 0.9867615, 0.98323977, 0.985469, 0.9878384, 0.98556465, 0.9932967, 0.98732376, 0.98305887, 0.9852994, 0.9872047, 0.98569274, 0.9934456, 0.98792297, 0.9831018, 0.9851017, 0.9885464, 0.9863564, 0.9926515, 0.9892007, 0.98391753, 0.9862273, 0.988577, 0.98519367, 0.9926708, 0.9902063, 0.9841252, 0.9865812, 0.9887787, 0.9865848, 0.99283916, 0.9909724, 0.9839723, 0.9859139, 0.98638827, 0.9871415, 0.99332434, 0.9919334, 0.9846543, 0.98659337, 0.98748124, 0.9878341, 0.9936678, 0.9926466, 0.9857301, 0.98732924, 0.9878049, 0.9875854, 0.9941747, 0.99105096, 0.9856817, 0.9852779, 0.9868752, 0.9884752, 0.9942485, 0.9907121, 0.9861134, 0.984929, 0.9859674, 0.98800117, 0.9946824, 0.9894467, 0.98669606, 0.9850537, 0.9870194, 0.9885703, 0.9940562, 0.99006724, 0.98679554, 0.9856011, 0.9860619, 0.98726255, 0.9942226, 0.9891878, 0.9864617, 0.98607266, 0.9862071, 0.9876083, 0.99426556, 0.9885048, 0.98760766, 0.9860897, 0.9861008, 0.98737884, 0.99480313, 0.98871475, 0.9874958, 0.98581344, 0.98712987, 0.9879868, 0.99398047, 0.9895946, 0.987003, 0.98603153, 0.986631, 0.9869114, 0.993683, 0.98935825, 0.9860338, 0.9852669, 0.9860103, 0.98766345, 0.9940164, 0.9898751, 0.9848015, 0.98552966, 0.98537284, 0.9866534, 0.9945189, 0.99081963, 0.9850028, 0.9856408, 0.98616225, 0.9872939, 0.9940886, 0.99083734, 0.98541254, 0.9862184, 0.9865333, 0.9868725, 0.9945333, 0.9911972, 0.9853279, 0.9865979, 0.9865865, 0.987628, 0.99459106, 0.9911677, 0.98560774, 0.9856581, 0.98650056, 0.98755145, 0.9945815, 0.99051327, 0.9850315, 0.9851908, 0.9861865, 0.9879304, 0.9937585, 0.9902333, 0.98463655, 0.9848151, 0.9858716, 0.98708093, 0.9943791, 0.99024934, 0.98479223, 0.98515743, 0.98645914, 0.9869288, 0.99429196, 0.9899537, 0.98460406, 0.9850133, 0.9858675, 0.9869451, 0.9942606, 0.99012685, 0.98437613, 0.98534703, 0.9877719, 0.98814416, 0.99379575, 0.99149233, 0.98576176, 0.98698026, 0.98785806, 0.9872594, 0.9939586, 0.9910643, 0.9857437, 0.98624784, 0.98768485, 0.9872113, 0.99378103, 0.9905738, 0.98541623, 0.9868106, 0.9884918, 0.98720527, 0.99411947, 0.99196094, 0.98553896, 0.98716515, 0.9893345, 0.9876067, 0.99401474, 0.9920408, 0.98556083, 0.9879373, 0.98811054, 0.98602825, 0.9937509, 0.9906296, 0.98393136, 0.98735607, 0.98835737, 0.98738784, 0.9945513, 0.9945616, 0.987412, 0.9903639, 0.9923202, 0.98888284, 0.99547654, 0.9954127, 0.9883873, 0.9908879, 0.9928975, 0.98974544, 0.99537814, 0.99536985, 0.9881904, 0.9909759, 0.99294233, 0.9886218, 0.99572617, 0.995252, 0.9863442, 0.99026066, 0.9938197, 0.98928237, 0.9955117, 0.99486095, 0.9859768, 0.99045384, 0.9929979, 0.98942053, 0.9954358, 0.9948083, 0.986567, 0.99090207, 0.9937632, 0.9901585, 0.9951804, 0.9952221, 0.98689514, 0.99158245, 0.9940817, 0.9893196, 0.9958306, 0.99540114, 0.9857276, 0.9911767, 0.99403113, 0.9889712, 0.99567086, 0.99564415, 0.9872244, 0.9918277, 0.9936454, 0.9899801, 0.9959174, 0.99573433, 0.9871027, 0.99220955, 0.993888, 0.9909147, 0.99563223, 0.99596334, 0.98768646, 0.99219537, 0.9938951, 0.99021345, 0.995555, 0.9955632, 0.98746336, 0.9918859, 0.99329984, 0.99023634, 0.9953258, 0.9954803, 0.9880116, 0.9921836, 0.9933443, 0.9908274, 0.99558854, 0.9955676, 0.98856735, 0.9921693, 0.99382436, 0.99098974, 0.9953922, 0.99596065, 0.9884946, 0.9927452, 0.9940562, 0.9901659, 0.9954595, 0.9958729, 0.98794854, 0.9925122, 0.9938558, 0.99012274, 0.995327, 0.9956167, 0.9876456, 0.9923165, 0.9934202, 0.9903486, 0.9955109, 0.99552613, 0.9877553, 0.99253076, 0.9939056, 0.9908019, 0.99528104, 0.9956981, 0.98816943, 0.9930252, 0.9942808, 0.9901357, 0.99559265, 0.99563247, 0.9874416, 0.99260145, 0.9939619, 0.9901092, 0.99548656, 0.9957039, 0.98781323, 0.99237263, 0.9936533, 0.99025613, 0.9957632, 0.9959019, 0.9881264, 0.9928496, 0.99416894, 0.990701, 0.995621, 0.9962039, 0.9885415, 0.9931895, 0.9943416, 0.98954576, 0.99581236, 0.99613357, 0.9882635, 0.9926951, 0.99432933, 0.98933643, 0.9957348, 0.9959602, 0.98750824, 0.9926938, 0.9952664, 0.9898814, 0.99587244, 0.9958727, 0.9880833, 0.9926668, 0.9950393, 0.99036014, 0.99561995, 0.99607545, 0.98809725, 0.99300367, 0.994926, 0.989723, 0.9959495, 0.9962398, 0.98738813, 0.9923272, 0.9946073, 0.98967206, 0.99579227, 0.99602026, 0.987811, 0.9922892, 0.99461806, 0.9900259, 0.99588895, 0.99607855, 0.9881953, 0.9927685, 0.9947189, 0.9903148, 0.9956137, 0.9963151, 0.9888521, 0.9930233, 0.9950695, 0.9894796, 0.99597836, 0.9962484, 0.9881628, 0.9929679, 0.9947011, 0.98957145, 0.9957436, 0.99596936, 0.98819226, 0.9924298, 0.9943397, 0.98981667, 0.99604815, 0.99586695, 0.9881753, 0.9926474, 0.9947358, 0.9904327, 0.99579686, 0.9960375, 0.988278, 0.99294466, 0.9951868, 0.98972243, 0.9959305, 0.99583036, 0.9875445, 0.9924461, 0.9949844, 0.9895343, 0.99574393, 0.9955277, 0.9871726, 0.992019, 0.9946131, 0.9898421, 0.99617696, 0.99567205, 0.987554, 0.9924771, 0.9950622, 0.99048156, 0.99592304, 0.9957248, 0.9874624, 0.99292153, 0.9952382, 0.98963577, 0.9960209, 0.99572915, 0.9873378, 0.9925933, 0.9950434, 0.9895716, 0.9958157, 0.99552494, 0.98750836, 0.9922915, 0.9946617, 0.9897978, 0.9959656, 0.99537945, 0.9879297, 0.9925465, 0.9949132, 0.990186, 0.995654, 0.99551207, 0.98836774, 0.99289036, 0.995107, 0.9892163, 0.9958612, 0.99553734, 0.9874372, 0.99230444, 0.99476963, 0.98958385, 0.9957171, 0.99536335, 0.9871612, 0.9920001, 0.9943918, 0.9901334, 0.9960461, 0.995774, 0.98818296, 0.9923111, 0.99455214, 0.9907885, 0.99568355, 0.9962297, 0.9886408, 0.99256027, 0.99473697, 0.9899532, 0.99584156, 0.99613106, 0.98811674, 0.99205375, 0.9945631, 0.9900835, 0.99572325, 0.9959714, 0.9883569, 0.99207133, 0.994224, 0.9902088, 0.99595827, 0.9958314, 0.988337, 0.99231064, 0.99447554, 0.9904473, 0.99552613, 0.99608, 0.988494, 0.99261016, 0.9945895, 0.9897844, 0.995733, 0.9962289, 0.9879054, 0.9923, 0.9945162, 0.99021477, 0.9956387, 0.9960622, 0.98776543, 0.99194545, 0.9941291, 0.9900205, 0.99563545, 0.99597186, 0.98820865, 0.99197704, 0.99444735, 0.990608, 0.99538577, 0.99619704, 0.98797905, 0.99215466, 0.9944754, 0.98961323, 0.99564976, 0.9960142, 0.9874692, 0.9918807, 0.9943539, 0.9897284, 0.9954395, 0.995993, 0.987488, 0.9916779, 0.99401945, 0.98965716, 0.99568576, 0.995823, 0.98776627, 0.99189997, 0.99418545, 0.9896316, 0.995401, 0.9960007, 0.98757577, 0.99227005, 0.99429643, 0.98880917, 0.9955183, 0.99575317, 0.98668855, 0.99236137, 0.9943, 0.98875684, 0.9953004, 0.99524635, 0.98631495, 0.99219745, 0.9941502, 0.988926, 0.9954856, 0.9950203, 0.9867122, 0.9926924, 0.99453306, 0.990096, 0.9951697, 0.9950876, 0.98655474, 0.99249685, 0.9948529, 0.98933697, 0.99526167, 0.9949937, 0.9859696, 0.9933964, 0.9946289, 0.9879766, 0.99567264, 0.994856, 0.9865268, 0.9932504, 0.9938015, 0.9875646, 0.9957895, 0.9955949, 0.98808026, 0.9947024, 0.9945076, 0.9885033, 0.9957614, 0.9963564, 0.9897501, 0.99526215, 0.9947196, 0.9878364, 0.99632686, 0.99644464, 0.9892163, 0.99577385, 0.9949466, 0.9893006, 0.9968303, 0.99628025, 0.98972034, 0.9954698, 0.99488807, 0.9906046, 0.99700254, 0.9964651, 0.99015164, 0.99542487, 0.99548787, 0.99195945, 0.99692744, 0.9966916, 0.9906461, 0.99541354, 0.9957002, 0.9917936, 0.99714774, 0.9967378, 0.9900198, 0.9950446, 0.99556834, 0.9921582, 0.99694955, 0.99662113, 0.9899491, 0.9948471, 0.99539065, 0.9920954, 0.99690264, 0.99652284, 0.9902379, 0.9948748, 0.99536574, 0.99276805, 0.99667764, 0.9964233, 0.99084693, 0.9956126, 0.99561155, 0.9921313, 0.9969626, 0.99638236, 0.99006957, 0.9956151, 0.9955479, 0.9920282, 0.99694806, 0.9963092, 0.9899504, 0.9954512, 0.995271, 0.9920775, 0.9971187, 0.99626154, 0.99013025, 0.99547744, 0.99549776, 0.99263716, 0.99674606, 0.9965616, 0.99058497, 0.9957139, 0.9955435, 0.99217063, 0.99695194, 0.9963182, 0.989874, 0.99552685, 0.99556655, 0.99218833, 0.9969121, 0.9960232, 0.9895026, 0.9955714, 0.9954257, 0.9926245, 0.99715376, 0.995996, 0.989725, 0.9956309, 0.9955714, 0.9927965, 0.9968309, 0.99614537, 0.9901328, 0.9958021, 0.99560386, 0.99215686, 0.9970572, 0.9961878, 0.98916316, 0.9956399, 0.9954387, 0.99219066, 0.99698806, 0.99612856, 0.98935205, 0.99534833, 0.9952102, 0.9926669, 0.9971002, 0.9960912, 0.98987484, 0.9953518, 0.9953807, 0.9929517, 0.9967785, 0.99632615, 0.9902862, 0.99569935, 0.9955331, 0.9922529, 0.99702376, 0.99621034, 0.9896463, 0.9955122, 0.9953755, 0.9923401, 0.9968988, 0.9958686, 0.9891377, 0.9953329, 0.9952253, 0.9926016, 0.99699616, 0.99611044, 0.9892162, 0.9953792, 0.995481, 0.99344015, 0.99680614, 0.9962625, 0.9892235, 0.9955633, 0.9957438, 0.9930528, 0.99709594, 0.9961333, 0.9889237, 0.99528104, 0.9954838, 0.9929859, 0.9969909, 0.9959988, 0.9888039, 0.9952518, 0.9951738, 0.9931664, 0.9971666, 0.9960894, 0.98915535, 0.99539727, 0.9954718, 0.99372506, 0.99693954, 0.99631476, 0.9898927, 0.9956945, 0.9957172, 0.9933471, 0.99728835, 0.99638, 0.9896378, 0.99547094, 0.9957663, 0.9937663, 0.9972752, 0.9963628, 0.990012, 0.9953376, 0.99557954, 0.9939726, 0.9973911, 0.9964548, 0.9903217, 0.9954426, 0.9957966, 0.9940654, 0.9971438, 0.996416, 0.99041325, 0.99568874, 0.9958587, 0.9935708, 0.99739325, 0.99645954, 0.990139, 0.9954907, 0.99588686, 0.9936741, 0.99732745, 0.9962817, 0.99023616, 0.995455, 0.9956242, 0.9939619, 0.99744344, 0.996418, 0.99024516, 0.9956196, 0.99580395, 0.99406177, 0.9970747, 0.9964521, 0.98978686, 0.9957985, 0.99601054, 0.9935822, 0.9973036, 0.9963651, 0.9892208, 0.9953916, 0.99594736, 0.99357617, 0.99721456, 0.99621505, 0.989416, 0.9952218, 0.9957228, 0.9940264, 0.9971982, 0.99622357, 0.9896897, 0.9953127, 0.9959322, 0.9943508, 0.99686605, 0.99634296, 0.99000007, 0.9957313, 0.9960557, 0.99386674, 0.9971541, 0.9963647, 0.9895612, 0.9956268, 0.99601305, 0.99413633, 0.9971253, 0.99646145, 0.98970395, 0.99563533, 0.99588746, 0.99442047, 0.99730563, 0.9965497, 0.98996955, 0.99560297, 0.996112, 0.994864, 0.9970573, 0.9965401, 0.98994434, 0.9959256, 0.99620473, 0.99428123, 0.99737287, 0.9965217, 0.98961043, 0.99553925, 0.99617493, 0.99421006, 0.9972995, 0.9963193, 0.98967326, 0.9954857, 0.99601656, 0.9943619, 0.99735475, 0.99628663, 0.989729, 0.99547225, 0.9961557, 0.9947365, 0.9970583, 0.99640995, 0.9901536, 0.9957117, 0.99630636, 0.9944556, 0.99738854, 0.99649835, 0.98994607, 0.9953843, 0.9963387, 0.9946913, 0.997341, 0.99658287, 0.9901909, 0.99522144, 0.9961715, 0.99448353, 0.99738055, 0.99655753, 0.99059254, 0.99531066, 0.9961723, 0.9947531, 0.99702257, 0.99650097, 0.991033, 0.995552, 0.9962419, 0.9940223, 0.99724233, 0.9966443, 0.99045545, 0.9952481, 0.99626637, 0.99403477, 0.9971052, 0.99645007, 0.9903042, 0.99504125, 0.99605787, 0.9939691, 0.9973138, 0.9965153, 0.9902705, 0.99494296, 0.99615425, 0.994163, 0.9968382, 0.9963527, 0.99023813, 0.9951862, 0.9962911, 0.99370223, 0.9971794, 0.9965059, 0.9897194, 0.9949944, 0.9963073, 0.9938804, 0.99715877, 0.9962902, 0.9897793, 0.994938, 0.9960335, 0.99389356, 0.9972786, 0.9961409, 0.98993057, 0.9950748, 0.99605334, 0.994174, 0.9969478, 0.9963586, 0.9903452, 0.99549556, 0.99612963, 0.993765, 0.997253, 0.9964102, 0.9897558, 0.9952221, 0.9960348, 0.99383307, 0.99707806, 0.99619895, 0.98973584, 0.99516535, 0.9958056, 0.9936174, 0.99722075, 0.9962543, 0.9898134, 0.9951768, 0.99586993, 0.993986, 0.9969002, 0.9961994, 0.9900806, 0.9954679, 0.99607974, 0.99363554, 0.997122, 0.9962792, 0.98971695, 0.99526983, 0.99608433, 0.99382585, 0.99705124, 0.99609816, 0.98962384, 0.99514467, 0.9957996, 0.99383295, 0.99721307, 0.99631387, 0.98989296, 0.99517006, 0.99584144, 0.99416167, 0.99683714, 0.9962962, 0.98978734, 0.9955024, 0.99593246, 0.993867, 0.99710315, 0.9963102, 0.98935866, 0.99523664, 0.9959559, 0.9937903, 0.9970669, 0.9961199, 0.9894986, 0.99511313, 0.9956729, 0.9939369, 0.9972153, 0.9961773, 0.98935705, 0.99513996, 0.99574465, 0.9941176, 0.996852, 0.9961151, 0.98965204, 0.9953486, 0.99578625, 0.99369824, 0.99706763, 0.9962399, 0.9892596, 0.99520934, 0.9958365, 0.9935597, 0.99696046, 0.99602616, 0.9894273, 0.9950429, 0.9955318, 0.9937888, 0.99724495, 0.9963123, 0.9895635, 0.9951483, 0.9956647, 0.9940982, 0.9968972, 0.9963283, 0.98976433, 0.9953942, 0.9956409, 0.9937816, 0.997221, 0.9964483, 0.98914087, 0.99522305, 0.99565434, 0.99384964, 0.9972039, 0.9963151, 0.9895046, 0.99520004, 0.99551326, 0.9937103, 0.9972651, 0.9964037, 0.98944354, 0.9952064, 0.9957236, 0.9940183, 0.99692947, 0.9964119, 0.9894372, 0.9953908, 0.99581754, 0.99378866, 0.9972686, 0.9966317, 0.9890093, 0.9951644, 0.99586993, 0.99385387, 0.99723756, 0.99645174, 0.9893824, 0.9951574, 0.995658, 0.9938518, 0.99738616, 0.9965295, 0.989504, 0.99506, 0.9957658, 0.9941046, 0.9970733, 0.99643785, 0.98965085, 0.9954283, 0.9958757, 0.99389666, 0.9973941, 0.9965096, 0.9891717, 0.9952254, 0.99589807, 0.9939137, 0.99740285, 0.99648476, 0.989417, 0.9951887, 0.995632, 0.9938786, 0.99747545, 0.9965193, 0.9895416, 0.9951468, 0.9957027, 0.9939843, 0.99718493, 0.996554, 0.9895912, 0.99544156, 0.99584514, 0.99348783, 0.9974153, 0.99662364, 0.98904943, 0.99519074, 0.9958503, 0.9935708, 0.99737287, 0.996487, 0.9891803, 0.99508023, 0.9956409, 0.9935719, 0.9974458, 0.9965043, 0.98929846, 0.99517405, 0.99582374, 0.9939062, 0.9971144, 0.9965463, 0.9894399, 0.9955616, 0.9959399, 0.99365056, 0.9974139, 0.9966094, 0.98885787, 0.995376, 0.99586874, 0.9936206, 0.99737984, 0.9964542, 0.9889698, 0.9952337, 0.9955466, 0.99347746, 0.9974239, 0.9964645, 0.9891333, 0.9952592, 0.9957133, 0.9937366, 0.99708074, 0.9966317, 0.98925954, 0.99551326, 0.995796, 0.9934291, 0.99734384, 0.9966557, 0.9889143, 0.99527705, 0.9956949, 0.9933425, 0.9973062, 0.9964999, 0.9890815, 0.9952104, 0.99545205, 0.99326116, 0.9973922, 0.9965072, 0.9891032, 0.99522614, 0.9956487, 0.9935269, 0.9970776, 0.9965534, 0.9893702, 0.99556077, 0.9957327, 0.9931299, 0.99729663, 0.9966053, 0.988794, 0.99526685, 0.99570256, 0.9932012, 0.9972895, 0.9964585, 0.9890326, 0.9952175, 0.9955, 0.9931318, 0.99741685, 0.9964982, 0.989038, 0.9951999, 0.9956874, 0.99353546, 0.99713504, 0.9965617, 0.9892489, 0.9956059, 0.9958739, 0.99321884, 0.99739635, 0.9967411, 0.9886925, 0.99535793, 0.9958009, 0.9931485, 0.99735, 0.9966363, 0.98890775, 0.99535286, 0.99567974, 0.99307305, 0.9974728, 0.99666744, 0.98897564, 0.99533963, 0.9958127, 0.99340075, 0.99712676, 0.99663675, 0.98898005, 0.9956345, 0.99599147, 0.9931745, 0.99734986, 0.9967552, 0.98853123, 0.99548656, 0.995946, 0.993357, 0.99733883, 0.9966197, 0.98882, 0.9953814, 0.995733, 0.9933768, 0.99746776, 0.9966106, 0.98876476, 0.99535865, 0.9958406, 0.9936987, 0.9971282, 0.9966073, 0.98882884, 0.99561477, 0.99589, 0.9933389, 0.99739957, 0.9967193, 0.98852134, 0.9953938, 0.9958684, 0.99327785, 0.9973585, 0.9965573, 0.98880005, 0.9952447, 0.99566334, 0.9932387, 0.997424, 0.99651384, 0.9887814, 0.9952028, 0.99583083, 0.9935656, 0.99712473, 0.9965476, 0.98889893, 0.9954595, 0.9959112, 0.9933281, 0.99738175, 0.9966269, 0.98832417, 0.99521244, 0.99586236, 0.99334455, 0.997335, 0.9965581, 0.98856527, 0.9951278, 0.9956344, 0.9932817, 0.9974235, 0.99652416, 0.98847467, 0.99510086, 0.9957462, 0.9933842, 0.9970491, 0.9964814, 0.9883592, 0.9953558, 0.99579, 0.99313366, 0.99738187, 0.99658465, 0.9881654, 0.9951454, 0.9957802, 0.9933007, 0.9973847, 0.9965155, 0.9885316, 0.99498695, 0.9954894, 0.99323773, 0.9974471, 0.99653876, 0.98840487, 0.9950492, 0.99560744, 0.9934456, 0.99712807, 0.99657685, 0.98868716, 0.99543506, 0.99570185, 0.9931988, 0.99732625, 0.9966695, 0.98794436, 0.99512494, 0.99565625, 0.99321973, 0.9973304, 0.99649507, 0.98783094, 0.9949684, 0.9954489, 0.9932231, 0.9974172, 0.99655414, 0.98817074, 0.9949749, 0.99553084, 0.9936253, 0.99716944, 0.9965225, 0.98814976, 0.9953537, 0.99568504, 0.9934403, 0.99740154, 0.99661684, 0.98775995, 0.99513036, 0.9957153, 0.9935789, 0.9974068, 0.9965132, 0.9879737, 0.99502075, 0.99545455, 0.99344265, 0.997445, 0.99649423, 0.98791295, 0.9950316, 0.9955846, 0.9936225, 0.99714047, 0.9964766, 0.9880093, 0.9952834, 0.99562067, 0.9932943, 0.9973385, 0.9965436, 0.98753726, 0.99507195, 0.9955773, 0.99325174, 0.9973233, 0.9963831, 0.987728, 0.99495596, 0.9953671, 0.99331784, 0.99741215, 0.99641055, 0.98769855, 0.9949904, 0.99549544, 0.9936585, 0.99706995, 0.99641836, 0.9875853, 0.99532825, 0.9956848, 0.99328256, 0.99731714, 0.99647623, 0.98710346, 0.9950777, 0.9956359, 0.99323314, 0.99725986, 0.99626046, 0.9875437, 0.9950965, 0.9954537, 0.99325925, 0.9973779, 0.9962626, 0.9875558, 0.9950335, 0.9956079, 0.99350244, 0.9970149, 0.99624544, 0.98768836, 0.99525756, 0.99561274, 0.9932648, 0.9972951, 0.99634546, 0.9873277, 0.9950404, 0.9957111, 0.993343, 0.9972656, 0.996209, 0.9876818, 0.9949825, 0.99544084, 0.9932895, 0.99736065, 0.9962968, 0.9877637, 0.9949302, 0.9955266, 0.9935927, 0.9970299, 0.99633276, 0.9877396, 0.9951454, 0.9956295, 0.9931906, 0.9972748, 0.99644166, 0.9872776, 0.9949151, 0.9955953, 0.9932306, 0.99724305, 0.9962316, 0.98818654, 0.9950434, 0.99537575, 0.99315554, 0.99735534, 0.99619883, 0.9880085, 0.9950606, 0.9955372, 0.99349123, 0.99700963, 0.9962261, 0.9882238, 0.99534374, 0.9957057, 0.99312454, 0.997262, 0.9963061, 0.9877856, 0.9951128, 0.9956697, 0.9931632, 0.99719477, 0.9961389, 0.9880336, 0.99500954, 0.9954354, 0.9931598, 0.99733895, 0.99622047, 0.98806703, 0.9949826, 0.9955447, 0.993494, 0.99700856, 0.99627066, 0.98828554, 0.9952703, 0.99566275, 0.9931492, 0.9972562, 0.9963468, 0.9877009, 0.995071, 0.9957104, 0.993351, 0.9972531, 0.99625075, 0.9880381, 0.9950374, 0.99548537, 0.99329525, 0.9973289, 0.9961695, 0.98783696, 0.9949571, 0.9956171, 0.99356383, 0.9969969, 0.9962036, 0.98806816, 0.9952938, 0.9958222, 0.9932601, 0.99724716, 0.9963296, 0.9876074, 0.9950958, 0.99582857, 0.9934189, 0.9971885, 0.99616337, 0.98795754, 0.99509096, 0.9955761, 0.9934268, 0.99735177, 0.9961921, 0.9879433, 0.9951153, 0.9956896, 0.993694, 0.9970204, 0.99621826, 0.98818374, 0.9954472, 0.9957931, 0.99345475, 0.99723476, 0.9963831, 0.9878023, 0.9952199, 0.9957827, 0.9935417, 0.997209, 0.9962327, 0.98805654, 0.9951385, 0.99560636, 0.9934062, 0.99734443, 0.99621814, 0.9879776, 0.9950698, 0.99574214, 0.9935722, 0.9970402, 0.9962475, 0.98803604, 0.99537164, 0.9958508, 0.9932273, 0.997255, 0.9962746, 0.98759216, 0.99517787, 0.99578243, 0.99318576, 0.99719703, 0.9961482, 0.9877004, 0.99521494, 0.99554926, 0.9931284, 0.99726045, 0.99626344, 0.98803127, 0.9952607, 0.9956905, 0.9933375, 0.99695146, 0.9963077, 0.9880706, 0.99547815, 0.99588686, 0.9927443, 0.99717784, 0.9963582, 0.9876468, 0.9952651, 0.9958372, 0.99282116, 0.9971865, 0.9962213, 0.987906, 0.9951543, 0.99563557, 0.9927165, 0.99730814, 0.99627835, 0.9880108, 0.9951964, 0.99582535, 0.9930656, 0.9970229, 0.99637336, 0.98827094, 0.9955395, 0.9959298, 0.99272716, 0.99728596, 0.9964787, 0.9879164, 0.99534386, 0.9959667, 0.99286544, 0.9972391, 0.9963619, 0.9881533, 0.99529684, 0.99587774, 0.9928934, 0.9973623, 0.9963311, 0.987905, 0.9952636, 0.99592435, 0.9931043, 0.9970379, 0.9963803, 0.9880895, 0.99541306, 0.9959461, 0.9926179, 0.9972947, 0.9963892, 0.9875644, 0.99519247, 0.9958872, 0.9926883, 0.99723405, 0.99619234, 0.9878542, 0.9951652, 0.9956575, 0.9928266, 0.9973373, 0.9962159, 0.98788744, 0.9952063, 0.9957723, 0.9931971, 0.9969453, 0.99628, 0.9882184, 0.995501, 0.9959251, 0.99278146, 0.9971787, 0.99633336, 0.9877523, 0.99526983, 0.9957905, 0.99259925, 0.99715495, 0.9961489, 0.98778105, 0.9950585, 0.9954803, 0.992712, 0.99726427, 0.9961636, 0.98777544, 0.99501765, 0.9956035, 0.99305034, 0.99694496, 0.99621683, 0.9879857, 0.99530125, 0.9956397, 0.99262494, 0.99718934, 0.9962417, 0.98756963, 0.99510455, 0.9956541, 0.9926475, 0.99717355, 0.99611664, 0.9880199, 0.99516296, 0.99538887, 0.9928213, 0.997306, 0.99616313, 0.9880095, 0.9951679, 0.99547535, 0.99315417, 0.9969271, 0.99620277, 0.9879985, 0.9953892, 0.9956949, 0.9927152, 0.99720436, 0.9961897, 0.9877599, 0.99511397, 0.99560815, 0.9927424, 0.9971334, 0.99597436, 0.9879269, 0.99500525, 0.99536157, 0.99288684, 0.99723744, 0.99600214, 0.98794156, 0.9949662, 0.99547744, 0.9932122, 0.9968815, 0.9960567, 0.98823076, 0.99537754, 0.9956684, 0.9928952, 0.99715436, 0.9962076, 0.9880206, 0.9952508, 0.9955949, 0.9929509, 0.9970882, 0.9959811, 0.9881307, 0.99514806, 0.99536395, 0.99293584, 0.99724174, 0.99598217, 0.9879595, 0.9950486, 0.9954496, 0.9930729, 0.9969127, 0.99599975, 0.9880234, 0.9952862, 0.9955532, 0.992818, 0.9971877, 0.99602437, 0.9876639, 0.9951298, 0.99555403, 0.9928845, 0.99711597, 0.9958792, 0.98809355, 0.9951214, 0.99534494, 0.9928635, 0.99725384, 0.9959055, 0.98804724, 0.9950467, 0.99550664, 0.99328583, 0.99693096, 0.9959559, 0.9881005, 0.99534494, 0.9956703, 0.9929206, 0.9971807, 0.99604225, 0.98770076, 0.9950303, 0.9956067, 0.9927033, 0.9971185, 0.9959333, 0.9882881, 0.99501705, 0.99533963, 0.9928663, 0.997259, 0.9959526, 0.9883096, 0.9949799, 0.99549764, 0.9932081, 0.9969126, 0.99595, 0.98850936, 0.99536973, 0.99569947, 0.99282306, 0.9971909, 0.9960343, 0.9881947, 0.9952206, 0.99568564, 0.99302673, 0.99709475, 0.9958521, 0.9883531, 0.99499005, 0.9954511, 0.99302214, 0.9971951, 0.9958476, 0.98833317, 0.99487156, 0.9954851, 0.9932059, 0.9968207, 0.9959078, 0.98858637, 0.99517655, 0.9956077, 0.99291694, 0.9971105, 0.9959714, 0.9880993, 0.9949563, 0.99558806, 0.99278605, 0.9970005, 0.995756, 0.9882367, 0.9948514, 0.9953061, 0.9928906, 0.99706346, 0.99567646, 0.98818666, 0.99478877, 0.99540234, 0.99302703, 0.99672025, 0.9957346, 0.9882252, 0.995077, 0.9954342, 0.99248755, 0.99698156, 0.99573493, 0.98778117, 0.99483985, 0.99541247, 0.9924292, 0.99690217, 0.9954967, 0.98792225, 0.9946689, 0.9951076, 0.9924528, 0.997042, 0.9956156, 0.987921, 0.99464947, 0.9952761, 0.9929007, 0.9967335, 0.9956458, 0.9881775, 0.9950009, 0.99544024, 0.9925438, 0.9970054, 0.99577785, 0.98776054, 0.99474096, 0.995406, 0.9925415, 0.99695253, 0.9955888, 0.9879944, 0.9946536, 0.9951239, 0.99261296, 0.9970271, 0.99568236, 0.98802686, 0.9946694, 0.9952612, 0.99288976, 0.99667704, 0.99576825, 0.9881336, 0.9949509, 0.99542326, 0.99257094, 0.99696344, 0.99580824, 0.9876352, 0.99474555, 0.9953471, 0.992515, 0.99687886, 0.99564534, 0.9878308, 0.99472, 0.9950787, 0.99279153, 0.9970028, 0.9957147, 0.9879532, 0.9947558, 0.9952868, 0.99318975, 0.99663615, 0.99566215, 0.9879544, 0.9950115, 0.9954289, 0.9927331, 0.99693227, 0.99579, 0.98750716, 0.99474734, 0.99539536, 0.99270225, 0.9968561, 0.9955611, 0.9876973, 0.9946161, 0.9951031, 0.9926736, 0.99699247, 0.99566036, 0.9876609, 0.9945948, 0.9953038, 0.99300367, 0.99662304, 0.99568576, 0.9878279, 0.9948766, 0.9954165, 0.99264985, 0.99693334, 0.9958222, 0.9875788, 0.9947117, 0.9953552, 0.9925735, 0.996878, 0.99558014, 0.98782116, 0.9947012, 0.9951356, 0.9928439, 0.9970229, 0.9956898, 0.98788387, 0.99475086, 0.9952774, 0.99314815, 0.9967039, 0.995738, 0.98786944, 0.9949768, 0.9953612, 0.99277425, 0.9969798, 0.99576235, 0.9874839, 0.99475443, 0.99534047, 0.9927696, 0.99690634, 0.99558866, 0.9876807, 0.9946096, 0.99505424, 0.9928474, 0.9970389, 0.9956499, 0.9875602, 0.99459225, 0.9952111, 0.99312454, 0.99669194, 0.9957216, 0.98784524, 0.9949071, 0.99537826, 0.9927898, 0.9970113, 0.9957907, 0.9874766, 0.9947202, 0.9953662, 0.9927167, 0.9969426, 0.9956515, 0.987762, 0.99470466, 0.9950834, 0.9928046, 0.99704814, 0.9956723, 0.98767406, 0.9946878, 0.99525625, 0.99315816, 0.9967109, 0.995762, 0.9879241, 0.99499273, 0.99542254, 0.9928455, 0.9969976, 0.99581677, 0.9874779, 0.99477494, 0.99536514, 0.99277735, 0.99691486, 0.9955833, 0.98777914, 0.99474335, 0.99509805, 0.99274725, 0.9970361, 0.99564546, 0.9877323, 0.99474686, 0.9952506, 0.99318624, 0.99666744, 0.9957241, 0.9877917, 0.9950251, 0.99538875, 0.9927309, 0.996971, 0.99584395, 0.9873973, 0.99480206, 0.9953299, 0.9926481, 0.996903, 0.99571013, 0.98764974, 0.9947523, 0.9950788, 0.992755, 0.9970571, 0.99578184, 0.98765785, 0.9948147, 0.99524856, 0.9930795, 0.99670535, 0.99584985, 0.9880093, 0.99509346, 0.99535435, 0.9926945, 0.9970204, 0.99595433, 0.9875804, 0.9949136, 0.9953793, 0.9926917, 0.99694186, 0.9957741, 0.9878344, 0.9947846, 0.99511456, 0.99282116, 0.9970511, 0.99583966, 0.98778105, 0.9947858, 0.9952703, 0.9930583, 0.99665594, 0.99584407, 0.9877986, 0.9950682, 0.9953838, 0.99274784, 0.9969766, 0.9959192, 0.98738235, 0.99485976, 0.9953784, 0.99271286, 0.99693596, 0.99574405, 0.98769355, 0.9948076, 0.99511516, 0.9927625, 0.99709475, 0.9958203, 0.98792833, 0.99484056, 0.9952618, 0.99309397, 0.9967091, 0.9958497, 0.9879385, 0.9951657, 0.99536145, 0.992739, 0.99697816, 0.99592304, 0.98749995, 0.99492514, 0.99532354, 0.9926037, 0.99692625, 0.99574745, 0.98772436, 0.9948289, 0.99509734, 0.99274117, 0.9970536, 0.99581885, 0.9876867, 0.9948053, 0.99523926, 0.9930595, 0.9967187, 0.99587893, 0.98777896, 0.99507713, 0.99538803, 0.99269205, 0.9970024, 0.99595577, 0.9873623, 0.9948423, 0.9953564, 0.99264014, 0.99696666, 0.9958007, 0.98769, 0.9948018, 0.99507964, 0.99273795, 0.99705803, 0.99587834, 0.9877143, 0.99483347, 0.99523157, 0.9930635, 0.9966853, 0.9959591, 0.98782617, 0.99511516, 0.9953459, 0.99262404, 0.9970183, 0.9960085, 0.9874802, 0.9948967, 0.9953045, 0.99253005, 0.996992, 0.9957802, 0.98773146, 0.9947964, 0.9950198, 0.99262005, 0.9970944, 0.99585164, 0.98784363, 0.99483997, 0.99520546, 0.99295276, 0.9967571, 0.9959476, 0.9879803, 0.99511325, 0.9953547, 0.99256307, 0.9970324, 0.9960049, 0.9874687, 0.9949137, 0.99526757, 0.99251, 0.99690276, 0.99582076, 0.98780257, 0.9948448, 0.99494827, 0.9925046, 0.9970572, 0.995858, 0.9878927, 0.99490863, 0.9950552, 0.9928243, 0.99666756, 0.99585223, 0.98803896, 0.9951704, 0.9952022, 0.9924958, 0.9969523, 0.9959268, 0.98765844, 0.9949975, 0.99520123, 0.99258584, 0.9969197, 0.9957318, 0.9878769, 0.9949091, 0.9949738, 0.992675, 0.99704117, 0.9957912, 0.9879666, 0.9949143, 0.9951271, 0.99294853, 0.9966987, 0.995803, 0.9882202, 0.9951153, 0.99526155, 0.9925417, 0.9969747, 0.99589527, 0.98762435, 0.99484384, 0.995211, 0.99247277, 0.9968915, 0.99569225, 0.9879022, 0.99477375, 0.99492186, 0.9925195, 0.99700963, 0.9957633, 0.9879382, 0.9948181, 0.9950362, 0.9929051, 0.99661356, 0.99582916, 0.987993, 0.9951555, 0.9950754, 0.9925045, 0.9969362, 0.9959162, 0.987628, 0.9949761, 0.99498695, 0.9925047, 0.9968784, 0.99569273, 0.9878292, 0.9948211, 0.99478084, 0.9925655, 0.9969807, 0.9958036, 0.9878252, 0.9947982, 0.994929, 0.99308264, 0.99660385, 0.99589676, 0.9878203, 0.9950067, 0.9951041, 0.99257797, 0.9968959, 0.99586594, 0.9873986, 0.99475676, 0.9949384, 0.9923415, 0.9968002, 0.9956443, 0.9877515, 0.99476033, 0.994616, 0.9924886, 0.9969441, 0.9957575, 0.98783034, 0.99478936, 0.99486697, 0.99297416, 0.99657565, 0.99582654, 0.98796797, 0.995113, 0.9950227, 0.99259055, 0.9968742, 0.9958606, 0.9874932, 0.9949536, 0.9949697, 0.9925092, 0.9968015, 0.9956131, 0.9875995, 0.99475074, 0.9946447, 0.99244344, 0.99685836, 0.995647, 0.9874873, 0.9947505, 0.9948599, 0.99277383, 0.996445, 0.9957176, 0.98748845, 0.9950665, 0.9949532, 0.99245185, 0.9967901, 0.9957996, 0.987105, 0.99484926, 0.9949223, 0.992327, 0.9966359, 0.99554276, 0.98720074, 0.9946971, 0.99461985, 0.9924306, 0.9967542, 0.9956054, 0.9871355, 0.9946582, 0.99473023, 0.9927019, 0.9963712, 0.9956754, 0.9872951, 0.99492985, 0.9948883, 0.9924947, 0.99673766, 0.99579734, 0.98688203, 0.9947358, 0.9948919, 0.992547, 0.99667865, 0.9955332, 0.98704493, 0.9946701, 0.99462056, 0.9924048, 0.9968317, 0.9955552, 0.987183, 0.9947371, 0.9947275, 0.992761, 0.9963952, 0.9956867, 0.9871869, 0.9949962, 0.9949236, 0.9924001, 0.9967456, 0.9957237, 0.9868241, 0.99476206, 0.9948882, 0.99230134, 0.9966623, 0.99536514, 0.98723537, 0.9946937, 0.99471855, 0.9925977, 0.99684733, 0.995436, 0.98760575, 0.9948154, 0.99495476, 0.9928605, 0.9963755, 0.9954366, 0.98743534, 0.995025, 0.99506724, 0.9924622, 0.99674416, 0.99551433, 0.9871181, 0.9948483, 0.9950522, 0.9926069, 0.9966478, 0.99530524, 0.98739225, 0.9947688, 0.9948071, 0.99262613, 0.99680614, 0.99550366, 0.9875438, 0.99480313, 0.9950167, 0.99304986, 0.99650997, 0.9956293, 0.9877061, 0.9951202, 0.9951827, 0.9926595, 0.9968454, 0.9956631, 0.98712915, 0.9948883, 0.9951503, 0.99242383, 0.9967764, 0.99538875, 0.98734164, 0.99478346, 0.9948395, 0.9925213, 0.996888, 0.9954229, 0.9872895, 0.9947175, 0.9948855, 0.99292576, 0.9965095, 0.99552804, 0.9874121, 0.9950368, 0.9950919, 0.99254006, 0.99682885, 0.99564356, 0.987034, 0.9948009, 0.9950624, 0.9924654, 0.9967867, 0.9954893, 0.9874154, 0.99473447, 0.99478024, 0.9926359, 0.99691486, 0.9954888, 0.98743165, 0.9947005, 0.9949394, 0.9929469, 0.9965076, 0.9955466, 0.9875782, 0.99499476, 0.99505496, 0.9925538, 0.9968345, 0.99561685, 0.987187, 0.9948901, 0.99504715, 0.9924878, 0.99672806, 0.9953389, 0.987294, 0.9948231, 0.9947438, 0.9925565, 0.9968426, 0.99541163, 0.9873269, 0.99475396, 0.99486, 0.9928396, 0.99648947, 0.99544805, 0.987247, 0.9950376, 0.99504954, 0.9923872, 0.99687517, 0.99543184, 0.9872241, 0.99480796, 0.99499357, 0.9922881, 0.99680233, 0.9952642, 0.98750836, 0.9947, 0.9946714, 0.9924172, 0.99691653, 0.99534696, 0.98768634, 0.9947425, 0.9948081, 0.99282855, 0.99650985, 0.99548835, 0.98790246, 0.99510205, 0.99500376, 0.9925305, 0.99683726, 0.9956052, 0.98759913, 0.9949132, 0.9949961, 0.9924171, 0.99675375, 0.99535626, 0.9877316, 0.9947613, 0.9947025, 0.99249804, 0.9969068, 0.9954003, 0.9878343, 0.9947478, 0.9948782, 0.99282867, 0.99653256, 0.995539, 0.9879611, 0.9950206, 0.99496925, 0.99245435, 0.99686974, 0.99560875, 0.98749465, 0.99478734, 0.9950551, 0.99252254, 0.996724, 0.99535215, 0.98756367, 0.9947565, 0.9948313, 0.99258846, 0.99685824, 0.99538743, 0.98763865, 0.9947667, 0.99497104, 0.9929053, 0.99649704, 0.99544615, 0.9877688, 0.99506426, 0.9951285, 0.9925489, 0.996831, 0.9955964, 0.98743767, 0.9948278, 0.99509156, 0.99244046, 0.9967134, 0.9953494, 0.98757577, 0.994734, 0.9948231, 0.9926103, 0.9968445, 0.9954223, 0.9875704, 0.99475443, 0.99499124, 0.9930321, 0.9964437, 0.99545515, 0.9877117, 0.99506617, 0.9951573, 0.99265397, 0.9967913, 0.9955116, 0.98746437, 0.99487144, 0.9951336, 0.99263674, 0.9967282, 0.99524075, 0.98769855, 0.99478275, 0.9949047, 0.99270695, 0.99684095, 0.9953128, 0.9875359, 0.9946724, 0.9950742, 0.9930315, 0.9964663, 0.9954171, 0.98776287, 0.9949825, 0.99521565, 0.9926779, 0.99679357, 0.9954773, 0.9875343, 0.99481505, 0.99519616, 0.9925926, 0.99669397, 0.99520606, 0.9876605, 0.99473214, 0.9949149, 0.9926727, 0.9968599, 0.9953393, 0.9875113, 0.9947623, 0.9949926, 0.99295276, 0.99645317, 0.9954075, 0.9878108, 0.99510074, 0.9952193, 0.9926317, 0.99682164, 0.9954892, 0.9874592, 0.9948254, 0.9952211, 0.9926295, 0.9967707, 0.9952725, 0.98766506, 0.99469686, 0.9949536, 0.99276066, 0.9969126, 0.99526554, 0.9875961, 0.99466676, 0.99506724, 0.99318504, 0.9965025, 0.99535275, 0.98785627, 0.99499404, 0.9953061, 0.99302226, 0.99688536, 0.9955235, 0.9878151, 0.994887, 0.9953311, 0.9928439, 0.99677247, 0.99536514, 0.98792845, 0.9948247, 0.9949921, 0.9929571, 0.99692076, 0.9954441, 0.9878615, 0.994843, 0.99509615, 0.99324036, 0.99654526, 0.9955669, 0.9879309, 0.9951372, 0.99526405, 0.99287015, 0.9968735, 0.99558085, 0.98756707, 0.99493295, 0.99525803, 0.99286336, 0.9968028, 0.9953317, 0.98771936, 0.99484795, 0.9949112, 0.9929341, 0.9969291, 0.9953852, 0.987766, 0.99488634, 0.9950728, 0.9931845, 0.99652773, 0.9953115, 0.9879655, 0.99522316, 0.9951702, 0.9926602, 0.9968143, 0.99533975, 0.98748755, 0.99500966, 0.9951383, 0.99255663, 0.99671906, 0.9951514, 0.9875709, 0.994829, 0.9948595, 0.99256086, 0.99689, 0.9952164, 0.9877022, 0.99480987, 0.9949984, 0.9927792, 0.996522, 0.99532217, 0.9878413, 0.99508196, 0.9951417, 0.99246526, 0.99685127, 0.9953363, 0.9874165, 0.99493587, 0.99507374, 0.99241996, 0.99675614, 0.99510086, 0.98768413, 0.99482095, 0.9948187, 0.9927384, 0.996912, 0.9952382, 0.98789245, 0.99489504, 0.9950107, 0.99300545, 0.9965406, 0.99531895, 0.9879154, 0.99513274, 0.99516225, 0.9926122, 0.9968741, 0.99525964, 0.98746175, 0.99486285, 0.99513984, 0.9925356, 0.9968058, 0.9950398, 0.9876644, 0.9947187, 0.9948337, 0.9926783, 0.996958, 0.99517137, 0.98774546, 0.99477154, 0.9949622, 0.99298346, 0.9965779, 0.9952775, 0.9879198, 0.9950787, 0.99517393, 0.9926548, 0.996896, 0.995311, 0.98755926, 0.99488324, 0.9951238, 0.992574, 0.9968087, 0.9951123, 0.9877687, 0.9948148, 0.99481165, 0.9927142, 0.99694955, 0.9951822, 0.9877197, 0.9947411, 0.99499536, 0.99303937, 0.9965752, 0.9952731, 0.98774314, 0.99502826, 0.9951534, 0.9926238, 0.99690455, 0.9952335, 0.98736304, 0.99473, 0.9951124, 0.99256575, 0.99679804, 0.9949171, 0.9874603, 0.99461585, 0.9947259, 0.99257636, 0.99695253, 0.99502236, 0.98761076, 0.9946966, 0.994879, 0.9928925, 0.99657696, 0.99510014, 0.98767436, 0.99497455, 0.9950539, 0.99254745, 0.9969098, 0.9950841, 0.9872213, 0.99468845, 0.99501306, 0.99246454, 0.9968284, 0.9948801, 0.98751116, 0.9946342, 0.99474496, 0.9925747, 0.99698913, 0.99500066, 0.9875253, 0.99467397, 0.9949092, 0.99294746, 0.99659675, 0.9950958, 0.9879803, 0.99498165, 0.99515563, 0.99271625, 0.99694175, 0.9952573, 0.9878743, 0.99481237, 0.9951886, 0.99273795, 0.99685633, 0.9950763, 0.98796505, 0.99467975, 0.99491924, 0.99283516, 0.9970066, 0.9951664, 0.9877652, 0.9946834, 0.9950304, 0.9931223, 0.9966241, 0.99528897, 0.9877225, 0.9949715, 0.99513733, 0.9928011, 0.99694794, 0.99541837, 0.9873999, 0.9947778, 0.99506927, 0.99260956, 0.996849, 0.995224, 0.98777497, 0.9946544, 0.994806, 0.9928074, 0.99698466, 0.9952488, 0.9878, 0.9946536, 0.99493563, 0.9930829, 0.99661404, 0.99528116, 0.98775506, 0.9948937, 0.9951226, 0.992751, 0.99695134, 0.9952985, 0.987438, 0.99470145, 0.99512357, 0.99263895, 0.9968439, 0.99504197, 0.98753417, 0.9945509, 0.9947951, 0.99269897, 0.99698764, 0.99516815, 0.98754776, 0.99456733, 0.99491686, 0.99295133, 0.9966331, 0.99524075, 0.9876358, 0.9948572, 0.9950989, 0.992542, 0.9969428, 0.9955739, 0.98758876, 0.99452907, 0.99498993, 0.99235857, 0.9968323, 0.9951455, 0.98760307, 0.99440193, 0.9947729, 0.9925345, 0.99692744, 0.9950957, 0.9869293, 0.9944383, 0.99492466, 0.9927907, 0.9965127, 0.99517727, 0.9868519, 0.99459815, 0.99513155, 0.9925736, 0.9968272, 0.9952259, 0.9867251, 0.9943995, 0.9951266, 0.9924338, 0.996714, 0.9950094, 0.986949, 0.9944159, 0.9948875, 0.99251854, 0.9969266, 0.99510807, 0.9868096, 0.9944438, 0.9950016, 0.9928014, 0.9965604, 0.99519813, 0.9868444, 0.99475336, 0.99517536, 0.9925759, 0.9968707, 0.99520135, 0.9864367, 0.9945761, 0.9951285, 0.9924689, 0.9967617, 0.9949637, 0.9866848, 0.99444723, 0.99479014, 0.99256766, 0.9969177, 0.9950409, 0.98685616, 0.99447113, 0.99491346, 0.9929162, 0.99652225, 0.9951677, 0.9867914, 0.99470216, 0.9950876, 0.99255323, 0.9968362, 0.9952471, 0.9863618, 0.99445397, 0.99504435, 0.99252117, 0.9967245, 0.9951311, 0.9866197, 0.99429184, 0.99477553, 0.9926325, 0.9969085, 0.9951957, 0.9866246, 0.99443305, 0.9949229, 0.9929946, 0.99650604, 0.99528164, 0.9866897, 0.9947517, 0.9950441, 0.9926849, 0.9968208, 0.99522156, 0.9864929, 0.9945868, 0.99498683, 0.9926575, 0.9967204, 0.9949996, 0.9866588, 0.9944593, 0.9947335, 0.9927885, 0.9968784, 0.9951763, 0.9867637, 0.9944693, 0.9948007, 0.993079, 0.99651885, 0.99527466, 0.9868197, 0.9947083, 0.9949214, 0.99273735, 0.9968169, 0.9953754, 0.98701346, 0.9943595, 0.9948055, 0.99253607, 0.99667937, 0.9950055, 0.98706716, 0.9942461, 0.9943901, 0.99273235, 0.99690694, 0.99518514, 0.9876395, 0.9941753, 0.9945279, 0.9933209, 0.99649316, 0.9953016, 0.98770475, 0.9944459, 0.9947037, 0.9929351, 0.9968418, 0.9953376, 0.98729265, 0.99422586, 0.9947333, 0.992806, 0.9966969, 0.9952649, 0.9882984, 0.9940812, 0.99439514, 0.9929767, 0.99692136, 0.9952754, 0.9878906, 0.99417883, 0.9946526, 0.99336255, 0.9965205, 0.995414, 0.9878328, 0.9942908, 0.99472386, 0.9928907, 0.99688053, 0.9953945, 0.9872723, 0.99396527, 0.9946788, 0.9927234, 0.99675494, 0.9951318, 0.9877103, 0.9938973, 0.99427927, 0.99291116, 0.99692076, 0.9952642, 0.98796004, 0.99389213, 0.9944589, 0.99325645, 0.9965135, 0.9953908, 0.9881485, 0.99419206, 0.9945901, 0.9929408, 0.9968432, 0.9954595, 0.98816687, 0.9939427, 0.9944979, 0.9927527, 0.9967475, 0.9952531, 0.98828375, 0.99388874, 0.9942043, 0.9929477, 0.996883, 0.995353, 0.9881323, 0.993996, 0.9945386, 0.9933518, 0.996491, 0.9954323, 0.98831975, 0.99435115, 0.9946688, 0.9930078, 0.99681216, 0.9954081, 0.9877418, 0.99405384, 0.99468166, 0.99283266, 0.99666494, 0.9951547, 0.98808134, 0.99391735, 0.9943309, 0.9930443, 0.99687934, 0.99525887, 0.98811764, 0.9939852, 0.99456215, 0.99331194, 0.9964851, 0.9953519, 0.9881781, 0.99428517, 0.9947471, 0.9929628, 0.9967824, 0.9953725, 0.98788875, 0.9940343, 0.9947089, 0.9927939, 0.9966762, 0.9951801, 0.9875688, 0.9938472, 0.9943691, 0.9930161, 0.9968472, 0.9952279, 0.987518, 0.9938146, 0.9945598, 0.9933215, 0.99645454, 0.99535686, 0.9875786, 0.99423355, 0.994749, 0.99292326, 0.9967822, 0.99532795, 0.9873535, 0.99416965, 0.994852, 0.9927933, 0.99663913, 0.9950794, 0.98722315, 0.9938542, 0.99445015, 0.9929843, 0.9968292, 0.99513143, 0.9872531, 0.9938512, 0.9946313, 0.99339503, 0.9964401, 0.9952336, 0.98773116, 0.9943797, 0.99467903, 0.99290013, 0.9967817, 0.99527335, 0.9875721, 0.993929, 0.99469095, 0.9927873, 0.9966723, 0.99505305, 0.98783535, 0.993793, 0.9943542, 0.9929932, 0.9968664, 0.99519026, 0.98778546, 0.9938321, 0.9944959, 0.99324834, 0.99649644, 0.9953472, 0.9881846, 0.99423105, 0.994649, 0.9928526, 0.9968388, 0.9953348, 0.9874428, 0.9939376, 0.9947141, 0.99281085, 0.9966785, 0.9951019, 0.98732275, 0.9938139, 0.9943503, 0.9929408, 0.9969085, 0.9951904, 0.987857, 0.9938553, 0.9945615, 0.99331725, 0.9965473, 0.99534637, 0.9880683, 0.99414045, 0.9947294, 0.9929617, 0.9968585, 0.9953407, 0.9874668, 0.9939171, 0.99471325, 0.99278134, 0.9967096, 0.9950813, 0.98766637, 0.9937492, 0.9943917, 0.9929864, 0.9968965, 0.995178, 0.9876416, 0.993715, 0.99454474, 0.99325174, 0.99650997, 0.9952899, 0.98780525, 0.9940395, 0.99466574, 0.9929363, 0.99682564, 0.9953141, 0.987237, 0.99376726, 0.9946906, 0.992822, 0.99670035, 0.9951024, 0.9874313, 0.9936824, 0.99429846, 0.9929622, 0.9969043, 0.9951898, 0.98778623, 0.9937499, 0.9945616, 0.99327976, 0.9965186, 0.9953153, 0.9880486, 0.99408084, 0.9946806, 0.9927019, 0.99683195, 0.99527454, 0.9876386, 0.9937616, 0.9946655, 0.99256307, 0.9966916, 0.99502474, 0.9875766, 0.9936787, 0.99428433, 0.99267125, 0.99690634, 0.99506474, 0.98779136, 0.99367446, 0.9945004, 0.99303013, 0.9965191, 0.99518055, 0.98820865, 0.9941222, 0.9946907, 0.9926581, 0.9968244, 0.9952496, 0.98784184, 0.9938858, 0.9945944, 0.992504, 0.9966576, 0.9949445, 0.98790026, 0.99361974, 0.99413586, 0.9926192, 0.996878, 0.9949904, 0.9878422, 0.9937465, 0.9943638, 0.99294937, 0.9964813, 0.9950783, 0.98791856, 0.99406296, 0.99442905, 0.9925674, 0.9967708, 0.9950709, 0.98691446, 0.9936155, 0.9944235, 0.9923907, 0.99658906, 0.99482805, 0.98713034, 0.9935476, 0.99408567, 0.99255675, 0.99678624, 0.9949373, 0.9867175, 0.9935503, 0.9941122, 0.9929719, 0.9963838, 0.99516046, 0.9868563, 0.99404573, 0.99421644, 0.9925402, 0.99671245, 0.9951757, 0.9863312, 0.9938175, 0.99416155, 0.9923975, 0.99659234, 0.99488866, 0.9865051, 0.99379116, 0.99387413, 0.99259007, 0.9968104, 0.9950044, 0.98684454, 0.9938678, 0.9940916, 0.9928094, 0.9964569, 0.9951494, 0.9869472, 0.9941653, 0.9942658, 0.99243355, 0.99676704, 0.9951342, 0.98637235, 0.9939078, 0.9941969, 0.9922908, 0.9966366, 0.99486685, 0.98672867, 0.9937963, 0.9938818, 0.99244833, 0.9968431, 0.99498355, 0.98690295, 0.9938419, 0.99403834, 0.9927027, 0.99644107, 0.9950807, 0.986803, 0.99417484, 0.9942044, 0.9922892, 0.99679285, 0.9951082, 0.98632514, 0.9939322, 0.99422574, 0.9922316, 0.9966605, 0.9948707, 0.9864864, 0.993836, 0.9938992, 0.99240726, 0.996849, 0.9949223, 0.98671186, 0.9938634, 0.9941084, 0.99269205, 0.99647963, 0.99505746, 0.9869468, 0.99418277, 0.9942307, 0.9922972, 0.99678075, 0.9950473, 0.9864436, 0.9939655, 0.99423033, 0.99223024, 0.99666506, 0.9947734, 0.9864887, 0.9938134, 0.9938825, 0.99243367, 0.9968555, 0.99485767, 0.9866365, 0.9938773, 0.9940991, 0.99274606, 0.9964748, 0.9950146, 0.98670244, 0.99419427, 0.9942087, 0.9923679, 0.9967516, 0.99500537, 0.9860279, 0.9939399, 0.9941786, 0.9923415, 0.9966437, 0.9948018, 0.9864466, 0.9939509, 0.9939089, 0.9925181, 0.99690044, 0.9949379, 0.98675144, 0.9940217, 0.9941433, 0.99283737, 0.9965198, 0.99513286, 0.986985, 0.9943639, 0.9943333, 0.9924602, 0.9968335, 0.9951566, 0.9863977, 0.99407953, 0.99433315, 0.99230134, 0.9966899, 0.99486387, 0.9864727, 0.9939428, 0.9939977, 0.99244577, 0.9968906, 0.994959, 0.9867419, 0.9939607, 0.9942402, 0.99277943, 0.9965029, 0.9951083, 0.9868486, 0.994263, 0.9944294, 0.9923901, 0.9968088, 0.99510205, 0.9862535, 0.9939854, 0.9943779, 0.9923083, 0.99669135, 0.99487567, 0.986485, 0.9938991, 0.99407756, 0.9924822, 0.99690694, 0.99494475, 0.98663944, 0.993944, 0.99427783, 0.9927892, 0.9965023, 0.9950709, 0.9867801, 0.9942631, 0.99442166, 0.9923822, 0.99680835, 0.99509376, 0.9861734, 0.9940494, 0.9944259, 0.9922902, 0.9966678, 0.99487215, 0.9864796, 0.9939554, 0.99416, 0.99251175, 0.9968837, 0.9949909, 0.98676676, 0.9940169, 0.99434644, 0.9928228, 0.9964879, 0.9951154, 0.9869128, 0.9943363, 0.9945005, 0.99247193, 0.99681467, 0.9951467, 0.98634535, 0.9940718, 0.9944404, 0.9923252, 0.9966684, 0.9949159, 0.9865572, 0.9939573, 0.9941433, 0.9924846, 0.99687994, 0.99502224, 0.98688716, 0.9940416, 0.9943653, 0.9928433, 0.9964994, 0.9951501, 0.98688596, 0.9942849, 0.99452996, 0.992504, 0.99681026, 0.9951533, 0.98634964, 0.9940449, 0.9945163, 0.992376, 0.9966761, 0.99490744, 0.98666847, 0.9939575, 0.99416214, 0.9925358, 0.9968688, 0.9949944, 0.9868401, 0.9940111, 0.9943549, 0.99284184, 0.9965114, 0.9951677, 0.9869929, 0.9943144, 0.9944833, 0.9924824, 0.99682033, 0.9951656, 0.98639256, 0.9940794, 0.9944656, 0.99238086, 0.9966923, 0.9949455, 0.9865664, 0.9939879, 0.994154, 0.9925207, 0.9968978, 0.99503464, 0.98676026, 0.99400675, 0.99434763, 0.9928322, 0.9965251, 0.99516356, 0.9868323, 0.9942853, 0.9944867, 0.9924678, 0.9968169, 0.9952011, 0.9861982, 0.9939702, 0.9944459, 0.99234223, 0.99666816, 0.9949484, 0.98636377, 0.9938919, 0.99408835, 0.99245363, 0.9968791, 0.99502134, 0.98651016, 0.9939253, 0.99428314, 0.99280614, 0.9965148, 0.9951574, 0.9866903, 0.9942226, 0.9944446, 0.9924757, 0.99679404, 0.9951349, 0.98603636, 0.9939467, 0.9944366, 0.9924027, 0.996675, 0.9949117, 0.9863678, 0.99383634, 0.9941046, 0.99254876, 0.99687, 0.9949989, 0.98657054, 0.99385566, 0.9942412, 0.99278957, 0.9964789, 0.9951384, 0.9867185, 0.99419546, 0.99439573, 0.9924406, 0.9967542, 0.99509925, 0.98612386, 0.99389225, 0.9943402, 0.9923069, 0.9966255, 0.99482214, 0.98626125, 0.9937936, 0.9939766, 0.99243987, 0.9968437, 0.994892, 0.9865079, 0.99387765, 0.99422634, 0.9928623, 0.99645716, 0.99504304, 0.98652494, 0.9941771, 0.9943754, 0.9925436, 0.9967823, 0.9950723, 0.98592013, 0.9939382, 0.99427795, 0.9923333, 0.9966125, 0.99480206, 0.98602444, 0.99375945, 0.9939097, 0.9924378, 0.99680895, 0.99489176, 0.98627424, 0.993786, 0.99411947, 0.99274457, 0.9964066, 0.9950172, 0.9865053, 0.9940998, 0.99429244, 0.99236196, 0.99672735, 0.99510443, 0.9863392, 0.9939207, 0.994385, 0.99224347, 0.9965947, 0.9948283, 0.9866557, 0.99378276, 0.99407166, 0.9924838, 0.9968274, 0.9949165, 0.98689014, 0.99384445, 0.9942864, 0.9927683, 0.996452, 0.9950435, 0.98705447, 0.9941817, 0.9944175, 0.99236745, 0.9967573, 0.9950631, 0.98633087, 0.99390465, 0.9943713, 0.99220604, 0.9966198, 0.9948284, 0.98651934, 0.99376184, 0.9941085, 0.9924782, 0.99686736, 0.9949176, 0.98686796, 0.9938146, 0.99426395, 0.9927752, 0.99643904, 0.9950203, 0.9868912, 0.9940825, 0.9944148, 0.9924144, 0.9967437, 0.9950305, 0.98633075, 0.9938202, 0.9943673, 0.9922819, 0.9966287, 0.9948141, 0.98656183, 0.9936999, 0.99408567, 0.99249506, 0.9968445, 0.9949031, 0.9868025, 0.9937406, 0.99427503, 0.99275464, 0.9964204, 0.99500066, 0.98677707, 0.994046, 0.99439925, 0.9923212, 0.9967288, 0.9949957, 0.9862682, 0.9938307, 0.9943832, 0.99219745, 0.99658394, 0.9947523, 0.9864515, 0.9936685, 0.9940391, 0.9923475, 0.99681, 0.9948565, 0.98666936, 0.9937411, 0.99423623, 0.99273634, 0.99641967, 0.99499863, 0.986786, 0.99404824, 0.994383, 0.99234855, 0.99672806, 0.99499476, 0.98631656, 0.9937815, 0.99436176, 0.9921766, 0.9965932, 0.99473876, 0.98649704, 0.99365187, 0.9940198, 0.99235725, 0.9968106, 0.99482757, 0.98677224, 0.9936928, 0.9941889, 0.99268407, 0.9963845, 0.99494517, 0.9868651, 0.9939872, 0.99432653, 0.99224865, 0.9967071, 0.99501544, 0.9863164, 0.99376523, 0.99434006, 0.99214387, 0.9965772, 0.99483025, 0.98671114, 0.99365366, 0.9940421, 0.9923381, 0.9967956, 0.9949216, 0.9869324, 0.99374014, 0.99424636, 0.99269533, 0.9963762, 0.9950324, 0.9869496, 0.994001, 0.99436426, 0.99227285, 0.99669003, 0.9950344, 0.98628145, 0.9937026, 0.99434865, 0.9921109, 0.99655944, 0.9947541, 0.98649246, 0.9935224, 0.9940746, 0.9922609, 0.99679023, 0.994864, 0.98682445, 0.9936393, 0.9942888, 0.99264413, 0.9964001, 0.9950063, 0.9868342, 0.9939719, 0.9944491, 0.9922151, 0.9967085, 0.99499416, 0.98620147, 0.99364173, 0.9944048, 0.99204344, 0.9965598, 0.99474746, 0.98621607, 0.9935142, 0.99404913, 0.992238, 0.9967771, 0.9948182, 0.98655415, 0.9935729, 0.9942459, 0.9925944, 0.99637395, 0.99493587, 0.98666346, 0.9939222, 0.9943838, 0.9921923, 0.99669254, 0.9950055, 0.9860701, 0.9936358, 0.99433726, 0.9920556, 0.9965509, 0.9947377, 0.98626477, 0.9935162, 0.9940249, 0.9923017, 0.9967875, 0.9948259, 0.9865791, 0.9935908, 0.9942542, 0.99264, 0.9963857, 0.99494237, 0.98674864, 0.9939062, 0.9943913, 0.99223703, 0.99672323, 0.99498636, 0.9862118, 0.99368554, 0.9943528, 0.99212205, 0.9965796, 0.99475336, 0.98631346, 0.99353915, 0.99404305, 0.99233484, 0.99679595, 0.9948465, 0.9867774, 0.9936546, 0.9942717, 0.9926917, 0.996416, 0.99493986, 0.98687404, 0.9939335, 0.99440396, 0.9923529, 0.9967283, 0.9949642, 0.986244, 0.9936772, 0.9943298, 0.992128, 0.996615, 0.994696, 0.9864124, 0.9935388, 0.99401957, 0.9923942, 0.99681, 0.9948241, 0.9868874, 0.9936627, 0.9943421, 0.9927424, 0.9964498, 0.9949621, 0.9871258, 0.9940144, 0.99448884, 0.9923666, 0.9967782, 0.99497354, 0.986306, 0.9937305, 0.99437803, 0.99215585, 0.996628, 0.9946605, 0.9863218, 0.99362516, 0.9941314, 0.99250424, 0.9968418, 0.9948953, 0.98686755, 0.9937621, 0.9944371, 0.99293834, 0.99642724, 0.9950003, 0.9869762, 0.9940309, 0.99458116, 0.99253947, 0.9967843, 0.9950279, 0.98647106, 0.99376863, 0.9945392, 0.9923812, 0.9966251, 0.9947906, 0.9865301, 0.9935754, 0.9942187, 0.9926083, 0.996838, 0.99484456, 0.9865735, 0.99357265, 0.99441457, 0.99293387, 0.99646014, 0.9949846, 0.9867669, 0.99382883, 0.99454117, 0.9925287, 0.99678576, 0.99498546, 0.98630303, 0.99367434, 0.9945267, 0.9924556, 0.9966408, 0.99475455, 0.98657644, 0.99356294, 0.99422455, 0.9926447, 0.99684215, 0.99485564, 0.9867931, 0.9936415, 0.99440575, 0.9929783, 0.9964483, 0.99495685, 0.98688704, 0.99395883, 0.9945565, 0.9925795, 0.9967667, 0.9949845, 0.9862462, 0.9936911, 0.9945057, 0.99237216, 0.9966078, 0.99469566, 0.98651725, 0.9935622, 0.99417883, 0.99256027, 0.99682486, 0.9947699, 0.9867296, 0.9936042, 0.99437356, 0.9928826, 0.9964175, 0.99488795, 0.98682725, 0.9938558, 0.994501, 0.99249506, 0.99674594, 0.99492514, 0.9861241, 0.993634, 0.994441, 0.9923149, 0.99660385, 0.9946154, 0.98633003, 0.9934755, 0.9940877, 0.9924507, 0.9968125, 0.9947196, 0.98664653, 0.99355656, 0.99431294, 0.9928267, 0.9964265, 0.99486166, 0.98680216, 0.99388146, 0.9944492, 0.9924846, 0.99673516, 0.9948807, 0.98612565, 0.9936516, 0.9944141, 0.99229574, 0.9965879, 0.99466574, 0.986469, 0.99356127, 0.99410206, 0.992546, 0.9968514, 0.99471676, 0.9866825, 0.99354947, 0.99431014, 0.9927648, 0.99643326, 0.9948001, 0.98682237, 0.9937918, 0.9943865, 0.9923395, 0.9967399, 0.99482816, 0.9861887, 0.99353087, 0.99435174, 0.992203, 0.9965932, 0.99457103, 0.98642373, 0.9934064, 0.99404174, 0.99241245, 0.9968118, 0.99469435, 0.9866382, 0.9934643, 0.9942934, 0.99277556, 0.99643505, 0.9948471, 0.98685277, 0.9937025, 0.9944423, 0.99239093, 0.99675494, 0.99486387, 0.9863331, 0.9935561, 0.99441963, 0.99224573, 0.9966221, 0.9946526, 0.9865728, 0.9933523, 0.99410415, 0.99240726, 0.9968357, 0.99466586, 0.98676085, 0.9933641, 0.9942683, 0.9926987, 0.99645513, 0.99480253, 0.9867675, 0.99383116, 0.9943457, 0.99239224, 0.99676335, 0.9944776, 0.98502547, 0.99389124, 0.99414223, 0.9924925, 0.9965993, 0.99404776, 0.98504037, 0.99366987, 0.993919, 0.992527, 0.99684614, 0.99448544, 0.98609424, 0.9937143, 0.9941462, 0.992931, 0.9964071, 0.9945122, 0.9860031, 0.99402875, 0.99427265, 0.99250764, 0.99672973, 0.99451077, 0.98564446, 0.9937703, 0.99422455, 0.99226344, 0.99656653, 0.9942711, 0.98584956, 0.9935707, 0.99377346, 0.99250424, 0.99684983, 0.9943549, 0.9858761, 0.9937372, 0.9940046, 0.9928266, 0.9964625, 0.9945226, 0.9861059, 0.99396753, 0.99422586, 0.99242485, 0.9967542, 0.9945972, 0.9855475, 0.99375546, 0.99431825, 0.99224234, 0.9966088, 0.99442834, 0.98645866, 0.99378574, 0.99410737, 0.9925282, 0.9968412, 0.99456465, 0.98654395, 0.99367636, 0.99428326, 0.9928098, 0.9964259, 0.9946671, 0.9865668, 0.9939323, 0.9943832, 0.9924235, 0.99672794, 0.9947516, 0.9860101, 0.9936561, 0.9943268, 0.9923139, 0.9966118, 0.9945855, 0.9864341, 0.99362046, 0.9940428, 0.992545, 0.9968143, 0.9945901, 0.9865315, 0.99369705, 0.9942584, 0.9929115, 0.99641705, 0.9947305, 0.986786, 0.99399143, 0.99444485, 0.9925632, 0.9967295, 0.99487525, 0.9863298, 0.9939195, 0.9944429, 0.99240935, 0.9966067, 0.99461687, 0.98647285, 0.9937382, 0.9941105, 0.9925565, 0.9968137, 0.9946836, 0.98663086, 0.9938115, 0.9943046, 0.9930259, 0.99642736, 0.9947813, 0.9865826, 0.99412453, 0.99439454, 0.99260384, 0.99674726, 0.99484795, 0.985952, 0.99391204, 0.99437803, 0.9923856, 0.99656546, 0.99455166, 0.9861103, 0.9938006, 0.9940659, 0.9926717, 0.99679357, 0.99464226, 0.98626035, 0.99386203, 0.9942249, 0.9930213, 0.99639904, 0.9947575, 0.98637587, 0.99409133, 0.99439627, 0.9926495, 0.99671704, 0.99475795, 0.9856083, 0.993874, 0.9943639, 0.99243647, 0.9965971, 0.9945269, 0.98598063, 0.99380255, 0.99405587, 0.992644, 0.9967989, 0.9946348, 0.98610103, 0.9938101, 0.99424285, 0.9930205, 0.9963934, 0.9947761, 0.98615056, 0.99408627, 0.99438983, 0.9926687, 0.99671304, 0.994812, 0.9855531, 0.9938303, 0.9943672, 0.9924637, 0.9965629, 0.9945202, 0.98586416, 0.9936932, 0.9940145, 0.99265116, 0.9968002, 0.9946111, 0.9859315, 0.9937063, 0.9942017, 0.9929668, 0.99639326, 0.9947736, 0.9860825, 0.99403065, 0.9943948, 0.99261254, 0.9967122, 0.99484736, 0.9854713, 0.9937917, 0.9943404, 0.9924327, 0.99656665, 0.99454486, 0.9855938, 0.9936993, 0.9940268, 0.9926456, 0.99678314, 0.9946753, 0.9857503, 0.9937295, 0.9941957, 0.9929468, 0.9963787, 0.99473023, 0.9859292, 0.99395126, 0.99434865, 0.9925746, 0.99670285, 0.9947606, 0.98529804, 0.99376756, 0.9943057, 0.992336, 0.99653244, 0.9945017, 0.98560226, 0.9936566, 0.993993, 0.9925358, 0.996784, 0.9946208, 0.9857867, 0.99370646, 0.9941916, 0.9928988, 0.9963676, 0.99474, 0.98592395, 0.99399436, 0.9943522, 0.9925668, 0.99669003, 0.9947787, 0.9850867, 0.9937212, 0.9943086, 0.9922821, 0.99651635, 0.9944927, 0.9855268, 0.99362695, 0.99397886, 0.9924871, 0.9967301, 0.99456704, 0.985609, 0.99366456, 0.99415493, 0.9928255, 0.99631476, 0.9946597, 0.985685, 0.9939686, 0.9943057, 0.99246186, 0.9966442, 0.99473673, 0.985104, 0.9937412, 0.9942854, 0.99225396, 0.99649435, 0.99444497, 0.9854314, 0.99364126, 0.9939731, 0.99251914, 0.99672157, 0.99455166, 0.98556, 0.9936451, 0.9941631, 0.9928443, 0.99631715, 0.9946641, 0.98563194, 0.99389523, 0.9942948, 0.9924764, 0.9966383, 0.9947101, 0.9849727, 0.99367565, 0.9942796, 0.9921848, 0.9964891, 0.9944041, 0.98535186, 0.9935589, 0.9939302, 0.9924109, 0.9967123, 0.9945338, 0.98554903, 0.99362177, 0.99413574, 0.9927901, 0.9963007, 0.99465925, 0.98555374, 0.99386376, 0.99425036, 0.99241996, 0.9966329, 0.994709, 0.9848918, 0.99363774, 0.9941939, 0.99215186, 0.99650097, 0.9943873, 0.98538023, 0.99357384, 0.9938678, 0.9924196, 0.996732, 0.99448377, 0.98563284, 0.99357444, 0.99407434, 0.9927765, 0.9963135, 0.994589, 0.9857438, 0.9938744, 0.99418724, 0.99238896, 0.9966474, 0.99459684, 0.9850236, 0.9936614, 0.99416625, 0.9921933, 0.99649614, 0.99430496, 0.98529756, 0.9935754, 0.99384344, 0.992415, 0.9967456, 0.99447364, 0.98546714, 0.9936119, 0.9940337, 0.9927658, 0.99633443, 0.9945356, 0.98550373, 0.9938064, 0.9941647, 0.9923772, 0.99663866, 0.9945813, 0.9848241, 0.9936095, 0.99417263, 0.9921789, 0.9964954, 0.9943094, 0.985146, 0.9934842, 0.9938339, 0.9923941, 0.9967218, 0.9944393, 0.9852865, 0.9935369, 0.9940724, 0.9927493, 0.9963211, 0.99456805, 0.9854175, 0.9938254, 0.9942043, 0.9923867, 0.99666303, 0.9946267, 0.98472875, 0.993594, 0.9941673, 0.99215806, 0.99653363, 0.9943482, 0.9851358, 0.9934936, 0.99381715, 0.9923332, 0.99675757, 0.9944861, 0.985316, 0.9934836, 0.9939931, 0.992661, 0.9963462, 0.9945727, 0.98528564, 0.9937643, 0.9941579, 0.99222636, 0.9966337, 0.99464744, 0.98464465, 0.9935835, 0.9941366, 0.99203, 0.9964858, 0.99439573, 0.98503554, 0.9934962, 0.9938467, 0.9922672, 0.99671656, 0.9945144, 0.9852572, 0.99352205, 0.99405855, 0.99261683, 0.9963038, 0.99455863, 0.9852905, 0.9937683, 0.99414927, 0.9922305, 0.9966227, 0.99462795, 0.98472947, 0.99348503, 0.9941017, 0.9919636, 0.9964855, 0.99435365, 0.9850187, 0.993415, 0.99381024, 0.9922254, 0.9966943, 0.9944288, 0.9851692, 0.993526, 0.9940357, 0.9926059, 0.99628377, 0.9945086, 0.98526436, 0.99383694, 0.9941561, 0.99224675, 0.9966183, 0.9945954, 0.98451483, 0.9936235, 0.99414176, 0.9920312, 0.99646556, 0.99435467, 0.9848977, 0.9935283, 0.99377745, 0.9922518, 0.99668676, 0.9944378, 0.9850766, 0.99359447, 0.9940004, 0.9926063, 0.9962884, 0.9945565, 0.9851171, 0.9938831, 0.99417484, 0.9922389, 0.9966087, 0.99463505, 0.9845634, 0.9936481, 0.99415106, 0.991995, 0.9964639, 0.9943621, 0.98482054, 0.99356395, 0.99380785, 0.9921989, 0.9966857, 0.9944704, 0.98501956, 0.9936526, 0.99403393, 0.99259114, 0.9962846, 0.99456114, 0.98507625, 0.99390006, 0.9942055, 0.9922213, 0.99660134, 0.99461204, 0.98442703, 0.99367625, 0.9941736, 0.9920176, 0.9964214, 0.9943153, 0.9846569, 0.9935637, 0.99385375, 0.9922323, 0.9966678, 0.9944069, 0.9848846, 0.9935271, 0.9940917, 0.9925956, 0.9961861, 0.9944846, 0.9849357, 0.9936926, 0.9942771, 0.99223655, 0.9965699, 0.99469346, 0.9845716, 0.99378675, 0.9942947, 0.99214125, 0.9964042, 0.994465, 0.98507553, 0.99373394, 0.99403644, 0.992323, 0.9966562, 0.9945697, 0.9856624, 0.9937854, 0.99420255, 0.9927126, 0.9962439, 0.9946871, 0.98562646, 0.9940713, 0.9943479, 0.99235946, 0.9965522, 0.9946926, 0.98517805, 0.9938774, 0.99439996, 0.99211323, 0.9964299, 0.9945023, 0.9855804, 0.9937186, 0.99400723, 0.9922671, 0.99659675, 0.9945157, 0.9852191, 0.9936871, 0.9941963, 0.9926755, 0.9961606, 0.9945532, 0.9851638, 0.9939939, 0.9943045, 0.99219465, 0.99651337, 0.99461466, 0.983985, 0.9936674, 0.9941474, 0.9918751, 0.9963104, 0.99430615, 0.98420036, 0.9935535, 0.99380505, 0.9921795, 0.9966216, 0.99449176, 0.9846252, 0.9936609, 0.9940807, 0.99251765, 0.9961736, 0.9945491, 0.9846405, 0.9938512, 0.9941737, 0.99182165, 0.99643445, 0.99452114, 0.98382, 0.9935911, 0.99409604, 0.9915833, 0.99624556, 0.994263, 0.9841029, 0.9934558, 0.99374086, 0.99173754, 0.9965044, 0.9943754, 0.9842015, 0.9935282, 0.9939971, 0.99211955, 0.9960425, 0.9944887, 0.9843126, 0.99380547, 0.9941441, 0.99169266, 0.9964353, 0.9945327, 0.983506, 0.9936289, 0.9941624, 0.99154973, 0.9962523, 0.99420583, 0.9840574, 0.9935201, 0.9937994, 0.9917533, 0.99650735, 0.9943416, 0.98438936, 0.9935713, 0.9940905, 0.99219006, 0.9960641, 0.9944012, 0.98439205, 0.99386024, 0.9941816, 0.9917476, 0.99640733, 0.9944358, 0.9836247, 0.9935781, 0.994207, 0.9915405, 0.9962263, 0.9941344, 0.9839591, 0.99346983, 0.99381953, 0.9917847, 0.996489, 0.9942064, 0.98420656, 0.99356794, 0.9940251, 0.99217284, 0.9960258, 0.9943026, 0.98437643, 0.99378276, 0.9941991, 0.991797, 0.9963864, 0.9943602, 0.9836104, 0.99349546, 0.99414635, 0.99155444, 0.99623895, 0.9941109, 0.98397774, 0.99334925, 0.9938594, 0.99178165, 0.99649125, 0.99423295, 0.9840576, 0.9933808, 0.99406576, 0.99215615, 0.99606055, 0.99436176, 0.9842285, 0.9937046, 0.994208, 0.991723, 0.9964353, 0.9944512, 0.98355955, 0.993483, 0.99414814, 0.9914614, 0.9962178, 0.9941437, 0.9840529, 0.99336267, 0.99383163, 0.9918222, 0.9965121, 0.9943064, 0.98430586, 0.9933871, 0.9940608, 0.99217755, 0.9960783, 0.99441725, 0.98444104, 0.99363154, 0.9942109, 0.99169195, 0.99641466, 0.99448484, 0.98359656, 0.99334466, 0.9941729, 0.9915057, 0.9962334, 0.99418336, 0.9840274, 0.9932352, 0.99387, 0.99173355, 0.9964819, 0.9942842, 0.98441344, 0.99332124, 0.9941507, 0.9922563, 0.99606174, 0.99439335, 0.9847418, 0.99357206, 0.9942407, 0.9917862, 0.9963936, 0.9944327, 0.98404205, 0.99333996, 0.9943058, 0.9916018, 0.9962755, 0.9942028, 0.98469687, 0.9932654, 0.993993, 0.99185103, 0.9964898, 0.9943093, 0.9848337, 0.99334127, 0.9942016, 0.9922348, 0.996081, 0.9943831, 0.9850868, 0.99362963, 0.9943428, 0.991863, 0.9964575, 0.9944773, 0.984582, 0.9934742, 0.99437094, 0.99167085, 0.9962639, 0.99414057, 0.9849311, 0.99334174, 0.99404365, 0.9919206, 0.9965078, 0.9942697, 0.9849733, 0.9933095, 0.9942426, 0.9923528, 0.99608254, 0.99441713, 0.98517215, 0.99361867, 0.9943085, 0.9918555, 0.99641126, 0.9944518, 0.98448294, 0.99343055, 0.99429363, 0.99164563, 0.9962727, 0.99413776, 0.98474705, 0.9932975, 0.99390066, 0.99187356, 0.99649966, 0.9942315, 0.98469687, 0.9933757, 0.9941366, 0.99235123, 0.9960846, 0.9944176, 0.9851393, 0.9937465, 0.99431133, 0.9918819, 0.9964, 0.994437, 0.98423254, 0.993497, 0.99427843, 0.9916964, 0.996249, 0.9941665, 0.9846771, 0.9933832, 0.99397767, 0.99194604, 0.99647087, 0.9943028, 0.9847676, 0.99337393, 0.9942168, 0.9923523, 0.9960348, 0.99437994, 0.984877, 0.99369156, 0.9943468, 0.9919871, 0.9964207, 0.99441713, 0.9841075, 0.99346393, 0.9943416, 0.9917613, 0.99626166, 0.9941342, 0.98452735, 0.9933698, 0.9940481, 0.99204415, 0.9965119, 0.9942834, 0.9846772, 0.9934363, 0.9942374, 0.99238646, 0.9960781, 0.99438614, 0.98490554, 0.9937239, 0.994333, 0.99197114, 0.9964071, 0.99445724, 0.98402613, 0.9934964, 0.99427855, 0.9917241, 0.9962523, 0.9941851, 0.9844579, 0.993361, 0.9939925, 0.99198604, 0.99649376, 0.9942847, 0.98472714, 0.99341255, 0.9941871, 0.9923581, 0.9960447, 0.9943554, 0.9846939, 0.99371564, 0.9943081, 0.9919538, 0.99643135, 0.9944001, 0.9841225, 0.9934543, 0.9942815, 0.9917209, 0.99626637, 0.99413526, 0.9844584, 0.99336135, 0.99396944, 0.9919458, 0.9964743, 0.9942155, 0.9846831, 0.9933957, 0.9942114, 0.9923434, 0.99603146, 0.9943145, 0.98478067, 0.99369556, 0.9943317, 0.9919437, 0.9963793, 0.994345, 0.98397094, 0.9934261, 0.9943093, 0.99169326, 0.996213, 0.99408275, 0.98440254, 0.99330336, 0.993997, 0.99190885, 0.9964491, 0.9941612, 0.9844434, 0.9933636, 0.9941783, 0.9923258, 0.99599046, 0.99423367, 0.9845093, 0.99358267, 0.9942853, 0.9918848, 0.99635917, 0.99427336, 0.9838718, 0.99340665, 0.99427515, 0.9916721, 0.99619305, 0.9940328, 0.9842397, 0.99328196, 0.9939754, 0.9919234, 0.9964342, 0.9941023, 0.9843237, 0.9933645, 0.994195, 0.99233025, 0.9960247, 0.9941893, 0.984443, 0.99365425, 0.99429435, 0.9918737, 0.9963629, 0.9942285, 0.98364097, 0.9933698, 0.9942445, 0.99166167, 0.99621445, 0.99395365, 0.98400813, 0.99329126, 0.9939375, 0.99189645, 0.99644685, 0.99406296, 0.9842465, 0.99333704, 0.9941434, 0.99222374, 0.99600095, 0.99415636, 0.9842688, 0.9936261, 0.9942571, 0.99179876, 0.99639773, 0.99421775, 0.9836967, 0.9934096, 0.9942256, 0.99165475, 0.9962289, 0.9939541, 0.98404795, 0.9932754, 0.99386746, 0.9918258, 0.9964408, 0.99401724, 0.9841543, 0.9933122, 0.99406683, 0.99223924, 0.99600536, 0.9941139, 0.9842462, 0.99358916, 0.9941401, 0.9918047, 0.99637145, 0.9941567, 0.98349476, 0.99333405, 0.99412775, 0.99155384, 0.9961999, 0.9939208, 0.98399043, 0.9932829, 0.9938016, 0.99177027, 0.99642295, 0.99403465, 0.98408407, 0.9932795, 0.99402887, 0.9921767, 0.9959734, 0.99412113, 0.98424757, 0.99361235, 0.9941185, 0.9916563, 0.99633145, 0.994197, 0.98348206, 0.99339724, 0.9941062, 0.9914308, 0.99616385, 0.9939399, 0.9839145, 0.9933153, 0.9937664, 0.99174833, 0.99643207, 0.994015, 0.9840613, 0.99338406, 0.9940116, 0.9921664, 0.9959704, 0.99410063, 0.9841701, 0.99369085, 0.99411607, 0.99170905, 0.996329, 0.99416333, 0.98347896, 0.993459, 0.99408084, 0.9914676, 0.9961689, 0.9938717, 0.98388165, 0.9933351, 0.9937808, 0.9916937, 0.99640155, 0.99397886, 0.9839436, 0.99337596, 0.99400085, 0.99209553, 0.9959531, 0.99409884, 0.9840695, 0.99366367, 0.99414647, 0.9917202, 0.9963647, 0.9941898, 0.98337865, 0.9934341, 0.9941402, 0.9914641, 0.99610174, 0.99389887, 0.9838642, 0.9933537, 0.9938269, 0.99171716, 0.99639124, 0.9940568, 0.984054, 0.9934062, 0.9940164, 0.9922111, 0.9959901, 0.99415153, 0.98420644, 0.99371153, 0.99417, 0.9917527, 0.99633527, 0.99423563, 0.98359865, 0.9934996, 0.99414754, 0.9915365, 0.9961701, 0.99396116, 0.9840127, 0.9933803, 0.9938042, 0.9916916, 0.9964005, 0.99401385, 0.9840663, 0.99338186, 0.99397403, 0.9920204, 0.9959202, 0.9941111, 0.9841235, 0.99368846, 0.9940819, 0.99160916, 0.99632937, 0.99414384, 0.9834055, 0.9934777, 0.9940877, 0.9914273, 0.99617255, 0.9938874, 0.98389745, 0.99332935, 0.9937569, 0.99153215, 0.9964037, 0.9940251, 0.98397565, 0.99335974, 0.994019, 0.99195427, 0.99590373, 0.9940733, 0.98411316, 0.99361575, 0.9941507, 0.9915229, 0.9962633, 0.99415565, 0.98344356, 0.9933809, 0.9941238, 0.99137175, 0.9961056, 0.9938938, 0.9841417, 0.99338746, 0.99387354, 0.9916574, 0.9963676, 0.99404466, 0.9844265, 0.9933588, 0.9940929, 0.9920561, 0.9958806, 0.9940997, 0.98441064, 0.99363625, 0.9941916, 0.9915706, 0.9962671, 0.9941355, 0.9837526, 0.99343854, 0.9941723, 0.9913124, 0.9961062, 0.9938752, 0.9842591, 0.9933889, 0.99393076, 0.99156874, 0.9963574, 0.9940322, 0.9841679, 0.9934203, 0.9940852, 0.9920391, 0.9959107, 0.9940361, 0.98423845, 0.99366516, 0.9941427, 0.99157697, 0.9963102, 0.99405575, 0.9835191, 0.99343044, 0.9940987, 0.99129444, 0.9961002, 0.9937621, 0.98413634, 0.99334633, 0.9938193, 0.9915773, 0.9963801, 0.9939481, 0.9841894, 0.99337655, 0.99405295, 0.99200296, 0.9959365, 0.9939819, 0.9843314, 0.9936706, 0.9941811, 0.9914824, 0.99629843, 0.99404824, 0.9835566, 0.9934963, 0.99420065, 0.9913033, 0.99609613, 0.9937459, 0.9840738, 0.9934137, 0.9938513, 0.99152505, 0.9963605, 0.9938968, 0.9843743, 0.9934529, 0.9940503, 0.9919586, 0.99587834, 0.9940057, 0.98449016, 0.9937388, 0.9941976, 0.9915895, 0.9963174, 0.9941034, 0.9837024, 0.9935003, 0.9942314, 0.9912454, 0.9961258, 0.99384576, 0.9841517, 0.9933768, 0.9939003, 0.99155384, 0.9963974, 0.99394363, 0.98428035, 0.99339336, 0.9941058, 0.991907, 0.9959097, 0.99399906, 0.98442936, 0.9937028, 0.9941876, 0.99142927, 0.9963043, 0.99405164, 0.9837299, 0.9935486, 0.9941631, 0.9912038, 0.9961069, 0.99374336, 0.98418427, 0.993415, 0.9938396, 0.99151236, 0.99639714, 0.99382824, 0.9842696, 0.9934436, 0.9940925, 0.99195224, 0.9959317, 0.9939628, 0.98443466, 0.9937477, 0.9942453, 0.99153906, 0.996309, 0.9940997, 0.9839479, 0.99351746, 0.99424165, 0.991299, 0.9961432, 0.9938296, 0.98441017, 0.9934197, 0.9939481, 0.9915773, 0.9964058, 0.9939702, 0.9845264, 0.99345934, 0.99417883, 0.99198663, 0.995969, 0.9941098, 0.9847476, 0.99378586, 0.9943204, 0.99157333, 0.9963767, 0.9941865, 0.98407954, 0.9935928, 0.994276, 0.99134445, 0.996198, 0.99391454, 0.98447615, 0.9934475, 0.9939528, 0.99154305, 0.99643576, 0.9940262, 0.98463744, 0.9934435, 0.99417275, 0.9918927, 0.99594855, 0.9940997, 0.98473203, 0.99375015, 0.99429107, 0.9914445, 0.99632794, 0.99414444, 0.98388153, 0.99346346, 0.9942709, 0.9912415, 0.9961496, 0.9938275, 0.98422724, 0.99337184, 0.9939474, 0.9914432, 0.996384, 0.9939561, 0.9845079, 0.9934121, 0.99418205, 0.99186957, 0.99592537, 0.9940841, 0.98466796, 0.9937191, 0.9942912, 0.9914266, 0.9963193, 0.9941425, 0.98397636, 0.9934981, 0.9942717, 0.9912225, 0.99614346, 0.9938985, 0.9844254, 0.9933808, 0.9939342, 0.99142015, 0.99639016, 0.9939707, 0.98447025, 0.9934098, 0.99412113, 0.9918173, 0.9959279, 0.9940402, 0.9845915, 0.9937028, 0.9942209, 0.99135184, 0.9963258, 0.9941051, 0.983811, 0.99345344, 0.9941992, 0.9911216, 0.9961482, 0.99383706, 0.9842243, 0.9933282, 0.99385744, 0.9914118, 0.9963936, 0.99395967, 0.9843689, 0.9933696, 0.9940912, 0.9918183, 0.9959662, 0.9940649, 0.9845769, 0.9936528, 0.9942135, 0.991364, 0.99634236, 0.9940793, 0.98398536, 0.99344254, 0.99419403, 0.9911341, 0.9961361, 0.993797, 0.984184, 0.99332124, 0.9938169, 0.9913299, 0.99638766, 0.99391997, 0.984417, 0.993364, 0.99405384, 0.9917733, 0.99590623, 0.9940258, 0.9845263, 0.9936376, 0.99415964, 0.991264, 0.9962684, 0.99402887, 0.98369956, 0.9934244, 0.9941092, 0.99099207, 0.9960972, 0.9937353, 0.9840977, 0.99325424, 0.9937609, 0.9911985, 0.9963257, 0.99388707, 0.9843164, 0.9932787, 0.9940223, 0.9915903, 0.9958735, 0.9940297, 0.984397, 0.9936097, 0.99421114, 0.9910909, 0.99629515, 0.9940659, 0.9834996, 0.99336994, 0.9941787, 0.9908593, 0.9961158, 0.9937785, 0.9839194, 0.9932312, 0.993848, 0.9910574, 0.9963427, 0.99379855, 0.9838986, 0.99325585, 0.99406826, 0.9915525, 0.99589276, 0.993915, 0.9839671, 0.9935375, 0.9941403, 0.9910376, 0.996256, 0.99392855, 0.98315054, 0.9933849, 0.9940788, 0.9908413, 0.996055, 0.9935836, 0.9834831, 0.99324507, 0.99374324, 0.9910445, 0.9963235, 0.9937105, 0.983684, 0.9932713, 0.99393797, 0.99141383, 0.99585813, 0.99384457, 0.9837758, 0.9935457, 0.9940521, 0.99092454, 0.9962495, 0.9939275, 0.9830706, 0.99333584, 0.99402934, 0.990708, 0.9960978, 0.99364096, 0.9836347, 0.9932001, 0.9936933, 0.99102485, 0.9963498, 0.9938116, 0.98382944, 0.9932995, 0.9938679, 0.9914581, 0.9958774, 0.9938532, 0.983805, 0.99350655, 0.9939766, 0.9909463, 0.9962665, 0.99391997, 0.9831358, 0.9932407, 0.99394363, 0.9907957, 0.9961122, 0.9936992, 0.98356634, 0.99320614, 0.9936282, 0.99106455, 0.9963438, 0.9937539, 0.98371327, 0.99322987, 0.9938248, 0.991473, 0.99589384, 0.99386626, 0.98385113, 0.9935862, 0.99401253, 0.9909751, 0.9963234, 0.99391794, 0.983273, 0.9933581, 0.9939633, 0.9908517, 0.9961563, 0.99363625, 0.9836834, 0.9932213, 0.9936103, 0.99103385, 0.99635077, 0.9937044, 0.98385715, 0.99325514, 0.99383163, 0.991487, 0.99589986, 0.993808, 0.9839203, 0.99351853, 0.9939698, 0.9909915, 0.9962517, 0.99383575, 0.9832831, 0.9932893, 0.99396896, 0.99082667, 0.9960567, 0.993544, 0.9837255, 0.9931359, 0.99364024, 0.99104697, 0.99629915, 0.9936456, 0.98399806, 0.99318755, 0.9938605, 0.99145997, 0.9958348, 0.99374735, 0.9841037, 0.99349475, 0.993909, 0.99095696, 0.99624306, 0.99379194, 0.98344505, 0.9932929, 0.9939255, 0.99077165, 0.9960353, 0.9935399, 0.98375, 0.993189, 0.99362373, 0.9910569, 0.99629384, 0.9936939, 0.98398304, 0.9932324, 0.9938297, 0.9914786, 0.99586475, 0.9939014, 0.9845501, 0.9935035, 0.9939288, 0.9910659, 0.9962657, 0.9939937, 0.9838447, 0.9932747, 0.9938671, 0.9908632, 0.99609166, 0.9936674, 0.9843269, 0.99316686, 0.99348325, 0.99109536, 0.9963394, 0.9937482, 0.9843998, 0.9932318, 0.99379504, 0.9915065, 0.9958672, 0.99383765, 0.9844993, 0.99352926, 0.99385554, 0.9910349, 0.9962561, 0.99392796, 0.9838724, 0.9932534, 0.993834, 0.99089783, 0.9960983, 0.99363244, 0.9841351, 0.9931253, 0.99348783, 0.99114627, 0.9963421, 0.99375135, 0.98428154, 0.9931271, 0.99372804, 0.9915976, 0.99591005, 0.99382895, 0.9844247, 0.9934689, 0.993877, 0.99114734, 0.9962649, 0.9938461, 0.98372895, 0.9932175, 0.99381995, 0.9909354, 0.9960789, 0.99359536, 0.9840917, 0.9931069, 0.9935172, 0.99116266, 0.99635327, 0.99371016, 0.98421544, 0.9931289, 0.99372107, 0.9915064, 0.9958625, 0.9938507, 0.98415035, 0.9933623, 0.9937283, 0.99096036, 0.99620605, 0.99377936, 0.98307085, 0.993251, 0.9936358, 0.990836, 0.9960209, 0.9935759, 0.98361665, 0.9930801, 0.99328303, 0.9910223, 0.9962568, 0.99362844, 0.98384297, 0.9930941, 0.99353456, 0.99140805, 0.99579203, 0.99376947, 0.98377985, 0.9934041, 0.99366987, 0.9910101, 0.99617046, 0.99385166, 0.9828543, 0.99311346, 0.9936247, 0.9908859, 0.9959954, 0.9935637, 0.9833369, 0.9929503, 0.9932862, 0.9911109, 0.9962071, 0.9936783, 0.983471, 0.99298453, 0.9935168, 0.99151576, 0.9957679, 0.9937877, 0.98363173, 0.9933495, 0.9936852, 0.9910807, 0.996154, 0.99388146, 0.9828863, 0.9930738, 0.9936572, 0.9909169, 0.99599326, 0.99363434, 0.9834227, 0.99295855, 0.9933603, 0.9912464, 0.996253, 0.9937289, 0.9837293, 0.99301565, 0.9936789, 0.9916848, 0.99582076, 0.99381953, 0.9837744, 0.9934058, 0.9937399, 0.9912034, 0.9962089, 0.99387, 0.9830433, 0.9931486, 0.9937285, 0.991012, 0.99603677, 0.9935574, 0.9833814, 0.9930142, 0.99339116, 0.9912385, 0.9962567, 0.9936154, 0.9836413, 0.9929866, 0.9936393, 0.99164575, 0.9957976, 0.9937803, 0.98370415, 0.99332595, 0.99374485, 0.99116164, 0.99618095, 0.99384034, 0.983207, 0.9930727, 0.99375135, 0.99096316, 0.9960413, 0.99360234, 0.98371965, 0.99299353, 0.9934716, 0.991218, 0.99628156, 0.9936779, 0.9839301, 0.99308044, 0.99369365, 0.99154, 0.9958169, 0.9937551, 0.98410565, 0.99338794, 0.9938459, 0.9910993, 0.9962314, 0.9938693, 0.9835501, 0.9932179, 0.9938706, 0.9909092, 0.996059, 0.9935496, 0.9838944, 0.9930635, 0.9935217, 0.99115914, 0.99629694, 0.993662, 0.98407704, 0.9931593, 0.9938028, 0.9916021, 0.99584985, 0.9938328, 0.9841427, 0.9934667, 0.99391526, 0.99110353, 0.99624497, 0.9938717, 0.9836127, 0.9931456, 0.9939014, 0.9909078, 0.99605095, 0.9935731, 0.9839722, 0.9930084, 0.9935493, 0.99115926, 0.99630624, 0.99361974, 0.98407227, 0.9929899, 0.99376017, 0.9914866, 0.99579865, 0.99371296, 0.98411375, 0.9933129, 0.9938559, 0.9909963, 0.99620146, 0.9937577, 0.9834279, 0.99305445, 0.993839, 0.9908608, 0.99602604, 0.9934609, 0.98374176, 0.99291766, 0.9935084, 0.99106854, 0.9962458, 0.99361384, 0.98393965, 0.99299, 0.9936979, 0.9914506, 0.9958152, 0.9937185, 0.9840939, 0.99332607, 0.99382997, 0.99103165, 0.99622524, 0.99375004, 0.9832886, 0.9930676, 0.99380076, 0.99086344, 0.996037, 0.9934756, 0.9837351, 0.9929275, 0.9934359, 0.9910133, 0.9962477, 0.9935763, 0.98380095, 0.9929548, 0.99364024, 0.9913126, 0.9957698, 0.9936975, 0.9840984, 0.9932601, 0.993664, 0.9908421, 0.9962348, 0.9937639, 0.9833662, 0.9930219, 0.9936627, 0.9908077, 0.9960297, 0.9935323, 0.9839632, 0.9929497, 0.99349254, 0.9911017, 0.9963251, 0.99365014, 0.9841081, 0.9929965, 0.99382424, 0.99155974, 0.99595356, 0.99393433, 0.98449594, 0.9933502, 0.99397874, 0.99115294, 0.996306, 0.99388486, 0.98349315, 0.99306524, 0.99383163, 0.9909409, 0.9961263, 0.99365634, 0.9838483, 0.99287206, 0.9934875, 0.99113107, 0.9963324, 0.99371487, 0.9838994, 0.9929293, 0.99369884, 0.99153125, 0.9958567, 0.99382937, 0.984209, 0.99328184, 0.99381787, 0.99110556, 0.99623966, 0.9938069, 0.98353463, 0.9930155, 0.99379975, 0.99098015, 0.99605817, 0.99348384, 0.983914, 0.9929011, 0.9934784, 0.9911901, 0.99629927, 0.99356794, 0.98398423, 0.992968, 0.9937038, 0.9915876, 0.9958164, 0.993674, 0.98403937, 0.99329644, 0.99383104, 0.99111885, 0.9961807, 0.99373794, 0.9835392, 0.9930292, 0.9938255, 0.99097544, 0.9960293, 0.99342734, 0.9837293, 0.9928664, 0.993471, 0.99114555, 0.996225, 0.99354786, 0.9839564, 0.99291754, 0.99371547, 0.9915637, 0.99577266, 0.9936708, 0.9841659, 0.99327034, 0.9938546, 0.99109626, 0.99617314, 0.99371105, 0.98348045, 0.9930282, 0.993807, 0.9909915, 0.9960365, 0.99345136, 0.98392373, 0.9928919, 0.9934848, 0.99122214, 0.9962673, 0.99359065, 0.9841711, 0.9929426, 0.9937202, 0.9916678, 0.9958119, 0.9936858, 0.98420554, 0.99325454, 0.99380976, 0.99118, 0.99620986, 0.99380136, 0.98356956, 0.99304986, 0.99375886, 0.9909887, 0.99603087, 0.99352044, 0.98391056, 0.99289566, 0.99340725, 0.9912164, 0.99626046, 0.9936015, 0.9841235, 0.99292904, 0.99366164, 0.9916353, 0.9958186, 0.99374086, 0.98419166, 0.9932105, 0.9937843, 0.99114555, 0.99619776, 0.9937475, 0.9833884, 0.99292713, 0.99375427, 0.99095213, 0.995998, 0.99346286, 0.9837465, 0.9927932, 0.9933763, 0.9912259, 0.9962071, 0.9935416, 0.9839855, 0.99282974, 0.99359983, 0.9916441, 0.99577075, 0.99366695, 0.9843391, 0.9931479, 0.99375784, 0.99133813, 0.99623376, 0.9937778, 0.983486, 0.9929127, 0.9937155, 0.99105585, 0.9960616, 0.99347746, 0.9838034, 0.9927556, 0.9933791, 0.9912108, 0.99626166, 0.9935377, 0.9839735, 0.9928519, 0.993588, 0.991662, 0.9958256, 0.99368906, 0.98414916, 0.99315506, 0.99375135, 0.99113375, 0.9961934, 0.9937392, 0.983428, 0.99290353, 0.99374855, 0.991019, 0.99603087, 0.993447, 0.98370916, 0.992735, 0.99341947, 0.9912953, 0.9962782, 0.99361295, 0.9838849, 0.99278617, 0.99365985, 0.9916666, 0.9957943, 0.9936887, 0.98396623, 0.993109, 0.9937969, 0.99118173, 0.9962057, 0.9937584, 0.98328483, 0.9928582, 0.9937697, 0.99096423, 0.9960434, 0.99346805, 0.98365974, 0.9927134, 0.993461, 0.99129605, 0.9962872, 0.9936014, 0.98386085, 0.9927742, 0.9936731, 0.991676, 0.99582785, 0.99371535, 0.98404723, 0.99313754, 0.9938064, 0.99127626, 0.9962262, 0.99375874, 0.98340386, 0.9929166, 0.99377453, 0.99104637, 0.9960655, 0.9934905, 0.98370415, 0.9927791, 0.993427, 0.9912828, 0.99628925, 0.9935644, 0.98391545, 0.99281985, 0.99368775, 0.99169356, 0.99584085, 0.9937105, 0.9840231, 0.99316424, 0.99385, 0.9912736, 0.99624664, 0.9937771, 0.98336273, 0.9929588, 0.99384767, 0.9910245, 0.99607676, 0.9934936, 0.9838431, 0.9928334, 0.99358034, 0.991288, 0.99630153, 0.9936115, 0.98409307, 0.99285394, 0.9937976, 0.99171865, 0.9958388, 0.99372286, 0.9842269, 0.9931791, 0.99390805, 0.9912888, 0.9962335, 0.993777, 0.9834657, 0.99292, 0.99387723, 0.9911122, 0.99609286, 0.9935196, 0.98394936, 0.9928237, 0.9935197, 0.9913263, 0.9963104, 0.9936079, 0.98419005, 0.9928532, 0.9937632, 0.9917481, 0.99583757, 0.9937265, 0.9842792, 0.9932051, 0.99387616, 0.9912469, 0.99621207, 0.99375063, 0.98353523, 0.99296063, 0.9938374, 0.9910512, 0.99607, 0.9935096, 0.9839714, 0.9928606, 0.9935655, 0.9912992, 0.9963013, 0.9935811, 0.98415625, 0.9928999, 0.9937668, 0.9916626, 0.99586993, 0.99371016, 0.984262, 0.9932448, 0.99391264, 0.99126047, 0.99624, 0.9937504, 0.9836029, 0.9929675, 0.9938354, 0.991075, 0.99609804, 0.99347806, 0.98400533, 0.99283445, 0.99354255, 0.9912778, 0.9963303, 0.99364847, 0.98430425, 0.99293995, 0.9938297, 0.9917452, 0.99589664, 0.9937518, 0.9845009, 0.9932938, 0.993955, 0.99131835, 0.99625856, 0.9938023, 0.9838634, 0.99304295, 0.9938927, 0.9910943, 0.9960945, 0.99352807, 0.98417944, 0.992892, 0.99356335, 0.9913401, 0.9963515, 0.9936236, 0.9844556, 0.99297607, 0.99378675, 0.9917474, 0.9958947, 0.99373025, 0.98456097, 0.99327266, 0.9938758, 0.9912977, 0.9962672, 0.99380326, 0.98393935, 0.9930413, 0.9937922, 0.9910835, 0.9960775, 0.99345255, 0.9840805, 0.99285215, 0.99342865, 0.9913192, 0.9962954, 0.99353915, 0.9841425, 0.99288553, 0.9936374, 0.9916741, 0.9958482, 0.9936625, 0.9842723, 0.9932621, 0.993796, 0.9912123, 0.9962547, 0.993761, 0.98363245, 0.9930294, 0.9937651, 0.99109566, 0.9960627, 0.9934528, 0.9839707, 0.9927742, 0.9934163, 0.9912413, 0.9962883, 0.9935584, 0.9840996, 0.99288225, 0.9936965, 0.99172527, 0.995847, 0.99364436, 0.9841383, 0.99321634, 0.9938062, 0.99126834, 0.9962339, 0.9937178, 0.9834891, 0.99300766, 0.9937497, 0.9910616, 0.9960609, 0.9934267, 0.983788, 0.99287474, 0.99340385, 0.9912346, 0.9962954, 0.9934784, 0.9839047, 0.9929259, 0.9936561, 0.99168044, 0.99584997, 0.9936136, 0.9841292, 0.9932874, 0.9937755, 0.9911522, 0.9962566, 0.9937299, 0.9835509, 0.9930681, 0.9937842, 0.99099946, 0.9960817, 0.99343115, 0.9839559, 0.99292195, 0.9934521, 0.99119747, 0.99628925, 0.9935364, 0.98414874, 0.9929738, 0.9937063, 0.9916113, 0.99582475, 0.99370086, 0.9842344, 0.99329317, 0.993815, 0.9911657, 0.99621755, 0.99378914, 0.9836353, 0.99303436, 0.99373144, 0.99097395, 0.9960563, 0.99350524, 0.9839522, 0.9928773, 0.99345267, 0.99120224, 0.9962787, 0.99364775, 0.98412496, 0.99295384, 0.9936561, 0.99159455, 0.9958007, 0.9937224, 0.9842388, 0.99327844, 0.9938385, 0.9911608, 0.99620485, 0.9938056, 0.9836404, 0.9930617, 0.99377817, 0.99096245, 0.9960227, 0.99354583, 0.9841016, 0.99288577, 0.9934442, 0.9912847, 0.99628025, 0.9936474, 0.98423904, 0.99298865, 0.99367154, 0.99162126, 0.9957984, 0.99376285, 0.9843581, 0.9933203, 0.9937918, 0.99113935, 0.996165, 0.99383307, 0.98369205, 0.9930756, 0.99379456, 0.9909915, 0.9960214, 0.9935574, 0.9841963, 0.9929588, 0.99346876, 0.9911997, 0.996241, 0.9936613, 0.98435104, 0.9929797, 0.993698, 0.9916025, 0.9958027, 0.99374485, 0.98450166, 0.9933134, 0.99381787, 0.9911944, 0.9961921, 0.99381983, 0.98388404, 0.9931104, 0.9937909, 0.99101126, 0.9960245, 0.99356383, 0.9843136, 0.992972, 0.9934816, 0.9911526, 0.996256, 0.9936724, 0.9844803, 0.9930381, 0.9937218, 0.9916101, 0.9958097, 0.99376136, 0.9845217, 0.99334997, 0.993821, 0.9911568, 0.9961904, 0.9938339, 0.98398817, 0.99312073, 0.9938094, 0.99097395, 0.9960597, 0.99357253, 0.9843631, 0.9929842, 0.9935167, 0.9911817, 0.9962595, 0.99364305, 0.984469, 0.9930494, 0.99375427, 0.9915986, 0.995806, 0.9937039, 0.98457897, 0.9933368, 0.9938356, 0.9910774, 0.9961902, 0.993769, 0.98385626, 0.9931132, 0.9938134, 0.9908971, 0.9960324, 0.99350476, 0.9843471, 0.9930118, 0.99350065, 0.99114174, 0.99625915, 0.99360394, 0.9844861, 0.9930648, 0.99374217, 0.99161667, 0.9958224, 0.99375653, 0.9844811, 0.9933889, 0.9938455, 0.99107075, 0.99620783, 0.99375314, 0.98370165, 0.993131, 0.99380076, 0.99087745, 0.99605155, 0.9934447, 0.9841239, 0.99304223, 0.9934604, 0.9910985, 0.9962613, 0.9935731, 0.98431534, 0.99303514, 0.99372154, 0.9915201, 0.99581105, 0.99369305, 0.9845159, 0.99338275, 0.993846, 0.9910569, 0.996244, 0.9938053, 0.9839384, 0.99317753, 0.9937689, 0.9908701, 0.9960692, 0.99346864, 0.98429674, 0.9930179, 0.99344456, 0.99104136, 0.9962775, 0.9935567, 0.9843908, 0.9930326, 0.9937273, 0.99151164, 0.9958341, 0.99366874, 0.9845302, 0.9933553, 0.9938508, 0.99105304, 0.9962256, 0.99368966, 0.9837796, 0.99312854, 0.993796, 0.99090827, 0.9960537, 0.9934537, 0.9842965, 0.9929554, 0.99346644, 0.9910868, 0.99626166, 0.9935423, 0.9843641, 0.99304456, 0.99373627, 0.99147475, 0.99579346, 0.99360365, 0.9843977, 0.9933634, 0.9938279, 0.99096936, 0.99617106, 0.993608, 0.9835541, 0.99312466, 0.9937649, 0.9908701, 0.99601305, 0.9933908, 0.9841256, 0.9929892, 0.9934616, 0.9911114, 0.9962194, 0.9935248, 0.9842361, 0.9930409, 0.99374145, 0.99157274, 0.9957777, 0.9935927, 0.98416024, 0.9932983, 0.9938793, 0.99107206, 0.99615055, 0.9936249, 0.9836602, 0.9930952, 0.9938303, 0.9908997, 0.9959916, 0.9934051, 0.98413694, 0.99291587, 0.9935922, 0.99115586, 0.9962488, 0.99355066, 0.9843003, 0.9929351, 0.99384046, 0.99150383, 0.9958102, 0.993666, 0.9844215, 0.9932995, 0.99394494, 0.99107206, 0.99614847, 0.9937475, 0.9837791, 0.9930917, 0.9938919, 0.9909436, 0.9960163, 0.9935168, 0.9842876, 0.9929512, 0.993602, 0.9910977, 0.99624974, 0.99361634, 0.9844302, 0.9930177, 0.99384975, 0.9916329, 0.99580467, 0.9937285, 0.9846043, 0.9933449, 0.99396706, 0.9911551, 0.99619114, 0.99378186, 0.983933, 0.9931083, 0.99393904, 0.99099463, 0.996, 0.9934936, 0.984417, 0.9929597, 0.9936054, 0.99112296, 0.99621636, 0.99360913, 0.98445314, 0.99301827, 0.99384916, 0.9916129, 0.99577606, 0.99373853, 0.9844791, 0.9933348, 0.99394125, 0.9911197, 0.99617386, 0.9937808, 0.98388773, 0.9931299, 0.99388367, 0.9909589, 0.99598855, 0.9934598, 0.98424226, 0.9929838, 0.9935542, 0.99120563, 0.9962118, 0.99356455, 0.9843721, 0.9930589, 0.9938314, 0.9916449, 0.9957587, 0.9936592, 0.9845175, 0.9933575, 0.99391276, 0.99118, 0.9961714, 0.9936615, 0.9836735, 0.99313724, 0.9937964, 0.9910148, 0.99599314, 0.9933736, 0.98423314, 0.9929519, 0.99354386, 0.9912395, 0.9962207, 0.9934394, 0.9842306, 0.9930051, 0.9938255, 0.9916684, 0.995803, 0.9936054, 0.9843351, 0.9933535, 0.9939527, 0.99125004, 0.9962268, 0.9937558, 0.98379564, 0.99313825, 0.9939546, 0.99105155, 0.9960507, 0.9934354, 0.98425794, 0.9929523, 0.99364096, 0.9913187, 0.99627054, 0.9935487, 0.9846489, 0.9930207, 0.9938308, 0.99165326, 0.995843, 0.9936002, 0.9847333, 0.9933367, 0.9939009, 0.9912226, 0.99622667, 0.99370486, 0.9840535, 0.9930529, 0.9939593, 0.99108154, 0.9960434, 0.99345666, 0.98448795, 0.99304754, 0.99367803, 0.99140036, 0.9962393, 0.9935876, 0.9847342, 0.9931033, 0.99392134, 0.99179643, 0.99580175, 0.9936648, 0.9846913, 0.99339443, 0.9939808, 0.9912798, 0.9961652, 0.99371576, 0.9841024, 0.993194, 0.9939423, 0.9910649, 0.9960084, 0.9934348, 0.984495, 0.9930246, 0.9936539, 0.991299, 0.99623406, 0.99356586, 0.98467535, 0.9930878, 0.9938949, 0.9917182, 0.9957971, 0.99367094, 0.9847008, 0.9934342, 0.994014, 0.9913078, 0.9962142, 0.99369025, 0.9840575, 0.99313, 0.99398494, 0.99115837, 0.996062, 0.9934382, 0.98460245, 0.9930172, 0.9936981, 0.99134964, 0.99626464, 0.9935091, 0.9846405, 0.9930385, 0.99394834, 0.99184674, 0.9958274, 0.99368834, 0.98476446, 0.99343145, 0.9940479, 0.99142826, 0.99621516, 0.9937453, 0.9841127, 0.9931936, 0.994049, 0.9912373, 0.99607486, 0.99346054, 0.9846021, 0.99308324, 0.9937511, 0.9913597, 0.99627244, 0.9934829, 0.9846771, 0.9930956, 0.993993, 0.9918202, 0.9958528, 0.99366975, 0.98473984, 0.99343264, 0.99406904, 0.9913931, 0.9962303, 0.99373555, 0.98408544, 0.993167, 0.99407816, 0.99120927, 0.9960601, 0.9934754, 0.9844736, 0.993057, 0.9937675, 0.9913995, 0.9962811, 0.9935682, 0.9845761, 0.993072, 0.9940098, 0.9917489, 0.99585766, 0.9936691, 0.98472947, 0.99341065, 0.9941257, 0.9913884, 0.9962555, 0.9937219, 0.98407876, 0.99317634, 0.9940959, 0.9911629, 0.9960871, 0.99345475, 0.984534, 0.99302495, 0.9937715, 0.99139166, 0.99627525, 0.9935341, 0.9846662, 0.9930443, 0.99399346, 0.99180543, 0.99585396, 0.99362725, 0.9848141, 0.9933872, 0.9941349, 0.99144816, 0.9962268, 0.9936923, 0.98412645, 0.99315405, 0.99412477, 0.99124056, 0.99607724, 0.9934176, 0.98451716, 0.99303585, 0.9937929, 0.9914494, 0.9962974, 0.99353606, 0.98476624, 0.99309486, 0.9940375, 0.9918899, 0.99584925, 0.99366635, 0.98485065, 0.99340993, 0.994119, 0.9914285, 0.99623245, 0.9936866, 0.98426384, 0.9931639, 0.9941332, 0.99121606, 0.99608046, 0.9935037, 0.98467016, 0.99304986, 0.9937724, 0.991413, 0.9962745, 0.9935364, 0.98478585, 0.99306583, 0.99395883, 0.99179196, 0.99581546, 0.9936234, 0.9847802, 0.99337596, 0.9940845, 0.99135196, 0.99621, 0.99371356, 0.9842784, 0.9931884, 0.9940746, 0.9911416, 0.9960513, 0.9934135, 0.98458534, 0.99303174, 0.993753, 0.99133253, 0.9962549, 0.99355865, 0.98477757, 0.9930682, 0.993996, 0.9918023, 0.9958243, 0.99367094, 0.9848616, 0.9934382, 0.9940759, 0.9913378, 0.996207, 0.9937155, 0.9842957, 0.9931995, 0.9940527, 0.9911273, 0.996049, 0.9934105, 0.984703, 0.9930495, 0.9937011, 0.99137235, 0.99626225, 0.99353254, 0.98483145, 0.9930856, 0.9939435, 0.9918214, 0.99583435, 0.9936613, 0.9848621, 0.9934083, 0.9940707, 0.9913515, 0.9962082, 0.9937453, 0.98424214, 0.9932093, 0.994052, 0.9911521, 0.99602956, 0.99352056, 0.98469776, 0.993085, 0.9937196, 0.99133253, 0.99626094, 0.9936235, 0.98475295, 0.9931371, 0.9939541, 0.99180204, 0.9958164, 0.9937051, 0.98483384, 0.9934395, 0.9940249, 0.99137914, 0.996201, 0.99379605, 0.9842414, 0.9932116, 0.99401206, 0.9912066, 0.9960632, 0.9935195, 0.9847244, 0.99310005, 0.99371463, 0.9914318, 0.99628097, 0.9936202, 0.98479223, 0.99315804, 0.9939224, 0.9918433, 0.9958301, 0.9936907, 0.984915, 0.9934028, 0.9939866, 0.9914135, 0.996216, 0.9937405, 0.984335, 0.99321014, 0.99396944, 0.9911265, 0.9960486, 0.9934997, 0.98481756, 0.993071, 0.9935992, 0.9913834, 0.9962755, 0.99361044, 0.98495156, 0.9930983, 0.99391043, 0.9919179, 0.99586284, 0.99369884, 0.9849946, 0.9934497, 0.9940807, 0.9914641, 0.9961785, 0.99368566, 0.9844379, 0.9931859, 0.99403524, 0.99116457, 0.9959781, 0.99338925, 0.9848402, 0.9930549, 0.99376464, 0.9913981, 0.9962025, 0.9935802, 0.9849363, 0.99313605, 0.9939779, 0.9918434, 0.99579996, 0.99369, 0.98499054, 0.99343586, 0.994083, 0.9914095, 0.9961969, 0.99379575, 0.9844764, 0.9932535, 0.9940792, 0.9912504, 0.99605596, 0.993565, 0.9849859, 0.99308395, 0.993765, 0.99153346, 0.99629855, 0.9937066, 0.98525035, 0.9932021, 0.99399686, 0.99204004, 0.9958943, 0.993888, 0.9854412, 0.9936212, 0.99419594, 0.99177015, 0.99627835, 0.9939697, 0.98486215, 0.9933923, 0.99417734, 0.9916461, 0.9961228, 0.9937862, 0.985342, 0.9933175, 0.9938706, 0.9919242, 0.99634093, 0.9938623, 0.98549044, 0.99339557, 0.9941421, 0.9923827, 0.9959221, 0.9939992, 0.98570824, 0.9937104, 0.9941851, 0.9918717, 0.99627185, 0.9940786, 0.9851826, 0.99346733, 0.99416745, 0.9917013, 0.99611944, 0.9937685, 0.9855532, 0.9933443, 0.993852, 0.9918677, 0.99634176, 0.9938956, 0.98549515, 0.9933957, 0.99408567, 0.9923212, 0.9959406, 0.99398166, 0.985523, 0.9936526, 0.9941723, 0.9919299, 0.99629927, 0.994021, 0.9849103, 0.9934515, 0.9941566, 0.9917218, 0.9961424, 0.993777, 0.985388, 0.99333704, 0.9938827, 0.9919447, 0.9963569, 0.99386746, 0.9854682, 0.99337727, 0.99408734, 0.99239504, 0.9959357, 0.9939901, 0.9855775, 0.9936877, 0.9941897, 0.99199283, 0.99631363, 0.9940562, 0.98493516, 0.9935243, 0.9941928, 0.99181, 0.99614877, 0.9938339, 0.98532706, 0.9934324, 0.9939131, 0.99200034, 0.9963748, 0.99393123, 0.9854763, 0.99343723, 0.9940984, 0.99233896, 0.9959441, 0.9940276, 0.9855133, 0.9937212, 0.99420327, 0.9919235, 0.9963073, 0.99409074, 0.9849026, 0.9934865, 0.99418014, 0.99172664, 0.9961502, 0.993842, 0.98543346, 0.9934064, 0.9938781, 0.9919384, 0.9963634, 0.99394, 0.98548114, 0.9934278, 0.9940957, 0.99239165, 0.99595034, 0.9940345, 0.98553455, 0.9937487, 0.9942148, 0.99196035, 0.9963169, 0.99409324, 0.9848691, 0.9935195, 0.9941937, 0.9917596, 0.9961461, 0.9938426, 0.98530525, 0.99341774, 0.9939113, 0.99196625, 0.99638045, 0.9939208, 0.985411, 0.99342734, 0.99411535, 0.9923914, 0.99593675, 0.99402183, 0.98550373, 0.9937476, 0.994195, 0.9919431, 0.9962974, 0.99405706, 0.98487663, 0.9935169, 0.99417084, 0.9917551, 0.9961218, 0.99379325, 0.9852954, 0.99336994, 0.99385685, 0.9919037, 0.99634945, 0.99388146, 0.98537827, 0.9934198, 0.9940866, 0.99233425, 0.9959423, 0.9939865, 0.9854374, 0.9937353, 0.99420726, 0.9919041, 0.99629444, 0.9940321, 0.9848758, 0.9935609, 0.9941981, 0.9917071, 0.99610704, 0.9937331, 0.98528844, 0.9934278, 0.99387604, 0.9918452, 0.9963386, 0.99384034, 0.9854229, 0.9934538, 0.9941144, 0.9922558, 0.99590683, 0.9939435, 0.9854513, 0.99375075, 0.994209, 0.99187595, 0.99627435, 0.9939918, 0.9848354, 0.99351126, 0.99416274, 0.99163437, 0.9960893, 0.9937177, 0.9852286, 0.9933762, 0.9938292, 0.99180037, 0.9963303, 0.9938235, 0.9853749, 0.9933769, 0.99405515, 0.99226874, 0.9959074, 0.9939575, 0.985511, 0.9937105, 0.99416876, 0.99187243, 0.9962794, 0.9939951, 0.98484355, 0.99349207, 0.99413115, 0.9916319, 0.99610406, 0.9937218, 0.9853177, 0.9933477, 0.99379843, 0.9917889, 0.9963325, 0.9938122, 0.9853409, 0.9933785, 0.9940089, 0.99223304, 0.9958859, 0.99386424, 0.9854042, 0.9936846, 0.9941183, 0.9917985, 0.99627525, 0.9939422, 0.98469144, 0.99345523, 0.9940631, 0.9916432, 0.9960965, 0.9936348, 0.9850171, 0.993325, 0.99371153, 0.991808, 0.9963257, 0.9937436, 0.98511255, 0.993342, 0.9939727, 0.9922386, 0.99590445, 0.9938495, 0.9852485, 0.99370486, 0.99407387, 0.9918407, 0.9962698, 0.99393773, 0.98464406, 0.9934725, 0.99405366, 0.99163544, 0.9961307, 0.9936787, 0.9851757, 0.9933649, 0.99375814, 0.99191743, 0.9963545, 0.9937969, 0.98532766, 0.9933948, 0.99394906, 0.9922867, 0.9959257, 0.993941, 0.985374, 0.99371415, 0.99407685, 0.99191874, 0.99629575, 0.99402946, 0.98482966, 0.99352443, 0.9940497, 0.99171114, 0.9961358, 0.9937928, 0.9852974, 0.9933876, 0.99374545, 0.9918888, 0.99634826, 0.9938564, 0.9854449, 0.99344724, 0.9939714, 0.99232423, 0.9959149, 0.99392134, 0.98548675, 0.9937576, 0.9940489, 0.99187976, 0.9963109, 0.9940069, 0.9848459, 0.99353904, 0.99404824, 0.9916899, 0.9961474, 0.99376076, 0.9853243, 0.993404, 0.9937429, 0.99193126, 0.9963767, 0.9938972, 0.98549414, 0.993417, 0.9939719, 0.99234444, 0.9959435, 0.9940051, 0.98540705, 0.99375606, 0.994074, 0.9919453, 0.99630535, 0.99404365, 0.98477536, 0.99350125, 0.9940475, 0.99171644, 0.9961313, 0.9937639, 0.985194, 0.99336314, 0.9937289, 0.9918743, 0.9963576, 0.9938386, 0.98540914, 0.9933909, 0.99396366, 0.9923056, 0.9959304, 0.9939334, 0.9853616, 0.9937103, 0.9940533, 0.99187744, 0.9963056, 0.9939976, 0.98476636, 0.99346733, 0.9940099, 0.99167717, 0.9961353, 0.99375606, 0.9853328, 0.9933383, 0.9936887, 0.9918664, 0.99635136, 0.9938313, 0.98544043, 0.99337643, 0.9939422, 0.9923022, 0.9959292, 0.9939494, 0.98547524, 0.9936691, 0.9940211, 0.99188834, 0.9963103, 0.9939965, 0.9848416, 0.99346244, 0.99398935, 0.9916972, 0.99613494, 0.9937236, 0.98530835, 0.9933389, 0.9936871, 0.9918922, 0.99636686, 0.99382454, 0.98540246, 0.99336267, 0.9939124, 0.99227893, 0.99593085, 0.9939481, 0.98548615, 0.9936684, 0.9940157, 0.9919409, 0.99630344, 0.9940205, 0.9849422, 0.9934795, 0.9940088, 0.99169755, 0.99614286, 0.99377346, 0.9853343, 0.99335253, 0.99369144, 0.9919051, 0.99636924, 0.9938588, 0.98548937, 0.9933784, 0.99390393, 0.9922778, 0.9959453, 0.9939983, 0.9855133, 0.9936777, 0.9940198, 0.99188447, 0.9963181, 0.9940485, 0.9849749, 0.9934803, 0.9940031, 0.9916939, 0.9961489, 0.99379605, 0.98536193, 0.99333066, 0.9936941, 0.9918967, 0.996366, 0.99389744, 0.9854089, 0.993357, 0.9939342, 0.99227214, 0.99593073, 0.9940006, 0.9854733, 0.9936741, 0.99402076, 0.9918683, 0.9963073, 0.9940647, 0.9849357, 0.9934667, 0.99402416, 0.9916158, 0.99613214, 0.99377865, 0.98533785, 0.99335337, 0.9937025, 0.99181587, 0.9963527, 0.99388766, 0.98536724, 0.9933843, 0.9939401, 0.99225914, 0.99592495, 0.9939936, 0.98545235, 0.9936987, 0.99404186, 0.9918222, 0.996306, 0.9940422, 0.98482966, 0.9934151, 0.9939411, 0.9916618, 0.9961275, 0.9937971, 0.98529756, 0.9933461, 0.9936702, 0.99183875, 0.99637043, 0.9939189, 0.9854381, 0.993382, 0.9938704, 0.9922348, 0.99594253, 0.99401337, 0.9855072, 0.99372214, 0.99402404, 0.9918018, 0.9962983, 0.9940572, 0.98493385, 0.99347526, 0.9939697, 0.9915247, 0.9961288, 0.99379313, 0.98535985, 0.9933536, 0.99367577, 0.9917041, 0.9963611, 0.99388415, 0.98545486, 0.99333245, 0.99390405, 0.9921004, 0.9959279, 0.9939965, 0.9854977, 0.99363154, 0.99398565, 0.9916053, 0.9962593, 0.99405307, 0.98481894, 0.99345267, 0.9939802, 0.99141395, 0.99610114, 0.9937757, 0.98517287, 0.99329704, 0.9936516, 0.99172276, 0.9963677, 0.9939171, 0.9855455, 0.9934505, 0.9939563, 0.9921967, 0.99595505, 0.994015, 0.98560655, 0.99375355, 0.9940519, 0.991755, 0.9963128, 0.99409664, 0.98504966, 0.9935476, 0.9940595, 0.9915285, 0.9961475, 0.9938402, 0.9855049, 0.99343467, 0.9937524, 0.9917094, 0.99636203, 0.9939281, 0.9856221, 0.99345267, 0.99397683, 0.9921335, 0.9959371, 0.99402535, 0.9856682, 0.9937964, 0.99407154, 0.9917706, 0.9963091, 0.99409896, 0.98512393, 0.9935596, 0.9940495, 0.99154884, 0.9961287, 0.99383515, 0.98548716, 0.99340254, 0.9937491, 0.99178445, 0.99634993, 0.99392664, 0.98557425, 0.9934401, 0.99395996, 0.99211407, 0.9959059, 0.9940475, 0.98559636, 0.99375993, 0.9940607, 0.99170846, 0.9962889, 0.99410015, 0.9850761, 0.9935951, 0.9940321, 0.9914552, 0.9961253, 0.99382573, 0.98548406, 0.9934517, 0.9937165, 0.9916871, 0.9963541, 0.99393255, 0.98571545, 0.9934796, 0.99392384, 0.992121, 0.9959288, 0.99404854, 0.9856866, 0.9937807, 0.9940495, 0.9917139, 0.99629587, 0.99410427, 0.9851312, 0.9935703, 0.9940373, 0.99156594, 0.99612784, 0.99385554, 0.98545694, 0.9934511, 0.99370027, 0.9917651, 0.99635607, 0.9939533, 0.98567116, 0.99347526, 0.9939416, 0.99220204, 0.995924, 0.9940503, 0.9856582, 0.9937609, 0.99405116, 0.9917883, 0.996318, 0.9941005, 0.98507893, 0.99353045, 0.9940088, 0.991612, 0.99614716, 0.9938525, 0.985501, 0.9934336, 0.9937259, 0.9918162, 0.9963869, 0.9939381, 0.9856223, 0.9934671, 0.9939527, 0.992243, 0.9959708, 0.9940601, 0.9857504, 0.99378264, 0.9940983, 0.9918434, 0.9963378, 0.99411243, 0.9852447, 0.99355465, 0.9940714, 0.99162066, 0.9961682, 0.99387085, 0.98562175, 0.99341714, 0.99376583, 0.9918378, 0.99638873, 0.9939626, 0.9857721, 0.993455, 0.9939592, 0.9922281, 0.99596345, 0.99406636, 0.9857797, 0.99384105, 0.9940939, 0.9918582, 0.99634033, 0.9941507, 0.9853768, 0.9936513, 0.9940864, 0.9916591, 0.9961874, 0.99389535, 0.985734, 0.9935098, 0.99378467, 0.99184686, 0.99640095, 0.99396986, 0.98587704, 0.99353904, 0.9939858, 0.9922266, 0.995983, 0.9940992, 0.9859, 0.99385047, 0.9940841, 0.9918379, 0.99636376, 0.9941309, 0.9854691, 0.99364316, 0.99407214, 0.99162394, 0.9961999, 0.99388945, 0.985824, 0.99349844, 0.993754, 0.9918075, 0.9964228, 0.993983, 0.985933, 0.99355114, 0.99398565, 0.9922236, 0.9959942, 0.9940771, 0.9859628, 0.99384624, 0.9940667, 0.991804, 0.9963587, 0.9941109, 0.9854308, 0.99364114, 0.99405843, 0.9916407, 0.9961879, 0.9938606, 0.9858965, 0.9935171, 0.9937371, 0.9918509, 0.9964101, 0.9939364, 0.9860313, 0.9935888, 0.99394315, 0.9922548, 0.996006, 0.99405444, 0.9860593, 0.9938984, 0.9940778, 0.9918779, 0.99635774, 0.9941081, 0.98549587, 0.99366105, 0.9940409, 0.9916752, 0.99621373, 0.99388015, 0.9858432, 0.9935074, 0.99373615, 0.99195236, 0.99641895, 0.99397874, 0.9860031, 0.993576, 0.99394256, 0.99232435, 0.99599046, 0.99408686, 0.9860227, 0.9938626, 0.99405926, 0.99192446, 0.9963652, 0.99414295, 0.9854924, 0.993682, 0.99404854, 0.9917714, 0.996216, 0.9938744, 0.9859228, 0.99354076, 0.99373263, 0.9919343, 0.9964318, 0.9939487, 0.9860987, 0.9935901, 0.9939707, 0.9923551, 0.9960098, 0.99408966, 0.986116, 0.99390537, 0.9940834, 0.9919705, 0.9963878, 0.99414295, 0.98564154, 0.9937252, 0.9940556, 0.9917931, 0.99622166, 0.9938864, 0.98598593, 0.99357975, 0.9937558, 0.9919716, 0.99642617, 0.9939448, 0.98619974, 0.99359775, 0.9939899, 0.992353, 0.99598026, 0.99405986, 0.9860869, 0.9937482, 0.99406445, 0.99190116, 0.9963452, 0.9940634, 0.98540926, 0.99354833, 0.99403006, 0.9917127, 0.99621195, 0.9938484, 0.98572123, 0.9934725, 0.99372494, 0.9919741, 0.9964473, 0.9939255, 0.9857652, 0.99348855, 0.99396825, 0.9923057, 0.99599624, 0.99405366, 0.9858469, 0.99376243, 0.9940376, 0.99188286, 0.9963652, 0.99409795, 0.9852948, 0.9935382, 0.99403137, 0.99169666, 0.99619776, 0.99386215, 0.98570675, 0.99345195, 0.9936969, 0.9918458, 0.9964048, 0.9939487, 0.9857738, 0.9934915, 0.9939242, 0.9922317, 0.9959793, 0.99405926, 0.98582536, 0.99381775, 0.99403924, 0.99183583, 0.9963587, 0.99412704, 0.9852592, 0.99361765, 0.9940205, 0.99166626, 0.99619764, 0.99387205, 0.98566955, 0.99348664, 0.99369097, 0.9918507, 0.99642307, 0.9939555, 0.9859303, 0.99351406, 0.99393445, 0.9922698, 0.9959882, 0.9940649, 0.98595315, 0.9938081, 0.99405634, 0.9918732, 0.99635714, 0.9941075, 0.9853461, 0.9935715, 0.9940151, 0.99168634, 0.9962058, 0.99386907, 0.9856977, 0.99345183, 0.99371934, 0.9918954, 0.9964213, 0.9939587, 0.9858902, 0.9935084, 0.993979, 0.9923043, 0.9959935, 0.9940845, 0.98599917, 0.9938197, 0.99406904, 0.99188966, 0.996373, 0.99414754, 0.985446, 0.9936382, 0.9940556, 0.99167883, 0.9962123, 0.9938826, 0.9857447, 0.9934744, 0.9937121, 0.9918629, 0.99642617, 0.9939713, 0.98594505, 0.9934988, 0.99393916, 0.99228907, 0.9960188, 0.9940667, 0.9860065, 0.9938426, 0.99403846, 0.99189585, 0.9963873, 0.99412304, 0.9854531, 0.99364483, 0.9940321, 0.9916813, 0.99622864, 0.99388605, 0.98581773, 0.9935435, 0.99374866, 0.9919093, 0.9964581, 0.99397033, 0.98586464, 0.99354196, 0.99398226, 0.9923396, 0.9960498, 0.99408615, 0.9858919, 0.9938694, 0.9940786, 0.9918859, 0.9963987, 0.99415034, 0.98540103, 0.9936516, 0.9940501, 0.9917019, 0.9962561, 0.99386626, 0.98569375, 0.99351746, 0.9937237, 0.99190956, 0.9964484, 0.9939581, 0.98588294, 0.99353594, 0.9939707, 0.99233, 0.99601007, 0.99413466, 0.9860373, 0.99385613, 0.9940947, 0.99191755, 0.9963773, 0.9941937, 0.98544747, 0.9936562, 0.99407554, 0.9916692, 0.9962094, 0.993958, 0.98569286, 0.9934958, 0.9937522, 0.9918939, 0.99645007, 0.99403924, 0.9858892, 0.9935307, 0.99398285, 0.99227065, 0.9960337, 0.9941561, 0.9859739, 0.99382514, 0.9940759, 0.9919105, 0.9963955, 0.99419606, 0.98536646, 0.99366105, 0.99407893, 0.9917076, 0.99623007, 0.99396116, 0.9856552, 0.99354315, 0.9937529, 0.9919178, 0.99643624, 0.99400955, 0.98581225, 0.9935486, 0.99397767, 0.9923272, 0.9960358, 0.99413127, 0.9859303, 0.9938704, 0.99406093, 0.99189913, 0.9963954, 0.994185, 0.9854028, 0.99366707, 0.9940627, 0.99173415, 0.996231, 0.99391997, 0.9858095, 0.9935527, 0.9937431, 0.99197036, 0.9964376, 0.99398273, 0.98596704, 0.99354595, 0.9939792, 0.9923725, 0.9960049, 0.99402386, 0.9860271, 0.99385375, 0.99406695, 0.991934, 0.99634105, 0.9940469, 0.9853506, 0.9936522, 0.99401385, 0.99174285, 0.99620533, 0.99377173, 0.9857378, 0.9935503, 0.99367213, 0.9919533, 0.99641883, 0.99374217, 0.98581994, 0.993551, 0.99394244, 0.9923287, 0.99600697, 0.9938891, 0.9858207, 0.99385095, 0.9940275, 0.9919431, 0.9963813, 0.99395645, 0.9852992, 0.9936556, 0.99402064, 0.99169064, 0.9962243, 0.9936341, 0.9857129, 0.9935329, 0.9936957, 0.99189365, 0.996431, 0.9937564, 0.98588157, 0.9935807, 0.99391913, 0.99227905, 0.9960013, 0.99388605, 0.9858365, 0.9938705, 0.9940438, 0.9918657, 0.9963831, 0.993989, 0.9852969, 0.99364716, 0.9940152, 0.9916943, 0.99622875, 0.99373674, 0.98572063, 0.993547, 0.9937057, 0.991907, 0.9964383, 0.99382114, 0.9858732, 0.9935864, 0.99395585, 0.99228907, 0.9960089, 0.99390644, 0.9858245, 0.9938588, 0.9940421, 0.99186456, 0.9963825, 0.9939608, 0.98529965, 0.9936679, 0.99401784, 0.9916786, 0.9962154, 0.99369484, 0.98573, 0.99356633, 0.9937006, 0.99188715, 0.99644333, 0.993743, 0.9858891, 0.9935523, 0.9939502, 0.9922913, 0.9960186, 0.9938719, 0.98594344, 0.993913, 0.99404055, 0.99187946, 0.99638045, 0.9939468, 0.9854769, 0.9936771, 0.99402183, 0.99169344, 0.99622345, 0.9936439, 0.9857832, 0.9935573, 0.99373394, 0.9918903, 0.99644214, 0.9937393, 0.98599833, 0.99358255, 0.9939562, 0.9923258, 0.99602556, 0.9938949, 0.98602337, 0.99389356, 0.99404645, 0.99189866, 0.99638236, 0.99394786, 0.9854551, 0.99369305, 0.9940158, 0.9917157, 0.99623185, 0.9936958, 0.9858104, 0.9935667, 0.99370295, 0.9919437, 0.99644995, 0.99374473, 0.98596925, 0.9935674, 0.99395376, 0.9923551, 0.9960518, 0.993892, 0.9860643, 0.9938681, 0.99404985, 0.991923, 0.9964136, 0.9939891, 0.98553926, 0.99365425, 0.9940369, 0.99177814, 0.99626356, 0.9937139, 0.98585016, 0.9935356, 0.9937161, 0.9919274, 0.99647254, 0.99382126, 0.98603266, 0.9935695, 0.9939685, 0.9923496, 0.99606824, 0.9939463, 0.9860345, 0.9938578, 0.99405396, 0.99194145, 0.99644536, 0.9940077, 0.9855723, 0.993683, 0.9940574, 0.991768, 0.99629647, 0.99374086, 0.9858688, 0.9935382, 0.99373955, 0.9919377, 0.99650854, 0.9937732, 0.98584527, 0.99357796, 0.9939691, 0.9923043, 0.9960849, 0.9938943, 0.98595643, 0.99385, 0.9940819, 0.99186593, 0.9964354, 0.9939568, 0.9854086, 0.99364114, 0.994052, 0.991718, 0.99628997, 0.99371934, 0.98580194, 0.99350524, 0.9937398, 0.99192446, 0.99649376, 0.9937987, 0.9859993, 0.993544, 0.9939594, 0.99230653, 0.99609876, 0.9939409, 0.9860755, 0.99385214, 0.9940274, 0.991848, 0.99643517, 0.9939953, 0.985503, 0.99365, 0.99401945, 0.99167836, 0.9962728, 0.99371827, 0.98592746, 0.99353737, 0.99369776, 0.99188423, 0.9964768, 0.99379045, 0.9859869, 0.9935508, 0.9939009, 0.99227905, 0.99606186, 0.9939307, 0.98600715, 0.9938803, 0.99401134, 0.9918624, 0.99643004, 0.99398965, 0.9854801, 0.9936648, 0.9939713, 0.991665, 0.9962593, 0.9937319, 0.985798, 0.99354064, 0.99367565, 0.9919007, 0.9964973, 0.9937736, 0.98596454, 0.99356794, 0.99390465, 0.9923145, 0.9960877, 0.9939235, 0.9859696, 0.99388754, 0.9940058, 0.99193114, 0.99643385, 0.9939693, 0.98538476, 0.9936427, 0.99398977, 0.9917482, 0.99628806, 0.99373084, 0.98579097, 0.9935068, 0.9937058, 0.9919419, 0.9965035, 0.99383056, 0.9858919, 0.9935124, 0.99390996, 0.99234176, 0.99608266, 0.9939241, 0.9859006, 0.9938339, 0.99403477, 0.99192953, 0.9964408, 0.9939648, 0.9853712, 0.9936212, 0.9940157, 0.9917191, 0.9962774, 0.99370825, 0.9857079, 0.9934723, 0.99372494, 0.99191356, 0.9965042, 0.9937923, 0.98586744, 0.9935219, 0.99396294, 0.9923266, 0.9960757, 0.9939055, 0.98592764, 0.9938006, 0.99407494, 0.9919264, 0.99643254, 0.9939609, 0.985364, 0.99361384, 0.99406445, 0.9917338, 0.9962721, 0.9936826, 0.9857431, 0.9934988, 0.9937482, 0.9919139, 0.99649763, 0.99377596, 0.98592347, 0.99353594, 0.9939547, 0.99228776, 0.9960673, 0.99390227, 0.9859291, 0.99384046, 0.994048, 0.9919157, 0.99642426, 0.99394846, 0.9854138, 0.9936236, 0.99401784, 0.99169666, 0.9962645, 0.9937108, 0.98578364, 0.99348676, 0.993704, 0.9918887, 0.9964838, 0.99379784, 0.98593324, 0.99350417, 0.99392134, 0.99226695, 0.99608845, 0.9939222, 0.9859884, 0.9937888, 0.994029, 0.99185693, 0.9964431, 0.99398804, 0.9855314, 0.9936034, 0.99402124, 0.9917643, 0.99628735, 0.9937383, 0.9859461, 0.9934945, 0.9937026, 0.99197924, 0.99653316, 0.99384457, 0.9861232, 0.9935023, 0.9939264, 0.9923779, 0.9961234, 0.9939474, 0.9861306, 0.99380136, 0.9940316, 0.9919437, 0.9964749, 0.9939621, 0.98555714, 0.9936026, 0.9940129, 0.99177355, 0.9963057, 0.9937012, 0.9859368, 0.9934497, 0.9937056, 0.99197125, 0.9965308, 0.9937802, 0.9861161, 0.99350816, 0.9939502, 0.99237424, 0.99611545, 0.99391335, 0.9861275, 0.993785, 0.9940421, 0.9919493, 0.9964684, 0.9939486, 0.9856018, 0.9935702, 0.99402833, 0.9917768, 0.9963019, 0.9937097, 0.98602235, 0.99347866, 0.993723, 0.9920083, 0.99654734, 0.99380267, 0.9862184, 0.9935116, 0.9939707, 0.99240535, 0.99612904, 0.9939368, 0.98627436, 0.9938201, 0.99406105, 0.9920214, 0.9964855, 0.99399906, 0.98573524, 0.99361223, 0.99404925, 0.99186593, 0.9963175, 0.99373263, 0.9860431, 0.9934976, 0.9937298, 0.99204165, 0.99653435, 0.9938058, 0.9862324, 0.99351394, 0.9939516, 0.9923974, 0.99611044, 0.99393195, 0.9861907, 0.99383825, 0.9940488, 0.99199766, 0.99646723, 0.99396354, 0.9856751, 0.99361855, 0.9940145, 0.9918011, 0.9963014, 0.9937026, 0.98590046, 0.9934905, 0.9936964, 0.99196726, 0.9965309, 0.99377537, 0.98610777, 0.9935561, 0.99392605, 0.9923334, 0.99610764, 0.99388236, 0.98608947, 0.99384236, 0.9940211, 0.9919195, 0.9964755, 0.99390125, 0.985508, 0.9935917, 0.9939877, 0.99175817, 0.9963066, 0.9936679, 0.9859038, 0.99351513, 0.99369085, 0.9919463, 0.9965283, 0.9937343, 0.98602027, 0.99352914, 0.99393857, 0.9923752, 0.9961092, 0.9939014, 0.98606914, 0.9938558, 0.9939941, 0.9919417, 0.9964627, 0.99393183, 0.98543715, 0.9936374, 0.9939802, 0.9917242, 0.9962787, 0.9937119, 0.9858316, 0.9935235, 0.9936712, 0.9919178, 0.9965154, 0.99378043, 0.98596454, 0.99353194, 0.9939057, 0.9922996, 0.99608696, 0.9938892, 0.98603106, 0.99385506, 0.99401784, 0.99191463, 0.9964457, 0.99395835, 0.98550767, 0.99363965, 0.99397415, 0.99171185, 0.99629265, 0.99373263, 0.98592335, 0.99353033, 0.99368155, 0.9919497, 0.99651825, 0.9938208, 0.9860178, 0.9935677, 0.9939118, 0.9923294, 0.9961191, 0.99396425, 0.986082, 0.9938676, 0.9940105, 0.99192303, 0.9964563, 0.9939931, 0.98552215, 0.9936376, 0.9939932, 0.9917693, 0.99630684, 0.99375665, 0.98590684, 0.99354947, 0.99369544, 0.9919618, 0.9965411, 0.9938793, 0.98610497, 0.99355656, 0.99393255, 0.99237746, 0.9961218, 0.99402875, 0.98621744, 0.99386317, 0.99403536, 0.99194276, 0.99648607, 0.994066, 0.9855957, 0.9936556, 0.9939937, 0.99173963, 0.99631435, 0.9937943, 0.9860024, 0.99353456, 0.9936572, 0.9919451, 0.9965289, 0.99387133, 0.9861117, 0.99356115, 0.99389803, 0.99233586, 0.99610883, 0.9939872, 0.9861427, 0.9938353, 0.99398553, 0.99191964, 0.9964617, 0.9940396, 0.98558736, 0.99362636, 0.9939613, 0.99173766, 0.9962878, 0.9937916, 0.9859405, 0.9935508, 0.99366707, 0.9919253, 0.9964999, 0.99385804, 0.9861437, 0.99357516, 0.9938945, 0.99229795, 0.99610406, 0.9940381, 0.98618037, 0.99384815, 0.9940025, 0.9919069, 0.9964515, 0.9940772, 0.9856011, 0.99367696, 0.9939759, 0.9917643, 0.9962936, 0.9938274, 0.98603475, 0.99354905, 0.9936731, 0.9919464, 0.9964986, 0.99389404, 0.9861896, 0.9935335, 0.9939026, 0.9923725, 0.9960951, 0.99404246, 0.9862579, 0.99384576, 0.99400747, 0.99193794, 0.9964542, 0.9940877, 0.9856861, 0.99363446, 0.9939598, 0.991782, 0.99629337, 0.9938592, 0.9860708, 0.99352974, 0.99366635, 0.99192, 0.99650985, 0.9939235, 0.9862142, 0.9935703, 0.9938998, 0.99233437, 0.9961056, 0.99402016, 0.98618895, 0.99387896, 0.99402016, 0.99194676, 0.9964489, 0.9940479, 0.9856638, 0.9936824, 0.9940315, 0.9917609, 0.9962947, 0.9938147, 0.98600405, 0.9935901, 0.99372494, 0.9919945, 0.9965005, 0.9938635, 0.9861204, 0.9935796, 0.99395436, 0.9923528, 0.9960769, 0.9939837, 0.98612946, 0.9938939, 0.99403524, 0.99192715, 0.99643075, 0.993999, 0.98565453, 0.9936718, 0.9940088, 0.99176383, 0.996262, 0.9937464, 0.9860506, 0.99354595, 0.9936963, 0.9919463, 0.99647987, 0.9938347, 0.98618674, 0.99353963, 0.9939468, 0.9923292, 0.99606246, 0.99395007, 0.9862579, 0.9938686, 0.99404705, 0.9919437, 0.9964366, 0.99400437, 0.9856721, 0.99368894, 0.9940181, 0.9917493, 0.9962632, 0.9937835, 0.98611253, 0.9935782, 0.99371636, 0.99196094, 0.99649954, 0.9938678, 0.9862904, 0.9935542, 0.9939195, 0.99231535, 0.9960905, 0.9940106, 0.98626757, 0.99387616, 0.99403924, 0.99193317, 0.99645376, 0.9940579, 0.9857373, 0.99369097, 0.99398094, 0.9917014, 0.9962723, 0.993775, 0.98602676, 0.99356407, 0.9936414, 0.99188846, 0.99647397, 0.99388003, 0.98607093, 0.9935436, 0.99388295, 0.9922535, 0.9960656, 0.99397504, 0.98607683, 0.99380547, 0.99395186, 0.99185354, 0.99642116, 0.99404395, 0.9855282, 0.9936001, 0.9939368, 0.9916972, 0.9962578, 0.9938327, 0.9859756, 0.99349606, 0.99363977, 0.9918287, 0.99646604, 0.99387366, 0.9859508, 0.99351287, 0.9938368, 0.9922116, 0.9960496, 0.9940004, 0.985963, 0.9938089, 0.99396425, 0.9918215, 0.99643785, 0.9940415, 0.98557436, 0.99359894, 0.993933, 0.9917073, 0.99627376, 0.993804, 0.985912, 0.99351466, 0.9936267, 0.9918222, 0.9964814, 0.9938508, 0.9859719, 0.9935003, 0.9938719, 0.9922174, 0.9960505, 0.99396425, 0.9860365, 0.9938104, 0.99396944, 0.9918853, 0.9964393, 0.9939972, 0.98546505, 0.9936043, 0.9939585, 0.9917018, 0.9962819, 0.9937597, 0.9858552, 0.99350005, 0.9936516, 0.99188036, 0.9964879, 0.9938339, 0.9860167, 0.993507, 0.99388367, 0.99228257, 0.99606967, 0.9939508, 0.986048, 0.99381024, 0.993976, 0.991896, 0.9964424, 0.9939985, 0.9855306, 0.9935863, 0.99394494, 0.9917318, 0.996274, 0.99374473, 0.9858695, 0.9934889, 0.993669, 0.9919159, 0.9964988, 0.99382067, 0.9860566, 0.993511, 0.99388677, 0.99227065, 0.9960776, 0.9939301, 0.98605365, 0.99379665, 0.9939831, 0.9918813, 0.99643964, 0.99396884, 0.985487, 0.99360114, 0.99393034, 0.9917379, 0.9962541, 0.9937097, 0.9858298, 0.99348783, 0.9936173, 0.9919022, 0.9964819, 0.99380606, 0.9860334, 0.99351263, 0.99387306, 0.9922793, 0.996052, 0.99393505, 0.9861064, 0.9938148, 0.9939731, 0.9919041, 0.9964335, 0.9939393, 0.9853983, 0.9936001, 0.9939311, 0.9917326, 0.9962567, 0.9936539, 0.98576695, 0.99347925, 0.99363303, 0.99195945, 0.9964628, 0.9937393, 0.9858115, 0.9934789, 0.9938599, 0.9922799, 0.9960485, 0.99385154, 0.9858468, 0.9938093, 0.9939656, 0.9919144, 0.9964005, 0.9938924, 0.9853332, 0.9935904, 0.9939089, 0.9916888, 0.9962214, 0.9935947, 0.9855938, 0.9934465, 0.9936189, 0.9918148, 0.99642485, 0.99366283, 0.98579997, 0.9934404, 0.99384177, 0.99222153, 0.99600416, 0.9937964, 0.985814, 0.993719, 0.99392915, 0.991767, 0.99636805, 0.99384, 0.9852255, 0.99352926, 0.99388593, 0.9916365, 0.9961908, 0.99355704, 0.98558384, 0.9934516, 0.9936299, 0.991776, 0.9964095, 0.9936147, 0.9856554, 0.9934371, 0.9938361, 0.9921259, 0.9959714, 0.9937078, 0.9857377, 0.9937404, 0.9939592, 0.99175125, 0.99636203, 0.9938081, 0.9851938, 0.9935703, 0.99394715, 0.9915844, 0.99618036, 0.9935455, 0.9856038, 0.993455, 0.9936427, 0.99172467, 0.99640816, 0.99359983, 0.9857958, 0.9934642, 0.9938723, 0.99207336, 0.9959611, 0.9937177, 0.98586, 0.9937538, 0.9939662, 0.99169666, 0.996338, 0.99373543, 0.9852101, 0.99356335, 0.9939394, 0.99149305, 0.99616075, 0.99346733, 0.9855298, 0.993458, 0.99363667, 0.99165523, 0.9963737, 0.9934898, 0.9855627, 0.993445, 0.99385273, 0.9920397, 0.9959357, 0.99362034, 0.9856272, 0.9937497, 0.99394363, 0.9916489, 0.9963226, 0.9935935, 0.9849428, 0.9935255, 0.9939084, 0.99153453, 0.9961495, 0.9933733, 0.9854902, 0.99347794, 0.9936085, 0.99172527, 0.9963827, 0.99346983, 0.98573893, 0.9934685, 0.9938426, 0.9920487, 0.99595433, 0.9935764, 0.98574066, 0.99378854, 0.99395126, 0.991674, 0.9963104, 0.9935731, 0.98488694, 0.9935921, 0.99396354, 0.99148107, 0.9961491, 0.9933896, 0.9854596, 0.9934996, 0.99361753, 0.99168736, 0.99639606, 0.99348104, 0.9857079, 0.9934709, 0.9938488, 0.99216086, 0.9959714, 0.9936172, 0.9857136, 0.99381995, 0.99396366, 0.99179643, 0.9963387, 0.9936142, 0.9851338, 0.9935929, 0.9939486, 0.99158865, 0.99617636, 0.99334055, 0.9854668, 0.9934755, 0.9936446, 0.99173874, 0.9963993, 0.9934267, 0.98558086, 0.9934504, 0.9938651, 0.9921697, 0.9959845, 0.9935263, 0.9855871, 0.9937744, 0.99391586, 0.99167246, 0.9963144, 0.9935056, 0.984786, 0.9935312, 0.99390733, 0.99151695, 0.99615115, 0.99327266, 0.9851848, 0.9934302, 0.9935857, 0.9916964, 0.99636436, 0.9933269, 0.98541033, 0.99342734, 0.9938256, 0.99211144, 0.9959418, 0.9934876, 0.98550165, 0.9937948, 0.99393517, 0.991691, 0.99634415, 0.99350363, 0.98496336, 0.99356455, 0.99395657, 0.9915741, 0.9961708, 0.99328375, 0.9853515, 0.9934881, 0.99363315, 0.991708, 0.99637717, 0.9933716, 0.9854681, 0.99347985, 0.99386907, 0.9920946, 0.9959663, 0.9934596, 0.9854687, 0.9937611, 0.99395305, 0.99165994, 0.9963228, 0.9935056, 0.98468024, 0.9935405, 0.9939202, 0.99147016, 0.99614453, 0.9932452, 0.9851252, 0.99341804, 0.9936115, 0.99163336, 0.9963814, 0.99331576, 0.98533034, 0.9934277, 0.99382436, 0.9920557, 0.995941, 0.99346805, 0.98524886, 0.99374384, 0.99391574, 0.9915993, 0.9963168, 0.99348193, 0.9846085, 0.9935231, 0.99387765, 0.991462, 0.9961243, 0.9931986, 0.9849822, 0.99342644, 0.9935747, 0.9916586, 0.996357, 0.9932855, 0.9852358, 0.9934504, 0.9937953, 0.99199694, 0.9959113, 0.9934064, 0.9851933, 0.99375314, 0.993905, 0.99158806, 0.9963065, 0.99347264, 0.98455715, 0.9935503, 0.9938698, 0.99144757, 0.9961301, 0.99319375, 0.9849512, 0.99344206, 0.9935535, 0.99164176, 0.9963743, 0.99333596, 0.9852219, 0.9934369, 0.9937948, 0.9920249, 0.9959382, 0.9934411, 0.9851248, 0.9937266, 0.99390066, 0.99162674, 0.99633574, 0.99351466, 0.98459977, 0.99353653, 0.9938723, 0.99147683, 0.99617314, 0.9932628, 0.98508316, 0.99342394, 0.9935363, 0.99167085, 0.99638546, 0.9933454, 0.98525244, 0.99341947, 0.9937876, 0.9920747, 0.99597305, 0.99346113, 0.9853198, 0.9937577, 0.9939038, 0.99165785, 0.9963492, 0.9935229, 0.98476875, 0.9935318, 0.9938564, 0.9914528, 0.9961495, 0.99324447, 0.9850539, 0.99343574, 0.9935731, 0.9916918, 0.9963994, 0.9933287, 0.9852995, 0.99342453, 0.9938042, 0.9920849, 0.9959804, 0.9934576, 0.9853779, 0.99375665, 0.99388534, 0.9916093, 0.9963833, 0.99353, 0.98476344, 0.9935789, 0.993895, 0.9914609, 0.9961926, 0.9932501, 0.9851733, 0.99346817, 0.9936035, 0.99172854, 0.9964173, 0.9933465, 0.98529226, 0.9934808, 0.9938308, 0.9920894, 0.9959889, 0.99347043, 0.9855289, 0.9937943, 0.99396056, 0.9915975, 0.99638546, 0.99350524, 0.9845903, 0.99354315, 0.99387825, 0.99137115, 0.9961475, 0.9931965, 0.98496485, 0.9934263, 0.9935742, 0.99160004, 0.99640447, 0.99334866, 0.98530084, 0.9934869, 0.9938461, 0.9920609, 0.9960424, 0.9934936, 0.9854482, 0.9937953, 0.9939358, 0.9916174, 0.9963862, 0.99354076, 0.9847327, 0.99358135, 0.99392563, 0.99145544, 0.99622405, 0.99327916, 0.98522353, 0.99348396, 0.99361527, 0.9916415, 0.9964317, 0.99333656, 0.9855285, 0.9935197, 0.99384856, 0.9920902, 0.99602115, 0.9934788, 0.9855709, 0.99383825, 0.99396104, 0.99166137, 0.9964175, 0.99351704, 0.98520756, 0.99364126, 0.99391526, 0.9915731, 0.996275, 0.9932156, 0.98541135, 0.99354786, 0.9935917, 0.99175406, 0.9964633, 0.9932969, 0.98560643, 0.993525, 0.9938263, 0.99210066, 0.9960446, 0.99347043, 0.98562545, 0.9938197, 0.99394596, 0.9916694, 0.9964215, 0.9935324, 0.985099, 0.9936179, 0.9938996, 0.9914649, 0.99624723, 0.9932747, 0.9853843, 0.99353856, 0.9935916, 0.99166614, 0.9964606, 0.99331903, 0.9856435, 0.9935256, 0.9938167, 0.99208766, 0.9960402, 0.9934683, 0.9855036, 0.99379396, 0.9939042, 0.99164045, 0.99641114, 0.9935049, 0.98497516, 0.9935769, 0.9938757, 0.991454, 0.9962256, 0.9931854, 0.9852936, 0.993477, 0.99354327, 0.9915759, 0.9964419, 0.99327, 0.9854805, 0.9934498, 0.993771, 0.9919383, 0.9960078, 0.99336386, 0.98552006, 0.99380136, 0.99386424, 0.9914171, 0.99637043, 0.99337125, 0.98485684, 0.99354064, 0.9938245, 0.99134386, 0.9961807, 0.9930589, 0.9851813, 0.9934216, 0.9934958, 0.99146724, 0.99640393, 0.99310535, 0.98537874, 0.993417, 0.9937365, 0.99186856, 0.9959632, 0.99329245, 0.98542106, 0.99376285, 0.99383974, 0.9914864, 0.9963543, 0.9933816, 0.98493135, 0.99352527, 0.99382824, 0.9913959, 0.9961856, 0.9931078, 0.98526585, 0.99340534, 0.9935195, 0.9915801, 0.9964199, 0.9932092, 0.985502, 0.9933916, 0.9937325, 0.9920483, 0.99599123, 0.99333596, 0.9854739, 0.99370956, 0.9938332, 0.9915828, 0.9963568, 0.99340373, 0.98484296, 0.9934952, 0.9938007, 0.99141204, 0.9961878, 0.99310243, 0.985126, 0.99337727, 0.99349135, 0.99160296, 0.9964181, 0.9931878, 0.98527163, 0.99335855, 0.99373865, 0.9919823, 0.99597365, 0.9933379, 0.9853542, 0.9937108, 0.9938221, 0.9915148, 0.9963564, 0.99340594, 0.98463076, 0.99346757, 0.99380434, 0.9914231, 0.9962045, 0.9931062, 0.984938, 0.9932904, 0.99350655, 0.9916163, 0.99640685, 0.993166, 0.9851017, 0.9933249, 0.99372685, 0.9920109, 0.99598193, 0.9933241, 0.9852787, 0.9936674, 0.9938368, 0.9916175, 0.99637204, 0.9934012, 0.9846542, 0.9934451, 0.99379385, 0.9914369, 0.9961926, 0.99311006, 0.98497665, 0.99331313, 0.9934952, 0.99163437, 0.99641955, 0.9932381, 0.98525465, 0.99332535, 0.9937301, 0.99200225, 0.99598324, 0.99337524, 0.9852911, 0.9936783, 0.99383295, 0.99154973, 0.996351, 0.9934097, 0.98460686, 0.9934104, 0.99379265, 0.9914049, 0.9961748, 0.9931079, 0.9849904, 0.9933616, 0.9934976, 0.99160975, 0.9963993, 0.9932018, 0.98518324, 0.9933649, 0.9937344, 0.9919676, 0.99595934, 0.99335057, 0.98522353, 0.9936887, 0.9938348, 0.9915451, 0.99634886, 0.99337864, 0.9845414, 0.99345773, 0.9937955, 0.99138653, 0.9961831, 0.9930911, 0.98484486, 0.99333066, 0.99347323, 0.9915404, 0.99639016, 0.99317485, 0.9850803, 0.9933217, 0.99371535, 0.9919194, 0.99595284, 0.99332905, 0.9850899, 0.99366033, 0.99379045, 0.9914591, 0.99633586, 0.9933535, 0.9844483, 0.99340844, 0.99377006, 0.9912681, 0.9961515, 0.9930716, 0.9848075, 0.9932666, 0.99343127, 0.99149853, 0.9963709, 0.9931712, 0.98497796, 0.9932161, 0.9936498, 0.9918406, 0.99592054, 0.993302, 0.98491204, 0.99366635, 0.99377227, 0.9913099, 0.9963066, 0.9933582, 0.98408604, 0.9934056, 0.99376416, 0.99120486, 0.9961325, 0.9930306, 0.98459584, 0.9932589, 0.99341327, 0.9912881, 0.9963444, 0.9931276, 0.9847227, 0.9933355, 0.9936514, 0.991723, 0.995928, 0.993285, 0.9846746, 0.99367744, 0.99375266, 0.9912895, 0.99629325, 0.9932742, 0.9839793, 0.99330974, 0.99370134, 0.9910278, 0.9960912, 0.99292314, 0.9842551, 0.99327147, 0.9933867, 0.99130875, 0.99633396, 0.9930074, 0.9845164, 0.99327445, 0.99359655, 0.99170554, 0.99588084, 0.9932146, 0.98477536, 0.99369884, 0.9937419, 0.99125814, 0.9963092, 0.9932575, 0.9843024, 0.9935579, 0.99374545, 0.99115646, 0.9961204, 0.9929767, 0.9845158, 0.9934436, 0.9934371, 0.99138206, 0.99632215, 0.99309134, 0.98482925, 0.99342513, 0.99367386, 0.9917754, 0.9958509, 0.99320203, 0.98483175, 0.9937301, 0.99375206, 0.99128705, 0.99623847, 0.9932747, 0.98426455, 0.9935567, 0.9937131, 0.9911103, 0.99607134, 0.9929893, 0.9846593, 0.99346405, 0.9934149, 0.99132127, 0.99628377, 0.9930622, 0.98489296, 0.9934638, 0.99363786, 0.99171466, 0.9958471, 0.993198, 0.98484147, 0.9937854, 0.99371564, 0.9912464, 0.99624795, 0.9932504, 0.9842463, 0.9935399, 0.9936859, 0.9910983, 0.9960705, 0.9929773, 0.98453194, 0.9934283, 0.99334854, 0.99132913, 0.996314, 0.9930778, 0.98480344, 0.9934649, 0.99360466, 0.9916719, 0.99586606, 0.99321634, 0.9848645, 0.99377346, 0.9936959, 0.99122053, 0.99623513, 0.9932526, 0.9840536, 0.99352336, 0.99366224, 0.99099886, 0.9960524, 0.99290705, 0.9843961, 0.99340713, 0.99332076, 0.99119204, 0.99628216, 0.99301505, 0.98450595, 0.99339676, 0.99353546, 0.99157166, 0.9958223, 0.99314755, 0.98440844, 0.9937086, 0.9936507, 0.99105495, 0.9962251, 0.99316776, 0.98370326, 0.9934915, 0.9936243, 0.99097395, 0.9960406, 0.99288464, 0.9841321, 0.99336535, 0.99327326, 0.9911585, 0.9962819, 0.9929785, 0.98433256, 0.99336255, 0.9935149, 0.99153894, 0.9958165, 0.99313605, 0.98423535, 0.993686, 0.99360704, 0.9911012, 0.99625146, 0.993182, 0.9835445, 0.9934623, 0.99357784, 0.99097216, 0.9960573, 0.9928981, 0.9840042, 0.9933649, 0.99326926, 0.99117893, 0.99629045, 0.9930086, 0.984053, 0.99333996, 0.9935004, 0.9915862, 0.9958107, 0.99313486, 0.9840185, 0.99363667, 0.99359244, 0.99107873, 0.9961987, 0.9931645, 0.9833391, 0.99341524, 0.99357975, 0.99098283, 0.9960343, 0.9929101, 0.98389983, 0.99333876, 0.9932556, 0.9911987, 0.99625087, 0.9929609, 0.9839894, 0.99331975, 0.99347675, 0.9915548, 0.99579144, 0.99314946, 0.98406154, 0.99365056, 0.99359304, 0.99110496, 0.9962117, 0.9932052, 0.9834267, 0.9934183, 0.9935584, 0.99092406, 0.9960364, 0.99288154, 0.9838563, 0.9933425, 0.99322855, 0.991126, 0.99629635, 0.99304503, 0.98406297, 0.9933304, 0.99349385, 0.99160075, 0.9958405, 0.99317473, 0.98411477, 0.99365294, 0.9935666, 0.99114054, 0.9962207, 0.99322236, 0.98358977, 0.9934087, 0.9935542, 0.99102604, 0.9960304, 0.99291044, 0.98373854, 0.99331, 0.9931994, 0.99119884, 0.99625814, 0.99297595, 0.9838764, 0.9932846, 0.9934608, 0.9915999, 0.9957806, 0.9931251, 0.98376507, 0.9935802, 0.9935542, 0.9910979, 0.9962, 0.9932121, 0.98319167, 0.9933756, 0.9935275, 0.9909833, 0.99600476, 0.9929293, 0.98363566, 0.99327666, 0.9931584, 0.9911217, 0.99622583, 0.9928826, 0.98388094, 0.9932486, 0.99339104, 0.9915002, 0.9957807, 0.99304986, 0.9839221, 0.99357104, 0.9934765, 0.9910002, 0.9961855, 0.99312466, 0.98325324, 0.9933676, 0.9934592, 0.9909407, 0.9960371, 0.99285346, 0.983768, 0.9932963, 0.9931526, 0.9911289, 0.9962619, 0.992906, 0.98396784, 0.9933221, 0.99341303, 0.9915371, 0.99578315, 0.99306315, 0.9839511, 0.99360067, 0.9935148, 0.99103636, 0.9961851, 0.99309, 0.98332524, 0.9933872, 0.9934899, 0.9909254, 0.996005, 0.9928328, 0.983847, 0.9933435, 0.9931892, 0.9911567, 0.99624485, 0.9929092, 0.98402256, 0.99335855, 0.9934487, 0.99155724, 0.9957878, 0.99306947, 0.984191, 0.9936893, 0.99357843, 0.99109524, 0.99621034, 0.9931578, 0.9835989, 0.9934864, 0.99356633, 0.9909381, 0.996018, 0.9928986, 0.9840307, 0.9933775, 0.9932147, 0.9910806, 0.99623466, 0.9929669, 0.9842837, 0.993363, 0.9934168, 0.9914772, 0.9957802, 0.99308276, 0.9841893, 0.99367744, 0.99356586, 0.991015, 0.99623847, 0.993194, 0.98390496, 0.9934849, 0.99357176, 0.990951, 0.99609804, 0.9929356, 0.9842759, 0.99341196, 0.9932476, 0.9910959, 0.99633074, 0.9929817, 0.9846042, 0.99337137, 0.9934809, 0.99146855, 0.99588317, 0.9931236, 0.9846918, 0.9936394, 0.99359477, 0.9910915, 0.99629074, 0.9931536, 0.9840806, 0.99350303, 0.99359524, 0.990868, 0.996081, 0.9928636, 0.98449475, 0.993321, 0.99326223, 0.9910733, 0.99633217, 0.9929242, 0.9847247, 0.99329406, 0.99346256, 0.9914654, 0.9958893, 0.99310005, 0.98497236, 0.99369705, 0.9936275, 0.9911047, 0.99628246, 0.9931768, 0.98434633, 0.9935597, 0.9936454, 0.9910258, 0.9961191, 0.9929426, 0.9847589, 0.993469, 0.9933251, 0.9912258, 0.9963599, 0.99303997, 0.9850321, 0.9934737, 0.9935807, 0.99163216, 0.99590635, 0.993172, 0.98510873, 0.9937692, 0.9936777, 0.9911176, 0.9962847, 0.9932035, 0.9843949, 0.9935189, 0.9936369, 0.9909725, 0.9961109, 0.992893, 0.98469377, 0.9933943, 0.9933188, 0.99116653, 0.9963318, 0.9929876, 0.9850568, 0.9934255, 0.9935563, 0.99159807, 0.9958743, 0.9931686, 0.9850207, 0.99376875, 0.99367696, 0.9911657, 0.9962872, 0.99321127, 0.9844641, 0.9935481, 0.9936714, 0.99105155, 0.9960895, 0.99294335, 0.9847692, 0.9934441, 0.993349, 0.9912346, 0.99633336, 0.9930541, 0.9849977, 0.99346405, 0.9935607, 0.9915884, 0.99587476, 0.9931891, 0.985067, 0.99378455, 0.99367, 0.99110836, 0.99628556, 0.99325854, 0.984414, 0.9935709, 0.99364656, 0.9909791, 0.996105, 0.99297214, 0.984812, 0.9935079, 0.9933503, 0.99123085, 0.99633753, 0.9931212, 0.9850994, 0.9935417, 0.99361163, 0.9916468, 0.9958888, 0.9932596, 0.9851895, 0.99385166, 0.99372154, 0.99123985, 0.9962794, 0.9933154, 0.98455805, 0.99363375, 0.99369776, 0.9910616, 0.996073, 0.9930569, 0.98494315, 0.99355936, 0.9933976, 0.99131143, 0.9963213, 0.9931578, 0.985226, 0.9935468, 0.9936354, 0.9917037, 0.99589396, 0.99330735, 0.9852932, 0.99389523, 0.99373966, 0.9912772, 0.99630344, 0.9933512, 0.98470634, 0.9936742, 0.9937273, 0.99108785, 0.99611056, 0.99306035, 0.98492754, 0.9935581, 0.9934276, 0.99131036, 0.99634886, 0.9931398, 0.98518026, 0.99359524, 0.99366647, 0.9916957, 0.9958811, 0.9932781, 0.9852255, 0.99389684, 0.99373543, 0.9912696, 0.99628973, 0.9933025, 0.9846384, 0.99367803, 0.9937353, 0.9910704, 0.9961016, 0.9930218, 0.9849017, 0.9936174, 0.99340594, 0.9912776, 0.9963324, 0.9930507, 0.9850797, 0.99356234, 0.99362046, 0.9917386, 0.99589264, 0.9932287, 0.98519367, 0.9939102, 0.9937411, 0.99130476, 0.99632, 0.99327457, 0.984625, 0.9936481, 0.9937319, 0.9911657, 0.99612015, 0.9929853, 0.98493123, 0.99355876, 0.99339116, 0.99132335, 0.99636555, 0.99306077, 0.98510724, 0.9935673, 0.99363106, 0.99174106, 0.99592173, 0.9932041, 0.9852095, 0.9938932, 0.99375415, 0.99124616, 0.9963176, 0.99326646, 0.9845999, 0.99367964, 0.9937366, 0.99113, 0.996127, 0.992971, 0.9849177, 0.99357045, 0.9933996, 0.99138415, 0.996366, 0.9930548, 0.98517156, 0.9935667, 0.99367213, 0.99173594, 0.9959157, 0.9931774, 0.9852764, 0.99385566, 0.9937546, 0.99124455, 0.9963006, 0.99323505, 0.98452836, 0.9935863, 0.99375546, 0.991138, 0.996127, 0.9929414, 0.98481375, 0.9934716, 0.99344087, 0.99135244, 0.99634045, 0.99301237, 0.9848845, 0.99346006, 0.9936453, 0.9916706, 0.99588233, 0.9931566, 0.9848261, 0.99380374, 0.99373484, 0.99121267, 0.996287, 0.9931718, 0.98429537, 0.99358714, 0.99377185, 0.99108243, 0.9960777, 0.99284935, 0.98467803, 0.9934677, 0.99343395, 0.99131703, 0.99629515, 0.99294996, 0.9849482, 0.99347675, 0.9936593, 0.9916442, 0.9958315, 0.99305326, 0.984977, 0.99373394, 0.9937231, 0.99116033, 0.9962112, 0.9930447, 0.98436505, 0.99350727, 0.99369496, 0.99102086, 0.9960674, 0.99282783, 0.98457724, 0.99343055, 0.99334455, 0.99117005, 0.99626607, 0.99292773, 0.98480874, 0.9933994, 0.9935649, 0.9915486, 0.9958158, 0.9931115, 0.9849835, 0.99382067, 0.99366426, 0.9910706, 0.99622333, 0.99311996, 0.984335, 0.993547, 0.9936387, 0.99095786, 0.9960453, 0.9928518, 0.9847335, 0.9934584, 0.9933369, 0.99116606, 0.9963061, 0.9929824, 0.98505783, 0.9934563, 0.9935855, 0.9915874, 0.9958579, 0.9931365, 0.98506004, 0.9938035, 0.9936912, 0.99116313, 0.99625635, 0.99314994, 0.9846423, 0.99352574, 0.9937068, 0.9910354, 0.9960667, 0.992864, 0.9849598, 0.9935218, 0.9933908, 0.9912128, 0.99632996, 0.99297684, 0.98530823, 0.9934616, 0.9936429, 0.9916449, 0.9958621, 0.9930877, 0.98538935, 0.993815, 0.9937297, 0.99118376, 0.99626994, 0.9931716, 0.98476446, 0.9935836, 0.99368507, 0.9910075, 0.9960732, 0.9928484, 0.9849065, 0.99343055, 0.99336874, 0.99120826, 0.9963323, 0.9929013, 0.9852244, 0.99346125, 0.9936353, 0.9916227, 0.9958664, 0.99308044, 0.98527557, 0.9937913, 0.9936985, 0.99117005, 0.99628663, 0.9931721, 0.98449093, 0.9935144, 0.99367225, 0.9910465, 0.9961085, 0.99286944, 0.9848411, 0.99341995, 0.9933558, 0.9912457, 0.99634224, 0.99301803, 0.98516357, 0.9934156, 0.9936026, 0.99165523, 0.99589574, 0.9931202, 0.98524714, 0.9937825, 0.99370414, 0.99119335, 0.9962988, 0.99317557, 0.9846482, 0.99358505, 0.99370307, 0.9910648, 0.9961079, 0.99293375, 0.9849983, 0.9934772, 0.993364, 0.99128157, 0.9963406, 0.99302566, 0.98531413, 0.9934777, 0.993634, 0.9916632, 0.99590683, 0.99321634, 0.9853784, 0.9938163, 0.9937283, 0.9912601, 0.9963181, 0.99326444, 0.98482937, 0.9936115, 0.99372154, 0.9911265, 0.9961144, 0.9929415, 0.98515296, 0.99361694, 0.9934045, 0.9913469, 0.99636793, 0.9930306, 0.98526436, 0.9935278, 0.9936376, 0.99164176, 0.9959066, 0.9931378, 0.98527527, 0.9939076, 0.993733, 0.9911528, 0.996296, 0.993206, 0.9846592, 0.99360466, 0.99372226, 0.99104875, 0.9960971, 0.99293125, 0.9849156, 0.99352515, 0.9933791, 0.9912062, 0.996349, 0.9930187, 0.9851381, 0.9934981, 0.99361753, 0.9916373, 0.99589384, 0.993174, 0.9851627, 0.99385273, 0.9937207, 0.9912095, 0.9962901, 0.9932452, 0.9845446, 0.99362046, 0.9937086, 0.99106747, 0.9961049, 0.9929483, 0.98483235, 0.99353254, 0.9933825, 0.9912696, 0.99630404, 0.99301517, 0.98505753, 0.99349385, 0.99361444, 0.99167013, 0.99586296, 0.9931472, 0.9850767, 0.9938554, 0.99369615, 0.99120474, 0.9962578, 0.9931913, 0.9843663, 0.99356294, 0.9936732, 0.99104196, 0.9960718, 0.99291354, 0.98477596, 0.9934737, 0.9933482, 0.9912088, 0.9963127, 0.99304384, 0.9849325, 0.9934637, 0.9935934, 0.991623, 0.99586093, 0.9932155, 0.9850931, 0.993836, 0.99371934, 0.99119884, 0.99625707, 0.99325836, 0.98455286, 0.99359715, 0.99370754, 0.9910431, 0.99608326, 0.9929622, 0.9848214, 0.9934896, 0.99336475, 0.99126595, 0.996327, 0.9930942, 0.98517644, 0.99349856, 0.99361867, 0.99172056, 0.9958723, 0.99320155, 0.9851355, 0.9938261, 0.9937364, 0.99124503, 0.99627537, 0.99322647, 0.9845048, 0.9936267, 0.9937066, 0.99110156, 0.9960745, 0.9929013, 0.9847386, 0.9934997, 0.99340475, 0.99131143, 0.9963224, 0.9930513, 0.985039, 0.9934816, 0.99365103, 0.9917214, 0.99587005, 0.99318814, 0.98510677, 0.9938489, 0.9937621, 0.991238, 0.99627835, 0.9932416, 0.98445106, 0.9935922, 0.9937532, 0.99108654, 0.9960847, 0.99294984, 0.9848039, 0.9934678, 0.9934574, 0.9912652, 0.9963289, 0.99304223, 0.9851143, 0.9935138, 0.993694, 0.9916186, 0.9958574, 0.9931933, 0.9851746, 0.99383634, 0.9937586, 0.99116445, 0.99627703, 0.9932261, 0.9845269, 0.99364245, 0.9937258, 0.9910115, 0.99609286, 0.99295324, 0.98480934, 0.99354917, 0.99343675, 0.9911527, 0.996355, 0.99299663, 0.98502004, 0.9935349, 0.9936562, 0.9916718, 0.9958955, 0.9931635, 0.98503566, 0.9938116, 0.99376124, 0.99130684, 0.9963227, 0.9932166, 0.9846079, 0.99362385, 0.9937451, 0.9911969, 0.996136, 0.9929549, 0.9848859, 0.99352974, 0.99340653, 0.99148357, 0.9963802, 0.9930542, 0.9852047, 0.9935316, 0.99364775, 0.9918287, 0.9959263, 0.9931808, 0.98534274, 0.993885, 0.99375546, 0.9913892, 0.99632734, 0.99315965, 0.9847008, 0.99368554, 0.9937683, 0.9912401, 0.9961269, 0.99291104, 0.9849258, 0.9934836, 0.9933984, 0.9913647, 0.9963725, 0.9929763, 0.98527247, 0.9935235, 0.99367166, 0.9917562, 0.995925, 0.9931746, 0.98533046, 0.99386495, 0.99375725, 0.9913366, 0.9963168, 0.993188, 0.98471916, 0.99363446, 0.99370766, 0.9911147, 0.9961353, 0.99290097, 0.9849998, 0.99354464, 0.9933959, 0.9914445, 0.9963737, 0.99299204, 0.9852845, 0.993545, 0.9936271, 0.9917679, 0.995902, 0.9931912, 0.98528033, 0.9938513, 0.9936924, 0.9912708, 0.9963027, 0.9931768, 0.9846089, 0.99356997, 0.9936627, 0.99105847, 0.99610716, 0.99286664, 0.98489684, 0.9934899, 0.9933217, 0.9913026, 0.99633926, 0.9929623, 0.9852779, 0.99353, 0.99359703, 0.9917283, 0.9959364, 0.9931513, 0.9853923, 0.9938396, 0.9936923, 0.9912782, 0.9963394, 0.9932017, 0.98474735, 0.99364483, 0.9936974, 0.9911498, 0.9961107, 0.9929214, 0.98504734, 0.9935574, 0.9933649, 0.9914148, 0.9963718, 0.99301577, 0.9853193, 0.99353194, 0.9936225, 0.9918039, 0.99592304, 0.99317604, 0.9853858, 0.99389523, 0.9937073, 0.99129444, 0.9962924, 0.9931999, 0.98475677, 0.9937006, 0.9937112, 0.99113363, 0.9960956, 0.99293065, 0.9852264, 0.9936226, 0.99343675, 0.99138665, 0.9963646, 0.99303836, 0.9856215, 0.9936773, 0.993701, 0.99180627, 0.9959042, 0.99320966, 0.9856666, 0.9940091, 0.99379313, 0.99136364, 0.9962968, 0.99319446, 0.98498625, 0.9937568, 0.9937523, 0.99123836, 0.9960871, 0.9929016, 0.98532295, 0.9936473, 0.99343204, 0.9913953, 0.9963415, 0.9929745, 0.98548555, 0.9936592, 0.9936726, 0.99181765, 0.9958733, 0.9931573, 0.98553896, 0.99398977, 0.99374473, 0.9913091, 0.99626935, 0.9931651, 0.984829, 0.99374336, 0.99375725, 0.99115014, 0.9960466, 0.99288166, 0.9851252, 0.9936368, 0.99335974, 0.9913358, 0.99632865, 0.9929484, 0.98537385, 0.99363905, 0.9936487, 0.99173063, 0.99585587, 0.9931179, 0.9854497, 0.9939476, 0.9937306, 0.9912147, 0.99624413, 0.99314296, 0.98473686, 0.993688, 0.99368227, 0.99105996, 0.996042, 0.9928405, 0.98489326, 0.993543, 0.9933128, 0.9913125, 0.9963092, 0.9929126, 0.9852126, 0.99356574, 0.9935731, 0.99177414, 0.99584526, 0.9930708, 0.985363, 0.99391454, 0.99367, 0.99122626, 0.99622226, 0.99312204, 0.98465663, 0.9936766, 0.99366176, 0.9911532, 0.9960763, 0.99281234, 0.9850208, 0.9936393, 0.9933629, 0.9914785, 0.9963498, 0.9929717, 0.98532337, 0.99367964, 0.9936327, 0.99187523, 0.9959168, 0.99308527, 0.9853435, 0.993997, 0.9937277, 0.99138546, 0.9963073, 0.99311984, 0.9847126, 0.9937105, 0.9937044, 0.9912483, 0.996075, 0.9928469, 0.98507255, 0.9936406, 0.99338275, 0.991467, 0.9963246, 0.9929115, 0.9852411, 0.99361044, 0.993602, 0.9918601, 0.9958657, 0.993061, 0.9852941, 0.9939547, 0.9937173, 0.9913476, 0.9962655, 0.99316555, 0.9846672, 0.9937597, 0.993683, 0.9912217, 0.99607253, 0.99287087, 0.98495656, 0.9936352, 0.9933711, 0.9914455, 0.9963362, 0.9929517, 0.98525155, 0.9936526, 0.99359435, 0.9918432, 0.9958806, 0.9931033, 0.9853258, 0.99401844, 0.99367636, 0.9913932, 0.9962624, 0.9931283, 0.98459935, 0.993758, 0.9936695, 0.9912812, 0.99608207, 0.992819, 0.9849946, 0.99367, 0.9933454, 0.9915491, 0.99634653, 0.992912, 0.985235, 0.9936579, 0.9935993, 0.99193376, 0.99588484, 0.9930534, 0.9853596, 0.99397767, 0.99364436, 0.9914653, 0.99629503, 0.99311537, 0.9847253, 0.9937505, 0.9936678, 0.9913393, 0.9960973, 0.9928517, 0.98504597, 0.9935908, 0.9933308, 0.9916086, 0.9963588, 0.9929751, 0.9852616, 0.99361163, 0.99357176, 0.991867, 0.99587387, 0.99302775, 0.98531115, 0.99393976, 0.99364895, 0.9914137, 0.9962793, 0.9930813, 0.98481834, 0.99369377, 0.9936898, 0.99131566, 0.9960938, 0.9927769, 0.98511803, 0.9936328, 0.9933403, 0.99145365, 0.9963672, 0.992897, 0.98524517, 0.99356794, 0.9935935, 0.9917836, 0.9958899, 0.9930768, 0.9853272, 0.99396694, 0.9936927, 0.99144006, 0.99630547, 0.9931532, 0.98484564, 0.99370354, 0.99367356, 0.99124867, 0.9961222, 0.9928294, 0.9851474, 0.9935394, 0.99332714, 0.9914558, 0.99635535, 0.99289674, 0.98526114, 0.9935343, 0.9935974, 0.991911, 0.9959196, 0.993111, 0.9854175, 0.9938401, 0.99371576, 0.9914705, 0.99631125, 0.9931058, 0.9847682, 0.99356806, 0.99369305, 0.9912736, 0.99610406, 0.9927417, 0.98500013, 0.9934614, 0.99335927, 0.99155724, 0.9963601, 0.99288565, 0.9854623, 0.9936314, 0.99373263, 0.992078, 0.9959353, 0.99307585, 0.98549956, 0.9939282, 0.99376667, 0.991495, 0.99633574, 0.9931473, 0.984938, 0.99371547, 0.9937877, 0.99144346, 0.9961346, 0.99289095, 0.98515075, 0.9934853, 0.99341816, 0.99156266, 0.9963838, 0.9929604, 0.9853976, 0.9934524, 0.99366647, 0.99191076, 0.9959424, 0.9931003, 0.9854196, 0.9938093, 0.99378055, 0.9914744, 0.996338, 0.99313, 0.98477983, 0.99355584, 0.99376476, 0.9913544, 0.9961243, 0.9928768, 0.9852828, 0.9934714, 0.9934586, 0.99158794, 0.99637383, 0.99293303, 0.9854757, 0.99352723, 0.99370176, 0.99199086, 0.9959145, 0.9930916, 0.9855364, 0.99381644, 0.9937757, 0.99146384, 0.9963066, 0.993148, 0.9848912, 0.9936103, 0.9937902, 0.9913734, 0.9961253, 0.9928883, 0.98528415, 0.9934952, 0.99348533, 0.9916243, 0.99639595, 0.99301225, 0.98559546, 0.9935394, 0.99372697, 0.9919951, 0.99594647, 0.9931826, 0.98576003, 0.9939138, 0.9938109, 0.99160063, 0.9963535, 0.99321896, 0.9851202, 0.99368364, 0.9938256, 0.9915537, 0.9961487, 0.9929304, 0.9854472, 0.9935994, 0.9934898, 0.9917858, 0.99641263, 0.99303365, 0.9855957, 0.99359524, 0.9937528, 0.9920918, 0.99592113, 0.993089, 0.9855298, 0.9938535, 0.9937982, 0.99160814, 0.9963505, 0.99314064, 0.9847305, 0.9935939, 0.9938157, 0.99145633, 0.99612445, 0.9927763, 0.9851415, 0.99355865, 0.9934725, 0.99174035, 0.996406, 0.99280614, 0.98540914, 0.9935667, 0.9937351, 0.9921726, 0.99595046, 0.9930228, 0.9855245, 0.99392056, 0.99383235, 0.9916364, 0.9963646, 0.9930629, 0.9848262, 0.9936607, 0.993824, 0.99145293, 0.996145, 0.9927659, 0.9851348, 0.99356747, 0.9934822, 0.99172103, 0.9964042, 0.9928773, 0.9854235, 0.9935731, 0.9937639, 0.9921657, 0.9959567, 0.9931116, 0.98560286, 0.99389863, 0.99383765, 0.99168855, 0.99638176, 0.9931284, 0.98499864, 0.99361455, 0.99382365, 0.99158114, 0.9961742, 0.9928456, 0.985322, 0.99351704, 0.9935095, 0.99180496, 0.996436, 0.9929301, 0.98552597, 0.9935342, 0.99374324, 0.9921407, 0.9959657, 0.9931116, 0.98554313, 0.99392253, 0.99385107, 0.99171, 0.9963741, 0.993172, 0.98501253, 0.9937214, 0.9938753, 0.9915876, 0.9961772, 0.99291503, 0.9853515, 0.99360394, 0.99353594, 0.9918716, 0.99643975, 0.9930127, 0.98558146, 0.9936522, 0.99379265, 0.99232274, 0.9959973, 0.9931759, 0.98556626, 0.9940229, 0.9938983, 0.9918154, 0.99639726, 0.9931526, 0.9849926, 0.99376756, 0.9938698, 0.99169934, 0.9961975, 0.9928854, 0.9854229, 0.9936461, 0.9935457, 0.99193174, 0.99646544, 0.99297947, 0.98565483, 0.9936473, 0.99380386, 0.99231124, 0.9959624, 0.9931346, 0.9857262, 0.99404866, 0.99388474, 0.99177176, 0.9963743, 0.99318093, 0.9851016, 0.9938074, 0.99390006, 0.99166226, 0.9961796, 0.99285394, 0.9854462, 0.99371886, 0.99356407, 0.99185985, 0.99643075, 0.992923, 0.9857097, 0.99375606, 0.9938108, 0.9922346, 0.9959763, 0.9931172, 0.98580104, 0.9940701, 0.9938916, 0.99179333, 0.9963707, 0.99315816, 0.9851987, 0.9938094, 0.9938728, 0.99161947, 0.99616796, 0.992875, 0.9854508, 0.99370766, 0.9935411, 0.9918263, 0.99642247, 0.9929756, 0.9857162, 0.9937113, 0.99377066, 0.9922192, 0.9959537, 0.9930744, 0.9857613, 0.9940342, 0.9938573, 0.99174505, 0.996367, 0.9931461, 0.9851118, 0.99379057, 0.9938658, 0.9916102, 0.99616617, 0.9928317, 0.98535407, 0.9936993, 0.99353087, 0.9919233, 0.99643797, 0.9929657, 0.98553085, 0.9936905, 0.9937722, 0.99230134, 0.9959767, 0.99313253, 0.9855928, 0.99398863, 0.99387026, 0.9918514, 0.996385, 0.9932021, 0.9850087, 0.9938182, 0.99389404, 0.9917528, 0.99616975, 0.99292517, 0.9853494, 0.9937265, 0.9935496, 0.9919384, 0.99641824, 0.99293876, 0.98553014, 0.99365824, 0.9937709, 0.9922873, 0.9959883, 0.99306667, 0.9856865, 0.994038, 0.99385846, 0.99175024, 0.99634475, 0.99311733, 0.98502594, 0.9937306, 0.99387366, 0.99163896, 0.9961567, 0.9928276, 0.98531574, 0.99366915, 0.9935142, 0.99195063, 0.9964185, 0.9929168, 0.98568404, 0.99373627, 0.9937842, 0.9923111, 0.9959469, 0.99301356, 0.9855446, 0.9940706, 0.9938327, 0.9918573, 0.99633515, 0.9930309, 0.98492545, 0.99389595, 0.9938694, 0.99173623, 0.996132, 0.9927656, 0.98544735, 0.9938413, 0.99355197, 0.9919264, 0.9963749, 0.9929052, 0.9859685, 0.9938273, 0.9938514, 0.99237746, 0.9959411, 0.9931049, 0.985898, 0.9941433, 0.9939202, 0.9919151, 0.99639785, 0.9931913, 0.9852505, 0.9938838, 0.9939335, 0.99176204, 0.99618536, 0.99292654, 0.9856209, 0.9938239, 0.99359727, 0.99199355, 0.9964375, 0.9929883, 0.9858767, 0.99378115, 0.993838, 0.99240124, 0.9959804, 0.993156, 0.9858584, 0.9940665, 0.99388593, 0.99189997, 0.99637324, 0.9931759, 0.9851376, 0.9938075, 0.9938658, 0.9917072, 0.99615604, 0.99290717, 0.9853794, 0.99375004, 0.9935363, 0.9919652, 0.99643266, 0.9929491, 0.98567533, 0.993808, 0.99381715, 0.9924723, 0.995971, 0.9930559, 0.9857194, 0.9941666, 0.99391055, 0.99202263, 0.99636805, 0.99321526, 0.98511225, 0.99395186, 0.99393547, 0.991804, 0.99619585, 0.9928889, 0.9853876, 0.9938315, 0.9935561, 0.99203825, 0.9964383, 0.9929709, 0.9856802, 0.9938858, 0.99382126, 0.992481, 0.9959758, 0.9930662, 0.9857625, 0.99424237, 0.9939109, 0.9920642, 0.99639726, 0.99310076, 0.98514634, 0.99383837, 0.9938939, 0.9918973, 0.9962116, 0.9927719, 0.98537004, 0.99386495, 0.99354434, 0.9921158, 0.9964226, 0.9928704, 0.9855579, 0.9938506, 0.9937949, 0.9925174, 0.9959929, 0.9930668, 0.9856978, 0.99416214, 0.9938601, 0.9919498, 0.9963651, 0.9931393, 0.98498183, 0.99395233, 0.9938601, 0.99182546, 0.9961533, 0.9929097, 0.98535186, 0.993786, 0.9935231, 0.9920527, 0.99643314, 0.9929877, 0.9857656, 0.99378127, 0.9937937, 0.99249816, 0.9959943, 0.9931698, 0.98581004, 0.9940766, 0.99385685, 0.9920359, 0.9963707, 0.99323976, 0.98517513, 0.9939315, 0.9938678, 0.9918479, 0.9961797, 0.99286735, 0.9854386, 0.9937285, 0.9935218, 0.9921942, 0.99643004, 0.9928804, 0.9856918, 0.99375266, 0.9937744, 0.9925927, 0.9960059, 0.99310315, 0.98591655, 0.99398863, 0.99382883, 0.9920723, 0.9963962, 0.99308276, 0.98498094, 0.99392927, 0.9939137, 0.9918939, 0.9961856, 0.9927617, 0.9852211, 0.9938659, 0.9935614, 0.99207336, 0.9964336, 0.9928394, 0.9854469, 0.9937977, 0.9937631, 0.99243194, 0.9959704, 0.99298465, 0.98549354, 0.9941858, 0.99385, 0.99192566, 0.9963696, 0.9930512, 0.98495674, 0.99397767, 0.9938565, 0.9918166, 0.99615234, 0.99270815, 0.98521, 0.99384767, 0.9935481, 0.99206793, 0.9964508, 0.9928797, 0.9855935, 0.99385816, 0.9938162, 0.99245596, 0.9959759, 0.9928591, 0.98542446, 0.9941297, 0.9938449, 0.99184954, 0.99634886, 0.9929436, 0.9849178, 0.9939861, 0.9939404, 0.99186146, 0.99615556, 0.9926817, 0.98536307, 0.99385804, 0.9935853, 0.9920522, 0.9964209, 0.99273646, 0.9854816, 0.9937819, 0.99383885, 0.99241745, 0.9959233, 0.9928462, 0.98564845, 0.99407274, 0.9939177, 0.9919527, 0.9963252, 0.9929155, 0.98499924, 0.9938342, 0.99393916, 0.9918154, 0.9961132, 0.99268544, 0.9853162, 0.9937749, 0.99360305, 0.99201316, 0.99636924, 0.992777, 0.98568857, 0.9938002, 0.9938431, 0.9924195, 0.9959162, 0.99293786, 0.985587, 0.9940793, 0.99389815, 0.9919314, 0.99628997, 0.9929523, 0.98488957, 0.99387413, 0.9939217, 0.99175453, 0.9960834, 0.9926358, 0.9853197, 0.9937836, 0.99357206, 0.9920294, 0.99633825, 0.9927108, 0.98562, 0.99372506, 0.99382126, 0.99247277, 0.9958971, 0.99289274, 0.9856979, 0.9941151, 0.9938983, 0.9919512, 0.9962949, 0.99298036, 0.98503286, 0.9938672, 0.9939131, 0.991804, 0.9960802, 0.9926158, 0.98532826, 0.9937556, 0.99357057, 0.99196386, 0.99635124, 0.99273247, 0.9855923, 0.9937776, 0.99382883, 0.9924978, 0.9959065, 0.9929543, 0.9856764, 0.9941046, 0.9939236, 0.99200785, 0.9963163, 0.9930074, 0.98506945, 0.9938342, 0.9939156, 0.99187285, 0.9961036, 0.9926698, 0.98529226, 0.9937503, 0.99359024, 0.99212295, 0.99638164, 0.9928076, 0.98564744, 0.99376404, 0.9938367, 0.99254286, 0.99590755, 0.9929577, 0.9855327, 0.9940736, 0.99389213, 0.992018, 0.99629056, 0.9929518, 0.98488206, 0.99383986, 0.99388933, 0.99182165, 0.99607533, 0.99263024, 0.9852336, 0.99375886, 0.9935631, 0.9920819, 0.99633384, 0.99280655, 0.9855887, 0.9937698, 0.9938176, 0.99251246, 0.995891, 0.99301, 0.9856257, 0.9941156, 0.9939242, 0.9920397, 0.9962888, 0.99302894, 0.9849106, 0.9938924, 0.9938839, 0.9918749, 0.99607426, 0.9927413, 0.9853147, 0.9937324, 0.99357337, 0.9920964, 0.9963464, 0.9927925, 0.98562104, 0.9937835, 0.99385166, 0.99249554, 0.99586743, 0.992975, 0.9855422, 0.9940433, 0.99386156, 0.99205893, 0.9963031, 0.992994, 0.9849007, 0.993842, 0.99387753, 0.9918641, 0.9961109, 0.9927279, 0.9852769, 0.99377805, 0.9935538, 0.9921407, 0.99635845, 0.9928604, 0.9856656, 0.99381036, 0.9938215, 0.99254936, 0.9959079, 0.99306047, 0.9855739, 0.99412656, 0.99389523, 0.99205536, 0.9962746, 0.99305516, 0.9848209, 0.99385566, 0.99389595, 0.9919403, 0.9961002, 0.99274784, 0.9850906, 0.9937558, 0.9935573, 0.99215126, 0.99632865, 0.9928571, 0.98554105, 0.993785, 0.99381244, 0.9925379, 0.9958393, 0.9930021, 0.9854896, 0.99410003, 0.9938728, 0.9920813, 0.9962637, 0.992997, 0.9847928, 0.99385023, 0.9938694, 0.99193865, 0.9960639, 0.99273175, 0.9851106, 0.9937539, 0.9935444, 0.9921828, 0.996324, 0.9928323, 0.98547906, 0.9937202, 0.99380046, 0.99255717, 0.99587905, 0.99304706, 0.9855672, 0.99403644, 0.99386317, 0.99208283, 0.9962709, 0.99307764, 0.98486936, 0.99380547, 0.993852, 0.991924, 0.9960639, 0.99278295, 0.985226, 0.99375343, 0.99347913, 0.99219173, 0.99631536, 0.9928498, 0.98556566, 0.9937709, 0.99376184, 0.9925735, 0.995869, 0.99306595, 0.9855666, 0.9940635, 0.9938241, 0.9921834, 0.9962666, 0.99307805, 0.98486555, 0.9938182, 0.9938426, 0.99199885, 0.99608135, 0.9927497, 0.9851966, 0.9937436, 0.99349654, 0.9922525, 0.99634093, 0.99287933, 0.9854798, 0.993753, 0.99379253, 0.9926819, 0.99587774, 0.99300426, 0.98555976, 0.9940952, 0.99385566, 0.99209976, 0.9962678, 0.9930173, 0.98494, 0.9938274, 0.9938553, 0.99194133, 0.99606436, 0.99271685, 0.9854467, 0.9937877, 0.99353504, 0.99219733, 0.99633914, 0.9928664, 0.98572576, 0.99372613, 0.9937769, 0.9926485, 0.9958715, 0.9930363, 0.9857878, 0.9941062, 0.99388766, 0.9921897, 0.99627465, 0.99307126, 0.9850678, 0.9938659, 0.9938886, 0.9919431, 0.9960849, 0.99273705, 0.9854397, 0.99375534, 0.99352854, 0.9922508, 0.9963505, 0.9928722, 0.9857686, 0.99372286, 0.9938228, 0.99262077, 0.99588484, 0.9930674, 0.985798, 0.9940633, 0.99389666, 0.992235, 0.9962889, 0.9930698, 0.98525023, 0.9938812, 0.99392575, 0.9920556, 0.99610656, 0.9928027, 0.98554325, 0.99374676, 0.9936181, 0.9922726, 0.9963709, 0.9928992, 0.98587716, 0.99377584, 0.9938634, 0.992702, 0.9959292, 0.9930843, 0.985819, 0.99408436, 0.99393183, 0.992259, 0.99634045, 0.99310076, 0.98521394, 0.9938216, 0.9939482, 0.9920838, 0.9961197, 0.9927973, 0.9857318, 0.9937491, 0.9936206, 0.9922811, 0.9963754, 0.9929066, 0.98591167, 0.9937445, 0.99387664, 0.9926864, 0.9958989, 0.9931005, 0.9858848, 0.99409944, 0.9939563, 0.9922146, 0.9962989, 0.9931672, 0.98526174, 0.9938372, 0.9939533, 0.9920357, 0.9960998, 0.99280363, 0.9856495, 0.9937471, 0.9936329, 0.99218047, 0.99635977, 0.9928733, 0.9860889, 0.9937086, 0.9938625, 0.9925378, 0.9959177, 0.99310243, 0.9859675, 0.99403316, 0.99392676, 0.99208516, 0.9962983, 0.99318045, 0.9854761, 0.99387294, 0.99397236, 0.9919138, 0.9960888, 0.9928885, 0.9857015, 0.9937655, 0.99362797, 0.9921509, 0.9963505, 0.9930079, 0.9860467, 0.99380386, 0.9938903, 0.99235946, 0.9958555, 0.9930466, 0.9861722, 0.99412644, 0.9939235, 0.99197453, 0.9962643, 0.9930519, 0.9854851, 0.99388945, 0.99394584, 0.99184835, 0.99605596, 0.9927188, 0.98583055, 0.9938123, 0.99360824, 0.9920717, 0.99634486, 0.992871, 0.9861588, 0.99385446, 0.99384224, 0.99245036, 0.99587667, 0.9930259, 0.98611575, 0.99418205, 0.9939417, 0.9919972, 0.99628556, 0.9930783, 0.9854564, 0.9939341, 0.9939575, 0.9918372, 0.9960757, 0.9927315, 0.9856956, 0.9938133, 0.99361575, 0.99212873, 0.99634993, 0.9928475, 0.98611045, 0.9938081, 0.9938711, 0.9924683, 0.99589217, 0.9930409, 0.9861329, 0.9941559, 0.9939628, 0.9920196, 0.9962996, 0.993109, 0.9855489, 0.9939599, 0.99395573, 0.9918372, 0.99608195, 0.99281174, 0.9858747, 0.993818, 0.9936008, 0.99206114, 0.9963652, 0.9928826, 0.986115, 0.99382925, 0.9938712, 0.99247944, 0.9958942, 0.99303705, 0.9858709, 0.99417424, 0.9939474, 0.99205774, 0.99628973, 0.9931045, 0.9855285, 0.9939212, 0.9939446, 0.99185795, 0.9960817, 0.99280894, 0.98581123, 0.99385977, 0.99359584, 0.992034, 0.9963521, 0.99295133, 0.9860701, 0.99385434, 0.993844, 0.99241126, 0.9958821, 0.99303776, 0.986134, 0.99417484, 0.99392194, 0.9919052, 0.996284, 0.993119, 0.98540884, 0.9939301, 0.99394447, 0.99179065, 0.9960855, 0.9928039, 0.98574334, 0.9937907, 0.99360913, 0.9920353, 0.99633634, 0.992906, 0.9860112, 0.99382186, 0.9938333, 0.9924096, 0.9958834, 0.9931015, 0.9860794, 0.99415165, 0.9939235, 0.9920134, 0.99631464, 0.9931734, 0.98545825, 0.99393433, 0.99392676, 0.99187964, 0.99612206, 0.9928604, 0.98580647, 0.99382114, 0.9935946, 0.9921268, 0.9963825, 0.99296385, 0.9860226, 0.99382836, 0.99383765, 0.99251586, 0.9959066, 0.9930956, 0.9860383, 0.9941332, 0.99391514, 0.9920615, 0.9963167, 0.9931585, 0.98546845, 0.9939002, 0.9939324, 0.9918995, 0.99609745, 0.99279815, 0.985841, 0.99378586, 0.99358445, 0.9921699, 0.99637777, 0.9929543, 0.9861108, 0.993785, 0.9938415, 0.9925154, 0.99591476, 0.9930622, 0.986215, 0.9941307, 0.9939176, 0.9920753, 0.9963052, 0.99313253, 0.9855111, 0.9939409, 0.99394494, 0.9919292, 0.99611294, 0.99280626, 0.9857615, 0.99380183, 0.9936088, 0.99220407, 0.9963697, 0.99295056, 0.98588675, 0.99378455, 0.99386543, 0.99256974, 0.99591297, 0.99315083, 0.9861306, 0.9941223, 0.99395245, 0.99215114, 0.9963051, 0.993178, 0.98547655, 0.9939107, 0.99398106, 0.99193984, 0.9961211, 0.99288344, 0.98588663, 0.99377465, 0.9936393, 0.99221647, 0.99640274, 0.99298733, 0.98616654, 0.9938029, 0.9938962, 0.9925248, 0.9959338, 0.99315816, 0.9861053, 0.9941103, 0.99396306, 0.9920437, 0.99632144, 0.99318105, 0.98543775, 0.9938917, 0.9939666, 0.9919002, 0.99611044, 0.9928318, 0.98573893, 0.99378115, 0.99366295, 0.992201, 0.99639326, 0.9930275, 0.98614615, 0.99378264, 0.9939329, 0.99259657, 0.99595946, 0.9932421, 0.98623693, 0.9941348, 0.9940117, 0.99212414, 0.99636, 0.9932675, 0.9854668, 0.9938744, 0.99403584, 0.9920223, 0.9961579, 0.9929541, 0.985885, 0.9937918, 0.9936799, 0.9922637, 0.9964012, 0.99306786, 0.98614776, 0.9938499, 0.99393326, 0.9926204, 0.99595886, 0.9932876, 0.9861721, 0.9941804, 0.99402004, 0.99218655, 0.9963445, 0.99330187, 0.9856303, 0.99395496, 0.99401605, 0.99202955, 0.99614704, 0.99296653, 0.98583925, 0.9938639, 0.9936928, 0.9922514, 0.996416, 0.9931091, 0.98611045, 0.9939008, 0.99391514, 0.9925364, 0.99595994, 0.9932753, 0.9861237, 0.99414915, 0.99400073, 0.99210757, 0.9963452, 0.993303, 0.9854945, 0.99392456, 0.9940374, 0.9919167, 0.996152, 0.992959, 0.98580414, 0.9937916, 0.99366915, 0.9921319, 0.99640435, 0.993061, 0.9860831, 0.99380034, 0.9939306, 0.9925249, 0.9959619, 0.9932395, 0.9860917, 0.994107, 0.99399424, 0.99209327, 0.99636745, 0.9932672, 0.98539376, 0.99387825, 0.99402064, 0.99200356, 0.9961701, 0.9930032, 0.98579884, 0.993797, 0.993694, 0.9922301, 0.9964251, 0.99312955, 0.98612446, 0.9937416, 0.99391985, 0.99257046, 0.9960143, 0.9932876, 0.9860717, 0.9940929, 0.99401855, 0.99211735, 0.9963826, 0.9933149, 0.9854837, 0.99389595, 0.99402004, 0.9919844, 0.9961862, 0.99302447, 0.98574626, 0.99376285, 0.99368376, 0.9922132, 0.9964563, 0.9931652, 0.9860766, 0.9937767, 0.9939451, 0.99257374, 0.99601054, 0.99330735, 0.98610693, 0.9941222, 0.99400663, 0.9920596, 0.99638605, 0.993349, 0.9855072, 0.9938747, 0.99404246, 0.9919435, 0.9962052, 0.99306786, 0.9858014, 0.99378115, 0.99369496, 0.99215585, 0.9964483, 0.99312496, 0.98605466, 0.9937901, 0.9939334, 0.9925155, 0.99599147, 0.9933155, 0.9860788, 0.99411935, 0.99400496, 0.9920386, 0.9963785, 0.9933844, 0.9854439, 0.9938878, 0.9940151, 0.99186, 0.99619585, 0.99303937, 0.98576176, 0.9937617, 0.9936881, 0.9921043, 0.99644613, 0.9931657, 0.9861103, 0.9937389, 0.9939503, 0.9924413, 0.9959859, 0.9933557, 0.9861567, 0.9940596, 0.99403656, 0.99197775, 0.9963742, 0.99339104, 0.98550534, 0.99383444, 0.9940615, 0.99189246, 0.99614847, 0.99306643, 0.98586184, 0.9938222, 0.9937086, 0.99204636, 0.9964334, 0.9931512, 0.98610884, 0.9937835, 0.99393433, 0.9923961, 0.9959853, 0.99332315, 0.9861073, 0.99415153, 0.99401736, 0.99186313, 0.99636984, 0.9933289, 0.98550177, 0.9939877, 0.99404836, 0.9917609, 0.9961798, 0.99308527, 0.9858615, 0.9938368, 0.9937273, 0.9919835, 0.99643785, 0.9932121, 0.9861064, 0.99386096, 0.9939784, 0.9923582, 0.995991, 0.9934056, 0.9860798, 0.9941964, 0.9940627, 0.9919648, 0.9963762, 0.9934109, 0.98550165, 0.99392194, 0.9940735, 0.99177086, 0.99618655, 0.99314344, 0.98579526, 0.993818, 0.9937615, 0.9920042, 0.9964264, 0.9932098, 0.98602617, 0.9939025, 0.9940091, 0.9923684, 0.99599457, 0.99340713, 0.9860324, 0.99420524, 0.9940547, 0.9918533, 0.9963641, 0.9934269, 0.9853983, 0.994011, 0.9940818, 0.99174446, 0.99616796, 0.99309254, 0.9856765, 0.9938773, 0.99375343, 0.99201816, 0.9964457, 0.9932361, 0.98596555, 0.9939031, 0.99399614, 0.99232024, 0.9960051, 0.99335724, 0.98603916, 0.9941671, 0.99410063, 0.9918584, 0.99636936, 0.9934369, 0.98542064, 0.99402654, 0.9941208, 0.9917127, 0.9961967, 0.99308467, 0.9857899, 0.99394965, 0.993772, 0.99194896, 0.9964585, 0.99319637, 0.98604137, 0.9939732, 0.9940145, 0.992284, 0.9960122, 0.9933779, 0.9860183, 0.9942801, 0.99411654, 0.99185586, 0.9963955, 0.9933309, 0.9853434, 0.99410206, 0.9941191, 0.9917971, 0.996213, 0.99308974, 0.9857721, 0.99396044, 0.9937913, 0.99212533, 0.9964498, 0.99319685, 0.9860016, 0.9939883, 0.9940469, 0.9925062, 0.99604297, 0.99337757, 0.9859934, 0.9943457, 0.99413717, 0.99199814, 0.99641955, 0.99338925, 0.9853295, 0.99404514, 0.99413913, 0.9918791, 0.99619585, 0.9930883, 0.9857226, 0.99398404, 0.9938192, 0.9921232, 0.9964702, 0.9932219, 0.9860935, 0.9940076, 0.99405247, 0.99249566, 0.9959565, 0.9933001, 0.985839, 0.9943444, 0.99412984, 0.9919825, 0.9963712, 0.99335444, 0.98535883, 0.99408364, 0.99412864, 0.9918378, 0.9961842, 0.9930768, 0.9856676, 0.99398506, 0.99383223, 0.99213105, 0.9964394, 0.99324965, 0.98599756, 0.9939853, 0.9940741, 0.99240303, 0.9960238, 0.99335843, 0.9860293, 0.99432284, 0.9941474, 0.99197704, 0.99639666, 0.9933575, 0.9853361, 0.99410796, 0.9941983, 0.99188715, 0.9962179, 0.99310654, 0.9857451, 0.9939434, 0.99386364, 0.9921475, 0.9964533, 0.99316746, 0.9860117, 0.9939877, 0.9940969, 0.99252385, 0.99602675, 0.9934168, 0.98603, 0.99436164, 0.99416953, 0.9920907, 0.9964014, 0.9934788, 0.98545873, 0.994146, 0.9941736, 0.991895, 0.99622023, 0.99317616, 0.98595697, 0.9940433, 0.99387723, 0.992168, 0.9964696, 0.9932504, 0.9862146, 0.99405235, 0.99410594, 0.9924897, 0.99603903, 0.9933831, 0.9861167, 0.99435896, 0.9941589, 0.99199694, 0.9964186, 0.9934497, 0.9854962, 0.9941565, 0.99417675, 0.9919077, 0.99623406, 0.9931592, 0.98592675, 0.9940665, 0.9938593, 0.9921485, 0.99650156, 0.99325466, 0.98611563, 0.9940811, 0.9940938, 0.9924878, 0.9960531, 0.99341196, 0.9860898, 0.9943495, 0.99418426, 0.99203765, 0.99642175, 0.993417, 0.9854902, 0.9941683, 0.99416757, 0.99192786, 0.9962263, 0.9931196, 0.9858775, 0.99405694, 0.9938863, 0.992207, 0.9964947, 0.9932804, 0.9861691, 0.99410063, 0.9941022, 0.99259573, 0.9960518, 0.9934388, 0.9861241, 0.99442047, 0.9941938, 0.9921009, 0.9964283, 0.9935021, 0.9855816, 0.9942074, 0.99419785, 0.9919803, 0.99623364, 0.9931966, 0.9858903, 0.9941203, 0.9938712, 0.9922266, 0.9964839, 0.99329466, 0.986149, 0.9941039, 0.9941034, 0.9925835, 0.99605334, 0.99344796, 0.98604286, 0.99439096, 0.9941891, 0.99210304, 0.9964025, 0.99346936, 0.9853913, 0.9941817, 0.99418944, 0.99195707, 0.99623245, 0.99317235, 0.9858462, 0.99407274, 0.99388427, 0.99224263, 0.9964839, 0.99327046, 0.98607415, 0.99412394, 0.99412763, 0.99266714, 0.99605346, 0.9934494, 0.98607326, 0.9944018, 0.99419403, 0.9921482, 0.9964309, 0.99348605, 0.98544043, 0.9941751, 0.99420315, 0.9919606, 0.99625, 0.9932166, 0.98582906, 0.99406236, 0.9938817, 0.99221486, 0.9965044, 0.9932963, 0.98618823, 0.99406445, 0.9941082, 0.9925847, 0.9960609, 0.9934657, 0.98615927, 0.99437815, 0.99418795, 0.9921349, 0.99643785, 0.99352676, 0.98560125, 0.99418664, 0.99420303, 0.991998, 0.99624676, 0.99325424, 0.9859297, 0.9940329, 0.99388874, 0.99229914, 0.9965115, 0.9933702, 0.98620737, 0.9940687, 0.99411666, 0.99258506, 0.9960717, 0.99348134, 0.98616076, 0.99434876, 0.99420065, 0.9921537, 0.9964491, 0.99351746, 0.98556346, 0.99415743, 0.99419945, 0.9920088, 0.9962678, 0.9932602, 0.9860045, 0.9940503, 0.99391043, 0.9922664, 0.99651223, 0.9933848, 0.98624873, 0.99402004, 0.9941249, 0.99261403, 0.9960866, 0.9935455, 0.98620087, 0.9943556, 0.99420375, 0.9921225, 0.99646807, 0.99362165, 0.98560125, 0.9941236, 0.99420524, 0.9920145, 0.99627423, 0.993325, 0.98606986, 0.9940495, 0.99391156, 0.9923111, 0.99651945, 0.9934772, 0.9862287, 0.99399614, 0.9941164, 0.9926676, 0.9960991, 0.9935362, 0.98616934, 0.99426264, 0.99419075, 0.9921976, 0.9964593, 0.9935476, 0.9855348, 0.9939952, 0.99418736, 0.9920752, 0.9962624, 0.9932253, 0.9858082, 0.99386495, 0.99385345, 0.99232274, 0.99652416, 0.99334455, 0.9861305, 0.99391973, 0.9940919, 0.99267656, 0.99609464, 0.9935393, 0.98614234, 0.99421537, 0.99418896, 0.992199, 0.99645764, 0.9935498, 0.98560935, 0.99399436, 0.99420184, 0.9920014, 0.99626595, 0.99326646, 0.98600125, 0.9939118, 0.99388826, 0.99222845, 0.9965153, 0.9934335, 0.9861327, 0.9939018, 0.9941228, 0.99259704, 0.99608433, 0.99358726, 0.9861849, 0.99419904, 0.99420655, 0.9921795, 0.99643713, 0.9936505, 0.98550755, 0.9939668, 0.9942114, 0.9920312, 0.9962567, 0.9933709, 0.9859648, 0.9938624, 0.9938997, 0.992243, 0.99650097, 0.99346936, 0.98622245, 0.99389595, 0.9941144, 0.99262506, 0.99607617, 0.9936307, 0.9862303, 0.9942144, 0.9941759, 0.9921616, 0.9964618, 0.9936585, 0.9855893, 0.9940291, 0.99418485, 0.99197996, 0.9962594, 0.99335676, 0.9858988, 0.9938973, 0.99383694, 0.99225783, 0.9965119, 0.9934325, 0.98620576, 0.9938937, 0.99408615, 0.9926025, 0.9960452, 0.9935927, 0.9861707, 0.9942123, 0.99415827, 0.99213374, 0.9964304, 0.9936562, 0.98556936, 0.9940243, 0.9941825, 0.99198794, 0.99626106, 0.99337876, 0.9860517, 0.9939492, 0.9938625, 0.992265, 0.9965044, 0.99346274, 0.9863276, 0.99391794, 0.99409544, 0.99259645, 0.99606246, 0.9936044, 0.9861161, 0.99425745, 0.9941553, 0.9921737, 0.9964455, 0.9936319, 0.98553467, 0.994029, 0.9941739, 0.99209833, 0.99624366, 0.9933431, 0.98587376, 0.9939125, 0.9938514, 0.992276, 0.9964678, 0.9934149, 0.98595655, 0.99385506, 0.9940556, 0.9925339, 0.9960014, 0.9935422, 0.9859718, 0.99411875, 0.9941096, 0.99195623, 0.9963438, 0.9935474, 0.9854042, 0.99388415, 0.9941135, 0.9919201, 0.99617636, 0.9932574, 0.98573464, 0.99381053, 0.9937982, 0.9921933, 0.9964382, 0.99341315, 0.9859455, 0.99383885, 0.9940485, 0.9925855, 0.9959989, 0.9935045, 0.98585385, 0.9941585, 0.99408484, 0.99207604, 0.99636024, 0.9935393, 0.985285, 0.9939666, 0.9940999, 0.9919533, 0.99617267, 0.99325854, 0.9857006, 0.993842, 0.9937568, 0.99226993, 0.99644613, 0.99338007, 0.9860059, 0.99387354, 0.9940216, 0.99262613, 0.99599206, 0.9936162, 0.9859405, 0.9941853, 0.9941502, 0.99219733, 0.99636936, 0.9935788, 0.98546404, 0.9939349, 0.9941426, 0.992121, 0.9961831, 0.9932554, 0.98565245, 0.99387544, 0.99378985, 0.9923434, 0.99643016, 0.9933822, 0.9859843, 0.99384373, 0.9940082, 0.9926325, 0.9959716, 0.99352986, 0.98601073, 0.99419194, 0.9940953, 0.99216753, 0.99637717, 0.9935743, 0.9855234, 0.99392205, 0.9941011, 0.9920176, 0.9961814, 0.9932748, 0.985933, 0.9938711, 0.99376297, 0.9922852, 0.9964361, 0.9933557, 0.98608553, 0.9937709, 0.99398816, 0.99257046, 0.99597186, 0.9935143, 0.9861168, 0.9940825, 0.9940819, 0.9921401, 0.9963605, 0.9935096, 0.9852765, 0.9938484, 0.9940892, 0.9919653, 0.9961724, 0.9931652, 0.98551047, 0.99367905, 0.9937663, 0.99216676, 0.9964259, 0.9932755, 0.9856671, 0.9936969, 0.99399626, 0.9925384, 0.9959619, 0.9934843, 0.98571545, 0.9940782, 0.99411404, 0.9920868, 0.9963691, 0.9935449, 0.98505926, 0.9938554, 0.9941348, 0.99200857, 0.9961712, 0.9932503, 0.98542666, 0.9938017, 0.99383444, 0.99228895, 0.9964199, 0.9933181, 0.9856757, 0.9938128, 0.99406564, 0.99260056, 0.99597305, 0.9935114, 0.9855929, 0.9941637, 0.9941249, 0.9922078, 0.99635905, 0.9935277, 0.9852265, 0.9939626, 0.99412525, 0.99205714, 0.9961591, 0.99323565, 0.98549265, 0.99386144, 0.99378574, 0.9923286, 0.9964036, 0.9933211, 0.98564476, 0.9939195, 0.9940434, 0.99272037, 0.99594516, 0.99348617, 0.9856947, 0.9942505, 0.9941158, 0.9923051, 0.9963347, 0.9935161, 0.9848697, 0.9939791, 0.9941003, 0.99213374, 0.9961616, 0.99323165, 0.9853574, 0.9938996, 0.99379736, 0.9924109, 0.9964038, 0.99335927, 0.98565024, 0.9938725, 0.9940229, 0.99277794, 0.9959393, 0.99353194, 0.9857115, 0.9941699, 0.99407446, 0.9922582, 0.99632365, 0.9935542, 0.9851333, 0.99399155, 0.9940953, 0.9921367, 0.99613637, 0.9932469, 0.98543245, 0.993874, 0.99373865, 0.992423, 0.9963831, 0.99335915, 0.98566526, 0.99387205, 0.99399275, 0.9928764, 0.9959383, 0.9935002, 0.9856268, 0.9942104, 0.99408036, 0.99236757, 0.9963193, 0.99350786, 0.984977, 0.9939656, 0.99408424, 0.9922227, 0.9961236, 0.9932005, 0.9854118, 0.9938826, 0.99376655, 0.99255097, 0.99640083, 0.9933134, 0.9857479, 0.99390405, 0.99401087, 0.9929194, 0.9959527, 0.9934876, 0.98578584, 0.9942134, 0.9941004, 0.9924258, 0.9963425, 0.9935377, 0.9851816, 0.9940045, 0.9941366, 0.9923056, 0.99615103, 0.9932532, 0.9856156, 0.9939275, 0.9938139, 0.99257916, 0.9963852, 0.99336123, 0.98577714, 0.99388367, 0.994072, 0.99297637, 0.9959482, 0.99349856, 0.9860653, 0.9942286, 0.9941566, 0.9925148, 0.99635416, 0.9935942, 0.98556906, 0.9940489, 0.994164, 0.99232334, 0.99616903, 0.9932754, 0.985962, 0.9939108, 0.9938804, 0.992683, 0.9964142, 0.99335724, 0.98584306, 0.99387366, 0.99409, 0.99306136, 0.9959055, 0.99348253, 0.98588145, 0.99414384, 0.9941526, 0.9925721, 0.99626756, 0.99347615, 0.98506236, 0.9938367, 0.9941713, 0.9923523, 0.99605334, 0.9932108, 0.98571926, 0.9938281, 0.9938519, 0.9926843, 0.99637765, 0.9933907, 0.9859644, 0.9938599, 0.9941052, 0.9930118, 0.9959256, 0.99354523, 0.9859812, 0.9941707, 0.99414927, 0.9925436, 0.99633265, 0.99359125, 0.98545337, 0.9939715, 0.99415237, 0.9924029, 0.99615705, 0.993349, 0.98605865, 0.9939055, 0.99383694, 0.99268794, 0.9964096, 0.99346113, 0.98617375, 0.99391204, 0.9940832, 0.9930595, 0.9959812, 0.993619, 0.98628515, 0.9942209, 0.9941584, 0.99257725, 0.9963893, 0.99368036, 0.9857523, 0.99404114, 0.99417615, 0.9924351, 0.99619126, 0.9933656, 0.9861729, 0.99397457, 0.99384105, 0.9926974, 0.99645597, 0.9934996, 0.9863836, 0.99398094, 0.9940734, 0.99308914, 0.9960188, 0.9936248, 0.98636705, 0.994304, 0.99413127, 0.9926366, 0.99641323, 0.9936718, 0.985833, 0.99411124, 0.99416214, 0.99247324, 0.996209, 0.9933229, 0.9862383, 0.9940382, 0.9938342, 0.9926831, 0.9964759, 0.9934401, 0.9864949, 0.99399024, 0.9940734, 0.99305, 0.99601126, 0.9935544, 0.98649454, 0.994311, 0.9941588, 0.9926789, 0.99639124, 0.9935781, 0.98602676, 0.9942524, 0.9942028, 0.99250644, 0.9962418, 0.9934529, 0.9864119, 0.99404114, 0.9938449, 0.9927994, 0.99649066, 0.9934297, 0.98663944, 0.9937748, 0.99405056, 0.99310243, 0.9960323, 0.99354243, 0.9867823, 0.99421775, 0.9941349, 0.99267393, 0.9963969, 0.99356514, 0.98609596, 0.994058, 0.9941221, 0.9925644, 0.9962038, 0.99323845, 0.98654777, 0.9939632, 0.99382126, 0.9928542, 0.99648345, 0.99343103, 0.9866131, 0.9939843, 0.9941024, 0.9931941, 0.99605286, 0.9935815, 0.98672915, 0.99432296, 0.9941729, 0.99275243, 0.996434, 0.99350995, 0.98599696, 0.9941301, 0.9942023, 0.9927422, 0.99625814, 0.99332905, 0.98635453, 0.99399346, 0.99382937, 0.99277264, 0.99643445, 0.9934062, 0.98627716, 0.9939404, 0.9940357, 0.9932607, 0.9959714, 0.9935722, 0.9864938, 0.9944323, 0.99416554, 0.9927335, 0.9963712, 0.99363625, 0.98584807, 0.99423, 0.994197, 0.99257725, 0.99617755, 0.9933374, 0.98604053, 0.9940845, 0.99385905, 0.9927632, 0.9964024, 0.99338937, 0.9863581, 0.99410206, 0.994103, 0.99311525, 0.99595505, 0.9935476, 0.98628885, 0.9943754, 0.9941648, 0.99266505, 0.99632674, 0.9935674, 0.98573637, 0.99424154, 0.9941877, 0.99250144, 0.9961444, 0.9932789, 0.9860744, 0.9940823, 0.9938832, 0.992695, 0.99640405, 0.9933669, 0.98627996, 0.9940853, 0.9941151, 0.9930515, 0.9959416, 0.99352205, 0.986279, 0.9942666, 0.9941652, 0.9926501, 0.9963432, 0.9935562, 0.98563725, 0.9941269, 0.9941738, 0.9924097, 0.9961295, 0.99324906, 0.98612565, 0.9940993, 0.99388754, 0.9928283, 0.996402, 0.9933322, 0.98636657, 0.99404055, 0.9941295, 0.9931978, 0.9959614, 0.993507, 0.98646796, 0.99438566, 0.99418265, 0.9927503, 0.9963645, 0.9935368, 0.9859366, 0.9941851, 0.994222, 0.99255604, 0.9961514, 0.9932301, 0.98634535, 0.99410355, 0.9939042, 0.99280304, 0.9964215, 0.9933696, 0.98648894, 0.99407154, 0.9941333, 0.9932074, 0.99593955, 0.9934942, 0.98641694, 0.99437696, 0.9941946, 0.99279225, 0.9963612, 0.99350464, 0.9857934, 0.99423885, 0.99420774, 0.99259984, 0.99614155, 0.99324024, 0.9861065, 0.994087, 0.9938899, 0.99278027, 0.99640393, 0.9933816, 0.9863739, 0.99408334, 0.9941175, 0.9931885, 0.9959506, 0.99346465, 0.98654604, 0.994409, 0.9941613, 0.9927212, 0.9963541, 0.9935316, 0.9858767, 0.9942256, 0.99417555, 0.9925599, 0.99613935, 0.9931685, 0.9863695, 0.9940971, 0.9938759, 0.9927141, 0.99642175, 0.9933056, 0.98650104, 0.99407494, 0.9941175, 0.99314183, 0.9959447, 0.9934689, 0.98644984, 0.99435705, 0.99415696, 0.992634, 0.99633396, 0.99345946, 0.98581296, 0.99417335, 0.99416435, 0.99249107, 0.9961463, 0.9932007, 0.9862845, 0.9940699, 0.9938832, 0.9927172, 0.9963928, 0.99330467, 0.98648024, 0.99407625, 0.99410737, 0.99308103, 0.9959216, 0.9934725, 0.98644984, 0.9944523, 0.9941525, 0.99264365, 0.9963198, 0.99350464, 0.9859482, 0.99424344, 0.9941772, 0.9924683, 0.9961055, 0.9931297, 0.98629445, 0.9941251, 0.9938728, 0.9927261, 0.9963952, 0.9932575, 0.986493, 0.9940566, 0.994068, 0.99316955, 0.99591726, 0.9934176, 0.9865263, 0.994328, 0.99415624, 0.9927434, 0.9963188, 0.99343204, 0.98603195, 0.99420303, 0.9941784, 0.9925563, 0.9960847, 0.99311125, 0.98640716, 0.9941116, 0.9938507, 0.9928612, 0.9963486, 0.9932463, 0.98660463, 0.99411875, 0.9940806, 0.9931718, 0.99589014, 0.993401, 0.9865952, 0.99442625, 0.9941658, 0.9927839, 0.9963052, 0.99340475, 0.98599327, 0.99425673, 0.9941897, 0.9926133, 0.99607724, 0.9930778, 0.986363, 0.9941653, 0.99387014, 0.9928249, 0.99634427, 0.99321777, 0.9866502, 0.99413174, 0.99415374, 0.9932127, 0.995884, 0.99337727, 0.9866478, 0.9944241, 0.9942155, 0.9928235, 0.9963019, 0.99347514, 0.9860284, 0.9942496, 0.9942041, 0.99258703, 0.99613, 0.9931425, 0.9863554, 0.9940929, 0.99390453, 0.99293125, 0.99637574, 0.9932724, 0.9866767, 0.9941098, 0.99411076, 0.9933193, 0.99592376, 0.9934436, 0.98660636, 0.99450654, 0.99417734, 0.992834, 0.99633753, 0.9934763, 0.98617744, 0.9942367, 0.9941884, 0.99259466, 0.99609804, 0.9931785, 0.9864813, 0.9941928, 0.99385905, 0.9928964, 0.99636084, 0.99330634, 0.9867706, 0.99417484, 0.9941044, 0.99329925, 0.9958593, 0.99341196, 0.9867616, 0.9944658, 0.99420065, 0.99282223, 0.9962596, 0.99346185, 0.9861875, 0.9942625, 0.9942174, 0.9926204, 0.99604934, 0.9930981, 0.98649985, 0.99411404, 0.9938945, 0.9926974, 0.9962872, 0.9931808, 0.9864823, 0.9941029, 0.99413985, 0.99297756, 0.99579346, 0.9933891, 0.9865573, 0.9943923, 0.9941838, 0.99258024, 0.99619067, 0.9933635, 0.98604786, 0.9941975, 0.99425477, 0.9924898, 0.99605036, 0.9930512, 0.9863151, 0.99402714, 0.99396884, 0.99278617, 0.9963207, 0.9931665, 0.98656446, 0.9940813, 0.99416757, 0.99312615, 0.9958333, 0.9933554, 0.9865313, 0.9943549, 0.9942368, 0.9927256, 0.9962549, 0.9933763, 0.98601365, 0.9941736, 0.994277, 0.9925801, 0.99611366, 0.99309605, 0.98632306, 0.99406743, 0.9939503, 0.99293256, 0.9963987, 0.9932174, 0.9866022, 0.9940659, 0.99418217, 0.99323964, 0.99591655, 0.9933396, 0.98655707, 0.99449825, 0.994287, 0.9928832, 0.9963472, 0.9933697, 0.98603636, 0.9942544, 0.9942835, 0.99267995, 0.9961342, 0.9930547, 0.98645985, 0.9941571, 0.9939619, 0.9928999, 0.9964038, 0.9931554, 0.98656183, 0.9940904, 0.99418354, 0.99327433, 0.9959382, 0.9933322, 0.9867045, 0.9944055, 0.99421364, 0.9928336, 0.9963421, 0.99339676, 0.98610693, 0.9941825, 0.99424237, 0.9926623, 0.99613446, 0.9930962, 0.9864298, 0.9940794, 0.99398416, 0.9929381, 0.9964238, 0.99317694, 0.98681074, 0.99401605, 0.99420005, 0.9931908, 0.9960049, 0.9934156, 0.9869178, 0.9943073, 0.9942696, 0.99277735, 0.99639565, 0.99348146, 0.9862708, 0.99417144, 0.99428713, 0.99277616, 0.996216, 0.99315745, 0.9867049, 0.993993, 0.9939785, 0.9929737, 0.9965023, 0.9933102, 0.98697644, 0.9939755, 0.99423426, 0.9933942, 0.9960227, 0.99342066, 0.98693174, 0.9943844, 0.99431777, 0.9930589, 0.99640507, 0.9935089, 0.98649186, 0.99424624, 0.99433523, 0.9929762, 0.99626684, 0.993256, 0.9869351, 0.99415153, 0.99402314, 0.99320436, 0.9964729, 0.99328196, 0.9872348, 0.99421054, 0.9942707, 0.99361503, 0.99599314, 0.993476, 0.98726356, 0.99447584, 0.99431217, 0.99332464, 0.9964101, 0.9935846, 0.98669946, 0.9943836, 0.99434865, 0.9934097, 0.9962698, 0.9932696, 0.9869674, 0.9943482, 0.9940683, 0.9934529, 0.9965193, 0.993439, 0.9871889, 0.99425936, 0.9942775, 0.99382424, 0.99602616, 0.9934888, 0.9870265, 0.99441165, 0.9943514, 0.99335843, 0.996433, 0.9935622, 0.98648745, 0.994011, 0.994352, 0.99332184, 0.9962929, 0.9934115, 0.98710614, 0.994146, 0.99414575, 0.99370426, 0.99652714, 0.99350303, 0.9872241, 0.9942009, 0.9944011, 0.99417555, 0.9961772, 0.99379855, 0.9871196, 0.9943467, 0.994409, 0.99369705, 0.9965388, 0.9937762, 0.986382, 0.9941303, 0.99450284, 0.99365944, 0.9963486, 0.9932874, 0.9870957, 0.99412775, 0.99422127, 0.994056, 0.9965992, 0.9934645, 0.987276, 0.99412256, 0.99448836, 0.99448013, 0.9962052, 0.99369085, 0.987353, 0.99445134, 0.9944875, 0.99398756, 0.9966196, 0.9937404, 0.9866578, 0.99429727, 0.9945648, 0.99393713, 0.9963929, 0.9934883, 0.9872938, 0.99420387, 0.9943408, 0.9940687, 0.9966533, 0.9935801, 0.9876131, 0.9941793, 0.994588, 0.9945228, 0.9962124, 0.9937278, 0.98757553, 0.99447703, 0.9946118, 0.99410784, 0.99658763, 0.99378866, 0.9870858, 0.99424684, 0.994646, 0.99372673, 0.99640155, 0.9934723, 0.98742884, 0.9942063, 0.9943416, 0.9941018, 0.99662715, 0.9936043, 0.98760414, 0.9941162, 0.99455595, 0.9944067, 0.99623114, 0.99377817, 0.98780555, 0.9944786, 0.994609, 0.99403524, 0.9965921, 0.99378574, 0.98715657, 0.99426734, 0.9946255, 0.9938046, 0.9963731, 0.99349785, 0.98757356, 0.9942045, 0.9943381, 0.99406177, 0.99660194, 0.9936043, 0.9878407, 0.9941945, 0.99454534, 0.99433786, 0.99619293, 0.9937476, 0.98778707, 0.9945075, 0.99462515, 0.99414164, 0.9965822, 0.9937177, 0.987253, 0.9943784, 0.9946572, 0.99391574, 0.9963834, 0.99339217, 0.9875629, 0.99425095, 0.99441, 0.9944035, 0.99664503, 0.9935415, 0.98811066, 0.99418026, 0.99462044, 0.994447, 0.9961889, 0.9936513, 0.9878077, 0.9945604, 0.9946718, 0.9942443, 0.99656004, 0.99377924, 0.9874144, 0.99428266, 0.99467623, 0.9939317, 0.9964527, 0.9935429, 0.9877834, 0.9942914, 0.9944575, 0.99428797, 0.996739, 0.9936182, 0.98796993, 0.99419993, 0.99463624, 0.9944469, 0.9962388, 0.99371934, 0.987713, 0.99447894, 0.99467444, 0.9939462, 0.99658847, 0.9937941, 0.9872722, 0.99431735, 0.99473566, 0.9938577, 0.99640757, 0.99349725, 0.9876922, 0.994304, 0.9944435, 0.9940578, 0.996669, 0.9936354, 0.9878671, 0.9943087, 0.9947116, 0.994407, 0.9962643, 0.9937795, 0.98785794, 0.9945592, 0.9947536, 0.9940025, 0.99663544, 0.9938135, 0.9874013, 0.9944016, 0.99478275, 0.99386734, 0.9964116, 0.9935783, 0.98770565, 0.9943222, 0.9945314, 0.99407494, 0.99666965, 0.9936227, 0.9878828, 0.9942796, 0.9947103, 0.9944745, 0.9962084, 0.99376196, 0.9876609, 0.9945761, 0.9947373, 0.99416906, 0.9965616, 0.99376345, 0.98702395, 0.99433184, 0.9947506, 0.994142, 0.9963845, 0.993529, 0.98759764, 0.9942578, 0.9944387, 0.9942815, 0.9966754, 0.9936631, 0.98770404, 0.994215, 0.9946694, 0.9947832, 0.996218, 0.99382716, 0.98769903, 0.99463505, 0.9947655, 0.9943239, 0.9966106, 0.99384344, 0.98726195, 0.99443966, 0.9947917, 0.9940076, 0.99644697, 0.993591, 0.9876003, 0.9943666, 0.99449134, 0.9943106, 0.99665195, 0.9936917, 0.98773414, 0.9943297, 0.99470395, 0.99457175, 0.9962159, 0.9938297, 0.9879831, 0.99464446, 0.99475914, 0.9941935, 0.99659497, 0.99383694, 0.9875473, 0.994406, 0.99479735, 0.99384284, 0.99637395, 0.9935248, 0.9878208, 0.9943961, 0.9945039, 0.9941145, 0.9966214, 0.9936161, 0.9879572, 0.9942543, 0.99470145, 0.9943745, 0.9961728, 0.993753, 0.98793447, 0.994534, 0.99475205, 0.9940291, 0.9965617, 0.99373084, 0.9872922, 0.99441725, 0.99477905, 0.9938074, 0.99638045, 0.99345183, 0.98753417, 0.9942631, 0.9944487, 0.9939952, 0.9966035, 0.9935889, 0.9876704, 0.99418193, 0.9946759, 0.9944668, 0.99617565, 0.9937097, 0.98758286, 0.99444807, 0.9947582, 0.99423, 0.996525, 0.9936719, 0.98688936, 0.9942596, 0.99477, 0.9942477, 0.99638814, 0.99341184, 0.9872639, 0.9942295, 0.9944587, 0.9944444, 0.996664, 0.9935703, 0.9876154, 0.9942044, 0.99470675, 0.99486446, 0.9963323, 0.99382293, 0.9875138, 0.9945374, 0.9947807, 0.9944987, 0.99669975, 0.99372274, 0.98723745, 0.99448246, 0.994813, 0.9944906, 0.99655557, 0.99330914, 0.9871803, 0.99437827, 0.9945472, 0.9944347, 0.9967889, 0.99342865, 0.9872069, 0.9940688, 0.9947425, 0.99465984, 0.9964359, 0.9936475, 0.9874872, 0.9943391, 0.9948087, 0.99439454, 0.99678195, 0.99377936, 0.98729485, 0.9941893, 0.9948717, 0.99438924, 0.996531, 0.99349314, 0.9876302, 0.9943317, 0.9946399, 0.9945187, 0.99677426, 0.9935862, 0.9878293, 0.9943053, 0.99479914, 0.99481744, 0.9964271, 0.9938155, 0.98758054, 0.994638, 0.99477255, 0.9945585, 0.9967687, 0.99375415, 0.98730147, 0.99439347, 0.9948743, 0.99492526, 0.9965526, 0.99340475, 0.98731774, 0.9941888, 0.994467, 0.99531716, 0.99669373, 0.99330395, 0.98794144, 0.99423414, 0.9947917, 0.9954627, 0.9963247, 0.99366, 0.98804826, 0.99447644, 0.99484515, 0.99507654, 0.9967463, 0.99370426, 0.9879177, 0.9944113, 0.9947866, 0.99506325, 0.996565, 0.9935312, 0.988107, 0.99418014, 0.9945098, 0.99484056, 0.9967083, 0.99330056, 0.9882663, 0.99427927, 0.9946253, 0.99528456, 0.99607015, 0.99306077, 0.98683804, 0.9942711, 0.9945425, 0.9948502, 0.99644333, 0.9931477, 0.98619807, 0.9939691, 0.9946224, 0.99441, 0.9962847, 0.9928885, 0.98662853, 0.9940688, 0.99424493, 0.9948298, 0.9965658, 0.9929652, 0.98637724, 0.99373454, 0.9944886, 0.9950192, 0.9960662, 0.99313545, 0.98659116, 0.99433726, 0.994713, 0.99469393, 0.9964449, 0.9930332, 0.9859528, 0.99369, 0.9946138, 0.9944597, 0.9962464, 0.9928268, 0.9861313, 0.99373484, 0.9943385, 0.99481565, 0.99649435, 0.99302906, 0.9865617, 0.99359316, 0.9944212, 0.99490094, 0.9960511, 0.99302316, 0.9862004, 0.99400747, 0.9944629, 0.9948323, 0.99640435, 0.9929826, 0.98583, 0.99375814, 0.9944576, 0.9945814, 0.9962516, 0.99270236, 0.98603797, 0.99392784, 0.99421364, 0.9948748, 0.99651814, 0.9928556, 0.9866756, 0.9938951, 0.99443966, 0.9950251, 0.99608135, 0.9930554, 0.9865284, 0.9942103, 0.9944816, 0.9947417, 0.99645114, 0.9930882, 0.9859918, 0.9939561, 0.99447703, 0.9946438, 0.99626756, 0.992875, 0.986361, 0.99399036, 0.9941719, 0.99485683, 0.9965287, 0.9929173, 0.98660415, 0.993915, 0.99434453, 0.9949092, 0.9960306, 0.99300647, 0.986681, 0.9943041, 0.9944347, 0.99464417, 0.996425, 0.99292505, 0.98603207, 0.9938963, 0.9944478, 0.99437356, 0.99623126, 0.99259007, 0.98642886, 0.9936693, 0.9942319, 0.9947218, 0.9965094, 0.99273396, 0.9866811, 0.99387157, 0.9943855, 0.99506736, 0.99609596, 0.9931063, 0.9869279, 0.9943159, 0.99445015, 0.99481094, 0.9964922, 0.9931781, 0.9864888, 0.9940422, 0.9944938, 0.99469227, 0.99631464, 0.99288297, 0.98666835, 0.99406576, 0.99422365, 0.99499726, 0.9965546, 0.992963, 0.98686314, 0.9939766, 0.99443084, 0.9951915, 0.99610776, 0.99308795, 0.9868811, 0.99445075, 0.9945127, 0.99488807, 0.9964855, 0.9931265, 0.98627406, 0.99396366, 0.9945585, 0.99464333, 0.9962994, 0.99283993, 0.98654485, 0.9941342, 0.99427915, 0.9949244, 0.99655163, 0.9928861, 0.98652303, 0.9938634, 0.9944689, 0.9950807, 0.99608856, 0.9930535, 0.9866148, 0.99429667, 0.9945379, 0.9947812, 0.9964734, 0.9931137, 0.98611486, 0.9939748, 0.99455273, 0.9945808, 0.996299, 0.9927695, 0.98633516, 0.99395424, 0.994286, 0.99497426, 0.99657273, 0.9929871, 0.98655844, 0.99390745, 0.99450064, 0.99489695, 0.9961275, 0.99315685, 0.9867496, 0.9942367, 0.99461406, 0.99487805, 0.9965418, 0.9930882, 0.9859427, 0.9939281, 0.9946326, 0.9945707, 0.99628246, 0.9928121, 0.98597497, 0.993623, 0.99429715, 0.99488515, 0.9965642, 0.99296993, 0.9866986, 0.993741, 0.994515, 0.9951344, 0.99609613, 0.9930977, 0.9862856, 0.99386364, 0.9945444, 0.9948036, 0.9964587, 0.9931058, 0.9860376, 0.9939421, 0.99463767, 0.9947606, 0.99629563, 0.9928281, 0.9862353, 0.9939249, 0.9944194, 0.9949478, 0.9965424, 0.9928389, 0.9863187, 0.99376404, 0.994646, 0.99510616, 0.99605006, 0.9929985, 0.98625654, 0.99413234, 0.9946182, 0.9947665, 0.99642533, 0.9930821, 0.9855219, 0.9938373, 0.9947023, 0.994677, 0.9962572, 0.9927811, 0.9856919, 0.9939594, 0.9945139, 0.9948605, 0.9965178, 0.9927516, 0.9856215, 0.9938833, 0.9946483, 0.9951371, 0.99604, 0.9928525, 0.9855396, 0.99425876, 0.99469286, 0.99491614, 0.99645174, 0.99304587, 0.98508537, 0.994042, 0.99467325, 0.99476916, 0.996247, 0.9927657, 0.9855806, 0.9939482, 0.9943864, 0.99492633, 0.99651945, 0.9928596, 0.9857152, 0.99378794, 0.9946014, 0.99514264, 0.99601513, 0.9929888, 0.985831, 0.9941301, 0.9947549, 0.99460757, 0.99640024, 0.99303824, 0.98512644, 0.9937876, 0.99477315, 0.99427855, 0.99617994, 0.9926657, 0.9857754, 0.99394304, 0.9945182, 0.9944265, 0.9964646, 0.9927585, 0.98597485, 0.9936004, 0.99471855, 0.9947031, 0.99598926, 0.99294186, 0.98626775, 0.9941242, 0.99481446, 0.9945354, 0.99638116, 0.99298745, 0.9858185, 0.9939349, 0.9948319, 0.99416435, 0.99618727, 0.99265796, 0.9862703, 0.9938977, 0.99457633, 0.994665, 0.9964658, 0.9928791, 0.98656076, 0.99359316, 0.9947718, 0.9948795, 0.9960526, 0.99311924, 0.9866304, 0.9940859, 0.99486977, 0.99466586, 0.99639136, 0.9931686, 0.98612446, 0.9941016, 0.9948725, 0.99449027, 0.9961891, 0.99286383, 0.9868449, 0.9942338, 0.99462634, 0.9948388, 0.99647385, 0.99290574, 0.9868854, 0.994187, 0.99480253, 0.99472785, 0.99599636, 0.99306935, 0.9867237, 0.9945097, 0.99485743, 0.9944641, 0.99640995, 0.993138, 0.9863755, 0.9943873, 0.9948343, 0.99438804, 0.99623823, 0.99287605, 0.98646206, 0.9942741, 0.994596, 0.9945406, 0.99648947, 0.992902, 0.9870645, 0.9942467, 0.99479496, 0.9947736, 0.996005, 0.9930975, 0.9869157, 0.9945636, 0.99488986, 0.994507, 0.99642044, 0.9932447, 0.9865229, 0.99440104, 0.9948607, 0.994318, 0.9961879, 0.9927636, 0.9867332, 0.9943745, 0.99463046, 0.9944383, 0.99646795, 0.9928617, 0.9869025, 0.9943057, 0.9947419, 0.9946165, 0.99594796, 0.9929208, 0.9868885, 0.9946749, 0.9948416, 0.9941958, 0.9963562, 0.992987, 0.98640215, 0.99440783, 0.99479806, 0.99406034, 0.9961706, 0.99269354, 0.98693126, 0.994379, 0.9945761, 0.99432284, 0.99643713, 0.99279577, 0.987293, 0.9943574, 0.99475205, 0.99463034, 0.99595684, 0.99294525, 0.9871978, 0.9946418, 0.99481255, 0.99425554, 0.99635184, 0.99301, 0.9867437, 0.99444795, 0.9947689, 0.99401796, 0.9961813, 0.9926958, 0.98695904, 0.99439937, 0.99453294, 0.9942266, 0.99645966, 0.9927878, 0.98718584, 0.9943231, 0.99473804, 0.9944794, 0.9959598, 0.9929006, 0.98667574, 0.9946073, 0.9947951, 0.9939911, 0.9963252, 0.9930407, 0.9864779, 0.9944101, 0.9948071, 0.9940824, 0.9961417, 0.99273986, 0.98708177, 0.994338, 0.9945565, 0.99428916, 0.99640733, 0.99276996, 0.98730147, 0.99431014, 0.9946926, 0.9944518, 0.99590933, 0.992967, 0.9871954, 0.9946595, 0.99480796, 0.99409145, 0.99634045, 0.99304867, 0.9866347, 0.9944155, 0.9948496, 0.99380594, 0.99615717, 0.9927736, 0.9869336, 0.99434835, 0.99454695, 0.9941029, 0.9964277, 0.9928676, 0.9870417, 0.9942948, 0.9947614, 0.9943396, 0.9959448, 0.9929871, 0.9871567, 0.99464875, 0.99481255, 0.99401724, 0.99634284, 0.99305713, 0.986661, 0.994386, 0.9948294, 0.9938057, 0.9961597, 0.99276996, 0.9870426, 0.99439573, 0.99455994, 0.99416107, 0.99643505, 0.99286264, 0.98736733, 0.9943522, 0.9947648, 0.99440736, 0.99594456, 0.99300945, 0.98730505, 0.99476314, 0.99486816, 0.9940899, 0.99634594, 0.9931184, 0.9868862, 0.9945339, 0.9947779, 0.9940092, 0.9961724, 0.9927785, 0.9871228, 0.9944761, 0.99453235, 0.9942378, 0.9964238, 0.99285674, 0.98728484, 0.9944155, 0.99471635, 0.9944031, 0.99594575, 0.9930178, 0.98720604, 0.9947352, 0.99485457, 0.9940666, 0.99635136, 0.99312216, 0.98682606, 0.99450356, 0.99485314, 0.9939416, 0.99618214, 0.9928155, 0.9871984, 0.99450403, 0.99457276, 0.99422103, 0.99644816, 0.9928464, 0.987387, 0.9944305, 0.9948352, 0.99438536, 0.99596155, 0.99302244, 0.9874198, 0.9947642, 0.9949249, 0.99420244, 0.99635845, 0.9931125, 0.98701113, 0.9945925, 0.9948549, 0.99401534, 0.9961759, 0.99270964, 0.98723465, 0.99452776, 0.9945668, 0.99434644, 0.99644876, 0.99285114, 0.9875108, 0.9945162, 0.99483746, 0.9945849, 0.9959363, 0.99286216, 0.98752916, 0.99477327, 0.99492854, 0.99416447, 0.99634343, 0.99291855, 0.9868487, 0.99455744, 0.9948679, 0.9941766, 0.99620664, 0.99270755, 0.9870065, 0.9944945, 0.994634, 0.9940766, 0.99647135, 0.99274856, 0.9872537, 0.9944593, 0.9948231, 0.9946589, 0.99598366, 0.9929603, 0.9870843, 0.99481165, 0.99488586, 0.99423367, 0.99635386, 0.992971, 0.9870955, 0.99475145, 0.99467176, 0.9943542, 0.9961611, 0.9925517, 0.9873628, 0.9947807, 0.99448365, 0.9946283, 0.9964449, 0.99267817, 0.9874849, 0.9946426, 0.99466926, 0.99481803, 0.9959831, 0.9928757, 0.9875546, 0.99507666, 0.99474084, 0.99459285, 0.99640214, 0.99292564, 0.9870246, 0.9948317, 0.99475384, 0.9943343, 0.99617255, 0.99259394, 0.9872945, 0.9946945, 0.9944887, 0.9945684, 0.99641407, 0.9925619, 0.9874888, 0.99463385, 0.99473095, 0.99475276, 0.99595636, 0.9927493, 0.9873645, 0.99503016, 0.99475855, 0.9944597, 0.9963468, 0.992796, 0.9868301, 0.9946948, 0.9947571, 0.9942637, 0.9961541, 0.99255353, 0.9873043, 0.9947784, 0.99448705, 0.9945729, 0.9964208, 0.9925933, 0.9875019, 0.9946886, 0.9946071, 0.99476916, 0.99592894, 0.9927608, 0.98725927, 0.99495757, 0.99469864, 0.9944161, 0.9963659, 0.99281174, 0.986773, 0.99476564, 0.99469286, 0.99424, 0.9961533, 0.99248147, 0.98713267, 0.9947135, 0.9943725, 0.99439627, 0.9964079, 0.9926789, 0.98751104, 0.9947218, 0.9945908, 0.9947918, 0.99594146, 0.99279493, 0.9878543, 0.99508107, 0.9946649, 0.9946111, 0.99634993, 0.9929137, 0.9875688, 0.9948961, 0.9947103, 0.9944096, 0.9961716, 0.99264914, 0.987905, 0.9948777, 0.9944235, 0.9945726, 0.99642485, 0.99270695, 0.98806876, 0.99481213, 0.99463826, 0.9948173, 0.99594647, 0.9927995, 0.98795354, 0.99510664, 0.9946952, 0.99455106, 0.9963639, 0.9928444, 0.98748523, 0.9948614, 0.99476314, 0.994389, 0.9961473, 0.99253476, 0.9880591, 0.9948207, 0.9945115, 0.9944717, 0.99643725, 0.9927845, 0.9880035, 0.9947059, 0.9947165, 0.99476916, 0.9959443, 0.99289376, 0.9879478, 0.99509263, 0.99476844, 0.99444014, 0.9963432, 0.9929811, 0.9876193, 0.99486, 0.99479336, 0.9942811, 0.9961868, 0.99269676, 0.98792505, 0.99485385, 0.99449235, 0.99469554, 0.9964766, 0.9927495, 0.98814964, 0.9947287, 0.99473554, 0.9948323, 0.9959757, 0.9928726, 0.98799545, 0.9949998, 0.9948155, 0.99449724, 0.99637383, 0.99297696, 0.987521, 0.9947714, 0.9947735, 0.994222, 0.996099, 0.99263555, 0.98780847, 0.9947505, 0.99448556, 0.9944267, 0.9963672, 0.99263895, 0.987981, 0.99471337, 0.994661, 0.9945907, 0.9959163, 0.9927893, 0.98776114, 0.9949944, 0.9947282, 0.99431145, 0.99635196, 0.99296325, 0.9875189, 0.9948422, 0.99471974, 0.99430096, 0.9961378, 0.9927314, 0.98804104, 0.9948565, 0.9944212, 0.99453104, 0.99641836, 0.99277735, 0.9882089, 0.99476564, 0.99464107, 0.99505943, 0.99606353, 0.99326384, 0.98815596, 0.9952136, 0.99472165, 0.9946425, 0.99644417, 0.99329454, 0.9878827, 0.99490947, 0.9947325, 0.9944722, 0.9962661, 0.9929796, 0.9881379, 0.99486434, 0.9944688, 0.9948029, 0.9965688, 0.9929596, 0.988432, 0.9947839, 0.9947148, 0.99501693, 0.9960413, 0.9930728, 0.9883359, 0.99516743, 0.9947642, 0.99452513, 0.9964521, 0.99303424, 0.9876374, 0.99473864, 0.9947924, 0.9943568, 0.9962272, 0.9928726, 0.9884759, 0.9947713, 0.994559, 0.9948771, 0.99651504, 0.99303174, 0.988525, 0.99473697, 0.994755, 0.99521714, 0.99605006, 0.99324656, 0.9886475, 0.99519074, 0.99478936, 0.99497366, 0.9963962, 0.9933221, 0.9879804, 0.9949065, 0.9947748, 0.99473226, 0.99621433, 0.99296665, 0.988106, 0.9948512, 0.9945189, 0.9950227, 0.9964954, 0.9931344, 0.988528, 0.9947499, 0.9947576, 0.99517876, 0.99599504, 0.9932997, 0.98847556, 0.99503785, 0.9948548, 0.9949149, 0.99639916, 0.99339396, 0.98811126, 0.99489105, 0.99484324, 0.9946989, 0.9961885, 0.99308276, 0.98840743, 0.9948147, 0.9945557, 0.9949137, 0.99643326, 0.9931242, 0.98832685, 0.9947058, 0.9947941, 0.9951172, 0.99598545, 0.9932637, 0.98817664, 0.9949471, 0.9948389, 0.9949085, 0.99626344, 0.9930581, 0.98748904, 0.9947148, 0.9948502, 0.99466795, 0.9960215, 0.99270576, 0.9876951, 0.9946715, 0.9946247, 0.99490577, 0.9963917, 0.99299884, 0.98847663, 0.9946777, 0.994787, 0.99514043, 0.99583304, 0.9931925, 0.9884144, 0.9950173, 0.9947949, 0.9948376, 0.9962516, 0.99329114, 0.9880719, 0.9948214, 0.994847, 0.9946366, 0.99611664, 0.9929357, 0.9883641, 0.9947266, 0.9945091, 0.99469924, 0.9962953, 0.993135, 0.9885493, 0.9945636, 0.99474806, 0.99508613, 0.9958352, 0.9932887, 0.988638, 0.99493974, 0.9948165, 0.994829, 0.9962845, 0.9934822, 0.98809284, 0.99473095, 0.9949509, 0.99449533, 0.9961002, 0.9931399, 0.9883206, 0.99462706, 0.9946713, 0.9947412, 0.9963731, 0.9933036, 0.98857564, 0.9944681, 0.9947366, 0.9949157, 0.995871, 0.9935589, 0.9886624, 0.9950227, 0.9948725, 0.9946272, 0.9963186, 0.9936573, 0.9882123, 0.9947348, 0.99478096, 0.99464434, 0.9962475, 0.99338865, 0.98877305, 0.9947443, 0.9945064, 0.99491227, 0.99648994, 0.99331117, 0.98902506, 0.9945773, 0.9947318, 0.99530345, 0.99610656, 0.99352264, 0.9890597, 0.9950723, 0.9948067, 0.9948366, 0.99641335, 0.9935284, 0.9884724, 0.9948726, 0.9948696, 0.99462646, 0.99625313, 0.99330175, 0.988861, 0.9947118, 0.99475014, 0.99477977, 0.9964382, 0.9932788, 0.9888804, 0.9944826, 0.99465346, 0.9951608, 0.9959978, 0.9934924, 0.9889436, 0.99484926, 0.99470866, 0.9947693, 0.996555, 0.993636, 0.9882961, 0.99478227, 0.99483, 0.99502474, 0.9964305, 0.99313253, 0.98875684, 0.99474484, 0.994653, 0.99507004, 0.9966809, 0.99338263, 0.9890716, 0.9947584, 0.9947865, 0.99542737, 0.9962561, 0.9936854, 0.98900515, 0.9950116, 0.9948024, 0.9952317, 0.9965513, 0.993656, 0.98848265, 0.9948264, 0.99487406, 0.9949738, 0.99633914, 0.9930628, 0.9886884, 0.9947741, 0.99459624, 0.995154, 0.9966068, 0.9932943, 0.9887285, 0.99464566, 0.9947925, 0.9953447, 0.99611473, 0.9934703, 0.98872036, 0.99497366, 0.9948377, 0.99486023, 0.99654204, 0.9937273, 0.9882293, 0.9947872, 0.99478024, 0.9948477, 0.99623775, 0.99334574, 0.9884242, 0.9946893, 0.9945056, 0.99501306, 0.9965809, 0.99342227, 0.98877186, 0.994534, 0.994723, 0.99521834, 0.9961027, 0.99363667, 0.9886147, 0.99491405, 0.9947854, 0.9951271, 0.99655175, 0.99390817, 0.9884879, 0.9947748, 0.99479556, 0.9948299, 0.99637055, 0.9935708, 0.98865205, 0.99470997, 0.9945169, 0.995005, 0.996583, 0.99360776, 0.9885649, 0.9945767, 0.99474746, 0.9951602, 0.9961869, 0.9937913, 0.9889031, 0.9949761, 0.99479085, 0.9950683, 0.99659294, 0.9939368, 0.9884686, 0.9947259, 0.9947965, 0.99488217, 0.99640334, 0.99368364, 0.98879904, 0.9947123, 0.9945004, 0.99520206, 0.99669635, 0.9937953, 0.9891173, 0.9947105, 0.99471796, 0.99556994, 0.9962792, 0.99397576, 0.9890969, 0.99502945, 0.99474484, 0.9952885, 0.9966635, 0.99393916, 0.9885075, 0.99478376, 0.9946913, 0.9950389, 0.9964644, 0.99369085, 0.9889714, 0.99482095, 0.99450654, 0.99542594, 0.9967464, 0.9938116, 0.9891027, 0.9947175, 0.9947103, 0.99549496, 0.9962165, 0.9938002, 0.98908114, 0.99500895, 0.9947629, 0.9952496, 0.99662364, 0.9939554, 0.9883187, 0.9947452, 0.99473083, 0.99501014, 0.99638283, 0.99343455, 0.9884604, 0.99469143, 0.9944254, 0.99526346, 0.9966376, 0.99350595, 0.98865986, 0.9946001, 0.9946308, 0.99541485, 0.99624306, 0.99376935, 0.9887578, 0.9949667, 0.99477977, 0.99507433, 0.99662584, 0.9936585, 0.98845625, 0.99478275, 0.994803, 0.9948748, 0.9964232, 0.9936746, 0.98871326, 0.9947354, 0.9945244, 0.99495643, 0.99668765, 0.99352735, 0.9886016, 0.9946085, 0.9947642, 0.99524915, 0.9962451, 0.99362695, 0.9884304, 0.995077, 0.9947708, 0.9947431, 0.99659485, 0.99363035, 0.98793095, 0.9948824, 0.9948442, 0.9947147, 0.9964414, 0.99347323, 0.9884121, 0.9948895, 0.99448234, 0.99480903, 0.9966539, 0.99379134, 0.9886348, 0.99480623, 0.994772, 0.99500966, 0.99622667, 0.9938863, 0.9884802, 0.995139, 0.99481046, 0.99480516, 0.9966382, 0.9939747, 0.988133, 0.99491537, 0.9948476, 0.9944095, 0.99650264, 0.99382937, 0.98830974, 0.9947958, 0.99451786, 0.99489915, 0.9967353, 0.9939113, 0.9886646, 0.9947753, 0.9947162, 0.9951383, 0.9963665, 0.9940939, 0.98875904, 0.9950356, 0.9948212, 0.99499923, 0.99670213, 0.994045, 0.98816675, 0.99484587, 0.9948723, 0.99460554, 0.99646217, 0.9936713, 0.9884427, 0.99479073, 0.9945943, 0.9948236, 0.996774, 0.99376464, 0.98836666, 0.994694, 0.99476194, 0.9950854, 0.99631524, 0.99387133, 0.98869646, 0.99505436, 0.9948411, 0.99507594, 0.9967135, 0.9940428, 0.9881218, 0.99479276, 0.9948547, 0.994746, 0.996455, 0.99363375, 0.9885626, 0.994747, 0.9945649, 0.9948877, 0.99675673, 0.993715, 0.98881835, 0.9946165, 0.9947247, 0.9950061, 0.99630755, 0.99393433, 0.98877954, 0.9950034, 0.99480903, 0.9948565, 0.9966917, 0.9940327, 0.988162, 0.9947642, 0.9947831, 0.99445474, 0.9964389, 0.993719, 0.98864335, 0.99474484, 0.9945051, 0.99482214, 0.99674463, 0.9938645, 0.9888209, 0.99474674, 0.9947342, 0.9948625, 0.9962643, 0.9940205, 0.9886811, 0.99492925, 0.99479926, 0.9948266, 0.9965823, 0.99393666, 0.9882798, 0.9948241, 0.9948441, 0.9946426, 0.99637145, 0.9937476, 0.98887455, 0.99480635, 0.99453306, 0.9949478, 0.9967612, 0.99391514, 0.9892349, 0.9948076, 0.9947931, 0.99535507, 0.9963897, 0.9941983, 0.9893233, 0.9951781, 0.9948394, 0.9952365, 0.9968073, 0.99424577, 0.9889237, 0.99497044, 0.9948718, 0.9950092, 0.99661463, 0.9940139, 0.989326, 0.9949171, 0.99456537, 0.9953454, 0.9968136, 0.993853, 0.98917097, 0.9947346, 0.9947505, 0.9952565, 0.99638486, 0.99419934, 0.9892103, 0.99514216, 0.9948187, 0.9951063, 0.9967943, 0.9942483, 0.98884434, 0.9949768, 0.9948194, 0.9947851, 0.9965725, 0.99395, 0.98920083, 0.9948756, 0.9945677, 0.9950535, 0.9967715, 0.99388295, 0.9893038, 0.9947419, 0.9947483, 0.99518645, 0.99633044, 0.9940574, 0.9891461, 0.9951489, 0.99481577, 0.99528426, 0.99675304, 0.99414563, 0.98860246, 0.9950265, 0.99477506, 0.9948549, 0.9965796, 0.99395186, 0.98901665, 0.9949709, 0.99450934, 0.99511987, 0.9968544, 0.99402726, 0.9893373, 0.99485457, 0.99470454, 0.9949891, 0.99640936, 0.9940969, 0.98942125, 0.9952038, 0.99479985, 0.9950403, 0.9967901, 0.99428856, 0.9887959, 0.99504966, 0.99480325, 0.9946918, 0.9966294, 0.9941137, 0.989189, 0.9950358, 0.99453634, 0.99519295, 0.99687177, 0.99411196, 0.9894482, 0.9948968, 0.9947342, 0.99526155, 0.9964328, 0.994287, 0.9894806, 0.9952235, 0.99478203, 0.9950421, 0.9967888, 0.9943522, 0.98908114, 0.9949945, 0.99474674, 0.9944511, 0.9965797, 0.9940404, 0.98922116, 0.99499005, 0.9944959, 0.99497366, 0.9968639, 0.9941519, 0.98946124, 0.9949151, 0.9947352, 0.99510974, 0.9964624, 0.99425215, 0.9893517, 0.9952773, 0.9947877, 0.994949, 0.9968188, 0.9943305, 0.9889754, 0.9950115, 0.9947635, 0.9948225, 0.99664813, 0.9940742, 0.9892964, 0.99503654, 0.99451125, 0.99497896, 0.99689686, 0.99417037, 0.98953724, 0.9949561, 0.9947295, 0.9951396, 0.9964856, 0.9942927, 0.9895954, 0.9952685, 0.99483675, 0.9949738, 0.9968766, 0.9943581, 0.9892791, 0.9950676, 0.99483263, 0.9948882, 0.9966893, 0.99406916, 0.98948705, 0.9950762, 0.9945451, 0.9950911, 0.9969181, 0.9941839, 0.98979646, 0.99499524, 0.994806, 0.9953585, 0.9964632, 0.9942748, 0.9895953, 0.9953023, 0.9948329, 0.994978, 0.99680316, 0.99439985, 0.9890308, 0.9950789, 0.9948619, 0.9947294, 0.9966607, 0.9940976, 0.98941493, 0.99507207, 0.9945868, 0.9949504, 0.99694103, 0.9939561, 0.989564, 0.99494046, 0.99477756, 0.9952182, 0.99652785, 0.9943252, 0.9895371, 0.99529934, 0.994876, 0.99498546, 0.996879, 0.9943398, 0.9889381, 0.99508363, 0.99485093, 0.9944827, 0.9967084, 0.99413913, 0.989291, 0.99507797, 0.9945262, 0.9947155, 0.9969259, 0.9942617, 0.9892653, 0.9950151, 0.99476373, 0.9948646, 0.99654865, 0.9944636, 0.98946595, 0.99539006, 0.9948172, 0.994424, 0.9969382, 0.9945111, 0.9887215, 0.9951828, 0.9947996, 0.994255, 0.99671304, 0.9942148, 0.9892725, 0.9950966, 0.99451417, 0.9950683, 0.9968901, 0.99423236, 0.9895822, 0.99502283, 0.99470854, 0.9952887, 0.9965077, 0.99448496, 0.9896438, 0.9953571, 0.9947958, 0.99461466, 0.9968784, 0.99443966, 0.98934716, 0.99520606, 0.99490166, 0.9938612, 0.9966813, 0.9941889, 0.9891507, 0.9952081, 0.99458396, 0.9942874, 0.9969252, 0.9941888, 0.989622, 0.9951195, 0.99471927, 0.99516594, 0.99650097, 0.9944227, 0.98959947, 0.9954436, 0.9948206, 0.99517184, 0.99685246, 0.9944101, 0.9893505, 0.9952195, 0.99482, 0.99480397, 0.9966667, 0.994064, 0.9895705, 0.99522895, 0.99462456, 0.994521, 0.9969012, 0.9942602, 0.9897125, 0.99520344, 0.99486446, 0.9954863, 0.9964742, 0.9944267, 0.989842, 0.99551797, 0.99493045, 0.99536216, 0.99688333, 0.99440783, 0.98932123, 0.99534243, 0.9949556, 0.9952723, 0.99668497, 0.99413645, 0.9897188, 0.9948941, 0.99467504, 0.99561274, 0.9969265, 0.9941203, 0.98976433, 0.9951396, 0.9948324, 0.995797, 0.9965364, 0.9944024, 0.9898029, 0.9954577, 0.99491864, 0.99552953, 0.99688953, 0.9944339, 0.9892644, 0.9952082, 0.99487805, 0.995179, 0.9966605, 0.9941729, 0.98945343, 0.9951711, 0.9946268, 0.9955384, 0.99686915, 0.99420387, 0.98967314, 0.9951503, 0.9948319, 0.9958132, 0.9965992, 0.994341, 0.98961174, 0.9954283, 0.9949431, 0.99558747, 0.9969704, 0.99442834, 0.9892264, 0.9952127, 0.99492407, 0.9954311, 0.9967386, 0.99413913, 0.9896505, 0.9952199, 0.9946459, 0.9955331, 0.9969401, 0.99411994, 0.98968446, 0.99512094, 0.9948943, 0.9957016, 0.9964952, 0.99430764, 0.98963636, 0.9954714, 0.9949498, 0.9954619, 0.9968713, 0.9943479, 0.9892554, 0.99528223, 0.9949498, 0.9952678, 0.99669665, 0.99403006, 0.9896305, 0.99532735, 0.9946846, 0.9955441, 0.996921, 0.99410325, 0.9896864, 0.99520993, 0.9949001, 0.9957069, 0.99649006, 0.9942301, 0.9895927, 0.9955155, 0.9949799, 0.9954718, 0.9968485, 0.99432874, 0.989134, 0.9953368, 0.9950159, 0.99534255, 0.9966743, 0.99403995, 0.98954564, 0.99529994, 0.99472725, 0.9955277, 0.9968893, 0.9940541, 0.98965013, 0.9952022, 0.9949237, 0.99572927, 0.99643064, 0.99419934, 0.98950046, 0.9955219, 0.9949545, 0.9954785, 0.996824, 0.9943903, 0.98914576, 0.99534255, 0.9949656, 0.9951774, 0.99661547, 0.9939937, 0.9892735, 0.9952488, 0.99469495, 0.9952577, 0.99679935, 0.994, 0.9894093, 0.9951658, 0.99493897, 0.99555105, 0.9963923, 0.99421984, 0.9895169, 0.99547285, 0.99505675, 0.9954085, 0.99678326, 0.9942361, 0.9889142, 0.99539536, 0.99505246, 0.9949229, 0.99657685, 0.99398345, 0.9894908, 0.9953501, 0.99478626, 0.99532145, 0.99684924, 0.99405235, 0.9897093, 0.9952219, 0.9950278, 0.99552375, 0.9964245, 0.9942074, 0.98958826, 0.995457, 0.995135, 0.994746, 0.99666804, 0.994187, 0.989153, 0.9953004, 0.99516535, 0.99440396, 0.99646497, 0.99391586, 0.9894327, 0.99518645, 0.99491477, 0.9949267, 0.9967456, 0.9939451, 0.9897995, 0.9953055, 0.99515635, 0.99538827, 0.99631846, 0.9941513, 0.9898024, 0.9956052, 0.99518436, 0.9950812, 0.9967155, 0.9942149, 0.9893769, 0.99539727, 0.9951726, 0.99478024, 0.9965461, 0.9940513, 0.9897855, 0.99541175, 0.9950044, 0.9949551, 0.99680966, 0.99404824, 0.989902, 0.9953352, 0.9950952, 0.9949956, 0.9962966, 0.99410677, 0.98978746, 0.99560636, 0.995171, 0.9947676, 0.9966845, 0.9941799, 0.9892564, 0.9953754, 0.995096, 0.99453163, 0.996487, 0.9939306, 0.989516, 0.9954091, 0.99493307, 0.9949014, 0.99676085, 0.9939794, 0.98974836, 0.99536514, 0.9951514, 0.9951885, 0.9963102, 0.9941303, 0.98978734, 0.9956273, 0.9952088, 0.9948697, 0.99672854, 0.99418, 0.9893394, 0.9954203, 0.99523556, 0.9948377, 0.9966035, 0.99394584, 0.98967266, 0.9954323, 0.99499816, 0.9950887, 0.9967977, 0.9939622, 0.9897461, 0.9953277, 0.9951619, 0.99519604, 0.99631524, 0.994097, 0.98978174, 0.99562764, 0.99523854, 0.9948172, 0.99667513, 0.9940992, 0.9893338, 0.9954217, 0.99526036, 0.99466604, 0.9965161, 0.99387956, 0.9896345, 0.99544215, 0.99500656, 0.99478626, 0.9967245, 0.99388814, 0.9897307, 0.9953342, 0.9951651, 0.9949719, 0.9963031, 0.9940947, 0.9897597, 0.99558413, 0.99522966, 0.9948652, 0.9967116, 0.994104, 0.98935586, 0.99542004, 0.99522567, 0.99478024, 0.9965107, 0.9939184, 0.989683, 0.99543244, 0.99498343, 0.99506474, 0.9967644, 0.9939672, 0.98984087, 0.9953547, 0.99516344, 0.9953141, 0.99638295, 0.99412346, 0.98991674, 0.99566144, 0.99521005, 0.9949879, 0.9967321, 0.9941642, 0.9894126, 0.9954814, 0.99521554, 0.9947935, 0.9965824, 0.99391913, 0.9897773, 0.9954138, 0.99501115, 0.99526876, 0.9968816, 0.99397814, 0.9898267, 0.9953922, 0.9951986, 0.99555933, 0.99647635, 0.9942401, 0.9900732, 0.99563885, 0.9952536, 0.99532074, 0.9968755, 0.99433404, 0.9898845, 0.9955022, 0.995284, 0.9950703, 0.9967078, 0.9940497, 0.9900073, 0.9954816, 0.99500823, 0.9952075, 0.9969025, 0.99401593, 0.9899794, 0.99544334, 0.99522257, 0.99537563, 0.9963766, 0.9940234, 0.99008876, 0.9957034, 0.9952592, 0.9951894, 0.9967167, 0.99415094, 0.98975945, 0.9955044, 0.9952098, 0.995035, 0.99663603, 0.9939721, 0.99001676, 0.99555427, 0.99500644, 0.99516934, 0.99681586, 0.99409944, 0.99035513, 0.9954916, 0.99509275, 0.9954014, 0.9964014, 0.9941784, 0.9900429, 0.9957318, 0.995256, 0.99499714, 0.9967617, 0.9942982, 0.9895842, 0.99557644, 0.995314, 0.9947653, 0.9965515, 0.9940345, 0.99005336, 0.9955889, 0.9950522, 0.9949144, 0.9968542, 0.9940513, 0.99037606, 0.995505, 0.9952039, 0.99536157, 0.99642736, 0.99424744, 0.9900807, 0.9958229, 0.9952984, 0.9947148, 0.9968298, 0.9943328, 0.99021333, 0.995641, 0.9952996, 0.99487805, 0.9966791, 0.9944114, 0.9911374, 0.99555165, 0.995116, 0.99488133, 0.9970914, 0.9944987, 0.9916474, 0.9954399, 0.99528766, 0.99522316, 0.99677116, 0.99485224, 0.9916665, 0.995686, 0.9953856, 0.995288, 0.9971795, 0.99478275, 0.9907374, 0.9954069, 0.9954392, 0.9948351, 0.9967721, 0.994385, 0.99063516, 0.9954945, 0.9950681, 0.9951913, 0.99691296, 0.9943402, 0.9905647, 0.99539644, 0.99514526, 0.9952855, 0.99650276, 0.9944621, 0.99073035, 0.99577916, 0.99519414, 0.9952181, 0.9970124, 0.9946284, 0.990629, 0.9956576, 0.99527764, 0.9956542, 0.99690956, 0.9942747, 0.9906033, 0.9957321, 0.99493575, 0.9958036, 0.9971195, 0.9942796, 0.990767, 0.9956495, 0.9950918, 0.9958222, 0.99668485, 0.9946591, 0.9905969, 0.9960752, 0.99516106, 0.9960854, 0.9973115, 0.99487156, 0.99038017, 0.9955682, 0.99529153, 0.9958587, 0.99717414, 0.99463445, 0.9906353, 0.99556893, 0.99503666, 0.9962232, 0.99737585, 0.9946824, 0.99078995, 0.9955176, 0.99525154, 0.9963744, 0.99705744, 0.9948706, 0.99098444, 0.99579614, 0.9953597, 0.9962036, 0.9973627, 0.99496835, 0.99053895, 0.99557364, 0.99537116, 0.9959637, 0.99718314, 0.99474555, 0.9907579, 0.9955359, 0.9950977, 0.99624604, 0.9973737, 0.9947727, 0.99090147, 0.9954893, 0.99526554, 0.99645776, 0.9970132, 0.9949313, 0.99086857, 0.9957158, 0.99536914, 0.99630934, 0.99736065, 0.9950577, 0.99065363, 0.99552447, 0.995398, 0.99616724, 0.99721116, 0.9948264, 0.99087024, 0.9956007, 0.9951743, 0.9963576, 0.9973968, 0.9947923, 0.9911149, 0.9954832, 0.9952853, 0.99650913, 0.9970408, 0.9948601, 0.9906224, 0.9958429, 0.99532807, 0.9963905, 0.99734783, 0.9949856, 0.9904238, 0.9956815, 0.9953606, 0.9961597, 0.99719596, 0.9947675, 0.9902441, 0.9956664, 0.99512166, 0.9963575, 0.9973853, 0.99475986, 0.99041724, 0.9956403, 0.99526685, 0.99657935, 0.9970599, 0.994991, 0.9905301, 0.99594986, 0.995331, 0.99635375, 0.9973924, 0.99504584, 0.99009156, 0.9958016, 0.995361, 0.99616086, 0.99725384, 0.99478436, 0.9904075, 0.99568367, 0.99513453, 0.99636155, 0.997419, 0.9948231, 0.9904744, 0.99565196, 0.99535084, 0.9965976, 0.99706984, 0.9949709, 0.9904321, 0.99589986, 0.9954399, 0.99640155, 0.9973719, 0.9950042, 0.99003583, 0.99575293, 0.995421, 0.9961568, 0.9972445, 0.9947483, 0.99035376, 0.9957653, 0.9952117, 0.99639183, 0.99741673, 0.9947812, 0.99036556, 0.9957139, 0.9954027, 0.99657434, 0.99705803, 0.99493897, 0.9903872, 0.9960847, 0.9954503, 0.99639314, 0.9973711, 0.9949826, 0.9898684, 0.99586874, 0.9954626, 0.9961753, 0.9972109, 0.9946918, 0.990435, 0.99590516, 0.99518716, 0.9963478, 0.99739933, 0.99473554, 0.9904211, 0.9957937, 0.99535024, 0.99658763, 0.9970643, 0.99495876, 0.9904875, 0.99614215, 0.9954595, 0.9963864, 0.9973616, 0.9950285, 0.99017805, 0.99586356, 0.9954777, 0.9961606, 0.99720746, 0.99478215, 0.99044096, 0.99587524, 0.9952417, 0.9964006, 0.99740666, 0.99483865, 0.9904709, 0.99580324, 0.9953976, 0.9965646, 0.9971023, 0.9950932, 0.99050987, 0.9962373, 0.99554443, 0.99645114, 0.99740005, 0.9951663, 0.99023205, 0.9962059, 0.9954975, 0.9961754, 0.9972281, 0.9947812, 0.99058694, 0.99601823, 0.9951885, 0.99638295, 0.9974068, 0.9947622, 0.9908449, 0.995915, 0.99535567, 0.99655056, 0.997069, 0.99493897, 0.9907595, 0.9959365, 0.99540704, 0.99636483, 0.9973531, 0.995002, 0.99029297, 0.99585503, 0.99542373, 0.9961348, 0.99721646, 0.9947971, 0.99048483, 0.9958211, 0.9951436, 0.99636805, 0.99738246, 0.9947772, 0.9906597, 0.99572736, 0.9952897, 0.9965939, 0.9970522, 0.99493635, 0.99050283, 0.9959852, 0.9953116, 0.99629205, 0.99736255, 0.994932, 0.98985565, 0.99586046, 0.9953341, 0.9961495, 0.9972367, 0.9947878, 0.9905094, 0.99582773, 0.9951271, 0.99638546, 0.99739933, 0.99480736, 0.9906824, 0.99570435, 0.9952839, 0.9965501, 0.9970548, 0.9949727, 0.9904727, 0.9960286, 0.995361, 0.9963127, 0.99736637, 0.99498945, 0.990221, 0.99575114, 0.99536747, 0.99609673, 0.99721116, 0.9947325, 0.9905942, 0.99575174, 0.99511105, 0.9963013, 0.99740297, 0.99481326, 0.99056214, 0.99565125, 0.9952821, 0.99654025, 0.99706084, 0.9948941, 0.9903453, 0.9959164, 0.9953412, 0.9963697, 0.9973724, 0.99493563, 0.9899558, 0.9957657, 0.99538285, 0.99617636, 0.9972487, 0.9946625, 0.990386, 0.9957132, 0.9951821, 0.9964426, 0.9974376, 0.9947051, 0.9903706, 0.99575895, 0.99535036, 0.9966533, 0.99711657, 0.9949159, 0.9901447, 0.99594, 0.9953754, 0.9964264, 0.99740523, 0.99490935, 0.9898462, 0.9960382, 0.99543023, 0.9961806, 0.9972685, 0.9946624, 0.9901092, 0.99592054, 0.9951637, 0.9963607, 0.9974516, 0.9946284, 0.99030405, 0.9959577, 0.995337, 0.9965496, 0.99710196, 0.9948513, 0.99038565, 0.9962643, 0.99542207, 0.9964187, 0.997417, 0.9949296, 0.99002916, 0.9962649, 0.9953908, 0.9961442, 0.9972765, 0.9946113, 0.9905129, 0.9963743, 0.9951424, 0.99638814, 0.9974502, 0.99467576, 0.99094373, 0.9963773, 0.9952803, 0.99654794, 0.9970937, 0.9947695, 0.99038357, 0.9961028, 0.9953482, 0.99640495, 0.9973978, 0.99490446, 0.990328, 0.99624157, 0.9954119, 0.9962773, 0.99722844, 0.9946971, 0.99041384, 0.9960525, 0.9951254, 0.99649066, 0.9973911, 0.9947013, 0.9906262, 0.9959027, 0.9952808, 0.9967283, 0.9970778, 0.9948985, 0.99057794, 0.99607664, 0.9954191, 0.9964844, 0.9973666, 0.994898, 0.9897933, 0.99589145, 0.9954133, 0.9962108, 0.9972013, 0.99458814, 0.99060106, 0.99588025, 0.9952448, 0.9964612, 0.99736696, 0.9945505, 0.9905557, 0.99609923, 0.995421, 0.99672806, 0.99702257, 0.9947899, 0.99069655, 0.9966137, 0.9952677, 0.99645907, 0.99726534, 0.9949138, 0.9901805, 0.9963045, 0.9952963, 0.9961675, 0.99708706, 0.9945139, 0.98965, 0.9961947, 0.9953146, 0.99651456, 0.99730957, 0.9947347, 0.9906589, 0.9960859, 0.99537814, 0.99679154, 0.9970476, 0.99503064, 0.9904489, 0.99640566, 0.99537164, 0.9964904, 0.99732316, 0.9951305, 0.9905321, 0.99594736, 0.995408, 0.99630815, 0.9971967, 0.99480194, 0.9903481, 0.9958627, 0.99517655, 0.9965399, 0.9973846, 0.99481833, 0.9894286, 0.9955883, 0.99549294, 0.9967354, 0.99709487, 0.9950186, 0.99024725, 0.9959649, 0.99556404, 0.9965724, 0.9973768, 0.9950349, 0.9900911, 0.99576604, 0.9955682, 0.99630165, 0.9972463, 0.9948672, 0.9903799, 0.9957777, 0.9953063, 0.99658644, 0.9974389, 0.9949126, 0.99042624, 0.99581295, 0.9955181, 0.99682754, 0.9971028, 0.99504703, 0.9902261, 0.9961223, 0.9955305, 0.99660915, 0.9974111, 0.9950794, 0.9902997, 0.9959214, 0.99558854, 0.9963361, 0.99728215, 0.99483997, 0.9903494, 0.995946, 0.99537396, 0.99655765, 0.99745613, 0.9948817, 0.99052286, 0.9959293, 0.99549556, 0.99669516, 0.99712735, 0.99502724, 0.99034613, 0.99625766, 0.9954733, 0.99653816, 0.99741745, 0.99507004, 0.9901108, 0.9960995, 0.9955507, 0.9963612, 0.9972697, 0.99482954, 0.99030817, 0.9961509, 0.99534374, 0.99657995, 0.9974388, 0.9948311, 0.9905986, 0.9960782, 0.9955468, 0.99673647, 0.99712807, 0.99498695, 0.9903899, 0.9962102, 0.9955605, 0.99654573, 0.9974158, 0.9950551, 0.98998, 0.996139, 0.9955147, 0.9964148, 0.997269, 0.99477386, 0.9903685, 0.9961403, 0.9953458, 0.99662447, 0.99746025, 0.9948949, 0.99048847, 0.9961187, 0.9955252, 0.9968632, 0.99714977, 0.9951025, 0.990399, 0.9963245, 0.99561864, 0.99665195, 0.9974343, 0.9951496, 0.98983324, 0.99607533, 0.9955496, 0.99635714, 0.9973008, 0.994826, 0.9900149, 0.996074, 0.9953329, 0.9966947, 0.99746287, 0.99490094, 0.9904141, 0.99609697, 0.99555236, 0.996888, 0.9971347, 0.99508256, 0.9902841, 0.99632734, 0.9955948, 0.99667275, 0.99743396, 0.9951338, 0.9899503, 0.9961516, 0.995587, 0.99649847, 0.9972767, 0.9948455, 0.99027, 0.996182, 0.99537045, 0.99673635, 0.99746215, 0.99493897, 0.9903507, 0.9961824, 0.9955349, 0.9969272, 0.99714595, 0.99508774, 0.9901041, 0.9964456, 0.9955872, 0.9967014, 0.99742883, 0.995048, 0.9896399, 0.9962432, 0.9955846, 0.99647033, 0.9972793, 0.9947683, 0.9901466, 0.99621207, 0.995331, 0.9966965, 0.99746156, 0.9948214, 0.98986244, 0.99620265, 0.9955088, 0.99692243, 0.99713326, 0.9950212, 0.99011797, 0.9964743, 0.99550265, 0.9966167, 0.99741995, 0.9950842, 0.9897565, 0.99633384, 0.99557894, 0.99648726, 0.9972662, 0.9948477, 0.9900912, 0.9963102, 0.9953049, 0.9966769, 0.9974299, 0.9948048, 0.9901237, 0.9962528, 0.99549556, 0.9968832, 0.99711937, 0.9950145, 0.99001443, 0.99643916, 0.9955193, 0.99661875, 0.99740165, 0.9949985, 0.9894462, 0.9962859, 0.9955169, 0.99641275, 0.9972542, 0.99471724, 0.9900031, 0.9962994, 0.99524266, 0.9966912, 0.99742365, 0.9947707, 0.9900169, 0.9962159, 0.9954602, 0.99677956, 0.997095, 0.9950393, 0.9901142, 0.99647707, 0.99555403, 0.99660313, 0.99739575, 0.9950521, 0.98978573, 0.996265, 0.99541545, 0.9963061, 0.99723923, 0.9947728, 0.9900301, 0.9961165, 0.9952599, 0.9966454, 0.99739325, 0.99482036, 0.9902514, 0.99618226, 0.9954556, 0.99683857, 0.99705136, 0.9950694, 0.9902649, 0.9964219, 0.99553466, 0.9966929, 0.99736774, 0.9950813, 0.98980427, 0.996253, 0.99551195, 0.99649423, 0.99722856, 0.9948188, 0.9900525, 0.9962427, 0.99527925, 0.996738, 0.9974105, 0.99484676, 0.9902435, 0.9961968, 0.9954621, 0.9968921, 0.99707437, 0.9950665, 0.99026966, 0.9964716, 0.9955176, 0.99674296, 0.9973611, 0.99511176, 0.99001807, 0.9963568, 0.9954993, 0.9965392, 0.9972114, 0.9948349, 0.9898476, 0.9963006, 0.9952613, 0.99676526, 0.99740404, 0.994923, 0.99045455, 0.9962453, 0.9954112, 0.9969572, 0.99707353, 0.99513805, 0.9902333, 0.9965148, 0.9954625, 0.99680114, 0.99736005, 0.99519604, 0.989785, 0.9962953, 0.99523556, 0.99669087, 0.99724567, 0.9949092, 0.9904273, 0.9964115, 0.9952383, 0.99673116, 0.99743456, 0.99497825, 0.9903293, 0.9963701, 0.99548197, 0.9969578, 0.9970907, 0.99505144, 0.9902276, 0.99657625, 0.99557483, 0.99684924, 0.9974118, 0.99501413, 0.9897494, 0.9964005, 0.99561685, 0.9966706, 0.9972608, 0.99473226, 0.98983806, 0.99632543, 0.99544024, 0.9967974, 0.99743617, 0.99474263, 0.9898443, 0.9961755, 0.9955077, 0.9970499, 0.997083, 0.99487925, 0.9899547, 0.9964908, 0.9955687, 0.99687254, 0.9974232, 0.9949793, 0.9894823, 0.99634355, 0.9956351, 0.9966186, 0.99727005, 0.99469805, 0.98994315, 0.99629706, 0.9954381, 0.9968721, 0.99743336, 0.9946723, 0.99059194, 0.9963234, 0.99557894, 0.9970276, 0.9970932, 0.9949431, 0.99029106, 0.9965385, 0.99563116, 0.99686277, 0.9973756, 0.9949722, 0.98971575, 0.9963555, 0.9956501, 0.9967169, 0.9972331, 0.9946629, 0.99030864, 0.9963562, 0.9953473, 0.99691284, 0.9974087, 0.9948049, 0.99023485, 0.9962322, 0.9955265, 0.99708706, 0.9971002, 0.9949183, 0.99065024, 0.99644816, 0.9956172, 0.9969061, 0.9973795, 0.99497354, 0.9900939, 0.9963511, 0.9955301, 0.9967219, 0.9972485, 0.99470484, 0.99030256, 0.99633706, 0.995292, 0.9969861, 0.99743587, 0.99483997, 0.99083227, 0.9961262, 0.9954584, 0.997159, 0.997127, 0.99505013, 0.9909622, 0.99662894, 0.9955283, 0.99700683, 0.9974242, 0.99509794, 0.9907307, 0.9963911, 0.99555105, 0.9968041, 0.99728274, 0.994904, 0.99109745, 0.99639726, 0.995307, 0.99700683, 0.9974623, 0.99494404, 0.99110657, 0.9962565, 0.9954393, 0.99719286, 0.997136, 0.9951265, 0.9911885, 0.9965411, 0.99546576, 0.9969227, 0.9973979, 0.9951172, 0.99054694, 0.99627316, 0.9955033, 0.99670416, 0.9972451, 0.9949032, 0.9908434, 0.9963588, 0.9953055, 0.9969396, 0.9974197, 0.99494106, 0.9910669, 0.9961904, 0.9954739, 0.9971277, 0.9971106, 0.9951278, 0.99118775, 0.99650335, 0.9955502, 0.9968791, 0.9973659, 0.9950696, 0.99017924, 0.9963884, 0.9955024, 0.99668676, 0.9971931, 0.99472857, 0.99025625, 0.9963832, 0.9952826, 0.9969152, 0.9973711, 0.99479157, 0.9905315, 0.99640435, 0.9954073, 0.9970486, 0.99703526, 0.99494874, 0.9900265, 0.99648994, 0.9954602, 0.9969562, 0.99732745, 0.99500895, 0.9897508, 0.9964496, 0.9954406, 0.99673694, 0.9971578, 0.9946155, 0.99006397, 0.9964998, 0.9952017, 0.99692136, 0.99732494, 0.9946714, 0.9898617, 0.9962988, 0.99531436, 0.99704593, 0.9970241, 0.9948384, 0.98968565, 0.99651235, 0.9954047, 0.996924, 0.99732745, 0.9949284, 0.98922664, 0.9964277, 0.9953623, 0.99668425, 0.99718046, 0.99457407, 0.9898669, 0.9964019, 0.9950578, 0.9969735, 0.99736375, 0.99463505, 0.9895914, 0.9963247, 0.99519557, 0.9972095, 0.9970245, 0.9948658, 0.98975104, 0.99669677, 0.9953139, 0.99702066, 0.99733055, 0.99489814, 0.98966426, 0.99647135, 0.9952565, 0.99691296, 0.9971967, 0.99467164, 0.990221, 0.9964251, 0.99504375, 0.99715877, 0.9973387, 0.99481857, 0.9906589, 0.9963463, 0.9951921, 0.99731237, 0.9970384, 0.9948713, 0.98968565, 0.996564, 0.9951344, 0.99706763, 0.9973145, 0.99493116, 0.9883901, 0.996351, 0.9952062, 0.9968628, 0.99718, 0.99471575, 0.98913413, 0.9964677, 0.994896, 0.9971775, 0.9973393, 0.9946887, 0.98888284, 0.9963601, 0.9950572, 0.9973297, 0.9970176, 0.9948258, 0.98896503, 0.9965064, 0.9951822, 0.9971601, 0.9973156, 0.9949396, 0.9886348, 0.9963821, 0.9952369, 0.9969283, 0.9971758, 0.99467915, 0.9889436, 0.9963253, 0.9949171, 0.99712354, 0.9973476, 0.9947326, 0.98887664, 0.99613506, 0.9951109, 0.9974911, 0.99700624, 0.9948258, 0.98890555, 0.9962941, 0.99509484, 0.99712056, 0.99730253, 0.99494296, 0.98850363, 0.99614286, 0.9952434, 0.9969246, 0.9971822, 0.9946517, 0.98892015, 0.9961307, 0.9949945, 0.9971072, 0.997345, 0.99467796, 0.9888827, 0.9960777, 0.9951711, 0.99731284, 0.99701405, 0.99484277, 0.9886205, 0.99618345, 0.9952744, 0.9970476, 0.99732673, 0.9949514, 0.98833, 0.99599975, 0.99536586, 0.99687433, 0.9972156, 0.9947484, 0.9890751, 0.99605036, 0.99505734, 0.99711597, 0.9973718, 0.9948211, 0.9892568, 0.99598217, 0.9952205, 0.99731076, 0.99711215, 0.99496007, 0.98947203, 0.996302, 0.99520135, 0.9972367, 0.9973822, 0.995038, 0.9889872, 0.9962475, 0.995237, 0.9971341, 0.9972216, 0.99477565, 0.98946404, 0.9962315, 0.995071, 0.9973092, 0.9973922, 0.994847, 0.98960966, 0.9961805, 0.9952148, 0.9975389, 0.99709946, 0.995018, 0.9898372, 0.9964875, 0.9953625, 0.99742365, 0.9973857, 0.9950735, 0.9893021, 0.9963619, 0.9954512, 0.9972767, 0.99724704, 0.99481255, 0.99006724, 0.9962658, 0.9952613, 0.9974133, 0.9974388, 0.9948889, 0.98999995, 0.996189, 0.9953968, 0.9976064, 0.9971392, 0.9949744, 0.9902706, 0.99657106, 0.9954246, 0.99744236, 0.9974189, 0.9950763, 0.98974353, 0.9963941, 0.99549836, 0.99724495, 0.9972807, 0.99477255, 0.9899839, 0.99643624, 0.99536324, 0.99736243, 0.99745005, 0.9948194, 0.98980886, 0.99637324, 0.995526, 0.99753666, 0.9971712, 0.99501, 0.9900433, 0.99672157, 0.9955391, 0.9973338, 0.997436, 0.9950815, 0.9893551, 0.99648875, 0.9955526, 0.9970425, 0.997331, 0.9949166, 0.9896875, 0.99642116, 0.9953695, 0.9972721, 0.99749434, 0.99500597, 0.9898505, 0.9963317, 0.99542606, 0.9974437, 0.9971842, 0.9951484, 0.9897453, 0.99653435, 0.9954898, 0.9972946, 0.9974578, 0.9952258, 0.9890093, 0.99630046, 0.9955195, 0.997129, 0.99732506, 0.9950198, 0.9894867, 0.99629253, 0.99521077, 0.99734735, 0.99747354, 0.99503535, 0.989556, 0.99628437, 0.99529815, 0.9975313, 0.99716073, 0.99516946, 0.9895393, 0.99660915, 0.99550277, 0.9973201, 0.997465, 0.99523973, 0.98917145, 0.9964717, 0.99548244, 0.99714285, 0.9972893, 0.99482495, 0.9892426, 0.9963831, 0.99513626, 0.9973247, 0.9974529, 0.99486274, 0.98946124, 0.99631536, 0.9952507, 0.99754494, 0.99715996, 0.99512446, 0.9895309, 0.9965861, 0.99547887, 0.99737203, 0.99748033, 0.9951657, 0.9893467, 0.9964167, 0.9954849, 0.99717915, 0.99737394, 0.9948856, 0.98972803, 0.99642485, 0.9953174, 0.9973712, 0.9975228, 0.99502146, 0.9897413, 0.9964001, 0.9953676, 0.99760157, 0.99720806, 0.995222, 0.98992306, 0.9965965, 0.99545455, 0.997419, 0.997494, 0.99529755, 0.9891378, 0.99629134, 0.9955207, 0.997127, 0.9973623, 0.9950239, 0.9894672, 0.99625266, 0.99539644, 0.99728644, 0.997511, 0.9950952, 0.9896332, 0.99613035, 0.99557376, 0.99755967, 0.9972178, 0.9952914, 0.9897625, 0.9962805, 0.9956161, 0.99738544, 0.9975084, 0.99534255, 0.98931134, 0.99604297, 0.9956315, 0.99723345, 0.9973694, 0.9950659, 0.98961735, 0.9961249, 0.99541944, 0.9971469, 0.9974927, 0.9951396, 0.9893727, 0.9959676, 0.9955437, 0.9973459, 0.997172, 0.9952709, 0.98914355, 0.9959223, 0.99548537, 0.9971402, 0.99742585, 0.99526453, 0.98821276, 0.9956807, 0.99537706, 0.9968922, 0.9972817, 0.99495935, 0.98841673, 0.99556994, 0.99507797, 0.9970312, 0.99741167, 0.994912, 0.98837787, 0.99553144, 0.9951985, 0.9972134, 0.9971016, 0.995106, 0.98818785, 0.99576163, 0.99525166, 0.9970374, 0.9974165, 0.9951697, 0.98750764, 0.9955006, 0.9953037, 0.9968273, 0.9972805, 0.9949144, 0.98828423, 0.99552363, 0.99517596, 0.99705493, 0.99743015, 0.9950103, 0.9884143, 0.9955449, 0.99525386, 0.99725634, 0.9971118, 0.9951356, 0.9882982, 0.99572325, 0.99524194, 0.9970969, 0.99741447, 0.9951854, 0.98816735, 0.9955676, 0.9953323, 0.9969121, 0.99724376, 0.9949071, 0.98896223, 0.9955898, 0.99505144, 0.9971309, 0.9973888, 0.99493766, 0.98871094, 0.99547225, 0.99507785, 0.9973404, 0.9970522, 0.994609, 0.98805094, 0.9957336, 0.99519026, 0.9971917, 0.99739003, 0.99505687, 0.9883547, 0.99573106, 0.99537754, 0.9970419, 0.9972433, 0.9948559, 0.98930025, 0.9958242, 0.99515635, 0.9972458, 0.9974005, 0.99496996, 0.9892203, 0.9958037, 0.9952996, 0.9974153, 0.9970541, 0.9951521, 0.98909587, 0.99597305, 0.9952571, 0.99721813, 0.9973452, 0.99516827, 0.9882432, 0.9958243, 0.99528295, 0.99702257, 0.99723804, 0.9948995, 0.9890075, 0.9957473, 0.9951296, 0.99721587, 0.99741155, 0.9949105, 0.98878676, 0.99580336, 0.99528587, 0.99736124, 0.9970733, 0.9950806, 0.9888058, 0.9961152, 0.99527407, 0.9971927, 0.9973609, 0.9951815, 0.9884311, 0.9959352, 0.99532616, 0.99695206, 0.99721575, 0.99488735, 0.9887079, 0.9959636, 0.99511325, 0.9972083, 0.99738437, 0.99494636, 0.98888737, 0.9958956, 0.9952724, 0.9974087, 0.99706274, 0.99518293, 0.9886481, 0.9961197, 0.9953264, 0.9972282, 0.99734807, 0.9952319, 0.98820764, 0.9959811, 0.99544096, 0.99706084, 0.99722785, 0.9949131, 0.98884135, 0.99591416, 0.995162, 0.997326, 0.997408, 0.9950872, 0.98914975, 0.9959896, 0.99535984, 0.9975186, 0.99706763, 0.99522245, 0.9891472, 0.9960945, 0.9953833, 0.9973381, 0.997364, 0.9952501, 0.9886708, 0.99602884, 0.9954211, 0.99714845, 0.9972217, 0.9949655, 0.98934585, 0.9960277, 0.9952553, 0.9973641, 0.9973876, 0.9950528, 0.9891733, 0.9959371, 0.9953399, 0.99759275, 0.99707353, 0.99520665, 0.9893547, 0.9961884, 0.9953055, 0.99745864, 0.99736375, 0.99521387, 0.98888624, 0.99613, 0.9954087, 0.9972184, 0.9972307, 0.9949669, 0.98925775, 0.9960841, 0.9952046, 0.9973425, 0.99738854, 0.9950622, 0.9888536, 0.9958527, 0.99526393, 0.9974578, 0.99704957, 0.99523085, 0.9888101, 0.99615616, 0.99538547, 0.9973646, 0.99738413, 0.9953245, 0.98834103, 0.99598926, 0.9953755, 0.9971215, 0.99721587, 0.99505603, 0.9890009, 0.99577004, 0.9950541, 0.9973551, 0.99737835, 0.9951016, 0.98916537, 0.9960375, 0.9952233, 0.9975285, 0.9971143, 0.9952292, 0.9895751, 0.9963963, 0.99532735, 0.99733126, 0.9974343, 0.9952723, 0.9889425, 0.9961473, 0.9953831, 0.99709153, 0.9973138, 0.9949922, 0.9896858, 0.99624735, 0.9952188, 0.9973476, 0.9974316, 0.9951662, 0.9894778, 0.99577314, 0.99534106, 0.9974849, 0.9971476, 0.99532217, 0.98946095, 0.996265, 0.99530953, 0.99738353, 0.99742776, 0.99538684, 0.98930246, 0.99644613, 0.9953577, 0.99712783, 0.9972427, 0.99500966, 0.989153, 0.9963594, 0.9951507, 0.9972703, 0.99738103, 0.9950629, 0.98986083, 0.9963347, 0.9953323, 0.9975007, 0.9970872, 0.99528503, 0.98953164, 0.9966977, 0.99540055, 0.99728656, 0.99738544, 0.9952717, 0.9881137, 0.9966108, 0.99532247, 0.99709296, 0.9972026, 0.99492705, 0.9889637, 0.9966172, 0.9950823, 0.99730957, 0.99734396, 0.9949648, 0.9894666, 0.99657434, 0.99512756, 0.99750286, 0.9970221, 0.9951502, 0.98931223, 0.99673176, 0.9951657, 0.997352, 0.9973338, 0.995282, 0.9889221, 0.9963142, 0.99531716, 0.9970853, 0.99718386, 0.9948784, 0.98904794, 0.9964187, 0.99492574, 0.9972556, 0.9973258, 0.9949744, 0.9887321, 0.9961981, 0.9951135, 0.99748176, 0.99697435, 0.99514574, 0.988458, 0.9963781, 0.99515635, 0.9972583, 0.9973496, 0.99534035, 0.988794, 0.99640393, 0.9952773, 0.99704826, 0.9972156, 0.9950368, 0.98935694, 0.9963703, 0.9949309, 0.9972034, 0.9973912, 0.99506664, 0.9891266, 0.99628603, 0.99519837, 0.99742883, 0.9970747, 0.9952033, 0.98870593, 0.9964627, 0.99514043, 0.9971585, 0.9973411, 0.9952482, 0.98779625, 0.9964091, 0.9953009, 0.99694556, 0.99718326, 0.9948724, 0.9885101, 0.9964025, 0.9949353, 0.9972812, 0.9973471, 0.994963, 0.9886595, 0.99641573, 0.99494946, 0.9974675, 0.99698406, 0.99507594, 0.988521, 0.99680185, 0.99504113, 0.9972855, 0.99734277, 0.9951698, 0.986363, 0.9967522, 0.9953342, 0.9971208, 0.99720806, 0.9945768, 0.9874343, 0.99683845, 0.9951561, 0.99723876, 0.9973814, 0.99429655, 0.9863343, 0.9966755, 0.9950635, 0.997498, 0.9969873, 0.9946776, 0.98794705, 0.9970149, 0.99520916, 0.99730325, 0.99720687, 0.99464226, 0.9867324, 0.99687266, 0.9950475, 0.99698657, 0.9970233, 0.99172264, 0.986749, 0.9965353, 0.99463046, 0.99726415, 0.99717593, 0.99374807, 0.9866691, 0.9963297, 0.9947977, 0.9973833, 0.99686915, 0.994201, 0.9867655, 0.99660695, 0.9949019, 0.9972485, 0.9971576, 0.99475664, 0.9864493, 0.99630487, 0.9949276, 0.99688905, 0.99703324, 0.9943929, 0.98860115, 0.9962794, 0.9946978, 0.997003, 0.99705905, 0.9941997, 0.9884687, 0.9962631, 0.9947654, 0.9971775, 0.99670744, 0.99445075, 0.98855853, 0.99632025, 0.99478364, 0.99686915, 0.99696475, 0.9942718, 0.98791796, 0.996154, 0.9949254, 0.99669325, 0.9968299, 0.9937464, 0.98758626, 0.9961049, 0.99473447, 0.9969613, 0.9970579, 0.99399, 0.987788, 0.996231, 0.9948816, 0.9971871, 0.99668115, 0.99435055, 0.987387, 0.9962937, 0.99504906, 0.99706346, 0.99700326, 0.9943759, 0.9862716, 0.99604094, 0.99509335, 0.99672145, 0.99680126, 0.9940705, 0.987911, 0.99604386, 0.99474394, 0.99705637, 0.9971148, 0.9940205, 0.9880959, 0.99601716, 0.9952207, 0.99708974, 0.99679935, 0.9943257, 0.9875588, 0.9963402, 0.9947406, 0.9969285, 0.9969975, 0.99431074, 0.98738503, 0.99598366, 0.99485, 0.99663854, 0.9968341, 0.9940633, 0.98722816, 0.99612063, 0.9945555, 0.9968441, 0.9971316, 0.99409354, 0.9884575, 0.99566686, 0.9952037, 0.9972216, 0.99677163, 0.9945031, 0.9887376, 0.9959298, 0.99509096, 0.9970446, 0.9970561, 0.99449825, 0.9873356, 0.99566436, 0.99529654, 0.9968599, 0.99683374, 0.99390346, 0.9876111, 0.9956588, 0.994783, 0.99717087, 0.9971181, 0.99448013, 0.98767203, 0.9955562, 0.9949184, 0.99716395, 0.9967596, 0.9940382, 0.9867942, 0.99607724, 0.9946925, 0.997001, 0.9970888, 0.9940128, 0.98626, 0.9957757, 0.99473315, 0.99660516, 0.9968067, 0.9936826, 0.9869511, 0.9954934, 0.9944899, 0.9969457, 0.9970534, 0.9936312, 0.9871557, 0.9955468, 0.9947719, 0.9971572, 0.99672735, 0.9934608, 0.98598146, 0.9958463, 0.9949046, 0.9968706, 0.99692935, 0.9935801, 0.9869172, 0.99564844, 0.994774, 0.99653554, 0.99674153, 0.99316365, 0.9868465, 0.99544793, 0.9944347, 0.99676096, 0.9970245, 0.9934689, 0.9871202, 0.9952448, 0.9946413, 0.9971873, 0.9967605, 0.9933235, 0.98746824, 0.9961701, 0.99483556, 0.99699956, 0.9971396, 0.9936307, 0.9849908, 0.99621636, 0.9945155, 0.99658126, 0.99692506, 0.9928886, 0.9868841, 0.99600273, 0.9944541, 0.9968747, 0.99703693, 0.9927804, 0.98342407, 0.99489826, 0.99469733, 0.99666756, 0.9964496, 0.992558, 0.9846147, 0.9958637, 0.99481326, 0.99671245, 0.997012, 0.99290985, 0.98467016, 0.99493504, 0.9948199, 0.996449, 0.9968261, 0.99326783, 0.9848571, 0.99504054, 0.9944933, 0.99660695, 0.9970414, 0.9934388, 0.9858023, 0.9950231, 0.99476147, 0.9968344, 0.9967263, 0.9936147, 0.9852086, 0.99522954, 0.9948214, 0.99660516, 0.99703914, 0.9935742, 0.9846372, 0.9951155, 0.99475443, 0.9963742, 0.99697554, 0.9930837, 0.9859069, 0.99509746, 0.994555, 0.996582, 0.9971253, 0.99326974, 0.98654693, 0.9950677, 0.9946834, 0.9967405, 0.99668896, 0.9933348, 0.98495674, 0.9952324, 0.9945632, 0.99655944, 0.99702555, 0.9934504, 0.9840789, 0.9950328, 0.99464756, 0.9963534, 0.99693596, 0.9929469, 0.9841834, 0.99500185, 0.9943374, 0.9966401, 0.99706537, 0.99319756, 0.9843949, 0.99500257, 0.9944827, 0.9967951, 0.9967259, 0.99334973, 0.9837757, 0.99530476, 0.9944457, 0.9966137, 0.99706453, 0.9933954, 0.98248327, 0.9950421, 0.9945024, 0.99620414, 0.9968556, 0.9931544, 0.9842425, 0.9951089, 0.9943555, 0.9965742, 0.99698347, 0.99316037, 0.984309, 0.99508905, 0.9944998, 0.9968351, 0.9965946, 0.99295527, 0.98418915, 0.99525034, 0.99450475, 0.99666184, 0.99694306, 0.99303526, 0.9829836, 0.994978, 0.99455625, 0.99621683, 0.996718, 0.99283123, 0.9830412, 0.99501413, 0.99431753, 0.9965333, 0.9969721, 0.9928756, 0.983379, 0.99484724, 0.99445677, 0.99679583, 0.99655163, 0.992963, 0.9834884, 0.9951383, 0.99443203, 0.99666816, 0.99695814, 0.99307114, 0.9839063, 0.9953011, 0.99451774, 0.99647707, 0.9967764, 0.9928756, 0.98340863, 0.99502003, 0.99425274, 0.99651754, 0.99690634, 0.9925644, 0.98352426, 0.9950742, 0.99448776, 0.996843, 0.9965947, 0.9929883, 0.98352104, 0.9952784, 0.9944916, 0.9966049, 0.9969991, 0.9930447, 0.9839082, 0.99517775, 0.99446493, 0.9962704, 0.99675095, 0.99273324, 0.984165, 0.9952087, 0.99427456, 0.99655956, 0.99702775, 0.99302554, 0.9850908, 0.9951638, 0.9946389, 0.996806, 0.996678, 0.99325186, 0.98506457, 0.9952331, 0.99471146, 0.9964114, 0.99695337, 0.99315506, 0.9835525, 0.995099, 0.99463034, 0.99632096, 0.99684346, 0.99263775, 0.98366624, 0.9949158, 0.99446964, 0.9965243, 0.99691784, 0.99274373, 0.98276746, 0.9953495, 0.9948776, 0.996795, 0.9965904, 0.9924051, 0.98196137, 0.99537873, 0.9946964, 0.99653447, 0.99717855, 0.9933244, 0.9810089, 0.99548316, 0.99459815, 0.9963522, 0.9969189, 0.99288493, 0.98173577, 0.99483263, 0.994399, 0.9965125, 0.99696845, 0.99267805, 0.98291475, 0.9943305, 0.99450606, 0.9967893, 0.9967597, 0.99265784, 0.98082227, 0.99453694, 0.99457383, 0.9965976, 0.99708015, 0.99258304, 0.9793812, 0.9943996, 0.99462265, 0.9965191, 0.9971098, 0.99205536, 0.98208404, 0.9943792, 0.99431485, 0.99677545, 0.9971757, 0.99183756, 0.9813813, 0.99430424, 0.9945832, 0.9968695, 0.9968921, 0.9919304, 0.980871, 0.9945491, 0.994683, 0.9966629, 0.9971596, 0.9920501, 0.98049086, 0.9943442, 0.9946947, 0.99655306, 0.9970656, 0.9919701, 0.9815192, 0.994277, 0.9944635, 0.9966903, 0.9970996, 0.991854, 0.9821369, 0.994297, 0.9945961, 0.99693763, 0.99674916, 0.9919686, 0.98174405, 0.9945372, 0.9945486, 0.9967252, 0.99710804, 0.99198335, 0.9809932, 0.99442106, 0.9946597, 0.9964263, 0.9969125, 0.99156207, 0.9817293, 0.9943151, 0.994468, 0.9966987, 0.9970342, 0.9915274, 0.9825544, 0.99430776, 0.99474865, 0.99687576, 0.99671966, 0.99172515, 0.9817491, 0.99451786, 0.99475735, 0.9966803, 0.9970306, 0.9920201, 0.9816519, 0.9943812, 0.99470663, 0.99638295, 0.99679935, 0.99177635, 0.98268056, 0.99423367, 0.9945155, 0.9966216, 0.9969817, 0.9916313, 0.98230666, 0.99432653, 0.9946636, 0.99683654, 0.9966492, 0.9918407, 0.9816115, 0.9945431, 0.9948549, 0.9966503, 0.99700326, 0.99210185, 0.9803344, 0.9944195, 0.99495983, 0.9964143, 0.99678916, 0.99185413, 0.9825844, 0.99434006, 0.99485797, 0.9965969, 0.9968869, 0.9921737, 0.9829727, 0.9944875, 0.99482745, 0.9969819, 0.996639, 0.9920846, 0.98223615, 0.99467057, 0.9948691, 0.99666387, 0.9969778, 0.9922173, 0.982416, 0.9944758, 0.9948108, 0.9964902, 0.99684036, 0.99179256, 0.9826596, 0.99439985, 0.9945407, 0.9966053, 0.9969921, 0.9918773, 0.9831871, 0.99447256, 0.99469686, 0.9968458, 0.99661696, 0.99193585, 0.98324275, 0.9946768, 0.9947401, 0.9966172, 0.9970286, 0.99210256, 0.9829637, 0.9945815, 0.99480677, 0.99639654, 0.9968765, 0.9919282, 0.9833356, 0.99448884, 0.99451584, 0.99662006, 0.99702317, 0.99181855, 0.98340356, 0.9944246, 0.99461997, 0.9967727, 0.99669725, 0.9922053, 0.9833165, 0.99474674, 0.99473, 0.9966298, 0.99703586, 0.99239284, 0.9831251, 0.9945955, 0.9946395, 0.99635524, 0.9968689, 0.99191827, 0.9834085, 0.99449223, 0.99451774, 0.99660206, 0.9970499, 0.9919729, 0.9834884, 0.99442434, 0.99473804, 0.99679095, 0.9966791, 0.99222225, 0.9833083, 0.9947089, 0.99477804, 0.9966006, 0.99702257, 0.9923334, 0.983404, 0.9945843, 0.99473685, 0.99632627, 0.99687034, 0.9919226, 0.98374027, 0.99444616, 0.99444014, 0.99650747, 0.9969758, 0.99197257, 0.9835515, 0.9944875, 0.9946735, 0.9967337, 0.9966595, 0.99218035, 0.9830758, 0.994723, 0.99466395, 0.99652773, 0.9970407, 0.9922111, 0.9827493, 0.9945886, 0.9946424, 0.9962679, 0.9968708, 0.99175394, 0.983511, 0.9944577, 0.99442, 0.9964864, 0.9970317, 0.9919031, 0.9836143, 0.9944662, 0.9945896, 0.99664646, 0.99667996, 0.99193585, 0.98326427, 0.99475086, 0.9945945, 0.99647, 0.99703133, 0.99211204, 0.9827844, 0.99439085, 0.994669, 0.9961003, 0.99685067, 0.9919059, 0.98329175, 0.9943092, 0.9944208, 0.99641716, 0.99701416, 0.99212426, 0.9836795, 0.9944292, 0.9946642, 0.9966605, 0.99667203, 0.99194884, 0.98338556, 0.99465996, 0.9947736, 0.99651504, 0.99699354, 0.99185175, 0.98273844, 0.9944703, 0.99465877, 0.99619555, 0.99680775, 0.9913461, 0.982963, 0.9943443, 0.9943245, 0.9964309, 0.99699736, 0.9914151, 0.98230815, 0.99442047, 0.99427277, 0.99660325, 0.99665904, 0.99167764, 0.9828872, 0.99466395, 0.9944042, 0.99642956, 0.99704176, 0.9918161, 0.98115104, 0.99450415, 0.9944142, 0.99616325, 0.9968777, 0.99115855, 0.9813314, 0.9945229, 0.9941962, 0.99639016, 0.9970184, 0.99091506, 0.98150146, 0.9944248, 0.9941625, 0.99664444, 0.9966743, 0.99149597, 0.98288816, 0.9946946, 0.9942828, 0.9964085, 0.9970471, 0.9916876, 0.98245347, 0.99459153, 0.9943323, 0.9961867, 0.99690324, 0.99127746, 0.9828799, 0.99446493, 0.9940045, 0.9963665, 0.9970337, 0.99093306, 0.98279876, 0.9945397, 0.9940782, 0.9965294, 0.9966587, 0.9911436, 0.9826672, 0.9946419, 0.99409795, 0.9964005, 0.9969998, 0.9913194, 0.98180974, 0.9944412, 0.99411404, 0.99611425, 0.9968892, 0.9912238, 0.9825034, 0.99446845, 0.99399734, 0.99636436, 0.9970331, 0.991627, 0.98309845, 0.9942711, 0.99400747, 0.9965166, 0.9966769, 0.99144065, 0.98242825, 0.99444854, 0.9938973, 0.9963127, 0.99702895, 0.9917134, 0.9813989, 0.99424285, 0.99401593, 0.995994, 0.99684566, 0.9913869, 0.982578, 0.99412185, 0.99386895, 0.9962167, 0.99695444, 0.9909475, 0.9828005, 0.9940654, 0.99416816, 0.99647063, 0.9965561, 0.9914056, 0.98295635, 0.9943159, 0.99426347, 0.9962559, 0.9969331, 0.99191415, 0.9818085, 0.99411607, 0.99425465, 0.9958841, 0.9967319, 0.99170446, 0.9827762, 0.99400336, 0.99414825, 0.9961533, 0.99687576, 0.9920329, 0.9832084, 0.99402314, 0.9943069, 0.9963834, 0.9965237, 0.9916911, 0.98247224, 0.99422103, 0.9943895, 0.99616927, 0.99689996, 0.9920333, 0.9820291, 0.9941129, 0.99430496, 0.9959312, 0.9967681, 0.9919966, 0.98292214, 0.99412936, 0.9943127, 0.99623066, 0.9968984, 0.9920254, 0.9830677, 0.99409366, 0.9945233, 0.9964826, 0.99657506, 0.9925592, 0.9825941, 0.994333, 0.9944242, 0.9962746, 0.996967, 0.9926636, 0.98204654, 0.99423236, 0.9947306, 0.9959967, 0.9967391, 0.992361, 0.98300886, 0.9940924, 0.9945573, 0.9963108, 0.99685127, 0.99233764, 0.982954, 0.99411005, 0.9947135, 0.99651575, 0.99656475, 0.9927193, 0.9831652, 0.9944576, 0.99477804, 0.99636436, 0.9969299, 0.9929779, 0.9824312, 0.9943791, 0.99491996, 0.99607086, 0.99676996, 0.9928282, 0.9836722, 0.9941883, 0.9946911, 0.99632865, 0.99686867, 0.9927914, 0.98349506, 0.9942815, 0.99476147, 0.9965076, 0.99656534, 0.9928555, 0.9830747, 0.99451244, 0.9946353, 0.9963683, 0.9969266, 0.9929503, 0.9823697, 0.9943785, 0.9947213, 0.9960739, 0.9967303, 0.99269015, 0.98321706, 0.9942847, 0.99454635, 0.99635005, 0.9968669, 0.991646, 0.9812849, 0.99417037, 0.99450946, 0.9965623, 0.99651647, 0.9913384, 0.98072684, 0.9943954, 0.99439985, 0.99622643, 0.9968802, 0.9914313, 0.97935724, 0.9940938, 0.9942761, 0.99590373, 0.99668235, 0.9907272, 0.9798906, 0.9939442, 0.99387306, 0.99610966, 0.99676144, 0.9904817, 0.98007005, 0.9936375, 0.9939056, 0.99624133, 0.9963744, 0.99107015, 0.9799566, 0.9937325, 0.99371284, 0.99581957, 0.9967847, 0.99149, 0.9786032, 0.99382174, 0.9939598, 0.99557704, 0.9964477, 0.98959106, 0.9690285, 0.9917048, 0.9928128, 0.9954751, 0.9966436, 0.99146175, 0.9814881, 0.9937458, 0.99383575, 0.9962769, 0.9964007, 0.9919687, 0.98013604, 0.9938181, 0.9938, 0.9957445, 0.9965946, 0.99067056, 0.97748667, 0.99374735, 0.99418354, 0.99559975, 0.9965927, 0.9914057, 0.9810906, 0.9938607, 0.99351984, 0.99583316, 0.99658966, 0.9907297, 0.97960794, 0.9936516, 0.9939795, 0.9961481, 0.9962876, 0.99111795, 0.9813262, 0.9940051, 0.99456286, 0.99612266, 0.9968268, 0.99207556, 0.981184, 0.9940969, 0.99460816, 0.9958274, 0.99661, 0.9917253, 0.9824621, 0.9940467, 0.99444616, 0.9961481, 0.9967732, 0.9919546, 0.98213804, 0.9940162, 0.99465626, 0.99640876, 0.9964627, 0.99210995, 0.98145413, 0.9942611, 0.9946938, 0.9961671, 0.9968554, 0.9922623, 0.9807556, 0.9940818, 0.9947143, 0.9959261, 0.99666125, 0.99168503, 0.98148984, 0.9940234, 0.9945057, 0.9960357, 0.99676394, 0.99140704, 0.98176575, 0.99395174, 0.9945642, 0.9962069, 0.99642354, 0.9916153, 0.98103195, 0.9942062, 0.9945505, 0.9959533, 0.99679816, 0.9918036, 0.9803193, 0.9940594, 0.9945437, 0.9956274, 0.9965863, 0.99155504, 0.9815482, 0.9938858, 0.994356, 0.99591666, 0.9967122, 0.9912423, 0.9818947, 0.99378586, 0.99450666, 0.9961927, 0.99639726, 0.9910669, 0.9808913, 0.9941883, 0.99454033, 0.9960849, 0.99680364, 0.99174327, 0.9801562, 0.9940111, 0.99457186, 0.9956652, 0.99660254, 0.99130183, 0.9826933, 0.9940404, 0.99425924, 0.99585885, 0.9967097, 0.99169606, 0.982234, 0.99384964, 0.99438393, 0.9960717, 0.9964288, 0.99195284, 0.98216337, 0.9942262, 0.99440134, 0.99597895, 0.99681085, 0.9923024, 0.98130614, 0.99425155, 0.9943918, 0.99567986, 0.9966517, 0.99181247, 0.982088, 0.9941684, 0.9943982, 0.995784, 0.9967553, 0.9910397, 0.9806771, 0.99414045, 0.9944535, 0.9959792, 0.99636203, 0.9914602, 0.9806222, 0.99428093, 0.9944615, 0.9956761, 0.9967632, 0.9915207, 0.97933125, 0.9940502, 0.9944839, 0.99534786, 0.9965507, 0.9910876, 0.98005277, 0.99394125, 0.99408555, 0.99542594, 0.9966493, 0.99071, 0.97942597, 0.99390465, 0.99402833, 0.9957424, 0.99627316, 0.9914396, 0.98059756, 0.99414504, 0.9941525, 0.99579996, 0.9967133, 0.9915268, 0.98012376, 0.99400735, 0.9943436, 0.9955124, 0.99656254, 0.99154717, 0.98151463, 0.9937871, 0.99428314, 0.99578756, 0.99664634, 0.9912578, 0.98122317, 0.99384695, 0.99442154, 0.9960238, 0.99627185, 0.99123317, 0.9798946, 0.99404407, 0.994437, 0.995654, 0.99669313, 0.99179816, 0.9807396, 0.99381596, 0.99447834, 0.9951645, 0.99642235, 0.9914404, 0.9810814, 0.99346536, 0.99426734, 0.99574745, 0.9966184, 0.99102885, 0.9786198, 0.99356055, 0.99441195, 0.9957948, 0.99625915, 0.99079835, 0.9794393, 0.9939399, 0.9944565, 0.99562395, 0.9966859, 0.9910086, 0.9781537, 0.99370956, 0.9945129, 0.99532557, 0.99646807, 0.99069154, 0.97951174, 0.9936161, 0.99430555, 0.9956149, 0.9966023, 0.9907238, 0.97937185, 0.99356395, 0.9944465, 0.9957847, 0.9962423, 0.9908093, 0.97806394, 0.9937645, 0.99444485, 0.9955633, 0.9966755, 0.99113727, 0.97789174, 0.99364173, 0.9945519, 0.995273, 0.99651295, 0.9910239, 0.97907674, 0.99360937, 0.99425095, 0.9955708, 0.9966828, 0.99095136, 0.97888124, 0.9936075, 0.9944102, 0.9957371, 0.9963213, 0.9911295, 0.97789186, 0.9937761, 0.9943872, 0.99559325, 0.9967186, 0.9912208, 0.97697186, 0.99361515, 0.99448436, 0.995399, 0.99651694, 0.99076176, 0.9776497, 0.9934853, 0.9942712, 0.99561644, 0.99665344, 0.990749, 0.97835094, 0.99346656, 0.99431884, 0.9956429, 0.9963056, 0.9910921, 0.97672594, 0.9936376, 0.99427855, 0.9953323, 0.99674404, 0.99132854, 0.97653484, 0.99349546, 0.99453425, 0.99543893, 0.99652725, 0.9911193, 0.97809196, 0.9935548, 0.99444276, 0.9957556, 0.99661297, 0.9904999, 0.9776031, 0.9934824, 0.9943081, 0.99555826, 0.9963233, 0.99072665, 0.97542477, 0.99376065, 0.9941374, 0.9953795, 0.9967044, 0.99108666, 0.97439504, 0.99343854, 0.99434525, 0.9950147, 0.9963954, 0.99043024, 0.978246, 0.9932243, 0.9942648, 0.9955715, 0.9965333, 0.99034476, 0.97828865, 0.99317944, 0.9943338, 0.99569464, 0.99620664, 0.99073637, 0.9779809, 0.9935004, 0.9944177, 0.9955318, 0.9965733, 0.9907855, 0.9774549, 0.9933089, 0.99444205, 0.99512, 0.9963213, 0.9896198, 0.97814125, 0.9931546, 0.9942666, 0.9953856, 0.99650466, 0.98962355, 0.97800964, 0.9931191, 0.9943479, 0.9954464, 0.9961501, 0.98967767, 0.9769995, 0.99341774, 0.9943714, 0.99501634, 0.9965519, 0.9899863, 0.9764375, 0.99331784, 0.9944589, 0.9948559, 0.996333, 0.98972476, 0.97777116, 0.9932433, 0.99423176, 0.9951952, 0.9964605, 0.98956865, 0.978174, 0.99319625, 0.99439627, 0.99540704, 0.99614584, 0.99001104, 0.9777548, 0.9933542, 0.99435925, 0.99473864, 0.9965733, 0.98999316, 0.9769488, 0.99319494, 0.99452895, 0.99489576, 0.9963983, 0.9898461, 0.97820055, 0.9929878, 0.99426466, 0.99512815, 0.99653435, 0.9893523, 0.97767955, 0.99315345, 0.9945297, 0.9953028, 0.9961093, 0.989375, 0.9754082, 0.9931734, 0.9940748, 0.99432015, 0.99652916, 0.98917913, 0.9743825, 0.9930161, 0.9941757, 0.9938182, 0.9963142, 0.98839706, 0.9759118, 0.99282783, 0.9939288, 0.9941705, 0.99643624, 0.9886618, 0.9772372, 0.9929136, 0.9939547, 0.99433607, 0.9960939, 0.9889605, 0.97632617, 0.9932642, 0.99407226, 0.9942214, 0.99649006, 0.9892335, 0.97571725, 0.9929646, 0.99403185, 0.9935644, 0.99628854, 0.9889181, 0.9780573, 0.9926279, 0.99377936, 0.9944076, 0.99639845, 0.98861814, 0.9754832, 0.9927456, 0.99389124, 0.9945978, 0.9960615, 0.9895788, 0.976157, 0.99323684, 0.993888, 0.9941034, 0.99645233, 0.9886691, 0.97315717, 0.9927234, 0.99403006, 0.99410075, 0.9962566, 0.9897333, 0.9778171, 0.9929408, 0.9937171, 0.9945761, 0.99640673, 0.98903173, 0.976414, 0.9924574, 0.9940351, 0.9953219, 0.99597484, 0.9888622, 0.97773314, 0.99315697, 0.9940122, 0.9952441, 0.99638766, 0.98936826, 0.97651654, 0.9930848, 0.9938571, 0.99453574, 0.99623245, 0.98884517, 0.97871506, 0.9931588, 0.99393076, 0.99529463, 0.9964293, 0.9894371, 0.9776384, 0.99322516, 0.9941531, 0.9953471, 0.99606484, 0.9900362, 0.9782692, 0.993548, 0.99402255, 0.9948271, 0.9965, 0.99034214, 0.972726, 0.9932389, 0.99415237, 0.99435884, 0.99618816, 0.9900221, 0.9777753, 0.9931961, 0.9939015, 0.9951154, 0.9962739, 0.9897404, 0.97844255, 0.9932728, 0.9939599, 0.9953909, 0.99593145, 0.99095064, 0.9800782, 0.9935136, 0.993867, 0.99485755, 0.9962973, 0.99105495, 0.9773956, 0.99335057, 0.99379325, 0.9944445, 0.996093, 0.99092954, 0.9773891, 0.99336946, 0.9937072, 0.99492997, 0.99619764, 0.990824, 0.97627777, 0.9934731, 0.99368966, 0.9947177, 0.99573624, 0.9909327, 0.9759375, 0.99365485, 0.9935967, 0.99441844, 0.9961945, 0.9901653, 0.9741421, 0.9934557, 0.99381995, 0.9941805, 0.9961402, 0.98913455, 0.9749566, 0.99319786, 0.9934896, 0.9945789, 0.99615693, 0.98936546, 0.97502285, 0.99311596, 0.99358606, 0.9945926, 0.995666, 0.9895836, 0.9748214, 0.99331146, 0.9935514, 0.99425995, 0.9961778, 0.98973155, 0.9739077, 0.9931753, 0.993642, 0.99399155, 0.9958807, 0.9891059, 0.9754416, 0.99294525, 0.9934179, 0.99442244, 0.9960318, 0.9890525, 0.97596747, 0.99289167, 0.99354905, 0.99465215, 0.99561334, 0.9891261, 0.974843, 0.9931195, 0.99355054, 0.9944293, 0.99611616, 0.9892636, 0.97477096, 0.99302787, 0.99359965, 0.99395114, 0.9958553, 0.98913455, 0.9764034, 0.99276614, 0.99345475, 0.99455017, 0.9960775, 0.9889333, 0.9761593, 0.9926065, 0.99334514, 0.9943369, 0.99551857, 0.98908246, 0.97488767, 0.9928058, 0.9932833, 0.9935371, 0.9959695, 0.9890861, 0.9741295, 0.9927045, 0.99333465, 0.9932861, 0.99567395, 0.9899716, 0.977014, 0.99254733, 0.99302435, 0.9939602, 0.9958418, 0.9891852, 0.9772174, 0.99249357, 0.9929617, 0.9942222, 0.9952762, 0.98843354, 0.97704995, 0.9926008, 0.9930015, 0.99356914, 0.9958471, 0.98712754, 0.97653145, 0.99221474, 0.99320143, 0.99320763, 0.9957336, 0.9866701, 0.9781487, 0.99238896, 0.9928831, 0.9939161, 0.9956509, 0.9872463, 0.9790292, 0.99240524, 0.99293935, 0.99390393, 0.995284, 0.98794645, 0.97787935, 0.992743, 0.9930569, 0.99398, 0.99565506, 0.9876538, 0.9775679, 0.9921813, 0.993131, 0.99282634, 0.99531966, 0.9870275, 0.97855943, 0.99199283, 0.9928612, 0.9934329, 0.9954907, 0.98791933, 0.9788569, 0.9920284, 0.9928087, 0.9928052, 0.99495655, 0.9892676, 0.9799384, 0.9924959, 0.99284357, 0.99252313, 0.99555534, 0.98952615, 0.97849894, 0.992324, 0.99294126, 0.99179685, 0.9954333, 0.98869693, 0.97759867, 0.9921262, 0.9925726, 0.99154556, 0.9954999, 0.9890582, 0.9783209, 0.9921556, 0.9925511, 0.9919104, 0.99495393, 0.98758626, 0.9772404, 0.9924338, 0.992515, 0.9919791, 0.99563414, 0.9887771, 0.9741921, 0.9921056, 0.9922765, 0.99137634, 0.9951376, 0.9889508, 0.9772245, 0.9921451, 0.9924569, 0.99249905, 0.9955898, 0.98995554, 0.9783085, 0.992159, 0.9925282, 0.9926097, 0.99512696, 0.9904123, 0.9777371, 0.992392, 0.992419, 0.9923833, 0.99566984, 0.99065757, 0.977364, 0.9922057, 0.9925154, 0.9915457, 0.9954874, 0.99003935, 0.9788775, 0.99217856, 0.99236643, 0.9924297, 0.9956984, 0.9900115, 0.97896576, 0.9920982, 0.99250025, 0.992454, 0.9951012, 0.9901557, 0.97830915, 0.9923786, 0.9926933, 0.9920637, 0.9956041, 0.99006784, 0.9773431, 0.99222976, 0.99242395, 0.9909072, 0.99531484, 0.98903126, 0.9780497, 0.9919362, 0.9920407, 0.9914113, 0.9954947, 0.9889733, 0.9776064, 0.99200696, 0.99231607, 0.9920936, 0.9951078, 0.9873552, 0.9743523, 0.9921428, 0.9924621, 0.99052846, 0.9956387, 0.98776007, 0.9743274, 0.9912286, 0.9922678, 0.9906887, 0.99554276, 0.98901737, 0.9762575, 0.99130875, 0.9918791, 0.9908859, 0.99561936, 0.9892837, 0.9756349, 0.9918948, 0.9919389, 0.99130404, 0.9950682, 0.9887277, 0.9729517, 0.9917898, 0.99184495, 0.9904334, 0.9954436, 0.9897497, 0.9763787, 0.9916968, 0.99248266, 0.99108434, 0.99556834, 0.98997796, 0.9781888, 0.9912156, 0.992155, 0.99114746, 0.99555475, 0.9907376, 0.9776353, 0.9916751, 0.9924433, 0.9915114, 0.9949156, 0.99124867, 0.97695154, 0.9919669, 0.9927409, 0.9908352, 0.9951893, 0.99026513, 0.9755535, 0.9916836, 0.99218494, 0.98995227, 0.9944609, 0.99052024, 0.97700673, 0.9913652, 0.9922138, 0.99102354, 0.9949214, 0.9915891, 0.9781392, 0.9916079, 0.99241585, 0.9923989, 0.9951992, 0.99182856, 0.978, 0.9915174, 0.99246657, 0.99197316, 0.99591005, 0.9921617, 0.9780512, 0.99178797, 0.99277014, 0.9920442, 0.99553674, 0.9914198, 0.97888166, 0.9914402, 0.99248546, 0.9925668, 0.9956167, 0.9915168, 0.980161, 0.99174434, 0.99273455, 0.99268097, 0.9953453, 0.9921808, 0.9796529, 0.9923392, 0.9925713, 0.99246997, 0.99563307, 0.9921226, 0.9795801, 0.9921091, 0.9927027, 0.99208766, 0.995307, 0.99178237, 0.9803514, 0.99170893, 0.992332, 0.9925937, 0.9957646, 0.99234855, 0.98113155, 0.9919641, 0.9921308, 0.99207896, 0.99512684, 0.9922323, 0.97967154, 0.99238485, 0.99252665, 0.9920534, 0.9957302, 0.99246335, 0.9802705, 0.9919573, 0.9925668, 0.9919659, 0.9953383, 0.9922886, 0.98117745, 0.9915691, 0.9921103, 0.9923853, 0.9954394, 0.99186945, 0.98083395, 0.9920265, 0.9919774, 0.99287343, 0.99484056, 0.9920379, 0.980656, 0.9923145, 0.99189794, 0.9921256, 0.99520993, 0.99173546, 0.9800443, 0.99203485, 0.99216825, 0.99145156, 0.9950605, 0.99204975, 0.9813199, 0.99184024, 0.9920339, 0.9922289, 0.9952247, 0.99205536, 0.98094213, 0.9918697, 0.9924593, 0.9923098, 0.9947761, 0.99225444, 0.9798323, 0.9923245, 0.99188143, 0.9920513, 0.9953027, 0.99237555, 0.9785019, 0.9918914, 0.9920912, 0.9913208, 0.99506277, 0.9922691, 0.981355, 0.9917418, 0.9920582, 0.9923684, 0.9952659, 0.9923434, 0.98089385, 0.9921749, 0.99252254, 0.9927851, 0.9948313, 0.9923811, 0.9801907, 0.99230593, 0.9923988, 0.9916585, 0.9954092, 0.9926132, 0.9794668, 0.99219394, 0.99270576, 0.9917305, 0.9952117, 0.99243027, 0.981682, 0.9921753, 0.9926016, 0.9920914, 0.99538743, 0.9924418, 0.98087883, 0.9921435, 0.992649, 0.99333256, 0.99493057, 0.9923322, 0.9809409, 0.99252164, 0.99278283, 0.99284947, 0.9954726, 0.9924339, 0.9797871, 0.9920878, 0.99275535, 0.9927689, 0.9952235, 0.99224323, 0.98130673, 0.9920724, 0.9926144, 0.99286157, 0.9952964, 0.9918773, 0.9812973, 0.99202335, 0.9928377, 0.9933177, 0.99489975, 0.99220055, 0.98090637, 0.9923798, 0.9928317, 0.9931016, 0.9955122, 0.99243355, 0.9798822, 0.99221647, 0.9928226, 0.99302024, 0.99536467, 0.9922707, 0.9808152, 0.9921388, 0.99243945, 0.9934083, 0.9954621, 0.99235606, 0.98080105, 0.99210197, 0.9926992, 0.9935967, 0.99502724, 0.9924062, 0.98109967, 0.9925093, 0.99286425, 0.9934068, 0.99560446, 0.9924602, 0.9805022, 0.9922618, 0.9926716, 0.99301285, 0.99532294, 0.992059, 0.9816564, 0.99224466, 0.9924555, 0.99348843, 0.9954399, 0.9920265, 0.9819507, 0.9921663, 0.9926813, 0.9936545, 0.99501824, 0.9923711, 0.980978, 0.99247116, 0.9925852, 0.9932313, 0.9955325, 0.9925068, 0.98122483, 0.9922886, 0.9927832, 0.99281037, 0.99532545, 0.99225205, 0.9809847, 0.99204004, 0.9923454, 0.9932957, 0.995391, 0.99220467, 0.980565, 0.9919532, 0.99246746, 0.99340194, 0.99497646, 0.9922937, 0.9808312, 0.9923806, 0.9925853, 0.9931485, 0.9954991, 0.992415, 0.97981286, 0.9921035, 0.992638, 0.9927366, 0.9952466, 0.991954, 0.9805567, 0.99189013, 0.9923211, 0.99337137, 0.9954192, 0.9921818, 0.98081654, 0.9918982, 0.99253124, 0.99350727, 0.9950002, 0.9922845, 0.9802681, 0.99227846, 0.9925755, 0.9931283, 0.9955128, 0.9922686, 0.9797875, 0.9919557, 0.99243695, 0.99266136, 0.9952134, 0.99197763, 0.98119617, 0.99204576, 0.9924247, 0.99361044, 0.9954614, 0.99199134, 0.9811514, 0.99205095, 0.9926243, 0.9936706, 0.99502355, 0.99208176, 0.98039025, 0.9923523, 0.99267983, 0.993423, 0.99557245, 0.9922362, 0.97990376, 0.9920873, 0.99260265, 0.9929924, 0.99529946, 0.99193656, 0.98113096, 0.99198055, 0.9922779, 0.99343514, 0.99546236, 0.9921109, 0.9814482, 0.99186337, 0.99242145, 0.9936382, 0.9950009, 0.992144, 0.98073435, 0.9921894, 0.99258506, 0.9931324, 0.99553454, 0.9923155, 0.9805219, 0.9921293, 0.99264526, 0.9928478, 0.99533254, 0.99184567, 0.98125964, 0.99189645, 0.9923731, 0.99329764, 0.9954482, 0.9916472, 0.980803, 0.9918493, 0.99237835, 0.993455, 0.99498224, 0.9918779, 0.9799298, 0.9920826, 0.9923576, 0.9930393, 0.99546224, 0.99196774, 0.9791272, 0.9918607, 0.9923815, 0.992664, 0.9952247, 0.99166566, 0.9805532, 0.9917264, 0.99199474, 0.99326575, 0.99536514, 0.9916153, 0.9805746, 0.99176323, 0.9922295, 0.99360526, 0.9949768, 0.99204564, 0.9803374, 0.9921021, 0.9922821, 0.993287, 0.99543613, 0.9919355, 0.979785, 0.9918665, 0.99247146, 0.9928001, 0.9952046, 0.99158025, 0.98043215, 0.9915706, 0.9920691, 0.9933795, 0.9953423, 0.9917106, 0.9806188, 0.99174166, 0.99218374, 0.9935318, 0.99492574, 0.991883, 0.9796824, 0.99209106, 0.99225664, 0.9931948, 0.9954863, 0.9918613, 0.9793402, 0.99183685, 0.9923109, 0.9929282, 0.99527764, 0.9915256, 0.9807679, 0.9917555, 0.99193037, 0.99341416, 0.99545044, 0.99145836, 0.9802884, 0.99167883, 0.9919849, 0.9934988, 0.99500895, 0.99163157, 0.97950506, 0.99199945, 0.99216014, 0.9931593, 0.99551386, 0.9916489, 0.97912586, 0.99179643, 0.9922581, 0.9928317, 0.995228, 0.9913577, 0.98013544, 0.99151355, 0.9917938, 0.9933442, 0.99536747, 0.99120975, 0.980714, 0.9916074, 0.9918703, 0.99333113, 0.994936, 0.99152666, 0.9808139, 0.99193805, 0.991955, 0.99248403, 0.9955265, 0.9911437, 0.97924024, 0.99163824, 0.99188554, 0.99226815, 0.99524456, 0.9910992, 0.9811219, 0.99137187, 0.99164367, 0.9928433, 0.9953924, 0.9912182, 0.9809358, 0.99147254, 0.9917875, 0.9929603, 0.994902, 0.99141896, 0.9799973, 0.9917576, 0.9918601, 0.99270177, 0.9954133, 0.9915125, 0.97937244, 0.9914107, 0.9919109, 0.99234504, 0.9951449, 0.990875, 0.98057854, 0.9915459, 0.99170697, 0.9928428, 0.99531776, 0.991167, 0.98067284, 0.9914882, 0.99175197, 0.9930958, 0.99483263, 0.99110556, 0.97940385, 0.99181926, 0.9919493, 0.9927852, 0.99534553, 0.99126434, 0.97758603, 0.9915816, 0.99203604, 0.9924689, 0.9950586, 0.9910471, 0.9799849, 0.99186033, 0.9918521, 0.9929508, 0.9952168, 0.9910259, 0.9792909, 0.9912866, 0.991983, 0.9932455, 0.9946419, 0.9912299, 0.9787782, 0.99179345, 0.9918405, 0.99277616, 0.99527794, 0.9913264, 0.9772751, 0.9915937, 0.99200493, 0.99262005, 0.9950035, 0.9912379, 0.9791093, 0.99108213, 0.9915844, 0.9928537, 0.99509096, 0.99125123, 0.9792892, 0.9911032, 0.9917224, 0.99309397, 0.9945533, 0.9915059, 0.9789517, 0.99161214, 0.99199474, 0.9930346, 0.9953486, 0.99161315, 0.97847134, 0.991325, 0.99234974, 0.9925585, 0.9950892, 0.9912907, 0.9795161, 0.9911683, 0.99156404, 0.9926716, 0.9951031, 0.9911005, 0.9790278, 0.99121445, 0.9916453, 0.9930306, 0.99467164, 0.9913631, 0.97863364, 0.9915952, 0.9920272, 0.9926945, 0.9954892, 0.9916053, 0.97776765, 0.9913432, 0.99227834, 0.9924029, 0.9951534, 0.99116176, 0.97920823, 0.99113995, 0.9917788, 0.9928617, 0.9952991, 0.99103385, 0.9789132, 0.99130404, 0.9920512, 0.9931599, 0.9949165, 0.9914895, 0.9784036, 0.99169606, 0.9918534, 0.9924614, 0.9954186, 0.9915087, 0.9777129, 0.9915702, 0.99197775, 0.992191, 0.9950866, 0.99102753, 0.97886544, 0.9912345, 0.99164397, 0.99288344, 0.9953312, 0.9910704, 0.9792604, 0.9910971, 0.9917774, 0.9928912, 0.9949393, 0.9910005, 0.97861344, 0.9914852, 0.9917578, 0.992413, 0.99545926, 0.99129736, 0.97851163, 0.99154705, 0.99201775, 0.9923455, 0.99524456, 0.9911908, 0.97937393, 0.9911841, 0.9915901, 0.9928053, 0.995385, 0.9910921, 0.9794478, 0.9913772, 0.9921611, 0.9929426, 0.9949974, 0.99129856, 0.9790284, 0.9916551, 0.99188024, 0.9922018, 0.9954465, 0.99133193, 0.9776577, 0.9913563, 0.9919803, 0.99200344, 0.99520147, 0.99097276, 0.97900563, 0.9910914, 0.9916472, 0.99242043, 0.99537575, 0.99119806, 0.9800427, 0.9913358, 0.9919699, 0.9928907, 0.9948513, 0.99126667, 0.9785144, 0.99141455, 0.99195343, 0.99189043, 0.9954459, 0.9913055, 0.9771558, 0.9911122, 0.9919195, 0.9909566, 0.9950676, 0.9906783, 0.9779704, 0.99083185, 0.9912162, 0.9920861, 0.9953033, 0.99066615, 0.97971696, 0.99102193, 0.99163336, 0.9924701, 0.9948488, 0.99108726, 0.97813946, 0.99134046, 0.99157614, 0.99163955, 0.99532086, 0.9910958, 0.9769185, 0.9910196, 0.9916285, 0.9911305, 0.9950865, 0.9907498, 0.97863674, 0.99098355, 0.99104065, 0.9917493, 0.9953096, 0.99080956, 0.9782015, 0.99084705, 0.9909968, 0.9919322, 0.9948624, 0.99044937, 0.97695005, 0.99113244, 0.9908281, 0.9905083, 0.9953532, 0.99069834, 0.97697407, 0.9909491, 0.9915325, 0.9904197, 0.99498945, 0.99052566, 0.97879726, 0.99064845, 0.9913334, 0.99162245, 0.9951248, 0.99069995, 0.97936696, 0.99077284, 0.99166554, 0.9923861, 0.99443376, 0.9907417, 0.97916645, 0.9910518, 0.99185365, 0.9917784, 0.9951272, 0.990921, 0.9781279, 0.991016, 0.99212235, 0.99176615, 0.99500847, 0.99071974, 0.9798039, 0.99072814, 0.9916515, 0.99286604, 0.99522245, 0.9909236, 0.98167026, 0.9911534, 0.9916209, 0.99302423, 0.99484056, 0.9910094, 0.98149985, 0.99157006, 0.99165994, 0.9926495, 0.9952331, 0.9908682, 0.98047125, 0.9913476, 0.9920019, 0.9921538, 0.99497944, 0.9905231, 0.9802762, 0.99102145, 0.99158114, 0.99251294, 0.9951678, 0.9901536, 0.97966, 0.9906923, 0.9917625, 0.99255776, 0.99467915, 0.9901104, 0.9786623, 0.9910786, 0.991512, 0.992249, 0.9953187, 0.9903194, 0.97844756, 0.99078727, 0.99169344, 0.99195826, 0.9949962, 0.989925, 0.9787482, 0.99067, 0.9912941, 0.99252313, 0.9950027, 0.9896685, 0.97911537, 0.9905088, 0.99129593, 0.9929369, 0.994615, 0.99011856, 0.9789438, 0.99110013, 0.9915774, 0.99283034, 0.9953773, 0.99033934, 0.979579, 0.990901, 0.99161094, 0.9923455, 0.99487466, 0.98979086, 0.97835994, 0.99053454, 0.99113506, 0.9924311, 0.99495757, 0.9896373, 0.9782665, 0.99073297, 0.9913611, 0.9929646, 0.99446064, 0.9897862, 0.9776374, 0.99101686, 0.9912066, 0.992301, 0.99509543, 0.9894957, 0.976348, 0.99065745, 0.99110925, 0.99204576, 0.99482673, 0.98905927, 0.9772116, 0.99044925, 0.9909294, 0.99262106, 0.99497366, 0.9887425, 0.97682697, 0.9904237, 0.99086505, 0.9926946, 0.9943802, 0.98884505, 0.97518224, 0.99079484, 0.9906539, 0.99193406, 0.99477446, 0.98893505, 0.9743377, 0.9905598, 0.9905632, 0.9914859, 0.99453044, 0.9882365, 0.9753642, 0.99056387, 0.99015677, 0.99219257, 0.9948206, 0.9885582, 0.97601193, 0.99038225, 0.9901699, 0.99234396, 0.99426097, 0.9888446, 0.97480905, 0.99071914, 0.9898697, 0.9921858, 0.9949098, 0.989169, 0.9735772, 0.99055994, 0.990243, 0.9917574, 0.9944339, 0.9880548, 0.9746723, 0.99055475, 0.9901648, 0.9921274, 0.99449813, 0.9884773, 0.97739947, 0.99070495, 0.99070483, 0.99221945, 0.99410605, 0.98876673, 0.97602266, 0.9912245, 0.99118984, 0.99169254, 0.99475276, 0.98901165, 0.9754149, 0.9911152, 0.9904811, 0.9912374, 0.99419075, 0.9883392, 0.9759813, 0.99082, 0.9902476, 0.99168396, 0.9943976, 0.98829365, 0.97570705, 0.990703, 0.9903066, 0.9922236, 0.9940448, 0.988441, 0.97434574, 0.9909093, 0.99037784, 0.9916659, 0.9948016, 0.98868877, 0.9737682, 0.99071026, 0.9903893, 0.99121445, 0.9943268, 0.98801535, 0.9745721, 0.99028265, 0.98987025, 0.99181354, 0.99440217, 0.9879523, 0.97441745, 0.9902768, 0.990276, 0.9920798, 0.99405646, 0.98855096, 0.9721885, 0.9908579, 0.9903882, 0.99138725, 0.99488115, 0.98902285, 0.97263056, 0.9906557, 0.9902374, 0.9907036, 0.9944166, 0.98853767, 0.9732389, 0.99031305, 0.9893656, 0.9911335, 0.9945187, 0.9885731, 0.9728742, 0.99000144, 0.9897872, 0.99185306, 0.99395055, 0.98848, 0.97245204, 0.99043, 0.9899654, 0.9911484, 0.9945873, 0.988641, 0.9708673, 0.99023974, 0.9901222, 0.99105906, 0.9941685, 0.98779833, 0.9722501, 0.9898893, 0.9894701, 0.99154985, 0.99411064, 0.98763543, 0.9724539, 0.9898594, 0.9896471, 0.99196506, 0.9937145, 0.9881577, 0.97117966, 0.9903023, 0.9897486, 0.99141955, 0.99429965, 0.98826593, 0.97063476, 0.9902662, 0.9898998, 0.99088377, 0.99397963, 0.987855, 0.97197217, 0.9900411, 0.9893255, 0.9913631, 0.99406457, 0.9871503, 0.97275484, 0.989938, 0.9895985, 0.99163836, 0.99384636, 0.9883735, 0.9734127, 0.9905997, 0.9899947, 0.9909531, 0.9945115, 0.9883143, 0.9731661, 0.99029845, 0.989929, 0.99051, 0.9941567, 0.98776263, 0.97513616, 0.9900508, 0.98972136, 0.99111384, 0.99449164, 0.98802316, 0.9749262, 0.9900662, 0.9897396, 0.9913611, 0.99389285, 0.987938, 0.97350615, 0.9903335, 0.9898029, 0.9912424, 0.9944958, 0.98807013, 0.9712985, 0.99006164, 0.98985684, 0.9910862, 0.99412465, 0.9875612, 0.97338074, 0.9903873, 0.98976284, 0.991188, 0.9942397, 0.9872185, 0.9734368, 0.99012697, 0.98997283, 0.99204564, 0.993757, 0.98787045, 0.9731189, 0.99058247, 0.9902762, 0.99155575, 0.9944979, 0.98811543, 0.97181237, 0.9903477, 0.9906341, 0.99143106, 0.99406236, 0.9877217, 0.97145206, 0.9898156, 0.9900193, 0.99146575, 0.99417204, 0.98781043, 0.97416604, 0.98968726, 0.9906363, 0.9917802, 0.99364895, 0.9872042, 0.97123015, 0.9898192, 0.9905259, 0.99160004, 0.9945996, 0.9883918, 0.97328544, 0.98920804, 0.99071175, 0.99131566, 0.99439144, 0.9881428, 0.975971, 0.99045336, 0.99065727, 0.99220043, 0.99468, 0.9876902, 0.9741139, 0.99024445, 0.99048376, 0.99219114, 0.99387896, 0.9876853, 0.9712397, 0.9901406, 0.9902304, 0.9912714, 0.99438566, 0.98818445, 0.9709446, 0.9901889, 0.99060905, 0.9912254, 0.9941711, 0.9872988, 0.9740268, 0.98989105, 0.9904379, 0.99187076, 0.9943747, 0.9871337, 0.9757902, 0.9896908, 0.99005324, 0.9920763, 0.99362385, 0.9873892, 0.97382176, 0.9900108, 0.9900709, 0.99123645, 0.99369216, 0.98771274, 0.97285897, 0.9900245, 0.9900343, 0.9910951, 0.994136, 0.9880989, 0.974664, 0.99003756, 0.9900136, 0.99175817, 0.994482, 0.9880227, 0.97550404, 0.9897703, 0.9896965, 0.9917101, 0.9939143, 0.98794484, 0.97300106, 0.9903112, 0.98969483, 0.99148035, 0.9946314, 0.9883138, 0.97300047, 0.9903612, 0.99031705, 0.99127126, 0.9944822, 0.9881719, 0.9767462, 0.99021804, 0.98978806, 0.99193186, 0.99473166, 0.98776627, 0.97674483, 0.990112, 0.98944724, 0.9922708, 0.994242, 0.9876775, 0.97586095, 0.99033445, 0.98964113, 0.9915588, 0.99467397, 0.98764557, 0.97466475, 0.9901045, 0.9898226, 0.9912827, 0.99429494, 0.9869006, 0.9769622, 0.98990905, 0.9898545, 0.9919864, 0.99448633, 0.9868798, 0.9779387, 0.9898321, 0.99004436, 0.99245316, 0.9943534, 0.98771554, 0.97710925, 0.99020493, 0.9897661, 0.991911, 0.99483603, 0.9876407, 0.9763425, 0.9901563, 0.9902486, 0.99249804, 0.99421114, 0.98717064, 0.97836894, 0.990103, 0.99019337, 0.9921285, 0.99484855, 0.98694646, 0.97818893, 0.99017614, 0.9901941, 0.9926184, 0.9944161, 0.98748636, 0.9780229, 0.99035853, 0.99033517, 0.9919916, 0.99507904, 0.98729914, 0.9771073, 0.9901402, 0.990346, 0.9917623, 0.9946465, 0.98741114, 0.97782534, 0.98990345, 0.99009824, 0.9921818, 0.9948772, 0.98715913, 0.9777518, 0.98991597, 0.9898185, 0.9920012, 0.9944071, 0.9875775, 0.9777488, 0.9901737, 0.99007684, 0.99203026, 0.9950286, 0.9876236, 0.97723824, 0.9899163, 0.9904862, 0.9917542, 0.99447125, 0.9874945, 0.978476, 0.98974884, 0.9905832, 0.9923264, 0.99466085, 0.9879204, 0.9797055, 0.9899105, 0.9907907, 0.9926607, 0.9942496, 0.9882609, 0.9782863, 0.9902256, 0.9905914, 0.99208087, 0.9947601, 0.9881862, 0.9771986, 0.9896573, 0.9906369, 0.99170434, 0.99410594, 0.98772115, 0.9779523, 0.9897093, 0.98999715, 0.9918473, 0.9946715, 0.987069, 0.9778178, 0.9886003, 0.98948705, 0.9927347, 0.9945175, 0.9884051, 0.97883725, 0.9901646, 0.9902908, 0.9915495, 0.99480045, 0.9886486, 0.97835594, 0.989812, 0.99015373, 0.99085665, 0.9945111, 0.9887405, 0.9793697, 0.9896678, 0.99021685, 0.9918873, 0.995071, 0.9891003, 0.9803683, 0.99035096, 0.9908637, 0.9926374, 0.99472505, 0.9888108, 0.98142964, 0.9905851, 0.99144405, 0.9917568, 0.9950859, 0.9883306, 0.97785836, 0.9900038, 0.99093014, 0.9911107, 0.9937476, 0.98682296, 0.97910184, 0.98951626, 0.9904468, 0.9908214, 0.9941117, 0.98693603, 0.978571, 0.9893505, 0.99016637, 0.9899378, 0.9933155, 0.98680806, 0.97706735, 0.9895801, 0.99020296, 0.9905014, 0.9945242, 0.9878792, 0.97666967, 0.98963743, 0.99081135, 0.9906071, 0.993892, 0.98677593, 0.9773852, 0.9892363, 0.99014366, 0.99113935, 0.9940456, 0.986711, 0.97775555, 0.9895527, 0.99014074, 0.99201524, 0.99335515, 0.9873067, 0.97572565, 0.9898204, 0.9900531, 0.99171185, 0.9941693, 0.9875703, 0.9758841, 0.98982346, 0.9899245, 0.9914498, 0.99411196, 0.98677915, 0.97584164, 0.989542, 0.98993474, 0.99154437, 0.993902, 0.9867806, 0.9777886, 0.9895201, 0.99003404, 0.99183977, 0.9933269, 0.9875189, 0.9778637, 0.9897457, 0.99025357, 0.9912108, 0.99403113, 0.987788, 0.9760642, 0.98942566, 0.98993886, 0.99008924, 0.9936839, 0.9872846, 0.9759201, 0.98977685, 0.990213, 0.99202806, 0.99406517, 0.9875184, 0.9764055, 0.9892173, 0.9900177, 0.9920379, 0.9933476, 0.9867495, 0.9737607, 0.98888016, 0.98946023, 0.9909141, 0.9934034, 0.98639405, 0.97042334, 0.9883102, 0.98894566, 0.9903099, 0.99297595, 0.98512876, 0.97053504, 0.98796064, 0.98834383, 0.9910273, 0.9933571, 0.98509616, 0.97045654, 0.9877273, 0.9889241, 0.9916019, 0.99282056, 0.9842503, 0.9682596, 0.9879187, 0.9880006, 0.99019146, 0.99320143, 0.9852086, 0.96713257, 0.9878792, 0.9881693, 0.9903426, 0.99293053, 0.98463064, 0.9708355, 0.9877758, 0.9875202, 0.9904246, 0.99313945, 0.9856764, 0.972653, 0.98792875, 0.9882813, 0.9914445, 0.9925997, 0.9858052, 0.9717466, 0.988005, 0.9877102, 0.9907002, 0.99327254, 0.9859973, 0.9717092, 0.988204, 0.9881132, 0.99014765, 0.99290544, 0.98527974, 0.97320366, 0.98785394, 0.9875624, 0.99070543, 0.9932388, 0.985357, 0.9734719, 0.988304, 0.9874194, 0.99085593, 0.99265677, 0.98544204, 0.97326046, 0.98810005, 0.98703486, 0.99139273, 0.99330467, 0.98646796, 0.9724079, 0.9877011, 0.9872972, 0.9897417, 0.9924185, 0.98501045, 0.9720527, 0.98720807, 0.98664236, 0.9906625, 0.9927685, 0.9845259, 0.97350633, 0.98693013, 0.98592734, 0.9908488, 0.9905958, 0.98552203, 0.97876585, 0.988597, 0.9870748, 0.9911136, 0.99160874, 0.98540336, 0.9752382, 0.98794305, 0.98671025, 0.9904453, 0.9928542, 0.9848711, 0.9742305, 0.9881406, 0.9882361, 0.99125826, 0.9931978, 0.9847184, 0.9750128, 0.9886348, 0.98763937, 0.99160564, 0.9930825, 0.98636794, 0.9770089, 0.988972, 0.98712415, 0.99107814, 0.99340606, 0.9870223, 0.97552514, 0.989116, 0.9880507, 0.9896858, 0.9926328, 0.9836283, 0.9761277, 0.98889726, 0.9880944, 0.99080735, 0.9931177, 0.98481476, 0.9756, 0.9885173, 0.9875409, 0.99126834, 0.9929919, 0.9858168, 0.977132, 0.9886386, 0.9876183, 0.990307, 0.99313664, 0.98569155, 0.9759797, 0.9891261, 0.98777175, 0.98904383, 0.9923286, 0.9838812, 0.97556007, 0.9885457, 0.98702043, 0.9897286, 0.9924155, 0.9827152, 0.97487533, 0.9881252, 0.9858096, 0.9901805, 0.99170685, 0.98464626, 0.97470945, 0.9885958, 0.9869019, 0.98986363, 0.9927389, 0.98485476, 0.9749385, 0.98858637, 0.98668647, 0.98933977, 0.99281585, 0.9835805, 0.9741426, 0.9882714, 0.98639673, 0.9897949, 0.9930368, 0.9822391, 0.9749654, 0.98851657, 0.9860793, 0.99045676, 0.9922943, 0.98354304, 0.9754308, 0.98899126, 0.9868371, 0.98963785, 0.9937768, 0.9812506, 0.9702434, 0.9891507, 0.9860296, 0.98935765, 0.99367374, 0.98096347, 0.9764954, 0.98874074, 0.9859767, 0.989687, 0.99433005, 0.981059, 0.9772521, 0.98969775, 0.9858994, 0.9903043, 0.9934957, 0.9799033, 0.97613156, 0.99076253, 0.9855686, 0.9892188, 0.9940602, 0.98224825, 0.9773123, 0.9901755, 0.9865806, 0.98847836, 0.9936039, 0.9802114, 0.979121, 0.98881793, 0.9861474, 0.98873013, 0.99364775, 0.978122, 0.97983277, 0.9898376, 0.9855825, 0.989188, 0.9934082, 0.9774714, 0.9772967, 0.9883144, 0.98429227, 0.9890699, 0.99381196, 0.9796473, 0.97763366, 0.9891945, 0.983766, 0.9875873, 0.99301213, 0.9754662, 0.976532, 0.9866536, 0.98356336, 0.98739326, 0.99371415, 0.9764082, 0.9770199, 0.98834735, 0.98325634, 0.988027, 0.9931426, 0.97524536, 0.975409, 0.9866816, 0.9813596, 0.9869217, 0.9933211, 0.9760192, 0.9734167, 0.9869418, 0.9832687, 0.98667854, 0.99278754, 0.97572136, 0.9768554, 0.9873853, 0.98438996, 0.9871689, 0.99327976, 0.97743315, 0.97848946, 0.9925956, 0.9862773, 0.9886678, 0.9928565, 0.9775909, 0.97695994, 0.9929985, 0.98726046, 0.98991877, 0.99332535, 0.97631264, 0.9729821, 0.98800546, 0.9820126, 0.9866008, 0.99298084, 0.9739967, 0.9766109, 0.98707736, 0.98200667, 0.9868674, 0.99247533, 0.9731406, 0.9766658, 0.98690677, 0.98150545, 0.987236, 0.99195945, 0.97193736, 0.976214, 0.98692465, 0.9804248, 0.9853204, 0.9918234, 0.96711594, 0.9741155, 0.9862293, 0.9800598, 0.98409575, 0.99056154, 0.96649706, 0.9756966, 0.986321, 0.9814472, 0.986196, 0.9916216, 0.9683128, 0.9758528, 0.98503786, 0.9794493, 0.9856727, 0.9904913, 0.9647628, 0.9761959, 0.9867658, 0.9839729, 0.98521405, 0.99213916, 0.9666468, 0.9723134, 0.98684406, 0.98345244, 0.9853968, 0.99348193, 0.9691766, 0.97560436, 0.98790133, 0.9832362, 0.9853462, 0.99209553, 0.96217585, 0.9801308, 0.9886696, 0.9854606, 0.9860485, 0.9919716, 0.9645527, 0.97999036, 0.9887742, 0.9851246, 0.985659, 0.9922867, 0.96236646, 0.9768891, 0.98942053, 0.9840028, 0.9841336, 0.9910195, 0.96299446, 0.9794246, 0.98797846, 0.98286474, 0.98342776, 0.99100155, 0.9571088, 0.9773335, 0.9873508, 0.9811204, 0.9854171, 0.9907754, 0.9622466, 0.976268, 0.9876831, 0.98416454, 0.9855605, 0.9916685, 0.96664864, 0.97436744, 0.98919034, 0.9821735, 0.98366255, 0.9910862, 0.97298366, 0.9772614, 0.9880987, 0.9825849, 0.98463815, 0.9906507, 0.97200584, 0.97507405, 0.98748684, 0.9824704, 0.9858563, 0.9917515, 0.9726337, 0.9748855, 0.9879325, 0.9815861, 0.98453534, 0.9919784, 0.9731885, 0.9732458, 0.9881362, 0.98164, 0.98443836, 0.9917751, 0.96983445, 0.9715915, 0.9880883, 0.9820619, 0.98527366, 0.9918954, 0.9674663, 0.96950746, 0.98832536, 0.9805111, 0.9859024, 0.9918806, 0.96991223, 0.97224784, 0.98857796, 0.9813399, 0.98557717, 0.9926594, 0.97330326, 0.96802807, 0.9883464, 0.98009604, 0.98467964, 0.992218, 0.9729822, 0.97082883, 0.9881849, 0.9803418, 0.98554903, 0.9923058, 0.9721043, 0.9719088, 0.9880777, 0.98132956, 0.98648685, 0.99258846, 0.9751887, 0.9740692, 0.988674, 0.9825085, 0.98498994, 0.9929, 0.97273004, 0.97474563, 0.98840976, 0.9826178, 0.9845834, 0.9925449, 0.97203606, 0.97608507, 0.98804784, 0.9827299, 0.9858438, 0.99231803, 0.9731679, 0.9775439, 0.9883244, 0.98329645, 0.98636436, 0.9923091, 0.9702884, 0.977066, 0.9892349, 0.9832062, 0.9858688, 0.99261206, 0.97369754, 0.9767958, 0.9889204, 0.9830131, 0.98506147, 0.9920764, 0.97469157, 0.9765845, 0.988782, 0.9824988, 0.98586106, 0.9922725, 0.96911645, 0.9770975, 0.9885052, 0.98228425, 0.9863554, 0.99210197, 0.96963644, 0.97502565, 0.98939127, 0.9828834, 0.9857356, 0.99277747, 0.96920747, 0.9744518, 0.98896897, 0.9821368, 0.9845375, 0.9921332, 0.9679511, 0.9762422, 0.9884547, 0.9824333, 0.98476064, 0.992159, 0.9680474, 0.9771953, 0.9885677, 0.9822318, 0.9846154, 0.9919002, 0.968129, 0.9749613, 0.9887501, 0.9819209, 0.9848422, 0.99257153, 0.9712431, 0.9733078, 0.9888678, 0.98204887, 0.9844034, 0.99190253, 0.96972996, 0.97411954, 0.98845416, 0.9821792, 0.9858726, 0.9925255, 0.9710514, 0.9776573, 0.9892476, 0.98128927, 0.9860884, 0.992381, 0.9705687, 0.9756884, 0.9895309, 0.98176736, 0.9848851, 0.9926803, 0.9681654, 0.97371507, 0.9893998, 0.9813214, 0.9843923, 0.9923932, 0.9672812, 0.97381514, 0.9886458, 0.98037714, 0.9838604, 0.992059, 0.9657201, 0.97589433, 0.9880564, 0.97921216, 0.9842148, 0.9921664, 0.9666673, 0.97391593, 0.98845625, 0.9794093, 0.9834211, 0.99263424, 0.96440244, 0.97343314, 0.9884968, 0.9797188, 0.9838944, 0.9923811, 0.9624331, 0.97538507, 0.98834455, 0.9793397, 0.98483247, 0.99221593, 0.9539338, 0.9730445, 0.98792565, 0.97869384, 0.98499227, 0.99187195, 0.95865697, 0.97292215, 0.9884941, 0.9782103, 0.98431927, 0.9924056, 0.9544954, 0.97229046, 0.9890354, 0.9772331, 0.98442084, 0.9918926, 0.9558773, 0.9741788, 0.98828864, 0.97715145, 0.98458326, 0.99141115, 0.9515339, 0.9710872, 0.9870447, 0.97867244, 0.98493767, 0.99118376, 0.9512563, 0.96811724, 0.98795927, 0.9797064, 0.98419595, 0.9916352, 0.9493731, 0.9693866, 0.98799485, 0.9781345, 0.98292375, 0.9908745, 0.9445931, 0.9686538, 0.98732084, 0.9774869, 0.98422515, 0.9916924, 0.9504026, 0.96945333, 0.98739046, 0.9806315, 0.9851354, 0.9912123, 0.95190406, 0.969408, 0.9874952, 0.9800418, 0.98249733, 0.9910301, 0.9479906, 0.96833605, 0.98697424, 0.9783981, 0.9829597, 0.99137634, 0.95099944, 0.96926254, 0.9872218, 0.97970176, 0.983094, 0.99121, 0.9462999, 0.9710878, 0.9864175, 0.98053074, 0.983739, 0.99138993, 0.95303583, 0.9679551, 0.9862606, 0.9795633, 0.98221445, 0.9916815, 0.952946, 0.96839005, 0.98730993, 0.97795504, 0.9815876, 0.9908563, 0.9450808, 0.96904224, 0.98671454, 0.977866, 0.9821829, 0.9910042, 0.94574356, 0.97095305, 0.9867491, 0.97829354, 0.98311484, 0.99101126, 0.94723874, 0.96800697, 0.98784095, 0.97585696, 0.9812393, 0.99006045, 0.9494272, 0.9668005, 0.9871076, 0.9724929, 0.98152876, 0.9897898, 0.94592506, 0.96840435, 0.986847, 0.9715364, 0.9819094, 0.98993427, 0.9474769, 0.9681969, 0.9869576, 0.97174823, 0.98261654, 0.9900636, 0.949756, 0.9655974, 0.9872191, 0.97262436, 0.9811622, 0.9910703, 0.9519875, 0.9646894, 0.98759705, 0.97102684, 0.980453, 0.9888003, 0.9464451, 0.96633095, 0.9869325, 0.9681746, 0.9806502, 0.99067956, 0.9414833, 0.96595454, 0.9864557, 0.96652156, 0.9829758, 0.99094254, 0.94555837, 0.96261, 0.9867948, 0.96513355, 0.98120797, 0.9911159, 0.9380042, 0.9627889, 0.9864117, 0.9656475, 0.9805515, 0.99055666, 0.9376784, 0.9632604, 0.9860561, 0.96440834, 0.9806573, 0.9912983, 0.9361477, 0.96533483, 0.98655427, 0.9662032, 0.9819266, 0.9906444, 0.9408659, 0.9661274, 0.98864824, 0.9661749, 0.9796203, 0.99136555, 0.9438287, 0.96502966, 0.98670805, 0.96692854, 0.98069054, 0.99197185, 0.9428518, 0.96684676, 0.9862759, 0.9666512, 0.98178977, 0.9920442, 0.9483205, 0.9654686, 0.9865855, 0.96930826, 0.9822917, 0.99102086, 0.9416155, 0.9611203, 0.9889103, 0.96953154, 0.9818913, 0.99065197, 0.93882877, 0.9636522, 0.98894674, 0.9694219, 0.98125553, 0.990406, 0.9417358, 0.9644293, 0.9858828, 0.9654127, 0.9811508, 0.99160755, 0.95125186, 0.96627355, 0.9859222, 0.96627396, 0.9814624, 0.99129397, 0.9521844, 0.96371657, 0.9868899, 0.96463567, 0.9798247, 0.9920609, 0.96007115, 0.96522564, 0.98663735, 0.9703409, 0.980875, 0.9913824, 0.9560165, 0.9669969, 0.9859476, 0.9650451, 0.98110723, 0.9921846, 0.9527793, 0.9644251, 0.98666286, 0.95989305, 0.98118514, 0.99181986, 0.9492495, 0.9584718, 0.9862541, 0.9603001, 0.9800688, 0.9925363, 0.9529187, 0.9620869, 0.9866407, 0.95946413, 0.9786082, 0.99193245, 0.9484883, 0.9629082, 0.9872185, 0.9621253, 0.9793848, 0.9912949, 0.9482182, 0.9614785, 0.98627657, 0.9621029, 0.98063993, 0.9916809, 0.9466473, 0.9592633, 0.9867222, 0.95937663, 0.9768445, 0.9920183, 0.9419507, 0.9510341, 0.9859317, 0.9628171, 0.9773985, 0.9915798, 0.9410452, 0.95663697, 0.9853426, 0.9611724, 0.9782389, 0.9920919, 0.9404712, 0.95655566, 0.9832991, 0.9589085, 0.97777826, 0.99147207, 0.94039756, 0.95622367, 0.9841946, 0.95904267, 0.9782365, 0.99123657, 0.93914104, 0.95033705, 0.9862931, 0.9652051, 0.97396773, 0.9883564, 0.9209641, 0.94932145, 0.9863624, 0.96221215, 0.9723937, 0.98714215, 0.923534, 0.9384743, 0.98370624, 0.9606125, 0.97430676, 0.9808554, 0.9022659, 0.9215302, 0.98450536, 0.963372, 0.97613895, 0.98596895, 0.92249775, 0.94153976, 0.9835202, 0.9583038, 0.97342426, 0.9702453, 0.87593055, 0.9420899, 0.9870741, 0.9765033, 0.98083526, 0.98741615, 0.93904454, 0.95152617, 0.9857333, 0.9748921, 0.9814593, 0.99028957, 0.952043, 0.9600048, 0.9867996, 0.97058654, 0.97839713, 0.990229, 0.9402192, 0.96052426, 0.9876652, 0.9763096, 0.98265177, 0.98834294, 0.9459606, 0.96331614, 0.9868268, 0.9735337, 0.982925, 0.9914847, 0.9459991, 0.9687979, 0.98718816, 0.97134864, 0.9811823, 0.9880237, 0.9394916, 0.965694, 0.984772, 0.9695081, 0.9790829, 0.98943174, 0.9316652, 0.9721434, 0.98699594, 0.97670346, 0.9821788, 0.98871326, 0.92616165, 0.95994174, 0.9849651, 0.9707821, 0.98083407, 0.98413974, 0.9182047, 0.95633745, 0.9846997, 0.9722619, 0.9809738, 0.98715866, 0.9308543, 0.96414256, 0.9849474, 0.976777, 0.9860411, 0.9885076, 0.9421519, 0.9497805, 0.9820446, 0.97217494, 0.9776627, 0.98239535, 0.9357361, 0.9513852, 0.98172235, 0.9730709, 0.9783502, 0.9820555, 0.91819775, 0.9523615, 0.9837823, 0.97378075, 0.97844166, 0.9804012, 0.9213252, 0.95028764, 0.9828697, 0.9745919, 0.9770206, 0.98023236, 0.92283267, 0.9519849, 0.98485845, 0.9748532, 0.9793645, 0.9790366, 0.92167497, 0.9541659, 0.9837702, 0.9783685, 0.98069143, 0.9808888, 0.9209721, 0.95497626, 0.9833556, 0.9735994, 0.9806308, 0.9778144, 0.9327142, 0.95453197, 0.9862338, 0.9744983, 0.9787419, 0.9799855, 0.914712, 0.95227146, 0.9894923, 0.973584, 0.98005426, 0.9791094, 0.91939574, 0.960951, 0.9900833, 0.9832982, 0.98199713, 0.9817416, 0.93449146, 0.9686872, 0.9893854, 0.98126227, 0.97967887, 0.9770257, 0.9244132, 0.9582269, 0.9882194, 0.98303396, 0.9772798, 0.9797416, 0.9217366, 0.95065635, 0.98616284, 0.9809842, 0.9784071, 0.97656304, 0.92184204, 0.9496072, 0.9858673, 0.9799976, 0.9785199, 0.9773171, 0.9211491, 0.9529439, 0.9842731, 0.9791853, 0.9793378, 0.97813785, 0.9258003, 0.9520803, 0.9864662, 0.9826979, 0.98043287, 0.9837983, 0.9263706, 0.95111394, 0.9862535, 0.9829349, 0.98195183, 0.9821375, 0.9192511, 0.95481104, 0.98662573, 0.9804708, 0.9810776, 0.9817028, 0.91893053, 0.95473284, 0.9840939, 0.980328, 0.9798543, 0.98045266, 0.93205535, 0.9558589, 0.9876719, 0.9828559, 0.9828432, 0.98535025, 0.92590106, 0.952663, 0.9880443, 0.9809536, 0.9794383, 0.9846464, 0.92586184, 0.95467937, 0.9891784, 0.98322904, 0.9781018, 0.9803577, 0.9183723, 0.954918, 0.9886635, 0.98251766, 0.9760743, 0.98027784, 0.90365845, 0.9497377, 0.98914, 0.9819323, 0.9738815, 0.9845969, 0.89291227, 0.9507476, 0.99111104, 0.9835066, 0.9722607, 0.98795354, 0.90475893, 0.954495, 0.9899454, 0.9810238, 0.9744708, 0.9884695, 0.9034098, 0.95120627, 0.9891677, 0.9845137, 0.97586334, 0.9876338, 0.91611284, 0.95335615, 0.9884679, 0.98229414, 0.974319, 0.98589325, 0.8865913, 0.94283706, 0.9886141, 0.9828506, 0.9749109, 0.9846442, 0.89242923, 0.9465774, 0.98956984, 0.98282987, 0.97331697, 0.9772085, 0.89041746, 0.9449527, 0.98476666, 0.9822901, 0.9737554, 0.9813439, 0.9021112, 0.94486725, 0.98659754, 0.98356706, 0.96992916, 0.9814441, 0.89179176, 0.9407612, 0.9848379, 0.98257375, 0.97465533, 0.98269284, 0.9014873, 0.9385417, 0.98431075, 0.9804777, 0.9739128, 0.97994506, 0.891929, 0.94208556, 0.98407924, 0.982453, 0.9753128, 0.98147225, 0.904452, 0.94813186, 0.9859238, 0.9816695, 0.973678, 0.9817651, 0.902588, 0.9409138, 0.98695356, 0.98288286, 0.9738582, 0.9802869, 0.9019322, 0.95171195, 0.9865138, 0.9823977, 0.9731356, 0.98162055, 0.90013015, 0.9558201, 0.988613, 0.98221684, 0.972556, 0.98144984, 0.91466844, 0.9578557, 0.98803943, 0.981739, 0.97070336, 0.9812733, 0.9093405, 0.95718676, 0.98908406, 0.98469317, 0.97625536, 0.98296505, 0.917758, 0.9626003, 0.99049443, 0.98456514, 0.9781618, 0.9839466, 0.9308853, 0.9634685, 0.9889127, 0.9841484, 0.9745156, 0.98465747, 0.9353773, 0.96402174, 0.9903929, 0.9836233, 0.9740087, 0.98319066, 0.9411959, 0.9680424, 0.99134094, 0.986148, 0.97026, 0.9793691, 0.94353634, 0.96255034, 0.98974556, 0.9847947, 0.9690939, 0.9756943, 0.95208687, 0.97171164, 0.990012, 0.9834242, 0.9691811, 0.9845622, 0.9453728, 0.97022194, 0.9899324, 0.98413867, 0.9610808, 0.975727, 0.93303293, 0.97420746, 0.99141884, 0.9833896, 0.9789316, 0.9825553, 0.9346202, 0.96683675, 0.9901035, 0.98158115, 0.9749245, 0.9806826, 0.9479783, 0.97183603, 0.9882509, 0.98442096, 0.9669476, 0.9865718, 0.9424175, 0.97156096, 0.98717386, 0.9815342, 0.96692497, 0.98606926, 0.92955166, 0.9679662, 0.98897994, 0.97823274, 0.97378767, 0.9851676, 0.9271287, 0.97853184, 0.9868106, 0.97854507, 0.97314, 0.9853779, 0.91207045, 0.98317075, 0.9877806, 0.9837255, 0.98043764, 0.9866948, 0.9412687, 0.9858198, 0.98862594, 0.98458105, 0.9771131, 0.98799556, 0.9448551, 0.9900289, 0.9905552, 0.98445547, 0.975936, 0.9905495, 0.9565095, 0.98917705, 0.9914579, 0.9842122, 0.9756011, 0.98899555, 0.95066863, 0.98635477, 0.9908947, 0.98309547, 0.9773755, 0.98879087, 0.9228956, 0.9843605, 0.99239796, 0.97951895, 0.9716689, 0.9860767, 0.9261133, 0.981847, 0.99407285, 0.98315805, 0.9845638, 0.9833888, 0.9231712, 0.9764795, 0.9930687, 0.98403686, 0.98063964, 0.9757548, 0.9331986, 0.97609556, 0.991653, 0.9809707, 0.98333794, 0.9858855, 0.94225174, 0.9799161, 0.99088424, 0.9798552, 0.98328906, 0.98521715, 0.94694984, 0.9744017, 0.98418117, 0.98661613, 0.9850927, 0.97331244, 0.9500348, 0.96585757, 0.98751646, 0.983009, 0.9826657, 0.9496195, 0.9205124, 0.9414204, 0.9802996, 0.98522073, 0.9862314, 0.9749128, 0.9535913, 0.9605653, 0.9749314, 0.976732, 0.98196507, 0.95121866, 0.90728724, 0.93963087, 0.9697142, 0.9676116, 0.966865, 0.93150836, 0.8765478, 0.91130334, 0.9483502, 0.9627019, 0.96505386, 0.950838, 0.9255449, 0.94825995, 0.9667847, 0.97705984, 0.9782226, 0.98434424, 0.92358035, 0.94199723, 0.95775115, 0.9739087, 0.9756861, 0.98149085, 0.9226857, 0.9427586, 0.9618029, 0.97492325, 0.97710615, 0.98110664, 0.9246334, 0.94958895, 0.96571934, 0.9754194, 0.9718099, 0.9799035, 0.91666645, 0.9431748, 0.96546227, 0.9655074, 0.9700112, 0.9706699, 0.87530845, 0.92549044, 0.94501054, 0.953883, 0.9672998, 0.9684324, 0.91156715, 0.929958, 0.9449042, 0.95067865, 0.9625077, 0.95874757, 0.8759717, 0.90841347, 0.9310548, 0.9556998, 0.9601228, 0.95972645, 0.8614945, 0.9050828, 0.93472654, 0.95896655, 0.9565844, 0.9548326, 0.8531155, 0.8925936, 0.9330252, 0.94732326, 0.9490269, 0.9476205, 0.82537204, 0.8648193, 0.9111161, 0.934489, 0.9327721, 0.9224258, 0.82366765, 0.8599678, 0.88927996, 0.0117127]
[truncated: 4,027,421 more chars]
