# Supplementary material for: Systematic contextual biases in SegmentNT potentially relevant to other nucleotide transformer models
Source: bioRxiv. 2026 May 4:2025.04.09.647946. Preprint. [Version 2] doi: 10.1101/2025.04.09.647946 (PMC13174627; doi:10.1101/2025.04.09.647946)
Supplement: Supplement 3 [file media-3.zip › Supplementary_data/segmentNT_additional_genes/pos/dpm2_pos2430.txt]

protein_coding_gene=[0.97446615, 0.9601949, 0.97199404, 0.9775164, 0.9787356, 0.9679198, 0.9628281, 0.95873225, 0.9699187, 0.9647306, 0.96992344, 0.9729043, 0.96377367, 0.96148825, 0.97997046, 0.95280766, 0.9686299, 0.97016644, 0.9538081, 0.9559193, 0.96871835, 0.92286867, 0.9621954, 0.95845085, 0.9390478, 0.9288222, 0.95755196, 0.934754, 0.96716255, 0.95374155, 0.9454764, 0.9276897, 0.947284, 0.9381011, 0.96179837, 0.9508665, 0.94025815, 0.90547323, 0.9253729, 0.9115074, 0.94739944, 0.9432431, 0.91260135, 0.87660146, 0.90746784, 0.88895565, 0.9441272, 0.9415224, 0.9204977, 0.8706425, 0.9193794, 0.8779833, 0.9442327, 0.9297685, 0.88962495, 0.818912, 0.80831605, 0.8431123, 0.8992318, 0.907904, 0.8738458, 0.78576094, 0.8320779, 0.8175716, 0.89297146, 0.90205693, 0.88950896, 0.79458493, 0.85136026, 0.81532, 0.89989936, 0.8967872, 0.8987631, 0.8244684, 0.8704423, 0.8261454, 0.90789086, 0.90608263, 0.9039375, 0.82074547, 0.86552507, 0.83285546, 0.91239285, 0.9024646, 0.89583355, 0.8028547, 0.826442, 0.80670434, 0.9029895, 0.8825736, 0.88384336, 0.7524757, 0.8349685, 0.7602864, 0.90097296, 0.8983145, 0.90269244, 0.7151141, 0.8646651, 0.73557556, 0.89088464, 0.89934695, 0.89859056, 0.73862326, 0.8797904, 0.8031651, 0.92771935, 0.91897964, 0.9144469, 0.83238494, 0.9012562, 0.79821575, 0.935861, 0.91943765, 0.9193794, 0.80773586, 0.91079307, 0.8338112, 0.94628793, 0.9311569, 0.9296925, 0.86683095, 0.91798997, 0.8768097, 0.95195043, 0.9412352, 0.9196481, 0.8679278, 0.93135375, 0.9048519, 0.9534843, 0.94906455, 0.93008244, 0.8991218, 0.933561, 0.9067897, 0.9560875, 0.9520204, 0.934878, 0.89552504, 0.9443102, 0.9170673, 0.9570501, 0.95312625, 0.93917584, 0.901064, 0.9381595, 0.91335684, 0.942958, 0.94409597, 0.93056357, 0.8768694, 0.94078696, 0.9229235, 0.94015783, 0.9301779, 0.93542856, 0.8311974, 0.9271669, 0.92272455, 0.94218916, 0.932454, 0.9463693, 0.81135553, 0.9309039, 0.9323988, 0.95229775, 0.9531853, 0.94823015, 0.8659488, 0.9280998, 0.9336872, 0.94717157, 0.9458975, 0.94444835, 0.8261302, 0.9257679, 0.93761563, 0.9503522, 0.942735, 0.95204055, 0.85936344, 0.9259873, 0.9324371, 0.9448052, 0.9294869, 0.9552456, 0.8109895, 0.9384492, 0.9407175, 0.95480245, 0.9369073, 0.9570005, 0.8318879, 0.9278222, 0.93978435, 0.9500092, 0.9400414, 0.9518786, 0.84555274, 0.92779815, 0.9431837, 0.962094, 0.94059294, 0.9584963, 0.9179041, 0.9507852, 0.94659466, 0.9630837, 0.9507141, 0.9543785, 0.9156014, 0.9607168, 0.9503566, 0.96118826, 0.9490876, 0.9511299, 0.9187217, 0.9442355, 0.94645953, 0.9578699, 0.94625527, 0.95671964, 0.9119799, 0.9507976, 0.96064913, 0.96360785, 0.9584836, 0.9732562, 0.9339739, 0.9475546, 0.94980407, 0.9694857, 0.94592524, 0.9678977, 0.9310191, 0.9484805, 0.9494027, 0.97147423, 0.94839364, 0.9678945, 0.9413559, 0.93709654, 0.94728804, 0.9687815, 0.9444712, 0.960335, 0.9324667, 0.9334798, 0.9545147, 0.9746362, 0.9598165, 0.97416615, 0.9557574, 0.9660529, 0.9544363, 0.9747888, 0.9654231, 0.9738801, 0.94708484, 0.9728819, 0.95686054, 0.97492844, 0.9632253, 0.9765345, 0.95715743, 0.9702856, 0.95746243, 0.9757992, 0.9649638, 0.97371554, 0.95523, 0.97053736, 0.96381575, 0.97704697, 0.970866, 0.9774515, 0.96142334, 0.97280514, 0.96226794, 0.9754161, 0.9677445, 0.9760691, 0.95668095, 0.9723631, 0.9621092, 0.9755039, 0.96722, 0.97411114, 0.9626539, 0.96945566, 0.9627837, 0.9749672, 0.9662045, 0.96903515, 0.9560782, 0.9709137, 0.96643037, 0.97264624, 0.9700029, 0.9749408, 0.95821404, 0.9699845, 0.9639118, 0.97461265, 0.96416956, 0.9731779, 0.94902223, 0.97345847, 0.9642846, 0.9751873, 0.9645305, 0.9739318, 0.9561464, 0.9699748, 0.9652074, 0.9735067, 0.96658415, 0.9719752, 0.9545988, 0.97207254, 0.9677848, 0.974359, 0.9700088, 0.97777927, 0.959455, 0.97541046, 0.96475726, 0.9763432, 0.9677458, 0.9753975, 0.95731765, 0.9767934, 0.966333, 0.9763924, 0.9672665, 0.9761998, 0.96073866, 0.9724674, 0.9645563, 0.9758756, 0.96791905, 0.9749943, 0.9545148, 0.9723663, 0.96671486, 0.97475183, 0.96873784, 0.9791824, 0.9560662, 0.971235, 0.9619042, 0.97392625, 0.9636788, 0.97768193, 0.9513853, 0.97322196, 0.9629743, 0.9752372, 0.9639666, 0.97690535, 0.9578967, 0.9709636, 0.96300584, 0.97389865, 0.96479446, 0.97388214, 0.9549665, 0.97263235, 0.9667485, 0.97429466, 0.96860224, 0.9781489, 0.9589236, 0.9723951, 0.96360177, 0.9734981, 0.9627007, 0.9770727, 0.9530097, 0.97379035, 0.9638625, 0.9753069, 0.96330345, 0.9772828, 0.95943886, 0.9700972, 0.96268415, 0.9737853, 0.9626672, 0.97528833, 0.95501715, 0.9713443, 0.96638405, 0.97444916, 0.9665181, 0.97905374, 0.9581199, 0.9726433, 0.9629324, 0.97402364, 0.96349186, 0.9784846, 0.9540625, 0.97345215, 0.96177125, 0.9741958, 0.96379274, 0.9779628, 0.95929974, 0.9699991, 0.9629531, 0.97320455, 0.9647396, 0.9762561, 0.9529226, 0.9705272, 0.9653167, 0.97447747, 0.9664551, 0.9797493, 0.9542398, 0.96999705, 0.9620056, 0.9747356, 0.9600862, 0.97955036, 0.94868, 0.9712544, 0.962054, 0.97651154, 0.96114916, 0.9792101, 0.95615315, 0.96839654, 0.9628388, 0.97505075, 0.96014214, 0.9772431, 0.9476897, 0.9668109, 0.9651651, 0.976403, 0.9656861, 0.9809762, 0.9517259, 0.9667467, 0.96282953, 0.9759425, 0.9594458, 0.9806969, 0.9485884, 0.96706945, 0.96290195, 0.97752154, 0.9602781, 0.98067874, 0.9556843, 0.9641662, 0.9643541, 0.9774943, 0.96232134, 0.9784533, 0.9514106, 0.9656158, 0.9671492, 0.97912425, 0.9648606, 0.9806811, 0.9563604, 0.9653256, 0.9640805, 0.97916996, 0.96143734, 0.98043627, 0.95300674, 0.9662597, 0.96566296, 0.98097664, 0.9624301, 0.97960687, 0.9596464, 0.9642271, 0.96681523, 0.98098034, 0.9639449, 0.9783846, 0.9527436, 0.96550226, 0.96928036, 0.98212117, 0.9668309, 0.9815631, 0.95657235, 0.96536016, 0.96668166, 0.98124164, 0.96342325, 0.98145825, 0.95319235, 0.9666741, 0.96699935, 0.981668, 0.96427864, 0.9807779, 0.96045095, 0.9647747, 0.96806294, 0.9810135, 0.9650795, 0.97955406, 0.9564174, 0.9670342, 0.9713088, 0.98221904, 0.9684173, 0.9819177, 0.95939356, 0.96827793, 0.9691723, 0.9808475, 0.9632735, 0.98217684, 0.9580307, 0.96992034, 0.96936125, 0.98151416, 0.96355927, 0.98189825, 0.96232057, 0.96749073, 0.9702377, 0.98066247, 0.9650524, 0.98091966, 0.95829535, 0.9679757, 0.97235143, 0.9818569, 0.96818507, 0.9838865, 0.96206063, 0.9675165, 0.9692124, 0.98118573, 0.96394366, 0.98394716, 0.9593504, 0.9697822, 0.9692993, 0.9821806, 0.96545416, 0.98296267, 0.963677, 0.9675317, 0.96975785, 0.98053706, 0.9656732, 0.9809533, 0.9580398, 0.9677787, 0.97181046, 0.98136216, 0.968205, 0.98382854, 0.9614551, 0.9679597, 0.968764, 0.9797626, 0.9634167, 0.9833745, 0.95740384, 0.9685906, 0.96880823, 0.9806739, 0.96413004, 0.9828522, 0.96335596, 0.96643084, 0.9696214, 0.9798726, 0.9651893, 0.9813951, 0.95812047, 0.96700245, 0.9715426, 0.9812198, 0.9682976, 0.9839684, 0.96153754, 0.96723527, 0.9693126, 0.9807835, 0.9643304, 0.98386353, 0.9591906, 0.96890676, 0.96930075, 0.9817769, 0.9640795, 0.9832525, 0.9652657, 0.96632195, 0.969508, 0.9811468, 0.9651765, 0.9815753, 0.9595831, 0.96685624, 0.9721471, 0.982367, 0.9684361, 0.98437655, 0.9633978, 0.968531, 0.9697244, 0.98179483, 0.96546793, 0.9843111, 0.96078944, 0.9712777, 0.96966726, 0.9823979, 0.96619916, 0.9833467, 0.9662497, 0.9692328, 0.9712373, 0.9815757, 0.96722376, 0.9816573, 0.96083236, 0.9699365, 0.9733995, 0.9830002, 0.9704263, 0.9841098, 0.9644541, 0.9693253, 0.97098255, 0.98221624, 0.9658351, 0.98403883, 0.9620685, 0.9701684, 0.9699532, 0.98239857, 0.96560436, 0.983564, 0.96669936, 0.96841455, 0.9707147, 0.9810467, 0.9662429, 0.98177624, 0.9614489, 0.96803737, 0.97255737, 0.9818346, 0.9684512, 0.98414963, 0.96445346, 0.9682219, 0.9703419, 0.9810813, 0.96405697, 0.98432416, 0.9625116, 0.9700317, 0.9688148, 0.98102117, 0.964638, 0.9837539, 0.9672021, 0.9689854, 0.97040343, 0.980414, 0.9663449, 0.9821736, 0.9628354, 0.9694418, 0.972321, 0.981638, 0.96947485, 0.98466164, 0.9654493, 0.97017235, 0.970281, 0.9811339, 0.9644416, 0.98513883, 0.9610886, 0.96975976, 0.9675511, 0.98091584, 0.9623815, 0.98395836, 0.9650383, 0.966649, 0.9683897, 0.9800071, 0.96322757, 0.98189527, 0.959722, 0.9666499, 0.9713391, 0.98131406, 0.9676732, 0.98518336, 0.9627228, 0.9667609, 0.96869576, 0.97949445, 0.96300316, 0.9858249, 0.9604192, 0.9675304, 0.9681105, 0.98025286, 0.9636444, 0.9856838, 0.96642536, 0.9662714, 0.9692015, 0.979627, 0.9661008, 0.98417574, 0.96298337, 0.9664257, 0.97159034, 0.98117596, 0.9696205, 0.98627216, 0.9647352, 0.9669353, 0.9688014, 0.9801584, 0.9640742, 0.98643464, 0.9628589, 0.968782, 0.9693899, 0.98151165, 0.9635349, 0.9860307, 0.96721494, 0.96596396, 0.970051, 0.9803812, 0.96513057, 0.98497736, 0.96316, 0.9663679, 0.9723086, 0.98185873, 0.968925, 0.98744535, 0.9652663, 0.9678122, 0.969342, 0.9810277, 0.96412635, 0.9875222, 0.9629674, 0.9687186, 0.96843153, 0.98165536, 0.96436965, 0.9869756, 0.96839654, 0.96709466, 0.96923625, 0.9801994, 0.9662642, 0.985232, 0.9638009, 0.96725386, 0.971998, 0.9815145, 0.9699024, 0.98714626, 0.96543294, 0.9679367, 0.96806604, 0.98028266, 0.96528447, 0.9872766, 0.9630361, 0.96987927, 0.96777624, 0.98124206, 0.9644924, 0.98659706, 0.9684254, 0.9669001, 0.96877563, 0.98010546, 0.965835, 0.984831, 0.9638107, 0.9661741, 0.9712794, 0.9812097, 0.96922874, 0.9871064, 0.96586734, 0.965993, 0.96822226, 0.97976476, 0.9644041, 0.986927, 0.9638169, 0.96755624, 0.9676961, 0.9804339, 0.96496725, 0.986376, 0.9689304, 0.9660805, 0.9686156, 0.9789877, 0.9665431, 0.98417103, 0.96420825, 0.96554434, 0.9711151, 0.98043114, 0.9702326, 0.9863718, 0.9661315, 0.9658639, 0.96733385, 0.97941303, 0.9645095, 0.986555, 0.9628848, 0.9672154, 0.96675205, 0.9800847, 0.9649801, 0.98616004, 0.9677221, 0.96537405, 0.9675538, 0.97894645, 0.9663047, 0.98429155, 0.9630999, 0.96469426, 0.96965504, 0.9800305, 0.9698942, 0.98653954, 0.96502775, 0.96571934, 0.9665037, 0.97927743, 0.9651449, 0.9867252, 0.96323913, 0.9669038, 0.9652576, 0.97982454, 0.9654217, 0.9863943, 0.9686036, 0.9649909, 0.9659729, 0.9785089, 0.9666095, 0.98396426, 0.9639431, 0.96415406, 0.9688232, 0.98016286, 0.9700935, 0.98637456, 0.9666359, 0.96594584, 0.9654898, 0.97830486, 0.96615154, 0.9864922, 0.9632563, 0.9672433, 0.965358, 0.97964555, 0.96686226, 0.9861718, 0.96881896, 0.9653593, 0.96641946, 0.97831976, 0.9673814, 0.9837712, 0.9650329, 0.9659296, 0.9688315, 0.9798323, 0.9716218, 0.98640275, 0.9672793, 0.9667236, 0.96590745, 0.9786551, 0.9664623, 0.9866315, 0.96401244, 0.9679537, 0.9658879, 0.979715, 0.96684253, 0.9860852, 0.9694265, 0.9660392, 0.9666784, 0.97724277, 0.96813244, 0.9838077, 0.96437305, 0.96565676, 0.96907544, 0.97857004, 0.96956354, 0.98615587, 0.9656682, 0.96724063, 0.96632975, 0.97772306, 0.96601313, 0.98622394, 0.9659264, 0.9694335, 0.9657611, 0.98010916, 0.96796733, 0.98571855, 0.9700468, 0.9673103, 0.9654165, 0.97770894, 0.96915865, 0.9839952, 0.9652794, 0.96870023, 0.9683035, 0.97937083, 0.9713545, 0.98634475, 0.96813446, 0.9682719, 0.9658337, 0.9783304, 0.96829605, 0.98732144, 0.9692517, 0.97144866, 0.9670214, 0.97968423, 0.9731712, 0.98666716, 0.9774345, 0.97038984, 0.968781, 0.9760143, 0.975576, 0.9834259, 0.97097176, 0.9709711, 0.9712346, 0.978807, 0.97788, 0.9848866, 0.972764, 0.9741226, 0.9703573, 0.9738487, 0.9719181, 0.9844191, 0.97456384, 0.97510797, 0.96952415, 0.97461855, 0.9730332, 0.9848609, 0.97990465, 0.9741003, 0.97195673, 0.9729488, 0.9734491, 0.9834652, 0.9770874, 0.9731592, 0.9730003, 0.9751336, 0.97525305, 0.9853811, 0.9798759, 0.9730436, 0.96771073, 0.9730726, 0.9720252, 0.98516625, 0.9773561, 0.9751747, 0.96764785, 0.97540015, 0.97345585, 0.98562914, 0.9806929, 0.9751407, 0.96927667, 0.97327507, 0.9712749, 0.98374975, 0.97721815, 0.9761471, 0.96789336, 0.97451043, 0.972774, 0.985213, 0.97885895, 0.9753793, 0.96802026, 0.97499835, 0.9728459, 0.98548996, 0.9760134, 0.97532326, 0.9662851, 0.9764099, 0.9743912, 0.9862059, 0.97969234, 0.9741866, 0.96956414, 0.97529924, 0.9750201, 0.98457426, 0.9770721, 0.974646, 0.9722509, 0.9760566, 0.97649276, 0.98685277, 0.9790967, 0.9750819, 0.9705019, 0.9751629, 0.9731808, 0.98653257, 0.97717994, 0.9752501, 0.969146, 0.9767531, 0.9734004, 0.9871699, 0.9811187, 0.9746737, 0.97002864, 0.97534436, 0.9740288, 0.9852896, 0.9779073, 0.9742242, 0.9720608, 0.97628856, 0.97481936, 0.9873739, 0.9794779, 0.97443646, 0.96978724, 0.9753205, 0.9726708, 0.9871136, 0.9779398, 0.9748975, 0.9676655, 0.9761119, 0.9733429, 0.98705786, 0.98097634, 0.9743731, 0.9695374, 0.97470665, 0.9740897, 0.9849585, 0.97833097, 0.97483486, 0.971203, 0.9763089, 0.9737354, 0.98701555, 0.979397, 0.9754834, 0.96891004, 0.9756954, 0.97086674, 0.98663443, 0.9783798, 0.9747935, 0.96789795, 0.9771905, 0.971575, 0.9874243, 0.9821704, 0.97412574, 0.9690934, 0.97371, 0.9724318, 0.98473907, 0.97848105, 0.97437197, 0.9704253, 0.97553164, 0.9735746, 0.98711264, 0.9806113, 0.97480303, 0.96890396, 0.9737422, 0.97123027, 0.9866893, 0.9792138, 0.97340083, 0.9673601, 0.9764364, 0.97215813, 0.9872566, 0.9825875, 0.97265065, 0.9679622, 0.9754368, 0.97343516, 0.9854396, 0.98061144, 0.972335, 0.97022164, 0.97754294, 0.9742502, 0.98757076, 0.9818839, 0.9738739, 0.96817356, 0.97691613, 0.9712242, 0.9875797, 0.9802198, 0.9749722, 0.96723026, 0.9779557, 0.97198796, 0.9877173, 0.98266166, 0.9733497, 0.96832454, 0.97582245, 0.9710532, 0.9852684, 0.97902805, 0.97309834, 0.9695271, 0.97623754, 0.97274595, 0.98679715, 0.9811551, 0.97335446, 0.9669213, 0.9738678, 0.96781296, 0.98535013, 0.97822326, 0.9733019, 0.96528107, 0.97489935, 0.96856076, 0.9856026, 0.9813261, 0.97291255, 0.96702296, 0.9728706, 0.9692365, 0.9836833, 0.9789654, 0.97308594, 0.96879536, 0.97533077, 0.9710287, 0.9856587, 0.98046756, 0.97378594, 0.9666928, 0.97372085, 0.967504, 0.98632085, 0.9789482, 0.9734518, 0.96553695, 0.9753009, 0.9682788, 0.9867942, 0.98147434, 0.9724275, 0.9672443, 0.973605, 0.9697334, 0.98474205, 0.9792294, 0.9727852, 0.969029, 0.9749153, 0.97130287, 0.9872552, 0.9805627, 0.9735049, 0.9666717, 0.97393996, 0.96847767, 0.986883, 0.9789837, 0.9732526, 0.9654147, 0.97508633, 0.9690549, 0.98703694, 0.9818779, 0.9731607, 0.967155, 0.9725285, 0.9702994, 0.9849207, 0.97917867, 0.97317487, 0.96905935, 0.97422427, 0.9720532, 0.987306, 0.9810044, 0.97378325, 0.96680355, 0.9733898, 0.9690082, 0.98691547, 0.9795927, 0.9738298, 0.9658643, 0.9754614, 0.96997255, 0.9869914, 0.9825927, 0.973027, 0.9676866, 0.97337806, 0.9714139, 0.9851401, 0.979947, 0.9732178, 0.9691315, 0.97466034, 0.97215974, 0.98696345, 0.9809857, 0.9738264, 0.9662529, 0.9730157, 0.9692838, 0.9864271, 0.97986025, 0.97465646, 0.96533793, 0.9751893, 0.9707257, 0.98661625, 0.9829051, 0.973472, 0.96677077, 0.9734773, 0.971799, 0.9844566, 0.9804803, 0.9734553, 0.9681082, 0.9746055, 0.97335017, 0.9871329, 0.9805588, 0.97405857, 0.9656726, 0.97344714, 0.9703621, 0.9865441, 0.9787547, 0.97405946, 0.96463513, 0.974918, 0.9708707, 0.98653257, 0.982106, 0.9737086, 0.9657916, 0.97256404, 0.9718365, 0.9844206, 0.978972, 0.97458297, 0.96819746, 0.97432125, 0.97362953, 0.9870843, 0.9814959, 0.9750758, 0.96590203, 0.97381514, 0.97165066, 0.986542, 0.9802802, 0.9753093, 0.96469116, 0.9759176, 0.97273046, 0.98661566, 0.98269457, 0.97412723, 0.9668045, 0.97458047, 0.97412825, 0.98460925, 0.98010445, 0.9739154, 0.9682747, 0.97538555, 0.9758183, 0.9873956, 0.98194677, 0.9742541, 0.9659376, 0.97413415, 0.9748035, 0.9867343, 0.9802003, 0.97478104, 0.9659006, 0.9760131, 0.97535276, 0.9867409, 0.9826582, 0.9735583, 0.96693313, 0.9747036, 0.97580284, 0.9843658, 0.9793058, 0.97334605, 0.9683355, 0.9767239, 0.9767419, 0.9872015, 0.9808411, 0.97385275, 0.96508616, 0.97536916, 0.9741871, 0.9869221, 0.97943383, 0.97376674, 0.9640902, 0.9771071, 0.97488743, 0.9878237, 0.98269963, 0.9741294, 0.96628666, 0.9771237, 0.9766079, 0.9858627, 0.97954947, 0.9734422, 0.9680369, 0.9779231, 0.9781351, 0.98800695, 0.98082435, 0.9742708, 0.96538556, 0.9761371, 0.97499484, 0.98782974, 0.98054403, 0.9739836, 0.9640198, 0.97803974, 0.97581, 0.98836714, 0.98353255, 0.9747645, 0.96734715, 0.9762756, 0.9762675, 0.98623765, 0.9796046, 0.9737327, 0.9667098, 0.97620684, 0.9755399, 0.9877245, 0.98084867, 0.97316086, 0.95947105, 0.9747736, 0.971891, 0.98623145, 0.9783668, 0.9736034, 0.9603079, 0.9761633, 0.9733931, 0.986212, 0.98102254, 0.9738616, 0.9646828, 0.9739663, 0.9751199, 0.9837974, 0.97838986, 0.9736684, 0.9655855, 0.9753465, 0.97631186, 0.98666346, 0.98033994, 0.97416127, 0.96335053, 0.97415584, 0.97271276, 0.98567927, 0.9792438, 0.97465885, 0.96317023, 0.97581166, 0.9743143, 0.9866485, 0.98270947, 0.97535616, 0.9666354, 0.9738308, 0.9757698, 0.9844142, 0.9792519, 0.97458243, 0.9675089, 0.9739767, 0.9764129, 0.9877263, 0.98092586, 0.97579706, 0.96505064, 0.97327524, 0.97370094, 0.98675966, 0.9793509, 0.9759258, 0.9638927, 0.9744323, 0.9744543, 0.98676175, 0.9818639, 0.9751107, 0.96616036, 0.9725963, 0.9756395, 0.9842792, 0.97930133, 0.9742818, 0.9678936, 0.9741542, 0.9769231, 0.9872236, 0.9809466, 0.97482884, 0.9651079, 0.9729226, 0.9734484, 0.9866168, 0.97896475, 0.97559756, 0.96445423, 0.9768133, 0.9753534, 0.986894, 0.982063, 0.97640777, 0.96793246, 0.9747487, 0.976503, 0.9852543, 0.9802459, 0.97564656, 0.96967196, 0.97689396, 0.9777299, 0.9877093, 0.9824322, 0.9759862, 0.9688353, 0.9783848, 0.97623456, 0.9876286, 0.9811147, 0.9762998, 0.9688126, 0.9803451, 0.97746027, 0.9879021, 0.98352796, 0.9762674, 0.9703856, 0.9781239, 0.978749, 0.9862795, 0.9825665, 0.975874, 0.9720057, 0.9787218, 0.98120123, 0.9888359, 0.98366934, 0.976306, 0.96969515, 0.9782439, 0.9788285, 0.9882267, 0.98245233, 0.97675735, 0.96930367, 0.97916824, 0.97999024, 0.9883614, 0.9846772, 0.97658294, 0.9708939, 0.97796714, 0.9807952, 0.9861475, 0.9822464, 0.9754009, 0.97153026, 0.9788005, 0.9811431, 0.9884185, 0.98315054, 0.97601455, 0.9690976, 0.9789893, 0.979143, 0.9880733, 0.9816759, 0.9762197, 0.96928364, 0.98031783, 0.97978723, 0.9878835, 0.98442453, 0.977024, 0.9715038, 0.9788608, 0.9806018, 0.9863624, 0.98302853, 0.97618496, 0.97219783, 0.9789995, 0.9809089, 0.9885692, 0.9833052, 0.9766409, 0.97028506, 0.97729933, 0.9786613, 0.9880354, 0.98269445, 0.9770322, 0.97050685, 0.97875637, 0.9796769, 0.98833, 0.98544145, 0.976992, 0.97311527, 0.9775084, 0.9806902, 0.98641723, 0.983026, 0.97643584, 0.97367543, 0.9780831, 0.9812779, 0.9888898, 0.9844663, 0.9774724, 0.9717532, 0.9776313, 0.9791508, 0.9883973, 0.983094, 0.9779463, 0.9719671, 0.9788072, 0.97990245, 0.9882897, 0.9852865, 0.97784835, 0.9740296, 0.9774813, 0.9809808, 0.9865555, 0.9831794, 0.97704417, 0.9744888, 0.9781894, 0.9813402, 0.9887573, 0.9841448, 0.9773679, 0.9724877, 0.97759867, 0.9792118, 0.98836154, 0.98276216, 0.9776399, 0.9717765, 0.97882116, 0.9798236, 0.98832524, 0.98523605, 0.9774319, 0.9731129, 0.9772298, 0.9803949, 0.98633367, 0.98280406, 0.9770219, 0.9743274, 0.977532, 0.9806105, 0.9884342, 0.9840574, 0.97703743, 0.97237194, 0.977081, 0.978733, 0.9880171, 0.9823966, 0.9773983, 0.97195256, 0.97834885, 0.97949916, 0.9879604, 0.9842688, 0.97675425, 0.9734893, 0.9769106, 0.98018026, 0.9861296, 0.982313, 0.97644097, 0.975001, 0.97811455, 0.9808749, 0.98856455, 0.98354787, 0.97670096, 0.9725691, 0.9772085, 0.9786375, 0.9878466, 0.98172796, 0.9769399, 0.972129, 0.9787428, 0.9798253, 0.98798996, 0.9844297, 0.9766544, 0.97417724, 0.9775804, 0.98064995, 0.98625696, 0.9823143, 0.9764376, 0.97507733, 0.9785805, 0.98134047, 0.9886578, 0.9834629, 0.9767196, 0.97301346, 0.9782535, 0.9792485, 0.98812103, 0.9818736, 0.9770891, 0.9723932, 0.979606, 0.97975653, 0.98822963, 0.9838134, 0.97634476, 0.973929, 0.9779418, 0.9804693, 0.9863311, 0.9817415, 0.9761224, 0.9748434, 0.9781888, 0.9811122, 0.988781, 0.9830348, 0.97629833, 0.9724772, 0.97723925, 0.9789604, 0.9880369, 0.98156756, 0.9764949, 0.9720556, 0.97880185, 0.97991496, 0.98803383, 0.98381644, 0.9761741, 0.9736911, 0.97766703, 0.98085636, 0.98619473, 0.9815799, 0.97536534, 0.9741795, 0.9782034, 0.98149717, 0.98848814, 0.98266166, 0.9756621, 0.9719181, 0.97773904, 0.97898555, 0.98803675, 0.9816325, 0.97665215, 0.97185373, 0.97888434, 0.97964454, 0.9880586, 0.98397934, 0.97660625, 0.9734848, 0.9777278, 0.98017156, 0.9862671, 0.9818918, 0.9759847, 0.97445154, 0.9781008, 0.9806809, 0.98855036, 0.9833805, 0.97647685, 0.9718716, 0.97783697, 0.9774558, 0.987666, 0.98166084, 0.9771642, 0.9714282, 0.9796707, 0.97838724, 0.98724973, 0.98469007, 0.9765173, 0.97374403, 0.97873586, 0.98054975, 0.9855256, 0.98255587, 0.9765905, 0.9747942, 0.97877765, 0.98063827, 0.98786676, 0.9843173, 0.976458, 0.9722371, 0.97810066, 0.9786621, 0.9870322, 0.9821152, 0.9767925, 0.9717969, 0.9796647, 0.9799225, 0.9872156, 0.9845803, 0.97550213, 0.9710183, 0.9795482, 0.9826592, 0.9858213, 0.98185873, 0.97541875, 0.9720585, 0.97856605, 0.98339444, 0.9879451, 0.9839152, 0.97561276, 0.9701985, 0.97888136, 0.97995126, 0.9872162, 0.98091257, 0.9758834, 0.9680323, 0.97828627, 0.97985315, 0.98696125, 0.9835598, 0.97495407, 0.968746, 0.9775279, 0.9795363, 0.9846438, 0.9803442, 0.9742799, 0.9692772, 0.9772059, 0.9796458, 0.9868617, 0.9829549, 0.9741951, 0.967107, 0.97714204, 0.9778457, 0.98637074, 0.9803914, 0.9747241, 0.9661198, 0.9779946, 0.97936374, 0.986497, 0.98333114, 0.97383636, 0.96763337, 0.97699386, 0.97983366, 0.9845483, 0.9807341, 0.9739214, 0.96853125, 0.97691476, 0.98042756, 0.9868709, 0.98125356, 0.9738522, 0.9664284, 0.9755225, 0.9780367, 0.98640656, 0.97881395, 0.97467834, 0.9649786, 0.97725517, 0.9787062, 0.9865872, 0.9819527, 0.9739025, 0.96668607, 0.97592443, 0.97923285, 0.9845123, 0.9787184, 0.9743216, 0.96853304, 0.97554725, 0.98010385, 0.9866881, 0.98079866, 0.97435534, 0.96582574, 0.97560275, 0.9780717, 0.9861785, 0.97816086, 0.97439504, 0.9640055, 0.9765738, 0.97903544, 0.98640835, 0.98153245, 0.97331977, 0.96693724, 0.97563577, 0.97984844, 0.98437655, 0.9790925, 0.97396886, 0.96873, 0.9762127, 0.98046726, 0.98684615, 0.98114645, 0.9741968, 0.9657321, 0.9754799, 0.9786097, 0.9863863, 0.9783046, 0.9740761, 0.96479887, 0.9767702, 0.9790453, 0.98641473, 0.9817339, 0.9729009, 0.9665274, 0.97572464, 0.9798921, 0.9842396, 0.97905374, 0.9732154, 0.9689423, 0.9760083, 0.980145, 0.98644173, 0.9808639, 0.97328305, 0.96720225, 0.9761963, 0.9784923, 0.9861792, 0.9785351, 0.97363234, 0.96618116, 0.9768694, 0.97946644, 0.9864758, 0.981792, 0.9728303, 0.96795684, 0.9756611, 0.97954875, 0.98406017, 0.9784032, 0.9730074, 0.9689868, 0.9755064, 0.980162, 0.9864688, 0.98087746, 0.97365993, 0.9674943, 0.97586924, 0.97844255, 0.98596823, 0.9784929, 0.97364974, 0.9659237, 0.97656643, 0.979039, 0.9862004, 0.98152083, 0.97293174, 0.9683166, 0.9754381, 0.9789787, 0.98406225, 0.97868276, 0.97360724, 0.9700041, 0.97533077, 0.9798808, 0.98635983, 0.9806682, 0.9739032, 0.96785563, 0.9752587, 0.9779612, 0.98584193, 0.9784291, 0.97447157, 0.96844715, 0.9769955, 0.97966087, 0.9866817, 0.98218983, 0.9736596, 0.9694607, 0.9760551, 0.97973615, 0.98454523, 0.97968066, 0.97406626, 0.9709985, 0.9767651, 0.9802089, 0.98657054, 0.98144263, 0.97395, 0.96862966, 0.97670615, 0.97838366, 0.9864683, 0.9791031, 0.97396594, 0.96864676, 0.97797203, 0.97929066, 0.9867889, 0.9825973, 0.9737259, 0.9701956, 0.976669, 0.97988963, 0.98490256, 0.979631, 0.9744591, 0.9720248, 0.976758, 0.9805963, 0.9870036, 0.98141396, 0.97478175, 0.97027963, 0.9767154, 0.9790485, 0.9868089, 0.9787784, 0.9749883, 0.97015285, 0.9778552, 0.9795076, 0.9868149, 0.98248756, 0.9740155, 0.971865, 0.9767452, 0.9798218, 0.9845158, 0.97904104, 0.9739137, 0.9721151, 0.97634965, 0.9800586, 0.98663795, 0.9813526, 0.9743808, 0.97037023, 0.97629184, 0.9782688, 0.9865355, 0.9786454, 0.9745857, 0.9694884, 0.9771778, 0.978971, 0.9868279, 0.9822433, 0.9740857, 0.9710843, 0.97603714, 0.9792726, 0.9850187, 0.9794907, 0.9743051, 0.9721228, 0.97646755, 0.9803609, 0.9872207, 0.98173577, 0.9750329, 0.9699706, 0.9764723, 0.9783064, 0.98687005, 0.97947395, 0.97498196, 0.96927935, 0.97737163, 0.9789974, 0.9870541, 0.98292243, 0.9742322, 0.9705274, 0.9761103, 0.97942513, 0.98464197, 0.9799774, 0.9744622, 0.9719356, 0.97640604, 0.9798236, 0.98702115, 0.98166054, 0.97469395, 0.9697027, 0.97630537, 0.97778887, 0.9864111, 0.97899544, 0.9743527, 0.96876144, 0.97770244, 0.9781782, 0.9869921, 0.9829366, 0.97386986, 0.97009426, 0.97642195, 0.9786642, 0.9849802, 0.9797473, 0.9741011, 0.971882, 0.97690535, 0.97953504, 0.9871513, 0.98159355, 0.97428405, 0.96985024, 0.9768176, 0.9774721, 0.98681366, 0.9794025, 0.97458273, 0.9692786, 0.9778812, 0.9781359, 0.9870114, 0.9828079, 0.97374594, 0.9705212, 0.9767503, 0.97863364, 0.9848074, 0.97998303, 0.97406274, 0.9722099, 0.9771211, 0.97989583, 0.9871202, 0.9823704, 0.97494024, 0.9703178, 0.9771638, 0.9777048, 0.98688096, 0.9799615, 0.97479296, 0.96982545, 0.9779367, 0.9784258, 0.98700416, 0.9835155, 0.97454643, 0.9713913, 0.9768364, 0.97901833, 0.98490936, 0.98142195, 0.97505665, 0.97287863, 0.9771392, 0.9801553, 0.9872932, 0.9832091, 0.97541726, 0.9709446, 0.97743076, 0.9783391, 0.9868616, 0.98126674, 0.9753254, 0.9703727, 0.97814226, 0.979358, 0.98704463, 0.98422736, 0.97450024, 0.97141063, 0.97700477, 0.9796467, 0.98480356, 0.9813253, 0.97481734, 0.9723689, 0.9774738, 0.98061854, 0.98713523, 0.98303294, 0.97508425, 0.9701303, 0.97762257, 0.97854686, 0.98661214, 0.98058563, 0.9751474, 0.9691458, 0.9782501, 0.9794199, 0.9870597, 0.9838404, 0.9747055, 0.9709338, 0.9771211, 0.98005795, 0.9848378, 0.98110116, 0.97453976, 0.97215104, 0.9772515, 0.98058367, 0.98728555, 0.98265487, 0.97491485, 0.96989137, 0.97731847, 0.97820276, 0.9867197, 0.9804167, 0.97490376, 0.96927464, 0.9779458, 0.9789732, 0.9868541, 0.9837073, 0.97422206, 0.9705121, 0.9767927, 0.9794724, 0.98473376, 0.9809185, 0.97462445, 0.97194743, 0.977023, 0.9803956, 0.98702604, 0.9825866, 0.97505456, 0.9698768, 0.9771942, 0.9782416, 0.98655266, 0.98056215, 0.97504425, 0.96901286, 0.9778351, 0.97887117, 0.986786, 0.98363644, 0.97433996, 0.9704409, 0.9769209, 0.9795903, 0.98470736, 0.98030704, 0.9746345, 0.97151923, 0.9770323, 0.9809027, 0.98702127, 0.98194736, 0.9749153, 0.969497, 0.97717905, 0.9794614, 0.98660624, 0.97833437, 0.9744329, 0.96860194, 0.9781401, 0.9797386, 0.98690504, 0.9816255, 0.9739939, 0.97018045, 0.97680634, 0.9804026, 0.98474276, 0.9790487, 0.97428995, 0.9715289, 0.97703904, 0.98102736, 0.9871748, 0.98103654, 0.97465616, 0.9694894, 0.97709084, 0.9791808, 0.98683596, 0.9790187, 0.97468966, 0.96837753, 0.97800773, 0.9800499, 0.986982, 0.98228216, 0.97394675, 0.96988374, 0.9770263, 0.9803341, 0.984854, 0.98001766, 0.9743066, 0.9710344, 0.9773286, 0.98122394, 0.9871934, 0.98210794, 0.9750173, 0.9691562, 0.9774237, 0.9793442, 0.98678786, 0.97970045, 0.9750612, 0.96866155, 0.9781431, 0.98012275, 0.9871159, 0.9827586, 0.9743882, 0.96976674, 0.97694904, 0.98035747, 0.98505694, 0.979762, 0.9744099, 0.97164375, 0.97723323, 0.9816788, 0.9873712, 0.981247, 0.9750083, 0.969413, 0.9774559, 0.97951436, 0.987219, 0.9798242, 0.97481585, 0.96908486, 0.9782566, 0.9807131, 0.9874149, 0.9835582, 0.9743421, 0.97092617, 0.9771417, 0.9812532, 0.98558223, 0.9808585, 0.97500926, 0.97275215, 0.9775834, 0.9822441, 0.9878272, 0.9827179, 0.97548443, 0.97079885, 0.97806954, 0.9805449, 0.98732156, 0.9804602, 0.97577125, 0.969823, 0.9786567, 0.9806924, 0.98748255, 0.98373705, 0.97489446, 0.971098, 0.97749025, 0.98080015, 0.9853609, 0.98081976, 0.9751914, 0.9723618, 0.97775054, 0.9817905, 0.9876726, 0.98251516, 0.9755882, 0.9700084, 0.9777616, 0.97989684, 0.987102, 0.98022664, 0.97566605, 0.96950495, 0.97841805, 0.98040074, 0.9872229, 0.98337275, 0.97486466, 0.97091997, 0.97701776, 0.9807577, 0.9852367, 0.9808669, 0.97504514, 0.9724745, 0.9778796, 0.9813964, 0.98729587, 0.98377514, 0.9731539, 0.9725418, 0.9780197, 0.9809488, 0.98672265, 0.98165315, 0.9738815, 0.97194314, 0.97919285, 0.9812542, 0.98719966, 0.9846661, 0.9721977, 0.973606, 0.9782761, 0.9825221, 0.9857825, 0.981804, 0.9724825, 0.9752853, 0.97883314, 0.9840491, 0.9880525, 0.98381126, 0.97340184, 0.9734561, 0.9784412, 0.98232955, 0.98760366, 0.9820116, 0.97333115, 0.973116, 0.97827107, 0.9824742, 0.98767203, 0.9852337, 0.9721941, 0.97358704, 0.977843, 0.9822441, 0.98601645, 0.9828378, 0.971627, 0.97604907, 0.97825545, 0.98356944, 0.98794085, 0.9851999, 0.9721856, 0.974798, 0.97861016, 0.982064, 0.9873597, 0.98358005, 0.97260284, 0.9746738, 0.97842455, 0.98248774, 0.98751336, 0.98637414, 0.97148454, 0.9753878, 0.97725964, 0.982152, 0.9856449, 0.9836637, 0.9713768, 0.9762063, 0.9775808, 0.9833683, 0.98769695, 0.98556197, 0.9710018, 0.9748337, 0.9780723, 0.9813318, 0.98708117, 0.9838761, 0.97228783, 0.9742425, 0.9789564, 0.9821135, 0.9873535, 0.98616505, 0.9708754, 0.97577095, 0.97807246, 0.98200345, 0.98556453, 0.9833776, 0.9712511, 0.9764662, 0.97861046, 0.9832351, 0.9877037, 0.9853226, 0.9716536, 0.97482467, 0.97905076, 0.9816497, 0.98742944, 0.9832603, 0.97212064, 0.97478, 0.9792975, 0.98206687, 0.9873991, 0.98593754, 0.9710071, 0.9752744, 0.9783684, 0.9820349, 0.98562336, 0.9831222, 0.971655, 0.97664326, 0.97862977, 0.98314804, 0.9875803, 0.9852411, 0.97206825, 0.97520024, 0.9789459, 0.98154706, 0.9871907, 0.98357236, 0.97303087, 0.9749503, 0.9792346, 0.9821056, 0.9873311, 0.98598397, 0.97171354, 0.9755215, 0.97839487, 0.9820167, 0.985691, 0.98367774, 0.9712582, 0.9764632, 0.9783166, 0.9832855, 0.9877094, 0.98565346, 0.971865, 0.97532415, 0.979007, 0.98147833, 0.98737085, 0.9838563, 0.9726542, 0.97491336, 0.97914976, 0.981991, 0.9874778, 0.98648405, 0.97120607, 0.9756624, 0.97848433, 0.9819049, 0.98582363, 0.9838055, 0.9717594, 0.9765453, 0.9785456, 0.98306334, 0.98777217, 0.98565555, 0.97194785, 0.97553533, 0.9790013, 0.9815156, 0.98740166, 0.9840051, 0.97276175, 0.97565824, 0.97929525, 0.9820974, 0.98749, 0.9864097, 0.97100437, 0.9759552, 0.9783888, 0.98210037, 0.9858118, 0.98407555, 0.97112805, 0.9765322, 0.9785093, 0.9832228, 0.9878864, 0.9859966, 0.9716669, 0.97501594, 0.97876817, 0.9816768, 0.98738235, 0.9842329, 0.9725699, 0.9748691, 0.97916174, 0.98231244, 0.98767126, 0.98671174, 0.9710169, 0.97569126, 0.9782184, 0.9823194, 0.98590183, 0.98410046, 0.9715587, 0.9769652, 0.9784317, 0.98359054, 0.9878492, 0.98580325, 0.9720885, 0.9755294, 0.9787485, 0.9819141, 0.9874549, 0.98395514, 0.972483, 0.97523856, 0.9793147, 0.9824131, 0.9876648, 0.98657304, 0.9710229, 0.9760971, 0.97843033, 0.98261726, 0.98598236, 0.98417884, 0.97193414, 0.9771046, 0.9784236, 0.98363286, 0.98795563, 0.9860064, 0.9720809, 0.97549224, 0.9789807, 0.98190194, 0.9874621, 0.9840348, 0.97284836, 0.9751404, 0.9792153, 0.98248637, 0.9875323, 0.9865501, 0.97125405, 0.9757639, 0.9783145, 0.9824293, 0.98586184, 0.9842413, 0.9719955, 0.976753, 0.97851455, 0.98338634, 0.9879561, 0.986141, 0.9723077, 0.9753946, 0.97913694, 0.9817452, 0.98744524, 0.98436666, 0.972774, 0.9752202, 0.9795554, 0.98223317, 0.98756343, 0.98683596, 0.97106135, 0.9760174, 0.97848105, 0.9821485, 0.98583454, 0.98438764, 0.9716559, 0.9769925, 0.9784907, 0.9832682, 0.9877367, 0.98618, 0.97178155, 0.97542405, 0.97907865, 0.981656, 0.98729306, 0.98446643, 0.9725551, 0.9751858, 0.97925866, 0.9821599, 0.98742, 0.986877, 0.971123, 0.9759823, 0.9783553, 0.9822193, 0.98574567, 0.98450214, 0.97186655, 0.97702926, 0.97884184, 0.9834384, 0.98784304, 0.9863008, 0.97219193, 0.9754612, 0.9791967, 0.9818247, 0.9872509, 0.9844988, 0.9729484, 0.9753659, 0.9794963, 0.98237854, 0.98747826, 0.9869041, 0.9714663, 0.9761705, 0.9787465, 0.9824147, 0.9857598, 0.98438084, 0.9721034, 0.97701675, 0.9787177, 0.98338264, 0.9877389, 0.9861339, 0.9722396, 0.9752509, 0.97916174, 0.9816982, 0.9871897, 0.98446876, 0.97303367, 0.97504133, 0.9796284, 0.98236936, 0.9874657, 0.98701257, 0.9714622, 0.9758933, 0.9787637, 0.9823214, 0.9857151, 0.9844191, 0.9721498, 0.9768445, 0.97893506, 0.98347926, 0.9877394, 0.9861908, 0.9723583, 0.9751599, 0.97911876, 0.98164004, 0.98717284, 0.9843448, 0.9729719, 0.97490036, 0.9795536, 0.9823117, 0.9874014, 0.98689723, 0.9712435, 0.9759931, 0.97876906, 0.9823044, 0.9855959, 0.98447835, 0.9720742, 0.9770034, 0.9789241, 0.98349416, 0.98772645, 0.98632807, 0.97234124, 0.9755756, 0.9793066, 0.98182344, 0.987258, 0.98453414, 0.9729849, 0.9753877, 0.97963995, 0.98251605, 0.9873919, 0.9870073, 0.9713083, 0.9762299, 0.97865933, 0.98248076, 0.9855885, 0.98456156, 0.9719387, 0.9770735, 0.9788455, 0.9835751, 0.9876716, 0.98628956, 0.97225744, 0.97544736, 0.97912, 0.98186666, 0.9871638, 0.98455644, 0.9728783, 0.97528076, 0.9795592, 0.98243654, 0.98738223, 0.9870678, 0.9712957, 0.9761905, 0.97884744, 0.9825055, 0.9856853, 0.9845315, 0.9720172, 0.977003, 0.9790886, 0.983732, 0.9877173, 0.98639953, 0.97221255, 0.97583926, 0.9793752, 0.98216474, 0.98715204, 0.98469883, 0.9728224, 0.97586197, 0.9796723, 0.9828445, 0.9873791, 0.9870676, 0.97112805, 0.97669846, 0.9789538, 0.9828074, 0.98570174, 0.98467004, 0.9718203, 0.97709763, 0.9792639, 0.98389995, 0.9877846, 0.9863673, 0.9719832, 0.97551155, 0.9794455, 0.9822365, 0.9872063, 0.98451406, 0.97286326, 0.9758093, 0.97986066, 0.98280454, 0.9874828, 0.9870417, 0.9711378, 0.9764862, 0.9789196, 0.9829941, 0.9856891, 0.9845637, 0.97174394, 0.9773312, 0.97917074, 0.98405945, 0.9877614, 0.98646, 0.9718844, 0.97595686, 0.9797013, 0.98259217, 0.9872229, 0.9846704, 0.9727686, 0.9755406, 0.97998875, 0.9832793, 0.98733586, 0.98708445, 0.97089314, 0.97631854, 0.9792037, 0.98316413, 0.9855111, 0.9846731, 0.97204435, 0.97738636, 0.9793523, 0.98419595, 0.987631, 0.9865175, 0.97191554, 0.9756403, 0.97987443, 0.9826833, 0.9871409, 0.98520756, 0.972779, 0.97567165, 0.9802632, 0.9833722, 0.9873607, 0.98727894, 0.9710361, 0.9761128, 0.97901833, 0.983292, 0.9855676, 0.9848186, 0.9718544, 0.9770229, 0.97900987, 0.98437333, 0.9877303, 0.9866534, 0.9717981, 0.9755933, 0.9796143, 0.98269737, 0.9872336, 0.98545223, 0.97249275, 0.97584754, 0.9800704, 0.98338497, 0.98751324, 0.98770463, 0.970784, 0.9764662, 0.9790242, 0.9832439, 0.98572063, 0.98533463, 0.9716745, 0.97734123, 0.97930384, 0.98433185, 0.98781466, 0.98699975, 0.97174966, 0.9760483, 0.9795898, 0.98281556, 0.98728704, 0.98535836, 0.9728097, 0.9758459, 0.9800903, 0.98337907, 0.9875464, 0.98760563, 0.9708981, 0.97660667, 0.9792134, 0.98340076, 0.98581564, 0.98530096, 0.9718849, 0.97761077, 0.9796047, 0.98446554, 0.98796564, 0.9871721, 0.9720001, 0.9763357, 0.9800479, 0.9829477, 0.9874417, 0.98537815, 0.9727668, 0.97607315, 0.980224, 0.9833783, 0.98761195, 0.9876175, 0.9708622, 0.97672105, 0.979261, 0.98330337, 0.9858843, 0.9853409, 0.9717928, 0.9775402, 0.9795261, 0.98441386, 0.9878999, 0.98699963, 0.9717311, 0.9760997, 0.97973365, 0.98286086, 0.98733866, 0.9851841, 0.9724728, 0.9757622, 0.98000777, 0.98351735, 0.98748124, 0.98744094, 0.9706236, 0.9764479, 0.97885156, 0.98348725, 0.98575807, 0.9850498, 0.9717092, 0.97750664, 0.9793873, 0.9845152, 0.98785186, 0.9868882, 0.9713272, 0.9760489, 0.97961855, 0.9830174, 0.9872639, 0.9851768, 0.9722791, 0.97585344, 0.9800969, 0.98350567, 0.9875481, 0.9875326, 0.9703957, 0.97659576, 0.9791605, 0.98340815, 0.98581296, 0.98524815, 0.97134846, 0.9776472, 0.9793779, 0.98449624, 0.98787516, 0.9869145, 0.97105396, 0.9760206, 0.97958183, 0.98284245, 0.98715377, 0.9857356, 0.97221607, 0.9762078, 0.9800582, 0.98335546, 0.9874603, 0.987564, 0.97019786, 0.97671276, 0.9792493, 0.9833941, 0.9858885, 0.9850405, 0.97110724, 0.977411, 0.97945774, 0.9843014, 0.9879049, 0.98671037, 0.97095484, 0.9757312, 0.9797522, 0.98282075, 0.98728424, 0.9848942, 0.9719548, 0.9754386, 0.9802075, 0.9832082, 0.98754346, 0.9872788, 0.9699393, 0.97617775, 0.97918975, 0.9832177, 0.9859405, 0.9848603, 0.9709499, 0.9769052, 0.9795395, 0.9842392, 0.98784465, 0.98651505, 0.9708956, 0.975343, 0.97988975, 0.9826634, 0.98729926, 0.984689, 0.97185236, 0.9753204, 0.9801773, 0.98312, 0.9875546, 0.9871409, 0.96978635, 0.9760227, 0.9792167, 0.98298925, 0.98571795, 0.98466194, 0.9707119, 0.97688586, 0.97944653, 0.98403376, 0.9878043, 0.9864929, 0.9705611, 0.9752949, 0.979787, 0.9823978, 0.98722154, 0.98466915, 0.9716225, 0.9750963, 0.9802019, 0.9829303, 0.98754835, 0.98709023, 0.96971065, 0.97591376, 0.9792706, 0.9829901, 0.9857912, 0.9846415, 0.9707257, 0.97724926, 0.9795981, 0.98408395, 0.98777384, 0.98646957, 0.97083896, 0.9757118, 0.97988325, 0.9825514, 0.9872607, 0.9846504, 0.9717014, 0.97554487, 0.9802918, 0.9830426, 0.98754007, 0.9869833, 0.9695635, 0.9761779, 0.9791799, 0.9829807, 0.985809, 0.98456025, 0.97083235, 0.97709215, 0.9796926, 0.9841173, 0.98787713, 0.9863543, 0.9708458, 0.97559106, 0.9800143, 0.98255897, 0.9872797, 0.984464, 0.97185147, 0.9754944, 0.9804063, 0.9830074, 0.9875016, 0.98694587, 0.9697632, 0.97625774, 0.97933334, 0.98300123, 0.9857534, 0.9844438, 0.9709428, 0.97717917, 0.9796689, 0.9840731, 0.9877731, 0.98636127, 0.97074944, 0.9755474, 0.9799528, 0.9824543, 0.98732066, 0.9844996, 0.9717908, 0.97537327, 0.98040205, 0.98296094, 0.9875309, 0.98699397, 0.96973646, 0.9761293, 0.979395, 0.9829791, 0.98578745, 0.9844391, 0.9708914, 0.9769871, 0.97979945, 0.9840364, 0.9878129, 0.98624146, 0.9708629, 0.97532505, 0.98013526, 0.9824141, 0.98733413, 0.9844296, 0.97191936, 0.9752103, 0.9805068, 0.98283136, 0.98751277, 0.98689437, 0.9699313, 0.9760443, 0.9795473, 0.9829586, 0.98592246, 0.9844093, 0.9709456, 0.977023, 0.9799503, 0.98395073, 0.98786795, 0.98617387, 0.9710245, 0.97549295, 0.9803232, 0.9824384, 0.98737454, 0.9843723, 0.9720599, 0.9753052, 0.980699, 0.9828295, 0.9875394, 0.9868197, 0.96989274, 0.9761353, 0.97960246, 0.9828619, 0.985836, 0.9843925, 0.9709247, 0.97701204, 0.9800624, 0.98404515, 0.9879456, 0.9863716, 0.97101754, 0.97560126, 0.98036444, 0.98271126, 0.98753273, 0.9846901, 0.9721037, 0.9754662, 0.9807449, 0.9830662, 0.98773336, 0.98702615, 0.9701773, 0.9762573, 0.9798338, 0.98320377, 0.98608434, 0.98459584, 0.9710406, 0.97711664, 0.9802392, 0.9842038, 0.98805386, 0.9864151, 0.9711991, 0.97566414, 0.9804319, 0.9828627, 0.9876193, 0.9845858, 0.97204065, 0.9754817, 0.9807694, 0.98321265, 0.98781276, 0.98696995, 0.9699968, 0.97626346, 0.9799294, 0.9832212, 0.9861604, 0.98461735, 0.97100717, 0.9772843, 0.9801436, 0.98432344, 0.98811704, 0.98635334, 0.9708372, 0.9758119, 0.9804749, 0.9829335, 0.98777217, 0.98450595, 0.97186285, 0.97562474, 0.98092, 0.9833757, 0.98792434, 0.9869425, 0.96979934, 0.97634083, 0.979913, 0.98354787, 0.9862941, 0.9844934, 0.97100127, 0.9771714, 0.98040926, 0.9846876, 0.98836714, 0.9861844, 0.97127104, 0.97559196, 0.98079157, 0.98327327, 0.98793066, 0.98436064, 0.97218686, 0.9754097, 0.9811474, 0.9836471, 0.98811287, 0.98691034, 0.9700229, 0.97609943, 0.9800331, 0.9837541, 0.98641783, 0.9843172, 0.9708561, 0.9771249, 0.9803089, 0.98461413, 0.9883171, 0.9861311, 0.9707474, 0.9756669, 0.9804983, 0.98292786, 0.9877257, 0.9841809, 0.9717201, 0.97529966, 0.980837, 0.9832755, 0.9879197, 0.986699, 0.9695536, 0.97605544, 0.979683, 0.9832603, 0.9863304, 0.9842578, 0.9707164, 0.97684366, 0.9801521, 0.9843255, 0.9882697, 0.98614675, 0.9706132, 0.97535896, 0.98041373, 0.98277676, 0.98776937, 0.9842759, 0.9717363, 0.97537506, 0.9808046, 0.98319435, 0.98793167, 0.98677653, 0.96960187, 0.97608364, 0.9796978, 0.98310655, 0.98623806, 0.98424596, 0.9706479, 0.97697234, 0.9801137, 0.9841606, 0.9882283, 0.98612654, 0.9705567, 0.97556734, 0.98039126, 0.98257685, 0.9877401, 0.9842387, 0.9715683, 0.9752701, 0.98073894, 0.98311645, 0.9879385, 0.98679185, 0.96951324, 0.97599006, 0.9797218, 0.9830813, 0.9863189, 0.98429686, 0.9705592, 0.976895, 0.9801333, 0.98415446, 0.9882544, 0.98617095, 0.97059894, 0.97528493, 0.9803919, 0.98262274, 0.98773986, 0.9842876, 0.97163916, 0.97521365, 0.98072743, 0.9830608, 0.98792005, 0.9867349, 0.9695035, 0.9760113, 0.9797024, 0.98304594, 0.9862848, 0.9843051, 0.97051907, 0.97696793, 0.9801738, 0.9841351, 0.988262, 0.9862054, 0.9705953, 0.975348, 0.980409, 0.98263705, 0.98773974, 0.9842918, 0.97157896, 0.97520185, 0.9807433, 0.9830306, 0.9878449, 0.98672044, 0.9694559, 0.9760238, 0.97969496, 0.98303086, 0.98620236, 0.9842217, 0.97055167, 0.9769126, 0.98007476, 0.9840529, 0.98819715, 0.9861341, 0.97043365, 0.97538507, 0.98040843, 0.982459, 0.9877032, 0.9841964, 0.97154206, 0.9751693, 0.98068833, 0.98291165, 0.9878464, 0.9867087, 0.96949285, 0.975967, 0.97972256, 0.9829781, 0.9862335, 0.9842261, 0.9705932, 0.9769776, 0.980147, 0.9840647, 0.9881947, 0.98610485, 0.9705583, 0.9754328, 0.9804457, 0.98255485, 0.98771507, 0.9841935, 0.97155523, 0.97521657, 0.9807335, 0.98294365, 0.98784536, 0.9867309, 0.9694186, 0.9760199, 0.9797109, 0.98292387, 0.98621535, 0.98423153, 0.97058946, 0.9769464, 0.98002416, 0.98398364, 0.98822576, 0.986143, 0.9705428, 0.9753534, 0.98023856, 0.98236984, 0.9877192, 0.98414654, 0.9715243, 0.9751209, 0.9806184, 0.9828374, 0.9878548, 0.9866098, 0.96935004, 0.97599345, 0.9796038, 0.9829029, 0.9861974, 0.984107, 0.97040504, 0.9769488, 0.98008037, 0.98398525, 0.988182, 0.9860316, 0.97038907, 0.97534424, 0.9803139, 0.982485, 0.9876737, 0.98405695, 0.97134936, 0.97508913, 0.9805902, 0.98280245, 0.9878179, 0.98654276, 0.96918106, 0.9758195, 0.97945726, 0.98286474, 0.9861172, 0.9840358, 0.97032934, 0.97674245, 0.9799597, 0.98400486, 0.9881329, 0.98600173, 0.9703062, 0.9753109, 0.98027545, 0.98247534, 0.9876195, 0.98412055, 0.9713527, 0.975203, 0.9806378, 0.98292416, 0.9877456, 0.9866061, 0.9692714, 0.97600514, 0.9796491, 0.98293257, 0.98608077, 0.9840662, 0.97030824, 0.97693014, 0.9800505, 0.98402095, 0.9880996, 0.9859636, 0.9703461, 0.97539514, 0.9802802, 0.9824834, 0.9875459, 0.98399276, 0.9713509, 0.97524923, 0.9807145, 0.9829401, 0.9877108, 0.9865381, 0.96924746, 0.97603583, 0.9797625, 0.9829432, 0.9861286, 0.98403746, 0.97030455, 0.9769319, 0.9800902, 0.98399556, 0.98804784, 0.9859679, 0.9702159, 0.9752964, 0.9804144, 0.98242944, 0.987531, 0.9840852, 0.9712652, 0.97500086, 0.9809405, 0.982938, 0.98771214, 0.98661494, 0.96918005, 0.97584474, 0.97965497, 0.98292065, 0.9861226, 0.9841017, 0.9700467, 0.9768281, 0.98017234, 0.98398584, 0.9881075, 0.98605156, 0.97011244, 0.975098, 0.9805162, 0.9824797, 0.9876068, 0.98409724, 0.9712491, 0.97501343, 0.9808708, 0.9830091, 0.987751, 0.98665416, 0.9690034, 0.9756447, 0.97972655, 0.9828446, 0.9860771, 0.9841337, 0.9700215, 0.9765637, 0.98020864, 0.98394233, 0.98805326, 0.9860082, 0.9700997, 0.9751863, 0.980473, 0.98229194, 0.98750824, 0.98400915, 0.9709465, 0.97482413, 0.98071426, 0.9826976, 0.9876331, 0.98654014, 0.968968, 0.97554547, 0.97975117, 0.98282295, 0.9860162, 0.98412496, 0.9700444, 0.97670174, 0.980339, 0.98398536, 0.9880393, 0.9860816, 0.97001284, 0.9751711, 0.98056865, 0.9823567, 0.9874833, 0.98420066, 0.97099143, 0.97497153, 0.9809207, 0.98278326, 0.9876269, 0.9866549, 0.96884906, 0.9757941, 0.9798741, 0.9828545, 0.9859891, 0.9842159, 0.97011423, 0.9766029, 0.9802806, 0.9839967, 0.98795855, 0.98600715, 0.9699561, 0.9750767, 0.98069566, 0.9824239, 0.98739105, 0.98404205, 0.97090524, 0.97493273, 0.98104024, 0.9828879, 0.9875809, 0.9866284, 0.96901333, 0.9759403, 0.9800796, 0.9831362, 0.98591423, 0.9841484, 0.9700375, 0.9769155, 0.9804709, 0.9841201, 0.9879358, 0.98605746, 0.9700444, 0.97539085, 0.9807901, 0.98252904, 0.9873853, 0.9840523, 0.9710462, 0.9752548, 0.9811056, 0.9830432, 0.98753786, 0.9864866, 0.96898746, 0.97587264, 0.9799788, 0.98303777, 0.9857877, 0.98389757, 0.9701194, 0.97680306, 0.98036665, 0.98402, 0.987825, 0.985789, 0.9702167, 0.97522175, 0.9806074, 0.9824423, 0.98734176, 0.9838335, 0.9711665, 0.97517043, 0.980924, 0.9829781, 0.9875025, 0.9864558, 0.9693243, 0.9758976, 0.9800657, 0.9830094, 0.9858519, 0.98390377, 0.9702444, 0.9768719, 0.980272, 0.9839886, 0.9878351, 0.98583233, 0.97016835, 0.97537035, 0.9805809, 0.9823847, 0.9873039, 0.9838183, 0.971097, 0.975161, 0.98091805, 0.98286545, 0.9874154, 0.98640984, 0.96925664, 0.9759765, 0.9798023, 0.98282754, 0.985775, 0.98387444, 0.97021824, 0.9768754, 0.98024356, 0.9839168, 0.98776275, 0.985775, 0.970184, 0.9752618, 0.98044205, 0.98221284, 0.9872178, 0.9837864, 0.9712577, 0.97506106, 0.9806943, 0.9826971, 0.98733854, 0.9863706, 0.96919334, 0.9757934, 0.979704, 0.98269135, 0.98569596, 0.98384553, 0.97008634, 0.9767835, 0.9800671, 0.9837257, 0.98776484, 0.98577714, 0.97018796, 0.97522336, 0.9803535, 0.9821608, 0.9871895, 0.9838071, 0.9710942, 0.9750411, 0.98067766, 0.98266995, 0.98731667, 0.9864199, 0.96912235, 0.9758697, 0.9796077, 0.9826575, 0.98566216, 0.9838988, 0.97017056, 0.97686243, 0.98007774, 0.9837755, 0.98772395, 0.98579997, 0.9701184, 0.97531146, 0.98035264, 0.98216957, 0.9871824, 0.9837576, 0.97098404, 0.97501165, 0.980634, 0.98255724, 0.98729867, 0.9863629, 0.9689524, 0.97578853, 0.9795897, 0.98263866, 0.9855806, 0.9837897, 0.9699224, 0.976773, 0.9800948, 0.98374903, 0.9876803, 0.98576015, 0.9700352, 0.9752423, 0.980394, 0.9821797, 0.9871366, 0.9837494, 0.9709872, 0.9751062, 0.980666, 0.98259985, 0.98729765, 0.986321, 0.9690606, 0.975872, 0.97954434, 0.9826153, 0.9856377, 0.9838108, 0.97002184, 0.97675425, 0.9799856, 0.9837188, 0.98767334, 0.9857569, 0.9700959, 0.9752676, 0.98031104, 0.98210794, 0.98716795, 0.9837379, 0.9710372, 0.97502804, 0.98060936, 0.9825392, 0.98728997, 0.9863688, 0.9691068, 0.97580963, 0.97956467, 0.9825039, 0.98557055, 0.98384446, 0.97007287, 0.97673845, 0.9799469, 0.98363024, 0.9876533, 0.9858008, 0.9700633, 0.9752084, 0.98021275, 0.9820085, 0.98711014, 0.9837884, 0.97102183, 0.9749844, 0.9805227, 0.98240584, 0.9872394, 0.98636276, 0.9689201, 0.9757284, 0.97948796, 0.98250514, 0.98557216, 0.9838446, 0.96999514, 0.9766862, 0.97991633, 0.9836163, 0.98764277, 0.9857861, 0.9699874, 0.9751286, 0.9802464, 0.98210865, 0.987112, 0.98375046, 0.97094786, 0.9749902, 0.9805413, 0.98247385, 0.98720086, 0.98634267, 0.9688973, 0.97579986, 0.97947454, 0.98252803, 0.9855094, 0.9838274, 0.9699832, 0.97673357, 0.97986335, 0.98361534, 0.98763055, 0.98577344, 0.9700013, 0.9751931, 0.9801687, 0.98206, 0.9870804, 0.9838124, 0.97107136, 0.9749396, 0.98051697, 0.9825231, 0.9871955, 0.9863674, 0.96898925, 0.9757455, 0.9795014, 0.9825013, 0.9855085, 0.9838559, 0.9700224, 0.9766882, 0.9799628, 0.9836659, 0.98757637, 0.98576117, 0.9701165, 0.975178, 0.980172, 0.9821223, 0.9870415, 0.98380524, 0.97110206, 0.97497046, 0.98049223, 0.9825484, 0.98715997, 0.9864118, 0.9690447, 0.975808, 0.97948575, 0.9825751, 0.9854879, 0.98384285, 0.9700997, 0.97672904, 0.9799668, 0.983694, 0.9875966, 0.9857604, 0.9701624, 0.9752548, 0.980335, 0.9821284, 0.9870863, 0.983823, 0.9711125, 0.97495544, 0.9806175, 0.98261917, 0.987225, 0.986389, 0.9689201, 0.97581226, 0.97955793, 0.9825864, 0.9855132, 0.98387516, 0.97, 0.9767404, 0.97997916, 0.98373604, 0.9876265, 0.98583627, 0.97006184, 0.9751635, 0.9802894, 0.9821804, 0.98709595, 0.9838738, 0.97086966, 0.9749773, 0.9806533, 0.9825994, 0.98719966, 0.98640656, 0.968653, 0.9758152, 0.9795768, 0.98275226, 0.9855321, 0.98386514, 0.96958697, 0.97664136, 0.9799105, 0.983955, 0.987609, 0.9857218, 0.9694784, 0.97514176, 0.9802588, 0.9823136, 0.9870209, 0.9836666, 0.9704047, 0.97496414, 0.98057175, 0.9828257, 0.98716956, 0.9862507, 0.9683479, 0.9757953, 0.97956914, 0.9829711, 0.9855299, 0.98367465, 0.96943337, 0.97678775, 0.980147, 0.9840499, 0.98757493, 0.9855886, 0.96948224, 0.9755868, 0.9805313, 0.9825294, 0.9870662, 0.9836813, 0.9703683, 0.9751511, 0.9807771, 0.9828779, 0.9871278, 0.9863137, 0.9683244, 0.9759016, 0.9795767, 0.9829198, 0.98552597, 0.9837208, 0.96943, 0.97675407, 0.9799483, 0.9840052, 0.987543, 0.98566884, 0.96944165, 0.97522384, 0.98030394, 0.9824758, 0.98698825, 0.98370415, 0.9704878, 0.97493297, 0.98062414, 0.9829212, 0.9871667, 0.9862866, 0.9682717, 0.97579956, 0.9795522, 0.9829228, 0.9855115, 0.98377764, 0.9694244, 0.97685903, 0.9799887, 0.98396873, 0.98760635, 0.985659, 0.9694104, 0.97533745, 0.9802919, 0.9824558, 0.98707235, 0.98367625, 0.9705194, 0.97504085, 0.9805982, 0.98283404, 0.9871776, 0.9861946, 0.96824217, 0.97588444, 0.97955555, 0.9829402, 0.9855217, 0.98359865, 0.9694931, 0.97681, 0.9800008, 0.9839379, 0.9876002, 0.9855392, 0.96938664, 0.97529614, 0.9802995, 0.98246115, 0.9871287, 0.9834808, 0.97041947, 0.9749739, 0.9805855, 0.98280704, 0.9871917, 0.9861531, 0.9682511, 0.97573507, 0.9795283, 0.9829212, 0.9854999, 0.98353416, 0.9693457, 0.9766629, 0.9799283, 0.98380995, 0.9875344, 0.9854714, 0.9692883, 0.975115, 0.98022574, 0.98225695, 0.98691684, 0.9834266, 0.97023815, 0.9747933, 0.98057014, 0.9826409, 0.98710746, 0.9860691, 0.96809703, 0.9755914, 0.979577, 0.9827091, 0.9854366, 0.9834981, 0.969207, 0.9766078, 0.9799018, 0.9837865, 0.98754054, 0.98549056, 0.9691459, 0.9751065, 0.9801062, 0.9823138, 0.98698795, 0.98346764, 0.97015274, 0.97482526, 0.9804617, 0.98266006, 0.98707724, 0.98615867, 0.968048, 0.9755789, 0.9794066, 0.9827091, 0.98532665, 0.9835392, 0.96903425, 0.976593, 0.97988075, 0.98371816, 0.9874774, 0.9854702, 0.9690991, 0.9750078, 0.98021, 0.9821983, 0.98690224, 0.9833837, 0.9701773, 0.9747192, 0.98049015, 0.9826582, 0.98705065, 0.98601437, 0.96808213, 0.97546935, 0.9793615, 0.98270863, 0.985343, 0.98350364, 0.9690303, 0.97648925, 0.97982764, 0.9836691, 0.98743963, 0.9853939, 0.9691305, 0.97499055, 0.9801119, 0.98218095, 0.9868847, 0.98338795, 0.97033405, 0.9747464, 0.98045224, 0.9825948, 0.98708326, 0.98606396, 0.96824306, 0.9755971, 0.9793365, 0.98273647, 0.98535025, 0.9834388, 0.96915954, 0.97642046, 0.9798134, 0.98377603, 0.987486, 0.9853456, 0.9690554, 0.9749308, 0.9801308, 0.9822396, 0.98692524, 0.9832795, 0.9701662, 0.9746807, 0.98048455, 0.9826006, 0.98709035, 0.9859848, 0.96814483, 0.9755701, 0.9793462, 0.9827076, 0.98539895, 0.9833183, 0.96910816, 0.9764557, 0.9797718, 0.98369324, 0.98751146, 0.98521996, 0.96911037, 0.9748828, 0.9800274, 0.9820974, 0.9869438, 0.9831378, 0.9701616, 0.97451574, 0.98030555, 0.9822818, 0.9869936, 0.9858615, 0.96787083, 0.9753388, 0.9790258, 0.98229635, 0.98522675, 0.983222, 0.9688168, 0.9762514, 0.9794971, 0.9836886, 0.98743695, 0.98529285, 0.96882176, 0.9745112, 0.9796143, 0.9820646, 0.986871, 0.983314, 0.97009987, 0.9742556, 0.980093, 0.98256177, 0.98706657, 0.9859732, 0.968089, 0.9754081, 0.9793436, 0.98269033, 0.98535925, 0.983345, 0.9691659, 0.9765078, 0.97994596, 0.9837366, 0.98745745, 0.9853446, 0.9691324, 0.9748581, 0.9802076, 0.9822142, 0.98689455, 0.9833146, 0.97026515, 0.97466403, 0.98047423, 0.9826105, 0.9869555, 0.9859104, 0.96809065, 0.9754209, 0.9793962, 0.9827996, 0.9852573, 0.98330176, 0.9691997, 0.97633433, 0.97982305, 0.98372436, 0.9874286, 0.9852855, 0.96913344, 0.9747507, 0.9801452, 0.9821787, 0.9868045, 0.98320115, 0.9700463, 0.9745763, 0.9805279, 0.9825003, 0.9870286, 0.98592025, 0.9681274, 0.9754146, 0.97934806, 0.98266214, 0.9853328, 0.9832793, 0.9689869, 0.97629243, 0.97976387, 0.98357064, 0.9874716, 0.9852378, 0.9689426, 0.9747635, 0.98011327, 0.9820771, 0.98690826, 0.9832641, 0.9699762, 0.97451144, 0.98048615, 0.98248845, 0.9870172, 0.98602504, 0.9679987, 0.9753343, 0.9793245, 0.982589, 0.98531044, 0.98330337, 0.9688421, 0.97619027, 0.9797717, 0.9835582, 0.9874564, 0.9853425, 0.96897584, 0.9746047, 0.98004967, 0.9820124, 0.9868612, 0.9832893, 0.9699654, 0.97437084, 0.98039377, 0.9824726, 0.9869767, 0.98592293, 0.96797115, 0.97526544, 0.97931916, 0.98255897, 0.98528636, 0.98317593, 0.96894103, 0.9762555, 0.9797687, 0.98367167, 0.987404, 0.98524946, 0.96897596, 0.97462225, 0.98000586, 0.9819609, 0.98678553, 0.9832008, 0.96996564, 0.9742681, 0.98032194, 0.98221433, 0.9869675, 0.9858919, 0.96800303, 0.9750896, 0.97927934, 0.98243666, 0.98533726, 0.98318017, 0.96886504, 0.9760192, 0.9796902, 0.9834613, 0.9874631, 0.98520684, 0.9689231, 0.97452205, 0.9799524, 0.9819043, 0.9869114, 0.98317003, 0.96996766, 0.9742482, 0.9803407, 0.98236525, 0.9870395, 0.9858489, 0.9678986, 0.9750538, 0.9791606, 0.9825955, 0.98540705, 0.98322093, 0.9687987, 0.97593033, 0.97963685, 0.9835951, 0.98751974, 0.9851826, 0.9688769, 0.9743697, 0.9799399, 0.982064, 0.9869654, 0.9831382, 0.9698673, 0.9742425, 0.98033327, 0.98254657, 0.9871367, 0.9858769, 0.96795034, 0.97511274, 0.97926265, 0.9828415, 0.9854306, 0.98319113, 0.9688737, 0.9761633, 0.97973925, 0.9838718, 0.98750055, 0.9852189, 0.96891564, 0.9746343, 0.9799473, 0.9823167, 0.9869501, 0.9831752, 0.9699784, 0.97446525, 0.98036397, 0.9826138, 0.98704183, 0.9858527, 0.96794766, 0.9752499, 0.9792543, 0.98278105, 0.9853215, 0.9832114, 0.96890354, 0.9762081, 0.9797133, 0.98373556, 0.9874438, 0.9851969, 0.9690028, 0.97469896, 0.9799982, 0.98225147, 0.98691684, 0.9831666, 0.97001284, 0.97446877, 0.980408, 0.9826337, 0.98703635, 0.9858401, 0.9680089, 0.9752759, 0.9793347, 0.98285717, 0.98533344, 0.9832257, 0.9689659, 0.9762018, 0.9797544, 0.9837785, 0.9874675, 0.98523605, 0.9690589, 0.9746348, 0.97996736, 0.9821964, 0.98692024, 0.98319733, 0.97004896, 0.974363, 0.9803525, 0.9825588, 0.9870295, 0.985844, 0.9680093, 0.97516114, 0.9792447, 0.9827214, 0.9853622, 0.98321176, 0.96902084, 0.97615814, 0.97962874, 0.9836613, 0.98744106, 0.98519576, 0.9689697, 0.97458297, 0.97991663, 0.98211735, 0.9869321, 0.98315287, 0.97000855, 0.9743042, 0.9802673, 0.98253745, 0.98705214, 0.98588884, 0.96790653, 0.9751882, 0.97921944, 0.9827001, 0.98539007, 0.98324955, 0.9689727, 0.97612894, 0.9796743, 0.98362935, 0.9874651, 0.985266, 0.9690193, 0.97457993, 0.97996736, 0.98211324, 0.9869048, 0.9832031, 0.9700763, 0.9743313, 0.9803376, 0.982461, 0.987046, 0.98592544, 0.96798563, 0.9751031, 0.9792381, 0.9825473, 0.98535544, 0.98326474, 0.9689943, 0.9761011, 0.97963935, 0.9835281, 0.98746276, 0.9852651, 0.9691622, 0.97458243, 0.97986835, 0.98206186, 0.9868982, 0.983191, 0.97008365, 0.97434527, 0.98031634, 0.98257256, 0.9870066, 0.9859396, 0.9680093, 0.97520286, 0.97915936, 0.9826796, 0.985266, 0.9832228, 0.9690187, 0.9761332, 0.9796255, 0.98364085, 0.9873684, 0.9852315, 0.96908945, 0.9745916, 0.97987443, 0.98207426, 0.98679113, 0.9831737, 0.9702103, 0.9743629, 0.9802609, 0.9824271, 0.9869123, 0.9859044, 0.96812224, 0.9752045, 0.97912127, 0.98258096, 0.98522234, 0.9832589, 0.9691834, 0.97611475, 0.97959876, 0.98358744, 0.9873368, 0.9852855, 0.9691732, 0.97458583, 0.9798489, 0.98198724, 0.98674595, 0.98317116, 0.97018933, 0.97428656, 0.980294, 0.98240834, 0.9868853, 0.98592883, 0.9680719, 0.9751914, 0.9791909, 0.9825712, 0.9851439, 0.98320854, 0.9690452, 0.9761018, 0.9796179, 0.9835434, 0.9872693, 0.9851739, 0.9690535, 0.9745309, 0.9798594, 0.9818986, 0.98672545, 0.98315495, 0.97008914, 0.97426766, 0.9802099, 0.982238, 0.9867926, 0.98585546, 0.9680118, 0.97506523, 0.97908777, 0.9824386, 0.98502374, 0.9831772, 0.9690413, 0.9760174, 0.97954303, 0.9834938, 0.98721236, 0.9851585, 0.9690898, 0.9744376, 0.97981995, 0.98194927, 0.9866425, 0.9831508, 0.9701772, 0.9742923, 0.98018974, 0.9823076, 0.98678327, 0.9858418, 0.968089, 0.97505766, 0.97911316, 0.98247004, 0.9850515, 0.9831461, 0.9691992, 0.97606635, 0.9795378, 0.9835027, 0.9872273, 0.9851776, 0.9692221, 0.97455454, 0.97987646, 0.9819298, 0.98663384, 0.98312634, 0.9702497, 0.97427577, 0.9802643, 0.98239815, 0.9867541, 0.9858747, 0.968135, 0.975154, 0.9791478, 0.9824777, 0.98509383, 0.98319525, 0.96922404, 0.9761953, 0.97963685, 0.9834974, 0.98725384, 0.98525107, 0.9694052, 0.9746708, 0.97984624, 0.98192805, 0.986617, 0.98316634, 0.9703973, 0.97433233, 0.980229, 0.9823105, 0.9867049, 0.9858768, 0.96824193, 0.97515684, 0.97913754, 0.9824458, 0.98493546, 0.9831979, 0.9691956, 0.97610193, 0.97965276, 0.9833873, 0.98713475, 0.98515755, 0.96926695, 0.97451496, 0.9798196, 0.98188514, 0.98653966, 0.9831099, 0.9702433, 0.9742644, 0.9801918, 0.9822349, 0.9866555, 0.985839, 0.968072, 0.9750889, 0.9790669, 0.98233336, 0.98480934, 0.9831173, 0.9689766, 0.9760332, 0.97949034, 0.9833167, 0.9869969, 0.98507345, 0.9689686, 0.97435683, 0.97970873, 0.98167133, 0.9863364, 0.98296934, 0.97001463, 0.9741139, 0.9801222, 0.98213094, 0.9864756, 0.98575646, 0.96784997, 0.9750231, 0.9790115, 0.98230714, 0.9847588, 0.98304766, 0.96882457, 0.97589535, 0.9794757, 0.9833655, 0.98696446, 0.9851003, 0.96901846, 0.9743862, 0.9797276, 0.9817147, 0.98629016, 0.9830657, 0.9699995, 0.9741846, 0.98007923, 0.9821197, 0.9864123, 0.98576593, 0.967753, 0.97500503, 0.9789634, 0.98220557, 0.98468274, 0.983009, 0.96873796, 0.97586626, 0.9794335, 0.9831607, 0.98685545, 0.98500717, 0.9686599, 0.97427106, 0.9796888, 0.9815258, 0.9862164, 0.982922, 0.9697871, 0.9740699, 0.9800649, 0.9819403, 0.98631495, 0.98568404, 0.96770984, 0.9749844, 0.97894096, 0.9820309, 0.98455787, 0.9830215, 0.96877354, 0.976065, 0.979412, 0.98309916, 0.98684883, 0.9850717, 0.96880496, 0.97451323, 0.9796072, 0.9815475, 0.9862463, 0.9829607, 0.96989095, 0.9742691, 0.9799951, 0.9818994, 0.9863081, 0.98572147, 0.96776116, 0.97510546, 0.97897625, 0.98207414, 0.98456156, 0.9830206, 0.9688691, 0.9760726, 0.9794613, 0.9831456, 0.9868869, 0.9850729, 0.9690815, 0.9745986, 0.9797651, 0.9815878, 0.9862942, 0.9829969, 0.97008735, 0.9743085, 0.9800294, 0.98187214, 0.98637074, 0.9857101, 0.96775055, 0.97520125, 0.9789518, 0.9821008, 0.98464024, 0.98302644, 0.9688023, 0.9762684, 0.979506, 0.9829987, 0.9868438, 0.98508537, 0.9688649, 0.97467405, 0.9797411, 0.9816587, 0.9862974, 0.98297703, 0.970018, 0.9744689, 0.9800566, 0.98200065, 0.9864225, 0.98576003, 0.9680225, 0.9752651, 0.9789817, 0.98221606, 0.98466414, 0.98310274, 0.9690424, 0.9762513, 0.9794732, 0.9831583, 0.98686534, 0.98506516, 0.9690374, 0.9746388, 0.9797075, 0.9815683, 0.98626196, 0.98299044, 0.97000587, 0.9744442, 0.98006976, 0.9819041, 0.98636127, 0.98575735, 0.9678515, 0.9752315, 0.97896326, 0.9820584, 0.98456985, 0.98299307, 0.96901524, 0.9762018, 0.9795014, 0.983072, 0.98683876, 0.9850177, 0.9690563, 0.97468084, 0.9797269, 0.98149776, 0.9861842, 0.98290277, 0.9701319, 0.97443855, 0.9800837, 0.98192483, 0.9863435, 0.9857658, 0.96795136, 0.97538835, 0.9790093, 0.9820489, 0.9845456, 0.9829979, 0.9689248, 0.9763283, 0.979467, 0.9830143, 0.98678577, 0.98503065, 0.9689673, 0.97475356, 0.97975403, 0.9814245, 0.98616356, 0.9829292, 0.969979, 0.97447395, 0.9801512, 0.98173887, 0.9862367, 0.9856881, 0.9679348, 0.975323, 0.9789942, 0.9820108, 0.98453623, 0.9830038, 0.9690062, 0.9763039, 0.97952384, 0.9830963, 0.9868508, 0.98509115, 0.9691518, 0.9747756, 0.9798182, 0.9814859, 0.98620653, 0.983009, 0.9701637, 0.97452116, 0.9801737, 0.98186606, 0.986284, 0.9857372, 0.967974, 0.97533435, 0.9791117, 0.9820634, 0.98460454, 0.98303705, 0.969016, 0.97630364, 0.97961193, 0.9831614, 0.9868883, 0.9851173, 0.9692805, 0.9747508, 0.9798313, 0.9815358, 0.98624873, 0.98299205, 0.970206, 0.97445834, 0.9802279, 0.9819394, 0.9864002, 0.98574626, 0.9680283, 0.97526914, 0.97916526, 0.98217094, 0.9846613, 0.9830299, 0.9691282, 0.9763264, 0.9796045, 0.98317266, 0.98691535, 0.9850826, 0.96916467, 0.9747542, 0.9799027, 0.9815923, 0.98625433, 0.9830042, 0.9701661, 0.9746001, 0.9802581, 0.98190206, 0.9864014, 0.9857459, 0.9679909, 0.97538584, 0.9792076, 0.9821498, 0.98469776, 0.9830964, 0.9690814, 0.9763948, 0.9797176, 0.98315585, 0.98693067, 0.98512876, 0.9690057, 0.97480154, 0.979951, 0.98155636, 0.9862949, 0.9829918, 0.9700936, 0.9745039, 0.98029846, 0.9819531, 0.98639184, 0.9857481, 0.9678133, 0.9753005, 0.9792179, 0.9821253, 0.98468393, 0.98304397, 0.96875995, 0.9762764, 0.9796978, 0.983123, 0.9869344, 0.9850787, 0.96893877, 0.9747601, 0.97996473, 0.9816005, 0.9863357, 0.9829668, 0.9699847, 0.9745515, 0.9802602, 0.98193526, 0.98647505, 0.9857268, 0.96777076, 0.9753263, 0.9791845, 0.98215073, 0.98469293, 0.9829522, 0.9687168, 0.97629285, 0.97966456, 0.9830863, 0.9868378, 0.98497516, 0.96884155, 0.9746912, 0.979912, 0.98149693, 0.9862248, 0.98281926, 0.96985155, 0.9744761, 0.9802156, 0.98183966, 0.9863972, 0.98563087, 0.9677058, 0.9752474, 0.9790631, 0.98202574, 0.9845999, 0.98289263, 0.96869564, 0.9762037, 0.97959113, 0.98300403, 0.9868503, 0.9849294, 0.9687548, 0.97460324, 0.97981983, 0.9814544, 0.9862231, 0.9827964, 0.96980506, 0.9743921, 0.9801718, 0.98168796, 0.9863093, 0.9855583, 0.9675972, 0.9751642, 0.97908, 0.9819011, 0.9845723, 0.9828196, 0.9685828, 0.9761336, 0.9795935, 0.98296636, 0.9868655, 0.9849642, 0.9688079, 0.9746644, 0.97984624, 0.98143125, 0.98618543, 0.9829129, 0.9699028, 0.9745147, 0.98020107, 0.98176795, 0.98639745, 0.9856801, 0.9678333, 0.97531986, 0.9791016, 0.9819272, 0.9846602, 0.9829386, 0.9687657, 0.9763017, 0.9795618, 0.9829548, 0.9868853, 0.9849706, 0.96885574, 0.97471786, 0.9798418, 0.98139083, 0.9862368, 0.98283064, 0.9698515, 0.9744578, 0.98020625, 0.98171806, 0.98637307, 0.9856727, 0.96768534, 0.97531587, 0.9791265, 0.98196656, 0.9846985, 0.9829359, 0.9687441, 0.9762478, 0.97955734, 0.9830366, 0.98694324, 0.9850478, 0.9689692, 0.97469467, 0.9798906, 0.9815741, 0.9862779, 0.98288155, 0.96997774, 0.9744932, 0.9801303, 0.9817869, 0.98633134, 0.98557717, 0.9677069, 0.97524184, 0.97898346, 0.9819778, 0.9845338, 0.9828747, 0.9687837, 0.9762157, 0.97948635, 0.98294467, 0.98672634, 0.9849185, 0.96887827, 0.9745929, 0.97971296, 0.9812852, 0.98598397, 0.98272634, 0.9698289, 0.9741984, 0.9799534, 0.9814617, 0.98608935, 0.9855391, 0.9675348, 0.9749783, 0.978885, 0.98179024, 0.98437244, 0.982811, 0.9686289, 0.97604513, 0.9794478, 0.9827896, 0.98660326, 0.9848823, 0.9686794, 0.97453487, 0.97975826, 0.981268, 0.98601633, 0.9827738, 0.96971613, 0.97433305, 0.9800607, 0.9815109, 0.98616993, 0.9854966, 0.9673369, 0.97507715, 0.9789091, 0.9818138, 0.9843322, 0.982752, 0.96846896, 0.9760046, 0.97931457, 0.98279846, 0.9865956, 0.98482645, 0.9686102, 0.9743158, 0.9794402, 0.98114616, 0.9858615, 0.98263186, 0.9696137, 0.9741795, 0.9798187, 0.9814533, 0.98606664, 0.9854396, 0.96743447, 0.9750078, 0.9786962, 0.9818325, 0.98429066, 0.9826351, 0.9684466, 0.97604066, 0.9792781, 0.9828437, 0.9865828, 0.9847024, 0.9685384, 0.9744659, 0.9794748, 0.9811989, 0.98591316, 0.9825588, 0.9695877, 0.97428155, 0.97979146, 0.98148054, 0.9860279, 0.9854402, 0.96729136, 0.9750108, 0.97868, 0.98173773, 0.98425114, 0.9827205, 0.96835816, 0.97603446, 0.9792468, 0.9827059, 0.9865348, 0.9847728, 0.968506, 0.97443885, 0.9794337, 0.98105675, 0.9858504, 0.9824924, 0.96938956, 0.9741788, 0.979763, 0.9813215, 0.98590994, 0.98532915, 0.96714216, 0.9749274, 0.9785826, 0.98155034, 0.9840889, 0.982541, 0.9682005, 0.9759409, 0.97920746, 0.98253757, 0.98640984, 0.9846265, 0.96841115, 0.9744512, 0.9794529, 0.9809682, 0.9858461, 0.9824392, 0.96953464, 0.9741649, 0.97973764, 0.9811706, 0.985988, 0.985339, 0.96730363, 0.9749366, 0.97856104, 0.98144996, 0.9841868, 0.9823904, 0.968351, 0.9758902, 0.9790983, 0.9826194, 0.9864778, 0.984511, 0.9684796, 0.97428775, 0.9792939, 0.9809126, 0.9856765, 0.9821207, 0.96938825, 0.9740407, 0.97964144, 0.9811891, 0.98575217, 0.9851431, 0.96695185, 0.9747652, 0.97849995, 0.9814104, 0.98403925, 0.9822855, 0.96813613, 0.9758287, 0.97906035, 0.9823879, 0.98632514, 0.9843605, 0.9682032, 0.9742099, 0.9792597, 0.9807896, 0.98570514, 0.9821089, 0.96917397, 0.97393167, 0.9795216, 0.98096657, 0.9857394, 0.98490334, 0.9667749, 0.97467357, 0.9782551, 0.98116875, 0.98386925, 0.9819688, 0.96799064, 0.97573936, 0.9789337, 0.98223627, 0.98623544, 0.9841823, 0.9680884, 0.9741398, 0.9791508, 0.98060936, 0.9856423, 0.98192006, 0.96915776, 0.9738415, 0.97953767, 0.98084533, 0.9857372, 0.9848445, 0.96667194, 0.9746466, 0.9783952, 0.98116034, 0.9839315, 0.9818221, 0.9678783, 0.9756349, 0.9788901, 0.9821414, 0.9861556, 0.98388934, 0.9678353, 0.97407895, 0.9790891, 0.98050714, 0.98550296, 0.98155975, 0.9689288, 0.97383785, 0.9795333, 0.98092747, 0.9856795, 0.98479813, 0.96672463, 0.9747658, 0.97847724, 0.9812744, 0.9839631, 0.9819963, 0.9680157, 0.9757884, 0.978994, 0.98220223, 0.9862644, 0.9840695, 0.9680457, 0.9741674, 0.9791768, 0.9805557, 0.98561364, 0.9817622, 0.9691152, 0.9739083, 0.9794933, 0.98081404, 0.9856053, 0.9847223, 0.9666118, 0.9746695, 0.9784953, 0.9811404, 0.983865, 0.98177725, 0.96787083, 0.9756837, 0.97902745, 0.98209447, 0.9861264, 0.98409075, 0.96799356, 0.9740441, 0.9792948, 0.9804955, 0.9854412, 0.98167443, 0.9690412, 0.97379225, 0.97951335, 0.9807844, 0.9855854, 0.9848328, 0.96674055, 0.9746363, 0.9783232, 0.9811205, 0.98396933, 0.981843, 0.96789896, 0.9756344, 0.97887015, 0.9820817, 0.986172, 0.9839698, 0.9678211, 0.97409487, 0.9791703, 0.9804788, 0.985509, 0.9816161, 0.9687196, 0.9737605, 0.979361, 0.9805532, 0.9855613, 0.9847574, 0.9664056, 0.974549, 0.9782768, 0.9809584, 0.98374987, 0.981848, 0.96761715, 0.9756005, 0.9788967, 0.98191684, 0.9860983, 0.9840454, 0.96775746, 0.9738792, 0.9791462, 0.980288, 0.98535246, 0.9817064, 0.96880406, 0.973665, 0.9795491, 0.9805043, 0.98531574, 0.9844285, 0.96604276, 0.97435117, 0.9781817, 0.98035365, 0.98326427, 0.98150474, 0.96724564, 0.9753964, 0.97883564, 0.98143244, 0.9856244, 0.98375136, 0.9671321, 0.9736573, 0.978913, 0.97974133, 0.9849517, 0.98129904, 0.96799076, 0.9732825, 0.979271, 0.9798764, 0.98497367, 0.9841904, 0.9650917, 0.9740096, 0.97785777, 0.9805565, 0.98335236, 0.9815291, 0.96637785, 0.9750581, 0.9785123, 0.9816596, 0.9857831, 0.98389685, 0.9667917, 0.9735797, 0.9789573, 0.9799384, 0.98518825, 0.9814963, 0.96813846, 0.9732058, 0.97937393, 0.9803971, 0.98528117, 0.9847253, 0.96609145, 0.9743032, 0.9783236, 0.980757, 0.98354787, 0.9818913, 0.9675638, 0.975426, 0.97895414, 0.98175853, 0.98596495, 0.98408, 0.96757674, 0.9736516, 0.9791256, 0.9802992, 0.98522455, 0.98166615, 0.96882564, 0.97356284, 0.979707, 0.9807928, 0.985495, 0.9847119, 0.9659846, 0.97436225, 0.97861695, 0.9805368, 0.98367256, 0.98170614, 0.96747524, 0.9754515, 0.97905546, 0.9812198, 0.9860425, 0.98411465, 0.96821713, 0.9741277, 0.97923845, 0.97974485, 0.985366, 0.9814919, 0.96865135, 0.97377974, 0.9796373, 0.97962576, 0.9852867, 0.9846235, 0.96604884, 0.9746299, 0.9785776, 0.98059237, 0.98376137, 0.982236, 0.96784616, 0.9758632, 0.9792413, 0.9818885, 0.9863168, 0.9843386, 0.9680219, 0.9742522, 0.979353, 0.980397, 0.9856279, 0.9821704, 0.9690437, 0.97396606, 0.9797768, 0.98070645, 0.98563087, 0.9850833, 0.9665718, 0.97481537, 0.978577, 0.9807612, 0.98366106, 0.98213714, 0.96787006, 0.975844, 0.97921926, 0.98190916, 0.9860998, 0.98439574, 0.9679631, 0.97429085, 0.97941095, 0.9801043, 0.98550874, 0.9822245, 0.96910375, 0.97406626, 0.9798458, 0.98052406, 0.98557806, 0.9852217, 0.96661466, 0.97481865, 0.9786411, 0.9809806, 0.9837171, 0.98233634, 0.967953, 0.9758518, 0.979267, 0.9819474, 0.9861809, 0.9843795, 0.9680734, 0.9742022, 0.97948563, 0.98022056, 0.985389, 0.9819562, 0.968965, 0.97397375, 0.979795, 0.98043984, 0.98549634, 0.9849894, 0.96629435, 0.9746381, 0.9785856, 0.98095214, 0.98380584, 0.98202884, 0.9677803, 0.9756724, 0.9791254, 0.9820815, 0.9861844, 0.98420054, 0.9677766, 0.97389877, 0.9793066, 0.98006964, 0.985576, 0.9819239, 0.9689149, 0.9736534, 0.97968423, 0.9805269, 0.98573154, 0.9848978, 0.96638405, 0.9744067, 0.97844326, 0.9809775, 0.9840168, 0.9819902, 0.9679809, 0.9756104, 0.9791655, 0.9818686, 0.9863327, 0.9841526, 0.96796495, 0.97393936, 0.9794103, 0.9802147, 0.985735, 0.98178744, 0.9689707, 0.97360873, 0.97967315, 0.98066276, 0.9859266, 0.98483133, 0.9666607, 0.9744159, 0.9785517, 0.9811748, 0.9843003, 0.98174196, 0.9678675, 0.97549736, 0.97919387, 0.98225915, 0.9866948, 0.98409456, 0.968229, 0.973872, 0.9794694, 0.9807288, 0.98591155, 0.98169154, 0.9695766, 0.9737388, 0.97991574, 0.9809286, 0.9858767, 0.9848199, 0.9672967, 0.97453964, 0.978729, 0.9811219, 0.9841436, 0.9818247, 0.96846336, 0.9756059, 0.97926223, 0.98208207, 0.9865031, 0.9841388, 0.9684768, 0.97383535, 0.97948277, 0.9804105, 0.98585504, 0.98172873, 0.9693624, 0.9736375, 0.9799216, 0.9806287, 0.98600185, 0.98481226, 0.9670406, 0.9744391, 0.9786925, 0.9809364, 0.98424584, 0.9818132, 0.96822673, 0.97552687, 0.97931826, 0.9817722, 0.98638874, 0.98390365, 0.96816885, 0.97395915, 0.97944593, 0.98003286, 0.9856538, 0.9816976, 0.9693963, 0.9737811, 0.97989035, 0.98064226, 0.9858471, 0.9849005, 0.96731657, 0.97460485, 0.9787629, 0.98105204, 0.9840687, 0.9818177, 0.96822214, 0.9755751, 0.97933906, 0.9821724, 0.98635185, 0.9840127, 0.96835583, 0.97393906, 0.97952294, 0.98057485, 0.9857297, 0.9817861, 0.969329, 0.97357255, 0.97976065, 0.98082757, 0.9856547, 0.98483896, 0.96699196, 0.97443867, 0.97855955, 0.9811577, 0.9837864, 0.9817322, 0.968031, 0.9753695, 0.97900075, 0.982153, 0.98603255, 0.98400986, 0.9682146, 0.97374535, 0.9793743, 0.98054266, 0.98542374, 0.98163676, 0.9691472, 0.9734119, 0.9797946, 0.9809841, 0.9854509, 0.98480296, 0.9668647, 0.9743223, 0.9786669, 0.98129904, 0.98368305, 0.981884, 0.9677871, 0.9752721, 0.97914165, 0.98226124, 0.9860081, 0.98401666, 0.96779066, 0.973665, 0.97934407, 0.98041785, 0.9851077, 0.9817043, 0.9687102, 0.9732424, 0.9797389, 0.98069304, 0.9852089, 0.9848245, 0.96643007, 0.9741509, 0.9787088, 0.9810651, 0.9834247, 0.9819495, 0.96770346, 0.9751557, 0.9791183, 0.98187965, 0.98583126, 0.98399276, 0.96771586, 0.97345996, 0.97941875, 0.9802217, 0.98515713, 0.98164165, 0.96874833, 0.97319925, 0.9798371, 0.9806678, 0.9852983, 0.98479915, 0.9664052, 0.97409195, 0.97877693, 0.9812619, 0.9834833, 0.9819147, 0.96768606, 0.97513324, 0.9793141, 0.9823268, 0.98588616, 0.98408836, 0.9676847, 0.97345674, 0.9795816, 0.98074764, 0.98530674, 0.9818113, 0.96899027, 0.97319126, 0.98002464, 0.98112065, 0.9854248, 0.984847, 0.9665884, 0.974164, 0.97894883, 0.98146665, 0.9837489, 0.98183435, 0.96776354, 0.97514355, 0.9793036, 0.98245484, 0.9861552, 0.9840264, 0.9680343, 0.9735473, 0.9795824, 0.98088354, 0.98553604, 0.981763, 0.9691249, 0.9732622, 0.9799469, 0.98123705, 0.985573, 0.98483735, 0.9667523, 0.9741479, 0.9788842, 0.98158103, 0.98380214, 0.9818902, 0.96779704, 0.97522974, 0.9793412, 0.9824809, 0.9861406, 0.98411757, 0.9678917, 0.97360826, 0.97961605, 0.9809384, 0.98539084, 0.98181576, 0.9688018, 0.97337127, 0.97995985, 0.9809132, 0.9854568, 0.9847386, 0.9664116, 0.97429425, 0.97880656, 0.98138386, 0.983648, 0.9817085, 0.96764797, 0.9753005, 0.97926015, 0.9821089, 0.9859687, 0.9840805, 0.9680109, 0.9736255, 0.9795236, 0.9803122, 0.9852844, 0.98186034, 0.9692732, 0.9733574, 0.9799201, 0.98099595, 0.9854423, 0.9849524, 0.96682024, 0.97428936, 0.9788587, 0.98125803, 0.9836901, 0.9819355, 0.96787417, 0.97532415, 0.9794107, 0.982415, 0.9860658, 0.9841955, 0.9680518, 0.9736849, 0.9796688, 0.980754, 0.98536354, 0.98189723, 0.96896744, 0.97353417, 0.9800751, 0.98106605, 0.98543113, 0.9849384, 0.96664864, 0.97449636, 0.97894907, 0.9811633, 0.98361766, 0.9820526, 0.96788436, 0.9755289, 0.9794713, 0.9821415, 0.98594725, 0.98423105, 0.9682247, 0.9739226, 0.9797585, 0.9805603, 0.9853293, 0.9819233, 0.9693383, 0.973705, 0.9801672, 0.98089087, 0.98540497, 0.9850535, 0.96702576, 0.9745734, 0.9790182, 0.98122567, 0.98372585, 0.9822433, 0.96805364, 0.97556216, 0.9796322, 0.9822037, 0.98604715, 0.9844601, 0.96814907, 0.97403777, 0.97984374, 0.98053014, 0.9853168, 0.98231184, 0.9692262, 0.9737437, 0.980269, 0.98096734, 0.985439, 0.9852742, 0.96700704, 0.9746909, 0.9792372, 0.9813628, 0.98368955, 0.98238075, 0.9679777, 0.97558075, 0.97968584, 0.9823559, 0.98599195, 0.98444897, 0.9681479, 0.9739551, 0.9798554, 0.9807763, 0.985339, 0.9823039, 0.9693087, 0.9737491, 0.98022425, 0.9811162, 0.98549944, 0.98527986, 0.9671638, 0.9746971, 0.97924805, 0.9813345, 0.9836543, 0.9823701, 0.9682712, 0.9757101, 0.97973526, 0.9823062, 0.9860874, 0.9845552, 0.9683631, 0.9741489, 0.979965, 0.98090404, 0.9854697, 0.98229796, 0.96945196, 0.9739198, 0.9803212, 0.98124325, 0.98551095, 0.9852114, 0.9672291, 0.97480655, 0.97920275, 0.98140174, 0.9836231, 0.9824331, 0.9683335, 0.9758035, 0.97979444, 0.9823628, 0.98608774, 0.98445684, 0.9686328, 0.9742931, 0.98001707, 0.9808667, 0.98530024, 0.9822589, 0.96964395, 0.9740276, 0.98046285, 0.9813069, 0.9853054, 0.98508745, 0.96731055, 0.974958, 0.9795129, 0.98156595, 0.98343545, 0.98177576, 0.9681401, 0.97588116, 0.97990406, 0.98253804, 0.9858543, 0.9843173, 0.96843755, 0.97429806, 0.98019904, 0.9808966, 0.9852647, 0.9822403, 0.96946836, 0.97409135, 0.9806269, 0.9813876, 0.985477, 0.98507345, 0.96713984, 0.9749654, 0.9794605, 0.98150617, 0.9836938, 0.9824536, 0.96832865, 0.9759257, 0.9799169, 0.982462, 0.986108, 0.9845138, 0.9684948, 0.97445846, 0.9802331, 0.980891, 0.9853957, 0.9823606, 0.96964246, 0.9740888, 0.9805818, 0.98125285, 0.9855605, 0.985345, 0.9676145, 0.97499204, 0.97946835, 0.98154706, 0.98378253, 0.98246473, 0.9685943, 0.97591966, 0.97985196, 0.98247063, 0.9862319, 0.9845703, 0.9687815, 0.9743025, 0.9800586, 0.98094225, 0.9856019, 0.9823383, 0.9698538, 0.9740814, 0.98038447, 0.9813029, 0.9856582, 0.9852427, 0.96787506, 0.9749878, 0.9794049, 0.98162204, 0.98394346, 0.9825132, 0.96891516, 0.9759379, 0.9798483, 0.98256725, 0.9863219, 0.9845195, 0.9690393, 0.9742433, 0.98002964, 0.98098975, 0.9855701, 0.982335, 0.9699542, 0.9740422, 0.9804016, 0.9811978, 0.9856617, 0.98526335, 0.9677883, 0.97491884, 0.9792533, 0.9814824, 0.98375, 0.98245656, 0.96855694, 0.97581327, 0.979604, 0.9824024, 0.986156, 0.98451555, 0.9689641, 0.9742881, 0.9799355, 0.9808512, 0.98542863, 0.98229194, 0.9698534, 0.9739148, 0.9803591, 0.98116714, 0.9855858, 0.9853022, 0.96768636, 0.97490615, 0.9793696, 0.9813731, 0.9837791, 0.9824536, 0.9686651, 0.97583294, 0.97967106, 0.98240227, 0.9861357, 0.98453116, 0.9687788, 0.9742708, 0.9799728, 0.9807742, 0.98552424, 0.9823586, 0.96980584, 0.97391903, 0.9803709, 0.9811723, 0.98561084, 0.98533404, 0.96748537, 0.97471493, 0.9792417, 0.98144495, 0.9839023, 0.98255736, 0.9685163, 0.9757495, 0.9796839, 0.9824171, 0.9861792, 0.98460305, 0.9687422, 0.97420067, 0.97995293, 0.9809343, 0.98549646, 0.9824171, 0.9697342, 0.9738541, 0.9803206, 0.9812268, 0.9856209, 0.9853243, 0.9673972, 0.9748082, 0.9792349, 0.9815073, 0.9838334, 0.98247313, 0.9683461, 0.97586924, 0.9796174, 0.9824415, 0.98614234, 0.9845447, 0.96850646, 0.9742063, 0.9799079, 0.98083216, 0.9854332, 0.98237616, 0.9695212, 0.9740011, 0.9802628, 0.98110574, 0.9855413, 0.98531437, 0.96725476, 0.9748346, 0.97918004, 0.9814369, 0.98372, 0.98254967, 0.96836185, 0.9757612, 0.97972965, 0.98230815, 0.9860774, 0.98463285, 0.96859777, 0.9742148, 0.9799044, 0.9807842, 0.9854391, 0.9823451, 0.96969223, 0.9740288, 0.9803222, 0.9810688, 0.98541504, 0.9851317, 0.9673438, 0.9747692, 0.9790766, 0.98127425, 0.9834563, 0.9822212, 0.9684179, 0.97597814, 0.9795206, 0.98240745, 0.9860728, 0.9844636, 0.9687251, 0.97438806, 0.979679, 0.98067117, 0.98511094, 0.98205507, 0.96965724, 0.9742455, 0.9800577, 0.9809744, 0.9850162, 0.9849535, 0.9673808, 0.9749688, 0.9789221, 0.9812362, 0.98320657, 0.98219156, 0.9684341, 0.97608656, 0.97925866, 0.98214924, 0.9857343, 0.9843307, 0.96880203, 0.9745067, 0.97945946, 0.9804521, 0.9849771, 0.98211807, 0.9698978, 0.9743771, 0.9798417, 0.9806652, 0.9850204, 0.9851135, 0.9677197, 0.97517747, 0.97876006, 0.98105305, 0.9831441, 0.9823289, 0.9685326, 0.97609806, 0.9792021, 0.981971, 0.9855896, 0.9843888, 0.9687247, 0.9745268, 0.9794254, 0.9802596, 0.98489076, 0.98220474, 0.9696249, 0.9744226, 0.9797075, 0.9805033, 0.98512805, 0.98516136, 0.96720725, 0.97526795, 0.9786189, 0.9809657, 0.98318446, 0.98238397, 0.9682016, 0.9761871, 0.97899914, 0.98161733, 0.9856645, 0.9844527, 0.96828353, 0.97461593, 0.9792711, 0.9798979, 0.9849626, 0.9823375, 0.9694688, 0.97438306, 0.9797116, 0.98041475, 0.9851792, 0.98519504, 0.9671406, 0.9751354, 0.97862715, 0.9806851, 0.9832978, 0.9822838, 0.96823186, 0.9761585, 0.9790804, 0.98170143, 0.9858266, 0.9844248, 0.96840054, 0.9745507, 0.9793915, 0.9802233, 0.9851022, 0.9822396, 0.96947616, 0.9743188, 0.979735, 0.9805306, 0.98529583, 0.9851445, 0.9672849, 0.97518575, 0.9788079, 0.981058, 0.9835179, 0.982366, 0.96821654, 0.97612464, 0.9793451, 0.9820108, 0.9859527, 0.98446393, 0.96861064, 0.9744107, 0.9797492, 0.98059446, 0.9852416, 0.982251, 0.97002184, 0.9743302, 0.9800868, 0.9810023, 0.98552644, 0.9852382, 0.9676877, 0.97515345, 0.9790366, 0.98118824, 0.9836358, 0.9824469, 0.9686411, 0.9760291, 0.9793435, 0.9820899, 0.9860556, 0.9845121, 0.9689444, 0.97442394, 0.9795033, 0.9803349, 0.9852629, 0.98231924, 0.97003806, 0.97417647, 0.97993267, 0.98093385, 0.98551846, 0.98522294, 0.9679106, 0.9751542, 0.979059, 0.9814585, 0.9839072, 0.9828034, 0.9695089, 0.97622603, 0.9795853, 0.98259765, 0.9862926, 0.9847643, 0.9699064, 0.97460335, 0.97993374, 0.9811125, 0.9855402, 0.98270094, 0.9708628, 0.97435814, 0.98029125, 0.9813074, 0.98568475, 0.9855369, 0.9686959, 0.9751381, 0.97927207, 0.9815219, 0.9838515, 0.98275286, 0.9691798, 0.97621584, 0.97985053, 0.9827823, 0.9864624, 0.9849299, 0.9705027, 0.97537476, 0.9803924, 0.9813996, 0.98588574, 0.9828142, 0.9711873, 0.975026, 0.9805142, 0.98152864, 0.98600507, 0.98578435, 0.96909606, 0.97591054, 0.97973377, 0.9821659, 0.9842652, 0.9831963, 0.9702018, 0.97659814, 0.980008, 0.9829282, 0.9866224, 0.98536277, 0.969958, 0.9750334, 0.98029375, 0.98125803, 0.98602676, 0.9833736, 0.9710197, 0.97480166, 0.98052096, 0.9815515, 0.9860548, 0.98602766, 0.9687991, 0.9756305, 0.97968733, 0.98185676, 0.9843897, 0.983489, 0.96983194, 0.9767263, 0.9801206, 0.9828718, 0.986742, 0.98552746, 0.9702355, 0.97516704, 0.98052055, 0.9812569, 0.98605907, 0.98348737, 0.97112805, 0.9748657, 0.98077524, 0.9815708, 0.9863406, 0.98623985, 0.9690316, 0.9758464, 0.97994655, 0.9818817, 0.9845866, 0.98361593, 0.9699386, 0.9768869, 0.9803743, 0.9830017, 0.9868962, 0.9856002, 0.97027135, 0.9753108, 0.9807004, 0.9814152, 0.98633176, 0.983658, 0.9713584, 0.9751879, 0.98103034, 0.98178715, 0.9865052, 0.98641074, 0.96922326, 0.9760803, 0.9801338, 0.9820541, 0.9848646, 0.98377234, 0.970392, 0.9771136, 0.98052764, 0.9826986, 0.98711187, 0.98562163, 0.9706086, 0.97535306, 0.98072964, 0.9810698, 0.9865022, 0.9836125, 0.9715355, 0.97517234, 0.98109335, 0.9815537, 0.9867064, 0.98639613, 0.96969044, 0.9761071, 0.9802509, 0.98194987, 0.9850284, 0.98377556, 0.97054785, 0.9771006, 0.9805684, 0.9829591, 0.9873956, 0.98568094, 0.97122043, 0.9752389, 0.98096484, 0.98149866, 0.98685163, 0.98372424, 0.972031, 0.97498727, 0.9813462, 0.9818625, 0.9870913, 0.98641276, 0.970134, 0.97609353, 0.98043734, 0.9820641, 0.9852329, 0.9836058, 0.97070247, 0.97697645, 0.9805604, 0.98293203, 0.9872823, 0.9854886, 0.97075456, 0.9751952, 0.9809241, 0.98133725, 0.98680484, 0.98357534, 0.9716798, 0.9749235, 0.98135686, 0.9815487, 0.98718053, 0.9863297, 0.96979845, 0.9761109, 0.9805604, 0.9816494, 0.9854527, 0.9834734, 0.97025967, 0.9775222, 0.9810039, 0.9826441, 0.9878323, 0.9856473, 0.970679, 0.9760576, 0.9817531, 0.98134345, 0.98746777, 0.98373806, 0.97186947, 0.9760165, 0.9822741, 0.9816415, 0.98767567, 0.9865294, 0.96978813, 0.9766148, 0.98143095, 0.9817644, 0.9858469, 0.983706, 0.97063375, 0.9773771, 0.98124653, 0.9826147, 0.98790526, 0.98566157, 0.9708331, 0.97583145, 0.98152083, 0.9811446, 0.98727715, 0.9837488, 0.9717588, 0.975588, 0.9818263, 0.9814817, 0.98737895, 0.98642087, 0.96954125, 0.97629255, 0.9806121, 0.9818578, 0.9855993, 0.9837357, 0.9702734, 0.9772561, 0.9808655, 0.9828075, 0.987711, 0.98566645, 0.9705257, 0.9756552, 0.98122406, 0.98122966, 0.9870842, 0.98376393, 0.97144854, 0.97533417, 0.98142946, 0.9816194, 0.98719585, 0.9863478, 0.9694517, 0.9761401, 0.98046434, 0.98180276, 0.98554, 0.9835886, 0.970242, 0.97708774, 0.98085093, 0.98290473, 0.9877317, 0.98563, 0.9706616, 0.9757131, 0.98110586, 0.98142976, 0.9870934, 0.9837583, 0.9716583, 0.97555274, 0.9814482, 0.98179, 0.98724467, 0.98635924, 0.9698249, 0.97661704, 0.98045313, 0.9819522, 0.9854132, 0.9836321, 0.9704222, 0.9774736, 0.9806002, 0.98301566, 0.9875667, 0.9855224, 0.970666, 0.97590476, 0.98095727, 0.98147064, 0.9869482, 0.9836179, 0.9715091, 0.9755338, 0.98119444, 0.981413, 0.987136, 0.98631996, 0.9692974, 0.9763179, 0.98026466, 0.98171633, 0.9854226, 0.9836099, 0.97007316, 0.9771766, 0.9804797, 0.9825733, 0.9875436, 0.98556936, 0.97031075, 0.9755451, 0.98084146, 0.9810992, 0.9869504, 0.9836035, 0.9713158, 0.9752585, 0.98119617, 0.98135734, 0.98710036, 0.9863422, 0.96933925, 0.9760031, 0.9802112, 0.9815907, 0.9853808, 0.98348415, 0.9700272, 0.97698826, 0.9803672, 0.9825981, 0.9875253, 0.9854, 0.97026694, 0.9753509, 0.98066837, 0.98105836, 0.9868371, 0.9834231, 0.97117716, 0.9750284, 0.9808472, 0.98128444, 0.9869904, 0.9861756, 0.9690571, 0.97581035, 0.98008806, 0.98157066, 0.98524284, 0.98348355, 0.9700473, 0.9767924, 0.9802372, 0.9823995, 0.9875222, 0.98541254, 0.97048, 0.97521216, 0.98057026, 0.9808396, 0.98682714, 0.98349774, 0.97123015, 0.9750147, 0.98088604, 0.98118067, 0.98702043, 0.98617256, 0.96919686, 0.9758356, 0.97995716, 0.9814022, 0.9853624, 0.9835107, 0.9699411, 0.9768703, 0.98027074, 0.98244977, 0.9874829, 0.9854848, 0.9702355, 0.9753083, 0.9806292, 0.98084396, 0.9868654, 0.9834912, 0.97095704, 0.97497153, 0.98093504, 0.9810572, 0.9869402, 0.98622245, 0.9690974, 0.97579616, 0.9799334, 0.9811922, 0.9853317, 0.9834809, 0.96987927, 0.97674006, 0.98024356, 0.9822885, 0.987519, 0.98544353, 0.9701306, 0.97517306, 0.98058057, 0.9806928, 0.986873, 0.9834507, 0.9709066, 0.97496563, 0.98089933, 0.98096186, 0.98700094, 0.98614174, 0.96887386, 0.9758021, 0.9800136, 0.9811722, 0.9853286, 0.9834247, 0.9696993, 0.9767297, 0.98028904, 0.98216534, 0.98746324, 0.9853904, 0.96996206, 0.9751292, 0.9806701, 0.98056215, 0.9868379, 0.98340064, 0.9707981, 0.9749073, 0.9810317, 0.9809353, 0.98702997, 0.9860708, 0.96879923, 0.9757715, 0.9800433, 0.9811348, 0.98534065, 0.9833165, 0.96945345, 0.9766133, 0.98032904, 0.9821876, 0.987493, 0.9852969, 0.9698248, 0.9750464, 0.9806286, 0.98058623, 0.98687625, 0.9833911, 0.9706994, 0.9748664, 0.9809522, 0.98088145, 0.9870799, 0.98613316, 0.9687188, 0.97567403, 0.9800204, 0.9811885, 0.98536795, 0.9834959, 0.969563, 0.9766467, 0.9803608, 0.9822015, 0.98754174, 0.9853625, 0.9698519, 0.975031, 0.98066807, 0.98065466, 0.986902, 0.9834341, 0.9706989, 0.97481734, 0.98101085, 0.9809672, 0.9870519, 0.98618823, 0.9686919, 0.97562724, 0.9800919, 0.9812052, 0.98538, 0.9834806, 0.96949995, 0.9765862, 0.980352, 0.98220694, 0.98752743, 0.98535675, 0.9698103, 0.9749722, 0.9807268, 0.9806338, 0.98692465, 0.98348254, 0.9706745, 0.9747789, 0.9810425, 0.98096865, 0.9870962, 0.98610324, 0.96871257, 0.9756713, 0.9801593, 0.98121995, 0.9853888, 0.9834268, 0.9694494, 0.97665226, 0.9804606, 0.98221165, 0.9875814, 0.9853323, 0.969812, 0.97507733, 0.9807407, 0.9805258, 0.9870095, 0.9833919, 0.9706514, 0.9748103, 0.9810946, 0.9809172, 0.98715365, 0.9860956, 0.9685578, 0.97563636, 0.98015517, 0.98118436, 0.98547965, 0.98338246, 0.96923053, 0.9766331, 0.9804586, 0.98221636, 0.9875981, 0.9852882, 0.9696143, 0.9751219, 0.9807875, 0.98073846, 0.986946, 0.983323, 0.9704396, 0.9748482, 0.98108095, 0.9810184, 0.9871222, 0.9861327, 0.96850854, 0.97577715, 0.98012745, 0.98123854, 0.9854009, 0.98335433, 0.9692977, 0.9766996, 0.98047537, 0.98228127, 0.9875722, 0.98530686, 0.9696352, 0.97514606, 0.9807405, 0.9806615, 0.98691964, 0.98332906, 0.97056526, 0.9749537, 0.9810765, 0.981013, 0.987088, 0.98610663, 0.9685791, 0.9757807, 0.9801869, 0.981249, 0.9854251, 0.9833525, 0.96953666, 0.9767432, 0.9804811, 0.9823319, 0.9875852, 0.98530084, 0.9699135, 0.97515523, 0.98081243, 0.9807098, 0.98693556, 0.98336595, 0.97068065, 0.9749444, 0.98115575, 0.98103136, 0.9870898, 0.98610896, 0.96879196, 0.97586143, 0.9801972, 0.98128396, 0.98536867, 0.9833837, 0.9696121, 0.9767262, 0.9805505, 0.9822594, 0.987566, 0.98534167, 0.9699855, 0.97510344, 0.98087436, 0.9806889, 0.98694986, 0.9834005, 0.9707138, 0.97484565, 0.98118883, 0.9810353, 0.9871029, 0.9861362, 0.96884704, 0.97577536, 0.980257, 0.98123556, 0.98545885, 0.98344886, 0.96967465, 0.9767454, 0.98052305, 0.9822182, 0.9875754, 0.98538405, 0.969964, 0.97507024, 0.9808632, 0.9806112, 0.9868933, 0.98340917, 0.970802, 0.9748536, 0.98113465, 0.98093987, 0.98709166, 0.9861475, 0.96887475, 0.97587126, 0.9801666, 0.9811653, 0.9853887, 0.98342973, 0.9696236, 0.9767892, 0.98048556, 0.98223305, 0.9875661, 0.98532534, 0.96995455, 0.97513324, 0.98078763, 0.9806449, 0.9869648, 0.9834117, 0.97092617, 0.9750289, 0.9810735, 0.9809753, 0.98714435, 0.98609674, 0.96889526, 0.9759075, 0.9801467, 0.9812593, 0.9854714, 0.983407, 0.9697833, 0.9767885, 0.98049027, 0.9822556, 0.9876588, 0.9853536, 0.9700997, 0.9752641, 0.9808363, 0.98066086, 0.9869481, 0.9834089, 0.9709536, 0.9750693, 0.9811731, 0.98104596, 0.98715067, 0.9861311, 0.9690346, 0.97597617, 0.98025584, 0.98124033, 0.9854606, 0.98344123, 0.96976817, 0.97692466, 0.9805722, 0.98227966, 0.9876339, 0.98533696, 0.9700585, 0.97524357, 0.9808852, 0.9807585, 0.9869299, 0.98340803, 0.9708755, 0.97497284, 0.9811194, 0.98104495, 0.98712057, 0.9861314, 0.96889895, 0.97588515, 0.98022264, 0.9812149, 0.9854322, 0.98339826, 0.96961176, 0.9767869, 0.98049796, 0.9822657, 0.98757184, 0.9853029, 0.9699767, 0.97520864, 0.98087674, 0.9806449, 0.9869374, 0.9834005, 0.97083974, 0.9749985, 0.981216, 0.98093045, 0.98713523, 0.9861181, 0.9689047, 0.97596043, 0.98028207, 0.98125446, 0.98539686, 0.9834644, 0.96970224, 0.9769363, 0.9805377, 0.98223156, 0.98756915, 0.98537433, 0.970124, 0.9753606, 0.9808431, 0.98064077, 0.98692846, 0.98345876, 0.97090155, 0.97508436, 0.981107, 0.98095673, 0.98716563, 0.9861679, 0.96892405, 0.97598755, 0.9801707, 0.9812351, 0.9855085, 0.9834949, 0.9697753, 0.97696495, 0.98043424, 0.98216796, 0.98764485, 0.9853773, 0.9700991, 0.97538435, 0.9807382, 0.9806253, 0.98699397, 0.9834485, 0.97080314, 0.9751212, 0.9811116, 0.9809276, 0.98719466, 0.9861284, 0.9689821, 0.97598946, 0.98022455, 0.98118204, 0.98545116, 0.9835043, 0.9698139, 0.9769389, 0.98049694, 0.9821933, 0.98761636, 0.9853611, 0.9701284, 0.97529536, 0.9808261, 0.9806378, 0.9869451, 0.9834126, 0.97085816, 0.9750836, 0.9811267, 0.98101556, 0.987166, 0.9861786, 0.96891004, 0.9759469, 0.98022354, 0.9811886, 0.9854027, 0.98347193, 0.9696972, 0.9768589, 0.9804782, 0.98226506, 0.98759824, 0.98530734, 0.9700842, 0.97531146, 0.98076653, 0.98065853, 0.98690957, 0.98335457, 0.9708584, 0.9749703, 0.9811333, 0.9809723, 0.9871667, 0.98617035, 0.9689687, 0.9759907, 0.9802218, 0.9812227, 0.98540765, 0.9834527, 0.96973306, 0.97682875, 0.980554, 0.98224455, 0.9876111, 0.9853543, 0.9701321, 0.9753261, 0.98086035, 0.98062587, 0.9869402, 0.98344237, 0.97083944, 0.9751589, 0.98116565, 0.98096347, 0.9871317, 0.9861385, 0.96892637, 0.976035, 0.9802183, 0.98123723, 0.9854036, 0.983471, 0.96966714, 0.97696185, 0.9805298, 0.9822035, 0.9875994, 0.9853409, 0.96996886, 0.975338, 0.98079014, 0.98062676, 0.9869397, 0.98337865, 0.9707624, 0.9751107, 0.9810801, 0.9809699, 0.9871131, 0.98612136, 0.9689154, 0.97598016, 0.98013717, 0.9811684, 0.9854352, 0.98344344, 0.969591, 0.97684115, 0.9803976, 0.9821975, 0.9875717, 0.9853066, 0.9699276, 0.97523654, 0.98072696, 0.9805859, 0.98690444, 0.98338914, 0.97074664, 0.97505945, 0.9810559, 0.98091584, 0.98706853, 0.9861437, 0.96866053, 0.975978, 0.9801388, 0.98112994, 0.98538554, 0.98345345, 0.96953994, 0.9768851, 0.98038405, 0.98215014, 0.98754287, 0.98527443, 0.9698481, 0.97524637, 0.9806662, 0.9805252, 0.98686635, 0.9833563, 0.97064036, 0.97500855, 0.98103094, 0.9809089, 0.9870382, 0.9860884, 0.968684, 0.975903, 0.9801609, 0.9811489, 0.9853768, 0.9834626, 0.969507, 0.9769076, 0.98037875, 0.9821651, 0.9875683, 0.98535544, 0.96993446, 0.9753719, 0.98068696, 0.9806513, 0.98690337, 0.98343134, 0.9706835, 0.97511727, 0.981079, 0.9809886, 0.9871064, 0.9861588, 0.9686792, 0.97595245, 0.98020947, 0.98121864, 0.9853675, 0.9834954, 0.9695752, 0.9769199, 0.9804873, 0.9823392, 0.9875502, 0.98539156, 0.9698192, 0.9752715, 0.9807457, 0.9807283, 0.98690003, 0.98347247, 0.9706076, 0.9750406, 0.9811032, 0.98106754, 0.98711485, 0.986196, 0.96860415, 0.9759325, 0.9801839, 0.98129684, 0.98543173, 0.9835095, 0.9693754, 0.9768644, 0.9805055, 0.98233414, 0.98757553, 0.9853903, 0.9697226, 0.9752812, 0.98083466, 0.98073685, 0.986879, 0.983401, 0.9705349, 0.975021, 0.9811369, 0.981068, 0.9870901, 0.98612994, 0.9685827, 0.97591156, 0.9802156, 0.9813368, 0.9854262, 0.98348457, 0.9693382, 0.9768215, 0.980549, 0.98233867, 0.9875624, 0.98535603, 0.9697469, 0.9752787, 0.9809341, 0.98076266, 0.9869303, 0.98345125, 0.97053695, 0.9750319, 0.9812197, 0.981117, 0.98713183, 0.9861616, 0.9685789, 0.97596914, 0.98030716, 0.98130625, 0.9854137, 0.98343706, 0.9693197, 0.9767769, 0.9806205, 0.9823048, 0.9874686, 0.9853138, 0.96977365, 0.9752634, 0.98091274, 0.9807553, 0.98678267, 0.9834455, 0.9706743, 0.9750562, 0.98115623, 0.9810782, 0.9869729, 0.98610336, 0.96869475, 0.9759572, 0.9802303, 0.98126113, 0.98528266, 0.98340344, 0.9694942, 0.9769036, 0.9805207, 0.98221636, 0.98748684, 0.98530406, 0.96988267, 0.9752765, 0.9808311, 0.9806825, 0.98681456, 0.9833624, 0.9706099, 0.9749414, 0.98115736, 0.98099685, 0.98696554, 0.98607904, 0.96867263, 0.9759049, 0.98024267, 0.9812469, 0.98527557, 0.98335546, 0.96960145, 0.97687334, 0.9805541, 0.9822602, 0.9874772, 0.9852992, 0.9699488, 0.97530276, 0.9808148, 0.9807191, 0.9868126, 0.9833513, 0.97070134, 0.97502095, 0.98117733, 0.98106927, 0.9870251, 0.98609155, 0.968652, 0.9759862, 0.98019373, 0.98132575, 0.9853924, 0.98334, 0.9696474, 0.9769111, 0.98050356, 0.9823695, 0.98757625, 0.9853548, 0.97010046, 0.9753558, 0.9808214, 0.9807797, 0.986901, 0.98337966, 0.97081965, 0.9750403, 0.98113054, 0.9810565, 0.9870983, 0.9861286, 0.9689268, 0.9760249, 0.98020786, 0.9813028, 0.9854228, 0.9834237, 0.9697529, 0.9769239, 0.9804864, 0.9822992, 0.9875951, 0.9853257, 0.97008264, 0.97534853, 0.9808672, 0.98075485, 0.9869259, 0.9833994, 0.97076607, 0.975094, 0.98119247, 0.9810683, 0.9871588, 0.98612946, 0.96884245, 0.97598946, 0.9802947, 0.98138225, 0.9854916, 0.98342335, 0.9696767, 0.9769728, 0.9805619, 0.9823169, 0.9876412, 0.9853516, 0.97010356, 0.97535694, 0.9809709, 0.98083764, 0.98702407, 0.9835715, 0.97109914, 0.9750319, 0.981343, 0.9810752, 0.98714566, 0.9862568, 0.9691462, 0.9759547, 0.9804897, 0.9813617, 0.9854724, 0.98354316, 0.96997917, 0.9768821, 0.98074657, 0.9823147, 0.98757285, 0.98541856, 0.9702368, 0.9753169, 0.98104423, 0.98076737, 0.9869106, 0.98350096, 0.97096866, 0.9750471, 0.9813014, 0.98107237, 0.98709375, 0.9862037, 0.9689528, 0.9759937, 0.9803514, 0.9812688, 0.9854212, 0.98346174, 0.969862, 0.9769568, 0.98071796, 0.9822803, 0.9875974, 0.9853911, 0.9702031, 0.9753238, 0.98101336, 0.9807973, 0.98695916, 0.9834046, 0.9710007, 0.97503453, 0.981294, 0.98111665, 0.9871768, 0.98615867, 0.96899545, 0.97596496, 0.98035216, 0.98130363, 0.985436, 0.98341125, 0.96984607, 0.9768786, 0.98067915, 0.9822977, 0.98758763, 0.98538774, 0.97019225, 0.9752839, 0.980966, 0.98076105, 0.98690075, 0.98341715, 0.9708499, 0.9750021, 0.9812594, 0.9810554, 0.9870655, 0.98613816, 0.96898514, 0.9759375, 0.9803898, 0.9812741, 0.9854262, 0.9833915, 0.9697286, 0.97690463, 0.98066115, 0.98228514, 0.9875488, 0.98530674, 0.9701891, 0.97530264, 0.9810285, 0.98076403, 0.98695135, 0.98336655, 0.9709579, 0.97508687, 0.9813053, 0.98104656, 0.9871349, 0.9861225, 0.9690167, 0.9759626, 0.9804089, 0.9813333, 0.9855165, 0.98341423, 0.9699312, 0.9769753, 0.98078567, 0.9823519, 0.98761356, 0.9853489, 0.9701846, 0.97532856, 0.9810596, 0.9807628, 0.9870231, 0.98341715, 0.97095764, 0.97503483, 0.98138905, 0.98107725, 0.9871753, 0.9861494, 0.9689794, 0.976003, 0.98045796, 0.9812728, 0.98551995, 0.98340744, 0.96969694, 0.9768812, 0.98069215, 0.9822448, 0.98765284, 0.98534226, 0.9700751, 0.97531134, 0.9810393, 0.9806935, 0.98703146, 0.98341346, 0.9707945, 0.9749724, 0.9813034, 0.9810065, 0.9872398, 0.98615575, 0.9688477, 0.9759194, 0.98034155, 0.98125345, 0.98561037, 0.98345405, 0.9697109, 0.9768796, 0.9806097, 0.9822664, 0.9877406, 0.98537374, 0.9699821, 0.97534025, 0.9809626, 0.98069143, 0.9870819, 0.9834648, 0.9707181, 0.9749883, 0.9813006, 0.98098594, 0.9872666, 0.9861443, 0.9686774, 0.9759896, 0.98034394, 0.9812103, 0.98562753, 0.9834446, 0.96957266, 0.97692937, 0.9806337, 0.98218685, 0.9877317, 0.9853828, 0.96996385, 0.97528344, 0.98102826, 0.9806127, 0.9870706, 0.98346984, 0.9707463, 0.9750191, 0.9813014, 0.98093283, 0.9872678, 0.98618704, 0.9687269, 0.9759163, 0.9804304, 0.981191, 0.98560864, 0.9834478, 0.9696978, 0.9768796, 0.980688, 0.9821646, 0.98774856, 0.98536515, 0.9700097, 0.97526103, 0.9810297, 0.98059076, 0.987099, 0.98339164, 0.970745, 0.9750694, 0.9813193, 0.98094386, 0.98729366, 0.9861721, 0.968758, 0.97598696, 0.9804134, 0.9811854, 0.9856574, 0.98347884, 0.9696893, 0.97693855, 0.9807365, 0.9821605, 0.9877495, 0.98535126, 0.9699724, 0.97520137, 0.9810544, 0.980533, 0.98711497, 0.9833725, 0.97061634, 0.9749212, 0.98131543, 0.9809167, 0.98732066, 0.9861075, 0.96865195, 0.97585064, 0.98039895, 0.9811397, 0.9856457, 0.9833368, 0.96955305, 0.97685087, 0.9807098, 0.9821432, 0.987733, 0.98527163, 0.96989036, 0.97518814, 0.9810173, 0.9806147, 0.98710024, 0.98330635, 0.97060037, 0.974986, 0.98129797, 0.98092884, 0.98726267, 0.986048, 0.9686734, 0.9757898, 0.98039997, 0.9811039, 0.98562044, 0.983336, 0.96956044, 0.97686994, 0.9806671, 0.9821265, 0.98773044, 0.98527133, 0.96999353, 0.9752031, 0.9810188, 0.98059046, 0.98708373, 0.983315, 0.9707601, 0.9749205, 0.9811949, 0.980889, 0.9872824, 0.98605365, 0.9687548, 0.9757239, 0.9803231, 0.98109394, 0.9856465, 0.9832989, 0.96954936, 0.9766791, 0.9806465, 0.9820963, 0.987743, 0.9852678, 0.96983445, 0.9750953, 0.981006, 0.9805486, 0.98709464, 0.98329794, 0.97067684, 0.97478217, 0.98129904, 0.98076886, 0.9872858, 0.9860599, 0.9686196, 0.9756403, 0.98033476, 0.98103034, 0.98561835, 0.9833415, 0.96948606, 0.97664535, 0.98059493, 0.9820477, 0.98770505, 0.98526174, 0.969724, 0.9750005, 0.9809755, 0.9805022, 0.9870595, 0.9833377, 0.97055155, 0.97470766, 0.98125404, 0.98082215, 0.98721284, 0.98604333, 0.968489, 0.97558933, 0.9803633, 0.9810968, 0.9855988, 0.98334247, 0.96935326, 0.97663945, 0.9806224, 0.9820662, 0.9876438, 0.9852704, 0.96965986, 0.97493887, 0.98097575, 0.9805565, 0.98704064, 0.983323, 0.9705592, 0.97466826, 0.98128146, 0.9808575, 0.9872288, 0.98604006, 0.96851313, 0.97557056, 0.9804033, 0.98106235, 0.9856078, 0.9833104, 0.96944255, 0.97649837, 0.9806111, 0.9820593, 0.9876807, 0.98524874, 0.969709, 0.9748232, 0.98097163, 0.9804822, 0.9870345, 0.98326266, 0.9704919, 0.97454345, 0.98127884, 0.9807842, 0.98720616, 0.9860463, 0.9685116, 0.9755112, 0.9803908, 0.98102254, 0.98556405, 0.983343, 0.9694209, 0.9764689, 0.98062736, 0.9820961, 0.98765075, 0.9852592, 0.96975774, 0.9748498, 0.98095006, 0.9804833, 0.98701674, 0.98329437, 0.97060114, 0.97453976, 0.98120487, 0.9808324, 0.98724985, 0.98607993, 0.9685648, 0.9755013, 0.98035675, 0.98118436, 0.9857079, 0.983374, 0.96945643, 0.97659415, 0.9806198, 0.98211884, 0.9877345, 0.98525155, 0.96981156, 0.9749649, 0.9809434, 0.98058987, 0.98712534, 0.98331064, 0.97043824, 0.97456896, 0.98118216, 0.9808677, 0.9872857, 0.9860408, 0.9685061, 0.9755864, 0.9803725, 0.9810982, 0.9856669, 0.9833599, 0.9693954, 0.976534, 0.9806311, 0.98210114, 0.9877571, 0.98522794, 0.9695454, 0.97491205, 0.9809699, 0.9805038, 0.98711884, 0.983284, 0.9703588, 0.97460586, 0.98123944, 0.98083055, 0.98728424, 0.98606443, 0.9683205, 0.9754976, 0.98032355, 0.981044, 0.9856311, 0.983274, 0.96919984, 0.9764271, 0.9805219, 0.98201203, 0.9877488, 0.98518443, 0.9695673, 0.9747755, 0.980908, 0.98042494, 0.98711884, 0.9832659, 0.970372, 0.9745266, 0.9811815, 0.9808051, 0.9872902, 0.98601055, 0.9683099, 0.9754893, 0.98029786, 0.98105884, 0.9856821, 0.9832857, 0.9692243, 0.97647685, 0.98058826, 0.9820276, 0.9877808, 0.9852394, 0.96956515, 0.97480893, 0.98097885, 0.98046875, 0.9871982, 0.98330855, 0.970408, 0.97454673, 0.9812165, 0.9808718, 0.9873791, 0.98610115, 0.9683644, 0.9755594, 0.9803638, 0.9810962, 0.9857496, 0.98331606, 0.96928304, 0.9765911, 0.9806284, 0.9820886, 0.9878153, 0.9852806, 0.9696151, 0.97491884, 0.98101234, 0.98046654, 0.9872077, 0.9833167, 0.9703789, 0.97454333, 0.98125666, 0.9807891, 0.987331, 0.9860398, 0.96845007, 0.9755254, 0.9803898, 0.9810348, 0.9857497, 0.98330104, 0.96931106, 0.9765105, 0.980619, 0.98205906, 0.98781395, 0.985235, 0.96954465, 0.9748675, 0.98100924, 0.98044354, 0.9871972, 0.9833152, 0.9703508, 0.9745653, 0.9812414, 0.9807881, 0.987362, 0.9860383, 0.9683206, 0.9755744, 0.9803774, 0.98105055, 0.98577267, 0.9833287, 0.969215, 0.97658724, 0.9806954, 0.98205274, 0.9878038, 0.98531103, 0.9696687, 0.9750338, 0.9810786, 0.98043436, 0.98720187, 0.9833588, 0.9705401, 0.9747139, 0.98125744, 0.9807811, 0.98735285, 0.98608667, 0.9684438, 0.9755982, 0.9803801, 0.98105884, 0.98574823, 0.98338777, 0.9693806, 0.97657806, 0.9806793, 0.98202735, 0.98781765, 0.98532975, 0.9697824, 0.9749424, 0.9810157, 0.9805402, 0.9871589, 0.98335016, 0.9705111, 0.9746309, 0.98130864, 0.98083293, 0.9873649, 0.98610604, 0.9684796, 0.97559744, 0.9804472, 0.9811219, 0.9857459, 0.9833956, 0.9693339, 0.9764474, 0.9806896, 0.982074, 0.9878022, 0.9853889, 0.9697478, 0.9748644, 0.9810581, 0.9805376, 0.9871841, 0.9834553, 0.9705996, 0.97445166, 0.98130405, 0.98080015, 0.9872995, 0.986214, 0.96854055, 0.9754513, 0.98040706, 0.9810532, 0.985664, 0.983505, 0.96941245, 0.9763579, 0.98072547, 0.9821062, 0.98775357, 0.98541, 0.96984136, 0.9747105, 0.98108554, 0.98052144, 0.9871403, 0.98351836, 0.9706719, 0.974394, 0.9813027, 0.9808545, 0.9873126, 0.98626673, 0.9685582, 0.9754268, 0.98039114, 0.9811411, 0.98572516, 0.98355573, 0.96946096, 0.97638136, 0.9806467, 0.98208714, 0.98780394, 0.985444, 0.9698044, 0.97480667, 0.980974, 0.9804919, 0.98716205, 0.9834968, 0.9705695, 0.9744984, 0.9811877, 0.9808139, 0.9872847, 0.98623705, 0.9685903, 0.97546005, 0.9803154, 0.9810936, 0.98564965, 0.9835073, 0.96950865, 0.9764227, 0.9806918, 0.9820769, 0.9877643, 0.98540676, 0.969815, 0.97473925, 0.98098516, 0.9805249, 0.9870962, 0.98344237, 0.97059816, 0.97440284, 0.9812259, 0.98084545, 0.9872579, 0.986154, 0.96856683, 0.975474, 0.9803074, 0.98106223, 0.9856135, 0.9834438, 0.96944696, 0.9763466, 0.98059833, 0.98207873, 0.9877346, 0.9854096, 0.9697508, 0.97474676, 0.9809217, 0.98043525, 0.98705375, 0.983466, 0.9705173, 0.9744298, 0.98120534, 0.98077506, 0.9872127, 0.9861879, 0.9685287, 0.9753245, 0.9803443, 0.98107886, 0.9855987, 0.9834446, 0.969414, 0.97631115, 0.9806327, 0.98207563, 0.9876934, 0.98537076, 0.96979463, 0.9746616, 0.9809465, 0.98050296, 0.98711, 0.9834523, 0.97055346, 0.9743838, 0.9812507, 0.9808261, 0.98728716, 0.98615366, 0.9685734, 0.9753151, 0.9803547, 0.98110723, 0.98566794, 0.98340434, 0.96943283, 0.9762807, 0.98061085, 0.98213416, 0.98774314, 0.9853306, 0.9697119, 0.9746534, 0.9809583, 0.98048073, 0.9871077, 0.9833896, 0.97061104, 0.9743859, 0.98121154, 0.98083144, 0.98726463, 0.9861503, 0.9685841, 0.9754182, 0.980356, 0.981136, 0.9856569, 0.9834374, 0.9694541, 0.9763706, 0.98071104, 0.98212016, 0.98775685, 0.9853864, 0.969851, 0.9747192, 0.9810286, 0.98055637, 0.98713964, 0.98342186, 0.9706235, 0.9745351, 0.98128074, 0.980873, 0.98728764, 0.9861972, 0.96855605, 0.9754251, 0.9803305, 0.98117816, 0.98566866, 0.9834409, 0.96940356, 0.97639763, 0.98067445, 0.98216635, 0.98774976, 0.9853638, 0.9698407, 0.97480255, 0.9810126, 0.9805242, 0.98714197, 0.98343915, 0.97056085, 0.9745806, 0.98129016, 0.9808739, 0.9873111, 0.9862039, 0.9685666, 0.9754412, 0.98037785, 0.9811344, 0.9856625, 0.9834742, 0.9694191, 0.97637004, 0.9807122, 0.9821399, 0.98773044, 0.9853714, 0.9698066, 0.9747717, 0.9810688, 0.98059034, 0.9871144, 0.9834831, 0.9706051, 0.9745234, 0.981312, 0.9808779, 0.9872748, 0.98616827, 0.96861917, 0.9755072, 0.9804231, 0.9811637, 0.98565245, 0.9834642, 0.9694522, 0.9764371, 0.9807277, 0.98217404, 0.98777914, 0.9853601, 0.96982545, 0.9748502, 0.98102945, 0.98054725, 0.987107, 0.9834257, 0.97062296, 0.974501, 0.9812878, 0.9808616, 0.98728216, 0.9862053, 0.96863693, 0.97547376, 0.98041326, 0.9811497, 0.9856331, 0.9834757, 0.96945924, 0.97648025, 0.980681, 0.9820901, 0.9877493, 0.9853655, 0.969787, 0.97484076, 0.9810364, 0.98052365, 0.9871191, 0.9834559, 0.9705517, 0.9745044, 0.98128223, 0.9808715, 0.9872817, 0.9861945, 0.96860784, 0.9754462, 0.9803705, 0.98112, 0.98563933, 0.9834636, 0.96943384, 0.9763872, 0.9806702, 0.98211485, 0.98775774, 0.98535544, 0.96982443, 0.9747798, 0.9809677, 0.9804761, 0.98714495, 0.98345935, 0.9705588, 0.97444576, 0.98124194, 0.9808599, 0.9872666, 0.98616576, 0.96858066, 0.975422, 0.9803612, 0.98107314, 0.9856337, 0.9834454, 0.9694756, 0.9763566, 0.9806055, 0.9820947, 0.9877571, 0.9853864, 0.96984756, 0.9747059, 0.9809419, 0.98051375, 0.98711324, 0.9834068, 0.9705808, 0.97446185, 0.98119974, 0.9808466, 0.98728204, 0.98617744, 0.96862286, 0.975425, 0.98031074, 0.9811669, 0.98563576, 0.9834183, 0.9694689, 0.9763791, 0.98058474, 0.9821261, 0.9877325, 0.9853408, 0.9698126, 0.97475356, 0.9809357, 0.9805366, 0.98708457, 0.98340875, 0.97055566, 0.9744364, 0.98116106, 0.98095614, 0.98725486, 0.98611313, 0.96854705, 0.9754064, 0.9803155, 0.98119617, 0.9856089, 0.98337, 0.96933717, 0.9763812, 0.98055845, 0.9821253, 0.98773545, 0.9853225, 0.9697397, 0.97475594, 0.9808302, 0.9805633, 0.98710954, 0.9834, 0.9705244, 0.97444904, 0.98116666, 0.9808786, 0.9872608, 0.9861415, 0.96846014, 0.9754385, 0.98025334, 0.98117125, 0.98566157, 0.98343444, 0.9693745, 0.9764149, 0.98060715, 0.9821427, 0.9876979, 0.9853243, 0.96966916, 0.97473776, 0.98089373, 0.98058826, 0.9870797, 0.9834373, 0.97053427, 0.9744815, 0.9811783, 0.9809318, 0.9872724, 0.98613596, 0.9685481, 0.9754133, 0.9802893, 0.98122936, 0.9856361, 0.9833978, 0.96934646, 0.97639716, 0.98057324, 0.9821963, 0.98774904, 0.98531145, 0.96964973, 0.97474563, 0.980909, 0.98061943, 0.9870862, 0.98335844, 0.9704123, 0.9744139, 0.98113054, 0.9808958, 0.98728657, 0.9860962, 0.96846795, 0.97541624, 0.98023796, 0.98113775, 0.98567325, 0.98336655, 0.9693422, 0.97630626, 0.98056203, 0.98207825, 0.98776674, 0.9853028, 0.96966565, 0.97468615, 0.9808646, 0.98053694, 0.9871302, 0.98335814, 0.9703902, 0.97442675, 0.9811597, 0.98087627, 0.987283, 0.98610455, 0.96847355, 0.9753491, 0.9802508, 0.98111457, 0.98565274, 0.9833525, 0.96927565, 0.97631264, 0.9805335, 0.9821045, 0.98776174, 0.98525476, 0.96971405, 0.97469205, 0.98082674, 0.98051757, 0.9871151, 0.98334557, 0.9704816, 0.97438264, 0.98112077, 0.98083764, 0.9872689, 0.98606664, 0.9685163, 0.9753808, 0.98023623, 0.9811215, 0.98570406, 0.98335445, 0.9693012, 0.97632354, 0.9805909, 0.98206055, 0.9878294, 0.9852838, 0.969795, 0.9746854, 0.9808671, 0.9804685, 0.98716074, 0.98336506, 0.9705084, 0.974426, 0.98111975, 0.9807967, 0.9873412, 0.98609453, 0.9685194, 0.97538835, 0.98021024, 0.98100007, 0.9857087, 0.9833323, 0.96929246, 0.9763606, 0.9805505, 0.98207885, 0.9878324, 0.98524576, 0.9696958, 0.97472566, 0.9808498, 0.9804931, 0.98720574, 0.9833573, 0.970447, 0.97444034, 0.9811612, 0.9808091, 0.9873853, 0.9861048, 0.96851915, 0.97545063, 0.9802377, 0.98111206, 0.98576987, 0.9833826, 0.96935654, 0.97643346, 0.980566, 0.9821139, 0.98787117, 0.98528796, 0.9697444, 0.97484, 0.98088765, 0.98050904, 0.9872036, 0.98337585, 0.9705904, 0.9745593, 0.98115116, 0.98089164, 0.98740107, 0.9861081, 0.9685823, 0.9755737, 0.9802536, 0.9811965, 0.9858353, 0.9833968, 0.9693851, 0.97657233, 0.98062944, 0.9822019, 0.9878873, 0.9853088, 0.9697122, 0.97494906, 0.9809529, 0.9806254, 0.9872442, 0.9833753, 0.97046554, 0.9746659, 0.9811947, 0.98087204, 0.9874249, 0.986174, 0.9685052, 0.9756318, 0.98026925, 0.98113924, 0.98580056, 0.9834152, 0.9693112, 0.9765178, 0.98061705, 0.98210335, 0.98785686, 0.98533714, 0.9696463, 0.9749237, 0.98094743, 0.98046744, 0.9871719, 0.9833671, 0.97043407, 0.974645, 0.98123723, 0.98084635, 0.9873277, 0.98611563, 0.96844, 0.97551334, 0.98029697, 0.9811741, 0.98574495, 0.98340917, 0.9692587, 0.9764341, 0.98065305, 0.9822129, 0.98782766, 0.98537594, 0.9696403, 0.9747611, 0.9809581, 0.98054814, 0.9871699, 0.9834327, 0.97043216, 0.9744539, 0.98131233, 0.9808884, 0.98730236, 0.9861404, 0.96850854, 0.9755465, 0.9803556, 0.9811736, 0.98574436, 0.98343027, 0.9693587, 0.97648376, 0.98065716, 0.9822364, 0.98783976, 0.98531574, 0.96973294, 0.97482467, 0.98101556, 0.9806245, 0.9871711, 0.9834024, 0.97047305, 0.97458774, 0.98135895, 0.9808864, 0.987339, 0.9861655, 0.9684123, 0.97566473, 0.98041785, 0.9811406, 0.9857091, 0.98347676, 0.9692318, 0.97669685, 0.98075795, 0.98216623, 0.98783916, 0.9853596, 0.96961355, 0.97507954, 0.9810497, 0.9805855, 0.9871394, 0.98338383, 0.9704024, 0.97476727, 0.9813363, 0.98094076, 0.98734605, 0.9861218, 0.9682897, 0.975748, 0.980396, 0.9811855, 0.98572284, 0.9834296, 0.9692537, 0.9767198, 0.98072445, 0.98220706, 0.987834, 0.9853134, 0.9696459, 0.97508085, 0.9810244, 0.98057485, 0.98713034, 0.9833809, 0.97042197, 0.97479224, 0.98130876, 0.9809037, 0.98735946, 0.9861597, 0.96847945, 0.97579545, 0.9804392, 0.9811544, 0.98571104, 0.9834335, 0.9693674, 0.97680384, 0.98079014, 0.9821718, 0.98783827, 0.9852904, 0.96973646, 0.97510386, 0.9811015, 0.9805243, 0.98716074, 0.9833489, 0.97040063, 0.97484016, 0.981344, 0.98083353, 0.9873219, 0.9861254, 0.9684258, 0.97578037, 0.98050404, 0.9811364, 0.9856369, 0.98336494, 0.9692192, 0.97672266, 0.9808029, 0.9821447, 0.987762, 0.98528755, 0.9695845, 0.97509694, 0.9810081, 0.9805054, 0.9870857, 0.9833618, 0.97046596, 0.9748737, 0.9813361, 0.98083514, 0.98723394, 0.9861094, 0.9684156, 0.9757224, 0.9804263, 0.9811148, 0.98564696, 0.98335445, 0.96923935, 0.9766658, 0.980749, 0.9821566, 0.98776275, 0.98527175, 0.96965927, 0.9750128, 0.9810166, 0.9805064, 0.98706084, 0.98328286, 0.97032845, 0.9747414, 0.9813018, 0.9808385, 0.98725635, 0.98607683, 0.9682847, 0.975694, 0.98034817, 0.98112625, 0.9856942, 0.9833272, 0.9692853, 0.9766435, 0.9806732, 0.98211896, 0.98779315, 0.9852485, 0.9696379, 0.9750719, 0.9809801, 0.9805281, 0.9870928, 0.9833209, 0.9703278, 0.9748038, 0.9813152, 0.9808734, 0.9873044, 0.9860891, 0.96830934, 0.9756777, 0.98039365, 0.9811638, 0.98566943, 0.98331004, 0.9691603, 0.97667545, 0.98074955, 0.98215264, 0.9877856, 0.9852533, 0.96949536, 0.975046, 0.9810238, 0.9805228, 0.9870864, 0.9833014, 0.9703016, 0.9747037, 0.9812874, 0.98094076, 0.98729783, 0.9860787, 0.9683244, 0.97568923, 0.9803775, 0.98120606, 0.9856567, 0.9833355, 0.969208, 0.97661257, 0.98067886, 0.98221767, 0.98779964, 0.9852647, 0.9695759, 0.9749468, 0.9810176, 0.9805994, 0.9871171, 0.98331314, 0.97034925, 0.97473335, 0.9813174, 0.9809183, 0.987296, 0.986082, 0.9683489, 0.9756884, 0.98041254, 0.98117733, 0.98567027, 0.98336655, 0.9692267, 0.97660166, 0.9806888, 0.9821515, 0.98779345, 0.98522145, 0.9696693, 0.9749792, 0.9809661, 0.9805165, 0.9871317, 0.9832356, 0.97042096, 0.97461456, 0.9812603, 0.98084176, 0.98732483, 0.98601633, 0.9684096, 0.9756055, 0.98034453, 0.9811126, 0.98573405, 0.9833025, 0.9692351, 0.9765236, 0.98062587, 0.98216933, 0.9878322, 0.98519677, 0.9696205, 0.97492915, 0.981024, 0.9804817, 0.98714894, 0.9832365, 0.9703306, 0.974541, 0.98125446, 0.9808719, 0.9873163, 0.9860424, 0.9683414, 0.975527, 0.98035413, 0.9811343, 0.985713, 0.98326796, 0.96920186, 0.97645754, 0.98065096, 0.9821796, 0.98782104, 0.98519796, 0.9696035, 0.9748233, 0.9810089, 0.9805822, 0.987099, 0.9832061, 0.9703512, 0.9745885, 0.9813225, 0.9808708, 0.98731494, 0.98601437, 0.9683589, 0.9755343, 0.98040533, 0.98111504, 0.985664, 0.9832314, 0.9691413, 0.97644037, 0.98069054, 0.98206174, 0.98779464, 0.9851372, 0.9694842, 0.97473925, 0.9809703, 0.9804244, 0.98708504, 0.98317593, 0.97026575, 0.9744377, 0.98129773, 0.9807395, 0.98730904, 0.9859287, 0.9682044, 0.9753726, 0.98034865, 0.98101145, 0.98566264, 0.9831998, 0.96912795, 0.976305, 0.98066634, 0.9819953, 0.98781395, 0.98512274, 0.96939003, 0.97463644, 0.98099273, 0.9803694, 0.98709315, 0.98314434, 0.97014076, 0.9743601, 0.98124367, 0.9806927, 0.987284, 0.9859373, 0.9681427, 0.9752607, 0.98035187, 0.9809691, 0.98568344, 0.98312944, 0.9690108, 0.9761584, 0.9806778, 0.98197985, 0.98782396, 0.9850796, 0.96939206, 0.9744544, 0.9809287, 0.9803263, 0.9870912, 0.98305124, 0.9701164, 0.9741218, 0.9811824, 0.980648, 0.98724467, 0.9858885, 0.96816283, 0.9751107, 0.98031574, 0.98096097, 0.9856333, 0.98314446, 0.96903896, 0.97613496, 0.9806384, 0.9819926, 0.98774916, 0.9850557, 0.96939284, 0.97445744, 0.98088443, 0.980292, 0.987021, 0.9830746, 0.9701422, 0.9740976, 0.98125505, 0.98066884, 0.9872243, 0.98584294, 0.9681378, 0.975105, 0.980294, 0.9809597, 0.98553973, 0.9831615, 0.9689108, 0.9760449, 0.98090315, 0.982, 0.98761564, 0.98500603, 0.96948063, 0.9743722, 0.9811056, 0.9805284, 0.986901, 0.98318845, 0.9701025, 0.9739854, 0.9813132, 0.9806504, 0.9870898, 0.98574215, 0.96831894, 0.975026, 0.9803561, 0.98096645, 0.98547095, 0.9829386, 0.96902215, 0.97604954, 0.98060536, 0.98196447, 0.98767066, 0.98491824, 0.96939236, 0.9744862, 0.9808795, 0.9803075, 0.9869832, 0.9828751, 0.970122, 0.97421515, 0.9812313, 0.98061323, 0.98721653, 0.98577565, 0.96808964, 0.97519004, 0.9803139, 0.9808348, 0.9855202, 0.9829606, 0.9689841, 0.97616005, 0.98063767, 0.98188984, 0.98766905, 0.984916, 0.9693471, 0.97449625, 0.9808896, 0.9802468, 0.9869472, 0.9828461, 0.9701694, 0.9742469, 0.9812098, 0.9805798, 0.98722893, 0.9857184, 0.9680863, 0.9751644, 0.98029894, 0.98088616, 0.9855488, 0.98292613, 0.96895087, 0.97617257, 0.9806528, 0.98194134, 0.9876983, 0.9849046, 0.9692479, 0.9744682, 0.98087287, 0.98035324, 0.9870202, 0.98294204, 0.9700094, 0.9742086, 0.98121625, 0.98069924, 0.98722476, 0.98575294, 0.9680206, 0.9752338, 0.9803241, 0.9809754, 0.9855833, 0.9829463, 0.9688016, 0.9760969, 0.98062164, 0.98198974, 0.9877473, 0.9849045, 0.9691607, 0.97447723, 0.98086286, 0.9803423, 0.98703474, 0.98289585, 0.9698813, 0.9741169, 0.9811716, 0.98065454, 0.987253, 0.9857473, 0.9678926, 0.9751707, 0.9802387, 0.9809261, 0.9855887, 0.98296577, 0.96878713, 0.9761544, 0.9805697, 0.98194206, 0.9877638, 0.9849213, 0.9691853, 0.97448665, 0.9808332, 0.98030955, 0.9870209, 0.9828799, 0.96984977, 0.9741562, 0.9811809, 0.98062664, 0.9872376, 0.9857322, 0.9678464, 0.9751466, 0.9802632, 0.9809203, 0.9856361, 0.98299605, 0.9687622, 0.9761188, 0.9805958, 0.981962, 0.98776186, 0.98493296, 0.9691337, 0.97446877, 0.98089015, 0.98033, 0.98703325, 0.98293316, 0.96995115, 0.9741871, 0.98120946, 0.9806958, 0.98723197, 0.98581344, 0.9679721, 0.97517633, 0.9802792, 0.9809616, 0.98558944, 0.98305357, 0.9688352, 0.97611994, 0.9805978, 0.98198897, 0.98775834, 0.9849861, 0.96927816, 0.97452796, 0.9808832, 0.9803355, 0.98702043, 0.9829683, 0.96996003, 0.974183, 0.9812455, 0.9806567, 0.9872262, 0.9858482, 0.96801645, 0.97515285, 0.9802663, 0.980878, 0.98558086, 0.983, 0.9688793, 0.9761585, 0.98063123, 0.98193043, 0.98775554, 0.98499936, 0.9691881, 0.97447574, 0.98091584, 0.98026204, 0.98699933, 0.9829842, 0.9698996, 0.97419727, 0.98122346, 0.9806373, 0.98722607, 0.9858682, 0.9679117, 0.9752024, 0.98035884, 0.98091173, 0.9856067, 0.9830433, 0.96876985, 0.97624606, 0.9806379, 0.9818887, 0.98776823, 0.9849861, 0.9691453, 0.97451824, 0.9809388, 0.98031116, 0.9870847, 0.9829721, 0.9698732, 0.9742833, 0.98126054, 0.9806911, 0.9872897, 0.98587507, 0.96796316, 0.97526646, 0.9803017, 0.980956, 0.98564965, 0.98302627, 0.9688317, 0.976194, 0.9806604, 0.98203766, 0.98779255, 0.9850012, 0.9691105, 0.9745043, 0.9809301, 0.98034346, 0.9870509, 0.9829987, 0.9698415, 0.974244, 0.98122483, 0.9806326, 0.9872889, 0.9858346, 0.96791047, 0.97517586, 0.98028743, 0.98083603, 0.9856589, 0.9830404, 0.968728, 0.97614497, 0.9806687, 0.98191756, 0.98778594, 0.9850108, 0.96901834, 0.9744518, 0.9809027, 0.9802873, 0.98708445, 0.98292845, 0.96988434, 0.9742765, 0.9812282, 0.9806219, 0.987301, 0.9857867, 0.96788067, 0.97522676, 0.98027694, 0.98089224, 0.9856449, 0.98300576, 0.9684873, 0.97613573, 0.9806214, 0.9819682, 0.987751, 0.98494184, 0.96878695, 0.97441304, 0.98080873, 0.9803253, 0.9869947, 0.9828834, 0.9696148, 0.97416997, 0.98109114, 0.98070383, 0.987212, 0.9857889, 0.96759385, 0.9751048, 0.9801839, 0.98099697, 0.9855659, 0.9829616, 0.9684817, 0.9760597, 0.9805265, 0.9819632, 0.98769975, 0.9849288, 0.9687593, 0.97436315, 0.9808045, 0.9803551, 0.9869791, 0.982881, 0.9695905, 0.97407746, 0.98108107, 0.980656, 0.98715436, 0.98575354, 0.9674649, 0.97505087, 0.98014104, 0.98089164, 0.98551786, 0.98290026, 0.9682718, 0.97603613, 0.9805131, 0.98186874, 0.9876653, 0.98489606, 0.9687599, 0.97430485, 0.98070383, 0.98026663, 0.9869559, 0.9828575, 0.9695164, 0.9740589, 0.9810806, 0.98064446, 0.9871675, 0.9857446, 0.96754616, 0.9751022, 0.98017716, 0.9808961, 0.9855108, 0.98298085, 0.968455, 0.9760587, 0.9805077, 0.9819156, 0.9876565, 0.9848503, 0.9687482, 0.974326, 0.98074657, 0.980257, 0.9869798, 0.9828446, 0.9694791, 0.9740882, 0.9810695, 0.98059356, 0.9871879, 0.9857285, 0.9675235, 0.9750376, 0.98014575, 0.98083544, 0.9855532, 0.98297, 0.96837485, 0.9760224, 0.9804928, 0.9818802, 0.9876938, 0.98491955, 0.9686156, 0.9742656, 0.9807059, 0.98026145, 0.9869841, 0.9829191, 0.96946305, 0.9741002, 0.9810791, 0.98062503, 0.98719084, 0.98573816, 0.96748817, 0.9751193, 0.98013294, 0.98085946, 0.9855342, 0.98296344, 0.96833414, 0.9760775, 0.9804464, 0.9818654, 0.9876676, 0.98483354, 0.968555, 0.97435886, 0.98065805, 0.9801313, 0.98691386, 0.98282075, 0.9693485, 0.9741193, 0.9809576, 0.9804614, 0.98716706, 0.98574066, 0.96746475, 0.97509694, 0.9800954, 0.9807645, 0.9854908, 0.9829606, 0.9682806, 0.976046, 0.98047054, 0.98169416, 0.98758554, 0.9849176, 0.96854836, 0.9742708, 0.9806893, 0.98004854, 0.9868568, 0.9827479, 0.9691481, 0.97395927, 0.98099947, 0.9802893, 0.9870216, 0.98560655, 0.9672772, 0.97506106, 0.9801736, 0.9805777, 0.98529214, 0.9827609, 0.96814966, 0.9759334, 0.9805257, 0.9815993, 0.98751366, 0.9847639, 0.9685111, 0.9743294, 0.98081744, 0.97999096, 0.98680794, 0.9826641, 0.9693354, 0.97408086, 0.9811453, 0.98023397, 0.987123, 0.9855896, 0.96733654, 0.9750632, 0.98029935, 0.9805879, 0.98528916, 0.9827755, 0.96814495, 0.97596735, 0.9805736, 0.98156184, 0.98741966, 0.9847558, 0.96857935, 0.97419626, 0.9808139, 0.97990936, 0.98669106, 0.9826708, 0.9693447, 0.97393066, 0.98104984, 0.9802886, 0.9869604, 0.98560286, 0.96742487, 0.9749903, 0.9800348, 0.9805653, 0.98518324, 0.9828011, 0.9682068, 0.9759913, 0.9804319, 0.9815974, 0.9874637, 0.9847691, 0.9686319, 0.974207, 0.98061347, 0.9798703, 0.9867702, 0.98273754, 0.96937984, 0.97391754, 0.9809209, 0.9801031, 0.9869828, 0.98565245, 0.96733433, 0.97513837, 0.9801019, 0.98039895, 0.9852505, 0.9828194, 0.9682368, 0.9760612, 0.98054874, 0.98134863, 0.9875117, 0.98475975, 0.9685241, 0.9743513, 0.98074603, 0.9797269, 0.98666924, 0.9825812, 0.96936893, 0.9741804, 0.9810523, 0.9800759, 0.98694485, 0.9855643, 0.9673113, 0.9750528, 0.9802653, 0.98030305, 0.9852624, 0.98281145, 0.968218, 0.97598165, 0.98050356, 0.9814004, 0.98747593, 0.9847739, 0.9685934, 0.97431695, 0.9807402, 0.9797691, 0.98668724, 0.98271966, 0.96940696, 0.9742367, 0.9811199, 0.9801664, 0.9869474, 0.98563784, 0.9673199, 0.97502524, 0.9802162, 0.9804534, 0.98527956, 0.9828808, 0.9681299, 0.9758901, 0.98048043, 0.98152477, 0.98750204, 0.98483306, 0.9685374, 0.9741819, 0.98074704, 0.97977877, 0.9867889, 0.9827661, 0.96927243, 0.9739555, 0.9809996, 0.98016685, 0.9870481, 0.9857136, 0.9672332, 0.97502965, 0.98018265, 0.98035985, 0.98535126, 0.982978, 0.9681861, 0.97605026, 0.98042417, 0.9814115, 0.98753357, 0.9849412, 0.9685786, 0.9743232, 0.98061407, 0.9796723, 0.9868125, 0.9828558, 0.9693485, 0.9740461, 0.9810375, 0.98009604, 0.9870645, 0.98575425, 0.96728593, 0.9750808, 0.9801516, 0.98033464, 0.9853603, 0.9829553, 0.9682161, 0.9759847, 0.98047227, 0.98138744, 0.9875797, 0.98498166, 0.9685971, 0.97444963, 0.9806341, 0.9796678, 0.98682374, 0.98294216, 0.9693862, 0.97404027, 0.9809504, 0.9800987, 0.9870935, 0.9858067, 0.96729803, 0.9750811, 0.9801107, 0.9802516, 0.985378, 0.9830616, 0.96834564, 0.9760213, 0.98042446, 0.9813929, 0.98748755, 0.98497885, 0.9685628, 0.9743682, 0.98062795, 0.979687, 0.9867873, 0.9829227, 0.9694163, 0.974171, 0.98096573, 0.98007727, 0.9870151, 0.9858235, 0.96733195, 0.9751618, 0.9800987, 0.9803586, 0.985307, 0.983104, 0.9682884, 0.9761104, 0.9803507, 0.9814848, 0.98755634, 0.9850426, 0.96861815, 0.97448254, 0.9806826, 0.9797559, 0.986858, 0.9829881, 0.96942085, 0.9742734, 0.98093057, 0.9801293, 0.9870716, 0.9858292, 0.9673129, 0.97524196, 0.9800995, 0.9803665, 0.9853844, 0.9830778, 0.9683508, 0.97624457, 0.98039424, 0.98145574, 0.9876133, 0.9850321, 0.96855515, 0.97450495, 0.98069555, 0.9797275, 0.9868698, 0.98294425, 0.96935296, 0.97429186, 0.98103344, 0.98011976, 0.98712766, 0.9858622, 0.96732104, 0.975344, 0.9801624, 0.98029536, 0.9854423, 0.9830956, 0.9683331, 0.97621757, 0.9804465, 0.981425, 0.9876182, 0.9850103, 0.9685555, 0.9745438, 0.980616, 0.97960335, 0.9869833, 0.98307264, 0.96939296, 0.9741813, 0.98093516, 0.9800813, 0.98721606, 0.9858633, 0.96737313, 0.97527766, 0.98009056, 0.9803539, 0.98553026, 0.9831451, 0.9683364, 0.9761906, 0.9803709, 0.98140705, 0.9876853, 0.98502386, 0.96854424, 0.9745701, 0.98057336, 0.9796419, 0.98698807, 0.9830789, 0.96940154, 0.97429276, 0.98094475, 0.9800638, 0.9872192, 0.9859111, 0.96750224, 0.97532266, 0.98007363, 0.98032856, 0.9855871, 0.9832303, 0.9684709, 0.9764238, 0.98046046, 0.9814193, 0.98771846, 0.9851263, 0.96879095, 0.97479486, 0.9806582, 0.97973466, 0.98703694, 0.9831667, 0.9695787, 0.9744949, 0.98089623, 0.98015493, 0.987255, 0.98597115, 0.9675674, 0.97548956, 0.9801041, 0.9803997, 0.9856112, 0.98327994, 0.9684541, 0.97643876, 0.9804135, 0.9814316, 0.98775953, 0.98509496, 0.96870226, 0.97479683, 0.9806521, 0.97975564, 0.98702264, 0.98313373, 0.96951497, 0.97453666, 0.98101294, 0.9801209, 0.9872596, 0.9859263, 0.9674526, 0.9755872, 0.9800892, 0.98038906, 0.98563564, 0.9832478, 0.96841013, 0.97641116, 0.9803653, 0.9814254, 0.9877473, 0.98509187, 0.96868694, 0.974736, 0.98063606, 0.9796719, 0.98706484, 0.9831493, 0.9694783, 0.9745164, 0.98092824, 0.9801114, 0.9872671, 0.9859432, 0.9675028, 0.9755064, 0.98008025, 0.9803402, 0.98559684, 0.98324656, 0.96836245, 0.97639334, 0.9803653, 0.9814059, 0.98776126, 0.985104, 0.9685264, 0.974766, 0.98051, 0.9797453, 0.98703986, 0.9831003, 0.9693982, 0.9744811, 0.98087776, 0.9800046, 0.98725986, 0.98586196, 0.9674056, 0.9754803, 0.98002726, 0.9802847, 0.98562765, 0.98317015, 0.9681234, 0.9763582, 0.98034614, 0.9813531, 0.98777753, 0.9850205, 0.96836936, 0.9746518, 0.980645, 0.97963846, 0.9870783, 0.98305285, 0.9692572, 0.97445154, 0.9810069, 0.9800178, 0.9872961, 0.9858812, 0.9672633, 0.97544926, 0.9801164, 0.98032194, 0.9856603, 0.9831516, 0.9681153, 0.9764147, 0.9803883, 0.98135793, 0.987761, 0.9850478, 0.96844953, 0.97476274, 0.9805695, 0.97965, 0.98708516, 0.9830903, 0.96918106, 0.9744703, 0.980943, 0.97999156, 0.9872946, 0.9858972, 0.9672433, 0.9754528, 0.98013914, 0.9802546, 0.9856554, 0.9832467, 0.96826196, 0.97644186, 0.98047173, 0.9813743, 0.98779404, 0.98510134, 0.9685675, 0.9747352, 0.98066425, 0.979619, 0.9870805, 0.9831607, 0.9693925, 0.9744577, 0.98096097, 0.9799534, 0.98731834, 0.9859907, 0.96749204, 0.975519, 0.98011875, 0.9802273, 0.98568726, 0.9833202, 0.96837944, 0.9765594, 0.980475, 0.981383, 0.9878172, 0.98511904, 0.968671, 0.974871, 0.9807311, 0.97971547, 0.9870849, 0.9831842, 0.96945184, 0.9746089, 0.9810322, 0.9800213, 0.98734343, 0.98597205, 0.9674809, 0.9755553, 0.9801776, 0.98033786, 0.9857403, 0.9832997, 0.96848696, 0.97642046, 0.9804175, 0.9813943, 0.9878703, 0.98515517, 0.9686932, 0.9747797, 0.9806786, 0.97975403, 0.9871681, 0.98318017, 0.96953344, 0.9744859, 0.98100156, 0.98001605, 0.987404, 0.98594445, 0.9675049, 0.97542363, 0.98015714, 0.980287, 0.98574054, 0.98330545, 0.9685528, 0.9763772, 0.980489, 0.98135847, 0.98787314, 0.98512274, 0.9687317, 0.97464925, 0.9806795, 0.9796342, 0.98718077, 0.9832294, 0.9695929, 0.9743225, 0.98094934, 0.9800063, 0.987329, 0.985892, 0.96750057, 0.9753483, 0.9800118, 0.98031986, 0.98570985, 0.983243, 0.96846014, 0.97625005, 0.98037225, 0.9813578, 0.98786014, 0.9851145, 0.9686094, 0.97456545, 0.9805603, 0.97974634, 0.9870978, 0.983164, 0.96950656, 0.9743181, 0.9809136, 0.98006856, 0.9873558, 0.98593926, 0.96751297, 0.97535276, 0.98001283, 0.9803412, 0.98572296, 0.98329854, 0.96841866, 0.9762513, 0.98040146, 0.9813825, 0.98782444, 0.98514277, 0.96865046, 0.97453654, 0.9805619, 0.9796633, 0.9871164, 0.98318535, 0.96952885, 0.974269, 0.98089373, 0.9800545, 0.9873332, 0.9859352, 0.9676449, 0.97533494, 0.9800163, 0.98037153, 0.9857226, 0.9833261, 0.96861756, 0.9762489, 0.98034704, 0.9814089, 0.987828, 0.98513734, 0.96879536, 0.9745033, 0.98055285, 0.97975105, 0.9871354, 0.9832107, 0.9696329, 0.9742527, 0.9808826, 0.9800356, 0.9873591, 0.9859561, 0.96758157, 0.9752415, 0.980012, 0.98035127, 0.9857188, 0.9832871, 0.9684912, 0.9761706, 0.9803581, 0.98140496, 0.98783547, 0.9851547, 0.96882373, 0.9745403, 0.9805829, 0.97974557, 0.9870936, 0.9832817, 0.969654, 0.97430474, 0.98092514, 0.98007715, 0.9873706, 0.9860044, 0.9676693, 0.9753128, 0.98006743, 0.9804096, 0.9857351, 0.9833736, 0.9685761, 0.9762784, 0.9803962, 0.98144186, 0.9878423, 0.98519784, 0.9688958, 0.97456217, 0.9805803, 0.9797294, 0.987141, 0.9832492, 0.9696604, 0.97430533, 0.9808987, 0.9800593, 0.98738235, 0.98593915, 0.96765465, 0.97530967, 0.98001695, 0.98034865, 0.9857503, 0.9832726, 0.9685221, 0.9762555, 0.9803287, 0.98144686, 0.98783827, 0.9851275, 0.96894056, 0.97449625, 0.9805536, 0.9796819, 0.9871338, 0.98319596, 0.9697629, 0.9742965, 0.9808852, 0.980116, 0.98738956, 0.98600996, 0.9677426, 0.9752866, 0.98002714, 0.9803694, 0.9856946, 0.9832953, 0.96861446, 0.97622365, 0.98033226, 0.9814162, 0.98784393, 0.9851873, 0.9688908, 0.97451425, 0.98059607, 0.97972196, 0.98712975, 0.98323685, 0.96981907, 0.97432333, 0.9809653, 0.9800863, 0.98735994, 0.98601425, 0.9678454, 0.9752799, 0.98011094, 0.98031986, 0.9857198, 0.9833414, 0.968778, 0.9763169, 0.98037237, 0.98137033, 0.9878373, 0.9851992, 0.9689699, 0.9745889, 0.9806104, 0.9797157, 0.98709875, 0.9832628, 0.9697786, 0.9742323, 0.98090774, 0.9799943, 0.98733, 0.98598075, 0.96788704, 0.9752896, 0.9800332, 0.98032653, 0.9857592, 0.98330486, 0.96876425, 0.97623456, 0.98030657, 0.98143405, 0.9878544, 0.9851733, 0.9689428, 0.9745059, 0.9805751, 0.97968906, 0.98711884, 0.983173, 0.96980536, 0.97425574, 0.98093385, 0.98009676, 0.98734957, 0.9859609, 0.96780324, 0.9752829, 0.98004055, 0.9803664, 0.98575413, 0.9833099, 0.96871614, 0.9761914, 0.98037565, 0.9813572, 0.9878394, 0.9851564, 0.96894234, 0.97447485, 0.980594, 0.979633, 0.9871252, 0.98322093, 0.9697027, 0.97419983, 0.98095465, 0.98000115, 0.98734444, 0.98598284, 0.9677559, 0.975222, 0.9800863, 0.9803571, 0.9857255, 0.98331857, 0.96865237, 0.9762462, 0.98035437, 0.9814106, 0.98786885, 0.9851784, 0.96885854, 0.974393, 0.98059547, 0.9797304, 0.9871195, 0.9832061, 0.96972173, 0.9741344, 0.9808997, 0.98005015, 0.98737174, 0.9859788, 0.9678192, 0.9751853, 0.98004407, 0.9803186, 0.9856968, 0.9833061, 0.9686854, 0.97610986, 0.9803672, 0.9813689, 0.98780614, 0.9851354, 0.9688631, 0.9743944, 0.98054963, 0.979692, 0.9870941, 0.9831933, 0.96967965, 0.9741494, 0.9808941, 0.9799588, 0.98732156, 0.98594147, 0.9677585, 0.97519493, 0.98000896, 0.9802352, 0.98567677, 0.9832847, 0.9685827, 0.9761199, 0.98035103, 0.981371, 0.98779035, 0.9851124, 0.9688588, 0.97445333, 0.9805519, 0.97967166, 0.9870739, 0.983131, 0.96964943, 0.9740751, 0.98088056, 0.9800798, 0.98730725, 0.9859173, 0.96772254, 0.9751405, 0.9800142, 0.98030454, 0.98565626, 0.9832711, 0.9686216, 0.9760736, 0.98033226, 0.9813965, 0.98779523, 0.98509276, 0.9688656, 0.9743892, 0.98054004, 0.97971547, 0.9870333, 0.9831878, 0.96970147, 0.97412825, 0.9808699, 0.98004466, 0.9873203, 0.9859665, 0.96773726, 0.9751073, 0.9799872, 0.9803193, 0.9856741, 0.98324597, 0.96864915, 0.9760618, 0.98036146, 0.981392, 0.9878049, 0.9851284, 0.9688213, 0.9743173, 0.9805695, 0.9797126, 0.98705155, 0.98316497, 0.96971256, 0.97410846, 0.9809409, 0.9800821, 0.98731846, 0.9859588, 0.9676722, 0.97520125, 0.9800584, 0.98035425, 0.9856581, 0.9833125, 0.9685698, 0.97609484, 0.9803653, 0.98143816, 0.98779815, 0.9851621, 0.96883774, 0.97434944, 0.98054576, 0.97975254, 0.9870717, 0.98321, 0.969631, 0.9740475, 0.9809347, 0.9800914, 0.98730856, 0.98594874, 0.9676222, 0.97513264, 0.9800805, 0.9804064, 0.98566264, 0.98327893, 0.9685735, 0.9760524, 0.9803945, 0.98152614, 0.98781884, 0.9851318, 0.9688018, 0.974319, 0.9805946, 0.9797816, 0.9871086, 0.98317254, 0.96959496, 0.97401345, 0.980923, 0.98020214, 0.9873676, 0.98592734, 0.9676157, 0.97510445, 0.98000723, 0.98048913, 0.98570824, 0.9832537, 0.9686058, 0.9760207, 0.9803767, 0.9815313, 0.9878478, 0.985144, 0.9688627, 0.9743042, 0.98056555, 0.97985643, 0.98710304, 0.9832477, 0.96964484, 0.97402996, 0.9809595, 0.9801993, 0.98738605, 0.9859475, 0.9676441, 0.97506195, 0.97998387, 0.9804997, 0.9856908, 0.9833111, 0.9686178, 0.97600025, 0.9803565, 0.981525, 0.9878164, 0.98517317, 0.9687482, 0.97422737, 0.9805592, 0.9798665, 0.9870875, 0.9832455, 0.9696375, 0.9739687, 0.9809029, 0.9802074, 0.9873362, 0.98599315, 0.9676194, 0.97496414, 0.9799641, 0.98051584, 0.98566735, 0.98327327, 0.9684946, 0.97591376, 0.98029625, 0.9815699, 0.98784953, 0.9851768, 0.9686391, 0.97418416, 0.98053694, 0.97982705, 0.9871289, 0.98324484, 0.9694513, 0.973944, 0.9809131, 0.98019123, 0.98737967, 0.98602873, 0.9675846, 0.97497296, 0.98005223, 0.9805016, 0.985693, 0.98334324, 0.96853215, 0.9759311, 0.9803698, 0.98154634, 0.9878395, 0.9852163, 0.9687316, 0.97416466, 0.9805854, 0.979837, 0.9871246, 0.9832537, 0.96945167, 0.9738854, 0.98092216, 0.9801831, 0.9873848, 0.98602295, 0.96750355, 0.9750002, 0.9800299, 0.98045725, 0.98573387, 0.98338765, 0.9684636, 0.97588533, 0.98037946, 0.9815708, 0.9878758, 0.98522514, 0.96876895, 0.97416323, 0.980601, 0.9799002, 0.98713905, 0.98329186, 0.96952707, 0.9738433, 0.98093987, 0.98027873, 0.98741794, 0.98600394, 0.96753067, 0.97494376, 0.9800536, 0.98055536, 0.9857571, 0.98337436, 0.9684036, 0.9759025, 0.9804063, 0.98159266, 0.9878549, 0.9851627, 0.968629, 0.9741926, 0.980628, 0.97987914, 0.9871469, 0.98326415, 0.96945834, 0.97391766, 0.98098606, 0.98023903, 0.98739326, 0.9860214, 0.9674969, 0.9750003, 0.9800561, 0.9805088, 0.9856779, 0.98332447, 0.9684503, 0.9759282, 0.98040146, 0.98155797, 0.98780036, 0.9851305, 0.96865827, 0.97420335, 0.9806491, 0.97985816, 0.98707587, 0.98321646, 0.9694793, 0.97391474, 0.9810203, 0.98021424, 0.9873037, 0.98592764, 0.9675428, 0.9749613, 0.9800947, 0.9805001, 0.98562545, 0.9832561, 0.9683704, 0.9759125, 0.9804848, 0.9815258, 0.98776484, 0.9851554, 0.9686673, 0.9741905, 0.9807115, 0.9798606, 0.9870403, 0.98318434, 0.9694998, 0.97394717, 0.980995, 0.9802265, 0.987284, 0.98596025, 0.9674686, 0.9749475, 0.98004055, 0.98048073, 0.9856288, 0.98326266, 0.9683876, 0.97590315, 0.9804161, 0.9815152, 0.98777485, 0.9851012, 0.96864843, 0.9741665, 0.9806042, 0.9798797, 0.9870265, 0.98314685, 0.9694662, 0.9739135, 0.980925, 0.9802444, 0.9873081, 0.9859438, 0.96749634, 0.9749835, 0.9800234, 0.98055434, 0.98562163, 0.98327285, 0.968402, 0.97596985, 0.9803965, 0.9816312, 0.98777324, 0.985078, 0.9686753, 0.97424525, 0.9806026, 0.9799468, 0.98708093, 0.9831988, 0.96953106, 0.97395235, 0.98097503, 0.9803617, 0.9873027, 0.9859831, 0.9675483, 0.97498953, 0.9800168, 0.9806338, 0.9856288, 0.9832667, 0.9684165, 0.97595793, 0.9803899, 0.98169476, 0.98776555, 0.9851195, 0.9686193, 0.9741707, 0.9806265, 0.98003024, 0.9870409, 0.9832161, 0.9695648, 0.9739491, 0.98095864, 0.9803587, 0.9872545, 0.9859955, 0.96755356, 0.9750097, 0.9800782, 0.98055387, 0.9855761, 0.9832414, 0.9684419, 0.9759119, 0.9803909, 0.98154885, 0.9877429, 0.98515445, 0.96862274, 0.9742477, 0.98067445, 0.97985005, 0.9869893, 0.98319113, 0.9695341, 0.9739731, 0.9810265, 0.98024565, 0.9872801, 0.98598075, 0.96757555, 0.9750269, 0.98014736, 0.9804997, 0.98559767, 0.9832817, 0.96844023, 0.97601205, 0.980548, 0.981514, 0.9877495, 0.9851424, 0.96864665, 0.97429186, 0.98079026, 0.97979325, 0.9869957, 0.98318976, 0.9695309, 0.97403675, 0.9810922, 0.98016465, 0.98729694, 0.9859773, 0.9676129, 0.9749714, 0.9802343, 0.9804684, 0.98559177, 0.98333216, 0.9684304, 0.97594815, 0.980641, 0.9814808, 0.98774767, 0.98518175, 0.9685481, 0.9740935, 0.98082787, 0.9797774, 0.9869886, 0.98324794, 0.96946836, 0.97388667, 0.9811655, 0.98016596, 0.98728204, 0.98600775, 0.96739066, 0.97501194, 0.98031276, 0.9805117, 0.98556614, 0.98333126, 0.96842545, 0.9758446, 0.98067904, 0.9816171, 0.9877307, 0.9851789, 0.96859044, 0.97416866, 0.98085463, 0.9798911, 0.9870083, 0.9831621, 0.96945435, 0.97392297, 0.9812176, 0.9801916, 0.98724324, 0.9859463, 0.96754843, 0.9750167, 0.98034185, 0.98060787, 0.9855653, 0.9833172, 0.9683727, 0.9760384, 0.98066384, 0.98161834, 0.9876859, 0.98515004, 0.96862453, 0.97432965, 0.9808415, 0.9799699, 0.98697084, 0.9832229, 0.96944034, 0.9740296, 0.9812083, 0.98027796, 0.98724616, 0.98597586, 0.96744597, 0.9750268, 0.98029774, 0.9805298, 0.9855387, 0.9833542, 0.96846575, 0.9760055, 0.9806589, 0.98152775, 0.9876103, 0.9851713, 0.96865046, 0.97421867, 0.980822, 0.9798734, 0.9869185, 0.9832068, 0.9695191, 0.9740087, 0.9812119, 0.9802783, 0.98724335, 0.9859585, 0.9675751, 0.9750577, 0.9803171, 0.98057437, 0.98550755, 0.9833271, 0.968506, 0.9760365, 0.9807224, 0.98158514, 0.98767066, 0.98518103, 0.9686812, 0.9742887, 0.9809076, 0.97987753, 0.986946, 0.98326916, 0.9695775, 0.9740467, 0.9812635, 0.9802374, 0.9871971, 0.9859815, 0.96753424, 0.97510207, 0.9803853, 0.98045623, 0.9855013, 0.98329043, 0.96847945, 0.9760727, 0.9808082, 0.98151696, 0.98769855, 0.9851343, 0.9686942, 0.9743484, 0.980941, 0.97981477, 0.9869684, 0.98322856, 0.9695333, 0.9741067, 0.9812632, 0.98014945, 0.9871992, 0.98600054, 0.9675308, 0.9751134, 0.98039377, 0.9804458, 0.9855246, 0.98328584, 0.9684862, 0.97604114, 0.9808066, 0.9815283, 0.987668, 0.98514414, 0.9686845, 0.9743385, 0.9809498, 0.9798117, 0.98694855, 0.9832835, 0.96954113, 0.9740989, 0.9813361, 0.9801853, 0.98724824, 0.9859827, 0.9676096, 0.97513855, 0.9804418, 0.9804982, 0.9855043, 0.98332435, 0.96855587, 0.9760641, 0.9807906, 0.98154384, 0.98770183, 0.98522085, 0.9688514, 0.9742517, 0.98098195, 0.9798506, 0.9869739, 0.98332447, 0.96963507, 0.97401524, 0.9813111, 0.980276, 0.9872888, 0.98601043, 0.96756274, 0.9750412, 0.9803862, 0.9805111, 0.98559535, 0.98335546, 0.96850127, 0.9760241, 0.9808261, 0.9815234, 0.9877024, 0.9852012, 0.968807, 0.97426456, 0.9809645, 0.97981834, 0.9870333, 0.9833066, 0.9696705, 0.9739468, 0.98137534, 0.98015594, 0.9873175, 0.9860103, 0.96765834, 0.9749841, 0.9803852, 0.98050207, 0.985604, 0.98332673, 0.96865416, 0.97601616, 0.980792, 0.981577, 0.9877481, 0.98517317, 0.9687774, 0.97416997, 0.9809388, 0.979806, 0.9869848, 0.9832597, 0.9696096, 0.9739726, 0.9812988, 0.98012745, 0.9872758, 0.9860015, 0.96759397, 0.97497165, 0.98039055, 0.9804027, 0.9855837, 0.98336965, 0.96849203, 0.9759706, 0.98078626, 0.98143, 0.9877511, 0.9851584, 0.9687292, 0.9742097, 0.98096484, 0.9796668, 0.9870087, 0.98324907, 0.96955425, 0.97384655, 0.9813344, 0.9800212, 0.98726904, 0.98599, 0.9674484, 0.9749093, 0.98039675, 0.9803166, 0.9855472, 0.983283, 0.96832216, 0.97587353, 0.98081243, 0.9813469, 0.98771274, 0.98516613, 0.96864915, 0.97412634, 0.98094696, 0.97960657, 0.9870121, 0.98327166, 0.9694629, 0.9738316, 0.9813778, 0.98004216, 0.9872709, 0.9860237, 0.9675637, 0.9750071, 0.9804269, 0.9803224, 0.9855473, 0.98336864, 0.96839315, 0.97593665, 0.9808326, 0.9813671, 0.98773557, 0.98522663, 0.9686573, 0.9741511, 0.9809856, 0.97967803, 0.9870329, 0.9833345, 0.96946406, 0.9738637, 0.9813316, 0.98013145, 0.98734003, 0.9860176, 0.9673922, 0.9749631, 0.9804143, 0.98034656, 0.985629, 0.9833741, 0.9683188, 0.97595507, 0.98082364, 0.98143864, 0.98779035, 0.98522466, 0.9686092, 0.97417575, 0.98102784, 0.97972304, 0.9870836, 0.98335314, 0.96936965, 0.9738904, 0.9813007, 0.980057, 0.98742384, 0.9860426, 0.9674311, 0.97498316, 0.98038554, 0.9803618, 0.98571205, 0.9833794, 0.96828777, 0.9758808, 0.98082376, 0.98146915, 0.9878507, 0.98521984, 0.96856827, 0.9741621, 0.9810059, 0.97976625, 0.98711014, 0.9832955, 0.9693469, 0.97383434, 0.98132795, 0.9801108, 0.9874435, 0.9860257, 0.9674261, 0.9749741, 0.9803783, 0.9803218, 0.98563457, 0.983407, 0.96837753, 0.97597814, 0.9807968, 0.98136353, 0.98783684, 0.9852657, 0.968575, 0.9742749, 0.980955, 0.9797615, 0.9871595, 0.98336434, 0.9694744, 0.973972, 0.9813488, 0.9800744, 0.98740417, 0.98609364, 0.96757185, 0.97499293, 0.980441, 0.9803935, 0.9857117, 0.98340756, 0.96839786, 0.9760181, 0.98081094, 0.981443, 0.9878576, 0.98527956, 0.968702, 0.9742352, 0.9809801, 0.9796148, 0.98716414, 0.9833636, 0.969585, 0.97404927, 0.98137814, 0.9799473, 0.98745614, 0.9860548, 0.9675437, 0.9750279, 0.9804185, 0.9802557, 0.985748, 0.98339814, 0.9683889, 0.9759042, 0.9808203, 0.9813096, 0.9878792, 0.98524934, 0.9685545, 0.97418314, 0.98091656, 0.9795969, 0.9871431, 0.9833562, 0.96938473, 0.9739456, 0.98124814, 0.9799922, 0.98742956, 0.9860583, 0.9673554, 0.9750445, 0.9804036, 0.9802916, 0.98578656, 0.98339534, 0.96831995, 0.976008, 0.9808404, 0.9813456, 0.98787737, 0.9852549, 0.9684711, 0.97425234, 0.98099935, 0.9795705, 0.98724186, 0.98330116, 0.96935326, 0.97399163, 0.9813633, 0.9799137, 0.9874954, 0.98604983, 0.9674063, 0.975104, 0.9804416, 0.9802904, 0.9857997, 0.9833329, 0.96824074, 0.976004, 0.9808317, 0.98130554, 0.9879417, 0.985196, 0.9684484, 0.9742984, 0.9810368, 0.9796087, 0.98725104, 0.98331857, 0.9693423, 0.9740375, 0.9813857, 0.979954, 0.9875398, 0.9860622, 0.9673519, 0.97513384, 0.98046505, 0.98033947, 0.98587203, 0.9833694, 0.96828115, 0.97602946, 0.9808611, 0.9813679, 0.9879452, 0.9851607, 0.9685471, 0.9743121, 0.98098654, 0.9796606, 0.98722255, 0.983312, 0.9694792, 0.97403944, 0.9813462, 0.9800276, 0.98750407, 0.98604643, 0.9674527, 0.9751177, 0.9804412, 0.98043925, 0.9858155, 0.983352, 0.9683203, 0.9760214, 0.98086125, 0.9814113, 0.98792166, 0.9851505, 0.9685601, 0.97422296, 0.9809687, 0.9796876, 0.9872134, 0.9832072, 0.9693154, 0.9740259, 0.98131436, 0.9799622, 0.98750436, 0.98597205, 0.96737146, 0.97505605, 0.980453, 0.9803403, 0.98583245, 0.98321533, 0.9683755, 0.9760671, 0.98087823, 0.9814394, 0.9880046, 0.985098, 0.9685227, 0.97421277, 0.98103416, 0.97971064, 0.98725206, 0.9831357, 0.96934444, 0.9739941, 0.9813813, 0.97996384, 0.98753285, 0.9859069, 0.9673798, 0.97508407, 0.98049116, 0.98028296, 0.9858227, 0.98316944, 0.96829736, 0.97596335, 0.980896, 0.98135597, 0.987916, 0.98502594, 0.96854275, 0.9742028, 0.9810095, 0.9796494, 0.98721874, 0.98306876, 0.96936816, 0.9738626, 0.9812965, 0.9798952, 0.987498, 0.9858602, 0.9673244, 0.97501165, 0.98033786, 0.98034716, 0.9858046, 0.9831372, 0.9683736, 0.9759198, 0.9807686, 0.98135686, 0.98791295, 0.98502445, 0.96853626, 0.9741951, 0.9809068, 0.9795838, 0.98722106, 0.9830951, 0.96945924, 0.97381735, 0.98121476, 0.9799566, 0.9874745, 0.98586136, 0.96739656, 0.97492087, 0.9802389, 0.9803656, 0.985771, 0.9831221, 0.9682975, 0.9758217, 0.98070097, 0.9813671, 0.9878983, 0.9850267, 0.9685333, 0.9740752, 0.9808539, 0.97966, 0.9872535, 0.98311055, 0.9693834, 0.9737708, 0.9811694, 0.9799975, 0.98749834, 0.98579997, 0.9673872, 0.9748527, 0.9802045, 0.9803212, 0.9858251, 0.98307943, 0.9682594, 0.9758086, 0.9806291, 0.98133343, 0.98790425, 0.984963, 0.96854705, 0.9739827, 0.9807922, 0.9795964, 0.9872164, 0.98302656, 0.96947247, 0.9737505, 0.9811003, 0.97985107, 0.9875058, 0.98577183, 0.96741563, 0.97480214, 0.9801838, 0.9802357, 0.9857086, 0.98299927, 0.9683376, 0.9758577, 0.9806646, 0.98125744, 0.9878721, 0.984929, 0.9685953, 0.97402745, 0.98077583, 0.9795282, 0.98716253, 0.9829412, 0.9694316, 0.973692, 0.9811659, 0.97987235, 0.98744625, 0.98575586, 0.96745694, 0.9748316, 0.9802392, 0.98021907, 0.9857922, 0.98310894, 0.9683927, 0.9757161, 0.9806073, 0.9812206, 0.98789805, 0.98498, 0.96869904, 0.9739933, 0.9807401, 0.979471, 0.9872026, 0.98308474, 0.96953726, 0.9736632, 0.9810431, 0.97976387, 0.9874467, 0.98584956, 0.96749187, 0.9749126, 0.9801813, 0.9802777, 0.9857421, 0.9831204, 0.9684776, 0.9757898, 0.98058516, 0.9813095, 0.9878899, 0.9850213, 0.96883583, 0.97402567, 0.9807329, 0.9796444, 0.9872315, 0.9831282, 0.9695877, 0.9736849, 0.98108417, 0.9799305, 0.9874665, 0.9858919, 0.9675848, 0.974853, 0.9801215, 0.9802713, 0.9857327, 0.98313546, 0.96861446, 0.9758445, 0.9805907, 0.9812686, 0.98788214, 0.984978, 0.9688476, 0.9740698, 0.98079085, 0.9796067, 0.9871928, 0.98306596, 0.9696166, 0.9738056, 0.98113054, 0.97990966, 0.9874435, 0.9858214, 0.96765023, 0.9748805, 0.9802065, 0.9802326, 0.9857306, 0.983092, 0.9686827, 0.9758706, 0.9806498, 0.9812958, 0.9878901, 0.98495096, 0.9688506, 0.9740338, 0.98073167, 0.97951114, 0.98715556, 0.9830799, 0.96968675, 0.97379184, 0.9810628, 0.9797976, 0.987423, 0.9858018, 0.9676638, 0.97491884, 0.98024505, 0.9801515, 0.9857291, 0.9830489, 0.9686034, 0.9758763, 0.9806661, 0.9812585, 0.9878351, 0.9848779, 0.9687047, 0.97397196, 0.9807499, 0.9794836, 0.9871353, 0.9829265, 0.96959394, 0.9736987, 0.9810817, 0.9798536, 0.98738885, 0.985751, 0.9675152, 0.97476065, 0.9801751, 0.98017156, 0.985653, 0.98300874, 0.9684143, 0.97582495, 0.9805758, 0.98116463, 0.9878198, 0.98490125, 0.96865505, 0.9739909, 0.9806924, 0.97948164, 0.98702055, 0.98291993, 0.96945333, 0.9737095, 0.98103046, 0.9798062, 0.9872863, 0.98567617, 0.96750855, 0.974799, 0.98018277, 0.98015, 0.9855914, 0.98298615, 0.96847063, 0.97576547, 0.98057336, 0.9811739, 0.9877438, 0.98486227, 0.9687581, 0.9740098, 0.9807011, 0.9794453, 0.98705053, 0.9829296, 0.9694233, 0.9737058, 0.98103505, 0.9797809, 0.9872517, 0.9856999, 0.9674298, 0.9747721, 0.9800892, 0.9801799, 0.9855196, 0.9829082, 0.96839404, 0.9757923, 0.9805932, 0.9812025, 0.9877023, 0.9848406, 0.9685658, 0.97397983, 0.98064154, 0.97946984, 0.98703545, 0.9828353, 0.96946865, 0.9737086, 0.98103, 0.97987795, 0.98724824, 0.98566073, 0.9674028, 0.97472614, 0.9800932, 0.98019695, 0.98554844, 0.98294425, 0.9683414, 0.9757553, 0.9805613, 0.98123586, 0.9877176, 0.9848396, 0.9685325, 0.97395384, 0.9806631, 0.9795426, 0.9869973, 0.9828697, 0.9694718, 0.9737031, 0.9811014, 0.97989345, 0.98723567, 0.98568356, 0.9673894, 0.97480845, 0.98017186, 0.98023444, 0.9855493, 0.9829372, 0.9683706, 0.97576857, 0.98058206, 0.98121053, 0.9877238, 0.9848321, 0.9685565, 0.9739896, 0.9806848, 0.9795625, 0.98700476, 0.9828718, 0.9694634, 0.9737896, 0.98105764, 0.97989535, 0.98726624, 0.9856647, 0.9674132, 0.974842, 0.98017496, 0.9802536, 0.98553324, 0.9829159, 0.96838033, 0.9758046, 0.9805859, 0.9812849, 0.9877258, 0.98479754, 0.96865505, 0.9739664, 0.9806488, 0.9795649, 0.98700196, 0.98288125, 0.969455, 0.9737061, 0.9810352, 0.97988516, 0.9872392, 0.9856772, 0.96748435, 0.9747731, 0.980121, 0.9802336, 0.9855514, 0.98291636, 0.96841115, 0.97575814, 0.98049474, 0.98121166, 0.9877456, 0.98482054, 0.96861166, 0.9739395, 0.9806042, 0.979546, 0.9870466, 0.98283863, 0.9694219, 0.97364837, 0.9809878, 0.9798361, 0.98726195, 0.98562413, 0.9674777, 0.974774, 0.98006606, 0.9802074, 0.9855878, 0.98290324, 0.9684183, 0.9757589, 0.9805561, 0.98127425, 0.9877703, 0.9847751, 0.9685481, 0.9738841, 0.9806433, 0.9795759, 0.98709476, 0.98282516, 0.9693515, 0.97370964, 0.9809884, 0.9798661, 0.9873142, 0.98559797, 0.96735686, 0.9747337, 0.98018354, 0.98027545, 0.9855887, 0.9828811, 0.9683699, 0.97574687, 0.9805846, 0.9813464, 0.9877554, 0.98476714, 0.96859646, 0.97397226, 0.9807067, 0.97969484, 0.98705816, 0.9828017, 0.96940064, 0.9736787, 0.98102474, 0.9800443, 0.9872962, 0.9856186, 0.9674219, 0.9747414, 0.9800893, 0.98043376, 0.9855407, 0.9828752, 0.9683327, 0.9757605, 0.9805525, 0.9813984, 0.9877223, 0.9847468, 0.9685734, 0.97398055, 0.9806706, 0.9796109, 0.9870728, 0.98278564, 0.96941006, 0.9737293, 0.9810395, 0.98001856, 0.98728836, 0.9856521, 0.9673612, 0.9747321, 0.98018473, 0.98041004, 0.98559105, 0.98290014, 0.96837527, 0.9757356, 0.9805454, 0.98148423, 0.9877857, 0.98476285, 0.9687111, 0.9739261, 0.9806529, 0.97976387, 0.9871036, 0.98287606, 0.96940964, 0.97365135, 0.9810081, 0.98013854, 0.9873176, 0.9856684, 0.9674005, 0.97466135, 0.9801194, 0.9804397, 0.9856442, 0.9829528, 0.9684341, 0.9756758, 0.98056227, 0.9814804, 0.9877846, 0.98482764, 0.96871525, 0.97390705, 0.9807186, 0.97978735, 0.9871055, 0.98288846, 0.96956056, 0.9736864, 0.9810579, 0.98018104, 0.987316, 0.98568034, 0.9675155, 0.9747685, 0.9802018, 0.98056006, 0.98558897, 0.9829228, 0.9684379, 0.97571975, 0.9805714, 0.9815755, 0.987735, 0.9848074, 0.9687045, 0.97389424, 0.98073375, 0.9797961, 0.9870524, 0.9828667, 0.96945566, 0.9736269, 0.9810898, 0.98012656, 0.98726684, 0.9856784, 0.96749306, 0.9746617, 0.9802084, 0.9805397, 0.985579, 0.98296493, 0.9684161, 0.9756648, 0.9806175, 0.9815299, 0.9877433, 0.9848096, 0.9686788, 0.9739726, 0.9807468, 0.9797717, 0.9870423, 0.98293155, 0.96948606, 0.9737596, 0.9810674, 0.9801296, 0.9872786, 0.9857123, 0.96742356, 0.9748351, 0.9801776, 0.98050666, 0.9855718, 0.9830054, 0.96861076, 0.9758287, 0.98058426, 0.9814849, 0.98775506, 0.98488945, 0.96877766, 0.97409916, 0.9808476, 0.9798028, 0.98708946, 0.98302287, 0.96966016, 0.97385675, 0.9811483, 0.9800954, 0.98730737, 0.9858207, 0.96775883, 0.97492605, 0.9802224, 0.98047626, 0.9856385, 0.9830515, 0.9687728, 0.97588867, 0.98065495, 0.98146445, 0.9878037, 0.9849296, 0.96894383, 0.9740795, 0.9808595, 0.97981685, 0.98710245, 0.98301196, 0.9698043, 0.97390026, 0.9811157, 0.9801272, 0.9873312, 0.98577845, 0.9678103, 0.9749859, 0.98029757, 0.9804638, 0.98564434, 0.9831373, 0.96894515, 0.9759975, 0.9807571, 0.98150235, 0.98780674, 0.98498416, 0.96917945, 0.9741693, 0.9809003, 0.9798436, 0.98710626, 0.98302394, 0.96999085, 0.9738783, 0.98122555, 0.9801446, 0.98728484, 0.98581064, 0.96810347, 0.97500074, 0.98035675, 0.98047787, 0.9856099, 0.983151, 0.96911126, 0.97594506, 0.9807675, 0.981586, 0.9877452, 0.9849946, 0.9693172, 0.9741663, 0.9809514, 0.97986215, 0.9870662, 0.98312587, 0.97003144, 0.97392106, 0.98125666, 0.98011106, 0.9872954, 0.9858791, 0.96809655, 0.97502565, 0.9804584, 0.9805306, 0.9856418, 0.98316574, 0.96897715, 0.975963, 0.9807841, 0.9815191, 0.9878186, 0.9850256, 0.96928036, 0.9741563, 0.9808843, 0.97986335, 0.98711896, 0.9830624, 0.97008836, 0.9739008, 0.9811989, 0.9801388, 0.98740166, 0.98588884, 0.9681169, 0.9749654, 0.9803699, 0.98049176, 0.98573524, 0.9831492, 0.9690238, 0.97589433, 0.9807928, 0.98148215, 0.9878456, 0.98502964, 0.96922517, 0.9740747, 0.98094153, 0.9798038, 0.9871529, 0.98307633, 0.9699845, 0.9737882, 0.9812413, 0.98012733, 0.9874057, 0.9858471, 0.9677761, 0.9748771, 0.98034334, 0.98049176, 0.9857037, 0.98312587, 0.9691077, 0.9758436, 0.98079604, 0.9815752, 0.9879099, 0.98498756, 0.9692857, 0.9741116, 0.98097664, 0.9797657, 0.9872109, 0.9830553, 0.9700739, 0.97390985, 0.98126423, 0.980009, 0.9873969, 0.9858391, 0.9681604, 0.9749646, 0.9804159, 0.98042715, 0.9857291, 0.983126, 0.96913916, 0.9760074, 0.9808661, 0.98146677, 0.9878549, 0.9850439, 0.96935666, 0.97417575, 0.98100096, 0.97977793, 0.9871759, 0.9830757, 0.97016114, 0.97389424, 0.9812965, 0.98012656, 0.9874012, 0.9858482, 0.9681791, 0.97488505, 0.9804165, 0.9804653, 0.98575664, 0.98318166, 0.9690991, 0.9758841, 0.9808037, 0.9814507, 0.9878506, 0.9850205, 0.9693322, 0.97406614, 0.98099124, 0.9797759, 0.98714936, 0.9830856, 0.9700164, 0.97380733, 0.9813115, 0.98004395, 0.98735446, 0.9858505, 0.9680416, 0.97488564, 0.9803801, 0.9804017, 0.98570234, 0.98313385, 0.9690234, 0.9758355, 0.98081046, 0.98138595, 0.98780465, 0.98501503, 0.96919113, 0.9740898, 0.98096734, 0.9797141, 0.98713404, 0.9830882, 0.96992713, 0.97381115, 0.9812928, 0.98001057, 0.9873699, 0.9858914, 0.9680927, 0.97489786, 0.98040044, 0.98038244, 0.98575133, 0.9832415, 0.9690952, 0.97595567, 0.98078465, 0.9813927, 0.98787665, 0.9850818, 0.9693479, 0.9741712, 0.9809308, 0.97977257, 0.98718363, 0.98321587, 0.97008365, 0.97391, 0.9812921, 0.98005575, 0.9873841, 0.98593575, 0.9681274, 0.9749825, 0.980416, 0.9804395, 0.9857782, 0.9832282, 0.9690413, 0.97600824, 0.98081344, 0.981426, 0.98788303, 0.9850594, 0.9693106, 0.9741818, 0.98092115, 0.9797473, 0.98722035, 0.9831514, 0.9701037, 0.97391754, 0.981216, 0.98009735, 0.9874439, 0.98591876, 0.96809703, 0.9749405, 0.9803547, 0.9804513, 0.9857749, 0.983231, 0.9691553, 0.9759375, 0.9807826, 0.9814726, 0.9878889, 0.98507786, 0.96939003, 0.9741742, 0.98091125, 0.97985053, 0.98721117, 0.98316056, 0.97016317, 0.97388, 0.9812681, 0.98017484, 0.9874114, 0.9859184, 0.9682177, 0.9750506, 0.9803336, 0.980477, 0.9857627, 0.9832283, 0.9692069, 0.9759545, 0.9807237, 0.98149055, 0.9879165, 0.9850906, 0.96944696, 0.9741566, 0.98087275, 0.97982496, 0.9871711, 0.9831516, 0.9701002, 0.9739584, 0.981249, 0.98017097, 0.987404, 0.98595166, 0.96814525, 0.9749884, 0.9803562, 0.98057556, 0.9857749, 0.98327476, 0.9690953, 0.97589624, 0.9807599, 0.9815544, 0.9879027, 0.9850839, 0.96936613, 0.97416615, 0.98091954, 0.97987556, 0.9871862, 0.98321265, 0.970009, 0.97394377, 0.9812842, 0.980209, 0.9874127, 0.98595446, 0.96799904, 0.9750001, 0.9803546, 0.98059434, 0.98576874, 0.9832705, 0.9689794, 0.9759489, 0.98077893, 0.9815985, 0.987887, 0.985101, 0.9692208, 0.97422713, 0.9809153, 0.979916, 0.9871666, 0.983145, 0.9700539, 0.9739078, 0.98125273, 0.98025507, 0.98741305, 0.9858789, 0.9680723, 0.97501886, 0.98033696, 0.9805792, 0.98575515, 0.9831812, 0.96903855, 0.9759788, 0.98077804, 0.98154277, 0.98786616, 0.9850123, 0.9692066, 0.9741897, 0.98091507, 0.9799091, 0.9871956, 0.98308456, 0.9699636, 0.97395235, 0.98124015, 0.9802058, 0.9874127, 0.9858344, 0.9678905, 0.9749926, 0.9803602, 0.98056513, 0.98575646, 0.9831578, 0.9689414, 0.9759896, 0.98071486, 0.9815389, 0.9879005, 0.9849839, 0.96914613, 0.9742109, 0.9809507, 0.97994184, 0.98720837, 0.9830608, 0.96992505, 0.9739622, 0.98130393, 0.980202, 0.98739713, 0.9858489, 0.96791875, 0.9750255, 0.9803996, 0.9805581, 0.9857538, 0.9831244, 0.9689015, 0.97605884, 0.98080736, 0.98152107, 0.98786896, 0.9849533, 0.9691405, 0.9742339, 0.9808981, 0.9798356, 0.9872063, 0.9830673, 0.96996707, 0.9740017, 0.9812143, 0.98019075, 0.98741883, 0.98582363, 0.9679409, 0.97508097, 0.9803643, 0.9805139, 0.985768, 0.9830967, 0.968914, 0.97604555, 0.98079765, 0.98155266, 0.9879004, 0.98500395, 0.969217, 0.97424453, 0.9809518, 0.9798952, 0.98720306, 0.9830726, 0.96997356, 0.97407895, 0.9812703, 0.98024553, 0.98742455, 0.9858386, 0.96791214, 0.97506475, 0.9804237, 0.9805604, 0.98576874, 0.9830889, 0.96884555, 0.975971, 0.98079544, 0.98161274, 0.98786896, 0.9849784, 0.96912426, 0.9742482, 0.98101175, 0.97998446, 0.98718053, 0.9829964, 0.9699066, 0.97400725, 0.9813556, 0.9801839, 0.9873786, 0.9858096, 0.96789384, 0.9750427, 0.9804428, 0.9805314, 0.9857006, 0.9830994, 0.96888566, 0.9759931, 0.9808344, 0.9815204, 0.9878571, 0.9849374, 0.9690972, 0.9742295, 0.98107576, 0.979882, 0.9871731, 0.9830038, 0.96981907, 0.97394615, 0.98133105, 0.9802357, 0.9873871, 0.9858121, 0.96788925, 0.97494656, 0.9803648, 0.9805368, 0.98571634, 0.98306656, 0.96887106, 0.9759498, 0.9807901, 0.9816242, 0.9878749, 0.98498625, 0.9691518, 0.9741631, 0.9809348, 0.97993386, 0.9871747, 0.98301727, 0.96986246, 0.9739522, 0.98122776, 0.9802449, 0.98739153, 0.98580784, 0.96788603, 0.9749699, 0.98030955, 0.9806049, 0.9857226, 0.98312485, 0.96895695, 0.9759209, 0.9806774, 0.9815493, 0.9878692, 0.9849592, 0.969159, 0.9741746, 0.980888, 0.97997046, 0.9871618, 0.98302716, 0.96988857, 0.9738652, 0.98118746, 0.98023844, 0.98737174, 0.9858031, 0.967904, 0.97499925, 0.9803402, 0.98056865, 0.98572564, 0.98306966, 0.9688598, 0.9758983, 0.98068994, 0.98153853, 0.9878377, 0.98494786, 0.96916425, 0.9740345, 0.98088866, 0.97991997, 0.9871649, 0.9829773, 0.969809, 0.9738854, 0.98122036, 0.98023397, 0.9873678, 0.98576874, 0.9679691, 0.97495055, 0.98036504, 0.9805315, 0.9857379, 0.9830927, 0.9688898, 0.9759103, 0.9807648, 0.98150086, 0.98786026, 0.9849257, 0.9691351, 0.9740936, 0.9809459, 0.97990316, 0.9871704, 0.9829985, 0.9699423, 0.97388524, 0.9812283, 0.98023707, 0.9874137, 0.985765, 0.9679225, 0.9749426, 0.98035973, 0.980568, 0.985754, 0.9830533, 0.9689325, 0.9758829, 0.9807467, 0.9815307, 0.9878647, 0.9849706, 0.96911085, 0.97407746, 0.9809327, 0.9799355, 0.98716724, 0.9830214, 0.96978456, 0.97379667, 0.98120606, 0.9802853, 0.9874106, 0.98577243, 0.96786445, 0.9749126, 0.98033214, 0.9806161, 0.98574287, 0.98308605, 0.96889716, 0.97585344, 0.9807391, 0.9816031, 0.987926, 0.9849717, 0.9691677, 0.9740673, 0.9809935, 0.97999877, 0.98723626, 0.98302615, 0.9698864, 0.97380424, 0.98125863, 0.9803454, 0.98744476, 0.98581433, 0.96794677, 0.9749483, 0.9803572, 0.9806176, 0.9857733, 0.98313236, 0.9689029, 0.97585666, 0.9807638, 0.9815831, 0.9879204, 0.9850022, 0.96912503, 0.97405994, 0.980928, 0.97996235, 0.987242, 0.98306644, 0.9699131, 0.9738834, 0.98126847, 0.98027956, 0.9874187, 0.9858385, 0.9679328, 0.9749144, 0.9804216, 0.98058736, 0.9857934, 0.98314005, 0.9688756, 0.97585905, 0.9807773, 0.9816002, 0.9879078, 0.9849983, 0.969136, 0.97400725, 0.9809998, 0.97994274, 0.9872279, 0.9830879, 0.969861, 0.97375464, 0.98118424, 0.9802203, 0.9874198, 0.98582095, 0.9678197, 0.9747454, 0.9802524, 0.98053855, 0.9857672, 0.9831518, 0.9688279, 0.9757726, 0.9806881, 0.9815098, 0.98792124, 0.985015, 0.96905273, 0.9740292, 0.9809241, 0.97981066, 0.98724836, 0.9830983, 0.9697943, 0.97370636, 0.98123544, 0.9800807, 0.9874385, 0.9858316, 0.9678427, 0.9748093, 0.98028344, 0.9803489, 0.9857818, 0.98314065, 0.96878684, 0.9757336, 0.9806898, 0.98140025, 0.9879226, 0.9849808, 0.9690328, 0.9738989, 0.980857, 0.9797141, 0.9872299, 0.98302877, 0.96978843, 0.97371024, 0.981117, 0.98006046, 0.9874279, 0.9857732, 0.9678082, 0.97478503, 0.98024493, 0.98043126, 0.98575133, 0.98313856, 0.96881413, 0.97574973, 0.98063505, 0.9814416, 0.9879121, 0.9849953, 0.9690451, 0.97391707, 0.9808693, 0.97977555, 0.98724055, 0.98304176, 0.9698547, 0.97369754, 0.98116004, 0.98017544, 0.98740894, 0.9858249, 0.9678646, 0.9747858, 0.98033154, 0.9804646, 0.98582375, 0.98310345, 0.96888644, 0.9758009, 0.98072, 0.9814809, 0.98791456, 0.98500025, 0.9691135, 0.9739881, 0.9809209, 0.979819, 0.987236, 0.9830599, 0.9698879, 0.97378325, 0.98121923, 0.98013216, 0.9874515, 0.9858439, 0.9678454, 0.9747991, 0.98033285, 0.98049027, 0.98580354, 0.9830881, 0.96889704, 0.9758002, 0.98071563, 0.981475, 0.98794585, 0.98494834, 0.9691087, 0.9740878, 0.98095083, 0.9797823, 0.98724777, 0.98302543, 0.96983105, 0.973791, 0.981222, 0.98014784, 0.987456, 0.98578125, 0.96781635, 0.97489595, 0.9803137, 0.9803785, 0.9857539, 0.982999, 0.96882755, 0.97584575, 0.9807202, 0.98144263, 0.987907, 0.98491156, 0.9691784, 0.97408897, 0.98093516, 0.9797411, 0.9872265, 0.98301727, 0.9699461, 0.97378856, 0.9812378, 0.98004717, 0.9874385, 0.98575294, 0.96790856, 0.974794, 0.98035574, 0.9804105, 0.98576397, 0.98304975, 0.96884894, 0.97576696, 0.98065656, 0.98139143, 0.98788387, 0.9849438, 0.969196, 0.9740208, 0.980859, 0.97971696, 0.98723096, 0.98294044, 0.96988076, 0.9737007, 0.98110986, 0.9800434, 0.9873962, 0.9857562, 0.9678541, 0.9748001, 0.98021555, 0.98035663, 0.9857873, 0.9830211, 0.9688412, 0.97578865, 0.980627, 0.98133147, 0.9879099, 0.9849058, 0.96910846, 0.97399276, 0.98077697, 0.9796752, 0.98719436, 0.9829692, 0.96995443, 0.9737191, 0.98108923, 0.97999495, 0.98742443, 0.9857356, 0.9678711, 0.97480315, 0.98019433, 0.9802786, 0.98576397, 0.98295563, 0.96891946, 0.97573805, 0.98058987, 0.9813625, 0.98791003, 0.9848593, 0.9691171, 0.97393906, 0.9807788, 0.9796665, 0.98723024, 0.9829124, 0.96981245, 0.97369915, 0.98105377, 0.9800222, 0.9874001, 0.9856802, 0.9678697, 0.9747912, 0.98014104, 0.9803451, 0.98578155, 0.98290336, 0.96880823, 0.9757766, 0.98056924, 0.981392, 0.987897, 0.9848194, 0.9690563, 0.97396344, 0.9806965, 0.9797172, 0.9872191, 0.98288375, 0.96988297, 0.9736061, 0.98099065, 0.97998583, 0.9873985, 0.98564833, 0.9678331, 0.9747517, 0.98012424, 0.98035496, 0.9857877, 0.98290366, 0.96891475, 0.9756806, 0.9804894, 0.981338, 0.987889, 0.98482066, 0.9692522, 0.97392887, 0.9807333, 0.9796407, 0.9872141, 0.9828656, 0.9698575, 0.9736326, 0.9810306, 0.9799502, 0.9873986, 0.9856568, 0.9678543, 0.97475487, 0.98011243, 0.98027945, 0.98572606, 0.98296636, 0.96894336, 0.97566867, 0.98050094, 0.98134273, 0.98789793, 0.98485017, 0.96919614, 0.9739294, 0.9807618, 0.9796382, 0.9872134, 0.98294884, 0.96999735, 0.97361785, 0.9810306, 0.979981, 0.9873842, 0.985705, 0.96789426, 0.9747173, 0.9801209, 0.98032606, 0.9857708, 0.98297614, 0.96895355, 0.9756923, 0.9804952, 0.9813541, 0.98786396, 0.9848483, 0.9692113, 0.973928, 0.980698, 0.9796783, 0.987225, 0.98293144, 0.97007173, 0.97365993, 0.98095053, 0.98000425, 0.98742974, 0.9857032, 0.9679482, 0.97475934, 0.9800479, 0.98031384, 0.9857972, 0.9829697, 0.969044, 0.97567064, 0.9804898, 0.98134273, 0.987901, 0.984855, 0.9692461, 0.9739445, 0.98063606, 0.97960085, 0.98719513, 0.982841, 0.9699205, 0.9736502, 0.9809926, 0.9799049, 0.9873964, 0.9856428, 0.96787673, 0.9747105, 0.98007303, 0.98020065, 0.98576593, 0.98291045, 0.96892905, 0.9757235, 0.98044807, 0.9812594, 0.9879191, 0.9848238, 0.96922874, 0.9739111, 0.98066187, 0.9795461, 0.98724043, 0.9828778, 0.9699978, 0.973682, 0.98091733, 0.9798979, 0.98741233, 0.985617, 0.9679019, 0.9747815, 0.9800482, 0.980179, 0.9857904, 0.98292166, 0.96892, 0.97573096, 0.98039365, 0.98124874, 0.9879134, 0.984777, 0.969234, 0.97394323, 0.9805917, 0.9795797, 0.987261, 0.9828126, 0.9699411, 0.9737326, 0.98092216, 0.97986835, 0.98743373, 0.9856177, 0.96790534, 0.9748292, 0.97998464, 0.98018163, 0.9858163, 0.9828819, 0.96888876, 0.97568935, 0.9803555, 0.9812189, 0.9879502, 0.9847549, 0.96918225, 0.9739439, 0.98054653, 0.97953415, 0.9872495, 0.98283136, 0.96984684, 0.97371, 0.9808977, 0.97979075, 0.98736733, 0.9855658, 0.9677793, 0.97477597, 0.98001236, 0.98017293, 0.9857873, 0.98285323, 0.968801, 0.97573304, 0.9804591, 0.9812406, 0.98788923, 0.9848023, 0.969131, 0.9739977, 0.980623, 0.9795187, 0.9871855, 0.98285806, 0.96984136, 0.9737061, 0.98086435, 0.979861, 0.9874066, 0.9856408, 0.9678083, 0.9748379, 0.97997725, 0.98019844, 0.98578286, 0.9828794, 0.96879625, 0.97578806, 0.9804028, 0.9812409, 0.98790246, 0.9848392, 0.9690544, 0.9740312, 0.9806065, 0.9795083, 0.98723847, 0.98288685, 0.96985114, 0.97379726, 0.9808801, 0.9798363, 0.98743707, 0.98565936, 0.9677576, 0.9748794, 0.98000103, 0.9801364, 0.98582035, 0.9829444, 0.9688158, 0.9758931, 0.98041695, 0.9812728, 0.9879461, 0.98486066, 0.9691253, 0.9741002, 0.98063093, 0.9796148, 0.98726624, 0.9829691, 0.9698333, 0.9738703, 0.9809427, 0.9799009, 0.9874788, 0.98568773, 0.9678123, 0.9749385, 0.9800339, 0.9802343, 0.9858952, 0.98291725, 0.9688506, 0.97587466, 0.98045415, 0.98129016, 0.98798007, 0.98488265, 0.96913034, 0.9740728, 0.9806143, 0.9796491, 0.9873305, 0.982907, 0.9698435, 0.9738545, 0.9809101, 0.97997403, 0.9874952, 0.9856994, 0.9678265, 0.9749424, 0.9800142, 0.98027694, 0.9858865, 0.9829413, 0.9688684, 0.9758814, 0.9804725, 0.9813053, 0.9879869, 0.98490864, 0.9690759, 0.97423786, 0.98066336, 0.9795838, 0.9873346, 0.9829987, 0.96984684, 0.97403854, 0.98093545, 0.9799557, 0.9875397, 0.9857453, 0.967765, 0.9749913, 0.9800239, 0.98025894, 0.98593545, 0.9830226, 0.96885115, 0.9759622, 0.98043764, 0.9813035, 0.98803467, 0.98492193, 0.9690725, 0.974164, 0.98064744, 0.979604, 0.9873362, 0.9829546, 0.9698243, 0.9739094, 0.9809537, 0.97988576, 0.9874975, 0.9857634, 0.9677078, 0.97497505, 0.9800484, 0.98019445, 0.98594666, 0.98306876, 0.9687659, 0.9760071, 0.9805187, 0.981274, 0.98801583, 0.98491156, 0.9690054, 0.9741897, 0.98073226, 0.97964555, 0.98737025, 0.9830207, 0.9697968, 0.9739382, 0.980974, 0.97995776, 0.9875508, 0.98577297, 0.9677567, 0.9750351, 0.9800947, 0.9802688, 0.9859777, 0.9830457, 0.9687958, 0.97597605, 0.98050725, 0.9813549, 0.98804176, 0.9849427, 0.96901536, 0.9742021, 0.9807294, 0.9796239, 0.9873733, 0.98299617, 0.9697767, 0.97397995, 0.9810035, 0.97993726, 0.98756063, 0.9857831, 0.96774095, 0.97504133, 0.9800853, 0.9803193, 0.9859825, 0.98306173, 0.9689103, 0.9759603, 0.98051834, 0.9813922, 0.98804516, 0.9849443, 0.9691901, 0.9742218, 0.9807043, 0.97969455, 0.9874136, 0.9830231, 0.96985126, 0.9739295, 0.9809725, 0.98003435, 0.98761624, 0.9857766, 0.9678152, 0.9749851, 0.98006696, 0.98032916, 0.9860257, 0.98304534, 0.9689135, 0.97589636, 0.9804875, 0.98146677, 0.9880889, 0.98491687, 0.9691551, 0.9742232, 0.98072976, 0.9798641, 0.98742616, 0.98300755, 0.9698822, 0.9739536, 0.9809811, 0.9801829, 0.9875628, 0.9857474, 0.96774966, 0.97504157, 0.98015666, 0.9804237, 0.9859789, 0.98301667, 0.9688292, 0.975997, 0.9805437, 0.9814482, 0.9880365, 0.9849229, 0.9691979, 0.9742167, 0.98071104, 0.9797856, 0.9873721, 0.98293984, 0.96986896, 0.9739958, 0.98100924, 0.9799936, 0.987571, 0.98571575, 0.9678202, 0.9750622, 0.98019767, 0.9804033, 0.9860022, 0.98301494, 0.9688532, 0.97595924, 0.9806034, 0.98140544, 0.9880369, 0.9848914, 0.96907836, 0.9742312, 0.98082274, 0.97974086, 0.9874166, 0.98296946, 0.96994936, 0.97388667, 0.98111516, 0.98008585, 0.9875752, 0.98573637, 0.9678509, 0.97502536, 0.9802335, 0.9804094, 0.986028, 0.9830178, 0.96892715, 0.9760356, 0.980666, 0.9814686, 0.98805547, 0.9849401, 0.96919346, 0.9742478, 0.9808476, 0.9798093, 0.9873706, 0.98304445, 0.9699884, 0.97401094, 0.9811576, 0.98012173, 0.98755205, 0.985749, 0.96788746, 0.97504514, 0.98029214, 0.9804529, 0.9859973, 0.9829811, 0.9688882, 0.97598517, 0.98066497, 0.98145777, 0.9880222, 0.9848673, 0.9691685, 0.97424, 0.98086125, 0.9798436, 0.987388, 0.9829464, 0.9699403, 0.9739542, 0.9811185, 0.980142, 0.9875683, 0.9857268, 0.967907, 0.97507465, 0.98024726, 0.9805202, 0.98599803, 0.9829897, 0.96896976, 0.97604173, 0.98065394, 0.98154956, 0.9880606, 0.9848528, 0.9692229, 0.97427195, 0.98089385, 0.9798788, 0.98739934, 0.98291487, 0.9698803, 0.9739233, 0.98113465, 0.98017865, 0.987627, 0.98571056, 0.96778286, 0.9750302, 0.98028874, 0.9805502, 0.9860852, 0.9830291, 0.9688298, 0.9759681, 0.9806912, 0.9815691, 0.98814595, 0.9848873, 0.96902215, 0.9742255, 0.9808421, 0.9799305, 0.9874558, 0.9829507, 0.9697925, 0.9739828, 0.98115647, 0.9801839, 0.98756856, 0.9857034, 0.967793, 0.9750792, 0.9802577, 0.9804883, 0.986047, 0.9829737, 0.9688848, 0.97601426, 0.98065084, 0.9815375, 0.9880328, 0.98485255, 0.9692044, 0.97429335, 0.9808084, 0.97985643, 0.9873447, 0.982959, 0.9699551, 0.97397894, 0.9810384, 0.9800828, 0.987516, 0.9857301, 0.9679855, 0.9751424, 0.9801917, 0.9803504, 0.98602456, 0.98297554, 0.968927, 0.97615, 0.98055, 0.9814036, 0.9880556, 0.98486406, 0.96918863, 0.97432804, 0.9807763, 0.9798108, 0.98737085, 0.9828278, 0.9699276, 0.9739182, 0.9810089, 0.98009884, 0.9875151, 0.98566854, 0.9679299, 0.9750854, 0.98010075, 0.98042876, 0.98592556, 0.9829448, 0.9688469, 0.9759832, 0.980472, 0.9814601, 0.9879945, 0.9847846, 0.9690808, 0.97418547, 0.9806683, 0.9797428, 0.9872961, 0.98282725, 0.96984875, 0.97397363, 0.98095566, 0.98000365, 0.9875124, 0.9856501, 0.9678302, 0.97496957, 0.9800836, 0.9804535, 0.9859294, 0.9827336, 0.9688588, 0.97585756, 0.9804316, 0.98148453, 0.98796016, 0.9846919, 0.9692005, 0.9741256, 0.9806622, 0.97971374, 0.9872638, 0.9828824, 0.9699968, 0.9740138, 0.9808888, 0.98005414, 0.9874932, 0.9855282, 0.9677719, 0.97488064, 0.98003185, 0.98040044, 0.98592454, 0.9827362, 0.96881837, 0.9757666, 0.9803678, 0.9814136, 0.9880276, 0.9845265, 0.969022, 0.9738008, 0.9806307, 0.97981924, 0.9873104, 0.98251194, 0.9698552, 0.9738709, 0.98085326, 0.9800253, 0.9874536, 0.9854954, 0.9678255, 0.97500527, 0.980045, 0.98029786, 0.9859605, 0.9827998, 0.9689094, 0.975906, 0.98043597, 0.9814193, 0.9879674, 0.984524, 0.9690102, 0.97405595, 0.9806692, 0.9796361, 0.9872951, 0.9828475, 0.9699901, 0.97388273, 0.9809682, 0.97999644, 0.9875393, 0.9855709, 0.967865, 0.97479105, 0.98017037, 0.98026246, 0.98601866, 0.9828249, 0.96903855, 0.97571295, 0.9805758, 0.9813607, 0.9880933, 0.9847114, 0.96923167, 0.9739013, 0.980756, 0.9797276, 0.98721325, 0.9826195, 0.9699678, 0.9737978, 0.98102576, 0.9799381, 0.98764646, 0.9856477, 0.9679815, 0.97499573, 0.9802578, 0.98052293, 0.9862649, 0.98303974, 0.9691296, 0.9760306, 0.98062474, 0.98153335, 0.9882477, 0.98491526, 0.96943223, 0.97426087, 0.9808365, 0.9798507, 0.9876359, 0.9830221, 0.97020066, 0.97404736, 0.98114455, 0.98007864, 0.98783034, 0.98578924, 0.9681382, 0.97517085, 0.9802112, 0.98046505, 0.9863421, 0.9831016, 0.9692337, 0.976151, 0.98063815, 0.9814686, 0.9883404, 0.98499113, 0.96943665, 0.9743673, 0.9808684, 0.9799488, 0.9876807, 0.9830815, 0.9701674, 0.97401726, 0.9810668, 0.98020405, 0.9878522, 0.9857798, 0.9680941, 0.97489727, 0.98025507, 0.9805387, 0.9862725, 0.98285484, 0.96913826, 0.97610915, 0.9806551, 0.98160076, 0.98835063, 0.9850958, 0.9695085, 0.9744108, 0.98084396, 0.97994846, 0.9877231, 0.98313284, 0.97021884, 0.9741411, 0.98115385, 0.9801967, 0.9878713, 0.9858745, 0.968056, 0.97522676, 0.9803059, 0.9805401, 0.9864125, 0.98321956, 0.9691264, 0.9761485, 0.9806738, 0.9815801, 0.988384, 0.98502105, 0.96941143, 0.974412, 0.9808847, 0.97999084, 0.98777276, 0.9830881, 0.9701726, 0.97406435, 0.98112845, 0.980251, 0.9879402, 0.98583937, 0.96811545, 0.9751676, 0.98033845, 0.9806816, 0.9864162, 0.9831782, 0.9692098, 0.9760934, 0.98065245, 0.9817209, 0.9883912, 0.9850181, 0.9694843, 0.9743784, 0.98084027, 0.9800624, 0.9877787, 0.983122, 0.9702304, 0.9740544, 0.98115623, 0.9803272, 0.98791003, 0.98581946, 0.96818304, 0.9752212, 0.98028564, 0.9806929, 0.98638815, 0.983153, 0.9693235, 0.9761562, 0.9806678, 0.98175246, 0.9883829, 0.9849866, 0.9695219, 0.974394, 0.98085046, 0.9800673, 0.98775053, 0.9830716, 0.97035515, 0.97408414, 0.98116106, 0.9803392, 0.9879183, 0.98583704, 0.96829313, 0.9752094, 0.9803272, 0.9806347, 0.9864176, 0.98313373, 0.9693113, 0.97607577, 0.98072654, 0.9816727, 0.9883936, 0.9849926, 0.9696039, 0.97434175, 0.9808754, 0.9800388, 0.9877471, 0.98309284, 0.9703864, 0.9739987, 0.981167, 0.980293, 0.9879055, 0.98581594, 0.96830475, 0.9751189, 0.980298, 0.98066, 0.9863956, 0.9831825, 0.9693485, 0.97604966, 0.98063993, 0.9816606, 0.9883696, 0.9850214, 0.9696131, 0.97432023, 0.9808655, 0.9800482, 0.98771834, 0.98310363, 0.97025853, 0.97399104, 0.9811379, 0.98037165, 0.98788434, 0.98587346, 0.96820235, 0.9751184, 0.9802885, 0.98064786, 0.9863072, 0.9832183, 0.9693402, 0.9760631, 0.9806669, 0.9816891, 0.9883292, 0.98500675, 0.969557, 0.9742639, 0.98083514, 0.980026, 0.9877016, 0.98313224, 0.9703414, 0.9739855, 0.9811441, 0.98034006, 0.9878764, 0.98585075, 0.96823335, 0.97510695, 0.98033947, 0.9806989, 0.9863667, 0.98317254, 0.9693568, 0.9760576, 0.9807089, 0.98167807, 0.98833305, 0.9849873, 0.9695518, 0.97429705, 0.9808781, 0.98006284, 0.9877093, 0.98306817, 0.9703546, 0.9739895, 0.9811879, 0.9803586, 0.9878796, 0.9858196, 0.9682187, 0.97513723, 0.98036975, 0.98070186, 0.9863558, 0.9831356, 0.9693512, 0.9759779, 0.9806591, 0.9817281, 0.9883217, 0.98499656, 0.96957994, 0.9741984, 0.98084587, 0.98014003, 0.9877093, 0.98311013, 0.9703315, 0.97390294, 0.98113996, 0.9804229, 0.98787814, 0.98586, 0.9682792, 0.97504675, 0.98033994, 0.9807606, 0.9863472, 0.98319745, 0.9694052, 0.9760227, 0.9807186, 0.98175955, 0.9883586, 0.9850316, 0.9696045, 0.9742628, 0.9809279, 0.98022157, 0.98772657, 0.983144, 0.9704057, 0.9739968, 0.9812517, 0.98046046, 0.9878753, 0.9858877, 0.9683584, 0.9750972, 0.98040694, 0.98075014, 0.9863623, 0.9831902, 0.96938723, 0.97604793, 0.9807813, 0.98177814, 0.9883171, 0.9850898, 0.96960706, 0.97424465, 0.9809489, 0.98017085, 0.98766136, 0.9831303, 0.9702644, 0.97393143, 0.9812635, 0.9804497, 0.98780257, 0.9858804, 0.9682925, 0.97514415, 0.9804185, 0.9807437, 0.986292, 0.9831894, 0.9693116, 0.9760215, 0.98077345, 0.981739, 0.9882712, 0.9850169, 0.96960795, 0.97419375, 0.98093134, 0.9799978, 0.9876101, 0.9831115, 0.9703066, 0.97387075, 0.9811918, 0.9802756, 0.9877644, 0.9858423, 0.9682528, 0.9750073, 0.98029137, 0.9805818, 0.9862541, 0.98315483, 0.969322, 0.97597235, 0.9806551, 0.9816534, 0.98829085, 0.9850273, 0.96962845, 0.9741857, 0.98089176, 0.9799805, 0.98760974, 0.98307014, 0.9703432, 0.9738608, 0.98118, 0.9802334, 0.9877921, 0.98583484, 0.9683239, 0.97498024, 0.98032147, 0.9806219, 0.9862579, 0.98319435, 0.96938485, 0.9759631, 0.98067755, 0.9816242, 0.98825663, 0.9850037, 0.9695835, 0.9742037, 0.9809157, 0.980056, 0.98761785, 0.9830472, 0.97035307, 0.9738816, 0.98112327, 0.98028356, 0.9878038, 0.985776, 0.96823084, 0.9750632, 0.98029745, 0.9806318, 0.9862098, 0.9830821, 0.969359, 0.9759208, 0.9806393, 0.9816782, 0.9882504, 0.98496765, 0.9696204, 0.9742657, 0.9809317, 0.9799116, 0.98753136, 0.98302084, 0.9702388, 0.97390896, 0.9811349, 0.980228, 0.98771185, 0.9858074, 0.9682387, 0.97511554, 0.98035175, 0.98059237, 0.98616946, 0.9830858, 0.96928877, 0.9759704, 0.9806878, 0.9816241, 0.9882201, 0.98497343, 0.96952087, 0.97422147, 0.98086816, 0.9799732, 0.98756033, 0.9830456, 0.97033745, 0.97392774, 0.9811778, 0.98026365, 0.9876859, 0.98579776, 0.96821266, 0.9750861, 0.9802859, 0.9805635, 0.9861843, 0.9831129, 0.96935296, 0.9760347, 0.9806959, 0.9815763, 0.9882146, 0.9849823, 0.9696286, 0.9742724, 0.98086965, 0.9799138, 0.9875547, 0.9830615, 0.97031355, 0.9738831, 0.9811561, 0.9802202, 0.98772776, 0.9857831, 0.96831167, 0.9750258, 0.9803743, 0.9805962, 0.98618823, 0.9831132, 0.96938306, 0.9759345, 0.98071164, 0.9816188, 0.98819727, 0.9849223, 0.96957207, 0.9742822, 0.98095626, 0.98001, 0.98757017, 0.9830039, 0.9702673, 0.9739189, 0.9811737, 0.98031837, 0.98770076, 0.985778, 0.96821916, 0.97503996, 0.98037213, 0.9805838, 0.9861648, 0.9830966, 0.9692947, 0.9760098, 0.9807074, 0.9816239, 0.98820484, 0.98491997, 0.9695001, 0.9742674, 0.9809488, 0.9800292, 0.9875672, 0.98302084, 0.9702331, 0.97392017, 0.98118734, 0.9802483, 0.98770136, 0.9857328, 0.968134, 0.9751115, 0.98038447, 0.98064446, 0.9861357, 0.98308975, 0.96923524, 0.9760131, 0.9807319, 0.9816891, 0.9882124, 0.9849519, 0.9695197, 0.9742989, 0.9809802, 0.98005337, 0.98757297, 0.98304373, 0.97028637, 0.97396255, 0.98122025, 0.98028725, 0.98773366, 0.98576975, 0.96817106, 0.9751491, 0.9803977, 0.980713, 0.98617595, 0.98307335, 0.96922517, 0.97600925, 0.9806834, 0.98165476, 0.9881903, 0.984953, 0.96949613, 0.97434705, 0.98091745, 0.9799999, 0.98754203, 0.9830244, 0.97021836, 0.97400045, 0.9811978, 0.9803082, 0.9876902, 0.98571545, 0.96814, 0.97518563, 0.98036844, 0.9806701, 0.9861268, 0.9830436, 0.96926695, 0.97605103, 0.9807356, 0.9816704, 0.98819727, 0.9849423, 0.96947324, 0.97429794, 0.98096013, 0.9800237, 0.98752254, 0.98301566, 0.9702287, 0.9740268, 0.9812009, 0.98028886, 0.98767924, 0.98569703, 0.96819055, 0.97515863, 0.98036367, 0.98061496, 0.98615056, 0.98305744, 0.9693164, 0.976004, 0.9807124, 0.98166716, 0.9881571, 0.9849101, 0.96952444, 0.9742983, 0.98098296, 0.97999346, 0.9875065, 0.98295635, 0.9701801, 0.97388387, 0.98119515, 0.9802541, 0.98767287, 0.9857161, 0.9681943, 0.9751252, 0.9804155, 0.9805997, 0.9860941, 0.9830091, 0.9693359, 0.97601616, 0.9807047, 0.9816264, 0.9881577, 0.9848732, 0.9695672, 0.97422963, 0.98093975, 0.97990054, 0.9874828, 0.98292613, 0.97039974, 0.97388566, 0.9811493, 0.98025376, 0.9876495, 0.9856998, 0.9683043, 0.97508043, 0.98033303, 0.980572, 0.98610014, 0.98299676, 0.9693478, 0.975994, 0.9806991, 0.98153555, 0.98811924, 0.9848717, 0.9695806, 0.97425056, 0.98095727, 0.97998, 0.9874774, 0.9829008, 0.9703648, 0.97388613, 0.9811957, 0.9802483, 0.9876438, 0.9856371, 0.9682124, 0.9750422, 0.98030466, 0.98057735, 0.9860838, 0.9829885, 0.9693406, 0.97599334, 0.9806621, 0.9816, 0.9881351, 0.98483676, 0.9695396, 0.9741832, 0.9808848, 0.97997004, 0.98748684, 0.98292065, 0.9703445, 0.9738607, 0.98116463, 0.9802358, 0.9876589, 0.9856376, 0.96821725, 0.97505075, 0.98033, 0.9806019, 0.98611784, 0.98295575, 0.96940416, 0.9759384, 0.98067653, 0.98166525, 0.98814523, 0.9848711, 0.96954554, 0.9741499, 0.98091245, 0.98005426, 0.9875059, 0.9829038, 0.97032094, 0.9738729, 0.981159, 0.9803162, 0.98765796, 0.9856464, 0.9682188, 0.9750624, 0.9803639, 0.9806631, 0.98612493, 0.9829864, 0.96937656, 0.97597617, 0.9806589, 0.981692, 0.98816466, 0.98484635, 0.9695417, 0.9742226, 0.9808765, 0.9800903, 0.9875051, 0.98290014, 0.97030467, 0.9738796, 0.9811444, 0.9803648, 0.98769206, 0.9856843, 0.9682363, 0.97510153, 0.9803467, 0.9807223, 0.9861238, 0.9830152, 0.9693318, 0.9759956, 0.98064214, 0.9817368, 0.98817396, 0.98488486, 0.9695579, 0.974269, 0.98087674, 0.9801804, 0.98752975, 0.9829189, 0.97029537, 0.97399163, 0.98117536, 0.9804591, 0.98770857, 0.98569757, 0.96820843, 0.97509253, 0.9803387, 0.98080796, 0.9861189, 0.9830163, 0.96935976, 0.97598267, 0.9806929, 0.9818402, 0.9881952, 0.9849149, 0.9695645, 0.9742289, 0.9809476, 0.9801477, 0.9875479, 0.98300874, 0.97035325, 0.97389007, 0.98119825, 0.9805055, 0.9877197, 0.9857218, 0.968269, 0.97506094, 0.98038334, 0.98085874, 0.98613685, 0.9830503, 0.96932775, 0.97597855, 0.9806954, 0.9818384, 0.9881747, 0.9848868, 0.9695821, 0.9742475, 0.9809611, 0.98024493, 0.9875419, 0.98297095, 0.97031623, 0.9739126, 0.9812003, 0.9804935, 0.9877499, 0.98573464, 0.9682893, 0.974979, 0.9803767, 0.9808514, 0.98617107, 0.9830091, 0.96938926, 0.9759753, 0.9806904, 0.98179114, 0.9882373, 0.9848989, 0.96967566, 0.9740847, 0.980907, 0.9802084, 0.98760074, 0.9829889, 0.9704258, 0.9737849, 0.98117, 0.98049736, 0.98776066, 0.98570776, 0.9683838, 0.97499937, 0.98032707, 0.9807691, 0.9862166, 0.9830201, 0.9693805, 0.97593427, 0.9806697, 0.98181576, 0.9882422, 0.98487467, 0.96967566, 0.9741697, 0.98088825, 0.98013854, 0.98757786, 0.9829245, 0.97047764, 0.97381276, 0.9811717, 0.98040855, 0.98774976, 0.9856612, 0.96832573, 0.9749425, 0.9803366, 0.98067105, 0.98619044, 0.98298013, 0.96943384, 0.9759287, 0.9806863, 0.98169416, 0.9882118, 0.9848402, 0.96964765, 0.9741483, 0.9808946, 0.98009527, 0.9875918, 0.98288536, 0.970417, 0.9737683, 0.9811768, 0.98034096, 0.9877317, 0.98566586, 0.9683678, 0.9749278, 0.98031986, 0.9806722, 0.9861869, 0.9829716, 0.969455, 0.97590476, 0.9806716, 0.9816908, 0.9881997, 0.9848327, 0.9695974, 0.974133, 0.98092985, 0.9800646, 0.9875743, 0.98291725, 0.97035486, 0.97372425, 0.98114383, 0.9803243, 0.98774046, 0.985678, 0.9683235, 0.9749078, 0.9803109, 0.9806394, 0.9861792, 0.98302853, 0.9694912, 0.97585267, 0.98065454, 0.98163927, 0.98821473, 0.98485434, 0.9697334, 0.9740735, 0.98094213, 0.9800475, 0.98754436, 0.9829476, 0.97041285, 0.9737604, 0.9811903, 0.98033124, 0.9877143, 0.9857151, 0.9683839, 0.9748746, 0.9803146, 0.98064697, 0.98614883, 0.98302877, 0.96945167, 0.97579795, 0.9806778, 0.98162764, 0.9881684, 0.9848669, 0.9695807, 0.97406673, 0.9809434, 0.9800673, 0.98754007, 0.9829743, 0.97042364, 0.9737178, 0.98116773, 0.9802696, 0.98769706, 0.98570764, 0.96828264, 0.97492087, 0.98034036, 0.9806564, 0.98612344, 0.98300576, 0.96944976, 0.975836, 0.980717, 0.98167145, 0.9881719, 0.98492646, 0.9696744, 0.97408164, 0.980959, 0.98006094, 0.98752695, 0.9829629, 0.9703831, 0.9737747, 0.98123235, 0.98034954, 0.98768693, 0.9856939, 0.9683101, 0.9749312, 0.980353, 0.9805485, 0.9861429, 0.983048, 0.9694554, 0.9758076, 0.9807468, 0.9816025, 0.9882168, 0.98490983, 0.9696058, 0.9740651, 0.98093516, 0.9800208, 0.9875057, 0.98295516, 0.9704696, 0.97366905, 0.98118067, 0.9802287, 0.98769534, 0.98571116, 0.9682903, 0.97488123, 0.98031795, 0.9805141, 0.9861069, 0.983061, 0.96939707, 0.9758091, 0.98057705, 0.9816146, 0.9881874, 0.9848756, 0.9696571, 0.9740094, 0.98090005, 0.97997725, 0.98753995, 0.9829129, 0.9703419, 0.9736824, 0.9811483, 0.9801635, 0.98768777, 0.985656, 0.96834844, 0.97481966, 0.9803036, 0.9804537, 0.98611575, 0.9830039, 0.96947527, 0.9758007, 0.98067874, 0.9815515, 0.988165, 0.984872, 0.96971893, 0.97403085, 0.9809054, 0.9799079, 0.9875107, 0.98286855, 0.9704432, 0.97367156, 0.98113453, 0.9801681, 0.9876424, 0.9856634, 0.9683165, 0.97482204, 0.98031116, 0.98049474, 0.98608786, 0.9829947, 0.96936, 0.97576594, 0.98061866, 0.9815019, 0.98813546, 0.98486644, 0.96960616, 0.973969, 0.98085403, 0.9798442, 0.9875037, 0.98292404, 0.97045225, 0.9736538, 0.9810999, 0.9801179, 0.9876851, 0.9856808, 0.96828216, 0.9748746, 0.9802951, 0.9804497, 0.9861194, 0.9830143, 0.96940583, 0.9757362, 0.9805979, 0.98151946, 0.98816514, 0.984903, 0.9696576, 0.97401947, 0.9808699, 0.97984844, 0.9875245, 0.98293686, 0.97043216, 0.97364795, 0.98112386, 0.9800677, 0.98766613, 0.98569953, 0.9683355, 0.97480166, 0.98026824, 0.9804049, 0.9861259, 0.9829978, 0.96936345, 0.9757874, 0.9805617, 0.98146814, 0.9881466, 0.98489684, 0.9696445, 0.9740133, 0.98088443, 0.97981423, 0.987516, 0.98297024, 0.9705083, 0.97363734, 0.98111284, 0.98011166, 0.98770773, 0.9856672, 0.9683412, 0.97482, 0.9802643, 0.98040605, 0.9861109, 0.9830244, 0.9694532, 0.97580147, 0.98058665, 0.9814125, 0.9881054, 0.98490727, 0.9696552, 0.97400904, 0.9808147, 0.9798277, 0.9874625, 0.98291475, 0.97043973, 0.97364455, 0.9811153, 0.9801034, 0.9876654, 0.9856881, 0.96827614, 0.97485834, 0.980268, 0.98041624, 0.9860755, 0.9830163, 0.96938634, 0.975827, 0.9805541, 0.9814802, 0.9881066, 0.9848984, 0.9695434, 0.97400033, 0.98081243, 0.9798371, 0.98750436, 0.9829407, 0.9703929, 0.9737171, 0.98110527, 0.9801005, 0.9876346, 0.9856912, 0.9683051, 0.9748481, 0.98023754, 0.98049533, 0.9860826, 0.98307645, 0.9694773, 0.9758455, 0.98061, 0.98151153, 0.9881428, 0.9849069, 0.96970516, 0.9740927, 0.98087287, 0.97994506, 0.98750544, 0.98302174, 0.9705082, 0.97375745, 0.9811406, 0.98023224, 0.98765683, 0.98573893, 0.96839786, 0.97490656, 0.980288, 0.9805546, 0.98609805, 0.98308325, 0.96945184, 0.9757849, 0.98062515, 0.9815751, 0.9881069, 0.9849681, 0.9696101, 0.9741189, 0.980874, 0.97993064, 0.9874478, 0.9830678, 0.9703948, 0.97377926, 0.9810805, 0.9801856, 0.98761135, 0.98577845, 0.9683359, 0.97491896, 0.980268, 0.98059237, 0.9860139, 0.983102, 0.969443, 0.97586083, 0.9806081, 0.98156595, 0.9880768, 0.9849759, 0.9696203, 0.974147, 0.9808895, 0.9798977, 0.9874479, 0.9830867, 0.97045386, 0.9738565, 0.9811715, 0.98015827, 0.987628, 0.9857774, 0.968345, 0.9748813, 0.98032856, 0.98047054, 0.98604006, 0.98313916, 0.96943194, 0.97592455, 0.9806645, 0.9815359, 0.98810405, 0.9849725, 0.96958417, 0.9741795, 0.9809193, 0.97991186, 0.9874624, 0.9830479, 0.97038895, 0.9737654, 0.9811755, 0.98014563, 0.98764557, 0.98577994, 0.96829, 0.97496575, 0.9803485, 0.9804905, 0.9860411, 0.98306566, 0.96941346, 0.9759425, 0.980619, 0.9814576, 0.98805726, 0.9849274, 0.96953726, 0.97415674, 0.9809061, 0.9797864, 0.9874445, 0.98307174, 0.9703882, 0.9738158, 0.9811514, 0.98009974, 0.98762274, 0.98576766, 0.9682944, 0.97491336, 0.9802893, 0.98043203, 0.98603326, 0.98310375, 0.9692758, 0.9758395, 0.98059916, 0.98146355, 0.9881087, 0.9849557, 0.96954477, 0.974127, 0.9809109, 0.97978586, 0.9874953, 0.9830615, 0.9703832, 0.9737259, 0.9811242, 0.98002064, 0.9876145, 0.985778, 0.96820843, 0.97485346, 0.98028743, 0.98039377, 0.9860506, 0.9831198, 0.969394, 0.97581315, 0.9806425, 0.9814624, 0.9880713, 0.9849807, 0.96953386, 0.97405267, 0.98088056, 0.9798217, 0.98744535, 0.9830698, 0.97038394, 0.9737047, 0.9811039, 0.9800475, 0.98758924, 0.98577476, 0.96823287, 0.9748707, 0.9802946, 0.9803581, 0.9860184, 0.98313534, 0.9693796, 0.9758115, 0.98066, 0.9813681, 0.9880782, 0.9849641, 0.9695517, 0.97405326, 0.980859, 0.9797314, 0.9874429, 0.98305273, 0.9703649, 0.97368646, 0.9810976, 0.979982, 0.9875579, 0.9857944, 0.9681864, 0.9748517, 0.9802602, 0.98030716, 0.98601794, 0.98310804, 0.9693359, 0.97578907, 0.9805849, 0.9813991, 0.9880646, 0.98497295, 0.96952814, 0.97404295, 0.9808961, 0.9797499, 0.9874133, 0.9830778, 0.9702738, 0.9737033, 0.98113847, 0.98002326, 0.987586, 0.98581725, 0.9682589, 0.97483236, 0.98032606, 0.9804064, 0.9860496, 0.9831461, 0.9694107, 0.97581667, 0.98064077, 0.9814306, 0.98810405, 0.9850191, 0.96969336, 0.97406626, 0.98095727, 0.97982156, 0.98748416, 0.9830919, 0.970447, 0.97372717, 0.98118687, 0.9800544, 0.98764217, 0.9858235, 0.9683216, 0.9748863, 0.9803603, 0.9804273, 0.9860674, 0.98320884, 0.96939373, 0.97586256, 0.9806909, 0.9814548, 0.98809344, 0.98502004, 0.9696967, 0.9740814, 0.98093516, 0.9798018, 0.9874895, 0.9831208, 0.970408, 0.97378755, 0.98111457, 0.9800228, 0.987644, 0.98581344, 0.96823096, 0.9749087, 0.98037416, 0.9804028, 0.9860745, 0.9831178, 0.9693318, 0.9758588, 0.98069674, 0.9814175, 0.9881092, 0.9850273, 0.9695821, 0.97415656, 0.9810151, 0.97976625, 0.98747, 0.983142, 0.9704065, 0.9738021, 0.9812066, 0.9800024, 0.9876034, 0.98582244, 0.9683381, 0.97493005, 0.98035026, 0.98037636, 0.98605007, 0.98320484, 0.96947616, 0.97585845, 0.98070383, 0.98143184, 0.98807573, 0.9850582, 0.969692, 0.97410303, 0.9810332, 0.97979224, 0.9874881, 0.983126, 0.97048664, 0.97370297, 0.9811731, 0.9799882, 0.9875981, 0.98581773, 0.96837866, 0.9748701, 0.9803751, 0.98032516, 0.9860773, 0.983141, 0.96948266, 0.97586256, 0.9807247, 0.9813301, 0.98808014, 0.98504794, 0.9697509, 0.9741779, 0.9809864, 0.9797171, 0.9874329, 0.9830751, 0.97042173, 0.97376233, 0.9811577, 0.9798394, 0.9875674, 0.98579526, 0.96837026, 0.9748905, 0.9803648, 0.98023534, 0.98597795, 0.9831098, 0.96947706, 0.9758704, 0.98071885, 0.98126334, 0.9879986, 0.9850107, 0.9696422, 0.97408694, 0.98100084, 0.97959363, 0.9873885, 0.9831447, 0.9704003, 0.97374266, 0.9812139, 0.9798726, 0.9875025, 0.98584574, 0.9682732, 0.9748766, 0.98035896, 0.980147123, 0.985935092, 0.983182, 0.9694377, 0.9758532, 0.9806574, 0.9813224, 0.9880115, 0.98503125, 0.9696204, 0.97411287, 0.98089844, 0.97962475, 0.9873672, 0.9831146, 0.970424, 0.9736766, 0.98115534, 0.9799339, 0.98750716, 0.98582476, 0.96826094, 0.9748171, 0.98028594, 0.98021275, 0.9859843, 0.9831706, 0.96940535, 0.97581476, 0.9806747, 0.9812626, 0.9880328, 0.98504466, 0.9696075, 0.9740597, 0.9809176, 0.97958803, 0.9873776, 0.9831293, 0.9704221, 0.9737191, 0.98116654, 0.9798283, 0.9875323, 0.9858369, 0.968268, 0.97488177, 0.9804072, 0.9801807, 0.98595977, 0.9831926, 0.9694922, 0.97588104, 0.98073274, 0.98129433, 0.9880321, 0.98502696, 0.9696978, 0.9741262, 0.98098344, 0.9795689, 0.98742175, 0.983112, 0.97049874, 0.97377795, 0.98121166, 0.97984797, 0.9875042, 0.98584217, 0.9683583, 0.97489434, 0.98036546, 0.9801988, 0.985987, 0.9831967, 0.96948504, 0.9757631, 0.9807345, 0.9813192, 0.98798484, 0.9850653, 0.969717, 0.9741134, 0.98099893, 0.9796435, 0.98737234, 0.9831387, 0.970531, 0.97377354, 0.98121405, 0.97989523, 0.9875332, 0.9858118, 0.96844727, 0.9749018, 0.98039055, 0.98020077, 0.985989, 0.98315746, 0.9695262, 0.975842, 0.9807736, 0.9813085, 0.988042, 0.98507357, 0.96967506, 0.9741141, 0.98100555, 0.97968763, 0.9873884, 0.983141, 0.97039807, 0.9737211, 0.9812268, 0.9798834, 0.98755044, 0.9858082, 0.9684429, 0.9748776, 0.9804244, 0.9802505, 0.98599046, 0.9831488, 0.9696344, 0.97585845, 0.98072755, 0.9813555, 0.98805505, 0.9850322, 0.96973854, 0.97406816, 0.9810158, 0.97959673, 0.98741454, 0.9830936, 0.9705672, 0.9737932, 0.9812577, 0.9798676, 0.9875581, 0.98579824, 0.96852344, 0.97495574, 0.9804554, 0.9802966, 0.98602515, 0.9831464, 0.9696007, 0.97595507, 0.9807823, 0.98133516, 0.9880421, 0.9850407, 0.96979797, 0.97414565, 0.98107016, 0.97970563, 0.9874264, 0.9830971, 0.9706128, 0.973827, 0.98126024, 0.9799774, 0.98755133, 0.98580575, 0.96849424, 0.9749142, 0.98048604, 0.9803129, 0.98603535, 0.98315066, 0.96959776, 0.97583246, 0.98074245, 0.98136413, 0.98806083, 0.9850235, 0.9698537, 0.9740611, 0.98102826, 0.9797039, 0.987428, 0.98311186, 0.97056735, 0.973692, 0.9812195, 0.9799431, 0.98756254, 0.9858082, 0.9684702, 0.97489923, 0.9804771, 0.9803088, 0.9860155, 0.983114, 0.96954197, 0.9758419, 0.9807906, 0.98139876, 0.9880575, 0.98500025, 0.9698527, 0.9740713, 0.98102117, 0.979699, 0.9874415, 0.9830737, 0.9705889, 0.9736699, 0.98123896, 0.97995466, 0.98757184, 0.98577994, 0.9685337, 0.97486615, 0.9804082, 0.980325162, 0.986041725, 0.98316026, 0.96971494, 0.97582734, 0.98071015, 0.9814265, 0.9880816, 0.9849814, 0.9699387, 0.9740426, 0.98098, 0.97973937, 0.9874129, 0.98304904, 0.9706401, 0.9736886, 0.981262, 0.98000664, 0.9875945, 0.9857296, 0.96859825, 0.97486305, 0.9804688, 0.9804027, 0.98602736, 0.9830894, 0.969692, 0.97590536, 0.9807577, 0.9814715, 0.98811775, 0.98499286, 0.9699014, 0.9741217, 0.98102945, 0.97977406, 0.9874707, 0.98301923, 0.9707017, 0.97373426, 0.98124665, 0.9800642, 0.9876226, 0.9857173, 0.9685859, 0.9748931, 0.98047936, 0.980349, 0.9860722, 0.98304296, 0.9696782, 0.97585195, 0.9807436, 0.98148733, 0.9881126, 0.98489285, 0.9698193, 0.9740902, 0.98101693, 0.9797742, 0.98747915, 0.9829124, 0.97067404, 0.97372097, 0.9812423, 0.97991425, 0.98759264, 0.98566043, 0.9686829, 0.97492695, 0.98044556, 0.980276, 0.98604935, 0.9830462, 0.9698074, 0.97596633, 0.9807786, 0.9812464, 0.98808235, 0.98493075, 0.9699866, 0.97412986, 0.98104024, 0.9795824, 0.98743385, 0.98298144, 0.97070426, 0.9738548, 0.98127055, 0.97984636, 0.9875381, 0.9857382, 0.96854097, 0.975031, 0.9804827, 0.9801901, 0.9859485, 0.98309696, 0.96972346, 0.9760483, 0.9808199, 0.9812894, 0.988035, 0.98492277, 0.96995676, 0.9742742, 0.9810883, 0.9795848, 0.98740035, 0.98300606, 0.9706689, 0.97393835, 0.9813065, 0.9797427, 0.98755485, 0.9857277, 0.96861446, 0.9751066, 0.9804497, 0.9801368, 0.9859978, 0.983103, 0.9697983, 0.9760523, 0.9808359, 0.98121303, 0.98800105, 0.9849016, 0.97003675, 0.9742405, 0.98105824, 0.97955346, 0.9873743, 0.9830015, 0.97081864, 0.97386307, 0.98132634, 0.9798023, 0.98750263, 0.9857636, 0.96867734, 0.9749971, 0.98042554, 0.98014253, 0.9859027, 0.98309803, 0.9698066, 0.975946, 0.98083365, 0.98118746, 0.98796296, 0.98490846, 0.9700338, 0.97417647, 0.9810509, 0.9796418, 0.9873198, 0.9829554, 0.97087806, 0.97378427, 0.9813262, 0.9798491, 0.9874652, 0.9857312, 0.9686723, 0.9749111, 0.9804528, 0.9801588, 0.98590726, 0.98308116, 0.9697739, 0.97588885, 0.9807614, 0.9811709, 0.98792875, 0.98487824, 0.97006476, 0.97395915, 0.9809445, 0.97947603, 0.9872436, 0.98287445, 0.97084236, 0.9736389, 0.98121566, 0.9796957, 0.98744476, 0.9856032, 0.96858335, 0.9747103, 0.9803514, 0.98001033, 0.98585725, 0.9829784, 0.9696408, 0.975827, 0.98084235, 0.9811521, 0.98796624, 0.9848161, 0.9697583, 0.9740379, 0.98097056, 0.97942173, 0.987276, 0.98284423, 0.97040176, 0.9736963, 0.981204, 0.9796221, 0.98746485, 0.9856333, 0.9681834, 0.97483575, 0.9803082, 0.9799911, 0.98587334, 0.9830001, 0.9694578, 0.9758867, 0.98061967, 0.9809678, 0.9879382, 0.98480564, 0.96974486, 0.97395724, 0.9808397, 0.97938865, 0.9873119, 0.9828782, 0.97051525, 0.9737626, 0.9810805, 0.97966635, 0.9874278, 0.9856456, 0.9683706, 0.9748453, 0.98024154, 0.9799818, 0.9858455, 0.9830722, 0.96960527, 0.9757751, 0.9805648, 0.98112935, 0.9878665, 0.98484254, 0.9696046, 0.9740891, 0.9808148, 0.9795298, 0.98722166, 0.9828422, 0.9704718, 0.9737604, 0.98103416, 0.979785, 0.9873991, 0.985614, 0.9683589, 0.9749332, 0.9801979, 0.9801296, 0.98579144, 0.9830058, 0.96950877, 0.9759494, 0.98055524, 0.9811546, 0.98787504, 0.9847878, 0.96972615, 0.9741785, 0.9808086, 0.979491, 0.9872392, 0.9828547, 0.97051984, 0.9737699, 0.98104805, 0.9797586, 0.9873941, 0.98563725, 0.9684277, 0.97485095, 0.98024106, 0.98012793, 0.9857729, 0.9829749, 0.969601, 0.97587866, 0.98056984, 0.9812191, 0.9878324, 0.9848165, 0.9698085, 0.97406286, 0.9808781, 0.97950554, 0.98719317, 0.9828631, 0.9705696, 0.97388214, 0.9811265, 0.97981185, 0.987347, 0.9856719, 0.96828586, 0.9750114, 0.9802911, 0.98018354, 0.9857584, 0.9830715, 0.96961343, 0.9760059, 0.98071784, 0.98130935, 0.98784745, 0.98484194, 0.9698182, 0.9742158, 0.9809599, 0.9795567, 0.98722684, 0.98288596, 0.9706456, 0.97396433, 0.98120606, 0.9797991, 0.9873598, 0.9856525, 0.96840805, 0.97504175, 0.980391, 0.9801696, 0.98581785, 0.98301554, 0.969575, 0.97610086, 0.98071057, 0.9812305, 0.9878554, 0.98485965, 0.96979123, 0.9741828, 0.9809709, 0.97944516, 0.98720026, 0.98292834, 0.9706307, 0.9738686, 0.98123646, 0.97979033, 0.9873269, 0.9856909, 0.9683205, 0.97497547, 0.9804185, 0.9801572, 0.98572665, 0.9831062, 0.9696731, 0.97600853, 0.980785, 0.9812903, 0.98782814, 0.9848337, 0.96985966, 0.974161, 0.9810228, 0.9795099, 0.9872004, 0.98291045, 0.9706801, 0.9738709, 0.98126835, 0.9797146, 0.9873219, 0.9857479, 0.9684247, 0.9749679, 0.98041725, 0.98006654, 0.9857284, 0.9831442, 0.9696083, 0.9759546, 0.9807504, 0.9811715, 0.9878246, 0.9848803, 0.96983165, 0.97415686, 0.98097587, 0.979541, 0.9871862, 0.9829317, 0.97074425, 0.97376096, 0.9812284, 0.9797688, 0.9873061, 0.9856919, 0.96860045, 0.9749547, 0.98047537, 0.98009574, 0.9857156, 0.9830797, 0.9696491, 0.97590035, 0.9807238, 0.9811752, 0.98784304, 0.9848588, 0.9699183, 0.97417724, 0.9809621, 0.97945523, 0.98714787, 0.9828788, 0.9707319, 0.97386056, 0.9812976, 0.9797617, 0.98726624, 0.98568726, 0.96849054, 0.9750334, 0.980531, 0.98017865, 0.98567224, 0.98311585, 0.9697651, 0.9760208, 0.98079795, 0.98126847, 0.9877763, 0.9849445, 0.96993357, 0.97437036, 0.9810501, 0.97952336, 0.9871207, 0.98299146, 0.97074044, 0.97393167, 0.9812796, 0.9797481, 0.98720455, 0.98566365, 0.96834385, 0.9750778, 0.98051536, 0.9801019, 0.98563147, 0.9830827, 0.9696808, 0.9761416, 0.9808248, 0.9812795, 0.9877195, 0.9849166, 0.9697734, 0.9743333, 0.9810455, 0.9795512, 0.9870669, 0.98287815, 0.9706363, 0.9740525, 0.98129636, 0.97975814, 0.98723966, 0.9856471, 0.9677205, 0.9751398, 0.9804853, 0.9801312, 0.9855623, 0.98303854, 0.96912134, 0.9761262, 0.98082215, 0.9812486, 0.98762935, 0.9848333, 0.96921957, 0.9743484, 0.98102313, 0.9794288, 0.98695856, 0.98285913, 0.9701736, 0.97401863, 0.98126125, 0.9797192, 0.9870892, 0.98560053, 0.96770835, 0.9750827, 0.9804464, 0.9800646, 0.98549587, 0.9830668, 0.9691292, 0.97617996, 0.98078454, 0.981248, 0.98765516, 0.9848268, 0.96917915, 0.97435445, 0.9810315, 0.9795489, 0.9870109, 0.98288167, 0.97012657, 0.9740676, 0.9812936, 0.9797474, 0.9871797, 0.985688, 0.96780485, 0.9751516, 0.9804867, 0.9801105, 0.98552966, 0.98307776, 0.96912694, 0.97612894, 0.980756, 0.981234, 0.9876385, 0.98482335, 0.96926045, 0.97440773, 0.9809817, 0.9794763, 0.98702276, 0.9828222, 0.9700177, 0.97412497, 0.9812269, 0.9796712, 0.9871818, 0.9856399, 0.96760434, 0.97517407, 0.98043585, 0.9800187, 0.9855847, 0.98303324, 0.9690891, 0.9762187, 0.9807484, 0.98126364, 0.98771113, 0.9848083, 0.96922684, 0.9744743, 0.9809692, 0.97943455, 0.987058, 0.9828476, 0.970122, 0.97418606, 0.98126596, 0.97969043, 0.9871861, 0.9856874, 0.9677352, 0.9753415, 0.9805135, 0.9800427, 0.9856569, 0.98304665, 0.9691394, 0.97629935, 0.9807664, 0.98120385, 0.98775125, 0.98481303, 0.9691453, 0.974498, 0.9810611, 0.9794759, 0.98708296, 0.98281884, 0.9701176, 0.9742742, 0.9812961, 0.97974783, 0.98728985, 0.98563874, 0.9677021, 0.9753348, 0.9805381, 0.980186, 0.9856514, 0.9829897, 0.96907276, 0.9763021, 0.9808234, 0.9812692, 0.9877416, 0.98485065, 0.96919584, 0.97461784, 0.98113143, 0.9795202, 0.98713565, 0.9829145, 0.97017473, 0.9743327, 0.98139983, 0.97982854, 0.98733145, 0.9856935, 0.96773285, 0.9754135, 0.9805344, 0.98020387, 0.9857634, 0.9831025, 0.96915317, 0.9763857, 0.98083556, 0.98129314, 0.9878514, 0.98488486, 0.96939206, 0.9746138, 0.98107105, 0.9795323, 0.9872288, 0.9828594, 0.97015196, 0.97426754, 0.9813084, 0.9798008, 0.9873628, 0.98567826, 0.9678382, 0.9753506, 0.9804664, 0.98004514, 0.9857561, 0.9831241, 0.96927255, 0.9763583, 0.9807614, 0.98122394, 0.98784363, 0.98489654, 0.9693508, 0.97456115, 0.98103577, 0.979491, 0.9871905, 0.98288894, 0.97015697, 0.97430474, 0.98129076, 0.97967577, 0.9873089, 0.9856952, 0.967811, 0.97542614, 0.9804304, 0.9799196, 0.9857227, 0.9830821, 0.969116, 0.9763974, 0.9807164, 0.98112535, 0.9878092, 0.98486114, 0.96927565, 0.97462565, 0.980993, 0.97935116, 0.9871812, 0.98288167, 0.9700388, 0.9742717, 0.9812579, 0.9796148, 0.98732764, 0.985667, 0.96783054, 0.97536874, 0.9804381, 0.97998583, 0.9857156, 0.98308647, 0.96905977, 0.9763025, 0.98066103, 0.9811328, 0.98780835, 0.98485816, 0.9692021, 0.9745567, 0.98091406, 0.97928303, 0.9871747, 0.9828494, 0.9698505, 0.9741862, 0.98119366, 0.97958034, 0.98729634, 0.9856354, 0.967477, 0.97530544, 0.98047274, 0.979875, 0.9857335, 0.9830746, 0.9687639, 0.9762849, 0.9807254, 0.9811009, 0.9877652, 0.9848092, 0.96898067, 0.9745686, 0.9809684, 0.97925115, 0.98710036, 0.98278165, 0.9697806, 0.97421104, 0.9812393, 0.9795638, 0.98724896, 0.98557377, 0.96753013, 0.9753608, 0.980445, 0.97992545, 0.9856538, 0.9830018, 0.9688569, 0.97635365, 0.9807551, 0.98113227, 0.98776907, 0.9847888, 0.969003, 0.9745555, 0.98099893, 0.9791944, 0.987095, 0.98277795, 0.969828, 0.97431743, 0.9812477, 0.97959405, 0.9872473, 0.9856061, 0.96744686, 0.97542465, 0.98047274, 0.97999156, 0.98569816, 0.98300034, 0.96888834, 0.9763898, 0.9805848, 0.98108095, 0.98776835, 0.9847905, 0.9691544, 0.97475624, 0.98095566, 0.97932225, 0.9871561, 0.98275954, 0.9698233, 0.974373, 0.9812656, 0.9796182, 0.98717797, 0.98553175, 0.9674038, 0.9753979, 0.98057693, 0.9799309, 0.9855575, 0.98297197, 0.96871275, 0.97631216, 0.9807912, 0.9811482, 0.98767924, 0.98478574, 0.9689349, 0.97456205, 0.9810153, 0.9793156, 0.9870444, 0.9827647, 0.96980727, 0.9742045, 0.9812935, 0.9796039, 0.98718154, 0.985521, 0.9674975, 0.9753508, 0.980638, 0.9799042, 0.98556936, 0.9829764, 0.968888, 0.976349, 0.9808203, 0.98113215, 0.9877097, 0.9847431, 0.9688537, 0.97443515, 0.9811081, 0.97935903, 0.9870978, 0.982806, 0.96980315, 0.9741159, 0.9813534, 0.97965425, 0.9873043, 0.98564523, 0.9674808, 0.9752897, 0.9805797, 0.9799842, 0.985685, 0.98305225, 0.96892256, 0.97625494, 0.98078924, 0.9812057, 0.9877879, 0.9849127, 0.96911854, 0.9745768, 0.9811226, 0.9794529, 0.9871373, 0.98291266, 0.9699718, 0.97427434, 0.9813731, 0.9797279, 0.9872901, 0.98569536, 0.96768224, 0.9754245, 0.98059666, 0.9800009, 0.98569214, 0.9831208, 0.96900886, 0.97634697, 0.9808121, 0.9812325, 0.9878223, 0.9849524, 0.9692494, 0.9746446, 0.9811062, 0.9794306, 0.98721606, 0.98299885, 0.9702692, 0.974362, 0.98140335, 0.97985405, 0.9873633, 0.98579943, 0.9678872, 0.97546035, 0.98061407, 0.9800846, 0.98576444, 0.9832172, 0.9691956, 0.97646457, 0.9808256, 0.981308, 0.98786443, 0.9850154, 0.9693257, 0.9747002, 0.9811443, 0.9794391, 0.98716474, 0.9828064, 0.9701864, 0.9744461, 0.9811475, 0.9795289, 0.9872164, 0.98575157, 0.9679243, 0.97552943, 0.9806529, 0.98005265, 0.9858775, 0.9832856, 0.9691102, 0.97652334, 0.98083764, 0.9812936, 0.9878577, 0.98505473, 0.96929437, 0.974723, 0.98106617, 0.9794399, 0.9871797, 0.98304516, 0.9700399, 0.9742522, 0.98129946, 0.97962254, 0.98741394, 0.9858403, 0.9678192, 0.9752795, 0.98050666, 0.9799422, 0.98573834, 0.98331535, 0.9689983, 0.9762146, 0.98074913, 0.98112017, 0.98788214, 0.98502314, 0.9690642, 0.97449785, 0.9810003, 0.9793371, 0.9872425, 0.98307407, 0.9700435, 0.9739968, 0.9812464, 0.979575, 0.9873912, 0.9858758, 0.96783376, 0.97527426, 0.9804884, 0.9799146, 0.9858316, 0.9833263, 0.96912414, 0.97623366, 0.98079807, 0.981128, 0.98790145, 0.9850653, 0.9692722, 0.9746651, 0.98112315, 0.97938144, 0.98732865, 0.98310965, 0.97005695, 0.9742731, 0.98136044, 0.9797453, 0.98747605, 0.9858745, 0.96776766, 0.97557527, 0.98058313, 0.97991884, 0.9858525, 0.98330253, 0.9689302, 0.97647434, 0.9808601, 0.98113054, 0.98795986, 0.985056, 0.96904, 0.97474027, 0.9811241, 0.9794226, 0.9873578, 0.98308384, 0.96991783, 0.97454077, 0.9813483, 0.97967356, 0.98749906, 0.98588026, 0.9677908, 0.975663, 0.9805515, 0.97993946, 0.9859087, 0.98331594, 0.969034, 0.97657233, 0.98078626, 0.9811694, 0.98795784, 0.9850968, 0.9691627, 0.97477525, 0.9810751, 0.9793345, 0.98734736, 0.98313373, 0.96997416, 0.97445595, 0.98131436, 0.97955334, 0.9875081, 0.9859286, 0.9678606, 0.97560424, 0.9805809, 0.9798045, 0.9859191, 0.98334324, 0.96903044, 0.9765721, 0.9807649, 0.9810178, 0.9879501, 0.985123, 0.9692504, 0.97484165, 0.98102987, 0.97924393, 0.9873612, 0.9831805, 0.96998066, 0.97452897, 0.98124987, 0.9794862, 0.9874915, 0.98592305, 0.96775234, 0.9756026, 0.98050267, 0.97974145, 0.9858795, 0.9833895, 0.9690443, 0.9765281, 0.9807162, 0.98095095, 0.987949, 0.98513573, 0.9692406, 0.9747639, 0.9810229, 0.97910005, 0.9873398, 0.9832261, 0.969981, 0.974446, 0.9813213, 0.9794922, 0.98747534, 0.9859587, 0.96773815, 0.9756159, 0.9805604, 0.97978425, 0.98591286, 0.98343384, 0.9689894, 0.9764065, 0.9807155, 0.981006, 0.9879404, 0.9851504, 0.969207, 0.97462195, 0.98104656, 0.97921693, 0.98736525, 0.9831988, 0.9700412, 0.9743473, 0.98126835, 0.9794739, 0.9874887, 0.9859862, 0.96775115, 0.9753896, 0.9805581, 0.9798186, 0.98594564, 0.9834607, 0.9689913, 0.9763016, 0.9807406, 0.9810146, 0.9879909, 0.98518753, 0.9690771, 0.9745992, 0.9810533, 0.979198, 0.98737305, 0.9832388, 0.9697824, 0.97427875, 0.9812941, 0.9794869, 0.98748, 0.98594654, 0.96761954, 0.97535866, 0.98057395, 0.9798028, 0.9858822, 0.9834268, 0.9688495, 0.97622913, 0.9807452, 0.981011, 0.98794657, 0.9851827, 0.96908164, 0.9745573, 0.9810441, 0.9791487, 0.987314, 0.983163, 0.96979225, 0.9740965, 0.9812415, 0.9794927, 0.9874778, 0.98594517, 0.9676299, 0.975318, 0.9805469, 0.9798069, 0.98591495, 0.9834116, 0.96886706, 0.9761846, 0.98075265, 0.98098195, 0.9879583, 0.98517585, 0.9690438, 0.9744815, 0.98102564, 0.9791129, 0.987364, 0.983173, 0.96981066, 0.9741449, 0.9812516, 0.9793244, 0.98750484, 0.9859606, 0.96749187, 0.975317, 0.98052245, 0.97964704, 0.9859163, 0.9833822, 0.9687515, 0.976185, 0.9807278, 0.9809136, 0.9879644, 0.98511696, 0.96886706, 0.9744325, 0.98101944, 0.97908026, 0.9873568, 0.9831293, 0.9696264, 0.9741381, 0.9811941, 0.97938114, 0.9875073, 0.9859108, 0.967448, 0.97528195, 0.9804776, 0.9796928, 0.98591703, 0.98338753, 0.9686677, 0.97619617, 0.9806213, 0.98094934, 0.98794657, 0.9851533, 0.9687791, 0.97450745, 0.98093086, 0.97917706, 0.987323, 0.9831998, 0.969665, 0.974165, 0.98113054, 0.9795101, 0.98743665, 0.98595107, 0.96738505, 0.97528243, 0.9804725, 0.97979784, 0.985814, 0.9834629, 0.9686253, 0.97613937, 0.9806678, 0.98100394, 0.98788816, 0.98519146, 0.9689153, 0.9743912, 0.98098403, 0.97919136, 0.9873102, 0.98318917, 0.96977925, 0.97409534, 0.9812213, 0.979487, 0.9874214, 0.98591506, 0.96735394, 0.9752415, 0.98051226, 0.97979647, 0.9859103, 0.98346174, 0.96850026, 0.97613597, 0.9806308, 0.9810121, 0.9879737, 0.98519367, 0.9687479, 0.9744469, 0.9809523, 0.9792517, 0.98738605, 0.9832749, 0.96964973, 0.97416174, 0.9811172, 0.9795639, 0.98753285, 0.98603195, 0.96742433, 0.97530943, 0.98041415, 0.97980577, 0.98592776, 0.98352724, 0.9686761, 0.9762438, 0.98059493, 0.98103195, 0.98801047, 0.98525906, 0.96892303, 0.9744503, 0.9809733, 0.9791886, 0.98742104, 0.98327446, 0.9695225, 0.9741717, 0.9810848, 0.97937024, 0.9874564, 0.986073, 0.96722615, 0.9752794, 0.9804136, 0.9796937, 0.98588526, 0.9836132, 0.96851605, 0.9761835, 0.9805093, 0.98092216, 0.9879588, 0.9852911, 0.96873707, 0.9745855, 0.98083615, 0.9790521, 0.9872775, 0.9833431, 0.9695267, 0.9742852, 0.9810168, 0.9792767, 0.98738235, 0.9860912, 0.9673081, 0.9753558, 0.98036057, 0.9796251, 0.9858014, 0.98356944, 0.9685383, 0.9762689, 0.98042256, 0.9807904, 0.987877, 0.9852521, 0.9688393, 0.97462916, 0.98087, 0.978975, 0.9872801, 0.98333, 0.9696093, 0.97432876, 0.980976, 0.9792763, 0.98739433, 0.98606986, 0.9673063, 0.97547114, 0.98022044, 0.9795571, 0.98584193, 0.983602, 0.96853226, 0.9764523, 0.98040545, 0.98081094, 0.98790085, 0.98529667, 0.9687556, 0.9746918, 0.9806574, 0.9789443, 0.9872938, 0.98333496, 0.9694151, 0.9743732, 0.9808849, 0.97918105, 0.9874, 0.9860458, 0.9671856, 0.9755376, 0.9801641, 0.97940797, 0.98581004, 0.9835646, 0.9682874, 0.97635126, 0.9802878, 0.9805879, 0.9878714, 0.9852732, 0.9684767, 0.9747001, 0.9805695, 0.9786777, 0.9872356, 0.9832814, 0.96928555, 0.9744747, 0.9808045, 0.97903395, 0.98739934, 0.9860458, 0.96710736, 0.9757309, 0.98005384, 0.97935903, 0.98581827, 0.9835372, 0.9684259, 0.97639084, 0.98034316, 0.98070383, 0.98790455, 0.98525906, 0.96864676, 0.97477394, 0.98064315, 0.9787806, 0.98724, 0.98317164, 0.9693142, 0.974359, 0.9807618, 0.9790699, 0.9873254, 0.9859242, 0.9670291, 0.97545403, 0.98008096, 0.9793468, 0.98574936, 0.98343, 0.9681791, 0.97630584, 0.98018414, 0.9807299, 0.98783, 0.9850796, 0.9683681, 0.9746132, 0.9805926, 0.97888833, 0.9872168, 0.9831525, 0.96927166, 0.9742603, 0.98077744, 0.97913456, 0.9872861, 0.98590267, 0.9670008, 0.97522223, 0.9800713, 0.97951585, 0.98571575, 0.98339075, 0.9682122, 0.9761816, 0.98018163, 0.98067, 0.9877787, 0.9851267, 0.9683973, 0.9743188, 0.9805869, 0.9790039, 0.98721737, 0.98323387, 0.9693639, 0.97416544, 0.98060304, 0.979381, 0.9874972, 0.9860957, 0.9669944, 0.97513497, 0.98010296, 0.9796428, 0.98585385, 0.9835545, 0.9680099, 0.9761326, 0.98024666, 0.9808957, 0.9878819, 0.9852025, 0.96841687, 0.97442573, 0.9805017, 0.9790175, 0.9872765, 0.98328435, 0.9691927, 0.9741178, 0.9806605, 0.9793458, 0.9874422, 0.9860293, 0.9669029, 0.97512925, 0.9798996, 0.9795547, 0.9858251, 0.9835603, 0.9682074, 0.9761284, 0.98011625, 0.9808461, 0.9879017, 0.9853007, 0.96843207, 0.97452646, 0.9804749, 0.9790639, 0.9872901, 0.9833103, 0.9692323, 0.9741401, 0.9807062, 0.97934943, 0.9874478, 0.98607534, 0.96687037, 0.9753029, 0.97994286, 0.9796213, 0.9858557, 0.98357594, 0.96803164, 0.97612315, 0.9801419, 0.9808513, 0.9879482, 0.985271, 0.9682523, 0.97448075, 0.980494, 0.97911114, 0.987324, 0.983293, 0.96917254, 0.97418064, 0.98083663, 0.9794001, 0.98745173, 0.9860708, 0.96673465, 0.9752426, 0.98013407, 0.97965574, 0.9858595, 0.9835901, 0.96806973, 0.97617173, 0.98026544, 0.98095256, 0.98794204, 0.9853086, 0.9682452, 0.9745276, 0.98083216, 0.9792198, 0.98736423, 0.9832992, 0.9689672, 0.97413707, 0.9809154, 0.97947663, 0.9874932, 0.98606765, 0.96676385, 0.9751462, 0.98043287, 0.9797102, 0.9860047, 0.9835298, 0.9679843, 0.97605896, 0.98058206, 0.9809718, 0.98804516, 0.9852358, 0.96829313, 0.9744285, 0.9810079, 0.9791533, 0.98745525, 0.98318475, 0.96908534, 0.9737671, 0.9809394, 0.9793672, 0.98759913, 0.98598814, 0.9667283, 0.97503227, 0.9803822, 0.9795659, 0.9860615, 0.9834902, 0.96797925, 0.9760809, 0.9807663, 0.9808294, 0.9881187, 0.9852956, 0.96822083, 0.9744664, 0.981261, 0.97897273, 0.9874685, 0.9832683, 0.969103, 0.9742725, 0.9813804, 0.9791997, 0.98760587, 0.9861219, 0.966811, 0.9753711, 0.9807599, 0.97939646, 0.9860388, 0.983603, 0.96799153, 0.9762464, 0.9808592, 0.98074627, 0.98810124, 0.9853178, 0.96824956, 0.9746401, 0.9812206, 0.9786859, 0.98743975, 0.9831514, 0.9690832, 0.9743629, 0.9813069, 0.9790862, 0.98755854, 0.98600185, 0.96686816, 0.97558063, 0.98067874, 0.979232, 0.9860069, 0.98340446, 0.9680654, 0.9762088, 0.9807972, 0.98066574, 0.9880628, 0.9853037, 0.9684668, 0.9746927, 0.981263, 0.9785724, 0.98744625, 0.9831003, 0.9691134, 0.9740443, 0.98119843, 0.97908264, 0.9875131, 0.9859955, 0.9666813, 0.97527033, 0.9806337, 0.9792371, 0.985884, 0.9833767, 0.96786255, 0.9760735, 0.9807164, 0.98064995, 0.9879919, 0.9852646, 0.96828216, 0.97460824, 0.9811902, 0.97883314, 0.9874041, 0.9832119, 0.96918005, 0.97412384, 0.98122466, 0.9790719, 0.98755646, 0.9861026, 0.9668232, 0.97516215, 0.9805653, 0.9792644, 0.98596716, 0.98343617, 0.9678541, 0.9761245, 0.98077375, 0.9805556, 0.9880409, 0.9852013, 0.96815723, 0.97451395, 0.9811303, 0.9785537, 0.9874401, 0.9831745, 0.9690085, 0.9740736, 0.9811769, 0.9788967, 0.9875016, 0.98594785, 0.9666978, 0.9751202, 0.9806152, 0.97909385, 0.9859211, 0.9834892, 0.96779054, 0.975963, 0.9807268, 0.9804381, 0.9882356, 0.9851767, 0.9683565, 0.9744222, 0.9811459, 0.97855633, 0.9876982, 0.98322475, 0.9691479, 0.973918, 0.9813107, 0.9788007, 0.9878742, 0.9859653, 0.96686494, 0.97484016, 0.9806644, 0.97900885, 0.98629755, 0.983502, 0.9680673, 0.9757363, 0.98082227, 0.9803003, 0.98831415, 0.9851535, 0.9680743, 0.9740772, 0.9811989, 0.9783969, 0.9877868, 0.98322636, 0.9689326, 0.97366774, 0.9813601, 0.97877914, 0.9879034, 0.98595315, 0.96660525, 0.9747854, 0.98070145, 0.9790495, 0.9863869, 0.9835187, 0.9675453, 0.97570896, 0.9808874, 0.9804525, 0.9883482, 0.9851253, 0.9678876, 0.9740942, 0.98134035, 0.9784697, 0.98776686, 0.9831982, 0.968777, 0.9736255, 0.9814214, 0.978841, 0.98791283, 0.9859627, 0.9665, 0.9747303, 0.9807164, 0.97911066, 0.9863443, 0.983511, 0.9675007, 0.97571474, 0.9808925, 0.9804017, 0.9883109, 0.9851158, 0.96775067, 0.97412103, 0.981336, 0.9784605, 0.9877571, 0.9832283, 0.9687336, 0.97369653, 0.9814119, 0.9788642, 0.9878621, 0.9859496, 0.966524, 0.97481334, 0.980685, 0.97908276, 0.9863254, 0.9834939, 0.9675235, 0.9757166, 0.98090166, 0.9804411, 0.98827505, 0.9851394, 0.9678283, 0.9740684, 0.9813022, 0.97855693, 0.987713, 0.9832212, 0.9687173, 0.9736539, 0.9814286, 0.9788457, 0.98786324, 0.9859416, 0.9665323, 0.9747233, 0.9807469, 0.9790232, 0.9863147, 0.9834907, 0.9675731, 0.97568876, 0.9809419, 0.980416, 0.9883179, 0.9851082, 0.9679272, 0.9740976, 0.98129433, 0.9784907, 0.98772126, 0.9831713, 0.9689204, 0.9736405, 0.9814369, 0.9788722, 0.9878999, 0.9859957, 0.9667019, 0.97473407, 0.9807184, 0.97911525, 0.98635286, 0.9835249, 0.96764517, 0.9756916, 0.98092663, 0.9804418, 0.9883329, 0.98518676, 0.96811587, 0.9740277, 0.9813229, 0.97847885, 0.9877767, 0.9832779, 0.9690552, 0.97364205, 0.98137593, 0.9788659, 0.9879334, 0.98603404, 0.9668214, 0.97473097, 0.98069227, 0.97910494, 0.986383, 0.9836063, 0.96784556, 0.9756738, 0.98092264, 0.9804786, 0.988408, 0.9852594, 0.96815324, 0.97405934, 0.98135126, 0.978597, 0.9878295, 0.9833235, 0.9689866, 0.9735858, 0.98138905, 0.97893095, 0.9879594, 0.9860722, 0.96678793, 0.9747121, 0.9807426, 0.97915673, 0.9863884, 0.98357433, 0.96783656, 0.9756731, 0.98090875, 0.98046607, 0.9884013, 0.9851922, 0.96810156, 0.9741216, 0.98128146, 0.97857463, 0.9877944, 0.983306, 0.96907884, 0.9736301, 0.9813912, 0.97886604, 0.98792714, 0.98602897, 0.96681947, 0.9747512, 0.98070496, 0.9791031, 0.98635554, 0.98355156, 0.96779, 0.97566575, 0.9809177, 0.9803992, 0.9883535, 0.98521036, 0.9681051, 0.97404194, 0.9812929, 0.9784387, 0.98784816, 0.9832885, 0.9690859, 0.97362185, 0.9813841, 0.9788694, 0.98798484, 0.9860583, 0.9668707, 0.97478944, 0.9807864, 0.97909135, 0.9864233, 0.9835989, 0.9679672, 0.9757052, 0.9809543, 0.98038197, 0.98839265, 0.9851881, 0.9681901, 0.9741148, 0.981358, 0.9784288, 0.9878635, 0.9833035, 0.9691058, 0.9736963, 0.98141795, 0.9787637, 0.98799425, 0.9860249, 0.966854, 0.9747155, 0.9807802, 0.9790394, 0.9864436, 0.98359543, 0.96796685, 0.9756629, 0.98094755, 0.9803422, 0.9883995, 0.98525405, 0.9682852, 0.97410077, 0.9813649, 0.9784015, 0.9878538, 0.98330706, 0.969221, 0.97360396, 0.9814687, 0.97882265, 0.9880095, 0.986065, 0.9669434, 0.9747833, 0.98083407, 0.9790743, 0.98648816, 0.98364973, 0.9680806, 0.97576267, 0.98096853, 0.98046905, 0.98841596, 0.9852598, 0.96841675, 0.97414726, 0.9813747, 0.9785745, 0.9878169, 0.9834126, 0.96939975, 0.97376186, 0.9815575, 0.97887653, 0.9879528, 0.98611367, 0.96704257, 0.9748096, 0.98079485, 0.9790232, 0.986371, 0.9836534, 0.96813273, 0.9758455, 0.9810207, 0.9804051, 0.9883647, 0.9852507, 0.9684056, 0.97422296, 0.98133415, 0.97846675, 0.98780835, 0.9833445, 0.9695054, 0.97382814, 0.9815554, 0.9788416, 0.9879624, 0.9861487, 0.96724284, 0.97490615, 0.9807794, 0.9790326, 0.9864046, 0.9837113, 0.96826285, 0.97593296, 0.9809965, 0.9803547, 0.9884249, 0.9852985, 0.968496, 0.9742888, 0.9813581, 0.9784112, 0.9878516, 0.98344505, 0.9694933, 0.97389936, 0.98143286, 0.97881293, 0.988037, 0.98614985, 0.9672058, 0.9749923, 0.9808146, 0.97904015, 0.98647326, 0.98369884, 0.96824676, 0.9758899, 0.98100007, 0.98042864, 0.98848474, 0.98535556, 0.9685407, 0.97432446, 0.98137605, 0.9784962, 0.9878885, 0.98343813, 0.96945345, 0.9738954, 0.98154, 0.9788612, 0.9880309, 0.9861787, 0.9671601, 0.974842, 0.9807812, 0.97906965, 0.98646784, 0.98374134, 0.9682103, 0.9758317, 0.9810091, 0.9804525, 0.98843455, 0.985373, 0.96846795, 0.9742541, 0.981367, 0.9785251, 0.98787385, 0.9835002, 0.9694647, 0.9738245, 0.98151314, 0.97886777, 0.9879936, 0.9862103, 0.96733767, 0.97486115, 0.98077893, 0.9791229, 0.98650205, 0.9837396, 0.96829605, 0.9757229, 0.9809918, 0.98047733, 0.9884632, 0.9853301, 0.9684004, 0.974189, 0.981355, 0.9786052, 0.98788756, 0.9834216, 0.9695098, 0.9737932, 0.98151326, 0.9789122, 0.98802614, 0.9861684, 0.9673702, 0.97486514, 0.9807922, 0.9791503, 0.9864777, 0.98374385, 0.9684977, 0.9758008, 0.98103, 0.98046285, 0.988439, 0.9853311, 0.9686202, 0.97417736, 0.9813896, 0.97852534, 0.98789793, 0.9834126, 0.9694945, 0.97380507, 0.98151386, 0.97890306, 0.98803806, 0.98616564, 0.96724975, 0.974835, 0.980828, 0.97918564, 0.9865096, 0.98372114, 0.96815175, 0.97581387, 0.9810378, 0.9805222, 0.9884977, 0.98538357, 0.9684447, 0.9742551, 0.9813873, 0.9786124, 0.987932, 0.9835126, 0.9694052, 0.9738478, 0.9815129, 0.9789919, 0.98807305, 0.98619926, 0.9670876, 0.9749082, 0.98079914, 0.97916734, 0.9865959, 0.9837447, 0.968199, 0.9757742, 0.9809868, 0.980576, 0.988538, 0.9853758, 0.968514, 0.97428113, 0.9813959, 0.97863865, 0.9879942, 0.9834985, 0.9693536, 0.9738704, 0.98154706, 0.9790727, 0.9881003, 0.98618686, 0.9670479, 0.97496766, 0.9808512, 0.9792492, 0.9865812, 0.98370683, 0.9681372, 0.9758229, 0.98101026, 0.9805995, 0.98850703, 0.9853059, 0.96826696, 0.9742328, 0.9814176, 0.97862476, 0.9879103, 0.983459, 0.96926785, 0.9739431, 0.98155415, 0.9789603, 0.98804677, 0.9861393, 0.9670391, 0.97498465, 0.98083913, 0.97916937, 0.98656434, 0.98368686, 0.9682009, 0.9759292, 0.9810184, 0.9805238, 0.98852205, 0.98529935, 0.96834713, 0.9742836, 0.9814114, 0.9785874, 0.9879689, 0.9834421, 0.96945614, 0.9739754, 0.98149085, 0.97900623, 0.988101, 0.98613214, 0.9670368, 0.9749023, 0.98080564, 0.9791454, 0.9865837, 0.9837019, 0.96825, 0.9758974, 0.98100674, 0.9805016, 0.9885535, 0.9853155, 0.9685116, 0.97424275, 0.9813984, 0.9785482, 0.9880271, 0.9834162, 0.9694083, 0.9738235, 0.98154956, 0.9789661, 0.98812777, 0.9861227, 0.9672684, 0.97498965, 0.9808169, 0.9791596, 0.98664004, 0.98369515, 0.9685587, 0.9759536, 0.9810565, 0.98048854, 0.98856586, 0.9853023, 0.9685837, 0.9743827, 0.9814576, 0.97848547, 0.9879717, 0.98342973, 0.96951205, 0.97404206, 0.9816435, 0.9788543, 0.98810893, 0.98614126, 0.9670993, 0.9750304, 0.9808688, 0.9791447, 0.9865733, 0.98378986, 0.96808773, 0.9760198, 0.98098207, 0.9805792, 0.98861605, 0.9854454, 0.9684189, 0.9744591, 0.9815227, 0.9786552, 0.9880514, 0.98361295, 0.96934867, 0.97414273, 0.9817075, 0.9788376, 0.9881881, 0.9863, 0.96701014, 0.9750719, 0.9810178, 0.9792549, 0.98669755, 0.98390514, 0.9680806, 0.97603923, 0.98123896, 0.9805879, 0.98861897, 0.9855116, 0.9683049, 0.9744108, 0.98167175, 0.9786462, 0.9880558, 0.9836706, 0.96935683, 0.9739896, 0.9817413, 0.97894293, 0.98818237, 0.9862962, 0.9670339, 0.9750217, 0.9809436, 0.97926027, 0.9867635, 0.9839242, 0.96812046, 0.9759312, 0.9811787, 0.9806631, 0.9886713, 0.9855459, 0.9683948, 0.9744563, 0.9815881, 0.9788188, 0.9881379, 0.9837251, 0.96952736, 0.9741846, 0.9816497, 0.9791238, 0.9882063, 0.98633397, 0.96722966, 0.9752642, 0.98102796, 0.97941417, 0.98672545, 0.98397315, 0.96817476, 0.9761836, 0.98116887, 0.9807293, 0.9886525, 0.9856017, 0.96863425, 0.97452104, 0.98164123, 0.97877467, 0.98810124, 0.9836375, 0.96954566, 0.97415316, 0.98175716, 0.97916824, 0.98819053, 0.98634, 0.96710426, 0.9751683, 0.98097473, 0.97936946, 0.98672694, 0.9840041, 0.9682433, 0.97614497, 0.9811554, 0.98078513, 0.98862106, 0.9855578, 0.9686068, 0.9744668, 0.9816146, 0.97896564, 0.98808014, 0.98380685, 0.96954787, 0.9742022, 0.98168933, 0.9792662, 0.9881463, 0.986487, 0.9671486, 0.9751952, 0.9809348, 0.9794784, 0.9867, 0.98403907, 0.96830106, 0.9760444, 0.9811013, 0.98085505, 0.98860747, 0.98556024, 0.9685052, 0.9743794, 0.9815073, 0.97891754, 0.98800117, 0.9837853, 0.9694485, 0.9740413, 0.9816396, 0.9793347, 0.98812556, 0.98639363, 0.9669784, 0.9750836, 0.98091507, 0.9795105, 0.98663175, 0.98403037, 0.9682165, 0.9759561, 0.9811397, 0.9808029, 0.988605, 0.985658, 0.96845925, 0.9743706, 0.9815752, 0.9789676, 0.9879915, 0.9838283, 0.96927905, 0.97408074, 0.9816967, 0.97911775, 0.98810285, 0.9864053, 0.96674323, 0.97499835, 0.98089784, 0.9794352, 0.9866311, 0.9840647, 0.9679698, 0.9759927, 0.9810921, 0.98071253, 0.9885175, 0.9856677, 0.9684153, 0.9742722, 0.98147684, 0.9787021, 0.98794264, 0.98379195, 0.96925247, 0.9739319, 0.9815569, 0.97920346, 0.9879792, 0.98646855, 0.96677977, 0.9750659, 0.9810142, 0.9795063, 0.9864827, 0.98415613, 0.96810216, 0.9759285, 0.9811111, 0.98105377, 0.9883994, 0.98577046, 0.96837384, 0.9741693, 0.9815847, 0.97909, 0.98781323, 0.98395896, 0.9693773, 0.97389257, 0.98164594, 0.9795218, 0.98795205, 0.9865959, 0.9668847, 0.9748541, 0.9810003, 0.9796085, 0.9864746, 0.98420644, 0.9681405, 0.975899, 0.98113465, 0.98101544, 0.9884751, 0.9857694, 0.96843666, 0.97424716, 0.98164225, 0.97910243, 0.9878578, 0.9839495, 0.96931463, 0.97383714, 0.9816595, 0.97944516, 0.98796993, 0.98652273, 0.9668052, 0.9749101, 0.98097324, 0.9796539, 0.9865031, 0.98413974, 0.96818113, 0.9758345, 0.98105913, 0.9810028, 0.98843294, 0.98576605, 0.9683925, 0.9741294, 0.9815383, 0.979067, 0.987766, 0.9838636, 0.96926993, 0.973739, 0.98161757, 0.97946733, 0.9879453, 0.98654115, 0.96679395, 0.97486985, 0.98101395, 0.97976375, 0.9864312, 0.9841622, 0.9681607, 0.975864, 0.9810916, 0.9809847, 0.98838633, 0.98575073, 0.9684032, 0.97407246, 0.98150396, 0.97906435, 0.98778635, 0.9839121, 0.96934813, 0.9738211, 0.9815746, 0.9795873, 0.987949, 0.9865429, 0.9669737, 0.97484154, 0.9809565, 0.9798679, 0.9864834, 0.9842771, 0.9681579, 0.9757523, 0.98104805, 0.9811736, 0.98844904, 0.9858316, 0.9685004, 0.974046, 0.9815353, 0.97920907, 0.98784083, 0.98395663, 0.9692987, 0.9737239, 0.98161596, 0.9795737, 0.9879959, 0.98655564, 0.96688175, 0.9748745, 0.9809529, 0.9797489, 0.98649263, 0.98421305, 0.96817523, 0.97582936, 0.9810013, 0.9809316, 0.9884157, 0.9857424, 0.9684059, 0.9740797, 0.9814593, 0.9790487, 0.98787093, 0.98389167, 0.9693962, 0.97383964, 0.9815258, 0.97942364, 0.9879682, 0.98652446, 0.9669612, 0.9748185, 0.98082596, 0.97954994, 0.9864144, 0.9840726, 0.9681769, 0.9757701, 0.9809902, 0.9809837, 0.9884044, 0.9857377, 0.96843064, 0.97411376, 0.98143333, 0.9789572, 0.98780787, 0.9839903, 0.9694409, 0.97386974, 0.98149353, 0.9794192, 0.98794496, 0.9866124, 0.9669768, 0.9747946, 0.98085314, 0.97960585, 0.9864545, 0.98421884, 0.96825725, 0.9758175, 0.98097813, 0.98097885, 0.98841316, 0.9858304, 0.9685638, 0.97414553, 0.9814445, 0.9790398, 0.98781043, 0.98398423, 0.9694326, 0.9738384, 0.98154896, 0.9794535, 0.9879583, 0.9865661, 0.9670322, 0.9749274, 0.980899, 0.97960687, 0.9864437, 0.9841388, 0.96829325, 0.9757909, 0.981029, 0.98095924, 0.98838717, 0.98575807, 0.96849424, 0.97416, 0.9814766, 0.9790775, 0.9878149, 0.98391265, 0.96947473, 0.97384644, 0.9814764, 0.9794449, 0.98793507, 0.9865203, 0.96694726, 0.974906, 0.9808786, 0.97964257, 0.9864493, 0.9840864, 0.96824884, 0.9759067, 0.9810095, 0.9809476, 0.9884371, 0.98580635, 0.9684493, 0.97427136, 0.9814965, 0.979122, 0.9878445, 0.9839518, 0.9695333, 0.9739397, 0.98158425, 0.9794871, 0.98795354, 0.9865518, 0.9669776, 0.9749611, 0.9808869, 0.9796779, 0.9864342, 0.9841013, 0.9682939, 0.97583246, 0.9810285, 0.98102987, 0.9883831, 0.98570746, 0.96851546, 0.97417647, 0.98145664, 0.9791033, 0.987795, 0.98383486, 0.969482, 0.9738042, 0.9814975, 0.97943896, 0.9878968, 0.98649186, 0.9669649, 0.97485375, 0.98082685, 0.9796118, 0.986416, 0.98407817, 0.96813715, 0.9757908, 0.980944, 0.9809467, 0.98836094, 0.9857172, 0.96832657, 0.9740892, 0.981441, 0.9790708, 0.9878048, 0.9838755, 0.9694325, 0.9737961, 0.98159987, 0.97951186, 0.98788154, 0.9865139, 0.9670252, 0.97482365, 0.98094773, 0.97971064, 0.9863886, 0.9840969, 0.9682289, 0.97580713, 0.98101187, 0.98096544, 0.98837054, 0.9857355, 0.9683539, 0.9741545, 0.98156655, 0.9791175, 0.9877602, 0.9839824, 0.96940523, 0.97388667, 0.98164535, 0.9794749, 0.9879138, 0.9865573, 0.96687883, 0.97488153, 0.98099214, 0.97964776, 0.9863999, 0.984082, 0.9681809, 0.9758269, 0.9810699, 0.9810003, 0.9883685, 0.9857211, 0.9683589, 0.97423595, 0.9815415, 0.97911924, 0.9877774, 0.98389757, 0.96946377, 0.9738928, 0.981543, 0.97955483, 0.98787105, 0.98653036, 0.9670417, 0.9749542, 0.9809683, 0.9796902, 0.9864097, 0.98401356, 0.9682302, 0.97585016, 0.9810408, 0.98100376, 0.9883636, 0.9856751, 0.9683413, 0.9741347, 0.9814755, 0.9791855, 0.98779976, 0.9838327, 0.9693768, 0.97377497, 0.9815814, 0.97951573, 0.9878655, 0.9864003, 0.96687794, 0.974865, 0.98094016, 0.9796665, 0.98638314, 0.98400164, 0.9682759, 0.97582245, 0.98104215, 0.981075, 0.98831266, 0.9856509, 0.96846336, 0.9741789, 0.98152256, 0.979222, 0.9877603, 0.9838131, 0.96934575, 0.9738217, 0.9816135, 0.9795893, 0.9878619, 0.98642355, 0.96695405, 0.9748132, 0.9808974, 0.97977346, 0.9863601, 0.98404676, 0.96832585, 0.9758297, 0.9810606, 0.9810726, 0.9883357, 0.9856294, 0.968471, 0.9741669, 0.98151785, 0.97916085, 0.98774135, 0.98380893, 0.9693615, 0.9738081, 0.9815646, 0.97954524, 0.9878665, 0.9864336, 0.96687263, 0.9748948, 0.9808982, 0.9797318, 0.9863311, 0.9839761, 0.96823144, 0.9757947, 0.98098665, 0.9809961, 0.98833305, 0.98564154, 0.9683368, 0.9741324, 0.9814546, 0.9791412, 0.9877686, 0.9837982, 0.969293, 0.9737681, 0.9815043, 0.97936296, 0.98785466, 0.98638374, 0.9667389, 0.9748058, 0.9808534, 0.9796189, 0.9864069, 0.9839826, 0.9680466, 0.975723, 0.9809905, 0.9809553, 0.988331, 0.9856479, 0.96828854, 0.9740496, 0.9814654, 0.9790167, 0.9877489, 0.98370486, 0.9692685, 0.97376245, 0.9815422, 0.979295, 0.98786, 0.9863419, 0.96679205, 0.9748282, 0.98086023, 0.9794358, 0.98637086, 0.98398423, 0.9681093, 0.9757981, 0.98099446, 0.9808497, 0.98835087, 0.9857087, 0.9683376, 0.9740597, 0.9815027, 0.97907364, 0.98775274, 0.9838237, 0.9692504, 0.97379434, 0.9815737, 0.9793419, 0.9878756, 0.9865073, 0.9667031, 0.97489876, 0.9808819, 0.9795553, 0.986342, 0.9841468, 0.9681842, 0.9758755, 0.9810224, 0.98092055, 0.9883626, 0.98571765, 0.96825075, 0.97408223, 0.98147583, 0.978929, 0.987723, 0.9837855, 0.9691848, 0.9738229, 0.98147446, 0.97921646, 0.9878323, 0.98640776, 0.96661294, 0.9749547, 0.9808203, 0.9794662, 0.98633444, 0.98400986, 0.9681018, 0.97596335, 0.98092437, 0.9807304, 0.98830986, 0.98559415, 0.96813655, 0.97418153, 0.98141026, 0.97879326, 0.9876978, 0.9837616, 0.96923244, 0.97367334, 0.9815266, 0.97922474, 0.98773557, 0.9863288, 0.96650857, 0.9747275, 0.98091966, 0.979274, 0.9862827, 0.98386234, 0.96806216, 0.97580045, 0.98098814, 0.9807161, 0.988267, 0.98556846, 0.9680302, 0.9740271, 0.98142254, 0.9790092, 0.9876708, 0.9836864, 0.96915907, 0.9737437, 0.98150283, 0.97924894, 0.9878406, 0.98630893, 0.966648, 0.97488254, 0.9809012, 0.97937435, 0.9863921, 0.9838964, 0.96810406, 0.9758853, 0.9809785, 0.9808623, 0.9883432, 0.98553073, 0.9679967, 0.97406375, 0.9814804, 0.97898895, 0.9876972, 0.98359543, 0.96905667, 0.9736893, 0.98150295, 0.9793251, 0.98784757, 0.9862995, 0.96646124, 0.9747161, 0.9808561, 0.97947776, 0.9863821, 0.98383695, 0.9678454, 0.9755499, 0.9808927, 0.9807781, 0.98833, 0.9855615, 0.9678982, 0.9739673, 0.98144, 0.9790055, 0.987746, 0.9837616, 0.9690121, 0.9734952, 0.98146456, 0.97943324, 0.98780406, 0.9863316, 0.96631515, 0.9747087, 0.9808816, 0.9793035, 0.98634607, 0.9838824, 0.96788263, 0.9756816, 0.98101, 0.9805391, 0.9883596, 0.9855579, 0.9679157, 0.97395825, 0.9815258, 0.9784248, 0.98776615, 0.98371273, 0.9690421, 0.97359055, 0.98172176, 0.9789235, 0.9878912, 0.98635775, 0.9663303, 0.9745882, 0.98101085, 0.97905326, 0.986411, 0.984147, 0.967673, 0.97550225, 0.9809684, 0.98055786, 0.988441, 0.98578066, 0.96771306, 0.97358084, 0.9815238, 0.9785147, 0.9878228, 0.9839776, 0.9686285, 0.9732579, 0.9815486, 0.97893333, 0.98793566, 0.98655105, 0.9661559, 0.9744776, 0.9809545, 0.9791047, 0.9864602, 0.984106, 0.9677096, 0.97528756, 0.9810714, 0.9805788, 0.9884928, 0.9857533, 0.9679005, 0.97362566, 0.98157126, 0.9786234, 0.9878483, 0.9839886, 0.96891564, 0.97340715, 0.9815517, 0.97895217, 0.98794913, 0.9865815, 0.966018, 0.9743454, 0.9808878, 0.9790446, 0.98644674, 0.9840991, 0.9674305, 0.97527725, 0.9808988, 0.98039585, 0.98838913, 0.9858115, 0.96757007, 0.9735869, 0.9813814, 0.9784787, 0.9877967, 0.98390156, 0.96856165, 0.9731822, 0.98148996, 0.9787975, 0.9879495, 0.986469, 0.9659461, 0.9743222, 0.98082674, 0.9790004, 0.98648524, 0.9840677, 0.96742636, 0.9752912, 0.98087907, 0.9803817, 0.98842084, 0.9856998, 0.96757656, 0.9736033, 0.9813929, 0.9785115, 0.98777217, 0.9839054, 0.96850777, 0.97328025, 0.9814067, 0.9788608, 0.9878972, 0.98646075, 0.9658572, 0.9743412, 0.9808015, 0.97908586, 0.9864908, 0.9840456, 0.9673428, 0.97529095, 0.9808816, 0.9804217, 0.9884001, 0.9857218, 0.96744555, 0.97358966, 0.9813664, 0.9784752, 0.9877959, 0.9838246, 0.9684765, 0.97327065, 0.98142254, 0.97878623, 0.9878985, 0.98647153, 0.965775, 0.97440064, 0.98075074, 0.9790111, 0.9864659, 0.9840403, 0.9672549, 0.9753761, 0.9808926, 0.9803622, 0.9883465, 0.9857226, 0.9673884, 0.973539, 0.9813593, 0.9785523, 0.9877493, 0.9838506, 0.96840537, 0.97315454, 0.9814062, 0.9788104, 0.98789203, 0.98642814, 0.9657909, 0.9742667, 0.98073363, 0.9790638, 0.9864134, 0.98399, 0.96724, 0.97521806, 0.9808092, 0.9805086, 0.9883454, 0.9856208, 0.9673945, 0.97343713, 0.98134035, 0.97862095, 0.98772913, 0.9837622, 0.9684047, 0.9730886, 0.981386, 0.97895217, 0.9878691, 0.9863868, 0.9657606, 0.97416073, 0.9806975, 0.97909635, 0.98638713, 0.98399, 0.96723306, 0.97511965, 0.9808497, 0.9804473, 0.9883193, 0.9856364, 0.96731645, 0.97335804, 0.9813612, 0.97846377, 0.9876753, 0.98378134, 0.968328, 0.97299653, 0.9814358, 0.9788162, 0.98777485, 0.9864525, 0.96568286, 0.9741194, 0.9808131, 0.97904366, 0.9863464, 0.9839887, 0.9670958, 0.9750924, 0.9809141, 0.98045933, 0.9882903, 0.98570776, 0.9672986, 0.97336537, 0.9814503, 0.9785306, 0.98768044, 0.98385394, 0.9683584, 0.973115, 0.9814773, 0.9789099, 0.9877744, 0.9864741, 0.9656938, 0.97416556, 0.9808482, 0.97907114, 0.98629063, 0.9840407, 0.96711415, 0.97515464, 0.9809389, 0.9804888, 0.988199, 0.98570824, 0.9672193, 0.9734586, 0.98149353, 0.9785526, 0.98763543, 0.98386717, 0.9684591, 0.9731576, 0.9816048, 0.97893196, 0.9877165, 0.9864675, 0.965696, 0.9743444, 0.98093456, 0.9790885, 0.9863116, 0.9840329, 0.96729183, 0.9753651, 0.98096335, 0.9804098, 0.98825234, 0.98570836, 0.9674567, 0.97354853, 0.9815172, 0.9785526, 0.98766357, 0.98382026, 0.9685892, 0.9733237, 0.98155004, 0.978922, 0.9877433, 0.98648757, 0.9658383, 0.97441113, 0.980895, 0.97908586, 0.9862936, 0.9839886, 0.96747196, 0.97541773, 0.98099697, 0.9806919, 0.98824686, 0.9857269, 0.9675932, 0.9736293, 0.9814715, 0.97872406, 0.9875852, 0.9838552, 0.9686526, 0.97334063, 0.98151946, 0.9788057, 0.98771685, 0.9863992, 0.96572423, 0.97459066, 0.9808553, 0.978704, 0.9861702, 0.9838828, 0.967288, 0.9753916, 0.98090154, 0.9801558, 0.98817027, 0.9855554, 0.9672751, 0.9736745, 0.9815027, 0.9782404, 0.9875332, 0.98377395, 0.96857786, 0.9733151, 0.98148364, 0.97857565, 0.9876274, 0.98648596, 0.9658211, 0.9744143, 0.98084295, 0.97878826, 0.9861859, 0.9840298, 0.9673836, 0.97533196, 0.98096424, 0.9802171, 0.9881576, 0.98573744, 0.9675821, 0.97361153, 0.9814864, 0.9782656, 0.9875167, 0.98384297, 0.9686724, 0.9732377, 0.9815067, 0.9787187, 0.98759055, 0.98646027, 0.96568775, 0.9743333, 0.98083705, 0.97866803, 0.9861218, 0.98396254, 0.9671286, 0.9752726, 0.98093706, 0.9800917, 0.98816097, 0.9856144, 0.96738017, 0.9735565, 0.98146296, 0.97809345, 0.9875299, 0.9837681, 0.96828365, 0.97324544, 0.9814996, 0.97847235, 0.9876174, 0.9864183, 0.9655559, 0.9743439, 0.98085046, 0.9786568, 0.98621386, 0.98391044, 0.9672016, 0.97535175, 0.9809699, 0.9800816, 0.988157, 0.98561037, 0.9672606, 0.9735694, 0.98144746, 0.9781345, 0.987531, 0.9837458, 0.96829534, 0.97329956, 0.98144954, 0.9784217, 0.98757917, 0.9864091, 0.96552104, 0.97442675, 0.9808069, 0.97863686, 0.9861653, 0.9839543, 0.96716523, 0.97530603, 0.98083997, 0.98006046, 0.98815674, 0.98566514, 0.9672607, 0.973516, 0.9814088, 0.9781682, 0.9875302, 0.98381686, 0.9682825, 0.9732655, 0.9814523, 0.97841436, 0.98761797, 0.98644, 0.96550757, 0.9744791, 0.9808764, 0.9786576, 0.9861632, 0.9839984, 0.9670711, 0.97538245, 0.9809163, 0.98004246, 0.9881543, 0.98564106, 0.96722424, 0.9735935, 0.9814762, 0.9781814, 0.987501, 0.9837834, 0.9682533, 0.9732789, 0.9814922, 0.97842634, 0.98760056, 0.98643655, 0.9655478, 0.97436935, 0.9809022, 0.97865623, 0.98619795, 0.98397404, 0.96710324, 0.9753667, 0.9809534, 0.98001444, 0.98818374, 0.98564583, 0.9671417, 0.97365177, 0.98148626, 0.9780959, 0.9875796, 0.9838416, 0.9682666, 0.97333515, 0.9815326, 0.97841233, 0.9876576, 0.9864805, 0.96543556, 0.97438747, 0.9809327, 0.97861105, 0.9862167, 0.9840408, 0.9670347, 0.97535026, 0.9810096, 0.9800243, 0.9881517, 0.98567975, 0.96710914, 0.97355044, 0.9815114, 0.97807866, 0.98754925, 0.98381597, 0.96825624, 0.97317773, 0.98154473, 0.9783028, 0.9875868, 0.9864367, 0.9653486, 0.974228, 0.98085636, 0.978527, 0.9861788, 0.98395574, 0.96698654, 0.9751823, 0.98094773, 0.9799983, 0.9881316, 0.98566943, 0.9670487, 0.9734508, 0.98143643, 0.9780221, 0.9875544, 0.9838928, 0.968176, 0.97315526, 0.9814896, 0.9783709, 0.9876237, 0.986519, 0.96529716, 0.9742017, 0.9808896, 0.9785658, 0.9861983, 0.9840403, 0.96689165, 0.9751981, 0.9809199, 0.9800551, 0.9881463, 0.98565775, 0.9670451, 0.9734788, 0.98147434, 0.97812575, 0.9875475, 0.9837484, 0.9681843, 0.97314584, 0.98149526, 0.97838753, 0.98758703, 0.98643893, 0.96536434, 0.9742303, 0.98086745, 0.9786068, 0.986188, 0.9840079, 0.96692353, 0.97516954, 0.9809357, 0.98001707, 0.9881412, 0.9856816, 0.96713245, 0.97346693, 0.9814701, 0.97806495, 0.9875178, 0.98382217, 0.9681373, 0.973155, 0.9814735, 0.978413, 0.98767424, 0.98648375, 0.96541137, 0.97428894, 0.9809192, 0.97858053, 0.98626536, 0.9841008, 0.96711093, 0.9753032, 0.9809949, 0.9800663, 0.98821217, 0.9857345, 0.9672628, 0.9735068, 0.9815035, 0.9781612, 0.98759145, 0.98385, 0.9682875, 0.97311944, 0.9815223, 0.9783799, 0.98762435, 0.9864349, 0.9654298, 0.9742254, 0.98093814, 0.978573, 0.98617595, 0.9839871, 0.9670302, 0.9751315, 0.98093504, 0.98000044, 0.9881268, 0.98568565, 0.96714604, 0.9734971, 0.98148614, 0.9780215, 0.98751473, 0.9838319, 0.96828187, 0.9731405, 0.9815498, 0.978362, 0.9875846, 0.98644984, 0.9654559, 0.9741813, 0.9809023, 0.9785355, 0.9861496, 0.9840208, 0.966953, 0.9751101, 0.9809581, 0.97988725, 0.988102, 0.98567116, 0.96702176, 0.973355, 0.981461, 0.97796905, 0.9874988, 0.9838124, 0.96818215, 0.9731059, 0.98149663, 0.9782098, 0.9875996, 0.98649174, 0.96542966, 0.9741983, 0.9809739, 0.97834444, 0.98623705, 0.98406756, 0.9671395, 0.9751923, 0.9810029, 0.9798758, 0.98814327, 0.9857361, 0.9672587, 0.9735215, 0.981569, 0.97796667, 0.98753506, 0.98390055, 0.96823055, 0.97325164, 0.9815845, 0.97840345, 0.9877345, 0.9865314, 0.9654498, 0.97445834, 0.98102874, 0.9785713, 0.9862979, 0.9841341, 0.9669978, 0.97551304, 0.981152, 0.980115, 0.98825026, 0.98579395, 0.9670815, 0.9738065, 0.9816575, 0.97826535, 0.9876745, 0.9839593, 0.96828014, 0.97352827, 0.9816334, 0.9785349, 0.98770124, 0.9865654, 0.96549857, 0.97453654, 0.9810543, 0.9786986, 0.98635906, 0.98409736, 0.9670327, 0.97553355, 0.9811049, 0.98002493, 0.98823816, 0.9857425, 0.96716243, 0.9737264, 0.98160046, 0.9781249, 0.9876411, 0.9839346, 0.968273, 0.9735156, 0.98166704, 0.978462, 0.9877368, 0.9865228, 0.9654159, 0.97451675, 0.98094326, 0.97864074, 0.9863272, 0.9840191, 0.9669542, 0.9754066, 0.98099434, 0.98004556, 0.98823804, 0.9857378, 0.96706134, 0.97370344, 0.981519, 0.9781645, 0.9876503, 0.98384804, 0.96811444, 0.97343326, 0.9815425, 0.9784746, 0.9876894, 0.9864634, 0.96532214, 0.97449434, 0.980877, 0.9786035, 0.9863036, 0.98401344, 0.96697146, 0.97551596, 0.98103094, 0.98007476, 0.9882034, 0.9857431, 0.9671289, 0.9738042, 0.98160434, 0.978139, 0.98761255, 0.9838527, 0.9682427, 0.9734441, 0.981613, 0.9785004, 0.9876674, 0.98648256, 0.96536404, 0.9746319, 0.9810064, 0.978571, 0.986247, 0.9840131, 0.96693593, 0.97554386, 0.9810254, 0.9799574, 0.98818505, 0.9856574, 0.9672074, 0.973822, 0.98155344, 0.97790873, 0.9875388, 0.98385197, 0.9683363, 0.97353214, 0.9815346, 0.97821563, 0.98760045, 0.9864345, 0.9654289, 0.97464955, 0.98098046, 0.9784993, 0.98624086, 0.9840131, 0.9671484, 0.97561795, 0.9810143, 0.9798977, 0.9881687, 0.9856725, 0.967262, 0.97392106, 0.98152566, 0.9779409, 0.98757946, 0.9838199, 0.968403, 0.97355473, 0.9815078, 0.978725, 0.9876006, 0.9864482, 0.9656164, 0.97467405, 0.9809461, 0.97845924, 0.98622346, 0.9839511, 0.9671281, 0.9755785, 0.9810141, 0.9799195, 0.9881401, 0.98567116, 0.96724945, 0.97389865, 0.981569, 0.9779563, 0.98755324, 0.9838146, 0.9683713, 0.97365224, 0.9815015, 0.9782461, 0.9876082, 0.9863885, 0.9654354, 0.97460085, 0.9809692, 0.9784979, 0.98620063, 0.98394567, 0.9670269, 0.9756266, 0.9809598, 0.979947, 0.98817563, 0.985616, 0.9673111, 0.97388905, 0.9815513, 0.97793216, 0.9875347, 0.9837305, 0.9683537, 0.97354215, 0.98154736, 0.9782681, 0.9876182, 0.9863973, 0.96538556, 0.9746504, 0.9808849, 0.97841024, 0.9862075, 0.9839639, 0.96699643, 0.9756139, 0.980948, 0.9798415, 0.98812765, 0.9856199, 0.96707314, 0.9738522, 0.9814789, 0.9778114, 0.98750436, 0.9837105, 0.96818954, 0.9735293, 0.98142713, 0.9781838, 0.9875495, 0.98637086, 0.9653081, 0.9746147, 0.9809514, 0.97830516, 0.9861475, 0.9839618, 0.96695054, 0.9756294, 0.98100716, 0.9798202, 0.9881307, 0.98566085, 0.9672308, 0.9740027, 0.9816126, 0.977842, 0.9875467, 0.98379326, 0.9682433, 0.97372234, 0.9816171, 0.9782506, 0.98758775, 0.986433, 0.96546483, 0.97475356, 0.981051, 0.9784036, 0.9862164, 0.9839722, 0.96698093, 0.9757062, 0.9810798, 0.9798859, 0.9881031, 0.9856466, 0.96718633, 0.97390807, 0.98160124, 0.9779267, 0.9875201, 0.98380834, 0.96819556, 0.9735945, 0.9816005, 0.9781894, 0.9875562, 0.98643327, 0.96527314, 0.9745774, 0.98101145, 0.9783959, 0.98615795, 0.9840133, 0.96685666, 0.97561026, 0.9810814, 0.979875, 0.98812056, 0.98566264, 0.96707684, 0.97385263, 0.98159444, 0.97792757, 0.9875631, 0.9838207, 0.96829706, 0.9736491, 0.98163855, 0.9783013, 0.9876033, 0.9864624, 0.96536046, 0.9745926, 0.98108006, 0.97854835, 0.98624504, 0.98400027, 0.96700823, 0.97559446, 0.9811132, 0.980007, 0.98818433, 0.9856654, 0.9672866, 0.97390205, 0.9816368, 0.9779613, 0.98760355, 0.98381203, 0.96834934, 0.9736884, 0.9816936, 0.9783597, 0.9876626, 0.98645115, 0.9654198, 0.97464854, 0.9810992, 0.9785181, 0.98634267, 0.98399115, 0.9670931, 0.9755996, 0.9810916, 0.98001856, 0.9882416, 0.9856802, 0.96737456, 0.9739033, 0.9816071, 0.97807753, 0.9876172, 0.9837632, 0.96833146, 0.9736249, 0.9815377, 0.97839326, 0.9876509, 0.986414, 0.96534723, 0.9746156, 0.98106384, 0.9785268, 0.9862612, 0.9839502, 0.9670707, 0.9756925, 0.98108464, 0.9799264, 0.98820925, 0.985661, 0.96719867, 0.9739536, 0.9815993, 0.97796243, 0.9875825, 0.9837586, 0.96832764, 0.97370356, 0.98158884, 0.9783201, 0.98764867, 0.98635906, 0.96532106, 0.9747072, 0.98106843, 0.97857475, 0.9862802, 0.9839332, 0.9671407, 0.9757286, 0.98110735, 0.9800018, 0.9882251, 0.9856192, 0.96720916, 0.9739984, 0.9816115, 0.9780411, 0.9876352, 0.9836929, 0.96826005, 0.9738314, 0.98163927, 0.9784154, 0.9876559, 0.986356, 0.9654516, 0.9747619, 0.9810523, 0.97853386, 0.9862731, 0.9838299, 0.96700644, 0.97573936, 0.9810238, 0.979985, 0.98818773, 0.98557144, 0.96725386, 0.9740579, 0.98161906, 0.977962, 0.98756343, 0.9836628, 0.9683234, 0.97384226, 0.98154724, 0.9783306, 0.9875789, 0.9862914, 0.9652003, 0.9748082, 0.98102254, 0.9784605, 0.9863116, 0.9838553, 0.9672295, 0.97581035, 0.98105675, 0.97997904, 0.9882002, 0.9854999, 0.9673119, 0.9740908, 0.9815363, 0.97790706, 0.987571, 0.9836563, 0.9683662, 0.9738559, 0.981511, 0.97831863, 0.9876482, 0.9863384, 0.9653935, 0.9748741, 0.98093367, 0.9784801, 0.9862914, 0.9838617, 0.96720964, 0.9759153, 0.98102254, 0.97987944, 0.9882212, 0.9856101, 0.9673899, 0.9741294, 0.98157656, 0.977976, 0.9876061, 0.9837945, 0.968472, 0.97399455, 0.98155737, 0.97832984, 0.9876946, 0.9864388, 0.9656843, 0.97493845, 0.9810798, 0.9785401, 0.9863901, 0.98408175, 0.96745276, 0.97590613, 0.9810616, 0.9799815, 0.98827505, 0.9856597, 0.96754664, 0.97420937, 0.98159516, 0.9780687, 0.9876912, 0.98384356, 0.968623, 0.97394776, 0.98157644, 0.9784378, 0.98773134, 0.98651445, 0.96571267, 0.97495574, 0.98102623, 0.9785266, 0.9863884, 0.9840342, 0.9673681, 0.9758573, 0.98102117, 0.9799936, 0.9882803, 0.9856807, 0.9674934, 0.97416615, 0.98155206, 0.97807246, 0.9876773, 0.9838403, 0.9684436, 0.9738678, 0.98153615, 0.9783329, 0.9877433, 0.9864778, 0.96556383, 0.9748147, 0.9810291, 0.97854656, 0.9864085, 0.9839983, 0.96722186, 0.97579885, 0.9810168, 0.979989, 0.9882982, 0.98565245, 0.96739644, 0.9740906, 0.981594, 0.9780588, 0.9876696, 0.9837559, 0.96835804, 0.9737552, 0.9815166, 0.97836804, 0.9876544, 0.9863602, 0.9655426, 0.97475487, 0.98100823, 0.97854006, 0.9863856, 0.9838808, 0.96721584, 0.97572964, 0.9809481, 0.97995704, 0.98827714, 0.9855504, 0.96737725, 0.974046, 0.98153865, 0.97806096, 0.9877061, 0.98375195, 0.9683641, 0.9738404, 0.98150694, 0.97842157, 0.98774403, 0.98637515, 0.9654921, 0.97477823, 0.98093814, 0.9785129, 0.9863407, 0.9839735, 0.96723014, 0.97580683, 0.9809442, 0.9799873, 0.9883024, 0.98564094, 0.9673003, 0.9740839, 0.9815321, 0.978004, 0.98773193, 0.9837766, 0.9683382, 0.97387797, 0.98149985, 0.9783395, 0.987763, 0.98641586, 0.96540016, 0.9747659, 0.9809761, 0.9784283, 0.98641855, 0.98388726, 0.9670479, 0.9757007, 0.9809513, 0.9799099, 0.9882812, 0.9855878, 0.9672555, 0.97400904, 0.98156047, 0.97791696, 0.98768544, 0.9837431, 0.9682691, 0.9738159, 0.98153794, 0.97831166, 0.9876916, 0.9863894, 0.9654237, 0.97476655, 0.98097676, 0.9784282, 0.9863683, 0.9839168, 0.96699756, 0.9757515, 0.980978, 0.97988975, 0.9882619, 0.9856068, 0.96716124, 0.9740889, 0.98156595, 0.97791696, 0.987711, 0.9837594, 0.96829706, 0.9739144, 0.98155415, 0.97838014, 0.9877166, 0.98637635, 0.9655216, 0.97488576, 0.98103607, 0.97849905, 0.9863977, 0.98387283, 0.9673286, 0.9759611, 0.981026, 0.9799541, 0.9883761, 0.9855239, 0.96734, 0.97420436, 0.9817206, 0.9780651, 0.987887, 0.9836982, 0.96834016, 0.97398674, 0.9816062, 0.9782849, 0.9877856, 0.98636913, 0.9653027, 0.9749246, 0.9810894, 0.97839725, 0.9863858, 0.9839407, 0.96687406, 0.97580534, 0.98104656, 0.97988313, 0.98831564, 0.9855896, 0.9670547, 0.9741321, 0.9816108, 0.9778071, 0.9877104, 0.98375136, 0.96805644, 0.9739622, 0.98160297, 0.9782084, 0.98767555, 0.9863246, 0.9651132, 0.97494805, 0.98114026, 0.9783969, 0.98641294, 0.9839072, 0.96680343, 0.9759745, 0.98108304, 0.9798646, 0.9883118, 0.9855777, 0.9670544, 0.97427547, 0.98167014, 0.97784877, 0.98769855, 0.9836628, 0.9682032, 0.9739709, 0.9816271, 0.97822636, 0.9877344, 0.98628944, 0.9650979, 0.9750361, 0.9811193, 0.97851664, 0.98637736, 0.98386884, 0.9668434, 0.9759517, 0.9811116, 0.97990143, 0.98824686, 0.9855078, 0.9670205, 0.97422713, 0.98158836, 0.9779407, 0.9875848, 0.9836548, 0.96806103, 0.9741095, 0.98164165, 0.978324, 0.98766136, 0.98630625, 0.9651186, 0.9749742, 0.98111826, 0.9784257, 0.9863145, 0.98385787, 0.96683383, 0.97595745, 0.98113686, 0.9798828, 0.98815864, 0.98556393, 0.9671136, 0.9743071, 0.98170453, 0.97797114, 0.9876226, 0.98372126, 0.96804094, 0.9740967, 0.98156565, 0.9784272, 0.987593, 0.98629606, 0.9652074, 0.9749968, 0.98112, 0.97843206, 0.98621863, 0.98381156, 0.96677333, 0.9759007, 0.98103917, 0.97986335, 0.9880683, 0.9854874, 0.96692944, 0.97427326, 0.98167855, 0.9779205, 0.98742545, 0.9836489, 0.96797115, 0.97389525, 0.9816712, 0.978324, 0.9875865, 0.98627484, 0.96477735, 0.97485673, 0.9811062, 0.9784373, 0.9862529, 0.9838611, 0.9666696, 0.9757605, 0.98109394, 0.9799779, 0.9881698, 0.98556834, 0.96685565, 0.9740926, 0.9816958, 0.9780748, 0.98753357, 0.98374546, 0.9679635, 0.97400486, 0.9816255, 0.97837126, 0.9875481, 0.9863451, 0.96495724, 0.9750429, 0.98116046, 0.9785575, 0.986227, 0.98392963, 0.96655244, 0.9759687, 0.98113465, 0.9801185, 0.9881202, 0.9856603, 0.9668105, 0.9741364, 0.9817313, 0.97805357, 0.9874739, 0.98386514, 0.96800375, 0.9737954, 0.9817467, 0.9783175, 0.9875394, 0.9864886, 0.9650079, 0.9748989, 0.9811349, 0.9786325, 0.9861388, 0.9840687, 0.96667516, 0.9758657, 0.98120683, 0.98021096, 0.98808867, 0.9857269, 0.96687615, 0.97422194, 0.98170394, 0.9781442, 0.98740584, 0.984014, 0.9683203, 0.97399163, 0.9816607, 0.9786535, 0.9874772, 0.9865372, 0.96506673, 0.97480917, 0.9811616, 0.9784833, 0.98607624, 0.9840096, 0.96689236, 0.9757682, 0.9811824, 0.9800469, 0.9881266, 0.98573416, 0.96691906, 0.97401935, 0.9817112, 0.9782771, 0.9874948, 0.9839018, 0.967952, 0.9737839, 0.9816876, 0.9786375, 0.9875547, 0.9865486, 0.96513957, 0.9746892, 0.98120433, 0.9787749, 0.98615104, 0.9841223, 0.96676093, 0.9757141, 0.98118424, 0.9801839, 0.9880662, 0.9858141, 0.96711105, 0.9741086, 0.9818034, 0.97826344, 0.98748416, 0.9839157, 0.9680443, 0.97384024, 0.98173577, 0.9786168, 0.9874249, 0.98647517, 0.96496445, 0.97471786, 0.98126996, 0.9786531, 0.98610777, 0.98407227, 0.9664686, 0.9756199, 0.9812212, 0.98016155, 0.9880036, 0.9857722, 0.96674216, 0.9739291, 0.98171693, 0.9782606, 0.98739016, 0.9838797, 0.967884, 0.973723, 0.9817162, 0.97853637, 0.98733646, 0.98638976, 0.9649093, 0.97465944, 0.9812243, 0.9787915, 0.98599815, 0.98408234, 0.9667448, 0.97559255, 0.98127043, 0.98024726, 0.9879211, 0.98572713, 0.9669816, 0.9737554, 0.9817862, 0.9785098, 0.98734343, 0.98391426, 0.9680213, 0.9735251, 0.9817446, 0.9788152, 0.9874072, 0.9865314, 0.9649555, 0.9744723, 0.9811802, 0.9788927, 0.9860147, 0.98413277, 0.966854, 0.9757676, 0.9812816, 0.9803299, 0.9879759, 0.9856542, 0.9670941, 0.97422975, 0.9818491, 0.9784091, 0.98735315, 0.9837501, 0.96846384, 0.9742536, 0.9819164, 0.9790055, 0.98736084, 0.9865022, 0.9655498, 0.9751428, 0.98146206, 0.97917444, 0.98603153, 0.9841368, 0.967339, 0.9761286, 0.9814732, 0.9803971, 0.988004, 0.98585653, 0.96766305, 0.9744484, 0.98204195, 0.9785906, 0.9874675, 0.9839194, 0.96832675, 0.97432435, 0.9820178, 0.97890955, 0.9874429, 0.98650914, 0.9653584, 0.97509074, 0.9814984, 0.9790237, 0.98607093, 0.98401606, 0.96727777, 0.9760885, 0.9814586, 0.9805593, 0.987944, 0.9856822, 0.9674558, 0.9742613, 0.9818555, 0.97882825, 0.9873693, 0.9837853, 0.9686202, 0.97419965, 0.9819209, 0.9789975, 0.98745775, 0.986477, 0.96575737, 0.9751217, 0.98148626, 0.97922474, 0.98615044, 0.9840714, 0.96743864, 0.9761211, 0.9815783, 0.98039013, 0.9880063, 0.9857248, 0.9676839, 0.97451156, 0.9819012, 0.9785245, 0.98736584, 0.983835, 0.9688154, 0.9744626, 0.9818553, 0.97893995, 0.9873935, 0.9864423, 0.96584445, 0.97521216, 0.98135847, 0.979167, 0.98614, 0.9839772, 0.96744287, 0.9761865, 0.9813454, 0.9805366, 0.98804796, 0.9855569, 0.9676494, 0.9744828, 0.98188114, 0.9785977, 0.98746175, 0.98367786, 0.96841204, 0.9740437, 0.981887, 0.97874784, 0.9873182, 0.9862081, 0.96521854, 0.9747045, 0.98151696, 0.9790303, 0.9860755, 0.9839168, 0.9670854, 0.9757338, 0.9815351, 0.9805015, 0.98810345, 0.9857135, 0.96738106, 0.97403145, 0.9821332, 0.97866553, 0.98746604, 0.9838124, 0.9685615, 0.9740692, 0.98222744, 0.9789832, 0.98751324, 0.986447, 0.9654156, 0.9748138, 0.981542, 0.9790813, 0.98616374, 0.9841701, 0.967453, 0.9758563, 0.9816394, 0.9805039, 0.9879869, 0.9858241, 0.96748674, 0.9741043, 0.9820415, 0.97855705, 0.9874121, 0.9839129, 0.9684743, 0.97406584, 0.9820905, 0.97900116, 0.987393, 0.98649454, 0.9653076, 0.9750327, 0.9815222, 0.9791518, 0.98602664, 0.984081, 0.9673662, 0.9759035, 0.9813266, 0.98044765, 0.9880607, 0.9855756, 0.9673208, 0.9740569, 0.9818007, 0.9786277, 0.9873327, 0.98365283, 0.9682625, 0.97391033, 0.9817075, 0.97885984, 0.9873005, 0.9862599, 0.9651024, 0.97471446, 0.9812801, 0.97908175, 0.9859418, 0.98371214, 0.9667932, 0.9756565, 0.98124677, 0.98030704, 0.9878362, 0.98537755, 0.96699834, 0.973849, 0.9818592, 0.97866195, 0.9873645, 0.98357373, 0.9680081, 0.9737942, 0.98195046, 0.9792469, 0.9873778, 0.9863092, 0.9655479, 0.9747128, 0.98121375, 0.9791295, 0.9860452, 0.983795, 0.96729326, 0.97564566, 0.9812041, 0.98045075, 0.9879099, 0.9855451, 0.96732396, 0.9739082, 0.981724, 0.97847086, 0.98732764, 0.98361987, 0.9685019, 0.9738592, 0.98183376, 0.97877955, 0.9872837, 0.9862055, 0.9654269, 0.97460765, 0.98137534, 0.9790132, 0.9859936, 0.98383445, 0.9672993, 0.9756188, 0.98135287, 0.98027736, 0.98793447, 0.9855027, 0.96746683, 0.97386914, 0.98198134, 0.9785042, 0.9873174, 0.9836698, 0.9681931, 0.9738603, 0.9821001, 0.97880906, 0.98733574, 0.9862681, 0.96537256, 0.97476214, 0.981553, 0.9789619, 0.98603195, 0.98390955, 0.96706814, 0.9757052, 0.98146814, 0.98040694, 0.9879774, 0.9857333, 0.96726775, 0.9735714, 0.98194516, 0.978705, 0.98728997, 0.98391414, 0.96849626, 0.97369385, 0.98187536, 0.979005, 0.98722047, 0.9864075, 0.9654976, 0.9743664, 0.98146755, 0.9790718, 0.985952, 0.9841223, 0.9672067, 0.9752397, 0.98147124, 0.98029774, 0.98789465, 0.9857194, 0.9674371, 0.973517, 0.9819556, 0.9785718, 0.9872578, 0.9839285, 0.9684161, 0.9735647, 0.9819241, 0.9787428, 0.98712814, 0.98638546, 0.9651912, 0.97427994, 0.9814948, 0.979004, 0.9858768, 0.98403144, 0.9668892, 0.9753557, 0.9814276, 0.98048156, 0.98785394, 0.9857232, 0.9673698, 0.97377384, 0.9820146, 0.97874063, 0.98724884, 0.98392016, 0.9682874, 0.9736095, 0.9819765, 0.9790344, 0.9871956, 0.986469, 0.9655385, 0.9747781, 0.9815933, 0.97911566, 0.9860279, 0.98412955, 0.9671719, 0.9757667, 0.98153335, 0.9805846, 0.9879837, 0.98581886, 0.9675725, 0.97397816, 0.9820354, 0.97870386, 0.98723453, 0.983943, 0.9685857, 0.97392297, 0.98195976, 0.9789011, 0.98718864, 0.986548, 0.9654776, 0.97471094, 0.98146653, 0.97901237, 0.9859372, 0.9842307, 0.9674137, 0.9756619, 0.9814026, 0.9804205, 0.9879582, 0.9858687, 0.96774846, 0.97401524, 0.98197573, 0.9786785, 0.98729086, 0.9839451, 0.9685633, 0.9737995, 0.981948, 0.9789892, 0.98716855, 0.9864843, 0.9652743, 0.9746823, 0.98145986, 0.9789838, 0.98585165, 0.98420715, 0.96684474, 0.97544974, 0.98147225, 0.98053247, 0.98793066, 0.9858176, 0.9670715, 0.9738956, 0.9820572, 0.9787466, 0.9872171, 0.9838814, 0.96798193, 0.9736873, 0.98206276, 0.9790216, 0.9872874, 0.9865366, 0.9652362, 0.9747276, 0.9815507, 0.9792498, 0.9859827, 0.9840559, 0.96688867, 0.9757379, 0.98162526, 0.9805658, 0.98798704, 0.98589045, 0.96722335, 0.9740509, 0.9820638, 0.97871584, 0.98728544, 0.9839421, 0.968038, 0.973893, 0.98196435, 0.97890353, 0.98711395, 0.9864306, 0.964996, 0.97469217, 0.98144287, 0.97900575, 0.9858454, 0.98400456, 0.9669502, 0.9754706, 0.9812787, 0.9804143, 0.9879066, 0.9857027, 0.9668865, 0.9737389, 0.98182034, 0.9786466, 0.9870814, 0.9837959, 0.96765715, 0.97364455, 0.9818194, 0.978737, 0.9869935, 0.98631835, 0.9644121, 0.97440004, 0.9812725, 0.9789421, 0.98567975, 0.98389095, 0.96630126, 0.97536826, 0.9812366, 0.9803941, 0.9876952, 0.98558736, 0.96657526, 0.973465, 0.98184633, 0.9786475, 0.98709875, 0.9838367, 0.9677219, 0.97340727, 0.98177326, 0.9789887, 0.98696864, 0.9863864, 0.96459776, 0.97425103, 0.9812608, 0.97913307, 0.98567384, 0.98390263, 0.9663224, 0.97516716, 0.9812127, 0.98049724, 0.9877316, 0.9856318, 0.96658874, 0.97338265, 0.9818757, 0.97870684, 0.9870483, 0.9838527, 0.9676211, 0.97341466, 0.98185897, 0.97906184, 0.98696065, 0.9864306, 0.9646378, 0.97427046, 0.9813945, 0.97915685, 0.9857693, 0.98406315, 0.9663903, 0.9751887, 0.9813136, 0.9805116, 0.9877572, 0.9856978, 0.9666774, 0.97347814, 0.9819102, 0.97865045, 0.9870775, 0.9838278, 0.9674248, 0.9734197, 0.98178506, 0.9787606, 0.98690826, 0.98633283, 0.96433896, 0.97425544, 0.98133427, 0.97898805, 0.98556554, 0.98388696, 0.96617836, 0.9752634, 0.9813576, 0.98036146, 0.9876248, 0.9855856, 0.9664521, 0.97355944, 0.9819042, 0.9784167, 0.9869689, 0.98373914, 0.96751916, 0.9735518, 0.9819588, 0.9787279, 0.9867768, 0.98625976, 0.96440333, 0.9743173, 0.98121995, 0.9787213, 0.9854606, 0.983808, 0.9662016, 0.9753675, 0.9812119, 0.98021287, 0.98760855, 0.98555756, 0.966408, 0.973599, 0.9818025, 0.9783759, 0.98683524, 0.9836187, 0.96736586, 0.973491, 0.98173827, 0.9785922, 0.9867881, 0.9862421, 0.96441567, 0.9743832, 0.98126733, 0.978729, 0.98551357, 0.9838289, 0.96620184, 0.9753268, 0.9811505, 0.98013294, 0.9875682, 0.98549217, 0.96655834, 0.9735556, 0.981738, 0.97832334, 0.98688006, 0.983572, 0.9673789, 0.9734327, 0.9815794, 0.978593, 0.9868117, 0.986202, 0.96416503, 0.97420305, 0.98110986, 0.97864884, 0.9853531, 0.98360634, 0.96585846, 0.9750577, 0.980998, 0.9800658, 0.9874778, 0.98531324, 0.9661089, 0.9734551, 0.9816966, 0.97811764, 0.9868046, 0.9835566, 0.9673519, 0.9734325, 0.9816108, 0.97839725, 0.9866832, 0.9861335, 0.9640875, 0.97412306, 0.9810594, 0.978374, 0.98532224, 0.9837394, 0.9658103, 0.9750351, 0.9811155, 0.9800469, 0.987435, 0.98551613, 0.9662267, 0.97339815, 0.9817064, 0.97824883, 0.98675597, 0.9835861, 0.9670796, 0.97334945, 0.98166984, 0.97866595, 0.9865859, 0.98604995, 0.96383214, 0.97414285, 0.981076, 0.97877663, 0.98516995, 0.98365897, 0.9658071, 0.9752549, 0.9810477, 0.98019606, 0.98725593, 0.98526865, 0.9659811, 0.97349507, 0.9815922, 0.9783037, 0.9866832, 0.9834352, 0.9671016, 0.9736242, 0.98160285, 0.9785129, 0.9865876, 0.9860497, 0.96423596, 0.97445345, 0.98111504, 0.9785532, 0.9853353, 0.9836628, 0.9661629, 0.97546196, 0.9810984, 0.9801027, 0.9875453, 0.98551685, 0.9665433, 0.9736008, 0.9816982, 0.9782188, 0.98676604, 0.98371446, 0.96730685, 0.9734851, 0.98171175, 0.9784461, 0.98670155, 0.9862541, 0.96460074, 0.9744117, 0.98145264, 0.9789306, 0.985213, 0.983859, 0.966089, 0.9753073, 0.98136723, 0.98017466, 0.9873499, 0.98551893, 0.96627367, 0.97361124, 0.981971, 0.97844404, 0.98660916, 0.9835367, 0.9672866, 0.97359675, 0.9818248, 0.9788497, 0.98666716, 0.98616433, 0.9645212, 0.9745861, 0.98132336, 0.97897625, 0.98529285, 0.9836982, 0.96614665, 0.975544, 0.98119307, 0.98038644, 0.98728114, 0.985383, 0.96607745, 0.9737326, 0.9817209, 0.9783126, 0.98652494, 0.9834351, 0.96735984, 0.9731438, 0.9815327, 0.97851676, 0.9861916, 0.9861377, 0.9641225, 0.9743937, 0.98116195, 0.9785513, 0.984863, 0.9836681, 0.96627754, 0.97528607, 0.9810688, 0.9800402, 0.9868877, 0.9853788, 0.9664875, 0.9734762, 0.9817006, 0.97846377, 0.9864009, 0.98365504, 0.9675827, 0.973807, 0.9816658, 0.97808105, 0.9864496, 0.9860323, 0.9642059, 0.97445446, 0.98109263, 0.97839123, 0.9851134, 0.98358965, 0.96571964, 0.9753171, 0.98105997, 0.9801589, 0.98714894, 0.9858468, 0.96622866, 0.9738159, 0.98155934, 0.9782813, 0.9863293, 0.9839304, 0.9669871, 0.9735507, 0.98140496, 0.97870046, 0.9863051, 0.9864981, 0.96436864, 0.97452027, 0.9810111, 0.97879547, 0.98486435, 0.9840127, 0.96597934, 0.9754361, 0.9808734, 0.98015714, 0.98721826, 0.98581237, 0.9665977, 0.9735922, 0.98147595, 0.9782253, 0.98639673, 0.9839555, 0.9676175, 0.97353774, 0.9813394, 0.97836256, 0.98638386, 0.98656946, 0.96461684, 0.97435045, 0.98096573, 0.9786284, 0.9849919, 0.9840574, 0.9662585, 0.9752526, 0.9808492, 0.9800562, 0.9872602, 0.9857678, 0.9667808, 0.9735565, 0.981336, 0.97820675, 0.9865079, 0.98401284, 0.9674906, 0.9733137, 0.9812336, 0.97824997, 0.98633134, 0.9864355, 0.9646762, 0.97416097, 0.98079807, 0.97841644, 0.9850973, 0.98415506, 0.96643585, 0.9750886, 0.98075426, 0.97976375, 0.98734933, 0.9859523, 0.9669114, 0.97333604, 0.9813113, 0.97781116, 0.9866908, 0.98420507, 0.96781266, 0.97328836, 0.9811504, 0.97807467, 0.9866751, 0.9865945, 0.9649468, 0.97399503, 0.98067445, 0.97811913, 0.9851145, 0.98413867, 0.966277, 0.97491723, 0.98047847, 0.97957313, 0.9872939, 0.98577684, 0.9665896, 0.97298795, 0.9810544, 0.97766316, 0.98647547, 0.9840812, 0.9674868, 0.97276455, 0.98078454, 0.9778073, 0.986469, 0.98660266, 0.96474516, 0.9736708, 0.9804474, 0.97812563, 0.9850507, 0.9841984, 0.96649104, 0.9746932, 0.9804554, 0.9795939, 0.98720676, 0.9859152, 0.9666646, 0.9729346, 0.9810837, 0.97767556, 0.9863928, 0.9840774, 0.96739733, 0.97267985, 0.980858, 0.97784364, 0.98636913, 0.98655915, 0.96428615, 0.9730873, 0.9804068, 0.97806543, 0.9847798, 0.98418945, 0.9660108, 0.9739231, 0.9804906, 0.9794655, 0.9871797, 0.9859485, 0.9662864, 0.97214675, 0.98090106, 0.97751564, 0.9864203, 0.9840094, 0.9673803, 0.97247314, 0.9806981, 0.97782326, 0.9863092, 0.98657966, 0.9647404, 0.9735747, 0.98047984, 0.9781919, 0.9847926, 0.9842218, 0.96620053, 0.97414136, 0.9803858, 0.9796473, 0.9870202, 0.9860161, 0.9664882, 0.97244203, 0.98091805, 0.9776143, 0.9861691, 0.98422253, 0.96718085, 0.9725187, 0.9808084, 0.9776858, 0.9859388, 0.98654884, 0.96421224, 0.9729916, 0.9803336, 0.97793996, 0.98447543, 0.98417103, 0.9658319, 0.9739838, 0.98035645, 0.9793574, 0.98669666, 0.98567015, 0.9660342, 0.97208303, 0.9808683, 0.9776317, 0.9859681, 0.9840333, 0.96669924, 0.9716322, 0.9806219, 0.9776878, 0.985665, 0.9863418, 0.9634167, 0.97277427, 0.98033834, 0.9778587, 0.98413324, 0.9837023, 0.9649131, 0.9730084, 0.9801964, 0.97946906, 0.9862512, 0.9851864, 0.96528894, 0.9714679, 0.9807779, 0.977508, 0.9854704, 0.98336285, 0.9656546, 0.9711939, 0.9806609, 0.97758114, 0.98436594, 0.9853153, 0.9622967, 0.9716483, 0.98014253, 0.9775114, 0.9838665, 0.9832145, 0.96431524, 0.97317475, 0.9801769, 0.9794301, 0.98662055, 0.9851885, 0.9648498, 0.9714527, 0.9805761, 0.97718906, 0.9854828, 0.9827913, 0.96553403, 0.97026575, 0.9805203, 0.9771149, 0.98533934, 0.9854923, 0.9625308, 0.9718588, 0.9800174, 0.97754943, 0.98400754, 0.98326397, 0.96406186, 0.97242445, 0.98012334, 0.9786541, 0.9857392, 0.98421836, 0.96452034, 0.970666, 0.98054457, 0.97700137, 0.98504305, 0.98252404, 0.96535283, 0.97061026, 0.98042953, 0.9769825, 0.9848594, 0.98547167, 0.9625783, 0.9715317, 0.9799186, 0.9773639, 0.9833077, 0.9825383, 0.9647018, 0.9728751, 0.98027897, 0.97920984, 0.9867431, 0.9844924, 0.964908, 0.97077423, 0.9805818, 0.9768593, 0.98382944, 0.98221004, 0.964766, 0.970437884, 0.980459094, 0.977062, 0.9836036, 0.98497796, 0.9616803, 0.9710669, 0.9797065, 0.9772679, 0.9822339, 0.9825026, 0.9637415, 0.9722282, 0.9796928, 0.97873574, 0.9849177, 0.9842323, 0.9641342, 0.9704742, 0.98039025, 0.9767272, 0.9838003, 0.98222464, 0.96481663, 0.97036886, 0.98010135, 0.97695446, 0.98368365, 0.9849513, 0.9621047, 0.97173226, 0.9796662, 0.976921, 0.98237246, 0.98243713, 0.96367747, 0.97223115, 0.9796687, 0.9788272, 0.9847692, 0.9841708, 0.96452665, 0.97018707, 0.9801239, 0.9764806, 0.98371214, 0.98206735, 0.96471447, 0.9696245, 0.97975874, 0.9766217, 0.9833673, 0.9847564, 0.9616261, 0.97112197, 0.9793116, 0.9767378, 0.9816634, 0.9819479, 0.96284866, 0.9717143, 0.9791524, 0.9784616, 0.9844349, 0.9839383, 0.96349525, 0.9699228, 0.97969157, 0.9762878, 0.98330224, 0.9818512, 0.9629647, 0.9697067, 0.9791806, 0.976547, 0.9832365, 0.98463917, 0.95966345, 0.9709631, 0.97898746, 0.9764866, 0.9816155, 0.9819038, 0.9619383, 0.9725577, 0.97896475, 0.9781919, 0.98459435, 0.98385495, 0.9636023, 0.9707329, 0.9795598, 0.9760825, 0.9835119, 0.98180103, 0.96435726, 0.97082067, 0.97967964, 0.9761688, 0.98321474, 0.9845107, 0.9610621, 0.9715901, 0.9790413, 0.9766018, 0.98129386, 0.98167616, 0.96278125, 0.9724481, 0.97863835, 0.9788136, 0.9846734, 0.98369867, 0.96351284, 0.9709489, 0.9794597, 0.97737485, 0.98341703, 0.98141706, 0.96189904, 0.9701772, 0.9784434, 0.9779529, 0.9825002, 0.9841379, 0.9597082, 0.971511, 0.9787265, 0.9768564, 0.98134124, 0.981698, 0.96301854, 0.972524, 0.9779769, 0.9787193, 0.9841664, 0.9836046, 0.963453, 0.9711076, 0.97801465, 0.9765787, 0.98345137, 0.98181343, 0.9645559, 0.9709811, 0.9786066, 0.9769681, 0.9832219, 0.98439676, 0.96170527, 0.9719966, 0.97878164, 0.9767457, 0.98192513, 0.9821051, 0.9632116, 0.9727111, 0.9786228, 0.9782395, 0.9848626, 0.9842106, 0.9634544, 0.97084326, 0.9794135, 0.97606224, 0.98400444, 0.9828102, 0.96452653, 0.97115064, 0.9793884, 0.9766317, 0.98391694, 0.98536044, 0.9617496, 0.97193897, 0.97912115, 0.97640765, 0.9822953, 0.9829408, 0.9634419, 0.97291493, 0.97897035, 0.97843665, 0.98507404, 0.98453254, 0.96365, 0.9705851, 0.97932553, 0.9764148, 0.9837594, 0.9825452, 0.96480554, 0.9707655, 0.9789944, 0.9767091, 0.9837685, 0.98526114, 0.96200883, 0.97187513, 0.9786123, 0.97692466, 0.9819038, 0.98271286, 0.9631622, 0.9724901, 0.9786679, 0.9785225, 0.9848947, 0.98463446, 0.9634353, 0.9707356, 0.9793435, 0.97661895, 0.9838014, 0.98267156, 0.9637427, 0.9707224, 0.97862905, 0.9764057, 0.98346937, 0.9852673, 0.9607333, 0.9711689, 0.9781792, 0.9764207, 0.98201364, 0.98275423, 0.96227455, 0.97207737, 0.97810817, 0.9782205, 0.9847723, 0.98460823, 0.9627133, 0.97031623, 0.978914, 0.9762265, 0.98374754, 0.9824048, 0.96322966, 0.9701054, 0.9784816, 0.9763648, 0.98348194, 0.98519266, 0.9606304, 0.9710646, 0.97808105, 0.97645503, 0.98191196, 0.9826058, 0.9621519, 0.97207594, 0.9780125, 0.9783416, 0.98478484, 0.984477, 0.96231306, 0.970225, 0.97861296, 0.9761035, 0.9835953, 0.9823702, 0.9631662, 0.9700637, 0.978157, 0.9763692, 0.9834189, 0.98501515, 0.9602587, 0.97110015, 0.97804844, 0.9763638, 0.98180586, 0.98248523, 0.9617689, 0.9718596, 0.9778832, 0.97829777, 0.98483306, 0.9843075, 0.962122, 0.97003955, 0.978648, 0.97618014, 0.98354954, 0.98214406, 0.96281904, 0.96949196, 0.97823435, 0.97626597, 0.9834242, 0.9849961, 0.96026415, 0.9704856, 0.9781355, 0.9764721, 0.98179436, 0.98240644, 0.9620558, 0.97150606, 0.9776937, 0.9778872, 0.98473144, 0.9843932, 0.9624586, 0.96977746, 0.978633, 0.97595143, 0.98357373, 0.9823674, 0.9634959, 0.9696605, 0.97807693, 0.97631186, 0.98355734, 0.98508376, 0.9603599, 0.9708401, 0.97787774, 0.9762338, 0.9816187, 0.9826126, 0.96206594, 0.9715361, 0.9778552, 0.9778928, 0.98440796, 0.9841271, 0.9625156, 0.96988624, 0.97889656, 0.9761235, 0.9835371, 0.9823654, 0.9630925, 0.9696324, 0.9787774, 0.9763183, 0.9836723, 0.98530084, 0.9613924, 0.9707126, 0.97785896, 0.9762774, 0.9823366, 0.98267937, 0.9633473, 0.9715876, 0.9781853, 0.97793967, 0.9851857, 0.9843284, 0.96377766, 0.96971583, 0.97887075, 0.9758571, 0.9840695, 0.98230815, 0.96477824, 0.9702445, 0.9788096, 0.97600186, 0.98396945, 0.9850301, 0.9622843, 0.9708412, 0.97839123, 0.9763703, 0.9824522, 0.98242575, 0.9638587, 0.9721872, 0.9782057, 0.9779016, 0.9851977, 0.9841686, 0.964169, 0.97009194, 0.9787959, 0.9758838, 0.9840812, 0.98208416, 0.9650707, 0.9697518, 0.97836417, 0.9758901, 0.98387086, 0.9848365, 0.9619951, 0.9704032, 0.9777182, 0.97597903, 0.9822381, 0.9821337, 0.96386683, 0.9717828, 0.9778096, 0.9776159, 0.9851851, 0.9842732, 0.9640426, 0.9696177, 0.97823375, 0.9755869, 0.9840215, 0.98226595, 0.9647435, 0.96956426, 0.9782129, 0.97581667, 0.9839279, 0.98503983, 0.9619674, 0.9708782, 0.97786635, 0.9758405, 0.9823174, 0.98234385, 0.96343863, 0.9716118, 0.9777994, 0.97758067, 0.98503554, 0.9842812, 0.9640283, 0.9697324, 0.97850454, 0.9755751, 0.98408544, 0.9822673, 0.9651773, 0.9697184, 0.9783245, 0.975754, 0.9839729, 0.9849445, 0.96187663, 0.9706523, 0.9777954, 0.97580034, 0.9824161, 0.98240644, 0.9640114, 0.9717603, 0.97777754, 0.97762614, 0.985157, 0.9843948, 0.9643561, 0.97006816, 0.97869265, 0.97575104, 0.98399, 0.9825069, 0.96519685, 0.9701661, 0.97837365, 0.9760616, 0.9839935, 0.9852425, 0.96227014, 0.97138745, 0.9781985, 0.97623664, 0.9824025, 0.9826152, 0.9637604, 0.9719037, 0.9780189, 0.97798204, 0.9852314, 0.9844712, 0.9639986, 0.96982455, 0.97864264, 0.97586775, 0.9840881, 0.98247325, 0.9648809, 0.96928877, 0.97822636, 0.9760515, 0.9840917, 0.9850824, 0.96176857, 0.97011113, 0.9776744, 0.9761444, 0.98239005, 0.982424, 0.96343476, 0.97111565, 0.9775922, 0.97783464, 0.9851771, 0.9843795, 0.96379846, 0.96945256, 0.9784363, 0.97591645, 0.9838718, 0.98231924, 0.96456003, 0.96927553, 0.97767967, 0.97601354, 0.98388857, 0.9852572, 0.9615038, 0.9714649, 0.9777299, 0.9761845, 0.9822642, 0.9826886, 0.9630498, 0.9712847, 0.9776734, 0.9778707, 0.9851887, 0.9845821, 0.9635059, 0.969413, 0.9784251, 0.9759478, 0.98409075, 0.98261344, 0.96425927, 0.96935785, 0.9780344, 0.97605366, 0.9839781, 0.9852303, 0.96148527, 0.9702037, 0.9777528, 0.9765009, 0.98232436, 0.98273706, 0.9632375, 0.9713249, 0.97780776, 0.9782673, 0.98517203, 0.98446923, 0.9635451, 0.96920174, 0.9782983, 0.97622, 0.98390526, 0.98238665, 0.96420527, 0.96901155, 0.97798264, 0.97627217, 0.9839161, 0.98509604, 0.961228, 0.9703617, 0.97763515, 0.9764312, 0.98222846, 0.98247635, 0.9630828, 0.9712923, 0.9775005, 0.97813797, 0.9852566, 0.98438525, 0.96371984, 0.9694066, 0.9783498, 0.9763792, 0.98411894, 0.98247844, 0.9647593, 0.96933097, 0.9778746, 0.9763298, 0.9838813, 0.985158, 0.96164, 0.97016734, 0.9775942, 0.9766699, 0.98220026, 0.9825676, 0.9631062, 0.9710819, 0.9774155, 0.9783629, 0.98518467, 0.98440105, 0.9634729, 0.9692369, 0.97803396, 0.9764282, 0.98406214, 0.98238397, 0.9640679, 0.96913725, 0.9776998, 0.9765282, 0.9839002, 0.9850074, 0.9610102, 0.9702332, 0.9773821, 0.9768222, 0.9822319, 0.9826254, 0.9631503, 0.9711798, 0.9772709, 0.9784872, 0.98518384, 0.98454756, 0.9636896, 0.96958554, 0.97827107, 0.97672355, 0.9839339, 0.98274475, 0.9644346, 0.96932167, 0.97785276, 0.976897, 0.98396057, 0.98549724, 0.96184623, 0.97087336, 0.97789544, 0.9775219, 0.9824478, 0.98320264, 0.9640141, 0.9719016, 0.9776546, 0.97913605, 0.9850251, 0.98500293, 0.9642242, 0.9702426, 0.97827846, 0.9771837, 0.983841, 0.9831017, 0.9651006, 0.9700837, 0.9778967, 0.9772744, 0.983741, 0.98567384, 0.96196663, 0.9711402, 0.97759694, 0.97745126, 0.9821078, 0.98319733, 0.9640092, 0.9719591, 0.9773869, 0.9789114, 0.9848477, 0.9850964, 0.96425533, 0.96988803, 0.9783313, 0.9769884, 0.98396194, 0.98310286, 0.9653709, 0.9693866, 0.9777745, 0.9770701, 0.9838362, 0.98572737, 0.9626882, 0.9701587, 0.97755843, 0.9773303, 0.98201424, 0.98317426, 0.9642063, 0.97084266, 0.9772101, 0.9789851, 0.9850846, 0.9848994, 0.96450603, 0.9691787, 0.97805434, 0.9770166, 0.9839767, 0.98282593, 0.9650262, 0.9688196, 0.9776708, 0.97740513, 0.9838193, 0.98552316, 0.96216273, 0.970062554, 0.977498531, 0.9778522, 0.9821666, 0.9830743, 0.9638831, 0.9710996, 0.9771428, 0.9793554, 0.98492646, 0.98486185, 0.9639315, 0.9692522, 0.9780435, 0.9770164, 0.9835213, 0.98286235, 0.9645502, 0.96893364, 0.97772515, 0.9773028, 0.98363626, 0.98547655, 0.9616275, 0.96992517, 0.9777608, 0.9771135, 0.98187065, 0.9828902, 0.96348894, 0.9708631, 0.9775198, 0.9788722, 0.9846482, 0.9847639, 0.9638864, 0.9690368, 0.9784873, 0.9769606, 0.9836152, 0.982654, 0.9649241, 0.96868974, 0.9781327, 0.97715855, 0.983654, 0.9852232, 0.9614711, 0.96953374, 0.97791106, 0.9772603, 0.98205894, 0.9827655, 0.96311265, 0.9705784, 0.9778255, 0.97890854, 0.9848718, 0.98471385, 0.9636077, 0.96868235, 0.9784938, 0.97670823, 0.9836811, 0.9826717, 0.96421677, 0.9683517, 0.97835344, 0.97680134, 0.9837559, 0.9853875, 0.9614115, 0.9696121, 0.9779583, 0.9770512, 0.9821082, 0.9830821, 0.96307856, 0.97032905, 0.97779375, 0.9786148, 0.9848238, 0.9848728, 0.9635806, 0.9688712, 0.97874135, 0.9770652, 0.98375666, 0.9828173, 0.9643037, 0.9684655, 0.9780832, 0.97687083, 0.98375577, 0.985306, 0.96091557, 0.9694065, 0.9777589, 0.97695804, 0.982047, 0.98265684, 0.96280766, 0.97014934, 0.97745454, 0.9784178, 0.98475003, 0.9843886, 0.96315855, 0.96842927, 0.9780878, 0.97611177, 0.98351973, 0.9823214, 0.9639821, 0.96835876, 0.97762704, 0.9760962, 0.98355573, 0.9851414, 0.96093535, 0.96954376, 0.9774809, 0.9763821, 0.98194283, 0.98274225, 0.96321183, 0.9704493, 0.9772753, 0.97820765, 0.9848053, 0.9845376, 0.96371865, 0.9686943, 0.978148, 0.97643435, 0.9838685, 0.9826017, 0.96458346, 0.9686706, 0.9777126, 0.9768267, 0.983985, 0.98529977, 0.96162724, 0.9700512, 0.9777895, 0.9769548, 0.98243874, 0.98277646, 0.963407, 0.97095156, 0.9776602, 0.9783992, 0.985191, 0.98469526, 0.96353024, 0.9691517, 0.9782478, 0.9764297, 0.984056, 0.9828043, 0.96456504, 0.9686894, 0.9778209, 0.97653735, 0.9839109, 0.98532176, 0.96121943, 0.96977913, 0.97785777, 0.97656584, 0.9820379, 0.98305964, 0.9634997, 0.97060835, 0.9774957, 0.97815436, 0.98488206, 0.98483133, 0.96408623, 0.9691422, 0.97849715, 0.97656584, 0.98404276, 0.9830296, 0.965028, 0.9688807, 0.97791123, 0.97688043, 0.9840469, 0.9855827, 0.9615319, 0.9699725, 0.97792244, 0.9770468, 0.9824101, 0.9830541, 0.9633624, 0.9708194, 0.9777534, 0.97873455, 0.98502475, 0.9846134, 0.9633929, 0.96924645, 0.97875035, 0.97670627, 0.9839152, 0.9825943, 0.9642086, 0.9688589, 0.97807217, 0.9768267, 0.98389906, 0.9853504, 0.9613763, 0.97033036, 0.9778726, 0.97713476, 0.9824217, 0.9830593, 0.963349, 0.97084737, 0.97751766, 0.9787485, 0.98511016, 0.98478127, 0.96406066, 0.9689999, 0.9783698, 0.9768043, 0.9838747, 0.98286337, 0.9653537, 0.9689586, 0.97790396, 0.9770076, 0.9839227, 0.9855349, 0.9620278, 0.9700632, 0.9777658, 0.9772414, 0.9823251, 0.9831924, 0.9640813, 0.9709946, 0.97759545, 0.97889394, 0.9852057, 0.98490244, 0.96414983, 0.9690976, 0.978519, 0.97686005, 0.9841087, 0.9828794, 0.9647819, 0.9689246, 0.9780384, 0.9769647, 0.984082, 0.98551303, 0.9616358, 0.96989566, 0.9779849, 0.9771649, 0.9824781, 0.9831208, 0.9635092, 0.9707637, 0.9775877, 0.9786864, 0.9852287, 0.9849185, 0.96369994, 0.96890765, 0.97844505, 0.97677064, 0.98407435, 0.982885, 0.96448797, 0.96863514, 0.97796893, 0.9770667, 0.98413163, 0.98555607, 0.9613783, 0.96998066, 0.9777713, 0.9774162, 0.9825592, 0.98310894, 0.96337754, 0.97068226, 0.9774532, 0.97883165, 0.9851959, 0.9847342, 0.9636573, 0.9688866, 0.97843915, 0.9768216, 0.98409367, 0.9826922, 0.9645126, 0.9686821, 0.977892, 0.9770882, 0.98410505, 0.9854205, 0.96148825, 0.96999997, 0.9780109, 0.9774557, 0.9825117, 0.9829549, 0.9636936, 0.97101754, 0.97774005, 0.97886467, 0.9852255, 0.98464406, 0.9639021, 0.9686263, 0.9783896, 0.97668254, 0.98411214, 0.9824907, 0.9646036, 0.9680518, 0.97795254, 0.9766009, 0.9842732, 0.9852577, 0.9614812, 0.96951777, 0.9780471, 0.9770452, 0.9824642, 0.9828763, 0.96348387, 0.97050256, 0.9779442, 0.97866344, 0.98519677, 0.9846592, 0.9638918, 0.96882725, 0.9783927, 0.9767321, 0.98408693, 0.9826178, 0.96465385, 0.96856165, 0.97788984, 0.9768047, 0.9841719, 0.98518384, 0.96158755, 0.9697977, 0.9777462, 0.97708875, 0.9824662, 0.98273224, 0.9637026, 0.97044927, 0.9776854, 0.9786195, 0.98519564, 0.9843312, 0.9636262, 0.9680793, 0.9783372, 0.976758, 0.9839803, 0.9822265, 0.9646013, 0.9682662, 0.9783095, 0.9771563, 0.9840709, 0.98530185, 0.9621398, 0.97009844, 0.9789075, 0.97780603, 0.98264533, 0.98307645, 0.9640964, 0.97117579, 0.978668153, 0.9792265, 0.9853037, 0.9849047, 0.9643518, 0.969590604, 0.97935617, 0.9774854, 0.98410416, 0.98287433, 0.96487504, 0.969439328, 0.979064465, 0.9779955, 0.9841024, 0.985508, 0.9618931, 0.970797956, 0.978933692, 0.97815573, 0.98253, 0.98310053, 0.9637943, 0.97175467, 0.978604078, 0.97967625, 0.9852057, 0.98478913, 0.9641484, 0.96997446, 0.9793848, 0.977858, 0.9842202, 0.9829597, 0.9649212, 0.969732, 0.97890306, 0.9779594, 0.984244, 0.9855577, 0.9616144, 0.9705244, 0.9785478, 0.9781771, 0.9827518, 0.9833534, 0.96404904, 0.97151446, 0.9786399, 0.9798458, 0.98542446, 0.9850324, 0.96407115, 0.969798088, 0.979395092, 0.9778702, 0.9841926, 0.9830852, 0.9645523, 0.969430804, 0.978854954, 0.9779996, 0.9842668, 0.985645, 0.961192, 0.9701035, 0.9785906, 0.97788835, 0.9828134, 0.9834697, 0.96337324, 0.97119844, 0.9784838, 0.9794493, 0.9854675, 0.9853315, 0.96328795, 0.9695929, 0.97930855, 0.9777224, 0.98411846, 0.9832002, 0.9643284, 0.9691517, 0.9786007, 0.9778195, 0.98408544, 0.98573977, 0.9614897, 0.97049594, 0.97866243, 0.97818446, 0.9825299, 0.98327976, 0.963592, 0.9713048, 0.97851455, 0.9795689, 0.9848868, 0.9849048, 0.9641845, 0.9697703, 0.9791611, 0.97758204, 0.9835715, 0.98311496, 0.9651561, 0.96984684, 0.978959, 0.97751117, 0.98352623, 0.9860389, 0.96222275, 0.9709866, 0.9786021, 0.977896, 0.9819985, 0.98373395, 0.96422344, 0.971984029, 0.978728771, 0.97951436, 0.9847579, 0.9854691, 0.96509105, 0.970458686, 0.979324877, 0.9778634, 0.9837226, 0.9836152, 0.96644866, 0.970024049, 0.97880882, 0.9785728, 0.9837179, 0.9860345, 0.96312094, 0.9710702, 0.97875386, 0.9785228, 0.98165363, 0.9836104, 0.9651553, 0.9720952, 0.9787228, 0.9801328, 0.98448277, 0.98527616, 0.9651303, 0.97004199, 0.979240954, 0.9780486, 0.98323804, 0.9836283, 0.96586597, 0.969637215, 0.978978813, 0.97811854, 0.9827835, 0.9859987, 0.962996, 0.97056633, 0.97901034, 0.97861457, 0.9812665, 0.9839444, 0.9654907, 0.971431553, 0.978950799, 0.9798662, 0.98423845, 0.9857709, 0.9655181, 0.9698905, 0.9798894, 0.97789073, 0.9828971, 0.983966, 0.9664366, 0.96965694, 0.97954875, 0.97884, 0.9831182, 0.9865603, 0.9639905, 0.97070193, 0.9796174, 0.9791089, 0.9812618, 0.98415077, 0.96617794, 0.9714987, 0.97904634, 0.97980654, 0.983912, 0.985582, 0.9649053, 0.9687089, 0.9790424, 0.9771606, 0.98217005, 0.9833308, 0.96579593, 0.969038188, 0.978694022, 0.97733337, 0.9823527, 0.9859518, 0.9626923, 0.9702748, 0.9788368, 0.97795904, 0.98070097, 0.98353726, 0.96483207, 0.97026896, 0.97875935, 0.9792349, 0.984065, 0.98550445, 0.9653328, 0.96953374, 0.9796315, 0.9777093, 0.9826472, 0.9837094, 0.9663862, 0.96943742, 0.979101837, 0.977666795, 0.983078659, 0.9862128, 0.9637246, 0.970346212, 0.978670657, 0.97797513, 0.980907977, 0.98403156, 0.9653858, 0.971111059, 0.978747845, 0.979458869, 0.98381424, 0.98533726, 0.9655856, 0.969026625, 0.979071677, 0.977234125, 0.982164741, 0.983681917, 0.966124952, 0.968739986, 0.978844821, 0.978225887, 0.982498109, 0.986235976, 0.963039458, 0.97000277, 0.978587508, 0.978135109, 0.980168223, 0.983825564, 0.965125918, 0.971093178, 0.978528619, 0.979371071, 0.983442962, 0.985161185, 0.964701891, 0.96938467, 0.978633642, 0.977368236, 0.98175782, 0.983288527, 0.965360582, 0.969267607, 0.978737235, 0.977815509, 0.981700361, 0.98560971, 0.961509168, 0.970634282, 0.978199303, 0.978106678, 0.979203939, 0.983120799, 0.963609576, 0.971366107, 0.978434324, 0.979225993, 0.982975066, 0.984857321, 0.963488519, 0.969660282, 0.978979945, 0.977595806, 0.981534481, 0.983058512, 0.964710772, 0.969295025, 0.978537977, 0.977816284, 0.981577337, 0.985637486, 0.961042821, 0.970413864, 0.978047192, 0.978102148, 0.979221404, 0.983272254, 0.963025391, 0.971481383, 0.978332996, 0.979593992, 0.982839882, 0.984911084, 0.963339508, 0.969731271, 0.978797376, 0.977618694, 0.981260538, 0.9827701, 0.9640106, 0.969312608, 0.978115261, 0.977813244, 0.981326699, 0.9849607, 0.9600741, 0.970128059, 0.977936566, 0.977999389, 0.979350567, 0.9826162, 0.963348, 0.97133559, 0.978368282, 0.979599595, 0.983129263, 0.9844451, 0.9634751, 0.969549119, 0.978798866, 0.9777305, 0.9816145, 0.9825855, 0.9646873, 0.969446123, 0.978315532, 0.9780547, 0.981739, 0.9850112, 0.96060467, 0.970341802, 0.978023887, 0.977958679, 0.979576945, 0.98278487, 0.9628669, 0.971261859, 0.978338718, 0.979340076, 0.983147323, 0.9846954, 0.9630904, 0.969747901, 0.978744745, 0.977122366, 0.981582046, 0.98275065, 0.9637134, 0.969440877, 0.978714466, 0.977514505, 0.98199296, 0.985453, 0.96082014, 0.970582664, 0.978081405, 0.977510035, 0.979918957, 0.9831403, 0.96324676, 0.971391499, 0.977962315, 0.979238093, 0.983329654, 0.9842553, 0.96350867, 0.970208585, 0.978672683, 0.977197587, 0.981988132, 0.9830615, 0.96474284, 0.969845891, 0.978625536, 0.97763157, 0.9820717, 0.98570555, 0.961588, 0.971114218, 0.978023589, 0.97789896, 0.9799732, 0.983352, 0.9634447, 0.971518993, 0.978030324, 0.9792327, 0.9833451, 0.9848438, 0.96412593, 0.96926713, 0.97879875, 0.97752655, 0.982078, 0.9829113, 0.9651328, 0.96913046, 0.97863215, 0.977468, 0.98184276, 0.9854674, 0.96207887, 0.96992964, 0.97818696, 0.9777063, 0.9800204, 0.9834349, 0.96435976, 0.97094405, 0.9784374, 0.9795282, 0.9837256, 0.9851939, 0.9643578, 0.9685362, 0.97892076, 0.97755116, 0.98203033, 0.98314434, 0.9652928, 0.96829236, 0.9789557, 0.9781871, 0.98210657, 0.9855197, 0.9614215, 0.969959, 0.9788584, 0.97823435, 0.98033774, 0.9834373, 0.9639224, 0.9705532, 0.9788568, 0.97960746, 0.98337334, 0.98503125, 0.9644774, 0.9689519, 0.97929835, 0.9773157, 0.9815668, 0.9826018, 0.9650356, 0.968256, 0.97881603, 0.9775624, 0.9817932, 0.9852992, 0.96036154, 0.9691472, 0.9782657, 0.97786945, 0.97968835, 0.98277676, 0.96374524, 0.97019625, 0.97849494, 0.97944576, 0.98317844, 0.9846852, 0.9641422, 0.96803033, 0.97887766, 0.9775508, 0.98148113, 0.9819942, 0.96448874, 0.9670369, 0.97854346, 0.9779465, 0.9816118, 0.9847868, 0.9615769, 0.9681466, 0.9784706, 0.9780716, 0.9797559, 0.9821774, 0.96444196, 0.9689577, 0.978382, 0.9796107, 0.983271, 0.98429966, 0.9645268, 0.967492, 0.97878313, 0.97773325, 0.981951, 0.98231953, 0.9653419, 0.9667614, 0.9778179, 0.9772226, 0.9823154, 0.98509926, 0.9632351, 0.9676953, 0.977517, 0.97789896, 0.98036706, 0.9830798, 0.96402687, 0.9680517, 0.9770017, 0.9787081, 0.9838215, 0.98432577, 0.964792, 0.9677366, 0.9777255, 0.9768604, 0.9821812, 0.9826708, 0.9666949, 0.9669629, 0.97786576, 0.9770572, 0.98335755, 0.9850513, 0.9614608, 0.9696989, 0.97870183, 0.979764, 0.98104054, 0.9838229, 0.9645827, 0.970925927, 0.978058338, 0.98034644, 0.9845537, 0.985694, 0.9635079, 0.9682362, 0.9787828, 0.9775414, 0.98082584, 0.98040223, 0.9599126, 0.95830137, 0.9751942, 0.97207916, 0.97897774, 0.9825918, 0.95318586, 0.959293902, 0.97451508, 0.97067326, 0.9766243, 0.98028976, 0.95713085, 0.961937189, 0.975096405, 0.9726973, 0.9807622, 0.9827409, 0.9594088, 0.960502207, 0.974773943, 0.970397592, 0.979627132, 0.98067296, 0.95860624, 0.957146287, 0.974055886, 0.970977843, 0.97891742, 0.9829545, 0.95373845, 0.958295703, 0.973523676, 0.97018224, 0.9750742, 0.9808075, 0.9562931, 0.95943934, 0.9726484, 0.9717767, 0.9795419, 0.98241353, 0.9578735, 0.958795607, 0.973340869, 0.9706052, 0.9759335, 0.9799544, 0.962829, 0.958722413, 0.971553087, 0.9706242, 0.97700375, 0.98244774, 0.95592487, 0.96046984, 0.972252, 0.9692675, 0.97269046, 0.98021424, 0.96019006, 0.96347666, 0.9692707, 0.9705605, 0.97761905, 0.98254496, 0.96174127, 0.96049076, 0.9739193, 0.9706021, 0.97671777, 0.98050493, 0.96449053, 0.9609502, 0.9716008, 0.9692424, 0.9762823, 0.9835038, 0.96284336, 0.96422255, 0.9701784, 0.96894014, 0.9743798, 0.9811474, 0.96599525, 0.96465534, 0.97011775, 0.9701607, 0.9789226, 0.9829638, 0.96630335, 0.9635275, 0.9703004, 0.9672528, 0.977481, 0.9804331, 0.96630615, 0.96155524, 0.97000927, 0.9674509, 0.9761051, 0.9828226, 0.9616518, 0.9633982, 0.9694647, 0.96953064, 0.9739658, 0.98082054, 0.9671637, 0.96678513, 0.9688607, 0.9714862, 0.97861606, 0.98307276, 0.9670611, 0.9655861, 0.9707351, 0.9679355, 0.97572374, 0.9800133, 0.96710527, 0.9648153, 0.96917486, 0.9675445, 0.9741178, 0.98317266, 0.96439993, 0.9671573, 0.96946925, 0.9678426, 0.9720504, 0.98076344, 0.9678965, 0.96775126, 0.96882546, 0.970508, 0.97723126, 0.9828917, 0.9677632, 0.96666837, 0.97068226, 0.9675798, 0.97504276, 0.980975509, 0.969408154, 0.96624947, 0.9696236, 0.96870494, 0.974423, 0.98328376, 0.96547204, 0.9669855, 0.9699603, 0.96907824, 0.9725622, 0.9813633, 0.96663755, 0.9671925, 0.970638, 0.9705714, 0.97783077, 0.9834757, 0.96751046, 0.9661696, 0.9721959, 0.968157, 0.9750474, 0.9807536, 0.9683824, 0.96643007, 0.97126985, 0.96919066, 0.97407454, 0.98387355, 0.9654992, 0.967883, 0.9713973, 0.9681618, 0.9726468, 0.98122454, 0.96721107, 0.96978396, 0.9728093, 0.9703389, 0.9772701, 0.98349947, 0.96731436, 0.9664936, 0.97375417, 0.968575, 0.97628593, 0.980698, 0.9675809, 0.9648334, 0.9732021, 0.96822953, 0.97535354, 0.98357266, 0.963847, 0.96734995, 0.97423077, 0.9678279, 0.9749606, 0.98083043, 0.9657493, 0.96705496, 0.9726423, 0.9719895, 0.9795297, 0.98235524, 0.96566284, 0.9678279, 0.97374064, 0.9688298, 0.9772245, 0.98068124, 0.96668, 0.96573955, 0.9694122, 0.97132754, 0.97733545, 0.98300594, 0.96293926, 0.96882194, 0.9678729, 0.96988666, 0.9750278, 0.98050183, 0.9673796, 0.9712506, 0.9723327, 0.97223884, 0.97839236, 0.9836543, 0.9666353, 0.9697539, 0.9702023, 0.9681515, 0.9764306, 0.98277736, 0.9698462, 0.9670145, 0.97114414, 0.9701698, 0.97385716, 0.9853928, 0.9689144, 0.97235465, 0.971001, 0.968677, 0.9695649, 0.98483735, 0.9696817, 0.9714882, 0.96739274, 0.97533244, 0.97597224, 0.98558766, 0.9659822, 0.9731698, 0.97043467, 0.9682427, 0.96996593, 0.98080933, 0.96549493, 0.96746415, 0.96999836, 0.9728659, 0.9705837, 0.9836601, 0.961455, 0.9683528, 0.9687732, 0.9698743, 0.9675277, 0.9806349, 0.9629161, 0.96885824, 0.96877867, 0.9719699, 0.9728357, 0.9826147, 0.96114886, 0.96810037, 0.9698841, 0.96817064, 0.9698666, 0.9791595, 0.963172, 0.96726537, 0.9693507, 0.9691309, 0.969497, 0.98285174, 0.9584388, 0.9696733, 0.9720936, 0.9692227, 0.9703387, 0.98025507, 0.96179384, 0.9693768, 0.9685241, 0.96951807, 0.9751752, 0.9825498, 0.9619058, 0.9674074, 0.96989685, 0.9668633, 0.9753947, 0.9804073, 0.9643774, 0.9674146, 0.9696031, 0.96363205, 0.97470266, 0.9826117, 0.96195155, 0.97096884, 0.96977377, 0.9757032, 0.9763932, 0.98123395, 0.966046, 0.9718873, 0.96992713, 0.97551775, 0.9802879, 0.98281205, 0.965018, 0.96967936, 0.970446, 0.962627, 0.97538394, 0.97997004, 0.96510845, 0.9685167, 0.96898556, 0.96659344, 0.9766375, 0.9832644, 0.9622114, 0.9712492, 0.96736133, 0.96830857, 0.9763495, 0.9816889, 0.96416736, 0.97106385, 0.9690901, 0.9717671, 0.98237544, 0.98366505, 0.964542, 0.9700178, 0.97234553, 0.97025573, 0.97956294, 0.98018503, 0.96322453, 0.9690707, 0.9722009, 0.97350174, 0.9804386, 0.9837097, 0.9625147, 0.9691899, 0.971088, 0.9716791, 0.9796846, 0.9830964, 0.9622084, 0.96972734, 0.9663743, 0.9707727, 0.98439205, 0.9864042, 0.96778125, 0.9709691, 0.9698251, 0.9688561, 0.9839941, 0.9852657, 0.9708583, 0.96836835, 0.9627693, 0.9677261, 0.98435324, 0.9864883, 0.9596393, 0.97037536, 0.96464866, 0.96908486, 0.9822511, 0.9829705, 0.9637658, 0.9718097, 0.9614846, 0.9707766, 0.985084, 0.98506665, 0.96552247, 0.9722572, 0.9681218, 0.96939147, 0.9844546, 0.9828348, 0.96162724, 0.9711254, 0.96742153, 0.9702074, 0.9832688, 0.9850166, 0.9558629, 0.9704532, 0.9664959, 0.9730501, 0.9830542, 0.98199433, 0.95585346, 0.969159663, 0.962202251, 0.9729039, 0.9854594, 0.98473144, 0.9578253, 0.9677336, 0.9621783, 0.9708537, 0.9835973, 0.9823841, 0.95851105, 0.966869354, 0.958747804, 0.9723434, 0.98539436, 0.9862563, 0.96031934, 0.9717518, 0.9627921, 0.9723311, 0.98112637, 0.9831508, 0.9645291, 0.9705629, 0.96001744, 0.97151226, 0.98466486, 0.9849009, 0.962958, 0.9691469, 0.9641804, 0.97467345, 0.9839894, 0.9841675, 0.9697887, 0.9730304, 0.96659607, 0.9763584, 0.98385555, 0.9859701, 0.96824306, 0.972668767, 0.964079916, 0.97380394, 0.9816471, 0.98287284, 0.9642598, 0.9704781, 0.96419406, 0.9738063, 0.98491365, 0.98499274, 0.966447, 0.9730372, 0.9677654, 0.9755181, 0.9838871, 0.98383695, 0.9666322, 0.97268176, 0.96762407, 0.9750474, 0.9840199, 0.98583454, 0.96374965, 0.97393924, 0.9673374, 0.9761395, 0.9815358, 0.9825107, 0.96638453, 0.9746334, 0.9674557, 0.97840184, 0.98485845, 0.98512775, 0.9676789, 0.9735165, 0.96941346, 0.9767049, 0.982579, 0.9835318, 0.9677922, 0.97271764, 0.9683953, 0.97634345, 0.9837136, 0.9862796, 0.9651672, 0.97449964, 0.97065204, 0.97914517, 0.9833467, 0.98473847, 0.96742535, 0.97206444, 0.966778, 0.98035276, 0.9857642, 0.98627436, 0.96687174, 0.9721015, 0.9698299, 0.97790056, 0.982297, 0.98382384, 0.96843016, 0.9722599, 0.9688565, 0.97929734, 0.9840186, 0.98718596, 0.965952, 0.97366613, 0.9688268, 0.9773261, 0.98177356, 0.9844869, 0.9679211, 0.9733908, 0.96783274, 0.97907877, 0.984576, 0.98589766, 0.9678137, 0.9707884, 0.97049695, 0.9764738, 0.9816139, 0.9837421, 0.96818507, 0.969176, 0.96890825, 0.9768722, 0.98136353, 0.9864617, 0.9618264, 0.9694448, 0.9711703, 0.9778095, 0.9821644, 0.9846202, 0.96846205, 0.972664177, 0.973871052, 0.9787764, 0.98409146, 0.9853785, 0.96878123, 0.969891191, 0.974551976, 0.97606623, 0.9821942, 0.98281986, 0.9698251, 0.968253016, 0.972491324, 0.9770951, 0.98173034, 0.98674923, 0.9684787, 0.971625984, 0.974944174, 0.976825, 0.98037726, 0.98455936, 0.9722319, 0.973975539, 0.97432059, 0.976443112, 0.985628068, 0.9872241, 0.9715866, 0.973832548, 0.975633383, 0.97351485, 0.98237544, 0.9841851, 0.9718384, 0.971719742, 0.975749016, 0.9771962, 0.9821636, 0.98654383, 0.9693003, 0.974600673, 0.979681849, 0.98254555, 0.98308605, 0.9868542, 0.97431517, 0.977778614, 0.976097465, 0.978538215, 0.983739495, 0.98627174, 0.9700216, 0.971240819, 0.97634536, 0.977189183, 0.979779422, 0.9846185, 0.97127926, 0.967684567, 0.973578453, 0.976305246, 0.97715956, 0.98614836, 0.9660122, 0.970844924, 0.974688053, 0.974422574, 0.977218151, 0.9829632, 0.9682004, 0.969500482, 0.974736571, 0.978652596, 0.981599629, 0.9865403, 0.9701147, 0.969787121, 0.97801739, 0.979073286, 0.982016563, 0.9851828, 0.97173756, 0.96876657, 0.977327108, 0.978796959, 0.98092562, 0.9870574, 0.9680954, 0.970439792, 0.977704406, 0.977841258, 0.978735507, 0.98453796, 0.9721756, 0.969936013, 0.97884798, 0.9811169, 0.9823392, 0.98720455, 0.9732615, 0.970492721, 0.98202008, 0.980811357, 0.98036927, 0.985787809, 0.974556386, 0.969437838, 0.981123865, 0.980235696, 0.979649425, 0.98870033, 0.973442614, 0.971885443, 0.98202157, 0.981150925, 0.98044467, 0.987094998, 0.975792289, 0.966772795, 0.977520525, 0.979106069, 0.984314084, 0.987527311, 0.973582625, 0.968032122, 0.978191674, 0.980071008, 0.981861949, 0.9857556, 0.9726132, 0.9647789, 0.977342308, 0.978944838, 0.980763555, 0.987691, 0.9675214, 0.965398252, 0.978010237, 0.980207026, 0.980516613, 0.9849429, 0.970292, 0.966475606, 0.978041112, 0.979497194, 0.981828034, 0.9873017, 0.97322375, 0.968094766, 0.978250206, 0.979937136, 0.98094523, 0.9854461, 0.9729453, 0.9682948, 0.9788038, 0.97817868, 0.982398689, 0.98692536, 0.96885777, 0.971840978, 0.979755282, 0.9786366, 0.97645015, 0.984478116, 0.971480966, 0.97092414, 0.9792467, 0.978913, 0.98281974, 0.9870927, 0.97065914, 0.968029082, 0.979571223, 0.9768272, 0.97815347, 0.984480798, 0.972415686, 0.965536952, 0.976508796, 0.973124981, 0.976117671, 0.983513772, 0.969046831, 0.964670658, 0.973961771, 0.96954298, 0.971603572, 0.9797319, 0.97252905, 0.966766953, 0.972099543, 0.9692633, 0.97548646, 0.983968973, 0.972692668, 0.9662301, 0.97939587, 0.9764265, 0.97742903, 0.983421206, 0.976174951, 0.970892429, 0.982107937, 0.977380872, 0.97599107, 0.986156702, 0.97275871, 0.97286588, 0.98099488, 0.978352666, 0.971066117, 0.983576596, 0.974530339, 0.974006891, 0.981160104, 0.978659332, 0.973317027, 0.986099184, 0.974524915, 0.9730918, 0.9812081, 0.974171817, 0.973342359, 0.98302084, 0.9723494, 0.967879534, 0.978870511, 0.972160757, 0.976771772, 0.98419964, 0.9697637, 0.972692907, 0.978889346, 0.973879993, 0.9712888, 0.982654, 0.9754208, 0.975471854, 0.981166005, 0.97686857, 0.9770437, 0.9859388, 0.9768326, 0.978497, 0.98277056, 0.97917765, 0.98047364, 0.98507845, 0.9801293, 0.9777904, 0.9830537, 0.9827121, 0.98273593, 0.9869258, 0.9794661, 0.97477144, 0.97790134, 0.97806895, 0.97984195, 0.98334247, 0.9788022, 0.9771951, 0.9806691, 0.9774825, 0.9816596, 0.98603785, 0.9808514, 0.9799574, 0.9806629, 0.9779478, 0.9850168, 0.9845464, 0.98230976, 0.9730981, 0.9834868, 0.97791046, 0.9876517, 0.9881777, 0.98305345, 0.9750783, 0.9821806, 0.98312116, 0.98441714, 0.98576903, 0.98343706, 0.9776529, 0.98287237, 0.9814446, 0.98783696, 0.98679554, 0.98283035, 0.9770378, 0.98106694, 0.98159826, 0.98711663, 0.98508507, 0.98184514, 0.97742516, 0.98051435, 0.9846622, 0.9892385, 0.98723537, 0.98006207, 0.9773652, 0.9790085, 0.9856634, 0.9893552, 0.9864025, 0.982508, 0.98110056, 0.98079497, 0.985947, 0.99117404, 0.9888809, 0.9847244, 0.986196, 0.97975004, 0.9897127, 0.9932783, 0.99106526, 0.98730683, 0.984931, 0.9812325, 0.98963064, 0.99213505, 0.99199706, 0.98513234, 0.9871875, 0.9806147, 0.9910965, 0.9919293, 0.9897299, 0.98810184, 0.9887427, 0.9811375, 0.9910491, 0.9923126, 0.988841, 0.9862738, 0.9872632, 0.98073363, 0.9887333, 0.9883399, 0.98936546, 0.9870329, 0.988943, 0.9842613, 0.98884404, 0.9911486, 0.99136615, 0.98749983, 0.9896861, 0.984743, 0.9909939, 0.9923326, 0.99135244, 0.9878135, 0.9896103, 0.9831845, 0.99154025, 0.99311614, 0.9965947, 0.9907767, 0.99075085, 0.9846416, 0.9912356, 0.9930923, 0.99173594, 0.98964965, 0.9900884, 0.9843113, 0.99089456, 0.99307126, 0.9922236, 0.9906012, 0.9933605, 0.98727685, 0.9905958, 0.9915748, 0.99164915, 0.99076176, 0.9893288, 0.98557496, 0.99085206, 0.9889544, 0.9926317, 0.9929206, 0.99043864, 0.98701197, 0.9904051, 0.9883717, 0.99161893, 0.9921326, 0.9892041, 0.9853147, 0.9907562, 0.9867534, 0.9919922, 0.99011797, 0.98793924, 0.9858251, 0.9903701, 0.98348576, 0.9909701, 0.99009705, 0.9891481, 0.98376626, 0.9911094, 0.9867131, 0.99112564, 0.9896153, 0.9901468, 0.9858571, 0.99075574, 0.9800915, 0.9915392, 0.99066216, 0.9897888, 0.9856898, 0.991763, 0.9881783, 0.9916168, 0.9871523, 0.9882554, 0.98200595, 0.98917377, 0.9870018, 0.98954517, 0.9870417, 0.98858213, 0.9813221, 0.9888793, 0.9914976, 0.9909332, 0.98609954, 0.9883499, 0.98081493, 0.98935366, 0.99259734, 0.98794365, 0.98939997, 0.9892291, 0.98298025, 0.9905087, 0.9937475, 0.98844284, 0.9885444, 0.9891691, 0.9809083, 0.990157, 0.99365765, 0.98707235, 0.9911664, 0.98897666, 0.98286074, 0.9911949, 0.99143773, 0.9904845, 0.99044484, 0.9893658, 0.9864622, 0.9915815, 0.9905896, 0.9898588, 0.98728126, 0.9820715, 0.97739947, 0.9908242, 0.9870403, 0.975805, 0.98119396, 0.9779253, 0.9711031, 0.9878677, 0.9853119, 0.9663205, 0.9792078, 0.97934467, 0.97399104, 0.9888713, 0.98532003, 0.97215, 0.9779629, 0.9752947, 0.9685014, 0.98740864, 0.9846378, 0.96295077, 0.97483885, 0.97150224, 0.962104, 0.98450446, 0.9803427, 0.9448233, 0.96668667, 0.95480573, 0.93812305, 0.9643034, 0.96353865, 0.93945813, 0.96681297, 0.9491901, 0.9350713, 0.97149503, 0.97039443, 0.9490146, 0.9711713, 0.9396114, 0.93687546, 0.9676529, 0.97041255, 0.92802304, 0.96564454, 0.9220196, 0.9204667, 0.9376441, 0.9273505, 0.9299386, 0.9339789, 0.92371756, 0.9080145, 0.9372968, 0.93428254, 0.9297542, 0.9378947, 0.9266282, 0.9044453, 0.9413879, 0.9250322, 0.9243017, 0.9365547, 0.93599516, 0.9125652, 0.94418025, 0.9294413, 0.9263585, 0.9354296, 0.92956626, 0.9052854, 0.9453249, 0.9246322, 0.9249076, 0.9467024, 0.9345591, 0.9148844, 0.9507943, 0.9259961, 0.9237219, 0.94045633, 0.94192046, 0.9198568, 0.9658008, 0.9275022, 0.93236095, 0.9420211, 0.94498336, 0.92371213, 0.9454701, 0.9110334, 0.91478074, 0.9378298, 0.9360755, 0.9122684, 0.9420183, 0.9047161, 0.9170977, 0.92630625, 0.9306923, 0.90568966, 0.9393804, 0.90634346, 0.91628754, 0.93504924, 0.9334343, 0.90439725, 0.9412144, 0.9144604, 0.9217835, 0.93575954, 0.9434727, 0.9086203, 0.94098777, 0.910121, 0.91530216, 0.9337694, 0.9337164, 0.9032837, 0.9450554, 0.91317815, 0.91767985, 0.9322914, 0.92849594, 0.898033, 0.9373543, 0.91501325, 0.93142, 0.9424972, 0.9326797, 0.8967785, 0.93227816, 0.9124145, 0.924671, 0.9362115, 0.9332989, 0.8921859, 0.93153566, 0.9066965, 0.9262182, 0.9403848, 0.934838, 0.89293516, 0.93576974, 0.91440475, 0.9340625, 0.936708, 0.9332867, 0.8913086, 0.93443316, 0.91138065, 0.92984694, 0.9391031, 0.9370873, 0.89067876, 0.9362321, 0.9144438, 0.9262304, 0.9340651, 0.94003296, 0.8929652, 0.9334051, 0.91018826, 0.9240209, 0.92665404, 0.92951334, 0.878677, 0.9329539, 0.9116229, 0.9215184, 0.921567, 0.92749745, 0.8917009, 0.9328966, 0.9172103, 0.9153755, 0.9239017, 0.92823577, 0.8966873, 0.9349496, 0.92209435, 0.91820127, 0.9305555, 0.93478477, 0.89666176, 0.933168, 0.9198602, 0.92446804, 0.9224006, 0.93085515, 0.8891482, 0.9395065, 0.9219325, 0.9177381, 0.912785, 0.92320263, 0.8783582, 0.91842395, 0.8920382, 0.9097346, 0.9110563, 0.9236241, 0.8801811, 0.9220176, 0.90000653, 0.9093538, 0.902065, 0.918016, 0.88370764, 0.916243, 0.8943717, 0.9159665, 0.9096963, 0.92273223, 0.8946337, 0.9330598, 0.9180228, 0.9221713, 0.91910833, 0.9249562, 0.89795494, 0.9314161, 0.91526353, 0.90851676, 0.93194187, 0.9249457, 0.88949805, 0.9336484, 0.91306883, 0.91918993, 0.935302, 0.9355533, 0.8930098, 0.93293965, 0.9215086, 0.9146225, 0.9369717, 0.9316389, 0.8924134, 0.9314413, 0.9169163, 0.91381335, 0.9249361, 0.9275745, 0.8919668, 0.9320015, 0.9078621, 0.91452396, 0.9340439, 0.9275337, 0.8823487, 0.93194157, 0.91217476, 0.9108445, 0.9221839, 0.91843593, 0.87553525, 0.92460036, 0.8908569, 0.90376437, 0.91267705, 0.91333795, 0.86556906, 0.923907, 0.9023839, 0.9079144, 0.89175576, 0.90522027, 0.86666775, 0.9189121, 0.8935388, 0.9056186, 0.91914076, 0.92206365, 0.8646234, 0.92484117, 0.88502747, 0.8889287, 0.9092189, 0.91754615, 0.8620485, 0.90983355, 0.88211125, 0.88242185, 0.902379, 0.9125996, 0.8439433, 0.90051717, 0.86751026, 0.8688925, 0.8866768, 0.8934586, 0.84372, 0.88072735, 0.874187, 0.85642034, 0.887317, 0.8670819, 0.82209563, 0.8712065, 0.8708731, 0.84057266, 0.88729334, 0.89305276, 0.8445518, 0.8845152, 0.8635726, 0.8457537, 0.9072854, 0.8973659, 0.8420319, 0.88093066, 0.8819693, 0.8896195, 0.9169939, 0.8911785, 0.85303324, 0.8841156, 0.8852224, 0.8910481, 0.9212319, 0.9186394, 0.8766599, 0.8882067, 0.8869352, 0.8983097, 0.9327488, 0.924969, 0.9011441, 0.9154217, 0.89331895, 0.87388873, 0.92354596, 0.9096039, 0.88247037, 0.90307355, 0.87752056, 0.86918527, 0.9221695, 0.91668075, 0.9121419, 0.90615225, 0.8786936, 0.83815295, 0.9010769, 0.9144757, 0.8665348, 0.8971875, 0.8578638, 0.8147303, 0.9209146, 0.9000469, 0.86186254, 0.87906325, 0.8613768, 0.8146725, 0.90465677, 0.87887734, 0.8612216, 0.89872783, 0.85403407, 0.8623685, 0.9136379, 0.8864631, 0.8215536, 0.8819956, 0.7895389, 0.80563605, 0.87711173, 0.86264485, 0.8539553, 0.8636782, 0.8437226, 0.80514395, 0.8918608, 0.8547207, 0.8054453, 0.8947284, 0.84826475, 0.8783513, 0.8860349, 0.86555487, 0.8978934, 0.0133796]
[truncated: 4,330,502 more chars]
