# Supplementary material for: Systematic contextual biases in SegmentNT potentially relevant to other nucleotide transformer models
Source: bioRxiv. 2026 May 4:2025.04.09.647946. Preprint. [Version 2] doi: 10.1101/2025.04.09.647946 (PMC13174627; doi:10.1101/2025.04.09.647946)
Supplement: Supplement 3 [file media-3.zip › Supplementary_data/segmentNT_additional_genes/pos/linc00207_pos2154.txt]

protein_coding_gene=[0.10915746, 0.12577981, 0.21075413, 0.2608542, 0.13175118, 0.24333136, 0.10598335, 0.12036049, 0.19329344, 0.2164386, 0.12066181, 0.23986483, 0.10523846, 0.12114584, 0.18186787, 0.2097702, 0.11092433, 0.23671642, 0.10800171, 0.11993287, 0.17596005, 0.22254032, 0.12311666, 0.24672714, 0.11137502, 0.12558492, 0.18849872, 0.22951706, 0.12345438, 0.26213962, 0.1158836, 0.13182019, 0.18692878, 0.2270554, 0.12456056, 0.25293374, 0.11632107, 0.12839955, 0.18253735, 0.2335862, 0.12238219, 0.2922962, 0.12361199, 0.13158248, 0.1911339, 0.25801468, 0.11252421, 0.306063473, 0.117426485, 0.10705669, 0.18721339, 0.23937514, 0.10947243, 0.297445834, 0.108220801, 0.10866035, 0.1803113, 0.2549275, 0.10071672, 0.2674007, 0.09937657, 0.08594666, 0.17850621, 0.2347139, 0.09766454, 0.26525104, 0.09560119, 0.08342233, 0.15929168, 0.22947212, 0.09180083, 0.26747018, 0.10139395, 0.08826444, 0.14937475, 0.23328695, 0.09372348, 0.27030095, 0.09605139, 0.09483914, 0.14290519, 0.21708365, 0.09628549, 0.27062628, 0.09647984, 0.10125212, 0.15120251, 0.22362807, 0.0998089, 0.26134282, 0.09482402, 0.10470393, 0.14707814, 0.19758414, 0.08955984, 0.24851516, 0.08948896, 0.10212748, 0.1314998, 0.19439033, 0.09544201, 0.26080653, 0.08818029, 0.10653894, 0.10298434, 0.17399, 0.08214595, 0.2239145, 0.06991406, 0.09187599, 0.11401045, 0.15617672, 0.07869127, 0.18832451, 0.05765884, 0.08066563, 0.11336776, 0.16204442, 0.0777351, 0.17623122, 0.05556787, 0.08442038, 0.10917995, 0.15456153, 0.07238097, 0.16990837, 0.05224524, 0.07771638, 0.09147308, 0.15456413, 0.07066483, 0.16823064, 0.0586023, 0.09340613, 0.10317906, 0.15697324, 0.07327196, 0.18053341, 0.05831417, 0.08080453, 0.09827205, 0.15895864, 0.06787641, 0.16618945, 0.05297022, 0.07974685, 0.09668903, 0.14877498, 0.06502122, 0.17350665, 0.05333662, 0.08053508, 0.10017751, 0.15775187, 0.06762598, 0.16016915, 0.05748824, 0.08514386, 0.10170588, 0.14543495, 0.06553376, 0.16089404, 0.05707429, 0.07834724, 0.09622362, 0.14253934, 0.063642, 0.15401435, 0.05506857, 0.08377013, 0.09678125, 0.14223129, 0.06253932, 0.14825132, 0.05489677, 0.07329307, 0.08088047, 0.13621782, 0.05831807, 0.14765881, 0.0499851, 0.06113353, 0.08070437, 0.12833537, 0.05764962, 0.12738517, 0.0495045, 0.06177762, 0.08443176, 0.12848376, 0.05910714, 0.13581125, 0.04839207, 0.06293293, 0.08326317, 0.12176275, 0.05995483, 0.13200298, 0.04860195, 0.0640894, 0.07766714, 0.12563826, 0.06145489, 0.13000923, 0.0496339, 0.05771257, 0.07310292, 0.12179723, 0.06048508, 0.12702227, 0.05198426, 0.0566076, 0.07290964, 0.11981138, 0.05955016, 0.12689981, 0.05293304, 0.05570042, 0.07294854, 0.10795657, 0.05882539, 0.12026999, 0.05361559, 0.05813399, 0.07097957, 0.11214432, 0.06161931, 0.12409479, 0.05292168, 0.05599146, 0.07048867, 0.10413428, 0.0636033, 0.12674204, 0.05490732, 0.05754343, 0.07012572, 0.10534889, 0.0613119, 0.12155122, 0.05282185, 0.05682366, 0.06601543, 0.09821493, 0.05870239, 0.11086035, 0.05024227, 0.0566721, 0.0658145, 0.09754881, 0.06189899, 0.11061879, 0.04970822, 0.05270642, 0.06490532, 0.0984574, 0.05764695, 0.10640731, 0.05147313, 0.05167278, 0.06849361, 0.09651534, 0.06387722, 0.10919531, 0.05077191, 0.05148146, 0.06503183, 0.09077629, 0.06345833, 0.10447849, 0.05108916, 0.05484005, 0.06462844, 0.09662947, 0.06728221, 0.11080038, 0.0514244, 0.05551542, 0.06522213, 0.08896272, 0.06313865, 0.10726713, 0.04858678, 0.05158555, 0.0646506, 0.08797196, 0.06062388, 0.10441218, 0.04570799, 0.04906514, 0.06288946, 0.08326179, 0.05752338, 0.10036283, 0.043858, 0.04607546, 0.05980654, 0.08556217, 0.06017982, 0.1037155, 0.04437888, 0.04605772, 0.0614357, 0.08265075, 0.06069442, 0.10679124, 0.04554231, 0.04733011, 0.0636924, 0.08916741, 0.06285729, 0.10706228, 0.04677819, 0.0479759, 0.06352907, 0.0839224, 0.05894318, 0.09806097, 0.0447117, 0.04703167, 0.05966241, 0.08542733, 0.05587659, 0.09949601, 0.043012, 0.04422401, 0.05929295, 0.07585981, 0.05134135, 0.09235704, 0.04302423, 0.04114751, 0.05623749, 0.07875235, 0.05258129, 0.09162764, 0.04130923, 0.04064418, 0.0552204, 0.0757103, 0.05142641, 0.08770407, 0.0416665, 0.04192102, 0.05530018, 0.07919496, 0.05320363, 0.09494147, 0.04210414, 0.04226604, 0.05530684, 0.07459887, 0.05123856, 0.09258348, 0.04258581, 0.04321348, 0.05670707, 0.07488482, 0.05004409, 0.09011724, 0.04213357, 0.04152944, 0.05619546, 0.07357478, 0.04832818, 0.08927873, 0.04174707, 0.04269434, 0.05572523, 0.07639765, 0.04883201, 0.09133828, 0.04133179, 0.0400109, 0.05418465, 0.06804655, 0.04730536, 0.08549739, 0.0412735, 0.0380592, 0.05436004, 0.06878491, 0.04929626, 0.08408295, 0.03958458, 0.03702848, 0.05332302, 0.06477617, 0.04632942, 0.07792541, 0.03928317, 0.03654407, 0.04983516, 0.06528798, 0.04787783, 0.08760662, 0.03991397, 0.03605995, 0.05010323, 0.06215472, 0.04589093, 0.08443274, 0.03994219, 0.03575856, 0.05113988, 0.06395834, 0.04380531, 0.08727682, 0.03905069, 0.03408455, 0.05316068, 0.06219287, 0.04422789, 0.08194163, 0.03862176, 0.03445255, 0.05075845, 0.06418318, 0.04469346, 0.09210785, 0.0396066, 0.03446446, 0.05154239, 0.06255466, 0.04473341, 0.086087, 0.0394044, 0.03513342, 0.05414629, 0.06782597, 0.04457458, 0.08582556, 0.03804026, 0.03480054, 0.04996687, 0.06145357, 0.04068587, 0.08176688, 0.03511468, 0.03440021, 0.05065168, 0.06564152, 0.04184094, 0.08618957, 0.03358834, 0.03147893, 0.05024096, 0.05950102, 0.04098682, 0.08008514, 0.03280174, 0.03057473, 0.05108711, 0.06001519, 0.04146813, 0.0813383, 0.03367928, 0.02998456, 0.05074402, 0.05793742, 0.04190572, 0.07884031, 0.03275563, 0.03323287, 0.05059059, 0.06132238, 0.04183376, 0.08706711, 0.0320266, 0.02994256, 0.05128998, 0.05762781, 0.04009087, 0.08133707, 0.03232206, 0.02887004, 0.05283533, 0.05933119, 0.04132005, 0.08187088, 0.03132165, 0.02755176, 0.04977778, 0.058029, 0.04132311, 0.07926965, 0.03068649, 0.02742652, 0.04735686, 0.05974565, 0.04216022, 0.08360397, 0.0302447, 0.02733791, 0.04729782, 0.05537789, 0.04005655, 0.07886384, 0.0305119, 0.02674141, 0.04634954, 0.05708445, 0.03945186, 0.07358203, 0.03090869, 0.02691159, 0.04938374, 0.05552315, 0.03773978, 0.07076097, 0.03014975, 0.02637679, 0.04606844, 0.05721955, 0.03790159, 0.07515138, 0.03142847, 0.02452367, 0.04607018, 0.0527922, 0.03715551, 0.07527544, 0.03302594, 0.02514893, 0.04766882, 0.05565083, 0.0366421, 0.07892708, 0.03240227, 0.0278393, 0.0489389, 0.05680179, 0.03760009, 0.07359107, 0.03240822, 0.02904695, 0.04739877, 0.06139403, 0.03984332, 0.08726231, 0.03515409, 0.02986595, 0.05149853, 0.06225258, 0.03969582, 0.08820661, 0.03589341, 0.03000729, 0.0504146, 0.06365009, 0.0413398, 0.08872313, 0.03609702, 0.02999624, 0.0498534, 0.06195536, 0.03991982, 0.07963797, 0.03354526, 0.03081486, 0.04701826, 0.05982713, 0.04138819, 0.08406859, 0.02871678, 0.03032368, 0.04868947, 0.05917456, 0.04133087, 0.08229139, 0.0339064, 0.0325461, 0.04584112, 0.05707078, 0.0413992, 0.08506726, 0.03303358, 0.03156427, 0.04905595, 0.05711, 0.03718012, 0.09581092, 0.03360096, 0.03345622, 0.04619234, 0.06716642, 0.04000041, 0.10484009, 0.03207475, 0.03196148, 0.04361947, 0.05901567, 0.03744311, 0.08610376, 0.03311004, 0.03182301, 0.04426844, 0.0572519, 0.03870001, 0.10181322, 0.02976731, 0.03136307, 0.0421357, 0.0618107, 0.04362883, 0.11755061, 0.02901181, 0.03526531, 0.04323886, 0.06494876, 0.04284931, 0.12129934, 0.0300002, 0.03946142, 0.04963975, 0.06258658, 0.04780053, 0.12815824, 0.03207768, 0.03754561, 0.05382735, 0.06964585, 0.04803918, 0.1490269, 0.03277464, 0.03871986, 0.05328551, 0.07198916, 0.0463373, 0.12546219, 0.0321231, 0.03978588, 0.05379087, 0.07052472, 0.04355852, 0.12607788, 0.0311543, 0.03601776, 0.05129329, 0.0684634, 0.04331792, 0.10658892, 0.03175658, 0.03605684, 0.04836275, 0.07280333, 0.04430088, 0.12071019, 0.03419728, 0.03640737, 0.05227332, 0.07376168, 0.04505507, 0.10946163, 0.03248631, 0.03829535, 0.05303246, 0.07518233, 0.04366433, 0.11663398, 0.03412582, 0.03724528, 0.05402372, 0.06768621, 0.04194374, 0.10492573, 0.03272519, 0.03681041, 0.05273028, 0.06555153, 0.0416596, 0.10195501, 0.03124039, 0.03832862, 0.05138512, 0.06257313, 0.03936349, 0.09028953, 0.02973208, 0.03981043, 0.05127626, 0.06422064, 0.04032137, 0.09422328, 0.03024573, 0.03968541, 0.05202461, 0.060325, 0.04065666, 0.09091285, 0.02905112, 0.03942997, 0.05018521, 0.06329489, 0.04063875, 0.08690766, 0.02768425, 0.03734324, 0.05026586, 0.06149183, 0.03966996, 0.0819925, 0.02693805, 0.03952023, 0.04948151, 0.06609182, 0.04272646, 0.0933708, 0.02735135, 0.03758465, 0.04935354, 0.062455, 0.04506664, 0.085614, 0.02552535, 0.03554861, 0.04701685, 0.06377733, 0.04809905, 0.0899574, 0.02678783, 0.03795722, 0.04861671, 0.06370828, 0.04482953, 0.08462039, 0.02536835, 0.03886896, 0.04672337, 0.06687792, 0.04617802, 0.1031263, 0.02513178, 0.03939168, 0.04853613, 0.06344644, 0.04684955, 0.09682586, 0.02419945, 0.03829122, 0.04397056, 0.06559025, 0.04932529, 0.10284702, 0.02560782, 0.03951902, 0.0473888, 0.06606473, 0.05117766, 0.10436334, 0.0252507, 0.04100316, 0.04489951, 0.06934886, 0.05023048, 0.11384669, 0.02529847, 0.03927678, 0.0461451, 0.0629039, 0.0478042, 0.10587727, 0.02443016, 0.04064202, 0.04994036, 0.06654885, 0.04803599, 0.11205543, 0.02535513, 0.04166971, 0.05274376, 0.06788066, 0.04549133, 0.11125606, 0.0240037, 0.04304348, 0.05176108, 0.06707919, 0.04518034, 0.11999394, 0.02516888, 0.04264724, 0.05531742, 0.06636178, 0.04816363, 0.12358653, 0.02575291, 0.04272306, 0.05450095, 0.06868696, 0.04973214, 0.12369885, 0.024925, 0.04127725, 0.05807212, 0.06737263, 0.0507315, 0.11303382, 0.02447132, 0.04494165, 0.05868969, 0.0683784, 0.04960343, 0.1217865, 0.02311049, 0.0428428, 0.05914009, 0.06503096, 0.04734923, 0.11143936, 0.02519971, 0.04130517, 0.05770291, 0.06891088, 0.05045369, 0.12304425, 0.02512606, 0.03994709, 0.06112408, 0.06818456, 0.04803388, 0.10493917, 0.02352411, 0.04015619, 0.05642746, 0.06903075, 0.05020829, 0.11325735, 0.02218748, 0.03833903, 0.05803783, 0.06538863, 0.04773519, 0.10655379, 0.02379763, 0.03630837, 0.05220928, 0.06575987, 0.04943266, 0.11037879, 0.02501467, 0.03529855, 0.05521901, 0.06467354, 0.04636324, 0.09992612, 0.0250642, 0.03449288, 0.05538544, 0.06849042, 0.04726262, 0.10867754, 0.02397063, 0.03229051, 0.05485671, 0.06121308, 0.04546092, 0.09847791, 0.02286974, 0.02900729, 0.05139287, 0.06278076, 0.04871628, 0.09615363, 0.02338533, 0.02743234, 0.04789658, 0.06180284, 0.04950657, 0.09429785, 0.02331171, 0.02906519, 0.04509601, 0.06660397, 0.05773852, 0.1052357, 0.02429493, 0.0282806, 0.04593278, 0.06207723, 0.05703581, 0.10584097, 0.02444451, 0.02848548, 0.04684794, 0.06428073, 0.06646506, 0.11506642, 0.02693976, 0.03121052, 0.05063001, 0.06395727, 0.05314789, 0.09255452, 0.0228244, 0.02944501, 0.04878121, 0.06602415, 0.04899962, 0.09759698, 0.02122573, 0.02706171, 0.04862297, 0.06371445, 0.04641333, 0.09308731, 0.02174639, 0.02817127, 0.04687248, 0.06261857, 0.04626641, 0.0887126, 0.02161609, 0.02855913, 0.04545679, 0.06194171, 0.04317003, 0.08056279, 0.02239086, 0.0292328, 0.04573498, 0.06567995, 0.04330161, 0.09786882, 0.02384052, 0.02899151, 0.04933249, 0.06499876, 0.04444194, 0.09201965, 0.02095661, 0.02585537, 0.04542363, 0.06557249, 0.04595505, 0.09299657, 0.02226516, 0.02621111, 0.04916539, 0.06948817, 0.04395893, 0.08928192, 0.02307806, 0.0270614, 0.04711948, 0.06308899, 0.04455091, 0.09793353, 0.02162669, 0.02771049, 0.04304693, 0.05885526, 0.04651134, 0.09392012, 0.02090792, 0.02581692, 0.04114359, 0.06051353, 0.04596413, 0.08824224, 0.02113572, 0.02608646, 0.04167929, 0.06086389, 0.04185793, 0.07389365, 0.01935798, 0.02516568, 0.03977233, 0.0685652, 0.03851488, 0.08583385, 0.01926522, 0.02443776, 0.03819053, 0.05421725, 0.03897278, 0.074734, 0.0181094, 0.02312368, 0.03688731, 0.05598305, 0.03918576, 0.06796543, 0.01834824, 0.02180087, 0.03890341, 0.04918377, 0.0386093, 0.06702656, 0.01797569, 0.02367868, 0.03749262, 0.05446783, 0.03918458, 0.0787553, 0.01741217, 0.0220788, 0.03931024, 0.05051031, 0.03783048, 0.07626648, 0.01846979, 0.02276298, 0.04110876, 0.05067982, 0.03746023, 0.07690293, 0.01903567, 0.02275427, 0.04177111, 0.05276548, 0.04092, 0.08034281, 0.01909471, 0.02298213, 0.04157051, 0.0572313, 0.04210767, 0.08827087, 0.01923566, 0.02264515, 0.04042813, 0.05258205, 0.04075763, 0.08350004, 0.01871317, 0.0222209, 0.04045978, 0.05066749, 0.03845619, 0.07755613, 0.01883383, 0.02251715, 0.04370498, 0.04963446, 0.036545, 0.07292229, 0.01757133, 0.0223221, 0.04356963, 0.05486077, 0.03920881, 0.08695029, 0.01848671, 0.02207277, 0.04535516, 0.05036084, 0.03824575, 0.08203357, 0.01847933, 0.02202203, 0.04436379, 0.05194785, 0.03923469, 0.08420069, 0.01905461, 0.022488, 0.04490401, 0.04969593, 0.03537296, 0.07277961, 0.01722677, 0.0224584, 0.04086496, 0.0516844, 0.03722811, 0.04588694, 0.01547621, 0.02043228, 0.03373933, 0.05560483, 0.03966337, 0.06928504, 0.01663012, 0.01956786, 0.03462701, 0.0619327, 0.04344318, 0.07743715, 0.01619073, 0.02021491, 0.03522631, 0.06537252, 0.04677114, 0.08208273, 0.01660036, 0.02261802, 0.0329062, 0.07432491, 0.04839753, 0.08453812, 0.01610709, 0.02060164, 0.03054707, 0.06783397, 0.0454457, 0.07522538, 0.01472561, 0.01936837, 0.03342654, 0.06904016, 0.04482244, 0.07606716, 0.01424557, 0.02294658, 0.03535543, 0.07081503, 0.04494936, 0.07807068, 0.0163656, 0.0281177, 0.03853715, 0.07778028, 0.04544589, 0.08938956, 0.01531913, 0.02703734, 0.03389049, 0.06366666, 0.03936194, 0.07529896, 0.01474365, 0.02455117, 0.0295191, 0.06520795, 0.04008998, 0.07174326, 0.01446556, 0.02348576, 0.03205299, 0.06626865, 0.04052681, 0.07015949, 0.01421094, 0.02566122, 0.0321005, 0.06754918, 0.04157352, 0.08294058, 0.0146989, 0.02419013, 0.03312293, 0.06651958, 0.03971067, 0.0828482, 0.0153608, 0.02376605, 0.0343607, 0.06876823, 0.04074424, 0.08307446, 0.01548543, 0.02625822, 0.04150214, 0.07528594, 0.04212062, 0.08049536, 0.01586874, 0.02859849, 0.04016651, 0.07884744, 0.04496349, 0.09014786, 0.01587464, 0.02791854, 0.04080756, 0.07366776, 0.04420093, 0.08129244, 0.01596764, 0.02659679, 0.04181115, 0.07419491, 0.04632195, 0.08280552, 0.01562626, 0.026081, 0.04380654, 0.0723157, 0.04662802, 0.08193479, 0.01618952, 0.02584409, 0.04565924, 0.07387961, 0.04749309, 0.0849441, 0.01607008, 0.02479845, 0.04521327, 0.06543476, 0.04158387, 0.07732206, 0.01604119, 0.02273258, 0.04111617, 0.06109006, 0.03789047, 0.07594161, 0.0154883, 0.02231214, 0.04240999, 0.05934259, 0.03642583, 0.07127333, 0.01576743, 0.02316274, 0.04013502, 0.06258034, 0.03850574, 0.07571203, 0.0157307, 0.02189539, 0.04089583, 0.05681754, 0.03910885, 0.07100299, 0.01589239, 0.02230471, 0.03923003, 0.057848, 0.04084237, 0.06974925, 0.01628804, 0.02308724, 0.04003759, 0.05810655, 0.03934106, 0.06665289, 0.0158771, 0.02402885, 0.03584809, 0.05797944, 0.03904381, 0.07029671, 0.01506791, 0.02344077, 0.03706916, 0.05443222, 0.03993021, 0.07195131, 0.01555158, 0.02259912, 0.03677962, 0.05694906, 0.04240914, 0.07256123, 0.015487, 0.02316448, 0.03934369, 0.05717122, 0.04245333, 0.0703003, 0.01542993, 0.02456619, 0.03691576, 0.05887849, 0.04239049, 0.07540219, 0.0148888, 0.02213455, 0.03553794, 0.05282129, 0.03942184, 0.07382295, 0.01531016, 0.02151988, 0.03482547, 0.05532154, 0.0418572, 0.07843639, 0.01513424, 0.02202299, 0.03658572, 0.05696923, 0.04052358, 0.080603, 0.01547265, 0.02333479, 0.03780079, 0.06153335, 0.04343519, 0.0885376, 0.01580376, 0.02329435, 0.0453424, 0.06065763, 0.0469248, 0.0895804, 0.0161213, 0.02167328, 0.04305041, 0.05914291, 0.04706702, 0.09035034, 0.01565109, 0.02205337, 0.0498603, 0.05855099, 0.049467, 0.08930027, 0.01515104, 0.02392152, 0.04927078, 0.0622687, 0.04932509, 0.09508969, 0.01528382, 0.02262282, 0.05135422, 0.06103186, 0.05000786, 0.09284021, 0.01552686, 0.02201199, 0.05146326, 0.06142464, 0.05221993, 0.09190431, 0.01569233, 0.02301913, 0.05323036, 0.0618432, 0.05366633, 0.09130182, 0.01652274, 0.02515449, 0.05236081, 0.06578337, 0.05895881, 0.10222044, 0.01687248, 0.02611698, 0.05809388, 0.06301517, 0.05930286, 0.09764265, 0.01749406, 0.02591003, 0.05721807, 0.06155474, 0.06274091, 0.10376961, 0.01727269, 0.02618384, 0.05735216, 0.06132298, 0.05941617, 0.10326982, 0.01732752, 0.02841855, 0.05862307, 0.06706449, 0.06529064, 0.10921868, 0.01754136, 0.0276682, 0.06390473, 0.06568821, 0.06563414, 0.10492184, 0.01841678, 0.02824177, 0.06257505, 0.07013389, 0.06461132, 0.10582745, 0.01743403, 0.02785854, 0.06890134, 0.06922533, 0.06126337, 0.10476872, 0.01763411, 0.03027215, 0.06985221, 0.06814011, 0.06031945, 0.10993524, 0.0170646, 0.02963638, 0.06862421, 0.06371644, 0.05891102, 0.1043876, 0.01684232, 0.02821567, 0.06486048, 0.06626286, 0.05858641, 0.10105765, 0.01639807, 0.02744479, 0.06895003, 0.06445017, 0.06143702, 0.10441856, 0.0167893, 0.02946978, 0.06955708, 0.06635461, 0.06346909, 0.11049578, 0.01651161, 0.02821627, 0.07092319, 0.06393352, 0.06343452, 0.11563166, 0.0171902, 0.02754842, 0.06826875, 0.06612389, 0.06687434, 0.11556819, 0.01656315, 0.02872483, 0.07054111, 0.06529079, 0.06486495, 0.10997415, 0.01662547, 0.02887924, 0.0666428, 0.06788093, 0.06676465, 0.11786827, 0.01692053, 0.02871388, 0.07090323, 0.0676671, 0.06885644, 0.11461876, 0.01739681, 0.02796212, 0.07528809, 0.06908532, 0.06767167, 0.11250056, 0.01648963, 0.02644835, 0.07813544, 0.06887215, 0.06611308, 0.10716956, 0.01679409, 0.02710054, 0.07367559, 0.06993836, 0.06466335, 0.11436871, 0.01664681, 0.0255574, 0.07465996, 0.06574052, 0.06452332, 0.10914144, 0.01684239, 0.02501676, 0.07659648, 0.06892587, 0.0670657, 0.11222631, 0.01648222, 0.02495943, 0.07737627, 0.06785016, 0.06441405, 0.10866457, 0.01698758, 0.02663474, 0.07258886, 0.07456249, 0.06865516, 0.11612519, 0.01649787, 0.02611116, 0.07554235, 0.07141373, 0.06612262, 0.11111594, 0.01682858, 0.0255376, 0.07272035, 0.07164576, 0.0640484, 0.10566831, 0.01690797, 0.0260976, 0.07604713, 0.07235309, 0.06165605, 0.10314851, 0.01726759, 0.0275565, 0.07372313, 0.07437106, 0.06044205, 0.10709119, 0.0170334, 0.02490702, 0.07333648, 0.07215794, 0.06101771, 0.10023521, 0.01701419, 0.02458013, 0.07144596, 0.07390245, 0.0640799, 0.09915558, 0.01646019, 0.02487182, 0.07330294, 0.07251758, 0.06061929, 0.09340452, 0.01598874, 0.02553812, 0.06686315, 0.07418806, 0.05922697, 0.10239503, 0.01607837, 0.02418148, 0.07018675, 0.07190783, 0.05810463, 0.09883878, 0.01617694, 0.02331971, 0.06746916, 0.07249406, 0.05940447, 0.09726293, 0.01580032, 0.02392691, 0.07065256, 0.07349344, 0.06009198, 0.0953548, 0.01587726, 0.02508835, 0.0688809, 0.07620324, 0.06071053, 0.10136784, 0.01578198, 0.02468753, 0.07166616, 0.07428119, 0.05716692, 0.10174955, 0.01692656, 0.0240259, 0.06975238, 0.07360547, 0.0590118, 0.09884642, 0.01659352, 0.02445851, 0.07079475, 0.07147465, 0.05565941, 0.09470243, 0.01698576, 0.02559647, 0.06556521, 0.07395635, 0.05685198, 0.09701318, 0.01659431, 0.02354744, 0.06419969, 0.07068811, 0.05694595, 0.0908713, 0.01674752, 0.02363586, 0.06090524, 0.07123528, 0.05614068, 0.09829724, 0.01700044, 0.02426068, 0.06382298, 0.07161365, 0.05393482, 0.09396471, 0.01729113, 0.02612965, 0.06532985, 0.07356305, 0.05293062, 0.10151285, 0.01724523, 0.02579349, 0.06913463, 0.07182736, 0.0539134, 0.10198691, 0.01839809, 0.02514446, 0.0665057, 0.0729426, 0.05443303, 0.0917716, 0.01784247, 0.02320248, 0.06525196, 0.06675609, 0.05078673, 0.08852623, 0.01735916, 0.02413633, 0.05984886, 0.06699468, 0.05031057, 0.09591237, 0.01663327, 0.02399671, 0.05852986, 0.06672518, 0.04727605, 0.08542505, 0.01711314, 0.02407993, 0.05871909, 0.06274595, 0.04750714, 0.08847781, 0.01749519, 0.02483918, 0.06130509, 0.06567207, 0.04739859, 0.09043071, 0.01798303, 0.02694575, 0.05986144, 0.06939428, 0.04830564, 0.0983078, 0.01808723, 0.02631026, 0.06430615, 0.06521843, 0.04816241, 0.09152347, 0.01886046, 0.02566503, 0.06354059, 0.06710239, 0.05179767, 0.0943855, 0.01804268, 0.02575384, 0.06625675, 0.06682309, 0.05180562, 0.09158777, 0.01831361, 0.02744598, 0.0655184, 0.07023917, 0.05386974, 0.10112993, 0.01823336, 0.02673907, 0.06808358, 0.06689969, 0.05368629, 0.09710199, 0.01921281, 0.02691268, 0.06847827, 0.0690642, 0.05573464, 0.09804933, 0.01942232, 0.02644366, 0.07046372, 0.06854544, 0.05424235, 0.09376695, 0.01952128, 0.02788448, 0.06694469, 0.07047549, 0.0555681, 0.1030815, 0.01911023, 0.02703882, 0.06854191, 0.06691793, 0.05521951, 0.09849449, 0.01984752, 0.02693387, 0.06762568, 0.06748489, 0.05634273, 0.09807441, 0.01918429, 0.02694646, 0.07162276, 0.06710814, 0.0538401, 0.09610979, 0.01948983, 0.02819938, 0.07009672, 0.06959029, 0.0548456, 0.10453282, 0.01908164, 0.02723044, 0.07261005, 0.06466892, 0.05366375, 0.09831178, 0.01887864, 0.02606013, 0.06643722, 0.06212173, 0.05566867, 0.09848731, 0.01932583, 0.02758737, 0.0760061, 0.0645517, 0.05606507, 0.09706429, 0.02034065, 0.03003491, 0.07424603, 0.06823746, 0.05794247, 0.10385629, 0.02032899, 0.02984218, 0.07764806, 0.06597155, 0.05596275, 0.09831582, 0.02053691, 0.02899981, 0.07574583, 0.06823299, 0.05738312, 0.09994113, 0.02005536, 0.0282126, 0.07943037, 0.07014863, 0.05797667, 0.10214118, 0.01956778, 0.02878043, 0.07580565, 0.07665744, 0.06013899, 0.11723446, 0.0199619, 0.02993663, 0.08199199, 0.07460097, 0.05869955, 0.11053883, 0.02061811, 0.03079948, 0.0793445, 0.07440209, 0.0604197, 0.11053485, 0.02068841, 0.03176946, 0.0832988, 0.07382109, 0.05764496, 0.10586937, 0.02065163, 0.03295845, 0.07818034, 0.07536585, 0.05832844, 0.1156894, 0.0205761, 0.03149718, 0.08080743, 0.07520299, 0.05919503, 0.11296032, 0.02094366, 0.03139251, 0.07773172, 0.07468876, 0.05891512, 0.11229412, 0.02123972, 0.03237006, 0.08515053, 0.07675219, 0.05863528, 0.10338051, 0.02024606, 0.03341733, 0.07902498, 0.07694375, 0.061469, 0.10956567, 0.02002126, 0.03388104, 0.07869931, 0.07676873, 0.05907827, 0.10906518, 0.02172231, 0.0353992, 0.07801931, 0.07443659, 0.0595193, 0.10724705, 0.02134128, 0.03481588, 0.07871607, 0.07078615, 0.0554383, 0.10455699, 0.02134733, 0.03556586, 0.07588362, 0.07395332, 0.05756802, 0.11826403, 0.02175477, 0.03557555, 0.0769344, 0.07061933, 0.05652908, 0.11153629, 0.02172788, 0.03430005, 0.07157272, 0.07285533, 0.05668046, 0.11342915, 0.0217624, 0.03450183, 0.07523409, 0.0713184, 0.05354145, 0.11076129, 0.0219822, 0.03606064, 0.07300847, 0.07341231, 0.05443448, 0.11065055, 0.02107323, 0.03627134, 0.07718769, 0.07221238, 0.05314355, 0.10207206, 0.02172674, 0.03692228, 0.07744353, 0.07441183, 0.05470126, 0.10337485, 0.02206729, 0.03686263, 0.07977211, 0.0730836, 0.05339507, 0.10376277, 0.02247457, 0.03656462, 0.07393218, 0.07639248, 0.05444373, 0.1136381, 0.02197763, 0.03421163, 0.07545941, 0.07268879, 0.05522878, 0.11110737, 0.02330346, 0.0326108, 0.07234505, 0.07329585, 0.05511067, 0.10468824, 0.02234101, 0.0305714, 0.07815304, 0.07023574, 0.0511081, 0.0945995, 0.02230391, 0.03049273, 0.06886075, 0.06645618, 0.0484341, 0.09557748, 0.0212144, 0.02678248, 0.06662326, 0.06344853, 0.0488976, 0.09228296, 0.02197132, 0.02633124, 0.0644494, 0.06545706, 0.04836205, 0.08772376, 0.02061763, 0.02522355, 0.06595041, 0.06463774, 0.04890571, 0.08692028, 0.02160485, 0.02650057, 0.06607792, 0.06969252, 0.05060612, 0.09497242, 0.022873, 0.02437621, 0.06209351, 0.0631705, 0.04873149, 0.09024464, 0.02355497, 0.02360705, 0.05944213, 0.0626699, 0.04983852, 0.09547357, 0.02396165, 0.0251197, 0.06447971, 0.06517073, 0.05028021, 0.09749549, 0.02380331, 0.02630783, 0.05984774, 0.06263472, 0.04785718, 0.10448189, 0.02335767, 0.02503057, 0.0600538, 0.0583791, 0.04804455, 0.0977811, 0.02280252, 0.02501026, 0.05873646, 0.05859496, 0.05004235, 0.10040013, 0.02180506, 0.02442087, 0.06428053, 0.06123419, 0.04707028, 0.09664444, 0.02141146, 0.02659806, 0.05720498, 0.06497975, 0.04746505, 0.09878954, 0.02047122, 0.02397204, 0.0498062, 0.05698933, 0.04162409, 0.07495685, 0.01883123, 0.02111644, 0.04270455, 0.05767949, 0.04368391, 0.07709821, 0.02024638, 0.02204677, 0.04535499, 0.05664299, 0.04259183, 0.07396877, 0.01928317, 0.02237519, 0.04183554, 0.06181457, 0.04576584, 0.0767351, 0.01922767, 0.02175567, 0.04431131, 0.05822853, 0.04612489, 0.08180091, 0.02403256, 0.0232293, 0.04293319, 0.05917918, 0.04729207, 0.07509281, 0.02107356, 0.02002349, 0.04328411, 0.05396821, 0.0423829, 0.06441659, 0.02170225, 0.02113459, 0.03495199, 0.05325283, 0.04190465, 0.06074461, 0.01743636, 0.01779379, 0.03102956, 0.0484675, 0.03966206, 0.05103362, 0.01586122, 0.01601804, 0.02552549, 0.04377228, 0.04299878, 0.0444936, 0.01501082, 0.01459091, 0.02329255, 0.04294416, 0.04497283, 0.04312718, 0.01500176, 0.0151863, 0.02333889, 0.04198607, 0.04656162, 0.04769599, 0.0153355, 0.01531909, 0.0236761, 0.04156021, 0.0443251, 0.04350783, 0.01597809, 0.01456919, 0.02327663, 0.04281252, 0.04525044, 0.04274543, 0.0158839, 0.0154344, 0.02562316, 0.04310101, 0.04061453, 0.03968745, 0.01532987, 0.01597871, 0.02529174, 0.04439125, 0.03967912, 0.04514403, 0.01552262, 0.01619732, 0.025389, 0.04176154, 0.0386619, 0.04411435, 0.01564678, 0.01545137, 0.02504122, 0.04234695, 0.04132589, 0.0444342, 0.01565245, 0.01422061, 0.02498064, 0.04028291, 0.03869713, 0.04386089, 0.01560349, 0.01501167, 0.02271773, 0.04195963, 0.03847552, 0.0475478, 0.01539601, 0.01471546, 0.0232761, 0.04174357, 0.0350343, 0.04511818, 0.01624268, 0.01470784, 0.02464294, 0.03998495, 0.03509963, 0.04213418, 0.01478795, 0.01486887, 0.02564908, 0.03931228, 0.03219763, 0.04056913, 0.01567096, 0.01649833, 0.02630038, 0.04118787, 0.03404561, 0.04264543, 0.01529138, 0.0157366, 0.02647234, 0.03892509, 0.03219565, 0.04128104, 0.01550649, 0.01451229, 0.02482923, 0.04051687, 0.03262055, 0.04179715, 0.01527732, 0.0152507, 0.02657652, 0.04087456, 0.03130059, 0.04144097, 0.01557332, 0.01631788, 0.02694641, 0.04296959, 0.03520798, 0.04999758, 0.01520074, 0.01528883, 0.02646134, 0.03938063, 0.03254759, 0.04640879, 0.01569996, 0.01459806, 0.02665167, 0.04009856, 0.03305591, 0.04737321, 0.01511701, 0.01404319, 0.02686397, 0.03960184, 0.03098135, 0.04738385, 0.01531836, 0.01500888, 0.02482433, 0.04095082, 0.03241851, 0.05104707, 0.01544151, 0.01517074, 0.02607162, 0.03915044, 0.03077757, 0.04812133, 0.01514317, 0.01502913, 0.02688409, 0.04105368, 0.03283366, 0.04688677, 0.01485236, 0.01616808, 0.02873462, 0.04397152, 0.0321866, 0.04588731, 0.01559947, 0.01681364, 0.02899424, 0.0485552, 0.03695507, 0.0533197, 0.01472909, 0.01630709, 0.02770099, 0.04414968, 0.03580323, 0.04760915, 0.01470624, 0.01574174, 0.02696578, 0.04238785, 0.03562427, 0.04608175, 0.01383624, 0.01553371, 0.02724982, 0.04433868, 0.03446646, 0.04492413, 0.01461145, 0.01675704, 0.02724418, 0.04359541, 0.03418532, 0.04774217, 0.01400799, 0.01541359, 0.02713362, 0.03882824, 0.03375407, 0.0431706, 0.01385247, 0.01437523, 0.02538023, 0.038598, 0.03455015, 0.043973, 0.01395077, 0.01336463, 0.0247305, 0.03652249, 0.03103459, 0.04114052, 0.01457354, 0.01428688, 0.02450258, 0.03931388, 0.0364878, 0.04848667, 0.01528683, 0.01471863, 0.02527609, 0.03674399, 0.03340555, 0.04494803, 0.01608577, 0.01459924, 0.02516762, 0.03695487, 0.03261634, 0.04388785, 0.0155167, 0.01374513, 0.02653045, 0.03698583, 0.03307385, 0.04391887, 0.01588085, 0.01493074, 0.02515006, 0.03766607, 0.03298674, 0.04859129, 0.01622719, 0.01441325, 0.02587972, 0.03679726, 0.03496681, 0.04477176, 0.01647936, 0.01531882, 0.02552059, 0.03646472, 0.03619903, 0.04395631, 0.01600819, 0.0148607, 0.02529231, 0.03534058, 0.03428625, 0.03996992, 0.01555733, 0.01513981, 0.02400311, 0.03676565, 0.03663679, 0.04392013, 0.01499348, 0.01450949, 0.02315035, 0.03433152, 0.03572376, 0.03999446, 0.01518568, 0.01395275, 0.02287665, 0.03384256, 0.03647276, 0.04113673, 0.01482519, 0.01425899, 0.02335997, 0.03449908, 0.0360071, 0.03957489, 0.01488269, 0.01499406, 0.02167861, 0.03573892, 0.04009881, 0.04449404, 0.01506233, 0.01476298, 0.02289798, 0.03405211, 0.03932495, 0.0432981, 0.01638587, 0.01507875, 0.02391499, 0.03584705, 0.04188763, 0.0433743, 0.01587105, 0.01480867, 0.02438694, 0.03578952, 0.03888312, 0.04198422, 0.01583554, 0.01486078, 0.02306611, 0.0365092, 0.04119562, 0.04618156, 0.01521982, 0.01429479, 0.02394469, 0.03419632, 0.03922144, 0.04330113, 0.01547375, 0.01432083, 0.02356651, 0.03463754, 0.04065583, 0.04363895, 0.01605264, 0.01501304, 0.02581524, 0.03544546, 0.03999596, 0.04205078, 0.01643159, 0.01627427, 0.0245175, 0.03620301, 0.04079652, 0.04634555, 0.01616326, 0.01539217, 0.02266625, 0.0332973, 0.03594007, 0.04096007, 0.01567383, 0.01497318, 0.02270665, 0.03363807, 0.03575427, 0.03940159, 0.01493945, 0.01415402, 0.02318078, 0.03263561, 0.03467274, 0.03706821, 0.0151536, 0.0138193, 0.02199163, 0.0320356, 0.03713904, 0.04481282, 0.01512088, 0.01468884, 0.02060508, 0.03098539, 0.03685879, 0.04322765, 0.01601239, 0.01530454, 0.02196649, 0.03294686, 0.03832746, 0.04397044, 0.01617713, 0.01536625, 0.02456236, 0.03394701, 0.03990653, 0.04250265, 0.01610871, 0.01592366, 0.02319118, 0.03484988, 0.03868892, 0.04435891, 0.01529342, 0.01528748, 0.02346412, 0.03319309, 0.03808514, 0.04158913, 0.01566412, 0.01471167, 0.02295711, 0.03278452, 0.03858481, 0.04134325, 0.01535261, 0.01499268, 0.02349254, 0.03276434, 0.03787324, 0.03996253, 0.01560394, 0.01567051, 0.0229441, 0.03470641, 0.03924748, 0.04340645, 0.01471816, 0.014355, 0.02256703, 0.03219843, 0.03518777, 0.04005638, 0.01483071, 0.01456633, 0.02372299, 0.03345305, 0.03732311, 0.04044808, 0.01477151, 0.01420419, 0.02292204, 0.03240015, 0.03534453, 0.03909135, 0.01510285, 0.01425434, 0.02176952, 0.03434599, 0.03631774, 0.04267922, 0.01492306, 0.01400654, 0.02157493, 0.03201546, 0.03573801, 0.04158567, 0.0158812, 0.01417202, 0.02193324, 0.03206491, 0.03450219, 0.03971386, 0.01472586, 0.01362117, 0.02155654, 0.03188478, 0.03353693, 0.03853021, 0.01483264, 0.01424992, 0.02063448, 0.03314571, 0.03536317, 0.04176817, 0.0147004, 0.01366331, 0.02053889, 0.03080983, 0.03446656, 0.03946315, 0.01475743, 0.01316456, 0.02064287, 0.03145473, 0.03833693, 0.03945098, 0.01452835, 0.01347305, 0.02169148, 0.03186765, 0.03731526, 0.03838253, 0.01445123, 0.01431459, 0.02107034, 0.03305467, 0.03579225, 0.03851481, 0.0137923, 0.01347667, 0.02252515, 0.0315927, 0.0335846, 0.03721236, 0.01471969, 0.01360352, 0.0222438, 0.03159027, 0.03391138, 0.03846696, 0.01466454, 0.0137366, 0.0233869, 0.0310999, 0.03323239, 0.03781119, 0.01491911, 0.01389506, 0.02074644, 0.03313594, 0.03600717, 0.04282843, 0.01441179, 0.01322946, 0.0206462, 0.03066926, 0.03593106, 0.03907338, 0.01465123, 0.01330862, 0.02028544, 0.03008644, 0.03485436, 0.03626392, 0.01376748, 0.01315987, 0.02114698, 0.03111788, 0.0331854, 0.03637775, 0.01416459, 0.01350268, 0.0196151, 0.03333186, 0.03356325, 0.04082771, 0.01409851, 0.01295618, 0.01928151, 0.03095844, 0.03424714, 0.03815012, 0.01434647, 0.01242198, 0.01889099, 0.0316029, 0.03516721, 0.03684396, 0.01398788, 0.01224869, 0.0192111, 0.03131759, 0.03413657, 0.03605084, 0.01535748, 0.01345393, 0.01916622, 0.03451214, 0.03837448, 0.04090765, 0.01540066, 0.01338824, 0.01995531, 0.03174763, 0.03593446, 0.03825106, 0.01537189, 0.01277442, 0.01898035, 0.03137983, 0.03679721, 0.03649048, 0.01443438, 0.01206166, 0.01801995, 0.03018258, 0.03471146, 0.03526156, 0.01494662, 0.01269917, 0.01831626, 0.03174885, 0.03627717, 0.03863848, 0.01441789, 0.01206835, 0.01795423, 0.02929989, 0.03642162, 0.03731464, 0.01486093, 0.01160026, 0.01760778, 0.02952618, 0.03661564, 0.03612413, 0.01435111, 0.01172266, 0.01836964, 0.02963232, 0.03556295, 0.03489903, 0.01488102, 0.01270131, 0.01801328, 0.03156478, 0.03700409, 0.03794178, 0.01474369, 0.01222999, 0.01853279, 0.02942566, 0.03627734, 0.03718321, 0.015197, 0.01237171, 0.01874556, 0.03005813, 0.03714323, 0.03612432, 0.01435742, 0.01192529, 0.01923626, 0.03014425, 0.03620511, 0.03368654, 0.01436672, 0.01270644, 0.01850358, 0.03170313, 0.03809196, 0.03833546, 0.01393504, 0.01218856, 0.01813578, 0.02975464, 0.03751975, 0.03721907, 0.01460189, 0.0124024, 0.01829928, 0.03024761, 0.03949936, 0.03626402, 0.01441934, 0.01216127, 0.01923529, 0.02979933, 0.0372598, 0.03503825, 0.01415965, 0.01260784, 0.01810184, 0.03110937, 0.03764993, 0.03768644, 0.01321899, 0.0116472, 0.01743288, 0.02899182, 0.03651224, 0.03599107, 0.01386002, 0.01169487, 0.01787161, 0.02897738, 0.03704042, 0.03493631, 0.01363109, 0.0114778, 0.01810389, 0.02927128, 0.03552535, 0.03406838, 0.01396952, 0.01260168, 0.01779709, 0.03104027, 0.0365179, 0.03746102, 0.01391055, 0.0121401, 0.01830118, 0.02936234, 0.03550898, 0.03600837, 0.0143485, 0.01202514, 0.0187372, 0.02966939, 0.03670145, 0.03554313, 0.01397009, 0.01174471, 0.01913758, 0.02958343, 0.03490223, 0.03455682, 0.01410616, 0.01228695, 0.01828983, 0.03149971, 0.03588003, 0.03804294, 0.01357959, 0.01176694, 0.01789366, 0.02880397, 0.0357233, 0.03669424, 0.01410241, 0.01152113, 0.01781126, 0.02866213, 0.03879722, 0.03650983, 0.0134002, 0.01158644, 0.01865612, 0.02995145, 0.03710082, 0.03882586, 0.01484641, 0.01403417, 0.01927536, 0.03280279, 0.0352723, 0.04093204, 0.01475208, 0.01330021, 0.01913851, 0.02976703, 0.03711925, 0.03858688, 0.01368231, 0.01204996, 0.01988862, 0.02987392, 0.04204432, 0.03905039, 0.01293558, 0.01200651, 0.02037914, 0.02958437, 0.03885411, 0.037556, 0.01312281, 0.01206133, 0.01835282, 0.03017098, 0.03815826, 0.04022811, 0.01274534, 0.01131274, 0.01916566, 0.02828636, 0.03703038, 0.03829417, 0.01369863, 0.01096429, 0.01856739, 0.02803813, 0.03682742, 0.0369684, 0.01315368, 0.01087902, 0.01933096, 0.02875221, 0.03519641, 0.03587189, 0.01385756, 0.01202044, 0.01896083, 0.03020746, 0.0370195, 0.03975954, 0.01363735, 0.01175067, 0.01954978, 0.02825674, 0.03582648, 0.0376254, 0.01423487, 0.01172681, 0.01922614, 0.02769209, 0.03744344, 0.03631184, 0.01389636, 0.0116045, 0.01913349, 0.02737027, 0.036533, 0.0347454, 0.01383747, 0.01211052, 0.01819318, 0.02874024, 0.03723108, 0.03883885, 0.0138574, 0.01190155, 0.01904213, 0.02750983, 0.03670344, 0.03804881, 0.0146312, 0.01175529, 0.01918896, 0.02788408, 0.03801564, 0.03705534, 0.01410952, 0.01169162, 0.01959677, 0.02776015, 0.03658596, 0.0355731, 0.01447181, 0.01276506, 0.01905905, 0.02953577, 0.03804151, 0.03934887, 0.01395351, 0.01216142, 0.0193054, 0.02726933, 0.03800445, 0.03819742, 0.01490409, 0.01241026, 0.02074658, 0.02895042, 0.04246211, 0.04095861, 0.01586168, 0.01318795, 0.02241757, 0.02881979, 0.04062885, 0.03989768, 0.01605626, 0.01353051, 0.02022633, 0.03030617, 0.04586167, 0.04493406, 0.01597939, 0.01393753, 0.02129657, 0.02858501, 0.04860095, 0.04193893, 0.01732806, 0.01396234, 0.02157413, 0.0283807, 0.04933179, 0.04206399, 0.01666978, 0.01375282, 0.02146006, 0.0277635, 0.04646914, 0.04009272, 0.01684593, 0.01408203, 0.02036283, 0.02812416, 0.04811661, 0.04257579, 0.01624373, 0.01314674, 0.01967112, 0.02640135, 0.04460375, 0.04165587, 0.01668155, 0.01303424, 0.01924527, 0.02674946, 0.04469829, 0.04055425, 0.01602522, 0.01284583, 0.02041811, 0.02668893, 0.04344458, 0.04048875, 0.01674552, 0.01375001, 0.01966405, 0.02786681, 0.04390411, 0.04299621, 0.01579597, 0.01328568, 0.0200747, 0.02597634, 0.04156781, 0.04017416, 0.01626758, 0.0124889, 0.01933588, 0.02611326, 0.04093136, 0.03807591, 0.01546973, 0.01218166, 0.01960382, 0.0256743, 0.03917687, 0.03668214, 0.01558093, 0.01269222, 0.01857934, 0.02690807, 0.04044347, 0.04089845, 0.01541469, 0.0125431, 0.01902017, 0.02516426, 0.03885294, 0.03907549, 0.01565235, 0.01205541, 0.01893969, 0.02540812, 0.03934899, 0.03801312, 0.015207, 0.01214707, 0.01986824, 0.02482173, 0.03874072, 0.03786945, 0.01571633, 0.0132337, 0.0190538, 0.02625435, 0.04076498, 0.04222372, 0.01516528, 0.01256387, 0.01864043, 0.02487736, 0.0379003, 0.03961762, 0.01562925, 0.01223573, 0.01803238, 0.02472031, 0.03940726, 0.03797106, 0.01554753, 0.01192146, 0.01853179, 0.0247888, 0.03759723, 0.03685509, 0.01583157, 0.01326083, 0.01814731, 0.02616888, 0.03906308, 0.04035666, 0.01492437, 0.01276135, 0.01924675, 0.02449532, 0.03838295, 0.03831976, 0.01535561, 0.0118656, 0.01922748, 0.02496595, 0.03893257, 0.03750469, 0.01519068, 0.01197166, 0.01945601, 0.02480346, 0.03752257, 0.0367741, 0.01555736, 0.01261311, 0.01972728, 0.02639466, 0.03921935, 0.03980197, 0.01543611, 0.01220755, 0.01951616, 0.0244281, 0.03793576, 0.03955093, 0.01698321, 0.01218079, 0.01720479, 0.02395429, 0.03828247, 0.03903729, 0.01623265, 0.0119521, 0.02042239, 0.02523439, 0.03956807, 0.03961096, 0.01706506, 0.01303655, 0.01927657, 0.02704095, 0.04025743, 0.04234851, 0.01626596, 0.01237488, 0.01919673, 0.02516068, 0.03965746, 0.04020466, 0.01689258, 0.01228372, 0.01893578, 0.02524101, 0.04044301, 0.03947911, 0.01627836, 0.01212539, 0.01938576, 0.02521002, 0.0396688, 0.03890581, 0.01691375, 0.01335735, 0.01879187, 0.0268618, 0.04165079, 0.04336834, 0.01676974, 0.01320709, 0.01914949, 0.02531168, 0.04109863, 0.04137102, 0.01745956, 0.01289163, 0.01899604, 0.02570452, 0.0419864, 0.04025466, 0.01639869, 0.01215436, 0.01891682, 0.02543039, 0.03966925, 0.03861235, 0.01641264, 0.01290628, 0.01793237, 0.02665699, 0.04112635, 0.0420563, 0.01582028, 0.0122408, 0.01823205, 0.0249422, 0.04011975, 0.04024555, 0.01646486, 0.01219232, 0.0182562, 0.02533022, 0.04081473, 0.03881268, 0.01600098, 0.01222646, 0.01880267, 0.02505745, 0.04026009, 0.03817468, 0.01677337, 0.01328175, 0.01802008, 0.02637729, 0.04170315, 0.04172878, 0.01637397, 0.01274665, 0.01814653, 0.02466112, 0.04077996, 0.04075892, 0.01706255, 0.01261604, 0.01783153, 0.02493945, 0.04035173, 0.03913638, 0.01611942, 0.01236491, 0.01854781, 0.02507528, 0.03871555, 0.03869329, 0.01653443, 0.01316381, 0.01781695, 0.0263458, 0.0396153, 0.04185886, 0.01595614, 0.01266389, 0.01795886, 0.02445282, 0.03968751, 0.0397572, 0.01664369, 0.01236055, 0.01778362, 0.02493276, 0.04090649, 0.03890679, 0.01616721, 0.01226656, 0.01862412, 0.0252215, 0.04000181, 0.03909943, 0.01662308, 0.01349761, 0.01772312, 0.02691969, 0.04199787, 0.0418894, 0.01585499, 0.01247354, 0.01779898, 0.02499807, 0.0405015, 0.04086263, 0.01678203, 0.01219876, 0.01811017, 0.02525319, 0.04176531, 0.04125828, 0.01676115, 0.01257152, 0.01785375, 0.02431854, 0.04258405, 0.04000126, 0.01729647, 0.01281007, 0.01681508, 0.02675822, 0.04196321, 0.04128152, 0.01603349, 0.01237131, 0.01631052, 0.02443915, 0.0418707, 0.03959222, 0.01591681, 0.01202218, 0.01500477, 0.02424441, 0.04120899, 0.03678004, 0.01494335, 0.01163978, 0.0141828, 0.02394654, 0.03907683, 0.03408678, 0.01454801, 0.01136624, 0.01286285, 0.02553574, 0.04039743, 0.03851144, 0.01520428, 0.01194365, 0.01417201, 0.0239421, 0.03974006, 0.03797198, 0.01575536, 0.01133449, 0.01413457, 0.02360835, 0.04134675, 0.03727142, 0.01569121, 0.01143778, 0.01513514, 0.02379446, 0.03999864, 0.03472199, 0.01519074, 0.01196992, 0.01336917, 0.0230271, 0.0394384, 0.037423, 0.01474942, 0.01122319, 0.01309595, 0.0215387, 0.04034644, 0.03454661, 0.01489857, 0.01119944, 0.01381129, 0.02279775, 0.04337676, 0.03455043, 0.01472532, 0.010652, 0.01402208, 0.02272802, 0.04619058, 0.03428021, 0.01455177, 0.01195625, 0.0136669, 0.02404504, 0.04597137, 0.0373155, 0.01446713, 0.01159579, 0.01333657, 0.02223181, 0.04408757, 0.03513405, 0.01500822, 0.01155335, 0.01462283, 0.02257199, 0.04533979, 0.03562188, 0.01504435, 0.01178546, 0.0145008, 0.02253293, 0.04392644, 0.03496097, 0.01556007, 0.01281157, 0.01361378, 0.0238644, 0.04551879, 0.03787382, 0.01530636, 0.01253363, 0.01378846, 0.02343643, 0.04323734, 0.03862363, 0.01594883, 0.01232858, 0.01368625, 0.0227323, 0.04277236, 0.03613923, 0.0153466, 0.01207779, 0.01388282, 0.0229395, 0.03941569, 0.03348177, 0.01584137, 0.01253935, 0.01338646, 0.02411802, 0.04149172, 0.03809846, 0.01644603, 0.01290765, 0.01421406, 0.02327811, 0.04407788, 0.03753149, 0.01675994, 0.01267675, 0.01464335, 0.02425599, 0.0452607, 0.04018342, 0.01684738, 0.01293761, 0.01452281, 0.02449519, 0.04464649, 0.04041001, 0.01930897, 0.01373691, 0.01481718, 0.02673634, 0.04484398, 0.04103027, 0.01894261, 0.01350328, 0.01384751, 0.02452134, 0.04424911, 0.03985219, 0.02060878, 0.01295596, 0.01443554, 0.02576695, 0.04756375, 0.03823804, 0.02048162, 0.01253255, 0.01492726, 0.02673592, 0.04322572, 0.0367913, 0.02160657, 0.01378658, 0.01456888, 0.02935921, 0.04351484, 0.04111586, 0.02143637, 0.01380314, 0.01499246, 0.0277384, 0.04817966, 0.04132828, 0.02147787, 0.01396907, 0.01458725, 0.02940677, 0.0473934, 0.03829328, 0.01993851, 0.01402203, 0.01483008, 0.0294178, 0.04299347, 0.03689147, 0.01794265, 0.01403174, 0.01324287, 0.03007439, 0.04287786, 0.0394654, 0.01733859, 0.01378608, 0.01348125, 0.02798552, 0.04536288, 0.0383308, 0.01723673, 0.01330299, 0.01283049, 0.02700893, 0.04558914, 0.03555915, 0.016744, 0.01313913, 0.01336272, 0.02605693, 0.04729095, 0.03364226, 0.01661556, 0.01467394, 0.01241087, 0.02871105, 0.0545185, 0.03930071, 0.01835891, 0.0142093, 0.01192616, 0.02717792, 0.04431874, 0.03142599, 0.01819615, 0.01304297, 0.01216282, 0.02516371, 0.0393856, 0.03241482, 0.01730897, 0.01272823, 0.01284956, 0.02686721, 0.04033935, 0.03089822, 0.01709721, 0.01276059, 0.01186399, 0.02784565, 0.04186422, 0.03304561, 0.01638662, 0.01169702, 0.01225878, 0.02509199, 0.03781964, 0.03145648, 0.01390283, 0.01102877, 0.01201759, 0.02447596, 0.03434733, 0.03128491, 0.01267941, 0.01048258, 0.01229315, 0.02338823, 0.03045709, 0.03036904, 0.01258575, 0.01067519, 0.01195523, 0.02354518, 0.03246985, 0.03196308, 0.01147339, 0.00973222, 0.01073766, 0.021759, 0.03408128, 0.03234365, 0.01256491, 0.00960211, 0.01073749, 0.02164455, 0.0362696, 0.03115542, 0.01172084, 0.00935166, 0.01043894, 0.02180692, 0.03555092, 0.03038991, 0.0121133, 0.01007916, 0.00989808, 0.02208932, 0.03474233, 0.03335296, 0.0112749, 0.00927357, 0.00972391, 0.02056261, 0.033716, 0.03251611, 0.01249545, 0.00928523, 0.00933451, 0.02074407, 0.03545781, 0.03178944, 0.01216813, 0.00967345, 0.00985521, 0.02090743, 0.03523008, 0.03110618, 0.01267937, 0.01017752, 0.00971459, 0.02236016, 0.03724367, 0.03374058, 0.01233403, 0.00987121, 0.01027185, 0.02077941, 0.03728788, 0.03159408, 0.01295461, 0.00943963, 0.01024475, 0.02106127, 0.03675047, 0.03147576, 0.01274999, 0.00974288, 0.0102514, 0.02124123, 0.03683107, 0.03076534, 0.01294513, 0.01043958, 0.00966369, 0.02242665, 0.03733916, 0.03367965, 0.01268349, 0.00994947, 0.00946693, 0.02067543, 0.03740842, 0.03202219, 0.01318785, 0.00986237, 0.01001155, 0.02130932, 0.03896354, 0.03108767, 0.0128752, 0.00986475, 0.01060593, 0.02149389, 0.03822301, 0.02959493, 0.01334725, 0.01065063, 0.01006849, 0.0227984, 0.03939792, 0.03121242, 0.01294672, 0.00993898, 0.00989278, 0.02116066, 0.03759781, 0.0295009, 0.01356127, 0.00970202, 0.01001744, 0.02144759, 0.03763809, 0.02880986, 0.01307674, 0.00963474, 0.01026489, 0.02205772, 0.03855313, 0.02886784, 0.01320262, 0.01032038, 0.00970582, 0.02321317, 0.03878938, 0.03083861, 0.01271704, 0.00954787, 0.00962002, 0.0216377, 0.03734547, 0.02906445, 0.01301798, 0.00917266, 0.00946488, 0.0218881, 0.03852776, 0.02905299, 0.01289961, 0.0096678, 0.01016466, 0.02201917, 0.03775765, 0.02856718, 0.01290425, 0.01026684, 0.00955588, 0.02275237, 0.03968893, 0.03195377, 0.01279055, 0.0100162, 0.00981044, 0.02108108, 0.03823826, 0.03003066, 0.01305859, 0.009358, 0.0095014, 0.02118258, 0.03901397, 0.02966222, 0.0124815, 0.00942513, 0.00984007, 0.02110871, 0.03756478, 0.02850032, 0.01254688, 0.00981612, 0.00961865, 0.02287808, 0.0384309, 0.03124293, 0.0121391, 0.00960318, 0.00948539, 0.02148603, 0.03808756, 0.02936026, 0.01234716, 0.00939853, 0.00936831, 0.02150563, 0.03852512, 0.02895628, 0.01189398, 0.00941801, 0.00962958, 0.02126751, 0.03745834, 0.02841937, 0.01205083, 0.01028261, 0.00917574, 0.02231521, 0.03915613, 0.03197213, 0.0115968, 0.00945631, 0.00929297, 0.02041562, 0.0372872, 0.0296214, 0.01184308, 0.00909043, 0.00891749, 0.02067841, 0.03742612, 0.02851579, 0.01148499, 0.00899279, 0.00924504, 0.02101978, 0.03668045, 0.028014, 0.01155935, 0.00985088, 0.0087706, 0.02223812, 0.03821484, 0.03036886, 0.01120014, 0.00939089, 0.00882566, 0.02038338, 0.03719241, 0.02876902, 0.01167099, 0.00904126, 0.00888907, 0.02055462, 0.03792887, 0.0281376, 0.01135542, 0.00905028, 0.00926644, 0.02040666, 0.03720114, 0.02765662, 0.01171984, 0.0100513, 0.00905861, 0.02162351, 0.03766195, 0.03076676, 0.01130669, 0.00950204, 0.0092091, 0.02033334, 0.03622813, 0.02907582, 0.01175168, 0.00961109, 0.00893097, 0.02041114, 0.03769952, 0.02837627, 0.01135093, 0.00948475, 0.00916116, 0.0200543, 0.03631632, 0.02750281, 0.0116678, 0.01032393, 0.00847193, 0.02115286, 0.03739125, 0.03004765, 0.01128556, 0.00978173, 0.00843783, 0.01977757, 0.03652456, 0.02851004, 0.01187501, 0.00950449, 0.00825024, 0.02017112, 0.03729955, 0.02759139, 0.01113972, 0.00957805, 0.00861383, 0.0202498, 0.03693173, 0.02683436, 0.01138813, 0.01054956, 0.00867767, 0.02187702, 0.04014187, 0.03113393, 0.01123958, 0.01017091, 0.00903648, 0.02062793, 0.03864828, 0.02912869, 0.01172657, 0.01014278, 0.00910638, 0.02082689, 0.03985224, 0.02839124, 0.01155239, 0.01006066, 0.00947231, 0.02054632, 0.03802388, 0.02750847, 0.01184467, 0.010759, 0.00901071, 0.02195704, 0.03863602, 0.02977391, 0.01126305, 0.0100943, 0.00859329, 0.01986287, 0.03652673, 0.02784887, 0.01137439, 0.0097233, 0.00869048, 0.02082031, 0.03804993, 0.02775888, 0.01120834, 0.01003173, 0.00928439, 0.02049264, 0.03812627, 0.02712429, 0.01150817, 0.01073471, 0.00883298, 0.02215115, 0.0392793, 0.02956895, 0.01161186, 0.01087695, 0.00908185, 0.02030763, 0.03759577, 0.02793659, 0.01174342, 0.01059603, 0.00899955, 0.02053615, 0.03904228, 0.02790532, 0.01132646, 0.01053765, 0.00931176, 0.02011405, 0.0371271, 0.02694718, 0.01126656, 0.01133667, 0.00900724, 0.02151365, 0.03743568, 0.02932621, 0.0108102, 0.01078979, 0.00870213, 0.01964057, 0.03577936, 0.02780354, 0.01129132, 0.01068148, 0.00864275, 0.01980768, 0.03614962, 0.02740921, 0.01117922, 0.0107935, 0.00918817, 0.02053948, 0.036314, 0.02724361, 0.0116055, 0.0116709, 0.00819025, 0.02110652, 0.03462774, 0.02986023, 0.01020447, 0.01013851, 0.00830539, 0.02061297, 0.03497525, 0.02935142, 0.01060823, 0.00999258, 0.00844317, 0.02083858, 0.03659897, 0.0284643, 0.01055635, 0.00997144, 0.00874396, 0.02084643, 0.0346257, 0.02747409, 0.01073818, 0.01070479, 0.00846198, 0.02163426, 0.03426138, 0.02981046, 0.0107004, 0.0101385, 0.00877339, 0.02024382, 0.03361396, 0.02781248, 0.01098889, 0.00997706, 0.00871616, 0.02035786, 0.03381219, 0.02707094, 0.01068376, 0.01012009, 0.00894477, 0.02039524, 0.03309707, 0.02704742, 0.01098363, 0.01070615, 0.0088472, 0.02206062, 0.03675424, 0.03013162, 0.01081441, 0.01011553, 0.00878823, 0.01995046, 0.034348, 0.02771332, 0.01082048, 0.00952557, 0.00861741, 0.02026212, 0.03453925, 0.02638122, 0.01050444, 0.00938532, 0.00886027, 0.02037555, 0.03453878, 0.02661501, 0.01066886, 0.0104009, 0.00855762, 0.02125099, 0.03840305, 0.02876173, 0.00983545, 0.01040648, 0.00853288, 0.01908685, 0.03598705, 0.0273167, 0.01045632, 0.01033023, 0.00863146, 0.01910828, 0.03446829, 0.02652803, 0.00981496, 0.01030042, 0.00871469, 0.01956853, 0.03287261, 0.02573346, 0.0096801, 0.01088438, 0.00816978, 0.02034439, 0.03244633, 0.027763, 0.00932817, 0.01031405, 0.00800667, 0.01902267, 0.03122819, 0.02609022, 0.00983498, 0.00981333, 0.00788821, 0.01843729, 0.03123629, 0.02504716, 0.009618, 0.00975831, 0.00816479, 0.01849522, 0.02979973, 0.02463638, 0.0099612, 0.01065465, 0.00783617, 0.01949281, 0.03013513, 0.02671547, 0.00950167, 0.01010493, 0.00773978, 0.01793744, 0.02951338, 0.02587156, 0.00969653, 0.00992205, 0.0075919, 0.01781674, 0.02991967, 0.02540774, 0.00950882, 0.00998436, 0.00800028, 0.01827424, 0.02862005, 0.02441492, 0.0097313, 0.01052184, 0.00732483, 0.01930635, 0.02883288, 0.02607508, 0.00920341, 0.01002773, 0.00736454, 0.01773913, 0.02927065, 0.02491295, 0.00982715, 0.00994967, 0.00744628, 0.01799521, 0.029564, 0.02461856, 0.00959134, 0.00973417, 0.00783079, 0.01838546, 0.02950085, 0.02426876, 0.00987004, 0.01066019, 0.00749322, 0.01962584, 0.03060328, 0.0265517, 0.00946823, 0.01020731, 0.00766124, 0.0180466, 0.03006991, 0.02511177, 0.00974978, 0.00982845, 0.00755813, 0.01744226, 0.02971157, 0.02428802, 0.00940711, 0.00969512, 0.00774958, 0.01757721, 0.02959181, 0.02413413, 0.00976457, 0.01039359, 0.00730094, 0.01854542, 0.03051563, 0.02630396, 0.00945403, 0.00995799, 0.0073786, 0.01752894, 0.02951648, 0.02513438, 0.00986288, 0.00967085, 0.00736056, 0.01759932, 0.03025345, 0.02428919, 0.00949185, 0.00970699, 0.00767615, 0.01791639, 0.02924888, 0.02354008, 0.00955285, 0.01032943, 0.00718061, 0.01861309, 0.02994567, 0.02567185, 0.00936695, 0.01003213, 0.00716638, 0.01706045, 0.02841696, 0.0242508, 0.00966427, 0.00978707, 0.00723027, 0.01734066, 0.02936739, 0.02383518, 0.00937285, 0.00982733, 0.00752823, 0.01771539, 0.02888452, 0.02370462, 0.00971478, 0.01077377, 0.00738271, 0.0187997, 0.02946935, 0.02567902, 0.00924992, 0.01023188, 0.00741075, 0.01776356, 0.02862947, 0.02483942, 0.00966987, 0.0100512, 0.00736215, 0.01807689, 0.02937423, 0.02411268, 0.00947802, 0.01010863, 0.00773628, 0.0175684, 0.02849495, 0.02323001, 0.00961163, 0.01052582, 0.00731921, 0.0184696, 0.02976612, 0.02541846, 0.00939214, 0.01018808, 0.00748738, 0.01715783, 0.02925012, 0.02435006, 0.0097299, 0.0099096, 0.00770599, 0.01762797, 0.03020602, 0.02388318, 0.00941734, 0.01011168, 0.00794548, 0.01744617, 0.02956646, 0.02344837, 0.00960248, 0.01057888, 0.00745474, 0.01869193, 0.02969384, 0.0248003, 0.00913663, 0.01028094, 0.00746401, 0.01723795, 0.02959322, 0.02437228, 0.00978685, 0.00999261, 0.00756444, 0.01776771, 0.03064177, 0.02366912, 0.00955893, 0.00999433, 0.00797058, 0.01765726, 0.0292995, 0.02323227, 0.0097422, 0.01065575, 0.0076914, 0.01848273, 0.02961955, 0.02477366, 0.0091275, 0.00992534, 0.00760568, 0.01738237, 0.02903156, 0.02402226, 0.00955186, 0.00999261, 0.00754398, 0.01747265, 0.02946746, 0.02321126, 0.00916078, 0.0100441, 0.00783695, 0.01731495, 0.02909982, 0.02288413, 0.0094074, 0.010634, 0.00750585, 0.0182618, 0.03004765, 0.02449896, 0.00907685, 0.01015982, 0.00756957, 0.01699989, 0.02913204, 0.02360683, 0.00953899, 0.0099228, 0.00745593, 0.01727103, 0.02942566, 0.02290106, 0.00919592, 0.00984859, 0.00769441, 0.01755152, 0.02915652, 0.02262422, 0.00935661, 0.0105531, 0.00740372, 0.0184904, 0.0300235, 0.02428505, 0.00888334, 0.01000505, 0.00718329, 0.01686543, 0.02790249, 0.02287776, 0.00924216, 0.00972349, 0.00717039, 0.01695395, 0.02886389, 0.02219085, 0.00889943, 0.00961532, 0.00742683, 0.01655301, 0.02788294, 0.02203448, 0.00919447, 0.01021621, 0.00714776, 0.01770617, 0.02918501, 0.02380259, 0.00883392, 0.00969461, 0.0071124, 0.01649659, 0.02825129, 0.02264459, 0.00930792, 0.00965011, 0.00696517, 0.0170422, 0.02906315, 0.02293288, 0.00910828, 0.00970242, 0.0072626, 0.01685416, 0.02792881, 0.0224348, 0.00933671, 0.0103035, 0.00684184, 0.0177822, 0.02865552, 0.02380496, 0.00895361, 0.00975997, 0.00671669, 0.0162439, 0.02810501, 0.02301705, 0.00922899, 0.00939075, 0.00681846, 0.01654455, 0.02853812, 0.0224115, 0.00908399, 0.0094597, 0.00696696, 0.01640733, 0.02731893, 0.02155872, 0.00901432, 0.00989575, 0.00659854, 0.01748362, 0.02852904, 0.02327285, 0.00856228, 0.00939583, 0.00654143, 0.01605211, 0.02756257, 0.02228701, 0.00901851, 0.00917831, 0.00659762, 0.01611085, 0.02796668, 0.0215648, 0.00874731, 0.00950733, 0.00686115, 0.0159775, 0.0277278, 0.02141302, 0.00893789, 0.01011262, 0.00670609, 0.01727166, 0.02860106, 0.02320442, 0.00862875, 0.00953954, 0.00651939, 0.01594514, 0.02749965, 0.02222982, 0.0089845, 0.00929081, 0.00662847, 0.01641421, 0.02828315, 0.02175478, 0.00884943, 0.00961502, 0.00698448, 0.01649712, 0.02757397, 0.02130218, 0.0088652, 0.01018372, 0.00654561, 0.01698306, 0.0283537, 0.02308153, 0.00851852, 0.0097295, 0.00671127, 0.01551874, 0.02726632, 0.02182622, 0.00891035, 0.00942787, 0.00671825, 0.01577999, 0.02829185, 0.02139082, 0.00864992, 0.00946512, 0.00692899, 0.01578268, 0.02754163, 0.02126102, 0.0088823, 0.01010602, 0.00674144, 0.01738477, 0.02927522, 0.02326621, 0.00856805, 0.00955701, 0.00688831, 0.01612717, 0.02811627, 0.02222303, 0.00879217, 0.00906943, 0.00682399, 0.01660381, 0.02730425, 0.02167938, 0.00857043, 0.00920615, 0.00711726, 0.01645534, 0.0276071, 0.02125411, 0.00870152, 0.00985456, 0.00693446, 0.01747686, 0.02881362, 0.02309712, 0.00843792, 0.00937128, 0.0069099, 0.01612016, 0.02774867, 0.02229958, 0.00882986, 0.00902155, 0.00697149, 0.01679765, 0.02890911, 0.02177554, 0.00844861, 0.00896715, 0.00710766, 0.01668595, 0.02852758, 0.02147455, 0.00868739, 0.00936617, 0.00673273, 0.01747257, 0.02806361, 0.02311065, 0.00831657, 0.00900125, 0.00694819, 0.01604813, 0.02704836, 0.02184986, 0.00866849, 0.00875076, 0.00695791, 0.01641632, 0.02744105, 0.02132599, 0.00844975, 0.00834468, 0.00732779, 0.01679274, 0.02698916, 0.02127547, 0.00901079, 0.00972838, 0.00707746, 0.01723599, 0.02801637, 0.02294924, 0.00858479, 0.0090328, 0.00700394, 0.01560107, 0.02653251, 0.02190826, 0.00883277, 0.0090638, 0.00697946, 0.01601958, 0.02702055, 0.02150943, 0.00877326, 0.00920551, 0.00730923, 0.01622606, 0.02703182, 0.0211226, 0.0092108, 0.00993243, 0.0071312, 0.01709468, 0.02720886, 0.02305355, 0.00887061, 0.00965674, 0.00725419, 0.01611767, 0.02696447, 0.02240987, 0.00940825, 0.00945879, 0.00723247, 0.01663858, 0.02819737, 0.02181397, 0.00929016, 0.00946513, 0.00755896, 0.01718639, 0.02762775, 0.02147943, 0.00961426, 0.01001049, 0.00717735, 0.01832007, 0.02901503, 0.02344408, 0.00926863, 0.00944967, 0.00728558, 0.01666364, 0.02781403, 0.02261676, 0.00968734, 0.00927908, 0.00732587, 0.01725353, 0.02818473, 0.02195884, 0.00931535, 0.00943908, 0.00776059, 0.01724622, 0.0273509, 0.02157473, 0.00942241, 0.00983219, 0.00732496, 0.01792695, 0.02863219, 0.02378687, 0.00914821, 0.00957373, 0.00733489, 0.0165804, 0.02727581, 0.0223345, 0.00956019, 0.0090916, 0.00750338, 0.01713286, 0.02757758, 0.02179412, 0.00926302, 0.0091957, 0.00766514, 0.01716068, 0.02698216, 0.02212013, 0.00947111, 0.00989668, 0.00744374, 0.01760471, 0.02741206, 0.02413784, 0.00906792, 0.00970367, 0.00769208, 0.01602948, 0.02579207, 0.02337325, 0.00950126, 0.00904594, 0.00739599, 0.01614298, 0.02640434, 0.02283117, 0.00928063, 0.00929514, 0.00763823, 0.01621187, 0.02636276, 0.02214217, 0.00926542, 0.00967992, 0.00718925, 0.01770769, 0.02790818, 0.02423034, 0.00893005, 0.00939544, 0.00740757, 0.01646706, 0.02665901, 0.02400741, 0.00966293, 0.00959725, 0.00780147, 0.01688946, 0.02744086, 0.02327797, 0.00940297, 0.00958728, 0.00813341, 0.01675993, 0.02574733, 0.02264876, 0.00948347, 0.01009534, 0.00777837, 0.01809029, 0.02677364, 0.02436929, 0.00886145, 0.00941024, 0.00776676, 0.01666735, 0.02627007, 0.023335, 0.00924402, 0.00890005, 0.00763468, 0.01699903, 0.02715498, 0.02318229, 0.00894371, 0.00920569, 0.00823017, 0.0169337, 0.02743954, 0.02321503, 0.00925385, 0.00993284, 0.00792361, 0.01794684, 0.02834064, 0.02453891, 0.00887368, 0.00933067, 0.00809977, 0.01625568, 0.02735485, 0.02330943, 0.00933902, 0.00912056, 0.00811948, 0.01638324, 0.02779339, 0.02285542, 0.00933799, 0.00971778, 0.00845943, 0.01786506, 0.02891386, 0.0230427, 0.00976455, 0.01089146, 0.00803185, 0.01908368, 0.0305859, 0.02572256, 0.00976802, 0.01086361, 0.00806189, 0.01804897, 0.03040559, 0.02533967, 0.01001415, 0.01116384, 0.0083173, 0.01772705, 0.03033616, 0.0243868, 0.00961108, 0.01203765, 0.00922287, 0.01634108, 0.02832001, 0.0228918, 0.01012433, 0.01274879, 0.00892487, 0.01723089, 0.02702262, 0.02383632, 0.00917765, 0.01243752, 0.00910985, 0.01597599, 0.02629322, 0.02218425, 0.00973114, 0.01240382, 0.00909771, 0.0168942, 0.0266593, 0.0222184, 0.00973246, 0.01121134, 0.00845699, 0.01571239, 0.02475285, 0.02211887, 0.01053312, 0.01291301, 0.00868627, 0.0164652, 0.02653472, 0.02447659, 0.00964652, 0.01151932, 0.00806504, 0.01488754, 0.02512631, 0.02332502, 0.01044822, 0.01133088, 0.00795052, 0.01488955, 0.02598559, 0.02386992, 0.01008643, 0.01161846, 0.00833539, 0.01508712, 0.0269586, 0.02459621, 0.01056574, 0.01375344, 0.00784072, 0.01650065, 0.02901236, 0.02674527, 0.01020098, 0.01359697, 0.00759057, 0.01544861, 0.02827354, 0.02610582, 0.0107732, 0.01326311, 0.0078867, 0.01562947, 0.02906041, 0.0251894, 0.01026244, 0.01332718, 0.00823733, 0.01544444, 0.02980663, 0.02549861, 0.0108992, 0.01403945, 0.00803172, 0.01674327, 0.030344, 0.027883, 0.01055776, 0.01321354, 0.00856499, 0.01622335, 0.03114643, 0.02589894, 0.01126237, 0.01295022, 0.00864057, 0.01646838, 0.03249201, 0.0259364, 0.01088691, 0.01205518, 0.00834481, 0.01609862, 0.02926297, 0.02448175, 0.01114079, 0.01453465, 0.00882165, 0.01755397, 0.03005723, 0.02675743, 0.01084218, 0.0143219, 0.00918866, 0.0160677, 0.02926607, 0.02601083, 0.0116952, 0.01391985, 0.00868825, 0.01571495, 0.02912856, 0.02513411, 0.0111122, 0.01419728, 0.00951407, 0.01586736, 0.02785433, 0.02549114, 0.01202046, 0.01495529, 0.00913134, 0.01789496, 0.02984747, 0.0287683, 0.0121557, 0.01561082, 0.00929472, 0.01637597, 0.02779532, 0.02806604, 0.01232372, 0.01453465, 0.00868783, 0.0161562, 0.02795054, 0.027172, 0.01150848, 0.01347942, 0.00927931, 0.0169123, 0.02799418, 0.02667051, 0.01187442, 0.01458851, 0.00839811, 0.01736604, 0.02813479, 0.02864459, 0.01135699, 0.0139604, 0.00830346, 0.01651482, 0.02780658, 0.0271634, 0.01175089, 0.01300998, 0.00817351, 0.01604275, 0.0273746, 0.02603054, 0.01124195, 0.01242905, 0.00866423, 0.01613767, 0.02779346, 0.0259194, 0.01121208, 0.0118821, 0.00850822, 0.01752168, 0.02870713, 0.02875304, 0.01056097, 0.01185556, 0.00892531, 0.0166616, 0.02713389, 0.02727224, 0.01129162, 0.01221213, 0.00876449, 0.01654408, 0.0276879, 0.02686951, 0.01138826, 0.01336373, 0.00944696, 0.01686487, 0.02762253, 0.02718877, 0.01168577, 0.01368672, 0.00937587, 0.01805712, 0.02999082, 0.03083795, 0.01179333, 0.0136955, 0.00989233, 0.01677117, 0.02928157, 0.0289472, 0.01232482, 0.0137918, 0.00930021, 0.01715427, 0.0305266, 0.02829391, 0.01170497, 0.01330602, 0.00948604, 0.01730944, 0.03029329, 0.02884416, 0.01230445, 0.01488459, 0.00922522, 0.01898635, 0.03193621, 0.03153578, 0.01200333, 0.01451357, 0.00967771, 0.01747204, 0.03160298, 0.0304445, 0.01237224, 0.01507618, 0.00982905, 0.01807522, 0.03237717, 0.0300731, 0.01199254, 0.01407184, 0.01008664, 0.01801693, 0.03090383, 0.03042991, 0.01282245, 0.01416054, 0.00939965, 0.01916395, 0.03267073, 0.0333734, 0.01186999, 0.01380817, 0.00929191, 0.01728321, 0.03140062, 0.03199493, 0.01236741, 0.01336485, 0.00930842, 0.0177382, 0.03318901, 0.03228871, 0.01216743, 0.01338193, 0.00961745, 0.0175825, 0.03232057, 0.03208247, 0.01291957, 0.01418316, 0.00927267, 0.01814051, 0.03320076, 0.03413992, 0.01222016, 0.01408844, 0.00919255, 0.01691028, 0.03247225, 0.03255828, 0.0124661, 0.01331293, 0.00917236, 0.01780552, 0.03355617, 0.03148152, 0.01212987, 0.01320037, 0.00961577, 0.01782475, 0.03275268, 0.03088159, 0.01267006, 0.01384839, 0.00914556, 0.01840005, 0.03416514, 0.0336709, 0.01228408, 0.01346118, 0.00907369, 0.01680856, 0.03247723, 0.0321212, 0.01256878, 0.01383563, 0.00936707, 0.01722057, 0.03371729, 0.03195937, 0.01223852, 0.01381987, 0.01005174, 0.01742582, 0.03254079, 0.0310491, 0.01254393, 0.01465233, 0.00951313, 0.01853519, 0.03442852, 0.03325883, 0.01201707, 0.01382175, 0.0093647, 0.01696077, 0.0333373, 0.03194824, 0.01268849, 0.01382366, 0.00956467, 0.01745553, 0.03473847, 0.03187405, 0.01233528, 0.01408746, 0.00970648, 0.01797146, 0.03514353, 0.03343019, 0.0135077, 0.01649233, 0.00936055, 0.01928363, 0.0399741, 0.03799936, 0.0133398, 0.01591799, 0.0095713, 0.01750387, 0.03772209, 0.03632061, 0.0134248, 0.01476268, 0.01034335, 0.01770611, 0.03620288, 0.03229918, 0.01234374, 0.01531215, 0.00997461, 0.01765095, 0.03838557, 0.03245575, 0.01279758, 0.01586553, 0.00993967, 0.01941139, 0.03865445, 0.03576103, 0.01198669, 0.01450567, 0.01136826, 0.01873049, 0.04026602, 0.03765003, 0.01276871, 0.01503299, 0.01069575, 0.01866413, 0.04378283, 0.03753964, 0.01227671, 0.01436437, 0.01053742, 0.01912618, 0.04098716, 0.0381067, 0.01272421, 0.01642919, 0.01014611, 0.02043289, 0.0439881, 0.04233111, 0.01249471, 0.01658976, 0.01032503, 0.01919024, 0.04309477, 0.03987398, 0.01312457, 0.0161865, 0.01009274, 0.01934999, 0.04287726, 0.03948935, 0.0128213, 0.01631959, 0.01066007, 0.0198587, 0.04345395, 0.03887714, 0.01329871, 0.01747848, 0.01038675, 0.02173685, 0.04278738, 0.04304916, 0.01295474, 0.01704612, 0.01027539, 0.0194768, 0.04121551, 0.03967651, 0.01336801, 0.0169365, 0.01056567, 0.02017095, 0.04217456, 0.04009929, 0.01336192, 0.01725972, 0.01174137, 0.02086618, 0.04174327, 0.04247474, 0.01386068, 0.01801673, 0.01126114, 0.02239128, 0.04279403, 0.04772739, 0.01341795, 0.01801127, 0.01115615, 0.01889702, 0.03476134, 0.04421446, 0.01433737, 0.01802654, 0.01121612, 0.01994087, 0.04034106, 0.04325798, 0.0133865, 0.0168549, 0.01112805, 0.01952711, 0.03742198, 0.04180315, 0.01393148, 0.01789506, 0.01085178, 0.02128661, 0.03997393, 0.04615452, 0.01372803, 0.01813038, 0.01072132, 0.01966162, 0.03913573, 0.04565743, 0.01446199, 0.01868811, 0.01107412, 0.02088264, 0.04123806, 0.04634558, 0.01415452, 0.01770362, 0.01104244, 0.02018225, 0.0412062, 0.04249547, 0.01386908, 0.01847279, 0.00996882, 0.02083532, 0.03941032, 0.04819177, 0.01386736, 0.01836364, 0.00989481, 0.01909238, 0.03729904, 0.04488717, 0.01426586, 0.01829849, 0.01054476, 0.01952236, 0.03931171, 0.04409796, 0.01420121, 0.018539, 0.01117023, 0.02002084, 0.03904875, 0.04438889, 0.01437528, 0.01957154, 0.01088273, 0.02164952, 0.04058242, 0.04837705, 0.01395322, 0.01979788, 0.01105578, 0.02043271, 0.04034203, 0.04551018, 0.01439865, 0.01959244, 0.01088547, 0.02058861, 0.04198257, 0.04501693, 0.01410634, 0.01952782, 0.01136566, 0.02043334, 0.04120103, 0.04388877, 0.01439328, 0.02078873, 0.0113605, 0.02109264, 0.04263829, 0.04836705, 0.01382452, 0.02090655, 0.01169062, 0.02070689, 0.04282941, 0.04951764, 0.01478479, 0.02217329, 0.01198734, 0.02100896, 0.04415002, 0.05010198, 0.0150856, 0.02179796, 0.01219626, 0.02113502, 0.04408018, 0.04817278, 0.01522625, 0.02230953, 0.01162458, 0.02201182, 0.04343197, 0.05045686, 0.01429911, 0.02133081, 0.01081546, 0.01945744, 0.04010214, 0.04680856, 0.01473778, 0.02133816, 0.01121816, 0.02042198, 0.04301805, 0.04765094, 0.01473, 0.02084513, 0.01163378, 0.02050425, 0.04135815, 0.04712462, 0.015224, 0.0214926, 0.01100055, 0.02181344, 0.04279104, 0.04992038, 0.01472696, 0.020929, 0.01128209, 0.02058692, 0.04253215, 0.04883368, 0.0153169, 0.02143679, 0.01139194, 0.0208411, 0.04436715, 0.04868567, 0.01497704, 0.02107747, 0.01199029, 0.02073141, 0.04317275, 0.04912379, 0.01542822, 0.02212708, 0.011526, 0.02186144, 0.04306242, 0.05059227, 0.01406904, 0.02083422, 0.01109048, 0.02008991, 0.04166849, 0.04911826, 0.01444212, 0.02062114, 0.0111549, 0.02057148, 0.04380571, 0.04816305, 0.01476358, 0.02182401, 0.01151075, 0.02056591, 0.04323331, 0.04615624, 0.01462401, 0.02191003, 0.01127187, 0.02206622, 0.045071, 0.04948097, 0.01445354, 0.0225805, 0.01166607, 0.02096835, 0.04463204, 0.04811436, 0.01550804, 0.02293285, 0.01144386, 0.02125454, 0.0445991, 0.04767989, 0.01541655, 0.02296857, 0.01193885, 0.02143609, 0.04420514, 0.04644606, 0.01586947, 0.02298096, 0.01135987, 0.02244543, 0.04499117, 0.04990544, 0.01525346, 0.02193965, 0.01163292, 0.0212228, 0.04531704, 0.04992453, 0.01644405, 0.02384286, 0.01204647, 0.02234123, 0.04709717, 0.05119078, 0.01638873, 0.02369968, 0.0121913, 0.02207013, 0.04629418, 0.05107188, 0.01730342, 0.02482701, 0.01147153, 0.02199359, 0.04632699, 0.05291125, 0.01663475, 0.02431488, 0.01171006, 0.0210376, 0.04494517, 0.04986206, 0.01682053, 0.02379212, 0.01142163, 0.02042688, 0.04624519, 0.04887946, 0.01625401, 0.02296771, 0.01171008, 0.02015897, 0.04490642, 0.04703791, 0.01633358, 0.02342504, 0.01105274, 0.02158035, 0.04597698, 0.050151, 0.01562105, 0.02307107, 0.01095405, 0.01948521, 0.04474128, 0.04698766, 0.0162095, 0.02131272, 0.01109089, 0.01950188, 0.04821472, 0.04644751, 0.01462228, 0.01793484, 0.00884108, 0.01645144, 0.03900728, 0.03984893, 0.01300574, 0.02004331, 0.0085176, 0.01898133, 0.04325856, 0.03982646, 0.01356919, 0.02182651, 0.00859867, 0.02020105, 0.04284121, 0.04519837, 0.01424152, 0.02118524, 0.00804662, 0.02214709, 0.05259671, 0.0560171, 0.01428633, 0.02327633, 0.00880551, 0.02324934, 0.05292303, 0.05926641, 0.01595187, 0.0263379, 0.00853387, 0.02450872, 0.05322617, 0.06573017, 0.0163628, 0.02647092, 0.00825062, 0.02254158, 0.05033993, 0.0602752, 0.01694806, 0.02677736, 0.00795556, 0.02367807, 0.05528467, 0.06096745, 0.01673592, 0.02726567, 0.00782402, 0.02396152, 0.05473578, 0.05579814, 0.01647033, 0.02805487, 0.00714575, 0.02273056, 0.05056447, 0.05500851, 0.015651, 0.02722627, 0.00662876, 0.02083787, 0.05287031, 0.05671747, 0.01770455, 0.02802748, 0.00667452, 0.02193718, 0.05867668, 0.05837912, 0.01678804, 0.02665262, 0.00634575, 0.0212605, 0.05370392, 0.06180639, 0.01667869, 0.02684009, 0.00608099, 0.0225622, 0.04880349, 0.06449816, 0.01537126, 0.02612298, 0.00598862, 0.02100234, 0.04824236, 0.06392545, 0.01675207, 0.02663982, 0.00599614, 0.02111378, 0.04991312, 0.06152994, 0.01636117, 0.02684473, 0.00613904, 0.02187126, 0.05363872, 0.06808677, 0.01704544, 0.02772719, 0.00569134, 0.02265612, 0.05399731, 0.06710824, 0.01651213, 0.02817464, 0.00560436, 0.0209599, 0.05397383, 0.06148212, 0.01678025, 0.02746866, 0.00582944, 0.02089959, 0.05384485, 0.06055944, 0.01595828, 0.02636036, 0.00602151, 0.02079475, 0.0529958, 0.06149155, 0.01595681, 0.02801185, 0.0057732, 0.02257589, 0.05547315, 0.06396572, 0.01534325, 0.02738072, 0.00588907, 0.02123816, 0.05497334, 0.06341664, 0.0159121, 0.02718206, 0.00601107, 0.02187253, 0.05865689, 0.06613422, 0.01619772, 0.02702158, 0.00623888, 0.02277015, 0.05849571, 0.06521174, 0.01657405, 0.02841893, 0.00603848, 0.02396807, 0.05936477, 0.06939768, 0.01575162, 0.02829549, 0.00610856, 0.02266788, 0.05823308, 0.0681017, 0.01684009, 0.02654739, 0.00626163, 0.02218918, 0.05807565, 0.06449642, 0.01607658, 0.0261987, 0.00648038, 0.02216014, 0.05820838, 0.06528518, 0.01523069, 0.02695263, 0.0062456, 0.02389667, 0.05924543, 0.06920023, 0.01461445, 0.0262421, 0.00603413, 0.02170486, 0.05808621, 0.06452308, 0.01611585, 0.0281533, 0.0060942, 0.02207082, 0.05693991, 0.06378723, 0.01673366, 0.02877018, 0.00633256, 0.02232897, 0.05386425, 0.06144541, 0.01594909, 0.02803528, 0.00599675, 0.02380687, 0.05235901, 0.06268019, 0.01501532, 0.02662973, 0.00610962, 0.02151539, 0.050859, 0.06231672, 0.01640735, 0.02719925, 0.00630873, 0.02223999, 0.05310441, 0.06136266, 0.01605276, 0.02638192, 0.00646567, 0.02261243, 0.05237949, 0.05995081, 0.01670111, 0.02833174, 0.00632035, 0.02373451, 0.05283855, 0.0627144, 0.01626623, 0.02748528, 0.00620402, 0.02191123, 0.05039825, 0.0582379, 0.01688686, 0.02703796, 0.00622602, 0.02204368, 0.05195788, 0.05717943, 0.01577638, 0.02673458, 0.00645592, 0.02301946, 0.05226592, 0.05960668, 0.01618234, 0.02745115, 0.00622181, 0.02381081, 0.0516775, 0.06345508, 0.01577228, 0.02735546, 0.00606827, 0.02186993, 0.05089846, 0.06281421, 0.01636934, 0.02818307, 0.00605881, 0.02216893, 0.05093366, 0.06055811, 0.01599096, 0.02759068, 0.00641399, 0.02258152, 0.05023568, 0.05843265, 0.01637488, 0.02745784, 0.00615739, 0.0234434, 0.04962499, 0.05937132, 0.01556867, 0.0261909, 0.00607991, 0.0215827, 0.04675471, 0.05493644, 0.01650594, 0.02663399, 0.00619357, 0.02167916, 0.04760657, 0.05478854, 0.01612431, 0.02618606, 0.00642978, 0.0221293, 0.04824211, 0.05743594, 0.01674991, 0.02720695, 0.00622598, 0.02319472, 0.04997696, 0.06211627, 0.0163733, 0.02665759, 0.00618428, 0.02093689, 0.04836707, 0.05887244, 0.01649445, 0.02557161, 0.00628994, 0.02080538, 0.0486212, 0.05516095, 0.01595387, 0.02489781, 0.00649982, 0.02038641, 0.04722172, 0.05354164, 0.01605069, 0.02521461, 0.00613235, 0.02139874, 0.04844036, 0.05688715, 0.0153963, 0.02497596, 0.00610906, 0.01995901, 0.04770456, 0.05600914, 0.01597129, 0.02484739, 0.00604808, 0.02018864, 0.05018688, 0.0548344, 0.01559395, 0.0246833, 0.00623311, 0.02031178, 0.04880852, 0.05318321, 0.0160563, 0.02506236, 0.00591033, 0.02081812, 0.05036305, 0.05713322, 0.01538374, 0.02471822, 0.00595423, 0.01941437, 0.05006539, 0.05568352, 0.01626793, 0.02471998, 0.00605989, 0.02014937, 0.0510906, 0.0554799, 0.01571809, 0.02454378, 0.00618614, 0.02021637, 0.04973359, 0.0516308, 0.01604988, 0.02458178, 0.00592682, 0.02076033, 0.04986693, 0.05373788, 0.01499047, 0.02337964, 0.00588699, 0.01901589, 0.04733345, 0.04901518, 0.01480788, 0.02299453, 0.00592235, 0.01891712, 0.04597399, 0.04771893, 0.01419759, 0.02237768, 0.00612378, 0.01853929, 0.0436758, 0.04317504, 0.01431469, 0.02250558, 0.00585373, 0.01941089, 0.04444891, 0.04671896, 0.01366201, 0.02263483, 0.00590885, 0.01826896, 0.04362795, 0.04496925, 0.01419328, 0.02195901, 0.00600714, 0.01845974, 0.04337373, 0.04244641, 0.0133375, 0.02154417, 0.00600076, 0.01791938, 0.04085786, 0.04424402, 0.01418478, 0.02327767, 0.00570708, 0.01861123, 0.04025983, 0.04568731, 0.01327991, 0.02121987, 0.00563668, 0.01658707, 0.0391546, 0.04299943, 0.01380425, 0.02065653, 0.00578337, 0.01688305, 0.03993887, 0.04310065, 0.01247291, 0.02025276, 0.00603531, 0.01735677, 0.03800668, 0.04138258, 0.01306304, 0.02067381, 0.00582952, 0.01823982, 0.03692964, 0.0444807, 0.01247056, 0.02001243, 0.00564489, 0.01642293, 0.03271215, 0.03855282, 0.01210638, 0.02060293, 0.00576157, 0.01673016, 0.03390514, 0.04145623, 0.01213988, 0.02040233, 0.0058496, 0.01658053, 0.03451281, 0.03631567, 0.01162023, 0.02061519, 0.00568723, 0.01749229, 0.0336451, 0.04025228, 0.01077272, 0.01966035, 0.00552817, 0.01598207, 0.03367168, 0.03648298, 0.0111965, 0.0194554, 0.00542696, 0.01686875, 0.03547998, 0.03664666, 0.01086685, 0.01907346, 0.00557829, 0.01727518, 0.03412411, 0.03852553, 0.01116509, 0.01974681, 0.00531904, 0.01764004, 0.03164751, 0.03911933, 0.01025723, 0.01869551, 0.00522731, 0.01626558, 0.02992199, 0.03569253, 0.01085903, 0.01824246, 0.00538646, 0.01654154, 0.03193319, 0.03535053, 0.01106342, 0.01926292, 0.00570459, 0.01747608, 0.03247618, 0.03613441, 0.01159703, 0.02025349, 0.00549429, 0.01788741, 0.03118481, 0.03471341, 0.01112383, 0.01968098, 0.00546405, 0.01750826, 0.03675278, 0.04258297, 0.01249397, 0.02274071, 0.00581345, 0.01768862, 0.03795837, 0.04377198, 0.01269306, 0.02245745, 0.00597329, 0.01769027, 0.0384394, 0.04418094, 0.01321746, 0.02327329, 0.00574057, 0.01855971, 0.03897763, 0.04635898, 0.01240806, 0.02301132, 0.00569723, 0.01718769, 0.03746841, 0.04357886, 0.01277853, 0.02281506, 0.00572258, 0.01711081, 0.03754858, 0.04191118, 0.01218317, 0.02179997, 0.00588361, 0.0171603, 0.03543556, 0.04084895, 0.01248678, 0.02203195, 0.00567207, 0.01826871, 0.03588761, 0.04349488, 0.01168411, 0.02113695, 0.00567569, 0.01679291, 0.03335363, 0.04135306, 0.01169952, 0.02016137, 0.00572336, 0.01707655, 0.03415995, 0.03974794, 0.01171801, 0.02072489, 0.00600122, 0.01715745, 0.03373906, 0.04020556, 0.01259752, 0.02306186, 0.0058113, 0.01804249, 0.03899771, 0.04274172, 0.01300839, 0.02173591, 0.0055003, 0.01573069, 0.03447149, 0.03673437, 0.0125739, 0.02171689, 0.00565679, 0.0163466, 0.03735773, 0.03630964, 0.01186064, 0.01999865, 0.00598524, 0.01631972, 0.03644032, 0.04273034, 0.01314167, 0.01652699, 0.00565356, 0.01804218, 0.03757231, 0.04345934, 0.01225038, 0.01558706, 0.00560025, 0.01658814, 0.03538521, 0.04153123, 0.0125461, 0.01677524, 0.00571242, 0.01608917, 0.03545737, 0.0404506, 0.01228832, 0.01612129, 0.00597875, 0.01785273, 0.03693165, 0.03987106, 0.01322714, 0.01906333, 0.00574126, 0.01900726, 0.03853087, 0.0428974, 0.0121196, 0.0180427, 0.00568782, 0.01782218, 0.03730216, 0.03832586, 0.01196437, 0.01612234, 0.00573514, 0.01733695, 0.03891499, 0.0354221, 0.01178471, 0.01723678, 0.00582143, 0.01703008, 0.03883671, 0.03701388, 0.01235467, 0.02075516, 0.00589587, 0.01964844, 0.0396116, 0.04481995, 0.0122972, 0.02062588, 0.00572567, 0.01870744, 0.04126957, 0.04147996, 0.0120703, 0.01949086, 0.0057161, 0.01796456, 0.03954943, 0.04111631, 0.01195434, 0.02053899, 0.00580884, 0.01888162, 0.0396695, 0.04239992, 0.01246207, 0.0194421, 0.0055893, 0.01927326, 0.03809315, 0.04363792, 0.01192391, 0.0183907, 0.00568495, 0.01788968, 0.03892305, 0.04589512, 0.01320679, 0.01845437, 0.00576824, 0.01841876, 0.04274363, 0.0469267, 0.0134004, 0.01758028, 0.00599178, 0.01868855, 0.04114578, 0.04529687, 0.01340387, 0.01762801, 0.00570842, 0.01963708, 0.04065103, 0.0501734, 0.0126432, 0.01721397, 0.00569457, 0.01802033, 0.03850618, 0.04954109, 0.0136204, 0.01905581, 0.00584598, 0.01890049, 0.03856754, 0.05109971, 0.01367314, 0.01961648, 0.00638243, 0.01887886, 0.03946726, 0.04853071, 0.01421406, 0.02162269, 0.00612574, 0.02085693, 0.03996127, 0.05398664, 0.01243827, 0.01946748, 0.00570212, 0.01793223, 0.03600822, 0.04319331, 0.01178026, 0.02117041, 0.00587686, 0.01857651, 0.03817008, 0.04361474, 0.01185073, 0.02126205, 0.00605876, 0.01890196, 0.03876033, 0.0435467, 0.011975, 0.02114013, 0.00577336, 0.0199231, 0.03823427, 0.04556862, 0.01121401, 0.02116399, 0.00578413, 0.0186598, 0.0383984, 0.04374614, 0.01179085, 0.02159594, 0.00587961, 0.01864115, 0.03907784, 0.04457253, 0.0112508, 0.02090943, 0.00607924, 0.01910646, 0.03814227, 0.04492419, 0.01134472, 0.02133262, 0.00582868, 0.01962123, 0.03862802, 0.04759382, 0.01093098, 0.02097151, 0.00579165, 0.01790212, 0.03725327, 0.04441548, 0.01103293, 0.0211791, 0.00575687, 0.01771519, 0.03854689, 0.04361118, 0.01087896, 0.02095681, 0.00593573, 0.01765903, 0.03786424, 0.04398553, 0.01141365, 0.02198261, 0.00572947, 0.01897747, 0.03920185, 0.04627642, 0.01081209, 0.02090962, 0.00566438, 0.01680685, 0.03779974, 0.04547181, 0.01124784, 0.02122611, 0.00579011, 0.01801976, 0.03901399, 0.04413395, 0.01101553, 0.02104125, 0.00596484, 0.01798967, 0.03769612, 0.04403362, 0.01129472, 0.02169038, 0.00568445, 0.01891291, 0.03883495, 0.04718754, 0.01073856, 0.02135441, 0.00566206, 0.0173463, 0.03747612, 0.04385019, 0.01084102, 0.02027916, 0.00569377, 0.0175638, 0.03782321, 0.04230938, 0.01061105, 0.02055572, 0.00589139, 0.01695539, 0.03704797, 0.04395788, 0.01116762, 0.02162408, 0.00562615, 0.01834357, 0.03849465, 0.04716443, 0.01070268, 0.02106921, 0.00572498, 0.01788083, 0.03964779, 0.04649767, 0.01158246, 0.02124904, 0.00590622, 0.01799735, 0.03950746, 0.0451795, 0.01150866, 0.02130367, 0.00613982, 0.01775441, 0.03849142, 0.04622463, 0.01174536, 0.0224185, 0.00586452, 0.01928958, 0.04132921, 0.04890469, 0.01100146, 0.021378, 0.00583545, 0.01766787, 0.03874533, 0.04764729, 0.01149609, 0.02062688, 0.00584469, 0.01686399, 0.03848473, 0.04518102, 0.01112317, 0.02066768, 0.00600201, 0.0169174, 0.03785749, 0.04576519, 0.0111726, 0.02128227, 0.00580657, 0.01840668, 0.03888841, 0.04865053, 0.01102588, 0.02064631, 0.00569278, 0.01653365, 0.03774953, 0.04606369, 0.01075552, 0.02083407, 0.00584718, 0.01751054, 0.03921159, 0.04418428, 0.01094344, 0.02069455, 0.00592786, 0.01853155, 0.03995169, 0.04438528, 0.01108973, 0.02056734, 0.00560855, 0.01866295, 0.04005509, 0.04606545, 0.01027916, 0.02031159, 0.00547686, 0.01613134, 0.03728558, 0.042939, 0.01051447, 0.02065053, 0.00564602, 0.01639781, 0.03797695, 0.04225914, 0.01011696, 0.02009921, 0.00576232, 0.01604277, 0.03599452, 0.04021022, 0.01040104, 0.02074905, 0.00552482, 0.01725538, 0.03675938, 0.04538357, 0.00996059, 0.02025043, 0.00535793, 0.01591222, 0.0350178, 0.04149649, 0.01023417, 0.01897455, 0.0052805, 0.01596449, 0.03612816, 0.0422513, 0.01014057, 0.0198959, 0.00556693, 0.01612075, 0.03501916, 0.04088277, 0.01038009, 0.02068291, 0.00548172, 0.0171963, 0.03736621, 0.04470247, 0.01018004, 0.0204332, 0.00545804, 0.01601021, 0.03569457, 0.04266812, 0.01059976, 0.0197684, 0.00552467, 0.01660929, 0.03698679, 0.04286295, 0.01027183, 0.02014675, 0.005801, 0.0167377, 0.03622623, 0.04416439, 0.01079329, 0.021238, 0.00563068, 0.01791496, 0.03781719, 0.04773332, 0.01057763, 0.02122689, 0.00573887, 0.01663475, 0.03698525, 0.04792169, 0.01116839, 0.02137262, 0.00589996, 0.01761889, 0.03953074, 0.04874483, 0.01131155, 0.02135654, 0.00623645, 0.01797547, 0.03925395, 0.05058378, 0.0117753, 0.02258823, 0.00575323, 0.01869664, 0.04153279, 0.05493609, 0.01124152, 0.02203898, 0.00586316, 0.01780771, 0.04024047, 0.05253044, 0.01157184, 0.0213287, 0.00595949, 0.01781158, 0.04058798, 0.05127287, 0.01167119, 0.02160409, 0.00617491, 0.01898199, 0.04218118, 0.05337345, 0.0125304, 0.02379619, 0.00601596, 0.01992894, 0.04399592, 0.06099267, 0.01234223, 0.02357763, 0.00606279, 0.01826994, 0.04283038, 0.05714766, 0.01269291, 0.02330914, 0.00610458, 0.01880924, 0.04425446, 0.05688769, 0.01255277, 0.02412062, 0.00624932, 0.01884827, 0.04431755, 0.05687761, 0.01251926, 0.02445962, 0.0059229, 0.01986025, 0.04516113, 0.05983999, 0.01220598, 0.02461588, 0.00611594, 0.0182162, 0.04402517, 0.05754897, 0.01306428, 0.0255591, 0.00632649, 0.01838217, 0.04570155, 0.05884031, 0.01325168, 0.02492804, 0.00650059, 0.0189312, 0.04614699, 0.0605976, 0.01350378, 0.02594333, 0.00627778, 0.02058036, 0.04696836, 0.06646032, 0.01321157, 0.02617689, 0.00644505, 0.01880464, 0.04656207, 0.06622442, 0.01381454, 0.0255278, 0.00650063, 0.02025217, 0.04747558, 0.06456534, 0.01289011, 0.02432504, 0.00662947, 0.0197825, 0.04419945, 0.05950142, 0.01362964, 0.02607561, 0.00646021, 0.02151128, 0.04709606, 0.06801996, 0.01330039, 0.0261305, 0.00645558, 0.01944465, 0.04592437, 0.06572968, 0.01411113, 0.02534704, 0.00658668, 0.01970546, 0.04430789, 0.06191887, 0.0133213, 0.02499234, 0.00676719, 0.01906357, 0.04340146, 0.06051718, 0.01371044, 0.02616658, 0.00638726, 0.01988292, 0.04491237, 0.06568363, 0.01316507, 0.02582244, 0.00640868, 0.01879867, 0.04468026, 0.06284108, 0.01346781, 0.02555222, 0.00638649, 0.01954592, 0.04544601, 0.06267171, 0.01335503, 0.0260608, 0.00673031, 0.02025026, 0.0467375, 0.0618246, 0.01388716, 0.02663989, 0.00632662, 0.02107801, 0.0455392, 0.06441971, 0.0132358, 0.02616791, 0.00637719, 0.01998137, 0.04498215, 0.06034029, 0.0132259, 0.02607584, 0.0065435, 0.02012471, 0.04599082, 0.06480674, 0.01299294, 0.02546553, 0.00650321, 0.01991433, 0.04751955, 0.06792087, 0.0135306, 0.02676256, 0.00643732, 0.02235581, 0.04910188, 0.07378274, 0.01300309, 0.02617663, 0.00640914, 0.02018979, 0.04844204, 0.06871896, 0.01331502, 0.02632779, 0.00642294, 0.02008633, 0.04670169, 0.0703069, 0.01301321, 0.02570561, 0.00648279, 0.01922881, 0.04748689, 0.06950584, 0.01339765, 0.02686653, 0.00631645, 0.01938345, 0.04651998, 0.07093483, 0.01177841, 0.02341079, 0.0060474, 0.01843876, 0.04574182, 0.06846233, 0.01240575, 0.0233884, 0.00611694, 0.01845416, 0.04690278, 0.06828485, 0.01188685, 0.02254761, 0.00633687, 0.01969991, 0.04764938, 0.06651448, 0.01241061, 0.02158792, 0.00591114, 0.01961618, 0.04806355, 0.07285234, 0.01203411, 0.02160229, 0.00572083, 0.01879942, 0.0467406, 0.07065644, 0.01268553, 0.02089741, 0.00578254, 0.01824537, 0.04726926, 0.0684623, 0.01263743, 0.02131977, 0.00609312, 0.01876099, 0.04630538, 0.06644556, 0.01302691, 0.0226665, 0.00576466, 0.01914441, 0.04642028, 0.06964391, 0.01258705, 0.02289604, 0.00588685, 0.01868444, 0.04556598, 0.07067494, 0.01339582, 0.02346113, 0.00605777, 0.01896545, 0.04603015, 0.06696572, 0.01227809, 0.02199496, 0.00618163, 0.01910578, 0.04572036, 0.06718982, 0.01305335, 0.02257738, 0.00587889, 0.01987528, 0.04598363, 0.07200658, 0.01262449, 0.02235212, 0.00591002, 0.01842689, 0.04478886, 0.06998266, 0.01347314, 0.02199513, 0.00601172, 0.01848461, 0.04488348, 0.06959534, 0.01272569, 0.02208989, 0.00630913, 0.01900949, 0.04582167, 0.06852693, 0.01320111, 0.02344554, 0.00610731, 0.02095724, 0.04697778, 0.0741851, 0.01240142, 0.02247502, 0.00607499, 0.01921654, 0.044861, 0.0739222, 0.01303171, 0.02152659, 0.0061218, 0.01915614, 0.04578794, 0.07059117, 0.01197683, 0.02058504, 0.00619543, 0.01855472, 0.04398338, 0.06697687, 0.01208018, 0.02106996, 0.00581309, 0.01986868, 0.04512048, 0.06868771, 0.01192538, 0.02034618, 0.00579611, 0.01743788, 0.04173019, 0.06385005, 0.01177755, 0.01877023, 0.00576501, 0.01831992, 0.04209778, 0.06266791, 0.01063499, 0.0196663, 0.00579696, 0.01843757, 0.04175369, 0.06365471, 0.01098743, 0.02118298, 0.00552855, 0.01924521, 0.04238461, 0.06941815, 0.01134906, 0.02042053, 0.00551518, 0.01709399, 0.04015906, 0.06374305, 0.01119953, 0.01897971, 0.00561649, 0.01848037, 0.04256885, 0.06416692, 0.01118461, 0.02008307, 0.00596271, 0.01895352, 0.04261334, 0.06174042, 0.01122778, 0.02136103, 0.00570354, 0.01964946, 0.04417591, 0.06521297, 0.01073685, 0.02112853, 0.00553937, 0.01846116, 0.04109603, 0.06444984, 0.01152023, 0.02139057, 0.00568549, 0.01909444, 0.04305603, 0.06388676, 0.01143458, 0.02076026, 0.00581616, 0.01870422, 0.04316116, 0.06490534, 0.01170226, 0.0219236, 0.00559759, 0.01988054, 0.04333224, 0.06654262, 0.0105925, 0.02082598, 0.00546062, 0.01817893, 0.04140076, 0.06461363, 0.01164138, 0.02103692, 0.00556579, 0.01845475, 0.04371022, 0.06354754, 0.01132187, 0.02101357, 0.00566583, 0.01800465, 0.04251196, 0.06326244, 0.01114278, 0.02153087, 0.00533584, 0.01906687, 0.04360839, 0.06939509, 0.01133835, 0.02212364, 0.00547939, 0.01729428, 0.04146127, 0.06405912, 0.01163853, 0.02164253, 0.0055465, 0.01825145, 0.04314793, 0.06432881, 0.01121469, 0.02127004, 0.00570433, 0.01805265, 0.04140674, 0.06471529, 0.01132027, 0.02223949, 0.00552234, 0.01948187, 0.04315397, 0.07104395, 0.01127344, 0.02233334, 0.00551612, 0.01829636, 0.04180892, 0.06902356, 0.01202357, 0.02221253, 0.00562181, 0.01877564, 0.04366252, 0.06971997, 0.011708, 0.02275429, 0.00580194, 0.01862281, 0.0427807, 0.0674343, 0.01237307, 0.024358, 0.00561377, 0.01963719, 0.04316361, 0.06921086, 0.01167775, 0.02461365, 0.00563837, 0.01795422, 0.04120899, 0.06334864, 0.01149971, 0.02339522, 0.00572661, 0.01809376, 0.04269867, 0.06244527, 0.01198945, 0.02539044, 0.00595766, 0.01775546, 0.04251903, 0.06240662, 0.01376003, 0.03071091, 0.00608217, 0.01997225, 0.04513642, 0.07416864, 0.01355686, 0.03139621, 0.00600536, 0.01881596, 0.04434941, 0.07448609, 0.01264491, 0.03012718, 0.00608799, 0.01791233, 0.04412903, 0.06261319, 0.01238392, 0.02753692, 0.00619089, 0.01772918, 0.04521664, 0.06753601, 0.01374721, 0.02703171, 0.00557564, 0.01825201, 0.0449739, 0.07342775, 0.01185429, 0.02583862, 0.00583422, 0.01812246, 0.04160064, 0.06984822, 0.01282528, 0.02832549, 0.00610623, 0.01850718, 0.04306222, 0.07081582, 0.01208279, 0.02719826, 0.00626088, 0.01798143, 0.04264168, 0.06510566, 0.01212249, 0.02772983, 0.00601779, 0.01967081, 0.04243845, 0.0705967, 0.01125642, 0.02632251, 0.00585801, 0.01778559, 0.04100583, 0.07271618, 0.01207315, 0.02693577, 0.0061199, 0.01888051, 0.04228072, 0.07530337, 0.01222461, 0.02817003, 0.0066043, 0.01885961, 0.04064953, 0.07524869, 0.01215712, 0.02869339, 0.00629189, 0.02002928, 0.0413826, 0.07938711, 0.01064837, 0.02734875, 0.00598095, 0.01815296, 0.03820994, 0.07317329, 0.0112147, 0.02707097, 0.00599396, 0.0182661, 0.03857948, 0.07058252, 0.01055915, 0.02624734, 0.00609094, 0.01841656, 0.03818664, 0.07091762, 0.01109301, 0.02695726, 0.00582802, 0.01949176, 0.03878279, 0.07606593, 0.01069596, 0.02732421, 0.00584619, 0.01821106, 0.03763143, 0.07270023, 0.01107522, 0.02732333, 0.00601104, 0.01854775, 0.03874424, 0.07054211, 0.01086529, 0.0266201, 0.00613372, 0.01879261, 0.03829974, 0.0703979, 0.01130844, 0.02774154, 0.00590281, 0.01994616, 0.04042392, 0.07773709, 0.01098633, 0.02745127, 0.00587416, 0.01896364, 0.03987652, 0.07632878, 0.01150205, 0.02691465, 0.00606088, 0.01948117, 0.04048469, 0.07493295, 0.01119077, 0.02703236, 0.0063088, 0.01959837, 0.04026283, 0.07455739, 0.01162603, 0.02813196, 0.00606766, 0.02050078, 0.04092073, 0.07905514, 0.01115895, 0.02813326, 0.00602899, 0.01940433, 0.04060574, 0.07789686, 0.01172016, 0.02911258, 0.00616414, 0.01972281, 0.04185985, 0.07721256, 0.01137133, 0.02941187, 0.00637994, 0.01975323, 0.04037178, 0.07764168, 0.01177228, 0.03039993, 0.00601097, 0.01950151, 0.04199192, 0.08265586, 0.01183496, 0.02974175, 0.00586459, 0.01826334, 0.04039372, 0.07763701, 0.01196423, 0.0289308, 0.00577288, 0.01796248, 0.03990864, 0.0763294, 0.0115848, 0.02849836, 0.00594782, 0.01834684, 0.03959169, 0.07930302, 0.01194033, 0.02905066, 0.00579095, 0.01985289, 0.04216974, 0.08795422, 0.01169591, 0.03050772, 0.00578897, 0.01833645, 0.04103945, 0.08367553, 0.01209882, 0.02947851, 0.00596234, 0.01873908, 0.04408991, 0.08968014, 0.01298524, 0.0299945, 0.00686178, 0.02002672, 0.04433424, 0.08948576, 0.01310945, 0.03076864, 0.00639112, 0.02156354, 0.04648141, 0.0919718, 0.01212884, 0.03028275, 0.00632042, 0.01985009, 0.04330212, 0.08589536, 0.01348744, 0.03207377, 0.00638522, 0.02052343, 0.04532656, 0.08582712, 0.01265053, 0.03194374, 0.00664855, 0.02044564, 0.04396838, 0.08179189, 0.01339594, 0.03339268, 0.0066202, 0.02193336, 0.04610695, 0.08610833, 0.01261772, 0.032717, 0.00654476, 0.02083132, 0.04664722, 0.08517442, 0.01331414, 0.03280851, 0.00658032, 0.02064589, 0.0467935, 0.08292541, 0.01299353, 0.03159601, 0.00695875, 0.02153124, 0.0485773, 0.08681212, 0.01429821, 0.03419557, 0.007031, 0.02359213, 0.05117213, 0.09830253, 0.01444509, 0.03462049, 0.00720152, 0.02209864, 0.04926946, 0.09401368, 0.01480248, 0.03358027, 0.00698912, 0.0221715, 0.04979767, 0.09219883, 0.01443553, 0.03272294, 0.00711938, 0.02259027, 0.04901926, 0.09130912, 0.01501876, 0.03429579, 0.006797, 0.02352742, 0.04927806, 0.09780181, 0.01467885, 0.03356572, 0.00663322, 0.02201246, 0.04709101, 0.09289256, 0.0151869, 0.03360122, 0.00680187, 0.0218874, 0.0496642, 0.09284445, 0.01451371, 0.03371498, 0.00708498, 0.02163027, 0.04851469, 0.09157259, 0.01483992, 0.0349932, 0.00684291, 0.02306033, 0.04813107, 0.09582741, 0.01413635, 0.03388236, 0.00685914, 0.02129168, 0.04738981, 0.09290288, 0.01536099, 0.0356531, 0.00689179, 0.02197815, 0.047317, 0.09523436, 0.01584209, 0.03462237, 0.0068192, 0.02209653, 0.04877831, 0.09531471, 0.01559647, 0.0365868, 0.00693358, 0.02431338, 0.05146088, 0.10388666, 0.01498931, 0.03593734, 0.00687513, 0.0226693, 0.05067251, 0.10133667, 0.01592749, 0.03653528, 0.00694901, 0.02323763, 0.05397726, 0.09984269, 0.01589368, 0.03667694, 0.00743671, 0.0236204, 0.05272245, 0.10015993, 0.01643303, 0.03734403, 0.00718658, 0.02507446, 0.05393597, 0.10715722, 0.01631425, 0.03810533, 0.00731769, 0.02399008, 0.05259534, 0.10857558, 0.01764583, 0.0390198, 0.00767209, 0.02433161, 0.05417021, 0.10567155, 0.01729737, 0.03847625, 0.00789387, 0.0245667, 0.05409219, 0.10653628, 0.01822654, 0.04011115, 0.0077842, 0.0264446, 0.05665537, 0.11465002, 0.01842071, 0.04183737, 0.00775823, 0.02493137, 0.05486126, 0.11093035, 0.0191109, 0.04121721, 0.00779126, 0.02551741, 0.05562617, 0.10787757, 0.01799975, 0.04066817, 0.00792364, 0.02536561, 0.05437769, 0.10522858, 0.01794187, 0.04056378, 0.00776872, 0.02726346, 0.05513512, 0.1094426, 0.01670301, 0.0404218, 0.00773061, 0.0256889, 0.05285276, 0.10749818, 0.01719273, 0.0404529, 0.00767366, 0.02637384, 0.05671193, 0.10550459, 0.01722729, 0.04250167, 0.00846348, 0.02704343, 0.05814496, 0.106892, 0.0189716, 0.04347118, 0.00825094, 0.02947145, 0.06035121, 0.11378154, 0.01856966, 0.044183, 0.00840309, 0.02851462, 0.05800768, 0.11108597, 0.01869729, 0.04553222, 0.00847007, 0.02873776, 0.05912745, 0.1086036, 0.01852635, 0.04370605, 0.00860608, 0.02811036, 0.05757848, 0.10559573, 0.01912302, 0.04370877, 0.00822056, 0.02980417, 0.05882086, 0.11495698, 0.01864683, 0.04418993, 0.00837735, 0.02744317, 0.05817252, 0.11053075, 0.01944377, 0.04336587, 0.00815579, 0.02703163, 0.05965621, 0.10848947, 0.01936526, 0.04187763, 0.00830337, 0.02705832, 0.05602426, 0.10536549, 0.01997256, 0.04266714, 0.00780106, 0.02813025, 0.05753174, 0.11623231, 0.01837131, 0.04192514, 0.00799556, 0.02689487, 0.05714103, 0.11608672, 0.01970823, 0.04195286, 0.00827301, 0.02868076, 0.05954535, 0.1144134, 0.01954727, 0.04072604, 0.00893956, 0.03081138, 0.06256865, 0.11505372, 0.02130457, 0.04167638, 0.00854666, 0.02952417, 0.05776519, 0.11789256, 0.01993339, 0.03827635, 0.00793719, 0.02577368, 0.0554114, 0.11691812, 0.02113712, 0.04164782, 0.00856603, 0.02754606, 0.05939113, 0.11490647, 0.02018487, 0.04037745, 0.00858312, 0.02710885, 0.05677364, 0.10581335, 0.01984303, 0.04069922, 0.00819115, 0.02787056, 0.05824383, 0.11394282, 0.02034218, 0.04149099, 0.00849877, 0.02701991, 0.05544804, 0.10797511, 0.02111913, 0.04116929, 0.00851551, 0.02672807, 0.05629532, 0.10807403, 0.02097822, 0.04055751, 0.00855545, 0.02632176, 0.05677745, 0.10742755, 0.02265247, 0.04219085, 0.00845329, 0.02808508, 0.05718585, 0.11117779, 0.02230961, 0.04239776, 0.008337, 0.02673393, 0.05442638, 0.10893542, 0.02238197, 0.0421075, 0.00834832, 0.02674465, 0.05293896, 0.10159028, 0.02140691, 0.04296067, 0.00879134, 0.02668121, 0.05485095, 0.09907984, 0.02195697, 0.04215377, 0.00814913, 0.02776531, 0.05598731, 0.10532214, 0.02222784, 0.04347445, 0.00810306, 0.02623056, 0.05651498, 0.10787562, 0.02331757, 0.04313565, 0.00822332, 0.0263597, 0.05842668, 0.10846495, 0.02252951, 0.04418238, 0.00866667, 0.02609255, 0.05850669, 0.10644448, 0.02314741, 0.04591069, 0.00819586, 0.02719575, 0.05753471, 0.11443394, 0.02132905, 0.04367556, 0.00840146, 0.02609448, 0.05645782, 0.10751674, 0.02202564, 0.04384267, 0.0083576, 0.02598451, 0.05910014, 0.1079616, 0.02361906, 0.04294454, 0.00844456, 0.02650001, 0.05957766, 0.10848369, 0.024461, 0.04572032, 0.00815037, 0.02850775, 0.06269381, 0.11614204, 0.02337416, 0.045083, 0.00818865, 0.02619276, 0.06034464, 0.11480765, 0.02402316, 0.04553406, 0.0081167, 0.02606153, 0.06390454, 0.1144601, 0.02332665, 0.04511129, 0.00868697, 0.02740906, 0.06231741, 0.11214962, 0.02241972, 0.04506985, 0.00805944, 0.02865188, 0.06195004, 0.11125707, 0.01862525, 0.0440184, 0.00738121, 0.02606011, 0.06150582, 0.11311644, 0.01914584, 0.04373701, 0.00716084, 0.02518325, 0.0596678, 0.10195855, 0.01822014, 0.03901828, 0.00741367, 0.02373551, 0.05596936, 0.09991233, 0.01849541, 0.04008088, 0.00754155, 0.02721927, 0.05917805, 0.10729551, 0.01969193, 0.04217624, 0.00758115, 0.02647751, 0.05680199, 0.10348406, 0.02024968, 0.04325713, 0.00767038, 0.02650342, 0.05772624, 0.09826486, 0.01888939, 0.04104251, 0.00788773, 0.0254514, 0.0579319, 0.10000785, 0.01996931, 0.04316605, 0.00767886, 0.02747156, 0.05925125, 0.10482859, 0.0189539, 0.04313229, 0.00773497, 0.02562189, 0.05747529, 0.10438683, 0.020206, 0.04450453, 0.00786421, 0.02629284, 0.05935732, 0.10395338, 0.01967782, 0.04453104, 0.00810183, 0.02638791, 0.05798389, 0.10056181, 0.01938481, 0.04530894, 0.00765564, 0.02705466, 0.05795932, 0.10202035, 0.01873146, 0.04517153, 0.00807619, 0.02520709, 0.05656471, 0.09951831, 0.02042689, 0.04517886, 0.00791543, 0.02556903, 0.05806084, 0.09730775, 0.02106409, 0.04610005, 0.008466, 0.02607384, 0.05711699, 0.09291944, 0.02081209, 0.04586327, 0.00787367, 0.02688447, 0.05589773, 0.09676009, 0.01855772, 0.04373447, 0.00758328, 0.02469007, 0.0538167, 0.09523627, 0.0194579, 0.04548458, 0.00791212, 0.02537458, 0.05536807, 0.09780607, 0.02033635, 0.04549102, 0.00818351, 0.0255735, 0.05379251, 0.09326293, 0.01924415, 0.04623954, 0.0076941, 0.0267183, 0.05435748, 0.09928954, 0.01832274, 0.04646126, 0.00774933, 0.02491059, 0.05119421, 0.09445587, 0.01953404, 0.04726157, 0.00776986, 0.02512109, 0.05314475, 0.09554248, 0.01927837, 0.04674716, 0.00809822, 0.02561419, 0.05265066, 0.09568422, 0.02047715, 0.04746701, 0.00787447, 0.02733018, 0.0559335, 0.0974116, 0.01989751, 0.04704621, 0.00788151, 0.02568178, 0.05203221, 0.08763278, 0.02126008, 0.04542841, 0.00790046, 0.02530943, 0.0513666, 0.0801724, 0.02036868, 0.04099306, 0.00821102, 0.02507631, 0.04646889, 0.06941094, 0.01890628, 0.04046797, 0.00759567, 0.02541155, 0.04556185, 0.07095234, 0.01866969, 0.04196225, 0.00775846, 0.02497742, 0.04583853, 0.07827739, 0.02012909, 0.0441501, 0.0081981, 0.02603036, 0.05092275, 0.08067149, 0.0209977, 0.04456531, 0.00832478, 0.02621846, 0.05178886, 0.08537102, 0.02034364, 0.04365789, 0.00771954, 0.02780906, 0.05376552, 0.082367, 0.02006613, 0.04294175, 0.00768151, 0.02609244, 0.05097843, 0.08114661, 0.02107367, 0.042571, 0.00781528, 0.02597012, 0.05086084, 0.07615646, 0.02029969, 0.04270534, 0.00798323, 0.02533025, 0.05072919, 0.07815541, 0.02074805, 0.04240288, 0.00747666, 0.02668859, 0.05195384, 0.08176732, 0.02061745, 0.04053495, 0.00751888, 0.024774, 0.05029823, 0.07846314, 0.02233531, 0.04663914, 0.00808659, 0.02677993, 0.05607487, 0.09010178, 0.02243064, 0.04554551, 0.00816326, 0.02527167, 0.05343979, 0.0923119, 0.02264507, 0.04667356, 0.00791311, 0.02655106, 0.05487797, 0.10046785, 0.0220066, 0.04694824, 0.0078883, 0.02462847, 0.05420245, 0.09961572, 0.02351679, 0.04750852, 0.00805267, 0.02538656, 0.05724639, 0.09488142, 0.02244349, 0.04665837, 0.00831651, 0.0246232, 0.05522113, 0.09126261, 0.02243304, 0.04672124, 0.00798108, 0.02614246, 0.05583676, 0.09661645, 0.0212389, 0.04696963, 0.00799878, 0.0244849, 0.05439219, 0.09252952, 0.02223741, 0.04714948, 0.00823411, 0.025254, 0.05570002, 0.09080511, 0.02217041, 0.04756509, 0.0085737, 0.02545563, 0.05529752, 0.0909767, 0.02256966, 0.04804337, 0.00825148, 0.02671366, 0.05557569, 0.09520322, 0.02053865, 0.04609084, 0.00801676, 0.02452904, 0.0532425, 0.0910166, 0.02190288, 0.04656306, 0.00812907, 0.0255219, 0.05596692, 0.08992098, 0.02139343, 0.04555907, 0.00852405, 0.02559113, 0.05541649, 0.0918854, 0.02301616, 0.04756699, 0.00806914, 0.02700869, 0.0557791, 0.09859225, 0.02285246, 0.04694052, 0.00815529, 0.02519324, 0.05443493, 0.09492612, 0.02303569, 0.04705723, 0.00855224, 0.02657019, 0.05581339, 0.09147509, 0.02050024, 0.04568665, 0.00837553, 0.02563164, 0.05155192, 0.08920047, 0.01958984, 0.04517668, 0.00782927, 0.02587727, 0.05184387, 0.09577671, 0.01988128, 0.04781832, 0.00816482, 0.02533902, 0.05372595, 0.09358723, 0.02070924, 0.05037774, 0.00816291, 0.025756, 0.05541336, 0.08548497, 0.01988042, 0.04744044, 0.00843695, 0.02576941, 0.05598756, 0.08651743, 0.02030535, 0.05032012, 0.00817893, 0.02716424, 0.05910491, 0.09191699, 0.02096484, 0.05410527, 0.00821231, 0.02598548, 0.05764654, 0.08970008, 0.02147853, 0.05553382, 0.00814767, 0.02633375, 0.05954568, 0.09123981, 0.02147496, 0.05443313, 0.00864563, 0.02632395, 0.05618641, 0.08872008, 0.02211442, 0.0563714, 0.00839409, 0.02747478, 0.05822824, 0.09353138, 0.02089817, 0.05371728, 0.00835917, 0.02537613, 0.05743496, 0.09345428, 0.02179521, 0.05537168, 0.00816894, 0.02626084, 0.06136862, 0.09138699, 0.0201494, 0.05174981, 0.00809019, 0.02514491, 0.05653001, 0.08698917, 0.02095067, 0.05523418, 0.00802157, 0.0274591, 0.05923183, 0.09423277, 0.01915837, 0.0541477, 0.00807821, 0.02628085, 0.05941145, 0.09288208, 0.02105683, 0.05691627, 0.0082787, 0.02843073, 0.06379148, 0.0938378, 0.02137192, 0.05682867, 0.00882316, 0.02920773, 0.06251386, 0.09072349, 0.0217399, 0.05696966, 0.00840633, 0.03062038, 0.06429976, 0.09875523, 0.02141388, 0.0577078, 0.00869874, 0.0298857, 0.06278357, 0.09501076, 0.02215302, 0.05927645, 0.00865718, 0.03004261, 0.06636511, 0.09548368, 0.02123915, 0.0567825, 0.00867349, 0.02937322, 0.06292943, 0.09265506, 0.02148225, 0.05757497, 0.00830907, 0.03076698, 0.06443183, 0.09764843, 0.02039643, 0.0572057, 0.00825646, 0.02848323, 0.06300388, 0.09492619, 0.02113702, 0.0572164, 0.00835224, 0.02931279, 0.06579113, 0.09446357, 0.02075171, 0.05796323, 0.0087953, 0.03006616, 0.06510415, 0.09305908, 0.02141276, 0.05935646, 0.00862154, 0.03198986, 0.06620714, 0.09920417, 0.02038733, 0.0588367, 0.00855077, 0.0301436, 0.06316864, 0.09473686, 0.02139644, 0.06026801, 0.00875766, 0.03103412, 0.0661559, 0.09153511, 0.02067253, 0.0582122, 0.00910857, 0.03101309, 0.06378662, 0.09005715, 0.02136687, 0.05859149, 0.00876391, 0.03288987, 0.06571039, 0.09822232, 0.02159188, 0.05981519, 0.00863756, 0.030581, 0.06530117, 0.09636822, 0.02162362, 0.05946377, 0.00895838, 0.03027485, 0.06501102, 0.09192305, 0.02058413, 0.05447504, 0.00937544, 0.02926571, 0.06462441, 0.08862383, 0.02090791, 0.05495291, 0.0088948, 0.03168114, 0.06434175, 0.09378361, 0.02011923, 0.05503639, 0.00891095, 0.02782388, 0.06279925, 0.09245531, 0.0220019, 0.05677612, 0.00907335, 0.02891388, 0.06424616, 0.09217988, 0.0210619, 0.05554466, 0.00961626, 0.02914727, 0.06398062, 0.09511774, 0.02293056, 0.06039133, 0.00922273, 0.03183907, 0.06284443, 0.10036712, 0.02212979, 0.05899891, 0.0089477, 0.02963821, 0.06117334, 0.0953666, 0.02128258, 0.05895957, 0.00908402, 0.03102357, 0.06421755, 0.09601057, 0.02232143, 0.06199656, 0.00984001, 0.03447566, 0.06935912, 0.09737698, 0.02395489, 0.06483715, 0.0093853, 0.03451105, 0.07082144, 0.10412352, 0.02395751, 0.06339223, 0.00893725, 0.03209081, 0.06414407, 0.10696966, 0.02515393, 0.06100609, 0.00874765, 0.03325199, 0.06602369, 0.10716001, 0.02428551, 0.06295866, 0.00943685, 0.02843464, 0.05639127, 0.10484554, 0.02275734, 0.06112878, 0.00916354, 0.03851512, 0.0721065, 0.11111933, 0.02481168, 0.06841774, 0.01165664, 0.03508463, 0.06611498, 0.1046932, 0.02535632, 0.06936734, 0.01191175, 0.03786352, 0.07271095, 0.10427587, 0.02457223, 0.06986549, 0.01284144, 0.03644842, 0.07115082, 0.10538868, 0.02653696, 0.07127668, 0.01233662, 0.03877744, 0.07356286, 0.11133448, 0.02502148, 0.06985851, 0.01350566, 0.0386967, 0.07438958, 0.11428651, 0.02652233, 0.07470515, 0.01287019, 0.03647745, 0.073407, 0.11121285, 0.02650283, 0.07163048, 0.0134779, 0.03625716, 0.07233881, 0.1033036, 0.02605742, 0.06657867, 0.01211373, 0.0366181, 0.06818072, 0.1036882, 0.02487119, 0.06714793, 0.01192333, 0.03450092, 0.06050005, 0.09525649, 0.02522525, 0.06670754, 0.01168178, 0.0339892, 0.06544937, 0.09639092, 0.0251038, 0.06604242, 0.01223704, 0.03371666, 0.06344294, 0.0939542, 0.02485195, 0.0648977, 0.01157136, 0.03545428, 0.06526487, 0.09927133, 0.0233303, 0.06469488, 0.01125624, 0.0319826, 0.06426308, 0.0967533, 0.02437039, 0.0651263, 0.0112662, 0.03355378, 0.06592928, 0.09453447, 0.02378344, 0.0650955, 0.01168409, 0.03320367, 0.06653506, 0.09455246, 0.0247851, 0.06730961, 0.01149151, 0.03715814, 0.06996071, 0.10314599, 0.02450909, 0.06726591, 0.01148466, 0.03467023, 0.06800521, 0.10126177, 0.02527111, 0.06784098, 0.0114437, 0.03432653, 0.06919242, 0.09985168, 0.02431334, 0.06550836, 0.01171475, 0.03393383, 0.06888045, 0.09858095, 0.02482956, 0.06728629, 0.01137178, 0.03566953, 0.07159294, 0.10463184, 0.0235921, 0.06591812, 0.01120807, 0.03339208, 0.06906889, 0.10383619, 0.02612487, 0.06696063, 0.01118689, 0.03442968, 0.0707943, 0.10353108, 0.02527725, 0.06636388, 0.01196572, 0.03421387, 0.07082076, 0.1012224, 0.02552354, 0.06895137, 0.01173003, 0.03646392, 0.07555171, 0.11255532, 0.02611686, 0.06981379, 0.01180841, 0.03338203, 0.07205121, 0.10544914, 0.02561991, 0.06859338, 0.01169392, 0.03330354, 0.07291165, 0.10021228, 0.0243524, 0.06711122, 0.01202073, 0.03335101, 0.07157592, 0.09915528, 0.02520789, 0.06768645, 0.01178067, 0.03574802, 0.07327507, 0.1079224, 0.02407094, 0.06869039, 0.01150582, 0.0335886, 0.07200065, 0.10512146, 0.02516567, 0.06939901, 0.01162265, 0.03363223, 0.07344371, 0.10397255, 0.02501868, 0.06971949, 0.01223169, 0.03386793, 0.07134884, 0.10171559, 0.02467799, 0.06812089, 0.01165927, 0.03510245, 0.07193452, 0.10630886, 0.0234209, 0.0663893, 0.01141918, 0.03253267, 0.06788115, 0.10288233, 0.02326912, 0.06910866, 0.0111742, 0.0321378, 0.06832559, 0.1017742, 0.02340802, 0.07027474, 0.01151894, 0.03343908, 0.07102322, 0.10428245, 0.02634864, 0.07403857, 0.01138767, 0.03420164, 0.07296456, 0.10970114, 0.0257484, 0.07483067, 0.01081879, 0.02959058, 0.067632, 0.10467178, 0.02665778, 0.07531459, 0.01089392, 0.03050094, 0.06814469, 0.10015891, 0.02545746, 0.07310955, 0.0115503, 0.03213473, 0.06886821, 0.09885603, 0.02666131, 0.07433072, 0.010933, 0.03239101, 0.06367166, 0.1027159, 0.02455012, 0.07146987, 0.0108283, 0.03051013, 0.06210687, 0.10129231, 0.02595585, 0.07220551, 0.01108366, 0.03236837, 0.06616789, 0.09899858, 0.0248561, 0.06961139, 0.01184759, 0.03254304, 0.0669347, 0.09856948, 0.02664679, 0.07071947, 0.01146636, 0.03462181, 0.06891673, 0.10304359, 0.02581771, 0.07074429, 0.01128094, 0.03192814, 0.06692683, 0.10102191, 0.02676604, 0.07303435, 0.01105939, 0.03261176, 0.06892339, 0.1001491, 0.02551519, 0.07160312, 0.01169732, 0.03289445, 0.06912269, 0.1003746, 0.027567, 0.07318568, 0.01135158, 0.03502, 0.06982648, 0.10607769, 0.02667939, 0.0733183, 0.01150139, 0.03255986, 0.0672657, 0.1017039, 0.02730341, 0.07332637, 0.01138546, 0.03260277, 0.06892703, 0.09818266, 0.02621801, 0.07207105, 0.01194651, 0.03268264, 0.06915512, 0.0976171, 0.02675514, 0.07155108, 0.01139869, 0.03324526, 0.06940768, 0.10097481, 0.02610439, 0.07033546, 0.01088628, 0.02991532, 0.06571944, 0.09790663, 0.02697795, 0.0719408, 0.01104187, 0.03006691, 0.06736669, 0.09559627, 0.02614031, 0.07107731, 0.01148047, 0.03105272, 0.06819437, 0.09536773, 0.02796903, 0.07433827, 0.01105913, 0.03261916, 0.07038752, 0.10084973, 0.02702306, 0.07436882, 0.0111387, 0.03038683, 0.06708355, 0.09614123, 0.02704434, 0.07303868, 0.01110291, 0.03080589, 0.06869864, 0.09458289, 0.0265462, 0.07249819, 0.01154579, 0.02990279, 0.06588273, 0.09339039, 0.02720067, 0.07104997, 0.01081405, 0.03135333, 0.06592769, 0.10004961, 0.02626735, 0.07105082, 0.0106632, 0.02886427, 0.06364077, 0.09660778, 0.02654839, 0.07250308, 0.01046206, 0.02956774, 0.06471819, 0.09384565, 0.02629296, 0.07211699, 0.01093555, 0.02904007, 0.06532378, 0.09241059, 0.0262895, 0.07177436, 0.01049156, 0.03032102, 0.06546398, 0.09772108, 0.02423928, 0.06861909, 0.01001379, 0.0273644, 0.06280942, 0.0926555, 0.02540964, 0.07027827, 0.00991172, 0.02764371, 0.06294163, 0.09041687, 0.0247424, 0.06752378, 0.0103031, 0.02760145, 0.0621409, 0.08901244, 0.02465185, 0.06755405, 0.00989283, 0.0283373, 0.06336974, 0.09530769, 0.02442249, 0.06645312, 0.0098581, 0.02659468, 0.0608885, 0.09158855, 0.02474867, 0.06792265, 0.00977603, 0.02807937, 0.06168577, 0.08840819, 0.02407338, 0.06896165, 0.0102394, 0.0277042, 0.06202386, 0.08790892, 0.02435584, 0.06965844, 0.00978007, 0.02912472, 0.06299619, 0.09269254, 0.02354663, 0.06532651, 0.00954202, 0.02678836, 0.06079284, 0.08898115, 0.02439513, 0.06684788, 0.0094422, 0.02776843, 0.06174561, 0.08640879, 0.0240017, 0.06512327, 0.009816, 0.02742424, 0.06009642, 0.08546022, 0.02443981, 0.06545685, 0.00948684, 0.02814849, 0.06116454, 0.09206136, 0.02352003, 0.06556495, 0.00949114, 0.02673193, 0.05989212, 0.09039267, 0.02536554, 0.06677937, 0.00954886, 0.02650892, 0.06236252, 0.08934162, 0.02427476, 0.06610686, 0.01000311, 0.02653056, 0.06101866, 0.08693434, 0.0249634, 0.06580438, 0.00975365, 0.02840657, 0.06260166, 0.09220812, 0.02401706, 0.06652531, 0.00990953, 0.0266845, 0.060473, 0.08954398, 0.02494456, 0.06660286, 0.00976599, 0.02736755, 0.06293352, 0.08775771, 0.024491, 0.06672549, 0.01020628, 0.02788228, 0.06200288, 0.08744901, 0.02550039, 0.06854392, 0.009689, 0.02894009, 0.06273224, 0.09229419, 0.02493198, 0.06763642, 0.00958472, 0.0267393, 0.06032183, 0.08832455, 0.0256454, 0.06783198, 0.00953759, 0.02627716, 0.06151188, 0.08605321, 0.02475269, 0.06868605, 0.01006881, 0.02765067, 0.06117646, 0.08747419, 0.02603052, 0.06920453, 0.00955755, 0.0285126, 0.06178379, 0.09049399, 0.02553396, 0.06438098, 0.00935909, 0.02425827, 0.05793425, 0.08574586, 0.02589246, 0.06517178, 0.00919307, 0.02627707, 0.06185556, 0.08553216, 0.02522037, 0.06478623, 0.00955506, 0.02644671, 0.0605038, 0.08547319, 0.02614905, 0.06425726, 0.00918868, 0.02811812, 0.06084729, 0.09008512, 0.02516073, 0.06635816, 0.00906148, 0.02596748, 0.05880313, 0.08811626, 0.02660169, 0.06808229, 0.00942236, 0.02721597, 0.06152526, 0.08686237, 0.02655946, 0.06659009, 0.00966655, 0.02650602, 0.06103587, 0.08444283, 0.02601639, 0.06721728, 0.00925648, 0.02775506, 0.06121389, 0.0894023, 0.02544738, 0.06668828, 0.00922087, 0.02639804, 0.06058546, 0.08421557, 0.02593129, 0.06721903, 0.00931825, 0.02711391, 0.06149905, 0.0845075, 0.0258345, 0.06692897, 0.00999987, 0.02712072, 0.05909516, 0.08304991, 0.02568675, 0.06721953, 0.00937111, 0.02820193, 0.06026465, 0.0877104, 0.02484177, 0.06465542, 0.00937962, 0.02654321, 0.05873157, 0.08494577, 0.02586083, 0.06650663, 0.0094173, 0.02687704, 0.06015482, 0.08369473, 0.02501858, 0.06411504, 0.00988238, 0.02664953, 0.05951875, 0.08275112, 0.02622886, 0.06500754, 0.00952156, 0.0284819, 0.05976128, 0.08723079, 0.02449388, 0.06354371, 0.00948261, 0.02567636, 0.05749578, 0.08358276, 0.02594473, 0.06477054, 0.00955488, 0.02513086, 0.05295857, 0.07917392, 0.02449522, 0.06121583, 0.01016111, 0.02472932, 0.05307651, 0.07787245, 0.02426014, 0.06195502, 0.00981495, 0.02626114, 0.05435229, 0.07959258, 0.02399143, 0.06386776, 0.00976232, 0.02553503, 0.05500489, 0.07601297, 0.02450302, 0.06522057, 0.00973958, 0.02576945, 0.05766466, 0.07417911, 0.02438718, 0.06485877, 0.01042598, 0.02585317, 0.05729544, 0.08017708, 0.02512718, 0.06625789, 0.01021148, 0.02816792, 0.05948269, 0.08646689, 0.02431871, 0.06544215, 0.01032455, 0.02605822, 0.05911221, 0.08106398, 0.02435423, 0.06570701, 0.01025058, 0.02628993, 0.06046134, 0.08000552, 0.02406146, 0.06451966, 0.01063687, 0.02646422, 0.05594274, 0.07795653, 0.02442388, 0.0639878, 0.00989003, 0.02596652, 0.055753, 0.08092161, 0.02293579, 0.06246543, 0.00987032, 0.02476207, 0.05483986, 0.07844017, 0.02412492, 0.06435306, 0.00995344, 0.02577498, 0.05836695, 0.08277357, 0.02485627, 0.0654537, 0.0109786, 0.02706719, 0.05917973, 0.08214103, 0.02450242, 0.06173355, 0.009241, 0.02526278, 0.05568612, 0.08198359, 0.02232805, 0.06108651, 0.00922835, 0.02337381, 0.05217878, 0.07759483, 0.02338194, 0.05871239, 0.00848594, 0.02187417, 0.05111758, 0.07747773, 0.0232043, 0.05923076, 0.00891508, 0.02200758, 0.05017433, 0.07727812, 0.02394797, 0.06058093, 0.00881928, 0.02370876, 0.04955552, 0.08214035, 0.022827, 0.05854811, 0.00888908, 0.02211575, 0.04839245, 0.07867038, 0.02300328, 0.05863771, 0.00854543, 0.02196494, 0.04954294, 0.07574422, 0.02242656, 0.05539106, 0.00882944, 0.0221884, 0.04906451, 0.07482617, 0.02265665, 0.05407115, 0.00837056, 0.02322055, 0.05170082, 0.07988008, 0.02218029, 0.05355034, 0.00850972, 0.02137958, 0.04873942, 0.07585356, 0.02248185, 0.05437676, 0.0083703, 0.02112969, 0.04898739, 0.07375163, 0.02138732, 0.05246098, 0.00870683, 0.02096316, 0.04762587, 0.07173911, 0.02186141, 0.05146737, 0.00819298, 0.02159278, 0.04782063, 0.07694973, 0.02138192, 0.05151013, 0.00827746, 0.02023407, 0.04641923, 0.07329886, 0.02185827, 0.05106214, 0.00830027, 0.02063287, 0.04693834, 0.07275731, 0.02138787, 0.04973965, 0.00868681, 0.02045001, 0.04636241, 0.07233174, 0.02226416, 0.04992264, 0.00835936, 0.02146301, 0.04702492, 0.07803222, 0.02176671, 0.04950556, 0.00833906, 0.01991496, 0.04415796, 0.0743245, 0.02230928, 0.04932981, 0.00804374, 0.01983222, 0.04526132, 0.07138079, 0.02130748, 0.04906699, 0.0086065, 0.01996102, 0.04436214, 0.0706576, 0.02133376, 0.04905248, 0.00805508, 0.02090075, 0.04569122, 0.07567436, 0.02054468, 0.04783843, 0.00800706, 0.0191899, 0.04447011, 0.07236012, 0.02075626, 0.04835604, 0.00791291, 0.01957967, 0.04493069, 0.06983712, 0.02038278, 0.04778048, 0.00833985, 0.01954948, 0.0449054, 0.07025082, 0.02121814, 0.04858539, 0.00780155, 0.02038097, 0.04542353, 0.07237561, 0.0196662, 0.04688182, 0.0076187, 0.0189021, 0.04425114, 0.06855874, 0.02060947, 0.04626754, 0.00739015, 0.01845374, 0.04394275, 0.058412, 0.01766937, 0.04211785, 0.00724955, 0.01744987, 0.04212108, 0.05762692, 0.01822658, 0.04339726, 0.00691065, 0.01817591, 0.04207145, 0.06201112, 0.01732227, 0.04090245, 0.00670511, 0.01718106, 0.04231517, 0.05965274, 0.01796783, 0.03977439, 0.00673271, 0.01747834, 0.04099841, 0.05747532, 0.01713085, 0.03916936, 0.00725933, 0.01763252, 0.03874329, 0.05804162, 0.01787654, 0.03956608, 0.00690968, 0.01849694, 0.04042309, 0.06401045, 0.01746098, 0.03928324, 0.00686503, 0.01730978, 0.03912751, 0.06221231, 0.01809915, 0.03997849, 0.00676164, 0.01741724, 0.04018036, 0.06045524, 0.01729664, 0.03871246, 0.00713327, 0.01760751, 0.03991375, 0.06312067, 0.01824741, 0.03912005, 0.00668306, 0.01821686, 0.04026101, 0.0653134, 0.01741007, 0.03803626, 0.00665656, 0.01694469, 0.03969944, 0.06410633, 0.01859852, 0.03989313, 0.00678805, 0.01755666, 0.04060838, 0.06288331, 0.01773647, 0.03912576, 0.00709456, 0.01735516, 0.04016425, 0.06240091, 0.01861003, 0.03895357, 0.00677936, 0.01847309, 0.03984519, 0.06564343, 0.0180955, 0.03807552, 0.0067671, 0.01720679, 0.03858951, 0.06244674, 0.01814514, 0.03797093, 0.00673958, 0.01705421, 0.03967759, 0.0618402, 0.01746265, 0.03692, 0.00720721, 0.01730422, 0.03924239, 0.06164347, 0.01806508, 0.03774748, 0.00688543, 0.01829028, 0.04150241, 0.06882516, 0.01837345, 0.03799791, 0.0069116, 0.01699117, 0.03875468, 0.06309418, 0.01801278, 0.03731612, 0.0068236, 0.0177345, 0.04143901, 0.06185541, 0.018659, 0.03833931, 0.0073754, 0.01737997, 0.04085227, 0.06180953, 0.01912373, 0.03854498, 0.00701293, 0.01856415, 0.04183888, 0.06842317, 0.01888291, 0.03851208, 0.00706724, 0.01740881, 0.03982335, 0.0634874, 0.01892435, 0.03792294, 0.00694776, 0.01749324, 0.04114579, 0.06365967, 0.01850511, 0.03856069, 0.0075012, 0.01769522, 0.04121322, 0.06160305, 0.01901371, 0.0389953, 0.00701686, 0.01853694, 0.04166341, 0.06543381, 0.01825622, 0.03879586, 0.00679699, 0.01681789, 0.03885108, 0.06099897, 0.0185785, 0.03791331, 0.00673189, 0.01706074, 0.03933924, 0.05955055, 0.01762384, 0.03650408, 0.00696195, 0.01695167, 0.03896368, 0.06020186, 0.01796724, 0.03721617, 0.00657954, 0.01845749, 0.04129003, 0.0652446, 0.01797351, 0.03734876, 0.00663436, 0.01820456, 0.04204223, 0.06853557, 0.01934341, 0.03864353, 0.00675155, 0.01736787, 0.04093197, 0.06674038, 0.01847149, 0.03806099, 0.00701807, 0.0176217, 0.04106776, 0.06868745, 0.01969247, 0.039949, 0.00704602, 0.01923709, 0.04433713, 0.07484265, 0.01966612, 0.03846148, 0.00693433, 0.01740718, 0.04208073, 0.07034665, 0.01991051, 0.03650157, 0.00706215, 0.01764371, 0.04342202, 0.0680405, 0.0188645, 0.03413051, 0.00685733, 0.01712941, 0.04093632, 0.06538711, 0.0177244, 0.03089909, 0.00607726, 0.01744208, 0.04092047, 0.0710431, 0.01543802, 0.02858069, 0.00632573, 0.01476252, 0.03767757, 0.05936361, 0.01485704, 0.02738177, 0.00630235, 0.01518162, 0.03829691, 0.05729426, 0.01369199, 0.02656217, 0.00665918, 0.01538597, 0.03771622, 0.05507821, 0.0137416, 0.0299862, 0.00669869, 0.01648726, 0.03957196, 0.05911136, 0.0132757, 0.03038853, 0.00687606, 0.01550716, 0.03973851, 0.05534834, 0.01310057, 0.02979923, 0.00674641, 0.01596926, 0.04217941, 0.05530203, 0.01292343, 0.03091752, 0.00736737, 0.01627265, 0.04089233, 0.05631741, 0.01333567, 0.0312577, 0.0073424, 0.01712764, 0.04139356, 0.06221843, 0.01355154, 0.03251654, 0.00763778, 0.01650849, 0.04069553, 0.06110981, 0.01519566, 0.0327864, 0.00764652, 0.01739173, 0.0426044, 0.06227307, 0.016379, 0.03282453, 0.00798202, 0.01761305, 0.04278173, 0.05964162, 0.01504299, 0.03252417, 0.00752779, 0.01838573, 0.04269976, 0.06658327, 0.01459201, 0.03302006, 0.00742977, 0.01684128, 0.04098009, 0.06256223, 0.01559503, 0.03335429, 0.00738087, 0.01721015, 0.04316582, 0.06323428, 0.01573443, 0.03395531, 0.00761488, 0.0166163, 0.04251778, 0.06314861, 0.01610224, 0.0325576, 0.00736797, 0.01753054, 0.04541246, 0.06837085, 0.0162583, 0.03428126, 0.00740471, 0.01592174, 0.04158737, 0.06216417, 0.0164456, 0.03449059, 0.00732349, 0.01666109, 0.04343836, 0.06132484, 0.01661124, 0.03515547, 0.00775227, 0.01679289, 0.04194045, 0.05850084, 0.01672805, 0.03525105, 0.00754917, 0.01841666, 0.04498634, 0.06568696, 0.01647057, 0.03528985, 0.00748044, 0.01731927, 0.0437234, 0.06352461, 0.01690117, 0.03545339, 0.00756556, 0.01774306, 0.04426689, 0.06130562, 0.01614999, 0.0349842, 0.00802681, 0.01720661, 0.04369888, 0.06282345, 0.01676631, 0.03637197, 0.00752996, 0.01845197, 0.04435838, 0.06557547, 0.01610709, 0.0357717, 0.00735904, 0.01715185, 0.04290093, 0.06253711, 0.01660812, 0.03644595, 0.00741208, 0.01756447, 0.0444953, 0.06007437, 0.01557452, 0.03360646, 0.00750026, 0.01711911, 0.04326398, 0.06014428, 0.01688804, 0.03654334, 0.00755942, 0.0187819, 0.04495711, 0.06401787, 0.01542857, 0.03430101, 0.00737399, 0.0172193, 0.04351239, 0.0613802, 0.0161925, 0.03341296, 0.00727705, 0.01728718, 0.04436453, 0.05614735, 0.01483119, 0.03044807, 0.00764534, 0.01711453, 0.04482391, 0.06023836, 0.0159377, 0.0339739, 0.00723711, 0.01803043, 0.04564553, 0.06490166, 0.01539509, 0.03298456, 0.00711398, 0.01664833, 0.04304949, 0.0611838, 0.01555145, 0.03325947, 0.00714981, 0.01745974, 0.04434044, 0.05916953, 0.01533751, 0.03151681, 0.00746273, 0.01750787, 0.04281703, 0.06171216, 0.0154078, 0.03223416, 0.00718946, 0.01850511, 0.04463224, 0.06720085, 0.01533002, 0.03400087, 0.00710729, 0.01728611, 0.04188462, 0.06368402, 0.01553759, 0.03118984, 0.00693194, 0.01826646, 0.04642738, 0.06570898, 0.01561332, 0.03246578, 0.00743483, 0.01816558, 0.04581482, 0.06290593, 0.01620889, 0.03417458, 0.00716857, 0.01875323, 0.04517532, 0.06494217, 0.01525837, 0.03079762, 0.00707135, 0.01658596, 0.04085108, 0.05759785, 0.01433644, 0.02905431, 0.00669956, 0.01604864, 0.04193472, 0.05672489, 0.01377143, 0.02791182, 0.00746281, 0.01567087, 0.04259712, 0.06097843, 0.01436402, 0.02944281, 0.00768141, 0.01773857, 0.04407321, 0.06702936, 0.01468087, 0.03039545, 0.00768348, 0.01669209, 0.04163737, 0.06076105, 0.01489789, 0.02965308, 0.00769282, 0.01730547, 0.04165049, 0.05964442, 0.01459662, 0.03086421, 0.00859186, 0.01787343, 0.0414881, 0.05945817, 0.01503074, 0.03305756, 0.00839229, 0.01861469, 0.04222912, 0.06539292, 0.01494478, 0.03195324, 0.00870178, 0.01698169, 0.04121523, 0.06301928, 0.01552708, 0.03213575, 0.00824841, 0.01714524, 0.04285514, 0.06180088, 0.01507535, 0.03269778, 0.00875334, 0.0172081, 0.04200894, 0.06017391, 0.01531502, 0.03405574, 0.00867063, 0.01825902, 0.04267388, 0.06440576, 0.01471032, 0.03332721, 0.00843581, 0.01702702, 0.04015892, 0.06076689, 0.01503547, 0.03153326, 0.00818373, 0.01699589, 0.04039422, 0.05856025, 0.01464438, 0.02976998, 0.00803571, 0.01678705, 0.03890717, 0.05841015, 0.01495017, 0.02822908, 0.00746745, 0.01773337, 0.03982734, 0.06193327, 0.01389824, 0.02306036, 0.00690819, 0.01545418, 0.0375368, 0.05736066, 0.0144552, 0.02431674, 0.00730777, 0.0157082, 0.03881605, 0.05666096, 0.01389904, 0.02518272, 0.00767275, 0.01538372, 0.03776288, 0.05544607, 0.01412915, 0.02508082, 0.00711445, 0.01667627, 0.03906284, 0.05812205, 0.01289454, 0.0238678, 0.00655113, 0.01526877, 0.03601637, 0.0541087, 0.01326615, 0.02295713, 0.00643782, 0.01602436, 0.03902954, 0.05278393, 0.01295681, 0.0222738, 0.00685739, 0.01616342, 0.03864569, 0.05383871, 0.01352628, 0.02327828, 0.006542, 0.01774816, 0.0404005, 0.05845987, 0.0128594, 0.02319105, 0.00659149, 0.01608642, 0.0371644, 0.05485754, 0.01324401, 0.02224803, 0.00638687, 0.01634959, 0.038525, 0.05118009, 0.01273134, 0.02091776, 0.00670824, 0.01611862, 0.03823362, 0.05125499, 0.0132074, 0.02219837, 0.00635031, 0.01711162, 0.03898717, 0.05566867, 0.01260214, 0.02059013, 0.00634303, 0.01589358, 0.0380231, 0.0510777, 0.01300117, 0.0203958, 0.00658182, 0.01644338, 0.03923788, 0.04939004, 0.01238259, 0.01992812, 0.0069134, 0.01618869, 0.03849478, 0.04760536, 0.01267113, 0.02004241, 0.00656687, 0.01732188, 0.03985154, 0.0528986, 0.01224984, 0.0204297, 0.00659252, 0.0162666, 0.03942343, 0.05137153, 0.01295369, 0.0207052, 0.00646759, 0.01675007, 0.04006639, 0.04951965, 0.01254808, 0.01955856, 0.00664445, 0.01623621, 0.03942224, 0.04927604, 0.01286287, 0.02012538, 0.00660287, 0.01766071, 0.03943244, 0.05157462, 0.0122334, 0.01942904, 0.00643358, 0.01569328, 0.03709719, 0.04617631, 0.01226389, 0.01833945, 0.00633507, 0.01616116, 0.03768304, 0.0459336, 0.01202174, 0.01831548, 0.00663842, 0.01579384, 0.03693341, 0.04410322, 0.01206458, 0.01880554, 0.00630405, 0.01674885, 0.03808852, 0.04990539, 0.01176165, 0.01838415, 0.00629813, 0.01542149, 0.03648193, 0.04603013, 0.01220985, 0.01812374, 0.00628262, 0.01596181, 0.03778039, 0.04631357, 0.01198031, 0.01784339, 0.00679351, 0.01600195, 0.03723827, 0.04582486, 0.01229504, 0.01834812, 0.00640598, 0.01689122, 0.03779121, 0.04984155, 0.01192361, 0.0178943, 0.00625953, 0.0155419, 0.0361466, 0.04579932, 0.01210839, 0.01744906, 0.00632132, 0.01620002, 0.03780567, 0.0456395, 0.01173351, 0.01724642, 0.00664963, 0.01605707, 0.037059, 0.04485389, 0.01207982, 0.01825213, 0.0064725, 0.01690824, 0.03832351, 0.05021648, 0.01189113, 0.01769871, 0.00628303, 0.01557539, 0.03713147, 0.04846349, 0.01198724, 0.01742117, 0.00621992, 0.01564653, 0.03867976, 0.04659286, 0.01191618, 0.01715661, 0.00663266, 0.0157861, 0.03727306, 0.04537944, 0.01210557, 0.01768903, 0.0063226, 0.016961, 0.03797725, 0.04879459, 0.01163638, 0.0173975, 0.00636636, 0.01579433, 0.03702234, 0.0461445, 0.01209876, 0.01702528, 0.00628488, 0.01621201, 0.0381397, 0.04611083, 0.01186662, 0.01698757, 0.00677472, 0.01605058, 0.0371796, 0.04282855, 0.01189101, 0.01689434, 0.00623178, 0.01657975, 0.03775833, 0.04639913, 0.01153373, 0.01643638, 0.00610529, 0.01500007, 0.03583256, 0.04112487, 0.01187552, 0.01621369, 0.00597834, 0.01530904, 0.03685753, 0.03867717, 0.01165458, 0.01579203, 0.0062559, 0.0149212, 0.03623884, 0.03971072, 0.01195452, 0.01642923, 0.00590363, 0.01596336, 0.03692505, 0.04367873, 0.0117651, 0.01657817, 0.00610536, 0.01502566, 0.03545218, 0.04001969, 0.0119563, 0.01604629, 0.00584592, 0.01572854, 0.03639785, 0.03835471, 0.01176737, 0.01583381, 0.00623487, 0.01556741, 0.03724645, 0.03941197, 0.01209853, 0.01576679, 0.00584113, 0.01636894, 0.03634595, 0.04325543, 0.01220494, 0.01635389, 0.00624642, 0.01610204, 0.0359395, 0.0430107, 0.01246552, 0.01684771, 0.00662585, 0.01704954, 0.03872226, 0.04301643, 0.01225669, 0.01619087, 0.0068362, 0.01706467, 0.0381129, 0.04181641, 0.01188783, 0.0164404, 0.00661669, 0.01726656, 0.03896013, 0.04450456, 0.0117697, 0.0174418, 0.0067842, 0.01717154, 0.03632912, 0.04441182, 0.01277908, 0.01680002, 0.00635396, 0.01777077, 0.03881719, 0.04889176, 0.01328806, 0.01745895, 0.00722869, 0.01856085, 0.03819447, 0.04849495, 0.01352785, 0.01799522, 0.00673617, 0.01917497, 0.03937688, 0.05386657, 0.01336758, 0.01793894, 0.00693642, 0.01783677, 0.03752021, 0.05017627, 0.01379886, 0.01780684, 0.00676376, 0.01835782, 0.03909197, 0.04970284, 0.01345919, 0.01776025, 0.00718568, 0.01835847, 0.03830545, 0.04912992, 0.01377558, 0.01837535, 0.0068782, 0.01973892, 0.03933687, 0.05376189, 0.01326137, 0.01760525, 0.00687548, 0.01806676, 0.03820711, 0.05015083, 0.01377981, 0.01775435, 0.00676033, 0.01875144, 0.03949699, 0.04954124, 0.01349278, 0.01779111, 0.00711772, 0.01836103, 0.0384859, 0.0487291, 0.01380636, 0.0180441, 0.00668817, 0.01962811, 0.03950101, 0.05456435, 0.0134905, 0.01807488, 0.00686918, 0.01860518, 0.03814667, 0.05163841, 0.01388924, 0.01810114, 0.0065822, 0.01884939, 0.03858704, 0.04886758, 0.01329132, 0.01761954, 0.00680348, 0.0184927, 0.03842937, 0.04915989, 0.01392424, 0.01851799, 0.00661723, 0.01956596, 0.0394687, 0.05516997, 0.01359457, 0.01836316, 0.00677714, 0.01833098, 0.03863174, 0.0518114, 0.01410935, 0.01838766, 0.00665418, 0.01852643, 0.03982472, 0.05121781, 0.01395, 0.018326, 0.0069463, 0.01747938, 0.03872068, 0.04986009, 0.01422512, 0.01895246, 0.00660075, 0.01878626, 0.03899152, 0.05258475, 0.01384475, 0.01944762, 0.00663039, 0.0176949, 0.03787177, 0.05070307, 0.01456913, 0.01853927, 0.00682901, 0.01825415, 0.03927145, 0.04930144, 0.0136272, 0.01831128, 0.00731861, 0.01756164, 0.03856779, 0.04777398, 0.01409288, 0.01887809, 0.00696037, 0.01884377, 0.04008369, 0.05378035, 0.01377788, 0.01873298, 0.00666069, 0.01704321, 0.03881139, 0.05043557, 0.01425379, 0.01869641, 0.00668028, 0.01796362, 0.03975221, 0.04881419, 0.01401733, 0.01894392, 0.00707532, 0.01735184, 0.03812265, 0.04771297, 0.01398971, 0.01908706, 0.00670536, 0.0186485, 0.03908726, 0.05351703, 0.01408807, 0.01958421, 0.00669901, 0.01674176, 0.03661517, 0.04948063, 0.01415264, 0.01793237, 0.00650306, 0.01754855, 0.03886449, 0.04916778, 0.01396546, 0.01753295, 0.0068969, 0.01722603, 0.03746111, 0.04539806, 0.01381198, 0.01853423, 0.00664021, 0.01911092, 0.03994861, 0.05468719, 0.01401808, 0.017799, 0.00667978, 0.01739264, 0.03652307, 0.05176717, 0.01463807, 0.01838409, 0.00670196, 0.01862596, 0.03822898, 0.04808317, 0.01387697, 0.01831666, 0.00682427, 0.017663, 0.03750661, 0.04934928, 0.01396673, 0.01861745, 0.00673515, 0.01924959, 0.0393729, 0.05366901, 0.01356162, 0.01799373, 0.00661583, 0.0172595, 0.03706585, 0.04811883, 0.01370142, 0.01803694, 0.00659765, 0.01844531, 0.0388215, 0.04782078, 0.01348556, 0.01823922, 0.00708115, 0.01868736, 0.03762825, 0.04603799, 0.01385829, 0.01847276, 0.00638156, 0.01916538, 0.03871104, 0.05029345, 0.01306775, 0.01749205, 0.006416, 0.01802373, 0.03759656, 0.04932659, 0.01388805, 0.017733, 0.00660216, 0.01901361, 0.03914535, 0.04617729, 0.01286397, 0.01723631, 0.00644448, 0.01769024, 0.03811786, 0.04471928, 0.01337181, 0.01826289, 0.00649463, 0.02004061, 0.03869684, 0.05195792, 0.01332608, 0.01837719, 0.00659901, 0.01781338, 0.03675567, 0.04616646, 0.01318088, 0.0167977, 0.00622866, 0.01978091, 0.04096569, 0.05145097, 0.01385179, 0.01859979, 0.00705394, 0.02064299, 0.04135237, 0.05278656, 0.01452112, 0.01999509, 0.00686559, 0.02240024, 0.04169038, 0.05678909, 0.01382598, 0.01932108, 0.00648692, 0.01913963, 0.03954874, 0.04885901, 0.01379095, 0.01860029, 0.00670009, 0.01961203, 0.04047212, 0.05017785, 0.01419245, 0.01956184, 0.00728636, 0.02140122, 0.0419903, 0.04870243, 0.01376434, 0.0205535, 0.00691213, 0.02301469, 0.04240337, 0.05794854, 0.01436265, 0.02052962, 0.00706823, 0.02143082, 0.04182669, 0.05506276, 0.01482193, 0.02019761, 0.00688542, 0.02200813, 0.04258325, 0.05366237, 0.01451714, 0.02036696, 0.00742662, 0.02155359, 0.04165892, 0.05302827, 0.01489493, 0.02113307, 0.00705709, 0.02265355, 0.04181656, 0.05889157, 0.01414385, 0.02111068, 0.00700802, 0.02062755, 0.04061306, 0.05659178, 0.01492595, 0.02080532, 0.00694831, 0.02159061, 0.04168341, 0.05440854, 0.01422828, 0.02032809, 0.00733901, 0.02194359, 0.04114611, 0.05248004, 0.01440745, 0.02072464, 0.00703176, 0.02320324, 0.04216262, 0.05784674, 0.0139509, 0.01992261, 0.00675871, 0.02060855, 0.04014686, 0.05542275, 0.01435097, 0.01935259, 0.00714423, 0.02196924, 0.04240873, 0.05403437, 0.01400029, 0.01915872, 0.00751584, 0.02241321, 0.04291189, 0.05432865, 0.01402187, 0.02000306, 0.00704943, 0.02311047, 0.04336985, 0.05865117, 0.013842, 0.02011057, 0.00704455, 0.02163618, 0.04129364, 0.05408864, 0.01390065, 0.01903559, 0.00692442, 0.02223017, 0.04231738, 0.05197643, 0.01337917, 0.01891935, 0.00722517, 0.02147845, 0.04226649, 0.050619, 0.01356002, 0.01996972, 0.00674192, 0.02270005, 0.04347837, 0.05590234, 0.01337126, 0.01974947, 0.00661969, 0.02047295, 0.04114614, 0.04978758, 0.01335261, 0.0190129, 0.00662989, 0.0215781, 0.04412876, 0.05063486, 0.01341344, 0.01976685, 0.00726269, 0.02147295, 0.0418033, 0.04864476, 0.01332376, 0.01952756, 0.00694421, 0.02250256, 0.04237144, 0.05361466, 0.01292701, 0.01858538, 0.00664402, 0.0202165, 0.0399259, 0.04793653, 0.01288298, 0.01784486, 0.0064901, 0.02059043, 0.04079376, 0.04640641, 0.01277138, 0.01763237, 0.00693282, 0.02062719, 0.04043478, 0.04702096, 0.01303787, 0.01830687, 0.00650762, 0.02138207, 0.04090914, 0.05143032, 0.01266506, 0.01825489, 0.00644499, 0.01984882, 0.03976788, 0.04922657, 0.01322647, 0.01827934, 0.00653151, 0.02100424, 0.04091359, 0.04816607, 0.0124789, 0.01747588, 0.00676811, 0.02010062, 0.04067781, 0.04805354, 0.01283276, 0.01811179, 0.00653285, 0.02165452, 0.04205243, 0.0528338, 0.01261844, 0.018029, 0.00656049, 0.01992027, 0.04034521, 0.04880728, 0.01321075, 0.01768563, 0.00656404, 0.0207866, 0.04163149, 0.04672175, 0.01314677, 0.01807849, 0.00704292, 0.02075724, 0.04122534, 0.04705957, 0.01323389, 0.01876607, 0.00672396, 0.02155808, 0.04234452, 0.05244757, 0.01292685, 0.01816738, 0.00670805, 0.01985113, 0.04052277, 0.0478309, 0.01329958, 0.01834782, 0.00667164, 0.02055466, 0.04197245, 0.04666224, 0.01300866, 0.01794013, 0.00708328, 0.02095601, 0.04134297, 0.04608041, 0.01316526, 0.01787965, 0.00664971, 0.02194113, 0.04184435, 0.04879128, 0.01247602, 0.01676694, 0.00655301, 0.01985136, 0.04007045, 0.04482455, 0.01314823, 0.01722344, 0.00665831, 0.02100846, 0.04201472, 0.04440105, 0.01261004, 0.01618808, 0.00696247, 0.02053095, 0.0424047, 0.04493794, 0.01321805, 0.01841727, 0.00678808, 0.02192836, 0.04259219, 0.04957612, 0.01269226, 0.01730712, 0.00654336, 0.0199881, 0.04082844, 0.04516776, 0.0128987, 0.01764516, 0.00654701, 0.02038949, 0.04260025, 0.04528605, 0.01260061, 0.01745424, 0.00692586, 0.02041006, 0.04191643, 0.04414825, 0.01287375, 0.01834963, 0.00672623, 0.02187866, 0.04242031, 0.0488783, 0.01250762, 0.01833813, 0.00681924, 0.02034856, 0.04096782, 0.04503139, 0.01286189, 0.01803375, 0.0067164, 0.02097464, 0.04250933, 0.04516964, 0.01251147, 0.01748349, 0.00711888, 0.02074092, 0.04171175, 0.04372939, 0.01277359, 0.01764478, 0.00683781, 0.02175747, 0.04225921, 0.04663561, 0.01239285, 0.01727389, 0.00682702, 0.01974937, 0.04133383, 0.0434338, 0.01259874, 0.01726726, 0.00666561, 0.02063614, 0.04332517, 0.04347521, 0.01246998, 0.01812146, 0.00718467, 0.02093082, 0.04309636, 0.04250406, 0.01279918, 0.01907072, 0.0069467, 0.02186358, 0.04525802, 0.0502029, 0.01282984, 0.01945608, 0.0070513, 0.02053281, 0.043348, 0.04598118, 0.01301868, 0.01892656, 0.00677136, 0.02073608, 0.0447078, 0.04476259, 0.01289492, 0.0180273, 0.0070545, 0.0199125, 0.0431928, 0.04368084, 0.01314803, 0.02016526, 0.00678304, 0.02224781, 0.04367586, 0.04793214, 0.01260745, 0.01930803, 0.00655962, 0.01936519, 0.04178705, 0.0442614, 0.01296109, 0.0189557, 0.00656674, 0.02046643, 0.0436207, 0.04324001, 0.0125664, 0.01908385, 0.00665382, 0.01990375, 0.04212764, 0.04236319, 0.01287508, 0.0196686, 0.0063526, 0.02091157, 0.04311318, 0.04741506, 0.01246579, 0.01948232, 0.00630196, 0.0193723, 0.04213433, 0.04434454, 0.01298469, 0.01904592, 0.00627582, 0.02028353, 0.04338024, 0.04460634, 0.01270476, 0.01929888, 0.0067291, 0.02004761, 0.04245771, 0.04410702, 0.01283524, 0.01985356, 0.00638937, 0.02083528, 0.04316673, 0.049193, 0.01258642, 0.01999215, 0.006375, 0.01951102, 0.04117568, 0.04522164, 0.01287462, 0.01959655, 0.00633227, 0.01979495, 0.04209808, 0.04338012, 0.01252765, 0.01914147, 0.00660994, 0.01894603, 0.04147736, 0.04144643, 0.01279608, 0.01946791, 0.00626249, 0.02061948, 0.04293044, 0.04901146, 0.01255978, 0.01965887, 0.0064108, 0.01947636, 0.04121077, 0.04496659, 0.01297108, 0.0198621, 0.00644001, 0.02033235, 0.04232879, 0.04417417, 0.01273038, 0.02005633, 0.00682096, 0.01986158, 0.04197948, 0.0434736, 0.0132962, 0.02076995, 0.00651866, 0.02127631, 0.04287786, 0.0481127, 0.01302496, 0.02073966, 0.00649774, 0.01920845, 0.04120696, 0.04391154, 0.01352678, 0.02056268, 0.00656767, 0.01968517, 0.04221833, 0.04218237, 0.01318496, 0.01987369, 0.00700969, 0.01933022, 0.04138658, 0.04172731, 0.01397459, 0.02129064, 0.00716827, 0.02073359, 0.04324996, 0.04731613, 0.01364036, 0.02134361, 0.00729717, 0.01935873, 0.03966391, 0.04375663, 0.01304307, 0.01846505, 0.00720524, 0.02040684, 0.04138427, 0.04405243, 0.01320985, 0.01921001, 0.00775217, 0.01964699, 0.03972935, 0.04354236, 0.01412332, 0.02051879, 0.00762625, 0.02077784, 0.03989518, 0.0494698, 0.01431453, 0.02103464, 0.00805333, 0.01987624, 0.03992186, 0.04734302, 0.01502763, 0.02195857, 0.00869996, 0.0214332, 0.04381269, 0.0476092, 0.01491171, 0.02162657, 0.00952187, 0.02189931, 0.04441069, 0.0483912, 0.01547613, 0.02266804, 0.00906599, 0.02397723, 0.04704003, 0.0535431, 0.01584619, 0.02393995, 0.00954688, 0.02300354, 0.04636643, 0.0491556, 0.01594924, 0.02359269, 0.0093422, 0.02303259, 0.04741509, 0.04615738, 0.01496004, 0.02267465, 0.00924778, 0.02153357, 0.04640116, 0.0467167, 0.01548693, 0.02484466, 0.00907216, 0.02385684, 0.04603862, 0.05214957, 0.01503858, 0.02543837, 0.00889374, 0.02269792, 0.04543556, 0.04934701, 0.01613403, 0.02593692, 0.00918479, 0.02374389, 0.04906894, 0.04868205, 0.01575986, 0.02494955, 0.00951093, 0.02326361, 0.04951254, 0.0478058, 0.01606267, 0.02594936, 0.00895301, 0.02430121, 0.04977271, 0.05272007, 0.01561034, 0.02460976, 0.00861275, 0.02238829, 0.04748723, 0.04936188, 0.01590794, 0.02393355, 0.00821282, 0.02332471, 0.04936285, 0.04706977, 0.01505173, 0.02326028, 0.00875863, 0.02267258, 0.04864917, 0.04729022, 0.01551003, 0.02394319, 0.0084219, 0.02381947, 0.04929894, 0.05240466, 0.01505098, 0.02318501, 0.00799137, 0.021737, 0.04745316, 0.0482736, 0.01542982, 0.02357341, 0.00813328, 0.02287924, 0.04991509, 0.04791317, 0.01532791, 0.02332144, 0.00847968, 0.02216106, 0.04901511, 0.0483419, 0.01598703, 0.02482561, 0.00841271, 0.02406419, 0.05024493, 0.05290302, 0.01578802, 0.02458851, 0.00826052, 0.02228049, 0.04620705, 0.04583154, 0.01550444, 0.02352258, 0.0078019, 0.02284434, 0.04508531, 0.04415817, 0.01492772, 0.02232079, 0.00808504, 0.02152566, 0.04575274, 0.04359988, 0.01554946, 0.02393777, 0.00793948, 0.0235109, 0.04766684, 0.04823674, 0.01538295, 0.02389207, 0.00803256, 0.02158494, 0.04709393, 0.04569086, 0.01631259, 0.02450924, 0.00803087, 0.02210715, 0.04787303, 0.04385997, 0.01582351, 0.02412414, 0.00873439, 0.02167649, 0.04877745, 0.04398898, 0.0166315, 0.02473491, 0.00830381, 0.02324107, 0.04888184, 0.04901839, 0.01618358, 0.02444929, 0.00839807, 0.02132859, 0.04702131, 0.04533315, 0.01654804, 0.02459633, 0.00849701, 0.02226021, 0.04896374, 0.04479439, 0.01619471, 0.02435009, 0.00877144, 0.02208791, 0.04789973, 0.04398961, 0.01632897, 0.0248659, 0.0081841, 0.02311799, 0.04792976, 0.04826175, 0.01596131, 0.02459699, 0.00812158, 0.02119621, 0.04655818, 0.04547109, 0.01668956, 0.02509926, 0.00831736, 0.02237926, 0.04868373, 0.04536231, 0.01645294, 0.02496378, 0.00883979, 0.02250161, 0.04874631, 0.04565863, 0.01683391, 0.02567269, 0.00848678, 0.02337905, 0.04886897, 0.0491028, 0.01600233, 0.025, 0.00818669, 0.02147352, 0.04708466, 0.04592155, 0.01647262, 0.02489736, 0.00821312, 0.02223042, 0.04886835, 0.04534832, 0.01632651, 0.02499046, 0.00878429, 0.0219339, 0.04824448, 0.04509357, 0.01666781, 0.02613327, 0.00865028, 0.02328069, 0.04943753, 0.04813994, 0.01571811, 0.02576869, 0.00865195, 0.02138745, 0.04769885, 0.04489965, 0.01616812, 0.02562936, 0.00879066, 0.02266315, 0.04945758, 0.04403328, 0.0156009, 0.02495767, 0.00906697, 0.02213551, 0.04878305, 0.04399951, 0.01599935, 0.02614536, 0.00853347, 0.02365659, 0.04972913, 0.04859134, 0.01567207, 0.02611021, 0.00865156, 0.02204038, 0.04752133, 0.0451138, 0.01602792, 0.0259476, 0.00858388, 0.02280913, 0.04990891, 0.04455812, 0.01572888, 0.02586394, 0.00905607, 0.02267674, 0.04938281, 0.04357881, 0.01584422, 0.02602494, 0.00844855, 0.02353305, 0.04935423, 0.04671665, 0.01577221, 0.02612825, 0.00849887, 0.0214849, 0.04692163, 0.04462434, 0.01617183, 0.02589713, 0.00833518, 0.02179946, 0.04848729, 0.04413817, 0.01549533, 0.02478378, 0.00861162, 0.02172755, 0.04736176, 0.04393349, 0.01571815, 0.02548517, 0.00797655, 0.02294394, 0.04772265, 0.04678946, 0.01508156, 0.02450003, 0.00771883, 0.0208265, 0.04464435, 0.04286135, 0.01525353, 0.02478084, 0.00752914, 0.02147127, 0.04607348, 0.04261143, 0.01519464, 0.02552327, 0.00838926, 0.02181449, 0.04557506, 0.04277791, 0.01596039, 0.02652354, 0.00786484, 0.02258836, 0.04495107, 0.04651313, 0.01554093, 0.02626129, 0.00779603, 0.02101835, 0.04493164, 0.0437113, 0.01585696, 0.02610804, 0.00774523, 0.02156751, 0.0458387, 0.0418925, 0.01490451, 0.02517539, 0.00790216, 0.02124526, 0.04509273, 0.0416254, 0.01540465, 0.02592714, 0.00747136, 0.02164769, 0.04476817, 0.04420671, 0.01464806, 0.02531648, 0.00730703, 0.0196289, 0.0429015, 0.04234288, 0.01511652, 0.02562498, 0.007262, 0.02030765, 0.04458654, 0.04146479, 0.01512468, 0.02544856, 0.00782606, 0.01962665, 0.04365264, 0.04176621, 0.01526979, 0.02629601, 0.00748435, 0.0209166, 0.04522347, 0.046741, 0.01489502, 0.02605759, 0.00751348, 0.01934711, 0.04408473, 0.04268606, 0.01570495, 0.0264762, 0.00752527, 0.02045364, 0.04530404, 0.04111999, 0.01513851, 0.02581782, 0.00789394, 0.01981992, 0.04443396, 0.04047384, 0.01535715, 0.02666586, 0.00760093, 0.02108564, 0.04455491, 0.0453314, 0.015042, 0.02604333, 0.00770333, 0.01954967, 0.04350442, 0.04227016, 0.01555538, 0.02625265, 0.00774584, 0.02019505, 0.04324089, 0.03921305, 0.01482339, 0.02513479, 0.00785473, 0.0190183, 0.04210874, 0.039358, 0.01534611, 0.02641119, 0.0078525, 0.0210078, 0.04294001, 0.0438121, 0.01477697, 0.02568633, 0.00763459, 0.01923271, 0.04194692, 0.0416311, 0.01542085, 0.0259423, 0.00781041, 0.02002211, 0.04434266, 0.04123922, 0.01537639, 0.02577925, 0.00850963, 0.01900878, 0.04257835, 0.03826708, 0.01515579, 0.02656358, 0.00837555, 0.01988166, 0.04215334, 0.04266116, 0.0148984, 0.02684712, 0.00832394, 0.01852807, 0.04155743, 0.03971265, 0.01539402, 0.02637427, 0.00831215, 0.01953586, 0.04313384, 0.03937005, 0.01501498, 0.02603022, 0.00873658, 0.01936836, 0.04200981, 0.03909919, 0.01497498, 0.02687851, 0.00835294, 0.02066077, 0.04298612, 0.04403517, 0.01492016, 0.02718874, 0.00851097, 0.01929104, 0.04223431, 0.04218767, 0.01568733, 0.02726449, 0.00842016, 0.02048125, 0.04480875, 0.04169565, 0.01548003, 0.0272325, 0.00899262, 0.02023611, 0.04447453, 0.04206338, 0.01611414, 0.02812132, 0.0086223, 0.02168479, 0.04590569, 0.0465434, 0.0157028, 0.02821361, 0.0086512, 0.01999673, 0.04407858, 0.0434292, 0.01598323, 0.02788828, 0.00834059, 0.02018807, 0.04560538, 0.04200037, 0.01561172, 0.02768083, 0.00883657, 0.01987245, 0.0451874, 0.04062952, 0.015754, 0.02848803, 0.00846123, 0.02091021, 0.04552895, 0.04529489, 0.01568152, 0.02882275, 0.00860137, 0.01938063, 0.04429114, 0.04253595, 0.01639161, 0.02906878, 0.00888975, 0.0205941, 0.04600741, 0.04169403, 0.01607814, 0.02928296, 0.00958276, 0.02027322, 0.04594142, 0.04153753, 0.01625709, 0.02954235, 0.00915795, 0.02161964, 0.04729354, 0.04519326, 0.01590579, 0.02990572, 0.0092571, 0.02069384, 0.04619876, 0.0426891, 0.01657432, 0.03035508, 0.00898932, 0.02111275, 0.04811132, 0.04082525, 0.01600783, 0.02983812, 0.00933198, 0.02077086, 0.04752429, 0.0409651, 0.01608898, 0.03073994, 0.00895012, 0.02202312, 0.04873804, 0.04567778, 0.01557524, 0.03071624, 0.0088445, 0.02029246, 0.04736135, 0.04264403, 0.01629892, 0.03235186, 0.00911278, 0.02159817, 0.04901457, 0.04136981, 0.01538724, 0.02979601, 0.00930869, 0.02020643, 0.04662093, 0.04143155, 0.01560869, 0.03180486, 0.00814348, 0.0208846, 0.0499578, 0.04558687, 0.01530232, 0.03084267, 0.00924035, 0.01931538, 0.0478412, 0.0417974, 0.01572079, 0.03095692, 0.00929208, 0.01963728, 0.04905949, 0.04065754, 0.01541486, 0.02921834, 0.00952633, 0.01958479, 0.04828555, 0.04112352, 0.01600296, 0.03048483, 0.00998264, 0.02016523, 0.04808977, 0.04581334, 0.01508671, 0.03002228, 0.00940905, 0.01812305, 0.04677109, 0.04038299, 0.01533409, 0.02813623, 0.00843747, 0.01711886, 0.04525808, 0.03612782, 0.01274341, 0.02531957, 0.00794547, 0.01991561, 0.04802991, 0.03970133, 0.01508441, 0.02907851, 0.00840313, 0.02145151, 0.0492363, 0.04483426, 0.01522384, 0.03086405, 0.0087202, 0.01948318, 0.04692474, 0.03896746, 0.01480964, 0.02999016, 0.00852339, 0.02110233, 0.04844599, 0.03891082, 0.01440069, 0.02930195, 0.00885947, 0.02078408, 0.04757497, 0.0386886, 0.01497154, 0.03172, 0.00976254, 0.02268831, 0.0482849, 0.04427833, 0.01513023, 0.02996192, 0.00910811, 0.02033485, 0.0468468, 0.03997412, 0.01517163, 0.0289499, 0.00855127, 0.02125387, 0.04836835, 0.03860603, 0.01470363, 0.02913175, 0.00932883, 0.02109455, 0.04832966, 0.03959064, 0.01474495, 0.02968443, 0.00869882, 0.02205492, 0.0490435, 0.04359911, 0.0146465, 0.02936261, 0.00865083, 0.02034288, 0.04681164, 0.0407954, 0.01530638, 0.0300158, 0.00885109, 0.02142262, 0.04837876, 0.0404331, 0.01501205, 0.02872632, 0.00931176, 0.02052693, 0.04834922, 0.03974886, 0.01500378, 0.0293972, 0.00859233, 0.02189549, 0.04918172, 0.04308886, 0.01467849, 0.02912445, 0.00858774, 0.01996589, 0.04781974, 0.04000597, 0.01502096, 0.02856358, 0.0085948, 0.02052326, 0.04888118, 0.03892204, 0.01439871, 0.02891389, 0.00893784, 0.02063097, 0.04887556, 0.03928907, 0.01491205, 0.02921653, 0.008341, 0.02152799, 0.04898382, 0.04288607, 0.01484167, 0.03063818, 0.00841739, 0.02036684, 0.04867144, 0.04086795, 0.01496181, 0.0291185, 0.0083488, 0.02104999, 0.04963163, 0.03981721, 0.0144209, 0.02920929, 0.00900845, 0.02077395, 0.04833305, 0.03951684, 0.01452557, 0.02866418, 0.00844812, 0.02190624, 0.04912841, 0.04380816, 0.01385682, 0.02819754, 0.00842772, 0.0199216, 0.04658448, 0.04021688, 0.0145355, 0.02882362, 0.0085211, 0.02107855, 0.04872596, 0.03894252, 0.01424245, 0.02789788, 0.00892385, 0.02060373, 0.04792532, 0.03789255, 0.01442563, 0.02929006, 0.00858804, 0.02199756, 0.05009918, 0.044424, 0.01432524, 0.02957187, 0.00867825, 0.02118282, 0.04887613, 0.04195387, 0.01462002, 0.0296575, 0.00884676, 0.021878, 0.04949454, 0.0408612, 0.01417687, 0.02923927, 0.0092788, 0.02157628, 0.04940298, 0.04048682, 0.01443686, 0.03032033, 0.00879875, 0.0228744, 0.04947081, 0.04412129, 0.01373852, 0.03093931, 0.00896102, 0.02167425, 0.04779836, 0.0419912, 0.0145698, 0.03123448, 0.00858945, 0.02200199, 0.04834605, 0.03984076, 0.01396847, 0.02854435, 0.00866179, 0.02039533, 0.04662585, 0.03825092, 0.01380615, 0.02955805, 0.00800242, 0.02094032, 0.04777547, 0.0434807, 0.0140544, 0.02922319, 0.00813778, 0.02003499, 0.04769943, 0.03885771, 0.01410414, 0.02809787, 0.00762667, 0.02052924, 0.04766362, 0.03867711, 0.01418948, 0.02944039, 0.00826735, 0.0205593, 0.05051647, 0.03952061, 0.01497541, 0.03145612, 0.00830734, 0.02237438, 0.0522073, 0.04365999, 0.0152103, 0.03141472, 0.0081137, 0.01932215, 0.04856372, 0.03915777, 0.01454479, 0.02782698, 0.00741678, 0.01741982, 0.04500476, 0.03381164, 0.01129808, 0.0230921, 0.00807039, 0.01853302, 0.04034175, 0.03317043, 0.01208619, 0.02371488, 0.00818008, 0.02057702, 0.04152413, 0.03652919, 0.01225263, 0.02334591, 0.00868921, 0.01972771, 0.04016148, 0.035007, 0.01272382, 0.02381377, 0.00905109, 0.02174845, 0.04193689, 0.03425242, 0.01245422, 0.02262774, 0.008711, 0.02022671, 0.03991269, 0.0346868, 0.0120476, 0.02225972, 0.00851547, 0.02101835, 0.04073357, 0.03800578, 0.01171112, 0.02232603, 0.00848569, 0.01954477, 0.03804493, 0.03535745, 0.01205642, 0.02140485, 0.00811746, 0.02041585, 0.03978003, 0.03436717, 0.01190002, 0.02114809, 0.00843862, 0.02080341, 0.03970795, 0.03423687, 0.01166627, 0.02014312, 0.00774254, 0.02149794, 0.04018529, 0.03640365, 0.01118875, 0.01969792, 0.00770352, 0.01944548, 0.03798172, 0.0332898, 0.01152639, 0.01911308, 0.00732392, 0.0203503, 0.04017622, 0.02981715, 0.01082554, 0.01742341, 0.00750217, 0.01964999, 0.0388178, 0.02923245, 0.01104218, 0.01733733, 0.00707746, 0.0205696, 0.03954318, 0.03220699, 0.01067419, 0.01719865, 0.00676893, 0.01828025, 0.03756908, 0.0294235, 0.01104354, 0.01672378, 0.00685182, 0.01908114, 0.03897037, 0.02876434, 0.01059374, 0.01638659, 0.00714981, 0.01881457, 0.03805974, 0.02848927, 0.0108046, 0.01682726, 0.00678723, 0.02036212, 0.03902584, 0.03187536, 0.01026486, 0.01618406, 0.00650582, 0.01832107, 0.03696761, 0.0289556, 0.01082191, 0.01558144, 0.0063481, 0.01877636, 0.03916979, 0.02877928, 0.01084518, 0.01575891, 0.00709823, 0.01836431, 0.03956635, 0.02922804, 0.01128784, 0.01585887, 0.00650127, 0.01897827, 0.0390828, 0.0308573, 0.01065437, 0.01588625, 0.00643376, 0.01723337, 0.03711271, 0.02800607, 0.01091241, 0.01532417, 0.00637112, 0.01723892, 0.03816814, 0.02663586, 0.01049929, 0.01550088, 0.00671545, 0.01703426, 0.03648444, 0.02644177, 0.01064425, 0.01596401, 0.00648515, 0.01827566, 0.0380127, 0.02932139, 0.01049298, 0.01566777, 0.0063277, 0.01737726, 0.03604334, 0.02695824, 0.01076105, 0.01524622, 0.00619343, 0.01808429, 0.0376316, 0.02649004, 0.01049588, 0.0154754, 0.00675829, 0.01829617, 0.03757229, 0.02698932, 0.01062718, 0.0160355, 0.00657147, 0.01942363, 0.0383348, 0.03034064, 0.01019458, 0.01592499, 0.0067991, 0.01829598, 0.038012, 0.02816742, 0.01077825, 0.01561675, 0.00677078, 0.01891322, 0.0395207, 0.02758865, 0.01063869, 0.01536972, 0.00661993, 0.01794736, 0.03805712, 0.02723764, 0.01064839, 0.01560395, 0.00609071, 0.0192259, 0.03887469, 0.03006211, 0.0104922, 0.0152101, 0.00583492, 0.01744167, 0.03762764, 0.02817216, 0.01101798, 0.01510521, 0.00596599, 0.01808783, 0.03886566, 0.02786227, 0.01078756, 0.01484823, 0.00641124, 0.01827132, 0.03869, 0.02809129, 0.01095136, 0.01542222, 0.00639361, 0.01913914, 0.03979741, 0.03100685, 0.01068376, 0.01530292, 0.00639277, 0.01761436, 0.0382083, 0.02867596, 0.01129049, 0.01523431, 0.00662129, 0.01861521, 0.03947017, 0.02823957, 0.01099723, 0.01525505, 0.00697285, 0.01800646, 0.03862355, 0.02806894, 0.01116985, 0.01589853, 0.00660643, 0.01924169, 0.03919975, 0.03105979, 0.01081731, 0.01579669, 0.00675964, 0.0182382, 0.03772749, 0.02851637, 0.01105047, 0.01532318, 0.00667688, 0.01892106, 0.03962815, 0.02856528, 0.01092713, 0.01521545, 0.00727189, 0.01870028, 0.03892237, 0.02877008, 0.01122718, 0.01620371, 0.00706656, 0.02014152, 0.0402156, 0.0314068, 0.01087395, 0.01601947, 0.00687213, 0.01847835, 0.03892565, 0.02903879, 0.01125534, 0.01581663, 0.0069005, 0.01892566, 0.03986277, 0.02843137, 0.01091569, 0.01536941, 0.00730488, 0.01878786, 0.03905246, 0.02810835, 0.01108483, 0.01573815, 0.00670526, 0.01989576, 0.03920925, 0.03015717, 0.01079202, 0.01579913, 0.00671367, 0.01773539, 0.03740888, 0.02821638, 0.01110891, 0.01525747, 0.00664321, 0.01858854, 0.03877021, 0.02757415, 0.01063087, 0.01499144, 0.00690436, 0.01763473, 0.0382156, 0.02722478, 0.01108291, 0.01589788, 0.00627081, 0.01868225, 0.03860803, 0.02900371, 0.01064588, 0.01512773, 0.00662415, 0.01742719, 0.0373849, 0.02693108, 0.01111294, 0.01508899, 0.00648701, 0.01804327, 0.03871772, 0.02691166, 0.01082058, 0.01485449, 0.00698479, 0.01776667, 0.03793524, 0.02686448, 0.01107003, 0.01533922, 0.00671728, 0.0189652, 0.03923455, 0.02876658, 0.01079846, 0.014739, 0.00647344, 0.01636317, 0.03758322, 0.02656036, 0.01103301, 0.01428105, 0.00621323, 0.01672747, 0.0391208, 0.02650187, 0.01064077, 0.01451743, 0.006733, 0.01677051, 0.03748431, 0.02633076, 0.01082326, 0.01522537, 0.00626739, 0.01766342, 0.03877167, 0.02914243, 0.01058836, 0.01512173, 0.00670445, 0.01726141, 0.03803169, 0.02783794, 0.01121227, 0.01523784, 0.00656825, 0.01861911, 0.0393615, 0.02821442, 0.01124136, 0.01533229, 0.00695879, 0.01773162, 0.03859663, 0.02958467, 0.01148046, 0.01615467, 0.00650649, 0.02019304, 0.04053232, 0.03266045, 0.01135885, 0.01633022, 0.00696912, 0.01930123, 0.03920918, 0.0297402, 0.01173142, 0.01590464, 0.00678713, 0.01985813, 0.04059349, 0.02861051, 0.01125948, 0.01530231, 0.00704106, 0.01939592, 0.03974261, 0.02816346, 0.01142009, 0.0160902, 0.00670687, 0.02086314, 0.04208479, 0.03141364, 0.01116366, 0.01591492, 0.00671807, 0.01924779, 0.03996404, 0.02901988, 0.01135995, 0.01567358, 0.00648988, 0.01950067, 0.04130602, 0.02915169, 0.01101295, 0.01506813, 0.00650152, 0.01889984, 0.04016672, 0.02900664, 0.01113866, 0.01534818, 0.00614175, 0.01975263, 0.04090684, 0.03175789, 0.01085022, 0.01496187, 0.00612712, 0.01855647, 0.04004949, 0.0298482, 0.01139943, 0.01474778, 0.00629952, 0.01968635, 0.04158836, 0.02949057, 0.01118307, 0.01486183, 0.00663399, 0.01955122, 0.04103924, 0.02966668, 0.01130826, 0.01505595, 0.0061226, 0.02078992, 0.04195509, 0.03201762, 0.01086395, 0.01471508, 0.00596019, 0.01879838, 0.03961188, 0.02945906, 0.01118301, 0.01422471, 0.00600135, 0.01909289, 0.0406622, 0.02848482, 0.01091033, 0.01426805, 0.00636803, 0.01916269, 0.04015948, 0.02871588, 0.01117746, 0.01492117, 0.00607759, 0.02057911, 0.04147508, 0.03191669, 0.01095092, 0.01475154, 0.00614545, 0.01906466, 0.04006966, 0.02982372, 0.01135721, 0.01448569, 0.00614774, 0.01956235, 0.04141392, 0.02888851, 0.01104365, 0.01431555, 0.00654065, 0.0199112, 0.04079316, 0.02891866, 0.01125297, 0.01473396, 0.00624442, 0.0209002, 0.0413616, 0.03122597, 0.01088503, 0.01461534, 0.00613722, 0.01933556, 0.03981697, 0.02921294, 0.0112392, 0.01424728, 0.00616605, 0.02010198, 0.04145812, 0.02865488, 0.01093975, 0.0140305, 0.00648165, 0.02033967, 0.04058289, 0.02919143, 0.01126735, 0.01495659, 0.0060995, 0.02082581, 0.04176169, 0.03119856, 0.01082345, 0.01468914, 0.00600177, 0.01897655, 0.03973761, 0.02867461, 0.01117477, 0.01426988, 0.00597795, 0.01961882, 0.04080722, 0.02839313, 0.01088116, 0.01428285, 0.00631444, 0.0194616, 0.0400745, 0.02834036, 0.01111283, 0.01485461, 0.00594779, 0.02045216, 0.04081479, 0.03145253, 0.01074725, 0.01455172, 0.00596682, 0.01941605, 0.04036111, 0.03007938, 0.01115963, 0.01430546, 0.00592169, 0.02020497, 0.04148898, 0.02950131, 0.01078305, 0.01422433, 0.00624919, 0.01982331, 0.040573, 0.02896219, 0.01100966, 0.01487321, 0.00587439, 0.02069966, 0.04123574, 0.03154707, 0.01068393, 0.01468372, 0.00590926, 0.01933899, 0.03981052, 0.02960916, 0.01107635, 0.01413822, 0.00601023, 0.02008039, 0.04145602, 0.02912828, 0.01089159, 0.01412228, 0.00629935, 0.02001431, 0.04086965, 0.02947634, 0.01112982, 0.01477009, 0.00598029, 0.02095865, 0.04170882, 0.03245343, 0.01076818, 0.01459953, 0.0059547, 0.01959041, 0.04021441, 0.03062084, 0.0112602, 0.01431037, 0.00608128, 0.02041925, 0.03915274, 0.02887889, 0.01086698, 0.0140175, 0.00635437, 0.01969004, 0.0413538, 0.02928857, 0.01105402, 0.01472289, 0.00556641, 0.01988326, 0.04157397, 0.0323608, 0.01082353, 0.01481732, 0.00599601, 0.01991051, 0.04058981, 0.03073381, 0.01123275, 0.01457676, 0.00601629, 0.02049809, 0.04198609, 0.03001251, 0.0108805, 0.01429914, 0.00625197, 0.02028323, 0.0401643, 0.02892645, 0.01123432, 0.01502207, 0.00600631, 0.02147656, 0.04234369, 0.03269059, 0.01085044, 0.01488618, 0.00595535, 0.02008374, 0.04092434, 0.03068787, 0.01133542, 0.0146316, 0.00607924, 0.02103909, 0.04241588, 0.02995668, 0.0110083, 0.01438522, 0.00649053, 0.02075766, 0.04190128, 0.03015842, 0.01130525, 0.0151671, 0.00609301, 0.02196227, 0.04273036, 0.03319378, 0.01097059, 0.01486261, 0.00600487, 0.02014447, 0.04102706, 0.03118837, 0.01140516, 0.01441433, 0.00606894, 0.02099658, 0.04255086, 0.03080508, 0.01113989, 0.01453601, 0.00643033, 0.02079663, 0.04191711, 0.03057845, 0.01148675, 0.01516456, 0.00605374, 0.02202397, 0.04318545, 0.0335418, 0.01111239, 0.01493172, 0.00599147, 0.02021894, 0.0414399, 0.03126382, 0.01154148, 0.01472745, 0.0060691, 0.02104256, 0.04313219, 0.03076181, 0.01121285, 0.0146766, 0.00651429, 0.02104907, 0.04283861, 0.03107566, 0.0115006, 0.01540303, 0.00608327, 0.02219154, 0.04355474, 0.03382648, 0.01098332, 0.014981, 0.00597039, 0.02022225, 0.04119882, 0.03080805, 0.01125809, 0.01452708, 0.00598602, 0.02139722, 0.04275402, 0.03047675, 0.01106401, 0.01465137, 0.00639409, 0.0212459, 0.04208721, 0.0303145, 0.01155038, 0.01617671, 0.00642575, 0.02266772, 0.04321163, 0.03347219, 0.01135602, 0.01586264, 0.00638221, 0.02089718, 0.04186506, 0.03152873, 0.01188101, 0.01566934, 0.00632156, 0.02106249, 0.0433058, 0.03023263, 0.01153962, 0.0153886, 0.00665918, 0.02084402, 0.04256477, 0.03020929, 0.01189038, 0.01610312, 0.00629476, 0.02192792, 0.04345583, 0.0330878, 0.01143991, 0.01563418, 0.0062522, 0.01993281, 0.04213998, 0.03149238, 0.01228204, 0.01640771, 0.00673271, 0.02207075, 0.04396838, 0.03054242, 0.01183729, 0.01594392, 0.00691193, 0.02148681, 0.04379424, 0.03075428, 0.01204696, 0.01634859, 0.00663557, 0.02261959, 0.04431909, 0.03365593, 0.01170529, 0.01608335, 0.00646656, 0.02085361, 0.04272084, 0.03063767, 0.01207683, 0.01570322, 0.00646425, 0.02149858, 0.04422585, 0.03003773, 0.0117444, 0.0157655, 0.00699056, 0.02176812, 0.04353981, 0.02937833, 0.01188, 0.01601765, 0.0066321, 0.02216411, 0.04381651, 0.03282321, 0.01173849, 0.01569752, 0.00637065, 0.01882624, 0.04285957, 0.0309155, 0.01208149, 0.01544487, 0.00638329, 0.02085328, 0.04411264, 0.03064602, 0.01194431, 0.01522848, 0.00665621, 0.02051678, 0.0426801, 0.03016805, 0.01187508, 0.01578932, 0.00614122, 0.02096416, 0.04398118, 0.03304893, 0.01149035, 0.01552064, 0.00602502, 0.01904426, 0.04180722, 0.03065557, 0.01191636, 0.01500477, 0.00597939, 0.01940782, 0.04233141, 0.02940651, 0.01159382, 0.01511029, 0.00631383, 0.0192764, 0.0413435, 0.02901879, 0.01176909, 0.01585006, 0.00607121, 0.02045218, 0.04223033, 0.03165499, 0.01129648, 0.01542112, 0.0059556, 0.01902327, 0.04072795, 0.02980505, 0.01165793, 0.01526947, 0.00599809, 0.01938367, 0.0423558, 0.03070243, 0.01142345, 0.01468528, 0.00618717, 0.01940263, 0.04094639, 0.03063209, 0.01188106, 0.01541732, 0.0059255, 0.02101977, 0.04287888, 0.0328985, 0.01154829, 0.01541123, 0.00617349, 0.0201283, 0.04240799, 0.03144433, 0.01224723, 0.01577203, 0.00636782, 0.01984764, 0.04295463, 0.03073775, 0.01181842, 0.01552641, 0.00661745, 0.01968207, 0.04267683, 0.03181381, 0.01219827, 0.0161422, 0.00624371, 0.02075623, 0.04329746, 0.03475204, 0.01180051, 0.01606135, 0.0061033, 0.01894625, 0.04157594, 0.03201072, 0.01230109, 0.0156532, 0.00607208, 0.0196062, 0.04288989, 0.03109252, 0.01190462, 0.01544942, 0.00631518, 0.01901895, 0.0425482, 0.03090202, 0.01216836, 0.01587283, 0.00595692, 0.01949034, 0.04269686, 0.03311566, 0.01163088, 0.01554254, 0.00569079, 0.01745478, 0.04056793, 0.03045543, 0.01207826, 0.01531108, 0.00589846, 0.0176219, 0.04271246, 0.02950315, 0.01171069, 0.01533591, 0.00599806, 0.01683298, 0.0418839, 0.02951053, 0.01232264, 0.01604009, 0.00570364, 0.01750713, 0.04341319, 0.03278429, 0.01207718, 0.01569557, 0.00558349, 0.01589466, 0.04094542, 0.03056573, 0.01255082, 0.0153757, 0.00564377, 0.01630257, 0.04263799, 0.03046449, 0.01229572, 0.01553204, 0.00608224, 0.01621333, 0.04193914, 0.0304029, 0.01268086, 0.01642223, 0.00587723, 0.01759659, 0.04357658, 0.03396492, 0.01244803, 0.01602454, 0.00583285, 0.01622976, 0.04192502, 0.03130217, 0.01277714, 0.01583803, 0.00581942, 0.01682447, 0.04302895, 0.03040113, 0.01244419, 0.01556054, 0.00605396, 0.01649883, 0.04237023, 0.03048397, 0.01261962, 0.01612102, 0.00571054, 0.01724852, 0.04312613, 0.03343629, 0.01219472, 0.01582057, 0.00569442, 0.01609864, 0.04180247, 0.03141105, 0.01261919, 0.01567499, 0.00577693, 0.01672509, 0.04340493, 0.03050696, 0.01236537, 0.01554933, 0.00605005, 0.01660283, 0.04271565, 0.03019404, 0.01268074, 0.01611998, 0.00571269, 0.01764866, 0.04334234, 0.03320174, 0.01220388, 0.01573264, 0.00569456, 0.01633002, 0.04189273, 0.03125478, 0.0126227, 0.01564299, 0.0058117, 0.01676144, 0.04312249, 0.0306407, 0.01237682, 0.01543256, 0.0061222, 0.01643629, 0.04238963, 0.03040976, 0.01268139, 0.01603031, 0.00581667, 0.0176669, 0.04329746, 0.03328018, 0.01235312, 0.01581233, 0.00580734, 0.0163842, 0.042094, 0.03136028, 0.01289734, 0.01553708, 0.00587861, 0.01694939, 0.04377287, 0.0309189, 0.01261961, 0.01543435, 0.00617952, 0.01676935, 0.04309269, 0.03075149, 0.01282476, 0.01598144, 0.00586738, 0.01772882, 0.04400055, 0.03409627, 0.01248705, 0.0159623, 0.00578585, 0.01627409, 0.04243786, 0.03165985, 0.01284388, 0.01567177, 0.00589294, 0.01681452, 0.0438212, 0.03093373, 0.01231966, 0.0153235, 0.00614305, 0.01650127, 0.04297597, 0.03050702, 0.01261827, 0.01625921, 0.00591974, 0.01793138, 0.0440386, 0.03336089, 0.01240165, 0.01622224, 0.00585383, 0.01651019, 0.04270062, 0.03124568, 0.01278651, 0.01567282, 0.00594888, 0.01699448, 0.04460229, 0.03107229, 0.01266864, 0.01559029, 0.00619976, 0.01711878, 0.04358837, 0.0313671, 0.01297805, 0.01635748, 0.00599822, 0.01805728, 0.04444164, 0.03365415, 0.01240216, 0.01592814, 0.00590869, 0.01660376, 0.04301979, 0.03157785, 0.01283598, 0.01563222, 0.00599713, 0.01749173, 0.0443818, 0.03071867, 0.01264037, 0.01558702, 0.00641895, 0.01757222, 0.04334302, 0.03054056, 0.012924, 0.01609422, 0.00593509, 0.01828597, 0.04445525, 0.03349887, 0.01262765, 0.01604608, 0.00587739, 0.01686843, 0.04269527, 0.03115186, 0.01292727, 0.01557008, 0.00585228, 0.01744409, 0.04383603, 0.02972661, 0.012426, 0.01522285, 0.00599615, 0.01694231, 0.04262336, 0.02861877, 0.01256426, 0.01597599, 0.00574781, 0.01792585, 0.04387105, 0.03203873, 0.01220179, 0.01593768, 0.00573658, 0.01640337, 0.04216979, 0.03002885, 0.012662, 0.01547119, 0.00576329, 0.0169635, 0.04342571, 0.0292535, 0.0123172, 0.01547058, 0.00617969, 0.01686279, 0.04321754, 0.02939319, 0.0126666, 0.01599257, 0.00592868, 0.01786163, 0.04387347, 0.03242659, 0.01215, 0.01533749, 0.00580193, 0.0164001, 0.0424871, 0.02989412, 0.01272368, 0.01528099, 0.00587437, 0.0169515, 0.04349518, 0.02931169, 0.01241179, 0.01547841, 0.00629619, 0.01701977, 0.04291115, 0.02952218, 0.01282207, 0.01608891, 0.00600582, 0.01852765, 0.04415693, 0.03208369, 0.01244756, 0.01578723, 0.00599617, 0.01745706, 0.04275981, 0.03018837, 0.01265081, 0.01524125, 0.00594862, 0.01766888, 0.04386672, 0.02956005, 0.01230275, 0.01498823, 0.00593053, 0.01671552, 0.04313929, 0.02937813, 0.01245802, 0.01546486, 0.0059014, 0.01901187, 0.04487853, 0.03300204, 0.01236432, 0.0154799, 0.00591121, 0.01760012, 0.04339661, 0.03140783, 0.01283578, 0.01520772, 0.00590454, 0.01792003, 0.04487501, 0.03088007, 0.01259086, 0.01499028, 0.0061557, 0.01790954, 0.0440802, 0.03094284, 0.01296083, 0.01584625, 0.00600589, 0.01930806, 0.04511616, 0.03350119, 0.01260175, 0.0156677, 0.00588464, 0.01755648, 0.04348159, 0.03136342, 0.0131269, 0.01554604, 0.00602846, 0.01814269, 0.04468644, 0.03041867, 0.0126349, 0.01487264, 0.00619992, 0.01771712, 0.0436412, 0.03032313, 0.01287006, 0.01559306, 0.00585465, 0.01849639, 0.04442686, 0.03245561, 0.01241009, 0.01510426, 0.00580283, 0.01684682, 0.04217442, 0.02983912, 0.01280751, 0.01496632, 0.00597909, 0.01765629, 0.0445207, 0.03013592, 0.01281346, 0.01479804, 0.00619881, 0.01719237, 0.04289469, 0.02973231, 0.01240041, 0.01477452, 0.00556444, 0.01755003, 0.04403536, 0.03272232, 0.01225982, 0.01450789, 0.0055956, 0.01604484, 0.0423926, 0.03032141, 0.01293106, 0.01446562, 0.0057441, 0.01660395, 0.04431759, 0.02978157, 0.01255673, 0.01468989, 0.00594832, 0.01646332, 0.04374413, 0.02979526, 0.01325572, 0.01522005, 0.00578689, 0.01707294, 0.0439805, 0.0320532, 0.01220138, 0.01446518, 0.0056017, 0.01621506, 0.04208226, 0.03031542, 0.0124274, 0.01402449, 0.00570356, 0.01729674, 0.04389075, 0.03013339, 0.01226994, 0.01404967, 0.00609456, 0.01730497, 0.0434381, 0.03006876, 0.01281326, 0.01486562, 0.00593773, 0.01876942, 0.04508955, 0.0330519, 0.01233911, 0.01443361, 0.00579746, 0.01715631, 0.04332026, 0.03111156, 0.01251135, 0.01422562, 0.00585553, 0.01749055, 0.04440409, 0.02998068, 0.01216953, 0.01395633, 0.00607591, 0.01709624, 0.04345011, 0.02981461, 0.01252045, 0.01481643, 0.00582747, 0.01800091, 0.04456191, 0.03280931, 0.01207987, 0.01398686, 0.00560681, 0.01643281, 0.04207367, 0.03034892, 0.01237074, 0.01347042, 0.00561015, 0.01689306, 0.04391615, 0.02950206, 0.01188143, 0.01311283, 0.00586009, 0.01643165, 0.04255459, 0.02908939, 0.0122012, 0.01394832, 0.00558975, 0.0174259, 0.04420684, 0.03212715, 0.01195033, 0.01361701, 0.00549008, 0.01610065, 0.04220747, 0.02994429, 0.01253705, 0.01334695, 0.0056166, 0.0166758, 0.04369865, 0.02936424, 0.01228736, 0.01363772, 0.00591975, 0.0166541, 0.0433644, 0.02878523, 0.01252564, 0.01428675, 0.00557027, 0.01750396, 0.04360927, 0.03041637, 0.01198695, 0.01363732, 0.00546476, 0.01596727, 0.04155113, 0.02865813, 0.01249367, 0.01412978, 0.00559155, 0.01635814, 0.04265727, 0.02745839, 0.01230322, 0.01402259, 0.0059805, 0.01667843, 0.04326619, 0.028452, 0.01271677, 0.0149945, 0.00571339, 0.0176179, 0.0440542, 0.03098214, 0.01218754, 0.01446957, 0.00541362, 0.01599511, 0.04229686, 0.02820999, 0.01220083, 0.01363459, 0.00534102, 0.01683174, 0.04472775, 0.02762472, 0.01224749, 0.01386413, 0.00574624, 0.01661442, 0.04336236, 0.02801374, 0.01244797, 0.01433481, 0.00541816, 0.01737102, 0.04301153, 0.03130482, 0.01218017, 0.01358471, 0.00524789, 0.01571588, 0.04079014, 0.02908275, 0.012538, 0.01325408, 0.00539203, 0.01674241, 0.04231823, 0.02842168, 0.01225622, 0.01338324, 0.00558413, 0.01601471, 0.04140577, 0.0276531, 0.01266074, 0.01375901, 0.00537518, 0.0170331, 0.04237334, 0.02977925, 0.01211864, 0.01321359, 0.00517992, 0.01549021, 0.04037813, 0.02763201, 0.01231429, 0.01289801, 0.00514049, 0.01612983, 0.04184124, 0.02676662, 0.0120937, 0.01299236, 0.00544482, 0.0157092, 0.04088975, 0.02642473, 0.01218873, 0.01358977, 0.00527154, 0.01684681, 0.04200488, 0.02929643, 0.01161068, 0.01288839, 0.0050055, 0.01514044, 0.03970798, 0.02726821, 0.01182753, 0.01256081, 0.00497065, 0.01519402, 0.04075627, 0.02606808, 0.01164995, 0.01249479, 0.0052598, 0.01505744, 0.03997117, 0.02556027, 0.01165603, 0.01281172, 0.00495254, 0.01596834, 0.04077303, 0.02793761, 0.01109048, 0.01232719, 0.00490996, 0.01459573, 0.03913654, 0.02602039, 0.0112849, 0.01192678, 0.00493051, 0.01493117, 0.04034466, 0.0250848, 0.01079699, 0.01172525, 0.00503796, 0.0145898, 0.03904717, 0.0246512, 0.01091578, 0.01204107, 0.0047018, 0.01536241, 0.04001703, 0.02698956, 0.01059119, 0.01179946, 0.00470407, 0.01421119, 0.03870237, 0.02517704, 0.01105437, 0.01158423, 0.00473708, 0.01464895, 0.04014268, 0.02480157, 0.0106884, 0.0115295, 0.00492301, 0.0143937, 0.03898804, 0.02452943, 0.01090773, 0.01206686, 0.00469295, 0.01508695, 0.03982765, 0.02731989, 0.01069628, 0.01158275, 0.00461419, 0.01366574, 0.03807117, 0.02564192, 0.01115422, 0.0112396, 0.00462407, 0.014317, 0.03941768, 0.0246154, 0.0108427, 0.01116247, 0.00487982, 0.01413027, 0.03873008, 0.0244469, 0.01116226, 0.01195151, 0.00476702, 0.01534998, 0.03975255, 0.02676988, 0.01081507, 0.01164494, 0.00470394, 0.01397512, 0.03771572, 0.02522694, 0.01115126, 0.01156824, 0.00485198, 0.01463557, 0.03904012, 0.02469607, 0.0108145, 0.01128556, 0.00496076, 0.01435452, 0.03809397, 0.02417891, 0.01091248, 0.01181809, 0.00470482, 0.01516354, 0.03871193, 0.02645663, 0.01058647, 0.01150303, 0.00463725, 0.01388186, 0.03726644, 0.02455943, 0.01084143, 0.01124296, 0.00468336, 0.01426774, 0.03853412, 0.02421007, 0.01060489, 0.01127538, 0.00492976, 0.01405657, 0.03768486, 0.02405107, 0.0108409, 0.011761, 0.00469888, 0.01477004, 0.03864183, 0.02602342, 0.01042739, 0.01134412, 0.00464674, 0.01386642, 0.03699269, 0.02434609, 0.01093973, 0.01110087, 0.00469912, 0.01421703, 0.03845057, 0.02397904, 0.01065062, 0.0111977, 0.00512977, 0.01424768, 0.03767768, 0.02414156, 0.01088871, 0.0118244, 0.00492461, 0.01524672, 0.03848244, 0.0261999, 0.01057218, 0.01140625, 0.00489517, 0.01392032, 0.03710775, 0.02440758, 0.01114459, 0.01134332, 0.0052515, 0.01471563, 0.03841578, 0.02391531, 0.01060435, 0.01137121, 0.00544985, 0.01432787, 0.03718603, 0.02410699, 0.01104927, 0.0119518, 0.00512156, 0.01521343, 0.03826738, 0.02620864, 0.01053287, 0.01167659, 0.00505181, 0.01399479, 0.03669661, 0.02428708, 0.01105474, 0.01132603, 0.0052307, 0.0141316, 0.03794682, 0.02367996, 0.01070699, 0.0113692, 0.00551342, 0.01382707, 0.03788579, 0.0234975, 0.01091844, 0.01202891, 0.00526284, 0.01487253, 0.03850194, 0.02567657, 0.01058449, 0.01163289, 0.00516864, 0.01398109, 0.0371322, 0.02443042, 0.01106261, 0.01123235, 0.0051463, 0.01458204, 0.03824725, 0.02386964, 0.01072154, 0.01133288, 0.00556502, 0.0145638, 0.03795074, 0.02392114, 0.01098947, 0.01205598, 0.00546617, 0.01570676, 0.03872352, 0.0261161, 0.01062096, 0.01189074, 0.00538766, 0.01446346, 0.03758366, 0.02410593, 0.0110232, 0.01173996, 0.0055412, 0.01488696, 0.03841086, 0.02360754, 0.01079895, 0.01154651, 0.00564583, 0.01426078, 0.03753994, 0.02302297, 0.01084684, 0.01206291, 0.00536595, 0.01528014, 0.03788874, 0.02540207, 0.01046506, 0.01174409, 0.00521562, 0.01403319, 0.03623587, 0.02335254, 0.01076491, 0.01137529, 0.00524326, 0.01406278, 0.03714913, 0.02266381, 0.01050225, 0.0114985, 0.0055004, 0.01404884, 0.03669253, 0.02264693, 0.01086102, 0.01193308, 0.00518159, 0.01474655, 0.03733265, 0.02462455, 0.01038371, 0.01146362, 0.00512899, 0.01372151, 0.03594121, 0.02291905, 0.01084236, 0.01128813, 0.00517603, 0.0141769, 0.03715336, 0.02266971, 0.01058296, 0.01133708, 0.00552348, 0.01387158, 0.03649831, 0.02256268, 0.01083202, 0.01199906, 0.00521537, 0.01493215, 0.03752083, 0.02438203, 0.01043888, 0.01169088, 0.00509608, 0.01384952, 0.03645902, 0.02311023, 0.01088563, 0.01157744, 0.00524714, 0.01454863, 0.03754135, 0.02252976, 0.01063259, 0.01160102, 0.00546473, 0.01433525, 0.03695413, 0.02277087, 0.01098575, 0.01225728, 0.00524074, 0.01534413, 0.03791982, 0.02503479, 0.01054242, 0.01192904, 0.00516839, 0.0140177, 0.03643946, 0.02337021, 0.01091137, 0.01179547, 0.00523609, 0.01446345, 0.03762992, 0.02294563, 0.01063112, 0.01161632, 0.00562623, 0.01436053, 0.03692653, 0.02277102, 0.01088824, 0.01229932, 0.00532515, 0.01541626, 0.03807336, 0.02488008, 0.01052691, 0.01185717, 0.00523954, 0.01419323, 0.03625654, 0.02278198, 0.01099071, 0.01152543, 0.00514494, 0.01422415, 0.03754685, 0.02245455, 0.01070597, 0.01151244, 0.00552324, 0.01441128, 0.03755047, 0.0226855, 0.01095771, 0.01225949, 0.00527852, 0.01541707, 0.03800246, 0.02512363, 0.01056553, 0.01176313, 0.00526383, 0.01418663, 0.03689802, 0.0231762, 0.01103387, 0.01171271, 0.00550223, 0.01478455, 0.03856847, 0.02287837, 0.01079646, 0.01174029, 0.00580674, 0.01447698, 0.03818844, 0.02310781, 0.01096765, 0.01237238, 0.00537751, 0.01530361, 0.03870251, 0.02501752, 0.01056039, 0.01183826, 0.00526051, 0.01382769, 0.03742987, 0.02317766, 0.01088013, 0.01148187, 0.00531808, 0.01471088, 0.03872868, 0.02291194, 0.01063375, 0.01149548, 0.0055633, 0.01398346, 0.03811343, 0.02295826, 0.01089207, 0.01230836, 0.00537557, 0.01503997, 0.03895812, 0.02494626, 0.0104394, 0.01196981, 0.00530622, 0.01364642, 0.03727992, 0.02328253, 0.01084123, 0.01151568, 0.00517528, 0.01383103, 0.03824487, 0.02282773, 0.01056507, 0.01149194, 0.00532731, 0.01393501, 0.0376169, 0.02290693, 0.01077133, 0.01206985, 0.0051047, 0.01491943, 0.038485, 0.02456721, 0.01027979, 0.01166286, 0.0048856, 0.01380837, 0.03629036, 0.02244905, 0.01049443, 0.01153635, 0.00534053, 0.0155588, 0.03847877, 0.02198865, 0.009958, 0.01135333, 0.00547023, 0.01513432, 0.03874314, 0.02280731, 0.01077453, 0.01228301, 0.0053408, 0.0163839, 0.03976421, 0.02520576, 0.01030798, 0.01194768, 0.00520435, 0.01488818, 0.03802425, 0.02376328, 0.01071345, 0.01162491, 0.00516641, 0.01522159, 0.03933235, 0.0232005, 0.01023447, 0.01145704, 0.0054181, 0.01504249, 0.03826442, 0.02307107, 0.0106265, 0.011967, 0.00506241, 0.01582553, 0.03902112, 0.02538207, 0.01029215, 0.01148515, 0.00494948, 0.01469171, 0.03755352, 0.02376788, 0.0107024, 0.01123104, 0.00513869, 0.01515928, 0.03866015, 0.02316574, 0.01040179, 0.01117457, 0.00533739, 0.01480182, 0.03801137, 0.02306984, 0.01056329, 0.01177976, 0.00503049, 0.01557856, 0.03888483, 0.02525683, 0.01008589, 0.01122835, 0.00494288, 0.01450631, 0.03727737, 0.024057, 0.01051936, 0.01094999, 0.00501143, 0.01498935, 0.03850495, 0.02320819, 0.0103018, 0.01097894, 0.00523796, 0.01456401, 0.03746286, 0.02315884, 0.01065768, 0.01154239, 0.00510801, 0.01544935, 0.03796754, 0.02498524, 0.01011164, 0.01109986, 0.00501788, 0.0144277, 0.03676269, 0.02342381, 0.01062328, 0.01090487, 0.00506923, 0.01480399, 0.03809169, 0.02277275, 0.01038704, 0.01098478, 0.00539426, 0.01463652, 0.03754907, 0.02277129, 0.01062828, 0.01166194, 0.00513932, 0.01548261, 0.0382621, 0.02479966, 0.01023904, 0.01122908, 0.00515219, 0.01437272, 0.03656339, 0.02312445, 0.01054927, 0.01091007, 0.00513208, 0.01478342, 0.03758483, 0.02277275, 0.01036335, 0.0110188, 0.00541246, 0.0150649, 0.03737578, 0.02282442, 0.01057389, 0.01171474, 0.0052235, 0.0163247, 0.03840478, 0.02509119, 0.01022224, 0.01137568, 0.00521462, 0.01485785, 0.03673092, 0.02418233, 0.010632, 0.01123893, 0.00535317, 0.01524767, 0.03811667, 0.02343766, 0.01031478, 0.01116437, 0.00540143, 0.01531633, 0.03771953, 0.02324615, 0.01060361, 0.01173269, 0.00510094, 0.01607407, 0.0383179, 0.02576105, 0.01020221, 0.01151284, 0.00508861, 0.01464705, 0.03663444, 0.02373081, 0.01060714, 0.01125754, 0.00521107, 0.01511431, 0.03763745, 0.02342385, 0.01022976, 0.01102844, 0.00513423, 0.01489997, 0.0368245, 0.02378909, 0.01063561, 0.01176832, 0.00514704, 0.01610577, 0.03777121, 0.02600851, 0.01022799, 0.01147365, 0.00500651, 0.01447094, 0.03568198, 0.02426865, 0.01063593, 0.01116595, 0.0051108, 0.01501555, 0.03689264, 0.02367884, 0.01036624, 0.01119153, 0.00540514, 0.01519458, 0.0361724, 0.02353144, 0.01056097, 0.01174103, 0.00517749, 0.0161064, 0.03716834, 0.02548012, 0.0100575, 0.01078394, 0.0045539, 0.01410485, 0.03602932, 0.0239103, 0.0101439, 0.01075296, 0.0051167, 0.01500489, 0.03808364, 0.02319974, 0.00997134, 0.01092846, 0.00554659, 0.01478528, 0.03754874, 0.0233061, 0.01035238, 0.01176289, 0.00543086, 0.0155625, 0.03859161, 0.02523533, 0.01004076, 0.0114397, 0.00545008, 0.01483435, 0.03671411, 0.02405975, 0.01039187, 0.01115291, 0.00555698, 0.01534141, 0.03803534, 0.02367748, 0.01019365, 0.0110882, 0.00578947, 0.0154599, 0.03759699, 0.02365537, 0.01046198, 0.01172521, 0.0055367, 0.01649646, 0.03833781, 0.0260485, 0.00999084, 0.01153353, 0.00550009, 0.01527885, 0.03677138, 0.02461604, 0.0102758, 0.01133278, 0.0055842, 0.01547087, 0.03783258, 0.0238763, 0.01004507, 0.01114031, 0.00570769, 0.01471322, 0.0370567, 0.023389, 0.01024037, 0.0116045, 0.00527404, 0.01577052, 0.03783998, 0.02618602, 0.00997625, 0.01128815, 0.00522578, 0.0149416, 0.03679836, 0.02491356, 0.01040896, 0.01075942, 0.00519724, 0.01621955, 0.03770828, 0.02405417, 0.01010244, 0.01093788, 0.00532074, 0.01469469, 0.03672793, 0.02366287, 0.01018844, 0.01170173, 0.00525798, 0.0160914, 0.03770816, 0.02622239, 0.00983334, 0.01110228, 0.00538315, 0.01471926, 0.03594797, 0.02421317, 0.01005832, 0.01089278, 0.00535412, 0.01499635, 0.03704793, 0.02372173, 0.00985522, 0.0108583, 0.00558682, 0.01475789, 0.03644569, 0.02412319, 0.01016647, 0.01132939, 0.00517082, 0.0156593, 0.03697086, 0.02580333, 0.0097514, 0.01109022, 0.00515217, 0.01453673, 0.03572485, 0.02435178, 0.01011785, 0.0108639, 0.00529332, 0.01506361, 0.0367519, 0.02365224, 0.00986317, 0.01069714, 0.00551197, 0.01491173, 0.03622557, 0.02407004, 0.01011801, 0.01130011, 0.00527012, 0.01567274, 0.03714704, 0.02600436, 0.00980102, 0.01111118, 0.00528419, 0.01458356, 0.03549756, 0.02438878, 0.01019772, 0.01091935, 0.00525849, 0.01509873, 0.03696944, 0.02382873, 0.00993716, 0.01079808, 0.00549908, 0.01494709, 0.03623037, 0.02388055, 0.01022385, 0.01149442, 0.00525008, 0.01587895, 0.03706751, 0.02603975, 0.00981946, 0.01099137, 0.00522068, 0.0143536, 0.03547155, 0.0244368, 0.01020578, 0.01085304, 0.00532219, 0.01509778, 0.03687368, 0.02419307, 0.00999413, 0.01073682, 0.00551595, 0.01435872, 0.03636013, 0.02414405, 0.01022629, 0.01143257, 0.00526886, 0.0152036, 0.03696137, 0.02573144, 0.00979278, 0.01108559, 0.00509302, 0.0140659, 0.03548656, 0.02450219, 0.01016447, 0.01093849, 0.0050888, 0.01441501, 0.03688187, 0.02379747, 0.00991975, 0.01062913, 0.00526918, 0.01406351, 0.03598031, 0.0235608, 0.01012585, 0.01110196, 0.0049727, 0.01490425, 0.03672263, 0.02584137, 0.00968763, 0.01083931, 0.00489268, 0.01393789, 0.03520794, 0.02476708, 0.01005932, 0.0105436, 0.00501373, 0.014427, 0.03635038, 0.02419822, 0.00980572, 0.01059037, 0.00527983, 0.01392933, 0.03534517, 0.02372849, 0.00997991, 0.01112514, 0.0051524, 0.01463615, 0.0364863, 0.02586574, 0.00964184, 0.01058489, 0.00488121, 0.01358612, 0.03516815, 0.02404123, 0.00999126, 0.01034163, 0.0050278, 0.01419395, 0.03625501, 0.02367517, 0.00967528, 0.01052497, 0.00534076, 0.01313012, 0.035541, 0.02357223, 0.00998485, 0.01107883, 0.00518471, 0.01474935, 0.03644588, 0.02608611, 0.00970839, 0.01092732, 0.00521242, 0.01364697, 0.03495957, 0.02456036, 0.01004134, 0.01072044, 0.00515454, 0.01431706, 0.036019, 0.02401701, 0.00992054, 0.0108391, 0.00550616, 0.01415718, 0.03507691, 0.02372742, 0.01003352, 0.01120196, 0.00513541, 0.01507322, 0.03642998, 0.02625506, 0.00965978, 0.0108527, 0.00504465, 0.01379466, 0.03505637, 0.02433803, 0.01003148, 0.01057715, 0.00503875, 0.01443147, 0.03634148, 0.02424596, 0.00980469, 0.01052749, 0.00536869, 0.01501297, 0.03616482, 0.02437474, 0.01003786, 0.01120254, 0.0051266, 0.0160983, 0.03676959, 0.02658812, 0.00947417, 0.01070571, 0.00492857, 0.01445748, 0.03576069, 0.02499713, 0.00980149, 0.01040462, 0.00497424, 0.01484761, 0.03692511, 0.02430337, 0.00960572, 0.01044439, 0.00522926, 0.01456197, 0.03625421, 0.0242907, 0.00984477, 0.01101828, 0.00511569, 0.01591027, 0.03767854, 0.02635186, 0.00956666, 0.01069465, 0.00494521, 0.01468556, 0.03551832, 0.02461026, 0.0099804, 0.01051787, 0.00516238, 0.01529988, 0.03705128, 0.02467033, 0.009664, 0.01044825, 0.00548397, 0.01505751, 0.03680275, 0.02543736, 0.00996699, 0.01114173, 0.00525874, 0.01623231, 0.03777441, 0.02712149, 0.00951789, 0.01093309, 0.00522627, 0.01486804, 0.03588037, 0.02582836, 0.01001236, 0.0107402, 0.00523522, 0.01515092, 0.03745846, 0.02499414, 0.00975256, 0.01069661, 0.00549858, 0.01503985, 0.03703721, 0.02601278, 0.00996388, 0.01124522, 0.00511416, 0.01578985, 0.03764335, 0.02799142, 0.00964337, 0.01084804, 0.0051356, 0.01521274, 0.03677724, 0.02696031, 0.01007691, 0.01073685, 0.00522106, 0.01523497, 0.03744727, 0.02600147, 0.00974694, 0.0106453, 0.00547031, 0.01433276, 0.03740931, 0.02677777, 0.0100374, 0.01131548, 0.00538531, 0.01533873, 0.03862261, 0.02916376, 0.00979424, 0.01108745, 0.00537328, 0.01401878, 0.03788753, 0.02635505, 0.00996733, 0.01066583, 0.00525055, 0.014472, 0.0360552, 0.02529791, 0.00955393, 0.01036523, 0.00544048, 0.01414098, 0.03491355, 0.02618604, 0.00980753, 0.01099261, 0.00536538, 0.01547403, 0.0357365, 0.02801842, 0.00950788, 0.01064772, 0.00553036, 0.01424294, 0.03510415, 0.02531313, 0.00985649, 0.0104737, 0.0050888, 0.01473144, 0.03669897, 0.02440853, 0.0095593, 0.0108186, 0.00573099, 0.01502814, 0.03739214, 0.02692268, 0.01020585, 0.01181119, 0.0058135, 0.01752659, 0.03845519, 0.02931686, 0.00981338, 0.01151543, 0.00560704, 0.01719865, 0.03828931, 0.02868794, 0.01066959, 0.01167447, 0.00589506, 0.01824562, 0.04061137, 0.02860801, 0.01030331, 0.01160267, 0.00610141, 0.01758994, 0.03963811, 0.02865127, 0.01064711, 0.011935, 0.00581096, 0.01898496, 0.04109992, 0.03064625, 0.01024327, 0.01153097, 0.0055927, 0.01685136, 0.03878383, 0.02868871, 0.01046733, 0.01138556, 0.00580773, 0.01796308, 0.04001824, 0.02788245, 0.01022074, 0.01151723, 0.00612855, 0.01759725, 0.03964282, 0.02833196, 0.01052541, 0.01215313, 0.00583122, 0.01873072, 0.0403284, 0.0302943, 0.00992465, 0.01174497, 0.00572216, 0.01711237, 0.03865459, 0.02819068, 0.0102763, 0.01139378, 0.00561611, 0.01749052, 0.03999421, 0.02733214, 0.01001093, 0.01136796, 0.00584999, 0.01693567, 0.03954691, 0.02766622, 0.01026359, 0.01203894, 0.00558106, 0.01821811, 0.04043802, 0.03015959, 0.00989332, 0.01173049, 0.00561094, 0.01731151, 0.03964053, 0.02892365, 0.01041486, 0.01163217, 0.00577853, 0.01770036, 0.04138172, 0.02828849, 0.01005196, 0.01133292, 0.00604955, 0.01736365, 0.04056974, 0.02842063, 0.01030072, 0.01182306, 0.00558041, 0.01818988, 0.04097321, 0.03065618, 0.00998435, 0.01170811, 0.0056636, 0.01694017, 0.03914357, 0.02881288, 0.01033252, 0.01141555, 0.00566873, 0.01728081, 0.04051592, 0.0280258, 0.01002537, 0.01137514, 0.00604905, 0.01703591, 0.0394895, 0.02798927, 0.01028652, 0.01205096, 0.00577327, 0.0180017, 0.04086272, 0.03034591, 0.0098245, 0.01180064, 0.00569762, 0.01658615, 0.03839321, 0.02830318, 0.01046819, 0.01168865, 0.0058785, 0.01708771, 0.04032077, 0.0274037, 0.01005643, 0.01154154, 0.0060629, 0.01678769, 0.03933442, 0.02755714, 0.01015695, 0.01222953, 0.00555771, 0.01762623, 0.04008812, 0.02966722, 0.00975845, 0.01173357, 0.00538974, 0.01639957, 0.03852244, 0.02825341, 0.01013876, 0.01149732, 0.00523829, 0.01710776, 0.03990241, 0.02742685, 0.00981843, 0.01141778, 0.00551433, 0.01680295, 0.0390832, 0.02753213, 0.01011336, 0.01196716, 0.00518495, 0.01824633, 0.03996947, 0.02998396, 0.00968011, 0.01163751, 0.00503219, 0.01668144, 0.03769793, 0.02817699, 0.0099766, 0.01103603, 0.00498947, 0.01689155, 0.0386842, 0.02699601, 0.00960403, 0.01110728, 0.0052567, 0.01665734, 0.03772716, 0.02711161, 0.00979043, 0.01146401, 0.00486994, 0.01747943, 0.03825074, 0.02908364, 0.00938098, 0.01115522, 0.00478478, 0.01619775, 0.03714665, 0.02767664, 0.00976957, 0.01101065, 0.00493409, 0.01676149, 0.03859239, 0.02671646, 0.0094447, 0.01091528, 0.00520504, 0.01651132, 0.03811344, 0.02666599, 0.00975226, 0.01142131, 0.00499738, 0.01757991, 0.03993578, 0.02898024, 0.00942599, 0.0109898, 0.0049814, 0.01602607, 0.037804, 0.02739457, 0.0097792, 0.01097326, 0.00502202, 0.0163777, 0.03815214, 0.02657595, 0.00944091, 0.0108949, 0.00537113, 0.01638071, 0.03815936, 0.02703453, 0.00973722, 0.01152154, 0.00513856, 0.01752344, 0.03901567, 0.02919888, 0.00938268, 0.01114785, 0.00509957, 0.01623525, 0.03730033, 0.02741704, 0.0098018, 0.01080059, 0.00521848, 0.01676308, 0.03882989, 0.02711948, 0.00957985, 0.01064088, 0.00549163, 0.01644293, 0.03802463, 0.02728367, 0.00981325, 0.01128626, 0.00515153, 0.01757308, 0.03874415, 0.02896129, 0.00938937, 0.01088894, 0.0051704, 0.016142, 0.03723239, 0.02659004, 0.00973385, 0.01008335, 0.00534962, 0.01602313, 0.04112259, 0.02807528, 0.00953045, 0.01045681, 0.00568446, 0.01652719, 0.04206104, 0.0283447, 0.00987554, 0.01119604, 0.00542353, 0.01750492, 0.04397418, 0.03158656, 0.00967996, 0.01075499, 0.00563055, 0.01673169, 0.04309577, 0.02940538, 0.00995763, 0.01049899, 0.00556719, 0.0172294, 0.04243995, 0.02691492, 0.00958678, 0.01037913, 0.00565098, 0.0164625, 0.04102684, 0.02645778, 0.00980308, 0.01106334, 0.00556321, 0.01778905, 0.04229306, 0.02856622, 0.00954958, 0.01090129, 0.00559956, 0.01617185, 0.03949712, 0.02644405, 0.00992837, 0.01062375, 0.00551771, 0.01679391, 0.04116365, 0.02641401, 0.00952459, 0.01048683, 0.00575707, 0.01627016, 0.03894297, 0.02668296, 0.00977436, 0.01112318, 0.00542621, 0.01712281, 0.04066294, 0.02843047, 0.00938334, 0.01076441, 0.00536743, 0.01583426, 0.03943083, 0.02694544, 0.00971495, 0.01047869, 0.0053749, 0.01640887, 0.04100294, 0.02633099, 0.00949037, 0.01051815, 0.00564337, 0.01592022, 0.03983144, 0.02621706, 0.00967002, 0.01098086, 0.00526753, 0.01690412, 0.0409182, 0.02825856, 0.00930693, 0.01070636, 0.00525163, 0.01578649, 0.03960384, 0.02659073, 0.00970374, 0.01045836, 0.00534085, 0.01630607, 0.04136411, 0.02609789, 0.0095126, 0.01047972, 0.0056873, 0.01630136, 0.04034006, 0.0261423, 0.00976953, 0.01107311, 0.00538459, 0.01709145, 0.04190408, 0.02810934, 0.00943339, 0.0108358, 0.00530826, 0.0158394, 0.04061637, 0.02672247, 0.00976669, 0.01059645, 0.00540372, 0.0163692, 0.04231916, 0.02640321, 0.00952456, 0.01053403, 0.00564278, 0.01623966, 0.04125235, 0.02655102, 0.00975053, 0.01117561, 0.00540823, 0.01727162, 0.04216795, 0.02905647, 0.00943347, 0.01088067, 0.00540909, 0.01612844, 0.04070742, 0.0272741, 0.00986103, 0.01069729, 0.00546751, 0.01677925, 0.04246981, 0.02702767, 0.00961403, 0.01066091, 0.0057359, 0.0168056, 0.04185163, 0.02700198, 0.0098211, 0.01130974, 0.00546659, 0.01764677, 0.04258351, 0.0292501, 0.00947751, 0.01082869, 0.00542902, 0.0161787, 0.0409096, 0.02765658, 0.00977211, 0.01061761, 0.00542105, 0.01682775, 0.0423242, 0.02713322, 0.00960178, 0.01079659, 0.0056577, 0.01657147, 0.0417374, 0.02727631, 0.00984734, 0.01148421, 0.00532455, 0.01759212, 0.04283536, 0.02980878, 0.00946998, 0.0111427, 0.00518178, 0.01597729, 0.04122701, 0.02819685, 0.00979009, 0.01079109, 0.00530366, 0.01663439, 0.04201466, 0.02721794, 0.00964963, 0.01069742, 0.00559399, 0.01649438, 0.04356579, 0.02773274, 0.00985751, 0.01107595, 0.00539764, 0.01798676, 0.04459443, 0.02999191, 0.00940902, 0.01080467, 0.00542744, 0.01659388, 0.0426731, 0.02844494, 0.0098806, 0.0106562, 0.00552205, 0.01738743, 0.045024, 0.02755451, 0.00978721, 0.01047722, 0.00569213, 0.01744719, 0.04612662, 0.02824252, 0.01022712, 0.01118453, 0.00541961, 0.01824328, 0.04620811, 0.02990924, 0.00988562, 0.01062223, 0.00526347, 0.01682132, 0.04532124, 0.02815893, 0.01083147, 0.0100884, 0.00551178, 0.01741197, 0.04809467, 0.0284743, 0.01030604, 0.01069059, 0.00592628, 0.01692797, 0.04603602, 0.02950329, 0.0101939, 0.01123598, 0.00577098, 0.01953227, 0.04863011, 0.03233892, 0.00990603, 0.01100521, 0.00562674, 0.01794622, 0.04673197, 0.03043796, 0.01058535, 0.01080127, 0.00584999, 0.01854341, 0.04998229, 0.02923067, 0.01045453, 0.01063644, 0.00628967, 0.01801598, 0.04817972, 0.03004087, 0.01102527, 0.01118866, 0.0060655, 0.01982338, 0.04830792, 0.03245638, 0.01035838, 0.01097332, 0.00613239, 0.01802593, 0.04609062, 0.03008321, 0.01090891, 0.01080526, 0.00607523, 0.01841996, 0.04732294, 0.02911551, 0.01075122, 0.0107516, 0.00640082, 0.01761876, 0.04399136, 0.02830517, 0.01070158, 0.0113892, 0.00593024, 0.01766617, 0.04368797, 0.03014226, 0.01014525, 0.01131265, 0.00613237, 0.01851399, 0.04492904, 0.03028233, 0.01092895, 0.01108098, 0.00612009, 0.0189341, 0.04651128, 0.02951526, 0.01054495, 0.01093114, 0.00641376, 0.01806128, 0.04665757, 0.0298008, 0.01079646, 0.01152894, 0.00594742, 0.01868495, 0.04661188, 0.03148656, 0.0101044, 0.01133922, 0.00589589, 0.01768648, 0.04503456, 0.03068703, 0.01105634, 0.01103836, 0.00587376, 0.0185654, 0.04763788, 0.02971035, 0.01082744, 0.01095019, 0.00610064, 0.01882175, 0.04848045, 0.02971071, 0.01095112, 0.01157267, 0.00590871, 0.02322195, 0.05143774, 0.03206795, 0.01051411, 0.011203, 0.00591441, 0.01734415, 0.04704172, 0.03059988, 0.01094021, 0.011114, 0.00600334, 0.01813817, 0.04799476, 0.02967838, 0.01089607, 0.01096097, 0.00620733, 0.0183105, 0.04775801, 0.02987356, 0.01096403, 0.01164553, 0.00592294, 0.0188618, 0.04808108, 0.03221597, 0.01031295, 0.01124979, 0.00593438, 0.01789869, 0.04676992, 0.03101848, 0.01082123, 0.01095867, 0.00600899, 0.01837692, 0.04785918, 0.0296608, 0.01065416, 0.0108908, 0.00644876, 0.01815457, 0.04669465, 0.02932538, 0.01072153, 0.01160205, 0.00616524, 0.01932892, 0.0482024, 0.03222209, 0.01003801, 0.01117371, 0.0060089, 0.01752947, 0.04649577, 0.0304426, 0.01055945, 0.01092241, 0.00602249, 0.01848623, 0.04853201, 0.02935516, 0.01054065, 0.0109747, 0.00633455, 0.018627, 0.0485474, 0.03065284, 0.01092324, 0.01160031, 0.00600315, 0.01918514, 0.04925248, 0.03267876, 0.01014999, 0.01114053, 0.00592201, 0.01735335, 0.04798405, 0.03114237, 0.01086364, 0.01106321, 0.00583381, 0.01808416, 0.04999846, 0.03082899, 0.01069417, 0.0109548, 0.00631076, 0.01799438, 0.04866684, 0.03106471, 0.01062364, 0.01160588, 0.00602648, 0.01946901, 0.05050715, 0.03470501, 0.01011759, 0.01126834, 0.0059803, 0.01789011, 0.04955619, 0.03263817, 0.01065472, 0.01092654, 0.00600785, 0.01861171, 0.0516894, 0.03150747, 0.01047371, 0.01072859, 0.00620359, 0.01829582, 0.05113303, 0.03249063, 0.01071031, 0.0115866, 0.00587359, 0.01905546, 0.05277696, 0.03527857, 0.01030586, 0.0111553, 0.00594482, 0.01812739, 0.05253766, 0.03357723, 0.01124756, 0.01132928, 0.00613316, 0.01921007, 0.05275089, 0.03240257, 0.01103054, 0.01115689, 0.00640089, 0.01834647, 0.05141759, 0.03243074, 0.01125763, 0.01199128, 0.00617657, 0.01924037, 0.05324579, 0.03564889, 0.01067722, 0.01152961, 0.00614687, 0.01871811, 0.0514054, 0.03376571, 0.01117029, 0.0112443, 0.00610062, 0.01885168, 0.05242864, 0.03193734, 0.01090903, 0.01094347, 0.00633514, 0.01859729, 0.05142194, 0.03238088, 0.0109879, 0.01160619, 0.00599831, 0.01970273, 0.05170036, 0.0347088, 0.01059287, 0.01124864, 0.0059582, 0.01819878, 0.04915469, 0.03214553, 0.01102795, 0.01098393, 0.00597617, 0.01900893, 0.05125752, 0.03244369, 0.01120169, 0.01078431, 0.00639668, 0.01871812, 0.04952913, 0.03225161, 0.01122489, 0.01139321, 0.00599192, 0.01956157, 0.05006787, 0.03394142, 0.01073946, 0.01118048, 0.00604251, 0.01890044, 0.04969115, 0.0332762, 0.0111844, 0.01139411, 0.00612735, 0.01975658, 0.05295108, 0.03247771, 0.01129298, 0.01124801, 0.00629149, 0.01869728, 0.05206562, 0.03264477, 0.01148482, 0.01194048, 0.00596839, 0.01906234, 0.05412192, 0.0352544, 0.01090725, 0.01148804, 0.00590257, 0.01813677, 0.05307854, 0.0321112, 0.01167851, 0.01148877, 0.00607209, 0.01920153, 0.05592436, 0.03364849, 0.01142407, 0.01135377, 0.00640193, 0.01887266, 0.05380246, 0.03235251, 0.01175054, 0.011974, 0.0060377, 0.01904364, 0.05518442, 0.03581744, 0.01115026, 0.0115471, 0.00600855, 0.01822408, 0.05289275, 0.03409081, 0.0117979, 0.01137788, 0.00614619, 0.0190179, 0.05424147, 0.0336189, 0.01176413, 0.0112829, 0.00645611, 0.01888246, 0.05452865, 0.03356498, 0.01200681, 0.01222145, 0.00618702, 0.01968851, 0.05437362, 0.03605959, 0.01134556, 0.011786, 0.00611122, 0.01836012, 0.05207406, 0.03352794, 0.0118428, 0.01129573, 0.00602371, 0.01856071, 0.0535683, 0.03272687, 0.01186703, 0.01152677, 0.00646885, 0.01866458, 0.05362383, 0.03291858, 0.01207493, 0.01210216, 0.00607972, 0.01941193, 0.05433759, 0.03572354, 0.01147875, 0.01168773, 0.00609052, 0.01815405, 0.05417347, 0.03457697, 0.01226966, 0.01164453, 0.00624816, 0.01869985, 0.05522709, 0.03321666, 0.01196255, 0.01137203, 0.00652282, 0.01878609, 0.05396635, 0.03410537, 0.01171091, 0.01217782, 0.0061842, 0.01937761, 0.05635574, 0.0363774, 0.01125377, 0.01188222, 0.00616137, 0.01847897, 0.05353773, 0.03454939, 0.01190476, 0.0115876, 0.00611315, 0.01877194, 0.0541496, 0.03215966, 0.0115896, 0.01135897, 0.00635232, 0.0185751, 0.04994494, 0.03080853, 0.01145794, 0.01114815, 0.00587743, 0.01939732, 0.05221351, 0.03650434, 0.01164895, 0.01164316, 0.00604432, 0.01832949, 0.04917411, 0.03304782, 0.01171977, 0.01097489, 0.00612519, 0.01894492, 0.05508917, 0.0334834, 0.01175402, 0.01092586, 0.00613458, 0.01818678, 0.05424187, 0.03370986, 0.01173189, 0.01203614, 0.00598368, 0.01971029, 0.05623877, 0.0354219, 0.01060229, 0.01074944, 0.00547298, 0.01709529, 0.05115406, 0.03173002, 0.01093898, 0.01137749, 0.00574775, 0.01825931, 0.05751194, 0.03379787, 0.01154849, 0.01161817, 0.00659514, 0.01849432, 0.05749612, 0.03388549, 0.01200791, 0.01258809, 0.00634646, 0.01973059, 0.05878577, 0.03674828, 0.01123907, 0.01215549, 0.00634985, 0.01866688, 0.0568003, 0.03483743, 0.01204541, 0.01202061, 0.0065347, 0.01961816, 0.0575781, 0.03398421, 0.01160788, 0.01186854, 0.0066617, 0.01881069, 0.05611484, 0.03397168, 0.01156028, 0.01231007, 0.00620629, 0.0195416, 0.05628354, 0.03592751, 0.01096652, 0.0117743, 0.00612545, 0.01806696, 0.05406702, 0.03426171, 0.01153834, 0.01170573, 0.00609641, 0.0185868, 0.0547917, 0.03365681, 0.01090656, 0.01149911, 0.00638793, 0.01831689, 0.05219329, 0.03418807, 0.01124342, 0.01217175, 0.00608156, 0.01992139, 0.05259176, 0.03738116, 0.01068522, 0.01173788, 0.00603299, 0.01800278, 0.05219077, 0.03526407, 0.01132617, 0.01152439, 0.00611138, 0.01833748, 0.05344142, 0.03461478, 0.01145708, 0.01145133, 0.00646044, 0.01870115, 0.05267486, 0.0352382, 0.01100815, 0.01215689, 0.00620461, 0.02039316, 0.05465244, 0.03785678, 0.01060716, 0.01190767, 0.00605561, 0.0188519, 0.05228113, 0.03649774, 0.0111115, 0.01147164, 0.00576981, 0.01894285, 0.0540406, 0.03471947, 0.01051365, 0.0111561, 0.00597763, 0.01772026, 0.05297326, 0.0335183, 0.01070851, 0.01184967, 0.0057067, 0.01990603, 0.05487319, 0.0366116, 0.01028071, 0.0115673, 0.00584432, 0.01914836, 0.0532003, 0.03553399, 0.01077069, 0.01145708, 0.00573122, 0.01897128, 0.05423644, 0.03355889, 0.01045408, 0.01130956, 0.00579962, 0.01825265, 0.05436364, 0.03401287, 0.01071593, 0.01199827, 0.00532393, 0.01893599, 0.0546962, 0.03665883, 0.01020819, 0.01147763, 0.00521322, 0.01685982, 0.05145015, 0.03430464, 0.01088773, 0.01129112, 0.00528286, 0.01791978, 0.05498147, 0.03432879, 0.01067829, 0.01137992, 0.00564661, 0.01792634, 0.05333893, 0.03441076, 0.01100474, 0.01189096, 0.00528835, 0.01868774, 0.05376825, 0.03694834, 0.01060234, 0.0115556, 0.00515504, 0.01706703, 0.05363731, 0.03563669, 0.01090932, 0.01136041, 0.00523121, 0.01771703, 0.05430309, 0.03353744, 0.01051542, 0.01117688, 0.00536524, 0.01738939, 0.05306041, 0.03355935, 0.01085904, 0.01178448, 0.0050357, 0.01898999, 0.05480947, 0.03661621, 0.01026368, 0.01135548, 0.00499161, 0.0172317, 0.05293005, 0.03396529, 0.01076662, 0.0112405, 0.00510379, 0.01777289, 0.05473902, 0.03336506, 0.01057772, 0.01107664, 0.00521796, 0.01678648, 0.05277694, 0.03291758, 0.01095563, 0.01196594, 0.00488525, 0.0177213, 0.05458303, 0.03619717, 0.01037707, 0.01184377, 0.00484833, 0.0162133, 0.05194803, 0.03438975, 0.0106868, 0.01133376, 0.00479364, 0.01644842, 0.052619, 0.03284668, 0.01006728, 0.01084762, 0.00482223, 0.01597125, 0.05157699, 0.03271855, 0.01056934, 0.01171072, 0.00470145, 0.01752234, 0.05172938, 0.03500805, 0.00985652, 0.01158076, 0.00472487, 0.01544162, 0.05105137, 0.03323276, 0.0103381, 0.01125742, 0.00469333, 0.01649471, 0.05340767, 0.03262677, 0.00995656, 0.01081648, 0.00512864, 0.01585774, 0.05203632, 0.03235173, 0.01027722, 0.01152201, 0.0048413, 0.01780567, 0.05457797, 0.03512493, 0.01020989, 0.01157433, 0.00485649, 0.01635058, 0.05189306, 0.03390818, 0.01064071, 0.0113813, 0.0049902, 0.01739261, 0.05392073, 0.03253768, 0.01023937, 0.01114172, 0.00524932, 0.01716714, 0.05247907, 0.03233799, 0.01052304, 0.01214373, 0.00505494, 0.01831076, 0.05433423, 0.03544035, 0.01009906, 0.01163858, 0.00493477, 0.01683057, 0.05204528, 0.03320795, 0.01047089, 0.01112192, 0.00492145, 0.01703632, 0.05192963, 0.03137525, 0.01013494, 0.01100246, 0.00514923, 0.01663881, 0.05043538, 0.0309423, 0.01037083, 0.01179236, 0.00485982, 0.01761054, 0.05201847, 0.03339636, 0.01001133, 0.01137713, 0.00480121, 0.01603249, 0.05091595, 0.03282097, 0.01052976, 0.01122731, 0.00488804, 0.01694091, 0.05318085, 0.03172077, 0.01016523, 0.01094516, 0.00507146, 0.01605297, 0.05055215, 0.03147357, 0.01042477, 0.01160854, 0.0048197, 0.01777899, 0.05230146, 0.03428615, 0.0100535, 0.01142075, 0.0048699, 0.01634894, 0.05132956, 0.03298526, 0.01047639, 0.01126503, 0.00492917, 0.01703881, 0.05408237, 0.0328078, 0.01026182, 0.01129669, 0.005253, 0.01682813, 0.05263647, 0.03257916, 0.01051149, 0.01169266, 0.00492923, 0.01779174, 0.05382284, 0.03472633, 0.0100629, 0.01136526, 0.00470838, 0.01652264, 0.05239451, 0.03367786, 0.01038479, 0.01114466, 0.00488736, 0.01732834, 0.05440063, 0.03268489, 0.01007217, 0.01068071, 0.00506863, 0.01715398, 0.05299316, 0.03253863, 0.01037277, 0.01162394, 0.00484142, 0.01848526, 0.05450275, 0.03472769, 0.00992531, 0.0110899, 0.00469121, 0.01652475, 0.05294269, 0.03313867, 0.01041799, 0.01103391, 0.00481898, 0.01685904, 0.05495474, 0.0323254, 0.01031197, 0.01096619, 0.00514502, 0.01708233, 0.05455672, 0.03209138, 0.01069253, 0.01159937, 0.0048916, 0.0182113, 0.05579517, 0.03474803, 0.01019305, 0.01135202, 0.00483869, 0.01665454, 0.05359071, 0.03361581, 0.01050437, 0.01104424, 0.00480105, 0.01683698, 0.05449101, 0.03249635, 0.01021751, 0.01101343, 0.00511299, 0.01652687, 0.05402859, 0.03263026, 0.01047472, 0.01186104, 0.00475983, 0.01773875, 0.05425253, 0.03475531, 0.00999453, 0.01124955, 0.00470979, 0.01620521, 0.05199428, 0.03318399, 0.01036601, 0.01088849, 0.0047667, 0.01671626, 0.05388612, 0.03216259, 0.01007083, 0.01091567, 0.00503475, 0.01651363, 0.05299866, 0.03216134, 0.01045765, 0.01165266, 0.00479272, 0.01750706, 0.05287529, 0.03433264, 0.00998868, 0.01138792, 0.00475058, 0.01607295, 0.05044097, 0.03197608, 0.01035151, 0.01095641, 0.00475777, 0.01645799, 0.05236725, 0.03094689, 0.01009716, 0.01103991, 0.0051467, 0.01676762, 0.0516457, 0.03174087, 0.01022389, 0.01155463, 0.00491918, 0.01803202, 0.05200525, 0.03359585, 0.00968922, 0.01105947, 0.00467294, 0.01585069, 0.05000146, 0.03184012, 0.01016768, 0.01101957, 0.00466653, 0.01633682, 0.05195751, 0.030318, 0.00971298, 0.01095817, 0.00480621, 0.01642708, 0.05068828, 0.0306066, 0.01009115, 0.01143595, 0.00449113, 0.01717528, 0.05022621, 0.03204804, 0.00953548, 0.01096974, 0.00434604, 0.01567635, 0.04856769, 0.02990642, 0.00991197, 0.0106131, 0.00445028, 0.01590836, 0.05042477, 0.02933954, 0.009663, 0.01063556, 0.00477854, 0.01603587, 0.0497687, 0.02987215, 0.01000513, 0.01123261, 0.00459639, 0.01719069, 0.0508152, 0.03231994, 0.00961628, 0.01089564, 0.00462151, 0.01597375, 0.04894723, 0.03072469, 0.00994167, 0.01036002, 0.00472204, 0.01697393, 0.05103064, 0.03002018, 0.00983825, 0.01083461, 0.00493982, 0.01682551, 0.04997753, 0.02993651, 0.00992538, 0.01144962, 0.00471275, 0.01751607, 0.05087775, 0.03258469, 0.00949323, 0.01117149, 0.00462336, 0.01626996, 0.0492521, 0.03092535, 0.00988071, 0.01068777, 0.00474081, 0.01649422, 0.05121749, 0.02994526, 0.00957112, 0.01073201, 0.00499444, 0.01667179, 0.05003274, 0.02909807, 0.00970179, 0.01118501, 0.00468676, 0.0173304, 0.05069695, 0.0321748, 0.00933466, 0.01094888, 0.00464951, 0.01588509, 0.04840553, 0.03048748, 0.00970965, 0.01043078, 0.00465957, 0.01616917, 0.04956098, 0.02975561, 0.00941753, 0.01043162, 0.00490754, 0.01612791, 0.04974835, 0.03007298, 0.00964635, 0.01084267, 0.00472472, 0.01728864, 0.0518699, 0.03309233, 0.00937136, 0.01052571, 0.00473505, 0.01603675, 0.05077559, 0.03117443, 0.00959137, 0.01020189, 0.00486196, 0.01642336, 0.0521126, 0.03058391, 0.00935312, 0.01028562, 0.00512893, 0.01657003, 0.0507316, 0.0308196, 0.0096623, 0.01097908, 0.00500878, 0.01758364, 0.0517139, 0.03280283, 0.00929638, 0.01065457, 0.00511149, 0.01693802, 0.05052222, 0.03094702, 0.00976044, 0.01084837, 0.00507315, 0.01771881, 0.05225016, 0.03009615, 0.00946568, 0.01100538, 0.00533693, 0.01695575, 0.05170276, 0.02984546, 0.00978726, 0.01114262, 0.00523898, 0.01788742, 0.05087184, 0.03123763, 0.00928675, 0.01093563, 0.00497836, 0.01608644, 0.04933661, 0.02957112, 0.00965851, 0.01075882, 0.00507688, 0.01648687, 0.05130063, 0.02899729, 0.00934827, 0.01060578, 0.0051611, 0.01606653, 0.04894654, 0.02827218, 0.00950707, 0.0112205, 0.00481981, 0.01673594, 0.04936932, 0.03059153, 0.00920534, 0.01094805, 0.0048675, 0.01596236, 0.04828819, 0.02968773, 0.00971118, 0.01070916, 0.00488168, 0.0165903, 0.04976996, 0.0287538, 0.009389, 0.01073149, 0.00509107, 0.01640522, 0.0479181, 0.02876561, 0.00968051, 0.01142028, 0.00486048, 0.0171358, 0.0500455, 0.03159517, 0.00933182, 0.01106475, 0.00477885, 0.01527491, 0.0472192, 0.0292305, 0.00961819, 0.01077976, 0.00480379, 0.01559485, 0.04884913, 0.02747184, 0.00926056, 0.01072789, 0.00481868, 0.01526496, 0.04649249, 0.02879812, 0.00959065, 0.0113549, 0.00455084, 0.01584645, 0.04580756, 0.03126714, 0.00923666, 0.01114741, 0.00454109, 0.01414804, 0.0459988, 0.02696258, 0.00935023, 0.01056281, 0.00459168, 0.0143313, 0.04563739, 0.02768638, 0.00909985, 0.01051706, 0.00489108, 0.01482812, 0.04653009, 0.02877127, 0.00927867, 0.01103738, 0.00445567, 0.01538064, 0.04765465, 0.03058967, 0.00879896, 0.01066759, 0.0043486, 0.01401515, 0.04500147, 0.02858332, 0.00923789, 0.01050685, 0.00438518, 0.01450713, 0.04650327, 0.02912216, 0.0089753, 0.0102354, 0.00453689, 0.01426896, 0.04673668, 0.02859975, 0.00929493, 0.01109684, 0.00425091, 0.01439853, 0.04656005, 0.02917788, 0.00862525, 0.01036531, 0.00422024, 0.01358834, 0.04505201, 0.0267271, 0.00899914, 0.01030963, 0.00424878, 0.01358736, 0.04529963, 0.02493311, 0.00882246, 0.01003708, 0.00442187, 0.01266419, 0.04599233, 0.02577647, 0.00906856, 0.01078111, 0.00420442, 0.0135146, 0.04612069, 0.02695672, 0.00862668, 0.01042916, 0.00412682, 0.01234182, 0.04405567, 0.02382977, 0.00904711, 0.0102493, 0.00419097, 0.01262011, 0.0449832, 0.02361752, 0.00881334, 0.01020622, 0.0044179, 0.01321324, 0.04509411, 0.02437923, 0.00922098, 0.01092264, 0.00418472, 0.01341135, 0.04327938, 0.02412819, 0.00871205, 0.01036987, 0.00412766, 0.01257, 0.04327286, 0.02377488, 0.00921213, 0.01018817, 0.00418595, 0.01342452, 0.0443486, 0.02243011, 0.00868781, 0.00970894, 0.00443133, 0.01232608, 0.04353907, 0.02327366, 0.00887202, 0.01029598, 0.00417472, 0.01292862, 0.04343812, 0.02456888, 0.00848162, 0.00997317, 0.00415591, 0.01200337, 0.04082636, 0.02202664, 0.00891854, 0.00955809, 0.00412156, 0.01294534, 0.04398919, 0.02144212, 0.00856733, 0.00958259, 0.00449891, 0.01372548, 0.04321047, 0.02257438, 0.00891373, 0.01033056, 0.00432683, 0.01416335, 0.04346571, 0.02365211, 0.00840658, 0.00970492, 0.00428608, 0.01332625, 0.04165994, 0.02207951, 0.00875612, 0.00958153, 0.00429389, 0.01345981, 0.04254502, 0.02236552, 0.00859471, 0.00961625, 0.00440907, 0.01272007, 0.04107657, 0.02212454, 0.00873762, 0.01009899, 0.00416871, 0.01338393, 0.04153828, 0.02377254, 0.00838987, 0.0096546, 0.00407075, 0.01216473, 0.04025854, 0.02119609, 0.00864826, 0.0093601, 0.00408805, 0.01227359, 0.04108573, 0.02075538, 0.00842661, 0.00939667, 0.00431645, 0.01222606, 0.04050564, 0.02115307, 0.00861793, 0.00998179, 0.00406384, 0.01320211, 0.04196391, 0.02245016, 0.00822504, 0.00948201, 0.00401127, 0.0120622, 0.04058997, 0.02105972, 0.00859287, 0.00932097, 0.00412122, 0.01247811, 0.0418118, 0.02026783, 0.00837137, 0.00927332, 0.00428214, 0.01215487, 0.04102677, 0.02073435, 0.00862675, 0.00980179, 0.00412318, 0.0128508, 0.04167483, 0.02204173, 0.00831641, 0.009536, 0.00405648, 0.01185194, 0.04023479, 0.02075023, 0.00872242, 0.00928882, 0.00413367, 0.01230636, 0.04120651, 0.02051072, 0.00851423, 0.0092099, 0.0042853, 0.01202216, 0.04052229, 0.02072236, 0.00870598, 0.00980773, 0.00402582, 0.01294233, 0.04118553, 0.02237515, 0.0083853, 0.00954425, 0.00399418, 0.0118057, 0.03938095, 0.02093921, 0.00876154, 0.00928221, 0.00409147, 0.01234159, 0.04057082, 0.02044437, 0.00849333, 0.00942772, 0.00426155, 0.01214784, 0.03994936, 0.02049678, 0.00862081, 0.0099143, 0.00403416, 0.01318775, 0.04041706, 0.02233555, 0.00834384, 0.00960949, 0.00397184, 0.01199876, 0.03832132, 0.02071142, 0.00857184, 0.00918903, 0.00402189, 0.01248299, 0.03931329, 0.02001662, 0.008295, 0.00908881, 0.00423309, 0.01241408, 0.03814122, 0.02051249, 0.00850998, 0.00980127, 0.00395813, 0.01290827, 0.03936956, 0.02234063, 0.00815874, 0.00949842, 0.00388681, 0.01179218, 0.03761411, 0.02103878, 0.00859272, 0.00932315, 0.00400308, 0.01178739, 0.03910853, 0.02048438, 0.00833947, 0.00930361, 0.00410721, 0.01141411, 0.03804009, 0.02070013, 0.00869623, 0.01002543, 0.00392564, 0.01197966, 0.03873108, 0.02255532, 0.00834659, 0.00965628, 0.00379378, 0.01122251, 0.03742237, 0.02108501, 0.00872965, 0.00944144, 0.0038861, 0.01178087, 0.03870926, 0.02038648, 0.00846127, 0.00940882, 0.00407128, 0.0115256, 0.03782842, 0.02027473, 0.00866889, 0.00992019, 0.00387539, 0.01227947, 0.03813033, 0.02204577, 0.0083763, 0.00966385, 0.0038961, 0.01156364, 0.03652378, 0.0207313, 0.00870882, 0.0093814, 0.0038922, 0.01151819, 0.0381273, 0.02051521, 0.00849755, 0.00935079, 0.00405223, 0.01150067, 0.03695852, 0.02032452, 0.0087307, 0.01006366, 0.00383577, 0.01244933, 0.03762878, 0.02233159, 0.00831475, 0.00976572, 0.00374692, 0.01140662, 0.03550506, 0.02037556, 0.00862429, 0.00943443, 0.00384292, 0.01197011, 0.03680803, 0.02005115, 0.00842063, 0.00951682, 0.00397224, 0.01153093, 0.03576292, 0.02018408, 0.00862577, 0.01000182, 0.00374957, 0.01163858, 0.03655905, 0.02213369, 0.00824261, 0.00952472, 0.00361177, 0.01134365, 0.03522376, 0.02123835, 0.00856537, 0.00920359, 0.00368215, 0.01187522, 0.0368376, 0.02017989, 0.00842616, 0.00921916, 0.00377965, 0.0118019, 0.03551459, 0.02036755, 0.00863153, 0.00988447, 0.00359558, 0.01246854, 0.03654457, 0.02242794, 0.00824984, 0.00960581, 0.00361486, 0.0119613, 0.0356435, 0.02146308, 0.00869781, 0.00950728, 0.00368706, 0.01174238, 0.03662526, 0.02055313, 0.00849696, 0.00932697, 0.00371751, 0.01157467, 0.0358935, 0.02085366, 0.00885657, 0.01008386, 0.00361138, 0.01345332, 0.03730734, 0.02307913, 0.00835889, 0.00996798, 0.00356538, 0.01227335, 0.03632658, 0.02156179, 0.0089331, 0.0095818, 0.00362256, 0.01279665, 0.03793024, 0.02131946, 0.00869082, 0.0097401, 0.00380077, 0.01356228, 0.03729567, 0.02174707, 0.00896216, 0.01042486, 0.00363401, 0.01339289, 0.03677334, 0.02285462, 0.00842745, 0.00993288, 0.00357124, 0.01267818, 0.03599934, 0.02147936, 0.00891861, 0.00968829, 0.00365546, 0.01274971, 0.03710223, 0.02147532, 0.0086391, 0.00968565, 0.00373953, 0.01225392, 0.03563952, 0.02089633, 0.00879201, 0.01027204, 0.00361875, 0.01275217, 0.03802048, 0.02299518, 0.00863229, 0.01001314, 0.00359901, 0.0122593, 0.03702659, 0.0220387, 0.00905823, 0.00985624, 0.00369378, 0.01210415, 0.03838279, 0.02134682, 0.00888493, 0.00991482, 0.0038154, 0.01282033, 0.0387333, 0.02159718, 0.00889714, 0.01037391, 0.00361591, 0.01347269, 0.04011373, 0.02377028, 0.0084849, 0.01002202, 0.00349926, 0.01201996, 0.03623965, 0.02181539, 0.00871805, 0.00957403, 0.00360518, 0.01149557, 0.03715312, 0.02147633, 0.0084188, 0.00979683, 0.00376668, 0.01117888, 0.03716213, 0.02121935, 0.00876716, 0.01026195, 0.0035253, 0.01158489, 0.03667583, 0.02190583, 0.00808264, 0.00984479, 0.00354515, 0.01029402, 0.03347029, 0.02088573, 0.0086848, 0.00987694, 0.00361176, 0.00988826, 0.03415393, 0.01968083, 0.0084725, 0.00968028, 0.00373921, 0.01052808, 0.03750031, 0.02239182, 0.00883665, 0.01014922, 0.00356446, 0.01224586, 0.03841526, 0.02306198, 0.00835778, 0.00974017, 0.00353537, 0.01165721, 0.03647576, 0.02171896, 0.00871938, 0.0090273, 0.00364297, 0.01196983, 0.03741338, 0.020715, 0.00863949, 0.00932, 0.0037074, 0.01187321, 0.03644625, 0.02069586, 0.00876193, 0.00992399, 0.00356819, 0.01253181, 0.03651023, 0.0220352, 0.00861295, 0.00960405, 0.00350365, 0.01172478, 0.03491338, 0.02070737, 0.00893111, 0.00954723, 0.00364625, 0.01208113, 0.03636935, 0.02049118, 0.00890968, 0.00997181, 0.00385873, 0.01181937, 0.03640335, 0.0200982, 0.00911614, 0.0104632, 0.00361124, 0.01279112, 0.03601398, 0.02123486, 0.00864111, 0.00997451, 0.00345046, 0.01131197, 0.03367915, 0.01980973, 0.00890812, 0.00954855, 0.00358555, 0.01174135, 0.03536314, 0.01981679, 0.00861659, 0.00947898, 0.00368541, 0.01099015, 0.03384951, 0.01993964, 0.00885776, 0.0100375, 0.0035962, 0.01278277, 0.03508603, 0.02208729, 0.00859114, 0.00997182, 0.00345789, 0.01100383, 0.03476264, 0.01946666, 0.00891706, 0.00969922, 0.00354887, 0.01165737, 0.03571612, 0.01966945, 0.0089416, 0.01005325, 0.00369841, 0.01168389, 0.03656957, 0.02047984, 0.00904096, 0.01022483, 0.00355279, 0.0124515, 0.03720842, 0.02263246, 0.00873076, 0.01014673, 0.00354157, 0.0124634, 0.03684872, 0.02145027, 0.00906226, 0.0097951, 0.00361991, 0.01155646, 0.03549368, 0.02016797, 0.00868294, 0.00976142, 0.00370173, 0.01154939, 0.03902081, 0.02011955, 0.00901517, 0.01076484, 0.00353156, 0.01149833, 0.03983415, 0.02237121, 0.00870197, 0.01037122, 0.00341385, 0.01090753, 0.03774655, 0.0208017, 0.00909674, 0.01002671, 0.00356184, 0.01092266, 0.0400712, 0.02056544, 0.0088752, 0.01005379, 0.00363976, 0.01074161, 0.03905413, 0.02048435, 0.00912031, 0.01051613, 0.00343273, 0.01140378, 0.0392133, 0.02182752, 0.00857244, 0.0100151, 0.00343038, 0.01018392, 0.03881652, 0.02049046, 0.0090282, 0.009638, 0.00355767, 0.01109499, 0.04115184, 0.02003421, 0.00894697, 0.00980134, 0.00369017, 0.01068762, 0.03907267, 0.01970763, 0.0089772, 0.01012492, 0.00346007, 0.01101378, 0.03946474, 0.02152558, 0.00852835, 0.00995917, 0.00341152, 0.010842, 0.03835743, 0.02018169, 0.00899174, 0.00982199, 0.00357493, 0.0114856, 0.03928921, 0.01952605, 0.00883466, 0.00958922, 0.00358822, 0.0107559, 0.03877304, 0.02007244, 0.0090609, 0.01031317, 0.00349326, 0.01116944, 0.03962227, 0.02241149, 0.00873521, 0.01005324, 0.00342513, 0.01069096, 0.03791982, 0.01966527, 0.009063, 0.00952643, 0.00349767, 0.01036784, 0.03975021, 0.01976572, 0.00879743, 0.00967775, 0.0036263, 0.01055002, 0.03924291, 0.01970853, 0.00893739, 0.01023289, 0.00333625, 0.01077084, 0.0406884, 0.0229083, 0.00846578, 0.00979021, 0.00323818, 0.01039451, 0.03887749, 0.02166473, 0.00880881, 0.00953161, 0.00336493, 0.01066682, 0.04092303, 0.02181412, 0.00851359, 0.00951449, 0.00345494, 0.01073849, 0.04058508, 0.0228831, 0.00884518, 0.01017291, 0.00331557, 0.01175571, 0.04152083, 0.02465914, 0.0083408, 0.00968281, 0.00322104, 0.01049085, 0.03964378, 0.02366875, 0.00875591, 0.00920241, 0.00332315, 0.01096068, 0.04045324, 0.02288341, 0.00862303, 0.00930488, 0.00343544, 0.01036138, 0.0396993, 0.02247193, 0.00885118, 0.00998095, 0.00332393, 0.01112146, 0.04027423, 0.02385574, 0.00827549, 0.00971509, 0.00326742, 0.01117551, 0.04122543, 0.02191706, 0.00886474, 0.00955439, 0.00344099, 0.01124559, 0.04080395, 0.02108055, 0.00852129, 0.00928526, 0.00346613, 0.01032206, 0.03952108, 0.02111067, 0.00872911, 0.00986481, 0.0033464, 0.01087679, 0.03971682, 0.02280304, 0.00817257, 0.00932609, 0.00327838, 0.01009479, 0.03812288, 0.02197229, 0.00869031, 0.00916236, 0.00340303, 0.01047037, 0.0395968, 0.02131886, 0.00836886, 0.00931897, 0.00350161, 0.01032384, 0.03878715, 0.0211513, 0.00873594, 0.00994193, 0.00335858, 0.01094814, 0.03953182, 0.02303582, 0.00820628, 0.00960943, 0.00329432, 0.01006626, 0.03811108, 0.02182642, 0.00858895, 0.0092878, 0.0034411, 0.0101177, 0.03986522, 0.02132595, 0.00840205, 0.00947241, 0.00355296, 0.01000635, 0.03877313, 0.02146098, 0.00873215, 0.01003732, 0.00346743, 0.01079754, 0.03995368, 0.0230607, 0.00818289, 0.0093926, 0.00334652, 0.00974172, 0.03805425, 0.02182728, 0.00862628, 0.00939964, 0.00349857, 0.01039394, 0.04014924, 0.02141831, 0.00850127, 0.00926755, 0.00354546, 0.0102606, 0.03842464, 0.02096846, 0.00863753, 0.00966461, 0.00338517, 0.01078407, 0.03892413, 0.02226217, 0.00819335, 0.00933097, 0.00331255, 0.01002257, 0.03787528, 0.02142192, 0.00849325, 0.00890648, 0.00337558, 0.01038357, 0.03892818, 0.02162973, 0.0081759, 0.0089754, 0.00349659, 0.01037977, 0.03837029, 0.02179678, 0.00834088, 0.00935938, 0.00337449, 0.01139716, 0.03883537, 0.02260984, 0.00808422, 0.00908206, 0.00333663, 0.01099447, 0.03829918, 0.02115103, 0.00856958, 0.00898906, 0.0034492, 0.01087847, 0.03837237, 0.02087072, 0.00830154, 0.00861247, 0.00356326, 0.0101106, 0.03525252, 0.01894434, 0.00837319, 0.00883351, 0.00349258, 0.01070058, 0.03655362, 0.0208088, 0.00804847, 0.00885335, 0.00339766, 0.00989065, 0.03650314, 0.02039485, 0.00839198, 0.00908389, 0.00353362, 0.01029725, 0.03925303, 0.02021069, 0.00818704, 0.00882642, 0.00355039, 0.00891533, 0.03716443, 0.01914984, 0.00849155, 0.00924097, 0.00350996, 0.00991144, 0.03629268, 0.02072606, 0.00757828, 0.00864192, 0.00333674, 0.00948453, 0.03673282, 0.01984974, 0.00818094, 0.00888351, 0.00359636, 0.01036393, 0.03785727, 0.01971136, 0.00838002, 0.00872472, 0.00381461, 0.01101252, 0.03936019, 0.0200476, 0.00920023, 0.01059721, 0.00384051, 0.01193148, 0.04085796, 0.02249199, 0.0087848, 0.01043969, 0.00387906, 0.01096647, 0.04072323, 0.02201347, 0.00921564, 0.00953416, 0.00394683, 0.01114584, 0.04102907, 0.02228076, 0.00900106, 0.01035936, 0.00417846, 0.01065088, 0.03971276, 0.02240648, 0.0092234, 0.01116724, 0.00397869, 0.01142009, 0.04225298, 0.02374168, 0.00860427, 0.01088231, 0.00385101, 0.01067088, 0.04069624, 0.02251006, 0.00923678, 0.0109136, 0.00399021, 0.01123021, 0.0427956, 0.02227597, 0.00898066, 0.01066883, 0.00408022, 0.01083728, 0.04074721, 0.02137171, 0.00921891, 0.01099794, 0.00385801, 0.01089505, 0.04078115, 0.02286501, 0.00862783, 0.0101895, 0.00375701, 0.01005952, 0.03864585, 0.02116584, 0.00908703, 0.00977015, 0.00384134, 0.01050399, 0.04022692, 0.02052353, 0.00896546, 0.01039267, 0.00402716, 0.01118232, 0.04140012, 0.02048111, 0.00924387, 0.01078196, 0.00379611, 0.01155927, 0.04218576, 0.02185516, 0.00876809, 0.01078625, 0.00367086, 0.01017035, 0.03913121, 0.02101362, 0.00915809, 0.01030977, 0.00374388, 0.01017686, 0.03854871, 0.01985957, 0.00879403, 0.00998101, 0.00389478, 0.01000352, 0.03765565, 0.02026341, 0.00906009, 0.01050858, 0.00370693, 0.01068472, 0.03872085, 0.02120099, 0.00861035, 0.0098892, 0.00361367, 0.00951118, 0.03723427, 0.02028508, 0.00902879, 0.00982773, 0.00376158, 0.01014695, 0.03851999, 0.01953419, 0.00888183, 0.00985574, 0.00385054, 0.0098658, 0.03816045, 0.01988171, 0.00919847, 0.01062512, 0.00370232, 0.0104331, 0.03961392, 0.02132872, 0.00863425, 0.01032424, 0.00369115, 0.00998528, 0.03725135, 0.02073729, 0.00900233, 0.00993757, 0.00387169, 0.01041208, 0.03807665, 0.01977059, 0.00863967, 0.00948817, 0.00399785, 0.01000934, 0.03692802, 0.01907851, 0.00881138, 0.00974371, 0.00368784, 0.01002774, 0.03756836, 0.01950426, 0.00825294, 0.00899407, 0.00357479, 0.00926957, 0.035546, 0.01920619, 0.00858239, 0.00938667, 0.00373606, 0.00938489, 0.03652067, 0.01860786, 0.00833153, 0.00908748, 0.0038355, 0.00915279, 0.03659157, 0.01899065, 0.0087796, 0.00999127, 0.00372972, 0.01002611, 0.03730736, 0.02023653, 0.0081659, 0.00980116, 0.00361032, 0.0091841, 0.03713622, 0.02021318, 0.00911725, 0.00960127, 0.00376847, 0.00960984, 0.03619983, 0.01844176, 0.0081048, 0.00918981, 0.0037351, 0.00933161, 0.03502125, 0.01808481, 0.00839158, 0.00989012, 0.00354, 0.00959848, 0.03575772, 0.01937559, 0.00792474, 0.00928118, 0.00345068, 0.00926316, 0.03439501, 0.0179093, 0.00810631, 0.00889894, 0.00356156, 0.00940169, 0.03557112, 0.01767788, 0.00811575, 0.00922116, 0.00367917, 0.00914323, 0.0347862, 0.01767192, 0.0082739, 0.01013668, 0.00356239, 0.00972304, 0.03542555, 0.01912525, 0.00802414, 0.00995494, 0.00347889, 0.00912588, 0.03504591, 0.01836679, 0.0082797, 0.0096212, 0.00357402, 0.00934499, 0.03547164, 0.01776298, 0.0080875, 0.00925986, 0.00367763, 0.0090199, 0.0351373, 0.0178765, 0.00835689, 0.00986635, 0.0035024, 0.00962508, 0.03562441, 0.01895084, 0.0078841, 0.00952902, 0.0034719, 0.0089275, 0.03514523, 0.01830317, 0.00834051, 0.00914586, 0.00361471, 0.00916378, 0.03617276, 0.01796374, 0.00802546, 0.00904982, 0.00369525, 0.0090499, 0.03522971, 0.01783, 0.00838935, 0.00997242, 0.00355274, 0.00945683, 0.03571632, 0.01895364, 0.00810961, 0.00980467, 0.00348504, 0.00877899, 0.03430274, 0.01787638, 0.00846387, 0.00928533, 0.00354085, 0.0088991, 0.03568987, 0.01777577, 0.00833747, 0.00957454, 0.003754, 0.00896909, 0.03493179, 0.01742305, 0.0083883, 0.01030198, 0.00361627, 0.01005565, 0.03639888, 0.01936456, 0.00816362, 0.01017378, 0.0034514, 0.00916433, 0.03434828, 0.0185309, 0.00851864, 0.01058304, 0.00371702, 0.00960806, 0.03616636, 0.01799956, 0.00835577, 0.01023831, 0.0037054, 0.00940898, 0.03521269, 0.01778325, 0.00862596, 0.0107757, 0.00360285, 0.00999129, 0.0361803, 0.01921105, 0.00811738, 0.01065755, 0.00354354, 0.0091538, 0.03505076, 0.01862611, 0.0085289, 0.01026498, 0.00364209, 0.00934127, 0.03729912, 0.0180397, 0.00838588, 0.01037688, 0.00373147, 0.00916592, 0.03612951, 0.01803684, 0.00870704, 0.0108872, 0.0035961, 0.00975845, 0.0364261, 0.01923564, 0.00815564, 0.01032444, 0.00340862, 0.0086428, 0.03465331, 0.01821525, 0.00872323, 0.010074, 0.00354563, 0.00884373, 0.03579783, 0.01772413, 0.00823602, 0.00991301, 0.00361564, 0.00850938, 0.03488227, 0.01782957, 0.00861774, 0.01060656, 0.00346696, 0.00883277, 0.03560303, 0.01911002, 0.00819904, 0.01004061, 0.00338162, 0.00821196, 0.03416362, 0.01817378, 0.00862785, 0.01004349, 0.00351892, 0.00861272, 0.03558495, 0.01752628, 0.00855147, 0.01003919, 0.00364359, 0.0086338, 0.03497866, 0.01765803, 0.00869027, 0.01089748, 0.00356578, 0.00941453, 0.03629759, 0.0194961, 0.00844971, 0.01057022, 0.00348052, 0.00878128, 0.03455986, 0.01841704, 0.00874107, 0.01042564, 0.00361171, 0.00899961, 0.03598021, 0.01793779, 0.00849343, 0.01028111, 0.00370371, 0.00889939, 0.03513654, 0.01788255, 0.0087893, 0.01111475, 0.00355047, 0.00938854, 0.03591507, 0.01911342, 0.00826629, 0.01023073, 0.00343256, 0.00875475, 0.03440658, 0.01812652, 0.00869273, 0.01020797, 0.00357003, 0.00895871, 0.03565037, 0.01774888, 0.0084665, 0.00999622, 0.00359691, 0.0086055, 0.03405601, 0.01749499, 0.00842584, 0.01052373, 0.00354525, 0.00929683, 0.03588951, 0.01895772, 0.00816047, 0.01025461, 0.00347088, 0.00858739, 0.03486217, 0.01811265, 0.00854251, 0.01004526, 0.00361697, 0.0090403, 0.0361321, 0.01771129, 0.00837255, 0.01002516, 0.00368772, 0.00912928, 0.03553201, 0.01798154, 0.00869107, 0.01058, 0.00356814, 0.00971499, 0.03648071, 0.01912423, 0.00815581, 0.01016752, 0.00346757, 0.00894332, 0.03524853, 0.01816027, 0.00862879, 0.01000589, 0.00360321, 0.00923624, 0.0365806, 0.01792795, 0.00830803, 0.00992878, 0.00370558, 0.00918448, 0.03628174, 0.01789494, 0.00844703, 0.01018738, 0.00358596, 0.01064882, 0.03698226, 0.01919449, 0.00813141, 0.01002594, 0.00343394, 0.00946717, 0.03528679, 0.01900248, 0.00865871, 0.00959489, 0.00361031, 0.00980275, 0.03619686, 0.01778307, 0.00840614, 0.01002602, 0.00361044, 0.00849458, 0.03480292, 0.01690905, 0.00861437, 0.01036197, 0.00347658, 0.00916738, 0.03617992, 0.01830296, 0.00806683, 0.00972158, 0.00337788, 0.00829339, 0.0342692, 0.01764591, 0.00861394, 0.00972917, 0.00353932, 0.00945776, 0.0365881, 0.01810949, 0.00839018, 0.01000899, 0.00365979, 0.00929158, 0.03575127, 0.01770157, 0.0086114, 0.01060398, 0.00350014, 0.01000889, 0.03658481, 0.01925705, 0.00815682, 0.01033865, 0.00342128, 0.00930023, 0.0374612, 0.01858378, 0.00853223, 0.01005532, 0.00353102, 0.00944738, 0.03670722, 0.01773412, 0.00818284, 0.01070523, 0.00367263, 0.00962023, 0.03538917, 0.01771883, 0.00840693, 0.01060793, 0.00348609, 0.0098869, 0.03601592, 0.01907494, 0.00789773, 0.01009487, 0.00338437, 0.00902603, 0.0348752, 0.0181462, 0.00853559, 0.00998816, 0.00357923, 0.00929934, 0.03698184, 0.01782722, 0.00837849, 0.01008039, 0.00363135, 0.00895632, 0.03542655, 0.0175117, 0.00842992, 0.01047354, 0.00350429, 0.00950485, 0.03560417, 0.01886063, 0.00804305, 0.01013831, 0.00343619, 0.00887829, 0.03488682, 0.01755935, 0.00835775, 0.00987641, 0.00351689, 0.00908877, 0.03551675, 0.01702347, 0.00818047, 0.00993607, 0.00367498, 0.00911242, 0.03519661, 0.01744495, 0.00821226, 0.01055661, 0.00355409, 0.00987999, 0.03695177, 0.01882632, 0.0079925, 0.01043925, 0.00348262, 0.00927509, 0.03524604, 0.01763455, 0.00842428, 0.01011362, 0.00359743, 0.00934329, 0.03736081, 0.01723725, 0.00828881, 0.01008977, 0.00366818, 0.00918184, 0.03631138, 0.01714695, 0.00845264, 0.01056808, 0.00357177, 0.00982194, 0.03735831, 0.01846237, 0.00803685, 0.01020395, 0.00349693, 0.00908115, 0.03623686, 0.01775678, 0.00854423, 0.01029076, 0.00367322, 0.00957605, 0.03710148, 0.01700084, 0.00818192, 0.01003841, 0.00374668, 0.00929405, 0.03616219, 0.01704403, 0.00836385, 0.01057373, 0.00361133, 0.00985502, 0.03722721, 0.01819915, 0.00789284, 0.01023561, 0.00349759, 0.00912434, 0.0356988, 0.01736033, 0.00836921, 0.01005512, 0.00364402, 0.00928666, 0.03664731, 0.01676056, 0.00808662, 0.00999723, 0.00372399, 0.00909248, 0.03585323, 0.01677829, 0.0083243, 0.01065984, 0.00357368, 0.00953138, 0.03638047, 0.01791857, 0.00791001, 0.01017007, 0.00351967, 0.00896767, 0.03503143, 0.01704843, 0.00838305, 0.00991907, 0.00364248, 0.0092455, 0.03616393, 0.01675161, 0.00812959, 0.00994045, 0.00370368, 0.00893953, 0.03533885, 0.01671193, 0.00829815, 0.01041074, 0.00358831, 0.00965292, 0.03613488, 0.01791499, 0.00792196, 0.01021471, 0.00354448, 0.00851377, 0.03521889, 0.01712263, 0.00833762, 0.01007677, 0.00363714, 0.00979141, 0.03653377, 0.01656726, 0.00800175, 0.00987901, 0.00370423, 0.00928587, 0.035767, 0.01656749, 0.00816326, 0.0104821, 0.00350701, 0.00996559, 0.03666411, 0.01766234, 0.00771896, 0.01009741, 0.00340956, 0.00894691, 0.0351611, 0.01682312, 0.00816552, 0.01001094, 0.00360542, 0.00936686, 0.03667103, 0.01643546, 0.00791465, 0.0099791, 0.00367937, 0.00928678, 0.03590593, 0.01653852, 0.00818367, 0.0105378, 0.00353426, 0.00996098, 0.03686112, 0.01780285, 0.00779489, 0.01030505, 0.00347576, 0.00911757, 0.03514181, 0.01690169, 0.00819931, 0.01006672, 0.00362804, 0.00963798, 0.0368898, 0.01684203, 0.00807742, 0.01049018, 0.00374287, 0.00971984, 0.03678605, 0.01695988, 0.00819096, 0.0108557, 0.00357146, 0.00998317, 0.03768945, 0.01844296, 0.00797584, 0.01076515, 0.00359181, 0.00954962, 0.03713159, 0.0178538, 0.0085236, 0.01126043, 0.00389384, 0.01007148, 0.03926098, 0.01698428, 0.00820941, 0.01115947, 0.00395597, 0.01002981, 0.03711658, 0.01697658, 0.00839826, 0.01179949, 0.00379242, 0.01054175, 0.03904216, 0.01836647, 0.0080247, 0.01175472, 0.00384351, 0.00988186, 0.03709319, 0.01751219, 0.00871784, 0.01109808, 0.00395427, 0.00997973, 0.03827366, 0.01698654, 0.00829051, 0.01074815, 0.00393508, 0.01004043, 0.03740709, 0.01690314, 0.00837477, 0.01122503, 0.00370993, 0.01085697, 0.03840918, 0.01788452, 0.00791378, 0.01094625, 0.00364473, 0.00985449, 0.03679859, 0.0171457, 0.00860135, 0.01093195, 0.00383427, 0.01032098, 0.03901404, 0.01650886, 0.00828644, 0.01088554, 0.00392559, 0.01004777, 0.03735284, 0.01612798, 0.00859604, 0.01120836, 0.00373019, 0.01060832, 0.0380472, 0.01714606, 0.00776466, 0.01066583, 0.00364806, 0.0096157, 0.03587476, 0.01607159, 0.00821387, 0.01026126, 0.00371174, 0.0096987, 0.03745361, 0.01600342, 0.00801107, 0.01043884, 0.00384817, 0.00966971, 0.03738596, 0.01611193, 0.00822465, 0.01099643, 0.00370095, 0.01056278, 0.03814295, 0.01738935, 0.00781936, 0.01012495, 0.00361818, 0.00970401, 0.03710095, 0.01643906, 0.00830763, 0.01041028, 0.00390562, 0.0104686, 0.03945167, 0.01627727, 0.00823298, 0.01084149, 0.00401654, 0.01047551, 0.03783251, 0.01605792, 0.00836379, 0.0112992, 0.00378335, 0.01050178, 0.03896587, 0.01720611, 0.00811874, 0.01093724, 0.00376862, 0.01011516, 0.0379397, 0.01644818, 0.00848594, 0.01083457, 0.00390783, 0.01032158, 0.03926751, 0.0157877, 0.00832041, 0.01093706, 0.00405143, 0.01047802, 0.03854891, 0.01605736, 0.00858116, 0.01139715, 0.00386981, 0.0111304, 0.03983567, 0.01761889, 0.00809327, 0.01103228, 0.0039339, 0.01053486, 0.0394142, 0.01656044, 0.00845563, 0.01070629, 0.00397789, 0.01057399, 0.03939915, 0.01616293, 0.00799944, 0.01043559, 0.00396373, 0.00989824, 0.0376914, 0.01541014, 0.00812996, 0.01074115, 0.00375972, 0.01051154, 0.03857312, 0.01627507, 0.00771093, 0.01064426, 0.00374915, 0.00968974, 0.03712042, 0.01606196, 0.00815952, 0.01033472, 0.00386626, 0.00999635, 0.03882109, 0.01577686, 0.00788946, 0.01036351, 0.00396819, 0.00975271, 0.03787327, 0.01572365, 0.00815015, 0.01089037, 0.00377407, 0.01033219, 0.03840148, 0.01755014, 0.00766852, 0.01055667, 0.00374684, 0.0094548, 0.03749897, 0.0161863, 0.00802695, 0.0104568, 0.00388242, 0.00988974, 0.03858293, 0.01581055, 0.0077466, 0.01039921, 0.00397555, 0.00990611, 0.03763936, 0.0158062, 0.00798286, 0.01079472, 0.003822, 0.01054195, 0.03897078, 0.01688221, 0.00773815, 0.01068366, 0.00371035, 0.00946905, 0.03725375, 0.01615343, 0.00813011, 0.01038488, 0.00389776, 0.01000987, 0.03842728, 0.01651765, 0.00795797, 0.01045191, 0.00411335, 0.01031249, 0.03828308, 0.01661996, 0.00827621, 0.01088523, 0.00393449, 0.00992456, 0.03917756, 0.01748566, 0.00779616, 0.0108634, 0.00379629, 0.01007911, 0.03803236, 0.01664258, 0.00838095, 0.01068794, 0.00394399, 0.01052368, 0.03969608, 0.01647236, 0.00797597, 0.01070182, 0.00405713, 0.01027673, 0.03871983, 0.0162417, 0.00826566, 0.01104551, 0.00395655, 0.01103792, 0.04006819, 0.01789775, 0.00801957, 0.01090701, 0.00384136, 0.01015386, 0.03768752, 0.01817496, 0.00832271, 0.01062397, 0.00410475, 0.01054892, 0.03933628, 0.01689674, 0.00790562, 0.01060903, 0.00418408, 0.01040862, 0.03733703, 0.01680984, 0.0081499, 0.01129515, 0.00407103, 0.01141682, 0.03951615, 0.01954735, 0.00786235, 0.01087107, 0.00397873, 0.01084451, 0.03788944, 0.01860091, 0.00814896, 0.01037022, 0.00398933, 0.01111492, 0.03888408, 0.01796574, 0.00790973, 0.01026975, 0.00415026, 0.01087602, 0.03758412, 0.01818381, 0.00809971, 0.01062874, 0.00391237, 0.01136991, 0.03882253, 0.01947007, 0.00774769, 0.01081995, 0.00393111, 0.01049821, 0.03771592, 0.01849244, 0.00795301, 0.0106999, 0.00427066, 0.0110457, 0.03901042, 0.01806675, 0.00786756, 0.01069811, 0.00435947, 0.01057901, 0.03724068, 0.01803566, 0.00806985, 0.01118041, 0.00406024, 0.0111138, 0.03746026, 0.01837017, 0.00753424, 0.01058599, 0.00365585, 0.00993447, 0.03606052, 0.01734503, 0.00804358, 0.01057621, 0.00418638, 0.01085607, 0.03793779, 0.01818938, 0.00774545, 0.01048974, 0.00420862, 0.0099192, 0.03577156, 0.01795824, 0.00798547, 0.01099176, 0.00402558, 0.01108673, 0.03677506, 0.01920654, 0.00744928, 0.01053519, 0.00386011, 0.01050363, 0.03533197, 0.01815987, 0.00794761, 0.01050893, 0.00399162, 0.01077742, 0.03721607, 0.01742371, 0.00763502, 0.01054637, 0.00419074, 0.01010791, 0.03706115, 0.01806146, 0.00802716, 0.01117002, 0.00409125, 0.01103024, 0.03894979, 0.01962016, 0.00765984, 0.01097958, 0.00401993, 0.00977542, 0.0370724, 0.01900539, 0.00824641, 0.01091991, 0.0041633, 0.00934788, 0.03877573, 0.01840228, 0.00795691, 0.01050332, 0.00422772, 0.00952976, 0.03725936, 0.01819221, 0.00803969, 0.01103167, 0.00405911, 0.00945239, 0.03855548, 0.01966725, 0.00761207, 0.01135256, 0.00396927, 0.01055445, 0.0375204, 0.01881975, 0.00801, 0.01061416, 0.00402881, 0.01091261, 0.03883717, 0.01857799, 0.00783746, 0.01065998, 0.00412643, 0.01102189, 0.0379928, 0.01856677, 0.00793427, 0.01132547, 0.00401752, 0.01175213, 0.03894509, 0.0199016, 0.00758882, 0.01103255, 0.00391994, 0.01098274, 0.03864997, 0.01862547, 0.00798545, 0.01070343, 0.00415464, 0.01115644, 0.04001686, 0.01889485, 0.00789826, 0.01085179, 0.0042937, 0.01093735, 0.03922647, 0.01887038, 0.00822691, 0.01137815, 0.0041029, 0.01125492, 0.03844054, 0.01959022, 0.00774462, 0.01097685, 0.00396026, 0.01009939, 0.03672683, 0.018776, 0.0081568, 0.01072922, 0.00419951, 0.01077561, 0.03808918, 0.01843261, 0.00784584, 0.01048504, 0.0042974, 0.01076057, 0.03740388, 0.01861865, 0.0081058, 0.01109786, 0.0041293, 0.01150998, 0.03743734, 0.0200002, 0.00782131, 0.01091753, 0.00407657, 0.01057724, 0.03654891, 0.01916155, 0.00825863, 0.01062724, 0.00421181, 0.01093673, 0.03751094, 0.0180722, 0.00785452, 0.01029725, 0.00424867, 0.01082701, 0.03548887, 0.01813504, 0.00818464, 0.01077855, 0.00411345, 0.01169629, 0.03695813, 0.02003609, 0.00780963, 0.01077773, 0.00411727, 0.01066086, 0.03573432, 0.01901804, 0.00814963, 0.0104839, 0.00419421, 0.0100878, 0.03624761, 0.01805891, 0.00792081, 0.01039018, 0.00425124, 0.01008202, 0.03501524, 0.01821787, 0.00804418, 0.01076847, 0.00400769, 0.00987613, 0.03438799, 0.01863592, 0.00738031, 0.01037034, 0.00389795, 0.00932947, 0.03404068, 0.01789194, 0.00792396, 0.01040993, 0.00417732, 0.0092383, 0.0353743, 0.01727125, 0.00774375, 0.01034726, 0.00424165, 0.00877409, 0.03393701, 0.01698724, 0.00782938, 0.01066054, 0.00403205, 0.00963053, 0.0353303, 0.0175697, 0.00748808, 0.01042192, 0.00399135, 0.00896907, 0.03385057, 0.01721871, 0.00790217, 0.00973594, 0.00403155, 0.00928471, 0.03541317, 0.01671366, 0.00765892, 0.00976331, 0.00415875, 0.00907318, 0.03489226, 0.0166147, 0.0078432, 0.0101468, 0.00400937, 0.0098519, 0.03613866, 0.01805827, 0.0074739, 0.01000645, 0.00385289, 0.00903899, 0.03450952, 0.01710239, 0.00779449, 0.00948551, 0.00394126, 0.00898405, 0.03565254, 0.01685499, 0.0077643, 0.01009364, 0.00419423, 0.00901401, 0.03555967, 0.01712424, 0.00795496, 0.01070719, 0.00382183, 0.00979323, 0.03615138, 0.01907506, 0.00756292, 0.01036804, 0.00389206, 0.01017482, 0.0352745, 0.01864669, 0.00808138, 0.01032112, 0.00409989, 0.01054613, 0.03633936, 0.01751924, 0.00772164, 0.01014507, 0.00414308, 0.01032924, 0.03552213, 0.01815791, 0.00789924, 0.01023533, 0.00386479, 0.0099045, 0.03561795, 0.0184349, 0.00736126, 0.01029545, 0.00393219, 0.00926341, 0.03544545, 0.01789163, 0.00803318, 0.01026399, 0.0041437, 0.01030658, 0.03735052, 0.01837754, 0.00791263, 0.01043006, 0.00416875, 0.01018187, 0.03713875, 0.01828754, 0.00800255, 0.0109031, 0.00401753, 0.01078448, 0.03660301, 0.01918343, 0.00750844, 0.01035504, 0.0038672, 0.00977555, 0.03454347, 0.01814919, 0.00781006, 0.01012952, 0.00404682, 0.00984309, 0.03569936, 0.01751642, 0.00735057, 0.01002792, 0.00419125, 0.00990835, 0.03450902, 0.01734588, 0.00779409, 0.01039632, 0.00394854, 0.00997334, 0.03486039, 0.01788231, 0.00722058, 0.00968183, 0.00383275, 0.00878447, 0.03183545, 0.01723345, 0.00781951, 0.00938119, 0.00400981, 0.00979576, 0.03399979, 0.01657301, 0.00757878, 0.00945845, 0.00404853, 0.00956924, 0.03510411, 0.01710471, 0.00769516, 0.01039742, 0.00387252, 0.00990498, 0.03594799, 0.01820132, 0.0073567, 0.01010327, 0.00377125, 0.0092164, 0.03450036, 0.01724344, 0.00763379, 0.00960884, 0.00385323, 0.00933392, 0.0356219, 0.01682531, 0.00750083, 0.00981579, 0.00395907, 0.0089944, 0.03380543, 0.01677803, 0.00763887, 0.01031906, 0.00378309, 0.00914485, 0.03407257, 0.0165809, 0.00684101, 0.00976064, 0.00365127, 0.00851647, 0.03339067, 0.01688982, 0.00732677, 0.0098202, 0.00368266, 0.00895471, 0.03469826, 0.01673493, 0.00720315, 0.00971059, 0.00382271, 0.00817061, 0.03443068, 0.01695727, 0.00753579, 0.01028016, 0.00369066, 0.00871765, 0.03508733, 0.01779986, 0.00702372, 0.0097825, 0.00364363, 0.00820025, 0.0341512, 0.017467, 0.00731769, 0.00946114, 0.00376179, 0.00827572, 0.03597993, 0.01796975, 0.00745066, 0.00952866, 0.00395911, 0.00903435, 0.03566046, 0.01774981, 0.00767034, 0.01025448, 0.00367254, 0.00882858, 0.03648731, 0.01915309, 0.00720465, 0.01019652, 0.00357666, 0.0082898, 0.03572461, 0.01809998, 0.00750653, 0.00977414, 0.0037839, 0.00850777, 0.03525715, 0.01831928, 0.00741973, 0.00969898, 0.00378617, 0.00839487, 0.03490824, 0.01794758, 0.00768699, 0.01008966, 0.00361643, 0.00891678, 0.03571454, 0.01895397, 0.00728686, 0.00955225, 0.00350093, 0.00798102, 0.03457391, 0.01835918, 0.00785299, 0.00926807, 0.00385106, 0.00870185, 0.03653542, 0.01793769, 0.00761763, 0.00969889, 0.00403011, 0.00857827, 0.03525123, 0.01764035, 0.00761035, 0.01000936, 0.00378952, 0.00907826, 0.03594968, 0.01854578, 0.00730036, 0.00943417, 0.00376319, 0.00883141, 0.03507222, 0.01828564, 0.00783698, 0.00954063, 0.00398169, 0.00921928, 0.03675449, 0.01801564, 0.00747118, 0.0091991, 0.0040095, 0.00877574, 0.0362254, 0.01774753, 0.00775567, 0.01021139, 0.00393045, 0.00968693, 0.03736121, 0.01934398, 0.00748922, 0.00972309, 0.0038161, 0.00858441, 0.03530657, 0.01774316, 0.00770992, 0.00920072, 0.00391656, 0.0084692, 0.03629245, 0.01702996, 0.00731087, 0.00907497, 0.00395799, 0.00889753, 0.03568823, 0.01739097, 0.00760457, 0.00998993, 0.0038113, 0.00971474, 0.03731283, 0.01986345, 0.00716884, 0.00958812, 0.00381281, 0.0093111, 0.03567136, 0.01869945, 0.0076548, 0.0088262, 0.00390889, 0.00874782, 0.03663951, 0.01686245, 0.00734343, 0.00919641, 0.00407508, 0.00929408, 0.03677607, 0.01767146, 0.00774351, 0.00977034, 0.00394457, 0.00973233, 0.03783007, 0.01822018, 0.00718526, 0.00916726, 0.00377927, 0.00874416, 0.03587733, 0.01708244, 0.00753118, 0.00884352, 0.00398201, 0.00888052, 0.03622885, 0.01619665, 0.00759452, 0.00902721, 0.00422499, 0.00909859, 0.0366228, 0.01699029, 0.00780307, 0.00957547, 0.00396638, 0.00930208, 0.03664207, 0.01908934, 0.00735785, 0.00935031, 0.00392332, 0.00897844, 0.03623619, 0.01833899, 0.00788316, 0.00930845, 0.00413984, 0.00970256, 0.03673049, 0.01684817, 0.00753447, 0.00916524, 0.00418995, 0.00990159, 0.03573473, 0.01740484, 0.00773693, 0.00961225, 0.00402197, 0.01085053, 0.03693613, 0.0185531, 0.00738272, 0.0094646, 0.00396291, 0.01029682, 0.035744, 0.01778686, 0.00780195, 0.00933134, 0.00396601, 0.01074329, 0.0371922, 0.01703361, 0.00749272, 0.00922675, 0.00394176, 0.00969976, 0.03580877, 0.01706048, 0.00779318, 0.01018933, 0.00381754, 0.01043704, 0.03674526, 0.01746709, 0.00729299, 0.00983996, 0.00363981, 0.00930259, 0.03569177, 0.01676146, 0.00769043, 0.00885022, 0.00379424, 0.00959659, 0.03592161, 0.01610338, 0.00725242, 0.00896858, 0.00386297, 0.0085811, 0.03502262, 0.01550209, 0.0071504, 0.0087248, 0.00347189, 0.00845397, 0.03610316, 0.01606288, 0.00684044, 0.00815246, 0.00336153, 0.00829508, 0.03512257, 0.01620968, 0.00747995, 0.00793042, 0.00346592, 0.00838135, 0.03636447, 0.01605362, 0.00729693, 0.00785959, 0.00357115, 0.00834768, 0.03544214, 0.0158366, 0.0074716, 0.00834734, 0.0034048, 0.00879801, 0.03605358, 0.0174871, 0.00703022, 0.00791674, 0.00326402, 0.00796386, 0.03469338, 0.01695804, 0.00742788, 0.00777033, 0.0034245, 0.00826974, 0.03584503, 0.01712432, 0.00727168, 0.00787315, 0.00358779, 0.0084058, 0.03522692, 0.01657194, 0.00745872, 0.00850176, 0.00347716, 0.00914216, 0.0362502, 0.01736961, 0.0070144, 0.00832936, 0.00335593, 0.00834278, 0.03465055, 0.01486218, 0.00746691, 0.00776227, 0.00347097, 0.00834689, 0.03619794, 0.01663631, 0.0072615, 0.00789608, 0.00358709, 0.00832388, 0.03576761, 0.01700689, 0.00745878, 0.00846727, 0.00338751, 0.00867861, 0.03642913, 0.01766196, 0.00705456, 0.00829852, 0.0033464, 0.00813395, 0.03626885, 0.0173627, 0.00745083, 0.00781879, 0.00344416, 0.00799975, 0.0358439, 0.01577748, 0.00709183, 0.00776217, 0.00347263, 0.00779219, 0.03533784, 0.01603991, 0.00733632, 0.00819015, 0.00331613, 0.00827742, 0.03620197, 0.01681336, 0.00699761, 0.0079574, 0.00325056, 0.00793924, 0.03451142, 0.01714906, 0.00742098, 0.00785574, 0.00341417, 0.00850304, 0.03577366, 0.01622479, 0.00723015, 0.00787123, 0.00350351, 0.0081311, 0.03487892, 0.01636103, 0.00747283, 0.00823379, 0.00333271, 0.00868652, 0.03588928, 0.01701526, 0.00710428, 0.00795164, 0.00327371, 0.0083387, 0.03485579, 0.01632596, 0.00756852, 0.00776058, 0.00343262, 0.00831684, 0.03672653, 0.01641571, 0.00738143, 0.00781933, 0.00357496, 0.00842877, 0.03554093, 0.01593009, 0.00746085, 0.00810763, 0.00339494, 0.00873763, 0.03534865, 0.01667, 0.00703099, 0.00774855, 0.00324968, 0.00816778, 0.03379807, 0.01592638, 0.00733824, 0.00747515, 0.00342355, 0.00845797, 0.03519684, 0.01520985, 0.00708335, 0.0074697, 0.0035158, 0.00804298, 0.03402536, 0.01487412, 0.00732431, 0.00794078, 0.00336706, 0.00860982, 0.03531777, 0.01559962, 0.00689305, 0.0075546, 0.0032918, 0.00793196, 0.03355949, 0.01527923, 0.00733205, 0.00735609, 0.00339841, 0.00830477, 0.03516401, 0.01465085, 0.00706415, 0.00747123, 0.00348639, 0.00837638, 0.03469071, 0.01457251, 0.00727774, 0.00791777, 0.00335516, 0.00871149, 0.03495938, 0.01534054, 0.00687839, 0.00763807, 0.00330831, 0.00816954, 0.03441305, 0.01481222, 0.0072333, 0.00750144, 0.00343617, 0.0084931, 0.03548323, 0.01453442, 0.0070725, 0.00731595, 0.00342893, 0.0082628, 0.03472294, 0.0144642, 0.0070714, 0.0076898, 0.00319623, 0.0084993, 0.03477146, 0.01549499, 0.00672846, 0.00744374, 0.00311115, 0.00783934, 0.03391092, 0.01493747, 0.00711621, 0.00733425, 0.00325693, 0.00818194, 0.03487432, 0.01444117, 0.00693179, 0.007341, 0.0033596, 0.00809088, 0.03469568, 0.01429517, 0.0071295, 0.00784913, 0.00325273, 0.00872915, 0.0359133, 0.01543452, 0.00677895, 0.00745291, 0.00315075, 0.00803172, 0.03473936, 0.01478216, 0.00711807, 0.00736827, 0.00330745, 0.00820553, 0.03573756, 0.01475353, 0.00702262, 0.00734052, 0.00331076, 0.00800757, 0.0350473, 0.01470746, 0.00712973, 0.00779913, 0.00324814, 0.00859731, 0.0355744, 0.0155721, 0.00671739, 0.0074723, 0.00315804, 0.007896, 0.03463661, 0.01458311, 0.00714199, 0.00733615, 0.00337213, 0.00830484, 0.03644171, 0.01469357, 0.00707838, 0.00763646, 0.00346939, 0.00832783, 0.03606283, 0.01474949, 0.00726832, 0.00817604, 0.00326484, 0.00873255, 0.03668251, 0.01574951, 0.0069056, 0.00796219, 0.00327457, 0.00819481, 0.03542512, 0.01525196, 0.00727931, 0.00766276, 0.00342983, 0.0084391, 0.03713124, 0.01478293, 0.0070995, 0.00770115, 0.00353238, 0.00830736, 0.0359097, 0.01496538, 0.00736245, 0.00829691, 0.00338863, 0.00883481, 0.03732974, 0.01609748, 0.00688764, 0.00796556, 0.00331405, 0.00815971, 0.03532442, 0.01517792, 0.00726262, 0.00765475, 0.00342474, 0.00848565, 0.0369915, 0.01501524, 0.0071015, 0.00784627, 0.00354814, 0.00831414, 0.03619932, 0.01492745, 0.00735982, 0.00834512, 0.00339924, 0.00894672, 0.03751534, 0.01615753, 0.00705019, 0.00805545, 0.00331566, 0.00829841, 0.03556146, 0.01546543, 0.00744629, 0.00793422, 0.00350017, 0.00872878, 0.03739767, 0.01515222, 0.00723645, 0.00813131, 0.00358861, 0.0086287, 0.03721152, 0.01547149, 0.00742392, 0.00860557, 0.00343247, 0.009895, 0.03845849, 0.01709173, 0.00705612, 0.00849385, 0.00334915, 0.00887299, 0.03570489, 0.01567681, 0.0074601, 0.00825136, 0.00351458, 0.00940001, 0.03633646, 0.01430149, 0.00707719, 0.00787744, 0.00353876, 0.00842255, 0.03513036, 0.01397494, 0.0072941, 0.00817561, 0.00338165, 0.00886907, 0.03574681, 0.01537016, 0.00693363, 0.00816387, 0.0032831, 0.00841939, 0.03473942, 0.014501, 0.00730988, 0.00784793, 0.00341859, 0.00865106, 0.03579354, 0.01364364, 0.00708761, 0.00777959, 0.0035051, 0.0084391, 0.03542977, 0.0137565, 0.00737369, 0.00822405, 0.00335146, 0.00902767, 0.03632377, 0.01493178, 0.00707072, 0.00806636, 0.00326913, 0.00839165, 0.034901, 0.01388633, 0.00734076, 0.00796924, 0.00340306, 0.00823447, 0.03593799, 0.01365994, 0.00719666, 0.00793498, 0.00346632, 0.00827046, 0.03606683, 0.01405128, 0.00735841, 0.00834237, 0.00330055, 0.00861684, 0.03589665, 0.01495509, 0.00698719, 0.00799887, 0.00322462, 0.00798714, 0.03425838, 0.01401521, 0.00731594, 0.00772643, 0.00333421, 0.00830515, 0.03573155, 0.01374129, 0.00709583, 0.00779985, 0.0034316, 0.00813501, 0.03524306, 0.01362804, 0.00729556, 0.00827945, 0.00328578, 0.00871678, 0.03652629, 0.0147605, 0.00699708, 0.00802332, 0.00329131, 0.00812629, 0.03493453, 0.01408426, 0.00740075, 0.00791173, 0.00349265, 0.00839571, 0.03691407, 0.01400588, 0.00729342, 0.00793462, 0.00352356, 0.0082815, 0.03572989, 0.01395593, 0.00745238, 0.00843279, 0.00338934, 0.00904818, 0.03647023, 0.01495783, 0.0070562, 0.0082676, 0.00335388, 0.00835429, 0.03594294, 0.01430901, 0.00746799, 0.00801256, 0.00348377, 0.00835937, 0.03678632, 0.0141982, 0.00726324, 0.00804124, 0.00355139, 0.00831798, 0.03660471, 0.01414399, 0.00736744, 0.00845865, 0.00335633, 0.00863497, 0.03666593, 0.01536457, 0.00704338, 0.00820293, 0.00336136, 0.00818225, 0.03564274, 0.01464861, 0.00745629, 0.00814999, 0.00343724, 0.00836279, 0.03678014, 0.01433284, 0.00726554, 0.00814392, 0.00356322, 0.00814624, 0.03631964, 0.01434523, 0.00746046, 0.00861777, 0.00322557, 0.00840417, 0.036914, 0.01522408, 0.0067604, 0.00793572, 0.00332433, 0.00813661, 0.0360431, 0.01530074, 0.00749409, 0.00824522, 0.00352627, 0.00863474, 0.03812092, 0.01461432, 0.00741574, 0.00839221, 0.00366859, 0.00838129, 0.03655617, 0.01469839, 0.00759472, 0.00880798, 0.00344697, 0.00895152, 0.03820183, 0.01591973, 0.00738266, 0.00872378, 0.00342613, 0.00878693, 0.03809052, 0.01513684, 0.00767396, 0.00826092, 0.00349802, 0.00835649, 0.03801293, 0.01467864, 0.00751225, 0.0083715, 0.00360709, 0.00851642, 0.03836338, 0.01508777, 0.00782025, 0.0089536, 0.00344174, 0.00930336, 0.04009484, 0.01642772, 0.00746398, 0.00909431, 0.00338523, 0.00843277, 0.03740481, 0.01552892, 0.00787902, 0.0088392, 0.00349254, 0.00888477, 0.04033586, 0.01497276, 0.00761499, 0.00888986, 0.0035958, 0.00875879, 0.03979768, 0.01528937, 0.00789122, 0.0094421, 0.00343363, 0.0092326, 0.04006851, 0.01613829, 0.00747831, 0.00910735, 0.00339894, 0.00862203, 0.03841167, 0.01534496, 0.00794453, 0.00894958, 0.00356529, 0.00894963, 0.03996509, 0.01489886, 0.00775361, 0.00892448, 0.00365467, 0.00888274, 0.03875121, 0.0148169, 0.00797286, 0.00935062, 0.00351689, 0.00936678, 0.0391171, 0.01614902, 0.0075837, 0.00894134, 0.00347232, 0.00873415, 0.03818908, 0.01507546, 0.00796731, 0.00882262, 0.00355003, 0.00881832, 0.03856853, 0.01465929, 0.00767169, 0.00881434, 0.00359884, 0.00895989, 0.03805246, 0.01500424, 0.00797166, 0.00927762, 0.00354529, 0.00963925, 0.03899963, 0.01601574, 0.00752261, 0.00900826, 0.00339663, 0.00871267, 0.03775619, 0.01489603, 0.0078583, 0.00874028, 0.00348838, 0.0089145, 0.03844624, 0.01493402, 0.00758766, 0.00867198, 0.00352622, 0.00875147, 0.03736967, 0.01454532, 0.0076469, 0.00913415, 0.00338484, 0.00925728, 0.03686051, 0.0152602, 0.00718332, 0.00884292, 0.00331079, 0.00857351, 0.03606816, 0.01456109, 0.00775492, 0.00846554, 0.00341633, 0.00867878, 0.03779795, 0.01420551, 0.00749797, 0.00844544, 0.00350188, 0.00847538, 0.0366386, 0.01444696, 0.00776735, 0.00917471, 0.0033848, 0.00901554, 0.03819831, 0.0152734, 0.0074342, 0.00893389, 0.00334238, 0.00847554, 0.03659948, 0.01469802, 0.0078554, 0.00859009, 0.00347462, 0.00888086, 0.03901033, 0.01467059, 0.00769917, 0.00907628, 0.00356067, 0.00872621, 0.03854306, 0.01506909, 0.00802223, 0.00977631, 0.00341867, 0.00955531, 0.04084947, 0.01642964, 0.00756984, 0.00941718, 0.00340515, 0.00908994, 0.03978065, 0.01632539, 0.00813892, 0.00948408, 0.0035714, 0.00966874, 0.04052208, 0.01572998, 0.00799134, 0.00958557, 0.00366282, 0.00933396, 0.04023099, 0.01535042, 0.00806816, 0.00976009, 0.00346307, 0.00988893, 0.04165481, 0.01645241, 0.00773567, 0.00963798, 0.00337909, 0.00910253, 0.0394466, 0.01502978, 0.00799062, 0.00953551, 0.00356393, 0.00935966, 0.03964767, 0.01459717, 0.00783287, 0.0092895, 0.00361139, 0.00911474, 0.03833287, 0.01534415, 0.00807834, 0.00994788, 0.00343453, 0.00951582, 0.0393644, 0.01655603, 0.00771655, 0.00963927, 0.00333271, 0.00874455, 0.03730924, 0.01573665, 0.00814821, 0.00940039, 0.00348789, 0.00901603, 0.03903476, 0.01521742, 0.00775645, 0.00965059, 0.00357602, 0.00873218, 0.03863935, 0.01539043, 0.00799792, 0.01005271, 0.00334064, 0.00879364, 0.03825577, 0.01600074, 0.00746777, 0.00945317, 0.00325536, 0.00820133, 0.0368541, 0.01514455, 0.00791203, 0.0091777, 0.0033969, 0.00842809, 0.03773936, 0.01447331, 0.00762878, 0.00930671, 0.00352303, 0.00835916, 0.03721859, 0.01467298, 0.007855, 0.00996958, 0.00335105, 0.00881322, 0.03794959, 0.01580282, 0.00750525, 0.00967907, 0.00325081, 0.00823352, 0.03670032, 0.01507857, 0.00787747, 0.00949769, 0.00339058, 0.00838546, 0.03794217, 0.01471246, 0.00761309, 0.00957256, 0.00344059, 0.00812941, 0.03771167, 0.01496344, 0.00778819, 0.01009402, 0.00330478, 0.00888709, 0.03878806, 0.01616473, 0.00747891, 0.00977227, 0.00331555, 0.00821689, 0.03720926, 0.01518206, 0.00782111, 0.00942877, 0.00340073, 0.0084616, 0.03808521, 0.01481778, 0.00766991, 0.00949907, 0.00345715, 0.00822968, 0.03691426, 0.01483874, 0.0079287, 0.00994432, 0.00330975, 0.00893415, 0.03801413, 0.01601958, 0.00750861, 0.00955128, 0.00321266, 0.00835822, 0.03657964, 0.01524036, 0.00796764, 0.00923349, 0.00335053, 0.00852279, 0.03767799, 0.01479116, 0.00771173, 0.00939464, 0.00340386, 0.00833853, 0.03684576, 0.01487862, 0.00794546, 0.01007693, 0.00325009, 0.00885012, 0.0380419, 0.01607565, 0.00749772, 0.00982432, 0.00315093, 0.00814492, 0.03645243, 0.01515022, 0.00781819, 0.00966777, 0.00331884, 0.00847499, 0.0377884, 0.01469554, 0.00767537, 0.00957935, 0.00340903, 0.0081935, 0.03686194, 0.01471635, 0.00777028, 0.01016081, 0.00324302, 0.00870331, 0.03795809, 0.01581721, 0.00741512, 0.00974768, 0.00317156, 0.00805291, 0.03650561, 0.01491688, 0.00774548, 0.00955469, 0.00330023, 0.0082681, 0.03785991, 0.01442258, 0.00760578, 0.00959643, 0.00337675, 0.00815864, 0.03685584, 0.01443142, 0.00779437, 0.01011202, 0.00322467, 0.00873611, 0.03815398, 0.01548861, 0.00746519, 0.00981502, 0.00312722, 0.00811102, 0.03653046, 0.01469502, 0.00785167, 0.00966727, 0.00327639, 0.00832409, 0.03802769, 0.01419321, 0.00768929, 0.00955566, 0.00333229, 0.00821094, 0.03757167, 0.01436524, 0.00777212, 0.01009369, 0.00318808, 0.00870733, 0.03846058, 0.01556907, 0.0074084, 0.00977049, 0.00313038, 0.00816143, 0.03724767, 0.0147359, 0.00776315, 0.00945526, 0.0032642, 0.00836523, 0.03825018, 0.01418778, 0.00748592, 0.00940285, 0.00333016, 0.00815014, 0.03686507, 0.01416264, 0.00762311, 0.00981215, 0.00318507, 0.00875305, 0.0382846, 0.01527943, 0.00726395, 0.00943715, 0.00307259, 0.00800878, 0.036775, 0.01449095, 0.00770039, 0.00912748, 0.00320948, 0.008235, 0.03828717, 0.01439254, 0.00757251, 0.00923007, 0.00328724, 0.00802567, 0.03711837, 0.01420798, 0.00770947, 0.00979654, 0.00311265, 0.0084354, 0.03757453, 0.01515434, 0.00727091, 0.00951625, 0.00303826, 0.00787288, 0.03637706, 0.01465836, 0.00779002, 0.00941559, 0.0031982, 0.00818087, 0.03763046, 0.01432333, 0.00761214, 0.00935586, 0.00330605, 0.00808358, 0.03745551, 0.01432541, 0.00773013, 0.00998247, 0.00316839, 0.00862776, 0.03813096, 0.01541893, 0.00729164, 0.00962527, 0.0030541, 0.00788646, 0.03646059, 0.01438392, 0.00758579, 0.00928442, 0.00321351, 0.00815354, 0.03743322, 0.01412071, 0.0074761, 0.00940026, 0.00329108, 0.00812765, 0.03727541, 0.01418903, 0.00763766, 0.00993034, 0.00312153, 0.00857929, 0.03822127, 0.01514099, 0.00726419, 0.00966134, 0.00304495, 0.00807486, 0.03639096, 0.01446041, 0.00776034, 0.00936787, 0.00319609, 0.00829463, 0.03816197, 0.01426178, 0.00763226, 0.00947917, 0.00329541, 0.00820403, 0.03741569, 0.01431486, 0.00773699, 0.01010453, 0.0031555, 0.00876926, 0.03761906, 0.01547007, 0.00726882, 0.00975937, 0.00304002, 0.00795676, 0.03611797, 0.0148498, 0.00753755, 0.0091578, 0.00317436, 0.00821189, 0.03736296, 0.01385985, 0.00722852, 0.0091191, 0.00323742, 0.00802804, 0.03663436, 0.01374223, 0.00739639, 0.00967809, 0.00310648, 0.00827884, 0.03771901, 0.01471269, 0.00693905, 0.00926164, 0.00304553, 0.00770541, 0.03589695, 0.01385126, 0.00725927, 0.00893838, 0.00314825, 0.00786412, 0.03718571, 0.01362515, 0.00705608, 0.00889022, 0.00322081, 0.00769236, 0.03636978, 0.01343789, 0.00725287, 0.0093955, 0.00308666, 0.00821641, 0.03761086, 0.01433207, 0.00685981, 0.00912496, 0.00297944, 0.00756265, 0.03585878, 0.01356529, 0.00715975, 0.00885294, 0.00316575, 0.00799358, 0.0377327, 0.01366496, 0.00722052, 0.00887493, 0.00325446, 0.00784563, 0.03675125, 0.0133425, 0.00728932, 0.0093102, 0.00307966, 0.00809198, 0.0377789, 0.01483586, 0.00699481, 0.00910869, 0.00305572, 0.00768916, 0.03614758, 0.01366133, 0.00726002, 0.00886044, 0.00320208, 0.00781878, 0.03733048, 0.01355434, 0.00715277, 0.00903002, 0.00327367, 0.00780347, 0.0366382, 0.0139206, 0.00742123, 0.00939897, 0.00309508, 0.00834109, 0.03727042, 0.01446731, 0.00688884, 0.00910458, 0.00304751, 0.0076503, 0.03614449, 0.01384221, 0.00726223, 0.00881498, 0.00320953, 0.00790388, 0.03670746, 0.01339154, 0.00705199, 0.00877012, 0.0032725, 0.00761305, 0.034996, 0.01311499, 0.00729629, 0.00936484, 0.00312436, 0.00831071, 0.03683733, 0.01434138, 0.00699555, 0.00891958, 0.00302426, 0.00768094, 0.03562041, 0.01355021, 0.00743487, 0.00868901, 0.00318875, 0.00794625, 0.03681678, 0.01327024, 0.0072949, 0.00885796, 0.00329093, 0.00786543, 0.03632767, 0.0133453, 0.00746866, 0.0094747, 0.00316278, 0.0084098, 0.03709733, 0.0142791, 0.00709884, 0.00910382, 0.00306866, 0.00770376, 0.03570141, 0.01381293, 0.0074792, 0.00890296, 0.00322363, 0.00790514, 0.03698552, 0.01328872, 0.00729842, 0.00891589, 0.0032806, 0.00777651, 0.03646849, 0.01354476, 0.00750246, 0.00949286, 0.00312491, 0.00825102, 0.03744863, 0.01462859, 0.00710195, 0.00914162, 0.00306747, 0.00769525, 0.03576577, 0.01419058, 0.00745293, 0.0088266, 0.00323581, 0.00793724, 0.03735413, 0.01363044, 0.00724103, 0.00895769, 0.00329944, 0.00780379, 0.0365538, 0.01380681, 0.00749408, 0.00947361, 0.00314366, 0.0082628, 0.03755163, 0.01476171, 0.00708776, 0.00916681, 0.00306506, 0.00769983, 0.03588162, 0.01402824, 0.00746059, 0.00888034, 0.00322056, 0.00794492, 0.03730255, 0.01363716, 0.00726156, 0.00891068, 0.00327588, 0.00785747, 0.03660318, 0.01376776, 0.00747691, 0.0094889, 0.00313849, 0.00830285, 0.03763649, 0.01470582, 0.00705834, 0.00915338, 0.00306057, 0.00767159, 0.03593829, 0.0139816, 0.00742689, 0.00883713, 0.00320088, 0.00792472, 0.03733579, 0.01355214, 0.00727334, 0.00897655, 0.00329391, 0.00780851, 0.03665514, 0.01359899, 0.00748012, 0.00955737, 0.00316441, 0.00828512, 0.03769108, 0.01465653, 0.00703998, 0.00916757, 0.00309159, 0.00775026, 0.035971, 0.01399473, 0.00749716, 0.00889516, 0.00322048, 0.00789263, 0.03707664, 0.01366271, 0.00730058, 0.00887902, 0.00328946, 0.00778076, 0.03617893, 0.01378147, 0.00753718, 0.0095075, 0.00314362, 0.00832528, 0.03716531, 0.01484675, 0.00713616, 0.00916379, 0.00307207, 0.00772267, 0.03564525, 0.0142469, 0.00750193, 0.00896518, 0.00323859, 0.00792238, 0.03722439, 0.01380292, 0.00728878, 0.00907226, 0.00331358, 0.00784665, 0.03659388, 0.013867, 0.00750381, 0.00964935, 0.00317353, 0.00834997, 0.0375384, 0.01496721, 0.00708848, 0.00922481, 0.00308081, 0.00773451, 0.03614257, 0.01433152, 0.00748802, 0.00895214, 0.00323509, 0.00794643, 0.03745585, 0.01410557, 0.00733899, 0.00899665, 0.00331154, 0.00785706, 0.03667712, 0.01415768, 0.00757573, 0.00951387, 0.00316196, 0.00833746, 0.03740118, 0.01514246, 0.0070751, 0.00918609, 0.00309568, 0.00776746, 0.03597873, 0.01452213, 0.0075144, 0.00910981, 0.00323923, 0.00804383, 0.03783479, 0.01406576, 0.00733101, 0.00911542, 0.00330968, 0.00789668, 0.03669791, 0.01423384, 0.00753068, 0.00967011, 0.00317186, 0.00840832, 0.0375599, 0.01545089, 0.00711881, 0.0092503, 0.00308762, 0.00782489, 0.03609663, 0.0147764, 0.00750358, 0.00905532, 0.00323936, 0.00805388, 0.03770636, 0.01430734, 0.00733832, 0.0090728, 0.00333777, 0.00796611, 0.0368696, 0.01435839, 0.00754542, 0.00964783, 0.00318363, 0.00848164, 0.03765808, 0.01549676, 0.00712318, 0.0094326, 0.00311769, 0.00790464, 0.03582859, 0.01480853, 0.00752464, 0.00915712, 0.00328011, 0.0081422, 0.03752041, 0.0144166, 0.00736852, 0.00920527, 0.00336135, 0.00804449, 0.03678881, 0.01449927, 0.0075702, 0.00978347, 0.00320615, 0.00852957, 0.03778926, 0.0156436, 0.00725073, 0.00957866, 0.00314031, 0.00800413, 0.03641739, 0.0151699, 0.00768922, 0.00949322, 0.00330889, 0.00820052, 0.03798388, 0.0148684, 0.00747614, 0.00944587, 0.00340808, 0.00811543, 0.03732396, 0.01489998, 0.00769315, 0.01011431, 0.00324677, 0.00862069, 0.03802409, 0.01605643, 0.00724166, 0.00969131, 0.00316224, 0.00790701, 0.03640474, 0.01520321, 0.00767591, 0.00934303, 0.00331144, 0.00813427, 0.03757833, 0.01452087, 0.0074886, 0.00930392, 0.00336572, 0.0080285, 0.03719021, 0.01452089, 0.00770082, 0.00984616, 0.00322467, 0.00855352, 0.0378657, 0.01557923, 0.00725219, 0.00951834, 0.00314201, 0.00793214, 0.03585303, 0.01495374, 0.00764655, 0.00929528, 0.00328082, 0.00808636, 0.03741185, 0.01453466, 0.00740528, 0.00927462, 0.00336341, 0.0079652, 0.03662376, 0.01458835, 0.00768981, 0.00975509, 0.00316463, 0.0084575, 0.03765886, 0.01562751, 0.00720653, 0.00933919, 0.00309565, 0.00780907, 0.03578199, 0.01499971, 0.00763579, 0.00905066, 0.00324074, 0.00808232, 0.03709957, 0.01455861, 0.00746775, 0.00908292, 0.00333048, 0.00792299, 0.03611373, 0.01461634, 0.00765038, 0.00954329, 0.00319434, 0.00845335, 0.03703513, 0.0158685, 0.00720611, 0.00917169, 0.00315201, 0.0078456, 0.03541328, 0.01525718, 0.00762669, 0.00888571, 0.00327008, 0.00801096, 0.03611865, 0.01465135, 0.00743626, 0.00883255, 0.00335506, 0.00796674, 0.03544648, 0.01469605, 0.00765194, 0.00932274, 0.0032052, 0.00839354, 0.03630213, 0.01584804, 0.00722466, 0.00904793, 0.00314402, 0.00781736, 0.03494985, 0.01511008, 0.00756106, 0.00885529, 0.00328286, 0.00798108, 0.03602903, 0.0146267, 0.00736375, 0.00882429, 0.00337119, 0.00783527, 0.03521465, 0.01469955, 0.00759567, 0.00939641, 0.00319386, 0.00836574, 0.03598933, 0.01559622, 0.0071856, 0.0091011, 0.00310741, 0.00768293, 0.03412602, 0.01467078, 0.00755488, 0.00891199, 0.00326793, 0.00789634, 0.03574438, 0.01402738, 0.00739896, 0.00892281, 0.00333537, 0.00774432, 0.03456447, 0.01417194, 0.00765315, 0.00945191, 0.00318316, 0.00820355, 0.03612875, 0.01578003, 0.00715968, 0.00912355, 0.00308464, 0.00752703, 0.03404042, 0.01491154, 0.00751456, 0.00881281, 0.00323178, 0.00767555, 0.03496534, 0.01431687, 0.00736703, 0.00884963, 0.00331819, 0.00758126, 0.03481746, 0.01409476, 0.00763135, 0.00934702, 0.00317029, 0.00809151, 0.03540139, 0.01562965, 0.00713676, 0.0089786, 0.00308945, 0.00757134, 0.03395433, 0.01468325, 0.00754898, 0.00867932, 0.00322088, 0.00771581, 0.03511087, 0.01415016, 0.00732258, 0.00873428, 0.00329576, 0.00761436, 0.0343063, 0.01418353, 0.00758068, 0.00930484, 0.00315388, 0.00810698, 0.03511966, 0.01537627, 0.00707138, 0.00891802, 0.00308882, 0.00748007, 0.03349012, 0.01456937, 0.00748171, 0.00868019, 0.00324861, 0.00762087, 0.03459594, 0.01419922, 0.00732291, 0.0088241, 0.00330417, 0.00753069, 0.03392072, 0.01419177, 0.00748063, 0.00926258, 0.00311756, 0.00793625, 0.03481185, 0.01521485, 0.00705814, 0.00888021, 0.00302983, 0.00732489, 0.03304928, 0.01464362, 0.00744471, 0.00862444, 0.00315524, 0.00748151, 0.03435022, 0.01397527, 0.00725475, 0.00864568, 0.00325139, 0.00738053, 0.03360218, 0.01407705, 0.00746668, 0.00919641, 0.00308273, 0.00780163, 0.03430131, 0.01522967, 0.00701093, 0.00874048, 0.00301667, 0.00718694, 0.03283096, 0.01434999, 0.00741019, 0.00849404, 0.00314428, 0.00743431, 0.0340464, 0.01385691, 0.0072279, 0.00847094, 0.00322388, 0.00737925, 0.03351903, 0.01386035, 0.00744712, 0.00912207, 0.00306438, 0.00775767, 0.03421797, 0.01486966, 0.00698681, 0.0088185, 0.00301871, 0.00728532, 0.03307663, 0.01444612, 0.00737492, 0.00845738, 0.00319626, 0.00763075, 0.03441005, 0.01391518, 0.00727758, 0.0085284, 0.00328027, 0.00764362, 0.03435766, 0.01415223, 0.00750558, 0.00916539, 0.00317001, 0.00858899, 0.03667659, 0.0156268, 0.00728025, 0.00910246, 0.00311352, 0.00761524, 0.03351294, 0.01456768, 0.00763113, 0.00865874, 0.00320811, 0.00813674, 0.03589406, 0.01370897, 0.00752994, 0.00884822, 0.00331667, 0.00833181, 0.03448238, 0.01324378, 0.00749726, 0.00885329, 0.00311536, 0.00833189, 0.03443613, 0.01440221, 0.00710785, 0.00894661, 0.00306212, 0.00740767, 0.03193963, 0.01382867, 0.0074448, 0.00867744, 0.00318788, 0.00743912, 0.03221362, 0.01341387, 0.0073989, 0.00884367, 0.00328627, 0.00730387, 0.03076243, 0.01319702, 0.00766868, 0.00947915, 0.00308664, 0.0078463, 0.03161176, 0.01449497, 0.00722564, 0.00923074, 0.00302152, 0.00712666, 0.03162251, 0.01428202, 0.00774291, 0.0090316, 0.00327131, 0.00791767, 0.03199694, 0.01354545, 0.00750142, 0.00900732, 0.00330364, 0.00745843, 0.03133202, 0.01331917, 0.00760941, 0.00957372, 0.00304663, 0.00762054, 0.03208515, 0.01451794, 0.00722492, 0.00920465, 0.00300254, 0.00723561, 0.03084461, 0.01436606, 0.00755874, 0.00899468, 0.0031415, 0.00751545, 0.03166906, 0.01356887, 0.00731899, 0.00904503, 0.00322893, 0.00762533, 0.03131471, 0.01351097, 0.0074798, 0.00956968, 0.00305161, 0.00791298, 0.03092117, 0.01419802, 0.0069867, 0.00923247, 0.00296089, 0.00723766, 0.02967457, 0.01367745, 0.00746523, 0.00903266, 0.00311114, 0.00751192, 0.03095601, 0.01291092, 0.00729822, 0.00910663, 0.00320064, 0.00733941, 0.03077443, 0.01334118, 0.0076237, 0.00981634, 0.00305304, 0.00786002, 0.03158518, 0.01441331, 0.0072151, 0.00942949, 0.00297286, 0.0072706, 0.03018831, 0.01490783, 0.00775511, 0.00925098, 0.00314678, 0.00752443, 0.03188926, 0.01387519, 0.00742814, 0.00915956, 0.00326216, 0.00742943, 0.03166988, 0.01471747, 0.00788192, 0.00998366, 0.00305328, 0.00799009, 0.03289049, 0.0155851, 0.00716395, 0.00940247, 0.00302325, 0.00714525, 0.02935076, 0.01370723, 0.00737645, 0.00876825, 0.00315745, 0.00722008, 0.03037089, 0.01308464, 0.00723578, 0.00874704, 0.0032209, 0.00705808, 0.02994347, 0.01308382, 0.00741234, 0.00927949, 0.00304566, 0.00746563, 0.03081477, 0.01382232, 0.006959, 0.00890548, 0.00300026, 0.00684648, 0.02866634, 0.01318062, 0.00732132, 0.00870077, 0.0031612, 0.00693472, 0.0305252, 0.01298982, 0.00731101, 0.00868663, 0.00324381, 0.00694001, 0.02984151, 0.01299335, 0.00747279, 0.0091134, 0.00307043, 0.00743787, 0.03085509, 0.01378931, 0.00703818, 0.00877859, 0.0029779, 0.00683597, 0.02875702, 0.0128622, 0.00733748, 0.00854776, 0.00310028, 0.00705419, 0.02964748, 0.01250935, 0.00716124, 0.0084041, 0.00317382, 0.00698117, 0.02927454, 0.01282415, 0.00747382, 0.00912781, 0.00306402, 0.00757971, 0.03029107, 0.01356322, 0.00708491, 0.00883784, 0.00299261, 0.00693854, 0.02901311, 0.01314844, 0.00753307, 0.00859592, 0.0031512, 0.00751882, 0.03005311, 0.01308543, 0.0072939, 0.00858929, 0.00333742, 0.00739302, 0.02986758, 0.01296395, 0.00749536, 0.00918492, 0.0031205, 0.007534, 0.02975341, 0.01411841, 0.00718544, 0.00889255, 0.00304408, 0.00706472, 0.02879752, 0.01358024, 0.00752737, 0.00894354, 0.00336445, 0.00782458, 0.03067849, 0.01320509, 0.00736007, 0.00905819, 0.00343434, 0.00783955, 0.03096714, 0.01350599, 0.00760116, 0.00958956, 0.00325724, 0.00818095, 0.03158469, 0.01453089, 0.00716971, 0.00919136, 0.00323145, 0.00768227, 0.03090385, 0.01449508, 0.00765565, 0.00902643, 0.00343084, 0.00806803, 0.0318176, 0.01413655, 0.00742733, 0.00902493, 0.00348188, 0.00792032, 0.03146302, 0.01373714, 0.00767274, 0.00935073, 0.00326992, 0.00830489, 0.03274038, 0.01490974, 0.00738189, 0.00916038, 0.00320502, 0.0076382, 0.03129378, 0.01393292, 0.00787324, 0.00887103, 0.00338604, 0.00796136, 0.03283298, 0.01347588, 0.00776974, 0.00898797, 0.00348337, 0.00792088, 0.03234396, 0.01369128, 0.00814513, 0.0095361, 0.00330896, 0.00829889, 0.03337212, 0.01468309, 0.00764904, 0.00936261, 0.00326922, 0.00766052, 0.03225951, 0.0139924, 0.00824555, 0.00924324, 0.00344872, 0.00784784, 0.03359561, 0.01347517, 0.00794219, 0.00925212, 0.00351665, 0.0077552, 0.03342998, 0.01363947, 0.00818042, 0.00986308, 0.00338897, 0.00822564, 0.03361148, 0.0146247, 0.00780531, 0.00945167, 0.00331798, 0.00769678, 0.03260696, 0.01397281, 0.00827991, 0.0092188, 0.0034902, 0.00795332, 0.03384824, 0.01369632, 0.00800307, 0.00926325, 0.00352163, 0.00787398, 0.03309692, 0.01363764, 0.00836974, 0.00990421, 0.00336802, 0.00836162, 0.03435968, 0.01466372, 0.00791483, 0.00955044, 0.00325558, 0.00760946, 0.03293392, 0.01386225, 0.00845686, 0.00936938, 0.00347113, 0.00788919, 0.03474666, 0.01354719, 0.00840381, 0.00954841, 0.00357122, 0.00771918, 0.0340441, 0.01339821, 0.00856885, 0.0101595, 0.00340876, 0.00819563, 0.03528379, 0.01450008, 0.00788998, 0.00954509, 0.00331151, 0.00768873, 0.03405808, 0.01438088, 0.00852089, 0.00943809, 0.00353375, 0.00804223, 0.03561065, 0.01377646, 0.0081676, 0.00957703, 0.00362149, 0.00786446, 0.03476722, 0.01355744, 0.00822031, 0.01025105, 0.00341373, 0.00833613, 0.03586303, 0.01466682, 0.00794269, 0.00986202, 0.00336865, 0.00786941, 0.03378384, 0.01422448, 0.00801886, 0.00967969, 0.00352539, 0.00789626, 0.03554857, 0.01388613, 0.0085009, 0.00968884, 0.00369213, 0.00810467, 0.03578326, 0.01389944, 0.0082714, 0.00992194, 0.00349684, 0.00837141, 0.0358665, 0.01510648, 0.0082391, 0.01010114, 0.00358835, 0.00808788, 0.03477566, 0.01467583, 0.00866411, 0.01009263, 0.00378156, 0.00807782, 0.036342, 0.01424718, 0.00846284, 0.00999932, 0.00390926, 0.00825001, 0.03533058, 0.01434115, 0.0087316, 0.01100267, 0.00367217, 0.00866124, 0.03646176, 0.01528363, 0.007901, 0.0101434, 0.00344718, 0.00808695, 0.03560935, 0.01539909, 0.00865659, 0.0104022, 0.00367599, 0.00806999, 0.03612418, 0.01484185, 0.00864943, 0.010599, 0.00378311, 0.00797139, 0.03606611, 0.0145858, 0.00860941, 0.01135738, 0.0036139, 0.00853709, 0.0383978, 0.01665245, 0.0084054, 0.01062996, 0.0034916, 0.00797797, 0.03717763, 0.01647321, 0.0087614, 0.01108009, 0.0037123, 0.00854854, 0.0389143, 0.01637183, 0.00911372, 0.01129263, 0.0037466, 0.00785415, 0.03777131, 0.01579182, 0.00880306, 0.01196927, 0.0036535, 0.00843221, 0.03877384, 0.01663593, 0.00815145, 0.01178716, 0.00364253, 0.00798356, 0.03632482, 0.01501002, 0.00820813, 0.01131453, 0.00378905, 0.00809904, 0.03797258, 0.01500798, 0.00842317, 0.01101889, 0.00397378, 0.00813632, 0.03812323, 0.01464261, 0.00888929, 0.0118164, 0.00360751, 0.00878336, 0.03834043, 0.01657491, 0.00853047, 0.01213038, 0.00363634, 0.00859342, 0.03820623, 0.01582641, 0.00877133, 0.01075116, 0.00373556, 0.0081168, 0.03674576, 0.01429558, 0.00815383, 0.01008628, 0.00379238, 0.00813665, 0.03833643, 0.01585068, 0.00878691, 0.01190941, 0.00367317, 0.00856258, 0.03576145, 0.01641387, 0.00868446, 0.01226615, 0.00357299, 0.00826293, 0.03977957, 0.01765928, 0.00995035, 0.01190872, 0.00368878, 0.00816853, 0.03852665, 0.01573758, 0.00819741, 0.01012695, 0.00375907, 0.00775438, 0.0350653, 0.01469198, 0.008578, 0.01060859, 0.00356092, 0.00809377, 0.03827047, 0.01677867, 0.00921157, 0.01326186, 0.00380198, 0.00761138, 0.03543444, 0.01546421, 0.00918754, 0.0107998, 0.00364718, 0.00736153, 0.0348945, 0.01483981, 0.00936435, 0.01196099, 0.00393484, 0.00770068, 0.03569225, 0.01610033, 0.00980533, 0.01218525, 0.00356544, 0.00835342, 0.03957367, 0.01707939, 0.00901863, 0.01207073, 0.0034444, 0.00727582, 0.03519747, 0.01615472, 0.0099015, 0.01174973, 0.00381409, 0.00801785, 0.03945424, 0.01800828, 0.01037272, 0.01238365, 0.00413408, 0.00849778, 0.03894665, 0.01707871, 0.01076223, 0.01353337, 0.00383719, 0.00910573, 0.04267587, 0.01961018, 0.01128299, 0.01491457, 0.00452555, 0.01053313, 0.04287131, 0.02066387, 0.01307211, 0.01505066, 0.00510693, 0.0105472, 0.04597081, 0.02023462, 0.013348, 0.01647356, 0.00558288, 0.01107779, 0.04707883, 0.02037981, 0.01378948, 0.0174463, 0.00527873, 0.01168983, 0.04872835, 0.02204574, 0.01310936, 0.01693659, 0.00512068, 0.01096338, 0.04676765, 0.02075739, 0.01363457, 0.01676733, 0.00542264, 0.0111149, 0.04986819, 0.02069839, 0.01359238, 0.01673947, 0.00553292, 0.01066473, 0.04904354, 0.01993655, 0.01375905, 0.01721889, 0.00544434, 0.01155946, 0.05093001, 0.0223752, 0.01346359, 0.01707084, 0.00535088, 0.01086246, 0.04851044, 0.02093902, 0.0138596, 0.01691207, 0.00551825, 0.01101521, 0.05040304, 0.02067423, 0.01375769, 0.01667997, 0.00566987, 0.01088694, 0.050372, 0.02070686, 0.01381135, 0.01872159, 0.0054021, 0.01173773, 0.05133701, 0.02254906, 0.01368648, 0.01751996, 0.00533355, 0.01109154, 0.04827504, 0.02123574, 0.01376258, 0.01692018, 0.00549907, 0.01105289, 0.04961251, 0.02078326, 0.01336304, 0.01688033, 0.00563612, 0.01096149, 0.04909062, 0.02067839, 0.01396122, 0.01807305, 0.00540205, 0.01159096, 0.05002136, 0.02217182, 0.01325637, 0.01737949, 0.00535611, 0.01117198, 0.04859589, 0.0212358, 0.01395477, 0.01695477, 0.00555269, 0.01127094, 0.0497293, 0.02076998, 0.01381693, 0.01711312, 0.0057297, 0.01128424, 0.04912018, 0.02051024, 0.01390016, 0.01814045, 0.00550196, 0.01207516, 0.05121161, 0.02216595, 0.01325379, 0.0173921, 0.00541987, 0.01132022, 0.04873497, 0.02107394, 0.01375541, 0.01748242, 0.00564336, 0.01154071, 0.0497742, 0.02063955, 0.01378055, 0.01793309, 0.00581929, 0.01154727, 0.05041829, 0.02033333, 0.01396165, 0.01845671, 0.00547341, 0.01198922, 0.05171899, 0.02216803, 0.01326621, 0.01805207, 0.00538757, 0.01133813, 0.04933708, 0.02125896, 0.01360212, 0.01783762, 0.00555907, 0.01153826, 0.05112278, 0.02097648, 0.01350333, 0.01817624, 0.0057476, 0.01173132, 0.05221526, 0.02085754, 0.01380469, 0.01926727, 0.00550483, 0.0121202, 0.05635062, 0.02285837, 0.01322343, 0.01882477, 0.00537609, 0.01150802, 0.05146121, 0.02205813, 0.01379672, 0.01820694, 0.00559085, 0.01181295, 0.05325223, 0.02163789, 0.01362804, 0.01839516, 0.00574204, 0.01155105, 0.053241, 0.02153901, 0.01405419, 0.01976566, 0.00550614, 0.0122336, 0.05543104, 0.02414195, 0.01384938, 0.01915423, 0.00547867, 0.0117105, 0.05341158, 0.02295511, 0.01394228, 0.01891662, 0.00565368, 0.01175974, 0.05392586, 0.02309762, 0.01384943, 0.01856257, 0.00585746, 0.01168962, 0.05433106, 0.02276925, 0.01419697, 0.01946329, 0.00556874, 0.01213205, 0.05525793, 0.02439991, 0.0135395, 0.0189029, 0.00551701, 0.01156182, 0.05351707, 0.02326962, 0.01406895, 0.01853127, 0.0057489, 0.01160316, 0.05513794, 0.02291196, 0.01385158, 0.01834563, 0.00586968, 0.01163669, 0.05456372, 0.02239197, 0.01403776, 0.01924797, 0.0056019, 0.01223141, 0.05623824, 0.02426715, 0.01343394, 0.01946714, 0.00559387, 0.01165104, 0.05597654, 0.02340164, 0.01401158, 0.01915555, 0.00584406, 0.01223857, 0.05804881, 0.02327623, 0.01372477, 0.01913955, 0.00598776, 0.01221167, 0.05804935, 0.02303896, 0.01375308, 0.02053804, 0.00570161, 0.01321171, 0.05977705, 0.02445614, 0.01338421, 0.02008691, 0.00557906, 0.01303739, 0.05906682, 0.02371975, 0.01431211, 0.02098653, 0.0057991, 0.01291384, 0.06025521, 0.02336909, 0.0141548, 0.02064017, 0.00595023, 0.01307061, 0.06017855, 0.02354438, 0.0146178, 0.02197478, 0.00562097, 0.0136526, 0.06252395, 0.02554512, 0.01436967, 0.02159141, 0.00558584, 0.01303458, 0.05750759, 0.02445355, 0.01477156, 0.02002573, 0.00578471, 0.01341564, 0.05970881, 0.02360118, 0.01440691, 0.02027044, 0.00593591, 0.01315665, 0.05717634, 0.02311736, 0.01435996, 0.02043749, 0.00563115, 0.01329364, 0.05840696, 0.02542287, 0.01406728, 0.02055411, 0.00566848, 0.01290704, 0.05797186, 0.02497487, 0.0143894, 0.02021123, 0.00584948, 0.01280783, 0.05859753, 0.02380917, 0.01451656, 0.02003796, 0.00598567, 0.01246707, 0.05785082, 0.02322854, 0.01458513, 0.02091209, 0.00568255, 0.01313122, 0.05942067, 0.02501886, 0.01408444, 0.02028507, 0.00560341, 0.01220645, 0.05729835, 0.02457513, 0.01459507, 0.0199906, 0.00571097, 0.01239365, 0.05845418, 0.02401608, 0.01435491, 0.01968467, 0.00584763, 0.01219737, 0.05643905, 0.02397784, 0.01494415, 0.02051524, 0.00552465, 0.01265047, 0.05712034, 0.02517323, 0.01433059, 0.0204685, 0.00550557, 0.01177334, 0.05565184, 0.02496311, 0.01499347, 0.02046324, 0.00576063, 0.01215233, 0.05761738, 0.02425443, 0.01491033, 0.02037229, 0.00594962, 0.01187891, 0.05652657, 0.02363369, 0.01503437, 0.02122618, 0.0056214, 0.01223297, 0.05921235, 0.0250732, 0.01418642, 0.02100243, 0.00554995, 0.01149585, 0.05710297, 0.02355838, 0.01462167, 0.02130766, 0.00573559, 0.01223613, 0.05954602, 0.02286095, 0.0145274, 0.02057915, 0.00598428, 0.01155561, 0.05684816, 0.02247687, 0.01482582, 0.02111651, 0.00558617, 0.01246243, 0.05811036, 0.02437514, 0.01444946, 0.020823, 0.00539303, 0.0117304, 0.05475884, 0.02328945, 0.01462973, 0.02048773, 0.0057003, 0.01170069, 0.05575492, 0.02294204, 0.01447774, 0.02065689, 0.00583374, 0.01181614, 0.0567691, 0.02307892, 0.01463039, 0.02135459, 0.00555711, 0.01292018, 0.05739117, 0.02494519, 0.01400211, 0.02088727, 0.00566874, 0.0117984, 0.05593949, 0.02396576, 0.01437007, 0.02039181, 0.00577033, 0.01168192, 0.05652476, 0.02365129, 0.01407013, 0.02060403, 0.00599276, 0.01155253, 0.05588509, 0.02352353, 0.0144807, 0.02178053, 0.00563381, 0.01182493, 0.05671792, 0.02478584, 0.01333661, 0.02059283, 0.005592, 0.01116534, 0.05418179, 0.02526217, 0.01461702, 0.02043178, 0.00588938, 0.01180292, 0.05691501, 0.02434707, 0.01476772, 0.02118388, 0.0060872, 0.01174942, 0.05487723, 0.02321886, 0.0148566, 0.02245617, 0.00575576, 0.01251344, 0.05673196, 0.02588782, 0.01432922, 0.02164519, 0.00584814, 0.01162901, 0.05447715, 0.02404875, 0.01487095, 0.02124379, 0.00612768, 0.01237243, 0.05608843, 0.02366651, 0.0147917, 0.02139512, 0.00630269, 0.01237432, 0.05489469, 0.02310484, 0.01517901, 0.02308099, 0.00598624, 0.01298666, 0.05486165, 0.02498944, 0.01443501, 0.0226593, 0.00598565, 0.01263262, 0.05074674, 0.02336249, 0.01502378, 0.02429089, 0.0062543, 0.01366681, 0.05334838, 0.0229358, 0.01521325, 0.02532132, 0.00704464, 0.01625844, 0.05538125, 0.02661014, 0.01762195, 0.02945793, 0.00713987, 0.01575905, 0.05570955, 0.027078, 0.01626793, 0.02420392, 0.00619906, 0.01299924, 0.05391479, 0.02610848, 0.01676645, 0.02376175, 0.00633397, 0.01333988, 0.05656108, 0.02501989, 0.01622229, 0.02201923, 0.00642668, 0.01324139, 0.05557272, 0.0247862, 0.01604527, 0.02333789, 0.00605553, 0.01405222, 0.05665616, 0.02663511, 0.01540637, 0.02253431, 0.00598374, 0.01363051, 0.05431948, 0.02575047, 0.01561658, 0.02216105, 0.00619964, 0.01346174, 0.0561282, 0.02493069, 0.01531865, 0.02208479, 0.00633061, 0.01306392, 0.05597062, 0.02446272, 0.01579901, 0.02292487, 0.00604375, 0.01375085, 0.05560019, 0.02621447, 0.01534368, 0.02256168, 0.00607021, 0.01374313, 0.05493726, 0.02562741, 0.016063, 0.02232597, 0.00617529, 0.0139072, 0.05649638, 0.02490491, 0.01604228, 0.02206866, 0.00638622, 0.01357226, 0.05612284, 0.02458324, 0.01640159, 0.02316253, 0.00615328, 0.01408772, 0.05717109, 0.02694144, 0.01572493, 0.02248474, 0.00613552, 0.01335112, 0.05452128, 0.02541433, 0.01641733, 0.02214109, 0.00633186, 0.01361362, 0.05595168, 0.02468736, 0.01621871, 0.02198028, 0.00649092, 0.01324605, 0.05576358, 0.02442765, 0.01627244, 0.0228451, 0.00621417, 0.01407688, 0.05811805, 0.02678562, 0.01559116, 0.02234395, 0.00616322, 0.0131131, 0.0551671, 0.02518772, 0.01595622, 0.0223181, 0.00642271, 0.01342642, 0.05721603, 0.02500952, 0.01552094, 0.02210112, 0.00643283, 0.01301284, 0.05607255, 0.02430035, 0.0156522, 0.02325278, 0.00620935, 0.01392141, 0.05752395, 0.02647585, 0.015383, 0.02263221, 0.00612424, 0.01339598, 0.05607709, 0.02540035, 0.01576974, 0.02201519, 0.00635711, 0.01353203, 0.05679191, 0.02477121, 0.01567737, 0.02183941, 0.00641397, 0.01331867, 0.05722304, 0.02488284, 0.01627977, 0.02292407, 0.00610746, 0.01369235, 0.05924232, 0.02679528, 0.01609349, 0.02251178, 0.00605277, 0.01299784, 0.05752838, 0.02568853, 0.01669953, 0.02223649, 0.00624303, 0.01289191, 0.05970049, 0.02501353, 0.01626697, 0.02173017, 0.00640417, 0.01272988, 0.05886707, 0.02442548, 0.01628537, 0.022674, 0.00620717, 0.01369661, 0.06037545, 0.02654896, 0.01581731, 0.0231691, 0.00616579, 0.01283156, 0.05838834, 0.0256801, 0.01690751, 0.02252012, 0.00618801, 0.0124896, 0.06010241, 0.02531402, 0.01610359, 0.02189905, 0.00634359, 0.01274514, 0.06113965, 0.02481694, 0.01639354, 0.02329473, 0.00597524, 0.01325324, 0.06292465, 0.0278565, 0.01562102, 0.02230537, 0.00573913, 0.01234956, 0.05988408, 0.02717037, 0.01573587, 0.02148962, 0.00601982, 0.01222183, 0.05840957, 0.02605799, 0.01580791, 0.02128005, 0.00633032, 0.01205629, 0.06053219, 0.02527363, 0.01656576, 0.02192239, 0.00587604, 0.01257168, 0.0592993, 0.02773956, 0.01579827, 0.02184878, 0.00618563, 0.01295037, 0.05562053, 0.02654048, 0.01583176, 0.02128689, 0.00637395, 0.01304933, 0.0575872, 0.02692965, 0.01610136, 0.0229868, 0.00726126, 0.01562637, 0.06010006, 0.02775677, 0.01813186, 0.02447852, 0.007024, 0.01949313, 0.06794077, 0.03028421, 0.0170324, 0.02294543, 0.00637726, 0.0221032, 0.06277373, 0.03024194, 0.01599343, 0.02154437, 0.00562937, 0.01080294, 0.05432574, 0.02519892, 0.01483651, 0.01921372, 0.00585902, 0.01074939, 0.05494525, 0.02538519, 0.01474849, 0.02063754, 0.00563864, 0.01145772, 0.05059665, 0.02622177, 0.01401887, 0.01885469, 0.00557396, 0.01032222, 0.04602888, 0.02419817, 0.01395683, 0.01786085, 0.00554144, 0.0102759, 0.04505303, 0.02264281, 0.0135709, 0.01777917, 0.00549702, 0.01023319, 0.04647174, 0.02275126, 0.014186, 0.0187085, 0.0052217, 0.01078504, 0.048737, 0.02590764, 0.01370372, 0.01883285, 0.00531398, 0.0106751, 0.04562579, 0.02415139, 0.01412056, 0.0182239, 0.00527573, 0.01026706, 0.04397462, 0.02309065, 0.01393453, 0.01780015, 0.00547829, 0.00983797, 0.04361553, 0.02194331, 0.01418793, 0.01848935, 0.00519667, 0.01032125, 0.04436509, 0.02387297, 0.01370324, 0.01807625, 0.00518695, 0.00968595, 0.04263365, 0.02366176, 0.01395031, 0.01757039, 0.00544354, 0.01005919, 0.04391088, 0.02213038, 0.01350318, 0.0174947, 0.00557987, 0.01010267, 0.04314947, 0.02260644, 0.01361376, 0.0185482, 0.00519058, 0.01058711, 0.04467686, 0.02401033, 0.01341807, 0.01802757, 0.00532269, 0.01039285, 0.04515361, 0.02451717, 0.01390161, 0.01751331, 0.00528064, 0.01048965, 0.04609972, 0.02171853, 0.01380845, 0.01819021, 0.00556395, 0.01043103, 0.04785999, 0.02269644, 0.01487058, 0.02016607, 0.00552337, 0.01125165, 0.04960273, 0.02449219, 0.01421074, 0.0193513, 0.00542413, 0.00982034, 0.04125963, 0.01993575, 0.01354019, 0.01669425, 0.00535591, 0.00969169, 0.04268157, 0.02009798, 0.01259753, 0.01769706, 0.00532967, 0.00954746, 0.03820807, 0.01997882, 0.01259622, 0.01719298, 0.0052538, 0.01101413, 0.04567382, 0.02454148, 0.01450133, 0.01833105, 0.00503478, 0.00996458, 0.04391393, 0.02350641, 0.01533816, 0.01873198, 0.00530421, 0.01059038, 0.04504547, 0.02386849, 0.01483256, 0.01842771, 0.0055163, 0.01027427, 0.04482749, 0.02324655, 0.01476027, 0.01908151, 0.00524683, 0.01084904, 0.04630256, 0.02441358, 0.01420435, 0.01777977, 0.00516038, 0.01026583, 0.04596529, 0.0229155, 0.01429999, 0.01640386, 0.00534625, 0.01051142, 0.04761593, 0.02327681, 0.01450451, 0.01797567, 0.00547838, 0.01095717, 0.04782656, 0.02279331, 0.01527487, 0.0183101, 0.00531177, 0.01103186, 0.04706611, 0.0246162, 0.01438674, 0.01742609, 0.00504011, 0.0113845, 0.04426253, 0.02296308, 0.01511628, 0.01852026, 0.00549906, 0.01066754, 0.04741782, 0.02138356, 0.01550948, 0.01817724, 0.00547682, 0.01031085, 0.04542258, 0.02158518, 0.0149003, 0.01882675, 0.00538173, 0.0112667, 0.04832269, 0.02452413, 0.01495021, 0.01938139, 0.00551397, 0.01085398, 0.04746563, 0.02415284, 0.0159889, 0.01900633, 0.00578363, 0.01086805, 0.04860549, 0.02474949, 0.0174495, 0.01904484, 0.00600149, 0.01075986, 0.04764004, 0.02480574, 0.01743739, 0.01949014, 0.0055854, 0.0115338, 0.04838238, 0.02632519, 0.01661091, 0.0193958, 0.0053737, 0.01034479, 0.04824319, 0.02552913, 0.01577821, 0.01791733, 0.00573995, 0.01063854, 0.04669198, 0.02402097, 0.0166924, 0.01863771, 0.00606081, 0.01011441, 0.04442125, 0.02408317, 0.01622495, 0.01926719, 0.00604299, 0.01114459, 0.04784387, 0.0264032, 0.01514876, 0.01879228, 0.00574055, 0.01069132, 0.04336271, 0.02499294, 0.01535259, 0.01807216, 0.00598256, 0.01109026, 0.04459504, 0.02400329, 0.01497379, 0.0180553, 0.00619581, 0.01099854, 0.04546011, 0.02455388, 0.01558965, 0.01868138, 0.00586854, 0.01154168, 0.04685454, 0.02644386, 0.01561659, 0.01913788, 0.0058137, 0.01102468, 0.04589007, 0.02540264, 0.01605309, 0.01803729, 0.00604939, 0.01117752, 0.04733884, 0.02415978, 0.01584926, 0.01787981, 0.00635152, 0.01149974, 0.04740937, 0.02423089, 0.01620945, 0.01886654, 0.0063052, 0.01217168, 0.04942195, 0.02730712, 0.01613495, 0.01982269, 0.00664768, 0.01253232, 0.05189772, 0.0283304, 0.0161905, 0.01928324, 0.00709261, 0.01299461, 0.05554065, 0.02595481, 0.01695414, 0.02068137, 0.00772444, 0.01328382, 0.06146226, 0.02607827, 0.01735308, 0.02172221, 0.00738865, 0.01390505, 0.06206724, 0.02763682, 0.01765787, 0.02202938, 0.00743517, 0.01279626, 0.05325915, 0.02820843, 0.01777184, 0.0199007, 0.00734086, 0.01298928, 0.05308921, 0.02691285, 0.01750752, 0.02003876, 0.00748022, 0.01294087, 0.05353906, 0.02651631, 0.01794468, 0.02281705, 0.00719528, 0.01377861, 0.05520344, 0.03076677, 0.01820566, 0.02293298, 0.00739604, 0.01290518, 0.05046993, 0.02926117, 0.01811568, 0.02058681, 0.00745038, 0.01250975, 0.04984872, 0.02819072, 0.01707145, 0.0198722, 0.00701944, 0.01241854, 0.0469914, 0.02784426, 0.017914, 0.02087589, 0.00687988, 0.01331757, 0.04963408, 0.03227361, 0.0177266, 0.02116108, 0.00698015, 0.01265161, 0.04779463, 0.02591663, 0.01795028, 0.02044027, 0.00707478, 0.01309377, 0.05184312, 0.02468534, 0.01694031, 0.02045395, 0.00729949, 0.01304742, 0.05113907, 0.02385222, 0.0167799, 0.02093001, 0.0070271, 0.01403905, 0.05291038, 0.02398309, 0.01550735, 0.01998037, 0.00708525, 0.01306237, 0.04960291, 0.02336967, 0.01548019, 0.02037544, 0.00744943, 0.01418235, 0.0515043, 0.02379781, 0.01707011, 0.02066352, 0.00802663, 0.01446187, 0.0552826, 0.02299425, 0.01815713, 0.02094406, 0.00742516, 0.01495893, 0.05618846, 0.0253851, 0.01914393, 0.02023644, 0.00750802, 0.01442247, 0.05140387, 0.02399566, 0.01693345, 0.01928239, 0.00786216, 0.01412757, 0.05809594, 0.02865068, 0.02032724, 0.01932774, 0.00835683, 0.01488639, 0.05786666, 0.02923479, 0.01883983, 0.01969047, 0.00794387, 0.01630761, 0.05745854, 0.03064971, 0.01884898, 0.02077541, 0.00814207, 0.01535081, 0.05208766, 0.03234135, 0.01924616, 0.02217649, 0.00885278, 0.01639367, 0.05439927, 0.02940062, 0.01968015, 0.02137237, 0.00885522, 0.01644642, 0.05397833, 0.03122728, 0.02118455, 0.02264614, 0.00868167, 0.01595429, 0.05606991, 0.03201006, 0.02040827, 0.02073627, 0.00837619, 0.01637292, 0.06150168, 0.04129972, 0.02017831, 0.02151562, 0.00954426, 0.01667409, 0.05747651, 0.03485105, 0.0225269, 0.0233167, 0.00897258, 0.01772171, 0.05343948, 0.03454379, 0.02106447, 0.023016, 0.0087476, 0.01743546, 0.05589411, 0.03662977, 0.02029982, 0.02307504, 0.00869386, 0.01696887, 0.05408454, 0.03266536, 0.01982095, 0.02167168, 0.00917726, 0.01563446, 0.05412318, 0.0321802, 0.02088101, 0.02316405, 0.00966432, 0.01657773, 0.05564204, 0.03178261, 0.02149707, 0.02409997, 0.00917515, 0.01708123, 0.05519592, 0.03422574, 0.02132772, 0.02348383, 0.00884407, 0.01562032, 0.05247403, 0.03344357, 0.02133219, 0.02245117, 0.00901162, 0.01631632, 0.05373944, 0.03223454, 0.02118864, 0.02235029, 0.00938468, 0.01599388, 0.05466681, 0.03176926, 0.0215176, 0.02305872, 0.00894409, 0.01722741, 0.05394046, 0.0344791, 0.02132184, 0.02386359, 0.00905256, 0.01650355, 0.05300765, 0.03419562, 0.02154937, 0.02307706, 0.00938713, 0.01658186, 0.0551206, 0.03298896, 0.02065663, 0.02331137, 0.00965036, 0.01705026, 0.05615385, 0.03282879, 0.02105641, 0.02449676, 0.00931741, 0.01824642, 0.05882371, 0.03583302, 0.02141514, 0.0249393, 0.00939816, 0.01701529, 0.05580618, 0.03516057, 0.02051904, 0.02366171, 0.0096133, 0.01731547, 0.05883332, 0.03589052, 0.02019509, 0.02478916, 0.01007645, 0.01755455, 0.06147112, 0.03517364, 0.02134323, 0.02573346, 0.00970169, 0.01898958, 0.06076883, 0.03535314, 0.02092812, 0.02512822, 0.00973471, 0.01781839, 0.05722711, 0.03389095, 0.02035923, 0.02381097, 0.00993843, 0.01761695, 0.06024288, 0.03219464, 0.02074018, 0.02376168, 0.0100743, 0.01724271, 0.05924043, 0.03113203, 0.02126381, 0.02446944, 0.00962028, 0.01714971, 0.06033678, 0.03365694, 0.02109442, 0.02509985, 0.00950665, 0.01635856, 0.05666397, 0.03305685, 0.0217737, 0.02417036, 0.00965459, 0.01698071, 0.05859335, 0.03306181, 0.02165845, 0.02424126, 0.01039345, 0.01723027, 0.06049193, 0.0328531, 0.02174402, 0.02471372, 0.00982582, 0.01818226, 0.06080335, 0.03715633, 0.02174821, 0.02493674, 0.00990617, 0.01688446, 0.05773432, 0.03566394, 0.02206847, 0.02473317, 0.01027054, 0.0176046, 0.06133543, 0.03532803, 0.0216141, 0.02413324, 0.01037658, 0.01693667, 0.06017348, 0.03305661, 0.02188278, 0.02489752, 0.01017992, 0.01779249, 0.0616855, 0.03604474, 0.02206142, 0.02567489, 0.01009599, 0.01703317, 0.05911704, 0.03493216, 0.0220304, 0.02497276, 0.01031551, 0.01680129, 0.06072034, 0.03405456, 0.02185087, 0.02495773, 0.01059905, 0.01661293, 0.05948974, 0.03334897, 0.02143381, 0.02554435, 0.01003129, 0.01719348, 0.05992927, 0.03539047, 0.0211754, 0.02552753, 0.0098837, 0.01622606, 0.05823742, 0.03441905, 0.02156943, 0.02468767, 0.01027741, 0.01655292, 0.05951392, 0.0334507, 0.02148185, 0.02508815, 0.01064464, 0.0166661, 0.05896467, 0.03282432, 0.02144487, 0.02566683, 0.01010185, 0.0173283, 0.06007314, 0.03631941, 0.02145788, 0.02610442, 0.01016274, 0.01667158, 0.05890587, 0.03550697, 0.02192472, 0.02536106, 0.01057464, 0.01706868, 0.05973154, 0.03543067, 0.02189683, 0.02551943, 0.0106707, 0.01698229, 0.05922914, 0.03474813, 0.02214215, 0.02641243, 0.01019945, 0.01772576, 0.06011679, 0.03762643, 0.02186552, 0.02631453, 0.01023234, 0.01674902, 0.05806563, 0.0370936, 0.02230973, 0.02582437, 0.01038541, 0.0169345, 0.05915912, 0.03627722, 0.02214083, 0.02597486, 0.01076672, 0.01685498, 0.05942681, 0.0354041, 0.0223725, 0.02718989, 0.01030483, 0.01761407, 0.05912611, 0.03748417, 0.02238576, 0.02744924, 0.01034655, 0.01689518, 0.05599695, 0.03598445, 0.02293461, 0.02639664, 0.01057633, 0.01731896, 0.05741576, 0.03481073, 0.02237842, 0.02653487, 0.01065013, 0.01748602, 0.05782304, 0.03416396, 0.02235518, 0.02676144, 0.01015802, 0.01825272, 0.05971234, 0.03660042, 0.02220164, 0.02679818, 0.01019614, 0.01713145, 0.05739383, 0.03474608, 0.02269542, 0.02573526, 0.0104307, 0.01709336, 0.05876358, 0.0331963, 0.02226288, 0.02561238, 0.01054077, 0.01717172, 0.05860453, 0.03329539, 0.0222966, 0.02608593, 0.01001794, 0.01775449, 0.05741184, 0.0343483, 0.02165402, 0.0258347, 0.00991548, 0.01654455, 0.0562487, 0.03460388, 0.02212824, 0.02487804, 0.01020784, 0.01652857, 0.05631019, 0.0327527, 0.02142778, 0.0246124, 0.01033747, 0.01610345, 0.05605653, 0.03188473, 0.0215991, 0.02558175, 0.00990669, 0.01674799, 0.05683526, 0.0341137, 0.02120644, 0.02543909, 0.00991612, 0.01592717, 0.05562613, 0.0331552, 0.02165556, 0.02486284, 0.0101519, 0.01631752, 0.05689501, 0.0319629, 0.02165945, 0.02516383, 0.01040083, 0.01619768, 0.05606366, 0.03189095, 0.02176762, 0.02621568, 0.00993823, 0.0168971, 0.05737035, 0.03462856, 0.02162186, 0.02664519, 0.00998822, 0.01612503, 0.05544519, 0.03379227, 0.02176069, 0.02528845, 0.01025945, 0.01592412, 0.05633172, 0.03218975, 0.02156404, 0.02553109, 0.01082729, 0.01626685, 0.05554593, 0.03245232, 0.02199722, 0.02691168, 0.01021815, 0.01678516, 0.05563325, 0.03410029, 0.02125361, 0.02614241, 0.00999612, 0.01499605, 0.05317387, 0.03300696, 0.02170378, 0.02575922, 0.01041755, 0.01575509, 0.05421411, 0.03258491, 0.02138378, 0.02594802, 0.01072895, 0.01595506, 0.05766809, 0.03218564, 0.0213281, 0.02614407, 0.01026849, 0.01625154, 0.05308736, 0.03402697, 0.02114023, 0.0260935, 0.01024123, 0.01541047, 0.05191054, 0.03361865, 0.02191767, 0.02577047, 0.01036948, 0.01554661, 0.05414359, 0.03250419, 0.02086479, 0.02613449, 0.01050468, 0.0160251, 0.05381689, 0.03210375, 0.02124525, 0.02664423, 0.00987307, 0.01638446, 0.05482342, 0.03550322, 0.02143131, 0.02633268, 0.00984287, 0.01592636, 0.04839338, 0.03463996, 0.02150333, 0.02546265, 0.00964476, 0.01592709, 0.0525314, 0.03420451, 0.01989451, 0.02387398, 0.00946067, 0.01396569, 0.05133125, 0.02996983, 0.02145969, 0.02587688, 0.00886724, 0.01515677, 0.05568606, 0.03321281, 0.02049359, 0.02484944, 0.00882155, 0.01475285, 0.05347195, 0.03219946, 0.021635, 0.02472357, 0.01024218, 0.01683179, 0.06045951, 0.03270739, 0.02072273, 0.02474231, 0.01088812, 0.01612007, 0.05843681, 0.03536424, 0.02049975, 0.02667846, 0.01043812, 0.01747666, 0.06040616, 0.03973617, 0.02108465, 0.02708567, 0.01060576, 0.0175392, 0.06036614, 0.03970812, 0.02176608, 0.02670395, 0.01135775, 0.01859249, 0.06228482, 0.04128271, 0.02108879, 0.02642597, 0.01133878, 0.01898521, 0.06289137, 0.04431514, 0.02235647, 0.02960515, 0.01155286, 0.02022406, 0.06408685, 0.04496861, 0.0200152, 0.02752981, 0.0105331, 0.01622804, 0.05656495, 0.04179346, 0.02064206, 0.02688725, 0.01091588, 0.01711576, 0.05764276, 0.03823537, 0.02033755, 0.02585557, 0.01081843, 0.01608022, 0.05485555, 0.03695361, 0.01975225, 0.02752903, 0.01059595, 0.01810171, 0.05895627, 0.04208853, 0.01982966, 0.02713876, 0.01019525, 0.01700321, 0.05624114, 0.04274209, 0.02035901, 0.02622599, 0.01062764, 0.01769547, 0.05694271, 0.0419752, 0.01993061, 0.02593956, 0.01106772, 0.01797954, 0.05755814, 0.04059794, 0.01998193, 0.0269592, 0.01052412, 0.01871285, 0.0597648, 0.04319263, 0.01993409, 0.02730241, 0.01048194, 0.01757387, 0.05693765, 0.04223842, 0.02039489, 0.02619605, 0.0106843, 0.01724855, 0.05751907, 0.03934802, 0.02022135, 0.02712701, 0.011376, 0.01647632, 0.05610348, 0.03781828, 0.02107857, 0.02816348, 0.01112798, 0.01662788, 0.05797035, 0.0412067, 0.02023997, 0.02862915, 0.01072903, 0.01617396, 0.05894244, 0.04088512, 0.02175966, 0.02913789, 0.01147614, 0.01717369, 0.05944989, 0.04059723, 0.02159743, 0.02918952, 0.01202932, 0.01820951, 0.05890632, 0.03981496, 0.02182464, 0.0311661, 0.01145402, 0.01778867, 0.06022066, 0.04461958, 0.02333714, 0.03480494, 0.01206856, 0.0160379, 0.05927682, 0.04703651, 0.02420749, 0.0333527, 0.01248352, 0.01610093, 0.06078328, 0.04371555, 0.0234325, 0.03311823, 0.01182679, 0.01531798, 0.05241871, 0.04113621, 0.02390663, 0.03174384, 0.01189133, 0.01540127, 0.0559798, 0.04445166, 0.02294737, 0.02920843, 0.00983453, 0.01666546, 0.06137004, 0.04100841, 0.02343248, 0.03249945, 0.0125852, 0.01825326, 0.06013654, 0.04109309, 0.02450398, 0.03674033, 0.01349984, 0.01789856, 0.06237595, 0.03274542, 0.02301899, 0.03502951, 0.01214361, 0.01765517, 0.05574207, 0.04031997, 0.02247887, 0.03640829, 0.01193129, 0.01681261, 0.06013899, 0.04268516, 0.02286429, 0.03636179, 0.01196997, 0.01735119, 0.06233525, 0.0372894, 0.02259027, 0.03346189, 0.01147291, 0.0181652, 0.0650382, 0.03789025, 0.02090724, 0.03520119, 0.01111648, 0.01841474, 0.06227198, 0.03813481, 0.02141157, 0.03403971, 0.01071139, 0.01880299, 0.05925101, 0.03483057, 0.02063284, 0.03185954, 0.01142553, 0.02017576, 0.06907809, 0.03474354, 0.01979433, 0.03313841, 0.01095463, 0.02144917, 0.06491661, 0.03062779, 0.01925167, 0.03176225, 0.00921282, 0.0260933, 0.07125092, 0.0347852, 0.02046792, 0.03526744, 0.00969381, 0.02845192, 0.06764217, 0.03508252, 0.02431226, 0.0395879, 0.01088737, 0.02930982, 0.07402375, 0.03708163, 0.02455706, 0.03568782, 0.01126299, 0.02564349, 0.07884827, 0.03578706, 0.02319912, 0.03476034, 0.01004136, 0.02679176, 0.07788812, 0.03696664, 0.0254785, 0.03757485, 0.01200517, 0.02529596, 0.0761831, 0.03555067, 0.02379327, 0.03507487, 0.01070454, 0.02634775, 0.07659986, 0.0363706, 0.02327171, 0.0351458, 0.01035709, 0.02621758, 0.08551021, 0.03311038, 0.02304266, 0.03319753, 0.01005038, 0.02524608, 0.07785793, 0.03918756, 0.02569262, 0.03045918, 0.00953558, 0.02622557, 0.07610008, 0.03720541, 0.02242983, 0.02809138, 0.00995961, 0.02659781, 0.06899207, 0.03034917, 0.0226504, 0.03441664, 0.0111419, 0.02078694, 0.05747316, 0.02991049, 0.02229503, 0.03729758, 0.01043259, 0.02409739, 0.04890871, 0.03424858, 0.02250291, 0.03663231, 0.01012653, 0.01899179, 0.05529588, 0.03326629, 0.0223423, 0.03717747, 0.01066272, 0.01815088, 0.05996372, 0.03212819, 0.02184219, 0.03739784, 0.01090542, 0.01804874, 0.05642751, 0.03080869, 0.02220481, 0.03650079, 0.0104108, 0.01904412, 0.05410296, 0.03531772, 0.0217509, 0.03617013, 0.01011222, 0.0171165, 0.05861253, 0.03845406, 0.0222405, 0.03418949, 0.00993696, 0.01736527, 0.0576676, 0.03893486, 0.02151173, 0.03560513, 0.01032064, 0.01764653, 0.06167501, 0.03903652, 0.02263414, 0.03679964, 0.00982811, 0.01925364, 0.0571987, 0.04104185, 0.02193262, 0.03556475, 0.0092403, 0.01806986, 0.05665592, 0.03974153, 0.02234873, 0.03558828, 0.00965742, 0.01840146, 0.0577223, 0.03953005, 0.02241164, 0.03395648, 0.0098069, 0.01860183, 0.05924271, 0.04202399, 0.02264784, 0.03753792, 0.00984011, 0.01905878, 0.05910231, 0.04634752, 0.02221964, 0.0369901, 0.00975377, 0.01850176, 0.05981746, 0.04358638, 0.02347814, 0.03592247, 0.01012743, 0.01830689, 0.06027013, 0.04276124, 0.02252375, 0.0349474, 0.0101399, 0.01859277, 0.06099458, 0.04342221, 0.02249202, 0.03807933, 0.01001226, 0.01998637, 0.06466116, 0.04870471, 0.02300341, 0.03911668, 0.00984841, 0.01891223, 0.06056617, 0.04525252, 0.0219912, 0.03944453, 0.01039803, 0.01929506, 0.06054284, 0.04875867, 0.02189602, 0.03823873, 0.00985724, 0.01842853, 0.06266609, 0.04850008, 0.02243896, 0.03908093, 0.00932468, 0.01964579, 0.06170377, 0.05060133, 0.02218658, 0.03711706, 0.00922341, 0.01804639, 0.05615463, 0.04935502, 0.02280232, 0.03852911, 0.00911197, 0.01892118, 0.05971017, 0.04529739, 0.02245866, 0.03801736, 0.00918102, 0.01799466, 0.05858667, 0.0433262, 0.02212602, 0.03730931, 0.00865613, 0.01874205, 0.05790271, 0.04640457, 0.02208622, 0.03766876, 0.00882124, 0.01838035, 0.05743863, 0.0447336, 0.02249145, 0.03949756, 0.00954124, 0.01727452, 0.05813899, 0.04346856, 0.02140526, 0.03679765, 0.00919172, 0.01703492, 0.05256972, 0.04597933, 0.02160705, 0.03643572, 0.00914131, 0.01694793, 0.04968158, 0.05291674, 0.0227084, 0.04494534, 0.00860606, 0.01623228, 0.04661175, 0.05471006, 0.02237657, 0.04146651, 0.00909248, 0.01636194, 0.05082859, 0.05369943, 0.0219276, 0.04029276, 0.00915135, 0.01767537, 0.06053723, 0.05535353, 0.02198088, 0.04528221, 0.00892712, 0.01748244, 0.05483504, 0.05767807, 0.02143023, 0.04254884, 0.00879701, 0.01622978, 0.05395116, 0.06250476, 0.02278156, 0.04557986, 0.00907984, 0.01620367, 0.06519162, 0.06205137, 0.02360088, 0.04920959, 0.00892153, 0.01682156, 0.06362204, 0.05830731, 0.02117885, 0.04322407, 0.00876909, 0.01768068, 0.05487683, 0.05934469, 0.02016744, 0.04105591, 0.00874249, 0.01560598, 0.05185386, 0.05607317, 0.02173042, 0.03950577, 0.00939934, 0.01598354, 0.05523069, 0.05246867, 0.02190908, 0.0420721, 0.00794599, 0.01685428, 0.06052939, 0.05506202, 0.01990002, 0.04782865, 0.0076184, 0.02031635, 0.05979681, 0.05900059, 0.01932616, 0.04357149, 0.00801917, 0.01985382, 0.0539111, 0.06839816, 0.02321478, 0.04035772, 0.0089462, 0.0196806, 0.05543018, 0.07052982, 0.02237682, 0.04207652, 0.01030837, 0.01949273, 0.06670636, 0.07041151, 0.026636, 0.04409414, 0.01009666, 0.02334876, 0.06189195, 0.07470097, 0.02290727, 0.04336844, 0.01012428, 0.02237903, 0.06645963, 0.07024449, 0.02429073, 0.04252803, 0.00985488, 0.02071246, 0.06163916, 0.04468793, 0.02265772, 0.03944565, 0.0091366, 0.02162461, 0.03818613, 0.05497416, 0.02187414, 0.03416349, 0.00782575, 0.02012088, 0.0340675, 0.05643915, 0.01940197, 0.03420118, 0.0074749, 0.01760924, 0.0297444, 0.04840449, 0.01878926, 0.03359585, 0.00792813, 0.01789674, 0.03134347, 0.04878309, 0.01871842, 0.03302808, 0.00811812, 0.01811469, 0.03142423, 0.04669157, 0.01816293, 0.03360983, 0.00721618, 0.01893052, 0.03001781, 0.05071217, 0.01984974, 0.03409446, 0.00830074, 0.01951763, 0.03096432, 0.04884333, 0.01858949, 0.03268729, 0.00771123, 0.02026296, 0.02980319, 0.04232906, 0.01848439, 0.03050269, 0.00798694, 0.01985588, 0.03027274, 0.03340376, 0.01620253, 0.02917125, 0.0075333, 0.01814794, 0.03170198, 0.03589106, 0.0166006, 0.02742154, 0.00686128, 0.01737858, 0.02919441, 0.0325782, 0.01677739, 0.03069025, 0.00697878, 0.01900898, 0.03163844, 0.03184387, 0.01674411, 0.02978208, 0.00745287, 0.02087567, 0.03355892, 0.03182774, 0.018509, 0.03313518, 0.00819958, 0.02676178, 0.03642987, 0.04015205, 0.01570764, 0.03223449, 0.00902578, 0.02250695, 0.0322402, 0.04202949, 0.02007057, 0.03621814, 0.0082728, 0.02086601, 0.03007497, 0.04018772, 0.01660965, 0.03550697, 0.00774379, 0.01946061, 0.02948742, 0.04095853, 0.01635151, 0.03634704, 0.00778239, 0.02108978, 0.03617852, 0.04979215, 0.01673725, 0.03844471, 0.00757413, 0.0185516, 0.03658502, 0.05356743, 0.018369, 0.03749975, 0.00877856, 0.02285939, 0.04048616, 0.04933083, 0.02087638, 0.0385952, 0.00880887, 0.02209518, 0.04696163, 0.05538059, 0.02348395, 0.04035925, 0.00879133, 0.02364461, 0.04654368, 0.04908388, 0.02188889, 0.03757822, 0.00848209, 0.02237694, 0.04945073, 0.04676337, 0.02430581, 0.03622885, 0.00893877, 0.02323917, 0.05346408, 0.04065106, 0.02098694, 0.03661547, 0.00856252, 0.02234984, 0.05192797, 0.03429555, 0.02176231, 0.03617799, 0.00777076, 0.02363096, 0.04694562, 0.03753977, 0.01851416, 0.03948216, 0.00921075, 0.02284931, 0.05487565, 0.0408318, 0.01976746, 0.03679112, 0.00977329, 0.02306724, 0.05623079, 0.05234291, 0.01725506, 0.02993569, 0.01006406, 0.02323669, 0.05745205, 0.05019567, 0.01657692, 0.02920543, 0.00867337, 0.02189484, 0.0607491, 0.04930187, 0.01608179, 0.02970518, 0.00932076, 0.02096802, 0.05250824, 0.03790873, 0.01582545, 0.02546724, 0.00793955, 0.02105002, 0.04286243, 0.03209883, 0.01535379, 0.02659079, 0.00923066, 0.02256697, 0.04431275, 0.0454692, 0.0162534, 0.02824768, 0.00827037, 0.02118897, 0.04619928, 0.04362754, 0.0151944, 0.02658355, 0.00738728, 0.01771587, 0.03779896, 0.04987498, 0.01412442, 0.0234618, 0.00790868, 0.01476615, 0.03186147, 0.06347888, 0.01678331, 0.02796414, 0.00719143, 0.01591393, 0.03883295, 0.07676055, 0.01912852, 0.02697826, 0.00717496, 0.01797981, 0.04199148, 0.05363664, 0.01623418, 0.02211899, 0.00660451, 0.01920671, 0.03491263, 0.06518365, 0.01592166, 0.0265464, 0.00795995, 0.01580311, 0.02720635, 0.05725015, 0.01590715, 0.02539716, 0.00694871, 0.01310513, 0.03238586, 0.05162325, 0.01453364, 0.02603937, 0.00700756, 0.01356811, 0.02948772, 0.04960428, 0.01497754, 0.02848771, 0.00756652, 0.01364666, 0.02638981, 0.07075039, 0.0188418, 0.04218236, 0.01090611, 0.01380204, 0.02071229, 0.02868278, 0.02549232, 0.04054448, 0.00961764, 0.01570476, 0.02513057, 0.05695149, 0.02049713, 0.03898976, 0.00824204, 0.01418127, 0.02557776, 0.04592427, 0.01897547, 0.03821475, 0.008858, 0.01402123, 0.02934397, 0.06470062, 0.02324596, 0.03990002, 0.01295026, 0.02066353, 0.03845263, 0.08290844, 0.03015164, 0.04128965, 0.01612667, 0.02087134, 0.0540622, 0.09510387, 0.0397383, 0.04240307, 0.01621537, 0.03838756, 0.07284068, 0.09139401, 0.0519174, 0.04985575, 0.01526981, 0.02069714, 0.052503, 0.06617543, 0.02669806, 0.04175235, 0.01309455, 0.01846077, 0.0489782, 0.05372865, 0.02689893, 0.03823878, 0.01234875, 0.02023485, 0.05545567, 0.05141123, 0.02642776, 0.03932171, 0.01243001, 0.01897637, 0.05319261, 0.05752188, 0.02286611, 0.03262916, 0.01253483, 0.01750493, 0.05139308, 0.06337101, 0.02606797, 0.03369364, 0.01324294, 0.01753238, 0.0563328, 0.0652484, 0.02600727, 0.03112153, 0.01302881, 0.01983448, 0.06573486, 0.06641791, 0.0262773, 0.03395873, 0.01289472, 0.02188998, 0.07220449, 0.05856378, 0.02346569, 0.03534687, 0.01408771, 0.0186806, 0.06498178, 0.06369229, 0.02519738, 0.03612413, 0.01355562, 0.01972545, 0.07131947, 0.06382198, 0.02659782, 0.03333132, 0.01325636, 0.02014175, 0.0766969, 0.07175214, 0.02796325, 0.03621292, 0.01494039, 0.02072838, 0.07928388, 0.06782447, 0.02656248, 0.03372643, 0.01472348, 0.01979701, 0.07263006, 0.06326126, 0.02719705, 0.0325488, 0.01511723, 0.01969274, 0.07545632, 0.05908021, 0.0310859, 0.0356906, 0.01478987, 0.02005348, 0.07318117, 0.05153069, 0.03194755, 0.03918579, 0.01671072, 0.02169363, 0.07393289, 0.05375718, 0.03958638, 0.03603566, 0.01712649, 0.02226523, 0.07997563, 0.05240615, 0.0348597, 0.03672212, 0.01612624, 0.02060087, 0.07169009, 0.05677514, 0.03624982, 0.03697587, 0.01626666, 0.02124949, 0.07075018, 0.06081436, 0.03808848, 0.03988683, 0.01654975, 0.02068112, 0.07508589, 0.04953025, 0.03875922, 0.0406452, 0.01560771, 0.01969832, 0.07765666, 0.04862947, 0.04386257, 0.04196841, 0.01550182, 0.01830761, 0.07160283, 0.04798533, 0.04330926, 0.03798636, 0.01497569, 0.01978023, 0.07293584, 0.04297575, 0.04098812, 0.04063938, 0.01497105, 0.01859876, 0.07207663, 0.04801945, 0.03887336, 0.03897049, 0.01524722, 0.01918926, 0.07161745, 0.054883, 0.04476395, 0.0413125, 0.01622428, 0.02058393, 0.08260848, 0.05735072, 0.05042268, 0.04613765, 0.01601528, 0.01934776, 0.07781208, 0.05636814, 0.04867072, 0.04438142, 0.01629003, 0.0174187, 0.07633974, 0.04621939, 0.03696093, 0.03903776, 0.01639069, 0.01562754, 0.07166637, 0.05064946, 0.04184848, 0.04087282, 0.01731972, 0.01824491, 0.09338399, 0.06143366, 0.04387283, 0.04251402, 0.01555814, 0.01870488, 0.07884851, 0.03167888, 0.03625066, 0.03043226, 0.01308871, 0.02189226, 0.09503154, 0.03671616, 0.04513634, 0.03789071, 0.01668649, 0.02381998, 0.13066992, 0.05101152, 0.06765746, 0.04613368, 0.01749386, 0.02992714, 0.15521757, 0.05466162, 0.05798012, 0.03970769, 0.01835557, 0.03227931, 0.1572878, 0.05294136, 0.05096791, 0.04019256, 0.01764179, 0.03540542, 0.14003897, 0.06853573, 0.04569856, 0.042048, 0.01633284, 0.02345054, 0.15195279, 0.0623989, 0.04452526, 0.03628054, 0.01568305, 0.02109059, 0.13217768, 0.05076505, 0.04559154, 0.03623944, 0.01703629, 0.0201846, 0.12095744, 0.04636048, 0.03522258, 0.02958764, 0.01596733, 0.02167817, 0.12748197, 0.05575713, 0.04098963, 0.03888653, 0.01740296, 0.02514509, 0.15417701, 0.07317078, 0.06109411, 0.04132348, 0.01798848, 0.02837872, 0.1921209, 0.07179385, 0.05571618, 0.03725031, 0.0185646, 0.03342386, 0.17920552, 0.05096462, 0.05447353, 0.03685324, 0.01611258, 0.02530728, 0.13787317, 0.04342969, 0.03497952, 0.0262954, 0.01275876, 0.02095554, 0.09414311, 0.04152004, 0.04585904, 0.03557323, 0.0130031, 0.01832338, 0.11924432, 0.03403506, 0.02980632, 0.03177765, 0.01318198, 0.01947339, 0.09823593, 0.03637606, 0.02633831, 0.03826427, 0.01352015, 0.02154191, 0.10882396, 0.03443839, 0.02823314, 0.04075946, 0.01347551, 0.01967154, 0.09263744, 0.03842415, 0.02963477, 0.03926763, 0.01253218, 0.01665827, 0.10078549, 0.03262729, 0.02002341, 0.04235218, 0.01327329, 0.01599208, 0.0916912, 0.04996587, 0.02120935, 0.0446808, 0.0118281, 0.01560004, 0.11872633, 0.04190893, 0.01879487, 0.04172316, 0.01187657, 0.01458455, 0.10075871, 0.04978643, 0.02012357, 0.04565367, 0.01233472, 0.01659774, 0.11057234, 0.06237088, 0.02385583, 0.05370166, 0.01282624, 0.01837038, 0.10284037, 0.07400476, 0.02491402, 0.05557648, 0.01415825, 0.01818878, 0.10237621, 0.07917273, 0.02150793, 0.04914296, 0.01192249, 0.01760698, 0.0812864, 0.08002969, 0.02005677, 0.04542733, 0.01286394, 0.0163846, 0.09663053, 0.07553709, 0.02107823, 0.04621695, 0.01272621, 0.01939733, 0.08296189, 0.05954664, 0.02281377, 0.04834005, 0.01309376, 0.01945111, 0.05364499, 0.0543053, 0.02436022, 0.04794418, 0.01303648, 0.01924149, 0.05794661, 0.04627764, 0.01914879, 0.04268208, 0.01136222, 0.019225, 0.0641453, 0.03623599, 0.02224851, 0.02181833, 0.01448672, 0.01912855, 0.04834142, 0.05566394, 0.02099552, 0.0378793, 0.01317105, 0.01783695, 0.05267843, 0.04924131, 0.01990679, 0.04313618, 0.01555619, 0.02298908, 0.05387606, 0.03823381, 0.01792386, 0.03192879, 0.01349541, 0.02175702, 0.06478932, 0.03152854, 0.01623385, 0.034217, 0.01616249, 0.02128372, 0.08342896, 0.06626385, 0.03532765, 0.03598657, 0.01435853, 0.0214917, 0.1016261, 0.07318024, 0.02125754, 0.03589576, 0.01123042, 0.01451566, 0.06294265, 0.03906872, 0.02086223, 0.03573077, 0.01375404, 0.016326, 0.10629554, 0.07519769, 0.02813097, 0.03118223, 0.00989127, 0.01438565, 0.07929141, 0.04624896, 0.02599777, 0.0315747, 0.00982288, 0.02064233, 0.12329026, 0.09770481, 0.02596909, 0.03157317, 0.00824314, 0.01989155, 0.15913941, 0.05807066, 0.02945297, 0.03620031, 0.01430716, 0.02000828, 0.17406107, 0.05428926, 0.03153745, 0.03790568, 0.01367544, 0.01868105, 0.18233223, 0.06052196, 0.02866523, 0.04295599, 0.01375442, 0.01682954, 0.1483105, 0.05966211, 0.02310802, 0.02831343, 0.01464441, 0.01688291, 0.13207866, 0.04106372, 0.01892869, 0.03366742, 0.01413479, 0.01609693, 0.13688445, 0.04148532, 0.02149958, 0.03001617, 0.01524656, 0.01411629, 0.15884228, 0.05756443, 0.02721141, 0.0299584, 0.01578312, 0.01757647, 0.14771792, 0.05261513, 0.02076446, 0.02790865, 0.01462703, 0.01553999, 0.13015288, 0.07798842, 0.03564567, 0.04071661, 0.02147455, 0.02546825, 0.2138198, 0.13838123, 0.04401992, 0.03711607, 0.02098766, 0.03055389, 0.23293957, 0.15334615, 0.0460894, 0.05497752, 0.02577832, 0.04097252, 0.23618291, 0.14336456, 0.03748437, 0.04983409, 0.02944798, 0.04311031, 0.25087827, 0.13320498, 0.03964743, 0.05088712, 0.02912007, 0.05095168, 0.24188285, 0.16513039, 0.04226811, 0.04896292, 0.03290521, 0.05413571, 0.25693575, 0.16571899, 0.04017094, 0.05347539, 0.02612757, 0.05251088, 0.24118936, 0.14396766, 0.03984461, 0.05215008, 0.02299955, 0.05175092, 0.24760924, 0.1367861, 0.04094456, 0.05248935, 0.02938426, 0.05595059, 0.26657602, 0.18144526, 0.04680246, 0.05812782, 0.03470331, 0.05724326, 0.25645378, 0.17126274, 0.04486647, 0.06747378, 0.03269765, 0.06231051, 0.28316242, 0.19178522, 0.05560108, 0.07134601, 0.03280835, 0.06329624, 0.26226753, 0.16749907, 0.03859069, 0.06133009, 0.0308149, 0.05807251, 0.24445505, 0.15186968, 0.03640612, 0.05998338, 0.02839034, 0.05606043, 0.26249307, 0.19849774, 0.05722519, 0.07634305, 0.03179986, 0.06157158, 0.28020835, 0.18340573, 0.05402554, 0.06807351, 0.02921647, 0.05491751, 0.2895762, 0.18290393, 0.05168056, 0.07277884, 0.03399734, 0.06196555, 0.26871368, 0.18488254, 0.05527113, 0.07103621, 0.02864136, 0.05636766, 0.25157323, 0.16522315, 0.04632884, 0.0734527, 0.02594105, 0.05413284, 0.24485107, 0.15782075, 0.04212079, 0.06551052, 0.02575422, 0.06671337, 0.23444398, 0.15214764, 0.0407762, 0.05676621, 0.02901406, 0.05749842, 0.23166521, 0.13930553, 0.0395892, 0.05503274, 0.02873472, 0.06072642, 0.21995044, 0.16313013, 0.04450334, 0.06610847, 0.02874462, 0.06423854, 0.21002775, 0.16817673, 0.04046087, 0.05807512, 0.03102811, 0.07221874, 0.2509124, 0.16961406, 0.04007392, 0.05495609, 0.03143696, 0.06840529, 0.26553842, 0.21440819, 0.05421054, 0.07507748, 0.0437624, 0.09407379, 0.31382832, 0.23361775, 0.05988323, 0.08507269, 0.05076393, 0.10599875, 0.33491126, 0.24777448, 0.05539124, 0.07557488, 0.04526896, 0.0925418, 0.31553558, 0.21353774, 0.04242984, 0.06214414, 0.03428356, 0.06765334, 0.28531316, 0.15787679, 0.04915708, 0.06697678, 0.03645613, 0.06531455, 0.26534927, 0.16035308, 0.03895057, 0.06373729, 0.0323967, 0.06056669, 0.26809105, 0.1286642, 0.03317649, 0.05392714, 0.03260877, 0.05814958, 0.2837678, 0.14590536, 0.03868706, 0.03842453, 0.03333258, 0.05757434, 0.2606799, 0.15274467, 0.04091501, 0.03421262, 0.03299742, 0.08713941, 0.27398252, 0.15665576, 0.04458192, 0.03418105, 0.03393257, 0.07379298, 0.24044326, 0.1443182, 0.04201635, 0.03200234, 0.03305027, 0.05305285, 0.20754461, 0.09738323, 0.04244143, 0.03535991, 0.03248063, 0.04422547, 0.17036909, 0.09727415, 0.04258737, 0.03637399, 0.02609645, 0.04362192, 0.18436861, 0.08858223, 0.0363927, 0.04460258, 0.03843189, 0.05469969, 0.17966409, 0.1086033, 0.04279435, 0.04232897, 0.03919392, 0.05355975, 0.18600044, 0.09759498, 0.03711279, 0.04639411, 0.03959852, 0.05482038, 0.1939697, 0.09213969, 0.0333978, 0.04455537, 0.03383633, 0.04659441, 0.17250082, 0.09778713, 0.02699399, 0.03993214, 0.03197949, 0.05423738, 0.19878842, 0.08589523, 0.03559763, 0.04506601, 0.03737079, 0.06065594, 0.20721456, 0.0984064, 0.04172026, 0.04657833, 0.03980986, 0.06522987, 0.21096757, 0.10913866, 0.05229248, 0.05524198, 0.04070753, 0.06806954, 0.22935548, 0.14394373, 0.05584643, 0.05257065, 0.0408252, 0.06723527, 0.22431849, 0.15481983, 0.05091505, 0.06030545, 0.04381417, 0.07666774, 0.21662682, 0.15266909, 0.05180553, 0.06181766, 0.04450362, 0.06926966, 0.214207, 0.15837343, 0.06436881, 0.05764611, 0.04709679, 0.06958387, 0.20113601, 0.15593694, 0.06162331, 0.06150904, 0.04512753, 0.07738742, 0.18509755, 0.1600649, 0.06414174, 0.0640483, 0.04901777, 0.07144158, 0.1793772, 0.16503751, 0.07913008, 0.07329977, 0.05196422, 0.08105417, 0.22687005, 0.1841875, 0.07995553, 0.05870285, 0.04666122, 0.07038891, 0.20622334, 0.15843417, 0.06025651, 0.06232013, 0.04457891, 0.06565771, 0.21868518, 0.15373409, 0.06126671, 0.06318907, 0.05314193, 0.06831296, 0.20867538, 0.17933834, 0.06447551, 0.06457039, 0.05790195, 0.06567529, 0.23804072, 0.17393975, 0.07420971, 0.07224292, 0.06184121, 0.0669824, 0.2686557, 0.16559023, 0.0732085, 0.07675776, 0.0597392, 0.0691971, 0.23089644, 0.17481059, 0.08127722, 0.06930052, 0.06801261, 0.07094799, 0.22961693, 0.18034771, 0.10275023, 0.07699913, 0.07206036, 0.07361337, 0.22718054, 0.19797646, 0.08727577, 0.07839544, 0.06663076, 0.07067157, 0.21826822, 0.18354094, 0.07192646, 0.06256957, 0.06514601, 0.07996105, 0.22207443, 0.184763, 0.07188483, 0.06834719, 0.0667382, 0.07486077, 0.24652743, 0.21033062, 0.09413579, 0.06908833, 0.06730419, 0.0700056, 0.22284004, 0.1874136, 0.08582351, 0.0596121, 0.06835791, 0.07312781, 0.23148923, 0.14062937, 0.06151782, 0.05711434, 0.0624181, 0.08464196, 0.2567258, 0.17792222, 0.07389367, 0.06725369, 0.07074466, 0.0875328, 0.26075912, 0.19464134, 0.07833368, 0.07295993, 0.05561507, 0.0826622, 0.30794972, 0.22518268, 0.06018694, 0.06615303, 0.06895033, 0.0782645, 0.2412184, 0.17366564, 0.05987488, 0.07123587, 0.0651132, 0.07660198, 0.2102405, 0.13142051, 0.05481295, 0.06124227, 0.04996061, 0.09656306, 0.21803251, 0.18423298, 0.08058683, 0.08037708, 0.05576655, 0.07981879, 0.20326965, 0.00875382]
[truncated: 4,053,059 more chars]
