# Supplementary material for: Systematic contextual biases in SegmentNT potentially relevant to other nucleotide transformer models
Source: bioRxiv. 2026 May 4:2025.04.09.647946. Preprint. [Version 2] doi: 10.1101/2025.04.09.647946 (PMC13174627; doi:10.1101/2025.04.09.647946)
Supplement: Supplement 3 [file media-3.zip › Supplementary_data/segmentNT_additional_genes/pos/linc00207_pos257.txt]

protein_coding_gene=[0.0464581, 0.12615192, 0.09269731, 0.08347788, 0.1365548, 0.06462474, 0.04334059, 0.1260064, 0.08157919, 0.06751232, 0.11327592, 0.05299456, 0.03516904, 0.11122524, 0.07342418, 0.07035495, 0.11553558, 0.05360183, 0.03851188, 0.11021375, 0.07085116, 0.06280334, 0.09515907, 0.04371234, 0.03486704, 0.09745362, 0.06626905, 0.06370091, 0.10030356, 0.04146794, 0.0364114, 0.09959714, 0.07235372, 0.06185827, 0.10472675, 0.04088267, 0.03353466, 0.10078265, 0.06578597, 0.06051731, 0.10114323, 0.04162573, 0.03349891, 0.10101099, 0.06839776, 0.06017971, 0.10507646, 0.04128787, 0.03472427, 0.10613395, 0.07242896, 0.06245939, 0.11222148, 0.03914592, 0.03567119, 0.10529952, 0.06812114, 0.05671815, 0.10877625, 0.03963134, 0.0332569, 0.10857976, 0.06547678, 0.05788749, 0.10900755, 0.04079247, 0.03547328, 0.11096717, 0.07170548, 0.06101314, 0.11304986, 0.04181301, 0.033974, 0.11233836, 0.07444941, 0.05960174, 0.11033759, 0.0415795, 0.03950121, 0.11036134, 0.07938707, 0.05589386, 0.10154022, 0.03905042, 0.03643377, 0.09792937, 0.07667769, 0.05169368, 0.08269008, 0.03754007, 0.03359939, 0.08984746, 0.07459156, 0.0534692, 0.08328754, 0.04400489, 0.03816937, 0.09370472, 0.07530519, 0.05840388, 0.08204506, 0.04215381, 0.03778498, 0.09094421, 0.07849084, 0.0545126, 0.07896943, 0.04048074, 0.03521584, 0.09437659, 0.07776058, 0.0512112, 0.08588663, 0.04452258, 0.03750267, 0.09224444, 0.07987612, 0.05292319, 0.08119427, 0.042079, 0.0341888, 0.08728965, 0.06924681, 0.04909868, 0.07356033, 0.04078004, 0.03441102, 0.07456037, 0.06353897, 0.04172364, 0.05906296, 0.03150535, 0.02905038, 0.0650079, 0.05843292, 0.04046515, 0.05090629, 0.02655195, 0.02618583, 0.05676033, 0.05197417, 0.03995356, 0.04203596, 0.02621501, 0.02244222, 0.04703957, 0.04777718, 0.04516282, 0.0426676, 0.02540194, 0.02116602, 0.04733355, 0.04197603, 0.04431535, 0.04300342, 0.02461458, 0.02002366, 0.04712982, 0.04421596, 0.04137472, 0.041246, 0.02541836, 0.02036344, 0.04741452, 0.04506024, 0.0399826, 0.04216805, 0.02747909, 0.02296704, 0.04986249, 0.04364397, 0.0370949, 0.04017272, 0.02657402, 0.02293589, 0.04983056, 0.04138663, 0.03292569, 0.04048704, 0.02633539, 0.02253884, 0.05048237, 0.04057242, 0.03309686, 0.04306749, 0.02511189, 0.02069509, 0.05063667, 0.04162134, 0.03314199, 0.04296432, 0.02501642, 0.01882421, 0.0465087, 0.03780581, 0.03258996, 0.04440109, 0.02529033, 0.01998706, 0.04452169, 0.03888709, 0.03284666, 0.04546781, 0.02695062, 0.02220627, 0.04677166, 0.04312559, 0.03047438, 0.04431377, 0.02590571, 0.0232192, 0.04857552, 0.04072698, 0.02984951, 0.04146048, 0.0249007, 0.02362804, 0.04828369, 0.04018921, 0.02977307, 0.04311477, 0.0253805, 0.02482302, 0.05157638, 0.04042543, 0.02971068, 0.04064364, 0.02407326, 0.02306614, 0.05185791, 0.03978568, 0.02855895, 0.04076359, 0.0232556, 0.02214742, 0.04957086, 0.04114322, 0.0288177, 0.04313403, 0.02429065, 0.02105581, 0.04871698, 0.03979457, 0.03008368, 0.04356315, 0.0243409, 0.02118516, 0.05024573, 0.03907664, 0.03175243, 0.04559321, 0.02407641, 0.02063763, 0.04843839, 0.03807327, 0.03017022, 0.04498518, 0.02438586, 0.02011358, 0.05167503, 0.04033475, 0.0298606, 0.04556152, 0.02428885, 0.01930309, 0.0507776, 0.03901861, 0.02897374, 0.04802983, 0.02409054, 0.02010505, 0.0492323, 0.03819261, 0.02840792, 0.04574833, 0.025042, 0.02066097, 0.05319249, 0.03906803, 0.02764123, 0.04662184, 0.02360204, 0.02181893, 0.05608936, 0.04203461, 0.02849698, 0.04586344, 0.02344415, 0.02264551, 0.05560249, 0.0463695, 0.02776597, 0.04723031, 0.02331833, 0.02158806, 0.05596715, 0.05022295, 0.02439142, 0.047533, 0.02132251, 0.01970793, 0.05254896, 0.04737528, 0.02352978, 0.04500319, 0.02028416, 0.01984719, 0.05255075, 0.04371212, 0.02471368, 0.04367094, 0.02005737, 0.01989813, 0.05000225, 0.04485337, 0.02155923, 0.04245947, 0.02027184, 0.02078123, 0.05056451, 0.04161987, 0.0218984, 0.03855314, 0.01883143, 0.01919733, 0.04904294, 0.03825957, 0.0234954, 0.03747109, 0.01807268, 0.01907888, 0.04858859, 0.03823976, 0.02442588, 0.03852561, 0.01846719, 0.01680533, 0.04515709, 0.03621143, 0.02604269, 0.04019815, 0.02004055, 0.01731202, 0.04607499, 0.03780514, 0.02645995, 0.04303315, 0.02185229, 0.01660065, 0.04846083, 0.04094468, 0.02600343, 0.04076641, 0.02324216, 0.01482565, 0.0469982, 0.03786947, 0.02282901, 0.03501261, 0.02161363, 0.01364543, 0.0459928, 0.03589855, 0.02533327, 0.0366079, 0.02133968, 0.01452204, 0.0455589, 0.03676957, 0.02284845, 0.03700451, 0.02073142, 0.01366446, 0.0451637, 0.03648766, 0.02880299, 0.03663594, 0.01819771, 0.01165884, 0.04553384, 0.03459419, 0.02967924, 0.03300083, 0.01826399, 0.01108809, 0.04368258, 0.03273106, 0.03045312, 0.03081527, 0.01743173, 0.01015111, 0.04323313, 0.03192918, 0.03307911, 0.03219019, 0.01698993, 0.00962734, 0.04119952, 0.03167664, 0.03306755, 0.03164215, 0.01713158, 0.01034801, 0.04062562, 0.02940491, 0.03351811, 0.03035228, 0.01649399, 0.0101201, 0.03889696, 0.02881634, 0.0351989, 0.03214647, 0.01637148, 0.01033368, 0.03769182, 0.03113004, 0.03895392, 0.0359485, 0.01678852, 0.01087393, 0.03917374, 0.03200476, 0.04203835, 0.04091902, 0.01879244, 0.0119163, 0.04239856, 0.03440817, 0.0438269, 0.03854228, 0.0189028, 0.01270735, 0.04023265, 0.03279938, 0.04276479, 0.03987606, 0.01891045, 0.01219172, 0.03769306, 0.03009132, 0.04569503, 0.03836245, 0.01690888, 0.01118222, 0.03731484, 0.02977573, 0.04386492, 0.03608619, 0.01609454, 0.01080176, 0.03748197, 0.03130949, 0.04570694, 0.03775774, 0.01826197, 0.01111522, 0.0396286, 0.03160805, 0.04957506, 0.03947198, 0.01868351, 0.01199301, 0.04085895, 0.03182171, 0.04632316, 0.03844874, 0.01898463, 0.01168604, 0.0361577, 0.03217201, 0.04203501, 0.03811234, 0.01776987, 0.01221141, 0.03647855, 0.0311863, 0.04072124, 0.03715057, 0.0175971, 0.01168889, 0.03642713, 0.02870491, 0.04279668, 0.03683858, 0.01750907, 0.01036669, 0.03455479, 0.02518232, 0.04246506, 0.04014838, 0.01687069, 0.01103106, 0.03224212, 0.02699272, 0.04497053, 0.04080738, 0.01718304, 0.01172715, 0.03544461, 0.02900014, 0.0441974, 0.04243001, 0.01868724, 0.01185662, 0.0384092, 0.03080348, 0.04922008, 0.04258494, 0.01805144, 0.01228339, 0.03884551, 0.03109309, 0.04464124, 0.0379791, 0.016832, 0.0120628, 0.03806108, 0.03217736, 0.04600328, 0.0377957, 0.01592168, 0.01209322, 0.03798587, 0.03090343, 0.04470314, 0.04004987, 0.01607466, 0.01203835, 0.03685562, 0.03017429, 0.04589733, 0.03991694, 0.01588765, 0.01200367, 0.03793793, 0.03077964, 0.04439515, 0.03830314, 0.01431245, 0.01054942, 0.03331578, 0.02568853, 0.04084448, 0.03375705, 0.01345909, 0.01082676, 0.03516473, 0.02887687, 0.04215466, 0.03854553, 0.01466013, 0.01106673, 0.03121764, 0.02575614, 0.04099957, 0.03710145, 0.01418212, 0.00970093, 0.02966644, 0.02389594, 0.03916815, 0.0342222, 0.01371501, 0.00995275, 0.02898961, 0.02505842, 0.04049141, 0.03743427, 0.01440797, 0.01061653, 0.03158695, 0.02563754, 0.03798689, 0.03479749, 0.01419688, 0.01036626, 0.02940944, 0.0253999, 0.03911814, 0.03525581, 0.01425507, 0.01048039, 0.02792708, 0.02388864, 0.0397479, 0.03450092, 0.01357322, 0.00947991, 0.02608622, 0.02287294, 0.04039609, 0.03317717, 0.01223104, 0.00868722, 0.02693359, 0.02341724, 0.04393278, 0.03350056, 0.01289832, 0.00888865, 0.02830224, 0.02338164, 0.04266461, 0.03420802, 0.01236102, 0.00908792, 0.02956137, 0.02339309, 0.03734076, 0.02906366, 0.01257456, 0.0090333, 0.03282359, 0.02479176, 0.03730382, 0.03035381, 0.0131019, 0.00946995, 0.03226725, 0.02449429, 0.03576459, 0.03376013, 0.01460702, 0.00986268, 0.03358477, 0.02413548, 0.03494175, 0.03497181, 0.01374738, 0.00922175, 0.0281685, 0.02459392, 0.03658924, 0.03504327, 0.0127518, 0.00844362, 0.0273167, 0.02428999, 0.04003512, 0.03178727, 0.01216798, 0.00890503, 0.02818976, 0.02403007, 0.03597466, 0.02902476, 0.01252658, 0.00859618, 0.0292167, 0.02497297, 0.03707086, 0.02986667, 0.01204893, 0.00814621, 0.02692159, 0.02541085, 0.0354278, 0.03036307, 0.01227847, 0.00807391, 0.02530106, 0.02507242, 0.03907694, 0.02950362, 0.0115827, 0.00752458, 0.02606479, 0.0255792, 0.03966374, 0.02890762, 0.01207298, 0.00754529, 0.02523827, 0.025054, 0.03940121, 0.0285664, 0.0132965, 0.00826499, 0.02629521, 0.02748801, 0.04198652, 0.02983642, 0.01375089, 0.00841637, 0.02744564, 0.027463, 0.04120267, 0.02942607, 0.01347118, 0.00832343, 0.02696008, 0.02675349, 0.04212204, 0.02887256, 0.01298155, 0.00776467, 0.024149, 0.02408781, 0.04030454, 0.02892729, 0.012919, 0.00798168, 0.02534117, 0.02379389, 0.04004128, 0.02687115, 0.01278032, 0.00752377, 0.02371217, 0.02302049, 0.04333075, 0.02671036, 0.01201129, 0.00720821, 0.02416132, 0.02345354, 0.04067563, 0.02699885, 0.01274936, 0.00732092, 0.02412991, 0.02323233, 0.04145744, 0.02739577, 0.01292607, 0.00788503, 0.02437776, 0.02357055, 0.041305, 0.02639119, 0.0130989, 0.00758596, 0.02445612, 0.02344744, 0.04243961, 0.02793815, 0.01271689, 0.00791423, 0.0255408, 0.02321425, 0.04087363, 0.02788462, 0.01295078, 0.00760579, 0.02470256, 0.02280262, 0.04037277, 0.02597276, 0.01210689, 0.00770296, 0.02470797, 0.02241307, 0.03952433, 0.02651067, 0.0122512, 0.00731083, 0.0240338, 0.02334559, 0.04220467, 0.02791511, 0.01217558, 0.00768301, 0.02556138, 0.02407311, 0.04281029, 0.02794095, 0.01331313, 0.00786169, 0.02551052, 0.02300582, 0.04144039, 0.02875528, 0.01273595, 0.00815067, 0.02523687, 0.02298647, 0.04038961, 0.0262769, 0.0118045, 0.00746772, 0.02436426, 0.02287869, 0.04261215, 0.02661031, 0.01180491, 0.00752785, 0.02550953, 0.02251097, 0.04023168, 0.02653406, 0.01238844, 0.0072902, 0.02429952, 0.02256916, 0.03996925, 0.02619183, 0.01244615, 0.00757878, 0.02522733, 0.02321189, 0.03964387, 0.02592493, 0.01284572, 0.00728037, 0.02532952, 0.02375003, 0.04088634, 0.02651132, 0.01267043, 0.00722012, 0.02648158, 0.02393084, 0.04021036, 0.02759115, 0.01287881, 0.00704475, 0.02498688, 0.0224603, 0.0382321, 0.02683616, 0.0124445, 0.00709494, 0.02507309, 0.02356612, 0.03703106, 0.02590782, 0.0120901, 0.00671618, 0.02424531, 0.02333045, 0.04033114, 0.02740506, 0.01213247, 0.00684622, 0.02483624, 0.02366512, 0.04227186, 0.02818995, 0.01239927, 0.00687095, 0.02501455, 0.02378524, 0.03908419, 0.02919329, 0.01280036, 0.00746416, 0.02518477, 0.02400583, 0.03425444, 0.02709197, 0.01276598, 0.00708028, 0.02352827, 0.02206176, 0.04025469, 0.02822165, 0.01133588, 0.00686225, 0.02578937, 0.02343249, 0.04645921, 0.03079879, 0.01191357, 0.00696886, 0.02578836, 0.02302702, 0.04520172, 0.030255, 0.01107188, 0.00651472, 0.02416865, 0.02085691, 0.04326808, 0.02837301, 0.01117568, 0.00620147, 0.02515305, 0.02184177, 0.04575064, 0.02997468, 0.01171169, 0.00648633, 0.02635322, 0.02148301, 0.04158152, 0.02999022, 0.01235944, 0.006555, 0.02615253, 0.0228961, 0.03885872, 0.03065456, 0.01284824, 0.00714751, 0.02658233, 0.0230025, 0.03938797, 0.02961721, 0.01255265, 0.00706423, 0.02682214, 0.02299495, 0.03938047, 0.02940263, 0.01230502, 0.00713596, 0.02729136, 0.02221379, 0.03972952, 0.02926547, 0.01323863, 0.00725119, 0.02558496, 0.02157635, 0.04032629, 0.02929075, 0.01271919, 0.00737058, 0.02566479, 0.02220492, 0.04072347, 0.02936694, 0.01324457, 0.00741003, 0.02639272, 0.02298344, 0.04295393, 0.03051906, 0.01336396, 0.00761656, 0.02763725, 0.02329443, 0.04378807, 0.03028079, 0.01366686, 0.00755098, 0.02664371, 0.02234425, 0.04364844, 0.02981064, 0.01336932, 0.00790487, 0.02701931, 0.02293046, 0.04393499, 0.02902689, 0.01322197, 0.00745502, 0.02688921, 0.02239496, 0.04702228, 0.03001222, 0.01361635, 0.00806405, 0.03048427, 0.02356628, 0.05015216, 0.03213115, 0.01608302, 0.0091322, 0.03208782, 0.02364022, 0.05088041, 0.03450762, 0.01528884, 0.00882317, 0.02968356, 0.0236102, 0.05726407, 0.03500549, 0.01589049, 0.00929095, 0.03090098, 0.02448086, 0.06365426, 0.0345548, 0.01677889, 0.00913099, 0.0323749, 0.02421893, 0.06032929, 0.0360606, 0.01748606, 0.00916286, 0.03057292, 0.02338892, 0.05939617, 0.03545574, 0.01693439, 0.00889199, 0.02988949, 0.02243147, 0.059278, 0.03360469, 0.01656409, 0.00795153, 0.02872827, 0.02217374, 0.0570767, 0.03458531, 0.01634827, 0.00815182, 0.02929153, 0.02198692, 0.05514398, 0.03407802, 0.01664753, 0.00796664, 0.02908715, 0.0211403, 0.05446524, 0.03548642, 0.01674556, 0.00808931, 0.02913742, 0.02103575, 0.05242662, 0.03266482, 0.01555758, 0.00758092, 0.02902998, 0.0209143, 0.05190647, 0.0325022, 0.01543675, 0.00735461, 0.02883344, 0.0207875, 0.04883445, 0.03095185, 0.01593665, 0.00728063, 0.02803186, 0.01986844, 0.04782834, 0.03077592, 0.01538017, 0.00747112, 0.02785851, 0.02033272, 0.0474041, 0.03056931, 0.01526714, 0.00741584, 0.02791964, 0.02015881, 0.04805358, 0.03160117, 0.01476601, 0.00746036, 0.0284783, 0.02029177, 0.04600581, 0.0316936, 0.01555718, 0.00740355, 0.02813511, 0.01928443, 0.04732206, 0.03253193, 0.01553052, 0.00756472, 0.02868119, 0.0193329, 0.04763897, 0.03241951, 0.01517769, 0.00705354, 0.02701751, 0.01980421, 0.04640999, 0.03176198, 0.01507665, 0.00707305, 0.0273236, 0.0192906, 0.04597762, 0.03139468, 0.01620565, 0.00711493, 0.02697163, 0.01893442, 0.04590375, 0.03107919, 0.0156888, 0.00746453, 0.02726414, 0.01907549, 0.04599683, 0.03034579, 0.01454631, 0.00710489, 0.02868405, 0.01911914, 0.04841109, 0.030649, 0.01414001, 0.00670218, 0.02929463, 0.01902368, 0.04669802, 0.03118233, 0.01513602, 0.00683583, 0.02800867, 0.01826018, 0.04569446, 0.03077731, 0.01501189, 0.00700927, 0.02965238, 0.01859373, 0.0452354, 0.02916458, 0.01501176, 0.0069138, 0.02859697, 0.01844991, 0.04659402, 0.03121817, 0.01616675, 0.00715166, 0.02553778, 0.01785436, 0.04439025, 0.03183231, 0.01681638, 0.00704967, 0.02944545, 0.01989991, 0.04931868, 0.03345422, 0.01713598, 0.00737887, 0.02919917, 0.02104088, 0.04884833, 0.03218871, 0.01669316, 0.00708807, 0.02840675, 0.02076377, 0.05135603, 0.03256936, 0.01649069, 0.00735633, 0.02905894, 0.02036932, 0.04998481, 0.03291763, 0.01723774, 0.00741751, 0.02814591, 0.02006494, 0.05090326, 0.03360224, 0.01696009, 0.00785299, 0.02847409, 0.02005189, 0.05022844, 0.03294414, 0.01677559, 0.0076022, 0.02816149, 0.01969813, 0.05230614, 0.03311876, 0.01656089, 0.00747018, 0.02915854, 0.01973436, 0.05070968, 0.03263323, 0.01653275, 0.00699381, 0.02746492, 0.01917252, 0.04902542, 0.03241937, 0.01587917, 0.00720957, 0.02735308, 0.01932679, 0.04810425, 0.03199039, 0.01561469, 0.00706476, 0.02726173, 0.01980047, 0.05053391, 0.03246968, 0.01549909, 0.00736137, 0.02804358, 0.01984233, 0.04905226, 0.03223524, 0.01624189, 0.00743844, 0.02742693, 0.01921364, 0.04943396, 0.03275418, 0.01626329, 0.0075727, 0.02765981, 0.0191992, 0.04944783, 0.03182613, 0.01627383, 0.00715995, 0.0274713, 0.01924841, 0.0511149, 0.0327801, 0.01615622, 0.00722544, 0.02779172, 0.01948702, 0.0473358, 0.03178266, 0.01656415, 0.00721506, 0.02751287, 0.01959947, 0.04698591, 0.03304616, 0.01630352, 0.00756542, 0.02758051, 0.01945646, 0.04591507, 0.03165714, 0.01586733, 0.00728, 0.02726971, 0.01955273, 0.04980476, 0.03205503, 0.01559491, 0.0071145, 0.0276548, 0.01933366, 0.04871448, 0.03197987, 0.01638463, 0.00712967, 0.02733026, 0.01918696, 0.05016463, 0.03352911, 0.01604406, 0.00745955, 0.02722496, 0.01934594, 0.04982059, 0.0309092, 0.01551792, 0.00707117, 0.02684475, 0.01931749, 0.05137262, 0.03220433, 0.01565897, 0.00710823, 0.02786649, 0.01866142, 0.05050975, 0.03381911, 0.01690141, 0.00746037, 0.0259573, 0.01808808, 0.05327852, 0.03428224, 0.01638055, 0.00711629, 0.02498139, 0.02003074, 0.04958589, 0.0312008, 0.01546939, 0.00683263, 0.02388405, 0.01902873, 0.05279242, 0.03241068, 0.01445281, 0.00677597, 0.02279588, 0.01780442, 0.04946475, 0.03105223, 0.01481713, 0.00699863, 0.02021699, 0.01717505, 0.047607, 0.02926603, 0.01338885, 0.00650254, 0.01874799, 0.01653064, 0.04733518, 0.02947573, 0.01422978, 0.00697205, 0.02047782, 0.01748315, 0.0487437, 0.03109069, 0.01402925, 0.00678026, 0.02030093, 0.01660402, 0.04721813, 0.03100307, 0.01496466, 0.00688189, 0.02030805, 0.0163822, 0.04694935, 0.02986708, 0.01378286, 0.00680431, 0.01876203, 0.01443933, 0.04448035, 0.02849503, 0.01379971, 0.00659513, 0.01807495, 0.01469021, 0.04934916, 0.02798708, 0.01339772, 0.00704525, 0.01950502, 0.01614916, 0.05212613, 0.02931486, 0.01440744, 0.00691788, 0.01888983, 0.0157502, 0.05856569, 0.03161835, 0.01354327, 0.00756923, 0.0192753, 0.0161466, 0.05533195, 0.03042637, 0.01355009, 0.00716996, 0.01859272, 0.01582294, 0.05654522, 0.03071723, 0.01340911, 0.00721193, 0.02050411, 0.01598208, 0.0555683, 0.03212258, 0.01463823, 0.00747344, 0.01955757, 0.01560087, 0.05529608, 0.03334794, 0.01487345, 0.00789033, 0.01922537, 0.0155713, 0.05501064, 0.03194822, 0.01432449, 0.00759934, 0.01900332, 0.01716125, 0.05476589, 0.03604017, 0.01419309, 0.00763874, 0.01932718, 0.01557002, 0.05083725, 0.0329654, 0.01486396, 0.00757115, 0.01824813, 0.01550667, 0.04671018, 0.03151683, 0.0146949, 0.00748431, 0.01847714, 0.01554082, 0.04731891, 0.03349376, 0.01571841, 0.0076679, 0.01922705, 0.01669648, 0.05475854, 0.03491559, 0.01558428, 0.00763729, 0.02036261, 0.01780916, 0.05257438, 0.03800515, 0.01710826, 0.00795872, 0.01913107, 0.01662159, 0.05354464, 0.04088505, 0.01901412, 0.00805799, 0.02029577, 0.01812376, 0.0529977, 0.03519807, 0.01859124, 0.00779682, 0.01932792, 0.01807466, 0.05570623, 0.03664352, 0.01982957, 0.00776805, 0.02080952, 0.01993142, 0.05738386, 0.0354031, 0.02150512, 0.00767529, 0.020551, 0.02093054, 0.05384823, 0.03508718, 0.02233999, 0.00819906, 0.02096763, 0.0221639, 0.05100201, 0.03551544, 0.02217572, 0.00820431, 0.02134271, 0.02194678, 0.06027247, 0.03746391, 0.02086628, 0.00861669, 0.02094537, 0.0224927, 0.05466203, 0.0336662, 0.02009151, 0.00858445, 0.02008006, 0.0216021, 0.05089098, 0.03360134, 0.01710232, 0.00825593, 0.01840559, 0.0208429, 0.05042227, 0.03129061, 0.0163639, 0.00802071, 0.01847668, 0.02042217, 0.05837181, 0.03428718, 0.01551899, 0.00786574, 0.01782589, 0.01932347, 0.05492277, 0.03152572, 0.0162267, 0.00813265, 0.01765637, 0.0187549, 0.06125676, 0.02900587, 0.01536177, 0.00900983, 0.01718609, 0.02079203, 0.06704327, 0.03170316, 0.01826806, 0.00885163, 0.01574911, 0.02274336, 0.05341092, 0.02381837, 0.0172567, 0.00783466, 0.01698693, 0.01929318, 0.03617746, 0.0233668, 0.01710701, 0.00668326, 0.01525925, 0.01985723, 0.03516935, 0.02356466, 0.0157449, 0.00633513, 0.01539699, 0.02011732, 0.0359716, 0.02063154, 0.01481192, 0.00636596, 0.01659392, 0.01847992, 0.03011181, 0.01840504, 0.01196954, 0.00624114, 0.01787918, 0.01460779, 0.02317239, 0.01667927, 0.01131507, 0.00589424, 0.01677205, 0.01221875, 0.0208218, 0.01674031, 0.0101955, 0.00553025, 0.01766581, 0.01406243, 0.02216987, 0.01570649, 0.00927364, 0.0049769, 0.01485644, 0.01312065, 0.02261901, 0.01802436, 0.00940236, 0.00489467, 0.01565412, 0.01308457, 0.02436621, 0.0166938, 0.00971369, 0.0046621, 0.01379727, 0.01188379, 0.02319175, 0.01752971, 0.01000892, 0.00466963, 0.01372266, 0.01168583, 0.02202056, 0.01623487, 0.0087398, 0.00433506, 0.01368828, 0.01149318, 0.02337787, 0.01675481, 0.00932721, 0.00468102, 0.01316324, 0.01061725, 0.02360917, 0.01709333, 0.00966244, 0.00456578, 0.01343921, 0.01072892, 0.02444038, 0.01862063, 0.01008064, 0.0046273, 0.01399756, 0.0108602, 0.02570513, 0.01769175, 0.00981473, 0.00453894, 0.01377778, 0.01087273, 0.02697605, 0.01722571, 0.00996885, 0.00432233, 0.01405862, 0.01048139, 0.02632003, 0.01857123, 0.01037111, 0.00440248, 0.01278732, 0.01023537, 0.02539402, 0.0188098, 0.01017706, 0.00457273, 0.01212886, 0.01080537, 0.02396603, 0.01864741, 0.00993385, 0.00426583, 0.01172026, 0.01020142, 0.0246602, 0.01730303, 0.01004088, 0.00431595, 0.01306797, 0.01073809, 0.02443882, 0.01687981, 0.01064138, 0.004333, 0.01228675, 0.01057019, 0.02506935, 0.01658545, 0.01110865, 0.00457766, 0.01226817, 0.01119509, 0.0252036, 0.01517444, 0.01136654, 0.0043334, 0.01283694, 0.01216584, 0.02623359, 0.01534402, 0.0112975, 0.00437323, 0.01441887, 0.01282929, 0.02647669, 0.01557897, 0.0114792, 0.0040914, 0.01248954, 0.01153696, 0.02652119, 0.01637324, 0.01080163, 0.00409161, 0.01219928, 0.01130667, 0.02469403, 0.01427651, 0.01015184, 0.00376901, 0.01185777, 0.01147046, 0.02476212, 0.01396034, 0.01003676, 0.00373214, 0.01161687, 0.01133842, 0.02428065, 0.01442319, 0.01038785, 0.00409266, 0.01193378, 0.01137479, 0.02425195, 0.01434468, 0.01012921, 0.00421329, 0.01154329, 0.01071915, 0.02476921, 0.01497518, 0.01018318, 0.00413552, 0.01177317, 0.01132506, 0.02531319, 0.0145085, 0.00974024, 0.00381955, 0.01146453, 0.01083429, 0.02435278, 0.01447242, 0.0101514, 0.00390891, 0.01193994, 0.01116604, 0.02362558, 0.01343191, 0.00974085, 0.00405211, 0.01253539, 0.01227597, 0.02293883, 0.01297742, 0.00975076, 0.00400898, 0.01210992, 0.01219053, 0.02385284, 0.01334352, 0.00931818, 0.0041448, 0.01253186, 0.01158031, 0.02400538, 0.01328235, 0.00908412, 0.00390788, 0.01202939, 0.01096728, 0.02304453, 0.01392337, 0.00867837, 0.00411247, 0.01220189, 0.01077214, 0.02236031, 0.01325622, 0.00799772, 0.00358555, 0.01161117, 0.0095784, 0.022551, 0.01283294, 0.00804295, 0.00358426, 0.01134135, 0.00992462, 0.02210068, 0.0125368, 0.00862629, 0.00362725, 0.01125512, 0.01070026, 0.022025, 0.01281242, 0.00859705, 0.00409532, 0.01141341, 0.01115316, 0.02187954, 0.01223672, 0.00854976, 0.00398763, 0.01121339, 0.01094594, 0.02378236, 0.01280155, 0.00833579, 0.00384386, 0.01161288, 0.01031826, 0.02347157, 0.01291628, 0.00825156, 0.00376173, 0.01097788, 0.0098162, 0.02292754, 0.01373731, 0.00863197, 0.00409428, 0.01163874, 0.01018283, 0.02225632, 0.01399772, 0.00877878, 0.00401514, 0.01197567, 0.01094293, 0.02362336, 0.01415293, 0.0091337, 0.00421682, 0.01225346, 0.01111312, 0.02393899, 0.01472609, 0.00914866, 0.00405545, 0.01178437, 0.0103022, 0.02358313, 0.01499816, 0.009558, 0.00437699, 0.01150373, 0.01002451, 0.02253219, 0.0140084, 0.0093908, 0.00431145, 0.01117493, 0.0103541, 0.02424113, 0.0145814, 0.00965667, 0.00419885, 0.01100276, 0.01052728, 0.02345416, 0.0141671, 0.00920704, 0.00434099, 0.01086384, 0.01031826, 0.02406892, 0.01430104, 0.00910744, 0.00463169, 0.01162579, 0.01062519, 0.02607675, 0.01540012, 0.00931841, 0.00452682, 0.01207542, 0.01077872, 0.02747732, 0.01624908, 0.00960148, 0.00461869, 0.01244923, 0.01089167, 0.02723455, 0.01647763, 0.0102536, 0.00459676, 0.01223966, 0.01096095, 0.02604359, 0.01566884, 0.01044493, 0.00490705, 0.01235809, 0.01166171, 0.02522005, 0.0147853, 0.00999251, 0.00453877, 0.01135648, 0.01113151, 0.02555143, 0.01475576, 0.00943841, 0.00451786, 0.01164781, 0.01150364, 0.02711864, 0.01553166, 0.00985079, 0.00485087, 0.01210419, 0.01104033, 0.02766253, 0.01590291, 0.00976426, 0.00500868, 0.01220561, 0.01166679, 0.02652144, 0.01580764, 0.01040571, 0.00516009, 0.01244007, 0.01176915, 0.02758052, 0.01557598, 0.0097413, 0.00509917, 0.01253461, 0.01161096, 0.02860413, 0.01652585, 0.00980591, 0.00504094, 0.01220811, 0.01138288, 0.02612967, 0.01596094, 0.00956298, 0.00549636, 0.01239174, 0.01267358, 0.02604357, 0.01620283, 0.00932638, 0.00512978, 0.01185788, 0.01219246, 0.02583965, 0.0158951, 0.00961302, 0.00536564, 0.01229461, 0.0118858, 0.02525427, 0.01587443, 0.00997391, 0.00552923, 0.01229526, 0.01256156, 0.02594035, 0.01631118, 0.00999188, 0.00585881, 0.01061062, 0.00973401, 0.02154996, 0.01309157, 0.00725078, 0.00446801, 0.01082966, 0.01078415, 0.02301943, 0.01524428, 0.00698252, 0.00432082, 0.01099438, 0.01048828, 0.02281496, 0.01460798, 0.0068246, 0.00418058, 0.01064799, 0.01013172, 0.02194829, 0.01445671, 0.00672596, 0.00447067, 0.0107492, 0.0091052, 0.01989663, 0.01330516, 0.00683797, 0.00409732, 0.01141552, 0.00892118, 0.02144121, 0.0129533, 0.00678411, 0.00418003, 0.01149066, 0.00932415, 0.02097561, 0.01243218, 0.0069313, 0.00429704, 0.01108362, 0.00904263, 0.02048867, 0.01249867, 0.00711493, 0.00446844, 0.01186091, 0.00934888, 0.02232465, 0.01249287, 0.00681928, 0.0041312, 0.01185229, 0.00854599, 0.02122877, 0.01168029, 0.00609234, 0.00399475, 0.01164898, 0.00825775, 0.02081777, 0.0108853, 0.00620949, 0.00400759, 0.01108027, 0.00832486, 0.02134404, 0.01196082, 0.0062082, 0.00422752, 0.01161411, 0.00891536, 0.02416895, 0.01277611, 0.00586547, 0.00419302, 0.01160913, 0.00899348, 0.02474222, 0.01283601, 0.00607083, 0.00434518, 0.01160492, 0.00913292, 0.02200027, 0.01270324, 0.00602541, 0.00440043, 0.01090257, 0.00876521, 0.0209846, 0.01259781, 0.00552967, 0.00451085, 0.01084742, 0.00881462, 0.01917791, 0.01202933, 0.00543519, 0.00438655, 0.01040382, 0.00901658, 0.0202098, 0.01188225, 0.00555018, 0.00412708, 0.01025619, 0.00823726, 0.01852161, 0.01183792, 0.0056474, 0.00407984, 0.00999742, 0.00794348, 0.01692479, 0.0121456, 0.00574617, 0.00447983, 0.01005796, 0.00793906, 0.01637707, 0.01171343, 0.00558583, 0.00417958, 0.00967275, 0.00836389, 0.01721274, 0.01254891, 0.005371, 0.00422808, 0.00934312, 0.0081599, 0.017617, 0.01312965, 0.0056723, 0.00427066, 0.00933102, 0.00830373, 0.01762428, 0.01311159, 0.00569474, 0.00434721, 0.00870633, 0.00811558, 0.01653894, 0.01268782, 0.00566003, 0.00414476, 0.00886364, 0.00810853, 0.01811581, 0.01247579, 0.00580034, 0.00416654, 0.00887141, 0.00802934, 0.01702833, 0.01258282, 0.00614489, 0.00399734, 0.0087691, 0.0079375, 0.01741179, 0.01301072, 0.00629164, 0.00440675, 0.00907601, 0.00821626, 0.01736014, 0.01286296, 0.00612793, 0.0043954, 0.00936999, 0.00834679, 0.01809026, 0.01289533, 0.00609193, 0.00423108, 0.00957779, 0.00811743, 0.01740704, 0.01269291, 0.00620208, 0.00414694, 0.00926918, 0.00795786, 0.01759385, 0.01320545, 0.00641058, 0.00429882, 0.00934741, 0.00820803, 0.01733715, 0.01300969, 0.00648515, 0.00422028, 0.0094676, 0.00843625, 0.01746039, 0.01311714, 0.00642896, 0.0041997, 0.0098004, 0.00813608, 0.01713763, 0.01289754, 0.00637069, 0.00422177, 0.00953675, 0.00781844, 0.0170105, 0.01280437, 0.00626721, 0.00432743, 0.00952436, 0.00764804, 0.01667017, 0.01272677, 0.00620572, 0.0040898, 0.00948806, 0.0076228, 0.01700569, 0.01237445, 0.00607401, 0.00404566, 0.00949307, 0.00779945, 0.01674204, 0.01238706, 0.00630628, 0.00403123, 0.00910884, 0.00809075, 0.0165913, 0.01283903, 0.00635532, 0.00434661, 0.00962397, 0.00838217, 0.01610652, 0.01218724, 0.00600187, 0.00427204, 0.00966721, 0.00843459, 0.0168945, 0.01260465, 0.00621574, 0.00431579, 0.00954674, 0.00867144, 0.0169326, 0.01242573, 0.00660681, 0.00429758, 0.00945316, 0.00842392, 0.01649974, 0.01244533, 0.00636722, 0.00416055, 0.00952524, 0.00801083, 0.01661481, 0.01238452, 0.00651954, 0.0040586, 0.00985445, 0.00805971, 0.01714992, 0.01252345, 0.00629527, 0.00404613, 0.01032624, 0.00842591, 0.01745916, 0.01269845, 0.00645405, 0.00411406, 0.009928, 0.00835378, 0.01679678, 0.01289474, 0.00652059, 0.00415661, 0.00969796, 0.00860485, 0.01665621, 0.0127091, 0.00629652, 0.00409542, 0.00974774, 0.00847244, 0.01788701, 0.013203, 0.00649713, 0.00401941, 0.00982335, 0.00838517, 0.01747196, 0.01261658, 0.00660642, 0.00401862, 0.00965664, 0.00814114, 0.01699232, 0.01281168, 0.00643128, 0.00424825, 0.00991374, 0.00784869, 0.01604633, 0.01204939, 0.00590139, 0.00397021, 0.00982363, 0.00815905, 0.01709198, 0.01225269, 0.00603183, 0.00425317, 0.00980814, 0.00809055, 0.01728557, 0.01172315, 0.00609553, 0.00422469, 0.00948784, 0.00780383, 0.01710603, 0.01220491, 0.00615519, 0.00439943, 0.00972917, 0.00830175, 0.01693572, 0.01214917, 0.00611174, 0.00426349, 0.00994436, 0.00874807, 0.01785096, 0.01213637, 0.00616189, 0.00427223, 0.00978829, 0.00830115, 0.01657086, 0.01196188, 0.00624816, 0.00430653, 0.00931543, 0.0078977, 0.01638084, 0.01229097, 0.00625104, 0.00460139, 0.0097664, 0.00803413, 0.01646107, 0.01183651, 0.00598195, 0.00425184, 0.00947062, 0.00794319, 0.01698949, 0.0116286, 0.00587392, 0.00419214, 0.00943291, 0.0076521, 0.01660188, 0.01164587, 0.0059405, 0.00404799, 0.00900343, 0.0072277, 0.01546613, 0.01154617, 0.00603065, 0.00429192, 0.00927811, 0.00744019, 0.01500455, 0.01110462, 0.0058053, 0.0040194, 0.00898497, 0.00759926, 0.01558055, 0.01100548, 0.0058284, 0.00417279, 0.00881428, 0.00773542, 0.01594175, 0.01137763, 0.00611846, 0.00413011, 0.00850258, 0.00726714, 0.01566487, 0.01136185, 0.00627249, 0.00434636, 0.00849209, 0.00751964, 0.01529462, 0.01082716, 0.00610694, 0.00409252, 0.00851901, 0.00741261, 0.0162324, 0.01111156, 0.00583872, 0.00393288, 0.00881512, 0.00743512, 0.01552572, 0.01109556, 0.00600335, 0.00393187, 0.00813292, 0.00703568, 0.01448755, 0.01052578, 0.00578423, 0.00407479, 0.00803207, 0.00691965, 0.01401787, 0.00998574, 0.00550772, 0.00388557, 0.00797727, 0.00709222, 0.01493756, 0.01006742, 0.00553895, 0.00384794, 0.00803708, 0.00700875, 0.01428003, 0.00981441, 0.00558648, 0.00401427, 0.00780373, 0.00677182, 0.01480326, 0.01022174, 0.00556094, 0.00427279, 0.00825487, 0.00717549, 0.01450477, 0.00996756, 0.00543471, 0.00404626, 0.00787872, 0.00723824, 0.01467617, 0.01006508, 0.0052891, 0.0040287, 0.00813081, 0.00713813, 0.01473003, 0.00981517, 0.00559895, 0.00417819, 0.00799373, 0.00685503, 0.01486178, 0.0098641, 0.00544565, 0.0042864, 0.00793124, 0.00668645, 0.01438433, 0.00971563, 0.0053836, 0.00412685, 0.00842404, 0.00683049, 0.01503172, 0.00988188, 0.00531678, 0.00404665, 0.00848544, 0.00681365, 0.01465885, 0.00982241, 0.0053808, 0.00403152, 0.00812516, 0.00657642, 0.01444364, 0.00994978, 0.0054058, 0.00415159, 0.00847876, 0.00700057, 0.01494326, 0.01012802, 0.00528699, 0.00387681, 0.00883719, 0.00694142, 0.01555033, 0.01024461, 0.00513062, 0.00388203, 0.00861272, 0.00707253, 0.01473003, 0.01006744, 0.00529048, 0.00381516, 0.0083238, 0.00664146, 0.01507305, 0.01013898, 0.00529037, 0.00397188, 0.00868069, 0.00682518, 0.01478675, 0.0099339, 0.00526044, 0.00381576, 0.00861207, 0.00696811, 0.01502204, 0.01036647, 0.00521669, 0.0037834, 0.00870237, 0.00710702, 0.01511344, 0.01026777, 0.00518099, 0.00370471, 0.00818542, 0.00689845, 0.01537272, 0.0105663, 0.00527275, 0.00372797, 0.00824393, 0.00688246, 0.01482326, 0.01048357, 0.0053164, 0.00361234, 0.0087223, 0.00692926, 0.01553031, 0.01068897, 0.00531529, 0.00354811, 0.00872757, 0.00674271, 0.01517973, 0.01044325, 0.00540517, 0.00334254, 0.00863982, 0.00667939, 0.01440372, 0.01052749, 0.00577076, 0.00377119, 0.00899177, 0.00650058, 0.01414368, 0.01019967, 0.00550947, 0.00346563, 0.0089439, 0.00610842, 0.01434318, 0.01045513, 0.00534732, 0.00358583, 0.00894694, 0.00629275, 0.01414573, 0.01038727, 0.00560642, 0.00356183, 0.00868053, 0.00602062, 0.0143436, 0.01016772, 0.00574628, 0.00373119, 0.00913707, 0.00633795, 0.01394155, 0.00997229, 0.00583986, 0.00371774, 0.00918464, 0.00658742, 0.01469236, 0.01039531, 0.00597962, 0.00375845, 0.00921627, 0.00680314, 0.01472446, 0.01019208, 0.00622256, 0.00373544, 0.00911073, 0.0070671, 0.01489069, 0.01046015, 0.00647174, 0.00391183, 0.00920107, 0.00676607, 0.0143819, 0.00983177, 0.00638849, 0.00379141, 0.00946976, 0.00695054, 0.01545534, 0.0106817, 0.00652708, 0.0038769, 0.00965059, 0.00722089, 0.01520189, 0.01017895, 0.00643429, 0.00377919, 0.0093557, 0.00736613, 0.01506276, 0.01018834, 0.00630722, 0.00385273, 0.00928886, 0.00721314, 0.0143861, 0.01026897, 0.00617557, 0.00380053, 0.00934051, 0.00698676, 0.01442191, 0.01011335, 0.00611024, 0.00367241, 0.00977951, 0.00697327, 0.01404573, 0.01009677, 0.00630157, 0.00366261, 0.009262, 0.00664978, 0.01452435, 0.01101117, 0.00636066, 0.0038457, 0.00957072, 0.00644896, 0.01458503, 0.01100498, 0.00618972, 0.00384304, 0.01013342, 0.00682447, 0.01483325, 0.0114305, 0.006236, 0.00366583, 0.00946847, 0.00681042, 0.01461232, 0.01131353, 0.00631593, 0.00370387, 0.00899639, 0.00640388, 0.01452044, 0.01108763, 0.00611386, 0.00380659, 0.00894673, 0.00674018, 0.01471604, 0.01121744, 0.00620592, 0.00383785, 0.00950481, 0.00726327, 0.01558537, 0.01192636, 0.00650198, 0.00393198, 0.01033649, 0.00734244, 0.01539436, 0.01148407, 0.00651771, 0.00381542, 0.01004804, 0.00712235, 0.01456568, 0.01129756, 0.00639104, 0.00389251, 0.01021604, 0.00726318, 0.01403996, 0.01091713, 0.00593955, 0.00365861, 0.0100814, 0.00721951, 0.0147761, 0.01122332, 0.00588803, 0.00343951, 0.00968216, 0.00700781, 0.01456119, 0.01131217, 0.00593596, 0.00349377, 0.00988755, 0.00663124, 0.01520026, 0.01190557, 0.00605139, 0.00379053, 0.01012382, 0.0065379, 0.01457697, 0.01107877, 0.00588264, 0.00356366, 0.01042155, 0.00665308, 0.01541459, 0.01135872, 0.00592811, 0.00352668, 0.0105358, 0.00674024, 0.01511067, 0.0114684, 0.00628414, 0.0037469, 0.01031769, 0.0078154, 0.01653021, 0.01209759, 0.00653614, 0.00418069, 0.01049953, 0.00795737, 0.01695681, 0.01299259, 0.00670786, 0.00418501, 0.01055602, 0.00834172, 0.0189256, 0.01372582, 0.00653842, 0.00450692, 0.01115891, 0.00783462, 0.01833321, 0.01341864, 0.00659211, 0.00495364, 0.01176474, 0.00625841, 0.01678891, 0.01208097, 0.00697735, 0.00512313, 0.01199405, 0.00586742, 0.01395755, 0.011027, 0.00614031, 0.00498974, 0.01233178, 0.00582699, 0.01471538, 0.01057009, 0.00612165, 0.00489766, 0.0121088, 0.00644407, 0.01385023, 0.0107515, 0.00654902, 0.00433146, 0.0099884, 0.00507849, 0.01265982, 0.01110905, 0.00734608, 0.00511529, 0.01134902, 0.00505501, 0.01365325, 0.01173294, 0.00676583, 0.00444077, 0.01014017, 0.00482379, 0.0140521, 0.01175143, 0.00713761, 0.00439873, 0.00997728, 0.00461454, 0.01437563, 0.01275745, 0.0072215, 0.00457869, 0.00992589, 0.00471832, 0.01577915, 0.01390636, 0.00750238, 0.00557746, 0.009765, 0.00533783, 0.01666417, 0.01388026, 0.00738507, 0.0054808, 0.0093192, 0.00555199, 0.01776872, 0.01501153, 0.00758392, 0.00561056, 0.01001842, 0.00559651, 0.01788755, 0.0146549, 0.00750642, 0.00567262, 0.00977986, 0.00531852, 0.01937388, 0.01606441, 0.00814167, 0.00583262, 0.01020136, 0.00585226, 0.01890034, 0.01631991, 0.00801616, 0.00542448, 0.01102667, 0.00678084, 0.02111791, 0.0151564, 0.00814351, 0.00529735, 0.01130361, 0.00657457, 0.02034588, 0.01576985, 0.00825557, 0.00487855, 0.00995991, 0.00600333, 0.01743641, 0.01466456, 0.00822239, 0.00639471, 0.01189053, 0.00699794, 0.01756059, 0.01466454, 0.00833336, 0.00630879, 0.01234443, 0.00679173, 0.01876692, 0.01546676, 0.00876416, 0.00610483, 0.0114151, 0.00592432, 0.01748423, 0.01510437, 0.00859709, 0.00639209, 0.01204197, 0.00578315, 0.0167518, 0.01595337, 0.00955017, 0.00671298, 0.01221612, 0.00699405, 0.01758127, 0.01723275, 0.01027669, 0.00747861, 0.01260788, 0.00721394, 0.01746461, 0.01791813, 0.00976256, 0.00680461, 0.01173608, 0.00647788, 0.01666577, 0.01743472, 0.00925975, 0.00591064, 0.01182537, 0.00689585, 0.01731588, 0.01749039, 0.00937245, 0.00636583, 0.01104197, 0.0068003, 0.01637581, 0.01726304, 0.00902667, 0.00607854, 0.01080714, 0.00720008, 0.01782657, 0.01728454, 0.0089259, 0.00566995, 0.01062918, 0.00641578, 0.01611845, 0.01608214, 0.00874145, 0.00520382, 0.01049893, 0.00630066, 0.01689691, 0.01678875, 0.00833766, 0.00475841, 0.01111425, 0.00677274, 0.01652715, 0.01755239, 0.00780782, 0.00481079, 0.01163074, 0.00721362, 0.01673217, 0.01741907, 0.00829109, 0.00514408, 0.01158828, 0.00705969, 0.01664586, 0.01768542, 0.00910203, 0.00595502, 0.0120749, 0.00726336, 0.01663527, 0.01871873, 0.00917073, 0.00584977, 0.01301745, 0.00770577, 0.01821826, 0.02043238, 0.00986136, 0.00598829, 0.01399869, 0.00787716, 0.01882042, 0.01939131, 0.00973539, 0.00626054, 0.01313209, 0.0077449, 0.01887916, 0.01911879, 0.00955631, 0.00602928, 0.01220285, 0.00733972, 0.01882724, 0.02031477, 0.01003414, 0.00691806, 0.01271747, 0.00800429, 0.01953716, 0.02040918, 0.01009522, 0.00659407, 0.01321323, 0.00805734, 0.02075117, 0.02074299, 0.00984639, 0.00711001, 0.01349477, 0.00828602, 0.02042843, 0.02064619, 0.00994066, 0.00645129, 0.01294019, 0.0083039, 0.01959044, 0.0226078, 0.010765, 0.00637658, 0.01267758, 0.00858465, 0.02046751, 0.02318733, 0.00982369, 0.006496, 0.01251641, 0.00827492, 0.02137928, 0.02344882, 0.00993415, 0.00623736, 0.01264762, 0.00834196, 0.02178858, 0.02415629, 0.01042879, 0.00611744, 0.01207584, 0.00810326, 0.02157085, 0.02490216, 0.01106927, 0.00637306, 0.01246502, 0.00819685, 0.02127653, 0.02413227, 0.01059333, 0.00657129, 0.01234668, 0.00840694, 0.02260903, 0.02412156, 0.010168, 0.00607815, 0.01250619, 0.00911372, 0.02229264, 0.02317665, 0.0102976, 0.00604266, 0.01233714, 0.00858853, 0.02173633, 0.02341431, 0.01064273, 0.00627158, 0.01233981, 0.00853926, 0.02265398, 0.02350079, 0.0104307, 0.00600443, 0.01211614, 0.00822588, 0.02327294, 0.02349379, 0.01024083, 0.00646785, 0.01279849, 0.00816147, 0.02314813, 0.02360429, 0.01037514, 0.00647341, 0.0130811, 0.00844069, 0.02228471, 0.0233194, 0.01028388, 0.00679395, 0.01282835, 0.0084842, 0.02221321, 0.02261264, 0.0100436, 0.00635236, 0.01248577, 0.00854224, 0.02374497, 0.02311032, 0.01032352, 0.00644052, 0.01301235, 0.00834915, 0.02465827, 0.02406956, 0.01058001, 0.00659181, 0.01224627, 0.00878437, 0.02635175, 0.0273149, 0.01182616, 0.00832502, 0.01266433, 0.00918824, 0.03106715, 0.02982031, 0.01223199, 0.00809063, 0.01312164, 0.00918348, 0.03155996, 0.03082676, 0.01141478, 0.0073836, 0.01503201, 0.00865627, 0.02656138, 0.02551853, 0.01039153, 0.00796454, 0.01325932, 0.00844613, 0.03007397, 0.02637314, 0.01054056, 0.00809434, 0.01434926, 0.00941014, 0.02864644, 0.02764744, 0.00994277, 0.00715117, 0.0168923, 0.01137771, 0.03366463, 0.03229113, 0.01040059, 0.00735512, 0.01555381, 0.01062767, 0.03696791, 0.0323512, 0.01043953, 0.00679471, 0.01381097, 0.01059606, 0.03362586, 0.03476243, 0.01070971, 0.00835268, 0.01390503, 0.01164017, 0.03571303, 0.03554435, 0.01080042, 0.00846954, 0.01406368, 0.01216976, 0.03892, 0.03500275, 0.01097566, 0.0081664, 0.01391138, 0.01155201, 0.03716694, 0.0351772, 0.0113183, 0.00829205, 0.01387641, 0.01189585, 0.0384676, 0.03535105, 0.01145761, 0.00880179, 0.01445439, 0.01313389, 0.03532157, 0.0361542, 0.01151983, 0.0085747, 0.01414296, 0.01225021, 0.03650663, 0.03454572, 0.01125582, 0.00867194, 0.01484582, 0.01266992, 0.03471072, 0.03600197, 0.0120263, 0.00897159, 0.01578369, 0.01308622, 0.03433821, 0.04046674, 0.01214908, 0.00939505, 0.01609918, 0.0141142, 0.03471534, 0.04317186, 0.01221054, 0.00947508, 0.01551144, 0.01071532, 0.02693159, 0.04227892, 0.01278392, 0.0097717, 0.01598338, 0.01203892, 0.03469245, 0.04194942, 0.01216609, 0.00860957, 0.01451412, 0.01103259, 0.03010153, 0.04070285, 0.01238654, 0.00914928, 0.0151993, 0.01255919, 0.03143753, 0.0412465, 0.01256094, 0.00957065, 0.01471192, 0.01254213, 0.03348816, 0.0441885, 0.01284713, 0.01035649, 0.01563597, 0.01422745, 0.0355979, 0.04713127, 0.01326679, 0.0094546, 0.01445558, 0.01279416, 0.03603712, 0.04224717, 0.01212075, 0.00968132, 0.01356516, 0.01220381, 0.03179523, 0.04456486, 0.01274242, 0.00962224, 0.01325445, 0.01146452, 0.0312778, 0.04288931, 0.01247882, 0.00992147, 0.0147968, 0.011839, 0.03238631, 0.04246194, 0.01317108, 0.0101536, 0.01462035, 0.01192926, 0.03153628, 0.04421923, 0.01277412, 0.01082206, 0.01510057, 0.0128422, 0.03170247, 0.04416544, 0.01271319, 0.0109607, 0.01522789, 0.01311749, 0.03447259, 0.04355211, 0.01251471, 0.01093107, 0.01475902, 0.01278824, 0.0354524, 0.04397411, 0.01292714, 0.0108125, 0.0142923, 0.0125034, 0.0357125, 0.04385087, 0.01263421, 0.01158148, 0.0150302, 0.01292722, 0.035427, 0.04563796, 0.01225934, 0.0121347, 0.01547163, 0.0145368, 0.03951416, 0.05027515, 0.01288436, 0.01358064, 0.01652173, 0.01439745, 0.03909044, 0.05256419, 0.01442241, 0.01353211, 0.01580453, 0.01394179, 0.03947251, 0.05164913, 0.01396815, 0.01344418, 0.01583209, 0.01384052, 0.037565, 0.04911711, 0.01318043, 0.01281117, 0.01445228, 0.01260572, 0.03682371, 0.04739365, 0.01295299, 0.01295208, 0.01530772, 0.01331572, 0.03869792, 0.04894302, 0.01382469, 0.01276219, 0.01468581, 0.01296991, 0.03672789, 0.04907284, 0.01369182, 0.01306399, 0.01437892, 0.01350192, 0.03582563, 0.04734226, 0.01340147, 0.01262485, 0.01506784, 0.01370781, 0.03874539, 0.04868286, 0.01361805, 0.01337054, 0.01553145, 0.01381721, 0.04042511, 0.04960599, 0.01403022, 0.01299738, 0.01534446, 0.01296895, 0.03881698, 0.0516252, 0.01379808, 0.01360526, 0.01566344, 0.01351892, 0.03678185, 0.04784617, 0.01212893, 0.01231871, 0.01493487, 0.01277241, 0.03672307, 0.04907393, 0.01203803, 0.01259348, 0.0153842, 0.01322147, 0.0380545, 0.04852915, 0.01335341, 0.01363358, 0.01494893, 0.01265125, 0.03746795, 0.04611835, 0.01263667, 0.01342436, 0.01564867, 0.01341947, 0.03773529, 0.04552522, 0.0129634, 0.01432093, 0.01617132, 0.013843, 0.0410261, 0.04757994, 0.01372872, 0.01462351, 0.01592557, 0.01361488, 0.0397233, 0.04765757, 0.01469005, 0.01500916, 0.01565847, 0.01336189, 0.03902851, 0.04744492, 0.01479661, 0.01463229, 0.0154757, 0.01382265, 0.03768117, 0.04661796, 0.01443475, 0.01363147, 0.01591231, 0.01431053, 0.04123189, 0.04981779, 0.01543757, 0.01582478, 0.017015, 0.01528611, 0.04232989, 0.05288703, 0.01660378, 0.01550462, 0.0158726, 0.0137842, 0.04143622, 0.05427792, 0.01723612, 0.01608645, 0.01547916, 0.01261206, 0.03905651, 0.05059063, 0.01684697, 0.01580613, 0.01595591, 0.01367039, 0.04126201, 0.04983661, 0.01610908, 0.01581941, 0.01574743, 0.01280026, 0.04192326, 0.04997256, 0.01625313, 0.01528604, 0.01506224, 0.01216864, 0.04005398, 0.04792402, 0.01550318, 0.01502669, 0.01504693, 0.01289418, 0.03969756, 0.04694993, 0.01502801, 0.01482837, 0.01475366, 0.01194389, 0.04268008, 0.04628069, 0.01492327, 0.01316678, 0.01536214, 0.01171873, 0.04769031, 0.04643917, 0.01317048, 0.00959558, 0.00990829, 0.00682896, 0.02967865, 0.03598296, 0.00970713, 0.01101888, 0.0099117, 0.00850825, 0.03287732, 0.02986732, 0.01105788, 0.01302291, 0.00991489, 0.01197093, 0.03592254, 0.04147001, 0.01129303, 0.01262962, 0.00906618, 0.01452468, 0.04716958, 0.05977429, 0.01218124, 0.01497572, 0.00952918, 0.01589847, 0.04945888, 0.06558561, 0.01419527, 0.01747977, 0.00991353, 0.01635956, 0.04851262, 0.06899016, 0.01590689, 0.01781534, 0.00936572, 0.01594152, 0.04819321, 0.06614435, 0.01590268, 0.01872048, 0.00885511, 0.01744857, 0.05308194, 0.06899752, 0.01665858, 0.01950647, 0.00785618, 0.01744155, 0.05047632, 0.06130771, 0.01535462, 0.02003863, 0.00757608, 0.01452605, 0.0441556, 0.05285947, 0.01473768, 0.01927721, 0.00683356, 0.01378224, 0.05258861, 0.06005076, 0.01732322, 0.02056058, 0.00699186, 0.01478159, 0.06054746, 0.06459054, 0.01699939, 0.01881692, 0.00577045, 0.01345966, 0.05451334, 0.07247216, 0.01576014, 0.01830818, 0.0057248, 0.01349436, 0.04456033, 0.06815753, 0.01435976, 0.0178983, 0.00565883, 0.01362209, 0.04750944, 0.07221555, 0.01553536, 0.01898341, 0.00554435, 0.01336905, 0.04779374, 0.06981619, 0.01599899, 0.01945095, 0.0052756, 0.01387742, 0.05392662, 0.08313339, 0.0164522, 0.01972517, 0.00504635, 0.0136699, 0.05335887, 0.07272017, 0.01633107, 0.02048817, 0.00501606, 0.01358895, 0.0581378, 0.06879378, 0.01590476, 0.0199143, 0.00536726, 0.01369095, 0.05547338, 0.06918319, 0.01552883, 0.01884682, 0.00518264, 0.0132693, 0.05383561, 0.07220898, 0.01466959, 0.02021504, 0.00524837, 0.01465084, 0.05525798, 0.06778494, 0.01424691, 0.01956141, 0.00552044, 0.01498457, 0.05811306, 0.07197245, 0.01433493, 0.01973597, 0.00561388, 0.01546175, 0.06254969, 0.07839721, 0.01584163, 0.01942223, 0.00545451, 0.01579119, 0.06224185, 0.07759377, 0.01558553, 0.0202098, 0.00567581, 0.01643028, 0.06151526, 0.07621282, 0.01509205, 0.02038648, 0.00590537, 0.0169827, 0.06333869, 0.07950906, 0.01585655, 0.01891793, 0.00608691, 0.01582896, 0.06113397, 0.07600696, 0.01560384, 0.01856853, 0.00577172, 0.01523904, 0.06156191, 0.07868772, 0.01355346, 0.01870508, 0.00593463, 0.01682547, 0.06212024, 0.07651719, 0.01332339, 0.01797829, 0.00575669, 0.01539169, 0.06481984, 0.07427775, 0.01492339, 0.02049514, 0.00581968, 0.01538443, 0.06053755, 0.07493908, 0.01699834, 0.02165265, 0.00570199, 0.01517044, 0.05547785, 0.07165693, 0.01481687, 0.02002668, 0.0056584, 0.01589356, 0.05048769, 0.06572686, 0.01399768, 0.01857739, 0.00599897, 0.01496304, 0.05160782, 0.06998339, 0.0152253, 0.01947168, 0.00620952, 0.01593983, 0.05353913, 0.07010826, 0.01565306, 0.0185529, 0.00586233, 0.01611684, 0.05317715, 0.06912423, 0.01578079, 0.01984385, 0.00620265, 0.01651979, 0.05173992, 0.06571205, 0.0157704, 0.01905742, 0.00607712, 0.01616295, 0.05108884, 0.06369935, 0.01599533, 0.01940022, 0.0060316, 0.01600602, 0.05055409, 0.06365045, 0.01520616, 0.01902163, 0.00582888, 0.01663651, 0.05065851, 0.06861427, 0.01504749, 0.01916031, 0.00597274, 0.01647076, 0.04834772, 0.06725855, 0.01513389, 0.018938, 0.00584299, 0.01549954, 0.05176464, 0.07171534, 0.01518141, 0.02025123, 0.00577103, 0.01543336, 0.05026586, 0.06883935, 0.01555538, 0.01964397, 0.00578267, 0.01501968, 0.04894898, 0.06611593, 0.01529506, 0.01880964, 0.00588127, 0.01532419, 0.04540123, 0.05994005, 0.01448275, 0.0173853, 0.00581702, 0.01506285, 0.0447517, 0.05688339, 0.01512303, 0.01840133, 0.00585811, 0.0149849, 0.04448738, 0.05851218, 0.01557325, 0.01795924, 0.0057041, 0.0147535, 0.04600478, 0.06390689, 0.01576034, 0.01823763, 0.00588092, 0.0146908, 0.0469068, 0.06369524, 0.01591416, 0.0178663, 0.00590363, 0.01351997, 0.04825231, 0.06322939, 0.01513737, 0.01721201, 0.00593887, 0.01262326, 0.04638922, 0.05823012, 0.01517089, 0.01644935, 0.00570309, 0.01157815, 0.04330781, 0.05628242, 0.01450626, 0.01621674, 0.00570111, 0.01181308, 0.04266148, 0.05483213, 0.0141152, 0.01621251, 0.00578954, 0.0118651, 0.04556552, 0.05798088, 0.01423272, 0.01640841, 0.00565225, 0.01146111, 0.04744259, 0.05759117, 0.01460207, 0.01620992, 0.00534482, 0.01153623, 0.04624544, 0.0559196, 0.01448018, 0.01584497, 0.00537767, 0.01138543, 0.0460376, 0.05526238, 0.01410844, 0.01573926, 0.00555391, 0.01140493, 0.0496987, 0.0571326, 0.01455518, 0.01606877, 0.00561234, 0.01177242, 0.04806293, 0.05792566, 0.01455338, 0.01587987, 0.00529259, 0.01138878, 0.04635779, 0.05251225, 0.01433795, 0.01534474, 0.00538413, 0.01072333, 0.04504696, 0.04953716, 0.01356663, 0.01436285, 0.00545545, 0.01030192, 0.0453552, 0.04701291, 0.01252077, 0.01435749, 0.00539113, 0.00959708, 0.04165898, 0.04600325, 0.01239737, 0.0136843, 0.00519535, 0.00877888, 0.03799222, 0.03926438, 0.01188798, 0.01328214, 0.00527067, 0.00892848, 0.03766458, 0.03923151, 0.01156544, 0.01360159, 0.00548051, 0.00952428, 0.04043392, 0.04046055, 0.01156989, 0.01318538, 0.00554551, 0.00912578, 0.03735107, 0.03709546, 0.01101449, 0.01249804, 0.00507956, 0.00796548, 0.03366398, 0.04036245, 0.01163368, 0.01368112, 0.00508641, 0.0076428, 0.03125742, 0.03725538, 0.01098885, 0.01184845, 0.00506598, 0.00699198, 0.03268575, 0.03664077, 0.01095953, 0.01152961, 0.00519967, 0.00726496, 0.03212043, 0.03760724, 0.00980851, 0.01114279, 0.0050329, 0.00767732, 0.02991713, 0.03675342, 0.01014479, 0.01122798, 0.0052665, 0.00772699, 0.02703144, 0.03632965, 0.00989247, 0.01085975, 0.00504429, 0.00698523, 0.02372835, 0.03126105, 0.00884937, 0.01178442, 0.00518061, 0.00690001, 0.02493194, 0.03648723, 0.00952081, 0.0114131, 0.00477063, 0.00652203, 0.02599623, 0.02975368, 0.00836117, 0.0109673, 0.00497363, 0.00649894, 0.02196437, 0.03073578, 0.00772061, 0.01044116, 0.00479795, 0.00638732, 0.02457779, 0.02885377, 0.00775495, 0.01071079, 0.00452216, 0.00693539, 0.02532057, 0.02976013, 0.00789756, 0.01020234, 0.00432428, 0.0071499, 0.02393212, 0.03317803, 0.00781486, 0.0102836, 0.00437216, 0.00662508, 0.01948105, 0.02951705, 0.00716994, 0.00961277, 0.00439624, 0.0067649, 0.02000003, 0.02772455, 0.00742195, 0.00967975, 0.00450981, 0.00682373, 0.02152552, 0.02786385, 0.00821054, 0.01057035, 0.00455373, 0.00751951, 0.02290578, 0.02980337, 0.00843634, 0.01093955, 0.00468787, 0.00700443, 0.01956209, 0.02415623, 0.0082434, 0.0106823, 0.0047212, 0.00838134, 0.03034559, 0.03713366, 0.00936137, 0.01398559, 0.00523186, 0.00782886, 0.02983168, 0.0397394, 0.01025153, 0.01364221, 0.00500515, 0.00747954, 0.03023094, 0.04079522, 0.01036717, 0.01390299, 0.00509608, 0.00774162, 0.02898906, 0.03864555, 0.00976314, 0.01391132, 0.00514228, 0.00797114, 0.0299268, 0.03835992, 0.00968502, 0.0142156, 0.00511798, 0.00771574, 0.02848652, 0.03686871, 0.00954185, 0.01308112, 0.00488599, 0.00732732, 0.0264635, 0.03591378, 0.00941864, 0.01263205, 0.00502074, 0.00761916, 0.02525629, 0.03447065, 0.00890341, 0.01195624, 0.00516165, 0.00761065, 0.02421005, 0.03482531, 0.00824271, 0.01120169, 0.0051105, 0.00772593, 0.02426805, 0.03364419, 0.0088815, 0.01163171, 0.00502993, 0.00778294, 0.02428523, 0.03551538, 0.00945818, 0.01341233, 0.00522555, 0.00803845, 0.02909672, 0.03427209, 0.01066811, 0.01247131, 0.00486502, 0.00707904, 0.0257642, 0.02910831, 0.00954126, 0.01289053, 0.00498329, 0.00689855, 0.02835546, 0.03024216, 0.00927107, 0.01136747, 0.00500443, 0.0071445, 0.02769825, 0.04000068, 0.01044683, 0.00794785, 0.00490896, 0.00806309, 0.02754189, 0.03590143, 0.00971859, 0.0075002, 0.00497953, 0.00817085, 0.02735647, 0.03623676, 0.00950434, 0.00882661, 0.00508288, 0.00783173, 0.02618656, 0.03529562, 0.00975359, 0.00806374, 0.00504289, 0.00916705, 0.02840317, 0.03476954, 0.01050567, 0.01000843, 0.00512404, 0.00937179, 0.02867129, 0.03456185, 0.009578, 0.00933169, 0.00514018, 0.00965692, 0.03057449, 0.03096759, 0.00882719, 0.0080632, 0.00511459, 0.00868481, 0.03158042, 0.02754976, 0.00909975, 0.00896217, 0.00473018, 0.00763855, 0.03148174, 0.03059166, 0.00929915, 0.01185638, 0.00529269, 0.00988858, 0.03058764, 0.03679552, 0.0097823, 0.01205696, 0.00512903, 0.01123329, 0.03807791, 0.03558123, 0.00888848, 0.01118664, 0.00502, 0.0094186, 0.03330432, 0.03587042, 0.00934952, 0.01223321, 0.00466036, 0.00999872, 0.03419545, 0.03881945, 0.00952785, 0.01064052, 0.00483374, 0.00966886, 0.02974354, 0.03531406, 0.00930654, 0.00981771, 0.00514321, 0.01005853, 0.03465948, 0.0420071, 0.01031706, 0.01015383, 0.00517576, 0.01003904, 0.03858532, 0.04511744, 0.01144158, 0.00938466, 0.00505874, 0.00982881, 0.0353961, 0.0433629, 0.0108153, 0.00890339, 0.0050748, 0.00977273, 0.03242188, 0.04516258, 0.01037407, 0.00869837, 0.00513118, 0.00967206, 0.03257864, 0.04761462, 0.01105699, 0.01068164, 0.00518767, 0.01007536, 0.03090481, 0.0511115, 0.01172169, 0.01098797, 0.00541652, 0.00972282, 0.03251797, 0.04761005, 0.01188873, 0.01244886, 0.00548894, 0.01107372, 0.03154977, 0.05036796, 0.01005655, 0.01041879, 0.00504758, 0.00906051, 0.02789577, 0.03709328, 0.00851187, 0.0123679, 0.00522767, 0.00924478, 0.02933383, 0.03888006, 0.00935165, 0.01245809, 0.00500444, 0.00937131, 0.03112605, 0.03977941, 0.00898027, 0.01172868, 0.00500263, 0.0095158, 0.02819791, 0.03788284, 0.00842773, 0.01203701, 0.00517604, 0.00974261, 0.03178207, 0.03866623, 0.00859085, 0.01268319, 0.0051837, 0.0094436, 0.03092195, 0.04103721, 0.00851127, 0.01208615, 0.00500581, 0.00959712, 0.02955261, 0.0418575, 0.00807076, 0.01191966, 0.00505406, 0.00940606, 0.0287303, 0.04059701, 0.00811845, 0.01153485, 0.00511471, 0.00890065, 0.03017457, 0.03974555, 0.00780601, 0.01196876, 0.00501604, 0.00830309, 0.02992226, 0.03932785, 0.00814218, 0.01177403, 0.00483408, 0.00802705, 0.02954917, 0.04071039, 0.0084028, 0.01231067, 0.00494523, 0.00864279, 0.02894155, 0.0386788, 0.00810266, 0.01150984, 0.00492185, 0.00814665, 0.03011157, 0.04071468, 0.00807056, 0.01211899, 0.00498324, 0.00870407, 0.03018681, 0.04021701, 0.00829952, 0.01203529, 0.00481589, 0.0084738, 0.02948843, 0.04101377, 0.00821179, 0.01206346, 0.00483748, 0.00845585, 0.02919886, 0.04048738, 0.00804389, 0.01196871, 0.00496459, 0.00862611, 0.03044683, 0.03896357, 0.00765712, 0.01132693, 0.00491986, 0.00860805, 0.02947791, 0.03800107, 0.00788116, 0.01165979, 0.00476434, 0.00780008, 0.02884041, 0.04136233, 0.00801927, 0.01216503, 0.00481154, 0.00837261, 0.02905372, 0.04043737, 0.00787301, 0.01192313, 0.00511509, 0.00940224, 0.03352046, 0.04307313, 0.00862419, 0.01254976, 0.00536817, 0.00911428, 0.03240489, 0.04272588, 0.00915743, 0.01255556, 0.00515113, 0.00881039, 0.0319392, 0.04534259, 0.00895517, 0.013305, 0.00520323, 0.0095273, 0.03289638, 0.04333667, 0.0085204, 0.01244444, 0.00527982, 0.00960806, 0.03304408, 0.04482234, 0.00855213, 0.01228771, 0.00523548, 0.00859507, 0.0309091, 0.04315583, 0.00864687, 0.01240106, 0.00504105, 0.00865628, 0.0309549, 0.04473092, 0.00824806, 0.01231118, 0.00520511, 0.0090559, 0.03031098, 0.04433684, 0.00851332, 0.01167301, 0.0051273, 0.00840791, 0.03175829, 0.04391565, 0.00765281, 0.01235503, 0.00527388, 0.00913915, 0.03199536, 0.0421901, 0.00834396, 0.01219364, 0.00489485, 0.00969966, 0.03252962, 0.04318953, 0.00807124, 0.0116146, 0.00488433, 0.00933405, 0.03117448, 0.04017803, 0.00750737, 0.01134758, 0.00483605, 0.0081744, 0.03014277, 0.03886699, 0.00725423, 0.01180756, 0.00494854, 0.0078756, 0.02967417, 0.03852627, 0.00726506, 0.01114162, 0.0046556, 0.00724228, 0.02718502, 0.03591137, 0.00718806, 0.0112645, 0.00474233, 0.00763902, 0.02627027, 0.0388943, 0.00703833, 0.01103873, 0.0045863, 0.00743375, 0.02624134, 0.03639735, 0.00682799, 0.01024552, 0.00438825, 0.0072198, 0.02621713, 0.03869935, 0.007148, 0.01119294, 0.00440036, 0.00733449, 0.02563012, 0.03697189, 0.00708458, 0.01136238, 0.00472167, 0.00760213, 0.02694518, 0.03720135, 0.00730214, 0.01116464, 0.00477516, 0.00761782, 0.02763871, 0.03726031, 0.00729286, 0.01096375, 0.00481458, 0.00814989, 0.0284022, 0.03870063, 0.00739597, 0.01125457, 0.00475038, 0.00796329, 0.02803378, 0.04166722, 0.00766673, 0.01191289, 0.0049465, 0.00835271, 0.0281288, 0.04141271, 0.00785657, 0.01220493, 0.00522321, 0.00856951, 0.03019681, 0.04560953, 0.00806492, 0.01285701, 0.00541449, 0.00935445, 0.03252276, 0.04798162, 0.00875258, 0.01274971, 0.0053392, 0.00910482, 0.03272505, 0.05191621, 0.00895113, 0.01334964, 0.00517151, 0.00916895, 0.0343474, 0.05215202, 0.00877266, 0.0132259, 0.00544484, 0.00973145, 0.03563166, 0.05240958, 0.00854211, 0.0129469, 0.00543407, 0.00927439, 0.03413035, 0.05167789, 0.00912418, 0.01330037, 0.00532733, 0.0100925, 0.03679917, 0.05635468, 0.00996779, 0.01511643, 0.00557615, 0.01060556, 0.03801509, 0.06247175, 0.01015377, 0.01495908, 0.00578342, 0.01064517, 0.04032508, 0.0611809, 0.01003416, 0.0149894, 0.0057679, 0.01076957, 0.04050611, 0.06177133, 0.01057059, 0.01583759, 0.00547479, 0.01041315, 0.04102959, 0.06322794, 0.01005594, 0.01569915, 0.00544986, 0.01091747, 0.04023837, 0.05993332, 0.0100886, 0.01615161, 0.00583569, 0.01077822, 0.04292741, 0.06130062, 0.01058655, 0.01774596, 0.00606928, 0.01062422, 0.04307158, 0.06443288, 0.01149247, 0.01706781, 0.00577, 0.01033468, 0.0436024, 0.06884439, 0.01138897, 0.01740726, 0.00591461, 0.01131324, 0.04335923, 0.07068166, 0.01150575, 0.01775074, 0.0062269, 0.01143532, 0.04553836, 0.07519457, 0.01164667, 0.01755163, 0.00627913, 0.01272999, 0.04456719, 0.07589844, 0.01109761, 0.01627939, 0.00596681, 0.01175716, 0.03865555, 0.06847504, 0.01160682, 0.01783944, 0.00629795, 0.01317491, 0.0410769, 0.07632942, 0.01172052, 0.0182495, 0.00642428, 0.01295616, 0.04318225, 0.07882188, 0.01231096, 0.01785419, 0.00654075, 0.0127078, 0.03920038, 0.07363207, 0.01181733, 0.01748133, 0.00623798, 0.01155831, 0.037764, 0.07197813, 0.0118748, 0.01833348, 0.00615049, 0.01178466, 0.0387596, 0.07237738, 0.01173217, 0.01818543, 0.00633031, 0.01234527, 0.04235116, 0.07345974, 0.01140299, 0.01836211, 0.00621914, 0.01302832, 0.04123282, 0.07461905, 0.01187584, 0.01908254, 0.00616466, 0.01366505, 0.04317942, 0.07398211, 0.01217281, 0.01883061, 0.00606837, 0.01349003, 0.0394087, 0.07135344, 0.01210449, 0.01863487, 0.00630891, 0.01402204, 0.0426539, 0.06942606, 0.01133754, 0.01910505, 0.00643816, 0.01371275, 0.04276387, 0.0795707, 0.01157562, 0.01854187, 0.00581392, 0.01228964, 0.04421359, 0.08501826, 0.01157023, 0.01955549, 0.00627763, 0.01458278, 0.04462704, 0.08532233, 0.01137312, 0.01878542, 0.00635388, 0.01402079, 0.04762781, 0.08254524, 0.01112822, 0.01912194, 0.00621816, 0.0135197, 0.0423599, 0.08773577, 0.01142165, 0.01819876, 0.00578035, 0.01214967, 0.04406149, 0.08678651, 0.01122887, 0.01873232, 0.00603938, 0.01151738, 0.04004882, 0.08056683, 0.00962774, 0.01524491, 0.00582093, 0.01214694, 0.04231159, 0.08231014, 0.00986641, 0.01562276, 0.0057862, 0.01176861, 0.04218212, 0.08428136, 0.00970727, 0.01473848, 0.00558444, 0.01256606, 0.04202034, 0.0834187, 0.00967629, 0.01299809, 0.00544061, 0.01159298, 0.04076869, 0.0856177, 0.00955948, 0.0130887, 0.00530232, 0.01220057, 0.04309841, 0.08761127, 0.00988762, 0.01267121, 0.00530211, 0.01145021, 0.04264586, 0.08590999, 0.01057201, 0.01321211, 0.00530368, 0.0114367, 0.04040116, 0.08457282, 0.01063124, 0.01407526, 0.00529707, 0.01152765, 0.03884182, 0.08015122, 0.01056516, 0.01461669, 0.00579724, 0.01329077, 0.04225373, 0.0886498, 0.01104762, 0.01591502, 0.00594317, 0.01324827, 0.04150391, 0.08385506, 0.01024561, 0.01426588, 0.00558137, 0.01298778, 0.04053627, 0.08641041, 0.0106823, 0.01405698, 0.00553815, 0.01270865, 0.03893585, 0.08623521, 0.01079466, 0.01417985, 0.00570977, 0.01258425, 0.04096032, 0.08733405, 0.01124941, 0.01419879, 0.00571124, 0.01218103, 0.0388872, 0.0889046, 0.01086431, 0.01419744, 0.00566924, 0.01257136, 0.04029975, 0.08784784, 0.01077893, 0.01504532, 0.00584419, 0.01396981, 0.04003114, 0.08873231, 0.01028432, 0.01419611, 0.0059084, 0.01359062, 0.04100059, 0.09351411, 0.0105208, 0.01354378, 0.0058633, 0.01298139, 0.04081879, 0.08967141, 0.00996074, 0.01255799, 0.00547307, 0.01192259, 0.03851284, 0.08455911, 0.00949316, 0.01253171, 0.00540192, 0.01275037, 0.0381362, 0.07820663, 0.00969925, 0.01196712, 0.00556436, 0.01198947, 0.03678521, 0.07455092, 0.00898144, 0.01089053, 0.00542184, 0.01251915, 0.03563602, 0.07505939, 0.00820962, 0.01170186, 0.00496763, 0.0122097, 0.03509615, 0.07832397, 0.0082148, 0.01250787, 0.00496737, 0.01222251, 0.03412517, 0.07934903, 0.00908513, 0.01205626, 0.00508507, 0.01115257, 0.03405678, 0.07468468, 0.00838415, 0.01102326, 0.0050683, 0.01262661, 0.03506691, 0.07700086, 0.00888603, 0.01212727, 0.00507038, 0.01267579, 0.03489454, 0.07468133, 0.00845576, 0.01279897, 0.00506613, 0.01262941, 0.0351255, 0.07232556, 0.00825327, 0.01286053, 0.00505502, 0.01297608, 0.03475665, 0.07640067, 0.00863232, 0.01343457, 0.00515228, 0.01328148, 0.03578567, 0.07737713, 0.00908552, 0.01268178, 0.00490066, 0.01243409, 0.03628905, 0.08041772, 0.0089482, 0.01336078, 0.00502109, 0.01283429, 0.03487631, 0.07393376, 0.00802945, 0.01247192, 0.00497755, 0.01264823, 0.03487523, 0.07560699, 0.00867011, 0.01308945, 0.00504282, 0.01266676, 0.03600164, 0.07636067, 0.00878728, 0.01308085, 0.0047688, 0.01185526, 0.03453457, 0.07795873, 0.00822523, 0.01310261, 0.00468305, 0.0121008, 0.03453526, 0.0795113, 0.00892125, 0.01387477, 0.00503256, 0.01152401, 0.03541941, 0.07530227, 0.00871632, 0.01360414, 0.00501881, 0.01212042, 0.0357287, 0.07781057, 0.00874115, 0.0132045, 0.00481186, 0.01169994, 0.033022, 0.07961258, 0.00843195, 0.01357606, 0.00493515, 0.01240989, 0.0330972, 0.08041227, 0.00876874, 0.01384136, 0.00508069, 0.0126699, 0.03479588, 0.08281779, 0.0090281, 0.01406597, 0.00510886, 0.01278271, 0.03532838, 0.08598005, 0.00919596, 0.01458432, 0.00492658, 0.01215357, 0.03426887, 0.08409789, 0.00947917, 0.01543608, 0.00505279, 0.01253278, 0.03297421, 0.07735921, 0.00895984, 0.01579947, 0.0052297, 0.01218876, 0.03367905, 0.07323758, 0.00823787, 0.01522999, 0.00525375, 0.01172583, 0.03401162, 0.07322087, 0.00934395, 0.01721528, 0.00513873, 0.01114553, 0.03394337, 0.07470469, 0.01092621, 0.02222989, 0.00575617, 0.01317887, 0.03543147, 0.08618076, 0.01120583, 0.02321107, 0.00581329, 0.0139941, 0.03829448, 0.0923757, 0.00953151, 0.02227207, 0.0058412, 0.01190603, 0.03622091, 0.07391546, 0.00982626, 0.01931672, 0.00543466, 0.01130979, 0.03765148, 0.08394754, 0.0107746, 0.01825831, 0.00502573, 0.0107708, 0.03498227, 0.08491617, 0.00916834, 0.01728574, 0.00562424, 0.0129329, 0.03387672, 0.08388734, 0.00977817, 0.02055283, 0.00593619, 0.01275702, 0.03386841, 0.08705196, 0.00954357, 0.01919764, 0.00562828, 0.01153585, 0.03369714, 0.07864165, 0.00914308, 0.01879301, 0.00569105, 0.01273245, 0.03158323, 0.07835738, 0.00849769, 0.0174458, 0.00561051, 0.01202574, 0.03269201, 0.08699755, 0.00884405, 0.01848438, 0.00590158, 0.0132966, 0.03226982, 0.09366186, 0.0095847, 0.01992938, 0.00610381, 0.0130017, 0.03078442, 0.09565081, 0.00904695, 0.0196614, 0.0061405, 0.01325461, 0.02956009, 0.09281822, 0.0077263, 0.01845949, 0.00575658, 0.01265827, 0.02874858, 0.08738872, 0.00788729, 0.01851665, 0.00566565, 0.012114, 0.028083, 0.08551453, 0.00763494, 0.01748204, 0.00529715, 0.01195536, 0.02771877, 0.087405, 0.00783202, 0.0175969, 0.00532472, 0.01240552, 0.02657617, 0.08628125, 0.00779931, 0.01823513, 0.0055559, 0.0127521, 0.02802447, 0.08596708, 0.00771933, 0.01873527, 0.00566413, 0.01276034, 0.02802426, 0.08535427, 0.00805143, 0.01816886, 0.00539387, 0.01276502, 0.02811822, 0.08739059, 0.00817095, 0.01871889, 0.00549425, 0.01323483, 0.02914897, 0.09043725, 0.00825258, 0.01857751, 0.00564063, 0.0140193, 0.03142996, 0.09420628, 0.00831561, 0.018409, 0.00580692, 0.01426008, 0.03066188, 0.09480122, 0.00853691, 0.01873582, 0.00565677, 0.01412655, 0.03030173, 0.09561542, 0.0085694, 0.01924777, 0.00577636, 0.01437335, 0.02976501, 0.09422944, 0.00844099, 0.01957873, 0.005908, 0.01516354, 0.03266439, 0.09840796, 0.00861396, 0.02083216, 0.00597244, 0.01483955, 0.03235376, 0.1000656, 0.00878126, 0.02132726, 0.00580796, 0.01463101, 0.03055493, 0.10230904, 0.00882923, 0.02165372, 0.00573724, 0.01280765, 0.03079579, 0.10040288, 0.00930825, 0.02131898, 0.00568429, 0.01325828, 0.03152188, 0.09713391, 0.00890321, 0.02112212, 0.00542736, 0.01224733, 0.02925595, 0.09764114, 0.00903775, 0.02104994, 0.00524484, 0.01264718, 0.02950217, 0.10611303, 0.00904186, 0.02095661, 0.00547803, 0.0136143, 0.03126162, 0.11083411, 0.00926668, 0.02279764, 0.0056318, 0.01352836, 0.0330384, 0.1093637, 0.00919345, 0.02222049, 0.00576091, 0.01348263, 0.03504224, 0.12463334, 0.01102344, 0.02309321, 0.00653472, 0.01552164, 0.03542124, 0.12791486, 0.01059429, 0.02327672, 0.00639538, 0.01674664, 0.03625362, 0.12025099, 0.00977797, 0.02292985, 0.00649656, 0.01662089, 0.03555387, 0.11464808, 0.01073966, 0.02531854, 0.00641996, 0.01687397, 0.03658513, 0.1172578, 0.01037308, 0.02533344, 0.00620692, 0.01618596, 0.0351897, 0.11195222, 0.01082769, 0.02642993, 0.00670636, 0.01730169, 0.03609423, 0.10775225, 0.01031898, 0.02567809, 0.0067162, 0.0179007, 0.04047932, 0.11268005, 0.01053869, 0.02627165, 0.00669465, 0.01684872, 0.03922341, 0.11082994, 0.01090109, 0.02496869, 0.00671603, 0.01769336, 0.04160101, 0.12178688, 0.01193413, 0.02706856, 0.00730983, 0.02008967, 0.04295543, 0.13179298, 0.01261568, 0.02792703, 0.00777362, 0.02053023, 0.04437664, 0.13094352, 0.01250634, 0.02685632, 0.00740889, 0.01983201, 0.0433489, 0.13119183, 0.01291652, 0.02610883, 0.00695315, 0.02030125, 0.04171197, 0.13211833, 0.01299992, 0.02745565, 0.00701318, 0.02067811, 0.0405579, 0.13321838, 0.01308643, 0.02690984, 0.00691758, 0.02085071, 0.04131604, 0.12970321, 0.01301206, 0.02761479, 0.00712886, 0.01929909, 0.04285452, 0.13297874, 0.01296987, 0.02778354, 0.00688661, 0.01782966, 0.04135155, 0.133008, 0.01275588, 0.0284267, 0.00703744, 0.01921596, 0.03881053, 0.12873401, 0.01229675, 0.02692999, 0.00718692, 0.01785842, 0.04074531, 0.12879832, 0.01283361, 0.02888087, 0.0071174, 0.01903733, 0.0385126, 0.13729331, 0.0145972, 0.02849069, 0.00653167, 0.01914075, 0.04053554, 0.13982877, 0.01355966, 0.03081932, 0.00723942, 0.02146038, 0.04222834, 0.14399992, 0.01340002, 0.03028528, 0.00734191, 0.02160244, 0.04544899, 0.14630142, 0.01394273, 0.03175269, 0.00732397, 0.02134248, 0.04779777, 0.14635104, 0.01487223, 0.03201126, 0.00731739, 0.02124194, 0.04560414, 0.15073943, 0.01473717, 0.03204079, 0.00752015, 0.02248306, 0.0455298, 0.1517088, 0.01521638, 0.03320204, 0.007862, 0.02377654, 0.0486742, 0.16144569, 0.01623401, 0.03583636, 0.0084443, 0.02355126, 0.04841002, 0.15860808, 0.01678318, 0.03482031, 0.00804276, 0.02298102, 0.04757473, 0.16081597, 0.01708269, 0.0355829, 0.00842714, 0.02460663, 0.04891578, 0.164278, 0.01783784, 0.03780104, 0.00852949, 0.02529497, 0.05180072, 0.16671436, 0.01833241, 0.03789549, 0.00859667, 0.02567948, 0.05086295, 0.1605409, 0.01764642, 0.03775617, 0.00808724, 0.02483005, 0.04837729, 0.15767737, 0.01688015, 0.03624194, 0.0085408, 0.02682172, 0.04671627, 0.1524096, 0.01581248, 0.03743433, 0.00868667, 0.02705896, 0.04784685, 0.15521543, 0.01561942, 0.03723201, 0.00844145, 0.02719431, 0.05154252, 0.15308154, 0.016592, 0.03933027, 0.00885591, 0.0275202, 0.05251609, 0.1570485, 0.01817636, 0.04005033, 0.0092093, 0.02995391, 0.05304885, 0.15624493, 0.01808841, 0.04132577, 0.00955378, 0.03183937, 0.05380763, 0.15886891, 0.01749641, 0.04432404, 0.00975625, 0.03164753, 0.05401837, 0.15901297, 0.01846179, 0.04208741, 0.00914406, 0.03009162, 0.05121933, 0.15700567, 0.01828912, 0.04124824, 0.00915639, 0.0309589, 0.05052891, 0.15996353, 0.01818377, 0.04098976, 0.00940899, 0.02973258, 0.05455476, 0.15791218, 0.01822488, 0.04004432, 0.00897114, 0.02783921, 0.05423688, 0.15632658, 0.01929319, 0.03869674, 0.00852222, 0.02715055, 0.0488325, 0.15267794, 0.01906961, 0.03867383, 0.00846231, 0.02753907, 0.04838382, 0.16057445, 0.01761147, 0.03838629, 0.00899903, 0.02947398, 0.05249611, 0.1700946, 0.01845396, 0.0395503, 0.00933463, 0.03069997, 0.05457085, 0.16896209, 0.01931922, 0.03748085, 0.00964404, 0.0327872, 0.05769468, 0.17252347, 0.02055902, 0.03724194, 0.00971083, 0.0292699, 0.04827925, 0.16585267, 0.01952079, 0.03312238, 0.00869301, 0.0261891, 0.04957637, 0.16970138, 0.02014887, 0.0373995, 0.00956001, 0.02841314, 0.0535554, 0.16887118, 0.020257, 0.0362478, 0.00902914, 0.02784537, 0.049677, 0.15610614, 0.01888911, 0.03580259, 0.00914115, 0.02799293, 0.0506302, 0.1590564, 0.02017576, 0.03703355, 0.00976506, 0.02940388, 0.05062642, 0.15535569, 0.02019036, 0.03710334, 0.00968246, 0.02797396, 0.0497577, 0.16004431, 0.02103051, 0.03676754, 0.00888265, 0.02621522, 0.05002383, 0.16339356, 0.02215048, 0.03773727, 0.00941772, 0.02804374, 0.04892604, 0.15803042, 0.02259043, 0.03897654, 0.0094836, 0.02989079, 0.04915343, 0.1604857, 0.02150383, 0.03929405, 0.00940083, 0.02868805, 0.04464986, 0.1482429, 0.02123662, 0.03955669, 0.00913488, 0.02684109, 0.04710951, 0.14370984, 0.0208354, 0.0370664, 0.00892922, 0.02708741, 0.04698822, 0.14305793, 0.02188374, 0.03911349, 0.00896766, 0.02759328, 0.05221798, 0.1552352, 0.02235754, 0.03930851, 0.00908903, 0.02697956, 0.05253357, 0.15974951, 0.0226308, 0.04138468, 0.00902882, 0.02615873, 0.0521916, 0.15927392, 0.02227077, 0.04301534, 0.00906514, 0.02675754, 0.04902351, 0.16067123, 0.02058346, 0.04020166, 0.00947776, 0.02717863, 0.05192538, 0.15427388, 0.0204477, 0.04052012, 0.0092667, 0.02625973, 0.05370152, 0.15896757, 0.02380271, 0.0394394, 0.00863417, 0.02647406, 0.05386962, 0.16299354, 0.0238316, 0.04237723, 0.00883351, 0.02847563, 0.05579941, 0.16379015, 0.02296873, 0.04121288, 0.00904257, 0.02802294, 0.05682383, 0.16724637, 0.02287947, 0.04234377, 0.00891055, 0.02669628, 0.05964404, 0.16980852, 0.02342607, 0.04207896, 0.00890487, 0.02810693, 0.0565227, 0.16781564, 0.02106715, 0.04033327, 0.00861963, 0.02844596, 0.05395925, 0.1537431, 0.01689026, 0.03927365, 0.00778715, 0.02706692, 0.05787954, 0.1636864, 0.01678396, 0.03960727, 0.00732912, 0.02405208, 0.05236214, 0.1441527, 0.01658515, 0.0333654, 0.00710102, 0.02101426, 0.04719244, 0.14289252, 0.01614953, 0.03389737, 0.00793613, 0.02594571, 0.04923596, 0.1437709, 0.01819405, 0.03674573, 0.00819009, 0.02828103, 0.050676, 0.1434081, 0.01811853, 0.03835815, 0.00813913, 0.02666231, 0.04995764, 0.13799728, 0.01742431, 0.03542244, 0.00778035, 0.02414787, 0.04911789, 0.14447196, 0.01791335, 0.03744181, 0.00808488, 0.02615863, 0.0494722, 0.14232835, 0.0173073, 0.03808616, 0.00829751, 0.02662018, 0.05141247, 0.14863552, 0.01806179, 0.04129346, 0.00842652, 0.02721579, 0.05180307, 0.15175273, 0.01833566, 0.04157432, 0.00811982, 0.02637321, 0.04963011, 0.14713818, 0.01715376, 0.04125668, 0.00805947, 0.02550486, 0.04880753, 0.13762571, 0.01704278, 0.04101127, 0.00878349, 0.02535497, 0.0515589, 0.13903229, 0.01806992, 0.04148399, 0.00843163, 0.02513293, 0.05187295, 0.13844666, 0.01981957, 0.0431888, 0.00858637, 0.0253355, 0.0498432, 0.13291958, 0.01881173, 0.04197726, 0.00844296, 0.02570726, 0.04654546, 0.12776797, 0.01671983, 0.03980381, 0.00821543, 0.02525577, 0.04794722, 0.13078283, 0.01701605, 0.04281161, 0.00855774, 0.02510938, 0.0479546, 0.13899852, 0.01904559, 0.04242001, 0.00821789, 0.02453975, 0.04531562, 0.13283555, 0.01694168, 0.04205133, 0.00811198, 0.02496702, 0.04461202, 0.1329174, 0.01647002, 0.0433326, 0.00833915, 0.02506881, 0.04511129, 0.13113022, 0.01716529, 0.04506394, 0.00827657, 0.02452965, 0.04526143, 0.1353313, 0.01794758, 0.04476519, 0.00815814, 0.02498816, 0.04461051, 0.13847521, 0.01853357, 0.04455868, 0.00847635, 0.02659043, 0.04681608, 0.12816441, 0.01835083, 0.04420143, 0.00865475, 0.02694101, 0.04651909, 0.1170468, 0.01939384, 0.04238169, 0.00860356, 0.0252945, 0.04481102, 0.10528509, 0.01962592, 0.03633837, 0.00842394, 0.02410657, 0.03868733, 0.08682125, 0.0170747, 0.03413692, 0.0080708, 0.02303121, 0.03614348, 0.0797725, 0.01721079, 0.0365303, 0.00851929, 0.02559737, 0.03942659, 0.09871157, 0.01814198, 0.04036807, 0.00915538, 0.02658638, 0.04423426, 0.10652067, 0.02024771, 0.04106792, 0.00853052, 0.02584673, 0.04454997, 0.11703917, 0.01857495, 0.03835048, 0.00830372, 0.0269587, 0.0457531, 0.10050376, 0.01866544, 0.0374987, 0.00839925, 0.02705887, 0.04601724, 0.10413792, 0.01913155, 0.03762423, 0.00849754, 0.02606943, 0.04382247, 0.09703851, 0.01926421, 0.03769513, 0.00801233, 0.02403716, 0.04281719, 0.10222865, 0.01891302, 0.03648604, 0.00798057, 0.0246284, 0.04283711, 0.09807684, 0.01927976, 0.03445015, 0.00817281, 0.02434878, 0.04461527, 0.0979706, 0.0204953, 0.04346715, 0.00898901, 0.02717861, 0.04999259, 0.12317769, 0.02179343, 0.04219592, 0.00829728, 0.02368411, 0.04547025, 0.12891082, 0.02102422, 0.04270091, 0.0085971, 0.02440834, 0.04581093, 0.13288437, 0.0209657, 0.04327538, 0.00875496, 0.0244852, 0.04865167, 0.1376274, 0.0220842, 0.04512355, 0.00902175, 0.02484582, 0.0507517, 0.13200918, 0.02197956, 0.04373726, 0.00860853, 0.02278759, 0.04714595, 0.12708798, 0.02100063, 0.04189212, 0.0087393, 0.02335936, 0.04626301, 0.12434716, 0.02002341, 0.04198005, 0.00886018, 0.02356151, 0.04839709, 0.12363113, 0.02043979, 0.043295, 0.00913102, 0.02397361, 0.04862799, 0.12379482, 0.0216112, 0.04422408, 0.00877054, 0.02376226, 0.04764678, 0.12655574, 0.02109656, 0.04395009, 0.0090666, 0.02475211, 0.04628487, 0.12237197, 0.01928746, 0.04131318, 0.00889354, 0.02416666, 0.04750739, 0.12135702, 0.02009814, 0.04289398, 0.00899371, 0.02456699, 0.04902828, 0.12200337, 0.0206465, 0.04145782, 0.00878432, 0.02400068, 0.04794803, 0.12804344, 0.02158627, 0.04340306, 0.00883098, 0.02530358, 0.04755633, 0.12917724, 0.02218395, 0.04341132, 0.00921646, 0.02571446, 0.05015449, 0.1288129, 0.0215849, 0.04414868, 0.00978542, 0.02663005, 0.04923592, 0.12577385, 0.01948636, 0.04256526, 0.00873763, 0.02472672, 0.04257252, 0.12420384, 0.01752625, 0.04041782, 0.00853144, 0.02369686, 0.04112235, 0.12462819, 0.01841785, 0.04403922, 0.00919999, 0.02606939, 0.04798756, 0.1268023, 0.01850175, 0.04809803, 0.0091484, 0.02569768, 0.04839662, 0.115332, 0.01877832, 0.04432514, 0.00870027, 0.02494871, 0.04815035, 0.11948663, 0.01830487, 0.0473898, 0.0090367, 0.02602964, 0.05060163, 0.11800053, 0.01950717, 0.05314425, 0.00924011, 0.02753757, 0.05264701, 0.12045072, 0.01925609, 0.05592121, 0.00903478, 0.02682754, 0.05335748, 0.12686898, 0.02041638, 0.05397166, 0.00894532, 0.02560376, 0.04795471, 0.1247241, 0.02027251, 0.05595684, 0.00926245, 0.02600014, 0.04938915, 0.12279008, 0.01943549, 0.05219581, 0.00936266, 0.02588317, 0.05246269, 0.12817422, 0.01960888, 0.05535011, 0.00908971, 0.02654014, 0.05518192, 0.12672201, 0.0188989, 0.05025161, 0.00822231, 0.02402079, 0.04756575, 0.12006512, 0.01893408, 0.05344692, 0.00874994, 0.02662217, 0.04919652, 0.12040178, 0.01730007, 0.05146244, 0.00895065, 0.02761898, 0.05337121, 0.12443595, 0.01855843, 0.0547911, 0.0091433, 0.02992867, 0.05688477, 0.12913403, 0.02015333, 0.05568841, 0.00911323, 0.0302936, 0.05425403, 0.12640873, 0.01973514, 0.05503096, 0.00925387, 0.03170419, 0.05527196, 0.12934461, 0.01997463, 0.05680421, 0.00990813, 0.03373454, 0.05853956, 0.1276752, 0.01979398, 0.05953959, 0.00976199, 0.03314105, 0.06105137, 0.13178678, 0.02003228, 0.0561104, 0.00891732, 0.03040578, 0.05461018, 0.1294585, 0.01918391, 0.05524536, 0.00901358, 0.03143243, 0.05488497, 0.126675, 0.01855536, 0.05558067, 0.00910144, 0.03102447, 0.05737223, 0.12800065, 0.01855852, 0.05598247, 0.00924243, 0.03118426, 0.05900314, 0.13081081, 0.01932411, 0.05749901, 0.00907543, 0.03181016, 0.05738986, 0.13101983, 0.01928243, 0.05915905, 0.00958309, 0.03365017, 0.05685554, 0.12918688, 0.01859155, 0.05852614, 0.00953407, 0.03368312, 0.05740689, 0.12736623, 0.01886407, 0.06049496, 0.00979912, 0.03409706, 0.05901659, 0.1249846, 0.01923721, 0.05813645, 0.00950006, 0.03297298, 0.05470235, 0.12493447, 0.01917282, 0.05782031, 0.00969704, 0.0350958, 0.05661676, 0.12824498, 0.0201452, 0.06010831, 0.00972038, 0.03501147, 0.06052603, 0.13132375, 0.01923167, 0.06003764, 0.01020188, 0.03329573, 0.05745807, 0.12658535, 0.0192418, 0.05271488, 0.00992775, 0.03062247, 0.05616893, 0.12296168, 0.01868837, 0.05136521, 0.00994361, 0.03283877, 0.05389101, 0.12005576, 0.01828656, 0.05165623, 0.0100878, 0.03011169, 0.05654734, 0.12437772, 0.01962337, 0.0551242, 0.01028522, 0.03065864, 0.0566433, 0.12707818, 0.01975804, 0.05396324, 0.01020322, 0.03062101, 0.05503998, 0.134455, 0.02101337, 0.06013444, 0.01045062, 0.0333927, 0.05176277, 0.13162678, 0.0206622, 0.05912989, 0.01017011, 0.03317538, 0.05443126, 0.12840557, 0.01889238, 0.05872913, 0.01034311, 0.03393685, 0.05647359, 0.13334763, 0.02121694, 0.06448581, 0.01057357, 0.03878655, 0.06252901, 0.13859317, 0.02204298, 0.06764414, 0.01059249, 0.03739196, 0.06261931, 0.13835931, 0.02272008, 0.06501453, 0.01009341, 0.0373989, 0.05910733, 0.15164828, 0.02330966, 0.0614969, 0.00982943, 0.03832763, 0.05875551, 0.15543859, 0.02361167, 0.06478466, 0.00994946, 0.02947312, 0.04529866, 0.15274419, 0.02050655, 0.05945898, 0.01026866, 0.04424121, 0.06409317, 0.15186836, 0.02348324, 0.07196761, 0.01440615, 0.04212556, 0.06183899, 0.14599448, 0.02321735, 0.07387514, 0.01517593, 0.0457336, 0.06922235, 0.14914472, 0.02382482, 0.07585018, 0.01530163, 0.04243898, 0.06578155, 0.15471768, 0.02514457, 0.07632472, 0.01578256, 0.04509954, 0.06803105, 0.15236804, 0.02397081, 0.07651575, 0.01769629, 0.04947725, 0.07431575, 0.16697879, 0.02468747, 0.08427656, 0.0168707, 0.04367688, 0.07084228, 0.16331853, 0.02658693, 0.07809806, 0.01627525, 0.04141746, 0.06604708, 0.15132034, 0.02483648, 0.07043152, 0.01533293, 0.04007375, 0.05822656, 0.13778572, 0.02380934, 0.07139165, 0.01520398, 0.04038099, 0.05306586, 0.12841691, 0.02324868, 0.07073204, 0.01508365, 0.03835101, 0.05791267, 0.13505986, 0.0247186, 0.07065134, 0.01455198, 0.03677029, 0.05402404, 0.1329147, 0.02344281, 0.06756927, 0.01447942, 0.03810231, 0.05392163, 0.12982956, 0.02200056, 0.06704939, 0.01402612, 0.03573304, 0.05752502, 0.13194312, 0.02237899, 0.06775752, 0.01444442, 0.03721737, 0.05878705, 0.1325457, 0.02319368, 0.0696118, 0.01380323, 0.03555001, 0.05819067, 0.13529962, 0.02345431, 0.07140872, 0.01461585, 0.04083561, 0.06124381, 0.13736317, 0.02371164, 0.07130788, 0.01474372, 0.04101683, 0.06387436, 0.14065668, 0.0235441, 0.0728156, 0.01484779, 0.03937702, 0.06319754, 0.14246815, 0.02387423, 0.0687937, 0.01385226, 0.0367093, 0.06173918, 0.14258574, 0.02334718, 0.07072227, 0.01421378, 0.03832576, 0.06405974, 0.14247467, 0.02247728, 0.06911053, 0.01404988, 0.03796807, 0.06586776, 0.1458373, 0.02448871, 0.07104457, 0.0143804, 0.03891475, 0.06619009, 0.15143551, 0.02509372, 0.0703944, 0.01419031, 0.03715604, 0.06367017, 0.14825974, 0.02422848, 0.07281946, 0.01491454, 0.04010431, 0.07033343, 0.1571017, 0.02561046, 0.07433934, 0.01491348, 0.03840443, 0.06999577, 0.15040907, 0.02420621, 0.07334717, 0.01503596, 0.03704038, 0.06911112, 0.1444313, 0.02424997, 0.07126302, 0.01420494, 0.03601426, 0.0655916, 0.14479202, 0.02396668, 0.07060378, 0.01477516, 0.03884907, 0.06669565, 0.15013053, 0.02317267, 0.07249961, 0.0144182, 0.03926603, 0.07041695, 0.14994884, 0.02358205, 0.07472185, 0.01485707, 0.03830887, 0.06940266, 0.15146224, 0.0247309, 0.07521276, 0.01443242, 0.03724173, 0.06440197, 0.14900677, 0.0232979, 0.07036714, 0.01440572, 0.0375894, 0.06376792, 0.14428596, 0.02227107, 0.06786859, 0.01414201, 0.03701739, 0.06322005, 0.14430496, 0.02120951, 0.07255831, 0.01392988, 0.03524243, 0.06170918, 0.1466234, 0.02274656, 0.07512965, 0.01330422, 0.03612234, 0.06364255, 0.15397546, 0.02514466, 0.08007545, 0.01416477, 0.03609884, 0.06495803, 0.15087377, 0.02489024, 0.08071487, 0.01338377, 0.03197544, 0.06268919, 0.14733732, 0.02498382, 0.08115267, 0.01355151, 0.03227063, 0.06155463, 0.14223509, 0.02514684, 0.07812449, 0.01341061, 0.03358912, 0.06120799, 0.14118855, 0.0254578, 0.07848127, 0.01331816, 0.03232652, 0.05263308, 0.13585688, 0.02364706, 0.07421299, 0.01319144, 0.03302198, 0.0550958, 0.1401952, 0.02431972, 0.07644968, 0.01381555, 0.03484456, 0.05914712, 0.1381826, 0.02440381, 0.07271001, 0.01382053, 0.034383, 0.05898734, 0.1398739, 0.02539757, 0.0732558, 0.01403849, 0.03611553, 0.05998936, 0.13691711, 0.02505533, 0.07381029, 0.01385128, 0.03517221, 0.06175616, 0.13972904, 0.02515037, 0.07769181, 0.01367171, 0.0354436, 0.06302434, 0.1426008, 0.02531415, 0.07661892, 0.01346464, 0.03482441, 0.06173496, 0.14615725, 0.02664532, 0.07805002, 0.01391708, 0.03697134, 0.06067299, 0.14403105, 0.02590952, 0.07781544, 0.01420435, 0.03672742, 0.06229375, 0.14232047, 0.02580651, 0.07811391, 0.01426995, 0.03577124, 0.06235836, 0.13868874, 0.02601436, 0.07605863, 0.01371126, 0.03430726, 0.06088485, 0.13936225, 0.02548102, 0.0744759, 0.01391691, 0.0341108, 0.05969825, 0.13453493, 0.02548842, 0.07240784, 0.01329024, 0.03241429, 0.06041206, 0.13569818, 0.02557532, 0.07521057, 0.0138759, 0.03158809, 0.06079916, 0.13384579, 0.02602704, 0.07493482, 0.01322369, 0.0320532, 0.05958405, 0.13530564, 0.02676333, 0.0790832, 0.01360409, 0.03331308, 0.06050659, 0.13336481, 0.02616181, 0.07836334, 0.01368891, 0.03310786, 0.06097682, 0.13179426, 0.02543266, 0.07756676, 0.01396872, 0.03259692, 0.06178918, 0.13224365, 0.02638211, 0.07714284, 0.01333788, 0.03023123, 0.05651428, 0.13198078, 0.02586389, 0.07350302, 0.01311004, 0.03147326, 0.05548588, 0.13350143, 0.02540803, 0.07361002, 0.01296405, 0.03087501, 0.05746608, 0.1325006, 0.02471236, 0.07586126, 0.01292244, 0.03125365, 0.05687872, 0.13132302, 0.02608346, 0.07448301, 0.01229153, 0.0295081, 0.05631699, 0.1296011, 0.02503661, 0.07246279, 0.01253606, 0.03008968, 0.05498622, 0.12768118, 0.02324401, 0.06766849, 0.01187705, 0.02863901, 0.05634758, 0.12546064, 0.02377568, 0.07095248, 0.01190865, 0.02809268, 0.0550462, 0.12479781, 0.02444639, 0.06788508, 0.01147396, 0.02740848, 0.0527467, 0.12319972, 0.02324645, 0.06817544, 0.0117763, 0.0275811, 0.05267427, 0.12298107, 0.02333971, 0.0655233, 0.01164442, 0.02753134, 0.0540202, 0.12267078, 0.0227936, 0.0677947, 0.01152475, 0.02860493, 0.05329116, 0.12047804, 0.02339837, 0.0693669, 0.01112053, 0.02716388, 0.05258985, 0.12132643, 0.02263349, 0.06950885, 0.01136904, 0.02813812, 0.05260213, 0.1188641, 0.02223124, 0.0643248, 0.01119863, 0.02788152, 0.05429801, 0.11813524, 0.02244099, 0.06744386, 0.01135591, 0.02851214, 0.05338634, 0.11662231, 0.0232063, 0.0649157, 0.01070863, 0.02737928, 0.05022806, 0.11541159, 0.02279018, 0.06364138, 0.01094182, 0.02697455, 0.05004373, 0.11551341, 0.02223463, 0.06376862, 0.01102061, 0.02788044, 0.05295412, 0.11891232, 0.02348642, 0.06618199, 0.01120826, 0.02663095, 0.05377489, 0.12014987, 0.0236677, 0.0656091, 0.01087112, 0.02620208, 0.05120948, 0.11756036, 0.0235561, 0.0645459, 0.01137958, 0.02813469, 0.05178121, 0.11564117, 0.02285291, 0.06545971, 0.01169428, 0.02846594, 0.05370881, 0.1180063, 0.02315866, 0.06572852, 0.01149836, 0.02793577, 0.05447865, 0.11707148, 0.02396827, 0.06647355, 0.01121061, 0.02795299, 0.0522727, 0.11907592, 0.02400914, 0.06848095, 0.0112936, 0.02843229, 0.05136598, 0.11637609, 0.02393062, 0.06783795, 0.01129861, 0.02853733, 0.05359876, 0.11639473, 0.02386251, 0.06828914, 0.01128065, 0.02693778, 0.05306359, 0.11482719, 0.02409322, 0.06991504, 0.01118266, 0.02806387, 0.05131613, 0.11963929, 0.02448019, 0.06867961, 0.01110496, 0.02775757, 0.05013939, 0.11286002, 0.02422346, 0.0620517, 0.01076374, 0.02469871, 0.04976126, 0.11181007, 0.02381044, 0.0643361, 0.01084119, 0.0265271, 0.05335359, 0.11477565, 0.02449325, 0.06426612, 0.01035576, 0.02584861, 0.0504791, 0.11624346, 0.02450195, 0.06331082, 0.01062922, 0.02716407, 0.04910002, 0.11347513, 0.02400542, 0.06628183, 0.01063039, 0.02688177, 0.05129004, 0.11667588, 0.02477486, 0.06898516, 0.01122975, 0.02768737, 0.0530145, 0.11795883, 0.02624922, 0.06637002, 0.01043565, 0.02559619, 0.05124221, 0.11459272, 0.02451972, 0.06687123, 0.01072525, 0.02630341, 0.04979068, 0.11289576, 0.02441872, 0.06614234, 0.01079539, 0.0271555, 0.0537166, 0.11083027, 0.02413085, 0.06740952, 0.01113158, 0.02706044, 0.05269764, 0.11312667, 0.0254561, 0.06692015, 0.01103809, 0.02649993, 0.04851295, 0.11233884, 0.02414358, 0.06623439, 0.01093639, 0.02698671, 0.04839946, 0.10911779, 0.02365394, 0.06201754, 0.01104818, 0.02735467, 0.05111584, 0.11033304, 0.02383762, 0.06571613, 0.01127915, 0.02698389, 0.05090342, 0.11134177, 0.02454602, 0.06258495, 0.01086838, 0.0257018, 0.0490596, 0.11111488, 0.02488973, 0.063315, 0.01112711, 0.02733023, 0.04785347, 0.1075502, 0.02345002, 0.06078809, 0.01123451, 0.02606127, 0.04979834, 0.10780309, 0.02426605, 0.06389664, 0.01159884, 0.02438584, 0.04284156, 0.10322152, 0.02400873, 0.05848004, 0.01130527, 0.02300877, 0.04252913, 0.10239798, 0.02278838, 0.05793989, 0.01160153, 0.0239004, 0.04226911, 0.09510202, 0.02306602, 0.06130893, 0.01165616, 0.02575415, 0.04768949, 0.09556518, 0.02286716, 0.06482146, 0.01181925, 0.02517891, 0.04925795, 0.09423035, 0.02414175, 0.06500766, 0.01167104, 0.0246315, 0.04742384, 0.10619837, 0.02376038, 0.06570935, 0.01223133, 0.02713911, 0.04810775, 0.10617882, 0.02334674, 0.06398329, 0.01238605, 0.02656163, 0.05183576, 0.1031706, 0.02259436, 0.06491542, 0.01234152, 0.02581567, 0.05182244, 0.10418063, 0.02367708, 0.0634691, 0.01180663, 0.02539683, 0.04539815, 0.1019803, 0.02294115, 0.06247682, 0.01167137, 0.02334369, 0.0438729, 0.09686916, 0.02186619, 0.06116058, 0.01172504, 0.0243693, 0.04758338, 0.09843117, 0.02248487, 0.06443577, 0.01223536, 0.02499235, 0.05066101, 0.10977453, 0.02492505, 0.06625494, 0.01238499, 0.0259953, 0.04985639, 0.11050394, 0.02316901, 0.05844193, 0.01072453, 0.02167333, 0.04358734, 0.09782222, 0.02084947, 0.05750953, 0.01077752, 0.02159796, 0.04392888, 0.09565629, 0.02107186, 0.05450981, 0.00982707, 0.0181612, 0.04074945, 0.09889736, 0.02218757, 0.05542979, 0.00951754, 0.01817087, 0.0390074, 0.09998669, 0.0221665, 0.05705658, 0.01018861, 0.01959149, 0.03680674, 0.09736288, 0.02125604, 0.05485937, 0.01037038, 0.02000044, 0.03848567, 0.09663801, 0.02058532, 0.05418463, 0.0099821, 0.01850592, 0.03814819, 0.09348603, 0.02103939, 0.05035238, 0.00939726, 0.01848556, 0.03716706, 0.09395963, 0.02055637, 0.04833462, 0.00956607, 0.01870114, 0.03881768, 0.09338761, 0.0204003, 0.04753377, 0.0098426, 0.01865341, 0.0389424, 0.09231897, 0.02000993, 0.04908396, 0.00977564, 0.01738023, 0.03753543, 0.09039972, 0.01986743, 0.04657722, 0.00939535, 0.01707609, 0.03528865, 0.08882373, 0.01965569, 0.04461821, 0.00928749, 0.01671914, 0.03399136, 0.08823153, 0.01955701, 0.04441638, 0.00950028, 0.01713367, 0.03584714, 0.08758861, 0.01936986, 0.04484832, 0.00961837, 0.01704728, 0.03518367, 0.08909705, 0.01997053, 0.04361342, 0.00931839, 0.01625988, 0.03390299, 0.08938851, 0.02020545, 0.04329772, 0.0095264, 0.0166317, 0.03321762, 0.08922327, 0.01995088, 0.04304326, 0.00968106, 0.01687038, 0.03324382, 0.08804104, 0.01975362, 0.04384007, 0.009404, 0.01601816, 0.03310125, 0.08637036, 0.01987605, 0.04284868, 0.00918819, 0.01549274, 0.03159756, 0.08620776, 0.01920612, 0.04186143, 0.00918957, 0.01563432, 0.03163999, 0.08566307, 0.01866931, 0.04089184, 0.00926194, 0.01569648, 0.03367195, 0.08534868, 0.01842002, 0.0420426, 0.00923534, 0.01572866, 0.03233488, 0.08307984, 0.01885177, 0.04104409, 0.00879364, 0.01520689, 0.03164233, 0.08372703, 0.018794, 0.04038438, 0.00876825, 0.01524442, 0.03091022, 0.0789021, 0.01742827, 0.03843132, 0.00864703, 0.01540157, 0.03281823, 0.07858536, 0.01781762, 0.03911036, 0.00840246, 0.01439742, 0.0310004, 0.06592006, 0.01552489, 0.03491564, 0.0074331, 0.01270874, 0.02869553, 0.0656096, 0.01559459, 0.03583013, 0.007614, 0.01263139, 0.02726125, 0.06383727, 0.01488222, 0.03365233, 0.0075066, 0.0133768, 0.03071643, 0.06441388, 0.0148181, 0.03249418, 0.00751862, 0.01306296, 0.02752531, 0.0615486, 0.01475468, 0.03172936, 0.00751267, 0.01299863, 0.02501098, 0.0644377, 0.01505238, 0.03158443, 0.00764861, 0.01301323, 0.025188, 0.06661148, 0.01489766, 0.03135337, 0.00773408, 0.01344663, 0.02689334, 0.06896215, 0.01499395, 0.03290842, 0.00759997, 0.01264538, 0.0266358, 0.06811375, 0.01500732, 0.0315623, 0.00737603, 0.01280424, 0.02623652, 0.07331, 0.01540847, 0.03118276, 0.00735893, 0.01286623, 0.0252967, 0.0690245, 0.01484673, 0.03007265, 0.00742248, 0.01282004, 0.02755518, 0.0720619, 0.01554989, 0.03236898, 0.00763682, 0.01299186, 0.02717539, 0.07166431, 0.01560397, 0.0317911, 0.00740695, 0.01267588, 0.02660233, 0.07297435, 0.01596165, 0.03110808, 0.00756472, 0.01315976, 0.02480561, 0.06938643, 0.01579474, 0.03030183, 0.0076416, 0.01330452, 0.02612129, 0.06896823, 0.01514793, 0.0306766, 0.00766025, 0.01263118, 0.02584603, 0.06950087, 0.01524964, 0.02939302, 0.0075577, 0.01261838, 0.02537374, 0.07056648, 0.01525514, 0.0295454, 0.00769767, 0.01284589, 0.02640925, 0.07308493, 0.01595656, 0.02998194, 0.00785601, 0.01294044, 0.02635244, 0.070016, 0.01495345, 0.02993191, 0.00771951, 0.01330833, 0.0276562, 0.07068377, 0.0167548, 0.03117928, 0.0077966, 0.01280583, 0.02710587, 0.071582, 0.01656396, 0.03110545, 0.00794666, 0.01344286, 0.0267384, 0.0727445, 0.01655373, 0.03115534, 0.00805456, 0.01386892, 0.02747309, 0.07090718, 0.01596765, 0.03071848, 0.00792082, 0.01354907, 0.02764259, 0.07264638, 0.01651288, 0.0315888, 0.00798614, 0.01353314, 0.02750197, 0.07119235, 0.01651097, 0.0313815, 0.00793936, 0.01372997, 0.02657042, 0.06899154, 0.01594638, 0.03105129, 0.00776529, 0.01343577, 0.02652103, 0.06760102, 0.01554286, 0.03087727, 0.00767714, 0.01296232, 0.02590625, 0.06650724, 0.01542471, 0.02958502, 0.00731357, 0.01243846, 0.02546952, 0.06915762, 0.01510251, 0.02956448, 0.00725731, 0.01320148, 0.02617514, 0.06899463, 0.01556089, 0.02975712, 0.00743881, 0.01467752, 0.0299405, 0.07873821, 0.01644491, 0.03174758, 0.00762143, 0.01311243, 0.02746532, 0.07914972, 0.01654002, 0.03124227, 0.00740034, 0.01376743, 0.02766332, 0.08513574, 0.01731602, 0.0323955, 0.00791777, 0.01471883, 0.03004434, 0.08552979, 0.01752733, 0.0310631, 0.00787017, 0.01431669, 0.03077605, 0.08312612, 0.01704954, 0.02942399, 0.00809322, 0.01390252, 0.03064836, 0.08167384, 0.01693632, 0.0265775, 0.00712663, 0.01284538, 0.02749917, 0.07853723, 0.0148928, 0.02224655, 0.00643863, 0.01211177, 0.02606367, 0.07917129, 0.01261165, 0.01982139, 0.00692121, 0.00987033, 0.02503861, 0.06474981, 0.0112997, 0.01898306, 0.00692973, 0.00989634, 0.02384452, 0.06235002, 0.01055416, 0.01825893, 0.00678409, 0.01017951, 0.02290623, 0.05935427, 0.01012609, 0.02129821, 0.00744837, 0.01067259, 0.0234525, 0.05850877, 0.01003546, 0.02206073, 0.00784127, 0.01132122, 0.02640897, 0.05754997, 0.0093931, 0.02201046, 0.00776832, 0.01144611, 0.02794701, 0.05984374, 0.00993072, 0.02327915, 0.00788519, 0.01188257, 0.02652283, 0.06413419, 0.01002474, 0.02313343, 0.00856618, 0.01201062, 0.02547567, 0.06561381, 0.01067804, 0.02453549, 0.00903161, 0.0132441, 0.0277158, 0.06912226, 0.01203901, 0.0256473, 0.00920156, 0.01366993, 0.02863176, 0.07302497, 0.01413085, 0.02528082, 0.00865747, 0.01377924, 0.02843796, 0.06920189, 0.01200645, 0.02410166, 0.0086828, 0.01378816, 0.02705726, 0.07141095, 0.01178368, 0.02481249, 0.00866028, 0.01375415, 0.02823167, 0.07101278, 0.01243376, 0.02585615, 0.00869616, 0.01306793, 0.02944838, 0.07242531, 0.01345184, 0.02637452, 0.0081361, 0.01216307, 0.02898678, 0.07353789, 0.01328648, 0.02415694, 0.00851083, 0.01252775, 0.03053254, 0.07385016, 0.01380602, 0.02594253, 0.00863219, 0.01232078, 0.02941734, 0.06976803, 0.01335275, 0.02647463, 0.0085306, 0.01236444, 0.03028833, 0.0702621, 0.01448533, 0.02780765, 0.00842531, 0.01229472, 0.02836103, 0.06648223, 0.01407318, 0.02742035, 0.0087561, 0.01329383, 0.03038461, 0.06917982, 0.01401718, 0.02785406, 0.0087747, 0.01382225, 0.03235521, 0.07083283, 0.01397643, 0.02859555, 0.0090405, 0.01364489, 0.03163797, 0.0688832, 0.01383075, 0.02766634, 0.0086706, 0.0125868, 0.03052249, 0.07220415, 0.01404728, 0.02830241, 0.00860787, 0.01320225, 0.02994067, 0.06880888, 0.01370295, 0.02807716, 0.00851186, 0.01341163, 0.03147802, 0.06937154, 0.01363312, 0.02937711, 0.00868299, 0.01344982, 0.03173776, 0.06708758, 0.01340444, 0.02654002, 0.008065, 0.01260001, 0.02988679, 0.06799281, 0.01413903, 0.02937484, 0.00877486, 0.01381181, 0.03030313, 0.06565973, 0.01278425, 0.0264597, 0.0086024, 0.01370705, 0.03198715, 0.0671522, 0.01305151, 0.02587623, 0.00853606, 0.01312613, 0.03140737, 0.06130717, 0.01225825, 0.02259633, 0.00818013, 0.01257491, 0.03179639, 0.06886674, 0.01295402, 0.02588939, 0.0082986, 0.01283024, 0.03119241, 0.06827204, 0.01268107, 0.02490223, 0.00835156, 0.01303042, 0.03178497, 0.06780691, 0.01238276, 0.02611343, 0.00846243, 0.01341443, 0.03179918, 0.06609765, 0.01278068, 0.02433325, 0.00816771, 0.01348585, 0.02981642, 0.07160574, 0.01234558, 0.02408718, 0.00846366, 0.01376031, 0.03007212, 0.07231336, 0.0126239, 0.02576107, 0.00845623, 0.01440775, 0.02991534, 0.07289254, 0.0123361, 0.02291084, 0.00847734, 0.01491094, 0.03432068, 0.07817123, 0.01320191, 0.02480276, 0.00818316, 0.01438271, 0.03317344, 0.0742058, 0.01333409, 0.02598384, 0.00861796, 0.01435616, 0.03012512, 0.06828213, 0.0126508, 0.02281215, 0.00856661, 0.01322494, 0.0286279, 0.06064063, 0.01097685, 0.02107852, 0.00817602, 0.01168376, 0.0283045, 0.06024801, 0.01098505, 0.01994584, 0.00819874, 0.01105974, 0.02861541, 0.069208, 0.01111856, 0.02093684, 0.00917054, 0.01299492, 0.02898871, 0.07124238, 0.01180901, 0.02181378, 0.00925992, 0.01353242, 0.02946483, 0.06696596, 0.01153803, 0.02176519, 0.00937942, 0.01368217, 0.02827783, 0.06602358, 0.0118781, 0.02316375, 0.00973241, 0.01425607, 0.02793735, 0.06708355, 0.01188471, 0.02470649, 0.01019433, 0.01414662, 0.02709038, 0.06843184, 0.01211526, 0.02368433, 0.01070763, 0.01403641, 0.02907456, 0.07035891, 0.01222336, 0.02420226, 0.01003082, 0.01345114, 0.0297421, 0.06971104, 0.01238851, 0.02516798, 0.00985337, 0.01332551, 0.02853205, 0.06877337, 0.01220957, 0.02624987, 0.01053074, 0.01368659, 0.02752441, 0.06729039, 0.01177176, 0.02589923, 0.01040913, 0.01400735, 0.02762751, 0.06640875, 0.01159833, 0.02418406, 0.01011559, 0.01327166, 0.02651148, 0.06516103, 0.01195322, 0.02231391, 0.00895454, 0.01269361, 0.02495819, 0.06561162, 0.01190775, 0.01979208, 0.00890456, 0.01289775, 0.02448574, 0.06343541, 0.01098682, 0.01439516, 0.00830931, 0.01145355, 0.02373593, 0.0619184, 0.01110699, 0.01619713, 0.00884509, 0.01091298, 0.02361011, 0.0620939, 0.0111335, 0.0172042, 0.00857168, 0.01035865, 0.02230381, 0.06188373, 0.01102103, 0.01664668, 0.00878286, 0.01142048, 0.02218565, 0.05837251, 0.00988559, 0.01536818, 0.00819884, 0.01143018, 0.02189542, 0.05752639, 0.00994302, 0.01469663, 0.00797928, 0.01166688, 0.02419284, 0.05775699, 0.0102731, 0.01416953, 0.00771764, 0.01175148, 0.0235111, 0.06146967, 0.01054491, 0.01463118, 0.00794367, 0.01272283, 0.02365769, 0.05935322, 0.00993746, 0.01449356, 0.00814892, 0.01260439, 0.02264054, 0.05945923, 0.01002716, 0.01428586, 0.00816042, 0.01235159, 0.02301213, 0.05621598, 0.01022408, 0.01290029, 0.00766815, 0.01187151, 0.0220772, 0.05733769, 0.01030583, 0.01338679, 0.00764717, 0.01197057, 0.02149475, 0.0550775, 0.00969282, 0.01189874, 0.007548, 0.01215736, 0.02329276, 0.0541128, 0.00979844, 0.01238468, 0.00807966, 0.01223485, 0.02338891, 0.05362558, 0.00959454, 0.01202768, 0.00764851, 0.01171427, 0.02203205, 0.05122393, 0.00955021, 0.01163923, 0.00782026, 0.01214795, 0.02201854, 0.05022531, 0.00924901, 0.01192552, 0.00799042, 0.01273202, 0.02448449, 0.05468871, 0.00964613, 0.01279881, 0.00790062, 0.01238418, 0.02422866, 0.05340084, 0.00983997, 0.01182652, 0.00726504, 0.01155877, 0.02317696, 0.05450034, 0.00962, 0.01152926, 0.00757179, 0.01242223, 0.0226629, 0.04878805, 0.00913359, 0.01078837, 0.00747779, 0.01144642, 0.0229742, 0.04557842, 0.00880895, 0.01020313, 0.00747118, 0.01132328, 0.02242462, 0.04620604, 0.00906978, 0.01024762, 0.00724499, 0.01091265, 0.02101737, 0.04517687, 0.00887922, 0.01046911, 0.00742016, 0.01105301, 0.02095098, 0.04532183, 0.00881215, 0.01006815, 0.00735064, 0.01102342, 0.0217655, 0.04468621, 0.00883698, 0.01006317, 0.0073642, 0.01113229, 0.02202592, 0.04680258, 0.00926076, 0.00971797, 0.00727483, 0.01117032, 0.02126273, 0.04707347, 0.00920664, 0.00987474, 0.00747079, 0.01136493, 0.02051406, 0.04526747, 0.00891988, 0.00957951, 0.00735029, 0.01145182, 0.02124087, 0.04411912, 0.00868287, 0.00927856, 0.00758678, 0.01142528, 0.0218884, 0.04515737, 0.00897544, 0.00910851, 0.00711444, 0.01106832, 0.02096637, 0.04502216, 0.00888983, 0.00955319, 0.00742008, 0.01117842, 0.02103146, 0.04520956, 0.00893703, 0.00912143, 0.0072278, 0.01134771, 0.02246341, 0.04768103, 0.00869334, 0.00922714, 0.00733758, 0.01096021, 0.0229831, 0.04632187, 0.00927808, 0.0089763, 0.00726489, 0.01095645, 0.02132198, 0.04577471, 0.00886918, 0.00900787, 0.00723986, 0.01133518, 0.02076837, 0.04396532, 0.00857662, 0.00867601, 0.00729459, 0.01156217, 0.02233141, 0.0448547, 0.00862239, 0.00875661, 0.0073263, 0.01138659, 0.02226099, 0.0460091, 0.00890321, 0.00862946, 0.00721876, 0.01116122, 0.02118111, 0.0426323, 0.00858248, 0.00847, 0.0070497, 0.01113324, 0.02030423, 0.04103249, 0.00837907, 0.00818432, 0.00701561, 0.01102921, 0.02099326, 0.03865496, 0.00839557, 0.00832529, 0.00703525, 0.01084411, 0.02088734, 0.03680868, 0.0086569, 0.00802585, 0.00661516, 0.01027554, 0.02023706, 0.0386079, 0.00864834, 0.00824053, 0.00663572, 0.01063515, 0.01982272, 0.038016, 0.00862466, 0.00829753, 0.00693696, 0.01099372, 0.02072739, 0.03742262, 0.00846345, 0.00824416, 0.00675866, 0.01117203, 0.02060654, 0.03636878, 0.00877913, 0.00798364, 0.00656672, 0.01105722, 0.02141021, 0.03848106, 0.0087592, 0.00777716, 0.00660344, 0.01116593, 0.01913877, 0.03732959, 0.00894304, 0.00807373, 0.00715704, 0.01213571, 0.02130367, 0.04091502, 0.0090024, 0.00867168, 0.00780298, 0.0123658, 0.02334862, 0.04226732, 0.00926459, 0.00815318, 0.00723024, 0.01200979, 0.0224571, 0.04132072, 0.00850661, 0.00803873, 0.00749628, 0.01157424, 0.02180762, 0.03876917, 0.00857304, 0.00864267, 0.00787221, 0.01268849, 0.02191286, 0.0423058, 0.00913867, 0.00856677, 0.00758251, 0.01275058, 0.02338384, 0.04841292, 0.01024589, 0.00887507, 0.00794468, 0.01300628, 0.02218675, 0.04883957, 0.01006432, 0.00894431, 0.00778158, 0.01289202, 0.02207856, 0.04821879, 0.00999833, 0.00883382, 0.00807866, 0.01309546, 0.02314078, 0.04867282, 0.01013333, 0.00910587, 0.00810359, 0.01322516, 0.02381968, 0.04978116, 0.01043082, 0.00910257, 0.0077893, 0.01297759, 0.02255005, 0.04985918, 0.01029358, 0.00927591, 0.00801217, 0.013665, 0.02239825, 0.0486636, 0.0099744, 0.00880258, 0.00813511, 0.01363639, 0.02382538, 0.04904561, 0.0101185, 0.00909189, 0.00810948, 0.01366389, 0.02417207, 0.04971878, 0.01051315, 0.00906563, 0.00768698, 0.01308599, 0.0228598, 0.04956112, 0.01028361, 0.00902976, 0.00768459, 0.01347015, 0.02249853, 0.04973927, 0.01015945, 0.00903821, 0.00803964, 0.01417185, 0.0236719, 0.05070565, 0.01021946, 0.00947857, 0.00789515, 0.01392978, 0.02293469, 0.04863444, 0.01024712, 0.00915337, 0.00739203, 0.0136021, 0.02276679, 0.05058546, 0.01064863, 0.00946752, 0.00767825, 0.01362386, 0.02250359, 0.05119257, 0.01043592, 0.00934839, 0.00790646, 0.01422134, 0.02451615, 0.05208277, 0.01055297, 0.00978129, 0.00803003, 0.01391635, 0.02472305, 0.05329756, 0.0110483, 0.00970422, 0.00753798, 0.01300918, 0.02345905, 0.0525141, 0.01090117, 0.00985507, 0.00774081, 0.0136565, 0.02240636, 0.04895535, 0.01073939, 0.01017588, 0.00795021, 0.01422119, 0.02407428, 0.05137417, 0.01117613, 0.00996303, 0.00849539, 0.01413705, 0.02426284, 0.05086389, 0.01089363, 0.00963466, 0.00812128, 0.0133456, 0.02341983, 0.05000308, 0.0108488, 0.00968456, 0.00824403, 0.01391599, 0.02384414, 0.05083481, 0.01080924, 0.0095817, 0.00776278, 0.01350634, 0.0250567, 0.05170804, 0.01097162, 0.00994253, 0.00809924, 0.01393251, 0.02487763, 0.05065644, 0.0114067, 0.01012531, 0.0078496, 0.01321032, 0.02295627, 0.05067322, 0.01099798, 0.01000831, 0.00794444, 0.01372812, 0.02253069, 0.05157395, 0.01127078, 0.01029948, 0.00786795, 0.01284165, 0.02261073, 0.05078714, 0.01075256, 0.00937047, 0.0076669, 0.01319392, 0.02383504, 0.05170523, 0.01121984, 0.00900777, 0.00737856, 0.0128441, 0.02205408, 0.04673639, 0.01056751, 0.00934536, 0.00759965, 0.01406936, 0.02352512, 0.05235859, 0.01118912, 0.00884505, 0.00784941, 0.01416802, 0.02224344, 0.05359577, 0.01129755, 0.00977584, 0.00813544, 0.01505987, 0.02299997, 0.05041955, 0.01125003, 0.00972522, 0.00734705, 0.01357018, 0.02214346, 0.05319747, 0.01086188, 0.00959165, 0.00778504, 0.01433134, 0.02254856, 0.05147481, 0.01058356, 0.00913806, 0.00762843, 0.01369332, 0.02292502, 0.04871045, 0.0102879, 0.00955796, 0.00787356, 0.01458857, 0.0237529, 0.05036091, 0.01078977, 0.00978747, 0.00767408, 0.01474794, 0.02206707, 0.04854347, 0.01070535, 0.00964135, 0.00737994, 0.01462328, 0.02188865, 0.04715827, 0.01004799, 0.00891623, 0.00739147, 0.01477769, 0.02342911, 0.05078868, 0.01059722, 0.00935697, 0.00789892, 0.0153044, 0.02424166, 0.0479607, 0.01009819, 0.00891837, 0.00680103, 0.01398113, 0.02271473, 0.04710826, 0.01029432, 0.00938707, 0.00747444, 0.0155319, 0.02185381, 0.04937169, 0.01040831, 0.00942693, 0.00771211, 0.01492504, 0.02272569, 0.04638802, 0.00983969, 0.00880412, 0.00744024, 0.01642062, 0.02614072, 0.05464248, 0.01120827, 0.0099888, 0.00767689, 0.01698312, 0.02643497, 0.05796548, 0.01157762, 0.01087683, 0.00802364, 0.01804648, 0.02554666, 0.05529082, 0.01104728, 0.01041445, 0.00751945, 0.01651133, 0.0261724, 0.05012044, 0.01057459, 0.01025105, 0.00805839, 0.01609385, 0.02598153, 0.05389893, 0.01173541, 0.01106047, 0.00794423, 0.01777866, 0.02734372, 0.05273131, 0.01079211, 0.01150211, 0.00811116, 0.01861784, 0.02633958, 0.05661349, 0.01154262, 0.01141684, 0.00835405, 0.01894479, 0.0288122, 0.05876388, 0.0115785, 0.01150608, 0.00826048, 0.01874665, 0.02829701, 0.05891413, 0.01201729, 0.01162014, 0.00808845, 0.01814571, 0.02709859, 0.05976305, 0.01191759, 0.01204094, 0.0082139, 0.01830145, 0.02590473, 0.05868745, 0.01111146, 0.01195437, 0.00822592, 0.01803604, 0.02759536, 0.06204489, 0.011594, 0.01216811, 0.0084247, 0.0182722, 0.02745209, 0.06133786, 0.011545, 0.01166954, 0.008118, 0.01842964, 0.02658964, 0.05830319, 0.01136436, 0.01148151, 0.00824759, 0.01887359, 0.02616243, 0.05738832, 0.01094154, 0.01085401, 0.00794803, 0.01799827, 0.02701104, 0.05991189, 0.01090524, 0.0105773, 0.00875185, 0.01882548, 0.02853394, 0.05946101, 0.01132338, 0.01053238, 0.00833435, 0.01935191, 0.02910433, 0.0610162, 0.0109642, 0.01093639, 0.00836546, 0.01924477, 0.02855629, 0.05828537, 0.01094751, 0.01099758, 0.00845429, 0.01982146, 0.02888031, 0.05750494, 0.0105129, 0.01048084, 0.0085022, 0.01953541, 0.02858341, 0.05596929, 0.01055725, 0.01040452, 0.00803126, 0.01837989, 0.02889319, 0.05518796, 0.01034001, 0.0110378, 0.00801251, 0.01900518, 0.02907481, 0.05446034, 0.01036888, 0.0108322, 0.00786073, 0.0184932, 0.02934969, 0.0512442, 0.00992332, 0.010744, 0.00817796, 0.01869231, 0.03233338, 0.05407474, 0.01063315, 0.01126603, 0.0083376, 0.01849967, 0.02838576, 0.05181464, 0.01011119, 0.01068841, 0.00855558, 0.01858397, 0.02780882, 0.0512107, 0.00982794, 0.00981083, 0.00795631, 0.01775341, 0.02762956, 0.04848029, 0.0094097, 0.00953422, 0.00787235, 0.01715468, 0.02742151, 0.04775738, 0.00986691, 0.00945879, 0.00763924, 0.01699836, 0.02658843, 0.04942225, 0.00977756, 0.00971379, 0.00762669, 0.01715428, 0.02566015, 0.04786871, 0.00954024, 0.00968759, 0.00769847, 0.01744442, 0.02764292, 0.05025229, 0.00982918, 0.01009053, 0.00807443, 0.01814387, 0.02762354, 0.05048415, 0.00965004, 0.00936527, 0.00747833, 0.01656114, 0.02676872, 0.0508896, 0.00958743, 0.00955618, 0.0077103, 0.01761224, 0.02725294, 0.04994918, 0.00953546, 0.00952318, 0.00778826, 0.01776285, 0.02818924, 0.04996214, 0.00987131, 0.00965791, 0.00802365, 0.01801466, 0.02836704, 0.04888257, 0.01049696, 0.0101003, 0.00786322, 0.01772009, 0.02759354, 0.0492048, 0.00999495, 0.01027997, 0.00818142, 0.01805493, 0.02785383, 0.04927196, 0.0098479, 0.00986477, 0.00820971, 0.01784576, 0.02870638, 0.04820627, 0.00987074, 0.01021984, 0.00832078, 0.01781236, 0.02930869, 0.04775169, 0.01016488, 0.00985359, 0.00792521, 0.01798282, 0.02804051, 0.04763482, 0.0098947, 0.00952536, 0.00796022, 0.01856234, 0.02709747, 0.04485559, 0.00935461, 0.00875861, 0.00792614, 0.01827361, 0.02807057, 0.04484154, 0.0097875, 0.00956978, 0.00843465, 0.0190531, 0.0288464, 0.04542703, 0.0098048, 0.00874889, 0.00789329, 0.01807085, 0.02914442, 0.04693921, 0.01004368, 0.01020553, 0.00821974, 0.01868798, 0.02819404, 0.04631241, 0.00958953, 0.00923693, 0.00785701, 0.01821611, 0.02911096, 0.04527038, 0.00946407, 0.00984486, 0.00810895, 0.01781495, 0.03011924, 0.04617235, 0.00972569, 0.00961766, 0.0077781, 0.01762329, 0.02863819, 0.04510795, 0.00965555, 0.01006033, 0.00816581, 0.01855003, 0.02796324, 0.04448442, 0.00939977, 0.01010814, 0.00833505, 0.01900978, 0.02931544, 0.04450297, 0.00950807, 0.01021653, 0.00831841, 0.01840194, 0.02973406, 0.04579538, 0.00966195, 0.00964378, 0.00787907, 0.01780999, 0.02839723, 0.0447372, 0.00953152, 0.00952747, 0.00813186, 0.01790976, 0.02747756, 0.04180985, 0.00929287, 0.00926846, 0.00817844, 0.0175876, 0.02980025, 0.04267255, 0.00917237, 0.00964246, 0.00813805, 0.01791383, 0.03142845, 0.04435869, 0.00963761, 0.01042092, 0.00800862, 0.01838156, 0.03077287, 0.04373264, 0.00965772, 0.01084308, 0.00830999, 0.01845601, 0.03258296, 0.04778243, 0.00993876, 0.01115514, 0.00847725, 0.01932811, 0.03361809, 0.04670302, 0.0097896, 0.01100474, 0.00821561, 0.01828827, 0.03364247, 0.0463478, 0.01023034, 0.01018837, 0.007775, 0.01719225, 0.03107429, 0.04549614, 0.01002701, 0.01152899, 0.00801788, 0.0189146, 0.02980442, 0.04437851, 0.00975401, 0.01103334, 0.00780548, 0.01806707, 0.0312328, 0.0443825, 0.00968817, 0.01106431, 0.00800896, 0.01818695, 0.03205634, 0.04400954, 0.00985612, 0.01103892, 0.00722597, 0.01712879, 0.02908748, 0.04322679, 0.00975859, 0.01117341, 0.00740009, 0.01726256, 0.02884769, 0.04333456, 0.00953898, 0.01102347, 0.00742042, 0.0177093, 0.03116105, 0.04450697, 0.00978006, 0.01105751, 0.00759084, 0.01791938, 0.03135008, 0.04615513, 0.01012223, 0.01134534, 0.00740296, 0.0176759, 0.0296339, 0.04593183, 0.00983684, 0.01154511, 0.00762541, 0.01743211, 0.0287958, 0.04525071, 0.0097953, 0.01166065, 0.00757017, 0.0176131, 0.02949943, 0.04450948, 0.00965489, 0.01171697, 0.0076727, 0.0169941, 0.02938124, 0.04323217, 0.00988826, 0.01123405, 0.0072305, 0.01592248, 0.02799787, 0.04143083, 0.00977082, 0.01120368, 0.00731413, 0.01706011, 0.02865261, 0.04532478, 0.00972929, 0.0113537, 0.00770153, 0.01787784, 0.02985115, 0.0446673, 0.00985466, 0.01194906, 0.00795422, 0.0180837, 0.03004991, 0.04552101, 0.01014429, 0.0120599, 0.00745629, 0.01713141, 0.02898902, 0.04516683, 0.01041812, 0.01234997, 0.00759492, 0.01770126, 0.02863571, 0.04430753, 0.0103638, 0.01238676, 0.00763627, 0.01728689, 0.02984124, 0.04292898, 0.01059672, 0.01276021, 0.00801103, 0.01688177, 0.02955353, 0.04070739, 0.01079815, 0.01207512, 0.00771853, 0.01615461, 0.02805579, 0.04058481, 0.01138201, 0.01321645, 0.00869501, 0.01720882, 0.02900082, 0.04233874, 0.01117417, 0.01319084, 0.00884538, 0.01763146, 0.02740691, 0.04224954, 0.00985149, 0.01051773, 0.00892136, 0.01809266, 0.02876344, 0.04552716, 0.0107161, 0.01139333, 0.00874285, 0.01691551, 0.02563626, 0.04481658, 0.01143826, 0.0122339, 0.00948587, 0.01723118, 0.02451701, 0.04737642, 0.01213192, 0.01283484, 0.01028761, 0.01886084, 0.02762175, 0.05081652, 0.01258121, 0.01438573, 0.01177906, 0.02051678, 0.03166144, 0.05383556, 0.01332344, 0.01397997, 0.01163619, 0.02071248, 0.03183613, 0.05608757, 0.01335183, 0.01450863, 0.01166608, 0.02266485, 0.03421059, 0.05519369, 0.01429161, 0.01588894, 0.01239061, 0.02436566, 0.03729527, 0.05420399, 0.01359652, 0.01619858, 0.01238008, 0.02277582, 0.03692645, 0.05099864, 0.01315142, 0.015115, 0.01083347, 0.02015965, 0.03487584, 0.05202004, 0.0132201, 0.01700169, 0.01158453, 0.02262225, 0.0326685, 0.05233318, 0.01294392, 0.01761001, 0.0112855, 0.02393302, 0.0360231, 0.05429019, 0.0138722, 0.01863109, 0.0119109, 0.02392477, 0.03963441, 0.05485909, 0.01418956, 0.01754748, 0.01100175, 0.02286333, 0.03967875, 0.05378237, 0.01398261, 0.01803559, 0.01102383, 0.02299808, 0.03818162, 0.05326865, 0.01364735, 0.01668254, 0.01069439, 0.02310385, 0.03931987, 0.05437586, 0.01357517, 0.01658881, 0.01049291, 0.02354523, 0.04005616, 0.05091196, 0.01322155, 0.01585132, 0.01029076, 0.02238827, 0.03835892, 0.05310071, 0.01325458, 0.01600135, 0.01044317, 0.02244032, 0.03731952, 0.05247564, 0.01294565, 0.01519016, 0.00991043, 0.0221287, 0.03890641, 0.05269134, 0.01293253, 0.01616169, 0.01036676, 0.02265262, 0.04106504, 0.05397928, 0.0136062, 0.01575149, 0.00968824, 0.0213239, 0.03856244, 0.05559277, 0.01391963, 0.01703249, 0.01041051, 0.02286984, 0.0387423, 0.05361192, 0.01384041, 0.01676695, 0.01032456, 0.02327545, 0.03681046, 0.04724666, 0.01283834, 0.01596083, 0.00970853, 0.02245688, 0.03298688, 0.04546687, 0.01281921, 0.01447157, 0.00895004, 0.01998312, 0.03359073, 0.04483635, 0.01322819, 0.01585889, 0.00951829, 0.02180976, 0.03476382, 0.04463129, 0.01327229, 0.01577155, 0.0097495, 0.02148333, 0.0380244, 0.04603612, 0.01399962, 0.01703941, 0.01005556, 0.02101237, 0.03729175, 0.04392124, 0.0142327, 0.0165675, 0.01004788, 0.02026336, 0.03777082, 0.04519048, 0.01479575, 0.01689026, 0.01025797, 0.02132785, 0.0362892, 0.04525466, 0.01455841, 0.01633042, 0.01028291, 0.020945, 0.03742683, 0.04503717, 0.01441018, 0.01699186, 0.0106927, 0.02110527, 0.03845145, 0.04527593, 0.01483479, 0.01681953, 0.00997959, 0.02079266, 0.03617871, 0.04508995, 0.01449647, 0.01693572, 0.00997601, 0.0210357, 0.03482925, 0.04416474, 0.0142488, 0.01672714, 0.01008062, 0.02112894, 0.03721904, 0.04548926, 0.01468813, 0.01782947, 0.01066075, 0.02175462, 0.03835044, 0.04688135, 0.0152317, 0.01763642, 0.01022964, 0.02149421, 0.03767251, 0.04813965, 0.01513188, 0.01791789, 0.01050918, 0.02165423, 0.03668042, 0.04572617, 0.01440063, 0.01720502, 0.01013209, 0.02147062, 0.03812062, 0.04648159, 0.01439472, 0.01769475, 0.01047052, 0.02137797, 0.03887037, 0.04724663, 0.01526502, 0.01782931, 0.01017527, 0.02089953, 0.03731486, 0.04760279, 0.01507477, 0.01862701, 0.01092778, 0.02193195, 0.03720256, 0.04447717, 0.01413957, 0.01814803, 0.0109733, 0.02168335, 0.03919061, 0.04477208, 0.01413036, 0.01863149, 0.01147486, 0.02250666, 0.04014794, 0.04490638, 0.01427198, 0.01784529, 0.01059049, 0.02139686, 0.0384364, 0.04583009, 0.01429344, 0.01859294, 0.01063123, 0.02239043, 0.03824603, 0.04566773, 0.0140771, 0.01840711, 0.01079048, 0.02281688, 0.03921313, 0.04571013, 0.01391403, 0.01885601, 0.01109198, 0.02310891, 0.04092842, 0.0460997, 0.01435405, 0.01866581, 0.01063916, 0.02243297, 0.0393003, 0.04452901, 0.01392446, 0.01830576, 0.01048168, 0.02180509, 0.03705213, 0.04217319, 0.01411781, 0.01854722, 0.01073481, 0.02200611, 0.03821228, 0.04489734, 0.01416804, 0.01906965, 0.01091297, 0.02133375, 0.03877018, 0.04568237, 0.01419478, 0.01798055, 0.01022512, 0.02121251, 0.03656363, 0.04614445, 0.01399021, 0.01831323, 0.01025539, 0.02180882, 0.03503941, 0.04272462, 0.01349151, 0.01708191, 0.00998219, 0.02122102, 0.03469341, 0.04203391, 0.01320926, 0.01813275, 0.00995849, 0.02077569, 0.0349903, 0.0427644, 0.01390877, 0.01864146, 0.01001794, 0.02112437, 0.03371048, 0.04405141, 0.0143574, 0.01943776, 0.00998443, 0.02117231, 0.03130322, 0.04279801, 0.01412096, 0.01918178, 0.01001315, 0.02157862, 0.0349692, 0.04402974, 0.01388786, 0.01981303, 0.01030215, 0.02129138, 0.03464213, 0.04232348, 0.0133884, 0.0187495, 0.00942418, 0.02086393, 0.03289589, 0.04304087, 0.0136815, 0.01911834, 0.00939968, 0.02000679, 0.03074539, 0.0404879, 0.01285034, 0.01823882, 0.00922269, 0.01959742, 0.03203853, 0.04266486, 0.0130104, 0.01934426, 0.00942709, 0.01934204, 0.03266658, 0.04213645, 0.01383419, 0.0191836, 0.00922296, 0.01824615, 0.03090369, 0.04366212, 0.01355758, 0.01964663, 0.00948332, 0.01907994, 0.03133608, 0.04398326, 0.01325236, 0.01937255, 0.0096204, 0.0194734, 0.03388956, 0.04356967, 0.01380609, 0.02062, 0.00992748, 0.01982774, 0.03368351, 0.04264351, 0.01392556, 0.01978082, 0.00938845, 0.01897099, 0.03203993, 0.04279799, 0.0137892, 0.02028622, 0.00971994, 0.01946289, 0.03078397, 0.04285195, 0.01367933, 0.01950286, 0.00997045, 0.0198227, 0.03294406, 0.04364309, 0.01387487, 0.02078945, 0.01045152, 0.01969563, 0.03079918, 0.03992551, 0.01351343, 0.01919966, 0.00940932, 0.01789942, 0.0293572, 0.04052909, 0.01369313, 0.02010326, 0.01020729, 0.01931881, 0.02903485, 0.04042365, 0.01312288, 0.01917937, 0.00982467, 0.01911377, 0.03101817, 0.04141304, 0.01349247, 0.02029039, 0.01049226, 0.01928839, 0.03282658, 0.04249484, 0.01436691, 0.02036265, 0.01033663, 0.01786441, 0.02995171, 0.03893814, 0.01338015, 0.02072067, 0.01097485, 0.01775825, 0.02818102, 0.03812835, 0.01326518, 0.02147293, 0.01114195, 0.01863562, 0.03085129, 0.03904205, 0.01341334, 0.02177759, 0.01147557, 0.01907044, 0.03114629, 0.03944034, 0.01372721, 0.02081867, 0.01063758, 0.01849054, 0.0291059, 0.03955534, 0.01315797, 0.02110251, 0.01077738, 0.01915781, 0.02910143, 0.04062157, 0.01337706, 0.02156959, 0.01115905, 0.01988352, 0.03197575, 0.04263204, 0.01379232, 0.02240427, 0.011326, 0.02049795, 0.03355698, 0.0430953, 0.01430821, 0.02232004, 0.01089382, 0.02002097, 0.032536, 0.0445395, 0.01465755, 0.02291417, 0.01138879, 0.02105274, 0.03286602, 0.04423617, 0.01439731, 0.02293625, 0.01151219, 0.02108257, 0.0342279, 0.04474776, 0.01428066, 0.02348497, 0.01138672, 0.0198865, 0.03458188, 0.04389968, 0.0146765, 0.02281694, 0.01089852, 0.01938794, 0.03365099, 0.04225867, 0.01434799, 0.02328353, 0.01120746, 0.01963899, 0.03264277, 0.04217105, 0.01450426, 0.0238983, 0.01153529, 0.020379, 0.03468703, 0.04337106, 0.01485561, 0.02516372, 0.01247984, 0.02107754, 0.03505218, 0.04361078, 0.01533666, 0.02514657, 0.01212314, 0.02035083, 0.0345563, 0.04389325, 0.01509216, 0.0248522, 0.01230469, 0.02101244, 0.03499405, 0.04261501, 0.01483624, 0.02527912, 0.01244759, 0.02234313, 0.03759249, 0.04390642, 0.01514514, 0.02654418, 0.01248481, 0.02176015, 0.03770297, 0.0424118, 0.01542875, 0.02582926, 0.01169052, 0.02146642, 0.03624379, 0.0433084, 0.01497999, 0.02666815, 0.01222079, 0.02238575, 0.03634115, 0.04302363, 0.0144678, 0.02669353, 0.01218108, 0.02187162, 0.03840083, 0.04386852, 0.01472891, 0.02967612, 0.01289927, 0.02244091, 0.03852041, 0.04308817, 0.01421142, 0.02601445, 0.01159213, 0.0201081, 0.03433446, 0.04405711, 0.01409688, 0.0280974, 0.01045179, 0.01986837, 0.03738374, 0.04283784, 0.01387041, 0.02701545, 0.01256784, 0.02040388, 0.03856735, 0.0421702, 0.0138919, 0.02802492, 0.01329059, 0.01968128, 0.03812861, 0.04134855, 0.01423333, 0.02552888, 0.01234812, 0.01968495, 0.03631516, 0.04319296, 0.01469156, 0.02645349, 0.01413988, 0.01919841, 0.03450905, 0.04258217, 0.01357513, 0.02583157, 0.01290189, 0.01849659, 0.03653086, 0.03980956, 0.0133722, 0.02398395, 0.01187944, 0.01574845, 0.03228532, 0.03526856, 0.01056544, 0.02037118, 0.00952806, 0.01926388, 0.03581738, 0.04017594, 0.01331959, 0.02416137, 0.0111547, 0.02050356, 0.03595584, 0.04055918, 0.01384246, 0.0263232, 0.01177571, 0.02023743, 0.03660314, 0.03747115, 0.01269764, 0.02600262, 0.01162901, 0.02115776, 0.03717251, 0.03851854, 0.0128879, 0.02480507, 0.01088239, 0.02053603, 0.03571402, 0.03890039, 0.01327922, 0.02732905, 0.01333515, 0.02198368, 0.03508092, 0.04008004, 0.01372661, 0.02509654, 0.01235843, 0.02141069, 0.03721334, 0.03892178, 0.01317473, 0.02470507, 0.01174705, 0.02178581, 0.03755512, 0.03831255, 0.01333657, 0.02497629, 0.01177333, 0.02187544, 0.0367671, 0.04041094, 0.01285172, 0.02498128, 0.01151618, 0.02171783, 0.03611286, 0.03988806, 0.0129836, 0.0243621, 0.01135475, 0.02167496, 0.03723078, 0.04063127, 0.01322033, 0.02589792, 0.01200666, 0.02199854, 0.03754459, 0.04136999, 0.01352672, 0.02440441, 0.01143666, 0.02041174, 0.03662438, 0.041424, 0.01306446, 0.02451634, 0.01117641, 0.02116613, 0.03612188, 0.03948444, 0.01294784, 0.02415291, 0.01130478, 0.02099382, 0.03831283, 0.0399513, 0.01281823, 0.0242744, 0.01158835, 0.02060054, 0.03782156, 0.03941751, 0.0127969, 0.02443592, 0.01080603, 0.02059526, 0.0370605, 0.04021011, 0.01306379, 0.0240538, 0.01072747, 0.02066607, 0.03571931, 0.03889187, 0.01308894, 0.02590154, 0.01085484, 0.02145342, 0.03928759, 0.04062068, 0.01275027, 0.0245839, 0.01103818, 0.02103089, 0.03862887, 0.04014998, 0.01280249, 0.02458038, 0.01090303, 0.02065134, 0.03635656, 0.04033839, 0.01249529, 0.02367387, 0.01102578, 0.02128196, 0.03613523, 0.03972404, 0.01187983, 0.02295351, 0.01105489, 0.02068997, 0.03664097, 0.03973801, 0.01218774, 0.02428322, 0.01145889, 0.02110514, 0.03766568, 0.039042, 0.01245556, 0.02291317, 0.01070752, 0.02003993, 0.03595986, 0.03801994, 0.01229376, 0.02410831, 0.0110333, 0.02087614, 0.03748009, 0.04079275, 0.01246468, 0.02451573, 0.01123707, 0.02271195, 0.04028929, 0.04176016, 0.01232654, 0.02542596, 0.01180896, 0.02253468, 0.03878316, 0.04135964, 0.01249321, 0.02485951, 0.01119403, 0.02172729, 0.03816733, 0.04152026, 0.01240824, 0.02526755, 0.01150273, 0.02238983, 0.03661306, 0.03984655, 0.01185015, 0.02635323, 0.01174655, 0.02323429, 0.03814757, 0.0410556, 0.01236309, 0.02739997, 0.01157925, 0.02230268, 0.03682254, 0.03957634, 0.01227016, 0.02367873, 0.01037056, 0.01965041, 0.03376233, 0.03762277, 0.0115537, 0.02426824, 0.01007813, 0.01897444, 0.03379644, 0.03846701, 0.01209636, 0.02373298, 0.01050715, 0.02054573, 0.03780928, 0.03633701, 0.01163516, 0.02342551, 0.01006007, 0.02003934, 0.03594684, 0.03699976, 0.01239828, 0.02451571, 0.00980055, 0.01996298, 0.03977026, 0.03932674, 0.01306965, 0.02655946, 0.01097084, 0.02160158, 0.04065775, 0.03926069, 0.01358494, 0.02684647, 0.01065392, 0.01955311, 0.03971233, 0.03667245, 0.01203363, 0.02234093, 0.00941625, 0.01454224, 0.03170457, 0.02865854, 0.00851238, 0.01700152, 0.0093921, 0.01619197, 0.02546886, 0.02786383, 0.00922883, 0.01733973, 0.01036038, 0.01790887, 0.02552062, 0.0273196, 0.00964876, 0.01687593, 0.01121108, 0.01968645, 0.02690829, 0.02908553, 0.00974016, 0.01796867, 0.01181253, 0.02168612, 0.02775307, 0.02981732, 0.010077, 0.016725, 0.01030373, 0.01900746, 0.02510506, 0.03083776, 0.00915564, 0.01587016, 0.01085051, 0.01896102, 0.02466148, 0.03040885, 0.00900118, 0.0158705, 0.01090333, 0.01960309, 0.02456906, 0.03042631, 0.00897403, 0.01551338, 0.01054056, 0.01971924, 0.02531248, 0.03039496, 0.00934434, 0.01490634, 0.00987611, 0.02004632, 0.02512504, 0.03140796, 0.00877529, 0.01355155, 0.00961687, 0.02003002, 0.02428849, 0.02922518, 0.00845032, 0.01317055, 0.00972793, 0.01969353, 0.02469284, 0.02913413, 0.00857154, 0.0132617, 0.00942025, 0.02000139, 0.02597681, 0.02674519, 0.00819447, 0.01139372, 0.00874631, 0.01875586, 0.02447403, 0.02683412, 0.00819083, 0.01101233, 0.00882334, 0.01905991, 0.02388346, 0.02599839, 0.00795602, 0.01075097, 0.00846038, 0.01806682, 0.02449055, 0.02567121, 0.00801661, 0.01093867, 0.00871426, 0.01819734, 0.02450135, 0.02543698, 0.00794751, 0.01040231, 0.00820066, 0.01760512, 0.02336394, 0.02529217, 0.00784533, 0.01034027, 0.00839156, 0.01860953, 0.02313705, 0.02495335, 0.00745094, 0.00970845, 0.0080654, 0.01821021, 0.02359878, 0.02480397, 0.00769965, 0.00968919, 0.00794931, 0.01787839, 0.02472358, 0.02563012, 0.00821376, 0.00980918, 0.008123, 0.01712114, 0.02506986, 0.02710635, 0.00844845, 0.00943988, 0.00788517, 0.01658562, 0.02301259, 0.02414721, 0.00782352, 0.00937102, 0.00791382, 0.01644555, 0.02369106, 0.02402641, 0.00776137, 0.00940459, 0.00795864, 0.0153856, 0.02325492, 0.0225582, 0.00773331, 0.00944264, 0.00757362, 0.01494029, 0.02146562, 0.02235503, 0.00758861, 0.0095498, 0.0078911, 0.01574489, 0.02174092, 0.02213085, 0.00765775, 0.00924963, 0.00775249, 0.01676922, 0.02241234, 0.02193399, 0.00755928, 0.00926614, 0.00761362, 0.01667961, 0.0226216, 0.02174021, 0.0077412, 0.00938692, 0.00762524, 0.01687901, 0.02250728, 0.02275955, 0.00757081, 0.00954264, 0.00800775, 0.01746063, 0.0220532, 0.02328241, 0.00728494, 0.00937536, 0.00846236, 0.01837702, 0.02436695, 0.02365067, 0.00755634, 0.00959536, 0.00856753, 0.01831463, 0.02470473, 0.02372098, 0.00787509, 0.00922705, 0.00736174, 0.01654997, 0.02285125, 0.02358561, 0.00759078, 0.0091267, 0.00722345, 0.01727816, 0.02246564, 0.02317623, 0.00765881, 0.00865617, 0.00695052, 0.01689275, 0.02393605, 0.02361891, 0.00786773, 0.00908676, 0.00717092, 0.01670776, 0.02383615, 0.02378895, 0.00806505, 0.00869665, 0.00704234, 0.01674825, 0.02348992, 0.02445954, 0.00798034, 0.00895408, 0.0077168, 0.01706911, 0.02341614, 0.02379965, 0.00790029, 0.00878966, 0.00787104, 0.01721239, 0.02447046, 0.02388525, 0.00824577, 0.00928407, 0.00831918, 0.0176138, 0.02454779, 0.02387487, 0.00836462, 0.00926396, 0.00796805, 0.01656106, 0.02360134, 0.0241734, 0.00826658, 0.0095258, 0.00814092, 0.0173433, 0.02298802, 0.02382481, 0.00803579, 0.00939032, 0.00847758, 0.01834438, 0.0239252, 0.02387906, 0.00789597, 0.00952276, 0.0085716, 0.01838567, 0.02466005, 0.02421852, 0.00822831, 0.0092444, 0.00850565, 0.01779191, 0.02370631, 0.02493772, 0.00829936, 0.00981933, 0.00884909, 0.01847696, 0.02371284, 0.02397454, 0.00808102, 0.00959631, 0.00864632, 0.018584, 0.02530185, 0.02408881, 0.00810527, 0.01001034, 0.00884162, 0.01812899, 0.02502246, 0.02399591, 0.00820275, 0.00947105, 0.00850588, 0.01775155, 0.02366786, 0.02394525, 0.00806941, 0.00941146, 0.00842592, 0.01824594, 0.02278092, 0.02279726, 0.00793804, 0.00951763, 0.00863425, 0.01773167, 0.02336311, 0.02329588, 0.00789599, 0.00945455, 0.00850975, 0.01764754, 0.02360516, 0.02291239, 0.00790893, 0.00908148, 0.00798776, 0.01609571, 0.02286554, 0.02314295, 0.00805239, 0.00960514, 0.00767978, 0.01645724, 0.02202979, 0.02160556, 0.00778145, 0.00879763, 0.00835769, 0.01698963, 0.0234668, 0.02177348, 0.00794704, 0.00924679, 0.00826165, 0.01688198, 0.02366783, 0.02210297, 0.00805986, 0.00893459, 0.00810681, 0.01647242, 0.02271994, 0.022517, 0.00803858, 0.00910857, 0.00833322, 0.01691254, 0.02247297, 0.0212162, 0.00788361, 0.00843942, 0.00804789, 0.01562394, 0.0232567, 0.02146501, 0.00774871, 0.00854815, 0.00773861, 0.01507375, 0.02348473, 0.02199562, 0.00780116, 0.00865968, 0.00771964, 0.01506688, 0.02180369, 0.02205866, 0.00768175, 0.00898082, 0.00778946, 0.01524705, 0.02229801, 0.02170721, 0.00770777, 0.00879453, 0.00857116, 0.01702564, 0.02416914, 0.02297951, 0.0079472, 0.0095297, 0.0086252, 0.01816762, 0.02459218, 0.02384929, 0.00852965, 0.00952619, 0.00824099, 0.01670254, 0.02341782, 0.02586096, 0.00849437, 0.00983741, 0.00823134, 0.01905102, 0.02446077, 0.02523203, 0.00857505, 0.01004863, 0.00898155, 0.02030102, 0.02601647, 0.02496868, 0.00855981, 0.01009407, 0.00887654, 0.01997754, 0.02593669, 0.02417744, 0.00849826, 0.00930913, 0.00817706, 0.01896646, 0.02466846, 0.02408571, 0.00836562, 0.0097147, 0.00842822, 0.02001039, 0.0263292, 0.0234519, 0.00829426, 0.00945057, 0.00854089, 0.02006699, 0.02710387, 0.0234476, 0.0081069, 0.0096569, 0.00818629, 0.01917281, 0.02702778, 0.02417478, 0.00817924, 0.00891641, 0.00727401, 0.01776315, 0.02523402, 0.02460816, 0.00791697, 0.00885532, 0.00730343, 0.01796932, 0.02467487, 0.02406648, 0.00780209, 0.00853871, 0.0074073, 0.01877835, 0.02663935, 0.02448984, 0.00794557, 0.00875993, 0.00770231, 0.01950796, 0.02710585, 0.02470836, 0.00815359, 0.00880776, 0.00735888, 0.01899707, 0.02615657, 0.02544997, 0.007995, 0.00859557, 0.00719152, 0.01964564, 0.02575751, 0.02428103, 0.00778868, 0.00830806, 0.00706135, 0.01926409, 0.02643887, 0.0239019, 0.00776024, 0.00828878, 0.0071813, 0.01854984, 0.0259922, 0.02314434, 0.00795718, 0.00827593, 0.00701486, 0.01861523, 0.02542212, 0.0241859, 0.0079061, 0.00854744, 0.00725482, 0.01968291, 0.02536965, 0.0242391, 0.00791338, 0.008433, 0.00751614, 0.02008441, 0.02695902, 0.02469532, 0.00803704, 0.00856861, 0.00744496, 0.01935983, 0.0269733, 0.02397328, 0.00816562, 0.00834305, 0.00727869, 0.01961694, 0.02607205, 0.02444005, 0.00798853, 0.00835881, 0.00738475, 0.01988657, 0.02533093, 0.02312203, 0.00775859, 0.00822774, 0.00740032, 0.020253, 0.02658321, 0.02366492, 0.00780311, 0.00835722, 0.00747935, 0.02048101, 0.02704708, 0.0235528, 0.00792076, 0.00803289, 0.00716311, 0.02039723, 0.02570322, 0.02480549, 0.00801124, 0.0085528, 0.00718397, 0.01972659, 0.02585532, 0.02354714, 0.00778871, 0.00832854, 0.0071181, 0.0195069, 0.02631202, 0.02330172, 0.00779248, 0.00843131, 0.00716045, 0.01935821, 0.026279, 0.02338567, 0.00794003, 0.00833095, 0.00693579, 0.01893338, 0.02526487, 0.02393984, 0.00791099, 0.00854805, 0.00707694, 0.01941867, 0.02465604, 0.02352851, 0.00768211, 0.00825163, 0.00726044, 0.02066004, 0.02729721, 0.02488749, 0.00778952, 0.0085216, 0.00716605, 0.02043768, 0.02696448, 0.02451976, 0.00787488, 0.00827642, 0.00685585, 0.01949409, 0.02583041, 0.02430608, 0.00780908, 0.00851149, 0.00684438, 0.01939078, 0.0251654, 0.0235625, 0.00764243, 0.00831688, 0.0070423, 0.02019001, 0.02644929, 0.02408557, 0.00766732, 0.00820714, 0.00721393, 0.02032699, 0.02692718, 0.02389787, 0.00790056, 0.00817929, 0.00696384, 0.01996351, 0.02611679, 0.02475503, 0.00790089, 0.00840781, 0.00709073, 0.01997421, 0.025682, 0.02459162, 0.00779018, 0.00822497, 0.00716847, 0.02052371, 0.02719166, 0.02536352, 0.00795122, 0.00840642, 0.00737009, 0.02055595, 0.02429041, 0.02370146, 0.00796083, 0.00805517, 0.00700546, 0.01918528, 0.02674016, 0.02473517, 0.00787576, 0.00838595, 0.00636156, 0.01830221, 0.02558461, 0.02443101, 0.00783966, 0.00843903, 0.00731153, 0.02114728, 0.02760098, 0.02534365, 0.00793037, 0.00871271, 0.00733129, 0.02086945, 0.02746095, 0.02511429, 0.00802272, 0.00832259, 0.00685954, 0.01984833, 0.02509099, 0.02443766, 0.00809619, 0.0086189, 0.00709961, 0.02052996, 0.02606031, 0.02485674, 0.00788496, 0.00851415, 0.00712277, 0.02110015, 0.02754995, 0.02537204, 0.00802658, 0.00867869, 0.00731191, 0.02151291, 0.02769723, 0.0250256, 0.00810768, 0.00839557, 0.00719876, 0.02069695, 0.02689158, 0.02553246, 0.0081116, 0.00873911, 0.00726654, 0.02133168, 0.02648376, 0.02527014, 0.00794562, 0.00846643, 0.00725676, 0.02124544, 0.02771605, 0.0257529, 0.00808355, 0.00845014, 0.00728068, 0.02123054, 0.02799549, 0.02568414, 0.00824815, 0.00848348, 0.00705689, 0.02058516, 0.02713042, 0.02598254, 0.00828171, 0.00871633, 0.00715885, 0.02126818, 0.02700678, 0.0255631, 0.00807926, 0.00847905, 0.00725422, 0.02134804, 0.02791097, 0.02565107, 0.00815397, 0.00874275, 0.00740859, 0.02157396, 0.02831772, 0.02542471, 0.0083115, 0.00868138, 0.00724737, 0.02105831, 0.02773296, 0.02627929, 0.00830193, 0.00891694, 0.00719662, 0.0213951, 0.02699198, 0.02521344, 0.0079596, 0.008488, 0.00720388, 0.02111415, 0.02730393, 0.02495394, 0.00789155, 0.00844058, 0.00719909, 0.02188486, 0.02763558, 0.02540353, 0.00815896, 0.00856556, 0.00707432, 0.02147187, 0.02683747, 0.02584666, 0.00833539, 0.00966566, 0.00789311, 0.02261764, 0.02675539, 0.02539061, 0.00836062, 0.00931643, 0.00790889, 0.02263016, 0.0284782, 0.02614933, 0.00860352, 0.00950626, 0.00781664, 0.02141115, 0.02862224, 0.0251386, 0.00874043, 0.00917334, 0.00749961, 0.02080739, 0.02745, 0.02557551, 0.00874552, 0.00951671, 0.0075777, 0.02097213, 0.02713556, 0.02506968, 0.00850748, 0.00910399, 0.0077078, 0.02127564, 0.0288131, 0.02645804, 0.00908353, 0.01038633, 0.00861506, 0.02362931, 0.02932149, 0.02543062, 0.0090527, 0.00985462, 0.00800475, 0.02234967, 0.02869664, 0.02618707, 0.00891894, 0.00974679, 0.0082465, 0.02252499, 0.02781917, 0.02545036, 0.00878017, 0.00949017, 0.00804219, 0.0224546, 0.02911707, 0.02462527, 0.00874822, 0.00957077, 0.00799797, 0.02222895, 0.02915068, 0.02439695, 0.00893689, 0.00956889, 0.0080484, 0.0223087, 0.0279721, 0.02371123, 0.00868898, 0.00943941, 0.00820848, 0.02163671, 0.02702215, 0.02386989, 0.00874923, 0.00908809, 0.00793012, 0.01904332, 0.02929817, 0.02490184, 0.00876217, 0.00933709, 0.00792767, 0.02112441, 0.02887688, 0.02532154, 0.0091613, 0.00901977, 0.00744346, 0.02004332, 0.0269677, 0.02492531, 0.00874221, 0.00916108, 0.00733467, 0.01928932, 0.02710892, 0.02427893, 0.00852676, 0.00896777, 0.00727874, 0.01901622, 0.02784567, 0.02459778, 0.00864353, 0.00892502, 0.00727983, 0.01858852, 0.02647469, 0.02336491, 0.00873694, 0.0088985, 0.00695982, 0.01801449, 0.02501163, 0.02294048, 0.008531, 0.00918564, 0.00717118, 0.01835653, 0.02459487, 0.02258141, 0.00830595, 0.00881333, 0.00714478, 0.01878415, 0.02586117, 0.02305789, 0.00836344, 0.00903634, 0.0071534, 0.01819216, 0.02663399, 0.02519025, 0.00857917, 0.00846566, 0.00668211, 0.01790725, 0.02476349, 0.02549894, 0.00873052, 0.00878286, 0.00690074, 0.01933233, 0.02536737, 0.02419629, 0.00853421, 0.00885676, 0.00751927, 0.02083239, 0.02836195, 0.02515448, 0.00891657, 0.00950953, 0.0077875, 0.01905611, 0.02713862, 0.02515078, 0.00905549, 0.00923378, 0.00729318, 0.01821246, 0.02645985, 0.02671138, 0.00904707, 0.00936814, 0.00735599, 0.01855191, 0.02588333, 0.02602792, 0.00881873, 0.00929642, 0.00730567, 0.01838821, 0.02699836, 0.02571819, 0.00897067, 0.00931623, 0.00718897, 0.01839475, 0.02707117, 0.02515027, 0.00899981, 0.00906293, 0.00680214, 0.01723536, 0.02657602, 0.02578644, 0.00895757, 0.00904712, 0.00688808, 0.01670003, 0.02515287, 0.02420604, 0.00856859, 0.00876563, 0.00660533, 0.01599267, 0.02583139, 0.0239757, 0.00872488, 0.00891965, 0.00677183, 0.01524469, 0.02658847, 0.02313974, 0.00876541, 0.00885839, 0.00620169, 0.01363457, 0.02543665, 0.02356244, 0.00905014, 0.00907431, 0.00634227, 0.01352648, 0.02582067, 0.02355836, 0.00900101, 0.00890362, 0.00638926, 0.01337985, 0.02607105, 0.02354556, 0.00910697, 0.00888231, 0.00639653, 0.01305145, 0.02634586, 0.02425172, 0.00937701, 0.00903665, 0.00638006, 0.0127171, 0.02526601, 0.02465435, 0.00948114, 0.00944718, 0.0066453, 0.01343829, 0.02558192, 0.02479386, 0.00945333, 0.00913483, 0.00673053, 0.01370578, 0.02686011, 0.02443001, 0.00939042, 0.00932957, 0.00661501, 0.01365948, 0.02654452, 0.02426377, 0.0095335, 0.00899999, 0.00629638, 0.01307747, 0.02570415, 0.02472452, 0.00935834, 0.00915591, 0.00643138, 0.01312956, 0.02517369, 0.02403003, 0.00910498, 0.00896117, 0.00655869, 0.01358899, 0.02669385, 0.02468586, 0.00919191, 0.0091999, 0.00661376, 0.01365472, 0.02695659, 0.02438244, 0.00943113, 0.00904469, 0.00632973, 0.01326668, 0.02616832, 0.02443118, 0.00942003, 0.00917765, 0.00641891, 0.01364167, 0.02554454, 0.02402737, 0.00919205, 0.00892064, 0.00659556, 0.01404202, 0.02702865, 0.02469766, 0.00931792, 0.00919817, 0.00673673, 0.01396661, 0.02685111, 0.02459418, 0.00950994, 0.00895901, 0.00648593, 0.01328265, 0.02588142, 0.0248983, 0.00946856, 0.00911638, 0.00655496, 0.01377853, 0.02548083, 0.0243327, 0.00931617, 0.00897929, 0.00671719, 0.0142004, 0.02714778, 0.02467616, 0.00950262, 0.0090411, 0.00672491, 0.01405326, 0.02747484, 0.02466428, 0.00969304, 0.0088926, 0.00647901, 0.01359598, 0.026545, 0.02477767, 0.00956124, 0.00908483, 0.00662275, 0.0139211, 0.02591008, 0.02450334, 0.00933756, 0.0090946, 0.00669188, 0.01406679, 0.02712647, 0.02450168, 0.00932357, 0.00920067, 0.00675472, 0.01388237, 0.027083, 0.02442699, 0.00935628, 0.00880095, 0.00642294, 0.01327123, 0.02593347, 0.02435824, 0.00932644, 0.00922706, 0.00664132, 0.01403839, 0.02564495, 0.02382831, 0.00933991, 0.00926319, 0.00670688, 0.01427239, 0.02737881, 0.02438584, 0.00941242, 0.00916925, 0.00679295, 0.01410738, 0.02816127, 0.02482488, 0.00974439, 0.00901289, 0.00653627, 0.01418106, 0.0269894, 0.02555488, 0.00978354, 0.00943466, 0.00684983, 0.01441612, 0.02639459, 0.02449898, 0.00938146, 0.00908223, 0.00681899, 0.01454108, 0.02791304, 0.02472943, 0.00939537, 0.00916088, 0.00688559, 0.01489377, 0.02777235, 0.02440483, 0.00967643, 0.00911822, 0.00677745, 0.01473113, 0.02664143, 0.02482754, 0.00962106, 0.00918225, 0.00671395, 0.01473234, 0.02624255, 0.02444084, 0.00944053, 0.00920696, 0.00687084, 0.01509795, 0.02744537, 0.02444504, 0.00939578, 0.00913526, 0.00676286, 0.01501466, 0.02699441, 0.02366713, 0.00934217, 0.00881078, 0.00625847, 0.01398506, 0.02527541, 0.02333449, 0.00925573, 0.00911919, 0.00646619, 0.01434049, 0.02527214, 0.02319578, 0.00906124, 0.0091101, 0.00662033, 0.01429906, 0.02655391, 0.02355188, 0.00918027, 0.00906029, 0.00659054, 0.01430432, 0.02645016, 0.02322287, 0.00926881, 0.0090083, 0.00652165, 0.01403857, 0.02592599, 0.02385331, 0.00937234, 0.00922544, 0.00678917, 0.0145505, 0.0254771, 0.02365466, 0.00905931, 0.00871667, 0.00678752, 0.01457765, 0.02715676, 0.0237084, 0.00928268, 0.008935, 0.00677681, 0.01443184, 0.02674279, 0.0234345, 0.00945743, 0.00903057, 0.0066629, 0.01438919, 0.02595069, 0.0241106, 0.00959686, 0.00926694, 0.00685405, 0.01524446, 0.02598098, 0.02347619, 0.00932836, 0.00901957, 0.00695411, 0.01581507, 0.02729981, 0.02376942, 0.00914896, 0.00881664, 0.00679096, 0.01509304, 0.02690295, 0.0236139, 0.00932133, 0.00852919, 0.00614017, 0.01356846, 0.02579013, 0.02380219, 0.00917725, 0.00860147, 0.00664902, 0.01538487, 0.02615274, 0.02415061, 0.00932157, 0.00868143, 0.00675788, 0.0157525, 0.02787984, 0.02472386, 0.00941757, 0.00877474, 0.0066855, 0.01534702, 0.02795152, 0.02468179, 0.00963297, 0.00854924, 0.00639926, 0.01501095, 0.02703023, 0.02529394, 0.00972331, 0.00898709, 0.00680609, 0.01596894, 0.02673188, 0.02467516, 0.00953421, 0.00895647, 0.00682185, 0.01577941, 0.02808506, 0.02513221, 0.00978094, 0.00913019, 0.00695146, 0.01561661, 0.02759477, 0.02462423, 0.00977075, 0.00853275, 0.00647518, 0.0148413, 0.02653374, 0.02512223, 0.00971776, 0.00879571, 0.00659034, 0.01495043, 0.02593883, 0.0239602, 0.00937968, 0.00847632, 0.00665735, 0.01484404, 0.02651685, 0.02355239, 0.00937747, 0.00859432, 0.00685036, 0.01515284, 0.0276012, 0.02430568, 0.00991192, 0.00836401, 0.00650818, 0.01437208, 0.02543192, 0.02437941, 0.0090814, 0.00795222, 0.00614978, 0.01360651, 0.02527733, 0.0239054, 0.00916919, 0.00778557, 0.00634778, 0.01378198, 0.02668459, 0.02387607, 0.00950232, 0.00805261, 0.00655397, 0.01370326, 0.02751681, 0.02403832, 0.00963411, 0.00817516, 0.00621535, 0.01343825, 0.0264738, 0.02460605, 0.01024906, 0.00837518, 0.00657807, 0.01322776, 0.02543919, 0.02362029, 0.00922666, 0.00782741, 0.0065474, 0.01441513, 0.02649222, 0.02414935, 0.00912967, 0.00773725, 0.00654216, 0.01488025, 0.02722448, 0.02436102, 0.00942181, 0.00765136, 0.00639963, 0.01479034, 0.02641045, 0.0246437, 0.00981384, 0.00807413, 0.00672572, 0.01566847, 0.02677885, 0.02425563, 0.00943651, 0.0077338, 0.00664024, 0.01560467, 0.02775636, 0.02431288, 0.0091915, 0.00782846, 0.00673224, 0.0149769, 0.0274483, 0.02359226, 0.00923127, 0.00756837, 0.00643618, 0.01441262, 0.02649352, 0.02405098, 0.00934733, 0.00798087, 0.00668678, 0.01441131, 0.02619119, 0.02374131, 0.00906444, 0.007373, 0.00639595, 0.0142172, 0.0264844, 0.02350717, 0.00898288, 0.00717921, 0.00628525, 0.01399246, 0.02668522, 0.0230304, 0.0089369, 0.00684497, 0.00602326, 0.01305484, 0.02502255, 0.0231326, 0.00898913, 0.00724288, 0.00623923, 0.01344382, 0.02545555, 0.02301827, 0.00897441, 0.00707574, 0.00631423, 0.01392032, 0.02619525, 0.02320082, 0.00920314, 0.00709693, 0.00639806, 0.01387083, 0.0266412, 0.02315059, 0.00944854, 0.00727597, 0.00612402, 0.01347603, 0.02590765, 0.02292003, 0.00943361, 0.00742467, 0.00617575, 0.01364546, 0.0249464, 0.02153861, 0.00914008, 0.00705961, 0.00623164, 0.01368057, 0.02558887, 0.02173723, 0.0092958, 0.00770842, 0.00633311, 0.01339161, 0.02551771, 0.02122863, 0.00956483, 0.00763076, 0.00623409, 0.01377568, 0.02607031, 0.02281674, 0.00978365, 0.0080162, 0.0064958, 0.01393163, 0.02543791, 0.02233173, 0.00939642, 0.00771466, 0.00614367, 0.01374052, 0.02637395, 0.02146027, 0.00903866, 0.00729067, 0.00593522, 0.01393121, 0.02747635, 0.02132431, 0.00955379, 0.00742985, 0.00586185, 0.01332124, 0.02567354, 0.02199551, 0.00944911, 0.00740084, 0.00590213, 0.01327423, 0.0238749, 0.02195024, 0.00941752, 0.0069305, 0.00586669, 0.01327957, 0.02429239, 0.02223245, 0.00942179, 0.00686177, 0.00607584, 0.0137529, 0.02429809, 0.02174247, 0.00955081, 0.00689085, 0.00565478, 0.01250817, 0.02340471, 0.02116668, 0.00966862, 0.00687937, 0.00581493, 0.01275745, 0.02305192, 0.02029731, 0.00922738, 0.00652489, 0.00567596, 0.01261173, 0.02366655, 0.02004288, 0.00899858, 0.00649193, 0.00554487, 0.01269523, 0.02365307, 0.01964492, 0.00930361, 0.00651447, 0.00544157, 0.01207086, 0.02241192, 0.01946584, 0.00899899, 0.00667261, 0.00574181, 0.0125524, 0.02235331, 0.01947235, 0.00852571, 0.00624129, 0.00544554, 0.01221802, 0.02256837, 0.01957838, 0.00829554, 0.00615731, 0.0052935, 0.01124718, 0.02215169, 0.01878413, 0.00861646, 0.00606315, 0.00514122, 0.0109681, 0.02118922, 0.01836861, 0.00817387, 0.00600767, 0.00511858, 0.01108217, 0.02075263, 0.01784118, 0.00778179, 0.00571453, 0.00524506, 0.01107975, 0.02150854, 0.01776418, 0.00755521, 0.00562833, 0.0051817, 0.01076889, 0.02140188, 0.01729726, 0.00741033, 0.0054379, 0.00481523, 0.01014073, 0.01988801, 0.01712541, 0.00722807, 0.00542696, 0.00473089, 0.01005421, 0.01956983, 0.01692866, 0.00715604, 0.00532211, 0.00490498, 0.01038991, 0.02088622, 0.01700234, 0.00727618, 0.00537004, 0.00488624, 0.01025273, 0.02100178, 0.01691284, 0.00735037, 0.00528956, 0.0046464, 0.00984768, 0.01988852, 0.01704151, 0.00726116, 0.00543213, 0.00475359, 0.00992862, 0.01979706, 0.01750178, 0.00736046, 0.00517875, 0.00480368, 0.00991748, 0.02061697, 0.01776836, 0.0075107, 0.00515597, 0.00470569, 0.00998411, 0.02057671, 0.01716097, 0.0075914, 0.00505619, 0.00456587, 0.00962603, 0.01972232, 0.01720652, 0.00759985, 0.00534165, 0.00483306, 0.01015098, 0.01947964, 0.01688137, 0.00748792, 0.00518803, 0.00488586, 0.010202, 0.01982445, 0.01708719, 0.00745445, 0.00533182, 0.00504035, 0.01034013, 0.01999793, 0.01700867, 0.00750321, 0.00509832, 0.00472932, 0.00992488, 0.01910439, 0.01677643, 0.0072957, 0.00524792, 0.00478077, 0.00996787, 0.0184336, 0.01661273, 0.00720948, 0.00508553, 0.00480554, 0.01003968, 0.01928085, 0.0166111, 0.00709909, 0.00509401, 0.00478148, 0.00986174, 0.01936103, 0.01656516, 0.00729516, 0.005089, 0.00464503, 0.00949006, 0.01873799, 0.01695528, 0.00725203, 0.00522606, 0.0047496, 0.00951632, 0.01842152, 0.01643821, 0.00704727, 0.00505094, 0.00486685, 0.01011779, 0.01951868, 0.01676368, 0.00722603, 0.00516302, 0.00486784, 0.009959, 0.01969921, 0.01664102, 0.0073493, 0.00516148, 0.00496253, 0.00978943, 0.01883649, 0.0168847, 0.00726324, 0.00528337, 0.00511873, 0.01000595, 0.01842232, 0.01622128, 0.00723585, 0.00513959, 0.00527182, 0.01023509, 0.01948681, 0.01618576, 0.00744434, 0.00530521, 0.00566725, 0.01044287, 0.0192485, 0.01587526, 0.00715578, 0.00520739, 0.00538339, 0.00985771, 0.01834819, 0.01656847, 0.00743293, 0.0053363, 0.00543691, 0.00999197, 0.01789082, 0.01618011, 0.00712689, 0.00520237, 0.00546871, 0.01008597, 0.0186353, 0.01605582, 0.0073486, 0.00523911, 0.00562882, 0.00978821, 0.01865383, 0.01594559, 0.00743025, 0.00520133, 0.00551066, 0.00934204, 0.01834164, 0.01605481, 0.00734065, 0.00535766, 0.00565897, 0.00965998, 0.01797777, 0.015662, 0.00719696, 0.00521129, 0.00572366, 0.01014325, 0.01897364, 0.01615457, 0.00731395, 0.00517683, 0.00564764, 0.01026674, 0.01894786, 0.01615822, 0.00746545, 0.00523476, 0.00566033, 0.01007641, 0.0186283, 0.01650107, 0.00743543, 0.00550622, 0.00602035, 0.0104174, 0.01811625, 0.01609691, 0.00731474, 0.00540254, 0.00604386, 0.01054373, 0.01928973, 0.01577197, 0.00736998, 0.00549997, 0.00619178, 0.01042709, 0.01890105, 0.01562902, 0.00750646, 0.00530991, 0.00573324, 0.00975196, 0.01827955, 0.01530949, 0.0072939, 0.00544621, 0.00584565, 0.01009538, 0.01772125, 0.01521636, 0.00711799, 0.00531939, 0.00582552, 0.01018358, 0.01835645, 0.01525381, 0.00710094, 0.00528456, 0.00573857, 0.00967563, 0.01822621, 0.01506177, 0.00727583, 0.00530088, 0.00547486, 0.00949288, 0.01776314, 0.01526123, 0.00733738, 0.00537937, 0.00554905, 0.00944746, 0.01726954, 0.01480747, 0.00706818, 0.00511711, 0.00568026, 0.00979123, 0.01820891, 0.01497921, 0.00720903, 0.00520489, 0.00571497, 0.00976358, 0.01817763, 0.01502849, 0.00737943, 0.00521383, 0.00561855, 0.00932157, 0.01756444, 0.01519331, 0.00731926, 0.0054028, 0.00563117, 0.0095374, 0.01718973, 0.01472197, 0.00713424, 0.00525255, 0.00558785, 0.00986131, 0.01852086, 0.01510364, 0.00723688, 0.00539921, 0.00577865, 0.01006033, 0.01843181, 0.01478988, 0.00739121, 0.00533575, 0.0054915, 0.00973238, 0.0177948, 0.01514345, 0.00745436, 0.00554691, 0.00566396, 0.01006435, 0.01762702, 0.01507625, 0.0072364, 0.00538347, 0.00579086, 0.01027878, 0.01853654, 0.01531141, 0.00729259, 0.00551168, 0.00580027, 0.01008041, 0.01865812, 0.01521307, 0.0074739, 0.00533945, 0.00571974, 0.00971078, 0.0178868, 0.01522181, 0.00743431, 0.00557508, 0.00579151, 0.01006707, 0.01773309, 0.01483917, 0.00728216, 0.005321, 0.0058366, 0.01033333, 0.01847791, 0.01470654, 0.00737708, 0.00534718, 0.00565786, 0.00993035, 0.01864218, 0.01479802, 0.00754142, 0.00530148, 0.00564096, 0.01003064, 0.01843199, 0.01524179, 0.00756775, 0.00559508, 0.0057641, 0.01021626, 0.01786143, 0.0151773, 0.00743807, 0.00533169, 0.00590681, 0.01039052, 0.01897081, 0.01521493, 0.0075582, 0.00548576, 0.00615103, 0.01041838, 0.01938829, 0.01512177, 0.00769859, 0.00542496, 0.00592846, 0.00997136, 0.01881365, 0.01550047, 0.00759499, 0.00561747, 0.00585438, 0.01014911, 0.01818599, 0.01489463, 0.00738921, 0.00535241, 0.00588235, 0.01017387, 0.01925507, 0.01492636, 0.00736395, 0.00532151, 0.00588844, 0.01040238, 0.01927434, 0.01504792, 0.00751229, 0.00529552, 0.00556853, 0.00946823, 0.0184845, 0.01530389, 0.00750324, 0.00558058, 0.00574471, 0.00978734, 0.01811447, 0.0147265, 0.00726394, 0.00538351, 0.00582073, 0.00976661, 0.01886644, 0.01479579, 0.00729437, 0.00532402, 0.00554881, 0.00945396, 0.01861688, 0.01477834, 0.00735474, 0.00522126, 0.00523904, 0.00943321, 0.01795289, 0.01511498, 0.00731052, 0.00540471, 0.00543932, 0.00969672, 0.01746984, 0.0145886, 0.00704934, 0.00519864, 0.00525888, 0.00992711, 0.0179977, 0.01437536, 0.00692339, 0.00529263, 0.0057535, 0.01114147, 0.01869339, 0.01425294, 0.0067112, 0.00510753, 0.00536826, 0.01050033, 0.01892997, 0.01508627, 0.00736845, 0.00547607, 0.00568179, 0.0109717, 0.01847814, 0.01495513, 0.00702737, 0.00534867, 0.00567301, 0.01096703, 0.0192467, 0.01526615, 0.00710004, 0.00530786, 0.00555125, 0.01072127, 0.01928457, 0.01517748, 0.00694601, 0.00513651, 0.00532891, 0.01017403, 0.01806363, 0.01524324, 0.00708092, 0.00520781, 0.00521078, 0.01019576, 0.01777258, 0.0151305, 0.00695811, 0.00495956, 0.00521869, 0.0104846, 0.01865121, 0.01522843, 0.00703719, 0.00500388, 0.00542282, 0.01034691, 0.018518, 0.01493955, 0.00712089, 0.00494379, 0.00518332, 0.00989063, 0.01790165, 0.01495673, 0.00696426, 0.00513416, 0.0053117, 0.01006231, 0.0172906, 0.01474024, 0.00671588, 0.0048822, 0.00532612, 0.01023561, 0.01811746, 0.01525851, 0.00683567, 0.00483511, 0.00527064, 0.01017571, 0.01817354, 0.0148451, 0.00703133, 0.00481099, 0.00506132, 0.00950785, 0.01733012, 0.01505634, 0.0070986, 0.00500158, 0.00530633, 0.00966719, 0.01663241, 0.01448956, 0.00675486, 0.0047941, 0.00536595, 0.01021125, 0.01786548, 0.01494883, 0.00698069, 0.00489259, 0.00543345, 0.01021235, 0.01800574, 0.01472997, 0.00711125, 0.00486638, 0.00532702, 0.0099382, 0.01750671, 0.01500122, 0.00706859, 0.00510303, 0.00541028, 0.00987793, 0.01686494, 0.01475906, 0.00691493, 0.00491027, 0.00556826, 0.01024825, 0.01752749, 0.0147409, 0.0068919, 0.00486123, 0.00543767, 0.01015937, 0.017434, 0.01466884, 0.00709047, 0.00491399, 0.00529083, 0.0103362, 0.01722734, 0.01503969, 0.00699117, 0.00515839, 0.00549783, 0.01085939, 0.01700329, 0.01484614, 0.00686071, 0.00501248, 0.00571592, 0.01085021, 0.01772628, 0.01538821, 0.00691266, 0.00510989, 0.00579726, 0.01067783, 0.01782151, 0.01503459, 0.00702198, 0.00500103, 0.0052947, 0.01047939, 0.01725332, 0.01512762, 0.00700274, 0.0051682, 0.00530866, 0.01053939, 0.01682372, 0.01503958, 0.00686024, 0.00509326, 0.0054598, 0.01057336, 0.0173658, 0.01499977, 0.00692322, 0.00515702, 0.00557575, 0.01063552, 0.01709952, 0.01505193, 0.00689786, 0.0049417, 0.00493067, 0.01037682, 0.01653531, 0.01563593, 0.00706384, 0.00525585, 0.00540681, 0.01079689, 0.01625916, 0.01561373, 0.00688105, 0.00514601, 0.00534556, 0.01061067, 0.01661334, 0.01555937, 0.00691733, 0.00508963, 0.00538772, 0.01055402, 0.01663812, 0.01525007, 0.00704934, 0.00505668, 0.00525055, 0.01058613, 0.01607461, 0.01528821, 0.0069331, 0.0051717, 0.00540431, 0.01073512, 0.01574047, 0.01479186, 0.00662978, 0.00459005, 0.00468601, 0.00991944, 0.01683887, 0.014815, 0.00632594, 0.0047485, 0.0054211, 0.01050338, 0.01779374, 0.01475517, 0.00658297, 0.0048639, 0.00544884, 0.01005783, 0.01716063, 0.01508761, 0.00672535, 0.00519989, 0.00573559, 0.01007348, 0.01687509, 0.01474314, 0.00665215, 0.00507271, 0.00594592, 0.01075874, 0.01748818, 0.01502094, 0.00666143, 0.00507306, 0.006043, 0.01073688, 0.01762988, 0.01493866, 0.00679532, 0.00498201, 0.00578393, 0.01076925, 0.01730234, 0.01526645, 0.00679199, 0.00517688, 0.00597763, 0.01100001, 0.01699962, 0.01517453, 0.00657199, 0.00509908, 0.00605712, 0.01116265, 0.01761952, 0.01542387, 0.00646883, 0.0051669, 0.00608536, 0.0107885, 0.0174343, 0.01504677, 0.00662081, 0.00496632, 0.00561089, 0.00994919, 0.01682132, 0.01482686, 0.00651182, 0.00504575, 0.00550789, 0.0102466, 0.01646973, 0.01500664, 0.00649893, 0.00490639, 0.00568024, 0.01089204, 0.01779659, 0.01549991, 0.00660991, 0.00480165, 0.00557299, 0.01152815, 0.01764514, 0.01511867, 0.00664825, 0.00480105, 0.00512883, 0.00993216, 0.01668857, 0.01509114, 0.00648537, 0.00503471, 0.00544633, 0.0104105, 0.01656782, 0.01525418, 0.00638091, 0.00477499, 0.00582816, 0.01064518, 0.0170536, 0.01502581, 0.00629062, 0.0048381, 0.00579884, 0.01045778, 0.01687625, 0.01484682, 0.00641779, 0.0047867, 0.00555387, 0.01001488, 0.0162998, 0.01534387, 0.00644727, 0.00485634, 0.00546266, 0.01009473, 0.01570387, 0.01489196, 0.00627559, 0.00477788, 0.00554758, 0.0103856, 0.01665842, 0.01511654, 0.00632517, 0.00483167, 0.00566839, 0.0103952, 0.01663831, 0.01488295, 0.00647199, 0.00463585, 0.00538187, 0.01008721, 0.016232, 0.01533663, 0.00640465, 0.00480907, 0.00549095, 0.01008693, 0.01593011, 0.01500931, 0.0063144, 0.00476416, 0.00571623, 0.01046779, 0.01660056, 0.01510657, 0.0063433, 0.00483105, 0.00562479, 0.01039243, 0.01671031, 0.01494667, 0.00646543, 0.00468844, 0.00538179, 0.01009936, 0.01622307, 0.01529358, 0.00648864, 0.00492608, 0.00549066, 0.01024514, 0.01580563, 0.01515976, 0.00634818, 0.00470243, 0.00562216, 0.01018907, 0.01661193, 0.01539772, 0.00639475, 0.00480867, 0.00574826, 0.01040251, 0.01679141, 0.01529156, 0.00657651, 0.00467809, 0.00544728, 0.00963337, 0.01630817, 0.01558602, 0.00652984, 0.00492217, 0.005606, 0.00978087, 0.01582121, 0.01507388, 0.00631523, 0.00478787, 0.00549968, 0.01004552, 0.01648371, 0.01555977, 0.00635486, 0.00484911, 0.00536683, 0.00980992, 0.01653153, 0.01516376, 0.00650586, 0.00460969, 0.00508595, 0.00929262, 0.01578169, 0.01508467, 0.00640843, 0.00469843, 0.00511843, 0.00941946, 0.0154115, 0.01492525, 0.00618789, 0.0045569, 0.00514766, 0.00976092, 0.0161994, 0.01544895, 0.00617468, 0.00455801, 0.00524632, 0.00978085, 0.01624706, 0.01542887, 0.00629569, 0.00457085, 0.00514216, 0.00929182, 0.0154334, 0.01538554, 0.00620237, 0.00472607, 0.00544346, 0.0092281, 0.01546256, 0.01508428, 0.00611772, 0.0044449, 0.00519119, 0.00958992, 0.01635607, 0.01504355, 0.0061504, 0.0044488, 0.00531827, 0.00971437, 0.01633688, 0.01493065, 0.00622452, 0.00451778, 0.00523735, 0.00861647, 0.0157219, 0.01499975, 0.00624807, 0.004698, 0.00550741, 0.00945629, 0.0154536, 0.01517992, 0.00619166, 0.0046717, 0.00574928, 0.0097672, 0.0162457, 0.01543392, 0.00618688, 0.00471803, 0.00562778, 0.00992818, 0.01622728, 0.01535496, 0.00648238, 0.00475058, 0.00549838, 0.00963695, 0.0153992, 0.01526088, 0.00623755, 0.00478702, 0.00541312, 0.00973805, 0.01546038, 0.01527455, 0.00614195, 0.00462138, 0.00542877, 0.00982789, 0.01624963, 0.01527812, 0.0062156, 0.0046186, 0.00530179, 0.0099993, 0.01646894, 0.01560762, 0.00633521, 0.00454033, 0.00525567, 0.01030656, 0.0164082, 0.01569209, 0.00632227, 0.00472145, 0.00546879, 0.01071118, 0.01584579, 0.01564295, 0.00601033, 0.0045208, 0.0053292, 0.01054025, 0.01700293, 0.01590819, 0.00602414, 0.00452137, 0.00526539, 0.01028544, 0.01690296, 0.01558876, 0.00622563, 0.00447814, 0.00511026, 0.00986231, 0.01636745, 0.01560504, 0.00614553, 0.00465947, 0.0054343, 0.01045657, 0.01650229, 0.01531208, 0.00607907, 0.00450077, 0.00530769, 0.01073539, 0.01689532, 0.01545051, 0.0061823, 0.00461053, 0.00565286, 0.01082737, 0.01713436, 0.01585811, 0.00627262, 0.0045466, 0.00553951, 0.01043683, 0.01687093, 0.01647256, 0.00631653, 0.00473265, 0.00567561, 0.01079795, 0.01655688, 0.01590276, 0.00604078, 0.00467462, 0.0057565, 0.01090198, 0.01713198, 0.01630924, 0.0062328, 0.00471947, 0.00568314, 0.01075391, 0.01742803, 0.01613972, 0.00635663, 0.00467277, 0.00551031, 0.01046839, 0.01705652, 0.01677327, 0.00625274, 0.0047787, 0.00540665, 0.01051384, 0.01650978, 0.01642179, 0.00619064, 0.00462474, 0.00562848, 0.01139741, 0.01788785, 0.01718798, 0.00629292, 0.00472128, 0.00561169, 0.010865, 0.01746163, 0.01679753, 0.00637871, 0.00461639, 0.00548, 0.00998685, 0.01733705, 0.01726895, 0.00639189, 0.0048075, 0.00603326, 0.01029021, 0.01738146, 0.01731442, 0.00642909, 0.00478617, 0.00608726, 0.01049399, 0.01894362, 0.01712308, 0.00627614, 0.0047646, 0.00583557, 0.01035778, 0.01688014, 0.01650126, 0.00619958, 0.00453783, 0.00543544, 0.00991591, 0.01598841, 0.01704671, 0.00617019, 0.00469588, 0.00582004, 0.01045155, 0.01567663, 0.01674544, 0.00615686, 0.00461235, 0.006264, 0.01081917, 0.01741644, 0.01644085, 0.00616197, 0.00467076, 0.00538607, 0.01037594, 0.01746987, 0.01612821, 0.00615694, 0.00487209, 0.00580449, 0.01055355, 0.01801972, 0.01812663, 0.00658748, 0.00527507, 0.00678722, 0.01216153, 0.01771869, 0.01788993, 0.00641405, 0.00519194, 0.00637965, 0.01342608, 0.01953097, 0.01869242, 0.00701308, 0.00551785, 0.00693776, 0.01358573, 0.01981295, 0.01869309, 0.00703481, 0.00532241, 0.00640052, 0.01272564, 0.01942935, 0.01913135, 0.00711993, 0.0053879, 0.00653185, 0.01342173, 0.01960843, 0.01858608, 0.00693298, 0.00516196, 0.00636085, 0.01241829, 0.01965348, 0.01846248, 0.00675054, 0.00517131, 0.00668282, 0.01328794, 0.01935855, 0.01825776, 0.00692581, 0.00528005, 0.00650518, 0.01262151, 0.01899519, 0.01896713, 0.00700172, 0.00548539, 0.00669341, 0.01303503, 0.01843844, 0.01811411, 0.00656694, 0.0052274, 0.0067002, 0.01287668, 0.01940894, 0.01811625, 0.00662161, 0.0052115, 0.00643845, 0.01247682, 0.01932943, 0.017581, 0.00674903, 0.00514079, 0.00608303, 0.01167039, 0.01877465, 0.01799274, 0.00675145, 0.00532316, 0.00625576, 0.01216464, 0.01828905, 0.01780023, 0.00655624, 0.00521239, 0.00646738, 0.0130648, 0.02011685, 0.0184696, 0.00677811, 0.00542299, 0.00666331, 0.01284954, 0.02050303, 0.01870385, 0.00682591, 0.00511791, 0.0063245, 0.01215338, 0.01940755, 0.01873196, 0.00675974, 0.00518566, 0.00619316, 0.01199633, 0.01868872, 0.01799667, 0.00661741, 0.0051856, 0.00645953, 0.01234334, 0.01923436, 0.0181363, 0.00661479, 0.00516301, 0.0063705, 0.01206233, 0.01942613, 0.01797594, 0.00674415, 0.0050913, 0.00634716, 0.01163467, 0.01841868, 0.01800314, 0.00670173, 0.00533008, 0.0065471, 0.0118012, 0.01834982, 0.0175522, 0.00642526, 0.00523824, 0.00663291, 0.01199892, 0.0185353, 0.01780611, 0.00681219, 0.00543677, 0.0068896, 0.01191075, 0.01914035, 0.01746192, 0.00677881, 0.00523239, 0.00641533, 0.01123002, 0.01800078, 0.01736351, 0.00652752, 0.00545023, 0.00614003, 0.01114858, 0.01731341, 0.01686549, 0.00630587, 0.00516782, 0.00605321, 0.01151349, 0.01831353, 0.01737874, 0.00633388, 0.00520559, 0.00573687, 0.0116903, 0.01818325, 0.01733064, 0.00646871, 0.00511049, 0.00551289, 0.01112941, 0.01746036, 0.01763967, 0.00648592, 0.00522536, 0.00552752, 0.0118469, 0.01704708, 0.01745275, 0.00627552, 0.00506486, 0.00545189, 0.01178438, 0.01720025, 0.01747607, 0.00622707, 0.00485853, 0.00531184, 0.0112841, 0.016758, 0.01679622, 0.00619194, 0.00486003, 0.00514102, 0.01094939, 0.01605386, 0.01694938, 0.00607495, 0.00482032, 0.00508209, 0.01102954, 0.01557002, 0.01656201, 0.00586748, 0.00472706, 0.00510222, 0.01123518, 0.01660485, 0.01698857, 0.00592853, 0.00481524, 0.00529228, 0.01119186, 0.01660752, 0.0167756, 0.00600367, 0.00470844, 0.00513315, 0.01063108, 0.01624246, 0.01690313, 0.00602629, 0.00480266, 0.0053039, 0.01077896, 0.0163969, 0.0166472, 0.00590775, 0.00459369, 0.00546299, 0.0109083, 0.0169554, 0.01711363, 0.00593667, 0.00479098, 0.00546262, 0.0109601, 0.01638601, 0.01698392, 0.00598438, 0.0046757, 0.00538174, 0.01080312, 0.01632622, 0.01750283, 0.00598653, 0.0048529, 0.00550749, 0.01105901, 0.01609793, 0.01730742, 0.00587894, 0.00468062, 0.00560124, 0.01131812, 0.01684278, 0.01734399, 0.00597456, 0.00463349, 0.00570841, 0.01126373, 0.01718599, 0.01738426, 0.00611566, 0.00449036, 0.00548152, 0.01074815, 0.01648379, 0.01749539, 0.00600374, 0.00468224, 0.00551921, 0.01118565, 0.01603145, 0.01675507, 0.00577225, 0.00450314, 0.00573012, 0.0113817, 0.01689915, 0.01643346, 0.00575868, 0.00425293, 0.00603655, 0.01082977, 0.0180794, 0.0178291, 0.00615813, 0.0044738, 0.00597616, 0.01083772, 0.01811035, 0.01824775, 0.00618354, 0.00467265, 0.00622588, 0.01104899, 0.01848736, 0.01793334, 0.00624337, 0.00448664, 0.00670413, 0.01192272, 0.02031933, 0.01829872, 0.00621466, 0.00457407, 0.00655217, 0.01180335, 0.01936015, 0.01695185, 0.00622989, 0.00447604, 0.0059713, 0.01092661, 0.01834206, 0.01686196, 0.00616724, 0.00468327, 0.00641226, 0.01146033, 0.01817435, 0.01670707, 0.00613236, 0.0046643, 0.006583, 0.0114767, 0.01850079, 0.01669493, 0.00619045, 0.00464248, 0.00629556, 0.01134566, 0.01888632, 0.01661425, 0.00617014, 0.00447748, 0.00595761, 0.01062337, 0.01724417, 0.01661283, 0.0061201, 0.00465279, 0.0059759, 0.01070133, 0.01730632, 0.01615594, 0.00591534, 0.00449141, 0.00608042, 0.01096819, 0.01851647, 0.01671357, 0.0059478, 0.00447592, 0.00609582, 0.01095563, 0.01873748, 0.0167178, 0.00613861, 0.0045121, 0.00585672, 0.01030547, 0.01774718, 0.01675989, 0.00601583, 0.00457547, 0.00573545, 0.01045309, 0.01734576, 0.01632565, 0.00584447, 0.00446614, 0.00591814, 0.01078595, 0.01835922, 0.01653782, 0.00591208, 0.00449899, 0.0060512, 0.01087095, 0.01874168, 0.01643548, 0.00611301, 0.00447329, 0.00593235, 0.01071699, 0.01796207, 0.01637124, 0.0060759, 0.00463941, 0.00606092, 0.01061866, 0.01782321, 0.01641415, 0.00596322, 0.00455861, 0.00603584, 0.01075915, 0.01900768, 0.01666879, 0.00601809, 0.00458816, 0.00616229, 0.01078038, 0.0191335, 0.01674692, 0.00614953, 0.0044989, 0.00580297, 0.0103573, 0.01832385, 0.01695076, 0.00607644, 0.00468427, 0.00597723, 0.01065935, 0.01784949, 0.01679001, 0.00595575, 0.00454053, 0.0061509, 0.01100942, 0.01898256, 0.01690559, 0.00602907, 0.00461143, 0.0063045, 0.01120198, 0.01944414, 0.01710432, 0.00617678, 0.00455536, 0.00597531, 0.01084407, 0.01876754, 0.01735162, 0.00614346, 0.00473351, 0.00607628, 0.01096163, 0.01825362, 0.01695119, 0.00598517, 0.00452926, 0.0061885, 0.01105817, 0.018993, 0.01720957, 0.00598151, 0.00456146, 0.00615769, 0.01115278, 0.01916007, 0.01710323, 0.00621121, 0.00458334, 0.0058475, 0.01074357, 0.01858311, 0.01731861, 0.00617264, 0.00478186, 0.00587806, 0.01097939, 0.01826853, 0.01729838, 0.00602936, 0.00464458, 0.00583635, 0.01101449, 0.01922913, 0.0177329, 0.0060641, 0.00469776, 0.00600351, 0.01107883, 0.01920551, 0.01746134, 0.00630394, 0.00459759, 0.00584266, 0.01070615, 0.0196817, 0.01781219, 0.00614738, 0.00472313, 0.00619389, 0.01121617, 0.01913252, 0.01745078, 0.00602324, 0.00459662, 0.00629696, 0.01141189, 0.01991853, 0.01779164, 0.00605848, 0.00467989, 0.00640724, 0.01152476, 0.02042487, 0.01765562, 0.00627621, 0.00455252, 0.00609196, 0.01139348, 0.02062609, 0.01827066, 0.00634251, 0.00480334, 0.00629185, 0.01171872, 0.02002978, 0.01762006, 0.00625711, 0.00459001, 0.00620572, 0.01195334, 0.02141381, 0.01779749, 0.00669429, 0.00461913, 0.00655028, 0.01200959, 0.02240587, 0.01835372, 0.00648615, 0.00471029, 0.00642609, 0.01127124, 0.02104851, 0.01911857, 0.00637223, 0.00482088, 0.00679596, 0.0127415, 0.02132141, 0.01895388, 0.00633061, 0.00474147, 0.00675036, 0.01284597, 0.02235399, 0.01926209, 0.00649523, 0.00486013, 0.00710691, 0.01291403, 0.0234947, 0.01893528, 0.006679, 0.00474305, 0.00691505, 0.01214882, 0.02202888, 0.01944071, 0.00682602, 0.00484983, 0.00717791, 0.01280599, 0.02119318, 0.01893227, 0.00652833, 0.00474443, 0.00731471, 0.0128926, 0.02206112, 0.01897506, 0.0066508, 0.00486351, 0.00729957, 0.01275012, 0.02207246, 0.0187185, 0.00671817, 0.00478078, 0.00691649, 0.01199908, 0.02018728, 0.01833014, 0.00663493, 0.00499481, 0.00673183, 0.01132088, 0.01915671, 0.01763448, 0.00645932, 0.00493929, 0.00725428, 0.01329369, 0.02170896, 0.01915203, 0.00667413, 0.00499476, 0.0073287, 0.01306032, 0.02180879, 0.0188297, 0.00671213, 0.00487585, 0.00698364, 0.01203339, 0.02147314, 0.01915828, 0.00664819, 0.00502076, 0.00687525, 0.0121076, 0.02070123, 0.01843038, 0.00642502, 0.00498871, 0.00706381, 0.01268968, 0.02162692, 0.01932883, 0.00660434, 0.00501899, 0.0071385, 0.01300576, 0.02240728, 0.01911863, 0.00678996, 0.0049143, 0.00669061, 0.01281333, 0.02230953, 0.01921958, 0.00674783, 0.00509277, 0.00697195, 0.01553229, 0.02285195, 0.01884073, 0.00657184, 0.0049075, 0.00714812, 0.01254465, 0.0228468, 0.01917747, 0.00662776, 0.00505029, 0.0073751, 0.01280549, 0.02290712, 0.01892186, 0.00680051, 0.00494165, 0.00690186, 0.01261561, 0.02250874, 0.01919071, 0.00668535, 0.00512839, 0.00710248, 0.01250617, 0.02166646, 0.01896067, 0.00646172, 0.00494915, 0.00715092, 0.01290366, 0.0228743, 0.01946413, 0.0065403, 0.00498759, 0.00728597, 0.01286235, 0.022944, 0.01904498, 0.00663875, 0.00490917, 0.00715289, 0.01241453, 0.02209289, 0.01911651, 0.0065369, 0.00512092, 0.00734729, 0.01276148, 0.02172201, 0.01890484, 0.0063308, 0.00489039, 0.00726194, 0.01269172, 0.02287544, 0.01914512, 0.00638326, 0.00494621, 0.00736283, 0.01306568, 0.02326704, 0.01886738, 0.00658101, 0.00491436, 0.00698563, 0.01268044, 0.02267996, 0.01934017, 0.00658368, 0.00504543, 0.00709933, 0.01247285, 0.02198914, 0.01880591, 0.00624743, 0.0048783, 0.00712041, 0.01238328, 0.02332281, 0.01929815, 0.00642558, 0.00496173, 0.00702648, 0.01250845, 0.0235466, 0.01938458, 0.00658024, 0.00485821, 0.0069363, 0.0121459, 0.02259638, 0.01984194, 0.00642038, 0.00503894, 0.00718223, 0.0127646, 0.02236448, 0.01990423, 0.00626685, 0.00492491, 0.00720807, 0.01277299, 0.02378601, 0.02009096, 0.00638857, 0.00491588, 0.00729045, 0.01288946, 0.02424296, 0.01983466, 0.00650997, 0.00478017, 0.00689397, 0.0123302, 0.02329461, 0.02037837, 0.00649974, 0.00498777, 0.00687996, 0.01235261, 0.02314493, 0.01996561, 0.0063516, 0.00484863, 0.00718509, 0.01302823, 0.02504276, 0.02021469, 0.00663883, 0.00510999, 0.00748087, 0.01344616, 0.02471082, 0.0200112, 0.00677622, 0.00496193, 0.0070662, 0.01239653, 0.02363163, 0.02031401, 0.00677757, 0.00519509, 0.00730471, 0.01260261, 0.02358047, 0.02031597, 0.00660356, 0.0050369, 0.00736467, 0.01339555, 0.02463054, 0.0205109, 0.00667041, 0.00504861, 0.00741117, 0.01299529, 0.02471466, 0.01999041, 0.00677399, 0.00487235, 0.00699883, 0.01247928, 0.02366362, 0.02020287, 0.00665668, 0.00503957, 0.0071406, 0.01287283, 0.02279735, 0.01964831, 0.00655386, 0.0048989, 0.0072319, 0.01299833, 0.02362497, 0.01974469, 0.0066114, 0.00494926, 0.0072993, 0.01320038, 0.02422018, 0.02025585, 0.00699516, 0.00478803, 0.00703067, 0.01250329, 0.02281854, 0.02014719, 0.00682844, 0.0049103, 0.00704896, 0.01270513, 0.02208068, 0.01936201, 0.00666663, 0.00481239, 0.00722975, 0.01358274, 0.02396026, 0.02015916, 0.00673889, 0.00504093, 0.00735684, 0.01388972, 0.02522017, 0.02026948, 0.00705388, 0.0049242, 0.00690577, 0.0127403, 0.02440599, 0.02034405, 0.00685064, 0.00507677, 0.00705371, 0.01244725, 0.02414991, 0.02007181, 0.00665027, 0.00490253, 0.00710077, 0.01298181, 0.02569328, 0.01969938, 0.00693069, 0.00506511, 0.00732681, 0.01333999, 0.02688585, 0.02098499, 0.00707049, 0.00494642, 0.00702016, 0.01259817, 0.02511748, 0.0204168, 0.00700807, 0.00506216, 0.00716476, 0.01238728, 0.02478029, 0.02048106, 0.0067347, 0.00494329, 0.00736554, 0.01331072, 0.02545382, 0.02070801, 0.00686797, 0.005007, 0.00760292, 0.01339797, 0.02571647, 0.02091154, 0.00710599, 0.00488981, 0.0071957, 0.01277038, 0.02547258, 0.02093807, 0.0071403, 0.00521223, 0.00737407, 0.01284227, 0.02416272, 0.02052267, 0.00681266, 0.00499549, 0.0074231, 0.01333023, 0.02507948, 0.02051393, 0.0068563, 0.00493065, 0.0073981, 0.01283325, 0.02513973, 0.02031912, 0.00704365, 0.00497029, 0.00731602, 0.01259024, 0.02492134, 0.02040545, 0.00698389, 0.00507704, 0.00736553, 0.01273117, 0.02428681, 0.02022045, 0.0067685, 0.00490743, 0.0074976, 0.01285503, 0.02618765, 0.02080787, 0.00712991, 0.00510808, 0.00778183, 0.0130118, 0.02625526, 0.0206311, 0.00722492, 0.00492755, 0.00733517, 0.01259715, 0.02512815, 0.02107688, 0.00705662, 0.00512003, 0.00747348, 0.01255981, 0.02542054, 0.02058819, 0.00692673, 0.00500999, 0.00760131, 0.01338501, 0.02625083, 0.02086431, 0.00710037, 0.00506226, 0.00770358, 0.01335588, 0.02612841, 0.02026632, 0.0071424, 0.00496577, 0.00713759, 0.01275057, 0.02331851, 0.01942708, 0.00689651, 0.00469565, 0.00698855, 0.01286186, 0.02356889, 0.02050432, 0.00719022, 0.00500243, 0.00739668, 0.01327962, 0.0239571, 0.02023133, 0.0069971, 0.00483273, 0.00756522, 0.01330695, 0.02639073, 0.02088184, 0.00716768, 0.0047599, 0.00679146, 0.01236197, 0.02519556, 0.02103557, 0.00713477, 0.00511324, 0.00731063, 0.01319156, 0.02523492, 0.02004428, 0.00650528, 0.00453441, 0.00648578, 0.01232109, 0.02420653, 0.01947253, 0.0065529, 0.00506528, 0.00694307, 0.01253159, 0.02733679, 0.02090195, 0.00730143, 0.00509567, 0.00736934, 0.01247314, 0.02682024, 0.02100855, 0.00733693, 0.00532703, 0.00758493, 0.01282957, 0.02645041, 0.02068518, 0.00717957, 0.00522276, 0.0078612, 0.01353661, 0.02777592, 0.02112908, 0.0073474, 0.00537991, 0.00836992, 0.01418494, 0.02768127, 0.02118113, 0.0074271, 0.00523249, 0.00764727, 0.01293027, 0.02615485, 0.02131391, 0.00724842, 0.00529401, 0.00758977, 0.01289515, 0.02519979, 0.02037464, 0.00696711, 0.00511837, 0.00749044, 0.01305481, 0.02597623, 0.02058632, 0.00706645, 0.00517834, 0.00743798, 0.01296857, 0.0256629, 0.02050907, 0.00721137, 0.00505227, 0.00709394, 0.01233043, 0.02413135, 0.02085631, 0.00722857, 0.00520471, 0.00724715, 0.01294163, 0.02339933, 0.02068569, 0.00696154, 0.00498054, 0.00736205, 0.01303651, 0.02537426, 0.02082953, 0.00704862, 0.00509021, 0.00761637, 0.01269164, 0.0251368, 0.02085122, 0.00731261, 0.00498744, 0.00718174, 0.0125188, 0.02425678, 0.02123263, 0.00716617, 0.00516565, 0.00740185, 0.01320421, 0.02429803, 0.02075307, 0.00695535, 0.00501507, 0.00730905, 0.01347747, 0.02518568, 0.02145658, 0.00709396, 0.00494613, 0.00690308, 0.01290973, 0.02554032, 0.02092977, 0.00704251, 0.00476937, 0.00659112, 0.01168443, 0.02460685, 0.02031731, 0.00688045, 0.0049651, 0.00669371, 0.01277167, 0.02458888, 0.02015027, 0.00670782, 0.00482495, 0.0070544, 0.01366807, 0.02574234, 0.02092228, 0.00687423, 0.00497328, 0.00692927, 0.01269004, 0.02571458, 0.02035105, 0.00701516, 0.0048247, 0.00615516, 0.01140274, 0.02513176, 0.02064453, 0.00693799, 0.00500573, 0.00599692, 0.01134244, 0.02426533, 0.02026805, 0.0066684, 0.00478591, 0.00606018, 0.01105796, 0.02471234, 0.02033292, 0.00698259, 0.00486775, 0.0061294, 0.01138111, 0.02589364, 0.02071532, 0.00723724, 0.00487791, 0.00593592, 0.01112308, 0.02471536, 0.02099472, 0.00723806, 0.00497928, 0.00593771, 0.01105719, 0.02382677, 0.02039533, 0.00705056, 0.00480635, 0.00585269, 0.01090786, 0.02578843, 0.02095332, 0.007022, 0.00485911, 0.00604086, 0.01097619, 0.02568231, 0.02011531, 0.00711046, 0.00475096, 0.00560737, 0.01057009, 0.02458859, 0.0203683, 0.00708051, 0.00494697, 0.00570901, 0.01125229, 0.02434289, 0.02004801, 0.00666976, 0.00466156, 0.00576143, 0.01114906, 0.02535277, 0.01976122, 0.00688189, 0.00478324, 0.00580079, 0.01107638, 0.02579333, 0.01980413, 0.00713475, 0.00470414, 0.005356, 0.010103, 0.02433645, 0.01994456, 0.00707785, 0.00496666, 0.00542317, 0.01018644, 0.02424004, 0.01987696, 0.00674322, 0.00489528, 0.00552028, 0.01026709, 0.0248819, 0.01982266, 0.00674222, 0.00482276, 0.00547654, 0.01004095, 0.02455673, 0.01947251, 0.00660402, 0.00449194, 0.00496532, 0.00939544, 0.02353418, 0.01960314, 0.00671531, 0.00472191, 0.00515275, 0.00984978, 0.02259149, 0.01906171, 0.00623939, 0.00461611, 0.00522859, 0.00954361, 0.02443036, 0.01942866, 0.00633714, 0.00462914, 0.00525746, 0.00988509, 0.02502638, 0.01939876, 0.00647241, 0.00441464, 0.00522256, 0.00922048, 0.02384732, 0.01944115, 0.00645562, 0.00459939, 0.00531069, 0.01002124, 0.02367071, 0.01905052, 0.00650241, 0.00466331, 0.00541832, 0.01014155, 0.02469924, 0.01943495, 0.00663076, 0.00471596, 0.00547475, 0.01045396, 0.02516114, 0.01907646, 0.0067049, 0.00462177, 0.00519588, 0.00996285, 0.0238942, 0.01916233, 0.00664728, 0.00489676, 0.00532962, 0.01013696, 0.02369461, 0.01883514, 0.00637049, 0.0046479, 0.00530651, 0.01021481, 0.02456441, 0.01892234, 0.00644492, 0.00458653, 0.0052769, 0.01004051, 0.02398202, 0.01834136, 0.00657137, 0.00452283, 0.00503751, 0.00945646, 0.0230202, 0.01857673, 0.00654878, 0.00476941, 0.00510351, 0.00960567, 0.02269876, 0.01828065, 0.0064015, 0.00458862, 0.00514937, 0.00965923, 0.02419404, 0.01900989, 0.00655322, 0.00462704, 0.00520234, 0.00991797, 0.02461117, 0.01868552, 0.00662904, 0.00446596, 0.0048951, 0.00909489, 0.02277196, 0.01865242, 0.00651297, 0.00461195, 0.00500833, 0.00967343, 0.0224204, 0.01815676, 0.00628662, 0.00455241, 0.00516578, 0.00986075, 0.02412719, 0.01868715, 0.00640578, 0.00464441, 0.00521585, 0.01001032, 0.02508496, 0.01884571, 0.00658993, 0.00463487, 0.00503506, 0.0095548, 0.0239226, 0.01901815, 0.0064784, 0.0046688, 0.00510276, 0.00971455, 0.0233344, 0.01852538, 0.00632094, 0.00454234, 0.00498923, 0.00988744, 0.02458659, 0.01895022, 0.00634126, 0.00459773, 0.00518534, 0.01008886, 0.02508543, 0.01888603, 0.00647278, 0.00436861, 0.0048842, 0.00971493, 0.02395806, 0.01907482, 0.00637604, 0.00466889, 0.00498653, 0.00990782, 0.02350286, 0.01861336, 0.00626004, 0.00442552, 0.00496724, 0.00979836, 0.02460452, 0.01877637, 0.00638726, 0.00453805, 0.00503212, 0.00975152, 0.02494312, 0.01881363, 0.00664131, 0.00447717, 0.00489542, 0.00960243, 0.02436149, 0.01887185, 0.00662065, 0.00465273, 0.00501691, 0.00993311, 0.02396329, 0.01860633, 0.00641393, 0.00456645, 0.00514233, 0.00994106, 0.0250535, 0.01907281, 0.00645585, 0.00457435, 0.00515051, 0.00986873, 0.02488665, 0.01905971, 0.00658291, 0.00452941, 0.0049353, 0.00933407, 0.02407298, 0.01934815, 0.00654943, 0.00473988, 0.00497733, 0.00965344, 0.02340479, 0.01877973, 0.00637067, 0.00448978, 0.00508993, 0.00970643, 0.02430153, 0.01890028, 0.00641344, 0.00450119, 0.00516421, 0.0097743, 0.0245069, 0.01888265, 0.00653588, 0.00445397, 0.00498543, 0.00938287, 0.02360923, 0.01906133, 0.0065663, 0.00467806, 0.00510694, 0.00957583, 0.02258893, 0.01856926, 0.00639255, 0.00456472, 0.00513036, 0.00970944, 0.02332548, 0.01844165, 0.00645144, 0.00450193, 0.00516993, 0.00971778, 0.02382193, 0.01826215, 0.00662568, 0.00451351, 0.00510028, 0.00961409, 0.02294369, 0.01873444, 0.00637003, 0.00460166, 0.00524145, 0.00988133, 0.02213412, 0.01799688, 0.00605255, 0.00439573, 0.00508008, 0.00954483, 0.02330124, 0.01815607, 0.00618934, 0.00449784, 0.0050099, 0.00955665, 0.02391678, 0.0176833, 0.00615471, 0.0044735, 0.00464379, 0.00932143, 0.02283612, 0.01793507, 0.00616318, 0.00456225, 0.00465588, 0.00950571, 0.02155615, 0.01716232, 0.00590694, 0.00438406, 0.00464263, 0.00953167, 0.02289745, 0.01709559, 0.00595697, 0.00435428, 0.00474104, 0.00937493, 0.02324418, 0.01724657, 0.00614922, 0.00432605, 0.00466587, 0.00917692, 0.02244878, 0.01779097, 0.00614921, 0.00450504, 0.00484572, 0.00949145, 0.02195734, 0.01749362, 0.00601304, 0.00437687, 0.00497347, 0.00971152, 0.02303797, 0.01759362, 0.00604869, 0.00428142, 0.00505355, 0.01004049, 0.02353133, 0.0175101, 0.00632468, 0.00443194, 0.00483961, 0.00968612, 0.02272749, 0.01759873, 0.00616811, 0.00458867, 0.00487106, 0.00961979, 0.02211732, 0.01737295, 0.0059519, 0.00443933, 0.00485159, 0.00981111, 0.0233475, 0.0176229, 0.00596818, 0.00436627, 0.00496846, 0.00960637, 0.02366747, 0.01755608, 0.00608642, 0.00435433, 0.00476575, 0.00938568, 0.02264157, 0.01732653, 0.0059312, 0.00441922, 0.00475104, 0.00927448, 0.02178217, 0.01740209, 0.0057801, 0.00433436, 0.00483506, 0.00947132, 0.02262723, 0.01750964, 0.00582392, 0.00424665, 0.00487357, 0.00940823, 0.02282937, 0.0173471, 0.00594822, 0.00419466, 0.0046711, 0.00906627, 0.02214518, 0.01755572, 0.00586309, 0.00429207, 0.00494869, 0.00937888, 0.02199265, 0.01756039, 0.00578502, 0.00419493, 0.00504077, 0.00958919, 0.02341306, 0.01766951, 0.00575287, 0.00417387, 0.00514077, 0.00950665, 0.02339177, 0.01765028, 0.00589183, 0.00416813, 0.00489009, 0.00932052, 0.0222379, 0.01790476, 0.0058796, 0.00435594, 0.00507399, 0.00944985, 0.02181879, 0.01738638, 0.00572187, 0.00421142, 0.00531307, 0.01014594, 0.02319031, 0.01742603, 0.0058194, 0.00443164, 0.00530965, 0.01031356, 0.02344295, 0.01721729, 0.00590989, 0.00447045, 0.00511408, 0.00954098, 0.02305029, 0.01731746, 0.0058954, 0.0044171, 0.00536729, 0.00965571, 0.02163856, 0.01666168, 0.00570267, 0.00430817, 0.00518022, 0.00960453, 0.02286049, 0.01687411, 0.00574036, 0.00436711, 0.00523499, 0.00952401, 0.02337151, 0.0167841, 0.005804, 0.00426032, 0.00487144, 0.00894915, 0.02189338, 0.01669855, 0.00567713, 0.00440427, 0.00482548, 0.00891411, 0.02111907, 0.01643522, 0.00560581, 0.00430725, 0.00503295, 0.00951757, 0.02261632, 0.01703075, 0.00570335, 0.00436542, 0.00502727, 0.00955254, 0.02265526, 0.01684267, 0.00585222, 0.00433206, 0.0047554, 0.00912535, 0.02122648, 0.01700562, 0.00584332, 0.00451139, 0.00483668, 0.00913212, 0.02124039, 0.01689727, 0.00569817, 0.00437, 0.00482253, 0.00898372, 0.02197701, 0.01665689, 0.00569102, 0.00436463, 0.00478139, 0.00884231, 0.02226857, 0.01608713, 0.00575379, 0.00430081, 0.0044252, 0.00839456, 0.02071023, 0.01684943, 0.00575289, 0.00443769, 0.00444193, 0.00833466, 0.01959079, 0.01671118, 0.00563547, 0.00435152, 0.00453963, 0.00817548, 0.02105888, 0.01578668, 0.00550203, 0.00425664, 0.00455933, 0.00812201, 0.02076651, 0.01623898, 0.00565229, 0.00418504, 0.0044863, 0.00821569, 0.0207585, 0.01675863, 0.00555246, 0.00430588, 0.00440299, 0.00811329, 0.02035366, 0.0162768, 0.00533448, 0.00416106, 0.00438378, 0.0081576, 0.02106475, 0.01643419, 0.00542485, 0.00423873, 0.00436505, 0.00825605, 0.02110334, 0.0169274, 0.00555441, 0.00411201, 0.00416618, 0.00790966, 0.02082408, 0.01680577, 0.00558603, 0.00436552, 0.00417209, 0.00755726, 0.01996357, 0.01578572, 0.00525381, 0.00405772, 0.00427602, 0.00792137, 0.02086736, 0.01555441, 0.005264, 0.00415194, 0.00426316, 0.00766622, 0.02050268, 0.01500229, 0.0054455, 0.00400883, 0.00409435, 0.00693035, 0.02043003, 0.01544433, 0.00541633, 0.00422762, 0.0041857, 0.00711048, 0.01963998, 0.01501203, 0.00525688, 0.00408671, 0.00425013, 0.00714585, 0.02045759, 0.01442462, 0.00531057, 0.00412391, 0.00421338, 0.00701312, 0.02041242, 0.01441408, 0.00545206, 0.00407194, 0.00403881, 0.0072806, 0.02009585, 0.01475004, 0.00551727, 0.00428985, 0.00407957, 0.00702871, 0.01837793, 0.01358213, 0.00528448, 0.00404466, 0.00407939, 0.00728504, 0.02009869, 0.01435742, 0.00538654, 0.00410571, 0.00405671, 0.00761238, 0.02023315, 0.01379593, 0.00532029, 0.00386071, 0.00411812, 0.00679906, 0.01934924, 0.01436069, 0.00528586, 0.00402941, 0.00405249, 0.00673399, 0.01847608, 0.01378425, 0.00516262, 0.00387869, 0.0040798, 0.00691298, 0.01883766, 0.01349562, 0.00522795, 0.00382856, 0.00387871, 0.00718131, 0.01975068, 0.01313397, 0.00524309, 0.00379738, 0.0040263, 0.00753672, 0.01903213, 0.01382917, 0.00531203, 0.00404361, 0.00411999, 0.00744844, 0.01841665, 0.01327558, 0.00508536, 0.0037791, 0.00420473, 0.00782384, 0.01927725, 0.01342734, 0.00512705, 0.00384692, 0.00410188, 0.0075356, 0.01924707, 0.01370242, 0.00527127, 0.00380854, 0.00386123, 0.00695568, 0.0181089, 0.01355859, 0.0052015, 0.00392755, 0.00389675, 0.00694223, 0.01741714, 0.01319917, 0.00505974, 0.0037161, 0.0039262, 0.00694409, 0.0184433, 0.01290439, 0.00505151, 0.00373845, 0.00392107, 0.00677313, 0.01826396, 0.01278882, 0.00515269, 0.00369947, 0.00378845, 0.00659608, 0.01774967, 0.01300643, 0.00510112, 0.00387468, 0.00379033, 0.00672452, 0.01749043, 0.01268493, 0.00492738, 0.00364269, 0.0038695, 0.00681531, 0.01859674, 0.01288605, 0.0049949, 0.00368587, 0.00390781, 0.00678066, 0.01862014, 0.01257039, 0.00509764, 0.00361551, 0.00373914, 0.00648109, 0.01792987, 0.01289329, 0.00510157, 0.00376628, 0.0039289, 0.00657609, 0.01741595, 0.01247486, 0.00498001, 0.0036521, 0.0039982, 0.0067268, 0.01847941, 0.0127849, 0.00510443, 0.00369336, 0.00398765, 0.00673407, 0.0183001, 0.01277917, 0.00523102, 0.00360983, 0.00375927, 0.00639553, 0.01767635, 0.0128297, 0.00516229, 0.00374996, 0.00372856, 0.00652932, 0.01711401, 0.01258984, 0.00502672, 0.00363426, 0.00385362, 0.00661779, 0.01796665, 0.01277098, 0.00506452, 0.00364315, 0.00387012, 0.0067813, 0.01782843, 0.01260683, 0.00512507, 0.0036393, 0.00373637, 0.00652416, 0.01710339, 0.01268164, 0.00500754, 0.00378345, 0.00377415, 0.0067416, 0.0166666, 0.01257216, 0.0049645, 0.0036521, 0.0038243, 0.0067748, 0.01714113, 0.0126597, 0.00488771, 0.00354203, 0.00378827, 0.00678857, 0.01705602, 0.01240289, 0.00494504, 0.00345193, 0.00368838, 0.00662468, 0.01606725, 0.01271284, 0.0049252, 0.00364884, 0.00368101, 0.00654556, 0.01593145, 0.01266621, 0.00482244, 0.00354373, 0.00375297, 0.00661788, 0.01675174, 0.0129549, 0.00490274, 0.00359737, 0.00381191, 0.00643337, 0.01707383, 0.01290059, 0.00503205, 0.00358893, 0.00356798, 0.00607101, 0.01652174, 0.01304135, 0.00513213, 0.00380741, 0.00361517, 0.00597258, 0.01610702, 0.01286836, 0.00499294, 0.00365168, 0.00357876, 0.00622452, 0.0171249, 0.01299298, 0.00503796, 0.00367146, 0.00359971, 0.00635671, 0.0170896, 0.01266054, 0.0051083, 0.00362659, 0.00347362, 0.00611101, 0.01620513, 0.01268288, 0.00507074, 0.00375591, 0.00354693, 0.00621244, 0.01573653, 0.0124993, 0.00499128, 0.00365099, 0.0037369, 0.00652545, 0.01634974, 0.01266037, 0.00503073, 0.00365197, 0.00360632, 0.00630431, 0.01648704, 0.01264295, 0.00513486, 0.0035887, 0.00344567, 0.00613436, 0.01566972, 0.01263412, 0.00511935, 0.00379757, 0.00349894, 0.00636357, 0.01530087, 0.01259033, 0.00493936, 0.00366759, 0.00355671, 0.00651127, 0.01555245, 0.01244197, 0.00493058, 0.00365714, 0.00355532, 0.0066045, 0.01566173, 0.01238485, 0.00506051, 0.00365665, 0.00338417, 0.00619098, 0.01498853, 0.01245896, 0.00503683, 0.00377548, 0.00342499, 0.00586019, 0.01452558, 0.01233044, 0.0048872, 0.00356584, 0.0033198, 0.00631101, 0.01527554, 0.01256251, 0.00484902, 0.00353318, 0.00327356, 0.00633099, 0.01534883, 0.0122163, 0.00500138, 0.00350568, 0.00307384, 0.00611336, 0.01447445, 0.01225279, 0.00493831, 0.0037211, 0.00309257, 0.00619699, 0.01442746, 0.01222158, 0.00479637, 0.00361032, 0.00328375, 0.00666877, 0.01546029, 0.01261672, 0.00489318, 0.00368425, 0.00325036, 0.00623951, 0.01542086, 0.01232523, 0.00501028, 0.0035416, 0.00301131, 0.00600612, 0.01471669, 0.01248806, 0.00501669, 0.0037814, 0.00312017, 0.00684672, 0.01496226, 0.01263202, 0.0048604, 0.00375296, 0.00323267, 0.00692474, 0.01597741, 0.01273833, 0.00507932, 0.00371698, 0.00318738, 0.00702607, 0.01619592, 0.01270899, 0.00514205, 0.00376545, 0.0031244, 0.00733852, 0.01562817, 0.01302669, 0.00516553, 0.00397736, 0.00319177, 0.006843, 0.01483124, 0.01257657, 0.00496834, 0.00376284, 0.00324643, 0.00711961, 0.01582494, 0.0126918, 0.00502495, 0.00373947, 0.00319829, 0.00694592, 0.01580604, 0.01276744, 0.00508271, 0.00368152, 0.00301628, 0.00642435, 0.01489833, 0.01258534, 0.00504628, 0.00383124, 0.00312557, 0.0063273, 0.01518329, 0.01250581, 0.00507198, 0.00377418, 0.00328301, 0.00682149, 0.0163477, 0.01282366, 0.00513334, 0.00380207, 0.00324996, 0.00642957, 0.0167005, 0.01268997, 0.00526439, 0.00377379, 0.00311163, 0.00688495, 0.01661846, 0.01288866, 0.00511025, 0.00388194, 0.00311746, 0.00682631, 0.01657218, 0.01281537, 0.00490251, 0.00372701, 0.0031469, 0.00663747, 0.01632289, 0.01271647, 0.00486147, 0.00362809, 0.00316666, 0.0061001, 0.01639022, 0.01262927, 0.00493847, 0.00369745, 0.00309989, 0.00577921, 0.01609069, 0.01261567, 0.0049498, 0.00384178, 0.00305392, 0.00565059, 0.01525746, 0.01193076, 0.00463068, 0.00366874, 0.00327083, 0.00555585, 0.01515138, 0.01218442, 0.00480337, 0.00377038, 0.00318938, 0.00506138, 0.01506851, 0.01170707, 0.00489277, 0.00366443, 0.00306466, 0.00540988, 0.01619868, 0.01299555, 0.00491948, 0.00380558, 0.00308473, 0.00606076, 0.01591874, 0.01241174, 0.00473482, 0.00365195, 0.00321654, 0.00645723, 0.01656406, 0.01252942, 0.00473011, 0.00344894, 0.00322608, 0.00653021, 0.01638572, 0.01219336, 0.00491793, 0.00354365, 0.00301824, 0.00625209, 0.01562482, 0.01229739, 0.00485795, 0.00371899, 0.00306428, 0.00622864, 0.01487702, 0.01192187, 0.00490073, 0.00359196, 0.00317049, 0.0065818, 0.01557867, 0.01211036, 0.00488747, 0.00362475, 0.00320753, 0.00652669, 0.01564251, 0.01216294, 0.00512928, 0.00377747, 0.00317496, 0.00627051, 0.01541917, 0.01197857, 0.00508992, 0.00396122, 0.00315143, 0.00636691, 0.01437393, 0.0116689, 0.00492744, 0.00380162, 0.00313904, 0.00627971, 0.01463165, 0.01178548, 0.00490651, 0.00367807, 0.00315231, 0.00635829, 0.01483777, 0.0118606, 0.0049385, 0.00362449, 0.0030219, 0.00574773, 0.01398903, 0.01194876, 0.00495532, 0.00378575, 0.00311755, 0.00635755, 0.01382573, 0.01187867, 0.00488045, 0.00378897, 0.00314047, 0.00607263, 0.01521106, 0.01142569, 0.0048837, 0.00377367, 0.00312985, 0.00631605, 0.01514199, 0.01154938, 0.00514951, 0.00387939, 0.00303686, 0.006149, 0.01538355, 0.01205734, 0.00507705, 0.00391007, 0.00306832, 0.00621453, 0.01494973, 0.0121603, 0.00500966, 0.0038579, 0.00320223, 0.0069509, 0.01630356, 0.01235645, 0.00501473, 0.00376344, 0.00319881, 0.00619334, 0.0151175, 0.01189465, 0.00503252, 0.00374905, 0.00305701, 0.00606649, 0.01665957, 0.01201723, 0.00508301, 0.00410878, 0.00311429, 0.00579421, 0.01612096, 0.01207881, 0.00497155, 0.00398596, 0.00311576, 0.00603842, 0.01667614, 0.01207076, 0.00502719, 0.0039061, 0.00314863, 0.00591033, 0.01717681, 0.012089, 0.00512954, 0.00389156, 0.00297438, 0.00562957, 0.01656682, 0.01209274, 0.00511817, 0.00402392, 0.00296809, 0.00567704, 0.0157172, 0.01166003, 0.00484781, 0.00382801, 0.00311677, 0.00558027, 0.01694947, 0.01175908, 0.00490885, 0.00372071, 0.00313257, 0.00600933, 0.01761527, 0.01166235, 0.00512116, 0.00377356, 0.00303998, 0.00566825, 0.0167374, 0.01176706, 0.00505159, 0.00387125, 0.00300501, 0.00554847, 0.01610392, 0.01165597, 0.00488161, 0.00382652, 0.00310153, 0.00605949, 0.01726008, 0.01176391, 0.00494713, 0.0037967, 0.00315338, 0.00631611, 0.01711419, 0.01153207, 0.00506269, 0.00371091, 0.00292001, 0.00561412, 0.01647558, 0.01188318, 0.00505205, 0.00395986, 0.00301966, 0.00550989, 0.01599124, 0.01199847, 0.00496249, 0.00387853, 0.00314095, 0.0058762, 0.01678612, 0.01153306, 0.00495963, 0.00373527, 0.00306036, 0.0054035, 0.01710386, 0.01164424, 0.0050715, 0.00378757, 0.00298123, 0.00537682, 0.01674254, 0.01164347, 0.00504511, 0.00394515, 0.00286045, 0.00523767, 0.0167882, 0.01224786, 0.0048301, 0.0038129, 0.00291748, 0.00560414, 0.0175545, 0.0124056, 0.00484113, 0.00377141, 0.00291273, 0.00562707, 0.0181711, 0.01252176, 0.00488, 0.00375486, 0.00280571, 0.00553466, 0.01770639, 0.01305031, 0.00496004, 0.00396563, 0.00281216, 0.00571903, 0.0171511, 0.01312289, 0.00478324, 0.00378274, 0.00288189, 0.0057129, 0.01798497, 0.01329693, 0.00482549, 0.00365437, 0.00287506, 0.00583842, 0.01770418, 0.01311553, 0.00495635, 0.00366191, 0.00279018, 0.00538851, 0.01718099, 0.01299506, 0.00489353, 0.00382816, 0.00281689, 0.00534341, 0.0165395, 0.01267276, 0.00466792, 0.00373479, 0.00292767, 0.00591637, 0.01876055, 0.01259873, 0.00481561, 0.00373008, 0.00298942, 0.00581242, 0.01780724, 0.01237003, 0.00489249, 0.0036141, 0.00280983, 0.0051544, 0.01684904, 0.01240803, 0.00486464, 0.00377176, 0.00286803, 0.00510076, 0.01616589, 0.01222567, 0.0046483, 0.00358122, 0.00296055, 0.00527483, 0.01709286, 0.0125668, 0.00476406, 0.00357345, 0.00295043, 0.00534037, 0.01727009, 0.01234214, 0.00478923, 0.0036183, 0.00284362, 0.00515498, 0.0165637, 0.01240725, 0.004893, 0.00380603, 0.00286017, 0.0051511, 0.0160135, 0.01233716, 0.0046781, 0.00369772, 0.0029601, 0.00525889, 0.0169333, 0.01252294, 0.00472135, 0.00363645, 0.00298078, 0.00512663, 0.01723676, 0.01238698, 0.00481347, 0.0036852, 0.00287224, 0.00496501, 0.01644847, 0.01247834, 0.00486848, 0.00383754, 0.00296017, 0.0050559, 0.01617926, 0.01232237, 0.00463725, 0.0035898, 0.00299681, 0.00504476, 0.01689566, 0.01239671, 0.00469298, 0.00366588, 0.00302523, 0.0052978, 0.01745594, 0.01233411, 0.00486941, 0.00361016, 0.00287148, 0.00510545, 0.01635175, 0.01223859, 0.00481989, 0.00370703, 0.0028628, 0.00502808, 0.01573404, 0.01193713, 0.00467832, 0.0035615, 0.00296414, 0.00520577, 0.01685755, 0.0122638, 0.00464805, 0.00345972, 0.00292481, 0.00528027, 0.01683001, 0.01255692, 0.00469557, 0.00347689, 0.00282782, 0.00516038, 0.01634666, 0.012745, 0.00463926, 0.00356299, 0.00288066, 0.00539339, 0.0157732, 0.01218766, 0.00459769, 0.00348848, 0.00300883, 0.00579449, 0.01705246, 0.01222222, 0.00471081, 0.00352711, 0.00302225, 0.00555687, 0.01644495, 0.01222222, 0.0047786, 0.00335606, 0.00291246, 0.00506105, 0.01476051, 0.01138989, 0.00463413, 0.00337306, 0.00299349, 0.00503405, 0.01453426, 0.01141603, 0.00456772, 0.00340242, 0.00307436, 0.00517342, 0.01607044, 0.01183979, 0.0045683, 0.00356201, 0.00307297, 0.0052511, 0.01688175, 0.01183803, 0.00468521, 0.00343594, 0.0028796, 0.00433663, 0.01572177, 0.01139992, 0.00473566, 0.0035479, 0.0030149, 0.00458295, 0.01449176, 0.01136113, 0.00429687, 0.00332631, 0.00299864, 0.00488853, 0.0163543, 0.01158589, 0.00445151, 0.00348465, 0.00313595, 0.00528565, 0.01634758, 0.01168783, 0.00480908, 0.00340028, 0.00312159, 0.00562752, 0.01684665, 0.01188633, 0.00519505, 0.00413545, 0.00334699, 0.00578133, 0.01672288, 0.0120981, 0.00502658, 0.00409068, 0.00358798, 0.00588912, 0.0183425, 0.01259117, 0.00506268, 0.00378078, 0.00350173, 0.00581094, 0.01780581, 0.01288382, 0.00518899, 0.00414648, 0.00347468, 0.00539573, 0.01692408, 0.01299712, 0.00516392, 0.0044198, 0.00346375, 0.00546242, 0.01735681, 0.01264367, 0.00487056, 0.00432159, 0.00349215, 0.00563849, 0.01825869, 0.01281233, 0.00506682, 0.00444285, 0.003541, 0.00584881, 0.01884207, 0.01285344, 0.00515934, 0.00431308, 0.00338295, 0.00549625, 0.0175715, 0.01240643, 0.00514752, 0.00435442, 0.00334311, 0.00515821, 0.01682769, 0.01229026, 0.00489517, 0.00400602, 0.0034069, 0.00527437, 0.01737899, 0.01219002, 0.00493316, 0.00389684, 0.0033648, 0.00539263, 0.01746514, 0.01202214, 0.00512504, 0.00416652, 0.00331331, 0.00570968, 0.01806722, 0.01196936, 0.00514852, 0.00421588, 0.00325491, 0.00553277, 0.01741795, 0.01185785, 0.00492632, 0.00428161, 0.00331377, 0.0052905, 0.01730144, 0.01212019, 0.00494886, 0.00414807, 0.00325803, 0.00516667, 0.0163223, 0.01167231, 0.00497168, 0.00396671, 0.00317233, 0.00494189, 0.01561963, 0.01194107, 0.00499026, 0.00411275, 0.00315785, 0.00494642, 0.01520479, 0.01153897, 0.00484935, 0.00385925, 0.00322899, 0.00486912, 0.01608753, 0.01171623, 0.00487173, 0.00391351, 0.00325907, 0.00512875, 0.01617922, 0.01141626, 0.00501902, 0.00392512, 0.00312725, 0.00486504, 0.01576271, 0.01167115, 0.00507187, 0.00418734, 0.00315283, 0.00482697, 0.01571337, 0.01148525, 0.00484427, 0.0041099, 0.00331534, 0.00514184, 0.01604335, 0.01186942, 0.00484206, 0.00401211, 0.00336129, 0.00523561, 0.01582495, 0.01158006, 0.00487776, 0.0038077, 0.00325718, 0.00489367, 0.01502065, 0.01129306, 0.00481401, 0.00379861, 0.00313921, 0.00459551, 0.01465015, 0.01069293, 0.00462202, 0.00349274, 0.00319485, 0.00471655, 0.01522666, 0.01109216, 0.0046175, 0.00375084, 0.00321444, 0.00463281, 0.01501775, 0.01096325, 0.00469041, 0.00359462, 0.00308461, 0.00441672, 0.01481421, 0.01114905, 0.0048292, 0.00390507, 0.00316158, 0.00458705, 0.01429905, 0.01099498, 0.00457089, 0.00385054, 0.0032181, 0.00463395, 0.01562846, 0.01161366, 0.00491089, 0.00382493, 0.00324365, 0.0048024, 0.01474677, 0.01089965, 0.00452892, 0.0036509, 0.00300091, 0.00458167, 0.01398082, 0.01074938, 0.00456917, 0.00390845, 0.00297866, 0.00435619, 0.01362537, 0.01053863, 0.00440131, 0.00366639, 0.00304926, 0.00467717, 0.01444288, 0.01054909, 0.00432952, 0.00355965, 0.00303288, 0.00461676, 0.01438619, 0.01063866, 0.00452947, 0.00365986, 0.00292596, 0.00438384, 0.01395127, 0.01063101, 0.00448045, 0.00400381, 0.00298496, 0.0044078, 0.01349409, 0.01050935, 0.00442583, 0.00393119, 0.00307193, 0.00456218, 0.01481429, 0.01079829, 0.00435333, 0.00384583, 0.00304764, 0.00456546, 0.01448745, 0.0106048, 0.00446177, 0.00367984, 0.00293772, 0.00428458, 0.01429255, 0.0107303, 0.00450516, 0.00385583, 0.00293004, 0.00432897, 0.01382541, 0.01048615, 0.00434077, 0.00373845, 0.00308971, 0.00444772, 0.01504277, 0.01081112, 0.00441412, 0.00364145, 0.00310357, 0.00445581, 0.01504069, 0.01075829, 0.00445519, 0.00356732, 0.00296539, 0.00430513, 0.01438361, 0.01067286, 0.00453444, 0.00389333, 0.00300375, 0.00423717, 0.01375934, 0.01044511, 0.00448147, 0.00387153, 0.00311391, 0.00437097, 0.01478947, 0.01071374, 0.00450163, 0.00371223, 0.00302164, 0.00432847, 0.01497109, 0.01081334, 0.00466984, 0.00388791, 0.00301851, 0.00431002, 0.01439974, 0.01057686, 0.00453505, 0.00411324, 0.00305623, 0.00465296, 0.01433653, 0.01071947, 0.00453599, 0.00404777, 0.00308214, 0.00464577, 0.01487091, 0.0109219, 0.00453435, 0.00436887, 0.00323015, 0.00485954, 0.01524874, 0.01087474, 0.0046361, 0.00418719, 0.00299428, 0.00459761, 0.014587, 0.01068264, 0.0046881, 0.00435419, 0.00306506, 0.00459989, 0.01432613, 0.01059135, 0.00453393, 0.00430452, 0.00317702, 0.00461324, 0.01519937, 0.01091838, 0.00455621, 0.00421758, 0.00315108, 0.00454922, 0.01564798, 0.01075664, 0.00474376, 0.00427927, 0.00300753, 0.00435768, 0.01484338, 0.01078767, 0.00477053, 0.00437573, 0.00305387, 0.00440609, 0.01426441, 0.01058961, 0.0045362, 0.00415035, 0.00303755, 0.0042657, 0.0149484, 0.01067914, 0.00465965, 0.00408247, 0.00306156, 0.00428383, 0.01501534, 0.01056638, 0.00458329, 0.00398951, 0.00290639, 0.00399312, 0.01425857, 0.01063543, 0.00466561, 0.0042163, 0.00292663, 0.00389169, 0.0137091, 0.01046451, 0.00451991, 0.00397526, 0.00299776, 0.00393868, 0.01444924, 0.01059016, 0.00455196, 0.00405388, 0.00301009, 0.00405993, 0.0145433, 0.01033312, 0.00477176, 0.00404451, 0.00292792, 0.00398947, 0.01422388, 0.01048371, 0.00469971, 0.00434259, 0.00301917, 0.0041284, 0.01418788, 0.0106425, 0.00468772, 0.00422863, 0.00310955, 0.00426823, 0.01476094, 0.01079313, 0.00465686, 0.00422273, 0.00311633, 0.00427616, 0.01490183, 0.01067211, 0.0047474, 0.0041666, 0.00298874, 0.00414628, 0.014361, 0.01063474, 0.00477675, 0.00445061, 0.00301266, 0.00411496, 0.01396407, 0.01043668, 0.00455303, 0.00405883, 0.00306286, 0.00425528, 0.01470102, 0.01063247, 0.00460719, 0.00414592, 0.00307391, 0.00427675, 0.01471875, 0.01055487, 0.00472109, 0.00405538, 0.00289179, 0.00399008, 0.01377513, 0.01046034, 0.00453215, 0.00420976, 0.0029948, 0.00408286, 0.01387129, 0.01044985, 0.00450093, 0.00411893, 0.0030974, 0.0041567, 0.0147468, 0.01059331, 0.00449998, 0.00407882, 0.00310461, 0.00428147, 0.0148249, 0.01047708, 0.00462536, 0.00406022, 0.00296622, 0.00426442, 0.01441718, 0.01067213, 0.00466604, 0.00424433, 0.0030212, 0.00428938, 0.01411686, 0.01044699, 0.00447699, 0.00408067, 0.00308802, 0.0043377, 0.01498436, 0.01065313, 0.00455473, 0.00408586, 0.00308408, 0.0044081, 0.01500763, 0.01062524, 0.00458463, 0.00401519, 0.00298722, 0.00430176, 0.01470772, 0.01071033, 0.00454521, 0.0040022, 0.00304532, 0.0048104, 0.01428946, 0.010554, 0.00446075, 0.00397701, 0.00305216, 0.00466473, 0.01492544, 0.01107395, 0.00456296, 0.00384931, 0.00310305, 0.00475479, 0.01483511, 0.01061223, 0.00465467, 0.00406593, 0.00288524, 0.00390994, 0.01401762, 0.01018689, 0.00463462, 0.00412554, 0.0029257, 0.00399309, 0.01388871, 0.01012355, 0.00443864, 0.00383224, 0.00297898, 0.00395902, 0.01446079, 0.01036459, 0.0045632, 0.00393509, 0.00302571, 0.00452034, 0.01491519, 0.01074934, 0.00463829, 0.00405809, 0.00293858, 0.004344, 0.01432549, 0.01057917, 0.00465271, 0.00425299, 0.00295378, 0.00441533, 0.01398382, 0.01057337, 0.00448709, 0.00414762, 0.00304722, 0.00452708, 0.01566272, 0.01085149, 0.00450376, 0.00410368, 0.00304021, 0.00450661, 0.01466747, 0.01053486, 0.00450801, 0.00440771, 0.00289247, 0.00447968, 0.01385774, 0.01056489, 0.0045139, 0.00425725, 0.00295891, 0.00433516, 0.01362596, 0.0105032, 0.00432882, 0.00402606, 0.00301881, 0.00437934, 0.01453782, 0.01064896, 0.00450897, 0.00407414, 0.00307497, 0.00445136, 0.01513147, 0.01058879, 0.00465191, 0.00410791, 0.00293159, 0.00417723, 0.01420948, 0.01051612, 0.00456225, 0.00419811, 0.00297283, 0.00419489, 0.01355984, 0.01043356, 0.00444091, 0.0040923, 0.00308161, 0.00434697, 0.01467092, 0.01038326, 0.00440521, 0.00401204, 0.00302926, 0.00433857, 0.01427995, 0.01015442, 0.00452453, 0.00403623, 0.00297247, 0.00427036, 0.01410226, 0.0104287, 0.00439943, 0.00425568, 0.00302407, 0.00437076, 0.01419698, 0.01034299, 0.00440753, 0.00421105, 0.00313368, 0.00454925, 0.014789, 0.01038193, 0.00446079, 0.00414178, 0.00311982, 0.00448229, 0.01523927, 0.01027152, 0.00461518, 0.00411327, 0.00296524, 0.00427605, 0.01457144, 0.01024898, 0.0045711, 0.00423079, 0.00304478, 0.00430801, 0.01423521, 0.0101824, 0.0044392, 0.00408528, 0.00314579, 0.00440026, 0.01521753, 0.0104275, 0.00454654, 0.00421249, 0.00319175, 0.00457197, 0.01508066, 0.01014016, 0.00455371, 0.00410332, 0.00306032, 0.00434646, 0.01441633, 0.01020642, 0.0045295, 0.00423834, 0.00310838, 0.00432917, 0.01412201, 0.010102, 0.00438352, 0.00410563, 0.00314774, 0.00442806, 0.01496638, 0.0102911, 0.00445566, 0.00411105, 0.00317843, 0.00441081, 0.01475401, 0.0100524, 0.00452421, 0.00407559, 0.00302766, 0.00420943, 0.01428118, 0.01007332, 0.00452727, 0.00428389, 0.00305587, 0.00414268, 0.01373979, 0.00990675, 0.00437825, 0.0040658, 0.0031803, 0.00432261, 0.01455296, 0.01008651, 0.00445821, 0.00402909, 0.00318756, 0.00438001, 0.01458376, 0.0100346, 0.00451577, 0.00403079, 0.00302778, 0.00411577, 0.01396391, 0.01003802, 0.00449488, 0.00416087, 0.00308694, 0.00415661, 0.0135726, 0.00990115, 0.0043663, 0.00413051, 0.00322279, 0.00404314, 0.01455786, 0.01010953, 0.00441001, 0.00413426, 0.0031872, 0.00464935, 0.01470712, 0.00995529, 0.00444832, 0.00399145, 0.00303265, 0.00429957, 0.01424464, 0.00998245, 0.00441065, 0.00418786, 0.00301728, 0.00436587, 0.01398232, 0.00986321, 0.004254, 0.0040517, 0.00310251, 0.00431714, 0.01481313, 0.01009328, 0.0043422, 0.00412664, 0.00317173, 0.00446676, 0.01496374, 0.00995603, 0.00441937, 0.004076, 0.00303432, 0.0043403, 0.01438117, 0.0100375, 0.00442626, 0.00424564, 0.00305729, 0.0043617, 0.0140642, 0.00998582, 0.00431379, 0.00415509, 0.00316621, 0.00439323, 0.01472837, 0.01015568, 0.00434133, 0.00412661, 0.00319521, 0.00457285, 0.01506772, 0.01018709, 0.00451122, 0.00439802, 0.003081, 0.00455293, 0.01485517, 0.01030492, 0.00445478, 0.00444469, 0.00307128, 0.00434557, 0.01454867, 0.01034135, 0.0044355, 0.00448767, 0.0032908, 0.00469388, 0.01570631, 0.01066567, 0.0045618, 0.00493382, 0.00347961, 0.00492273, 0.01611511, 0.01035921, 0.00458721, 0.00481498, 0.00328988, 0.00479216, 0.01501629, 0.01040847, 0.00458167, 0.00501895, 0.00332908, 0.00476951, 0.01519991, 0.01040315, 0.0044659, 0.00508641, 0.00356249, 0.00489805, 0.01584132, 0.01055012, 0.00468976, 0.00476778, 0.00353197, 0.00483288, 0.01582616, 0.01041215, 0.00465291, 0.00459194, 0.00326661, 0.00480353, 0.01534925, 0.01043443, 0.00460098, 0.00470965, 0.0032372, 0.00492475, 0.01499664, 0.01019824, 0.00444924, 0.00462427, 0.00334265, 0.00488083, 0.01572613, 0.01043855, 0.00463956, 0.00470465, 0.0034128, 0.00505913, 0.01623499, 0.01022468, 0.00468644, 0.00466034, 0.00327351, 0.0048145, 0.01525259, 0.01002633, 0.00473389, 0.00465382, 0.00327047, 0.00479929, 0.01491929, 0.00982873, 0.00432416, 0.00445004, 0.00336609, 0.00476154, 0.01543043, 0.00984052, 0.00436861, 0.00433388, 0.00328781, 0.00468734, 0.01556279, 0.00986402, 0.00447058, 0.00445797, 0.00319117, 0.00457495, 0.0152023, 0.00995054, 0.00444413, 0.00459155, 0.00325333, 0.00475006, 0.01484026, 0.00989321, 0.00430736, 0.00404687, 0.00332661, 0.00481491, 0.01604098, 0.00999007, 0.00441309, 0.0043851, 0.00350593, 0.00517421, 0.01666474, 0.01008892, 0.00463095, 0.00467362, 0.00337807, 0.0050453, 0.01564894, 0.00994963, 0.00456935, 0.00476846, 0.00335031, 0.00470736, 0.01549084, 0.00992657, 0.00453668, 0.00455406, 0.00349406, 0.00502707, 0.01658652, 0.01019287, 0.00453236, 0.00453944, 0.00350216, 0.00499787, 0.01679668, 0.00986982, 0.0047135, 0.00468621, 0.00341084, 0.00499182, 0.01629079, 0.01006048, 0.00475324, 0.00477039, 0.0034046, 0.00500554, 0.01604567, 0.01013292, 0.00454885, 0.00468045, 0.00367735, 0.00519183, 0.01724428, 0.01012949, 0.00457103, 0.00461131, 0.00355095, 0.00510784, 0.01674393, 0.01005808, 0.00451638, 0.00436594, 0.00328259, 0.00459006, 0.01568864, 0.00966613, 0.00441949, 0.00435766, 0.0032587, 0.00462405, 0.01541063, 0.0093811, 0.00427411, 0.00433681, 0.00344467, 0.00471483, 0.01631412, 0.00986681, 0.00434164, 0.00429709, 0.00345764, 0.00479721, 0.01644116, 0.0098123, 0.00440433, 0.00429458, 0.00330325, 0.00458519, 0.01577175, 0.00980231, 0.0044334, 0.004443, 0.00328954, 0.00455396, 0.01517625, 0.0100731, 0.00424977, 0.00429691, 0.00344712, 0.00461494, 0.0164983, 0.0099249, 0.00427597, 0.00435669, 0.00344399, 0.00477299, 0.01644523, 0.00985128, 0.00434025, 0.00435057, 0.00330085, 0.00471042, 0.01586713, 0.00982404, 0.0043231, 0.00441645, 0.00334369, 0.00472896, 0.01571164, 0.00967382, 0.00431642, 0.00435932, 0.00342909, 0.00464626, 0.01632015, 0.00996205, 0.00434131, 0.00433619, 0.00350413, 0.00485008, 0.01634694, 0.01017189, 0.00446332, 0.0042946, 0.00347019, 0.00494225, 0.01607441, 0.01020555, 0.00447297, 0.00439908, 0.00348843, 0.00438611, 0.01568082, 0.00996517, 0.00433553, 0.00439554, 0.00351151, 0.00501552, 0.01665653, 0.01015615, 0.00446942, 0.00448154, 0.00353307, 0.00515965, 0.01700668, 0.01019913, 0.00444828, 0.00451157, 0.00339864, 0.00491515, 0.01634339, 0.01008694, 0.00448974, 0.00452799, 0.00352375, 0.00496299, 0.01620195, 0.01022994, 0.00447225, 0.00449631, 0.00357505, 0.00501757, 0.01660587, 0.01094494, 0.0044343, 0.00444425, 0.00373943, 0.0051231, 0.01671326, 0.01042676, 0.00439797, 0.00443023, 0.00357796, 0.00493866, 0.01562125, 0.01039452, 0.00440777, 0.00466379, 0.00368628, 0.00515811, 0.01593957, 0.01106392, 0.00435459, 0.00444894, 0.00374155, 0.00539131, 0.01658938, 0.01120859, 0.00433767, 0.00435284, 0.00354947, 0.00545652, 0.01660112, 0.0110282, 0.00441379, 0.00427774, 0.00347255, 0.00518433, 0.01565965, 0.01112305, 0.00438299, 0.00434115, 0.00343586, 0.00513237, 0.01549141, 0.01099998, 0.00429196, 0.00447368, 0.00365084, 0.00518308, 0.01645009, 0.01113576, 0.00423934, 0.00451823, 0.00396342, 0.00541716, 0.016519, 0.01103522, 0.00437263, 0.00449508, 0.00376454, 0.0050192, 0.01554355, 0.01096538, 0.00434084, 0.00463397, 0.00365652, 0.00498274, 0.01496289, 0.01043115, 0.00413662, 0.00434507, 0.0033027, 0.00488538, 0.01573475, 0.01048013, 0.00424247, 0.00444573, 0.00384324, 0.00529464, 0.01597509, 0.01105585, 0.00428606, 0.00436275, 0.00362835, 0.0046614, 0.01486368, 0.01089937, 0.0042991, 0.00450262, 0.00363027, 0.00496599, 0.01448601, 0.01077965, 0.00410741, 0.00430058, 0.00365198, 0.00524058, 0.01524129, 0.01085099, 0.00419946, 0.00441497, 0.00371702, 0.00531174, 0.01543282, 0.01064663, 0.0042491, 0.00440941, 0.00362875, 0.00475844, 0.01523457, 0.01095957, 0.00432887, 0.00460864, 0.00370422, 0.00490441, 0.01542274, 0.01097622, 0.00421916, 0.00448892, 0.00377526, 0.00472511, 0.0160945, 0.01121782, 0.00433653, 0.00453533, 0.00379552, 0.00436714, 0.01623601, 0.01103951, 0.00439587, 0.00426516, 0.00363289, 0.00436689, 0.01530737, 0.01095632, 0.00429405, 0.00441939, 0.00368133, 0.00407497, 0.01511999, 0.01092207, 0.00416408, 0.00460969, 0.00371806, 0.00536436, 0.01619378, 0.01112662, 0.00419279, 0.00438061, 0.00368574, 0.00529764, 0.01613512, 0.01116644, 0.00428843, 0.00437406, 0.00351128, 0.00520971, 0.01560065, 0.01121782, 0.00417168, 0.00459646, 0.00361318, 0.00526451, 0.01533159, 0.01111711, 0.00411252, 0.00442229, 0.00366008, 0.00538794, 0.01678201, 0.01110553, 0.00415368, 0.00437869, 0.00373281, 0.00549202, 0.01683907, 0.01138361, 0.004315, 0.00439282, 0.00362785, 0.00514296, 0.01618055, 0.01135952, 0.00436487, 0.0045231, 0.00364163, 0.00500645, 0.01520062, 0.01094336, 0.00421219, 0.00434998, 0.003669, 0.0049077, 0.0159656, 0.01114911, 0.00424538, 0.00432578, 0.00378847, 0.00520747, 0.01600863, 0.01110073, 0.00426205, 0.00417084, 0.00361974, 0.00503221, 0.01550977, 0.01121812, 0.0042857, 0.00437515, 0.00370244, 0.00517822, 0.01450031, 0.0110943, 0.00425132, 0.00435063, 0.00383265, 0.00515217, 0.01558728, 0.01130885, 0.00429885, 0.00429002, 0.00379666, 0.00525606, 0.01497984, 0.01083217, 0.00425752, 0.00409341, 0.00356956, 0.00506277, 0.01417894, 0.01080269, 0.00432275, 0.00424289, 0.00365039, 0.00525133, 0.01420381, 0.01096454, 0.00422684, 0.00425459, 0.00382588, 0.00518883, 0.01491191, 0.01105327, 0.00422771, 0.0041951, 0.00374522, 0.0047217, 0.01456618, 0.0108025, 0.00431997, 0.00414244, 0.00357302, 0.00464166, 0.01387642, 0.01084405, 0.00425685, 0.00425805, 0.00348744, 0.00419078, 0.0128977, 0.01031655, 0.00396031, 0.00408234, 0.00357625, 0.00439765, 0.01403765, 0.0105921, 0.00411865, 0.00423824, 0.00372349, 0.00422427, 0.01407888, 0.01035161, 0.00419073, 0.00420759, 0.0035382, 0.00385585, 0.01326075, 0.01025257, 0.00413168, 0.0042473, 0.00351606, 0.00404506, 0.01324051, 0.00987639, 0.00405192, 0.00416255, 0.00366375, 0.00415043, 0.01402524, 0.01028526, 0.00410305, 0.00394268, 0.00357393, 0.00423917, 0.01418962, 0.01018736, 0.00418362, 0.00393847, 0.00346343, 0.00404608, 0.01386284, 0.01015589, 0.00415636, 0.00404742, 0.0035123, 0.0041708, 0.0136958, 0.01012991, 0.00407872, 0.00400789, 0.0035143, 0.00419053, 0.01424832, 0.01028894, 0.00405497, 0.00380523, 0.00343057, 0.00405047, 0.01417708, 0.01027115, 0.00425455, 0.00409134, 0.00347348, 0.00400019, 0.01402086, 0.01040452, 0.00425441, 0.00430973, 0.00328451, 0.00413715, 0.01356249, 0.01061343, 0.00412817, 0.00418289, 0.00355098, 0.00495424, 0.01455966, 0.01094552, 0.00425981, 0.00428522, 0.00365813, 0.0050221, 0.01446202, 0.01057475, 0.00425134, 0.00411916, 0.00345953, 0.00475872, 0.01392833, 0.01087641, 0.00425581, 0.00402608, 0.00334637, 0.00417821, 0.01338142, 0.01025101, 0.0040221, 0.00408837, 0.00363038, 0.00432836, 0.01462112, 0.01059304, 0.00421238, 0.00424985, 0.00370405, 0.0048422, 0.01498395, 0.01101475, 0.00434687, 0.00424275, 0.00348603, 0.00466445, 0.01476536, 0.01097539, 0.00428231, 0.00434537, 0.00355307, 0.00467757, 0.01382175, 0.01054139, 0.00410571, 0.00404822, 0.00355248, 0.00458645, 0.01439427, 0.01066178, 0.00406722, 0.00403518, 0.00360713, 0.004506, 0.01439777, 0.01047471, 0.00400311, 0.00400596, 0.00349741, 0.00449554, 0.01377602, 0.0103606, 0.00413036, 0.00415287, 0.00346842, 0.00423497, 0.01329856, 0.00998314, 0.00391317, 0.00378036, 0.00354741, 0.00411856, 0.01320016, 0.01020358, 0.00404085, 0.00376636, 0.00361262, 0.00447624, 0.01350943, 0.01000494, 0.00411265, 0.00378399, 0.00340075, 0.00425269, 0.01394388, 0.01029756, 0.00405973, 0.00407876, 0.00336929, 0.00408722, 0.01357173, 0.01012198, 0.00397315, 0.00403157, 0.00345086, 0.00418926, 0.01423672, 0.01022787, 0.00392001, 0.00384579, 0.00340005, 0.00415284, 0.01409403, 0.01006539, 0.00404677, 0.00386794, 0.00325926, 0.00387713, 0.01314426, 0.01013002, 0.00400542, 0.00400587, 0.00327866, 0.00372515, 0.0125934, 0.00939823, 0.00367458, 0.00375854, 0.00330507, 0.00379716, 0.01346398, 0.01000905, 0.00378123, 0.00382346, 0.00321224, 0.00393922, 0.01364139, 0.01008279, 0.00387674, 0.00376909, 0.00310955, 0.00354009, 0.01345125, 0.01021976, 0.00395096, 0.00395165, 0.00316764, 0.00354457, 0.01316984, 0.00994666, 0.00378063, 0.00376417, 0.0033071, 0.00369779, 0.01406182, 0.01034146, 0.00377265, 0.00371722, 0.00325782, 0.00365009, 0.01437045, 0.01077984, 0.00404819, 0.00373534, 0.00326091, 0.00388028, 0.01409767, 0.01065642, 0.0040286, 0.00397607, 0.00315253, 0.00359208, 0.01382974, 0.01061971, 0.00387251, 0.00393723, 0.00320137, 0.00370985, 0.01487081, 0.01064437, 0.0038619, 0.00387024, 0.00325305, 0.00372242, 0.0141897, 0.01090479, 0.00400021, 0.00384541, 0.0030544, 0.00358367, 0.01376714, 0.01074321, 0.00404059, 0.00392089, 0.00306117, 0.00358228, 0.01346135, 0.01050121, 0.00393662, 0.00365783, 0.00311103, 0.00352329, 0.01417784, 0.01074078, 0.00406671, 0.00361712, 0.00333013, 0.00379958, 0.01454351, 0.01069964, 0.00413931, 0.00378784, 0.00331509, 0.00363084, 0.01390791, 0.01060137, 0.00399547, 0.00383783, 0.00324734, 0.00361088, 0.01347385, 0.01028103, 0.00392733, 0.00357226, 0.00339975, 0.00391493, 0.0144623, 0.01071155, 0.00403907, 0.00372279, 0.00346547, 0.00401629, 0.01474048, 0.01070555, 0.00403284, 0.00358524, 0.00328146, 0.00375279, 0.01443166, 0.01059905, 0.00410092, 0.00392611, 0.00338269, 0.00392908, 0.01421819, 0.01066927, 0.00403703, 0.0037501, 0.00342647, 0.00385294, 0.01466545, 0.0105273, 0.00397647, 0.00359543, 0.00339421, 0.00375461, 0.01458092, 0.01031812, 0.00398265, 0.00351805, 0.00323223, 0.00377804, 0.01404443, 0.01045224, 0.00401495, 0.00380657, 0.00327388, 0.00391247, 0.01402802, 0.0109401, 0.00388008, 0.00367467, 0.00343993, 0.00415919, 0.01472924, 0.0109456, 0.00396295, 0.00348832, 0.00336253, 0.00382709, 0.01466762, 0.01008819, 0.00399256, 0.00357729, 0.00334877, 0.00404094, 0.01455641, 0.01054006, 0.00404947, 0.00376413, 0.00345833, 0.00393033, 0.01436638, 0.01012583, 0.00389204, 0.00350784, 0.00345518, 0.00393518, 0.01498416, 0.01015536, 0.00393319, 0.00348265, 0.00353887, 0.00400543, 0.01476524, 0.00981102, 0.00414855, 0.00352863, 0.00355467, 0.0039689, 0.01463477, 0.01012887, 0.00415477, 0.00369088, 0.00343314, 0.00382872, 0.01397778, 0.01049115, 0.0039973, 0.0035776, 0.00357486, 0.00404547, 0.01510657, 0.01076542, 0.00410034, 0.00372155, 0.00368006, 0.00434751, 0.01478817, 0.01017786, 0.0041074, 0.00364414, 0.00345995, 0.00427781, 0.01403519, 0.01043897, 0.00409376, 0.00370838, 0.00350691, 0.0043865, 0.01387766, 0.01028139, 0.00398775, 0.00365849, 0.00361395, 0.0045403, 0.01461335, 0.01048587, 0.00407489, 0.00368621, 0.00343316, 0.00458483, 0.01459367, 0.01021014, 0.00409039, 0.00360678, 0.00315904, 0.00407001, 0.01397141, 0.01018563, 0.00412815, 0.0039891, 0.00323486, 0.00410792, 0.01366143, 0.00981836, 0.00397922, 0.00385638, 0.00322495, 0.00408428, 0.01435082, 0.01002195, 0.00396126, 0.00343074, 0.00322386, 0.00414049, 0.01413266, 0.00967942, 0.00389071, 0.0034792, 0.00306671, 0.00367798, 0.01355939, 0.00932912, 0.0037087, 0.003352, 0.00285879, 0.00337967, 0.01345686, 0.00901705, 0.00365719, 0.00314159, 0.00292245, 0.00369208, 0.01437698, 0.00958865, 0.00380846, 0.00312312, 0.00289406, 0.0036737, 0.01437626, 0.00961617, 0.00388361, 0.00307059, 0.00280028, 0.00358566, 0.01387109, 0.00957729, 0.00387456, 0.00321925, 0.00281198, 0.00355583, 0.01342622, 0.00968856, 0.00373913, 0.00304748, 0.00282552, 0.00353119, 0.01414621, 0.0099872, 0.00378814, 0.00307942, 0.00287127, 0.00363139, 0.01411497, 0.01014857, 0.00387995, 0.00307781, 0.00281975, 0.00361916, 0.01384778, 0.00990961, 0.00389422, 0.00327475, 0.00288423, 0.00369871, 0.01363544, 0.00968168, 0.00377679, 0.00317661, 0.0029107, 0.00370665, 0.01445746, 0.00900401, 0.00381956, 0.00305937, 0.00290257, 0.00365523, 0.01451181, 0.00992346, 0.00388539, 0.00307592, 0.00281417, 0.00356699, 0.01412927, 0.01015273, 0.00388655, 0.0032524, 0.00279128, 0.00347936, 0.01372709, 0.00982065, 0.00378772, 0.00317798, 0.00289262, 0.00358714, 0.01485369, 0.0101973, 0.00380421, 0.00307522, 0.00287385, 0.00346595, 0.01424015, 0.00949694, 0.00379299, 0.00300526, 0.00270262, 0.00331112, 0.01389453, 0.00970257, 0.00383569, 0.0031521, 0.00270865, 0.00328503, 0.0136081, 0.00943911, 0.0037237, 0.00303806, 0.00279918, 0.00349818, 0.01429371, 0.01009838, 0.00377573, 0.00308282, 0.00283256, 0.0037028, 0.01430254, 0.00969025, 0.0038483, 0.00304644, 0.00271692, 0.00344591, 0.01385512, 0.00977092, 0.00387148, 0.0031581, 0.00271311, 0.00347471, 0.01349748, 0.00951317, 0.00377993, 0.0030361, 0.00281452, 0.0037219, 0.01451755, 0.00967815, 0.00386154, 0.00305476, 0.00285099, 0.00364758, 0.0148311, 0.00987237, 0.00393613, 0.0030325, 0.00278616, 0.00363515, 0.01416587, 0.00960059, 0.00386725, 0.00309854, 0.00277852, 0.00352588, 0.01339693, 0.00934602, 0.00372317, 0.002957, 0.00278243, 0.00363495, 0.01399949, 0.00950389, 0.00372749, 0.00293454, 0.00283578, 0.00371574, 0.01413019, 0.00924262, 0.0037807, 0.00289666, 0.00271028, 0.0034312, 0.01343078, 0.00907809, 0.00377759, 0.00304042, 0.00274013, 0.00344702, 0.01333327, 0.00887118, 0.00362981, 0.00288147, 0.00281699, 0.00349091, 0.01387087, 0.00916511, 0.00369857, 0.00287731, 0.00280537, 0.00361467, 0.01404731, 0.0089584, 0.00373596, 0.00288502, 0.00268975, 0.00357807, 0.0136965, 0.00891229, 0.00375854, 0.00301701, 0.00274065, 0.00350101, 0.01316244, 0.00871093, 0.00363928, 0.0029021, 0.00284848, 0.00362383, 0.01427649, 0.00893676, 0.00365037, 0.00292625, 0.00285506, 0.00373593, 0.01420477, 0.00884766, 0.00374212, 0.00283803, 0.00263336, 0.00351786, 0.0136043, 0.00880779, 0.00363911, 0.0029411, 0.00254702, 0.003398, 0.01296942, 0.00873298, 0.00355004, 0.00285801, 0.00262693, 0.00345474, 0.01380823, 0.00897008, 0.00361064, 0.00290059, 0.00265259, 0.00357559, 0.01372031, 0.00883789, 0.00367616, 0.0028439, 0.00257951, 0.0034623, 0.01374593, 0.00872751, 0.0036651, 0.00298866, 0.00261768, 0.00347014, 0.0134713, 0.00871976, 0.00358541, 0.00284196, 0.00267098, 0.00351742, 0.01423548, 0.00888445, 0.00361373, 0.00287941, 0.00270506, 0.00356017, 0.01427028, 0.00898164, 0.00372499, 0.0028571, 0.00249266, 0.0033476, 0.01375794, 0.00893291, 0.00369063, 0.0029808, 0.0026051, 0.00343142, 0.01318363, 0.00876566, 0.00355934, 0.00285804, 0.00266165, 0.00342996, 0.01436453, 0.00878696, 0.00362864, 0.0028722, 0.00276442, 0.00358064, 0.01464235, 0.00891261, 0.0037387, 0.00295011, 0.00267018, 0.00353824, 0.01428195, 0.00897196, 0.00374501, 0.00311691, 0.00262571, 0.00348872, 0.01378664, 0.00884628, 0.00365445, 0.0030372, 0.00278011, 0.00357252, 0.0146181, 0.00909766, 0.0036935, 0.00302564, 0.00281437, 0.00366496, 0.01489499, 0.00897706, 0.00377978, 0.00299002, 0.00272286, 0.0035209, 0.01415179, 0.00901066, 0.00381292, 0.00318229, 0.00274891, 0.0035289, 0.01421643, 0.00899967, 0.00367209, 0.00304827, 0.00283049, 0.00357978, 0.01471183, 0.00906366, 0.00369452, 0.00301375, 0.00281505, 0.00365727, 0.01470215, 0.00904174, 0.00376505, 0.0030448, 0.00273301, 0.00348074, 0.01412, 0.00901285, 0.00380815, 0.00318137, 0.00274818, 0.00353234, 0.01395873, 0.00899398, 0.00374956, 0.00307965, 0.00282969, 0.00361491, 0.01452728, 0.0091832, 0.00379913, 0.00310081, 0.00287073, 0.00378596, 0.01471993, 0.00912702, 0.00386339, 0.00313191, 0.00275376, 0.00364236, 0.01446273, 0.00931922, 0.00386905, 0.00327916, 0.0027929, 0.00399738, 0.01440797, 0.00944345, 0.00375788, 0.00320368, 0.00286799, 0.00390997, 0.01441073, 0.0092721, 0.00380071, 0.0031835, 0.00290298, 0.00411372, 0.01406787, 0.00869261, 0.00374222, 0.0030037, 0.00270981, 0.00350133, 0.01336684, 0.00848418, 0.00375205, 0.00307795, 0.00273142, 0.00347539, 0.01297113, 0.00861117, 0.00367607, 0.00304929, 0.00279309, 0.00362664, 0.013968, 0.00870993, 0.00371159, 0.00302815, 0.00281192, 0.00371769, 0.01390288, 0.00834833, 0.0037488, 0.0029654, 0.00268417, 0.00351702, 0.01351008, 0.00840306, 0.00381547, 0.00310617, 0.00271233, 0.00355576, 0.01325545, 0.00843537, 0.00376262, 0.00302785, 0.00277105, 0.00363189, 0.0139433, 0.00842623, 0.00373058, 0.00306912, 0.00277806, 0.00349098, 0.01388802, 0.0084123, 0.00381081, 0.00301326, 0.00264744, 0.00343295, 0.01382889, 0.00859245, 0.00378719, 0.00312729, 0.00264216, 0.00330881, 0.01301115, 0.00846194, 0.0036906, 0.00299345, 0.00272275, 0.00338758, 0.01357199, 0.0084942, 0.00369696, 0.00299149, 0.00270599, 0.00350147, 0.01372714, 0.0084701, 0.00374478, 0.00297472, 0.00260612, 0.00333256, 0.01336357, 0.00835244, 0.00375392, 0.00313359, 0.00263734, 0.00337872, 0.01321092, 0.00833322, 0.00368196, 0.00300015, 0.00279083, 0.00347087, 0.01389473, 0.00849345, 0.00372898, 0.00304879, 0.002875, 0.00355433, 0.01431572, 0.00854332, 0.00384479, 0.00302441, 0.00269574, 0.00341056, 0.01357109, 0.00849124, 0.00381665, 0.003181, 0.00273317, 0.00356109, 0.01323437, 0.008407, 0.00369936, 0.0031188, 0.00285239, 0.00359558, 0.01445233, 0.00860884, 0.0037546, 0.0030939, 0.00285433, 0.00351568, 0.01422881, 0.00867663, 0.00380771, 0.00306665, 0.00271342, 0.00341331, 0.01387233, 0.00861236, 0.00376186, 0.00318324, 0.00268092, 0.00331886, 0.01321296, 0.00863022, 0.00370491, 0.0030862, 0.00286828, 0.00345593, 0.01428042, 0.00878484, 0.00376007, 0.00314518, 0.00280091, 0.00348189, 0.01423897, 0.00875839, 0.00383359, 0.00311886, 0.00272042, 0.00329195, 0.01380459, 0.00871496, 0.00382004, 0.00325052, 0.00251977, 0.00318609, 0.01337088, 0.00855092, 0.00354846, 0.00295323, 0.00280268, 0.00338882, 0.01440048, 0.00912359, 0.00379864, 0.00317079, 0.00289848, 0.00366095, 0.01477777, 0.00889906, 0.00390537, 0.00318861, 0.00282911, 0.00342641, 0.01375765, 0.00895325, 0.00388086, 0.00331874, 0.00278195, 0.00347445, 0.01393946, 0.00896334, 0.00390672, 0.00328887, 0.00292644, 0.00379719, 0.01526136, 0.00909959, 0.00388413, 0.00318021, 0.00285562, 0.00350236, 0.01480141, 0.00899266, 0.00401447, 0.00321622, 0.00278021, 0.00352826, 0.01513843, 0.00919395, 0.00406477, 0.00338855, 0.00280382, 0.00367687, 0.01523772, 0.00919066, 0.00398728, 0.00341496, 0.00289498, 0.00362744, 0.01536093, 0.00932447, 0.00402783, 0.00337569, 0.00286976, 0.00381302, 0.01639631, 0.00916887, 0.00405841, 0.0033563, 0.00276548, 0.00368006, 0.01587835, 0.00930009, 0.00409392, 0.00352032, 0.0027771, 0.00363145, 0.01513091, 0.00906406, 0.00398361, 0.00338575, 0.00290896, 0.00373748, 0.01590557, 0.00925264, 0.00405455, 0.00340431, 0.00294771, 0.00385206, 0.0161736, 0.0091526, 0.004126, 0.00336832, 0.00282787, 0.00373602, 0.01521249, 0.00907101, 0.00412734, 0.00351151, 0.00287288, 0.00372488, 0.01469713, 0.00907847, 0.00402546, 0.00332864, 0.00300063, 0.00382659, 0.01580296, 0.00912683, 0.00408957, 0.0033772, 0.00293793, 0.00378743, 0.0154364, 0.00902982, 0.00411923, 0.00334566, 0.002779, 0.00377732, 0.01477948, 0.00912698, 0.00415038, 0.00345518, 0.00289297, 0.0038125, 0.01437248, 0.00899541, 0.00401888, 0.00335161, 0.00289929, 0.00375082, 0.01531344, 0.00899692, 0.00402727, 0.0033182, 0.00285652, 0.00379667, 0.0150969, 0.00914207, 0.00405217, 0.00325508, 0.0026883, 0.00361797, 0.01454778, 0.00891486, 0.00395158, 0.00339882, 0.00270891, 0.00358892, 0.01344472, 0.0086565, 0.00382976, 0.00328819, 0.00280617, 0.00365176, 0.01438726, 0.00884896, 0.00395002, 0.00319972, 0.00277273, 0.00364586, 0.01475068, 0.00878707, 0.00401333, 0.00318217, 0.00267017, 0.00346692, 0.01404506, 0.00884143, 0.00402083, 0.00342135, 0.00273154, 0.00351798, 0.0141444, 0.00864631, 0.00396734, 0.00334156, 0.00285393, 0.00363471, 0.01510748, 0.00888495, 0.00400365, 0.00326885, 0.00283381, 0.00378669, 0.01581812, 0.00898236, 0.00412128, 0.00347405, 0.00272177, 0.00359282, 0.01544341, 0.00919794, 0.00420018, 0.00371154, 0.00275687, 0.00377825, 0.01586681, 0.00922982, 0.0040718, 0.00355048, 0.00289451, 0.00399206, 0.01709521, 0.0097443, 0.00420389, 0.00370199, 0.00293577, 0.00422847, 0.01713623, 0.00959732, 0.00432542, 0.00368388, 0.00283083, 0.00395737, 0.01667446, 0.00938531, 0.00422086, 0.00369446, 0.0028044, 0.00395921, 0.01647544, 0.00920373, 0.00416506, 0.00365757, 0.00287351, 0.00401865, 0.01699202, 0.00909339, 0.00410981, 0.00371038, 0.00292681, 0.00405816, 0.01631881, 0.00900195, 0.00420679, 0.00356833, 0.00277509, 0.00387913, 0.01562537, 0.00932972, 0.00422185, 0.00381228, 0.00277601, 0.00382667, 0.01542596, 0.00927231, 0.00415576, 0.003674, 0.00283355, 0.00384608, 0.01596807, 0.00949585, 0.00421052, 0.00366348, 0.00285773, 0.00391386, 0.01618, 0.0092943, 0.00417286, 0.00372103, 0.00274377, 0.00367284, 0.01574254, 0.00937859, 0.00418199, 0.00384381, 0.0026798, 0.00343034, 0.0145961, 0.00902937, 0.00400496, 0.00359268, 0.002753, 0.00353402, 0.01549141, 0.00918267, 0.00406962, 0.00355295, 0.00276386, 0.00356704, 0.0152414, 0.00894584, 0.00407378, 0.00354571, 0.00269453, 0.00348485, 0.01462562, 0.00898976, 0.00408712, 0.00377684, 0.0027135, 0.00345214, 0.01435901, 0.00892064, 0.00402653, 0.00366506, 0.00276575, 0.00356314, 0.01523447, 0.00911597, 0.00404759, 0.00369198, 0.00276609, 0.00354314, 0.01517502, 0.00907993, 0.00407149, 0.00366974, 0.00260282, 0.00333739, 0.01484848, 0.00915929, 0.00402359, 0.0038116, 0.00262981, 0.00343378, 0.01455313, 0.00908964, 0.00398779, 0.00373109, 0.002824, 0.00351877, 0.01527137, 0.00912683, 0.00399409, 0.00368729, 0.00277684, 0.00358784, 0.01532328, 0.00913156, 0.00409503, 0.00366868, 0.00263638, 0.00341466, 0.0145336, 0.00913738, 0.00412986, 0.00380614, 0.00264652, 0.00347481, 0.01421165, 0.00901649, 0.00402487, 0.00362459, 0.00270688, 0.00357609, 0.01488773, 0.00919846, 0.00409079, 0.00356756, 0.00270084, 0.00360772, 0.01483599, 0.00913237, 0.00412289, 0.00361087, 0.0025735, 0.00344319, 0.01436146, 0.009144, 0.00411464, 0.00384105, 0.00257911, 0.00345732, 0.01418224, 0.00911248, 0.00401114, 0.00375213, 0.00264375, 0.00349602, 0.01501441, 0.00920115, 0.00398338, 0.00378604, 0.00267058, 0.0035906, 0.01501562, 0.00912118, 0.00408856, 0.00368937, 0.00256727, 0.00340405, 0.01449235, 0.00908023, 0.0040203, 0.00384208, 0.00258026, 0.00339147, 0.0142589, 0.0089993, 0.0039323, 0.00372811, 0.00266664, 0.00345659, 0.01503971, 0.009088, 0.00391919, 0.00375164, 0.00266381, 0.00350538, 0.01510991, 0.00892011, 0.00403126, 0.00372172, 0.00254223, 0.0033869, 0.01455483, 0.00888515, 0.00403462, 0.00387962, 0.00257245, 0.00339561, 0.01444669, 0.00880927, 0.00398598, 0.00376306, 0.0026286, 0.00348059, 0.01510076, 0.00897558, 0.0040193, 0.00378906, 0.00265597, 0.00354247, 0.01528336, 0.00880835, 0.00409572, 0.00369915, 0.00252058, 0.00340228, 0.01490191, 0.0088729, 0.00402554, 0.00386744, 0.0025379, 0.00338255, 0.01447095, 0.00884641, 0.00392354, 0.00374912, 0.00264676, 0.00348501, 0.01545211, 0.00898954, 0.00397339, 0.00371568, 0.00264538, 0.00353574, 0.01538087, 0.00883168, 0.00398459, 0.00361531, 0.00252489, 0.00332744, 0.01431268, 0.00878141, 0.00393656, 0.00373487, 0.00253841, 0.00338943, 0.01418071, 0.00879645, 0.00385657, 0.00359701, 0.00259768, 0.00337401, 0.01507812, 0.00893398, 0.00391498, 0.00356973, 0.00259328, 0.00342581, 0.01531706, 0.00898655, 0.00402096, 0.0035561, 0.0024743, 0.00327915, 0.0144967, 0.0088286, 0.00397447, 0.00374341, 0.00246698, 0.00322886, 0.01381165, 0.00870606, 0.00385359, 0.00362346, 0.00256224, 0.00329459, 0.0148735, 0.00897146, 0.00396274, 0.00367971, 0.0025849, 0.0033883, 0.01492611, 0.00890671, 0.00402827, 0.0036078, 0.00248269, 0.00325894, 0.01448979, 0.00887052, 0.00399357, 0.00380531, 0.0025238, 0.00327173, 0.01408014, 0.00880368, 0.00386007, 0.00366004, 0.00256564, 0.00330353, 0.014806, 0.00883049, 0.00385577, 0.00363152, 0.00259784, 0.00338524, 0.01470119, 0.00881378, 0.00396602, 0.00362558, 0.00248538, 0.00326018, 0.0144093, 0.00883306, 0.00393084, 0.00377824, 0.00248504, 0.00324446, 0.01406259, 0.00868947, 0.00384159, 0.0036488, 0.00255768, 0.00333192, 0.01454122, 0.00889151, 0.0039174, 0.00362621, 0.00257298, 0.00340391, 0.01485037, 0.00885694, 0.00402629, 0.00361141, 0.00248233, 0.00329373, 0.01425423, 0.00880507, 0.00397351, 0.00380202, 0.00250601, 0.00331074, 0.01372456, 0.00879078, 0.00383797, 0.00367382, 0.00256521, 0.00329883, 0.0143213, 0.00901889, 0.00381308, 0.00353003, 0.00256332, 0.00335742, 0.01400788, 0.00861388, 0.00381952, 0.00346806, 0.00243715, 0.00317583, 0.01354599, 0.00852271, 0.00377913, 0.00358839, 0.00249906, 0.0031062, 0.01343715, 0.00843159, 0.0036239, 0.00343581, 0.00258365, 0.0031726, 0.01400114, 0.00853116, 0.00365398, 0.00339711, 0.00256511, 0.00320735, 0.0139703, 0.00848995, 0.00369408, 0.00333485, 0.0024613, 0.00305583, 0.01346487, 0.00836927, 0.00370228, 0.00347628, 0.00247452, 0.00306491, 0.01327956, 0.00822518, 0.00358875, 0.00337091, 0.00251052, 0.00311031, 0.01395372, 0.00837031, 0.00358945, 0.00337819, 0.00256779, 0.00325909, 0.01434276, 0.00848499, 0.00377286, 0.00334745, 0.0024849, 0.00312979, 0.01367524, 0.00824337, 0.0037059, 0.00347136, 0.00246357, 0.00301851, 0.0134529, 0.00841972, 0.00365639, 0.00338921, 0.00258835, 0.00317477, 0.01413319, 0.00835624, 0.00364105, 0.00339283, 0.00261181, 0.00316537, 0.01405444, 0.00839683, 0.00372847, 0.00339552, 0.00250558, 0.00308257, 0.01361775, 0.00847935, 0.00377733, 0.00348718, 0.0024748, 0.00305847, 0.01312589, 0.0082413, 0.00356983, 0.0033542, 0.00257264, 0.00307926, 0.01406914, 0.00842588, 0.0036234, 0.00335127, 0.00260909, 0.00316816, 0.01385699, 0.00834475, 0.00367597, 0.00329733, 0.00247313, 0.00295619, 0.01281299, 0.00812612, 0.00368143, 0.00349058, 0.00250188, 0.00303016, 0.01296167, 0.0081922, 0.0036141, 0.00330216, 0.00254499, 0.00308062, 0.01386379, 0.00829192, 0.00369661, 0.00331794, 0.0025547, 0.00314076, 0.01382906, 0.00819657, 0.00377832, 0.0033189, 0.00246705, 0.0030196, 0.01333939, 0.00819864, 0.00375097, 0.00349038, 0.00249635, 0.00301548, 0.01294123, 0.00810072, 0.00366577, 0.00336406, 0.00256336, 0.00307441, 0.01375024, 0.00838258, 0.00370732, 0.00338461, 0.00256871, 0.00312516, 0.01379346, 0.00816307, 0.0037706, 0.00333797, 0.00245557, 0.00301569, 0.01341906, 0.00829322, 0.00377126, 0.00349713, 0.0024752, 0.00300071, 0.01311801, 0.00827137, 0.00365927, 0.00336523, 0.00255914, 0.00307309, 0.01369491, 0.00853958, 0.00368387, 0.00335437, 0.00257139, 0.00312673, 0.01386894, 0.00836586, 0.00374107, 0.00334356, 0.00245666, 0.00301692, 0.01338571, 0.00841118, 0.0037618, 0.00349707, 0.0024813, 0.00298582, 0.01310864, 0.00832456, 0.00364651, 0.0033775, 0.00254943, 0.00306208, 0.01381798, 0.00850789, 0.00369337, 0.00336877, 0.00256876, 0.00312811, 0.0139369, 0.00839994, 0.00376281, 0.00333436, 0.0024583, 0.00302136, 0.01335779, 0.00841942, 0.00376378, 0.00350843, 0.0024848, 0.00299931, 0.01314654, 0.00834467, 0.00364785, 0.0033825, 0.00256194, 0.00305068, 0.01382272, 0.00848763, 0.00368875, 0.00338143, 0.00256682, 0.00311803, 0.01392001, 0.00836313, 0.00377242, 0.00337414, 0.00246582, 0.00299829, 0.01337256, 0.00834975, 0.00375934, 0.00353261, 0.00249787, 0.00298989, 0.01313115, 0.00831779, 0.0036413, 0.00339645, 0.00257903, 0.00306976, 0.01384617, 0.00848942, 0.00370625, 0.00340845, 0.0025711, 0.00309672, 0.0138167, 0.00841213, 0.00377218, 0.00335369, 0.00246771, 0.00299983, 0.01332329, 0.00842999, 0.00377993, 0.00353098, 0.00248076, 0.00300144, 0.01300382, 0.00836375, 0.00367307, 0.00340213, 0.00255614, 0.00305627, 0.01384791, 0.00862088, 0.00371117, 0.00344181, 0.00256929, 0.00311897, 0.013998, 0.00850574, 0.00376668, 0.00342547, 0.00246274, 0.00301938, 0.0135116, 0.00848671, 0.00377311, 0.00359094, 0.00249359, 0.00301748, 0.01327155, 0.00846473, 0.00366231, 0.00342967, 0.00256815, 0.00307712, 0.01398105, 0.00867952, 0.00371179, 0.0034411, 0.00258481, 0.00314642, 0.0140597, 0.00863514, 0.00379741, 0.00340118, 0.00247515, 0.00303271, 0.01350861, 0.00862018, 0.00380993, 0.00354569, 0.00249342, 0.00301914, 0.01310057, 0.00854306, 0.00365921, 0.00342432, 0.00257038, 0.00308816, 0.01390316, 0.0087578, 0.00372043, 0.00349262, 0.00258136, 0.00316042, 0.01414508, 0.00865728, 0.00379342, 0.00344851, 0.00245861, 0.00303812, 0.01354713, 0.00866108, 0.00379026, 0.00361681, 0.00249681, 0.00303832, 0.01316326, 0.00868871, 0.00368461, 0.00345296, 0.00256615, 0.00310699, 0.01398332, 0.00889817, 0.00372935, 0.00347879, 0.00257057, 0.00316789, 0.01407442, 0.00875647, 0.00379465, 0.00341614, 0.00247062, 0.00304005, 0.01356478, 0.00876118, 0.00380116, 0.00360048, 0.00249645, 0.00303536, 0.0132033, 0.00872757, 0.00368397, 0.00351142, 0.00257382, 0.00312499, 0.01380473, 0.00888701, 0.0037275, 0.00351251, 0.00259364, 0.00317539, 0.01406947, 0.00880083, 0.00380303, 0.00348392, 0.00249231, 0.0030692, 0.01351973, 0.0088037, 0.00381304, 0.00365166, 0.00251334, 0.00305191, 0.01314082, 0.00877528, 0.00372815, 0.00356296, 0.00259925, 0.00314215, 0.01381383, 0.0090638, 0.00378501, 0.00363684, 0.00260944, 0.00318787, 0.01403268, 0.00902772, 0.00384754, 0.0035875, 0.00251175, 0.00309865, 0.01348556, 0.00899008, 0.00387261, 0.00381813, 0.00253956, 0.00307451, 0.01310572, 0.00895224, 0.00373398, 0.00367584, 0.00262164, 0.00314031, 0.01398163, 0.00903696, 0.00379621, 0.00363535, 0.00262491, 0.00319107, 0.01389054, 0.00884784, 0.00386434, 0.00354981, 0.00248854, 0.00308078, 0.01358227, 0.0088418, 0.00385796, 0.0037025, 0.00251936, 0.00306385, 0.01302587, 0.00877763, 0.00373721, 0.00356339, 0.00260308, 0.0031333, 0.01359911, 0.00895816, 0.00379333, 0.00358146, 0.00258784, 0.00315325, 0.01354541, 0.00885955, 0.00381458, 0.0035238, 0.00248143, 0.00304206, 0.0130423, 0.00887175, 0.00384013, 0.00364888, 0.00246766, 0.00301845, 0.01280291, 0.00879645, 0.00369558, 0.00349155, 0.00255246, 0.0030722, 0.01336786, 0.00900536, 0.00376722, 0.00347676, 0.00255566, 0.00316138, 0.0134853, 0.00888169, 0.00384313, 0.0034534, 0.00245752, 0.00304002, 0.01288151, 0.00893573, 0.00382221, 0.00358468, 0.00248495, 0.00302704, 0.01248139, 0.00890271, 0.00368841, 0.00341052, 0.00259255, 0.00308722, 0.01311897, 0.00911058, 0.00374054, 0.00339171, 0.00257809, 0.00313253, 0.01288174, 0.00892379, 0.0038118, 0.00332445, 0.00248248, 0.00304895, 0.01238265, 0.00893735, 0.00380332, 0.0034569, 0.00250305, 0.00300609, 0.01207628, 0.00891908, 0.00368984, 0.00333528, 0.00259704, 0.00308115, 0.012748, 0.00908151, 0.00370552, 0.00335114, 0.00258657, 0.00312609, 0.01278254, 0.0089369, 0.00377714, 0.00329265, 0.00248573, 0.00299473, 0.01225567, 0.00894519, 0.00377892, 0.0034571, 0.00250593, 0.00299525, 0.01195754, 0.00884015, 0.00365647, 0.00335853, 0.00256729, 0.0030294, 0.01245241, 0.00900343, 0.00371198, 0.00339222, 0.00258606, 0.00309889, 0.01262209, 0.0088325, 0.00378718, 0.00334798, 0.00246077, 0.00295036, 0.01186582, 0.00885232, 0.00379393, 0.00348316, 0.00248048, 0.00293131, 0.01168997, 0.00882276, 0.00364935, 0.00336638, 0.00255115, 0.00293775, 0.01227461, 0.00898186, 0.0036766, 0.00336019, 0.00257174, 0.00297406, 0.0121575, 0.00886682, 0.00376716, 0.00333235, 0.00245908, 0.0028596, 0.01183985, 0.00879685, 0.00378193, 0.00345, 0.00247243, 0.00284864, 0.01137244, 0.00884825, 0.00363864, 0.0032926, 0.00254064, 0.00291906, 0.01213378, 0.00899213, 0.00368597, 0.0032567, 0.00253455, 0.00295671, 0.01207676, 0.00880147, 0.00372644, 0.00322969, 0.00242125, 0.00284514, 0.01159658, 0.00879262, 0.00373239, 0.00337855, 0.00244798, 0.00282238, 0.01128698, 0.00871852, 0.00357811, 0.00324398, 0.002534, 0.00288074, 0.01193687, 0.00881044, 0.00363795, 0.00323004, 0.00253791, 0.00292374, 0.01191139, 0.0087348, 0.003697, 0.00323198, 0.00241576, 0.00282092, 0.01141202, 0.0086711, 0.00367122, 0.00334871, 0.00242254, 0.00278627, 0.01116704, 0.0085456, 0.00355467, 0.00320157, 0.00248716, 0.00283819, 0.01177926, 0.00871341, 0.00358812, 0.00319892, 0.00248208, 0.00288742, 0.01179266, 0.00859031, 0.0036615, 0.0031754, 0.00238782, 0.00279563, 0.0113808, 0.00862282, 0.00365665, 0.00332613, 0.00241123, 0.00275357, 0.01103479, 0.00856347, 0.0035196, 0.00315375, 0.00249669, 0.00279579, 0.01170774, 0.0086287, 0.00356648, 0.00314201, 0.00247896, 0.00287388, 0.01177893, 0.00845985, 0.00365124, 0.00308463, 0.0023632, 0.00276816, 0.01134857, 0.00842129, 0.00364556, 0.00329717, 0.00238468, 0.00274115, 0.01107286, 0.00835266, 0.00352414, 0.00319059, 0.00249712, 0.00283884, 0.01190929, 0.00855355, 0.00356767, 0.00316074, 0.00251125, 0.00293411, 0.01194685, 0.00846442, 0.00367815, 0.00315199, 0.00242182, 0.00286459, 0.01164216, 0.00856189, 0.00369471, 0.00332797, 0.00245853, 0.00297449, 0.01167956, 0.00862014, 0.00364801, 0.00328777, 0.00253736, 0.00292532, 0.0118822, 0.00858061, 0.00367382, 0.00322607, 0.00249149, 0.00308398, 0.01225887, 0.00827407, 0.00377326, 0.003263, 0.00239025, 0.0030864, 0.01166586, 0.00805477, 0.00368789, 0.00329316, 0.00239127, 0.00293846, 0.01122398, 0.00808126, 0.00358041, 0.00324654, 0.002473, 0.00288454, 0.01159082, 0.00831985, 0.00360581, 0.00321069, 0.00246298, 0.00292287, 0.01132928, 0.00822944, 0.00369004, 0.00324121, 0.00236869, 0.00277836, 0.01066571, 0.00807158, 0.00371153, 0.00342161, 0.0023722, 0.0027684, 0.01037328, 0.00815308, 0.00359623, 0.0033096, 0.00246298, 0.00276977, 0.01133656, 0.00856693, 0.00369937, 0.0033224, 0.0025129, 0.00301861, 0.01114644, 0.00828827, 0.00372934, 0.00327713, 0.00239269, 0.00281151, 0.0107476, 0.00815052, 0.00370802, 0.00342008, 0.00237024, 0.00272375, 0.0103136, 0.00812883, 0.00359919, 0.0032974, 0.00243356, 0.00280914, 0.01094209, 0.00847871, 0.00361359, 0.00329895, 0.0024389, 0.00290175, 0.01080901, 0.00819921, 0.00366192, 0.00328881, 0.00234119, 0.00286321, 0.01056686, 0.00815734, 0.0036458, 0.00343519, 0.00235955, 0.002796, 0.0099466, 0.00794616, 0.00351326, 0.00332405, 0.00242411, 0.00280055, 0.01058051, 0.00819546, 0.00360765, 0.00332048, 0.0024267, 0.00289589, 0.01066379, 0.00794595, 0.00366333, 0.00329671, 0.00230469, 0.00275195, 0.01030759, 0.00807636, 0.00368468, 0.00348455, 0.00234452, 0.0027339, 0.01002805, 0.00801269, 0.00358875, 0.00335253, 0.00241911, 0.00279828, 0.01081624, 0.00863528, 0.00373342, 0.00337516, 0.00246708, 0.00286999, 0.01098855, 0.00821952, 0.00370347, 0.00331642, 0.00236841, 0.00277406, 0.01060692, 0.00851848, 0.00382365, 0.00352688, 0.00236288, 0.00280478, 0.0104406, 0.00846921, 0.00358693, 0.00334487, 0.00242408, 0.00274997, 0.01043264, 0.00821592, 0.00356704, 0.00322206, 0.00242159, 0.00277767, 0.01039768, 0.0079643, 0.0036177, 0.0031815, 0.00231971, 0.00266808, 0.01011814, 0.00795718, 0.00360299, 0.00331467, 0.00232487, 0.00261717, 0.00981538, 0.00779659, 0.00346867, 0.00316961, 0.00242728, 0.00264184, 0.01019014, 0.00795459, 0.00352136, 0.00319974, 0.00243766, 0.00269234, 0.01033724, 0.00788756, 0.00363165, 0.00315553, 0.00232089, 0.0026121, 0.00996601, 0.00789648, 0.00360406, 0.00327538, 0.00233096, 0.00259774, 0.00972193, 0.00776746, 0.00349352, 0.00314589, 0.00238598, 0.00262515, 0.01017255, 0.00781718, 0.00351949, 0.00314754, 0.00235715, 0.00268754, 0.01010986, 0.00769658, 0.00356109, 0.00307037, 0.00226723, 0.00256899, 0.00988005, 0.00776562, 0.00362216, 0.00327236, 0.00229412, 0.0026076, 0.00959945, 0.00766982, 0.00352277, 0.00315961, 0.00236968, 0.00264579, 0.01017997, 0.00792204, 0.00358356, 0.00316466, 0.00238567, 0.0027696, 0.01027481, 0.00793276, 0.00362442, 0.00314346, 0.00231585, 0.00266513, 0.00999104, 0.00785797, 0.00361641, 0.00329984, 0.00233401, 0.00256819, 0.00950863, 0.00787011, 0.00354951, 0.00319535, 0.00243414, 0.00266501, 0.0103049, 0.00814962, 0.00359353, 0.003283, 0.00249285, 0.00286611, 0.01044364, 0.00800862, 0.00364467, 0.00326016, 0.00238583, 0.00279434, 0.01025487, 0.00810561, 0.00365219, 0.00339452, 0.0024042, 0.00275946, 0.00996397, 0.00807218, 0.00354342, 0.00327489, 0.00253431, 0.00283944, 0.01083582, 0.00851816, 0.00362652, 0.00328498, 0.0025657, 0.00296018, 0.01054718, 0.00843308, 0.00367035, 0.00325549, 0.00243703, 0.00283812, 0.01027896, 0.00820816, 0.00368335, 0.00336173, 0.00242266, 0.00276738, 0.01011083, 0.00822801, 0.00364334, 0.00328438, 0.00250484, 0.0027866, 0.01065091, 0.00831252, 0.00371282, 0.00326186, 0.00250066, 0.00285876, 0.01063769, 0.00812061, 0.0037728, 0.00324942, 0.00240876, 0.00279819, 0.01033314, 0.00818173, 0.00383311, 0.00337276, 0.00241954, 0.00274877, 0.01012763, 0.00813043, 0.0037138, 0.0032644, 0.00252372, 0.00276491, 0.01070614, 0.0082612, 0.00382608, 0.0032981, 0.00251325, 0.00282964, 0.01080172, 0.00809707, 0.00383704, 0.00326665, 0.00241989, 0.00274208, 0.01066313, 0.00816482, 0.00383536, 0.00341608, 0.00245972, 0.00271183, 0.01021347, 0.00811803, 0.00375651, 0.00329698, 0.00256307, 0.00276064, 0.01099556, 0.00827946, 0.00383349, 0.00329036, 0.00257122, 0.00283765, 0.01099225, 0.00819273, 0.00387652, 0.00325743, 0.00244724, 0.0027283, 0.01052106, 0.00816569, 0.00392326, 0.00341676, 0.0024752, 0.0027309, 0.01038485, 0.00810023, 0.00381612, 0.0033026, 0.00254023, 0.00273432, 0.01115628, 0.00825506, 0.00391508, 0.00333891, 0.00255404, 0.00283147, 0.01128552, 0.00812535, 0.00403319, 0.00332602, 0.00245965, 0.00269417, 0.01076769, 0.0080348, 0.00398838, 0.00347845, 0.00246813, 0.00267656, 0.0105305, 0.00800318, 0.00378858, 0.00329056, 0.0025484, 0.0027427, 0.01120769, 0.00835321, 0.00393276, 0.00333258, 0.0025581, 0.00285938, 0.01130306, 0.00815201, 0.00394337, 0.00334147, 0.00246117, 0.00274652, 0.01085922, 0.00809074, 0.00388643, 0.00350808, 0.00246212, 0.00271296, 0.01060312, 0.0080163, 0.00380882, 0.00337327, 0.00255466, 0.00277277, 0.01113365, 0.00829583, 0.0037489, 0.00339633, 0.0025534, 0.00278706, 0.01126164, 0.00809838, 0.00402832, 0.00335664, 0.00248381, 0.00274021, 0.010995, 0.00820674, 0.00388103, 0.00342024, 0.00250323, 0.00268098, 0.01050946, 0.00813983, 0.00387947, 0.00342943, 0.00266322, 0.00276987, 0.01127355, 0.00839585, 0.00394969, 0.00350143, 0.0026761, 0.00278982, 0.01125057, 0.00830029, 0.00400829, 0.00344138, 0.00256469, 0.00275128, 0.01083305, 0.00833324, 0.0040334, 0.00367882, 0.00256852, 0.00274505, 0.01063038, 0.00829768, 0.00379634, 0.00344784, 0.00259165, 0.00279226, 0.01139414, 0.00866662, 0.0039654, 0.00358292, 0.00262295, 0.00279877, 0.01124362, 0.00844971, 0.00403255, 0.00358552, 0.00251989, 0.00269258, 0.01095468, 0.00838378, 0.00397117, 0.00378167, 0.0025457, 0.00269456, 0.01100631, 0.00865584, 0.003907, 0.00357594, 0.00263045, 0.00276865, 0.01174404, 0.00903299, 0.00398087, 0.00373267, 0.00265965, 0.00291328, 0.01182337, 0.00897198, 0.00421727, 0.00373824, 0.00251764, 0.00265257, 0.0112248, 0.00890402, 0.00405291, 0.00388432, 0.0025851, 0.00265049, 0.01105491, 0.00867034, 0.00386751, 0.00374901, 0.00269215, 0.00273617, 0.01144455, 0.00852919, 0.00380933, 0.00372802, 0.00266921, 0.00280472, 0.01159459, 0.00849765, 0.00396323, 0.00362302, 0.00259419, 0.00272425, 0.01132908, 0.00833462, 0.00407576, 0.00384681, 0.00254727, 0.00272184, 0.01096835, 0.00859886, 0.0039965, 0.00383084, 0.00267104, 0.00284645, 0.01198606, 0.00874439, 0.00399099, 0.00366108, 0.00266815, 0.00284453, 0.01161113, 0.00829015, 0.0039152, 0.00348532, 0.002547, 0.00275107, 0.01154403, 0.00880282, 0.00404561, 0.00386551, 0.00258659, 0.00273827, 0.01072504, 0.00860727, 0.00403754, 0.00384718, 0.00266849, 0.00283788, 0.01223376, 0.00931198, 0.00433318, 0.00386783, 0.00264504, 0.00286467, 0.01185736, 0.00872514, 0.00390906, 0.00351212, 0.00252659, 0.00269087, 0.01083183, 0.00828671, 0.00394908, 0.00363242, 0.00252818, 0.00265178, 0.01094295, 0.00855833, 0.0041354, 0.00407046, 0.00276309, 0.00272352, 0.01143406, 0.00858665, 0.00403125, 0.00366368, 0.00262616, 0.00269498, 0.01105116, 0.00838676, 0.00419717, 0.0039272, 0.0026251, 0.00266861, 0.0110162, 0.0087744, 0.00427724, 0.00399553, 0.00255477, 0.00267176, 0.0113361, 0.00867516, 0.00407261, 0.00393635, 0.00262771, 0.00265936, 0.01127162, 0.00886532, 0.00432374, 0.00395622, 0.00270015, 0.00283331, 0.01204027, 0.00932492, 0.00461777, 0.00405542, 0.00265913, 0.00286398, 0.01161635, 0.00912604, 0.00460262, 0.00425121, 0.00265551, 0.00283849, 0.01189384, 0.00928316, 0.00476801, 0.00428881, 0.00297061, 0.00327602, 0.01274944, 0.00988384, 0.00526595, 0.00440482, 0.00308362, 0.00332865, 0.01320541, 0.00971988, 0.00541924, 0.00455518, 0.00301831, 0.00336446, 0.01294538, 0.00979172, 0.00547514, 0.00474094, 0.00301759, 0.00332281, 0.01272029, 0.00968404, 0.005293, 0.00456401, 0.00316045, 0.00340245, 0.01356813, 0.00981301, 0.00541368, 0.00464812, 0.00314821, 0.00341187, 0.0139008, 0.00975668, 0.00544432, 0.00457032, 0.00300871, 0.00325507, 0.01329414, 0.00964309, 0.00545898, 0.00461598, 0.0030866, 0.00329368, 0.0130266, 0.00974384, 0.005393, 0.00455493, 0.00320269, 0.00337036, 0.01370834, 0.00979051, 0.00540312, 0.00464762, 0.00314986, 0.00344219, 0.01398786, 0.00963652, 0.0054687, 0.00450573, 0.00304259, 0.00329442, 0.01347048, 0.00978711, 0.00547945, 0.00489711, 0.00311261, 0.00332398, 0.01316697, 0.00976752, 0.00538545, 0.00463188, 0.00321369, 0.00340768, 0.013779, 0.00981743, 0.00540421, 0.00461415, 0.00317251, 0.0034366, 0.01384007, 0.00972877, 0.00539381, 0.00449411, 0.00300063, 0.00329082, 0.01307856, 0.00971181, 0.00547906, 0.00470017, 0.00305864, 0.00329428, 0.01274875, 0.00953754, 0.00529074, 0.00449192, 0.00317636, 0.0034057, 0.01356036, 0.00978755, 0.00545039, 0.00455817, 0.00317905, 0.0034769, 0.01366283, 0.00969992, 0.00553427, 0.00452613, 0.00304667, 0.00336996, 0.01306628, 0.00969412, 0.005505, 0.00472396, 0.00310067, 0.00336245, 0.01302057, 0.00959151, 0.00530284, 0.00449285, 0.0032037, 0.00343752, 0.01363646, 0.00976931, 0.0054131, 0.00465461, 0.00321835, 0.00351875, 0.01360247, 0.00963709, 0.00552468, 0.00464182, 0.00308716, 0.00340179, 0.01327045, 0.00961751, 0.00549698, 0.00474955, 0.00309753, 0.00336382, 0.01302847, 0.00957033, 0.00530174, 0.00461959, 0.00319507, 0.0034279, 0.01371369, 0.00978701, 0.00537374, 0.00469499, 0.00319882, 0.00350564, 0.01385482, 0.00973439, 0.00543608, 0.00466224, 0.00304572, 0.00344466, 0.01349569, 0.00972537, 0.00546022, 0.00486556, 0.0030908, 0.00337292, 0.01374531, 0.00972343, 0.00527782, 0.00472018, 0.00318078, 0.0034839, 0.01403357, 0.00997236, 0.00542129, 0.00475658, 0.00316685, 0.00354262, 0.01419432, 0.00986028, 0.00547045, 0.00469848, 0.00302122, 0.00338972, 0.01359178, 0.00993603, 0.00552217, 0.00496555, 0.00307205, 0.00335499, 0.01359777, 0.01003686, 0.00545387, 0.00476558, 0.00319816, 0.00344185, 0.0143728, 0.01015345, 0.00546377, 0.00485831, 0.0031916, 0.00350545, 0.01449582, 0.01030381, 0.00556126, 0.00473158, 0.00306146, 0.00339467, 0.01404521, 0.01034387, 0.00559948, 0.00493352, 0.00310598, 0.00335279, 0.01373501, 0.01018467, 0.00541611, 0.00476723, 0.003232, 0.00346632, 0.01456635, 0.0103713, 0.00553303, 0.0048269, 0.00323625, 0.00347509, 0.01468931, 0.01025408, 0.00556071, 0.00470352, 0.00307788, 0.00338989, 0.01410871, 0.01017601, 0.0055609, 0.00494185, 0.00311828, 0.00334101, 0.01390333, 0.01017691, 0.00543125, 0.00494262, 0.00326671, 0.003441, 0.0151011, 0.01039542, 0.00554319, 0.00499952, 0.00326659, 0.00362427, 0.01528948, 0.01039186, 0.0055793, 0.00492322, 0.00312091, 0.0035088, 0.01469316, 0.01040695, 0.00548733, 0.00524421, 0.00313346, 0.00348241, 0.01441799, 0.01014285, 0.00539288, 0.00506455, 0.00325096, 0.00368524, 0.01560206, 0.01038421, 0.00562476, 0.00538753, 0.00325057, 0.00371352, 0.01550086, 0.01037889, 0.00571692, 0.00526805, 0.00310166, 0.00363808, 0.01493928, 0.01055296, 0.00579252, 0.00552561, 0.00311387, 0.00353649, 0.01490438, 0.01042496, 0.0056999, 0.00531943, 0.00324614, 0.00372163, 0.01543594, 0.0107329, 0.00578639, 0.00524, 0.00326444, 0.00386976, 0.01577131, 0.01054405, 0.00583318, 0.00519825, 0.00310954, 0.00370158, 0.01474575, 0.01058742, 0.00573963, 0.00525473, 0.00314745, 0.00359483, 0.01456503, 0.01055975, 0.00566394, 0.00519908, 0.00327817, 0.00374606, 0.0157127, 0.0110058, 0.0057011, 0.00523269, 0.00328418, 0.0037816, 0.01548668, 0.01063289, 0.00586242, 0.00512114, 0.0031279, 0.00360722, 0.01481174, 0.01054912, 0.00580808, 0.00531752, 0.00316971, 0.00356058, 0.01465668, 0.01048014, 0.00564393, 0.00511346, 0.00328555, 0.00367287, 0.0154632, 0.01091507, 0.00579291, 0.00519036, 0.00324607, 0.00374243, 0.01552052, 0.01074386, 0.00582976, 0.00506157, 0.0030809, 0.0036212, 0.01446087, 0.01082874, 0.00595089, 0.00518585, 0.00308093, 0.00354567, 0.01422398, 0.01054955, 0.00571675, 0.0051082, 0.00321539, 0.00361716, 0.01512672, 0.01106308, 0.00588445, 0.00526688, 0.0032581, 0.00367542, 0.01532494, 0.01088008, 0.00600086, 0.00521025, 0.00312021, 0.00351038, 0.01455325, 0.01076685, 0.00590906, 0.00536624, 0.00313244, 0.00343666, 0.01448407, 0.01052069, 0.00561992, 0.00521252, 0.00323686, 0.003482, 0.01509626, 0.01054091, 0.00571239, 0.00534071, 0.00325848, 0.00367396, 0.01536142, 0.01037942, 0.0058314, 0.00518921, 0.00314438, 0.00337888, 0.01428813, 0.0103474, 0.00584311, 0.0053059, 0.00317908, 0.00345167, 0.01402282, 0.01022534, 0.00570117, 0.00516966, 0.0032072, 0.00349583, 0.0145862, 0.01036233, 0.00572957, 0.00528247, 0.00328404, 0.00359936, 0.01464597, 0.01027965, 0.00581404, 0.00526607, 0.00312556, 0.00350021, 0.01437422, 0.01045174, 0.00573236, 0.00536294, 0.00317574, 0.00356815, 0.01398695, 0.01033711, 0.00554921, 0.00520984, 0.00337281, 0.0035798, 0.01500924, 0.01062417, 0.00562725, 0.00529036, 0.00335397, 0.00361965, 0.01477877, 0.0106145, 0.00569791, 0.00524224, 0.00322913, 0.00350348, 0.01418932, 0.01061989, 0.00573884, 0.00546058, 0.00325382, 0.00337415, 0.01397196, 0.01032594, 0.00538112, 0.00513927, 0.00333636, 0.0035153, 0.0145702, 0.01103274, 0.00574489, 0.00522886, 0.00337292, 0.00367564, 0.0149791, 0.01076916, 0.00589687, 0.00532262, 0.00323419, 0.00352766, 0.01407277, 0.01052207, 0.00588573, 0.00559041, 0.00325361, 0.00355703, 0.01396703, 0.01068524, 0.00571513, 0.00533769, 0.00342745, 0.00360458, 0.01483621, 0.01070366, 0.00579925, 0.00539019, 0.00343217, 0.00379382, 0.01495704, 0.0105262, 0.00586904, 0.00538299, 0.00327984, 0.00369383, 0.01417623, 0.01043674, 0.00594054, 0.00569227, 0.00331086, 0.0036562, 0.01367224, 0.01040109, 0.00573804, 0.00554837, 0.00344048, 0.0038029, 0.01413589, 0.01061067, 0.00587721, 0.00600771, 0.00345716, 0.00406462, 0.0145273, 0.01051659, 0.00606554, 0.00622109, 0.00350978, 0.00439685, 0.01437544, 0.0116402, 0.00664732, 0.00707821, 0.0036327, 0.00410773, 0.01403652, 0.01088874, 0.00616535, 0.00587556, 0.00351007, 0.00382378, 0.01478827, 0.01096709, 0.00627304, 0.00601734, 0.00347527, 0.00393429, 0.01514643, 0.01069455, 0.00632235, 0.00555935, 0.00327572, 0.00379014, 0.01420053, 0.01067093, 0.00618352, 0.00577737, 0.00330448, 0.00379269, 0.01398421, 0.01059609, 0.00600589, 0.00551955, 0.00340984, 0.00390567, 0.01473417, 0.01097492, 0.00605136, 0.00563139, 0.00343404, 0.00392319, 0.01484333, 0.0107716, 0.0060906, 0.0055354, 0.00324818, 0.00369407, 0.01424905, 0.01062282, 0.00610887, 0.00569215, 0.0032775, 0.00367592, 0.01352193, 0.01050413, 0.00594484, 0.00560075, 0.00342515, 0.00391224, 0.01473936, 0.01092082, 0.00610919, 0.00573509, 0.00340839, 0.00398424, 0.01492803, 0.01071582, 0.00624118, 0.00560115, 0.00324916, 0.00379351, 0.01432001, 0.01070793, 0.00624907, 0.00576585, 0.00334448, 0.00375515, 0.01402931, 0.01072724, 0.00603214, 0.0055454, 0.00346922, 0.00380813, 0.01480057, 0.01089912, 0.00618073, 0.00566975, 0.00346972, 0.0039113, 0.0147868, 0.01072563, 0.00629949, 0.00555243, 0.00329815, 0.00372227, 0.01411139, 0.01066609, 0.0062028, 0.00571979, 0.00335143, 0.00370254, 0.01419288, 0.01066698, 0.00600072, 0.00555002, 0.00352591, 0.003768, 0.01486931, 0.01086636, 0.00613266, 0.00575288, 0.00356632, 0.0038499, 0.0150465, 0.0107909, 0.00612475, 0.00564809, 0.0033152, 0.0036594, 0.01436277, 0.01063529, 0.00606041, 0.00585503, 0.00337141, 0.00365718, 0.01412435, 0.01056925, 0.00597526, 0.00559233, 0.00348461, 0.00377635, 0.01500482, 0.0108845, 0.00602709, 0.00565887, 0.00350921, 0.00385098, 0.01497209, 0.01067232, 0.00614865, 0.00555859, 0.00328457, 0.00370734, 0.01446284, 0.01073498, 0.00621594, 0.00579399, 0.00333895, 0.00366464, 0.0143876, 0.01058608, 0.00616289, 0.0055855, 0.00344716, 0.00372533, 0.01535142, 0.01088261, 0.0063065, 0.0057122, 0.00346064, 0.00377725, 0.01564545, 0.01071826, 0.00632654, 0.00553151, 0.00327872, 0.00362125, 0.01483253, 0.01069424, 0.00624929, 0.00569756, 0.00333154, 0.00362479, 0.01466755, 0.01053117, 0.00610517, 0.00571024, 0.0034716, 0.00364563, 0.0154353, 0.01084422, 0.00637508, 0.00576122, 0.00346068, 0.00375686, 0.01570163, 0.01086485, 0.00627984, 0.00554011, 0.00329267, 0.00361962, 0.01532256, 0.01085865, 0.00620685, 0.00575774, 0.00330204, 0.00358746, 0.01508638, 0.01104701, 0.00596786, 0.00541846, 0.00340747, 0.00366529, 0.0157526, 0.01156378, 0.00601677, 0.00544585, 0.00344103, 0.00370832, 0.01537288, 0.01112359, 0.00612659, 0.00530431, 0.00329, 0.0035638, 0.01519361, 0.01104264, 0.00618704, 0.00546775, 0.00324391, 0.00353632, 0.01449871, 0.01119538, 0.00601651, 0.00541394, 0.00345759, 0.00371669, 0.01502462, 0.01111793, 0.00601082, 0.00551032, 0.00343044, 0.0037753, 0.01488623, 0.01127031, 0.00606278, 0.00582828, 0.00339454, 0.00396361, 0.01491852, 0.01143498, 0.00634729, 0.00586059, 0.00344985, 0.00405472, 0.01493583, 0.01150067, 0.00623342, 0.00544694, 0.00325423, 0.00424372, 0.01517794, 0.0120516, 0.00608991, 0.00552415, 0.00325748, 0.00360544, 0.01425326, 0.01127476, 0.00602011, 0.00494433, 0.00315382, 0.00349585, 0.01412323, 0.01145256, 0.0059311, 0.00524486, 0.00334014, 0.00348328, 0.01290361, 0.01097784, 0.00567664, 0.004831, 0.0034254, 0.00352658, 0.01325986, 0.01097001, 0.00557026, 0.00471892, 0.00341741, 0.00355251, 0.012872, 0.01066542, 0.00561946, 0.00469377, 0.00321818, 0.00344738, 0.0127471, 0.0108057, 0.00569885, 0.00488312, 0.003228, 0.0034223, 0.01285244, 0.0111489, 0.00551963, 0.00474872, 0.00335607, 0.00354761, 0.01330034, 0.01110659, 0.005566, 0.00486627, 0.00328418, 0.00355201, 0.01268025, 0.01094068, 0.0056416, 0.00472432, 0.00317949, 0.00334214, 0.01201959, 0.01072731, 0.00568398, 0.00490538, 0.00321624, 0.00334242, 0.01179321, 0.01065534, 0.00550824, 0.00471375, 0.00333044, 0.00341953, 0.0124459, 0.01093421, 0.00552105, 0.0047486, 0.00336243, 0.00353818, 0.01262524, 0.01043603, 0.00552465, 0.00474088, 0.00321709, 0.00339594, 0.01197122, 0.0107325, 0.00550345, 0.00494601, 0.00316209, 0.00336004, 0.01191064, 0.01038989, 0.005377, 0.00468942, 0.00332436, 0.00349891, 0.01286691, 0.01099693, 0.0055193, 0.00464825, 0.00323561, 0.00351065, 0.01274464, 0.01026163, 0.0056024, 0.00473334, 0.00314791, 0.00345338, 0.01270707, 0.01080042, 0.0058146, 0.00509857, 0.00324735, 0.00347884, 0.01250031, 0.0107765, 0.00558724, 0.00490418, 0.00345618, 0.00342541, 0.01195236, 0.00978243, 0.00540865, 0.0044839, 0.00335226, 0.00338588, 0.01192665, 0.00974287, 0.00520435, 0.00450117, 0.00296762, 0.00320853, 0.0104609, 0.00974609, 0.00517606, 0.00457278, 0.00304276, 0.00337501, 0.01165805, 0.01069267, 0.00566396, 0.00466804, 0.00312053, 0.00337218, 0.01231577, 0.01086355, 0.00590334, 0.00480343, 0.00310602, 0.00349263, 0.01238477, 0.01103482, 0.00587811, 0.00468973, 0.00304508, 0.00334421, 0.01175471, 0.01088116, 0.00579046, 0.00492488, 0.00304025, 0.00330135, 0.01165882, 0.01067895, 0.00553529, 0.00457647, 0.00311816, 0.00333134, 0.01262839, 0.01065011, 0.00555394, 0.00447943, 0.0030109, 0.00339419, 0.01275254, 0.01079145, 0.00574997, 0.00472088, 0.00298646, 0.00343768, 0.01223234, 0.01076032, 0.00590467, 0.00484528, 0.00307431, 0.00328379, 0.01165537, 0.0107189, 0.00559864, 0.00453306, 0.00305045, 0.00357423, 0.01213172, 0.01058693, 0.0057201, 0.00480848, 0.0032722, 0.00347166, 0.01252747, 0.01013664, 0.00594863, 0.00474838, 0.00302828, 0.00332039, 0.01163337, 0.01034109, 0.0058679, 0.00487426, 0.00317742, 0.00336165, 0.01173412, 0.01064488, 0.0058302, 0.00483345, 0.00340596, 0.00349589, 0.01270462, 0.01093575, 0.00612511, 0.00491733, 0.00347786, 0.00357595, 0.01290504, 0.0112, 0.00663286, 0.00488903, 0.00330834, 0.00338436, 0.0120826, 0.01118762, 0.0064871, 0.00500053, 0.00329581, 0.00338595, 0.01187795, 0.01104651, 0.00615344, 0.0048798, 0.00327948, 0.00337027, 0.01278379, 0.01116536, 0.00600719, 0.0047078, 0.00345765, 0.00347298, 0.01249868, 0.01078914, 0.00639715, 0.00486774, 0.00342086, 0.00327551, 0.01164936, 0.01096407, 0.00628234, 0.00500645, 0.0035296, 0.00331049, 0.0116947, 0.01091446, 0.00584857, 0.00473869, 0.00354802, 0.00343459, 0.01209764, 0.01095839, 0.00589009, 0.00463794, 0.00351732, 0.00355702, 0.01199386, 0.01070628, 0.00591859, 0.00454985, 0.0033422, 0.00340708, 0.01157218, 0.0109815, 0.0059345, 0.00472511, 0.00336568, 0.00334482, 0.01142361, 0.01081784, 0.00586181, 0.0046994, 0.00345173, 0.00344157, 0.01213589, 0.01091745, 0.00596085, 0.00462605, 0.00345571, 0.00354505, 0.012049, 0.01066999, 0.00602653, 0.00457208, 0.00341257, 0.00347084, 0.01155159, 0.0108047, 0.00604276, 0.00486571, 0.00351723, 0.00347997, 0.01162527, 0.0110279, 0.00593136, 0.00483595, 0.00374589, 0.00367887, 0.01301075, 0.01149739, 0.00592481, 0.00478078, 0.0038258, 0.0037931, 0.01337026, 0.01097475, 0.0064345, 0.00514684, 0.00389871, 0.00377194, 0.01434427, 0.01110196, 0.00651871, 0.00557897, 0.00393117, 0.00374814, 0.01402279, 0.01100877, 0.0065598, 0.00543241, 0.00407562, 0.00376669, 0.01363439, 0.01157653, 0.00660102, 0.0050989, 0.00393915, 0.00384657, 0.01337407, 0.01134841, 0.00669545, 0.00514078, 0.0037805, 0.00371673, 0.0128751, 0.0113283, 0.00672335, 0.00562562, 0.00392911, 0.00376363, 0.0126145, 0.01164022, 0.00655341, 0.00555094, 0.00406347, 0.00379885, 0.01293304, 0.01174352, 0.00661285, 0.00536657, 0.00406936, 0.00379573, 0.01274171, 0.01156384, 0.00653399, 0.00522509, 0.00370856, 0.00365056, 0.0118531, 0.01149837, 0.00666414, 0.00547524, 0.00385536, 0.00374618, 0.01178023, 0.01192501, 0.00648941, 0.00534692, 0.00397379, 0.00379255, 0.01266088, 0.01080619, 0.00651334, 0.00537875, 0.00395947, 0.00393061, 0.01327834, 0.01072933, 0.00643936, 0.00522361, 0.00374693, 0.00376312, 0.01254792, 0.01060378, 0.00635928, 0.005404, 0.00384442, 0.00381508, 0.01251631, 0.01010547, 0.00604487, 0.00513282, 0.003977, 0.00381177, 0.01301838, 0.01013872, 0.00604398, 0.00526332, 0.00407051, 0.00399273, 0.01308528, 0.01029531, 0.0065113, 0.00526819, 0.00400692, 0.0038805, 0.01307273, 0.01027894, 0.00665296, 0.00537998, 0.00403723, 0.00383559, 0.01293147, 0.01045123, 0.00673992, 0.00511913, 0.00418398, 0.00392869, 0.01334147, 0.01084547, 0.00638828, 0.005206, 0.00423247, 0.00403224, 0.01395056, 0.01192196, 0.00733433, 0.00511888, 0.00425298, 0.00397096, 0.01315452, 0.01224123, 0.00696576, 0.0050842, 0.00429322, 0.00407137, 0.01271825, 0.01206235, 0.00688717, 0.00502003, 0.00449724, 0.00414747, 0.01311509, 0.01260226, 0.00679228, 0.00541413, 0.00454255, 0.00437183, 0.01300597, 0.01189012, 0.00719529, 0.00526179, 0.00410785, 0.0041736, 0.01212084, 0.01229799, 0.00754447, 0.00544734, 0.00422328, 0.00391116, 0.01224479, 0.01227893, 0.00728023, 0.0051654, 0.00438555, 0.00433561, 0.01405044, 0.01429798, 0.00719561, 0.00547106, 0.00464107, 0.00433492, 0.01323842, 0.01322793, 0.00790031, 0.00569638, 0.00416044, 0.00429728, 0.01245803, 0.01328436, 0.00737158, 0.0056059, 0.00428827, 0.00414411, 0.01238059, 0.01318698, 0.00708703, 0.00545207, 0.00438613, 0.00427811, 0.01341315, 0.01277347, 0.00709215, 0.00533498, 0.00447065, 0.00417381, 0.01310773, 0.01276955, 0.00733361, 0.00552683, 0.00435602, 0.00410289, 0.01250543, 0.01262196, 0.00733836, 0.00574688, 0.00452263, 0.00410005, 0.0121882, 0.0124729, 0.00722874, 0.00552059, 0.00451278, 0.00411008, 0.01314568, 0.0126899, 0.00722737, 0.00544182, 0.00446187, 0.00424372, 0.01292928, 0.01242448, 0.00733433, 0.00535472, 0.00428961, 0.00405371, 0.01238065, 0.01236305, 0.00730728, 0.00554557, 0.00444593, 0.0041201, 0.01196747, 0.01239754, 0.00717277, 0.00554292, 0.00462511, 0.00425109, 0.01275707, 0.01281773, 0.00727752, 0.0055515, 0.00465424, 0.00433003, 0.0129288, 0.01261743, 0.00721376, 0.00547049, 0.00440041, 0.0042458, 0.01247387, 0.0126353, 0.00722699, 0.0058045, 0.0045708, 0.00430207, 0.01249408, 0.01273208, 0.00722184, 0.00567795, 0.00469933, 0.00436407, 0.01326168, 0.0130235, 0.00708098, 0.00561407, 0.00473517, 0.00448191, 0.013431, 0.01328207, 0.00730443, 0.00568176, 0.00457189, 0.00433865, 0.01308234, 0.01322639, 0.00739317, 0.00596764, 0.00468801, 0.00439147, 0.01267954, 0.01271359, 0.00715524, 0.00572456, 0.00474627, 0.00447154, 0.01314568, 0.01274155, 0.00714545, 0.00562164, 0.0047095, 0.00447796, 0.01331327, 0.01234555, 0.00745603, 0.00553493, 0.00442096, 0.00425553, 0.01273004, 0.01229314, 0.0075228, 0.00576446, 0.00459242, 0.00418869, 0.01247528, 0.01222369, 0.00736682, 0.00562032, 0.00468495, 0.00428278, 0.01305714, 0.01247317, 0.00760651, 0.00560782, 0.00461498, 0.00449068, 0.01312432, 0.012481, 0.00773448, 0.00558489, 0.00462275, 0.00436691, 0.01285976, 0.01264909, 0.00779686, 0.00581527, 0.00468568, 0.00449034, 0.01258515, 0.0130178, 0.00769123, 0.00573629, 0.0049153, 0.00453181, 0.01348858, 0.01319451, 0.0077502, 0.0058584, 0.00499985, 0.00464129, 0.01370292, 0.0131045, 0.00782819, 0.00573742, 0.00468879, 0.00437027, 0.01299339, 0.01283386, 0.00782423, 0.00611045, 0.0048879, 0.00438645, 0.01274176, 0.01296455, 0.00768805, 0.005962, 0.00501497, 0.00452785, 0.01363067, 0.01321225, 0.0078035, 0.00604268, 0.00498128, 0.00457034, 0.0137318, 0.01306733, 0.00781023, 0.005911, 0.00475399, 0.00436727, 0.01280852, 0.01300294, 0.00769339, 0.00611698, 0.00485342, 0.00435489, 0.01251225, 0.01287377, 0.00747231, 0.0058433, 0.00494621, 0.00443632, 0.01340243, 0.01305722, 0.00762627, 0.00591266, 0.0049949, 0.00456365, 0.01342523, 0.01298072, 0.00774237, 0.00588555, 0.00475963, 0.00437419, 0.01271874, 0.01286891, 0.00759701, 0.00608658, 0.00491045, 0.00439289, 0.01266021, 0.0130521, 0.00759836, 0.00599951, 0.00508436, 0.00449261, 0.01364519, 0.01333508, 0.00767561, 0.00604385, 0.00506567, 0.00461071, 0.01360613, 0.01331667, 0.00770647, 0.00597748, 0.00482088, 0.0044112, 0.01290994, 0.01325036, 0.00777986, 0.00623432, 0.00496489, 0.00444009, 0.01272599, 0.01325148, 0.00757718, 0.00599326, 0.00504959, 0.00449724, 0.01356464, 0.01360865, 0.0077011, 0.00610108, 0.00497952, 0.00459188, 0.01346677, 0.01348086, 0.00772106, 0.00600636, 0.00475278, 0.00440371, 0.01290652, 0.01343463, 0.00775833, 0.00628312, 0.00487851, 0.00441284, 0.0124023, 0.01323941, 0.0076162, 0.00615354, 0.00511481, 0.00453739, 0.01307395, 0.01329563, 0.00780318, 0.00615763, 0.00510342, 0.00463763, 0.01312631, 0.01317128, 0.00778516, 0.00599384, 0.00472504, 0.00445119, 0.01233411, 0.01310612, 0.00773471, 0.00611274, 0.00485633, 0.00442795, 0.01233489, 0.01301108, 0.00748094, 0.00592166, 0.00499193, 0.0044886, 0.01306093, 0.01304783, 0.00765072, 0.0059713, 0.00495018, 0.00452941, 0.0129141, 0.0127655, 0.00760481, 0.00578432, 0.00469674, 0.00432773, 0.01229907, 0.01282505, 0.00756713, 0.00601685, 0.00475722, 0.00431835, 0.01198398, 0.01254682, 0.00731475, 0.00583354, 0.00490634, 0.00439989, 0.0128925, 0.01301459, 0.00740441, 0.00586441, 0.00486994, 0.00444783, 0.01266882, 0.01264482, 0.00727575, 0.00568691, 0.00463668, 0.00418546, 0.01200111, 0.01250263, 0.00721683, 0.0058962, 0.00473639, 0.00418631, 0.01180913, 0.01243766, 0.00706772, 0.00570075, 0.0048908, 0.00426781, 0.01280096, 0.01267176, 0.00719072, 0.00583299, 0.00487825, 0.00439244, 0.01285957, 0.01248899, 0.0073512, 0.00582904, 0.00464541, 0.00418926, 0.01221995, 0.01259621, 0.00732443, 0.00611704, 0.00474697, 0.00420087, 0.01211109, 0.01257017, 0.00715432, 0.00600068, 0.0049294, 0.00435283, 0.01283007, 0.01273235, 0.00726463, 0.00596501, 0.00487467, 0.00438352, 0.01282793, 0.01243834, 0.00735401, 0.00590707, 0.0047345, 0.00423178, 0.01218245, 0.01256219, 0.00740723, 0.00626063, 0.00486008, 0.00424536, 0.01182318, 0.01240634, 0.00708637, 0.00595233, 0.00494949, 0.00419776, 0.01255487, 0.01257328, 0.00719353, 0.00604386, 0.0049842, 0.00437776, 0.01245262, 0.01251311, 0.0072533, 0.00591108, 0.00478557, 0.0041978, 0.01210339, 0.01250537, 0.0071956, 0.00601037, 0.00487407, 0.00414647, 0.01147954, 0.01242012, 0.00699192, 0.00583857, 0.00500451, 0.00421775, 0.01231016, 0.01262025, 0.00720794, 0.00600679, 0.00506306, 0.00438438, 0.01239251, 0.01238851, 0.00711199, 0.00598575, 0.00477643, 0.0042047, 0.01159277, 0.01220959, 0.00717329, 0.00615526, 0.00487728, 0.00421553, 0.01128235, 0.01247338, 0.00684582, 0.00598925, 0.00498072, 0.00441689, 0.01150837, 0.01274773, 0.00685233, 0.00636413, 0.00493025, 0.00447288, 0.01223752, 0.01295649, 0.00680093, 0.00589879, 0.00457633, 0.00410583, 0.01130342, 0.01235515, 0.00741435, 0.00634349, 0.00454452, 0.00401788, 0.01167421, 0.01249474, 0.00687069, 0.00582975, 0.00462437, 0.00412035, 0.01243018, 0.01254532, 0.00733145, 0.00589502, 0.00484863, 0.00432159, 0.01284002, 0.01241496, 0.00727942, 0.0058457, 0.00454432, 0.00417518, 0.01197094, 0.01301534, 0.00710068, 0.0062543, 0.0045699, 0.00430173, 0.01194109, 0.01316976, 0.00701288, 0.0061406, 0.00481607, 0.00459625, 0.01301665, 0.01354908, 0.00724026, 0.00613278, 0.00493443, 0.00468529, 0.01288743, 0.01381651, 0.00708809, 0.00592141, 0.00450824, 0.00455442, 0.01242084, 0.01434837, 0.00722364, 0.006502, 0.0048661, 0.00452407, 0.01231947, 0.01344843, 0.00681395, 0.00607271, 0.00460664, 0.00419248, 0.01249853, 0.01315869, 0.00704314, 0.00622533, 0.00464272, 0.00434032, 0.01269252, 0.0127292, 0.00713365, 0.00601013, 0.00431141, 0.00401176, 0.01151722, 0.01238696, 0.00689997, 0.00625246, 0.00444636, 0.00415416, 0.01177334, 0.01257631, 0.00674856, 0.00601527, 0.00442141, 0.0042349, 0.01249168, 0.01304882, 0.00696052, 0.00602951, 0.0044959, 0.00439785, 0.01256778, 0.0131842, 0.00710913, 0.00600609, 0.00430739, 0.00421786, 0.01189184, 0.01284054, 0.00695718, 0.00625088, 0.00434503, 0.0041768, 0.01179868, 0.01278393, 0.00678506, 0.0061379, 0.00441936, 0.00429053, 0.01245501, 0.0128015, 0.00688302, 0.00610993, 0.00449636, 0.00435467, 0.01262487, 0.01291701, 0.00713569, 0.00609017, 0.0044435, 0.00412397, 0.01189773, 0.01264543, 0.00720981, 0.00626781, 0.00454855, 0.00418043, 0.0119816, 0.01298483, 0.00691399, 0.00626092, 0.00458859, 0.00431783, 0.01322436, 0.01334286, 0.00735982, 0.00645214, 0.00473884, 0.00449504, 0.01343586, 0.01372265, 0.00759997, 0.00651619, 0.00453714, 0.00440736, 0.01251893, 0.01330428, 0.00781226, 0.00704124, 0.00460169, 0.00434685, 0.01254395, 0.01385574, 0.00821042, 0.00780979, 0.00490505, 0.00434751, 0.01360914, 0.01505713, 0.00833859, 0.00785246, 0.00503761, 0.00445262, 0.01342901, 0.01491872, 0.00830837, 0.00783675, 0.00459309, 0.0041407, 0.01164896, 0.01403305, 0.00845772, 0.00786259, 0.00471622, 0.00403765, 0.01162571, 0.0136995, 0.00795447, 0.00748455, 0.00440761, 0.00431745, 0.01385641, 0.01350631, 0.00776826, 0.00777255, 0.00496477, 0.00467726, 0.01364489, 0.01385662, 0.00858441, 0.00881132, 0.00509591, 0.00441578, 0.01311107, 0.01218238, 0.00755023, 0.00825011, 0.00498117, 0.00423609, 0.01190008, 0.0128613, 0.00782388, 0.00838392, 0.00499782, 0.00436669, 0.01393034, 0.0138588, 0.00826544, 0.00862395, 0.00500351, 0.00454751, 0.01410364, 0.01278668, 0.00868274, 0.00776388, 0.00416178, 0.00431156, 0.01329764, 0.01285583, 0.00790299, 0.00841395, 0.00438957, 0.00423572, 0.01287492, 0.01257305, 0.00775726, 0.00785255, 0.00430583, 0.00460308, 0.01426731, 0.01199909, 0.00754943, 0.00759376, 0.00438606, 0.0048465, 0.01551864, 0.01168846, 0.00737387, 0.0078775, 0.00397789, 0.00476793, 0.01345909, 0.0103919, 0.00712493, 0.00763987, 0.00376633, 0.00512492, 0.01416051, 0.01099112, 0.00726415, 0.0076943, 0.00411879, 0.00572511, 0.0148294, 0.01186653, 0.00833506, 0.00880389, 0.00434107, 0.00586472, 0.0159738, 0.01249081, 0.00867504, 0.0082272, 0.00414322, 0.00529696, 0.01599797, 0.01203788, 0.00828888, 0.00800698, 0.00408524, 0.00545329, 0.01576588, 0.0118833, 0.00882281, 0.00810831, 0.00491402, 0.00540387, 0.01653568, 0.0118044, 0.00835953, 0.00789909, 0.00425722, 0.00563489, 0.01625359, 0.01163553, 0.00818114, 0.00788427, 0.00390244, 0.00546858, 0.01728452, 0.01105222, 0.00812365, 0.00754468, 0.00395763, 0.0051896, 0.01589114, 0.01169937, 0.00863822, 0.00673342, 0.00405547, 0.00553585, 0.0161085, 0.01171587, 0.00780582, 0.00661386, 0.00439945, 0.00559935, 0.01507233, 0.01066941, 0.00791062, 0.00755761, 0.0044798, 0.0047116, 0.01312326, 0.01048618, 0.00786028, 0.00822111, 0.00445449, 0.00506818, 0.01188553, 0.01095327, 0.0074629, 0.00801049, 0.00452595, 0.0046672, 0.01291689, 0.01117478, 0.00761219, 0.00836746, 0.00461776, 0.00453178, 0.0133809, 0.01132001, 0.00769584, 0.00826276, 0.00443252, 0.00436871, 0.01253982, 0.01110559, 0.00774844, 0.00837748, 0.00451741, 0.00439004, 0.01228791, 0.01120014, 0.00742577, 0.00807, 0.00451527, 0.00432185, 0.01302343, 0.01219724, 0.00754164, 0.00784661, 0.00448749, 0.00434367, 0.01279859, 0.01227357, 0.00766655, 0.00813231, 0.00425005, 0.00422788, 0.01277424, 0.01235636, 0.00790358, 0.00841361, 0.00424847, 0.0042676, 0.01178848, 0.01197092, 0.0075084, 0.00777188, 0.00419386, 0.00427348, 0.01275313, 0.01243758, 0.00735101, 0.00806346, 0.00427904, 0.00445178, 0.01273708, 0.01238134, 0.0076286, 0.00782901, 0.00411964, 0.00432359, 0.01214076, 0.01303837, 0.00769152, 0.00857882, 0.00434124, 0.00424595, 0.0119605, 0.01308379, 0.00746169, 0.00844286, 0.00440028, 0.00440482, 0.01309376, 0.01305006, 0.00786959, 0.008355, 0.00442573, 0.00438246, 0.01315502, 0.0130068, 0.00772239, 0.00818232, 0.00415744, 0.00422484, 0.01250986, 0.01319241, 0.0076007, 0.00890379, 0.00434666, 0.00432875, 0.01286663, 0.01364588, 0.00759414, 0.0086561, 0.00438202, 0.00443005, 0.01293556, 0.01335031, 0.00725449, 0.00904476, 0.00445103, 0.0044884, 0.01341666, 0.01428534, 0.00752328, 0.00899325, 0.00406026, 0.00418782, 0.01304579, 0.01385628, 0.00760776, 0.00923931, 0.00407143, 0.00421261, 0.01247542, 0.01343801, 0.00743913, 0.00864684, 0.0042133, 0.00431719, 0.01239352, 0.01363463, 0.00768562, 0.00898808, 0.00408905, 0.00440832, 0.01311649, 0.0133445, 0.00763445, 0.00880393, 0.00387062, 0.00407948, 0.01205906, 0.01307059, 0.00762855, 0.00856309, 0.0038815, 0.00415045, 0.01200856, 0.01297084, 0.00758675, 0.00845716, 0.00412659, 0.00434339, 0.0128369, 0.01320419, 0.0075169, 0.00899456, 0.00419824, 0.00437897, 0.0126972, 0.01312587, 0.00749087, 0.0087253, 0.00385631, 0.0041538, 0.01125071, 0.01366953, 0.00744159, 0.00852928, 0.00393349, 0.00410213, 0.01022624, 0.01370304, 0.00741681, 0.0101824, 0.00397988, 0.00414148, 0.01065149, 0.01462622, 0.00768227, 0.00967353, 0.00399498, 0.00430023, 0.01135809, 0.0149227, 0.00770732, 0.00992982, 0.0038193, 0.00430419, 0.01273129, 0.01543276, 0.00801194, 0.01067785, 0.00377452, 0.00409642, 0.0119907, 0.01517101, 0.00764319, 0.00981057, 0.00392722, 0.00408695, 0.01282185, 0.01617263, 0.00789406, 0.0108429, 0.0040305, 0.00419441, 0.01408587, 0.01648173, 0.0083901, 0.01153545, 0.00383888, 0.00397353, 0.01371462, 0.01542151, 0.00779691, 0.01043889, 0.00387414, 0.00399432, 0.01156676, 0.01439066, 0.00715562, 0.00965443, 0.00390062, 0.0039879, 0.0116396, 0.01437155, 0.00730288, 0.00993771, 0.0040751, 0.00404394, 0.0123736, 0.01436726, 0.00785087, 0.01054538, 0.00364602, 0.00386437, 0.01238802, 0.01495996, 0.00741451, 0.01173306, 0.00354591, 0.00409715, 0.01201963, 0.01477792, 0.00694012, 0.01021381, 0.00388847, 0.0042942, 0.01194028, 0.01639921, 0.0075534, 0.00942963, 0.00413443, 0.00417836, 0.01152765, 0.01685057, 0.00711671, 0.00947347, 0.00422543, 0.00393171, 0.01204264, 0.0171536, 0.00823655, 0.01070697, 0.00433692, 0.00451742, 0.01164803, 0.01703862, 0.00750883, 0.01011884, 0.00459656, 0.0044743, 0.01375389, 0.01741895, 0.00791547, 0.01059121, 0.00454107, 0.00455162, 0.01315657, 0.01390007, 0.00774471, 0.0098217, 0.00417457, 0.00435427, 0.01031193, 0.01550508, 0.00711581, 0.00980403, 0.00393444, 0.00416342, 0.00961138, 0.01517501, 0.00659984, 0.01008033, 0.00420962, 0.0041697, 0.00978438, 0.01439746, 0.00644135, 0.01008812, 0.0042826, 0.00423195, 0.01024196, 0.01495034, 0.0066338, 0.00993394, 0.00417502, 0.00402678, 0.00995831, 0.01458214, 0.00665596, 0.01017933, 0.00404367, 0.00377296, 0.00947267, 0.01403062, 0.00670901, 0.0099832, 0.00451955, 0.00380683, 0.01032459, 0.01422352, 0.00649384, 0.0099271, 0.00407884, 0.00392244, 0.00982052, 0.01264905, 0.00645067, 0.0091178, 0.00389095, 0.00368877, 0.00937363, 0.01106583, 0.00602929, 0.00921011, 0.00386072, 0.00359565, 0.0095425, 0.01092958, 0.00587291, 0.00862894, 0.00397724, 0.00336943, 0.0098718, 0.01039731, 0.0055986, 0.00909199, 0.00400267, 0.0035795, 0.0098898, 0.01021755, 0.00592955, 0.00878194, 0.00398848, 0.00344779, 0.00963936, 0.01024507, 0.00590798, 0.00898667, 0.00453423, 0.00357461, 0.00979142, 0.01098432, 0.00536054, 0.00859308, 0.00470549, 0.00355568, 0.01055951, 0.01190354, 0.00620488, 0.01029579, 0.00446507, 0.00360354, 0.0101736, 0.01187224, 0.00567889, 0.00909928, 0.00407973, 0.00347925, 0.0094301, 0.0118843, 0.00568244, 0.00911623, 0.00421916, 0.00344404, 0.01006581, 0.01299913, 0.00569977, 0.00967643, 0.00445865, 0.003466, 0.01118045, 0.01356852, 0.00624277, 0.00940648, 0.00448773, 0.00404974, 0.01084188, 0.01299694, 0.00665622, 0.00965045, 0.00439871, 0.003725, 0.01156335, 0.01402882, 0.00722372, 0.00993038, 0.00431556, 0.00365188, 0.01128136, 0.0129586, 0.00661487, 0.00884279, 0.00442135, 0.00387532, 0.01317532, 0.01290722, 0.00720919, 0.00904537, 0.0043937, 0.00406409, 0.0139066, 0.01219119, 0.00653493, 0.00977257, 0.00405169, 0.00393657, 0.01251384, 0.01092494, 0.00718325, 0.00945252, 0.00394221, 0.00382229, 0.01172423, 0.0116436, 0.0060513, 0.01051261, 0.0044053, 0.00387007, 0.01415426, 0.01282472, 0.00674754, 0.01005666, 0.0043248, 0.00436833, 0.01395639, 0.01434381, 0.00595662, 0.00808797, 0.00401203, 0.00417554, 0.01282067, 0.01359832, 0.00595732, 0.00826226, 0.00378236, 0.0037148, 0.01320217, 0.01260873, 0.00572799, 0.00803016, 0.00393018, 0.00378319, 0.01388877, 0.01203012, 0.00582184, 0.00788283, 0.00361516, 0.00367759, 0.01275667, 0.01065462, 0.00574142, 0.00841909, 0.00434052, 0.00404799, 0.01260329, 0.01217706, 0.00603048, 0.00906157, 0.0041794, 0.00378822, 0.01257661, 0.01225, 0.0061056, 0.00860616, 0.00412625, 0.00380747, 0.01195445, 0.01305099, 0.00503704, 0.00799449, 0.003782, 0.00341069, 0.01057213, 0.01417371, 0.00531043, 0.00848849, 0.00348221, 0.00324367, 0.00978447, 0.0147907, 0.00557631, 0.00779633, 0.0038425, 0.00385702, 0.01048433, 0.012161, 0.00510547, 0.00653347, 0.00345715, 0.00457872, 0.01036023, 0.01520278, 0.0050482, 0.0078721, 0.0037237, 0.00387007, 0.01043116, 0.01353226, 0.00509058, 0.00795875, 0.0030961, 0.00292263, 0.0104655, 0.01295226, 0.00487348, 0.00839707, 0.00294686, 0.00280177, 0.01003833, 0.01101906, 0.00476119, 0.00862716, 0.00321165, 0.00296421, 0.01017009, 0.01535579, 0.00577739, 0.01238222, 0.00417452, 0.00349232, 0.00993327, 0.00982758, 0.0061212, 0.01018614, 0.00385736, 0.00329471, 0.01022417, 0.01171619, 0.0055315, 0.00967964, 0.00354231, 0.00274837, 0.00988412, 0.01072961, 0.00560307, 0.0107414, 0.00376226, 0.00318918, 0.01153133, 0.0118236, 0.00616703, 0.01074097, 0.00414237, 0.00386217, 0.0125567, 0.01299205, 0.00705609, 0.00840454, 0.00359067, 0.00339545, 0.01336513, 0.01311002, 0.00826401, 0.00999947, 0.00372258, 0.00413737, 0.01530793, 0.01176295, 0.01047773, 0.01013155, 0.00456051, 0.00327565, 0.01412676, 0.01108564, 0.00664605, 0.01130308, 0.00407929, 0.00308906, 0.01343706, 0.01064314, 0.00646347, 0.01008686, 0.00371033, 0.00312317, 0.01297663, 0.01015699, 0.00645302, 0.01091723, 0.00394202, 0.00311022, 0.01322202, 0.01100658, 0.00574721, 0.01017297, 0.00414475, 0.0030775, 0.01400752, 0.0119142, 0.00642338, 0.01005199, 0.00424611, 0.00319189, 0.01411885, 0.01147181, 0.00620877, 0.00885785, 0.00402516, 0.00302569, 0.0139053, 0.0118475, 0.00607861, 0.00977303, 0.0039477, 0.00312086, 0.01393247, 0.01117177, 0.00552312, 0.00995848, 0.00434979, 0.00296594, 0.01469288, 0.01178164, 0.00589442, 0.01025293, 0.00423715, 0.00314047, 0.01504252, 0.01213671, 0.00618402, 0.00990371, 0.00399364, 0.00297823, 0.01497183, 0.01241473, 0.00655601, 0.01033156, 0.00430092, 0.00289157, 0.01544257, 0.01216531, 0.00630497, 0.00991722, 0.0041611, 0.00294471, 0.01579768, 0.01236039, 0.00628602, 0.00960279, 0.00432631, 0.00311262, 0.01620243, 0.01186779, 0.00667069, 0.00889695, 0.0039601, 0.0028432, 0.01504656, 0.01110753, 0.00693904, 0.00916074, 0.00426954, 0.00278635, 0.01426285, 0.01102421, 0.00720522, 0.00937489, 0.0043097, 0.00303252, 0.01575209, 0.01094666, 0.00758049, 0.00948825, 0.00428679, 0.00300033, 0.01511782, 0.01047635, 0.00758931, 0.00926581, 0.00414245, 0.00270669, 0.01483329, 0.01232811, 0.00757481, 0.01034063, 0.00428409, 0.00289486, 0.01514475, 0.01107897, 0.0070653, 0.01106824, 0.00432238, 0.00313328, 0.01675429, 0.0113696, 0.00752522, 0.01127911, 0.00435869, 0.00332253, 0.01618828, 0.01129552, 0.00740497, 0.0102063, 0.00426859, 0.00316031, 0.0161564, 0.01106151, 0.00759239, 0.01155702, 0.0043829, 0.0032655, 0.01577716, 0.01182119, 0.00751406, 0.01135689, 0.00449257, 0.0034927, 0.0172387, 0.01248553, 0.00837912, 0.01294567, 0.00480301, 0.00370116, 0.01765482, 0.01327033, 0.0086271, 0.01403511, 0.00454176, 0.00327772, 0.01608811, 0.01262639, 0.00850503, 0.01250881, 0.00454326, 0.00300457, 0.01506963, 0.01136156, 0.0076171, 0.01150113, 0.00472204, 0.00296612, 0.01601339, 0.01232912, 0.00824866, 0.01190253, 0.00497957, 0.00322726, 0.01733956, 0.01325515, 0.00879365, 0.0112742, 0.00467631, 0.00308493, 0.01622565, 0.00967062, 0.00751009, 0.00944035, 0.00372055, 0.0030984, 0.01542733, 0.00921494, 0.00997934, 0.01121013, 0.00408941, 0.00357871, 0.02036577, 0.01070543, 0.01277875, 0.01178923, 0.00396558, 0.00362715, 0.0196958, 0.01059614, 0.01061908, 0.00937768, 0.00357914, 0.00315897, 0.01681819, 0.01018455, 0.00846497, 0.01010204, 0.00356536, 0.00335316, 0.01529561, 0.01085925, 0.00804362, 0.01048274, 0.0036381, 0.00322033, 0.0172667, 0.01054269, 0.00813424, 0.00951996, 0.0034305, 0.00318555, 0.01358947, 0.009615, 0.00684962, 0.00766627, 0.00311739, 0.00280325, 0.01370875, 0.00946158, 0.00572764, 0.00736745, 0.00310264, 0.00296623, 0.01478455, 0.00967938, 0.00729817, 0.00964225, 0.00340158, 0.0032985, 0.01961817, 0.01133022, 0.00937211, 0.01041156, 0.00344, 0.00379356, 0.02071191, 0.01098947, 0.00875861, 0.01022881, 0.00326601, 0.00406091, 0.01973124, 0.01003801, 0.00758242, 0.00854961, 0.00316605, 0.00306422, 0.01409835, 0.00886232, 0.00612764, 0.00807772, 0.00323572, 0.00304613, 0.01333674, 0.00937425, 0.00726573, 0.00928425, 0.00343898, 0.00316513, 0.01570621, 0.00936393, 0.00622332, 0.00945289, 0.00347253, 0.00300904, 0.0163027, 0.00984184, 0.00624696, 0.009449, 0.0032478, 0.003248, 0.01595488, 0.01017937, 0.00591224, 0.00968071, 0.00334891, 0.00311957, 0.01667589, 0.01060742, 0.00691971, 0.00928141, 0.00335596, 0.00319465, 0.01931515, 0.01076043, 0.00619513, 0.00883321, 0.00344743, 0.00307077, 0.01895269, 0.01292258, 0.00643297, 0.00895384, 0.0036031, 0.00303681, 0.02200385, 0.01292782, 0.00603137, 0.00857102, 0.00365276, 0.00312251, 0.01967847, 0.01286768, 0.00612814, 0.00957937, 0.00372272, 0.00325974, 0.0226093, 0.01479152, 0.00682906, 0.00979237, 0.00363461, 0.00327766, 0.02070594, 0.01428763, 0.00691698, 0.009427, 0.00372243, 0.00329589, 0.02070565, 0.01399756, 0.00634217, 0.00943766, 0.00373289, 0.00337362, 0.02158046, 0.01500878, 0.00637267, 0.0095356, 0.00371417, 0.00327822, 0.02267129, 0.0165777, 0.00675037, 0.00903952, 0.00345136, 0.00327425, 0.02099812, 0.0153492, 0.00700685, 0.01050393, 0.00372621, 0.00343741, 0.01598731, 0.01578129, 0.00676539, 0.00977788, 0.00379209, 0.00343702, 0.02009272, 0.01506443, 0.00600734, 0.00891778, 0.00372641, 0.00356628, 0.0187403, 0.01295834, 0.00557329, 0.00505056, 0.00355454, 0.00314319, 0.01409944, 0.01283556, 0.00554135, 0.00704721, 0.00363408, 0.00305114, 0.01543227, 0.01268922, 0.00537143, 0.00722523, 0.00363149, 0.00314646, 0.0151656, 0.01019786, 0.00538705, 0.00651169, 0.0039496, 0.0031437, 0.01683647, 0.0103874, 0.00594648, 0.0064472, 0.0040551, 0.00311837, 0.01934434, 0.01248353, 0.0070497, 0.00628238, 0.00362374, 0.00331784, 0.02086144, 0.01347109, 0.00597261, 0.00763071, 0.00366615, 0.00326294, 0.01779615, 0.01181034, 0.00639546, 0.00846649, 0.00402594, 0.0033104, 0.02096086, 0.013689, 0.00623318, 0.00843454, 0.00353581, 0.00289043, 0.02082013, 0.0117706, 0.00681798, 0.00834221, 0.00352175, 0.00310507, 0.02126099, 0.01275661, 0.00603498, 0.00765226, 0.00327509, 0.00290004, 0.02530923, 0.01200681, 0.00663076, 0.00821277, 0.00382512, 0.00366462, 0.02467813, 0.01268334, 0.00656776, 0.00857279, 0.00375247, 0.00346483, 0.02517492, 0.01277602, 0.00609041, 0.00875882, 0.00375953, 0.0034579, 0.02218297, 0.01444297, 0.00567897, 0.00788654, 0.00377896, 0.00338386, 0.02178058, 0.01171871, 0.00558113, 0.00840294, 0.00385297, 0.00375035, 0.02178606, 0.01157821, 0.00517545, 0.00674462, 0.00376923, 0.00362484, 0.02236321, 0.0117604, 0.00518045, 0.00656264, 0.0038442, 0.00367818, 0.02312176, 0.01284849, 0.00588961, 0.00798437, 0.00421333, 0.00350067, 0.02307459, 0.01439461, 0.00641743, 0.00933055, 0.00443664, 0.00387761, 0.02713111, 0.01605904, 0.00695302, 0.00854419, 0.00385286, 0.0035684, 0.02711134, 0.01445901, 0.0066806, 0.00950248, 0.00395195, 0.00368444, 0.02614794, 0.01393305, 0.00561212, 0.00807354, 0.00394026, 0.00354534, 0.02735541, 0.01406143, 0.00609102, 0.00819562, 0.00395502, 0.00364861, 0.02672041, 0.01375046, 0.00617524, 0.00778426, 0.00371878, 0.00344352, 0.0266446, 0.01364116, 0.00614632, 0.00830082, 0.00388385, 0.00351501, 0.02632917, 0.01353155, 0.00634182, 0.00848555, 0.00410469, 0.00350245, 0.02712533, 0.01440931, 0.00629773, 0.00820907, 0.00409525, 0.00369126, 0.02810702, 0.01460679, 0.0063786, 0.00825025, 0.00385063, 0.00356396, 0.02648957, 0.01419199, 0.00621265, 0.008699, 0.00387681, 0.00358275, 0.02773633, 0.01530128, 0.00659064, 0.00904887, 0.00417326, 0.00377504, 0.02762056, 0.01528724, 0.00589704, 0.00879487, 0.00403007, 0.00384946, 0.02716261, 0.01418296, 0.00598765, 0.00854017, 0.00385786, 0.0035399, 0.02706455, 0.01496972, 0.00703073, 0.00947278, 0.00398552, 0.00361531, 0.02686033, 0.01414916, 0.00637887, 0.00884262, 0.00401146, 0.00362536, 0.029437, 0.01484631, 0.00643994, 0.00921104, 0.0040625, 0.00371239, 0.02873284, 0.01429292, 0.00651286, 0.00891372, 0.00374946, 0.00347147, 0.02771172, 0.01474117, 0.00667067, 0.00931749, 0.00395351, 0.003506, 0.02727024, 0.01466975, 0.00642347, 0.0090554, 0.00404492, 0.00364343, 0.02899757, 0.01494572, 0.00615353, 0.00886782, 0.00399899, 0.00373, 0.02702667, 0.01419992, 0.00604941, 0.00836707, 0.00396521, 0.00355649, 0.02574095, 0.01472045, 0.0065978, 0.00889728, 0.00387081, 0.00368065, 0.02329048, 0.01524872, 0.00626631, 0.00873097, 0.00399436, 0.00378006, 0.027513, 0.01527177, 0.00608884, 0.00839056, 0.00369098, 0.00387854, 0.02893865, 0.01614364, 0.00675148, 0.0090548, 0.0038652, 0.00369304, 0.03113328, 0.01673497, 0.00716208, 0.00924106, 0.00402291, 0.00374582, 0.02987753, 0.01702445, 0.00665431, 0.00962495, 0.00418909, 0.00391443, 0.02918565, 0.01645426, 0.00649339, 0.00951642, 0.0038161, 0.00389985, 0.02900903, 0.01466904, 0.00659244, 0.00941497, 0.00341308, 0.00364253, 0.02547983, 0.01579472, 0.00651433, 0.00936147, 0.00360607, 0.00344026, 0.02202723, 0.01435004, 0.00581375, 0.00788698, 0.00352687, 0.00354406, 0.02318089, 0.01444109, 0.00602723, 0.00726708, 0.00350311, 0.00346128, 0.02399155, 0.01388198, 0.00600879, 0.00618438, 0.00325966, 0.00334423, 0.02270979, 0.01364968, 0.00622221, 0.00680189, 0.00342272, 0.00332063, 0.02186299, 0.01326792, 0.00604746, 0.00665003, 0.00351203, 0.00363305, 0.02531728, 0.01339978, 0.00646969, 0.00776898, 0.00349976, 0.00372728, 0.02258895, 0.01207871, 0.00657594, 0.00738179, 0.0031292, 0.00338083, 0.0262402, 0.01277503, 0.00626714, 0.00743654, 0.00312544, 0.00334682, 0.02275524, 0.01355312, 0.00577156, 0.00651141, 0.00318347, 0.00359617, 0.02197477, 0.01414897, 0.00560836, 0.00655144, 0.00317835, 0.00366596, 0.02144904, 0.01368054, 0.00519012, 0.006758, 0.00316579, 0.00352095, 0.0186557, 0.01525547, 0.00534149, 0.00712766, 0.00317979, 0.00363784, 0.02076239, 0.01425425, 0.0053921, 0.00718472, 0.00310688, 0.00371183, 0.02336945, 0.01508526, 0.00572273, 0.0071713, 0.00311122, 0.00342882, 0.02334036, 0.01619028, 0.00660431, 0.00714581, 0.00297318, 0.00330965, 0.02283454, 0.01922948, 0.00727557, 0.0075684, 0.00316767, 0.00331011, 0.02215881, 0.01857506, 0.00597826, 0.00721767, 0.0032688, 0.0034245, 0.02438603, 0.01902061, 0.00588093, 0.00713924, 0.00329097, 0.00360548, 0.02624937, 0.01957799, 0.00646596, 0.0070419, 0.00304313, 0.00339918, 0.0225299, 0.02008657, 0.00635783, 0.00594339, 0.00309965, 0.00318303, 0.02054624, 0.015285, 0.00519088, 0.00480732, 0.0028954, 0.00298391, 0.02192424, 0.0162124, 0.00566412, 0.0058308, 0.00318393, 0.00316218, 0.02645483, 0.01765648, 0.00567138, 0.00644232, 0.00306553, 0.00317385, 0.02358157, 0.01845475, 0.00607882, 0.00728035, 0.00323742, 0.00332448, 0.02714094, 0.01900373, 0.00598526, 0.00712, 0.00332402, 0.00331756, 0.02812425, 0.01973204, 0.00577709, 0.0072938, 0.00327189, 0.00345268, 0.03003381, 0.02087556, 0.00601711, 0.00738976, 0.00347149, 0.00340806, 0.0326377, 0.02085361, 0.00602198, 0.00729318, 0.00354562, 0.00350181, 0.02940183, 0.01957846, 0.00605088, 0.00638396, 0.00351307, 0.00326942, 0.02886149, 0.0198816, 0.00575078, 0.0068358, 0.00358378, 0.00338825, 0.02924467, 0.02102546, 0.0062375, 0.00725339, 0.00346579, 0.00353878, 0.02742345, 0.02129604, 0.00601176, 0.00681711, 0.00353904, 0.00365735, 0.02457512, 0.02079123, 0.00541259, 0.00671045, 0.00339331, 0.00346176, 0.02719169, 0.02003745, 0.00542422, 0.00685261, 0.00347573, 0.00373016, 0.02801023, 0.02055261, 0.0057952, 0.00618549, 0.00334297, 0.0036012, 0.02789536, 0.01865004, 0.0058728, 0.00631052, 0.00326599, 0.00359342, 0.03012113, 0.02015797, 0.00641138, 0.00689925, 0.00332189, 0.00359419, 0.02997708, 0.02334689, 0.00646636, 0.00683522, 0.00379344, 0.00429737, 0.03427486, 0.02308411, 0.00637756, 0.00667581, 0.00365891, 0.00367988, 0.02571998, 0.01876414, 0.00676968, 0.00700815, 0.00363253, 0.00378224, 0.02222641, 0.01509182, 0.00522594, 0.00545114, 0.00377803, 0.00386551, 0.02609709, 0.01646475, 0.00565024, 0.00781264, 0.00456771, 0.00564364, 0.04689811, 0.04278835, 0.00974569, 0.00970637, 0.00408538, 0.00510434, 0.0417328, 0.0339823, 0.00922769, 0.00930287, 0.0039279, 0.00430403, 0.03941339, 0.03362444, 0.00896978, 0.00929677, 0.00392258, 0.00434906, 0.03676487, 0.03014061, 0.0091163, 0.0105194, 0.00431619, 0.00454292, 0.04087594, 0.03709316, 0.00911886, 0.01031741, 0.00428998, 0.00485873, 0.05034515, 0.03363913, 0.00877548, 0.00962126, 0.00398566, 0.00458806, 0.04117916, 0.0340902, 0.00917574, 0.01039116, 0.00453283, 0.00528882, 0.04358762, 0.03637924, 0.00950388, 0.01197756, 0.00459728, 0.005737, 0.04441148, 0.03864516, 0.0099179, 0.01097951, 0.0046138, 0.00577838, 0.04989549, 0.03788907, 0.00929403, 0.0110875, 0.00463878, 0.00574806, 0.05410349, 0.0408403, 0.00948998, 0.01212655, 0.00451082, 0.00601839, 0.0485343, 0.03119615, 0.00962113, 0.0113912, 0.00436075, 0.00589809, 0.04956224, 0.02982976, 0.00947981, 0.01089616, 0.0040953, 0.00585915, 0.04465357, 0.03035892, 0.00936266, 0.01162109, 0.00411541, 0.00597698, 0.04554287, 0.02873671, 0.00917203, 0.0118392, 0.00417073, 0.00626108, 0.04734473, 0.03097494, 0.00965966, 0.01225084, 0.00412296, 0.00620445, 0.04714062, 0.02981793, 0.00989023, 0.0111703, 0.00403654, 0.00643689, 0.05172409, 0.02847906, 0.00958577, 0.01185403, 0.00427984, 0.00646887, 0.05433065, 0.02948731, 0.00906526, 0.01276168, 0.00413901, 0.00650916, 0.04945837, 0.03011419, 0.00958264, 0.01378129, 0.00421735, 0.00696695, 0.05112531, 0.03193374, 0.00961307, 0.0128994, 0.00403505, 0.00648494, 0.0479608, 0.02993034, 0.0091769, 0.01310449, 0.00410807, 0.00657434, 0.05182515, 0.03137651, 0.00924253, 0.01279238, 0.00417543, 0.00658327, 0.05260306, 0.03173821, 0.00967426, 0.01307185, 0.00434951, 0.00664578, 0.05593871, 0.03127388, 0.00872873, 0.01209242, 0.00395169, 0.00577285, 0.04781062, 0.02686694, 0.00813382, 0.01069981, 0.0039328, 0.00572784, 0.03298138, 0.02508482, 0.0082974, 0.01288086, 0.00437388, 0.00662591, 0.04284258, 0.02762034, 0.00949163, 0.01313021, 0.00460738, 0.0068244, 0.04851858, 0.02620935, 0.00994157, 0.01298044, 0.0042166, 0.00627011, 0.04211538, 0.026935, 0.01025923, 0.01395043, 0.00429419, 0.00653194, 0.03833115, 0.02688435, 0.01024354, 0.01395126, 0.0043851, 0.00665414, 0.04097966, 0.02734222, 0.01029354, 0.01422061, 0.00433358, 0.00688738, 0.0445266, 0.02621782, 0.01031226, 0.01367203, 0.00437289, 0.0061857, 0.04115628, 0.02614985, 0.01027918, 0.01457775, 0.00439437, 0.00641408, 0.03779588, 0.02633935, 0.01023135, 0.01437479, 0.00443653, 0.00687424, 0.03934461, 0.02707189, 0.01054349, 0.01404287, 0.00444592, 0.00731431, 0.03799748, 0.02643096, 0.0106039, 0.01385755, 0.00424289, 0.00731314, 0.03600261, 0.02593679, 0.01048705, 0.01407982, 0.00433796, 0.00709295, 0.03604959, 0.02631924, 0.01018704, 0.01421874, 0.00438134, 0.00683282, 0.03563856, 0.02606091, 0.01013559, 0.01373669, 0.00432897, 0.00685873, 0.03647147, 0.02514908, 0.01045364, 0.01323957, 0.00422021, 0.00635166, 0.03452805, 0.02509903, 0.0100512, 0.01332779, 0.0041886, 0.00632305, 0.03368665, 0.02432486, 0.00947438, 0.01302417, 0.00422081, 0.00653945, 0.0352003, 0.02527742, 0.01005731, 0.01351072, 0.00442368, 0.00667348, 0.03576296, 0.02455173, 0.01009962, 0.01288658, 0.0042504, 0.00647053, 0.03289449, 0.02364509, 0.00999302, 0.01315761, 0.0043011, 0.00626273, 0.03232434, 0.02388772, 0.00973606, 0.01296129, 0.00432382, 0.00620272, 0.03188393, 0.02381943, 0.01010464, 0.01337886, 0.00439228, 0.00657446, 0.03263811, 0.02299346, 0.0099689, 0.01295249, 0.00433203, 0.00643965, 0.03106506, 0.02361061, 0.01006171, 0.01307094, 0.00432104, 0.00637748, 0.03157715, 0.02298824, 0.00983602, 0.01376174, 0.00441545, 0.00638422, 0.03092318, 0.02367147, 0.01010705, 0.01339378, 0.0044845, 0.00656277, 0.03121714, 0.02309727, 0.009946, 0.01283578, 0.00435927, 0.00636451, 0.03081608, 0.02415776, 0.01009565, 0.01276386, 0.004379, 0.00612536, 0.03023972, 0.0239194, 0.00969501, 0.01248218, 0.00445195, 0.00652302, 0.0309858, 0.02394643, 0.00993535, 0.01315089, 0.00445159, 0.00663501, 0.03016672, 0.02306299, 0.00988245, 0.0121515, 0.00421498, 0.00626168, 0.02728036, 0.02016568, 0.00941262, 0.01231548, 0.00413063, 0.00640011, 0.02670703, 0.02124662, 0.00877429, 0.01183857, 0.00408107, 0.0065114, 0.02808293, 0.02258262, 0.00927518, 0.01313388, 0.00434109, 0.00646695, 0.02833755, 0.02220463, 0.00940404, 0.01251323, 0.00396222, 0.00613044, 0.0281576, 0.02298046, 0.00977875, 0.01267159, 0.00408546, 0.00594946, 0.02925924, 0.0227898, 0.00949215, 0.01279332, 0.00415967, 0.00600283, 0.02941751, 0.02121833, 0.00920639, 0.0126629, 0.00416168, 0.00617408, 0.02965538, 0.0231645, 0.00962785, 0.01266858, 0.00406372, 0.00585926, 0.02999991, 0.02280474, 0.00936511, 0.01217747, 0.00396325, 0.0056892, 0.02965348, 0.02266832, 0.00899619, 0.01190124, 0.00390128, 0.00568685, 0.03081304, 0.02070872, 0.00849824, 0.01169165, 0.00382152, 0.00564147, 0.02771832, 0.02123807, 0.00851278, 0.01164182, 0.00379921, 0.00558862, 0.02878057, 0.02168786, 0.00861967, 0.01173287, 0.00367161, 0.00545967, 0.02636713, 0.02248782, 0.00893439, 0.0120111, 0.00379149, 0.00580164, 0.02938716, 0.02393491, 0.00915122, 0.01308, 0.00392806, 0.0059243, 0.03236311, 0.02726657, 0.00960471, 0.01378059, 0.00404459, 0.00582543, 0.0321181, 0.02448737, 0.00961856, 0.01299011, 0.00410291, 0.0060892, 0.02791633, 0.02472973, 0.0092758, 0.01267777, 0.00441036, 0.00702295, 0.02972689, 0.02891274, 0.0104119, 0.01447181, 0.00461559, 0.00696267, 0.03144811, 0.03181865, 0.01080613, 0.0143698, 0.00434526, 0.00671169, 0.03002618, 0.03179835, 0.01081624, 0.01374348, 0.00437104, 0.0070545, 0.0320841, 0.02865589, 0.01037338, 0.01331076, 0.00466, 0.00726418, 0.03376352, 0.03198529, 0.01110458, 0.01375307, 0.00451922, 0.00769923, 0.03566561, 0.03491379, 0.01203325, 0.01242694, 0.00450425, 0.0071609, 0.03391659, 0.03343711, 0.0120715, 0.01412793, 0.00464525, 0.00778668, 0.03977493, 0.03599116, 0.01274945, 0.01398858, 0.00453399, 0.0074551, 0.03348525, 0.0330367, 0.01197056, 0.01338882, 0.00449426, 0.00719977, 0.03251928, 0.03209678, 0.012141, 0.01307542, 0.00470073, 0.00697855, 0.03182439, 0.03437163, 0.01286962, 0.01237817, 0.00493261, 0.00695923, 0.03211649, 0.03119979, 0.01176271, 0.01312286, 0.00494515, 0.00674004, 0.03060718, 0.03021236, 0.0130954, 0.01244188, 0.00493126, 0.00698201, 0.03302978, 0.03064296, 0.01252686, 0.01291582, 0.00489354, 0.00639701, 0.02796839, 0.02904613, 0.01154735, 0.01259599, 0.00492694, 0.0065653, 0.0273246, 0.02879407, 0.01179934, 0.01489308, 0.00519385, 0.00666561, 0.02957062, 0.02709119, 0.01203511, 0.01449825, 0.0052485, 0.00645295, 0.0289644, 0.0283691, 0.01263232, 0.01510203, 0.00536813, 0.00648749, 0.02682536, 0.03021541, 0.01271963, 0.01544664, 0.00522698, 0.00649772, 0.02623851, 0.02923996, 0.01231282, 0.01560506, 0.00528303, 0.0071087, 0.02977411, 0.03285187, 0.01390052, 0.01770885, 0.00551865, 0.00686775, 0.02629881, 0.0253332, 0.0126543, 0.01425641, 0.00510299, 0.00622959, 0.02408527, 0.0253507, 0.01183441, 0.01415058, 0.00504876, 0.00620681, 0.0250976, 0.02786136, 0.01099406, 0.01551783, 0.0052603, 0.00651508, 0.02709538, 0.0275132, 0.01180827, 0.01583665, 0.00572105, 0.00761063, 0.02832639, 0.02775482, 0.01137108, 0.01497556, 0.00535278, 0.00714231, 0.02646632, 0.02891539, 0.01159852, 0.01587516, 0.00533684, 0.00700304, 0.02660528, 0.02804939, 0.01168599, 0.0173464, 0.00568715, 0.00765289, 0.02806375, 0.03084897, 0.0119839, 0.0158786, 0.00549955, 0.00750729, 0.02907727, 0.02965254, 0.0121656, 0.01542785, 0.00525501, 0.00701583, 0.02789439, 0.03057444, 0.01292769, 0.01619948, 0.00540911, 0.00743766, 0.02627266, 0.02690492, 0.01244761, 0.01617545, 0.00533524, 0.00750592, 0.02727705, 0.02771327, 0.01255179, 0.01574991, 0.00545299, 0.00763249, 0.02835802, 0.02578677, 0.01150541, 0.01525202, 0.00495189, 0.00691278, 0.02424132, 0.02246885, 0.01003544, 0.01555885, 0.00524693, 0.00740878, 0.02588185, 0.02619498, 0.01115423, 0.01720038, 0.00547335, 0.00801849, 0.02733481, 0.02647963, 0.01114554, 0.01781685, 0.00590331, 0.00846584, 0.029625, 0.0301042, 0.01285411, 0.01859085, 0.00592933, 0.00787799, 0.02744613, 0.03054071, 0.01274892, 0.0182478, 0.00604171, 0.00763994, 0.02678356, 0.02753729, 0.01161509, 0.01736585, 0.00597026, 0.00818616, 0.02920927, 0.03125823, 0.01380861, 0.02107868, 0.00650526, 0.00891587, 0.03406562, 0.0316675, 0.01453768, 0.02038037, 0.0060258, 0.00770536, 0.02898959, 0.02952331, 0.01236812, 0.01683173, 0.00555292, 0.00766981, 0.0278101, 0.02715505, 0.01070489, 0.01521118, 0.00550577, 0.00695812, 0.02395641, 0.02624483, 0.01174521, 0.01571087, 0.00582694, 0.00734032, 0.0278414, 0.0267857, 0.01377361, 0.01730299, 0.00619288, 0.00757123, 0.03069896, 0.02673149, 0.01312688, 0.0167279, 0.00564659, 0.00730938, 0.02884953, 0.02720732, 0.0130418, 0.01904975, 0.00616076, 0.00834505, 0.03422997, 0.02933822, 0.01277739, 0.01715207, 0.00567146, 0.00764573, 0.03003323, 0.03043767, 0.01311962, 0.01628967, 0.00557243, 0.00640867, 0.02904321, 0.02344869, 0.01258591, 0.0177031, 0.00507456, 0.00708375, 0.03225902, 0.0304509, 0.01206907, 0.0179273, 0.00563004, 0.00871548, 0.03022913, 0.03239289, 0.01161811, 0.0170968, 0.00629563, 0.00813535, 0.02938583, 0.02757518, 0.01050716, 0.01500924, 0.0053249, 0.00758379, 0.02710207, 0.02849218, 0.01005041, 0.01513373, 0.00546844, 0.00878917, 0.03052933, 0.03042452, 0.01169822, 0.01508483, 0.00591641, 0.00839061, 0.03108354, 0.03086153, 0.0124255, 0.01602367, 0.00571074, 0.00786781, 0.03060659, 0.02891554, 0.01206122, 0.0155653, 0.00531203, 0.00824298, 0.02903258, 0.03230603, 0.01223204, 0.01687909, 0.00558082, 0.00844737, 0.02939211, 0.03262291, 0.01304777, 0.0181627, 0.00614494, 0.009014, 0.02954066, 0.02989992, 0.01295644, 0.01752274, 0.00584193, 0.00930163, 0.02856814, 0.03117341, 0.0133247, 0.01857816, 0.00574934, 0.00998655, 0.02565671, 0.03798652, 0.01491822, 0.01854344, 0.00596403, 0.01006472, 0.0262898, 0.0388146, 0.01464824, 0.02156038, 0.006289, 0.01238788, 0.04057833, 0.04686212, 0.01798335, 0.02627796, 0.00759758, 0.01324917, 0.03434991, 0.03842841, 0.01535763, 0.02188553, 0.00644964, 0.01083437, 0.03211607, 0.03822023, 0.01624174, 0.01990048, 0.00644655, 0.01054474, 0.03115172, 0.03716135, 0.01478903, 0.01929586, 0.00669353, 0.01105229, 0.03210331, 0.03662102, 0.01466121, 0.01726612, 0.00704131, 0.01080708, 0.03549174, 0.03450719, 0.01437854, 0.01922874, 0.00678962, 0.01082234, 0.02843949, 0.03094484, 0.01579482, 0.02236469, 0.00730356, 0.01060243, 0.02791176, 0.03324483, 0.01534133, 0.01998493, 0.00705497, 0.01071479, 0.03168316, 0.03605706, 0.01535611, 0.02044802, 0.00672682, 0.01143024, 0.03154185, 0.03309683, 0.01451857, 0.0191561, 0.00567453, 0.01054894, 0.02558142, 0.02909023, 0.01352672, 0.01883483, 0.00617089, 0.01002246, 0.02490927, 0.02614287, 0.01338278, 0.01898845, 0.00608115, 0.01065034, 0.0271749, 0.02859407, 0.01393646, 0.01871575, 0.00590589, 0.01053451, 0.0270518, 0.02796102, 0.01307154, 0.01818682, 0.00530613, 0.00973507, 0.0235087, 0.02669179, 0.01286283, 0.01850636, 0.00583499, 0.0104533, 0.02768067, 0.02882562, 0.01430674, 0.01941675, 0.00669657, 0.01110594, 0.02816635, 0.03031108, 0.0149841, 0.0200785, 0.00644128, 0.01120398, 0.02964428, 0.03047433, 0.01526366, 0.01811684, 0.00627048, 0.01156697, 0.02887717, 0.03136335, 0.015044, 0.01893696, 0.00640839, 0.0122048, 0.02739385, 0.03176634, 0.01440405, 0.01791195, 0.00669881, 0.01258931, 0.03079202, 0.03276888, 0.0153505, 0.01976055, 0.00677764, 0.01198693, 0.03151588, 0.03276698, 0.01640513, 0.0197048, 0.00673145, 0.009998, 0.02840446, 0.03232377, 0.01591689, 0.02034957, 0.00660174, 0.01251361, 0.03376915, 0.03368961, 0.01409076, 0.02087691, 0.00699756, 0.01322461, 0.03497616, 0.03622678, 0.01474066, 0.02303711, 0.00714569, 0.01282295, 0.03580865, 0.03552637, 0.01513622, 0.02204193, 0.00658917, 0.01236003, 0.03325161, 0.03531902, 0.01504695, 0.01975812, 0.00633559, 0.01219593, 0.03237775, 0.03357019, 0.01464727, 0.02236117, 0.00669406, 0.01323145, 0.0345945, 0.03689378, 0.01598451, 0.02205478, 0.00700233, 0.01392622, 0.03500834, 0.03602782, 0.01572247, 0.02207509, 0.00682375, 0.01292938, 0.03417145, 0.03619679, 0.01570351, 0.0223728, 0.00699963, 0.01307786, 0.03440944, 0.03551908, 0.01484341, 0.02264596, 0.00729897, 0.01243847, 0.03311668, 0.03610337, 0.01572872, 0.02334284, 0.00735687, 0.0119567, 0.03186293, 0.03876312, 0.01449773, 0.02297253, 0.00758185, 0.01304756, 0.03639233, 0.03805183, 0.01667623, 0.02548988, 0.00726567, 0.01236129, 0.02887799, 0.03625418, 0.01503438, 0.02337628, 0.00656166, 0.012133, 0.03402255, 0.03927762, 0.01718382, 0.02481341, 0.0076886, 0.01528983, 0.03994422, 0.04259013, 0.01541332, 0.02275996, 0.00692895, 0.01374729, 0.03587194, 0.0438345, 0.01564996, 0.02273731, 0.00746873, 0.01338521, 0.03704931, 0.04149858, 0.01359842, 0.0186208, 0.00733519, 0.01366435, 0.03872315, 0.03958631, 0.0145627, 0.02016924, 0.00717169, 0.01376784, 0.03837307, 0.03862887, 0.01365443, 0.01792231, 0.00667674, 0.01290602, 0.03575747, 0.03994071, 0.01388988, 0.01809897, 0.00669453, 0.01358768, 0.03501543, 0.04024613, 0.01313271, 0.0170124, 0.00695974, 0.01364777, 0.03604084, 0.04041653, 0.0147818, 0.01748398, 0.00725987, 0.01347143, 0.03686436, 0.04051506, 0.01356654, 0.01649151, 0.00631828, 0.0122586, 0.03142619, 0.03751763, 0.01454655, 0.01666801, 0.00614636, 0.01131043, 0.03065814, 0.03680546, 0.01322572, 0.0166785, 0.00641336, 0.01249943, 0.03407218, 0.03789382, 0.01379116, 0.01755865, 0.00642995, 0.01209519, 0.03275684, 0.03821597, 0.01480178, 0.01875959, 0.00676177, 0.01195158, 0.03196514, 0.03489425, 0.01277176, 0.01721608, 0.00608335, 0.01002499, 0.02696244, 0.02950055, 0.00994149, 0.01451565, 0.00599504, 0.0104504, 0.02543412, 0.02473991, 0.00786361, 0.01161234, 0.00473381, 0.00928411, 0.02103255, 0.02383713, 0.00724572, 0.0126161, 0.00455196, 0.01007223, 0.02113128, 0.02301705, 0.00800395, 0.01619724, 0.00444662, 0.00905104, 0.02123422, 0.02312622, 0.00871251, 0.01546221, 0.0054381, 0.00784065, 0.02397198, 0.02318499, 0.00882486, 0.0147676, 0.00509193, 0.01131852, 0.02514835, 0.03059032, 0.01138017, 0.01454411, 0.00541037, 0.01215524, 0.03113273, 0.0299035, 0.01132105, 0.01628551, 0.00586807, 0.01462614, 0.0303118, 0.03863246, 0.0165112, 0.02217306, 0.00811679, 0.01409959, 0.0343172, 0.03811868, 0.01758845, 0.02161605, 0.00860421, 0.0136899, 0.03330835, 0.03765123, 0.01889646, 0.02063367, 0.0078331, 0.01344719, 0.03146641, 0.0371893, 0.01714984, 0.01769342, 0.00831375, 0.01306848, 0.02946457, 0.03425572, 0.0163136, 0.01977248, 0.00764267, 0.01392201, 0.03028701, 0.03530961, 0.017184, 0.01948806, 0.00717368, 0.01394092, 0.02954759, 0.03379443, 0.01802754, 0.02030561, 0.00674553, 0.01334315, 0.02877091, 0.03421151, 0.01887335, 0.01972319, 0.00695463, 0.01352171, 0.03406971, 0.03617366, 0.01967698, 0.02099396, 0.00722415, 0.01492838, 0.03161769, 0.03342232, 0.02021578, 0.02102819, 0.00640072, 0.01368487, 0.03354773, 0.03735055, 0.02229118, 0.02251447, 0.00788968, 0.01552957, 0.04561749, 0.04533852, 0.02349208, 0.02704456, 0.00882999, 0.01368506, 0.03705876, 0.04173886, 0.02263705, 0.0226669, 0.00896456, 0.01717109, 0.03912256, 0.04306366, 0.02396301, 0.02285083, 0.0096198, 0.01663801, 0.04066658, 0.04430334, 0.02538397, 0.0216245, 0.00874675, 0.01615663, 0.03767142, 0.04177571, 0.0233416, 0.02082179, 0.00963546, 0.01535959, 0.03340676, 0.04091503, 0.02361181, 0.02063966, 0.00965144, 0.01414049, 0.03469471, 0.04129198, 0.02490491, 0.01995019, 0.00900989, 0.01519047, 0.03425518, 0.03971823, 0.02340238, 0.01893601, 0.00880416, 0.01553051, 0.03170625, 0.04182936, 0.02285438, 0.01892694, 0.00830401, 0.01520921, 0.03244932, 0.03760386, 0.02295773, 0.01982081, 0.0084421, 0.0159047, 0.0355604, 0.03921062, 0.02420928, 0.01976812, 0.00813029, 0.01603476, 0.0364925, 0.03750832, 0.02464185, 0.01996756, 0.0076955, 0.01639528, 0.03643436, 0.03952067, 0.02532904, 0.01921533, 0.00792586, 0.0166653, 0.03299722, 0.03582861, 0.02397895, 0.01977365, 0.00832243, 0.01597767, 0.03096215, 0.03334591, 0.02478213, 0.0181149, 0.0082708, 0.01500286, 0.02858167, 0.03359716, 0.02136998, 0.01917952, 0.00757195, 0.01573618, 0.03115444, 0.03423804, 0.02185499, 0.01877856, 0.00734727, 0.01459232, 0.0295204, 0.03152598, 0.0194893, 0.01980286, 0.00743479, 0.01764279, 0.03334134, 0.03193529, 0.0243416, 0.02474565, 0.00868981, 0.01774005, 0.03734504, 0.03389532, 0.02346404, 0.02026559, 0.00762603, 0.01746416, 0.03460909, 0.03343112, 0.02035073, 0.01971241, 0.00665891, 0.01713541, 0.03412891, 0.03202048, 0.01922173, 0.02026807, 0.00834718, 0.01749193, 0.03764274, 0.03603778, 0.02048568, 0.02174361, 0.00870984, 0.01834545, 0.04016896, 0.03530167, 0.01939858, 0.01866927, 0.00685136, 0.01669687, 0.03728842, 0.02830605, 0.01731246, 0.01891354, 0.00863758, 0.01764275, 0.03179073, 0.03511751, 0.0184081, 0.02021927, 0.00883553, 0.01738628, 0.03699717, 0.03972597, 0.01838752, 0.02115725, 0.0092864, 0.01664553, 0.03428061, 0.03801129, 0.01920631, 0.02069769, 0.00878799, 0.01714772, 0.03512978, 0.03965796, 0.01949331, 0.02108971, 0.00927748, 0.01806003, 0.04222872, 0.03878897, 0.02223485, 0.02459515, 0.00958582, 0.01869815, 0.04320646, 0.03877107, 0.02279304, 0.02584316, 0.01070768, 0.01880613, 0.04660045, 0.04014526, 0.02670531, 0.02533438, 0.0104589, 0.01970827, 0.04667355, 0.04183462, 0.02543221, 0.02411395, 0.01107424, 0.01947724, 0.04296716, 0.03633446, 0.02297375, 0.02496347, 0.01197074, 0.02037027, 0.04428971, 0.03615053, 0.02832635, 0.02721728, 0.01254408, 0.02239455, 0.04742698, 0.04181817, 0.03198427, 0.02866863, 0.01002906, 0.02164309, 0.04298855, 0.04161441, 0.028859, 0.02658035, 0.01274987, 0.0212682, 0.04524723, 0.04332339, 0.0299179, 0.03381481, 0.01539349, 0.02261244, 0.04832561, 0.0506714, 0.040769, 0.03618746, 0.01864464, 0.02604944, 0.04661567, 0.04824972, 0.03115329, 0.03490989, 0.01981148, 0.0305828, 0.05469912, 0.05109545, 0.03724314, 0.03959603, 0.03189491, 0.02981476, 0.06053973, 0.05096526, 0.03579578, 0.03804461, 0.02460347, 0.02494616, 0.0528827, 0.04525927, 0.03609842, 0.03789905, 0.02320028, 0.02702599, 0.05601385, 0.04636271, 0.03771559, 0.03812881, 0.01637195, 0.02375374, 0.06095213, 0.04945429, 0.0387228, 0.03548934, 0.01946544, 0.02811569, 0.05883234, 0.04940647, 0.03627314, 0.03503683, 0.01666055, 0.02576888, 0.05880513, 0.05011187, 0.03194078, 0.02939169, 0.01651362, 0.02464827, 0.05337656, 0.04946996, 0.02990208, 0.02641505, 0.01417277, 0.02175318, 0.05098618, 0.04885755, 0.02595448, 0.02744826, 0.01765829, 0.02278085, 0.05479894, 0.04711705, 0.02700177, 0.02792221, 0.01653524, 0.02301289, 0.04815983, 0.03989448, 0.02179764, 0.02148019, 0.01460556, 0.02108134, 0.04553115, 0.04041876, 0.02968162, 0.02691161, 0.0142849, 0.02143504, 0.05187248, 0.04950169, 0.03130798, 0.02761284, 0.01525244, 0.02172887, 0.05411093, 0.04496716, 0.0285895, 0.02640781, 0.01484588, 0.02197335, 0.05953804, 0.04809719, 0.03263539, 0.02910484, 0.01671353, 0.02402434, 0.05849456, 0.04789788, 0.02839758, 0.02978234, 0.01713121, 0.02317507, 0.05360172, 0.04692058, 0.03047936, 0.02508193, 0.01244249, 0.02119571, 0.04927182, 0.04421414, 0.02875565, 0.02500729, 0.01503278, 0.02173907, 0.04774699, 0.04445831, 0.03150445, 0.02556375, 0.01390423, 0.02085853, 0.04253939, 0.04862003, 0.03128337, 0.02638254, 0.01359828, 0.02221804, 0.0475246, 0.05236625, 0.0343592, 0.02841208, 0.019, 0.02695533, 0.05341215, 0.05327144, 0.03315938, 0.03088086, 0.01957889, 0.03067387, 0.04873762, 0.05097033, 0.03361594, 0.02842974, 0.01790144, 0.02930686, 0.04965943, 0.05250018, 0.03583783, 0.0291673, 0.02101769, 0.03148458, 0.05252002, 0.06264594, 0.04269217, 0.03048541, 0.0202287, 0.03133874, 0.05679528, 0.06031107, 0.03808173, 0.02622272, 0.0183568, 0.03125664, 0.05278917, 0.05471937, 0.03645589, 0.027142, 0.0211957, 0.03157742, 0.05058216, 0.05546025, 0.03847676, 0.027837, 0.02129261, 0.03405071, 0.04896957, 0.05910119, 0.03777944, 0.03023375, 0.02228051, 0.03110031, 0.05181074, 0.05878092, 0.03895603, 0.02951976, 0.02133151, 0.03199895, 0.05317251, 0.06062721, 0.04110242, 0.02903728, 0.01857661, 0.0312815, 0.04633194, 0.0581912, 0.03892354, 0.02612584, 0.01915761, 0.02821233, 0.03566471, 0.05868467, 0.03567462, 0.02592026, 0.01851941, 0.02898276, 0.04698982, 0.05801198, 0.03642712, 0.02839522, 0.02018582, 0.03375672, 0.05301914, 0.06375101, 0.04437108, 0.0313949, 0.02256093, 0.03234201, 0.05067046, 0.06095741, 0.0397264, 0.02854963, 0.02251901, 0.03346818, 0.05133758, 0.06389248, 0.04134992, 0.02939015, 0.02231739, 0.03204237, 0.05289032, 0.06341241, 0.04099965, 0.0299308, 0.0254638, 0.04159642, 0.07067611, 0.07158895, 0.05339311, 0.0372857, 0.04428524, 0.0594798, 0.08816118, 0.07502265, 0.05358771, 0.03109192, 0.03006166, 0.03921135, 0.05521328, 0.06156733, 0.04133392, 0.03230766, 0.02613078, 0.0361417, 0.05814233, 0.06293254, 0.03985231, 0.02997708, 0.01995259, 0.03671735, 0.05830258, 0.06391099, 0.04578103, 0.02840198, 0.02359658, 0.03648088, 0.05591984, 0.06123691, 0.03642321, 0.02948896, 0.01739881, 0.03372708, 0.0543033, 0.0557901, 0.03315589, 0.02800329, 0.01195739, 0.02770532, 0.04801357, 0.05303128, 0.03404643, 0.03090153, 0.01349787, 0.03057396, 0.05156115, 0.05823917, 0.03597871, 0.03305261, 0.0147445, 0.03131779, 0.05524446, 0.06609236, 0.03714599, 0.03166401, 0.01434544, 0.03051938, 0.04993976, 0.05779312, 0.03517879, 0.02913216, 0.01521011, 0.02799425, 0.05295595, 0.05799996, 0.03525577, 0.03492649, 0.01839263, 0.03219704, 0.0607086, 0.06807523, 0.03600916, 0.03518159, 0.01746134, 0.03208213, 0.06302145, 0.07040022, 0.0430381, 0.03591315, 0.01796032, 0.03682159, 0.07363536, 0.07308061, 0.04054473, 0.03126795, 0.01793786, 0.03053233, 0.05314798, 0.07138126, 0.03832402, 0.03263855, 0.01978837, 0.03581322, 0.06336821, 0.08131011, 0.05176814, 0.03476057, 0.01995176, 0.0377685, 0.06832492, 0.07889488, 0.05337176, 0.03808994, 0.01967667, 0.03675888, 0.06762503, 0.08341371, 0.05186607, 0.03519504, 0.02148516, 0.03848393, 0.06887765, 0.08224052, 0.05455377, 0.04012947, 0.02633871, 0.0422005, 0.07469177, 0.08358058, 0.05497902, 0.04261626, 0.02958253, 0.04710098, 0.075492, 0.09026176, 0.05566964, 0.03982482, 0.03370615, 0.05640836, 0.0765605, 0.09947409, 0.06138551, 0.04227163, 0.0323005, 0.06198749, 0.07320501, 0.11294036, 0.05464508, 0.04611686, 0.03537363, 0.05551429, 0.07418366, 0.11018088, 0.06136364, 0.04875084, 0.03501641, 0.05495075, 0.08774553, 0.12019668, 0.05138865, 0.04450991, 0.03603236, 0.04852911, 0.0994258, 0.10094522, 0.04468904, 0.04795754, 0.03385628, 0.05506902, 0.10022686, 0.08857197, 0.05551802, 0.05353193, 0.03383267, 0.04773099, 0.07789487, 0.0892554, 0.05147911, 0.04983862, 0.03856068, 0.05759187, 0.08264531, 0.09785078, 0.00218664]
[truncated: 4,053,652 more chars]
