# Supplementary material for: Systematic contextual biases in SegmentNT potentially relevant to other nucleotide transformer models
Source: bioRxiv. 2026 May 4:2025.04.09.647946. Preprint. [Version 2] doi: 10.1101/2025.04.09.647946 (PMC13174627; doi:10.1101/2025.04.09.647946)
Supplement: Supplement 3 [file media-3.zip › Supplementary_data/segmentNT_additional_genes/pos/wfdc5_pos5649.txt]

protein_coding_gene=[0.08324791, 0.08541004, 0.12133086, 0.10449427, 0.17832251, 0.09514681, 0.1019468, 0.11270213, 0.13863266, 0.10978374, 0.1860771, 0.10545584, 0.13144274, 0.11546481, 0.16020395, 0.10133995, 0.22110166, 0.07860173, 0.1044925, 0.11307669, 0.20390289, 0.09971424, 0.18781361, 0.11427402, 0.09504098, 0.11049753, 0.17047028, 0.0952553, 0.19450624, 0.10148927, 0.10724992, 0.13808462, 0.19742195, 0.09829312, 0.18395768, 0.06397201, 0.08875366, 0.08309429, 0.15273698, 0.08806379, 0.18333869, 0.06860142, 0.0920143, 0.10269499, 0.18801686, 0.10207785, 0.1900678, 0.09030264, 0.10261051, 0.11518383, 0.21119462, 0.14910893, 0.230448, 0.1208225, 0.13841192, 0.24037711, 0.42295164, 0.33396846, 0.32615504, 0.31659958, 0.2882468, 0.40389377, 0.48813704, 0.43446994, 0.35194403, 0.39387372, 0.27979648, 0.35604608, 0.47974283, 0.2219047, 0.27414346, 0.24103068, 0.23952614, 0.41651616, 0.58029544, 0.38293704, 0.31605315, 0.32532734, 0.20014378, 0.2898455, 0.57069, 0.3441179, 0.30026603, 0.22068992, 0.12730315, 0.16966237, 0.54445857, 0.31221026, 0.24232545, 0.26164255, 0.08810289, 0.13570856, 0.5042007, 0.16900001, 0.17248695, 0.29821938, 0.11315067, 0.38918045, 0.53701514, 0.23215884, 0.20332341, 0.27372608, 0.10587473, 0.21952033, 0.44736174, 0.46011338, 0.58460456, 0.78066576, 0.7030451, 0.5937157, 0.5999579, 0.6957501, 0.7949612, 0.8189847, 0.7443298, 0.623064, 0.6222373, 0.7190376, 0.7528562, 0.8198064, 0.7755479, 0.6946594, 0.73811126, 0.79998446, 0.791903, 0.84771633, 0.7582287, 0.6861351, 0.6931579, 0.8111486, 0.8522105, 0.88165987, 0.8085216, 0.7994983, 0.7912689, 0.8306861, 0.87682927, 0.89871293, 0.8056687, 0.7484151, 0.7593688, 0.8466218, 0.87635624, 0.8793933, 0.7979977, 0.76312596, 0.7981693, 0.8572411, 0.9037536, 0.8906008, 0.8087972, 0.73349524, 0.7903058, 0.8662619, 0.9158717, 0.88646483, 0.8364664, 0.7851389, 0.8438582, 0.8786062, 0.9236588, 0.9028679, 0.8219308, 0.7734299, 0.8370309, 0.87746346, 0.92050034, 0.9125129, 0.85331315, 0.8102327, 0.8921187, 0.89795196, 0.93096226, 0.91866267, 0.84242076, 0.86164385, 0.8862239, 0.9001946, 0.9429537, 0.9434621, 0.8604238, 0.8641464, 0.90563816, 0.91800845, 0.94890994, 0.94944394, 0.86704105, 0.8510598, 0.88560444, 0.9079516, 0.94446236, 0.9376437, 0.86294395, 0.8616937, 0.8922853, 0.9085461, 0.93697196, 0.928431, 0.84407586, 0.85171485, 0.8828905, 0.9040269, 0.9338034, 0.93638414, 0.855753, 0.8794909, 0.91758317, 0.9081706, 0.9443991, 0.94316214, 0.8854484, 0.89766264, 0.91054, 0.92803043, 0.94938064, 0.94712186, 0.89231884, 0.91212, 0.92842156, 0.9513288, 0.96007115, 0.9594833, 0.89273787, 0.9232046, 0.93010855, 0.9521941, 0.9557295, 0.9597658, 0.894943, 0.9336661, 0.93833154, 0.9559934, 0.95945215, 0.95344377, 0.89516574, 0.9246395, 0.92140687, 0.9487726, 0.96011907, 0.94906723, 0.90969825, 0.9294293, 0.92962337, 0.9543437, 0.96525216, 0.9449802, 0.9106332, 0.929274, 0.919755, 0.9564092, 0.96347636, 0.95332175, 0.9260556, 0.9336874, 0.9310969, 0.95871234, 0.9653318, 0.9559846, 0.91551554, 0.91679394, 0.9189418, 0.9557992, 0.96503454, 0.952315, 0.9144688, 0.91964984, 0.9240119, 0.95456886, 0.9658766, 0.9506791, 0.90177524, 0.91405725, 0.9178351, 0.9525298, 0.96679324, 0.9554134, 0.91209525, 0.9206463, 0.93109185, 0.9578439, 0.96615887, 0.9570228, 0.90569395, 0.9171146, 0.9201419, 0.95392346, 0.96169484, 0.9535037, 0.9058843, 0.9159599, 0.92563975, 0.9475157, 0.968844, 0.95212775, 0.9115465, 0.91698265, 0.907419, 0.94550467, 0.9691245, 0.95355403, 0.92161036, 0.9277125, 0.9157369, 0.9539645, 0.9729785, 0.9552972, 0.9176223, 0.9225538, 0.9040934, 0.9480487, 0.9692717, 0.9498284, 0.9181827, 0.9220266, 0.9267199, 0.9508311, 0.97078246, 0.9467427, 0.9159213, 0.9264603, 0.92189425, 0.95178103, 0.9694154, 0.9511934, 0.92177325, 0.93193936, 0.92560655, 0.9563983, 0.97154766, 0.9512456, 0.9203651, 0.92329717, 0.92010355, 0.953522, 0.96805656, 0.94721556, 0.92532676, 0.9236315, 0.93241584, 0.9534945, 0.9682378, 0.9452467, 0.92438674, 0.92239803, 0.9264379, 0.95245683, 0.967551, 0.952748, 0.93111336, 0.93020195, 0.93612134, 0.9584424, 0.97138524, 0.95532405, 0.9255808, 0.92344564, 0.931612, 0.9552861, 0.96903616, 0.95219666, 0.92750853, 0.9275898, 0.93977135, 0.9589771, 0.96919495, 0.95061284, 0.92971164, 0.91918486, 0.92977697, 0.95878834, 0.96726805, 0.95783556, 0.9313238, 0.9212942, 0.93382126, 0.95974976, 0.96884567, 0.9567115, 0.9242324, 0.9108425, 0.9211161, 0.9554267, 0.9634544, 0.9526449, 0.9278976, 0.91753364, 0.9334266, 0.9572058, 0.9683787, 0.9502385, 0.9212651, 0.9103748, 0.9242846, 0.95412135, 0.9684864, 0.95608807, 0.9259572, 0.91869295, 0.9342413, 0.9552381, 0.969651, 0.9586541, 0.91221625, 0.9104649, 0.9202676, 0.9493253, 0.9644179, 0.95353156, 0.91662705, 0.90923387, 0.9305939, 0.9495151, 0.96508616, 0.95065075, 0.9136464, 0.900007, 0.91888, 0.94831395, 0.9671952, 0.9551084, 0.9152712, 0.9083416, 0.9279017, 0.9524275, 0.9708811, 0.95552886, 0.9117757, 0.89896363, 0.92018116, 0.9505923, 0.9643649, 0.9502384, 0.9131717, 0.9093287, 0.9288235, 0.9534832, 0.96643907, 0.9483604, 0.9099037, 0.90487075, 0.91807216, 0.9513247, 0.96757823, 0.9544922, 0.9151225, 0.9086522, 0.9270378, 0.9556917, 0.971116, 0.9560942, 0.91350156, 0.9002459, 0.91760826, 0.9507683, 0.966411, 0.9530965, 0.91789514, 0.90272564, 0.9302087, 0.95182663, 0.9677854, 0.9498157, 0.9080923, 0.90458983, 0.922843, 0.95186996, 0.96937704, 0.95587116, 0.91437316, 0.91749245, 0.9316058, 0.9583374, 0.9715399, 0.95789057, 0.9126004, 0.9116028, 0.92085624, 0.954569, 0.9664717, 0.95392597, 0.9168656, 0.91517836, 0.93223995, 0.95551103, 0.9680015, 0.95202863, 0.9113461, 0.908428, 0.9213815, 0.9540021, 0.96846306, 0.9565706, 0.9179085, 0.91247183, 0.9319585, 0.9591303, 0.9714812, 0.9571451, 0.9170889, 0.9043557, 0.919389, 0.9521868, 0.9644706, 0.94967204, 0.9169481, 0.9089924, 0.93143255, 0.95295084, 0.96684474, 0.94791865, 0.9106936, 0.90362144, 0.92235017, 0.9525704, 0.96855485, 0.95564145, 0.920302, 0.9138831, 0.9323343, 0.9583685, 0.97162354, 0.9589084, 0.9203063, 0.9043981, 0.9206472, 0.9530777, 0.96561503, 0.9540939, 0.9242626, 0.91436344, 0.93305826, 0.9546118, 0.9672556, 0.9526383, 0.921854, 0.9120756, 0.92486745, 0.9529727, 0.9688544, 0.9569947, 0.9262944, 0.915409, 0.93266404, 0.9574831, 0.97110724, 0.95761305, 0.92488825, 0.90738124, 0.91975945, 0.95478237, 0.96685624, 0.9549729, 0.92574126, 0.913129, 0.9335737, 0.95585626, 0.9698926, 0.952361, 0.9160733, 0.90897524, 0.92233026, 0.95255286, 0.96937245, 0.95726913, 0.9236264, 0.91642, 0.9328427, 0.9569074, 0.9728659, 0.959627, 0.922396, 0.90943533, 0.92476165, 0.9552456, 0.96937716, 0.9559358, 0.9255238, 0.9163507, 0.9353333, 0.9570181, 0.9719019, 0.9556457, 0.92191887, 0.9178998, 0.92777765, 0.9559641, 0.97261286, 0.9607671, 0.92786133, 0.92490125, 0.9334841, 0.9574113, 0.9739057, 0.962741, 0.9251399, 0.9136764, 0.9207248, 0.9538434, 0.97081953, 0.95891035, 0.9240279, 0.9174145, 0.9308848, 0.95318896, 0.9709163, 0.956446, 0.9199043, 0.91047436, 0.9218568, 0.9515637, 0.9698157, 0.96007556, 0.92701423, 0.9216395, 0.9317921, 0.9577635, 0.972998, 0.96164733, 0.925518, 0.91399145, 0.9224089, 0.95201343, 0.967442, 0.9583644, 0.92839295, 0.921017, 0.93236107, 0.95171887, 0.96869814, 0.958299, 0.92246175, 0.91840214, 0.92458344, 0.94954926, 0.9701544, 0.96229845, 0.928807, 0.92384654, 0.9344911, 0.9546658, 0.97393465, 0.9640465, 0.9248387, 0.9127352, 0.9249397, 0.949639, 0.97112894, 0.96139127, 0.9236044, 0.9177904, 0.9365081, 0.94915754, 0.9704983, 0.9589396, 0.915366, 0.92156005, 0.9283198, 0.94953275, 0.97107285, 0.96280986, 0.92114574, 0.92715937, 0.9332719, 0.95351046, 0.97422475, 0.9648901, 0.92016584, 0.9223804, 0.92387706, 0.9503973, 0.9701034, 0.96285087, 0.9218113, 0.9284089, 0.9342054, 0.950675, 0.9715253, 0.96238196, 0.9160483, 0.92565566, 0.92817056, 0.9487128, 0.97228426, 0.964999, 0.9216229, 0.92964375, 0.93247265, 0.9561586, 0.9739516, 0.9649697, 0.9201972, 0.92241323, 0.9214853, 0.9510559, 0.9691519, 0.95987964, 0.9166332, 0.9198322, 0.93078274, 0.95143175, 0.97085875, 0.9590465, 0.91000766, 0.9142749, 0.9222936, 0.9501338, 0.97064584, 0.9648719, 0.91730034, 0.9242968, 0.93225616, 0.9579828, 0.9740573, 0.96728414, 0.91883934, 0.9134055, 0.9233788, 0.95392823, 0.9688796, 0.9631384, 0.9218565, 0.9206738, 0.9347629, 0.9593149, 0.9710663, 0.9626451, 0.91688776, 0.9146311, 0.9300088, 0.95666796, 0.9715146, 0.96473753, 0.9250185, 0.9256156, 0.9370271, 0.9601664, 0.9744803, 0.9665241, 0.92432785, 0.9165858, 0.92450196, 0.9571836, 0.9708256, 0.96441066, 0.92486256, 0.9222196, 0.93597263, 0.95593196, 0.97169894, 0.9640341, 0.9194127, 0.91443795, 0.9312092, 0.95113, 0.9706007, 0.9680005, 0.9256547, 0.92820394, 0.9387695, 0.95804876, 0.9737691, 0.9689887, 0.9241748, 0.9141044, 0.92974913, 0.9535552, 0.97018695, 0.9683346, 0.9287344, 0.92632884, 0.9413568, 0.9597918, 0.9715849, 0.9659074, 0.9204858, 0.9266783, 0.9339349, 0.9583409, 0.9728981, 0.9694908, 0.92696935, 0.9322474, 0.93987834, 0.96289307, 0.9751228, 0.96939296, 0.9261898, 0.9211347, 0.93202716, 0.9574084, 0.9700384, 0.96468204, 0.9233083, 0.92299885, 0.9401562, 0.9566037, 0.9715101, 0.9649343, 0.91875935, 0.9127126, 0.93221164, 0.9517209, 0.97146624, 0.9660564, 0.9218779, 0.9230135, 0.93679523, 0.9574783, 0.9738401, 0.9675444, 0.9204701, 0.9158453, 0.9286658, 0.9537791, 0.96933806, 0.96468884, 0.92066723, 0.9211308, 0.94042027, 0.9548741, 0.96957195, 0.9640733, 0.91536117, 0.9163553, 0.9321246, 0.95296675, 0.9698369, 0.967284, 0.9255403, 0.9228923, 0.9391845, 0.9578313, 0.97292656, 0.96919495, 0.924613, 0.91328186, 0.9300573, 0.95437264, 0.96857834, 0.9657471, 0.92503786, 0.9195182, 0.941421, 0.9554656, 0.96929336, 0.96492875, 0.9186565, 0.9169485, 0.9335329, 0.952087, 0.97030324, 0.9674144, 0.92532974, 0.92380494, 0.9369866, 0.9580832, 0.97169316, 0.96826875, 0.9220506, 0.912913, 0.9280371, 0.9534867, 0.9688149, 0.96490633, 0.92103195, 0.913141, 0.937437, 0.95475173, 0.9696552, 0.9646246, 0.92038745, 0.9194617, 0.9293489, 0.95293194, 0.96899194, 0.96661735, 0.92399204, 0.9182897, 0.9345577, 0.958134, 0.97190666, 0.96819144, 0.92123264, 0.9073917, 0.92572796, 0.9547491, 0.9672446, 0.9649003, 0.9216082, 0.9160829, 0.93652844, 0.95540416, 0.9687311, 0.96432495, 0.9170769, 0.9105292, 0.9282208, 0.9531045, 0.96987724, 0.9667654, 0.925294697, 0.9176355, 0.9376435, 0.95736575, 0.97261006, 0.96821576, 0.923634648, 0.906900167, 0.92744434, 0.95279574, 0.968844, 0.9643795, 0.923205912, 0.913477063, 0.93808335, 0.9540019, 0.9697441, 0.9639224, 0.91809016, 0.91150045, 0.92966145, 0.9515304, 0.9701151, 0.96686715, 0.9244933, 0.91740125, 0.9369696, 0.9578417, 0.972898, 0.9685731, 0.922942996, 0.90856576, 0.9280953, 0.9552924, 0.9696873, 0.9649243, 0.9237966, 0.9128829, 0.93995196, 0.9557577, 0.97106624, 0.96437407, 0.922454059, 0.912102044, 0.93336236, 0.9535386, 0.9716931, 0.9665717, 0.928213537, 0.918438256, 0.93944365, 0.9584806, 0.97364706, 0.96831983, 0.9259529, 0.90512645, 0.92947954, 0.9538261, 0.96956426, 0.96461326, 0.92541856, 0.9142375, 0.9388589, 0.9554205, 0.97098136, 0.9643394, 0.918712556, 0.913914084, 0.93216336, 0.953656, 0.9715886, 0.9663962, 0.923039794, 0.918803334, 0.93887883, 0.96114236, 0.9748829, 0.96778196, 0.92208606, 0.909732223, 0.9319003, 0.9560709, 0.9711533, 0.96417224, 0.922082305, 0.91464442, 0.9415801, 0.9575725, 0.97330844, 0.9639999, 0.919757426, 0.915641546, 0.9351332, 0.9573809, 0.9759765, 0.96737707, 0.928360403, 0.924247503, 0.942659, 0.96315056, 0.977366, 0.9690512, 0.92509979, 0.912613988, 0.93161964, 0.957504, 0.9738843, 0.9658024, 0.925436616, 0.918674409, 0.9428488, 0.9581663, 0.97596633, 0.9655654, 0.920107901, 0.917060375, 0.9366607, 0.9560286, 0.9747192, 0.96783924, 0.92832005, 0.923200727, 0.9415809, 0.9609107, 0.97707, 0.9693485, 0.925872862, 0.91106689, 0.9350192, 0.95628256, 0.9738917, 0.9657146, 0.926106751, 0.9178406, 0.9445102, 0.9590778, 0.97616017, 0.9647705, 0.922684252, 0.91574198, 0.93802536, 0.95535845, 0.97638786, 0.9667496, 0.928833961, 0.918760836, 0.94161016, 0.95825607, 0.977368, 0.96803176, 0.924958348, 0.90699333, 0.93152726, 0.9527252, 0.9729867, 0.9640323, 0.92345345, 0.909405589, 0.9400179, 0.9524036, 0.97454643, 0.96286976, 0.919898927, 0.908718824, 0.934644, 0.9499793, 0.9749762, 0.96565706, 0.925805926, 0.91617614, 0.94170135, 0.9575396, 0.9772564, 0.9678534, 0.924402416, 0.904474139, 0.93331283, 0.9520966, 0.9734114, 0.9638463, 0.923420548, 0.911787808, 0.9420746, 0.9531591, 0.9746947, 0.963323, 0.918534577, 0.910219252, 0.9360681, 0.9501349, 0.9739698, 0.96555394, 0.925285101, 0.915494561, 0.9417651, 0.9567164, 0.97643495, 0.9675158, 0.92374897, 0.902737319, 0.93188906, 0.95133, 0.97260326, 0.9638666, 0.922132373, 0.909341872, 0.9401923, 0.95216274, 0.973462, 0.96290493, 0.916128635, 0.907969177, 0.93334603, 0.94964224, 0.9736008, 0.9653369, 0.92304343, 0.91290915, 0.93886375, 0.955355, 0.9757488, 0.96707124, 0.921048164, 0.898324907, 0.92964345, 0.9497147, 0.97161746, 0.9628876, 0.919056654, 0.904222131, 0.938996, 0.9511831, 0.9739509, 0.96229464, 0.916228771, 0.903185964, 0.9336928, 0.9489768, 0.9743309, 0.96507436, 0.923793256, 0.909432173, 0.93977106, 0.9556984, 0.9764016, 0.96666193, 0.92138654, 0.897869527, 0.9302557, 0.9492786, 0.9724333, 0.962519, 0.920956135, 0.902749658, 0.93894166, 0.9498201, 0.9738448, 0.96105087, 0.914245069, 0.901885152, 0.93314564, 0.9478924, 0.97398776, 0.9640077, 0.922007024, 0.908801436, 0.93945384, 0.9551172, 0.976105, 0.9654609, 0.91858387, 0.896499932, 0.92995316, 0.9495652, 0.9725928, 0.9618075, 0.919223726, 0.902066112, 0.9388141, 0.9503926, 0.9731757, 0.9606664, 0.913532794, 0.901275456, 0.93240696, 0.9481634, 0.97365904, 0.9637884, 0.921763539, 0.908864737, 0.93829167, 0.9550603, 0.97576755, 0.9653256, 0.919964314, 0.896495581, 0.9288321, 0.9498249, 0.9717239, 0.9616135, 0.919215977, 0.902035117, 0.9396602, 0.9509147, 0.9730498, 0.9604793, 0.915130794, 0.901835263, 0.9342887, 0.94870704, 0.9734038, 0.9644518, 0.92344749, 0.909663439, 0.9391425, 0.95506924, 0.9754347, 0.9658052, 0.921266735, 0.897046566, 0.92959356, 0.94946235, 0.9712659, 0.9618876, 0.920149863, 0.903362036, 0.9393563, 0.95109874, 0.97273445, 0.96064144, 0.911240935, 0.902696013, 0.9323726, 0.9498059, 0.9728775, 0.96396226, 0.919973373, 0.91067934, 0.93856984, 0.95596397, 0.9753156, 0.9651539, 0.919840097, 0.898694634, 0.92948616, 0.9512287, 0.97142524, 0.96106833, 0.919245005, 0.90528363, 0.93924177, 0.95140755, 0.9725953, 0.96005213, 0.914562762, 0.904791057, 0.9335892, 0.94959474, 0.97300476, 0.9629395, 0.922668695, 0.912969053, 0.93958515, 0.9559443, 0.9750143, 0.96527326, 0.922241032, 0.899566531, 0.92986345, 0.9502846, 0.97144103, 0.9606909, 0.922719181, 0.906810105, 0.94056565, 0.9526706, 0.97342265, 0.9603143, 0.919783056, 0.906085551, 0.9354026, 0.95086604, 0.97351503, 0.9634911, 0.925202072, 0.911601126, 0.9396982, 0.9570015, 0.97519344, 0.96441996, 0.923252344, 0.8995893, 0.93003035, 0.9515495, 0.970989, 0.9597095, 0.923607528, 0.904497683, 0.93947047, 0.95201665, 0.972819746, 0.9579826, 0.917547643, 0.903701544, 0.9339429, 0.9496268, 0.97293818, 0.961980879, 0.924351096, 0.910392344, 0.9396984, 0.95647347, 0.9753657, 0.9640911, 0.923875213, 0.897166669, 0.93216556, 0.95126545, 0.9704434, 0.9608778, 0.92633152, 0.90339303, 0.9411022, 0.95241964, 0.97245103, 0.9591009, 0.920969069, 0.903896809, 0.9358339, 0.9502038, 0.97305727, 0.9635566, 0.92815125, 0.912014604, 0.941181, 0.9569074, 0.9750704, 0.9645519, 0.92574054, 0.900046587, 0.93299145, 0.95190126, 0.97102743, 0.961119, 0.926986217, 0.906486213, 0.94211996, 0.95305026, 0.97231424, 0.96025425, 0.922998548, 0.903295219, 0.9376047, 0.9508289, 0.97269213, 0.964083, 0.929293513, 0.910044849, 0.9424182, 0.957072, 0.97482467, 0.9657847, 0.926748872, 0.899578512, 0.93395644, 0.9523611, 0.9706222, 0.96145463, 0.926896095, 0.904093683, 0.9425246, 0.953217, 0.9724453, 0.96100205, 0.920784175, 0.904743195, 0.93523115, 0.95090175, 0.972118, 0.96411383, 0.927521467, 0.910122156, 0.94019747, 0.9566316, 0.9742022, 0.96533793, 0.924887061, 0.89837867, 0.9332155, 0.9518338, 0.9696697, 0.96082234, 0.925795794, 0.903349578, 0.94204104, 0.95349157, 0.9709899, 0.95981485, 0.920202255, 0.903167605, 0.93680453, 0.95134455, 0.97109073, 0.96374375, 0.92753458, 0.910494685, 0.9410503, 0.95727766, 0.9729514, 0.96462506, 0.926441789, 0.898869038, 0.93238664, 0.9529492, 0.9681655, 0.96044827, 0.926329672, 0.904598117, 0.9412947, 0.9543396, 0.96961, 0.9593163, 0.920204401, 0.90521574, 0.9334258, 0.9516241, 0.96888477, 0.96242225, 0.92705518, 0.909518957, 0.93872887, 0.95762104, 0.97214925, 0.96249115, 0.925982714, 0.897729039, 0.93007565, 0.952733, 0.96806306, 0.9586865, 0.926492989, 0.899809599, 0.9375363, 0.9547289, 0.9701164, 0.9588961, 0.92124933, 0.8992936, 0.9301104, 0.9515186, 0.96939427, 0.9623637, 0.92916167, 0.9069257, 0.9355818, 0.95781326, 0.973132, 0.963774, 0.92919654, 0.8959244, 0.92748344, 0.9532871, 0.9686572, 0.9588401, 0.9320864, 0.90142107, 0.9370585, 0.9545831, 0.970998, 0.9597145, 0.93020076, 0.9009572, 0.92890584, 0.95180166, 0.97086525, 0.96337885, 0.93600875, 0.90837175, 0.9349943, 0.95794505, 0.97338945, 0.96340454, 0.93472445, 0.8999064, 0.92903, 0.953164, 0.96844417, 0.9582484, 0.93410015, 0.90430033, 0.938199, 0.9548666, 0.9703626, 0.9568302, 0.928060472, 0.902305782, 0.930463, 0.95195764, 0.9710263, 0.96200925, 0.936502934, 0.906592607, 0.93556887, 0.95793545, 0.97462, 0.9627997, 0.9369977, 0.89737016, 0.9289744, 0.95380545, 0.9699327, 0.9587441, 0.936954081, 0.901338339, 0.94050705, 0.9563884, 0.9719197, 0.9584399, 0.932475567, 0.902911127, 0.9321257, 0.95308316, 0.9715053, 0.96156055, 0.93693364, 0.9073739, 0.9368077, 0.95797753, 0.97387266, 0.9612449, 0.935679376, 0.899070859, 0.92903864, 0.9530854, 0.96932393, 0.9561925, 0.93484509, 0.902425468, 0.93983763, 0.9553445, 0.9708542, 0.95570797, 0.93056047, 0.90123945, 0.9315465, 0.9523385, 0.9708039, 0.96002215, 0.9375927, 0.9066335, 0.93672115, 0.95837486, 0.9736276, 0.9602713, 0.939129, 0.89758635, 0.9299314, 0.9545004, 0.9689359, 0.9557345, 0.938362, 0.9012413, 0.9404425, 0.9561696, 0.96996003, 0.9541171, 0.9321677, 0.9017377, 0.93194073, 0.95292825, 0.96953523, 0.9589971, 0.937597, 0.907269, 0.9377547, 0.958695, 0.97265106, 0.9604965, 0.9377443, 0.8968746, 0.93068516, 0.9537178, 0.9677917, 0.95683557, 0.93883634, 0.9023013, 0.9400686, 0.95688194, 0.97054243, 0.95720506, 0.9342947, 0.9023154, 0.93183285, 0.95300543, 0.9698333, 0.9610995, 0.9384474, 0.9076223, 0.93541175, 0.9581499, 0.97289014, 0.96077204, 0.9366396, 0.898397, 0.92774594, 0.9531545, 0.9679822, 0.95631504, 0.93616647, 0.9022603, 0.9385599, 0.9559677, 0.9703316, 0.95569485, 0.9317734, 0.90237606, 0.93114644, 0.9528914, 0.9701413, 0.95990986, 0.9379728, 0.90799934, 0.93587476, 0.9586609, 0.97288483, 0.9595822, 0.93719274, 0.89844805, 0.9295084, 0.95429385, 0.9681549, 0.954537, 0.93360364, 0.9006651, 0.93890256, 0.9555785, 0.96944624, 0.9538688, 0.9281093, 0.9006204, 0.93034565, 0.95216805, 0.96885407, 0.95798016, 0.9329572, 0.90607136, 0.9367107, 0.9578384, 0.97237664, 0.95835567, 0.93174195, 0.8950726, 0.9303624, 0.95308, 0.9676985, 0.95375556, 0.9333522, 0.89979243, 0.94047815, 0.95533746, 0.97008455, 0.9537033, 0.92985624, 0.90074843, 0.9324973, 0.9523081, 0.97023296, 0.95881945, 0.934457, 0.90624845, 0.9377776, 0.9584884, 0.9724266, 0.9589529, 0.9321031, 0.89670545, 0.931175, 0.95382255, 0.9671657, 0.9532866, 0.930256, 0.8996503, 0.9410061, 0.9562978, 0.9693144, 0.9529478, 0.9250547, 0.900345, 0.9328448, 0.953127, 0.9692135, 0.95859706, 0.9328902, 0.9062746, 0.9381682, 0.95891035, 0.9725726, 0.9585713, 0.93406636, 0.8975434, 0.93145764, 0.9542811, 0.9674288, 0.953766, 0.9341709, 0.9002792, 0.9413356, 0.9567608, 0.9692029, 0.9532695, 0.9289125, 0.9006528, 0.93219393, 0.95297295, 0.9681115, 0.9574088, 0.9330419, 0.9065804, 0.93723243, 0.95858204, 0.9722396, 0.9575758, 0.93320066, 0.89719576, 0.9312006, 0.95415914, 0.9674123, 0.9537737, 0.93449426, 0.9000551, 0.9412716, 0.9566154, 0.96972364, 0.9530419, 0.9307301, 0.9011051, 0.932118, 0.95308036, 0.9689456, 0.95761293, 0.9354054, 0.90627956, 0.93757725, 0.95906425, 0.9724061, 0.9574161, 0.9346349, 0.8971276, 0.93028957, 0.95431846, 0.9671136, 0.9520108, 0.93246657, 0.9000054, 0.94031054, 0.9562966, 0.9686224, 0.9513876, 0.9280366, 0.90013325, 0.9314408, 0.95300424, 0.96804595, 0.9571488, 0.93382365, 0.905604, 0.9355434, 0.9586318, 0.97132933, 0.9567548, 0.93300354, 0.8969808, 0.92981696, 0.9542882, 0.9659697, 0.95183635, 0.93214566, 0.8991048, 0.9398592, 0.9565799, 0.968229, 0.95161784, 0.9278709, 0.8998102, 0.9304296, 0.95318985, 0.9674144, 0.9559742, 0.93196213, 0.9051575, 0.93531024, 0.9586057, 0.9702612, 0.95706207, 0.9309377, 0.89534956, 0.92854464, 0.95363855, 0.96483773, 0.95170677, 0.9278739, 0.89878505, 0.93816656, 0.95623153, 0.9671942, 0.9512426, 0.92518634, 0.8996638, 0.9304368, 0.95328593, 0.9658742, 0.95639026, 0.9334499, 0.9078944, 0.9361691, 0.9592868, 0.969209, 0.95648885, 0.9321024, 0.8962251, 0.9290712, 0.95455694, 0.96344656, 0.9517004, 0.9300091, 0.8973738, 0.93876207, 0.9565136, 0.9652283, 0.9507033, 0.92584753, 0.89832854, 0.93010366, 0.9530955, 0.96587366, 0.95760953, 0.93203306, 0.9055634, 0.93553483, 0.9586034, 0.9704095, 0.9578264, 0.9316804, 0.8957608, 0.9287452, 0.95449686, 0.96555436, 0.9533212, 0.9332093, 0.89844036, 0.939044, 0.9567346, 0.96805054, 0.9532695, 0.9288131, 0.9002385, 0.9315682, 0.9545333, 0.96802336, 0.9584782, 0.93377656, 0.90719175, 0.9368146, 0.9599255, 0.97147834, 0.9587043, 0.93161446, 0.8969219, 0.929276, 0.9547263, 0.96538913, 0.9541817, 0.9315112, 0.90043026, 0.9391497, 0.95653856, 0.9666687, 0.95346045, 0.9249833, 0.9015473, 0.9308147, 0.9538613, 0.96688485, 0.9583653, 0.93149996, 0.9070768, 0.93648285, 0.9592402, 0.96995497, 0.9585884, 0.9304755, 0.89802724, 0.92979366, 0.9550211, 0.965129018, 0.9532727, 0.929733932, 0.9018116, 0.94025844, 0.9572451, 0.9669298, 0.9520064, 0.92484117, 0.9019029, 0.93179715, 0.955048, 0.966292, 0.95744246, 0.9307421, 0.90787524, 0.9370318, 0.96032155, 0.96975684, 0.9579732, 0.93123233, 0.8985519, 0.9304224, 0.955537, 0.96369773, 0.95265204, 0.9309755, 0.9016963, 0.9405404, 0.95787, 0.96794933, 0.95324, 0.926661432, 0.902489245, 0.93225724, 0.95507, 0.9669303, 0.9575467, 0.9324161, 0.9076591, 0.9372586, 0.9603829, 0.9705513, 0.95820343, 0.931429863, 0.898431361, 0.9303432, 0.9558897, 0.96505505, 0.9526873, 0.930543125, 0.90179354, 0.9397742, 0.9578781, 0.96689856, 0.9506749, 0.9239838, 0.9009493, 0.93021405, 0.95454, 0.9660652, 0.9565979, 0.930009961, 0.90709728, 0.93643886, 0.96061635, 0.97046274, 0.95736986, 0.92970103, 0.897197, 0.9290818, 0.9562397, 0.9655411, 0.9528596, 0.9296358, 0.8975291, 0.9384885, 0.95802677, 0.96775246, 0.95247346, 0.9240859, 0.89924407, 0.92928845, 0.9547153, 0.9665031, 0.9570067, 0.9283005, 0.90374655, 0.9349749, 0.95977074, 0.96970373, 0.9568965, 0.92653316, 0.8932872, 0.9281558, 0.9549741, 0.9642802, 0.9517049, 0.9268955, 0.89646775, 0.93804467, 0.95716465, 0.9671332, 0.95240015, 0.9234227, 0.89734596, 0.9294531, 0.954407, 0.96731323, 0.95757586, 0.9310349, 0.9039646, 0.9350256, 0.95959437, 0.9710103, 0.95837384, 0.9298031, 0.8939125, 0.927478, 0.95447516, 0.96497023, 0.95221126, 0.92671406, 0.89699554, 0.93786174, 0.9567016, 0.96705955, 0.95219463, 0.9204062, 0.8974725, 0.9288235, 0.95372045, 0.96649617, 0.9570644, 0.9278907, 0.9036766, 0.934731, 0.9593196, 0.9703433, 0.957535, 0.92781705, 0.89387065, 0.9276023, 0.9547714, 0.9649374, 0.9524912, 0.92776245, 0.8980709, 0.93809533, 0.9573243, 0.96738297, 0.9519502, 0.92196333, 0.8987505, 0.9286106, 0.95369226, 0.9663394, 0.9568654, 0.9277017, 0.90434545, 0.9343045, 0.959133, 0.9703067, 0.95683324, 0.9255339, 0.8946237, 0.92663133, 0.9543518, 0.9646034, 0.95124316, 0.92412287, 0.89748985, 0.9370985, 0.95678675, 0.96727943, 0.9516112, 0.9213841, 0.8976754, 0.92843086, 0.95386726, 0.96672976, 0.9570052, 0.92970926, 0.9028405, 0.9344784, 0.9596693, 0.9704396, 0.957265, 0.9286461, 0.893726, 0.9278765, 0.9550775, 0.9648022, 0.9511057, 0.925602436, 0.896320283, 0.93752056, 0.9567468, 0.9672056, 0.9506651, 0.919464648, 0.896713436, 0.9284313, 0.9532635, 0.96605664, 0.95584166, 0.926432908, 0.903157294, 0.93414927, 0.9589089, 0.96992725, 0.9559821, 0.9264258, 0.89398044, 0.9281553, 0.9546208, 0.9642342, 0.9505919, 0.9263888, 0.89751214, 0.9379527, 0.95740026, 0.9668288, 0.9506946, 0.92128617, 0.89926606, 0.92921597, 0.9538208, 0.96565366, 0.95603305, 0.92799902, 0.903922439, 0.9337529, 0.95903456, 0.9696075, 0.9565991, 0.92603815, 0.89355296, 0.9266894, 0.9536212, 0.963733, 0.95016295, 0.923728943, 0.896333814, 0.9363909, 0.9555299, 0.9655119, 0.94948864, 0.917064071, 0.900032222, 0.9282029, 0.9521456, 0.96422917, 0.95502377, 0.9259908, 0.9051356, 0.9336874, 0.95834637, 0.96877444, 0.95540905, 0.925939679, 0.896361589, 0.92748034, 0.9534321, 0.9633189, 0.9497785, 0.919789076, 0.899383307, 0.9381529, 0.956474, 0.96601146, 0.9497952, 0.913828135, 0.900525749, 0.92899144, 0.95300627, 0.964776039, 0.955173314, 0.921256602, 0.904603779, 0.9349217, 0.9590091, 0.9691311, 0.9557293, 0.920706451, 0.895806968, 0.92791843, 0.95398515, 0.963249445, 0.949746788, 0.919381738, 0.898595452, 0.93822795, 0.95642406, 0.966086447, 0.950400651, 0.914918602, 0.899847746, 0.9295053, 0.9535317, 0.965458453, 0.955952644, 0.922016621, 0.904679477, 0.9353889, 0.9592065, 0.969231546, 0.955931187, 0.920034707, 0.89545089, 0.92804337, 0.9540334, 0.9632251, 0.9497028, 0.917513132, 0.897318304, 0.9380343, 0.9560392, 0.9658509, 0.9495902, 0.911316276, 0.899308741, 0.92933774, 0.9530068, 0.964761257, 0.95510155, 0.921065927, 0.904724181, 0.93529356, 0.95907754, 0.96934277, 0.9563202, 0.921502531, 0.895575225, 0.9287636, 0.9544893, 0.96333915, 0.95012254, 0.919443727, 0.897919297, 0.9385304, 0.95652026, 0.966042, 0.95024544, 0.914832354, 0.899405241, 0.929242, 0.9531486, 0.964713335, 0.954957664, 0.921120167, 0.904399574, 0.935143471, 0.958948255, 0.968894243, 0.955469668, 0.919855952, 0.895656049, 0.92864466, 0.9544218, 0.9630092, 0.94964826, 0.918399453, 0.898892224, 0.93869853, 0.9564736, 0.9657565, 0.9501507, 0.913996994, 0.899871469, 0.9296282, 0.9532214, 0.96479076, 0.9550757, 0.921480179, 0.904461086, 0.9353486, 0.9591702, 0.968963504, 0.955232143, 0.919935465, 0.894956589, 0.928451, 0.9540834, 0.962753654, 0.949114919, 0.918082893, 0.897707224, 0.9386792, 0.9561707, 0.965598047, 0.949106514, 0.912437916, 0.898407221, 0.929670036, 0.952886105, 0.964488924, 0.954536319, 0.920677245, 0.903994203, 0.9351736, 0.9590688, 0.96890867, 0.9549341, 0.920788407, 0.894488096, 0.9280907, 0.9540412, 0.96309406, 0.9492411, 0.919337869, 0.898108363, 0.9386474, 0.9561083, 0.9658581, 0.94933856, 0.914593935, 0.898545802, 0.9294682, 0.9529284, 0.9645935, 0.95461375, 0.921067834, 0.904027462, 0.9357252, 0.9590786, 0.9688845, 0.9549373, 0.919990659, 0.894541264, 0.92859143, 0.95381606, 0.96287286, 0.9491764, 0.918489099, 0.897325099, 0.93839985, 0.9559159, 0.965560257, 0.949200094, 0.913678765, 0.898926258, 0.9294437, 0.9530863, 0.96468616, 0.95464146, 0.922616184, 0.904719114, 0.93488115, 0.95919216, 0.96936715, 0.95559025, 0.92306155, 0.896085024, 0.9282383, 0.9541416, 0.9632634, 0.9503651, 0.920593441, 0.899015069, 0.9378138, 0.9559126, 0.96584886, 0.95068127, 0.914628029, 0.900228798, 0.92850614, 0.95243996, 0.965057373, 0.956222773, 0.922183692, 0.906106889, 0.93504435, 0.9588561, 0.9697113, 0.9573924, 0.921997368, 0.897371113, 0.9286441, 0.9542629, 0.9636449, 0.9518116, 0.921563268, 0.900340497, 0.9382593, 0.9562279, 0.9662135, 0.95198685, 0.916700184, 0.901817203, 0.928848147, 0.952990055, 0.965248585, 0.957215726, 0.92353195, 0.907140195, 0.93492013, 0.95872647, 0.9691635, 0.9573898, 0.921224952, 0.897212625, 0.9273776, 0.9532695, 0.96255535, 0.95144016, 0.918572485, 0.899571061, 0.93701446, 0.9551123, 0.9650314, 0.950505, 0.912341356, 0.900664866, 0.9275664, 0.95206624, 0.9641791, 0.95592356, 0.920202851, 0.905483663, 0.93394065, 0.958163, 0.9688848, 0.9566546, 0.919903576, 0.897057414, 0.92708236, 0.953616023, 0.962883115, 0.950298846, 0.917155921, 0.899481356, 0.9373377, 0.9555897, 0.96539503, 0.9505074, 0.913091302, 0.901616871, 0.927996457, 0.952234209, 0.9644486, 0.95549244, 0.9198035, 0.906419337, 0.933986068, 0.958303213, 0.968718469, 0.956078529, 0.919289947, 0.89684993, 0.927210927, 0.953405619, 0.96288991, 0.950297177, 0.917564332, 0.899185538, 0.93710625, 0.95556957, 0.9652473, 0.9504464, 0.912057221, 0.900643528, 0.9276111, 0.952225, 0.9644284, 0.95587456, 0.920285642, 0.905074716, 0.93390965, 0.9583407, 0.96881634, 0.9564363, 0.919300735, 0.895808697, 0.9267239, 0.95263624, 0.962379515, 0.950360954, 0.916733444, 0.898267627, 0.9366628, 0.9547058, 0.964982808, 0.950419068, 0.912113369, 0.899053633, 0.9273274, 0.95182556, 0.9642036, 0.9558905, 0.920473158, 0.904598415, 0.933732212, 0.958036304, 0.968659, 0.9563072, 0.918578148, 0.895950377, 0.92767328, 0.953144431, 0.96305406, 0.9508931, 0.917321503, 0.898347855, 0.937484, 0.95495456, 0.9655141, 0.9513243, 0.912996411, 0.89941144, 0.927508652, 0.951598942, 0.96422786, 0.95608735, 0.919505179, 0.904691815, 0.9340747, 0.95771843, 0.96879435, 0.9567795, 0.918931425, 0.89549005, 0.9270305, 0.9526816, 0.96284777, 0.95091814, 0.917670846, 0.898685396, 0.9372002, 0.9551034, 0.9655944, 0.9515215, 0.913582027, 0.899860978, 0.9281454, 0.9519132, 0.96473575, 0.95636344, 0.921384573, 0.904703379, 0.93454796, 0.95838886, 0.9688761, 0.9568256, 0.920701206, 0.894949257, 0.92720646, 0.95307547, 0.9625437, 0.95100904, 0.919205904, 0.897354364, 0.937063575, 0.954906046, 0.96511066, 0.9505789, 0.913226306, 0.898703039, 0.927406132, 0.951610684, 0.96434206, 0.9561415, 0.921528757, 0.904468894, 0.9342872, 0.9580566, 0.96902394, 0.95669675, 0.92118305, 0.894806802, 0.92728555, 0.95307666, 0.9636138, 0.9510652, 0.921302021, 0.897997022, 0.9374561, 0.9551476, 0.9660777, 0.95161986, 0.916463256, 0.899152517, 0.92780256, 0.95230186, 0.9655312, 0.9564723, 0.924390495, 0.904731035, 0.9343032, 0.95845795, 0.9697462, 0.9573069, 0.922854066, 0.895428538, 0.9270148, 0.9530952, 0.9637601, 0.95131314, 0.920733094, 0.897772908, 0.9370031, 0.95543003, 0.9661995, 0.9517802, 0.916033804, 0.898787916, 0.92790693, 0.9523437, 0.9654188, 0.9569435, 0.923670173, 0.904306054, 0.93440723, 0.9583746, 0.96945107, 0.95771825, 0.923616767, 0.894924521, 0.92747694, 0.9534449, 0.96348643, 0.9520807, 0.921476424, 0.898039043, 0.93751556, 0.95547664, 0.9661814, 0.951981, 0.916085899, 0.899492145, 0.9276068, 0.9522426, 0.9653068, 0.9571135, 0.92339021, 0.905291855, 0.9348075, 0.9584319, 0.96966845, 0.9580697, 0.923382103, 0.895939589, 0.9285029, 0.953694, 0.9638081, 0.95261884, 0.922452211, 0.898344696, 0.93839276, 0.9560741, 0.96640676, 0.9527742, 0.917568743, 0.900116742, 0.9296149, 0.95343363, 0.9654322, 0.9577227, 0.924654186, 0.905496776, 0.9357591, 0.95924306, 0.96954215, 0.9583364, 0.922157705, 0.895742774, 0.92830485, 0.95379895, 0.96354496, 0.95212156, 0.919689953, 0.897891104, 0.93810034, 0.9560482, 0.96607566, 0.95232207, 0.91510576, 0.899737298, 0.9293318, 0.95274156, 0.96534735, 0.9571736, 0.922821581, 0.904802263, 0.9352516, 0.95875853, 0.96944, 0.9582506, 0.92194581, 0.894906342, 0.9285913, 0.9537382, 0.9635714, 0.9527368, 0.92045033, 0.897981584, 0.9382656, 0.9560496, 0.9660565, 0.95267063, 0.915400028, 0.899597287, 0.92899203, 0.95249534, 0.9654368, 0.95749295, 0.923244476, 0.905692995, 0.9356089, 0.95906645, 0.9698036, 0.95816773, 0.922525227, 0.894977689, 0.9280812, 0.95404124, 0.963445, 0.9521323, 0.91965425, 0.897296488, 0.9379287, 0.95557165, 0.96567255, 0.9521514, 0.913516879, 0.89764142, 0.92875654, 0.9526924, 0.9650823, 0.9570229, 0.921988785, 0.904083729, 0.9356613, 0.95921165, 0.96964204, 0.95765513, 0.921535492, 0.895580709, 0.9288711, 0.95372343, 0.96354574, 0.9514274, 0.91961211, 0.897765338, 0.93810886, 0.955947, 0.9664161, 0.95193046, 0.914654672, 0.899551988, 0.92886657, 0.95292664, 0.96568656, 0.9565163, 0.922648013, 0.904785395, 0.935687, 0.95902455, 0.9696678, 0.9568114, 0.921852887, 0.895815969, 0.9285617, 0.9541962, 0.9634965, 0.9504169, 0.919559181, 0.898107052, 0.9385334, 0.9565843, 0.96601903, 0.9509616, 0.913662851, 0.900442421, 0.92977864, 0.9537742, 0.96512157, 0.9562046, 0.921809435, 0.906355977, 0.93604654, 0.95959955, 0.9695919, 0.95673376, 0.920816481, 0.896960318, 0.9283699, 0.9544542, 0.9635507, 0.95077264, 0.918212116, 0.898717582, 0.93820477, 0.956444, 0.966138, 0.951058, 0.912978888, 0.900177896, 0.92870533, 0.9532009, 0.96515113, 0.9558576, 0.9210791, 0.9055042, 0.9355021, 0.9593582, 0.9692396, 0.95614487, 0.9203719, 0.8957249, 0.92873836, 0.9544021, 0.9631853, 0.94935864, 0.917823851, 0.897661865, 0.9380993, 0.95636755, 0.9661375, 0.9501049, 0.912613094, 0.89926827, 0.9286357, 0.9533301, 0.96533793, 0.95550156, 0.921040833, 0.904172421, 0.9356306, 0.9595238, 0.96960807, 0.9561888, 0.920525968, 0.895219743, 0.9280293, 0.954266, 0.9632404, 0.95033884, 0.917653441, 0.897305608, 0.93873173, 0.95690817, 0.9658512, 0.95080614, 0.912101388, 0.899210989, 0.9281877, 0.9534779, 0.9650624, 0.95551777, 0.9207134, 0.9050146, 0.9346949, 0.95954907, 0.9690456, 0.95575583, 0.91840446, 0.8958926, 0.9275886, 0.9542871, 0.9632682, 0.95061815, 0.91684145, 0.8975912, 0.93742484, 0.95661396, 0.965688, 0.9510381, 0.91182345, 0.89891565, 0.92714524, 0.95338905, 0.964979112, 0.955873668, 0.9201337, 0.9042154, 0.93417174, 0.9587998, 0.969227314, 0.956228018, 0.9189582, 0.8946971, 0.9258985, 0.9536162, 0.9623645, 0.9500827, 0.91666615, 0.8966631, 0.93635887, 0.9558301, 0.96466374, 0.9506817, 0.910189748, 0.897969544, 0.927027, 0.9530234, 0.96424514, 0.95645374, 0.91996664, 0.90398407, 0.93396497, 0.9594167, 0.9688672, 0.9568567, 0.91917479, 0.894408703, 0.9263321, 0.9542307, 0.9627383, 0.95101905, 0.91737026, 0.8962063, 0.9369912, 0.95680094, 0.9653656, 0.950911, 0.9116982, 0.8981546, 0.92711276, 0.953881, 0.9648291, 0.9558576, 0.92002463, 0.904223, 0.93422323, 0.9596341, 0.96933, 0.95588666, 0.91869897, 0.8948446, 0.92677915, 0.95447093, 0.962928, 0.9497658, 0.91562045, 0.897011, 0.93717283, 0.95661765, 0.96520895, 0.94922394, 0.9103171, 0.8982558, 0.9275868, 0.9538111, 0.96459234, 0.9546198, 0.9185435, 0.90406454, 0.9347809, 0.9598783, 0.96898144, 0.95503443, 0.91850615, 0.894189, 0.92758507, 0.95477724, 0.96265864, 0.9494747, 0.9160524, 0.89628506, 0.9373254, 0.9565401, 0.96501076, 0.9493758, 0.910435, 0.897766, 0.92779374, 0.9534571, 0.964094, 0.9546271, 0.9181027, 0.9038358, 0.93449247, 0.95954543, 0.96885073, 0.95557374, 0.9178611, 0.89419866, 0.92737854, 0.9550902, 0.9627461, 0.9495052, 0.9157853, 0.89633715, 0.9375167, 0.9570085, 0.96548015, 0.95003027, 0.9105514, 0.89735526, 0.92806643, 0.95406795, 0.9645353, 0.95535886, 0.91954106, 0.9035352, 0.93501556, 0.96039385, 0.96882176, 0.95460343, 0.9125733, 0.88868636, 0.92413193, 0.95432967, 0.96122164, 0.9482734, 0.9095322, 0.88826674, 0.9332384, 0.9558602, 0.9627868, 0.9456522, 0.89769197, 0.8868402, 0.9231162, 0.95374405, 0.9617848, 0.9500043, 0.9068755, 0.89181924, 0.9299566, 0.95921266, 0.96674013, 0.9511915, 0.90526634, 0.8828949, 0.92195493, 0.9546322, 0.959367, 0.9436416, 0.89943606, 0.884842, 0.9327435, 0.95664316, 0.9614584, 0.9434621, 0.89560443, 0.88532656, 0.9219005, 0.9535464, 0.96014124, 0.94857895, 0.90332186, 0.89051557, 0.92855895, 0.95974076, 0.96524614, 0.9493806, 0.90229034, 0.8808749, 0.921591, 0.9550604, 0.9584145, 0.9426182, 0.9025897, 0.87863326, 0.93142706, 0.95620435, 0.9606939, 0.94020504, 0.8946044, 0.87783736, 0.91997045, 0.95318365, 0.96044743, 0.9472646, 0.9074815, 0.88549113, 0.92811686, 0.95958674, 0.9643735, 0.9473161, 0.9010839, 0.8740366, 0.91897625, 0.954319, 0.9573277, 0.9405541, 0.89932054, 0.8753211, 0.9298046, 0.9554568, 0.9590663, 0.9426263, 0.89511925, 0.8772256, 0.9196522, 0.95276654, 0.9599435, 0.949157, 0.90555143, 0.8870766, 0.92764324, 0.9589899, 0.96403885, 0.9484435, 0.90715617, 0.8778286, 0.91971576, 0.9540772, 0.95704496, 0.9419187, 0.90530956, 0.8793024, 0.93029577, 0.95601016, 0.959886, 0.9431299, 0.8999735, 0.88331854, 0.92082953, 0.9530337, 0.9598007, 0.94896716, 0.907995, 0.887943, 0.92680293, 0.9585352, 0.96320343, 0.9495585, 0.9080595, 0.88018185, 0.91957664, 0.952547, 0.95457387, 0.9410677, 0.9059709, 0.879267, 0.93056995, 0.9553239, 0.95844734, 0.941404, 0.9032449, 0.88298446, 0.9210264, 0.9521287, 0.9571214, 0.9476306, 0.9098087, 0.88752705, 0.9251366, 0.9574022, 0.96160036, 0.94686013, 0.90753156, 0.87654686, 0.91602397, 0.9519999, 0.95387614, 0.9404023, 0.9041356, 0.8775554, 0.9270298, 0.95370144, 0.95762813, 0.94034153, 0.8965678, 0.87892085, 0.91733533, 0.9510452, 0.9572013, 0.9473603, 0.9081303, 0.8879716, 0.9253716, 0.9578865, 0.96281695, 0.94731385, 0.9065816, 0.8802836, 0.9178705, 0.95321953, 0.955863, 0.9419491, 0.90457046, 0.8814257, 0.92836505, 0.9548788, 0.9582214, 0.9421481, 0.8981, 0.8830128, 0.9182749, 0.95247626, 0.95759785, 0.9479153, 0.904811, 0.88842046, 0.92566967, 0.9585291, 0.96240604, 0.947893, 0.90436465, 0.8792164, 0.9173783, 0.9536109, 0.95531636, 0.9411734, 0.9020897, 0.8805514, 0.92841935, 0.9554781, 0.95883924, 0.9421462, 0.8962589, 0.8836736, 0.9193651, 0.95288384, 0.9586908, 0.9490225, 0.9067996, 0.88702023, 0.92688036, 0.9589255, 0.96313894, 0.9483676, 0.905116, 0.8757364, 0.91880655, 0.95389545, 0.95608777, 0.9428737, 0.90307504, 0.8770649, 0.9298304, 0.9559921, 0.95871985, 0.9423149, 0.89723027, 0.87860787, 0.9201092, 0.95365906, 0.95853955, 0.9479951, 0.9064364, 0.8850026, 0.926806, 0.95970255, 0.9627121, 0.9472687, 0.906019628, 0.876987576, 0.91828877, 0.95452607, 0.9556561, 0.94061416, 0.9019892, 0.8789129, 0.9298407, 0.9566526, 0.9593818, 0.94090176, 0.8954243, 0.8789309, 0.91913223, 0.9537831, 0.9595762, 0.9470219, 0.904834628, 0.884934843, 0.9260632, 0.95972085, 0.9637055, 0.9464807, 0.90452987, 0.875550032, 0.91812825, 0.9548829, 0.95770115, 0.939873, 0.9005211, 0.87762713, 0.92931277, 0.95684284, 0.96133953, 0.94026595, 0.89468896, 0.88079596, 0.920052, 0.95414054, 0.96082157, 0.94748116, 0.9070887, 0.88689804, 0.9274139, 0.9603267, 0.9648647, 0.94688356, 0.9077771, 0.87757283, 0.9193523, 0.9553391, 0.9577552, 0.94066554, 0.90412647, 0.8757486, 0.92954654, 0.9573899, 0.9612762, 0.94092005, 0.8979954, 0.877614, 0.9198482, 0.954686, 0.95981395, 0.94680995, 0.9064072, 0.88273996, 0.92670584, 0.9603605, 0.96366704, 0.9455439, 0.9057151, 0.87403566, 0.91847956, 0.95534235, 0.95676285, 0.9391031, 0.9015551, 0.8740007, 0.9298951, 0.9574091, 0.95994085, 0.94038093, 0.89744616, 0.8777587, 0.9203113, 0.9545942, 0.95988613, 0.94627064, 0.90680164, 0.8839139, 0.9269804, 0.9606693, 0.96370655, 0.9459214, 0.90606356, 0.87499434, 0.9186741, 0.95590657, 0.95668364, 0.9397715, 0.9028638, 0.87713766, 0.93021846, 0.9577166, 0.95954347, 0.9401366, 0.8961441, 0.8771989, 0.91994685, 0.9547368, 0.9588082, 0.946063, 0.90464056, 0.8831413, 0.92641807, 0.9606178, 0.9630498, 0.94645613, 0.90492195, 0.8755682, 0.9187234, 0.9559892, 0.95670176, 0.9400044, 0.9020885, 0.87510693, 0.928792, 0.9575866, 0.9599424, 0.9397187, 0.8963616, 0.87618214, 0.91896296, 0.9548165, 0.9596506, 0.9460893, 0.9054109, 0.8827089, 0.9252607, 0.9601427, 0.9639574, 0.9453947, 0.9032762, 0.8737841, 0.91710526, 0.9548795, 0.9564442, 0.9391725, 0.8984044, 0.872751, 0.9281035, 0.95696455, 0.959518, 0.9396813, 0.89388555, 0.8765666, 0.91874343, 0.9546773, 0.959441304, 0.94696033, 0.90391386, 0.88288796, 0.92580134, 0.9604018, 0.9643132, 0.9462161, 0.90428245, 0.8739436, 0.9176707, 0.95522094, 0.956797, 0.94019186, 0.901631474, 0.874729514, 0.928097486, 0.956936955, 0.9600787, 0.93973327, 0.895142555, 0.877074003, 0.91832787, 0.95400614, 0.96009326, 0.9462205, 0.90472907, 0.88380575, 0.9250337, 0.9597109, 0.9641933, 0.94522244, 0.90330666, 0.87559617, 0.91675466, 0.9546049, 0.95697945, 0.9391608, 0.899781883, 0.87590915, 0.927201, 0.95634556, 0.95944, 0.9396863, 0.89037657, 0.8744042, 0.91627246, 0.9532165, 0.9595069, 0.9474437, 0.8995088, 0.8816504, 0.9254265, 0.9595007, 0.9643501, 0.94698447, 0.9007817, 0.87387925, 0.91848654, 0.9544827, 0.95760584, 0.94072735, 0.898563, 0.87469006, 0.9290754, 0.95685935, 0.96121854, 0.94175816, 0.8934065, 0.8781072, 0.9199668, 0.95467263, 0.96074224, 0.94842815, 0.9040264, 0.88573253, 0.92680365, 0.96035606, 0.96510726, 0.94780755, 0.9040056, 0.87735224, 0.9195014, 0.9553666, 0.9580151, 0.941307, 0.90157473, 0.877323, 0.929495, 0.95683324, 0.9609677, 0.9414934, 0.8952802, 0.8794204, 0.92020047, 0.9540203, 0.96057093, 0.9476246, 0.9045947, 0.8855033, 0.92739946, 0.9599075, 0.96502966, 0.94736356, 0.904916286, 0.877481282, 0.91999257, 0.95492005, 0.9577519, 0.9415234, 0.902568519, 0.878039002, 0.93008894, 0.9567384, 0.96087646, 0.94205254, 0.898591518, 0.880379498, 0.9207312, 0.9540732, 0.9603588, 0.9481143, 0.906731367, 0.885163605, 0.92732275, 0.95977783, 0.9640827, 0.9476646, 0.906023443, 0.876021206, 0.92006207, 0.95444614, 0.95686394, 0.94168955, 0.902650774, 0.875334442, 0.92949605, 0.95613354, 0.95966774, 0.94201744, 0.89713347, 0.8785407, 0.9213079, 0.95344985, 0.959792, 0.94938225, 0.9079663, 0.88498724, 0.92827594, 0.9591547, 0.9632887, 0.9482621, 0.90692943, 0.8762632, 0.92042154, 0.9538907, 0.9569755, 0.94326365, 0.9039764, 0.87731105, 0.93106467, 0.95615107, 0.960713, 0.9436062, 0.8970785, 0.881283, 0.92155737, 0.95333314, 0.960146, 0.9497883, 0.904772, 0.888061, 0.9281371, 0.95946753, 0.96398044, 0.94930935, 0.9041011, 0.88117504, 0.9204672, 0.954479, 0.95773923, 0.9436467, 0.9018703, 0.87928855, 0.9300379, 0.95661277, 0.9611094, 0.94369256, 0.89594716, 0.88173443, 0.9207848, 0.9537356, 0.9607674, 0.9494863, 0.9067543, 0.8864881, 0.9271173, 0.9597738, 0.96494627, 0.9490388, 0.9060434, 0.87788504, 0.92007035, 0.9547895, 0.9583851, 0.94392693, 0.90576416, 0.8793726, 0.93128693, 0.9569728, 0.9617797, 0.94448566, 0.9002699, 0.88203686, 0.9224241, 0.9541397, 0.9615639, 0.95014966, 0.90927684, 0.8875923, 0.92828065, 0.960143, 0.9657519, 0.9501242, 0.9083653, 0.8782094, 0.9219367, 0.955029, 0.95919037, 0.9443856, 0.90665925, 0.8796846, 0.93216795, 0.9570395, 0.9623826, 0.9442237, 0.900464296, 0.881870806, 0.92273754, 0.95413405, 0.96187556, 0.95010585, 0.9082144, 0.88692915, 0.92818785, 0.95960337, 0.9650352, 0.949483, 0.90689206, 0.8777145, 0.92066693, 0.95437014, 0.9582617, 0.9431836, 0.9044221, 0.87843096, 0.9322309, 0.95661765, 0.9605401, 0.943818, 0.898694158, 0.880582273, 0.9224524, 0.9536144, 0.9602569, 0.9504324, 0.9086706, 0.8865979, 0.92899996, 0.95996183, 0.9649385, 0.9500424, 0.906728029, 0.876447618, 0.92116594, 0.95511055, 0.95836586, 0.9442023, 0.9047399, 0.8780071, 0.93219876, 0.95704734, 0.96089053, 0.9441754, 0.89834577, 0.8796991, 0.9226486, 0.95384717, 0.9607157, 0.9500678, 0.9072771, 0.8858715, 0.92872083, 0.959747, 0.96490085, 0.95023173, 0.9061433, 0.87739587, 0.9213338, 0.9544741, 0.95827454, 0.9431289, 0.9035102, 0.8768849, 0.93095374, 0.95640314, 0.9614088, 0.94380265, 0.8985918, 0.8796237, 0.9220199, 0.95410776, 0.9614217, 0.9499459, 0.9082351, 0.8854665, 0.92895037, 0.9598384, 0.96491754, 0.9488737, 0.90641093, 0.87593144, 0.9208143, 0.9547678, 0.95795983, 0.9432959, 0.9032643, 0.8761332, 0.930806, 0.9568037, 0.9604356, 0.9435907, 0.89831895, 0.8771963, 0.9219777, 0.9539075, 0.9599514, 0.9498714, 0.9078322, 0.88422453, 0.9286204, 0.9597401, 0.96390676, 0.9490935, 0.9051654, 0.87516093, 0.9191606, 0.95395076, 0.9566366, 0.9426688, 0.90078783, 0.87496173, 0.9285577, 0.9560149, 0.9604639, 0.94378644, 0.8954003, 0.878618, 0.9190046, 0.95287013, 0.95999104, 0.9503188, 0.9046445, 0.88572663, 0.9266479, 0.95878375, 0.963753, 0.9499864, 0.9031958, 0.87697375, 0.9190366, 0.9537185, 0.9568466, 0.94419736, 0.9014846, 0.87688744, 0.92961293, 0.9560076, 0.9601129, 0.9450171, 0.8958836, 0.87875617, 0.9197526, 0.9527486, 0.9598735, 0.9507197, 0.90536445, 0.8837698, 0.92604214, 0.9586683, 0.9640106, 0.9505987, 0.90352255, 0.8727586, 0.91794115, 0.9532245, 0.9567465, 0.9437723, 0.899224, 0.87226033, 0.9282441, 0.9549103, 0.9590143, 0.9434943, 0.8917659, 0.87430835, 0.9187391, 0.95175546, 0.9589852, 0.94959676, 0.9026577, 0.8805745, 0.9272313, 0.9582613, 0.9635695, 0.94920856, 0.902485, 0.87259424, 0.91921955, 0.9533545, 0.9560382, 0.9428632, 0.8992725, 0.8722278, 0.93004316, 0.95576274, 0.9600638, 0.9444325, 0.89536965, 0.8763072, 0.921644, 0.95295376, 0.9599715, 0.9502137, 0.90429026, 0.88270074, 0.92839175, 0.9589405, 0.9642088, 0.9498935, 0.90190744, 0.8736421, 0.9201099, 0.95381063, 0.9566842, 0.94407654, 0.8992933, 0.87586653, 0.93210816, 0.9565223, 0.9598391, 0.94505256, 0.89391357, 0.8778098, 0.92295897, 0.95419925, 0.9615633, 0.95166165, 0.90451306, 0.883278, 0.92902774, 0.9597785, 0.9647334, 0.95126665, 0.903409898, 0.873313248, 0.92216665, 0.9545276, 0.957686067, 0.945780516, 0.901642621, 0.877640843, 0.93279815, 0.95716614, 0.96124554, 0.94643444, 0.89628094, 0.8800334, 0.9240568, 0.95412755, 0.9611343, 0.95223105, 0.9048689, 0.88601553, 0.92924297, 0.9600571, 0.96523386, 0.9520362, 0.9029136, 0.87768465, 0.92247796, 0.9550091, 0.958414, 0.94629383, 0.90312684, 0.8786199, 0.93180925, 0.95765406, 0.9614118, 0.94683987, 0.8992383, 0.88209754, 0.92293316, 0.9548824, 0.96124864, 0.95306844, 0.90854317, 0.889449, 0.92981523, 0.96094394, 0.965434, 0.9532714, 0.90799147, 0.8819341, 0.9219471, 0.9557866, 0.95877534, 0.9477622, 0.9050553, 0.8814894, 0.9320801, 0.95806277, 0.9616869, 0.94835234, 0.8994963, 0.88310456, 0.9235585, 0.95523506, 0.96111286, 0.9533808, 0.90784633, 0.88751847, 0.93031037, 0.9612971, 0.9655529, 0.95348376, 0.90563196, 0.88028944, 0.92375743, 0.9561964, 0.95861614, 0.9482577, 0.9047075, 0.88145167, 0.9337416, 0.95816773, 0.9620033, 0.94903845, 0.89921784, 0.8836119, 0.9243711, 0.9550661, 0.96131307, 0.9543191, 0.908053398, 0.889709175, 0.92985296, 0.96094406, 0.9654925, 0.95381486, 0.907095611, 0.880191445, 0.92244947, 0.95588815, 0.95849705, 0.9479943, 0.9043488, 0.8806875, 0.93278986, 0.95833653, 0.9616902, 0.9484094, 0.8983215, 0.8835284, 0.92338294, 0.9554699, 0.96119475, 0.95398563, 0.9082313, 0.8897435, 0.9298454, 0.961493, 0.9657624, 0.95410895, 0.9073577, 0.88092667, 0.92251265, 0.95621645, 0.9588991, 0.9482054, 0.903927, 0.8810399, 0.9326023, 0.95838624, 0.96193147, 0.94875693, 0.8987442, 0.88361484, 0.92388123, 0.9552948, 0.96146756, 0.954067, 0.90853, 0.8898167, 0.93027854, 0.9616043, 0.9657131, 0.95409197, 0.9081642, 0.8807646, 0.9231575, 0.95649177, 0.95878977, 0.94809115, 0.9049033, 0.88161296, 0.93343484, 0.95860714, 0.96170694, 0.9487655, 0.89927673, 0.8841784, 0.9243332, 0.955532, 0.96132946, 0.9540002, 0.90862405, 0.89010286, 0.93057925, 0.96123135, 0.96534425, 0.9539408, 0.90833104, 0.88124573, 0.9238442, 0.9563892, 0.95871186, 0.948749, 0.90646803, 0.88296694, 0.9343852, 0.9589418, 0.9621241, 0.94921845, 0.9010925, 0.8853638, 0.92537534, 0.9560025, 0.9619575, 0.954721, 0.9103777, 0.8909723, 0.9312857, 0.9617326, 0.966162, 0.9544961, 0.909288, 0.882056, 0.92401534, 0.95670134, 0.95913786, 0.94891095, 0.90631866, 0.88259804, 0.93358284, 0.95861787, 0.9617797, 0.9490553, 0.89943045, 0.8842753, 0.9245996, 0.95544636, 0.9616236, 0.95457506, 0.9097006, 0.8909314, 0.9317542, 0.96153986, 0.9657747, 0.95448905, 0.9088161, 0.88130975, 0.92464316, 0.95640236, 0.9588674, 0.94891953, 0.9065055, 0.8826362, 0.9344877, 0.958403, 0.96166265, 0.94932026, 0.9007089, 0.8844406, 0.9254577, 0.9551141, 0.9615208, 0.9547941, 0.90945417, 0.8901856, 0.93148166, 0.9607837, 0.9657129, 0.95455736, 0.9078856, 0.8816262, 0.924808, 0.95577294, 0.95877796, 0.9488314, 0.90494466, 0.8824141, 0.93457514, 0.95808893, 0.9617504, 0.9491801, 0.8974626, 0.88412404, 0.9255619, 0.95555043, 0.96147704, 0.95421684, 0.90697885, 0.8905292, 0.93167645, 0.9614768, 0.96586096, 0.95459986, 0.90585077, 0.8815073, 0.92562795, 0.9565422, 0.95893645, 0.9484789, 0.90088135, 0.882626, 0.9354393, 0.9585172, 0.96215636, 0.9494257, 0.8944499, 0.8853516, 0.9265516, 0.95576024, 0.9622016, 0.9546948, 0.9043065, 0.8927358, 0.9336826, 0.96171147, 0.96660846, 0.9551654, 0.9039469, 0.88397294, 0.92755747, 0.9569041, 0.9603027, 0.9500568, 0.9019733, 0.8860265, 0.9370945, 0.9589996, 0.9632794, 0.9508712, 0.8970456, 0.88815343, 0.9287629, 0.9561451, 0.96344185, 0.95673114, 0.9108787, 0.89494234, 0.9347126, 0.96198213, 0.9670523, 0.95666116, 0.9079197, 0.8849962, 0.92816186, 0.9568545, 0.9602657, 0.95065635, 0.90548795, 0.88623047, 0.9375667, 0.95888734, 0.9634584, 0.9513861, 0.89993787, 0.88899046, 0.9294069, 0.95619404, 0.9637561, 0.9568873, 0.91028625, 0.8954031, 0.9360318, 0.96201456, 0.9678928, 0.95778626, 0.9083717, 0.8861883, 0.929714, 0.95724565, 0.9612745, 0.9522604, 0.90607774, 0.88809913, 0.938721, 0.9591722, 0.9640198, 0.95295835, 0.9004691, 0.8898679, 0.9302571, 0.95615315, 0.96351063, 0.9576157, 0.9103444, 0.89603, 0.9362409, 0.96197206, 0.96769667, 0.9575691, 0.90876716, 0.88608515, 0.9298766, 0.9573325, 0.96163505, 0.9519789, 0.90676695, 0.88788867, 0.93924135, 0.959563, 0.9644977, 0.95201516, 0.89974284, 0.89009947, 0.9305912, 0.95683664, 0.9645183, 0.9578535, 0.91066134, 0.896369, 0.93665844, 0.96250176, 0.968457, 0.95808995, 0.9100128, 0.8864908, 0.93002397, 0.9574407, 0.961997, 0.9527692, 0.9070669, 0.8878336, 0.93906367, 0.95942, 0.9647038, 0.95251304, 0.9005306, 0.8892933, 0.9301827, 0.95681274, 0.9646459, 0.9577856, 0.911315, 0.89611495, 0.93677276, 0.9626446, 0.96882296, 0.9579669, 0.9115799, 0.8864585, 0.93013895, 0.9577433, 0.9623752, 0.9527249, 0.9106388, 0.8884073, 0.9390867, 0.95991534, 0.965433, 0.9534363, 0.9049391, 0.89083314, 0.9305093, 0.95683587, 0.9651186, 0.95847154, 0.91336113, 0.8968978, 0.9365971, 0.96253335, 0.96852285, 0.9586614, 0.91259205, 0.88704145, 0.9300333, 0.95763534, 0.9627904, 0.95371705, 0.91166115, 0.8884846, 0.93925387, 0.9600063, 0.96554625, 0.95443183, 0.90678334, 0.8905405, 0.9308268, 0.9572392, 0.9655824, 0.9590291, 0.9171824, 0.8964882, 0.9366035, 0.96273494, 0.96903336, 0.95881337, 0.9131408, 0.88580567, 0.9293732, 0.95757055, 0.9624112, 0.95313615, 0.90888166, 0.8860646, 0.93909556, 0.9596667, 0.96540415, 0.9542871, 0.9045054, 0.8878213, 0.93035847, 0.95687115, 0.9649635, 0.95877016, 0.91270494, 0.8952279, 0.9367732, 0.9626367, 0.9691947, 0.9593458, 0.9141288, 0.88593745, 0.930533, 0.9579723, 0.96298397, 0.9540251, 0.91205496, 0.8875828, 0.9400863, 0.9600673, 0.9658811, 0.9546122, 0.9057764, 0.8891169, 0.9312924, 0.9571702, 0.96544945, 0.95912284, 0.9141295, 0.8959867, 0.9372119, 0.962806, 0.969028533, 0.959251463, 0.912561, 0.88570005, 0.9305667, 0.9578044, 0.9627015, 0.9539314, 0.9103677, 0.8869397, 0.9398778, 0.9601005, 0.96584934, 0.9547816, 0.9050031, 0.8901601, 0.9321034, 0.9574559, 0.9655187, 0.95974106, 0.9151883, 0.8967199, 0.9379442, 0.96318185, 0.9696184, 0.95996016, 0.9145798, 0.886636, 0.9317546, 0.958237, 0.96328264, 0.9546998, 0.91205305, 0.8882287, 0.9415596, 0.9603656, 0.9664632, 0.9555997, 0.9064149, 0.8907574, 0.9327149, 0.9572766, 0.96594685, 0.9602423, 0.91524553, 0.8964636, 0.9392864, 0.9633252, 0.970215, 0.9614215, 0.914978, 0.88593215, 0.9322966, 0.95831376, 0.9640248, 0.9557192, 0.9109597, 0.8887433, 0.94142324, 0.9605324, 0.96681935, 0.95575833, 0.90574616, 0.8901751, 0.9324074, 0.95755315, 0.96653306, 0.96031713, 0.9185189, 0.8989571, 0.9399425, 0.9630252, 0.9712942, 0.9611698, 0.9134648, 0.8867216, 0.93186826, 0.95801115, 0.9652754, 0.95595473, 0.91232944, 0.88870937, 0.94223076, 0.9602928, 0.9708382, 0.9569551, 0.9071293, 0.8957902, 0.9365623, 0.95731515, 0.9715498, 0.9618177, 0.9175005, 0.9049639, 0.94252706, 0.96314096, 0.97469103, 0.96163, 0.9137816, 0.8896305, 0.9348952, 0.9582308, 0.96852374, 0.95570284, 0.9106929, 0.8898541, 0.9425617, 0.96026284, 0.97112435, 0.9578125, 0.9059211, 0.8959455, 0.9351814, 0.95712113, 0.97130257, 0.9613658, 0.9149695, 0.90166104, 0.9407508, 0.96286035, 0.9742535, 0.962576, 0.91748893, 0.891529, 0.9352604, 0.95814353, 0.96888655, 0.95814735, 0.91634953, 0.8960196, 0.94388807, 0.9602389, 0.971245408, 0.958448231, 0.9122502, 0.8991766, 0.93651795, 0.95769113, 0.971565, 0.96295, 0.91926134, 0.904241, 0.9419009, 0.96335, 0.97470814, 0.96336335, 0.9205066, 0.895528, 0.9362278, 0.9586366, 0.96906114, 0.9580455, 0.9167443, 0.897956, 0.94459677, 0.9606957, 0.97156525, 0.95897865, 0.91296905, 0.90159553, 0.937919, 0.95784914, 0.97159773, 0.96332896, 0.9230731, 0.90652573, 0.9428891, 0.9635711, 0.97434354, 0.9634942, 0.9207424, 0.8965968, 0.9366058, 0.9590176, 0.9688389, 0.95842016, 0.91666394, 0.8990544, 0.9450431, 0.9610415, 0.9715005, 0.9590111, 0.9098909, 0.90141815, 0.93791795, 0.95835996, 0.9712421, 0.9630715, 0.9179925, 0.9061866, 0.942642, 0.9637245, 0.9741911, 0.9631349, 0.916814, 0.8961444, 0.9360372, 0.95886856, 0.96868783, 0.95769536, 0.91653836, 0.8979259, 0.94432724, 0.96114796, 0.97132695, 0.9582875, 0.9101337, 0.90104663, 0.93688124, 0.95837945, 0.97114646, 0.9628013, 0.918836, 0.9051521, 0.94192964, 0.963746, 0.97404826, 0.9628237, 0.91736996, 0.89555335, 0.93562293, 0.95883787, 0.9686414, 0.9577876, 0.91612244, 0.8971684, 0.94437337, 0.9611439, 0.9713126, 0.9586924, 0.9098343, 0.89982694, 0.93747336, 0.9583364, 0.9710989, 0.9632408, 0.92143995, 0.90457445, 0.94261783, 0.9640407, 0.9739865, 0.96336734, 0.9199292, 0.8932728, 0.9361577, 0.9590786, 0.968491, 0.95799875, 0.9172527, 0.8958905, 0.94437945, 0.96166164, 0.9715346, 0.9590334, 0.9163272, 0.8992019, 0.9370107, 0.9589587, 0.9715246, 0.96361667, 0.9298065, 0.9055824, 0.94205254, 0.9644703, 0.9741917, 0.9634012, 0.9264499, 0.8944529, 0.9359764, 0.9605444, 0.96923345, 0.9592748, 0.92696065, 0.89712226, 0.94469786, 0.9622523, 0.972237, 0.9601205, 0.9208706, 0.90172756, 0.9378195, 0.9595702, 0.97232133, 0.96442586, 0.93325156, 0.9071144, 0.9425199, 0.9656403, 0.97501343, 0.96467286, 0.93293995, 0.89697146, 0.9359037, 0.96129996, 0.9699868, 0.9600904, 0.9317548, 0.9002736, 0.9441424, 0.96327233, 0.9717613, 0.95986605, 0.92822874, 0.9028672, 0.93663836, 0.9601627, 0.9711883, 0.9639977, 0.935557723, 0.906966686, 0.94177336, 0.96536136, 0.9745929, 0.9648918, 0.9344296, 0.89537966, 0.93486416, 0.9609237, 0.9695889, 0.9604429, 0.932287, 0.8996189, 0.9448461, 0.9627682, 0.971881, 0.96047217, 0.92730504, 0.9027905, 0.9373322, 0.9607797, 0.97151494, 0.9647664, 0.93461514, 0.90735173, 0.9427083, 0.9655005, 0.9746714, 0.96500045, 0.9343675, 0.8967707, 0.93597054, 0.96055454, 0.9690734, 0.9603734, 0.9315939, 0.90133387, 0.9437238, 0.9626595, 0.971563, 0.9607346, 0.9275464, 0.90345484, 0.93639255, 0.960478, 0.97101104, 0.96461916, 0.93396384, 0.90813595, 0.9417675, 0.96566397, 0.9743028, 0.96468496, 0.9335622, 0.89753544, 0.93423903, 0.96121967, 0.96881247, 0.96050274, 0.9317921, 0.9009574, 0.9428157, 0.9626066, 0.9711718, 0.9604576, 0.92710066, 0.90273845, 0.93516296, 0.96028084, 0.970862, 0.9643653, 0.9335097, 0.9082523, 0.94115776, 0.96540993, 0.97427136, 0.9646063, 0.933653, 0.89755946, 0.93456733, 0.9610537, 0.96892, 0.960417, 0.93204516, 0.9008678, 0.9434799, 0.962672, 0.9715459, 0.96047074, 0.92762536, 0.90293634, 0.9359539, 0.96031326, 0.9708999, 0.9643097, 0.93382347, 0.9080737, 0.9416929, 0.96549237, 0.9743397, 0.96462756, 0.9334791, 0.8979027, 0.9342337, 0.96086115, 0.9687386, 0.96003544, 0.93220896, 0.9012525, 0.9434077, 0.9623072, 0.9713272, 0.96027493, 0.927133679, 0.902883053, 0.935725, 0.96002996, 0.9709993, 0.9644541, 0.93407065, 0.9077063, 0.9415041, 0.9652336, 0.97440976, 0.96463513, 0.93357664, 0.8974071, 0.93445903, 0.9610146, 0.96911496, 0.9601838, 0.93237597, 0.90061635, 0.94327885, 0.9625859, 0.9717371, 0.9602903, 0.927118, 0.90230393, 0.9354518, 0.96000457, 0.97127026, 0.96430546, 0.93375164, 0.90728843, 0.94137716, 0.9652924, 0.97460145, 0.96466255, 0.9329856, 0.89696187, 0.934358, 0.9609849, 0.969314, 0.9603169, 0.9320795, 0.9005798, 0.94371796, 0.9625242, 0.97186565, 0.9604766, 0.9270682, 0.90280116, 0.93578595, 0.96012104, 0.9713669, 0.9645221, 0.93350923, 0.9080014, 0.94137514, 0.96530235, 0.97461104, 0.96468747, 0.93233556, 0.89710164, 0.93424165, 0.96081144, 0.96909046, 0.9602178, 0.93102294, 0.90052235, 0.9433887, 0.96223515, 0.9715905, 0.96059346, 0.92622054, 0.90195876, 0.9357979, 0.9599079, 0.9711104, 0.9644805, 0.93273, 0.9069804, 0.9415022, 0.96509945, 0.97453654, 0.9646806, 0.9325963, 0.8969866, 0.9342555, 0.9607545, 0.96919155, 0.96028084, 0.9313806, 0.9003604, 0.94354707, 0.9624795, 0.9716279, 0.96058667, 0.9264985, 0.90160745, 0.935815, 0.96004444, 0.9711051, 0.964586, 0.9329535, 0.9072582, 0.9415426, 0.96519685, 0.97452635, 0.96489644, 0.9323075, 0.89703494, 0.93437165, 0.9607124, 0.9691286, 0.9607411, 0.93140304, 0.90052074, 0.9436224, 0.9623901, 0.9716872, 0.960949, 0.926577985, 0.902230978, 0.9358946, 0.96023303, 0.9710507, 0.9647674, 0.933476567, 0.907336593, 0.94161534, 0.96550906, 0.9744872, 0.9647592, 0.9328029, 0.897113, 0.93402475, 0.96098447, 0.96910155, 0.9603941, 0.931506693, 0.900671184, 0.9433805, 0.9623479, 0.97163576, 0.96060324, 0.92686516, 0.902035415, 0.93574375, 0.96009785, 0.97116435, 0.96431124, 0.933131099, 0.907435417, 0.9413165, 0.965385, 0.9745602, 0.9647025, 0.93286455, 0.89741516, 0.9341232, 0.96108675, 0.969022, 0.9606844, 0.931617498, 0.900678813, 0.9433415, 0.9624778, 0.9713636, 0.9606879, 0.92686075, 0.901962161, 0.93584293, 0.9602627, 0.97086513, 0.96451366, 0.932906449, 0.907287657, 0.94137406, 0.9654977, 0.97450817, 0.9649344, 0.932380855, 0.897114277, 0.9344392, 0.96113807, 0.9690223, 0.96075475, 0.930849254, 0.900293052, 0.94351053, 0.96235216, 0.9714734, 0.96078867, 0.926178515, 0.901767194, 0.9362755, 0.9601958, 0.9710329, 0.9646328, 0.932564199, 0.90727073, 0.941893, 0.9655079, 0.97458094, 0.96492296, 0.932531059, 0.89684993, 0.93468946, 0.96116537, 0.96902597, 0.9605863, 0.93140876, 0.9007674, 0.9437056, 0.962463, 0.9715408, 0.96066344, 0.925982416, 0.901986718, 0.93588084, 0.96010816, 0.9709786, 0.9646354, 0.932562828, 0.907008529, 0.9416221, 0.9653718, 0.9745019, 0.96486706, 0.931904554, 0.896428049, 0.9343678, 0.9611707, 0.96891505, 0.9604637, 0.930632591, 0.900369823, 0.94364345, 0.962594, 0.9714165, 0.9605703, 0.9257805, 0.9019129, 0.93604445, 0.96045893, 0.97098494, 0.9646006, 0.9322566, 0.90724945, 0.94173837, 0.96553457, 0.9744261, 0.9645768, 0.9313483, 0.89689875, 0.9342234, 0.9612584, 0.96905607, 0.9602928, 0.930160284, 0.900150359, 0.9433411, 0.96258956, 0.97155035, 0.9602695, 0.925312281, 0.901461184, 0.93573445, 0.9604089, 0.97106993, 0.9643204, 0.93228817, 0.907024622, 0.94158614, 0.96564716, 0.9744615, 0.9644465, 0.931755722, 0.89652437, 0.9342463, 0.9613298, 0.969047, 0.9603475, 0.93069756, 0.90018028, 0.94353527, 0.9627038, 0.97157323, 0.9604283, 0.925627768, 0.901523173, 0.93563473, 0.96053714, 0.9710618, 0.9643296, 0.932057083, 0.907202244, 0.94163245, 0.9656348, 0.9744614, 0.96442896, 0.931997061, 0.896479607, 0.9342713, 0.96148485, 0.9693438, 0.9605706, 0.930745065, 0.899997294, 0.9438028, 0.9628964, 0.97184074, 0.9606019, 0.925881028, 0.901138127, 0.9362271, 0.96078503, 0.9712455, 0.96457344, 0.932186365, 0.906584024, 0.9416051, 0.9659127, 0.97471094, 0.96490943, 0.931806445, 0.896399319, 0.9343082, 0.9614842, 0.96926415, 0.96076375, 0.930385292, 0.899703562, 0.94353557, 0.9628524, 0.97164524, 0.9608567, 0.925171733, 0.900764108, 0.93575096, 0.9607674, 0.97112274, 0.96481985, 0.932012558, 0.906277835, 0.94139075, 0.9659651, 0.97468454, 0.9649607, 0.931860387, 0.896189868, 0.9338666, 0.9615813, 0.96923244, 0.96079, 0.9306553, 0.8985586, 0.94263554, 0.9630104, 0.971518, 0.960813, 0.924972415, 0.899523914, 0.93424416, 0.9608568, 0.971032, 0.9648022, 0.93167907, 0.905559719, 0.9401112, 0.9659056, 0.9745636, 0.96499825, 0.93121022, 0.895603836, 0.9329331, 0.9617064, 0.9691546, 0.9609217, 0.930339098, 0.899051666, 0.94219434, 0.9630159, 0.971626, 0.9608036, 0.925181031, 0.900286853, 0.93492866, 0.9613263, 0.97123325, 0.9650584, 0.93218255, 0.906037211, 0.94109195, 0.96640414, 0.9748814, 0.9653728, 0.93147856, 0.895597398, 0.9334869, 0.9619749, 0.969427, 0.9608637, 0.929893255, 0.898863733, 0.9428882, 0.9634543, 0.97191644, 0.9608681, 0.924645543, 0.900240004, 0.93513304, 0.9611698, 0.97158366, 0.96478033, 0.931689203, 0.906993151, 0.9416077, 0.96630824, 0.9750001, 0.96531624, 0.931017458, 0.896467507, 0.93459296, 0.9621901, 0.96933043, 0.96086305, 0.92980963, 0.900225699, 0.9437752, 0.9635406, 0.97191745, 0.960812, 0.924746335, 0.900767028, 0.93523663, 0.961335, 0.97132945, 0.9647486, 0.931292892, 0.906740487, 0.94118416, 0.96643406, 0.97490305, 0.96501863, 0.930257678, 0.896182597, 0.93422186, 0.9622612, 0.9694139, 0.9606708, 0.929014981, 0.899350703, 0.9432817, 0.96326524, 0.97206545, 0.9606653, 0.924123168, 0.901150703, 0.9354977, 0.96118397, 0.97144926, 0.9647585, 0.931783259, 0.906333447, 0.9413713, 0.96632564, 0.9748205, 0.96492094, 0.931140244, 0.895171106, 0.93402743, 0.96211606, 0.96946466, 0.9607065, 0.929967761, 0.898196876, 0.9429903, 0.96324545, 0.9720775, 0.9603059, 0.92424649, 0.899141967, 0.93451494, 0.96075433, 0.971528, 0.9644122, 0.932132781, 0.905421197, 0.9401929, 0.96574855, 0.97503257, 0.96488076, 0.931134224, 0.89508903, 0.9329217, 0.9613868, 0.969521, 0.9608005, 0.930009961, 0.89863342, 0.9430577, 0.96281254, 0.97189075, 0.96036464, 0.924788773, 0.899147093, 0.93461543, 0.9608133, 0.9715739, 0.96444184, 0.931760669, 0.904700577, 0.9400214, 0.96587056, 0.97454745, 0.96468794, 0.9308535, 0.89336574, 0.93206644, 0.9613601, 0.9687682, 0.96042323, 0.9294089, 0.89711344, 0.9416948, 0.96268624, 0.97141886, 0.96027994, 0.92457604, 0.8992035, 0.93411547, 0.9608035, 0.9710325, 0.9643264, 0.9322476, 0.9055259, 0.94030523, 0.9658494, 0.97424966, 0.9645465, 0.931569457, 0.894906163, 0.9334971, 0.9617612, 0.96888304, 0.9606102, 0.930535555, 0.898568749, 0.9425565, 0.96283674, 0.97131187, 0.9602095, 0.924597144, 0.898997843, 0.93421125, 0.96065277, 0.9706414, 0.96436656, 0.931788743, 0.905279458, 0.9403269, 0.96578234, 0.9742449, 0.9646682, 0.9309038, 0.8948251, 0.933038, 0.96155083, 0.9686867, 0.9604705, 0.930199265, 0.898528695, 0.9425652, 0.96287453, 0.97116876, 0.9602027, 0.925375044, 0.899305642, 0.93443334, 0.9608494, 0.9709032, 0.9643724, 0.9325052, 0.9055229, 0.9402392, 0.96594983, 0.97421116, 0.9645238, 0.9316434, 0.8942037, 0.93237627, 0.9618555, 0.96845365, 0.9602347, 0.930440605, 0.897265673, 0.9418072, 0.96332467, 0.97116977, 0.95988286, 0.9253351, 0.89812493, 0.93384165, 0.9611768, 0.9707167, 0.96417457, 0.9328203, 0.9041015, 0.9398885, 0.96583843, 0.9740001, 0.96438307, 0.93182683, 0.8937535, 0.93241465, 0.96169263, 0.9682129, 0.9601214, 0.9310058, 0.8969749, 0.94200885, 0.9633406, 0.97094536, 0.95975655, 0.92567086, 0.89808136, 0.9334661, 0.96139944, 0.9708111, 0.96379226, 0.933214486, 0.904691994, 0.939052, 0.966831, 0.9749731, 0.96398544, 0.932058454, 0.893542111, 0.9320381, 0.9625012, 0.96892035, 0.9598194, 0.93123263, 0.89684343, 0.9417885, 0.9637647, 0.9716323, 0.9594629, 0.9258434, 0.89725757, 0.93334436, 0.9618911, 0.9710508, 0.9635731, 0.9329959, 0.9038721, 0.9396276, 0.9666968, 0.9747916, 0.9639481, 0.931774139, 0.893453598, 0.93183607, 0.9625489, 0.96921563, 0.95956475, 0.9304695, 0.8970267, 0.94117045, 0.96387446, 0.9719629, 0.9591008, 0.9245267, 0.8973232, 0.932944, 0.9616988, 0.9714255, 0.9634582, 0.9321301, 0.90481085, 0.9395014, 0.9665891, 0.9748598, 0.9637313, 0.9315686, 0.8933472, 0.9323517, 0.96250963, 0.96897227, 0.95967, 0.93091655, 0.8968239, 0.94183713, 0.96357507, 0.9716044, 0.95915014, 0.92561615, 0.8973857, 0.93317235, 0.9615107, 0.9710565, 0.9635111, 0.9324148, 0.90329677, 0.9391516, 0.9664038, 0.9747405, 0.9637578, 0.9311389, 0.89215124, 0.93124217, 0.9624005, 0.9691416, 0.9595416, 0.9296204, 0.89591604, 0.9410279, 0.9634584, 0.9716736, 0.95931315, 0.92461854, 0.89720726, 0.93299204, 0.9612612, 0.9712748, 0.96349794, 0.931891561, 0.90392381, 0.93951476, 0.966231, 0.9745351, 0.9638296, 0.931012511, 0.892688751, 0.9317914, 0.96178216, 0.96871436, 0.9597297, 0.93030006, 0.8962143, 0.9408419, 0.96297324, 0.9712921, 0.9590928, 0.924353004, 0.896466553, 0.9327717, 0.96073, 0.97071564, 0.9634885, 0.931975901, 0.904209852, 0.9395274, 0.96575046, 0.9742974, 0.96380955, 0.931265116, 0.893346369, 0.93183964, 0.96114445, 0.9685989, 0.9596769, 0.930549622, 0.897243917, 0.94143367, 0.96237653, 0.97117627, 0.9589669, 0.924318254, 0.897539794, 0.93319464, 0.96052134, 0.9708269, 0.96338195, 0.931697369, 0.903845847, 0.93944216, 0.96568054, 0.9741577, 0.9636697, 0.931281447, 0.892056525, 0.9317343, 0.96121526, 0.9685745, 0.9595709, 0.929724514, 0.896146417, 0.94112396, 0.9623075, 0.97105217, 0.9588666, 0.923550129, 0.896739125, 0.9326343, 0.960445, 0.9707439, 0.9632948, 0.931289077, 0.903929949, 0.93928015, 0.96558815, 0.9742008, 0.9634695, 0.930116236, 0.893283367, 0.931488, 0.9613127, 0.9685287, 0.95927405, 0.929596484, 0.897544026, 0.9410065, 0.96237236, 0.9710932, 0.95889914, 0.923565388, 0.897946954, 0.932568, 0.9605948, 0.9707073, 0.9630793, 0.9311479, 0.9050068, 0.9394226, 0.9656555, 0.97408867, 0.96322984, 0.930394, 0.8939945, 0.93162525, 0.96137035, 0.9683626, 0.95918196, 0.92967117, 0.8974022, 0.9409639, 0.9624146, 0.97051793, 0.9587754, 0.924928367, 0.898300946, 0.9314194, 0.9602411, 0.970316, 0.96308255, 0.932004154, 0.904498041, 0.9387605, 0.9654395, 0.9737769, 0.9635031, 0.93098545, 0.89371115, 0.93109494, 0.96105456, 0.96799266, 0.95917636, 0.9300144, 0.8969724, 0.940172, 0.9620354, 0.9705747, 0.9586103, 0.924021482, 0.89795208, 0.932311, 0.9598134, 0.97048014, 0.9633487, 0.932089806, 0.904096425, 0.93940294, 0.96517056, 0.9741532, 0.9636789, 0.93092346, 0.89258057, 0.9314172, 0.96079737, 0.96830297, 0.9596933, 0.9300933, 0.8966876, 0.94106495, 0.96170366, 0.9710617, 0.9592521, 0.9243204, 0.89685667, 0.9329731, 0.95977783, 0.9708877, 0.9634646, 0.9316985, 0.9035499, 0.93936473, 0.9650604, 0.97411704, 0.9637206, 0.9306959, 0.8916712, 0.931486, 0.96074593, 0.96828955, 0.95950776, 0.9296617, 0.89581925, 0.9413241, 0.96185404, 0.9708754, 0.9590533, 0.92353976, 0.89586544, 0.93266904, 0.95994204, 0.970783, 0.9634572, 0.9315846, 0.9024858, 0.93928105, 0.96531135, 0.9742727, 0.9637236, 0.9303589, 0.8912502, 0.93162566, 0.96097124, 0.9687288, 0.95955586, 0.9296934, 0.8960972, 0.9411591, 0.9620597, 0.97087234, 0.9590124, 0.9233631, 0.8960348, 0.9328092, 0.9598448, 0.9708336, 0.96368, 0.93123573, 0.902978, 0.93922466, 0.9651189, 0.9741727, 0.9639528, 0.9303796, 0.89213604, 0.9316493, 0.96066266, 0.9686261, 0.9599369, 0.9291111, 0.8969285, 0.94113314, 0.96184886, 0.97089964, 0.9593228, 0.92285806, 0.8967418, 0.9328807, 0.95995754, 0.97083277, 0.9635681, 0.93105733, 0.90361106, 0.9391153, 0.96516246, 0.97426605, 0.9638356, 0.93035835, 0.89198405, 0.9314257, 0.960776, 0.96860325, 0.95979565, 0.9290396, 0.8958371, 0.9409809, 0.96204853, 0.97120035, 0.95924175, 0.92279994, 0.89507127, 0.93263036, 0.9601152, 0.9707986, 0.9635801, 0.9310153, 0.9025795, 0.93907785, 0.9654565, 0.97437686, 0.9638839, 0.9302519, 0.89147055, 0.93128353, 0.9610653, 0.96884066, 0.95994735, 0.9289354, 0.8957551, 0.9410814, 0.9623315, 0.97125643, 0.95937115, 0.9224451, 0.8954514, 0.93276685, 0.96054024, 0.97098947, 0.9637884, 0.9306981, 0.9030145, 0.93946177, 0.9656832, 0.97442436, 0.96395993, 0.929733, 0.89120775, 0.9318538, 0.96170056, 0.9690818, 0.9599773, 0.929026, 0.8957363, 0.9416155, 0.9626364, 0.971458, 0.9596217, 0.9229817, 0.89573544, 0.9333716, 0.96083885, 0.97133166, 0.96388066, 0.9311967, 0.90295976, 0.9399117, 0.9657164, 0.974702, 0.9639438, 0.9304339, 0.8909085, 0.93189144, 0.96129876, 0.968548, 0.95985276, 0.9292189, 0.8952054, 0.9415615, 0.96252906, 0.97137284, 0.9592525, 0.9231248, 0.89535904, 0.93334067, 0.9608527, 0.971403, 0.96356696, 0.931430221, 0.902667761, 0.94015646, 0.9659137, 0.97458446, 0.96355516, 0.93012553, 0.89142776, 0.93230385, 0.9618517, 0.9691655, 0.9595667, 0.92936236, 0.8959663, 0.94200253, 0.96275884, 0.9716465, 0.9589907, 0.922966659, 0.895550787, 0.9336798, 0.96103126, 0.97129995, 0.96347445, 0.93154943, 0.903295398, 0.9405381, 0.96606565, 0.97471017, 0.9636803, 0.9306547, 0.8919351, 0.93305844, 0.9618396, 0.9691546, 0.9597693, 0.9297202, 0.8966566, 0.94258183, 0.9629509, 0.97159266, 0.9592562, 0.923207283, 0.896341264, 0.9341889, 0.96103287, 0.9713212, 0.96364945, 0.931640685, 0.903532684, 0.94081247, 0.96607757, 0.97461766, 0.9637835, 0.930451155, 0.892510116, 0.933367, 0.961977, 0.9691891, 0.95976245, 0.9294277, 0.89641845, 0.94270545, 0.9629361, 0.9715853, 0.959062, 0.92246145, 0.896051288, 0.93447894, 0.9609602, 0.9715332, 0.96348697, 0.93079805, 0.90303326, 0.940763, 0.9660252, 0.97485936, 0.9636452, 0.9301084, 0.8920201, 0.933253, 0.9618664, 0.969195, 0.9597311, 0.9294051, 0.8968182, 0.9426291, 0.96291023, 0.9714867, 0.9593352, 0.922801077, 0.896011531, 0.93423194, 0.9609629, 0.97140557, 0.9635743, 0.931183934, 0.903384209, 0.94072187, 0.9659222, 0.97468716, 0.96374387, 0.9307294, 0.8924281, 0.9330787, 0.96185064, 0.9691733, 0.95980465, 0.92974204, 0.8969225, 0.94245124, 0.9628711, 0.9717139, 0.9593295, 0.9231379, 0.8965688, 0.93436444, 0.9609798, 0.97151345, 0.9636049, 0.9315758, 0.9040697, 0.94071156, 0.9660846, 0.97474366, 0.96367466, 0.9303946, 0.89261526, 0.93294257, 0.96200514, 0.9691973, 0.95974094, 0.9294859, 0.89676785, 0.9426039, 0.9629048, 0.97151446, 0.959185, 0.9226408, 0.8958852, 0.9342638, 0.9608657, 0.9713282, 0.9635005, 0.9310653, 0.903493, 0.9407957, 0.9658363, 0.9746392, 0.9637038, 0.9301237, 0.892287, 0.93307674, 0.96171224, 0.9692105, 0.9597069, 0.929322, 0.8971056, 0.9425307, 0.9627151, 0.9715688, 0.95911896, 0.9227201, 0.8965369, 0.93402165, 0.960763, 0.97119987, 0.96354836, 0.93099755, 0.90367967, 0.9404372, 0.96584773, 0.9745666, 0.9637329, 0.9301388, 0.89242506, 0.93279856, 0.96164, 0.96912843, 0.9598405, 0.92892724, 0.8967981, 0.94246256, 0.9626565, 0.9716578, 0.95928603, 0.9228389, 0.8962827, 0.9341024, 0.96073717, 0.97139984, 0.9636094, 0.930990279, 0.903922498, 0.9404969, 0.965826, 0.97474945, 0.96376956, 0.930347919, 0.892776847, 0.93309665, 0.9616862, 0.96918035, 0.9597422, 0.92926437, 0.89744407, 0.9425652, 0.9627881, 0.97182566, 0.95919204, 0.922481716, 0.896241128, 0.93438071, 0.960701942, 0.97141516, 0.96354663, 0.930852056, 0.903876066, 0.9408341, 0.9658792, 0.97478074, 0.96364325, 0.929762959, 0.892757356, 0.9330478, 0.961601, 0.96936506, 0.959727466, 0.929148793, 0.897213221, 0.9425217, 0.96266216, 0.9719025, 0.9592504, 0.922892332, 0.896513402, 0.9344448, 0.96089, 0.9715729, 0.9634457, 0.9314017, 0.9039174, 0.94083804, 0.96587133, 0.9747995, 0.9636018, 0.93054426, 0.89271927, 0.9330566, 0.9617207, 0.96919304, 0.9596353, 0.9295651, 0.8973881, 0.9426429, 0.9626806, 0.97159076, 0.9589631, 0.92267555, 0.8963656, 0.9343509, 0.96073866, 0.97137725, 0.9633433, 0.93130577, 0.9038965, 0.94084144, 0.96581453, 0.97474754, 0.9635406, 0.93019885, 0.8928207, 0.9331347, 0.96174234, 0.9693182, 0.9596528, 0.9291882, 0.8971484, 0.942665, 0.96266294, 0.9717163, 0.9591563, 0.922521, 0.89648956, 0.9345005, 0.96080023, 0.97151786, 0.9635655, 0.93111277, 0.9036668, 0.9407916, 0.96581995, 0.97480136, 0.9637431, 0.93031454, 0.892381, 0.9332255, 0.96168005, 0.9694368, 0.95985174, 0.92933434, 0.89740497, 0.942751, 0.9627701, 0.97198606, 0.9592872, 0.9229697, 0.8963685, 0.934463, 0.96074015, 0.97152823, 0.96361727, 0.9315251, 0.9036809, 0.94071525, 0.9657998, 0.9747839, 0.963837, 0.93049717, 0.892606, 0.93316734, 0.9617375, 0.96939325, 0.95997643, 0.92944443, 0.8972153, 0.94284624, 0.96268237, 0.97190225, 0.9592021, 0.92241824, 0.8964793, 0.93445605, 0.9608259, 0.97170514, 0.96370757, 0.9313835, 0.9041392, 0.94112885, 0.9661522, 0.97543484, 0.9639942, 0.93086207, 0.8928966, 0.9334196, 0.96192706, 0.96957105, 0.9599351, 0.92932564, 0.89710236, 0.94298744, 0.9629241, 0.9720395, 0.9592428, 0.9225872, 0.896217, 0.93451, 0.9611003, 0.9718115, 0.96371466, 0.93089134, 0.90340346, 0.9409903, 0.96626854, 0.9751008, 0.963828, 0.9298553, 0.89226377, 0.93302816, 0.9619513, 0.9695649, 0.9599488, 0.929097, 0.8966236, 0.9429016, 0.9629784, 0.97194934, 0.9594202, 0.9225227, 0.89605373, 0.9344442, 0.96094924, 0.97165674, 0.9636785, 0.93098575, 0.90348285, 0.9408333, 0.9659562, 0.974956, 0.9638348, 0.93025976, 0.89199656, 0.9331347, 0.9618622, 0.9694833, 0.9600161, 0.9292549, 0.89670306, 0.9425648, 0.96278447, 0.97189146, 0.95949596, 0.9227365, 0.8961256, 0.9343174, 0.9609858, 0.97174555, 0.96377367, 0.93088055, 0.903365, 0.9407857, 0.9659235, 0.97493726, 0.9637036, 0.9295872, 0.8918208, 0.9331059, 0.96185744, 0.9694513, 0.9598409, 0.92853683, 0.8964067, 0.9425299, 0.96294427, 0.97191375, 0.95917493, 0.9220076, 0.89567316, 0.93423176, 0.9611881, 0.9716765, 0.9636706, 0.9306289, 0.9032098, 0.94072133, 0.9660741, 0.97498184, 0.96371984, 0.9295909, 0.8924765, 0.9328435, 0.9618784, 0.96937156, 0.9595912, 0.9284497, 0.896718, 0.9425825, 0.96283406, 0.97186923, 0.959186, 0.92200977, 0.89584005, 0.93384767, 0.96104634, 0.97146094, 0.96349704, 0.9305274, 0.90366864, 0.9405319, 0.9660154, 0.97482413, 0.9635964, 0.9296416, 0.8916399, 0.9327976, 0.9618081, 0.9692572, 0.9596192, 0.9288958, 0.89625126, 0.9422863, 0.9628176, 0.97162545, 0.959102, 0.92207503, 0.89538693, 0.9339424, 0.96100175, 0.9713679, 0.96347225, 0.93044204, 0.9027182, 0.9407049, 0.96601826, 0.9748166, 0.9636064, 0.929395, 0.891408, 0.93280554, 0.96186453, 0.9691518, 0.9596483, 0.92796963, 0.89609665, 0.9423819, 0.96278965, 0.9716133, 0.9590521, 0.9213297, 0.89523077, 0.93390715, 0.96095306, 0.9713712, 0.9634419, 0.9298516, 0.9027907, 0.9403453, 0.9661473, 0.9747582, 0.9635277, 0.9290931, 0.8911532, 0.9324067, 0.9619024, 0.9690952, 0.95960957, 0.92810464, 0.89615625, 0.9423646, 0.9628756, 0.9716394, 0.95904094, 0.92142874, 0.8953508, 0.93383914, 0.96104234, 0.9713352, 0.96346885, 0.92995965, 0.90268815, 0.9405547, 0.96602017, 0.9747338, 0.96351695, 0.92905974, 0.89132965, 0.9324802, 0.96186996, 0.969222, 0.95968693, 0.9280886, 0.89611495, 0.9423282, 0.9629246, 0.97173166, 0.9591726, 0.92180187, 0.89562345, 0.93398136, 0.96097445, 0.9714285, 0.96356344, 0.9301281, 0.9029512, 0.9404562, 0.9659421, 0.9746873, 0.96355814, 0.9291674, 0.8913985, 0.9323974, 0.96173626, 0.9689928, 0.9595521, 0.92821825, 0.8959789, 0.94210845, 0.9626406, 0.971394, 0.9589801, 0.92172784, 0.89519095, 0.93366164, 0.96086323, 0.97122496, 0.9634544, 0.9304464, 0.902609, 0.9402793, 0.9658056, 0.97455716, 0.9635885, 0.92921895, 0.8913725, 0.93213713, 0.96170914, 0.9690091, 0.95960265, 0.9283834, 0.8964006, 0.9420693, 0.9626267, 0.97147185, 0.9591388, 0.9217221, 0.8957464, 0.93338937, 0.9608374, 0.9712969, 0.9634977, 0.93052, 0.9033097, 0.94019186, 0.96588755, 0.97479147, 0.9636833, 0.9296125, 0.89206773, 0.9322332, 0.9617369, 0.9691533, 0.959886, 0.9287058, 0.89692044, 0.94208103, 0.9625648, 0.97147006, 0.9593455, 0.9219503, 0.8964861, 0.93353736, 0.9606122, 0.97123855, 0.9636142, 0.93035126, 0.90376186, 0.94021505, 0.96569645, 0.97470945, 0.9637117, 0.9294536, 0.8926205, 0.93223673, 0.96138906, 0.9694177, 0.95992965, 0.9285814, 0.8972689, 0.94222, 0.9625124, 0.97188884, 0.9593651, 0.9216386, 0.89603376, 0.9331308, 0.9605655, 0.971365, 0.96365607, 0.92994016, 0.90361553, 0.93992627, 0.9657659, 0.9748263, 0.96384764, 0.9288859, 0.89185625, 0.93167955, 0.9616044, 0.96948355, 0.9599837, 0.9273044, 0.8962132, 0.9414305, 0.96245474, 0.97172976, 0.9594155, 0.92072725, 0.89536554, 0.9327407, 0.96045566, 0.97157884, 0.9636697, 0.9295102, 0.90285534, 0.9397944, 0.96559703, 0.9750344, 0.9637307, 0.9287706, 0.8919086, 0.9318188, 0.9615372, 0.96931463, 0.95996004, 0.9275775, 0.89654976, 0.941798, 0.96229845, 0.97153115, 0.95939034, 0.92130965, 0.8956431, 0.93301094, 0.96042556, 0.971412, 0.96367073, 0.9295924, 0.9029835, 0.93961024, 0.9654957, 0.9747751, 0.9638068, 0.9286275, 0.892546, 0.9320051, 0.9614133, 0.96954185, 0.96004057, 0.92783254, 0.8969748, 0.9418448, 0.9625511, 0.97187704, 0.959377, 0.9210138, 0.89618844, 0.93300843, 0.96062946, 0.9716324, 0.963702, 0.92942005, 0.9039716, 0.93988633, 0.96574944, 0.97490615, 0.9637375, 0.92843306, 0.89217013, 0.9317845, 0.96167266, 0.96939194, 0.96006244, 0.9275463, 0.8968694, 0.9416487, 0.9624395, 0.9718188, 0.9594494, 0.9207194, 0.89603406, 0.93301636, 0.9607402, 0.97160923, 0.9638008, 0.9291508, 0.90352714, 0.9398791, 0.9657331, 0.9749399, 0.96374553, 0.92776674, 0.8921128, 0.9319356, 0.9615569, 0.96955216, 0.9598814, 0.9265124, 0.8970214, 0.9416442, 0.9624195, 0.97195506, 0.9592898, 0.9198747, 0.89675933, 0.9330493, 0.9606213, 0.9715418, 0.96334666, 0.9277178, 0.90383583, 0.93953824, 0.9656186, 0.9751369, 0.96355826, 0.9277178, 0.89159775, 0.93153185, 0.9614207, 0.9698082, 0.9598745, 0.92626554, 0.8960507, 0.941576, 0.9622896, 0.97184616, 0.95961666, 0.9216773, 0.8981715, 0.93339443, 0.96056616, 0.97200596, 0.9639346, 0.9304492, 0.9051428, 0.94006836, 0.9655805, 0.97523594, 0.9643427, 0.92975193, 0.89424103, 0.93216866, 0.9614672, 0.9694996, 0.96013534, 0.9273528, 0.8979673, 0.9419112, 0.96249104, 0.9716342, 0.96001434, 0.9214453, 0.89707303, 0.93328345, 0.9603782, 0.9711357, 0.96390814, 0.92863345, 0.903393, 0.9397859, 0.9655388, 0.97439843, 0.9639809, 0.92739564, 0.89195037, 0.9318971, 0.96135557, 0.96886134, 0.96021, 0.925795, 0.8964498, 0.9420143, 0.96241003, 0.97120833, 0.95981, 0.9198851, 0.8955139, 0.9333208, 0.960273, 0.97085696, 0.9639942, 0.9286503, 0.90305984, 0.93979865, 0.96543115, 0.97438204, 0.96393436, 0.9277847, 0.8919625, 0.9319197, 0.9613981, 0.96900594, 0.96022546, 0.92686075, 0.8962143, 0.94159925, 0.96244425, 0.9713039, 0.95985025, 0.9200761, 0.8952047, 0.93299747, 0.9604256, 0.9710672, 0.9639606, 0.9285618, 0.9022914, 0.9395417, 0.96551, 0.9745316, 0.96397126, 0.92727786, 0.8910736, 0.93197614, 0.96141577, 0.9691321, 0.96037036, 0.9260743, 0.89582723, 0.9416237, 0.9623557, 0.9713905, 0.9597157, 0.9192453, 0.8949214, 0.93297315, 0.96056545, 0.9711105, 0.9641054, 0.9283114, 0.9027376, 0.9400611, 0.9656889, 0.9745027, 0.964095, 0.92801315, 0.8917048, 0.9320837, 0.96147203, 0.9691672, 0.96028835, 0.92703223, 0.8962937, 0.9420753, 0.9624568, 0.97166616, 0.95990646, 0.91966265, 0.8963382, 0.9333979, 0.96059203, 0.9713234, 0.9643042, 0.9284694, 0.90321827, 0.94014275, 0.96561414, 0.97470075, 0.9641751, 0.9271588, 0.8919951, 0.9324492, 0.961449, 0.96945703, 0.9605652, 0.92586184, 0.8971749, 0.9418569, 0.96226424, 0.97165525, 0.96011883, 0.9194001, 0.8967255, 0.9331543, 0.9604098, 0.97124803, 0.964216, 0.9281781, 0.90333724, 0.9400214, 0.96554583, 0.9746449, 0.96421754, 0.9271605, 0.8918502, 0.9319822, 0.961372, 0.9691589, 0.96038485, 0.92584825, 0.89638776, 0.94180024, 0.96237254, 0.97144216, 0.9599209, 0.9195634, 0.8963095, 0.93308973, 0.96038526, 0.9713088, 0.9642064, 0.9280414, 0.9031633, 0.9398988, 0.96545833, 0.97454005, 0.9641061, 0.92734605, 0.8915213, 0.93181443, 0.9613263, 0.96915317, 0.96043265, 0.9260314, 0.8965864, 0.94157916, 0.96227694, 0.9714355, 0.96000576, 0.9195691, 0.8957274, 0.9326262, 0.960267, 0.97107506, 0.9642192, 0.9280549, 0.9028843, 0.9397518, 0.96539456, 0.9744493, 0.96428275, 0.9272649, 0.8917706, 0.9319228, 0.96126944, 0.9691114, 0.9605113, 0.92554605, 0.896286, 0.941525, 0.96209264, 0.97145826, 0.9600483, 0.91891664, 0.89549196, 0.93316495, 0.960335, 0.97135156, 0.9642254, 0.9276615, 0.90285146, 0.94015783, 0.9654347, 0.97465205, 0.9642344, 0.9269835, 0.892802, 0.9328423, 0.9613753, 0.9698252, 0.96108246, 0.92669654, 0.8980183, 0.9423964, 0.9623615, 0.9721098, 0.96037406, 0.9212618, 0.89716274, 0.93353736, 0.96049654, 0.9717738, 0.9645924, 0.9285419, 0.9038555, 0.9403665, 0.965448, 0.97484833, 0.9644358, 0.92754024, 0.8928254, 0.93249327, 0.9612342, 0.96940815, 0.9605669, 0.9259766, 0.8972963, 0.9418145, 0.96216977, 0.97184235, 0.9600249, 0.919971, 0.8970625, 0.9333579, 0.9602381, 0.9715995, 0.9644086, 0.92834693, 0.90394807, 0.940168, 0.9655583, 0.9750019, 0.96441746, 0.9279364, 0.89318264, 0.93228704, 0.961265, 0.96944594, 0.9605768, 0.9257338, 0.8968839, 0.9418609, 0.9622909, 0.971876, 0.9597839, 0.91979486, 0.89627814, 0.9332335, 0.96023476, 0.9713774, 0.96360916, 0.92726165, 0.9028553, 0.939965, 0.96539336, 0.97482514, 0.9634893, 0.9267877, 0.89164096, 0.9320132, 0.9611463, 0.96937644, 0.95962316, 0.9258132, 0.89592034, 0.9417746, 0.96219385, 0.9719382, 0.9588657, 0.9206088, 0.8950827, 0.9330286, 0.9602184, 0.9715896, 0.96315277, 0.927921, 0.902433, 0.9399505, 0.96536916, 0.97498, 0.96293145, 0.9278755, 0.89066553, 0.93186754, 0.9611828, 0.96942174, 0.959197, 0.92612535, 0.8954805, 0.9416742, 0.96214694, 0.97143865, 0.958646, 0.9195964, 0.89460003, 0.93304485, 0.9602017, 0.9711532, 0.9627721, 0.92731684, 0.9015856, 0.93979603, 0.9653545, 0.97456, 0.96260095, 0.9259199, 0.8901549, 0.9315882, 0.9610624, 0.96888405, 0.958992, 0.9244955, 0.89471215, 0.9412575, 0.9620488, 0.97146726, 0.9584836, 0.91844136, 0.8934695, 0.93283725, 0.96000487, 0.9711037, 0.9631967, 0.92648387, 0.9005694, 0.9397172, 0.9651598, 0.97455, 0.96284634, 0.9256982, 0.89018965, 0.93201154, 0.9611245, 0.96911556, 0.9591669, 0.924209, 0.8945027, 0.9418254, 0.9621442, 0.9713812, 0.9584309, 0.91799563, 0.89359313, 0.93328893, 0.9600816, 0.9709956, 0.9628418, 0.9263782, 0.90115356, 0.93966115, 0.96517986, 0.9744753, 0.96264833, 0.9262264, 0.8896253, 0.931705, 0.9611134, 0.9690964, 0.958944, 0.9247813, 0.89380944, 0.9412355, 0.9618634, 0.9715252, 0.9581608, 0.9176691, 0.8929615, 0.93250304, 0.9602192, 0.97119945, 0.96284944, 0.9261099, 0.90064645, 0.93955815, 0.96550983, 0.9749842, 0.9631842, 0.9262949, 0.8903356, 0.9321705, 0.9615753, 0.9696833, 0.9593646, 0.9243458, 0.8956291, 0.94198877, 0.9626509, 0.9721239, 0.95877486, 0.91780686, 0.8940023, 0.93331873, 0.96058697, 0.971894, 0.9632227, 0.92718416, 0.90188557, 0.9403173, 0.96572757, 0.9752966, 0.9632222, 0.92701966, 0.8905757, 0.93249226, 0.9617946, 0.9698271, 0.9594507, 0.92605114, 0.895811, 0.9419957, 0.96266854, 0.972107, 0.9587381, 0.91942364, 0.8951372, 0.9334849, 0.96080667, 0.97202444, 0.9633539, 0.9284335, 0.9029271, 0.94024044, 0.9659076, 0.9754537, 0.9632201, 0.9275158, 0.89157623, 0.9321858, 0.9618561, 0.96989477, 0.95959866, 0.9260653, 0.89577657, 0.9420698, 0.9626556, 0.97229683, 0.95870674, 0.9191848, 0.8949177, 0.93315274, 0.9608267, 0.97182095, 0.9630452, 0.9280465, 0.901878, 0.93996197, 0.9658659, 0.97495294, 0.9628785, 0.9268879, 0.89041644, 0.9319811, 0.96176296, 0.9696596, 0.95924634, 0.9258902, 0.8958014, 0.9418056, 0.96278864, 0.97208345, 0.95860755, 0.9191199, 0.89445686, 0.9330237, 0.9608408, 0.97163457, 0.963248, 0.9287597, 0.9014374, 0.9398915, 0.9658933, 0.9750123, 0.9633044, 0.9275038, 0.88964087, 0.9317961, 0.9619517, 0.96969336, 0.9597414, 0.9264886, 0.8950496, 0.9417944, 0.9627393, 0.97212964, 0.95906895, 0.9204083, 0.89433384, 0.93311304, 0.9609386, 0.9716659, 0.96340907, 0.9286643, 0.90146744, 0.9401007, 0.9659115, 0.97504723, 0.9633472, 0.92802465, 0.88987124, 0.93214315, 0.96189487, 0.96968067, 0.9597825, 0.92685145, 0.89484644, 0.9419822, 0.9628145, 0.9720699, 0.95919436, 0.9205073, 0.8941632, 0.93333596, 0.9608364, 0.9717238, 0.9635017, 0.9286323, 0.9017637, 0.94000876, 0.96582407, 0.9752032, 0.9632489, 0.92779005, 0.8900523, 0.9321899, 0.9618427, 0.96989375, 0.95974094, 0.92660606, 0.89503056, 0.9420435, 0.96277815, 0.97221774, 0.9591247, 0.92012805, 0.89442635, 0.9334066, 0.9608965, 0.97198546, 0.96343243, 0.9284085, 0.9017321, 0.9401277, 0.96586853, 0.97526646, 0.9632147, 0.92778397, 0.89006335, 0.9322595, 0.96173716, 0.9697487, 0.9594305, 0.9262285, 0.8953619, 0.94196284, 0.9626394, 0.97211814, 0.95877224, 0.9196182, 0.8944291, 0.9334652, 0.96076876, 0.97169226, 0.9631649, 0.9281752, 0.9016996, 0.94030243, 0.96584344, 0.97509915, 0.962818, 0.92710036, 0.88989943, 0.9324989, 0.9617195, 0.96957076, 0.95891285, 0.9256089, 0.8945077, 0.94184136, 0.96279526, 0.9720437, 0.95808727, 0.9192, 0.8937224, 0.9333662, 0.96083456, 0.97172064, 0.96268964, 0.92801, 0.9009902, 0.9402106, 0.9657551, 0.97499996, 0.9626105, 0.92739093, 0.88914347, 0.9325441, 0.9616729, 0.9695813, 0.9588664, 0.9259422, 0.894133, 0.9418318, 0.96253556, 0.9719629, 0.9583165, 0.91996884, 0.892864, 0.93331605, 0.96070623, 0.97149706, 0.9627757, 0.9282814, 0.9003464, 0.94014853, 0.9658667, 0.9748503, 0.96267176, 0.9274503, 0.8886212, 0.9318996, 0.9615643, 0.9694344, 0.9589394, 0.92564046, 0.893411, 0.94136363, 0.9625349, 0.9717747, 0.9581096, 0.919023, 0.8922243, 0.9325612, 0.9606122, 0.9714527, 0.9626751, 0.9274349, 0.89971066, 0.93972737, 0.9658304, 0.97489196, 0.9626985, 0.9266004, 0.887823, 0.9315618, 0.9615805, 0.96948135, 0.9586332, 0.92434376, 0.8924566, 0.94151366, 0.962563, 0.9718037, 0.95749104, 0.9158083, 0.8917217, 0.9325914, 0.96066374, 0.97109014, 0.96214485, 0.92397547, 0.8979788, 0.9391871, 0.9657878, 0.9742862, 0.9618708, 0.9225067, 0.88610995, 0.9311901, 0.9616644, 0.968665, 0.95829886, 0.92131966, 0.8914975, 0.9412092, 0.9625919, 0.9714228, 0.958082, 0.9151824, 0.8915359, 0.9325188, 0.96099097, 0.97097987, 0.962487, 0.92563117, 0.8994615, 0.93907315, 0.9658232, 0.9747243, 0.96252775, 0.9253745, 0.88874215, 0.930909, 0.96170187, 0.969329, 0.95911276, 0.92424476, 0.8940129, 0.9407682, 0.96256095, 0.9714987, 0.9582968, 0.9167114, 0.893627, 0.93172616, 0.96070963, 0.97163576, 0.96293056, 0.9265601, 0.9005991, 0.9385424, 0.96569043, 0.975176454, 0.962870419, 0.9258513, 0.88977295, 0.931025, 0.96190125, 0.9697563, 0.9592039, 0.9251739, 0.8941856, 0.94061893, 0.9628544, 0.9721142, 0.958553, 0.9182053, 0.89365983, 0.9320586, 0.9611614, 0.97168124, 0.96290433, 0.9263654, 0.9009754, 0.9383724, 0.9658916, 0.97496927, 0.96282005, 0.9249994, 0.8889926, 0.9299666, 0.96166253, 0.96935564, 0.9591196, 0.92451346, 0.8936608, 0.9415983, 0.9633972, 0.97227556, 0.9594125, 0.9186711, 0.89266646, 0.9325786, 0.9617678, 0.9718106, 0.96391433, 0.9276178, 0.8997008, 0.93877214, 0.96663153, 0.9750779, 0.96394056, 0.92706203, 0.88823193, 0.9307907, 0.96278137, 0.96956277, 0.96040803, 0.92554057, 0.8932147, 0.94057167, 0.9638928, 0.9720893, 0.96012795, 0.91914296, 0.89201576, 0.9315514, 0.9620631, 0.9717759, 0.96417886, 0.92755103, 0.8989336, 0.9380497, 0.9668445, 0.97511977, 0.9641073, 0.9263114, 0.88784003, 0.9302457, 0.96283466, 0.9695351, 0.9604382, 0.92509055, 0.8918767, 0.9400379, 0.9640406, 0.9721089, 0.96029335, 0.9187662, 0.89190394, 0.93167543, 0.96233803, 0.97181386, 0.964389, 0.92734677, 0.8989201, 0.93804425, 0.9669785, 0.9749712, 0.9641845, 0.9264055, 0.88607764, 0.9296624, 0.962953, 0.9694123, 0.9603492, 0.9244454, 0.8898085, 0.93914235, 0.96404314, 0.9719439, 0.9598891, 0.91841805, 0.8883538, 0.9298047, 0.9622914, 0.9715864, 0.96392196, 0.92698, 0.8957212, 0.9365229, 0.96714485, 0.97486645, 0.96390945, 0.9264078, 0.8842664, 0.9287193, 0.963236, 0.9693787, 0.9605136, 0.92534995, 0.8898147, 0.93855464, 0.96447766, 0.971984, 0.9600862, 0.91933495, 0.8895583, 0.9298804, 0.96257, 0.97174597, 0.96423864, 0.9274331, 0.8969747, 0.9368322, 0.96722454, 0.9750073, 0.96412605, 0.926684, 0.88522387, 0.9287219, 0.9631553, 0.96951115, 0.9604585, 0.9253716, 0.8901171, 0.93872255, 0.9643671, 0.9721509, 0.96026886, 0.9194589, 0.8897507, 0.9298374, 0.9625916, 0.97185403, 0.9644099, 0.92828697, 0.8975639, 0.9366252, 0.96732146, 0.9749893, 0.9641912, 0.9273728, 0.88549596, 0.9284852, 0.9631948, 0.9695293, 0.96056783, 0.9259375, 0.89041966, 0.93854433, 0.96428365, 0.9720675, 0.9602281, 0.9198506, 0.8896392, 0.92962533, 0.9624933, 0.9717264, 0.9642646, 0.9282803, 0.89737165, 0.93675494, 0.9672074, 0.9750778, 0.9642197, 0.92761934, 0.88565016, 0.9289451, 0.9632462, 0.96949816, 0.96056896, 0.9264602, 0.8910819, 0.938763, 0.9643507, 0.9720608, 0.9603423, 0.9201957, 0.89016706, 0.92987007, 0.9625403, 0.9717748, 0.96442884, 0.9282218, 0.89742273, 0.93676406, 0.9672395, 0.9750174, 0.96423376, 0.9274291, 0.8859108, 0.92870283, 0.963282, 0.96931529, 0.960299432, 0.9263118, 0.89103127, 0.9384016, 0.96442306, 0.972040296, 0.959924579, 0.919880986, 0.890228212, 0.92968684, 0.9627489, 0.971791208, 0.963999927, 0.9285287, 0.898039, 0.9367855, 0.9674133, 0.9747526, 0.9640536, 0.9281221, 0.88574916, 0.9286129, 0.96322775, 0.969378352, 0.960608006, 0.927139, 0.89104426, 0.93893063, 0.9644966, 0.97198415, 0.96027225, 0.9205361, 0.8898851, 0.92986894, 0.9625781, 0.97179306, 0.96439993, 0.9284155, 0.89727116, 0.93675894, 0.96715665, 0.9749059, 0.96418244, 0.9276433, 0.8852571, 0.928678, 0.9629964, 0.96933097, 0.96030074, 0.92610073, 0.8906175, 0.93851703, 0.9641832, 0.97185296, 0.96007013, 0.91977656, 0.88981044, 0.9293325, 0.96238315, 0.9715138, 0.96413124, 0.9284129, 0.8971775, 0.93630576, 0.96716905, 0.9746971, 0.9639426, 0.92727953, 0.885167, 0.9284301, 0.96301377, 0.96912426, 0.96015996, 0.925604, 0.89007574, 0.9382361, 0.96419775, 0.9716659, 0.95988613, 0.9194179, 0.88909286, 0.92941767, 0.9623899, 0.9715351, 0.964185, 0.9281998, 0.8968291, 0.9365817, 0.9671114, 0.9747864, 0.96402323, 0.92753315, 0.8847354, 0.9285479, 0.9630734, 0.9691631, 0.9603688, 0.9260867, 0.88977706, 0.93845594, 0.9642486, 0.9718672, 0.9602683, 0.9196771, 0.8890564, 0.9293925, 0.9623984, 0.9714158, 0.9643773, 0.9278831, 0.896614, 0.93644154, 0.967194, 0.9747131, 0.96414334, 0.9270361, 0.8844893, 0.92860603, 0.9632283, 0.96912616, 0.9604192, 0.9257019, 0.88982856, 0.9384679, 0.9642455, 0.97174734, 0.96016663, 0.91956276, 0.8889916, 0.9295976, 0.9625398, 0.9715001, 0.96430236, 0.928265, 0.8965569, 0.9366967, 0.96728224, 0.97474945, 0.9641318, 0.9272246, 0.88461876, 0.92851937, 0.9632105, 0.96924967, 0.9604031, 0.92596227, 0.88978875, 0.9385457, 0.9643698, 0.97186613, 0.9599939, 0.91950303, 0.88882786, 0.9295294, 0.9625318, 0.9717599, 0.96427584, 0.92811656, 0.89663136, 0.93648547, 0.9673303, 0.97497606, 0.96418065, 0.9270725, 0.8848481, 0.928696, 0.9632665, 0.96954566, 0.9605443, 0.92584443, 0.8900166, 0.9386359, 0.96436733, 0.9721348, 0.9602933, 0.91954994, 0.88949025, 0.9297112, 0.9624308, 0.97167414, 0.9643294, 0.92786413, 0.89678675, 0.9367538, 0.9671446, 0.975001, 0.96418995, 0.92690104, 0.885069, 0.9288609, 0.9631553, 0.9695617, 0.96067804, 0.92560613, 0.8904615, 0.9388669, 0.96425813, 0.9721513, 0.96027493, 0.9192314, 0.89004457, 0.9298514, 0.96240115, 0.97197217, 0.9643833, 0.9283948, 0.89755034, 0.9370156, 0.9673341, 0.97513235, 0.96432364, 0.92734975, 0.885565, 0.9292344, 0.96329546, 0.96971613, 0.96082705, 0.9263761, 0.89106566, 0.939413, 0.9645028, 0.97219974, 0.9606445, 0.9197698, 0.89000094, 0.9303952, 0.96245176, 0.9717885, 0.96465266, 0.9281563, 0.89730036, 0.93690413, 0.96733844, 0.97497535, 0.9644997, 0.92671865, 0.8851223, 0.929022, 0.9634778, 0.96926516, 0.9608167, 0.9258942, 0.89093125, 0.9391584, 0.9646823, 0.97200835, 0.9605717, 0.91952455, 0.88987076, 0.9302149, 0.96276313, 0.9716037, 0.9647106, 0.9282751, 0.89768773, 0.93699676, 0.9673294, 0.9747026, 0.9645701, 0.92716974, 0.885083, 0.92841023, 0.96322024, 0.9693906, 0.9608363, 0.92576414, 0.8901756, 0.93841785, 0.9643685, 0.9719661, 0.96064043, 0.9191914, 0.889203, 0.9294447, 0.96261865, 0.97166896, 0.96471334, 0.9280894, 0.89674026, 0.9366981, 0.9673602, 0.97502095, 0.96455306, 0.9268408, 0.8854025, 0.9289013, 0.9632145, 0.96941817, 0.9609901, 0.92578834, 0.89035267, 0.9388286, 0.9644302, 0.9719911, 0.960706, 0.91941863, 0.8893161, 0.9300658, 0.9625788, 0.9717357, 0.96474874, 0.92802376, 0.8967032, 0.936765, 0.96713734, 0.97476643, 0.96477515, 0.92679167, 0.88553935, 0.92837393, 0.9631142, 0.9691019, 0.9608231, 0.9248987, 0.89024055, 0.9383291, 0.96436596, 0.9717124, 0.96054685, 0.91775346, 0.8898467, 0.929207, 0.9625287, 0.97114795, 0.9644078, 0.92694896, 0.89812356, 0.9369919, 0.9672791, 0.97451925, 0.9639511, 0.92530775, 0.8859971, 0.92818415, 0.9633324, 0.9688116, 0.960361, 0.924702, 0.89085644, 0.9382462, 0.96452975, 0.97154045, 0.9600718, 0.91833335, 0.89061695, 0.9302985, 0.9628089, 0.9711755, 0.96454465, 0.92775995, 0.89843035, 0.93717617, 0.96748245, 0.9746821, 0.9645402, 0.92724115, 0.8871582, 0.929337, 0.9634613, 0.96911097, 0.9608168, 0.925684, 0.8920014, 0.93918246, 0.9645122, 0.97166383, 0.96043766, 0.9193491, 0.8912081, 0.9300154, 0.9628417, 0.97125936, 0.9644443, 0.92811626, 0.8983986, 0.93702024, 0.96759605, 0.9747586, 0.9644416, 0.9272796, 0.887116, 0.92959243, 0.96355313, 0.9692652, 0.96069896, 0.9262597, 0.89225405, 0.9395534, 0.9647402, 0.9717652, 0.9603592, 0.9192849, 0.89177215, 0.93065184, 0.9629223, 0.97154194, 0.9647849, 0.92875326, 0.8991468, 0.9376832, 0.967656, 0.9749175, 0.9645349, 0.92796504, 0.8878171, 0.9300488, 0.96345776, 0.96940076, 0.9608454, 0.9264058, 0.892562, 0.9397519, 0.964992, 0.9720481, 0.9607113, 0.9205179, 0.8923279, 0.93183947, 0.96326625, 0.97208637, 0.9650281, 0.929791, 0.89989, 0.9391276, 0.96792495, 0.9753371, 0.9650154, 0.92859036, 0.8885457, 0.93230706, 0.9638885, 0.9698305, 0.96154875, 0.9271461, 0.89308345, 0.94149125, 0.9651059, 0.97250503, 0.9612389, 0.9209653, 0.8920997, 0.9329046, 0.96338105, 0.97216356, 0.96518207, 0.9300631, 0.9002752, 0.939435, 0.96780574, 0.97534966, 0.9650419, 0.92924654, 0.8884062, 0.9324914, 0.96388507, 0.9698027, 0.9614875, 0.92773247, 0.89341456, 0.9422103, 0.96503574, 0.9724171, 0.96100605, 0.9220603, 0.89282244, 0.9336059, 0.9634326, 0.9721476, 0.96509194, 0.93002987, 0.89989436, 0.9402649, 0.96800697, 0.9753128, 0.96500057, 0.92908746, 0.88800186, 0.9329216, 0.9639644, 0.9699313, 0.96169394, 0.9284714, 0.892805, 0.94263387, 0.9652456, 0.9726651, 0.96126384, 0.92232764, 0.8928509, 0.9341373, 0.96333027, 0.9721638, 0.96521896, 0.9298015, 0.9002078, 0.94067746, 0.96788085, 0.9752798, 0.96512115, 0.929207, 0.888207, 0.93320316, 0.9638212, 0.96983445, 0.96133983, 0.92720765, 0.8930691, 0.942518, 0.9650872, 0.9723426, 0.96092415, 0.92112917, 0.8920567, 0.93376356, 0.96335363, 0.9719024, 0.96496516, 0.9295488, 0.8993101, 0.9404347, 0.96775, 0.9752093, 0.9647138, 0.9279594, 0.8871699, 0.932766, 0.96381783, 0.96982926, 0.96113586, 0.9268542, 0.89188707, 0.94215775, 0.96514547, 0.972494, 0.9608276, 0.92038983, 0.8915907, 0.93388844, 0.9632916, 0.97225255, 0.96492, 0.92888623, 0.898828, 0.9404868, 0.96794075, 0.9753857, 0.9648718, 0.9282954, 0.88730407, 0.9330384, 0.96379304, 0.97005403, 0.9613905, 0.92689794, 0.8917016, 0.9423928, 0.965033, 0.97259694, 0.960924, 0.92020065, 0.89117676, 0.9336052, 0.9631084, 0.9720643, 0.96495384, 0.9289088, 0.89803356, 0.94018257, 0.9679709, 0.9754917, 0.96493214, 0.9276654, 0.88691294, 0.9330433, 0.9639025, 0.9701587, 0.96128464, 0.9264822, 0.89168096, 0.9423367, 0.96527606, 0.97280234, 0.9610197, 0.91971076, 0.8915345, 0.93358254, 0.9633605, 0.97234017, 0.96503764, 0.92846173, 0.8988232, 0.94027543, 0.96799225, 0.97556317, 0.96486014, 0.92733806, 0.8871436, 0.93281716, 0.9639551, 0.9702487, 0.9613545, 0.92633724, 0.89205503, 0.94249815, 0.9652886, 0.97283936, 0.9611013, 0.9204449, 0.89213973, 0.93406695, 0.9636405, 0.97251564, 0.9650172, 0.92930585, 0.8993668, 0.9408164, 0.9680614, 0.97557837, 0.96508396, 0.92883706, 0.88812125, 0.933414, 0.9640634, 0.97033787, 0.9614995, 0.9277652, 0.8930205, 0.94301426, 0.9653216, 0.9728673, 0.96119475, 0.921317, 0.8929269, 0.9344519, 0.963478, 0.9724438, 0.9651401, 0.9294825, 0.8993776, 0.9410255, 0.9680158, 0.97555995, 0.96500635, 0.92825747, 0.88782567, 0.9332492, 0.9640826, 0.97019076, 0.96154964, 0.9272722, 0.89281607, 0.9429283, 0.96537536, 0.97283936, 0.9613598, 0.92129666, 0.89236057, 0.9344548, 0.9638266, 0.9725627, 0.96529615, 0.9294178, 0.89964205, 0.9414432, 0.9682188, 0.97552073, 0.9650985, 0.92806196, 0.8877604, 0.9339035, 0.96426344, 0.97027963, 0.96160686, 0.92678666, 0.8926427, 0.9433737, 0.9655132, 0.97292376, 0.96133894, 0.92036724, 0.8916109, 0.9347421, 0.9636506, 0.97270733, 0.96524537, 0.9285344, 0.8985287, 0.941368, 0.9680854, 0.9755446, 0.9651025, 0.92795753, 0.8875121, 0.9340253, 0.96404546, 0.97005355, 0.9615244, 0.92639536, 0.8919917, 0.94341534, 0.96544313, 0.9728926, 0.96121347, 0.9203643, 0.891525, 0.9348735, 0.9635443, 0.97248477, 0.9652113, 0.9289455, 0.8992243, 0.9414561, 0.9681427, 0.9757253, 0.9650867, 0.92789286, 0.88710666, 0.9338606, 0.9641311, 0.9703176, 0.9616027, 0.9265805, 0.8921833, 0.9434012, 0.9653099, 0.97297895, 0.9613383, 0.92049086, 0.8919941, 0.9348702, 0.96348685, 0.97268325, 0.96523386, 0.92865247, 0.89923626, 0.9415618, 0.96803546, 0.9756889, 0.9650818, 0.92805445, 0.8879054, 0.9340733, 0.9639676, 0.97041667, 0.961535, 0.92667043, 0.8929537, 0.9434406, 0.96526104, 0.97306573, 0.96131945, 0.9204601, 0.8923535, 0.9347544, 0.9634383, 0.97270733, 0.96534914, 0.9292246, 0.899779, 0.94169587, 0.9678821, 0.9758208, 0.9652519, 0.9281785, 0.8877569, 0.93415725, 0.9640373, 0.97056186, 0.9617082, 0.92714494, 0.8927891, 0.9434452, 0.9651972, 0.9732015, 0.9614131, 0.9208384, 0.89248645, 0.9351269, 0.9634636, 0.97273535, 0.96530014, 0.92879623, 0.89933026, 0.9416058, 0.9679997, 0.9758552, 0.9650266, 0.9274428, 0.8877186, 0.9342461, 0.96394986, 0.9705822, 0.96152824, 0.9257619, 0.89278567, 0.9435238, 0.9652884, 0.9732862, 0.96131915, 0.920304, 0.8921831, 0.93512166, 0.9636883, 0.9729431, 0.9652864, 0.9283357, 0.8993755, 0.94175214, 0.96822095, 0.97593623, 0.9651169, 0.9276502, 0.8876351, 0.9344349, 0.96416813, 0.97083235, 0.96166074, 0.9262288, 0.8928216, 0.9437481, 0.9652704, 0.97347474, 0.96147096, 0.9197984, 0.89213943, 0.9350836, 0.96366274, 0.97289246, 0.96541446, 0.928531, 0.8997073, 0.94182307, 0.96817106, 0.975947, 0.9652905, 0.92786473, 0.8882293, 0.934445, 0.9643501, 0.9709022, 0.96169966, 0.92620736, 0.8932436, 0.943894, 0.9655326, 0.97352254, 0.9614551, 0.9199154, 0.8927095, 0.93505216, 0.9637494, 0.97297466, 0.9652708, 0.92836523, 0.8996762, 0.94174975, 0.968214, 0.9762131, 0.96521294, 0.9277607, 0.88828397, 0.93456537, 0.964181, 0.97106117, 0.96177864, 0.9266301, 0.89274585, 0.94381905, 0.9653889, 0.973756, 0.96163726, 0.92076653, 0.89279175, 0.93555444, 0.9637491, 0.9734215, 0.9655245, 0.92901736, 0.89988613, 0.9422537, 0.9681852, 0.97639346, 0.96539867, 0.92837447, 0.88813275, 0.9347051, 0.9643111, 0.9712262, 0.9618539, 0.92690104, 0.8932184, 0.94398046, 0.9654771, 0.97374165, 0.9616287, 0.92082566, 0.89280504, 0.9356256, 0.9636852, 0.9733951, 0.96556884, 0.9293649, 0.9000333, 0.9421208, 0.9682065, 0.9762832, 0.96525574, 0.9285523, 0.88859653, 0.9348007, 0.9643026, 0.97117674, 0.96203685, 0.9271964, 0.89377433, 0.9442492, 0.96543914, 0.9737249, 0.9617324, 0.92081034, 0.8928545, 0.935625, 0.9638, 0.97337973, 0.9656226, 0.9295092, 0.9001344, 0.94227195, 0.9681672, 0.976354, 0.9655645, 0.9282436, 0.8883071, 0.9348831, 0.9642077, 0.9711838, 0.9621087, 0.9268456, 0.8934278, 0.94400066, 0.96540505, 0.9736509, 0.9618438, 0.920761824, 0.892741799, 0.9354857, 0.963679, 0.9732476, 0.9657478, 0.929602206, 0.900227726, 0.9420554, 0.96808124, 0.97621083, 0.96552104, 0.928976, 0.8886143, 0.9347661, 0.9642776, 0.9711906, 0.96230155, 0.9283224, 0.89418066, 0.9441358, 0.9655353, 0.9737987, 0.96216005, 0.9225433, 0.8935729, 0.9355963, 0.96388376, 0.97329754, 0.96592814, 0.93049043, 0.90081954, 0.9421883, 0.9682026, 0.9763307, 0.96582943, 0.9295536, 0.8891198, 0.93490446, 0.96436685, 0.97135925, 0.9623771, 0.9285056, 0.8951298, 0.9442187, 0.96561414, 0.9738966, 0.9622357, 0.92228913, 0.8943141, 0.9357486, 0.9639812, 0.9735007, 0.9660679, 0.93064964, 0.90114886, 0.94242096, 0.96836925, 0.976359, 0.9659384, 0.9296972, 0.889356, 0.9349331, 0.964368, 0.97138107, 0.96237016, 0.928115, 0.8950475, 0.9442572, 0.9655705, 0.97384465, 0.96219957, 0.9220149, 0.8937019, 0.9358453, 0.963738, 0.9734201, 0.9659422, 0.9302851, 0.90051734, 0.94240236, 0.968271, 0.976388, 0.96577656, 0.9293244, 0.88941437, 0.9351229, 0.9642988, 0.97137207, 0.96239763, 0.9280759, 0.89443946, 0.9442293, 0.9654469, 0.9738918, 0.9620644, 0.9218921, 0.89406246, 0.93598247, 0.9638185, 0.973526, 0.9659275, 0.9303377, 0.90133494, 0.9425787, 0.968154, 0.9763614, 0.9657336, 0.9293112, 0.8895565, 0.93512446, 0.96422786, 0.971338, 0.9622433, 0.9282133, 0.89465183, 0.94440854, 0.9654728, 0.9738981, 0.96205837, 0.92216915, 0.89430106, 0.9360452, 0.9637694, 0.97348106, 0.9658304, 0.9304459, 0.9010693, 0.9425992, 0.9681894, 0.9764658, 0.9657268, 0.9294563, 0.889494, 0.9351767, 0.9642326, 0.9713869, 0.96225554, 0.92806923, 0.8939354, 0.944253, 0.9653135, 0.9738226, 0.9619534, 0.9215497, 0.8937258, 0.9357393, 0.96358556, 0.9735518, 0.96573454, 0.9299516, 0.9011188, 0.9425412, 0.9681855, 0.97648686, 0.9655703, 0.9291062, 0.8895759, 0.9353205, 0.96431965, 0.97144866, 0.9622061, 0.92740756, 0.8941594, 0.9445032, 0.9655271, 0.9739497, 0.9619016, 0.92134506, 0.8936673, 0.9359996, 0.96376514, 0.9735416, 0.9657674, 0.92983645, 0.9008135, 0.9426563, 0.96814203, 0.97646904, 0.96560115, 0.9291338, 0.8891921, 0.9352628, 0.9642916, 0.971403, 0.96219915, 0.928086, 0.89437026, 0.9444618, 0.9654938, 0.97408074, 0.9619958, 0.9220451, 0.8939323, 0.9360268, 0.96385664, 0.9736646, 0.96579105, 0.9301262, 0.90088195, 0.9427281, 0.96829504, 0.9765389, 0.9656699, 0.9294804, 0.88938683, 0.9353806, 0.9643965, 0.9715507, 0.96224904, 0.9279939, 0.89424545, 0.9445437, 0.9657102, 0.97405124, 0.96202207, 0.9215738, 0.8937879, 0.93604743, 0.9639614, 0.9735839, 0.9658691, 0.9298659, 0.9006313, 0.9427542, 0.9682816, 0.97647184, 0.965729, 0.9287414, 0.8887701, 0.9355862, 0.9644563, 0.9715634, 0.96234673, 0.9278713, 0.8942913, 0.94470304, 0.96568644, 0.9740553, 0.9620399, 0.9218747, 0.8936909, 0.9362215, 0.96404827, 0.9736448, 0.96587247, 0.9301042, 0.90062565, 0.94273555, 0.9684512, 0.9765588, 0.965694, 0.9291488, 0.8893199, 0.93529654, 0.9646012, 0.97158605, 0.9624071, 0.92787224, 0.8938263, 0.9444398, 0.96572036, 0.974115, 0.9621249, 0.9213242, 0.8936703, 0.93612784, 0.9642165, 0.97370964, 0.96595305, 0.9299557, 0.90068203, 0.9427518, 0.96850777, 0.97659326, 0.9657953, 0.929124, 0.8890484, 0.93555135, 0.9646081, 0.97151, 0.9622531, 0.9277844, 0.8940212, 0.944545, 0.96576136, 0.97406685, 0.9620741, 0.92161167, 0.8937925, 0.9364082, 0.964171, 0.9737344, 0.9658471, 0.9300947, 0.9008591, 0.94285536, 0.96848834, 0.9765697, 0.9657409, 0.9289087, 0.8893432, 0.9355548, 0.964706, 0.97157097, 0.9621949, 0.92764413, 0.8945054, 0.9447037, 0.96589404, 0.9741131, 0.9618837, 0.92160344, 0.893902, 0.9364121, 0.9641635, 0.97372353, 0.9655944, 0.9300416, 0.9007348, 0.9428725, 0.9685324, 0.9765795, 0.96537846, 0.92875445, 0.8895322, 0.93557346, 0.9645964, 0.97144043, 0.96193665, 0.9273455, 0.8941809, 0.94474393, 0.9658105, 0.97411764, 0.96167797, 0.92121565, 0.89308554, 0.9361851, 0.96412325, 0.97369283, 0.96569157, 0.9301052, 0.90083385, 0.94272876, 0.96840423, 0.9766148, 0.9655628, 0.929058, 0.8883065, 0.9353743, 0.9645648, 0.9715741, 0.9610687, 0.9258176, 0.8899765, 0.94383633, 0.9656922, 0.9740369, 0.96086824, 0.919567, 0.8907387, 0.9356847, 0.963909, 0.973698, 0.9653733, 0.92921025, 0.899724, 0.9424291, 0.9683372, 0.97661227, 0.96514946, 0.9281312, 0.8877739, 0.93513876, 0.96440965, 0.9715379, 0.9614725, 0.9270117, 0.8935153, 0.9442799, 0.9655126, 0.97408074, 0.9614463, 0.92107785, 0.89223033, 0.9355487, 0.96385086, 0.9737241, 0.96546704, 0.93004555, 0.9000443, 0.94232863, 0.96823525, 0.97652507, 0.965455, 0.9290541, 0.88783336, 0.9351133, 0.9643667, 0.9714111, 0.96185327, 0.92782104, 0.89278024, 0.9440421, 0.96543837, 0.9741321, 0.96157116, 0.9215667, 0.89144033, 0.935527, 0.96379536, 0.9736144, 0.96539956, 0.92994213, 0.8991279, 0.94184154, 0.96819144, 0.9763715, 0.9651563, 0.92866, 0.8875003, 0.93477684, 0.9644139, 0.9714455, 0.9619386, 0.92759943, 0.8927269, 0.94388044, 0.965442, 0.9739847, 0.9615385, 0.92135465, 0.89232004, 0.9354279, 0.9638239, 0.9734884, 0.9654357, 0.9297506, 0.8991868, 0.9421239, 0.9682751, 0.9764372, 0.9651966, 0.9286899, 0.88731015, 0.9347821, 0.9644007, 0.97139096, 0.9617347, 0.9276106, 0.89246964, 0.9439688, 0.9655245, 0.9740096, 0.9615051, 0.9215166, 0.89200115, 0.93563783, 0.96397245, 0.9736222, 0.9655165, 0.9298825, 0.8994088, 0.942103, 0.9682871, 0.9764375, 0.9651945, 0.9289295, 0.8879324, 0.93493, 0.9643039, 0.9713083, 0.96182835, 0.9278408, 0.89348626, 0.944148, 0.9655204, 0.973944664, 0.961611807, 0.92195857, 0.89245677, 0.9356092, 0.9637699, 0.973497748, 0.965450943, 0.9301717, 0.8995296, 0.9417479, 0.9682169, 0.97647345, 0.96513045, 0.9288185, 0.8871371, 0.9344816, 0.9642103, 0.97135115, 0.96161467, 0.9274262, 0.8919025, 0.943517, 0.96533257, 0.9739865, 0.96127385, 0.9214519, 0.8922234, 0.9352178, 0.9636839, 0.9735825, 0.96532494, 0.9295364, 0.898509, 0.9416844, 0.9680371, 0.976333916, 0.965043843, 0.9282361, 0.8868581, 0.93411016, 0.9641533, 0.97128105, 0.9615674, 0.9270402, 0.8920386, 0.94356626, 0.96532613, 0.97386295, 0.9613706, 0.92119724, 0.891303, 0.9348136, 0.96361977, 0.9735561, 0.9652547, 0.92950827, 0.8984022, 0.9416186, 0.9681263, 0.976478219, 0.965087712, 0.9283109, 0.886424, 0.9345361, 0.96427554, 0.97151923, 0.9615747, 0.9272007, 0.8919665, 0.9435271, 0.9654894, 0.9739754, 0.96133816, 0.92127603, 0.8909195, 0.9350668, 0.9636819, 0.973623633, 0.965261698, 0.92982376, 0.8983422, 0.94180506, 0.9682357, 0.9765762, 0.96506006, 0.92846036, 0.88609636, 0.9342337, 0.96429557, 0.971713, 0.96155524, 0.92706215, 0.8909166, 0.9436552, 0.96558017, 0.9743221, 0.9612732, 0.9208972, 0.89060426, 0.935216, 0.9639109, 0.97388715, 0.96524405, 0.9293929, 0.89810115, 0.9415827, 0.9682865, 0.97672665, 0.96499354, 0.92840797, 0.8855165, 0.93421924, 0.96446943, 0.9717746, 0.96162295, 0.9273744, 0.890904, 0.9433183, 0.96563005, 0.97428656, 0.96131957, 0.9209169, 0.8904418, 0.9350296, 0.96402407, 0.9738433, 0.9653252, 0.9296531, 0.898127, 0.94157887, 0.9684202, 0.9767766, 0.9651594, 0.92846435, 0.8864612, 0.9343089, 0.96458966, 0.9717822, 0.96165514, 0.9271176, 0.891261, 0.94350237, 0.96572703, 0.97430396, 0.96131945, 0.9207867, 0.8911872, 0.93512344, 0.96422243, 0.9739005, 0.9653004, 0.92947924, 0.89823264, 0.941831, 0.9684419, 0.9767858, 0.965151, 0.92886853, 0.88661844, 0.9345305, 0.9646653, 0.97190225, 0.96172005, 0.92729384, 0.8914739, 0.94353634, 0.96590495, 0.9743524, 0.96138257, 0.9212028, 0.89082664, 0.935113, 0.9641615, 0.9739683, 0.96529907, 0.92967796, 0.89818794, 0.94167864, 0.9685476, 0.9768197, 0.96515477, 0.92836154, 0.8860779, 0.9344021, 0.9646524, 0.9718731, 0.96165514, 0.9271199, 0.8913715, 0.94335735, 0.96585, 0.9743634, 0.96128905, 0.920746624, 0.890580416, 0.9347733, 0.9641461, 0.97396076, 0.96519655, 0.92885524, 0.897320986, 0.9414901, 0.96855694, 0.97679764, 0.9650118, 0.9279607, 0.8860348, 0.9344336, 0.9646602, 0.971760392, 0.961447954, 0.926342368, 0.890621305, 0.94346565, 0.9659248, 0.97435194, 0.9612753, 0.92060024, 0.8906781, 0.93485206, 0.96433496, 0.97395575, 0.9652376, 0.92909425, 0.8981105, 0.9416256, 0.9685203, 0.9767843, 0.96471834, 0.9274415, 0.885785, 0.93390757, 0.96462446, 0.971775, 0.9611845, 0.92583907, 0.8906136, 0.943031, 0.9658532, 0.9743302, 0.9608802, 0.9194832, 0.8902529, 0.9345802, 0.9642646, 0.9738957, 0.9648989, 0.92816603, 0.8975619, 0.94119936, 0.96854055, 0.9767215, 0.96478945, 0.9271699, 0.88573897, 0.9338356, 0.964744, 0.971830547, 0.961339056, 0.9260782, 0.8909631, 0.9431273, 0.9658738, 0.974321485, 0.960998535, 0.91941893, 0.89049774, 0.9343708, 0.9640929, 0.973950922, 0.96493417, 0.9280835, 0.89740294, 0.94105756, 0.96849835, 0.97675294, 0.9646466, 0.9269175, 0.8853729, 0.9336343, 0.9647082, 0.9719216, 0.96111435, 0.9256996, 0.8904886, 0.9428217, 0.96585345, 0.97448856, 0.9608485, 0.9193879, 0.8899021, 0.9342357, 0.9641872, 0.97400725, 0.9648144, 0.92813987, 0.8973029, 0.9410707, 0.96848035, 0.97685003, 0.9647037, 0.92675245, 0.88520795, 0.9338872, 0.96470267, 0.9719054, 0.9610905, 0.9256915, 0.8905276, 0.9429379, 0.9658185, 0.9744057, 0.9607147, 0.91804916, 0.88848126, 0.9343, 0.9639421, 0.97391164, 0.96476984, 0.9269098, 0.89646983, 0.9407816, 0.968348, 0.97672105, 0.96474284, 0.9256909, 0.8841161, 0.9332299, 0.96437854, 0.97176534, 0.9610605, 0.92456573, 0.8893826, 0.9423425, 0.96557385, 0.9741455, 0.960607, 0.91746014, 0.888477, 0.9337461, 0.9638661, 0.97364724, 0.9646847, 0.92627364, 0.89571154, 0.9404957, 0.9682538, 0.9765404, 0.96439207, 0.9250084, 0.8837211, 0.9331572, 0.96437776, 0.97164243, 0.9608571, 0.9236745, 0.8886508, 0.9423367, 0.9655694, 0.97406137, 0.96054345, 0.9170955, 0.88834405, 0.93388087, 0.96379215, 0.9736926, 0.9646578, 0.92582697, 0.8959458, 0.94071376, 0.9682512, 0.9766176, 0.9644467, 0.9241813, 0.8838783, 0.9332936, 0.9643028, 0.9716931, 0.9608875, 0.9227633, 0.88890743, 0.9426954, 0.9655066, 0.9741366, 0.96051383, 0.9158233, 0.8884758, 0.93388987, 0.9637873, 0.97382474, 0.9645336, 0.9254518, 0.89578354, 0.9407419, 0.9681786, 0.97671765, 0.9643691, 0.9243703, 0.8836991, 0.93313557, 0.9644528, 0.9717748, 0.9607429, 0.92337215, 0.8892119, 0.9423946, 0.9654726, 0.9742455, 0.9604296, 0.9165587, 0.88828754, 0.9336306, 0.9637464, 0.9738124, 0.9644742, 0.9250538, 0.89576864, 0.9406555, 0.9679139, 0.9766882, 0.9642607, 0.9242599, 0.8837484, 0.93341, 0.9642152, 0.9717855, 0.9607016, 0.9227751, 0.8893792, 0.94266266, 0.96523964, 0.97437185, 0.9606325, 0.91672164, 0.8891972, 0.93400145, 0.96355814, 0.97390264, 0.96460694, 0.92538905, 0.8962737, 0.9402391, 0.9678391, 0.9765495, 0.9642986, 0.92431855, 0.88420755, 0.93248105, 0.9640202, 0.9716395, 0.9605997, 0.92285174, 0.8891793, 0.9421429, 0.965282, 0.9741935, 0.96034694, 0.9160359, 0.889233, 0.9333305, 0.9634114, 0.9737311, 0.96450007, 0.9251789, 0.896078, 0.94045913, 0.96794575, 0.9766856, 0.96434516, 0.9243599, 0.8841173, 0.93274826, 0.9641742, 0.97170424, 0.96080315, 0.92306995, 0.8895536, 0.9419816, 0.9652483, 0.9740471, 0.9604538, 0.91637576, 0.88860226, 0.9331386, 0.9635309, 0.97362375, 0.9645555, 0.92574114, 0.8955013, 0.9399069, 0.96790063, 0.9765103, 0.9643127, 0.92443746, 0.88313544, 0.93239325, 0.96393824, 0.971592, 0.9608167, 0.922986, 0.8883128, 0.9415627, 0.9650436, 0.9741245, 0.9604583, 0.916488, 0.88803446, 0.93279016, 0.9632696, 0.9736615, 0.9645019, 0.925468, 0.8955334, 0.9396971, 0.96782786, 0.9766043, 0.9643425, 0.92425144, 0.8835046, 0.9319965, 0.963907, 0.9716176, 0.96074736, 0.9230226, 0.88876647, 0.94175804, 0.9651119, 0.974096, 0.96049833, 0.9168729, 0.88830763, 0.9333063, 0.9633866, 0.9738125, 0.96470225, 0.9253587, 0.89553607, 0.93983614, 0.96772635, 0.9765295, 0.96425, 0.92433, 0.8836866, 0.9320019, 0.9638317, 0.9715332, 0.96061665, 0.9229088, 0.8891607, 0.9412091, 0.9649434, 0.974015355, 0.96043992, 0.9159043, 0.8889071, 0.9325789, 0.96321803, 0.9735252, 0.96442133, 0.92499167, 0.8950667, 0.9398179, 0.96760565, 0.9761871, 0.9641812, 0.92411643, 0.8833507, 0.9324722, 0.96389216, 0.97125936, 0.9606996, 0.92333597, 0.88848436, 0.9419048, 0.964794, 0.97368944, 0.9604195, 0.91716766, 0.8882993, 0.9334975, 0.9632148, 0.97352684, 0.9646073, 0.9264121, 0.8957513, 0.9406025, 0.9676636, 0.97636193, 0.9643468, 0.9256757, 0.8840518, 0.9333362, 0.9638616, 0.97139794, 0.9608619, 0.92438793, 0.88973814, 0.94276965, 0.9649062, 0.9739232, 0.9604242, 0.918147, 0.8895792, 0.9339291, 0.9632237, 0.97341114, 0.96450394, 0.9263915, 0.89647233, 0.9407297, 0.9676844, 0.9764382, 0.96419907, 0.92557395, 0.88443065, 0.93337446, 0.9639088, 0.9714218, 0.96076435, 0.9241226, 0.8903209, 0.94274294, 0.965067, 0.9740113, 0.9603612, 0.91759396, 0.8898929, 0.93404067, 0.9632488, 0.97361135, 0.9644983, 0.9266145, 0.8966882, 0.94074273, 0.9677681, 0.97644717, 0.9641893, 0.92514837, 0.8844464, 0.93311006, 0.9639471, 0.9714921, 0.9606609, 0.92367566, 0.88958037, 0.9427221, 0.9649606, 0.9739984, 0.9603289, 0.9170401, 0.88894343, 0.93380696, 0.96312094, 0.9735747, 0.9644159, 0.92609274, 0.89593625, 0.940688, 0.967596, 0.9764999, 0.9641329, 0.92442584, 0.8837644, 0.93307364, 0.9636984, 0.9714834, 0.96065694, 0.92347926, 0.88872796, 0.94243896, 0.96483874, 0.97400826, 0.96033645, 0.917144, 0.8881629, 0.93389, 0.9630846, 0.9736232, 0.9644639, 0.92620283, 0.8954514, 0.940403, 0.96759427, 0.9764614, 0.96410173, 0.9245255, 0.88373226, 0.93282604, 0.96384776, 0.97142255, 0.96057355, 0.92336136, 0.88892335, 0.94226706, 0.9649294, 0.974008, 0.96037275, 0.9171624, 0.8888313, 0.93386745, 0.9632369, 0.9735705, 0.96432287, 0.92590344, 0.89589995, 0.94028175, 0.9677467, 0.976384, 0.96390754, 0.92460495, 0.88409984, 0.9329245, 0.9638729, 0.9714271, 0.96055925, 0.92342997, 0.8892677, 0.94211364, 0.9651105, 0.9739948, 0.9600338, 0.91600287, 0.88896257, 0.933437, 0.96327955, 0.97357553, 0.96405256, 0.9251344, 0.89554983, 0.94026244, 0.96775705, 0.9764825, 0.96381575, 0.9238576, 0.88352454, 0.9327924, 0.9640202, 0.97142965, 0.96020854, 0.9226177, 0.8889134, 0.9421477, 0.96490055, 0.9738897, 0.95981884, 0.9158407, 0.8881982, 0.93363005, 0.9632721, 0.9735277, 0.9640989, 0.9250281, 0.89532536, 0.94031745, 0.9676884, 0.97633344, 0.96374136, 0.92378896, 0.883513, 0.9329856, 0.9637534, 0.9713627, 0.9600295, 0.92229, 0.8883449, 0.9421883, 0.96480656, 0.97384495, 0.95969397, 0.9155797, 0.8878679, 0.9338524, 0.96315557, 0.9734266, 0.96397126, 0.9249974, 0.8954428, 0.9404728, 0.967682, 0.97632456, 0.9636762, 0.923753, 0.8837211, 0.93295604, 0.96386737, 0.9712861, 0.95999444, 0.92236596, 0.8882501, 0.9422932, 0.9649221, 0.973827, 0.95965827, 0.9158013, 0.88828397, 0.93393105, 0.9631833, 0.9735031, 0.9639398, 0.9250704, 0.89526874, 0.94055027, 0.9677206, 0.976514041, 0.963775456, 0.9239142, 0.88338405, 0.9331848, 0.9639861, 0.97152215, 0.9601852, 0.9227617, 0.8880294, 0.94229585, 0.96497536, 0.9740282, 0.9598754, 0.9162666, 0.8881423, 0.9338771, 0.9633541, 0.9735772, 0.9639904, 0.9255715, 0.8952483, 0.94068444, 0.9678297, 0.97651154, 0.9638222, 0.9243702, 0.883718, 0.93336236, 0.96409744, 0.97150594, 0.9602871, 0.9231807, 0.8888566, 0.94270366, 0.9652222, 0.9738931, 0.9599583, 0.91646296, 0.8882713, 0.93414366, 0.963424, 0.9734672, 0.9639025, 0.92562234, 0.8955481, 0.9409064, 0.96778774, 0.9763956, 0.96365035, 0.9244349, 0.8832266, 0.9333365, 0.9640167, 0.9713003, 0.9600189, 0.9231685, 0.8876646, 0.9425454, 0.96501553, 0.9737627, 0.95954674, 0.9162747, 0.8873784, 0.9339038, 0.96320987, 0.97337735, 0.9638924, 0.92543244, 0.8946077, 0.9406602, 0.96765, 0.9763554, 0.9635623, 0.92379427, 0.88265866, 0.93327296, 0.96383625, 0.9713731, 0.9599918, 0.9224535, 0.88801134, 0.9425486, 0.96503973, 0.9738283, 0.95971066, 0.91582656, 0.88762796, 0.93420035, 0.9632573, 0.97342515, 0.96371114, 0.9248003, 0.89478487, 0.9406437, 0.9676555, 0.97626173, 0.96345043, 0.92362267, 0.88241273, 0.9330979, 0.96385473, 0.9713027, 0.95980364, 0.9222607, 0.88732266, 0.9423849, 0.9648737, 0.9737743, 0.9594503, 0.9155483, 0.8872173, 0.9339548, 0.9632231, 0.9734007, 0.963656, 0.9246972, 0.89466166, 0.9407083, 0.9676921, 0.9762675, 0.9634084, 0.92356706, 0.8825977, 0.9334928, 0.9637935, 0.9708344, 0.9596615, 0.9224045, 0.88736266, 0.94273096, 0.96487355, 0.9734948, 0.95930415, 0.9154761, 0.88741463, 0.9339436, 0.96303195, 0.97314465, 0.9635773, 0.9247079, 0.89430124, 0.9406794, 0.967459, 0.9762098, 0.96335953, 0.9234083, 0.8825193, 0.933294, 0.9637647, 0.9711821, 0.95971864, 0.9222991, 0.8874426, 0.94254446, 0.9648325, 0.973752, 0.9592675, 0.9154394, 0.8870025, 0.93408746, 0.9630048, 0.973113, 0.963597, 0.924766, 0.89439964, 0.940738, 0.96756965, 0.976113, 0.9633019, 0.9233994, 0.88228565, 0.93321127, 0.96377254, 0.9709476, 0.9596127, 0.9225381, 0.88760084, 0.9425765, 0.9649002, 0.9736973, 0.9592722, 0.9156049, 0.8868365, 0.9341649, 0.96295655, 0.9733378, 0.96362275, 0.92468894, 0.89427006, 0.9408923, 0.967523, 0.9762769, 0.9632983, 0.92362237, 0.88221776, 0.93337137, 0.9637307, 0.9711699, 0.9595894, 0.9224736, 0.8877546, 0.9426827, 0.9648627, 0.9736839, 0.9593385, 0.9157658, 0.8873707, 0.9339309, 0.9631089, 0.97342783, 0.96353334, 0.9248538, 0.8940082, 0.94093215, 0.9677325, 0.9762397, 0.96332026, 0.9234741, 0.8824254, 0.9335327, 0.96397954, 0.9711122, 0.95962435, 0.92232794, 0.8873553, 0.9426504, 0.9648402, 0.9736787, 0.959303, 0.9154121, 0.8869942, 0.93422383, 0.96324, 0.9733719, 0.9635569, 0.9250093, 0.8945406, 0.94092923, 0.96779466, 0.9762482, 0.96332973, 0.9236729, 0.8823938, 0.93354577, 0.9640456, 0.9712407, 0.95969945, 0.9227768, 0.8874816, 0.94281924, 0.96514934, 0.9737791, 0.95935863, 0.9159363, 0.8871314, 0.93450487, 0.9632903, 0.9734466, 0.9636878, 0.9249089, 0.89425355, 0.94085574, 0.9676931, 0.9763224, 0.96342415, 0.92400825, 0.88256156, 0.93355584, 0.9640265, 0.9713385, 0.9598221, 0.9229818, 0.88780695, 0.9429569, 0.96515775, 0.9738435, 0.9593431, 0.9160742, 0.8869829, 0.9343838, 0.96312225, 0.97346073, 0.96367246, 0.9250079, 0.89409417, 0.9411052, 0.9676416, 0.9763248, 0.9633274, 0.9236214, 0.8823186, 0.9334474, 0.9637883, 0.9713138, 0.95965314, 0.9225031, 0.8878014, 0.94259316, 0.9648749, 0.9738428, 0.9593304, 0.91551805, 0.88720816, 0.9344325, 0.96304774, 0.9735052, 0.96354175, 0.92444927, 0.89421904, 0.94109905, 0.9677978, 0.9763482, 0.9631578, 0.9236643, 0.8825819, 0.9335119, 0.96394145, 0.9713636, 0.95938236, 0.92253256, 0.8872088, 0.94250387, 0.96485436, 0.9738776, 0.95901775, 0.9157015, 0.8870434, 0.9340242, 0.9632147, 0.97349745, 0.9633305, 0.92492884, 0.8947359, 0.9408497, 0.9676721, 0.9763822, 0.96295154, 0.92390096, 0.8825866, 0.93340915, 0.96387863, 0.9713518, 0.95948285, 0.9228174, 0.8873996, 0.94257253, 0.9649069, 0.9739446, 0.95908815, 0.91562974, 0.8867338, 0.9340834, 0.9631968, 0.97356683, 0.96333915, 0.9253, 0.89390194, 0.94087726, 0.9676673, 0.97643536, 0.96305525, 0.92374086, 0.8821758, 0.93334854, 0.9638111, 0.9714393, 0.9594858, 0.9224376, 0.88758457, 0.94226027, 0.9648322, 0.9738892, 0.95900035, 0.91515696, 0.8870132, 0.9333935, 0.9629291, 0.9734267, 0.9633402, 0.9247941, 0.89444274, 0.94015414, 0.9674522, 0.97633773, 0.9630882, 0.9234962, 0.8823439, 0.9327211, 0.9635412, 0.9713202, 0.95929044, 0.92238903, 0.8873878, 0.9419565, 0.9645676, 0.97386223, 0.9591076, 0.91539043, 0.8868938, 0.9335009, 0.96290094, 0.973461, 0.9632117, 0.92481494, 0.893944, 0.94033116, 0.9675214, 0.9763436, 0.9628514, 0.923154, 0.8819035, 0.9324883, 0.9636655, 0.97124183, 0.9593068, 0.92172176, 0.88650006, 0.94199437, 0.96485007, 0.9737641, 0.9588402, 0.91495997, 0.8864379, 0.9337482, 0.9634012, 0.9735217, 0.9635309, 0.9252448, 0.8937446, 0.9406709, 0.96780026, 0.97633934, 0.9629774, 0.9239532, 0.8815875, 0.93279076, 0.9641493, 0.9713442, 0.9598619, 0.92378306, 0.8873536, 0.9425332, 0.96545523, 0.97401154, 0.9597225, 0.9177797, 0.88741755, 0.9341116, 0.96370625, 0.97361857, 0.9639474, 0.92669356, 0.89467776, 0.94075185, 0.9680181, 0.9764739, 0.9635942, 0.9252716, 0.88308656, 0.9332062, 0.9642945, 0.9715434, 0.95996743, 0.92403054, 0.8878295, 0.9427447, 0.965348, 0.97409713, 0.95976996, 0.91737777, 0.8877587, 0.9341885, 0.9636169, 0.97367233, 0.9640212, 0.9263357, 0.8944768, 0.9408208, 0.9681609, 0.9765257, 0.9636621, 0.9248314, 0.8829683, 0.9334655, 0.9643059, 0.9715161, 0.95995986, 0.92360616, 0.88743883, 0.9426637, 0.9654232, 0.974147, 0.95971316, 0.9177294, 0.88774747, 0.93445855, 0.963686, 0.97381014, 0.96402544, 0.92704445, 0.89525056, 0.94122493, 0.9683644, 0.9766516, 0.9635297, 0.9255528, 0.8835237, 0.9337247, 0.96451455, 0.9717356, 0.95994884, 0.92443806, 0.8886364, 0.9430734, 0.9655946, 0.9743129, 0.9595114, 0.9178768, 0.88789743, 0.93448395, 0.9637863, 0.9740002, 0.9637473, 0.9269728, 0.8948698, 0.9411867, 0.9681248, 0.97678065, 0.9636797, 0.92550236, 0.8831103, 0.93386465, 0.9643256, 0.97162396, 0.9599144, 0.9239983, 0.8880302, 0.9426838, 0.9653075, 0.97407997, 0.9596238, 0.9172245, 0.8877031, 0.93444836, 0.9636838, 0.9738079, 0.96392417, 0.9265951, 0.895137, 0.9412512, 0.9683726, 0.9767337, 0.9636448, 0.92511785, 0.88366777, 0.93335974, 0.96465254, 0.9717175, 0.96004367, 0.9236319, 0.88827115, 0.9425743, 0.96560615, 0.9742654, 0.95973736, 0.9169607, 0.8879429, 0.934076, 0.963769, 0.9739411, 0.9639371, 0.9264519, 0.89502084, 0.9407716, 0.9682423, 0.9766802, 0.9635053, 0.9248013, 0.8836653, 0.93316984, 0.9644631, 0.97171986, 0.9598675, 0.92363495, 0.88822156, 0.9424796, 0.96546113, 0.97419465, 0.9596057, 0.9167977, 0.8880569, 0.93411714, 0.96369874, 0.9737665, 0.96376127, 0.92604977, 0.89519, 0.94079953, 0.9681871, 0.9766901, 0.963392, 0.9246237, 0.8832624, 0.9331659, 0.964421, 0.97159886, 0.9597437, 0.9235777, 0.88841677, 0.94254214, 0.9655407, 0.9741697, 0.9594181, 0.91677123, 0.88814974, 0.9340571, 0.9637513, 0.9738367, 0.96368784, 0.9261467, 0.89513725, 0.9408664, 0.96833974, 0.976606, 0.96363187, 0.92522043, 0.8842998, 0.9336808, 0.964529, 0.97160256, 0.9600426, 0.92386895, 0.88904923, 0.9427954, 0.9655654, 0.9741499, 0.9596159, 0.9168904, 0.8883766, 0.93445665, 0.96371686, 0.97384316, 0.96381664, 0.92631865, 0.89527875, 0.9411415, 0.96818036, 0.9766258, 0.9635513, 0.9248755, 0.8839756, 0.9334847, 0.96445566, 0.9716133, 0.9599418, 0.92386985, 0.8889164, 0.94254696, 0.96542656, 0.9740961, 0.9595947, 0.91722393, 0.8887222, 0.9342054, 0.9636625, 0.9736258, 0.96384233, 0.92648345, 0.8957456, 0.9409306, 0.9681037, 0.97643775, 0.96346205, 0.92502975, 0.88417774, 0.9333214, 0.96426487, 0.97143775, 0.9597885, 0.9237638, 0.8888685, 0.94237155, 0.9653446, 0.9739942, 0.95953405, 0.91719794, 0.88866496, 0.9340658, 0.96357316, 0.97360027, 0.9638452, 0.9262555, 0.89560366, 0.94068885, 0.96800965, 0.9764455, 0.9634743, 0.9248077, 0.88401073, 0.9332234, 0.9641741, 0.97139835, 0.95981467, 0.9235901, 0.88870394, 0.94241875, 0.96531725, 0.9739676, 0.9595089, 0.917074, 0.88841337, 0.9340348, 0.96345586, 0.9736084, 0.96385044, 0.9263008, 0.89540833, 0.94073504, 0.9678863, 0.9764856, 0.963515, 0.9249981, 0.8840799, 0.9331427, 0.9642783, 0.97151214, 0.9599124, 0.9238837, 0.8889017, 0.94266105, 0.96540767, 0.97405505, 0.95971614, 0.91745013, 0.8885588, 0.93433416, 0.9637623, 0.9736439, 0.96392727, 0.92659307, 0.8953966, 0.9410776, 0.968239, 0.9765752, 0.9637051, 0.9253284, 0.8842256, 0.93352425, 0.9644568, 0.97150683, 0.95997435, 0.92396927, 0.88901204, 0.9426887, 0.9656186, 0.9741201, 0.9596684, 0.9174328, 0.88875186, 0.9345092, 0.9638223, 0.9738002, 0.9639567, 0.92646575, 0.8958065, 0.9410278, 0.96842694, 0.97651094, 0.96363825, 0.9252548, 0.88416624, 0.933678, 0.96466064, 0.97143435, 0.9601361, 0.9240692, 0.88875264, 0.94272876, 0.9659421, 0.9739014, 0.95969915, 0.9175562, 0.88848597, 0.93459815, 0.9641052, 0.9734822, 0.96397346, 0.9266225, 0.8952377, 0.9410209, 0.9682395, 0.97665775, 0.96365774, 0.9251019, 0.8837019, 0.93358994, 0.96448255, 0.971694, 0.96021414, 0.92404497, 0.88846993, 0.94278324, 0.96550727, 0.9741974, 0.9599144, 0.91726977, 0.8882194, 0.93417484, 0.9637389, 0.9737771, 0.9641031, 0.92679626, 0.8949309, 0.94102925, 0.9680687, 0.976541, 0.96371984, 0.92509705, 0.8832965, 0.93358463, 0.9644202, 0.9716288, 0.960258, 0.9239326, 0.88804084, 0.9427733, 0.96542513, 0.97418153, 0.9599733, 0.9176091, 0.88799125, 0.934288, 0.9635869, 0.9738656, 0.9640941, 0.9266851, 0.89513487, 0.9409909, 0.9680527, 0.97672117, 0.9637616, 0.9253319, 0.88351923, 0.93345124, 0.9642915, 0.9717343, 0.9601786, 0.92426014, 0.88857037, 0.9428082, 0.9654247, 0.97432435, 0.95987713, 0.9177089, 0.8882119, 0.93433833, 0.96362257, 0.9739352, 0.9641054, 0.9267239, 0.89512944, 0.94090116, 0.9681134, 0.9767131, 0.9637821, 0.9254171, 0.88337445, 0.93326837, 0.96440214, 0.9717689, 0.9602173, 0.9243227, 0.888485, 0.9427405, 0.9655117, 0.97433573, 0.95989305, 0.91749215, 0.8882009, 0.9340677, 0.96361345, 0.97395474, 0.9640661, 0.9265687, 0.89531755, 0.94107854, 0.9681304, 0.9767442, 0.9637852, 0.92539084, 0.8835847, 0.93346536, 0.9643533, 0.97185946, 0.96019685, 0.9244852, 0.88840944, 0.9427913, 0.9655025, 0.9743987, 0.95981324, 0.91772467, 0.8881914, 0.93435955, 0.9636894, 0.9739629, 0.9641853, 0.92714995, 0.8951473, 0.94126594, 0.96819264, 0.9768223, 0.9637453, 0.9255857, 0.8833607, 0.9335329, 0.9644171, 0.97183365, 0.96028656, 0.924144, 0.88829136, 0.94260514, 0.96537536, 0.9742218, 0.9600013, 0.9175337, 0.8875707, 0.93412876, 0.9636217, 0.97389156, 0.96420616, 0.9266303, 0.8946415, 0.94085723, 0.96805346, 0.97664374, 0.96382594, 0.9252606, 0.88281083, 0.93313664, 0.96437174, 0.9717461, 0.9602716, 0.92392164, 0.88796085, 0.94256735, 0.96546704, 0.97424865, 0.95994437, 0.9169937, 0.887882, 0.93408406, 0.96368486, 0.97381276, 0.96415085, 0.92639536, 0.894845, 0.9408112, 0.9681273, 0.97671413, 0.9638453, 0.9251489, 0.883242, 0.9334034, 0.9644988, 0.971731, 0.9603403, 0.9238933, 0.8881479, 0.94264823, 0.9655754, 0.9742502, 0.9600427, 0.9171832, 0.8878092, 0.9340335, 0.963775, 0.97392887, 0.96420324, 0.9263324, 0.8947998, 0.94077724, 0.96816707, 0.9768106, 0.96383214, 0.9251062, 0.88295895, 0.9332938, 0.9643802, 0.971872, 0.96029526, 0.9237279, 0.8883445, 0.9426042, 0.96555203, 0.97432023, 0.960024, 0.9173793, 0.88808244, 0.9341842, 0.9638301, 0.9740012, 0.96426797, 0.9263492, 0.8953462, 0.94080096, 0.9682046, 0.97680134, 0.9638635, 0.92518103, 0.8836123, 0.93345344, 0.9644684, 0.9718264, 0.9602858, 0.924098, 0.8884387, 0.9425598, 0.9654766, 0.9743925, 0.96010137, 0.91693807, 0.88835514, 0.9342192, 0.963788, 0.97394365, 0.9642241, 0.9262131, 0.8952857, 0.9409994, 0.9683547, 0.97679114, 0.9638315, 0.92521274, 0.8837309, 0.93332505, 0.96461403, 0.9717472, 0.960163, 0.92399865, 0.88851386, 0.94261986, 0.9657489, 0.97439, 0.9598685, 0.9176028, 0.8880028, 0.9341053, 0.9638559, 0.9739578, 0.9642633, 0.9265476, 0.89462405, 0.9407223, 0.96827537, 0.9766733, 0.96386206, 0.92489755, 0.88307565, 0.93319505, 0.9646431, 0.9717722, 0.9604242, 0.9240744, 0.88799995, 0.9426438, 0.96563005, 0.97435725, 0.96016204, 0.91751015, 0.88782215, 0.93410265, 0.96397245, 0.97401595, 0.9643653, 0.9269636, 0.89477026, 0.94094855, 0.96831435, 0.97678727, 0.9640549, 0.92570573, 0.883438, 0.9333068, 0.96451247, 0.9718673, 0.9605479, 0.9243756, 0.888559, 0.94261676, 0.96564996, 0.9743707, 0.96028215, 0.9179675, 0.88849854, 0.93431306, 0.9639875, 0.9739397, 0.9645688, 0.9269933, 0.8952643, 0.9411413, 0.9683698, 0.9768585, 0.964147, 0.9253202, 0.88391227, 0.933595, 0.96456313, 0.97184944, 0.9605575, 0.923992, 0.88856536, 0.94286543, 0.96562815, 0.97429264, 0.9602927, 0.91743636, 0.8882757, 0.93460095, 0.9638435, 0.9739845, 0.96451014, 0.92657125, 0.8952623, 0.9412831, 0.9683168, 0.97684336, 0.9641253, 0.92540914, 0.88368106, 0.93374133, 0.9645636, 0.9718715, 0.96055627, 0.92453027, 0.88893664, 0.9430791, 0.96581775, 0.9743732, 0.96039003, 0.91775393, 0.8886695, 0.93462014, 0.96407896, 0.97405905, 0.9645845, 0.9272256, 0.89557993, 0.9412524, 0.96855026, 0.9767506, 0.96406156, 0.9258937, 0.8839433, 0.9335679, 0.9647878, 0.97184134, 0.9605311, 0.92439234, 0.88865435, 0.9429116, 0.96595496, 0.9743522, 0.9602221, 0.9176547, 0.8879799, 0.93466085, 0.9641975, 0.97401494, 0.964352, 0.92687666, 0.8954457, 0.9413371, 0.9684904, 0.97681344, 0.9640764, 0.92545193, 0.88370967, 0.9337909, 0.9647839, 0.9719048, 0.96046084, 0.9242245, 0.8886676, 0.9432187, 0.96602607, 0.97434276, 0.96021754, 0.91770935, 0.88835543, 0.93477917, 0.964303, 0.97396845, 0.9645261, 0.9269414, 0.8955252, 0.9419075, 0.96860844, 0.9767774, 0.96412504, 0.9257048, 0.8841632, 0.9345445, 0.9647911, 0.9717757, 0.96070844, 0.92415535, 0.88880056, 0.9434731, 0.96593904, 0.974263, 0.9604183, 0.9178576, 0.88851184, 0.93512887, 0.9642811, 0.9739023, 0.96456593, 0.92746556, 0.89606726, 0.94206, 0.9685762, 0.97666365, 0.9642456, 0.9264342, 0.884774, 0.9349589, 0.96482986, 0.9717567, 0.96075773, 0.9261421, 0.89028007, 0.94404954, 0.96595633, 0.97436327, 0.9604981, 0.91903234, 0.8893902, 0.9358878, 0.96426153, 0.9739102, 0.9644698, 0.9282404, 0.8964448, 0.9424617, 0.9687154, 0.97681344, 0.96411616, 0.92717546, 0.885502, 0.9353595, 0.96496683, 0.9718773, 0.96065664, 0.92646515, 0.89012885, 0.94432807, 0.9658722, 0.9743604, 0.9604108, 0.91972727, 0.889494, 0.9360684, 0.96431744, 0.9739802, 0.9646673, 0.92871696, 0.8963707, 0.9425621, 0.96872586, 0.97688407, 0.96432287, 0.9274422, 0.8846893, 0.9352874, 0.96527606, 0.9718741, 0.96075255, 0.92626727, 0.88907564, 0.9441428, 0.9661747, 0.9742517, 0.960432, 0.9194299, 0.8889941, 0.935831, 0.96446633, 0.97397983, 0.96470743, 0.9289221, 0.89646256, 0.94256383, 0.9688018, 0.9768506, 0.9643374, 0.9273801, 0.88511384, 0.93521756, 0.9650957, 0.97197294, 0.96083826, 0.9263802, 0.8899716, 0.9445318, 0.96621, 0.97448844, 0.9606187, 0.9201053, 0.88933784, 0.93638355, 0.9646158, 0.9742244, 0.9647424, 0.92890203, 0.89681435, 0.94285506, 0.96893084, 0.97696644, 0.96441054, 0.92758435, 0.88517475, 0.9357396, 0.9651559, 0.9719446, 0.9608069, 0.9264251, 0.8899004, 0.94463915, 0.9663172, 0.9744451, 0.9604592, 0.9199544, 0.88973784, 0.9362923, 0.9645701, 0.9740615, 0.964655, 0.9287046, 0.89680624, 0.94284296, 0.9688065, 0.97683835, 0.96428674, 0.9274043, 0.88567126, 0.93575543, 0.96520895, 0.9718611, 0.9608272, 0.9261692, 0.8902738, 0.9444047, 0.9661392, 0.9742226, 0.96047455, 0.9193256, 0.89006877, 0.9362411, 0.9643591, 0.973975, 0.9646583, 0.9284551, 0.89706236, 0.9428094, 0.9687035, 0.9768479, 0.96436787, 0.9271306, 0.88562554, 0.9355636, 0.9651643, 0.9718754, 0.96086085, 0.92598057, 0.89042956, 0.94466686, 0.96630603, 0.974477, 0.96073925, 0.9196085, 0.8904789, 0.9363387, 0.9645845, 0.974344, 0.96484137, 0.92847705, 0.89740443, 0.9428135, 0.9687986, 0.9769216, 0.96445394, 0.92713964, 0.886087, 0.93564254, 0.96511257, 0.9720855, 0.9609329, 0.92590636, 0.8909834, 0.94457006, 0.9662696, 0.97460836, 0.96056783, 0.9183346, 0.8896189, 0.9361571, 0.9644925, 0.9742047, 0.9648183, 0.92786795, 0.89702755, 0.94310313, 0.96877813, 0.9769223, 0.9644091, 0.9265114, 0.88560206, 0.93566215, 0.9650694, 0.9719243, 0.9609521, 0.9253245, 0.8900718, 0.944703, 0.96614355, 0.97434163, 0.9605902, 0.9179718, 0.8896185, 0.93634725, 0.96421444, 0.97397906, 0.9647731, 0.9269946, 0.8965219, 0.94248897, 0.968548, 0.97682637, 0.96434027, 0.92588913, 0.8853367, 0.9355701, 0.96500236, 0.9718346, 0.9609916, 0.92490184, 0.89021754, 0.9446004, 0.96615136, 0.97434336, 0.96068674, 0.9181145, 0.8894277, 0.9363027, 0.9643904, 0.97392243, 0.96474266, 0.92760855, 0.8967138, 0.9428506, 0.9686157, 0.97676563, 0.9642913, 0.92584795, 0.8851298, 0.9355967, 0.9648644, 0.97171617, 0.9608103, 0.92479026, 0.89023775, 0.94460475, 0.9660158, 0.9741281, 0.9606465, 0.91838443, 0.8897713, 0.93650985, 0.9642348, 0.9739008, 0.9647263, 0.9271885, 0.8959994, 0.94281626, 0.9685203, 0.9767005, 0.9643784, 0.92589504, 0.8847113, 0.935495, 0.96489966, 0.9716504, 0.96077853, 0.92474145, 0.8895646, 0.94433135, 0.96585166, 0.9741091, 0.9604771, 0.91783327, 0.88914216, 0.9365039, 0.9642169, 0.97387844, 0.9646878, 0.92707086, 0.89612305, 0.9429426, 0.9685648, 0.976715, 0.9643089, 0.9257836, 0.88458097, 0.93557835, 0.964818, 0.9717254, 0.9607421, 0.9245076, 0.88955003, 0.9443135, 0.96569365, 0.97424626, 0.9605051, 0.91820925, 0.8890307, 0.9361764, 0.9639608, 0.9739503, 0.96469426, 0.9271805, 0.89595616, 0.9427905, 0.96846783, 0.9768414, 0.9643142, 0.9260473, 0.8849297, 0.9356653, 0.9647137, 0.9717285, 0.9607576, 0.9246928, 0.889525, 0.9445822, 0.96591103, 0.97425646, 0.9604917, 0.9187323, 0.8897362, 0.9361974, 0.9639562, 0.97384566, 0.9647263, 0.92753, 0.8963477, 0.9427902, 0.96852475, 0.9766955, 0.96430445, 0.9257991, 0.8846534, 0.9357634, 0.96487844, 0.9716702, 0.9607748, 0.92504287, 0.88976544, 0.9445585, 0.96598077, 0.97413003, 0.9606565, 0.91840976, 0.88928676, 0.9364518, 0.96415573, 0.9738143, 0.96473986, 0.9274789, 0.8962026, 0.9430875, 0.9685581, 0.9766573, 0.9643406, 0.9261068, 0.8847562, 0.9358539, 0.9648196, 0.97168136, 0.96076673, 0.92510563, 0.8900416, 0.9447252, 0.96593976, 0.9740967, 0.96054673, 0.91843355, 0.8891454, 0.9365707, 0.9641635, 0.97379714, 0.96467763, 0.92765206, 0.89637154, 0.94285166, 0.96844, 0.9766, 0.96419793, 0.9262993, 0.8839751, 0.9357471, 0.9646329, 0.9715786, 0.96065724, 0.92505157, 0.88900757, 0.9447717, 0.96567696, 0.9739938, 0.9604464, 0.9184629, 0.8886606, 0.93646914, 0.9639049, 0.9737211, 0.96452534, 0.9273922, 0.89588284, 0.94295055, 0.9683461, 0.9765976, 0.96422887, 0.9261045, 0.88480866, 0.9358058, 0.9646219, 0.9715724, 0.96065396, 0.92505056, 0.8889965, 0.9446381, 0.9656091, 0.97411126, 0.9605454, 0.91848147, 0.8886372, 0.93650335, 0.96396714, 0.9738361, 0.9646379, 0.9275512, 0.8958749, 0.9430906, 0.96821535, 0.9766908, 0.96423197, 0.92589915, 0.8844228, 0.93595654, 0.96460396, 0.971592, 0.96065134, 0.9249572, 0.88966924, 0.9449457, 0.9655984, 0.9741348, 0.9605465, 0.918438, 0.8884998, 0.9368422, 0.9639407, 0.97387314, 0.964635, 0.9276871, 0.89567393, 0.9429782, 0.9682586, 0.9767453, 0.96422, 0.92635536, 0.8839991, 0.9359471, 0.9647008, 0.97168314, 0.9606563, 0.92522377, 0.88911724, 0.94470453, 0.96575946, 0.9740496, 0.9604433, 0.9186248, 0.888386, 0.93640506, 0.9639915, 0.97378665, 0.96455514, 0.92776316, 0.89569086, 0.9428698, 0.9683372, 0.97662306, 0.96425104, 0.92620707, 0.8843109, 0.93563074, 0.9646158, 0.9714583, 0.96069765, 0.92507786, 0.88893175, 0.94453615, 0.9656924, 0.97393113, 0.96058303, 0.9188503, 0.88843626, 0.9361745, 0.9638029, 0.97368, 0.9647968, 0.92753303, 0.89560556, 0.9428665, 0.9682712, 0.9764773, 0.96443605, 0.92658126, 0.8840346, 0.93590003, 0.9644822, 0.9715113, 0.9609717, 0.92520744, 0.88920754, 0.94471985, 0.96562326, 0.97391653, 0.9607739, 0.91862553, 0.88882184, 0.9364888, 0.9638613, 0.97374696, 0.96487033, 0.9280265, 0.8958945, 0.9430909, 0.96850264, 0.97658825, 0.96442074, 0.9265878, 0.8845392, 0.93606025, 0.9647727, 0.9714948, 0.9609851, 0.9254607, 0.8891248, 0.9448743, 0.9658322, 0.9740626, 0.9607744, 0.9186165, 0.88865733, 0.9365364, 0.96401066, 0.9737438, 0.9648132, 0.92773557, 0.896313, 0.94301647, 0.9683741, 0.97653496, 0.9643191, 0.92635113, 0.8842995, 0.93607676, 0.9648099, 0.9715545, 0.9607312, 0.9252788, 0.89007396, 0.94490004, 0.9658911, 0.9741522, 0.96070296, 0.9190924, 0.8894569, 0.9365056, 0.963935, 0.97390634, 0.9649361, 0.9278954, 0.896357, 0.9427906, 0.96812415, 0.97682834, 0.9644964, 0.92674166, 0.8846234, 0.93584657, 0.9642776, 0.9716101, 0.96077293, 0.92553854, 0.8893668, 0.94494975, 0.9654278, 0.9742622, 0.9607245, 0.91895854, 0.8892221, 0.9366158, 0.9638826, 0.97393394, 0.96475303, 0.9279372, 0.89622265, 0.9430916, 0.96844333, 0.97690624, 0.9643762, 0.92670655, 0.8851441, 0.936209, 0.9649203, 0.97193784, 0.9610175, 0.925582, 0.8902201, 0.94482553, 0.9659751, 0.97446376, 0.9607861, 0.9192017, 0.8891597, 0.9364975, 0.9642221, 0.9741089, 0.9649313, 0.9279567, 0.89629894, 0.94322675, 0.9686538, 0.97699976, 0.9644117, 0.9262714, 0.8849926, 0.93583316, 0.9647213, 0.9719072, 0.9609357, 0.9254014, 0.8898666, 0.9450106, 0.9659149, 0.97446287, 0.9608502, 0.91888934, 0.8898244, 0.9366155, 0.9642998, 0.9741183, 0.9649515, 0.9279324, 0.8965898, 0.9433269, 0.9687518, 0.97697884, 0.96457434, 0.9267896, 0.8848724, 0.93626314, 0.9648992, 0.97205055, 0.96111315, 0.9253389, 0.8891029, 0.94518566, 0.9659778, 0.9744185, 0.96085393, 0.9189726, 0.8894503, 0.9370312, 0.9640919, 0.97411853, 0.96485806, 0.92832834, 0.8963865, 0.9433728, 0.9683681, 0.9769245, 0.9644394, 0.92666, 0.88444805, 0.93615294, 0.96457964, 0.9718249, 0.96092004, 0.9256378, 0.88900155, 0.94488704, 0.96579003, 0.97427624, 0.9607376, 0.91922665, 0.8881746, 0.9366985, 0.96397203, 0.97382045, 0.9647897, 0.9280214, 0.8953789, 0.94301236, 0.96846193, 0.97661567, 0.96441686, 0.9268965, 0.8840019, 0.935935, 0.96493864, 0.9716566, 0.9608203, 0.92555577, 0.88894814, 0.94498223, 0.96604455, 0.9741998, 0.9608033, 0.9191219, 0.88846165, 0.9369688, 0.9644215, 0.97387934, 0.9650208, 0.92825323, 0.89585567, 0.94343466, 0.9687685, 0.97676486, 0.9646224, 0.92676073, 0.88408005, 0.93596804, 0.96511835, 0.9717148, 0.96101934, 0.92582506, 0.8884854, 0.9448808, 0.9660362, 0.9741789, 0.9608931, 0.918895, 0.88802105, 0.9366306, 0.9643894, 0.97397894, 0.96494114, 0.92799693, 0.8956704, 0.94336456, 0.968789, 0.97689545, 0.96454674, 0.92672235, 0.8840721, 0.93620414, 0.9650947, 0.9718641, 0.9607685, 0.92545307, 0.888808, 0.9452059, 0.96617025, 0.9742822, 0.96078986, 0.9190765, 0.8884192, 0.93699396, 0.9645944, 0.97406137, 0.96484363, 0.9283416, 0.89599985, 0.9434058, 0.9689752, 0.97692275, 0.9646704, 0.9268895, 0.88421255, 0.9362232, 0.96527326, 0.9720428, 0.9610547, 0.9257236, 0.8891049, 0.9450978, 0.96633244, 0.97440773, 0.9609522, 0.919105, 0.8885406, 0.9370914, 0.9645392, 0.9741477, 0.9650101, 0.9282695, 0.89577025, 0.9436125, 0.9689747, 0.9770362, 0.9647686, 0.92664444, 0.8843469, 0.93633294, 0.96525216, 0.9720098, 0.96109337, 0.9254872, 0.88852096, 0.94506335, 0.9663873, 0.9744582, 0.96092576, 0.9188335, 0.88833314, 0.93691325, 0.96466243, 0.97405493, 0.96500933, 0.9277751, 0.89550954, 0.94343215, 0.9689707, 0.9769869, 0.96475065, 0.9262405, 0.8839811, 0.93633014, 0.96529573, 0.9720286, 0.9612431, 0.9253944, 0.88899344, 0.9452072, 0.96633166, 0.9744359, 0.96108353, 0.9188352, 0.88821334, 0.9370894, 0.96460676, 0.974083, 0.9650032, 0.9283035, 0.8955975, 0.94356775, 0.9686714, 0.9768703, 0.96468794, 0.9271802, 0.8841274, 0.9362508, 0.96485347, 0.97187036, 0.9612123, 0.9263027, 0.88930297, 0.94535464, 0.9660763, 0.9742286, 0.9611329, 0.91950566, 0.8895314, 0.93724215, 0.9643114, 0.9739561, 0.96503365, 0.92832845, 0.8961603, 0.94354177, 0.9688956, 0.9768851, 0.9648058, 0.9270014, 0.8844332, 0.9367082, 0.96529305, 0.97189605, 0.9613072, 0.92580366, 0.88936555, 0.9455301, 0.96634936, 0.9743945, 0.9612322, 0.9194444, 0.8888789, 0.93745476, 0.96456504, 0.97413653, 0.9653937, 0.928528, 0.8959021, 0.94408, 0.96881723, 0.9770268, 0.96505564, 0.92745, 0.8850718, 0.9370319, 0.9653518, 0.972121, 0.9615396, 0.9264029, 0.88971615, 0.9456944, 0.96630603, 0.9744874, 0.961561, 0.91991, 0.8892117, 0.9377744, 0.96440166, 0.97415644, 0.9654157, 0.92858803, 0.89631915, 0.9441901, 0.9688062, 0.9770527, 0.96498156, 0.9271006, 0.8848936, 0.93717706, 0.9650234, 0.9721514, 0.9614837, 0.9258793, 0.8897126, 0.94578916, 0.966147, 0.9745414, 0.961493, 0.91994333, 0.8893981, 0.9377693, 0.9644358, 0.97433126, 0.965466, 0.9288544, 0.89680046, 0.94410723, 0.96901286, 0.977102, 0.96521485, 0.9274134, 0.88507104, 0.9372074, 0.9651993, 0.9720786, 0.9616697, 0.9261734, 0.8901158, 0.94573116, 0.9662604, 0.97453654, 0.9615533, 0.9195561, 0.8894234, 0.9377515, 0.9645349, 0.97423756, 0.9655105, 0.92851794, 0.8966521, 0.94410753, 0.968958, 0.9770294, 0.9652007, 0.9272176, 0.88541746, 0.9370644, 0.9652203, 0.9721747, 0.9618011, 0.9261365, 0.89038754, 0.9457686, 0.96638983, 0.97465736, 0.96175116, 0.92000574, 0.8900118, 0.9376679, 0.96455824, 0.9743659, 0.96564496, 0.92878175, 0.896907, 0.94402933, 0.96900135, 0.9771035, 0.9653458, 0.92750555, 0.8855349, 0.9369296, 0.96535015, 0.9722414, 0.9618665, 0.9259674, 0.8903992, 0.9457479, 0.96628344, 0.9745439, 0.96178645, 0.9195033, 0.8900495, 0.93750465, 0.9646291, 0.9742081, 0.96559036, 0.9283672, 0.89706075, 0.9440032, 0.9689631, 0.97708935, 0.96529406, 0.9269258, 0.8860526, 0.9370766, 0.9653138, 0.9722495, 0.96179956, 0.9258478, 0.8902046, 0.94569045, 0.96644574, 0.9746839, 0.9615535, 0.91943645, 0.889442, 0.93773293, 0.96469337, 0.9742364, 0.9654735, 0.9283415, 0.89655405, 0.94387746, 0.9690062, 0.9769522, 0.96527815, 0.92670155, 0.88576096, 0.9367804, 0.96531224, 0.9721642, 0.96175337, 0.9256958, 0.8906612, 0.94554985, 0.9662616, 0.97457165, 0.96170354, 0.9194147, 0.890542, 0.9376585, 0.9645345, 0.9742566, 0.9656396, 0.9288143, 0.8975602, 0.94394624, 0.96879643, 0.97721946, 0.9653804, 0.9272035, 0.88684523, 0.9366859, 0.9651783, 0.9724294, 0.96204436, 0.9260509, 0.89112943, 0.9453821, 0.9662506, 0.9747558, 0.96194935, 0.91967684, 0.8907765, 0.93732697, 0.9644591, 0.9744082, 0.96580863, 0.9286861, 0.8979901, 0.9438571, 0.9689699, 0.9772523, 0.9654898, 0.92721444, 0.8870681, 0.9371029, 0.9653057, 0.9724896, 0.9620418, 0.92627525, 0.8914673, 0.9455439, 0.9664134, 0.9747754, 0.9620568, 0.92000335, 0.89163184, 0.9374344, 0.96451324, 0.97439754, 0.9659551, 0.9289805, 0.89845335, 0.9440713, 0.9689066, 0.9773201, 0.9656802, 0.927421, 0.8877806, 0.9368282, 0.9651894, 0.9725251, 0.96222675, 0.9262788, 0.8920924, 0.9455661, 0.96616834, 0.9748591, 0.9620702, 0.9199973, 0.89148647, 0.9374911, 0.9643956, 0.9744446, 0.965988, 0.9291289, 0.89824003, 0.9440986, 0.9688854, 0.9771953, 0.96552503, 0.9274238, 0.88718694, 0.9368194, 0.96526116, 0.97235197, 0.9621337, 0.9262258, 0.8913723, 0.94536877, 0.9664168, 0.9745199, 0.9619886, 0.9200182, 0.89037305, 0.9371108, 0.96462816, 0.97408015, 0.96574825, 0.92858034, 0.89777994, 0.9436172, 0.9689904, 0.9768712, 0.96543545, 0.92698103, 0.8868221, 0.93646955, 0.9653118, 0.97206444, 0.9620802, 0.9257674, 0.89105684, 0.9453783, 0.96644443, 0.97433925, 0.96180445, 0.91951495, 0.890937, 0.9373325, 0.96472055, 0.974129, 0.9657963, 0.9285825, 0.8977833, 0.94393545, 0.96907264, 0.9770695, 0.9655647, 0.92721176, 0.8867079, 0.93657964, 0.9653847, 0.9720865, 0.96200734, 0.92617893, 0.89085853, 0.94530976, 0.9664206, 0.97456974, 0.9619762, 0.9196467, 0.890533, 0.9371604, 0.96468294, 0.9741742, 0.9658171, 0.92878675, 0.8974984, 0.94385314, 0.9690549, 0.9770544, 0.96560705, 0.927071, 0.8866809, 0.936665, 0.96543133, 0.972147, 0.96221703, 0.926001, 0.8912333, 0.9454959, 0.9664946, 0.97448903, 0.96203184, 0.9198018, 0.89045197, 0.93750215, 0.9647726, 0.9741665, 0.9658747, 0.92842686, 0.8972655, 0.94401306, 0.969098, 0.97697246, 0.965462, 0.92702365, 0.88658756, 0.93690574, 0.9655676, 0.97209936, 0.9620812, 0.92601603, 0.8909082, 0.9456522, 0.9665096, 0.9745233, 0.9620367, 0.91971475, 0.8906017, 0.9375428, 0.9646917, 0.9741746, 0.96584356, 0.9283323, 0.89728147, 0.9441203, 0.96909696, 0.9770135, 0.9655227, 0.92674774, 0.88610125, 0.9372293, 0.9654862, 0.9720761, 0.96197736, 0.9258766, 0.89075243, 0.94580686, 0.9664606, 0.97434187, 0.9618373, 0.9194574, 0.8903082, 0.9377027, 0.96474063, 0.9740965, 0.9657449, 0.92852616, 0.89626133, 0.9441059, 0.96895134, 0.97696084, 0.9653966, 0.9267843, 0.88554364, 0.9368318, 0.9651967, 0.97214556, 0.96212256, 0.9259355, 0.89003456, 0.9451791, 0.96625537, 0.9745092, 0.96198136, 0.9197985, 0.8898194, 0.93731296, 0.9644469, 0.9741703, 0.9658483, 0.9288639, 0.8964438, 0.9439523, 0.96899915, 0.9770468, 0.96543294, 0.9274744, 0.8850862, 0.93678635, 0.96517867, 0.9721898, 0.9621569, 0.92631054, 0.8898497, 0.9454145, 0.96635014, 0.9745681, 0.96188384, 0.9199205, 0.88962585, 0.93746305, 0.9645493, 0.97412825, 0.9658229, 0.9291852, 0.89669025, 0.9439328, 0.9688947, 0.9770238, 0.96548015, 0.92763597, 0.8856117, 0.9370081, 0.9654168, 0.9722162, 0.96215975, 0.9267676, 0.890894, 0.94584954, 0.96637994, 0.9745205, 0.96197605, 0.9207416, 0.8901113, 0.9380477, 0.96468574, 0.9741344, 0.9658152, 0.9291633, 0.8973504, 0.9443298, 0.96910626, 0.9770403, 0.9655889, 0.92769974, 0.88635355, 0.93746924, 0.96545005, 0.97213405, 0.96224284, 0.9263709, 0.8911501, 0.9458155, 0.9664373, 0.9744219, 0.9620492, 0.919931, 0.8907782, 0.93769497, 0.96478045, 0.9741357, 0.9659751, 0.92874736, 0.8978383, 0.944219, 0.9690778, 0.9769553, 0.9656226, 0.92734283, 0.8867347, 0.9370419, 0.9654179, 0.9721013, 0.96235025, 0.9264562, 0.89147264, 0.9458136, 0.9664533, 0.9744597, 0.9621207, 0.9197222, 0.89063793, 0.9373252, 0.96472824, 0.9740651, 0.9658965, 0.9288956, 0.89799225, 0.9439769, 0.96894693, 0.9768927, 0.96551615, 0.92722803, 0.88673836, 0.93682945, 0.96537423, 0.97206026, 0.9622396, 0.92615277, 0.8907461, 0.9454548, 0.96640146, 0.97451484, 0.96198875, 0.91951966, 0.89028496, 0.9374549, 0.96456814, 0.9739854, 0.9658629, 0.928141, 0.89746, 0.94392884, 0.96898746, 0.9769266, 0.96560425, 0.92661136, 0.8863001, 0.93668145, 0.9653366, 0.9720079, 0.9622135, 0.9260127, 0.8910335, 0.9454223, 0.9662771, 0.97434753, 0.9619447, 0.91974723, 0.8903511, 0.93739927, 0.9645018, 0.97389185, 0.9658875, 0.92844504, 0.8970891, 0.9437484, 0.968934, 0.9768257, 0.9655793, 0.92699504, 0.8858737, 0.9365871, 0.9652514, 0.97182566, 0.9621699, 0.9257193, 0.89030075, 0.94537634, 0.96626806, 0.9742063, 0.9620535, 0.9194563, 0.890242, 0.93723494, 0.9645169, 0.97385436, 0.96596545, 0.92828625, 0.89751387, 0.9437428, 0.96894234, 0.9767049, 0.9656001, 0.9270097, 0.88641024, 0.9367945, 0.9653584, 0.9718748, 0.9622794, 0.92611223, 0.8908132, 0.9454047, 0.96630657, 0.9741709, 0.96208185, 0.91943455, 0.8903275, 0.93744785, 0.9646787, 0.97389054, 0.9659225, 0.9282822, 0.89711523, 0.94379526, 0.96902317, 0.9766999, 0.96563274, 0.9265722, 0.8862605, 0.9369811, 0.9654887, 0.971826, 0.96223843, 0.92551214, 0.8907471, 0.9454711, 0.9663557, 0.9741149, 0.9620218, 0.91905427, 0.89044905, 0.93735504, 0.96467584, 0.9738072, 0.96598077, 0.92811984, 0.8972179, 0.9436886, 0.96903473, 0.97676283, 0.9656133, 0.92666256, 0.8864048, 0.9367395, 0.9654322, 0.9716778, 0.9621677, 0.92569894, 0.89067626, 0.9456384, 0.9663866, 0.9740539, 0.9619383, 0.9194156, 0.89028704, 0.93732476, 0.9645504, 0.9737741, 0.9659225, 0.92840964, 0.89739037, 0.9438377, 0.96899444, 0.97662896, 0.96559304, 0.92702395, 0.8863774, 0.9368444, 0.9653417, 0.9716379, 0.96223235, 0.92601687, 0.89064616, 0.9453919, 0.9662929, 0.97407293, 0.9620484, 0.9194564, 0.8901486, 0.9373474, 0.9645948, 0.97369754, 0.9660226, 0.928495, 0.89744985, 0.9437753, 0.96903706, 0.9766113, 0.965702, 0.92696923, 0.88621444, 0.9367509, 0.9654421, 0.9715821, 0.96233284, 0.9258835, 0.8905336, 0.945502, 0.9664345, 0.9740689, 0.96214783, 0.91911477, 0.89036787, 0.9370373, 0.964598, 0.97362703, 0.9657986, 0.92818093, 0.8968203, 0.9436008, 0.96899366, 0.9766074, 0.965624, 0.9267075, 0.8860572, 0.9369139, 0.96556693, 0.97166055, 0.96222234, 0.9258892, 0.89047086, 0.94557446, 0.96645063, 0.9739605, 0.96211475, 0.9193142, 0.8898661, 0.9373276, 0.96469915, 0.97363776, 0.9659989, 0.92835444, 0.8972713, 0.94375217, 0.9689755, 0.9766044, 0.9656482, 0.92685246, 0.886063, 0.936771, 0.9654458, 0.971636117, 0.962309957, 0.92584324, 0.8908318, 0.9454878, 0.9664102, 0.973988116, 0.962167263, 0.9193494, 0.88994026, 0.93715745, 0.9647047, 0.97370446, 0.96609145, 0.9285459, 0.8970181, 0.9436734, 0.9692025, 0.9766223, 0.9656943, 0.926938, 0.8859952, 0.93692183, 0.9656633, 0.9716817, 0.96226305, 0.926169, 0.89059484, 0.94549227, 0.9665291, 0.9741289, 0.9621817, 0.9196624, 0.89052695, 0.93735224, 0.96490467, 0.9738132, 0.96611714, 0.92857724, 0.8975593, 0.9439333, 0.969268, 0.9766351, 0.9657236, 0.9270439, 0.8864725, 0.9370038, 0.9658554, 0.97180957, 0.9624702, 0.9259531, 0.8907593, 0.94559336, 0.96674645, 0.97414577, 0.962307, 0.9195485, 0.89069164, 0.9376101, 0.9650545, 0.97377145, 0.9661113, 0.92849267, 0.8975421, 0.94384706, 0.9693349, 0.9766272, 0.965578, 0.9270813, 0.8864517, 0.9368322, 0.9657984, 0.97177106, 0.96225226, 0.9262145, 0.8913794, 0.94547653, 0.9667567, 0.9741182, 0.962237, 0.9200028, 0.8908929, 0.93718445, 0.9651562, 0.9738081, 0.96620375, 0.9289516, 0.89790785, 0.9437116, 0.9694149, 0.97669274, 0.96577024, 0.9272196, 0.8867656, 0.93657726, 0.9659005, 0.97170633, 0.96220124, 0.9259338, 0.8914297, 0.9451966, 0.9668177, 0.974158, 0.96215105, 0.9198517, 0.89103496, 0.9370408, 0.9650495, 0.9738878, 0.9661618, 0.92880833, 0.8978247, 0.94385666, 0.9694693, 0.976814, 0.9658558, 0.92761135, 0.8871075, 0.93679065, 0.96600616, 0.9719224, 0.962397, 0.92636883, 0.8915184, 0.9450383, 0.96691227, 0.9741905, 0.96225244, 0.91990244, 0.8909957, 0.9368984, 0.965106, 0.973881, 0.966157, 0.92869985, 0.8977798, 0.9433979, 0.96941745, 0.976819932, 0.965790153, 0.9270926, 0.8868447, 0.9362951, 0.9658245, 0.9719055, 0.9623476, 0.92631924, 0.89137745, 0.9450986, 0.96678644, 0.97422904, 0.9623, 0.9199683, 0.8907743, 0.9368825, 0.9650823, 0.9738917, 0.9661577, 0.92867416, 0.897683, 0.94328296, 0.96938264, 0.9768081, 0.9657966, 0.927035, 0.8866338, 0.9361101, 0.9658039, 0.97181636, 0.9623882, 0.9260778, 0.8909815, 0.94486254, 0.9667897, 0.9741625, 0.96224034, 0.9198465, 0.89074856, 0.9367099, 0.9650292, 0.97389346, 0.96608, 0.92868805, 0.89742243, 0.9433884, 0.96939486, 0.976782, 0.9656731, 0.9271099, 0.8868638, 0.9363027, 0.96578693, 0.9718083, 0.96224207, 0.92595893, 0.891178, 0.9448433, 0.9667282, 0.97417736, 0.9622156, 0.9197519, 0.89088094, 0.93659014, 0.9650285, 0.9738177, 0.966072, 0.92865884, 0.89752954, 0.9431486, 0.96936953, 0.9766896, 0.96568656, 0.9273102, 0.8866908, 0.93605804, 0.9657308, 0.9718065, 0.9623179, 0.92603785, 0.8911799, 0.9447815, 0.96657693, 0.974159, 0.9621828, 0.919394, 0.8905395, 0.93654245, 0.96501964, 0.9737751, 0.96607745, 0.9285236, 0.89723384, 0.94301224, 0.9693522, 0.9767121, 0.9656754, 0.92701286, 0.88631034, 0.93595934, 0.96566695, 0.9717205, 0.96225214, 0.9261284, 0.89034605, 0.9446999, 0.96668273, 0.974097, 0.96215266, 0.91966194, 0.88999414, 0.93659955, 0.96487904, 0.97367764, 0.96609133, 0.92845255, 0.89703995, 0.94301635, 0.9693359, 0.9766574, 0.9656473, 0.9272797, 0.8864065, 0.9357969, 0.96575433, 0.9717266, 0.9622702, 0.9258893, 0.8904673, 0.9445379, 0.9666727, 0.9740564, 0.9621796, 0.9196223, 0.8901302, 0.93650186, 0.96506715, 0.9737057, 0.9661606, 0.9284568, 0.89700633, 0.94308466, 0.9693145, 0.97669333, 0.96567833, 0.926918, 0.8858366, 0.9359507, 0.9657449, 0.97177905, 0.9622986, 0.9256625, 0.89037067, 0.9447423, 0.96665156, 0.9740606, 0.9622212, 0.9194518, 0.8899485, 0.9365264, 0.96495646, 0.9737462, 0.966171, 0.92827183, 0.89702064, 0.94302106, 0.9693312, 0.9766937, 0.965758, 0.9269887, 0.88581467, 0.93598884, 0.96572477, 0.9718164, 0.9623125, 0.92575043, 0.8901439, 0.9448749, 0.9667164, 0.97416615, 0.9622818, 0.9195692, 0.89002305, 0.93673605, 0.96507215, 0.9738114, 0.96615535, 0.9282699, 0.8969646, 0.9432691, 0.96935207, 0.9767718, 0.96576816, 0.9270529, 0.8858967, 0.9359978, 0.9658402, 0.97191304, 0.9623448, 0.9258274, 0.8903688, 0.94500446, 0.9667937, 0.97432476, 0.9623045, 0.919742, 0.8895937, 0.93677336, 0.9650387, 0.97395915, 0.9661849, 0.92874134, 0.89696413, 0.94328034, 0.96934354, 0.9768126, 0.9658459, 0.92718387, 0.88594973, 0.93626505, 0.96579105, 0.9719819, 0.9624005, 0.9261546, 0.89035404, 0.94505906, 0.96673936, 0.97436845, 0.96235025, 0.9199399, 0.88988197, 0.93702334, 0.9650586, 0.9740069, 0.9662393, 0.92873955, 0.89679366, 0.94342226, 0.9694242, 0.9768928, 0.9658117, 0.9275033, 0.8862289, 0.93635106, 0.96598524, 0.97198826, 0.9624472, 0.9263936, 0.89014405, 0.94508666, 0.9668114, 0.9743662, 0.9624238, 0.9202858, 0.8899088, 0.9370506, 0.9650526, 0.9740694, 0.96623915, 0.9290322, 0.8968926, 0.94322985, 0.96935505, 0.97689384, 0.96580875, 0.927229, 0.8858382, 0.9361581, 0.9658378, 0.97202307, 0.9623559, 0.9259864, 0.8900716, 0.9449992, 0.9667037, 0.97437173, 0.96233624, 0.9196414, 0.889791, 0.93687695, 0.9649706, 0.9740097, 0.96618336, 0.9286581, 0.8965575, 0.94326705, 0.9693188, 0.9769334, 0.96582484, 0.9272093, 0.8856422, 0.936206, 0.9658244, 0.97206557, 0.9624373, 0.9259096, 0.8900368, 0.9452085, 0.9666673, 0.97436905, 0.9624078, 0.9196203, 0.88956654, 0.9369095, 0.9650302, 0.9740399, 0.9662849, 0.9285802, 0.89659715, 0.94330865, 0.9692452, 0.9769487, 0.9658492, 0.9273051, 0.88558096, 0.93617475, 0.9657909, 0.9720852, 0.96248454, 0.9259847, 0.88999456, 0.94500935, 0.9667741, 0.97446704, 0.9624258, 0.91990095, 0.8895261, 0.93685466, 0.96507084, 0.9741576, 0.96624947, 0.92851144, 0.89651495, 0.9434122, 0.9693327, 0.9769945, 0.9658102, 0.9272333, 0.8857178, 0.9363612, 0.96582806, 0.9721815, 0.9623963, 0.92602617, 0.89042276, 0.94513, 0.9666098, 0.97453815, 0.96249604, 0.919967, 0.89006716, 0.9370581, 0.9649935, 0.9742333, 0.9663793, 0.9286718, 0.89687717, 0.94356465, 0.96935403, 0.9770432, 0.9660342, 0.9274661, 0.88590753, 0.93648905, 0.96594954, 0.9722466, 0.9626722, 0.9256674, 0.8897791, 0.94513273, 0.96673524, 0.9744777, 0.9626302, 0.91939664, 0.8893677, 0.93689924, 0.96503544, 0.9741771, 0.96632504, 0.92830545, 0.8962093, 0.943245, 0.96939474, 0.9770701, 0.96594006, 0.9268482, 0.8852611, 0.93625, 0.96580505, 0.9721675, 0.96261644, 0.92555475, 0.88975656, 0.94494635, 0.9666127, 0.9745812, 0.96251017, 0.919199, 0.88905185, 0.9370846, 0.9650302, 0.97423005, 0.9664375, 0.9281637, 0.89610535, 0.9433572, 0.9692968, 0.97715396, 0.966028, 0.9266652, 0.88505566, 0.9361387, 0.96578, 0.9723124, 0.9627018, 0.9255132, 0.88933164, 0.9449198, 0.96662796, 0.9746163, 0.96265453, 0.9195393, 0.8889522, 0.9366874, 0.964962, 0.9743329, 0.96641594, 0.9284082, 0.8957807, 0.94317764, 0.9694066, 0.9771389, 0.96607876, 0.9267536, 0.8847572, 0.93591005, 0.96577847, 0.9722324, 0.9625041, 0.92541987, 0.8891479, 0.94463456, 0.96652573, 0.97449434, 0.9623997, 0.91934407, 0.8886707, 0.93638855, 0.96482474, 0.9742254, 0.9663056, 0.92802125, 0.89555556, 0.9428117, 0.9691422, 0.9769835, 0.9659056, 0.9266004, 0.88438606, 0.9357568, 0.9655528, 0.97211784, 0.9624967, 0.9252901, 0.8886117, 0.9445003, 0.96626365, 0.97440004, 0.9623917, 0.9188617, 0.88828063, 0.9363082, 0.9646378, 0.9740703, 0.9661325, 0.92771226, 0.89519584, 0.942794, 0.9690573, 0.9769117, 0.96580017, 0.92635477, 0.88432366, 0.93558055, 0.9655525, 0.9721036, 0.9625858, 0.92507535, 0.8891908, 0.9443686, 0.9663629, 0.9744685, 0.962668, 0.91852254, 0.88862485, 0.9364453, 0.9646449, 0.97415006, 0.966486, 0.9277024, 0.8954373, 0.9428575, 0.96904165, 0.977012396, 0.966048181, 0.9262955, 0.88423896, 0.9357132, 0.965496, 0.9721847, 0.96260726, 0.92487514, 0.8886175, 0.94450253, 0.96646714, 0.9745501, 0.962522, 0.91854966, 0.88825834, 0.93637466, 0.96473396, 0.97413015, 0.9663401, 0.92735046, 0.89522326, 0.9427527, 0.9689799, 0.9769473, 0.96582973, 0.9259815, 0.8841684, 0.935738, 0.9654525, 0.97212785, 0.96255964, 0.924909, 0.88858986, 0.9446571, 0.9664292, 0.97443414, 0.96249557, 0.9188624, 0.88785964, 0.9363827, 0.9646297, 0.97405857, 0.9662949, 0.9278196, 0.8948957, 0.9428314, 0.96908766, 0.97679055, 0.9658355, 0.92622524, 0.88362765, 0.93553513, 0.96546316, 0.97198457, 0.96252185, 0.9249502, 0.88792855, 0.94423753, 0.9662248, 0.97425205, 0.9624151, 0.9183943, 0.8875661, 0.93586224, 0.9645739, 0.9738357, 0.96630734, 0.9277288, 0.8948525, 0.94253546, 0.9688721, 0.97695017, 0.9659232, 0.9267599, 0.88346267, 0.9354873, 0.9654547, 0.972181, 0.96251005, 0.9256011, 0.8882347, 0.94414335, 0.9661806, 0.9744931, 0.96245086, 0.9193193, 0.88755447, 0.9357369, 0.96452045, 0.9741098, 0.9662669, 0.927948, 0.8948716, 0.94270027, 0.96884465, 0.9769355, 0.9659465, 0.9269418, 0.88386583, 0.9355598, 0.96524286, 0.9723301, 0.9625012, 0.92536604, 0.88864785, 0.9441587, 0.96601737, 0.97451174, 0.96231395, 0.9189922, 0.8877531, 0.93598306, 0.9644241, 0.9741765, 0.9662937, 0.92797244, 0.8947358, 0.94246787, 0.9687404, 0.97687846, 0.96593785, 0.9263627, 0.88357574, 0.93534946, 0.9651903, 0.9721632, 0.96261674, 0.9255235, 0.8879724, 0.9441731, 0.96618104, 0.9745793, 0.96243024, 0.91876876, 0.88766885, 0.9360025, 0.9645295, 0.97431326, 0.96625084, 0.9276697, 0.8946961, 0.9424103, 0.9688701, 0.97709626, 0.9659363, 0.92645866, 0.88362837, 0.93526196, 0.9652779, 0.97235197, 0.9626218, 0.92561287, 0.88791406, 0.94394255, 0.9661106, 0.9745643, 0.9624559, 0.9187896, 0.8872364, 0.9356402, 0.9643947, 0.97416365, 0.96630895, 0.9276018, 0.8943825, 0.9422823, 0.9687006, 0.97704685, 0.9658591, 0.9262122, 0.88328147, 0.93485904, 0.9651819, 0.9721437, 0.96242535, 0.9250538, 0.8877132, 0.94387406, 0.9661135, 0.9744577, 0.9623677, 0.9185886, 0.88716716, 0.9356852, 0.96427953, 0.97407883, 0.96618015, 0.9275933, 0.89418465, 0.9421164, 0.9687518, 0.9769373, 0.9657659, 0.9259667, 0.88289744, 0.93498534, 0.9652344, 0.9721566, 0.96236616, 0.9249136, 0.88745934, 0.94384843, 0.96609926, 0.9744133, 0.9622835, 0.9183721, 0.8868102, 0.9356825, 0.9643466, 0.9740571, 0.9661903, 0.9275343, 0.89393586, 0.94231427, 0.96882856, 0.97689736, 0.9657895, 0.9261999, 0.88280624, 0.9348728, 0.96532923, 0.97207093, 0.9623628, 0.92500323, 0.8872373, 0.9439041, 0.96622765, 0.97442573, 0.96234405, 0.91875035, 0.88667333, 0.93551844, 0.9643404, 0.97397023, 0.966208, 0.92744774, 0.89394164, 0.94213223, 0.96884817, 0.9769404, 0.9657607, 0.92610264, 0.8825857, 0.93474936, 0.9653134, 0.97211623, 0.9624406, 0.9248059, 0.8871811, 0.94380385, 0.96628, 0.9744838, 0.962303, 0.91879267, 0.8868148, 0.9356256, 0.9644109, 0.9741824, 0.96617347, 0.9274893, 0.89406455, 0.942392, 0.9688098, 0.97697496, 0.9657913, 0.9261398, 0.88281983, 0.9350337, 0.9654111, 0.97209346, 0.9624575, 0.9248479, 0.8871065, 0.94386196, 0.9662696, 0.97441024, 0.96236867, 0.91846406, 0.88675, 0.93559337, 0.9644355, 0.97401786, 0.9661334, 0.9272908, 0.8936971, 0.9421189, 0.9688458, 0.97684276, 0.96576005, 0.9258626, 0.8823256, 0.9347605, 0.9653561, 0.97204244, 0.96246743, 0.9249417, 0.8868049, 0.94399494, 0.96624535, 0.9743851, 0.96231097, 0.9188047, 0.88702637, 0.93581206, 0.9646277, 0.9741545, 0.9662365, 0.92781293, 0.89405215, 0.9423518, 0.9690827, 0.9769999, 0.96585, 0.9264724, 0.88287044, 0.9350908, 0.9656316, 0.9722662, 0.96254295, 0.9252696, 0.8875189, 0.9440762, 0.96640646, 0.97454333, 0.96235543, 0.91884166, 0.88725704, 0.93597114, 0.9646451, 0.9741621, 0.96622545, 0.927535, 0.8940451, 0.9426118, 0.96909136, 0.9770647, 0.9658589, 0.92622405, 0.88295305, 0.9352963, 0.9655647, 0.97221226, 0.96254176, 0.92522264, 0.88766205, 0.94419956, 0.96652794, 0.974595, 0.9623531, 0.91876215, 0.8869953, 0.9359554, 0.9647987, 0.974224, 0.96620065, 0.9278593, 0.8940881, 0.9424738, 0.9691691, 0.9770305, 0.96585387, 0.9264495, 0.8829329, 0.9352259, 0.9656654, 0.97218215, 0.96256286, 0.9251545, 0.8874837, 0.9440376, 0.9664705, 0.97444975, 0.96251327, 0.9188043, 0.8872793, 0.93577605, 0.9647363, 0.97413254, 0.9662653, 0.9277374, 0.8943811, 0.9424554, 0.96913445, 0.9769871, 0.96586657, 0.9263447, 0.88320285, 0.9352796, 0.96571445, 0.97213846, 0.962612, 0.92516744, 0.8876855, 0.9440491, 0.96654254, 0.9744815, 0.96251506, 0.918846, 0.88721895, 0.93584627, 0.9647355, 0.9741247, 0.96624434, 0.9276946, 0.894087, 0.9424129, 0.9691731, 0.9769488, 0.96584153, 0.9262825, 0.8831173, 0.9351294, 0.9656195, 0.9721548, 0.9625739, 0.9251204, 0.88756, 0.9440732, 0.9664542, 0.9745198, 0.9625098, 0.91888934, 0.8875834, 0.9358971, 0.9647395, 0.97405857, 0.96634257, 0.92780626, 0.8944051, 0.94247603, 0.9691507, 0.9769727, 0.965943, 0.9262897, 0.8834877, 0.9351106, 0.9656263, 0.972108, 0.96267784, 0.9253617, 0.88809925, 0.944068, 0.96662307, 0.9745432, 0.9626386, 0.91905797, 0.8880144, 0.935974, 0.9648667, 0.97413015, 0.9664238, 0.92824906, 0.8947473, 0.94243115, 0.9693216, 0.9769791, 0.9660451, 0.9269816, 0.8836401, 0.93542385, 0.9658106, 0.97218156, 0.96255404, 0.925372, 0.8876408, 0.9440643, 0.9667255, 0.97446454, 0.96235335, 0.91918296, 0.886854, 0.93592197, 0.96487635, 0.9740122, 0.9661738, 0.92797774, 0.89396954, 0.94256276, 0.9692721, 0.9768933, 0.96581984, 0.9264681, 0.88318336, 0.93548155, 0.965748, 0.9719962, 0.96246016, 0.92515236, 0.88743895, 0.9441599, 0.96679986, 0.97428495, 0.9623299, 0.9188521, 0.88704526, 0.9360854, 0.9649079, 0.97395813, 0.9662968, 0.92773014, 0.8940547, 0.9425739, 0.969335, 0.9768375, 0.9658313, 0.9264112, 0.8828714, 0.93547624, 0.9658409, 0.9719205, 0.96256006, 0.9252153, 0.88746226, 0.9442175, 0.9668015, 0.9743679, 0.9624685, 0.91904664, 0.88683933, 0.9361178, 0.9650543, 0.97400224, 0.9662762, 0.9281211, 0.893902, 0.9426174, 0.9694847, 0.9768886, 0.9659404, 0.9263161, 0.88236356, 0.935444, 0.96592474, 0.9720188, 0.9626563, 0.92534924, 0.8874822, 0.9442545, 0.9668556, 0.9743857, 0.9625389, 0.9192465, 0.88674015, 0.93609107, 0.96523094, 0.97415924, 0.96631795, 0.9281448, 0.89385, 0.9426782, 0.96942747, 0.97695446, 0.96599644, 0.9266369, 0.8823721, 0.9354756, 0.9659357, 0.9721159, 0.9626552, 0.9255662, 0.8870468, 0.9444025, 0.9668095, 0.9745208, 0.96264356, 0.9194238, 0.88648844, 0.93620694, 0.9651576, 0.97416866, 0.96634066, 0.9281942, 0.8938749, 0.94253874, 0.96941346, 0.977018, 0.9659597, 0.92674965, 0.88270205, 0.9352522, 0.96598345, 0.9722013, 0.9624376, 0.92548376, 0.8870321, 0.94404656, 0.96672654, 0.97444427, 0.96226746, 0.9193524, 0.8865326, 0.9358843, 0.9650483, 0.9740277, 0.96603185, 0.92828274, 0.8934694, 0.9423868, 0.9693564, 0.97697085, 0.96568906, 0.9267811, 0.8826144, 0.93511355, 0.9659363, 0.97208965, 0.9623079, 0.9256402, 0.8870528, 0.94402903, 0.9667926, 0.9744897, 0.96226186, 0.91934526, 0.8864555, 0.93601084, 0.9650621, 0.97405666, 0.9659656, 0.92824554, 0.8938523, 0.9426676, 0.96938664, 0.97700065, 0.9657221, 0.92655283, 0.8825303, 0.9355615, 0.965859, 0.9720847, 0.96232784, 0.92539066, 0.8869303, 0.9442214, 0.9667694, 0.9743824, 0.96236515, 0.9188959, 0.8864466, 0.9363257, 0.9650675, 0.974132, 0.9663026, 0.9281481, 0.8938851, 0.9428037, 0.96943676, 0.9770308, 0.96597344, 0.9264349, 0.8832793, 0.9357626, 0.9661434, 0.9721088, 0.96265477, 0.9252591, 0.88749415, 0.9444165, 0.9668675, 0.9742361, 0.9625952, 0.9188009, 0.88680136, 0.9363637, 0.9652308, 0.9739053, 0.9663479, 0.92774224, 0.8939911, 0.94289345, 0.9693832, 0.97682947, 0.9660013, 0.9260044, 0.88297045, 0.93545026, 0.9659688, 0.97198343, 0.96255845, 0.92473423, 0.8870797, 0.9443051, 0.96692854, 0.9742911, 0.9623721, 0.9181465, 0.88637936, 0.935979, 0.96515864, 0.9739336, 0.96602494, 0.9269208, 0.89322376, 0.9426312, 0.9695117, 0.9768471, 0.9657498, 0.92564607, 0.882443, 0.93538004, 0.9661858, 0.9721247, 0.9623176, 0.924597, 0.8872817, 0.94437146, 0.9671487, 0.9744812, 0.9622423, 0.9182058, 0.8864342, 0.93633, 0.9652187, 0.97417146, 0.9661511, 0.9276323, 0.89372516, 0.94280845, 0.96953815, 0.97701025, 0.9658372, 0.92586905, 0.88274544, 0.9356445, 0.96616894, 0.9721212, 0.9625969, 0.9250704, 0.8868386, 0.9447103, 0.9669549, 0.9744442, 0.9624334, 0.9188579, 0.8862973, 0.93655705, 0.96527493, 0.9741023, 0.9662326, 0.92775637, 0.89356834, 0.94287115, 0.9695216, 0.9769463, 0.9658907, 0.92593133, 0.8832765, 0.93578565, 0.9661699, 0.97201407, 0.96244437, 0.92491436, 0.88692105, 0.9445893, 0.96696603, 0.9742778, 0.96237797, 0.91877264, 0.8865026, 0.93629336, 0.9653707, 0.973894119, 0.966203988, 0.927641, 0.89432627, 0.94301397, 0.9695928, 0.976841033, 0.965877533, 0.92603475, 0.88254976, 0.93561435, 0.9662368, 0.97189945, 0.9624989, 0.925245, 0.8876971, 0.9445754, 0.9671523, 0.9742493, 0.96252, 0.91891974, 0.88724184, 0.9361685, 0.96540403, 0.9738545, 0.96622735, 0.92802715, 0.8940879, 0.9426853, 0.9696319, 0.976776779, 0.965910494, 0.9263537, 0.8834157, 0.93546736, 0.96624315, 0.971890748, 0.962444544, 0.92495537, 0.88717383, 0.9443416, 0.96726984, 0.97427547, 0.962300241, 0.91848904, 0.8866918, 0.9361477, 0.9655388, 0.9738306, 0.9659879, 0.92766136, 0.89383703, 0.94303167, 0.96960986, 0.9768125, 0.9657353, 0.92583364, 0.88279074, 0.9353902, 0.9660768, 0.97180134, 0.96231514, 0.92477244, 0.8875976, 0.944159, 0.9669466, 0.97426707, 0.9622878, 0.91815645, 0.88721913, 0.9360917, 0.9652488, 0.9738616, 0.9660298, 0.9273545, 0.8940903, 0.9426058, 0.96952176, 0.97684973, 0.9657369, 0.9257989, 0.883401, 0.9353717, 0.96614075, 0.971934, 0.9622774, 0.9245166, 0.88758856, 0.9442679, 0.9669535, 0.9742863, 0.9622656, 0.918392, 0.88708293, 0.93586, 0.965247, 0.97397554, 0.9660374, 0.9277778, 0.89440364, 0.9426422, 0.9695309, 0.97682595, 0.96565986, 0.9260459, 0.8835454, 0.9353087, 0.96602285, 0.9714087, 0.9616225, 0.92214596, 0.88777506, 0.9443837, 0.96703637, 0.973419, 0.9611225, 0.9148924, 0.8874781, 0.9358938, 0.9652161, 0.9729066, 0.96491265, 0.9246127, 0.89459383, 0.9427597, 0.9692828, 0.9757667, 0.9643573, 0.9213154, 0.88391834, 0.9351594, 0.9659682, 0.9705687, 0.96079427, 0.9200659, 0.8877243, 0.9440079, 0.9667986, 0.9730242, 0.9606874, 0.9135328, 0.8877501, 0.935718, 0.96524537, 0.9727182, 0.9644926, 0.9227969, 0.8943933, 0.9422358, 0.9692099, 0.97587126, 0.964039, 0.91997993, 0.883205, 0.9350796, 0.9659362, 0.97066855, 0.9604428, 0.91912264, 0.8878427, 0.943928, 0.966876, 0.97303694, 0.960442, 0.91297644, 0.88848436, 0.93589777, 0.96546125, 0.9726256, 0.96443576, 0.9228662, 0.89491135, 0.942323, 0.9693047, 0.9756581, 0.96392226, 0.9203472, 0.88379353, 0.9353819, 0.96599925, 0.97045565, 0.96044743, 0.91959226, 0.88847333, 0.94384825, 0.96685565, 0.9726237, 0.96042573, 0.9129437, 0.88887304, 0.93574095, 0.9653027, 0.97209406, 0.9642303, 0.92319596, 0.89575493, 0.9419356, 0.9693182, 0.9751117, 0.9638217, 0.9211578, 0.885001, 0.93461907, 0.96611917, 0.9699274, 0.9606084, 0.9200331, 0.8887254, 0.9437136, 0.96701115, 0.9723062, 0.9604874, 0.9141151, 0.8885291, 0.93570805, 0.9654027, 0.9719125, 0.96461636, 0.92400163, 0.89450806, 0.9422474, 0.96960616, 0.97518164, 0.9640834, 0.9221027, 0.8841515, 0.93562925, 0.9664687, 0.97020715, 0.9607891, 0.9212138, 0.8882544, 0.94416237, 0.9671071, 0.9726862, 0.96074516, 0.91480637, 0.8880574, 0.9361989, 0.96546, 0.9724768, 0.9648994, 0.924628, 0.8951267, 0.9429448, 0.9695184, 0.97553647, 0.9643651, 0.922369, 0.88438547, 0.9357843, 0.9662714, 0.97022206, 0.96073824, 0.92131346, 0.88896763, 0.94447345, 0.966913, 0.9726686, 0.9607472, 0.91473347, 0.8888384, 0.9362877, 0.965358, 0.97223276, 0.9646886, 0.92452997, 0.89541984, 0.94268566, 0.9694372, 0.9753734, 0.9641253, 0.92223763, 0.88512486, 0.9355184, 0.9663864, 0.9701779, 0.96059394, 0.92131144, 0.8891804, 0.94407547, 0.96723926, 0.9726575, 0.9606149, 0.91500896, 0.8889452, 0.9357758, 0.96549237, 0.9722725, 0.9647057, 0.9247143, 0.8951005, 0.94227797, 0.96963394, 0.9754696, 0.9640844, 0.9224731, 0.88425666, 0.9350406, 0.96644366, 0.9706434, 0.96085125, 0.92178977, 0.88908464, 0.94359756, 0.96731716, 0.9730575, 0.96074003, 0.9152878, 0.8886544, 0.935462, 0.96581125, 0.9726653, 0.9648951, 0.92507535, 0.8952672, 0.94196004, 0.96964514, 0.97569865, 0.96427953, 0.9226448, 0.8841262, 0.93468845, 0.9664683, 0.9705185, 0.96080667, 0.92147267, 0.88803816, 0.94336104, 0.9672114, 0.97318494, 0.96070933, 0.9150265, 0.8882183, 0.9352351, 0.9655297, 0.97264576, 0.964620948, 0.9249729, 0.8947527, 0.94192713, 0.96948546, 0.9756826, 0.9641706, 0.9224894, 0.88326097, 0.93492687, 0.9663068, 0.97069055, 0.9606214, 0.92165875, 0.88778853, 0.9436764, 0.9669873, 0.97302467, 0.96071273, 0.9153443, 0.8875861, 0.93558264, 0.96530735, 0.97269326, 0.96472645, 0.9252685, 0.8945237, 0.9421931, 0.96951884, 0.97571474, 0.9642232, 0.9230353, 0.8836245, 0.93502516, 0.96632, 0.9705643, 0.96070725, 0.92198807, 0.88824135, 0.9438855, 0.9671172, 0.97288144, 0.9605825, 0.9154563, 0.88823384, 0.9353948, 0.9655762, 0.97239774, 0.9646649, 0.92468905, 0.89514256, 0.94211257, 0.96958923, 0.97554976, 0.96404403, 0.9226408, 0.8841282, 0.9350665, 0.9664764, 0.970406, 0.9606303, 0.92203134, 0.88782805, 0.9438051, 0.9670674, 0.9728924, 0.9605529, 0.91539437, 0.8873315, 0.93539673, 0.9654322, 0.97244656, 0.9646145, 0.9252183, 0.8946342, 0.94220513, 0.9696264, 0.9756132, 0.96407163, 0.9230998, 0.8836987, 0.93510985, 0.9665282, 0.9705439, 0.96061593, 0.922058, 0.8885642, 0.94390166, 0.96721196, 0.9729653, 0.96056116, 0.9156117, 0.88821757, 0.93559957, 0.9656721, 0.97263205, 0.9647503, 0.9255724, 0.8948781, 0.9422238, 0.96966106, 0.97565436, 0.96405756, 0.9233203, 0.88403475, 0.9352448, 0.9665433, 0.97060746, 0.96075004, 0.92237705, 0.8890311, 0.9440342, 0.96733946, 0.9730554, 0.9607542, 0.9161998, 0.8886409, 0.9355996, 0.9657568, 0.97260517, 0.96474564, 0.9256103, 0.89511585, 0.9424211, 0.9697757, 0.97565675, 0.9642579, 0.92342246, 0.8843826, 0.93514055, 0.9665707, 0.9705357, 0.9607386, 0.92237574, 0.8890507, 0.943989, 0.96734, 0.9730013, 0.9608286, 0.91559607, 0.8885614, 0.93585736, 0.96547556, 0.97267497, 0.9648323, 0.92529035, 0.8954509, 0.94241834, 0.9696621, 0.9757008, 0.96442276, 0.92332023, 0.8844585, 0.9355226, 0.9664101, 0.97054243, 0.9609151, 0.92218196, 0.88934094, 0.9443103, 0.9673076, 0.97293425, 0.9609641, 0.91553104, 0.88888466, 0.9361902, 0.9655796, 0.9725039, 0.96486294, 0.9252696, 0.8951881, 0.94276625, 0.9696808, 0.97566515, 0.964264, 0.922673, 0.88427067, 0.93574053, 0.9664106, 0.9704527, 0.9608386, 0.9216955, 0.8889394, 0.9444902, 0.9671843, 0.9729157, 0.96069777, 0.9152068, 0.88867015, 0.93617004, 0.9656264, 0.97265494, 0.96474487, 0.92503494, 0.89514786, 0.9426793, 0.96965545, 0.9755746, 0.96431756, 0.92293507, 0.8838162, 0.935169, 0.9662647, 0.97035766, 0.9606399, 0.9214582, 0.88880986, 0.9439223, 0.96703845, 0.97289634, 0.9605643, 0.91448486, 0.888921, 0.93599683, 0.9654286, 0.97256315, 0.96464044, 0.9246948, 0.89502096, 0.9425756, 0.96950394, 0.97555625, 0.9641106, 0.9224394, 0.8844615, 0.9354349, 0.96641266, 0.97048616, 0.9605994, 0.9209824, 0.8893962, 0.94428194, 0.9670104, 0.9729619, 0.9606048, 0.91435945, 0.8893007, 0.93625814, 0.96540827, 0.972595811, 0.964679062, 0.9241154, 0.89638793, 0.9427654, 0.969562, 0.975668907, 0.964105189, 0.9219697, 0.88499063, 0.93569463, 0.9663856, 0.970539749, 0.960678279, 0.92115796, 0.8895423, 0.94442546, 0.9670496, 0.9730377, 0.9606437, 0.9145329, 0.8891448, 0.93606555, 0.9652664, 0.9726603, 0.9647172, 0.92443603, 0.89525676, 0.9426722, 0.96946037, 0.97567302, 0.964127898, 0.92180276, 0.88431734, 0.93538254, 0.96618295, 0.9706965, 0.9606455, 0.92089546, 0.8893001, 0.9444091, 0.966962, 0.9731417, 0.96058744, 0.91385335, 0.8880411, 0.9358986, 0.96526027, 0.9727265, 0.96470445, 0.9239139, 0.8952713, 0.94292575, 0.9696035, 0.97577286, 0.9641737, 0.921717, 0.8843917, 0.93571204, 0.9661438, 0.97061014, 0.960648, 0.9203662, 0.8889462, 0.944066, 0.96681833, 0.972996, 0.96060073, 0.9143032, 0.8890595, 0.9361223, 0.9652042, 0.9726291, 0.9647208, 0.92447096, 0.8961671, 0.94257826, 0.96936977, 0.975605, 0.9641173, 0.92189413, 0.8848091, 0.93522954, 0.9661046, 0.9705145, 0.9602657, 0.9203792, 0.88939667, 0.9439741, 0.96663487, 0.97294587, 0.96049666, 0.9143851, 0.8892083, 0.9356263, 0.96505874, 0.97255296, 0.96451735, 0.9242431, 0.89564604, 0.94243336, 0.9692107, 0.97559357, 0.9639471, 0.92209196, 0.884696, 0.9356456, 0.96606964, 0.9705432, 0.96055377, 0.9212048, 0.8895377, 0.9442028, 0.9666458, 0.9730986, 0.96048754, 0.9150947, 0.8890218, 0.9361019, 0.9649629, 0.9727462, 0.96459144, 0.9247396, 0.895496, 0.9428473, 0.96926427, 0.9757987, 0.9639808, 0.9223578, 0.8851013, 0.93599427, 0.9660446, 0.9706736, 0.96043015, 0.9213468, 0.8890637, 0.9443536, 0.9667967, 0.97316337, 0.9604006, 0.9151451, 0.8889588, 0.93620795, 0.9650906, 0.97259617, 0.96446985, 0.9245201, 0.89564925, 0.9427031, 0.9692507, 0.9756941, 0.9638545, 0.92202497, 0.883923, 0.93520296, 0.965827, 0.9706495, 0.960132, 0.9206334, 0.8891131, 0.9440346, 0.9664269, 0.97303164, 0.9603471, 0.9142362, 0.8891248, 0.93574303, 0.9647158, 0.9726236, 0.9645354, 0.9238641, 0.8957056, 0.94253045, 0.969098, 0.9757907, 0.96387434, 0.921871, 0.8844688, 0.93534374, 0.9659355, 0.97061175, 0.96050715, 0.9212741, 0.8891199, 0.94423753, 0.96667206, 0.97309136, 0.9604263, 0.9147576, 0.8888788, 0.9360662, 0.96484494, 0.97275674, 0.9645911, 0.92426676, 0.89582765, 0.94235736, 0.969093, 0.975842, 0.9638458, 0.9218575, 0.8852336, 0.9351364, 0.9656249, 0.9707002, 0.9602613, 0.92102385, 0.89031976, 0.94381434, 0.9663214, 0.97297907, 0.96022695, 0.914197, 0.8901975, 0.93584, 0.9647883, 0.9726081, 0.96455693, 0.9245369, 0.89637566, 0.9421837, 0.96898735, 0.97561944, 0.9638164, 0.92224246, 0.88522863, 0.9349156, 0.96545345, 0.97045857, 0.9602591, 0.92114985, 0.8899419, 0.9437219, 0.96594185, 0.97295004, 0.9603158, 0.91419864, 0.8895752, 0.93489736, 0.9642874, 0.97250295, 0.9645049, 0.9243248, 0.89640796, 0.9418979, 0.96837676, 0.975668, 0.9639986, 0.9218668, 0.8852975, 0.93487334, 0.9652425, 0.97065204, 0.96042883, 0.9210395, 0.89002806, 0.9437716, 0.96642536, 0.9730032, 0.96041805, 0.9143318, 0.8908692, 0.9353352, 0.9646391, 0.97280294, 0.96467686, 0.9241812, 0.8969277, 0.94271785, 0.9688738, 0.97587603, 0.96407306, 0.92183405, 0.8861017, 0.9355122, 0.9652274, 0.9706824, 0.9605816, 0.92103004, 0.8906903, 0.94405854, 0.9659858, 0.97302574, 0.9605786, 0.9144303, 0.8906216, 0.9363623, 0.9644773, 0.9726695, 0.96498656, 0.92510074, 0.8967556, 0.94283336, 0.9688064, 0.9758218, 0.9643596, 0.922508, 0.8872905, 0.9358815, 0.9660266, 0.9707793, 0.96104455, 0.92197186, 0.8912762, 0.9450383, 0.9669539, 0.97324455, 0.96117353, 0.91548747, 0.89055264, 0.9371753, 0.9655847, 0.97252244, 0.9649768, 0.9261875, 0.897575, 0.943008, 0.9697288, 0.97573906, 0.9644334, 0.92359406, 0.8862892, 0.93518627, 0.9662328, 0.97052526, 0.9612005, 0.9220577, 0.89142436, 0.94395447, 0.9673507, 0.9733685, 0.9612467, 0.9163494, 0.89134026, 0.936343, 0.9661777, 0.9726378, 0.9647485, 0.92607903, 0.8969731, 0.9429339, 0.9699392, 0.9756882, 0.9642027, 0.9239198, 0.8860208, 0.9362458, 0.96702164, 0.97057927, 0.9609524, 0.922469, 0.8907413, 0.9448429, 0.96756274, 0.97293764, 0.9608627, 0.9151944, 0.88958895, 0.936263, 0.96595395, 0.97256434, 0.96492386, 0.9252004, 0.8964708, 0.94306284, 0.9697385, 0.9756125, 0.9642997, 0.92275417, 0.8858265, 0.9360862, 0.96688557, 0.97078854, 0.96076983, 0.9214504, 0.88932294, 0.94420743, 0.96694505, 0.97313964, 0.9606239, 0.91514987, 0.8898365, 0.93643904, 0.9659376, 0.9726709, 0.9647674, 0.92432654, 0.89705116, 0.94325113, 0.9702392, 0.97600335, 0.96439534, 0.9224405, 0.8889958, 0.9364419, 0.96834654, 0.97122675, 0.9610534, 0.92166615, 0.89323676, 0.9446125, 0.96866155, 0.973866, 0.96126217, 0.9160783, 0.8929115, 0.93672115, 0.9669425, 0.9731539, 0.96546626, 0.92607707, 0.9029028, 0.943379, 0.9712191, 0.97601277, 0.96486115, 0.92336744, 0.8890455, 0.93691146, 0.9678729, 0.97091705, 0.9613753, 0.92161804, 0.8917934, 0.944838, 0.9676609, 0.97332, 0.96141666, 0.91567665, 0.8894869, 0.9366829, 0.9659619, 0.9729735, 0.96534294, 0.9262751, 0.8958819, 0.9430116, 0.96982276, 0.97590137, 0.9647596, 0.9240283, 0.88392997, 0.9363184, 0.9669873, 0.97096884, 0.96092445, 0.9230561, 0.8891414, 0.94448185, 0.9677358, 0.9737535, 0.9616899, 0.91739845, 0.88911396, 0.9359819, 0.9658034, 0.97285515, 0.96531147, 0.9260719, 0.8955548, 0.94213814, 0.96992517, 0.9757093, 0.9650927, 0.9248762, 0.88632846, 0.9355729, 0.9663962, 0.9714001, 0.9616213, 0.9240213, 0.88921726, 0.9429038, 0.96695405, 0.9727519, 0.9616201, 0.9179916, 0.8893926, 0.9353639, 0.96507204, 0.97291076, 0.9651648, 0.9265574, 0.89503396, 0.94192755, 0.96959966, 0.9763154, 0.9642191, 0.9229158, 0.88440603, 0.935195, 0.9659253, 0.9714445, 0.96095437, 0.92166734, 0.8884532, 0.94340444, 0.96619153, 0.97385854, 0.9610621, 0.91745555, 0.8900376, 0.93612385, 0.96501356, 0.9736158, 0.9652446, 0.92438835, 0.8946918, 0.94334936, 0.969192, 0.976645, 0.9644489, 0.9219813, 0.8842944, 0.93594706, 0.9654605, 0.97171426, 0.9611867, 0.92153025, 0.89071745, 0.9445071, 0.96706074, 0.9739915, 0.96109664, 0.9147982, 0.8901205, 0.9355555, 0.9649993, 0.9733157, 0.9649638, 0.92573655, 0.89584416, 0.9435698, 0.96887857, 0.9766434, 0.9649168, 0.9217561, 0.8856656, 0.9364601, 0.96558094, 0.9717569, 0.96178824, 0.9205091, 0.8899294, 0.9456253, 0.9664033, 0.97421116, 0.9615114, 0.9137581, 0.89015424, 0.93830353, 0.9648444, 0.97379434, 0.96565175, 0.9235544, 0.8975153, 0.9445642, 0.9692865, 0.9768297, 0.9650121, 0.92146033, 0.88587856, 0.93774813, 0.9657519, 0.97194314, 0.9617273, 0.91943955, 0.8903616, 0.94613874, 0.96659374, 0.9744598, 0.9617743, 0.91238123, 0.88934827, 0.9382991, 0.96475625, 0.9739067, 0.9657101, 0.9227599, 0.8969893, 0.9444767, 0.9689435, 0.97668344, 0.96518296, 0.92052287, 0.88576376, 0.9378063, 0.9653599, 0.97170615, 0.9617631, 0.919059, 0.89072865, 0.94661194, 0.9662684, 0.97392875, 0.96166277, 0.91309416, 0.8902521, 0.9388552, 0.9646072, 0.9735744, 0.96570575, 0.92342776, 0.8968641, 0.9448513, 0.9691928, 0.9765722, 0.96512645, 0.91892195, 0.8851256, 0.9367904, 0.96539557, 0.97148526, 0.96187514, 0.91716844, 0.88916016, 0.94572926, 0.96610737, 0.97360533, 0.96185094, 0.9100636, 0.8884589, 0.93686944, 0.9647142, 0.97302103, 0.9660916, 0.9209345, 0.8954963, 0.9432255, 0.9690599, 0.97595847, 0.96545494, 0.91882324, 0.8851214, 0.93668026, 0.9655231, 0.97115725, 0.9621933, 0.9173594, 0.88964343, 0.9462555, 0.9661352, 0.97343844, 0.9624326, 0.9099105, 0.88981044, 0.9380709, 0.96446985, 0.97309023, 0.9661818, 0.92067945, 0.8971805, 0.94395953, 0.9690251, 0.9761237, 0.96549714, 0.9185682, 0.886773, 0.93672156, 0.965304, 0.9711075, 0.96215135, 0.916738, 0.89022696, 0.94543356, 0.96613276, 0.97345644, 0.9620576, 0.9097484, 0.89056695, 0.9377429, 0.96449596, 0.973039, 0.9660728, 0.9209939, 0.8972923, 0.9440175, 0.9690506, 0.97615176, 0.96544534, 0.9184677, 0.8864845, 0.9367034, 0.9654043, 0.97129875, 0.96211904, 0.9172262, 0.89094335, 0.9454821, 0.9661706, 0.97368276, 0.9620165, 0.90975523, 0.89080477, 0.93699145, 0.9646224, 0.9733482, 0.9660044, 0.92007226, 0.8982841, 0.9433405, 0.9689613, 0.97648424, 0.9654236, 0.91849726, 0.8874047, 0.9365298, 0.96519417, 0.9715381, 0.96221095, 0.9170066, 0.8915382, 0.9448526, 0.9661649, 0.9739303, 0.96192175, 0.909336, 0.8903345, 0.936557, 0.9644159, 0.97341895, 0.9656811, 0.9205482, 0.898044, 0.94258016, 0.96880496, 0.97662646, 0.96533406, 0.9183992, 0.8885246, 0.9356867, 0.96524405, 0.97169214, 0.9619287, 0.91691494, 0.89220756, 0.94481754, 0.96627486, 0.97391474, 0.96207756, 0.9094451, 0.89222646, 0.9354837, 0.96482563, 0.9731198, 0.9659999, 0.92091155, 0.8990172, 0.9425825, 0.96962005, 0.97641534, 0.9652774, 0.91856587, 0.8868465, 0.9352679, 0.96603405, 0.9716568, 0.9619811, 0.9168067, 0.8905311, 0.94438314, 0.966934, 0.9737889, 0.962061, 0.9100188, 0.89079976, 0.93624014, 0.96540815, 0.9733576, 0.9661264, 0.92062014, 0.89809376, 0.9435829, 0.97000486, 0.97643286, 0.96568173, 0.9188337, 0.88905025, 0.93729275, 0.96632373, 0.971664, 0.9624879, 0.9177646, 0.8921992, 0.94542336, 0.96697694, 0.97386295, 0.9623603, 0.91033787, 0.89184123, 0.9372539, 0.9654583, 0.9734981, 0.96609294, 0.9210085, 0.897759, 0.9425529, 0.969861, 0.9766243, 0.9654757, 0.91811043, 0.8865786, 0.93526566, 0.9659097, 0.97161657, 0.96234053, 0.91679776, 0.88915527, 0.94385463, 0.9667413, 0.97380424, 0.96229, 0.90981156, 0.8892148, 0.935207, 0.9652267, 0.9732391, 0.96631527, 0.9206399, 0.89608264, 0.9422862, 0.96955204, 0.9762842, 0.9655969, 0.91845363, 0.88457155, 0.9352469, 0.9660057, 0.9715291, 0.96242285, 0.91764635, 0.888798, 0.94425124, 0.9665896, 0.9736935, 0.96229, 0.91021085, 0.8891316, 0.93603635, 0.96511644, 0.9732463, 0.96621245, 0.92119956, 0.895911515, 0.9429113, 0.9696819, 0.976326823, 0.965998888, 0.918993175, 0.884478211, 0.9359294, 0.96618015, 0.9713986, 0.96261364, 0.91810143, 0.88934356, 0.9447286, 0.9667536, 0.9736823, 0.9626434, 0.9100663, 0.8891485, 0.9362322, 0.96533835, 0.9731557, 0.9665755, 0.92148054, 0.8970362, 0.943058, 0.96993893, 0.97638196, 0.9658927, 0.91903806, 0.88451624, 0.9362301, 0.9662733, 0.97145844, 0.962774, 0.91767377, 0.88878125, 0.94502616, 0.96703845, 0.9735965, 0.9627629, 0.91056585, 0.88916135, 0.9363529, 0.965747, 0.9732005, 0.9667085, 0.9210102, 0.8957554, 0.9434659, 0.9700399, 0.9762849, 0.9660602, 0.9186705, 0.8850094, 0.9363533, 0.9661755, 0.97145575, 0.96280116, 0.9173191, 0.88896567, 0.94511956, 0.9669467, 0.97371936, 0.9627416, 0.9100438, 0.8890012, 0.9366244, 0.9653647, 0.9732146, 0.96668065, 0.9209919, 0.8956434, 0.94332105, 0.9698859, 0.9763229, 0.96615255, 0.91875976, 0.8843393, 0.9363439, 0.9661931, 0.9714559, 0.96286654, 0.9175627, 0.88846564, 0.9449325, 0.96703047, 0.9737707, 0.96283704, 0.9103817, 0.8884252, 0.9365261, 0.96549326, 0.9732631, 0.9667154, 0.9210621, 0.8955855, 0.94335735, 0.9698165, 0.9763823, 0.9661198, 0.9189906, 0.8843829, 0.9364891, 0.9662312, 0.9715885, 0.9628007, 0.9176895, 0.88880146, 0.9452012, 0.96686304, 0.973658, 0.96276885, 0.91032207, 0.88866866, 0.9365732, 0.96525794, 0.9731118, 0.9665492, 0.9209816, 0.89592236, 0.94344485, 0.9696487, 0.9761613, 0.965982, 0.918831, 0.884767, 0.93660885, 0.9659731, 0.9712535, 0.96267784, 0.91747785, 0.88914156, 0.94512105, 0.9667742, 0.9735086, 0.96267927, 0.90999293, 0.88906384, 0.9369545, 0.9653476, 0.9730954, 0.9665181, 0.9207319, 0.89609474, 0.94334894, 0.9697221, 0.97611624, 0.96601814, 0.91882527, 0.8849057, 0.9366219, 0.966064, 0.97135866, 0.96269494, 0.91746587, 0.8890546, 0.9452627, 0.96681756, 0.97357327, 0.9626315, 0.910244167, 0.889289737, 0.9369095, 0.9654074, 0.97316813, 0.96654785, 0.92132014, 0.89643985, 0.9433741, 0.9697528, 0.9762744, 0.9659995, 0.9193088, 0.88465923, 0.9363896, 0.96609247, 0.97134846, 0.96271366, 0.9178526, 0.8889806, 0.94518214, 0.9666031, 0.9735564, 0.9627154, 0.9102734, 0.88876486, 0.9369367, 0.9652927, 0.973126, 0.9665092, 0.9214846, 0.8960445, 0.9433057, 0.96959853, 0.97622025, 0.96599793, 0.91896445, 0.8842747, 0.9364954, 0.9659484, 0.9713083, 0.9624672, 0.91775066, 0.88845205, 0.9454442, 0.9666513, 0.97353, 0.96256083, 0.9103053, 0.88823825, 0.93744034, 0.96522284, 0.9730604, 0.9664814, 0.9212227, 0.8953466, 0.9437672, 0.9696715, 0.97622234, 0.96592873, 0.91926014, 0.88407373, 0.9368013, 0.9660055, 0.9713715, 0.96282446, 0.91764253, 0.88846004, 0.94538337, 0.96676016, 0.97366333, 0.96276057, 0.91078335, 0.88835025, 0.9370297, 0.965198, 0.9732276, 0.9666263, 0.9215734, 0.8953614, 0.9435776, 0.9695937, 0.976181, 0.9660177, 0.91991246, 0.88408256, 0.93667424, 0.9659948, 0.971323, 0.9628047, 0.9186352, 0.88851964, 0.94529647, 0.96681386, 0.9736363, 0.96289873, 0.9112939, 0.8889197, 0.93691504, 0.96536636, 0.9733257, 0.96676344, 0.92183924, 0.8956608, 0.9435616, 0.96964437, 0.97638685, 0.96616113, 0.91994905, 0.88466847, 0.93642473, 0.96607554, 0.97144425, 0.96286935, 0.91834986, 0.8885935, 0.9452962, 0.9666166, 0.973704, 0.962913, 0.91148216, 0.88930637, 0.9368559, 0.9652578, 0.9733723, 0.96668386, 0.922139, 0.8953449, 0.9435152, 0.9696614, 0.9764336, 0.96619785, 0.9202888, 0.8846467, 0.93674386, 0.96603274, 0.9717291, 0.9629218, 0.9188411, 0.8891479, 0.94561046, 0.96655756, 0.9740491, 0.9628785, 0.9116983, 0.88904375, 0.9373261, 0.9650715, 0.97350365, 0.96663743, 0.92207897, 0.89603287, 0.94368076, 0.96958697, 0.9763713, 0.966155, 0.920031, 0.8846335, 0.9369503, 0.9658223, 0.97149456, 0.96290505, 0.91840243, 0.8894423, 0.9457011, 0.9667745, 0.97377115, 0.9630117, 0.9113928, 0.8894189, 0.93736845, 0.9654577, 0.97335047, 0.9667351, 0.92195636, 0.89670324, 0.9439398, 0.96971124, 0.9764931, 0.9662782, 0.91991687, 0.8854323, 0.93723136, 0.9662376, 0.9716151, 0.9627734, 0.91812885, 0.88960797, 0.94573504, 0.9667944, 0.973976, 0.9629846, 0.9110362, 0.889615, 0.9374626, 0.96540093, 0.9733412, 0.96683854, 0.92247826, 0.89714354, 0.9441022, 0.96974665, 0.9764198, 0.96630824, 0.9204496, 0.88600737, 0.9372968, 0.96604484, 0.97166157, 0.9629656, 0.91891676, 0.8906247, 0.9459881, 0.9668502, 0.9739562, 0.96306574, 0.91188145, 0.8906455, 0.9378795, 0.9653675, 0.97357506, 0.96694493, 0.92271906, 0.898193, 0.9443505, 0.96972716, 0.97653276, 0.9663246, 0.9204275, 0.88670087, 0.93782514, 0.966066, 0.9719394, 0.96314627, 0.91955656, 0.89115113, 0.9464486, 0.9668024, 0.97417825, 0.9631852, 0.91244453, 0.89104277, 0.93840176, 0.9652624, 0.9737371, 0.96697015, 0.92296076, 0.8981985, 0.9446916, 0.96972245, 0.9767259, 0.9664623, 0.920833, 0.8874234, 0.9381056, 0.96593475, 0.9719761, 0.96318805, 0.91929287, 0.8910798, 0.9464792, 0.96676433, 0.9741091, 0.9632271, 0.91227823, 0.89100546, 0.9384659, 0.96523553, 0.9737935, 0.9670263, 0.9233459, 0.89838356, 0.944714, 0.96959126, 0.9767204, 0.966459, 0.92076796, 0.8870251, 0.938144, 0.96603906, 0.97199255, 0.96331656, 0.91950387, 0.89096373, 0.94659185, 0.9666463, 0.9742362, 0.96320456, 0.9125394, 0.8914046, 0.9387336, 0.9653327, 0.97391903, 0.9670802, 0.92335296, 0.8984362, 0.9450573, 0.969701, 0.97684413, 0.9666746, 0.9211314, 0.8875478, 0.93838435, 0.9659015, 0.9721481, 0.96341497, 0.9196557, 0.8911761, 0.9470171, 0.9666277, 0.97438985, 0.9633957, 0.9126049, 0.8914774, 0.93878675, 0.9652273, 0.9739551, 0.9671417, 0.92313516, 0.89798963, 0.9449667, 0.96955514, 0.9768307, 0.9666225, 0.9209479, 0.88728565, 0.9384627, 0.96598846, 0.9722721, 0.9634677, 0.9199423, 0.89133626, 0.94688654, 0.9666286, 0.9744212, 0.96347326, 0.9126012, 0.8914807, 0.9387981, 0.9652933, 0.97400224, 0.9672172, 0.9234661, 0.8987716, 0.94517034, 0.96977544, 0.9768861, 0.9667516, 0.9214759, 0.88782996, 0.93846935, 0.9660931, 0.97224444, 0.96354914, 0.9202746, 0.8916853, 0.94695, 0.96674126, 0.9744621, 0.9634322, 0.91332614, 0.8918799, 0.9388185, 0.965175, 0.9739861, 0.96722364, 0.92377126, 0.8985209, 0.94497573, 0.9697009, 0.97690886, 0.96670794, 0.9214376, 0.8874275, 0.9383419, 0.966052, 0.9722022, 0.96354985, 0.92018986, 0.8917052, 0.9469214, 0.96660936, 0.97438467, 0.963483, 0.9128813, 0.8915043, 0.9389001, 0.96511334, 0.9739683, 0.9672396, 0.92348886, 0.8986508, 0.94508886, 0.9695663, 0.976858, 0.9667507, 0.92131, 0.88755107, 0.93869936, 0.96577793, 0.9722514, 0.9635291, 0.91989076, 0.8917187, 0.94718987, 0.9665138, 0.97443366, 0.9635071, 0.91286594, 0.8918507, 0.9392292, 0.96499145, 0.9739743, 0.9673041, 0.92329645, 0.89830804, 0.9451941, 0.969474, 0.97686267, 0.96669334, 0.92119986, 0.88717514, 0.9389045, 0.965803, 0.9722491, 0.9635761, 0.9196182, 0.8909399, 0.9469368, 0.96639687, 0.9743834, 0.9634167, 0.91204166, 0.8908942, 0.93875396, 0.96501666, 0.9739362, 0.96727204, 0.923375, 0.89781153, 0.94497806, 0.9696529, 0.9769422, 0.9667331, 0.9215469, 0.8869425, 0.9383735, 0.9659232, 0.972188, 0.9636188, 0.91961604, 0.89025164, 0.94659805, 0.9666881, 0.9744751, 0.9633925, 0.91281396, 0.89086616, 0.93883055, 0.9653045, 0.9741374, 0.96727186, 0.92322034, 0.89768773, 0.9447399, 0.96956617, 0.97695947, 0.9666587, 0.9209172, 0.8872843, 0.9381988, 0.96607244, 0.97238386, 0.96358645, 0.9198176, 0.8916327, 0.94695616, 0.96690583, 0.97452605, 0.9636545, 0.9133427, 0.8917086, 0.93891644, 0.9653377, 0.9740096, 0.9672984, 0.92322797, 0.89839375, 0.9448964, 0.9697074, 0.97693765, 0.9667063, 0.9214157, 0.88788867, 0.9384933, 0.9660661, 0.9724046, 0.9636177, 0.9200028, 0.8925862, 0.9471884, 0.9671875, 0.97453827, 0.96339005, 0.9132259, 0.8919322, 0.9389626, 0.9655487, 0.9741857, 0.9672212, 0.92388946, 0.8981608, 0.94515556, 0.96991, 0.9770651, 0.9667991, 0.92149687, 0.8875057, 0.93847936, 0.9663609, 0.97252953, 0.96373016, 0.92095643, 0.89181584, 0.9472791, 0.9674173, 0.9746515, 0.96379936, 0.91382617, 0.8940535, 0.9397998, 0.96592426, 0.9743028, 0.9674636, 0.92389184, 0.90089566, 0.945931, 0.97029656, 0.9771563, 0.9669661, 0.9222231, 0.8892362, 0.9394652, 0.96669656, 0.9724414, 0.96374047, 0.92088133, 0.89348906, 0.9477711, 0.9675155, 0.9746722, 0.9637904, 0.91446364, 0.8935616, 0.9397476, 0.9659849, 0.9742018, 0.9674709, 0.9247128, 0.9000419, 0.9458197, 0.9701952, 0.9769618, 0.9669522, 0.9226806, 0.8892941, 0.93941313, 0.9666785, 0.97230285, 0.9637077, 0.9214183, 0.893142, 0.9475468, 0.96745133, 0.974554, 0.9637131, 0.9146848, 0.8928288, 0.9397146, 0.96599734, 0.974147, 0.9673903, 0.9250934, 0.90002644, 0.94579035, 0.97029275, 0.97704065, 0.96679115, 0.9225792, 0.88882864, 0.93952394, 0.96673757, 0.972515, 0.96386325, 0.9215741, 0.89339936, 0.9477894, 0.9674082, 0.9745753, 0.9638382, 0.91485864, 0.8932554, 0.93982327, 0.96613497, 0.97423846, 0.9675289, 0.9252932, 0.9002825, 0.9459739, 0.97034, 0.9770832, 0.9669319, 0.9228067, 0.8890476, 0.93968767, 0.9666636, 0.9724482, 0.963772, 0.92185724, 0.8937022, 0.94799393, 0.9674644, 0.974703, 0.9637787, 0.9153491, 0.8935589, 0.9401591, 0.96603376, 0.97433835, 0.96753836, 0.9254168, 0.90045047, 0.946271, 0.9701623, 0.97714156, 0.96696657, 0.92361134, 0.88919914, 0.93990004, 0.9665875, 0.97257304, 0.9638918, 0.9221464, 0.8933231, 0.9481805, 0.9673798, 0.97470224, 0.9639243, 0.91585016, 0.8936469, 0.9405551, 0.96587956, 0.9744048, 0.9676115, 0.9263534, 0.90032357, 0.94637114, 0.9700974, 0.9772093, 0.9670388, 0.923991, 0.8894676, 0.93988425, 0.96654564, 0.97263134, 0.9639602, 0.92317003, 0.89424056, 0.94798666, 0.96736956, 0.9748634, 0.9639482, 0.91613203, 0.89336985, 0.9400548, 0.96585345, 0.97439945, 0.9675935, 0.9261416, 0.9001747, 0.94618857, 0.97020054, 0.97711337, 0.9670708, 0.92407084, 0.8892956, 0.94004256, 0.9667184, 0.9725612, 0.9638792, 0.92258704, 0.8935911, 0.94809026, 0.96747845, 0.97475725, 0.96395576, 0.915868, 0.89395005, 0.94022876, 0.9660095, 0.9743183, 0.9675712, 0.9261305, 0.9006286, 0.946183, 0.9702332, 0.9771476, 0.9670135, 0.9239593, 0.8892205, 0.9401316, 0.9666498, 0.9725442, 0.96391386, 0.9224097, 0.8935228, 0.9482352, 0.9675298, 0.9746996, 0.9638896, 0.9162725, 0.89361596, 0.9402942, 0.9659967, 0.97429115, 0.9675752, 0.92627335, 0.9006479, 0.94629073, 0.97028, 0.97715116, 0.96700335, 0.9239385, 0.889919, 0.9401069, 0.9669207, 0.9724638, 0.96385205, 0.92264104, 0.8942143, 0.9483427, 0.96764207, 0.9746737, 0.96394664, 0.91595477, 0.8946029, 0.9405349, 0.96612763, 0.9741891, 0.96758515, 0.9260683, 0.9015099, 0.9465, 0.9702719, 0.9770791, 0.96696424, 0.9240117, 0.8906684, 0.94045717, 0.9668005, 0.97221404, 0.96379304, 0.92293996, 0.8951068, 0.9486011, 0.96756876, 0.9745569, 0.9638441, 0.9159907, 0.89506984, 0.94079244, 0.96615666, 0.9740074, 0.96752965, 0.9259454, 0.90147394, 0.94637614, 0.9704022, 0.9769557, 0.96703035, 0.9239047, 0.89095235, 0.94021547, 0.9668625, 0.97222364, 0.9638372, 0.9226902, 0.89521396, 0.94834036, 0.9677252, 0.9744236, 0.9639245, 0.9158997, 0.8953494, 0.9406669, 0.966227, 0.9741165, 0.96753913, 0.92635113, 0.9015303, 0.9464715, 0.97041076, 0.9768844, 0.96700144, 0.92417675, 0.89027405, 0.9403612, 0.9669002, 0.9722323, 0.96385694, 0.92276645, 0.895176, 0.94847363, 0.96777356, 0.97454786, 0.9639683, 0.91626364, 0.8951058, 0.9408942, 0.9664629, 0.97419274, 0.9675662, 0.9261671, 0.90135986, 0.94683504, 0.97067875, 0.9770357, 0.96710557, 0.92399645, 0.8906278, 0.9407282, 0.9672145, 0.9724922, 0.9638587, 0.92341983, 0.8946522, 0.94897586, 0.96803355, 0.9746986, 0.96378773, 0.9174099, 0.8951486, 0.9414404, 0.9663817, 0.97440624, 0.9673176, 0.92694086, 0.9018209, 0.94724345, 0.9707195, 0.9772553, 0.9667345, 0.9251347, 0.89109355, 0.94123864, 0.9673073, 0.972558, 0.9635907, 0.92356205, 0.89506096, 0.949495, 0.9680608, 0.97477144, 0.9636984, 0.91749626, 0.89534384, 0.94186443, 0.96661115, 0.9744218, 0.9674554, 0.9268422, 0.90139574, 0.94755334, 0.97090703, 0.97725827, 0.96694726, 0.92438245, 0.89101446, 0.9416248, 0.96734524, 0.9727007, 0.9637956, 0.92331135, 0.89537835, 0.9496642, 0.96827614, 0.974761, 0.96371657, 0.9160636, 0.8953149, 0.9420258, 0.96668476, 0.97448605, 0.9674792, 0.9263498, 0.9016459, 0.9479737, 0.97090954, 0.9773272, 0.9669544, 0.9236429, 0.89093393, 0.94157696, 0.9673817, 0.9725957, 0.9637742, 0.9224534, 0.89504933, 0.94975376, 0.96830016, 0.9748386, 0.9637344, 0.9154515, 0.8947511, 0.9417821, 0.96670896, 0.9744849, 0.96753323, 0.92571336, 0.90158176, 0.94735247, 0.97072124, 0.9772634, 0.96707445, 0.9232819, 0.89056605, 0.94138783, 0.96741754, 0.97258276, 0.9639376, 0.922162, 0.89550185, 0.94957346, 0.9681299, 0.9749522, 0.96405977, 0.91577697, 0.89587253, 0.9416429, 0.9666979, 0.9745466, 0.9675584, 0.92527807, 0.9016408, 0.9473888, 0.9710191, 0.9771886, 0.9670142, 0.9229423, 0.8909485, 0.94129056, 0.9676459, 0.97251993, 0.96387386, 0.9220913, 0.8952464, 0.9497697, 0.9684001, 0.97483784, 0.96408314, 0.9160506, 0.89599496, 0.9420345, 0.96684176, 0.97454005, 0.9677018, 0.92582655, 0.90258825, 0.9477781, 0.97114724, 0.9773981, 0.967208, 0.9233144, 0.8913001, 0.94157124, 0.967656, 0.9726776, 0.96404594, 0.9219544, 0.8963652, 0.9496774, 0.9684522, 0.9748834, 0.9642593, 0.9156795, 0.895835, 0.94174975, 0.96674055, 0.9746593, 0.96788746, 0.9259073, 0.90250283, 0.94772696, 0.9710651, 0.9773957, 0.96717685, 0.9231614, 0.89196754, 0.9415591, 0.9676738, 0.972743571, 0.964045346, 0.9218698, 0.8964197, 0.9496893, 0.9682929, 0.9748659, 0.9642191, 0.9157667, 0.89645356, 0.94179577, 0.9668037, 0.9744986, 0.967754, 0.92563075, 0.90274704, 0.9474888, 0.9709919, 0.9773072, 0.9673025, 0.92357373, 0.8922557, 0.9413769, 0.96747845, 0.9726292, 0.9641492, 0.92214394, 0.8963707, 0.94954777, 0.96829915, 0.9749023, 0.96423715, 0.9158683, 0.8965548, 0.9417871, 0.9666312, 0.9745584, 0.9677651, 0.9260725, 0.9028559, 0.9476019, 0.97082347, 0.9772809, 0.967223, 0.923777, 0.8916893, 0.9411586, 0.96729887, 0.9725945, 0.9641676, 0.922918, 0.89672905, 0.94943506, 0.9680003, 0.9748893, 0.96423155, 0.91649234, 0.89681685, 0.94145155, 0.9665803, 0.97450167, 0.9677939, 0.9263191, 0.9028863, 0.9473227, 0.9708666, 0.97738177, 0.9672372, 0.9242605, 0.89196205, 0.9409764, 0.96712935, 0.9726274, 0.96413255, 0.922891, 0.8965974, 0.9492556, 0.9679576, 0.97492224, 0.96435267, 0.91664207, 0.89678985, 0.94132, 0.9664156, 0.9745204, 0.96781635, 0.92623764, 0.9034498, 0.94734657, 0.9707008, 0.97735137, 0.96740323, 0.92375547, 0.89254296, 0.9409408, 0.9671552, 0.972741, 0.96431124, 0.92282796, 0.89717585, 0.9493408, 0.96799344, 0.9749858, 0.9645232, 0.9163473, 0.89705116, 0.9416263, 0.9665991, 0.9746167, 0.96796507, 0.9264235, 0.9034776, 0.94743925, 0.97089356, 0.97750014, 0.9674732, 0.92412686, 0.89259255, 0.9410384, 0.96734256, 0.9728409, 0.96431464, 0.92283845, 0.89670885, 0.9488946, 0.96788734, 0.97502124, 0.96459854, 0.9162352, 0.8960074, 0.94114995, 0.9665627, 0.974626, 0.968015, 0.9261352, 0.90278727, 0.94692504, 0.9708537, 0.9774524, 0.96744496, 0.9238687, 0.8921242, 0.9407498, 0.96734357, 0.9726902, 0.964147, 0.9228298, 0.89670396, 0.94897276, 0.96824855, 0.9748506, 0.96442664, 0.9167556, 0.8972364, 0.94122106, 0.9668102, 0.97473055, 0.9680687, 0.9266145, 0.9035747, 0.94714826, 0.9710433, 0.9774155, 0.96756905, 0.92429614, 0.89296186, 0.9408183, 0.96747804, 0.9727145, 0.9644715, 0.9230187, 0.89755803, 0.9489035, 0.9682397, 0.9750513, 0.96467483, 0.9165005, 0.89771396, 0.9409527, 0.9667565, 0.97465163, 0.96814615, 0.9266135, 0.90393126, 0.9468409, 0.97104406, 0.9772992, 0.9677425, 0.92485094, 0.89303696, 0.9402856, 0.9674109, 0.9726663, 0.9644688, 0.9233944, 0.89730275, 0.94828546, 0.9681522, 0.9749586, 0.9645688, 0.91692245, 0.8977051, 0.94081146, 0.96686906, 0.9745967, 0.9681473, 0.9272461, 0.90406615, 0.94661045, 0.9710399, 0.9773226, 0.9677082, 0.92477703, 0.8928107, 0.93985707, 0.9674407, 0.9726485, 0.9645545, 0.9236918, 0.89718616, 0.94838256, 0.9682805, 0.9748786, 0.96448284, 0.9174427, 0.8974527, 0.9404717, 0.9668462, 0.97446084, 0.9679309, 0.927242, 0.9035005, 0.9464092, 0.97105306, 0.97726953, 0.96741104, 0.9251235, 0.892966, 0.93995154, 0.9674094, 0.97263294, 0.9642869, 0.9239993, 0.89749485, 0.9484404, 0.9681119, 0.97493017, 0.9645837, 0.9178093, 0.8976875, 0.9406288, 0.96676016, 0.97451246, 0.96802396, 0.9275792, 0.90381956, 0.94674444, 0.97103554, 0.9773548, 0.96753514, 0.9254413, 0.8932779, 0.9401867, 0.96743035, 0.97270095, 0.96430135, 0.92411554, 0.8977127, 0.94834465, 0.9682709, 0.9749186, 0.9644416, 0.917762, 0.89787054, 0.94064826, 0.96671605, 0.97452503, 0.9679919, 0.92749214, 0.90376884, 0.94679797, 0.9709156, 0.9772898, 0.9674296, 0.9253077, 0.89282304, 0.93997306, 0.9673197, 0.9726248, 0.96420693, 0.9240369, 0.897271, 0.9485567, 0.96818024, 0.97490984, 0.96454316, 0.9179016, 0.8973458, 0.94052136, 0.9668045, 0.9745764, 0.96804327, 0.9274745, 0.90377647, 0.9466698, 0.9710584, 0.97741014, 0.9676243, 0.92515993, 0.8928531, 0.9400548, 0.9674063, 0.97268945, 0.96440953, 0.923803, 0.8972921, 0.9482417, 0.9680908, 0.9749355, 0.96464676, 0.9176687, 0.8979104, 0.9404961, 0.96692634, 0.974537, 0.9680338, 0.9276428, 0.90373236, 0.9465591, 0.9709843, 0.9773613, 0.96756023, 0.9254372, 0.8934487, 0.94015795, 0.9673702, 0.97273475, 0.9643436, 0.92395246, 0.89819956, 0.9484931, 0.9682452, 0.9751184, 0.9646609, 0.9181491, 0.8984286, 0.9406514, 0.9669787, 0.9746889, 0.9680597, 0.9274002, 0.90442014, 0.9464452, 0.9710697, 0.97739935, 0.9676638, 0.9249452, 0.89411914, 0.940169, 0.96755075, 0.9727032, 0.9645313, 0.9240271, 0.8983665, 0.9484193, 0.96823895, 0.97503465, 0.9647552, 0.9177366, 0.898735, 0.94052577, 0.9668014, 0.9746937, 0.9681673, 0.9277688, 0.9046152, 0.9466172, 0.97096145, 0.97736645, 0.9676638, 0.9254892, 0.89404434, 0.9401828, 0.9673959, 0.9728222, 0.9645389, 0.9243369, 0.8982229, 0.9484981, 0.9682406, 0.97504926, 0.96477103, 0.91798574, 0.8987268, 0.9407667, 0.96683306, 0.9746687, 0.9682524, 0.927675, 0.9046986, 0.9467775, 0.9710674, 0.97749865, 0.9677963, 0.925872, 0.89377695, 0.9403863, 0.96747667, 0.9729095, 0.9645506, 0.92481077, 0.8981275, 0.9486551, 0.9682539, 0.9752296, 0.96471876, 0.9188085, 0.8985876, 0.9411524, 0.9668811, 0.9747241, 0.96823066, 0.92861557, 0.90487075, 0.94676644, 0.9710951, 0.97747827, 0.9677128, 0.925898, 0.8937659, 0.9405761, 0.96751976, 0.9728295, 0.96453273, 0.9246713, 0.89828455, 0.9486093, 0.9683396, 0.97514254, 0.9649212, 0.9188809, 0.8983627, 0.94077927, 0.96703935, 0.97469455, 0.9682741, 0.9281909, 0.90441173, 0.94672894, 0.97139543, 0.9774187, 0.96778107, 0.9254172, 0.8937459, 0.9400998, 0.96791583, 0.97280574, 0.96462935, 0.92422724, 0.8981008, 0.94818085, 0.9688205, 0.9750543, 0.96489054, 0.91815674, 0.89856595, 0.940392, 0.9673693, 0.9747005, 0.968315, 0.9279258, 0.90457296, 0.9465166, 0.97156227, 0.97746176, 0.9677999, 0.9255851, 0.8940113, 0.93999755, 0.96805835, 0.97277415, 0.964711, 0.9244691, 0.8984971, 0.9485813, 0.9689836, 0.97510004, 0.96491355, 0.9186269, 0.8994823, 0.9406373, 0.9676399, 0.97475785, 0.968344, 0.9284585, 0.9053742, 0.9467503, 0.97186756, 0.9774753, 0.9679215, 0.92611533, 0.89521456, 0.9403645, 0.9683483, 0.97293377, 0.9647858, 0.9250439, 0.89963454, 0.9487878, 0.96923333, 0.9752109, 0.96520287, 0.919127, 0.9001255, 0.94093025, 0.9677655, 0.97487134, 0.96860754, 0.9287082, 0.9052937, 0.94677347, 0.9717731, 0.9776071, 0.9681171, 0.9266597, 0.89563185, 0.9402022, 0.96850955, 0.97296774, 0.9649053, 0.9253637, 0.89975923, 0.9487065, 0.96942455, 0.9753657, 0.9652574, 0.9194428, 0.90024287, 0.9409193, 0.9682005, 0.9749337, 0.96859133, 0.9293721, 0.9058113, 0.9470577, 0.97230464, 0.9776393, 0.968156, 0.9266164, 0.89564914, 0.9403124, 0.9687213, 0.9729901, 0.96519744, 0.92557883, 0.8997158, 0.9487253, 0.96944696, 0.9750889, 0.96544313, 0.91941005, 0.90019417, 0.9408646, 0.96816975, 0.97489095, 0.9686848, 0.92915505, 0.90604085, 0.9471267, 0.9722518, 0.97759765, 0.96818113, 0.9265642, 0.896236, 0.94057673, 0.9689989, 0.97297996, 0.9651609, 0.9254958, 0.9004388, 0.9488884, 0.9697622, 0.97529423, 0.96555436, 0.9195154, 0.9003771, 0.94104594, 0.96841097, 0.97493196, 0.9688063, 0.928693, 0.9064978, 0.9472619, 0.9723884, 0.9777133, 0.9683196, 0.9269055, 0.896257, 0.9403866, 0.96908665, 0.9730905, 0.9652132, 0.92535096, 0.9008532, 0.9489143, 0.9697323, 0.9754298, 0.96563894, 0.919127, 0.9009813, 0.94105864, 0.9682479, 0.9750456, 0.9687908, 0.9287076, 0.90681255, 0.94714653, 0.972344, 0.97776675, 0.9682719, 0.92636365, 0.89585245, 0.9401497, 0.96898055, 0.9731534, 0.9652632, 0.92514765, 0.9002646, 0.948686, 0.9695675, 0.97538555, 0.96555805, 0.9188968, 0.90102446, 0.9409937, 0.9681705, 0.9749854, 0.9688811, 0.9287326, 0.9063374, 0.9471353, 0.9722298, 0.97765964, 0.96843845, 0.9264095, 0.89612323, 0.9407264, 0.9689405, 0.9729996, 0.96541435, 0.92539036, 0.9011129, 0.9492193, 0.969877, 0.97543895, 0.9656182, 0.9198959, 0.9017367, 0.941277, 0.9683747, 0.9750636, 0.9690758, 0.92939574, 0.9075683, 0.9471395, 0.9724213, 0.9776883, 0.9686469, 0.9274392, 0.8979829, 0.9403256, 0.96911025, 0.97327447, 0.9655528, 0.92668366, 0.9022622, 0.94888616, 0.9701694, 0.9755948, 0.96576005, 0.9207367, 0.9021771, 0.941232, 0.9688362, 0.97533077, 0.96900314, 0.93054086, 0.908341, 0.9472801, 0.9727361, 0.97787833, 0.96849346, 0.9280849, 0.89854264, 0.9407435, 0.96954286, 0.9733985, 0.9655028, 0.9268188, 0.90253055, 0.9489736, 0.9701301, 0.9755356, 0.96571165, 0.92095053, 0.9030963, 0.94121355, 0.9690156, 0.9752374, 0.9689287, 0.93052125, 0.90899014, 0.94725555, 0.9729715, 0.97785264, 0.9684766, 0.92886543, 0.89903927, 0.9407535, 0.9698543, 0.9733802, 0.965465, 0.92838854, 0.9032382, 0.94929093, 0.9706527, 0.9756856, 0.9657539, 0.9230802, 0.90384877, 0.9417877, 0.9693981, 0.9754437, 0.96917725, 0.9317246, 0.9092149, 0.9476295, 0.97313786, 0.97800714, 0.96881837, 0.9295189, 0.89889735, 0.94122297, 0.9701019, 0.97354853, 0.9657716, 0.9289931, 0.90323704, 0.9495803, 0.9707774, 0.9758567, 0.96606624, 0.92247725, 0.90368026, 0.94217765, 0.96953934, 0.9753854, 0.9691723, 0.9314451, 0.9096831, 0.9478468, 0.97331727, 0.97804207, 0.9686091, 0.9299423, 0.8998426, 0.94128674, 0.97011393, 0.9735535, 0.9655009, 0.92808896, 0.90395546, 0.94968754, 0.9707713, 0.975785, 0.96579975, 0.92292506, 0.9040257, 0.9421645, 0.9696291, 0.9755305, 0.96907437, 0.932774, 0.9097999, 0.9479927, 0.9732097, 0.9780522, 0.96854734, 0.9298988, 0.8998925, 0.9416237, 0.9699411, 0.9733289, 0.9653113, 0.92818063, 0.90394443, 0.94985336, 0.9706635, 0.9756468, 0.9657836, 0.9214079, 0.9044157, 0.94228756, 0.96944445, 0.9753078, 0.9691507, 0.93201506, 0.9102647, 0.94850934, 0.97338164, 0.97809154, 0.96859276, 0.9301829, 0.8992429, 0.9424208, 0.9701433, 0.9736825, 0.965519, 0.92699575, 0.9037865, 0.9504947, 0.9708273, 0.9758665, 0.96519166, 0.92033917, 0.90395224, 0.9428766, 0.96934944, 0.9752852, 0.9684401, 0.92938244, 0.9098432, 0.9488682, 0.9729979, 0.9777398, 0.96799, 0.92649263, 0.89969736, 0.9426009, 0.96991223, 0.9730225, 0.96490717, 0.92530817, 0.9034628, 0.95043975, 0.9706495, 0.97547424, 0.96523803, 0.9189429, 0.90378314, 0.94260734, 0.969341, 0.97522974, 0.9685112, 0.92930686, 0.909809, 0.9483342, 0.9730426, 0.9778098, 0.96796095, 0.9268921, 0.89996374, 0.942112, 0.96999824, 0.97310024, 0.9649122, 0.9264553, 0.9036815, 0.9506399, 0.9709348, 0.9753803, 0.9650966, 0.9197902, 0.90381294, 0.94289374, 0.96941906, 0.9749171, 0.9685361, 0.9294816, 0.90961343, 0.9488444, 0.97340614, 0.9776782, 0.9678867, 0.92670506, 0.8990663, 0.94227046, 0.9699378, 0.9728035, 0.9648416, 0.92538875, 0.90372306, 0.9501985, 0.9707839, 0.9754673, 0.96498346, 0.91979545, 0.9035427, 0.9427623, 0.9694168, 0.9748063, 0.9685514, 0.92904764, 0.908788, 0.9488399, 0.97337645, 0.9774918, 0.9679897, 0.9266079, 0.89878863, 0.94322145, 0.9701914, 0.97309417, 0.96519744, 0.9260373, 0.9035648, 0.94980323, 0.9703792, 0.97588164, 0.96553695, 0.92051065, 0.9039083, 0.94215816, 0.9688696, 0.97538596, 0.9688917, 0.93086433, 0.9107778, 0.9480833, 0.97290695, 0.9781681, 0.9683063, 0.9293612, 0.9013454, 0.9426652, 0.97003216, 0.9736892, 0.9652083, 0.92691123, 0.9041267, 0.95042676, 0.9707026, 0.97556657, 0.96525806, 0.9197086, 0.90293086, 0.9423507, 0.9696954, 0.9751481, 0.9688319, 0.92998767, 0.9082635, 0.9484437, 0.9725174, 0.97803533, 0.9683367, 0.9280347, 0.8997103, 0.9417007, 0.9690865, 0.97356147, 0.965451, 0.9266552, 0.90394044, 0.94982207, 0.96984017, 0.97588766, 0.9657268, 0.9211171, 0.9044229, 0.94213617, 0.968646, 0.9755518, 0.9689744, 0.9304301, 0.90975016, 0.94760746, 0.97217315, 0.97816336, 0.9683473, 0.9276972, 0.89981616, 0.9410121, 0.96936494, 0.97383523, 0.96531403, 0.9267167, 0.9040005, 0.9493177, 0.9701616, 0.9761716, 0.9656286, 0.92135143, 0.9046315, 0.9415612, 0.9688028, 0.9758012, 0.9688599, 0.9308091, 0.9100659, 0.9475216, 0.97244495, 0.9783539, 0.9682501, 0.9282247, 0.8997675, 0.9407194, 0.9692274, 0.9738733, 0.9651689, 0.9267294, 0.90421826, 0.9491412, 0.9699878, 0.9761534, 0.96529424, 0.92103946, 0.904477, 0.94129103, 0.96853113, 0.9757411, 0.96879435, 0.9301926, 0.9101857, 0.9473934, 0.9724028, 0.9784434, 0.968365, 0.9277353, 0.90009654, 0.94088143, 0.96928966, 0.9739594, 0.96535045, 0.92657834, 0.90449005, 0.94938445, 0.9701928, 0.9762359, 0.9654758, 0.92072666, 0.90507364, 0.94141, 0.96864015, 0.9757997, 0.96887076, 0.93031657, 0.9105348, 0.9475641, 0.97230387, 0.9783612, 0.9681838, 0.9279767, 0.9007941, 0.94085354, 0.96918035, 0.973928, 0.965147, 0.92674375, 0.9049143, 0.9489369, 0.9698981, 0.9761904, 0.96529126, 0.9206265, 0.9050928, 0.9406612, 0.9683707, 0.9758017, 0.96879524, 0.93025786, 0.9106457, 0.94697696, 0.9722732, 0.97831535, 0.96824807, 0.92772835, 0.9009436, 0.9405034, 0.96903807, 0.97392786, 0.9652888, 0.92672354, 0.9050123, 0.9489954, 0.96979666, 0.9761537, 0.96538204, 0.9205501, 0.90516114, 0.94138896, 0.96850014, 0.9759502, 0.96875393, 0.930161, 0.91075283, 0.94771045, 0.97241724, 0.97847646, 0.9681612, 0.9275909, 0.90051395, 0.94112873, 0.96929806, 0.9743614, 0.9651101, 0.92608535, 0.9045402, 0.94848585, 0.96949434, 0.9765744, 0.9653406, 0.92000806, 0.9048557, 0.94131696, 0.9687743, 0.97618765, 0.9686733, 0.9303006, 0.9105113, 0.9474206, 0.9726503, 0.97853684, 0.96809804, 0.92792356, 0.9007571, 0.9414014, 0.96967745, 0.97420156, 0.96519506, 0.9268536, 0.90501094, 0.9496195, 0.97049147, 0.9765038, 0.96545357, 0.9212026, 0.90509135, 0.94193685, 0.96907187, 0.97609043, 0.96887755, 0.9310628, 0.9107341, 0.9481269, 0.9727817, 0.9785566, 0.9683077, 0.9285392, 0.9006558, 0.94149166, 0.9697441, 0.9741367, 0.9652165, 0.9270599, 0.90474164, 0.9498182, 0.97050965, 0.9764499, 0.96546793, 0.92124474, 0.9049188, 0.94217044, 0.9691687, 0.976008, 0.96884006, 0.9305698, 0.9107778, 0.94795036, 0.97286034, 0.9788189, 0.96826404, 0.9280863, 0.9013424, 0.9414093, 0.9700465, 0.9743113, 0.96511304, 0.9266343, 0.90586877, 0.9500203, 0.9706052, 0.97658324, 0.9654425, 0.9204877, 0.9053695, 0.94182557, 0.96936435, 0.9759728, 0.9689312, 0.9308977, 0.9116031, 0.9481566, 0.97314596, 0.97860605, 0.9683533, 0.9281062, 0.90160465, 0.94151694, 0.9700187, 0.9741625, 0.9652907, 0.92715716, 0.90582, 0.9497167, 0.97056717, 0.9764133, 0.96544015, 0.92117286, 0.9060335, 0.9420424, 0.96925247, 0.9761175, 0.96888775, 0.9310744, 0.91202015, 0.9483373, 0.973065, 0.9786475, 0.96837515, 0.92845845, 0.90145135, 0.94148123, 0.9698748, 0.9741984, 0.96536237, 0.9270703, 0.9055145, 0.9496112, 0.9705405, 0.97648335, 0.96563786, 0.9211701, 0.90553695, 0.94167316, 0.96925694, 0.97606045, 0.96906865, 0.93070745, 0.9114398, 0.94807494, 0.97319835, 0.9786912, 0.9684125, 0.92830443, 0.9013821, 0.9412913, 0.9699422, 0.9743794, 0.96535003, 0.9273167, 0.90538174, 0.94982946, 0.97077906, 0.9765401, 0.9655874, 0.9213886, 0.9058273, 0.941915, 0.96949905, 0.976162, 0.96912605, 0.93125904, 0.91124785, 0.9479662, 0.97305804, 0.97871333, 0.96866614, 0.92873996, 0.90129894, 0.94136196, 0.96996295, 0.97440207, 0.9655617, 0.9276171, 0.90603673, 0.9496687, 0.97056633, 0.9765645, 0.9657069, 0.9217406, 0.90587705, 0.9418149, 0.9692695, 0.9761959, 0.969035, 0.9312769, 0.91122514, 0.94805384, 0.9730629, 0.97870195, 0.96849436, 0.9288528, 0.90144974, 0.94125473, 0.96992034, 0.9743682, 0.9654965, 0.9275401, 0.90604806, 0.9496018, 0.9706214, 0.9765919, 0.965752, 0.92182505, 0.9061843, 0.94160855, 0.9694001, 0.976225, 0.9690971, 0.93111473, 0.91185963, 0.94794625, 0.9730671, 0.9786955, 0.9684929, 0.9284968, 0.902323, 0.9413387, 0.96992135, 0.9744786, 0.9655938, 0.9274499, 0.90653944, 0.94959337, 0.9708021, 0.9766456, 0.9658142, 0.9220453, 0.9065019, 0.94160706, 0.9693443, 0.9763472, 0.9691789, 0.9311322, 0.91179097, 0.94787943, 0.9726499, 0.97865945, 0.9685773, 0.9287822, 0.9016993, 0.9408372, 0.9697435, 0.9743216, 0.96552336, 0.92740726, 0.9060796, 0.94936323, 0.97046214, 0.9766888, 0.9657664, 0.9214614, 0.9059768, 0.94137913, 0.9694754, 0.9762847, 0.96907085, 0.93126017, 0.9116243, 0.9480384, 0.9731374, 0.9787435, 0.96867186, 0.9292206, 0.9016573, 0.94125503, 0.9699462, 0.97435975, 0.96560574, 0.92791635, 0.9058084, 0.94954926, 0.9707347, 0.9764446, 0.965924, 0.92232686, 0.90610945, 0.9415629, 0.9693754, 0.97607183, 0.96924376, 0.93173593, 0.9113851, 0.9480201, 0.97304994, 0.97857016, 0.96861726, 0.9290631, 0.90150046, 0.941035, 0.9698599, 0.97423506, 0.9655735, 0.9277612, 0.90587795, 0.94945204, 0.97051066, 0.9764708, 0.9659257, 0.9220356, 0.90599376, 0.94152886, 0.9692536, 0.976085, 0.9692648, 0.9315968, 0.9116017, 0.94786817, 0.97288495, 0.978518, 0.9685689, 0.9292832, 0.9015703, 0.9410562, 0.96975684, 0.97424763, 0.9655952, 0.9278343, 0.9061952, 0.9494182, 0.9705275, 0.9764825, 0.9658094, 0.9223174, 0.9063555, 0.9415011, 0.96937186, 0.9761801, 0.9691946, 0.93182933, 0.9116677, 0.94797415, 0.9731005, 0.9785753, 0.96857876, 0.9292052, 0.9014798, 0.94101924, 0.9699832, 0.9742201, 0.9655696, 0.92791814, 0.90592116, 0.94954467, 0.97078526, 0.97654665, 0.9658568, 0.922637, 0.90608734, 0.9416024, 0.96943474, 0.97615224, 0.9692137, 0.93180895, 0.91174054, 0.9479183, 0.97308457, 0.9785817, 0.9686179, 0.9289829, 0.90132165, 0.9411289, 0.9697806, 0.9742216, 0.9655992, 0.9276817, 0.9060232, 0.9496311, 0.9702426, 0.9764448, 0.96567076, 0.9220933, 0.9063019, 0.9416109, 0.9690992, 0.97610486, 0.96907264, 0.93134, 0.9116106, 0.94797754, 0.9730915, 0.97855645, 0.9684161, 0.9290855, 0.9016974, 0.9411001, 0.9698146, 0.97417814, 0.9655095, 0.92806935, 0.90603596, 0.9494938, 0.9704185, 0.9763931, 0.96562386, 0.922274, 0.9058871, 0.941421, 0.96908945, 0.9761211, 0.96910435, 0.93164957, 0.91157657, 0.9478517, 0.9729599, 0.97860044, 0.968532, 0.9292249, 0.90179676, 0.9410236, 0.96966445, 0.97428447, 0.96557206, 0.9279547, 0.9058847, 0.94958645, 0.9705504, 0.97653776, 0.96582884, 0.9226424, 0.9057413, 0.94175637, 0.9694223, 0.9763011, 0.9692819, 0.9324973, 0.9116261, 0.9478834, 0.9729273, 0.9785566, 0.96865195, 0.9299711, 0.90222186, 0.94115007, 0.9699398, 0.9744655, 0.9657611, 0.92872673, 0.90611523, 0.9495512, 0.9706397, 0.9766991, 0.96618325, 0.92332214, 0.906736, 0.94157, 0.96957386, 0.9763716, 0.96949846, 0.93217194, 0.912268, 0.94791734, 0.9732649, 0.9788392, 0.9688024, 0.92989075, 0.9026587, 0.9412322, 0.9700808, 0.9745059, 0.96586186, 0.92809755, 0.9066134, 0.94962466, 0.97080827, 0.9767215, 0.96603906, 0.922845, 0.9065217, 0.9414061, 0.9695924, 0.9764617, 0.9693972, 0.9323363, 0.9123939, 0.9481152, 0.9732623, 0.97879213, 0.9687659, 0.92982954, 0.90222573, 0.9412557, 0.9700445, 0.9744582, 0.9657922, 0.9283833, 0.90697443, 0.94968814, 0.9707284, 0.9766649, 0.9659322, 0.9230043, 0.90705156, 0.94162124, 0.9695131, 0.9763306, 0.9693133, 0.93217105, 0.9122918, 0.94810325, 0.97314394, 0.97879463, 0.9686756, 0.9298849, 0.90224195, 0.9412333, 0.9699607, 0.9744444, 0.9657719, 0.92871815, 0.9068044, 0.9497885, 0.9707375, 0.97678906, 0.9660533, 0.9232699, 0.90691227, 0.94176006, 0.96950305, 0.9764622, 0.96940494, 0.9323424, 0.9121241, 0.94794595, 0.97318697, 0.97887903, 0.9687895, 0.9297826, 0.9018017, 0.9410833, 0.9698692, 0.97455454, 0.96586335, 0.9284982, 0.90638083, 0.94965947, 0.9705483, 0.9767169, 0.9660759, 0.9233761, 0.90698403, 0.9416167, 0.9695252, 0.9764139, 0.96938765, 0.93260723, 0.91234136, 0.9480516, 0.9731918, 0.97885954, 0.9687275, 0.9300442, 0.9021115, 0.9410952, 0.9699215, 0.9746134, 0.96592504, 0.9289917, 0.90678203, 0.9495594, 0.97079057, 0.97677416, 0.9660831, 0.9238199, 0.90679324, 0.9417493, 0.969537, 0.97653884, 0.9693749, 0.93319, 0.9120678, 0.94828576, 0.97324187, 0.97889024, 0.96885943, 0.9308846, 0.9021481, 0.94138074, 0.9700066, 0.97461957, 0.9658562, 0.9292247, 0.90664583, 0.9497405, 0.9707903, 0.9768729, 0.9660505, 0.92376655, 0.9070152, 0.9416792, 0.9695336, 0.97659236, 0.969349, 0.93307984, 0.91230434, 0.94824976, 0.9733166, 0.9789284, 0.9688175, 0.93057364, 0.90214974, 0.94141495, 0.9701774, 0.9746148, 0.96587646, 0.92922986, 0.90673757, 0.9497375, 0.9709092, 0.97683775, 0.966166, 0.92408895, 0.90695626, 0.941731, 0.9697286, 0.976548, 0.9693523, 0.93326795, 0.9123257, 0.9480399, 0.9732548, 0.9789963, 0.96874255, 0.93041706, 0.9019254, 0.94102883, 0.9699174, 0.9746643, 0.96593416, 0.9292199, 0.906578, 0.9496153, 0.9706369, 0.9768585, 0.9660836, 0.9232197, 0.90668374, 0.9416965, 0.96946025, 0.97662055, 0.96930444, 0.9325529, 0.9126536, 0.94803584, 0.97311425, 0.97895813, 0.9687227, 0.9303039, 0.9022163, 0.94103235, 0.9697454, 0.9747035, 0.96580416, 0.9294024, 0.9068097, 0.94960934, 0.9706965, 0.97692376, 0.9660265, 0.92392755, 0.90722924, 0.94147635, 0.96944225, 0.976593, 0.9693327, 0.9331821, 0.9126459, 0.9481266, 0.97304374, 0.97896737, 0.968726, 0.9308726, 0.90206516, 0.9409046, 0.9695206, 0.9746654, 0.96575433, 0.92951447, 0.90737, 0.9495155, 0.97064406, 0.9769711, 0.966065, 0.9238786, 0.90742236, 0.941665, 0.9695331, 0.97659624, 0.96922916, 0.9332909, 0.9131415, 0.9480244, 0.97326386, 0.9790207, 0.9685979, 0.93099856, 0.9026624, 0.9411412, 0.9699519, 0.9748452, 0.9657169, 0.9298852, 0.9071332, 0.9496767, 0.9706274, 0.9770443, 0.9658947, 0.92463756, 0.90723336, 0.94145197, 0.969461, 0.97671115, 0.96926886, 0.93347764, 0.9130395, 0.9481225, 0.9732776, 0.9791605, 0.9686452, 0.93135154, 0.90277, 0.94127476, 0.9700392, 0.9749649, 0.9657967, 0.92987126, 0.9071703, 0.9497427, 0.9708239, 0.9770518, 0.96595496, 0.92424077, 0.90704864, 0.9416558, 0.96955305, 0.9767199, 0.9692652, 0.93332237, 0.91217315, 0.94801784, 0.973265, 0.97906435, 0.96874356, 0.93097967, 0.90214586, 0.9409579, 0.9699451, 0.97483915, 0.96576995, 0.9296423, 0.90648127, 0.9496101, 0.9706476, 0.9771224, 0.96603227, 0.9240807, 0.90628046, 0.94149315, 0.96959305, 0.9767446, 0.96930546, 0.93313146, 0.9122689, 0.94808596, 0.9733689, 0.97914344, 0.9688709, 0.9309348, 0.90203804, 0.9410756, 0.97004896, 0.97495836, 0.9658115, 0.93000096, 0.9066346, 0.949776, 0.97083324, 0.9771343, 0.9660946, 0.9245004, 0.9064076, 0.94167745, 0.9696459, 0.9768927, 0.9692913, 0.93357956, 0.91253984, 0.94822973, 0.97339743, 0.9791687, 0.9687252, 0.9315008, 0.90205467, 0.94124025, 0.9701765, 0.9750646, 0.96578693, 0.93038327, 0.906646, 0.9499142, 0.971107, 0.9772371, 0.96606934, 0.92497844, 0.9065904, 0.94181854, 0.9697758, 0.9769016, 0.969359, 0.93414354, 0.91222477, 0.9483452, 0.9735757, 0.97906995, 0.96873695, 0.9310282, 0.9015912, 0.94132304, 0.9702555, 0.9749835, 0.9657309, 0.9297245, 0.90623975, 0.9498942, 0.97112435, 0.97715694, 0.96602803, 0.92462516, 0.90651006, 0.94203174, 0.9698719, 0.9767702, 0.96935487, 0.93366456, 0.91190773, 0.9482605, 0.9735796, 0.9791388, 0.96875596, 0.9311584, 0.90162367, 0.9412932, 0.97024477, 0.9750283, 0.965728, 0.93030345, 0.90632474, 0.94983774, 0.97109735, 0.9772045, 0.9660058, 0.92416525, 0.9064021, 0.94173837, 0.96984476, 0.97684616, 0.9692257, 0.93312633, 0.9122467, 0.94820225, 0.97374886, 0.979193, 0.968764, 0.9307655, 0.9017072, 0.9413121, 0.9704689, 0.975026, 0.9657498, 0.92941713, 0.90651226, 0.94991595, 0.9713164, 0.9772406, 0.96589583, 0.9241475, 0.9067271, 0.94203514, 0.9702509, 0.9768857, 0.9691946, 0.93291795, 0.9124262, 0.94835556, 0.97377497, 0.9791844, 0.9685938, 0.93037343, 0.9019615, 0.94123733, 0.9703854, 0.97507644, 0.9657092, 0.92906797, 0.90671885, 0.94991183, 0.9711602, 0.9772017, 0.96592003, 0.92387605, 0.90651506, 0.94217443, 0.9699584, 0.97681683, 0.96926904, 0.93287927, 0.91267526, 0.94855386, 0.9739135, 0.97946584, 0.96853447, 0.93039864, 0.90274227, 0.94168425, 0.97072935, 0.9752651, 0.96566284, 0.9290511, 0.9068658, 0.95024896, 0.97156835, 0.9773343, 0.9658156, 0.9237967, 0.90678215, 0.94235873, 0.97029996, 0.9768769, 0.96911937, 0.9327464, 0.9124752, 0.948776, 0.9739362, 0.9791823, 0.96833915, 0.9295123, 0.9010409, 0.9415628, 0.9707186, 0.9748103, 0.9652174, 0.9280187, 0.90629625, 0.94988483, 0.97156644, 0.97695166, 0.9654231, 0.9226671, 0.9059165, 0.9418944, 0.97027427, 0.9765312, 0.9688413, 0.9321869, 0.91213876, 0.9483601, 0.9740577, 0.97902757, 0.9683052, 0.9297659, 0.9014296, 0.94132614, 0.97085905, 0.9747156, 0.96547025, 0.9286169, 0.9065166, 0.9497864, 0.971636, 0.9769528, 0.96564776, 0.92345303, 0.90666634, 0.9420002, 0.9702892, 0.9765132, 0.96898997, 0.9321643, 0.9121746, 0.94840336, 0.97402376, 0.9789443, 0.9683802, 0.92967343, 0.902546, 0.9413553, 0.9708137, 0.9747122, 0.9653579, 0.9285319, 0.90647906, 0.94996357, 0.9716055, 0.9769975, 0.96567607, 0.92318356, 0.90690833, 0.9420356, 0.97026306, 0.97663647, 0.96908575, 0.9327101, 0.91253746, 0.94885695, 0.97397625, 0.97899777, 0.968399, 0.9300548, 0.9025755, 0.94186664, 0.9707746, 0.9747669, 0.9654258, 0.92861557, 0.90745497, 0.9504515, 0.9714625, 0.97685224, 0.965665, 0.92350876, 0.90730065, 0.9423672, 0.9702058, 0.97644675, 0.9690701, 0.9324171, 0.91271585, 0.9485163, 0.97382087, 0.9787961, 0.96841204, 0.92996264, 0.9025479, 0.9413312, 0.9707065, 0.9745876, 0.9653777, 0.92862546, 0.90670395, 0.9499971, 0.97144485, 0.976992, 0.96557784, 0.9232452, 0.9068995, 0.9421475, 0.9702251, 0.97659326, 0.9688965, 0.93218696, 0.91283584, 0.9485224, 0.97389865, 0.97890216, 0.9682479, 0.9295736, 0.90151113, 0.94128776, 0.9705457, 0.9748299, 0.96539223, 0.9286004, 0.9066925, 0.94994456, 0.971404, 0.97701126, 0.9655083, 0.92283446, 0.90635294, 0.94192904, 0.96998525, 0.9765539, 0.96880484, 0.9319291, 0.91254896, 0.94837713, 0.97368073, 0.97909033, 0.96823287, 0.92964095, 0.9020967, 0.941234, 0.9706616, 0.9749537, 0.965327, 0.928191, 0.90656596, 0.9497031, 0.97126544, 0.97747314, 0.9653849, 0.9224154, 0.9067741, 0.94201154, 0.96997154, 0.97694707, 0.96901447, 0.93243164, 0.9129562, 0.9486297, 0.9738627, 0.97940284, 0.9685138, 0.93002087, 0.90242743, 0.941115, 0.9704973, 0.97530055, 0.9656125, 0.928917, 0.90744084, 0.9499428, 0.971357, 0.97786033, 0.9661787, 0.9234064, 0.90777135, 0.9418022, 0.9702673, 0.97700304, 0.96935487, 0.9326803, 0.91331357, 0.9483091, 0.9738017, 0.9794503, 0.96867174, 0.9301738, 0.9031664, 0.9413684, 0.97046477, 0.97523266, 0.9658391, 0.92942077, 0.90780956, 0.9501024, 0.9711549, 0.9771524, 0.96609515, 0.92400396, 0.9081281, 0.94235027, 0.97010326, 0.97707325, 0.9694289, 0.9335708, 0.91389436, 0.94917613, 0.9736858, 0.9791972, 0.96875864, 0.93089485, 0.90387636, 0.941607, 0.97030365, 0.9753415, 0.9658093, 0.92948323, 0.9083753, 0.95035565, 0.9712786, 0.9773865, 0.9660266, 0.92391115, 0.9077818, 0.9421989, 0.9699026, 0.9768523, 0.9692993, 0.9330203, 0.9135041, 0.94888204, 0.973887, 0.9793467, 0.96873873, 0.9307231, 0.9034304, 0.94160664, 0.9704601, 0.97525406, 0.96583396, 0.92980623, 0.90806264, 0.9502297, 0.97149074, 0.9774874, 0.9659661, 0.92478204, 0.9081479, 0.9421822, 0.97020894, 0.9772011, 0.9693545, 0.9338537, 0.91384447, 0.94876754, 0.97420734, 0.97967565, 0.9689483, 0.9311236, 0.90379727, 0.94173384, 0.9708209, 0.9754824, 0.9660602, 0.929969, 0.9088638, 0.95038885, 0.9718106, 0.9775689, 0.96642405, 0.9249178, 0.90854347, 0.94264233, 0.97067666, 0.9775754, 0.9695519, 0.934205, 0.9139298, 0.94917375, 0.9745004, 0.9796819, 0.9690094, 0.93129736, 0.9035036, 0.9421193, 0.97097754, 0.9756201, 0.96620464, 0.9309403, 0.9082272, 0.95058453, 0.97186375, 0.9776654, 0.9664515, 0.92491144, 0.9071676, 0.9420053, 0.9707836, 0.9771947, 0.96972513, 0.9340155, 0.9131411, 0.94894475, 0.9744752, 0.97959715, 0.96898365, 0.9314476, 0.9033953, 0.9417851, 0.9712143, 0.97557324, 0.9660149, 0.9302742, 0.90808344, 0.9508864, 0.9722691, 0.9777345, 0.96619886, 0.9253677, 0.90813214, 0.94290495, 0.9710112, 0.97721726, 0.96924376, 0.934187, 0.91284853, 0.9491684, 0.9745145, 0.97951066, 0.96887356, 0.93101364, 0.9030677, 0.94187593, 0.9711711, 0.9753946, 0.9662052, 0.9294292, 0.90749484, 0.9504201, 0.972109, 0.97746813, 0.9660005, 0.924053, 0.90752643, 0.94261295, 0.97073966, 0.977183, 0.96918845, 0.93280095, 0.9131229, 0.94924134, 0.9743459, 0.97976446, 0.9688551, 0.9303756, 0.9026459, 0.9420708, 0.9709149, 0.97553205, 0.9658585, 0.9291259, 0.9075451, 0.9505939, 0.9718563, 0.97778267, 0.9659931, 0.9240633, 0.90770406, 0.94271, 0.97051865, 0.97726303, 0.9692442, 0.9332344, 0.91318077, 0.94910556, 0.97423846, 0.97964543, 0.9686111, 0.9304486, 0.902751, 0.9418167, 0.97099024, 0.97555465, 0.96579295, 0.9294008, 0.90791106, 0.9505755, 0.9718135, 0.97773576, 0.96602875, 0.92450166, 0.90837204, 0.94274855, 0.97058064, 0.9773665, 0.9692801, 0.9334143, 0.9139568, 0.94923544, 0.9741853, 0.97967815, 0.96874636, 0.93103194, 0.9033137, 0.94190025, 0.9708603, 0.97581077, 0.9658553, 0.9300055, 0.90864927, 0.95065796, 0.97167194, 0.97793084, 0.9662656, 0.92506105, 0.90874827, 0.94271433, 0.97051156, 0.97741324, 0.9695001, 0.9335041, 0.9140945, 0.9490536, 0.9741039, 0.979739, 0.96879363, 0.9309535, 0.90366274, 0.9419774, 0.97079885, 0.9757815, 0.9658056, 0.929854, 0.9082189, 0.9503208, 0.97175395, 0.9780856, 0.96621066, 0.92542416, 0.9086145, 0.9424384, 0.97066575, 0.97760856, 0.96943516, 0.9340414, 0.91406363, 0.9491333, 0.9742547, 0.9798926, 0.96885574, 0.9314613, 0.90392596, 0.9419033, 0.9709064, 0.97588056, 0.9659008, 0.9303242, 0.90875113, 0.9505717, 0.97182894, 0.9780862, 0.9662407, 0.92496365, 0.9087981, 0.94288206, 0.9706625, 0.9776642, 0.96945983, 0.9338142, 0.9140201, 0.94916004, 0.97427577, 0.97987807, 0.96872956, 0.931032, 0.90335774, 0.9418724, 0.9708228, 0.9758473, 0.96592927, 0.930011, 0.9084421, 0.9505066, 0.9717794, 0.9781107, 0.96627676, 0.92500186, 0.9085158, 0.9428522, 0.970539, 0.97764945, 0.96950406, 0.9339371, 0.914368, 0.94936466, 0.97422665, 0.97991836, 0.96881425, 0.9314088, 0.9039576, 0.9423309, 0.9708914, 0.97589874, 0.96597075, 0.9301472, 0.90891576, 0.9509388, 0.97189796, 0.9779773, 0.96634287, 0.92557454, 0.90900815, 0.9432081, 0.97070414, 0.9776373, 0.96969604, 0.93423706, 0.9145539, 0.9497404, 0.97447747, 0.9800019, 0.96907634, 0.931416, 0.90388685, 0.94250274, 0.97103685, 0.97597903, 0.96604395, 0.93001115, 0.90829, 0.95112634, 0.9720337, 0.97812927, 0.9664512, 0.92515296, 0.9084779, 0.94318634, 0.9707465, 0.9777574, 0.969765, 0.9339143, 0.9143296, 0.94955087, 0.97438544, 0.9799085, 0.96908754, 0.9310041, 0.9034352, 0.9424067, 0.9710778, 0.9759024, 0.96609616, 0.9299591, 0.90874964, 0.95086163, 0.97201, 0.97815347, 0.9665374, 0.92473286, 0.9087014, 0.9434318, 0.9707149, 0.97780836, 0.96978545, 0.9339373, 0.91473347, 0.9496905, 0.97437716, 0.97992766, 0.96912795, 0.9312252, 0.9039503, 0.94242096, 0.97102046, 0.9760912, 0.96621865, 0.93034226, 0.9086072, 0.951228, 0.9719848, 0.97808653, 0.9665228, 0.92483646, 0.90840226, 0.94336516, 0.9707045, 0.9776217, 0.9698739, 0.9339319, 0.9141775, 0.9497903, 0.97427976, 0.97990817, 0.96900517, 0.93087345, 0.9033314, 0.9424157, 0.97089785, 0.9758596, 0.96603006, 0.930174, 0.90782267, 0.9509652, 0.97180295, 0.97800815, 0.9663432, 0.9247124, 0.90823716, 0.94322526, 0.97066057, 0.9775957, 0.9695831, 0.9338777, 0.9139974, 0.94977367, 0.9742731, 0.9798334, 0.9689332, 0.9312493, 0.90316224, 0.9423964, 0.9708532, 0.9757646, 0.96597123, 0.93045706, 0.90757924, 0.9510636, 0.9717643, 0.9778901, 0.96629345, 0.9254023, 0.90794104, 0.9435346, 0.97056377, 0.9776572, 0.9697277, 0.9342707, 0.9139549, 0.9501195, 0.97411877, 0.9798334, 0.9690725, 0.9316805, 0.90329695, 0.9427068, 0.9707463, 0.9759601, 0.96648103, 0.9308809, 0.9079843, 0.95124465, 0.97166896, 0.97811276, 0.9667264, 0.92664313, 0.90843934, 0.9433204, 0.97058386, 0.97789496, 0.9698989, 0.9346086, 0.9139815, 0.9499308, 0.974231, 0.97998536, 0.96912116, 0.9315111, 0.9031666, 0.94226134, 0.9708599, 0.97601014, 0.96617025, 0.9303659, 0.9081285, 0.95105463, 0.9717956, 0.9780792, 0.96635693, 0.9250328, 0.90850043, 0.9431937, 0.9705401, 0.97773665, 0.9696264, 0.93438464, 0.9139734, 0.9496683, 0.97424626, 0.98000216, 0.969171, 0.9317824, 0.9042666, 0.9425634, 0.9709193, 0.976, 0.96632564, 0.93040746, 0.9089683, 0.95106155, 0.9717283, 0.9780499, 0.96635723, 0.9253243, 0.90864855, 0.94326687, 0.9705597, 0.9775082, 0.96956915, 0.93410337, 0.91399246, 0.9495206, 0.97422385, 0.97988486, 0.96900463, 0.931784, 0.9045127, 0.9423748, 0.97085905, 0.97603285, 0.96619594, 0.9304901, 0.90987116, 0.951094, 0.9716494, 0.97816724, 0.9665514, 0.9256003, 0.90998584, 0.9434142, 0.9705414, 0.97762704, 0.9695738, 0.93454784, 0.91492194, 0.9497975, 0.9741368, 0.97993785, 0.96906626, 0.9316778, 0.9044013, 0.94268584, 0.97077584, 0.9760056, 0.9662741, 0.9306736, 0.90916795, 0.9512476, 0.9716147, 0.9779831, 0.9663834, 0.92515653, 0.90927607, 0.9434336, 0.9704369, 0.9775812, 0.9695737, 0.9346673, 0.914857, 0.9499245, 0.9739837, 0.97975177, 0.96903056, 0.9313469, 0.9047642, 0.94267523, 0.9705122, 0.9758326, 0.966137, 0.9305396, 0.909285, 0.95114887, 0.97141343, 0.97796005, 0.9664942, 0.9259288, 0.9104525, 0.94344115, 0.97027963, 0.9774469, 0.9697445, 0.9347399, 0.9154443, 0.9497886, 0.9739852, 0.97981524, 0.9691618, 0.93201673, 0.9044077, 0.94253546, 0.9705495, 0.9756335, 0.9662025, 0.9308194, 0.9089201, 0.9510033, 0.9714769, 0.9776791, 0.9665864, 0.92563146, 0.9093278, 0.9432828, 0.9704095, 0.9774835, 0.9698682, 0.9347708, 0.9149827, 0.9499845, 0.9740496, 0.97993225, 0.9692578, 0.93164045, 0.9047839, 0.94259644, 0.9707218, 0.9756649, 0.96640664, 0.93114305, 0.909778, 0.95133346, 0.9716191, 0.9778862, 0.96659553, 0.9257714, 0.9095727, 0.94333166, 0.9706181, 0.9776068, 0.9697734, 0.9342227, 0.9153577, 0.94984573, 0.97421515, 0.9798763, 0.9691416, 0.9316815, 0.9047332, 0.9426995, 0.9710017, 0.9759114, 0.96634656, 0.93051, 0.90943533, 0.9514889, 0.9719481, 0.9779829, 0.96672463, 0.92510605, 0.9095959, 0.9440288, 0.9707484, 0.97759056, 0.96987, 0.93408996, 0.91538477, 0.9500063, 0.97426015, 0.97981185, 0.969209, 0.93116534, 0.90533805, 0.94315314, 0.9709608, 0.97584844, 0.96633965, 0.93043834, 0.9099962, 0.95166314, 0.9719635, 0.97813314, 0.96687305, 0.9251249, 0.9098446, 0.9438767, 0.9708357, 0.97776604, 0.9700459, 0.9340235, 0.91530275, 0.950227, 0.97446036, 0.9800094, 0.96936584, 0.93136, 0.90487164, 0.94298595, 0.97101665, 0.9759669, 0.96634376, 0.9304568, 0.9094712, 0.9515184, 0.97198087, 0.9782103, 0.9667448, 0.9253544, 0.9099762, 0.94368654, 0.9708618, 0.9777785, 0.97001386, 0.9343064, 0.91554004, 0.95003855, 0.9743594, 0.9800131, 0.96926683, 0.93131787, 0.90541655, 0.9428003, 0.9710343, 0.9759704, 0.9662838, 0.9301337, 0.910313, 0.95142156, 0.97204167, 0.9782255, 0.96669, 0.9248943, 0.9101517, 0.9437708, 0.97081625, 0.9779149, 0.96992683, 0.9343428, 0.9158765, 0.95005405, 0.9744382, 0.9800796, 0.9693066, 0.9314759, 0.905357, 0.94280237, 0.9710971, 0.97601557, 0.96623224, 0.9300517, 0.9101098, 0.9515099, 0.9720177, 0.9782301, 0.96668786, 0.92556566, 0.91018873, 0.94383156, 0.9708637, 0.9777452, 0.96988714, 0.93453723, 0.915651, 0.95017695, 0.974395, 0.9799984, 0.96924025, 0.931774, 0.9055735, 0.9432102, 0.9709989, 0.97606874, 0.96627396, 0.93090445, 0.9105552, 0.95186466, 0.97196114, 0.9782064, 0.96662295, 0.92522764, 0.9104949, 0.94393384, 0.97082347, 0.97781676, 0.9698565, 0.9341191, 0.9160206, 0.95022166, 0.9743378, 0.97985095, 0.96917105, 0.9309626, 0.9057913, 0.9431821, 0.9710988, 0.9758521, 0.96617573, 0.93062454, 0.91087633, 0.95175636, 0.9721189, 0.9781944, 0.96671426, 0.92524064, 0.9107029, 0.94394475, 0.97078866, 0.9777649, 0.96993065, 0.9343782, 0.9161444, 0.9503983, 0.9743843, 0.98001146, 0.9693785, 0.931498, 0.9057148, 0.94333357, 0.9709601, 0.97605306, 0.9663892, 0.93064046, 0.91096824, 0.9518826, 0.9720167, 0.9783232, 0.96680886, 0.9254972, 0.91119343, 0.944308, 0.9709509, 0.97797066, 0.97006065, 0.93437, 0.9165809, 0.95045537, 0.9744682, 0.9801468, 0.9694132, 0.9314904, 0.90637946, 0.9433401, 0.97117233, 0.9762114, 0.96643215, 0.93062705, 0.9113077, 0.9520221, 0.97222656, 0.9784705, 0.9668258, 0.9254826, 0.911324, 0.9442928, 0.9710807, 0.9780605, 0.9700477, 0.93451786, 0.9167958, 0.950475, 0.9745861, 0.9802163, 0.9694597, 0.9315527, 0.90681624, 0.94347996, 0.97123677, 0.97625685, 0.9664649, 0.9306698, 0.91144896, 0.9519999, 0.97234106, 0.9784499, 0.96694726, 0.92575914, 0.9117567, 0.9444085, 0.9711406, 0.97805035, 0.9700631, 0.9344759, 0.9170339, 0.95059013, 0.97473437, 0.9802045, 0.96938556, 0.93153805, 0.907187, 0.9435826, 0.9713364, 0.97630864, 0.9664217, 0.9305867, 0.91181475, 0.9519402, 0.97222596, 0.9784685, 0.96691316, 0.9257029, 0.91151434, 0.9443405, 0.9711283, 0.9780843, 0.9700937, 0.93429536, 0.91695213, 0.95048314, 0.97463804, 0.9802036, 0.9693413, 0.9314811, 0.90661997, 0.94358397, 0.9712775, 0.9762933, 0.9665494, 0.9308746, 0.91129065, 0.95217615, 0.97217065, 0.9785431, 0.9669978, 0.92559016, 0.9114348, 0.9443266, 0.9710574, 0.9780561, 0.97007227, 0.93454576, 0.91678387, 0.9506529, 0.9747049, 0.9802911, 0.96947485, 0.9319968, 0.9074586, 0.9438597, 0.97135496, 0.9764776, 0.96646947, 0.9310262, 0.912598, 0.95245326, 0.97240955, 0.97889394, 0.9668881, 0.92646646, 0.91368395, 0.94518954, 0.97141314, 0.9785833, 0.9701605, 0.9356088, 0.9187238, 0.95138186, 0.9747738, 0.9807829, 0.9694998, 0.9326145, 0.9090454, 0.94462943, 0.9715436, 0.9768851, 0.96670717, 0.9318198, 0.91367, 0.9530179, 0.9724673, 0.9789518, 0.9671618, 0.9271384, 0.91362303, 0.94549483, 0.971501, 0.97864664, 0.9702458, 0.9356778, 0.9191631, 0.95153004, 0.9749178, 0.9807725, 0.9696768, 0.93271136, 0.9093332, 0.94466984, 0.9716853, 0.97693855, 0.96681386, 0.9316719, 0.91405857, 0.9530931, 0.97271365, 0.9790364, 0.96710545, 0.92689234, 0.9143022, 0.94550294, 0.9715442, 0.97872055, 0.97036135, 0.935517, 0.9192313, 0.9514762, 0.9748275, 0.9807452, 0.9696773, 0.9328612, 0.9088612, 0.9445227, 0.9714256, 0.9769399, 0.9667694, 0.9320802, 0.91354316, 0.9527952, 0.9724046, 0.97895527, 0.9671166, 0.92753637, 0.9134281, 0.94538534, 0.97141504, 0.97855246, 0.9703608, 0.93591624, 0.9183802, 0.9513699, 0.97478366, 0.9806246, 0.9698094, 0.9333547, 0.9088989, 0.9445538, 0.97165346, 0.9769496, 0.9668861, 0.9326803, 0.91391677, 0.95296776, 0.9725757, 0.97903717, 0.9672906, 0.9279156, 0.9138428, 0.9453771, 0.97153056, 0.9787267, 0.97056526, 0.9364589, 0.9189865, 0.95128673, 0.97494286, 0.98078144, 0.9699743, 0.93363875, 0.9088937, 0.94440526, 0.9716996, 0.9770909, 0.96704346, 0.9326848, 0.9137951, 0.9528435, 0.9726341, 0.97925115, 0.9676124, 0.9278886, 0.91360444, 0.94511795, 0.9715885, 0.9788689, 0.97073483, 0.9365577, 0.9187607, 0.951147, 0.9750029, 0.98096794, 0.9701287, 0.9332452, 0.90852237, 0.9440628, 0.97173256, 0.97715366, 0.96713567, 0.93262166, 0.91385245, 0.95257354, 0.9727393, 0.9791958, 0.9675951, 0.927801, 0.913911, 0.9448914, 0.9717175, 0.9787521, 0.97064555, 0.9362642, 0.91879815, 0.95113194, 0.97517085, 0.98094124, 0.9700131, 0.9341251, 0.9092761, 0.94434094, 0.972011, 0.9771985, 0.9671522, 0.9336823, 0.9143361, 0.95309, 0.9730674, 0.979289, 0.9675835, 0.929065, 0.9141806, 0.94550115, 0.9720491, 0.9788689, 0.9708377, 0.9372167, 0.91922337, 0.95149446, 0.97538745, 0.98107314, 0.9702157, 0.9344192, 0.908894, 0.94488055, 0.972283, 0.9773465, 0.9673214, 0.9333553, 0.9136138, 0.9529016, 0.9731285, 0.97931266, 0.9678426, 0.92812496, 0.9132948, 0.94546235, 0.97199315, 0.9787809, 0.97093606, 0.93693125, 0.9188285, 0.9513841, 0.9753406, 0.9809607, 0.97019535, 0.933475, 0.90879405, 0.9444469, 0.9719704, 0.97727853, 0.9672372, 0.93316734, 0.9140513, 0.9528284, 0.9729084, 0.9792417, 0.9676731, 0.9284233, 0.91420174, 0.9455903, 0.97181463, 0.9787031, 0.97070515, 0.9374067, 0.91949326, 0.95152074, 0.9752471, 0.9808164, 0.97001183, 0.9338524, 0.90898824, 0.94504863, 0.9720827, 0.97703856, 0.9672875, 0.93308336, 0.9141332, 0.9531906, 0.9729119, 0.9794617, 0.9678991, 0.9280604, 0.91430515, 0.9456755, 0.97182655, 0.9787742, 0.97094774, 0.9362296, 0.91914237, 0.9518632, 0.9750699, 0.9809731, 0.97022575, 0.93336296, 0.90874755, 0.94456583, 0.97179675, 0.97682244, 0.9674674, 0.93281496, 0.9135495, 0.95309573, 0.9725208, 0.9789938, 0.9679331, 0.92739564, 0.9138443, 0.94550115, 0.97135013, 0.9785057, 0.9709503, 0.9359812, 0.91923666, 0.95080894, 0.9746517, 0.98046243, 0.97061116, 0.9328899, 0.90843385, 0.94465154, 0.97159594, 0.9769866, 0.967649, 0.9332554, 0.91367924, 0.9531541, 0.9726771, 0.9790094, 0.9680799, 0.9272901, 0.91423607, 0.9455214, 0.9717684, 0.97821915, 0.97119254, 0.9359804, 0.91984415, 0.95186824, 0.9757086, 0.9807344, 0.9703588, 0.93289423, 0.91002375, 0.94494987, 0.972623, 0.97697574, 0.96765465, 0.9331049, 0.9155622, 0.95345515, 0.9735814, 0.9791511, 0.9684351, 0.9283814, 0.91563666, 0.94641876, 0.9722926, 0.9786567, 0.97110355, 0.9365, 0.92033863, 0.9522997, 0.97582406, 0.98099065, 0.97024846, 0.9333936, 0.90977997, 0.94468665, 0.9723306, 0.9770572, 0.96739376, 0.9319722, 0.9143525, 0.9531738, 0.9732782, 0.9790343, 0.96776026, 0.92696136, 0.9142317, 0.9455119, 0.9723316, 0.97871244, 0.9708358, 0.9359035, 0.91926295, 0.95161813, 0.9755255, 0.9807675, 0.97011614, 0.9331279, 0.9092624, 0.94455117, 0.97227025, 0.9771288, 0.9671961, 0.93251777, 0.9142679, 0.9532019, 0.97313964, 0.97920287, 0.9678217, 0.9277016, 0.91406375, 0.9456499, 0.9721781, 0.97877127, 0.97086155, 0.9361498, 0.9192609, 0.9517219, 0.9755678, 0.9809822, 0.9701498, 0.93315834, 0.90942657, 0.9447338, 0.97224027, 0.9772215, 0.96719503, 0.9325705, 0.9143127, 0.9532242, 0.97328985, 0.9792742, 0.96779335, 0.927704, 0.91414213, 0.9455495, 0.9723216, 0.97873515, 0.97075045, 0.936103, 0.91912436, 0.95174414, 0.9756541, 0.9809183, 0.9700759, 0.9326901, 0.9091357, 0.9446861, 0.9724118, 0.9775604, 0.9672131, 0.93174857, 0.9135728, 0.9530773, 0.9733194, 0.9794773, 0.9677752, 0.9269004, 0.9132067, 0.9453858, 0.9724084, 0.9790532, 0.9706764, 0.9358025, 0.91853106, 0.9513342, 0.975684, 0.981157, 0.9701939, 0.93288445, 0.9091524, 0.9446957, 0.97238433, 0.9775579, 0.9671542, 0.93272066, 0.9143023, 0.953028, 0.9733811, 0.9798937, 0.9679481, 0.9277043, 0.9139754, 0.94522244, 0.97236955, 0.9791911, 0.9709975, 0.9370585, 0.919407, 0.95166016, 0.97560686, 0.9811096, 0.97015274, 0.9327323, 0.9086371, 0.9445303, 0.9721424, 0.9773636, 0.9672375, 0.9316747, 0.91342527, 0.953131, 0.9730812, 0.9793437, 0.9679096, 0.927407, 0.91360873, 0.94539636, 0.97223276, 0.97894484, 0.9708946, 0.93564147, 0.9186899, 0.9515795, 0.9757118, 0.9811266, 0.9702125, 0.93282074, 0.90908027, 0.94472903, 0.9726036, 0.97757006, 0.9674682, 0.932191, 0.9140045, 0.95328265, 0.9735277, 0.97949857, 0.9680923, 0.92753696, 0.9140519, 0.94555175, 0.9724965, 0.9790277, 0.9710536, 0.9361314, 0.918875, 0.9517422, 0.97582644, 0.9811655, 0.970378, 0.93267775, 0.90902245, 0.9447914, 0.9726989, 0.97754055, 0.9675267, 0.9325817, 0.91430414, 0.9531007, 0.97361594, 0.9795442, 0.96810704, 0.9281641, 0.9140018, 0.94537956, 0.97267896, 0.9791052, 0.9711194, 0.93643296, 0.91903806, 0.9514146, 0.97591466, 0.9812, 0.9704137, 0.93339545, 0.90897, 0.94465286, 0.9726661, 0.97760344, 0.9676385, 0.9325558, 0.9143227, 0.9531749, 0.9735854, 0.97967327, 0.9683147, 0.92812705, 0.9141463, 0.945465, 0.9727278, 0.97915727, 0.9712191, 0.9365788, 0.9192247, 0.9515026, 0.9760119, 0.9813473, 0.97037876, 0.93309176, 0.9092181, 0.94457453, 0.97283053, 0.9776533, 0.9676472, 0.9328231, 0.91401374, 0.9531358, 0.9736702, 0.97964466, 0.9683482, 0.92765605, 0.9136229, 0.94528013, 0.9725728, 0.97915155, 0.971295, 0.9365685, 0.91869825, 0.9514814, 0.975977, 0.9813656, 0.9704986, 0.9333069, 0.9088244, 0.94462776, 0.97283584, 0.97793144, 0.9677548, 0.93343836, 0.914116, 0.95316416, 0.9737689, 0.97987956, 0.96849567, 0.9290311, 0.914386, 0.94550806, 0.9727808, 0.9794473, 0.9713339, 0.93699646, 0.9193091, 0.9516583, 0.9760627, 0.9815746, 0.9706843, 0.93412936, 0.909695, 0.94476384, 0.97296345, 0.977994, 0.9678733, 0.93340003, 0.9149073, 0.95335615, 0.97367597, 0.97989136, 0.96848375, 0.9293596, 0.9146772, 0.9458743, 0.9728396, 0.9794556, 0.9713779, 0.9372959, 0.9196218, 0.9515115, 0.97599036, 0.9814523, 0.9704901, 0.9346722, 0.9097855, 0.9446486, 0.97283506, 0.97795844, 0.96785575, 0.93391216, 0.9140785, 0.9533464, 0.9738081, 0.97995937, 0.96839696, 0.92957795, 0.9146348, 0.9456107, 0.97289777, 0.9793163, 0.97118473, 0.9380274, 0.9196456, 0.9517628, 0.9762537, 0.9815197, 0.9707009, 0.9350207, 0.9100672, 0.94525886, 0.9731276, 0.977842, 0.9678491, 0.9335253, 0.9151918, 0.9536085, 0.9738559, 0.97976327, 0.9684335, 0.92861724, 0.91470283, 0.9457829, 0.9729031, 0.97922015, 0.9710523, 0.9371608, 0.920143, 0.9513026, 0.9759276, 0.98098755, 0.9703727, 0.9340816, 0.91069347, 0.9440756, 0.9729728, 0.9774212, 0.9676242, 0.9332446, 0.9157065, 0.9529081, 0.97391325, 0.97972304, 0.96820575, 0.92872137, 0.91567177, 0.9451346, 0.9729474, 0.979192, 0.97126204, 0.93719506, 0.92062885, 0.95117074, 0.97621936, 0.9812712, 0.9704667, 0.9341602, 0.91110754, 0.94445354, 0.97323585, 0.97775865, 0.9677193, 0.9335509, 0.916289, 0.9532064, 0.9741509, 0.9797284, 0.96821934, 0.92874646, 0.91629934, 0.94542366, 0.97333217, 0.9792206, 0.9710221, 0.9375053, 0.92110497, 0.9514752, 0.97645324, 0.98143494, 0.97038144, 0.9343003, 0.91174835, 0.9448079, 0.9733298, 0.9778421, 0.96758914, 0.9333829, 0.91638833, 0.9533114, 0.97413015, 0.97974306, 0.96812475, 0.92863417, 0.9159046, 0.9454941, 0.9730322, 0.97913456, 0.9710824, 0.93698263, 0.92093176, 0.95147276, 0.9763475, 0.9813313, 0.97033775, 0.9337902, 0.9113928, 0.9445654, 0.9731533, 0.97770876, 0.9675908, 0.93309104, 0.91579527, 0.95322645, 0.97399163, 0.97977483, 0.9680598, 0.92854035, 0.91572154, 0.9454179, 0.9730386, 0.97927606, 0.97105104, 0.9371425, 0.9204042, 0.95150286, 0.9762123, 0.9813114, 0.97031367, 0.93403065, 0.91084766, 0.9447873, 0.97316587, 0.97770905, 0.96749485, 0.9332794, 0.9159289, 0.9534599, 0.9739223, 0.97970766, 0.96817297, 0.9286133, 0.9157334, 0.9455351, 0.9728742, 0.97911936, 0.9710193, 0.9369799, 0.92090726, 0.95159805, 0.9762281, 0.98129374, 0.9703583, 0.9338539, 0.911059, 0.94487906, 0.9731963, 0.9778326, 0.9676221, 0.93331563, 0.91612774, 0.9535073, 0.97409785, 0.97978437, 0.9681696, 0.9289253, 0.9159139, 0.94588614, 0.97313166, 0.9792563, 0.97119945, 0.93694717, 0.9205088, 0.9517597, 0.97635174, 0.98133963, 0.97043735, 0.9340189, 0.9114155, 0.945158, 0.9732693, 0.97778404, 0.96766126, 0.9334525, 0.91652983, 0.9537115, 0.97425574, 0.97975606, 0.9682949, 0.9288124, 0.9162572, 0.9458407, 0.9731712, 0.9792367, 0.9712028, 0.93720865, 0.9210893, 0.9518427, 0.97631663, 0.98137444, 0.9704487, 0.93422616, 0.9112779, 0.94519365, 0.97332656, 0.97770965, 0.96768725, 0.9331133, 0.91619337, 0.9536996, 0.974214, 0.9797236, 0.9682509, 0.92892694, 0.9158047, 0.9460835, 0.973103, 0.97922105, 0.9712406, 0.9370114, 0.9206684, 0.9518567, 0.97627604, 0.9812856, 0.9704268, 0.9342262, 0.91128284, 0.94509226, 0.97319645, 0.9776384, 0.9676414, 0.9332262, 0.9159213, 0.9536185, 0.97406626, 0.97961533, 0.9682005, 0.9289302, 0.9159564, 0.9457087, 0.9730164, 0.9790704, 0.971115, 0.93708324, 0.9207438, 0.95177424, 0.9761545, 0.98119545, 0.9704037, 0.9342908, 0.91130215, 0.9450004, 0.9731832, 0.97760606, 0.9676212, 0.93345636, 0.9163777, 0.9536738, 0.97418785, 0.97964054, 0.96816117, 0.92875326, 0.91617715, 0.9457744, 0.9730501, 0.97908884, 0.97106844, 0.93751055, 0.9210344, 0.9517436, 0.9762492, 0.98124266, 0.9703573, 0.93438953, 0.91163754, 0.9449354, 0.9732505, 0.97756666, 0.9675088, 0.93352383, 0.9163323, 0.95371383, 0.9742056, 0.9795958, 0.9681121, 0.9291124, 0.91608244, 0.94589686, 0.97310716, 0.97900736, 0.9710258, 0.9372084, 0.9207213, 0.95183605, 0.97629094, 0.98119766, 0.9703001, 0.9345669, 0.9115651, 0.9449713, 0.9732645, 0.97766393, 0.9675742, 0.9338584, 0.9165025, 0.95386183, 0.9742139, 0.97974646, 0.96815836, 0.92933816, 0.91616607, 0.94595164, 0.97311914, 0.9790775, 0.97104955, 0.93755317, 0.9210231, 0.9519334, 0.97634083, 0.98131096, 0.97036237, 0.9348107, 0.9119245, 0.9454917, 0.9733759, 0.9776104, 0.9677184, 0.93415, 0.91686624, 0.9538677, 0.97417325, 0.97969604, 0.96814996, 0.92936265, 0.91691905, 0.94627196, 0.97309417, 0.97908527, 0.9710361, 0.9375959, 0.9216563, 0.9521272, 0.9763658, 0.9812492, 0.97029984, 0.9344513, 0.9115715, 0.9453609, 0.97325706, 0.97753215, 0.96749866, 0.93354535, 0.91687465, 0.9539868, 0.9741707, 0.97943956, 0.96803343, 0.9287406, 0.9162691, 0.9462161, 0.9732486, 0.978958, 0.97108984, 0.9370471, 0.9212388, 0.95224035, 0.97642696, 0.98114175, 0.9703428, 0.93383664, 0.9118381, 0.9455624, 0.9734517, 0.97747153, 0.9672666, 0.93297154, 0.9164774, 0.9541515, 0.9740856, 0.9792669, 0.96791726, 0.9285501, 0.9158295, 0.9465568, 0.9730232, 0.97898805, 0.9709635, 0.93735296, 0.9208455, 0.95246166, 0.9761253, 0.98111755, 0.9700436, 0.93403214, 0.9108067, 0.94566786, 0.97309583, 0.9772624, 0.96737874, 0.9334683, 0.91611004, 0.9541102, 0.9740762, 0.9793097, 0.96792364, 0.92885363, 0.9159404, 0.9463671, 0.97296304, 0.97863847, 0.97106117, 0.93706226, 0.92088133, 0.9521556, 0.9762639, 0.9807242, 0.97028357, 0.93408006, 0.91146004, 0.9456618, 0.9732246, 0.9771124, 0.9675844, 0.9336136, 0.9165546, 0.95404375, 0.97416115, 0.9793001, 0.96817017, 0.9291889, 0.9158292, 0.94620734, 0.9730654, 0.9788217, 0.97104037, 0.9376422, 0.92071915, 0.952153, 0.97626513, 0.981045, 0.970349, 0.9347045, 0.9109963, 0.94538987, 0.9731768, 0.97738314, 0.96752006, 0.93376523, 0.916233, 0.95396966, 0.97407645, 0.97942686, 0.9680894, 0.9292479, 0.9157728, 0.946025, 0.97302055, 0.97895604, 0.97103494, 0.9378012, 0.9207473, 0.95202905, 0.97629106, 0.981087, 0.970383, 0.9349714, 0.9108698, 0.94544166, 0.97314584, 0.97741175, 0.9676821, 0.9343481, 0.91565573, 0.95391077, 0.97421527, 0.97950643, 0.96826017, 0.9300189, 0.91550225, 0.9462066, 0.9731629, 0.978923, 0.97118056, 0.9383454, 0.92086554, 0.95214385, 0.97640353, 0.98106444, 0.97052515, 0.93515396, 0.91123134, 0.9453447, 0.9732791, 0.9773622, 0.9676959, 0.9344784, 0.91628236, 0.9537946, 0.974309, 0.97940457, 0.968309, 0.93020093, 0.9161195, 0.9462223, 0.97332144, 0.97881085, 0.97113615, 0.9384029, 0.9207986, 0.95192677, 0.97647756, 0.98102164, 0.9704763, 0.9352941, 0.9112939, 0.94549197, 0.97359914, 0.9772394, 0.9676029, 0.9348529, 0.91671324, 0.9540493, 0.97453964, 0.9791959, 0.9682608, 0.93033135, 0.9161786, 0.94648033, 0.9734986, 0.97878826, 0.97123945, 0.9387589, 0.92141336, 0.95258456, 0.9767393, 0.98097783, 0.97055054, 0.9359197, 0.9115458, 0.94598854, 0.97363687, 0.9770641, 0.9678243, 0.9350341, 0.91662747, 0.95447415, 0.9747207, 0.9791549, 0.9685062, 0.9316535, 0.9168936, 0.9468802, 0.9737486, 0.9786573, 0.971347, 0.93914324, 0.92180157, 0.95239073, 0.97673947, 0.9806395, 0.9704746, 0.9357036, 0.9118107, 0.9456997, 0.9738869, 0.9766728, 0.9676297, 0.9344212, 0.91697806, 0.9543795, 0.9748253, 0.97872406, 0.9680862, 0.9296413, 0.9166541, 0.9466955, 0.9739918, 0.9784395, 0.9709909, 0.93839496, 0.92131865, 0.9525389, 0.97698975, 0.98064786, 0.9703175, 0.9352988, 0.91195434, 0.9461302, 0.9740427, 0.9767957, 0.96757543, 0.93448204, 0.91692054, 0.9544708, 0.97500753, 0.978877, 0.9682028, 0.93013555, 0.91647774, 0.9467577, 0.97386825, 0.9784329, 0.9711505, 0.9386131, 0.92157644, 0.9526337, 0.9769736, 0.98062366, 0.970539, 0.9356298, 0.9123826, 0.94647354, 0.97418344, 0.9767308, 0.9677949, 0.93449104, 0.91742456, 0.954839, 0.9750958, 0.97873867, 0.9684928, 0.92999095, 0.91723794, 0.94714016, 0.973975, 0.9781124, 0.97121763, 0.9379722, 0.92215234, 0.95306224, 0.9770712, 0.98041797, 0.9707483, 0.93503726, 0.91265184, 0.94613695, 0.97424525, 0.9766517, 0.9679663, 0.9342791, 0.9174129, 0.9548333, 0.9752447, 0.97854406, 0.9685472, 0.9297987, 0.917385, 0.9470673, 0.9740986, 0.97798127, 0.97142, 0.9378808, 0.9217824, 0.9533763, 0.97708446, 0.9801425, 0.97070765, 0.93484205, 0.91232604, 0.947023, 0.9740311, 0.97632164, 0.96781254, 0.933856, 0.9175435, 0.95531964, 0.9750149, 0.97853136, 0.9686034, 0.9293102, 0.91736734, 0.9479806, 0.97391427, 0.9781024, 0.97145337, 0.9378156, 0.9223437, 0.95337325, 0.9767513, 0.9805006, 0.97072124, 0.93462783, 0.91335905, 0.9471302, 0.9737777, 0.9768016, 0.96796596, 0.93395156, 0.9180033, 0.95543015, 0.9746912, 0.9787098, 0.9685619, 0.9294345, 0.9176867, 0.94809806, 0.97371894, 0.97831863, 0.97154576, 0.93798006, 0.9229295, 0.9536183, 0.9768975, 0.98055387, 0.97074676, 0.9347516, 0.9132062, 0.9473195, 0.97386235, 0.9766738, 0.9679492, 0.9337556, 0.9182753, 0.9555047, 0.9750504, 0.9789269, 0.9686263, 0.92926973, 0.91799843, 0.9484139, 0.9736433, 0.9783977, 0.971483, 0.9378236, 0.9228626, 0.95395166, 0.9767329, 0.9804451, 0.970791, 0.93484217, 0.9133738, 0.9478797, 0.97372806, 0.97671527, 0.9681637, 0.9339739, 0.91823083, 0.9559296, 0.97502434, 0.97878325, 0.9688035, 0.9296944, 0.9181421, 0.94889385, 0.97412395, 0.9783452, 0.9715962, 0.93836397, 0.9230714, 0.95396805, 0.97713464, 0.9805058, 0.9709244, 0.93545866, 0.91431123, 0.94790375, 0.97412914, 0.9766688, 0.96814, 0.9345719, 0.9186046, 0.9558227, 0.9752041, 0.9786915, 0.96874857, 0.9300795, 0.91832364, 0.9483664, 0.9740881, 0.97839016, 0.9715015, 0.93840504, 0.9226915, 0.95410466, 0.9768968, 0.9804586, 0.97078335, 0.9353105, 0.9131458, 0.9474471, 0.9739967, 0.9766424, 0.9679799, 0.9342182, 0.9183213, 0.9556778, 0.9751037, 0.9786172, 0.96868134, 0.92981696, 0.9178963, 0.9482279, 0.9739543, 0.97815126, 0.97146297, 0.93875355, 0.922903, 0.95386845, 0.9770678, 0.9802962, 0.9707331, 0.9349529, 0.9127725, 0.94728637, 0.974295, 0.9763765, 0.9680026, 0.9342643, 0.9180821, 0.95559, 0.9752795, 0.9784697, 0.9686067, 0.9304743, 0.9174946, 0.9483327, 0.9742022, 0.9781194, 0.97138184, 0.9380115, 0.92223394, 0.9534696, 0.97691023, 0.9801445, 0.97065485, 0.9348111, 0.9130222, 0.9473148, 0.9742537, 0.97620106, 0.96788913, 0.93435407, 0.91870964, 0.955389, 0.97483724, 0.97837126, 0.9683792, 0.92990136, 0.9177463, 0.9477369, 0.9739482, 0.9778733, 0.97120863, 0.9381965, 0.9227222, 0.9533555, 0.9770354, 0.98036367, 0.9706021, 0.9349955, 0.9132251, 0.94671106, 0.97420776, 0.9760815, 0.9678283, 0.9344833, 0.9179806, 0.9552128, 0.9753184, 0.97843367, 0.9685517, 0.9299952, 0.9171014, 0.9478778, 0.97422487, 0.97805935, 0.971412, 0.9380623, 0.92187285, 0.95358807, 0.97719735, 0.98031676, 0.9707411, 0.93493086, 0.91227216, 0.94711876, 0.97417206, 0.97643, 0.9679518, 0.93415153, 0.91756624, 0.95553845, 0.9750631, 0.9785331, 0.96857464, 0.9295021, 0.91697264, 0.9481731, 0.9739552, 0.9780778, 0.9714085, 0.9380173, 0.92196465, 0.9533735, 0.9768087, 0.9802141, 0.97077155, 0.9348206, 0.9123817, 0.94711906, 0.97397995, 0.9764074, 0.9679893, 0.9339432, 0.91813314, 0.9552948, 0.9750372, 0.97851276, 0.9685939, 0.9292482, 0.91730624, 0.948094, 0.97393584, 0.9779743, 0.97147995, 0.93810207, 0.92194086, 0.95370543, 0.9770322, 0.98021, 0.9708529, 0.9346152, 0.912309, 0.9472231, 0.974008, 0.9762225, 0.9680054, 0.93418527, 0.91751087, 0.95551383, 0.9749659, 0.9784721, 0.9686543, 0.9299117, 0.9169957, 0.94843525, 0.97399503, 0.97814184, 0.97151977, 0.9380194, 0.92201155, 0.9534819, 0.9771262, 0.9803069, 0.9708122, 0.9343406, 0.91191685, 0.94690716, 0.97419375, 0.9760814, 0.9679385, 0.9332828, 0.9170226, 0.95502543, 0.9755451, 0.9783015, 0.9686156, 0.928866, 0.91616434, 0.9478868, 0.97424424, 0.9778823, 0.9715973, 0.9376389, 0.92126787, 0.9535176, 0.9771642, 0.9800362, 0.97091347, 0.93435615, 0.91162133, 0.9472229, 0.9744072, 0.9758958, 0.9681065, 0.93321604, 0.91679263, 0.95551056, 0.9755399, 0.9781447, 0.96884924, 0.9292825, 0.9166841, 0.9480964, 0.97436315, 0.9776365, 0.97167, 0.9377464, 0.9213113, 0.9536441, 0.97736084, 0.9800034, 0.97097325, 0.93478924, 0.9117452, 0.9473857, 0.9744537, 0.97612756, 0.9682541, 0.93392724, 0.9166943, 0.95551765, 0.975486, 0.9783301, 0.9689681, 0.9294507, 0.91648656, 0.9485253, 0.974514, 0.97791505, 0.9716062, 0.93795604, 0.921575, 0.95404726, 0.97737724, 0.9801221, 0.9708048, 0.93503755, 0.9123714, 0.9478113, 0.9745837, 0.9761865, 0.96814704, 0.9342173, 0.91730213, 0.9559783, 0.97548944, 0.9784615, 0.9688826, 0.9293851, 0.9167064, 0.94878095, 0.97437036, 0.9780943, 0.9716783, 0.93857026, 0.92170966, 0.95402056, 0.97731304, 0.9803392, 0.9709792, 0.93510216, 0.9120249, 0.94729877, 0.97433245, 0.97638035, 0.9682901, 0.9342355, 0.91730195, 0.9553272, 0.975216, 0.97841346, 0.9690771, 0.929443, 0.916339, 0.9483558, 0.9744425, 0.97821414, 0.97188616, 0.93825513, 0.92131895, 0.95352346, 0.97738475, 0.9801161, 0.9711542, 0.93497854, 0.91184515, 0.9464875, 0.97443545, 0.97612655, 0.9683926, 0.93411386, 0.916738, 0.95485735, 0.9750582, 0.9783878, 0.9691472, 0.9289327, 0.9162395, 0.9471472, 0.97383815, 0.97788256, 0.97178966, 0.9375797, 0.92177004, 0.9528971, 0.97695154, 0.9798732, 0.97100407, 0.9336681, 0.91191953, 0.94614816, 0.97451663, 0.975811, 0.9683012, 0.93311036, 0.91685027, 0.95477533, 0.97546273, 0.9780241, 0.9692304, 0.92859316, 0.916339, 0.94664794, 0.9746274, 0.9775834, 0.97200406, 0.93748736, 0.92091537, 0.95171624, 0.9774763, 0.97975963, 0.9713277, 0.9343406, 0.9113762, 0.9445329, 0.9747718, 0.97558856, 0.96842796, 0.93333274, 0.9161686, 0.95388657, 0.9753666, 0.9776403, 0.9690707, 0.92898095, 0.915121, 0.94609636, 0.97453487, 0.97745526, 0.97185755, 0.9373034, 0.9206066, 0.95227927, 0.9782194, 0.97987556, 0.971387, 0.93326455, 0.9110299, 0.9452306, 0.97569764, 0.97578263, 0.9685353, 0.9325502, 0.9165172, 0.95372987, 0.97677827, 0.9777583, 0.9691854, 0.9281802, 0.916347, 0.9461633, 0.97572154, 0.9773607, 0.97200733, 0.9368506, 0.92034906, 0.95184433, 0.97832185, 0.9799928, 0.97144204, 0.9339556, 0.9106247, 0.9454241, 0.97616583, 0.9760484, 0.9686139, 0.93194115, 0.91523504, 0.9528529, 0.9760041, 0.9785004, 0.96910256, 0.92588556, 0.91518563, 0.9451591, 0.9759844, 0.97762454, 0.9720119, 0.9358825, 0.9210271, 0.9518825, 0.9789311, 0.97951204, 0.97132367, 0.93318975, 0.91110873, 0.9458618, 0.97666556, 0.9756967, 0.96879846, 0.93266064, 0.91765404, 0.95366275, 0.97766805, 0.97760826, 0.96903574, 0.92724556, 0.91551626, 0.94596004, 0.9764163, 0.9776507, 0.9718205, 0.9362828, 0.92099625, 0.95197505, 0.97918314, 0.9801695, 0.9714844, 0.9329871, 0.9118354, 0.9454111, 0.976724, 0.97567505, 0.96869487, 0.9330101, 0.91701436, 0.95368445, 0.97742337, 0.97780365, 0.9693583, 0.9276018, 0.9160567, 0.9462076, 0.97653776, 0.97763044, 0.9720218, 0.9362762, 0.9210768, 0.9521273, 0.979388, 0.9796754, 0.9713742, 0.9329265, 0.91099036, 0.94592625, 0.9768925, 0.9756016, 0.9685922, 0.9322766, 0.9162432, 0.9542327, 0.97777665, 0.9776864, 0.9693778, 0.9270466, 0.91528606, 0.94698477, 0.9765598, 0.97741103, 0.9717952, 0.93543696, 0.92081606, 0.9525708, 0.9791342, 0.97963536, 0.9713878, 0.9318659, 0.9104785, 0.94578683, 0.97628546, 0.9754852, 0.96870303, 0.93093556, 0.91759646, 0.95408446, 0.9770339, 0.97792166, 0.96934026, 0.9260687, 0.91689306, 0.94695, 0.9757472, 0.97752815, 0.97200483, 0.9355861, 0.9229666, 0.9526344, 0.9784677, 0.9799913, 0.97158444, 0.932527, 0.913095, 0.94547075, 0.9759044, 0.9763798, 0.96903896, 0.931038, 0.9180455, 0.9543191, 0.9772002, 0.9783301, 0.9696171, 0.92773247, 0.91713697, 0.9465127, 0.9765742, 0.97795665, 0.97223085, 0.93552995, 0.9225759, 0.95250875, 0.97889096, 0.9797533, 0.9714811, 0.9313747, 0.9129254, 0.94564193, 0.97630113, 0.97555816, 0.9688024, 0.9308477, 0.91739327, 0.95394015, 0.9771228, 0.9777182, 0.96988934, 0.92602086, 0.9162324, 0.9464293, 0.9765618, 0.9774315, 0.97230506, 0.9351992, 0.9216131, 0.95200294, 0.9787727, 0.97969383, 0.9716214, 0.9314103, 0.9134532, 0.9452316, 0.97617346, 0.97545403, 0.96884537, 0.9307215, 0.9187208, 0.9538892, 0.9770512, 0.9778465, 0.9692758, 0.9263491, 0.91813725, 0.94664603, 0.9760711, 0.97735345, 0.9720523, 0.9356321, 0.92240363, 0.951912, 0.97842354, 0.9792859, 0.97120047, 0.9316995, 0.9122829, 0.9446114, 0.9761594, 0.97507805, 0.9685337, 0.9307153, 0.9181193, 0.9535897, 0.97726953, 0.9770001, 0.96873885, 0.926455, 0.915796, 0.9463832, 0.97667617, 0.9770362, 0.97194034, 0.9355366, 0.92204326, 0.9525275, 0.97923696, 0.9792949, 0.9714915, 0.9323019, 0.9133232, 0.946289, 0.97676975, 0.9756635, 0.96896285, 0.93190116, 0.91859734, 0.954877, 0.97720814, 0.9781059, 0.96955705, 0.92736214, 0.917785, 0.94717747, 0.97628695, 0.9777373, 0.9722447, 0.936816, 0.9235841, 0.952583, 0.97905236, 0.9795628, 0.97168386, 0.93386245, 0.91513973, 0.94624764, 0.9765927, 0.9758984, 0.96901613, 0.9333197, 0.9198342, 0.9544247, 0.9770676, 0.97795045, 0.9694104, 0.92856365, 0.91903543, 0.94636923, 0.9762675, 0.9774574, 0.97211796, 0.93756896, 0.9234223, 0.9530245, 0.9786664, 0.9800843, 0.97155136, 0.9332095, 0.9141786, 0.9465986, 0.97647095, 0.97617155, 0.96882176, 0.9339781, 0.9190715, 0.9557978, 0.9775449, 0.9783456, 0.96947944, 0.9292067, 0.9177224, 0.9472348, 0.97591406, 0.97765154, 0.9718203, 0.93706095, 0.9227273, 0.9529188, 0.9790765, 0.9801087, 0.97143066, 0.9352792, 0.9134962, 0.9469924, 0.9763956, 0.97596174, 0.96877193, 0.93177074, 0.91733116, 0.953746, 0.9776404, 0.97799015, 0.9685034, 0.9280142, 0.9170674, 0.9457368, 0.9767402, 0.97812665, 0.9708957, 0.93472904, 0.92068774, 0.95154935, 0.9794971, 0.9794287, 0.9706199, 0.9302975, 0.91177094, 0.9452943, 0.97724104, 0.9755896, 0.9676916, 0.92921084, 0.9168438, 0.95349604, 0.9790639, 0.97745216, 0.9673136, 0.920814, 0.9145751, 0.94586647, 0.9784267, 0.9769381, 0.97112525, 0.93262774, 0.9205454, 0.95221406, 0.98006, 0.97933376, 0.97036225, 0.9293281, 0.9114287, 0.9450416, 0.9775788, 0.97505605, 0.9678863, 0.92907435, 0.9155617, 0.95336795, 0.97899675, 0.9771577, 0.96832216, 0.92462665, 0.9153715, 0.9454421, 0.9781079, 0.97666615, 0.97110385, 0.93376887, 0.9206257, 0.951482, 0.9807701, 0.97935987, 0.97046125, 0.9307871, 0.91147023, 0.9449389, 0.9792544, 0.9750701, 0.9682369, 0.93077457, 0.91683596, 0.95357156, 0.9799137, 0.9774835, 0.9682622, 0.9239365, 0.91569185, 0.94683886, 0.97913074, 0.97710514, 0.9714228, 0.9341782, 0.9219338, 0.9524785, 0.9807616, 0.9794249, 0.9710329, 0.93348587, 0.9131238, 0.94608134, 0.97891355, 0.9755013, 0.968695, 0.93249214, 0.9184806, 0.9538508, 0.980179, 0.9778587, 0.969017, 0.92719364, 0.9174473, 0.9468659, 0.9782266, 0.97721195, 0.9719625, 0.93597317, 0.9235394, 0.95279735, 0.98108727, 0.9798763, 0.971386, 0.9329293, 0.9138782, 0.946567, 0.9795648, 0.9757279, 0.96891487, 0.93305224, 0.9191339, 0.9544223, 0.9804897, 0.9780159, 0.969183, 0.9288428, 0.9185706, 0.94759625, 0.98000264, 0.9775109, 0.97192746, 0.9375753, 0.9240223, 0.9535384, 0.98213196, 0.97948486, 0.9710825, 0.9334298, 0.9144577, 0.94603, 0.97987765, 0.97515345, 0.968507, 0.9327274, 0.91852605, 0.95393205, 0.980568, 0.97757095, 0.9689201, 0.9274625, 0.9184528, 0.9471163, 0.9800923, 0.9772817, 0.9718678, 0.9364317, 0.9231207, 0.9518252, 0.98204714, 0.9797655, 0.970941, 0.9336639, 0.91343415, 0.9459822, 0.98033524, 0.97801775, 0.9687141, 0.93369156, 0.9192555, 0.9548765, 0.98048085, 0.9790982, 0.9691839, 0.9291069, 0.9172858, 0.9470696, 0.97988063, 0.9784145, 0.97204113, 0.9391139, 0.9230277, 0.95209724, 0.981447, 0.98087883, 0.97136384, 0.93544, 0.91461915, 0.94645613, 0.9794989, 0.9769119, 0.9690749, 0.934435, 0.91972464, 0.95490646, 0.98056525, 0.97873527, 0.9696093, 0.9293278, 0.9190888, 0.9483858, 0.9796442, 0.97815526, 0.97244924, 0.9391117, 0.9243649, 0.953947, 0.9818465, 0.9803113, 0.97197294, 0.93518275, 0.91511184, 0.94806147, 0.97984785, 0.9761218, 0.96935976, 0.93509007, 0.91880137, 0.9560663, 0.97988635, 0.97878075, 0.9699098, 0.9311022, 0.91818744, 0.94947815, 0.9800013, 0.9786171, 0.9727182, 0.9395428, 0.9235184, 0.9540842, 0.98185605, 0.9812429, 0.97210383, 0.9350513, 0.91422296, 0.94906026, 0.97967476, 0.97556305, 0.9695778, 0.9334558, 0.9189612, 0.9558402, 0.9799423, 0.9773881, 0.9701853, 0.92939276, 0.9195119, 0.9496263, 0.97978044, 0.9775464, 0.97306716, 0.93859357, 0.92439026, 0.9551285, 0.98143345, 0.97904015, 0.97277325, 0.93310404, 0.915192, 0.9481283, 0.97894084, 0.97390985, 0.9698608, 0.9336907, 0.9189418, 0.95553386, 0.9794926, 0.9763372, 0.97013557, 0.9285236, 0.918219, 0.94927496, 0.9786773, 0.976562, 0.97310185, 0.9371612, 0.9229603, 0.95399296, 0.98194915, 0.9787036, 0.9726469, 0.9374686, 0.9145683, 0.9480215, 0.9796464, 0.9742744, 0.97012997, 0.9332369, 0.91869265, 0.95604265, 0.9808442, 0.9762991, 0.9703592, 0.9284202, 0.91789705, 0.94875413, 0.980331, 0.97620016, 0.97321147, 0.9350469, 0.92340845, 0.9547487, 0.98219615, 0.97933483, 0.97291654, 0.9353749, 0.9141731, 0.94727576, 0.9794662, 0.9758553, 0.970576, 0.93470675, 0.9182676, 0.95458215, 0.98038083, 0.97734237, 0.97070426, 0.9301177, 0.9183324, 0.9484781, 0.97999793, 0.9760776, 0.9730059, 0.9382503, 0.92373055, 0.9529608, 0.981738, 0.97937447, 0.9722649, 0.935259, 0.9155665, 0.9497162, 0.9793301, 0.97405154, 0.9696851, 0.9330997, 0.91887516, 0.95415294, 0.98087895, 0.975669, 0.96992326, 0.9293827, 0.9175022, 0.9493584, 0.97975767, 0.9755011, 0.97287244, 0.9404813, 0.92348456, 0.95355695, 0.9817401, 0.9772841, 0.9724553, 0.9371807, 0.9128408, 0.9465375, 0.9788754, 0.97316045, 0.97005224, 0.9359199, 0.9155639, 0.95581216, 0.97979647, 0.9749969, 0.96991223, 0.9311364, 0.9146158, 0.94869715, 0.9794788, 0.9744912, 0.9723236, 0.9404075, 0.92386657, 0.9552093, 0.9815661, 0.9774165, 0.9716394, 0.9366631, 0.91346544, 0.950436, 0.9789209, 0.9728723, 0.9693173, 0.9350518, 0.9158248, 0.9573948, 0.9797028, 0.9749307, 0.9692342, 0.93087924, 0.91692835, 0.95025986, 0.9785107, 0.97486866, 0.97193706, 0.9404258, 0.9228098, 0.9559348, 0.9804185, 0.97793204, 0.9718804, 0.93526816, 0.91363406, 0.95052344, 0.97822, 0.97321916, 0.96903807, 0.93588555, 0.91918576, 0.95741427, 0.97898704, 0.97548157, 0.96891475, 0.92797774, 0.9178401, 0.9506066, 0.97808915, 0.97507477, 0.9717766, 0.93972737, 0.92355096, 0.9550064, 0.98024464, 0.977359, 0.97137845, 0.9356541, 0.91463363, 0.9491085, 0.9777575, 0.97381294, 0.9685716, 0.93690133, 0.92000234, 0.95742744, 0.9794357, 0.9763939, 0.9687881, 0.9322985, 0.91902626, 0.9505137, 0.9786996, 0.97619766, 0.97161824, 0.9411156, 0.92535603, 0.9558123, 0.9809965, 0.9780847, 0.97090775, 0.9379236, 0.91510427, 0.9503745, 0.97860307, 0.9738462, 0.968439, 0.937298, 0.9193536, 0.9580633, 0.97955155, 0.9764509, 0.96885455, 0.9332467, 0.91834486, 0.9513562, 0.9788299, 0.9758045, 0.97166383, 0.94164693, 0.9243475, 0.9558507, 0.9812201, 0.9781883, 0.9711387, 0.93814033, 0.9154786, 0.9506777, 0.97878265, 0.97378564, 0.968694, 0.9374312, 0.9205146, 0.9580212, 0.97951066, 0.9761872, 0.9689103, 0.9329163, 0.9191064, 0.9513631, 0.9787434, 0.97569364, 0.9718802, 0.9415476, 0.92501026, 0.95609486, 0.9810441, 0.97822237, 0.97126925, 0.9388785, 0.91647404, 0.9508183, 0.97870135, 0.97400075, 0.96868914, 0.9384471, 0.9208179, 0.9581968, 0.97965175, 0.9763873, 0.9692115, 0.93386304, 0.9196494, 0.9512548, 0.97905487, 0.97594464, 0.97199154, 0.94261634, 0.9249704, 0.9560736, 0.9812455, 0.9783236, 0.97131175, 0.93928164, 0.9155172, 0.9503595, 0.9787446, 0.974003, 0.96871555, 0.9384434, 0.91969985, 0.95775455, 0.9797033, 0.9764357, 0.9689324, 0.9328207, 0.918409, 0.9505049, 0.97898096, 0.9761084, 0.97177106, 0.9418986, 0.9245048, 0.95603603, 0.9812382, 0.9783799, 0.971244, 0.9386553, 0.9160757, 0.9506985, 0.9788754, 0.97381455, 0.96882725, 0.9385727, 0.9203389, 0.9582554, 0.97972333, 0.9765072, 0.96913815, 0.93443096, 0.91946036, 0.95145977, 0.9790631, 0.976049, 0.9719563, 0.9426695, 0.9253355, 0.9563365, 0.981322, 0.97841555, 0.9713912, 0.93951046, 0.9169467, 0.9510789, 0.9789163, 0.9741804, 0.9688599, 0.93884045, 0.92144555, 0.9584757, 0.97986746, 0.976684, 0.9690027, 0.934351, 0.9203553, 0.9515552, 0.97921443, 0.9761397, 0.9719243, 0.94244725, 0.9255619, 0.9563699, 0.98133343, 0.97827244, 0.97119945, 0.939044, 0.91649675, 0.95096785, 0.9789397, 0.9738297, 0.96884894, 0.9387706, 0.92092496, 0.9583098, 0.9799232, 0.97662705, 0.9692187, 0.9341465, 0.9200305, 0.9516417, 0.9794051, 0.9760499, 0.97198796, 0.94254315, 0.9260499, 0.95635134, 0.9816217, 0.9784439, 0.971456, 0.93941796, 0.9179127, 0.9511634, 0.9793768, 0.97415054, 0.96898186, 0.9385693, 0.92161375, 0.9583495, 0.9804668, 0.97654665, 0.96909213, 0.93334645, 0.91973686, 0.9512124, 0.9796571, 0.97579116, 0.9717755, 0.9418184, 0.9248801, 0.95608133, 0.98154396, 0.97800577, 0.9712002, 0.93841445, 0.916034, 0.95070434, 0.97904503, 0.9738807, 0.96862197, 0.9372618, 0.9206508, 0.9580668, 0.9801032, 0.9764631, 0.9689734, 0.93322456, 0.91962343, 0.95145494, 0.9795388, 0.97592044, 0.9719832, 0.9415148, 0.9255574, 0.9564463, 0.98159134, 0.9783582, 0.9714095, 0.93846315, 0.9171139, 0.95113635, 0.9792263, 0.97432387, 0.9688853, 0.9382347, 0.92171526, 0.9581409, 0.9801026, 0.9769164, 0.9689729, 0.93342686, 0.92057085, 0.9515757, 0.97941715, 0.97622573, 0.9718177, 0.941998, 0.9254008, 0.9566652, 0.98143977, 0.9784896, 0.9711042, 0.9394713, 0.9176372, 0.9515226, 0.9790861, 0.9739817, 0.96864355, 0.93949056, 0.9220513, 0.95823395, 0.97992855, 0.97690725, 0.9687063, 0.93484855, 0.9205072, 0.95125055, 0.97928417, 0.9763782, 0.97193533, 0.9427683, 0.92532593, 0.95614845, 0.9815389, 0.9786533, 0.971528, 0.93894154, 0.9175004, 0.9513246, 0.97957736, 0.97419435, 0.9692122, 0.9379894, 0.92197853, 0.9587875, 0.9807192, 0.97686017, 0.96948034, 0.9337525, 0.92070884, 0.95204866, 0.98045576, 0.976641, 0.9722701, 0.9419112, 0.92639863, 0.95659167, 0.98209083, 0.9786588, 0.97177094, 0.9393215, 0.91851264, 0.95150393, 0.9797474, 0.974375, 0.968953, 0.9375063, 0.9222492, 0.9587062, 0.98064065, 0.97681284, 0.9692666, 0.9327006, 0.92074734, 0.95210063, 0.9797579, 0.97623754, 0.9724844, 0.9426114, 0.92604715, 0.95660466, 0.98199767, 0.97866297, 0.9717477, 0.9384655, 0.9174915, 0.9517138, 0.97973204, 0.9745535, 0.9690496, 0.9377131, 0.9214657, 0.9582325, 0.9802831, 0.9768862, 0.96917, 0.93206, 0.91913354, 0.95152736, 0.97961134, 0.97643864, 0.9719561, 0.94087404, 0.9248756, 0.95596975, 0.9814918, 0.9785411, 0.97140163, 0.93756604, 0.9158144, 0.9505412, 0.9792141, 0.9740176, 0.96879184, 0.93716246, 0.92014116, 0.9578747, 0.9799954, 0.9763476, 0.9690701, 0.9329515, 0.9185681, 0.9510953, 0.9792565, 0.97628343, 0.9718652, 0.9416773, 0.9242267, 0.9556424, 0.9813748, 0.9785954, 0.97101855, 0.9386582, 0.9152893, 0.9501108, 0.97899914, 0.97428596, 0.9683695, 0.93806386, 0.9197286, 0.9574704, 0.97982806, 0.97678125, 0.9686184, 0.93376046, 0.91854376, 0.95093864, 0.9793295, 0.97639525, 0.97193164, 0.942626, 0.9242238, 0.9558297, 0.9817183, 0.9787611, 0.9714472, 0.9393522, 0.91562295, 0.95077294, 0.9799312, 0.97486275, 0.9690865, 0.9385934, 0.92025745, 0.9579266, 0.980841, 0.9772584, 0.9692069, 0.93326735, 0.919457, 0.95175236, 0.980146, 0.97699726, 0.9721156, 0.9417056, 0.9250339, 0.9563896, 0.9819985, 0.978957, 0.9714634, 0.93880475, 0.9157789, 0.9510836, 0.97960114, 0.97466224, 0.9691985, 0.9392728, 0.9201319, 0.9578687, 0.9804406, 0.9775133, 0.9693235, 0.9350257, 0.9192703, 0.95174295, 0.97956663, 0.9770682, 0.9721452, 0.9427581, 0.92443895, 0.9564188, 0.9814742, 0.97916985, 0.97135043, 0.9393145, 0.9160409, 0.95143414, 0.9793642, 0.975344, 0.9690826, 0.93976504, 0.92072636, 0.95844775, 0.9799619, 0.9776684, 0.9692779, 0.9348147, 0.91982764, 0.9524169, 0.9797339, 0.97761077, 0.9724089, 0.9436553, 0.9256388, 0.95685315, 0.98175734, 0.97969556, 0.97148216, 0.9408547, 0.9171202, 0.9517258, 0.97940356, 0.97575915, 0.96931005, 0.9402786, 0.92044824, 0.958656, 0.97993165, 0.97800565, 0.96935594, 0.9348826, 0.91984344, 0.95208246, 0.97945577, 0.97773814, 0.97237104, 0.9433095, 0.9256883, 0.9566073, 0.98138475, 0.97953504, 0.97149426, 0.94064295, 0.91585, 0.9510708, 0.9794686, 0.9755805, 0.96941274, 0.940674, 0.9213515, 0.9579919, 0.980194, 0.97794807, 0.96945995, 0.9352089, 0.91837287, 0.9515693, 0.97973984, 0.97771704, 0.97193515, 0.9442244, 0.9223831, 0.9557796, 0.98168904, 0.9795776, 0.9714475, 0.9413888, 0.9134213, 0.95072395, 0.9797718, 0.97485596, 0.9689831, 0.94145596, 0.9182238, 0.95828265, 0.9808514, 0.97745013, 0.9697157, 0.9375489, 0.9190654, 0.95087093, 0.9802334, 0.97717917, 0.9722019, 0.94269335, 0.9225086, 0.9551932, 0.98206174, 0.97932076, 0.9713461, 0.941474, 0.9144844, 0.9511134, 0.98025995, 0.97552097, 0.968781, 0.93997186, 0.91885203, 0.9574619, 0.9808579, 0.9787808, 0.9683055, 0.9357608, 0.9169894, 0.9512347, 0.9790149, 0.9774508, 0.9721852, 0.94455826, 0.92589104, 0.95531833, 0.9818509, 0.98000675, 0.972011, 0.941769, 0.9169435, 0.95010304, 0.9801759, 0.97530127, 0.96912885, 0.94130087, 0.9206193, 0.95757174, 0.9809038, 0.9778616, 0.9695994, 0.9383458, 0.92126584, 0.95161057, 0.98096234, 0.977856, 0.9722635, 0.9452636, 0.92471087, 0.954996, 0.9821689, 0.9797584, 0.97145206, 0.94274294, 0.91906625, 0.95061594, 0.9799992, 0.9755459, 0.969483, 0.94336987, 0.92403543, 0.95821613, 0.9807952, 0.97797626, 0.96994835, 0.93921614, 0.9232641, 0.95207834, 0.98060304, 0.9778024, 0.972482, 0.9454506, 0.9268157, 0.9560649, 0.98241514, 0.97905886, 0.9691816, 0.9434436, 0.9156439, 0.952064, 0.9808199, 0.97580045, 0.9677767, 0.9421189, 0.9230788, 0.9581218, 0.98031825, 0.9780688, 0.96832865, 0.93928576, 0.91869795, 0.95091945, 0.9795656, 0.97799736, 0.9718154, 0.94736457, 0.9239716, 0.95595396, 0.9810364, 0.9794275, 0.9714192, 0.94436467, 0.9150664, 0.9512016, 0.978848, 0.97550476, 0.9690062, 0.9441822, 0.9200969, 0.95874727, 0.9796791, 0.9779021, 0.9695873, 0.9415441, 0.9187645, 0.9522837, 0.97889596, 0.9777371, 0.97257584, 0.9490726, 0.92515564, 0.95659924, 0.9813782, 0.9799137, 0.9719971, 0.94809604, 0.9172097, 0.9508491, 0.97937846, 0.9756739, 0.96949905, 0.9472456, 0.92035025, 0.9572577, 0.98008555, 0.97807866, 0.97009313, 0.9439057, 0.91855884, 0.9516087, 0.979665, 0.97788537, 0.9729945, 0.9502193, 0.9240103, 0.9564352, 0.98142254, 0.98021173, 0.9718012, 0.9466628, 0.91344774, 0.9517982, 0.97925264, 0.97632706, 0.9691365, 0.94595224, 0.9197761, 0.9583443, 0.9800014, 0.9788536, 0.9687746, 0.9422335, 0.92101365, 0.9530784, 0.9799223, 0.9786582, 0.97084725, 0.94704807, 0.9252687, 0.957802, 0.9817229, 0.9802846, 0.9699103, 0.94407386, 0.9154435, 0.9528907, 0.97964317, 0.97613925, 0.96719325, 0.9440863, 0.91980857, 0.9596151, 0.9804653, 0.9783264, 0.967374, 0.93893516, 0.91829073, 0.9531928, 0.9799299, 0.97814214, 0.97067595, 0.9463025, 0.92397314, 0.95735765, 0.9818673, 0.97979707, 0.96990293, 0.94343555, 0.9138883, 0.95267683, 0.97939575, 0.9758042, 0.967063, 0.9428739, 0.9177414, 0.95953566, 0.9798277, 0.97847795, 0.9672729, 0.9383074, 0.91627336, 0.953263, 0.97970015, 0.97823375, 0.97048396, 0.94501317, 0.92190444, 0.9574984, 0.9818507, 0.980497, 0.9698784, 0.94207084, 0.91471833, 0.9531001, 0.980055, 0.97716933, 0.9672363, 0.94116217, 0.9192603, 0.95882946, 0.98112446, 0.97887427, 0.9677365, 0.93713576, 0.9177476, 0.9524855, 0.9810285, 0.9781058, 0.9712025, 0.9451369, 0.92450887, 0.9574714, 0.9833618, 0.9809626, 0.9700207, 0.9430844, 0.9137696, 0.9523405, 0.9811209, 0.9772348, 0.9680935, 0.9436034, 0.91972715, 0.9595757, 0.98240817, 0.979719, 0.96807647, 0.938823, 0.9199087, 0.9535486, 0.98174554, 0.9797754, 0.97160304, 0.94744736, 0.925544, 0.95918214, 0.983554, 0.9817005, 0.9708694, 0.94565684, 0.91506076, 0.9536468, 0.981191, 0.9781536, 0.9681959, 0.94404006, 0.9193661, 0.96019423, 0.9824704, 0.9802571, 0.9680734, 0.9400152, 0.9190632, 0.95468503, 0.9820907, 0.98013854, 0.971405, 0.94675523, 0.92527807, 0.9578007, 0.98354745, 0.9818833, 0.9704689, 0.9436308, 0.91700834, 0.9537173, 0.9812702, 0.9793864, 0.9688288, 0.94460285, 0.9196463, 0.9602582, 0.9816525, 0.98108625, 0.9684027, 0.93688667, 0.92089283, 0.9546968, 0.9811405, 0.9810074, 0.97120696, 0.94415027, 0.9275421, 0.9582926, 0.98328805, 0.9829439, 0.9709924, 0.9411379, 0.92139095, 0.95420027, 0.98089063, 0.979867, 0.9680729, 0.9399226, 0.9237537, 0.9615111, 0.981706, 0.982143, 0.96772313, 0.93290365, 0.92095125, 0.95548433, 0.9807391, 0.98084384, 0.97069526, 0.9413576, 0.92728627, 0.95887417, 0.9827063, 0.9826854, 0.9710966, 0.9399351, 0.92134583, 0.9581998, 0.9805783, 0.98041946, 0.96925753, 0.93907243, 0.9241666, 0.9622986, 0.9822196, 0.981765, 0.97022635, 0.9365086, 0.92497873, 0.9564477, 0.98195606, 0.9810761, 0.9746284, 0.94398236, 0.92871344, 0.9590067, 0.98282224, 0.9821681, 0.9736519, 0.9404133, 0.9204345, 0.95583165, 0.9800046, 0.9793969, 0.97218, 0.93933636, 0.9244562, 0.9612215, 0.9803751, 0.9819698, 0.9722477, 0.9363167, 0.9223685, 0.9556054, 0.9794088, 0.9816581, 0.9743696, 0.94090885, 0.9278495, 0.9598775, 0.9803846, 0.98285383, 0.9733253, 0.9367088, 0.91955495, 0.9552342, 0.97823465, 0.9790094, 0.9720874, 0.9341208, 0.9251171, 0.96053696, 0.979619, 0.9808639, 0.97114736, 0.9324927, 0.92094857, 0.95263994, 0.97879034, 0.981289, 0.97338754, 0.9397578, 0.92522216, 0.95649993, 0.9809358, 0.9828294, 0.9728942, 0.9357365, 0.9141322, 0.95194644, 0.9788809, 0.9784258, 0.97095305, 0.9370852, 0.9152936, 0.9584348, 0.9799282, 0.9807373, 0.97021455, 0.93064004, 0.9125309, 0.9524623, 0.9787728, 0.98058665, 0.97397524, 0.9380131, 0.9184346, 0.95599407, 0.98000675, 0.9818985, 0.9729129, 0.9368246, 0.9120829, 0.95318484, 0.97924584, 0.98005897, 0.971348, 0.9367786, 0.91840136, 0.96026975, 0.9797759, 0.9812492, 0.9700247, 0.92917067, 0.9142942, 0.95622367, 0.98006105, 0.98058474, 0.9728109, 0.9362464, 0.921116, 0.9595852, 0.98129374, 0.9811943, 0.9709109, 0.93048364, 0.9147155, 0.954972, 0.9793478, 0.9783558, 0.96926403, 0.9305817, 0.91977173, 0.9603323, 0.9802931, 0.98050404, 0.9685789, 0.9251992, 0.9170229, 0.95364356, 0.9797981, 0.9805479, 0.97215104, 0.93406326, 0.92450386, 0.957793, 0.9809967, 0.98218197, 0.971156, 0.9310244, 0.9143726, 0.95273167, 0.97935826, 0.97886753, 0.9683802, 0.9314673, 0.9199965, 0.95940715, 0.98047906, 0.98045486, 0.96870023, 0.9303421, 0.9168251, 0.9518217, 0.9787859, 0.9805865, 0.97270024, 0.9391052, 0.9226782, 0.9555981, 0.9806768, 0.98191684, 0.9714892, 0.93379956, 0.92224854, 0.9517914, 0.97882444, 0.97873014, 0.96916986, 0.93412334, 0.92138034, 0.95695746, 0.97988415, 0.98129934, 0.9700177, 0.92541814, 0.91881883, 0.9483251, 0.97918105, 0.98118114, 0.9726594, 0.93553764, 0.92365205, 0.95701176, 0.9802689, 0.9825965, 0.9739933, 0.9345819, 0.91352564, 0.9520701, 0.9797331, 0.97950256, 0.97083414, 0.93541634, 0.9183966, 0.9567765, 0.9819527, 0.9824004, 0.969346, 0.9324206, 0.91677374, 0.9510573, 0.9789229, 0.98155314, 0.9731086, 0.9365817, 0.9191267, 0.95296484, 0.9774514, 0.9831931, 0.9732615, 0.9305884, 0.9053501, 0.94788074, 0.9738419, 0.9797784, 0.97114533, 0.9306561, 0.9118885, 0.9531256, 0.9746748, 0.9815295, 0.9702851, 0.9173018, 0.9039381, 0.94683504, 0.9718651, 0.98077434, 0.97451574, 0.9268067, 0.90911424, 0.9550564, 0.97436935, 0.9838545, 0.9741769, 0.92159516, 0.90156347, 0.95109636, 0.97401017, 0.98250663, 0.97221404, 0.9185533, 0.9122739, 0.95652175, 0.9748413, 0.98377466, 0.97238016, 0.9268624, 0.9140513, 0.9509803, 0.9755657, 0.9840021, 0.9754303, 0.93416953, 0.9203966, 0.9562022, 0.97747904, 0.9847056, 0.9751854, 0.9290501, 0.90940696, 0.9498618, 0.9733445, 0.9820994, 0.972911, 0.9320569, 0.9167014, 0.9586666, 0.97592944, 0.98408407, 0.9726695, 0.92873585, 0.9143302, 0.9528572, 0.9753693, 0.98426986, 0.9755408, 0.9376979, 0.92295724, 0.9581211, 0.97734183, 0.985093, 0.9751199, 0.9334277, 0.9127091, 0.953347, 0.9745782, 0.9828302, 0.9735121, 0.9334241, 0.91700333, 0.959508, 0.9757698, 0.9842226, 0.9731603, 0.9277849, 0.9146855, 0.95366436, 0.9756469, 0.9842391, 0.97586185, 0.9375489, 0.9223534, 0.9587479, 0.9770849, 0.98502594, 0.97581863, 0.93301123, 0.91173863, 0.95424587, 0.97501594, 0.9823795, 0.9740494, 0.93288064, 0.9174202, 0.96050495, 0.97679967, 0.9843784, 0.9730767, 0.92688566, 0.91226536, 0.95429265, 0.9766565, 0.9840678, 0.9765614, 0.93769383, 0.91813755, 0.9590343, 0.9776188, 0.98473233, 0.9768826, 0.9352057, 0.91093737, 0.9554566, 0.97565156, 0.9824896, 0.97453123, 0.9342117, 0.9191688, 0.96096605, 0.9767669, 0.9842016, 0.9747173, 0.9328107, 0.9171129, 0.95421684, 0.976035, 0.98399186, 0.97672355, 0.93912655, 0.9238316, 0.95864075, 0.977008, 0.98447144, 0.9765524, 0.93414664, 0.91259277, 0.95481586, 0.97521293, 0.98234165, 0.97453964, 0.9340094, 0.9201011, 0.96114665, 0.97704166, 0.98391557, 0.9747421, 0.92838967, 0.91944844, 0.9541766, 0.9765978, 0.9843641, 0.97703946, 0.93925136, 0.92562246, 0.9601763, 0.97829354, 0.98533106, 0.9769617, 0.93481886, 0.91563326, 0.95590943, 0.9765653, 0.9836285, 0.9749494, 0.9328755, 0.92114925, 0.960551, 0.9771534, 0.9848027, 0.9750622, 0.9227159, 0.91697013, 0.95539004, 0.97704667, 0.9847056, 0.97632307, 0.93088984, 0.9251546, 0.95738137, 0.97619855, 0.9846311, 0.9760576, 0.92720675, 0.9163708, 0.9535771, 0.9734355, 0.98153347, 0.97345996, 0.9239893, 0.92197967, 0.96022785, 0.9755036, 0.9831136, 0.97389495, 0.9251816, 0.91914976, 0.9533051, 0.97487813, 0.98318386, 0.9764663, 0.93861806, 0.9282213, 0.95808476, 0.9766666, 0.9845173, 0.9759327, 0.9374024, 0.9196054, 0.9504177, 0.9740434, 0.9816874, 0.97280705, 0.9335909, 0.92254066, 0.9546499, 0.97426367, 0.98295563, 0.9731259, 0.9269304, 0.9116148, 0.9498915, 0.9738391, 0.98278403, 0.9758632, 0.93702924, 0.9212701, 0.95462734, 0.97401506, 0.9835571, 0.97648585, 0.9397276, 0.9131699, 0.9570779, 0.9758626, 0.9805942, 0.974422, 0.9429447, 0.92410445, 0.96199137, 0.9777983, 0.98258257, 0.9744747, 0.9377608, 0.9220881, 0.95715874, 0.97781974, 0.9823789, 0.9773636, 0.9446323, 0.9296719, 0.9613557, 0.9797152, 0.98397034, 0.9769324, 0.9413196, 0.91983354, 0.9577593, 0.9769653, 0.9817112, 0.9749849, 0.94120127, 0.92444295, 0.9638575, 0.97817045, 0.9817924, 0.97436917, 0.9385355, 0.9218274, 0.95759106, 0.97769654, 0.982345, 0.97700775, 0.9445452, 0.92882884, 0.9615168, 0.978778, 0.9830199, 0.9765455, 0.938937, 0.92053264, 0.9568981, 0.9766905, 0.9813337, 0.9747652, 0.9426831, 0.92827225, 0.9631533, 0.9781361, 0.9826587, 0.974191, 0.938895, 0.92509705, 0.95699656, 0.97724503, 0.9832409, 0.9766054, 0.94424987, 0.92926264, 0.96082747, 0.97813934, 0.9835254, 0.9759159, 0.9399315, 0.9216504, 0.95622563, 0.9763481, 0.981358, 0.9739261, 0.9401356, 0.9257817, 0.96158665, 0.97745615, 0.98270863, 0.97304064, 0.93382084, 0.9229727, 0.95757073, 0.9770995, 0.98298013, 0.9765811, 0.9423095, 0.9277024, 0.9619352, 0.9781627, 0.9835186, 0.975679, 0.9409122, 0.9219913, 0.95862687, 0.9762927, 0.98127514, 0.9743259, 0.9435805, 0.92327183, 0.9638887, 0.9771788, 0.9833045, 0.9738229, 0.937382, 0.92095894, 0.9581546, 0.9773787, 0.9831325, 0.9771378, 0.94601, 0.9318052, 0.961919, 0.97970587, 0.98374075, 0.9769803, 0.9418682, 0.9227949, 0.9570277, 0.9774075, 0.98082745, 0.9748649, 0.94413275, 0.92982924, 0.9636855, 0.97812575, 0.98286855, 0.97453916, 0.9421805, 0.92737246, 0.95713556, 0.9772644, 0.98274696, 0.97757894, 0.9490494, 0.93154186, 0.9617744, 0.97923845, 0.9830898, 0.9769976, 0.9442567, 0.9220412, 0.9563607, 0.97639596, 0.9804079, 0.97449964, 0.9461937, 0.9294549, 0.961863, 0.9781392, 0.9808472, 0.97427523, 0.94033784, 0.9245916, 0.95812595, 0.9779149, 0.9818192, 0.9774595, 0.9446655, 0.92537963, 0.9610916, 0.9770114, 0.98264414, 0.97690624, 0.9408911, 0.9160054, 0.9566295, 0.9757048, 0.97992843, 0.97436124, 0.9401868, 0.9268523, 0.96233964, 0.9770282, 0.98167914, 0.97527236, 0.9380694, 0.91878814, 0.95618975, 0.9767933, 0.9815094, 0.97738296, 0.94430727, 0.9247138, 0.9600407, 0.9792317, 0.98254025, 0.9761018, 0.9369636, 0.91433483, 0.9555046, 0.97629017, 0.979183, 0.9740897, 0.94317627, 0.92243433, 0.962563, 0.97840923, 0.98138124, 0.97528005, 0.93980455, 0.91792667, 0.956057, 0.9770547, 0.98109895, 0.9780703, 0.9443218, 0.92919075, 0.96149683, 0.9779482, 0.9816681, 0.976912, 0.9425295, 0.9194056, 0.9565786, 0.9752025, 0.9778441, 0.9748917, 0.94374853, 0.9249466, 0.9609357, 0.9775285, 0.97896117, 0.9744589, 0.9365296, 0.9211796, 0.9555183, 0.9782079, 0.97970814, 0.9777058, 0.94490236, 0.9246777, 0.96068376, 0.97938704, 0.98185676, 0.97692275, 0.9448578, 0.9100198, 0.95586866, 0.9771772, 0.9787466, 0.9751555, 0.9484181, 0.919225, 0.9621481, 0.9791012, 0.9809796, 0.9760132, 0.9469926, 0.9164599, 0.95586413, 0.97844905, 0.98026097, 0.9788761, 0.9534469, 0.9222438, 0.9600214, 0.98006755, 0.98038954, 0.97726643, 0.9449623, 0.9210797, 0.9539641, 0.9775573, 0.978972, 0.97454923, 0.9460599, 0.9235033, 0.9617605, 0.9790627, 0.97931814, 0.9750792, 0.9465379, 0.9213552, 0.9562947, 0.9785089, 0.9792484, 0.9774343, 0.9525837, 0.9287702, 0.9607944, 0.98024553, 0.9812521, 0.97671324, 0.9461285, 0.91806924, 0.9565567, 0.97717655, 0.97895926, 0.974578, 0.9479938, 0.9252384, 0.96197814, 0.97965026, 0.9805854, 0.97523344, 0.9444675, 0.9212183, 0.9574059, 0.97854507, 0.98019284, 0.97799426, 0.95346665, 0.927558, 0.9601433, 0.9795628, 0.9806306, 0.9772316, 0.949819, 0.9153366, 0.95548797, 0.9761478, 0.9764082, 0.97545177, 0.9535484, 0.91800386, 0.96118516, 0.9769836, 0.9790764, 0.9748931, 0.9460211, 0.9145173, 0.9558044, 0.97652745, 0.9787884, 0.9781028, 0.94666725, 0.9266992, 0.9602715, 0.9803687, 0.9795618, 0.97827667, 0.939486, 0.91712356, 0.9555697, 0.9776423, 0.9796159, 0.9765238, 0.94433117, 0.9309594, 0.9655181, 0.97928476, 0.9815683, 0.97607553, 0.9409252, 0.92585856, 0.9561042, 0.97926104, 0.98049074, 0.9778871, 0.9463374, 0.93025994, 0.9615839, 0.9804834, 0.9817791, 0.97734684, 0.94313425, 0.92190385, 0.95857996, 0.9771912, 0.9769737, 0.9763707, 0.94970125, 0.92784, 0.9667668, 0.9802099, 0.9796173, 0.9761476, 0.9496171, 0.9268537, 0.9604737, 0.9791874, 0.9797459, 0.9776579, 0.9550202, 0.9351376, 0.96577626, 0.98099464, 0.9821088, 0.97775, 0.9492436, 0.9276305, 0.962192, 0.97775364, 0.9805377, 0.9763114, 0.95013857, 0.93664044, 0.9694774, 0.9795459, 0.9813841, 0.97581065, 0.9487463, 0.9339242, 0.9647088, 0.9795306, 0.9797187, 0.9770874, 0.95227, 0.9371847, 0.9684548, 0.9823712, 0.9815523, 0.9773377, 0.94735974, 0.9332138, 0.9643226, 0.9790332, 0.98022157, 0.9760775, 0.94965804, 0.9403494, 0.969105, 0.98114234, 0.98206353, 0.9750855, 0.9467519, 0.9302546, 0.96143097, 0.9802234, 0.98080945, 0.9766955, 0.953712, 0.9401143, 0.96640635, 0.98107004, 0.9829734, 0.9761512, 0.94846386, 0.9368412, 0.9597138, 0.98030204, 0.98010296, 0.9754995, 0.9503889, 0.9322011, 0.9607364, 0.98122716, 0.9813673, 0.97365403, 0.9477262, 0.9416709, 0.9646805, 0.9814809, 0.98285776, 0.9754994, 0.9558439, 0.9460546, 0.96626717, 0.985005, 0.98414826, 0.9755452, 0.9519594, 0.9343385, 0.9581917, 0.9839162, 0.98244417, 0.9755599, 0.95440644, 0.93050665, 0.96523505, 0.986689, 0.98503274, 0.9743692, 0.94962966, 0.9225317, 0.9582134, 0.98717433, 0.98581225, 0.9768887, 0.9487313, 0.92778736, 0.96158457, 0.9878647, 0.9860787, 0.9756184, 0.94692576, 0.91707784, 0.9574623, 0.98324895, 0.98340964, 0.9721541, 0.9408171, 0.92384154, 0.9651288, 0.98548913, 0.9843112, 0.97292185, 0.9457431, 0.929256, 0.9633402, 0.9863078, 0.9829655, 0.97586834, 0.9514283, 0.92602575, 0.962501, 0.98637563, 0.9852362, 0.9769036, 0.9446114, 0.92758197, 0.95845217, 0.9853419, 0.98210543, 0.9736173, 0.9497413, 0.9336561, 0.96719813, 0.98676676, 0.9829359, 0.97489977, 0.9488457, 0.9228103, 0.9591394, 0.98483837, 0.981938, 0.97701705, 0.95144266, 0.91913986, 0.96161896, 0.9864606, 0.983432, 0.9743241, 0.9495435, 0.9114953, 0.9550509, 0.98482287, 0.9831183, 0.97280484, 0.95718807, 0.92417043, 0.9665914, 0.9870793, 0.9844126, 0.97236717, 0.95678896, 0.9126809, 0.949904, 0.9855218, 0.9839174, 0.97528696, 0.9544999, 0.93530047, 0.96528524, 0.9871705, 0.98452514, 0.9753877, 0.95164585, 0.9204135, 0.95955205, 0.9821105, 0.9807015, 0.9735831, 0.95507914, 0.93774706, 0.96537256, 0.9851894, 0.98369855, 0.9743222, 0.9449276, 0.9244444, 0.9584736, 0.98427653, 0.98354626, 0.9720675, 0.9571099, 0.9332005, 0.9650653, 0.9845334, 0.98568094, 0.9729022, 0.95409334, 0.93463564, 0.96168554, 0.9821629, 0.9824139, 0.97046465, 0.9531297, 0.939427, 0.9684069, 0.9853597, 0.9857723, 0.9689022, 0.95293224, 0.942603, 0.95720154, 0.9824119, 0.9868213, 0.9745291, 0.9543085, 0.9483962, 0.96553624, 0.98603904, 0.98565197, 0.97675437, 0.95456463, 0.9559835, 0.9584948, 0.98499274, 0.98276436, 0.9734475, 0.94500965, 0.9566184, 0.9650353, 0.9862616, 0.9807813, 0.97110355, 0.9423984, 0.9564832, 0.9577851, 0.9827678, 0.97960687, 0.97019136, 0.94526345, 0.949183, 0.9577974, 0.9858989, 0.9809842, 0.97056603, 0.94920415, 0.9523619, 0.95376563, 0.9864866, 0.9761245, 0.9688505, 0.9538268, 0.9514274, 0.9629999, 0.9852167, 0.97768945, 0.9710273, 0.9425182, 0.94442004, 0.95945424, 0.9840828, 0.97899604, 0.9760173, 0.9543202, 0.94573957, 0.95965576, 0.9819277, 0.9751533, 0.9702342, 0.9274225, 0.9437449, 0.9499891, 0.9761213, 0.9680463, 0.9707855, 0.9380283, 0.94064593, 0.9587307, 0.9797147, 0.9749831, 0.97262436, 0.9090441, 0.93971336, 0.95456594, 0.97224027, 0.9742109, 0.96826833, 0.91949135, 0.94841594, 0.95596814, 0.9734277, 0.96980673, 0.9636759, 0.9131087, 0.9374401, 0.94999284, 0.9649544, 0.96845543, 0.96375066, 0.912857, 0.93442667, 0.9576627, 0.9640844, 0.9671862, 0.9675962, 0.921767, 0.93062675, 0.95288527, 0.9627154, 0.95424104, 0.95954794, 0.92157227, 0.9342333, 0.94163865, 0.95842063, 0.95684755, 0.9586891, 0.891362, 0.93347377, 0.9356377, 0.94734347, 0.9502013, 0.95076746, 0.89558136, 0.9485336, 0.9382502, 0.9455281, 0.9491238, 0.94646305, 0.8957375, 0.9413758, 0.9295166, 0.9349557, 0.9414628, 0.9507986, 0.9012436, 0.9511463, 0.94884783, 0.9515077, 0.9623409, 0.96155953, 0.9203098, 0.9481751, 0.9548554, 0.955829, 0.9630973, 0.9402004, 0.9273515, 0.9581841, 0.9542834, 0.9603567, 0.95628244, 0.9364045, 0.8997378, 0.9315578, 0.9610874, 0.95932835, 0.9602129, 0.95688957, 0.89198816, 0.93063354, 0.9479837, 0.9709191, 0.96176255, 0.95587564, 0.90601265, 0.9449326, 0.9484448, 0.97123826, 0.9558918, 0.9580939, 0.939797, 0.9560442, 0.9594773, 0.9783532, 0.9696054, 0.9509428, 0.92367727, 0.95713055, 0.95807403, 0.97865087, 0.97058904, 0.95392734, 0.93327564, 0.95755357, 0.9470264, 0.9730481, 0.9736545, 0.947512, 0.9307458, 0.9625894, 0.94425184, 0.96134824, 0.94393194, 0.93367505, 0.91390014, 0.8890238, 0.89951223, 0.91253835, 0.8223308, 0.893302, 0.80438095, 0.9205223, 0.9023878, 0.93862, 0.896596, 0.9128403, 0.7937923, 0.8931767, 0.9025454, 0.90208244, 0.89267015, 0.90298474, 0.78575355, 0.8847528, 0.8815013, 0.90057147, 0.92124575, 0.92448133, 0.82867754, 0.9130152, 0.92443013, 0.9150994, 0.9123703, 0.8919195, 0.78989875, 0.8926129, 0.8353671, 0.86584216, 0.88837117, 0.85929024, 0.79731125, 0.8984221, 0.84386134, 0.8806459, 0.8829395, 0.87959033, 0.8091987, 0.90375054, 0.8582013, 0.8753726, 0.8698048, 0.8360419, 0.72867316, 0.87514925, 0.82248384, 0.84086806, 0.82987076, 0.81172734, 0.660163, 0.806446, 0.76655895, 0.8245851, 0.7905668, 0.76969486, 0.67945343, 0.82636917, 0.76213044, 0.8415798, 0.84411013, 0.8398458, 0.7517035, 0.88267994, 0.78420895, 0.8477325, 0.8174277, 0.8243811, 0.7375154, 0.7880421, 0.7529415, 0.83372307, 0.81050175, 0.8305405, 0.73178387, 0.76982576, 0.77402806, 0.85080343, 0.8361887, 0.82732147, 0.7534362, 0.7875649, 0.7797602, 0.79500425, 0.778436, 0.76382315, 0.69218785, 0.7212643, 0.7307642, 0.79920065, 0.73712903, 0.76347834, 0.68228793, 0.83137965, 0.8515035, 0.8255143, 0.79791105, 0.8066037, 0.74261826, 0.80970365, 0.81726164, 0.7987839, 0.7849318, 0.8264061, 0.67948323, 0.80214816, 0.8085708, 0.75475866, 0.80631256, 0.75790846, 0.5977318, 0.8218471, 0.8231702, 0.76946414, 0.8142662, 0.00563831]
[truncated: 4,087,933 more chars]
