# Supplementary material for: Systematic contextual biases in SegmentNT potentially relevant to other nucleotide transformer models
Source: bioRxiv. 2026 May 4:2025.04.09.647946. Preprint. [Version 2] doi: 10.1101/2025.04.09.647946 (PMC13174627; doi:10.1101/2025.04.09.647946)
Supplement: Supplement 3 [file media-3.zip › Supplementary_data/segmentNT_additional_genes/pos/dpm2_pos1506.txt]

protein_coding_gene=[0.94456124, 0.9037676, 0.8733772, 0.9050674, 0.87866735, 0.9183702, 0.9332016, 0.89351386, 0.8381074, 0.8220004, 0.8839966, 0.8964658, 0.91646874, 0.8999308, 0.8415966, 0.82918495, 0.8914718, 0.9070462, 0.9182862, 0.8897378, 0.84786576, 0.82120585, 0.89113283, 0.913821, 0.9215664, 0.88234043, 0.85091865, 0.8180243, 0.879559, 0.9061816, 0.8951157, 0.8686905, 0.87613803, 0.80643266, 0.87886524, 0.8900827, 0.88802695, 0.83445174, 0.88506025, 0.8167355, 0.8799246, 0.90769374, 0.89648753, 0.8365069, 0.8996919, 0.8789921, 0.904281, 0.93919605, 0.90337193, 0.8443874, 0.89699715, 0.89820236, 0.9068062, 0.9333155, 0.912096, 0.9258506, 0.88528854, 0.920779, 0.9216101, 0.9418481, 0.91443294, 0.8981939, 0.9497617, 0.92423815, 0.9192956, 0.9435287, 0.9286266, 0.90263057, 0.95635015, 0.9383666, 0.94313574, 0.9626754, 0.9483668, 0.9148385, 0.9575369, 0.9382567, 0.92635596, 0.9665818, 0.9595516, 0.9057345, 0.9628673, 0.9503168, 0.9491062, 0.96683896, 0.9545638, 0.9196676, 0.9593012, 0.93703455, 0.9406782, 0.9678334, 0.95400655, 0.9216958, 0.961275, 0.92842585, 0.9289285, 0.9624606, 0.9542557, 0.92097646, 0.9655986, 0.95429087, 0.9393141, 0.9726036, 0.95653147, 0.9297265, 0.96409434, 0.95386577, 0.9490303, 0.97581804, 0.95875174, 0.9406148, 0.964497, 0.95097387, 0.95003384, 0.9776914, 0.9642402, 0.94999963, 0.96894807, 0.95756966, 0.94717455, 0.9760702, 0.96271527, 0.94916755, 0.9703067, 0.9548997, 0.9444695, 0.97698885, 0.9619824, 0.9509344, 0.96851426, 0.9535874, 0.94699794, 0.9744056, 0.9548287, 0.9483141, 0.9673429, 0.9510016, 0.9480669, 0.97774065, 0.95202637, 0.9509663, 0.97008175, 0.9503172, 0.94511294, 0.9758766, 0.9526117, 0.94617194, 0.9689015, 0.9457756, 0.94476455, 0.97454995, 0.9543709, 0.94784987, 0.9662094, 0.9419169, 0.9478911, 0.97645843, 0.955506, 0.9487523, 0.9686072, 0.94400626, 0.95002633, 0.97634137, 0.96210647, 0.9467752, 0.9703132, 0.94382423, 0.94761443, 0.9736331, 0.9613124, 0.9374915, 0.9723961, 0.94690704, 0.9553193, 0.97621006, 0.96434456, 0.94023085, 0.9704112, 0.95263094, 0.9637502, 0.9806384, 0.96312815, 0.9426609, 0.96953547, 0.94657326, 0.95386815, 0.97933507, 0.96392703, 0.94589883, 0.9680553, 0.9429643, 0.9568351, 0.9776839, 0.96216273, 0.94171417, 0.96823937, 0.9413006, 0.95426494, 0.97382337, 0.95541906, 0.94431317, 0.96952164, 0.94435006, 0.9589881, 0.97478896, 0.9603401, 0.9477684, 0.95853454, 0.94139904, 0.9611016, 0.97274446, 0.9632814, 0.9555893, 0.96864355, 0.9485046, 0.9658708, 0.97744215, 0.96225387, 0.95043844, 0.97162545, 0.9449017, 0.967732, 0.9781887, 0.9627923, 0.9548068, 0.9739082, 0.94864684, 0.9726973, 0.9806456, 0.9594498, 0.9562216, 0.9714004, 0.95010704, 0.96838075, 0.97984236, 0.9609522, 0.95468086, 0.97402894, 0.9499566, 0.9671679, 0.979328, 0.95624197, 0.95316863, 0.9732065, 0.94726527, 0.95975316, 0.9790014, 0.9530305, 0.94526863, 0.96981275, 0.9404983, 0.95776165, 0.97933185, 0.95204973, 0.94544446, 0.9707837, 0.9396357, 0.9592034, 0.9812987, 0.95607656, 0.95919293, 0.9749566, 0.94770277, 0.96802586, 0.98073304, 0.9573536, 0.96105117, 0.9773728, 0.9498066, 0.97205395, 0.98107624, 0.96318495, 0.9660502, 0.979905, 0.95535964, 0.97341996, 0.9820853, 0.9655067, 0.96544826, 0.9797292, 0.9557076, 0.9733522, 0.98155653, 0.9676971, 0.96996707, 0.9812542, 0.9590799, 0.9737562, 0.98229796, 0.96906525, 0.9689004, 0.98051476, 0.9571618, 0.97354263, 0.9824349, 0.96721745, 0.97007376, 0.98117244, 0.9571596, 0.97399193, 0.9829207, 0.964786, 0.9684895, 0.97988075, 0.95555425, 0.9720447, 0.98316866, 0.9678877, 0.97159797, 0.98204815, 0.9592696, 0.9703339, 0.98278046, 0.967393, 0.96977705, 0.98161155, 0.95753634, 0.9721889, 0.98294884, 0.9669581, 0.9707554, 0.9815815, 0.9595011, 0.974664, 0.98457515, 0.9656438, 0.97074383, 0.9803545, 0.9597297, 0.9750294, 0.98423994, 0.9692165, 0.9729263, 0.98063135, 0.96263576, 0.9739173, 0.98383176, 0.96842986, 0.97151977, 0.9810786, 0.95824367, 0.973756, 0.98390526, 0.96833146, 0.9733632, 0.9824019, 0.96118593, 0.97585356, 0.9846881, 0.9647858, 0.9724644, 0.98086494, 0.9573903, 0.9756555, 0.9842201, 0.96696454, 0.9740208, 0.9807444, 0.96026987, 0.9723674, 0.9839146, 0.96500236, 0.96975124, 0.98051536, 0.95721954, 0.9711593, 0.9839363, 0.9660109, 0.96837527, 0.9816211, 0.9584276, 0.9716389, 0.98486173, 0.9628303, 0.9662872, 0.977057, 0.952899, 0.96946955, 0.9839935, 0.96548826, 0.9691235, 0.978143, 0.95643693, 0.9684997, 0.9830548, 0.96456516, 0.9667322, 0.97748315, 0.9533232, 0.97303104, 0.984895, 0.9646988, 0.967747, 0.9781976, 0.9570194, 0.97743165, 0.9854288, 0.96130306, 0.9649849, 0.97588605, 0.95422596, 0.9759917, 0.98430187, 0.9648213, 0.9662384, 0.97562873, 0.9548763, 0.97227657, 0.98323065, 0.9689205, 0.96351826, 0.97570723, 0.9510328, 0.9720346, 0.9840245, 0.9679748, 0.9656921, 0.97605854, 0.9536547, 0.9751456, 0.98384976, 0.9646033, 0.9655107, 0.97499454, 0.94897383, 0.97324, 0.98353106, 0.966416, 0.9661695, 0.97763765, 0.9552217, 0.97649425, 0.9828946, 0.96638775, 0.9618514, 0.97743917, 0.953861, 0.97606736, 0.9841723, 0.9674916, 0.96594095, 0.97761005, 0.95795196, 0.97613657, 0.9844098, 0.97195846, 0.97057205, 0.9734398, 0.9619439, 0.98011315, 0.98283297, 0.97365135, 0.9694523, 0.97586584, 0.9612907, 0.97764677, 0.98292893, 0.9739768, 0.9649951, 0.97373325, 0.9582066, 0.9765103, 0.9835848, 0.97619516, 0.9688845, 0.973869, 0.9626473, 0.9821452, 0.98456764, 0.97722614, 0.97059655, 0.9742416, 0.96244544, 0.98045635, 0.98346627, 0.9795083, 0.9668182, 0.97724485, 0.9620205, 0.9783999, 0.9827078, 0.9794692, 0.9694837, 0.97621185, 0.9636124, 0.9778471, 0.98120296, 0.98067427, 0.96824616, 0.97607183, 0.963033, 0.97864795, 0.9804615, 0.9792986, 0.96242017, 0.97140276, 0.9611538, 0.97704804, 0.97908103, 0.97703004, 0.96132827, 0.97287965, 0.95933026, 0.9746368, 0.9784089, 0.9757479, 0.96088153, 0.97250223, 0.95933837, 0.97493017, 0.9786253, 0.9774581, 0.9652528, 0.97285074, 0.9616793, 0.97656554, 0.979742, 0.976443, 0.96850955, 0.9694176, 0.96165645, 0.9746313, 0.97942126, 0.97822964, 0.9663343, 0.9701769, 0.9604934, 0.97125566, 0.9789827, 0.979092, 0.9656255, 0.9693096, 0.9561617, 0.97127306, 0.978633, 0.97858685, 0.9646939, 0.96808136, 0.9561816, 0.97127116, 0.97870743, 0.9755283, 0.9632418, 0.9660633, 0.95478934, 0.969746, 0.9785412, 0.97603774, 0.9638317, 0.96768403, 0.9554938, 0.9680025, 0.9788512, 0.97579974, 0.96310985, 0.96747714, 0.9528975, 0.9679004, 0.981185, 0.9765505, 0.96709156, 0.97064126, 0.9596735, 0.97308695, 0.98374224, 0.97961926, 0.96782225, 0.96915585, 0.9649504, 0.9714384, 0.98345655, 0.98140025, 0.9697879, 0.9695989, 0.9645787, 0.96806574, 0.9825683, 0.9777443, 0.9688366, 0.9694596, 0.9638317, 0.970125, 0.9827319, 0.9779048, 0.9719178, 0.9717524, 0.96742123, 0.9738807, 0.98449475, 0.97762215, 0.9723259, 0.96876734, 0.96477616, 0.9709739, 0.9824229, 0.9819188, 0.9762338, 0.968567, 0.9671728, 0.96968675, 0.98322326, 0.9808077, 0.97312826, 0.9679614, 0.9672666, 0.9705779, 0.982805, 0.9810415, 0.97562695, 0.97074574, 0.9687618, 0.9742615, 0.9846325, 0.9786638, 0.9737684, 0.96835446, 0.9682293, 0.9734727, 0.98470116, 0.98040205, 0.975608, 0.9694866, 0.96866477, 0.97230303, 0.98477364, 0.9796474, 0.973303, 0.9697567, 0.96646255, 0.97228986, 0.9843577, 0.9795609, 0.97450066, 0.9706485, 0.9675465, 0.9743256, 0.98460823, 0.9777485, 0.97532725, 0.9680384, 0.96629477, 0.9720429, 0.9835758, 0.9799559, 0.9768788, 0.9679579, 0.9652892, 0.9686386, 0.98286855, 0.97839725, 0.9733671, 0.9664579, 0.9642618, 0.9681409, 0.9825623, 0.9791848, 0.9760263, 0.9682111, 0.9678522, 0.9702452, 0.9832319, 0.9784936, 0.97690827, 0.9654218, 0.96684945, 0.9679748, 0.9824746, 0.98006827, 0.97750306, 0.9651168, 0.9658898, 0.96556306, 0.98184377, 0.9788982, 0.97464174, 0.9642547, 0.96374863, 0.9652785, 0.9809652, 0.9793966, 0.97596186, 0.9653898, 0.9670177, 0.9686585, 0.98218846, 0.9786188, 0.9768399, 0.96428365, 0.96691686, 0.96745247, 0.981937, 0.9804884, 0.9772131, 0.966078, 0.9678632, 0.9669052, 0.981323, 0.9794201, 0.9742147, 0.9649096, 0.96707684, 0.9661008, 0.9810619, 0.9801435, 0.9760508, 0.9665873, 0.9684377, 0.9690562, 0.9819214, 0.978958, 0.97633094, 0.96453744, 0.96552634, 0.9665376, 0.9807448, 0.9796808, 0.976494, 0.9661776, 0.96476924, 0.9646114, 0.9802326, 0.97780573, 0.97413355, 0.96529895, 0.9624154, 0.9647383, 0.97965527, 0.97847086, 0.9751477, 0.96735173, 0.9665299, 0.9688023, 0.98101693, 0.97780365, 0.97425824, 0.9651585, 0.9645639, 0.9672693, 0.98035675, 0.9795212, 0.9756916, 0.965652, 0.9653179, 0.9655852, 0.9803618, 0.97891915, 0.9738357, 0.9651257, 0.9625038, 0.9660904, 0.97988975, 0.9792579, 0.9743235, 0.9665359, 0.9642866, 0.96921486, 0.9810205, 0.97811055, 0.9748367, 0.9660175, 0.9646426, 0.9682332, 0.9807891, 0.9807153, 0.9757092, 0.9677385, 0.96598077, 0.96824116, 0.98084486, 0.979479, 0.97267467, 0.96721685, 0.9651119, 0.9694179, 0.9805891, 0.9802136, 0.974066, 0.9683622, 0.96811354, 0.9725714, 0.9814913, 0.9794301, 0.9739594, 0.9660039, 0.9666931, 0.9698064, 0.9806579, 0.98145044, 0.9755283, 0.9667741, 0.9671127, 0.9680291, 0.9806449, 0.98075014, 0.9733421, 0.9663282, 0.96474695, 0.9686331, 0.98047984, 0.9813361, 0.9750465, 0.9681552, 0.96737236, 0.971979, 0.98158264, 0.9799243, 0.974608, 0.9665935, 0.96642405, 0.97029805, 0.9813887, 0.9814717, 0.9752516, 0.96784884, 0.9668696, 0.9685877, 0.9814717, 0.97980976, 0.97234625, 0.9668309, 0.9648233, 0.9684932, 0.98017794, 0.9800711, 0.97365904, 0.96741086, 0.9665141, 0.9711216, 0.9811895, 0.978695, 0.97338593, 0.9657547, 0.9643908, 0.96835047, 0.9803985, 0.97981936, 0.9746796, 0.9672664, 0.96527773, 0.9673163, 0.9804277, 0.9783075, 0.97218466, 0.96716577, 0.9619032, 0.9665794, 0.9796974, 0.977451, 0.9723312, 0.9672474, 0.9638861, 0.9698486, 0.98142815, 0.9724488, 0.9722762, 0.9644215, 0.9632259, 0.96775717, 0.98148745, 0.9750363, 0.9746951, 0.9650109, 0.9614602, 0.9662017, 0.98107016, 0.97288334, 0.9723584, 0.9639131, 0.959598, 0.9665155, 0.9814607, 0.97266936, 0.9715345, 0.96374387, 0.9592337, 0.96939516, 0.9815121, 0.9719918, 0.9698684, 0.96285594, 0.963135, 0.9684623, 0.9832041, 0.97454834, 0.9677613, 0.9627858, 0.96608603, 0.9639643, 0.98395723, 0.97235364, 0.9650052, 0.96421117, 0.9647718, 0.96511614, 0.9850289, 0.97305804, 0.9668163, 0.9661379, 0.9655705, 0.9635747, 0.9841075, 0.96687186, 0.9666921, 0.9665766, 0.96664166, 0.96309817, 0.9839541, 0.96618336, 0.9671814, 0.9679327, 0.96601707, 0.9614099, 0.9832258, 0.9652305, 0.96605396, 0.9676128, 0.96433306, 0.9638599, 0.98357767, 0.9668492, 0.9674531, 0.96596354, 0.967367, 0.9665119, 0.9843498, 0.96523464, 0.9682017, 0.9654826, 0.96513444, 0.96488625, 0.98375195, 0.96665823, 0.97054267, 0.9644064, 0.96434104, 0.9625148, 0.9833564, 0.96687174, 0.96304804, 0.9659384, 0.96215534, 0.9612215, 0.9830315, 0.9660593, 0.9634303, 0.9667732, 0.96315277, 0.9648648, 0.9822787, 0.96570987, 0.963213, 0.96571064, 0.9611286, 0.96310776, 0.9814959, 0.96604127, 0.9636777, 0.966926, 0.9581574, 0.95980847, 0.9813209, 0.96145034, 0.95786726, 0.9663974, 0.9537766, 0.9591704, 0.98089993, 0.96116626, 0.9608317, 0.9662788, 0.9547124, 0.95949066, 0.98121727, 0.95793456, 0.9582481, 0.9636766, 0.9548392, 0.96008235, 0.9808067, 0.9623697, 0.9631067, 0.96510947, 0.95474064, 0.9612062, 0.9808295, 0.9600508, 0.9576486, 0.96443707, 0.9533824, 0.95936, 0.980314, 0.95992523, 0.9575475, 0.9654686, 0.95695615, 0.9605851, 0.9809426, 0.958632, 0.957027, 0.96374977, 0.95580465, 0.9610363, 0.9813169, 0.9609897, 0.96109146, 0.96600235, 0.9560033, 0.96056545, 0.98127973, 0.9602483, 0.9557037, 0.96671116, 0.95720834, 0.9626745, 0.9813271, 0.96123046, 0.9592487, 0.9659927, 0.9582563, 0.96173155, 0.9807597, 0.9581258, 0.9583142, 0.9654313, 0.95699036, 0.9620225, 0.9810203, 0.9611235, 0.9595832, 0.9668277, 0.95680326, 0.95873, 0.9804416, 0.9593071, 0.9538475, 0.9674054, 0.95710576, 0.9587691, 0.98099756, 0.9608353, 0.95592314, 0.9667078, 0.95799243, 0.95910245, 0.9807043, 0.9595281, 0.9547405, 0.96607834, 0.9597345, 0.9596898, 0.98097587, 0.9630203, 0.9588582, 0.9684179, 0.9617605, 0.958494, 0.9816493, 0.96189773, 0.9540654, 0.9694018, 0.9613766, 0.9593937, 0.981783, 0.9641041, 0.95775366, 0.96910983, 0.9666402, 0.96278644, 0.9829009, 0.9634832, 0.95823, 0.9684294, 0.9652121, 0.9628449, 0.9824907, 0.967604, 0.9628073, 0.9701413, 0.9649258, 0.9626099, 0.98252976, 0.96547323, 0.9566722, 0.9699744, 0.9617785, 0.9626132, 0.98253447, 0.96617, 0.9595428, 0.9696338, 0.96524453, 0.96368897, 0.9828149, 0.9648585, 0.95872515, 0.96814805, 0.96539956, 0.9627436, 0.9823795, 0.96622735, 0.9610136, 0.9692439, 0.96567166, 0.96175814, 0.98288053, 0.96545714, 0.9559114, 0.9696123, 0.96460927, 0.9623729, 0.9825995, 0.9667882, 0.9569625, 0.9695785, 0.9683667, 0.9646409, 0.9831862, 0.9660103, 0.95751345, 0.96810395, 0.9690753, 0.96610004, 0.9835005, 0.96677256, 0.9614477, 0.97120404, 0.96704537, 0.96402985, 0.9837004, 0.9661765, 0.956408, 0.97124124, 0.966388, 0.96462834, 0.9828909, 0.96629924, 0.9580947, 0.9701983, 0.9688389, 0.96451426, 0.9833393, 0.9652496, 0.95741296, 0.969219, 0.9684941, 0.96504784, 0.9828028, 0.96778774, 0.961349, 0.9709738, 0.96839774, 0.9643793, 0.9832009, 0.96718675, 0.95744985, 0.97095233, 0.96729827, 0.9652592, 0.982884, 0.9675837, 0.96085346, 0.9699092, 0.9692126, 0.9650131, 0.9829996, 0.9653947, 0.96069634, 0.96869004, 0.9680977, 0.9647942, 0.9825207, 0.96681976, 0.9628911, 0.97041905, 0.9676549, 0.9640243, 0.98288435, 0.9655813, 0.9573898, 0.97067183, 0.96645933, 0.9634699, 0.982575, 0.96660054, 0.95966476, 0.969884, 0.9682728, 0.9641147, 0.9825772, 0.96476215, 0.9603091, 0.96834534, 0.96757054, 0.9643508, 0.9820697, 0.9673747, 0.96301997, 0.97000927, 0.96852756, 0.9636456, 0.9829706, 0.9671038, 0.9589053, 0.9700696, 0.96704984, 0.96389514, 0.98243654, 0.9675561, 0.96243054, 0.9697399, 0.969591, 0.9643448, 0.9825614, 0.9660614, 0.96213335, 0.9691947, 0.9696581, 0.9649845, 0.9819701, 0.96753526, 0.9646899, 0.9708256, 0.96936065, 0.96380055, 0.9824643, 0.96641266, 0.9617357, 0.97038007, 0.96794766, 0.9633137, 0.9819786, 0.9668109, 0.9631437, 0.970096, 0.97012234, 0.9637671, 0.9826148, 0.96605396, 0.9621669, 0.9686149, 0.9702389, 0.964351, 0.98238015, 0.9682387, 0.9673112, 0.9694619, 0.9696329, 0.96313596, 0.98276365, 0.9671503, 0.96260095, 0.9691663, 0.9677808, 0.9630157, 0.98262566, 0.9675338, 0.964577, 0.9693224, 0.96978724, 0.96343595, 0.98279047, 0.96608466, 0.9635681, 0.9690837, 0.9691115, 0.9640839, 0.9821072, 0.96755725, 0.9661627, 0.9707155, 0.968323, 0.9632806, 0.98253864, 0.966902, 0.9629915, 0.9703484, 0.9665854, 0.9637982, 0.9818819, 0.96672374, 0.9637874, 0.9697213, 0.96812797, 0.9646828, 0.98261076, 0.9652383, 0.96295154, 0.9691367, 0.9688252, 0.9654597, 0.9825019, 0.9680874, 0.9662388, 0.97030413, 0.9697977, 0.96359676, 0.9828893, 0.9672655, 0.9606508, 0.97030425, 0.9667313, 0.96434426, 0.9822267, 0.9673409, 0.96322155, 0.96990913, 0.9687297, 0.96470094, 0.982369, 0.9657857, 0.96384865, 0.96880025, 0.9674713, 0.9650468, 0.9818767, 0.9678131, 0.96631193, 0.9702069, 0.9673007, 0.96384287, 0.9824849, 0.9672289, 0.961726, 0.970575, 0.96559316, 0.9642999, 0.98221314, 0.9678652, 0.96421856, 0.9706748, 0.9674979, 0.9642192, 0.9826185, 0.9664128, 0.96283937, 0.9696777, 0.9668127, 0.9645647, 0.98204285, 0.9669835, 0.96335196, 0.97061104, 0.9666578, 0.96234715, 0.98274475, 0.96617705, 0.95769984, 0.96990824, 0.96516186, 0.9622239, 0.98222584, 0.96554637, 0.9576275, 0.9673515, 0.96803755, 0.9639719, 0.982808, 0.9637059, 0.957198, 0.9661193, 0.9678199, 0.9641413, 0.98225987, 0.96689826, 0.95876116, 0.968946, 0.9672848, 0.9634613, 0.98284805, 0.96581095, 0.954509, 0.968925, 0.96493995, 0.964027, 0.98251617, 0.9663, 0.95779335, 0.9686376, 0.967491, 0.9649742, 0.9829597, 0.96441823, 0.9565178, 0.96644163, 0.9670109, 0.9656302, 0.9824224, 0.96563184, 0.96167386, 0.9692189, 0.9660854, 0.9652142, 0.98300195, 0.9650571, 0.9569859, 0.969219, 0.96455926, 0.96477836, 0.9827524, 0.9648498, 0.95796037, 0.96833014, 0.9680723, 0.96599513, 0.9832135, 0.96361846, 0.9559004, 0.96559685, 0.9670342, 0.96559715, 0.98251295, 0.96536314, 0.95873827, 0.9666027, 0.9688975, 0.9657295, 0.9837341, 0.9645007, 0.9523928, 0.96602803, 0.9674683, 0.96639735, 0.9833325, 0.9665586, 0.9555192, 0.96701586, 0.9703386, 0.9659421, 0.98339003, 0.96488625, 0.9555425, 0.9659724, 0.9701056, 0.96721566, 0.9837341, 0.96689993, 0.9578336, 0.96776074, 0.97066134, 0.9681838, 0.98412806, 0.9657745, 0.95343286, 0.9669244, 0.96902674, 0.9678189, 0.98307604, 0.96606934, 0.9569695, 0.9665023, 0.9700749, 0.9669034, 0.98253125, 0.9652442, 0.95620114, 0.96452945, 0.9690214, 0.96731704, 0.9817972, 0.9659652, 0.9577261, 0.9662302, 0.96770567, 0.96544045, 0.9824614, 0.96538734, 0.9523981, 0.9657041, 0.9658495, 0.9643791, 0.98187757, 0.9659522, 0.9552891, 0.9655115, 0.9691157, 0.9656063, 0.98222476, 0.96427894, 0.95469326, 0.9645962, 0.96900696, 0.96624416, 0.9820718, 0.9660578, 0.9582846, 0.9684834, 0.9715967, 0.9677251, 0.9858675, 0.967046, 0.96162087, 0.9754391, 0.9757833, 0.9669165, 0.98622847, 0.9675647, 0.961242, 0.9754783, 0.97935265, 0.9686822, 0.9865446, 0.96728826, 0.9624282, 0.97383976, 0.97978216, 0.9724425, 0.9875254, 0.97083145, 0.96735865, 0.9773381, 0.9817167, 0.9734842, 0.9881882, 0.9737689, 0.9653104, 0.9763249, 0.98053265, 0.97205305, 0.9876858, 0.97321314, 0.97199416, 0.97808254, 0.98340446, 0.9740985, 0.98750323, 0.9730008, 0.9725714, 0.9770462, 0.9820967, 0.97503793, 0.9869077, 0.9756385, 0.97578853, 0.9778317, 0.98228425, 0.9756177, 0.9874279, 0.974648, 0.9734546, 0.9776089, 0.9818047, 0.97413445, 0.9871164, 0.9741828, 0.97566074, 0.9771404, 0.9839517, 0.97468424, 0.9867605, 0.9705748, 0.9755036, 0.9766594, 0.9829108, 0.9744664, 0.98581874, 0.972462, 0.976665, 0.97741723, 0.9829046, 0.9741488, 0.98614913, 0.9717821, 0.974702, 0.9774426, 0.9812934, 0.9744295, 0.98550606, 0.9713835, 0.97591656, 0.977015, 0.9827105, 0.9763787, 0.98630095, 0.9711934, 0.97505265, 0.97679764, 0.9820974, 0.9757513, 0.9857576, 0.9719296, 0.9762975, 0.9783311, 0.98020416, 0.9759449, 0.986113, 0.971958, 0.9746722, 0.97904366, 0.97965276, 0.9754555, 0.986095, 0.97414124, 0.9755482, 0.9779764, 0.98237145, 0.9757893, 0.9857296, 0.9714849, 0.9751532, 0.9775098, 0.98013693, 0.9751965, 0.9853868, 0.9725311, 0.97621924, 0.9780717, 0.9803035, 0.9750496, 0.9854938, 0.97220784, 0.97412586, 0.97767293, 0.9798749, 0.97477525, 0.98560596, 0.9723852, 0.9763213, 0.977535, 0.98225343, 0.9751924, 0.98596895, 0.9711702, 0.97459364, 0.97697157, 0.98067963, 0.9758505, 0.985567, 0.9733545, 0.9771863, 0.977984, 0.9811933, 0.9770924, 0.98637885, 0.974329, 0.9749371, 0.978438, 0.98143, 0.9765654, 0.98624855, 0.97398585, 0.9767228, 0.97760016, 0.9832107, 0.9773605, 0.98607755, 0.9723735, 0.97605205, 0.97714263, 0.9822719, 0.97668993, 0.98573315, 0.9739898, 0.9767969, 0.9783683, 0.98208094, 0.97647005, 0.98624676, 0.9738265, 0.9752079, 0.978455, 0.9818787, 0.9760617, 0.9862577, 0.9739342, 0.97748375, 0.9780612, 0.98414284, 0.97698796, 0.98649824, 0.97266674, 0.9762029, 0.9779971, 0.983453, 0.97723603, 0.98618495, 0.97490954, 0.9784958, 0.97944987, 0.9835096, 0.97663236, 0.9864595, 0.97457564, 0.9770482, 0.97952855, 0.98313683, 0.97599196, 0.9863385, 0.97450733, 0.97785646, 0.9788674, 0.9849637, 0.97675097, 0.9868531, 0.9734238, 0.9771761, 0.97854656, 0.9836489, 0.97623026, 0.9860961, 0.9749258, 0.97872007, 0.9797119, 0.9834359, 0.9762997, 0.98677003, 0.9747761, 0.97642434, 0.97974247, 0.98246014, 0.9759847, 0.98650867, 0.9746582, 0.97740126, 0.97905463, 0.9844312, 0.97706485, 0.9867821, 0.9737216, 0.97689974, 0.9782333, 0.9837261, 0.9769529, 0.9865181, 0.97553205, 0.97890604, 0.9793839, 0.98382914, 0.9764885, 0.9868407, 0.9755682, 0.9769751, 0.97953415, 0.98304516, 0.97623104, 0.9866256, 0.97499925, 0.97786224, 0.9788988, 0.9843923, 0.9772868, 0.9868161, 0.9736043, 0.9766293, 0.9784055, 0.9832393, 0.97701776, 0.98627126, 0.97521055, 0.9783895, 0.9791241, 0.98366207, 0.9769835, 0.98683155, 0.97532856, 0.97661895, 0.9792988, 0.9836274, 0.97699374, 0.98687506, 0.97518015, 0.9777403, 0.9787385, 0.9853226, 0.97817034, 0.9872085, 0.97410846, 0.9774638, 0.97814363, 0.9842628, 0.9777485, 0.9866385, 0.976034, 0.9791732, 0.9792224, 0.9840954, 0.977404, 0.9872201, 0.9757278, 0.97761005, 0.97948563, 0.98370254, 0.9772091, 0.98720235, 0.97546935, 0.97866106, 0.97897035, 0.9853587, 0.97813815, 0.9872862, 0.974342, 0.9781661, 0.9784106, 0.98409986, 0.9780025, 0.9868949, 0.97595406, 0.9800838, 0.979568, 0.9842673, 0.97743785, 0.9873819, 0.9758238, 0.9780384, 0.9798599, 0.9834536, 0.9769662, 0.98738897, 0.9755279, 0.97917706, 0.9792315, 0.9851092, 0.9780417, 0.9874493, 0.9744757, 0.97846574, 0.9788921, 0.9841043, 0.9776263, 0.98715997, 0.9759873, 0.9799456, 0.98011476, 0.9839581, 0.9773094, 0.9873793, 0.9755425, 0.97769576, 0.98008746, 0.9830646, 0.97683877, 0.98723084, 0.97513086, 0.97877145, 0.9796523, 0.98474044, 0.97788507, 0.9874302, 0.97388387, 0.97835743, 0.97897226, 0.98369473, 0.97758317, 0.98693985, 0.9752231, 0.9797459, 0.97991437, 0.9836939, 0.9771606, 0.9872824, 0.9748208, 0.9775953, 0.9800934, 0.98308027, 0.976814, 0.9871217, 0.97467935, 0.9786456, 0.97944105, 0.9847893, 0.9779604, 0.98744583, 0.9738246, 0.9782002, 0.9788734, 0.98386604, 0.9776929, 0.9869892, 0.97543144, 0.9797245, 0.98003495, 0.98391175, 0.9774516, 0.98740864, 0.97528017, 0.97799087, 0.9799098, 0.9831374, 0.9770891, 0.9873946, 0.97514594, 0.97905624, 0.9791493, 0.98479176, 0.97798604, 0.98757845, 0.9738628, 0.97831124, 0.97892004, 0.98375136, 0.97770554, 0.9871408, 0.9753, 0.9798719, 0.9800395, 0.9836555, 0.97745377, 0.9875282, 0.9749405, 0.9778806, 0.9800857, 0.9828423, 0.97697735, 0.98733866, 0.9746284, 0.97885793, 0.9793748, 0.9846719, 0.9778837, 0.9875224, 0.9734201, 0.97822636, 0.9789443, 0.983413, 0.97745854, 0.9871163, 0.9751261, 0.9797078, 0.9799629, 0.9834477, 0.9773869, 0.9875519, 0.9753606, 0.978221, 0.9801712, 0.983466, 0.9771688, 0.9875936, 0.9752774, 0.9796077, 0.9796626, 0.9853703, 0.978517, 0.98784107, 0.9743602, 0.9788046, 0.9792311, 0.98452604, 0.97815186, 0.9874133, 0.9760675, 0.9802695, 0.9801845, 0.9839444, 0.97795093, 0.9876746, 0.9754681, 0.97851926, 0.98042333, 0.98299503, 0.9775408, 0.9875517, 0.97486, 0.9790942, 0.9794723, 0.9849342, 0.9784741, 0.98763776, 0.97394943, 0.9782943, 0.97908175, 0.98374546, 0.9780076, 0.98700744, 0.97552854, 0.9796998, 0.98024195, 0.98399067, 0.9776669, 0.98729855, 0.9752355, 0.97828203, 0.98017704, 0.98314834, 0.97724974, 0.98694974, 0.9743891, 0.97928494, 0.9795895, 0.9846815, 0.97825295, 0.98705554, 0.9726828, 0.9785315, 0.9792143, 0.98369044, 0.97793895, 0.98670965, 0.9741899, 0.9801201, 0.98028594, 0.9836676, 0.9776188, 0.98682386, 0.9742377, 0.97840226, 0.98022777, 0.98284435, 0.9775144, 0.98713994, 0.97515714, 0.9807736, 0.9800101, 0.98500836, 0.97915876, 0.98741525, 0.97349215, 0.9791389, 0.97993106, 0.9833494, 0.9784274, 0.9869077, 0.9753846, 0.9805704, 0.9809722, 0.9833541, 0.97803676, 0.98693174, 0.97494173, 0.9788103, 0.98062354, 0.9826832, 0.97786283, 0.98655033, 0.9746781, 0.98125297, 0.9796556, 0.9849957, 0.9795585, 0.987523, 0.9735285, 0.9800795, 0.9787524, 0.9836021, 0.9782454, 0.9867437, 0.97528434, 0.98140395, 0.97997296, 0.9838214, 0.9781843, 0.9872301, 0.9751081, 0.9797457, 0.9802829, 0.9834154, 0.97782123, 0.98704207, 0.9750895, 0.9805264, 0.9796346, 0.9850892, 0.9788704, 0.9873263, 0.97375906, 0.9793579, 0.97906667, 0.9839136, 0.97832274, 0.9867137, 0.9753421, 0.98077047, 0.9802176, 0.9840959, 0.97827667, 0.987161, 0.9752333, 0.97974473, 0.9801854, 0.9833272, 0.978062, 0.98698294, 0.9753754, 0.9805164, 0.97948676, 0.98511803, 0.978889, 0.9871768, 0.97381014, 0.9796698, 0.97928905, 0.98410726, 0.9783497, 0.9867296, 0.97532165, 0.98129475, 0.98028255, 0.9842262, 0.97842705, 0.9872699, 0.9754034, 0.9794892, 0.9803034, 0.9832978, 0.9781501, 0.9870596, 0.9751932, 0.98044807, 0.979714, 0.98477244, 0.9786993, 0.9870667, 0.973532, 0.979533, 0.9790956, 0.9833692, 0.9775618, 0.9863072, 0.97518605, 0.98086756, 0.9802581, 0.98371845, 0.97774553, 0.9870142, 0.9754274, 0.979453, 0.98049027, 0.9830379, 0.977441, 0.9868095, 0.97531915, 0.9807037, 0.9799083, 0.9848549, 0.9786672, 0.9872724, 0.9743969, 0.98015517, 0.97956663, 0.9839767, 0.9785181, 0.9869086, 0.9760193, 0.981699, 0.98068136, 0.9841225, 0.97801477, 0.98731923, 0.9757849, 0.9798074, 0.98060215, 0.9830064, 0.97772115, 0.986948, 0.9752347, 0.9815196, 0.9803113, 0.98539263, 0.9791472, 0.9874194, 0.97355723, 0.9800714, 0.9796429, 0.9838499, 0.97890633, 0.9867692, 0.974986, 0.9811917, 0.98036397, 0.98351425, 0.9781579, 0.9870576, 0.97503126, 0.979266, 0.9803423, 0.9827874, 0.97784287, 0.986817, 0.9747216, 0.98043025, 0.9795821, 0.98437196, 0.9790024, 0.9869669, 0.9735671, 0.9794701, 0.9790941, 0.98320574, 0.9781911, 0.98636323, 0.97526896, 0.9809879, 0.9803208, 0.983361, 0.9780316, 0.986877, 0.97494805, 0.97886854, 0.9802531, 0.9823702, 0.9777629, 0.9866028, 0.97482204, 0.9798421, 0.9796387, 0.9843067, 0.97844577, 0.9869581, 0.9732766, 0.97901857, 0.9790268, 0.9832589, 0.9781221, 0.9862331, 0.9750021, 0.9805653, 0.9802081, 0.98331434, 0.977689, 0.9865783, 0.97481966, 0.97882044, 0.9802169, 0.98261034, 0.97756016, 0.9863951, 0.9744915, 0.97985405, 0.9795523, 0.9842786, 0.97825056, 0.9867693, 0.9735381, 0.97892827, 0.9792854, 0.9831514, 0.9779618, 0.98622304, 0.9754755, 0.9806582, 0.98067576, 0.9833408, 0.9779467, 0.9866202, 0.9748769, 0.9787524, 0.98062485, 0.98246026, 0.9777599, 0.98638326, 0.9746429, 0.97965, 0.9800362, 0.98443824, 0.97865075, 0.9865859, 0.9732919, 0.9785658, 0.9794191, 0.98315424, 0.978009, 0.9858644, 0.97513574, 0.9802924, 0.98065716, 0.9831794, 0.9777526, 0.9862758, 0.9749312, 0.97814363, 0.9804244, 0.9823466, 0.9774259, 0.9860652, 0.9746756, 0.9790435, 0.9797023, 0.98418623, 0.97826767, 0.986364, 0.9732492, 0.9782284, 0.97928965, 0.9829576, 0.9776039, 0.985672, 0.97509253, 0.979829, 0.98020726, 0.9830139, 0.9773834, 0.98608875, 0.974643, 0.97806156, 0.98008734, 0.9818649, 0.9772802, 0.98599327, 0.9748732, 0.97912496, 0.97957236, 0.9836385, 0.9781917, 0.9863197, 0.97338897, 0.9783432, 0.9788431, 0.9822344, 0.9778441, 0.9856509, 0.97488916, 0.97978586, 0.98001933, 0.98233074, 0.9778552, 0.98604566, 0.9747347, 0.97767943, 0.9800136, 0.9816227, 0.977988, 0.98592234, 0.9747629, 0.97867054, 0.9794854, 0.98368096, 0.97882986, 0.98622406, 0.9732345, 0.9777904, 0.97913074, 0.9824171, 0.9783159, 0.9857181, 0.9749258, 0.9792806, 0.98023635, 0.98255634, 0.9780156, 0.98601353, 0.9749282, 0.9771746, 0.9800832, 0.98153865, 0.977871, 0.9857743, 0.9746831, 0.9782943, 0.97951627, 0.9836827, 0.97876716, 0.9861799, 0.9731235, 0.9775982, 0.97898656, 0.98252755, 0.9781771, 0.98553306, 0.97509754, 0.97929287, 0.9799975, 0.9826801, 0.97801924, 0.9860448, 0.97495294, 0.9774992, 0.98015445, 0.9818419, 0.97781426, 0.9859664, 0.9748972, 0.9786955, 0.9796172, 0.98368514, 0.9785107, 0.98615867, 0.97321415, 0.977644, 0.97926253, 0.9824209, 0.9783326, 0.98573625, 0.9750641, 0.9791231, 0.9801849, 0.9825519, 0.9781108, 0.98615927, 0.9748164, 0.97713226, 0.9804417, 0.98180526, 0.9778228, 0.9861167, 0.97478205, 0.9784313, 0.97987145, 0.9838621, 0.97871184, 0.98639953, 0.97339225, 0.9775187, 0.97942686, 0.982796, 0.9790471, 0.9859485, 0.9749439, 0.979392, 0.98034495, 0.9831273, 0.9784637, 0.9865692, 0.9750972, 0.97701716, 0.9800355, 0.9822318, 0.9784338, 0.9866419, 0.9751086, 0.978035, 0.9791986, 0.9842169, 0.9795542, 0.9869394, 0.97391766, 0.9771417, 0.9786568, 0.9829341, 0.97905684, 0.98646647, 0.9752119, 0.978755, 0.9797569, 0.9828354, 0.9788947, 0.9868154, 0.97475374, 0.97670376, 0.9796562, 0.98206335, 0.9787838, 0.98662424, 0.97483474, 0.97773004, 0.9788759, 0.9840133, 0.97950053, 0.98678195, 0.97338605, 0.9768147, 0.9785544, 0.98281085, 0.9788178, 0.9863122, 0.9749817, 0.97862506, 0.9797767, 0.98277885, 0.97843426, 0.9865984, 0.97497445, 0.9761904, 0.9797906, 0.9819133, 0.9781791, 0.98646355, 0.9743415, 0.97719675, 0.97906494, 0.9837188, 0.9790004, 0.98670805, 0.97301245, 0.9764406, 0.97860223, 0.98241955, 0.97850853, 0.9861248, 0.9748257, 0.97820526, 0.9797717, 0.9824045, 0.9781399, 0.98646295, 0.97452366, 0.97591305, 0.97966385, 0.9815312, 0.9779507, 0.9862357, 0.9743861, 0.9771204, 0.978994, 0.9834441, 0.97881615, 0.9865328, 0.9728435, 0.9763607, 0.9785824, 0.9823206, 0.97823924, 0.98592395, 0.97474843, 0.9781767, 0.9797334, 0.9825264, 0.97804534, 0.9864193, 0.97455966, 0.9760745, 0.97973746, 0.9817447, 0.9779906, 0.98629236, 0.97451836, 0.9772807, 0.9790653, 0.9835762, 0.97888136, 0.9866225, 0.97312284, 0.9764088, 0.9786582, 0.98233896, 0.9782364, 0.98599416, 0.9749348, 0.97823924, 0.97962576, 0.9824218, 0.9780345, 0.9863912, 0.9746275, 0.97610486, 0.97953755, 0.9815887, 0.97796905, 0.9863136, 0.97466624, 0.9772594, 0.9789748, 0.9836073, 0.9788182, 0.9865885, 0.9732429, 0.9763923, 0.9786617, 0.98247004, 0.9784061, 0.98601085, 0.9751648, 0.9781717, 0.9796944, 0.9825027, 0.9781335, 0.986395, 0.97473484, 0.9760287, 0.97963434, 0.98167163, 0.97805035, 0.98628354, 0.974663, 0.9773307, 0.9788824, 0.98361063, 0.97874314, 0.98649687, 0.9731266, 0.9763846, 0.9783513, 0.9825211, 0.9782266, 0.98596257, 0.9749249, 0.9781635, 0.9795165, 0.98259616, 0.97801, 0.9863122, 0.97470945, 0.97611976, 0.9795603, 0.98177326, 0.97808033, 0.9862871, 0.9747619, 0.9772778, 0.9789048, 0.9836088, 0.9789646, 0.9865915, 0.97308064, 0.9763757, 0.9784937, 0.98237073, 0.9783627, 0.9859724, 0.97480124, 0.9780719, 0.97958446, 0.9825262, 0.97823215, 0.9864212, 0.9745035, 0.9759645, 0.97952634, 0.98163205, 0.97813, 0.9862958, 0.97454053, 0.9771417, 0.97880596, 0.98352623, 0.9788891, 0.98654777, 0.9731074, 0.9763214, 0.9785174, 0.9824092, 0.9783377, 0.98598725, 0.9749258, 0.978179, 0.979546, 0.982475, 0.9780894, 0.9864443, 0.9746369, 0.976041, 0.97963196, 0.9816126, 0.9779654, 0.98627114, 0.9744461, 0.97711414, 0.9788892, 0.98350084, 0.97873926, 0.98650336, 0.9729144, 0.9761444, 0.9785178, 0.9823736, 0.97818804, 0.9859561, 0.9747959, 0.97795105, 0.9796277, 0.98252964, 0.9781107, 0.9863326, 0.9745421, 0.9758474, 0.9796229, 0.9817012, 0.9779267, 0.9862092, 0.97458595, 0.97702503, 0.9790036, 0.98361075, 0.9787499, 0.98643476, 0.9729612, 0.9760573, 0.9785042, 0.9823697, 0.97813374, 0.9858293, 0.9747253, 0.9777759, 0.9795833, 0.98244107, 0.9780027, 0.9862519, 0.9743017, 0.9756874, 0.979454, 0.9816125, 0.97795814, 0.9861837, 0.97432286, 0.9769521, 0.9788102, 0.9834501, 0.9787389, 0.98645544, 0.97276455, 0.9759907, 0.978438, 0.9823658, 0.97824264, 0.9858197, 0.97457933, 0.9777893, 0.97960085, 0.9824101, 0.9780335, 0.98629874, 0.97429323, 0.97549886, 0.9794963, 0.9815431, 0.97791284, 0.9860685, 0.97413796, 0.9766201, 0.97888285, 0.9833773, 0.9787242, 0.9864045, 0.9726265, 0.9757624, 0.9784952, 0.9823753, 0.9782657, 0.985755, 0.97444725, 0.9777525, 0.9795545, 0.98250675, 0.9778841, 0.98616016, 0.9740933, 0.9755972, 0.9795288, 0.98160064, 0.97783184, 0.9860404, 0.9740471, 0.9767517, 0.97895, 0.9833466, 0.9786558, 0.9863716, 0.9725638, 0.9760249, 0.9784929, 0.9823497, 0.9784292, 0.9858002, 0.9746071, 0.9779645, 0.9797214, 0.98259765, 0.97822136, 0.98628783, 0.97416794, 0.975749, 0.97958755, 0.9815264, 0.97806567, 0.9861974, 0.9740131, 0.9770394, 0.97897136, 0.9834668, 0.9788709, 0.98653024, 0.97268605, 0.97656214, 0.9782089, 0.98188984, 0.97829455, 0.98583835, 0.9744427, 0.9782597, 0.97974545, 0.9822183, 0.978041, 0.98627645, 0.9740063, 0.9759285, 0.97999644, 0.98152876, 0.97795266, 0.98618567, 0.9740821, 0.9770099, 0.97926325, 0.9834062, 0.9787288, 0.9863846, 0.97235054, 0.97621846, 0.9787324, 0.9820269, 0.97816694, 0.9857627, 0.9737309, 0.97818905, 0.979768, 0.9823522, 0.9781034, 0.98626614, 0.97357833, 0.9759999, 0.97958654, 0.98145896, 0.9779928, 0.98604405, 0.9736589, 0.97724116, 0.9791803, 0.9834152, 0.9789498, 0.9863217, 0.97208256, 0.97633946, 0.9787829, 0.9823184, 0.9784509, 0.9857021, 0.9740738, 0.97808903, 0.97996575, 0.9823444, 0.97812575, 0.9861123, 0.9734886, 0.97590804, 0.9797348, 0.9814549, 0.9780276, 0.9859238, 0.9733045, 0.97697324, 0.9790301, 0.9833687, 0.9788585, 0.9862155, 0.9720188, 0.9763006, 0.97841835, 0.9824545, 0.97842145, 0.9857834, 0.9740315, 0.9780831, 0.9797237, 0.98245287, 0.9781148, 0.9862207, 0.97359735, 0.9758923, 0.9798155, 0.98153865, 0.978071, 0.9860971, 0.97356147, 0.9768921, 0.97906554, 0.9836475, 0.9790116, 0.98636794, 0.9718366, 0.9759906, 0.9785753, 0.9823399, 0.97846997, 0.98569214, 0.973498, 0.9778364, 0.97978973, 0.9822589, 0.9781862, 0.98608655, 0.97316045, 0.9755889, 0.9797354, 0.9814362, 0.97809595, 0.9859955, 0.9732328, 0.9768177, 0.9791028, 0.9836083, 0.9789836, 0.9863819, 0.97170025, 0.97603095, 0.9787148, 0.98235786, 0.9782525, 0.98565483, 0.97348005, 0.97788525, 0.97985464, 0.98245543, 0.97809714, 0.9861219, 0.9731895, 0.97567755, 0.9797075, 0.98149353, 0.9780301, 0.9859784, 0.9731646, 0.9766991, 0.97909796, 0.98341775, 0.97893375, 0.98631936, 0.9715659, 0.9758986, 0.9786222, 0.9822457, 0.9784157, 0.98561037, 0.9734998, 0.97777265, 0.9797789, 0.98228985, 0.97814584, 0.9860978, 0.97307533, 0.9754803, 0.9796957, 0.9813624, 0.9780376, 0.98596454, 0.97307587, 0.97660863, 0.97915214, 0.9834048, 0.9788234, 0.9862671, 0.9715354, 0.9758428, 0.97872007, 0.98224306, 0.97834444, 0.9856202, 0.9734552, 0.9776853, 0.97981226, 0.9823085, 0.9781321, 0.9860462, 0.9731576, 0.97542757, 0.9797105, 0.9813355, 0.9779106, 0.98597145, 0.9731128, 0.97668004, 0.97905034, 0.98334223, 0.97877705, 0.98628426, 0.97147995, 0.9758639, 0.97867507, 0.98227745, 0.9783086, 0.98564255, 0.97341, 0.97771204, 0.9798732, 0.98227966, 0.9780878, 0.98613155, 0.9731025, 0.97552377, 0.9797489, 0.9814152, 0.977989, 0.98594207, 0.9729902, 0.97653973, 0.9790864, 0.98341405, 0.97885597, 0.9862229, 0.97152334, 0.97582346, 0.978733, 0.9821934, 0.9783271, 0.98564523, 0.9734677, 0.9776857, 0.9797846, 0.9822251, 0.97817206, 0.98609215, 0.973147, 0.975518, 0.9798078, 0.98131853, 0.9780973, 0.9859679, 0.9729859, 0.97666067, 0.97915465, 0.98324955, 0.9789735, 0.9863358, 0.97135633, 0.97576845, 0.97869784, 0.9820188, 0.97840226, 0.985628, 0.97319293, 0.9776559, 0.9798054, 0.9820119, 0.9781579, 0.9860963, 0.9729263, 0.9753524, 0.97975904, 0.9811045, 0.97801536, 0.9859185, 0.97303087, 0.97648823, 0.9791039, 0.9830403, 0.978823, 0.98621523, 0.9713915, 0.9757565, 0.9786664, 0.981897, 0.97836816, 0.9855891, 0.9731856, 0.9775843, 0.9798165, 0.98193973, 0.97809994, 0.9860373, 0.9728343, 0.97542953, 0.9797213, 0.9810008, 0.9780319, 0.9858804, 0.9728028, 0.9766029, 0.9790708, 0.9830456, 0.978868, 0.9861756, 0.9711674, 0.9757141, 0.97866017, 0.98190206, 0.978329, 0.9855527, 0.97319067, 0.97760695, 0.97975826, 0.9818902, 0.9780843, 0.9859878, 0.97278225, 0.97532654, 0.9796223, 0.98096186, 0.9778987, 0.9858688, 0.9727579, 0.9763901, 0.9790009, 0.9830031, 0.97876894, 0.98619485, 0.97109395, 0.9755155, 0.97846895, 0.9818237, 0.9782399, 0.9854853, 0.97306484, 0.9775312, 0.9796386, 0.981861, 0.97806954, 0.9859265, 0.9727491, 0.975296, 0.97961235, 0.980942, 0.977962, 0.9858154, 0.9727308, 0.9764795, 0.9790182, 0.98284966, 0.9788594, 0.9861779, 0.97107846, 0.9756452, 0.9784952, 0.9817115, 0.9783368, 0.98543346, 0.97302216, 0.9774425, 0.9796403, 0.9817083, 0.97804433, 0.98588306, 0.97269064, 0.9751551, 0.9794824, 0.98082906, 0.9779478, 0.9857582, 0.97270817, 0.976304, 0.978721, 0.9827479, 0.9787131, 0.9860651, 0.9708019, 0.9755618, 0.9783865, 0.9816295, 0.9781717, 0.98538774, 0.9728477, 0.97740334, 0.9796356, 0.9817831, 0.97806233, 0.9858119, 0.97265685, 0.9751419, 0.97952783, 0.98093146, 0.97776216, 0.9856579, 0.97266114, 0.9762473, 0.97890615, 0.98283553, 0.9786799, 0.98595697, 0.97102594, 0.9753888, 0.97844553, 0.98171175, 0.97810376, 0.98531914, 0.97314495, 0.97742635, 0.97966343, 0.98173827, 0.97800237, 0.9858741, 0.9729696, 0.97506624, 0.97950494, 0.9808425, 0.97780263, 0.9857453, 0.9731068, 0.9762393, 0.97884345, 0.9828899, 0.9786116, 0.9860189, 0.9714641, 0.97545606, 0.97825706, 0.9816301, 0.97804785, 0.9852726, 0.9732592, 0.9772649, 0.9793696, 0.98170096, 0.9777134, 0.98584956, 0.9730013, 0.97499937, 0.9792213, 0.9808553, 0.9776807, 0.98575586, 0.9729196, 0.9760498, 0.9785831, 0.9830501, 0.9785048, 0.98607486, 0.97125405, 0.97531146, 0.97836745, 0.9816825, 0.97802776, 0.98550105, 0.97365665, 0.97736883, 0.9794866, 0.98189425, 0.977688, 0.98601794, 0.9730129, 0.9750142, 0.9793184, 0.9813597, 0.97768605, 0.98589385, 0.97316223, 0.9763215, 0.9785876, 0.98322994, 0.97852725, 0.9862027, 0.9715342, 0.97550064, 0.9782602, 0.9820316, 0.97806495, 0.9854698, 0.9735414, 0.9773442, 0.9793275, 0.98213243, 0.9778661, 0.9860031, 0.97327507, 0.9751719, 0.97920287, 0.9813293, 0.97785276, 0.9858899, 0.973443, 0.97633296, 0.9785738, 0.98324054, 0.9786526, 0.98618245, 0.97182435, 0.9755997, 0.97820157, 0.98205066, 0.97818893, 0.9854666, 0.9737733, 0.9774753, 0.9794041, 0.982077, 0.9779465, 0.9859027, 0.97344184, 0.9751144, 0.9792457, 0.981199, 0.9779192, 0.985838, 0.9732546, 0.9763014, 0.9786587, 0.9831594, 0.9787359, 0.98609847, 0.9717104, 0.9753494, 0.97821665, 0.98205423, 0.97825646, 0.9854118, 0.97363853, 0.9772585, 0.97941357, 0.9820708, 0.9780435, 0.9858715, 0.97350127, 0.9749245, 0.97928965, 0.98102117, 0.97785497, 0.9857702, 0.97344285, 0.9760207, 0.97872317, 0.98298013, 0.97856003, 0.9860664, 0.9717277, 0.9751916, 0.9783774, 0.98186505, 0.9780842, 0.9854602, 0.97376424, 0.9770477, 0.97942835, 0.981725, 0.977827, 0.985819, 0.97353166, 0.97472304, 0.9793087, 0.9807223, 0.9777719, 0.9856624, 0.9736447, 0.97595257, 0.97878575, 0.982668, 0.9786118, 0.9859958, 0.9722137, 0.9752123, 0.9782648, 0.9816079, 0.9781546, 0.98524225, 0.97397816, 0.97704005, 0.9794056, 0.9815725, 0.9778031, 0.98572725, 0.97349405, 0.9748828, 0.9792716, 0.9806559, 0.9776882, 0.9856514, 0.97354114, 0.97599155, 0.9786197, 0.9826986, 0.97848797, 0.98585165, 0.97209215, 0.97517824, 0.9782261, 0.98158, 0.97796917, 0.9850531, 0.97405326, 0.9770817, 0.97945225, 0.9815628, 0.97780615, 0.98553985, 0.97373766, 0.97476906, 0.9793249, 0.98043364, 0.97771555, 0.9854403, 0.97349143, 0.9758759, 0.97879475, 0.98244035, 0.9784195, 0.9857503, 0.97186553, 0.97504663, 0.9782155, 0.98124814, 0.9777445, 0.9848779, 0.9738602, 0.9770456, 0.97938526, 0.9812749, 0.97761095, 0.98541343, 0.97356284, 0.97467303, 0.9793888, 0.98051226, 0.9775843, 0.98541474, 0.97373194, 0.9758198, 0.97878104, 0.98243046, 0.97844017, 0.9857438, 0.97181433, 0.9749923, 0.9784009, 0.9812557, 0.97788656, 0.9849747, 0.9736873, 0.97697484, 0.97955483, 0.9811715, 0.9775924, 0.9854337, 0.97342956, 0.9746222, 0.9793444, 0.98017853, 0.9774934, 0.9853103, 0.9733247, 0.97568023, 0.9787555, 0.98227596, 0.97837627, 0.98559767, 0.97163016, 0.9748191, 0.978294, 0.9811231, 0.97773314, 0.984894, 0.97356105, 0.9767586, 0.97947156, 0.9811551, 0.97743374, 0.98536736, 0.97308517, 0.9744358, 0.979354, 0.98022294, 0.9772584, 0.9852357, 0.97310627, 0.9755402, 0.97873926, 0.982125, 0.9778969, 0.9853963, 0.9715853, 0.97484064, 0.9780346, 0.9810354, 0.97717696, 0.9845228, 0.9737303, 0.9769017, 0.97914404, 0.9811002, 0.9770909, 0.9853205, 0.973448, 0.9747276, 0.9790694, 0.97993237, 0.9767637, 0.985188, 0.9734954, 0.975874, 0.97858727, 0.9820906, 0.97789085, 0.9855961, 0.9718311, 0.97493255, 0.9782236, 0.9812003, 0.9776603, 0.98487943, 0.97375214, 0.97687817, 0.979392, 0.98124254, 0.9774588, 0.98540246, 0.9733623, 0.9745704, 0.97928244, 0.98029745, 0.97739035, 0.9853214, 0.97329324, 0.97564214, 0.97868764, 0.9823737, 0.9782356, 0.98565555, 0.9715532, 0.9747755, 0.9781868, 0.9811459, 0.9775643, 0.98486507, 0.97349507, 0.9767899, 0.97934616, 0.98116773, 0.9773686, 0.9853976, 0.9732432, 0.9743639, 0.9792777, 0.98024726, 0.9772446, 0.9852501, 0.9732386, 0.97543454, 0.97864825, 0.9823549, 0.97816145, 0.9855233, 0.9716864, 0.97452706, 0.9781526, 0.9810668, 0.97747326, 0.9847052, 0.973664, 0.97662294, 0.979211, 0.98112124, 0.9772709, 0.98521274, 0.9731942, 0.9742722, 0.97915715, 0.9800381, 0.97715616, 0.98511213, 0.9731726, 0.97554135, 0.9785688, 0.98219246, 0.9780797, 0.9854344, 0.9714571, 0.97480255, 0.9780922, 0.98096883, 0.977445, 0.9845585, 0.9733499, 0.97674596, 0.9792653, 0.9809988, 0.97724164, 0.9851554, 0.9732011, 0.9744958, 0.97932214, 0.98002964, 0.97717446, 0.98506016, 0.97326386, 0.97562456, 0.97870684, 0.9821458, 0.97794443, 0.9854169, 0.971503, 0.97475106, 0.9782123, 0.9808883, 0.97741187, 0.98460716, 0.9734894, 0.9766857, 0.9793842, 0.9809387, 0.97720784, 0.9852813, 0.9730732, 0.97432804, 0.97931266, 0.9799824, 0.97703654, 0.9850973, 0.9731058, 0.97550756, 0.9787452, 0.9819741, 0.97782534, 0.98535913, 0.97150636, 0.97465885, 0.97824335, 0.9807421, 0.97735983, 0.9846313, 0.97356987, 0.97664726, 0.9793381, 0.9808646, 0.9771649, 0.9851637, 0.9731417, 0.9743162, 0.97926426, 0.9798574, 0.9770567, 0.985113, 0.9732289, 0.97552264, 0.9787284, 0.9819655, 0.97793096, 0.98535323, 0.97144055, 0.97453874, 0.97814, 0.9808005, 0.97726655, 0.9845881, 0.9736502, 0.9765926, 0.979327, 0.9807561, 0.97706485, 0.98515385, 0.9731767, 0.97416085, 0.9792548, 0.97974384, 0.9768925, 0.9851349, 0.9731454, 0.9753425, 0.9786239, 0.9820131, 0.9777874, 0.985453, 0.9714891, 0.9745351, 0.97816133, 0.9808458, 0.9772915, 0.9848529, 0.97327685, 0.9763989, 0.9792284, 0.9808967, 0.97705066, 0.98534423, 0.9729487, 0.9741012, 0.9792508, 0.9799983, 0.9769688, 0.9851927, 0.9729618, 0.9752592, 0.9786911, 0.9820324, 0.9778604, 0.98551184, 0.97115016, 0.97443104, 0.9782024, 0.98074865, 0.9772371, 0.9847535, 0.9732684, 0.97638273, 0.97934395, 0.98076564, 0.97706157, 0.98523533, 0.97288513, 0.9740868, 0.979232, 0.9798401, 0.97686017, 0.98519194, 0.9729705, 0.97528505, 0.9786576, 0.98198134, 0.977782, 0.98553926, 0.9711768, 0.9743188, 0.9781617, 0.98076034, 0.97720635, 0.9847696, 0.97323394, 0.97640175, 0.9792989, 0.9808281, 0.97699785, 0.98525524, 0.9728563, 0.97408074, 0.9792787, 0.97985166, 0.9769503, 0.98522156, 0.9728627, 0.9752896, 0.97872144, 0.9819303, 0.97784376, 0.9855153, 0.971007, 0.9744493, 0.97814626, 0.9807592, 0.97725827, 0.9847602, 0.9730522, 0.97637755, 0.9792763, 0.9809465, 0.9770124, 0.9852732, 0.97259855, 0.9740961, 0.9792412, 0.9800023, 0.97690326, 0.9852024, 0.97277033, 0.97522175, 0.978696, 0.98203206, 0.97777927, 0.98556304, 0.9710764, 0.9743906, 0.97825944, 0.98088354, 0.97722626, 0.9848358, 0.97304314, 0.9764549, 0.97939247, 0.9808225, 0.97699624, 0.9852249, 0.9726589, 0.9741417, 0.97923744, 0.9797703, 0.9768463, 0.9851511, 0.97262335, 0.9752045, 0.97863525, 0.9818653, 0.9777018, 0.98546207, 0.9709108, 0.97440255, 0.9781506, 0.9807184, 0.9771772, 0.98467827, 0.97295105, 0.97640467, 0.97934806, 0.980837, 0.9769304, 0.98522216, 0.9724277, 0.9739826, 0.97926784, 0.9798252, 0.9767294, 0.9851061, 0.97244203, 0.9751449, 0.9787455, 0.98199594, 0.97763616, 0.9855165, 0.97084135, 0.97436994, 0.9782626, 0.98071665, 0.97708535, 0.98473984, 0.97277135, 0.9763234, 0.9793108, 0.9807926, 0.9768246, 0.98520535, 0.9723254, 0.97394675, 0.9792914, 0.9798522, 0.9766848, 0.98511964, 0.9724046, 0.9751719, 0.97874624, 0.9820103, 0.9775734, 0.9855111, 0.97066766, 0.97428995, 0.97812766, 0.9806811, 0.9769901, 0.9847152, 0.97271764, 0.9763447, 0.97938675, 0.98077434, 0.9767095, 0.9851932, 0.9723246, 0.9740053, 0.9792391, 0.9797436, 0.97659326, 0.98511463, 0.9723116, 0.97500473, 0.97866005, 0.9818792, 0.97748053, 0.9854756, 0.9706391, 0.97432965, 0.9781472, 0.98064274, 0.97686464, 0.9847148, 0.9726236, 0.9762431, 0.9792509, 0.9807043, 0.9766749, 0.9851568, 0.9722216, 0.9738333, 0.9791119, 0.9796205, 0.97656834, 0.9850684, 0.9723568, 0.9750797, 0.9785907, 0.9818934, 0.9774466, 0.98535323, 0.9704588, 0.9741906, 0.9780688, 0.98062664, 0.9767741, 0.98460406, 0.97246933, 0.97614497, 0.9792564, 0.9806653, 0.97656953, 0.9851712, 0.9721051, 0.97381747, 0.9790486, 0.979665, 0.976385, 0.98505634, 0.97220355, 0.9749416, 0.97858477, 0.98187655, 0.9773702, 0.98536855, 0.97041917, 0.9740797, 0.97803736, 0.98067456, 0.9767471, 0.98459506, 0.97260123, 0.9761644, 0.9792979, 0.9807349, 0.97656167, 0.9851617, 0.97234005, 0.97381467, 0.97910196, 0.9796347, 0.97648376, 0.98508143, 0.97226894, 0.97500616, 0.97853076, 0.98182565, 0.97750014, 0.9854762, 0.9706719, 0.9741992, 0.97804195, 0.9806326, 0.9768803, 0.98464394, 0.97270024, 0.97621775, 0.97924155, 0.9807311, 0.9766253, 0.9851696, 0.9722063, 0.9738738, 0.97918403, 0.9797722, 0.9765266, 0.9850781, 0.9721798, 0.9749454, 0.97872376, 0.98185146, 0.97737485, 0.9854041, 0.97039795, 0.97410554, 0.97824126, 0.98062104, 0.9767766, 0.9846176, 0.97241825, 0.9760489, 0.97934467, 0.98061454, 0.9765577, 0.98514557, 0.97203505, 0.973626, 0.97918814, 0.9795924, 0.97642493, 0.9850738, 0.97201294, 0.9749127, 0.97867054, 0.9816943, 0.97735035, 0.98540765, 0.97028726, 0.9741242, 0.9781405, 0.9805249, 0.976757, 0.984658, 0.9723725, 0.97616833, 0.9792264, 0.9805437, 0.9765495, 0.9851665, 0.97197354, 0.9737375, 0.9790327, 0.9794989, 0.97640413, 0.9850183, 0.9720801, 0.97488415, 0.97854245, 0.9816403, 0.97732234, 0.98539066, 0.97029096, 0.974095, 0.97801536, 0.98044074, 0.9767645, 0.9846591, 0.9724745, 0.9761067, 0.9792477, 0.9804993, 0.97652256, 0.9852556, 0.9720899, 0.97381014, 0.9791584, 0.97947466, 0.97639084, 0.98511314, 0.97210544, 0.9750026, 0.9786194, 0.9816603, 0.97731954, 0.9854568, 0.97047496, 0.97406816, 0.9780612, 0.9804441, 0.9766967, 0.9846289, 0.9725719, 0.97604704, 0.9791584, 0.98042, 0.9764688, 0.9850967, 0.9721138, 0.97361654, 0.9790044, 0.97937715, 0.97631425, 0.9850289, 0.972042, 0.9748361, 0.97854835, 0.9816069, 0.9772494, 0.9853301, 0.97031635, 0.97401613, 0.9780516, 0.9804258, 0.9766346, 0.9844923, 0.9723062, 0.976081, 0.9791975, 0.98048764, 0.9764108, 0.9850502, 0.9720047, 0.97367823, 0.97905296, 0.97945064, 0.9762555, 0.98496103, 0.9720747, 0.97478855, 0.9785134, 0.98162156, 0.97717154, 0.9852873, 0.97025853, 0.9739949, 0.9779838, 0.9803539, 0.97662294, 0.98448133, 0.9724128, 0.9759794, 0.9792519, 0.9804621, 0.9764271, 0.9850316, 0.9720251, 0.9736745, 0.9791828, 0.9795013, 0.9763096, 0.9849281, 0.97209966, 0.9748028, 0.9786556, 0.98159504, 0.9771756, 0.98526794, 0.97032243, 0.9738998, 0.97809803, 0.98039323, 0.97662306, 0.984484, 0.97234803, 0.9759651, 0.97927684, 0.98047787, 0.9764168, 0.98498416, 0.9718287, 0.97362226, 0.97915864, 0.97929823, 0.9761202, 0.9849705, 0.9718422, 0.9746719, 0.9786673, 0.9814829, 0.9770289, 0.98530394, 0.97006714, 0.9738972, 0.9781861, 0.9802689, 0.97644764, 0.9845537, 0.97212976, 0.9759058, 0.97934395, 0.98034394, 0.9762018, 0.985046, 0.9717518, 0.97349757, 0.9791555, 0.97923994, 0.976132, 0.9849583, 0.9717547, 0.97477233, 0.9786469, 0.98141176, 0.9771065, 0.98527676, 0.96999055, 0.97387975, 0.978071, 0.9802443, 0.97645164, 0.98454607, 0.97208923, 0.9759203, 0.9793045, 0.98026556, 0.97625005, 0.98506147, 0.9716432, 0.9735178, 0.97919464, 0.979232, 0.97602797, 0.98495865, 0.97169316, 0.9746755, 0.9787088, 0.98141164, 0.97696835, 0.98532456, 0.9699616, 0.9739397, 0.97818357, 0.9802311, 0.97639614, 0.9845329, 0.972041, 0.975867, 0.97931194, 0.9803525, 0.9761211, 0.98500603, 0.97168136, 0.9734412, 0.97914255, 0.9792438, 0.9759449, 0.984917, 0.9717543, 0.97460586, 0.9786621, 0.98142153, 0.97691816, 0.98525196, 0.9698917, 0.973822, 0.97814846, 0.98017395, 0.9763365, 0.98450154, 0.9720818, 0.97588456, 0.97933173, 0.980246, 0.9761664, 0.9850384, 0.9717496, 0.9734433, 0.97916937, 0.9791748, 0.9760025, 0.98495275, 0.9717829, 0.97468376, 0.9786517, 0.9813674, 0.97696394, 0.98526543, 0.9700276, 0.97384465, 0.9780938, 0.98014396, 0.976352, 0.9844348, 0.97216785, 0.97593963, 0.97932804, 0.980194, 0.97623, 0.9849969, 0.97181576, 0.9736414, 0.9791905, 0.9791292, 0.9761745, 0.9848918, 0.97180945, 0.97475284, 0.97871995, 0.9813526, 0.9770842, 0.98524934, 0.970043, 0.97395736, 0.9781285, 0.9801201, 0.9764316, 0.9845032, 0.9721756, 0.9759212, 0.9793035, 0.980147, 0.97620493, 0.9850287, 0.9717085, 0.97349, 0.9791645, 0.97904485, 0.9759966, 0.98494565, 0.9716659, 0.9747508, 0.97869575, 0.98132324, 0.97700965, 0.9853029, 0.96994287, 0.97390205, 0.9781585, 0.9801073, 0.9764193, 0.98451555, 0.9721281, 0.9759371, 0.97935355, 0.98019373, 0.97622603, 0.9850086, 0.9716697, 0.97350603, 0.9791583, 0.979087, 0.97606134, 0.98495734, 0.97166866, 0.97465444, 0.97865844, 0.98123264, 0.9769926, 0.98528194, 0.96983916, 0.9737979, 0.97807306, 0.9799983, 0.976355, 0.98447603, 0.9720956, 0.9758843, 0.97926015, 0.980072, 0.9762205, 0.9850325, 0.97161824, 0.9734171, 0.9791387, 0.9790246, 0.9760108, 0.98494023, 0.97165525, 0.97465026, 0.978638, 0.9812548, 0.9769902, 0.9853231, 0.9698167, 0.9738119, 0.97807384, 0.9800126, 0.9763855, 0.9845579, 0.9720107, 0.9757986, 0.9792486, 0.98012, 0.97615176, 0.9850603, 0.97157276, 0.9733217, 0.97910583, 0.9789934, 0.97604626, 0.9850057, 0.9716527, 0.9744323, 0.9785891, 0.9812321, 0.97690195, 0.9853152, 0.96985257, 0.9736173, 0.97807634, 0.97997594, 0.9763149, 0.9845259, 0.9719858, 0.97574174, 0.97925603, 0.98013455, 0.9761239, 0.98503983, 0.9716243, 0.97333086, 0.9790673, 0.97899455, 0.97594327, 0.98493874, 0.9715631, 0.97447246, 0.97860205, 0.9812221, 0.9768257, 0.98520607, 0.9698055, 0.9735752, 0.9780516, 0.9799786, 0.976188, 0.9844065, 0.9719161, 0.9756866, 0.97918427, 0.98002654, 0.975999, 0.9848942, 0.97151864, 0.97336423, 0.97906405, 0.978958, 0.97585243, 0.9848238, 0.9714814, 0.97464854, 0.9786016, 0.98123807, 0.9768162, 0.9851917, 0.96975696, 0.9738045, 0.97814035, 0.9800677, 0.9762189, 0.9844051, 0.97186565, 0.9758424, 0.9792554, 0.98017454, 0.9760213, 0.98495376, 0.9714121, 0.9732688, 0.97905445, 0.9791376, 0.9758636, 0.9848342, 0.97146136, 0.9744614, 0.978551, 0.98129237, 0.9768613, 0.98522526, 0.9697202, 0.9736761, 0.97801, 0.98011345, 0.9762497, 0.98446, 0.971872, 0.9757161, 0.97920436, 0.9800923, 0.9760095, 0.98497874, 0.9713911, 0.9733063, 0.97909683, 0.97901994, 0.9758607, 0.9849487, 0.97134256, 0.97450364, 0.9785696, 0.98122233, 0.9767974, 0.985224, 0.96943045, 0.9736201, 0.97800237, 0.979983, 0.97617406, 0.984444, 0.9716218, 0.9756948, 0.97916645, 0.9800336, 0.9759715, 0.9849408, 0.9711471, 0.9732055, 0.97897446, 0.9789452, 0.97577107, 0.9848378, 0.97105724, 0.974433, 0.9784898, 0.9811096, 0.9767289, 0.985098, 0.96933603, 0.97355914, 0.9778897, 0.97989607, 0.9761401, 0.9843615, 0.97157437, 0.9756531, 0.9790862, 0.9800111, 0.97602254, 0.9849201, 0.9711722, 0.9732102, 0.9789492, 0.9789457, 0.9758834, 0.9848508, 0.9712208, 0.9743885, 0.9784283, 0.981159, 0.97674686, 0.98516345, 0.96948534, 0.9734684, 0.97784084, 0.9799187, 0.9761503, 0.9843917, 0.97151494, 0.9755093, 0.97905856, 0.9799597, 0.9758922, 0.98493826, 0.9711919, 0.97313255, 0.9788634, 0.97888696, 0.9757962, 0.9848083, 0.97117245, 0.974274, 0.97836405, 0.98114157, 0.97679853, 0.9850605, 0.96938837, 0.97347504, 0.977848, 0.9799272, 0.97625095, 0.9843694, 0.9715333, 0.9755367, 0.97903615, 0.9799762, 0.9758897, 0.9849111, 0.97110265, 0.97302645, 0.9788672, 0.9788641, 0.97572213, 0.9848096, 0.971088, 0.97429806, 0.9783669, 0.9810721, 0.9766559, 0.98510844, 0.9693178, 0.9734762, 0.9777968, 0.9798135, 0.97598493, 0.98430586, 0.9714857, 0.9756586, 0.9790119, 0.97991526, 0.9757909, 0.9848527, 0.97109264, 0.9731759, 0.97880596, 0.9787976, 0.9755789, 0.98472726, 0.97109264, 0.9743858, 0.9782557, 0.9810246, 0.9765896, 0.9850456, 0.96933985, 0.97353166, 0.9777385, 0.97978514, 0.9759991, 0.98418254, 0.9715208, 0.9756708, 0.97897047, 0.9799227, 0.9758579, 0.9847127, 0.97114927, 0.97318345, 0.97875583, 0.9788592, 0.9756899, 0.9846503, 0.9712482, 0.9743465, 0.9782988, 0.9810377, 0.97663647, 0.98496497, 0.9694625, 0.973516, 0.9778129, 0.9798378, 0.9759498, 0.98416525, 0.97148836, 0.97549313, 0.9789716, 0.9798844, 0.9757062, 0.98476183, 0.97117066, 0.9729144, 0.9787414, 0.97877663, 0.9754902, 0.9846276, 0.9710552, 0.9740872, 0.97819626, 0.98095006, 0.9764996, 0.9849258, 0.9692067, 0.97329175, 0.97764945, 0.97970253, 0.97584575, 0.98416257, 0.9714981, 0.9754638, 0.97885895, 0.9798552, 0.9756909, 0.9847534, 0.9711183, 0.97298443, 0.97867453, 0.9787252, 0.97553515, 0.98461264, 0.971064, 0.97420007, 0.9781774, 0.9809529, 0.9764821, 0.98493505, 0.9692903, 0.973281, 0.9776057, 0.9797538, 0.97582835, 0.98407286, 0.9714356, 0.9753902, 0.97880125, 0.9797508, 0.9757024, 0.98467296, 0.97112983, 0.972971, 0.9786076, 0.9786931, 0.97555476, 0.9846125, 0.9711211, 0.97420764, 0.97806996, 0.9809599, 0.9764935, 0.98494947, 0.9693191, 0.97334665, 0.97755945, 0.9796847, 0.9758996, 0.984097, 0.9714958, 0.9754176, 0.97884285, 0.9797341, 0.9756659, 0.9846771, 0.97110283, 0.9729091, 0.9786157, 0.9786416, 0.9755039, 0.98456293, 0.9709608, 0.9740812, 0.9780918, 0.98090565, 0.97654027, 0.984945, 0.9692081, 0.9731997, 0.9775982, 0.97974944, 0.9760425, 0.98415726, 0.9714067, 0.975318, 0.97884446, 0.97974443, 0.97570485, 0.98473233, 0.9710618, 0.97280616, 0.97866017, 0.97859085, 0.975497, 0.9846335, 0.97101057, 0.97398245, 0.978102, 0.98084295, 0.976437, 0.98499703, 0.9692012, 0.9731672, 0.9775197, 0.97960585, 0.97592497, 0.984167, 0.97137713, 0.9753225, 0.97874, 0.97971857, 0.97571295, 0.9847152, 0.97105056, 0.97291, 0.9785544, 0.97857773, 0.97560686, 0.9845979, 0.9709934, 0.9741682, 0.978088, 0.98080635, 0.97657007, 0.9849081, 0.96924204, 0.97337884, 0.97757727, 0.9796666, 0.9759961, 0.9841217, 0.97153044, 0.97544074, 0.97878176, 0.97978973, 0.9757249, 0.9846355, 0.9711107, 0.97295004, 0.9785849, 0.9786397, 0.97560185, 0.98454237, 0.9711279, 0.97395146, 0.9780117, 0.980907, 0.9764738, 0.9848572, 0.9692829, 0.9731452, 0.9774894, 0.97963995, 0.9758135, 0.98408026, 0.9714654, 0.9752319, 0.9786946, 0.97963643, 0.9756058, 0.9845841, 0.9710862, 0.9728601, 0.97841984, 0.97852015, 0.9755466, 0.9845147, 0.97102314, 0.9740128, 0.97795427, 0.9808184, 0.976545, 0.9847648, 0.96913505, 0.97306484, 0.9773417, 0.97952145, 0.9758222, 0.9837335, 0.97119033, 0.9752455, 0.9785138, 0.9796014, 0.97576445, 0.9843172, 0.9709381, 0.97280526, 0.9782752, 0.9785825, 0.9755334, 0.9842924, 0.97115105, 0.9740501, 0.97772765, 0.98080164, 0.9764737, 0.98453337, 0.96951324, 0.9730122, 0.9770568, 0.97948813, 0.9756998, 0.98374075, 0.9715966, 0.97528946, 0.9783514, 0.9796437, 0.9755997, 0.98438513, 0.97115153, 0.97291565, 0.978179, 0.97852474, 0.9755991, 0.9843066, 0.97111565, 0.9741101, 0.97761154, 0.9808051, 0.97653496, 0.9847499, 0.96943235, 0.973344, 0.97727555, 0.97958595, 0.97608054, 0.98393226, 0.9715489, 0.97547615, 0.97856605, 0.979653, 0.9758605, 0.984524, 0.9711637, 0.9730532, 0.97836816, 0.978501, 0.97572327, 0.9844313, 0.9709362, 0.974196, 0.97785234, 0.98079395, 0.97675097, 0.98485374, 0.96912676, 0.9731812, 0.97712016, 0.9796596, 0.97621846, 0.9838035, 0.97124183, 0.97527575, 0.9783894, 0.97967356, 0.9758982, 0.9843487, 0.9709419, 0.9730612, 0.9785109, 0.978733, 0.97587854, 0.98426986, 0.97089636, 0.9740093, 0.9776229, 0.98089796, 0.97666216, 0.98457956, 0.9690044, 0.9730954, 0.9771691, 0.9796422, 0.9760636, 0.98385644, 0.9713844, 0.9754284, 0.9785679, 0.9798415, 0.9760099, 0.98458755, 0.9710461, 0.97293264, 0.978303, 0.9787748, 0.97581804, 0.98451996, 0.97098833, 0.97414374, 0.97778624, 0.98100924, 0.9767145, 0.9848181, 0.9692265, 0.9732197, 0.97732407, 0.97976214, 0.9760993, 0.9839131, 0.97135407, 0.97532326, 0.9785267, 0.97977555, 0.97586834, 0.98441505, 0.970864, 0.9729111, 0.9783636, 0.97863716, 0.97566664, 0.98427445, 0.9708974, 0.97421694, 0.97776824, 0.98083556, 0.9766069, 0.9845777, 0.9689951, 0.97343385, 0.9772181, 0.9795877, 0.975977, 0.983817, 0.97117144, 0.97556645, 0.9784797, 0.97968924, 0.97579956, 0.98446876, 0.970771, 0.97294855, 0.9782073, 0.97859997, 0.97561514, 0.9842908, 0.97078335, 0.97416025, 0.9776307, 0.98082215, 0.97646844, 0.98458266, 0.96888685, 0.97334945, 0.9771006, 0.97961384, 0.97590363, 0.9838907, 0.97114444, 0.97550124, 0.9784276, 0.97959363, 0.97560096, 0.9845072, 0.97070247, 0.97311056, 0.97821075, 0.9784283, 0.9754004, 0.9843157, 0.9707224, 0.97437817, 0.97773266, 0.9806889, 0.9764544, 0.984669, 0.9690335, 0.9733233, 0.97704065, 0.97948235, 0.97580147, 0.9838777, 0.97120064, 0.97548807, 0.97844875, 0.9795329, 0.9757078, 0.98440605, 0.9708355, 0.9729814, 0.9781951, 0.97847086, 0.9755848, 0.9843484, 0.9708746, 0.9741744, 0.9777119, 0.9807091, 0.9764973, 0.9847734, 0.9691301, 0.97334933, 0.9772195, 0.97947365, 0.97591364, 0.9840837, 0.9713453, 0.9754754, 0.97849303, 0.97944456, 0.9758351, 0.9846661, 0.9710562, 0.97290707, 0.9784111, 0.97832686, 0.9756867, 0.9846303, 0.9710164, 0.9741892, 0.97808945, 0.9808147, 0.9769433, 0.9849946, 0.9692433, 0.97332484, 0.977585, 0.97957957, 0.9763392, 0.9840875, 0.97145474, 0.9755177, 0.97877866, 0.9796612, 0.97608614, 0.98460317, 0.97104037, 0.9731022, 0.978641, 0.9785391, 0.9759721, 0.9845464, 0.9708974, 0.9743703, 0.9781472, 0.9808193, 0.9770824, 0.9848262, 0.9690526, 0.97337, 0.9775589, 0.9796238, 0.9763749, 0.98401135, 0.97127295, 0.97539586, 0.9788036, 0.97964203, 0.976107, 0.98454756, 0.9708472, 0.9730636, 0.97853446, 0.9785628, 0.9758838, 0.98436767, 0.9707722, 0.9744032, 0.9782633, 0.9808036, 0.97686917, 0.9848378, 0.9689783, 0.9734903, 0.9776594, 0.9795713, 0.976258, 0.9839953, 0.97126126, 0.9755913, 0.9788815, 0.97958905, 0.9760139, 0.9846297, 0.97078145, 0.97309047, 0.9787087, 0.978626, 0.9758749, 0.98463225, 0.9707793, 0.974447, 0.9782641, 0.98085624, 0.9766064, 0.9849222, 0.9688696, 0.9734351, 0.9776701, 0.97946393, 0.9759203, 0.9841021, 0.9710361, 0.9752195, 0.97890097, 0.97941804, 0.97549057, 0.9846809, 0.97055286, 0.9727845, 0.978683, 0.978302, 0.97530943, 0.98463595, 0.9705431, 0.9739715, 0.9781475, 0.9805444, 0.9763713, 0.9850272, 0.9685553, 0.97311753, 0.9775483, 0.9793137, 0.9757555, 0.98419607, 0.97077316, 0.9753302, 0.97874635, 0.97934043, 0.975608, 0.9846922, 0.9703416, 0.97254014, 0.97847176, 0.9781751, 0.9754156, 0.98450917, 0.9700846, 0.97380143, 0.97792506, 0.98046654, 0.97638875, 0.984792, 0.9681294, 0.9728706, 0.9772603, 0.9791495, 0.97570384, 0.98397565, 0.97036886, 0.9750944, 0.978568, 0.97920984, 0.9755009, 0.98442185, 0.9700772, 0.9725633, 0.97830063, 0.9780774, 0.9754053, 0.98431593, 0.96999735, 0.97372323, 0.97786283, 0.9804848, 0.9764389, 0.9846843, 0.9681408, 0.9728001, 0.97722703, 0.979168, 0.9758183, 0.9839953, 0.9703944, 0.9750358, 0.97849506, 0.9792996, 0.975573, 0.9845654, 0.9700724, 0.9725408, 0.97822005, 0.9782295, 0.9754682, 0.98450977, 0.9701605, 0.97382516, 0.977848, 0.98056304, 0.9763708, 0.9848718, 0.96829534, 0.9729411, 0.97715056, 0.97934157, 0.9758533, 0.9841133, 0.9705278, 0.9749521, 0.97839576, 0.9793914, 0.9754993, 0.984664, 0.9703214, 0.97254103, 0.9782174, 0.9783347, 0.9754229, 0.9845754, 0.970281, 0.97376424, 0.977823, 0.9806041, 0.9763758, 0.98489237, 0.9683879, 0.97282773, 0.97714144, 0.97924954, 0.9758136, 0.98416513, 0.97069055, 0.9750327, 0.9784036, 0.97930646, 0.97556067, 0.984649, 0.9702075, 0.97253865, 0.9781645, 0.9782532, 0.97542715, 0.984545, 0.97014636, 0.9737492, 0.9775793, 0.9806018, 0.97642684, 0.9846891, 0.96828395, 0.97273046, 0.97688705, 0.9793482, 0.9756531, 0.9839976, 0.9705074, 0.97489595, 0.97832775, 0.9794023, 0.975426, 0.98446447, 0.9699944, 0.9721925, 0.9782316, 0.9782545, 0.9752254, 0.9842777, 0.9701595, 0.9737133, 0.9779944, 0.9806235, 0.9763545, 0.98481745, 0.9683428, 0.9728653, 0.9773426, 0.9794002, 0.9756958, 0.9839973, 0.9705117, 0.9749615, 0.97861356, 0.9795362, 0.97559774, 0.98463917, 0.97032934, 0.9724621, 0.9784268, 0.97848505, 0.9755162, 0.98450154, 0.9702838, 0.9737239, 0.977835, 0.98076516, 0.9765133, 0.9848179, 0.96837795, 0.97289926, 0.97726005, 0.9795404, 0.97581893, 0.9839084, 0.9705441, 0.97496927, 0.9785724, 0.97969085, 0.9756758, 0.9844558, 0.97027427, 0.97246593, 0.9784232, 0.978594, 0.97553194, 0.9843215, 0.97015685, 0.97364116, 0.97798675, 0.98083544, 0.9766028, 0.9846444, 0.96828276, 0.9728924, 0.97736925, 0.9796491, 0.97604024, 0.983781, 0.9706448, 0.9750074, 0.9786042, 0.97971225, 0.9757943, 0.98438936, 0.9702094, 0.9724959, 0.97846735, 0.9787146, 0.97565436, 0.9842858, 0.97015697, 0.97383773, 0.9778947, 0.98086953, 0.9765637, 0.98471063, 0.96832633, 0.97306967, 0.97726226, 0.97968626, 0.9761529, 0.984003, 0.97060794, 0.97520196, 0.97852814, 0.97976214, 0.9758021, 0.98453355, 0.97015643, 0.9726131, 0.9783246, 0.9787128, 0.9756638, 0.9844363, 0.97018415, 0.97398484, 0.9778381, 0.9810302, 0.97656983, 0.9846786, 0.9683468, 0.97313535, 0.9773563, 0.9798591, 0.976074, 0.98384714, 0.9705902, 0.97523594, 0.97869784, 0.9798809, 0.9759368, 0.9845376, 0.9702599, 0.97280514, 0.9784604, 0.97887486, 0.97582734, 0.9845766, 0.9703419, 0.97406375, 0.9779963, 0.9811508, 0.976689, 0.98492587, 0.9683279, 0.97318685, 0.9775058, 0.9798824, 0.9760283, 0.98407173, 0.9704762, 0.9753432, 0.9788001, 0.9799401, 0.9759603, 0.98474497, 0.9701938, 0.9727096, 0.9787492, 0.978954, 0.97580135, 0.98464197, 0.97011024, 0.9739639, 0.9782527, 0.9812428, 0.9768349, 0.9850433, 0.968308, 0.97292805, 0.97766805, 0.9801137, 0.97636014, 0.98429084, 0.9705733, 0.9749327, 0.97874236, 0.98002064, 0.9760608, 0.98477167, 0.97012174, 0.9725892, 0.97865057, 0.97901475, 0.97601455, 0.9846714, 0.970301, 0.9740254, 0.97820127, 0.9812851, 0.97709036, 0.9850818, 0.9684299, 0.97302306, 0.97765553, 0.9801664, 0.97649765, 0.9842892, 0.97083783, 0.9754893, 0.9788936, 0.9801819, 0.9762338, 0.9848187, 0.9703498, 0.9729315, 0.9786977, 0.9791139, 0.9762527, 0.9847193, 0.9702508, 0.9741939, 0.9783782, 0.98126745, 0.97714704, 0.98505217, 0.9685118, 0.973381, 0.97791535, 0.9801257, 0.97664434, 0.98423797, 0.97085303, 0.97533596, 0.9791008, 0.9801226, 0.9763327, 0.98472273, 0.9703803, 0.9728788, 0.9788996, 0.97914356, 0.97625846, 0.98473155, 0.97046834, 0.97418416, 0.9786252, 0.98134, 0.9770791, 0.9851553, 0.96860284, 0.9732827, 0.9781049, 0.98003584, 0.9765271, 0.984403, 0.9708647, 0.9753534, 0.97921246, 0.979986, 0.9762601, 0.9848822, 0.9705382, 0.97278285, 0.97897756, 0.9789057, 0.9761085, 0.984755, 0.97056615, 0.97404456, 0.97852576, 0.98114395, 0.9770215, 0.98505414, 0.96860564, 0.9732025, 0.97783226, 0.9798371, 0.97627205, 0.9841852, 0.9707332, 0.97528756, 0.9789995, 0.9798489, 0.975936, 0.98470485, 0.9703785, 0.9728133, 0.9789782, 0.97881615, 0.97589636, 0.9846198, 0.9703856, 0.9741019, 0.9785316, 0.9810142, 0.97696435, 0.98497653, 0.96851003, 0.97327673, 0.9778268, 0.97985566, 0.9762862, 0.98415023, 0.97071695, 0.97531813, 0.97908825, 0.97976613, 0.9760006, 0.9847178, 0.97024316, 0.97281057, 0.97886854, 0.97872365, 0.9758882, 0.9846481, 0.9703353, 0.9740699, 0.97848094, 0.98102623, 0.97696644, 0.9849855, 0.9684548, 0.97316474, 0.97776204, 0.9798037, 0.97624403, 0.9842247, 0.97061265, 0.97532856, 0.97906494, 0.97981584, 0.97598845, 0.984737, 0.9701179, 0.9728223, 0.9788209, 0.9787727, 0.9759217, 0.9846432, 0.9702766, 0.97409445, 0.9784048, 0.9810236, 0.9768489, 0.98496497, 0.968382, 0.9731616, 0.97772926, 0.9797838, 0.9761422, 0.9841659, 0.9706674, 0.97515106, 0.97873586, 0.9798182, 0.9758449, 0.9846863, 0.9702049, 0.97260237, 0.9786084, 0.9787249, 0.9757587, 0.984574, 0.9701946, 0.97389066, 0.97812086, 0.98099625, 0.9766516, 0.9849213, 0.96832037, 0.9729207, 0.9774473, 0.9798237, 0.9759494, 0.9841067, 0.97067314, 0.9750549, 0.9788254, 0.9797611, 0.97592056, 0.98464614, 0.97017986, 0.9726661, 0.97854173, 0.97876143, 0.9758532, 0.9846608, 0.97016114, 0.97383976, 0.97812814, 0.9810486, 0.9768748, 0.9850369, 0.968141, 0.97298324, 0.97751117, 0.97970253, 0.97609645, 0.98408246, 0.9702106, 0.97495633, 0.9787365, 0.9798418, 0.9758783, 0.98475385, 0.97008026, 0.9724902, 0.9786348, 0.9787884, 0.9755878, 0.9845626, 0.9699337, 0.9736338, 0.9781537, 0.9809823, 0.9764687, 0.98487145, 0.9679654, 0.9725317, 0.9774523, 0.97973037, 0.97566605, 0.98395663, 0.9701655, 0.9747508, 0.97865045, 0.9797165, 0.9753087, 0.9844444, 0.9698197, 0.97223824, 0.9785315, 0.9786606, 0.97518367, 0.9842726, 0.96965694, 0.9736362, 0.9781002, 0.98092216, 0.9761806, 0.98457885, 0.96781576, 0.9727211, 0.9775245, 0.9796862, 0.9755956, 0.9838673, 0.9701169, 0.97488326, 0.97874635, 0.97972405, 0.9753567, 0.9843838, 0.9697026, 0.97241193, 0.97858435, 0.97868615, 0.9752593, 0.98423314, 0.96966255, 0.9736756, 0.9779664, 0.98095053, 0.97618514, 0.9844883, 0.96799076, 0.97269744, 0.9772644, 0.9797126, 0.9754405, 0.98367465, 0.97028494, 0.97493494, 0.9785199, 0.9797262, 0.97513473, 0.9840359, 0.96988356, 0.97237134, 0.97812766, 0.97869235, 0.9750999, 0.9838507, 0.9699314, 0.9737206, 0.9776589, 0.98097813, 0.9762542, 0.9843465, 0.96806955, 0.97283834, 0.97708625, 0.9797248, 0.9754885, 0.9833995, 0.9702013, 0.9749899, 0.9784031, 0.9797466, 0.97530353, 0.98402554, 0.9698845, 0.9724372, 0.97812575, 0.9786492, 0.97520965, 0.98399425, 0.9698296, 0.97372955, 0.9776654, 0.9808745, 0.97608626, 0.9843449, 0.96799356, 0.9727687, 0.97715604, 0.9796133, 0.9754298, 0.98364556, 0.9703317, 0.9748974, 0.9784243, 0.97955245, 0.97527146, 0.9842104, 0.9698534, 0.97241026, 0.97833943, 0.9784866, 0.9753715, 0.98424816, 0.9698608, 0.9738317, 0.9781391, 0.9808266, 0.9763397, 0.9846107, 0.967927, 0.97296846, 0.97737676, 0.97952795, 0.9755511, 0.9837219, 0.970197, 0.97511, 0.9787338, 0.97944504, 0.97508335, 0.9843301, 0.9699922, 0.9726848, 0.97858125, 0.9782651, 0.97489256, 0.9842337, 0.9698761, 0.97398144, 0.97832763, 0.98072195, 0.97615653, 0.98475605, 0.96809167, 0.9731433, 0.97750443, 0.97941357, 0.9755761, 0.9839803, 0.9702405, 0.9753186, 0.97867215, 0.9792549, 0.9753577, 0.98458683, 0.969615, 0.97274494, 0.9783322, 0.97814685, 0.97529197, 0.98453784, 0.9697403, 0.9742013, 0.97787446, 0.9805896, 0.97611755, 0.98478717, 0.96777445, 0.973369, 0.9771658, 0.9792848, 0.975346, 0.9840812, 0.9699846, 0.9753407, 0.978648, 0.97926784, 0.975442, 0.98461896, 0.96971893, 0.9729576, 0.9784219, 0.9784349, 0.9755946, 0.98441744, 0.9699748, 0.9742706, 0.9779783, 0.9808225, 0.9763214, 0.9848002, 0.9679546, 0.97350603, 0.9772158, 0.9796494, 0.97580683, 0.98410994, 0.969942, 0.97582746, 0.9787941, 0.9795704, 0.9753464, 0.9846581, 0.96993184, 0.9734721, 0.9785526, 0.9787533, 0.9752099, 0.9844823, 0.97004557, 0.9746928, 0.9781538, 0.9810486, 0.9762731, 0.98489106, 0.96791047, 0.9736853, 0.97741663, 0.9798997, 0.9756104, 0.98407936, 0.970237, 0.97595245, 0.97879285, 0.9798044, 0.975528, 0.98462206, 0.9699458, 0.9737006, 0.97847646, 0.9787388, 0.97540504, 0.98450536, 0.96986705, 0.9749416, 0.9779849, 0.98097116, 0.9763521, 0.98488355, 0.9680256, 0.9740734, 0.97721773, 0.9797397, 0.9756704, 0.9840276, 0.97036, 0.97616327, 0.97858787, 0.9798023, 0.9755844, 0.98471886, 0.9701136, 0.9738217, 0.97847575, 0.97869563, 0.97531974, 0.98455554, 0.9700936, 0.97519857, 0.9780644, 0.9811163, 0.97640413, 0.98496544, 0.9682318, 0.9742921, 0.97745377, 0.97999865, 0.9758346, 0.98410857, 0.97061366, 0.9763498, 0.9787572, 0.9799826, 0.97543406, 0.9845576, 0.9701506, 0.9740863, 0.9785981, 0.97899145, 0.97517926, 0.98431396, 0.9701101, 0.97520626, 0.9780667, 0.9811443, 0.97622234, 0.98475677, 0.9682552, 0.974341, 0.97752964, 0.97997504, 0.97577274, 0.98407346, 0.9704798, 0.9763163, 0.9788392, 0.97997296, 0.97556657, 0.98458916, 0.9700815, 0.9740278, 0.9791017, 0.9789149, 0.97576535, 0.98456764, 0.9701274, 0.9754007, 0.97869873, 0.981075, 0.9769174, 0.98499656, 0.96829915, 0.97478354, 0.9782333, 0.97986746, 0.9761679, 0.9841642, 0.9704011, 0.97653437, 0.979404, 0.9797647, 0.9755407, 0.98467284, 0.9701395, 0.9741054, 0.9790435, 0.9786254, 0.9753372, 0.9844812, 0.97030175, 0.97545856, 0.97859985, 0.98091745, 0.976408, 0.984774, 0.96844673, 0.97467405, 0.9779417, 0.9798539, 0.9758043, 0.98394394, 0.9707147, 0.97616893, 0.9790981, 0.98025745, 0.9759912, 0.98464036, 0.9705715, 0.974128, 0.9791599, 0.97927046, 0.97629946, 0.9845671, 0.97083366, 0.9753532, 0.97876644, 0.9815539, 0.9773046, 0.98492056, 0.96880263, 0.97481257, 0.9780928, 0.98041636, 0.97672766, 0.98399067, 0.9709857, 0.9765207, 0.9792063, 0.9802775, 0.9761579, 0.98459214, 0.9706625, 0.97435397, 0.9792215, 0.97916436, 0.97594154, 0.984434, 0.97063833, 0.97572654, 0.9788193, 0.9815025, 0.9768346, 0.98487824, 0.96868986, 0.9747483, 0.9779061, 0.9801319, 0.97621006, 0.98404294, 0.97084033, 0.97656345, 0.9789695, 0.98011863, 0.97587186, 0.9846059, 0.9703606, 0.9741707, 0.97882116, 0.9789245, 0.97583157, 0.98433095, 0.9702243, 0.9752829, 0.97832733, 0.981353, 0.97683126, 0.9848529, 0.9679757, 0.97440624, 0.9776983, 0.9800909, 0.97616994, 0.98400086, 0.97022444, 0.9764702, 0.9789665, 0.98011816, 0.9761554, 0.9846713, 0.9699173, 0.9743791, 0.9788941, 0.9790065, 0.9759738, 0.98449403, 0.9701081, 0.9755604, 0.9783888, 0.98126054, 0.97694504, 0.9849068, 0.9683519, 0.97475696, 0.9778685, 0.9802044, 0.9764689, 0.9840885, 0.970182, 0.9764372, 0.9788735, 0.9802933, 0.9761075, 0.9846713, 0.9697366, 0.97403514, 0.9787698, 0.97915965, 0.97602284, 0.98442, 0.9698481, 0.97527075, 0.97816795, 0.98128223, 0.9764193, 0.98455715, 0.9679135, 0.974476, 0.97755414, 0.980056, 0.97597617, 0.9837322, 0.9700893, 0.9763788, 0.97869635, 0.97996706, 0.9755745, 0.9843439, 0.96969426, 0.9741121, 0.97864246, 0.97885555, 0.97548974, 0.9841037, 0.9697557, 0.9754034, 0.97815025, 0.98110926, 0.9764539, 0.98451394, 0.96788543, 0.9746174, 0.9775748, 0.97985566, 0.9757118, 0.98359275, 0.970154, 0.9762898, 0.978626, 0.97994095, 0.97548354, 0.98421603, 0.96966153, 0.973841, 0.9786252, 0.9787621, 0.9755633, 0.9839977, 0.96964675, 0.97505933, 0.9779373, 0.98097736, 0.97643375, 0.9843343, 0.9677288, 0.97419655, 0.9773447, 0.97978175, 0.97577524, 0.9836961, 0.9700162, 0.97626686, 0.97860074, 0.9798063, 0.97548395, 0.9841474, 0.96966577, 0.97399455, 0.9787007, 0.9785631, 0.9755533, 0.98405254, 0.96980953, 0.97525024, 0.97808903, 0.98085785, 0.9763717, 0.9844512, 0.9678661, 0.9743353, 0.9774305, 0.97967416, 0.97587425, 0.9836607, 0.97018176, 0.976346, 0.97857225, 0.979792, 0.975685, 0.9842962, 0.9698458, 0.9740829, 0.97851765, 0.9785977, 0.97555286, 0.9840095, 0.96979487, 0.9751311, 0.9778552, 0.98083216, 0.97649336, 0.9844205, 0.967912, 0.9742921, 0.9773081, 0.97954285, 0.9757028, 0.98354375, 0.9702171, 0.9760983, 0.9785728, 0.9795052, 0.97543144, 0.9841384, 0.9698234, 0.9737824, 0.9784782, 0.97837603, 0.97542024, 0.9839454, 0.9699412, 0.975052, 0.9779205, 0.980773, 0.9762849, 0.98435956, 0.96796197, 0.97411287, 0.97735745, 0.9795069, 0.97551644, 0.9834605, 0.9701558, 0.97603863, 0.9785696, 0.9795021, 0.9753785, 0.98409736, 0.9697685, 0.97381955, 0.9784848, 0.9783393, 0.9752539, 0.9838509, 0.9698656, 0.97499883, 0.9779308, 0.9806637, 0.9763133, 0.98428726, 0.9680256, 0.9739832, 0.9773539, 0.9794304, 0.9755815, 0.98344517, 0.97024316, 0.9759995, 0.978551, 0.979357, 0.97535616, 0.98408824, 0.96996933, 0.97367847, 0.978527, 0.978238, 0.9752035, 0.9838657, 0.9700537, 0.97506535, 0.97808343, 0.9805705, 0.97621846, 0.98430854, 0.9681082, 0.9742012, 0.97739136, 0.97938544, 0.9755893, 0.9834183, 0.9702983, 0.9761771, 0.97862095, 0.9794089, 0.9754832, 0.9840783, 0.9699995, 0.9738338, 0.97853696, 0.9782445, 0.9753616, 0.9838992, 0.9699644, 0.97510344, 0.97800475, 0.9806034, 0.9762423, 0.984346, 0.96816134, 0.9743034, 0.9774386, 0.9793682, 0.9755583, 0.983506, 0.9704891, 0.97622263, 0.9786183, 0.979392, 0.975318, 0.98415947, 0.96994543, 0.97381645, 0.97848696, 0.97822213, 0.9752719, 0.98394346, 0.9699196, 0.97506875, 0.9779033, 0.98056704, 0.9762197, 0.9843912, 0.96814954, 0.97409433, 0.9773194, 0.9793798, 0.9754553, 0.9835402, 0.97037816, 0.9761342, 0.9785914, 0.97953415, 0.9752813, 0.984158, 0.9700466, 0.97378933, 0.9786374, 0.97843593, 0.9751796, 0.98396564, 0.9701746, 0.97498, 0.9781064, 0.9806475, 0.97616357, 0.9843522, 0.9682041, 0.9740693, 0.97744226, 0.97955173, 0.9753473, 0.9835494, 0.9704698, 0.97595936, 0.9785476, 0.9794679, 0.9751143, 0.98424894, 0.9699398, 0.9736516, 0.97844714, 0.9783434, 0.9750589, 0.98403025, 0.969963, 0.9748088, 0.97795254, 0.980612, 0.9761085, 0.9844162, 0.9680332, 0.9739445, 0.9773327, 0.97939676, 0.9752391, 0.98355526, 0.97016823, 0.9759285, 0.97853184, 0.9794702, 0.9750358, 0.98412853, 0.9697778, 0.97361064, 0.9784519, 0.97828233, 0.97498196, 0.9839743, 0.96983767, 0.9747798, 0.977998, 0.9805761, 0.97613096, 0.98440534, 0.9679529, 0.97395, 0.977385, 0.9794073, 0.9753019, 0.98352844, 0.97010076, 0.9759168, 0.9786379, 0.9794529, 0.97518414, 0.9841859, 0.96969235, 0.9735703, 0.9785261, 0.97829664, 0.97511667, 0.9839878, 0.969751, 0.9747688, 0.9779874, 0.98063964, 0.9760473, 0.9843912, 0.96786165, 0.97393584, 0.9773662, 0.97946984, 0.97532403, 0.98347735, 0.9700567, 0.9758671, 0.9786001, 0.9794107, 0.97514606, 0.9841142, 0.9696864, 0.9735284, 0.9785209, 0.9782642, 0.9751246, 0.9839137, 0.96974415, 0.9747371, 0.97799426, 0.9805751, 0.97612596, 0.9843694, 0.96777344, 0.9738704, 0.97739214, 0.9794193, 0.9753491, 0.9835048, 0.97003025, 0.9758272, 0.9785929, 0.9794235, 0.97517145, 0.9840912, 0.96964514, 0.9733848, 0.9785255, 0.97822773, 0.9750029, 0.9838955, 0.9696623, 0.9746509, 0.9780663, 0.9806306, 0.9760292, 0.984312, 0.9677872, 0.9737704, 0.9773591, 0.979542, 0.9752339, 0.9835023, 0.97013736, 0.97582245, 0.97858673, 0.9795998, 0.97497624, 0.9841822, 0.9697268, 0.973474, 0.97858936, 0.978388, 0.97491056, 0.9840041, 0.96982723, 0.9747991, 0.97810644, 0.98075575, 0.97597426, 0.9844236, 0.967947, 0.97376776, 0.9774057, 0.9795999, 0.97520024, 0.983575, 0.9701351, 0.97582215, 0.978593, 0.97957796, 0.975046, 0.9842085, 0.9697674, 0.97347856, 0.97853386, 0.97838414, 0.9749487, 0.9839878, 0.969688, 0.974718, 0.9779875, 0.98074347, 0.97597843, 0.98444116, 0.9678152, 0.97379285, 0.97738576, 0.9796475, 0.9752279, 0.98359656, 0.97000206, 0.9758119, 0.978543, 0.9795833, 0.97511184, 0.9842404, 0.9697119, 0.97342116, 0.9785091, 0.9784316, 0.97502524, 0.98405385, 0.969726, 0.97469884, 0.97800136, 0.9807591, 0.97594965, 0.9844849, 0.967877, 0.9737499, 0.97732043, 0.97954226, 0.9751722, 0.983601, 0.97005534, 0.97571397, 0.97856116, 0.9795094, 0.9749545, 0.98425347, 0.96963453, 0.97337633, 0.9785026, 0.9783376, 0.9748376, 0.98403764, 0.96972847, 0.97459817, 0.97793996, 0.9807356, 0.97595835, 0.9844589, 0.9679194, 0.97377104, 0.9773752, 0.97956824, 0.9751438, 0.9836385, 0.9700655, 0.9758505, 0.9786034, 0.9796285, 0.974985, 0.9842709, 0.9696979, 0.9734623, 0.978593, 0.97849005, 0.9749628, 0.9840763, 0.96973455, 0.974783, 0.9780407, 0.98077077, 0.9759413, 0.98452467, 0.9679643, 0.97378016, 0.97745425, 0.979584, 0.9751762, 0.98365194, 0.9700907, 0.9757967, 0.97866404, 0.9796005, 0.97499895, 0.9842412, 0.9697232, 0.9734334, 0.9786373, 0.9784212, 0.9748409, 0.9840679, 0.96974957, 0.9747308, 0.9780849, 0.9807571, 0.9759301, 0.98451877, 0.96798754, 0.9737241, 0.977463, 0.97961235, 0.97522974, 0.9836584, 0.9701174, 0.97573805, 0.97865075, 0.9795864, 0.97505695, 0.9842806, 0.96973854, 0.97336733, 0.9785815, 0.9783158, 0.9749039, 0.98407793, 0.96974665, 0.97458285, 0.97802377, 0.98066026, 0.97592497, 0.9845387, 0.9679106, 0.97369766, 0.97745955, 0.97952783, 0.9751144, 0.9836856, 0.97002757, 0.97561884, 0.9785991, 0.9794656, 0.97500914, 0.98425716, 0.9696862, 0.9731919, 0.9785905, 0.9782981, 0.9748268, 0.9840768, 0.96960694, 0.9745851, 0.9781255, 0.9805833, 0.9759216, 0.9845323, 0.96784025, 0.97382826, 0.97748613, 0.979455, 0.97518927, 0.98368365, 0.9700228, 0.97575766, 0.9786951, 0.9793935, 0.9750636, 0.984338, 0.969631, 0.97338444, 0.97862643, 0.9783209, 0.9749341, 0.984138, 0.96971065, 0.97458684, 0.9780752, 0.98063284, 0.975902, 0.9845781, 0.96784014, 0.9737267, 0.9775005, 0.97946346, 0.97515714, 0.98371434, 0.96997637, 0.97567254, 0.9786738, 0.97947246, 0.9750548, 0.98430574, 0.9696156, 0.9733203, 0.9786517, 0.97825956, 0.97487223, 0.9841289, 0.96960604, 0.97462964, 0.9780768, 0.980646, 0.9758723, 0.9845254, 0.967795, 0.9737135, 0.97749466, 0.97947043, 0.97511375, 0.98366785, 0.9699101, 0.975633, 0.9786718, 0.97944915, 0.97500336, 0.98426455, 0.96954376, 0.97329795, 0.97861296, 0.9782778, 0.9749262, 0.98403466, 0.9695751, 0.97456825, 0.97803086, 0.98065615, 0.9759651, 0.984461, 0.9676261, 0.97369415, 0.9774041, 0.9794896, 0.97518325, 0.98363566, 0.96983284, 0.97569627, 0.9786541, 0.9795045, 0.9749312, 0.98420393, 0.9693689, 0.973342, 0.97860694, 0.9782691, 0.97481173, 0.9840078, 0.9694652, 0.9744869, 0.9780029, 0.98062366, 0.97579896, 0.9844558, 0.9675076, 0.9736381, 0.9773546, 0.97955996, 0.9750666, 0.98357475, 0.96978307, 0.9756683, 0.9786048, 0.97955006, 0.9749545, 0.98419744, 0.96946305, 0.9733706, 0.97852534, 0.97831875, 0.97484845, 0.98402655, 0.9694485, 0.97457415, 0.97799987, 0.98065466, 0.9759001, 0.9844556, 0.9675148, 0.9736424, 0.977385, 0.9795348, 0.9751339, 0.9835736, 0.969694, 0.9756882, 0.9785946, 0.97948027, 0.975031, 0.98422253, 0.96933556, 0.9733299, 0.97851974, 0.9782319, 0.97491735, 0.9839993, 0.96932256, 0.9745969, 0.97792846, 0.9806387, 0.9759878, 0.98440796, 0.9674778, 0.97365487, 0.9773258, 0.9794781, 0.9752113, 0.983545, 0.96963173, 0.97566026, 0.9785269, 0.97944766, 0.9750371, 0.98418003, 0.9691891, 0.97327524, 0.97848696, 0.97826105, 0.97499156, 0.9839846, 0.9692378, 0.97450554, 0.9779447, 0.98057324, 0.9760134, 0.9843967, 0.9673843, 0.9736048, 0.9773496, 0.9794392, 0.97517926, 0.9835885, 0.96966535, 0.975719, 0.97850305, 0.97937036, 0.9750124, 0.9841782, 0.96930367, 0.9733488, 0.97840995, 0.97817504, 0.9750387, 0.98404217, 0.9693236, 0.9745171, 0.97786546, 0.98057324, 0.9759847, 0.9844742, 0.96756774, 0.9736372, 0.9772968, 0.979454, 0.97523355, 0.98360443, 0.9697398, 0.9755486, 0.9783927, 0.97936875, 0.97506815, 0.9841984, 0.9693992, 0.97315276, 0.97835344, 0.97815484, 0.97494894, 0.98402625, 0.9694644, 0.9745428, 0.97785676, 0.9806207, 0.9760355, 0.98441976, 0.9676959, 0.97353935, 0.9771877, 0.9794632, 0.9752288, 0.9836046, 0.96986383, 0.97572654, 0.9784233, 0.97947395, 0.9751033, 0.9842383, 0.9693703, 0.97348386, 0.9784903, 0.9782717, 0.97503066, 0.9840812, 0.9695332, 0.9748087, 0.97792655, 0.9806393, 0.97603965, 0.98448515, 0.9676137, 0.97387165, 0.9772026, 0.9794544, 0.97521245, 0.9836442, 0.9697268, 0.9758429, 0.97846526, 0.9794757, 0.9751233, 0.9842598, 0.969361, 0.97362226, 0.97840786, 0.9782626, 0.9749439, 0.98407215, 0.96940535, 0.97483474, 0.9779057, 0.98060155, 0.97605884, 0.9845596, 0.9676164, 0.97399205, 0.9772668, 0.97946995, 0.97529024, 0.983793, 0.96980447, 0.97594905, 0.9785386, 0.97948, 0.97514206, 0.98429537, 0.96936417, 0.97369295, 0.97849417, 0.9782773, 0.97485775, 0.9841112, 0.96939844, 0.97475535, 0.9779872, 0.9806519, 0.9759128, 0.9844546, 0.96761966, 0.97391766, 0.9773501, 0.97956103, 0.9751941, 0.98364305, 0.9696771, 0.9759706, 0.97857064, 0.9795649, 0.9750856, 0.9843008, 0.96940804, 0.97369725, 0.97847176, 0.97836304, 0.9749024, 0.9840714, 0.9694709, 0.9749485, 0.97796804, 0.98070395, 0.9759562, 0.9845405, 0.9677618, 0.97426176, 0.9773639, 0.97960496, 0.97530603, 0.98376787, 0.96989685, 0.97615314, 0.97855705, 0.9795459, 0.975128, 0.9843252, 0.96956795, 0.97382486, 0.97848696, 0.9783994, 0.97510266, 0.98415273, 0.9697306, 0.9750099, 0.9779804, 0.98074347, 0.9762347, 0.9845724, 0.96789795, 0.9741674, 0.9773984, 0.97963685, 0.97557324, 0.9837379, 0.9700281, 0.976044, 0.9785719, 0.97961867, 0.97547704, 0.9843163, 0.9696104, 0.9736857, 0.978469, 0.97841555, 0.9752416, 0.984117, 0.9696833, 0.9749544, 0.9779618, 0.98075646, 0.9762423, 0.98454374, 0.96777856, 0.9740423, 0.97730905, 0.97963226, 0.97545445, 0.98376334, 0.9699752, 0.97595567, 0.9784811, 0.97959554, 0.97535855, 0.9843552, 0.969624, 0.9735303, 0.9783909, 0.9783977, 0.97513133, 0.9841984, 0.9696668, 0.97469455, 0.9778985, 0.9807505, 0.97618765, 0.98459595, 0.96788466, 0.9738643, 0.97724015, 0.979598, 0.9754309, 0.98373115, 0.97002465, 0.97575855, 0.97844654, 0.9796268, 0.9753009, 0.98436534, 0.9696177, 0.973492, 0.97832936, 0.9783999, 0.9750461, 0.9841861, 0.9696177, 0.97465533, 0.9779028, 0.98073465, 0.9761311, 0.9845675, 0.9677463, 0.97383875, 0.9772677, 0.9795298, 0.9754512, 0.98367417, 0.96988446, 0.9757889, 0.97842866, 0.9795642, 0.97535354, 0.98429453, 0.9694635, 0.9733989, 0.9783301, 0.9783502, 0.97521365, 0.9841499, 0.9696789, 0.97449887, 0.9778771, 0.9807268, 0.9762586, 0.9845344, 0.9677634, 0.9737084, 0.977253, 0.9795862, 0.9755329, 0.98374385, 0.9699516, 0.9757214, 0.9784073, 0.9795927, 0.97545004, 0.9843057, 0.9695591, 0.97330564, 0.97830224, 0.9784365, 0.9752255, 0.98411906, 0.96972245, 0.9744409, 0.97779375, 0.98074144, 0.97628355, 0.98450804, 0.9678441, 0.97365373, 0.9771324, 0.9796182, 0.9755509, 0.98366356, 0.97009987, 0.9756674, 0.9784782, 0.9795706, 0.97547716, 0.9842813, 0.9697231, 0.97326016, 0.9783959, 0.9784249, 0.9752905, 0.9840773, 0.9698359, 0.9744815, 0.9778962, 0.98071474, 0.97626275, 0.98451275, 0.96797156, 0.9736129, 0.9773316, 0.97956306, 0.9755603, 0.98367774, 0.9701834, 0.9755588, 0.978457, 0.97954124, 0.97538155, 0.9843023, 0.96971786, 0.97319406, 0.97838354, 0.9783669, 0.9752519, 0.98410845, 0.9699327, 0.97438365, 0.9778881, 0.9806985, 0.97630286, 0.9845538, 0.9680646, 0.97345454, 0.9772892, 0.9795436, 0.9755837, 0.98368955, 0.97021604, 0.975571, 0.978471, 0.97954637, 0.9755599, 0.9843025, 0.9698406, 0.97318345, 0.978403, 0.97836155, 0.97534776, 0.9841186, 0.96988755, 0.97445655, 0.977858, 0.9806771, 0.9763787, 0.9845377, 0.9680493, 0.9736555, 0.9772872, 0.9795329, 0.9756433, 0.98371017, 0.9702377, 0.9756462, 0.9785026, 0.97954464, 0.975607, 0.98430556, 0.96980786, 0.9733164, 0.9784595, 0.9784072, 0.9753797, 0.9841143, 0.9699461, 0.97431064, 0.97792256, 0.98071176, 0.976395, 0.984496, 0.9679879, 0.9734987, 0.9773038, 0.9795594, 0.97562045, 0.9836354, 0.97016394, 0.97555614, 0.9785436, 0.979552, 0.97546107, 0.9842196, 0.9697621, 0.9730939, 0.9784153, 0.9783103, 0.97521317, 0.98403156, 0.96983063, 0.9741175, 0.9778805, 0.9806598, 0.9762349, 0.98449033, 0.9680118, 0.97341394, 0.9773236, 0.9795602, 0.9756035, 0.9836422, 0.9701577, 0.9753965, 0.9785259, 0.9795228, 0.97546947, 0.98423946, 0.96981233, 0.9729877, 0.97846377, 0.97831, 0.9752092, 0.98414767, 0.9698799, 0.97423786, 0.9779212, 0.98062634, 0.9762832, 0.9845679, 0.96797615, 0.9733985, 0.9773474, 0.9794549, 0.97551537, 0.98366255, 0.9701791, 0.97548807, 0.9785195, 0.9794949, 0.97546256, 0.9842992, 0.96973836, 0.9730978, 0.9784721, 0.978304, 0.97526693, 0.9841506, 0.96993613, 0.97424906, 0.9779725, 0.9806769, 0.9762848, 0.9845649, 0.9680168, 0.97338164, 0.9773497, 0.9794892, 0.975503, 0.9836205, 0.97020376, 0.9753914, 0.9784783, 0.9795592, 0.9754783, 0.98425555, 0.96982443, 0.9730426, 0.9783724, 0.97837675, 0.97523946, 0.98406917, 0.9698674, 0.97424275, 0.97789073, 0.98064077, 0.9762324, 0.9844453, 0.96795803, 0.97351605, 0.9772505, 0.979502, 0.9755372, 0.9835789, 0.9701016, 0.97547907, 0.9784032, 0.979487, 0.97547877, 0.9842516, 0.96978, 0.9731112, 0.97838324, 0.9782365, 0.97528654, 0.9840684, 0.9699299, 0.97430784, 0.97786736, 0.98061234, 0.9763471, 0.9844689, 0.967971, 0.9735165, 0.9773071, 0.97951585, 0.97566324, 0.9836808, 0.97018933, 0.9755908, 0.9784599, 0.97955805, 0.9754965, 0.9842477, 0.96978176, 0.9731198, 0.9784248, 0.97825295, 0.9752515, 0.9841263, 0.96982634, 0.9744101, 0.97788084, 0.980626, 0.97629684, 0.9845033, 0.96798563, 0.97356635, 0.97726226, 0.9794871, 0.9755956, 0.9836765, 0.9702157, 0.9755982, 0.97842544, 0.9795304, 0.9755466, 0.9842672, 0.96973497, 0.973103, 0.9783111, 0.97833246, 0.97530216, 0.9840978, 0.969666, 0.9743906, 0.9778049, 0.98070294, 0.9762946, 0.9845447, 0.9677917, 0.97356385, 0.9771992, 0.97949195, 0.97558355, 0.9836608, 0.97002965, 0.9756208, 0.9783594, 0.97955906, 0.9754754, 0.98426616, 0.9696009, 0.9731769, 0.97830474, 0.9783546, 0.9752966, 0.984108, 0.96975964, 0.9744188, 0.9778025, 0.9807066, 0.9763556, 0.98449993, 0.9678352, 0.97359914, 0.9771614, 0.979467, 0.9755093, 0.98363656, 0.9701229, 0.9756733, 0.9783053, 0.9794122, 0.975403, 0.98421025, 0.9696008, 0.9731794, 0.97822404, 0.9782875, 0.97518086, 0.98410577, 0.96972984, 0.9744082, 0.9776789, 0.980535, 0.97616106, 0.98455554, 0.96789294, 0.9736205, 0.97715896, 0.9794996, 0.9754696, 0.98371965, 0.9700613, 0.9756538, 0.97836655, 0.97950566, 0.9753348, 0.9843047, 0.96969867, 0.973182, 0.97825783, 0.9783674, 0.9751815, 0.98417526, 0.9699032, 0.9744324, 0.97774243, 0.98067904, 0.97624946, 0.9846049, 0.96799165, 0.97363836, 0.9771697, 0.9794779, 0.97549087, 0.9837781, 0.9702307, 0.9756579, 0.97833836, 0.9794678, 0.9753397, 0.9843439, 0.9699846, 0.9729934, 0.9782501, 0.97826433, 0.9751649, 0.98417133, 0.9700711, 0.97435826, 0.97777665, 0.980652, 0.9762304, 0.9846639, 0.96811223, 0.97361785, 0.9771228, 0.97945523, 0.97549397, 0.9838013, 0.9704311, 0.9755619, 0.97834885, 0.97948664, 0.975373, 0.98439354, 0.97003436, 0.97321486, 0.97824264, 0.9782611, 0.97524005, 0.9842472, 0.9701661, 0.97448707, 0.97777677, 0.9806809, 0.9763867, 0.9846912, 0.96829623, 0.97379816, 0.9772071, 0.9795036, 0.9756719, 0.98389834, 0.97057366, 0.975801, 0.97839886, 0.9795226, 0.97548735, 0.98447305, 0.97017115, 0.97329986, 0.9782445, 0.97840387, 0.97526544, 0.98429966, 0.9701985, 0.9745671, 0.9777885, 0.98065543, 0.97629535, 0.98471004, 0.96828365, 0.9737761, 0.9771697, 0.97950816, 0.9756384, 0.9839168, 0.9704803, 0.9757664, 0.9784035, 0.97951066, 0.97551423, 0.9844542, 0.9700781, 0.9732092, 0.9782873, 0.97833246, 0.9753146, 0.98432827, 0.9701193, 0.9744786, 0.9778025, 0.9807165, 0.9763256, 0.98468196, 0.9683583, 0.97370005, 0.9771993, 0.97949857, 0.9756133, 0.9838266, 0.9705093, 0.975752, 0.9783668, 0.9795219, 0.97552276, 0.98442125, 0.9701063, 0.97338086, 0.97824633, 0.9783718, 0.97539824, 0.9842563, 0.9701568, 0.9746505, 0.9778887, 0.9807489, 0.97642434, 0.9847215, 0.96833515, 0.9739216, 0.97720224, 0.97954315, 0.9757289, 0.983832, 0.970576, 0.97596884, 0.97845453, 0.97964245, 0.975663, 0.98442614, 0.9701703, 0.9735197, 0.9783684, 0.9785228, 0.9754097, 0.984254, 0.97014076, 0.9748165, 0.9778019, 0.9808766, 0.9765144, 0.98469585, 0.9684254, 0.9739647, 0.9771631, 0.979654, 0.97570485, 0.9838776, 0.9706142, 0.9759999, 0.97838575, 0.97967315, 0.9755373, 0.98443073, 0.97019213, 0.97360164, 0.9782099, 0.97847307, 0.9753997, 0.9843099, 0.97027147, 0.9747956, 0.97778326, 0.9808052, 0.9763401, 0.9846852, 0.9683556, 0.97411275, 0.97712404, 0.9796295, 0.9757027, 0.98384273, 0.97047967, 0.9760867, 0.9783863, 0.97975504, 0.9755451, 0.98444057, 0.97014713, 0.9737048, 0.9782235, 0.97865206, 0.9755402, 0.98435426, 0.97039515, 0.97502524, 0.97779554, 0.98103553, 0.9764356, 0.9847615, 0.96859926, 0.9743395, 0.97721714, 0.9798894, 0.97578716, 0.98387444, 0.9707653, 0.9762288, 0.97844565, 0.9798599, 0.9756039, 0.9844922, 0.9703802, 0.97388226, 0.97833085, 0.9787799, 0.9753711, 0.9842636, 0.9705272, 0.97502273, 0.9778552, 0.9810728, 0.9764099, 0.98470426, 0.9686387, 0.9742605, 0.97721773, 0.97990656, 0.97568023, 0.98383373, 0.97073257, 0.97614723, 0.97842056, 0.97991973, 0.97552425, 0.984417, 0.97028255, 0.9736081, 0.9782698, 0.9787436, 0.9753357, 0.98428255, 0.9704282, 0.9748537, 0.977813, 0.9810812, 0.9763629, 0.9847056, 0.96857554, 0.9740855, 0.9772718, 0.9799075, 0.97566223, 0.9838187, 0.9707289, 0.97605604, 0.9784574, 0.9799354, 0.9754907, 0.9844006, 0.9703128, 0.97357124, 0.97825956, 0.978749, 0.9753156, 0.98425967, 0.9703657, 0.97481865, 0.97784764, 0.98106146, 0.97635764, 0.98468876, 0.96860695, 0.9740785, 0.97727454, 0.9798994, 0.97570735, 0.98383224, 0.9706396, 0.97592825, 0.9784529, 0.9798803, 0.9755416, 0.9844364, 0.9702388, 0.9735085, 0.9782633, 0.9787052, 0.97535366, 0.9843135, 0.970407, 0.9747688, 0.9777684, 0.9810338, 0.9763619, 0.9846966, 0.9685481, 0.97393405, 0.9772135, 0.9798277, 0.97571, 0.9838695, 0.9707303, 0.975915, 0.97840935, 0.9798304, 0.9755382, 0.98444957, 0.97027606, 0.97350115, 0.9782575, 0.97868973, 0.9752872, 0.98428696, 0.97043353, 0.97470504, 0.977818, 0.98100996, 0.97635025, 0.9847015, 0.96849257, 0.97389054, 0.9772085, 0.9798039, 0.97562695, 0.9839017, 0.970627, 0.975901, 0.97844064, 0.97983015, 0.97552675, 0.9844609, 0.9701638, 0.9734426, 0.9782857, 0.97864836, 0.97530115, 0.9843077, 0.9704002, 0.9746514, 0.977844, 0.9809745, 0.9762513, 0.9847015, 0.96841294, 0.9739855, 0.9772323, 0.97977257, 0.97559047, 0.98383015, 0.97057444, 0.9758562, 0.97842306, 0.97980356, 0.9754529, 0.9844252, 0.9701512, 0.9734519, 0.97832376, 0.9787082, 0.9752678, 0.98424226, 0.9703784, 0.97477055, 0.97783226, 0.9809911, 0.9763188, 0.9846601, 0.9685717, 0.9740093, 0.9772045, 0.9797492, 0.97558314, 0.9838251, 0.9706581, 0.97595316, 0.97842455, 0.97980255, 0.9754768, 0.9843776, 0.9701663, 0.9735031, 0.9782325, 0.97855467, 0.9752573, 0.9842203, 0.97036856, 0.9747696, 0.97776264, 0.98084486, 0.9762566, 0.9846504, 0.9684436, 0.9740018, 0.97720563, 0.9797084, 0.97560525, 0.9838013, 0.97064656, 0.97592837, 0.978413, 0.97973746, 0.9755118, 0.98441595, 0.97026116, 0.97357565, 0.97820616, 0.9785986, 0.97528654, 0.9842354, 0.97035235, 0.9747275, 0.97777015, 0.98089373, 0.97628057, 0.9846672, 0.9685712, 0.9740068, 0.97717446, 0.979665, 0.9756309, 0.98382485, 0.97067326, 0.9759572, 0.9783825, 0.97974545, 0.97549284, 0.9844046, 0.9701609, 0.9734991, 0.97821265, 0.9785311, 0.9753049, 0.98421836, 0.9703789, 0.974766, 0.9777639, 0.98084074, 0.97629434, 0.98464566, 0.96854526, 0.97402406, 0.9771541, 0.97959703, 0.97559345, 0.9837594, 0.9706882, 0.9759342, 0.978395, 0.97972405, 0.97542477, 0.9843566, 0.97020143, 0.97345585, 0.978231, 0.97854286, 0.97524345, 0.9841452, 0.9703755, 0.97475445, 0.9777239, 0.98084795, 0.97626764, 0.98458016, 0.9685489, 0.9739275, 0.9771476, 0.97965825, 0.9756212, 0.98372966, 0.970678, 0.97591805, 0.97840446, 0.9796918, 0.97543806, 0.9843338, 0.9702297, 0.9735337, 0.9781994, 0.9784985, 0.97523004, 0.9841707, 0.9704215, 0.97473335, 0.9777855, 0.9808076, 0.97622365, 0.984582, 0.9685582, 0.9740269, 0.97720146, 0.9796791, 0.97554374, 0.9837293, 0.97068936, 0.9759355, 0.97837704, 0.979683, 0.9753965, 0.98434967, 0.9702405, 0.9734928, 0.97817606, 0.9785125, 0.975188, 0.9841695, 0.9703406, 0.97468126, 0.9776863, 0.98078847, 0.9762249, 0.9845813, 0.96852005, 0.97388375, 0.97712153, 0.9796179, 0.9756118, 0.9837236, 0.970616, 0.9759005, 0.9782893, 0.97965515, 0.9753921, 0.9843652, 0.9702313, 0.97349346, 0.9781456, 0.9784968, 0.9751865, 0.9841546, 0.9704451, 0.97476417, 0.9777044, 0.980843, 0.9762097, 0.9845963, 0.9685412, 0.9739957, 0.97707796, 0.97958654, 0.97554207, 0.9837704, 0.9706856, 0.9759557, 0.9782988, 0.97960645, 0.9754087, 0.98433614, 0.9701817, 0.97355133, 0.9781369, 0.9784808, 0.9751751, 0.98420596, 0.97039187, 0.9747897, 0.97774076, 0.98082906, 0.9761644, 0.98464024, 0.96852463, 0.97399694, 0.97708887, 0.97963274, 0.9755206, 0.98379266, 0.97067875, 0.9759552, 0.97835666, 0.97969466, 0.9753822, 0.9844058, 0.9703034, 0.9735214, 0.9781909, 0.9785656, 0.9752322, 0.9842769, 0.9704493, 0.9748087, 0.97775716, 0.98087525, 0.97621995, 0.98473907, 0.9686613, 0.9740856, 0.9771584, 0.97971076, 0.9755809, 0.9838483, 0.9707855, 0.9759878, 0.9783887, 0.979683, 0.97546357, 0.9844242, 0.9703526, 0.97356695, 0.9782025, 0.9785477, 0.97520816, 0.9842536, 0.9704515, 0.97478276, 0.97774065, 0.98087436, 0.97623324, 0.98467547, 0.96855974, 0.97399515, 0.9771212, 0.97963685, 0.97556794, 0.98381954, 0.9707091, 0.975983, 0.97837955, 0.97964793, 0.97543204, 0.98445374, 0.9703159, 0.9735894, 0.9782063, 0.9785113, 0.9752025, 0.98425806, 0.9704001, 0.9748107, 0.9777774, 0.9808208, 0.976193, 0.9847052, 0.96849614, 0.9740313, 0.9771592, 0.9796451, 0.97553176, 0.9838874, 0.97063416, 0.97599334, 0.97836053, 0.979688, 0.975404, 0.98443586, 0.9702424, 0.97357756, 0.9781917, 0.9785391, 0.9751694, 0.9842181, 0.9703873, 0.97486615, 0.97773093, 0.98085356, 0.9761189, 0.9846517, 0.9685951, 0.9740276, 0.9771567, 0.9796918, 0.9754723, 0.9837766, 0.97066104, 0.97594726, 0.97838074, 0.9797365, 0.97531915, 0.9843807, 0.97030276, 0.973478, 0.9781948, 0.9785457, 0.97513187, 0.98425424, 0.97043735, 0.97476894, 0.9777084, 0.98088396, 0.9761444, 0.98466104, 0.9686076, 0.9740046, 0.97717583, 0.97971183, 0.9754994, 0.98381203, 0.9707521, 0.9759715, 0.9783643, 0.97970974, 0.97539526, 0.98440224, 0.9703132, 0.9735771, 0.97823447, 0.9786171, 0.9752446, 0.98424304, 0.97053784, 0.9747736, 0.97780925, 0.9808884, 0.9761377, 0.9847056, 0.96863335, 0.97406435, 0.977196, 0.9797732, 0.97553545, 0.9838071, 0.9707454, 0.975999, 0.97837865, 0.979791, 0.9754656, 0.9844659, 0.97032756, 0.9736356, 0.9782225, 0.9786845, 0.9752373, 0.9842903, 0.9704338, 0.9748293, 0.97778016, 0.98098445, 0.97625434, 0.9846891, 0.9687, 0.97410077, 0.9772003, 0.9797728, 0.97556466, 0.9838251, 0.9706973, 0.97607124, 0.97841156, 0.97980404, 0.9754792, 0.9844391, 0.970295, 0.97368085, 0.97822136, 0.9786713, 0.97526926, 0.98430413, 0.97032744, 0.9748403, 0.9777045, 0.9809957, 0.97626865, 0.98472124, 0.9685037, 0.97407395, 0.97712755, 0.9797776, 0.97560185, 0.9839015, 0.9706326, 0.97594076, 0.9783039, 0.97975266, 0.97550327, 0.98450136, 0.97014433, 0.9735227, 0.97810394, 0.97852874, 0.97525525, 0.9843344, 0.97029984, 0.9747176, 0.9776235, 0.98074543, 0.97615856, 0.9847547, 0.9683953, 0.9738887, 0.97704846, 0.9795242, 0.9755189, 0.9839251, 0.97057164, 0.9758925, 0.9782877, 0.9796795, 0.97540456, 0.9845568, 0.97017956, 0.97350353, 0.9781748, 0.9785537, 0.9752271, 0.98436886, 0.9703565, 0.9746235, 0.9776634, 0.9808133, 0.9761663, 0.984737, 0.96853405, 0.9740254, 0.97711235, 0.9796576, 0.9755212, 0.9838882, 0.97062296, 0.9760223, 0.9783306, 0.97967654, 0.97543985, 0.98450977, 0.9701862, 0.97349226, 0.97817343, 0.97849756, 0.9752117, 0.98434883, 0.97041255, 0.9747584, 0.97765166, 0.9808685, 0.9762309, 0.98476493, 0.96854603, 0.9739216, 0.9770884, 0.97953093, 0.9755165, 0.98388565, 0.9706315, 0.975858, 0.9782964, 0.97963125, 0.97549886, 0.9845324, 0.9701665, 0.97344095, 0.9781451, 0.97841895, 0.9752382, 0.9843781, 0.97030604, 0.9746694, 0.97777003, 0.9807556, 0.9762655, 0.98480403, 0.96854264, 0.9739397, 0.9772209, 0.9795587, 0.97563225, 0.98394233, 0.9706691, 0.9759547, 0.97833645, 0.9796936, 0.9755333, 0.98456824, 0.97027314, 0.9735096, 0.9782319, 0.97850317, 0.97530705, 0.9843865, 0.9704297, 0.9747362, 0.9777368, 0.9808311, 0.97640026, 0.9847925, 0.96862644, 0.9740301, 0.97723275, 0.9796587, 0.9757749, 0.98400867, 0.9708046, 0.9759897, 0.97842383, 0.9796688, 0.97567797, 0.984582, 0.970361, 0.97353244, 0.97827905, 0.9784574, 0.9754646, 0.98447925, 0.9705381, 0.974784, 0.97779286, 0.98077124, 0.976474, 0.98488533, 0.9687085, 0.9740968, 0.97728777, 0.9795767, 0.9757662, 0.9840396, 0.97084033, 0.9760073, 0.97841644, 0.97965634, 0.97565836, 0.9846015, 0.9703972, 0.97351146, 0.9782082, 0.9784741, 0.9754642, 0.98446804, 0.97057354, 0.97469884, 0.97775316, 0.9807748, 0.9764582, 0.9848697, 0.96873313, 0.9739953, 0.97721076, 0.9795785, 0.9758012, 0.9840576, 0.9708645, 0.97591317, 0.9784113, 0.9796134, 0.9756841, 0.98465455, 0.97043204, 0.9734773, 0.97822577, 0.97843766, 0.9754258, 0.9844744, 0.9705978, 0.9747819, 0.97781986, 0.9807426, 0.9764556, 0.9848829, 0.96878713, 0.97399634, 0.97724664, 0.9795416, 0.97578186, 0.98406374, 0.9709447, 0.9759335, 0.9784121, 0.9795863, 0.9756561, 0.98462373, 0.97046494, 0.973492, 0.97822404, 0.97849303, 0.975464, 0.98449254, 0.97068447, 0.97469723, 0.9778153, 0.9808013, 0.9764455, 0.9849103, 0.9688353, 0.97394717, 0.97726005, 0.9795871, 0.9757883, 0.98408824, 0.9708848, 0.9759123, 0.9784475, 0.97962487, 0.97565407, 0.9846517, 0.9705329, 0.97355336, 0.9782997, 0.9784596, 0.97550815, 0.9845085, 0.97075427, 0.97476953, 0.977848, 0.98081094, 0.97649014, 0.9849075, 0.96889806, 0.97399795, 0.97732496, 0.9795842, 0.9758021, 0.9840857, 0.9709465, 0.97591627, 0.9784599, 0.9796127, 0.9757376, 0.9846393, 0.9705457, 0.9734716, 0.97827846, 0.9784646, 0.97549677, 0.98449314, 0.9707497, 0.9746923, 0.9778186, 0.98079014, 0.97648525, 0.98488265, 0.9688658, 0.97394806, 0.97725487, 0.9796036, 0.9757859, 0.98405105, 0.970997, 0.9759169, 0.9784168, 0.97965586, 0.97566766, 0.98464507, 0.9705231, 0.973431, 0.9781827, 0.9784694, 0.97550255, 0.98444563, 0.97073686, 0.97462547, 0.9777188, 0.98080975, 0.9764266, 0.98486173, 0.96894974, 0.9738568, 0.9771666, 0.9795928, 0.97580147, 0.9840005, 0.9709457, 0.97582793, 0.9783604, 0.97965527, 0.9756587, 0.9846539, 0.97055155, 0.9733662, 0.9781747, 0.9784251, 0.9753887, 0.9845079, 0.97069865, 0.9745583, 0.97766507, 0.98077595, 0.976429, 0.98487765, 0.9688664, 0.9738539, 0.9770785, 0.97955173, 0.9757521, 0.9840357, 0.97100145, 0.97573256, 0.9782439, 0.97956675, 0.97569114, 0.9845471, 0.9705537, 0.97322357, 0.97806185, 0.9784035, 0.97535205, 0.98434585, 0.97074693, 0.9745094, 0.9776368, 0.98070484, 0.976305, 0.9847046, 0.96884376, 0.9737481, 0.97706044, 0.97947395, 0.97561944, 0.98391414, 0.97092366, 0.9757524, 0.9782436, 0.97958034, 0.97557634, 0.9844527, 0.9703968, 0.97327083, 0.97799003, 0.9783992, 0.97536105, 0.9843025, 0.9706748, 0.9744794, 0.9775154, 0.98077226, 0.9763432, 0.98471695, 0.9688363, 0.97368103, 0.97692937, 0.97947764, 0.9756188, 0.98387724, 0.9708678, 0.9757574, 0.978133, 0.9796143, 0.97555363, 0.9844713, 0.97041005, 0.9733619, 0.97793144, 0.97841024, 0.97536683, 0.9843432, 0.9706541, 0.9746056, 0.9775294, 0.9807469, 0.97642845, 0.9847876, 0.9688603, 0.9740206, 0.9769256, 0.97952783, 0.9757672, 0.98395145, 0.9709126, 0.9758537, 0.97815686, 0.9796148, 0.97560364, 0.98456466, 0.9704452, 0.9732915, 0.97794944, 0.9783994, 0.9753146, 0.9844244, 0.9707069, 0.9745617, 0.97749627, 0.98072034, 0.9763763, 0.9848754, 0.96883786, 0.9737902, 0.97695935, 0.9794556, 0.97567654, 0.9840424, 0.9709636, 0.9761233, 0.9782657, 0.97956604, 0.97570896, 0.9846373, 0.97068936, 0.9735763, 0.97817147, 0.97843665, 0.97546786, 0.98449117, 0.9709141, 0.97487444, 0.9776588, 0.98076457, 0.9764287, 0.9848691, 0.96904176, 0.974002, 0.9772366, 0.9794758, 0.9757506, 0.9841124, 0.9713206, 0.9759114, 0.9784369, 0.9796168, 0.97567207, 0.9846369, 0.9707944, 0.97365326, 0.9782335, 0.97849715, 0.9753087, 0.9844349, 0.9709165, 0.97480214, 0.97774893, 0.98085505, 0.97631466, 0.9847965, 0.9691179, 0.97411805, 0.97719175, 0.9795613, 0.9755716, 0.9839548, 0.9711759, 0.9759536, 0.9783717, 0.9796752, 0.9754714, 0.98449254, 0.97070473, 0.973518, 0.9781683, 0.978513, 0.97518814, 0.9843151, 0.97084886, 0.9747311, 0.97774106, 0.9808684, 0.97622925, 0.9846788, 0.96910566, 0.97392046, 0.9771851, 0.97961706, 0.9755112, 0.9838245, 0.9712279, 0.97592974, 0.9783264, 0.97969866, 0.9754436, 0.9844228, 0.97069615, 0.97355497, 0.97813475, 0.9784889, 0.97517824, 0.9842994, 0.9709075, 0.9748712, 0.97768867, 0.9808231, 0.976305, 0.9846795, 0.96902025, 0.9740061, 0.9771129, 0.97959113, 0.9755794, 0.98380375, 0.9712388, 0.9759763, 0.9782479, 0.9796896, 0.975551, 0.9844661, 0.97073525, 0.97365123, 0.9781496, 0.97858065, 0.9753175, 0.9842696, 0.97094506, 0.9749024, 0.9776465, 0.9809435, 0.9763205, 0.9846997, 0.96914285, 0.9740536, 0.9770891, 0.9796117, 0.9755769, 0.9837959, 0.97121066, 0.9759787, 0.97825736, 0.9797182, 0.97554636, 0.98441446, 0.9707574, 0.97362, 0.9780727, 0.9785916, 0.9753321, 0.98424816, 0.9709301, 0.9748044, 0.97760105, 0.98080564, 0.97631764, 0.9846303, 0.9690396, 0.97399276, 0.97702414, 0.97956127, 0.97563916, 0.9837262, 0.97118336, 0.9760168, 0.978205, 0.9796805, 0.9755132, 0.98432976, 0.97072303, 0.9735869, 0.97802836, 0.97855407, 0.9752848, 0.9841926, 0.97093695, 0.97484833, 0.9775363, 0.98085976, 0.97627693, 0.98463124, 0.96909183, 0.9740735, 0.9770194, 0.97962177, 0.9755701, 0.9837165, 0.97120404, 0.9761012, 0.9781951, 0.979649, 0.97553176, 0.9843903, 0.9707401, 0.9737361, 0.9780166, 0.97856617, 0.975294, 0.9842806, 0.9709414, 0.9749581, 0.97753805, 0.98085356, 0.97631866, 0.984683, 0.96912396, 0.97413886, 0.9769975, 0.97955996, 0.97553355, 0.98376495, 0.9712053, 0.97607225, 0.97821987, 0.9796564, 0.97552264, 0.9843917, 0.970759, 0.973683, 0.97804546, 0.97851664, 0.9752519, 0.98425275, 0.9708631, 0.97489107, 0.9775179, 0.9808152, 0.9762822, 0.9846294, 0.9690248, 0.9740952, 0.9770209, 0.97955173, 0.9755323, 0.98376, 0.9711759, 0.976041, 0.97819245, 0.9796261, 0.9754539, 0.98438615, 0.9706983, 0.97367156, 0.97802263, 0.9784639, 0.97520435, 0.98422194, 0.9708803, 0.97492653, 0.9775713, 0.9807927, 0.976234, 0.9846624, 0.9690573, 0.97413, 0.9770387, 0.9794679, 0.97551167, 0.98379034, 0.9712582, 0.9760715, 0.97825736, 0.9796142, 0.97539246, 0.9844318, 0.9707614, 0.9737752, 0.9780165, 0.97839546, 0.9751693, 0.9842402, 0.97091436, 0.97496945, 0.9775227, 0.9807021, 0.97617406, 0.98462635, 0.9691167, 0.97418356, 0.977006, 0.9795028, 0.97542405, 0.9837368, 0.9712535, 0.97606206, 0.9781911, 0.9796116, 0.975372, 0.98437816, 0.97076535, 0.9737433, 0.9780001, 0.978366, 0.97511375, 0.9841995, 0.9709527, 0.9748951, 0.9775074, 0.9807584, 0.9762221, 0.9846185, 0.9690976, 0.9740968, 0.9769692, 0.97945416, 0.97546273, 0.9837036, 0.9712615, 0.9759888, 0.97826535, 0.97959524, 0.97541046, 0.984368, 0.9707321, 0.97368515, 0.9780962, 0.97846025, 0.97517085, 0.9842306, 0.9708868, 0.97484064, 0.9776299, 0.98075575, 0.9761648, 0.98473835, 0.96902466, 0.97402227, 0.9770941, 0.9794606, 0.97544837, 0.9838403, 0.9711974, 0.9760513, 0.97830504, 0.9796159, 0.9753666, 0.9844577, 0.9707089, 0.9737229, 0.9781148, 0.97846586, 0.97516376, 0.98437667, 0.9710089, 0.9748864, 0.9776004, 0.9807748, 0.9760879, 0.9847349, 0.96907926, 0.9740418, 0.9770453, 0.9794525, 0.97536, 0.98385626, 0.9712129, 0.9759523, 0.97821665, 0.97957385, 0.9752998, 0.984492, 0.9706918, 0.9736364, 0.9779986, 0.9783825, 0.97502804, 0.98434794, 0.9709612, 0.97475433, 0.97751164, 0.9806793, 0.9760572, 0.98477167, 0.96908754, 0.9739898, 0.9770005, 0.9793657, 0.97525656, 0.9838454, 0.97117245, 0.9759987, 0.9781732, 0.97946644, 0.9752432, 0.98449105, 0.9705803, 0.9734928, 0.97800887, 0.9782707, 0.9749121, 0.9843328, 0.97090334, 0.9747105, 0.97762394, 0.98067206, 0.97606945, 0.98478967, 0.9689965, 0.97390974, 0.97714293, 0.9793534, 0.97525525, 0.98386, 0.9711103, 0.9759276, 0.97827834, 0.97945887, 0.97514343, 0.9845146, 0.9705914, 0.97363096, 0.97813797, 0.97824824, 0.9749341, 0.98435485, 0.97085696, 0.9748011, 0.97769177, 0.98063666, 0.97597903, 0.9847779, 0.9689987, 0.97392637, 0.97724, 0.9794073, 0.975182, 0.98387504, 0.97113264, 0.9759377, 0.9783749, 0.97956127, 0.9751546, 0.98454857, 0.9706386, 0.973477, 0.9781411, 0.97840285, 0.9748786, 0.98434204, 0.9708947, 0.974696, 0.9777178, 0.9807131, 0.9760385, 0.9848097, 0.969059, 0.9740142, 0.9772701, 0.9794582, 0.9752771, 0.98395574, 0.97115165, 0.9759586, 0.97847706, 0.9794413, 0.97500515, 0.9846313, 0.9708336, 0.97352976, 0.9782148, 0.9782512, 0.9747765, 0.9844319, 0.97095966, 0.97444135, 0.9776024, 0.9805156, 0.9755035, 0.98476136, 0.96899396, 0.9735478, 0.9769902, 0.97901875, 0.97462136, 0.9839099, 0.97090954, 0.9755427, 0.97809553, 0.97912973, 0.9743084, 0.9845322, 0.9703709, 0.9731717, 0.9778301, 0.97805285, 0.9742691, 0.9843366, 0.97062194, 0.97429967, 0.9774021, 0.9805077, 0.97537416, 0.9847706, 0.9688742, 0.97358423, 0.97692275, 0.9792559, 0.97469455, 0.98387724, 0.97105575, 0.9756022, 0.97797364, 0.97929054, 0.97455955, 0.9844957, 0.9704919, 0.9731625, 0.9776946, 0.9781626, 0.97426367, 0.9843284, 0.970627, 0.9744887, 0.97726464, 0.98043, 0.97552955, 0.9846794, 0.96878225, 0.9736684, 0.9767272, 0.9791726, 0.97467095, 0.98384124, 0.9709221, 0.9755177, 0.9779203, 0.97922814, 0.9747319, 0.98437643, 0.97044766, 0.9732868, 0.97773355, 0.97806233, 0.974348, 0.98417723, 0.97075653, 0.9744408, 0.9771977, 0.9804451, 0.9753695, 0.98453856, 0.9688402, 0.973597, 0.97657794, 0.9792228, 0.97453994, 0.98367393, 0.97102, 0.9755374, 0.9778334, 0.979261, 0.97451925, 0.9842723, 0.9704734, 0.97313267, 0.9775553, 0.9780182, 0.9742931, 0.984141, 0.9705988, 0.97428346, 0.97704595, 0.9802955, 0.9753474, 0.98453534, 0.9686461, 0.97342265, 0.9764505, 0.979002, 0.97456014, 0.98365504, 0.9709348, 0.97556823, 0.9777039, 0.9790673, 0.97455627, 0.98429096, 0.97048414, 0.973281, 0.97743136, 0.9778773, 0.9742724, 0.98414177, 0.97065866, 0.9744499, 0.9770569, 0.98035115, 0.97538406, 0.98456013, 0.9687167, 0.9736014, 0.976438, 0.9790202, 0.9746266, 0.9836675, 0.9709376, 0.97563213, 0.9776963, 0.97910255, 0.9745117, 0.9843333, 0.9705034, 0.973116, 0.9775034, 0.9779574, 0.9743558, 0.98417157, 0.9706882, 0.97432524, 0.97711724, 0.98040915, 0.9754161, 0.98459184, 0.9688296, 0.97347033, 0.9764738, 0.9791599, 0.9746286, 0.9837306, 0.97100574, 0.97551984, 0.97773314, 0.979151, 0.9746115, 0.9843679, 0.9704635, 0.9731251, 0.9774829, 0.97791094, 0.97432286, 0.98412365, 0.9706943, 0.9743464, 0.9770536, 0.98042196, 0.97549814, 0.9845665, 0.9689076, 0.9735459, 0.97645676, 0.97914904, 0.97474676, 0.9837225, 0.9710957, 0.97549427, 0.9776969, 0.9792172, 0.9746479, 0.98430055, 0.9705565, 0.97316813, 0.97743523, 0.9779879, 0.9743172, 0.98403233, 0.9706898, 0.97433454, 0.97702414, 0.98039687, 0.97537166, 0.984504, 0.9688667, 0.9735887, 0.9764356, 0.97908926, 0.97466326, 0.9835879, 0.9711031, 0.9754916, 0.97767144, 0.97911704, 0.9745891, 0.9843074, 0.9705291, 0.97309697, 0.9774315, 0.9779913, 0.974275, 0.9840577, 0.97076976, 0.97440445, 0.9770091, 0.9804422, 0.9754146, 0.9845392, 0.96885175, 0.9735693, 0.9764256, 0.97912663, 0.97469133, 0.9836787, 0.97098124, 0.9755794, 0.9776597, 0.97921544, 0.9746431, 0.9842865, 0.9705137, 0.97308975, 0.9773639, 0.9780717, 0.9742888, 0.98408777, 0.9706844, 0.97432536, 0.97692215, 0.98051894, 0.9753798, 0.9845427, 0.96888673, 0.97342175, 0.97637784, 0.9791996, 0.9746815, 0.9836743, 0.9711258, 0.9753872, 0.97767466, 0.9792981, 0.9746689, 0.984345, 0.97065544, 0.97305197, 0.9774709, 0.9781068, 0.97444993, 0.9841225, 0.9708821, 0.97425735, 0.9769993, 0.9805562, 0.9754523, 0.98453647, 0.96896195, 0.97344095, 0.97640026, 0.979231, 0.9747594, 0.98364186, 0.9710891, 0.9754887, 0.9776505, 0.9792899, 0.9746104, 0.98429674, 0.9706016, 0.97305566, 0.9773697, 0.9781199, 0.97428656, 0.98408556, 0.9709427, 0.9744879, 0.9770308, 0.98054206, 0.9754258, 0.9845255, 0.96906483, 0.9735833, 0.97642505, 0.9792349, 0.974578, 0.98370403, 0.9712153, 0.97559446, 0.97766155, 0.9792797, 0.9745856, 0.9843057, 0.970761, 0.9731454, 0.9774493, 0.97817993, 0.97422814, 0.9841431, 0.97091806, 0.9744596, 0.9769794, 0.9805689, 0.97537065, 0.9845436, 0.9690413, 0.9736217, 0.97641706, 0.9792651, 0.9746168, 0.9837202, 0.97131693, 0.9756502, 0.97765255, 0.979393, 0.97460186, 0.9844124, 0.9709048, 0.97330487, 0.97743577, 0.9782365, 0.97425824, 0.98416233, 0.9710489, 0.974574, 0.9769482, 0.98067045, 0.9753396, 0.9845873, 0.9692239, 0.9736912, 0.97635615, 0.97921914, 0.97469634, 0.98372185, 0.9714227, 0.975641, 0.97755766, 0.97924644, 0.974566, 0.98438174, 0.970992, 0.9732309, 0.9773716, 0.97817457, 0.974225, 0.9842091, 0.971106, 0.97449374, 0.97691077, 0.9806128, 0.97529584, 0.9846261, 0.9692945, 0.97364545, 0.9763157, 0.97933984, 0.9745341, 0.9837794, 0.9714608, 0.975688, 0.9775329, 0.9793594, 0.9744382, 0.98440856, 0.97098947, 0.9733263, 0.9772594, 0.97822523, 0.9740975, 0.9841857, 0.9711061, 0.9745342, 0.9768643, 0.9806754, 0.97526133, 0.9846005, 0.9692574, 0.9736486, 0.97624743, 0.97929996, 0.9744795, 0.98372054, 0.9714204, 0.9756688, 0.97749543, 0.97935885, 0.97441816, 0.98434204, 0.9709109, 0.9732838, 0.9772619, 0.978248, 0.9741182, 0.98418784, 0.97114533, 0.9746003, 0.97686064, 0.9807426, 0.975272, 0.9845814, 0.9693554, 0.9738471, 0.97632855, 0.9793817, 0.9744743, 0.983732, 0.9715397, 0.9757907, 0.9775833, 0.97942626, 0.97444725, 0.984402, 0.97111857, 0.9734276, 0.9774493, 0.97824574, 0.97423506, 0.98422146, 0.97128177, 0.97469985, 0.9770116, 0.98071873, 0.975365, 0.9846785, 0.96948063, 0.97383827, 0.9763996, 0.97938454, 0.9745603, 0.98382264, 0.97163004, 0.97585434, 0.9776545, 0.9794089, 0.9744949, 0.984412, 0.9711254, 0.97344804, 0.97748953, 0.9782857, 0.97416264, 0.9842434, 0.9713154, 0.9746558, 0.9770414, 0.98069376, 0.975272, 0.98464996, 0.9693834, 0.9738108, 0.97647697, 0.97930884, 0.974523, 0.983844, 0.97158945, 0.97581553, 0.9776219, 0.9793987, 0.9745506, 0.9845071, 0.9711533, 0.97342867, 0.9773932, 0.9783568, 0.9742887, 0.9842892, 0.97138476, 0.97457856, 0.97695416, 0.98067456, 0.9753947, 0.9847061, 0.9695286, 0.97376275, 0.9763123, 0.97932404, 0.9746539, 0.9838671, 0.9716467, 0.97581035, 0.97751325, 0.97940135, 0.97456354, 0.9844812, 0.97116804, 0.973344, 0.9773487, 0.9782571, 0.9743337, 0.9842882, 0.9712596, 0.9745924, 0.9768819, 0.98061293, 0.97545445, 0.98467547, 0.96951425, 0.9737101, 0.9763056, 0.9792662, 0.97461414, 0.98380834, 0.9716853, 0.9757523, 0.977503, 0.9793387, 0.9745918, 0.984454, 0.9711873, 0.9734215, 0.97735345, 0.9782829, 0.97437716, 0.98421705, 0.97138894, 0.97461784, 0.9768838, 0.9806471, 0.97546285, 0.98463595, 0.96950966, 0.97372776, 0.97629005, 0.9792818, 0.97467405, 0.9837583, 0.9716495, 0.9757715, 0.9775313, 0.9793224, 0.9745813, 0.9844132, 0.97114366, 0.97331715, 0.97738826, 0.97822565, 0.97430104, 0.984194, 0.97135687, 0.97460383, 0.9768835, 0.9806214, 0.97539175, 0.9846016, 0.96945745, 0.9736892, 0.97631764, 0.97922766, 0.97457504, 0.983788, 0.971626, 0.9757614, 0.97750217, 0.9793084, 0.9744397, 0.98436916, 0.9711919, 0.9733629, 0.977368, 0.97821516, 0.97419626, 0.98419166, 0.9714304, 0.9745814, 0.9769045, 0.9806177, 0.97528267, 0.984606, 0.9695042, 0.97369474, 0.9762781, 0.9792654, 0.9744917, 0.9837658, 0.971676, 0.97564304, 0.97749203, 0.9793113, 0.9744434, 0.9844081, 0.9711467, 0.973301, 0.9773128, 0.97816074, 0.9741392, 0.9841783, 0.9712753, 0.97446465, 0.97684616, 0.9805644, 0.97521496, 0.9846048, 0.9695303, 0.9735694, 0.9762773, 0.9792463, 0.97440284, 0.98378307, 0.97162485, 0.9756231, 0.9775103, 0.9792829, 0.9743215, 0.9843918, 0.9711839, 0.9732222, 0.97735244, 0.97813386, 0.97410506, 0.98418415, 0.9713166, 0.9744441, 0.97687835, 0.98054963, 0.9751865, 0.9845903, 0.9694308, 0.97354275, 0.97633195, 0.9791591, 0.974415, 0.9837239, 0.97161937, 0.97553957, 0.9775108, 0.97921354, 0.97435486, 0.9843925, 0.9710961, 0.97312486, 0.97732043, 0.97812116, 0.97407997, 0.98418003, 0.97123224, 0.97432536, 0.97686404, 0.9805699, 0.9752256, 0.98458326, 0.9694616, 0.9734712, 0.9763014, 0.97922486, 0.9745345, 0.9838007, 0.9716683, 0.9755122, 0.97752756, 0.97927344, 0.97440284, 0.98441166, 0.9711305, 0.9731284, 0.97733283, 0.97815245, 0.97422624, 0.984219, 0.97132355, 0.974376, 0.9768803, 0.98054206, 0.9753015, 0.98462903, 0.96955514, 0.9734263, 0.97635436, 0.97923887, 0.9745079, 0.98380744, 0.97161156, 0.9755906, 0.9775655, 0.97931045, 0.974398, 0.98446655, 0.9711548, 0.9731671, 0.97733957, 0.9781954, 0.9741563, 0.98423094, 0.97133833, 0.9743974, 0.97687244, 0.98057395, 0.97523695, 0.9846727, 0.9694949, 0.97356004, 0.97629935, 0.9792224, 0.9744322, 0.98385, 0.97159165, 0.97558403, 0.977505, 0.9792646, 0.9743789, 0.98444057, 0.9711404, 0.97320426, 0.9773551, 0.9781496, 0.97408944, 0.9842175, 0.9713517, 0.97441953, 0.9768584, 0.9805894, 0.9752475, 0.984698, 0.96958137, 0.97355765, 0.9762956, 0.9792005, 0.9744435, 0.98380387, 0.97160745, 0.9755882, 0.97748566, 0.9792269, 0.9744022, 0.98445016, 0.97112423, 0.9731576, 0.9773588, 0.9781206, 0.97415936, 0.98422354, 0.97136194, 0.9744434, 0.9768593, 0.9804954, 0.9752229, 0.98464614, 0.9694514, 0.9734344, 0.97635454, 0.9791781, 0.97444326, 0.9837803, 0.9716674, 0.9754946, 0.9775119, 0.97922885, 0.97429436, 0.9844013, 0.97111577, 0.9731533, 0.97733456, 0.9781189, 0.9740475, 0.98424476, 0.97134113, 0.97434944, 0.97683924, 0.98054975, 0.9752415, 0.9846868, 0.9695434, 0.9734109, 0.9762606, 0.9791854, 0.9744178, 0.98381007, 0.97169363, 0.9754034, 0.9774558, 0.9792428, 0.97427547, 0.98440903, 0.9711657, 0.9730185, 0.9773013, 0.97812253, 0.9740854, 0.9841948, 0.97133785, 0.97423774, 0.97681874, 0.9805089, 0.9751722, 0.984597, 0.9693935, 0.9733103, 0.97618926, 0.97914857, 0.9743895, 0.9837623, 0.97165084, 0.9754159, 0.9774673, 0.9792315, 0.97433984, 0.9844109, 0.97107273, 0.9729968, 0.9773236, 0.9780531, 0.9741125, 0.98422724, 0.9712166, 0.9742158, 0.9768548, 0.9805134, 0.9752016, 0.9846688, 0.96937424, 0.97333455, 0.97627866, 0.97918403, 0.97439843, 0.9837759, 0.9716181, 0.97539604, 0.9775065, 0.97918254, 0.9744124, 0.9843535, 0.9710679, 0.97302055, 0.9773697, 0.9781084, 0.9740616, 0.98416173, 0.9712351, 0.9743018, 0.97690785, 0.9805258, 0.975228, 0.9845984, 0.9694247, 0.9733916, 0.97634095, 0.9791574, 0.974469, 0.9837257, 0.971566, 0.97548807, 0.97751653, 0.9791757, 0.97432816, 0.9843855, 0.97109073, 0.9729874, 0.9774276, 0.9781125, 0.97406363, 0.98419076, 0.97122043, 0.9741858, 0.9769431, 0.980518, 0.9751193, 0.9846176, 0.96939117, 0.9733496, 0.9763265, 0.97914964, 0.974396, 0.98376477, 0.9715127, 0.97542703, 0.97753894, 0.9792109, 0.974261, 0.9843525, 0.9710283, 0.9730127, 0.9773751, 0.97803384, 0.97400075, 0.984153, 0.9711873, 0.97422665, 0.9768876, 0.98047787, 0.9750801, 0.98458165, 0.9693224, 0.9733704, 0.97632456, 0.97907144, 0.97434175, 0.9837406, 0.971501, 0.97539914, 0.9775392, 0.9791778, 0.974274, 0.9843371, 0.971015, 0.97301066, 0.9773607, 0.9780642, 0.97401166, 0.98417056, 0.9711939, 0.9742542, 0.97691065, 0.9804315, 0.9751521, 0.984631, 0.9693657, 0.9733516, 0.97631913, 0.97902656, 0.974412, 0.98379344, 0.9714643, 0.97542953, 0.97753966, 0.97912264, 0.9743668, 0.98440903, 0.9710617, 0.97303617, 0.97735345, 0.9779959, 0.9740495, 0.98418623, 0.97122943, 0.9743076, 0.9768977, 0.9803898, 0.975203, 0.9846075, 0.9693562, 0.97336924, 0.97638774, 0.9790831, 0.9744655, 0.9838193, 0.97150517, 0.9754293, 0.97754407, 0.97917956, 0.9744075, 0.98447174, 0.9711193, 0.9730338, 0.97740227, 0.9780831, 0.9741485, 0.98426, 0.97134316, 0.97434235, 0.976912, 0.9804551, 0.9752413, 0.98471075, 0.9695252, 0.97346026, 0.9763298, 0.9790637, 0.97447383, 0.9838628, 0.9716954, 0.9755402, 0.97754467, 0.97915316, 0.9744338, 0.98449093, 0.97125024, 0.97318584, 0.977385, 0.978049, 0.9741353, 0.9842845, 0.97136384, 0.97445923, 0.97693276, 0.9804536, 0.9752774, 0.9847125, 0.96955407, 0.97349733, 0.97631514, 0.97907776, 0.9745033, 0.9838536, 0.97171444, 0.9755741, 0.9775434, 0.97919303, 0.9744421, 0.9845089, 0.9712322, 0.9732145, 0.9773982, 0.977996, 0.9741674, 0.98426616, 0.9713895, 0.97441554, 0.9769488, 0.9804935, 0.9752568, 0.98473316, 0.96951604, 0.97358716, 0.9763401, 0.97905236, 0.9744802, 0.983862, 0.9716933, 0.9755814, 0.9775417, 0.9791751, 0.9744418, 0.98450863, 0.97125125, 0.9732131, 0.977381, 0.9779929, 0.9741745, 0.9842994, 0.9714546, 0.97442734, 0.9769284, 0.98040307, 0.97528356, 0.98475313, 0.96966344, 0.97359395, 0.97633845, 0.978974, 0.97461593, 0.9839242, 0.97180814, 0.9756521, 0.9775614, 0.97916895, 0.97442394, 0.9845196, 0.9713636, 0.97329867, 0.9773843, 0.9780717, 0.97415596, 0.98430336, 0.97152495, 0.97449446, 0.9769389, 0.9805234, 0.9752803, 0.98470265, 0.9697077, 0.9735931, 0.9763777, 0.97918975, 0.97452277, 0.9838935, 0.9718753, 0.97572976, 0.9775103, 0.97920334, 0.9744529, 0.98451394, 0.9714735, 0.9732452, 0.97741175, 0.97804207, 0.9741209, 0.9842929, 0.97157514, 0.97438735, 0.9768826, 0.98043895, 0.9752789, 0.98471296, 0.96973085, 0.9734153, 0.9763516, 0.9791824, 0.9745668, 0.98391855, 0.97187555, 0.9755064, 0.97753507, 0.97918826, 0.9744512, 0.98449385, 0.971446, 0.9730847, 0.9773695, 0.9781099, 0.9741856, 0.9842762, 0.9715706, 0.9743561, 0.9768991, 0.9805306, 0.97529703, 0.9847136, 0.96969146, 0.9734971, 0.97628844, 0.9791805, 0.9744757, 0.98391765, 0.9718549, 0.9755353, 0.9775173, 0.97923136, 0.9744305, 0.9845377, 0.9714435, 0.9730991, 0.9773516, 0.9781343, 0.97418857, 0.9842918, 0.9716479, 0.97436756, 0.97692186, 0.9805499, 0.97529083, 0.9847711, 0.96975726, 0.9733925, 0.97630525, 0.9791774, 0.9745379, 0.9839231, 0.97187805, 0.9754117, 0.9775173, 0.979199, 0.97447133, 0.9845561, 0.97138363, 0.9731118, 0.97737896, 0.9780964, 0.97423065, 0.9843494, 0.971539, 0.9743609, 0.97696584, 0.9805484, 0.9752677, 0.98476636, 0.9696726, 0.97343224, 0.976312, 0.9791326, 0.97450376, 0.98394865, 0.9718032, 0.9754706, 0.9775579, 0.9792138, 0.97443706, 0.9845893, 0.97143203, 0.97308415, 0.9773892, 0.9781325, 0.9741708, 0.98440254, 0.9715583, 0.97430134, 0.9769344, 0.98051906, 0.97527075, 0.9848237, 0.96971345, 0.97341, 0.9763214, 0.9791285, 0.9744632, 0.98400015, 0.97190946, 0.9754993, 0.97750777, 0.97919166, 0.97440004, 0.9845824, 0.9713805, 0.973007, 0.9773631, 0.9780923, 0.9741566, 0.9843679, 0.97162443, 0.97431165, 0.976948, 0.980478, 0.9752671, 0.9848127, 0.96973103, 0.9734422, 0.9762883, 0.9790871, 0.9744709, 0.98399013, 0.9719653, 0.97549474, 0.9775144, 0.9792255, 0.9744228, 0.98459804, 0.9713976, 0.973089, 0.97735035, 0.9780512, 0.9741582, 0.9843805, 0.9715427, 0.9743713, 0.97695357, 0.98050416, 0.9752295, 0.9847987, 0.96966064, 0.9733927, 0.97632176, 0.9790825, 0.9745172, 0.983933, 0.97185504, 0.9754038, 0.97758114, 0.9791753, 0.97435886, 0.9845004, 0.97130156, 0.97300994, 0.97740513, 0.97806585, 0.97411567, 0.98428625, 0.97144306, 0.9742672, 0.97695005, 0.98047054, 0.9751365, 0.9847254, 0.9696112, 0.973416, 0.9763573, 0.9790639, 0.97443366, 0.9839084, 0.97181827, 0.97537816, 0.9776172, 0.9791733, 0.97432613, 0.98447925, 0.97132885, 0.9729963, 0.977368, 0.9780131, 0.9740467, 0.98426306, 0.9715223, 0.9742464, 0.97694504, 0.9804852, 0.97520626, 0.9847289, 0.9696903, 0.97333634, 0.9763272, 0.9790532, 0.97446793, 0.9838971, 0.9718184, 0.9753879, 0.9775374, 0.9790976, 0.97439474, 0.9845219, 0.97135115, 0.97299325, 0.9773447, 0.97796416, 0.9741235, 0.9843149, 0.97148925, 0.97413456, 0.9769155, 0.9804034, 0.97518563, 0.9847802, 0.96966296, 0.9732693, 0.97630477, 0.9790703, 0.9744736, 0.98395026, 0.9718063, 0.9753008, 0.9775313, 0.97913593, 0.9744495, 0.9845521, 0.9713055, 0.9728893, 0.97735125, 0.97802925, 0.9741387, 0.98432136, 0.9714786, 0.9740647, 0.9769404, 0.98039204, 0.9752387, 0.9847648, 0.9696298, 0.9731611, 0.97632504, 0.9790997, 0.97453964, 0.98391914, 0.9718544, 0.97529334, 0.9775425, 0.97913384, 0.9744261, 0.9845328, 0.97129256, 0.97292805, 0.9773516, 0.9780172, 0.9742302, 0.9843194, 0.97149426, 0.9741399, 0.97691816, 0.9804263, 0.9752519, 0.9847515, 0.9696222, 0.9732214, 0.9762955, 0.97907764, 0.97450215, 0.98391587, 0.97181845, 0.9753118, 0.97750616, 0.979171, 0.97441024, 0.98449755, 0.97135836, 0.9729253, 0.9773441, 0.97807956, 0.9741876, 0.9842897, 0.97169614, 0.9742063, 0.9769233, 0.98054355, 0.97535014, 0.98474103, 0.96987, 0.9732246, 0.976311, 0.97913074, 0.97454345, 0.9839121, 0.9717731, 0.97529334, 0.97755116, 0.97917557, 0.9744806, 0.9845484, 0.9713111, 0.97297263, 0.97733736, 0.97807294, 0.97417384, 0.9842993, 0.971448, 0.974177, 0.97692627, 0.98055744, 0.97528493, 0.9847505, 0.96960807, 0.97325844, 0.9762748, 0.9791591, 0.9745769, 0.9839025, 0.97180474, 0.97533333, 0.97753954, 0.9792317, 0.97445834, 0.9845256, 0.97133213, 0.9729373, 0.9773771, 0.9781395, 0.9742405, 0.9843151, 0.9715483, 0.974152, 0.9769378, 0.98057854, 0.9753109, 0.9847216, 0.96967936, 0.97322446, 0.97630477, 0.9791599, 0.9746081, 0.98389167, 0.97181916, 0.975317, 0.9775109, 0.97924244, 0.974481, 0.98448503, 0.97140646, 0.9729455, 0.9773192, 0.97819704, 0.97419095, 0.9842888, 0.97151065, 0.9741599, 0.9768803, 0.98062253, 0.9753498, 0.98469144, 0.9696659, 0.97321737, 0.9762696, 0.97921216, 0.9745712, 0.98386604, 0.97176456, 0.97534126, 0.97746515, 0.97930646, 0.9744408, 0.9844785, 0.97134155, 0.97293144, 0.9773318, 0.9781827, 0.9741804, 0.9842222, 0.97152054, 0.9741945, 0.97683835, 0.9806302, 0.97530204, 0.98466253, 0.96974283, 0.97323054, 0.9762765, 0.97924644, 0.9745146, 0.9838171, 0.9718582, 0.97531635, 0.97749805, 0.97933847, 0.97441906, 0.9844526, 0.9713435, 0.9729839, 0.97731483, 0.978196, 0.97413945, 0.98419076, 0.9714833, 0.9741396, 0.97684085, 0.98067284, 0.97528946, 0.9846298, 0.96973646, 0.9732698, 0.97620595, 0.9792319, 0.97449017, 0.98377156, 0.97187364, 0.9753, 0.97746366, 0.97932017, 0.97438633, 0.98438036, 0.9713983, 0.9729471, 0.9772084, 0.9782517, 0.9741411, 0.9841732, 0.97150826, 0.9742004, 0.97673106, 0.98067653, 0.9753135, 0.9846108, 0.9697287, 0.9733126, 0.9761668, 0.97928107, 0.9745807, 0.9837643, 0.9719393, 0.9753287, 0.97738576, 0.9793436, 0.97445595, 0.9843759, 0.9714579, 0.97296256, 0.9772149, 0.97830915, 0.9742594, 0.9841543, 0.97157747, 0.9740935, 0.97676176, 0.9806706, 0.9753761, 0.9845828, 0.96969694, 0.97323394, 0.9761109, 0.9792494, 0.9745909, 0.98373127, 0.9718973, 0.9752779, 0.9773687, 0.97924024, 0.97447294, 0.9843805, 0.97153395, 0.97286385, 0.97720325, 0.9782532, 0.9742181, 0.98412734, 0.97169703, 0.9741106, 0.97673804, 0.98064625, 0.9753969, 0.98460096, 0.96988106, 0.9732004, 0.9761731, 0.9793224, 0.9745778, 0.98379856, 0.97210586, 0.9752973, 0.9773526, 0.97931767, 0.97450745, 0.9843975, 0.9716388, 0.972995, 0.9771674, 0.97823274, 0.97425634, 0.98418635, 0.97182953, 0.9741633, 0.9767056, 0.9806784, 0.97534007, 0.984634, 0.96995825, 0.97325414, 0.9760883, 0.97925377, 0.97458255, 0.9837496, 0.97206014, 0.97541094, 0.9773526, 0.97933424, 0.97452545, 0.98439366, 0.97166187, 0.9730544, 0.9771703, 0.978247, 0.9743036, 0.9841346, 0.9717077, 0.974309, 0.97667897, 0.98065794, 0.9753675, 0.984568, 0.9697916, 0.9734291, 0.97609806, 0.9792833, 0.9745764, 0.9837284, 0.971983, 0.9754681, 0.9773457, 0.97931916, 0.97450227, 0.984368, 0.9715399, 0.973092, 0.977173, 0.9782723, 0.97426456, 0.98412806, 0.9718615, 0.97435486, 0.9766807, 0.9807119, 0.97535956, 0.9846107, 0.9699637, 0.97342557, 0.97607774, 0.9792814, 0.9745764, 0.98378354, 0.9719957, 0.97562456, 0.9773143, 0.9793813, 0.9745297, 0.98439515, 0.9715208, 0.9732608, 0.977077, 0.97839624, 0.9742519, 0.9841643, 0.97153634, 0.9743971, 0.97664714, 0.9807351, 0.9753518, 0.9845882, 0.9697525, 0.97345227, 0.97603196, 0.97932714, 0.974578, 0.9837953, 0.97186214, 0.9755054, 0.97729546, 0.9793488, 0.9744839, 0.98441064, 0.9713588, 0.97315955, 0.9771144, 0.9782209, 0.97416794, 0.9841522, 0.9714825, 0.97441995, 0.9767122, 0.9806888, 0.9753068, 0.9846239, 0.9697046, 0.97344816, 0.9760791, 0.9792454, 0.97452635, 0.98373556, 0.9717891, 0.9755717, 0.97729605, 0.9792731, 0.97435963, 0.9843866, 0.97133774, 0.973181, 0.9771329, 0.9782637, 0.97406536, 0.9841819, 0.9715109, 0.9744401, 0.9766192, 0.98066485, 0.9752313, 0.98461884, 0.9697837, 0.9735421, 0.97604626, 0.9792854, 0.9745592, 0.98374677, 0.97193646, 0.9756276, 0.9773113, 0.97932965, 0.9744544, 0.98439366, 0.9713704, 0.97334677, 0.97715646, 0.9782494, 0.9741832, 0.984158, 0.9716739, 0.9745838, 0.9766371, 0.980699, 0.97529525, 0.9846012, 0.9698799, 0.9736693, 0.97607386, 0.9793432, 0.9746173, 0.9837974, 0.97203445, 0.9757603, 0.97737885, 0.97943294, 0.97452074, 0.9843978, 0.97162396, 0.97338426, 0.9771592, 0.9783335, 0.9743463, 0.984177, 0.971891, 0.97468454, 0.9767041, 0.9807088, 0.9755669, 0.9847024, 0.9701573, 0.97376174, 0.9760899, 0.97932786, 0.97474176, 0.9839018, 0.9723164, 0.97580624, 0.97732055, 0.979326, 0.9747308, 0.9844989, 0.9717945, 0.9734426, 0.9771532, 0.9783094, 0.97440636, 0.9842813, 0.97191113, 0.9746661, 0.9767047, 0.9807371, 0.9755288, 0.9847366, 0.9702196, 0.9737204, 0.9760902, 0.9793168, 0.97482556, 0.98391765, 0.9722964, 0.9758977, 0.97733885, 0.97940385, 0.9747832, 0.9844934, 0.97179234, 0.9734634, 0.97718036, 0.9783758, 0.9745025, 0.9843127, 0.9719313, 0.97461545, 0.97663033, 0.980781, 0.97564816, 0.9847366, 0.9701342, 0.9737033, 0.9760828, 0.9793554, 0.9747925, 0.983883, 0.9722518, 0.9757799, 0.9773196, 0.979448, 0.97476405, 0.98454684, 0.9718292, 0.97338855, 0.977136, 0.97831887, 0.97446096, 0.9842859, 0.9718822, 0.9745327, 0.9765842, 0.98073375, 0.9755127, 0.98471874, 0.9700511, 0.9736158, 0.975963, 0.9793605, 0.97476274, 0.9838855, 0.97219265, 0.97570467, 0.97722185, 0.9793883, 0.97475547, 0.9845584, 0.97176063, 0.9733166, 0.9770875, 0.97836494, 0.97452354, 0.98430794, 0.9719606, 0.9745804, 0.97659636, 0.9807489, 0.97557646, 0.98474807, 0.9700962, 0.97362363, 0.97600275, 0.9793538, 0.9747805, 0.9838874, 0.9721631, 0.9756551, 0.9772404, 0.9793212, 0.97462225, 0.98449785, 0.9716781, 0.9731953, 0.97700065, 0.9782407, 0.9743162, 0.9842484, 0.97180134, 0.9744313, 0.9765696, 0.9806949, 0.9754337, 0.9847244, 0.9700097, 0.97357666, 0.97599036, 0.979349, 0.97470474, 0.9839024, 0.972148, 0.9755906, 0.9772867, 0.97946906, 0.9746869, 0.98450655, 0.97170997, 0.9731976, 0.9770767, 0.97841495, 0.97443897, 0.98432803, 0.9719057, 0.9744684, 0.97660553, 0.9807781, 0.97554934, 0.98472875, 0.97016263, 0.9735614, 0.9760163, 0.97941166, 0.9746903, 0.9838854, 0.97221833, 0.9756679, 0.97727644, 0.9794372, 0.97468776, 0.98448724, 0.97177964, 0.9732409, 0.97709, 0.97838104, 0.9743205, 0.98426926, 0.9719405, 0.97451764, 0.97662354, 0.98081267, 0.9754843, 0.9847311, 0.9702238, 0.9735917, 0.97603446, 0.97938603, 0.97468454, 0.9839051, 0.97228557, 0.9756973, 0.9773267, 0.97953457, 0.9746056, 0.98446935, 0.9717819, 0.9732649, 0.9770756, 0.9784324, 0.9743446, 0.98425937, 0.97194964, 0.97450376, 0.97663, 0.9808319, 0.975451, 0.9847077, 0.9701728, 0.97358555, 0.9760573, 0.9794158, 0.9746738, 0.98385984, 0.9722134, 0.9757397, 0.9773192, 0.9794112, 0.97454995, 0.9844771, 0.97174823, 0.9733901, 0.97713906, 0.9783653, 0.9741892, 0.9841791, 0.9718896, 0.97463995, 0.97666705, 0.98079646, 0.9752956, 0.98464864, 0.97000253, 0.9736787, 0.9760602, 0.9793955, 0.9744878, 0.98382473, 0.97213316, 0.97577375, 0.9773284, 0.9794667, 0.97449046, 0.9843864, 0.9717219, 0.9733699, 0.97710323, 0.97839475, 0.9742285, 0.98415565, 0.9718663, 0.97463506, 0.97665375, 0.98083365, 0.97529376, 0.98465985, 0.9700687, 0.9736573, 0.9760591, 0.9794494, 0.9745268, 0.9838028, 0.9721019, 0.9757214, 0.97736263, 0.97948, 0.9744313, 0.9844142, 0.97169715, 0.97331727, 0.9770955, 0.97835034, 0.9741366, 0.98416, 0.97178763, 0.9746054, 0.9765929, 0.98076504, 0.9753236, 0.98464334, 0.9700126, 0.9736626, 0.975999, 0.9794049, 0.97456217, 0.9838199, 0.97207063, 0.9757027, 0.9772486, 0.979448, 0.974495, 0.984419, 0.97159606, 0.9733266, 0.9770671, 0.97835946, 0.97423875, 0.98419166, 0.97174966, 0.97465307, 0.97662544, 0.9808311, 0.9752762, 0.984632, 0.96988845, 0.97367543, 0.9759571, 0.97944427, 0.97454685, 0.98376703, 0.9720985, 0.97572213, 0.97725815, 0.979427, 0.97445506, 0.9844024, 0.9716376, 0.97317433, 0.977081, 0.97835034, 0.97413504, 0.9841808, 0.9717901, 0.9744874, 0.9766499, 0.98079294, 0.97526056, 0.9846149, 0.96996224, 0.97361034, 0.97599185, 0.9793895, 0.9745076, 0.98377776, 0.9720927, 0.9757227, 0.9772832, 0.9794041, 0.97440785, 0.98437494, 0.9715839, 0.97331953, 0.97705007, 0.9783708, 0.9740814, 0.9841591, 0.97153246, 0.97452784, 0.9766074, 0.9807355, 0.9751742, 0.98460513, 0.96978635, 0.9736009, 0.97602296, 0.97938937, 0.9744411, 0.9837546, 0.97184086, 0.97565335, 0.9772764, 0.979421, 0.974378, 0.9843641, 0.97141325, 0.9732329, 0.9770497, 0.97834855, 0.9740727, 0.98412216, 0.97151965, 0.9744839, 0.97663933, 0.98075026, 0.9751437, 0.9846005, 0.96975535, 0.97354984, 0.97596824, 0.9793275, 0.97438806, 0.9837309, 0.9718106, 0.97540885, 0.977265, 0.97938716, 0.9743385, 0.98434067, 0.97132367, 0.9730234, 0.9770305, 0.9782947, 0.97399956, 0.98406017, 0.9714905, 0.974324, 0.9765861, 0.9807013, 0.9751462, 0.984551, 0.9695905, 0.9733995, 0.97602344, 0.97937185, 0.9743946, 0.9836968, 0.9717639, 0.9754843, 0.9772529, 0.97942895, 0.9743636, 0.98429966, 0.9713337, 0.97303617, 0.9770016, 0.97834706, 0.97401243, 0.9840963, 0.9714891, 0.97428393, 0.9765485, 0.9807295, 0.9751601, 0.9844967, 0.9697417, 0.97337395, 0.97597677, 0.97933924, 0.97427535, 0.9836224, 0.97184473, 0.9754583, 0.9773054, 0.97934616, 0.97426945, 0.9842061, 0.97136295, 0.97308505, 0.97702944, 0.97826034, 0.9739329, 0.98399204, 0.97147834, 0.9743849, 0.97658676, 0.9806804, 0.9750133, 0.98444706, 0.96972233, 0.97341996, 0.97598857, 0.9792371, 0.97420233, 0.98360777, 0.9718493, 0.9754386, 0.9772355, 0.9792945, 0.9741364, 0.9842223, 0.97135645, 0.9730119, 0.97695243, 0.97817105, 0.97376597, 0.98395723, 0.9714725, 0.97423834, 0.9765044, 0.98059696, 0.9749381, 0.984417, 0.9696264, 0.9732442, 0.9759187, 0.97925705, 0.9741111, 0.9835518, 0.9717415, 0.9753268, 0.9772115, 0.9792413, 0.97407305, 0.98416895, 0.9713082, 0.97284645, 0.976925, 0.97814846, 0.9737757, 0.98392814, 0.9714663, 0.9742221, 0.9764548, 0.98056567, 0.9749253, 0.98441374, 0.96969223, 0.97323346, 0.97586936, 0.97928804, 0.97411704, 0.98360395, 0.9717427, 0.9753337, 0.97709537, 0.9792923, 0.97406477, 0.9841829, 0.9712768, 0.97291887, 0.97689575, 0.97823364, 0.97380596, 0.9839756, 0.97142726, 0.97408664, 0.9764603, 0.98065394, 0.9748902, 0.984388, 0.96963173, 0.9731724, 0.97580135, 0.9793092, 0.9741121, 0.98357266, 0.9717589, 0.97526044, 0.9771543, 0.9793641, 0.9741027, 0.9841723, 0.9712857, 0.9727714, 0.9769479, 0.9782557, 0.97379035, 0.9839452, 0.971394, 0.97408503, 0.9764789, 0.9806984, 0.97496516, 0.98439896, 0.96952134, 0.9731726, 0.9759335, 0.9793173, 0.97418845, 0.98358524, 0.971683, 0.9752864, 0.97717756, 0.97934145, 0.97413075, 0.9842196, 0.97120136, 0.9728347, 0.9769424, 0.97822636, 0.9738236, 0.9840037, 0.9713386, 0.9741543, 0.9765286, 0.9807238, 0.9749357, 0.9844944, 0.96952075, 0.97314835, 0.97596484, 0.97932315, 0.97412723, 0.98363996, 0.97164285, 0.9752612, 0.97724974, 0.9793451, 0.97400385, 0.98421603, 0.971159, 0.97286224, 0.977008, 0.9782867, 0.97370195, 0.9839938, 0.97136563, 0.9740229, 0.9765703, 0.9806192, 0.9748735, 0.98444784, 0.9694391, 0.9731033, 0.9759365, 0.9792457, 0.9740768, 0.9835947, 0.9715706, 0.97520185, 0.97725165, 0.9793245, 0.9740951, 0.98422575, 0.97101426, 0.97282547, 0.9770407, 0.9782651, 0.973827, 0.9839405, 0.97122395, 0.9740329, 0.976581, 0.98064274, 0.97491825, 0.98443836, 0.969426, 0.9731088, 0.9759665, 0.97931755, 0.9740577, 0.98360926, 0.97148466, 0.97524273, 0.9772161, 0.979303, 0.97407997, 0.9842046, 0.97102666, 0.97275394, 0.9770005, 0.9782032, 0.973743, 0.98393756, 0.9711397, 0.9740053, 0.9765702, 0.9806582, 0.9749204, 0.98442763, 0.9693153, 0.97306514, 0.97599494, 0.9792834, 0.97404444, 0.9835376, 0.9713931, 0.97523683, 0.97726315, 0.9793714, 0.97399694, 0.98419917, 0.9709309, 0.97275484, 0.9769877, 0.9782763, 0.97369486, 0.98394936, 0.97111243, 0.9741198, 0.9765478, 0.9807287, 0.9748677, 0.98442125, 0.9693419, 0.9731127, 0.97595304, 0.97934633, 0.9740219, 0.9836051, 0.97132427, 0.9752813, 0.9772908, 0.9794057, 0.97403574, 0.98417526, 0.9708518, 0.97285783, 0.9770089, 0.97838163, 0.97369516, 0.9839157, 0.97106093, 0.97417396, 0.97658783, 0.98079616, 0.9748224, 0.98436165, 0.9691787, 0.9731838, 0.975978, 0.97933507, 0.9739618, 0.9835088, 0.97126406, 0.9752871, 0.9772638, 0.9794592, 0.9739933, 0.98415196, 0.97086996, 0.97287107, 0.9770562, 0.9783109, 0.97367114, 0.98390156, 0.9710518, 0.9740966, 0.9765902, 0.9808216, 0.97473824, 0.9843844, 0.9692703, 0.9731618, 0.9760149, 0.9794366, 0.9739516, 0.9835396, 0.9713532, 0.97521657, 0.977331, 0.97950506, 0.9738655, 0.9841724, 0.97090685, 0.9727729, 0.9770314, 0.9783945, 0.97357506, 0.9839263, 0.9711212, 0.97409475, 0.9765539, 0.9807351, 0.9747161, 0.9843797, 0.96926713, 0.97312826, 0.9759746, 0.979369, 0.9738622, 0.98353904, 0.97137004, 0.9752804, 0.9772463, 0.97939265, 0.9738055, 0.9842106, 0.9708729, 0.9728703, 0.97696096, 0.9782838, 0.97350794, 0.9839109, 0.9710103, 0.9741871, 0.97651553, 0.9806935, 0.9746041, 0.98438257, 0.9692178, 0.9731863, 0.9759498, 0.97934854, 0.9738591, 0.9835635, 0.97139806, 0.9753169, 0.97718436, 0.9793953, 0.9738095, 0.984191, 0.970826, 0.97289836, 0.97696584, 0.9782793, 0.9733855, 0.98390204, 0.970957, 0.9740017, 0.9764895, 0.98071563, 0.9745968, 0.9843912, 0.9692068, 0.9730958, 0.97588784, 0.9793046, 0.9738139, 0.9835361, 0.9712751, 0.97525024, 0.9772265, 0.9794239, 0.9737597, 0.9841995, 0.9708202, 0.97283345, 0.976944, 0.97827655, 0.9734642, 0.9839129, 0.97098047, 0.9740288, 0.97654986, 0.9806771, 0.97468287, 0.9844413, 0.96925384, 0.9730713, 0.97590804, 0.9793156, 0.9738394, 0.98356324, 0.9713448, 0.97516906, 0.97718185, 0.9793691, 0.9738323, 0.9841949, 0.9709483, 0.9728535, 0.9769663, 0.97825086, 0.9735256, 0.98390746, 0.97105485, 0.97413105, 0.97648424, 0.98071563, 0.9746562, 0.98438036, 0.96925396, 0.97314394, 0.9759712, 0.9792853, 0.97387177, 0.98356706, 0.97131324, 0.9752246, 0.9771945, 0.9793896, 0.97388893, 0.98421717, 0.970826, 0.9729014, 0.9769866, 0.97828805, 0.9735217, 0.98392534, 0.97102594, 0.9740636, 0.97651356, 0.9807302, 0.9747055, 0.9844333, 0.9692583, 0.9731318, 0.97587955, 0.979334, 0.9739215, 0.98360175, 0.9712912, 0.97524613, 0.9771573, 0.9793769, 0.9738357, 0.9841931, 0.9708203, 0.97282535, 0.9769133, 0.97825885, 0.9735266, 0.9839326, 0.9709972, 0.97408503, 0.97641516, 0.98070335, 0.9747233, 0.98438907, 0.96921116, 0.973069, 0.9758478, 0.97931594, 0.97385424, 0.98355967, 0.97129285, 0.97523254, 0.97710824, 0.9793787, 0.9738807, 0.9841931, 0.97085595, 0.97276884, 0.9768645, 0.9782713, 0.9735588, 0.9839122, 0.97109, 0.9739909, 0.9764297, 0.9807004, 0.9747173, 0.9843948, 0.9691732, 0.97308517, 0.97582656, 0.97932565, 0.973835, 0.9836119, 0.97130626, 0.9752135, 0.9771245, 0.97940135, 0.97379893, 0.98421323, 0.97088796, 0.9728829, 0.97695655, 0.9782743, 0.9735998, 0.9839035, 0.9710507, 0.97417575, 0.976485, 0.9807011, 0.97469354, 0.98435795, 0.9692364, 0.9732485, 0.9758691, 0.9793752, 0.9738714, 0.9835651, 0.97129333, 0.97529876, 0.97715545, 0.9794966, 0.97383446, 0.98419374, 0.97078854, 0.9728635, 0.9768712, 0.9783863, 0.97351223, 0.9838981, 0.97101843, 0.9740519, 0.9764895, 0.980753, 0.9747372, 0.98439854, 0.96918404, 0.9731543, 0.9759108, 0.9793858, 0.97389764, 0.98358226, 0.9712795, 0.9752483, 0.9771748, 0.97952557, 0.9739456, 0.9841973, 0.97082853, 0.9728336, 0.97689086, 0.9784026, 0.97366136, 0.9839009, 0.97097987, 0.97407156, 0.9764881, 0.98079914, 0.97487724, 0.98441297, 0.9691281, 0.9731391, 0.97587967, 0.97946286, 0.9740063, 0.98354316, 0.9711837, 0.9752668, 0.97713417, 0.9794439, 0.9740137, 0.9841782, 0.97071874, 0.9728788, 0.9769318, 0.9783512, 0.9737437, 0.9838851, 0.9709113, 0.9741145, 0.9765039, 0.9807382, 0.9749008, 0.98439884, 0.96908104, 0.9731786, 0.9758829, 0.97937894, 0.9739872, 0.9835583, 0.9711487, 0.9753068, 0.9771597, 0.9794033, 0.97402495, 0.9841802, 0.9707098, 0.97290534, 0.97688407, 0.9783789, 0.97373575, 0.9838839, 0.9709048, 0.9741577, 0.9764593, 0.9807093, 0.9748843, 0.9843789, 0.96907413, 0.9732257, 0.9758638, 0.9792989, 0.97402793, 0.9835249, 0.97118986, 0.97526634, 0.97713816, 0.97939, 0.97389776, 0.98415047, 0.9706391, 0.9729831, 0.9769132, 0.9783539, 0.9737326, 0.9839109, 0.9707244, 0.9741489, 0.97649187, 0.9807355, 0.9748893, 0.98438895, 0.9689177, 0.9731482, 0.9758715, 0.9793305, 0.97406185, 0.983508, 0.9710635, 0.97523415, 0.9771764, 0.97943306, 0.9740027, 0.98419154, 0.97058064, 0.972853, 0.9769219, 0.97828656, 0.9736863, 0.98388183, 0.970759, 0.9740408, 0.97651356, 0.9807153, 0.97478753, 0.9843983, 0.96887636, 0.9731094, 0.97588277, 0.9793285, 0.97407895, 0.9835482, 0.9710815, 0.9752408, 0.9771419, 0.979356, 0.9740069, 0.9841633, 0.9706134, 0.97283053, 0.976948, 0.9782834, 0.97379124, 0.98389536, 0.97084236, 0.97415435, 0.97653323, 0.98074967, 0.974899, 0.9844098, 0.9690049, 0.9731443, 0.9758956, 0.97936296, 0.97407293, 0.98356324, 0.9711131, 0.9752818, 0.9772016, 0.97946334, 0.9740451, 0.9842126, 0.9707766, 0.9728662, 0.9770141, 0.9783637, 0.97374976, 0.9839543, 0.97091156, 0.9740959, 0.9765909, 0.9807333, 0.9748926, 0.9844461, 0.96904266, 0.97312725, 0.97596174, 0.9793825, 0.9740393, 0.98355794, 0.9711983, 0.97525525, 0.9772609, 0.9794656, 0.9739953, 0.9842169, 0.9708412, 0.9728314, 0.97705585, 0.978341, 0.97372526, 0.9839288, 0.9709829, 0.97412544, 0.9766424, 0.9808184, 0.9748482, 0.98444796, 0.969219, 0.97311145, 0.9760612, 0.9794556, 0.9740564, 0.9836057, 0.97131336, 0.9752065, 0.9773005, 0.9795221, 0.97399706, 0.98426235, 0.97092944, 0.9727935, 0.9770594, 0.9784494, 0.97373736, 0.98394775, 0.97104937, 0.9740217, 0.9766193, 0.9807804, 0.9749117, 0.9844391, 0.96922314, 0.9730602, 0.97598684, 0.9794661, 0.9740751, 0.9835361, 0.97130996, 0.9751972, 0.9772724, 0.97955644, 0.97411084, 0.98416907, 0.9709631, 0.97279996, 0.9770717, 0.9785147, 0.97388047, 0.9839136, 0.9711456, 0.9740859, 0.9766634, 0.9808694, 0.97501254, 0.984464, 0.96926916, 0.9731916, 0.9761084, 0.97954524, 0.9742211, 0.983612, 0.97129184, 0.9752534, 0.9773386, 0.9796321, 0.9741586, 0.98422885, 0.9708994, 0.97283554, 0.97712475, 0.978497, 0.9738299, 0.98393714, 0.97106767, 0.97411436, 0.9766913, 0.98093396, 0.9749224, 0.9844615, 0.96926916, 0.9731227, 0.97614825, 0.97954434, 0.97416073, 0.9836534, 0.97130287, 0.9752642, 0.9774351, 0.9796698, 0.9741522, 0.9842547, 0.9708645, 0.9727747, 0.9772325, 0.9785678, 0.9738951, 0.9839718, 0.97095513, 0.9740078, 0.9767845, 0.9809037, 0.974958, 0.98449594, 0.96925133, 0.9731278, 0.976234, 0.9795919, 0.9741951, 0.98366475, 0.9712813, 0.97519106, 0.97744876, 0.9795973, 0.9740752, 0.98426765, 0.9708556, 0.97281927, 0.97725326, 0.9785028, 0.9738753, 0.9839556, 0.970997, 0.97403604, 0.97681046, 0.980856, 0.97498477, 0.98448414, 0.9691751, 0.97307813, 0.97618324, 0.9795638, 0.97419226, 0.98367363, 0.97127545, 0.97517914, 0.97744036, 0.9796164, 0.9740867, 0.9842839, 0.9708873, 0.972816, 0.9772435, 0.9785382, 0.9738184, 0.98399633, 0.9709768, 0.97407925, 0.97681195, 0.98089314, 0.97495407, 0.9845313, 0.9691843, 0.97305655, 0.97623277, 0.97951525, 0.9742089, 0.983651, 0.97130257, 0.9752039, 0.9774878, 0.9795384, 0.9741477, 0.9842716, 0.9708484, 0.9727902, 0.9772444, 0.97846687, 0.9738064, 0.98402137, 0.97097987, 0.9740059, 0.9768643, 0.9808858, 0.974916, 0.9845367, 0.9691919, 0.97302055, 0.976225, 0.9795085, 0.97406274, 0.98370314, 0.9712469, 0.9751303, 0.97747666, 0.9795939, 0.97403765, 0.9842892, 0.9708759, 0.97276, 0.9772373, 0.97850513, 0.973821, 0.9840297, 0.97107214, 0.9740288, 0.9768106, 0.98093385, 0.97486997, 0.984545, 0.9692016, 0.97305655, 0.9762029, 0.9795802, 0.9741029, 0.98366135, 0.9712824, 0.9752612, 0.97745115, 0.9796324, 0.97404456, 0.9843, 0.97086334, 0.97276735, 0.97722965, 0.9785855, 0.9738008, 0.9839819, 0.9710646, 0.974, 0.97677237, 0.980956, 0.9749278, 0.98445904, 0.9692531, 0.9730751, 0.9761605, 0.9795871, 0.9741392, 0.98365676, 0.9713534, 0.9751864, 0.977411, 0.9796041, 0.9741461, 0.9842945, 0.97094166, 0.9727836, 0.9772117, 0.9785104, 0.97384214, 0.9840201, 0.97105914, 0.9740804, 0.97678965, 0.9809176, 0.97496426, 0.9845234, 0.96923757, 0.973102, 0.97617245, 0.9795457, 0.9741624, 0.9836998, 0.9713083, 0.975277, 0.97742015, 0.97951627, 0.9741499, 0.98432773, 0.97091424, 0.972887, 0.97720885, 0.9784624, 0.97383344, 0.9840322, 0.9710868, 0.97408456, 0.9767661, 0.9808554, 0.97495735, 0.9844982, 0.9692042, 0.9731181, 0.9761835, 0.9794656, 0.97411704, 0.98361397, 0.9713268, 0.97522426, 0.97741574, 0.9794983, 0.97410065, 0.98426443, 0.970908, 0.9727657, 0.9771572, 0.97848856, 0.97376853, 0.98397684, 0.9710962, 0.9740475, 0.9767669, 0.9807935, 0.97481084, 0.9844781, 0.96919066, 0.97309643, 0.9761747, 0.97946084, 0.974018, 0.9836413, 0.9712738, 0.9752006, 0.9774376, 0.97948486, 0.9739395, 0.9842228, 0.97091794, 0.9727049, 0.97718406, 0.9783795, 0.97364, 0.9838891, 0.97103465, 0.9739604, 0.97681594, 0.9808084, 0.9747711, 0.9844381, 0.9691452, 0.9730471, 0.9761553, 0.9794432, 0.97396415, 0.98355055, 0.9713092, 0.9751707, 0.9773665, 0.9795089, 0.97395676, 0.9841986, 0.97082907, 0.9727418, 0.97717434, 0.978403, 0.9736095, 0.98388195, 0.97097796, 0.9740338, 0.9768349, 0.9808152, 0.97472984, 0.98440254, 0.96914667, 0.9730627, 0.97619414, 0.97943634, 0.9739551, 0.98352796, 0.9712559, 0.97511655, 0.977444, 0.9795288, 0.9738754, 0.98417103, 0.97079515, 0.97269464, 0.977211, 0.97838116, 0.9735849, 0.98385173, 0.97089785, 0.9739009, 0.9768003, 0.9807962, 0.97471774, 0.984396, 0.9690373, 0.97300726, 0.976168, 0.97950554, 0.9739274, 0.9835102, 0.97112525, 0.97505254, 0.9774516, 0.97953314, 0.9738394, 0.98417884, 0.9707248, 0.97261536, 0.977217, 0.97851515, 0.9736017, 0.9838982, 0.9708999, 0.97394186, 0.9768192, 0.9808303, 0.97469974, 0.9843919, 0.9691496, 0.9730032, 0.976154, 0.9794478, 0.973938, 0.98358285, 0.97117484, 0.9750988, 0.97743416, 0.97952044, 0.97379655, 0.9841925, 0.97070843, 0.9727606, 0.97724926, 0.97844255, 0.9735487, 0.9838669, 0.9708655, 0.9739551, 0.97686094, 0.98082423, 0.9746757, 0.98444694, 0.9690158, 0.97305363, 0.97614247, 0.97951055, 0.97382516, 0.98357433, 0.9711297, 0.9751228, 0.97743773, 0.9795537, 0.9738182, 0.9842181, 0.9706954, 0.97262806, 0.9772478, 0.9785265, 0.9735218, 0.9839394, 0.9708194, 0.97392976, 0.9767967, 0.9809161, 0.9746217, 0.98447025, 0.96898156, 0.97295153, 0.9761461, 0.97957003, 0.9738306, 0.98360765, 0.9710561, 0.97512233, 0.97744715, 0.97959876, 0.9738133, 0.9842158, 0.97057307, 0.9727218, 0.9772488, 0.9785131, 0.9735183, 0.9839608, 0.97072315, 0.9740277, 0.9768843, 0.98094136, 0.9746166, 0.9844603, 0.96885645, 0.9730654, 0.9761574, 0.97959536, 0.9738144, 0.98361915, 0.9709646, 0.9751542, 0.97746587, 0.9796367, 0.9737665, 0.98422885, 0.9704488, 0.9727155, 0.9772199, 0.9784787, 0.9734233, 0.98388857, 0.9706482, 0.97396404, 0.976856, 0.98088855, 0.9745345, 0.9843892, 0.9687867, 0.97298986, 0.97612643, 0.97953004, 0.97372186, 0.98354006, 0.9708561, 0.9751052, 0.97745174, 0.9795577, 0.973691, 0.984151, 0.9703611, 0.9726744, 0.9772102, 0.9784509, 0.97336507, 0.9838919, 0.97056806, 0.97392356, 0.9768198, 0.98085016, 0.97454584, 0.98442465, 0.96874845, 0.9730682, 0.97617173, 0.97955084, 0.9737593, 0.9835963, 0.970893, 0.9752068, 0.9775083, 0.9795333, 0.97374016, 0.98420936, 0.9703841, 0.97278374, 0.9772668, 0.9785053, 0.9733353, 0.98388106, 0.97051686, 0.97400993, 0.9769468, 0.9808942, 0.97454417, 0.9844015, 0.9687109, 0.97307044, 0.97629344, 0.97944033, 0.9737172, 0.9835541, 0.97078055, 0.9751845, 0.9775727, 0.97952867, 0.9736912, 0.9842085, 0.9702566, 0.97271615, 0.9772702, 0.9784818, 0.9733305, 0.9838712, 0.9704545, 0.9739525, 0.976934, 0.98087615, 0.9745117, 0.9844445, 0.9686539, 0.9730227, 0.97620606, 0.9795165, 0.97363913, 0.9835125, 0.97066325, 0.97512007, 0.977572, 0.9795105, 0.973671, 0.9842, 0.97020245, 0.9726619, 0.9772381, 0.97841734, 0.97330296, 0.98387563, 0.970295, 0.9739314, 0.97689074, 0.98079914, 0.97447985, 0.9844058, 0.9684845, 0.97303694, 0.9762195, 0.97946954, 0.9737083, 0.9835328, 0.9706947, 0.9751922, 0.9774967, 0.9795171, 0.9737336, 0.98417467, 0.9702077, 0.97277844, 0.9772725, 0.9784685, 0.9734143, 0.9838681, 0.9704324, 0.9740409, 0.97687507, 0.980822, 0.97455853, 0.98441124, 0.968578, 0.973054, 0.9761955, 0.9794831, 0.97371036, 0.98353773, 0.9706693, 0.97521544, 0.9775047, 0.97951525, 0.9736632, 0.98416, 0.9701811, 0.9727782, 0.97724175, 0.9784811, 0.97343045, 0.98388255, 0.9704224, 0.97404104, 0.9768424, 0.9808426, 0.9745297, 0.9844264, 0.9685781, 0.9730819, 0.9762255, 0.9795228, 0.9737384, 0.983562, 0.9706829, 0.9752005, 0.9775353, 0.9795475, 0.9736946, 0.98417944, 0.97022957, 0.9727471, 0.9772372, 0.97845113, 0.97339904, 0.983874, 0.97038484, 0.9740045, 0.97684723, 0.980827, 0.974488, 0.98438674, 0.9685028, 0.9730611, 0.9761787, 0.9794194, 0.9736833, 0.9835381, 0.9706818, 0.97515464, 0.977464, 0.97949374, 0.9736911, 0.9842121, 0.9701755, 0.972803, 0.97715616, 0.97847086, 0.97334427, 0.98384356, 0.97034943, 0.97404486, 0.9768345, 0.9808498, 0.9745219, 0.98438525, 0.9685289, 0.97312564, 0.9761969, 0.9795074, 0.9737007, 0.9835636, 0.9707709, 0.9752482, 0.97752565, 0.97961384, 0.973685, 0.9841469, 0.9702139, 0.97283024, 0.977252, 0.97851825, 0.97334903, 0.98386186, 0.9703916, 0.97407585, 0.97689396, 0.9808692, 0.9745035, 0.98438936, 0.9685319, 0.9731836, 0.9762632, 0.97955245, 0.9736675, 0.9835269, 0.9706553, 0.97527266, 0.97758067, 0.9795837, 0.9736612, 0.9841814, 0.9701465, 0.972867, 0.97730696, 0.97850114, 0.9733844, 0.9838851, 0.9703762, 0.97384393, 0.9770044, 0.98086, 0.9745568, 0.98443156, 0.96860486, 0.97307813, 0.9763351, 0.9795644, 0.973677, 0.983583, 0.97078806, 0.97521544, 0.97763443, 0.9795968, 0.9735921, 0.9841857, 0.9702332, 0.97284836, 0.9772962, 0.97858024, 0.9732564, 0.983871, 0.9705001, 0.9739414, 0.97696096, 0.9809146, 0.9745318, 0.9844118, 0.96862864, 0.9730578, 0.9763204, 0.97957957, 0.9736892, 0.98358536, 0.9706683, 0.9751786, 0.9776634, 0.97950256, 0.973682, 0.98423415, 0.9701835, 0.9727729, 0.97737545, 0.9784604, 0.9733714, 0.98392767, 0.97039413, 0.9740612, 0.9770815, 0.9808522, 0.9746148, 0.9844848, 0.9686619, 0.9731222, 0.97641015, 0.9794679, 0.9736632, 0.98359436, 0.97077703, 0.97522134, 0.9776789, 0.97961843, 0.9736353, 0.98424387, 0.9702499, 0.97278196, 0.97736645, 0.978534, 0.9733531, 0.98396736, 0.97054774, 0.9739361, 0.977066, 0.9808442, 0.97456646, 0.9844809, 0.96874064, 0.97310555, 0.97640854, 0.97947204, 0.97365046, 0.9836277, 0.97083694, 0.9752515, 0.97775817, 0.9795527, 0.97369045, 0.9842934, 0.97032094, 0.97288966, 0.97741574, 0.978526, 0.97350466, 0.98394847, 0.97049963, 0.97409564, 0.9770643, 0.9808512, 0.9745851, 0.98449695, 0.96871275, 0.97316486, 0.97643685, 0.9795034, 0.97372335, 0.98364884, 0.97088355, 0.9752508, 0.97771126, 0.97954834, 0.97365564, 0.98424274, 0.9703527, 0.97284, 0.97739375, 0.97849905, 0.9734284, 0.983963, 0.97054535, 0.97395444, 0.97703177, 0.98080564, 0.9745422, 0.98447895, 0.968828, 0.97310954, 0.97637445, 0.9795074, 0.97356296, 0.98365307, 0.97102314, 0.97517973, 0.9777254, 0.9794987, 0.97351056, 0.9842589, 0.9705465, 0.97282153, 0.9773411, 0.9784459, 0.97322524, 0.9839251, 0.9708881, 0.97402656, 0.9770358, 0.9808441, 0.9743076, 0.98447406, 0.96899265, 0.9730569, 0.9763476, 0.9795003, 0.97349924, 0.98365366, 0.9710395, 0.97521985, 0.9777004, 0.97958344, 0.97346467, 0.9842941, 0.9709156, 0.97286564, 0.97738236, 0.97851115, 0.97320354, 0.98398834, 0.9710824, 0.9740416, 0.9770069, 0.98087126, 0.97435886, 0.98452294, 0.9693438, 0.9731358, 0.9763545, 0.97945017, 0.9734944, 0.98365206, 0.97139263, 0.9752685, 0.97765267, 0.97948825, 0.97352356, 0.9842547, 0.9709111, 0.97297215, 0.9774026, 0.9783512, 0.9732242, 0.9839729, 0.9711621, 0.9740626, 0.9769539, 0.98077434, 0.97438383, 0.9844721, 0.96936536, 0.9731722, 0.9762596, 0.97935164, 0.97349495, 0.9835847, 0.97153395, 0.97541046, 0.97770154, 0.9794271, 0.9735323, 0.9842307, 0.97119224, 0.97305423, 0.9773826, 0.9783915, 0.9731611, 0.9839608, 0.97126454, 0.97422564, 0.9770234, 0.9807519, 0.9744158, 0.98445743, 0.96940875, 0.97332555, 0.97636515, 0.9793803, 0.9735956, 0.9835978, 0.9714653, 0.9754146, 0.97775227, 0.9794676, 0.9736017, 0.98423034, 0.9709688, 0.9730455, 0.9773687, 0.97844493, 0.9732502, 0.9839444, 0.9711122, 0.9743747, 0.97705066, 0.9808441, 0.97450167, 0.9845152, 0.9693785, 0.9734224, 0.9764415, 0.9794174, 0.9735807, 0.9836443, 0.9714352, 0.975375, 0.97772765, 0.97948813, 0.9736433, 0.9842668, 0.9708914, 0.9730065, 0.97737664, 0.97843295, 0.9733045, 0.9839602, 0.97112757, 0.9743757, 0.977033, 0.98083407, 0.9744985, 0.9844915, 0.9693708, 0.973395, 0.9763831, 0.9794971, 0.9736267, 0.9836543, 0.97146946, 0.975414, 0.97775805, 0.97950166, 0.97363067, 0.9842722, 0.9710089, 0.97306675, 0.9774089, 0.97851574, 0.97336054, 0.9839654, 0.9711639, 0.9743561, 0.9770667, 0.98091555, 0.9745566, 0.9845127, 0.96939427, 0.9734066, 0.9764573, 0.9794713, 0.97368693, 0.98368055, 0.9714843, 0.97548306, 0.977799, 0.9795355, 0.973697, 0.9842972, 0.9710197, 0.9731541, 0.9774265, 0.9785092, 0.97333455, 0.98400474, 0.97119933, 0.9743783, 0.9770692, 0.9809369, 0.97457707, 0.984511, 0.969407, 0.9734117, 0.97644764, 0.9796291, 0.97372514, 0.9836463, 0.97150695, 0.9754274, 0.97778076, 0.9796379, 0.9736838, 0.98423207, 0.9709853, 0.97306097, 0.97744054, 0.97864324, 0.97332317, 0.9839227, 0.971164, 0.9743208, 0.9770588, 0.9809184, 0.974536, 0.9844796, 0.9693684, 0.9733599, 0.9763823, 0.9796149, 0.9736014, 0.98361087, 0.9715182, 0.97540885, 0.9777354, 0.97958255, 0.9736597, 0.9842355, 0.97105837, 0.9730488, 0.977242, 0.9785171, 0.97322345, 0.9839317, 0.97121406, 0.9742347, 0.97691476, 0.9808632, 0.974482, 0.98446137, 0.96934205, 0.97328055, 0.9762946, 0.97954327, 0.97360194, 0.9836231, 0.9715243, 0.9753632, 0.97764903, 0.97959876, 0.97353244, 0.984274, 0.9710941, 0.97305006, 0.9773093, 0.97851115, 0.9732519, 0.9839953, 0.9713144, 0.9742362, 0.97694856, 0.9809687, 0.9744552, 0.98453486, 0.96955055, 0.9733926, 0.97631913, 0.97959256, 0.9736409, 0.98367786, 0.9717391, 0.9754156, 0.97769153, 0.9795862, 0.97362715, 0.9843105, 0.97114456, 0.9730683, 0.97732306, 0.97850615, 0.97327256, 0.98395884, 0.97136027, 0.97426426, 0.9769925, 0.9809215, 0.9744771, 0.9845084, 0.9694917, 0.97333175, 0.9764115, 0.9795371, 0.97361684, 0.9836915, 0.97163004, 0.97537374, 0.9777853, 0.9795527, 0.9735641, 0.9843581, 0.97122574, 0.9729505, 0.9775484, 0.97844905, 0.9732597, 0.9840126, 0.9714246, 0.9742328, 0.9770603, 0.9809246, 0.97438365, 0.9844414, 0.96965134, 0.9733287, 0.97636104, 0.9795293, 0.97344863, 0.9835321, 0.9716622, 0.97531736, 0.97774893, 0.97952604, 0.97354907, 0.9842165, 0.97118706, 0.9729487, 0.97747415, 0.9784525, 0.9731267, 0.98389894, 0.971476, 0.9742065, 0.9771269, 0.9808508, 0.9744105, 0.9844678, 0.9697142, 0.97334063, 0.9765437, 0.9794743, 0.97355396, 0.98362887, 0.9717517, 0.9753566, 0.9779131, 0.9795775, 0.97360057, 0.98431534, 0.9711973, 0.97292805, 0.9775972, 0.9784771, 0.9732501, 0.9840035, 0.9714904, 0.9741786, 0.9772989, 0.9809059, 0.974477, 0.984543, 0.9696599, 0.97334677, 0.9765959, 0.9796015, 0.97364736, 0.98375136, 0.9717121, 0.97541875, 0.97795594, 0.97957796, 0.97363937, 0.98434585, 0.9711755, 0.97307736, 0.97758967, 0.97856504, 0.97329885, 0.9840297, 0.97149515, 0.97436893, 0.97729456, 0.98099375, 0.97447056, 0.9845563, 0.96965075, 0.9734446, 0.97665375, 0.9795218, 0.9735844, 0.98373806, 0.9717386, 0.97551733, 0.9779539, 0.9796036, 0.9735917, 0.98433036, 0.97120583, 0.9731337, 0.9776685, 0.9785997, 0.9732858, 0.98407173, 0.9714204, 0.97436804, 0.977357, 0.9809651, 0.9744333, 0.9846005, 0.9697142, 0.97342604, 0.9766703, 0.97962874, 0.97360647, 0.98376864, 0.9717785, 0.9753964, 0.97803146, 0.9796706, 0.973624, 0.9843954, 0.971221, 0.973154, 0.9776589, 0.9786021, 0.9733044, 0.9840777, 0.97144526, 0.9743034, 0.977367, 0.9809731, 0.97454315, 0.9845725, 0.96958786, 0.9734421, 0.9766584, 0.9795663, 0.9737196, 0.98376393, 0.9717737, 0.9754758, 0.97794396, 0.9796508, 0.97370875, 0.98437023, 0.97120327, 0.973119, 0.97762614, 0.9786269, 0.97331434, 0.9841208, 0.97140557, 0.97431266, 0.97731805, 0.980942, 0.9745589, 0.9846208, 0.96957576, 0.97339916, 0.97668606, 0.9795578, 0.9738017, 0.9838321, 0.97164005, 0.975527, 0.9779733, 0.97964305, 0.97369134, 0.9844185, 0.97114646, 0.9730933, 0.9776642, 0.97865695, 0.97336394, 0.9841353, 0.97139716, 0.974294, 0.977359, 0.981009, 0.9745603, 0.98468405, 0.9696067, 0.9734779, 0.9767288, 0.979594, 0.9737757, 0.98383826, 0.9717749, 0.9755755, 0.97802037, 0.9796438, 0.97373134, 0.9844301, 0.97126794, 0.97315544, 0.97769564, 0.97865707, 0.9734379, 0.98413974, 0.971484, 0.9743706, 0.9773955, 0.98104364, 0.97461843, 0.9846758, 0.9697296, 0.97356784, 0.97674745, 0.97966915, 0.9737567, 0.98386765, 0.9718051, 0.97556555, 0.97803414, 0.97973114, 0.9738341, 0.9844079, 0.9712902, 0.9731786, 0.9777238, 0.9786856, 0.97339374, 0.9841306, 0.9714632, 0.97441894, 0.9774089, 0.98104525, 0.97462034, 0.98464996, 0.9697184, 0.9734826, 0.97676146, 0.9796342, 0.9737649, 0.9838229, 0.9718769, 0.97561216, 0.97803897, 0.97973055, 0.97373813, 0.98442554, 0.9713167, 0.97328895, 0.9777787, 0.9786422, 0.9734414, 0.98414063, 0.9714518, 0.9744666, 0.9774211, 0.98097503, 0.97458696, 0.9846581, 0.96976864, 0.9736057, 0.97677886, 0.97955793, 0.97382236, 0.98378664, 0.9717803, 0.9756545, 0.97805184, 0.9795964, 0.9737534, 0.98439944, 0.97129065, 0.97324216, 0.9777519, 0.97853744, 0.9733812, 0.9840949, 0.9714535, 0.9744961, 0.97739285, 0.9809223, 0.9745963, 0.984605, 0.9696324, 0.97354794, 0.97678316, 0.979511, 0.97374076, 0.9837632, 0.9717097, 0.97556996, 0.9780505, 0.9795516, 0.9737352, 0.98442346, 0.97119415, 0.97321814, 0.97774804, 0.9785391, 0.97341937, 0.98411834, 0.9713706, 0.9744322, 0.97740173, 0.98090017, 0.97459567, 0.98463374, 0.9696512, 0.9736018, 0.9767421, 0.9794861, 0.9737704, 0.98379344, 0.9716816, 0.9755662, 0.9780026, 0.97948015, 0.9736521, 0.9843939, 0.9711485, 0.9732208, 0.9776587, 0.9785155, 0.97333795, 0.9840949, 0.971342, 0.9744803, 0.9773911, 0.98085624, 0.97452706, 0.9846556, 0.9696045, 0.9736472, 0.97675437, 0.97953117, 0.9736746, 0.9838092, 0.9716394, 0.97563577, 0.9780521, 0.97958916, 0.9736555, 0.9844148, 0.97118145, 0.973267, 0.97772664, 0.97848606, 0.9733804, 0.9841037, 0.9713166, 0.9744771, 0.97739977, 0.9809084, 0.9745969, 0.984657, 0.9695654, 0.97358984, 0.97674143, 0.9795092, 0.9737709, 0.9838224, 0.97170997, 0.97557724, 0.9779945, 0.97956145, 0.97372323, 0.9844428, 0.97112566, 0.9733517, 0.97773117, 0.97852165, 0.9733387, 0.9841532, 0.97132605, 0.9745136, 0.9773736, 0.9808942, 0.9746035, 0.98469293, 0.9695807, 0.9735873, 0.97677714, 0.9795314, 0.9737592, 0.9838674, 0.97173136, 0.9756798, 0.9780366, 0.97956043, 0.9737742, 0.984419, 0.9711954, 0.9732409, 0.97773015, 0.9784898, 0.9733405, 0.9840565, 0.97132784, 0.9745141, 0.9773687, 0.9808857, 0.97451776, 0.9846239, 0.9694886, 0.97366095, 0.97671777, 0.97949386, 0.9736303, 0.9837839, 0.9716465, 0.9757068, 0.97804683, 0.9795426, 0.9736363, 0.9844066, 0.9711718, 0.9733908, 0.9777805, 0.9785361, 0.97334146, 0.9840844, 0.9713167, 0.9745737, 0.9774085, 0.98092467, 0.974496, 0.9846043, 0.9696216, 0.9735974, 0.9768052, 0.9794727, 0.9736061, 0.98376834, 0.9716698, 0.97573656, 0.978018, 0.979514, 0.97363675, 0.98436165, 0.9711877, 0.97325224, 0.97772956, 0.97848684, 0.9732134, 0.98408085, 0.9712984, 0.9744698, 0.9773916, 0.98084956, 0.97440696, 0.984609, 0.96958315, 0.97359514, 0.97678113, 0.9794662, 0.97360694, 0.983711, 0.97151417, 0.9755558, 0.9780571, 0.97949135, 0.97352004, 0.984346, 0.9711113, 0.9731823, 0.9777674, 0.9784679, 0.97319025, 0.9840396, 0.97124463, 0.9744082, 0.9773852, 0.9808037, 0.97434324, 0.9845642, 0.96955055, 0.97354376, 0.9767786, 0.97953415, 0.9735606, 0.9837195, 0.9716564, 0.9755364, 0.97801, 0.97952455, 0.9735226, 0.98435915, 0.9711442, 0.97321576, 0.9777364, 0.97853833, 0.97316766, 0.9840625, 0.97129107, 0.97440886, 0.97736776, 0.9808857, 0.9744124, 0.984585, 0.9694982, 0.97348285, 0.9767348, 0.9795089, 0.973516, 0.9837487, 0.971662, 0.9755079, 0.97800636, 0.97959256, 0.9735303, 0.9843082, 0.9711623, 0.97316813, 0.9777298, 0.9785189, 0.97313356, 0.9839974, 0.9713175, 0.9744544, 0.9773632, 0.9808952, 0.97437626, 0.98455703, 0.9695379, 0.97353643, 0.976772, 0.97951823, 0.9735666, 0.9837733, 0.9717023, 0.97552514, 0.9780371, 0.9795847, 0.9735848, 0.984345, 0.9711467, 0.97315985, 0.977716, 0.9785502, 0.9731534, 0.9840438, 0.9713364, 0.97436404, 0.9773496, 0.98091274, 0.97436607, 0.9845852, 0.96957, 0.9734859, 0.97671664, 0.9794967, 0.97350514, 0.98372805, 0.97166514, 0.9754828, 0.97798526, 0.97957027, 0.97356534, 0.98430216, 0.9711766, 0.9731174, 0.9776928, 0.9785446, 0.9732109, 0.98403835, 0.9713444, 0.9743041, 0.97729653, 0.980927, 0.9744255, 0.9846124, 0.9695871, 0.97327924, 0.97665876, 0.9795176, 0.9734948, 0.98379344, 0.9716143, 0.975444, 0.97795254, 0.9795257, 0.9734849, 0.98436457, 0.971088, 0.9730713, 0.97768503, 0.978542, 0.9731438, 0.9840485, 0.97127885, 0.97432333, 0.97729445, 0.98093903, 0.9744057, 0.9845942, 0.9695505, 0.9733603, 0.9766499, 0.97950816, 0.97354794, 0.98382324, 0.9716711, 0.9754317, 0.97797704, 0.9795266, 0.97351515, 0.984414, 0.97116095, 0.9730094, 0.9777527, 0.9784993, 0.9731293, 0.98407507, 0.9712766, 0.9742305, 0.9773586, 0.980875, 0.974277, 0.9846049, 0.9695947, 0.9732982, 0.97669744, 0.97947395, 0.9733988, 0.9838019, 0.9716698, 0.97530204, 0.97801226, 0.9795456, 0.9733829, 0.9843685, 0.97116995, 0.9729676, 0.9777568, 0.9785592, 0.9729786, 0.9840657, 0.97132164, 0.97420776, 0.97734296, 0.9808786, 0.97417283, 0.9845712, 0.96947235, 0.9732939, 0.97672904, 0.97950506, 0.97332835, 0.98375195, 0.9716267, 0.9753411, 0.9779572, 0.97945565, 0.9733185, 0.9843185, 0.97104764, 0.97293967, 0.9777123, 0.9784555, 0.97297376, 0.9840028, 0.97122, 0.9742052, 0.9773167, 0.9807947, 0.974152, 0.984544, 0.96939987, 0.97327876, 0.976713, 0.9793868, 0.9733525, 0.98373806, 0.9715446, 0.9752422, 0.97800636, 0.9794764, 0.9732963, 0.98429835, 0.97098935, 0.97292405, 0.97775066, 0.97844887, 0.9729844, 0.9840174, 0.9712067, 0.9741001, 0.9773356, 0.980817, 0.9741562, 0.9845872, 0.9694168, 0.9732193, 0.97679603, 0.97941154, 0.97335106, 0.98373795, 0.97156334, 0.9752607, 0.97798175, 0.9794908, 0.9733276, 0.984327, 0.97102755, 0.9727896, 0.97772425, 0.97844404, 0.9729919, 0.9840429, 0.97115254, 0.9740625, 0.97730166, 0.980789, 0.9742188, 0.98458606, 0.96927994, 0.97306335, 0.97670263, 0.97938144, 0.97334707, 0.9837379, 0.97132975, 0.97518855, 0.97795653, 0.9794998, 0.97332555, 0.9843388, 0.9708011, 0.9728213, 0.977707, 0.97842497, 0.9730674, 0.9840416, 0.9710065, 0.9740027, 0.9773392, 0.9808162, 0.9742149, 0.984607, 0.96927994, 0.97319174, 0.97671425, 0.97947204, 0.97337645, 0.98375654, 0.97137994, 0.97521496, 0.97801924, 0.9795092, 0.97337115, 0.98436457, 0.9709221, 0.97281146, 0.97778416, 0.97852486, 0.97302157, 0.9840911, 0.97112197, 0.9740408, 0.9773776, 0.98086905, 0.97424, 0.9846065, 0.96929014, 0.97312546, 0.9767295, 0.9794744, 0.97334325, 0.98381436, 0.9714735, 0.9752216, 0.97800535, 0.9795894, 0.9734074, 0.98438233, 0.9709782, 0.9728054, 0.9777062, 0.97851, 0.9730025, 0.98405474, 0.9710876, 0.9740571, 0.97732407, 0.9808952, 0.97427803, 0.9845873, 0.969434, 0.9732121, 0.9767567, 0.97949857, 0.97343993, 0.98376507, 0.97149414, 0.9752345, 0.97801375, 0.9795751, 0.97334516, 0.9843417, 0.97100306, 0.9728294, 0.97775304, 0.97852874, 0.9730867, 0.9840529, 0.9711442, 0.97406197, 0.9773563, 0.9809053, 0.9742536, 0.9845836, 0.96940356, 0.97309583, 0.97675407, 0.97949237, 0.97343767, 0.98375595, 0.9714526, 0.9751753, 0.97800213, 0.9795523, 0.9734431, 0.98433024, 0.9709612, 0.9728348, 0.97772276, 0.9784978, 0.9731328, 0.98402923, 0.97113997, 0.9740141, 0.97733724, 0.98084736, 0.9743377, 0.98456144, 0.96939933, 0.97313946, 0.97678405, 0.97946596, 0.9734702, 0.9837309, 0.97146666, 0.9751694, 0.97803277, 0.9795409, 0.97344387, 0.9843409, 0.9709457, 0.9728169, 0.97777724, 0.9785131, 0.9731512, 0.984005, 0.9711782, 0.9740538, 0.9773666, 0.9809545, 0.9744118, 0.98455495, 0.9694132, 0.97311956, 0.9767893, 0.97948235, 0.9735314, 0.98375964, 0.9715407, 0.97515273, 0.9780772, 0.9796116, 0.9734989, 0.98430204, 0.971079, 0.9728257, 0.9777861, 0.9785704, 0.97313774, 0.98405564, 0.971228, 0.97409195, 0.977402, 0.9809832, 0.97440606, 0.98457885, 0.96945333, 0.97314644, 0.976786, 0.9795746, 0.9735227, 0.98375124, 0.97154015, 0.975184, 0.97806084, 0.97967565, 0.9734954, 0.9843023, 0.97100765, 0.97281045, 0.9777786, 0.9786671, 0.973161, 0.9839931, 0.9711524, 0.9740295, 0.9774021, 0.9809793, 0.974373, 0.9845307, 0.9693329, 0.9731525, 0.9767422, 0.9795455, 0.9735347, 0.98366785, 0.9714336, 0.9751814, 0.9780602, 0.97961366, 0.9734954, 0.9842628, 0.970941, 0.9727753, 0.97772866, 0.978627, 0.9730943, 0.98396516, 0.9711188, 0.9740743, 0.97734433, 0.980943, 0.97437584, 0.98449904, 0.96931016, 0.9731266, 0.97678816, 0.9795395, 0.9734763, 0.98371375, 0.971413, 0.97516745, 0.97802895, 0.9795714, 0.97345597, 0.9842888, 0.97092247, 0.97273827, 0.9777535, 0.9786058, 0.9731076, 0.98396033, 0.97111577, 0.9740413, 0.9774046, 0.98093903, 0.9743644, 0.98452973, 0.9693497, 0.97310287, 0.9767432, 0.97951734, 0.9734804, 0.98369855, 0.9715053, 0.97521836, 0.9780566, 0.9795613, 0.9734144, 0.98425174, 0.97097605, 0.97277886, 0.9777052, 0.9785633, 0.9731375, 0.9839554, 0.9710579, 0.97398674, 0.9773053, 0.9809255, 0.97434324, 0.9845165, 0.96935874, 0.973152, 0.976698, 0.9794287, 0.9734055, 0.9836824, 0.9714248, 0.97520477, 0.9779768, 0.97949946, 0.9734181, 0.9842537, 0.9708924, 0.97279894, 0.97767603, 0.9784757, 0.9729864, 0.9839602, 0.9710498, 0.9740206, 0.9772848, 0.9808842, 0.97427106, 0.9845005, 0.96930724, 0.9731146, 0.9766832, 0.97942173, 0.97340816, 0.9836666, 0.9714181, 0.9751437, 0.97797227, 0.979486, 0.97338253, 0.9842501, 0.97091043, 0.9728687, 0.9776594, 0.9784751, 0.9730012, 0.98392457, 0.971075, 0.973989, 0.9772643, 0.9808497, 0.97426945, 0.9845368, 0.969308, 0.97308415, 0.976631, 0.9794318, 0.9734022, 0.9836795, 0.97149926, 0.97507566, 0.9779587, 0.9794576, 0.9733787, 0.9842924, 0.97098327, 0.9726719, 0.97764057, 0.97846323, 0.9729936, 0.9839444, 0.9710888, 0.9739724, 0.9772953, 0.98088753, 0.97424966, 0.9844875, 0.9693298, 0.97304267, 0.9766827, 0.97939026, 0.97338086, 0.9836797, 0.9714751, 0.97515297, 0.9780035, 0.9794814, 0.97331375, 0.98424584, 0.9709399, 0.9726653, 0.9776637, 0.9784771, 0.97291857, 0.9839226, 0.9710966, 0.97388726, 0.97724813, 0.98079693, 0.9741775, 0.9844386, 0.96928966, 0.9729902, 0.9766525, 0.97937006, 0.9733026, 0.98360986, 0.9714885, 0.97508425, 0.97797006, 0.9794967, 0.9733236, 0.9842038, 0.9709502, 0.97267026, 0.97765666, 0.97847223, 0.97294056, 0.98386616, 0.9710779, 0.97385424, 0.9773063, 0.9808415, 0.97414994, 0.9844385, 0.9692396, 0.97292227, 0.9766714, 0.9793868, 0.97325, 0.98362046, 0.97133356, 0.9750386, 0.9779198, 0.9794909, 0.97326297, 0.98423, 0.97083604, 0.9725814, 0.97762907, 0.97842854, 0.9729029, 0.9839067, 0.9710131, 0.97385955, 0.977247, 0.98082185, 0.97415406, 0.9844136, 0.96923524, 0.97297895, 0.9766302, 0.979369, 0.9732022, 0.98362195, 0.97137576, 0.97499144, 0.9779282, 0.97942275, 0.9731741, 0.9841605, 0.97078055, 0.97263306, 0.9776483, 0.97842234, 0.97284126, 0.98390126, 0.9709945, 0.97382486, 0.97723776, 0.9807864, 0.97406447, 0.9843997, 0.9692219, 0.9729409, 0.9766591, 0.9793037, 0.9731736, 0.9835798, 0.97132856, 0.9749245, 0.9779596, 0.97938204, 0.9731587, 0.98416984, 0.97081304, 0.9725976, 0.97763705, 0.97839236, 0.9727472, 0.9838637, 0.97099596, 0.97382915, 0.97726625, 0.9807246, 0.9740297, 0.9843999, 0.9692262, 0.97292, 0.97663337, 0.9792827, 0.97309476, 0.98360604, 0.9713805, 0.9750147, 0.9779661, 0.9793667, 0.9731241, 0.9841745, 0.9708402, 0.9726599, 0.977621, 0.97830516, 0.9727148, 0.9838732, 0.9709617, 0.97378165, 0.9772046, 0.98070866, 0.97400045, 0.9843752, 0.96918863, 0.9729499, 0.97663385, 0.9793571, 0.9731304, 0.9835623, 0.97129524, 0.9749957, 0.9779205, 0.9794195, 0.9730194, 0.9841791, 0.97080314, 0.97264916, 0.97761995, 0.97836417, 0.9726671, 0.9838897, 0.97096574, 0.9738283, 0.9772638, 0.98081243, 0.97398967, 0.98445225, 0.9691966, 0.9729244, 0.97663474, 0.97932965, 0.9730321, 0.98361003, 0.97128195, 0.97499996, 0.9779308, 0.9794311, 0.9730525, 0.9841956, 0.9708228, 0.9726206, 0.97760516, 0.97842556, 0.9726943, 0.9839008, 0.9709191, 0.9738385, 0.97726613, 0.98081917, 0.9739449, 0.9844221, 0.9692377, 0.9729219, 0.97664636, 0.9793251, 0.9731001, 0.9835937, 0.97132987, 0.9750216, 0.9779805, 0.97939074, 0.9730646, 0.98420507, 0.9708095, 0.972638, 0.9775958, 0.97832376, 0.97268456, 0.9839072, 0.9709975, 0.9737767, 0.9772503, 0.980732, 0.9739638, 0.9844521, 0.9691686, 0.9728898, 0.9766352, 0.97925913, 0.9730522, 0.9836538, 0.97128344, 0.9749615, 0.97793543, 0.97935253, 0.97306186, 0.9842048, 0.9707756, 0.9725164, 0.97760254, 0.97830975, 0.97266054, 0.983865, 0.9708965, 0.97379047, 0.97721285, 0.98072904, 0.9739237, 0.9844413, 0.9691264, 0.9728469, 0.9766076, 0.9792544, 0.9729594, 0.98355657, 0.9713074, 0.97496235, 0.9779082, 0.97935057, 0.97294205, 0.9841756, 0.9708264, 0.9725091, 0.9775877, 0.97832364, 0.9726256, 0.98385656, 0.97093356, 0.9737298, 0.97724015, 0.9807124, 0.97389495, 0.98438823, 0.9691116, 0.97281486, 0.9766036, 0.9792492, 0.9730051, 0.9835851, 0.97131616, 0.97486275, 0.9779524, 0.9793498, 0.9729329, 0.9841431, 0.9707354, 0.97245514, 0.9776514, 0.97837275, 0.9726274, 0.98383695, 0.9708608, 0.9737328, 0.97722864, 0.98072344, 0.9738879, 0.9843848, 0.9691527, 0.97289735, 0.9766127, 0.9793117, 0.9729993, 0.98358005, 0.9713176, 0.97495496, 0.9779061, 0.97935617, 0.97305816, 0.9841872, 0.9708395, 0.97264475, 0.9776277, 0.9783805, 0.9726379, 0.98386985, 0.9709461, 0.9737854, 0.977242, 0.98072094, 0.9739378, 0.98442626, 0.9691374, 0.9728985, 0.9766278, 0.97932416, 0.9729979, 0.98358643, 0.9713635, 0.9749865, 0.97796416, 0.979366, 0.97302216, 0.98419285, 0.970826, 0.9726399, 0.9776685, 0.97838265, 0.9726749, 0.98390573, 0.9709254, 0.9738582, 0.9772679, 0.9807606, 0.9739391, 0.98444843, 0.96913993, 0.97284746, 0.9766973, 0.97933424, 0.9730198, 0.9836006, 0.971303, 0.9750011, 0.97799814, 0.9794042, 0.97304666, 0.9842137, 0.97077066, 0.9726346, 0.9777248, 0.9783702, 0.9726686, 0.9838797, 0.97096616, 0.9738239, 0.9773665, 0.9808044, 0.9739251, 0.9844131, 0.96913254, 0.972934, 0.9767411, 0.97932017, 0.9729868, 0.98361593, 0.971339, 0.9750156, 0.977998, 0.9793966, 0.97298753, 0.9842062, 0.97084343, 0.9726036, 0.97770095, 0.97838825, 0.9726821, 0.9839158, 0.97099316, 0.97389877, 0.9772628, 0.9807648, 0.97388, 0.984467, 0.96925676, 0.97299504, 0.9766867, 0.9793498, 0.97302747, 0.9836418, 0.97136945, 0.97505844, 0.9779493, 0.9794407, 0.9729916, 0.9842107, 0.9708965, 0.9727101, 0.97769344, 0.978399, 0.97271943, 0.98392123, 0.97103506, 0.9738374, 0.9772867, 0.9808508, 0.9739707, 0.9844572, 0.9692854, 0.9729278, 0.9766707, 0.97935045, 0.97298795, 0.983685, 0.9714023, 0.9750417, 0.9779127, 0.9794281, 0.97301304, 0.9842547, 0.97082907, 0.97263813, 0.97760457, 0.9783474, 0.97271806, 0.9839414, 0.9708975, 0.97383696, 0.97724473, 0.98077136, 0.97389877, 0.98449016, 0.969133, 0.9728828, 0.97669274, 0.9793672, 0.97303987, 0.9836833, 0.9712359, 0.97488403, 0.9779362, 0.97941417, 0.97297496, 0.9842614, 0.9708778, 0.97254115, 0.97766453, 0.9783603, 0.9727166, 0.9839623, 0.9709583, 0.97381365, 0.9772932, 0.98079294, 0.9739159, 0.98449373, 0.9691904, 0.9728618, 0.9766584, 0.9793705, 0.97300446, 0.98369265, 0.9714537, 0.974894, 0.97795665, 0.9794098, 0.9729883, 0.9842577, 0.9709084, 0.97254866, 0.9776708, 0.97837055, 0.9726499, 0.9839544, 0.9710173, 0.9736918, 0.97727054, 0.9807438, 0.9739367, 0.98448056, 0.96926874, 0.972727, 0.9767061, 0.9793116, 0.97300774, 0.98365307, 0.97138196, 0.9747704, 0.9780106, 0.97941405, 0.9730666, 0.98423797, 0.97080034, 0.9724194, 0.97770745, 0.9784145, 0.97269064, 0.9839257, 0.9709156, 0.9735814, 0.9772958, 0.98072803, 0.973942, 0.9844333, 0.9691677, 0.9726728, 0.97666, 0.9792996, 0.9729962, 0.98360544, 0.97131985, 0.97477055, 0.97795814, 0.97939086, 0.9730066, 0.9842078, 0.9708255, 0.97239494, 0.9776298, 0.9783391, 0.972684, 0.98382586, 0.9708919, 0.9736736, 0.9772413, 0.9807655, 0.9738729, 0.9843574, 0.96907824, 0.97271967, 0.97663045, 0.9792807, 0.97300637, 0.983514369, 0.971257687, 0.9748107, 0.9779439, 0.9793563, 0.97290075, 0.98410463, 0.9707091, 0.97237015, 0.9776162, 0.9783297, 0.9725144, 0.98378986, 0.9707912, 0.973539, 0.9772419, 0.98067355, 0.97382045, 0.9843292, 0.9690066, 0.972616, 0.9765866, 0.9792524, 0.97284937, 0.98348564, 0.9711621, 0.9746441, 0.9779166, 0.9793066, 0.97282016, 0.9840482, 0.9706143, 0.97231126, 0.9775655, 0.9783151, 0.97245455, 0.98374236, 0.97076213, 0.9735488, 0.9772431, 0.98069775, 0.9738003, 0.98427933, 0.9690108, 0.97255003, 0.9765545, 0.97927195, 0.9728706, 0.9834553, 0.9711717, 0.9746302, 0.9779115, 0.9793627, 0.9728751, 0.984091, 0.9707611, 0.9722344, 0.9775444, 0.9783225, 0.97237945, 0.98373383, 0.97089446, 0.97342074, 0.9772186, 0.9807356, 0.97362965, 0.9842539, 0.969079, 0.97256595, 0.9765787, 0.979294, 0.9727701, 0.9835113, 0.9712354, 0.9745988, 0.97790956, 0.9793341, 0.97273546, 0.9840605, 0.9707127, 0.9722701, 0.97755194, 0.97832334, 0.97231007, 0.9837456, 0.9708477, 0.97340816, 0.97720873, 0.98072183, 0.9735691, 0.9842672, 0.9691386, 0.97247374, 0.9765727, 0.97926277, 0.9726969, 0.98343694, 0.9712184, 0.97460485, 0.9778895, 0.9793075, 0.972779, 0.98407423, 0.9707506, 0.9722814, 0.9775834, 0.9783369, 0.9723158, 0.9837516, 0.9709089, 0.9733911, 0.9772257, 0.98071116, 0.97363913, 0.98427945, 0.9691115, 0.97248274, 0.9765386, 0.9792868, 0.972683, 0.9834543, 0.9712284, 0.9745953, 0.9778644, 0.9793004, 0.97267497, 0.9840574, 0.9707008, 0.97221595, 0.9775394, 0.978269, 0.97227883, 0.98370856, 0.9708777, 0.9733429, 0.977232, 0.98067653, 0.973568, 0.9842206, 0.9691064, 0.9723993, 0.976587, 0.97920084, 0.9727001, 0.98343146, 0.9712255, 0.9745471, 0.97787046, 0.97931105, 0.97266054, 0.98402137, 0.97073203, 0.9722457, 0.9775622, 0.9782486, 0.972252, 0.9836745, 0.9708746, 0.9733234, 0.9772215, 0.98066336, 0.9735172, 0.9842116, 0.9690889, 0.97233903, 0.9765376, 0.9792138, 0.9726183, 0.9833951, 0.9712289, 0.9744961, 0.9777929, 0.9792443, 0.9726398, 0.9839798, 0.9706326, 0.9720233, 0.97747105, 0.97829306, 0.9722971, 0.98364913, 0.9707605, 0.9732118, 0.977116, 0.9806656, 0.9735333, 0.9842026, 0.96899265, 0.9723201, 0.9764466, 0.9793157, 0.972658, 0.98337424, 0.971106, 0.9743585, 0.97773254, 0.979297, 0.9726571, 0.9839735, 0.97063744, 0.97194505, 0.9774164, 0.9782098, 0.97231805, 0.9836348, 0.97075045, 0.97308165, 0.97707057, 0.9806235, 0.97358423, 0.98418856, 0.9690467, 0.97216696, 0.9764341, 0.97919774, 0.97268367, 0.983379662, 0.971192479, 0.9742934, 0.9777614, 0.9792222, 0.9726767, 0.98399854, 0.9705747, 0.9718468, 0.97740287, 0.9782084, 0.9723058, 0.98366106, 0.9706975, 0.9729974, 0.9771041, 0.9805741, 0.97357225, 0.98421293, 0.9689548, 0.9719775, 0.9764131, 0.9791383, 0.97259355, 0.9834137, 0.97105575, 0.9742183, 0.97775227, 0.97920954, 0.9726275, 0.9839968, 0.97059923, 0.97184485, 0.9773931, 0.9781662, 0.9722297, 0.9836454, 0.9707008, 0.9729014, 0.9771114, 0.98059076, 0.97352827, 0.9841791, 0.968889, 0.97202444, 0.97638035, 0.9791511, 0.9725503, 0.9833099, 0.97108036, 0.974176, 0.9776817, 0.9791569, 0.97259593, 0.98392314, 0.9704921, 0.9717586, 0.9772833, 0.9781206, 0.9721487, 0.983555, 0.9706687, 0.9728669, 0.9770299, 0.98055124, 0.973436, 0.9841409, 0.9688347, 0.97200835, 0.97642195, 0.97912586, 0.97252274, 0.9833302, 0.9710309, 0.9741582, 0.9777297, 0.9791849, 0.9725357, 0.98392314, 0.9704652, 0.9717585, 0.9774236, 0.978141, 0.97220784, 0.98361135, 0.9706702, 0.97287464, 0.9770949, 0.9805502, 0.9734875, 0.98418474, 0.96891123, 0.9719433, 0.976433, 0.97908103, 0.9726141, 0.9833152, 0.9709617, 0.97409123, 0.97776216, 0.97921604, 0.97258747, 0.9839569, 0.9704589, 0.971695, 0.97737664, 0.9780973, 0.97226745, 0.9836089, 0.97061485, 0.97292316, 0.9770711, 0.9805428, 0.9735528, 0.9841973, 0.96892166, 0.9719491, 0.97642934, 0.9791407, 0.9725331, 0.98336583, 0.97106755, 0.97413117, 0.97772765, 0.9792244, 0.9726202, 0.98396266, 0.9705357, 0.9717346, 0.97738326, 0.9781375, 0.97227126, 0.98366624, 0.97067034, 0.97289574, 0.9770567, 0.98054093, 0.9735493, 0.984201, 0.9689023, 0.97207785, 0.9764089, 0.979131, 0.9725928, 0.9833842, 0.9710408, 0.97415835, 0.9777544, 0.97917396, 0.9725356, 0.98394454, 0.97054493, 0.97163916, 0.97740686, 0.97805357, 0.972197, 0.9836475, 0.9706515, 0.97293776, 0.9771698, 0.98049414, 0.9734736, 0.9841873, 0.9689094, 0.97194266, 0.97648036, 0.97903156, 0.972509, 0.9833884, 0.9710317, 0.97413415, 0.9778255, 0.97916675, 0.972494, 0.9839708, 0.970424, 0.97172034, 0.9774426, 0.9780751, 0.9721094, 0.9836294, 0.9704673, 0.97278804, 0.97709274, 0.98047596, 0.97340053, 0.9841808, 0.96871257, 0.97182274, 0.976397, 0.9790045, 0.97248894, 0.9833279, 0.9708151, 0.97404003, 0.97769195, 0.97912925, 0.9726068, 0.9839538, 0.9703657, 0.9716691, 0.97733384, 0.978007, 0.97203684, 0.9836189, 0.9703994, 0.9727175, 0.9770115, 0.9804268, 0.9733696, 0.9841686, 0.9687072, 0.9717677, 0.97630197, 0.9789898, 0.97250247, 0.98336524, 0.97086686, 0.973885, 0.97766495, 0.97908115, 0.9724557, 0.98396045, 0.9704434, 0.9714432, 0.9773006, 0.97800064, 0.9720565, 0.9835921, 0.9704918, 0.97274595, 0.97699076, 0.98045105, 0.9733472, 0.9841613, 0.9687035, 0.9717357, 0.976356, 0.97895706, 0.9724157, 0.9833286, 0.9708847, 0.97397995, 0.9776659, 0.9790054, 0.9723361, 0.9839311, 0.97034955, 0.9715209, 0.9773031, 0.9779961, 0.9719709, 0.98363096, 0.9704938, 0.97264975, 0.97700226, 0.9804155, 0.97321737, 0.9841271, 0.9688271, 0.97174597, 0.9763579, 0.97899777, 0.9722697, 0.98336166, 0.9709139, 0.9739207, 0.9776688, 0.97903615, 0.9722983, 0.98391426, 0.97040164, 0.9714683, 0.97730184, 0.9780045, 0.97194356, 0.98360705, 0.9705467, 0.9726768, 0.9769875, 0.9803861, 0.97318417, 0.9841231, 0.9688111, 0.9716611, 0.9763509, 0.97900176, 0.97227705, 0.98334175, 0.9709598, 0.97373563, 0.97762054, 0.97903156, 0.9721709, 0.9839234, 0.9704052, 0.9713859, 0.97733986, 0.97797227, 0.9718382, 0.98358536, 0.97057205, 0.972689, 0.97704065, 0.9804366, 0.9731759, 0.9841388, 0.96882284, 0.9717087, 0.97636366, 0.9790334, 0.97231233, 0.9833477, 0.97106373, 0.97388893, 0.977719, 0.97905785, 0.97232157, 0.98390496, 0.9704872, 0.9714531, 0.9773911, 0.97797304, 0.97184765, 0.9835603, 0.97059727, 0.97258, 0.97706306, 0.98046744, 0.9731373, 0.9841045, 0.9688759, 0.9717254, 0.9764034, 0.9789813, 0.97219723, 0.9832589, 0.9710673, 0.97385794, 0.97771007, 0.9790926, 0.97224784, 0.98387414, 0.97055274, 0.9714833, 0.9773844, 0.9779831, 0.97188556, 0.9835123, 0.97066855, 0.97263205, 0.97705895, 0.9804217, 0.97317624, 0.9840959, 0.9688824, 0.97173244, 0.9763867, 0.9789469, 0.972267, 0.98327214, 0.97100765, 0.97384894, 0.97772664, 0.9789982, 0.9722634, 0.9838573, 0.970602, 0.97143203, 0.9773441, 0.9779164, 0.9718391, 0.98350257, 0.9706106, 0.9726475, 0.977004, 0.98039335, 0.9731713, 0.98401123, 0.9688852, 0.9717618, 0.97627354, 0.97888786, 0.9722663, 0.98318595, 0.97097415, 0.97390455, 0.9776374, 0.9789503, 0.97229594, 0.98376924, 0.9704304, 0.97144395, 0.97729015, 0.9778905, 0.97193635, 0.98349625, 0.97056884, 0.97275406, 0.9770166, 0.98041475, 0.97324747, 0.9840777, 0.9687797, 0.9718203, 0.9763757, 0.9789972, 0.9723053, 0.9832139, 0.9709739, 0.97396743, 0.97769016, 0.9789888, 0.9722735, 0.9837664, 0.97048295, 0.971563, 0.9773278, 0.97789586, 0.9719011, 0.98347765, 0.97055703, 0.97266406, 0.9769967, 0.98039365, 0.9732065, 0.9840035, 0.96878886, 0.97174567, 0.97634786, 0.97890216, 0.972221, 0.983191, 0.97090787, 0.9738869, 0.97768456, 0.9789829, 0.9722217, 0.9837718, 0.97043407, 0.97142684, 0.9773695, 0.97794443, 0.9717689, 0.9834738, 0.9705366, 0.97268254, 0.9770448, 0.9804323, 0.9731214, 0.9840259, 0.9686989, 0.97169757, 0.9763756, 0.97897536, 0.97226506, 0.9832054, 0.97089225, 0.9738404, 0.9776848, 0.9790875, 0.9722567, 0.9837811, 0.9703733, 0.9714332, 0.9774169, 0.9780222, 0.971835, 0.9834352, 0.97049475, 0.9725823, 0.9770407, 0.9804361, 0.973141, 0.98398316, 0.9687262, 0.971685, 0.9759679, 0.9789189, 0.9721605, 0.9831409, 0.9708092, 0.9738346, 0.9772633, 0.97903377, 0.97216696, 0.9837299, 0.97023016, 0.97140366, 0.9768868, 0.9780216, 0.9718064, 0.98336375, 0.97030467, 0.972624, 0.97657883, 0.98037577, 0.97307813, 0.98388326, 0.96866626, 0.9716342, 0.9758016, 0.9789771, 0.97212696, 0.9831003, 0.97077256, 0.9738569, 0.97727454, 0.9790446, 0.9722281, 0.9837156, 0.9702654, 0.9714427, 0.9769254, 0.97799575, 0.97182184, 0.9833488, 0.9703947, 0.97266054, 0.9766019, 0.9804284, 0.9731784, 0.9839014, 0.968701, 0.97173, 0.9759108, 0.97893786, 0.972198, 0.98306394, 0.97070694, 0.97396314, 0.97726816, 0.97900873, 0.97225887, 0.9836548, 0.97018844, 0.97151536, 0.9768838, 0.9779654, 0.97178966, 0.9833408, 0.9702078, 0.97268426, 0.97658324, 0.980395, 0.97313976, 0.9839278, 0.96855617, 0.97171533, 0.975879, 0.97899044, 0.9721762, 0.9830956, 0.9707685, 0.973869, 0.97730196, 0.97907627, 0.97217584, 0.9837362, 0.9702241, 0.9714437, 0.9769554, 0.9779447, 0.971797, 0.98332804, 0.97033095, 0.9726706, 0.97659904, 0.9804254, 0.9731107, 0.9838776, 0.96846706, 0.971788, 0.9758748, 0.97902757, 0.9722834, 0.9830806, 0.9707525, 0.9738999, 0.97736084, 0.9790532, 0.97224087, 0.9836474, 0.9701883, 0.97137487, 0.9769101, 0.9779792, 0.9718739, 0.9832991, 0.97034675, 0.9725398, 0.976635, 0.98043174, 0.97311413, 0.9839235, 0.96858585, 0.97154945, 0.9758478, 0.9790247, 0.9722729, 0.9830626, 0.97061026, 0.9736651, 0.9771658, 0.9791256, 0.97216004, 0.9836749, 0.9700989, 0.9713537, 0.9768628, 0.97803164, 0.971814, 0.983332, 0.970271, 0.9725542, 0.97653097, 0.9804443, 0.9732313, 0.9839304, 0.96859366, 0.9716199, 0.97590184, 0.97900254, 0.9722758, 0.98305655, 0.97077256, 0.9737901, 0.97722685, 0.97908926, 0.9723164, 0.98367834, 0.97019064, 0.9713627, 0.9768593, 0.9780433, 0.9719268, 0.9833757, 0.97026294, 0.9725037, 0.9764756, 0.98045486, 0.9731534, 0.98397106, 0.9685714, 0.97159, 0.975779, 0.9790167, 0.9722315, 0.9831244, 0.97076505, 0.97379273, 0.9771753, 0.9791169, 0.9722162, 0.98370785, 0.97018313, 0.97135687, 0.97685474, 0.9780185, 0.9718037, 0.9833925, 0.970301, 0.9723936, 0.9764364, 0.9804278, 0.97303647, 0.9839841, 0.96860415, 0.97148216, 0.9756933, 0.97905636, 0.97198105, 0.98310965, 0.9706872, 0.97365135, 0.97710186, 0.97912496, 0.972031, 0.9837262, 0.9701895, 0.9711902, 0.97669137, 0.97808266, 0.9716179, 0.9833757, 0.9703038, 0.9723635, 0.9764147, 0.98045635, 0.9729313, 0.9839772, 0.9685661, 0.9714303, 0.97574234, 0.97908974, 0.9720066, 0.9831918, 0.9707484, 0.97360593, 0.9771502, 0.9791446, 0.9720366, 0.9837188, 0.9702334, 0.9711836, 0.97677624, 0.9780277, 0.97157234, 0.9834325, 0.9703387, 0.97232664, 0.9764722, 0.98053336, 0.9729523, 0.9839558, 0.96863806, 0.9713697, 0.9757952, 0.9791343, 0.97218055, 0.9832952, 0.9709287, 0.97363055, 0.9771284, 0.97912735, 0.97211194, 0.98385084, 0.9702959, 0.97103673, 0.97679365, 0.97813624, 0.97167796, 0.9835208, 0.97034407, 0.9722104, 0.9763892, 0.9805757, 0.9729759, 0.9840693, 0.96864367, 0.9713155, 0.97578114, 0.9791325, 0.97217304, 0.9833099, 0.9708255, 0.97353756, 0.97719675, 0.9792725, 0.97218025, 0.98390436, 0.9702388, 0.97105914, 0.97677577, 0.9781434, 0.9716963, 0.9835302, 0.97035384, 0.9721995, 0.9763832, 0.98054576, 0.97302, 0.9840318, 0.9687228, 0.97128975, 0.9757638, 0.97917086, 0.9720885, 0.9832486, 0.9709617, 0.973525, 0.9771469, 0.97914445, 0.9719939, 0.98378885, 0.9704891, 0.97096133, 0.9767553, 0.9781668, 0.9717247, 0.9835139, 0.9703423, 0.9721499, 0.97641593, 0.98056763, 0.9728143, 0.9840185, 0.9685325, 0.97115445, 0.9756445, 0.9790612, 0.97189415, 0.9831849, 0.970672, 0.9734047, 0.9770496, 0.97921205, 0.97191304, 0.9837611, 0.9700594, 0.97085524, 0.9766618, 0.978106, 0.97145474, 0.98344815, 0.9701297, 0.972048, 0.97636664, 0.98048145, 0.97279274, 0.98400706, 0.9684174, 0.97105724, 0.9757312, 0.9791124, 0.97188795, 0.983163, 0.9705549, 0.9733856, 0.9771021, 0.97923934, 0.9718895, 0.9837576, 0.96985966, 0.9709348, 0.97668296, 0.97808456, 0.97149885, 0.9834231, 0.9699552, 0.9721652, 0.97629595, 0.9805335, 0.9729226, 0.9840338, 0.9683971, 0.97132325, 0.9757225, 0.97916687, 0.9719843, 0.98319674, 0.97048247, 0.9734837, 0.97701114, 0.97920656, 0.97199166, 0.9837749, 0.9697936, 0.9710979, 0.97671825, 0.9781581, 0.9715341, 0.98343086, 0.9699467, 0.97220933, 0.9762829, 0.9805534, 0.9728875, 0.9840449, 0.9682461, 0.9712633, 0.9756084, 0.9791382, 0.9719143, 0.98320854, 0.97044945, 0.9735502, 0.9770621, 0.9791901, 0.97194344, 0.98383963, 0.9697381, 0.97100157, 0.9766871, 0.97813535, 0.97148937, 0.9835103, 0.9699869, 0.97227645, 0.9763233, 0.9805226, 0.97290933, 0.9841209, 0.96816117, 0.9713069, 0.9756164, 0.9791607, 0.97199786, 0.9832349, 0.97042996, 0.97351235, 0.9770734, 0.9793031, 0.9720329, 0.9838283, 0.9697155, 0.97101104, 0.97670686, 0.9782, 0.9715848, 0.98344815, 0.9695861, 0.9722377, 0.9763416, 0.9805971, 0.9728407, 0.9840348, 0.9676655, 0.97134596, 0.9756851, 0.97913635, 0.97190857, 0.98322004, 0.9705085, 0.97360444, 0.9770371, 0.97931814, 0.971902, 0.9838131, 0.9694409, 0.97105056, 0.9767418, 0.97824985, 0.97147197, 0.9833635, 0.9692216, 0.9723154, 0.97623765, 0.98049724, 0.97279525, 0.98397696, 0.96823245, 0.97134674, 0.9756384, 0.9790491, 0.97182816, 0.9830995, 0.97065955, 0.97362, 0.97705823, 0.9792102, 0.9719475, 0.983733, 0.9699101, 0.9710652, 0.976651, 0.9780191, 0.97149616, 0.98344195, 0.9700298, 0.9722323, 0.9762384, 0.9804095, 0.9727955, 0.9839645, 0.9682437, 0.97122586, 0.9754951, 0.9789716, 0.9719251, 0.9831132, 0.9704342, 0.97342604, 0.9768554, 0.97907716, 0.9719313, 0.9837548, 0.9697381, 0.9708345, 0.97639626, 0.97809964, 0.97160923, 0.9833984, 0.96987915, 0.97205824, 0.97608995, 0.9804238, 0.97286814, 0.98399055, 0.96826196, 0.97114533, 0.9754218, 0.97905076, 0.97195876, 0.9831116, 0.97045195, 0.9733276, 0.97686017, 0.97926086, 0.9720143, 0.98368466, 0.9697571, 0.97086585, 0.9764996, 0.9782351, 0.9715583, 0.9834042, 0.96991706, 0.9720985, 0.9761845, 0.98080826, 0.9728324, 0.9839978, 0.9682362, 0.97106916, 0.97536826, 0.9790132, 0.971863, 0.983079, 0.9704981, 0.9732683, 0.9768599, 0.97914577, 0.97194684, 0.9836962, 0.96973217, 0.97078997, 0.97646797, 0.97799975, 0.97145206, 0.9833557, 0.96991146, 0.97205454, 0.97613305, 0.98043, 0.97273463, 0.9839119, 0.9682289, 0.9711031, 0.9753902, 0.97900105, 0.9718493, 0.98304385, 0.9704033, 0.97330946, 0.97682637, 0.9790829, 0.9719159, 0.98363656, 0.9696739, 0.9707592, 0.9764178, 0.97798574, 0.97144014, 0.9832883, 0.96985245, 0.97200835, 0.9760626, 0.9803453, 0.9727025, 0.98386353, 0.9681884, 0.9710013, 0.97536296, 0.9789108, 0.9718365, 0.9830857, 0.9702975, 0.97327167, 0.97684914, 0.97898436, 0.97189933, 0.98364764, 0.96973723, 0.9708486, 0.97650856, 0.97791034, 0.9714469, 0.983342, 0.969871, 0.97195977, 0.9761489, 0.98034555, 0.9728159, 0.9839448, 0.96823657, 0.97100145, 0.9754102, 0.97895813, 0.9718658, 0.9830638, 0.9705513, 0.9732196, 0.976872, 0.9789995, 0.9718078, 0.9837114, 0.97000575, 0.970687, 0.9764605, 0.9779468, 0.97149897, 0.9833774, 0.9701202, 0.9717779, 0.97613055, 0.98037386, 0.97271675, 0.98396486, 0.9684231, 0.9708657, 0.9753973, 0.9789488, 0.9718103, 0.9830843, 0.9707248, 0.97314364, 0.97685826, 0.9790216, 0.9718235, 0.9836774, 0.97000533, 0.97062004, 0.97641015, 0.97810155, 0.9713067, 0.98343456, 0.9701507, 0.9719405, 0.9759153, 0.9804326, 0.9727475, 0.98399204, 0.96853596, 0.970959, 0.97518843, 0.97905993, 0.9717708, 0.9831356, 0.9706664, 0.9732006, 0.97674304, 0.9791221, 0.9718226, 0.9837775, 0.9701236, 0.9707211, 0.97639716, 0.9781155, 0.97139543, 0.98342127, 0.9702801, 0.97199255, 0.97597754, 0.9804801, 0.97268885, 0.9839765, 0.96852446, 0.9709744, 0.9752264, 0.97908086, 0.9717723, 0.9831568, 0.9707919, 0.9731629, 0.9766466, 0.979143, 0.9718296, 0.9837035, 0.97032243, 0.9707054, 0.9763588, 0.9780749, 0.9714128, 0.9833362, 0.9703992, 0.9718973, 0.9759275, 0.9804617, 0.97275984, 0.9839368, 0.968632, 0.9709555, 0.9751751, 0.97894144, 0.9717767, 0.98309237, 0.97069335, 0.9732248, 0.97664815, 0.9790117, 0.9718174, 0.9836501, 0.9701966, 0.97061384, 0.97628766, 0.9779373, 0.9713078, 0.9833028, 0.9702644, 0.97194964, 0.97588646, 0.98038644, 0.9726131, 0.9838956, 0.9685245, 0.97105104, 0.9750724, 0.9788882, 0.97174364, 0.9830379, 0.9706359, 0.97325337, 0.9765553, 0.97901446, 0.97172505, 0.98365563, 0.9700688, 0.97081447, 0.97624594, 0.9779394, 0.9711934, 0.9833661, 0.9703001, 0.9721333, 0.9759031, 0.98039734, 0.9725593, 0.98396355, 0.9686064, 0.9711557, 0.97518957, 0.9789048, 0.9716608, 0.98310745, 0.9706424, 0.97343475, 0.97669184, 0.9790744, 0.97165763, 0.98369104, 0.9702565, 0.9707992, 0.97638935, 0.978117, 0.97137386, 0.98340064, 0.97041154, 0.97206885, 0.97599196, 0.98049694, 0.97268087, 0.98400027, 0.9685196, 0.9708914, 0.97535783, 0.9790247, 0.97175306, 0.98309374, 0.97091043, 0.97338325, 0.9768232, 0.9792213, 0.97195494, 0.9836639, 0.9705565, 0.9708783, 0.97635263, 0.97821766, 0.97154117, 0.9834001, 0.97052187, 0.97217745, 0.9760292, 0.9804503, 0.97272056, 0.9839353, 0.96883726, 0.9711966, 0.9752446, 0.9789948, 0.97180533, 0.98299515, 0.9709845, 0.9733189, 0.97674316, 0.97908926, 0.97180957, 0.9836254, 0.9705245, 0.97097886, 0.9764375, 0.9780651, 0.97140896, 0.9832041, 0.9705301, 0.9721186, 0.9760574, 0.9804177, 0.9726757, 0.98374164, 0.96869856, 0.97110385, 0.9753439, 0.97887003, 0.9717552, 0.9829068, 0.97095436, 0.97332555, 0.976814, 0.9789918, 0.97173154, 0.9835209, 0.97053325, 0.9709138, 0.976479, 0.97795916, 0.9713268, 0.98317105, 0.97022736, 0.97198683, 0.97609293, 0.98036927, 0.9726092, 0.9837554, 0.96853036, 0.9710319, 0.97535795, 0.97894293, 0.9717485, 0.9829015, 0.9707958, 0.973318, 0.9767735, 0.9790348, 0.97164804, 0.9835321, 0.97015977, 0.9707392, 0.9764059, 0.97802025, 0.9712184, 0.9831545, 0.9701422, 0.9720981, 0.9758715, 0.98029935, 0.972495, 0.9837594, 0.96835905, 0.9710453, 0.97517234, 0.9789492, 0.97157943, 0.982798, 0.9707357, 0.9733174, 0.97666293, 0.97900516, 0.9716718, 0.9834421, 0.9703609, 0.970949, 0.9762055, 0.9778771, 0.9711005, 0.98313636, 0.97033083, 0.9721276, 0.9758001, 0.98029697, 0.97241634, 0.98371744, 0.9685042, 0.97115546, 0.97493976, 0.97878164, 0.9714383, 0.98280257, 0.97055626, 0.9734364, 0.9764885, 0.978838, 0.9715905, 0.9833784, 0.9701874, 0.970932, 0.97620934, 0.9777659, 0.97104, 0.9830321, 0.9701038, 0.9719884, 0.97575, 0.98021096, 0.97243226, 0.9837204, 0.9684059, 0.9711056, 0.97499806, 0.97878027, 0.9715787, 0.9827571, 0.9707091, 0.9732006, 0.97637117, 0.97887415, 0.97150546, 0.9834198, 0.97020084, 0.9709609, 0.97615653, 0.9779308, 0.97111636, 0.98312116, 0.9700243, 0.9718893, 0.97580534, 0.98040307, 0.97237635, 0.9837352, 0.96822184, 0.9710471, 0.9751659, 0.9789305, 0.9715223, 0.9828445, 0.9704484, 0.9734794, 0.976602, 0.978838, 0.97156745, 0.98352563, 0.97013795, 0.97100145, 0.97624195, 0.9777916, 0.97113883, 0.98317856, 0.97025347, 0.9723292, 0.97592705, 0.98007315, 0.97243416, 0.9837865, 0.9684371, 0.9714554, 0.9752542, 0.9786485, 0.9715355, 0.9829507, 0.9708759, 0.9737853, 0.9766257, 0.97875124, 0.9714996, 0.9835509, 0.9703676, 0.97105193, 0.9763674, 0.9778005, 0.9711858, 0.9833014, 0.9705226, 0.9723885, 0.97602946, 0.98019844, 0.97245276, 0.98406154, 0.96897393, 0.97130144, 0.9754512, 0.97898906, 0.97162116, 0.983091, 0.9711867, 0.9735415, 0.97670597, 0.97899204, 0.97161, 0.9837907, 0.97067744, 0.9709809, 0.97643685, 0.97777504, 0.9711773, 0.9834996, 0.9706133, 0.9722481, 0.97608966, 0.98023224, 0.9724736, 0.9840583, 0.96894765, 0.9712729, 0.9754602, 0.97887903, 0.9715499, 0.98315287, 0.9711251, 0.9735389, 0.9767967, 0.97892773, 0.97160745, 0.9837668, 0.97063035, 0.9710543, 0.9764416, 0.9778367, 0.9711911, 0.983432, 0.97062206, 0.97224873, 0.97605014, 0.9802657, 0.97246605, 0.9840227, 0.96895504, 0.9713116, 0.97550005, 0.978961, 0.9714972, 0.98313487, 0.97115445, 0.97353685, 0.976824, 0.9789381, 0.97153765, 0.9837595, 0.97058207, 0.9710406, 0.97643334, 0.97782236, 0.9711301, 0.98341125, 0.97056985, 0.9722028, 0.9760525, 0.9802801, 0.972503, 0.98398674, 0.96884537, 0.97125316, 0.9754558, 0.9789488, 0.9714651, 0.98307765, 0.9710494, 0.9734538, 0.9767542, 0.9789572, 0.9714019, 0.9837294, 0.97056735, 0.9709102, 0.9764193, 0.97781813, 0.9711249, 0.98339164, 0.9705532, 0.97218746, 0.97603, 0.9802413, 0.9724427, 0.9839781, 0.9689472, 0.97121316, 0.9754081, 0.97882915, 0.9715731, 0.9831431, 0.97124386, 0.97348243, 0.9767105, 0.9788465, 0.971652, 0.9837379, 0.970784, 0.97082806, 0.9763283, 0.9777443, 0.97120315, 0.9833934, 0.9707183, 0.9721424, 0.97601616, 0.9801072, 0.972482, 0.98395675, 0.96902853, 0.97102946, 0.97544074, 0.9787551, 0.9714949, 0.9830381, 0.97119266, 0.97336686, 0.97659725, 0.97882307, 0.97135663, 0.9836517, 0.9706876, 0.9707455, 0.9762163, 0.97771204, 0.9709502, 0.983293, 0.9706815, 0.9719472, 0.97584367, 0.9801127, 0.97234195, 0.98389477, 0.96910524, 0.9711836, 0.9751965, 0.9787461, 0.9713039, 0.9829767, 0.9711387, 0.9732872, 0.9764979, 0.97879523, 0.9713849, 0.9836328, 0.97070783, 0.9707272, 0.97606385, 0.977816, 0.97098833, 0.9832656, 0.9708522, 0.9719529, 0.9759685, 0.9802412, 0.9722859, 0.98385936, 0.96911365, 0.9711434, 0.9753661, 0.97882926, 0.9712615, 0.98291796, 0.9712071, 0.9733533, 0.97658825, 0.97885644, 0.97130525, 0.9835883, 0.9707418, 0.9707693, 0.9762698, 0.9776778, 0.97088075, 0.9832567, 0.97073895, 0.9720009, 0.9758613, 0.9800301, 0.9721862, 0.9838828, 0.9689941, 0.97104, 0.9753078, 0.9787066, 0.97117794, 0.9829208, 0.9711542, 0.97326726, 0.97664, 0.97873616, 0.9712534, 0.98355687, 0.97077966, 0.9708477, 0.9761856, 0.9776698, 0.9708937, 0.9832035, 0.9707775, 0.9719633, 0.97585344, 0.98011464, 0.97219163, 0.98379564, 0.9690514, 0.97107387, 0.9754333, 0.9786543, 0.97128534, 0.9829171, 0.9712662, 0.9734346, 0.9766995, 0.9786784, 0.97143066, 0.9835714, 0.970822, 0.9708891, 0.9762982, 0.9775099, 0.9710533, 0.98323303, 0.9707648, 0.97197837, 0.97602004, 0.9800238, 0.9725727, 0.98388106, 0.96903896, 0.97112095, 0.9752784, 0.9786825, 0.971547, 0.98288536, 0.9712858, 0.97338784, 0.97672176, 0.9786735, 0.9716331, 0.9836723, 0.9710661, 0.971006, 0.9764481, 0.9775869, 0.9713372, 0.9834283, 0.97109103, 0.97223794, 0.97601527, 0.9800969, 0.9727923, 0.98406166, 0.9693536, 0.9713886, 0.97527754, 0.97877693, 0.97190046, 0.9831046, 0.97143775, 0.9735528, 0.9767293, 0.9788465, 0.9718283, 0.98377025, 0.97109556, 0.971041, 0.9763569, 0.9777324, 0.97143763, 0.98347396, 0.97101134, 0.97217345, 0.97598505, 0.9802019, 0.97266924, 0.9840741, 0.96924734, 0.97141874, 0.9752392, 0.9788311, 0.9718307, 0.9831577, 0.9714113, 0.9737153, 0.976704, 0.9788818, 0.97186005, 0.983826, 0.9710617, 0.971046, 0.9763796, 0.9778791, 0.97151345, 0.98351616, 0.9710027, 0.97227603, 0.97598493, 0.98019546, 0.97273016, 0.98403674, 0.96926326, 0.97145844, 0.975274, 0.9788405, 0.9718821, 0.9831282, 0.97145915, 0.9736583, 0.97669685, 0.97891355, 0.9717708, 0.9837938, 0.97100955, 0.9708641, 0.97631174, 0.97784, 0.9714338, 0.9834584, 0.97091335, 0.97213644, 0.97594506, 0.9802619, 0.97274536, 0.9840231, 0.96924925, 0.9712254, 0.97522914, 0.97886753, 0.9717912, 0.98309374, 0.97144425, 0.9735537, 0.9766831, 0.978962, 0.97176635, 0.98373556, 0.9710121, 0.9708164, 0.97635126, 0.9778711, 0.97139657, 0.9834621, 0.9709644, 0.9720627, 0.9759764, 0.9802864, 0.9726609, 0.9839976, 0.9691678, 0.9711481, 0.97525406, 0.9788986, 0.9718407, 0.9831276, 0.9713807, 0.97346526, 0.9766483, 0.9789964, 0.97181016, 0.98373103, 0.97101575, 0.97078705, 0.9763906, 0.97792894, 0.9714409, 0.9834405, 0.9709111, 0.9720095, 0.97594404, 0.9802846, 0.9727457, 0.98398846, 0.9693429, 0.97128683, 0.97523004, 0.9789131, 0.9718178, 0.98308605, 0.9714398, 0.9735665, 0.9766839, 0.9789776, 0.97183377, 0.9837755, 0.971064, 0.97089493, 0.9763307, 0.9778816, 0.9715228, 0.9834848, 0.97101855, 0.9720923, 0.97596484, 0.9803019, 0.9727724, 0.9840116, 0.9693555, 0.9712748, 0.9752554, 0.978938, 0.97189707, 0.9830826, 0.97148746, 0.97351325, 0.97662205, 0.9789388, 0.97191566, 0.98375875, 0.9711953, 0.97085345, 0.9762958, 0.9778732, 0.9715729, 0.9834559, 0.97116524, 0.97208923, 0.97585255, 0.98027116, 0.9729072, 0.98404044, 0.96939474, 0.9712984, 0.975179, 0.9788601, 0.9720125, 0.9830966, 0.9716, 0.9735581, 0.9766092, 0.9789378, 0.97195023, 0.9837774, 0.9712629, 0.9708939, 0.97627026, 0.9778465, 0.9715422, 0.9834685, 0.9711304, 0.97213066, 0.9758813, 0.98025835, 0.9728329, 0.9840164, 0.96944517, 0.97132224, 0.97511077, 0.97894955, 0.9719124, 0.98307854, 0.9716176, 0.9735537, 0.9765718, 0.97900486, 0.97195214, 0.9837276, 0.97120225, 0.97086906, 0.9763115, 0.97790205, 0.97154915, 0.9834253, 0.97119784, 0.9721271, 0.9759084, 0.9802603, 0.97280663, 0.98401725, 0.96944904, 0.97132945, 0.97518337, 0.97896963, 0.9719705, 0.9830882, 0.9716266, 0.97354954, 0.9766064, 0.97897184, 0.9719895, 0.98369795, 0.97125083, 0.9708471, 0.9762631, 0.9779202, 0.97159225, 0.98340875, 0.971124, 0.9720919, 0.9758793, 0.98027843, 0.97291166, 0.98397696, 0.96943116, 0.9712497, 0.9751321, 0.9789241, 0.9720285, 0.98310137, 0.9716451, 0.9736226, 0.9765984, 0.97896725, 0.97197545, 0.98369116, 0.9712263, 0.9708895, 0.9762689, 0.97786283, 0.9716281, 0.9834017, 0.97114074, 0.97205245, 0.9758335, 0.98023695, 0.9728451, 0.98397535, 0.96949756, 0.9712823, 0.9751203, 0.97893685, 0.97204304, 0.98305595, 0.97168833, 0.97356683, 0.9765912, 0.97898406, 0.9719677, 0.983695, 0.97129726, 0.97088933, 0.9762926, 0.97797567, 0.97166055, 0.9834438, 0.97121584, 0.9721985, 0.97585833, 0.9803207, 0.97285885, 0.9839718, 0.96949357, 0.9713607, 0.9751693, 0.9789484, 0.97192365, 0.9830843, 0.9716815, 0.9736385, 0.9766431, 0.97899544, 0.97193354, 0.9837342, 0.9712572, 0.9709446, 0.9762906, 0.9778797, 0.97156745, 0.98344356, 0.9712189, 0.97211385, 0.9759484, 0.9803182, 0.97290784, 0.983964, 0.9695034, 0.97142637, 0.9752668, 0.9789563, 0.9719981, 0.9830683, 0.971704, 0.9737283, 0.9767274, 0.97903603, 0.97195864, 0.98372585, 0.97134954, 0.97100204, 0.9763387, 0.977987, 0.9716431, 0.98340917, 0.97122, 0.97226, 0.9759687, 0.98031527, 0.9728363, 0.98399335, 0.96957815, 0.97141075, 0.9752194, 0.97892076, 0.9720228, 0.9830593, 0.97173053, 0.9737188, 0.97664464, 0.9789847, 0.9719671, 0.98373693, 0.9713584, 0.97098845, 0.97636455, 0.9778871, 0.97167504, 0.9834527, 0.9712272, 0.9722697, 0.9759914, 0.9802863, 0.97290266, 0.9840029, 0.96960896, 0.97147197, 0.9751924, 0.97891974, 0.97202355, 0.98306024, 0.97168326, 0.9736636, 0.9766732, 0.9788653, 0.9720124, 0.9837004, 0.9713067, 0.97101706, 0.9763134, 0.97783387, 0.97166437, 0.9833845, 0.9712164, 0.97225934, 0.97596973, 0.9801902, 0.97285616, 0.9839002, 0.96950597, 0.9715028, 0.9751888, 0.97885084, 0.9720222, 0.9830115, 0.97178686, 0.9737386, 0.97664297, 0.9788734, 0.97205406, 0.9836737, 0.97138757, 0.97106946, 0.9762831, 0.97784096, 0.9717095, 0.9834121, 0.97128725, 0.9722546, 0.9759369, 0.9802689, 0.9730373, 0.98397547, 0.9696251, 0.97149736, 0.975131, 0.9789307, 0.9721132, 0.9830275, 0.97171795, 0.97371, 0.976583, 0.97888637, 0.9721267, 0.98367554, 0.9713707, 0.97108686, 0.97622526, 0.97782415, 0.97181004, 0.98337543, 0.97129726, 0.9721971, 0.97577965, 0.9802219, 0.97303796, 0.9839937, 0.9696562, 0.97132164, 0.9749903, 0.9788344, 0.9722493, 0.98309284, 0.97181827, 0.9736269, 0.9764689, 0.9788793, 0.9722538, 0.9837599, 0.9714706, 0.9709763, 0.9761371, 0.97783524, 0.9718545, 0.98339754, 0.9713888, 0.97218394, 0.97574747, 0.98021704, 0.9730709, 0.98398733, 0.96971804, 0.9713637, 0.97499835, 0.978839, 0.97216606, 0.98307323, 0.9718925, 0.9735994, 0.97657835, 0.97883266, 0.9721286, 0.98373634, 0.97149974, 0.9709658, 0.97625184, 0.9777834, 0.97183084, 0.98343825, 0.97147703, 0.9721871, 0.9757765, 0.98014426, 0.97312003, 0.9840035, 0.9697796, 0.97135407, 0.9750612, 0.97881544, 0.9722868, 0.98309827, 0.97190595, 0.9736352, 0.9765589, 0.97889596, 0.9722877, 0.98374283, 0.9715161, 0.9709494, 0.9761929, 0.977813, 0.9719533, 0.9834607, 0.9714545, 0.97215354, 0.97576106, 0.980162, 0.9732154, 0.9840117, 0.9697035, 0.97129095, 0.9751389, 0.97881615, 0.97235096, 0.98306644, 0.9719072, 0.9735469, 0.9766594, 0.9789026, 0.972303, 0.98372364, 0.97143, 0.9709004, 0.9762705, 0.97783923, 0.9720206, 0.983402, 0.97129637, 0.9720963, 0.9757916, 0.9802521, 0.9732363, 0.9839669, 0.9696678, 0.9712869, 0.9750803, 0.9788607, 0.97233236, 0.9830215, 0.97185844, 0.97358114, 0.97657144, 0.9788882, 0.9723297, 0.9837226, 0.9714745, 0.97097564, 0.97624296, 0.97787184, 0.972041, 0.98337877, 0.9718071, 0.9722263, 0.97596836, 0.9802325, 0.97326106, 0.9839653, 0.9698608, 0.97134167, 0.9752299, 0.97891414, 0.9724437, 0.98300415, 0.9720484, 0.97356117, 0.97676885, 0.9789093, 0.9723512, 0.9836881, 0.97164804, 0.970875, 0.9763338, 0.97797143, 0.97206575, 0.98333347, 0.97155195, 0.9720895, 0.976002, 0.9804213, 0.97330564, 0.983934, 0.9698589, 0.97133505, 0.9752506, 0.979018, 0.97239155, 0.983069, 0.9719794, 0.9736226, 0.97684014, 0.9794286, 0.97257125, 0.98389167, 0.97178876, 0.9712269, 0.97650903, 0.9784111, 0.97234046, 0.98365873, 0.97170377, 0.972537, 0.9760592, 0.9807599, 0.97345066, 0.9840789, 0.9699499, 0.9715431, 0.97533065, 0.97924554, 0.9725851, 0.98330593, 0.97212774, 0.9737152, 0.9767825, 0.9792349, 0.9725551, 0.9839162, 0.9717633, 0.97105724, 0.9763629, 0.9781764, 0.97234553, 0.9835655, 0.9717405, 0.9723531, 0.97606105, 0.980452, 0.97348285, 0.9841023, 0.97, 0.97156525, 0.97538394, 0.9791348, 0.97257465, 0.9832734, 0.9721239, 0.97371155, 0.9768405, 0.97909796, 0.9724739, 0.9838447, 0.9719322, 0.97102886, 0.9763737, 0.978122, 0.9721366, 0.983499, 0.9718854, 0.97224796, 0.97603476, 0.980423, 0.97331727, 0.98406374, 0.9702259, 0.97145563, 0.9753238, 0.97908896, 0.9724691, 0.98319733, 0.9723607, 0.9737812, 0.9767585, 0.9791638, 0.9723169, 0.98381203, 0.97186714, 0.97113323, 0.97634333, 0.9780849, 0.9720489, 0.98351884, 0.9717918, 0.9722564, 0.97600865, 0.9804197, 0.97330993, 0.9840912, 0.97016484, 0.9714996, 0.9752304, 0.97904027, 0.9723574, 0.98315513, 0.9723697, 0.9737976, 0.97668254, 0.9790901, 0.9723607, 0.9838417, 0.9719576, 0.9711637, 0.9762704, 0.9781595, 0.97207975, 0.9835451, 0.97200394, 0.9724366, 0.975999, 0.9804915, 0.97332126, 0.9841284, 0.9702563, 0.9717499, 0.9753098, 0.9791757, 0.97249895, 0.983119, 0.9722882, 0.9738765, 0.9767808, 0.9790782, 0.97237533, 0.98383963, 0.9718724, 0.9710725, 0.9764399, 0.97801036, 0.97197014, 0.98345786, 0.9716484, 0.972275, 0.9760808, 0.9803642, 0.9732548, 0.9840283, 0.96993667, 0.97149026, 0.97521883, 0.9790117, 0.97234374, 0.9830742, 0.9722475, 0.97387075, 0.97675574, 0.9790648, 0.9723914, 0.983799, 0.97191477, 0.9711983, 0.97639024, 0.9780692, 0.9719401, 0.98347604, 0.9718059, 0.9723362, 0.9758874, 0.9804734, 0.9731836, 0.98397166, 0.97007275, 0.97149074, 0.9750632, 0.97905546, 0.9722572, 0.9830396, 0.9722224, 0.9737762, 0.976597, 0.97906893, 0.9722442, 0.9836819, 0.9717742, 0.9710786, 0.9763084, 0.9780505, 0.9718336, 0.9833716, 0.97184074, 0.9723388, 0.9759386, 0.98033315, 0.9731136, 0.98397833, 0.9699915, 0.9715524, 0.97513413, 0.9790375, 0.97233933, 0.9831132, 0.9722791, 0.9739497, 0.9767081, 0.97906506, 0.97247374, 0.98386985, 0.9718753, 0.9712832, 0.9763082, 0.9780105, 0.97214395, 0.98353547, 0.9717783, 0.97264826, 0.9759067, 0.98042136, 0.97337645, 0.984098, 0.9701278, 0.97179437, 0.9751878, 0.9789902, 0.97251475, 0.98314697, 0.97229326, 0.97407836, 0.9766261, 0.9790612, 0.97247696, 0.9838007, 0.9719181, 0.9713703, 0.9763023, 0.9780276, 0.97220784, 0.98348504, 0.97173136, 0.97261226, 0.97589004, 0.98039, 0.9734485, 0.98405206, 0.97009337, 0.9716815, 0.9752314, 0.9790911, 0.9725815, 0.9831455, 0.9722094, 0.9739086, 0.9767001, 0.97904515, 0.9723754, 0.98384076, 0.9717425, 0.9714124, 0.97626084, 0.9779498, 0.9720712, 0.9835299, 0.97160935, 0.9725613, 0.97590715, 0.9803052, 0.97331697, 0.98414296, 0.96998763, 0.97179306, 0.97514945, 0.97897947, 0.9724362, 0.9831636, 0.97210735, 0.9740747, 0.97663045, 0.9789549, 0.97234726, 0.98387784, 0.9716945, 0.9713537, 0.9762874, 0.9779191, 0.97203445, 0.9834938, 0.97155225, 0.97255963, 0.97590524, 0.9803577, 0.9732093, 0.9841166, 0.9699153, 0.97186315, 0.9751292, 0.9789269, 0.97241634, 0.9831314, 0.9720613, 0.97420007, 0.976581, 0.9789091, 0.9724339, 0.9838155, 0.9717447, 0.9716037, 0.9762449, 0.97774416, 0.97207695, 0.9835668, 0.9716488, 0.9726311, 0.975873, 0.9802642, 0.9733309, 0.9840657, 0.97002083, 0.97182614, 0.97515386, 0.9788769, 0.97241014, 0.98318803, 0.9721552, 0.97403324, 0.97656816, 0.9788891, 0.9723144, 0.9837425, 0.9717795, 0.97131234, 0.9761741, 0.9777469, 0.97207004, 0.9834827, 0.9717318, 0.9725503, 0.97579944, 0.98020416, 0.97318006, 0.98402244, 0.96997863, 0.9716527, 0.9751226, 0.97877365, 0.9723541, 0.98309904, 0.9719991, 0.9738833, 0.9766039, 0.9787264, 0.9723115, 0.9837742, 0.97171974, 0.97133934, 0.97622186, 0.977715, 0.9720099, 0.98341566, 0.97154117, 0.9725503, 0.97589594, 0.9801312, 0.973211, 0.9840121, 0.9698687, 0.971758, 0.9751717, 0.97876304, 0.9723771, 0.9831047, 0.9719547, 0.9739875, 0.976658, 0.97877306, 0.97236234, 0.98377556, 0.97164726, 0.97135055, 0.976299, 0.9776939, 0.9720029, 0.9834425, 0.9714512, 0.9724674, 0.9759129, 0.98010373, 0.97320604, 0.9840237, 0.96983933, 0.9717002, 0.97518593, 0.97875386, 0.9724038, 0.9831267, 0.9719152, 0.9738766, 0.9766297, 0.97870696, 0.97227937, 0.9837574, 0.97156227, 0.97117054, 0.9762853, 0.9776945, 0.9719305, 0.9834386, 0.971467, 0.9723798, 0.97584844, 0.9800759, 0.9732012, 0.9840021, 0.9698369, 0.9716196, 0.9751065, 0.9787835, 0.9723712, 0.9831357, 0.9719856, 0.97383004, 0.97659177, 0.9788175, 0.97226936, 0.983786, 0.9715611, 0.97130424, 0.9762921, 0.97775793, 0.97186655, 0.9834921, 0.9714544, 0.97249335, 0.975902, 0.9801862, 0.9731235, 0.9840227, 0.9698557, 0.971665, 0.9751872, 0.9787804, 0.97223794, 0.9830881, 0.971854, 0.97383296, 0.9766385, 0.97881234, 0.9721919, 0.98376876, 0.97142315, 0.9711831, 0.9762215, 0.97767, 0.9718611, 0.9834458, 0.9713353, 0.97239155, 0.97586834, 0.9800996, 0.9730602, 0.98398376, 0.9696988, 0.9716118, 0.9751339, 0.9787354, 0.97214127, 0.98304707, 0.97184676, 0.9738261, 0.97661746, 0.9787026, 0.97211987, 0.9837187, 0.9714175, 0.9712327, 0.9762714, 0.9776404, 0.971808, 0.98342913, 0.9714301, 0.9723908, 0.97582585, 0.98010844, 0.9730181, 0.98397464, 0.9697599, 0.97164774, 0.9751786, 0.97877854, 0.9721552, 0.9830557, 0.97191596, 0.9738669, 0.97663784, 0.978685, 0.9721276, 0.9837251, 0.97149557, 0.9711784, 0.97629195, 0.9776213, 0.97176725, 0.9834516, 0.9713325, 0.97230387, 0.9758874, 0.98005176, 0.973078, 0.98401976, 0.9698034, 0.97156656, 0.9751433, 0.97863984, 0.97217745, 0.98308694, 0.97186565, 0.97377306, 0.9766227, 0.97862005, 0.9720972, 0.98377734, 0.9714301, 0.97115207, 0.97625196, 0.9775557, 0.9717973, 0.98347896, 0.9713879, 0.97234726, 0.9758651, 0.9800317, 0.9730592, 0.9840885, 0.96974415, 0.97161925, 0.9751306, 0.97865474, 0.9721569, 0.98327607, 0.97183233, 0.97375816, 0.97664124, 0.9787081, 0.97215176, 0.983982, 0.9714447, 0.9711953, 0.97630835, 0.9777108, 0.971867, 0.9836511, 0.971421, 0.9724745, 0.9758807, 0.9801645, 0.97312343, 0.98425215, 0.9697454, 0.97153246, 0.97518253, 0.9787378, 0.9723054, 0.9833098, 0.9718582, 0.9737361, 0.97671837, 0.9787702, 0.9722793, 0.98398805, 0.9714668, 0.9712124, 0.9763407, 0.9777054, 0.97195214, 0.9837056, 0.97142774, 0.9724128, 0.97590876, 0.9801594, 0.9731971, 0.9842861, 0.96979856, 0.9714345, 0.97521484, 0.97870296, 0.972332, 0.9833367, 0.97192466, 0.97382283, 0.976776, 0.97877705, 0.972281, 0.9839839, 0.9715289, 0.97120744, 0.9763964, 0.97781473, 0.9719447, 0.98370755, 0.9714802, 0.97238904, 0.9759672, 0.9801793, 0.97316086, 0.98424053, 0.96987915, 0.97153336, 0.9752387, 0.97880495, 0.9722858, 0.9833046, 0.97191757, 0.97381693, 0.9766996, 0.9788473, 0.97227114, 0.98397636, 0.97147626, 0.9712965, 0.9763232, 0.97781336, 0.9719139, 0.9836898, 0.9714428, 0.9724294, 0.9759, 0.98017496, 0.97309166, 0.9842352, 0.9698239, 0.9716114, 0.9752526, 0.9788111, 0.9722938, 0.98333126, 0.9718893, 0.9738065, 0.97671586, 0.97875047, 0.97229856, 0.98399645, 0.97157323, 0.9712652, 0.97638685, 0.97777367, 0.9719943, 0.98370624, 0.97154135, 0.9724692, 0.97597426, 0.98019224, 0.9731619, 0.9842479, 0.9699524, 0.9717273, 0.9753191, 0.97880507, 0.9723549, 0.98327893, 0.972, 0.9738845, 0.9767287, 0.9787339, 0.97227633, 0.98390687, 0.9714882, 0.9711793, 0.976369, 0.9777477, 0.97194976, 0.98361546, 0.9714622, 0.9723947, 0.9759577, 0.98024476, 0.97325325, 0.98416907, 0.96983993, 0.9716199, 0.9752015, 0.97884345, 0.9723846, 0.98322785, 0.97188365, 0.9738913, 0.9768299, 0.9789099, 0.97231376, 0.9839215, 0.9715409, 0.9712034, 0.97643095, 0.9777869, 0.9720179, 0.98359275, 0.9713622, 0.97223836, 0.9759601, 0.9803392, 0.9732555, 0.9841724, 0.9697841, 0.97147894, 0.97522867, 0.97899866, 0.9724118, 0.98324746, 0.97187126, 0.97381735, 0.9767779, 0.97903913, 0.9723751, 0.98389256, 0.97145236, 0.97122574, 0.9763293, 0.97790194, 0.9719343, 0.9835735, 0.97134304, 0.9724126, 0.97595984, 0.9802832, 0.9731853, 0.9841268, 0.9696132, 0.9715769, 0.9751536, 0.97884184, 0.9723397, 0.9831272, 0.97177446, 0.9737467, 0.9767269, 0.97883075, 0.9721867, 0.98378986, 0.9714021, 0.9711234, 0.97627413, 0.97776866, 0.97189265, 0.9836057, 0.9712614, 0.9723693, 0.9759503, 0.98029745, 0.97323585, 0.9840955, 0.9696609, 0.97155565, 0.975267, 0.97897214, 0.9723869, 0.98310214, 0.9718472, 0.97375375, 0.97678024, 0.9790374, 0.9724614, 0.9838546, 0.9714602, 0.97110486, 0.9762681, 0.977997, 0.9721124, 0.983562, 0.9714338, 0.97219, 0.9759007, 0.98043054, 0.97331685, 0.98411965, 0.9698281, 0.9714829, 0.97522974, 0.9790111, 0.97248626, 0.9830952, 0.97191393, 0.9736815, 0.97674894, 0.97900975, 0.9724162, 0.98380375, 0.9715193, 0.97103137, 0.9763164, 0.97805023, 0.97214574, 0.98352355, 0.9713911, 0.9724008, 0.97592384, 0.9803827, 0.97342896, 0.98404366, 0.96981055, 0.971465, 0.975227, 0.97904265, 0.9724754, 0.9830421, 0.9718357, 0.9737462, 0.9767834, 0.9789847, 0.9723536, 0.9837173, 0.9713812, 0.9710453, 0.9763366, 0.9779729, 0.9721165, 0.9832826, 0.97132856, 0.9721919, 0.97599775, 0.98051596, 0.97334033, 0.9839706, 0.9697761, 0.9715543, 0.97501785, 0.9789791, 0.9726002, 0.98295254, 0.97191316, 0.9740208, 0.9766029, 0.97884285, 0.9722797, 0.9834026, 0.97140163, 0.9715487, 0.9759209, 0.9774928, 0.97178876, 0.9830505, 0.97130793, 0.97270733, 0.97544235, 0.9799355, 0.97300184, 0.98361826, 0.96961546, 0.97199965, 0.9748846, 0.9786774, 0.97218317, 0.98266745, 0.9717857, 0.97419643, 0.97642833, 0.978633, 0.97221357, 0.98348266, 0.97139835, 0.97156453, 0.9760901, 0.97763366, 0.9719128, 0.9831434, 0.9713262, 0.97286123, 0.97570044, 0.9801081, 0.97316146, 0.98367184, 0.9697036, 0.97198015, 0.9748641, 0.9785398, 0.9721629, 0.98263395, 0.9717328, 0.97400486, 0.9763422, 0.97848845, 0.9720871, 0.9833193, 0.97130257, 0.9714644, 0.9759529, 0.97744274, 0.9716911, 0.9830919, 0.9712651, 0.97260326, 0.9755447, 0.97990555, 0.973039, 0.9836714, 0.9697202, 0.97179407, 0.9748303, 0.9785164, 0.97214067, 0.98268414, 0.9718662, 0.97405267, 0.9763609, 0.9785149, 0.9720871, 0.98340714, 0.9714802, 0.971419, 0.97589356, 0.97736776, 0.9717698, 0.9831371, 0.97134036, 0.9726713, 0.97550553, 0.9798482, 0.97300977, 0.98373014, 0.969785, 0.971776, 0.9748107, 0.9785105, 0.972229, 0.98276156, 0.9718947, 0.9739025, 0.9762696, 0.97848743, 0.9721633, 0.98345196, 0.9714205, 0.97117627, 0.97593987, 0.97742665, 0.97184515, 0.98316026, 0.9714113, 0.9723727, 0.9755558, 0.97993404, 0.9730182, 0.9836744, 0.969722, 0.9715944, 0.9748369, 0.97859275, 0.9722, 0.98272717, 0.971932, 0.97383094, 0.9763365, 0.978594, 0.97220176, 0.98343754, 0.97149646, 0.9712976, 0.9758948, 0.97745615, 0.9719311, 0.983114, 0.9714182, 0.97253686, 0.9752161, 0.97982854, 0.9728884, 0.98350465, 0.9698464, 0.97176284, 0.9744561, 0.97841156, 0.97199583, 0.9826489, 0.97193456, 0.9739293, 0.9760122, 0.9784228, 0.9719767, 0.98337483, 0.97152156, 0.9712985, 0.9756589, 0.9772872, 0.9716585, 0.9830251, 0.97145045, 0.97253877, 0.97523993, 0.9798131, 0.97293854, 0.9836083, 0.96979773, 0.971787, 0.97444236, 0.9783798, 0.9720027, 0.9826277, 0.9718949, 0.9740127, 0.97601616, 0.97843707, 0.9720014, 0.9833652, 0.9714986, 0.971306, 0.9756335, 0.9773038, 0.97168314, 0.9830352, 0.9714355, 0.9725777, 0.97525555, 0.9797723, 0.9729561, 0.98360753, 0.9697879, 0.9717143, 0.9745106, 0.97837603, 0.9720604, 0.98266745, 0.9719429, 0.97391814, 0.97603387, 0.97835594, 0.9720358, 0.98339397, 0.9715473, 0.97131795, 0.9756435, 0.97732395, 0.9717361, 0.9831092, 0.9714598, 0.9726321, 0.9752005, 0.9797921, 0.9729844, 0.983675, 0.96993065, 0.9717737, 0.9744854, 0.9784398, 0.9720224, 0.9826536, 0.97200394, 0.9739899, 0.9760049, 0.9783781, 0.9719634, 0.9833911, 0.9715702, 0.9713037, 0.97565097, 0.97726125, 0.97181803, 0.98312557, 0.97145474, 0.9724683, 0.97523665, 0.9797632, 0.97302115, 0.9837094, 0.96981615, 0.9716664, 0.97448933, 0.978382, 0.9721423, 0.98265415, 0.9719918, 0.97377014, 0.9759654, 0.978472, 0.9720446, 0.9833894, 0.9714682, 0.97110397, 0.97565913, 0.977344, 0.9717951, 0.98310536, 0.9715148, 0.97237396, 0.9753177, 0.9798514, 0.9730141, 0.9837142, 0.96978724, 0.97162104, 0.97453046, 0.9784429, 0.9721682, 0.9827258, 0.9719838, 0.9738211, 0.97609746, 0.9784347, 0.9721499, 0.983548, 0.97158647, 0.97105116, 0.9756934, 0.9773136, 0.971767, 0.9832166, 0.9714228, 0.9722206, 0.97503555, 0.9797371, 0.97289646, 0.98368096, 0.96965367, 0.9713248, 0.9743422, 0.9782652, 0.9718394, 0.9825379, 0.97165334, 0.97344005, 0.97588056, 0.9782259, 0.97177875, 0.9833566, 0.97135395, 0.9706015, 0.9752905, 0.97703993, 0.9713572, 0.9829549, 0.9710651, 0.97191215, 0.9749439, 0.9795824, 0.97257924, 0.98345196, 0.9693573, 0.9712577, 0.9741994, 0.97811526, 0.97167474, 0.9825057, 0.97154665, 0.97360975, 0.9757563, 0.97817534, 0.9716152, 0.9832002, 0.9711584, 0.9710018, 0.97536814, 0.97702366, 0.9713371, 0.98289806, 0.9710328, 0.9721157, 0.9749033, 0.9796325, 0.97253245, 0.98343766, 0.96938646, 0.9712365, 0.97407484, 0.9781723, 0.97164977, 0.98244345, 0.9715802, 0.97344685, 0.97561026, 0.97822267, 0.9716304, 0.983172, 0.9712, 0.9706653, 0.9751865, 0.9771533, 0.9713624, 0.9828848, 0.9710807, 0.97197545, 0.9748504, 0.97966087, 0.9725814, 0.9834332, 0.9693944, 0.97115874, 0.97406334, 0.9781653, 0.9717749, 0.98246956, 0.97157365, 0.9733565, 0.9757658, 0.97825295, 0.9717185, 0.9832425, 0.9711638, 0.97064674, 0.9753263, 0.97714204, 0.9713821, 0.982936, 0.97111285, 0.9719294, 0.97492695, 0.979677, 0.97264373, 0.9834861, 0.96943754, 0.9710707, 0.97411907, 0.97815675, 0.9717993, 0.98241884, 0.9715918, 0.97342026, 0.97569466, 0.978216, 0.97169197, 0.9831472, 0.9712045, 0.9707447, 0.97525644, 0.97706985, 0.971339, 0.9828983, 0.971107, 0.97194123, 0.9748077, 0.97957784, 0.9725771, 0.9834063, 0.9695006, 0.9711204, 0.97402376, 0.9781985, 0.97173035, 0.98246795, 0.97161645, 0.97344106, 0.97562194, 0.9782706, 0.9717249, 0.9832175, 0.9712552, 0.97083503, 0.97528076, 0.9771787, 0.9714825, 0.9829235, 0.97113705, 0.971999, 0.97474855, 0.979623, 0.97269493, 0.9834184, 0.9693963, 0.97127455, 0.97406363, 0.97821325, 0.97181296, 0.9824673, 0.9716398, 0.9735713, 0.9756556, 0.97830087, 0.9717417, 0.98319685, 0.9712895, 0.97089773, 0.9753168, 0.9772159, 0.9713156, 0.9829273, 0.97121936, 0.9721576, 0.97482103, 0.9797228, 0.9726651, 0.9834311, 0.969584, 0.9713012, 0.97413343, 0.9782702, 0.97173655, 0.98236823, 0.9717509, 0.9735974, 0.9757278, 0.9784011, 0.9717608, 0.9831325, 0.9713645, 0.97088355, 0.97539437, 0.9773336, 0.97137845, 0.9829177, 0.9712795, 0.97204304, 0.9748846, 0.979806, 0.97264546, 0.9834335, 0.96953464, 0.9711079, 0.9740606, 0.97841096, 0.9716864, 0.98246557, 0.97168326, 0.97335476, 0.9756723, 0.9784032, 0.97158784, 0.98311806, 0.9712299, 0.97071415, 0.9752726, 0.9773183, 0.97128916, 0.9828127, 0.97121304, 0.97216797, 0.97483927, 0.97982854, 0.9725471, 0.9833587, 0.9695656, 0.9713519, 0.9741043, 0.97842705, 0.97170544, 0.98235536, 0.97174054, 0.9735206, 0.97572744, 0.97845066, 0.971629, 0.98309433, 0.97140807, 0.9707312, 0.97537565, 0.9774081, 0.9713489, 0.9828578, 0.9712397, 0.9718938, 0.97498703, 0.97980654, 0.9726316, 0.9834024, 0.96965086, 0.9710771, 0.97419626, 0.9783967, 0.97174656, 0.9824185, 0.97183853, 0.9733526, 0.97582334, 0.9784463, 0.9716565, 0.98311794, 0.9714109, 0.97059923, 0.97541094, 0.9773367, 0.97138196, 0.98285764, 0.97129345, 0.9719002, 0.97493976, 0.979868, 0.9726614, 0.9833899, 0.96971536, 0.97108567, 0.9742621, 0.9786356, 0.9718098, 0.98247904, 0.97191316, 0.97340953, 0.9758822, 0.97862625, 0.971817, 0.98318964, 0.97145015, 0.9708, 0.97555894, 0.9775097, 0.9714801, 0.9829192, 0.97132844, 0.9720176, 0.97499573, 0.97994584, 0.97267795, 0.9833672, 0.96962297, 0.9709226, 0.97421694, 0.9785043, 0.9717836, 0.98238844, 0.9717505, 0.97322106, 0.97576886, 0.978514, 0.9716896, 0.98309803, 0.9713325, 0.9705701, 0.97542274, 0.97743577, 0.9714019, 0.9828635, 0.9712145, 0.97178787, 0.9749391, 0.979859, 0.9727211, 0.98337275, 0.96955776, 0.9709489, 0.9741596, 0.9784726, 0.97169375, 0.98231125, 0.971787, 0.9731391, 0.9757814, 0.9784685, 0.9717371, 0.9829864, 0.97128904, 0.9705076, 0.97535455, 0.9773268, 0.9713045, 0.98273915, 0.9711396, 0.9717438, 0.97486526, 0.979906, 0.9725857, 0.98325473, 0.9695938, 0.9710633, 0.97410244, 0.9784524, 0.9718554, 0.9822633, 0.97179204, 0.9733353, 0.9757244, 0.9785593, 0.9717776, 0.9830873, 0.9714465, 0.9706343, 0.9753513, 0.97755116, 0.97150636, 0.98286766, 0.971253, 0.97183865, 0.97490466, 0.9800223, 0.9727974, 0.9834595, 0.96984017, 0.97104645, 0.9741434, 0.97862643, 0.9718795, 0.9824714, 0.97194165, 0.97331387, 0.9757716, 0.97863686, 0.9719518, 0.9832778, 0.97155106, 0.9707507, 0.9754308, 0.9775448, 0.971611, 0.98302543, 0.9714792, 0.9719368, 0.97497267, 0.9799604, 0.9727905, 0.9835704, 0.9698053, 0.97107184, 0.9741846, 0.97851855, 0.9718573, 0.98252666, 0.971901, 0.97329265, 0.9757801, 0.97857803, 0.97186565, 0.98322064, 0.97146297, 0.9705903, 0.97543156, 0.97744477, 0.97147894, 0.9830122, 0.9713517, 0.97188413, 0.9749448, 0.9799942, 0.97268975, 0.9834748, 0.96974415, 0.97100204, 0.97413176, 0.9786289, 0.9717755, 0.9824861, 0.97179955, 0.97316676, 0.975722, 0.97861683, 0.97186553, 0.9832499, 0.97141224, 0.9705701, 0.9753318, 0.97754765, 0.97150797, 0.9830023, 0.9713164, 0.9717808, 0.97490704, 0.9800166, 0.97267807, 0.9834705, 0.96963465, 0.9709502, 0.9740475, 0.9786391, 0.97179776, 0.9824948, 0.9717508, 0.97325563, 0.97564805, 0.9785951, 0.9717851, 0.98323166, 0.9713386, 0.97065216, 0.97531873, 0.977532, 0.9715513, 0.98296493, 0.97125936, 0.9718499, 0.97484756, 0.9799588, 0.97269136, 0.9834379, 0.96957636, 0.9709461, 0.97406703, 0.97860223, 0.97172946, 0.9824082, 0.9717068, 0.9732091, 0.9756605, 0.9785889, 0.97169656, 0.9831357, 0.9713419, 0.9704909, 0.9753112, 0.9774754, 0.9713913, 0.98283434, 0.97122854, 0.9717794, 0.9748726, 0.9799344, 0.9725577, 0.98333436, 0.9695566, 0.9708595, 0.97404975, 0.9785091, 0.9716951, 0.9824203, 0.971711, 0.97323775, 0.97573316, 0.97853446, 0.97162396, 0.9831342, 0.9713826, 0.9705799, 0.9753226, 0.97741777, 0.9713445, 0.9829139, 0.971208, 0.9718956, 0.9749528, 0.9799319, 0.97250414, 0.98338693, 0.9695648, 0.97096777, 0.974069, 0.97849566, 0.97162116, 0.98241895, 0.9717299, 0.9732396, 0.97570485, 0.9785027, 0.97158426, 0.9831083, 0.97131616, 0.97059286, 0.9753336, 0.97744316, 0.97124225, 0.9827927, 0.9712095, 0.9718161, 0.9748663, 0.97994196, 0.9725292, 0.9833494, 0.9695656, 0.9708855, 0.9740399, 0.97852474, 0.97162575, 0.9823772, 0.97170424, 0.97324264, 0.97567517, 0.9785633, 0.97161263, 0.9831545, 0.9713532, 0.9705869, 0.97532815, 0.9773582, 0.97126186, 0.9828463, 0.9711648, 0.971694, 0.9748756, 0.979914, 0.97255546, 0.9833263, 0.9695803, 0.97081584, 0.97399503, 0.97853374, 0.97154236, 0.98231804, 0.9717123, 0.9731866, 0.9756325, 0.9784782, 0.9714687, 0.9830099, 0.97135586, 0.9704991, 0.9752855, 0.97739613, 0.97116333, 0.9827549, 0.9711995, 0.9717153, 0.9747582, 0.9798063, 0.97233576, 0.9833006, 0.96960515, 0.970818, 0.97398305, 0.9784016, 0.9715129, 0.9822458, 0.97177905, 0.97317874, 0.97559196, 0.97841984, 0.97151685, 0.9830757, 0.9714634, 0.97060007, 0.9753087, 0.9773282, 0.97130257, 0.98281443, 0.97130996, 0.9717913, 0.97481865, 0.97985315, 0.9725046, 0.98329735, 0.9696759, 0.9709618, 0.9740337, 0.9784662, 0.9715714, 0.9822961, 0.97188526, 0.97321856, 0.9756771, 0.97849244, 0.9715328, 0.98303694, 0.97140706, 0.9704387, 0.9753323, 0.9773332, 0.9712228, 0.9827975, 0.97133225, 0.9716637, 0.9747899, 0.9798077, 0.9724054, 0.98330915, 0.9696409, 0.9706947, 0.9739929, 0.9783825, 0.97148883, 0.9823319, 0.9718768, 0.9731214, 0.9756227, 0.9784127, 0.97152305, 0.9830806, 0.9715274, 0.9704763, 0.9753017, 0.97733533, 0.9711747, 0.98283434, 0.97142774, 0.9717893, 0.9748308, 0.9797879, 0.9724392, 0.98331916, 0.96973747, 0.9708909, 0.97407496, 0.9784107, 0.9715489, 0.98236555, 0.97198737, 0.9732327, 0.97569036, 0.9784702, 0.9716189, 0.983145, 0.9715992, 0.97054243, 0.97537506, 0.9774016, 0.97135246, 0.982871, 0.9714426, 0.9717301, 0.97494376, 0.979913, 0.97261524, 0.98335844, 0.96979845, 0.9708477, 0.9741131, 0.97846186, 0.9716602, 0.98239434, 0.9719805, 0.97298807, 0.9758238, 0.97857636, 0.9716592, 0.98315495, 0.97170275, 0.9703456, 0.9755019, 0.9774944, 0.97140515, 0.98290575, 0.971473, 0.9715983, 0.9749146, 0.9800121, 0.9726484, 0.9833632, 0.96976614, 0.9707757, 0.9741271, 0.97856915, 0.97173834, 0.98242813, 0.9719462, 0.9731566, 0.97575516, 0.9786357, 0.9716673, 0.98313683, 0.9715956, 0.9705052, 0.97534764, 0.9774929, 0.9712777, 0.98289573, 0.9714447, 0.9716849, 0.974983, 0.980068, 0.97250706, 0.9833859, 0.9698454, 0.9707403, 0.97416794, 0.9786326, 0.9716075, 0.9823804, 0.9718831, 0.97309464, 0.97572476, 0.97863066, 0.9716011, 0.98312485, 0.97154903, 0.9703804, 0.97542214, 0.97751063, 0.9713083, 0.98284245, 0.97141975, 0.97167134, 0.97489196, 0.9800724, 0.97252965, 0.98339456, 0.9697192, 0.9706698, 0.9740751, 0.9786243, 0.9716289, 0.9824109, 0.9717391, 0.9730191, 0.9757303, 0.9786229, 0.97155744, 0.9831123, 0.97141504, 0.9703601, 0.975342, 0.97750306, 0.9712143, 0.9828747, 0.97127813, 0.971573, 0.97483927, 0.9799887, 0.9724467, 0.98334014, 0.96968156, 0.97063226, 0.97400045, 0.97859395, 0.9715493, 0.98238814, 0.9718498, 0.97299916, 0.975656, 0.9786007, 0.9715811, 0.9831379, 0.9714943, 0.9701582, 0.9753876, 0.9775139, 0.9712145, 0.9828274, 0.9712842, 0.97143394, 0.9748411, 0.980031, 0.9724548, 0.9833509, 0.969616, 0.9706584, 0.9740253, 0.97863054, 0.9715658, 0.9823835, 0.9718207, 0.9730228, 0.9756856, 0.9786653, 0.97158074, 0.9830958, 0.97146034, 0.97028023, 0.97531307, 0.97757953, 0.9712252, 0.9828584, 0.9713535, 0.9716538, 0.9748439, 0.9801334, 0.97251993, 0.9833179, 0.9697787, 0.9707435, 0.97404015, 0.9787844, 0.9716227, 0.9823488, 0.9719634, 0.9732789, 0.9756604, 0.978789, 0.9716448, 0.98311067, 0.971537, 0.9704973, 0.9753411, 0.9777085, 0.9713164, 0.9828899, 0.97142, 0.97183776, 0.97487724, 0.98021483, 0.97262007, 0.98334634, 0.9697305, 0.97098595, 0.9740812, 0.9788409, 0.9716987, 0.98233867, 0.971931, 0.9732111, 0.9757437, 0.97878975, 0.9715963, 0.9830879, 0.9716063, 0.9706133, 0.97540456, 0.9777525, 0.971255, 0.9828447, 0.97135586, 0.9717811, 0.9748917, 0.98019284, 0.97253686, 0.98331213, 0.969753, 0.9708641, 0.97407204, 0.97879237, 0.97156626, 0.9823733, 0.97195077, 0.97315365, 0.9757382, 0.9787693, 0.9714995, 0.9830842, 0.97156626, 0.97033775, 0.97539335, 0.9777373, 0.97129714, 0.98284286, 0.9715474, 0.9715683, 0.97481096, 0.98013675, 0.97250664, 0.9832938, 0.96975607, 0.9707126, 0.9741018, 0.97876555, 0.9717124, 0.98233557, 0.9720981, 0.9730584, 0.9756688, 0.9786849, 0.97156435, 0.9830919, 0.9717238, 0.97038996, 0.97538584, 0.977729, 0.9713272, 0.9828474, 0.97162294, 0.97165966, 0.9748448, 0.98018575, 0.97255117, 0.9833218, 0.9699136, 0.9707383, 0.97398007, 0.9787604, 0.97158414, 0.98234093, 0.9719625, 0.9731103, 0.9756471, 0.9787338, 0.9715328, 0.9830533, 0.971714, 0.970357, 0.97530717, 0.9777045, 0.9713508, 0.9828155, 0.9715001, 0.9715659, 0.9747926, 0.9801635, 0.9725083, 0.98328125, 0.96981794, 0.9706956, 0.9739216, 0.97871906, 0.9716368, 0.9822636, 0.9719973, 0.9729661, 0.9755845, 0.97866267, 0.97152877, 0.9830403, 0.9716196, 0.9702917, 0.9752321, 0.9776609, 0.97126836, 0.9827869, 0.97144485, 0.9715129, 0.9747933, 0.9801763, 0.9725499, 0.9832988, 0.96981376, 0.9705329, 0.9739813, 0.9788082, 0.97154665, 0.98225826, 0.9719582, 0.9729022, 0.97562736, 0.97871244, 0.97146726, 0.9830161, 0.9716574, 0.9702757, 0.9752819, 0.9777412, 0.971245, 0.98276484, 0.97153497, 0.97145766, 0.9747795, 0.9801906, 0.9725257, 0.9833157, 0.9698732, 0.9705634, 0.9739076, 0.9787404, 0.9715549, 0.98228806, 0.9719752, 0.9727476, 0.9756153, 0.97879887, 0.9715341, 0.983088, 0.97175974, 0.9700744, 0.975318, 0.977854, 0.9712533, 0.9828384, 0.97173756, 0.97133696, 0.9747533, 0.9802414, 0.9724964, 0.98325026, 0.969815, 0.97048324, 0.9739724, 0.97877264, 0.9715767, 0.9822799, 0.9719685, 0.97294223, 0.97564304, 0.978685, 0.97143596, 0.9830353, 0.9716744, 0.97020346, 0.9752736, 0.9776552, 0.9711466, 0.9827582, 0.9714668, 0.9714227, 0.97484666, 0.98018366, 0.9723539, 0.9832373, 0.969693, 0.97040355, 0.97403777, 0.9787854, 0.97145325, 0.98217946, 0.97187704, 0.97283155, 0.9756705, 0.9787647, 0.9713967, 0.9830007, 0.9714445, 0.9701745, 0.9753559, 0.97764355, 0.9711254, 0.9827446, 0.97132236, 0.9713345, 0.9749119, 0.9801179, 0.9723787, 0.9831623, 0.9694992, 0.97046095, 0.97410685, 0.9788462, 0.97146904, 0.9823015, 0.97187513, 0.97288156, 0.97575355, 0.97875583, 0.97135687, 0.9830383, 0.9714574, 0.97017604, 0.9753853, 0.97744536, 0.9709963, 0.98273486, 0.9711574, 0.9714182, 0.9748761, 0.97994757, 0.9722946, 0.98319894, 0.96957195, 0.9706528, 0.9740612, 0.97852576, 0.971342, 0.98220766, 0.97172964, 0.97286475, 0.97570956, 0.97859997, 0.9713491, 0.98292613, 0.97126114, 0.9702196, 0.9753693, 0.9774803, 0.9710308, 0.98266846, 0.97118175, 0.9714981, 0.97490805, 0.9800969, 0.9722919, 0.9832537, 0.969583, 0.9704832, 0.974131, 0.97869587, 0.9712298, 0.9821922, 0.9716801, 0.97271377, 0.9757739, 0.9786364, 0.9711755, 0.98290473, 0.97119987, 0.9701359, 0.97532487, 0.97759664, 0.970963, 0.98267776, 0.9710569, 0.97134745, 0.974877, 0.9800655, 0.97235274, 0.9832392, 0.96967316, 0.97051525, 0.9741235, 0.97868025, 0.97116894, 0.98222774, 0.97178876, 0.9729171, 0.9757873, 0.97855246, 0.9712464, 0.98295355, 0.9714754, 0.9702672, 0.97544926, 0.97758704, 0.97096145, 0.9826864, 0.9713084, 0.9715644, 0.9749738, 0.98005724, 0.9721596, 0.98317313, 0.96962273, 0.9707321, 0.9742477, 0.9787268, 0.97131175, 0.9821822, 0.9718559, 0.973119, 0.9758143, 0.9786164, 0.97126544, 0.9829407, 0.971393, 0.9704873, 0.97553694, 0.9775317, 0.9709564, 0.9826164, 0.9712288, 0.97180295, 0.9750965, 0.9799008, 0.9723245, 0.9830679, 0.9696193, 0.97089976, 0.97431743, 0.97870046, 0.9713219, 0.9821084, 0.97165513, 0.97322184, 0.9758866, 0.9786233, 0.971199, 0.982849, 0.97141784, 0.970501, 0.9754529, 0.9776031, 0.97086513, 0.9825723, 0.9711703, 0.9718026, 0.975046, 0.98006356, 0.9722456, 0.98316264, 0.96965504, 0.97104955, 0.9742915, 0.97877055, 0.9712903, 0.9820495, 0.9718051, 0.9733108, 0.97590613, 0.9787452, 0.9713131, 0.9828929, 0.9715354, 0.9709093, 0.9756163, 0.97776675, 0.9710399, 0.9826483, 0.97135043, 0.9719995, 0.975059, 0.98019594, 0.9723154, 0.98314816, 0.9698683, 0.971159, 0.9742819, 0.9788134, 0.97141075, 0.9821171, 0.9719114, 0.97342014, 0.97589785, 0.9787734, 0.9713202, 0.982878, 0.9716455, 0.9708527, 0.9755811, 0.97779167, 0.9710842, 0.9825786, 0.97148097, 0.972025, 0.97506297, 0.9803591, 0.9722681, 0.9831063, 0.96989304, 0.97101414, 0.9742232, 0.9789251, 0.9713088, 0.98211634, 0.97203153, 0.9733771, 0.9758134, 0.9787789, 0.97120744, 0.9828374, 0.9716523, 0.9709036, 0.9754396, 0.9776842, 0.97085506, 0.9825342, 0.971482, 0.9719118, 0.97497797, 0.9802064, 0.9721389, 0.9830274, 0.9698444, 0.9708688, 0.9741167, 0.9788542, 0.9712606, 0.98201066, 0.9720527, 0.97336495, 0.97575504, 0.9787709, 0.97114736, 0.982775, 0.97167295, 0.970915, 0.97545457, 0.97775567, 0.9708537, 0.9825361, 0.9715459, 0.97218835, 0.9750879, 0.98025846, 0.97215545, 0.983119, 0.9700024, 0.97143525, 0.9743079, 0.97892153, 0.9712145, 0.9821041, 0.97210056, 0.97358096, 0.9759084, 0.9788697, 0.9713258, 0.9828855, 0.97188264, 0.9708731, 0.97549963, 0.97791505, 0.9710036, 0.982576, 0.9717147, 0.9720805, 0.9749625, 0.9805156, 0.9723607, 0.98317176, 0.9699906, 0.97124743, 0.9742577, 0.9792269, 0.9713688, 0.9821766, 0.97222114, 0.9735637, 0.9758194, 0.97900003, 0.97135127, 0.98289335, 0.9719671, 0.9710853, 0.97549224, 0.9779408, 0.971058, 0.9825839, 0.9717685, 0.97219306, 0.9749934, 0.9804198, 0.9723496, 0.9831016, 0.9702312, 0.97124237, 0.9742201, 0.9790646, 0.97132933, 0.9821302, 0.9723765, 0.9733857, 0.9757284, 0.97900486, 0.97124517, 0.98283, 0.9718824, 0.9708221, 0.9752171, 0.97777426, 0.9709292, 0.9824743, 0.9716161, 0.97213227, 0.97477764, 0.98036826, 0.972299, 0.9829469, 0.9700125, 0.97130424, 0.9740224, 0.97900313, 0.97125894, 0.98193437, 0.97220695, 0.97360456, 0.97563964, 0.97896075, 0.971312, 0.9826184, 0.9717311, 0.97117335, 0.9752533, 0.9779127, 0.9709824, 0.9822642, 0.9716114, 0.9722189, 0.9747707, 0.980457, 0.97223634, 0.9828181, 0.9698767, 0.971305, 0.9739821, 0.97911114, 0.9713107, 0.98178965, 0.97207874, 0.97351396, 0.97561556, 0.979009, 0.97122496, 0.98257107, 0.9717389, 0.9709973, 0.9752068, 0.97789335, 0.97096616, 0.98229724, 0.9717254, 0.97217256, 0.9747761, 0.9801737, 0.9719697, 0.9828873, 0.9698766, 0.9712035, 0.9738678, 0.97862107, 0.9710028, 0.98193413, 0.97212785, 0.97365993, 0.9755181, 0.9785171, 0.97113895, 0.9826964, 0.9717382, 0.9711883, 0.9751431, 0.9775647, 0.97085613, 0.9823983, 0.97146463, 0.9723206, 0.9747728, 0.9801368, 0.9721906, 0.98296404, 0.96988624, 0.9714821, 0.97390795, 0.9788464, 0.9711782, 0.9819478, 0.9720933, 0.97390395, 0.9756089, 0.97871995, 0.9713021, 0.98270977, 0.97168297, 0.9712269, 0.9752042, 0.97755367, 0.9707967, 0.982343, 0.9714048, 0.9723461, 0.9747046, 0.9801531, 0.9721805, 0.9829218, 0.96982914, 0.971547, 0.9738477, 0.97891754, 0.97134674, 0.9819502, 0.97202694, 0.97369504, 0.975498, 0.97868, 0.9711935, 0.9826142, 0.9718608, 0.9707609, 0.97509027, 0.97761667, 0.9708292, 0.98236823, 0.97155106, 0.9719965, 0.9746431, 0.9801338, 0.97214216, 0.98287016, 0.9699173, 0.9712309, 0.97385174, 0.9788264, 0.97119856, 0.9818932, 0.97213876, 0.9732477, 0.9754798, 0.9786804, 0.97112936, 0.9826177, 0.97173643, 0.97062385, 0.97511953, 0.9775835, 0.9708768, 0.9823994, 0.9716199, 0.9720303, 0.9746201, 0.9801777, 0.97234994, 0.98305583, 0.9696911, 0.9713172, 0.9739716, 0.978803, 0.97127265, 0.98199344, 0.9721417, 0.9734394, 0.97551066, 0.97868365, 0.9712171, 0.98270035, 0.9718065, 0.97080433, 0.97513264, 0.9775498, 0.9707818, 0.9823591, 0.97149885, 0.97192305, 0.9746985, 0.98003435, 0.97218585, 0.98285645, 0.96977186, 0.9710135, 0.9738858, 0.9787645, 0.97119844, 0.9818686, 0.9720946, 0.9733536, 0.9754665, 0.97866243, 0.9711007, 0.9826048, 0.97172874, 0.97082245, 0.97509426, 0.9775547, 0.9708472, 0.9823016, 0.9715947, 0.9719901, 0.97453713, 0.9800663, 0.9723725, 0.98289496, 0.9700263, 0.9710754, 0.97381717, 0.97880083, 0.97125465, 0.98186, 0.97215307, 0.97328746, 0.9754572, 0.97863764, 0.9712246, 0.9825854, 0.97175455, 0.970666, 0.97509503, 0.97776854, 0.97090614, 0.9823261, 0.9715437, 0.9719463, 0.9746621, 0.98033684, 0.9720929, 0.9829523, 0.9699728, 0.9708886, 0.97390467, 0.9791285, 0.97109294, 0.9819937, 0.97216344, 0.9732503, 0.9754985, 0.97889185, 0.971126, 0.98260343, 0.971611, 0.97057545, 0.97525, 0.97785497, 0.9706556, 0.9823361, 0.9713661, 0.9719342, 0.97474676, 0.9803125, 0.9719518, 0.9828091, 0.9695766, 0.97103214, 0.9738686, 0.97895527, 0.97090423, 0.98185444, 0.9718615, 0.97336596, 0.97548634, 0.9788769, 0.9708875, 0.98263574, 0.97137713, 0.9706388, 0.9751008, 0.977776, 0.9705302, 0.9823794, 0.97134733, 0.97189367, 0.97454345, 0.98026717, 0.9718967, 0.9829547, 0.96966755, 0.9710833, 0.9738609, 0.9790395, 0.97100514, 0.9819334, 0.97181237, 0.9733949, 0.9754975, 0.97881097, 0.97093934, 0.9826871, 0.9713694, 0.97075045, 0.9751373, 0.97782165, 0.97051334, 0.98242146, 0.97125506, 0.9718864, 0.9746981, 0.9803504, 0.9718365, 0.98291785, 0.9697053, 0.9711097, 0.97387844, 0.9789782, 0.9708504, 0.981896, 0.9719002, 0.97333556, 0.975474, 0.9787319, 0.9708383, 0.98266697, 0.9716011, 0.9707313, 0.9751642, 0.97770166, 0.9704616, 0.98239654, 0.9713888, 0.9719296, 0.9746755, 0.98017645, 0.97191495, 0.9829874, 0.96974653, 0.97101, 0.9738348, 0.9787845, 0.97077596, 0.9820134, 0.9719909, 0.9734397, 0.97547364, 0.9786319, 0.9709697, 0.9827257, 0.9718061, 0.97072506, 0.97512406, 0.9776113, 0.970626, 0.98240674, 0.97149444, 0.97198546, 0.9746566, 0.98007065, 0.9720395, 0.9829379, 0.9698352, 0.97119987, 0.9738877, 0.9788794, 0.9710319, 0.9819517, 0.9720955, 0.97328824, 0.97546387, 0.9787602, 0.97113746, 0.9826193, 0.9716351, 0.97091067, 0.97518426, 0.9776669, 0.97074157, 0.9823405, 0.97151726, 0.9719343, 0.97468096, 0.980143, 0.9720464, 0.9829051, 0.9697498, 0.97096485, 0.97397083, 0.9787683, 0.9710136, 0.9818872, 0.9720071, 0.9731985, 0.9754699, 0.97866035, 0.9708619, 0.9826069, 0.9717894, 0.9706051, 0.97511226, 0.9775194, 0.970586, 0.9823658, 0.97147477, 0.97176355, 0.9744802, 0.9800734, 0.9718854, 0.98280686, 0.9697546, 0.9708307, 0.9736743, 0.9787725, 0.97079086, 0.9817863, 0.9719657, 0.97300184, 0.97531044, 0.97862715, 0.9708213, 0.9825955, 0.971484, 0.97041637, 0.97494805, 0.9774409, 0.97052324, 0.9822986, 0.9714115, 0.9717486, 0.9745764, 0.9799835, 0.9719382, 0.98286927, 0.9698452, 0.9709362, 0.9738305, 0.9787192, 0.9708923, 0.98192596, 0.9720305, 0.9731241, 0.9754192, 0.97863317, 0.97097796, 0.9826645, 0.9716585, 0.97062373, 0.9751506, 0.9775015, 0.9707211, 0.98235685, 0.9715579, 0.97202265, 0.9747548, 0.9800133, 0.97207177, 0.9829553, 0.96987736, 0.9711411, 0.9739388, 0.9786658, 0.9711135, 0.98194826, 0.9719414, 0.9734089, 0.9755721, 0.97856027, 0.9710632, 0.9826341, 0.9715787, 0.97079504, 0.97518086, 0.9774386, 0.970771, 0.98234564, 0.9713744, 0.9718607, 0.974644, 0.9799527, 0.97207916, 0.9828363, 0.9695798, 0.9709574, 0.9738999, 0.9786951, 0.9711105, 0.9818377, 0.97176534, 0.97324693, 0.9754792, 0.9785517, 0.9711136, 0.98266906, 0.97133833, 0.9706481, 0.9750411, 0.9774749, 0.97093135, 0.9823111, 0.9713547, 0.97189933, 0.9745624, 0.9800979, 0.97244596, 0.98292685, 0.96957433, 0.9709664, 0.9737737, 0.97872704, 0.97114986, 0.98186, 0.97182244, 0.9731048, 0.9753847, 0.9785946, 0.9711958, 0.98264253, 0.9715535, 0.97055167, 0.9750588, 0.97747654, 0.97087336, 0.9823571, 0.9712426, 0.971647, 0.97460246, 0.9800654, 0.9721328, 0.9828226, 0.9694848, 0.9708749, 0.9738434, 0.9787502, 0.97119075, 0.981846, 0.9718078, 0.9732439, 0.9754215, 0.9786422, 0.971117, 0.9825917, 0.9713712, 0.9705386, 0.9751761, 0.9775137, 0.9708589, 0.9823023, 0.9711718, 0.971685, 0.9746192, 0.97998476, 0.9721246, 0.98287845, 0.9695504, 0.97094625, 0.9738447, 0.97863984, 0.97113806, 0.9819032, 0.97169566, 0.973076, 0.9754048, 0.978527, 0.97101396, 0.98263705, 0.97124904, 0.9704927, 0.9750557, 0.97738034, 0.97074693, 0.9823934, 0.97098213, 0.9718255, 0.97453475, 0.9800633, 0.97207975, 0.9828348, 0.9692592, 0.970873, 0.97373635, 0.97866267, 0.9709656, 0.98179114, 0.9716972, 0.97321916, 0.97535884, 0.978534, 0.97111666, 0.9827105, 0.9713674, 0.9706231, 0.97497267, 0.97744673, 0.9708331, 0.98233855, 0.9711372, 0.97169286, 0.9744012, 0.979928, 0.97216433, 0.9829061, 0.96941555, 0.9705766, 0.9736536, 0.97860044, 0.9710527, 0.9818481, 0.9716171, 0.97282594, 0.9752587, 0.9785509, 0.97102463, 0.9826289, 0.9712643, 0.9702159, 0.97492087, 0.97735745, 0.9707272, 0.9823407, 0.9710543, 0.9715223, 0.97447217, 0.9799612, 0.97211546, 0.9828379, 0.9694233, 0.97054, 0.9737887, 0.9786447, 0.97108847, 0.98170465, 0.9717247, 0.97282195, 0.9753785, 0.9785568, 0.97111803, 0.9826184, 0.9713689, 0.97033405, 0.9749332, 0.9774007, 0.97068024, 0.982213, 0.97127277, 0.97167337, 0.9744835, 0.9799151, 0.97201407, 0.9827907, 0.9695945, 0.9708066, 0.9738913, 0.9786391, 0.970973, 0.9819209, 0.9719533, 0.9729983, 0.9754258, 0.9785124, 0.9708539, 0.98256266, 0.9717043, 0.9704067, 0.97510207, 0.9773712, 0.9706748, 0.98235524, 0.9712432, 0.97134733, 0.9746154, 0.9797961, 0.9718797, 0.98294467, 0.9697118, 0.9707276, 0.97391903, 0.97851986, 0.97087437, 0.98194814, 0.97181803, 0.9731365, 0.97550577, 0.9785181, 0.97082716, 0.9827975, 0.9715459, 0.9705207, 0.9752412, 0.9772948, 0.9705075, 0.98243934, 0.97121686, 0.97161114, 0.9745967, 0.9796581, 0.97172314, 0.98299724, 0.96955717, 0.97102654, 0.9739425, 0.97860956, 0.9706556, 0.9818277, 0.9716278, 0.97314364, 0.9754386, 0.97838587, 0.9706011, 0.9825718, 0.97084737, 0.9700951, 0.97495306, 0.9774443, 0.9704169, 0.9823893, 0.97102475, 0.9717041, 0.974584, 0.9799867, 0.9717498, 0.982604, 0.9693236, 0.97052145, 0.97392285, 0.9786365, 0.9705944, 0.98165166, 0.9715086, 0.9729095, 0.9755206, 0.9785936, 0.9707145, 0.98266107, 0.97143066, 0.9709545, 0.97515047, 0.9775237, 0.97036374, 0.9822193, 0.97108227, 0.9719323, 0.974589, 0.97997594, 0.9716307, 0.98283297, 0.96954453, 0.97131175, 0.9739802, 0.97888166, 0.9707, 0.981814, 0.9718687, 0.9734799, 0.97551686, 0.97883964, 0.9705758, 0.98257536, 0.9714289, 0.9710653, 0.975276, 0.97759354, 0.97005355, 0.9821996, 0.97093695, 0.9720047, 0.97467923, 0.97999036, 0.9714872, 0.9828185, 0.96949095, 0.9712378, 0.97387445, 0.9786048, 0.9704561, 0.9817962, 0.97172225, 0.9733561, 0.9753964, 0.97858936, 0.9703987, 0.98262393, 0.9713851, 0.9709357, 0.97509, 0.97736937, 0.9700057, 0.9822755, 0.97127366, 0.97208333, 0.97459984, 0.97972244, 0.971368, 0.9828034, 0.96945894, 0.9711636, 0.97399986, 0.9783638, 0.97034115, 0.98178256, 0.97177786, 0.97372603, 0.97560364, 0.97843754, 0.9703471, 0.982662, 0.9715223, 0.9713168, 0.97533935, 0.9772883, 0.9699439, 0.98236567, 0.9713065, 0.9723422, 0.9748156, 0.97987545, 0.9713613, 0.9828445, 0.9697213, 0.9713328, 0.9740518, 0.97846526, 0.9702923, 0.9817639, 0.9718196, 0.9733792, 0.97558993, 0.97849333, 0.9701756, 0.9825361, 0.9713953, 0.9708763, 0.9753009, 0.9773566, 0.96985483, 0.9822782, 0.97126496, 0.97212356, 0.9748122, 0.9798181, 0.9709608, 0.9827896, 0.96960044, 0.97126377, 0.9740889, 0.97853446, 0.97009486, 0.9818367, 0.9718131, 0.9734412, 0.9756791, 0.9785972, 0.9701974, 0.98258233, 0.9713654, 0.9709256, 0.97535956, 0.9774354, 0.96973574, 0.9822512, 0.971134, 0.9719457, 0.9747512, 0.9797687, 0.9712759, 0.9828393, 0.9695798, 0.9711095, 0.9739715, 0.97814447, 0.9701722, 0.9818378, 0.97173405, 0.97340626, 0.97546494, 0.9780216, 0.9702893, 0.98267096, 0.9717173, 0.971074, 0.9753023, 0.97696835, 0.9697262, 0.98235726, 0.97133356, 0.9718115, 0.9747108, 0.97954935, 0.97100407, 0.98285604, 0.9698645, 0.97108454, 0.9740254, 0.97815675, 0.96988916, 0.98181933, 0.9719581, 0.9732774, 0.9755499, 0.9780838, 0.96997416, 0.9826708, 0.97153664, 0.9708391, 0.97517973, 0.9771354, 0.969603, 0.982355, 0.97102183, 0.9717846, 0.9746978, 0.9795638, 0.9709254, 0.9828605, 0.9691759, 0.97066104, 0.9739009, 0.9782007, 0.9699488, 0.9817841, 0.9713632, 0.9730296, 0.97538984, 0.9780501, 0.96994543, 0.9825751, 0.97102576, 0.9702719, 0.97502214, 0.9769554, 0.96950126, 0.98235846, 0.970942, 0.97155195, 0.9744452, 0.97929174, 0.97085696, 0.9829171, 0.969034, 0.97058207, 0.9736545, 0.9779293, 0.9699116, 0.9819164, 0.9712823, 0.9724614, 0.9751202, 0.9776068, 0.96983373, 0.98278034, 0.9707729, 0.96966547, 0.97488403, 0.97669387, 0.96961737, 0.9824234, 0.9704258, 0.9709728, 0.97423494, 0.97916037, 0.97082525, 0.982957, 0.9683691, 0.96954745, 0.97332484, 0.9774878, 0.9697141, 0.9818439, 0.97089416, 0.97202873, 0.9750292, 0.97776306, 0.969758, 0.9827686, 0.970594, 0.96956617, 0.97471094, 0.97667956, 0.9690103, 0.9824463, 0.9703995, 0.97038966, 0.9742183, 0.97903806, 0.9706782, 0.98284405, 0.96884435, 0.96943945, 0.97340286, 0.97779876, 0.96943796, 0.9819162, 0.9712663, 0.97210294, 0.9748879, 0.9776192, 0.9696817, 0.98246783, 0.97062397, 0.96873987, 0.97458583, 0.9763965, 0.9693006, 0.982542, 0.9703762, 0.97037446, 0.9741654, 0.97912437, 0.97079223, 0.98280245, 0.96867406, 0.96944046, 0.9734538, 0.9773383, 0.96953726, 0.9817029, 0.9708241, 0.9708519, 0.9747524, 0.97747666, 0.969407, 0.98245, 0.97063327, 0.96868235, 0.9742924, 0.97622436, 0.969407, 0.9823759, 0.96979314, 0.96997225, 0.9735482, 0.978883505, 0.970712602, 0.9828582, 0.9679722, 0.96918964, 0.97293854, 0.9774851, 0.9691407, 0.9819849, 0.9702523, 0.9716071, 0.9748068, 0.9775187, 0.96920544, 0.98275983, 0.96985626, 0.9691406, 0.97442925, 0.9762976, 0.96895325, 0.98249066, 0.96980023, 0.9705861, 0.97395635, 0.9788038, 0.97025865, 0.98295623, 0.9682713, 0.9697705, 0.9733373, 0.9775509, 0.9692628, 0.9819271, 0.97061366, 0.97223747, 0.9749638, 0.97709286, 0.9691732, 0.9827634, 0.96993166, 0.9690795, 0.9745778, 0.97560465, 0.9686006, 0.98224664, 0.96953154, 0.970296, 0.9738573, 0.97814035, 0.97002745, 0.9827121, 0.96753746, 0.9692909, 0.97296965, 0.9768108, 0.9687733, 0.9815487, 0.9697081, 0.97115445, 0.9742741, 0.97646004, 0.9686123, 0.9823883, 0.9690402, 0.96839887, 0.9742998, 0.97536486, 0.96813613, 0.98221487, 0.9688353, 0.9701312, 0.9738841, 0.978093, 0.96950454, 0.98273176, 0.96699697, 0.9685819, 0.9729365, 0.97678024, 0.9686215, 0.9816058, 0.96967745, 0.9712118, 0.9741931, 0.9768454, 0.96887845, 0.9824056, 0.9694113, 0.9686179, 0.97426784, 0.9758188, 0.9683958, 0.98237514, 0.9691254, 0.9702762, 0.9737897, 0.97859085, 0.97012454, 0.9828352, 0.9669758, 0.9689932, 0.97285557, 0.9772486, 0.9683464, 0.9819793, 0.96927017, 0.9712459, 0.9744381, 0.97703195, 0.96789235, 0.9826922, 0.9691027, 0.96857965, 0.97416884, 0.97581965, 0.96734047, 0.9824098, 0.96896756, 0.9694104, 0.9731708, 0.9781455, 0.967177, 0.9828758, 0.9675382, 0.96817935, 0.9726919, 0.977071, 0.968154, 0.98195976, 0.96990913, 0.97110724, 0.9746926, 0.97704893, 0.9677411, 0.9827592, 0.969342, 0.9684992, 0.9742989, 0.9755697, 0.9670953, 0.98248696, 0.96981806, 0.9703638, 0.9740417, 0.9785221, 0.9694475, 0.98296493, 0.9679663, 0.96940815, 0.973293, 0.9773397, 0.9689941, 0.98211485, 0.97057176, 0.9721675, 0.9748375, 0.97742665, 0.9687718, 0.98276263, 0.9701521, 0.9696225, 0.97449625, 0.97640455, 0.9685231, 0.9825424, 0.9696334, 0.971359, 0.97413117, 0.9789917, 0.9701597, 0.98304385, 0.9684895, 0.9704751, 0.9734047, 0.9776154, 0.9691069, 0.98192, 0.9707646, 0.9726239, 0.9749751, 0.97771466, 0.9689353, 0.9827762, 0.9702547, 0.9699083, 0.97465503, 0.97652435, 0.96865046, 0.982428, 0.97010416, 0.97121865, 0.97417676, 0.9791525, 0.96989685, 0.982988, 0.9685707, 0.9704349, 0.97341543, 0.97771007, 0.96876466, 0.98201174, 0.9704607, 0.97251236, 0.9749459, 0.97761965, 0.96885943, 0.9826598, 0.9700752, 0.9700449, 0.9745624, 0.9763534, 0.9684551, 0.9823351, 0.9698916, 0.97128457, 0.9741047, 0.9792588, 0.96934646, 0.982743, 0.9683049, 0.9703444, 0.97343296, 0.97746855, 0.96823704, 0.9816891, 0.970657, 0.972556, 0.9748984, 0.97733897, 0.9682524, 0.98248595, 0.9700495, 0.9698665, 0.97477055, 0.97619855, 0.967923, 0.9821911, 0.97000647, 0.97088146, 0.97423345, 0.9788568, 0.969429, 0.98280567, 0.96842813, 0.97008824, 0.97347313, 0.9775851, 0.967992, 0.9816798, 0.9706387, 0.9723513, 0.97505444, 0.9775645, 0.96812695, 0.9825138, 0.9701614, 0.96981627, 0.97475284, 0.9763045, 0.96772814, 0.982156, 0.97004604, 0.9709934, 0.9742708, 0.9790277, 0.96900225, 0.98262346, 0.96846795, 0.970051, 0.9734614, 0.97764117, 0.967951, 0.9817067, 0.97081345, 0.9723168, 0.97496754, 0.9776172, 0.9679215, 0.98249096, 0.97031206, 0.96965337, 0.9746382, 0.97638583, 0.9675598, 0.9821999, 0.96991104, 0.9709762, 0.97414196, 0.9788897, 0.96908534, 0.9826225, 0.9682566, 0.9700714, 0.9733167, 0.97746915, 0.9680007, 0.9816828, 0.97056186, 0.97231543, 0.97496325, 0.9773817, 0.96793926, 0.98243815, 0.97022307, 0.96985507, 0.97480917, 0.9764539, 0.9675763, 0.9821504, 0.9700291, 0.97102135, 0.97426957, 0.9790768, 0.96892035, 0.98264635, 0.96839005, 0.9703451, 0.97341406, 0.97768956, 0.96775067, 0.9817359, 0.97061497, 0.97267926, 0.975001, 0.97760195, 0.9680714, 0.98254234, 0.9700023, 0.9696931, 0.9746348, 0.9764846, 0.96770537, 0.9822063, 0.9695804, 0.9711307, 0.97427195, 0.9788721, 0.9692318, 0.9825985, 0.96802586, 0.97021884, 0.9735613, 0.9774729, 0.967969, 0.9816022, 0.9705583, 0.97217226, 0.97505665, 0.9772982, 0.96810603, 0.98246753, 0.97008115, 0.9693141, 0.97484744, 0.9757234, 0.96750134, 0.98206013, 0.9697678, 0.97053343, 0.97444975, 0.9784922, 0.9692104, 0.9826001, 0.96805644, 0.9696314, 0.9736582, 0.97689736, 0.96806496, 0.9816162, 0.9703325, 0.9720348, 0.97519624, 0.97708434, 0.9679578, 0.9823574, 0.9699005, 0.96903026, 0.97488016, 0.97560936, 0.96737695, 0.9820265, 0.9697235, 0.9707224, 0.97427636, 0.97847587, 0.9689612, 0.9826248, 0.9679924, 0.9695933, 0.9735917, 0.97681046, 0.96743786, 0.98154473, 0.9703193, 0.97158337, 0.97522044, 0.9769588, 0.96773696, 0.9823638, 0.96976763, 0.9693107, 0.9748956, 0.97546595, 0.967136, 0.98207957, 0.969537, 0.9706571, 0.97435963, 0.9783437, 0.96866614, 0.98259926, 0.96799946, 0.96979654, 0.9736084, 0.9769305, 0.9674833, 0.9815654, 0.97029656, 0.9721461, 0.97519606, 0.9769206, 0.9675716, 0.9824164, 0.9698944, 0.9693365, 0.9749426, 0.97563803, 0.96721846, 0.9821469, 0.9698147, 0.97052884, 0.97441214, 0.97839826, 0.968684, 0.9825524, 0.96811646, 0.96944237, 0.9735171, 0.9768032, 0.96741563, 0.98159206, 0.97038156, 0.972025, 0.97520876, 0.9768893, 0.967579, 0.9824154, 0.96966463, 0.9692883, 0.97495645, 0.97562057, 0.9672779, 0.98210233, 0.9696333, 0.9708278, 0.9743783, 0.97842354, 0.96877855, 0.9826718, 0.9679845, 0.97000015, 0.97363234, 0.97693443, 0.9677045, 0.981778, 0.97031355, 0.9721251, 0.9752118, 0.9770206, 0.9677852, 0.9825223, 0.97003573, 0.96949613, 0.974934, 0.9758183, 0.9674607, 0.98218465, 0.96985495, 0.9707691, 0.9743566, 0.9783021, 0.9686747, 0.98270494, 0.9682261, 0.9696988, 0.97352827, 0.97679406, 0.9675212, 0.98171496, 0.9704663, 0.9719813, 0.9751796, 0.9767437, 0.967583, 0.9825438, 0.9700454, 0.96933895, 0.97487664, 0.9754509, 0.96719056, 0.982208, 0.96968013, 0.9704817, 0.9743353, 0.97823113, 0.9682851, 0.982755, 0.9680102, 0.9699864, 0.97352475, 0.97711337, 0.9677279, 0.9817785, 0.97051954, 0.9721161, 0.9750827, 0.97668207, 0.96764475, 0.98248893, 0.97011787, 0.9692568, 0.9747464, 0.97545695, 0.9673918, 0.9821286, 0.9697991, 0.97064966, 0.97411954, 0.9781846, 0.96893835, 0.9826476, 0.9681023, 0.9697509, 0.973485, 0.9766867, 0.96761775, 0.9816935, 0.97068125, 0.9721285, 0.9751135, 0.9766838, 0.9676886, 0.9824713, 0.97019506, 0.9693303, 0.9749112, 0.9755222, 0.96728253, 0.98217696, 0.96981853, 0.9705347, 0.97431594, 0.9783275, 0.9687237, 0.98261136, 0.96815073, 0.9697655, 0.9735814, 0.97706145, 0.96763784, 0.9816203, 0.9703349, 0.9717954, 0.9751356, 0.9769696, 0.9675713, 0.9824507, 0.97000545, 0.96916807, 0.9749459, 0.9758204, 0.9674202, 0.9821498, 0.96978825, 0.9707375, 0.97438645, 0.97848195, 0.96888286, 0.9826074, 0.9682454, 0.9697693, 0.97356445, 0.97699577, 0.9676262, 0.98166376, 0.9706569, 0.97198164, 0.9750808, 0.9768421, 0.9677422, 0.9824411, 0.9702616, 0.9691826, 0.97480166, 0.97568786, 0.9672829, 0.98210865, 0.96991336, 0.9705596, 0.97425145, 0.97836715, 0.96866536, 0.982563, 0.9680913, 0.9694558, 0.9734597, 0.9769631, 0.9673207, 0.98156106, 0.9703589, 0.9719091, 0.9750944, 0.97697884, 0.96754074, 0.9823375, 0.9699358, 0.9691853, 0.97471297, 0.9757293, 0.9671487, 0.9820349, 0.9696268, 0.97042334, 0.97403675, 0.97826546, 0.96851325, 0.9825253, 0.9681094, 0.96955526, 0.9733438, 0.9770134, 0.9673556, 0.9816027, 0.9704203, 0.97196484, 0.9749957, 0.9768539, 0.9673336, 0.9824346, 0.9696026, 0.9692797, 0.9747173, 0.97562784, 0.9669542, 0.9821428, 0.9692013, 0.9703877, 0.9741853, 0.9782979, 0.9684576, 0.9826231, 0.96757144, 0.9695417, 0.9734187, 0.97695005, 0.96721053, 0.98166615, 0.9696937, 0.97201675, 0.9750105, 0.97691864, 0.96725035, 0.98243964, 0.9691407, 0.9694461, 0.97475964, 0.9757953, 0.9673601, 0.9820401, 0.9691295, 0.9709023, 0.97419983, 0.97825325, 0.9684221, 0.98249924, 0.96747947, 0.96975595, 0.9732987, 0.976592, 0.96712154, 0.9814828, 0.9699158, 0.9720085, 0.97488403, 0.97661656, 0.96724397, 0.98234695, 0.9695165, 0.96942544, 0.97457236, 0.97551733, 0.9668541, 0.9819286, 0.9692568, 0.9705633, 0.9740009, 0.9781249, 0.9681911, 0.98244137, 0.9674683, 0.9695547, 0.9731478, 0.976574183, 0.967075586, 0.98152256, 0.9699139, 0.9718651, 0.9746567, 0.9762805, 0.9670397, 0.9823288, 0.96941817, 0.969159, 0.97434664, 0.9752632, 0.9667422, 0.9819338, 0.9691097, 0.9706044, 0.9738237, 0.9781592, 0.9683105, 0.98245174, 0.9675953, 0.96973485, 0.97301835, 0.9766209, 0.9670738, 0.981263, 0.96986157, 0.97182333, 0.97449374, 0.97649074, 0.9670109, 0.9820263, 0.96923614, 0.9686554, 0.97417927, 0.9752148, 0.96681386, 0.98165214, 0.96903783, 0.9699588, 0.9736071, 0.97788334, 0.9683356, 0.9822792, 0.96754616, 0.96936214, 0.9727491, 0.9765726, 0.96746385, 0.98132014, 0.9699747, 0.97166693, 0.9742731, 0.9765844, 0.96754116, 0.98214257, 0.969402, 0.9689973, 0.9740883, 0.97508746, 0.9671404, 0.98176485, 0.9688347, 0.9704051, 0.9735259, 0.97772706, 0.96873426, 0.98229676, 0.9671879, 0.96945757, 0.9727887, 0.9763787, 0.9672703, 0.98124784, 0.96966106, 0.97176534, 0.9742653, 0.9760913, 0.9673987, 0.98198736, 0.96938586, 0.96895355, 0.9738351, 0.9748522, 0.9672086, 0.9818492, 0.96900517, 0.97034216, 0.97342694, 0.9775899, 0.96851903, 0.98236203, 0.9674344, 0.9693103, 0.97265726, 0.9762996, 0.96723616, 0.9813913, 0.96980965, 0.9715139, 0.9742677, 0.9763332, 0.967257, 0.9820833, 0.9694409, 0.9688157, 0.9740753, 0.9752534, 0.96696734, 0.98172885, 0.96913123, 0.9702883, 0.9736582, 0.9779277, 0.9684702, 0.9822282, 0.96763545, 0.96958506, 0.97292984, 0.97666705, 0.9673369, 0.98125356, 0.97001094, 0.9719053, 0.97462535, 0.9766654, 0.96743816, 0.9821077, 0.9696151, 0.96915036, 0.974329, 0.97535026, 0.9671492, 0.98180056, 0.9693434, 0.97041345, 0.9737205, 0.9780294, 0.96846294, 0.9823467, 0.96782315, 0.96959496, 0.97293043, 0.9768324, 0.9673681, 0.9814702, 0.9701764, 0.9720634, 0.97450835, 0.97688884, 0.9675702, 0.9822328, 0.96994466, 0.9692029, 0.97430474, 0.97558254, 0.9673592, 0.98201436, 0.96948403, 0.9706246, 0.97371066, 0.9781586, 0.96894234, 0.98242825, 0.96763647, 0.969716, 0.97300625, 0.97663736, 0.9677592, 0.9813887, 0.9699532, 0.9721666, 0.9746208, 0.9765844, 0.967634, 0.9821904, 0.96939796, 0.96937543, 0.974293, 0.9754344, 0.96724254, 0.98184013, 0.9692033, 0.97081804, 0.9737776, 0.97805685, 0.96850765, 0.9824328, 0.96754026, 0.96989655, 0.9730119, 0.9766551, 0.96741116, 0.9814268, 0.9699645, 0.9720991, 0.97452205, 0.97661656, 0.9675724, 0.98226064, 0.96950287, 0.9692425, 0.9742038, 0.97531563, 0.96735317, 0.9818461, 0.9692266, 0.9705043, 0.9737949, 0.978033, 0.968627, 0.9822656, 0.9675744, 0.9695509, 0.97315085, 0.97664684, 0.9673845, 0.9814246, 0.96997267, 0.9719272, 0.9745719, 0.9765603, 0.96755, 0.9823086, 0.96946734, 0.9691337, 0.9743892, 0.9752947, 0.9671066, 0.9819403, 0.96913636, 0.97071606, 0.9739232, 0.97803795, 0.96839285, 0.98241967, 0.96748805, 0.96998674, 0.9732459, 0.9766461, 0.96713984, 0.981443, 0.969947, 0.9723102, 0.9747468, 0.9766623, 0.9673796, 0.9822693, 0.96943957, 0.9696417, 0.9744347, 0.97531044, 0.96706724, 0.9820099, 0.96905017, 0.9708767, 0.97389823, 0.97806984, 0.9684247, 0.982469, 0.96732247, 0.9698517, 0.973188, 0.9766371, 0.96730286, 0.98156047, 0.96978915, 0.9722438, 0.9747785, 0.9766333, 0.96742165, 0.98234427, 0.96943235, 0.9695943, 0.97460437, 0.9752897, 0.9671245, 0.98193306, 0.96919703, 0.9709419, 0.97402364, 0.97803277, 0.968614, 0.9824401, 0.9674277, 0.9700346, 0.9733209, 0.9765661, 0.96739197, 0.98149383, 0.9699581, 0.97236323, 0.9747902, 0.97661865, 0.96750253, 0.9822371, 0.96959627, 0.9696031, 0.9745501, 0.9753818, 0.96719855, 0.981923, 0.96911836, 0.9708386, 0.974097, 0.97808295, 0.9686955, 0.9824631, 0.96743584, 0.9699369, 0.9733759, 0.976585, 0.9675386, 0.98150146, 0.96986973, 0.9722201, 0.97492844, 0.9766243, 0.9676328, 0.982251, 0.96948737, 0.96950305, 0.9746358, 0.97529685, 0.96743494, 0.9819662, 0.969106, 0.97084045, 0.9741974, 0.97811306, 0.9688629, 0.9824661, 0.96734536, 0.96995217, 0.9734544, 0.9765554, 0.9677976, 0.98159754, 0.96981233, 0.9722806, 0.9749171, 0.97665864, 0.9680693, 0.9823721, 0.9693265, 0.96972185, 0.97472113, 0.9755937, 0.967656, 0.98201287, 0.96893746, 0.9710216, 0.9741174, 0.97824186, 0.9690806, 0.98246634, 0.9672647, 0.97007173, 0.9734615, 0.9768102, 0.967843, 0.98148465, 0.96952236, 0.97204864, 0.9750455, 0.97671854, 0.9678588, 0.9822595, 0.96912146, 0.9691811, 0.9747916, 0.9756613, 0.96792006, 0.981967, 0.96846855, 0.9707045, 0.97426504, 0.9782562, 0.9692146, 0.98254347, 0.96754205, 0.96956784, 0.9736189, 0.976916, 0.9685401, 0.98183185, 0.97005826, 0.9721879, 0.9750539, 0.97690022, 0.968667328, 0.98249763, 0.96972644, 0.96977985, 0.9746977, 0.975687981, 0.968242526, 0.9820948, 0.96943384, 0.9709212, 0.9738917, 0.978253067, 0.969528258, 0.9826261, 0.96775883, 0.9698552, 0.97329617, 0.976889849, 0.968395948, 0.98166865, 0.97012603, 0.97215974, 0.97473305, 0.976826847, 0.96860373, 0.9824086, 0.969716, 0.9695135, 0.9745432, 0.97568524, 0.9684152, 0.982089, 0.96948713, 0.97091955, 0.9740253, 0.97840995, 0.96971434, 0.9826043, 0.96783274, 0.9697509, 0.9733008, 0.9769991, 0.9681898, 0.98169875, 0.9702921, 0.97214633, 0.9747547, 0.97699296, 0.9683994, 0.9824959, 0.96985227, 0.9695249, 0.97449005, 0.975983679, 0.968258798, 0.98220927, 0.96955675, 0.9709027, 0.9739482, 0.978589356, 0.969682038, 0.9827907, 0.96795356, 0.96987873, 0.9733324, 0.9770454, 0.96869004, 0.98194677, 0.97032803, 0.9722946, 0.974836, 0.977006, 0.9685903, 0.98254496, 0.9699014, 0.9697517, 0.9744922, 0.9756216, 0.96833223, 0.982283, 0.9696646, 0.97102404, 0.97405565, 0.97842795, 0.9695033, 0.9827021, 0.9678371, 0.9700394, 0.9732738, 0.9769538, 0.96837103, 0.9818575, 0.97013164, 0.97233385, 0.9748077, 0.9769119, 0.968332, 0.98248315, 0.96957064, 0.96940154, 0.9744512, 0.97571677, 0.9680205, 0.9821129, 0.96934956, 0.9711094, 0.97386736, 0.9785639, 0.96959907, 0.9826185, 0.9676118, 0.9703673, 0.9732817, 0.97704554, 0.96830744, 0.98177314, 0.9699262, 0.9727409, 0.9748752, 0.977191091, 0.968579888, 0.9824767, 0.969614, 0.9701047, 0.9744717, 0.976187229, 0.968458593, 0.9822103, 0.9693634, 0.9716801, 0.9739818, 0.978606164, 0.969815254, 0.98263544, 0.9673725, 0.97044563, 0.97327864, 0.97702193, 0.96854466, 0.9814401, 0.9695981, 0.9726279, 0.9748546, 0.9771534, 0.9687262, 0.9821911, 0.9689688, 0.9698158, 0.9743658, 0.976141989, 0.968326449, 0.9818055, 0.9686189, 0.971422, 0.9737124, 0.978581369, 0.969426453, 0.9821323, 0.9667118, 0.9702965, 0.97313267, 0.9769444, 0.9682409, 0.98138076, 0.9691032, 0.97275823, 0.97465533, 0.976941526, 0.968448818, 0.98199517, 0.9686175, 0.9700422, 0.9743025, 0.97564834, 0.9681425, 0.9813997, 0.9678761, 0.9712165, 0.97362435, 0.97801065, 0.9692439, 0.98187965, 0.9664043, 0.9706918, 0.9730638, 0.9765511, 0.9681552, 0.9809465, 0.9687442, 0.9724657, 0.97441304, 0.976594, 0.96820307, 0.9818145, 0.9681874, 0.9697609, 0.9741847, 0.9750695, 0.96780664, 0.98133415, 0.9676532, 0.9709716, 0.9735739, 0.977844596, 0.969142497, 0.9817937, 0.9659456, 0.96991044, 0.9728213, 0.9763169, 0.96778494, 0.9807349, 0.96868044, 0.97203, 0.9743079, 0.9762897, 0.9682428, 0.98156977, 0.9683783, 0.9691031, 0.97415155, 0.9752848, 0.9679625, 0.9809156, 0.96823835, 0.9706836, 0.9736521, 0.977663577, 0.969032228, 0.981773436, 0.966953635, 0.96935385, 0.9730778, 0.976094723, 0.967565358, 0.980617046, 0.969037175, 0.97167385, 0.974393, 0.976151645, 0.967693627, 0.981387317, 0.968623042, 0.968418, 0.9741668, 0.974510849, 0.967186987, 0.980902791, 0.96801722, 0.970429838, 0.97340256, 0.977452278, 0.968437672, 0.98158288, 0.966420233, 0.969700575, 0.972805619, 0.975928962, 0.967232347, 0.98037672, 0.968741298, 0.971889079, 0.974333286, 0.976020277, 0.967369318, 0.981183112, 0.968317807, 0.96861589, 0.974161744, 0.97480315, 0.966932476, 0.980721116, 0.968016446, 0.970065475, 0.973430097, 0.977598429, 0.968688488, 0.981290638, 0.966350913, 0.969577789, 0.973174095, 0.976200521, 0.967421532, 0.980576932, 0.969274104, 0.971905053, 0.974630296, 0.976390958, 0.967425466, 0.981479526, 0.968630433, 0.969153583, 0.974199653, 0.974926412, 0.967080832, 0.981155217, 0.968423367, 0.970717549, 0.973342597, 0.977812409, 0.968553722, 0.981709898, 0.966458678, 0.96966356, 0.972735226, 0.976197779, 0.966961205, 0.980597675, 0.969414651, 0.972037971, 0.974183142, 0.976313412, 0.967128634, 0.98145622, 0.968933761, 0.969214499, 0.974144101, 0.974914372, 0.966730773, 0.981035292, 0.968668938, 0.97048426, 0.9734195, 0.977714062, 0.96804285, 0.981557131, 0.966821134, 0.9692565, 0.9727651, 0.976188004, 0.966945589, 0.980429173, 0.969355285, 0.97171736, 0.97415006, 0.976418316, 0.967358947, 0.981352746, 0.969132781, 0.9690572, 0.9740496, 0.975334167, 0.967102349, 0.98107153, 0.9687092, 0.97062474, 0.97323483, 0.978055835, 0.968419969, 0.98159266, 0.96674037, 0.96959215, 0.97259855, 0.976517081, 0.967141926, 0.980355978, 0.969167352, 0.9719894, 0.974178, 0.976569414, 0.967380524, 0.981214285, 0.968721271, 0.9692908, 0.9739828, 0.975521266, 0.9670524, 0.980784655, 0.968532622, 0.9705888, 0.9732914, 0.978122532, 0.968568623, 0.981318891, 0.966893256, 0.96952736, 0.97258466, 0.976407051, 0.967213511, 0.980065167, 0.969398439, 0.9718436, 0.974225, 0.976603389, 0.967394114, 0.981179178, 0.969104469, 0.9687828, 0.9739367, 0.975572824, 0.96724695, 0.980530858, 0.968772173, 0.970641, 0.9733479, 0.97825861, 0.968542874, 0.9810116, 0.9669325, 0.9698673, 0.9727849, 0.976892352, 0.966948748, 0.9798563, 0.9696421, 0.9723784, 0.97426015, 0.97703582, 0.967169225, 0.98070955, 0.96908295, 0.96918553, 0.974114, 0.97562057, 0.96710145, 0.98041064, 0.96889716, 0.97064877, 0.9734846, 0.97837, 0.96876246, 0.98099434, 0.9671506, 0.9695216, 0.9731895, 0.9768445, 0.967319, 0.97998434, 0.97004557, 0.9721576, 0.9747239, 0.9773827, 0.967705, 0.98120785, 0.9696627, 0.9693704, 0.97437674, 0.97636855, 0.96749085, 0.98070174, 0.9694866, 0.97081876, 0.9736921, 0.9791239, 0.96914005, 0.98155874, 0.9680415, 0.9698655, 0.97310036, 0.9776649, 0.96804494, 0.98035026, 0.9702941, 0.9724514, 0.97465456, 0.9777304, 0.968239, 0.98114705, 0.96969754, 0.969354, 0.9745069, 0.9765826, 0.96789765, 0.98061806, 0.96954274, 0.97041065, 0.9737529, 0.97906244, 0.96940076, 0.98132837, 0.9677137, 0.9696468, 0.97307634, 0.97781837, 0.96772045, 0.9802563, 0.97011536, 0.9718527, 0.9743799, 0.9777125, 0.9680378, 0.98125494, 0.9697474, 0.96906877, 0.9742321, 0.9766135, 0.96801805, 0.9807058, 0.9694452, 0.97018933, 0.9735302, 0.97932976, 0.9694061, 0.98155874, 0.96789896, 0.96942735, 0.9729733, 0.9779529, 0.9679653, 0.980529, 0.97025347, 0.97165775, 0.97452015, 0.97792745, 0.96808696, 0.9815663, 0.9698165, 0.96890855, 0.974378, 0.97673094, 0.9681208, 0.98091656, 0.9695435, 0.9703873, 0.9737976, 0.9794576, 0.9696898, 0.98199135, 0.96790767, 0.9698089, 0.9733262, 0.9780065, 0.96817946, 0.9809837, 0.97051156, 0.9721342, 0.97485197, 0.9775515, 0.96878886, 0.981779, 0.9705062, 0.9692396, 0.9743702, 0.97712266, 0.96766764, 0.9813501, 0.9700079, 0.9711857, 0.9736693, 0.97923326, 0.9691978, 0.98256737, 0.96779186, 0.96963483, 0.97273284, 0.97773606, 0.96787184, 0.981807, 0.96984017, 0.97302306, 0.97388124, 0.977242291, 0.966617942, 0.98206425, 0.97137296, 0.9700252, 0.9742293, 0.9774254, 0.9675239, 0.98180825, 0.9697744, 0.9691258, 0.9730013, 0.978154, 0.9685976, 0.9808037, 0.9657818, 0.9678447, 0.97178614, 0.975861311, 0.96646744, 0.9785992, 0.96848094, 0.9711225, 0.97357255, 0.976541638, 0.966912508, 0.979871, 0.9681262, 0.9685439, 0.97347814, 0.975243747, 0.965690851, 0.979343712, 0.967751324, 0.9695868, 0.9723272, 0.977774918, 0.967380404, 0.979817986, 0.965839505, 0.9684106, 0.9719392, 0.975991547, 0.965718091, 0.9787249, 0.9685236, 0.9715686, 0.97328925, 0.97571486, 0.9657377, 0.9795888, 0.96710783, 0.9688761, 0.97347033, 0.975304544, 0.965952098, 0.979961, 0.9676098, 0.9691649, 0.97312737, 0.978072047, 0.967016637, 0.9807804, 0.9657866, 0.9679941, 0.9718508, 0.9760172, 0.9664088, 0.97955656, 0.96869904, 0.9704446, 0.9737257, 0.9770955, 0.9637329, 0.9802131, 0.96798664, 0.96692455, 0.97327775, 0.9757766, 0.96568096, 0.9801948, 0.9675537, 0.96871823, 0.97258365, 0.97792333, 0.9660396, 0.9807575, 0.96509457, 0.9676848, 0.971866, 0.9765772, 0.9627261, 0.9794708, 0.96758014, 0.97030973, 0.9734224, 0.9764173, 0.96295965, 0.9800618, 0.9667513, 0.96683586, 0.9731339, 0.97539485, 0.96128863, 0.97970873, 0.9669803, 0.9684946, 0.9723011, 0.9784514, 0.9642016, 0.9802421, 0.9647959, 0.9670562, 0.97211486, 0.9769448, 0.9613004, 0.9796081, 0.9673931, 0.9699655, 0.97382313, 0.9772922, 0.9616914, 0.9805243, 0.9665748, 0.9666522, 0.9732912, 0.9762089, 0.961669, 0.9800269, 0.9666258, 0.9673361, 0.97231364, 0.9787975, 0.9636421, 0.98031324, 0.9642026, 0.9664109, 0.9718422, 0.97688633, 0.96145576, 0.9793118, 0.9667508, 0.9693197, 0.9737621, 0.97696346, 0.961815, 0.9803847, 0.9663857, 0.9659029, 0.9731101, 0.97552824, 0.9612779, 0.97999406, 0.96630794, 0.968090415, 0.972641587, 0.97817796, 0.9630829, 0.9809472, 0.9642517, 0.9666222, 0.9719562, 0.97666514, 0.9608086, 0.98023444, 0.96641225, 0.9691565, 0.97343576, 0.9767298, 0.96238446, 0.9809217, 0.9658337, 0.96601194, 0.9727472, 0.975294, 0.9620984, 0.98042023, 0.9658698, 0.9671659, 0.9720971, 0.9782487, 0.9644498, 0.98126, 0.96420014, 0.9666244, 0.9715724, 0.97612906, 0.962273, 0.97983927, 0.96671337, 0.9692245, 0.973431, 0.9770106, 0.9646188, 0.98052096, 0.9659823, 0.96661526, 0.9727231, 0.97519094, 0.96435124, 0.9803402, 0.9657273, 0.96814704, 0.97219795, 0.9783528, 0.96753067, 0.9811329, 0.9644874, 0.9677867, 0.97211987, 0.976934, 0.9667322, 0.97989297, 0.9665246, 0.9703269, 0.9733149, 0.97678226, 0.9669629, 0.9812516, 0.96592194, 0.96692276, 0.9725894, 0.9754568, 0.9640951, 0.98058987, 0.96600336, 0.9684701, 0.9724365, 0.9786084, 0.9654105, 0.98125285, 0.96427053, 0.96731883, 0.9716583, 0.9775972, 0.9619657, 0.9799722, 0.96642315, 0.97031575, 0.973557, 0.97792345, 0.96434337, 0.9811831, 0.9668655, 0.967652, 0.9728908, 0.9767327, 0.9622932, 0.9804504, 0.967993, 0.9693713, 0.9721218, 0.97937346, 0.9661568, 0.98121786, 0.96710604, 0.9670857, 0.9719037, 0.9790501, 0.9643822, 0.979961, 0.9689313, 0.97290784, 0.97396886, 0.9783289, 0.9634429, 0.9828316, 0.9699481, 0.9688611, 0.9730717, 0.9776237, 0.96353555, 0.9810914, 0.9716611, 0.96833825, 0.9723203, 0.97966456, 0.96339357, 0.9818954, 0.9705038, 0.96630806, 0.9716988, 0.9771383, 0.95916855, 0.97961915, 0.97163093, 0.96895635, 0.97301626, 0.97691727, 0.96027416, 0.9799099, 0.97115594, 0.9649961, 0.9719195, 0.9753091, 0.9579422, 0.9794414, 0.9710618, 0.9651319, 0.970819, 0.97778565, 0.9622868, 0.98065317, 0.9685172, 0.9646738, 0.97021097, 0.97564, 0.96011907, 0.9791884, 0.96887577, 0.96775, 0.97096187, 0.9752227, 0.95971704, 0.9795602, 0.9671086, 0.96456456, 0.97043014, 0.97337025, 0.95782834, 0.97958803, 0.96795046, 0.9663585, 0.9702473, 0.9760742, 0.96136427, 0.979027, 0.96599513, 0.9650742, 0.9696475, 0.97545356, 0.9575808, 0.9814306, 0.97064877, 0.9691508, 0.9722146, 0.97769004, 0.95987976, 0.9817868, 0.969969, 0.96449274, 0.97120035, 0.9745565, 0.959289, 0.97860897, 0.968112, 0.96580327, 0.97051686, 0.97572815, 0.96071154, 0.97962266, 0.96803075, 0.96511745, 0.9701531, 0.9749503, 0.95788765, 0.9784766, 0.97071654, 0.968714, 0.97208303, 0.9757052, 0.96058697, 0.98026663, 0.9710206, 0.9639447, 0.9710188, 0.9735727, 0.95960516, 0.97938365, 0.97011685, 0.963828, 0.96964043, 0.97631276, 0.9625961, 0.9811349, 0.96877486, 0.96256155, 0.9698608, 0.9736587, 0.9604894, 0.97921604, 0.9715146, 0.96757174, 0.9717166, 0.97436666, 0.9581513, 0.9797115, 0.9706382, 0.9642915, 0.9724525, 0.9741633, 0.9585942, 0.9792528, 0.9698327, 0.9660136, 0.9714544, 0.9758581, 0.9568918, 0.97964305, 0.96796465, 0.9651188, 0.96890634, 0.9745695, 0.955803, 0.97791255, 0.96925426, 0.9683442, 0.9711031, 0.9749747, 0.95431054, 0.9786238, 0.9687092, 0.9654079, 0.97122943, 0.97443265, 0.95668805, 0.9789902, 0.9672418, 0.9683016, 0.9693869, 0.97779125, 0.96043783, 0.9795221, 0.9663898, 0.966555, 0.9682094, 0.9759892, 0.958561, 0.9785034, 0.9668238, 0.9692187, 0.96866167, 0.975520968, 0.957041681, 0.9790131, 0.9675241, 0.96495914, 0.96943754, 0.9735178, 0.9545613, 0.9787243, 0.96948826, 0.96682024, 0.9682377, 0.976537228, 0.95644933, 0.97962487, 0.967551, 0.9679318, 0.9670123, 0.9748677, 0.9568021, 0.97819465, 0.9686428, 0.9695942, 0.97051203, 0.9751609, 0.95633376, 0.97859997, 0.96886325, 0.96442366, 0.9706608, 0.97428346, 0.95546424, 0.979115, 0.9688703, 0.96801454, 0.97035855, 0.9774255, 0.9599437, 0.9797156, 0.9676799, 0.9662062, 0.96873456, 0.97591418, 0.956475735, 0.9768397, 0.9709612, 0.9692884, 0.9705259, 0.9743696, 0.9590155, 0.9787775, 0.96881455, 0.96608603, 0.97081316, 0.973665, 0.95937324, 0.9798182, 0.96914756, 0.96929294, 0.9702398, 0.9751717, 0.9600685, 0.97918344, 0.9669319, 0.9673396, 0.9695953, 0.9757193, 0.96118706, 0.97982955, 0.9697935, 0.9707829, 0.97158706, 0.9756703, 0.96169835, 0.98092735, 0.9695844, 0.9677774, 0.97183174, 0.9740732, 0.9608, 0.9804426, 0.96910053, 0.9699173, 0.9708429, 0.97739965, 0.9631631, 0.98070014, 0.96740496, 0.9688477, 0.96994936, 0.9756551, 0.9622404, 0.9801885, 0.97120947, 0.970997, 0.97231364, 0.97484666, 0.9604295, 0.9809998, 0.9716128, 0.9673702, 0.9717818, 0.9746761, 0.96114314, 0.9806188, 0.9699008, 0.96896577, 0.9703094, 0.9771234, 0.9633127, 0.9815165, 0.96890736, 0.9683733, 0.9703167, 0.9755288, 0.96086127, 0.9796585, 0.97061926, 0.96990675, 0.97142076, 0.97564316, 0.96075696, 0.97954947, 0.97083807, 0.96438515, 0.9703545, 0.9743541, 0.96010774, 0.9786702, 0.9703386, 0.96780896, 0.9699702, 0.97529435, 0.9630453, 0.98036045, 0.96747243, 0.96836376, 0.96844536, 0.97342014, 0.96389335, 0.9795766, 0.97100335, 0.9728607, 0.97188085, 0.975825667, 0.966036201, 0.97973174, 0.9710367, 0.9663345, 0.9713504, 0.972199082, 0.96336627, 0.97756064, 0.9704433, 0.9671463, 0.97024226, 0.975099146, 0.965117157, 0.9796989, 0.9703686, 0.9690459, 0.9708967, 0.974181652, 0.964404881, 0.9779468, 0.9712859, 0.9701066, 0.9722658, 0.975115776, 0.964097321, 0.979088008, 0.970241964, 0.96939564, 0.9722797, 0.973745227, 0.965151429, 0.97823524, 0.97100854, 0.970064, 0.9709719, 0.976049066, 0.967752993, 0.980157, 0.97041374, 0.96901435, 0.9709602, 0.97454834, 0.968372166, 0.98150015, 0.97290987, 0.97452885, 0.9735573, 0.976235628, 0.966326177, 0.979874074, 0.971717715, 0.96925694, 0.97195697, 0.973156929, 0.962729096, 0.979027569, 0.970250487, 0.9699102, 0.9704296, 0.974769056, 0.962737739, 0.979542971, 0.968589306, 0.9686168, 0.96999073, 0.974629045, 0.962165475, 0.978046715, 0.970712125, 0.97099215, 0.9719839, 0.974428892, 0.962796926, 0.979445279, 0.96969223, 0.96881914, 0.9727534, 0.972825825, 0.963503003, 0.978786111, 0.971001029, 0.97016484, 0.97115684, 0.974896073, 0.966504097, 0.979873955, 0.969827712, 0.9691635, 0.97155297, 0.974137425, 0.964645088, 0.977984548, 0.971025646, 0.9721036, 0.9727932, 0.973628759, 0.967280209, 0.97973174, 0.97016406, 0.97044075, 0.9732579, 0.973348022, 0.968273699, 0.978854954, 0.968650699, 0.970751107, 0.971303225, 0.975529671, 0.969268858, 0.979956746, 0.967498899, 0.971250474, 0.971016288, 0.97517997, 0.968729079, 0.979328513, 0.969573677, 0.973535299, 0.971630275, 0.973477125, 0.966393948, 0.979024947, 0.970749974, 0.966569722, 0.97076416, 0.970529735, 0.962225318, 0.978374183, 0.968459904, 0.96707636, 0.9685731, 0.974277496, 0.964192748, 0.977820992, 0.967672765, 0.96656376, 0.9675267, 0.972034037, 0.962124884, 0.975609243, 0.968948781, 0.96746653, 0.9684724, 0.971986592, 0.961061418, 0.975709736, 0.964891315, 0.9637027, 0.9699903, 0.970339477, 0.95946908, 0.975510657, 0.964221776, 0.9672478, 0.9681539, 0.9741087, 0.9636705, 0.977281392, 0.965552032, 0.96816653, 0.96950185, 0.97509402, 0.964335501, 0.9748967, 0.9654218, 0.969410956, 0.970106184, 0.9752593, 0.9646643, 0.9782075, 0.9694271, 0.96931195, 0.97205305, 0.973047554, 0.96346426, 0.9756512, 0.96536016, 0.965066195, 0.968173683, 0.97482717, 0.96301049, 0.97490555, 0.959903479, 0.961651921, 0.967847168, 0.971664727, 0.960058093, 0.972877264, 0.960823298, 0.9649232, 0.9707063, 0.973445714, 0.960324287, 0.97377145, 0.96024853, 0.965565383, 0.969686866, 0.97025824, 0.9620484, 0.97545344, 0.9559421, 0.96794343, 0.966097951, 0.973774433, 0.966277182, 0.977915049, 0.954966843, 0.968295932, 0.966897368, 0.972854912, 0.964738846, 0.975855708, 0.958793163, 0.970682681, 0.969726026, 0.973572254, 0.965017438, 0.977471411, 0.959100127, 0.969737589, 0.970678329, 0.9720676, 0.96358824, 0.974731803, 0.956422329, 0.96887565, 0.96797806, 0.97223264, 0.961837292, 0.974577904, 0.952323616, 0.9675038, 0.9683021, 0.972434461, 0.962561071, 0.973941624, 0.95494324, 0.97206825, 0.97133034, 0.972182393, 0.963716984, 0.97623664, 0.9551633, 0.9694066, 0.9718025, 0.9709746, 0.96530616, 0.9776603, 0.9544604, 0.9705681, 0.97060406, 0.9730023, 0.967477, 0.97913945, 0.95339894, 0.97136045, 0.97174305, 0.97072685, 0.96532536, 0.97602636, 0.95593935, 0.9743183, 0.9731866, 0.9721436, 0.96835804, 0.97672814, 0.9554048, 0.970779, 0.9737134, 0.96876234, 0.9668775, 0.97519344, 0.95436406, 0.97122437, 0.971917, 0.9699659, 0.9709806, 0.9765053, 0.95471954, 0.97204965, 0.97499937, 0.9694493, 0.9675762, 0.9776868, 0.9546293, 0.974035, 0.9756822, 0.9703518, 0.9684788, 0.9772449, 0.95683426, 0.9709882, 0.97532856, 0.9680255, 0.96737546, 0.9771559, 0.9542251, 0.97154117, 0.9738776, 0.970575, 0.96618474, 0.97914606, 0.95426047, 0.9715866, 0.9749, 0.9700951, 0.96700805, 0.9800969, 0.95873356, 0.9746013, 0.97586775, 0.9703783, 0.9677862, 0.9793554, 0.95963657, 0.973438, 0.979087, 0.96983004, 0.9681667, 0.981843, 0.96560705, 0.9753331, 0.97939473, 0.9726802, 0.96956635, 0.98196113, 0.9621936, 0.97584814, 0.9809007, 0.9732184, 0.97008395, 0.9835292, 0.96512926, 0.9765911, 0.98170555, 0.9747669, 0.96982557, 0.983, 0.964874, 0.9703307, 0.98122644, 0.9711995, 0.9677224, 0.97907716, 0.95767045, 0.9714475, 0.9807701, 0.9737065, 0.97011113, 0.98085403, 0.96091115, 0.97191274, 0.9816958, 0.9730473, 0.9703939, 0.98113924, 0.9649616, 0.9742665, 0.9820793, 0.9737437, 0.96998703, 0.9826436, 0.96496445, 0.9768771, 0.982553, 0.972067, 0.9683838, 0.98204863, 0.96557325, 0.97274625, 0.97959775, 0.9731672, 0.96948963, 0.98184174, 0.964351, 0.973559, 0.9820094, 0.9766616, 0.97326046, 0.98062354, 0.96057796, 0.97208077, 0.9809566, 0.971261, 0.97065926, 0.9804873, 0.95669466, 0.96516967, 0.9821804, 0.9674769, 0.9697035, 0.9803088, 0.955544, 0.9682103, 0.98292005, 0.9701826, 0.9698043, 0.9804161, 0.9557894, 0.9668764, 0.9792989, 0.96926695, 0.9701044, 0.9809777, 0.95757514, 0.96962297, 0.98025525, 0.9714451, 0.97154206, 0.9843143, 0.9592542, 0.97031677, 0.98271126, 0.9701838, 0.97040725, 0.9825886, 0.9556722, 0.9726916, 0.98163915, 0.9722067, 0.97080547, 0.98354375, 0.9609807, 0.9717034, 0.98295677, 0.9713149, 0.9722748, 0.98419017, 0.9616837, 0.97355133, 0.98322004, 0.97263, 0.97372705, 0.9848471, 0.9656424, 0.9723272, 0.984117, 0.97256243, 0.9729084, 0.98414505, 0.96570474, 0.9717247, 0.9841987, 0.97450745, 0.974766, 0.98462635, 0.96472144, 0.9696661, 0.9832609, 0.97431266, 0.9741708, 0.9827268, 0.9671967, 0.97203976, 0.98471373, 0.9745745, 0.97327256, 0.98249924, 0.96508795, 0.9722679, 0.9859065, 0.9723079, 0.9781733, 0.99153113, 0.9631959, 0.97858995, 0.9884449, 0.9759765, 0.9784841, 0.9904349, 0.96084774, 0.97535783, 0.9843577, 0.97405744, 0.9794871, 0.989184, 0.9601803, 0.9743964, 0.98667705, 0.9765514, 0.9779553, 0.9898903, 0.9566842, 0.97189873, 0.98409975, 0.9726264, 0.9769106, 0.98974645, 0.9590364, 0.9709863, 0.98303616, 0.97090876, 0.9721966, 0.9860774, 0.9568131, 0.9739759, 0.9843396, 0.9707798, 0.9696101, 0.98281914, 0.9536728, 0.97457653, 0.9841761, 0.9716988, 0.96675926, 0.98434675, 0.9511434, 0.9697526, 0.9804889, 0.9662269, 0.9655678, 0.9820155, 0.948777, 0.97485435, 0.98474115, 0.97384983, 0.9686968, 0.9682759, 0.95370644, 0.9672788, 0.9895416, 0.97320414, 0.9647636, 0.9672112, 0.94935477, 0.97027963, 0.98930675, 0.97377294, 0.96333176, 0.9717637, 0.94754165, 0.9627164, 0.98974437, 0.97175556, 0.96279603, 0.9642955, 0.9519123, 0.96298945, 0.9893411, 0.97290367, 0.9637842, 0.9725284, 0.949105, 0.96565753, 0.98844737, 0.9726567, 0.9647381, 0.96770144, 0.9579608, 0.96201926, 0.9876845, 0.96827567, 0.9621066, 0.9671807, 0.9583139, 0.95681196, 0.9853279, 0.96605456, 0.95966357, 0.95095444, 0.9532612, 0.9540479, 0.9839825, 0.9667778, 0.96230674, 0.95234555, 0.95117474, 0.9527579, 0.98418427, 0.96403813, 0.9588743, 0.9505687, 0.9525311, 0.9560469, 0.9831666, 0.9641002, 0.96080667, 0.9517177, 0.94936615, 0.9511382, 0.9830432, 0.96257216, 0.95643365, 0.9445281, 0.9480113, 0.94966507, 0.9805714, 0.96463, 0.96203417, 0.9505984, 0.95212287, 0.9526251, 0.98429143, 0.9616968, 0.9573619, 0.94487756, 0.95124495, 0.95254266, 0.9850867, 0.9610449, 0.955985, 0.9439113, 0.9508744, 0.9467775, 0.98206675, 0.9578031, 0.95286936, 0.9396548, 0.95154345, 0.95185536, 0.9821529, 0.96045226, 0.9551393, 0.9420659, 0.9526265, 0.95073587, 0.9819117, 0.9588628, 0.95558757, 0.9405083, 0.95444757, 0.95346546, 0.98178506, 0.95979995, 0.9575267, 0.9440551, 0.9514632, 0.9503155, 0.9822716, 0.95826405, 0.95592225, 0.93737453, 0.9494997, 0.9511022, 0.9795029, 0.9626881, 0.95724356, 0.94137037, 0.9506898, 0.9532686, 0.9789324, 0.9623084, 0.9554367, 0.94222313, 0.95006394, 0.9556054, 0.9782099, 0.9626382, 0.9553243, 0.9396665, 0.94545627, 0.9481534, 0.97791445, 0.9591599, 0.9513532, 0.9349917, 0.9492294, 0.953078, 0.9754082, 0.963316, 0.9543338, 0.9391406, 0.94979966, 0.9473685, 0.97779715, 0.9609355, 0.9503604, 0.92662406, 0.94784665, 0.9523866, 0.97588503, 0.9606391, 0.9514994, 0.93154085, 0.94123256, 0.94356257, 0.9750208, 0.95661277, 0.9508248, 0.9243968, 0.93722194, 0.9423069, 0.97589004, 0.9597066, 0.95451653, 0.9345099, 0.9510792, 0.94356763, 0.9811436, 0.95545346, 0.95103294, 0.9313062, 0.9520522, 0.93599, 0.9825196, 0.95424974, 0.95005953, 0.9341127, 0.9464102, 0.92894465, 0.98296267, 0.9535264, 0.947277, 0.9263717, 0.95269144, 0.9326457, 0.98212796, 0.95722765, 0.9518036, 0.9300093, 0.9528817, 0.9326207, 0.98188823, 0.9547124, 0.94926894, 0.92854404, 0.9514986, 0.93667036, 0.98304826, 0.9558309, 0.9499277, 0.9315111, 0.95006776, 0.9305498, 0.9835324, 0.9525761, 0.9471212, 0.92795426, 0.951453, 0.935376, 0.9833234, 0.9569879, 0.95046914, 0.92906296, 0.9522544, 0.93077594, 0.9819494, 0.954118, 0.94714653, 0.92457306, 0.9543506, 0.9343581, 0.9833158, 0.954797, 0.9518895, 0.9317061, 0.9508128, 0.9339033, 0.9839962, 0.95974106, 0.95397455, 0.92719257, 0.9514979, 0.93677294, 0.9826849, 0.96278167, 0.95609367, 0.9260144, 0.9418316, 0.92999345, 0.9839548, 0.9571195, 0.95420754, 0.91627526, 0.94421095, 0.9312556, 0.98336744, 0.9578764, 0.9550108, 0.91796064, 0.933347, 0.91274905, 0.9842032, 0.95782596, 0.9528493, 0.92123604, 0.93676364, 0.90863687, 0.98430943, 0.9614894, 0.95507944, 0.9253621, 0.9465312, 0.9321016, 0.9840609, 0.959716, 0.95191175, 0.9289804, 0.9528243, 0.93281114, 0.981816, 0.96079403, 0.9511809, 0.92581576, 0.95024824, 0.9322112, 0.9815831, 0.95935583, 0.95577157, 0.92942435, 0.9540822, 0.9280565, 0.98288125, 0.96134424, 0.95891964, 0.93597305, 0.95298743, 0.92459434, 0.9792375, 0.95950633, 0.9605197, 0.9413062, 0.9565544, 0.9334533, 0.9745619, 0.9610518, 0.95791507, 0.93255913, 0.9405781, 0.910286, 0.98207635, 0.95343643, 0.95643973, 0.9200669, 0.9402415, 0.9105547, 0.9777836, 0.96188337, 0.9548213, 0.94086707, 0.94398344, 0.92505634, 0.9770824, 0.9600946, 0.9461729, 0.9373214, 0.94871044, 0.9249245, 0.9779377, 0.9537716, 0.94518155, 0.9419654, 0.9455259, 0.9240215, 0.9836299, 0.95063937, 0.94183064, 0.94044155, 0.9501983, 0.94261456, 0.98186654, 0.95707834, 0.9533653, 0.9467779, 0.94683266, 0.9457168, 0.98099136, 0.9572258, 0.95340466, 0.9439204, 0.9493486, 0.9453495, 0.9810626, 0.95739096, 0.95573, 0.94446206, 0.94829404, 0.9410436, 0.98282, 0.96007204, 0.96211165, 0.9492235, 0.9527529, 0.9340567, 0.98060536, 0.9603713, 0.9573972, 0.9460901, 0.94951296, 0.93226445, 0.9828005, 0.95672065, 0.9501525, 0.9429838, 0.94635135, 0.932894, 0.9815295, 0.9608303, 0.9544291, 0.94298637, 0.9473689, 0.9229577, 0.981708, 0.9565245, 0.94399536, 0.9360919, 0.9456529, 0.9066916, 0.9766337, 0.9619606, 0.95384544, 0.93838274, 0.9467581, 0.91351134, 0.9769157, 0.96054894, 0.9414119, 0.92401016, 0.9426144, 0.9094659, 0.97235364, 0.9513038, 0.9284474, 0.92737937, 0.91397464, 0.8942809, 0.9714726, 0.94578105, 0.9104343, 0.9277343, 0.8929731, 0.8988859, 0.9792127, 0.95588166, 0.9373485, 0.95233303, 0.8876534, 0.8996362, 0.9779558, 0.9529402, 0.9365479, 0.951912, 0.88626623, 0.89299953, 0.9776048, 0.95251757, 0.93685865, 0.9515403, 0.878656, 0.8916686, 0.97784925, 0.95367205, 0.9365502, 0.9512453, 0.8901181, 0.8903842, 0.976916, 0.95509523, 0.9401063, 0.95541024, 0.8917197, 0.8955711, 0.97559637, 0.9527346, 0.94243366, 0.95159566, 0.8872686, 0.8909953, 0.9740666, 0.9505564, 0.93788826, 0.95122176, 0.88506025, 0.89024246, 0.9767729, 0.9504347, 0.9346727, 0.9502771, 0.8882889, 0.8883128, 0.9752622, 0.9546753, 0.93896633, 0.9550962, 0.8880954, 0.8970935, 0.97580564, 0.94989365, 0.93372524, 0.9530088, 0.8851463, 0.900443, 0.9758661, 0.94932276, 0.93593806, 0.95313233, 0.8832858, 0.8975319, 0.9767412, 0.9504412, 0.9347838, 0.9524593, 0.88405156, 0.8977493, 0.9763072, 0.9530434, 0.93890065, 0.95348996, 0.8847554, 0.9045313, 0.9764788, 0.95031583, 0.93593085, 0.95250744, 0.8846013, 0.9041804, 0.9762809, 0.9525479, 0.93927914, 0.9513155, 0.88480026, 0.89621973, 0.9752584, 0.9501777, 0.9355747, 0.9516298, 0.8881391, 0.8941526, 0.9749674, 0.9547631, 0.9375165, 0.9542997, 0.8885363, 0.9007412, 0.9755435, 0.95087683, 0.9381802, 0.9540584, 0.89252144, 0.901971, 0.9756704, 0.955112, 0.94305116, 0.9535307, 0.88893163, 0.89487374, 0.976547, 0.95636123, 0.94151896, 0.9537205, 0.89500576, 0.89272755, 0.97419274, 0.95898587, 0.9449338, 0.95479995, 0.89686805, 0.9041928, 0.9753634, 0.95755774, 0.9446816, 0.95406014, 0.8917085, 0.9021846, 0.97554487, 0.9561172, 0.9424914, 0.95339274, 0.8823024, 0.89722186, 0.9776288, 0.95410985, 0.9382496, 0.951411, 0.8820797, 0.89736253, 0.97583294, 0.9571716, 0.93976325, 0.95394784, 0.89160275, 0.8974752, 0.9741529, 0.95475197, 0.9366395, 0.95211715, 0.8924717, 0.9011363, 0.9740131, 0.9538369, 0.9379668, 0.9504464, 0.88342583, 0.89154184, 0.9753956, 0.95336014, 0.9332867, 0.94875884, 0.88018775, 0.8928179, 0.9731073, 0.9548775, 0.9374282, 0.95002717, 0.88923264, 0.89505196, 0.97091943, 0.9517645, 0.9331363, 0.9486354, 0.8830037, 0.9008525, 0.9729734, 0.9519904, 0.9380244, 0.9483411, 0.8643478, 0.89662737, 0.97705734, 0.95245105, 0.93673664, 0.9473515, 0.86701995, 0.89259845, 0.9755947, 0.9575078, 0.9413872, 0.9493584, 0.86290264, 0.89702743, 0.9753483, 0.95217246, 0.93813396, 0.9496326, 0.87537944, 0.89989954, 0.9746721, 0.9523742, 0.9383011, 0.948395, 0.8778552, 0.89400274, 0.9757342, 0.95165634, 0.9414063, 0.94802684, 0.88550615, 0.89027953, 0.9728286, 0.95615816, 0.9439181, 0.9510773, 0.8841947, 0.89336395, 0.9736546, 0.9520007, 0.9393255, 0.9488752, 0.8896865, 0.896257, 0.9739395, 0.9519463, 0.9410744, 0.9488023, 0.88109505, 0.8896473, 0.9750171, 0.95309657, 0.9428807, 0.94881165, 0.88330793, 0.8899665, 0.9757859, 0.95440316, 0.94223857, 0.951885, 0.8855343, 0.8919534, 0.9751794, 0.94992703, 0.9392053, 0.94984686, 0.88595855, 0.8913693, 0.97370535, 0.948306, 0.9419912, 0.9501367, 0.88233596, 0.88313603, 0.9727862, 0.9533236, 0.94478816, 0.9469958, 0.8908658, 0.8738662, 0.9717875, 0.95008755, 0.9401734, 0.95001674, 0.88486344, 0.87710273, 0.9725039, 0.94664794, 0.9389112, 0.9473637, 0.8853413, 0.8780592, 0.9711304, 0.9466625, 0.9392132, 0.94902235, 0.88410133, 0.8760801, 0.9649765, 0.95721126, 0.9389589, 0.94918513, 0.8898061, 0.8787981, 0.974812, 0.95390314, 0.94416016, 0.95199937, 0.8941836, 0.8868833, 0.97439677, 0.95324314, 0.9428472, 0.9502523, 0.8933907, 0.88510096, 0.9746533, 0.9531375, 0.9405762, 0.94715714, 0.88548297, 0.8806403, 0.9739154, 0.9519542, 0.9349816, 0.9497167, 0.8933794, 0.8861139, 0.9719739, 0.956588, 0.94466764, 0.9521865, 0.893975, 0.8865757, 0.9731848, 0.9522303, 0.94670576, 0.9491074, 0.889154, 0.88571364, 0.9744625, 0.95305717, 0.9424189, 0.94622165, 0.89101887, 0.8840125, 0.97298783, 0.9513359, 0.9397499, 0.944921, 0.8899057, 0.8810265, 0.9719572, 0.95352477, 0.94417334, 0.947437, 0.8869805, 0.88810736, 0.97170085, 0.95059913, 0.94229424, 0.94683886, 0.8942787, 0.88314575, 0.9690429, 0.9519514, 0.94112146, 0.94564885, 0.8939522, 0.8768494, 0.9687009, 0.95304817, 0.9406821, 0.94575197, 0.8952274, 0.87664574, 0.96607435, 0.95566034, 0.94236296, 0.9477052, 0.902558, 0.8825714, 0.9635057, 0.95323265, 0.9397859, 0.9457494, 0.8995573, 0.88122964, 0.9659422, 0.9517855, 0.9395542, 0.9446338, 0.8982566, 0.8790158, 0.96733284, 0.9505716, 0.9382554, 0.94561154, 0.8995653, 0.8808687, 0.96366906, 0.95590657, 0.9435491, 0.94796246, 0.89884716, 0.8902764, 0.9645171, 0.9546509, 0.9417485, 0.94538903, 0.9009437, 0.88570744, 0.9644979, 0.95483065, 0.93999493, 0.94749314, 0.90244704, 0.8821695, 0.9646949, 0.9530451, 0.9373979, 0.94357413, 0.9004747, 0.8754494, 0.9624659, 0.9552724, 0.93924254, 0.9455848, 0.9042784, 0.87729675, 0.9625972, 0.9536233, 0.93433654, 0.9407854, 0.9039684, 0.8753046, 0.96276665, 0.95512587, 0.92956847, 0.94373727, 0.89809686, 0.8702557, 0.9644947, 0.9533464, 0.9360729, 0.9445875, 0.89692897, 0.8765951, 0.9600108, 0.956927, 0.9394751, 0.9426114, 0.89791834, 0.8801486, 0.9589454, 0.9537267, 0.9392849, 0.9471244, 0.898179, 0.8829746, 0.9602114, 0.9523303, 0.9413702, 0.94369245, 0.8960571, 0.8781375, 0.95932037, 0.9526989, 0.93976116, 0.94008124, 0.89869916, 0.8763544, 0.9610579, 0.9529411, 0.9421747, 0.9445148, 0.9040627, 0.878025, 0.9600162, 0.9522321, 0.94015825, 0.94271743, 0.9043994, 0.876089, 0.95122373, 0.9523938, 0.9377262, 0.94016653, 0.9020302, 0.870322, 0.95814866, 0.94852984, 0.93816864, 0.93923867, 0.9051543, 0.87598926, 0.95915735, 0.95432216, 0.9400557, 0.9413108, 0.91198534, 0.87998664, 0.9599972, 0.95256895, 0.9395315, 0.94162863, 0.91397214, 0.88055277, 0.9600919, 0.95437276, 0.94132906, 0.9409794, 0.909253, 0.8747291, 0.9602117, 0.9526641, 0.9399227, 0.9369271, 0.906109, 0.8717378, 0.9557604, 0.95324576, 0.9408278, 0.9376672, 0.9086724, 0.87279016, 0.95835906, 0.950328, 0.9413087, 0.93645245, 0.9097462, 0.86953485, 0.9583721, 0.9530467, 0.94004226, 0.93986696, 0.9122615, 0.8651017, 0.9588364, 0.94904155, 0.9383186, 0.9414676, 0.91673225, 0.8595011, 0.95402, 0.9517046, 0.9400548, 0.94649607, 0.9224445, 0.85736394, 0.9533073, 0.94781506, 0.9391809, 0.9439059, 0.92196244, 0.86140096, 0.9534452, 0.95096946, 0.93905526, 0.94552296, 0.92270476, 0.8583711, 0.9583237, 0.948778, 0.94512, 0.94505745, 0.9159996, 0.85440266, 0.9550959, 0.9519326, 0.9425043, 0.9456737, 0.9183933, 0.8561388, 0.95750153, 0.9478865, 0.9431229, 0.9464459, 0.91691303, 0.85689676, 0.9545677, 0.9483053, 0.9395513, 0.93655187, 0.90814424, 0.85063577, 0.95239645, 0.9431857, 0.93982464, 0.9328996, 0.9098451, 0.8653673, 0.949339, 0.9416374, 0.94303143, 0.9392511, 0.91698396, 0.8805148, 0.95090014, 0.9397463, 0.94088733, 0.9335032, 0.9237953, 0.88503855, 0.94673735, 0.9418972, 0.9439916, 0.936497, 0.9311739, 0.8839968, 0.9442024, 0.9408606, 0.94078505, 0.9334725, 0.9262624, 0.8821325, 0.9405532, 0.94099283, 0.9399799, 0.9341183, 0.92529565, 0.8739989, 0.9391683, 0.93623126, 0.9406447, 0.9381616, 0.9302587, 0.8890257, 0.9380785, 0.94068736, 0.93564004, 0.9284398, 0.91869426, 0.87532485, 0.9369098, 0.9381632, 0.9362587, 0.93192184, 0.92158353, 0.8718456, 0.93438077, 0.9471025, 0.94605017, 0.94355786, 0.92796, 0.8859451, 0.9345488, 0.94239205, 0.9436843, 0.95134735, 0.9250077, 0.88741875, 0.9338039, 0.94063884, 0.9424606, 0.9448933, 0.907136, 0.8584497, 0.93913823, 0.92448634, 0.9228022, 0.92019933, 0.90183944, 0.842312, 0.9366377, 0.9276815, 0.91999173, 0.8982631, 0.8956094, 0.8545408, 0.93973917, 0.9247656, 0.9192361, 0.89102167, 0.9002283, 0.8472199, 0.93319476, 0.9182825, 0.9196974, 0.881874, 0.89857996, 0.8503672, 0.93212533, 0.9235592, 0.924349, 0.87427837, 0.89298743, 0.8310598, 0.9274778, 0.9292144, 0.9256203, 0.8693543, 0.88695395, 0.8573054, 0.9286249, 0.920788, 0.91751367, 0.8752519, 0.8716857, 0.8737638, 0.9181202, 0.9157199, 0.9031038, 0.85096717, 0.8614192, 0.8580262, 0.9138391, 0.9079158, 0.89577913, 0.8533415, 0.8600044, 0.87611836, 0.9152144, 0.91326636, 0.89836, 0.86095065, 0.8477352, 0.86955, 0.9223474, 0.91567284, 0.9127119, 0.8611734, 0.86201274, 0.89484453, 0.91204596, 0.9105172, 0.9049887, 0.84037465, 0.84383273, 0.93580306, 0.88902247, 0.88802236, 0.8648381, 0.82231635, 0.79322016, 0.86665887, 0.9149508, 0.94091463, 0.94516015, 0.8716203, 0.92412025, 0.94370127, 0.9279523, 0.9268818, 0.9288751, 0.86220473, 0.91701245, 0.9464757, 0.9277592, 0.9338464, 0.9563512, 0.8996472, 0.91883534, 0.9403244, 0.92017996, 0.9260795, 0.9343738, 0.88020504, 0.91226035, 0.9461844, 0.92914695, 0.9317756, 0.935831, 0.8903298, 0.89828515, 0.9362643, 0.9242708, 0.9220221, 0.9497405, 0.9158774, 0.9086541, 0.9258115, 0.9113446, 0.9180333, 0.9477261, 0.9122772, 0.8869445, 0.92390007, 0.9076564, 0.91720617, 0.94133604, 0.89760095, 0.8820491, 0.9250357, 0.910807, 0.9159454, 0.9403902, 0.9058592, 0.87457806, 0.9072891, 0.9045365, 0.9098518, 0.9362319, 0.88034785, 0.8733532, 0.9272418, 0.8983201, 0.90747106, 0.9161009, 0.7933393, 0.8471267, 0.9045906, 0.89421725, 0.91230065, 0.9381006, 0.86997676, 0.88170445, 0.917769, 0.89805615, 0.90159786, 0.9372293, 0.89508367, 0.8894835, 0.90546304, 0.89259654, 0.9165627, 0.93250996, 0.8827754, 0.88909185, 0.9061209, 0.89918846, 0.92053336, 0.9303466, 0.8704787, 0.89345473, 0.92340225, 0.89918256, 0.9228799, 0.92103875, 0.871195, 0.87560844, 0.912844, 0.8960723, 0.93217194, 0.91034657, 0.8425911, 0.88607943, 0.93188244, 0.89297444, 0.92582136, 0.92048115, 0.8339199, 0.90450937, 0.9161584, 0.8857485, 0.9239152, 0.9048127, 0.8417447, 0.8919214, 0.8770096, 0.911123, 0.9119043, 0.91436803, 0.83062214, 0.90867126, 0.9013238, 0.8887753, 0.9054085, 0.9119478, 0.83827025, 0.90622723, 0.8962842, 0.8699893, 0.89427537, 0.9268571, 0.80061215, 0.91355705, 0.85120106, 0.9016695, 0.90271586, 0.93476874, 0.01295868]
[truncated: 4,231,407 more chars]
