# Supplementary material for: Systematic contextual biases in SegmentNT potentially relevant to other nucleotide transformer models
Source: bioRxiv. 2026 May 4:2025.04.09.647946. Preprint. [Version 2] doi: 10.1101/2025.04.09.647946 (PMC13174627; doi:10.1101/2025.04.09.647946)
Supplement: Supplement 3 [file media-3.zip › Supplementary_data/segmentNT_additional_genes/pos/ecm1_pos1747.txt]

protein_coding_gene=[0.9519342, 0.91463006, 0.93272078, 0.913624346, 0.93421644, 0.942880392, 0.9457219, 0.9524162, 0.943105757, 0.928871512, 0.951847255, 0.958861589, 0.9548448, 0.9613218, 0.951573551, 0.94463104, 0.96086359, 0.962878942, 0.9542127, 0.9591655, 0.943168342, 0.938988447, 0.950483918, 0.95225811, 0.95341766, 0.95748, 0.946336985, 0.942028999, 0.949442327, 0.958950341, 0.9546648, 0.95164186, 0.943835616, 0.93885833, 0.944598615, 0.954185247, 0.9623079, 0.95297444, 0.95863235, 0.948121548, 0.952854216, 0.960157931, 0.9671485, 0.95651203, 0.961144447, 0.946386397, 0.955146909, 0.955641448, 0.9666399, 0.96054685, 0.967229784, 0.954095185, 0.963002384, 0.962228715, 0.9654108, 0.9568002, 0.959033012, 0.942688525, 0.957375348, 0.956207514, 0.96070534, 0.953344, 0.963593245, 0.947404265, 0.960333943, 0.959916472, 0.96367943, 0.9534253, 0.958184123, 0.944981694, 0.957185805, 0.960444689, 0.9659855, 0.95632166, 0.967633009, 0.953936875, 0.962936223, 0.968194425, 0.9669079, 0.95861995, 0.968226969, 0.946221888, 0.957998872, 0.963229418, 0.96769696, 0.96558815, 0.978535831, 0.960939109, 0.970286846, 0.967102587, 0.97495145, 0.97123224, 0.983208537, 0.972707152, 0.972931087, 0.971506596, 0.9762906, 0.97253484, 0.983478725, 0.966260374, 0.970183253, 0.974802911, 0.9753611, 0.97049856, 0.979747057, 0.962166905, 0.963145912, 0.969038427, 0.97335446, 0.96786916, 0.972227693, 0.967034757, 0.975269079, 0.975852311, 0.9792972, 0.98172563, 0.982753277, 0.98119837, 0.975757658, 0.977757633, 0.9818978, 0.9837006, 0.990026712, 0.985980153, 0.980916917, 0.981164634, 0.9808263, 0.98344713, 0.984632969, 0.98095876, 0.975703061, 0.979093373, 0.98177046, 0.9836944, 0.986046314, 0.980867207, 0.978713453, 0.978728771, 0.98264945, 0.9831192, 0.981806517, 0.976413071, 0.969652355, 0.971085668, 0.9818227, 0.9830821, 0.986519575, 0.980787992, 0.978269696, 0.980157018, 0.98524404, 0.9859691, 0.98795718, 0.983902872, 0.980179429, 0.979401112, 0.98506504, 0.98666567, 0.98886615, 0.983098447, 0.983301997, 0.979897201, 0.98416084, 0.98668844, 0.988996387, 0.985669196, 0.984243035, 0.981878519, 0.98608226, 0.9880128, 0.991488576, 0.986750364, 0.986663342, 0.984841108, 0.9864431, 0.9871741, 0.990691662, 0.983220398, 0.985343874, 0.98008734, 0.98430634, 0.98472023, 0.990779519, 0.985710323, 0.98769033, 0.980918705, 0.98519146, 0.9847793, 0.989778697, 0.985593617, 0.985484064, 0.97636205, 0.9853123, 0.9838584, 0.990344822, 0.985713601, 0.985998571, 0.979296505, 0.9841456, 0.9828104, 0.988234401, 0.981997132, 0.982885003, 0.973225594, 0.98376083, 0.98447675, 0.988873303, 0.983327925, 0.985269904, 0.974877834, 0.98428404, 0.98559153, 0.987406492, 0.981520474, 0.982659161, 0.970125496, 0.9803709, 0.983506, 0.987330735, 0.981149435, 0.98259306, 0.975785255, 0.9777909, 0.9809787, 0.986349046, 0.977594793, 0.979508996, 0.968800128, 0.9763532, 0.9799312, 0.986160398, 0.976574063, 0.98177278, 0.971276104, 0.9785834, 0.9830846, 0.986617625, 0.976989627, 0.982227862, 0.974556684, 0.9852765, 0.9851658, 0.989501536, 0.979984105, 0.985335767, 0.978230774, 0.98666126, 0.9842058, 0.988509595, 0.976590216, 0.98462069, 0.975959063, 0.9870316, 0.9834863, 0.989799261, 0.978350937, 0.986008227, 0.976295114, 0.98671544, 0.9826148, 0.988299012, 0.978705347, 0.984750032, 0.975024343, 0.9862838, 0.9832361, 0.989888012, 0.980613828, 0.984850764, 0.976967573, 0.9847535, 0.9828929, 0.989869833, 0.979690313, 0.983188331, 0.975582123, 0.98488253, 0.98459643, 0.991874754, 0.98297143, 0.987458467, 0.978870749, 0.9859307, 0.98563504, 0.991654098, 0.983938634, 0.98739326, 0.979231715, 0.9873233, 0.9862573, 0.992246747, 0.985630155, 0.988287389, 0.981462598, 0.9872262, 0.9864045, 0.991095006, 0.982895255, 0.985869706, 0.978499174, 0.9867642, 0.9864249, 0.99106288, 0.984007657, 0.987317979, 0.980423212, 0.987514, 0.9865978, 0.991192639, 0.984159708, 0.984647512, 0.978312492, 0.98728323, 0.9854675, 0.992147267, 0.98542273, 0.986625373, 0.98129797, 0.98662287, 0.98536426, 0.99182874, 0.984417021, 0.985484958, 0.980136633, 0.9876139, 0.98592824, 0.992074966, 0.986023605, 0.987954974, 0.982152343, 0.9891958, 0.985893, 0.991602838, 0.985975623, 0.986562133, 0.980763316, 0.98909146, 0.9849209, 0.991557837, 0.985680699, 0.987420022, 0.98250109, 0.98683465, 0.9832635, 0.990466714, 0.982816041, 0.984953761, 0.978515923, 0.98610675, 0.9841914, 0.991425037, 0.985302448, 0.987271726, 0.982149899, 0.9883836, 0.9861664, 0.991532266, 0.985904515, 0.986208737, 0.980207622, 0.98841524, 0.98514754, 0.991317987, 0.985592902, 0.986697435, 0.980710566, 0.98747545, 0.9830146, 0.989623189, 0.981098831, 0.982879043, 0.97674346, 0.9861252, 0.9808827, 0.990230739, 0.98449403, 0.986620426, 0.980333388, 0.9881132, 0.98334277, 0.990490198, 0.984261394, 0.985508621, 0.978511035, 0.988167, 0.9848803, 0.991575539, 0.98669374, 0.987111151, 0.980525315, 0.98715323, 0.9828242, 0.990135491, 0.98368597, 0.986218035, 0.979501426, 0.9876395, 0.98429227, 0.990307927, 0.98375237, 0.987805009, 0.98187077, 0.9887776, 0.98414606, 0.990184605, 0.984673619, 0.986476898, 0.979710996, 0.9880513, 0.98363197, 0.990305662, 0.984981537, 0.985937178, 0.979728937, 0.98484564, 0.98054737, 0.988029063, 0.981845021, 0.983281493, 0.975279689, 0.9838266, 0.98228127, 0.989797294, 0.983929396, 0.986927986, 0.979693949, 0.9876829, 0.98419607, 0.99026978, 0.98471874, 0.986194253, 0.979112267, 0.9877822, 0.9831374, 0.990895987, 0.985953271, 0.986675203, 0.981347322, 0.9868612, 0.982208, 0.988975525, 0.981612742, 0.984760761, 0.978110135, 0.9864666, 0.9825127, 0.989758492, 0.982869267, 0.986360192, 0.979472578, 0.986616, 0.98337746, 0.989468396, 0.982366025, 0.984427631, 0.975030422, 0.9865467, 0.9846644, 0.991190672, 0.984427631, 0.987382114, 0.980022669, 0.9861205, 0.9846985, 0.990792155, 0.983573973, 0.985743821, 0.978892565, 0.9864407, 0.9867816, 0.99154985, 0.985399187, 0.988169432, 0.982638299, 0.9882996, 0.98749787, 0.991219342, 0.984972954, 0.988134742, 0.982148886, 0.990462, 0.9875574, 0.992501557, 0.98754102, 0.989109516, 0.984592021, 0.9897558, 0.9859416, 0.992323816, 0.984986722, 0.987759411, 0.982246757, 0.9890694, 0.9868254, 0.993118644, 0.986250281, 0.989266753, 0.983409286, 0.9896965, 0.98796403, 0.992972016, 0.986384451, 0.988557458, 0.982961953, 0.9904598, 0.9886761, 0.993854582, 0.988186657, 0.989733279, 0.986312866, 0.9902691, 0.987756, 0.993102312, 0.986177087, 0.988516808, 0.983725607, 0.9900597, 0.9875579, 0.993410766, 0.987060964, 0.990156293, 0.985518694, 0.9913789, 0.9873137, 0.992938995, 0.986605227, 0.989221573, 0.983685732, 0.9912593, 0.9884813, 0.993792772, 0.988083422, 0.989661455, 0.985488474, 0.99041396, 0.98678106, 0.992967606, 0.985515654, 0.988160729, 0.983561397, 0.99039364, 0.9879864, 0.993509352, 0.987310052, 0.990283489, 0.986141384, 0.99170977, 0.9885754, 0.99314934, 0.987321913, 0.989272952, 0.985207558, 0.9918623, 0.9887842, 0.993428648, 0.987762272, 0.989446878, 0.986122966, 0.99098784, 0.98693705, 0.99233973, 0.985522389, 0.987838984, 0.983216584, 0.9911361, 0.98787504, 0.993031621, 0.987110436, 0.989692271, 0.985099256, 0.9918184, 0.98899233, 0.993264556, 0.987625539, 0.989114761, 0.983813405, 0.9921325, 0.98972917, 0.994144082, 0.989152789, 0.989462912, 0.985805213, 0.991037, 0.98806816, 0.993141472, 0.986702442, 0.988980174, 0.984018385, 0.9916722, 0.9890211, 0.993664384, 0.988330126, 0.990851164, 0.985629141, 0.99264425, 0.9897752, 0.993642211, 0.988590181, 0.990433395, 0.984566033, 0.99291044, 0.9898822, 0.994486809, 0.989843786, 0.990643799, 0.986151576, 0.99201727, 0.98775953, 0.993230104, 0.987033546, 0.988917828, 0.983403862, 0.99167925, 0.98810184, 0.993738413, 0.988286316, 0.990525782, 0.98580426, 0.9926057, 0.9886325, 0.993761718, 0.988225579, 0.989801705, 0.984692693, 0.99262804, 0.98859507, 0.994090736, 0.98901844, 0.990590334, 0.986567616, 0.9924055, 0.98727137, 0.993409932, 0.987529755, 0.989780366, 0.98452574, 0.99247116, 0.98840404, 0.993885338, 0.988653481, 0.991021812, 0.98591435, 0.99252516, 0.98807716, 0.993695796, 0.988295853, 0.989745319, 0.984730363, 0.9923224, 0.9881864, 0.994405985, 0.989506066, 0.990406692, 0.987031043, 0.9918262, 0.98778695, 0.993414044, 0.987254262, 0.989501774, 0.9853549, 0.9917896, 0.98774034, 0.993850589, 0.98824054, 0.99115181, 0.987074792, 0.9926138, 0.9890176, 0.993886888, 0.988305628, 0.990855217, 0.986202836, 0.992827, 0.989248, 0.994575143, 0.988982499, 0.991308987, 0.987640083, 0.99250084, 0.98797286, 0.994083762, 0.986912429, 0.990147173, 0.985468566, 0.9925093, 0.9889231, 0.994559705, 0.988934696, 0.991784215, 0.987293422, 0.9930623, 0.9895925, 0.994333208, 0.989036143, 0.991297126, 0.986751914, 0.99324894, 0.9902476, 0.994927943, 0.989963353, 0.99182117, 0.988834321, 0.99295324, 0.9889894, 0.994069397, 0.987674236, 0.990850568, 0.986823499, 0.9927758, 0.98881346, 0.994264781, 0.989067197, 0.992034376, 0.987917006, 0.9932336, 0.9895472, 0.994066119, 0.988490462, 0.991127312, 0.986454964, 0.9930983, 0.98984796, 0.994699538, 0.989256144, 0.991379619, 0.988001943, 0.9925069, 0.98850715, 0.993901551, 0.987176895, 0.990380168, 0.986334801, 0.9928497, 0.9890892, 0.994398057, 0.989131093, 0.991913557, 0.988059938, 0.9933872, 0.9896639, 0.994346678, 0.98905623, 0.991496205, 0.987038314, 0.9937533, 0.99031013, 0.995052457, 0.990320444, 0.99204731, 0.988234997, 0.9926328, 0.9876741, 0.994417965, 0.988043606, 0.990762293, 0.986266136, 0.9926325, 0.988457, 0.994194508, 0.988348603, 0.991354167, 0.987417817, 0.99273586, 0.98924005, 0.994122207, 0.988206208, 0.990814626, 0.986536026, 0.99302506, 0.98945695, 0.994692981, 0.989320755, 0.991494775, 0.98827225, 0.99263424, 0.9880228, 0.99378854, 0.987296462, 0.99078536, 0.986327708, 0.99281645, 0.9888566, 0.994429648, 0.988617599, 0.992199123, 0.987874091, 0.9934729, 0.9897564, 0.994219422, 0.988607585, 0.99182725, 0.986675739, 0.9936718, 0.99027145, 0.99481082, 0.989604354, 0.992054701, 0.988264561, 0.99323213, 0.98898673, 0.994111359, 0.987831831, 0.990888715, 0.986635268, 0.9932427, 0.98965496, 0.994437456, 0.988754511, 0.99210006, 0.988365948, 0.99392915, 0.9903666, 0.994212806, 0.988865912, 0.991703331, 0.987365603, 0.9941784, 0.9909154, 0.994693577, 0.989860594, 0.991820097, 0.9886778, 0.99367225, 0.9894957, 0.993762553, 0.987014413, 0.990689993, 0.986565173, 0.99369305, 0.99018776, 0.994436145, 0.988097847, 0.99200964, 0.988054693, 0.9937669, 0.9901945, 0.994375646, 0.98706305, 0.991386414, 0.986971438, 0.99383694, 0.99093705, 0.994993687, 0.989058793, 0.991727233, 0.988690734, 0.9934831, 0.9901827, 0.994369626, 0.987657607, 0.990940809, 0.987240255, 0.9937546, 0.99054223, 0.994641066, 0.988937497, 0.992173433, 0.988415003, 0.99419147, 0.99122626, 0.994454384, 0.988682687, 0.991604984, 0.98730427, 0.99429095, 0.9915547, 0.995046794, 0.98959434, 0.991854191, 0.988678038, 0.9938226, 0.9904419, 0.994342923, 0.987180293, 0.990927458, 0.987144291, 0.9939755, 0.99084586, 0.994700611, 0.988314748, 0.992125571, 0.988545716, 0.99431205, 0.99148494, 0.994590819, 0.988397419, 0.991882026, 0.987580419, 0.99447304, 0.99156654, 0.995001495, 0.987923861, 0.991610229, 0.988399148, 0.9939363, 0.9901523, 0.994086742, 0.983840168, 0.99037677, 0.985839486, 0.99352664, 0.98977405, 0.994013608, 0.983690321, 0.991062462, 0.986751199, 0.9938968, 0.99047655, 0.993825257, 0.983997822, 0.990276098, 0.985618055, 0.99374473, 0.99071926, 0.994274199, 0.985388875, 0.989975512, 0.987085342, 0.9932393, 0.988931, 0.993178129, 0.981795371, 0.988553703, 0.985492527, 0.99333346, 0.9897726, 0.993896663, 0.985712171, 0.990884364, 0.986991882, 0.9938058, 0.990541, 0.993871093, 0.986264169, 0.990390897, 0.986013174, 0.9938799, 0.99076176, 0.994632125, 0.988119066, 0.990905583, 0.987583697, 0.9936208, 0.98954195, 0.993739665, 0.985369027, 0.989752293, 0.985938787, 0.99372333, 0.990323, 0.994172752, 0.986939132, 0.991219223, 0.98751229, 0.9940426, 0.9909351, 0.994165421, 0.985749006, 0.99097991, 0.986684263, 0.99422693, 0.99125135, 0.994778454, 0.987615526, 0.991594791, 0.988503993, 0.9939526, 0.9899995, 0.993919253, 0.984380126, 0.99052918, 0.986412048, 0.99401253, 0.9900927, 0.994320631, 0.986252129, 0.991754413, 0.987636149, 0.99432474, 0.9906183, 0.993986249, 0.985624611, 0.991362989, 0.986581624, 0.99446964, 0.9914341, 0.994815171, 0.98783654, 0.991849899, 0.988520503, 0.9941134, 0.99037546, 0.993865788, 0.985602498, 0.990651011, 0.986501157, 0.9940925, 0.99062765, 0.994262636, 0.987013817, 0.992000818, 0.98790282, 0.9945589, 0.9911527, 0.994368017, 0.986619234, 0.99188906, 0.98684305, 0.9946274, 0.9914786, 0.995122015, 0.988490224, 0.992129385, 0.988368511, 0.99425924, 0.9902677, 0.994271696, 0.984829128, 0.990758657, 0.985932291, 0.99405247, 0.98984015, 0.994441688, 0.986841381, 0.991776943, 0.987223506, 0.99426806, 0.9900715, 0.994208694, 0.986282051, 0.991255522, 0.986391842, 0.99433345, 0.990497, 0.994895279, 0.988414168, 0.991830051, 0.988551736, 0.9942958, 0.9896662, 0.994089305, 0.985997081, 0.990899622, 0.987080753, 0.9944762, 0.9901244, 0.994528949, 0.987524986, 0.992471695, 0.98853755, 0.99482334, 0.99082506, 0.994354904, 0.987312376, 0.992125809, 0.987158656, 0.99482685, 0.9911845, 0.994949818, 0.988173842, 0.992168367, 0.988651276, 0.9943765, 0.99025506, 0.994222581, 0.986293137, 0.990991116, 0.987279356, 0.9943171, 0.9905316, 0.994648993, 0.987618685, 0.992181182, 0.988822222, 0.9947622, 0.9910483, 0.994586229, 0.987150311, 0.992007852, 0.988038123, 0.9950644, 0.99160814, 0.995247245, 0.988487005, 0.992516935, 0.989784896, 0.9947635, 0.9903411, 0.994534016, 0.986223936, 0.991666734, 0.988186896, 0.9947983, 0.9908033, 0.994856954, 0.987947702, 0.992686987, 0.989326477, 0.99503064, 0.99128693, 0.994761288, 0.987559497, 0.992200196, 0.988047004, 0.99511856, 0.9916905, 0.99528718, 0.989195108, 0.992566705, 0.989710152, 0.994793, 0.99041617, 0.994475186, 0.98672241, 0.991773307, 0.988237321, 0.99480456, 0.9906178, 0.99475807, 0.988019049, 0.992659986, 0.988916874, 0.99467975, 0.9906693, 0.994553447, 0.987519979, 0.99210757, 0.987282872, 0.99473083, 0.9911685, 0.995111883, 0.988879561, 0.992196083, 0.988900185, 0.99457985, 0.9901031, 0.994312048, 0.986679792, 0.991264224, 0.98733145, 0.99447656, 0.990537, 0.994733632, 0.988284707, 0.992378712, 0.988686323, 0.9949267, 0.9912619, 0.994737566, 0.987999082, 0.992171526, 0.987666607, 0.99520487, 0.9917181, 0.99536252, 0.989432335, 0.992465973, 0.989320517, 0.99507064, 0.99069774, 0.994633138, 0.987384439, 0.991516471, 0.987687409, 0.9950474, 0.9909258, 0.994930804, 0.988525867, 0.99248755, 0.988876045, 0.995231, 0.9915519, 0.994842172, 0.988043845, 0.991950035, 0.987693429, 0.9951886, 0.99193025, 0.995409548, 0.989115477, 0.992079437, 0.989409685, 0.9949195, 0.99100035, 0.99470228, 0.98695308, 0.991258025, 0.987881184, 0.9950486, 0.99134225, 0.99496901, 0.988093078, 0.992266655, 0.989092231, 0.9953244, 0.99166554, 0.99486661, 0.987967193, 0.991854548, 0.987965167, 0.99515164, 0.9917486, 0.995332062, 0.989322186, 0.992054224, 0.9893502, 0.9949024, 0.9911554, 0.994671822, 0.987255216, 0.991124392, 0.987603903, 0.99478376, 0.9911813, 0.994885623, 0.988464832, 0.992129982, 0.988465309, 0.9950173, 0.99173003, 0.994897664, 0.988499343, 0.991946399, 0.987721622, 0.9952488, 0.992125, 0.995471895, 0.98953104, 0.992068291, 0.989421606, 0.99508953, 0.99104404, 0.994724095, 0.987260997, 0.991052032, 0.987909555, 0.9950192, 0.9910074, 0.994846225, 0.988142669, 0.992204845, 0.988928676, 0.99515104, 0.9913606, 0.994618535, 0.987112224, 0.991751373, 0.987662494, 0.99521077, 0.9917312, 0.995225906, 0.988802612, 0.991930544, 0.989138663, 0.9948906, 0.99062884, 0.994448304, 0.986818552, 0.991069019, 0.987746596, 0.99502814, 0.9910786, 0.99475652, 0.988295853, 0.992260635, 0.98886323, 0.9951129, 0.99136704, 0.99450618, 0.987836182, 0.991714597, 0.987738669, 0.9951153, 0.9915086, 0.995088935, 0.988922954, 0.991840601, 0.989040911, 0.9947524, 0.99047804, 0.994299412, 0.98656404, 0.990874529, 0.987296462, 0.9945971, 0.9907238, 0.994715154, 0.987799883, 0.992005765, 0.98848933, 0.99515444, 0.9915053, 0.994668782, 0.987350523, 0.991661787, 0.987458587, 0.99535084, 0.9919807, 0.995255411, 0.989020884, 0.992050588, 0.989253342, 0.9951355, 0.99081147, 0.99442929, 0.986759007, 0.991073191, 0.987814665, 0.9950931, 0.9910012, 0.994725525, 0.988164544, 0.992051423, 0.988751471, 0.9952234, 0.9914665, 0.994682014, 0.987927735, 0.991781294, 0.987925529, 0.995379, 0.99195826, 0.995239496, 0.989200592, 0.991933763, 0.989137053, 0.99503076, 0.9907843, 0.994364321, 0.986411214, 0.990843773, 0.987493336, 0.99493223, 0.99120516, 0.994778156, 0.98779428, 0.992099643, 0.988760889, 0.9952461, 0.99170834, 0.99479723, 0.987584352, 0.991922855, 0.988016486, 0.99537975, 0.99220663, 0.995368421, 0.989080131, 0.992176592, 0.989449382, 0.9950206, 0.99096024, 0.994512558, 0.986762583, 0.991175532, 0.987749875, 0.9949054, 0.9913475, 0.994863868, 0.988201678, 0.99231416, 0.988643706, 0.99504894, 0.99192095, 0.994878411, 0.987746954, 0.992001057, 0.987563193, 0.99523854, 0.99221146, 0.995409667, 0.988818467, 0.99209702, 0.989326239, 0.9950657, 0.99119806, 0.994700849, 0.986585021, 0.991334975, 0.987736702, 0.99509436, 0.9914148, 0.994948268, 0.987593353, 0.992281437, 0.98884201, 0.99524844, 0.9918459, 0.994832993, 0.987285912, 0.991812944, 0.987486839, 0.99522024, 0.99218774, 0.99532485, 0.988419533, 0.991953313, 0.989012718, 0.99487287, 0.99097395, 0.994485974, 0.985619068, 0.991057873, 0.98726207, 0.99474406, 0.99140435, 0.994948626, 0.987133682, 0.992210507, 0.988481164, 0.9949726, 0.9918032, 0.994905055, 0.987232924, 0.992081165, 0.987612426, 0.9952795, 0.9922886, 0.995444477, 0.988923728, 0.992297947, 0.989382029, 0.9950128, 0.99113655, 0.99462986, 0.986803651, 0.991323113, 0.987742424, 0.9949091, 0.9911835, 0.994851768, 0.988055408, 0.99218291, 0.988510847, 0.9950729, 0.99155927, 0.994762778, 0.987455666, 0.991636157, 0.987392545, 0.99517274, 0.99205387, 0.995355546, 0.988764167, 0.991899729, 0.989104033, 0.99488324, 0.9911039, 0.994592965, 0.986721158, 0.991031766, 0.987631261, 0.9948146, 0.9913551, 0.994871438, 0.988273144, 0.99234736, 0.988819659, 0.99507505, 0.9917155, 0.994765878, 0.988142669, 0.992150784, 0.987818241, 0.9951951, 0.9920725, 0.995242894, 0.989388227, 0.992281318, 0.989328206, 0.99476045, 0.9910689, 0.994392276, 0.987256467, 0.991236329, 0.987539172, 0.9946926, 0.9919505, 0.995182693, 0.990732729, 0.99267149, 0.989406168, 0.9948425, 0.99238175, 0.994816601, 0.989169717, 0.992210865, 0.988448203, 0.9948338, 0.99279577, 0.995377302, 0.990710735, 0.992435575, 0.990450084, 0.9945826, 0.99204856, 0.994475543, 0.989416778, 0.991362751, 0.988613009, 0.9943075, 0.9921485, 0.994265556, 0.990794361, 0.992418885, 0.989608467, 0.99454886, 0.9928885, 0.994034648, 0.990831971, 0.991533577, 0.987004161, 0.9941169, 0.9927375, 0.994799018, 0.991163611, 0.992011845, 0.989724159, 0.99390286, 0.99177927, 0.994132459, 0.99002099, 0.991181433, 0.988420844, 0.99384236, 0.9921176, 0.994556725, 0.990879834, 0.992265224, 0.989401877, 0.99401724, 0.99228776, 0.994204879, 0.989967823, 0.990774035, 0.987446845, 0.9936407, 0.9922817, 0.994792998, 0.990759254, 0.990992665, 0.988897264, 0.9930447, 0.99136096, 0.993619382, 0.988794923, 0.990118206, 0.987288237, 0.9936328, 0.99272573, 0.993971407, 0.99040997, 0.991207898, 0.988420248, 0.993907, 0.9930568, 0.994348109, 0.989961863, 0.990538597, 0.987678707, 0.9937444, 0.9934354, 0.995135128, 0.992056668, 0.991038084, 0.98941493, 0.993307, 0.99265563, 0.994856, 0.991180241, 0.990175486, 0.987729371, 0.9932754, 0.99334997, 0.995253086, 0.992578447, 0.990895748, 0.98931098, 0.99320245, 0.9934683, 0.995061934, 0.992230117, 0.98972404, 0.987286806, 0.9934105, 0.99336994, 0.995680213, 0.992360651, 0.989739716, 0.988920748, 0.9930875, 0.9928168, 0.994994879, 0.99106431, 0.988161385, 0.986888647, 0.99299836, 0.9933203, 0.995379329, 0.991880357, 0.990327656, 0.98848176, 0.99350125, 0.9934169, 0.99512434, 0.991724074, 0.988755763, 0.987082243, 0.9931351, 0.9933315, 0.995690048, 0.992338002, 0.98936677, 0.98932296, 0.9930356, 0.9924805, 0.994607925, 0.99018234, 0.986696064, 0.988007903, 0.99268407, 0.99287134, 0.994887352, 0.99157083, 0.988854527, 0.988937855, 0.99310935, 0.99304444, 0.994779885, 0.991970658, 0.987652719, 0.987395346, 0.99283534, 0.99312145, 0.995216191, 0.992397487, 0.988619208, 0.989322603, 0.9921933, 0.99204636, 0.99410367, 0.990972996, 0.987261951, 0.987918437, 0.992309, 0.9927112, 0.994860709, 0.992157698, 0.990214288, 0.989163041, 0.9930461, 0.99302626, 0.994938612, 0.992459178, 0.989180982, 0.988248825, 0.9930519, 0.9929, 0.995473683, 0.993461728, 0.990156651, 0.990267217, 0.9926123, 0.9917014, 0.994536102, 0.992243469, 0.988938689, 0.988963246, 0.99248815, 0.992155, 0.995104194, 0.993578076, 0.990726948, 0.989956141, 0.9927557, 0.99250424, 0.995319903, 0.993227303, 0.989199638, 0.990096807, 0.99276394, 0.99271613, 0.995779276, 0.993767142, 0.99116981, 0.991106689, 0.9921393, 0.99134165, 0.994837224, 0.992486298, 0.990288377, 0.989037097, 0.9922288, 0.9921108, 0.99553591, 0.993177652, 0.991563022, 0.989515901, 0.9924879, 0.9928558, 0.995637298, 0.993032217, 0.989838481, 0.98995626, 0.99343914, 0.99375594, 0.996348858, 0.993190944, 0.990486681, 0.99140209, 0.99251986, 0.992603, 0.995602846, 0.991805196, 0.988790393, 0.990172327, 0.99308974, 0.99310607, 0.996245325, 0.992645025, 0.990730822, 0.990992904, 0.9931125, 0.9932482, 0.996144652, 0.992657959, 0.989567459, 0.989988148, 0.9936894, 0.9932847, 0.996946394, 0.993440628, 0.99096477, 0.99221766, 0.9934057, 0.99255687, 0.996364951, 0.991524577, 0.988705099, 0.98961252, 0.99323976, 0.9925364, 0.996922433, 0.992509186, 0.990627408, 0.99101305, 0.9938578, 0.99288964, 0.996843338, 0.992224693, 0.990253091, 0.990487397, 0.9940197, 0.99286956, 0.997199655, 0.993008375, 0.99117893, 0.992040277, 0.994118, 0.9930928, 0.996605873, 0.992615461, 0.990337372, 0.991384983, 0.9943016, 0.99378204, 0.997047126, 0.993873537, 0.992357612, 0.992901325, 0.9945387, 0.9940479, 0.997046411, 0.994397342, 0.991814017, 0.992217302, 0.9945827, 0.9945742, 0.997344732, 0.994933963, 0.992800713, 0.993502915, 0.9941342, 0.9940701, 0.996917367, 0.994099319, 0.991399527, 0.99223423, 0.9938972, 0.9942544, 0.997330666, 0.994573474, 0.992550254, 0.992181897, 0.9936824, 0.9942102, 0.997111917, 0.99454838, 0.992448568, 0.992958784, 0.9944774, 0.99440795, 0.997720659, 0.994658768, 0.992878497, 0.994244516, 0.9941937, 0.99410546, 0.997255027, 0.993762553, 0.991819739, 0.993413568, 0.99406976, 0.99418956, 0.997568309, 0.994339705, 0.992816567, 0.99406153, 0.99453187, 0.99453366, 0.997405946, 0.994594157, 0.992464781, 0.99363327, 0.99466574, 0.9944827, 0.997681618, 0.99543196, 0.992750883, 0.994697571, 0.9943738, 0.99394315, 0.997455537, 0.994852245, 0.991615772, 0.99374193, 0.99412876, 0.9942448, 0.997490525, 0.995015323, 0.992810607, 0.994270563, 0.9946261, 0.9945227, 0.997456253, 0.994895637, 0.99257106, 0.9938279, 0.9948985, 0.9947748, 0.997766137, 0.995150328, 0.99213928, 0.994296551, 0.99427515, 0.99418676, 0.997241378, 0.994370461, 0.990823507, 0.993231416, 0.9940473, 0.9942448, 0.997504771, 0.994789541, 0.992518306, 0.993991077, 0.9944753, 0.99415433, 0.997290909, 0.994719505, 0.99227792, 0.993545711, 0.9945512, 0.9945649, 0.997660398, 0.99518609, 0.992749393, 0.994633377, 0.9943686, 0.99421316, 0.997184098, 0.994295418, 0.991885304, 0.994130671, 0.99423814, 0.9946272, 0.997691751, 0.995045841, 0.99331677, 0.994783878, 0.9946871, 0.99473, 0.997698963, 0.995348573, 0.992979944, 0.99449271, 0.99523085, 0.9950081, 0.997921765, 0.995602369, 0.994113266, 0.995372832, 0.9952782, 0.9944177, 0.997947633, 0.995687783, 0.993552804, 0.995212197, 0.99499184, 0.9946307, 0.998309374, 0.995942652, 0.994535387, 0.99565661, 0.99550486, 0.99495816, 0.998191059, 0.995844543, 0.994170845, 0.994916499, 0.9950716, 0.99492645, 0.998465478, 0.996175289, 0.994421542, 0.995660365, 0.9947795, 0.99448377, 0.998160779, 0.995401502, 0.99360162, 0.994994998, 0.9945096, 0.9946412, 0.998350501, 0.995644391, 0.994491756, 0.995331705, 0.99516344, 0.994686, 0.998214006, 0.995453477, 0.99418664, 0.994745433, 0.9951088, 0.9947596, 0.998472989, 0.995862246, 0.994277954, 0.995479822, 0.99486876, 0.9945549, 0.998225629, 0.995045424, 0.99363023, 0.994958282, 0.9946325, 0.9947719, 0.998405039, 0.99576956, 0.994805753, 0.995286703, 0.99535, 0.9948306, 0.998309135, 0.995759666, 0.994656861, 0.994829237, 0.99549425, 0.9950126, 0.998558104, 0.99633348, 0.994701445, 0.99550736, 0.99514633, 0.9944582, 0.998243213, 0.995610118, 0.993767142, 0.994868994, 0.99488866, 0.994719, 0.998408914, 0.99608767, 0.994752884, 0.995236397, 0.9953736, 0.99475217, 0.998291671, 0.996018589, 0.994345129, 0.994804084, 0.9953401, 0.9951403, 0.998524606, 0.996529281, 0.994480014, 0.99550736, 0.9951986, 0.9945866, 0.998243451, 0.995788753, 0.993534923, 0.994828999, 0.9949891, 0.9946388, 0.998388171, 0.996079147, 0.994553447, 0.995228231, 0.99524784, 0.99462056, 0.998273015, 0.995967984, 0.994209111, 0.994629622, 0.9954327, 0.9948993, 0.998516619, 0.996371567, 0.994236231, 0.995449007, 0.994945, 0.99440926, 0.998218596, 0.995681882, 0.993500769, 0.994637549, 0.99484843, 0.99457234, 0.998374701, 0.996044576, 0.994564056, 0.995139837, 0.995352, 0.99471253, 0.998294294, 0.996089518, 0.994320869, 0.994612753, 0.99551016, 0.9950315, 0.998552382, 0.996512473, 0.994417131, 0.995256126, 0.9951165, 0.9944646, 0.998249233, 0.995775223, 0.99358505, 0.994512558, 0.9951366, 0.9946268, 0.998370349, 0.996042728, 0.994518757, 0.994934678, 0.9954354, 0.99452716, 0.998218596, 0.996028483, 0.994302094, 0.994568408, 0.99571544, 0.99486554, 0.998502731, 0.996435046, 0.994427502, 0.995332301, 0.9954199, 0.99441385, 0.998202324, 0.995734334, 0.993661761, 0.994611323, 0.9952507, 0.994677, 0.998359025, 0.996131539, 0.994638383, 0.995115876, 0.9955668, 0.99469733, 0.998258889, 0.996097326, 0.994391084, 0.994704425, 0.9957925, 0.995012, 0.998512208, 0.996511877, 0.994576812, 0.995459378, 0.99544674, 0.9944372, 0.998215973, 0.995819807, 0.99391216, 0.99479866, 0.99521965, 0.9944991, 0.998354137, 0.996169627, 0.99477458, 0.995232761, 0.99559397, 0.9947766, 0.998255789, 0.996162176, 0.994694114, 0.994619131, 0.9959287, 0.9950599, 0.998517931, 0.996526301, 0.994567037, 0.995452523, 0.9954708, 0.9945274, 0.998204947, 0.995809674, 0.993694127, 0.994701445, 0.9952245, 0.99462384, 0.998333275, 0.996092141, 0.994618058, 0.995296538, 0.99558085, 0.9947505, 0.998210669, 0.996075094, 0.994485438, 0.994783759, 0.99565613, 0.9949851, 0.998468935, 0.996453762, 0.994523525, 0.995426893, 0.99529684, 0.9944769, 0.998200178, 0.995712817, 0.9938519, 0.994752884, 0.99508774, 0.9945461, 0.998348951, 0.996004879, 0.994726837, 0.995307505, 0.9955006, 0.9947806, 0.998270154, 0.995964527, 0.994576097, 0.994825184, 0.995664, 0.9950644, 0.998510182, 0.996412992, 0.994569361, 0.995526612, 0.99535936, 0.9944754, 0.998146296, 0.995741904, 0.993634462, 0.994011581, 0.99474216, 0.9944875, 0.998174191, 0.995932341, 0.994841933, 0.994880557, 0.9952082, 0.99466217, 0.998192012, 0.995905399, 0.994599879, 0.994742036, 0.9957157, 0.99530727, 0.998472631, 0.996300697, 0.994836032, 0.995670319, 0.99562395, 0.9951356, 0.998238325, 0.99570173, 0.994226098, 0.995161653, 0.9955136, 0.9951409, 0.998376846, 0.99615556, 0.994939625, 0.995650113, 0.9957046, 0.9950552, 0.998292983, 0.99605298, 0.994854093, 0.99500078, 0.9959061, 0.99520314, 0.998471439, 0.996417761, 0.994860113, 0.99558264, 0.9955941, 0.9946794, 0.998156369, 0.995728195, 0.994094014, 0.994926333, 0.99537235, 0.99484336, 0.998330772, 0.996091425, 0.994802058, 0.995535851, 0.9957237, 0.9949391, 0.998232245, 0.99600333, 0.994635761, 0.99500823, 0.995943, 0.99528885, 0.998524725, 0.996606112, 0.994779408, 0.995523989, 0.9955285, 0.9945933, 0.998220623, 0.99596262, 0.994073868, 0.994659126, 0.99534774, 0.99461794, 0.998378396, 0.996235013, 0.994968653, 0.995187402, 0.99559075, 0.9945862, 0.998284996, 0.996229947, 0.994908512, 0.99468267, 0.99592316, 0.9950892, 0.998507082, 0.996583581, 0.994880915, 0.995296299, 0.99552685, 0.99452186, 0.998197138, 0.995911181, 0.994167924, 0.994447351, 0.9952872, 0.99460566, 0.998306036, 0.996173739, 0.994905531, 0.994945288, 0.99554825, 0.994713, 0.998211741, 0.996115088, 0.994709492, 0.994319439, 0.9957829, 0.9950439, 0.998468935, 0.996515274, 0.994759738, 0.994976342, 0.9953743, 0.99445915, 0.998176932, 0.995821238, 0.994057059, 0.994267464, 0.99504596, 0.9945518, 0.998328269, 0.996121109, 0.994937778, 0.994895875, 0.9954485, 0.99470556, 0.998220861, 0.996037006, 0.994791567, 0.994410694, 0.9956998, 0.9950245, 0.998476088, 0.996456087, 0.994795561, 0.995091081, 0.99531555, 0.99440867, 0.998176098, 0.995759666, 0.994082987, 0.994313538, 0.9950617, 0.99445075, 0.998326361, 0.99609369, 0.994939089, 0.994918287, 0.9953715, 0.99456114, 0.998220265, 0.996037841, 0.99484098, 0.994520187, 0.9956073, 0.99492645, 0.998489141, 0.996473014, 0.994876504, 0.995157897, 0.99524254, 0.99430954, 0.998202562, 0.995760381, 0.994125843, 0.994297862, 0.9948018, 0.9943244, 0.998318732, 0.99602735, 0.994890451, 0.994896948, 0.99518424, 0.9944648, 0.998206973, 0.995957911, 0.994808793, 0.994394898, 0.99546885, 0.9949355, 0.998455405, 0.996398568, 0.994836748, 0.995069623, 0.9951731, 0.99437344, 0.998155534, 0.995742619, 0.994241178, 0.994340301, 0.9949674, 0.9944979, 0.998298943, 0.996042609, 0.994982719, 0.994878292, 0.99532294, 0.99452364, 0.9981969, 0.995975554, 0.994864106, 0.994252741, 0.99548054, 0.99487674, 0.998442829, 0.996391833, 0.994790375, 0.994973063, 0.9951467, 0.99428034, 0.998154461, 0.995778322, 0.994186044, 0.994235396, 0.99491274, 0.99431497, 0.998294294, 0.996094167, 0.995030761, 0.994913459, 0.99532485, 0.9945078, 0.998228967, 0.996054292, 0.994921863, 0.994416595, 0.99560165, 0.9949425, 0.99847573, 0.996491611, 0.994920909, 0.995075643, 0.99517465, 0.9943179, 0.998148441, 0.995750785, 0.994216323, 0.994303167, 0.99491477, 0.9943737, 0.998273492, 0.99602437, 0.994975626, 0.994850099, 0.9952611, 0.9945227, 0.998164356, 0.995956957, 0.994872153, 0.994318366, 0.9954575, 0.9948719, 0.998413086, 0.996391475, 0.994850814, 0.995004654, 0.99505943, 0.99429107, 0.998125017, 0.995704472, 0.99417448, 0.99425298, 0.9947836, 0.99439996, 0.99827683, 0.996023774, 0.994997382, 0.99488008, 0.9951899, 0.9945262, 0.998173952, 0.995957911, 0.994885981, 0.994424343, 0.9954436, 0.99490863, 0.998432338, 0.996384501, 0.994867682, 0.995124817, 0.9950697, 0.99425864, 0.998142719, 0.995640874, 0.99417156, 0.994277596, 0.9948417, 0.9943609, 0.998283803, 0.995992422, 0.994986832, 0.994886994, 0.99526983, 0.9945058, 0.998188555, 0.99594146, 0.994889021, 0.994468451, 0.9954916, 0.9948624, 0.998434961, 0.996378124, 0.994890571, 0.995102882, 0.9950867, 0.9942735, 0.998117387, 0.995600939, 0.994081318, 0.99435389, 0.99480647, 0.99436224, 0.998238683, 0.995913446, 0.994856596, 0.9949314, 0.9952553, 0.9945075, 0.998119891, 0.995824218, 0.994749725, 0.994431436, 0.99542147, 0.9948128, 0.998403251, 0.996224284, 0.994729519, 0.9951666, 0.9948737, 0.99415356, 0.998094261, 0.995486438, 0.99408859, 0.994383574, 0.9945955, 0.9942731, 0.998243213, 0.995791554, 0.994928896, 0.99493742, 0.99505436, 0.9943936, 0.998117983, 0.995757878, 0.994879961, 0.994382262, 0.9953023, 0.9948182, 0.998402655, 0.996170819, 0.994860113, 0.99507004, 0.99490815, 0.994119, 0.998096645, 0.995417595, 0.994178593, 0.994377077, 0.9945683, 0.9942887, 0.998226225, 0.995827854, 0.994935155, 0.994993448, 0.9950285, 0.9944194, 0.998145103, 0.995846391, 0.994823575, 0.994517863, 0.9952769, 0.99492586, 0.998439252, 0.996299863, 0.994872272, 0.995211244, 0.99507385, 0.99452376, 0.998191535, 0.995662987, 0.994233906, 0.994668782, 0.9948342, 0.9945838, 0.998319924, 0.9959988, 0.995035231, 0.995185971, 0.9951775, 0.9946999, 0.998211265, 0.995914876, 0.994951129, 0.994597316, 0.9951599, 0.994909, 0.998461723, 0.996297419, 0.994848311, 0.995221555, 0.99481314, 0.9942711, 0.998144269, 0.99556005, 0.994134426, 0.994450271, 0.99452364, 0.9944124, 0.998277783, 0.995895386, 0.994949341, 0.99508208, 0.9949202, 0.9945242, 0.9981547, 0.995852232, 0.994847, 0.994556725, 0.9950585, 0.99491674, 0.998433888, 0.996326029, 0.994840562, 0.995242178, 0.99466515, 0.9942901, 0.998106837, 0.995646894, 0.994226456, 0.994487762, 0.99440145, 0.99443156, 0.998295128, 0.995978236, 0.994964063, 0.994981289, 0.9948641, 0.9945813, 0.99820745, 0.995956123, 0.994853616, 0.994460166, 0.99521834, 0.99502486, 0.998452306, 0.996422827, 0.99478966, 0.995077968, 0.99476373, 0.99439204, 0.998137593, 0.995708585, 0.99411279, 0.994321704, 0.9945896, 0.9944808, 0.998276234, 0.996065855, 0.994863689, 0.994912624, 0.99497235, 0.994508, 0.998136401, 0.995996594, 0.994667709, 0.994409621, 0.9952292, 0.9949107, 0.998390377, 0.996415496, 0.994650841, 0.995067835, 0.9949412, 0.9943896, 0.998088777, 0.995722771, 0.993981063, 0.994275033, 0.99470145, 0.99451584, 0.998244405, 0.996088564, 0.994816959, 0.994942963, 0.99512297, 0.99467915, 0.99812597, 0.996019185, 0.994680822, 0.994439662, 0.99536973, 0.9951025, 0.998396099, 0.996520162, 0.994725525, 0.995100498, 0.99492645, 0.9944682, 0.998089373, 0.995855153, 0.994046211, 0.994389713, 0.9946659, 0.99457514, 0.998241782, 0.996096492, 0.99486059, 0.994945645, 0.9946465, 0.9945373, 0.998111248, 0.995896041, 0.994769394, 0.99444437, 0.9951417, 0.9948464, 0.998395503, 0.996304631, 0.9948017, 0.995065928, 0.99443483, 0.9942367, 0.998110771, 0.995635808, 0.994093299, 0.994290471, 0.994201, 0.99426323, 0.998253047, 0.995972812, 0.994849265, 0.994927704, 0.99470997, 0.9943719, 0.998086512, 0.995899498, 0.994704664, 0.994453728, 0.995005, 0.9947805, 0.998362005, 0.996376455, 0.994711578, 0.995126843, 0.9946078, 0.9941585, 0.998051047, 0.995663702, 0.994021237, 0.994373083, 0.9943468, 0.9942659, 0.998219907, 0.996008873, 0.994821072, 0.994933724, 0.994948, 0.99437094, 0.998084784, 0.995935917, 0.994707346, 0.994467378, 0.9951608, 0.9947443, 0.998350501, 0.99639374, 0.994682372, 0.995105505, 0.99462205, 0.9940327, 0.998035014, 0.995738387, 0.993936062, 0.994345963, 0.99431944, 0.9940376, 0.998181999, 0.996038437, 0.994737089, 0.995015562, 0.9946952, 0.9941638, 0.998055279, 0.995916069, 0.994609594, 0.994491458, 0.99501127, 0.99459, 0.99836117, 0.996412277, 0.994621813, 0.995232046, 0.9947013, 0.9940773, 0.998001516, 0.995751262, 0.993975997, 0.994518459, 0.9943409, 0.99416757, 0.99815625, 0.9961164, 0.994814694, 0.995155156, 0.99468684, 0.9942625, 0.998044133, 0.99601692, 0.994649231, 0.994544864, 0.99501294, 0.9947057, 0.998363316, 0.996399164, 0.994606137, 0.995207965, 0.99472505, 0.9939894, 0.998066485, 0.995711207, 0.993902862, 0.99447751, 0.9945155, 0.9942571, 0.99826777, 0.996002138, 0.994734943, 0.99514997, 0.9950382, 0.99445415, 0.998209238, 0.996013165, 0.994594038, 0.99471432, 0.99541175, 0.9949884, 0.998473823, 0.99645257, 0.994619131, 0.995366991, 0.9949702, 0.9942407, 0.998147607, 0.995733738, 0.993950009, 0.994639397, 0.994582, 0.9942763, 0.998202562, 0.996075094, 0.994762778, 0.995195329, 0.99487513, 0.99432206, 0.998075008, 0.995958984, 0.994554639, 0.994664669, 0.99505305, 0.99462855, 0.998394549, 0.99638921, 0.994545639, 0.995360315, 0.9948165, 0.9941496, 0.998145103, 0.995612264, 0.993885338, 0.994662523, 0.9946203, 0.9942947, 0.998272538, 0.995931089, 0.994705915, 0.995259106, 0.9952009, 0.99437165, 0.998178005, 0.995976806, 0.994557679, 0.994863093, 0.99547416, 0.9949096, 0.998411179, 0.996299863, 0.994503558, 0.995458782, 0.99508774, 0.9942682, 0.998147607, 0.995709062, 0.993856251, 0.994887948, 0.9949348, 0.9943497, 0.998277068, 0.996023178, 0.994704306, 0.995418608, 0.99542135, 0.99446017, 0.998178482, 0.995879889, 0.994568765, 0.994886935, 0.9955878, 0.9946665, 0.998411298, 0.996340692, 0.994616508, 0.995348334, 0.995247, 0.9941156, 0.998120964, 0.995686233, 0.993964136, 0.994664788, 0.9949551, 0.99428976, 0.998265862, 0.996009827, 0.994764328, 0.995250702, 0.9953128, 0.9943349, 0.998115301, 0.995796859, 0.994545877, 0.994737566, 0.9954294, 0.9946249, 0.998385668, 0.996209979, 0.994586945, 0.995334804, 0.9951266, 0.9940507, 0.998106718, 0.995490789, 0.993870854, 0.994707823, 0.9949392, 0.99417883, 0.998221457, 0.995968997, 0.994763494, 0.995200992, 0.9952827, 0.99429953, 0.998120248, 0.995834351, 0.99457407, 0.994679749, 0.9954478, 0.99462396, 0.99839431, 0.996364713, 0.994598866, 0.995544434, 0.9951031, 0.99392503, 0.998023629, 0.995730698, 0.993945062, 0.994865417, 0.99489444, 0.99416083, 0.99818331, 0.99607724, 0.994772017, 0.995322585, 0.9952838, 0.9942511, 0.998073697, 0.995984137, 0.994551003, 0.994784236, 0.99554163, 0.994673, 0.998380423, 0.996412158, 0.994601667, 0.995418608, 0.99515885, 0.9940978, 0.998081446, 0.995794058, 0.993953526, 0.994770348, 0.9949511, 0.9943007, 0.998223484, 0.996134579, 0.994756997, 0.995304883, 0.99530536, 0.9943396, 0.998116493, 0.996022344, 0.994603455, 0.994845152, 0.99552155, 0.99472433, 0.998390138, 0.996443093, 0.994593084, 0.995407164, 0.99523216, 0.99415636, 0.998099267, 0.995803595, 0.993930876, 0.994781554, 0.9949325, 0.9943587, 0.998222172, 0.996111751, 0.994751453, 0.995316923, 0.9952769, 0.994366, 0.998125494, 0.996002138, 0.994539797, 0.994766593, 0.9954567, 0.9946954, 0.998397529, 0.996442616, 0.994574428, 0.99544853, 0.9951246, 0.9941243, 0.998093307, 0.995836496, 0.993915498, 0.994776487, 0.9948926, 0.99427044, 0.998242974, 0.996145844, 0.994739652, 0.995334685, 0.9952839, 0.9943719, 0.9981426, 0.996054411, 0.994552016, 0.994809151, 0.9955225, 0.99477434, 0.998420477, 0.996478796, 0.994590461, 0.995430708, 0.9952082, 0.9941935, 0.998110771, 0.995844662, 0.993953884, 0.994775176, 0.994999, 0.99435055, 0.998260915, 0.996137083, 0.994759738, 0.99538523, 0.9953637, 0.9943784, 0.998170495, 0.996038437, 0.994612992, 0.994861782, 0.99556607, 0.9947771, 0.998439014, 0.996435642, 0.994585514, 0.995475352, 0.9952731, 0.99424106, 0.998129308, 0.995769322, 0.99390924, 0.994801342, 0.9949863, 0.9943895, 0.998280883, 0.996126294, 0.994801104, 0.995364904, 0.99531907, 0.9944177, 0.998178005, 0.996061504, 0.994657934, 0.994843841, 0.99544996, 0.9947483, 0.998449683, 0.996494591, 0.994662046, 0.995429516, 0.99516815, 0.99421763, 0.998170495, 0.995871603, 0.994022191, 0.994792879, 0.99494404, 0.99435973, 0.998291552, 0.996207595, 0.99486804, 0.995387554, 0.9953004, 0.9944423, 0.998193204, 0.996139586, 0.994715154, 0.994925976, 0.9955637, 0.99479735, 0.998459816, 0.996520519, 0.99471277, 0.99556005, 0.99526143, 0.99422944, 0.998169065, 0.995891094, 0.994062841, 0.994920552, 0.99501944, 0.9944041, 0.998303294, 0.996194839, 0.994899511, 0.995481133, 0.9953768, 0.9944589, 0.998203516, 0.99612242, 0.994723499, 0.995019436, 0.9955623, 0.9947982, 0.998467028, 0.996521354, 0.994743586, 0.995663583, 0.99522036, 0.99426925, 0.998173356, 0.995885551, 0.994054675, 0.995009303, 0.99501014, 0.9943362, 0.998315692, 0.996207476, 0.994899273, 0.995574474, 0.9953774, 0.99439865, 0.998206854, 0.996098876, 0.994715989, 0.995076656, 0.99553347, 0.99475443, 0.998467267, 0.996470213, 0.994711578, 0.995677531, 0.9952104, 0.99414283, 0.998165965, 0.995839417, 0.99404788, 0.995064378, 0.99500257, 0.9942044, 0.998309255, 0.996211171, 0.994860113, 0.99561131, 0.99542326, 0.9943069, 0.998208284, 0.996190906, 0.994707465, 0.995153785, 0.99578184, 0.9946814, 0.998481214, 0.996608317, 0.994795084, 0.995770991, 0.9957236, 0.99404585, 0.998170376, 0.995973051, 0.994163096, 0.995103598, 0.995507, 0.9940449, 0.998297513, 0.996289134, 0.995025218, 0.995634973, 0.99578255, 0.9942888, 0.998201966, 0.996153057, 0.994823694, 0.995057881, 0.99594647, 0.9945485, 0.99848026, 0.996511877, 0.994830489, 0.995677054, 0.99561083, 0.99396425, 0.998159111, 0.995834708, 0.99413079, 0.99500078, 0.99538535, 0.9941694, 0.998302698, 0.996165812, 0.994909465, 0.995573521, 0.99571663, 0.994177, 0.998172641, 0.99601835, 0.994695067, 0.99502188, 0.9958245, 0.99451005, 0.998449326, 0.996387005, 0.994632125, 0.995630801, 0.9954894, 0.99393123, 0.998146534, 0.995743811, 0.993932426, 0.994894445, 0.99522364, 0.99413633, 0.99830544, 0.996130109, 0.994805038, 0.995519161, 0.9955637, 0.99439985, 0.998189032, 0.996014655, 0.994567692, 0.9949615, 0.9957188, 0.99476564, 0.998462319, 0.996427834, 0.994641662, 0.995632946, 0.9954003, 0.99414635, 0.998153746, 0.995702326, 0.993923247, 0.994905889, 0.99508977, 0.994226, 0.998295128, 0.995985806, 0.994746387, 0.995506883, 0.9954482, 0.99420303, 0.998195827, 0.995939672, 0.994552851, 0.995013058, 0.9956364, 0.9945461, 0.998476088, 0.996420443, 0.994591057, 0.995691657, 0.99535495, 0.9938905, 0.998178959, 0.99573493, 0.993916988, 0.994923472, 0.9948625, 0.99395305, 0.998298347, 0.996119201, 0.99481082, 0.995530963, 0.99525, 0.99424297, 0.99820137, 0.996022344, 0.994625628, 0.994922638, 0.9954439, 0.99457705, 0.998481572, 0.996418476, 0.994614303, 0.995592296, 0.9952442, 0.9940782, 0.998200893, 0.995730698, 0.993957281, 0.994882762, 0.99499416, 0.9942537, 0.998333395, 0.996105492, 0.994854808, 0.995475233, 0.99540967, 0.99435395, 0.99821955, 0.996013701, 0.994683385, 0.994899511, 0.9955431, 0.9947195, 0.998479784, 0.996428072, 0.994680226, 0.99554503, 0.9952115, 0.9940964, 0.998183548, 0.995698392, 0.993968248, 0.994834781, 0.99501556, 0.99426794, 0.998327315, 0.996046484, 0.994801462, 0.995438099, 0.9953708, 0.99437416, 0.998194277, 0.99597007, 0.994568646, 0.994890451, 0.99554235, 0.9947457, 0.998473346, 0.996383667, 0.994584322, 0.995491266, 0.9952181, 0.9941594, 0.998158872, 0.995711923, 0.994013906, 0.994867086, 0.99493587, 0.9943759, 0.998337388, 0.996077359, 0.994778812, 0.995261788, 0.9954328, 0.9944603, 0.998198628, 0.995961547, 0.994579375, 0.994775414, 0.99566156, 0.99482036, 0.998485446, 0.996377766, 0.994608164, 0.995493531, 0.9952613, 0.9941778, 0.99818188, 0.995666146, 0.993879199, 0.994799137, 0.99502224, 0.99436754, 0.998328269, 0.996043265, 0.994746625, 0.995392859, 0.9952691, 0.9944775, 0.998218, 0.995957673, 0.994570434, 0.994844556, 0.99549836, 0.9948654, 0.998495102, 0.99638629, 0.994632006, 0.995564163, 0.9951934, 0.9942425, 0.998185694, 0.99566251, 0.99394232, 0.994843245, 0.995004, 0.99446714, 0.998334467, 0.99603641, 0.994797945, 0.995439768, 0.9954051, 0.9945843, 0.998214304, 0.995926321, 0.99456501, 0.994855165, 0.9955943, 0.99491394, 0.998481095, 0.996387303, 0.994600356, 0.995528758, 0.9952229, 0.99431753, 0.998184502, 0.995696664, 0.993934095, 0.994845629, 0.9949726, 0.9944807, 0.998326242, 0.996051431, 0.9948107, 0.995448291, 0.9953388, 0.9944857, 0.998217285, 0.995936036, 0.994609237, 0.994918048, 0.9955773, 0.9948608, 0.998492718, 0.996386647, 0.994648755, 0.995614767, 0.99523085, 0.9943423, 0.998197854, 0.995691121, 0.993937254, 0.994888544, 0.9951083, 0.99449134, 0.998344779, 0.996056795, 0.994806349, 0.995480657, 0.9953558, 0.9945967, 0.998234391, 0.995958507, 0.994584203, 0.994890809, 0.9954407, 0.9948638, 0.998499155, 0.996393383, 0.994625032, 0.995590746, 0.9950822, 0.99430835, 0.998208284, 0.99569571, 0.993965268, 0.994903803, 0.99491, 0.99445087, 0.998347759, 0.996050715, 0.99481672, 0.995468616, 0.99524134, 0.99454707, 0.998233557, 0.995923877, 0.994592369, 0.994890928, 0.9954757, 0.99492973, 0.998514593, 0.996384382, 0.994616866, 0.995554745, 0.995165, 0.9943409, 0.998210669, 0.995682955, 0.993883908, 0.994816124, 0.99493986, 0.99444497, 0.99834764, 0.996062696, 0.994768322, 0.995393097, 0.99531496, 0.9944861, 0.998216808, 0.995935321, 0.994480491, 0.994783878, 0.99552083, 0.99478686, 0.998502493, 0.996372283, 0.994571745, 0.995527565, 0.9952774, 0.99422354, 0.9981969, 0.995691419, 0.993878961, 0.994788647, 0.99503994, 0.99437165, 0.998347282, 0.996077478, 0.994732499, 0.995419919, 0.9953945, 0.9944378, 0.998233795, 0.995974123, 0.994568527, 0.994852662, 0.9956041, 0.99480206, 0.998506367, 0.996397614, 0.994595766, 0.995551288, 0.99525046, 0.9942749, 0.998208284, 0.995730579, 0.993925989, 0.99485302, 0.99503833, 0.9943543, 0.998346567, 0.996076882, 0.994778812, 0.995423496, 0.9953316, 0.9943895, 0.998223722, 0.995979667, 0.99456805, 0.994843245, 0.99552876, 0.99476147, 0.998502493, 0.996410429, 0.994601786, 0.995487273, 0.9951971, 0.9942315, 0.998209953, 0.995732248, 0.993884623, 0.994733632, 0.99493706, 0.99437755, 0.998360336, 0.996105611, 0.994782746, 0.995376348, 0.9952926, 0.9944524, 0.998237729, 0.995977879, 0.994564772, 0.994829357, 0.9954731, 0.9947569, 0.998512089, 0.996402144, 0.994608521, 0.995559454, 0.9951419, 0.99419403, 0.998217046, 0.995727003, 0.993934929, 0.9948259, 0.99492115, 0.99430037, 0.998373151, 0.996097326, 0.994806707, 0.995435536, 0.99530476, 0.994428, 0.998251617, 0.996018708, 0.994589984, 0.994832635, 0.99547297, 0.99477106, 0.998522818, 0.996441066, 0.994620919, 0.99547416, 0.99517995, 0.9942134, 0.998221099, 0.995779276, 0.993933618, 0.99479723, 0.9949427, 0.9943139, 0.998376489, 0.996129394, 0.994781435, 0.99540329, 0.99525976, 0.9943396, 0.998250306, 0.996017873, 0.994558513, 0.99485153, 0.9954446, 0.99459237, 0.998518765, 0.996444285, 0.994561255, 0.995552242, 0.9951649, 0.994083, 0.998240352, 0.995813549, 0.993882596, 0.994831085, 0.994915, 0.99421453, 0.998376489, 0.996173382, 0.994738936, 0.995429993, 0.9952519, 0.9942129, 0.998232126, 0.996055365, 0.994570196, 0.994870484, 0.9954235, 0.9944958, 0.998513281, 0.996483564, 0.994589984, 0.995563567, 0.9951324, 0.99392676, 0.998210549, 0.995785415, 0.993854225, 0.994838178, 0.9948524, 0.9940939, 0.998354852, 0.996128798, 0.994717956, 0.995413899, 0.99519247, 0.99419314, 0.998224914, 0.996036291, 0.994525731, 0.994816363, 0.99536645, 0.9943949, 0.998491883, 0.996457756, 0.99453932, 0.995493293, 0.9951084, 0.9937371, 0.998204231, 0.995806336, 0.993852854, 0.994813025, 0.9948624, 0.99384457, 0.998344064, 0.996154845, 0.994730711, 0.995406806, 0.99518764, 0.99383914, 0.998227537, 0.996069312, 0.994517148, 0.994830728, 0.99538946, 0.9941462, 0.998502254, 0.996477544, 0.994534016, 0.995527208, 0.99511915, 0.9936354, 0.998212457, 0.995842159, 0.993855059, 0.994798064, 0.99487036, 0.99383914, 0.998348475, 0.996187031, 0.994726121, 0.995401382, 0.9952306, 0.9939124, 0.998225749, 0.996098995, 0.99452585, 0.994823575, 0.9954157, 0.9942009, 0.998509705, 0.996520162, 0.9945274, 0.995530963, 0.9950806, 0.9935449, 0.998217881, 0.995869935, 0.993864119, 0.994880438, 0.99487203, 0.99392146, 0.998339057, 0.996217072, 0.994776726, 0.995498836, 0.9953015, 0.9940051, 0.998205304, 0.996146202, 0.994596601, 0.994940221, 0.9955258, 0.99445784, 0.998489499, 0.99656111, 0.994634569, 0.995584369, 0.9951625, 0.99390477, 0.998198748, 0.995905519, 0.993965149, 0.994909883, 0.9949301, 0.9941291, 0.998340487, 0.996242404, 0.994806349, 0.995494485, 0.99524397, 0.99417156, 0.998226106, 0.996172071, 0.994638741, 0.994939625, 0.99543023, 0.99452823, 0.998514712, 0.996580422, 0.994618297, 0.995604098, 0.99515414, 0.9940402, 0.998207211, 0.995945632, 0.993922293, 0.994884908, 0.994872272, 0.994123578, 0.998326004, 0.996237397, 0.994788647, 0.995416641, 0.9951997, 0.9941614, 0.998206854, 0.996152937, 0.994612753, 0.994825661, 0.995352, 0.9944371, 0.998487115, 0.996548533, 0.994620562, 0.9955194, 0.9949931, 0.993808, 0.998193204, 0.995895922, 0.993944824, 0.994815767, 0.9947242, 0.9939456, 0.998345137, 0.996214807, 0.994782627, 0.995406687, 0.995084, 0.99405444, 0.998227894, 0.996134341, 0.994576812, 0.994826257, 0.9952979, 0.9943971, 0.998506129, 0.996570945, 0.994622171, 0.995508432, 0.99499816, 0.9937768, 0.998207688, 0.9959203, 0.993909597, 0.994806588, 0.99475527, 0.9938873, 0.998341322, 0.996240497, 0.994787693, 0.995396316, 0.99510324, 0.99392915, 0.998198509, 0.996143818, 0.994540453, 0.994805753, 0.995286, 0.9942467, 0.998470604, 0.996526062, 0.994538248, 0.995534658, 0.99498993, 0.99367106, 0.998180926, 0.995890856, 0.993855178, 0.994835317, 0.9947446, 0.9937941, 0.998326361, 0.996232212, 0.994730711, 0.995421827, 0.99508685, 0.99391615, 0.998194516, 0.996139109, 0.994544506, 0.994847357, 0.9952685, 0.99420327, 0.99847573, 0.996512592, 0.994548857, 0.995566547, 0.99495655, 0.9936313, 0.998168349, 0.995936036, 0.993909121, 0.994840443, 0.994692, 0.99376535, 0.998310566, 0.996234775, 0.994711339, 0.995416284, 0.9950631, 0.9938201, 0.998186171, 0.996123135, 0.994466662, 0.994853854, 0.9952508, 0.9941512, 0.998470485, 0.996546328, 0.994504035, 0.995539725, 0.9949379, 0.9935608, 0.998168349, 0.995880604, 0.993797123, 0.994797111, 0.99467397, 0.9937704, 0.998320162, 0.996208668, 0.99472481, 0.995355785, 0.99503124, 0.99383223, 0.998205781, 0.996114135, 0.994526446, 0.994780838, 0.99519765, 0.99426347, 0.998484492, 0.99651897, 0.994549334, 0.995497644, 0.9948134, 0.9936882, 0.998185575, 0.99589771, 0.993841052, 0.994792163, 0.9943457, 0.9937748, 0.998325408, 0.99623245, 0.994712174, 0.995408356, 0.9949866, 0.99390674, 0.998181403, 0.996131539, 0.994482219, 0.994794965, 0.995113, 0.99421513, 0.998468697, 0.996541798, 0.994460046, 0.995491028, 0.9946723, 0.9936395, 0.9981668, 0.995892882, 0.993793488, 0.994793594, 0.99454415, 0.99384576, 0.998329341, 0.996247828, 0.994723022, 0.995432317, 0.9948724, 0.9938473, 0.998197973, 0.996135533, 0.994538724, 0.994842291, 0.99507004, 0.9941677, 0.998494983, 0.996574223, 0.994606733, 0.995542467, 0.99475855, 0.9936202, 0.998208523, 0.995914161, 0.993931115, 0.994828403, 0.99449885, 0.99369544, 0.998348951, 0.996238232, 0.994791567, 0.995420158, 0.994911671, 0.993762434, 0.998243928, 0.996123374, 0.994595408, 0.994856954, 0.995115519, 0.994133472, 0.998506725, 0.996520758, 0.994553566, 0.995554745, 0.994795322, 0.993584573, 0.998213172, 0.995906234, 0.993895829, 0.994883955, 0.99451655, 0.99370414, 0.998354733, 0.996239662, 0.994758904, 0.995458782, 0.99484575, 0.9937815, 0.998232126, 0.996133089, 0.994581759, 0.994893014, 0.99504256, 0.9940705, 0.998508394, 0.996537566, 0.994637549, 0.995572567, 0.99475074, 0.99355245, 0.998220146, 0.995890379, 0.993945837, 0.994877219, 0.9945367, 0.99372554, 0.998366296, 0.996224761, 0.994827807, 0.995452285, 0.9949201, 0.99376875, 0.998244762, 0.996112704, 0.994599462, 0.994882166, 0.9951094, 0.9940753, 0.9985044, 0.996529281, 0.994598508, 0.995585322, 0.99479914, 0.9935223, 0.998196065, 0.995882094, 0.993934572, 0.994882047, 0.994569, 0.9936155, 0.998339415, 0.996206284, 0.994786501, 0.995466352, 0.9949249, 0.99369156, 0.998259723, 0.996122181, 0.994601071, 0.994914651, 0.9951077, 0.9940448, 0.998521507, 0.996528924, 0.994642019, 0.995573878, 0.99480146, 0.9935247, 0.998232365, 0.995900214, 0.993991911, 0.994879365, 0.9945838, 0.9937087, 0.998379588, 0.996235132, 0.994827569, 0.995457709, 0.9949215, 0.9937172, 0.998250067, 0.996130586, 0.994612992, 0.994874418, 0.995076418, 0.994054556, 0.998536944, 0.996497512, 0.994633496, 0.995498836, 0.994674325, 0.993566215, 0.998286426, 0.995675623, 0.993702829, 0.994675517, 0.994413, 0.9939806, 0.998414159, 0.99603039, 0.994588494, 0.995368183, 0.99522686, 0.994557202, 0.99832195, 0.995959818, 0.994377553, 0.994760454, 0.995274901, 0.994933188, 0.998580098, 0.996372163, 0.994426847, 0.995457351, 0.9950532, 0.99426734, 0.998306513, 0.995693207, 0.993747115, 0.994746029, 0.9947482, 0.9944288, 0.998436749, 0.9960531, 0.994676948, 0.995391369, 0.995248437, 0.994555354, 0.998332202, 0.995969951, 0.994460881, 0.994885504, 0.995551646, 0.994978487, 0.998598516, 0.996397257, 0.994534492, 0.99557364, 0.99526805, 0.9944246, 0.998322546, 0.995725036, 0.993825853, 0.994862497, 0.9950736, 0.9945401, 0.998436034, 0.996090591, 0.994686127, 0.995449126, 0.995370448, 0.994671047, 0.998323858, 0.995945156, 0.994330287, 0.994956791, 0.9955389, 0.9949833, 0.998578548, 0.996399403, 0.994492114, 0.995615244, 0.99528646, 0.99445856, 0.998308659, 0.995729864, 0.993855536, 0.994972348, 0.99500525, 0.99458647, 0.998431981, 0.99609226, 0.994718432, 0.995526254, 0.995453, 0.9947004, 0.998324573, 0.99598366, 0.994600475, 0.995028257, 0.99579805, 0.99511254, 0.998584509, 0.996372759, 0.994631052, 0.995710611, 0.995498836, 0.994594634, 0.998304725, 0.995745361, 0.993952811, 0.995031238, 0.995258272, 0.994660735, 0.99842, 0.996069551, 0.994803369, 0.995551169, 0.99568814, 0.994824708, 0.998288333, 0.995895386, 0.994623125, 0.99519521, 0.995666027, 0.994972348, 0.998536468, 0.996281564, 0.994633496, 0.995796978, 0.9953849, 0.99441856, 0.998252928, 0.995592535, 0.993957877, 0.995156825, 0.995182574, 0.994553924, 0.99838686, 0.996010423, 0.994838893, 0.995691299, 0.995569825, 0.99464947, 0.998265326, 0.995904326, 0.994669139, 0.995222569, 0.995745361, 0.995006204, 0.998525858, 0.996355116, 0.994741917, 0.995792866, 0.995416522, 0.994420826, 0.998250306, 0.995644987, 0.994024158, 0.995177984, 0.995149374, 0.994513333, 0.998371482, 0.995962262, 0.994850218, 0.995672882, 0.9955115, 0.9945749, 0.998265624, 0.995868862, 0.994696856, 0.995200276, 0.995695, 0.9949785, 0.99853158, 0.996290088, 0.994725406, 0.995824754, 0.99536866, 0.994461, 0.998248398, 0.995556355, 0.994084716, 0.995162964, 0.9951206, 0.9945794, 0.998378158, 0.995955408, 0.994904697, 0.995641828, 0.995455027, 0.994714081, 0.998287141, 0.995886266, 0.994773626, 0.995236874, 0.995656013, 0.995069802, 0.998544753, 0.996324003, 0.994819164, 0.995856345, 0.99531955, 0.9945038, 0.998256862, 0.995623827, 0.994133592, 0.995169103, 0.995013058, 0.994595051, 0.998369515, 0.995985448, 0.994952977, 0.995681405, 0.995369732, 0.994699359, 0.998268366, 0.99588871, 0.994758904, 0.995240092, 0.995603979, 0.994983315, 0.998528123, 0.996288896, 0.994734108, 0.995829284, 0.995217741, 0.994364798, 0.998244166, 0.995582759, 0.99404043, 0.995173812, 0.9949372, 0.9944875, 0.998367846, 0.995941103, 0.994864821, 0.99570632, 0.9953519, 0.9945498, 0.998266816, 0.995844185, 0.994713128, 0.995215178, 0.99555707, 0.994926333, 0.998521268, 0.99626708, 0.99464649, 0.995757997, 0.995210052, 0.99437815, 0.998225391, 0.995547295, 0.993691921, 0.995071828, 0.994926453, 0.994474947, 0.998353124, 0.995906591, 0.994698524, 0.995585322, 0.995303035, 0.994546831, 0.998247027, 0.995820403, 0.994608641, 0.995139718, 0.9955632, 0.99499583, 0.998519957, 0.996297657, 0.994668901, 0.995732248, 0.99518365, 0.99445325, 0.99823308, 0.995588422, 0.994045138, 0.995128155, 0.99497175, 0.9945939, 0.998364866, 0.995975196, 0.994946957, 0.99562633, 0.995415449, 0.99464047, 0.998256028, 0.995827615, 0.994726479, 0.995172203, 0.995610118, 0.994965494, 0.998514593, 0.996250987, 0.994754434, 0.995756924, 0.995270193, 0.994365036, 0.998221457, 0.995537698, 0.994100392, 0.995138645, 0.995037496, 0.994462192, 0.99833715, 0.995862722, 0.994927049, 0.995635688, 0.995412, 0.9945393, 0.998240709, 0.995766282, 0.994718194, 0.995150685, 0.99561214, 0.9949079, 0.998497725, 0.996191978, 0.994747579, 0.995753288, 0.995284, 0.99434847, 0.998209834, 0.995475233, 0.994111359, 0.995109618, 0.9949878, 0.9944325, 0.998325408, 0.995811045, 0.994901061, 0.995623827, 0.9953299, 0.99450463, 0.998220146, 0.995695472, 0.994695306, 0.995142877, 0.9955218, 0.99486506, 0.99848485, 0.996168196, 0.994737089, 0.995776296, 0.9952311, 0.9942968, 0.998202801, 0.995460451, 0.994093239, 0.995133817, 0.9949821, 0.9943897, 0.998332679, 0.995831847, 0.994956553, 0.995657384, 0.995378, 0.994517, 0.998233795, 0.99574548, 0.99477458, 0.995181859, 0.9955798, 0.99484086, 0.998495579, 0.996190071, 0.994747341, 0.995775104, 0.9952502, 0.9942256, 0.998201132, 0.995444119, 0.994080126, 0.995125294, 0.99495685, 0.994341, 0.998330653, 0.995806694, 0.994894803, 0.995607674, 0.99535346, 0.99445415, 0.998235345, 0.995704949, 0.994709134, 0.995139718, 0.9955746, 0.99482805, 0.998503208, 0.996154368, 0.9947294, 0.995767355, 0.99525166, 0.99429655, 0.99821645, 0.995418608, 0.994084716, 0.99514997, 0.99501956, 0.9944016, 0.998343229, 0.995799124, 0.994955599, 0.995670319, 0.99542797, 0.9945327, 0.99824667, 0.995694399, 0.994738758, 0.995191991, 0.9955899, 0.99484277, 0.998511612, 0.996175528, 0.994756877, 0.995778918, 0.9952501, 0.9942353, 0.998232722, 0.995449007, 0.994095922, 0.995159328, 0.99497634, 0.9943117, 0.998352647, 0.995782197, 0.994890213, 0.995648563, 0.9953181, 0.9944071, 0.998250306, 0.995704472, 0.994713962, 0.995161653, 0.9955631, 0.9947718, 0.998502374, 0.996151745, 0.994720221, 0.995792866, 0.99521786, 0.99419427, 0.998224318, 0.995399952, 0.994065762, 0.995156944, 0.99495524, 0.99430823, 0.99834919, 0.995801747, 0.994895518, 0.995656013, 0.9953161, 0.9943771, 0.998251021, 0.995676935, 0.994667232, 0.995202899, 0.9954531, 0.9946001, 0.99850744, 0.996066332, 0.994635522, 0.995779991, 0.9951094, 0.99388087, 0.998224437, 0.995331347, 0.993951261, 0.995156467, 0.994822, 0.9941168, 0.998353601, 0.995712101, 0.994718552, 0.995638251, 0.9951593, 0.99413174, 0.998243451, 0.9955616, 0.994483054, 0.995180547, 0.9953682, 0.9945697, 0.998511255, 0.99603796, 0.994488239, 0.99577266, 0.9950094, 0.9940449, 0.998235703, 0.995346487, 0.993809521, 0.995102286, 0.99473083, 0.9941693, 0.998363316, 0.995697021, 0.994726002, 0.995630085, 0.9951841, 0.99424696, 0.998268485, 0.995616317, 0.994478464, 0.995177984, 0.9953956, 0.99465144, 0.998526812, 0.996074736, 0.994524896, 0.995775819, 0.99507076, 0.9940608, 0.998256743, 0.99531728, 0.99383527, 0.995173931, 0.9948152, 0.9942049, 0.998386145, 0.99570328, 0.994740009, 0.995652318, 0.995246, 0.99433315, 0.998278379, 0.995596528, 0.994462311, 0.9951666, 0.9953578, 0.99458927, 0.998530746, 0.99600935, 0.994521022, 0.995774806, 0.995027, 0.99403524, 0.998241901, 0.995322704, 0.99385494, 0.995149732, 0.9947542, 0.994152, 0.998370111, 0.995663345, 0.994759381, 0.99563992, 0.9951462, 0.9942345, 0.998270512, 0.995516062, 0.994509101, 0.99514091, 0.99532497, 0.99459934, 0.998527408, 0.995970905, 0.994525969, 0.995742977, 0.9950334, 0.9940243, 0.998240829, 0.995188594, 0.993844211, 0.995128393, 0.99472773, 0.9941291, 0.998369634, 0.995534658, 0.994768441, 0.995606005, 0.9951082, 0.99421453, 0.998268127, 0.995471656, 0.994559109, 0.99511832, 0.99533665, 0.99457467, 0.998525858, 0.995929897, 0.994583309, 0.99571979, 0.99502087, 0.99397457, 0.998235226, 0.995149136, 0.993926406, 0.995106041, 0.9947123, 0.99409, 0.998359501, 0.995566666, 0.994737804, 0.995589256, 0.9950842, 0.9941626, 0.998254716, 0.99540329, 0.994485795, 0.995088458, 0.9952643, 0.99452907, 0.998516142, 0.995929658, 0.994541526, 0.995721102, 0.99495226, 0.99391973, 0.998227417, 0.995191872, 0.993864238, 0.995111942, 0.99472433, 0.99404395, 0.998352289, 0.995570064, 0.994720817, 0.995613098, 0.99513936, 0.99410194, 0.998243809, 0.995437324, 0.994439542, 0.995127797, 0.99534327, 0.9944768, 0.998504519, 0.995931685, 0.994502723, 0.995755494, 0.99501634, 0.9938938, 0.998216093, 0.995170534, 0.993853211, 0.995127201, 0.9947378, 0.99403924, 0.998347402, 0.995581567, 0.994753718, 0.995626092, 0.9951554, 0.99415565, 0.998245955, 0.995458901, 0.994507611, 0.995130062, 0.9953553, 0.9945058, 0.998512208, 0.995975792, 0.994532108, 0.995743454, 0.9950107, 0.9939015, 0.998227775, 0.995205224, 0.99382621, 0.99512887, 0.99476194, 0.9940596, 0.998360693, 0.995639205, 0.994746983, 0.995632231, 0.9951542, 0.99409807, 0.99824971, 0.995541513, 0.994512796, 0.995126605, 0.99536335, 0.9944708, 0.998513162, 0.996064842, 0.994586706, 0.995739102, 0.9950161, 0.99386615, 0.998221099, 0.995283425, 0.993902624, 0.995120704, 0.99474335, 0.9939913, 0.998357236, 0.995675623, 0.994789898, 0.995618165, 0.9951054, 0.99404633, 0.998251975, 0.995485485, 0.99454391, 0.995118201, 0.995284, 0.9943753, 0.998515546, 0.995975554, 0.994583309, 0.995752335, 0.99498224, 0.9938269, 0.998222768, 0.995176435, 0.993864119, 0.995136082, 0.994589, 0.9939463, 0.998338938, 0.99552238, 0.994740009, 0.995645583, 0.99505013, 0.99408805, 0.998229325, 0.995400429, 0.994570196, 0.995178699, 0.9952892, 0.9944758, 0.998496652, 0.995873272, 0.994563222, 0.995739818, 0.9949821, 0.9938442, 0.998209119, 0.99511373, 0.99389559, 0.995119989, 0.99466455, 0.9939467, 0.998330176, 0.995527089, 0.994768679, 0.995651484, 0.9950469, 0.994091, 0.99821502, 0.995434463, 0.994567811, 0.995237589, 0.9953194, 0.9945302, 0.998481214, 0.995917022, 0.994613707, 0.995853245, 0.9950788, 0.994058, 0.998174667, 0.995178878, 0.993838251, 0.995265663, 0.9948298, 0.99421364, 0.998314977, 0.995631874, 0.994721532, 0.995752335, 0.9952448, 0.99426734, 0.998203278, 0.995495796, 0.994461954, 0.995230973, 0.9954198, 0.994596, 0.998470604, 0.99594301, 0.994485676, 0.995792389, 0.99505025, 0.993976, 0.998173475, 0.995155513, 0.99376899, 0.995185852, 0.99478346, 0.9941488, 0.998301148, 0.995582759, 0.994716763, 0.995755851, 0.9952353, 0.9943837, 0.998203635, 0.995534658, 0.994550526, 0.995278537, 0.99544287, 0.9947423, 0.998470724, 0.995977402, 0.994546831, 0.995859325, 0.995073, 0.99407375, 0.998170853, 0.995174527, 0.993787348, 0.995250463, 0.99488646, 0.9942835, 0.998312354, 0.995700419, 0.99475503, 0.995747089, 0.9953537, 0.99439335, 0.998230398, 0.995590985, 0.994531393, 0.995261788, 0.9955449, 0.9947563, 0.998492837, 0.996061504, 0.994561374, 0.995882094, 0.9952507, 0.99421173, 0.998204112, 0.995375037, 0.993897319, 0.995299459, 0.99503267, 0.99427617, 0.998333395, 0.995709658, 0.994721651, 0.995769203, 0.9954608, 0.99439067, 0.998229802, 0.99555248, 0.994474471, 0.995306194, 0.99570966, 0.9947334, 0.998492479, 0.996013224, 0.99449271, 0.995892286, 0.9954016, 0.9942069, 0.998199821, 0.995286107, 0.993838727, 0.995305121, 0.9951189, 0.99431545, 0.998326004, 0.995655179, 0.994717479, 0.995779991, 0.99548894, 0.99442893, 0.998220146, 0.995578706, 0.994524539, 0.99532181, 0.99569523, 0.99478567, 0.998482287, 0.996053219, 0.994563937, 0.995893955, 0.9953732, 0.9942155, 0.998201728, 0.995259464, 0.993928432, 0.99532181, 0.9951265, 0.9943257, 0.998325527, 0.995677292, 0.994787574, 0.995773613, 0.99547595, 0.9944287, 0.998212457, 0.995554984, 0.994564891, 0.99529165, 0.995682, 0.9948011, 0.998474061, 0.996021867, 0.994587898, 0.995880604, 0.99533546, 0.994270802, 0.998194635, 0.995272875, 0.993915975, 0.995301247, 0.99505234, 0.9943444, 0.998318493, 0.995674074, 0.99475807, 0.995775819, 0.9954637, 0.99444664, 0.998214006, 0.995548964, 0.994549572, 0.995330036, 0.9956909, 0.9947839, 0.998475969, 0.996045768, 0.994581163, 0.995913208, 0.99537873, 0.9942519, 0.998190463, 0.995315433, 0.993961513, 0.995315671, 0.9951201, 0.9943509, 0.998325169, 0.995672286, 0.994775772, 0.995780945, 0.99548066, 0.9944476, 0.998218358, 0.995530128, 0.994533062, 0.995324016, 0.9957126, 0.9947807, 0.998484969, 0.996041656, 0.994617105, 0.995918632, 0.9954067, 0.9942749, 0.998192966, 0.995293081, 0.993951738, 0.995312929, 0.99517274, 0.9943755, 0.998322546, 0.99570483, 0.994816244, 0.995786369, 0.9955162, 0.99446183, 0.99821353, 0.995575666, 0.994532466, 0.995305836, 0.9956509, 0.9947683, 0.998475492, 0.99599278, 0.994525135, 0.995877624, 0.995279, 0.9942017, 0.998182237, 0.995264888, 0.993859291, 0.995306432, 0.9949851, 0.9942907, 0.99831742, 0.995643914, 0.99473083, 0.995768726, 0.99539053, 0.9944516, 0.998212576, 0.995513856, 0.994519949, 0.995303929, 0.9956019, 0.9947741, 0.998473346, 0.996017635, 0.994533181, 0.995904207, 0.99530303, 0.9942485, 0.998181045, 0.995285392, 0.993894756, 0.995315671, 0.9950334, 0.9943106, 0.998317182, 0.995649517, 0.994718194, 0.995759308, 0.99533665, 0.99442554, 0.998208642, 0.995537221, 0.994489312, 0.995283425, 0.9954875, 0.99472725, 0.998466313, 0.995906949, 0.994433284, 0.995863914, 0.9951182, 0.9941561, 0.9981668, 0.995188236, 0.993702352, 0.995281637, 0.994772, 0.99427503, 0.99829942, 0.995570183, 0.994613111, 0.995756447, 0.99518174, 0.9943144, 0.998191297, 0.995363593, 0.994415998, 0.995270312, 0.99537456, 0.99462396, 0.998453617, 0.995853484, 0.994434595, 0.995860696, 0.99507564, 0.99407, 0.998157918, 0.995099008, 0.993787229, 0.995281518, 0.99475086, 0.9941349, 0.998282611, 0.995504856, 0.994570792, 0.995730102, 0.99509746, 0.99424505, 0.998167872, 0.995335817, 0.994264901, 0.995235443, 0.995453, 0.9945896, 0.998449802, 0.995869696, 0.994461596, 0.995902717, 0.9952878, 0.99413705, 0.9981547, 0.995176435, 0.993792415, 0.995264411, 0.9950343, 0.99426156, 0.998272061, 0.995577037, 0.994735301, 0.995763183, 0.9954169, 0.99436414, 0.998165488, 0.995475829, 0.99454993, 0.995311379, 0.99567986, 0.99472106, 0.998435199, 0.995940983, 0.994533062, 0.995903969, 0.995352387, 0.994174004, 0.998136997, 0.995183527, 0.993874848, 0.995330513, 0.9950854, 0.9942239, 0.998272181, 0.995554388, 0.994741917, 0.995791197, 0.9954908, 0.9943469, 0.998163998, 0.995421231, 0.994560659, 0.995322049, 0.995714, 0.9947301, 0.998439133, 0.995926082, 0.994557917, 0.995903015, 0.99540657, 0.9941698, 0.998139977, 0.995167911, 0.993908763, 0.995318711, 0.9951601, 0.9942709, 0.998283565, 0.995579302, 0.994771779, 0.995782197, 0.9955332, 0.9943521, 0.998173714, 0.995419443, 0.9945333, 0.995319545, 0.995726, 0.99471194, 0.998440683, 0.995916188, 0.99451232, 0.995897353, 0.99535686, 0.99414814, 0.99814117, 0.995154679, 0.993851185, 0.995287538, 0.9951383, 0.9942595, 0.998275399, 0.995557189, 0.994719148, 0.995770872, 0.99551386, 0.9943299, 0.998167872, 0.995449007, 0.994498253, 0.995289683, 0.99566793, 0.9946701, 0.998436511, 0.995935678, 0.994508862, 0.995884001, 0.9953538, 0.99410886, 0.998129785, 0.995172203, 0.99386251, 0.995274901, 0.9951259, 0.99423116, 0.998266459, 0.995587468, 0.99472928, 0.995746732, 0.9954823, 0.9943332, 0.998156607, 0.99544543, 0.994521618, 0.995315552, 0.995698, 0.99470997, 0.99843961, 0.995948195, 0.994556963, 0.99589026, 0.9953877, 0.9941433, 0.998129666, 0.995201349, 0.993892491, 0.995295227, 0.9951201, 0.9942162, 0.998266339, 0.995586157, 0.994758546, 0.995758474, 0.9954915, 0.99431753, 0.998157322, 0.995478392, 0.994573593, 0.99529922, 0.9957002, 0.99465275, 0.998434126, 0.995951653, 0.994563222, 0.995888054, 0.9953844, 0.99412054, 0.99813205, 0.995189428, 0.993886411, 0.995288849, 0.99511856, 0.9942208, 0.998274326, 0.995605052, 0.994749904, 0.995748401, 0.9954631, 0.9943382, 0.998161614, 0.995474517, 0.994573236, 0.995286942, 0.9956991, 0.99469626, 0.998438776, 0.995983243, 0.994618535, 0.995891929, 0.9954358, 0.9941546, 0.998145461, 0.995265365, 0.993995786, 0.99529767, 0.99521434, 0.99424106, 0.998275399, 0.995632112, 0.994823873, 0.9957757, 0.995612144, 0.994372249, 0.998173833, 0.995549083, 0.994673729, 0.995331705, 0.995815098, 0.994746268, 0.998448372, 0.996036649, 0.994683266, 0.995916426, 0.9955075, 0.9941963, 0.998148799, 0.995311737, 0.994039714, 0.995326996, 0.995273113, 0.99424237, 0.998284161, 0.99570471, 0.994862378, 0.99579972, 0.995646894, 0.9943555, 0.998179078, 0.995591104, 0.994693935, 0.995326996, 0.995849848, 0.994731545, 0.998445213, 0.996055365, 0.994676232, 0.995921254, 0.995517373, 0.994173825, 0.998142242, 0.995318353, 0.994035602, 0.995333612, 0.995282114, 0.994269013, 0.998284757, 0.995694637, 0.994873822, 0.995793343, 0.995637655, 0.994354784, 0.998173356, 0.995554388, 0.99465996, 0.99533242, 0.9958179, 0.994725883, 0.99844873, 0.996048748, 0.99468267, 0.995928824, 0.995528162, 0.994205236, 0.9981547, 0.995328844, 0.993999064, 0.995349765, 0.995287657, 0.994286776, 0.998290956, 0.995687544, 0.994830728, 0.99579674, 0.99561924, 0.99441, 0.998181045, 0.995573997, 0.994655788, 0.995339513, 0.9958113, 0.99479383, 0.998451471, 0.996044815, 0.994666994, 0.995908499, 0.9954595, 0.9942201, 0.998152435, 0.99526602, 0.994018972, 0.995324492, 0.9951845, 0.99430716, 0.998286903, 0.99562645, 0.994827688, 0.99576062, 0.99551016, 0.994366, 0.998167515, 0.99545455, 0.994625986, 0.995270073, 0.9957003, 0.99475193, 0.998446047, 0.99594903, 0.994626701, 0.995864749, 0.995373726, 0.994177103, 0.998147845, 0.995159805, 0.993919253, 0.99523145, 0.99509275, 0.994180262, 0.998277545, 0.995503306, 0.99473989, 0.995664477, 0.99548596, 0.99428314, 0.998164594, 0.99533689, 0.9945381, 0.9951549, 0.99569726, 0.99463314, 0.99842912, 0.995846033, 0.99451935, 0.9957926, 0.9954079, 0.99397874, 0.998113871, 0.995060861, 0.993842602, 0.99519664, 0.9951633, 0.9941208, 0.998259962, 0.995468974, 0.994689524, 0.995662868, 0.99557483, 0.9942497, 0.998161376, 0.995394766, 0.994497001, 0.995192468, 0.9957659, 0.9946277, 0.998432934, 0.995889544, 0.994515717, 0.995790958, 0.99548346, 0.9940758, 0.998139024, 0.995135128, 0.993868351, 0.995202661, 0.99522686, 0.99416894, 0.998270869, 0.995533824, 0.994725406, 0.995682716, 0.9955989, 0.99433523, 0.998167753, 0.995443702, 0.994515, 0.995194, 0.9957679, 0.99467105, 0.998431861, 0.995911181, 0.99452645, 0.9958093, 0.9954706, 0.994118, 0.998138309, 0.995165944, 0.9938845, 0.99519074, 0.9951928, 0.9942116, 0.998278141, 0.995580375, 0.994767487, 0.995681643, 0.9955798, 0.994339, 0.998179674, 0.995500863, 0.9945451, 0.99523544, 0.9957769, 0.9946925, 0.998448491, 0.99596858, 0.99457914, 0.99582905, 0.99546826, 0.9941137, 0.998142719, 0.995217621, 0.99391866, 0.99520797, 0.99521893, 0.9941764, 0.998273611, 0.99560827, 0.994786, 0.99568164, 0.9956167, 0.9943245, 0.998176455, 0.995509386, 0.99460477, 0.9952111, 0.99578553, 0.99463105, 0.998431027, 0.995969236, 0.9946097, 0.9958152, 0.995479703, 0.99408555, 0.998140693, 0.995200634, 0.9939878, 0.9952063, 0.995222449, 0.994168878, 0.998272777, 0.995597839, 0.994807601, 0.995681167, 0.995615125, 0.994314492, 0.998179317, 0.995496452, 0.9946294, 0.9952023, 0.995812714, 0.994651437, 0.998443544, 0.995981812, 0.99463046, 0.9958026, 0.99551654, 0.99409485, 0.9981426, 0.995233357, 0.9940038, 0.99518645, 0.995261669, 0.994141996, 0.998277783, 0.995625854, 0.994832635, 0.995649874, 0.9956482, 0.9942868, 0.998172879, 0.995527804, 0.9946564, 0.9951922, 0.9958437, 0.99465346, 0.998437703, 0.996010423, 0.99465925, 0.9957938, 0.9955383, 0.9940939, 0.998140454, 0.995259762, 0.99402726, 0.99517643, 0.9952891, 0.9941434, 0.998269916, 0.995635927, 0.9948529, 0.9956641, 0.9956516, 0.99427456, 0.998173237, 0.995542347, 0.9946663, 0.9952064, 0.9958419, 0.99463874, 0.998442113, 0.99599123, 0.9946583, 0.99580115, 0.99553096, 0.994062, 0.998144269, 0.995220125, 0.9940104, 0.9951913, 0.9952561, 0.9941433, 0.998274922, 0.995616972, 0.9948396, 0.995663, 0.99565953, 0.9942583, 0.998165369, 0.99551928, 0.9946218, 0.99517846, 0.99583626, 0.9945715, 0.99843508, 0.995974839, 0.9945977, 0.995789, 0.99554527, 0.99399954, 0.998134375, 0.995212674, 0.99392974, 0.9951539, 0.995291531, 0.994115233, 0.998267055, 0.995587945, 0.99478734, 0.9956249, 0.9956327, 0.99423635, 0.998162329, 0.995464683, 0.9945933, 0.99514717, 0.99580127, 0.99461854, 0.998432815, 0.995986044, 0.9945996, 0.995771, 0.9954932, 0.9940527, 0.998132527, 0.995239973, 0.99395233, 0.9951425, 0.9952469, 0.9940805, 0.998271942, 0.995618284, 0.99479795, 0.99562055, 0.995643, 0.99423754, 0.998171091, 0.995523989, 0.99461585, 0.9951326, 0.9958027, 0.9945965, 0.998437226, 0.99601233, 0.9945984, 0.99576247, 0.99551576, 0.994038, 0.998138905, 0.995256484, 0.99395955, 0.99515694, 0.9952435, 0.9940964, 0.998274684, 0.995653629, 0.99477917, 0.99562633, 0.9955988, 0.99419004, 0.998168588, 0.995539606, 0.9945775, 0.9951429, 0.9957461, 0.99455297, 0.998432696, 0.996025801, 0.99460554, 0.9957503, 0.99547017, 0.9940035, 0.998137116, 0.995266855, 0.9939784, 0.9951501, 0.99525326, 0.9940817, 0.998268127, 0.995652199, 0.9948226, 0.9956404, 0.9956559, 0.9942287, 0.998166561, 0.995591342, 0.9946794, 0.9951723, 0.99587375, 0.9946544, 0.998441994, 0.996057153, 0.9946766, 0.9957906, 0.9955697, 0.99412197, 0.998138428, 0.995289207, 0.9940038, 0.9951698, 0.9953163, 0.99417555, 0.998268247, 0.995665669, 0.9948371, 0.99565184, 0.99568, 0.99432135, 0.998167157, 0.995513022, 0.9946589, 0.99517536, 0.99586874, 0.99469393, 0.998433053, 0.996013582, 0.9946388, 0.9957937, 0.99555933, 0.9941403, 0.998138666, 0.995285869, 0.9940139, 0.9951899, 0.9953179, 0.9942214, 0.998272896, 0.995645344, 0.9948372, 0.99566025, 0.9956848, 0.9943659, 0.99817276, 0.995531201, 0.9946288, 0.99517936, 0.9958756, 0.99470097, 0.998443425, 0.996019542, 0.99461335, 0.9957926, 0.99557585, 0.9941653, 0.998145342, 0.995279372, 0.9940144, 0.99517053, 0.9953471, 0.9942267, 0.998276591, 0.99565953, 0.99484634, 0.9956586, 0.99572194, 0.9943659, 0.998180509, 0.995536625, 0.9946623, 0.9951815, 0.995912, 0.99473804, 0.99845016, 0.996028125, 0.99465865, 0.99579275, 0.9956053, 0.99423474, 0.998159111, 0.995291412, 0.9940333, 0.9951816, 0.9953589, 0.9942933, 0.998291075, 0.995681643, 0.9948624, 0.99566877, 0.99571, 0.99441856, 0.998188794, 0.995566785, 0.9946747, 0.9951885, 0.9959036, 0.9947666, 0.998452425, 0.996021986, 0.9946655, 0.99580836, 0.99560386, 0.9942193, 0.998156726, 0.995269597, 0.994021, 0.9951828, 0.99536204, 0.99427325, 0.998283565, 0.995643139, 0.9948396, 0.9956671, 0.99572563, 0.9944292, 0.998182476, 0.995535493, 0.99465555, 0.9951767, 0.9959251, 0.9947665, 0.998450994, 0.996001899, 0.9946565, 0.9957948, 0.9956208, 0.9942367, 0.998160779, 0.995255411, 0.99402714, 0.9951751, 0.9953908, 0.9942653, 0.998283684, 0.995639563, 0.99484915, 0.99566483, 0.9957615, 0.99441195, 0.998192251, 0.99553901, 0.994683, 0.995182, 0.995945871, 0.994770706, 0.998456001, 0.996013701, 0.9946601, 0.99580383, 0.995642304, 0.994213998, 0.99816364, 0.995254576, 0.9940224, 0.9951873, 0.9953873, 0.99427986, 0.998283327, 0.995611787, 0.9948396, 0.99566936, 0.99574864, 0.9944129, 0.998186529, 0.995521545, 0.99467516, 0.9951997, 0.99593085, 0.99473494, 0.998446822, 0.99600178, 0.9946564, 0.9958101, 0.99562305, 0.994197, 0.998153627, 0.995262504, 0.9940357, 0.9951861, 0.9953813, 0.99424475, 0.998280168, 0.995616972, 0.994832993, 0.995664835, 0.99575126, 0.99437296, 0.998183191, 0.995522261, 0.994674087, 0.995199084, 0.99593437, 0.9947354, 0.99844414, 0.996000946, 0.9946597, 0.99579155, 0.9956297, 0.99418426, 0.998147488, 0.995254338, 0.9940303, 0.99516046, 0.9953926, 0.99424356, 0.998278379, 0.99563092, 0.9948571, 0.9956564, 0.99577194, 0.9943649, 0.998180747, 0.995535135, 0.9946787, 0.9951791, 0.9959416, 0.99472684, 0.998446941, 0.996009231, 0.994656622, 0.99578768, 0.9956477, 0.9941916, 0.998149574, 0.99526453, 0.994014263, 0.995158494, 0.9954062, 0.9942226, 0.998279572, 0.995635927, 0.99482673, 0.9956373, 0.9957686, 0.99436116, 0.998176932, 0.995525539, 0.9946642, 0.9951665, 0.99595577, 0.99470973, 0.998438179, 0.996001899, 0.99465275, 0.995789, 0.9956468, 0.99416685, 0.998146057, 0.995252132, 0.99402416, 0.9951455, 0.99539465, 0.9942248, 0.9982723, 0.995649636, 0.9948435, 0.9956494, 0.9957709, 0.99436754, 0.998173118, 0.995550811, 0.994671047, 0.99517715, 0.99595225, 0.99472255, 0.998443186, 0.996028602, 0.994644582, 0.995785058, 0.99565315, 0.994167, 0.998145342, 0.995289445, 0.9940057, 0.99516886, 0.9953975, 0.994208, 0.998268723, 0.995645225, 0.9948264, 0.99565715, 0.9957533, 0.99435186, 0.998168468, 0.995546341, 0.994647086, 0.995182097, 0.99593294, 0.99470675, 0.998437464, 0.996009946, 0.9946308, 0.9957913, 0.99562657, 0.9941713, 0.998143196, 0.995262623, 0.9940035, 0.99513924, 0.99538165, 0.9941997, 0.998269439, 0.995632112, 0.994812548, 0.995637894, 0.9957455, 0.99435234, 0.998174548, 0.995533466, 0.99465024, 0.99518764, 0.99594146, 0.99472785, 0.998437822, 0.996009469, 0.99464273, 0.9957985, 0.9956503, 0.9941772, 0.998145938, 0.995268404, 0.99402016, 0.9951749, 0.99540496, 0.9942274, 0.998271823, 0.995648682, 0.9948298, 0.99566793, 0.99575835, 0.9943923, 0.99817121, 0.995548487, 0.9946453, 0.9951862, 0.9959282, 0.99473953, 0.998435795, 0.995997548, 0.994615853, 0.995808482, 0.9956313, 0.99419415, 0.998141766, 0.995286345, 0.99401027, 0.99519837, 0.99538416, 0.9942402, 0.998275757, 0.995664954, 0.99481493, 0.995675, 0.99573225, 0.99436176, 0.998173356, 0.995530963, 0.99463385, 0.9952028, 0.99592054, 0.99473864, 0.998439133, 0.99600476, 0.99461937, 0.99582475, 0.99562764, 0.9941934, 0.998141646, 0.995249152, 0.993982375, 0.995193064, 0.995379, 0.99423873, 0.998268843, 0.995630682, 0.9948041, 0.99568355, 0.99574023, 0.9943924, 0.99817729, 0.995532632, 0.99465334, 0.9952033, 0.9959351, 0.99475276, 0.998442352, 0.995990455, 0.9946247, 0.9958327, 0.9956359, 0.99421585, 0.998147845, 0.995220602, 0.9939844, 0.99520653, 0.9953937, 0.994255, 0.998274565, 0.995586395, 0.9948129, 0.9956945, 0.99576074, 0.99440205, 0.998176336, 0.995460331, 0.99463624, 0.99520606, 0.9959461, 0.9947412, 0.998439372, 0.99594301, 0.99463314, 0.9958372, 0.9956327, 0.99420327, 0.998149037, 0.995187044, 0.9939911, 0.9951899, 0.995382, 0.99423957, 0.998274207, 0.995568335, 0.994802415, 0.995686114, 0.9957418, 0.99439514, 0.998173833, 0.99546802, 0.99463314, 0.99521255, 0.99593353, 0.9947602, 0.998444021, 0.99592495, 0.994617, 0.99583733, 0.99563557, 0.9942134, 0.998146176, 0.995153189, 0.99396366, 0.99519956, 0.9953944, 0.99424815, 0.998272777, 0.995543003, 0.99480206, 0.99569523, 0.9957549, 0.9943983, 0.998175621, 0.995436966, 0.9946165, 0.9952258, 0.9959346, 0.9947618, 0.998443544, 0.995913088, 0.9946209, 0.9958455, 0.99563754, 0.99422354, 0.998150289, 0.995139003, 0.99399626, 0.99523, 0.99541956, 0.99427336, 0.998275042, 0.995557666, 0.9948279, 0.9957277, 0.99578303, 0.9944306, 0.99818188, 0.995459616, 0.9946544, 0.995263, 0.9959541, 0.9947818, 0.998440564, 0.995942891, 0.99464095, 0.99589026, 0.9956529, 0.9942606, 0.998147845, 0.99517417, 0.9940082, 0.99525094, 0.995412, 0.99428624, 0.998273373, 0.995529771, 0.994820595, 0.995739818, 0.99576235, 0.9944311, 0.998177528, 0.995438814, 0.994669616, 0.995288968, 0.99594903, 0.9947958, 0.998443186, 0.995914757, 0.99465746, 0.9958955, 0.995656133, 0.994247317, 0.998154223, 0.995149612, 0.994025469, 0.995268047, 0.995428205, 0.994270921, 0.998273373, 0.99552685, 0.994841933, 0.995744169, 0.995767891, 0.994421303, 0.998175621, 0.995435059, 0.994656861, 0.995295942, 0.995960295, 0.994828641, 0.998448133, 0.995943844, 0.994645894, 0.995889306, 0.99567795, 0.99428433, 0.998164713, 0.995169699, 0.99401885, 0.99524647, 0.9954346, 0.9942969, 0.998286903, 0.995552123, 0.99483997, 0.9957289, 0.99577457, 0.99442106, 0.99818629, 0.995441794, 0.9946655, 0.9952607, 0.99597186, 0.9947929, 0.998450279, 0.995936751, 0.99465036, 0.99587137, 0.99567145, 0.9942351, 0.998154819, 0.995152354, 0.99401677, 0.9952212, 0.99544036, 0.99427253, 0.998279929, 0.995531559, 0.9948207, 0.99571747, 0.9957983, 0.99445003, 0.998182356, 0.995453119, 0.9946641, 0.9952423, 0.9959836, 0.9947728, 0.998447299, 0.995919228, 0.9946424, 0.9958553, 0.9956806, 0.99424094, 0.998149395, 0.995145142, 0.9940197, 0.9952188, 0.9954367, 0.9942724, 0.998276353, 0.995522499, 0.99482954, 0.995701, 0.9957842, 0.99442494, 0.998176575, 0.995437562, 0.9946497, 0.99525374, 0.995971, 0.99477977, 0.99844718, 0.99593401, 0.9946336, 0.9958457, 0.995666, 0.99425024, 0.99814713, 0.995156705, 0.9940222, 0.99520904, 0.99542654, 0.9942672, 0.9982723, 0.995559573, 0.9948377, 0.9956981, 0.99576235, 0.9944142, 0.99817431, 0.995466948, 0.99465406, 0.9952311, 0.9959495, 0.99476844, 0.998444378, 0.995949149, 0.9946484, 0.99584216, 0.99564725, 0.9942438, 0.998149157, 0.995187998, 0.9940302, 0.99520725, 0.9954146, 0.9942531, 0.998275399, 0.99555546, 0.9948388, 0.9956926, 0.9957514, 0.9943955, 0.998168588, 0.995448291, 0.99467194, 0.99521327, 0.9959527, 0.994753, 0.998434722, 0.995912731, 0.99463904, 0.9958425, 0.99564904, 0.9942232, 0.998143077, 0.995128274, 0.99400866, 0.9952039, 0.99539113, 0.9942308, 0.998272181, 0.995528877, 0.9948448, 0.9956865, 0.9957456, 0.99437, 0.998175859, 0.995438099, 0.99468213, 0.99523264, 0.99592894, 0.99474096, 0.998443782, 0.99592185, 0.99463516, 0.99584395, 0.99561405, 0.9941904, 0.998152077, 0.995148301, 0.9940146, 0.99520546, 0.9954003, 0.99423355, 0.998280525, 0.995536268, 0.99482733, 0.9957034, 0.9957562, 0.99438936, 0.998182118, 0.995445788, 0.9946671, 0.99522036, 0.9959428, 0.9947667, 0.998445094, 0.995932817, 0.99462056, 0.9958328, 0.99563545, 0.9942302, 0.998146772, 0.995137572, 0.99401546, 0.99519616, 0.9954035, 0.9942606, 0.998275995, 0.99552083, 0.9948102, 0.99567807, 0.99576724, 0.9944147, 0.998182356, 0.995432794, 0.9946497, 0.9952279, 0.99594975, 0.99477047, 0.998445451, 0.995901048, 0.9946418, 0.99582916, 0.9956297, 0.9942465, 0.998146176, 0.995079398, 0.9940204, 0.9951881, 0.9954034, 0.99427056, 0.998263657, 0.995285511, 0.99483466, 0.9956748, 0.99575835, 0.99440444, 0.998159349, 0.995230138, 0.9946659, 0.9952058, 0.9959471, 0.99473625, 0.998421311, 0.995734096, 0.99462974, 0.9958134, 0.99564534, 0.9942334, 0.998140216, 0.995093346, 0.9940416, 0.9951677, 0.9954052, 0.99425876, 0.998272061, 0.995469451, 0.9948324, 0.995664, 0.99575394, 0.9943754, 0.998161018, 0.995338082, 0.994643, 0.9951885, 0.99592656, 0.9947444, 0.998429596, 0.995795012, 0.99462396, 0.9958204, 0.9956352, 0.9942181, 0.998136163, 0.995010674, 0.994015, 0.99517727, 0.99535155, 0.99424165, 0.99825722, 0.99539125, 0.9948394, 0.9956814, 0.99574155, 0.9944114, 0.998157442, 0.995324731, 0.9946768, 0.99520427, 0.9959313, 0.99476194, 0.998413682, 0.995764136, 0.9946014, 0.9958242, 0.99560827, 0.994235, 0.99812454, 0.99499172, 0.9940089, 0.99519825, 0.99533397, 0.99425876, 0.998257339, 0.995389581, 0.9948507, 0.995682, 0.9957346, 0.9944114, 0.998155773, 0.995228112, 0.9946814, 0.99521506, 0.9959151, 0.9947677, 0.998418331, 0.99571991, 0.9946572, 0.99583954, 0.9956157, 0.99425405, 0.998128951, 0.994948983, 0.99400145, 0.9952022, 0.99528295, 0.99423367, 0.998257458, 0.995395124, 0.99483746, 0.9956819, 0.9956831, 0.9943912, 0.998161137, 0.995338559, 0.99469745, 0.9952246, 0.99593484, 0.99476093, 0.998427689, 0.995860934, 0.9946664, 0.99585104, 0.995669, 0.99424887, 0.998136163, 0.99510169, 0.9940199, 0.99521327, 0.9954093, 0.99424565, 0.998262346, 0.995491743, 0.9948377, 0.995689, 0.9957445, 0.9944123, 0.998157084, 0.99536097, 0.99464023, 0.99522835, 0.99587524, 0.99477553, 0.998428285, 0.995894432, 0.9946261, 0.99585056, 0.99557483, 0.99423695, 0.998131216, 0.994989932, 0.9939971, 0.9951874, 0.99519426, 0.99414515, 0.998253763, 0.995439649, 0.99481636, 0.99568623, 0.9956119, 0.9943696, 0.998164773, 0.995389819, 0.9946156, 0.99520785, 0.9958815, 0.99474025, 0.998427331, 0.995844185, 0.9945872, 0.9958258, 0.9956098, 0.99421185, 0.998131216, 0.995108545, 0.9939057, 0.99516886, 0.99539137, 0.9942834, 0.998268127, 0.995543242, 0.9947832, 0.995663, 0.99574673, 0.99443096, 0.998167872, 0.995455861, 0.9946349, 0.9952003, 0.99594927, 0.9948187, 0.998435795, 0.995919228, 0.9946, 0.99581593, 0.9956416, 0.99425083, 0.998138547, 0.995128155, 0.99397343, 0.9951815, 0.99541134, 0.9943069, 0.998271346, 0.99552083, 0.9948071, 0.9956639, 0.9957677, 0.99442685, 0.998169541, 0.995446742, 0.99463814, 0.9951991, 0.9959591, 0.9948022, 0.998440325, 0.995923042, 0.994594157, 0.995832801, 0.99568295, 0.99426734, 0.998147726, 0.995141149, 0.9939666, 0.99515814, 0.99542904, 0.99428207, 0.998276711, 0.995537341, 0.99478865, 0.9956564, 0.9957957, 0.9944522, 0.998176694, 0.995466352, 0.99464816, 0.9951915, 0.995983481, 0.9948349, 0.998443782, 0.995953321, 0.9946117, 0.99583024, 0.9956939, 0.99427503, 0.99814415, 0.995149493, 0.9939541, 0.99517983, 0.9954388, 0.9942828, 0.998271227, 0.995522618, 0.99478966, 0.9956552, 0.9958008, 0.99445474, 0.998165727, 0.995415568, 0.99461806, 0.9951932, 0.9959895, 0.99482566, 0.998438179, 0.995938659, 0.9946089, 0.99583095, 0.995706916, 0.994302452, 0.998144984, 0.995172203, 0.9939585, 0.99520606, 0.9954659, 0.9943106, 0.998276711, 0.995538175, 0.9947952, 0.99568516, 0.99581426, 0.99447376, 0.998172641, 0.995437443, 0.99461734, 0.99522495, 0.9960039, 0.99483156, 0.998440325, 0.995901287, 0.99459106, 0.9958387, 0.99571747, 0.99430025, 0.998152673, 0.995145977, 0.9939646, 0.9951863, 0.9954762, 0.9943298, 0.99828285, 0.995510995, 0.994786, 0.99567753, 0.99582267, 0.99447966, 0.99817884, 0.995423377, 0.9946196, 0.99520063, 0.9960116, 0.99484056, 0.998443425, 0.99589467, 0.9945768, 0.9958282, 0.9956992, 0.99429387, 0.998153627, 0.995131791, 0.99393916, 0.9951855, 0.9954584, 0.9943284, 0.99828285, 0.995495439, 0.99476045, 0.9956802, 0.9958152, 0.99447507, 0.998180866, 0.995399237, 0.9945815, 0.99521005, 0.99600923, 0.99483204, 0.998446345, 0.995874882, 0.994549, 0.9958328, 0.9957112, 0.99430364, 0.998150527, 0.995097458, 0.9939055, 0.9951938, 0.9954803, 0.99433464, 0.998282313, 0.995503008, 0.9947518, 0.9956861, 0.9958348, 0.99449414, 0.998181522, 0.995434225, 0.9945833, 0.9952266, 0.9960108, 0.9948396, 0.998446047, 0.995880842, 0.99455637, 0.995849, 0.99570435, 0.99430966, 0.998156011, 0.995121539, 0.9939381, 0.9952217, 0.9954909, 0.9943245, 0.998289883, 0.995512664, 0.9947747, 0.99569994, 0.99582523, 0.99448836, 0.998182476, 0.995411873, 0.9946078, 0.99523276, 0.9960025, 0.9948299, 0.998448014, 0.995896399, 0.9945866, 0.9958572, 0.99571496, 0.99430156, 0.998162687, 0.995108306, 0.9939766, 0.99521506, 0.995472, 0.9943198, 0.998293221, 0.995502174, 0.9948024, 0.9957041, 0.9958199, 0.99449086, 0.998191059, 0.995396316, 0.9946162, 0.9952294, 0.9960044, 0.99483985, 0.998458266, 0.995881081, 0.99459106, 0.99585235, 0.995701, 0.9943011, 0.99816978, 0.9951213, 0.9939521, 0.99522614, 0.9954531, 0.9943211, 0.998303413, 0.995498717, 0.99477255, 0.9957039, 0.995795, 0.9944794, 0.9981938, 0.995402217, 0.99459743, 0.99524146, 0.99598217, 0.9948083, 0.998455763, 0.995852351, 0.9945827, 0.99586284, 0.9956696, 0.9942683, 0.998166561, 0.99506253, 0.9939546, 0.99522734, 0.9954417, 0.99429256, 0.998299062, 0.995447695, 0.99478, 0.99571073, 0.9957901, 0.99445665, 0.998196065, 0.995380223, 0.9946162, 0.9952319, 0.9959905, 0.9948294, 0.998457074, 0.995869458, 0.99459755, 0.99584997, 0.9956719, 0.99427617, 0.998164713, 0.995075524, 0.99395233, 0.99520785, 0.9954347, 0.99430364, 0.998302817, 0.995497882, 0.99477315, 0.99570704, 0.99581224, 0.99444884, 0.998203754, 0.995448649, 0.9946161, 0.9952335, 0.99601525, 0.99484205, 0.998464108, 0.99592483, 0.99458, 0.9958567, 0.9957302, 0.99430174, 0.998165965, 0.995113492, 0.993947, 0.99522316, 0.9954755, 0.994294, 0.998296797, 0.995503545, 0.9947554, 0.9957028, 0.9958192, 0.9944522, 0.998197258, 0.99541223, 0.9945826, 0.99522364, 0.99600106, 0.9948095, 0.998464108, 0.995888174, 0.9945583, 0.9958526, 0.995715082, 0.994286239, 0.998167157, 0.995084465, 0.993898749, 0.995224595, 0.99547815, 0.99430555, 0.998304367, 0.995493054, 0.9947299, 0.9957068, 0.9958364, 0.9944733, 0.998200536, 0.995412111, 0.99455535, 0.99524206, 0.9960252, 0.99483794, 0.998462915, 0.99589771, 0.99453706, 0.9958612, 0.99573755, 0.99429494, 0.998175621, 0.995140672, 0.99389416, 0.9952277, 0.9954893, 0.9943216, 0.99830687, 0.995522022, 0.9947377, 0.9956991, 0.9958316, 0.9944773, 0.998198628, 0.995392501, 0.99456346, 0.9952186, 0.9960169, 0.99482036, 0.998465061, 0.995907784, 0.9945573, 0.99583673, 0.99573284, 0.9943052, 0.998173475, 0.995136857, 0.9939231, 0.99521184, 0.99549943, 0.99431354, 0.99830842, 0.995532036, 0.9947465, 0.9957022, 0.9958321, 0.9944946, 0.99819994, 0.995438218, 0.9946177, 0.9952252, 0.99602836, 0.9948461, 0.998466432, 0.995898783, 0.9945815, 0.99585515, 0.9957199, 0.99431413, 0.998174191, 0.995115519, 0.99396104, 0.9952134, 0.9954844, 0.9943237, 0.99830842, 0.995518565, 0.9947864, 0.995689, 0.9958316, 0.9944925, 0.998196423, 0.995420635, 0.9946255, 0.9952201, 0.99601954, 0.99484503, 0.99846065, 0.995903254, 0.994582, 0.9958387, 0.9957263, 0.99428576, 0.998169303, 0.995123982, 0.99393123, 0.9951974, 0.9954791, 0.9943138, 0.998301148, 0.995511115, 0.99476117, 0.99569005, 0.9958113, 0.99448377, 0.998190939, 0.995417118, 0.99459743, 0.9952134, 0.9960127, 0.9948583, 0.99846375, 0.995891452, 0.9945615, 0.99583554, 0.9957236, 0.9943157, 0.99816668, 0.995103002, 0.99396044, 0.9951998, 0.9954756, 0.9943297, 0.998299718, 0.995512784, 0.994757712, 0.995679855, 0.9958163, 0.99450016, 0.998188674, 0.995374084, 0.99452454, 0.99518317, 0.99600554, 0.9948501, 0.998456836, 0.995889306, 0.99452233, 0.99581176, 0.9957235, 0.994327, 0.998167038, 0.995102644, 0.9939056, 0.99518055, 0.9954797, 0.9943232, 0.998295605, 0.995493412, 0.9947359, 0.99566865, 0.9958322, 0.994497, 0.998195112, 0.995419085, 0.99453634, 0.99518824, 0.9960298, 0.9948462, 0.998458982, 0.995897233, 0.99453574, 0.99581116, 0.995733, 0.9943133, 0.998167157, 0.995121419, 0.9938886, 0.9951797, 0.9954958, 0.99431825, 0.998297036, 0.99551183, 0.9947202, 0.99567574, 0.9958398, 0.99449354, 0.998191774, 0.995417118, 0.99453497, 0.99518895, 0.99603206, 0.9948447, 0.998460412, 0.995905161, 0.99452317, 0.99582064, 0.99573225, 0.9943052, 0.998159349, 0.995139241, 0.99389404, 0.9951855, 0.99549645, 0.9943186, 0.998296201, 0.995530128, 0.9947353, 0.99566084, 0.9958299, 0.99448764, 0.998189032, 0.995424867, 0.9945459, 0.9951846, 0.9960181, 0.99482083, 0.998453856, 0.995890617, 0.99452245, 0.99579614, 0.99570954, 0.9942922, 0.998156846, 0.995118201, 0.99388695, 0.99517006, 0.9954727, 0.99430966, 0.998292148, 0.995505333, 0.99475455, 0.9956617, 0.9958221, 0.994486, 0.998185933, 0.99541235, 0.99457526, 0.9951926, 0.9960162, 0.99483544, 0.998452783, 0.995892167, 0.99455285, 0.9958244, 0.9957275, 0.99428916, 0.998158872, 0.995066047, 0.9938186, 0.9951526, 0.9954737, 0.99428093, 0.998289168, 0.995485485, 0.9946945, 0.99565613, 0.9958171, 0.9944556, 0.998183787, 0.995382845, 0.9944956, 0.9951802, 0.99599844, 0.99481225, 0.998453856, 0.995868981, 0.994502068, 0.995799363, 0.99571025, 0.9942765, 0.998155773, 0.995097697, 0.9938546, 0.9951606, 0.9954842, 0.99430674, 0.998289406, 0.995486677, 0.9946977, 0.99564135, 0.99582833, 0.9944695, 0.998182952, 0.995383084, 0.9944885, 0.9951732, 0.9960121, 0.9948207, 0.998452663, 0.9958781, 0.9944857, 0.9958113, 0.9957183, 0.9942887, 0.998156965, 0.995096982, 0.9938414, 0.99516356, 0.9954772, 0.994296789, 0.998282075, 0.995486081, 0.9946675, 0.9956489, 0.9958151, 0.99444884, 0.998173833, 0.99539113, 0.9944629, 0.9951698, 0.99600416, 0.9948028, 0.998446584, 0.995880127, 0.9944557, 0.99578977, 0.99571687, 0.9942631, 0.998152912, 0.995093107, 0.99380976, 0.995152, 0.99547607, 0.9942877, 0.998285234, 0.995482445, 0.99465394, 0.9956338, 0.9958101, 0.9944529, 0.998177528, 0.995384514, 0.99445266, 0.995158, 0.9960038, 0.99480057, 0.998444498, 0.995858967, 0.9944435, 0.99579996, 0.99570423, 0.9942663, 0.998143554, 0.995074809, 0.99380386, 0.9951456, 0.9954642, 0.99428093, 0.998282075, 0.995462239, 0.99465555, 0.9956399, 0.9957978, 0.99444866, 0.998176336, 0.995360494, 0.9944689, 0.9951599, 0.9959902, 0.9948136, 0.998444974, 0.995860457, 0.9944669, 0.9957858, 0.99569786, 0.9942723, 0.99814713, 0.995088816, 0.9938309, 0.9951297, 0.9954476, 0.99428034, 0.998277307, 0.995482326, 0.9946743, 0.9956287, 0.99580395, 0.99446136, 0.998170614, 0.995382726, 0.9944916, 0.99515104, 0.9959905, 0.9947952, 0.998441875, 0.995874047, 0.9944598, 0.99578243, 0.9957008, 0.99425083, 0.998147964, 0.995090723, 0.9938436, 0.9951396, 0.99546397, 0.99427444, 0.998285353, 0.995500863, 0.9946952, 0.99563414, 0.99581426, 0.9944447, 0.998176217, 0.995409906, 0.99449605, 0.9951602, 0.99599856, 0.9947924, 0.998441517, 0.995893955, 0.994491, 0.99578804, 0.9957177, 0.9942454, 0.998147488, 0.995110452, 0.99386895, 0.99515164, 0.99546236, 0.9942694, 0.998282075, 0.995505929, 0.99471074, 0.9956392, 0.99580777, 0.99445397, 0.998179317, 0.995421708, 0.9945228, 0.9951584, 0.9959967, 0.994803, 0.998446941, 0.995907903, 0.9944984, 0.995789, 0.99570775, 0.9942753, 0.998149276, 0.995116591, 0.9938771, 0.995149, 0.99546117, 0.9942783, 0.998287022, 0.995517492, 0.99470603, 0.9956387, 0.99581236, 0.9944552, 0.998182714, 0.995424867, 0.9945198, 0.99515766, 0.99600554, 0.99480516, 0.998449683, 0.995908141, 0.99451727, 0.9957925, 0.99570704, 0.99426615, 0.998159826, 0.995120347, 0.99388945, 0.99514586, 0.99547154, 0.99429715, 0.998293221, 0.995519161, 0.9947248, 0.99563605, 0.9958224, 0.994457, 0.998185933, 0.995428324, 0.9945368, 0.9951554, 0.9960071, 0.9948102, 0.99845314, 0.995913446, 0.99452585, 0.9957884, 0.9957104, 0.9942848, 0.998158395, 0.995133936, 0.99389416, 0.9951385, 0.99547887, 0.9942921, 0.998292387, 0.995519161, 0.99471587, 0.995634, 0.99582535, 0.99446017, 0.99818331, 0.995420277, 0.99453646, 0.9951625, 0.9960155, 0.99481165, 0.998449087, 0.995903969, 0.99452466, 0.99578184, 0.99572253, 0.99428254, 0.998157799, 0.99513191, 0.99389476, 0.995132, 0.99547803, 0.99429715, 0.99828738, 0.995528638, 0.9947242, 0.9956249, 0.9958229, 0.9944581, 0.998179674, 0.995429158, 0.9945503, 0.99514645, 0.9960132, 0.99481326, 0.998449087, 0.995912135, 0.99451834, 0.99577254, 0.9957249, 0.9942756, 0.998154461, 0.995142281, 0.99392134, 0.9951424, 0.9954822, 0.99429387, 0.998288572, 0.995530009, 0.9947358, 0.9956297, 0.9958229, 0.9944717, 0.998181641, 0.995427012, 0.9945545, 0.9951474, 0.99601454, 0.99481684, 0.99844718, 0.995903373, 0.99454105, 0.9957793, 0.99571854, 0.994277, 0.998153746, 0.995127916, 0.9939217, 0.9951366, 0.9954777, 0.9942952, 0.998285115, 0.995537221, 0.99476105, 0.99562943, 0.99582654, 0.99446833, 0.998181522, 0.995454907, 0.9945821, 0.99515414, 0.9960026, 0.9948213, 0.998445213, 0.995931089, 0.99456453, 0.99577665, 0.9957069, 0.99428135, 0.998151004, 0.995148778, 0.9939374, 0.99512684, 0.99546695, 0.9942811, 0.998285949, 0.995541155, 0.9947661, 0.9956179, 0.995824, 0.99445266, 0.998177886, 0.995454073, 0.9945695, 0.99514157, 0.996002, 0.9948035, 0.998440206, 0.995925128, 0.9945419, 0.9957675, 0.9957074, 0.99427503, 0.998143196, 0.995150089, 0.99391156, 0.99512506, 0.9954601, 0.9942782, 0.998276353, 0.995533347, 0.99474615, 0.99561983, 0.9958049, 0.9944425, 0.998172164, 0.99544698, 0.99456584, 0.99513215, 0.99598783, 0.9948007, 0.998442829, 0.995926678, 0.9945514, 0.9957697, 0.99570054, 0.9942676, 0.998144984, 0.995154023, 0.99394184, 0.9951128, 0.99545145, 0.9942731, 0.998275518, 0.99554199, 0.99475324, 0.9956137, 0.9958041, 0.99443215, 0.998170376, 0.995446622, 0.99458396, 0.99513453, 0.99599063, 0.9947977, 0.998440921, 0.995937943, 0.99457103, 0.99577266, 0.995704, 0.9942613, 0.998147607, 0.995157301, 0.99394655, 0.9951247, 0.99546164, 0.9942761, 0.998283088, 0.995545387, 0.9947541, 0.9956238, 0.99580765, 0.99444884, 0.998177171, 0.995454192, 0.99458516, 0.9951401, 0.99599504, 0.99479735, 0.998441517, 0.995937228, 0.99456215, 0.9957776, 0.99570835, 0.9942644, 0.998144746, 0.995158851, 0.9939374, 0.99513465, 0.9954678, 0.99428445, 0.998275876, 0.995537221, 0.9947554, 0.9956291, 0.9958132, 0.994447, 0.998168111, 0.995449722, 0.99457866, 0.99514985, 0.9959994, 0.99479663, 0.998443544, 0.995930374, 0.9945566, 0.99577373, 0.9957055, 0.9942603, 0.998144627, 0.995157063, 0.9939254, 0.99512494, 0.9954738, 0.9942802, 0.998280525, 0.99554491, 0.9947524, 0.9956157, 0.995815, 0.9944587, 0.998171449, 0.99544853, 0.99456745, 0.9951332, 0.9959928, 0.99479854, 0.998435199, 0.995920062, 0.99454165, 0.99576604, 0.9957092, 0.9942664, 0.998143554, 0.99516356, 0.9939334, 0.99512285, 0.9954686, 0.9942795, 0.998281002, 0.995543003, 0.994751, 0.9956143, 0.99580896, 0.9944688, 0.998171926, 0.995452046, 0.9945826, 0.9951242, 0.99598604, 0.99481237, 0.998441041, 0.995936871, 0.9945596, 0.99576485, 0.9956911, 0.99427503, 0.998144031, 0.995164275, 0.9939387, 0.99512434, 0.9954541, 0.99429506, 0.99827373, 0.995560408, 0.99475867, 0.9956177, 0.9957924, 0.99446255, 0.99816823, 0.995464206, 0.99457866, 0.99512625, 0.9959792, 0.9948061, 0.998434126, 0.99593991, 0.99456286, 0.9957743, 0.9956924, 0.99427146, 0.99813807, 0.995159566, 0.9939469, 0.9951342, 0.9954491, 0.99428135, 0.998266339, 0.995548964, 0.99475193, 0.9956269, 0.99579674, 0.99445426, 0.998165011, 0.995446861, 0.9945744, 0.99513805, 0.99597824, 0.9948035, 0.998431504, 0.995924592, 0.99456453, 0.99577063, 0.9956981, 0.9942749, 0.998134732, 0.995149493, 0.9939235, 0.9951365, 0.9954451, 0.99429655, 0.998272657, 0.995542228, 0.9947525, 0.9956145, 0.99578154, 0.9944544, 0.9981616, 0.995443, 0.9945573, 0.9951219, 0.99597836, 0.99480784, 0.9984363, 0.9959448, 0.99454415, 0.99576306, 0.99567866, 0.99427855, 0.998144627, 0.995160043, 0.9939376, 0.9951266, 0.995453, 0.99429435, 0.998278141, 0.995565593, 0.9947549, 0.99561816, 0.99579585, 0.99446434, 0.998173, 0.99546057, 0.9945866, 0.99512035, 0.9959794, 0.99481684, 0.99844474, 0.99593544, 0.9945683, 0.9957722, 0.99569464, 0.9942754, 0.9981504, 0.9951692, 0.9939429, 0.9951366, 0.9954503, 0.994294, 0.99828064, 0.9955741, 0.9947602, 0.99563307, 0.9958026, 0.9944669, 0.9981729, 0.9954773, 0.9945896, 0.9951579, 0.9959799, 0.9948107, 0.9984457, 0.9959619, 0.9945775, 0.99582064, 0.99569714, 0.9942834, 0.99815243, 0.9951839, 0.9939462, 0.995159, 0.9954501, 0.9943005, 0.99827933, 0.995571, 0.99475783, 0.99564064, 0.99579626, 0.994464, 0.9981736, 0.9954727, 0.99458385, 0.9951664, 0.9959824, 0.99480677, 0.9984426, 0.9959559, 0.99456275, 0.9957977, 0.995691, 0.9942707, 0.9981487, 0.99518293, 0.99393785, 0.99515957, 0.99545324, 0.9942735, 0.9982784, 0.9955692, 0.99474686, 0.99563766, 0.99580395, 0.99443436, 0.9981768, 0.9954698, 0.99456877, 0.99517703, 0.99598485, 0.99478376, 0.99844635, 0.9959476, 0.99455416, 0.99580467, 0.9956984, 0.9942496, 0.99815077, 0.99517643, 0.9939217, 0.9951692, 0.9954576, 0.9942724, 0.99828273, 0.9955604, 0.9947506, 0.9956594, 0.9957966, 0.994444, 0.99817693, 0.9954718, 0.9945849, 0.99517924, 0.9959916, 0.9947919, 0.99844825, 0.9959533, 0.9945756, 0.99581474, 0.9957057, 0.99426347, 0.998154, 0.9952028, 0.99396366, 0.9951845, 0.99545795, 0.9942649, 0.99829024, 0.9955853, 0.99477917, 0.99567443, 0.99580693, 0.99444145, 0.9981805, 0.99548477, 0.99461204, 0.9951998, 0.9959902, 0.99479544, 0.9984504, 0.9959619, 0.99459827, 0.99583304, 0.99571234, 0.99425614, 0.9981542, 0.9951834, 0.99396837, 0.9952062, 0.9954737, 0.99427265, 0.99829, 0.9955644, 0.994766, 0.99568874, 0.99580884, 0.99443316, 0.998178363, 0.995429397, 0.99457455, 0.9952077, 0.99598974, 0.99479204, 0.99845207, 0.99594927, 0.9945684, 0.9958448, 0.99570435, 0.99424636, 0.99816245, 0.9951696, 0.9939502, 0.9952109, 0.9954627, 0.9942653, 0.99829346, 0.995561, 0.99475807, 0.99568886, 0.9958102, 0.9944399, 0.9981851, 0.99545515, 0.9945894, 0.99521255, 0.99598795, 0.99479854, 0.9984561, 0.99595165, 0.99457395, 0.99584097, 0.9957029, 0.99426043, 0.998161, 0.9951744, 0.99395245, 0.995205, 0.9954524, 0.9942603, 0.9982944, 0.9955621, 0.99475217, 0.9956832, 0.995808, 0.9944328, 0.99818665, 0.99545443, 0.9945838, 0.9952023, 0.99599314, 0.9947772, 0.9984559, 0.9959411, 0.9945518, 0.9958216, 0.9957069, 0.99423057, 0.998159826, 0.995161653, 0.99393517, 0.99519014, 0.99546283, 0.9942502, 0.9982949, 0.9955508, 0.99474496, 0.9956651, 0.9957996, 0.99441785, 0.9981893, 0.9954484, 0.9945743, 0.99519897, 0.9959895, 0.9947854, 0.998457432, 0.995941579, 0.9945722, 0.9958274, 0.99570596, 0.99425024, 0.998159587, 0.995171368, 0.9939457, 0.99519825, 0.9954594, 0.99425167, 0.998292625, 0.995560765, 0.9947549, 0.99567986, 0.99580824, 0.9944377, 0.9981827, 0.9954659, 0.9945773, 0.9951938, 0.99599695, 0.9947719, 0.998453736, 0.995934486, 0.9945549, 0.99582183, 0.99570596, 0.9942309, 0.998161852, 0.995151758, 0.9939208, 0.99518824, 0.9954502, 0.9942373, 0.99828905, 0.99554694, 0.99474555, 0.9956784, 0.99580055, 0.99442035, 0.9981839, 0.9954476, 0.9945794, 0.99519295, 0.9959949, 0.99477553, 0.9984535, 0.99593437, 0.99455684, 0.9958264, 0.99571025, 0.9942467, 0.998158634, 0.995152831, 0.9939362, 0.99518657, 0.99546957, 0.99425805, 0.9982907, 0.99555224, 0.99475515, 0.99567443, 0.9958101, 0.99442786, 0.99818224, 0.995446, 0.99457926, 0.9951874, 0.99599564, 0.99478227, 0.998455048, 0.995926797, 0.99455744, 0.99582195, 0.9957062, 0.9942339, 0.99815768, 0.995145857, 0.99393374, 0.9951847, 0.995457, 0.99423885, 0.998294413, 0.995550334, 0.994751, 0.995657, 0.99579537, 0.9943995, 0.998184, 0.99544156, 0.99456453, 0.99516606, 0.99598074, 0.99475527, 0.998452663, 0.995919108, 0.994544, 0.9958086, 0.99569416, 0.99421597, 0.998156846, 0.995147049, 0.99393314, 0.9951874, 0.9954417, 0.99422294, 0.9982931, 0.9955525, 0.99474484, 0.99566275, 0.9957813, 0.99439913, 0.99818796, 0.99546695, 0.9945702, 0.99518365, 0.9959804, 0.9947548, 0.99845755, 0.9959572, 0.99456406, 0.99581367, 0.9956891, 0.9942097, 0.99816823, 0.99518496, 0.99392855, 0.9951791, 0.9954386, 0.99422354, 0.99829525, 0.9955758, 0.9947438, 0.9956593, 0.99578446, 0.9943832, 0.9981825, 0.99546623, 0.994563, 0.99517137, 0.995974, 0.99473155, 0.998454809, 0.995944917, 0.99454933, 0.9958067, 0.9956833, 0.994209, 0.99816221, 0.99518317, 0.9939296, 0.9951826, 0.995446, 0.99423814, 0.998292744, 0.995577872, 0.9947535, 0.99566793, 0.9957877, 0.99440396, 0.99818593, 0.9954821, 0.99459296, 0.9951898, 0.99597645, 0.9947649, 0.998456, 0.9959591, 0.9945709, 0.9958321, 0.9956984, 0.99422705, 0.998163283, 0.995181859, 0.9939516, 0.99520314, 0.9954609, 0.99424815, 0.99828833, 0.9955697, 0.994749, 0.9956748, 0.9957936, 0.9944195, 0.99818426, 0.9954738, 0.9945721, 0.99519837, 0.99598366, 0.9947676, 0.9984536, 0.9959459, 0.9945584, 0.99582773, 0.99569297, 0.9942346, 0.99815995, 0.9951665, 0.9939404, 0.99519014, 0.9954441, 0.9942448, 0.9982894, 0.9955591, 0.9947446, 0.9956725, 0.99579227, 0.9944233, 0.9981798, 0.9954601, 0.99455404, 0.99519026, 0.9959793, 0.9947818, 0.998447657, 0.995940983, 0.9945315, 0.99582666, 0.99570256, 0.9942301, 0.99815756, 0.9951496, 0.99391913, 0.99519676, 0.99545455, 0.99425393, 0.998292029, 0.995548725, 0.9947496, 0.9956808, 0.99579346, 0.99442613, 0.998180628, 0.995457947, 0.99456215, 0.99519116, 0.99598, 0.9947714, 0.998453021, 0.99593246, 0.99454767, 0.9958113, 0.99569076, 0.9942461, 0.99816221, 0.995157063, 0.9939328, 0.99519545, 0.9954555, 0.99426615, 0.998295844, 0.995562077, 0.9947419, 0.99568474, 0.9957932, 0.9944404, 0.998185575, 0.995461643, 0.99456733, 0.9951938, 0.99598414, 0.9947905, 0.998451948, 0.995938897, 0.9945413, 0.99581945, 0.9956951, 0.99423766, 0.998163283, 0.995156109, 0.9939171, 0.9951875, 0.99545574, 0.9942559, 0.998292148, 0.995566905, 0.9947364, 0.9956723, 0.9958037, 0.9944365, 0.9981896, 0.9954609, 0.99455476, 0.99520487, 0.99599385, 0.99477756, 0.99845886, 0.9959555, 0.99455166, 0.99583894, 0.9957023, 0.9942414, 0.9981674, 0.9951686, 0.9939498, 0.9952164, 0.99545157, 0.9942623, 0.998299539, 0.995578706, 0.99475205, 0.9956867, 0.9957978, 0.9944418, 0.99818796, 0.99549496, 0.994592, 0.99520993, 0.996002, 0.9947825, 0.99845946, 0.9959547, 0.9945894, 0.9958352, 0.995721, 0.9942359, 0.998167992, 0.995179594, 0.99397033, 0.9951938, 0.99548346, 0.9942536, 0.998298705, 0.995573759, 0.9947805, 0.9956774, 0.99581677, 0.99443203, 0.9981865, 0.995472, 0.9946095, 0.99519944, 0.99600416, 0.9947653, 0.99845505, 0.9959521, 0.99458176, 0.9958144, 0.9957132, 0.99423176, 0.998166203, 0.995167911, 0.9939607, 0.9951906, 0.9954724, 0.9942438, 0.998297274, 0.995573878, 0.9947786, 0.99566025, 0.99580526, 0.9944259, 0.9981832, 0.9954692, 0.9946078, 0.99516815, 0.9960024, 0.9947618, 0.9984541, 0.9959388, 0.9945768, 0.9958072, 0.99571, 0.994242, 0.9981623, 0.99515957, 0.9939638, 0.995169, 0.9954613, 0.99424213, 0.998290837, 0.995564997, 0.9947695, 0.99565965, 0.99579674, 0.994422, 0.998184, 0.99546164, 0.99459696, 0.9951828, 0.9959994, 0.99476844, 0.998454928, 0.995943367, 0.9945803, 0.9958216, 0.99570954, 0.9942314, 0.9981635, 0.9951801, 0.99396944, 0.99518704, 0.99547416, 0.99424875, 0.998295963, 0.995561957, 0.9947771, 0.99566275, 0.99580324, 0.9944161, 0.99818283, 0.9954554, 0.994603693, 0.99519223, 0.99599683, 0.994763, 0.998451829, 0.995938778, 0.9945703, 0.9958113, 0.99570704, 0.99423355, 0.998165846, 0.995152116, 0.9939607, 0.9951957, 0.99545467, 0.9942331, 0.998287857, 0.995551288, 0.99476725, 0.9956658, 0.995806, 0.99441034, 0.99818724, 0.9954536, 0.99458873, 0.9951934, 0.9959961, 0.994755, 0.998455763, 0.995953321, 0.994572, 0.9958256, 0.9957171, 0.99422944, 0.998166203, 0.995176792, 0.99396163, 0.9951958, 0.99547213, 0.99424994, 0.998297513, 0.995580971, 0.99478555, 0.99568164, 0.99581176, 0.99443156, 0.9981894, 0.9954882, 0.9946163, 0.9952024, 0.99599457, 0.994786, 0.99846375, 0.99596727, 0.99459213, 0.9958314, 0.99570245, 0.9942597, 0.9981749, 0.9952103, 0.9939952, 0.99520487, 0.99547035, 0.9942606, 0.99831307, 0.9955983, 0.99479973, 0.99569005, 0.9957995, 0.99442846, 0.99820304, 0.995491, 0.9946202, 0.9952069, 0.9959999, 0.9947898, 0.9984762, 0.9959715, 0.99459046, 0.995843, 0.99570906, 0.9942572, 0.99818075, 0.99520063, 0.9939932, 0.99520427, 0.9954536, 0.9942696, 0.9983089, 0.995589, 0.9948042, 0.99568427, 0.9958008, 0.99444205, 0.9982096, 0.995501, 0.9946341, 0.99520403, 0.99600214, 0.99479747, 0.998475, 0.9959786, 0.99460334, 0.99583375, 0.99571294, 0.99425536, 0.9981832, 0.9951944, 0.99400663, 0.99520487, 0.9954684, 0.9942696, 0.9983174, 0.99560046, 0.99481314, 0.9957008, 0.9958146, 0.9944242, 0.99820304, 0.99548197, 0.9946355, 0.9952146, 0.995998, 0.99478734, 0.9984725, 0.99595, 0.9945907, 0.9958438, 0.99572, 0.99425477, 0.99818164, 0.9951697, 0.9939848, 0.9952207, 0.9954838, 0.9942717, 0.99831223, 0.9955769, 0.9948011, 0.99569786, 0.9958236, 0.9944377, 0.99820304, 0.9954814, 0.99461734, 0.9952141, 0.99601907, 0.9947953, 0.99847454, 0.99595344, 0.9946018, 0.9958412, 0.9957354, 0.9942543, 0.9981831, 0.9951749, 0.99399155, 0.9952241, 0.9954946, 0.99428266, 0.998314, 0.99557304, 0.9947948, 0.99570584, 0.99583554, 0.9944272, 0.99820065, 0.9954686, 0.9946137, 0.9952287, 0.9960188, 0.994783, 0.9984675, 0.9959547, 0.9945637, 0.99584264, 0.99572664, 0.9942483, 0.9981815, 0.99518174, 0.9939801, 0.99522674, 0.9954902, 0.9942712, 0.99831426, 0.9955833, 0.99478424, 0.99570894, 0.9958316, 0.9944235, 0.998206, 0.99546695, 0.99458927, 0.9952234, 0.9960102, 0.9947818, 0.9984711, 0.99594086, 0.9945685, 0.99584925, 0.99571747, 0.9942418, 0.9981809, 0.99517536, 0.99396366, 0.9952254, 0.99547595, 0.99425286, 0.99830914, 0.99557835, 0.99477744, 0.9957041, 0.99580836, 0.994409, 0.9982039, 0.9954798, 0.99460274, 0.99522305, 0.9960024, 0.9947677, 0.9984732, 0.99593663, 0.99457383, 0.99584526, 0.9957073, 0.99422973, 0.99817765, 0.99514866, 0.99394375, 0.99521726, 0.9954621, 0.9942406, 0.99830747, 0.99554247, 0.99476, 0.99569416, 0.99580395, 0.99442506, 0.99820125, 0.9954489, 0.99460083, 0.9952062, 0.995994, 0.9947779, 0.9984687, 0.995928, 0.99457115, 0.99583364, 0.995699, 0.9942274, 0.9981814, 0.9951662, 0.9939563, 0.9952207, 0.99546397, 0.9942672, 0.99831754, 0.99556535, 0.99477696, 0.9956974, 0.9957871, 0.9944136, 0.99820364, 0.99545646, 0.9945808, 0.99520725, 0.99599206, 0.99479914, 0.99847573, 0.9959758, 0.99459493, 0.9958438, 0.9957093, 0.9942724, 0.99818355, 0.9951875, 0.99399346, 0.995222, 0.99548477, 0.9942876, 0.9983127, 0.9955942, 0.9948036, 0.9957113, 0.99581885, 0.9944556, 0.9982052, 0.9954875, 0.9946336, 0.99523395, 0.9960137, 0.99480903, 0.99847645, 0.9959442, 0.9945954, 0.9958412, 0.9957132, 0.99427575, 0.99818903, 0.9951562, 0.99399096, 0.99521786, 0.9954649, 0.99428374, 0.99831814, 0.99557114, 0.994807482, 0.99571085, 0.9958009, 0.9944663, 0.9982115, 0.99549437, 0.9946818, 0.99522966, 0.996003, 0.9948239, 0.9984792, 0.9959894, 0.9946236, 0.9958619, 0.99572134, 0.9942894, 0.99818355, 0.99523616, 0.994035, 0.9952266, 0.99546933, 0.9943119, 0.9983236, 0.9956273, 0.9948187, 0.995704, 0.9958134, 0.99444807, 0.998212, 0.9955168, 0.99466276, 0.9952175, 0.9960031, 0.9948177, 0.9984804, 0.99599373, 0.9946384, 0.99584603, 0.99571604, 0.99429035, 0.99819285, 0.9952288, 0.9940333, 0.9952181, 0.9954814, 0.9943059, 0.99832326, 0.99562645, 0.9948456, 0.99571073, 0.99580896, 0.9944722, 0.99820507, 0.99551964, 0.99467564, 0.99522823, 0.9959961, 0.99483323, 0.9984744, 0.9959948, 0.9946577, 0.9958543, 0.9957074, 0.99429613, 0.99818724, 0.9952235, 0.9940695, 0.99521977, 0.99547666, 0.9943047, 0.9983205, 0.99561685, 0.99486, 0.99571425, 0.99582005, 0.99445474, 0.9982091, 0.99550915, 0.9946912, 0.9952287, 0.99601525, 0.9948134, 0.99848, 0.99598473, 0.99466336, 0.99585515, 0.99572986, 0.9942782, 0.9981937, 0.9952396, 0.99409086, 0.9952239, 0.9954867, 0.9942912, 0.99832183, 0.99563426, 0.9948718, 0.9957126, 0.995825, 0.99445957, 0.99821836, 0.99552876, 0.9947065, 0.99524254, 0.99602354, 0.9948477, 0.9984906, 0.99600565, 0.9946848, 0.99587464, 0.9957438, 0.99433124, 0.9982003, 0.9952524, 0.99409795, 0.9952565, 0.9954939, 0.9943543, 0.9983309, 0.9956391, 0.99489903, 0.99572617, 0.9958483, 0.9945074, 0.99821764, 0.99554247, 0.99473685, 0.9952685, 0.9960467, 0.9948778, 0.9984913, 0.99601465, 0.99470687, 0.99587834, 0.9957527, 0.9943674, 0.99820375, 0.99528503, 0.994128, 0.9952613, 0.9955097, 0.99437153, 0.9983381, 0.99566877, 0.9949079, 0.99574393, 0.99584854, 0.994536, 0.99822587, 0.9955688, 0.99474865, 0.99527055, 0.99604094, 0.99489284, 0.998494506, 0.996042013, 0.9947102, 0.9958866, 0.9957497, 0.99435985, 0.99820256, 0.9953049, 0.9941227, 0.99526453, 0.9955063, 0.9943712, 0.99833566, 0.9956742, 0.99490815, 0.99573827, 0.9958457, 0.9945427, 0.9982254, 0.99555945, 0.99473155, 0.9952573, 0.99603605, 0.9948759, 0.9984896, 0.9960322, 0.9946918, 0.99587643, 0.9957489, 0.9943632, 0.99820614, 0.99527264, 0.9940939, 0.99526143, 0.9955017, 0.9943672, 0.9983322, 0.9956624, 0.9948888, 0.99574816, 0.9958418, 0.9945261, 0.99822193, 0.9955311, 0.9947223, 0.99527067, 0.99603087, 0.9948836, 0.9984889, 0.9959941, 0.9946684, 0.995877, 0.99573886, 0.99434316, 0.9981975, 0.9952174, 0.9940766, 0.99525744, 0.9954874, 0.99434245, 0.998331, 0.99562234, 0.9948717, 0.9957526, 0.99582833, 0.9944991, 0.9982237, 0.9955129, 0.9947095, 0.9952701, 0.9960291, 0.9948641, 0.9984883, 0.9959929, 0.99469346, 0.9958976, 0.99574095, 0.9943497, 0.99820244, 0.99524635, 0.99410194, 0.9952788, 0.9954974, 0.99437755, 0.9983374, 0.9956405, 0.9948856, 0.9957592, 0.99584013, 0.9945292, 0.9982248, 0.99553, 0.9947283, 0.99528766, 0.99603015, 0.994883, 0.99849045, 0.9960031, 0.994692, 0.9959008, 0.9957407, 0.9943497, 0.9982058, 0.99524206, 0.9941121, 0.9952775, 0.99549544, 0.9943732, 0.9983388, 0.9956515, 0.99489915, 0.9957575, 0.9958405, 0.9945355, 0.99822813, 0.9955349, 0.9947372, 0.99528176, 0.9960328, 0.9948993, 0.9984909, 0.99600744, 0.994717, 0.99590296, 0.9957413, 0.9943647, 0.9982028, 0.99526274, 0.9941342, 0.9952861, 0.99551135, 0.99437577, 0.9983388, 0.9956463, 0.99490684, 0.99576294, 0.9958501, 0.99453896, 0.99822515, 0.99554837, 0.9947347, 0.99527633, 0.99603194, 0.9948797, 0.9984852, 0.99601305, 0.99470335, 0.9958912, 0.99573237, 0.9943566, 0.99820185, 0.9952584, 0.9941056, 0.995266, 0.99549377, 0.9943807, 0.9983323, 0.9956612, 0.9948909, 0.99574983, 0.9958329, 0.9945239, 0.9982211, 0.9955329, 0.99472433, 0.99527407, 0.9960193, 0.99487996, 0.9984853, 0.99600637, 0.9946959, 0.99588895, 0.9957391, 0.9943481, 0.99819607, 0.9952454, 0.9941017, 0.995267, 0.9954867, 0.9943608, 0.99833006, 0.99564844, 0.99488914, 0.9957489, 0.9958384, 0.99453473, 0.99822, 0.99553686, 0.9947313, 0.99527454, 0.99602675, 0.9948835, 0.99848276, 0.99601185, 0.99471676, 0.9958906, 0.99573505, 0.9943515, 0.99819773, 0.99526167, 0.9941057, 0.99526095, 0.99549764, 0.9943655, 0.9983309, 0.9956483, 0.99490345, 0.9957484, 0.9958418, 0.99452907, 0.99822575, 0.99554324, 0.99474144, 0.99527216, 0.9960298, 0.9948866, 0.99848783, 0.99600345, 0.9947011, 0.9958846, 0.995742, 0.9943581, 0.9982017, 0.9952559, 0.99411476, 0.99526566, 0.99550855, 0.9943832, 0.9983367, 0.99564195, 0.9948974, 0.99574995, 0.99584734, 0.99452657, 0.9982236, 0.9955338, 0.9947373, 0.9952795, 0.99603313, 0.99488807, 0.99849105, 0.9960067, 0.9947043, 0.9958924, 0.9957449, 0.99435526, 0.9982053, 0.99526465, 0.9941185, 0.995282, 0.995505, 0.9943766, 0.99833256, 0.9956523, 0.99490356, 0.9957646, 0.9958442, 0.9945293, 0.99822706, 0.99554694, 0.99473363, 0.9952868, 0.99603146, 0.99489045, 0.9984901, 0.9960181, 0.9947072, 0.9959042, 0.995742, 0.994355, 0.9982053, 0.9952718, 0.99411595, 0.9952809, 0.99549717, 0.9943818, 0.9983392, 0.99566495, 0.9948942, 0.9957711, 0.99584466, 0.99452597, 0.99823076, 0.99555546, 0.9947407, 0.995298, 0.99602723, 0.9948796, 0.99849486, 0.99602175, 0.99471384, 0.99590886, 0.99573755, 0.99435705, 0.9982091, 0.9952703, 0.99411935, 0.9952813, 0.99549556, 0.9943798, 0.9983392, 0.99567515, 0.9949041, 0.9957757, 0.99584, 0.9945339, 0.9982326, 0.9955657, 0.99474865, 0.9952897, 0.9960303, 0.99489033, 0.99849486, 0.99603504, 0.99471587, 0.9959144, 0.99574035, 0.9943609, 0.9982084, 0.9953004, 0.99413294, 0.9953027, 0.9955063, 0.994385, 0.9983407, 0.99567467, 0.994912, 0.9957758, 0.9958585, 0.99453306, 0.9982284, 0.99557304, 0.9947365, 0.99530303, 0.99604756, 0.994887, 0.9984958, 0.99604, 0.99471664, 0.9959138, 0.99575573, 0.9943573, 0.99821186, 0.99528414, 0.99411243, 0.9952978, 0.9955046, 0.99438107, 0.9983406, 0.99569005, 0.9949053, 0.9957822, 0.9958543, 0.99452835, 0.99823165, 0.9955733, 0.99473387, 0.9953082, 0.9960442, 0.99487996, 0.998494, 0.99603903, 0.9947025, 0.99591815, 0.9957567, 0.9943397, 0.9982089, 0.9952832, 0.99411887, 0.99530345, 0.995514, 0.99437463, 0.9983394, 0.99568343, 0.99490154, 0.99579215, 0.995862, 0.99452245, 0.9982293, 0.9955663, 0.99473953, 0.9953122, 0.99604934, 0.99488276, 0.9984938, 0.9960395, 0.9947096, 0.995932, 0.9957594, 0.99435526, 0.99820876, 0.9952963, 0.994115, 0.9953135, 0.9955164, 0.99437696, 0.99834037, 0.9956778, 0.9949012, 0.99578875, 0.99586344, 0.9945378, 0.9982327, 0.9955687, 0.99472964, 0.9953186, 0.9960584, 0.99489504, 0.99849546, 0.99604, 0.9947118, 0.9959269, 0.9957646, 0.99435776, 0.9982058, 0.99527645, 0.9941071, 0.9953141, 0.9955285, 0.9943949, 0.9983386, 0.99567086, 0.99489444, 0.9957995, 0.9958691, 0.9945497, 0.9982291, 0.9955643, 0.99472696, 0.9953348, 0.99605936, 0.99489707, 0.99849224, 0.9960334, 0.99470013, 0.99593365, 0.9957626, 0.9943568, 0.99820495, 0.9952743, 0.99410534, 0.9953275, 0.9955227, 0.9943772, 0.9983392, 0.9956646, 0.9948813, 0.99579585, 0.99586415, 0.9945398, 0.9982255, 0.9955538, 0.99472624, 0.99533397, 0.99605983, 0.994892, 0.99849486, 0.99602956, 0.9947004, 0.9959469, 0.9957678, 0.99435514, 0.9982085, 0.9952684, 0.9941115, 0.99533135, 0.9955228, 0.99438393, 0.9983417, 0.99566275, 0.99490637, 0.99579746, 0.99586046, 0.99454033, 0.9982333, 0.9955552, 0.9947424, 0.9953245, 0.99604744, 0.9948954, 0.998495, 0.9960207, 0.9947135, 0.9959369, 0.9957575, 0.99436766, 0.99820864, 0.9952814, 0.99412715, 0.99531716, 0.995513, 0.99440104, 0.99834406, 0.9956819, 0.99491805, 0.9957983, 0.995868, 0.99454564, 0.99823236, 0.99557495, 0.9947446, 0.9953282, 0.9960551, 0.9949138, 0.9984927, 0.99603456, 0.9947223, 0.9959384, 0.9957533, 0.99437636, 0.9982135, 0.99528223, 0.9941242, 0.9953286, 0.99552304, 0.9943932, 0.9983412, 0.99568164, 0.99490935, 0.9957996, 0.9958621, 0.99455297, 0.99823004, 0.99556065, 0.99474734, 0.9953174, 0.99603856, 0.99491, 0.99849606, 0.9960312, 0.99471676, 0.9959351, 0.9957464, 0.99438345, 0.99820566, 0.99528885, 0.9941281, 0.99532413, 0.99549884, 0.99439794, 0.99833894, 0.99567467, 0.9949124, 0.9957978, 0.9958438, 0.99454564, 0.99823344, 0.99556905, 0.9947523, 0.99531424, 0.99602836, 0.99490887, 0.99849534, 0.9960446, 0.99472785, 0.99591994, 0.995738, 0.99437344, 0.99821174, 0.9952891, 0.99413234, 0.99529946, 0.995501, 0.99439996, 0.99833655, 0.9956873, 0.994909, 0.9957842, 0.99583805, 0.9945485, 0.9982345, 0.9955714, 0.9947471, 0.99530005, 0.99602616, 0.9949046, 0.99849486, 0.9960413, 0.9947102, 0.9959168, 0.9957288, 0.9943544, 0.9982139, 0.9953023, 0.99412054, 0.9953062, 0.99548846, 0.99437743, 0.9983406, 0.995686, 0.99490577, 0.9957782, 0.9958282, 0.9945486, 0.99823225, 0.9955781, 0.9947436, 0.99530894, 0.99602413, 0.994913, 0.99849975, 0.9960503, 0.9947176, 0.99593604, 0.99572986, 0.994387, 0.9982173, 0.9953098, 0.99413717, 0.99532664, 0.99548954, 0.9944195, 0.9983456, 0.995704, 0.9949208, 0.9958022, 0.9958335, 0.99457407, 0.9982368, 0.99558806, 0.9947613, 0.99533373, 0.996031, 0.9949282, 0.9985, 0.99604553, 0.99472785, 0.9959442, 0.99573696, 0.99440044, 0.99821573, 0.99529016, 0.99414766, 0.9953312, 0.99549717, 0.9944294, 0.99834704, 0.9956859, 0.994926, 0.9958091, 0.99584264, 0.9945801, 0.9982377, 0.99557835, 0.9947517, 0.9953291, 0.99603325, 0.99494153, 0.9984989, 0.99605703, 0.9947413, 0.9959483, 0.9957431, 0.9943984, 0.9982161, 0.9953049, 0.9941572, 0.9953421, 0.9955056, 0.9944253, 0.9983491, 0.9956723, 0.99492216, 0.9958042, 0.99584526, 0.99457467, 0.9982431, 0.99556947, 0.9947689, 0.99532723, 0.9960269, 0.9949402, 0.9985079, 0.99603975, 0.99474096, 0.9959406, 0.99574405, 0.9943961, 0.9982236, 0.99528885, 0.9941542, 0.995327, 0.99550796, 0.99441785, 0.9983553, 0.9956899, 0.9949273, 0.99580187, 0.99584216, 0.99457127, 0.99824584, 0.9955871, 0.99476796, 0.99532676, 0.99603313, 0.9949275, 0.9985026, 0.99605584, 0.9947399, 0.99595344, 0.99574023, 0.9944003, 0.99822015, 0.9953293, 0.99414223, 0.99534786, 0.9955058, 0.99443495, 0.9983546, 0.9957159, 0.99494565, 0.9958164, 0.9958549, 0.99459165, 0.99824536, 0.99561656, 0.9947845, 0.99534315, 0.996042, 0.994948, 0.9985071, 0.9960879, 0.99474984, 0.99595493, 0.9957544, 0.99441314, 0.9982242, 0.99533856, 0.9941588, 0.9953553, 0.99550533, 0.99443483, 0.9983511, 0.9957353, 0.99494827, 0.99581933, 0.99585706, 0.99459213, 0.99824, 0.9956268, 0.99477166, 0.99534, 0.9960371, 0.99494624, 0.99850464, 0.99609214, 0.99475664, 0.99595946, 0.99575454, 0.9944254, 0.99822277, 0.99534494, 0.9941765, 0.99534684, 0.99551654, 0.994441, 0.99835336, 0.99573505, 0.99494934, 0.99582016, 0.99586105, 0.99459815, 0.9982439, 0.99561876, 0.9947836, 0.99535275, 0.9960477, 0.9949421, 0.99850464, 0.99607366, 0.99475145, 0.99596065, 0.9957605, 0.994416, 0.9982231, 0.9953323, 0.99416953, 0.9953625, 0.9955271, 0.9944477, 0.9983539, 0.99572676, 0.99495465, 0.9958244, 0.99586, 0.9945885, 0.998242, 0.995619, 0.9947817, 0.99535435, 0.99605405, 0.99494636, 0.9985054, 0.9960752, 0.99475026, 0.99597186, 0.995749, 0.99441046, 0.9982217, 0.99532896, 0.99417496, 0.99536335, 0.9955207, 0.99444956, 0.9983545, 0.99572504, 0.994946, 0.9958394, 0.9958662, 0.9945891, 0.99824035, 0.9956111, 0.9947885, 0.9953613, 0.99605227, 0.9949386, 0.9985033, 0.996086, 0.99476737, 0.9959716, 0.9957699, 0.9944067, 0.9982175, 0.9953375, 0.9941659, 0.99536085, 0.99553525, 0.9944497, 0.9983505, 0.99572843, 0.9949478, 0.9958348, 0.9958776, 0.99460405, 0.99824166, 0.99562657, 0.99478203, 0.995359, 0.99606293, 0.99495596, 0.99850506, 0.9960802, 0.99476266, 0.9959726, 0.9957718, 0.99442744, 0.99821585, 0.99534196, 0.99416506, 0.9953754, 0.9955395, 0.9944588, 0.9983506, 0.9957242, 0.99495524, 0.9958388, 0.99587375, 0.99458927, 0.9982382, 0.9956131, 0.9947898, 0.9953545, 0.9960563, 0.9949443, 0.9984962, 0.9960848, 0.99475276, 0.9959704, 0.995756, 0.9944077, 0.99821824, 0.99535084, 0.9941838, 0.9953572, 0.9955298, 0.9944394, 0.99834895, 0.99574167, 0.9949663, 0.9958314, 0.9958744, 0.9945901, 0.99824023, 0.9956351, 0.99481255, 0.9953394, 0.9960597, 0.99495345, 0.9985043, 0.9960914, 0.9947841, 0.9959645, 0.9957734, 0.99441314, 0.9982185, 0.99535424, 0.9941962, 0.9953725, 0.99554455, 0.99445474, 0.9983525, 0.9957347, 0.9949772, 0.99582464, 0.99588096, 0.99459803, 0.9982445, 0.9956249, 0.9948241, 0.9953584, 0.99606943, 0.9949697, 0.9985032, 0.9960775, 0.9947825, 0.99596846, 0.99577904, 0.99442244, 0.99821585, 0.99532014, 0.99417144, 0.99536073, 0.99553156, 0.994461, 0.99835336, 0.99572784, 0.99496585, 0.995837, 0.995871, 0.9945943, 0.99824107, 0.99561924, 0.9947871, 0.99535865, 0.9960608, 0.9949531, 0.9985066, 0.9960806, 0.99476033, 0.99596983, 0.9957782, 0.9944252, 0.9982217, 0.99533075, 0.9941816, 0.9953753, 0.9955507, 0.9944546, 0.99834514, 0.9957222, 0.9949491, 0.9958392, 0.9958826, 0.99460286, 0.9982407, 0.9956053, 0.99477315, 0.99535626, 0.99606764, 0.994965, 0.9985032, 0.99607605, 0.9947582, 0.99597305, 0.9957911, 0.9944459, 0.99822086, 0.9953388, 0.9941677, 0.9953791, 0.9955408, 0.99447656, 0.9983545, 0.99572, 0.99494946, 0.9958392, 0.9958905, 0.99460095, 0.9982419, 0.99559253, 0.99480575, 0.99536335, 0.9960718, 0.99496704, 0.9985026, 0.9960848, 0.9947906, 0.9959928, 0.99579406, 0.9944599, 0.99821293, 0.9953524, 0.9942116, 0.99538934, 0.99555236, 0.9944887, 0.9983524, 0.9957177, 0.99496585, 0.9958519, 0.9958828, 0.9946354, 0.9982387, 0.9956237, 0.994799, 0.9953642, 0.99606115, 0.994968, 0.9985014, 0.99609095, 0.9947511, 0.99597234, 0.995762, 0.99444884, 0.9981984, 0.99532664, 0.99416167, 0.9953597, 0.99549603, 0.9944734, 0.99833894, 0.99572206, 0.9949414, 0.9958306, 0.9958443, 0.9946011, 0.99823546, 0.9956296, 0.99477905, 0.99535805, 0.9960208, 0.99495274, 0.9985012, 0.9960979, 0.9947489, 0.99597484, 0.9957359, 0.99438995, 0.9982141, 0.995354, 0.99414176, 0.995343, 0.9954719, 0.99443805, 0.9983417, 0.9957366, 0.9949158, 0.995818, 0.99582064, 0.9945892, 0.998237, 0.9956308, 0.99476, 0.99534965, 0.9960077, 0.9949454, 0.9984983, 0.99607533, 0.9947466, 0.99596924, 0.9957335, 0.99440724, 0.99820423, 0.9953334, 0.99412525, 0.9953565, 0.9954903, 0.9944471, 0.99834263, 0.995721, 0.99490947, 0.99582773, 0.9958329, 0.99459577, 0.9982314, 0.99562716, 0.9947438, 0.99536324, 0.99601895, 0.9949608, 0.9984968, 0.99611044, 0.9947265, 0.99596345, 0.99573237, 0.9944234, 0.9982058, 0.9953755, 0.9941409, 0.9953678, 0.9955004, 0.9944728, 0.9983346, 0.9957604, 0.99492174, 0.99583626, 0.9958472, 0.9946189, 0.9982254, 0.99567133, 0.9947655, 0.99535024, 0.9960448, 0.9949937, 0.99849653, 0.99612784, 0.9947271, 0.9959733, 0.9957622, 0.9944482, 0.9982071, 0.9953937, 0.9941281, 0.995354, 0.9955031, 0.9944703, 0.99833584, 0.9957687, 0.9949202, 0.99582076, 0.99583673, 0.9946013, 0.9982243, 0.9956788, 0.9947616, 0.9953388, 0.99601257, 0.99497414, 0.99848664, 0.9961354, 0.99473387, 0.99594796, 0.9957253, 0.9944465, 0.99820006, 0.99540657, 0.99414706, 0.9953363, 0.9954934, 0.9944938, 0.998330176, 0.995772541, 0.99493337, 0.99579877, 0.9958333, 0.99462044, 0.99822086, 0.9956664, 0.99475926, 0.99530345, 0.99601585, 0.9949866, 0.9984831, 0.9961132, 0.99474, 0.99594027, 0.9957385, 0.9944463, 0.9981943, 0.99538285, 0.99415636, 0.99534386, 0.99548316, 0.9944595, 0.9983228, 0.9957593, 0.994927168, 0.995814383, 0.9958463, 0.9946101, 0.9982185, 0.99565613, 0.994771183, 0.99533987, 0.9960247, 0.99498683, 0.9984812, 0.99610466, 0.9947451, 0.9959609, 0.99574876, 0.994451, 0.99819356, 0.9953688, 0.99416286, 0.99534744, 0.995494, 0.9944861, 0.99833125, 0.9957543, 0.9949301, 0.99580514, 0.9958221, 0.9946207, 0.9982127, 0.99563164, 0.9947555, 0.9953128, 0.9959994, 0.99497056, 0.99846905, 0.9960908, 0.9947378, 0.99594027, 0.99572206, 0.9944459, 0.9981749, 0.99536735, 0.9941513, 0.9953421, 0.99548984, 0.99449366, 0.998321, 0.9957276, 0.99492705, 0.9958086, 0.9958488, 0.994634, 0.9982133, 0.99562407, 0.9947614, 0.99532145, 0.99603397, 0.99499226, 0.9984805, 0.9960846, 0.9947224, 0.99594975, 0.99573237, 0.9944562, 0.9981882, 0.9953465, 0.9941336, 0.99532944, 0.99550086, 0.99449134, 0.9983285, 0.9957466, 0.994917, 0.99580836, 0.995843, 0.9946319, 0.9982148, 0.99563944, 0.99476033, 0.99531424, 0.9960293, 0.99499655, 0.99848014, 0.9961015, 0.9947325, 0.9959412, 0.99575824, 0.99446785, 0.9981894, 0.99536455, 0.9941625, 0.995295, 0.9955155, 0.99448895, 0.99832934, 0.9957444, 0.9949158, 0.99574816, 0.9958668, 0.99464935, 0.99821836, 0.9956238, 0.99476266, 0.9952848, 0.9960608, 0.995001, 0.9984831, 0.9960964, 0.9947354, 0.9959306, 0.99577445, 0.9944715, 0.9981918, 0.9953518, 0.9941593, 0.99534106, 0.99552745, 0.994501, 0.99831873, 0.99574, 0.9949355, 0.9958173, 0.99587774, 0.99463814, 0.99821115, 0.9956319, 0.9947729, 0.9953387, 0.99606484, 0.99499184, 0.99848557, 0.9960866, 0.9947511, 0.9959686, 0.99577606, 0.99445426, 0.9981991, 0.9953501, 0.9941666, 0.9953668, 0.99554443, 0.9945033, 0.9983298, 0.9957445, 0.9949485, 0.9958281, 0.9958931, 0.9946431, 0.9982217, 0.99563706, 0.994813502, 0.995359719, 0.996079981, 0.995002449, 0.998490453, 0.996102691, 0.99477756, 0.995979071, 0.995793819, 0.994468689, 0.998202443, 0.995365381, 0.994194388, 0.995373845, 0.995560288, 0.994511604, 0.99834168, 0.995769799, 0.9949857, 0.9958399, 0.9959061, 0.9946536, 0.99823165, 0.9956565, 0.9948366, 0.995379, 0.99609286, 0.99502766, 0.9985033, 0.99611783, 0.9947831, 0.99598914, 0.99581283, 0.99447584, 0.998207, 0.9953916, 0.9942023, 0.9953732, 0.9955727, 0.9945167, 0.99834263, 0.99578243, 0.994955599, 0.995846152, 0.995913446, 0.994658768, 0.998232484, 0.995675027, 0.994814813, 0.995375276, 0.9961022, 0.9950226, 0.9984945, 0.99613374, 0.9947725, 0.9959869, 0.995817, 0.9944792, 0.998203278, 0.995398402, 0.994191706, 0.995379984, 0.995571852, 0.994518578, 0.99833858, 0.995779037, 0.994958758, 0.995842278, 0.995920777, 0.994668543, 0.998230159, 0.995670974, 0.99481577, 0.99537766, 0.99610281, 0.995028615, 0.998493671, 0.996133864, 0.994769752, 0.99598819, 0.995827258, 0.994497538, 0.998207331, 0.995403409, 0.99420017, 0.995380819, 0.995580137, 0.994531155, 0.998340368, 0.995787323, 0.994998395, 0.995847464, 0.995923638, 0.994674325, 0.998231649, 0.995677412, 0.994816482, 0.995372951, 0.996110797, 0.995037496, 0.998494029, 0.996136367, 0.994785786, 0.995992064, 0.995813787, 0.9945032, 0.998208761, 0.995400548, 0.994180262, 0.995401144, 0.995586753, 0.994535506, 0.998336673, 0.995780468, 0.994946003, 0.995850801, 0.9959234, 0.994672894, 0.9982268, 0.99566996, 0.99480784, 0.99537385, 0.99610585, 0.995032907, 0.99849105, 0.9961312, 0.9947614, 0.99598557, 0.99582136, 0.99451536, 0.9982097, 0.9953902, 0.9941723, 0.995372, 0.99558914, 0.9945401, 0.9983386, 0.99577653, 0.99493694, 0.9958407, 0.9959222, 0.9946724, 0.9982331, 0.9956695, 0.994787812, 0.995380223, 0.996105134, 0.995035112, 0.9984989, 0.99611956, 0.994762778, 0.995990336, 0.9958312, 0.9945063, 0.998207, 0.9953943, 0.99416435, 0.99538547, 0.9955943, 0.9945392, 0.9983456, 0.99578196, 0.99496007, 0.9958548, 0.9959311, 0.9946776, 0.998233557, 0.995672047, 0.9948075, 0.9953921, 0.99612147, 0.9950324, 0.998497725, 0.996126294, 0.9947636, 0.99599516, 0.995837, 0.9945003, 0.9982071, 0.9953931, 0.994191945, 0.995366812, 0.995596111, 0.994535744, 0.998339772, 0.995774865, 0.99495924, 0.9958454, 0.99592644, 0.994667113, 0.998233914, 0.995668292, 0.9948061, 0.99537647, 0.9961157, 0.99502474, 0.99849594, 0.9961169, 0.99475664, 0.9959805, 0.9958329, 0.9944959, 0.99820757, 0.9953727, 0.9941838, 0.9953741, 0.9955852, 0.994525, 0.998336434, 0.995771945, 0.994945049, 0.995853007, 0.995931864, 0.994669378, 0.998228729, 0.995655537, 0.99478865, 0.99538153, 0.9961094, 0.9950233, 0.998487949, 0.996111512, 0.994746029, 0.995989501, 0.995825946, 0.994493544, 0.998202562, 0.995374799, 0.9941625, 0.995381653, 0.995586634, 0.994519711, 0.998333275, 0.995761752, 0.994922519, 0.995869815, 0.995935321, 0.99466604, 0.998229921, 0.995652556, 0.994778693, 0.995401859, 0.996114731, 0.995006084, 0.998488545, 0.996105492, 0.994725883, 0.995994329, 0.9958335, 0.9944858, 0.998201966, 0.995372593, 0.99414283, 0.995402575, 0.995589674, 0.994500518, 0.998335302, 0.995756209, 0.994914293, 0.995873034, 0.995930731, 0.994652629, 0.998224199, 0.995654702, 0.994753122, 0.99539113, 0.99611187, 0.995015442, 0.99849236, 0.996135652, 0.9947595, 0.996022224, 0.99584913, 0.9944845, 0.998206019, 0.99541223, 0.994208097, 0.995417476, 0.995612979, 0.994530439, 0.998336673, 0.995791674, 0.994969606, 0.995889544, 0.995954216, 0.994664669, 0.998229206, 0.995691299, 0.9948076, 0.9954209, 0.996141016, 0.995008945, 0.998490334, 0.996143222, 0.994784832, 0.99601835, 0.9958561, 0.9944562, 0.998202801, 0.995425224, 0.99420774, 0.9954263, 0.995613813, 0.994493902, 0.998333156, 0.99581176, 0.994987071, 0.995893002, 0.995956957, 0.994648516, 0.998227298, 0.995706201, 0.994835198, 0.995432198, 0.996136606, 0.995005608, 0.998493433, 0.996152937, 0.994785428, 0.996033967, 0.995854199, 0.994466662, 0.998202562, 0.995433986, 0.994212568, 0.995441556, 0.995623291, 0.994493663, 0.998335421, 0.995809674, 0.99498719, 0.995895743, 0.995962501, 0.994608402, 0.998227537, 0.995716751, 0.994851053, 0.99543494, 0.996152937, 0.994973421, 0.998488784, 0.996163607, 0.994826972, 0.996035576, 0.995874763, 0.994433641, 0.998195708, 0.995440245, 0.994237185, 0.995442748, 0.99562633, 0.994484961, 0.998326957, 0.995810807, 0.995027006, 0.995903611, 0.99598074, 0.994630814, 0.998223007, 0.995721936, 0.994887471, 0.995453358, 0.996156812, 0.994999826, 0.998496175, 0.996171474, 0.994849145, 0.996060789, 0.995876074, 0.99445653, 0.9982084, 0.9954276, 0.99427515, 0.9954707, 0.995639443, 0.994513452, 0.998343706, 0.995818019, 0.9950356, 0.9959268, 0.9959845, 0.99463093, 0.998235822, 0.995696783, 0.9948726, 0.9954745, 0.99613756, 0.9949996, 0.998502493, 0.996144176, 0.9948181, 0.9960573, 0.99585104, 0.99446076, 0.998220503, 0.995415211, 0.9942401, 0.99546516, 0.99561995, 0.994492, 0.998354495, 0.995793462, 0.99500585, 0.9959334, 0.9959695, 0.9946406, 0.998263657, 0.995704472, 0.9948683, 0.99549377, 0.99614984, 0.9949905, 0.998528719, 0.99616915, 0.994812, 0.99608576, 0.9958782, 0.9944723, 0.9982463, 0.99545455, 0.99425554, 0.9954957, 0.9956391, 0.9945003, 0.99837255, 0.99581355, 0.9950015, 0.9959502, 0.99597657, 0.9946478, 0.99825674, 0.9957081, 0.99487346, 0.9955228, 0.9961502, 0.995022, 0.9985238, 0.9961706, 0.9948323, 0.99610573, 0.99588746, 0.9944905, 0.99824, 0.99544203, 0.99425286, 0.9955332, 0.99564123, 0.9945285, 0.99837554, 0.99581826, 0.9950088, 0.9959818, 0.9959884, 0.9946713, 0.9982602, 0.9957061, 0.994866, 0.9955615, 0.9961604, 0.99503666, 0.998528, 0.99616903, 0.9948378, 0.9961516, 0.9958931, 0.9944978, 0.99825054, 0.99544024, 0.99426323, 0.99557245, 0.9956476, 0.99452186, 0.9983708, 0.9958061, 0.99502766, 0.99602836, 0.9959845, 0.99466395, 0.9982712, 0.9956976, 0.9948756, 0.9955786, 0.9961611, 0.9950226, 0.9985293, 0.99614936, 0.99484587, 0.9961688, 0.9958924, 0.994492, 0.9982424, 0.99542546, 0.9942618, 0.99559516, 0.99565434, 0.9945216, 0.9983748, 0.9958081, 0.99503326, 0.9960365, 0.9960014, 0.9946767, 0.99826944, 0.9957016, 0.9948876, 0.995581, 0.9961741, 0.9950234, 0.9985228, 0.9961392, 0.9948418, 0.9961501, 0.9958969, 0.99448365, 0.9982377, 0.99541134, 0.99427456, 0.9955721, 0.99565566, 0.9945233, 0.9983677, 0.9957867, 0.9950374, 0.996011, 0.9960066, 0.99465686, 0.9982545, 0.9956768, 0.9948955, 0.99554235, 0.99617374, 0.9950115, 0.9985145, 0.99613756, 0.99485767, 0.9961249, 0.9959072, 0.9944904, 0.99822766, 0.9954197, 0.99427503, 0.9955329, 0.9956535, 0.994509, 0.998354, 0.9957964, 0.9950256, 0.99596643, 0.99599266, 0.99464405, 0.9982476, 0.99568695, 0.9948921, 0.9955153, 0.99616605, 0.99501055, 0.99851114, 0.9961236, 0.9948363, 0.9961098, 0.99588233, 0.9944657, 0.9982222, 0.9953795, 0.99427974, 0.99551076, 0.9956462, 0.99450344, 0.9983551, 0.99576, 0.99503064, 0.99595684, 0.99597645, 0.99465024, 0.9982444, 0.99561214, 0.99489623, 0.99549824, 0.9961432, 0.99500173, 0.99850696, 0.9960924, 0.9948423, 0.99610066, 0.9958632, 0.99446917, 0.99821836, 0.9953481, 0.99426746, 0.9955004, 0.9956228, 0.994494, 0.99835026, 0.99570525, 0.9950187, 0.99594444, 0.9959561, 0.99464035, 0.9982432, 0.99559134, 0.9948906, 0.99548405, 0.9961409, 0.9950023, 0.99850476, 0.996059, 0.99484146, 0.9960866, 0.9958598, 0.9944648, 0.998221, 0.9953285, 0.9942618, 0.9954763, 0.99561024, 0.994495, 0.99834275, 0.99570656, 0.9950102, 0.99594027, 0.99596006, 0.99463433, 0.9982418, 0.9955864, 0.9948796, 0.9954808, 0.996139, 0.9950138, 0.9984988, 0.99606353, 0.9948425, 0.9960949, 0.9958658, 0.9944833, 0.9982173, 0.9953104, 0.9942782, 0.9954886, 0.9956255, 0.99451345, 0.9983498, 0.9957277, 0.99502677, 0.9959483, 0.99597317, 0.9946566, 0.9982419, 0.9956254, 0.9948896, 0.9954863, 0.9961412, 0.9950109, 0.99850273, 0.99606586, 0.9948559, 0.99607784, 0.99586, 0.99446785, 0.9982144, 0.9953323, 0.9942811, 0.99547213, 0.99561334, 0.9945084, 0.99834263, 0.99573, 0.9950238, 0.9959392, 0.9959416, 0.9946281, 0.99823475, 0.9955745, 0.99487936, 0.99547946, 0.99612653, 0.9949806, 0.9984989, 0.9960465, 0.9948294, 0.9960879, 0.9958553, 0.9944376, 0.99821454, 0.99529815, 0.9942603, 0.9954981, 0.995632, 0.99448884, 0.9983443, 0.9956944, 0.99502677, 0.99595803, 0.9959774, 0.99462646, 0.99824, 0.99558794, 0.9948861, 0.99549043, 0.9961365, 0.9949985, 0.99850094, 0.996074, 0.9948358, 0.99608845, 0.99586546, 0.99445856, 0.99821657, 0.9953185, 0.99427253, 0.99549174, 0.9956269, 0.99449086, 0.9983444, 0.9956992, 0.99502885, 0.9959501, 0.99596345, 0.99464107, 0.99823785, 0.995597, 0.994889, 0.99548316, 0.9961379, 0.99500406, 0.99849916, 0.9960591, 0.9948495, 0.99608135, 0.9958627, 0.9944745, 0.9982161, 0.9953069, 0.9942658, 0.9954779, 0.99562705, 0.99449176, 0.9983423, 0.995698, 0.9950166, 0.99594265, 0.9959687, 0.99462456, 0.9982406, 0.995587, 0.9948884, 0.9954887, 0.99614996, 0.994991, 0.998500586, 0.9960621, 0.994852006, 0.996102691, 0.9958743, 0.9944516, 0.998218119, 0.995312333, 0.9942775, 0.9955004, 0.99562234, 0.9944615, 0.99834514, 0.99570775, 0.9950256, 0.9959597, 0.99596655, 0.9946171, 0.9982425, 0.99561673, 0.9948901, 0.99551916, 0.9961486, 0.9949738, 0.9985054, 0.99608856, 0.994835, 0.9961263, 0.99587846, 0.99444664, 0.99821955, 0.99535924, 0.99429095, 0.9955205, 0.9956374, 0.99446386, 0.9983486, 0.9957319, 0.99506545, 0.9960012, 0.9959881, 0.9946307, 0.9982504, 0.99562114, 0.9949219, 0.99552613, 0.99616325, 0.9949856, 0.9985067, 0.9960757, 0.99487275, 0.99611944, 0.99589866, 0.9944641, 0.9982261, 0.99532825, 0.9943081, 0.9955331, 0.995664, 0.9945032, 0.9983607, 0.995727, 0.99506843, 0.99598664, 0.99599856, 0.9946458, 0.9982515, 0.99561465, 0.9949273, 0.9955422, 0.99617183, 0.9949974, 0.998506, 0.99608046, 0.99487203, 0.9961403, 0.9959108, 0.99447715, 0.9982212, 0.9953375, 0.9943339, 0.9955603, 0.9956725, 0.99450207, 0.998351, 0.99572086, 0.99506557, 0.9960066, 0.9960143, 0.9946507, 0.9982461, 0.9956185, 0.9949353, 0.9955574, 0.9961868, 0.9950062, 0.9985049, 0.99608976, 0.9948895, 0.9961475, 0.99591464, 0.99448705, 0.9982198, 0.9953461, 0.9943134, 0.99555767, 0.99567634, 0.99450064, 0.9983512, 0.9957212, 0.99506736, 0.99600095, 0.99600613, 0.99465734, 0.998249, 0.9956215, 0.9949273, 0.99556005, 0.9961837, 0.9950181, 0.9985045, 0.9960866, 0.99488205, 0.9961514, 0.9959185, 0.99449176, 0.9982231, 0.9953429, 0.99431497, 0.9955628, 0.99567133, 0.9945051, 0.9983529, 0.9957197, 0.99506086, 0.9960085, 0.9960149, 0.9946431, 0.998246551, 0.995616317, 0.99493515, 0.9955639, 0.9961962, 0.99501, 0.99850565, 0.99608135, 0.99487513, 0.9961408, 0.9959137, 0.9944745, 0.99822205, 0.9953388, 0.9943099, 0.99556285, 0.9956756, 0.9944998, 0.9983518, 0.9957211, 0.9950688, 0.9960039, 0.99601966, 0.9946543, 0.998247, 0.99561477, 0.99493444, 0.99555296, 0.9961845, 0.9950151, 0.9985116, 0.9960764, 0.9948791, 0.9961455, 0.9959126, 0.99448717, 0.99822575, 0.9953163, 0.99431074, 0.9955521, 0.99567056, 0.994498, 0.99835014, 0.9956955, 0.9950499, 0.9959934, 0.9960181, 0.9946479, 0.9982406, 0.9955729, 0.99492204, 0.99554396, 0.9961765, 0.9950126, 0.9985032, 0.9960568, 0.9948579, 0.99613994, 0.99590373, 0.9944904, 0.99821824, 0.9953069, 0.99429834, 0.99556243, 0.99566096, 0.99451584, 0.99834514, 0.9957051, 0.9950526, 0.9959973, 0.995996, 0.99466324, 0.99824095, 0.99558306, 0.99490553, 0.9955526, 0.9961676, 0.9950309, 0.9984975, 0.9960575, 0.99484515, 0.9961341, 0.9958948, 0.9944928, 0.998209, 0.9953021, 0.9942847, 0.9955551, 0.99566287, 0.99452055, 0.998346, 0.9956909, 0.9950276, 0.9959987, 0.9959953, 0.99466264, 0.9982357, 0.99559087, 0.9949038, 0.99554044, 0.99616987, 0.99501765, 0.9984958, 0.99606043, 0.9948456, 0.99612516, 0.9959, 0.99448305, 0.9982108, 0.9953187, 0.994287, 0.9955403, 0.9956665, 0.9945039, 0.9983393, 0.9957191, 0.9950547, 0.9959858, 0.99601305, 0.994653, 0.99823076, 0.9955988, 0.9949243, 0.9955401, 0.99618715, 0.9950103, 0.9984958, 0.9960759, 0.99487156, 0.9961313, 0.9959209, 0.9944822, 0.9982127, 0.99533904, 0.9943138, 0.99553466, 0.99568224, 0.99450296, 0.99833715, 0.9957465, 0.9950717, 0.9959953, 0.9960238, 0.99465936, 0.99823487, 0.9956451, 0.99494165, 0.99555296, 0.99619365, 0.99501425, 0.9984989, 0.9961004, 0.9948948, 0.9961366, 0.99592173, 0.9944916, 0.9982135, 0.9953849, 0.9943297, 0.9955623, 0.995691, 0.9945062, 0.99834836, 0.99577004, 0.9950669, 0.9960137, 0.99602425, 0.99464804, 0.9982425, 0.99565446, 0.99494296, 0.9955557, 0.9961947, 0.9950067, 0.9985025, 0.99610573, 0.99489754, 0.9961468, 0.99591595, 0.9944728, 0.99821645, 0.99537385, 0.9943455, 0.9955697, 0.99568945, 0.9945023, 0.99834573, 0.9957496, 0.9950937, 0.99599975, 0.99601305, 0.9946437, 0.9982399, 0.995638, 0.9949597, 0.9955372, 0.99618644, 0.9950003, 0.99849916, 0.9960984, 0.99490625, 0.9961269, 0.9959273, 0.9944834, 0.9982185, 0.9953737, 0.994352, 0.99555993, 0.99569476, 0.9945075, 0.99834204, 0.99573624, 0.9950871, 0.9960031, 0.9960222, 0.99466795, 0.9982419, 0.9956463, 0.9949681, 0.9955584, 0.9962094, 0.9950098, 0.9984982, 0.9961108, 0.9949176, 0.99614596, 0.9959399, 0.99448186, 0.99821955, 0.99538344, 0.9943653, 0.9955715, 0.9956963, 0.9945182, 0.99834347, 0.99577844, 0.9951089, 0.9960033, 0.9960317, 0.9946618, 0.9982533, 0.99566275, 0.99499005, 0.995563, 0.9962155, 0.9950238, 0.9985109, 0.9961212, 0.9949275, 0.9961449, 0.9959378, 0.9945018, 0.9982273, 0.9953917, 0.9943825, 0.9955965, 0.9957098, 0.99451786, 0.998357, 0.9957783, 0.99511516, 0.9960304, 0.9960447, 0.9946682, 0.99825543, 0.9956646, 0.994998, 0.9955819, 0.99621964, 0.99502146, 0.9985133, 0.9961253, 0.994951, 0.99616385, 0.99595344, 0.9945003, 0.9982285, 0.9954073, 0.99440056, 0.9955947, 0.99572575, 0.99453515, 0.99836165, 0.99578327, 0.99514514, 0.9960461, 0.996049, 0.9946847, 0.99825126, 0.9956784, 0.9950133, 0.9956007, 0.99622947, 0.9950462, 0.9985116, 0.99613047, 0.994949, 0.9961805, 0.9959559, 0.9945024, 0.99822766, 0.99540055, 0.9944001, 0.9956124, 0.99570966, 0.9945438, 0.99836046, 0.99579215, 0.99514043, 0.99605346, 0.99605334, 0.99468493, 0.9982491, 0.9956719, 0.99500954, 0.9955983, 0.99622685, 0.99504554, 0.9985083, 0.9961271, 0.99494565, 0.99617434, 0.99595684, 0.9945161, 0.998228, 0.9954021, 0.9944018, 0.99561656, 0.9957242, 0.9945525, 0.9983583, 0.9957777, 0.9951291, 0.99604684, 0.99605143, 0.9946794, 0.9982534, 0.9956743, 0.9949956, 0.9955977, 0.99622464, 0.9950441, 0.99851316, 0.9961243, 0.9949519, 0.996174, 0.99596405, 0.9945155, 0.99823344, 0.9953955, 0.9943983, 0.9956041, 0.9957255, 0.99454176, 0.9983625, 0.99577975, 0.99512434, 0.99604213, 0.9960628, 0.99469334, 0.99825853, 0.99565977, 0.9950069, 0.99559784, 0.996235, 0.99503857, 0.9985195, 0.9961222, 0.9949568, 0.996185, 0.9959774, 0.99451333, 0.9982351, 0.9954001, 0.99439937, 0.99562186, 0.9957405, 0.994535, 0.9983588, 0.9957716, 0.9951307, 0.9960601, 0.9960652, 0.9946761, 0.99825615, 0.9956617, 0.99499726, 0.9955969, 0.9962278, 0.9950231, 0.998518169, 0.996119559, 0.9949385, 0.9961818, 0.995953798, 0.994507372, 0.998238802, 0.995394289, 0.99438626, 0.99560565, 0.995725036, 0.994547307, 0.998366296, 0.995771587, 0.9951348, 0.9960518, 0.9960615, 0.9946931, 0.9982638, 0.99566215, 0.99502164, 0.99560314, 0.99624026, 0.99505603, 0.9985348, 0.9961293, 0.9949713, 0.9961862, 0.99597174, 0.99453425, 0.9982539, 0.99540573, 0.99444425, 0.99562335, 0.9957489, 0.9945683, 0.99837947, 0.99578637, 0.99516475, 0.9960563, 0.9960717, 0.994697, 0.9982741, 0.99567324, 0.99503404, 0.99561155, 0.996241, 0.9950636, 0.99853396, 0.9961353, 0.99497235, 0.9961927, 0.99597627, 0.9945446, 0.99826175, 0.9954223, 0.9944206, 0.995622, 0.9957443, 0.994569, 0.9983852, 0.9957989, 0.9951607, 0.99605525, 0.99607027, 0.99471915, 0.99828285, 0.99568766, 0.9950321, 0.99560213, 0.99623835, 0.9950665, 0.9985372, 0.99614215, 0.99497163, 0.9961862, 0.99596995, 0.99454826, 0.998261273, 0.995434701, 0.9944398, 0.9956228, 0.99574274, 0.9945892, 0.9983834, 0.995806, 0.99515635, 0.996061, 0.99607277, 0.9947331, 0.9982851, 0.9956998, 0.99503464, 0.99560934, 0.9962535, 0.9950859, 0.99854183, 0.9961502, 0.99498105, 0.9961797, 0.99597967, 0.99457055, 0.9982609, 0.9954348, 0.99441564, 0.99559975, 0.99574995, 0.9945953, 0.9983872, 0.99579936, 0.9951555, 0.99605596, 0.9960822, 0.99472797, 0.99828076, 0.99569076, 0.99504244, 0.9956112, 0.9962542, 0.99509084, 0.9985368, 0.9961455, 0.99497235, 0.9961857, 0.9959831, 0.9945695, 0.99825794, 0.99542207, 0.99443096, 0.99562657, 0.9957477, 0.99460405, 0.9983845, 0.9958014, 0.995156, 0.9960651, 0.9960795, 0.9947478, 0.9982779, 0.9956925, 0.9950521, 0.995615, 0.99625623, 0.99510336, 0.99853647, 0.9961402, 0.9949748, 0.9961896, 0.9959882, 0.9945784, 0.99825805, 0.99542326, 0.99443424, 0.9956418, 0.9957514, 0.99461275, 0.9983845, 0.9958036, 0.99515307, 0.9960496, 0.996080995, 0.994748175, 0.9982773, 0.99568754, 0.9950343, 0.9956124, 0.996258497, 0.995110571, 0.998534203, 0.996138036, 0.9949754, 0.99619496, 0.99598926, 0.9945779, 0.99826115, 0.99542433, 0.99443, 0.995634, 0.9957587, 0.9946024, 0.99838376, 0.99579936, 0.99515307, 0.9960661, 0.9960865, 0.9947558, 0.9982822, 0.99568933, 0.99504846, 0.99562067, 0.9962673, 0.9951212, 0.99854219, 0.996145964, 0.99497765, 0.99620134, 0.99599856, 0.99458987, 0.998267293, 0.995418966, 0.99443793, 0.99563706, 0.99577546, 0.9946249, 0.9983923, 0.9957997, 0.9951663, 0.99607533, 0.9960977, 0.9947653, 0.998288, 0.99568707, 0.99505144, 0.9956314, 0.9962656, 0.99510926, 0.99854666, 0.9961457, 0.99498016, 0.9962076, 0.99600285, 0.99459094, 0.998265445, 0.995423615, 0.9944352, 0.9956438, 0.99576616, 0.99462646, 0.9983906, 0.99580246, 0.9951672, 0.99607843, 0.9960914, 0.99475926, 0.99828833, 0.99569166, 0.9950463, 0.9956314, 0.9962625, 0.99511325, 0.99854136, 0.9961354, 0.9949767, 0.9962075, 0.995998, 0.9945977, 0.9982668, 0.9954224, 0.994434, 0.99564534, 0.9957634, 0.9946237, 0.9983891, 0.995795, 0.9951572, 0.9960732, 0.996092, 0.994759, 0.9982888, 0.995688, 0.995041, 0.9956309, 0.9962568, 0.9951219, 0.99854404, 0.99614716, 0.99497414, 0.99620485, 0.995997906, 0.994600475, 0.99826413, 0.9954236, 0.9944213, 0.9956444, 0.99576294, 0.99463904, 0.9983905, 0.99579686, 0.99515456, 0.9960783, 0.9960908, 0.9947529, 0.99828476, 0.9956905, 0.99505144, 0.99562454, 0.9962595, 0.9951148, 0.9985385, 0.9961402, 0.994978, 0.9962046, 0.99597967, 0.99459094, 0.9982639, 0.9954203, 0.99443376, 0.99563825, 0.9957556, 0.9946266, 0.9983897, 0.9957893, 0.9951631, 0.99607843, 0.9960836, 0.9947549, 0.9982862, 0.99568516, 0.9950461, 0.99563813, 0.9962554, 0.99510926, 0.9985411, 0.9961367, 0.9949903, 0.9962077, 0.9959865, 0.99459493, 0.9982661, 0.9954185, 0.994441, 0.99564403, 0.99575406, 0.9946207, 0.99839073, 0.99579227, 0.9951656, 0.996073, 0.99608755, 0.9947446, 0.99828064, 0.9956801, 0.9950532, 0.99563307, 0.9962651, 0.99511206, 0.9985411, 0.99613637, 0.9949885, 0.9962083, 0.99599445, 0.9945761, 0.99826235, 0.99542385, 0.994443, 0.99564606, 0.9957587, 0.9946176, 0.99838996, 0.99579537, 0.9951632, 0.99607974, 0.9960849, 0.9947613, 0.99828714, 0.9956819, 0.9950499, 0.9956344, 0.99624604, 0.99511576, 0.998543, 0.9961432, 0.99498415, 0.99620616, 0.9959811, 0.99458575, 0.99826896, 0.99542713, 0.9944446, 0.9956488, 0.9957592, 0.99462056, 0.9983943, 0.9957948, 0.995175, 0.9960894, 0.9960765, 0.9947536, 0.9982893, 0.9956969, 0.995061, 0.99563557, 0.99624914, 0.99511755, 0.9985434, 0.99615306, 0.99499285, 0.99620855, 0.99598, 0.99459416, 0.99826056, 0.995425, 0.99444485, 0.99563813, 0.99575454, 0.9946241, 0.9983885, 0.9958109, 0.9951692, 0.9960718, 0.9960842, 0.99476963, 0.99828136, 0.99569714, 0.9950572, 0.9956269, 0.99625087, 0.9951183, 0.9985379, 0.9961514, 0.9949983, 0.99619883, 0.99598193, 0.9945978, 0.99825996, 0.99543184, 0.99444026, 0.99563956, 0.9957592, 0.994634, 0.9983853, 0.99580395, 0.9951703, 0.99607736, 0.9960849, 0.99476784, 0.99827814, 0.99569416, 0.9950415, 0.9956275, 0.9962566, 0.9951173, 0.99853826, 0.9961486, 0.9949755, 0.99621, 0.9959987, 0.99459404, 0.99825853, 0.99542964, 0.9944326, 0.99565077, 0.99575967, 0.9946284, 0.99838805, 0.99580574, 0.9951542, 0.9960872, 0.99608904, 0.9947718, 0.9982816, 0.99570113, 0.99503964, 0.9956365, 0.99626, 0.9951302, 0.9985378, 0.99615127, 0.9949825, 0.9962116, 0.99599516, 0.99459743, 0.9982582, 0.9954246, 0.99443036, 0.9956482, 0.995758, 0.99463093, 0.99838305, 0.99579453, 0.9951527, 0.9960802, 0.99608743, 0.9947701, 0.9982753, 0.9956784, 0.99503267, 0.9956391, 0.9962612, 0.9951238, 0.9985304, 0.996139, 0.9949663, 0.99621195, 0.99598616, 0.9945971, 0.99824995, 0.9954187, 0.9944233, 0.99565685, 0.9957536, 0.99463505, 0.9983753, 0.9957907, 0.9951456, 0.9960879, 0.996091902, 0.994766116, 0.998276591, 0.995676816, 0.995023668, 0.995651245, 0.9962542, 0.9951212, 0.998534799, 0.996133626, 0.9949629, 0.99621683, 0.9959838, 0.9945933, 0.998256862, 0.995405257, 0.9944084, 0.9956613, 0.9957509, 0.99461395, 0.9983814, 0.9957899, 0.9951378, 0.99608755, 0.996081, 0.99476093, 0.9982767, 0.9956684, 0.9950299, 0.9956302, 0.9962412, 0.99510974, 0.998534083, 0.996131659, 0.994957566, 0.996210456, 0.9959644, 0.9945819, 0.9982559, 0.9954046, 0.9944155, 0.9956404, 0.995733619, 0.994608045, 0.99838305, 0.99578154, 0.9951383, 0.99607354, 0.996062458, 0.994743466, 0.9982761, 0.99566936, 0.99502414, 0.995635, 0.99624485, 0.99511164, 0.99853325, 0.99613386, 0.9949631, 0.99621266, 0.995975316, 0.994570673, 0.998258531, 0.995399833, 0.99441504, 0.995651, 0.995749354, 0.994597435, 0.99838531, 0.995788872, 0.99515367, 0.9960906, 0.9960722, 0.9947353, 0.998276949, 0.995671928, 0.99502885, 0.99563766, 0.996249, 0.9950937, 0.99853456, 0.9961241, 0.99495465, 0.9962069, 0.9959704, 0.9945695, 0.9982613, 0.9953943, 0.99439514, 0.9956527, 0.9957347, 0.9945918, 0.9983809, 0.99577844, 0.99513084, 0.9960757, 0.9960734, 0.99474615, 0.998278379, 0.995658457, 0.9950199, 0.99562585, 0.996244, 0.9950957, 0.998533845, 0.996118844, 0.99494344, 0.9962172, 0.99597967, 0.99456793, 0.9982558, 0.9953838, 0.99439913, 0.99563473, 0.99574596, 0.9945914, 0.99838173, 0.9957556, 0.99513537, 0.9960734, 0.99606836, 0.9947259, 0.9982803, 0.9956451, 0.9950075, 0.99562836, 0.9962398, 0.9950937, 0.99853444, 0.99610704, 0.9949392, 0.9962059, 0.9959636, 0.9945573, 0.9982541, 0.9953753, 0.99439144, 0.9956546, 0.9957263, 0.99458754, 0.99838126, 0.9957585, 0.9951273, 0.996075, 0.996052, 0.9947182, 0.99827385, 0.99564356, 0.9950004, 0.99563056, 0.99622935, 0.99507385, 0.99852943, 0.99610066, 0.9949396, 0.99620414, 0.9959592, 0.9945484, 0.9982551, 0.9953654, 0.9943877, 0.99564964, 0.9957138, 0.9945571, 0.9983791, 0.9957426, 0.9951187, 0.9960834, 0.9960461, 0.99469227, 0.99827373, 0.9956244, 0.9949879, 0.9956374, 0.9962238, 0.99505734, 0.9985348, 0.9960816, 0.99492204, 0.9962128, 0.995952, 0.99452525, 0.998253524, 0.995344937, 0.99437106, 0.9956327, 0.99572015, 0.9945505, 0.998381734, 0.995737433, 0.99511164, 0.9960801, 0.9960602, 0.9947019, 0.99827695, 0.9956232, 0.9949892, 0.9956301, 0.99622643, 0.99505436, 0.9985353, 0.99607676, 0.99490696, 0.9961895, 0.9959691, 0.9945233, 0.9982535, 0.9953286, 0.99435234, 0.99563557, 0.9957283, 0.9945513, 0.998381257, 0.995724678, 0.9950919, 0.99607146, 0.99605983, 0.9946895, 0.99827325, 0.9956137, 0.9949622, 0.9956162, 0.9962304, 0.9950435, 0.99853027, 0.9960729, 0.9949026, 0.9961921, 0.9959626, 0.9945091, 0.9982502, 0.99532557, 0.9943355, 0.9956236, 0.99572015, 0.9945332, 0.99837554, 0.99571615, 0.99509084, 0.99604803, 0.9960602, 0.99468917, 0.9982718, 0.9955971, 0.9949616, 0.9955792, 0.9962166, 0.9950364, 0.9985275, 0.99606705, 0.99489635, 0.9961706, 0.99595296, 0.99450946, 0.998249, 0.9953277, 0.9943602, 0.99560094, 0.9957113, 0.99451417, 0.9983758, 0.99572384, 0.9950941, 0.99604684, 0.9960498, 0.9946735, 0.9982718, 0.9956144, 0.9949638, 0.9955955, 0.9962161, 0.99502087, 0.9985323, 0.99608374, 0.9949054, 0.9961855, 0.9959489, 0.99448776, 0.9982514, 0.99532807, 0.99433935, 0.9956047, 0.99570256, 0.99451244, 0.99837446, 0.99572134, 0.9950835, 0.9960408, 0.9960432, 0.99466205, 0.99827015, 0.9956077, 0.99495536, 0.99558866, 0.9962112, 0.995018, 0.998526, 0.9960739, 0.99489814, 0.9961786, 0.9959461, 0.99449223, 0.9982503, 0.99533194, 0.9943521, 0.9956137, 0.99571145, 0.99450284, 0.9983723, 0.9957087, 0.9950801, 0.99605286, 0.9960622, 0.9946617, 0.99827015, 0.9956002, 0.99497235, 0.99560213, 0.99622524, 0.9950174, 0.99852693, 0.99606305, 0.99489164, 0.99618405, 0.9959626, 0.9944921, 0.99824464, 0.9953198, 0.99432755, 0.99560094, 0.9957231, 0.9945057, 0.9983754, 0.9957217, 0.99506736, 0.9960549, 0.99605215, 0.99467057, 0.99826694, 0.99560493, 0.9949406, 0.9955923, 0.99621046, 0.995029, 0.9985255, 0.9960651, 0.99488515, 0.9961857, 0.9959537, 0.9945103, 0.99824667, 0.99531645, 0.994338, 0.99562234, 0.9957127, 0.9945202, 0.99836725, 0.99570304, 0.9950742, 0.996052, 0.9960452, 0.99467117, 0.99825877, 0.9955877, 0.99495417, 0.99560755, 0.99621576, 0.9950221, 0.99851805, 0.9960634, 0.9948837, 0.9961903, 0.9959481, 0.9944974, 0.9982412, 0.9953423, 0.99435186, 0.99564207, 0.99570704, 0.99452066, 0.9983657, 0.995734453, 0.9950989, 0.99608034, 0.99605525, 0.9946829, 0.9982693, 0.9956261, 0.9949799, 0.9956458, 0.9962213, 0.9950227, 0.99852306, 0.99609405, 0.9949157, 0.9962261, 0.9959455, 0.99450123, 0.99824643, 0.99534327, 0.9943485, 0.99565053, 0.9956855, 0.9945075, 0.998371243, 0.995736003, 0.9950991, 0.9960943, 0.9960277, 0.9946664, 0.998268008, 0.995623708, 0.9949589, 0.99565125, 0.9962044, 0.99502724, 0.99852586, 0.9961009, 0.9949106, 0.99622, 0.9959222, 0.9944963, 0.998245, 0.99537444, 0.99436295, 0.9956735, 0.9956872, 0.99451417, 0.9983765, 0.99575704, 0.9951063, 0.9960957, 0.9960259, 0.99465346, 0.9982728, 0.99564326, 0.99497896, 0.9956527, 0.9962064, 0.99502134, 0.99852955, 0.99610305, 0.99492645, 0.9962315, 0.9959256, 0.9944821, 0.9982484, 0.99538106, 0.9943813, 0.9956719, 0.995684, 0.9945196, 0.99837244, 0.9957665, 0.9951076, 0.9961038, 0.9960298, 0.9946735, 0.99827445, 0.99564904, 0.9949962, 0.99565446, 0.996203, 0.99502015, 0.99852717, 0.9961146, 0.9949366, 0.9962316, 0.9959132, 0.99448, 0.9982489, 0.99535877, 0.99438924, 0.99567807, 0.99568516, 0.9945005, 0.998374224, 0.99572289, 0.9951242, 0.9960995, 0.9960226, 0.99465144, 0.998269677, 0.995615482, 0.9949939, 0.99564856, 0.99620426, 0.9950061, 0.998528481, 0.996093214, 0.99492526, 0.9962327, 0.9959246, 0.9944875, 0.9982526, 0.9953524, 0.9943903, 0.9956756, 0.99568516, 0.99449617, 0.9983707, 0.99574214, 0.9951075, 0.99611044, 0.99602103, 0.9946505, 0.9982693, 0.99562347, 0.99498546, 0.9956574, 0.99619836, 0.9950039, 0.9985292, 0.99608195, 0.9949254, 0.9962438, 0.9959347, 0.99449146, 0.9982439, 0.9953362, 0.99437046, 0.99568516, 0.99569887, 0.99449885, 0.9983706, 0.9957385, 0.9950965, 0.99610585, 0.9960382, 0.99465466, 0.99826884, 0.9956216, 0.99498236, 0.99565554, 0.99620676, 0.99501306, 0.9985221, 0.9960834, 0.9949342, 0.99624556, 0.9959384, 0.99449176, 0.9982405, 0.99534833, 0.9943714, 0.9956731, 0.99570954, 0.9944952, 0.998367, 0.99573946, 0.99510604, 0.9961043, 0.99605334, 0.99466157, 0.99826837, 0.9956226, 0.99497455, 0.9956619, 0.9962167, 0.9949916, 0.99852294, 0.9960859, 0.9949185, 0.9962394, 0.9959514, 0.99447256, 0.9982426, 0.9953506, 0.9943672, 0.99568236, 0.995723, 0.99448895, 0.9983707, 0.9957391, 0.9951049, 0.996118, 0.99604815, 0.9946378, 0.99826765, 0.9956226, 0.9949892, 0.9956665, 0.9962154, 0.99499005, 0.99852103, 0.99609035, 0.99492806, 0.9962459, 0.9959481, 0.994471, 0.9982413, 0.99534625, 0.9943666, 0.99567205, 0.995717, 0.9944927, 0.99836546, 0.99573326, 0.9951077, 0.99610823, 0.99605006, 0.9946426, 0.99826485, 0.9956286, 0.9949732, 0.99565727, 0.9962129, 0.99499595, 0.9985189, 0.996088, 0.994917, 0.99623525, 0.99594253, 0.99446136, 0.99823713, 0.99535483, 0.9943647, 0.9956701, 0.9957217, 0.99448943, 0.99836415, 0.99575055, 0.9951128, 0.99611187, 0.99605274, 0.9946465, 0.9982614, 0.9956357, 0.9949813, 0.9956619, 0.99622226, 0.9950068, 0.9985209, 0.9960997, 0.994925, 0.99622273, 0.9959449, 0.99447775, 0.9982357, 0.9953636, 0.9943731, 0.99566424, 0.995714, 0.99449426, 0.99836665, 0.99575305, 0.99512273, 0.99609345, 0.9960579, 0.99465525, 0.9982662, 0.9956463, 0.99499124, 0.9956605, 0.9962195, 0.99499863, 0.998524, 0.99610317, 0.99494576, 0.9962268, 0.99594784, 0.99448246, 0.9982401, 0.99535686, 0.99438465, 0.99565125, 0.99571365, 0.99450487, 0.9983693, 0.995751, 0.9951311, 0.99609584, 0.9960526, 0.9946649, 0.99826825, 0.9956458, 0.99499726, 0.9956495, 0.99622685, 0.9950234, 0.9985281, 0.9961029, 0.99493337, 0.996223, 0.99596596, 0.99448705, 0.99824417, 0.9953584, 0.99439394, 0.995664, 0.99572456, 0.9944886, 0.9983687, 0.99575716, 0.99513674, 0.99609625, 0.9960692, 0.9946635, 0.99826896, 0.99563545, 0.9949984, 0.9956605, 0.9962271, 0.9950115, 0.99853003, 0.9961008, 0.9949471, 0.99623454, 0.9959572, 0.994482, 0.99824864, 0.9953591, 0.99439514, 0.99567914, 0.99573046, 0.99450934, 0.9983734, 0.995749, 0.995122, 0.99611783, 0.9960734, 0.9946629, 0.9982705, 0.9956303, 0.9949985, 0.9956601, 0.99623704, 0.9950199, 0.99852353, 0.9961014, 0.9949393, 0.9962279, 0.9959696, 0.99449086, 0.998243, 0.9953677, 0.9943977, 0.99566996, 0.9957424, 0.9945063, 0.99836653, 0.99575186, 0.99512935, 0.9961063, 0.9960692, 0.99465734, 0.9982655, 0.9956439, 0.9950003, 0.9956605, 0.99623173, 0.99501306, 0.99852127, 0.9961009, 0.9949361, 0.9962406, 0.9959675, 0.9944827, 0.99823666, 0.9953721, 0.9943826, 0.9956743, 0.9957348, 0.99449813, 0.9983753, 0.99575907, 0.99513143, 0.99611115, 0.996081, 0.99466723, 0.9982734, 0.9956504, 0.9949997, 0.9956576, 0.9962453, 0.9950239, 0.99852484, 0.9961094, 0.9949335, 0.99623644, 0.9959728, 0.9944847, 0.99824774, 0.995363, 0.994389, 0.9956782, 0.99574745, 0.9945195, 0.9983742, 0.9957632, 0.9951279, 0.9961027, 0.99607366, 0.99468225, 0.9982717, 0.9956535, 0.99500126, 0.995663, 0.996241, 0.9950338, 0.9985304, 0.9961281, 0.9949336, 0.99624294, 0.995984, 0.99451536, 0.9982533, 0.9953884, 0.99438685, 0.99568474, 0.99575645, 0.9945297, 0.9983789, 0.99577314, 0.9951401, 0.99610525, 0.9960859, 0.9946926, 0.998281, 0.995664, 0.99500597, 0.9956695, 0.99624246, 0.9950358, 0.9985368, 0.9961277, 0.99492204, 0.9962368, 0.99598336, 0.994519, 0.9982583, 0.99538946, 0.9943938, 0.99568284, 0.995752, 0.99454165, 0.9983851, 0.9957846, 0.995132, 0.9961234, 0.99609166, 0.9946964, 0.9982851, 0.99567705, 0.99500185, 0.9956719, 0.99625325, 0.9950446, 0.9985362, 0.9961361, 0.9949425, 0.99624306, 0.9959896, 0.9945233, 0.9982583, 0.9954106, 0.99439216, 0.9956931, 0.9957587, 0.9945315, 0.99838436, 0.9957972, 0.9951336, 0.9961205, 0.9960836, 0.9947102, 0.99828786, 0.99568355, 0.9950115, 0.9956659, 0.99625766, 0.9950527, 0.9985366, 0.99613637, 0.9949467, 0.9962523, 0.99598134, 0.99452764, 0.9982662, 0.9954098, 0.99438757, 0.99568695, 0.9957554, 0.9945361, 0.998390138, 0.995786607, 0.9951401, 0.99613684, 0.99609154, 0.9947057, 0.998284757, 0.995664477, 0.9949976, 0.9956682, 0.9962496, 0.9950665, 0.99853885, 0.99611956, 0.99494106, 0.99624735, 0.9959916, 0.9945578, 0.99825805, 0.99539995, 0.9944009, 0.99569935, 0.9957788, 0.99456805, 0.998385906, 0.995779634, 0.9951181, 0.99612504, 0.996092975, 0.994719863, 0.998280406, 0.995664001, 0.9949713, 0.99566996, 0.9962553, 0.9950456, 0.998535037, 0.99611187, 0.99489754, 0.99623656, 0.99599206, 0.9945402, 0.998252094, 0.995379984, 0.9943621, 0.99567914, 0.9957599, 0.99454767, 0.998379588, 0.995761871, 0.99510074, 0.9960971, 0.9960865, 0.9947111, 0.998282433, 0.995640159, 0.99497044, 0.9956554, 0.9962404, 0.9950467, 0.998533964, 0.996106327, 0.994916, 0.9962373, 0.9959869, 0.9945374, 0.998255193, 0.995379627, 0.99436176, 0.9956535, 0.995756, 0.99452984, 0.998373628, 0.995752096, 0.99509424, 0.9960775, 0.9960809, 0.9946859, 0.998276711, 0.995636821, 0.99496174, 0.995641, 0.99624, 0.9950109, 0.998529077, 0.996104181, 0.99489623, 0.9962185, 0.9959818, 0.9944998, 0.9982495, 0.99536633, 0.99435455, 0.9956569, 0.99574745, 0.994507, 0.99837035, 0.9957483, 0.99509096, 0.99608564, 0.99607354, 0.9946629, 0.99827623, 0.9956368, 0.9949767, 0.9956384, 0.99623764, 0.995025, 0.99852693, 0.9961043, 0.9949113, 0.9962178, 0.9959779, 0.9944921, 0.99824727, 0.99536145, 0.9943668, 0.99565566, 0.9957627, 0.99449307, 0.99836713, 0.9957477, 0.9951182, 0.9960973, 0.99608576, 0.99466264, 0.9982703, 0.9956405, 0.9949852, 0.9956474, 0.99625194, 0.9950167, 0.99852234, 0.9961008, 0.9949178, 0.9962207, 0.99599063, 0.9944958, 0.99824214, 0.995366, 0.9943796, 0.99567914, 0.9957685, 0.9945018, 0.9983631, 0.99573576, 0.9951, 0.9960939, 0.9960887, 0.99464697, 0.99826306, 0.9956275, 0.99496645, 0.99563897, 0.9962488, 0.99498606, 0.9985171, 0.9960828, 0.9949077, 0.99621964, 0.99599564, 0.9944729, 0.99823844, 0.9953387, 0.99437094, 0.99566567, 0.9957562, 0.99448174, 0.99835724, 0.99572253, 0.9951063, 0.9960985, 0.99608433, 0.9946384, 0.99826056, 0.995612, 0.99497116, 0.9956201, 0.99624085, 0.99498165, 0.9985178, 0.99607545, 0.99490756, 0.996207, 0.9959851, 0.9944647, 0.9982363, 0.99532825, 0.99435705, 0.99565, 0.9957526, 0.9944774, 0.99835855, 0.9957138, 0.9951025, 0.9960724, 0.9960699, 0.99462914, 0.99825877, 0.9955912, 0.9949579, 0.9956203, 0.9962404, 0.99498826, 0.99851316, 0.9960491, 0.99488467, 0.99620014, 0.99597955, 0.9944629, 0.9982311, 0.9953115, 0.994339, 0.9956434, 0.99574405, 0.99446845, 0.9983552, 0.99570644, 0.9950918, 0.99607074, 0.9960732, 0.9946267, 0.99825495, 0.9955858, 0.9949408, 0.9956163, 0.996231, 0.9949799, 0.9985078, 0.9960519, 0.99488133, 0.9962036, 0.99596775, 0.9944576, 0.998231, 0.99531907, 0.99433243, 0.9956437, 0.99573433, 0.99445546, 0.99835324, 0.99571615, 0.99507606, 0.9960775, 0.9960724, 0.994626, 0.9982545, 0.99559623, 0.9949459, 0.9955996, 0.9962343, 0.9949939, 0.9985089, 0.9960655, 0.99489313, 0.9962069, 0.99598545, 0.9944782, 0.9982339, 0.9953212, 0.9943528, 0.99564487, 0.9957569, 0.99447364, 0.9983588, 0.99572194, 0.9951004, 0.99607736, 0.99608827, 0.99465626, 0.9982655, 0.9956096, 0.99497825, 0.9956328, 0.9962426, 0.9950093, 0.99851817, 0.99608743, 0.9949156, 0.99621874, 0.99597627, 0.9944815, 0.9982405, 0.995343, 0.994368, 0.9956535, 0.9957444, 0.9944916, 0.9983571, 0.9957371, 0.9951005, 0.9960824, 0.9960801, 0.99465024, 0.9982632, 0.99562347, 0.9949773, 0.99562573, 0.9962406, 0.99498475, 0.99851567, 0.9960795, 0.99490106, 0.9961994, 0.99599195, 0.99447316, 0.99823284, 0.9953371, 0.99436444, 0.99562347, 0.995749, 0.9944887, 0.9983564, 0.995727, 0.99510443, 0.99607736, 0.9960854, 0.99464864, 0.99825877, 0.99561983, 0.99496984, 0.99562186, 0.9962322, 0.9950022, 0.9985158, 0.99607927, 0.9948989, 0.9962075, 0.99598205, 0.99447846, 0.9982374, 0.99534506, 0.99436224, 0.99563473, 0.9957471, 0.9944828, 0.9983571, 0.9957242, 0.9951012, 0.9960732, 0.99608684, 0.994636, 0.99825865, 0.99560374, 0.99497235, 0.9956189, 0.9962355, 0.99499196, 0.99851066, 0.99606067, 0.9948993, 0.9961991, 0.9959758, 0.9944794, 0.9982344, 0.9953293, 0.994349, 0.9956437, 0.99574876, 0.9944807, 0.99834335, 0.99572, 0.9950991, 0.99607307, 0.9960807, 0.9946372, 0.99826056, 0.99559903, 0.9949767, 0.9956201, 0.9962343, 0.9949831, 0.99850935, 0.9960679, 0.9949078, 0.99620324, 0.99598205, 0.9944604, 0.99822754, 0.9953275, 0.9943674, 0.99563104, 0.9957526, 0.9944563, 0.998346, 0.9957237, 0.9951023, 0.9960704, 0.99606836, 0.9946172, 0.9982515, 0.9956018, 0.9949643, 0.9956161, 0.9962328, 0.9949761, 0.9985065, 0.9960686, 0.9949031, 0.9962038, 0.9959804, 0.9944617, 0.9982248, 0.9953175, 0.9943543, 0.9956314, 0.99574685, 0.99445844, 0.9983491, 0.9956897, 0.9950952, 0.9960775, 0.99607486, 0.9946262, 0.99825376, 0.9955615, 0.9949709, 0.99562126, 0.99623376, 0.9949761, 0.9985098, 0.99603546, 0.9949052, 0.99620026, 0.99598145, 0.99445486, 0.9982284, 0.9952853, 0.99434775, 0.99564075, 0.9957405, 0.99446005, 0.99835074, 0.99567765, 0.9950941, 0.9960879, 0.9960686, 0.9946326, 0.998254, 0.99557555, 0.99495685, 0.9956292, 0.9962218, 0.9949667, 0.99850756, 0.9960413, 0.99488395, 0.9962108, 0.99597305, 0.99444485, 0.9982268, 0.9953082, 0.99433666, 0.9956536, 0.99573934, 0.9944545, 0.9983456, 0.99569875, 0.9950801, 0.9960829, 0.99606943, 0.99462056, 0.99825114, 0.9955857, 0.9949551, 0.995622, 0.9962239, 0.99497575, 0.9985039, 0.99606174, 0.9948942, 0.99620146, 0.9959691, 0.99446017, 0.9982237, 0.99531066, 0.9943609, 0.99564534, 0.9957457, 0.9944674, 0.99835086, 0.9957122, 0.99510384, 0.9960835, 0.99607915, 0.99463516, 0.9982535, 0.9955965, 0.99495983, 0.99562985, 0.9962399, 0.9949774, 0.99850684, 0.9960519, 0.99489915, 0.9962117, 0.9959835, 0.994471, 0.9982278, 0.9953116, 0.99436116, 0.9956476, 0.9957568, 0.99447304, 0.9983494, 0.9956962, 0.99509615, 0.9960924, 0.99607134, 0.99464214, 0.9982564, 0.99558, 0.99496394, 0.99563116, 0.9962335, 0.9949925, 0.9985085, 0.9960536, 0.99489576, 0.996209, 0.9959859, 0.994474, 0.9982292, 0.9953045, 0.99435365, 0.9956493, 0.99575824, 0.9944735, 0.99835014, 0.99570537, 0.9950972, 0.996093, 0.9960794, 0.99463767, 0.99825484, 0.9955897, 0.9949538, 0.99562997, 0.99623764, 0.99498105, 0.99850345, 0.99605167, 0.9948889, 0.9962045, 0.9959758, 0.9944642, 0.99822336, 0.99529874, 0.99435055, 0.9956409, 0.9957556, 0.9944693, 0.9983449, 0.9957022, 0.9950848, 0.996083, 0.9960756, 0.99463564, 0.9982508, 0.99558437, 0.9949511, 0.9956201, 0.9962392, 0.99497575, 0.9985038, 0.99605805, 0.9948743, 0.99620146, 0.9959769, 0.99446493, 0.9982224, 0.9953179, 0.99433404, 0.99564344, 0.9957515, 0.9944798, 0.99834704, 0.99569464, 0.9950735, 0.99608195, 0.9960718, 0.99463236, 0.9982489, 0.9955877, 0.9949439, 0.9956124, 0.9962279, 0.994974, 0.99850464, 0.99605143, 0.99487567, 0.99619424, 0.99597543, 0.9944556, 0.9982241, 0.99530065, 0.99434006, 0.99563485, 0.99573624, 0.99447316, 0.9983462, 0.99570644, 0.99507797, 0.9960717, 0.9960596, 0.9946249, 0.99825114, 0.99558496, 0.99493104, 0.99561477, 0.99623245, 0.99497044, 0.9985037, 0.99603736, 0.9948732, 0.99618983, 0.995963, 0.9944564, 0.9982224, 0.99530256, 0.9943332, 0.9956171, 0.9957399, 0.99446857, 0.99834466, 0.99571013, 0.9950729, 0.9960775, 0.9960724, 0.9946325, 0.9982509, 0.995589, 0.99493045, 0.99560815, 0.99622697, 0.9949709, 0.99850756, 0.99604756, 0.9948699, 0.99619764, 0.99596995, 0.9944668, 0.9982286, 0.99532145, 0.99431556, 0.9956437, 0.99575186, 0.99446195, 0.99835265, 0.9957055, 0.99507207, 0.9960854, 0.99609095, 0.9946413, 0.99825937, 0.99559206, 0.99493575, 0.99561465, 0.99624985, 0.9949761, 0.9985097, 0.99605787, 0.99486333, 0.996198, 0.99598867, 0.9944453, 0.9982311, 0.9953075, 0.9943217, 0.9956386, 0.99575245, 0.99445397, 0.9983491, 0.99570364, 0.99505967, 0.99607795, 0.9960817, 0.9946162, 0.9982583, 0.9955884, 0.9949321, 0.9956013, 0.9962392, 0.9949595, 0.9985049, 0.9960483, 0.99485224, 0.99619424, 0.99597895, 0.99444413, 0.99822444, 0.9953063, 0.9943052, 0.9956172, 0.9957444, 0.9944556, 0.9983498, 0.9956903, 0.9950604, 0.99607205, 0.9960739, 0.9946276, 0.9982526, 0.9955692, 0.9949073, 0.9955922, 0.9962322, 0.9949756, 0.9985026, 0.9960297, 0.9948529, 0.99618936, 0.99597824, 0.9944451, 0.99822456, 0.9952873, 0.99430096, 0.99561644, 0.9957385, 0.9944648, 0.9983438, 0.99568284, 0.99504554, 0.9960597, 0.996071, 0.9946314, 0.9982551, 0.99556476, 0.994916, 0.9956035, 0.99623585, 0.99497455, 0.99850756, 0.9960406, 0.99484456, 0.9961867, 0.9959728, 0.9944582, 0.9982291, 0.9953057, 0.99431306, 0.9956262, 0.99574476, 0.99446315, 0.9983529, 0.9956892, 0.9950605, 0.99605817, 0.9960745, 0.9946365, 0.998257, 0.9955823, 0.994942, 0.99559635, 0.99622595, 0.9949715, 0.99850565, 0.99604225, 0.9948523, 0.99619055, 0.99598265, 0.9944804, 0.9982268, 0.99529356, 0.9943222, 0.9956204, 0.9957527, 0.99446976, 0.99835026, 0.99568933, 0.9950651, 0.9960596, 0.9960757, 0.9946372, 0.99825436, 0.99558073, 0.99492186, 0.995593, 0.9962405, 0.9949833, 0.99850214, 0.99605155, 0.994854, 0.99618816, 0.99598205, 0.99446064, 0.99822444, 0.99530584, 0.9943291, 0.9956054, 0.99573565, 0.9944622, 0.99834096, 0.9956912, 0.995063, 0.99605006, 0.9960733, 0.994646, 0.99825543, 0.9955834, 0.99494225, 0.9955954, 0.99623585, 0.99498016, 0.99849355, 0.99604386, 0.99485624, 0.99618167, 0.9959798, 0.9944552, 0.9982179, 0.99531054, 0.9943436, 0.99561346, 0.99573314, 0.9944623, 0.99834454, 0.99570006, 0.9950769, 0.99605924, 0.99608314, 0.99463236, 0.9982528, 0.9955883, 0.9949478, 0.99559784, 0.9962516, 0.99500376, 0.99850816, 0.99605864, 0.9948817, 0.99618465, 0.9959858, 0.99448967, 0.99822956, 0.99531126, 0.9943391, 0.9956237, 0.99574816, 0.9944866, 0.9983504, 0.9957082, 0.9950777, 0.99606174, 0.9960788, 0.9946576, 0.99826103, 0.9955971, 0.9949684, 0.99560434, 0.996241, 0.9950107, 0.9985145, 0.99605656, 0.9948848, 0.99619174, 0.99598, 0.9944971, 0.99823225, 0.9953304, 0.99435306, 0.99561536, 0.9957483, 0.99449366, 0.9983551, 0.99571157, 0.99508613, 0.99605936, 0.9960729, 0.9946523, 0.99826306, 0.99560744, 0.994957, 0.99560374, 0.9962356, 0.99501246, 0.99850947, 0.99606884, 0.99489325, 0.99619365, 0.9959773, 0.9945004, 0.9982292, 0.9953399, 0.99436176, 0.9956256, 0.99574876, 0.9944851, 0.99835485, 0.9957248, 0.99509686, 0.99607193, 0.9960828, 0.99466586, 0.9982565, 0.995612, 0.99496925, 0.9956118, 0.9962406, 0.99500537, 0.99851066, 0.9960763, 0.99490696, 0.99620664, 0.99599624, 0.99451303, 0.998233676, 0.995342553, 0.9943831, 0.9956243, 0.9957555, 0.9945009, 0.998359382, 0.995739818, 0.99511564, 0.99606895, 0.99608916, 0.99468434, 0.998265505, 0.995619237, 0.9949879, 0.9956172, 0.9962522, 0.9950257, 0.99851507, 0.9960802, 0.9949178, 0.9962051, 0.9959936, 0.99452716, 0.99823797, 0.9953604, 0.99439514, 0.9956385, 0.9957621, 0.9945078, 0.9983595, 0.9957237, 0.9951265, 0.9960745, 0.9960977, 0.99468905, 0.998260677, 0.995621026, 0.9949937, 0.995606, 0.99625707, 0.9950369, 0.998517931, 0.996075809, 0.9949223, 0.99620277, 0.99599695, 0.99451935, 0.9982344, 0.9953511, 0.99440205, 0.995638, 0.995765567, 0.994522095, 0.998363197, 0.995723605, 0.9951194, 0.9960738, 0.9960932, 0.9946678, 0.998266578, 0.995624065, 0.99499124, 0.9956092, 0.9962446, 0.9950102, 0.9985135, 0.99607617, 0.9949216, 0.9961998, 0.99598986, 0.9945182, 0.9982352, 0.99535036, 0.9943885, 0.99562347, 0.9957561, 0.9945045, 0.998358428, 0.995726287, 0.99511576, 0.9960687, 0.9960867, 0.99467796, 0.99826247, 0.99560755, 0.9949891, 0.9956034, 0.99623406, 0.99501836, 0.99851173, 0.99606586, 0.99491745, 0.99619246, 0.9959859, 0.9945064, 0.9982369, 0.9953336, 0.9943684, 0.9956319, 0.9957461, 0.9944867, 0.99835914, 0.99570525, 0.9951011, 0.99606186, 0.9960816, 0.9946612, 0.9982628, 0.9956048, 0.99497527, 0.9956101, 0.99624014, 0.99500173, 0.9985147, 0.9960717, 0.994909, 0.9962069, 0.99598724, 0.9945039, 0.9982362, 0.9953518, 0.9943754, 0.995635, 0.99574804, 0.99447954, 0.99835867, 0.9957171, 0.99510515, 0.99608046, 0.9960783, 0.99466807, 0.99826497, 0.99560803, 0.9949857, 0.99562466, 0.99624544, 0.995005, 0.99851257, 0.99606305, 0.9949183, 0.9962029, 0.99599135, 0.9945009, 0.99823153, 0.99533546, 0.9943883, 0.99564195, 0.9957609, 0.99449414, 0.99835485, 0.9957082, 0.99511206, 0.99608, 0.9960877, 0.99467736, 0.9982614, 0.9955953, 0.99498343, 0.9956201, 0.99625266, 0.99502605, 0.9985084, 0.99605596, 0.99492055, 0.9962071, 0.99599516, 0.99451786, 0.99823344, 0.99533546, 0.9943948, 0.99564314, 0.99575305, 0.99449617, 0.998354, 0.9957082, 0.9951183, 0.9960783, 0.9960866, 0.9946656, 0.9982729, 0.9955917, 0.994989, 0.9956215, 0.99624616, 0.99501646, 0.9985066, 0.9960518, 0.9949118, 0.9962148, 0.99600345, 0.994511, 0.99822944, 0.99532235, 0.9943761, 0.9956515, 0.9957664, 0.9944905, 0.9983462, 0.9957039, 0.9951161, 0.9960895, 0.99610317, 0.99467164, 0.9982534, 0.99559337, 0.9949832, 0.9956315, 0.99625576, 0.99501777, 0.99850476, 0.9960556, 0.9949026, 0.99621445, 0.995996475, 0.994512796, 0.99823177, 0.9953348, 0.99437505, 0.9956547, 0.995761037, 0.994497776, 0.998349071, 0.995701849, 0.99509805, 0.99607843, 0.996097088, 0.994675517, 0.998257339, 0.99559325, 0.99497163, 0.9956172, 0.9962475, 0.99502605, 0.998508871, 0.99605453, 0.9949014, 0.9962083, 0.99598926, 0.9945138, 0.9982338, 0.995327, 0.9943678, 0.99563044, 0.9957485, 0.9944862, 0.99834645, 0.9956905, 0.9950882, 0.996073, 0.9960859, 0.99466443, 0.9982496, 0.9955782, 0.99496245, 0.9956105, 0.99624157, 0.9949984, 0.9985049, 0.9960503, 0.99489325, 0.9962004, 0.9959863, 0.99450403, 0.998227775, 0.995322168, 0.9943485, 0.9956398, 0.995738149, 0.994465947, 0.9983454, 0.9956955, 0.9950853, 0.99608636, 0.99607784, 0.99463576, 0.9982566, 0.9955898, 0.9949497, 0.99562836, 0.9962405, 0.9949837, 0.99850684, 0.9960584, 0.99487394, 0.9962123, 0.9959676, 0.99446076, 0.9982268, 0.99532473, 0.9943286, 0.9956493, 0.9957366, 0.99443364, 0.99834526, 0.995695, 0.99506533, 0.9960912, 0.99607617, 0.99461454, 0.99825245, 0.9955865, 0.9949361, 0.9956328, 0.9962316, 0.9949721, 0.9985054, 0.9960544, 0.9948797, 0.99622476, 0.99598074, 0.9944858, 0.9982241, 0.99534106, 0.99434453, 0.9956695, 0.9957471, 0.99444485, 0.9983444, 0.9957046, 0.9950762, 0.99609226, 0.99608636, 0.9946225, 0.99825686, 0.99559784, 0.99495333, 0.99564713, 0.99623954, 0.9949733, 0.9985102, 0.9960647, 0.9948777, 0.9962279, 0.9959889, 0.9944676, 0.998232, 0.9953357, 0.99433583, 0.9956725, 0.9957271, 0.99445397, 0.99835473, 0.9957009, 0.99508095, 0.9961042, 0.99608916, 0.99464804, 0.9982621, 0.9955989, 0.99495065, 0.99563885, 0.99623847, 0.99499726, 0.9985098, 0.99606717, 0.99488807, 0.9962219, 0.99598366, 0.99448717, 0.9982272, 0.99533445, 0.99433726, 0.9956664, 0.9957574, 0.9944664, 0.9983546, 0.995698, 0.99509263, 0.9960932, 0.9960877, 0.9946464, 0.99826413, 0.9955954, 0.9949808, 0.99564356, 0.9962489, 0.99499595, 0.99851435, 0.9960661, 0.99488336, 0.99622923, 0.9959894, 0.99449164, 0.9982383, 0.9953343, 0.9943596, 0.9956717, 0.99575394, 0.99448377, 0.9983612, 0.99570185, 0.9951025, 0.9961152, 0.99609333, 0.9946571, 0.99827206, 0.99559784, 0.99497837, 0.9956611, 0.9962458, 0.99499863, 0.99851733, 0.9960718, 0.9949059, 0.9962329, 0.9960019, 0.9945052, 0.9982399, 0.99535614, 0.9943961, 0.9956723, 0.99576354, 0.99448824, 0.9983614, 0.99572784, 0.9951272, 0.99611545, 0.9961002, 0.9946631, 0.9982668, 0.99562246, 0.99501365, 0.9956565, 0.99624604, 0.9950016, 0.9985114, 0.9960807, 0.99492043, 0.9962579, 0.9959901, 0.99450064, 0.99824274, 0.9953617, 0.99440134, 0.9956671, 0.9957704, 0.9944926, 0.99836165, 0.9957263, 0.9951226, 0.9961033, 0.99609, 0.99466926, 0.99827075, 0.995625, 0.9949937, 0.99565893, 0.99624306, 0.9950158, 0.99851745, 0.996081, 0.99491674, 0.9962387, 0.9960008, 0.9945102, 0.9982387, 0.9953559, 0.9943767, 0.99566203, 0.99576604, 0.99448246, 0.99836165, 0.99572676, 0.99512047, 0.99610996, 0.9960944, 0.9946714, 0.99827206, 0.99562114, 0.9949963, 0.99564075, 0.996247, 0.9950109, 0.99851876, 0.99607354, 0.99491686, 0.9962321, 0.9959948, 0.9945129, 0.99824214, 0.9953585, 0.9943956, 0.9956717, 0.99576896, 0.994494, 0.9983602, 0.9957334, 0.99512994, 0.99610776, 0.99609745, 0.9946734, 0.99827147, 0.9956256, 0.9949969, 0.9956553, 0.9962503, 0.9950187, 0.99852103, 0.9960906, 0.9949255, 0.99623656, 0.9960026, 0.99451405, 0.9982399, 0.9953668, 0.99439156, 0.995667, 0.99575347, 0.9944992, 0.9983602, 0.99573517, 0.99512815, 0.9961093, 0.99609596, 0.9946938, 0.9982672, 0.9956374, 0.9950122, 0.99565613, 0.9962537, 0.995028, 0.9985178, 0.9960966, 0.9949394, 0.99623466, 0.99600023, 0.9945308, 0.9982443, 0.99537885, 0.99440384, 0.9956683, 0.99576163, 0.9945017, 0.9983615, 0.9957407, 0.9951159, 0.9961056, 0.9960924, 0.9946718, 0.9982697, 0.9956293, 0.9950028, 0.99565184, 0.9962483, 0.9950246, 0.99851435, 0.9960965, 0.9949342, 0.99623764, 0.99599385, 0.99452585, 0.9982382, 0.9953778, 0.9943984, 0.99567384, 0.99576306, 0.9945077, 0.9983581, 0.9957391, 0.99512506, 0.9961094, 0.99608684, 0.9946888, 0.9982655, 0.9956313, 0.99500126, 0.9956607, 0.9962399, 0.99502474, 0.9985145, 0.9960932, 0.99492526, 0.9962426, 0.9959922, 0.99452305, 0.99823844, 0.99537224, 0.99439263, 0.9956723, 0.9957627, 0.9945045, 0.9983581, 0.99573576, 0.99512935, 0.99611783, 0.99609333, 0.9946907, 0.99826694, 0.99562997, 0.99500597, 0.99565977, 0.9962476, 0.9950311, 0.9985104, 0.9961016, 0.99493045, 0.99624556, 0.9959966, 0.99452317, 0.99823916, 0.9953773, 0.99439734, 0.9956658, 0.9957676, 0.99450064, 0.99835604, 0.99573874, 0.9951313, 0.99611944, 0.99609226, 0.9946782, 0.99826187, 0.9956423, 0.99500406, 0.9956547, 0.99624974, 0.9950275, 0.998516, 0.99610186, 0.99494505, 0.9962516, 0.9959973, 0.99453634, 0.9982376, 0.995386, 0.99441665, 0.9956754, 0.9957592, 0.9945133, 0.99835783, 0.9957521, 0.9951407, 0.9961211, 0.9960895, 0.99469423, 0.9982651, 0.9956384, 0.9950239, 0.9956677, 0.99625206, 0.9950299, 0.99851424, 0.9960972, 0.99494284, 0.99623764, 0.99600273, 0.99452066, 0.99823594, 0.9953696, 0.99441314, 0.9956867, 0.99575907, 0.9945031, 0.9983596, 0.9957437, 0.99513227, 0.99611616, 0.99609524, 0.99469155, 0.9982652, 0.99563235, 0.99501103, 0.9956672, 0.99625444, 0.9950284, 0.9985135, 0.99610466, 0.9949445, 0.99625254, 0.996005, 0.99452704, 0.99824023, 0.9953807, 0.9944233, 0.99569404, 0.9957686, 0.9945091, 0.9983596, 0.9957472, 0.9951437, 0.9961319, 0.9960943, 0.99469924, 0.99826884, 0.9956422, 0.9950322, 0.9956802, 0.996251, 0.99503475, 0.998517, 0.9961127, 0.99495745, 0.9962643, 0.9960045, 0.99452364, 0.9982414, 0.99538225, 0.99442047, 0.995698, 0.99576086, 0.99449885, 0.9983595, 0.99575067, 0.99514985, 0.99613094, 0.99609935, 0.99468553, 0.9982666, 0.99565023, 0.9950321, 0.99567693, 0.996244, 0.99502814, 0.99851495, 0.99611247, 0.9949504, 0.99625915, 0.99600476, 0.994532, 0.99823475, 0.9953839, 0.9944328, 0.9956911, 0.9957676, 0.9945084, 0.9983524, 0.99576294, 0.9951532, 0.99613, 0.9961002, 0.994692, 0.9982634, 0.99565786, 0.9950258, 0.99567634, 0.9962494, 0.99503416, 0.9985133, 0.9961177, 0.9949473, 0.996256, 0.99600273, 0.99453354, 0.9982374, 0.99541, 0.9944201, 0.99568766, 0.9957639, 0.9945051, 0.9983551, 0.9957704, 0.99515414, 0.99613297, 0.99609, 0.99468637, 0.99826485, 0.9956481, 0.9950258, 0.99567753, 0.9962503, 0.9950285, 0.9985128, 0.99611175, 0.994955, 0.99626166, 0.99600536, 0.994532, 0.99823356, 0.99539995, 0.9944266, 0.9956849, 0.9957554, 0.9944993, 0.99835026, 0.9957527, 0.9951496, 0.9961212, 0.99609405, 0.9946893, 0.99826103, 0.99565125, 0.99502677, 0.99566686, 0.99624246, 0.99501485, 0.99851173, 0.9961165, 0.99495757, 0.9962524, 0.9959982, 0.99450403, 0.99822956, 0.995393, 0.9944241, 0.9956956, 0.9957592, 0.9944939, 0.998357, 0.9957646, 0.99515057, 0.9961243, 0.99608964, 0.9946709, 0.998268, 0.9956469, 0.9950298, 0.9956725, 0.9962495, 0.9950158, 0.99851257, 0.9961193, 0.9949563, 0.9962613, 0.9959973, 0.9945229, 0.998235, 0.99539584, 0.99443376, 0.99570054, 0.995756, 0.9944887, 0.998355, 0.99575895, 0.995149, 0.9961383, 0.99610245, 0.99467856, 0.99826497, 0.99565506, 0.995038, 0.99568695, 0.99625385, 0.99502665, 0.99851483, 0.9961146, 0.9949655, 0.99626815, 0.99600273, 0.9945297, 0.9982363, 0.99540293, 0.9944346, 0.9957152, 0.9957703, 0.9944979, 0.998354, 0.99576, 0.9951539, 0.99614704, 0.99609405, 0.9946812, 0.998268, 0.99565554, 0.99502677, 0.9957056, 0.9962496, 0.99502015, 0.9985128, 0.9961157, 0.994952, 0.9962773, 0.99600637, 0.9945226, 0.99823487, 0.99540526, 0.99442774, 0.99571246, 0.9957685, 0.99450123, 0.99835604, 0.99576414, 0.9951561, 0.99615955, 0.9960985, 0.9946735, 0.9982652, 0.99565905, 0.9950336, 0.9957041, 0.9962523, 0.9950233, 0.9985145, 0.9961113, 0.99495983, 0.99628216, 0.99600947, 0.9945169, 0.9982377, 0.9954045, 0.99442506, 0.9957159, 0.995768, 0.9945016, 0.9983575, 0.9957432, 0.9951484, 0.99615705, 0.99610704, 0.99468374, 0.99826694, 0.99566853, 0.99502945, 0.99571013, 0.9962637, 0.99504054, 0.9985176, 0.9961199, 0.9949622, 0.9962894, 0.9960127, 0.9945297, 0.9982356, 0.99540967, 0.99443084, 0.9957151, 0.99577546, 0.9945063, 0.99835664, 0.99576735, 0.9951496, 0.9961521, 0.9961068, 0.99468493, 0.99826545, 0.99564964, 0.99502283, 0.99570125, 0.9962574, 0.9950328, 0.9985115, 0.9961152, 0.99494624, 0.9962826, 0.9960169, 0.99452007, 0.99823177, 0.995395, 0.994424, 0.99571675, 0.9957757, 0.9945015, 0.9983552, 0.99576, 0.99515414, 0.9961637, 0.99611247, 0.99468803, 0.9982609, 0.99564546, 0.9950324, 0.9957057, 0.99626416, 0.9950357, 0.9985091, 0.99611676, 0.9949597, 0.99629265, 0.99601513, 0.9945326, 0.99823165, 0.9953956, 0.9944383, 0.9957327, 0.99577975, 0.9945175, 0.9983524, 0.99574924, 0.9951597, 0.99615943, 0.9961138, 0.99468845, 0.9982638, 0.995647, 0.99503374, 0.99571794, 0.99626285, 0.9950388, 0.9985083, 0.99610907, 0.9949503, 0.99629813, 0.99602664, 0.9945334, 0.9982327, 0.9953837, 0.9944265, 0.9957414, 0.99578243, 0.99450594, 0.99835217, 0.99575514, 0.9951586, 0.9961707, 0.9961092, 0.9946819, 0.998264, 0.9956477, 0.9950394, 0.99571145, 0.996258, 0.9950275, 0.99850935, 0.99610656, 0.99495155, 0.996299, 0.9960204, 0.99451727, 0.9982358, 0.9953984, 0.99443215, 0.9957386, 0.9957808, 0.9945037, 0.99835277, 0.9957508, 0.9951567, 0.9961729, 0.99611425, 0.99468434, 0.9982634, 0.9956463, 0.99503905, 0.9957163, 0.99627006, 0.99503845, 0.9985104, 0.9961115, 0.99496657, 0.9963018, 0.99602, 0.9945355, 0.9982337, 0.9954061, 0.9944457, 0.9957418, 0.9957858, 0.99450815, 0.9983511, 0.99576485, 0.9951549, 0.9961796, 0.99612135, 0.99469286, 0.9982632, 0.9956576, 0.9950368, 0.9957255, 0.99627423, 0.9950276, 0.99850816, 0.9961114, 0.9949648, 0.99629396, 0.9960277, 0.9945263, 0.998228, 0.9954016, 0.9944346, 0.9957365, 0.9957873, 0.9945064, 0.99834645, 0.9957605, 0.9951662, 0.9961642, 0.9961138, 0.99469095, 0.99826235, 0.9956511, 0.9950414, 0.9957099, 0.99627465, 0.99503857, 0.9985097, 0.99612147, 0.99497765, 0.9962974, 0.99603194, 0.9945431, 0.9982297, 0.9953995, 0.99444425, 0.99572664, 0.9957926, 0.9945097, 0.9983469, 0.99576247, 0.9951708, 0.99616265, 0.9961211, 0.9946952, 0.99826115, 0.9956457, 0.99504054, 0.9957068, 0.99626476, 0.99504834, 0.99850696, 0.9961115, 0.9949747, 0.99629575, 0.99603146, 0.9945338, 0.99823153, 0.99540824, 0.99444544, 0.99574023, 0.99578637, 0.99450016, 0.9983499, 0.9957587, 0.9951667, 0.9961616, 0.99610966, 0.99467576, 0.99825877, 0.9956326, 0.9950492, 0.9957163, 0.9962657, 0.99503326, 0.99850744, 0.9960979, 0.99496835, 0.9962889, 0.9960204, 0.99452394, 0.9982237, 0.99537176, 0.99442786, 0.9957217, 0.99577796, 0.99451005, 0.9983505, 0.9957527, 0.9951715, 0.9961597, 0.9961087, 0.9946978, 0.99826175, 0.99563766, 0.995037, 0.9957172, 0.99626523, 0.9950349, 0.9985072, 0.99610835, 0.99497056, 0.9962839, 0.99601316, 0.99452454, 0.9982293, 0.99537826, 0.99442506, 0.9957319, 0.9957742, 0.9945051, 0.9983499, 0.99573314, 0.99514717, 0.99616855, 0.9961087, 0.99470276, 0.9982603, 0.99563706, 0.99503326, 0.99570954, 0.9962631, 0.9950441, 0.99850804, 0.996101, 0.99496233, 0.99629277, 0.9960239, 0.99452883, 0.9982285, 0.99537235, 0.9944318, 0.9957306, 0.99577075, 0.9944973, 0.99834347, 0.9957306, 0.9951763, 0.99616027, 0.9961075, 0.99468964, 0.9982566, 0.99563956, 0.9950463, 0.99569476, 0.99626535, 0.99503255, 0.99849653, 0.99608314, 0.9949327, 0.9962788, 0.9960169, 0.9945221, 0.99821305, 0.9953383, 0.99436355, 0.99570644, 0.9957622, 0.99448824, 0.9983413, 0.99570656, 0.99507505, 0.9961378, 0.9960965, 0.99467903, 0.99825007, 0.995626, 0.9949701, 0.9956945, 0.9962432, 0.99501556, 0.99849594, 0.99606544, 0.9948937, 0.9962799, 0.99600554, 0.9945378, 0.998232, 0.99535936, 0.99441, 0.9957112, 0.99577385, 0.9945151, 0.9983444, 0.9957269, 0.995143, 0.99615645, 0.9960989, 0.99469876, 0.99825877, 0.9955947, 0.99496764, 0.99568623, 0.996251, 0.99502766, 0.99849904, 0.9960632, 0.99489874, 0.9962822, 0.9960071, 0.994521, 0.9982222, 0.99532807, 0.99436563, 0.9957098, 0.9957651, 0.9944969, 0.99834454, 0.9956872, 0.99511504, 0.9961533, 0.9960991, 0.994696, 0.99825877, 0.9955943, 0.9949964, 0.99569297, 0.99625194, 0.9950403, 0.9985024, 0.9960693, 0.9949296, 0.9962757, 0.99600816, 0.99453187, 0.9982314, 0.99533904, 0.9943837, 0.9957106, 0.9957622, 0.9944887, 0.99834335, 0.99570113, 0.99511164, 0.9961497, 0.99610114, 0.99469024, 0.99825686, 0.995606, 0.99498814, 0.99568355, 0.99625206, 0.9950192, 0.99850345, 0.9960669, 0.9949202, 0.99627537, 0.99600464, 0.9945074, 0.9982218, 0.99532795, 0.99437875, 0.9957015, 0.99576545, 0.99446326, 0.9983456, 0.99568045, 0.9950936, 0.9961398, 0.99608964, 0.9946635, 0.99825615, 0.99558216, 0.9949903, 0.99568117, 0.9962495, 0.99501103, 0.9984969, 0.99604434, 0.9949164, 0.9962624, 0.99600685, 0.9945234, 0.9982211, 0.9953259, 0.9943806, 0.9956976, 0.9957802, 0.9944714, 0.9983393, 0.99571025, 0.99511456, 0.9961268, 0.9961138, 0.99467206, 0.99825186, 0.99560153, 0.9949897, 0.99567384, 0.9962704, 0.99500453, 0.9984977, 0.9960717, 0.9949236, 0.99626935, 0.9960253, 0.9945308, 0.9982242, 0.99533373, 0.99438465, 0.99569786, 0.99578863, 0.99448234, 0.99833953, 0.9956957, 0.9950951, 0.9961402, 0.99612206, 0.9946865, 0.99825627, 0.9956065, 0.99497294, 0.9956867, 0.99627894, 0.9950185, 0.9985007, 0.99606884, 0.9949002, 0.99626815, 0.99602956, 0.99454355, 0.9982266, 0.9953558, 0.9943437, 0.9956892, 0.99579155, 0.99450076, 0.9983386, 0.99571145, 0.9950982, 0.9961324, 0.99612135, 0.9946985, 0.9982667, 0.99560046, 0.9949833, 0.9956731, 0.99627376, 0.9950227, 0.99850357, 0.9960561, 0.9949197, 0.99625015, 0.99601704, 0.99451923, 0.9982278, 0.9953407, 0.9943925, 0.99568284, 0.995789, 0.9944853, 0.99834776, 0.99571735, 0.99512565, 0.99613446, 0.9961204, 0.99468565, 0.9982515, 0.99559903, 0.99502933, 0.9956879, 0.9962618, 0.99501544, 0.9984975, 0.9960834, 0.9949604, 0.9962559, 0.9960156, 0.99451476, 0.99823004, 0.99535424, 0.9944312, 0.9956813, 0.9957835, 0.9944693, 0.9983498, 0.99568826, 0.9951598, 0.99611956, 0.99611825, 0.9946736, 0.9982697, 0.9956268, 0.9950462, 0.9956815, 0.996269, 0.9950122, 0.99850404, 0.996096, 0.9949472, 0.9962457, 0.99600613, 0.99450606, 0.99823666, 0.99539596, 0.9944113, 0.9956802, 0.99575466, 0.9944524, 0.9983399, 0.99576, 0.995133, 0.99611545, 0.9960878, 0.99468315, 0.99825746, 0.99564546, 0.994988, 0.9956548, 0.9962528, 0.99501103, 0.99849427, 0.9961199, 0.99493235, 0.99624926, 0.99600613, 0.99453425, 0.99822205, 0.99541616, 0.9944047, 0.99567866, 0.99576026, 0.99445856, 0.99833363, 0.9957724, 0.99511635, 0.99612916, 0.9960989, 0.99470854, 0.9982529, 0.9956548, 0.9950067, 0.99566543, 0.99624926, 0.9950126, 0.9984919, 0.99612844, 0.99493223, 0.99624, 0.9960019, 0.99454224, 0.99821943, 0.9954177, 0.9944041, 0.99566984, 0.99575967, 0.9944767, 0.998331, 0.9957834, 0.9951331, 0.99612397, 0.9960983, 0.9947234, 0.9982541, 0.9956949, 0.99502015, 0.995666, 0.9962594, 0.9950505, 0.99849784, 0.9961592, 0.994953, 0.9962458, 0.9960138, 0.9945669, 0.9982293, 0.99545467, 0.9944223, 0.9956702, 0.99576306, 0.9944834, 0.99833554, 0.99580246, 0.99512887, 0.99611944, 0.9961015, 0.9947218, 0.99826044, 0.9956938, 0.995029, 0.9956601, 0.9962543, 0.9950467, 0.9984962, 0.9961437, 0.99494344, 0.9962469, 0.99599975, 0.9945592, 0.9982272, 0.995436, 0.9944124, 0.99567395, 0.99576175, 0.99449474, 0.99834, 0.9957871, 0.99513674, 0.99611175, 0.99609214, 0.9947347, 0.9982595, 0.9956943, 0.9950232, 0.9956587, 0.9962537, 0.9950457, 0.99849844, 0.9961455, 0.9949519, 0.99624354, 0.9960096, 0.9945643, 0.9982313, 0.99544495, 0.99443954, 0.9956718, 0.99577594, 0.9944938, 0.99834013, 0.9957991, 0.99515367, 0.9961218, 0.996112, 0.99473697, 0.9982591, 0.9956951, 0.9950387, 0.9956623, 0.9962696, 0.9950507, 0.9984975, 0.9961534, 0.994966, 0.9962452, 0.99601513, 0.99456793, 0.9982292, 0.99544084, 0.9944469, 0.9956756, 0.99576813, 0.994488, 0.9983413, 0.99579346, 0.9951599, 0.9961153, 0.99610394, 0.99472916, 0.9982577, 0.9956913, 0.99505174, 0.99566025, 0.9962523, 0.9950461, 0.9984983, 0.9961528, 0.9949688, 0.9962444, 0.99600756, 0.99456936, 0.9982285, 0.99543035, 0.9944383, 0.99568164, 0.9957613, 0.99449605, 0.9983375, 0.9957895, 0.9951601, 0.9961169, 0.9961043, 0.99474674, 0.9982571, 0.99569273, 0.99505615, 0.9956626, 0.9962602, 0.99507713, 0.9984964, 0.9961462, 0.9949726, 0.9962463, 0.9960102, 0.9945849, 0.9982274, 0.9954234, 0.9944528, 0.99566686, 0.9957669, 0.9945011, 0.9983381, 0.99578553, 0.9951584, 0.9961164, 0.9960972, 0.99474263, 0.9982577, 0.99568933, 0.9950476, 0.9956601, 0.9962504, 0.9950663, 0.9984951, 0.99613816, 0.9949625, 0.996244, 0.9960067, 0.99457866, 0.99822754, 0.99543494, 0.9944339, 0.9956782, 0.9957663, 0.9944969, 0.99833834, 0.99579227, 0.9951513, 0.99611366, 0.99608964, 0.9947379, 0.9982603, 0.995691, 0.9950439, 0.9956725, 0.9962587, 0.99505687, 0.9984976, 0.9961408, 0.99495643, 0.99623764, 0.9960108, 0.9945773, 0.9982256, 0.99543047, 0.9944503, 0.99566495, 0.9957743, 0.99450064, 0.9983405, 0.9957899, 0.99516237, 0.99611795, 0.9961049, 0.9947379, 0.9982622, 0.99569607, 0.9950522, 0.99565905, 0.99625814, 0.9950506, 0.99849796, 0.9961496, 0.99495745, 0.996244, 0.99601406, 0.9945707, 0.99822587, 0.9954316, 0.9944382, 0.9956652, 0.99577075, 0.9944933, 0.99833965, 0.99578905, 0.9951597, 0.9961098, 0.99611175, 0.9947366, 0.99825674, 0.9956848, 0.9950527, 0.99565953, 0.9962649, 0.9950559, 0.99849546, 0.9961306, 0.9949571, 0.9962373, 0.99601537, 0.9945661, 0.99822766, 0.9954283, 0.99443614, 0.9956632, 0.99576557, 0.9944956, 0.99833375, 0.9957777, 0.9951488, 0.99612147, 0.9961098, 0.9947255, 0.99824715, 0.99566853, 0.9950368, 0.9956581, 0.996253, 0.99503404, 0.99848974, 0.99613285, 0.9949577, 0.9962439, 0.9960079, 0.9945491, 0.9982181, 0.9954105, 0.99442434, 0.9956682, 0.9957645, 0.9944651, 0.9983316, 0.99575967, 0.99513215, 0.99611557, 0.99609876, 0.99472505, 0.998247, 0.9956832, 0.9950397, 0.9956535, 0.9962512, 0.9950299, 0.99848926, 0.99612796, 0.9949301, 0.99623454, 0.9959974, 0.9945691, 0.99821895, 0.9954121, 0.99441916, 0.99564916, 0.9957598, 0.9944794, 0.99833554, 0.9957735, 0.99516225, 0.99611557, 0.9961074, 0.99473363, 0.9982521, 0.9956874, 0.9950499, 0.9956767, 0.9962587, 0.9950404, 0.99849653, 0.9961306, 0.99496716, 0.9962433, 0.9960024, 0.994565, 0.998228, 0.99542534, 0.9944453, 0.9956735, 0.9957764, 0.99449235, 0.99834275, 0.9957716, 0.9951613, 0.99612314, 0.996102, 0.99471927, 0.998256, 0.9956683, 0.9950403, 0.9956665, 0.9962607, 0.99504006, 0.9984952, 0.9961289, 0.99495405, 0.99624854, 0.99600554, 0.9945685, 0.99822706, 0.99542147, 0.99444264, 0.99567145, 0.9957697, 0.99448943, 0.99833584, 0.99577063, 0.9951562, 0.9961187, 0.9961044, 0.99473, 0.998257, 0.99569076, 0.99505186, 0.9956703, 0.9962567, 0.9950612, 0.998494, 0.9961503, 0.99496245, 0.99624604, 0.99601173, 0.9945707, 0.99822086, 0.99541557, 0.9944439, 0.9956689, 0.9957704, 0.9944934, 0.99833316, 0.99575895, 0.99516547, 0.9961169, 0.9961049, 0.9947341, 0.99825794, 0.99566686, 0.99504066, 0.99567133, 0.9962587, 0.9950522, 0.9984946, 0.996118, 0.99495757, 0.99624616, 0.9960103, 0.99456984, 0.9982274, 0.9953962, 0.9944388, 0.99567574, 0.9957758, 0.9945003, 0.99833727, 0.99575776, 0.9951601, 0.9961236, 0.9961048, 0.99473894, 0.9982547, 0.99567586, 0.9950558, 0.99566925, 0.9962589, 0.99505025, 0.99849534, 0.9961301, 0.9949703, 0.9962506, 0.9960137, 0.9945721, 0.9982235, 0.9954104, 0.9944411, 0.9956671, 0.99577796, 0.99450004, 0.9983341, 0.99576235, 0.9951691, 0.99611473, 0.9961204, 0.9947425, 0.99825853, 0.9956711, 0.99504304, 0.99567145, 0.9962717, 0.9950492, 0.99849486, 0.9961212, 0.9949563, 0.99625003, 0.9960221, 0.99457854, 0.9982278, 0.99540305, 0.99443483, 0.99567693, 0.99577916, 0.9944987, 0.99833554, 0.9957657, 0.9951547, 0.99612594, 0.99612087, 0.9947383, 0.9982572, 0.99567324, 0.9950433, 0.9956827, 0.9962756, 0.99505144, 0.998495, 0.9961218, 0.9949518, 0.9962665, 0.9960207, 0.9945597, 0.99822277, 0.9953962, 0.99443036, 0.9956826, 0.99578804, 0.9944916, 0.99833596, 0.9957705, 0.99516046, 0.9961353, 0.99612445, 0.99473876, 0.99826115, 0.99567634, 0.99505246, 0.9956886, 0.99627423, 0.9950546, 0.9984987, 0.99612314, 0.9949622, 0.9962594, 0.996024, 0.99457324, 0.99822885, 0.9954046, 0.9944267, 0.99567986, 0.9957829, 0.9944904, 0.99834204, 0.99577653, 0.99515504, 0.9961306, 0.9961169, 0.99473745, 0.99826103, 0.99568117, 0.99503547, 0.9956815, 0.99627763, 0.99504644, 0.9984983, 0.9961336, 0.99495155, 0.996265, 0.99602747, 0.99456596, 0.9982278, 0.9954164, 0.9944323, 0.9956944, 0.99579287, 0.9944938, 0.9983393, 0.99579, 0.9951542, 0.99614215, 0.9961288, 0.99471444, 0.9982651, 0.9956938, 0.99504244, 0.9956903, 0.99628216, 0.995044, 0.99849737, 0.99613553, 0.9949472, 0.99626684, 0.99603397, 0.99455804, 0.99823165, 0.9954341, 0.99442565, 0.9957003, 0.99580044, 0.9944735, 0.99834025, 0.99577975, 0.99514997, 0.99614465, 0.9961308, 0.9947228, 0.9982533, 0.9956891, 0.9950462, 0.995699, 0.9962863, 0.9950291, 0.9984931, 0.9961383, 0.9949512, 0.9962733, 0.9960227, 0.99453896, 0.99821943, 0.995424, 0.9944168, 0.9956968, 0.99579614, 0.99446607, 0.9983335, 0.9957884, 0.9951507, 0.9961487, 0.99613106, 0.99472, 0.99825174, 0.99568516, 0.99503994, 0.9956892, 0.99628365, 0.9950265, 0.9984956, 0.99615437, 0.99496865, 0.99627775, 0.9960312, 0.994536, 0.9982212, 0.9954228, 0.99444324, 0.99569285, 0.9958041, 0.99447644, 0.9983316, 0.9957789, 0.9951619, 0.9961398, 0.9961307, 0.99471384, 0.9982558, 0.9956939, 0.9950421, 0.9956913, 0.9962851, 0.99503183, 0.9984926, 0.99613744, 0.9949638, 0.99626946, 0.9960343, 0.99455225, 0.9982242, 0.9954216, 0.99444425, 0.9956872, 0.9958015, 0.9944857, 0.9983311, 0.995777, 0.9951602, 0.9961403, 0.9961347, 0.9947299, 0.9982558, 0.99569064, 0.99506325, 0.99570197, 0.9962918, 0.9950515, 0.99849427, 0.9961418, 0.9949585, 0.9962741, 0.9960389, 0.99455476, 0.9982187, 0.995438, 0.99443847, 0.99567515, 0.99580103, 0.99448836, 0.9983311, 0.99579084, 0.99515414, 0.99613434, 0.99614143, 0.99473155, 0.9982566, 0.9957118, 0.99505424, 0.9956937, 0.99629647, 0.995058, 0.9984925, 0.99615544, 0.994978, 0.99627364, 0.99604106, 0.99456704, 0.9982241, 0.9954447, 0.99442893, 0.99567574, 0.99582005, 0.99450123, 0.9983339, 0.99579865, 0.99515045, 0.9961289, 0.99614847, 0.9947341, 0.9982577, 0.99570966, 0.99504304, 0.9956783, 0.99630535, 0.9950671, 0.99848926, 0.99616027, 0.994945, 0.9962787, 0.9960465, 0.99459296, 0.9982154, 0.9954426, 0.99442625, 0.99566746, 0.99580455, 0.9945104, 0.9983266, 0.9958098, 0.9951513, 0.9961054, 0.99613696, 0.9947406, 0.9982482, 0.9956903, 0.99502367, 0.99567693, 0.9963002, 0.99505186, 0.99847955, 0.99610907, 0.99492574, 0.99625903, 0.9960407, 0.9945602, 0.99820876, 0.99539936, 0.9944071, 0.99567276, 0.995805, 0.9944847, 0.99832433, 0.9957677, 0.9951538, 0.9961145, 0.99612015, 0.99473035, 0.99823713, 0.9956762, 0.99505496, 0.99567515, 0.99628305, 0.99505734, 0.99848086, 0.99613625, 0.9949486, 0.99625814, 0.99604213, 0.99456996, 0.998207, 0.9953925, 0.99440217, 0.9956689, 0.9957982, 0.99450284, 0.9983254, 0.9957724, 0.9951154, 0.9961336, 0.9961319, 0.9947372, 0.9982369, 0.99567455, 0.9949949, 0.9956814, 0.9962972, 0.9950441, 0.9984785, 0.99612504, 0.9949073, 0.9962667, 0.99602354, 0.99457234, 0.9982072, 0.9954158, 0.9943661, 0.9956424, 0.99578965, 0.9944859, 0.9983179, 0.99577785, 0.9950846, 0.99610126, 0.9961314, 0.99472976, 0.9982462, 0.9957073, 0.9949922, 0.9956397, 0.9962948, 0.995069, 0.9984799, 0.9961547, 0.9948921, 0.99623364, 0.9960394, 0.9945838, 0.99820125, 0.9954181, 0.99436575, 0.99564016, 0.99581236, 0.99451256, 0.9983156, 0.9958048, 0.9950829, 0.99607205, 0.99613625, 0.994743, 0.9982413, 0.99572325, 0.9949674, 0.9956468, 0.99629337, 0.99505824, 0.99848, 0.9961687, 0.99488115, 0.99622333, 0.9960465, 0.9945695, 0.99820197, 0.9954346, 0.9943562, 0.9956379, 0.9958119, 0.99449676, 0.99831307, 0.9958288, 0.9950882, 0.9961092, 0.99613357, 0.9947348, 0.9982382, 0.9957366, 0.9949739, 0.99564904, 0.99628145, 0.99505025, 0.9984701, 0.99616796, 0.99487334, 0.99622583, 0.99601907, 0.9945637, 0.99818796, 0.995459, 0.99431014, 0.99564904, 0.9958028, 0.99449944, 0.9983185, 0.9958217, 0.99507207, 0.9961165, 0.9961332, 0.9947399, 0.99823916, 0.9957211, 0.99497634, 0.9956617, 0.9962995, 0.99505365, 0.9984769, 0.99617743, 0.994879, 0.996251, 0.9960561, 0.99459934, 0.9982108, 0.9954648, 0.9943501, 0.9956861, 0.99581766, 0.9945023, 0.99831945, 0.9958146, 0.99509084, 0.996117, 0.99614877, 0.9947442, 0.9982327, 0.9957295, 0.994972, 0.99565727, 0.9962973, 0.9950553, 0.99846786, 0.9961559, 0.99487567, 0.9961742, 0.99600744, 0.99457055, 0.99819875, 0.99543035, 0.994338, 0.9956558, 0.9958048, 0.9945196, 0.9983156, 0.9957964, 0.99507856, 0.9960889, 0.99615043, 0.9947654, 0.99824035, 0.9957118, 0.9949608, 0.9956567, 0.9963176, 0.9950901, 0.99848497, 0.99614877, 0.9948697, 0.9961842, 0.99605787, 0.99461573, 0.99821305, 0.99545926, 0.99434185, 0.9956729, 0.9958507, 0.99452937, 0.99832803, 0.99582314, 0.9950911, 0.9961264, 0.9961573, 0.9947931, 0.9982389, 0.9957686, 0.9949984, 0.9956914, 0.9963072, 0.9951049, 0.9984787, 0.9962142, 0.9948994, 0.99623466, 0.9960704, 0.99465215, 0.9982126, 0.9955164, 0.9943666, 0.99565125, 0.9958496, 0.9945895, 0.99832326, 0.99588805, 0.99511576, 0.9960997, 0.9961729, 0.99480855, 0.998249, 0.9957983, 0.9950057, 0.99564075, 0.9963289, 0.99511755, 0.9984806, 0.9962419, 0.9949158, 0.9962077, 0.99607086, 0.99461854, 0.9982084, 0.99554914, 0.9943807, 0.9956511, 0.99585223, 0.9945663, 0.9983271, 0.9959065, 0.995103, 0.9961029, 0.9961784, 0.99480337, 0.9982463, 0.99580103, 0.99497515, 0.9956522, 0.996326, 0.99513274, 0.9984863, 0.99623245, 0.99488133, 0.99622345, 0.9960777, 0.99462587, 0.9982142, 0.99551016, 0.99434406, 0.9956553, 0.9958531, 0.9945648, 0.9983247, 0.9958799, 0.99507517, 0.9961042, 0.99618405, 0.9947831, 0.99824935, 0.995774, 0.9949604, 0.995666, 0.99634665, 0.99510443, 0.9984831, 0.99621373, 0.9948818, 0.9962256, 0.99607605, 0.9946144, 0.9982064, 0.9955022, 0.99433994, 0.9956768, 0.9958574, 0.99456215, 0.99832696, 0.99586344, 0.99507207, 0.9961133, 0.99617994, 0.99478567, 0.99824786, 0.99577594, 0.994955, 0.99564326, 0.9963394, 0.9951172, 0.9984836, 0.99621916, 0.9948801, 0.9962427, 0.9960849, 0.9946288, 0.9982179, 0.99551016, 0.9943197, 0.99564475, 0.99585706, 0.9945459, 0.9983259, 0.9958813, 0.9950764, 0.99608636, 0.99617946, 0.99475616, 0.9982461, 0.9957866, 0.99495345, 0.9956517, 0.9963361, 0.99511397, 0.9984889, 0.9962129, 0.9948624, 0.9962199, 0.9960738, 0.9946295, 0.99820673, 0.9954997, 0.9943497, 0.995622, 0.9958311, 0.99457043, 0.9983229, 0.9958811, 0.995088, 0.9960977, 0.9961716, 0.9947818, 0.9982489, 0.99578863, 0.9949799, 0.9956489, 0.9963182, 0.9951109, 0.99848086, 0.9962298, 0.99488866, 0.9962106, 0.9960661, 0.9946247, 0.9982126, 0.99552107, 0.99434847, 0.9955865, 0.99583364, 0.99457985, 0.9983242, 0.995886, 0.9950977, 0.99605864, 0.99616987, 0.99481046, 0.9982439, 0.99578756, 0.99499357, 0.99566877, 0.99633336, 0.99513006, 0.9984798, 0.99623066, 0.99489766, 0.99623513, 0.99606824, 0.9946249, 0.99820554, 0.99552023, 0.9943575, 0.9956703, 0.99584216, 0.9945684, 0.9983173, 0.995877, 0.9950972, 0.9961269, 0.99616265, 0.99477315, 0.99824, 0.9957984, 0.9949944, 0.99568886, 0.99631596, 0.9951232, 0.998473, 0.9962174, 0.9948889, 0.99624026, 0.9960595, 0.99457777, 0.9982121, 0.99551976, 0.9943685, 0.99566543, 0.99582964, 0.9944979, 0.99832433, 0.9958949, 0.99510574, 0.99609214, 0.99615717, 0.9947307, 0.998247, 0.9957768, 0.9949949, 0.99566495, 0.9963066, 0.99509686, 0.9984775, 0.99620664, 0.994893, 0.99622476, 0.9960524, 0.994609, 0.9982052, 0.99550545, 0.99435717, 0.99567336, 0.99582773, 0.99454767, 0.998319, 0.9958717, 0.995101, 0.9961036, 0.9961629, 0.9947676, 0.99824214, 0.995767, 0.9949922, 0.99567455, 0.9963128, 0.99508965, 0.99847835, 0.996225, 0.99489754, 0.9962188, 0.9960479, 0.9945986, 0.9982103, 0.9955064, 0.99436164, 0.9956423, 0.9958185, 0.9945143, 0.998323, 0.99588186, 0.99510616, 0.9960757, 0.99614465, 0.9947451, 0.9982418, 0.9957808, 0.99499816, 0.99565387, 0.9962936, 0.99510574, 0.99848, 0.996207, 0.9948973, 0.99620783, 0.9960349, 0.99461794, 0.99820745, 0.99550146, 0.99437815, 0.9956631, 0.99581885, 0.99453765, 0.9983236, 0.9958841, 0.9951149, 0.99608386, 0.9961461, 0.9947618, 0.99824405, 0.9957762, 0.9950061, 0.9956898, 0.9963, 0.9951218, 0.99848264, 0.99622154, 0.9949105, 0.9962348, 0.9960436, 0.99465, 0.9982204, 0.9955164, 0.9943785, 0.99570715, 0.9958151, 0.99452835, 0.99833494, 0.9958935, 0.99509877, 0.9961203, 0.9961486, 0.9947341, 0.99825424, 0.9957782, 0.9949878, 0.9956996, 0.996302, 0.9950913, 0.9984845, 0.9962148, 0.9948809, 0.99623585, 0.9960465, 0.99448025, 0.9982002, 0.9954957, 0.994366, 0.99567753, 0.99582076, 0.99449164, 0.99830604, 0.99587363, 0.99509376, 0.99612206, 0.9961515, 0.9947131, 0.9982339, 0.9957685, 0.99496996, 0.9956937, 0.99629813, 0.9950864, 0.9984794, 0.9962017, 0.9948495, 0.9962077, 0.99603134, 0.99460816, 0.9982097, 0.9954964, 0.9943708, 0.9956886, 0.99582183, 0.9945068, 0.9983127, 0.9958645, 0.99508756, 0.99608636, 0.99616075, 0.99473107, 0.9982298, 0.9957783, 0.9950002, 0.99570495, 0.9963037, 0.995033, 0.99846846, 0.99622, 0.99490356, 0.9962585, 0.9960561, 0.99467963, 0.9982095, 0.9955033, 0.99438614, 0.995733, 0.9958222, 0.99461263, 0.99830747, 0.995887, 0.99512297, 0.99609417, 0.99613446, 0.9948305, 0.9982235, 0.99577606, 0.9950145, 0.995695, 0.99629277, 0.9951448, 0.99846077, 0.99621826, 0.99490446, 0.9962153, 0.99602026, 0.9947153, 0.9982022, 0.9955064, 0.99435896, 0.99566084, 0.99578303, 0.99458647, 0.99829787, 0.9958341, 0.99509853, 0.99607277, 0.9961205, 0.99485797, 0.998223, 0.9957465, 0.99501115, 0.99566674, 0.99626684, 0.9951679, 0.9984623, 0.9961694, 0.994901657, 0.996197045, 0.9960167, 0.99470925, 0.9981991, 0.9954909, 0.9943278, 0.99563056, 0.9957508, 0.9945997, 0.9982912, 0.9958728, 0.9950564, 0.9960477, 0.99610776, 0.9948529, 0.998215616, 0.995763898, 0.9949296, 0.9956221, 0.9962458, 0.99514866, 0.9984584, 0.99621767, 0.9948289, 0.9961551, 0.996005, 0.9947135, 0.99819946, 0.9954932, 0.9943191, 0.9956078, 0.99576116, 0.99461585, 0.9982993, 0.99587667, 0.9950592, 0.99605143, 0.99611604, 0.9948718, 0.9982224, 0.9957827, 0.99494237, 0.99562526, 0.9962733, 0.9951592, 0.9984565, 0.99622214, 0.99482626, 0.9961644, 0.99601537, 0.99473274, 0.99819523, 0.9955325, 0.99432546, 0.995622, 0.9957639, 0.9946294, 0.9983007, 0.9959021, 0.99505675, 0.9960432, 0.9961038, 0.99486864, 0.998216, 0.99578905, 0.99495476, 0.9956274, 0.9962453, 0.9951579, 0.99845386, 0.996222, 0.9948365, 0.99615884, 0.9959863, 0.9947242, 0.99819165, 0.9955348, 0.9943402, 0.9956307, 0.9957645, 0.9946042, 0.9982919, 0.9959008, 0.9950699, 0.9960447, 0.9961056, 0.9948521, 0.9982181, 0.9957944, 0.99496055, 0.9956346, 0.9962471, 0.9951548, 0.99845564, 0.9962334, 0.9948462, 0.99616724, 0.9959851, 0.9947123, 0.99819607, 0.995529, 0.9943429, 0.99562407, 0.9957457, 0.99460036, 0.99829763, 0.9959053, 0.99508095, 0.99605095, 0.99609286, 0.99486107, 0.99821943, 0.99581033, 0.9949726, 0.9956403, 0.9962446, 0.9951547, 0.99845886, 0.9962367, 0.9948501, 0.99616253, 0.99598545, 0.9947431, 0.998198, 0.9955313, 0.9943433, 0.9956345, 0.995767, 0.9946312, 0.9983002, 0.9959061, 0.99509495, 0.99606496, 0.99611485, 0.99487805, 0.99822336, 0.9957931, 0.99498755, 0.99565506, 0.9962494, 0.9951731, 0.9984584, 0.99623895, 0.9948654, 0.9961723, 0.9959974, 0.99473804, 0.9981889, 0.99552685, 0.99436575, 0.9956456, 0.9957609, 0.9946214, 0.99829775, 0.99589974, 0.9950749, 0.9960705, 0.9961153, 0.99489903, 0.9982243, 0.9957907, 0.9949689, 0.99564475, 0.99624217, 0.99517846, 0.9984604, 0.99622864, 0.9948489, 0.9961641, 0.99597895, 0.99472564, 0.9981962, 0.9955235, 0.99435186, 0.99563116, 0.9957413, 0.99461997, 0.99829406, 0.99589616, 0.99507904, 0.9960524, 0.99609685, 0.9948783, 0.9982149, 0.9957926, 0.99496865, 0.9956367, 0.996232, 0.9951614, 0.99845755, 0.9962161, 0.9948547, 0.99616086, 0.99597174, 0.9947352, 0.99819, 0.9955122, 0.99435586, 0.99562305, 0.99573636, 0.9946243, 0.99829227, 0.9958872, 0.99508023, 0.99606305, 0.99608576, 0.9948587, 0.99822026, 0.9957828, 0.9949749, 0.9956332, 0.9962161, 0.99514264, 0.998461, 0.9962167, 0.99484587, 0.996165, 0.99596477, 0.99472314, 0.9981949, 0.9955154, 0.994345248, 0.995618403, 0.9957377, 0.99462277, 0.998298705, 0.995886266, 0.995081961, 0.996051192, 0.9960861, 0.9948861, 0.998224437, 0.995794296, 0.99497104, 0.9956443, 0.9962232, 0.99516815, 0.998463631, 0.996218503, 0.99484926, 0.9961683, 0.9959608, 0.99473673, 0.99819994, 0.995523512, 0.99434006, 0.9956183, 0.99573433, 0.9946359, 0.99829984, 0.9958959, 0.9950807, 0.99604493, 0.9960983, 0.9948965, 0.9982254, 0.9957983, 0.9949689, 0.99564964, 0.99624413, 0.9951867, 0.9984661, 0.99624217, 0.9948469, 0.99617094, 0.99598724, 0.9947424, 0.99820745, 0.99553514, 0.9943479, 0.9956313, 0.99575585, 0.994629, 0.99830747, 0.99593145, 0.99507445, 0.99606574, 0.9961228, 0.9948993, 0.9982254, 0.99581534, 0.99497294, 0.99565625, 0.99622995, 0.9951495, 0.99844885, 0.9961826, 0.99484074, 0.99615175, 0.9959404, 0.99470013, 0.99818426, 0.99549186, 0.99435353, 0.9956244, 0.99571854, 0.9945872, 0.9982912, 0.99586093, 0.9950907, 0.9960567, 0.9960653, 0.99483603, 0.9982101, 0.9957543, 0.9949762, 0.9956397, 0.9962082, 0.9951302, 0.9984509, 0.9961952, 0.99485505, 0.99617267, 0.9959542, 0.994709, 0.9981882, 0.99548393, 0.9943549, 0.99563247, 0.99573106, 0.9945866, 0.9982869, 0.9958678, 0.99509746, 0.99605596, 0.99608433, 0.9948695, 0.9982156, 0.99577147, 0.9949846, 0.99565774, 0.9962322, 0.9951555, 0.9984524, 0.9962036, 0.994866, 0.9961753, 0.99596417, 0.9947058, 0.99818736, 0.99548894, 0.99436355, 0.9956215, 0.9957398, 0.9945907, 0.9982822, 0.99587184, 0.99507564, 0.99605775, 0.9960877, 0.9948554, 0.9982135, 0.99576247, 0.99497586, 0.99564666, 0.9962355, 0.9951494, 0.9984559, 0.99620336, 0.99484926, 0.9961772, 0.995961, 0.99470073, 0.9981893, 0.9954862, 0.99435246, 0.9956443, 0.99574035, 0.9945891, 0.99828726, 0.99586093, 0.99507916, 0.99607027, 0.9960854, 0.9948476, 0.9982108, 0.99577063, 0.99495935, 0.995651, 0.99622697, 0.99514705, 0.9984472, 0.99618864, 0.9948442, 0.9961665, 0.9959745, 0.99470466, 0.99818915, 0.99548185, 0.9943316, 0.9956248, 0.99573505, 0.994579, 0.99828881, 0.995869458, 0.99507314, 0.99604744, 0.99606967, 0.994841, 0.9982135, 0.9957658, 0.9949573, 0.9956367, 0.9962184, 0.995135, 0.9984486, 0.99620616, 0.99483204, 0.9961683, 0.9959481, 0.99469936, 0.9981856, 0.99549717, 0.9943297, 0.9956125, 0.99572736, 0.99457866, 0.998281, 0.99587184, 0.9950638, 0.99604106, 0.99607146, 0.99482507, 0.99820566, 0.9957633, 0.994955, 0.9956262, 0.99621034, 0.99512345, 0.9984484, 0.9962018, 0.9948416, 0.9961585, 0.99594516, 0.99469024, 0.9981815, 0.99548256, 0.9943238, 0.9956055, 0.9957253, 0.9945624, 0.998279214, 0.995859921, 0.9950624, 0.99603456, 0.99606115, 0.9948284, 0.998204827, 0.995764256, 0.9949449, 0.99561757, 0.9962016, 0.9951225, 0.99844354, 0.99620533, 0.99482816, 0.99613696, 0.9959406, 0.9946724, 0.9981791, 0.9954939, 0.9943256, 0.9955988, 0.9957104, 0.9945615, 0.9982823, 0.99586827, 0.99506336, 0.9960277, 0.9960656, 0.99482226, 0.9982027, 0.99576896, 0.99494874, 0.9956106, 0.9962096, 0.9951155, 0.9984425, 0.9962016, 0.99483275, 0.9961379, 0.99596167, 0.99468553, 0.9981742, 0.99549645, 0.9943263, 0.9955923, 0.9957263, 0.9945649, 0.99827814, 0.9958723, 0.99506146, 0.99601763, 0.9960653, 0.9948284, 0.998202443, 0.995767117, 0.99493635, 0.9956073, 0.9962039, 0.9951212, 0.998441756, 0.996212065, 0.99482423, 0.9961438, 0.99595153, 0.99468976, 0.998179674, 0.995494127, 0.9943223, 0.9955923, 0.995727, 0.9945832, 0.998280644, 0.995868385, 0.99506414, 0.99601656, 0.9960738, 0.9948403, 0.99819934, 0.9957697, 0.9949391, 0.9956085, 0.9962172, 0.99512625, 0.9984408, 0.99621105, 0.99481857, 0.99613166, 0.99595946, 0.9946953, 0.99817705, 0.9954946, 0.99431294, 0.99558806, 0.99573284, 0.9945803, 0.9982765, 0.99587595, 0.99506086, 0.9960186, 0.9960732, 0.9948436, 0.99820566, 0.99576604, 0.9949461, 0.99561083, 0.9962173, 0.9951342, 0.9984459, 0.9962089, 0.9948241, 0.9961365, 0.9959487, 0.99468845, 0.9981766, 0.99549836, 0.99430895, 0.9955918, 0.99572265, 0.99458754, 0.99827504, 0.9958739, 0.9950593, 0.9960192, 0.99606776, 0.99485433, 0.9982064, 0.9957812, 0.9949327, 0.9956018, 0.9962155, 0.99513626, 0.9984466, 0.99621135, 0.99481976, 0.99612796, 0.9959548, 0.9946901, 0.9981766, 0.99549884, 0.99431425, 0.99557775, 0.9957204, 0.9945973, 0.99827695, 0.99587524, 0.9950454, 0.99601007, 0.9960673, 0.99484926, 0.99820435, 0.99577725, 0.9949236, 0.9955906, 0.996209, 0.99514395, 0.998443782, 0.996216595, 0.9948128, 0.99613935, 0.99594396, 0.99470145, 0.9981775, 0.99550843, 0.9943, 0.99557495, 0.99571353, 0.99458814, 0.998278379, 0.995887816, 0.9950486, 0.99601257, 0.9960729, 0.99484915, 0.998204, 0.9957808, 0.994925, 0.99561876, 0.9962094, 0.99513745, 0.99844354, 0.9962225, 0.9948089, 0.9961527, 0.99595517, 0.9947005, 0.99818075, 0.99550426, 0.9943087, 0.9955983, 0.995723, 0.9945967, 0.99828124, 0.9958858, 0.99505436, 0.9960214, 0.99606895, 0.99485165, 0.9982084, 0.9957827, 0.994929, 0.9956073, 0.9962136, 0.9951378, 0.9984472, 0.9962195, 0.9948166, 0.9961379, 0.99595404, 0.9947018, 0.9981825, 0.9955023, 0.99431235, 0.99558145, 0.99573034, 0.99459237, 0.99828136, 0.99588174, 0.99505556, 0.9960209, 0.9960732, 0.99484724, 0.99820876, 0.9957795, 0.99494505, 0.9956055, 0.9962201, 0.99514854, 0.9984467, 0.9962219, 0.99482816, 0.9961379, 0.995959, 0.9947031, 0.99818283, 0.9955087, 0.99431753, 0.99558413, 0.9957255, 0.99460214, 0.99828583, 0.9958822, 0.9950644, 0.99602056, 0.9960675, 0.9948548, 0.9982054, 0.9957801, 0.9949459, 0.9956179, 0.9962166, 0.9951507, 0.998447061, 0.996217787, 0.99482673, 0.9961479, 0.9959566, 0.99471146, 0.9981838, 0.9955011, 0.99432355, 0.9955977, 0.9957139, 0.9946051, 0.9982798, 0.99588436, 0.9950658, 0.9960286, 0.9960685, 0.99487096, 0.998207, 0.99577725, 0.99494636, 0.99562174, 0.9962214, 0.9951651, 0.9984445, 0.9962171, 0.9948298, 0.996149, 0.995956, 0.9947272, 0.9981798, 0.99550945, 0.9943256, 0.9956097, 0.9957193, 0.9946066, 0.9982748, 0.9958673, 0.9950581, 0.9960363, 0.99608433, 0.99488056, 0.9982078, 0.9957794, 0.9949406, 0.9956457, 0.99622816, 0.99519175, 0.998445, 0.9962039, 0.9948236, 0.9961643, 0.99596155, 0.994736, 0.99818164, 0.9954857, 0.9943117, 0.99563104, 0.995723, 0.9946197, 0.9982753, 0.99586546, 0.99506533, 0.9960609, 0.9960691, 0.9948701, 0.9982053, 0.9957693, 0.99494934, 0.99562335, 0.9962166, 0.9951567, 0.99844474, 0.99620783, 0.99483603, 0.99615824, 0.9959476, 0.9947169, 0.998184, 0.99548644, 0.99431217, 0.99561995, 0.9957099, 0.99460083, 0.9982809, 0.9958639, 0.9950694, 0.9960432, 0.99606884, 0.99486977, 0.99821377, 0.99577975, 0.9949401, 0.99562293, 0.9962201, 0.995178, 0.9984493, 0.9962035, 0.99483335, 0.9961514, 0.9959592, 0.99474263, 0.99817777, 0.99549705, 0.99432355, 0.99559903, 0.99572736, 0.99462277, 0.9982704, 0.9958827, 0.99505824, 0.9960297, 0.99607146, 0.9948756, 0.99820185, 0.995773, 0.99494153, 0.9956035, 0.9962219, 0.99517715, 0.9984415, 0.99621254, 0.9948377, 0.99613494, 0.9959573, 0.99473745, 0.99817586, 0.9955046, 0.9943159, 0.9955924, 0.9957218, 0.9946331, 0.9982735, 0.9958756, 0.9950664, 0.9960383, 0.99606705, 0.99487203, 0.998197, 0.9957783, 0.99494046, 0.995622, 0.9962154, 0.9951893, 0.9984359, 0.9962135, 0.9948417, 0.99613863, 0.99596477, 0.99474806, 0.9981729, 0.9955018, 0.99433345, 0.9956025, 0.99572915, 0.9946496, 0.99827194, 0.9958673, 0.9950795, 0.9960312, 0.99608564, 0.9948972, 0.9982033, 0.9957671, 0.9949455, 0.9956138, 0.9962207, 0.9951999, 0.9984168, 0.9961921, 0.9948258, 0.996134, 0.9959424, 0.9947558, 0.9981567, 0.9954951, 0.9943502, 0.9955621, 0.9957199, 0.99465406, 0.9982601, 0.9958549, 0.99508196, 0.9960317, 0.99607676, 0.99489975, 0.99818426, 0.9957503, 0.9949465, 0.995602, 0.9962178, 0.99519676, 0.99842596, 0.9961889, 0.99483156, 0.9961073, 0.99593073, 0.9947246, 0.99815637, 0.99545634, 0.9943192, 0.99556583, 0.9957159, 0.9946225, 0.998257, 0.99584806, 0.99507916, 0.99600095, 0.9960732, 0.99486613, 0.9981913, 0.99574536, 0.9949701, 0.99559927, 0.9962283, 0.99517524, 0.9984302, 0.99619585, 0.9948665, 0.9961243, 0.99596417, 0.9947247, 0.998161256, 0.995495915, 0.9943674, 0.99558747, 0.9957355, 0.9946019, 0.9982614, 0.99587405, 0.99510914, 0.9960116, 0.99608433, 0.9948701, 0.99819165, 0.9957645, 0.9949799, 0.9955894, 0.9962124, 0.9951691, 0.9984296, 0.9962004, 0.99487036, 0.99612975, 0.995956, 0.99471503, 0.99815434, 0.9954855, 0.99436104, 0.9955754, 0.9957216, 0.99462265, 0.998261034, 0.995868027, 0.99510324, 0.99600273, 0.9960763, 0.9948646, 0.9981906, 0.9957646, 0.9949748, 0.99559075, 0.9962214, 0.99516934, 0.9984296, 0.9962082, 0.99486345, 0.996114, 0.99595356, 0.9947088, 0.9981585, 0.99549645, 0.99436504, 0.9955739, 0.99573815, 0.9946225, 0.998259246, 0.995874882, 0.99510276, 0.995998, 0.9960841, 0.9948613, 0.998181403, 0.995770514, 0.9949819, 0.9955871, 0.99622697, 0.99516404, 0.998422503, 0.996216953, 0.9948795, 0.99611187, 0.99597186, 0.9947276, 0.9981517, 0.99550724, 0.99436754, 0.99556345, 0.9957407, 0.9946237, 0.99825734, 0.9958822, 0.9951159, 0.9959953, 0.9960877, 0.99485767, 0.99818486, 0.99578196, 0.99497575, 0.99556834, 0.9962349, 0.99516684, 0.998422861, 0.996246517, 0.9948664, 0.9961015, 0.99597776, 0.9947392, 0.998153865, 0.995520592, 0.9943678, 0.99553806, 0.995733, 0.99463046, 0.99825233, 0.99588364, 0.99510026, 0.9959812, 0.9960781, 0.994849, 0.9981845, 0.9957788, 0.99496704, 0.9955735, 0.9961939, 0.99516404, 0.99842334, 0.99619776, 0.9948454, 0.9961099, 0.9959435, 0.99473697, 0.9981573, 0.9954933, 0.9943381, 0.9955437, 0.9956945, 0.9946049, 0.99825436, 0.995865, 0.9950783, 0.99598205, 0.99605227, 0.9948483, 0.9981869, 0.9957712, 0.99497753, 0.9955552, 0.9962051, 0.9951664, 0.9984291, 0.99620783, 0.9948717, 0.9960848, 0.995943, 0.99470687, 0.9981592, 0.99548584, 0.9943738, 0.9955456, 0.9957105, 0.9945967, 0.99825853, 0.9958597, 0.9951063, 0.99596477, 0.9960512, 0.99484926, 0.99818677, 0.99574745, 0.9949643, 0.99554163, 0.996204, 0.9951743, 0.998419404, 0.996199548, 0.994864, 0.9960777, 0.9959286, 0.99470925, 0.99815065, 0.9954714, 0.99435365, 0.9955284, 0.99571073, 0.9946085, 0.9982482, 0.99584407, 0.9950995, 0.9959644, 0.99604696, 0.9948454, 0.9981809, 0.9957455, 0.99499077, 0.99555117, 0.9961935, 0.9951437, 0.99841607, 0.99618703, 0.9948631, 0.9960912, 0.9959222, 0.9947161, 0.99814105, 0.9954692, 0.9943566, 0.99553406, 0.99570525, 0.9946163, 0.9982522, 0.9958578, 0.9950947, 0.99596655, 0.99607074, 0.9948835, 0.9981806, 0.99577004, 0.994965, 0.9955487, 0.9962004, 0.9951711, 0.99841297, 0.9961963, 0.99485576, 0.99610466, 0.99594975, 0.9947347, 0.99814034, 0.9954842, 0.9943621, 0.9955545, 0.99571955, 0.9946256, 0.99825305, 0.99587834, 0.9951041, 0.99598336, 0.9960722, 0.99486554, 0.99818605, 0.99576813, 0.9949719, 0.99558, 0.9962057, 0.995179, 0.9984207, 0.99619585, 0.99485505, 0.99609214, 0.9959428, 0.99475735, 0.9981527, 0.9954892, 0.99436295, 0.99554324, 0.99571735, 0.9946518, 0.9982553, 0.9958599, 0.9951096, 0.9959525, 0.99607027, 0.99490756, 0.9981858, 0.9957568, 0.99498993, 0.9955436, 0.9962057, 0.99520725, 0.99841833, 0.9961953, 0.99486387, 0.99608845, 0.9959546, 0.99474746, 0.9981521, 0.99546444, 0.99436116, 0.9955277, 0.99570364, 0.9946501, 0.9982498, 0.9958413, 0.9950996, 0.9959488, 0.99605286, 0.9948894, 0.9981832, 0.99575573, 0.9949773, 0.9955295, 0.9961968, 0.9951861, 0.99841905, 0.9961908, 0.9948654, 0.99608374, 0.9959418, 0.9947378, 0.9981523, 0.99547166, 0.9943533, 0.9955253, 0.9957088, 0.99463385, 0.9982576, 0.9958592, 0.99510026, 0.9959702, 0.99606234, 0.9948959, 0.99818987, 0.99577254, 0.9949832, 0.9955507, 0.99619716, 0.9952023, 0.998422, 0.99620855, 0.99487686, 0.9960895, 0.99595684, 0.9947446, 0.9981603, 0.9954643, 0.9943607, 0.99553865, 0.9957271, 0.99464625, 0.99825996, 0.99586093, 0.9950925, 0.99597484, 0.9960718, 0.9949091, 0.9981932, 0.99574274, 0.9949762, 0.9955456, 0.9961962, 0.99522156, 0.9984272, 0.9961902, 0.9948481, 0.9960746, 0.9959502, 0.9947725, 0.9981655, 0.99546444, 0.99435896, 0.9955234, 0.99572325, 0.99466807, 0.99826425, 0.9958542, 0.99508965, 0.99597627, 0.99607784, 0.9949289, 0.9981998, 0.9957687, 0.9949739, 0.99555767, 0.9962184, 0.9952467, 0.9984333, 0.996204, 0.99485916, 0.99608696, 0.99596703, 0.9948002, 0.9981679, 0.99549055, 0.9943626, 0.9955331, 0.99573094, 0.9947035, 0.99826634, 0.9958643, 0.99509424, 0.99597186, 0.996083, 0.99495524, 0.9981984, 0.9957799, 0.9949804, 0.9955448, 0.99621904, 0.9952567, 0.9984316, 0.9961903, 0.9948582, 0.99608254, 0.9959662, 0.9948023, 0.9981674, 0.995485, 0.994349, 0.9955291, 0.9957313, 0.99471337, 0.99826473, 0.99586177, 0.9950841, 0.99596703, 0.99607927, 0.994945, 0.99820244, 0.99578094, 0.9949485, 0.99553996, 0.99621975, 0.99524784, 0.9984326, 0.996189, 0.99484205, 0.99607193, 0.9959586, 0.9947845, 0.9981559, 0.99545586, 0.9943416, 0.99551773, 0.9957163, 0.9946919, 0.99825484, 0.995836, 0.9950805, 0.9959538, 0.9960853, 0.9949326, 0.9981871, 0.99573576, 0.99495345, 0.9955323, 0.99620664, 0.9952195, 0.9984267, 0.99617875, 0.9948394, 0.9960698, 0.995965, 0.9947783, 0.99815637, 0.9954441, 0.99434847, 0.99550426, 0.9957335, 0.994676, 0.9982522, 0.9958377, 0.9950729, 0.9959538, 0.9960746, 0.9949111, 0.99818665, 0.9957509, 0.994961, 0.99553335, 0.99620974, 0.99521005, 0.99842286, 0.99618584, 0.99485797, 0.99607414, 0.99596465, 0.99477375, 0.99815136, 0.9954627, 0.99436224, 0.9955117, 0.9957113, 0.9946655, 0.9982451, 0.9958317, 0.99508303, 0.9959585, 0.9960679, 0.9949097, 0.9981772, 0.9957462, 0.9949975, 0.9955408, 0.9961909, 0.9952056, 0.99841356, 0.9961903, 0.9948927, 0.9960646, 0.99594676, 0.9947667, 0.99814105, 0.99544615, 0.99438035, 0.99549294, 0.9957057, 0.9946655, 0.99823296, 0.9958295, 0.995109, 0.9959332, 0.99605346, 0.9948949, 0.9981641, 0.9957419, 0.99499583, 0.9955272, 0.99619305, 0.9951985, 0.99840975, 0.9961722, 0.9948764, 0.99606895, 0.9959357, 0.99477565, 0.9981325, 0.9954439, 0.994355, 0.9955189, 0.9956899, 0.99460983, 0.99822956, 0.99581283, 0.9950931, 0.9959644, 0.9960513, 0.9948895, 0.9981692, 0.9957308, 0.994975269, 0.995553434, 0.9961877, 0.9951726, 0.9984068, 0.9961694, 0.9948765, 0.99608743, 0.9959448, 0.99474984, 0.9981406, 0.995444, 0.9943913, 0.99554765, 0.99570763, 0.99462336, 0.99824035, 0.99582714, 0.995125055, 0.995977998, 0.996058881, 0.994859159, 0.99817514, 0.99575394, 0.9950215, 0.9955686, 0.9961915, 0.995143, 0.99841, 0.99619174, 0.99489915, 0.99608266, 0.99593246, 0.9947042, 0.9981389, 0.9954562, 0.994386852, 0.995562553, 0.9957138, 0.9946113, 0.9982363, 0.9958316, 0.995126486, 0.995966673, 0.9960563, 0.9948554, 0.9981704, 0.9957386, 0.995013773, 0.995544195, 0.99619424, 0.9951651, 0.99840975, 0.99619365, 0.994880557, 0.996090353, 0.9959598, 0.99470323, 0.99814856, 0.9954698, 0.9943849, 0.99554825, 0.9957249, 0.99461395, 0.9982564, 0.9958671, 0.9951258, 0.9959852, 0.996068, 0.994856, 0.99817526, 0.9957377, 0.9950132, 0.9955556, 0.9961868, 0.9951521, 0.9984119, 0.99617326, 0.99488795, 0.99609107, 0.99593604, 0.9947051, 0.9981475, 0.99544436, 0.99440336, 0.9955291, 0.99569464, 0.99460334, 0.9982476, 0.99581754, 0.9951182, 0.9959691, 0.99605155, 0.99483687, 0.99817944, 0.99573094, 0.9950086, 0.9955609, 0.9961926, 0.9951554, 0.9984187, 0.9961785, 0.99488634, 0.9960978, 0.9959447, 0.99470395, 0.99815017, 0.99544555, 0.9944124, 0.99553514, 0.99571145, 0.99461585, 0.99824035, 0.9958199, 0.995132148, 0.995968759, 0.9960532, 0.9948677, 0.99817693, 0.9957289, 0.99502885, 0.995552, 0.9961932, 0.9951709, 0.9984119, 0.99617314, 0.994904, 0.9960841, 0.99593675, 0.9947342, 0.9981468, 0.9954576, 0.9944286, 0.9955123, 0.9957199, 0.99462503, 0.99824464, 0.99584395, 0.9951473, 0.9959726, 0.996077, 0.9948706, 0.99817836, 0.9957516, 0.99503547, 0.99554056, 0.99619955, 0.99519086, 0.99841464, 0.9961914, 0.9949284, 0.9961008, 0.9959584, 0.9947399, 0.9981496, 0.9954751, 0.9944347, 0.99553853, 0.9957277, 0.99463445, 0.99824023, 0.99584997, 0.99515176, 0.9959864, 0.9960901, 0.9948966, 0.9981839, 0.9957836, 0.9950534, 0.99554396, 0.99623126, 0.99520075, 0.9984236, 0.9962117, 0.9949419, 0.99608964, 0.995989, 0.99476695, 0.99815565, 0.9955006, 0.99446607, 0.99552613, 0.995762, 0.9946642, 0.9982515, 0.99587077, 0.9951702, 0.9959695, 0.99610317, 0.9948968, 0.9981895, 0.99576354, 0.9950616, 0.9955266, 0.99623656, 0.9951985, 0.9984263, 0.996205, 0.9949454, 0.99606234, 0.996, 0.9947607, 0.9981567, 0.9954685, 0.9944681, 0.9955039, 0.99576837, 0.994655, 0.9982547, 0.9958672, 0.9952004, 0.9959676, 0.9961164, 0.9948678, 0.99817884, 0.9957451, 0.99506277, 0.99551135, 0.99622655, 0.99518186, 0.9984079, 0.9962107, 0.99493754, 0.996049, 0.995985, 0.99477816, 0.9981402, 0.9954535, 0.994461, 0.99550027, 0.9957556, 0.99464935, 0.99823976, 0.9958353, 0.99516296, 0.99595505, 0.99610466, 0.9949157, 0.9981669, 0.9957426, 0.99508554, 0.99552363, 0.99622333, 0.995214, 0.9984017, 0.9961706, 0.99494296, 0.9960632, 0.99597836, 0.9947965, 0.9981396, 0.99541533, 0.99442315, 0.9954959, 0.9957502, 0.99467325, 0.9982393, 0.99582064, 0.99515414, 0.995934, 0.996084, 0.99492973, 0.99816823, 0.99571437, 0.99504787, 0.9955183, 0.9962064, 0.995188, 0.9984094, 0.99617934, 0.9949144, 0.9960467, 0.9959466, 0.99473315, 0.99813867, 0.99543506, 0.9944281, 0.995455, 0.99571085, 0.9946353, 0.9982407, 0.99582464, 0.99515754, 0.9959103, 0.9960816, 0.9949336, 0.99818027, 0.9957176, 0.99505496, 0.99547416, 0.99620783, 0.9952092, 0.998422, 0.996173, 0.9949616, 0.99600536, 0.99593306, 0.9947588, 0.99815685, 0.99542797, 0.9944266, 0.9954471, 0.99566746, 0.9946374, 0.99825364, 0.9958109, 0.99513626, 0.9959073, 0.9960312, 0.9949178, 0.9981754, 0.9956899, 0.9950474, 0.9954588, 0.9961677, 0.9951978, 0.99842083, 0.9961425, 0.9949172, 0.9960227, 0.99589443, 0.99474746, 0.9981421, 0.9953813, 0.99443614, 0.9954224, 0.99566543, 0.99463, 0.99825054, 0.99578255, 0.99518526, 0.9958717, 0.9960013, 0.9948618, 0.9981821, 0.99570256, 0.995058, 0.9954445, 0.9961312, 0.9951365, 0.9984256, 0.99616003, 0.9949838, 0.9959896, 0.9958519, 0.99476504, 0.9981718, 0.9954399, 0.9945229, 0.99544334, 0.9956183, 0.99465144, 0.99827397, 0.9958127, 0.9952436, 0.995868, 0.99597704, 0.99491936, 0.9982186, 0.9957172, 0.9951348, 0.99545795, 0.99609876, 0.99520016, 0.9984466, 0.99618274, 0.9950102, 0.9960008, 0.99585384, 0.99476844, 0.998175, 0.9954472, 0.99453115, 0.995421, 0.99559784, 0.9946512, 0.99828273, 0.9958555, 0.9952395, 0.9958735, 0.9959924, 0.9949106, 0.99819934, 0.99571157, 0.9951226, 0.99543315, 0.996062, 0.99519295, 0.998434, 0.99616855, 0.9949806, 0.9960008, 0.9958081, 0.99476963, 0.99814475, 0.99545974, 0.994497, 0.9954388, 0.9955935, 0.99466664, 0.9982673, 0.99586767, 0.99522895, 0.99588805, 0.9959649, 0.99489385, 0.99821377, 0.9957633, 0.9950984, 0.9954679, 0.9960846, 0.9951593, 0.998454, 0.9962135, 0.99497896, 0.99605346, 0.99582976, 0.9947141, 0.9981762, 0.99553627, 0.99448645, 0.99548334, 0.99563473, 0.9946637, 0.9982881, 0.9959602, 0.9951992, 0.9959169, 0.99597883, 0.9948717, 0.99820614, 0.99579346, 0.9950989, 0.99548995, 0.9961016, 0.99514776, 0.9984396, 0.9962394, 0.9949484, 0.99605346, 0.9958763, 0.9947155, 0.9981863, 0.9955922, 0.9944873, 0.99544084, 0.9956292, 0.994683, 0.9983089, 0.99593496, 0.9951997, 0.9958841, 0.9959846, 0.99489313, 0.99820673, 0.99578613, 0.99505615, 0.9954203, 0.9960985, 0.99516827, 0.99844766, 0.99622333, 0.99492526, 0.9959936, 0.99584866, 0.9947517, 0.9981804, 0.99548596, 0.994443, 0.99539864, 0.9956078, 0.99465156, 0.99828005, 0.99585897, 0.99518055, 0.9958405, 0.9959333, 0.99487984, 0.998204, 0.9957449, 0.99506545, 0.9954028, 0.99605405, 0.9951532, 0.9984256, 0.99618405, 0.99490815, 0.9959443, 0.9957782, 0.9947413, 0.9981641, 0.99550486, 0.9944195, 0.995353, 0.99562514, 0.9947202, 0.99825865, 0.995871, 0.9951887, 0.9958652, 0.996002, 0.9949608, 0.99821454, 0.995815, 0.9950876, 0.9954485, 0.9961527, 0.99524254, 0.99845815, 0.99630225, 0.99497694, 0.9960626, 0.9959532, 0.99486023, 0.9981882, 0.99563295, 0.9944992, 0.9954699, 0.99572575, 0.99476624, 0.99828833, 0.9960286, 0.99524, 0.9959246, 0.99603146, 0.9950604, 0.9982072, 0.9959035, 0.99517643, 0.99553, 0.99623126, 0.9953838, 0.9984279, 0.9963496, 0.99499655, 0.99599683, 0.9960115, 0.9949449, 0.99813974, 0.9956001, 0.9945655, 0.99543625, 0.99581665, 0.994862, 0.998251, 0.9960221, 0.9952914, 0.9958851, 0.99609816, 0.99510574, 0.99818546, 0.99592245, 0.995222, 0.99552447, 0.9962847, 0.9954252, 0.99842983, 0.9963825, 0.99508846, 0.99609816, 0.99604493, 0.9949642, 0.9981489, 0.9956477, 0.9945802, 0.99553615, 0.99577665, 0.99487925, 0.99824345, 0.9960316, 0.9952931, 0.9960317, 0.99622035, 0.9951632, 0.9981729, 0.99593854, 0.99519897, 0.9955941, 0.996244, 0.9953747, 0.99838555, 0.9962428, 0.9949431, 0.99617434, 0.99598926, 0.9948784, 0.99813926, 0.99557596, 0.9945233, 0.9955567, 0.99578446, 0.994784, 0.99822825, 0.99601775, 0.9953269, 0.9958755, 0.9960601, 0.9949549, 0.9981809, 0.99586743, 0.9952418, 0.9954359, 0.99622643, 0.99529606, 0.9984149, 0.9963188, 0.9950913, 0.99598676, 0.99595493, 0.99489814, 0.99815303, 0.99556935, 0.9945925, 0.99540836, 0.99575055, 0.9947906, 0.99823076, 0.99592173, 0.99525326, 0.995875, 0.99611545, 0.9950402, 0.9981686, 0.99582314, 0.9951318, 0.9954584, 0.9962483, 0.9953152, 0.9983986, 0.9962199, 0.9949649, 0.99599457, 0.9959267, 0.9948089, 0.998103, 0.9954567, 0.9944328, 0.9954081, 0.9956879, 0.9946625, 0.9981831, 0.9958503, 0.9951414, 0.99586284, 0.99605656, 0.99490106, 0.9980976, 0.99572265, 0.99503255, 0.99541146, 0.99614716, 0.99512744, 0.99835074, 0.9961332, 0.9948454, 0.9959261, 0.99582374, 0.9947023, 0.9980526, 0.9953423, 0.9944129, 0.99529696, 0.99556524, 0.99456394, 0.998116, 0.9957171, 0.99513006, 0.9957679, 0.9959436, 0.9948071, 0.9980617, 0.99565, 0.9950279, 0.9953417, 0.99609596, 0.9950923, 0.9983046, 0.99606544, 0.994887, 0.99588746, 0.9957982, 0.9946315, 0.9980282, 0.9953109, 0.9944465, 0.9952658, 0.995568, 0.99456334, 0.99806017, 0.9956855, 0.9950694, 0.9957325, 0.9959882, 0.99487525, 0.9979796, 0.9955734, 0.99495274, 0.9952784, 0.9960358, 0.9950984, 0.9982356, 0.99600995, 0.9948289, 0.9958234, 0.9957555, 0.9947102, 0.99793637, 0.99520993, 0.9943595, 0.99518883, 0.9955071, 0.9946275, 0.9980286, 0.9956293, 0.9950833, 0.9956607, 0.99595517, 0.9947904, 0.9979855, 0.9954632, 0.99509, 0.9952207, 0.9960765, 0.995071, 0.9982634, 0.996006, 0.9949872, 0.9958001, 0.9957556, 0.99467516, 0.9979766, 0.9952476, 0.99453527, 0.99519604, 0.9955551, 0.9945402, 0.99807465, 0.99568814, 0.9952481, 0.99566936, 0.9959829, 0.9948214, 0.9980294, 0.9955976, 0.9951113, 0.995267, 0.99607545, 0.9950984, 0.9982838, 0.9960452, 0.99501765, 0.9958092, 0.99579805, 0.994673, 0.99799395, 0.9953441, 0.9945624, 0.99519885, 0.9955651, 0.99452513, 0.99808973, 0.995771, 0.9952455, 0.9957104, 0.9960049, 0.99485767, 0.99804306, 0.9956806, 0.9951503, 0.9953233, 0.99615693, 0.99512863, 0.99828714, 0.99612063, 0.9950511, 0.9958535, 0.99586874, 0.9947077, 0.997997, 0.99536216, 0.99456996, 0.9952962, 0.9956404, 0.9945697, 0.9980988, 0.9957924, 0.99526036, 0.9958139, 0.9960733, 0.99487996, 0.99806124, 0.9957132, 0.9951106, 0.9954176, 0.99620086, 0.9951645, 0.99830925, 0.99613494, 0.994966, 0.9959662, 0.99592644, 0.99475724, 0.99802375, 0.9953719, 0.9945167, 0.9953767, 0.995689, 0.9946267, 0.9981182, 0.99582464, 0.99520725, 0.9957996, 0.9960836, 0.99491477, 0.99805355, 0.99572515, 0.9951096, 0.995382, 0.9962106, 0.9951397, 0.9982993, 0.9961826, 0.99502873, 0.99595433, 0.9959255, 0.9947307, 0.99802005, 0.9953619, 0.9945431, 0.9953293, 0.9956839, 0.99462914, 0.9980996, 0.99580693, 0.9952559, 0.9958152, 0.9960884, 0.9949184, 0.99805504, 0.995721, 0.9951527, 0.99544376, 0.99621767, 0.9951963, 0.9983059, 0.9961952, 0.9950645, 0.99596786, 0.99593353, 0.99479985, 0.9980236, 0.99545217, 0.9945885, 0.9953676, 0.9957099, 0.9946484, 0.9981092, 0.99586356, 0.9952578, 0.99585056, 0.9960906, 0.9949179, 0.9980738, 0.9957508, 0.99514467, 0.9954667, 0.9962399, 0.9952117, 0.99833065, 0.9961708, 0.9950116, 0.9959752, 0.99592596, 0.9947965, 0.99804103, 0.9954164, 0.99458045, 0.99541616, 0.9957057, 0.9946664, 0.99813217, 0.995819, 0.9952611, 0.9958651, 0.99610823, 0.9949524, 0.99807394, 0.995752, 0.9951573, 0.9954476, 0.9962322, 0.9952146, 0.99832124, 0.9962029, 0.99504304, 0.9959691, 0.99593425, 0.9947725, 0.9980393, 0.99545074, 0.9945524, 0.9953969, 0.99571544, 0.9946459, 0.99814045, 0.9958709, 0.99525934, 0.99587417, 0.99611735, 0.9949465, 0.998072, 0.99574816, 0.99515367, 0.9954531, 0.9962423, 0.9952276, 0.9983184, 0.996207, 0.9950387, 0.99597883, 0.99596775, 0.9947826, 0.9980362, 0.995459, 0.99454427, 0.9953812, 0.99575055, 0.994686, 0.99813217, 0.99586767, 0.99524903, 0.9958515, 0.9961307, 0.9949648, 0.99807274, 0.9956867, 0.9951632, 0.9954199, 0.9962671, 0.99524266, 0.99830997, 0.99620676, 0.9950393, 0.9959793, 0.9959513, 0.99483144, 0.99803144, 0.9954708, 0.9945727, 0.9953976, 0.9957271, 0.99468744, 0.9981223, 0.9958893, 0.9952665, 0.9958696, 0.9961187, 0.9949821, 0.9980749, 0.9957575, 0.9951549, 0.99543023, 0.99625975, 0.99524623, 0.9983248, 0.996218, 0.99503535, 0.9959895, 0.9959546, 0.9948219, 0.9980416, 0.9954804, 0.99457586, 0.995382, 0.99574536, 0.99469274, 0.9981324, 0.99588567, 0.99527454, 0.9958592, 0.99615437, 0.9949595, 0.99809533, 0.99576366, 0.99516886, 0.99543375, 0.9962696, 0.9952867, 0.99832505, 0.99624926, 0.99501944, 0.99604493, 0.99597603, 0.99488384, 0.9980494, 0.99549603, 0.99456525, 0.99545395, 0.9957526, 0.9947549, 0.9981345, 0.99591213, 0.99525, 0.99590766, 0.9961469, 0.9950138, 0.9980731, 0.9957919, 0.9951619, 0.9955098, 0.9962702, 0.99528104, 0.99832445, 0.99623126, 0.9950516, 0.99602556, 0.9959987, 0.9948343, 0.99804187, 0.99548715, 0.9945874, 0.9954631, 0.99577653, 0.9947547, 0.99813145, 0.99590826, 0.99527985, 0.9959026, 0.99615824, 0.99501115, 0.9980635, 0.995786, 0.9951776, 0.99550605, 0.9962983, 0.99530005, 0.9983198, 0.99622464, 0.9950463, 0.99601334, 0.99600345, 0.9948849, 0.9980415, 0.9955163, 0.9945779, 0.995421, 0.9957989, 0.99476504, 0.99814, 0.995941, 0.99528223, 0.9958959, 0.996174, 0.9950328, 0.9980737, 0.9958127, 0.9951562, 0.9954452, 0.9962929, 0.99530315, 0.99831814, 0.99624366, 0.99504447, 0.99598277, 0.99600697, 0.9948784, 0.99803585, 0.9955022, 0.9945773, 0.9953814, 0.9958009, 0.9947634, 0.9981181, 0.99593425, 0.9952703, 0.99586946, 0.99617565, 0.9950315, 0.9980642, 0.99581885, 0.995182, 0.99545807, 0.9963066, 0.9953114, 0.99832076, 0.99627113, 0.99504495, 0.99598336, 0.9960096, 0.9948967, 0.9980385, 0.9955076, 0.99458283, 0.9954003, 0.9957872, 0.9947714, 0.9981359, 0.9959177, 0.995267, 0.99587643, 0.9961591, 0.99503183, 0.9980629, 0.9957982, 0.99514973, 0.99544567, 0.99629265, 0.99531484, 0.99832374, 0.99624795, 0.9950492, 0.99595296, 0.9959865, 0.9948823, 0.9980281, 0.9955038, 0.9945814, 0.99535483, 0.9957533, 0.9947525, 0.99812716, 0.9959215, 0.9952749, 0.9958157, 0.9961467, 0.995038, 0.9980724, 0.9958042, 0.99517834, 0.99543124, 0.99627775, 0.99530894, 0.9983174, 0.9962522, 0.9950576, 0.99596703, 0.9959662, 0.99490225, 0.9980241, 0.9955116, 0.9945932, 0.9954437, 0.99580765, 0.9947935, 0.9981181, 0.9959119, 0.99526674, 0.9959043, 0.9961801, 0.9950591, 0.9980666, 0.99581105, 0.9951662, 0.9955201, 0.9963162, 0.99533594, 0.9983168, 0.9962524, 0.9950461, 0.9960204, 0.9960276, 0.9949111, 0.99804723, 0.9955115, 0.9945642, 0.99544084, 0.995787084, 0.99478817, 0.99812645, 0.99593496, 0.9952591, 0.9959014, 0.99614644, 0.9950227, 0.9980685, 0.99580324, 0.99513143, 0.99546933, 0.9962729, 0.99529237, 0.9983291, 0.99625015, 0.9950043, 0.99598026, 0.996000111, 0.994909227, 0.99804413, 0.9954894, 0.9945585, 0.99537563, 0.9958121, 0.9948124, 0.9981383, 0.99594516, 0.9952524, 0.99588037, 0.996154606, 0.995026052, 0.9980719, 0.99579936, 0.9951725, 0.99549425, 0.996260226, 0.995292723, 0.998314, 0.99627525, 0.9950298, 0.99602485, 0.995961905, 0.994870126, 0.9980361, 0.99552035, 0.994586, 0.99545324, 0.99576616, 0.9947537, 0.9981262, 0.99594903, 0.99527127, 0.99590504, 0.99614877, 0.99504054, 0.99807477, 0.9958306, 0.9951704, 0.995498, 0.996275961, 0.995302677, 0.9983272, 0.9962683, 0.99505186, 0.9960349, 0.995997787, 0.994905174, 0.9980495, 0.995546, 0.99459887, 0.99544424, 0.99578327, 0.99477255, 0.998128, 0.9959638, 0.9952744, 0.9958975, 0.996165, 0.99504304, 0.9980792, 0.9958405, 0.9951526, 0.9954823, 0.99628204, 0.9953134, 0.998324, 0.9962655, 0.99502176, 0.9960136, 0.99600405, 0.99489033, 0.99805, 0.99556583, 0.9945833, 0.9954315, 0.9957879, 0.99476117, 0.9981419, 0.99597293, 0.99528956, 0.9959041, 0.99615884, 0.99505, 0.9980854, 0.99584866, 0.9951745, 0.99548256, 0.99628866, 0.9953429, 0.99833965, 0.9962973, 0.9950906, 0.9960369, 0.9960104, 0.9949294, 0.998056, 0.9955621, 0.99459505, 0.9954388, 0.995808, 0.9947971, 0.9981407, 0.9959823, 0.99531054, 0.9959174, 0.9961798, 0.9950492, 0.9980806, 0.9958379, 0.99518585, 0.9954903, 0.99629766, 0.9952992, 0.9983267, 0.9962818, 0.99507076, 0.99602604, 0.996012568, 0.994859278, 0.99804354, 0.9955325, 0.9945926, 0.9954868, 0.995823, 0.9947466, 0.9981452, 0.99599576, 0.9952878, 0.9958988, 0.9961922, 0.99505943, 0.99808013, 0.99583757, 0.9951868, 0.99545974, 0.99629134, 0.99530786, 0.99832004, 0.9962782, 0.9950663, 0.99599916, 0.9960024, 0.99487686, 0.9980217, 0.99553996, 0.99460816, 0.9954121, 0.9957788, 0.9947499, 0.9981261, 0.9959651, 0.9952897, 0.9958651, 0.99611604, 0.9950146, 0.99806625, 0.9958282, 0.9951958, 0.9954348, 0.9962565, 0.99526674, 0.99832875, 0.9962631, 0.9950688, 0.99599385, 0.9959955, 0.99487996, 0.9980561, 0.99556065, 0.99462193, 0.9954336, 0.99579686, 0.9947608, 0.9981463, 0.99598545, 0.995299, 0.9958956, 0.9961814, 0.9950422, 0.99808854, 0.99585444, 0.99518645, 0.99547946, 0.99630356, 0.99532294, 0.9983429, 0.9962864, 0.9950553, 0.99601185, 0.9960286, 0.9949078, 0.99805933, 0.99555, 0.9945868, 0.99542916, 0.99581057, 0.99477214, 0.9981497, 0.99598074, 0.99529535, 0.99588907, 0.9961777, 0.99505305, 0.99809533, 0.9958471, 0.9951899, 0.9954797, 0.9963058, 0.99531245, 0.9983454, 0.99627966, 0.9950635, 0.99602175, 0.9960298, 0.99489033, 0.9980673, 0.99555767, 0.9946045, 0.9954381, 0.9958157, 0.99476576, 0.99815637, 0.99596334, 0.99529064, 0.9959086, 0.99618703, 0.99503964, 0.99810034, 0.9958497, 0.9951915, 0.99548256, 0.9963065, 0.99530953, 0.99834585, 0.9962876, 0.9950515, 0.99603844, 0.99602824, 0.9948961, 0.99807155, 0.9955632, 0.99460286, 0.99545336, 0.9958165, 0.9947594, 0.9981585, 0.9959675, 0.9952897, 0.99591404, 0.996191, 0.99504495, 0.99809664, 0.9958358, 0.9951751, 0.99549377, 0.99629986, 0.99531114, 0.9983438, 0.9962685, 0.99503964, 0.9960364, 0.99601537, 0.9948972, 0.998064, 0.99554276, 0.9945826, 0.9954609, 0.99580586, 0.99476707, 0.99815685, 0.9959681, 0.9952879, 0.99591523, 0.9961765, 0.99505556, 0.99809617, 0.9958425, 0.9951803, 0.9955, 0.9962968, 0.9953174, 0.9983417, 0.9962794, 0.99504966, 0.99603444, 0.9960104, 0.9948995, 0.9980623, 0.9955429, 0.9945959, 0.99545455, 0.99579465, 0.9947824, 0.9981446, 0.9959645, 0.9952847, 0.9959209, 0.99617255, 0.99505883, 0.9980944, 0.99583614, 0.9951841, 0.9954973, 0.9962967, 0.9953097, 0.9983387, 0.99626464, 0.9950592, 0.99603975, 0.99599916, 0.9949091, 0.9980559, 0.9955295, 0.9945984, 0.99541837, 0.9957627, 0.9947516, 0.99814904, 0.9959555, 0.9952783, 0.9958912, 0.99615234, 0.99504834, 0.99809426, 0.99583805, 0.99516875, 0.99546766, 0.9962828, 0.9953168, 0.99834275, 0.99626684, 0.9950374, 0.9960317, 0.9960233, 0.9949131, 0.99807274, 0.99553734, 0.9945913, 0.9954464, 0.9958042, 0.9947654, 0.9981475, 0.99595404, 0.99527323, 0.9959043, 0.9961676, 0.9950506, 0.99809605, 0.9958274, 0.9951585, 0.9954861, 0.9963066, 0.99530464, 0.9983406, 0.99626285, 0.995025, 0.99604505, 0.9960239, 0.99488264, 0.99806494, 0.99552965, 0.9945862, 0.99546635, 0.9957821, 0.99473315, 0.9981535, 0.99594927, 0.99528044, 0.9959168, 0.9961688, 0.9950252, 0.99809927, 0.9958378, 0.99516696, 0.99549437, 0.99628747, 0.9952854, 0.99834955, 0.99626225, 0.9950159, 0.99602675, 0.9959942, 0.9948595, 0.9980731, 0.995537, 0.9945544, 0.9954145, 0.9957646, 0.9947253, 0.9981559, 0.9959416, 0.9952495, 0.9958721, 0.9961276, 0.9950227, 0.9980915, 0.99580467, 0.9951348, 0.99542314, 0.9962651, 0.995279, 0.9983529, 0.9962584, 0.9950382, 0.99595994, 0.9959825, 0.99486554, 0.9980871, 0.9955336, 0.9945321, 0.995399, 0.99578387, 0.9947116, 0.99817, 0.9959328, 0.9952357, 0.99584347, 0.9961331, 0.99498534, 0.9980952, 0.9957966, 0.995132, 0.99541557, 0.9962273, 0.99523216, 0.99835217, 0.99623245, 0.99502355, 0.9959364, 0.9959177, 0.99482495, 0.9980813, 0.99551564, 0.9945572, 0.9953643, 0.9957105, 0.99466574, 0.9981627, 0.99592763, 0.99526566, 0.9958365, 0.9960996, 0.994972, 0.9980996, 0.99579936, 0.99515116, 0.9954294, 0.9962171, 0.99522907, 0.9983317, 0.9962445, 0.99501693, 0.9959824, 0.9959294, 0.9947813, 0.99805516, 0.9955081, 0.99452764, 0.99537885, 0.9957098, 0.99463284, 0.99816006, 0.99592775, 0.99522424, 0.9958543, 0.99607855, 0.9949171, 0.9980895, 0.99579144, 0.9950952, 0.9954052, 0.9961798, 0.9951717, 0.998338, 0.99623257, 0.99498284, 0.99595296, 0.9958978, 0.9947728, 0.99806195, 0.9954998, 0.9945234, 0.99540365, 0.9956664, 0.994623, 0.998147, 0.9959183, 0.9952337, 0.995853, 0.9960575, 0.9949111, 0.99808466, 0.99577963, 0.9951311, 0.995434, 0.99617493, 0.995169, 0.99833447, 0.9962082, 0.99499923, 0.9959922, 0.99589515, 0.9947496, 0.9980533, 0.9954758, 0.99452895, 0.995412, 0.9956652, 0.994596, 0.99814034, 0.9958845, 0.9952109, 0.9958429, 0.996042, 0.9948961, 0.9980849, 0.9957712, 0.99510586, 0.9954128, 0.9961656, 0.99516046, 0.9983341, 0.99621373, 0.9949768, 0.99597114, 0.9958877, 0.9947504, 0.99805635, 0.99550486, 0.9945187, 0.9954021, 0.99566376, 0.99459624, 0.9981476, 0.9959192, 0.9952115, 0.99586546, 0.99604326, 0.99490887, 0.99809104, 0.9957879, 0.9951076, 0.9954399, 0.9961777, 0.9951684, 0.998345, 0.9962262, 0.99494475, 0.99598664, 0.99588966, 0.9947372, 0.9980547, 0.99547416, 0.9944887, 0.99539834, 0.995664, 0.99458444, 0.9981516, 0.995897, 0.9952045, 0.99587005, 0.99605334, 0.99490553, 0.99809855, 0.99578565, 0.995122, 0.99542314, 0.9961877, 0.9951652, 0.99834776, 0.9962117, 0.99496275, 0.99597645, 0.9958919, 0.99475616, 0.99807227, 0.99548405, 0.99450654, 0.9953902, 0.99564785, 0.9945965, 0.99815625, 0.9959055, 0.9952081, 0.9958553, 0.996053, 0.99491745, 0.9981059, 0.99579513, 0.99511856, 0.9954198, 0.9961747, 0.99515116, 0.998351, 0.9962482, 0.9949739, 0.99598426, 0.9958947, 0.9947554, 0.99807525, 0.9955, 0.9945293, 0.9953969, 0.9956647, 0.9945761, 0.99817324, 0.9959096, 0.9952241, 0.9958644, 0.9960497, 0.99491626, 0.9981085, 0.99580574, 0.9951224, 0.9954187, 0.9961645, 0.995141, 0.9983432, 0.9962153, 0.99499124, 0.9959838, 0.99588424, 0.99475145, 0.9980767, 0.99549776, 0.99453884, 0.99539286, 0.99566627, 0.99456054, 0.9981616, 0.9959311, 0.9952434, 0.99585056, 0.99605167, 0.99488574, 0.9981013, 0.99579877, 0.9951678, 0.9954287, 0.99620146, 0.99518776, 0.99836797, 0.99624616, 0.9950167, 0.9959735, 0.99591345, 0.9947206, 0.99808097, 0.9955128, 0.99455607, 0.9954021, 0.99568164, 0.9945736, 0.9981645, 0.99592954, 0.9952363, 0.9958507, 0.9960492, 0.99489045, 0.9981048, 0.99579936, 0.99513453, 0.99543244, 0.9961796, 0.9951324, 0.9983454, 0.9962327, 0.9949826, 0.99596983, 0.99589264, 0.9947149, 0.9980812, 0.9955146, 0.99452704, 0.99542326, 0.9956938, 0.9945827, 0.9981673, 0.9959416, 0.99523145, 0.9958976, 0.996083, 0.99488455, 0.99811697, 0.99581105, 0.9951277, 0.99544436, 0.99620426, 0.99514157, 0.9983707, 0.9962717, 0.9950094, 0.9960194, 0.995932, 0.99473083, 0.99809235, 0.99555, 0.994535, 0.99542123, 0.9956933, 0.9945853, 0.9981862, 0.9959481, 0.9952337, 0.9958892, 0.99608624, 0.9948849, 0.99812263, 0.9958423, 0.995141, 0.9954613, 0.9962185, 0.9951503, 0.9983734, 0.9962839, 0.9949989, 0.99601775, 0.9959471, 0.9947383, 0.9981028, 0.99557966, 0.9945649, 0.9954252, 0.99574584, 0.99457777, 0.99817944, 0.9959955, 0.9952213, 0.9958923, 0.9961241, 0.99489385, 0.9981121, 0.99585885, 0.99511975, 0.99547094, 0.99623513, 0.9951224, 0.99835134, 0.99628425, 0.9949636, 0.99600744, 0.99594396, 0.99468756, 0.99807346, 0.9955557, 0.9945039, 0.99542004, 0.9957275, 0.9945484, 0.9981621, 0.995969, 0.9952097, 0.9959197, 0.9961257, 0.9948749, 0.99810445, 0.99586415, 0.99515164, 0.9954857, 0.99625313, 0.9951297, 0.9983424, 0.99630535, 0.9949903, 0.99606055, 0.995984, 0.994732, 0.99807394, 0.9955578, 0.99453884, 0.9954561, 0.9957586, 0.9945795, 0.9981717, 0.995987, 0.99523264, 0.99590164, 0.9961256, 0.9948959, 0.9981067, 0.99587077, 0.9951456, 0.9954814, 0.99625504, 0.99513584, 0.9983595, 0.9962923, 0.9949863, 0.99602544, 0.9959384, 0.9946789, 0.99806863, 0.99556345, 0.99454, 0.99546385, 0.9957326, 0.9945609, 0.99815446, 0.9959781, 0.99519944, 0.9958692, 0.9960894, 0.9948412, 0.9980888, 0.99585634, 0.9951019, 0.9954159, 0.99615884, 0.9950722, 0.99831593, 0.9962833, 0.99492186, 0.9959852, 0.99586487, 0.9947012, 0.9980671, 0.9955982, 0.9945244, 0.99544805, 0.9956955, 0.99460465, 0.99814713, 0.9960138, 0.9951834, 0.9959119, 0.9960789, 0.994826, 0.99807334, 0.99587893, 0.9950912, 0.99550194, 0.99616313, 0.99509, 0.9983199, 0.99630874, 0.99494, 0.99604046, 0.9959072, 0.99466443, 0.99804014, 0.9955904, 0.9944641, 0.9954359, 0.9956495, 0.9944815, 0.99812156, 0.9960031, 0.99513936, 0.99589807, 0.9960596, 0.99482155, 0.9980604, 0.9958835, 0.99506265, 0.9954619, 0.9961552, 0.9950683, 0.9983088, 0.9963, 0.9949177, 0.99601316, 0.9958835, 0.9947124, 0.99803036, 0.99562776, 0.9944523, 0.99541557, 0.99565905, 0.9945249, 0.9981104, 0.9959824, 0.995116, 0.9958484, 0.99602956, 0.9948425, 0.99803203, 0.9958606, 0.9950088, 0.99541, 0.9961177, 0.99500364, 0.9982845, 0.996302, 0.9948836, 0.9960278, 0.9958882, 0.9947065, 0.99801433, 0.99557704, 0.9944213, 0.99547166, 0.9956647, 0.99451935, 0.99809915, 0.9960377, 0.9951542, 0.9959245, 0.99608624, 0.9948352, 0.9980459, 0.9958888, 0.99506915, 0.9954792, 0.9961838, 0.9950888, 0.9982857, 0.9963362, 0.9949054, 0.99604446, 0.9959125, 0.99470264, 0.9980197, 0.9956274, 0.9944452, 0.9954666, 0.9956794, 0.99450403, 0.99810874, 0.9960348, 0.99512273, 0.9959065, 0.9960591, 0.99481964, 0.998044, 0.9959048, 0.99503785, 0.99548584, 0.9961772, 0.9950605, 0.9982993, 0.9963396, 0.9948816, 0.9960414, 0.9959092, 0.99464417, 0.99801683, 0.9956243, 0.9944246, 0.99546444, 0.9956844, 0.99445605, 0.9981084, 0.99601716, 0.99511904, 0.9959047, 0.9960724, 0.9947941, 0.998044, 0.9959047, 0.9950339, 0.9954773, 0.99617374, 0.9950427, 0.998298, 0.99632937, 0.9948764, 0.99603266, 0.995908, 0.994636, 0.9980217, 0.9956002, 0.9944124, 0.9954418, 0.9956884, 0.99446195, 0.99810684, 0.9960148, 0.99511683, 0.9958935, 0.9960744, 0.9947984, 0.99803597, 0.99589676, 0.9950233, 0.9954601, 0.9961904, 0.99503374, 0.9982951, 0.99631953, 0.99487096, 0.99602187, 0.9959267, 0.9946281, 0.9980142, 0.9955942, 0.9944181, 0.9954364, 0.99569863, 0.99445915, 0.9981086, 0.99601007, 0.99511164, 0.9958911, 0.99608755, 0.9947683, 0.99804306, 0.9958813, 0.9950159, 0.9954575, 0.99618644, 0.9950324, 0.99829704, 0.9963071, 0.994852, 0.9960142, 0.9959157, 0.9946109, 0.9980141, 0.9955884, 0.9943873, 0.9954256, 0.9956788, 0.9944557, 0.9981023, 0.9959895, 0.99509436, 0.99588543, 0.9960776, 0.9947622, 0.99803287, 0.9958799, 0.99498487, 0.9954352, 0.9961765, 0.995002, 0.99829286, 0.9963012, 0.9948447, 0.9960045, 0.995909, 0.99460393, 0.99801034, 0.9955638, 0.99436826, 0.9953967, 0.99568474, 0.99441385, 0.99810517, 0.99596834, 0.9950762, 0.99586034, 0.99606645, 0.9947465, 0.9980356, 0.99586666, 0.994985, 0.99545395, 0.9961754, 0.9949879, 0.9982907, 0.99627775, 0.9948219, 0.9959924, 0.9958963, 0.9945808, 0.99800664, 0.9955664, 0.9943554, 0.99539584, 0.99566543, 0.9944119, 0.99808973, 0.9959871, 0.9950716, 0.9958651, 0.99607736, 0.99475205, 0.9980281, 0.9958673, 0.99498016, 0.99542856, 0.99615043, 0.9949917, 0.99827623, 0.99626225, 0.99480975, 0.9959889, 0.99586046, 0.99459696, 0.99799746, 0.99554247, 0.9943442, 0.99540657, 0.99563366, 0.99443203, 0.99809366, 0.9959661, 0.9950577, 0.9958864, 0.99603546, 0.994736, 0.9980319, 0.9958229, 0.9949774, 0.99540716, 0.9961403, 0.99495214, 0.9982797, 0.99623114, 0.99481237, 0.9959618, 0.9958586, 0.99454635, 0.9979887, 0.99551517, 0.9943562, 0.995378, 0.9956464, 0.99433124, 0.99808663, 0.9959476, 0.9950535, 0.99584216, 0.99601835, 0.99465156, 0.99802387, 0.9957978, 0.99496186, 0.99538803, 0.996112, 0.99486804, 0.99827135, 0.99621874, 0.9948147, 0.9959447, 0.9958328, 0.9944734, 0.9979813, 0.9954777, 0.9943355, 0.9953732, 0.99561864, 0.9943073, 0.9980566, 0.99588424, 0.99503666, 0.99582267, 0.9959661, 0.9946006, 0.99799687, 0.99578094, 0.994948, 0.9953786, 0.9960765, 0.994863, 0.9982564, 0.9962369, 0.994793, 0.9959096, 0.9957847, 0.9944582, 0.9979759, 0.9954436, 0.9943092, 0.9952782, 0.99556077, 0.9943132, 0.9980415, 0.99584603, 0.99500906, 0.99570835, 0.9959298, 0.99459875, 0.9979855, 0.99572563, 0.9948667, 0.9953276, 0.9960597, 0.9947865, 0.9982438, 0.99606353, 0.9946877, 0.99587256, 0.99576616, 0.9944096, 0.9979767, 0.9953063, 0.99422467, 0.9953011, 0.99556136, 0.9942141, 0.9980732, 0.9957151, 0.99495935, 0.99573624, 0.9959371, 0.9945297, 0.9979724, 0.99549645, 0.99483675, 0.9952435, 0.99604636, 0.99473155, 0.9982313, 0.9959825, 0.99467725, 0.9958316, 0.99575776, 0.9943363, 0.99793965, 0.9952016, 0.99421644, 0.9952455, 0.9955436, 0.99416226, 0.998033, 0.9956328, 0.9949368, 0.99571484, 0.9959001, 0.99447495, 0.9979678, 0.9955064, 0.99480313, 0.9952423, 0.9960043, 0.99468505, 0.9982154, 0.99593544, 0.9946538, 0.99583083, 0.99570584, 0.99427843, 0.9979388, 0.99517936, 0.9941593, 0.99521375, 0.9954668, 0.9940985, 0.9980318, 0.9956125, 0.9948599, 0.99568933, 0.99586815, 0.99442023, 0.99793845, 0.9953996, 0.9947084, 0.9951921, 0.9959686, 0.99463695, 0.9981991, 0.9959352, 0.99455357, 0.995808, 0.9956853, 0.9942374, 0.9979722, 0.9952636, 0.9941209, 0.99523383, 0.9954659, 0.9940765, 0.99803036, 0.99555635, 0.99481267, 0.99565893, 0.99584556, 0.99438465, 0.99798393, 0.99545467, 0.9946208, 0.99513686, 0.9959084, 0.99465734, 0.9982217, 0.99583185, 0.9945186, 0.99571365, 0.99561644, 0.99430025, 0.9979305, 0.9949793, 0.9940707, 0.9950882, 0.9953995, 0.9940572, 0.998028, 0.99547887, 0.9947831, 0.9955437, 0.99577135, 0.9943896, 0.9979368, 0.99532723, 0.9947614, 0.995118, 0.99590683, 0.99463093, 0.99820614, 0.99583095, 0.99457836, 0.9958027, 0.9956554, 0.99428326, 0.99791497, 0.99506855, 0.9941784, 0.9952154, 0.99538887, 0.9940631, 0.99800867, 0.9955012, 0.9948519, 0.99562633, 0.99581605, 0.9943562, 0.9978756, 0.9953974, 0.9948009, 0.9951473, 0.9959686, 0.99455947, 0.9980427, 0.9957521, 0.99446905, 0.995615, 0.9956232, 0.9942291, 0.99773276, 0.99490154, 0.99406177, 0.9949865, 0.9954423, 0.99405575, 0.99790776, 0.99552023, 0.99485564, 0.9955947, 0.9958806, 0.9944353, 0.9978504, 0.99535614, 0.99455625, 0.99497527, 0.99586934, 0.99451584, 0.998049, 0.9957949, 0.9946026, 0.9958429, 0.99560106, 0.9942281, 0.9979811, 0.9952601, 0.99408096, 0.9952933, 0.9953778, 0.9940005, 0.99806803, 0.9957182, 0.99480385, 0.99573326, 0.9958056, 0.9943262, 0.9980064, 0.99562824, 0.9947482, 0.9952534, 0.9959119, 0.9945912, 0.99824655, 0.9960733, 0.9945902, 0.9958597, 0.995701, 0.9942267, 0.99798465, 0.99529415, 0.99410415, 0.99521905, 0.99546945, 0.9940925, 0.99809355, 0.9957734, 0.99491334, 0.99573934, 0.99586546, 0.9943462, 0.99801195, 0.9954708, 0.9947583, 0.99522835, 0.99596703, 0.994616, 0.9982791, 0.99605703, 0.9946602, 0.9958794, 0.99571943, 0.99426085, 0.9980028, 0.99530137, 0.9942091, 0.99530464, 0.9955163, 0.99408495, 0.9980946, 0.99570495, 0.99492115, 0.9957372, 0.99587375, 0.99450296, 0.9980269, 0.99564976, 0.9948177, 0.9953323, 0.99607795, 0.99476373, 0.9982784, 0.99610466, 0.9946306, 0.9959282, 0.9957385, 0.9943786, 0.99801075, 0.99531657, 0.9941736, 0.9953061, 0.9954832, 0.9941794, 0.9980926, 0.99573225, 0.99491274, 0.99573386, 0.99587655, 0.9944265, 0.9980275, 0.99561816, 0.99478364, 0.9952925, 0.9960007, 0.9947326, 0.9982759, 0.9960585, 0.9946353, 0.995886, 0.995698, 0.9943803, 0.9979796, 0.99530524, 0.9942011, 0.9953252, 0.99549836, 0.9941731, 0.99806577, 0.9956777, 0.9948696, 0.99574685, 0.9958507, 0.9945086, 0.99800986, 0.9955565, 0.9947531, 0.9952886, 0.99595946, 0.9947281, 0.9982596, 0.9959618, 0.9946231, 0.9958679, 0.99569887, 0.9943744, 0.9979652, 0.9951803, 0.9941473, 0.9952345, 0.99547696, 0.9942492, 0.99806327, 0.99566203, 0.9948508, 0.9957132, 0.9958686, 0.9945657, 0.9979942, 0.9955082, 0.99473673, 0.9952069, 0.9959727, 0.9947767, 0.99822706, 0.99595827, 0.99453706, 0.9957847, 0.9956826, 0.99444497, 0.9979406, 0.9950899, 0.99407274, 0.9951607, 0.99547696, 0.9942309, 0.99804664, 0.9956378, 0.9948343, 0.9956737, 0.9958853, 0.9945808, 0.99798095, 0.99553996, 0.99471444, 0.9952534, 0.9960089, 0.9947878, 0.9982179, 0.99596465, 0.9945729, 0.9957859, 0.99571365, 0.99440783, 0.99791175, 0.99519, 0.9941117, 0.9951672, 0.99552155, 0.99420464, 0.9980058, 0.9956086, 0.99480045, 0.99563825, 0.9958392, 0.9945214, 0.9979584, 0.9954762, 0.9946991, 0.9951436, 0.99595344, 0.99463373, 0.9981529, 0.9958352, 0.9945368, 0.995708, 0.9956328, 0.99421465, 0.99784803, 0.9949825, 0.99407285, 0.9950966, 0.9954224, 0.99406457, 0.99798894, 0.9954386, 0.9948359, 0.99561876, 0.9958009, 0.99442697, 0.9979132, 0.9952809, 0.99465865, 0.99504185, 0.99589264, 0.99464417, 0.9981116, 0.9957396, 0.9944978, 0.99567634, 0.99559623, 0.99433726, 0.99785197, 0.9949303, 0.9941038, 0.9951731, 0.9954041, 0.994156, 0.99796593, 0.9954576, 0.9948512, 0.9955325, 0.9958457, 0.99447954, 0.99786973, 0.99533135, 0.99473447, 0.9950492, 0.99588954, 0.9946984, 0.9981192, 0.99576306, 0.9945996, 0.9957165, 0.9956379, 0.9943528, 0.99792564, 0.9949484, 0.9942201, 0.99537444, 0.9955478, 0.9941853, 0.99806505, 0.99539715, 0.9949485, 0.9958152, 0.995993, 0.9945102, 0.9980274, 0.9953351, 0.9948449, 0.9953949, 0.9960901, 0.99467206, 0.99825865, 0.9957742, 0.9946283, 0.9958126, 0.9957606, 0.994142, 0.9979442, 0.99496055, 0.99413466, 0.99522907, 0.99559003, 0.9939101, 0.9980596, 0.9953931, 0.99487805, 0.99568695, 0.9960318, 0.99424493, 0.9980063, 0.9952997, 0.9947136, 0.9951684, 0.99608266, 0.9944629, 0.99824476, 0.9958223, 0.9945868, 0.99577487, 0.99581474, 0.9941117, 0.9979721, 0.99503404, 0.9941647, 0.99521834, 0.9956, 0.993917, 0.9980666, 0.9954228, 0.994906, 0.9956653, 0.9960337, 0.9942695, 0.9979963, 0.99530643, 0.9947891, 0.9951534, 0.9961235, 0.9945121, 0.99823546, 0.9957859, 0.99455476, 0.99580467, 0.9957877, 0.9941454, 0.997964, 0.9949734, 0.9941526, 0.99518645, 0.9955799, 0.99403363, 0.9980711, 0.99541605, 0.9948986, 0.9956867, 0.9959972, 0.99420196, 0.9980222, 0.995318, 0.994747, 0.9952525, 0.9960651, 0.9945355, 0.9982747, 0.99566, 0.9944921, 0.99586546, 0.9956865, 0.9940069, 0.99791664, 0.99502003, 0.9941595, 0.9954316, 0.9956756, 0.9941897, 0.9980921, 0.99547464, 0.99497646, 0.9958586, 0.996062, 0.9944674, 0.9980198, 0.9953104, 0.99491, 0.9954246, 0.9961212, 0.9946702, 0.99826634, 0.99581933, 0.994693, 0.9959502, 0.99583673, 0.9943482, 0.9980288, 0.99509853, 0.994302, 0.99543256, 0.9956105, 0.99414915, 0.9981371, 0.99554753, 0.99501014, 0.99590284, 0.9960044, 0.99452066, 0.99807525, 0.9954126, 0.99493045, 0.9954778, 0.99609035, 0.9947188, 0.9982986, 0.99588037, 0.99478793, 0.99603313, 0.9958109, 0.9943706, 0.99803036, 0.9950345, 0.9943187, 0.99548453, 0.9955905, 0.9941757, 0.99812764, 0.99552953, 0.9950252, 0.9958812, 0.99598336, 0.99447125, 0.99806195, 0.9954045, 0.9949202, 0.9954387, 0.9960866, 0.99472773, 0.998287, 0.99586606, 0.99476576, 0.99596655, 0.9958455, 0.9944382, 0.9980262, 0.9950722, 0.9943437, 0.99548525, 0.99564344, 0.9941882, 0.9981122, 0.9955059, 0.99504316, 0.9958776, 0.9960306, 0.99451005, 0.9980409, 0.99535275, 0.99495524, 0.9954466, 0.9961028, 0.99477315, 0.9982717, 0.9958905, 0.9947937, 0.9959909, 0.99582857, 0.99439085, 0.99798405, 0.9950834, 0.9943068, 0.99545634, 0.99558806, 0.9942174, 0.9980654, 0.9954947, 0.99504584, 0.99584514, 0.99598664, 0.994538, 0.9980038, 0.99537444, 0.99497694, 0.9954387, 0.9961093, 0.994753, 0.998266, 0.99585885, 0.9948088, 0.9959999, 0.99587375, 0.9944075, 0.997993, 0.9950913, 0.99436367, 0.9954744, 0.99564064, 0.9941316, 0.9980775, 0.9955336, 0.9950823, 0.995893, 0.99604034, 0.9944292, 0.99802446, 0.9954027, 0.99501354, 0.9954764, 0.99608505, 0.99468166, 0.9982639, 0.99586284, 0.9948513, 0.9959889, 0.9958455, 0.994314, 0.99799097, 0.9950566, 0.99438345, 0.9954525, 0.99562514, 0.9940355, 0.9980977, 0.9955056, 0.995061, 0.99585044, 0.99604553, 0.9943849, 0.9980432, 0.9954132, 0.99495226, 0.9954399, 0.9961074, 0.99461097, 0.9982591, 0.99587363, 0.99476326, 0.9959875, 0.9958364, 0.9942822, 0.99799615, 0.9950264, 0.9943686, 0.99546945, 0.99561286, 0.99413574, 0.9980907, 0.9954836, 0.99506015, 0.9958579, 0.9960083, 0.9945123, 0.99804914, 0.99537456, 0.99493635, 0.9953925, 0.9960414, 0.9946374, 0.9982572, 0.9958022, 0.99479854, 0.99593616, 0.995796, 0.99426085, 0.9979936, 0.995002, 0.99437743, 0.99542147, 0.9955965, 0.9940824, 0.99807847, 0.99544334, 0.9950481, 0.99583733, 0.99598795, 0.99440926, 0.99801207, 0.99525094, 0.9949149, 0.99537516, 0.9960815, 0.994642, 0.99825555, 0.9957465, 0.99479014, 0.9959255, 0.9958691, 0.99431556, 0.99797696, 0.9949714, 0.994369, 0.99542016, 0.9956457, 0.9941091, 0.99806756, 0.9953997, 0.99500304, 0.9958228, 0.9960116, 0.9944498, 0.99801993, 0.995279, 0.99493283, 0.9953747, 0.9960991, 0.9946895, 0.99825484, 0.9957548, 0.9947773, 0.9959209, 0.995877, 0.9943423, 0.9979929, 0.9949536, 0.9943718, 0.9953981, 0.9956366, 0.9940969, 0.99807787, 0.9953981, 0.9950187, 0.99581176, 0.9960085, 0.9944328, 0.9980392, 0.9952744, 0.9949047, 0.99537647, 0.9961033, 0.99468625, 0.99826044, 0.99575704, 0.9947694, 0.9959388, 0.9958457, 0.9943521, 0.99799615, 0.9949337, 0.9943429, 0.9953967, 0.99562305, 0.9941123, 0.99809104, 0.9953488, 0.9949674, 0.9958002, 0.9960091, 0.99446005, 0.99804544, 0.995224, 0.9949203, 0.99539274, 0.99611044, 0.99469745, 0.9982673, 0.99571496, 0.99477446, 0.99592644, 0.9958686, 0.99432284, 0.997999, 0.9949225, 0.9943479, 0.9954062, 0.9956601, 0.9941257, 0.9980963, 0.99534625, 0.99500513, 0.99581367, 0.99602115, 0.99445957, 0.9980444, 0.9952388, 0.9949191, 0.99541086, 0.9961236, 0.99469227, 0.99828285, 0.99573386, 0.99475855, 0.9959482, 0.99588186, 0.9943245, 0.99801517, 0.99491525, 0.99434394, 0.99542004, 0.9956718, 0.9941064, 0.9981042, 0.99536276, 0.99498594, 0.9958108, 0.9960213, 0.9944276, 0.99803454, 0.9952083, 0.9949096, 0.9953866, 0.9961048, 0.99466914, 0.99826187, 0.99571484, 0.9947584, 0.9959376, 0.99586046, 0.9943111, 0.99800175, 0.99488574, 0.9943192, 0.99541295, 0.995634, 0.994111, 0.9980699, 0.9953362, 0.9949838, 0.9957955, 0.9959888, 0.99439865, 0.9980229, 0.99522954, 0.99491, 0.9953753, 0.99607617, 0.9946446, 0.99825424, 0.99569476, 0.9947287, 0.9959228, 0.99585056, 0.99427575, 0.9979844, 0.99488217, 0.994284, 0.9953903, 0.9956092, 0.9940678, 0.99807787, 0.99532133, 0.99493504, 0.99579465, 0.99598026, 0.9943738, 0.9980241, 0.995218, 0.99483097, 0.99535674, 0.9960732, 0.9946313, 0.9982431, 0.99565715, 0.9946489, 0.9959269, 0.9958026, 0.9942098, 0.9979697, 0.9948351, 0.9942179, 0.99541134, 0.99558675, 0.9940209, 0.9980591, 0.9952461, 0.99486166, 0.995793, 0.99593866, 0.99433523, 0.9980215, 0.99516153, 0.9947878, 0.9953796, 0.9960467, 0.9945992, 0.9982535, 0.99568754, 0.9946709, 0.9959411, 0.99585056, 0.994255, 0.9979918, 0.9948425, 0.99421996, 0.9954282, 0.9955959, 0.9940356, 0.99805176, 0.99529684, 0.99482167, 0.9958049, 0.9959618, 0.9943702, 0.99802136, 0.9952046, 0.9947727, 0.99537987, 0.996077, 0.9946215, 0.99824274, 0.9956998, 0.9946467, 0.9959398, 0.9958407, 0.9942308, 0.99796236, 0.99482214, 0.9941753, 0.9954277, 0.99562883, 0.9940501, 0.9980671, 0.99530584, 0.9948732, 0.9958091, 0.9960253, 0.9943603, 0.9980165, 0.99519235, 0.9947924, 0.995385, 0.99610054, 0.99463516, 0.9982613, 0.9957009, 0.9946953, 0.9959358, 0.99590224, 0.99427843, 0.997985, 0.99486923, 0.99424744, 0.99540704, 0.9956599, 0.99407214, 0.9980711, 0.99533135, 0.9949131, 0.99580395, 0.99603444, 0.9944042, 0.99802303, 0.99519944, 0.99484855, 0.995389, 0.99611944, 0.9946663, 0.99825424, 0.99568707, 0.99468756, 0.9959124, 0.9958858, 0.994302, 0.9979334, 0.99476326, 0.9942379, 0.9953872, 0.9956409, 0.9940916, 0.9980495, 0.9952542, 0.99488723, 0.99580103, 0.9960395, 0.9944242, 0.99800116, 0.99515873, 0.99480677, 0.99538165, 0.9961126, 0.99467844, 0.99822444, 0.99562514, 0.99465686, 0.9958865, 0.99589604, 0.99431616, 0.99796546, 0.9948352, 0.99426216, 0.995331, 0.99564314, 0.99408835, 0.9980453, 0.9952977, 0.9949092, 0.99576104, 0.9960085, 0.9944451, 0.9980057, 0.99523395, 0.9948161, 0.9953591, 0.99608326, 0.99470854, 0.9982375, 0.99567914, 0.994629, 0.99585646, 0.9958507, 0.9942708, 0.9979411, 0.99482566, 0.9941501, 0.9953121, 0.9956131, 0.99409133, 0.99805415, 0.9952778, 0.9947742, 0.995712, 0.99600226, 0.9944252, 0.99799913, 0.9951456, 0.99468553, 0.9953312, 0.9960712, 0.99466205, 0.9982376, 0.9956565, 0.9945479, 0.99587977, 0.9958341, 0.9942765, 0.99795985, 0.9947976, 0.9940712, 0.9953454, 0.9955846, 0.9940771, 0.99804723, 0.9952383, 0.9947554, 0.9957247, 0.9959637, 0.994409, 0.9979869, 0.99508435, 0.99464554, 0.9953275, 0.9960621, 0.9946365, 0.9982274, 0.9955917, 0.9945129, 0.9958413, 0.99581355, 0.9942868, 0.9979393, 0.99475193, 0.99407566, 0.99530584, 0.99558145, 0.99409324, 0.99803036, 0.9952129, 0.99474275, 0.9957178, 0.99600625, 0.9944311, 0.99798656, 0.9951202, 0.9946978, 0.99535483, 0.99609625, 0.994665, 0.9982181, 0.9956363, 0.99451315, 0.99584097, 0.9958484, 0.99430174, 0.99792516, 0.9947995, 0.99409896, 0.99531955, 0.9955904, 0.99415153, 0.99801826, 0.99527335, 0.9947858, 0.9957669, 0.99598604, 0.99440384, 0.9979862, 0.9951402, 0.994772, 0.99530995, 0.9960221, 0.99458826, 0.9981938, 0.99557555, 0.99479467, 0.9959041, 0.9957555, 0.99419415, 0.9978988, 0.9947123, 0.99411863, 0.99535924, 0.9955115, 0.99397826, 0.998013, 0.9951938, 0.9947671, 0.9957378, 0.99591273, 0.99428326, 0.99795556, 0.9950814, 0.9946538, 0.9953277, 0.99596786, 0.9944846, 0.998197, 0.9955964, 0.9943858, 0.9958787, 0.9957276, 0.9941269, 0.99794, 0.99470806, 0.9940374, 0.99535096, 0.99546635, 0.9939569, 0.99802446, 0.9951827, 0.99500066, 0.9957724, 0.99586993, 0.9943438, 0.9979673, 0.99501836, 0.9949956, 0.9954035, 0.9959769, 0.9946045, 0.9982034, 0.9955181, 0.99491, 0.9959417, 0.9957651, 0.9942353, 0.99793196, 0.9946819, 0.9944113, 0.9954075, 0.9955059, 0.99399567, 0.9980149, 0.9951407, 0.99501836, 0.99580574, 0.99589, 0.99432254, 0.9979576, 0.99502283, 0.9949512, 0.9953996, 0.995993, 0.99459356, 0.9982121, 0.99559575, 0.9948148, 0.99592185, 0.99574625, 0.99420124, 0.99794036, 0.99471194, 0.9944881, 0.99541897, 0.9955046, 0.9939866, 0.99801254, 0.9951875, 0.9950995, 0.9957817, 0.99591595, 0.9943428, 0.9979684, 0.99504954, 0.99488217, 0.9953732, 0.9959972, 0.994592, 0.998197, 0.9955383, 0.99477106, 0.99590576, 0.9957634, 0.9942097, 0.99791867, 0.99462044, 0.9943475, 0.995401, 0.9955234, 0.99397755, 0.99800605, 0.99512506, 0.99499714, 0.99577725, 0.99591166, 0.9943349, 0.9979505, 0.99500597, 0.99488527, 0.9953749, 0.9960169, 0.9945794, 0.9981845, 0.9954958, 0.99475443, 0.9959184, 0.99578804, 0.9942268, 0.9978949, 0.99465925, 0.994311, 0.99537647, 0.9955155, 0.993999, 0.9979785, 0.99509376, 0.994974, 0.9957906, 0.995921, 0.9943457, 0.99794143, 0.9950042, 0.99487454, 0.9953707, 0.9960006, 0.9945918, 0.9981694, 0.9954886, 0.9946841, 0.9959279, 0.99577796, 0.9942029, 0.9979096, 0.9946289, 0.9942836, 0.9954198, 0.99553925, 0.99399495, 0.99800235, 0.995107, 0.9949512, 0.99580574, 0.9959261, 0.9943533, 0.9979627, 0.9950022, 0.9948199, 0.9954222, 0.99600697, 0.99462193, 0.9982059, 0.99551445, 0.9947137, 0.995956, 0.9957906, 0.99424803, 0.99791294, 0.9946566, 0.994328, 0.9954737, 0.9955435, 0.99405396, 0.99799746, 0.9951246, 0.9949177, 0.9958315, 0.9959483, 0.9943805, 0.99796045, 0.99499065, 0.9948253, 0.9954655, 0.9960396, 0.9946266, 0.99819237, 0.9954933, 0.9947347, 0.9959798, 0.99579203, 0.99425733, 0.9979159, 0.9946395, 0.9943403, 0.9954838, 0.99554706, 0.99407274, 0.99801815, 0.99513525, 0.9949873, 0.99586695, 0.9959378, 0.99439204, 0.9979532, 0.9950511, 0.99492985, 0.9954737, 0.99603146, 0.9946558, 0.99819213, 0.99553454, 0.99483603, 0.9959909, 0.99581766, 0.9943026, 0.9979171, 0.99465287, 0.9943427, 0.99547035, 0.99564356, 0.9941389, 0.9979989, 0.9951023, 0.99498224, 0.99581754, 0.9959573, 0.9944353, 0.99793786, 0.9949872, 0.9949071, 0.9954134, 0.9960221, 0.99468315, 0.9981951, 0.99554986, 0.9947281, 0.99594647, 0.9958092, 0.99430496, 0.99789184, 0.99467564, 0.9943186, 0.99544734, 0.99551266, 0.99406767, 0.99797565, 0.9951513, 0.9949278, 0.99582183, 0.99592716, 0.99435765, 0.9979108, 0.9949643, 0.9948605, 0.99540716, 0.99593544, 0.99453235, 0.99812037, 0.99545276, 0.99468744, 0.9959139, 0.9956912, 0.994097, 0.9978294, 0.994592, 0.9943041, 0.9953637, 0.9953761, 0.99373746, 0.99787426, 0.9949077, 0.9949032, 0.9957659, 0.9958543, 0.9941605, 0.99783534, 0.9948541, 0.9948588, 0.99534684, 0.9959247, 0.9943256, 0.99808097, 0.99539703, 0.9946925, 0.99587184, 0.99564666, 0.9939824, 0.9977825, 0.9944124, 0.9941989, 0.99539405, 0.9954785, 0.9938816, 0.9978866, 0.99485636, 0.9948313, 0.9957653, 0.99587363, 0.9941713, 0.9978483, 0.9948352, 0.9947643, 0.99533266, 0.9959477, 0.9944709, 0.99811184, 0.99543554, 0.99464226, 0.9959137, 0.99574226, 0.9940568, 0.99784327, 0.99458396, 0.9942221, 0.9953802, 0.99547666, 0.9938493, 0.99793893, 0.9950755, 0.9948725, 0.9957781, 0.99589086, 0.9941844, 0.99788135, 0.9949136, 0.9948171, 0.99537057, 0.99596477, 0.99448115, 0.99811375, 0.99539703, 0.99464214, 0.99588794, 0.9957067, 0.9940519, 0.9978345, 0.99446386, 0.99417263, 0.9953671, 0.99544096, 0.993811, 0.9978909, 0.9948968, 0.9948119, 0.9957799, 0.99584806, 0.9941343, 0.99787617, 0.99481636, 0.99477977, 0.9954157, 0.99591655, 0.9943966, 0.99811375, 0.9953643, 0.99462587, 0.99592483, 0.9956222, 0.9940053, 0.9977639, 0.99440914, 0.9941437, 0.9954158, 0.99531174, 0.9937471, 0.99782145, 0.9948178, 0.9947876, 0.9957835, 0.9957063, 0.99404776, 0.99778557, 0.9947648, 0.99474275, 0.99539644, 0.9958229, 0.99434996, 0.99802595, 0.99538213, 0.99463296, 0.9958947, 0.99551374, 0.9939504, 0.997701, 0.9942578, 0.99398863, 0.99532783, 0.99521786, 0.99376243, 0.9977648, 0.9947171, 0.99464685, 0.99575174, 0.995679, 0.99411416, 0.9977843, 0.9945714, 0.99461865, 0.99530774, 0.99576616, 0.99431956, 0.9980379, 0.99510866, 0.9945373, 0.9958347, 0.9954436, 0.9937871, 0.99768376, 0.9941203, 0.9939155, 0.995269, 0.99518436, 0.9935514, 0.9977295, 0.99445146, 0.9945984, 0.99558425, 0.99541783, 0.9938826, 0.99761224, 0.9945075, 0.9943877, 0.995084, 0.9956487, 0.99425566, 0.9980361, 0.9951692, 0.99423945, 0.99580586, 0.9955426, 0.99386895, 0.99780947, 0.99447703, 0.99393666, 0.9953129, 0.99533325, 0.9936619, 0.9979089, 0.9949073, 0.9945608, 0.99573636, 0.9957646, 0.9940337, 0.9978522, 0.994734, 0.99451345, 0.99522966, 0.995886, 0.99429566, 0.9980585, 0.9953493, 0.9944194, 0.9958535, 0.99555707, 0.9935121, 0.9976833, 0.994592, 0.99400944, 0.9953238, 0.9952973, 0.99366456, 0.99779546, 0.9950984, 0.9947222, 0.9956587, 0.9957504, 0.9939697, 0.99773127, 0.99510616, 0.99469686, 0.995074, 0.9959267, 0.99431247, 0.9980019, 0.99564064, 0.9944793, 0.9956724, 0.9957318, 0.9938943, 0.9977119, 0.99486154, 0.9941354, 0.9951407, 0.9955164, 0.993708, 0.99783367, 0.99532956, 0.99478203, 0.995555, 0.9959096, 0.9940495, 0.9977543, 0.9951402, 0.9947307, 0.99501044, 0.9960216, 0.99429786, 0.9980287, 0.9956221, 0.9945549, 0.9956729, 0.9957581, 0.99385893, 0.9976961, 0.99484074, 0.99409086, 0.9951561, 0.9955136, 0.99366826, 0.9978124, 0.99528307, 0.9947378, 0.99556357, 0.99586403, 0.9939627, 0.9977309, 0.99510574, 0.9946737, 0.99500775, 0.9959704, 0.9942716, 0.998005, 0.99559927, 0.99451065, 0.99565953, 0.99571854, 0.99380183, 0.9977012, 0.99478626, 0.99403304, 0.9951082, 0.99543905, 0.9935654, 0.99779665, 0.9952077, 0.9947076, 0.9955065, 0.9958209, 0.99393785, 0.9977271, 0.9950788, 0.99470407, 0.9950033, 0.9959902, 0.9942309, 0.99803, 0.9956409, 0.9945808, 0.9956652, 0.99573505, 0.99379, 0.99770206, 0.9948141, 0.99420655, 0.99515045, 0.99547815, 0.99364436, 0.9978269, 0.9952579, 0.9948324, 0.9955076, 0.9958482, 0.99394774, 0.9977456, 0.99510133, 0.9947735, 0.994873, 0.99597484, 0.9942841, 0.99805176, 0.995699, 0.9946378, 0.99557364, 0.99572444, 0.9938588, 0.99773276, 0.9949007, 0.99419904, 0.9950227, 0.9954607, 0.99362904, 0.99780613, 0.99530303, 0.9947729, 0.9954216, 0.9958097, 0.9939516, 0.9976985, 0.9951704, 0.9947518, 0.99485904, 0.99596405, 0.9942868, 0.99801934, 0.9956574, 0.9946619, 0.99552804, 0.9957483, 0.99385375, 0.99770075, 0.9948782, 0.99427783, 0.99498636, 0.99548995, 0.9936726, 0.99781716, 0.9952809, 0.9948994, 0.9953762, 0.9958662, 0.9939727, 0.9977405, 0.99516344, 0.9948954, 0.9948258, 0.9960257, 0.9942982, 0.9980242, 0.995651, 0.99470663, 0.9955389, 0.9957752, 0.9938774, 0.9976956, 0.9948489, 0.99421704, 0.99504495, 0.99550366, 0.993662, 0.9978033, 0.9952725, 0.994863, 0.9954768, 0.9958566, 0.9939911, 0.9977241, 0.9950952, 0.994734, 0.99494994, 0.9959626, 0.99424464, 0.99800557, 0.99557424, 0.99454683, 0.9956899, 0.99566275, 0.9937959, 0.99770653, 0.99476576, 0.9941548, 0.99507594, 0.99545914, 0.99360245, 0.9978224, 0.9952547, 0.9947826, 0.9955147, 0.9958209, 0.9939229, 0.9977349, 0.9950873, 0.99464744, 0.9948829, 0.9959263, 0.9941707, 0.99801874, 0.9955833, 0.9943966, 0.9956136, 0.995559, 0.99366, 0.9976929, 0.9947852, 0.9939461, 0.9951538, 0.9953873, 0.9935334, 0.9978294, 0.9952351, 0.99471927, 0.99551135, 0.9957384, 0.99387777, 0.99772424, 0.9950585, 0.9946171, 0.9949951, 0.99585336, 0.99415094, 0.9980398, 0.99554175, 0.99455345, 0.9957638, 0.9955838, 0.9936894, 0.9976399, 0.9947388, 0.99414057, 0.99527806, 0.9952738, 0.99347264, 0.99775887, 0.995154, 0.99475855, 0.99539226, 0.9957098, 0.9938962, 0.99773043, 0.99506927, 0.99488336, 0.9948626, 0.9960007, 0.9941968, 0.9980191, 0.9956178, 0.9947594, 0.9955818, 0.9957627, 0.99370694, 0.99766725, 0.9948147, 0.994325, 0.9950205, 0.9955059, 0.9935534, 0.9978251, 0.9953062, 0.99495274, 0.99546826, 0.99587053, 0.9938919, 0.9977349, 0.99511707, 0.9948965, 0.9949478, 0.99604386, 0.9941337, 0.9980409, 0.9955923, 0.9947852, 0.9956789, 0.99576306, 0.99378854, 0.99768364, 0.9946964, 0.99430084, 0.9949649, 0.9955312, 0.99354196, 0.99777085, 0.9950585, 0.99484515, 0.9954015, 0.99593794, 0.9939778, 0.9976993, 0.99483985, 0.99478436, 0.99481565, 0.9961257, 0.99425524, 0.9979918, 0.9956736, 0.9948173, 0.99559903, 0.99595344, 0.99383044, 0.997769, 0.9948572, 0.99446493, 0.9949098, 0.99568874, 0.9936226, 0.9978846, 0.99531704, 0.9950794, 0.99533796, 0.99608326, 0.9939693, 0.9978023, 0.9951084, 0.99504066, 0.9947352, 0.9961967, 0.99428576, 0.9981071, 0.9955767, 0.9948782, 0.9954932, 0.9959697, 0.9939302, 0.9978308, 0.9949155, 0.9945414, 0.9949107, 0.9957172, 0.9938484, 0.99794537, 0.99546516, 0.9952152, 0.99539834, 0.99611187, 0.9941641, 0.99785763, 0.9953134, 0.99513596, 0.99481905, 0.9962714, 0.9944857, 0.99814105, 0.9958044, 0.99500185, 0.9954733, 0.99604326, 0.99407834, 0.9978593, 0.99509734, 0.9945735, 0.9948344, 0.99578166, 0.99380386, 0.9979742, 0.9954718, 0.99523747, 0.99533916, 0.99617696, 0.99422365, 0.9979417, 0.9952795, 0.9952862, 0.9947817, 0.9962972, 0.99452114, 0.9982175, 0.9957449, 0.9950623, 0.9955402, 0.996049, 0.99404866, 0.99789417, 0.994913, 0.9946601, 0.9948507, 0.9958327, 0.99389684, 0.9980269, 0.9953538, 0.9952784, 0.9953902, 0.99624294, 0.9942994, 0.99789584, 0.99511766, 0.995205, 0.9946848, 0.9962903, 0.9944329, 0.998142, 0.9956002, 0.99505424, 0.99539715, 0.9961354, 0.9941453, 0.99784994, 0.9946224, 0.99470276, 0.9947839, 0.9958463, 0.9940438, 0.9979334, 0.9951927, 0.9952245, 0.99529755, 0.99622047, 0.99429566, 0.9977737, 0.9949373, 0.99506015, 0.99469167, 0.9963367, 0.9945161, 0.99802774, 0.9954738, 0.99495816, 0.99540484, 0.9960597, 0.99420774, 0.9977558, 0.9946926, 0.99447715, 0.99477226, 0.9958243, 0.9939522, 0.9978144, 0.9952305, 0.9950357, 0.9951024, 0.99612844, 0.9942585, 0.99767405, 0.9949508, 0.99500656, 0.9945263, 0.99623656, 0.99442166, 0.99797636, 0.99536216, 0.99485564, 0.99516934, 0.9959518, 0.9938176, 0.9977125, 0.99498284, 0.99446076, 0.9947541, 0.99569887, 0.993741, 0.9978192, 0.99548787, 0.9952318, 0.99525744, 0.99619126, 0.99404573, 0.99779934, 0.99477506, 0.99507207, 0.9945322, 0.9962285, 0.9942043, 0.99804795, 0.99547595, 0.99505603, 0.9947851, 0.9959825, 0.9937996, 0.9976978, 0.9943497, 0.99465674, 0.994101, 0.9956701, 0.99361914, 0.99784195, 0.9952872, 0.9953546, 0.9949155, 0.9960806, 0.9939715, 0.9978042, 0.9948961, 0.99522483, 0.99511, 0.9961945, 0.9938378, 0.99811625, 0.9954431, 0.99460745, 0.9958591, 0.9960065, 0.9937012, 0.9979201, 0.99476695, 0.99437094, 0.99530405, 0.99562246, 0.99352854, 0.9980292, 0.99491674, 0.99482214, 0.9956494, 0.9960228, 0.9937955, 0.99797267, 0.9950356, 0.9947653, 0.9951724, 0.9962322, 0.9941269, 0.9981621, 0.9954901, 0.994619, 0.99584156, 0.9959268, 0.9935317, 0.9978677, 0.9947649, 0.9942256, 0.9952279, 0.9955218, 0.99383307, 0.9980975, 0.99523807, 0.9947937, 0.99554247, 0.9960801, 0.99369955, 0.997866, 0.99525094, 0.99478084, 0.9952351, 0.9962369, 0.9942391, 0.99810517, 0.9957138, 0.9946196, 0.9958536, 0.9960712, 0.99321693, 0.99771357, 0.99490434, 0.993825, 0.9952578, 0.9956985, 0.9935688, 0.9978542, 0.99538094, 0.9946794, 0.99564976, 0.99614984, 0.9933275, 0.9977406, 0.99505824, 0.9945944, 0.9951449, 0.9962511, 0.9938753, 0.9980726, 0.99573165, 0.99433416, 0.9958333, 0.99608, 0.9933244, 0.9977845, 0.9949632, 0.99387765, 0.9953676, 0.99583256, 0.9933449, 0.99784684, 0.99511576, 0.99440444, 0.9957671, 0.99630404, 0.9941116, 0.99778384, 0.9951543, 0.9947137, 0.99511755, 0.9962607, 0.9944023, 0.998028, 0.99570906, 0.9944939, 0.99572724, 0.996, 0.9938623, 0.9977029, 0.99493504, 0.9939984, 0.9952127, 0.99576956, 0.9937394, 0.9978277, 0.99548715, 0.9946829, 0.9955402, 0.9961843, 0.9939912, 0.99776983, 0.9952514, 0.99462163, 0.99506265, 0.9963175, 0.9943316, 0.9981353, 0.9957604, 0.9944484, 0.99571353, 0.9961115, 0.9938366, 0.99777764, 0.9948554, 0.99395514, 0.9952436, 0.9958455, 0.99365014, 0.99782425, 0.99538463, 0.9946619, 0.99563897, 0.99626744, 0.99385834, 0.99772376, 0.9950043, 0.9947143, 0.9952441, 0.9963691, 0.99423164, 0.9979982, 0.99555343, 0.9944119, 0.99582464, 0.9960985, 0.9936888, 0.99767774, 0.99458873, 0.9939183, 0.9953696, 0.99587524, 0.9936932, 0.9978105, 0.99512154, 0.99461687, 0.9957231, 0.99626887, 0.99386436, 0.9977319, 0.9949532, 0.99456733, 0.9952664, 0.9963516, 0.9942893, 0.9980149, 0.995543, 0.9944071, 0.99585766, 0.99610656, 0.99359524, 0.9976132, 0.9944832, 0.99380493, 0.9953786, 0.99580175, 0.9936353, 0.9977719, 0.99506867, 0.99465275, 0.9956756, 0.99613446, 0.9937737, 0.997719, 0.9947858, 0.9944852, 0.99523926, 0.99625385, 0.99422365, 0.99801993, 0.99526155, 0.99423945, 0.9957679, 0.9959526, 0.9936824, 0.99762374, 0.99441636, 0.99366164, 0.9952919, 0.9956933, 0.9936765, 0.9977428, 0.9950936, 0.9945058, 0.99562776, 0.9960835, 0.9937814, 0.9975938, 0.994776, 0.9944382, 0.9951944, 0.99624354, 0.9941478, 0.9978823, 0.9952412, 0.9942776, 0.99580985, 0.99600226, 0.9935662, 0.9975077, 0.9942386, 0.993785, 0.99527913, 0.995692, 0.9934278, 0.9976997, 0.9948967, 0.99457836, 0.9956423, 0.99608, 0.9936998, 0.9975968, 0.99465394, 0.9944722, 0.99515355, 0.9961987, 0.9941642, 0.997891, 0.99526817, 0.9942806, 0.9957768, 0.9958787, 0.9935045, 0.9975339, 0.99439096, 0.9937522, 0.9953637, 0.99556595, 0.993505, 0.99778336, 0.9949787, 0.99467057, 0.9956085, 0.9960365, 0.9936521, 0.9976851, 0.9946201, 0.99445426, 0.9951134, 0.9961916, 0.99412125, 0.9979802, 0.99522156, 0.9942992, 0.9956581, 0.9958834, 0.9934991, 0.9976688, 0.99427664, 0.99365306, 0.9951496, 0.99558413, 0.99328536, 0.99779737, 0.9947778, 0.99446326, 0.9955845, 0.99609464, 0.9935284, 0.9977221, 0.994548, 0.99440986, 0.9951141, 0.99624425, 0.9940165, 0.9980786, 0.9952884, 0.99429166, 0.9957827, 0.99591404, 0.9934236, 0.99779785, 0.99460036, 0.9937284, 0.99536514, 0.9956196, 0.9934836, 0.99787426, 0.9950151, 0.9946123, 0.99567395, 0.99605143, 0.99369377, 0.9976597, 0.99475855, 0.9947884, 0.9951827, 0.9961759, 0.9939807, 0.9980236, 0.9953493, 0.99458504, 0.99578154, 0.99582964, 0.993455, 0.99771345, 0.9945242, 0.99405915, 0.9953604, 0.9953714, 0.9935462, 0.9978943, 0.9951489, 0.99484384, 0.9956939, 0.99577785, 0.9936562, 0.9977843, 0.9948841, 0.99487036, 0.9952359, 0.9959009, 0.99413574, 0.9981407, 0.995514, 0.9947661, 0.99586886, 0.9957132, 0.9935707, 0.99765223, 0.9945279, 0.9942334, 0.9954373, 0.9954033, 0.9935156, 0.9977763, 0.9952199, 0.9949602, 0.9957228, 0.99583083, 0.99360776, 0.9976482, 0.9950132, 0.99489963, 0.9953916, 0.99606436, 0.9940111, 0.9980269, 0.9955912, 0.99467164, 0.99586695, 0.9956256, 0.99335927, 0.9975636, 0.99451876, 0.99415827, 0.9954268, 0.99546176, 0.9935846, 0.9977939, 0.9952123, 0.99471045, 0.9954432, 0.9958429, 0.9939878, 0.99775046, 0.9950717, 0.99477977, 0.9951237, 0.99590105, 0.9943005, 0.9980811, 0.9955585, 0.9946432, 0.99579287, 0.9955704, 0.9936974, 0.9976999, 0.9946236, 0.99414164, 0.995367, 0.9952033, 0.993577, 0.9978441, 0.9950586, 0.9947377, 0.9956503, 0.9956126, 0.99359053, 0.99773103, 0.99476516, 0.99462646, 0.99515176, 0.9958221, 0.9939713, 0.9980871, 0.99532944, 0.9946077, 0.99576837, 0.9955366, 0.9936306, 0.9978229, 0.99456215, 0.99428254, 0.9954001, 0.9953185, 0.9935515, 0.99786144, 0.99505377, 0.99494, 0.99563175, 0.99572194, 0.9937145, 0.9977506, 0.9948271, 0.99494296, 0.9952058, 0.9958632, 0.994073, 0.99806327, 0.99530345, 0.99478227, 0.99579287, 0.9955727, 0.9936691, 0.9977133, 0.99439734, 0.9942169, 0.9952893, 0.99527913, 0.9934729, 0.9977406, 0.99486864, 0.9948465, 0.99555695, 0.99568343, 0.99365574, 0.9977533, 0.9947951, 0.9948578, 0.995192, 0.9958703, 0.9940541, 0.9980843, 0.99534905, 0.99481255, 0.995821, 0.9954986, 0.99362683, 0.9977539, 0.99446243, 0.9941981, 0.9953814, 0.99519414, 0.99354064, 0.99785274, 0.99500453, 0.9948875, 0.9956392, 0.99560684, 0.9937025, 0.9977308, 0.9947811, 0.9949455, 0.99532723, 0.99581534, 0.9941196, 0.9980597, 0.9952724, 0.9948448, 0.9958698, 0.995462, 0.99369967, 0.9977063, 0.9943169, 0.9941962, 0.9953813, 0.9951774, 0.99348325, 0.9978231, 0.99503785, 0.9949248, 0.9956773, 0.9955323, 0.9937389, 0.9977093, 0.9948042, 0.9949307, 0.99525964, 0.99570066, 0.99406683, 0.9980404, 0.99541295, 0.9947116, 0.99580956, 0.99537456, 0.99365824, 0.99774987, 0.99458164, 0.99419737, 0.99539644, 0.9950852, 0.9935043, 0.9978587, 0.99506545, 0.9948, 0.9956481, 0.9955376, 0.9937264, 0.9978011, 0.9949266, 0.9947223, 0.9952148, 0.99566436, 0.99408674, 0.9981597, 0.9954424, 0.9945161, 0.99578625, 0.9952862, 0.99364656, 0.99782026, 0.9946374, 0.99425554, 0.99532676, 0.994969, 0.993558, 0.997923, 0.9952299, 0.9949748, 0.99561274, 0.99545974, 0.9938109, 0.99784577, 0.9951337, 0.99498045, 0.99526465, 0.9956392, 0.9942361, 0.9982079, 0.9957378, 0.9949085, 0.9959228, 0.99531364, 0.99377227, 0.997884, 0.9947671, 0.9944306, 0.9953975, 0.9950486, 0.9935021, 0.997962, 0.9954062, 0.99512553, 0.9957068, 0.9955175, 0.99378675, 0.997827, 0.995263, 0.9951024, 0.9953038, 0.9957088, 0.9941307, 0.99816316, 0.9957764, 0.9949504, 0.99581945, 0.99539983, 0.9935514, 0.9976687, 0.9951042, 0.9944716, 0.9953369, 0.9951311, 0.9934696, 0.99783355, 0.9954061, 0.995182, 0.9957087, 0.99563956, 0.9937313, 0.99759835, 0.99502957, 0.99473274, 0.995256, 0.99580103, 0.9940051, 0.9979569, 0.995451, 0.9946066, 0.9958295, 0.9955183, 0.9936336, 0.99755436, 0.9945567, 0.99403197, 0.9952111, 0.9951835, 0.9932895, 0.9975822, 0.99505025, 0.9947169, 0.9955632, 0.99554926, 0.99342006, 0.99739325, 0.99470556, 0.99456704, 0.99513733, 0.9956326, 0.99368167, 0.99766195, 0.9952077, 0.9944392, 0.9956853, 0.99531126, 0.9933937, 0.9973991, 0.99435973, 0.993694, 0.99512637, 0.99500644, 0.9933675, 0.9974214, 0.99490154, 0.9946525, 0.9955265, 0.9955669, 0.9933205, 0.99727505, 0.9946189, 0.99440503, 0.99532616, 0.99587363, 0.9934703, 0.9975604, 0.9952455, 0.9942864, 0.9958526, 0.9951573, 0.9931365, 0.9972012, 0.994517, 0.993824, 0.9953838, 0.99479276, 0.9927569, 0.997463346, 0.994859397, 0.9945821, 0.99543506, 0.995343, 0.9931894, 0.9976925, 0.9946602, 0.9948954, 0.9954725, 0.99566996, 0.99367493, 0.9980153, 0.99526143, 0.9948071, 0.99588805, 0.99535793, 0.99343747, 0.9975285, 0.994807, 0.9941135, 0.9956036, 0.99491346, 0.99324185, 0.99769932, 0.994696498, 0.9947819, 0.9954659, 0.9954187, 0.9932602, 0.997595131, 0.994682133, 0.9942824, 0.99482, 0.9955082, 0.9933844, 0.997942388, 0.995451808, 0.9940934, 0.99555415, 0.995271, 0.9929842, 0.997612, 0.994575024, 0.9940906, 0.99481255, 0.99470747, 0.99252653, 0.997737885, 0.995025694, 0.9946958, 0.9951715, 0.995197, 0.99277, 0.997561455, 0.994683385, 0.9948412, 0.994661, 0.99528575, 0.9929137, 0.997893631, 0.995259643, 0.9948366, 0.9953942, 0.9950205, 0.99263555, 0.997538686, 0.994243205, 0.99432886, 0.9947181, 0.9947141, 0.9924257, 0.997735381, 0.994821072, 0.99488336, 0.99504644, 0.9953034, 0.99261886, 0.99763751, 0.994742632, 0.9947858, 0.99475986, 0.99567765, 0.99369144, 0.998130381, 0.995659769, 0.9948482, 0.9955586, 0.995391, 0.9930179, 0.997771323, 0.994863451, 0.9942203, 0.9949964, 0.9949991, 0.9931726, 0.997953534, 0.995498478, 0.99476844, 0.9952102, 0.99556595, 0.9934689, 0.997882426, 0.995491624, 0.99482805, 0.9951355, 0.9956612, 0.99381036, 0.998200059, 0.995886981, 0.9947677, 0.9958561, 0.9953661, 0.9930928, 0.99789077, 0.995248437, 0.9941992, 0.9953022, 0.99479973, 0.99303174, 0.997942507, 0.995562792, 0.9948618, 0.9955495, 0.99523723, 0.9932468, 0.997722328, 0.99557507, 0.99497753, 0.99520934, 0.9954228, 0.99358916, 0.998113394, 0.996048272, 0.9949878, 0.99568766, 0.99509925, 0.9928952, 0.997772396, 0.995130956, 0.99430364, 0.99525, 0.99468577, 0.9928837, 0.997960329, 0.995601773, 0.995058, 0.99562836, 0.9950492, 0.99316376, 0.997711539, 0.995479226, 0.99495333, 0.9953795, 0.99538887, 0.99358267, 0.998095572, 0.995907903, 0.9948549, 0.99581814, 0.9950923, 0.99312603, 0.997930288, 0.995259881, 0.9943092, 0.99521977, 0.994649, 0.9931524, 0.997904658, 0.99566853, 0.9948146, 0.99563175, 0.9950079, 0.99324775, 0.997825444, 0.995583653, 0.9946284, 0.9950456, 0.99524033, 0.9932387, 0.998098552, 0.996039987, 0.99453706, 0.99566424, 0.99498767, 0.992849, 0.997834504, 0.995347083, 0.9941157, 0.9952266, 0.99468905, 0.9927833, 0.997914612, 0.995790005, 0.994947076, 0.995451212, 0.99516827, 0.99288577, 0.997760892, 0.995775461, 0.994637311, 0.994958639, 0.9951371, 0.9931617, 0.998227656, 0.996171832, 0.99471515, 0.99542314, 0.9948582, 0.99260277, 0.997821331, 0.995288253, 0.99398804, 0.99507856, 0.99441445, 0.99279445, 0.997895241, 0.995715082, 0.994717956, 0.995188951, 0.9948697, 0.9929692, 0.997752488, 0.995574832, 0.9946419, 0.994608402, 0.9949703, 0.99342597, 0.998084545, 0.995864749, 0.994599819, 0.995349407, 0.9948502, 0.9928064, 0.997790694, 0.995171845, 0.994183123, 0.994991839, 0.99428517, 0.992714, 0.99779284, 0.995625138, 0.994906843, 0.995260715, 0.9947346, 0.9926757, 0.997721732, 0.99543196, 0.994843125, 0.99477756, 0.99495274, 0.9929711, 0.998067915, 0.995929778, 0.994662523, 0.995512187, 0.9945615, 0.99276745, 0.997834504, 0.995151401, 0.994223535, 0.995298624, 0.99436873, 0.9928766, 0.998065412, 0.995737076, 0.995117188, 0.995569229, 0.99486566, 0.9931137, 0.997932553, 0.99571389, 0.995062172, 0.995279729, 0.9952507, 0.9936575, 0.998301268, 0.996128321, 0.995132744, 0.99593097, 0.9947714, 0.9929432, 0.99798131, 0.995467186, 0.99460274, 0.995637655, 0.9945831, 0.99281305, 0.998132169, 0.996029317, 0.995188236, 0.995875359, 0.9950435, 0.9930155, 0.998056352, 0.995704114, 0.995100856, 0.99554646, 0.99542546, 0.9932175, 0.998343468, 0.996106684, 0.995134652, 0.996072412, 0.9949944, 0.9928629, 0.998044252, 0.995470047, 0.994653702, 0.995807409, 0.9946566, 0.9931021, 0.998123467, 0.995595396, 0.995004892, 0.995977759, 0.99497944, 0.993215, 0.997967422, 0.995781839, 0.994870842, 0.995410621, 0.9950128, 0.9933595, 0.998315215, 0.996261418, 0.994880557, 0.995949268, 0.9947735, 0.9927245, 0.998019695, 0.995446384, 0.994566321, 0.995613575, 0.9944326, 0.9930391, 0.998073697, 0.996007323, 0.995216548, 0.995824218, 0.99480927, 0.9931571, 0.99792248, 0.995916426, 0.995154917, 0.995502174, 0.9950764, 0.99352664, 0.998251736, 0.996377409, 0.995198011, 0.996064961, 0.9947982, 0.99301755, 0.997880995, 0.995702326, 0.994892597, 0.995794177, 0.9944628, 0.9930998, 0.998024821, 0.996139944, 0.995499194, 0.995928705, 0.9948502, 0.9931942, 0.997864187, 0.9960109, 0.995382845, 0.995462596, 0.9951508, 0.99356526, 0.998264372, 0.996522605, 0.995387554, 0.99598664, 0.99481905, 0.99305093, 0.997899532, 0.995774448, 0.994736612, 0.995655417, 0.9945356, 0.9930478, 0.99799639, 0.99612999, 0.995201588, 0.995799839, 0.994945, 0.99316543, 0.997765064, 0.995949507, 0.995164037, 0.995361805, 0.99522156, 0.9933843, 0.998179793, 0.996436, 0.994796395, 0.995876551, 0.9949107, 0.99295807, 0.997836411, 0.995798647, 0.994330406, 0.995442867, 0.9945685, 0.9927939, 0.997967064, 0.996115327, 0.994835436, 0.995711684, 0.9949675, 0.99297476, 0.99785018, 0.99600178, 0.99477613, 0.9954229, 0.99526024, 0.9934523, 0.998245001, 0.996412396, 0.994914412, 0.996021748, 0.9949655, 0.9928926, 0.997916043, 0.995727003, 0.994619608, 0.995844543, 0.99475664, 0.9930294, 0.998044014, 0.996198475, 0.995145261, 0.99584192, 0.9949197, 0.9930657, 0.997887194, 0.995948911, 0.995145142, 0.995551288, 0.99522567, 0.99342585, 0.998218238, 0.996398926, 0.995016813, 0.996109188, 0.99492216, 0.99300957, 0.997818828, 0.99555558, 0.994512558, 0.995653987, 0.9944119, 0.99290586, 0.997946799, 0.995829999, 0.995068192, 0.995788395, 0.99477553, 0.99323684, 0.997763634, 0.995693803, 0.99484098, 0.995252013, 0.9950421, 0.99336374, 0.9980914, 0.996410429, 0.994797826, 0.995714247, 0.99472183, 0.993002, 0.997735858, 0.995501578, 0.994418919, 0.995249271, 0.9944218, 0.99289036, 0.997936249, 0.996026516, 0.99503994, 0.99551326, 0.9949421, 0.99312073, 0.997825086, 0.995846748, 0.994653583, 0.995264649, 0.9952294, 0.99301624, 0.998031557, 0.996280611, 0.994802892, 0.995810211, 0.9950433, 0.9926969, 0.997691393, 0.995664477, 0.994579732, 0.995568454, 0.99448305, 0.9926811, 0.997868061, 0.995931685, 0.995024264, 0.995620668, 0.9948882, 0.99289364, 0.997585416, 0.995557427, 0.994903326, 0.995095074, 0.99520403, 0.9933994, 0.99811846, 0.996222854, 0.994923472, 0.99593544, 0.99461275, 0.99302256, 0.997757137, 0.995408118, 0.994379461, 0.995713055, 0.9941284, 0.99300957, 0.997844696, 0.995815217, 0.995199323, 0.99591887, 0.9945972, 0.9930194, 0.997744083, 0.995610476, 0.995145023, 0.995507002, 0.99487, 0.99346244, 0.998065889, 0.996288419, 0.995220363, 0.996209741, 0.994424, 0.9931263, 0.997709751, 0.995292366, 0.9946872, 0.995865226, 0.9941092, 0.99306446, 0.997884333, 0.995932341, 0.995098531, 0.995938182, 0.9945431, 0.99310464, 0.997813582, 0.995821118, 0.995033741, 0.995654464, 0.9948067, 0.99343455, 0.998179078, 0.996243894, 0.994903564, 0.996132135, 0.9942889, 0.9927597, 0.997869134, 0.995226741, 0.99418509, 0.995754778, 0.99393964, 0.9927315, 0.997950137, 0.995552957, 0.994872272, 0.995967627, 0.994461, 0.9928098, 0.997843266, 0.995527208, 0.994830489, 0.995614767, 0.9947052, 0.9931767, 0.998212457, 0.995958388, 0.994710624, 0.996144414, 0.9943919, 0.992724, 0.99784863, 0.995366812, 0.994233429, 0.995769203, 0.99388343, 0.9926918, 0.997940481, 0.995691776, 0.994843364, 0.996015489, 0.9943668, 0.9926641, 0.997723758, 0.995517969, 0.99464494, 0.995738864, 0.99466074, 0.9930212, 0.998136044, 0.995911658, 0.994522095, 0.996179104, 0.99447, 0.9924162, 0.997812629, 0.995115042, 0.993736744, 0.995839059, 0.9940752, 0.99236476, 0.997924447, 0.99540633, 0.994700253, 0.996005654, 0.9945614, 0.99248075, 0.997828782, 0.995239854, 0.994562984, 0.995745361, 0.9947676, 0.99280024, 0.998190224, 0.995574474, 0.994300365, 0.996353745, 0.9944708, 0.9924326, 0.997721612, 0.994991243, 0.993855774, 0.996193767, 0.99354666, 0.9919304, 0.99774617, 0.995204389, 0.994272649, 0.996085882, 0.99405587, 0.99145156, 0.997575581, 0.995238662, 0.993505359, 0.995955408, 0.9946326, 0.99227357, 0.998111844, 0.99568367, 0.994139493, 0.996452093, 0.9945023, 0.99186677, 0.997871995, 0.995078564, 0.994104743, 0.996139467, 0.9942402, 0.99282235, 0.998136401, 0.995439529, 0.994468808, 0.996309459, 0.99494404, 0.9931317, 0.998000324, 0.995495081, 0.995174885, 0.995825112, 0.99492633, 0.9927907, 0.998184264, 0.996071577, 0.995236516, 0.996391356, 0.9947452, 0.99272233, 0.998019934, 0.99541086, 0.995107234, 0.996143222, 0.9943258, 0.9930605, 0.998169422, 0.995774806, 0.99564594, 0.996168792, 0.99486, 0.99329454, 0.998064816, 0.995722055, 0.995708227, 0.995979548, 0.9951899, 0.99363387, 0.998338103, 0.996157289, 0.99560529, 0.996387661, 0.99476784, 0.99293137, 0.997966349, 0.995239973, 0.995264769, 0.996039629, 0.9944233, 0.9930229, 0.99803108, 0.995656013, 0.99573189, 0.996077955, 0.99482435, 0.9926864, 0.997864187, 0.995469332, 0.995589375, 0.995676577, 0.9950998, 0.9929818, 0.998199463, 0.996062458, 0.995558619, 0.996188879, 0.9947288, 0.9924161, 0.99786514, 0.99537456, 0.995252132, 0.995832086, 0.9944029, 0.9925259, 0.9978562, 0.995638728, 0.995801747, 0.99602747, 0.99484676, 0.99257696, 0.99777323, 0.995483935, 0.995733857, 0.995722413, 0.9950423, 0.9933042, 0.998217165, 0.996150792, 0.995634377, 0.99625814, 0.99474615, 0.9928617, 0.997909129, 0.995340109, 0.995296836, 0.995729744, 0.9942536, 0.99277735, 0.997925758, 0.995787561, 0.995751143, 0.995642185, 0.9947202, 0.9930762, 0.997787118, 0.995705843, 0.995670974, 0.995645106, 0.9949797, 0.99321306, 0.998136401, 0.996312916, 0.995654106, 0.996164382, 0.9948343, 0.9930253, 0.997800529, 0.995472133, 0.995330393, 0.995807886, 0.9944418, 0.9932208, 0.997987866, 0.996011734, 0.995867074, 0.99593854, 0.9947885, 0.9935823, 0.997759223, 0.995785177, 0.995650291, 0.995573282, 0.99493873, 0.9938449, 0.998032153, 0.996233881, 0.995666862, 0.996097326, 0.99474853, 0.99309325, 0.997763753, 0.99553299, 0.995447338, 0.996060431, 0.9944328, 0.99311346, 0.997855604, 0.995845258, 0.995895147, 0.995929182, 0.994797, 0.99268323, 0.997687817, 0.995809197, 0.995613694, 0.995151639, 0.99482155, 0.9930774, 0.998035491, 0.99595356, 0.995317996, 0.995192707, 0.9942841, 0.9928451, 0.997536182, 0.995028377, 0.99484551, 0.994953692, 0.99398273, 0.99228966, 0.997569263, 0.995292723, 0.995361924, 0.995274663, 0.9945128, 0.9927487, 0.997528136, 0.995190382, 0.995438337, 0.99475807, 0.99442905, 0.9932422, 0.997783482, 0.996028066, 0.995484054, 0.995477796, 0.99458694, 0.99234974, 0.997476041, 0.994881928, 0.994615495, 0.993923247, 0.9935381, 0.9921193, 0.997377634, 0.995326877, 0.995285392, 0.99477613, 0.9942485, 0.992687, 0.997211754, 0.995357573, 0.994947433, 0.994722903, 0.9945157, 0.99297225, 0.997519553, 0.995636523, 0.994761586, 0.99493885, 0.9936985, 0.99226403, 0.997370958, 0.994985104, 0.994505346, 0.994273126, 0.99341196, 0.9926575, 0.997217536, 0.99530834, 0.994814217, 0.994279027, 0.9945116, 0.99215794, 0.997203171, 0.99519074, 0.994514644, 0.993362308, 0.993747, 0.9920352, 0.997429192, 0.995129466, 0.994127154, 0.993771017, 0.9932754, 0.99072754, 0.997091055, 0.994587779, 0.993629873, 0.992746174, 0.9921523, 0.9898906, 0.997128785, 0.994798183, 0.993953645, 0.993064344, 0.9925098, 0.99022734, 0.997039855, 0.994744837, 0.993865669, 0.992499292, 0.99292165, 0.99060076, 0.997273982, 0.995495677, 0.993771613, 0.993431926, 0.99245447, 0.9903943, 0.997310162, 0.995211959, 0.993794203, 0.993419588, 0.992638, 0.98983747, 0.997332573, 0.995382965, 0.994493902, 0.994243443, 0.9924471, 0.98955905, 0.996311486, 0.993699312, 0.9926126, 0.991984904, 0.99154377, 0.9889952, 0.996485829, 0.99436897, 0.992717743, 0.993137658, 0.9915064, 0.98878163, 0.995650649, 0.992450476, 0.992090225, 0.991438329, 0.99057394, 0.98989445, 0.99588424, 0.993322432, 0.993027747, 0.992345631, 0.99078023, 0.98920214, 0.995126486, 0.992196918, 0.992149472, 0.991073191, 0.99123657, 0.99040484, 0.99620831, 0.993850827, 0.99276191, 0.992579758, 0.9920763, 0.991776, 0.995995164, 0.993347585, 0.991974533, 0.990468562, 0.99082667, 0.99045503, 0.996407926, 0.993772388, 0.99306047, 0.991879761, 0.9914383, 0.99023813, 0.995611906, 0.992374837, 0.992300689, 0.990924299, 0.99176943, 0.9909867, 0.996782899, 0.994222581, 0.993819296, 0.992966533, 0.99089456, 0.98963344, 0.996105373, 0.993121803, 0.992581725, 0.991805553, 0.9905687, 0.9907126, 0.99624902, 0.994620085, 0.992804468, 0.991871357, 0.9914113, 0.9905923, 0.995455861, 0.994653821, 0.993488669, 0.991095543, 0.9911013, 0.98983604, 0.996171296, 0.994176149, 0.992689312, 0.993613183, 0.99167025, 0.98980874, 0.99584347, 0.993310213, 0.991781652, 0.992408574, 0.9919458, 0.98917985, 0.996624827, 0.99396646, 0.99303329, 0.994032085, 0.99241996, 0.9892546, 0.996227801, 0.992975235, 0.992079437, 0.993039072, 0.99282444, 0.9880575, 0.996973038, 0.993403494, 0.991737187, 0.99287343, 0.9902933, 0.98689896, 0.995677173, 0.991748691, 0.990600526, 0.992007375, 0.98987365, 0.9859878, 0.995939314, 0.991518557, 0.991812944, 0.992789209, 0.9908013, 0.98554635, 0.995394886, 0.991740823, 0.990026951, 0.990844011, 0.99012476, 0.9862389, 0.995619833, 0.991415322, 0.989419937, 0.99167949, 0.9903208, 0.9860794, 0.995523274, 0.991416395, 0.988366902, 0.990755498, 0.98918366, 0.9844811, 0.995565355, 0.990745962, 0.989763975, 0.991330981, 0.988932, 0.98468614, 0.9955948, 0.990697742, 0.988904059, 0.991769671, 0.99009573, 0.9847744, 0.995070994, 0.990344644, 0.988810122, 0.992262781, 0.9897125, 0.9850856, 0.994791329, 0.989505947, 0.987309337, 0.991009176, 0.98819774, 0.9847713, 0.99459213, 0.989426732, 0.988936365, 0.991895139, 0.98967826, 0.9842308, 0.994737208, 0.988774896, 0.987760067, 0.991243243, 0.9897064, 0.9852174, 0.99523133, 0.989919901, 0.98852545, 0.993548334, 0.989593, 0.98543173, 0.994736135, 0.986981869, 0.987244427, 0.991468549, 0.98798126, 0.98567075, 0.994576573, 0.988300622, 0.989413619, 0.992631555, 0.98963845, 0.9857319, 0.99478662, 0.987951338, 0.988780379, 0.991391659, 0.98963624, 0.9855072, 0.994842768, 0.988414764, 0.987100244, 0.991810381, 0.98899543, 0.9856172, 0.994402051, 0.987175047, 0.985007882, 0.990242124, 0.9876339, 0.985233, 0.994499564, 0.989757597, 0.988200784, 0.990224183, 0.98779804, 0.982598, 0.993850827, 0.989537001, 0.987760305, 0.988265038, 0.9871415, 0.9842206, 0.993533254, 0.989586651, 0.984153092, 0.989560962, 0.98671454, 0.9831335, 0.992897213, 0.986406267, 0.986314058, 0.988936245, 0.98626035, 0.9821805, 0.992890477, 0.989273846, 0.987647653, 0.989165962, 0.98736364, 0.983138, 0.992439985, 0.989622355, 0.986551583, 0.988092244, 0.98723334, 0.9811373, 0.992255688, 0.988409281, 0.985060155, 0.985756636, 0.98595047, 0.97942364, 0.990537107, 0.985649168, 0.982039511, 0.983834207, 0.9833557, 0.977217, 0.989953578, 0.985414267, 0.98173368, 0.984858334, 0.9841859, 0.976989, 0.991127551, 0.985045135, 0.982856452, 0.986189961, 0.98559463, 0.9788094, 0.991409242, 0.98328042, 0.981536925, 0.985837758, 0.9829054, 0.9788683, 0.992038846, 0.981191099, 0.977604449, 0.982833683, 0.98123235, 0.9770208, 0.987046838, 0.980618775, 0.979018867, 0.983117461, 0.9822082, 0.9752044, 0.988004386, 0.979656756, 0.979023457, 0.982878149, 0.9841837, 0.9759519, 0.988155127, 0.978865325, 0.979756296, 0.985390186, 0.98516357, 0.9754578, 0.989120245, 0.979366958, 0.97930783, 0.982967854, 0.983621, 0.97376674, 0.989217043, 0.980324328, 0.981122613, 0.984017134, 0.9851712, 0.9755111, 0.98794806, 0.978868067, 0.979659379, 0.979580104, 0.9857387, 0.9768995, 0.988742292, 0.981129587, 0.979909658, 0.981511772, 0.9863721, 0.97586864, 0.989540756, 0.982222795, 0.980220079, 0.982517898, 0.985846, 0.9776839, 0.990562499, 0.983464658, 0.981888354, 0.984331608, 0.9872221, 0.97727644, 0.991241276, 0.984227717, 0.980821848, 0.983060002, 0.98685765, 0.9783095, 0.989282608, 0.980857491, 0.979970813, 0.979628503, 0.98646086, 0.9791086, 0.988566637, 0.979194403, 0.978972256, 0.978423536, 0.98493236, 0.9760267, 0.989857435, 0.980724335, 0.982544482, 0.980377376, 0.98715985, 0.9798884, 0.989130139, 0.978865802, 0.980511785, 0.979249418, 0.9878825, 0.98110926, 0.989353538, 0.979963601, 0.98235625, 0.981063485, 0.9863588, 0.9801728, 0.989200592, 0.979159653, 0.979693294, 0.980386317, 0.98542315, 0.9800933, 0.989566684, 0.981299043, 0.982089639, 0.983103335, 0.98675954, 0.9807653, 0.990724504, 0.979756773, 0.979921341, 0.981729686, 0.9860774, 0.9803048, 0.990155816, 0.978254318, 0.9796983, 0.981391191, 0.98578584, 0.98060673, 0.990829468, 0.979699194, 0.979795098, 0.982202828, 0.98413604, 0.9796306, 0.991137385, 0.979678988, 0.982800722, 0.98454535, 0.98515743, 0.9832083, 0.990759015, 0.982760191, 0.983788371, 0.986763716, 0.98721164, 0.9846369, 0.991821647, 0.983032346, 0.984249175, 0.985669553, 0.9849798, 0.9814307, 0.991174638, 0.980914831, 0.982396185, 0.985852718, 0.9829397, 0.9803639, 0.992216825, 0.976859152, 0.981606305, 0.982790947, 0.9824876, 0.97912896, 0.987079799, 0.968355596, 0.97737062, 0.974776983, 0.98082024, 0.9768247, 0.984859288, 0.970670044, 0.979396641, 0.978520751, 0.97839373, 0.97528094, 0.982580721, 0.968966663, 0.972481132, 0.974871933, 0.9769372, 0.975606, 0.985586405, 0.973616183, 0.979282081, 0.98139143, 0.98360914, 0.97854084, 0.98839879, 0.976549506, 0.975776613, 0.977812111, 0.9841679, 0.98088694, 0.988659859, 0.977529764, 0.974615157, 0.975646675, 0.98156416, 0.97999084, 0.987652838, 0.974841237, 0.970428944, 0.975272894, 0.97842145, 0.9776848, 0.986526787, 0.975789309, 0.97698909, 0.975199759, 0.9804341, 0.975315, 0.985318661, 0.97251904, 0.973824501, 0.969001114, 0.97675246, 0.9698849, 0.984446108, 0.973866582, 0.975170791, 0.972901762, 0.9798391, 0.97062284, 0.981366038, 0.968717933, 0.962840378, 0.962079525, 0.978696, 0.9707329, 0.980590701, 0.973596275, 0.976450264, 0.971535087, 0.97920907, 0.97199965, 0.980675936, 0.976727664, 0.964504778, 0.963192821, 0.976184, 0.9766272, 0.983278453, 0.975652695, 0.963099241, 0.965316951, 0.964015, 0.9757771, 0.979411304, 0.971167624, 0.956277609, 0.961372972, 0.9734048, 0.9762482, 0.976756096, 0.961595953, 0.962341964, 0.974930406, 0.96818876, 0.9347703, 0.944529772, 0.955229104, 0.957439482, 0.00530960597]
[truncated: 4,377,182 more chars]
