# Supplementary material for: Systematic contextual biases in SegmentNT potentially relevant to other nucleotide transformer models
Source: bioRxiv. 2026 May 4:2025.04.09.647946. Preprint. [Version 2] doi: 10.1101/2025.04.09.647946 (PMC13174627; doi:10.1101/2025.04.09.647946)
Supplement: Supplement 3 [file media-3.zip › Supplementary_data/segmentNT_additional_genes/pos/nav2-as5_pos1743.txt]

protein_coding_gene=[0.9813927, 0.97980875, 0.9764193, 0.9782255, 0.9686443, 0.97777617, 0.98578703, 0.98448527, 0.9804064, 0.979822, 0.9798559, 0.9766505, 0.9870065, 0.9886851, 0.9810994, 0.98133117, 0.9828217, 0.97756165, 0.98513365, 0.9873447, 0.978622, 0.98037225, 0.97588617, 0.9753734, 0.98564005, 0.98704505, 0.97651094, 0.9779829, 0.977121, 0.97616917, 0.98475397, 0.98538125, 0.979536, 0.97794515, 0.9742639, 0.97546184, 0.9819417, 0.98580205, 0.98130554, 0.97811913, 0.9752759, 0.97222304, 0.9830874, 0.9876718, 0.9822265, 0.979601, 0.98114765, 0.9761411, 0.9850714, 0.98921496, 0.98415923, 0.98229563, 0.9827967, 0.9793888, 0.9863734, 0.98866105, 0.98420805, 0.98231095, 0.98241943, 0.9804268, 0.9862081, 0.9877153, 0.98458743, 0.98203254, 0.9837929, 0.98185563, 0.9873481, 0.9872283, 0.9851563, 0.9812459, 0.9837631, 0.9812407, 0.98609954, 0.9879814, 0.9854809, 0.98311055, 0.98282987, 0.9820147, 0.9847964, 0.98647934, 0.9848076, 0.9810776, 0.9822214, 0.98015344, 0.98473155, 0.9859317, 0.9850531, 0.9814756, 0.9839173, 0.980105, 0.98690814, 0.9861362, 0.9866847, 0.98258835, 0.98514694, 0.98099005, 0.9886585, 0.98755145, 0.9873332, 0.983431, 0.9862335, 0.98290366, 0.9888855, 0.9882201, 0.9863798, 0.9827105, 0.9845313, 0.98283404, 0.98860115, 0.9884389, 0.9867768, 0.98338395, 0.9858968, 0.9833816, 0.98907065, 0.987878, 0.9880574, 0.9843417, 0.98776823, 0.9843424, 0.98833257, 0.9886234, 0.9877786, 0.9843907, 0.9881024, 0.9856948, 0.9886825, 0.98848486, 0.98807806, 0.98567754, 0.9890086, 0.98502016, 0.98874575, 0.9893037, 0.9884188, 0.985851, 0.9907601, 0.98719656, 0.9891928, 0.9889792, 0.98856807, 0.98711985, 0.9904903, 0.9863065, 0.98852575, 0.9898176, 0.9870508, 0.9875808, 0.98852587, 0.98561835, 0.98935544, 0.98939437, 0.9870065, 0.9867022, 0.9877621, 0.98499066, 0.98887384, 0.9888469, 0.9865697, 0.98662376, 0.98930013, 0.9862752, 0.9905642, 0.98894346, 0.98823917, 0.9879798, 0.99003756, 0.9862664, 0.98964953, 0.9892938, 0.9881782, 0.98672915, 0.9888902, 0.9859566, 0.98912317, 0.9889303, 0.9893791, 0.98725533, 0.9856187, 0.9811662, 0.98685884, 0.98729193, 0.98835516, 0.98607844, 0.9851267, 0.9808069, 0.98895234, 0.98818433, 0.98855853, 0.9852415, 0.9855438, 0.98012954, 0.9870542, 0.9898825, 0.98889846, 0.9838078, 0.98547757, 0.9810926, 0.9887573, 0.9894942, 0.9886756, 0.9854688, 0.98374546, 0.97499496, 0.988408, 0.9901791, 0.9888581, 0.9865576, 0.9864725, 0.98352474, 0.99033266, 0.98986584, 0.9899732, 0.98923266, 0.98741335, 0.9799473, 0.9898093, 0.98921645, 0.9874144, 0.98841864, 0.9869293, 0.9827739, 0.99002016, 0.98881245, 0.98890835, 0.9883652, 0.98607796, 0.98139876, 0.9906805, 0.98808014, 0.9887814, 0.9895292, 0.9862205, 0.9842674, 0.9906907, 0.9869798, 0.9880454, 0.99069107, 0.9855235, 0.9819964, 0.9874745, 0.98743904, 0.9866239, 0.9899414, 0.98647386, 0.98448145, 0.98853356, 0.9887821, 0.98908013, 0.9904175, 0.9865681, 0.9835261, 0.98881185, 0.9878366, 0.98816097, 0.9898498, 0.98696643, 0.9861276, 0.9902784, 0.9889683, 0.987501, 0.99103737, 0.9876023, 0.9851263, 0.9899559, 0.98927027, 0.9858563, 0.9902712, 0.98642015, 0.9853302, 0.9891704, 0.98849446, 0.98592186, 0.98970306, 0.98619413, 0.98391485, 0.9889129, 0.98830146, 0.987102, 0.98847204, 0.9879661, 0.9862899, 0.99007404, 0.98972535, 0.98855686, 0.99050856, 0.9881664, 0.98678625, 0.99096984, 0.9899901, 0.98773056, 0.99044037, 0.9883499, 0.9881082, 0.9906539, 0.9894344, 0.9873032, 0.9918522, 0.98824126, 0.98690003, 0.9896163, 0.9893811, 0.9874415, 0.9926893, 0.9899226, 0.9897537, 0.99160695, 0.9901716, 0.9888987, 0.9931077, 0.99040484, 0.98872817, 0.99102944, 0.9905854, 0.9880889, 0.9927171, 0.98943514, 0.9883503, 0.99162465, 0.9899099, 0.98783165, 0.99253255, 0.98838645, 0.98718536, 0.9903111, 0.9903126, 0.98823845, 0.9932897, 0.9904936, 0.99009097, 0.9914846, 0.9913607, 0.9907807, 0.9939859, 0.9910932, 0.9894901, 0.9918869, 0.99143434, 0.99085873, 0.9937923, 0.9922084, 0.99058914, 0.9922448, 0.9915351, 0.99134505, 0.99417144, 0.9919993, 0.98922884, 0.99160224, 0.9916398, 0.9917105, 0.9939701, 0.9924621, 0.9902413, 0.9918253, 0.9923265, 0.9915976, 0.99379194, 0.99231863, 0.98942006, 0.99184704, 0.99201864, 0.9913186, 0.9933357, 0.9920826, 0.9899073, 0.9923375, 0.9918995, 0.99131507, 0.99313194, 0.99096805, 0.9885167, 0.9917452, 0.99180907, 0.99097204, 0.9932821, 0.992136, 0.9900962, 0.9927091, 0.99272084, 0.9919242, 0.9938774, 0.9922554, 0.989288, 0.99214077, 0.99176824, 0.9908761, 0.99332464, 0.9919796, 0.9892804, 0.9921258, 0.99167037, 0.99109197, 0.9934469, 0.9914388, 0.98897153, 0.9915821, 0.9919218, 0.9916016, 0.993533, 0.9926635, 0.99106944, 0.99286, 0.9928847, 0.9927071, 0.9943566, 0.9931734, 0.9909668, 0.993042, 0.9929617, 0.99242204, 0.99414295, 0.9932734, 0.9909922, 0.99302226, 0.9919503, 0.99114007, 0.99359655, 0.9914039, 0.98907185, 0.991748, 0.99187404, 0.99099135, 0.9934226, 0.9923935, 0.99080294, 0.9925322, 0.9921441, 0.99192834, 0.9938793, 0.9925963, 0.99021184, 0.9920427, 0.9918732, 0.99153894, 0.9931548, 0.9922116, 0.9894517, 0.9919205, 0.99122417, 0.99115825, 0.99286824, 0.99099076, 0.98855186, 0.99160236, 0.9916564, 0.99131566, 0.9931753, 0.99208695, 0.9903335, 0.99252164, 0.9920786, 0.9922208, 0.9943226, 0.99258834, 0.9900289, 0.9923582, 0.9921721, 0.9920622, 0.99420124, 0.99263954, 0.99027574, 0.99273866, 0.9917719, 0.99142987, 0.9940817, 0.9920191, 0.98928577, 0.99186146, 0.99162734, 0.9919592, 0.9938611, 0.99306494, 0.9912118, 0.99312735, 0.9923697, 0.99278474, 0.9939697, 0.9931292, 0.9908639, 0.99283373, 0.9926744, 0.99256015, 0.9936923, 0.99346054, 0.9910546, 0.99308723, 0.9923995, 0.992336, 0.9941344, 0.9930454, 0.9900137, 0.9926496, 0.99290496, 0.9923959, 0.994413, 0.9938822, 0.9917391, 0.9932681, 0.9931404, 0.99289834, 0.9946213, 0.99379855, 0.99102956, 0.9928048, 0.9930433, 0.9926812, 0.9941366, 0.9934451, 0.9912326, 0.9932708, 0.9929269, 0.99254674, 0.993905, 0.9930575, 0.9903944, 0.9929656, 0.9929898, 0.9926267, 0.993881, 0.99370646, 0.99186444, 0.99353373, 0.9929717, 0.9930736, 0.99437743, 0.99339503, 0.9910059, 0.9930837, 0.99276394, 0.99259853, 0.9938565, 0.99318343, 0.9906549, 0.9930841, 0.9925541, 0.9923467, 0.9939878, 0.9927279, 0.98972136, 0.9926071, 0.9929421, 0.99259573, 0.9940923, 0.99388653, 0.99167573, 0.99330854, 0.99331796, 0.9934183, 0.9944622, 0.99349993, 0.99093485, 0.99298686, 0.9928945, 0.9929751, 0.99392575, 0.99369204, 0.9909862, 0.9933737, 0.99295783, 0.99286675, 0.9939925, 0.99313134, 0.9905067, 0.993461, 0.9935753, 0.99319685, 0.99458927, 0.99424994, 0.99237084, 0.99416685, 0.9939879, 0.99364424, 0.99479383, 0.9942202, 0.99179345, 0.99371755, 0.9938541, 0.99298865, 0.9942941, 0.99403363, 0.99172205, 0.9937046, 0.99304926, 0.9932833, 0.99448967, 0.99335515, 0.9911869, 0.9931451, 0.99342275, 0.99360645, 0.9947038, 0.9938711, 0.99218434, 0.99374074, 0.99370015, 0.9938896, 0.99501497, 0.9941555, 0.9918058, 0.99324703, 0.9935801, 0.99359834, 0.9947682, 0.9943455, 0.9922072, 0.99377877, 0.9931912, 0.9930167, 0.99447906, 0.9935695, 0.9912374, 0.99345815, 0.99302435, 0.99258137, 0.99405754, 0.9941764, 0.9927447, 0.9937917, 0.9930322, 0.9925397, 0.99376136, 0.99370414, 0.99162537, 0.99370235, 0.99279404, 0.99273163, 0.99402463, 0.9938402, 0.99184954, 0.9938955, 0.992636, 0.9923558, 0.9940198, 0.9933804, 0.9910533, 0.99335736, 0.99268055, 0.9924616, 0.9948555, 0.9942678, 0.99252737, 0.99409735, 0.99319273, 0.99318343, 0.99513274, 0.9940118, 0.9919471, 0.9934176, 0.99281234, 0.99302715, 0.9948937, 0.99420935, 0.9920141, 0.9937277, 0.9924775, 0.99274534, 0.9948594, 0.99341667, 0.99097776, 0.9933823, 0.992417, 0.9926566, 0.9950577, 0.9941891, 0.9921192, 0.993825, 0.99261814, 0.99309075, 0.9949679, 0.99366695, 0.9915115, 0.9935182, 0.9919768, 0.9925672, 0.9937809, 0.9936089, 0.9913322, 0.9929668, 0.9921178, 0.9929818, 0.99427456, 0.99293077, 0.9904372, 0.99247336, 0.9924709, 0.9930428, 0.9944168, 0.99356174, 0.9917579, 0.9935098, 0.9928725, 0.9935683, 0.9945918, 0.9936668, 0.99137914, 0.99330527, 0.9926013, 0.99351513, 0.9942295, 0.9939347, 0.9913597, 0.9935514, 0.9926951, 0.9935993, 0.9940724, 0.99357337, 0.9901597, 0.9932956, 0.99282044, 0.993255, 0.9940839, 0.9937575, 0.99195296, 0.99378866, 0.9930829, 0.9935857, 0.99405766, 0.9934424, 0.9896546, 0.9930768, 0.9921381, 0.99318093, 0.9932335, 0.9937529, 0.98965794, 0.99293935, 0.9913868, 0.9931539, 0.9930728, 0.9930248, 0.98881054, 0.99281913, 0.99167836, 0.99283785, 0.99326503, 0.9935795, 0.9899398, 0.99365, 0.9924595, 0.99307513, 0.9937784, 0.99349713, 0.98916256, 0.99336076, 0.9919205, 0.9922233, 0.9934238, 0.9937198, 0.98949105, 0.9935502, 0.9919402, 0.99235487, 0.9933889, 0.9933657, 0.9886419, 0.9930326, 0.9919853, 0.9917208, 0.9931212, 0.99376136, 0.9888081, 0.993761, 0.9925289, 0.9922374, 0.99295336, 0.9942027, 0.9889936, 0.99290824, 0.9921678, 0.99115133, 0.99161655, 0.99424756, 0.98936266, 0.9925162, 0.99190265, 0.9895018, 0.99292165, 0.9939241, 0.9887404, 0.99244034, 0.9926944, 0.9888017, 0.9920357, 0.994774, 0.99183637, 0.9938996, 0.9939892, 0.99161905, 0.99373204, 0.9949891, 0.9914048, 0.99338573, 0.9936086, 0.9912386, 0.9931617, 0.99492204, 0.9917191, 0.9931251, 0.99348843, 0.99078304, 0.99366415, 0.9946154, 0.99069864, 0.99244744, 0.9937964, 0.99045545, 0.9934616, 0.99498993, 0.9918894, 0.99287814, 0.9942657, 0.99128914, 0.99374944, 0.99525756, 0.99169147, 0.99208164, 0.99384964, 0.99120706, 0.9932847, 0.9952023, 0.9921037, 0.99245906, 0.99372417, 0.99038845, 0.9932581, 0.9944229, 0.9903014, 0.991983, 0.9938367, 0.99049175, 0.9930577, 0.9951141, 0.99187076, 0.9933957, 0.99455076, 0.9909876, 0.9926965, 0.9948376, 0.9914826, 0.9924374, 0.99417484, 0.98978305, 0.9928468, 0.9946559, 0.99198407, 0.9929826, 0.994068, 0.99029624, 0.9928988, 0.9942748, 0.9910682, 0.99270165, 0.99436694, 0.9907196, 0.99348545, 0.9948394, 0.9923954, 0.99357516, 0.99458367, 0.99217623, 0.9942313, 0.994812, 0.99207765, 0.99269664, 0.9943673, 0.991824, 0.9938274, 0.9948376, 0.9918984, 0.9930575, 0.9940323, 0.9914382, 0.99404055, 0.994076, 0.9904772, 0.99226356, 0.9942842, 0.9904998, 0.9939745, 0.99477625, 0.9916134, 0.99341315, 0.99491876, 0.9914778, 0.9946235, 0.99472976, 0.99151164, 0.992927, 0.994696, 0.9908246, 0.99405247, 0.99479556, 0.991966, 0.9931573, 0.99459237, 0.99070483, 0.9941899, 0.9942781, 0.9910115, 0.9922787, 0.9947788, 0.9908717, 0.99400336, 0.9948756, 0.99176943, 0.9936777, 0.9952749, 0.99158597, 0.9943706, 0.9949419, 0.991331, 0.9931712, 0.99481696, 0.99117756, 0.99416214, 0.99505615, 0.99157786, 0.99324983, 0.99465877, 0.99142826, 0.9943773, 0.9946523, 0.9906646, 0.9929006, 0.9949833, 0.99137, 0.9943118, 0.99535084, 0.99210304, 0.9937394, 0.995456, 0.9917452, 0.99461573, 0.994948, 0.9915624, 0.99313074, 0.9950651, 0.99175376, 0.99435645, 0.99501556, 0.99259067, 0.99354374, 0.9948, 0.9915901, 0.994267, 0.99492323, 0.99143547, 0.9931204, 0.99480397, 0.9906604, 0.9938108, 0.99543554, 0.99238247, 0.9942296, 0.995446, 0.99175364, 0.9939644, 0.99541557, 0.99202275, 0.99357045, 0.9951621, 0.9920648, 0.9939992, 0.9955495, 0.99253666, 0.9940766, 0.9946523, 0.99162346, 0.9938944, 0.99505025, 0.99151623, 0.99345946, 0.99496996, 0.9913294, 0.9939885, 0.9956452, 0.99259245, 0.9943005, 0.99518377, 0.9914836, 0.99432254, 0.9955495, 0.9926992, 0.9939476, 0.9947601, 0.9914459, 0.9941158, 0.9956191, 0.99296725, 0.99405104, 0.9946365, 0.9910909, 0.9937243, 0.9951932, 0.99192506, 0.99374026, 0.99489444, 0.9908955, 0.99398273, 0.9958184, 0.9932575, 0.9946037, 0.9955284, 0.99134517, 0.9940742, 0.99571687, 0.99305856, 0.9940983, 0.9951501, 0.99071026, 0.9939277, 0.99580824, 0.9933055, 0.9942518, 0.99488276, 0.99061453, 0.9939176, 0.9951914, 0.99224263, 0.99374545, 0.99504447, 0.9907815, 0.9941507, 0.9958436, 0.9930427, 0.99445736, 0.9953553, 0.99147695, 0.9941897, 0.9957348, 0.9927989, 0.99394137, 0.99497956, 0.9910727, 0.993801, 0.995827, 0.99328715, 0.99419075, 0.99483544, 0.9908903, 0.99438083, 0.99538696, 0.9921381, 0.99380076, 0.9949402, 0.99042416, 0.9943005, 0.99586546, 0.993168, 0.9945466, 0.99524975, 0.99144226, 0.9945603, 0.9956464, 0.99313533, 0.9938239, 0.9946025, 0.9910535, 0.9936672, 0.9955313, 0.99346656, 0.99399793, 0.99474937, 0.9910938, 0.9940488, 0.99489236, 0.99220556, 0.9933941, 0.99492264, 0.9906618, 0.99409723, 0.99544203, 0.99307054, 0.994383, 0.99524915, 0.9916506, 0.9941939, 0.9952607, 0.99273723, 0.9937854, 0.9949567, 0.9912992, 0.99365765, 0.9952193, 0.9931143, 0.99406105, 0.9948028, 0.9914295, 0.9937325, 0.9941871, 0.9918894, 0.99365026, 0.9949202, 0.99127877, 0.9940957, 0.9952234, 0.9931358, 0.99423623, 0.99494475, 0.99186593, 0.99441266, 0.9951214, 0.9924317, 0.9938274, 0.9947784, 0.9915576, 0.99397045, 0.99515283, 0.99268097, 0.9939208, 0.9942585, 0.9915555, 0.99380136, 0.99447066, 0.9916986, 0.993435, 0.99469346, 0.99096876, 0.99405915, 0.99511, 0.9926548, 0.9943369, 0.99521303, 0.9913755, 0.9940693, 0.994912, 0.9922087, 0.9937742, 0.99501103, 0.9906185, 0.993926, 0.99501836, 0.9924074, 0.9941893, 0.99450874, 0.9906605, 0.9940533, 0.9943429, 0.9911698, 0.9937453, 0.99449146, 0.99065036, 0.9944122, 0.99537987, 0.9927233, 0.9944893, 0.9948699, 0.9912777, 0.99441904, 0.9951997, 0.9923602, 0.99404407, 0.99465096, 0.990492, 0.9942959, 0.9950009, 0.9927608, 0.9943217, 0.99451643, 0.990642, 0.9941063, 0.9942526, 0.99167234, 0.99379444, 0.99466395, 0.9903284, 0.99402654, 0.9949525, 0.9928343, 0.9945992, 0.9950558, 0.9910992, 0.9942274, 0.99478364, 0.9926313, 0.9941184, 0.9946296, 0.9909272, 0.99375254, 0.99484277, 0.99296653, 0.9942268, 0.99425095, 0.9910291, 0.9939873, 0.9941513, 0.9917333, 0.9938069, 0.9945445, 0.98988557, 0.9939937, 0.99487215, 0.9929067, 0.99454814, 0.99492925, 0.99017453, 0.99405986, 0.994605, 0.9928013, 0.9939499, 0.9946517, 0.98929393, 0.99376726, 0.99481696, 0.99310017, 0.99420315, 0.99453354, 0.9885571, 0.99380606, 0.9943561, 0.99169695, 0.9937877, 0.9945409, 0.9880614, 0.9937477, 0.99526227, 0.9930246, 0.99469036, 0.99505943, 0.98914856, 0.9939102, 0.9948613, 0.99266505, 0.9941958, 0.99476737, 0.9885069, 0.9935729, 0.9949248, 0.9930137, 0.9945707, 0.9946678, 0.9889892, 0.9937778, 0.994205, 0.99185187, 0.9941409, 0.99476445, 0.9890422, 0.9939231, 0.9949867, 0.9932, 0.99489176, 0.9950989, 0.9895605, 0.99355865, 0.99487346, 0.9929924, 0.9944272, 0.99493104, 0.98977965, 0.9926515, 0.9948338, 0.9933582, 0.9944404, 0.9944662, 0.99021137, 0.99372613, 0.9941594, 0.99207324, 0.9939402, 0.9947224, 0.98994666, 0.99393046, 0.99488586, 0.99304503, 0.99480057, 0.99505824, 0.9909905, 0.99383575, 0.99422514, 0.9926615, 0.9941853, 0.99476326, 0.9904377, 0.9934064, 0.9943007, 0.99297065, 0.99437994, 0.9946412, 0.9907567, 0.99390465, 0.9943245, 0.9922449, 0.99391675, 0.99479145, 0.99011654, 0.9937725, 0.9949151, 0.9929953, 0.99467397, 0.9950983, 0.99067235, 0.9939541, 0.9946715, 0.99270487, 0.9939774, 0.99487615, 0.9902974, 0.9935515, 0.99480724, 0.99268955, 0.99395305, 0.99456114, 0.9903169, 0.9936173, 0.9943117, 0.99167013, 0.9934963, 0.9947013, 0.9900637, 0.993708, 0.9950683, 0.9928434, 0.9943972, 0.99528825, 0.9904845, 0.9938479, 0.9948096, 0.99239576, 0.99401313, 0.9950467, 0.99152327, 0.99432737, 0.9947137, 0.9921238, 0.99336773, 0.99471205, 0.9904419, 0.9936932, 0.9941336, 0.9911561, 0.99258035, 0.9946624, 0.98872185, 0.9933823, 0.99480623, 0.9917897, 0.9935516, 0.99489033, 0.9897551, 0.9932094, 0.9940982, 0.9918594, 0.9927207, 0.9943435, 0.98926544, 0.9934672, 0.9943965, 0.9924843, 0.99319696, 0.9943119, 0.9895621, 0.99315226, 0.9941196, 0.99190956, 0.99354476, 0.9946182, 0.9891177, 0.9931592, 0.994993, 0.99281186, 0.99420834, 0.9950521, 0.9893952, 0.9930407, 0.9946979, 0.9924708, 0.9938925, 0.994659, 0.9883747, 0.9925902, 0.9948305, 0.9927441, 0.99421823, 0.99429566, 0.98846406, 0.99304795, 0.9941903, 0.9914649, 0.9937087, 0.99423826, 0.98803735, 0.993002, 0.99473697, 0.99211395, 0.9942238, 0.9947366, 0.9883868, 0.993119, 0.9944916, 0.9917704, 0.99375486, 0.99437034, 0.9881661, 0.9928591, 0.99466676, 0.9921565, 0.9941251, 0.9941713, 0.9887839, 0.99308574, 0.9939493, 0.9911005, 0.9936039, 0.99425286, 0.9885202, 0.9930453, 0.9949833, 0.99224263, 0.99423295, 0.99465615, 0.98941785, 0.993251, 0.99462104, 0.99162537, 0.99352264, 0.99422973, 0.9889088, 0.993238, 0.9948601, 0.9922037, 0.99355197, 0.99419606, 0.989455, 0.9935536, 0.9943678, 0.9912661, 0.99298733, 0.9944122, 0.9903533, 0.993284, 0.99501044, 0.99240303, 0.9936508, 0.99499017, 0.9910539, 0.99341065, 0.994649, 0.9917898, 0.99316144, 0.99505883, 0.9908043, 0.99311626, 0.99495465, 0.9921035, 0.9926577, 0.9946707, 0.98992985, 0.9932088, 0.99428785, 0.9906499, 0.9917054, 0.99504703, 0.99028957, 0.99404514, 0.99482614, 0.9919882, 0.99248827, 0.99541944, 0.99041104, 0.99324083, 0.99456275, 0.99175024, 0.9921455, 0.9952814, 0.9895192, 0.9928678, 0.99458635, 0.99209154, 0.9919884, 0.9946218, 0.98984164, 0.9928404, 0.9942802, 0.991426, 0.9918846, 0.994649, 0.9885189, 0.9927615, 0.99480104, 0.9923516, 0.99265, 0.9947905, 0.98994875, 0.992656, 0.9945137, 0.990939, 0.9917904, 0.99423367, 0.98821485, 0.9922777, 0.9948836, 0.9911677, 0.99172676, 0.99388826, 0.9879331, 0.99250317, 0.994338, 0.98949474, 0.9917446, 0.99436975, 0.98880565, 0.99254566, 0.9951296, 0.99048984, 0.99273455, 0.994634, 0.9894741, 0.99259335, 0.99436307, 0.99034756, 0.9927192, 0.99427736, 0.9897103, 0.99292666, 0.9947035, 0.99032813, 0.99336004, 0.9944748, 0.9904301, 0.9927326, 0.9942829, 0.9894999, 0.9914061, 0.9940607, 0.98800206, 0.99238145, 0.99426085, 0.99124783, 0.9922382, 0.9943252, 0.9877643, 0.99160475, 0.9934956, 0.9907202, 0.9917134, 0.9939853, 0.98631126, 0.99106395, 0.9935689, 0.99092907, 0.99214447, 0.99359477, 0.98738396, 0.99117756, 0.99313885, 0.98971784, 0.9916535, 0.9937, 0.98612225, 0.99114734, 0.99393547, 0.9909772, 0.99265796, 0.9939983, 0.9877001, 0.9906427, 0.9931365, 0.9905088, 0.9920109, 0.99362963, 0.9853924, 0.9902526, 0.99293876, 0.9906788, 0.9921897, 0.9935975, 0.98683906, 0.9896584, 0.99189013, 0.9889837, 0.9917834, 0.9935589, 0.98645544, 0.9893315, 0.9927604, 0.9908316, 0.99256694, 0.99406236, 0.987966, 0.98924553, 0.99281836, 0.9900287, 0.9920447, 0.9936579, 0.98594874, 0.98784405, 0.9928597, 0.9904317, 0.9922794, 0.99335665, 0.9865214, 0.9863629, 0.99201137, 0.98874575, 0.9917305, 0.99344796, 0.9856122, 0.9881082, 0.9926278, 0.9903293, 0.99260277, 0.9939533, 0.98639685, 0.98952603, 0.9929719, 0.98990417, 0.9922813, 0.99381644, 0.9861507, 0.989826, 0.9929141, 0.9902159, 0.9924408, 0.9936585, 0.98634917, 0.98947364, 0.9922426, 0.9888433, 0.99188083, 0.99377996, 0.98589224, 0.98973185, 0.9935011, 0.9902946, 0.9929609, 0.99430025, 0.98744327, 0.98936546, 0.9930595, 0.9896528, 0.9924982, 0.9938355, 0.9857722, 0.9893111, 0.9933663, 0.98995763, 0.9923941, 0.99352515, 0.9867535, 0.98931587, 0.99250895, 0.988892, 0.9919503, 0.99368775, 0.9861686, 0.9896401, 0.9935393, 0.99041164, 0.99301034, 0.9941678, 0.98740536, 0.9897842, 0.9929826, 0.98984784, 0.99236465, 0.99380547, 0.98587584, 0.9897215, 0.9933135, 0.99032414, 0.9926163, 0.99355924, 0.9869368, 0.9898129, 0.9922565, 0.9888976, 0.9920398, 0.9936446, 0.9861658, 0.98956513, 0.9929045, 0.9899985, 0.99298203, 0.99409604, 0.9869761, 0.98929125, 0.9925638, 0.98954076, 0.99232954, 0.99370956, 0.98574615, 0.9891311, 0.9926837, 0.99001014, 0.99249554, 0.99356127, 0.98647106, 0.98918974, 0.99204975, 0.9886119, 0.99212146, 0.99366415, 0.9859496, 0.9896345, 0.99315083, 0.99024373, 0.993148, 0.99415874, 0.98684967, 0.9894414, 0.99246794, 0.98941904, 0.9925686, 0.99389213, 0.98592407, 0.98927444, 0.99278134, 0.989899, 0.9925081, 0.99380255, 0.9861159, 0.9902295, 0.99234927, 0.9887743, 0.9918859, 0.99417675, 0.9859362, 0.98998964, 0.99356586, 0.9907324, 0.9930508, 0.99476445, 0.986799, 0.9903514, 0.9933022, 0.9907561, 0.9923453, 0.99417, 0.98571426, 0.9898414, 0.9937086, 0.9910163, 0.9926472, 0.9937876, 0.98589116, 0.9891908, 0.992404, 0.9892007, 0.9917671, 0.9937795, 0.9850841, 0.9901131, 0.99367964, 0.99052924, 0.9929719, 0.99376595, 0.9855476, 0.99009013, 0.99340856, 0.9897508, 0.99231344, 0.9931671, 0.98390895, 0.99028534, 0.9931584, 0.98994565, 0.9928731, 0.99244785, 0.98397684, 0.9907408, 0.9923651, 0.98787594, 0.99239445, 0.9924925, 0.9832335, 0.9913086, 0.99328727, 0.9881286, 0.9934237, 0.99334973, 0.98532015, 0.9917161, 0.99336475, 0.9871907, 0.99281645, 0.99310124, 0.98427296, 0.9913727, 0.9937266, 0.98775995, 0.9929893, 0.99293023, 0.98456514, 0.99151355, 0.9930595, 0.98588014, 0.9922554, 0.9930407, 0.98433036, 0.99188614, 0.99414235, 0.98800194, 0.9932809, 0.9937283, 0.9854578, 0.9917434, 0.9936833, 0.98730725, 0.99261063, 0.99337935, 0.9843535, 0.99159056, 0.9940389, 0.9881344, 0.99278826, 0.9932108, 0.9849139, 0.99170434, 0.9932473, 0.98642606, 0.9922138, 0.99321586, 0.9848045, 0.99195695, 0.9941251, 0.98821074, 0.9932754, 0.9936864, 0.9855052, 0.99166065, 0.99375945, 0.98778707, 0.99258775, 0.9931416, 0.98538774, 0.9917744, 0.9940187, 0.98881185, 0.99289787, 0.99285215, 0.9856462, 0.991702, 0.99339044, 0.9871901, 0.9922553, 0.9924793, 0.98491794, 0.9921565, 0.9941963, 0.9890055, 0.9934243, 0.99327445, 0.9859497, 0.99191016, 0.99376124, 0.9880662, 0.9927937, 0.99255216, 0.9849808, 0.9916018, 0.9939773, 0.9887051, 0.9931044, 0.9922966, 0.98527014, 0.9914445, 0.9932288, 0.98661774, 0.9924476, 0.99226695, 0.9847506, 0.99159116, 0.9940596, 0.98851913, 0.9935835, 0.9928538, 0.9861021, 0.99159616, 0.9935701, 0.98808724, 0.9929293, 0.9924393, 0.98492116, 0.99110836, 0.99377984, 0.98862666, 0.9931243, 0.99201876, 0.98550284, 0.99095917, 0.9931056, 0.98709464, 0.99265045, 0.9919899, 0.9852417, 0.9915473, 0.99420786, 0.9891535, 0.9937696, 0.99290013, 0.9867377, 0.99163157, 0.9938273, 0.9888784, 0.99310005, 0.99271977, 0.98613805, 0.99161166, 0.99402416, 0.98949116, 0.9933195, 0.9924441, 0.9864541, 0.9916221, 0.9933236, 0.9878647, 0.992822, 0.99242204, 0.98607403, 0.9919043, 0.9942444, 0.9896806, 0.99388075, 0.99314284, 0.9870438, 0.9919265, 0.9937297, 0.98922056, 0.9933013, 0.99292785, 0.98604214, 0.99162674, 0.99396646, 0.989826, 0.9934677, 0.99260604, 0.98660696, 0.9915977, 0.9932367, 0.9881059, 0.9928028, 0.9924649, 0.9859966, 0.9918325, 0.99426925, 0.9897749, 0.9938194, 0.99325454, 0.9870853, 0.99175584, 0.9938857, 0.98935777, 0.99313253, 0.99289834, 0.9863187, 0.99162805, 0.99415153, 0.98994666, 0.9933723, 0.9925679, 0.9868175, 0.9916706, 0.99348855, 0.9884085, 0.99280965, 0.99262017, 0.9863675, 0.9919103, 0.9943692, 0.9900433, 0.9937943, 0.9932643, 0.9873492, 0.99187076, 0.99391997, 0.98966044, 0.99314827, 0.9929041, 0.986408, 0.99160296, 0.99417263, 0.99014413, 0.9933424, 0.99257225, 0.9869811, 0.99174714, 0.9934511, 0.9887107, 0.9927408, 0.9924775, 0.9862591, 0.9919742, 0.99440396, 0.9903929, 0.99374384, 0.99312603, 0.98729134, 0.9917574, 0.99384224, 0.9898086, 0.9931023, 0.9927515, 0.9863646, 0.99148715, 0.99411416, 0.99041593, 0.9934476, 0.9924282, 0.9869222, 0.9916169, 0.99338937, 0.9886833, 0.992827, 0.99243003, 0.9864553, 0.99196213, 0.9943859, 0.99015397, 0.9938386, 0.9930975, 0.9875108, 0.991804, 0.9938625, 0.9895992, 0.99318093, 0.9926581, 0.98648465, 0.99161214, 0.99411714, 0.9901749, 0.9933181, 0.992311, 0.9871426, 0.9916522, 0.99336064, 0.988601, 0.99284726, 0.99236465, 0.98676735, 0.9918578, 0.99423945, 0.99015945, 0.9938202, 0.9930188, 0.98777384, 0.99174845, 0.99373204, 0.9898009, 0.99315506, 0.9924725, 0.9869036, 0.9915638, 0.9940343, 0.99027574, 0.99327093, 0.9920989, 0.9873919, 0.9917316, 0.99332607, 0.98863167, 0.99267197, 0.9919998, 0.9869194, 0.9918595, 0.99430025, 0.9900371, 0.9936968, 0.99273926, 0.9877944, 0.99164236, 0.9937172, 0.98950994, 0.99299556, 0.99238837, 0.9865365, 0.9912975, 0.9939042, 0.9900675, 0.9932636, 0.9921434, 0.9870739, 0.9915468, 0.99316084, 0.98855585, 0.9926689, 0.99190134, 0.9864378, 0.9920026, 0.99410605, 0.99003124, 0.9936387, 0.99257094, 0.98741627, 0.9919452, 0.993566, 0.98957586, 0.99294513, 0.992153, 0.98633224, 0.9916229, 0.9937138, 0.99003, 0.99306726, 0.9919579, 0.98683876, 0.99176484, 0.99303246, 0.98830855, 0.99240947, 0.99205196, 0.98621094, 0.99201524, 0.99399734, 0.98987544, 0.9934668, 0.99264437, 0.9870923, 0.9919139, 0.9935441, 0.98942775, 0.99283135, 0.992201, 0.9862129, 0.9918029, 0.99380726, 0.9901052, 0.99304444, 0.9919689, 0.98684514, 0.9918575, 0.993049, 0.98862106, 0.9925213, 0.99202126, 0.9863375, 0.9920482, 0.993966, 0.9901619, 0.99352974, 0.9928011, 0.98733085, 0.9920764, 0.99350363, 0.9896966, 0.99287814, 0.9924978, 0.98669744, 0.99204576, 0.9939296, 0.99068004, 0.993097, 0.99250424, 0.9876022, 0.99224406, 0.9932175, 0.98927456, 0.9925126, 0.9925391, 0.98718226, 0.9924973, 0.9941793, 0.9909394, 0.9935795, 0.993328, 0.9881875, 0.99255717, 0.9937947, 0.99047023, 0.9928075, 0.99283516, 0.9873124, 0.9923524, 0.9939976, 0.99081635, 0.9930218, 0.99253005, 0.98778486, 0.9924604, 0.99327576, 0.98952466, 0.99261934, 0.9927003, 0.9874105, 0.99283797, 0.9942034, 0.9908303, 0.9936581, 0.9932886, 0.9881842, 0.99271965, 0.99375194, 0.9904888, 0.9930642, 0.9930068, 0.98714226, 0.99263716, 0.994048, 0.9909747, 0.9933342, 0.99285924, 0.9878187, 0.99271846, 0.99334264, 0.98969185, 0.9928624, 0.99283254, 0.98729753, 0.99288505, 0.994259, 0.9909649, 0.99379677, 0.99333876, 0.98814315, 0.99266946, 0.9937937, 0.9905613, 0.99300236, 0.9929276, 0.987072, 0.9924098, 0.99404985, 0.9909354, 0.9932498, 0.992679, 0.98764867, 0.9924872, 0.99332726, 0.98952174, 0.99275804, 0.9927167, 0.9872129, 0.99278367, 0.9942625, 0.990982, 0.99378854, 0.9934349, 0.9882544, 0.9927827, 0.99387944, 0.9906851, 0.99313205, 0.9930549, 0.98720384, 0.9924988, 0.9940606, 0.9911556, 0.9932902, 0.99277675, 0.98766565, 0.9924452, 0.9933541, 0.98963076, 0.99268866, 0.99271154, 0.98727775, 0.9926912, 0.9942975, 0.99104345, 0.9937208, 0.99344146, 0.9880899, 0.9926037, 0.99388146, 0.9905507, 0.9930433, 0.9929899, 0.9871785, 0.99244684, 0.994119, 0.9911368, 0.9932759, 0.9927858, 0.98772615, 0.9925293, 0.993425, 0.9897403, 0.992765, 0.9927452, 0.9873726, 0.9926829, 0.9943296, 0.9910915, 0.99371755, 0.9933588, 0.9881588, 0.992671, 0.9938467, 0.9906295, 0.9930276, 0.9929109, 0.98714393, 0.9924798, 0.9940864, 0.9909894, 0.9931786, 0.9926918, 0.98762417, 0.9924689, 0.9933871, 0.9896489, 0.99263144, 0.9927942, 0.9873476, 0.99290764, 0.99438816, 0.99116176, 0.9936957, 0.99344903, 0.988194, 0.99266195, 0.9938924, 0.99069244, 0.99299604, 0.9929805, 0.987005, 0.9923436, 0.9940946, 0.99117064, 0.9932405, 0.9926933, 0.98752695, 0.99237967, 0.9933751, 0.98971856, 0.99267817, 0.9927245, 0.9872037, 0.9926481, 0.99424464, 0.9911199, 0.99372745, 0.9934057, 0.988076, 0.99249166, 0.99377596, 0.9907891, 0.99300534, 0.9929565, 0.9872356, 0.9923367, 0.9939433, 0.9911845, 0.993206, 0.99277425, 0.9877104, 0.992382, 0.9932289, 0.9898697, 0.99265504, 0.9927331, 0.9873936, 0.99261206, 0.99410266, 0.991218, 0.99365425, 0.99342924, 0.9882506, 0.9925558, 0.99365366, 0.9907841, 0.9929598, 0.99297684, 0.987329, 0.99229574, 0.9939289, 0.9911993, 0.9931138, 0.99282926, 0.98780024, 0.99222904, 0.9932279, 0.9897745, 0.99262565, 0.9928248, 0.9872701, 0.99264646, 0.99419314, 0.99119115, 0.993719, 0.9935635, 0.98809624, 0.99245, 0.9937025, 0.9907262, 0.99293727, 0.99320626, 0.98703134, 0.991922, 0.99387485, 0.9911472, 0.9931633, 0.99297804, 0.9873727, 0.99191874, 0.9930575, 0.98959213, 0.99255025, 0.99278957, 0.9870099, 0.9923356, 0.99407, 0.9911963, 0.993686, 0.9935609, 0.9878428, 0.9922241, 0.9936115, 0.9905962, 0.9928804, 0.9930641, 0.9868405, 0.9918711, 0.9937332, 0.99086493, 0.9929571, 0.99281234, 0.9872567, 0.9919802, 0.9930131, 0.9896916, 0.99257386, 0.9926991, 0.98718655, 0.9924703, 0.9940578, 0.9912067, 0.9936201, 0.9934569, 0.9878669, 0.9920724, 0.99356335, 0.99068415, 0.99291867, 0.99303013, 0.9869054, 0.9920676, 0.9937929, 0.9911915, 0.9930628, 0.99281037, 0.9874909, 0.99209267, 0.9930172, 0.98962104, 0.99246854, 0.99267983, 0.98686695, 0.99223655, 0.9938506, 0.9909957, 0.99339384, 0.9933013, 0.98775357, 0.99200577, 0.9932881, 0.9904046, 0.99268407, 0.9928075, 0.98667586, 0.99192774, 0.99365014, 0.9909854, 0.99291503, 0.9926876, 0.98706526, 0.99192953, 0.99302614, 0.989522, 0.9923901, 0.99271894, 0.98648804, 0.9921284, 0.9940433, 0.9909745, 0.9934627, 0.99333584, 0.98755974, 0.9919688, 0.99354327, 0.99054, 0.992763, 0.9929066, 0.986524, 0.99178237, 0.99375486, 0.99095625, 0.99291444, 0.99271363, 0.9868285, 0.9919556, 0.9929885, 0.98947376, 0.99234164, 0.9925029, 0.9864146, 0.9922548, 0.9939486, 0.9909396, 0.99343336, 0.9933535, 0.987518, 0.99202555, 0.99342453, 0.9906303, 0.9926987, 0.99280363, 0.9861465, 0.99178255, 0.993638, 0.99103653, 0.9927918, 0.99263966, 0.9866927, 0.9919286, 0.9928913, 0.9894546, 0.99223584, 0.9925489, 0.98616457, 0.99224275, 0.99392337, 0.9910098, 0.99331146, 0.9932543, 0.9872207, 0.9921313, 0.99344844, 0.9906013, 0.9926537, 0.99275595, 0.9861662, 0.9919634, 0.9936695, 0.9909745, 0.9928498, 0.9925793, 0.9867121, 0.9921726, 0.99303114, 0.9895272, 0.9923155, 0.9925485, 0.98635566, 0.992603, 0.99397504, 0.9910369, 0.99339545, 0.9932064, 0.9873046, 0.99249434, 0.993455, 0.99064755, 0.9926882, 0.9927844, 0.98625743, 0.99235666, 0.99369544, 0.9910972, 0.99287754, 0.9926406, 0.9868825, 0.99238086, 0.9928825, 0.9896886, 0.99236757, 0.9925005, 0.9864957, 0.99263316, 0.99380916, 0.9912112, 0.9934437, 0.99325925, 0.98754007, 0.99246645, 0.9931912, 0.9907072, 0.99267733, 0.99278367, 0.98644125, 0.9924144, 0.99363047, 0.9910971, 0.99284357, 0.9925415, 0.9869417, 0.99240655, 0.99298483, 0.98976016, 0.99235445, 0.99254215, 0.9864367, 0.99263567, 0.99390996, 0.991076, 0.9934429, 0.9932504, 0.9873613, 0.9923839, 0.99359643, 0.99074066, 0.9928261, 0.9927597, 0.9848534, 0.9912079, 0.993895, 0.9902053, 0.9926036, 0.9925208, 0.9852807, 0.99097395, 0.99308115, 0.98922414, 0.9920481, 0.9926098, 0.98510367, 0.9917059, 0.9941903, 0.99059457, 0.99309254, 0.9933155, 0.9858578, 0.9914597, 0.99371946, 0.9901944, 0.99244976, 0.9928163, 0.9848695, 0.99144876, 0.99419075, 0.9910398, 0.99287426, 0.99274325, 0.98627996, 0.99155784, 0.99347997, 0.98935986, 0.9921955, 0.99271363, 0.9857367, 0.99162257, 0.99429625, 0.99073833, 0.99322796, 0.9932677, 0.98662716, 0.99147874, 0.99367505, 0.9902822, 0.99245775, 0.99275887, 0.9853333, 0.99146783, 0.9941584, 0.9908653, 0.9925304, 0.99252313, 0.98637027, 0.99163204, 0.993411, 0.98972756, 0.9922329, 0.99257636, 0.98595095, 0.99182546, 0.9942684, 0.9911408, 0.9932233, 0.99324787, 0.9870225, 0.9916556, 0.99378115, 0.99063104, 0.99250835, 0.99278486, 0.98575854, 0.9917509, 0.99413383, 0.99122006, 0.99264, 0.9926306, 0.98645854, 0.9917623, 0.99338806, 0.98964864, 0.99210054, 0.9926379, 0.98593277, 0.9917762, 0.9943047, 0.99085873, 0.9932019, 0.99326706, 0.98678356, 0.9916713, 0.99374783, 0.99060977, 0.9925249, 0.99293774, 0.98577905, 0.9916819, 0.99411786, 0.99115086, 0.9926681, 0.9927422, 0.9864698, 0.9916877, 0.99343807, 0.9897787, 0.9921565, 0.9927462, 0.98615575, 0.99195075, 0.9943627, 0.99111885, 0.99325764, 0.993445, 0.98721826, 0.99178046, 0.993765, 0.9903785, 0.99259305, 0.9929322, 0.9864145, 0.99154836, 0.99406457, 0.9908875, 0.992716, 0.9927281, 0.98687494, 0.9916584, 0.9933187, 0.989499, 0.9921887, 0.9926891, 0.98640937, 0.9918813, 0.99430364, 0.99079376, 0.9932359, 0.9933528, 0.9872465, 0.9917534, 0.99374384, 0.9902751, 0.9926024, 0.99289435, 0.9861442, 0.9916317, 0.9939715, 0.99084413, 0.9926025, 0.9926931, 0.986666, 0.9917836, 0.99328077, 0.9895356, 0.99209046, 0.99262494, 0.9864301, 0.992011, 0.99429166, 0.990936, 0.9931322, 0.9933076, 0.98738885, 0.9918469, 0.99367213, 0.99035656, 0.9924547, 0.9927706, 0.98618937, 0.9916372, 0.99391997, 0.9908269, 0.9925962, 0.9925991, 0.9867012, 0.9917392, 0.99316365, 0.9894127, 0.99207324, 0.992564, 0.9862627, 0.9919654, 0.9941561, 0.99079347, 0.9931062, 0.9932608, 0.9872185, 0.99175644, 0.9936184, 0.99020916, 0.99241245, 0.9928024, 0.98620456, 0.991689, 0.9939276, 0.9907541, 0.99255, 0.9925719, 0.9867122, 0.99173886, 0.99325836, 0.9893997, 0.99203676, 0.9925794, 0.9865095, 0.9920813, 0.99425346, 0.9908028, 0.9930768, 0.9932231, 0.98731065, 0.9919037, 0.99369717, 0.99032754, 0.9923724, 0.9927689, 0.98626965, 0.9917156, 0.99396116, 0.9908348, 0.99254966, 0.9926179, 0.9868774, 0.9918687, 0.99327314, 0.98951983, 0.992002, 0.99261403, 0.9864879, 0.9921395, 0.9941939, 0.9909005, 0.9930211, 0.9932579, 0.98736924, 0.99197924, 0.99360985, 0.9903368, 0.99229634, 0.9927521, 0.9864393, 0.99180675, 0.9939083, 0.99090683, 0.9925455, 0.99255484, 0.9869769, 0.9919397, 0.993206, 0.9895361, 0.99206597, 0.9924988, 0.9866499, 0.9922232, 0.9941646, 0.99083114, 0.9930917, 0.99316734, 0.98742884, 0.9919891, 0.9936143, 0.9903038, 0.99237424, 0.99269676, 0.9863793, 0.99186504, 0.99393964, 0.99085593, 0.9925241, 0.9925127, 0.98697484, 0.99190265, 0.9932569, 0.9895734, 0.99206126, 0.9925166, 0.9866364, 0.9921788, 0.9942345, 0.99088603, 0.9931253, 0.9931699, 0.98746, 0.99198264, 0.99366283, 0.9903584, 0.9924142, 0.9926848, 0.98627716, 0.9918139, 0.99396574, 0.99090475, 0.99254614, 0.99247545, 0.9868307, 0.99186444, 0.9932387, 0.9896243, 0.9920353, 0.99244493, 0.9865104, 0.9921085, 0.9942433, 0.9910082, 0.99306077, 0.9931251, 0.98742056, 0.9919527, 0.9937213, 0.99049044, 0.9923902, 0.9926965, 0.9863385, 0.9917556, 0.99399686, 0.9909346, 0.99249333, 0.9925022, 0.986785, 0.99185055, 0.9932734, 0.98951715, 0.99199283, 0.9925289, 0.9863748, 0.9920534, 0.99420595, 0.9908989, 0.99302167, 0.9932075, 0.98721397, 0.9919288, 0.9937004, 0.99037594, 0.9923419, 0.99274737, 0.98609096, 0.991706, 0.99399096, 0.9907714, 0.99245447, 0.9924999, 0.9867187, 0.9917562, 0.9933112, 0.98948073, 0.9919769, 0.9924535, 0.9865436, 0.99204165, 0.99425805, 0.99089235, 0.99302495, 0.99312687, 0.98739755, 0.9918699, 0.99371827, 0.9904102, 0.9923265, 0.9926466, 0.9863081, 0.9916909, 0.9940302, 0.9909552, 0.9925573, 0.99246734, 0.98675436, 0.99167436, 0.9932774, 0.98955464, 0.9920145, 0.99239707, 0.98647654, 0.99192023, 0.99426866, 0.99093485, 0.993091, 0.99311996, 0.9873728, 0.9917284, 0.9937376, 0.99043125, 0.9923632, 0.99266994, 0.9863167, 0.99156463, 0.99400324, 0.99095553, 0.9925557, 0.9924467, 0.9867815, 0.99169415, 0.9933084, 0.9896303, 0.99204415, 0.9924292, 0.98643106, 0.9918881, 0.99428964, 0.9910223, 0.99307704, 0.99309266, 0.9873138, 0.99174845, 0.99372745, 0.9904647, 0.9923524, 0.992657, 0.9863014, 0.9916232, 0.9940092, 0.99103177, 0.992537, 0.9925041, 0.98676515, 0.99170274, 0.99331504, 0.98968005, 0.9920588, 0.9925349, 0.986582, 0.9920656, 0.9942905, 0.9910031, 0.9930924, 0.9931859, 0.9874342, 0.99181926, 0.9937297, 0.9904784, 0.99234504, 0.99273795, 0.98637736, 0.9917671, 0.99399674, 0.9909458, 0.9924292, 0.99245775, 0.98687124, 0.99178433, 0.99325526, 0.98961383, 0.99197185, 0.9924903, 0.98650366, 0.9920603, 0.9942748, 0.99099815, 0.9930501, 0.99315417, 0.98746985, 0.99191195, 0.9937603, 0.9904631, 0.9923362, 0.99269485, 0.98650324, 0.99180627, 0.99402845, 0.9909723, 0.9924824, 0.9925022, 0.9870656, 0.99181247, 0.99333346, 0.9895578, 0.9919532, 0.99248356, 0.9867987, 0.9921062, 0.9943268, 0.9909344, 0.993032, 0.99316776, 0.98770636, 0.99184835, 0.9938295, 0.99046624, 0.99237263, 0.9927902, 0.98673576, 0.9917739, 0.9941137, 0.9910491, 0.99251235, 0.99255323, 0.9872721, 0.9917767, 0.99335676, 0.98965937, 0.99200636, 0.99247676, 0.986974, 0.99207157, 0.994364, 0.99099195, 0.99301904, 0.9931815, 0.9878228, 0.99178994, 0.99378574, 0.99051076, 0.99234563, 0.9927511, 0.9867383, 0.99172723, 0.994097, 0.9910477, 0.9925094, 0.9926239, 0.98716253, 0.99186325, 0.9934156, 0.9897688, 0.99203426, 0.99259746, 0.98689306, 0.9921434, 0.99430317, 0.9912708, 0.99308103, 0.99336267, 0.9877867, 0.99189, 0.9937869, 0.9908332, 0.9925183, 0.99299353, 0.9869881, 0.9918138, 0.99432194, 0.9913679, 0.9929482, 0.9927933, 0.98761404, 0.9919069, 0.99374723, 0.9900626, 0.99237084, 0.9927902, 0.98729354, 0.99224746, 0.99465543, 0.9914278, 0.99338526, 0.99348617, 0.98813885, 0.99213, 0.99411315, 0.990835, 0.9927954, 0.99299353, 0.9871108, 0.99195224, 0.99439913, 0.9913679, 0.992847, 0.9927361, 0.98776674, 0.9920935, 0.9936824, 0.98999995, 0.992288, 0.99261594, 0.98730296, 0.99220145, 0.9946112, 0.99130297, 0.99331564, 0.99335676, 0.9880592, 0.992067, 0.99411654, 0.9907857, 0.9925794, 0.9929195, 0.9868671, 0.9917327, 0.99429196, 0.99117965, 0.9926353, 0.9926554, 0.987498, 0.9916679, 0.9936009, 0.9898561, 0.9921002, 0.99277943, 0.98717666, 0.9921137, 0.99453753, 0.99124616, 0.99312603, 0.9933965, 0.9880134, 0.99193066, 0.99398816, 0.9907422, 0.99231416, 0.99288297, 0.9869971, 0.9917945, 0.9942439, 0.9911622, 0.99250656, 0.9926267, 0.9875891, 0.9918848, 0.99359137, 0.989776, 0.99185973, 0.9926446, 0.98733234, 0.9921228, 0.994511, 0.9911698, 0.99286836, 0.9932823, 0.9881075, 0.99200004, 0.9939447, 0.99069643, 0.9921056, 0.99281245, 0.9871016, 0.9917898, 0.99418354, 0.9912158, 0.9923298, 0.99258024, 0.98757064, 0.99189633, 0.9935235, 0.98990685, 0.9917646, 0.99254525, 0.9873267, 0.9921665, 0.9944776, 0.99134994, 0.9928523, 0.9932249, 0.9881542, 0.9919744, 0.9939575, 0.990846, 0.99214137, 0.9927737, 0.98708236, 0.9918399, 0.9941996, 0.9914348, 0.9922657, 0.99253535, 0.98760074, 0.9919269, 0.9935318, 0.9900042, 0.99181914, 0.9925828, 0.98733425, 0.99223834, 0.9944869, 0.99126935, 0.99291754, 0.9932461, 0.9880492, 0.9920764, 0.9939442, 0.99084926, 0.9921674, 0.99279296, 0.98702997, 0.99188834, 0.9941823, 0.99132574, 0.99231416, 0.99252987, 0.9875945, 0.99197036, 0.99346054, 0.99009496, 0.99178267, 0.9925775, 0.9873454, 0.99221414, 0.99442697, 0.99144334, 0.99286395, 0.99328375, 0.9881849, 0.99210244, 0.99392986, 0.990934, 0.99212694, 0.9928558, 0.98723334, 0.9919503, 0.9942214, 0.9913809, 0.99227494, 0.9925746, 0.98773146, 0.9920266, 0.993551, 0.9901141, 0.9917927, 0.9926279, 0.98747605, 0.99229527, 0.9944748, 0.9914669, 0.9928899, 0.99331, 0.9882731, 0.99202275, 0.9940011, 0.9910122, 0.9921268, 0.9928583, 0.987213, 0.99182934, 0.99420947, 0.9914603, 0.99227273, 0.99263686, 0.9876809, 0.9918727, 0.9935115, 0.99014133, 0.99173886, 0.9926053, 0.9874927, 0.9922031, 0.9944281, 0.9914479, 0.99285275, 0.993281, 0.98825246, 0.99207723, 0.9939387, 0.9909939, 0.99212873, 0.9928409, 0.98737884, 0.991869, 0.9942307, 0.9915507, 0.992288, 0.9926097, 0.987845, 0.99198866, 0.9935986, 0.9902503, 0.9917585, 0.992626, 0.98762614, 0.9923085, 0.9945174, 0.9915571, 0.9928382, 0.9932764, 0.9883492, 0.9921225, 0.9939732, 0.9910613, 0.9921681, 0.9928998, 0.98748523, 0.99200046, 0.99424803, 0.99157447, 0.9923738, 0.9925916, 0.9877246, 0.9919453, 0.9935765, 0.9902809, 0.9918791, 0.9926985, 0.9874445, 0.9921799, 0.9945051, 0.99156487, 0.99293655, 0.9933222, 0.9883436, 0.99205, 0.9940296, 0.99097097, 0.99205494, 0.99278307, 0.98739237, 0.9918573, 0.99430716, 0.991446, 0.99221545, 0.99258727, 0.98792076, 0.99186325, 0.9936462, 0.9899661, 0.9916448, 0.9925891, 0.9876752, 0.99221987, 0.99450064, 0.9913982, 0.99291986, 0.9932627, 0.98836225, 0.9921004, 0.99403393, 0.991023, 0.992241, 0.9928635, 0.98750407, 0.9918656, 0.9942583, 0.9915041, 0.99236876, 0.99266666, 0.9880804, 0.9919979, 0.9936096, 0.9903167, 0.99200976, 0.9927206, 0.9878842, 0.9922495, 0.99451655, 0.9916393, 0.99308914, 0.9933796, 0.9886184, 0.99205106, 0.99401724, 0.99118036, 0.99243426, 0.9930159, 0.987582, 0.99177074, 0.99426806, 0.9916248, 0.99253535, 0.99274254, 0.98814523, 0.9918717, 0.9936434, 0.9904233, 0.99204576, 0.99279815, 0.9879583, 0.99217457, 0.9945446, 0.9916958, 0.99307257, 0.99341774, 0.9886431, 0.99195546, 0.99405104, 0.99115473, 0.9923983, 0.9929878, 0.987758, 0.99184, 0.9943321, 0.99161243, 0.9925228, 0.9927543, 0.98822904, 0.99191546, 0.9936659, 0.99034613, 0.99207723, 0.99273795, 0.9880149, 0.99215287, 0.9945509, 0.9915965, 0.9931103, 0.9934215, 0.988689, 0.99196297, 0.9940777, 0.9911254, 0.9924172, 0.99302024, 0.9878005, 0.99175537, 0.9943409, 0.9916427, 0.9925856, 0.9927456, 0.9883228, 0.99197876, 0.99376464, 0.99043804, 0.9921187, 0.992796, 0.98805434, 0.9921933, 0.9945683, 0.9917134, 0.9931278, 0.99343514, 0.9887686, 0.99196637, 0.9941117, 0.9912379, 0.99248654, 0.99302167, 0.98781556, 0.99171704, 0.99435353, 0.99172884, 0.99269205, 0.9927999, 0.9883858, 0.9918881, 0.99367434, 0.99041325, 0.992259, 0.99287075, 0.98801893, 0.99203694, 0.9945703, 0.9917201, 0.9932486, 0.9935213, 0.9887242, 0.99184704, 0.9940708, 0.99122745, 0.9925316, 0.99305964, 0.98777395, 0.99162114, 0.9942988, 0.99168104, 0.99270415, 0.99281704, 0.98824024, 0.99166745, 0.99370635, 0.99048764, 0.9922731, 0.9928489, 0.9878814, 0.9918671, 0.9945602, 0.9917465, 0.9932783, 0.9934997, 0.9886346, 0.99177927, 0.9940192, 0.9912298, 0.99258435, 0.993038, 0.9876818, 0.99154896, 0.994265, 0.9916118, 0.99270105, 0.99280834, 0.9880337, 0.9916312, 0.99357736, 0.9903679, 0.9921984, 0.99283653, 0.98782533, 0.99200094, 0.9944799, 0.99167985, 0.9932079, 0.99346864, 0.9885295, 0.9917461, 0.99399287, 0.9911806, 0.9924863, 0.9930375, 0.9875886, 0.9915535, 0.9942326, 0.9916061, 0.9926648, 0.9928342, 0.98804665, 0.9916074, 0.99356526, 0.9903175, 0.99219924, 0.99281883, 0.9877302, 0.99191415, 0.99446243, 0.9915869, 0.9931884, 0.9934596, 0.9885548, 0.99176216, 0.9939102, 0.9910581, 0.99247855, 0.9930207, 0.9875869, 0.9915868, 0.99419075, 0.99156356, 0.99263686, 0.9927516, 0.98800606, 0.9916842, 0.99353266, 0.99022037, 0.9921185, 0.99277276, 0.9877902, 0.9918874, 0.9944018, 0.99154496, 0.99316686, 0.9934422, 0.98849446, 0.99173135, 0.99395907, 0.99099046, 0.99243283, 0.9930521, 0.9876197, 0.99153453, 0.99420077, 0.99143606, 0.99250084, 0.9928289, 0.9880625, 0.9916483, 0.99355304, 0.99010116, 0.9920415, 0.99281836, 0.9877109, 0.9919383, 0.99442685, 0.99144626, 0.9930309, 0.9934703, 0.98845226, 0.99165946, 0.99393314, 0.9909661, 0.9923167, 0.99299204, 0.98748565, 0.9914424, 0.99422777, 0.9914273, 0.9925127, 0.99280256, 0.98794985, 0.9914939, 0.99353, 0.99009866, 0.9920386, 0.9928128, 0.98775834, 0.99178666, 0.994482, 0.99140364, 0.99305975, 0.9935045, 0.9885167, 0.99162245, 0.99396056, 0.9909772, 0.9923719, 0.99311924, 0.9875651, 0.99135864, 0.9942275, 0.9914935, 0.9925182, 0.9928457, 0.98800313, 0.9915178, 0.99360716, 0.99020153, 0.9920616, 0.9929101, 0.98776335, 0.9917618, 0.9944993, 0.99148685, 0.993068, 0.9935602, 0.9885358, 0.99163365, 0.994015, 0.9910587, 0.99240047, 0.993093, 0.9875276, 0.99140364, 0.99418944, 0.9914767, 0.9925485, 0.9928353, 0.9880215, 0.9915652, 0.99354905, 0.9902351, 0.9919831, 0.9928572, 0.9877088, 0.99187016, 0.9944267, 0.9915148, 0.9929991, 0.9934742, 0.9883767, 0.99169695, 0.9939504, 0.99103224, 0.9922766, 0.9930426, 0.9874631, 0.9914832, 0.9942227, 0.99153686, 0.9924516, 0.99284595, 0.9879544, 0.9915732, 0.99356645, 0.99027425, 0.9919321, 0.99279046, 0.9876482, 0.99183965, 0.99445844, 0.99149525, 0.99296004, 0.99344957, 0.9883459, 0.9916707, 0.99398625, 0.99108094, 0.9922111, 0.9929952, 0.9874278, 0.9914825, 0.9942055, 0.9914977, 0.99234843, 0.99278885, 0.98793656, 0.9917282, 0.99365884, 0.99034846, 0.9919499, 0.9928308, 0.9877725, 0.99206257, 0.9944808, 0.9916706, 0.993061, 0.99350524, 0.9884531, 0.9917801, 0.99397355, 0.99110717, 0.9923362, 0.9930107, 0.9873349, 0.99151087, 0.99419653, 0.9915131, 0.99251986, 0.9928048, 0.9878707, 0.99172324, 0.9935875, 0.99036366, 0.99195135, 0.99278605, 0.9876101, 0.9919191, 0.9944944, 0.9915365, 0.9930051, 0.99345183, 0.9882719, 0.99166155, 0.99392456, 0.99093586, 0.9922466, 0.9929508, 0.9872782, 0.9915058, 0.99418783, 0.99143434, 0.99232084, 0.9926918, 0.98763007, 0.9916934, 0.993576, 0.99020576, 0.9919293, 0.99272656, 0.98748255, 0.991943, 0.99439865, 0.9914547, 0.9929033, 0.99334633, 0.9881463, 0.99166816, 0.9938786, 0.9910898, 0.99221826, 0.99295795, 0.987182, 0.9915166, 0.99417204, 0.9915971, 0.9923355, 0.9927545, 0.98766136, 0.99171865, 0.9935549, 0.9902693, 0.99183804, 0.9927583, 0.98737675, 0.9920203, 0.99446607, 0.9915241, 0.992849, 0.99342877, 0.9881953, 0.9918504, 0.99392444, 0.99107355, 0.99220884, 0.9930467, 0.98744136, 0.99168575, 0.99417883, 0.99157566, 0.99230784, 0.992792, 0.9878841, 0.9916801, 0.9934835, 0.99035525, 0.99181986, 0.99283373, 0.9875765, 0.9919424, 0.9943819, 0.9915637, 0.9928599, 0.99350077, 0.9883264, 0.9917461, 0.99387485, 0.9910951, 0.99217904, 0.9930441, 0.9874385, 0.99154216, 0.99410546, 0.9915071, 0.99234056, 0.9927832, 0.9878345, 0.9915662, 0.9934556, 0.9901861, 0.9918469, 0.99284923, 0.9874263, 0.9918474, 0.9943978, 0.99157095, 0.99295723, 0.99353445, 0.9883515, 0.99173415, 0.99394304, 0.9911069, 0.9922554, 0.99304867, 0.9875531, 0.99163413, 0.9941865, 0.9915525, 0.99238235, 0.992857, 0.98800915, 0.99175876, 0.9935493, 0.9903195, 0.9919469, 0.9928894, 0.987755, 0.9920609, 0.9944319, 0.99167234, 0.9929669, 0.9935904, 0.98860663, 0.991888, 0.99390876, 0.9911711, 0.9923035, 0.99311227, 0.9877493, 0.9916496, 0.9941852, 0.99166137, 0.9924582, 0.9928814, 0.9881765, 0.99177647, 0.99345946, 0.9903269, 0.9919558, 0.9928722, 0.987845, 0.992097, 0.99432254, 0.99158084, 0.99299836, 0.99353516, 0.98856527, 0.9918757, 0.993803, 0.99110764, 0.992276, 0.9930513, 0.98765296, 0.9916713, 0.9940543, 0.9915982, 0.9924426, 0.9928504, 0.9880804, 0.9917692, 0.99342185, 0.990337, 0.9919424, 0.9928531, 0.98778534, 0.99202806, 0.99434876, 0.9917107, 0.9929871, 0.99352866, 0.9885971, 0.9918858, 0.9938215, 0.9912107, 0.99228656, 0.99301815, 0.9876094, 0.9917019, 0.99408495, 0.99167484, 0.9924556, 0.99281937, 0.98807585, 0.99178714, 0.9934009, 0.9903826, 0.9919561, 0.99283123, 0.9877559, 0.9920101, 0.9943106, 0.99161035, 0.99299026, 0.9935114, 0.98849326, 0.9918725, 0.9937692, 0.99119675, 0.99233824, 0.9930813, 0.98762834, 0.99170613, 0.99405706, 0.991618, 0.9924731, 0.99284995, 0.988065, 0.9917836, 0.99335676, 0.9902817, 0.9919938, 0.9928558, 0.9877967, 0.99202526, 0.9942859, 0.99157506, 0.99304223, 0.9935607, 0.9885473, 0.99186796, 0.9937856, 0.9910682, 0.99235255, 0.99313265, 0.9876452, 0.9917213, 0.99406034, 0.9915411, 0.9924495, 0.99291563, 0.9880399, 0.9917761, 0.993387, 0.99026185, 0.991928, 0.9929259, 0.9877631, 0.9920254, 0.9943421, 0.9915344, 0.99297523, 0.9936039, 0.98857564, 0.99187887, 0.9938215, 0.991065, 0.99225277, 0.99312896, 0.98761076, 0.9915931, 0.99412113, 0.9915188, 0.9923966, 0.9929842, 0.9880741, 0.99166226, 0.9934178, 0.9902429, 0.99188095, 0.9929436, 0.98783106, 0.9920304, 0.9943753, 0.9916161, 0.9929161, 0.9937178, 0.9886551, 0.9919186, 0.9939076, 0.99118495, 0.9922464, 0.9933036, 0.9878335, 0.99165046, 0.99421453, 0.99167013, 0.9924253, 0.9931437, 0.9882697, 0.9916494, 0.9935011, 0.99042785, 0.99193066, 0.9931077, 0.9877746, 0.9919022, 0.9944499, 0.99176544, 0.99304235, 0.9938327, 0.9886334, 0.99166393, 0.9939136, 0.991264, 0.99239796, 0.9933385, 0.9876611, 0.9914982, 0.99422824, 0.99168974, 0.99251443, 0.99311614, 0.98807365, 0.99149054, 0.9935063, 0.990386, 0.9920407, 0.99311805, 0.9877729, 0.99181575, 0.9944762, 0.9917116, 0.9930942, 0.9937937, 0.988569, 0.99165046, 0.9939091, 0.9912341, 0.99239284, 0.993307, 0.9877103, 0.99137163, 0.9941441, 0.99169326, 0.9925334, 0.99307394, 0.9882081, 0.9915336, 0.99341947, 0.990397, 0.9920785, 0.9931142, 0.98813254, 0.99183416, 0.9944096, 0.9919849, 0.9931264, 0.9937405, 0.98877317, 0.9916386, 0.9938552, 0.9914437, 0.9923792, 0.9933195, 0.9882216, 0.99142915, 0.9941805, 0.99223095, 0.99261695, 0.9931306, 0.9887195, 0.99141264, 0.99336374, 0.99096465, 0.99205095, 0.99311686, 0.98790246, 0.9916608, 0.9943106, 0.99207, 0.9931184, 0.9938379, 0.988689, 0.99155664, 0.99388087, 0.99114007, 0.99235046, 0.9933863, 0.9876539, 0.99132913, 0.99413055, 0.99146247, 0.99250567, 0.9931545, 0.98806083, 0.9915112, 0.99343926, 0.9901333, 0.9919304, 0.99309534, 0.98757476, 0.9917915, 0.99434054, 0.99149114, 0.99306446, 0.99373394, 0.9884051, 0.9915331, 0.99384165, 0.9911108, 0.9923508, 0.9931995, 0.9874114, 0.9913202, 0.99405044, 0.9916372, 0.99249846, 0.9929677, 0.98793495, 0.9914, 0.99336135, 0.99033725, 0.99196553, 0.99292505, 0.9875473, 0.9916882, 0.99430245, 0.9915726, 0.99299544, 0.99359584, 0.9882471, 0.99153525, 0.9937484, 0.99104595, 0.99228, 0.99314487, 0.98730296, 0.991347, 0.9940389, 0.9915035, 0.992411, 0.99291444, 0.98786664, 0.991402, 0.9933375, 0.9902421, 0.9919118, 0.99289954, 0.98767394, 0.99169695, 0.99427915, 0.9916236, 0.9929705, 0.9935156, 0.9886468, 0.9914398, 0.9937301, 0.9910808, 0.99231756, 0.9931577, 0.98785037, 0.9912858, 0.9940588, 0.9914375, 0.99245995, 0.9929717, 0.9882183, 0.9913192, 0.9933624, 0.9900446, 0.99195975, 0.9930234, 0.9878445, 0.9915891, 0.9943232, 0.99142635, 0.99298406, 0.9936322, 0.9886225, 0.991405, 0.99379617, 0.9908847, 0.99229515, 0.9931438, 0.9877268, 0.9911486, 0.99407023, 0.9913495, 0.99247736, 0.99302506, 0.9882625, 0.99124163, 0.9933442, 0.9900473, 0.9919641, 0.9929993, 0.987916, 0.9916005, 0.9943064, 0.99136907, 0.9930247, 0.9937297, 0.98864496, 0.99140114, 0.9937896, 0.9909362, 0.9923048, 0.9931838, 0.98766947, 0.9912134, 0.9940454, 0.9914124, 0.9924291, 0.99301046, 0.98813874, 0.9913226, 0.9933745, 0.9900974, 0.9919417, 0.99302, 0.987806, 0.9915492, 0.994318, 0.9913659, 0.99299836, 0.99366915, 0.9886723, 0.9913728, 0.99368024, 0.9907331, 0.9920894, 0.99297804, 0.9872491, 0.99071413, 0.99395007, 0.991036, 0.9922692, 0.9927538, 0.9878727, 0.99087256, 0.9931933, 0.9896094, 0.99171084, 0.9928114, 0.9874129, 0.9912243, 0.99418217, 0.9910529, 0.99280894, 0.9935034, 0.988221, 0.99101937, 0.99365497, 0.9905744, 0.9921144, 0.9929884, 0.98733413, 0.9908751, 0.99393314, 0.99114686, 0.992269, 0.9927967, 0.9877351, 0.99097824, 0.99316776, 0.98977965, 0.9917175, 0.99277216, 0.98741245, 0.9912744, 0.9940882, 0.9910723, 0.992802, 0.9934617, 0.9883376, 0.99120086, 0.9935428, 0.9906448, 0.99217707, 0.99301434, 0.98747385, 0.99111944, 0.99387294, 0.9912259, 0.99227697, 0.9928631, 0.9880063, 0.9913073, 0.9931961, 0.98995274, 0.9918085, 0.9928804, 0.9876593, 0.99159783, 0.99411774, 0.99126554, 0.99287015, 0.99356455, 0.98841536, 0.99143493, 0.99357986, 0.9907902, 0.99214256, 0.9930529, 0.9875304, 0.99123424, 0.9939165, 0.99133134, 0.9922978, 0.9928605, 0.9879661, 0.9913124, 0.99317545, 0.9899531, 0.99175197, 0.99284947, 0.98763865, 0.9915849, 0.99412006, 0.9912937, 0.992853, 0.99350303, 0.98846847, 0.9913613, 0.99361044, 0.99086344, 0.99218565, 0.9930564, 0.98760533, 0.99138474, 0.99396944, 0.99144334, 0.9924001, 0.99292254, 0.9881958, 0.9915394, 0.9933304, 0.99017924, 0.99190885, 0.9929541, 0.98775345, 0.9918399, 0.9942372, 0.9914204, 0.9929241, 0.9935956, 0.9884864, 0.99175245, 0.9936969, 0.99091154, 0.9922644, 0.9931624, 0.98763764, 0.99161154, 0.99400014, 0.9914826, 0.9924322, 0.9929328, 0.9880584, 0.99166286, 0.9933147, 0.99017525, 0.99190116, 0.99299264, 0.9877965, 0.9920088, 0.99425745, 0.9915036, 0.9929913, 0.99367, 0.98855907, 0.99187523, 0.99375814, 0.9911327, 0.9922936, 0.9932231, 0.98765564, 0.99178565, 0.9940381, 0.9916146, 0.992458, 0.9930021, 0.9882826, 0.9918573, 0.9933142, 0.99035174, 0.99194396, 0.99303824, 0.9878433, 0.9921808, 0.9942057, 0.9915692, 0.9929756, 0.99359524, 0.98854595, 0.9919884, 0.9936877, 0.99109817, 0.9922556, 0.9931318, 0.98762494, 0.9918426, 0.9939985, 0.99164456, 0.9924064, 0.9929442, 0.9880648, 0.9919071, 0.9932863, 0.99031574, 0.9918648, 0.9929404, 0.9876825, 0.9921881, 0.9942443, 0.99156815, 0.9929034, 0.9935981, 0.98852086, 0.991987, 0.99369425, 0.9911506, 0.99220204, 0.9931405, 0.98765403, 0.9917691, 0.99395704, 0.9915617, 0.99234045, 0.9929327, 0.988076, 0.9918351, 0.99322164, 0.99028665, 0.991816, 0.9929432, 0.9877587, 0.9921455, 0.99420714, 0.9915519, 0.99292773, 0.99359655, 0.98867923, 0.99213797, 0.9936648, 0.99090827, 0.9922082, 0.99329007, 0.98782396, 0.9918452, 0.993944, 0.9914728, 0.9923966, 0.9930006, 0.9882854, 0.9918792, 0.99333876, 0.99020725, 0.99192727, 0.99321896, 0.9879637, 0.99208003, 0.99425936, 0.991618, 0.9929709, 0.99398106, 0.9890428, 0.99196845, 0.99374074, 0.99120295, 0.992311, 0.9934127, 0.987878, 0.99155843, 0.99399555, 0.9914211, 0.99248743, 0.9931478, 0.98835343, 0.99165034, 0.99321693, 0.99007463, 0.99192905, 0.9930969, 0.9878785, 0.99199885, 0.994207, 0.991366, 0.9929463, 0.9936799, 0.9885937, 0.9918806, 0.9936778, 0.9908665, 0.99229336, 0.9932569, 0.9875646, 0.99161947, 0.99398935, 0.9913037, 0.9924183, 0.99298096, 0.98795575, 0.9916918, 0.9932589, 0.98993325, 0.99189013, 0.9929773, 0.98752195, 0.9920392, 0.9942291, 0.99128824, 0.9929582, 0.993618, 0.9883514, 0.9918662, 0.9937066, 0.9908778, 0.99228317, 0.9931417, 0.9874681, 0.9916781, 0.99406826, 0.99141407, 0.9925236, 0.9929535, 0.98796296, 0.99172276, 0.99331045, 0.99008393, 0.9920007, 0.9929242, 0.9875931, 0.9920277, 0.99428046, 0.9914695, 0.99305165, 0.9936183, 0.9884438, 0.9918671, 0.993772, 0.9910517, 0.9923839, 0.9931738, 0.9874187, 0.99169344, 0.99408, 0.9914858, 0.9925438, 0.99300694, 0.98797697, 0.9918426, 0.99336135, 0.99025446, 0.9920414, 0.9930769, 0.9876524, 0.9921456, 0.99431354, 0.99155116, 0.99305224, 0.9937622, 0.98848116, 0.99197996, 0.9937767, 0.9910149, 0.9923511, 0.99326295, 0.9876835, 0.9918215, 0.9940933, 0.9914957, 0.9924971, 0.99305516, 0.98816013, 0.9918921, 0.9933374, 0.99012893, 0.99197865, 0.9930702, 0.98775464, 0.99217063, 0.99429154, 0.991428, 0.99304503, 0.9937405, 0.9885717, 0.9920006, 0.9937152, 0.99102825, 0.9923205, 0.9932365, 0.9875826, 0.99180156, 0.99404395, 0.99151635, 0.992492, 0.9930293, 0.9881219, 0.99185765, 0.9933193, 0.9901222, 0.99196166, 0.9930059, 0.98761964, 0.99213576, 0.99426556, 0.99138385, 0.99302, 0.9936839, 0.98847836, 0.991994, 0.9937291, 0.99092567, 0.9923738, 0.9932735, 0.98761404, 0.99185807, 0.99403846, 0.99140173, 0.9925085, 0.993093, 0.9880078, 0.9917327, 0.9932682, 0.9900237, 0.99195874, 0.9930594, 0.98754543, 0.9919064, 0.9942061, 0.9912618, 0.9930072, 0.9937059, 0.98835397, 0.99161726, 0.99365944, 0.9908529, 0.99230444, 0.9932355, 0.98744243, 0.9914404, 0.9939994, 0.99145716, 0.99250233, 0.993046, 0.98798823, 0.9916732, 0.9932681, 0.99013805, 0.9920364, 0.99307805, 0.98772436, 0.9919361, 0.9942444, 0.9913924, 0.99304783, 0.9937093, 0.9884341, 0.9917917, 0.99372876, 0.99093366, 0.99237025, 0.9932888, 0.98751915, 0.99174637, 0.99405384, 0.99143195, 0.99251044, 0.9930825, 0.9880784, 0.9918305, 0.993325, 0.99017197, 0.99202794, 0.99308443, 0.9877735, 0.9920846, 0.9942701, 0.9914557, 0.9930595, 0.99375665, 0.9885544, 0.99195004, 0.9937533, 0.99097776, 0.9923834, 0.9933108, 0.98763615, 0.9917714, 0.9940661, 0.9914591, 0.9925357, 0.99309784, 0.98809737, 0.9918012, 0.9933483, 0.9901833, 0.99207544, 0.9931539, 0.9877823, 0.99214447, 0.9942941, 0.9914915, 0.99313027, 0.9937819, 0.98874235, 0.9919485, 0.9937592, 0.9909587, 0.9924644, 0.9933529, 0.9878367, 0.9918522, 0.9941121, 0.99150676, 0.9926118, 0.9931547, 0.98824114, 0.9918932, 0.9934129, 0.99034065, 0.9921474, 0.9931978, 0.98785895, 0.9922226, 0.9943422, 0.9915638, 0.9931507, 0.99383885, 0.9886014, 0.99208283, 0.993803, 0.99112684, 0.9924781, 0.99336886, 0.987683, 0.9919042, 0.99413455, 0.99163026, 0.9926494, 0.99320716, 0.98816186, 0.9919614, 0.9934262, 0.9903239, 0.9921375, 0.99323785, 0.9877862, 0.99224794, 0.9943392, 0.9915652, 0.99312943, 0.9938601, 0.988574, 0.99203026, 0.99377996, 0.9910923, 0.99244785, 0.993359, 0.9876928, 0.9918132, 0.9940951, 0.99159133, 0.99264026, 0.9931767, 0.98817617, 0.99195004, 0.99340147, 0.99034274, 0.99212015, 0.9932313, 0.9878143, 0.99228895, 0.99434304, 0.9915565, 0.993117, 0.99382764, 0.98858917, 0.99214596, 0.99384445, 0.9911124, 0.99245244, 0.99338937, 0.9876325, 0.9919567, 0.9941449, 0.99152887, 0.9925731, 0.99320143, 0.98811483, 0.9919892, 0.9934483, 0.9903239, 0.99205774, 0.9931981, 0.98776066, 0.9923777, 0.994416, 0.9915834, 0.9931021, 0.99386084, 0.98856723, 0.99225396, 0.9939008, 0.99111956, 0.99246234, 0.9933969, 0.9877599, 0.9919558, 0.99415296, 0.9915519, 0.9925598, 0.9931815, 0.98816884, 0.9920805, 0.9934651, 0.99019754, 0.99201113, 0.9932259, 0.987822, 0.9923724, 0.99442244, 0.99148977, 0.9929893, 0.9937963, 0.9885343, 0.99216205, 0.9938287, 0.99089104, 0.99232906, 0.99336135, 0.9877102, 0.9919699, 0.9940952, 0.9912709, 0.99243593, 0.99310315, 0.9880413, 0.9919558, 0.9933708, 0.99004495, 0.99193597, 0.9931015, 0.98768646, 0.99223924, 0.9943587, 0.9912934, 0.9929523, 0.9937165, 0.98853695, 0.99212646, 0.9938419, 0.99081063, 0.9922664, 0.99327785, 0.9877723, 0.9920439, 0.99418265, 0.99139494, 0.99245495, 0.9929971, 0.9880883, 0.9919911, 0.9933877, 0.990007, 0.9918413, 0.9930488, 0.9877246, 0.992315, 0.9943362, 0.9913221, 0.99288166, 0.99367636, 0.98843795, 0.99205506, 0.99372005, 0.99080867, 0.9921737, 0.99319106, 0.9874219, 0.9918922, 0.99404067, 0.99135315, 0.9923934, 0.9929843, 0.98782116, 0.99179745, 0.9933804, 0.99010754, 0.991848, 0.99299, 0.98747814, 0.99212706, 0.99431235, 0.9913897, 0.9928116, 0.9936195, 0.9882758, 0.9919453, 0.99374276, 0.9908056, 0.99213177, 0.9931415, 0.98746884, 0.9918875, 0.99404377, 0.99136436, 0.9922633, 0.99292314, 0.9879907, 0.9919831, 0.99333596, 0.99005336, 0.99182993, 0.99297637, 0.9876741, 0.99238235, 0.994351, 0.9913708, 0.9928726, 0.99356806, 0.98849267, 0.9920853, 0.99378115, 0.99089724, 0.9921984, 0.99311405, 0.9876538, 0.9920071, 0.9940636, 0.9913113, 0.99234456, 0.99294645, 0.98800534, 0.99204576, 0.99332124, 0.9900829, 0.99176663, 0.99298507, 0.9877687, 0.9923765, 0.99433935, 0.99136484, 0.9928498, 0.9935709, 0.9885012, 0.99209666, 0.99379677, 0.9909215, 0.9922116, 0.9931415, 0.98769355, 0.992046, 0.9940992, 0.99145085, 0.9923575, 0.992938, 0.9882139, 0.9921697, 0.993369, 0.990076, 0.99192375, 0.99306184, 0.9879505, 0.9924937, 0.99432147, 0.9912992, 0.992902, 0.9936725, 0.9887129, 0.99229634, 0.9937943, 0.990822, 0.99220484, 0.9931994, 0.9878444, 0.9920517, 0.9940952, 0.99140114, 0.9923999, 0.99296016, 0.9883024, 0.99213856, 0.9933723, 0.9901091, 0.9918419, 0.99301904, 0.98800635, 0.9924993, 0.9943634, 0.9913782, 0.9928624, 0.9936649, 0.9886572, 0.9922893, 0.993801, 0.9908608, 0.99216837, 0.9932107, 0.98779976, 0.9921732, 0.99414295, 0.9913511, 0.99237555, 0.9930093, 0.9882307, 0.9922185, 0.9934226, 0.99004763, 0.9918539, 0.993053, 0.9879424, 0.9925458, 0.9943725, 0.99125564, 0.99286413, 0.99366117, 0.9885675, 0.9922569, 0.9937953, 0.99073493, 0.9921605, 0.9931833, 0.9876751, 0.9921599, 0.9941375, 0.99138945, 0.99235773, 0.9930287, 0.98803794, 0.9921102, 0.99343103, 0.99006665, 0.99177426, 0.99306303, 0.9875473, 0.99234974, 0.99439144, 0.9912901, 0.99280226, 0.9936107, 0.9880359, 0.9922328, 0.9938332, 0.99079543, 0.9921118, 0.9931726, 0.9871994, 0.99207616, 0.9941443, 0.99131507, 0.9922822, 0.99291867, 0.9877718, 0.9921548, 0.9934668, 0.9901851, 0.99178797, 0.99302256, 0.9875846, 0.99256814, 0.9944253, 0.9913898, 0.99287874, 0.99366987, 0.98841476, 0.99225265, 0.99384695, 0.990845, 0.9921732, 0.9932122, 0.9875064, 0.9920671, 0.994158, 0.99131423, 0.9923041, 0.9929883, 0.98793864, 0.9921484, 0.99349445, 0.9900491, 0.9917835, 0.9930328, 0.98754984, 0.99243075, 0.99434537, 0.99131644, 0.9927872, 0.9936773, 0.9884235, 0.99230593, 0.9938406, 0.9909266, 0.99216205, 0.9933384, 0.98786163, 0.9923402, 0.9941924, 0.9913903, 0.99230444, 0.9930385, 0.9881464, 0.99231696, 0.99345654, 0.9900863, 0.9917985, 0.99307704, 0.98768693, 0.9925599, 0.9943807, 0.99138826, 0.9928629, 0.9936985, 0.9884801, 0.99242735, 0.9938601, 0.9909616, 0.9921933, 0.9932677, 0.98747617, 0.9921714, 0.9941069, 0.99143034, 0.9923487, 0.9930119, 0.98804307, 0.99224854, 0.99336314, 0.9901486, 0.991839, 0.9929395, 0.9877331, 0.9924293, 0.99431247, 0.99143845, 0.99287355, 0.9936353, 0.98838985, 0.9923018, 0.9937151, 0.99088013, 0.9921138, 0.9930763, 0.98733294, 0.9918806, 0.9939247, 0.99137235, 0.99231946, 0.99284357, 0.9878643, 0.99208176, 0.99321645, 0.99013424, 0.9917561, 0.99287766, 0.9875836, 0.99229294, 0.9941374, 0.99142426, 0.99289083, 0.99354726, 0.9883549, 0.9921131, 0.99358505, 0.9910287, 0.992136, 0.9930051, 0.98735887, 0.99202675, 0.9938757, 0.9915168, 0.9923317, 0.9929132, 0.9881102, 0.9921875, 0.9931687, 0.99038154, 0.9917687, 0.9930119, 0.9878428, 0.9925815, 0.9941512, 0.9915856, 0.9928082, 0.99362695, 0.9886553, 0.9923333, 0.99358326, 0.99105936, 0.99213636, 0.99312943, 0.98774415, 0.99217635, 0.9939182, 0.9915384, 0.9923191, 0.99294865, 0.9882571, 0.9922936, 0.99315494, 0.9903202, 0.9917481, 0.9930274, 0.98786664, 0.9926266, 0.9941585, 0.9915771, 0.9928028, 0.99362725, 0.98863846, 0.9923994, 0.9935941, 0.9910224, 0.9920799, 0.99309665, 0.98774743, 0.9921217, 0.99386156, 0.9914956, 0.99223524, 0.99286264, 0.98819155, 0.9921995, 0.9930686, 0.99020326, 0.99169695, 0.9928939, 0.9877808, 0.9924568, 0.99405175, 0.99142635, 0.99273723, 0.9934695, 0.9886164, 0.99219537, 0.993458, 0.9909038, 0.9920345, 0.99299544, 0.9877024, 0.9919932, 0.99378115, 0.99141145, 0.9921799, 0.9928107, 0.9881827, 0.9920008, 0.99299824, 0.9901107, 0.99163824, 0.99272895, 0.987763, 0.9922476, 0.9940088, 0.99136627, 0.9927119, 0.99342513, 0.9885826, 0.99212545, 0.9933738, 0.99082166, 0.99189633, 0.99277794, 0.9876028, 0.9918122, 0.9936923, 0.9911881, 0.99206275, 0.9926911, 0.98800486, 0.99190444, 0.9929259, 0.990003, 0.9914908, 0.99275476, 0.9875918, 0.9922868, 0.9940011, 0.99137783, 0.99258924, 0.99344087, 0.98849046, 0.99198467, 0.9933736, 0.9908824, 0.9919795, 0.9930774, 0.9877175, 0.9919024, 0.9937218, 0.9914396, 0.9920483, 0.9927631, 0.9881165, 0.99195683, 0.99289215, 0.99010956, 0.99164563, 0.99290776, 0.9878269, 0.9924862, 0.99400747, 0.99138254, 0.99272317, 0.9935388, 0.9884101, 0.99213576, 0.9933822, 0.9907985, 0.9919492, 0.99308467, 0.9875316, 0.99202526, 0.9937366, 0.9914485, 0.9921516, 0.9929013, 0.98811764, 0.9921434, 0.9930346, 0.9902076, 0.9917712, 0.99298555, 0.98787946, 0.99257296, 0.99404186, 0.99144477, 0.9928006, 0.99362236, 0.9885837, 0.9922922, 0.99344957, 0.99093246, 0.99211395, 0.9931217, 0.9877143, 0.99214303, 0.99381983, 0.99149, 0.9923167, 0.9928986, 0.9882289, 0.99214786, 0.9930254, 0.9902492, 0.99173594, 0.99296063, 0.98785734, 0.9924163, 0.99406224, 0.99145544, 0.99275994, 0.99362785, 0.988679, 0.9922605, 0.99348927, 0.9910101, 0.9920425, 0.99317837, 0.9876353, 0.99204457, 0.99381375, 0.99148977, 0.992226, 0.9929762, 0.9881352, 0.99220043, 0.9929605, 0.9902752, 0.9917494, 0.99306923, 0.9878086, 0.9926273, 0.99405754, 0.99155563, 0.9928606, 0.993712, 0.9887207, 0.9925208, 0.9935683, 0.991176, 0.99223936, 0.99329305, 0.98789155, 0.9923695, 0.9938963, 0.9917217, 0.99241984, 0.9931083, 0.9883974, 0.9924788, 0.9931484, 0.9905325, 0.99185294, 0.9931331, 0.9879017, 0.99276155, 0.99417216, 0.9917653, 0.99290097, 0.99378204, 0.98883575, 0.99258643, 0.9936182, 0.99126935, 0.9922126, 0.9933082, 0.98797077, 0.99244773, 0.99393654, 0.9917786, 0.99236256, 0.99309474, 0.9884481, 0.99250025, 0.9931605, 0.99057907, 0.9918309, 0.9932045, 0.9881005, 0.9928098, 0.9941692, 0.9917407, 0.99283034, 0.99380976, 0.9888411, 0.9926515, 0.9936004, 0.99131423, 0.9921977, 0.993381, 0.9879603, 0.99250495, 0.99394375, 0.9917929, 0.9923332, 0.993127, 0.9884365, 0.9925417, 0.99316883, 0.990571, 0.9918473, 0.9931854, 0.9881005, 0.9928364, 0.99416, 0.9917523, 0.99289376, 0.99382824, 0.98890615, 0.9926421, 0.9936009, 0.9913591, 0.99222845, 0.99336314, 0.9879347, 0.99243283, 0.99390674, 0.9919036, 0.99236536, 0.993163, 0.98843783, 0.99254525, 0.99319285, 0.99068135, 0.9918773, 0.9932707, 0.9881265, 0.9929463, 0.99418795, 0.99190444, 0.9928848, 0.9938653, 0.98891556, 0.9927321, 0.9936467, 0.9914762, 0.9922197, 0.99338585, 0.98802686, 0.99254805, 0.9939189, 0.99192894, 0.99236816, 0.9931865, 0.9885761, 0.99264127, 0.9932173, 0.99073905, 0.99187636, 0.99324363, 0.98823035, 0.9929662, 0.9942202, 0.991918, 0.99288744, 0.99384105, 0.98901004, 0.9927362, 0.99360526, 0.9914763, 0.99219877, 0.99340314, 0.9881682, 0.99263084, 0.9939738, 0.9919286, 0.9923522, 0.9932059, 0.9886324, 0.99271035, 0.9932741, 0.99074286, 0.9918139, 0.9932514, 0.98833793, 0.99305713, 0.99424094, 0.9919173, 0.99288905, 0.9939071, 0.98909366, 0.99290824, 0.993719, 0.9914287, 0.9922087, 0.9934309, 0.9881881, 0.9927166, 0.99403983, 0.9918961, 0.9923332, 0.9931952, 0.9886014, 0.9927758, 0.99325293, 0.9906189, 0.9918223, 0.99326235, 0.98830146, 0.99306047, 0.994234, 0.9918148, 0.99287003, 0.99387425, 0.98911345, 0.99287206, 0.9937376, 0.99143493, 0.99218917, 0.9934151, 0.98831636, 0.9927407, 0.9940731, 0.9918681, 0.9923757, 0.99315864, 0.98880005, 0.992806, 0.9933564, 0.9906629, 0.99188906, 0.99323976, 0.98847336, 0.99308324, 0.99430156, 0.9918372, 0.9929149, 0.9938831, 0.9891728, 0.99285334, 0.9937338, 0.9913772, 0.9922207, 0.9934291, 0.98834884, 0.99270755, 0.9940734, 0.99187136, 0.9924316, 0.9932066, 0.98872966, 0.99274504, 0.99331725, 0.99066776, 0.9918978, 0.993292, 0.98846567, 0.99301153, 0.9942959, 0.99178517, 0.99292374, 0.9938617, 0.98920584, 0.9927983, 0.9937067, 0.991247, 0.99225926, 0.99343663, 0.9883138, 0.99263835, 0.99400437, 0.9917201, 0.9923496, 0.99315566, 0.9887876, 0.99276406, 0.9932548, 0.99041104, 0.9918898, 0.99327105, 0.9885019, 0.99314237, 0.99429363, 0.991748, 0.9929986, 0.99390733, 0.9892297, 0.99299556, 0.9938826, 0.99145156, 0.9922703, 0.9932172, 0.988359, 0.99294466, 0.9941593, 0.9919892, 0.99243194, 0.99295133, 0.9887438, 0.9930161, 0.99350715, 0.9909099, 0.9919769, 0.99305725, 0.9885333, 0.9933599, 0.9944558, 0.9919258, 0.99293524, 0.99376136, 0.9892076, 0.99307925, 0.99395895, 0.99153733, 0.9923037, 0.99339396, 0.9883967, 0.99296546, 0.99433076, 0.9920325, 0.9924926, 0.99320674, 0.98880965, 0.9930563, 0.99360913, 0.99078816, 0.9920289, 0.99333805, 0.98859346, 0.9934302, 0.9946085, 0.9919286, 0.9930407, 0.99399966, 0.98942626, 0.9933109, 0.99418086, 0.9916353, 0.9924798, 0.99362224, 0.9886473, 0.9931204, 0.9944593, 0.9920663, 0.99264824, 0.9934291, 0.9890821, 0.9931386, 0.993867, 0.9908455, 0.99224746, 0.9935504, 0.98887235, 0.99351466, 0.9948016, 0.99212235, 0.99331963, 0.9941274, 0.98954195, 0.99337536, 0.99429977, 0.99164516, 0.99256897, 0.9937045, 0.9887239, 0.99326575, 0.99455947, 0.99211895, 0.99268454, 0.99345654, 0.9891132, 0.9931885, 0.99388224, 0.9909225, 0.99219453, 0.9935655, 0.9888321, 0.99339855, 0.9947429, 0.9920162, 0.99320894, 0.9941488, 0.9894559, 0.9931679, 0.9942216, 0.99159056, 0.9925182, 0.9937295, 0.98870045, 0.9930692, 0.9945301, 0.992082, 0.992693, 0.9935184, 0.9891483, 0.99315083, 0.9939316, 0.9909992, 0.9922517, 0.993602, 0.9888825, 0.9934627, 0.9947819, 0.9921291, 0.99322224, 0.99416035, 0.98955137, 0.99327904, 0.99430764, 0.9917291, 0.992615, 0.9937884, 0.9888151, 0.9931484, 0.9946826, 0.9921972, 0.9927394, 0.9935364, 0.9892426, 0.9932028, 0.9940395, 0.9910774, 0.9922697, 0.9936405, 0.9889943, 0.99354655, 0.9948646, 0.99219334, 0.993182, 0.9941883, 0.98960954, 0.9933209, 0.99437636, 0.9917646, 0.9925234, 0.99376595, 0.9888531, 0.99320847, 0.99467695, 0.9922017, 0.99267864, 0.9935262, 0.9892235, 0.99330926, 0.99405223, 0.9911341, 0.9922368, 0.9936287, 0.98897165, 0.99359727, 0.99489313, 0.9922287, 0.99316627, 0.9941741, 0.9895649, 0.99334973, 0.99439394, 0.99178046, 0.9925006, 0.993783, 0.9887788, 0.9931634, 0.9946881, 0.9921972, 0.9926642, 0.9935148, 0.9891886, 0.99324447, 0.994046, 0.9911314, 0.99222696, 0.9936545, 0.98887885, 0.99355245, 0.99489176, 0.9922547, 0.99321246, 0.9942114, 0.98959786, 0.9934028, 0.99440914, 0.9918298, 0.9925574, 0.99377936, 0.9888393, 0.993251, 0.9946789, 0.9922766, 0.99270004, 0.99349856, 0.98919, 0.9932375, 0.9939924, 0.9911279, 0.9922484, 0.9936001, 0.98886955, 0.9935079, 0.9948772, 0.99221486, 0.9932295, 0.9941918, 0.9895593, 0.993345, 0.9944096, 0.9917841, 0.9925415, 0.9937558, 0.9887398, 0.99311393, 0.99471456, 0.99226665, 0.99261874, 0.99347216, 0.98919964, 0.9931399, 0.9940057, 0.99099606, 0.99209106, 0.9935574, 0.9889404, 0.993511, 0.9948648, 0.9921489, 0.9930875, 0.9940953, 0.9895822, 0.99332786, 0.99434656, 0.9917385, 0.99245495, 0.9936952, 0.9888425, 0.9931977, 0.9946671, 0.99224854, 0.9925634, 0.99343616, 0.9892007, 0.9932203, 0.99405116, 0.99109966, 0.9921227, 0.9935496, 0.98889345, 0.9935455, 0.9948397, 0.99222386, 0.99316484, 0.9941401, 0.9896554, 0.99342597, 0.9944194, 0.99182206, 0.99252737, 0.9937063, 0.98882514, 0.99325114, 0.9947005, 0.9922651, 0.9926184, 0.9934672, 0.9892699, 0.99326915, 0.9939998, 0.9911032, 0.99212235, 0.99354386, 0.98905903, 0.99351645, 0.99486154, 0.9922219, 0.9931311, 0.99411196, 0.9897367, 0.99330646, 0.9943382, 0.99178505, 0.9924056, 0.9936647, 0.9889872, 0.99309546, 0.99468386, 0.9922436, 0.99252456, 0.99339724, 0.9892343, 0.99299437, 0.9939819, 0.9911096, 0.9920442, 0.9934772, 0.98900115, 0.9930958, 0.99473315, 0.99217707, 0.9930743, 0.99403876, 0.9896366, 0.99304646, 0.99431235, 0.9917535, 0.9924235, 0.99366283, 0.988927, 0.99295336, 0.99462795, 0.9922422, 0.99261403, 0.9935296, 0.9893736, 0.993103, 0.99398416, 0.9911142, 0.9921591, 0.99360174, 0.9891171, 0.99330103, 0.99483615, 0.99226147, 0.99315614, 0.9941852, 0.9898315, 0.9931265, 0.99436647, 0.9918174, 0.992527, 0.993767, 0.9892079, 0.99306196, 0.99464947, 0.9922662, 0.99268556, 0.9935342, 0.989697, 0.99295783, 0.99394375, 0.99109346, 0.99214935, 0.9936097, 0.98925954, 0.99316037, 0.99485844, 0.9922168, 0.9931941, 0.9941816, 0.9898142, 0.9928994, 0.9943271, 0.9917625, 0.9925692, 0.9937929, 0.9891388, 0.992755, 0.99463624, 0.9922012, 0.9927073, 0.9935403, 0.9894874, 0.99291444, 0.9940078, 0.9910636, 0.99225444, 0.99364376, 0.98930293, 0.9933281, 0.99491465, 0.9922084, 0.9931914, 0.9942287, 0.9899863, 0.99301803, 0.9944066, 0.99178094, 0.9925349, 0.99382573, 0.989207, 0.9928925, 0.99469876, 0.99221593, 0.99268144, 0.99360317, 0.98953503, 0.992927, 0.99401784, 0.9910931, 0.9921624, 0.9936714, 0.9892782, 0.9933348, 0.9948835, 0.9922283, 0.9931639, 0.99422824, 0.9898691, 0.9931224, 0.99440145, 0.9918303, 0.9925305, 0.99381524, 0.98911625, 0.99297225, 0.99469084, 0.99225396, 0.99266434, 0.993606, 0.9895399, 0.99306136, 0.9939978, 0.9910892, 0.9921896, 0.9936718, 0.9892665, 0.99333584, 0.9948506, 0.99218667, 0.9931559, 0.9942603, 0.98992425, 0.9931045, 0.9943239, 0.9917681, 0.9924873, 0.9938285, 0.9892187, 0.99301976, 0.9946406, 0.9921772, 0.9926077, 0.99357915, 0.9895629, 0.99305725, 0.9939457, 0.9910601, 0.9921143, 0.99365485, 0.98931587, 0.9933276, 0.9948496, 0.9921827, 0.993149, 0.99421126, 0.9899497, 0.99316955, 0.9943581, 0.9917676, 0.9924947, 0.99379396, 0.98918074, 0.9929503, 0.9946506, 0.9921957, 0.9926232, 0.9935729, 0.9895684, 0.9930207, 0.993955, 0.9910438, 0.992134, 0.99362105, 0.98929054, 0.99338746, 0.9948411, 0.9921584, 0.9931108, 0.9942279, 0.98996407, 0.99317884, 0.9943429, 0.9917602, 0.99249834, 0.9938347, 0.98927045, 0.99307936, 0.9946612, 0.99217844, 0.99264413, 0.9936201, 0.98963565, 0.9931197, 0.9939733, 0.99107134, 0.99212897, 0.99365306, 0.98941064, 0.9933564, 0.99483687, 0.9921172, 0.9931084, 0.9942179, 0.99000216, 0.993152, 0.9943344, 0.9917046, 0.9923973, 0.99382776, 0.98925567, 0.99300367, 0.9946393, 0.9921644, 0.9924548, 0.99350876, 0.9895544, 0.9930777, 0.993962, 0.9910443, 0.99203265, 0.99360865, 0.98937863, 0.99332327, 0.9948206, 0.99213165, 0.99309385, 0.9942248, 0.98997974, 0.9931718, 0.9943814, 0.9917181, 0.9924064, 0.9938599, 0.9892575, 0.992968, 0.994617, 0.9919783, 0.9925817, 0.9936504, 0.98962444, 0.9931098, 0.9939819, 0.9909265, 0.9920506, 0.99371225, 0.9894216, 0.9933942, 0.99485964, 0.9920108, 0.9930227, 0.99425465, 0.9900327, 0.99322164, 0.99438393, 0.99165523, 0.99225616, 0.99380964, 0.9893099, 0.99300224, 0.9946176, 0.99205, 0.9923264, 0.9935834, 0.9896094, 0.9931151, 0.9939599, 0.99089795, 0.99165523, 0.993674, 0.9894097, 0.9933483, 0.994736, 0.99203897, 0.99266183, 0.9942267, 0.9899852, 0.99306947, 0.9941911, 0.99156064, 0.99197257, 0.9937767, 0.98923874, 0.9928762, 0.994572, 0.9920587, 0.9920678, 0.9935493, 0.98963785, 0.9928631, 0.99386424, 0.9908953, 0.9916671, 0.99367857, 0.989444, 0.99340487, 0.99487686, 0.99215275, 0.992757, 0.9942245, 0.99009925, 0.9931419, 0.99434584, 0.9917395, 0.9920923, 0.99379, 0.9893937, 0.9930218, 0.99463826, 0.9922086, 0.9921152, 0.99362236, 0.9897351, 0.99308324, 0.99401015, 0.9910574, 0.9915406, 0.99371177, 0.989441, 0.9933691, 0.9948541, 0.9921895, 0.9926933, 0.99427325, 0.9900766, 0.9931242, 0.9943714, 0.99174774, 0.99207664, 0.9938197, 0.989365, 0.9929668, 0.9946595, 0.99221134, 0.9922638, 0.9936329, 0.989698, 0.9930413, 0.9939812, 0.9910993, 0.99171245, 0.9936951, 0.9894656, 0.99329257, 0.9948565, 0.9921967, 0.9927576, 0.9942512, 0.9901215, 0.99293435, 0.9943126, 0.991734, 0.99211794, 0.9938436, 0.9893617, 0.99292034, 0.9946273, 0.9921239, 0.99225277, 0.99361527, 0.98967445, 0.9930703, 0.994014, 0.9909588, 0.9917612, 0.9937197, 0.9894636, 0.99327964, 0.9948995, 0.9920901, 0.9927988, 0.99431086, 0.99009496, 0.9931924, 0.99436694, 0.99170685, 0.99208075, 0.9939056, 0.98937255, 0.993087, 0.99473625, 0.99224323, 0.9923144, 0.99366415, 0.9896988, 0.9931005, 0.994097, 0.9910485, 0.99181414, 0.9937546, 0.98948497, 0.9934076, 0.9949223, 0.99218667, 0.99290836, 0.9943159, 0.99008477, 0.9931632, 0.99442965, 0.9917853, 0.9922937, 0.9939346, 0.9893897, 0.9929854, 0.99473083, 0.9921949, 0.9924455, 0.9937184, 0.989771, 0.9930946, 0.99409616, 0.9910889, 0.99200636, 0.99380046, 0.9895573, 0.99343807, 0.99495643, 0.9922047, 0.993086, 0.99437994, 0.9901765, 0.9932334, 0.99445724, 0.9918066, 0.99244857, 0.99398965, 0.98944527, 0.9931231, 0.9947693, 0.99221694, 0.99251163, 0.99376255, 0.989739, 0.9931443, 0.9940934, 0.9910784, 0.9920317, 0.99381995, 0.98949105, 0.9934736, 0.99495345, 0.99217916, 0.9930762, 0.9943995, 0.99011713, 0.9932267, 0.9945025, 0.99180883, 0.992446, 0.9940462, 0.98942226, 0.99312735, 0.99478364, 0.9922725, 0.99256533, 0.9937916, 0.98970526, 0.9931826, 0.9941366, 0.99112636, 0.9920994, 0.99387485, 0.9894885, 0.9934498, 0.9949917, 0.99226123, 0.99312806, 0.99439675, 0.9900789, 0.99329305, 0.994519, 0.9917977, 0.99245024, 0.99400204, 0.9893973, 0.9931839, 0.99483794, 0.99226135, 0.9925456, 0.99377644, 0.98969215, 0.9932549, 0.99418086, 0.9911448, 0.99203706, 0.99385893, 0.9895058, 0.99358773, 0.9950363, 0.99229735, 0.99305564, 0.994417, 0.99007416, 0.9933391, 0.99455804, 0.9918298, 0.9924036, 0.9940051, 0.9893227, 0.99317753, 0.9948035, 0.9922704, 0.992558, 0.9937477, 0.9896611, 0.99321294, 0.9941613, 0.99109876, 0.99198675, 0.99380076, 0.9894031, 0.9934952, 0.99500006, 0.9922206, 0.9930281, 0.9943621, 0.99003, 0.9932902, 0.99451995, 0.991819, 0.99238575, 0.99397874, 0.98928076, 0.9931304, 0.9948152, 0.9922307, 0.99254537, 0.99376655, 0.9896668, 0.99318933, 0.9941554, 0.9911216, 0.99207675, 0.9938507, 0.98950785, 0.9935381, 0.99503535, 0.9922306, 0.9930905, 0.9944149, 0.99005556, 0.9932892, 0.99453115, 0.9917929, 0.99242395, 0.99400264, 0.9893215, 0.99318343, 0.99482805, 0.99226767, 0.99260557, 0.9937989, 0.98968154, 0.9932214, 0.9941395, 0.99113846, 0.9920995, 0.9938676, 0.9894119, 0.99354124, 0.99501246, 0.9922389, 0.993101, 0.9944457, 0.9900392, 0.99332666, 0.99453646, 0.99184567, 0.99244, 0.99403864, 0.989288, 0.9931432, 0.9948211, 0.99223936, 0.992591, 0.9938268, 0.98961943, 0.99323636, 0.99419934, 0.9911306, 0.9920704, 0.99387896, 0.9893078, 0.99345005, 0.995001, 0.9922437, 0.99302965, 0.99438626, 0.9899697, 0.99300426, 0.9942187, 0.99184775, 0.99221766, 0.9940031, 0.9891565, 0.9927947, 0.9945821, 0.9922696, 0.99228305, 0.99379313, 0.98957264, 0.99278426, 0.9939715, 0.99116254, 0.9918074, 0.99381, 0.989309, 0.99300694, 0.9948278, 0.99229926, 0.99278283, 0.994385, 0.98995274, 0.9928231, 0.9942696, 0.99182737, 0.9921014, 0.9939645, 0.9891922, 0.9926293, 0.99452716, 0.99223185, 0.99229044, 0.9937814, 0.9895579, 0.9927469, 0.9938601, 0.9910535, 0.9916916, 0.9937871, 0.989297, 0.9930767, 0.99476445, 0.9921928, 0.99275714, 0.99439806, 0.98998946, 0.9929026, 0.99425614, 0.9918275, 0.99215126, 0.9939985, 0.9892643, 0.9927543, 0.994579, 0.99228543, 0.9923048, 0.9937987, 0.98965025, 0.9928317, 0.99388295, 0.99112695, 0.99178, 0.99383837, 0.98937106, 0.99316, 0.9948075, 0.99225336, 0.99288565, 0.99441046, 0.99001676, 0.9929387, 0.9942929, 0.99188024, 0.9921967, 0.9940118, 0.98931515, 0.9927584, 0.99455696, 0.992276, 0.9923258, 0.993801, 0.9896667, 0.9927039, 0.993796, 0.9911931, 0.9918196, 0.9938531, 0.9894428, 0.9930635, 0.99472183, 0.9923126, 0.9928945, 0.99443376, 0.9900399, 0.9929028, 0.9942606, 0.9919138, 0.992241, 0.99405044, 0.98932195, 0.9927462, 0.99458444, 0.9923247, 0.9923731, 0.99384, 0.9896685, 0.9928275, 0.99392784, 0.9912134, 0.9918431, 0.99391156, 0.98943615, 0.993192, 0.99483, 0.9923029, 0.99292624, 0.9944958, 0.99007577, 0.99296814, 0.99432415, 0.99188954, 0.9922523, 0.9941134, 0.9893606, 0.9928069, 0.99460745, 0.99231184, 0.9923657, 0.9938785, 0.98971343, 0.9928854, 0.9939661, 0.9912244, 0.99182796, 0.9939545, 0.98946464, 0.9932539, 0.99486494, 0.99233645, 0.9928952, 0.9944986, 0.99009585, 0.99299014, 0.9943457, 0.9919267, 0.9922225, 0.9940975, 0.9893446, 0.99284416, 0.9946197, 0.9923083, 0.99235094, 0.9938733, 0.9896881, 0.99281317, 0.9938911, 0.99120814, 0.99185866, 0.9939212, 0.98946136, 0.99319106, 0.9947995, 0.9923381, 0.99291044, 0.99446976, 0.99016285, 0.9929853, 0.9942801, 0.991927, 0.9922599, 0.9940573, 0.9894971, 0.9928145, 0.9945879, 0.99236405, 0.9923403, 0.99384, 0.9898118, 0.99283135, 0.9938349, 0.99127614, 0.99180144, 0.9939409, 0.9895801, 0.9931926, 0.99475217, 0.9923294, 0.9928611, 0.99449813, 0.9901693, 0.99297756, 0.9942408, 0.99192166, 0.99219453, 0.9941016, 0.9894398, 0.9927638, 0.9945801, 0.9923707, 0.992338, 0.993907, 0.9898224, 0.99278355, 0.99390393, 0.9912921, 0.9918756, 0.9939461, 0.98959833, 0.99318427, 0.9947735, 0.9923798, 0.9928826, 0.9945228, 0.99019676, 0.99299437, 0.9943075, 0.99193996, 0.9922151, 0.99409485, 0.98949116, 0.9928703, 0.9945642, 0.99235266, 0.9923333, 0.9938706, 0.98979855, 0.99293447, 0.99386376, 0.99124515, 0.9918723, 0.99389863, 0.9895544, 0.99324304, 0.99473315, 0.9923494, 0.99287933, 0.9944431, 0.99003685, 0.99297744, 0.994184, 0.9919478, 0.9921929, 0.993954, 0.9891558, 0.992893, 0.9945438, 0.99233973, 0.99233925, 0.99382454, 0.98950046, 0.99288404, 0.9938577, 0.99116796, 0.99179643, 0.993881, 0.9889704, 0.9931948, 0.99478674, 0.99231607, 0.99287426, 0.99441624, 0.98966044, 0.99290824, 0.99425745, 0.99188095, 0.9922037, 0.9940503, 0.98899055, 0.9928256, 0.9945743, 0.9923467, 0.99232733, 0.9938109, 0.989205, 0.99290293, 0.99387616, 0.99123836, 0.9917835, 0.99384755, 0.9890133, 0.99323, 0.99478, 0.9922847, 0.99280614, 0.994417, 0.9897201, 0.9929792, 0.9942467, 0.99196285, 0.9922376, 0.9940373, 0.9890048, 0.9928046, 0.9945478, 0.99239177, 0.992349, 0.9938167, 0.9893863, 0.9928415, 0.99386895, 0.99130464, 0.9918643, 0.99387425, 0.9890882, 0.99314743, 0.9947649, 0.9923934, 0.9928839, 0.99443024, 0.98967814, 0.99293184, 0.994259, 0.9919843, 0.99219877, 0.9940019, 0.9888842, 0.9927846, 0.9945533, 0.99239624, 0.9922805, 0.99376065, 0.98924017, 0.9928577, 0.9938594, 0.9912676, 0.9917288, 0.9938326, 0.9888931, 0.99319845, 0.99475914, 0.99233294, 0.9927898, 0.9943904, 0.9895084, 0.99295527, 0.9942325, 0.9919234, 0.99214137, 0.99396694, 0.9887579, 0.9928179, 0.99453765, 0.9923442, 0.9922571, 0.9937186, 0.98901737, 0.99289685, 0.99388474, 0.99126893, 0.9917555, 0.9937935, 0.9887861, 0.99326336, 0.99479014, 0.99236536, 0.9928048, 0.994387, 0.98947203, 0.99302953, 0.99426454, 0.99193865, 0.99217016, 0.9939685, 0.98868227, 0.9928583, 0.99455696, 0.9923702, 0.99226475, 0.9937663, 0.98912036, 0.99291915, 0.99385834, 0.99123585, 0.991746, 0.99380857, 0.98876464, 0.9932352, 0.99476737, 0.99233097, 0.99280775, 0.9944227, 0.98949593, 0.9930515, 0.99426794, 0.9919396, 0.9921715, 0.99399626, 0.98876977, 0.9928725, 0.99457586, 0.99237216, 0.9923238, 0.9937738, 0.9891406, 0.9929136, 0.9938433, 0.9912307, 0.9917548, 0.9938268, 0.98886114, 0.99321634, 0.9948009, 0.9923156, 0.99282575, 0.99440646, 0.9895696, 0.99301404, 0.9943079, 0.9919675, 0.99216497, 0.9940193, 0.98884577, 0.99295866, 0.994619, 0.99239457, 0.9922948, 0.9938141, 0.9891676, 0.9929778, 0.9939322, 0.9913086, 0.99177915, 0.9938613, 0.98883367, 0.9932887, 0.9948364, 0.9923983, 0.9928207, 0.99444485, 0.9895169, 0.9930547, 0.99430096, 0.99201816, 0.9921921, 0.9940292, 0.9887476, 0.99283046, 0.9946223, 0.9924846, 0.99233896, 0.9938117, 0.9891943, 0.9929321, 0.9939123, 0.9913386, 0.99181294, 0.9938315, 0.9888271, 0.99323237, 0.9948041, 0.9923959, 0.99285805, 0.9944294, 0.98955536, 0.9930621, 0.9942702, 0.99198335, 0.9922025, 0.9939985, 0.9888136, 0.99285114, 0.9945729, 0.99241006, 0.99233925, 0.9937546, 0.9891534, 0.9929848, 0.99388015, 0.9912949, 0.9918075, 0.99381846, 0.9888549, 0.99327594, 0.9947565, 0.99234843, 0.9928451, 0.9943632, 0.9895751, 0.99305576, 0.9942889, 0.9919556, 0.9922369, 0.99396586, 0.9887754, 0.99290884, 0.9945873, 0.9923665, 0.9923488, 0.99372005, 0.9892225, 0.99290437, 0.9938832, 0.99126494, 0.9918584, 0.99377596, 0.98880416, 0.99323034, 0.9947877, 0.9922788, 0.9928814, 0.99435925, 0.9895001, 0.9930287, 0.9943285, 0.991923, 0.9922145, 0.99395823, 0.98879784, 0.99284667, 0.9945947, 0.9923738, 0.9923265, 0.9937307, 0.9891784, 0.99288684, 0.99394196, 0.99124503, 0.9917853, 0.9937796, 0.98887503, 0.9932242, 0.9948188, 0.99228907, 0.99282515, 0.9943556, 0.9894902, 0.9929826, 0.99432755, 0.9919091, 0.99213916, 0.99393785, 0.9887244, 0.9928005, 0.99462795, 0.9923462, 0.992269, 0.9937296, 0.9890893, 0.99281657, 0.9939614, 0.99127746, 0.991778, 0.99377394, 0.9888497, 0.9932027, 0.99483323, 0.99234974, 0.9928404, 0.9943456, 0.9894991, 0.9929767, 0.9943428, 0.9919831, 0.99215937, 0.9939306, 0.98877466, 0.992804, 0.9946294, 0.9923582, 0.9922942, 0.993682, 0.98909307, 0.99287647, 0.9939218, 0.9912264, 0.99177074, 0.99374485, 0.9887826, 0.99320084, 0.9948002, 0.9923008, 0.9928395, 0.99431235, 0.9894763, 0.99292505, 0.99430233, 0.99188846, 0.99218243, 0.9938856, 0.98871976, 0.99278474, 0.994603, 0.99231076, 0.99228024, 0.9936597, 0.989075, 0.9928114, 0.99390817, 0.99120575, 0.99177366, 0.99371415, 0.9887889, 0.99314636, 0.9948029, 0.99228644, 0.9928139, 0.99433196, 0.9894634, 0.9929282, 0.9943118, 0.9918749, 0.9921748, 0.99390924, 0.9887636, 0.99276745, 0.9946302, 0.9923415, 0.9923259, 0.99368954, 0.9891294, 0.99282396, 0.9939423, 0.99124795, 0.99183685, 0.99376595, 0.98890895, 0.9931906, 0.99485266, 0.9923581, 0.99291575, 0.99437636, 0.98958117, 0.9929618, 0.99436116, 0.9919723, 0.9922669, 0.99394137, 0.98882407, 0.992827, 0.99466616, 0.99239, 0.9923861, 0.9937342, 0.9891696, 0.9929402, 0.9939702, 0.9912976, 0.9918806, 0.99376935, 0.98888004, 0.9933101, 0.9948707, 0.99235857, 0.99292845, 0.99436414, 0.9895677, 0.99301577, 0.99434936, 0.9919951, 0.9922522, 0.9939408, 0.988827, 0.99289626, 0.9946424, 0.99242795, 0.99239796, 0.99371743, 0.9892265, 0.99296725, 0.9940136, 0.991347, 0.9919007, 0.99379, 0.98895556, 0.99330914, 0.9948807, 0.99236333, 0.99295396, 0.99437636, 0.98963755, 0.99312085, 0.9943982, 0.991968, 0.9922937, 0.9939541, 0.98887515, 0.9929287, 0.99466854, 0.99238753, 0.9924012, 0.99372923, 0.9892281, 0.9929543, 0.99395424, 0.9912792, 0.99184567, 0.9937452, 0.9889081, 0.993237, 0.99482936, 0.9923649, 0.9929075, 0.9943596, 0.9895964, 0.99299896, 0.99435234, 0.9919797, 0.99222565, 0.99393845, 0.9888031, 0.99284303, 0.9946367, 0.9924212, 0.9923886, 0.99372214, 0.9892163, 0.99287224, 0.99394315, 0.99128914, 0.9918792, 0.9937512, 0.98886544, 0.9931971, 0.99482816, 0.99238163, 0.992919, 0.9943485, 0.98950714, 0.9929293, 0.99432725, 0.99201536, 0.992269, 0.9939482, 0.98873097, 0.99272245, 0.99458754, 0.9923753, 0.9924092, 0.993722, 0.98914486, 0.99285334, 0.9939136, 0.9913049, 0.9918888, 0.99376667, 0.98884773, 0.99319434, 0.99482554, 0.9924252, 0.99296135, 0.99439406, 0.9896506, 0.9930421, 0.9943753, 0.9920632, 0.9923396, 0.9939573, 0.9888616, 0.9927907, 0.9946458, 0.9924731, 0.99245584, 0.9937551, 0.9892403, 0.99289787, 0.9939926, 0.9913653, 0.9919397, 0.99379855, 0.988932, 0.99323565, 0.99485624, 0.99244225, 0.99298275, 0.9943755, 0.9896209, 0.99301404, 0.9943976, 0.99206233, 0.9923311, 0.99395525, 0.9888685, 0.9928404, 0.9947057, 0.9924602, 0.99246114, 0.99375004, 0.98924446, 0.99291855, 0.9940357, 0.9913884, 0.991943, 0.99382436, 0.988947, 0.99318564, 0.9949026, 0.9924157, 0.99296063, 0.99440455, 0.9896478, 0.99303085, 0.994417, 0.9920582, 0.992315, 0.99398506, 0.9888095, 0.99283, 0.99472374, 0.99249756, 0.99245775, 0.993787, 0.9891984, 0.9929287, 0.9940572, 0.9914306, 0.9919413, 0.9938308, 0.9889632, 0.99323773, 0.9949288, 0.99246466, 0.99298465, 0.99440587, 0.9896421, 0.99300164, 0.99444425, 0.9920832, 0.99234575, 0.9939838, 0.9888926, 0.9928444, 0.9947266, 0.9925012, 0.9924696, 0.99375993, 0.9892293, 0.99290234, 0.994039, 0.9913774, 0.9919504, 0.9938034, 0.9889609, 0.9931717, 0.994913, 0.9924201, 0.9930057, 0.9943923, 0.98966616, 0.9929427, 0.9943919, 0.9920305, 0.9923374, 0.9939581, 0.98894346, 0.99281913, 0.9947036, 0.992454, 0.99247277, 0.99375653, 0.9892681, 0.99289554, 0.99402857, 0.9914171, 0.99197596, 0.9937814, 0.9889369, 0.9932181, 0.9949006, 0.9924454, 0.99302673, 0.99437225, 0.9896858, 0.99299777, 0.99444085, 0.9920704, 0.9923663, 0.99395055, 0.9889292, 0.9928357, 0.99472195, 0.99247783, 0.9925099, 0.99375135, 0.98930466, 0.9928878, 0.9940408, 0.9914125, 0.99197125, 0.99378574, 0.98904675, 0.9932482, 0.9949156, 0.99246514, 0.9930462, 0.99437934, 0.98976165, 0.99308586, 0.99443555, 0.9920752, 0.9923702, 0.9939388, 0.9889713, 0.9929455, 0.9947392, 0.99248487, 0.9925051, 0.9937186, 0.98933035, 0.992959, 0.9940521, 0.9914301, 0.99197316, 0.9937776, 0.9890486, 0.99325645, 0.9949126, 0.99246234, 0.99302244, 0.99435973, 0.9897016, 0.9929461, 0.9944024, 0.9921267, 0.9923736, 0.99389803, 0.9889361, 0.99282587, 0.99469143, 0.9925765, 0.99250484, 0.9937046, 0.98930025, 0.99287194, 0.9940521, 0.9915202, 0.9919904, 0.9937297, 0.98895943, 0.99316907, 0.99487567, 0.992574, 0.99303997, 0.99433666, 0.989683, 0.99288744, 0.99440145, 0.99217355, 0.99235547, 0.9939065, 0.9888881, 0.99279034, 0.99466336, 0.99261934, 0.99251056, 0.99372464, 0.9892463, 0.99289, 0.9940005, 0.9915628, 0.9919904, 0.993753, 0.98894274, 0.9932154, 0.9948631, 0.9925976, 0.99300224, 0.99437416, 0.98968005, 0.99297416, 0.99440384, 0.9922583, 0.9923562, 0.993962, 0.9888781, 0.9927723, 0.99469733, 0.9926406, 0.9924886, 0.99373543, 0.98921335, 0.9928207, 0.99406165, 0.9915964, 0.99199617, 0.99378514, 0.98897505, 0.99326056, 0.99491036, 0.99261343, 0.9930727, 0.9944265, 0.98971474, 0.99302906, 0.9944169, 0.99226946, 0.9924374, 0.9940135, 0.988998, 0.9929351, 0.99471676, 0.9926617, 0.9925626, 0.9938089, 0.98934984, 0.99297416, 0.99405575, 0.99156946, 0.9920403, 0.99383926, 0.989042, 0.9932023, 0.99489045, 0.99259573, 0.9930692, 0.994417, 0.9896925, 0.993053, 0.99439085, 0.9922086, 0.9923738, 0.99399793, 0.98897725, 0.9929103, 0.9946576, 0.9926359, 0.99258786, 0.99381846, 0.98944646, 0.99299204, 0.994025, 0.9916232, 0.9920569, 0.99386024, 0.98920095, 0.9932787, 0.994896, 0.9926192, 0.9931284, 0.9944452, 0.9898887, 0.99306077, 0.9944193, 0.99224114, 0.9925085, 0.99402314, 0.9890962, 0.99292713, 0.99471074, 0.99263847, 0.99261475, 0.9938181, 0.9894739, 0.9930259, 0.99410594, 0.99159724, 0.9920831, 0.993836, 0.98913467, 0.9933316, 0.994915, 0.99263364, 0.99311477, 0.99441797, 0.9898118, 0.993093, 0.9944663, 0.992261, 0.9925034, 0.994013, 0.98906964, 0.9929797, 0.99474937, 0.9926577, 0.99263567, 0.9938459, 0.98946124, 0.99302965, 0.9940807, 0.99164164, 0.9921341, 0.993877, 0.98918086, 0.9933297, 0.9949437, 0.99263096, 0.9931409, 0.99443847, 0.9898002, 0.9930563, 0.99446315, 0.9922462, 0.9925253, 0.99402595, 0.98906785, 0.9929635, 0.9947655, 0.9926602, 0.992661, 0.9938301, 0.98944366, 0.99300814, 0.9941198, 0.9916397, 0.9921484, 0.99385047, 0.9891872, 0.9933384, 0.9949957, 0.9926486, 0.99316883, 0.99446076, 0.9898034, 0.99310344, 0.9945309, 0.9922795, 0.992519, 0.99404234, 0.9890303, 0.9929898, 0.9947783, 0.99263555, 0.9926117, 0.99379116, 0.98940516, 0.99299365, 0.9941077, 0.9915798, 0.9920603, 0.99379784, 0.9891188, 0.9933402, 0.99497825, 0.99260867, 0.993116, 0.9943561, 0.9897653, 0.99311066, 0.99449825, 0.9922362, 0.99247897, 0.9939774, 0.9889081, 0.99271315, 0.9947384, 0.9925997, 0.99259335, 0.99376243, 0.98917633, 0.99274266, 0.9939901, 0.9915487, 0.9921341, 0.99379116, 0.98880506, 0.99288905, 0.9948416, 0.9925573, 0.99314684, 0.99434596, 0.98954004, 0.9925875, 0.9943755, 0.9922017, 0.99252456, 0.9939025, 0.9887428, 0.9926198, 0.99468046, 0.99259984, 0.9925943, 0.9936555, 0.98902965, 0.99249107, 0.9939585, 0.99153405, 0.9919974, 0.99365497, 0.9887016, 0.9928889, 0.9947771, 0.9925604, 0.9930496, 0.99425006, 0.9893929, 0.992712, 0.99423754, 0.99216753, 0.99236476, 0.9938029, 0.98852986, 0.99243546, 0.99451935, 0.99257636, 0.99250317, 0.993609, 0.98890746, 0.9925115, 0.9938148, 0.9915001, 0.99194044, 0.9936346, 0.9884729, 0.9927482, 0.99466157, 0.9924898, 0.9929134, 0.99420714, 0.98916095, 0.99246913, 0.9941342, 0.9921043, 0.9923002, 0.99380904, 0.98852086, 0.9925107, 0.9945038, 0.99255824, 0.99246055, 0.99361223, 0.9889275, 0.99262017, 0.9938088, 0.9915336, 0.99193597, 0.99367106, 0.98850536, 0.9928972, 0.9946294, 0.992531, 0.992945, 0.99426603, 0.98919535, 0.99260056, 0.99411416, 0.9921703, 0.9923332, 0.9938262, 0.9883901, 0.99238896, 0.9944423, 0.9925855, 0.99247384, 0.9935927, 0.98874015, 0.9924846, 0.9936778, 0.9915063, 0.9919383, 0.99360776, 0.9882294, 0.99266714, 0.9945432, 0.99249274, 0.9929015, 0.9941817, 0.9890109, 0.9924284, 0.99401486, 0.992086, 0.9922059, 0.9937545, 0.987966, 0.9922401, 0.9943526, 0.9924926, 0.9923874, 0.99357915, 0.98850805, 0.9924202, 0.99375546, 0.9914892, 0.9919058, 0.99365574, 0.98823625, 0.9928584, 0.9946893, 0.99248594, 0.9928934, 0.9942577, 0.98894006, 0.9926093, 0.994234, 0.99213624, 0.9922644, 0.9938034, 0.9880407, 0.9921491, 0.9944492, 0.99256223, 0.992381, 0.9936049, 0.98857784, 0.9924482, 0.99388224, 0.9914954, 0.99192214, 0.9936462, 0.98825467, 0.99279165, 0.99472696, 0.9924925, 0.99299836, 0.99424815, 0.9890525, 0.992543, 0.99418557, 0.99212825, 0.9923576, 0.99380904, 0.9881783, 0.99232346, 0.9944822, 0.9925255, 0.9924622, 0.99359524, 0.98849666, 0.99225956, 0.99371946, 0.99146575, 0.99191624, 0.9935828, 0.9880944, 0.9925237, 0.9945901, 0.9924648, 0.9929737, 0.9941976, 0.9888332, 0.992241, 0.99407, 0.99195474, 0.9922186, 0.99372756, 0.9878108, 0.99188226, 0.99431604, 0.9924092, 0.99231696, 0.99352455, 0.98825, 0.99193573, 0.99359065, 0.9913494, 0.99179935, 0.99357206, 0.9878615, 0.9922589, 0.99451345, 0.9923949, 0.9928647, 0.994167, 0.9887455, 0.9920798, 0.99404985, 0.9920156, 0.99221027, 0.99375004, 0.98778546, 0.9919286, 0.99437803, 0.9924447, 0.9923663, 0.9935154, 0.9882951, 0.99213517, 0.9936959, 0.9914142, 0.991816, 0.9935628, 0.9879319, 0.9925081, 0.99465024, 0.99248266, 0.99286085, 0.9941918, 0.9886696, 0.9921739, 0.9940832, 0.9920461, 0.9922042, 0.9937284, 0.9877817, 0.99195945, 0.9943797, 0.99246186, 0.99228376, 0.99351335, 0.9882373, 0.9920697, 0.9936481, 0.99139357, 0.9917322, 0.993555, 0.9878228, 0.99241126, 0.9945703, 0.9924271, 0.9928082, 0.9941443, 0.98864263, 0.9921187, 0.99406636, 0.99202865, 0.99215955, 0.9937079, 0.98775184, 0.99195427, 0.9943608, 0.9924317, 0.9922643, 0.99347997, 0.98813593, 0.99203026, 0.9936133, 0.99134624, 0.99172264, 0.9935376, 0.987793, 0.99241525, 0.99457854, 0.9923839, 0.99277663, 0.9941342, 0.988536, 0.99205315, 0.99403363, 0.99198604, 0.99209785, 0.9936986, 0.987712, 0.99195415, 0.99438107, 0.99242455, 0.992268, 0.99348557, 0.98810333, 0.9920421, 0.99366057, 0.9913544, 0.9917601, 0.9935394, 0.9878202, 0.99241656, 0.99460804, 0.99237674, 0.9927862, 0.99415106, 0.9885522, 0.99209917, 0.99409276, 0.9920032, 0.9921349, 0.9937232, 0.9877592, 0.99202204, 0.9944552, 0.9924305, 0.9923282, 0.99354655, 0.98818374, 0.992065, 0.9937928, 0.99136484, 0.99179643, 0.9935788, 0.98783475, 0.9924265, 0.99468845, 0.9924017, 0.9928394, 0.9941729, 0.9886241, 0.99208367, 0.9941658, 0.99198854, 0.99217635, 0.99374616, 0.98780173, 0.9919932, 0.9945109, 0.99241525, 0.9923069, 0.99350995, 0.98822534, 0.99208814, 0.9938162, 0.9913543, 0.99179655, 0.9935981, 0.98788536, 0.992446, 0.99471265, 0.99241805, 0.9928328, 0.9942044, 0.9886339, 0.99213856, 0.9942064, 0.9920318, 0.99219173, 0.9937942, 0.9878263, 0.99201995, 0.9945333, 0.9924495, 0.9923334, 0.9935607, 0.9882239, 0.992006, 0.9938155, 0.99140424, 0.9918247, 0.993584, 0.9878294, 0.9923403, 0.9946947, 0.99244493, 0.99286014, 0.9941962, 0.988638, 0.9921286, 0.9941864, 0.99208015, 0.99219126, 0.9937352, 0.9877735, 0.9920008, 0.9944727, 0.9924817, 0.99227273, 0.99343926, 0.9881264, 0.9920771, 0.9938082, 0.9914607, 0.99174565, 0.9935144, 0.98787725, 0.99246234, 0.9947293, 0.9925051, 0.9928645, 0.994218, 0.9886097, 0.9921618, 0.9942678, 0.99217516, 0.9922555, 0.99379385, 0.9878734, 0.9921327, 0.99459505, 0.99255556, 0.9924042, 0.99357104, 0.98827785, 0.9922185, 0.9939096, 0.99153626, 0.99191195, 0.9935934, 0.987734, 0.9925209, 0.9947483, 0.9925134, 0.9929249, 0.99415445, 0.988608, 0.9922611, 0.99427843, 0.9921245, 0.99225926, 0.9937475, 0.98763263, 0.9920139, 0.9945379, 0.992481, 0.9923603, 0.9934916, 0.9879067, 0.9920442, 0.9938162, 0.99136686, 0.99177414, 0.9934888, 0.9874817, 0.99235135, 0.9947787, 0.99246716, 0.992814, 0.9941228, 0.98833126, 0.99205893, 0.99425614, 0.9920781, 0.9921347, 0.9936952, 0.9874176, 0.99184555, 0.99449414, 0.9924749, 0.9922248, 0.99346393, 0.9878208, 0.9918894, 0.99377286, 0.99137115, 0.99163485, 0.9935301, 0.98735946, 0.9922214, 0.9946394, 0.9923793, 0.9926588, 0.9941011, 0.98810446, 0.9919186, 0.9941163, 0.9919974, 0.99202055, 0.9936614, 0.9872708, 0.99173206, 0.9944108, 0.9923868, 0.99205506, 0.9933814, 0.9875129, 0.9917365, 0.9936463, 0.99131894, 0.99143714, 0.9934176, 0.9872158, 0.99215573, 0.9945598, 0.9923232, 0.99247056, 0.99403125, 0.987998, 0.99187803, 0.9940303, 0.9919199, 0.99169827, 0.99354386, 0.9870034, 0.99177176, 0.9943403, 0.99235946, 0.9918377, 0.9933861, 0.98734164, 0.99180555, 0.99360716, 0.9912687, 0.99122393, 0.99337995, 0.9868629, 0.99205387, 0.9944365, 0.9923162, 0.9923282, 0.9939947, 0.98780036, 0.99189186, 0.99397343, 0.99196833, 0.9917461, 0.99354935, 0.986986, 0.9918256, 0.9943187, 0.99238825, 0.9918841, 0.993382, 0.9874641, 0.9918609, 0.9935869, 0.99127394, 0.9913875, 0.99344015, 0.9870978, 0.99218374, 0.9945374, 0.9923738, 0.99254405, 0.99409086, 0.9879084, 0.9919327, 0.99405855, 0.9919763, 0.99184227, 0.9936143, 0.9870331, 0.99177027, 0.9943574, 0.99234504, 0.99197376, 0.9934155, 0.98742396, 0.99175394, 0.9936394, 0.9912738, 0.9914246, 0.9934556, 0.9870603, 0.99204797, 0.9945027, 0.992327, 0.99250317, 0.99406105, 0.9879524, 0.9918385, 0.994027, 0.9919355, 0.9917705, 0.9936201, 0.9871354, 0.9916734, 0.99436563, 0.9923793, 0.99197465, 0.9934336, 0.9875374, 0.9917324, 0.9936161, 0.9913056, 0.99147147, 0.9934493, 0.98716915, 0.9920699, 0.9944912, 0.99234986, 0.9925289, 0.9940614, 0.9880144, 0.99186057, 0.99405056, 0.9919912, 0.99189013, 0.993655, 0.98715496, 0.99176663, 0.99439687, 0.9923753, 0.99193805, 0.9934204, 0.9875558, 0.9918147, 0.9936917, 0.9912606, 0.99146336, 0.99348253, 0.98726094, 0.9921963, 0.99460614, 0.9923369, 0.9925587, 0.9940878, 0.98810774, 0.99189013, 0.9941174, 0.9919199, 0.9918602, 0.9936374, 0.9872388, 0.99169767, 0.9943404, 0.9922914, 0.99196553, 0.99339503, 0.9875996, 0.99171025, 0.9936765, 0.99123025, 0.9913937, 0.9934017, 0.98720837, 0.9920556, 0.9945407, 0.9922881, 0.9924534, 0.9940414, 0.9880393, 0.99170107, 0.9941012, 0.99191135, 0.9918508, 0.99362046, 0.98716706, 0.9915297, 0.9943878, 0.99230254, 0.9919396, 0.993423, 0.9875788, 0.99157435, 0.99364644, 0.99122906, 0.9913527, 0.9934497, 0.98713255, 0.9918111, 0.99449414, 0.99226123, 0.99244446, 0.99402857, 0.9879654, 0.99151695, 0.9939309, 0.99183637, 0.99176764, 0.99358916, 0.98708886, 0.99135864, 0.9942578, 0.99229187, 0.9918617, 0.9933692, 0.9874964, 0.9914425, 0.99354196, 0.9912335, 0.9913265, 0.99343157, 0.9871194, 0.9917652, 0.9944155, 0.99233294, 0.99245894, 0.99402326, 0.9878642, 0.9914238, 0.9938978, 0.9918257, 0.99169874, 0.9935215, 0.98702264, 0.99121875, 0.9942208, 0.9923379, 0.9918784, 0.99332374, 0.98752, 0.99140596, 0.99346066, 0.99120986, 0.99124515, 0.9933644, 0.9871654, 0.99165875, 0.99441737, 0.99229115, 0.9923732, 0.99405307, 0.98809016, 0.99133134, 0.9939615, 0.99185526, 0.99172205, 0.9935567, 0.98712337, 0.99126, 0.9940363, 0.99229115, 0.9916929, 0.99323165, 0.98739153, 0.9913495, 0.993427, 0.9911711, 0.99122614, 0.9933791, 0.9870466, 0.99158657, 0.9942452, 0.9921859, 0.9923238, 0.9939575, 0.9879596, 0.99130255, 0.99395126, 0.991876, 0.99172264, 0.9935148, 0.9870878, 0.9913631, 0.9943733, 0.99232495, 0.9918783, 0.9933502, 0.987509, 0.99143153, 0.99371535, 0.9913095, 0.9913699, 0.9933756, 0.987148, 0.99189353, 0.99457824, 0.9924177, 0.9925094, 0.99400747, 0.9880299, 0.99163616, 0.9940805, 0.9919791, 0.9918085, 0.9935329, 0.98717934, 0.99153054, 0.99442255, 0.9924345, 0.99196374, 0.99332434, 0.98758274, 0.99167573, 0.99377465, 0.9913366, 0.9914, 0.9933683, 0.98725426, 0.99199015, 0.9946631, 0.99241406, 0.9924805, 0.9939819, 0.9880453, 0.9916717, 0.9941309, 0.99201596, 0.9918412, 0.9935714, 0.9872175, 0.9915424, 0.9944504, 0.99243706, 0.9919343, 0.99336195, 0.9875925, 0.99159825, 0.99376136, 0.99138767, 0.9914225, 0.99343675, 0.98725486, 0.99198204, 0.9947011, 0.99241674, 0.99246114, 0.9940627, 0.9880512, 0.99168456, 0.9941547, 0.9920033, 0.99176884, 0.9935709, 0.9871288, 0.9913589, 0.9944444, 0.99240935, 0.99181515, 0.9933465, 0.98751134, 0.9914383, 0.99370486, 0.9913305, 0.9912503, 0.9933488, 0.9871487, 0.9917629, 0.994586, 0.9923304, 0.99231595, 0.99395716, 0.98794204, 0.991398, 0.9940415, 0.9919268, 0.9916562, 0.9935263, 0.9870188, 0.99121106, 0.99435925, 0.9923627, 0.99178797, 0.9933117, 0.98746324, 0.991326, 0.9936342, 0.9912608, 0.9912277, 0.9933623, 0.98712116, 0.9917026, 0.9945695, 0.992303, 0.9923225, 0.993968, 0.98803604, 0.9913399, 0.994049, 0.99192375, 0.99171084, 0.99355185, 0.9870897, 0.99115866, 0.99434245, 0.9923305, 0.9918207, 0.9933302, 0.9875059, 0.9912157, 0.9936468, 0.9912873, 0.9912527, 0.99334323, 0.9871332, 0.99156654, 0.9945128, 0.9923041, 0.992394, 0.9939563, 0.98795253, 0.99122226, 0.9939786, 0.9918831, 0.99171036, 0.9934556, 0.9870065, 0.9910264, 0.9942982, 0.9923339, 0.99183476, 0.9932289, 0.98738956, 0.9912203, 0.99362326, 0.99121785, 0.9912687, 0.9932626, 0.98703486, 0.991589, 0.99452657, 0.9922456, 0.9923589, 0.99390686, 0.9878857, 0.9913812, 0.99402183, 0.99183625, 0.9917081, 0.99348056, 0.9869886, 0.9911862, 0.9943473, 0.99224854, 0.9917584, 0.9932863, 0.98736465, 0.9912755, 0.99362785, 0.9911453, 0.9911999, 0.9933229, 0.987011, 0.9916618, 0.99454165, 0.9921963, 0.99234116, 0.99396056, 0.9878197, 0.99141055, 0.9940632, 0.99174, 0.99170566, 0.9934523, 0.9868682, 0.99126726, 0.99434775, 0.9921686, 0.99178153, 0.9932227, 0.9872808, 0.9911827, 0.99359524, 0.9910274, 0.9912053, 0.9932093, 0.9868688, 0.9914675, 0.99449956, 0.99213916, 0.99228245, 0.9938599, 0.98776263, 0.99118036, 0.9939626, 0.9917066, 0.99165887, 0.9934149, 0.98682326, 0.9909628, 0.9942783, 0.9921732, 0.9917864, 0.9932017, 0.98723567, 0.99101806, 0.993511, 0.99101853, 0.99115145, 0.9931865, 0.9868853, 0.9913852, 0.99442244, 0.99205774, 0.9922589, 0.99379903, 0.987723, 0.9909787, 0.99385977, 0.9916379, 0.9916004, 0.9933193, 0.9868148, 0.990871, 0.9942301, 0.99212205, 0.99174505, 0.9931539, 0.9872241, 0.99097764, 0.9934848, 0.9909683, 0.99115974, 0.9931791, 0.9868804, 0.99133253, 0.9944986, 0.992077, 0.9922822, 0.9938625, 0.98776704, 0.99110985, 0.9939766, 0.9916903, 0.9916331, 0.9933622, 0.9868477, 0.99095565, 0.9942894, 0.99212074, 0.99173063, 0.9931605, 0.9873075, 0.99106514, 0.993563, 0.99103737, 0.99120027, 0.99319273, 0.9869871, 0.9914408, 0.9944767, 0.9921278, 0.99229723, 0.99387145, 0.987847, 0.99128634, 0.99402314, 0.9917201, 0.99169195, 0.9933959, 0.9869302, 0.99112236, 0.994333, 0.99218845, 0.99177426, 0.993163, 0.987334, 0.99118716, 0.993569, 0.990998, 0.9911786, 0.9931344, 0.9869913, 0.99152654, 0.994467, 0.9920855, 0.99229056, 0.99384105, 0.987813, 0.99113494, 0.99386156, 0.99166757, 0.9915916, 0.99344087, 0.9868782, 0.9911288, 0.9942056, 0.99211454, 0.99181247, 0.99333876, 0.98733586, 0.9912251, 0.9934822, 0.9910231, 0.99119663, 0.99337405, 0.98695296, 0.99161434, 0.9943621, 0.9920914, 0.9923541, 0.99398494, 0.9878088, 0.9913713, 0.99369144, 0.99169326, 0.99168783, 0.9935935, 0.98687845, 0.9911914, 0.99416804, 0.9921239, 0.99177, 0.9933048, 0.98726404, 0.9912827, 0.99331194, 0.99100494, 0.99115705, 0.99337053, 0.98691684, 0.99169993, 0.9941096, 0.9920449, 0.99232155, 0.99398166, 0.9877884, 0.99154484, 0.9937878, 0.99167144, 0.99167925, 0.9935427, 0.98687416, 0.99144346, 0.99428725, 0.99218, 0.9918854, 0.993415, 0.9873268, 0.99156666, 0.99357796, 0.99105775, 0.9913085, 0.993457, 0.98698014, 0.9919192, 0.9945307, 0.992182, 0.9924513, 0.9940825, 0.9878164, 0.99166733, 0.99404716, 0.9917979, 0.9918038, 0.993637, 0.9869271, 0.9915629, 0.99436754, 0.99223495, 0.9918677, 0.99341524, 0.98731923, 0.99162877, 0.9936631, 0.99112624, 0.99131227, 0.99346244, 0.9869337, 0.9919911, 0.99457324, 0.9922098, 0.9924427, 0.99406284, 0.98779356, 0.99162185, 0.99406767, 0.9917824, 0.9917733, 0.9936202, 0.9868274, 0.9914875, 0.9943691, 0.99223, 0.99189526, 0.9934249, 0.9872918, 0.9915587, 0.99365103, 0.99110144, 0.9913334, 0.9934736, 0.9869357, 0.9919425, 0.994546, 0.99218315, 0.99245197, 0.9940885, 0.98776114, 0.9916719, 0.99404585, 0.99179053, 0.99177074, 0.9936672, 0.98689145, 0.99150723, 0.99440265, 0.9922267, 0.9919339, 0.9934649, 0.9872731, 0.9915427, 0.99369144, 0.99113196, 0.99142706, 0.99349535, 0.9869861, 0.99191934, 0.9946, 0.9922472, 0.99255604, 0.9941267, 0.98792374, 0.9916706, 0.9941262, 0.9918365, 0.9919213, 0.9936888, 0.98695683, 0.99153817, 0.9943859, 0.9922463, 0.99199146, 0.9934226, 0.9873628, 0.9916346, 0.9937056, 0.9911733, 0.9914477, 0.9934637, 0.9870093, 0.9920522, 0.99463034, 0.99227685, 0.9925972, 0.9941361, 0.9878704, 0.991803, 0.9941724, 0.99185854, 0.99192166, 0.99370897, 0.98697704, 0.9916387, 0.99445736, 0.99230844, 0.9919674, 0.99350196, 0.9874105, 0.99164176, 0.99375826, 0.9912197, 0.99147415, 0.9935462, 0.9870132, 0.99196965, 0.9946478, 0.9922786, 0.99255437, 0.99412185, 0.9878626, 0.9916774, 0.99414456, 0.9918538, 0.99188685, 0.99369437, 0.98694474, 0.9914437, 0.99443626, 0.99229586, 0.99199146, 0.99349076, 0.987387, 0.99162185, 0.99372685, 0.9911908, 0.9913924, 0.9934975, 0.98691326, 0.9918866, 0.9945671, 0.99221194, 0.99249953, 0.9941355, 0.98785233, 0.9915861, 0.9941051, 0.99182665, 0.9918405, 0.99371016, 0.9868978, 0.9914027, 0.9943708, 0.9922357, 0.9919512, 0.9934865, 0.9872994, 0.991523, 0.99370533, 0.9911363, 0.99137026, 0.99352795, 0.9868851, 0.9919329, 0.9945947, 0.9922152, 0.99248123, 0.99414116, 0.98779315, 0.9916644, 0.9941029, 0.9918229, 0.9917984, 0.9937152, 0.98689157, 0.99145377, 0.994383, 0.992259, 0.9919267, 0.9935015, 0.9871912, 0.9914956, 0.9936685, 0.99116534, 0.99135643, 0.99353373, 0.9868221, 0.9918454, 0.9945465, 0.99221426, 0.9924212, 0.99413836, 0.9876924, 0.9915252, 0.99402374, 0.9917956, 0.991714, 0.9937098, 0.98675084, 0.99137026, 0.99429905, 0.99223644, 0.9918662, 0.99348193, 0.98719084, 0.99141806, 0.99351746, 0.9911253, 0.99127954, 0.9935144, 0.9868218, 0.9917241, 0.9944199, 0.99217516, 0.9924002, 0.99413466, 0.98773414, 0.99142826, 0.9939824, 0.9917691, 0.9916785, 0.9936748, 0.98673046, 0.9912552, 0.99428964, 0.9922246, 0.9917795, 0.99344665, 0.98717433, 0.99140763, 0.99358714, 0.9911528, 0.991219, 0.99350363, 0.9867867, 0.9918298, 0.99451876, 0.9922185, 0.99232507, 0.9941046, 0.9876633, 0.99151856, 0.9939223, 0.9917578, 0.99162066, 0.993636, 0.98673844, 0.9913243, 0.994294, 0.9922116, 0.9917745, 0.99350524, 0.98717725, 0.9914255, 0.99358785, 0.9911061, 0.9911787, 0.9934989, 0.9867678, 0.9917915, 0.99446243, 0.9921481, 0.99231803, 0.99410784, 0.9876258, 0.9915645, 0.9940297, 0.99173206, 0.99160683, 0.9936575, 0.9866859, 0.99135125, 0.9943059, 0.9921653, 0.99178904, 0.9934631, 0.98716956, 0.9913652, 0.99362177, 0.9911005, 0.99129385, 0.9935132, 0.98679984, 0.9917917, 0.99448544, 0.9921674, 0.9923777, 0.99414706, 0.98766774, 0.9915481, 0.9940343, 0.99178106, 0.9917509, 0.99371475, 0.98670036, 0.99145836, 0.9943328, 0.99221206, 0.9919065, 0.99347794, 0.9871328, 0.9914968, 0.9936516, 0.9911601, 0.9913931, 0.99355394, 0.9867659, 0.991863, 0.9945509, 0.99222213, 0.99248123, 0.9941419, 0.987616, 0.99160826, 0.994045, 0.9918207, 0.9917585, 0.99367553, 0.98668295, 0.99150276, 0.9943433, 0.9922047, 0.9918371, 0.99349254, 0.98713756, 0.99145156, 0.99361384, 0.99113667, 0.9912908, 0.99353313, 0.98662937, 0.99169946, 0.9944916, 0.9922254, 0.99243367, 0.9941478, 0.9876073, 0.9915262, 0.9940235, 0.99181706, 0.9917466, 0.99371636, 0.9867611, 0.9913925, 0.99437517, 0.99225855, 0.99189365, 0.9935184, 0.9871655, 0.9914607, 0.9936907, 0.99115705, 0.99143547, 0.9935856, 0.98685545, 0.99189913, 0.9945833, 0.9922126, 0.99257153, 0.99421906, 0.9877379, 0.9915965, 0.99411136, 0.99182844, 0.99183345, 0.99374866, 0.9867959, 0.99138075, 0.99438405, 0.9922833, 0.99197924, 0.99354386, 0.9871948, 0.99143434, 0.9936847, 0.9911958, 0.99139166, 0.9935782, 0.986829, 0.9917854, 0.99454814, 0.99226254, 0.9925483, 0.9942062, 0.9876736, 0.99157625, 0.9940641, 0.9918366, 0.9918662, 0.9937365, 0.98676383, 0.99141115, 0.9943653, 0.9922322, 0.9919464, 0.9935243, 0.98715544, 0.9914089, 0.9936609, 0.99115855, 0.99144876, 0.9936154, 0.9868314, 0.9917922, 0.9945139, 0.99222237, 0.992518, 0.99420583, 0.98766005, 0.9915144, 0.9940485, 0.9918486, 0.9918777, 0.99377817, 0.9867922, 0.9913775, 0.99437875, 0.9923075, 0.9920403, 0.9935662, 0.9871998, 0.991404, 0.99367565, 0.99119407, 0.99145365, 0.9936027, 0.98677903, 0.9917903, 0.99453884, 0.9922725, 0.9925672, 0.9942239, 0.9876995, 0.99153876, 0.9940805, 0.9918522, 0.99189013, 0.9937895, 0.9868095, 0.9913806, 0.99441725, 0.9923143, 0.9920419, 0.99358124, 0.98714226, 0.99140525, 0.99371237, 0.99121773, 0.9914523, 0.99358183, 0.9867353, 0.9917788, 0.9945562, 0.9922554, 0.99254274, 0.9941946, 0.9876238, 0.9914867, 0.9940612, 0.9918602, 0.99184436, 0.9937357, 0.98669106, 0.99130744, 0.99436945, 0.9922874, 0.9919695, 0.9935271, 0.98710024, 0.9913249, 0.993688, 0.99118584, 0.99141955, 0.9935783, 0.9867193, 0.9916706, 0.9945549, 0.9922471, 0.9925045, 0.99420387, 0.9876286, 0.99145997, 0.9940767, 0.9918543, 0.9918377, 0.9937663, 0.9867229, 0.9913186, 0.994406, 0.99232966, 0.99199075, 0.9935763, 0.9871856, 0.99140316, 0.99372107, 0.9912634, 0.9914425, 0.99362046, 0.9868329, 0.9918092, 0.99460864, 0.99231887, 0.9925579, 0.9942378, 0.9877188, 0.9915426, 0.9941301, 0.9918893, 0.99186885, 0.9937954, 0.9867354, 0.9913538, 0.9944317, 0.99232435, 0.9920134, 0.99358845, 0.98717713, 0.9914398, 0.99373287, 0.9912503, 0.99147683, 0.9936287, 0.9867692, 0.99179745, 0.99460816, 0.99231017, 0.9925875, 0.99423033, 0.98763263, 0.9915212, 0.99413514, 0.99188715, 0.9918649, 0.99378186, 0.9867474, 0.99133545, 0.99443835, 0.99232036, 0.9920055, 0.993583, 0.9871798, 0.9913904, 0.99374324, 0.9912415, 0.99144405, 0.993609, 0.9867216, 0.9917643, 0.99459803, 0.9922794, 0.99252176, 0.9942135, 0.98764426, 0.9914892, 0.99414575, 0.9918726, 0.99184704, 0.9937918, 0.98677224, 0.99128485, 0.9944429, 0.9922913, 0.9920061, 0.9935874, 0.9872624, 0.99142027, 0.9937751, 0.99120486, 0.99143934, 0.9936113, 0.98681134, 0.99168867, 0.99460983, 0.9922875, 0.99255764, 0.9942287, 0.98769987, 0.99148005, 0.9941316, 0.9918339, 0.9918663, 0.9937882, 0.98679763, 0.99131423, 0.99442446, 0.9922847, 0.9919998, 0.99359, 0.987184, 0.9913952, 0.9937615, 0.9912114, 0.99145544, 0.9936242, 0.98686045, 0.991736, 0.99461573, 0.9922476, 0.9925634, 0.99422896, 0.98765785, 0.9914593, 0.9941308, 0.99184483, 0.99190545, 0.99378806, 0.98678684, 0.991264, 0.99442303, 0.99228835, 0.99202174, 0.9935748, 0.98711985, 0.99128777, 0.9936474, 0.9912141, 0.99143785, 0.99362105, 0.98675025, 0.9916529, 0.99456346, 0.9922867, 0.99253947, 0.9942256, 0.98762417, 0.9913722, 0.9941315, 0.99187064, 0.991867, 0.99377126, 0.9867346, 0.9912249, 0.99445593, 0.9922869, 0.99199027, 0.9935544, 0.9871616, 0.99128705, 0.9937457, 0.991218, 0.99145156, 0.9936061, 0.98676074, 0.99166965, 0.99462515, 0.992282, 0.9925416, 0.9942098, 0.98766893, 0.9913489, 0.9941303, 0.9918426, 0.9918371, 0.9937882, 0.98678, 0.99116737, 0.99444556, 0.9922801, 0.9919869, 0.9935764, 0.9871606, 0.99121106, 0.99374336, 0.99118584, 0.9914062, 0.9936081, 0.9867663, 0.9915788, 0.99459946, 0.99226344, 0.9925491, 0.9942295, 0.98761916, 0.99129945, 0.99413776, 0.99184424, 0.99186516, 0.9937935, 0.9867137, 0.99112964, 0.99445796, 0.9922658, 0.9920243, 0.99356914, 0.98714614, 0.9912174, 0.9937668, 0.9911676, 0.991434, 0.993622, 0.9867966, 0.9916586, 0.99463433, 0.9922259, 0.9925444, 0.9942296, 0.987688, 0.99138826, 0.9941586, 0.99183184, 0.9918766, 0.9937795, 0.9867843, 0.99115634, 0.9944575, 0.9922758, 0.9920266, 0.99357724, 0.9872351, 0.99126035, 0.99377275, 0.9911862, 0.9914614, 0.99362224, 0.98682106, 0.99165994, 0.9946512, 0.9922576, 0.99256086, 0.9942272, 0.9876768, 0.99135923, 0.99417895, 0.99183947, 0.99188507, 0.9937725, 0.9867203, 0.9911518, 0.99446315, 0.9922739, 0.9920065, 0.9935616, 0.98718226, 0.99124175, 0.99378186, 0.9911778, 0.9914221, 0.99360526, 0.98677224, 0.9915773, 0.9946414, 0.9922556, 0.99254864, 0.9942167, 0.98764145, 0.9913311, 0.99415874, 0.99180084, 0.9918641, 0.99377745, 0.98671615, 0.9911301, 0.9944564, 0.9922839, 0.99200445, 0.9935662, 0.98712426, 0.99123913, 0.9937861, 0.9911671, 0.9914324, 0.99360067, 0.98674864, 0.99158996, 0.9946511, 0.99224234, 0.9925459, 0.9942321, 0.98761415, 0.99132174, 0.99416906, 0.9918214, 0.9918249, 0.99377924, 0.98670405, 0.9911334, 0.99446326, 0.9923022, 0.99200565, 0.99357927, 0.9871224, 0.9912209, 0.9937623, 0.99121773, 0.99144745, 0.99360305, 0.9867012, 0.9915969, 0.99464875, 0.99227685, 0.9925377, 0.9942207, 0.98763925, 0.99129397, 0.9941637, 0.9918262, 0.9918331, 0.9937669, 0.98671174, 0.9911436, 0.99447834, 0.99223083, 0.99197793, 0.9935903, 0.98713124, 0.99122125, 0.9938041, 0.99117297, 0.99146384, 0.99362963, 0.9868149, 0.99157447, 0.9946566, 0.99226207, 0.9925565, 0.99426043, 0.9876674, 0.991335, 0.9941694, 0.991844, 0.9919091, 0.9938017, 0.98679334, 0.9912045, 0.99449027, 0.9922753, 0.9920398, 0.9935928, 0.9872503, 0.99131435, 0.9938148, 0.9912084, 0.99144477, 0.9936255, 0.98685104, 0.9916717, 0.9946664, 0.99226344, 0.99253184, 0.9942454, 0.98766184, 0.99140877, 0.9941717, 0.99185306, 0.9918744, 0.993773, 0.98683244, 0.9911609, 0.99446493, 0.9922696, 0.9920012, 0.99358845, 0.9872747, 0.9913378, 0.99379265, 0.9912243, 0.9914792, 0.9936207, 0.9869331, 0.9916477, 0.99463165, 0.9922714, 0.9925888, 0.994234, 0.98774356, 0.99137384, 0.9941659, 0.99183077, 0.99188846, 0.99376583, 0.98685324, 0.9911895, 0.994464, 0.9922558, 0.992019, 0.99355066, 0.9871928, 0.9912369, 0.99375606, 0.99114466, 0.9914227, 0.9935847, 0.98684114, 0.9915964, 0.99459344, 0.99221885, 0.9925424, 0.994211, 0.98768604, 0.99133015, 0.9941109, 0.99179184, 0.99187547, 0.99374944, 0.98675966, 0.9911817, 0.9944334, 0.9922484, 0.9920332, 0.993558, 0.9872399, 0.991306, 0.9937562, 0.99113435, 0.9914519, 0.9936194, 0.98691535, 0.99160063, 0.99463373, 0.99217767, 0.9925335, 0.9942127, 0.9877401, 0.99130297, 0.99415755, 0.9917651, 0.99188673, 0.9937763, 0.9868366, 0.9911567, 0.994505, 0.99224347, 0.99203354, 0.9935622, 0.98724246, 0.99115497, 0.99377126, 0.9910966, 0.9914239, 0.99359995, 0.98680425, 0.9914697, 0.9946111, 0.9921555, 0.99253315, 0.9942216, 0.9876818, 0.9911649, 0.9941658, 0.9917768, 0.9919179, 0.9937736, 0.9867922, 0.99101406, 0.99445796, 0.99219584, 0.9920127, 0.99356383, 0.98723954, 0.99116796, 0.9937969, 0.9911026, 0.9914655, 0.9936027, 0.9868672, 0.9915262, 0.99464875, 0.99224275, 0.9925788, 0.9942326, 0.98772264, 0.99132586, 0.99417734, 0.9918194, 0.9919051, 0.9938015, 0.98674124, 0.9911574, 0.9944806, 0.9922569, 0.9920203, 0.99358904, 0.98714936, 0.9912147, 0.99381584, 0.99115574, 0.99147946, 0.9936533, 0.98683155, 0.99163353, 0.9946872, 0.99228233, 0.99261934, 0.99431366, 0.987743, 0.99128246, 0.9942275, 0.9918757, 0.991967, 0.9938571, 0.98685837, 0.99115825, 0.9945261, 0.9922961, 0.99209917, 0.99363303, 0.9872416, 0.9912285, 0.99381196, 0.9911978, 0.99147755, 0.9936713, 0.9868899, 0.9916061, 0.9946643, 0.99225736, 0.9925282, 0.9942847, 0.9877259, 0.99132663, 0.99420255, 0.99187297, 0.9918949, 0.9938473, 0.98671246, 0.9911773, 0.9945296, 0.99233186, 0.9920598, 0.9936329, 0.9871541, 0.99129856, 0.99387413, 0.9912355, 0.9915075, 0.9936632, 0.9867576, 0.9916266, 0.994696, 0.99232334, 0.9926559, 0.9942968, 0.98766357, 0.9913879, 0.9942378, 0.9919082, 0.9919676, 0.9938406, 0.98671895, 0.991167, 0.9945248, 0.9923515, 0.99208814, 0.9936114, 0.9871239, 0.9911972, 0.9938494, 0.9912902, 0.9914785, 0.9936638, 0.98674923, 0.99160016, 0.99470675, 0.992363, 0.99257505, 0.994269, 0.98758423, 0.9913084, 0.99422574, 0.9919022, 0.9918791, 0.99380964, 0.98662084, 0.99111444, 0.99453586, 0.9923321, 0.99203026, 0.99361104, 0.987094, 0.9911483, 0.9938633, 0.99124104, 0.99147063, 0.99363434, 0.98667693, 0.9915413, 0.9947012, 0.9922835, 0.9925828, 0.99426854, 0.9874808, 0.99114686, 0.9942088, 0.99186385, 0.9918854, 0.9938046, 0.9865555, 0.9909345, 0.994508, 0.9923104, 0.9919876, 0.99358726, 0.9869092, 0.9910216, 0.99382704, 0.9911999, 0.9914416, 0.9936386, 0.9865539, 0.9914108, 0.9946882, 0.99227685, 0.9925645, 0.99426675, 0.98746336, 0.99122345, 0.9942378, 0.99190676, 0.9918743, 0.99382716, 0.98653966, 0.9910466, 0.9945161, 0.99231195, 0.99201864, 0.99362975, 0.9869589, 0.9911103, 0.9938343, 0.9912236, 0.99142826, 0.9936731, 0.9866081, 0.99147475, 0.99469435, 0.99229693, 0.99255437, 0.9942689, 0.9875157, 0.99126, 0.99422777, 0.9918475, 0.991863, 0.99383366, 0.98658574, 0.9910992, 0.9945248, 0.99230546, 0.9920167, 0.9936388, 0.9870373, 0.99121606, 0.9938594, 0.9911971, 0.9914402, 0.99368614, 0.98661715, 0.991533, 0.99469745, 0.99227905, 0.9925774, 0.9942934, 0.98756075, 0.99130297, 0.99424404, 0.9918772, 0.9919165, 0.9938594, 0.98665845, 0.991125, 0.9945466, 0.9923293, 0.99199474, 0.9936447, 0.98706496, 0.99125296, 0.9938827, 0.99124944, 0.991487, 0.99368435, 0.9866876, 0.99162585, 0.99473906, 0.9923352, 0.992566, 0.99428797, 0.9875332, 0.9913441, 0.9943064, 0.9919104, 0.991891, 0.99386275, 0.98656875, 0.9911624, 0.994572, 0.9923236, 0.99202687, 0.9936554, 0.9870426, 0.99128026, 0.9939042, 0.9912095, 0.99147016, 0.99371547, 0.98669386, 0.99165714, 0.9947412, 0.9923177, 0.9925897, 0.99429375, 0.98756623, 0.99137104, 0.9942993, 0.99192387, 0.9918927, 0.99387723, 0.9866247, 0.99122953, 0.99460083, 0.99236405, 0.992062, 0.99368733, 0.9870387, 0.99128836, 0.99393904, 0.99125415, 0.9914949, 0.9936981, 0.9866883, 0.99164283, 0.99477214, 0.99236596, 0.9926063, 0.9943204, 0.98757946, 0.9913938, 0.9943362, 0.9919602, 0.99193925, 0.99388343, 0.98662645, 0.9912232, 0.9946161, 0.99238825, 0.9920689, 0.9936975, 0.9870979, 0.99129516, 0.9939503, 0.9913005, 0.9915057, 0.9937347, 0.9866892, 0.9916443, 0.9947718, 0.99234986, 0.9925933, 0.99431676, 0.98752695, 0.99134284, 0.99432665, 0.9919487, 0.9919416, 0.9938792, 0.98660916, 0.99122113, 0.99463046, 0.99237543, 0.992065, 0.9936845, 0.98701566, 0.991329, 0.9939461, 0.99126107, 0.9915228, 0.99371284, 0.9866154, 0.9916398, 0.99478143, 0.9923279, 0.99260736, 0.9943122, 0.987485, 0.99136955, 0.99429506, 0.99192, 0.9919137, 0.99386907, 0.9866088, 0.9911984, 0.9946042, 0.9923623, 0.992078, 0.9936468, 0.9869841, 0.991217, 0.99391335, 0.99123305, 0.9914363, 0.9936736, 0.98658293, 0.99158514, 0.9947401, 0.99231476, 0.9925679, 0.99429387, 0.9873649, 0.9913283, 0.99429184, 0.9918819, 0.99184775, 0.99385625, 0.9864488, 0.9911773, 0.9945908, 0.99235547, 0.9920352, 0.99367166, 0.9869974, 0.99123824, 0.99390453, 0.991214, 0.9914991, 0.9936926, 0.9865236, 0.9915702, 0.9946991, 0.99230665, 0.9925794, 0.9942976, 0.9873575, 0.9912419, 0.99424577, 0.9918584, 0.9918976, 0.9938315, 0.986212, 0.99103034, 0.9945651, 0.99235487, 0.992057, 0.9936586, 0.9867523, 0.9911841, 0.99390745, 0.9912647, 0.9915145, 0.99363625, 0.98639095, 0.9915673, 0.9947949, 0.9923711, 0.99265915, 0.9942653, 0.9873018, 0.99132323, 0.99434257, 0.9919728, 0.99199194, 0.9939018, 0.98644125, 0.99121994, 0.9946412, 0.99242264, 0.9921674, 0.9937028, 0.986895, 0.99129176, 0.99400955, 0.991323, 0.99163204, 0.9937264, 0.9865213, 0.99165535, 0.9948007, 0.9923697, 0.99270827, 0.99432945, 0.987438, 0.99136835, 0.99431235, 0.9919247, 0.9920412, 0.9938592, 0.98640496, 0.99114686, 0.9946207, 0.9923501, 0.9922093, 0.99368, 0.98686755, 0.99116665, 0.993966, 0.9912839, 0.99164104, 0.99370414, 0.98637074, 0.9915366, 0.994791, 0.99239963, 0.99276674, 0.994327, 0.9873277, 0.9913639, 0.99434316, 0.9919844, 0.9920989, 0.99389654, 0.9864662, 0.99119675, 0.99466735, 0.9924546, 0.9921888, 0.9936835, 0.9869084, 0.9912833, 0.99398047, 0.99136895, 0.99165034, 0.9937208, 0.98654556, 0.99163216, 0.99480724, 0.99242485, 0.9927112, 0.9943263, 0.98741466, 0.991347, 0.99434924, 0.99201137, 0.9920811, 0.99388707, 0.9864626, 0.99116176, 0.99459934, 0.99243623, 0.99215204, 0.99367344, 0.98694766, 0.99127114, 0.9939649, 0.9913528, 0.9915888, 0.9937067, 0.9865582, 0.99160814, 0.9948066, 0.992419, 0.9927012, 0.9943053, 0.987515, 0.99136955, 0.9943625, 0.9919757, 0.992132, 0.9938817, 0.986497, 0.99112684, 0.9946513, 0.99243414, 0.9922299, 0.9936406, 0.98681796, 0.99120283, 0.993972, 0.99136204, 0.9916363, 0.99366504, 0.98635405, 0.9916045, 0.9947972, 0.9924269, 0.99273986, 0.9942658, 0.98733, 0.99134237, 0.99433994, 0.99199283, 0.9920934, 0.99383914, 0.98643804, 0.9912005, 0.9946523, 0.9924454, 0.9922387, 0.99362326, 0.9867987, 0.9912589, 0.99395967, 0.99131846, 0.9916583, 0.9936532, 0.986453, 0.9915296, 0.9947623, 0.9923705, 0.99265575, 0.9942492, 0.9873633, 0.9912533, 0.9942958, 0.9919503, 0.99206877, 0.9938127, 0.9862834, 0.99103284, 0.99465394, 0.99245447, 0.9922553, 0.9936354, 0.986806, 0.9910513, 0.9939994, 0.9913529, 0.9916739, 0.9936648, 0.98633873, 0.9913153, 0.99476856, 0.9924064, 0.99273115, 0.9942735, 0.9872568, 0.991146, 0.99431604, 0.99200046, 0.9920493, 0.99382234, 0.98637563, 0.9910394, 0.9946359, 0.99243975, 0.9922496, 0.99363256, 0.986865, 0.9911012, 0.9939563, 0.9913713, 0.99167895, 0.99365956, 0.9863797, 0.9914254, 0.99477893, 0.992442, 0.99271375, 0.99426734, 0.9872279, 0.99105215, 0.9941958, 0.9919081, 0.991962, 0.9938181, 0.9864713, 0.9910274, 0.9946425, 0.9924697, 0.992245, 0.99365896, 0.9868834, 0.99110496, 0.9939747, 0.9913952, 0.9915992, 0.99369246, 0.9865133, 0.99142027, 0.99477917, 0.9924251, 0.99268264, 0.99430436, 0.9874637, 0.9912483, 0.9942877, 0.99201816, 0.9920488, 0.99387825, 0.9865594, 0.9911396, 0.9946359, 0.99250084, 0.99221945, 0.9936783, 0.9870149, 0.99121165, 0.9939732, 0.9913651, 0.99162257, 0.99366647, 0.98659176, 0.99159145, 0.99476725, 0.9924203, 0.9926664, 0.9942648, 0.9874807, 0.9912894, 0.99431556, 0.99196833, 0.9920001, 0.9937917, 0.9864692, 0.9910978, 0.9945842, 0.9924143, 0.9921681, 0.9936068, 0.9868748, 0.9911771, 0.99389535, 0.99132514, 0.9915839, 0.9936088, 0.9864681, 0.9915007, 0.9946977, 0.99236405, 0.9926456, 0.9942186, 0.98743975, 0.99118376, 0.99423295, 0.9919287, 0.9919375, 0.9937831, 0.98649025, 0.99101454, 0.9945314, 0.9924202, 0.99212474, 0.9935848, 0.9869243, 0.9910971, 0.9938548, 0.9912942, 0.99146503, 0.9936101, 0.98648, 0.9914061, 0.99465394, 0.9923665, 0.9926525, 0.9942232, 0.9874428, 0.9911896, 0.9941753, 0.99194956, 0.99194795, 0.9937768, 0.9864887, 0.99105716, 0.99455017, 0.99239916, 0.99214375, 0.9936275, 0.98697096, 0.9910774, 0.99390596, 0.9913044, 0.99159265, 0.99365115, 0.9865733, 0.9914541, 0.99475527, 0.9923327, 0.9926461, 0.9942498, 0.9874663, 0.9911794, 0.994267, 0.9919471, 0.99191535, 0.99373806, 0.98639673, 0.9908235, 0.99458164, 0.9923776, 0.9920339, 0.9935381, 0.98681843, 0.99093574, 0.9938586, 0.9912724, 0.9914961, 0.9936133, 0.98646456, 0.9913107, 0.99471396, 0.9923356, 0.9926186, 0.9942452, 0.9874073, 0.9911019, 0.9942765, 0.99192715, 0.99193794, 0.9937656, 0.9864357, 0.99078476, 0.99452394, 0.992311, 0.9920439, 0.9935621, 0.98690176, 0.99093074, 0.9938197, 0.9912415, 0.99150103, 0.9936308, 0.98647547, 0.9913651, 0.9946702, 0.9923415, 0.99262625, 0.99422455, 0.9873936, 0.99110866, 0.99419856, 0.9919017, 0.9919641, 0.9937913, 0.98640484, 0.9909052, 0.99446076, 0.99233305, 0.99210405, 0.99360824, 0.9869539, 0.9910041, 0.99379194, 0.991251, 0.9915376, 0.9936752, 0.9865118, 0.9913597, 0.9946513, 0.9923449, 0.99264306, 0.9943034, 0.98744524, 0.99108785, 0.99419653, 0.99191123, 0.99197525, 0.99385375, 0.9864648, 0.9908489, 0.9944646, 0.9923367, 0.99210703, 0.9936255, 0.9868891, 0.99095124, 0.99380594, 0.9912321, 0.9915645, 0.9936387, 0.9864625, 0.9912971, 0.9946497, 0.99230325, 0.9926681, 0.99427444, 0.9873663, 0.9910616, 0.9941626, 0.9918882, 0.9919574, 0.99381363, 0.98642075, 0.9908834, 0.9944371, 0.9923288, 0.9920735, 0.9936346, 0.98693675, 0.99094725, 0.99373, 0.9912062, 0.99149644, 0.99363965, 0.9865018, 0.9912907, 0.9946032, 0.9923062, 0.99258184, 0.9942764, 0.9874817, 0.9910643, 0.9941518, 0.99186945, 0.9919092, 0.99382174, 0.98651665, 0.99087936, 0.994461, 0.9923298, 0.9920704, 0.9936214, 0.9870029, 0.9909651, 0.9937436, 0.9911561, 0.9914826, 0.99362326, 0.9864892, 0.991325, 0.99456704, 0.992265, 0.9925585, 0.99423766, 0.9874293, 0.9910626, 0.99409795, 0.99187464, 0.9919316, 0.99379927, 0.9865262, 0.9908757, 0.99442565, 0.99231696, 0.99208117, 0.99360514, 0.98695284, 0.99099874, 0.9937296, 0.99120986, 0.9915256, 0.99362504, 0.98653513, 0.9913572, 0.99458224, 0.9922713, 0.9926346, 0.9942606, 0.98747057, 0.9911032, 0.99412054, 0.9918928, 0.991975, 0.9938249, 0.9865343, 0.9909883, 0.9944399, 0.99235, 0.9921332, 0.9936267, 0.98697716, 0.9911192, 0.9937757, 0.9912531, 0.9915714, 0.9936591, 0.9865371, 0.9915331, 0.99460876, 0.99231815, 0.9926521, 0.9942859, 0.9875016, 0.9912585, 0.9941957, 0.991932, 0.9920083, 0.9938413, 0.9865269, 0.9910654, 0.99448967, 0.9923662, 0.99212015, 0.9936513, 0.9870258, 0.9911614, 0.99380594, 0.99125916, 0.9915549, 0.99369615, 0.9865337, 0.9915594, 0.9946418, 0.9923448, 0.9926479, 0.99429625, 0.9874478, 0.9912396, 0.9941725, 0.9919214, 0.9919963, 0.99385434, 0.98641133, 0.99114746, 0.9945064, 0.9924028, 0.9921496, 0.99369955, 0.9869855, 0.99117404, 0.9938386, 0.99133474, 0.9915771, 0.99370354, 0.9865703, 0.99151707, 0.99465203, 0.99238294, 0.9926427, 0.9943185, 0.98751825, 0.9912919, 0.99419904, 0.991954, 0.9919956, 0.9938951, 0.986561, 0.9910917, 0.994497, 0.9923915, 0.9921366, 0.99368966, 0.9870606, 0.9912454, 0.9938256, 0.99136436, 0.9915736, 0.99371165, 0.9866276, 0.9916283, 0.99466074, 0.9924056, 0.9926479, 0.9943059, 0.987525, 0.9912965, 0.9941898, 0.9919984, 0.99199355, 0.99386907, 0.9865915, 0.99118084, 0.9944911, 0.9924225, 0.9921354, 0.9936632, 0.9871076, 0.9912599, 0.99387485, 0.9913495, 0.99148697, 0.99372005, 0.98657703, 0.99162126, 0.9946355, 0.992392, 0.99259174, 0.99432814, 0.9875437, 0.9913905, 0.9941956, 0.9919767, 0.991966, 0.9938639, 0.98660254, 0.9912415, 0.99452114, 0.9924205, 0.99207824, 0.9936773, 0.9870333, 0.9912909, 0.9938029, 0.99131143, 0.99151284, 0.993687, 0.98656505, 0.99171233, 0.99469084, 0.99240047, 0.9925632, 0.9942933, 0.98749787, 0.9914424, 0.9942526, 0.9919566, 0.99191004, 0.9938676, 0.9864693, 0.9912286, 0.9945407, 0.99241525, 0.99205893, 0.993664, 0.9869099, 0.99129385, 0.993856, 0.99131227, 0.99149114, 0.9936892, 0.98652923, 0.99169147, 0.9947094, 0.9923661, 0.992595, 0.9943012, 0.98747194, 0.99142855, 0.99429506, 0.9919823, 0.9919443, 0.99388283, 0.98657495, 0.99130183, 0.99458116, 0.99243027, 0.99205995, 0.9936892, 0.9869878, 0.99134916, 0.99390405, 0.9912909, 0.9915053, 0.9936923, 0.98654026, 0.9917253, 0.9947196, 0.9923724, 0.99258024, 0.99430484, 0.9874758, 0.9914466, 0.99427396, 0.99195933, 0.99196446, 0.9938858, 0.98661274, 0.99132526, 0.99458694, 0.99241114, 0.99205893, 0.99367815, 0.98701674, 0.99140537, 0.9939071, 0.9913027, 0.99145776, 0.99367976, 0.98658395, 0.9917374, 0.99471337, 0.9923535, 0.99257165, 0.99428505, 0.98749906, 0.9915097, 0.9942905, 0.9919578, 0.9919165, 0.99385625, 0.9866182, 0.9912852, 0.9945873, 0.9923832, 0.9920304, 0.99367225, 0.98701966, 0.99138033, 0.9939708, 0.99129593, 0.99147934, 0.9936951, 0.98658687, 0.9917356, 0.9947841, 0.99237907, 0.99255353, 0.9943085, 0.9875431, 0.99146795, 0.9943117, 0.9919763, 0.9918839, 0.99388194, 0.9865833, 0.99127114, 0.9946334, 0.9924338, 0.9919858, 0.99366045, 0.9870331, 0.9913017, 0.9939521, 0.9913118, 0.9914464, 0.9936805, 0.9865956, 0.9916229, 0.9947729, 0.9923702, 0.9925317, 0.99429965, 0.98754567, 0.99137014, 0.9943434, 0.9919727, 0.99194616, 0.9938931, 0.98659694, 0.9912142, 0.99463624, 0.99240845, 0.992088, 0.993712, 0.98706955, 0.9913368, 0.9939931, 0.9913359, 0.99153566, 0.9937285, 0.98661774, 0.9916705, 0.9948182, 0.9923811, 0.9926042, 0.9943046, 0.98752755, 0.99140984, 0.9943579, 0.99196965, 0.99195135, 0.99387556, 0.9866224, 0.9912565, 0.99467576, 0.99243027, 0.9920744, 0.99369293, 0.9870884, 0.99135816, 0.9940118, 0.99129224, 0.99152, 0.99370635, 0.9866469, 0.99170434, 0.9948239, 0.99237347, 0.9926164, 0.99431735, 0.9876003, 0.9914471, 0.9943673, 0.9919661, 0.9919904, 0.99389476, 0.9866794, 0.99125695, 0.9946814, 0.9924311, 0.9921227, 0.99367106, 0.98710674, 0.99134046, 0.9940139, 0.9913299, 0.9915856, 0.9937132, 0.986681, 0.99169004, 0.9948179, 0.99238944, 0.99269605, 0.99432737, 0.98761904, 0.9914416, 0.994379, 0.9919763, 0.9920587, 0.9939119, 0.9866718, 0.9912413, 0.9946998, 0.9924586, 0.99217004, 0.9937098, 0.9871092, 0.9913203, 0.99401027, 0.99135464, 0.9916374, 0.99372697, 0.9867193, 0.9916862, 0.9948226, 0.99243426, 0.9927012, 0.9942959, 0.9876424, 0.9914045, 0.9943771, 0.9920181, 0.9920344, 0.9938658, 0.98670405, 0.99119556, 0.99467456, 0.9924751, 0.9921598, 0.9936533, 0.98713917, 0.9913288, 0.9940151, 0.991359, 0.9916496, 0.9937099, 0.98674786, 0.99172217, 0.9948372, 0.9924523, 0.99274045, 0.9943305, 0.98767054, 0.99143934, 0.99439675, 0.9920414, 0.9920586, 0.9938964, 0.98678684, 0.9912183, 0.9946765, 0.9925022, 0.9921895, 0.9937068, 0.9871733, 0.9913298, 0.99401957, 0.99139273, 0.9916197, 0.99371475, 0.98673797, 0.99174035, 0.994843, 0.9924616, 0.9926971, 0.9943192, 0.98768055, 0.9914661, 0.9943858, 0.99204797, 0.992073, 0.99387664, 0.9867873, 0.99133205, 0.9947095, 0.99252516, 0.9922078, 0.99367434, 0.9872147, 0.99132854, 0.99406093, 0.9914182, 0.99166065, 0.9937459, 0.9868513, 0.99169075, 0.9949078, 0.9924696, 0.99275523, 0.9943374, 0.98776007, 0.99144804, 0.9944469, 0.9920906, 0.9920942, 0.993917, 0.9868672, 0.99124503, 0.9947177, 0.9925375, 0.9922092, 0.9937104, 0.98723185, 0.9912941, 0.9940434, 0.99140936, 0.99164176, 0.99372226, 0.98679054, 0.991662, 0.9948521, 0.9924959, 0.9927099, 0.99432945, 0.98768854, 0.9913818, 0.9943866, 0.99205774, 0.9920696, 0.9939057, 0.9867235, 0.9912362, 0.99469286, 0.9925281, 0.99220216, 0.9937205, 0.98718494, 0.99128634, 0.994038, 0.99140596, 0.9916112, 0.99372816, 0.9867867, 0.99170095, 0.9948213, 0.9924805, 0.9926825, 0.9943449, 0.9876873, 0.9914219, 0.9943891, 0.9920894, 0.99204504, 0.99389595, 0.98676467, 0.99125344, 0.9946783, 0.9925059, 0.9921361, 0.99369496, 0.9872048, 0.99134094, 0.9940145, 0.9914077, 0.9915257, 0.993722, 0.9867932, 0.9916814, 0.9948423, 0.9924896, 0.99260503, 0.9943145, 0.9876917, 0.99145365, 0.9944012, 0.99210185, 0.99195987, 0.99387014, 0.98678565, 0.99128544, 0.9946899, 0.9925696, 0.9920902, 0.9936923, 0.9872607, 0.9912942, 0.9940344, 0.99145895, 0.9914956, 0.9936939, 0.9867849, 0.99164444, 0.9948348, 0.992504, 0.99260443, 0.994311, 0.9877411, 0.9914284, 0.9943818, 0.9920848, 0.99196446, 0.9938825, 0.98677474, 0.991276, 0.99468505, 0.99251753, 0.9920552, 0.9936986, 0.98719794, 0.9913425, 0.9939941, 0.99141055, 0.99147147, 0.99371237, 0.98674923, 0.991751, 0.99479985, 0.9925241, 0.9925672, 0.99429256, 0.98771894, 0.99147874, 0.99435186, 0.992096, 0.9919007, 0.99386746, 0.9867469, 0.9913229, 0.99466616, 0.9925529, 0.9920364, 0.9936587, 0.98721397, 0.99139744, 0.99397415, 0.991447, 0.9914826, 0.9936899, 0.98677534, 0.9917665, 0.99479276, 0.99252564, 0.9925736, 0.9942893, 0.987718, 0.9915425, 0.9943542, 0.9921217, 0.9919081, 0.9938536, 0.9867784, 0.99131376, 0.99466795, 0.99257034, 0.9920685, 0.9936619, 0.9872134, 0.99137354, 0.9939977, 0.9914492, 0.9914908, 0.9936939, 0.9867701, 0.9917413, 0.994824, 0.992554, 0.99257094, 0.99429446, 0.9877025, 0.99142087, 0.99436224, 0.9921258, 0.9919403, 0.99389064, 0.98677534, 0.9913011, 0.99467194, 0.9926003, 0.9920563, 0.9937011, 0.98719865, 0.99136883, 0.9940105, 0.99148285, 0.99154353, 0.9937196, 0.9867577, 0.9916992, 0.9948436, 0.9925734, 0.99260795, 0.99432486, 0.98766994, 0.99146396, 0.9943924, 0.9921549, 0.9919499, 0.993902, 0.9867612, 0.9912334, 0.9946836, 0.99262637, 0.99205303, 0.9936888, 0.9871992, 0.99135405, 0.99402833, 0.9915252, 0.9915115, 0.99373406, 0.98690444, 0.9917167, 0.9948424, 0.9926238, 0.992618, 0.9943327, 0.98774046, 0.99141884, 0.9943966, 0.99222773, 0.99196625, 0.9938878, 0.9868341, 0.9912676, 0.99471784, 0.9926635, 0.9920918, 0.9936975, 0.9872903, 0.99133086, 0.9940878, 0.99159604, 0.99156535, 0.99372673, 0.98693675, 0.9918005, 0.9949284, 0.992648, 0.99264425, 0.994335, 0.9878655, 0.99160767, 0.9945117, 0.9922507, 0.9920391, 0.9939309, 0.98692113, 0.991441, 0.9948291, 0.99267405, 0.9921887, 0.9937324, 0.98737144, 0.9915479, 0.9941975, 0.9915696, 0.9916202, 0.993755, 0.9868982, 0.99187243, 0.9949654, 0.99262357, 0.9926951, 0.99432874, 0.98781127, 0.99163485, 0.994549, 0.992224, 0.9920318, 0.99390924, 0.9869183, 0.99147415, 0.99481094, 0.99267244, 0.99212754, 0.9937173, 0.9873727, 0.99151814, 0.9941857, 0.99157906, 0.99160475, 0.9937378, 0.98690397, 0.99181765, 0.9949557, 0.9926736, 0.9926445, 0.99425995, 0.98773766, 0.9913755, 0.994451, 0.99219114, 0.9919682, 0.9939056, 0.9868465, 0.991202, 0.9947944, 0.9926608, 0.9920649, 0.9936904, 0.9873525, 0.9913386, 0.994132, 0.9915596, 0.9915583, 0.9937405, 0.98697853, 0.9917854, 0.994969, 0.99261755, 0.9926526, 0.9943317, 0.9878484, 0.99155337, 0.99454236, 0.9921772, 0.99202687, 0.9939091, 0.9869589, 0.99132925, 0.9948389, 0.9926541, 0.99214596, 0.99372494, 0.9873485, 0.99138385, 0.99418473, 0.9915752, 0.99157214, 0.99373287, 0.98687667, 0.9918025, 0.99497575, 0.99262553, 0.99264425, 0.9943246, 0.987835, 0.9914758, 0.9945572, 0.99219173, 0.9920191, 0.9939117, 0.98689854, 0.9913113, 0.9948561, 0.99264973, 0.9921268, 0.993704, 0.9873159, 0.991329, 0.9941859, 0.99160486, 0.991595, 0.99374473, 0.98689955, 0.99170095, 0.9949909, 0.99263155, 0.99267256, 0.9943153, 0.98778695, 0.9913933, 0.9945297, 0.9921858, 0.9920073, 0.9938873, 0.9869177, 0.9912459, 0.99482167, 0.99265033, 0.9921577, 0.9937032, 0.9873527, 0.9912613, 0.9941589, 0.99157006, 0.99161667, 0.993733, 0.98692304, 0.9916031, 0.99499124, 0.99262357, 0.9927239, 0.9943185, 0.98784405, 0.9913133, 0.99452704, 0.9921886, 0.9920614, 0.993892, 0.9868503, 0.99113506, 0.9948232, 0.99263674, 0.9921923, 0.9937058, 0.9873438, 0.9912273, 0.99419194, 0.9915644, 0.9916592, 0.99375784, 0.9869776, 0.9916643, 0.99499774, 0.9926158, 0.99277884, 0.99436754, 0.9878961, 0.99144477, 0.9945821, 0.9922455, 0.9921335, 0.9939509, 0.9869957, 0.9913059, 0.99487334, 0.9926836, 0.99224114, 0.9937419, 0.98742545, 0.9913639, 0.9942291, 0.9915657, 0.9916688, 0.99376607, 0.98702335, 0.9916854, 0.99501187, 0.9926047, 0.99272776, 0.99435306, 0.9878917, 0.99142766, 0.9945531, 0.9921882, 0.99209243, 0.99391985, 0.9869364, 0.991213, 0.99484724, 0.9926312, 0.99223083, 0.99370635, 0.9873761, 0.99131894, 0.99418414, 0.99153876, 0.99171126, 0.9937497, 0.98696506, 0.9916645, 0.9949867, 0.9926359, 0.9928134, 0.9943508, 0.98789966, 0.99141103, 0.9945474, 0.99222964, 0.99213713, 0.99393, 0.98699117, 0.9912335, 0.9948407, 0.99266493, 0.9922231, 0.9937186, 0.9873836, 0.9912737, 0.9941898, 0.9915704, 0.9916853, 0.99374074, 0.9869604, 0.99160826, 0.994988, 0.9926053, 0.9927685, 0.99431956, 0.98788875, 0.99136907, 0.99455875, 0.9921948, 0.9921184, 0.99393207, 0.98701125, 0.9912652, 0.9948817, 0.9926576, 0.99226004, 0.9937299, 0.9874787, 0.9913441, 0.9942492, 0.9915854, 0.9917568, 0.9937777, 0.9870607, 0.9917073, 0.99504775, 0.9926674, 0.99275887, 0.99436176, 0.98791724, 0.9913563, 0.99461395, 0.99224925, 0.99212307, 0.99395424, 0.98700404, 0.99125963, 0.9949159, 0.99270874, 0.992249, 0.9937664, 0.98748475, 0.9912847, 0.99429655, 0.99162745, 0.99175453, 0.99381983, 0.9871365, 0.99173063, 0.9950998, 0.99264354, 0.99279296, 0.9943961, 0.9879793, 0.9914683, 0.99462104, 0.9922117, 0.9921405, 0.99398756, 0.9870973, 0.9913139, 0.994952, 0.9926646, 0.99231064, 0.993803, 0.98768985, 0.9913475, 0.99431497, 0.9916032, 0.99177927, 0.9938315, 0.9873159, 0.9917602, 0.99507916, 0.99264175, 0.9928348, 0.9944366, 0.9881225, 0.9914826, 0.9946767, 0.9922213, 0.99216324, 0.99399817, 0.98724717, 0.9912949, 0.99495643, 0.9926717, 0.9923248, 0.9938034, 0.98764265, 0.9913475, 0.99432766, 0.9915805, 0.9917698, 0.9938389, 0.9872364, 0.99171096, 0.9950971, 0.99264634, 0.9928254, 0.99443, 0.98815525, 0.9915624, 0.99466735, 0.9922397, 0.9922003, 0.9939953, 0.9872888, 0.99139637, 0.99497366, 0.9926554, 0.9922501, 0.99377537, 0.9877017, 0.99140936, 0.99433947, 0.99156606, 0.99170446, 0.9938101, 0.9873574, 0.9918111, 0.9951047, 0.99267393, 0.99281645, 0.99438006, 0.98823684, 0.99155724, 0.9946771, 0.9922956, 0.9922161, 0.993966, 0.9874114, 0.9913708, 0.9949544, 0.99273455, 0.9923165, 0.99378407, 0.98779106, 0.9914914, 0.99434054, 0.991614, 0.99172956, 0.9938016, 0.987411, 0.9918475, 0.9951239, 0.9926769, 0.99282986, 0.99438465, 0.9882289, 0.99159205, 0.99468035, 0.992273, 0.9921699, 0.9939794, 0.98731506, 0.9914279, 0.99497175, 0.99273646, 0.99232167, 0.9937803, 0.9877802, 0.9915024, 0.9943473, 0.99161893, 0.99175, 0.99376416, 0.98727995, 0.9918892, 0.99506676, 0.9926756, 0.99277556, 0.99436116, 0.98820144, 0.991612, 0.9946327, 0.992265, 0.9920981, 0.99393725, 0.98729306, 0.9913631, 0.99492383, 0.9927113, 0.99224067, 0.9937239, 0.98770124, 0.9914067, 0.99430096, 0.9916272, 0.99170506, 0.99376273, 0.987339, 0.991778, 0.99504054, 0.9926709, 0.99277884, 0.9943534, 0.9881449, 0.99142283, 0.9946044, 0.9922555, 0.9921301, 0.99393916, 0.9872356, 0.9911958, 0.9949273, 0.9926952, 0.9922961, 0.9937459, 0.98767287, 0.9912396, 0.9942855, 0.99162793, 0.99173415, 0.9937232, 0.9872351, 0.9914895, 0.9950716, 0.9926899, 0.9927362, 0.99429625, 0.9880678, 0.99121493, 0.9946373, 0.99227965, 0.9920109, 0.99385965, 0.98719233, 0.99107903, 0.99493045, 0.9926974, 0.99221987, 0.99369705, 0.98761076, 0.9911409, 0.99428713, 0.9915869, 0.9916644, 0.9937152, 0.9872409, 0.9915931, 0.9950696, 0.99263906, 0.9927494, 0.99432147, 0.9880578, 0.9913209, 0.99463916, 0.99219733, 0.99205726, 0.9939108, 0.9871993, 0.9911522, 0.9949242, 0.992661, 0.99221206, 0.99369764, 0.9876456, 0.99123305, 0.9943126, 0.9915706, 0.9916413, 0.993708, 0.98729765, 0.9915964, 0.99510026, 0.9926273, 0.99274325, 0.99428856, 0.9882013, 0.9914084, 0.9946671, 0.9922145, 0.9920901, 0.99388534, 0.9872912, 0.99119216, 0.9949378, 0.992652, 0.9922356, 0.9936904, 0.9877059, 0.99128085, 0.99432343, 0.9915457, 0.99167144, 0.9936767, 0.9873181, 0.99168044, 0.9950866, 0.9926334, 0.9927342, 0.99429303, 0.9882134, 0.9913782, 0.9946483, 0.99219644, 0.99205726, 0.9938672, 0.9873475, 0.99127513, 0.99493384, 0.99265844, 0.9921633, 0.993687, 0.9877886, 0.99130756, 0.99433064, 0.99154705, 0.99163896, 0.99368787, 0.9874005, 0.99166673, 0.9950976, 0.9926445, 0.99269766, 0.994287, 0.9882969, 0.9914272, 0.9946604, 0.9922236, 0.992121, 0.9938751, 0.9874155, 0.9912318, 0.9949514, 0.9926473, 0.99219173, 0.99369246, 0.9877352, 0.9912948, 0.99429774, 0.9915575, 0.99159783, 0.9936825, 0.9873388, 0.9916671, 0.9950736, 0.99263495, 0.99269253, 0.99428856, 0.98823243, 0.99140984, 0.9946635, 0.99223304, 0.9920561, 0.99387944, 0.987354, 0.99122393, 0.9949466, 0.9926616, 0.992224, 0.9936532, 0.98778915, 0.9912798, 0.9943404, 0.99163204, 0.9916809, 0.99367636, 0.98733574, 0.9917367, 0.9950977, 0.9927039, 0.992812, 0.9942818, 0.9882057, 0.9914557, 0.9946571, 0.99221414, 0.9921268, 0.9938495, 0.9872829, 0.9912345, 0.99493164, 0.99266845, 0.99223495, 0.9936479, 0.9876769, 0.9912457, 0.9942828, 0.99153006, 0.9916781, 0.9936638, 0.9871984, 0.9916249, 0.9951075, 0.9926091, 0.9928034, 0.994269, 0.98812395, 0.99147207, 0.994646, 0.9921598, 0.9921686, 0.9938442, 0.987258, 0.99117637, 0.994915, 0.9926103, 0.9922909, 0.9936794, 0.98766285, 0.9913106, 0.9943093, 0.9915114, 0.99176747, 0.9936659, 0.9872523, 0.9916786, 0.9950722, 0.992542, 0.9928228, 0.99425274, 0.9881726, 0.9913283, 0.99461746, 0.99210805, 0.9921293, 0.9938455, 0.98723894, 0.99115413, 0.9949319, 0.9925936, 0.9922862, 0.99366575, 0.9876073, 0.99123096, 0.99428624, 0.9914262, 0.99170613, 0.9936555, 0.9872223, 0.99162936, 0.9950846, 0.9925605, 0.99282527, 0.9942702, 0.9881032, 0.9913591, 0.99463683, 0.9921367, 0.99215853, 0.9938419, 0.98718363, 0.99116117, 0.9949223, 0.9925916, 0.9922167, 0.99364716, 0.98757, 0.9912231, 0.99428564, 0.99148214, 0.9916998, 0.99366695, 0.9871901, 0.9916443, 0.9950639, 0.9925573, 0.9928012, 0.9942717, 0.98805827, 0.9913639, 0.9946342, 0.99215746, 0.9921374, 0.9938374, 0.987156, 0.991188, 0.9949367, 0.99261194, 0.99227107, 0.9936346, 0.9875867, 0.99127966, 0.9942889, 0.9914978, 0.9917653, 0.99364364, 0.9871833, 0.9916263, 0.9950651, 0.9926013, 0.99285054, 0.9942492, 0.988064, 0.9913624, 0.9946473, 0.9922036, 0.9923179, 0.99382526, 0.9871486, 0.9910992, 0.9949689, 0.9926809, 0.9924311, 0.9936527, 0.9875057, 0.9911909, 0.99434114, 0.991617, 0.9919213, 0.9936322, 0.98715264, 0.9915194, 0.9950996, 0.99269533, 0.99300086, 0.9942355, 0.98805803, 0.99129605, 0.9946871, 0.9922477, 0.9923862, 0.993814, 0.9871727, 0.9912217, 0.99497455, 0.9927199, 0.99256486, 0.9936228, 0.9875737, 0.9912306, 0.9943766, 0.9916352, 0.99201787, 0.9936672, 0.98720074, 0.9915826, 0.9951337, 0.99270177, 0.9930437, 0.994255, 0.9881279, 0.9913125, 0.9947038, 0.99228317, 0.9924062, 0.99384516, 0.9872917, 0.9911027, 0.9949933, 0.99274135, 0.9925374, 0.99367154, 0.9876939, 0.99118835, 0.9943603, 0.99164355, 0.991983, 0.9936631, 0.9873499, 0.99156123, 0.99513525, 0.9927181, 0.993075, 0.99427193, 0.9881672, 0.99124116, 0.9946872, 0.9923332, 0.99243027, 0.99381846, 0.9872523, 0.9910683, 0.9949885, 0.9927603, 0.99256223, 0.99362385, 0.9876653, 0.9911052, 0.9943614, 0.99169666, 0.9920536, 0.9936374, 0.9873218, 0.9914858, 0.9951365, 0.99274653, 0.9931439, 0.9942585, 0.9881903, 0.9912908, 0.99474263, 0.99232155, 0.99247897, 0.993838, 0.98735726, 0.99107987, 0.9950245, 0.9927857, 0.99261826, 0.99366045, 0.98771894, 0.9911619, 0.9943719, 0.99167156, 0.99208236, 0.99366117, 0.9873245, 0.99151766, 0.9951298, 0.9927361, 0.99310535, 0.9942755, 0.9881831, 0.9912174, 0.9947218, 0.9923327, 0.9924907, 0.9938554, 0.98733586, 0.9909525, 0.9950398, 0.99277484, 0.992626, 0.9936522, 0.98776126, 0.99108833, 0.99439216, 0.99168736, 0.9920879, 0.99366885, 0.98735994, 0.9913958, 0.9950833, 0.99272156, 0.99310535, 0.99427974, 0.98813903, 0.99114174, 0.9946964, 0.99231684, 0.9924748, 0.9938338, 0.9873022, 0.9909881, 0.9949891, 0.9927416, 0.9926198, 0.99364096, 0.98762447, 0.9911103, 0.99437094, 0.9916918, 0.99206865, 0.99365836, 0.9873362, 0.99153525, 0.9951378, 0.99275243, 0.9931392, 0.99425614, 0.98816025, 0.99121106, 0.9947241, 0.99230254, 0.9924902, 0.99383307, 0.98729354, 0.99098736, 0.9949964, 0.9927736, 0.9926601, 0.9936333, 0.9877116, 0.99112827, 0.99436045, 0.9916827, 0.99205667, 0.9936214, 0.9872988, 0.99142146, 0.99512625, 0.9927335, 0.9931779, 0.99420464, 0.988177, 0.99135333, 0.99477625, 0.9923434, 0.99249613, 0.9937894, 0.9872795, 0.9911287, 0.99504894, 0.99279755, 0.99263954, 0.993608, 0.9876639, 0.99115294, 0.9944223, 0.9916802, 0.9921182, 0.99363506, 0.98719954, 0.9915503, 0.9951945, 0.9927677, 0.99312073, 0.99420595, 0.9880667, 0.99127346, 0.99476326, 0.99233246, 0.99247956, 0.9937942, 0.9872408, 0.9911328, 0.9950715, 0.99279904, 0.99263144, 0.9936375, 0.9876472, 0.9912921, 0.99446326, 0.99175406, 0.99204624, 0.99362856, 0.98721945, 0.99161774, 0.9952116, 0.9928377, 0.9930991, 0.994226, 0.9880983, 0.9913357, 0.9947866, 0.9923868, 0.9924638, 0.99380904, 0.987219, 0.9911788, 0.995077, 0.9928195, 0.9926708, 0.99361706, 0.9876637, 0.99127346, 0.9944709, 0.9917631, 0.99207157, 0.99363494, 0.9872518, 0.99166805, 0.9952206, 0.9928146, 0.9931365, 0.9942373, 0.9881245, 0.9914362, 0.9948042, 0.99242604, 0.99250317, 0.99382055, 0.98727334, 0.9912642, 0.99508566, 0.9928503, 0.992645, 0.99364233, 0.9876674, 0.9913665, 0.99448353, 0.9917921, 0.9921239, 0.9936441, 0.98730934, 0.9917365, 0.9952201, 0.99281293, 0.99316376, 0.9942366, 0.98816967, 0.9915063, 0.99481493, 0.99239635, 0.99254686, 0.99381524, 0.98723614, 0.9912527, 0.995094, 0.9928571, 0.99268454, 0.9936085, 0.9877229, 0.99138254, 0.9944717, 0.99179804, 0.99213773, 0.99361914, 0.9873477, 0.99173075, 0.99520725, 0.99281985, 0.9931734, 0.99424165, 0.9881523, 0.9914546, 0.9947912, 0.9924029, 0.9925518, 0.9938176, 0.9873224, 0.99129224, 0.99507576, 0.9928515, 0.9926731, 0.9936121, 0.987688, 0.99138886, 0.99448305, 0.9918038, 0.99211335, 0.9936301, 0.98743546, 0.99179125, 0.99523026, 0.99286944, 0.99312145, 0.9942222, 0.98826283, 0.9914523, 0.9947767, 0.99244, 0.9924555, 0.99379045, 0.98738885, 0.99127007, 0.99507785, 0.9928764, 0.9926292, 0.99361753, 0.98783547, 0.99133253, 0.9944754, 0.9918595, 0.9921044, 0.99361706, 0.98742753, 0.9917258, 0.99520475, 0.9928791, 0.99312663, 0.9942226, 0.98826313, 0.9914192, 0.99482095, 0.992448, 0.9925139, 0.99379057, 0.98739225, 0.99120486, 0.995057, 0.9928879, 0.9926449, 0.9935941, 0.9877479, 0.99124604, 0.9944499, 0.99180627, 0.9921182, 0.99359, 0.98731935, 0.9915656, 0.9951692, 0.99282926, 0.99311924, 0.9941929, 0.9882011, 0.9913168, 0.9947491, 0.9924167, 0.992526, 0.99378794, 0.9872469, 0.99112225, 0.9950566, 0.99286324, 0.99265283, 0.9935631, 0.98766637, 0.991191, 0.9944287, 0.991763, 0.99212474, 0.9935642, 0.9873018, 0.9915686, 0.9952077, 0.9927856, 0.9931263, 0.99416226, 0.9881202, 0.99132586, 0.9947937, 0.99240774, 0.99251366, 0.9937446, 0.9872529, 0.9910819, 0.99506927, 0.9928484, 0.99269414, 0.9935474, 0.9876726, 0.99113584, 0.99446255, 0.9917864, 0.99214596, 0.9935715, 0.9872716, 0.99155563, 0.9952045, 0.99284714, 0.9931323, 0.9941601, 0.9881687, 0.9912748, 0.99478936, 0.99240106, 0.9925471, 0.993744, 0.98731273, 0.99110574, 0.9950675, 0.99286324, 0.9926745, 0.99355596, 0.987713, 0.99118143, 0.9944657, 0.99182796, 0.99218905, 0.993548, 0.9873233, 0.9915399, 0.995211, 0.99285454, 0.9931833, 0.99417686, 0.9882151, 0.99133426, 0.99482226, 0.9924446, 0.99257, 0.9937477, 0.9873152, 0.99114347, 0.9950925, 0.9928895, 0.99273515, 0.9935597, 0.9878213, 0.9912388, 0.9945127, 0.9918548, 0.99224114, 0.9935947, 0.98735994, 0.99159396, 0.9952487, 0.99288046, 0.9932214, 0.9941561, 0.9882161, 0.991243, 0.9948349, 0.99246705, 0.99255437, 0.9937584, 0.9873671, 0.99106455, 0.9951154, 0.9928925, 0.9926933, 0.9935569, 0.9877572, 0.99110496, 0.9945045, 0.99185973, 0.9921272, 0.9935225, 0.98729986, 0.99145305, 0.99523485, 0.9928826, 0.99309677, 0.9941282, 0.98816407, 0.9911158, 0.99480844, 0.99244684, 0.9925149, 0.9936993, 0.98724455, 0.99098104, 0.9950899, 0.9929161, 0.99262285, 0.9935347, 0.98769057, 0.99106383, 0.9944675, 0.9918723, 0.9921131, 0.9935368, 0.98723394, 0.99143106, 0.9951987, 0.9928629, 0.9931635, 0.9941368, 0.9881435, 0.991113, 0.99477744, 0.9924592, 0.99257374, 0.99373335, 0.9872602, 0.99095637, 0.9950652, 0.9929207, 0.9927355, 0.99356633, 0.9876639, 0.99097764, 0.99447316, 0.9918785, 0.9921705, 0.9935887, 0.98728114, 0.99144876, 0.99520344, 0.99289614, 0.9931965, 0.99418133, 0.9881451, 0.99107146, 0.9948042, 0.9924723, 0.99254274, 0.99374205, 0.9872754, 0.99089503, 0.9950617, 0.99287355, 0.9926842, 0.99354076, 0.98768157, 0.99100673, 0.99449414, 0.99187934, 0.9921366, 0.99357194, 0.98728114, 0.99137527, 0.9952097, 0.9928826, 0.9931421, 0.99420464, 0.9881394, 0.9911813, 0.9948299, 0.99247664, 0.99248886, 0.9937429, 0.987296, 0.9909593, 0.99507725, 0.9928975, 0.99262697, 0.9935742, 0.9877301, 0.9910857, 0.99449724, 0.9918725, 0.9921381, 0.99360055, 0.9872939, 0.9914063, 0.9951863, 0.9928814, 0.99309015, 0.9942355, 0.9882058, 0.99120975, 0.9947977, 0.9924621, 0.99248135, 0.99380195, 0.98728424, 0.9910108, 0.9950617, 0.99290013, 0.9926559, 0.9936061, 0.9877886, 0.9911352, 0.9944957, 0.99190897, 0.99211043, 0.9936486, 0.9874027, 0.99160075, 0.9952127, 0.9928866, 0.99312866, 0.9942062, 0.9881985, 0.9912526, 0.99480724, 0.99246573, 0.99255544, 0.99377733, 0.9873513, 0.99114114, 0.9950919, 0.9928998, 0.9927054, 0.9936069, 0.9877828, 0.9911079, 0.994495, 0.99189043, 0.99218166, 0.99360865, 0.9873973, 0.9915587, 0.9952364, 0.9928853, 0.9931925, 0.994209, 0.988224, 0.99127793, 0.99484515, 0.9924857, 0.9925587, 0.9937757, 0.98743755, 0.99109805, 0.9951435, 0.9929268, 0.9927798, 0.9935962, 0.98780334, 0.99115926, 0.9945485, 0.99187684, 0.9922632, 0.9935992, 0.9874035, 0.9915514, 0.9952319, 0.99289423, 0.99324137, 0.9941983, 0.9882233, 0.9913173, 0.994852, 0.99246246, 0.9926103, 0.9937675, 0.98737735, 0.9911034, 0.99509275, 0.9929207, 0.9927781, 0.9936113, 0.9878812, 0.9912827, 0.99455297, 0.99193585, 0.992319, 0.99364763, 0.9874816, 0.9917589, 0.99527645, 0.99295056, 0.99340385, 0.9942777, 0.9883951, 0.9914882, 0.99491996, 0.99247956, 0.9927509, 0.99384046, 0.987446, 0.99121034, 0.9951974, 0.9929797, 0.99290246, 0.99364823, 0.98782754, 0.99123925, 0.9945991, 0.9919727, 0.9924528, 0.9936248, 0.9874488, 0.9916284, 0.9953452, 0.99301165, 0.99346066, 0.99424815, 0.9884071, 0.99133694, 0.9949709, 0.99257153, 0.99291295, 0.99385047, 0.98760986, 0.991143, 0.99526143, 0.99309725, 0.9929997, 0.99364656, 0.98802346, 0.9910156, 0.99468577, 0.99216074, 0.9925236, 0.9936392, 0.9876225, 0.9914882, 0.9953819, 0.993127, 0.9934848, 0.994238, 0.9884843, 0.9912634, 0.9949844, 0.99270165, 0.99290013, 0.9938433, 0.9876089, 0.9910411, 0.99524647, 0.993119, 0.99302715, 0.99365354, 0.9880441, 0.9912253, 0.9946729, 0.9921295, 0.9924987, 0.9936494, 0.9877182, 0.9916174, 0.9953655, 0.99308324, 0.9934221, 0.9942391, 0.9885954, 0.9912901, 0.99496347, 0.99270076, 0.9927806, 0.99382436, 0.9876648, 0.99106956, 0.9952286, 0.99314356, 0.99291694, 0.9936481, 0.98811626, 0.99118584, 0.9946695, 0.9921624, 0.9924454, 0.993655, 0.98770636, 0.9915909, 0.9953695, 0.99308115, 0.9934697, 0.99424344, 0.9885095, 0.9913163, 0.9949701, 0.9926944, 0.9928852, 0.99386156, 0.9876246, 0.99111885, 0.99523556, 0.9931231, 0.9930187, 0.99365777, 0.9879808, 0.99114686, 0.99465203, 0.9921658, 0.99261874, 0.9936788, 0.98759377, 0.9914948, 0.99533457, 0.9931316, 0.9935648, 0.99424213, 0.98848057, 0.9912964, 0.99496245, 0.9927126, 0.9928439, 0.9938678, 0.9876034, 0.99105316, 0.99523914, 0.99313426, 0.9929396, 0.9937012, 0.98804617, 0.9911341, 0.99467725, 0.99214983, 0.99250364, 0.99376076, 0.9877132, 0.9914977, 0.99537295, 0.9931044, 0.9934435, 0.99430627, 0.98852843, 0.99124724, 0.99494755, 0.9926731, 0.9928197, 0.9938963, 0.98769194, 0.99106574, 0.9952519, 0.9931498, 0.9930512, 0.99370235, 0.98811823, 0.99116796, 0.99469423, 0.99220276, 0.9924097, 0.99371696, 0.9877644, 0.99153864, 0.9953779, 0.99309677, 0.9934452, 0.99430716, 0.9885798, 0.9912722, 0.9949714, 0.9926991, 0.99279296, 0.9939085, 0.98769903, 0.991167, 0.9952542, 0.99319744, 0.9929583, 0.99370307, 0.9880947, 0.99128133, 0.99470985, 0.9922098, 0.9924171, 0.99371624, 0.9876907, 0.99168396, 0.9954132, 0.99312496, 0.9933528, 0.99428654, 0.9886207, 0.99143654, 0.9949924, 0.9926811, 0.9927107, 0.9938758, 0.9877653, 0.9912395, 0.9951365, 0.9930523, 0.9928982, 0.9936659, 0.98817, 0.99126846, 0.9945466, 0.992008, 0.9923731, 0.9937012, 0.9878198, 0.99162394, 0.99521136, 0.9929617, 0.9933761, 0.99431235, 0.9887, 0.9913556, 0.9948384, 0.99259734, 0.9927447, 0.99389535, 0.9877938, 0.9911506, 0.99509156, 0.9930118, 0.99272144, 0.9937068, 0.9882366, 0.9912782, 0.9944874, 0.99200857, 0.99232006, 0.9937144, 0.987877, 0.99168235, 0.9951787, 0.9929363, 0.99321413, 0.9942877, 0.9887611, 0.9914866, 0.9947937, 0.9925254, 0.9926237, 0.9938724, 0.9878885, 0.9912914, 0.9950299, 0.9929569, 0.99266, 0.99366987, 0.988306, 0.9913836, 0.99444944, 0.9919566, 0.99208695, 0.99369437, 0.987933, 0.99172467, 0.9951606, 0.99291503, 0.9931659, 0.9942724, 0.9887217, 0.9914929, 0.9947773, 0.9925247, 0.9925718, 0.99387413, 0.9878455, 0.9913384, 0.99499816, 0.9929577, 0.9927173, 0.9936819, 0.98824906, 0.9913195, 0.9944221, 0.9919292, 0.9921933, 0.99368036, 0.9879077, 0.99169934, 0.9951494, 0.99289775, 0.9931787, 0.99428785, 0.988684, 0.99143445, 0.9947759, 0.9924971, 0.99260885, 0.99387544, 0.9877923, 0.99121773, 0.9950014, 0.992931, 0.9927705, 0.99366885, 0.9882158, 0.9912437, 0.99443436, 0.99195004, 0.99223596, 0.9936904, 0.9878242, 0.99153113, 0.9951372, 0.99291867, 0.9934499, 0.9943174, 0.9886177, 0.9912389, 0.99476504, 0.99254745, 0.99286395, 0.9939242, 0.9877653, 0.990973, 0.99505556, 0.99303997, 0.9930195, 0.99371564, 0.98812777, 0.99090827, 0.99446243, 0.9920042, 0.9924771, 0.9937166, 0.9877173, 0.9914836, 0.99514914, 0.9929628, 0.9937105, 0.9943507, 0.9885874, 0.9912198, 0.9948118, 0.9925338, 0.9930194, 0.9939178, 0.98778266, 0.9909486, 0.9950753, 0.9929945, 0.99297583, 0.99360055, 0.98812973, 0.9908552, 0.9945234, 0.99195224, 0.99236125, 0.9936602, 0.9877624, 0.99126303, 0.9952018, 0.9929584, 0.9932787, 0.9942354, 0.9885266, 0.9907732, 0.99482226, 0.9925585, 0.9927579, 0.9938536, 0.9875325, 0.99043113, 0.9950551, 0.99301815, 0.99307233, 0.99359196, 0.9879164, 0.9904903, 0.9944734, 0.9920083, 0.99289376, 0.99358267, 0.98759824, 0.99111557, 0.99517715, 0.9929478, 0.99350405, 0.9942427, 0.9883376, 0.9907676, 0.994846, 0.9925662, 0.99298805, 0.99385965, 0.98738384, 0.99054646, 0.99506265, 0.9930097, 0.9930727, 0.99367917, 0.98795974, 0.9904329, 0.9944939, 0.9919801, 0.9929596, 0.99365294, 0.9873213, 0.99110156, 0.99509156, 0.9929093, 0.99339986, 0.99415976, 0.9876715, 0.990016, 0.99438393, 0.99251467, 0.99255663, 0.993716, 0.9867834, 0.9897698, 0.99471676, 0.9929884, 0.99249834, 0.9935574, 0.9873842, 0.98978513, 0.99407756, 0.99199694, 0.9920535, 0.99347264, 0.98688006, 0.99002403, 0.9947628, 0.9929549, 0.9930876, 0.99413526, 0.98784906, 0.9899626, 0.9944768, 0.99262416, 0.99250317, 0.9937285, 0.986909, 0.9897155, 0.9946491, 0.9929918, 0.9926035, 0.99354434, 0.987474, 0.9897922, 0.9940792, 0.9919952, 0.99209833, 0.99344385, 0.9870606, 0.99023217, 0.99474084, 0.9929028, 0.99312544, 0.9941256, 0.98791444, 0.98985016, 0.9943305, 0.9925317, 0.9926226, 0.99366415, 0.9870287, 0.98966193, 0.99460155, 0.9929584, 0.9925686, 0.9935049, 0.9874564, 0.9896041, 0.99403715, 0.9919904, 0.9921233, 0.9934708, 0.9870922, 0.99019754, 0.9948205, 0.9928895, 0.99311286, 0.99413246, 0.987988, 0.9898781, 0.9943163, 0.99254054, 0.99256074, 0.99371547, 0.9870373, 0.9897377, 0.9947558, 0.9929664, 0.99274844, 0.99354434, 0.9874263, 0.98982334, 0.9940858, 0.9919917, 0.9922403, 0.9932893, 0.98710686, 0.990217, 0.9947724, 0.9928429, 0.99311405, 0.99370533, 0.98794585, 0.9899815, 0.9943845, 0.99247324, 0.9925162, 0.99340725, 0.9869921, 0.9897892, 0.9945795, 0.99293727, 0.99272704, 0.9931514, 0.98726636, 0.98975724, 0.9938728, 0.9919482, 0.9922069, 0.9932187, 0.9868383, 0.99031436, 0.9947325, 0.992927, 0.993307, 0.9940013, 0.98797077, 0.99014837, 0.99438864, 0.9925459, 0.9927452, 0.99356925, 0.98702055, 0.98997915, 0.99470454, 0.99298877, 0.9929335, 0.99342746, 0.98749053, 0.9898912, 0.99412644, 0.991995, 0.99242485, 0.9933557, 0.98709583, 0.9903935, 0.9948477, 0.99290484, 0.9935156, 0.99406624, 0.98797464, 0.9901311, 0.99445844, 0.9925409, 0.9929428, 0.99367213, 0.986981, 0.9898594, 0.99470335, 0.9930057, 0.99304926, 0.99343914, 0.9874237, 0.9897865, 0.9941626, 0.9919884, 0.9925184, 0.9934777, 0.98694867, 0.990256, 0.99484205, 0.9929189, 0.99350584, 0.99417543, 0.98789203, 0.98998976, 0.9944879, 0.9925323, 0.99293387, 0.9936852, 0.9869244, 0.9897669, 0.9947424, 0.9929664, 0.9929696, 0.99348456, 0.98731774, 0.9896714, 0.9941308, 0.99196106, 0.99239576, 0.9934422, 0.986974, 0.9902558, 0.99490684, 0.99290097, 0.9933229, 0.99408376, 0.9879247, 0.99007004, 0.994501, 0.992531, 0.99281883, 0.99358666, 0.9867861, 0.9897043, 0.9947466, 0.992964, 0.99286395, 0.9934495, 0.9872796, 0.98949546, 0.994039, 0.99194723, 0.9923616, 0.99350935, 0.98688096, 0.99017596, 0.99485856, 0.9928947, 0.99330056, 0.99410546, 0.9878179, 0.9897542, 0.9943761, 0.9925098, 0.9927327, 0.9937144, 0.9869064, 0.9896226, 0.99475807, 0.9929483, 0.99284923, 0.9935516, 0.987296, 0.9895361, 0.99416095, 0.9919654, 0.99238545, 0.9934261, 0.98678565, 0.9900198, 0.99488056, 0.9928972, 0.99334794, 0.9941699, 0.9876875, 0.9897188, 0.994451, 0.9924782, 0.99291694, 0.99365515, 0.9867448, 0.9893315, 0.9947289, 0.9929679, 0.99324363, 0.99361044, 0.9870734, 0.9892504, 0.9941314, 0.99197584, 0.9926675, 0.9935846, 0.98652595, 0.98956656, 0.9948365, 0.99290884, 0.9936411, 0.9942169, 0.9874505, 0.98924553, 0.99441975, 0.99253726, 0.9930408, 0.9937517, 0.98657066, 0.98907185, 0.9947556, 0.9929733, 0.99327654, 0.99362105, 0.98701555, 0.9891695, 0.9941075, 0.99198663, 0.99270576, 0.99356866, 0.98654395, 0.9895745, 0.9948083, 0.9929016, 0.99365705, 0.9941977, 0.9875425, 0.98937887, 0.99443907, 0.9925673, 0.99298275, 0.99375725, 0.986516, 0.98912936, 0.99474204, 0.9930086, 0.99316776, 0.9935688, 0.98697317, 0.9892988, 0.9942309, 0.99200225, 0.9926494, 0.9935589, 0.9865451, 0.9897945, 0.9948278, 0.9929724, 0.9935713, 0.99417806, 0.9875639, 0.9896687, 0.99448115, 0.99261254, 0.99302787, 0.9937539, 0.98659253, 0.9894655, 0.9948067, 0.9930248, 0.99320555, 0.99357617, 0.9870607, 0.98960674, 0.9942194, 0.9920248, 0.99272496, 0.99356174, 0.9867496, 0.99008924, 0.9948342, 0.9929322, 0.99364835, 0.99412304, 0.9877708, 0.9899144, 0.99446446, 0.99257165, 0.99307394, 0.9937099, 0.9867974, 0.9896746, 0.9948664, 0.9930059, 0.99324495, 0.9935481, 0.98728335, 0.9898787, 0.99438405, 0.992034, 0.9927625, 0.9935294, 0.9867687, 0.99026, 0.99510676, 0.99291694, 0.99364233, 0.9941561, 0.98770845, 0.98994106, 0.9947141, 0.9925364, 0.9930265, 0.9937284, 0.98670536, 0.9898496, 0.99502355, 0.9929536, 0.99326223, 0.99358374, 0.98716134, 0.9897257, 0.9944136, 0.99195415, 0.9927101, 0.99354327, 0.9867598, 0.9903798, 0.9951109, 0.992871, 0.9936376, 0.99416286, 0.9876665, 0.9899981, 0.99473757, 0.9925085, 0.9929589, 0.9937266, 0.9867649, 0.9898189, 0.99499923, 0.99292505, 0.9931973, 0.9935208, 0.98708653, 0.9898684, 0.99442905, 0.99192107, 0.9925943, 0.9935278, 0.9866333, 0.9903724, 0.99515045, 0.9928308, 0.9935888, 0.9941202, 0.98754704, 0.99017876, 0.9947917, 0.9924654, 0.9929797, 0.99368435, 0.986579, 0.98996574, 0.9950315, 0.99288696, 0.9931925, 0.9935202, 0.9870067, 0.99003863, 0.994467, 0.9919269, 0.992539, 0.9934756, 0.9866093, 0.9905467, 0.9951749, 0.9928658, 0.9935535, 0.9941216, 0.9875397, 0.99020725, 0.9947708, 0.9924879, 0.99301165, 0.993687, 0.9866456, 0.99003035, 0.99505174, 0.99290484, 0.99319357, 0.9935528, 0.987017, 0.98998886, 0.99445397, 0.99191004, 0.99256074, 0.9935044, 0.9866089, 0.9904137, 0.99514264, 0.99287593, 0.99358606, 0.9941291, 0.98751426, 0.98997635, 0.99471194, 0.9924632, 0.9929766, 0.99366355, 0.9865903, 0.9898947, 0.9950192, 0.99292374, 0.9931931, 0.9935084, 0.9870977, 0.99000543, 0.99443144, 0.9919343, 0.9925988, 0.99347806, 0.9866298, 0.9904935, 0.99518514, 0.99285406, 0.99357444, 0.9941116, 0.98762226, 0.9901931, 0.9948102, 0.9924621, 0.9929369, 0.9936946, 0.9866472, 0.9899616, 0.9950427, 0.9929403, 0.9930963, 0.9935342, 0.98713994, 0.9899368, 0.9944886, 0.9919151, 0.99252, 0.9935055, 0.98669535, 0.99036366, 0.99514866, 0.9928691, 0.9934539, 0.9941251, 0.98758185, 0.9900607, 0.99476624, 0.99248534, 0.99281996, 0.9936913, 0.98658246, 0.9899157, 0.99501544, 0.9929102, 0.9929957, 0.9935091, 0.98707086, 0.9899337, 0.99445957, 0.9919018, 0.99244857, 0.9934918, 0.98662955, 0.9903754, 0.9951802, 0.992845, 0.9934285, 0.99412465, 0.9875445, 0.99004, 0.9947759, 0.9924546, 0.99286497, 0.99369717, 0.9866654, 0.98991734, 0.99505234, 0.99291515, 0.99307716, 0.99354076, 0.9871343, 0.9899295, 0.99450547, 0.9919213, 0.9925323, 0.9935191, 0.986674, 0.9903217, 0.9951862, 0.99284863, 0.9935429, 0.994162, 0.98767114, 0.99008113, 0.9948113, 0.99245495, 0.9928994, 0.9937332, 0.98670393, 0.989903, 0.9950699, 0.9929, 0.9930956, 0.9935719, 0.98717135, 0.9898983, 0.99448, 0.99189794, 0.99254125, 0.9935556, 0.9867149, 0.9903866, 0.99517405, 0.9928451, 0.9934894, 0.9941718, 0.9876452, 0.99001676, 0.9947718, 0.9924616, 0.99287415, 0.9936993, 0.9867214, 0.99000484, 0.99503917, 0.9929289, 0.99311465, 0.9935376, 0.9870663, 0.9899801, 0.99448353, 0.99183637, 0.9925132, 0.9935068, 0.9866695, 0.9903714, 0.9951774, 0.992819, 0.9934509, 0.9940957, 0.9873268, 0.9901114, 0.99479276, 0.9924567, 0.9929281, 0.99370164, 0.986491, 0.98997235, 0.99507725, 0.99292386, 0.9931751, 0.9935614, 0.9871191, 0.9898887, 0.99448895, 0.99194264, 0.9921183, 0.99355394, 0.98664826, 0.9904006, 0.995105, 0.9928179, 0.9934685, 0.99412173, 0.9874866, 0.9900677, 0.99473745, 0.9924412, 0.9926848, 0.9936696, 0.98642224, 0.98996395, 0.9950239, 0.9927966, 0.9930403, 0.99348557, 0.9865735, 0.98987365, 0.9944447, 0.99182737, 0.9924775, 0.993491, 0.98614895, 0.99029666, 0.9951182, 0.99277323, 0.99348724, 0.9941174, 0.9872042, 0.99008036, 0.9947918, 0.992388, 0.9929087, 0.99367857, 0.98612565, 0.98983943, 0.99503607, 0.99283516, 0.9930605, 0.99349606, 0.9865218, 0.98983175, 0.9944528, 0.99182206, 0.9924803, 0.99346805, 0.98604333, 0.99029225, 0.9951385, 0.99278617, 0.9934363, 0.9940883, 0.986986, 0.9900086, 0.99475276, 0.99241114, 0.9928094, 0.99366117, 0.98590946, 0.9897948, 0.9949803, 0.9928451, 0.9929739, 0.9934963, 0.98648894, 0.9898238, 0.99442786, 0.9918283, 0.9924649, 0.99346536, 0.9860024, 0.99026465, 0.99513006, 0.992765, 0.99339503, 0.99407226, 0.9870225, 0.98988324, 0.99471253, 0.9923949, 0.99276406, 0.99366224, 0.9859551, 0.9897043, 0.9949917, 0.99284065, 0.99296325, 0.9934975, 0.9864725, 0.98972905, 0.99442846, 0.99178153, 0.99238133, 0.99345195, 0.98610914, 0.9903009, 0.99515283, 0.9927907, 0.9934651, 0.99413246, 0.987172, 0.9902267, 0.9948277, 0.9923906, 0.99287546, 0.9937108, 0.9862353, 0.9901811, 0.9950932, 0.9928599, 0.99303424, 0.9935488, 0.98673624, 0.99015313, 0.99450666, 0.9918548, 0.99247545, 0.99351054, 0.98624235, 0.99062, 0.99518824, 0.9927977, 0.9934631, 0.99413997, 0.98721504, 0.99031425, 0.9948055, 0.99243695, 0.99286544, 0.9937171, 0.9862214, 0.9900698, 0.9950758, 0.9928704, 0.99303293, 0.9935176, 0.98666936, 0.990184, 0.99452245, 0.9918767, 0.9923759, 0.9935421, 0.9864133, 0.9905596, 0.99519086, 0.99281913, 0.9933918, 0.9941442, 0.98716366, 0.9902511, 0.9947885, 0.9924097, 0.99271506, 0.99371403, 0.98621964, 0.99020857, 0.99507505, 0.9928652, 0.9929172, 0.9935742, 0.9866843, 0.99017125, 0.9945268, 0.9918677, 0.99248356, 0.9935389, 0.9861194, 0.9906162, 0.9951625, 0.99279237, 0.9934586, 0.99415696, 0.98718715, 0.99030805, 0.9947713, 0.99242455, 0.992762, 0.9937058, 0.9862238, 0.99011713, 0.99501187, 0.992826, 0.99292976, 0.9934942, 0.98665524, 0.9901277, 0.99445426, 0.9917785, 0.9923137, 0.9934574, 0.98616993, 0.99053854, 0.99514055, 0.99271846, 0.9932522, 0.9940851, 0.9871214, 0.9901654, 0.99474394, 0.99229914, 0.99262685, 0.9936685, 0.98618454, 0.9900721, 0.9950146, 0.9927488, 0.9928578, 0.993499, 0.9866992, 0.9901799, 0.9944694, 0.991736, 0.9922767, 0.99349076, 0.9862824, 0.9906151, 0.9951279, 0.9926838, 0.99333525, 0.99415827, 0.9874115, 0.99024, 0.9947786, 0.99228, 0.992739, 0.9937444, 0.9864828, 0.99020225, 0.9950115, 0.99274445, 0.9929101, 0.99358857, 0.9869502, 0.9901862, 0.99446964, 0.9917509, 0.9923821, 0.9935824, 0.986338, 0.9906913, 0.995124, 0.9926991, 0.99337125, 0.9942076, 0.98729706, 0.9903492, 0.9947352, 0.992309, 0.9926635, 0.99371296, 0.98616445, 0.990096, 0.99494034, 0.9927483, 0.9928843, 0.99356794, 0.9868001, 0.99025357, 0.994387, 0.991776, 0.99246854, 0.9935981, 0.9864258, 0.99063057, 0.99509937, 0.99271446, 0.9934796, 0.99422514, 0.98748046, 0.99046177, 0.9947453, 0.99232394, 0.992857, 0.9937836, 0.986522, 0.99018717, 0.9949938, 0.9927544, 0.99299777, 0.99361295, 0.98691034, 0.990026, 0.99442554, 0.9917597, 0.99239683, 0.9936008, 0.9865039, 0.9905997, 0.9950816, 0.9927051, 0.9933456, 0.9942042, 0.98749834, 0.99035025, 0.9947147, 0.9923379, 0.9927729, 0.99377877, 0.9865769, 0.9902587, 0.9949873, 0.9927562, 0.99290174, 0.9935922, 0.98705226, 0.9902149, 0.9943696, 0.9917623, 0.99234223, 0.993562, 0.9865545, 0.99054426, 0.99507385, 0.99270177, 0.9933702, 0.99420327, 0.98760056, 0.99028045, 0.9946907, 0.9923271, 0.99278015, 0.9936638, 0.9864388, 0.99005204, 0.99490047, 0.99275255, 0.9929006, 0.99347925, 0.98682517, 0.9900502, 0.9943398, 0.99177074, 0.99238575, 0.9935002, 0.98656654, 0.9907485, 0.9950783, 0.9927159, 0.99338645, 0.9940958, 0.98752415, 0.99041164, 0.9946649, 0.9923236, 0.99275595, 0.9936967, 0.9866321, 0.9903231, 0.9949727, 0.9928012, 0.9929436, 0.9935627, 0.9871229, 0.9904135, 0.9943949, 0.9917778, 0.9923993, 0.99352515, 0.98686624, 0.9908133, 0.99509853, 0.99274594, 0.9934238, 0.99416965, 0.98768437, 0.99051404, 0.9947122, 0.992346, 0.99281365, 0.993733, 0.9868333, 0.9903438, 0.9949862, 0.99283993, 0.9928785, 0.99354523, 0.98717386, 0.990408, 0.99439406, 0.991869, 0.9923322, 0.9935556, 0.9868704, 0.9909225, 0.9951165, 0.9927396, 0.9933575, 0.9941489, 0.98777616, 0.9906895, 0.9947335, 0.9923759, 0.9926848, 0.993743, 0.9868818, 0.9905178, 0.9949079, 0.9927834, 0.9928306, 0.99360466, 0.9872241, 0.99052614, 0.9943482, 0.99179643, 0.992381, 0.993595, 0.98681146, 0.9909945, 0.99501765, 0.99272317, 0.993295, 0.9942327, 0.9877296, 0.9907581, 0.9946261, 0.9923881, 0.9925874, 0.9937645, 0.9867115, 0.9904778, 0.9949477, 0.99285465, 0.99283266, 0.993577, 0.98722094, 0.99043137, 0.99435985, 0.9918927, 0.9922193, 0.9935627, 0.9868083, 0.99082655, 0.99505734, 0.9927347, 0.9934081, 0.99422365, 0.98779684, 0.99059886, 0.99468565, 0.99233824, 0.99269617, 0.99377334, 0.9868018, 0.9905185, 0.9949684, 0.99279046, 0.99290985, 0.993602, 0.9869596, 0.99047315, 0.9943707, 0.9918522, 0.99229246, 0.99357337, 0.9865767, 0.99086154, 0.9950688, 0.9926844, 0.9932893, 0.99419713, 0.98750186, 0.99055654, 0.9946623, 0.99228704, 0.99266785, 0.99369013, 0.9865446, 0.99043477, 0.9949508, 0.992755, 0.9927516, 0.9935294, 0.9867713, 0.9903935, 0.99432296, 0.9917351, 0.9921747, 0.99350667, 0.98638606, 0.9906375, 0.9949807, 0.9926809, 0.99313337, 0.99411356, 0.98725826, 0.99034417, 0.9945872, 0.99228317, 0.9924406, 0.9936859, 0.9864908, 0.99026066, 0.99487793, 0.99269426, 0.9926802, 0.993461, 0.9868296, 0.9902172, 0.99424934, 0.9916909, 0.99209255, 0.99349713, 0.9863821, 0.9907759, 0.99497175, 0.9926581, 0.99310005, 0.9941249, 0.9873783, 0.99047124, 0.9945667, 0.9922908, 0.9925922, 0.99370015, 0.98657054, 0.99042696, 0.9948766, 0.99270415, 0.9927267, 0.99355006, 0.9870287, 0.9904219, 0.99428564, 0.9917225, 0.9921341, 0.99350655, 0.9865637, 0.99074113, 0.9949713, 0.99268955, 0.9930942, 0.9941605, 0.98750347, 0.99059886, 0.9946137, 0.99229735, 0.9925702, 0.99371284, 0.98665756, 0.99052423, 0.9948854, 0.9927267, 0.99276745, 0.99356997, 0.9870994, 0.99049544, 0.99428266, 0.99168515, 0.9922339, 0.99357724, 0.9867166, 0.99091554, 0.9950382, 0.9926301, 0.9932654, 0.99416876, 0.98755056, 0.9906831, 0.9946629, 0.9922341, 0.99265987, 0.99375415, 0.9865719, 0.99047244, 0.99491, 0.9926306, 0.99276745, 0.99355704, 0.98705053, 0.9905357, 0.99434054, 0.99162406, 0.99236345, 0.9935676, 0.98671395, 0.99088836, 0.9950557, 0.9926293, 0.9932736, 0.99413455, 0.98748547, 0.9906127, 0.99466276, 0.9922536, 0.99265724, 0.993737, 0.98665184, 0.99041396, 0.99490863, 0.9926757, 0.9927631, 0.9935405, 0.9868846, 0.99038565, 0.9943381, 0.991666, 0.99228036, 0.99352396, 0.9864357, 0.99069166, 0.99502224, 0.9925991, 0.99324447, 0.9941996, 0.9875178, 0.99054915, 0.9946496, 0.99223447, 0.9926035, 0.99374336, 0.9864541, 0.99033386, 0.9949231, 0.9926938, 0.9928202, 0.9935631, 0.987071, 0.9902644, 0.99434763, 0.99171704, 0.9922193, 0.9935083, 0.98653233, 0.99062, 0.99507964, 0.99271834, 0.9931657, 0.99412835, 0.9873912, 0.9902143, 0.99469036, 0.9922903, 0.99244237, 0.9936393, 0.98644346, 0.99030256, 0.99496835, 0.99272156, 0.9927084, 0.99357903, 0.9869734, 0.99035025, 0.99441516, 0.99164915, 0.9920831, 0.99357104, 0.9866887, 0.9908234, 0.995106, 0.9925927, 0.99308985, 0.994187, 0.9874701, 0.99027765, 0.9946926, 0.9922084, 0.9924737, 0.99375874, 0.98664117, 0.99025834, 0.9949556, 0.9926923, 0.9926658, 0.9935988, 0.9870439, 0.9900529, 0.99434125, 0.9916741, 0.9921559, 0.99353975, 0.98657304, 0.9905386, 0.9950311, 0.9926057, 0.99313134, 0.99419844, 0.98761964, 0.9903803, 0.99465996, 0.992226, 0.9925765, 0.99376065, 0.9864879, 0.9902627, 0.9949379, 0.9926519, 0.9927119, 0.99361527, 0.98697525, 0.9902892, 0.99442846, 0.9917038, 0.99218893, 0.9936445, 0.9865246, 0.99072593, 0.99507844, 0.99262744, 0.99319214, 0.9942326, 0.9874772, 0.99064404, 0.9947693, 0.99221414, 0.9926797, 0.99379927, 0.9865973, 0.9904024, 0.9949655, 0.9926689, 0.99281764, 0.9936281, 0.98702544, 0.9903715, 0.9944295, 0.9917208, 0.9922916, 0.99369824, 0.9866115, 0.9909673, 0.99511856, 0.99264294, 0.99317074, 0.9942737, 0.98761696, 0.9906686, 0.99474096, 0.9922247, 0.9926319, 0.99382937, 0.98673844, 0.9904661, 0.99499476, 0.9926646, 0.99268854, 0.99361295, 0.9871605, 0.99053675, 0.99447376, 0.99166226, 0.9922146, 0.9936712, 0.9868133, 0.9909685, 0.9951846, 0.99261427, 0.993112, 0.9942355, 0.9877537, 0.99068826, 0.9947677, 0.9922267, 0.99260664, 0.99371094, 0.9865646, 0.99049795, 0.99504703, 0.992679, 0.9928329, 0.9935191, 0.9871732, 0.9906322, 0.9944767, 0.99168223, 0.9922652, 0.99367446, 0.9868212, 0.99114275, 0.9952077, 0.992649, 0.9934282, 0.9943099, 0.9878658, 0.9909531, 0.9948894, 0.9922382, 0.99288225, 0.9939242, 0.9869723, 0.9908537, 0.99513996, 0.99271387, 0.9930641, 0.9937137, 0.9873676, 0.9909503, 0.9945431, 0.99169075, 0.9925944, 0.9937051, 0.98680216, 0.99118257, 0.99520123, 0.9926335, 0.9933856, 0.994311, 0.987807, 0.9909475, 0.9949025, 0.9922267, 0.9927778, 0.99389744, 0.9868328, 0.9908112, 0.99513584, 0.9927013, 0.9928773, 0.99368745, 0.9873061, 0.9908738, 0.9945866, 0.9917265, 0.99234587, 0.9937026, 0.98681575, 0.9911613, 0.9952064, 0.9926527, 0.99321234, 0.9943117, 0.9878219, 0.99084187, 0.99488264, 0.99227154, 0.992804, 0.99390453, 0.9868934, 0.990668, 0.9951574, 0.9927165, 0.9928549, 0.9937273, 0.98737353, 0.9906603, 0.99457824, 0.9917325, 0.9923673, 0.9937213, 0.98698, 0.991202, 0.99524385, 0.992652, 0.9931443, 0.9942982, 0.9878087, 0.99093574, 0.99488574, 0.99225956, 0.9927354, 0.99386287, 0.98697096, 0.99064493, 0.99514204, 0.9927106, 0.9928792, 0.99369144, 0.9875715, 0.9907527, 0.994616, 0.9917209, 0.99256986, 0.9937204, 0.9871256, 0.9912095, 0.99527705, 0.992648, 0.99345064, 0.99432653, 0.98800045, 0.99095756, 0.9949178, 0.99226886, 0.99289435, 0.99390405, 0.9871344, 0.9908638, 0.9951751, 0.9927025, 0.99297476, 0.9937086, 0.98752135, 0.9907494, 0.99461573, 0.991702, 0.9925908, 0.99372804, 0.9870999, 0.99119127, 0.9953102, 0.9926542, 0.9934898, 0.9943128, 0.98795134, 0.9908892, 0.99493766, 0.9922921, 0.9928582, 0.99386305, 0.9870388, 0.9907693, 0.9951828, 0.99270636, 0.9930698, 0.9936847, 0.98745114, 0.99088436, 0.99469423, 0.9917481, 0.9925472, 0.9937179, 0.98705935, 0.9912732, 0.9953382, 0.9926554, 0.99356973, 0.9943041, 0.987973, 0.9909505, 0.99496263, 0.9922618, 0.9930044, 0.9939109, 0.98708725, 0.9908769, 0.99521655, 0.99270475, 0.9931901, 0.9937458, 0.98746926, 0.9908523, 0.99469954, 0.9917031, 0.99272573, 0.9937609, 0.98709977, 0.991434, 0.99533916, 0.9926779, 0.99363846, 0.994335, 0.987944, 0.9909951, 0.9949845, 0.99228764, 0.9929958, 0.9939089, 0.98708105, 0.9908159, 0.99523264, 0.9927451, 0.9931659, 0.9937777, 0.9874386, 0.99086154, 0.9946948, 0.9917624, 0.9925662, 0.99376523, 0.986873, 0.99131316, 0.99537, 0.9926859, 0.9935451, 0.99434537, 0.9879467, 0.99097687, 0.9949892, 0.99231064, 0.99288404, 0.99393964, 0.9869926, 0.9906037, 0.99520135, 0.9927706, 0.9931439, 0.9937678, 0.98748124, 0.9907024, 0.99467176, 0.9917719, 0.9925692, 0.99375665, 0.9870296, 0.9910671, 0.9953285, 0.9927086, 0.9934684, 0.9943404, 0.98790246, 0.99092275, 0.99498016, 0.99228567, 0.99296826, 0.9939455, 0.9870079, 0.99053335, 0.9952154, 0.9927348, 0.99307317, 0.9937528, 0.98738736, 0.9906427, 0.99469393, 0.9917602, 0.99258363, 0.9937615, 0.98700744, 0.9911432, 0.99534893, 0.99268097, 0.9935589, 0.99433357, 0.9879021, 0.9910259, 0.99497885, 0.99228585, 0.99298143, 0.993917, 0.9869956, 0.9909712, 0.99523485, 0.99274325, 0.9928718, 0.9937289, 0.9873782, 0.99073446, 0.99464107, 0.9917706, 0.99239564, 0.99374557, 0.9870317, 0.9912827, 0.9953613, 0.99271107, 0.99354917, 0.99435985, 0.9880376, 0.9910524, 0.99499404, 0.99233145, 0.99309474, 0.9939216, 0.9871393, 0.9909078, 0.995231, 0.9927557, 0.99313945, 0.9937528, 0.9875036, 0.990859, 0.9947042, 0.99178, 0.99230057, 0.9937649, 0.9870214, 0.9912181, 0.9954003, 0.9927523, 0.99354595, 0.994329, 0.9880998, 0.9910712, 0.9950488, 0.9923622, 0.99303716, 0.9939265, 0.98709697, 0.9908865, 0.99526745, 0.9927925, 0.99329394, 0.9937709, 0.9875737, 0.9910745, 0.99470854, 0.99182725, 0.99287534, 0.99378633, 0.98722893, 0.9913635, 0.99539286, 0.9927176, 0.9937617, 0.9943919, 0.9881514, 0.99116606, 0.99504316, 0.99235845, 0.99318963, 0.9939808, 0.9872257, 0.990875, 0.9952607, 0.99280244, 0.99323773, 0.9937778, 0.98761684, 0.99090964, 0.99474484, 0.9918435, 0.99280363, 0.99379253, 0.98718727, 0.9913795, 0.9953944, 0.99275595, 0.993793, 0.994417, 0.9880866, 0.99105495, 0.9950532, 0.99237394, 0.99321, 0.9940188, 0.98720604, 0.9909334, 0.9952436, 0.99279636, 0.99344325, 0.9937976, 0.98758227, 0.9909175, 0.9947077, 0.9918377, 0.99279296, 0.9937801, 0.98719084, 0.9913288, 0.9954027, 0.99276525, 0.9936329, 0.9943759, 0.9880243, 0.9910836, 0.99503374, 0.9923751, 0.9931078, 0.99396104, 0.9871266, 0.9909607, 0.9952363, 0.99279845, 0.99325866, 0.99378973, 0.98753285, 0.99094033, 0.9947235, 0.99180496, 0.9927574, 0.99379265, 0.98705333, 0.9913222, 0.99538165, 0.9927211, 0.9936399, 0.9943455, 0.98792076, 0.99099815, 0.99501014, 0.99236816, 0.9930305, 0.9939311, 0.9869707, 0.99082875, 0.99524987, 0.99280655, 0.99321055, 0.9937611, 0.98743045, 0.9909142, 0.9947195, 0.99180883, 0.9927286, 0.9937789, 0.98694193, 0.9912929, 0.9953541, 0.992743, 0.9936026, 0.99434596, 0.9878483, 0.99093014, 0.9949892, 0.9923374, 0.9930367, 0.993915, 0.98696876, 0.9907541, 0.995224, 0.9927925, 0.99314237, 0.99370176, 0.98728335, 0.99054015, 0.99467695, 0.99185526, 0.99247843, 0.9936941, 0.98678756, 0.9910551, 0.9953376, 0.992767, 0.99346757, 0.994297, 0.9877043, 0.9907959, 0.9949844, 0.9923826, 0.99290305, 0.9938619, 0.9867301, 0.9906166, 0.995211, 0.9928275, 0.9929824, 0.99368894, 0.98715204, 0.99077076, 0.9946913, 0.991827, 0.9925978, 0.99372095, 0.9868176, 0.9912156, 0.99533856, 0.992757, 0.9935154, 0.99431145, 0.9876412, 0.99076176, 0.99487096, 0.9923662, 0.9925369, 0.99381363, 0.9866556, 0.99062693, 0.9951519, 0.9928082, 0.99262106, 0.9936633, 0.98709464, 0.9906473, 0.99454755, 0.99181426, 0.9922829, 0.9936574, 0.98669094, 0.9911718, 0.9953259, 0.9927617, 0.99341875, 0.9942717, 0.9876438, 0.9909136, 0.9949557, 0.99235314, 0.9928519, 0.9938564, 0.98678327, 0.99075705, 0.9952239, 0.9928109, 0.9929525, 0.9936693, 0.98726124, 0.9908019, 0.99466795, 0.9918104, 0.99241334, 0.99366564, 0.98689514, 0.9910876, 0.99533594, 0.99276626, 0.9931762, 0.99424577, 0.9877408, 0.99078923, 0.99496853, 0.9923523, 0.99261534, 0.9938047, 0.9867654, 0.9906391, 0.9952104, 0.992788, 0.99277216, 0.9936381, 0.9871879, 0.9905976, 0.9946654, 0.991811, 0.9922841, 0.9936888, 0.98675597, 0.9910613, 0.99531966, 0.9927147, 0.9932835, 0.9942525, 0.9877073, 0.9907793, 0.9949761, 0.9923683, 0.992661, 0.99383104, 0.98675203, 0.9906833, 0.9952037, 0.9927972, 0.99294186, 0.9936631, 0.9872186, 0.99068195, 0.994665, 0.9918149, 0.9923576, 0.9936719, 0.98678637, 0.9911534, 0.9953103, 0.99272025, 0.9932861, 0.9942558, 0.987609, 0.9908783, 0.99498045, 0.9923158, 0.9926622, 0.99383175, 0.9866282, 0.9907369, 0.9952092, 0.99278635, 0.9928716, 0.9936615, 0.98712033, 0.99073035, 0.99470025, 0.9918263, 0.99230313, 0.9936439, 0.98660344, 0.9911198, 0.9953436, 0.99274737, 0.99327046, 0.99426514, 0.98755985, 0.9908914, 0.99498105, 0.9923442, 0.992679, 0.9938342, 0.9865257, 0.9907844, 0.99523026, 0.9927988, 0.9929381, 0.99365366, 0.98715585, 0.99093837, 0.9947165, 0.9918182, 0.99252564, 0.9936953, 0.9868318, 0.99134153, 0.9953791, 0.9927713, 0.9934875, 0.9942869, 0.9877297, 0.9911108, 0.9950311, 0.99237734, 0.99285126, 0.9938706, 0.9868204, 0.99098355, 0.9952524, 0.992819, 0.99301493, 0.99371463, 0.9872359, 0.9908881, 0.9947154, 0.99189055, 0.9925731, 0.99368733, 0.9867648, 0.9913653, 0.99538404, 0.9928106, 0.99356633, 0.99428725, 0.98774266, 0.9912122, 0.9950329, 0.9923955, 0.9929932, 0.99389595, 0.9868983, 0.991088, 0.99524856, 0.99282795, 0.99313545, 0.9937133, 0.9873263, 0.99107236, 0.9947432, 0.9918783, 0.9926288, 0.99371153, 0.9867968, 0.99141943, 0.9954133, 0.99280775, 0.99356633, 0.99427843, 0.98753846, 0.99113834, 0.99506664, 0.9923965, 0.9929777, 0.99384576, 0.98665106, 0.99094397, 0.9952585, 0.99282783, 0.9931231, 0.993712, 0.98722637, 0.9910041, 0.9947445, 0.99185693, 0.992588, 0.99368775, 0.9868084, 0.9914847, 0.9954242, 0.99276334, 0.99360174, 0.9942753, 0.98747206, 0.9910993, 0.9950441, 0.9923872, 0.9928347, 0.99381834, 0.9866586, 0.99093425, 0.9952964, 0.99280447, 0.99300295, 0.9936415, 0.9870188, 0.9909616, 0.9947812, 0.99182254, 0.9923891, 0.99366057, 0.9868457, 0.99146396, 0.99544424, 0.9927262, 0.9934422, 0.99423, 0.9877329, 0.99105924, 0.9950115, 0.9923705, 0.9926692, 0.99384636, 0.9870105, 0.99106854, 0.9952754, 0.9928751, 0.99306387, 0.9936825, 0.98772055, 0.9913681, 0.9947478, 0.9919194, 0.9925019, 0.99377185, 0.98734874, 0.99196446, 0.99543434, 0.9928402, 0.9935178, 0.9944183, 0.98835164, 0.9917264, 0.995101, 0.99247897, 0.99302906, 0.9940169, 0.987336, 0.9913572, 0.99530476, 0.9929381, 0.9929428, 0.9937406, 0.98760265, 0.9912026, 0.99468976, 0.9919326, 0.9925259, 0.9937916, 0.98721224, 0.9916849, 0.995335, 0.9928115, 0.99337584, 0.9944016, 0.9879953, 0.9913203, 0.99498695, 0.99240667, 0.9928739, 0.99402934, 0.98714846, 0.9914119, 0.9952737, 0.9928948, 0.99339783, 0.99391574, 0.9873651, 0.9911568, 0.9946506, 0.9917915, 0.99267757, 0.9938342, 0.98680377, 0.99152184, 0.99533665, 0.9927832, 0.9935824, 0.99441165, 0.9879538, 0.9911504, 0.99490815, 0.99243295, 0.9934483, 0.9941071, 0.9874029, 0.9912363, 0.99535567, 0.9930281, 0.9937272, 0.99394256, 0.98790365, 0.99132174, 0.9948436, 0.9920995, 0.99330795, 0.9940005, 0.9875633, 0.9917148, 0.995475, 0.99298686, 0.99415565, 0.9945248, 0.98836595, 0.99148774, 0.9951337, 0.9926048, 0.99358845, 0.9941291, 0.987521, 0.9913869, 0.99535495, 0.9930224, 0.99372625, 0.99395967, 0.98798114, 0.9913623, 0.99485314, 0.9921117, 0.99331135, 0.9940029, 0.98761255, 0.99179256, 0.99549377, 0.99300164, 0.9941851, 0.99453837, 0.9884207, 0.9915793, 0.99516994, 0.9926267, 0.9936375, 0.9941638, 0.98755324, 0.9915024, 0.99540424, 0.9930692, 0.99383754, 0.99397635, 0.9879836, 0.9915451, 0.99491394, 0.9921462, 0.9933716, 0.994017, 0.987596, 0.99181694, 0.9955004, 0.99299026, 0.99420714, 0.9945386, 0.98839813, 0.9914785, 0.99516827, 0.99258244, 0.99367625, 0.9941374, 0.98758215, 0.99142826, 0.9954021, 0.9930259, 0.9938595, 0.99398553, 0.988032, 0.9913446, 0.9949024, 0.9921306, 0.99337655, 0.99400866, 0.98762214, 0.99166465, 0.9955193, 0.9929569, 0.9942279, 0.9945334, 0.988446, 0.99131435, 0.99514854, 0.99256873, 0.9936492, 0.9941512, 0.9876149, 0.991219, 0.9953737, 0.99300176, 0.99380505, 0.99399483, 0.98803663, 0.99137914, 0.9948877, 0.99208975, 0.9933778, 0.9940257, 0.98766917, 0.99172205, 0.995537, 0.9929938, 0.9942545, 0.99455416, 0.9884321, 0.9913597, 0.9952212, 0.992592, 0.9937046, 0.99416757, 0.98757017, 0.9912265, 0.995424, 0.99304926, 0.993811, 0.99399084, 0.9880038, 0.99133146, 0.99494225, 0.9921159, 0.99336666, 0.99401736, 0.98760366, 0.9917529, 0.99554396, 0.9930021, 0.994232, 0.99454165, 0.9883831, 0.9914762, 0.99519026, 0.9925933, 0.9936694, 0.9941396, 0.9874894, 0.99133486, 0.9954171, 0.9930528, 0.993832, 0.99398553, 0.987917, 0.99146855, 0.9949276, 0.9921342, 0.9933416, 0.9939894, 0.9875507, 0.99183345, 0.9955479, 0.9930066, 0.9941917, 0.9945151, 0.9884072, 0.9915987, 0.99521554, 0.99262565, 0.993584, 0.99412006, 0.987536, 0.99153274, 0.9954387, 0.9930815, 0.9937668, 0.99396956, 0.9879716, 0.9915704, 0.9949408, 0.9921365, 0.99331844, 0.9940004, 0.9876083, 0.99195826, 0.9955669, 0.9930046, 0.9941244, 0.99449825, 0.98841685, 0.9916031, 0.9952488, 0.99266833, 0.9935504, 0.99413717, 0.9875789, 0.99154216, 0.9954702, 0.9930777, 0.99379796, 0.99398166, 0.9880145, 0.99160767, 0.9949825, 0.99214935, 0.9933255, 0.9940057, 0.9876061, 0.9920008, 0.995597, 0.9930057, 0.99418896, 0.99451524, 0.9883801, 0.99170154, 0.9952611, 0.9926447, 0.9936507, 0.99415505, 0.9875727, 0.99154836, 0.99547106, 0.9930865, 0.9938093, 0.99397296, 0.98803335, 0.99174166, 0.99498814, 0.9921429, 0.9933644, 0.9940031, 0.9876626, 0.9921291, 0.99561214, 0.9930397, 0.9942279, 0.99451053, 0.98844135, 0.9917318, 0.9952784, 0.9926131, 0.9936213, 0.9941409, 0.9875122, 0.99151975, 0.9954562, 0.9930489, 0.9938187, 0.99398226, 0.9880115, 0.99165934, 0.9949851, 0.992151, 0.99338675, 0.99404246, 0.98765916, 0.99203837, 0.9956001, 0.99303126, 0.9941989, 0.99455607, 0.98842, 0.99165326, 0.99523616, 0.99267393, 0.9936474, 0.9941712, 0.9875195, 0.99152046, 0.9954778, 0.9930703, 0.9937731, 0.99397516, 0.9880056, 0.99151856, 0.9950061, 0.9921463, 0.99330395, 0.994025, 0.98766637, 0.9919482, 0.99562234, 0.99303997, 0.9941992, 0.99453527, 0.9883995, 0.9915269, 0.99527264, 0.9926617, 0.99364966, 0.9941586, 0.9875009, 0.99132663, 0.99547863, 0.99309933, 0.9938148, 0.9939839, 0.9879544, 0.9914511, 0.9949878, 0.99219817, 0.9933778, 0.994017, 0.98753273, 0.9918105, 0.99559015, 0.9930563, 0.9942109, 0.9945346, 0.9883691, 0.9914746, 0.995237, 0.9926566, 0.9936401, 0.99416333, 0.9874242, 0.9914534, 0.99545586, 0.993089, 0.99379045, 0.9939568, 0.98790807, 0.991389, 0.9949243, 0.9921859, 0.9932535, 0.99402195, 0.9875081, 0.9917087, 0.9955301, 0.99307394, 0.99414444, 0.994532, 0.9883752, 0.9915652, 0.9951702, 0.9926439, 0.99360913, 0.99417335, 0.9874966, 0.99149936, 0.9953709, 0.99311274, 0.9937253, 0.99396884, 0.9878777, 0.9914559, 0.99488324, 0.9921731, 0.9932689, 0.9940135, 0.9874974, 0.99196327, 0.9955729, 0.99304456, 0.99406844, 0.9945274, 0.98826814, 0.9916791, 0.99519724, 0.9926844, 0.9935421, 0.9941573, 0.9873891, 0.9914581, 0.9954294, 0.9930971, 0.9937272, 0.9939646, 0.98774487, 0.9916535, 0.9949402, 0.99213433, 0.99325246, 0.9940006, 0.9874334, 0.9918852, 0.99553096, 0.9929923, 0.99408907, 0.9944957, 0.9881638, 0.99169993, 0.9952103, 0.992623, 0.99356854, 0.99416167, 0.98722535, 0.99160975, 0.99545515, 0.993068, 0.9937631, 0.9939502, 0.987766, 0.9917454, 0.994982, 0.99220157, 0.9932672, 0.9939467, 0.9874236, 0.99189126, 0.99557775, 0.9930656, 0.9940986, 0.9944622, 0.9882408, 0.9916591, 0.9951804, 0.99259853, 0.993526, 0.99401605, 0.9872774, 0.9914729, 0.99536157, 0.993032, 0.9936631, 0.99389005, 0.98769766, 0.99151623, 0.9949419, 0.9921978, 0.9932718, 0.99392205, 0.9874572, 0.9919985, 0.9955786, 0.9930524, 0.99418026, 0.99444795, 0.98831534, 0.99159604, 0.9951953, 0.9926048, 0.9935747, 0.99407226, 0.98744416, 0.9915993, 0.9954816, 0.9930688, 0.99382424, 0.9938931, 0.9878515, 0.9918182, 0.9950087, 0.9922023, 0.9934028, 0.9939395, 0.98749065, 0.99223363, 0.99563044, 0.9930581, 0.9942566, 0.99447834, 0.9882775, 0.99188215, 0.9952849, 0.9926393, 0.99369437, 0.9940947, 0.98723966, 0.9915692, 0.99549365, 0.9930443, 0.9937689, 0.9938873, 0.98771846, 0.991523, 0.99493116, 0.9920941, 0.9933367, 0.9939352, 0.9874767, 0.9919116, 0.995513, 0.9929756, 0.99418133, 0.9944747, 0.9882619, 0.9915839, 0.99520487, 0.99258107, 0.99363655, 0.9940886, 0.9874323, 0.99155176, 0.9954299, 0.9929756, 0.9937724, 0.99389994, 0.9878577, 0.9915882, 0.9949042, 0.99206585, 0.9933118, 0.99396056, 0.9875101, 0.9919557, 0.9955639, 0.99300015, 0.9941771, 0.9944662, 0.9882951, 0.9916922, 0.9951894, 0.9925943, 0.9936406, 0.9940878, 0.9874486, 0.99149376, 0.99542004, 0.99303365, 0.9937989, 0.9938964, 0.9879209, 0.9915372, 0.99488914, 0.9920803, 0.99331796, 0.9939329, 0.9875358, 0.9919184, 0.9955212, 0.9930292, 0.9942062, 0.99445415, 0.9883002, 0.9916323, 0.9951969, 0.9926548, 0.9936445, 0.9941028, 0.9874445, 0.9914778, 0.9954116, 0.99306136, 0.9937971, 0.99391675, 0.9878352, 0.9915063, 0.99491274, 0.992152, 0.99334043, 0.9939627, 0.9875222, 0.99186873, 0.99556667, 0.99304706, 0.9941782, 0.9944597, 0.98830855, 0.99149126, 0.99521244, 0.9926829, 0.99365115, 0.99410015, 0.98746693, 0.9914498, 0.99542075, 0.99304456, 0.9938151, 0.9939283, 0.9877958, 0.9914513, 0.9949107, 0.99213684, 0.99333394, 0.99395585, 0.98750997, 0.9917754, 0.9955366, 0.99304396, 0.9941911, 0.9944938, 0.9883193, 0.9915344, 0.995182, 0.9926582, 0.9936609, 0.994104, 0.9874708, 0.9914254, 0.9954134, 0.9930682, 0.99380726, 0.9938884, 0.98782694, 0.99141055, 0.99488693, 0.992161, 0.99333334, 0.9939415, 0.98752075, 0.9917595, 0.9955146, 0.99303025, 0.99419856, 0.9944581, 0.9882917, 0.99148774, 0.9951631, 0.9926602, 0.99362516, 0.99408567, 0.9873793, 0.99137115, 0.9953925, 0.9930964, 0.99378264, 0.99387777, 0.98777217, 0.9913196, 0.9948802, 0.9921285, 0.99332833, 0.9939283, 0.9874293, 0.99172544, 0.99551785, 0.9930142, 0.99417144, 0.99443483, 0.98827237, 0.99140424, 0.9951483, 0.9926292, 0.99360764, 0.9940735, 0.9873892, 0.9912648, 0.9953931, 0.993038, 0.99375486, 0.99386483, 0.9878114, 0.99130017, 0.99489, 0.9921341, 0.9932949, 0.9939435, 0.98740524, 0.99163663, 0.9955194, 0.9930482, 0.9941641, 0.99444497, 0.9882952, 0.9914176, 0.99517125, 0.9926541, 0.9936358, 0.9940746, 0.9874221, 0.9912868, 0.9954068, 0.9930738, 0.9937545, 0.9938665, 0.9878727, 0.9913358, 0.9948807, 0.9921111, 0.99327725, 0.99394435, 0.9874953, 0.99168634, 0.9955123, 0.9930092, 0.9941487, 0.99445605, 0.9883591, 0.9914176, 0.9951756, 0.99262106, 0.9935941, 0.99406695, 0.9875065, 0.9913317, 0.995404, 0.9930098, 0.99373555, 0.993874, 0.9879298, 0.99126303, 0.9948901, 0.99209046, 0.99330163, 0.9939095, 0.98761964, 0.99166685, 0.9955348, 0.99298453, 0.9941724, 0.99440324, 0.98841107, 0.991404, 0.9951722, 0.9926233, 0.9935901, 0.99406296, 0.987515, 0.99123293, 0.99539715, 0.9930402, 0.9937596, 0.9938489, 0.9879149, 0.9913231, 0.99492043, 0.99204856, 0.9932927, 0.99390334, 0.987582, 0.9916236, 0.9955447, 0.9929963, 0.9941745, 0.99440265, 0.98835456, 0.99127865, 0.99518055, 0.99259305, 0.9935963, 0.9940547, 0.9875467, 0.9912716, 0.9954062, 0.99303937, 0.99374664, 0.9938541, 0.98788935, 0.9912484, 0.9949097, 0.9921069, 0.99326247, 0.99390405, 0.98744744, 0.99158853, 0.99548846, 0.9929658, 0.99405855, 0.9944236, 0.98824036, 0.99133646, 0.99517286, 0.99260205, 0.9935209, 0.99405867, 0.9874551, 0.9911641, 0.9952978, 0.9929805, 0.99359185, 0.993868, 0.9878825, 0.99129105, 0.99490684, 0.9920781, 0.9932079, 0.99394494, 0.9876038, 0.9916984, 0.99554324, 0.99300486, 0.99407977, 0.99443626, 0.9883255, 0.9915131, 0.99519426, 0.9925938, 0.9935464, 0.9940834, 0.9875633, 0.99137044, 0.9954246, 0.9929959, 0.9936753, 0.9938869, 0.98787445, 0.99137026, 0.99491817, 0.9921172, 0.9932281, 0.9939645, 0.9875464, 0.99176407, 0.9955401, 0.99298453, 0.99408334, 0.9944511, 0.98831475, 0.9913947, 0.9951767, 0.9925848, 0.9935496, 0.99410087, 0.98742837, 0.99133414, 0.99541885, 0.9930039, 0.993726, 0.9938924, 0.98789525, 0.99148154, 0.9949054, 0.9920372, 0.99327654, 0.9939569, 0.98750556, 0.9917155, 0.9955415, 0.9929696, 0.99411786, 0.99447244, 0.988374, 0.9914505, 0.9952016, 0.9925541, 0.9935777, 0.99409, 0.9875237, 0.9913868, 0.9954329, 0.99297357, 0.9937243, 0.99387765, 0.98787045, 0.9915131, 0.99490863, 0.99196035, 0.9932569, 0.9939451, 0.98754287, 0.9918578, 0.99555117, 0.9929148, 0.9941487, 0.99445605, 0.9884742, 0.9916603, 0.9952311, 0.9924809, 0.99360126, 0.9940764, 0.98762923, 0.9916432, 0.9954934, 0.99291503, 0.9937238, 0.99387664, 0.9880542, 0.99165475, 0.99497753, 0.99194103, 0.9932847, 0.9939585, 0.9877352, 0.99206334, 0.9956026, 0.992919, 0.9942248, 0.9944821, 0.9885387, 0.9917921, 0.99527204, 0.992554, 0.993684, 0.9941403, 0.9876813, 0.9917293, 0.995513, 0.9930004, 0.9938512, 0.9939607, 0.98815817, 0.99182785, 0.9950258, 0.9920587, 0.9934135, 0.9940308, 0.9878199, 0.99221766, 0.99564254, 0.9929576, 0.99425405, 0.99450815, 0.9886048, 0.9919485, 0.9953029, 0.9925599, 0.9937004, 0.99412876, 0.98770356, 0.99172604, 0.9954916, 0.9930032, 0.9938228, 0.9939248, 0.9881557, 0.9918339, 0.9950092, 0.9920636, 0.993375, 0.9940082, 0.98780566, 0.9922395, 0.99564904, 0.993031, 0.994279, 0.99451405, 0.98859113, 0.99197054, 0.99530303, 0.99263275, 0.99367553, 0.99414504, 0.9876803, 0.9916214, 0.9954932, 0.9930085, 0.99381524, 0.99394065, 0.9880898, 0.99160004, 0.9949832, 0.99205154, 0.99335605, 0.9940077, 0.987684, 0.9919304, 0.9955976, 0.99297994, 0.99420315, 0.9945018, 0.9884716, 0.99160147, 0.9952736, 0.99257624, 0.9936824, 0.99413115, 0.9876532, 0.99146676, 0.99545723, 0.99297744, 0.993801, 0.99393386, 0.9879237, 0.9912743, 0.9949092, 0.99200034, 0.993313, 0.99398345, 0.9876144, 0.9917468, 0.9955574, 0.99294126, 0.9941771, 0.9944886, 0.988431, 0.9914853, 0.99522, 0.9925254, 0.9936342, 0.99411523, 0.9875721, 0.9912772, 0.9954323, 0.9929381, 0.99377924, 0.9939208, 0.9879308, 0.99155664, 0.9949504, 0.99196213, 0.9933035, 0.993955, 0.98764974, 0.9917824, 0.9955969, 0.9928462, 0.9941889, 0.9944669, 0.98841816, 0.99157345, 0.9952271, 0.9924206, 0.993622, 0.9940772, 0.98755705, 0.9915384, 0.99548244, 0.99286425, 0.99375314, 0.9938493, 0.9879759, 0.99157906, 0.9949579, 0.9918445, 0.9932735, 0.99391395, 0.9878037, 0.99207205, 0.9956254, 0.99281824, 0.9941295, 0.9944259, 0.9884045, 0.9915816, 0.9952423, 0.9923575, 0.99352986, 0.99406826, 0.987578, 0.9915358, 0.99547464, 0.9928376, 0.99376273, 0.9939024, 0.98800325, 0.9915828, 0.9949838, 0.991816, 0.99321187, 0.9939403, 0.9875568, 0.991844, 0.99554837, 0.9927206, 0.9941135, 0.99444485, 0.9883711, 0.9915528, 0.99520123, 0.9923012, 0.99354905, 0.9940846, 0.98752046, 0.99140096, 0.99545133, 0.9927925, 0.99371237, 0.9938971, 0.98793876, 0.99160415, 0.9949191, 0.99176896, 0.9932302, 0.99393374, 0.987626, 0.99204683, 0.99556893, 0.99280226, 0.99412316, 0.9943965, 0.98835784, 0.9916968, 0.9951679, 0.9923468, 0.99357915, 0.99404866, 0.98757195, 0.99177986, 0.99544436, 0.99285394, 0.9938208, 0.9939148, 0.9879454, 0.99179804, 0.9949052, 0.9918554, 0.993327, 0.9939586, 0.9876044, 0.9921747, 0.99556994, 0.9928276, 0.99421126, 0.9944546, 0.98839253, 0.9918916, 0.9952188, 0.9924506, 0.99367803, 0.99412304, 0.9875968, 0.991686, 0.9954301, 0.99290293, 0.9938652, 0.9939177, 0.9880184, 0.99171245, 0.99493045, 0.99191767, 0.99337715, 0.99395126, 0.9877002, 0.9920329, 0.9955747, 0.99278027, 0.99421906, 0.99445254, 0.98842466, 0.9917813, 0.9952347, 0.99242467, 0.9936407, 0.99407274, 0.9875931, 0.99174553, 0.995446, 0.9928542, 0.9938274, 0.9938723, 0.98796844, 0.99178433, 0.9949142, 0.9919304, 0.99337393, 0.9939334, 0.9876176, 0.99217355, 0.9955876, 0.99287355, 0.9942074, 0.99440056, 0.9883571, 0.99186385, 0.9951795, 0.9925208, 0.9936514, 0.9940919, 0.98744327, 0.9917161, 0.99544924, 0.9929739, 0.9937994, 0.9938856, 0.98787516, 0.9918405, 0.9949183, 0.9920013, 0.9933751, 0.9939753, 0.9876052, 0.9922414, 0.99561155, 0.9929807, 0.9941963, 0.994461, 0.9883006, 0.9918047, 0.995186, 0.9925063, 0.99367213, 0.9940831, 0.98745453, 0.9916026, 0.99541944, 0.9929663, 0.9938396, 0.9938892, 0.98785967, 0.99163014, 0.994932, 0.9919997, 0.99347746, 0.99394506, 0.9875689, 0.99202263, 0.9955443, 0.99298507, 0.99430245, 0.9944365, 0.9883238, 0.99162745, 0.99520737, 0.9925277, 0.99379313, 0.9940866, 0.98750836, 0.99169666, 0.9954613, 0.99300176, 0.99405855, 0.99393386, 0.98795265, 0.9918105, 0.99495983, 0.9921068, 0.9935853, 0.99402833, 0.9877023, 0.99221754, 0.9955918, 0.9930179, 0.9943938, 0.9945064, 0.98845834, 0.99184716, 0.9952636, 0.9926226, 0.9938699, 0.9941472, 0.9876847, 0.99174225, 0.9954489, 0.99305654, 0.99396414, 0.99394584, 0.988064, 0.991784, 0.99496996, 0.99204415, 0.9934982, 0.9939952, 0.9877786, 0.99209446, 0.995622, 0.9929603, 0.9943315, 0.9944641, 0.98845226, 0.9917271, 0.99524516, 0.99265236, 0.9938193, 0.994132, 0.9876866, 0.9917882, 0.99548954, 0.99306655, 0.9939129, 0.9938623, 0.98794293, 0.99164045, 0.9949857, 0.99202955, 0.99346995, 0.99398863, 0.98766226, 0.99215186, 0.9956546, 0.9929826, 0.99432063, 0.99447775, 0.9885, 0.99197316, 0.99531716, 0.9926727, 0.99379915, 0.9941577, 0.9876264, 0.9919071, 0.99555945, 0.9930599, 0.9939561, 0.99400073, 0.9879959, 0.9918786, 0.99506086, 0.99211204, 0.9935114, 0.99406904, 0.987756, 0.99213856, 0.99567324, 0.9930264, 0.9943222, 0.994542, 0.9886031, 0.99191403, 0.99532735, 0.99264294, 0.99379456, 0.9941904, 0.98783606, 0.99185055, 0.99555296, 0.99310535, 0.9939964, 0.99399865, 0.98820984, 0.99192554, 0.99505943, 0.99223644, 0.993602, 0.99411476, 0.9879484, 0.9924898, 0.9957392, 0.9931606, 0.99436945, 0.9945596, 0.9887531, 0.9921014, 0.9953427, 0.9927696, 0.9938566, 0.99422455, 0.98786604, 0.99208915, 0.99563354, 0.99314934, 0.99401784, 0.99402183, 0.98824835, 0.9921037, 0.9951094, 0.9922448, 0.9936945, 0.9941169, 0.9879494, 0.9926934, 0.9957895, 0.9932051, 0.99451005, 0.9946049, 0.9887305, 0.9925403, 0.9955558, 0.99289, 0.99396247, 0.99425673, 0.9878223, 0.9924818, 0.99574876, 0.993233, 0.99415046, 0.9940683, 0.98817444, 0.99254954, 0.9953061, 0.99234504, 0.9937325, 0.99407226, 0.98788035, 0.9928324, 0.99586105, 0.9931952, 0.9945498, 0.9945478, 0.9886646, 0.9926162, 0.9955532, 0.99285126, 0.99398756, 0.9942414, 0.98784256, 0.99247795, 0.9957604, 0.99324024, 0.99410677, 0.9940276, 0.9882202, 0.99258244, 0.9953227, 0.99240726, 0.9937392, 0.994101, 0.9879138, 0.99282783, 0.9958899, 0.9932114, 0.9944821, 0.994525, 0.9886591, 0.9926058, 0.9955825, 0.9928832, 0.9939833, 0.9942498, 0.98782337, 0.9924278, 0.9957543, 0.993258, 0.99413466, 0.9940582, 0.9881302, 0.99240303, 0.9952996, 0.9922988, 0.9934848, 0.994028, 0.98782116, 0.9927436, 0.9958613, 0.99313027, 0.99440587, 0.9945285, 0.98848104, 0.9924338, 0.99554396, 0.9927625, 0.99384236, 0.9942009, 0.98763984, 0.99230194, 0.995739, 0.99313146, 0.9940991, 0.99402004, 0.9880663, 0.9923207, 0.9952775, 0.9922227, 0.99368966, 0.9940835, 0.9877696, 0.99268264, 0.9958768, 0.993085, 0.9944662, 0.99454683, 0.98853594, 0.99243027, 0.99555117, 0.9926761, 0.9939216, 0.9942028, 0.9876473, 0.99229723, 0.9957397, 0.9930878, 0.99407387, 0.99402547, 0.9880447, 0.9923185, 0.99527264, 0.9922179, 0.9936572, 0.9940649, 0.987646, 0.9926999, 0.9958484, 0.9930934, 0.99447423, 0.99454117, 0.9884249, 0.99234635, 0.9955199, 0.9927084, 0.99387205, 0.99420077, 0.9876089, 0.99232686, 0.9957237, 0.9931316, 0.99407434, 0.9939899, 0.98795354, 0.9923678, 0.9952715, 0.9921942, 0.9935957, 0.99404377, 0.9876363, 0.99277496, 0.9958679, 0.99310756, 0.9944774, 0.99453574, 0.98841643, 0.99240994, 0.9955325, 0.99276054, 0.9939395, 0.9941889, 0.98764867, 0.9923367, 0.9957302, 0.9931624, 0.99409497, 0.9939984, 0.9879747, 0.9922462, 0.99532473, 0.99222445, 0.99357516, 0.9940673, 0.98773825, 0.9926432, 0.99587965, 0.99314886, 0.9944597, 0.99452823, 0.98860383, 0.99250364, 0.9955487, 0.99280846, 0.99398816, 0.9941783, 0.9877504, 0.99240875, 0.9957842, 0.99317014, 0.99413836, 0.99395436, 0.9880585, 0.99242884, 0.995312, 0.9923259, 0.9937038, 0.99404705, 0.9877517, 0.9927885, 0.99587005, 0.99318886, 0.9945262, 0.994518, 0.9884986, 0.99255013, 0.9955573, 0.992822, 0.99395174, 0.99414366, 0.9876332, 0.99238944, 0.99574167, 0.99319977, 0.9941017, 0.99392253, 0.9880364, 0.99236864, 0.9952697, 0.9922759, 0.9936415, 0.99403465, 0.9877531, 0.9927222, 0.9958696, 0.9931846, 0.99447495, 0.9945591, 0.9886212, 0.9924902, 0.99555486, 0.99286133, 0.99393, 0.9941414, 0.98767656, 0.99233294, 0.99575233, 0.99316436, 0.99409366, 0.9939733, 0.9881169, 0.9924163, 0.99527276, 0.9922409, 0.99369556, 0.9940308, 0.98780125, 0.9927114, 0.9958543, 0.9931062, 0.9944657, 0.99448365, 0.9885135, 0.99246234, 0.99557173, 0.99276996, 0.99397415, 0.9941706, 0.9877009, 0.9923798, 0.9957723, 0.99318874, 0.9940919, 0.9939912, 0.98806024, 0.9924138, 0.9952998, 0.9923574, 0.9936693, 0.99402016, 0.98780197, 0.99278593, 0.99588233, 0.9932595, 0.99449307, 0.9944655, 0.9886867, 0.99246985, 0.9955447, 0.9928577, 0.99393517, 0.9940933, 0.9877445, 0.99235547, 0.99572784, 0.993212, 0.994066, 0.993878, 0.98804224, 0.9922807, 0.99527854, 0.9923162, 0.99364763, 0.9939236, 0.9877097, 0.9925328, 0.9958662, 0.9931825, 0.99444604, 0.99440867, 0.9884282, 0.9921955, 0.9955338, 0.992819, 0.993902, 0.994049, 0.9875693, 0.9920322, 0.9957346, 0.99316096, 0.99403244, 0.9938343, 0.9879182, 0.9922042, 0.9952245, 0.9922404, 0.99358445, 0.9938951, 0.98759377, 0.99261403, 0.99578255, 0.9931166, 0.9943737, 0.9943713, 0.9883503, 0.99231017, 0.9954724, 0.9927666, 0.9938201, 0.994025, 0.98761904, 0.99224347, 0.9957093, 0.9931558, 0.9940229, 0.9938508, 0.9879406, 0.99226207, 0.99521434, 0.9922888, 0.99355584, 0.9939042, 0.9876287, 0.99257034, 0.9958211, 0.9931793, 0.9943858, 0.9943684, 0.98844796, 0.9922646, 0.99552387, 0.9928394, 0.99389064, 0.99404293, 0.9876215, 0.9921904, 0.9957466, 0.99317086, 0.99400437, 0.9938128, 0.9880243, 0.9922166, 0.9952879, 0.9923191, 0.99360126, 0.9938732, 0.9876331, 0.9925448, 0.9958256, 0.9931312, 0.9943634, 0.99437284, 0.9883809, 0.9922984, 0.9955065, 0.99283046, 0.99384344, 0.9940112, 0.98754126, 0.9921451, 0.9957479, 0.99313724, 0.9939526, 0.99380326, 0.9878806, 0.99221534, 0.9953045, 0.99224126, 0.9935003, 0.9938917, 0.9876373, 0.99252164, 0.9958313, 0.9930437, 0.99426806, 0.99434173, 0.98820996, 0.99210817, 0.99554706, 0.9927336, 0.9937346, 0.99399877, 0.98734796, 0.9917374, 0.9957627, 0.9930199, 0.99381125, 0.99378467, 0.98736036, 0.991767, 0.99530244, 0.992078, 0.9931292, 0.99382126, 0.9868725, 0.9921089, 0.9958893, 0.9928589, 0.99416035, 0.99433416, 0.9877461, 0.9918045, 0.99542314, 0.9927275, 0.99358904, 0.9939061, 0.98687667, 0.9916888, 0.9957237, 0.99289685, 0.9937, 0.9935911, 0.98601204, 0.991712, 0.9952815, 0.9919137, 0.99335676, 0.99371356, 0.98653805, 0.99209255, 0.9957944, 0.99292666, 0.9942559, 0.9942913, 0.9875324, 0.9919635, 0.99547756, 0.99262625, 0.9937074, 0.9939692, 0.98719424, 0.991983, 0.995697, 0.99295926, 0.9938547, 0.9937523, 0.98744106, 0.99181175, 0.9952111, 0.9920814, 0.9933717, 0.99377453, 0.98706746, 0.9923049, 0.9957579, 0.99298394, 0.9942478, 0.9942526, 0.98798716, 0.9920719, 0.9954484, 0.99260384, 0.9936813, 0.99387217, 0.98703927, 0.9919733, 0.9956374, 0.9930583, 0.99383825, 0.9936632, 0.9873691, 0.99194956, 0.9951933, 0.9921634, 0.99345183, 0.99376863, 0.98719454, 0.99228376, 0.9957414, 0.99307764, 0.9943001, 0.9942483, 0.988062, 0.9921812, 0.99544144, 0.99275005, 0.99374944, 0.9939144, 0.9871623, 0.9920351, 0.99567133, 0.9931172, 0.99395514, 0.99368733, 0.9875826, 0.99199414, 0.9952024, 0.9922813, 0.99353266, 0.99381524, 0.98725396, 0.99248266, 0.99578196, 0.9931859, 0.99442375, 0.99435824, 0.98812765, 0.9921293, 0.9954301, 0.9927194, 0.9938548, 0.9939275, 0.98719317, 0.9920067, 0.99561214, 0.9930969, 0.9938763, 0.9937446, 0.9875059, 0.99199015, 0.9952022, 0.99223655, 0.99339056, 0.9938034, 0.987094, 0.9922582, 0.9957775, 0.99304444, 0.9943747, 0.9942724, 0.98788047, 0.9918075, 0.9954619, 0.9927585, 0.99378985, 0.9939619, 0.98712164, 0.9918029, 0.9956825, 0.9931277, 0.9939148, 0.99369884, 0.9876318, 0.9919397, 0.99527794, 0.9923071, 0.9934319, 0.99373275, 0.98716426, 0.9922902, 0.99583256, 0.99326056, 0.9943448, 0.99439925, 0.98810077, 0.99203414, 0.99552095, 0.99285686, 0.9937943, 0.9940031, 0.9873197, 0.99189633, 0.9956533, 0.9932748, 0.99406374, 0.99381304, 0.9876599, 0.9918988, 0.9952735, 0.99242216, 0.9936079, 0.99388874, 0.9871288, 0.9921186, 0.9958209, 0.99337584, 0.99446183, 0.99440587, 0.9880776, 0.9919477, 0.99550277, 0.9930206, 0.99392205, 0.99403256, 0.9872492, 0.99170434, 0.99572504, 0.9933836, 0.9941291, 0.99383974, 0.98751056, 0.9915976, 0.99527586, 0.9925547, 0.9936887, 0.99395585, 0.987334, 0.9920792, 0.9958215, 0.99332315, 0.9944311, 0.9944423, 0.98793584, 0.9918218, 0.99550855, 0.9931807, 0.9938944, 0.994195, 0.9872048, 0.9915012, 0.9956565, 0.99318403, 0.99398166, 0.99381244, 0.98724383, 0.9911686, 0.99520475, 0.9924167, 0.99364, 0.99399954, 0.9874499, 0.99208415, 0.995821, 0.99356395, 0.99444795, 0.99448764, 0.9880899, 0.9914219, 0.99548584, 0.9933878, 0.9939395, 0.9941533, 0.9872732, 0.9918296, 0.995767, 0.9937756, 0.9941249, 0.9939667, 0.98796135, 0.99184096, 0.9953612, 0.99283135, 0.99377745, 0.9941296, 0.98779327, 0.9922875, 0.9959406, 0.99356574, 0.99455994, 0.9946143, 0.988638, 0.99215955, 0.9956422, 0.9933276, 0.9940488, 0.9942603, 0.9877451, 0.99195695, 0.99581814, 0.9936173, 0.99417484, 0.99398416, 0.98784375, 0.9919206, 0.9953851, 0.9928115, 0.9937692, 0.994035, 0.98760194, 0.99223083, 0.99594516, 0.993547, 0.99456406, 0.994555, 0.98854625, 0.9919665, 0.9956054, 0.9933569, 0.994001, 0.99422646, 0.9878127, 0.991836, 0.9958131, 0.99371344, 0.9941548, 0.99399674, 0.9880221, 0.9919125, 0.9953831, 0.99291784, 0.9937657, 0.99403197, 0.9878114, 0.9922172, 0.99595344, 0.9936811, 0.9945926, 0.9945379, 0.98858356, 0.9918886, 0.995638, 0.9933615, 0.9939998, 0.9942245, 0.98779684, 0.9917495, 0.9958312, 0.9937301, 0.99418026, 0.99403465, 0.9881086, 0.9917486, 0.9953767, 0.99294597, 0.99378926, 0.99402595, 0.98776114, 0.99226743, 0.99591595, 0.9936858, 0.9945838, 0.9945555, 0.9884511, 0.99198335, 0.99562836, 0.99348736, 0.99407506, 0.9942431, 0.98759156, 0.9919301, 0.9958169, 0.9938139, 0.99421763, 0.99400806, 0.98803514, 0.99188155, 0.99541366, 0.99305654, 0.9937807, 0.99404395, 0.9877286, 0.9923219, 0.9959598, 0.9937499, 0.99462163, 0.9945943, 0.98854965, 0.9920288, 0.99563557, 0.9934608, 0.9940308, 0.99425817, 0.9876675, 0.99190533, 0.99581957, 0.99379736, 0.99427044, 0.99404913, 0.9880754, 0.9919166, 0.9953877, 0.9930561, 0.99389887, 0.994066, 0.9877567, 0.99223787, 0.9959477, 0.9938029, 0.9947746, 0.9946331, 0.9885703, 0.99183077, 0.9956409, 0.9935089, 0.99421644, 0.9942777, 0.98768777, 0.991808, 0.99583817, 0.99383247, 0.99434245, 0.99404365, 0.98798335, 0.9918777, 0.99536693, 0.99306715, 0.99384755, 0.99413294, 0.98778707, 0.992377, 0.9959365, 0.99379265, 0.9946202, 0.9945933, 0.98854125, 0.99192375, 0.9956846, 0.9935916, 0.9941257, 0.9942314, 0.98769265, 0.99182516, 0.99582267, 0.99392855, 0.9942861, 0.9940494, 0.98800987, 0.9918242, 0.99543554, 0.9931445, 0.9938745, 0.994107, 0.9877066, 0.9922179, 0.99595577, 0.993929, 0.9947312, 0.9946165, 0.9884078, 0.99203134, 0.9955905, 0.9935974, 0.9941344, 0.9942232, 0.98757017, 0.99193597, 0.9957948, 0.9938852, 0.9941526, 0.99400026, 0.9880875, 0.99188566, 0.9953785, 0.9931451, 0.99379903, 0.9940561, 0.9878635, 0.99239457, 0.9959608, 0.9938115, 0.99453115, 0.99452764, 0.9885615, 0.99219733, 0.995628, 0.99368376, 0.9939773, 0.9941917, 0.98759496, 0.9919729, 0.9958822, 0.9939455, 0.9941086, 0.99398404, 0.9881755, 0.99209446, 0.99542266, 0.99315333, 0.9937523, 0.99404776, 0.987813, 0.99252194, 0.9959929, 0.9938652, 0.9945743, 0.99447894, 0.988593, 0.99227494, 0.99568874, 0.99363714, 0.9940345, 0.9941653, 0.98785347, 0.99215853, 0.99587363, 0.9939362, 0.9941818, 0.993965, 0.9882327, 0.9921705, 0.995475, 0.99320143, 0.9938235, 0.9940281, 0.98796844, 0.99260736, 0.995994, 0.99384433, 0.9946058, 0.99446195, 0.9887028, 0.99232846, 0.9956666, 0.9935537, 0.9940176, 0.99420893, 0.9878351, 0.9922629, 0.9958322, 0.9939117, 0.99420387, 0.9940426, 0.98831356, 0.9922758, 0.9954026, 0.9931711, 0.9937936, 0.9940945, 0.9880248, 0.99275714, 0.9959435, 0.9939044, 0.99459493, 0.9945848, 0.98880196, 0.9924263, 0.99563825, 0.9936987, 0.9940596, 0.99425805, 0.98793375, 0.99242616, 0.99584156, 0.9939938, 0.99426806, 0.9940998, 0.98828226, 0.9924765, 0.99541885, 0.9932713, 0.9937621, 0.9941174, 0.987961, 0.9927999, 0.99595046, 0.993923, 0.994592, 0.9946072, 0.988694, 0.9924138, 0.99564487, 0.99369305, 0.9940754, 0.9942624, 0.9877236, 0.9921055, 0.99582833, 0.9940421, 0.9942952, 0.9940876, 0.98811555, 0.9923711, 0.99545693, 0.993381, 0.9939522, 0.9941555, 0.9880116, 0.99265313, 0.99602723, 0.9938746, 0.99461323, 0.99458504, 0.98870313, 0.99235183, 0.99569297, 0.99371564, 0.9941578, 0.99429107, 0.98791146, 0.99246347, 0.99585754, 0.99401385, 0.99424636, 0.99403477, 0.98819786, 0.9922576, 0.99545455, 0.9932996, 0.993783, 0.9940713, 0.98791736, 0.9927085, 0.99600166, 0.99395174, 0.99458563, 0.9945308, 0.988708, 0.9925841, 0.9957198, 0.99371076, 0.9940479, 0.99424297, 0.98787457, 0.9925093, 0.9959001, 0.9940276, 0.99424356, 0.99408287, 0.9882903, 0.9924511, 0.99548954, 0.9932515, 0.99381137, 0.99411595, 0.98789084, 0.9928107, 0.99603605, 0.9938938, 0.9945853, 0.9945985, 0.98881793, 0.9925672, 0.9957191, 0.99365294, 0.9940673, 0.9942579, 0.9879957, 0.9924931, 0.99587584, 0.9939568, 0.99421436, 0.99405915, 0.98822415, 0.992423, 0.9954934, 0.9932841, 0.9938799, 0.9941227, 0.9879843, 0.9927477, 0.9960356, 0.9939574, 0.9946702, 0.9945945, 0.98874193, 0.992512, 0.9957392, 0.99372476, 0.9940987, 0.9942402, 0.98788387, 0.99247956, 0.9958883, 0.99399287, 0.994265, 0.9940461, 0.9881761, 0.99239975, 0.99548656, 0.9932456, 0.993854, 0.99403393, 0.98793656, 0.992652, 0.9960238, 0.9939633, 0.9946483, 0.9945387, 0.9886331, 0.99232155, 0.99565554, 0.9936847, 0.994111, 0.99422425, 0.9877416, 0.9923007, 0.99584156, 0.9939654, 0.9942749, 0.9940291, 0.9881116, 0.992355, 0.9954092, 0.9932804, 0.9939002, 0.99408543, 0.98794425, 0.99271834, 0.9959227, 0.99392515, 0.99465334, 0.99454224, 0.9886058, 0.99246866, 0.9956378, 0.9936746, 0.9940479, 0.994235, 0.9878102, 0.9923596, 0.99579513, 0.99400145, 0.99423, 0.9940089, 0.9882544, 0.9923764, 0.9954401, 0.99328136, 0.9938239, 0.9940819, 0.9880521, 0.99272823, 0.99596167, 0.9939601, 0.9946389, 0.994579, 0.9885526, 0.9924822, 0.9956806, 0.9937406, 0.9941122, 0.99425286, 0.9876046, 0.9923673, 0.99586105, 0.99399424, 0.99424225, 0.9940665, 0.9878399, 0.9922976, 0.9954632, 0.99328065, 0.99375355, 0.9940573, 0.9874587, 0.992427, 0.9959941, 0.99383515, 0.9945439, 0.9945708, 0.9883138, 0.9923024, 0.9956641, 0.99362737, 0.99399567, 0.994249, 0.98747706, 0.9920598, 0.99580765, 0.9939255, 0.99415284, 0.9940282, 0.9875749, 0.9918657, 0.99534833, 0.9931751, 0.9936568, 0.9940495, 0.98708594, 0.99223584, 0.9959105, 0.9938068, 0.9945406, 0.9945454, 0.9882075, 0.9922921, 0.9956346, 0.9935636, 0.9939965, 0.9942606, 0.98749506, 0.99219054, 0.99575245, 0.9937954, 0.9941395, 0.99403995, 0.9877802, 0.9921067, 0.9953511, 0.9930363, 0.99371886, 0.9940877, 0.9872745, 0.99241537, 0.99585223, 0.99372697, 0.9944557, 0.99453187, 0.9880944, 0.99220407, 0.9955473, 0.9935144, 0.9939926, 0.994214, 0.987199, 0.9920353, 0.9956975, 0.99388087, 0.99418795, 0.99407965, 0.9877175, 0.9920368, 0.9952964, 0.993193, 0.99374425, 0.9941062, 0.98749685, 0.99255276, 0.99589914, 0.99377584, 0.9945303, 0.99458295, 0.98825616, 0.9923562, 0.9955863, 0.9934982, 0.99398446, 0.99427855, 0.9874752, 0.9921326, 0.9957418, 0.99389523, 0.99415356, 0.994101, 0.987874, 0.99221826, 0.99532825, 0.99321693, 0.9937981, 0.9941227, 0.9875765, 0.992588, 0.99587244, 0.9939791, 0.99469274, 0.99465734, 0.98836064, 0.99223256, 0.99557555, 0.9937959, 0.9941579, 0.99435925, 0.9878729, 0.9922907, 0.9957554, 0.9941434, 0.9943713, 0.99418026, 0.98840314, 0.9923502, 0.9953709, 0.99352044, 0.9939952, 0.99424815, 0.9883229, 0.9927436, 0.9959021, 0.99420774, 0.9947841, 0.9947148, 0.9888343, 0.99249494, 0.99561584, 0.9939619, 0.9942168, 0.99440634, 0.98814595, 0.99240375, 0.995802, 0.99421257, 0.9943355, 0.9942453, 0.98864543, 0.99249446, 0.9953974, 0.99358726, 0.99393666, 0.99426395, 0.988388, 0.9928042, 0.9959661, 0.99432087, 0.99483097, 0.9947529, 0.9895306, 0.99253464, 0.9956748, 0.99404657, 0.99428666, 0.99444336, 0.98868996, 0.9924467, 0.9958728, 0.99449664, 0.9945196, 0.9942453, 0.9890827, 0.9924563, 0.9954341, 0.99384385, 0.99412835, 0.9942907, 0.98880625, 0.99272656, 0.9959769, 0.99445206, 0.9948925, 0.9947783, 0.9895813, 0.9926399, 0.9956741, 0.9942478, 0.99437505, 0.9944873, 0.9888214, 0.99246395, 0.99582833, 0.9945261, 0.99451137, 0.9943047, 0.98915625, 0.9925229, 0.995402, 0.99387777, 0.9940397, 0.99430025, 0.9888234, 0.9927994, 0.99587905, 0.9944214, 0.99480146, 0.9947457, 0.9895962, 0.99254924, 0.995536, 0.99410594, 0.99430895, 0.99444216, 0.9887897, 0.9924136, 0.99577534, 0.99442965, 0.9944905, 0.99425095, 0.9890515, 0.992412, 0.9953872, 0.9938308, 0.99399567, 0.9942216, 0.9882117, 0.99238247, 0.99589586, 0.994389, 0.99478203, 0.99467206, 0.98879427, 0.99211067, 0.9955906, 0.99415386, 0.99419993, 0.994379, 0.98792994, 0.9918229, 0.9957758, 0.9943983, 0.9942764, 0.9941944, 0.9882161, 0.9918326, 0.9953173, 0.993676, 0.9938479, 0.9941335, 0.98782706, 0.99222374, 0.9957327, 0.99424756, 0.9946605, 0.9946349, 0.9887516, 0.99205196, 0.9953174, 0.99397093, 0.99411017, 0.99432826, 0.9880171, 0.99196833, 0.9956385, 0.9943203, 0.99426264, 0.99413836, 0.987667, 0.99075496, 0.9944992, 0.9933983, 0.9936969, 0.99415517, 0.98804784, 0.99257636, 0.9957528, 0.9941333, 0.9947617, 0.994694, 0.98907757, 0.99212086, 0.9953583, 0.9939154, 0.9940742, 0.99420124, 0.9874762, 0.9917326, 0.9956177, 0.99430245, 0.9942735, 0.99412185, 0.9885444, 0.9922069, 0.9952868, 0.99342126, 0.99382246, 0.9941455, 0.9878032, 0.9923007, 0.99580336, 0.99428844, 0.9946828, 0.9946748, 0.988734, 0.9923177, 0.99550354, 0.99416345, 0.9941852, 0.9944431, 0.9883731, 0.9922851, 0.9957835, 0.9944491, 0.99435306, 0.9942162, 0.98859954, 0.9923691, 0.9953617, 0.99385965, 0.99395525, 0.99424356, 0.9884441, 0.9926542, 0.9959041, 0.9944708, 0.99476856, 0.9947293, 0.9892731, 0.992404, 0.99557483, 0.99422705, 0.9942049, 0.99448305, 0.98845917, 0.9922555, 0.9958178, 0.9945309, 0.99444073, 0.9943435, 0.9887235, 0.9922622, 0.9954004, 0.9939085, 0.9939421, 0.99433345, 0.9882372, 0.99266, 0.9959267, 0.9944516, 0.99466217, 0.99480104, 0.9890149, 0.9923011, 0.99561757, 0.9941923, 0.99412054, 0.9945077, 0.98823196, 0.992224, 0.99578553, 0.9944523, 0.9942629, 0.9942842, 0.98861015, 0.9922414, 0.9953162, 0.9938275, 0.99382466, 0.99432427, 0.98802084, 0.9925982, 0.9958081, 0.994387, 0.9945959, 0.9948017, 0.98869425, 0.99223304, 0.995565, 0.99418145, 0.99417496, 0.9945293, 0.9881963, 0.9921767, 0.9957508, 0.99449, 0.9943105, 0.9943574, 0.98848724, 0.9923999, 0.9953654, 0.9938971, 0.993796, 0.9943977, 0.98848456, 0.99270564, 0.99587387, 0.99445325, 0.9946887, 0.99486804, 0.98934, 0.99263227, 0.99563706, 0.9942566, 0.99419475, 0.99457777, 0.9886099, 0.992434, 0.9958293, 0.99448425, 0.9943692, 0.9943872, 0.988815, 0.9923987, 0.99536276, 0.99380076, 0.9937971, 0.99438995, 0.98801, 0.9925222, 0.9959035, 0.9944267, 0.99465805, 0.9948129, 0.98908585, 0.9923494, 0.9956098, 0.99417025, 0.99412584, 0.9944874, 0.9882345, 0.99219394, 0.99581116, 0.9944036, 0.9943046, 0.9943118, 0.9884581, 0.99213797, 0.9953613, 0.99376255, 0.9937772, 0.9942617, 0.98804796, 0.99241114, 0.9958762, 0.99424094, 0.9946125, 0.9947393, 0.989016, 0.99239236, 0.9955474, 0.99402845, 0.9941184, 0.99441195, 0.9881572, 0.9922982, 0.9957568, 0.9944031, 0.99435985, 0.9942572, 0.98865265, 0.992373, 0.9953465, 0.99385804, 0.9939545, 0.994287, 0.98822767, 0.99268144, 0.9959502, 0.99447197, 0.9947912, 0.9947734, 0.98890454, 0.9923913, 0.9956444, 0.99419796, 0.9942664, 0.9944628, 0.9883541, 0.99241644, 0.9957873, 0.99451786, 0.99442446, 0.9942378, 0.98864764, 0.9923723, 0.99524736, 0.99387765, 0.9939324, 0.9942993, 0.9881769, 0.99246645, 0.99586666, 0.9944582, 0.9946783, 0.99477327, 0.98872197, 0.9923766, 0.9956019, 0.9942502, 0.9941332, 0.99446267, 0.9878707, 0.9921217, 0.9957379, 0.99452835, 0.9943105, 0.9942735, 0.9883553, 0.9921476, 0.9953538, 0.9939177, 0.99385685, 0.9942672, 0.98804516, 0.99249554, 0.99590176, 0.9945162, 0.9946378, 0.9947497, 0.9887185, 0.9921962, 0.9955996, 0.99428517, 0.9941052, 0.99443376, 0.98792726, 0.9921474, 0.99579, 0.9945637, 0.9942788, 0.9942861, 0.98839337, 0.9921152, 0.9953807, 0.99386275, 0.99385506, 0.99429953, 0.98801476, 0.992436, 0.995891, 0.99445075, 0.99463105, 0.9947676, 0.9888643, 0.99205315, 0.9955947, 0.9942155, 0.9940653, 0.99445903, 0.98798996, 0.9919224, 0.9957828, 0.99456215, 0.9942275, 0.99427855, 0.98837227, 0.9919159, 0.9953511, 0.9939738, 0.99379796, 0.994337, 0.9880712, 0.99237674, 0.9959049, 0.9945322, 0.9945815, 0.99480397, 0.9889115, 0.99207276, 0.9956249, 0.9943376, 0.9940236, 0.9944827, 0.98806816, 0.99199206, 0.9957964, 0.994613, 0.99431354, 0.9942754, 0.9885134, 0.9920076, 0.99541235, 0.99403316, 0.9938021, 0.9942806, 0.98791355, 0.9923288, 0.9958494, 0.9944423, 0.99452823, 0.99473, 0.9886636, 0.9919156, 0.99550146, 0.99405766, 0.9939568, 0.99438035, 0.9879292, 0.9916984, 0.9957224, 0.9945228, 0.9941724, 0.9942413, 0.9882526, 0.9919923, 0.995275, 0.9939714, 0.9937609, 0.9942708, 0.98789746, 0.9923167, 0.995819, 0.99451727, 0.99458635, 0.99474627, 0.9887656, 0.9921445, 0.9955291, 0.9943134, 0.9940368, 0.99439573, 0.9878923, 0.9920421, 0.99569017, 0.9945885, 0.99414647, 0.9941945, 0.9878779, 0.99204403, 0.9952422, 0.99397826, 0.9937192, 0.99425626, 0.98751146, 0.99244505, 0.9957957, 0.9945295, 0.99449724, 0.9947312, 0.98834676, 0.9921125, 0.9955016, 0.99428046, 0.9939441, 0.9944208, 0.98755157, 0.9920101, 0.99570423, 0.9946143, 0.9941374, 0.9942266, 0.9880712, 0.99209774, 0.995312, 0.99399334, 0.99372417, 0.99424094, 0.98771065, 0.99246514, 0.99581164, 0.9945354, 0.99455017, 0.9947358, 0.9885689, 0.9921828, 0.9954633, 0.99429446, 0.9939235, 0.99441457, 0.98766357, 0.9920325, 0.9956723, 0.99457645, 0.99413174, 0.99423474, 0.9881396, 0.9919791, 0.9952272, 0.9939382, 0.9936639, 0.99428445, 0.9877395, 0.9924345, 0.9957288, 0.9945175, 0.99451417, 0.99473625, 0.98862654, 0.99224406, 0.99538934, 0.99422437, 0.9939037, 0.9943791, 0.9876144, 0.9921178, 0.99557906, 0.99452597, 0.9940304, 0.9941559, 0.9879292, 0.9920954, 0.99512106, 0.99388194, 0.9935755, 0.9942202, 0.98760843, 0.9924446, 0.99569464, 0.9944307, 0.99444324, 0.9946702, 0.98836875, 0.99201137, 0.9953737, 0.99420464, 0.9938594, 0.99433196, 0.98750204, 0.99191225, 0.9955739, 0.99448544, 0.9939607, 0.9941804, 0.98801404, 0.99207145, 0.9951018, 0.9938565, 0.9935436, 0.99417686, 0.9877444, 0.99234635, 0.99568415, 0.994385, 0.9944536, 0.9946965, 0.9887265, 0.99219865, 0.995415, 0.99418145, 0.99386156, 0.9943667, 0.9876109, 0.99188375, 0.9955531, 0.9944733, 0.9940029, 0.99418676, 0.9883306, 0.9921147, 0.99514407, 0.99380845, 0.99355763, 0.99418867, 0.98771936, 0.9923381, 0.99563605, 0.99443436, 0.9943696, 0.9946959, 0.98862827, 0.99215055, 0.9953352, 0.9942135, 0.99387765, 0.9943357, 0.9874902, 0.9917384, 0.99548644, 0.9944834, 0.9939493, 0.9940982, 0.9878762, 0.9917304, 0.9950345, 0.9938566, 0.9933923, 0.99410015, 0.9873978, 0.992098, 0.99558914, 0.99440575, 0.9942716, 0.9946275, 0.9883966, 0.9920993, 0.9953684, 0.9941585, 0.9937178, 0.99420834, 0.9872, 0.9913583, 0.9954827, 0.99442554, 0.9938436, 0.9940832, 0.9880256, 0.99185634, 0.9950723, 0.99381536, 0.993441, 0.99411595, 0.98770845, 0.9924271, 0.99570435, 0.9944199, 0.99428904, 0.9946617, 0.9888837, 0.9923232, 0.995372, 0.9942016, 0.9937623, 0.9942743, 0.987909, 0.99211484, 0.9955811, 0.9944925, 0.9939125, 0.99411464, 0.9882889, 0.99190485, 0.9951142, 0.9938453, 0.9933842, 0.99405986, 0.9877795, 0.992151, 0.99565125, 0.99439734, 0.99419945, 0.99457693, 0.9886346, 0.99193865, 0.9953506, 0.9941701, 0.9936248, 0.99417794, 0.987463, 0.9916439, 0.9954888, 0.9944544, 0.993783, 0.99402547, 0.9877281, 0.991612, 0.99502534, 0.99382836, 0.99332607, 0.9940281, 0.9874829, 0.99195826, 0.9956248, 0.9943907, 0.9941321, 0.99455476, 0.98834616, 0.991816, 0.99530405, 0.9941585, 0.9935722, 0.99418336, 0.9874436, 0.99174786, 0.9955059, 0.99446326, 0.99372697, 0.99397165, 0.98784524, 0.9917543, 0.9950262, 0.99383885, 0.9932389, 0.9940039, 0.9875579, 0.99215126, 0.9956085, 0.9944075, 0.9940734, 0.99451536, 0.9883968, 0.99194807, 0.99527645, 0.9941884, 0.9935502, 0.9941693, 0.98750323, 0.9918909, 0.99546933, 0.9944934, 0.9937125, 0.9939638, 0.9879622, 0.9919314, 0.9950362, 0.99385, 0.9932308, 0.99402404, 0.98753065, 0.99224526, 0.9955928, 0.99443156, 0.99405575, 0.9944991, 0.9883521, 0.9920474, 0.995279, 0.9942045, 0.9935515, 0.99412066, 0.9874367, 0.9919933, 0.9955266, 0.99448436, 0.9937291, 0.9938973, 0.9880657, 0.99209493, 0.9950853, 0.99382997, 0.99321777, 0.99391854, 0.9876295, 0.9925127, 0.9956303, 0.9943534, 0.99410677, 0.9944326, 0.98836553, 0.99242336, 0.995307, 0.9941322, 0.9933844, 0.9940661, 0.9870827, 0.9923115, 0.9954713, 0.9944399, 0.99355716, 0.99384975, 0.9874395, 0.9923334, 0.9950221, 0.9937651, 0.9930816, 0.99392915, 0.9872032, 0.9928328, 0.9956061, 0.99436224, 0.99397403, 0.994498, 0.9879888, 0.9924697, 0.9952872, 0.9941542, 0.9935569, 0.9940687, 0.9871424, 0.99237823, 0.99543303, 0.99442303, 0.9935923, 0.99388295, 0.9877126, 0.99246705, 0.99498177, 0.99371547, 0.9930928, 0.993878, 0.98755985, 0.9928725, 0.9955596, 0.9943152, 0.9938658, 0.9944007, 0.9886487, 0.9928498, 0.9952637, 0.99410605, 0.993302, 0.99406165, 0.9877252, 0.99270463, 0.9954712, 0.99442744, 0.9934044, 0.99379975, 0.9880195, 0.9926898, 0.994961, 0.9936314, 0.9928058, 0.99386287, 0.9878917, 0.99306315, 0.9955603, 0.994234, 0.9938161, 0.9943984, 0.9882327, 0.9928397, 0.9952502, 0.9940083, 0.99327904, 0.9940403, 0.9875903, 0.9925546, 0.9954164, 0.9942465, 0.9934719, 0.9937862, 0.9882295, 0.9927736, 0.9950187, 0.993642, 0.99299014, 0.99386287, 0.98821086, 0.9931936, 0.99557954, 0.99424624, 0.9939563, 0.9944352, 0.98906463, 0.9929207, 0.9952443, 0.9939883, 0.9934649, 0.99404657, 0.9882527, 0.992855, 0.99543434, 0.99424505, 0.9934524, 0.9938123, 0.98847455, 0.99279976, 0.9949871, 0.9936101, 0.9929013, 0.9938857, 0.9881294, 0.99316686, 0.99557245, 0.99423236, 0.9938943, 0.9944425, 0.98896307, 0.9929979, 0.9952685, 0.99405164, 0.99342996, 0.9940409, 0.98798406, 0.9927617, 0.9954464, 0.9942743, 0.9934296, 0.99378335, 0.9881924, 0.99286944, 0.99499345, 0.99359375, 0.9929328, 0.9937955, 0.987753, 0.99316734, 0.99555993, 0.9942091, 0.9937184, 0.99433076, 0.9880238, 0.99267995, 0.99516296, 0.9939573, 0.9932601, 0.99381125, 0.9875903, 0.9933244, 0.99519485, 0.99415106, 0.9934057, 0.99362975, 0.98820996, 0.99302363, 0.9948875, 0.9934782, 0.9928109, 0.9937323, 0.98806155, 0.99327797, 0.9954827, 0.9941257, 0.99373394, 0.99421823, 0.9885611, 0.99283844, 0.9951667, 0.99389863, 0.9932099, 0.993853, 0.9879843, 0.9931236, 0.99537235, 0.9942208, 0.99358726, 0.99374133, 0.9887645, 0.993483, 0.99495804, 0.9935405, 0.9931925, 0.99371487, 0.98876303, 0.99366695, 0.9955676, 0.9942023, 0.9941039, 0.9943203, 0.9895801, 0.99344677, 0.99525934, 0.99401885, 0.99353504, 0.99386907, 0.98890126, 0.993082, 0.995427, 0.9942566, 0.9936136, 0.99366575, 0.9890476, 0.99348193, 0.99500304, 0.9936415, 0.99313897, 0.99366635, 0.9890721, 0.99379855, 0.99556714, 0.9941934, 0.99409616, 0.9942392, 0.99002784, 0.9938349, 0.99525434, 0.99400735, 0.99364036, 0.9939656, 0.9892068, 0.99380195, 0.99544936, 0.9943739, 0.9938385, 0.9937377, 0.98973256, 0.9938677, 0.9951644, 0.99379617, 0.9936113, 0.99378973, 0.98933184, 0.9940636, 0.99561036, 0.9942895, 0.994257, 0.9943972, 0.990012, 0.993637, 0.9953216, 0.9940309, 0.9937259, 0.99408615, 0.9892285, 0.99356914, 0.9954772, 0.9943362, 0.9939061, 0.99389225, 0.98964757, 0.99401844, 0.995074, 0.99373865, 0.993433, 0.99388075, 0.989465, 0.9938054, 0.99561465, 0.99419594, 0.9941753, 0.99443567, 0.9900642, 0.9936499, 0.99532217, 0.99403644, 0.9936494, 0.9940515, 0.98940384, 0.99354184, 0.99546635, 0.99430436, 0.993815, 0.9938592, 0.9897167, 0.99357796, 0.99493986, 0.9936405, 0.99329185, 0.99387664, 0.9894372, 0.9937204, 0.99562407, 0.99419945, 0.99418366, 0.9944365, 0.9899504, 0.99332124, 0.9952336, 0.9939574, 0.993527, 0.99401265, 0.9889551, 0.9932928, 0.99547464, 0.9942836, 0.99365765, 0.9938938, 0.98964, 0.99329406, 0.9950415, 0.99368554, 0.9932215, 0.99387026, 0.9894526, 0.99363166, 0.9956762, 0.994385, 0.99413645, 0.9944556, 0.9901777, 0.9932875, 0.9952939, 0.99406374, 0.99356747, 0.99403256, 0.9894035, 0.99306935, 0.99542606, 0.9943381, 0.9936986, 0.99390066, 0.98975486, 0.9932995, 0.9950876, 0.9937503, 0.9932954, 0.9938831, 0.98955625, 0.9936348, 0.99572, 0.99439734, 0.99418855, 0.9944214, 0.990184, 0.9934208, 0.99537826, 0.9941349, 0.99347734, 0.9940759, 0.9895166, 0.9932776, 0.9955603, 0.99447596, 0.99376196, 0.99396694, 0.9897828, 0.99343276, 0.9951869, 0.99384916, 0.9933049, 0.99395055, 0.9896527, 0.99368566, 0.9957379, 0.99441564, 0.99434125, 0.9944805, 0.99029773, 0.99343914, 0.9954276, 0.994236, 0.99379337, 0.9941396, 0.9895488, 0.993415, 0.9955545, 0.9944123, 0.9939698, 0.99391735, 0.98980635, 0.99335974, 0.9951834, 0.9938296, 0.99343675, 0.9938488, 0.9894442, 0.9937238, 0.9957537, 0.99446005, 0.994385, 0.99449307, 0.99020857, 0.9935027, 0.99541825, 0.99419945, 0.993808, 0.9941641, 0.9894831, 0.99340016, 0.9956157, 0.9944828, 0.99403995, 0.9939585, 0.98976105, 0.9933803, 0.9951938, 0.9938148, 0.99356246, 0.99397963, 0.9896603, 0.99378926, 0.9957814, 0.99442506, 0.9944329, 0.99454236, 0.9903218, 0.9935856, 0.99546385, 0.9941988, 0.9939026, 0.99418867, 0.9895411, 0.9934369, 0.9956184, 0.9944423, 0.9940135, 0.9939853, 0.98977333, 0.9934237, 0.9951638, 0.9937499, 0.9935195, 0.99400663, 0.9895058, 0.9938009, 0.9957355, 0.99434197, 0.99437505, 0.99453515, 0.9902408, 0.99354017, 0.99540246, 0.9940986, 0.99380326, 0.99414164, 0.9895398, 0.9934226, 0.9956269, 0.9944219, 0.99397355, 0.9939283, 0.98979133, 0.9934596, 0.99521846, 0.9937783, 0.9935295, 0.99398565, 0.9896177, 0.99384636, 0.99578375, 0.9943515, 0.99437505, 0.99455947, 0.99025345, 0.99358845, 0.9954673, 0.994135, 0.99383885, 0.9941909, 0.9894733, 0.99339455, 0.99564606, 0.9944119, 0.9939514, 0.99398404, 0.98977953, 0.99337995, 0.99522364, 0.9937651, 0.9934951, 0.9940269, 0.989537, 0.99369025, 0.9957723, 0.99436694, 0.9943438, 0.9945518, 0.9902262, 0.9934918, 0.9954439, 0.99412304, 0.99377537, 0.99418193, 0.9894552, 0.9933916, 0.99561524, 0.99437946, 0.99388707, 0.9940077, 0.9897674, 0.99339503, 0.99521965, 0.99374145, 0.9935376, 0.99402934, 0.9895257, 0.993716, 0.99577785, 0.9943356, 0.9944096, 0.9945454, 0.99022293, 0.99343336, 0.9954411, 0.9940978, 0.99384767, 0.99419147, 0.989499, 0.9933454, 0.9956227, 0.99436575, 0.99396706, 0.99400145, 0.98976225, 0.99335617, 0.9951835, 0.9937087, 0.9935172, 0.99402845, 0.9895711, 0.99376297, 0.9957509, 0.9943244, 0.9943797, 0.99454117, 0.9902301, 0.9935017, 0.9954246, 0.99409324, 0.99378335, 0.99417883, 0.9895437, 0.99341923, 0.9956291, 0.99436575, 0.9939368, 0.99397695, 0.989716, 0.99335855, 0.9951898, 0.9936999, 0.99345475, 0.9939925, 0.9894741, 0.9937133, 0.9957526, 0.9942968, 0.9943197, 0.9945362, 0.9901922, 0.9934649, 0.99542063, 0.99405754, 0.99378103, 0.9941473, 0.98950666, 0.9933587, 0.9956012, 0.99432003, 0.9939349, 0.9939498, 0.98976284, 0.9933563, 0.99516755, 0.9936527, 0.9934899, 0.9939573, 0.9895527, 0.99374676, 0.9957231, 0.99426216, 0.9943812, 0.99449664, 0.9902558, 0.99347514, 0.9954126, 0.9940297, 0.99379265, 0.9941251, 0.98950785, 0.9933465, 0.99560696, 0.99430364, 0.99392915, 0.99393207, 0.9897632, 0.99335676, 0.995173, 0.9936295, 0.99347407, 0.9939748, 0.98954576, 0.9937532, 0.99577004, 0.9942268, 0.9943238, 0.9944934, 0.9901418, 0.9933652, 0.99544346, 0.994003, 0.9937691, 0.99413866, 0.98945063, 0.99327844, 0.9956131, 0.99427146, 0.99391794, 0.99393773, 0.9897155, 0.9933183, 0.995179, 0.9935769, 0.99348444, 0.9939852, 0.9894583, 0.99364126, 0.9957465, 0.9942088, 0.99431825, 0.99449825, 0.99016446, 0.99338263, 0.9954164, 0.99400747, 0.99379194, 0.99413973, 0.98935753, 0.993324, 0.99559736, 0.9942823, 0.9939575, 0.99393857, 0.9896757, 0.9933802, 0.9951532, 0.9935975, 0.9934695, 0.99400336, 0.98939127, 0.99373853, 0.9956886, 0.9941486, 0.9942034, 0.9945452, 0.9900523, 0.9934888, 0.99537385, 0.9938618, 0.99358785, 0.9941718, 0.98907405, 0.99329513, 0.995536, 0.9941038, 0.9937557, 0.9939738, 0.98949677, 0.9933829, 0.9950762, 0.99343723, 0.99333644, 0.99400085, 0.98931307, 0.99371016, 0.9956991, 0.99405575, 0.99419934, 0.9945256, 0.990012, 0.9934656, 0.9953506, 0.9939024, 0.9937056, 0.9941453, 0.98929137, 0.99336207, 0.9955248, 0.994187, 0.99383587, 0.9939522, 0.9895874, 0.9933803, 0.995099, 0.99350667, 0.99340206, 0.993962, 0.9894294, 0.9936877, 0.9956768, 0.9941086, 0.99430615, 0.9945144, 0.9900317, 0.99340194, 0.99534094, 0.99395186, 0.993828, 0.9941261, 0.9893473, 0.9932069, 0.99551564, 0.9942027, 0.9939388, 0.99387276, 0.9895807, 0.9932473, 0.99501693, 0.99340934, 0.99354327, 0.99393517, 0.98939216, 0.9936103, 0.9956605, 0.99419993, 0.99432355, 0.99446785, 0.99007064, 0.99336016, 0.9953417, 0.99393857, 0.9937238, 0.994091, 0.9894165, 0.9932227, 0.99555236, 0.99424946, 0.9939721, 0.9938903, 0.98964584, 0.99327725, 0.9950565, 0.993555, 0.9934429, 0.9939222, 0.9894204, 0.993612, 0.9956346, 0.99415755, 0.99427146, 0.9944758, 0.9901294, 0.99337184, 0.9952813, 0.9938998, 0.99386144, 0.99413985, 0.9894866, 0.993288, 0.99548304, 0.99430037, 0.9940422, 0.9939554, 0.98978865, 0.9932393, 0.99501044, 0.99357617, 0.9934859, 0.9939539, 0.9895025, 0.9936075, 0.99562514, 0.9941812, 0.99436164, 0.994494, 0.990262, 0.99337304, 0.9953104, 0.9940376, 0.9938607, 0.99416816, 0.98953074, 0.9932903, 0.9955109, 0.99437404, 0.9940363, 0.99394715, 0.98984283, 0.99329865, 0.9950646, 0.9936293, 0.9935468, 0.9939526, 0.9895691, 0.9936267, 0.9956626, 0.9942701, 0.9944655, 0.9944703, 0.99025625, 0.9933444, 0.995308, 0.9940023, 0.9938338, 0.99411523, 0.98952323, 0.99320674, 0.99548906, 0.9943057, 0.99400896, 0.9938962, 0.9897759, 0.99320495, 0.9950486, 0.9935963, 0.9935502, 0.99396586, 0.9896129, 0.9935742, 0.99564725, 0.9942689, 0.9943937, 0.99449885, 0.99023896, 0.9933761, 0.9953116, 0.99399877, 0.99386555, 0.99417096, 0.98955256, 0.9932995, 0.9955234, 0.99434173, 0.9940725, 0.994, 0.98990756, 0.9932555, 0.9950711, 0.99364126, 0.99361247, 0.9939865, 0.9896303, 0.9936513, 0.99564725, 0.99427146, 0.9944523, 0.9945518, 0.99029666, 0.993385, 0.99531364, 0.99400324, 0.99385047, 0.9941484, 0.9895235, 0.99322844, 0.9955248, 0.9943462, 0.9940614, 0.9939567, 0.9898108, 0.99329704, 0.99505234, 0.99366355, 0.99362, 0.99398166, 0.98960847, 0.99374133, 0.9956703, 0.99426866, 0.99450403, 0.9945024, 0.99028325, 0.9934248, 0.9953033, 0.994019, 0.9938931, 0.99413174, 0.9896556, 0.99331963, 0.99549764, 0.9943169, 0.9940177, 0.993885, 0.9897917, 0.9932355, 0.9950427, 0.9935741, 0.9936062, 0.99392605, 0.98958474, 0.99363506, 0.99565977, 0.99420774, 0.99445665, 0.9944259, 0.99033105, 0.993405, 0.99530715, 0.99400216, 0.99388283, 0.9940736, 0.98959786, 0.99333197, 0.99552155, 0.99430436, 0.9940369, 0.9938806, 0.98991174, 0.99335515, 0.99508494, 0.99354845, 0.9935636, 0.99390525, 0.9896812, 0.99368685, 0.9956885, 0.9941449, 0.9944534, 0.99443805, 0.99026257, 0.99343115, 0.995333, 0.9939083, 0.99385285, 0.9941158, 0.98954463, 0.99332595, 0.9955408, 0.99424154, 0.99400157, 0.99389875, 0.9899116, 0.99334514, 0.9950888, 0.99362785, 0.9936202, 0.9939581, 0.98972076, 0.9937347, 0.9956969, 0.9941851, 0.9944715, 0.99445325, 0.9902333, 0.9934523, 0.99529654, 0.9939702, 0.9938553, 0.99413776, 0.9895696, 0.9933297, 0.99554056, 0.99430674, 0.9940958, 0.9939685, 0.98991454, 0.9932903, 0.9950736, 0.9935528, 0.9936353, 0.9940036, 0.9896293, 0.9936319, 0.9956984, 0.9942036, 0.9945092, 0.99453765, 0.9903229, 0.99335974, 0.9953737, 0.9939411, 0.9938753, 0.99417424, 0.989514, 0.99323714, 0.99557894, 0.99433523, 0.99405175, 0.9939732, 0.98975766, 0.99326116, 0.9951025, 0.9936126, 0.9936753, 0.99396354, 0.989668, 0.99370486, 0.99568164, 0.99427617, 0.9945005, 0.9944715, 0.9902993, 0.99345595, 0.99536914, 0.99405247, 0.99398035, 0.9941203, 0.9896507, 0.9934156, 0.9955395, 0.9943673, 0.9941402, 0.9938968, 0.98997146, 0.99337816, 0.9951076, 0.9937021, 0.99368274, 0.9939263, 0.98971844, 0.9937399, 0.9956755, 0.99424046, 0.99451727, 0.9944324, 0.9902871, 0.99344665, 0.9953762, 0.9940343, 0.99397874, 0.99414927, 0.9895019, 0.9934083, 0.9955657, 0.9943533, 0.99414366, 0.99388707, 0.98989034, 0.9934631, 0.9951224, 0.993686, 0.99360573, 0.99385375, 0.98966557, 0.9938473, 0.99571806, 0.9942824, 0.9945033, 0.9943701, 0.9903133, 0.9935307, 0.9953649, 0.9940462, 0.99393374, 0.99402064, 0.98959506, 0.993367, 0.99555045, 0.99425733, 0.99414694, 0.9938022, 0.98985624, 0.9934224, 0.9951041, 0.9935548, 0.9936487, 0.9937836, 0.9895656, 0.9936787, 0.99568933, 0.9941388, 0.99447596, 0.9943146, 0.99016154, 0.9933528, 0.99532676, 0.9938723, 0.9938838, 0.99392194, 0.9894105, 0.99321103, 0.99553263, 0.9941472, 0.9940298, 0.99372214, 0.9896909, 0.9933007, 0.9950852, 0.9934462, 0.9935356, 0.9937616, 0.98952514, 0.99362564, 0.99566853, 0.9940894, 0.9944149, 0.99424887, 0.99013996, 0.99338514, 0.9953251, 0.99388415, 0.9938846, 0.99387157, 0.98940605, 0.99324024, 0.99553925, 0.99421465, 0.994027, 0.9936736, 0.98967266, 0.9933148, 0.995096, 0.99353456, 0.9935509, 0.9936801, 0.989486, 0.9936819, 0.995692, 0.9941169, 0.9943766, 0.99419737, 0.9901335, 0.99345803, 0.9953417, 0.9939009, 0.9937849, 0.9939102, 0.9895029, 0.9933338, 0.99556005, 0.99423295, 0.9940197, 0.99362105, 0.98978186, 0.9933664, 0.9950864, 0.99353725, 0.9935103, 0.99363786, 0.9895398, 0.9936986, 0.9956884, 0.99409664, 0.9944159, 0.9941951, 0.9902338, 0.99340606, 0.9953368, 0.9939475, 0.99381834, 0.9939009, 0.98955, 0.9933071, 0.9955508, 0.9942577, 0.9939726, 0.9936469, 0.9897591, 0.993327, 0.9950299, 0.99353594, 0.9934755, 0.99359953, 0.9896142, 0.99369717, 0.9956474, 0.99414223, 0.9943516, 0.99417275, 0.9902746, 0.9934163, 0.9953672, 0.99389887, 0.9938228, 0.9938426, 0.98960054, 0.9933495, 0.9955596, 0.99420667, 0.9939633, 0.993636, 0.9897877, 0.99321246, 0.9950941, 0.9934283, 0.9934562, 0.9936387, 0.9895501, 0.993576, 0.9956645, 0.9940778, 0.994382, 0.9941561, 0.99021804, 0.99333996, 0.99534553, 0.9938825, 0.99378633, 0.99380714, 0.9894773, 0.9931867, 0.9955271, 0.99415356, 0.9939394, 0.99358976, 0.98972124, 0.99322915, 0.99507594, 0.9935095, 0.9934604, 0.99357617, 0.98948836, 0.99361056, 0.9956932, 0.99409884, 0.9943223, 0.9941151, 0.9901956, 0.993285, 0.99530905, 0.9938573, 0.99376726, 0.99376136, 0.9895265, 0.99324447, 0.9954941, 0.99422294, 0.993933, 0.9935464, 0.989758, 0.99316907, 0.9950185, 0.9935203, 0.9934261, 0.9935549, 0.9895669, 0.993606, 0.9956321, 0.9941344, 0.9942906, 0.9940985, 0.99021566, 0.99337393, 0.9952919, 0.9939608, 0.99374866, 0.9937551, 0.98948544, 0.99326503, 0.9954964, 0.99424577, 0.993903, 0.9935329, 0.9897479, 0.9933351, 0.9950521, 0.9935673, 0.99337345, 0.99357384, 0.98951834, 0.99363315, 0.9956332, 0.99410665, 0.9943211, 0.9941028, 0.99013466, 0.99326307, 0.9952612, 0.9938997, 0.9938002, 0.9937291, 0.9894399, 0.9930912, 0.9954713, 0.9941718, 0.9940302, 0.9935096, 0.98975325, 0.9931104, 0.9950172, 0.99349135, 0.9934388, 0.9935362, 0.98947376, 0.9934564, 0.9956112, 0.9940888, 0.99439615, 0.99406904, 0.9901447, 0.9931773, 0.9952454, 0.9939071, 0.9938046, 0.9937074, 0.9894524, 0.9930767, 0.9954482, 0.99423647, 0.994019, 0.9934627, 0.9897497, 0.992997, 0.99497586, 0.99356854, 0.9934896, 0.99348724, 0.9895948, 0.9935003, 0.995572, 0.99410784, 0.99431837, 0.99403006, 0.99006903, 0.99305326, 0.9952127, 0.9938874, 0.9937114, 0.9936933, 0.9894671, 0.9930456, 0.9953428, 0.9942678, 0.9940018, 0.9934899, 0.9897927, 0.9931385, 0.995002, 0.9936299, 0.9935357, 0.99354124, 0.9895878, 0.9933969, 0.99559456, 0.9941883, 0.9944353, 0.99404395, 0.9902222, 0.9929958, 0.99523807, 0.99397975, 0.9938241, 0.99368757, 0.98953027, 0.99291754, 0.9954381, 0.9942659, 0.99403256, 0.99346536, 0.9897341, 0.99299216, 0.99497414, 0.99359965, 0.9935666, 0.99349135, 0.9894356, 0.9934401, 0.9955878, 0.99413115, 0.9944084, 0.9939859, 0.9901467, 0.9930341, 0.9952206, 0.99384505, 0.9938023, 0.9935575, 0.9893756, 0.9929289, 0.9953991, 0.99418324, 0.994014, 0.9934383, 0.9897621, 0.9930119, 0.99496275, 0.99352455, 0.99354464, 0.9935023, 0.9895672, 0.9934329, 0.9955426, 0.9941389, 0.99440974, 0.99403006, 0.99013585, 0.9929925, 0.99517715, 0.99386686, 0.99382293, 0.99369496, 0.98941076, 0.992931, 0.9953938, 0.9942086, 0.9940303, 0.99346805, 0.9896695, 0.9930576, 0.9949454, 0.9934679, 0.9935324, 0.9934875, 0.9894104, 0.99346864, 0.9955697, 0.9940778, 0.9943949, 0.9939719, 0.99000335, 0.9931452, 0.99520916, 0.9938394, 0.99378663, 0.99362797, 0.9892777, 0.99295807, 0.9954015, 0.9941857, 0.9939778, 0.99339515, 0.9895277, 0.9931605, 0.9949608, 0.9935703, 0.993531, 0.9934236, 0.9893251, 0.9935057, 0.99558264, 0.99417335, 0.9943885, 0.99393326, 0.99000674, 0.99321896, 0.99523395, 0.9939322, 0.99377984, 0.99356997, 0.98920816, 0.99309325, 0.99540895, 0.9941792, 0.99403775, 0.9934121, 0.9894917, 0.9931316, 0.9949656, 0.9935534, 0.99348336, 0.99347806, 0.9892998, 0.99343336, 0.9955833, 0.99421376, 0.9943948, 0.99395955, 0.9899593, 0.99320203, 0.9952371, 0.99398977, 0.9937977, 0.9936526, 0.9892123, 0.9930427, 0.9954169, 0.9942402, 0.9940187, 0.99343044, 0.9894713, 0.9930629, 0.9949532, 0.9936156, 0.9935444, 0.9934803, 0.98917484, 0.99338645, 0.9955604, 0.99418, 0.9944168, 0.99396825, 0.9898359, 0.9931491, 0.995203, 0.9939184, 0.9938421, 0.993666, 0.98907065, 0.992926, 0.99541557, 0.9942637, 0.9940334, 0.99341935, 0.9893959, 0.9929543, 0.9949726, 0.99364, 0.9935016, 0.99342984, 0.98908854, 0.99332523, 0.99558556, 0.9942029, 0.99433064, 0.99395657, 0.9898526, 0.9930502, 0.9952319, 0.99392277, 0.99365985, 0.9935615, 0.98916715, 0.9928215, 0.9954144, 0.9943627, 0.9940443, 0.9933003, 0.98940504, 0.9929582, 0.99496514, 0.9935684, 0.99341464, 0.99346334, 0.98912865, 0.9935318, 0.99551004, 0.994109, 0.99430376, 0.99396163, 0.98992, 0.99307054, 0.99522674, 0.99405974, 0.99392253, 0.9935842, 0.9891555, 0.99299216, 0.9954518, 0.9943891, 0.99410534, 0.99342287, 0.9893825, 0.9930178, 0.9949432, 0.99375194, 0.9935987, 0.9935172, 0.98923224, 0.9934018, 0.99559563, 0.994298, 0.99444216, 0.99400723, 0.99000156, 0.9930862, 0.99520904, 0.99401385, 0.9938552, 0.9936625, 0.9893154, 0.99290574, 0.99541247, 0.99427456, 0.9940635, 0.9933594, 0.9896381, 0.99282783, 0.9949689, 0.99362373, 0.99357724, 0.993409, 0.98935276, 0.99325246, 0.99553686, 0.99414235, 0.99439204, 0.9938506, 0.9900676, 0.99291915, 0.9951899, 0.9939947, 0.9938863, 0.9934842, 0.98928124, 0.99277, 0.995389, 0.99423164, 0.9940182, 0.993299, 0.989442, 0.99269885, 0.99496394, 0.99359536, 0.9936143, 0.9932595, 0.9893252, 0.9932173, 0.9956296, 0.99428856, 0.994542, 0.99381375, 0.99003816, 0.9928911, 0.99523264, 0.99393, 0.9939176, 0.9934645, 0.98930293, 0.99270767, 0.99546444, 0.9942644, 0.9940945, 0.9933541, 0.98953223, 0.99266195, 0.99502367, 0.9935949, 0.9936214, 0.9933188, 0.9892419, 0.993134, 0.9956397, 0.99422115, 0.9944916, 0.99377453, 0.99006444, 0.99294335, 0.9953371, 0.99394965, 0.9938973, 0.99342287, 0.98926675, 0.9927812, 0.9954797, 0.99415755, 0.9939826, 0.9931324, 0.98938006, 0.9924263, 0.99493396, 0.99337304, 0.99343467, 0.99316835, 0.98914427, 0.99290013, 0.9955248, 0.9939639, 0.9942842, 0.99370027, 0.98992413, 0.99263084, 0.9951181, 0.9937431, 0.9936381, 0.99326104, 0.9891517, 0.9927171, 0.9953395, 0.9941474, 0.993895, 0.99304515, 0.9892998, 0.99267817, 0.9948195, 0.9934831, 0.99337757, 0.9930656, 0.9890639, 0.9931257, 0.99547356, 0.99403054, 0.9942765, 0.9936447, 0.9897709, 0.99270225, 0.99504435, 0.99379903, 0.99365973, 0.9932213, 0.98890287, 0.9925621, 0.99527407, 0.99416953, 0.9938546, 0.99304646, 0.9891538, 0.99249095, 0.9948061, 0.9934342, 0.99346006, 0.99307245, 0.98905283, 0.9930294, 0.9954595, 0.9940057, 0.9943218, 0.99366236, 0.9896394, 0.99272186, 0.99505186, 0.9937639, 0.9937231, 0.9933282, 0.9889627, 0.99257106, 0.9952553, 0.99415034, 0.99390155, 0.9931306, 0.9892357, 0.9925126, 0.9947839, 0.993529, 0.9934788, 0.9931312, 0.9889486, 0.9929443, 0.99544996, 0.99410534, 0.99430496, 0.9936545, 0.98964024, 0.9926554, 0.9950629, 0.9939721, 0.99360824, 0.99329174, 0.98893446, 0.9926952, 0.9952756, 0.99429786, 0.9938441, 0.9929168, 0.98890966, 0.99298614, 0.9948606, 0.99359536, 0.99361223, 0.99309933, 0.98892343, 0.9931712, 0.9953909, 0.99427205, 0.9944804, 0.9936493, 0.9896826, 0.99280256, 0.9951224, 0.99394965, 0.99395126, 0.9933917, 0.9890652, 0.992782, 0.99541545, 0.9944517, 0.99419606, 0.99326235, 0.98957855, 0.99308515, 0.9949643, 0.9936445, 0.99375266, 0.9933255, 0.98916453, 0.99336725, 0.9955325, 0.9940636, 0.99451584, 0.9938187, 0.9899227, 0.992908, 0.9951899, 0.9939164, 0.99389404, 0.99345875, 0.9891016, 0.99281025, 0.9953969, 0.9940864, 0.9940621, 0.9932352, 0.9893399, 0.99286085, 0.9949066, 0.99356383, 0.99360913, 0.9932569, 0.98919094, 0.9931344, 0.99552166, 0.994148, 0.99446666, 0.9937894, 0.9899372, 0.9929172, 0.99516225, 0.993803, 0.99385554, 0.99342006, 0.9890827, 0.9927187, 0.99532807, 0.9941462, 0.99404645, 0.99313605, 0.98935425, 0.99280965, 0.9948483, 0.9935742, 0.9936346, 0.9931878, 0.9890086, 0.9931918, 0.99544424, 0.9941838, 0.99450344, 0.9937284, 0.9899335, 0.9929716, 0.995084, 0.99410933, 0.99396247, 0.99338454, 0.989087, 0.99282104, 0.99530005, 0.9943956, 0.9941322, 0.99319845, 0.9894189, 0.99274, 0.99480194, 0.9935328, 0.99362904, 0.99319345, 0.989131, 0.9931445, 0.99543846, 0.99419487, 0.99456203, 0.9937177, 0.9898545, 0.9929114, 0.99505013, 0.99406284, 0.99396366, 0.99330515, 0.9889733, 0.992518, 0.99522376, 0.9943362, 0.9942623, 0.9931236, 0.98940957, 0.99268967, 0.9947478, 0.9937271, 0.993733, 0.9931601, 0.9891515, 0.99301964, 0.9953982, 0.9942214, 0.9946006, 0.9937284, 0.98975116, 0.99279356, 0.99505, 0.99404705, 0.9940561, 0.9933935, 0.9889243, 0.9927753, 0.9953168, 0.99433714, 0.99427325, 0.99315166, 0.9892526, 0.99274045, 0.994772, 0.99367356, 0.99378204, 0.9930883, 0.98880494, 0.9931049, 0.9954151, 0.9941738, 0.9945961, 0.9936793, 0.98953503, 0.9928214, 0.99501306, 0.99398404, 0.9939593, 0.99329776, 0.98871, 0.9926581, 0.9952051, 0.9942049, 0.9941952, 0.9930326, 0.9888465, 0.9925834, 0.99468637, 0.99351645, 0.9936607, 0.99301684, 0.98857236, 0.9929341, 0.9953519, 0.9941135, 0.99452406, 0.9936201, 0.98939484, 0.9927173, 0.99495864, 0.99395233, 0.99392045, 0.99324834, 0.98848325, 0.99253476, 0.99520004, 0.9942783, 0.9941176, 0.9930347, 0.9889353, 0.9925984, 0.9947181, 0.9935921, 0.99363714, 0.9931177, 0.9886952, 0.992979, 0.99532664, 0.99415696, 0.9944646, 0.99362725, 0.98924726, 0.9927591, 0.99497354, 0.9940158, 0.9938494, 0.993317, 0.98863435, 0.99264824, 0.99525046, 0.9942418, 0.99414647, 0.9930113, 0.9891255, 0.99267465, 0.9947853, 0.9934697, 0.9937604, 0.99302685, 0.9888248, 0.99300945, 0.9953896, 0.9940853, 0.9946083, 0.9935951, 0.9894499, 0.99268895, 0.9950404, 0.9939254, 0.993895, 0.9930657, 0.98842573, 0.99244845, 0.99521595, 0.9942075, 0.9940786, 0.9928175, 0.98867536, 0.9924291, 0.9947725, 0.9935976, 0.9937072, 0.99320674, 0.98848945, 0.99288213, 0.9953589, 0.9942232, 0.99452513, 0.99353856, 0.9890971, 0.992588, 0.9951208, 0.99416107, 0.9937691, 0.99321246, 0.987901, 0.9922805, 0.9952855, 0.9943375, 0.9940672, 0.99319035, 0.98851097, 0.9924918, 0.9948588, 0.9936811, 0.99373394, 0.99310946, 0.9883211, 0.9930456, 0.99559563, 0.99430025, 0.99451196, 0.9937132, 0.98914295, 0.99290293, 0.99521846, 0.9940566, 0.99392515, 0.99320966, 0.9883519, 0.9926621, 0.9953812, 0.9941467, 0.99401957, 0.99287885, 0.98868376, 0.9926785, 0.9948462, 0.9935941, 0.9936155, 0.9929923, 0.98848337, 0.9931519, 0.9955199, 0.99414456, 0.99451655, 0.9934876, 0.98927605, 0.9928236, 0.9950742, 0.9938839, 0.99367493, 0.9931711, 0.98858184, 0.99266094, 0.9953063, 0.9942034, 0.99392986, 0.992841, 0.9886587, 0.99262345, 0.99476206, 0.99333537, 0.99334115, 0.992736, 0.9883931, 0.9930025, 0.9954191, 0.9939269, 0.99415743, 0.9933609, 0.9889817, 0.99266255, 0.9949768, 0.99378175, 0.99345183, 0.99297863, 0.9881792, 0.99247384, 0.99524134, 0.99405915, 0.9937436, 0.992827, 0.9885306, 0.99238706, 0.9947866, 0.9933449, 0.99331576, 0.99281776, 0.9882004, 0.99267393, 0.9953832, 0.9938804, 0.99423426, 0.99341774, 0.9890217, 0.992554, 0.99501187, 0.9937144, 0.9935723, 0.99305856, 0.9882196, 0.9923099, 0.995214, 0.9939813, 0.9938162, 0.9928717, 0.98853046, 0.9923462, 0.99474347, 0.9933003, 0.99339783, 0.99291176, 0.9882691, 0.99275005, 0.9953925, 0.99395597, 0.9942834, 0.9935306, 0.98912805, 0.99259704, 0.99507666, 0.9938228, 0.993634, 0.9931179, 0.98824733, 0.99242395, 0.99526674, 0.99409276, 0.9938222, 0.99286747, 0.9885704, 0.9923893, 0.99481034, 0.9934122, 0.99339044, 0.99286145, 0.9883605, 0.9928532, 0.99541086, 0.99398094, 0.994222, 0.99342877, 0.9890075, 0.99264103, 0.99508023, 0.9938255, 0.99360514, 0.99303985, 0.9881948, 0.9925067, 0.9952978, 0.9941805, 0.99385387, 0.9927781, 0.9885267, 0.99253726, 0.9948219, 0.99348736, 0.993435, 0.99278414, 0.9882578, 0.99295455, 0.9954235, 0.9940606, 0.9943191, 0.99333864, 0.98904675, 0.9926339, 0.9950724, 0.993919, 0.9936919, 0.99301046, 0.9881683, 0.9925545, 0.99525756, 0.9942192, 0.9939336, 0.992796, 0.9885761, 0.99259585, 0.99478614, 0.9935636, 0.99347925, 0.9927948, 0.9882039, 0.99289274, 0.99539286, 0.99414986, 0.9942835, 0.99340016, 0.98908573, 0.99271685, 0.9950205, 0.99400437, 0.9936912, 0.9930132, 0.98827815, 0.9926071, 0.99527806, 0.99428254, 0.9939639, 0.9927496, 0.9886636, 0.9926835, 0.9947742, 0.99362844, 0.9935415, 0.99285334, 0.98840696, 0.9931593, 0.9954496, 0.99419594, 0.9944518, 0.99337304, 0.9891319, 0.9929053, 0.9950696, 0.993976, 0.99378633, 0.9930061, 0.98808235, 0.9926635, 0.99528116, 0.99429774, 0.9939871, 0.99280834, 0.98844916, 0.99259937, 0.9947953, 0.9936054, 0.99337053, 0.9926527, 0.9879964, 0.992893, 0.99533445, 0.99411607, 0.99424, 0.99318874, 0.988856, 0.99267596, 0.9949661, 0.99397635, 0.99366456, 0.9928924, 0.9878092, 0.99252033, 0.9951685, 0.99425733, 0.9939136, 0.99264586, 0.9881038, 0.9925295, 0.99466443, 0.99347043, 0.99340856, 0.9926069, 0.9875206, 0.992781, 0.9952807, 0.99398154, 0.99421126, 0.9930956, 0.9884985, 0.9925166, 0.994926, 0.9938268, 0.99357903, 0.99277735, 0.9874455, 0.99238586, 0.99512815, 0.9940811, 0.9938447, 0.9925363, 0.98786736, 0.99245906, 0.9946385, 0.99345523, 0.99336606, 0.9924007, 0.9874508, 0.9928268, 0.9952939, 0.99396956, 0.99422514, 0.9928999, 0.9883139, 0.9925236, 0.9949179, 0.99390405, 0.9936182, 0.99244916, 0.98738945, 0.9924055, 0.99513745, 0.9940509, 0.9937669, 0.99250203, 0.9875097, 0.9922489, 0.9946224, 0.9933657, 0.99332476, 0.9926675, 0.98739374, 0.992773, 0.99527264, 0.9940356, 0.99410135, 0.99315095, 0.9883404, 0.99255013, 0.9948311, 0.99382985, 0.9934477, 0.9927495, 0.9870627, 0.9923258, 0.9950393, 0.99408495, 0.9937254, 0.9926393, 0.9876362, 0.9923983, 0.9945269, 0.99340487, 0.9931988, 0.99262166, 0.98722047, 0.99274844, 0.9952389, 0.9938903, 0.99397695, 0.9932329, 0.9878758, 0.99246913, 0.9948397, 0.99371564, 0.99335784, 0.9927919, 0.98684967, 0.9922691, 0.99506485, 0.99401677, 0.9935731, 0.9926406, 0.98737454, 0.9922779, 0.9945235, 0.9933816, 0.9930935, 0.9926428, 0.9869654, 0.9926932, 0.99523383, 0.9938611, 0.993996, 0.9932107, 0.9878343, 0.99251044, 0.99477047, 0.99368775, 0.99334115, 0.9928294, 0.9869703, 0.99244386, 0.9949924, 0.9940435, 0.9935796, 0.99259585, 0.9873562, 0.9924282, 0.9945085, 0.99336386, 0.9931218, 0.99256307, 0.9868698, 0.9928324, 0.9951756, 0.99389136, 0.99393135, 0.99315006, 0.9878896, 0.9926415, 0.9947687, 0.99380183, 0.99327195, 0.9927576, 0.98683196, 0.9924592, 0.9949943, 0.99399436, 0.9935089, 0.9925063, 0.98729765, 0.9924656, 0.99447596, 0.9933738, 0.99305177, 0.9925896, 0.9870158, 0.99293643, 0.99514776, 0.9939066, 0.9939348, 0.9932054, 0.9879616, 0.9926388, 0.9947466, 0.9937598, 0.9932352, 0.9928558, 0.9868905, 0.9925166, 0.9949909, 0.99403584, 0.99343055, 0.9925956, 0.9873105, 0.9924597, 0.9944517, 0.99338406, 0.99294794, 0.99254215, 0.98679405, 0.9928555, 0.995181, 0.993878, 0.99386024, 0.9931507, 0.98778474, 0.99270964, 0.9947677, 0.9938221, 0.99321175, 0.992789, 0.98691154, 0.9925856, 0.9950221, 0.99413115, 0.9934469, 0.9926031, 0.98742956, 0.9925255, 0.9944957, 0.99344957, 0.9929162, 0.99253404, 0.9870742, 0.99282163, 0.99516886, 0.99392444, 0.9938215, 0.9931762, 0.987783, 0.99243087, 0.99475914, 0.99368286, 0.9931559, 0.9927656, 0.98693556, 0.9922219, 0.99502873, 0.9940421, 0.9932869, 0.99256647, 0.98747194, 0.992436, 0.9945267, 0.9932897, 0.99286747, 0.99252313, 0.9871448, 0.99275815, 0.995175, 0.99383456, 0.99374145, 0.9930549, 0.98798114, 0.9924413, 0.9947476, 0.99367505, 0.993052, 0.99263626, 0.9871481, 0.9923621, 0.99502885, 0.99403596, 0.99334455, 0.99247843, 0.9875651, 0.99235487, 0.9945275, 0.9932248, 0.99277264, 0.99242723, 0.9870647, 0.99266136, 0.99517584, 0.9938035, 0.9937313, 0.9930201, 0.98793924, 0.99243367, 0.9947352, 0.9937423, 0.9930259, 0.9926634, 0.986951, 0.99230933, 0.9949631, 0.9939235, 0.9932528, 0.9924006, 0.98743373, 0.99228984, 0.9944911, 0.9932354, 0.9927436, 0.9923901, 0.9869592, 0.9926365, 0.99511576, 0.9938017, 0.99372154, 0.99302363, 0.9878507, 0.9923368, 0.99470323, 0.9936771, 0.9929925, 0.99260545, 0.98698467, 0.9922902, 0.9949327, 0.9939972, 0.99322563, 0.99227685, 0.9874736, 0.99231887, 0.99444723, 0.9932653, 0.99273187, 0.99239904, 0.9873694, 0.99288553, 0.995139, 0.99383986, 0.9936601, 0.9930426, 0.98815316, 0.9925424, 0.9947622, 0.99369305, 0.99298406, 0.9926802, 0.98697954, 0.99229515, 0.9950545, 0.9938962, 0.99307126, 0.9924833, 0.98721653, 0.992265, 0.99453884, 0.9930167, 0.9924757, 0.9923022, 0.9868096, 0.99245095, 0.99511516, 0.9936235, 0.99335396, 0.99275416, 0.9876994, 0.9916732, 0.9943509, 0.9934857, 0.99266714, 0.99223834, 0.986847, 0.9920873, 0.9947618, 0.99380076, 0.9927496, 0.9918254, 0.98722816, 0.99195623, 0.9944958, 0.993087, 0.9922362, 0.9918766, 0.98742956, 0.99250376, 0.99514455, 0.99363726, 0.9933268, 0.992622, 0.9880255, 0.99247545, 0.99471503, 0.993461, 0.9928402, 0.9921651, 0.98745775, 0.99231076, 0.99487096, 0.9938635, 0.99310255, 0.9917882, 0.9878855, 0.99231863, 0.994209, 0.99297476, 0.99248755, 0.9917802, 0.9875852, 0.9926479, 0.9949336, 0.9935528, 0.9934403, 0.9923856, 0.9883929, 0.9924637, 0.9945096, 0.9936056, 0.9928181, 0.9918932, 0.9870368, 0.99265903, 0.9948766, 0.9939177, 0.9931539, 0.9917326, 0.9876395, 0.99252796, 0.9941783, 0.993134, 0.99249816, 0.9920495, 0.98701996, 0.9925558, 0.9949185, 0.9937283, 0.99342537, 0.99283093, 0.9883428, 0.99222624, 0.99449944, 0.99361444, 0.99296814, 0.9922232, 0.98707443, 0.9921256, 0.9946677, 0.99397355, 0.9928461, 0.9918264, 0.98767436, 0.99214596, 0.9941123, 0.9933035, 0.9923534, 0.99197125, 0.98708516, 0.9924892, 0.9948028, 0.9936991, 0.99329174, 0.9924521, 0.9881715, 0.9922085, 0.9943659, 0.99367565, 0.9926803, 0.99202526, 0.98713243, 0.9921273, 0.9946006, 0.99393386, 0.9929026, 0.99176735, 0.98736095, 0.9921559, 0.9940582, 0.99316025, 0.99245644, 0.99188024, 0.98691094, 0.99256814, 0.9948206, 0.99380267, 0.99342287, 0.99264514, 0.98832536, 0.9923574, 0.9942917, 0.9935802, 0.99260736, 0.99196905, 0.98705703, 0.9921514, 0.9945421, 0.993842, 0.9928687, 0.9918029, 0.98753715, 0.9923529, 0.99406636, 0.9932783, 0.99236983, 0.99187756, 0.9873899, 0.9928706, 0.9948048, 0.9937484, 0.9932434, 0.9923627, 0.98839694, 0.99253124, 0.99436647, 0.99357265, 0.99259245, 0.9919464, 0.98737514, 0.99228823, 0.99460286, 0.99378735, 0.99285275, 0.99169874, 0.9879766, 0.99218506, 0.99405503, 0.9930345, 0.99235946, 0.99168926, 0.9874501, 0.9925499, 0.99474865, 0.993587, 0.9932995, 0.9922921, 0.98856235, 0.9923598, 0.99433464, 0.99354905, 0.99258125, 0.9918224, 0.987498, 0.9922246, 0.99459153, 0.9937622, 0.99283785, 0.99162006, 0.9878742, 0.9923138, 0.99406385, 0.99300647, 0.9924205, 0.9916626, 0.9873562, 0.99249697, 0.99475783, 0.9934691, 0.993288, 0.99213976, 0.98849165, 0.99238414, 0.99437743, 0.9934585, 0.9925909, 0.9918887, 0.9870827, 0.9922138, 0.9946113, 0.99368274, 0.99285465, 0.9916427, 0.9878022, 0.9922542, 0.994059, 0.99299437, 0.9922902, 0.99152154, 0.9875518, 0.9924816, 0.9947647, 0.9935908, 0.99323624, 0.9922116, 0.9882693, 0.9922253, 0.9943448, 0.9934198, 0.99250716, 0.9917253, 0.9869211, 0.99212086, 0.9946354, 0.9936746, 0.99277335, 0.99157006, 0.9876282, 0.99232626, 0.99410063, 0.9929623, 0.9923844, 0.99169344, 0.98733145, 0.9925293, 0.99481624, 0.99360114, 0.9933698, 0.99237394, 0.98853534, 0.99258715, 0.99434996, 0.9935616, 0.9926335, 0.9918902, 0.9872242, 0.99237686, 0.99459743, 0.9937744, 0.99295527, 0.9915971, 0.98739713, 0.9924597, 0.9941893, 0.99318886, 0.9923794, 0.9916946, 0.98751205, 0.992777, 0.994833, 0.9937505, 0.9932802, 0.9922623, 0.988325, 0.9924708, 0.99429435, 0.9936719, 0.9924788, 0.9918513, 0.98736644, 0.99235374, 0.9945005, 0.99388546, 0.9927205, 0.9916108, 0.9880407, 0.9924029, 0.99402654, 0.99314827, 0.99223197, 0.99176097, 0.9874647, 0.9927918, 0.99475527, 0.99373454, 0.9930918, 0.9923776, 0.98853344, 0.9925067, 0.99436635, 0.99360365, 0.99242795, 0.9919448, 0.98763114, 0.9923265, 0.9946142, 0.9937444, 0.9926796, 0.9918287, 0.9882442, 0.99239224, 0.9940582, 0.99293786, 0.99218655, 0.9918628, 0.9877763, 0.9926951, 0.99487334, 0.9933975, 0.9931977, 0.99258983, 0.9887883, 0.9924171, 0.9944419, 0.99344856, 0.992444, 0.9921687, 0.98764855, 0.9922901, 0.99470407, 0.99373084, 0.99274915, 0.99191236, 0.98820204, 0.9923236, 0.99417484, 0.9930448, 0.992376, 0.99198204, 0.9877686, 0.9926722, 0.99487346, 0.99349594, 0.993198, 0.99267995, 0.9884453, 0.992427, 0.9944808, 0.9933431, 0.99239445, 0.9921725, 0.9877067, 0.9924374, 0.99461514, 0.99354434, 0.992396, 0.99187297, 0.98828286, 0.992311, 0.9942069, 0.9927972, 0.99223787, 0.9922916, 0.98851085, 0.9928295, 0.9948744, 0.99326915, 0.9929789, 0.9927933, 0.9890497, 0.99235, 0.9944003, 0.99308676, 0.9920027, 0.9921393, 0.98748857, 0.99231243, 0.9946631, 0.99333185, 0.9925597, 0.99192613, 0.98777604, 0.99224174, 0.99424094, 0.9927187, 0.9919864, 0.9919917, 0.9885874, 0.99291635, 0.9949443, 0.99339193, 0.993089, 0.9929519, 0.98806757, 0.99269277, 0.9946485, 0.9933721, 0.99220335, 0.99247956, 0.98633444, 0.992637, 0.99468756, 0.9933649, 0.9923819, 0.99223644, 0.98587716, 0.9926109, 0.99413705, 0.99270564, 0.99170905, 0.99236864, 0.9846832, 0.99316, 0.9949255, 0.9933337, 0.99266243, 0.9929842, 0.98747486, 0.9928323, 0.9946506, 0.9934232, 0.9920472, 0.9925242, 0.98616356, 0.9926105, 0.99493694, 0.9937645, 0.992296, 0.992305, 0.9863614, 0.9929, 0.9943086, 0.9930501, 0.99188554, 0.99218494, 0.9861242, 0.9929807, 0.99492204, 0.99351007, 0.9929426, 0.99278945, 0.98649335, 0.9928288, 0.9946536, 0.9935377, 0.99256694, 0.9923132, 0.98568124, 0.9928803, 0.994784, 0.99376756, 0.9926878, 0.9919648, 0.9865445, 0.9926244, 0.99395573, 0.99289674, 0.9918949, 0.9916706, 0.986324, 0.9932689, 0.9947377, 0.9936382, 0.99275947, 0.9925597, 0.98739225, 0.99275666, 0.9942098, 0.9935569, 0.992201, 0.99223197, 0.9872896, 0.9926036, 0.99444944, 0.9937105, 0.99234045, 0.9908513, 0.987488, 0.9926575, 0.9940343, 0.99311334, 0.99191296, 0.9916603, 0.98768497, 0.99316764, 0.9947347, 0.9937685, 0.99309015, 0.99279803, 0.9887291, 0.9933878, 0.99447256, 0.9938825, 0.9923632, 0.9924023, 0.98701745, 0.99285924, 0.9946335, 0.99379104, 0.99270356, 0.99212223, 0.9872142, 0.99309444, 0.99429727, 0.9934043, 0.9921291, 0.99253607, 0.986779, 0.99300814, 0.99488044, 0.9938408, 0.9931518, 0.99313337, 0.987904, 0.9927322, 0.9944482, 0.9936346, 0.99247783, 0.9929062, 0.9871296, 0.9925821, 0.9946861, 0.99394906, 0.992667, 0.9925565, 0.98755825, 0.9927167, 0.99413854, 0.99321055, 0.9922086, 0.9925338, 0.9869344, 0.9929517, 0.99479496, 0.9937551, 0.99315095, 0.9931894, 0.98736644, 0.99260503, 0.9943755, 0.99360585, 0.9924271, 0.99276537, 0.98724824, 0.99258363, 0.9946037, 0.9938547, 0.9925546, 0.9926007, 0.9864507, 0.9922502, 0.99413854, 0.99312097, 0.9920197, 0.9925249, 0.98614895, 0.9926521, 0.9948514, 0.9937084, 0.99306035, 0.99319834, 0.9874278, 0.99242944, 0.99445254, 0.9935935, 0.992342, 0.9929013, 0.9862688, 0.99220556, 0.9946918, 0.9938333, 0.9926081, 0.9928126, 0.98656505, 0.9922117, 0.994111, 0.9930561, 0.99218833, 0.99271697, 0.9860898, 0.99254054, 0.99483144, 0.99362224, 0.99299604, 0.99341357, 0.98698, 0.9922892, 0.9944775, 0.99350774, 0.9924669, 0.9931705, 0.98625165, 0.99209845, 0.9947392, 0.99382883, 0.9926051, 0.9929155, 0.986403, 0.99205303, 0.994255, 0.9930904, 0.99228096, 0.99286795, 0.98590404, 0.9924277, 0.99492204, 0.9935635, 0.99314827, 0.9933935, 0.986788, 0.9919999, 0.9944622, 0.99343336, 0.99237555, 0.9930856, 0.98598653, 0.99198747, 0.99466604, 0.99373454, 0.99251354, 0.99291915, 0.98671055, 0.9919339, 0.9942238, 0.9929004, 0.99223256, 0.9929658, 0.9861723, 0.99206465, 0.9947806, 0.9935636, 0.99312466, 0.99356043, 0.98720574, 0.9919779, 0.9944541, 0.99335045, 0.9924027, 0.99326235, 0.9859747, 0.9917636, 0.9946899, 0.9936493, 0.99266255, 0.9929429, 0.98664767, 0.9918513, 0.9940714, 0.9928468, 0.9921129, 0.9929317, 0.9861107, 0.9921548, 0.9948003, 0.9934056, 0.9930351, 0.99365187, 0.98722976, 0.99210936, 0.99445724, 0.9933448, 0.99241924, 0.99343574, 0.9860026, 0.99177307, 0.9946129, 0.9935806, 0.9925799, 0.99306244, 0.98638886, 0.9916243, 0.9940735, 0.9927763, 0.99201035, 0.9929826, 0.985885, 0.9918309, 0.994791, 0.99341184, 0.9929894, 0.99364555, 0.98684895, 0.99169064, 0.99436885, 0.9932022, 0.9923166, 0.99348253, 0.98622835, 0.99177974, 0.99461144, 0.99353904, 0.99248123, 0.99316835, 0.98663783, 0.9916638, 0.9940818, 0.99270016, 0.9919118, 0.99299216, 0.98601305, 0.9919723, 0.99475, 0.99333256, 0.9929548, 0.9936364, 0.98719025, 0.99181086, 0.99429154, 0.9931739, 0.9922029, 0.9932167, 0.98600197, 0.99166286, 0.99454224, 0.9934348, 0.99219984, 0.992861, 0.9863935, 0.99152434, 0.9938692, 0.9926929, 0.9916769, 0.9926049, 0.9857987, 0.9916127, 0.99428725, 0.99330175, 0.99255687, 0.99339664, 0.9862206, 0.99165595, 0.99399817, 0.9929595, 0.9914569, 0.99278307, 0.98684996, 0.99183744, 0.99405366, 0.9930814, 0.99097764, 0.99259454, 0.9865849, 0.99180675, 0.9939446, 0.9924576, 0.9917215, 0.99286795, 0.9857981, 0.9924143, 0.99459225, 0.9930248, 0.99263364, 0.9938408, 0.9863013, 0.99200046, 0.9942807, 0.99317235, 0.9921793, 0.9934529, 0.9858783, 0.99185574, 0.99460924, 0.99347323, 0.9924472, 0.99347585, 0.9858616, 0.99195194, 0.9941571, 0.99255335, 0.991943, 0.99336934, 0.9847836, 0.99215686, 0.994799, 0.99311936, 0.9927907, 0.9940554, 0.9863951, 0.99214643, 0.99443847, 0.99289435, 0.99221826, 0.993626, 0.9854096, 0.9919475, 0.9945965, 0.9931726, 0.9924872, 0.9933931, 0.9860044, 0.9920439, 0.9941698, 0.99240446, 0.99177027, 0.99340713, 0.9852645, 0.9924586, 0.994852, 0.9931791, 0.99271494, 0.9939679, 0.9863256, 0.99232846, 0.99450934, 0.99313754, 0.9919966, 0.9936825, 0.9853874, 0.99217117, 0.99475217, 0.99342394, 0.99261206, 0.99372166, 0.98559153, 0.99238884, 0.9944089, 0.9927469, 0.9924587, 0.99372923, 0.98514336, 0.99276054, 0.99504584, 0.99327856, 0.9933674, 0.9942484, 0.9864296, 0.9924676, 0.99469864, 0.99337417, 0.99277496, 0.9939417, 0.9853596, 0.9924242, 0.99485505, 0.9937004, 0.99290437, 0.9935352, 0.98566747, 0.99244225, 0.9945123, 0.9929651, 0.9925201, 0.9934749, 0.9852491, 0.99293196, 0.99517775, 0.99358034, 0.99340266, 0.994021, 0.9863059, 0.99262214, 0.9947643, 0.993523, 0.9929234, 0.99390805, 0.9854938, 0.9927186, 0.9949896, 0.9938641, 0.99310076, 0.9937313, 0.9856831, 0.99273336, 0.9944857, 0.99332124, 0.9925615, 0.9936056, 0.9855379, 0.99317604, 0.99508315, 0.99383694, 0.99348056, 0.99410784, 0.98642004, 0.99271166, 0.9946478, 0.9935728, 0.99279904, 0.99395955, 0.985892, 0.9925317, 0.9948707, 0.99394, 0.9931004, 0.99373204, 0.9862092, 0.99259317, 0.99440736, 0.99335337, 0.99258715, 0.99363387, 0.98607564, 0.9927816, 0.9949975, 0.9940906, 0.99352336, 0.99428713, 0.98698145, 0.9927695, 0.99466383, 0.994, 0.99304855, 0.9941315, 0.9856565, 0.99262106, 0.9949315, 0.99422246, 0.9932675, 0.9937936, 0.98717993, 0.99295115, 0.99453485, 0.99348134, 0.99315906, 0.9939692, 0.986376, 0.99327976, 0.99524516, 0.994372, 0.9939686, 0.99433243, 0.98758346, 0.99349666, 0.9949786, 0.99429, 0.9935637, 0.9941137, 0.987205, 0.9931338, 0.9951391, 0.9944912, 0.9935946, 0.9939051, 0.98621917, 0.99314535, 0.9946826, 0.9938718, 0.9930569, 0.9936877, 0.98658144, 0.9935802, 0.99526614, 0.9941757, 0.9939587, 0.9943144, 0.98855466, 0.993722, 0.99506086, 0.9942789, 0.99326223, 0.99403983, 0.98722476, 0.99305856, 0.9951745, 0.9944558, 0.99338865, 0.99374205, 0.9879308, 0.99297523, 0.99475986, 0.99375486, 0.9928812, 0.9937027, 0.9883581, 0.99335265, 0.9953908, 0.99430555, 0.99382055, 0.994383, 0.9893294, 0.9929899, 0.99489903, 0.99420327, 0.99332654, 0.9942027, 0.988394, 0.9928509, 0.9951724, 0.99441385, 0.9933518, 0.99384093, 0.988485, 0.99276984, 0.9946365, 0.99377275, 0.9928784, 0.99378926, 0.98818064, 0.9930397, 0.99536574, 0.9942333, 0.99377453, 0.9943316, 0.988983, 0.99288905, 0.99491817, 0.9939941, 0.99311113, 0.9940402, 0.9880008, 0.9924494, 0.9950833, 0.99421906, 0.9935004, 0.9937383, 0.9882293, 0.99239564, 0.9946201, 0.99348205, 0.9929376, 0.9936182, 0.9880436, 0.99247396, 0.9952176, 0.99408746, 0.99403995, 0.9943223, 0.9891396, 0.9926449, 0.99495286, 0.9939754, 0.993232, 0.99408627, 0.98859733, 0.99236345, 0.9950783, 0.99426156, 0.99326634, 0.99390596, 0.9884819, 0.9921761, 0.9945583, 0.99349445, 0.9929195, 0.9939475, 0.9878107, 0.9925874, 0.99517053, 0.9940661, 0.9938474, 0.99450016, 0.9888887, 0.9921829, 0.99478, 0.9939019, 0.99328905, 0.99425036, 0.9875931, 0.99189115, 0.9949465, 0.9941385, 0.99343324, 0.9940203, 0.98810726, 0.9920596, 0.9944957, 0.99352854, 0.99308175, 0.99394125, 0.98782814, 0.9922201, 0.99504644, 0.9940124, 0.99384344, 0.99441326, 0.98888576, 0.99209905, 0.9947417, 0.9939269, 0.9933041, 0.99418265, 0.98812103, 0.99182, 0.9949596, 0.9941811, 0.99341017, 0.99387676, 0.98862225, 0.991882, 0.9945032, 0.993429, 0.9930535, 0.99391985, 0.9883875, 0.99242383, 0.9951467, 0.9940123, 0.9939621, 0.99457693, 0.9892536, 0.99210817, 0.9947801, 0.993913, 0.99341404, 0.9942208, 0.9882337, 0.9921864, 0.99491626, 0.9940615, 0.99329853, 0.99393547, 0.9883869, 0.9922335, 0.99439263, 0.99326974, 0.9929844, 0.9936975, 0.9879034, 0.99249107, 0.99495536, 0.993822, 0.99357396, 0.99419147, 0.9879286, 0.9921177, 0.9947431, 0.9940706, 0.99352974, 0.9942437, 0.988981, 0.9921103, 0.9950724, 0.9943913, 0.993476, 0.99380845, 0.98890543, 0.99189, 0.9945328, 0.9935806, 0.99300885, 0.993737, 0.98888075, 0.9925933, 0.995211, 0.9941777, 0.9937748, 0.9942483, 0.9895808, 0.9921509, 0.9948187, 0.9940092, 0.99329174, 0.9941111, 0.9885561, 0.9921644, 0.9950688, 0.99420387, 0.99342465, 0.99409205, 0.9888076, 0.9920174, 0.9945801, 0.9934968, 0.99294394, 0.99385554, 0.9883413, 0.9925041, 0.9951751, 0.99402523, 0.99384624, 0.9945729, 0.9892459, 0.99227965, 0.99483, 0.9939593, 0.99323976, 0.99424696, 0.98854625, 0.9921004, 0.9950957, 0.99426925, 0.9934441, 0.994035, 0.9887277, 0.9919999, 0.9945518, 0.99351114, 0.99312454, 0.99404293, 0.9879918, 0.9923264, 0.9951711, 0.99411315, 0.9940845, 0.9946102, 0.98922193, 0.99217564, 0.9947846, 0.99389994, 0.9935928, 0.9943257, 0.9882718, 0.9920399, 0.994936, 0.9941495, 0.99356586, 0.99418485, 0.98833525, 0.9920797, 0.9943818, 0.9934898, 0.9933569, 0.9943104, 0.98816586, 0.99232566, 0.99507135, 0.9939346, 0.99420714, 0.9947307, 0.98898333, 0.99247545, 0.9946036, 0.993836, 0.9935322, 0.99440795, 0.98793584, 0.99199474, 0.99492866, 0.9940124, 0.99361163, 0.99393, 0.9883337, 0.9919538, 0.9944431, 0.9932166, 0.99311924, 0.9939732, 0.98800546, 0.9922013, 0.9950187, 0.9939287, 0.99405456, 0.99470997, 0.9891211, 0.99227154, 0.9946602, 0.99389815, 0.9935322, 0.99457705, 0.9883609, 0.9919884, 0.9948772, 0.99412787, 0.9935544, 0.9942584, 0.9884593, 0.99186784, 0.99425864, 0.9932774, 0.993222, 0.99423635, 0.98796004, 0.99231464, 0.9948836, 0.99376005, 0.99403363, 0.9946678, 0.988995, 0.9921113, 0.99447584, 0.99376285, 0.9935616, 0.99452645, 0.9878153, 0.99184436, 0.9947412, 0.9939025, 0.9934743, 0.9942756, 0.98828775, 0.99182653, 0.9941559, 0.99329174, 0.9931115, 0.9940778, 0.98805314, 0.9921422, 0.99471635, 0.9933702, 0.9937724, 0.99504507, 0.98868364, 0.9921103, 0.9945161, 0.99333596, 0.9934568, 0.9947201, 0.9882045, 0.9919125, 0.9947512, 0.9932012, 0.9933727, 0.9942976, 0.9882764, 0.9919363, 0.9942952, 0.9929745, 0.9927153, 0.99429446, 0.98841745, 0.992546, 0.99499124, 0.9930549, 0.99353534, 0.9944141, 0.9891422, 0.9922317, 0.99460566, 0.9932933, 0.9930737, 0.99433255, 0.98870695, 0.9927555, 0.9948849, 0.99372625, 0.9929537, 0.99397683, 0.9887826, 0.99273443, 0.9942976, 0.99303377, 0.992861, 0.9938441, 0.98879784, 0.99263906, 0.99482346, 0.9937338, 0.99394304, 0.994623, 0.9901761, 0.9923557, 0.9945222, 0.9938595, 0.9934881, 0.9943179, 0.98959655, 0.9924638, 0.9947575, 0.9941969, 0.99370295, 0.99423033, 0.98980814, 0.99254686, 0.99436516, 0.9933107, 0.99333394, 0.99400747, 0.9896317, 0.9921772, 0.99481916, 0.9936975, 0.9940282, 0.9944366, 0.9901481, 0.99242556, 0.99455464, 0.9936919, 0.9936467, 0.99444747, 0.99016494, 0.9926313, 0.9948673, 0.9943262, 0.9940588, 0.99424356, 0.99027354, 0.99135643, 0.9942684, 0.99362695, 0.993342, 0.9940543, 0.98927337, 0.9924251, 0.9950285, 0.99401015, 0.994366, 0.99462515, 0.9899127, 0.9925219, 0.9946361, 0.99373865, 0.99374855, 0.9941988, 0.9890863, 0.9925573, 0.9948712, 0.99417955, 0.99396884, 0.9942459, 0.98969185, 0.9927285, 0.9943725, 0.99326444, 0.9933304, 0.9940088, 0.9892726, 0.99289155, 0.994968, 0.99381894, 0.9942301, 0.9947518, 0.9904356, 0.9930708, 0.9945091, 0.99384284, 0.9936421, 0.9945614, 0.9892293, 0.992595, 0.99491996, 0.9941216, 0.9937144, 0.9941707, 0.98933315, 0.9923347, 0.9942697, 0.9932979, 0.99322104, 0.99395657, 0.9890483, 0.99285007, 0.9950146, 0.9938599, 0.9940182, 0.99462163, 0.99008256, 0.9926772, 0.9945195, 0.99368143, 0.99344206, 0.99424803, 0.9891862, 0.9923069, 0.9948365, 0.9940052, 0.993501, 0.99397624, 0.98964876, 0.9927469, 0.9942042, 0.99315953, 0.99309146, 0.9938408, 0.9887826, 0.9924379, 0.99485964, 0.99360645, 0.99400955, 0.9943428, 0.98962075, 0.9926379, 0.99451244, 0.9934776, 0.99360317, 0.99401015, 0.98882526, 0.99289, 0.99471974, 0.99377656, 0.99325126, 0.9934842, 0.98924214, 0.9929762, 0.99441963, 0.99323684, 0.9930034, 0.9939486, 0.9889342, 0.99269, 0.9949454, 0.993759, 0.99369717, 0.9944499, 0.98984927, 0.99238354, 0.994481, 0.99353254, 0.99297583, 0.9942266, 0.9892314, 0.9924946, 0.99482214, 0.9939387, 0.9930884, 0.9943595, 0.98942626, 0.9922644, 0.99422836, 0.99322444, 0.9924906, 0.9939719, 0.9890589, 0.9929899, 0.99478424, 0.9937238, 0.99337256, 0.99450666, 0.99007213, 0.99287933, 0.9943792, 0.99367374, 0.99286723, 0.9943211, 0.9893533, 0.9931083, 0.9947642, 0.99416333, 0.9931369, 0.99433595, 0.9895397, 0.99289423, 0.994139, 0.9930173, 0.9923983, 0.9945708, 0.9897565, 0.9934307, 0.994757, 0.9937737, 0.99342793, 0.9950439, 0.9907314, 0.99340546, 0.99458563, 0.99366, 0.9928328, 0.9948726, 0.98975205, 0.992732, 0.9947183, 0.9936644, 0.9927429, 0.99445844, 0.9897466, 0.9922758, 0.99390167, 0.9926863, 0.9923711, 0.9951751, 0.9890104, 0.9931109, 0.99495536, 0.9939911, 0.9936289, 0.99566334, 0.98950213, 0.9931201, 0.9946231, 0.9942695, 0.9931251, 0.9955077, 0.9886783, 0.9929952, 0.9948725, 0.99420667, 0.9932676, 0.9955306, 0.98842096, 0.99274397, 0.9944985, 0.9935371, 0.99275815, 0.9954578, 0.9886834, 0.99340326, 0.99515045, 0.9942413, 0.99362177, 0.99589014, 0.98935574, 0.993309, 0.99487096, 0.99422646, 0.99321437, 0.99568826, 0.98861, 0.9929, 0.9950258, 0.9943026, 0.9931543, 0.9954894, 0.9886059, 0.9928582, 0.9945895, 0.9933242, 0.9924076, 0.99535036, 0.987743, 0.99304986, 0.99519604, 0.9938374, 0.9934278, 0.99576235, 0.98973715, 0.99364555, 0.99508095, 0.9938909, 0.9930234, 0.9955567, 0.9887869, 0.9930825, 0.9950659, 0.9943345, 0.9928405, 0.99537987, 0.9887481, 0.9929236, 0.9944768, 0.9931547, 0.9923574, 0.9952129, 0.98889625, 0.9934369, 0.995159, 0.9937971, 0.9934463, 0.99559194, 0.9897906, 0.99321294, 0.99465287, 0.9936587, 0.99293315, 0.99535227, 0.98899055, 0.9927221, 0.9948429, 0.9940748, 0.9926668, 0.99519026, 0.9887138, 0.99265033, 0.9943653, 0.99353135, 0.9925867, 0.99502534, 0.987084, 0.99152875, 0.9945068, 0.99288416, 0.9928469, 0.9954364, 0.98716784, 0.9910574, 0.9940625, 0.99245185, 0.9913197, 0.99464864, 0.9828377, 0.98834, 0.99396574, 0.99173754, 0.991891, 0.99485177, 0.98545533, 0.9894999, 0.9933449, 0.9916597, 0.9916803, 0.99482936, 0.9855811, 0.9888418, 0.99406564, 0.9917386, 0.99182606, 0.99555427, 0.9874859, 0.99031574, 0.99358124, 0.9905838, 0.9913005, 0.99420774, 0.9829737, 0.9862476, 0.9936893, 0.9898707, 0.9899351, 0.99418014, 0.9819277, 0.98572063, 0.9926133, 0.98785, 0.99006176, 0.99386966, 0.9824166, 0.9869221, 0.99356633, 0.9890594, 0.9908903, 0.9944273, 0.98418385, 0.98718596, 0.9932295, 0.98872, 0.9900933, 0.99379313, 0.98314595, 0.9877137, 0.993469, 0.98914915, 0.9900788, 0.99384224, 0.9834274, 0.98770195, 0.99257106, 0.98757297, 0.9896736, 0.9935049, 0.98206365, 0.98757905, 0.9934918, 0.9891783, 0.9903916, 0.9940812, 0.98345023, 0.9865682, 0.99278885, 0.987483, 0.9900191, 0.9937626, 0.98293227, 0.98863775, 0.9932185, 0.9894689, 0.9903506, 0.99416506, 0.9840732, 0.9872522, 0.9924953, 0.9867763, 0.9901245, 0.9940323, 0.9829144, 0.9877147, 0.9933245, 0.9888671, 0.9908998, 0.99443, 0.98473203, 0.987501, 0.9926253, 0.986992, 0.9899352, 0.99404365, 0.9837502, 0.98838335, 0.99313325, 0.98785603, 0.99010324, 0.99425685, 0.98441505, 0.9874651, 0.99223936, 0.98664093, 0.989096, 0.99388665, 0.9843105, 0.98704505, 0.9929599, 0.9875036, 0.99000204, 0.9944266, 0.9853516, 0.98764867, 0.99217504, 0.9870995, 0.9893072, 0.99426794, 0.9843855, 0.98751426, 0.9926392, 0.9871443, 0.9891382, 0.9941361, 0.98379046, 0.98715764, 0.99171996, 0.98645484, 0.98904, 0.9938058, 0.98303175, 0.9875338, 0.9927447, 0.98733723, 0.98975617, 0.9945478, 0.9843647, 0.98655534, 0.9919378, 0.9860905, 0.98900324, 0.9943305, 0.9815674, 0.9876546, 0.992636, 0.98735017, 0.98902506, 0.99410015, 0.9803335, 0.9870411, 0.9919071, 0.9855569, 0.9887572, 0.9940327, 0.981371, 0.9885339, 0.9928362, 0.9870465, 0.98965293, 0.99487984, 0.98187816, 0.98786956, 0.99233073, 0.9864764, 0.9893223, 0.9943328, 0.98166084, 0.9875059, 0.9930038, 0.986895, 0.989287, 0.9942167, 0.9822506, 0.9875019, 0.9921882, 0.9851038, 0.98835564, 0.9940355, 0.98222744, 0.988998, 0.99303776, 0.9868203, 0.98977005, 0.994655, 0.9834902, 0.9873598, 0.9926025, 0.9868075, 0.98755985, 0.99424946, 0.9826633, 0.9868371, 0.99269027, 0.98853594, 0.9883034, 0.9944189, 0.9830295, 0.9882563, 0.9926157, 0.9882124, 0.9879649, 0.9942678, 0.9828635, 0.98992413, 0.9933589, 0.98820996, 0.9891361, 0.99493897, 0.9843327, 0.9891423, 0.9921451, 0.98668206, 0.9878511, 0.9947772, 0.98356736, 0.988473, 0.9925667, 0.9864659, 0.9880634, 0.99495536, 0.9829795, 0.9874105, 0.99171096, 0.98478204, 0.9870596, 0.99410474, 0.9831516, 0.9887251, 0.9930139, 0.9872294, 0.9878921, 0.99475, 0.98441875, 0.98874074, 0.9926001, 0.9870394, 0.98702765, 0.9941157, 0.9837521, 0.98949534, 0.9931607, 0.9889143, 0.9875882, 0.994183, 0.98276216, 0.9899744, 0.9925748, 0.9878675, 0.98629445, 0.9938427, 0.9827162, 0.9881754, 0.99334866, 0.9880601, 0.9879551, 0.9943421, 0.984829, 0.98899835, 0.99227107, 0.9873486, 0.986555, 0.99346805, 0.9849144, 0.9897403, 0.9930354, 0.9894853, 0.98483235, 0.9932149, 0.9843476, 0.9877715, 0.99160576, 0.9875727, 0.98318857, 0.99215466, 0.9816617, 0.98922414, 0.99191296, 0.98839486, 0.9864503, 0.9932457, 0.9835335, 0.98824805, 0.99156547, 0.98676676, 0.9851649, 0.9927683, 0.9824918, 0.98628527, 0.9921733, 0.98647064, 0.978538, 0.9900552, 0.9792941, 0.9850367, 0.99182194, 0.9849726, 0.98465097, 0.99164456, 0.98198986, 0.98995674, 0.99264187, 0.98822474, 0.98632264, 0.99228245, 0.9841523, 0.9908603, 0.9915099, 0.9870187, 0.98593545, 0.99187416, 0.9822548, 0.9900552, 0.99280775, 0.98716366, 0.98749053, 0.99212134, 0.9821765, 0.98929286, 0.99319494, 0.9862019, 0.98625755, 0.9915541, 0.98209196, 0.9895341, 0.9935167, 0.9877142, 0.98802745, 0.9921068, 0.9836066, 0.98959166, 0.9924425, 0.9874824, 0.9877515, 0.9915503, 0.98193616, 0.9906445, 0.9930346, 0.98796403, 0.9873762, 0.99197197, 0.98197675, 0.99048424, 0.9922806, 0.98671186, 0.98609364, 0.9913857, 0.9809966, 0.9903847, 0.99303114, 0.98771393, 0.98708737, 0.99191123, 0.9823384, 0.98892015, 0.9921659, 0.9871783, 0.9866843, 0.9912419, 0.9809514, 0.9890224, 0.99241126, 0.9880903, 0.9865724, 0.99163157, 0.9810446, 0.98837656, 0.99161327, 0.98710304, 0.98660845, 0.9914103, 0.9812259, 0.9903312, 0.99270004, 0.98882574, 0.9877956, 0.9925276, 0.9834763, 0.99053663, 0.99224406, 0.98809123, 0.9876888, 0.9920936, 0.9819964, 0.99067307, 0.9927615, 0.9889052, 0.9875451, 0.9920839, 0.9811676, 0.9899542, 0.9922059, 0.98786527, 0.98684186, 0.99165606, 0.98101443, 0.9901902, 0.992481, 0.98887175, 0.9878527, 0.9925598, 0.982236, 0.99080336, 0.9922942, 0.9883305, 0.98750913, 0.99271494, 0.98149365, 0.9910423, 0.9929039, 0.9888997, 0.98737466, 0.99251395, 0.9824677, 0.99073833, 0.99195355, 0.9883111, 0.98574346, 0.99218994, 0.9826476, 0.9919559, 0.99277437, 0.98936325, 0.9868121, 0.9930854, 0.98285127, 0.99080235, 0.99210864, 0.98857564, 0.9856544, 0.9909997, 0.98390967, 0.9916365, 0.99342173, 0.9892245, 0.9850737, 0.99246645, 0.9842137, 0.9902912, 0.9920149, 0.98824245, 0.98421884, 0.99223316, 0.98288834, 0.99135464, 0.9926737, 0.9887051, 0.98630244, 0.99308664, 0.98173463, 0.9908591, 0.99231184, 0.98898226, 0.98517734, 0.99203825, 0.98035836, 0.99105024, 0.992518, 0.98990774, 0.9854564, 0.9931825, 0.98287433, 0.99149376, 0.9932399, 0.98745894, 0.98393583, 0.9927377, 0.98204654, 0.9905838, 0.9937113, 0.98839474, 0.9853131, 0.9932328, 0.982861, 0.98920715, 0.99278414, 0.98716426, 0.9838807, 0.99277145, 0.9810854, 0.9899206, 0.99258095, 0.98782396, 0.9827095, 0.9923362, 0.98230034, 0.98898953, 0.9917087, 0.9856624, 0.97890216, 0.99203706, 0.9796535, 0.9899402, 0.99236697, 0.98762125, 0.98190355, 0.9928491, 0.98403305, 0.9892159, 0.99262685, 0.9878907, 0.9826571, 0.9926882, 0.98001945, 0.98983884, 0.9926203, 0.988138, 0.9815706, 0.9927172, 0.9801825, 0.99108946, 0.99177164, 0.9869783, 0.979928, 0.9919469, 0.97598857, 0.9904631, 0.9931104, 0.98894215, 0.98292613, 0.99256873, 0.97908026, 0.9921193, 0.9929375, 0.9870379, 0.98199743, 0.99270475, 0.9797229, 0.99228716, 0.9928636, 0.9881485, 0.983471, 0.9927515, 0.979684, 0.99221015, 0.99310195, 0.9871606, 0.9826362, 0.99223775, 0.98267156, 0.9920387, 0.9939579, 0.9896923, 0.9843881, 0.99310654, 0.9822928, 0.99147356, 0.993616, 0.9891186, 0.98411244, 0.99247324, 0.981583, 0.9914615, 0.994222, 0.9893853, 0.9838456, 0.9926299, 0.98418707, 0.99192786, 0.9932851, 0.9861218, 0.9795807, 0.9926333, 0.9834801, 0.9923426, 0.99363905, 0.9857284, 0.981699, 0.99348104, 0.9860256, 0.99179417, 0.99301976, 0.98434734, 0.98479605, 0.9924017, 0.9816021, 0.99063265, 0.99405986, 0.9869934, 0.98535776, 0.992857, 0.9830964, 0.98773336, 0.9936061, 0.9866978, 0.985123, 0.9932736, 0.98516923, 0.9883918, 0.99442106, 0.98739946, 0.98636216, 0.9945385, 0.9877039, 0.98521185, 0.9928808, 0.98596996, 0.98274595, 0.99329174, 0.9872093, 0.9806519, 0.99382114, 0.9872665, 0.9836412, 0.9937238, 0.9851355, 0.9803601, 0.9916427, 0.9896506, 0.98534155, 0.9911209, 0.97737974, 0.9783457, 0.9935548, 0.98699105, 0.985494, 0.9915589, 0.9833947, 0.97120744, 0.99284583, 0.9831297, 0.984713, 0.9930934, 0.9813174, 0.98332494, 0.99472266, 0.9883133, 0.9832198, 0.99186665, 0.9819671, 0.9739328, 0.9916699, 0.985809, 0.98287815, 0.9909065, 0.9744597, 0.96433806, 0.994898, 0.9874614, 0.9822432, 0.9869098, 0.967992, 0.9611181, 0.99346113, 0.98203355, 0.96798074, 0.98499167, 0.9535763, 0.9704535, 0.9928208, 0.9826536, 0.9675751, 0.9762991, 0.95016867, 0.9575739, 0.99112755, 0.9775218, 0.94730145, 0.9796237, 0.9507114, 0.95361114, 0.99177814, 0.97979933, 0.9483613, 0.9794056, 0.95631456, 0.95798934, 0.9913947, 0.98070747, 0.9505411, 0.980945, 0.9561584, 0.9586149, 0.9922811, 0.98269445, 0.9590101, 0.9793915, 0.9649989, 0.9629765, 0.99178237, 0.9790254, 0.9594415, 0.97868013, 0.9635318, 0.96256495, 0.99280775, 0.9817277, 0.95620435, 0.97854036, 0.9638785, 0.9476564, 0.9920866, 0.98172265, 0.9581139, 0.9799385, 0.9561962, 0.9655057, 0.99193704, 0.9817998, 0.95832604, 0.97914046, 0.9617214, 0.9595312, 0.99131316, 0.9816334, 0.96068347, 0.97967464, 0.96289164, 0.9623448, 0.9923313, 0.9845014, 0.96288764, 0.97815335, 0.96125335, 0.9553554, 0.99190116, 0.9830473, 0.9598747, 0.97875035, 0.95523584, 0.9567557, 0.9924958, 0.98194104, 0.9589873, 0.9790125, 0.95904773, 0.9645233, 0.9916569, 0.9811617, 0.9634287, 0.9796147, 0.95527285, 0.967114, 0.9925148, 0.9824582, 0.9628483, 0.97919136, 0.95579594, 0.97037053, 0.9926283, 0.9831709, 0.969321, 0.9806287, 0.9603087, 0.9713088, 0.99274385, 0.9824454, 0.9640488, 0.980941, 0.96164423, 0.9681655, 0.99249893, 0.9817567, 0.96425813, 0.9803483, 0.95266765, 0.9614246, 0.9927416, 0.9817952, 0.96190304, 0.9767617, 0.95430773, 0.9530512, 0.9917929, 0.9797997, 0.94660586, 0.97864026, 0.95534444, 0.94951177, 0.99110645, 0.9796429, 0.9529276, 0.9805046, 0.95324767, 0.93670064, 0.9909114, 0.9773186, 0.9488111, 0.9775785, 0.9572095, 0.9428314, 0.9912942, 0.9788569, 0.962391, 0.9815661, 0.9605695, 0.9400211, 0.99010766, 0.96596724, 0.96222687, 0.97880673, 0.9578087, 0.9350966, 0.9903659, 0.9780758, 0.9620196, 0.9818178, 0.9642837, 0.9467102, 0.99027634, 0.97880095, 0.96369106, 0.9819099, 0.9683871, 0.9481238, 0.9900613, 0.97857785, 0.9652223, 0.9821698, 0.97307676, 0.9470112, 0.9901175, 0.9779814, 0.9610046, 0.98113203, 0.96621084, 0.9521807, 0.9908483, 0.9791342, 0.97011113, 0.9846176, 0.9688694, 0.9524988, 0.98953074, 0.97731906, 0.9664924, 0.9842672, 0.97569114, 0.95499843, 0.98971796, 0.97868264, 0.96503574, 0.9825317, 0.9673555, 0.9648838, 0.98933816, 0.97898793, 0.9705226, 0.9854751, 0.9733499, 0.95885754, 0.9896472, 0.9813587, 0.9710908, 0.9857382, 0.9736215, 0.95149744, 0.9877653, 0.9764187, 0.96514136, 0.9838945, 0.97244734, 0.95505226, 0.9888437, 0.9771021, 0.96771073, 0.9799675, 0.96426964, 0.9567333, 0.9877021, 0.97617143, 0.9648798, 0.9776267, 0.9588069, 0.9546247, 0.98820704, 0.9808344, 0.96316075, 0.9704437, 0.9600508, 0.94821, 0.9862248, 0.97614497, 0.95708334, 0.9647642, 0.9572958, 0.9453242, 0.9881138, 0.9790147, 0.962157, 0.9627696, 0.9626597, 0.9457991, 0.9864786, 0.97938156, 0.9634854, 0.9607869, 0.956849, 0.9408774, 0.98653316, 0.9813035, 0.9710923, 0.96261024, 0.96179396, 0.94079846, 0.98530555, 0.98049384, 0.9703719, 0.9666979, 0.96510357, 0.9521851, 0.9864107, 0.9818332, 0.97159, 0.97010124, 0.9629511, 0.95196295, 0.9854446, 0.98029745, 0.974246, 0.970203, 0.971144, 0.9614867, 0.988461, 0.9827425, 0.9742114, 0.96861726, 0.9579406, 0.9367235, 0.98746234, 0.981433, 0.97600913, 0.9745772, 0.96393734, 0.9485649, 0.9892414, 0.9831545, 0.976602, 0.975024, 0.95934516, 0.9474478, 0.98704296, 0.98209095, 0.9767834, 0.973445, 0.96197164, 0.9516667, 0.9878473, 0.983921, 0.9776579, 0.97738624, 0.9652964, 0.9424014, 0.98742324, 0.980891, 0.9755274, 0.9742347, 0.9658997, 0.9603626, 0.989753, 0.98277676, 0.9750514, 0.97709936, 0.96901935, 0.9586562, 0.987862, 0.98369884, 0.9795149, 0.98280615, 0.9704827, 0.96350366, 0.9892341, 0.9857625, 0.9812631, 0.9833574, 0.9694418, 0.9657038, 0.9874665, 0.9813114, 0.97814983, 0.982427, 0.96782213, 0.96215224, 0.98732936, 0.98366797, 0.97804034, 0.97521704, 0.96349084, 0.95366037, 0.98478913, 0.9782938, 0.9744417, 0.9779809, 0.9634973, 0.958275, 0.98638153, 0.98244715, 0.97624683, 0.98499376, 0.9726331, 0.9585103, 0.9845418, 0.98213804, 0.9773022, 0.984671, 0.9691769, 0.9624097, 0.986963, 0.9827729, 0.9796937, 0.98648804, 0.96908194, 0.96236426, 0.9858688, 0.9800933, 0.9771591, 0.98461133, 0.96586746, 0.9638802, 0.9865511, 0.9805322, 0.9780477, 0.9837465, 0.9649555, 0.9611853, 0.9857196, 0.9783142, 0.97701424, 0.9850014, 0.962972, 0.9611758, 0.9855753, 0.97906256, 0.97763354, 0.98487675, 0.964079, 0.96290493, 0.9850221, 0.97876906, 0.9773826, 0.98372805, 0.9632409, 0.9609221, 0.985811, 0.9791222, 0.97680295, 0.984916, 0.9633083, 0.9651689, 0.985509, 0.9772494, 0.97646993, 0.9852528, 0.9635685, 0.96639186, 0.98701024, 0.98087734, 0.97842395, 0.98513, 0.96317554, 0.9618202, 0.9858125, 0.97966635, 0.97621036, 0.9836381, 0.96026975, 0.9609716, 0.98683673, 0.9810503, 0.9762867, 0.9851252, 0.96151304, 0.95928097, 0.9854543, 0.9783005, 0.9748915, 0.98449475, 0.9611764, 0.96177584, 0.9864345, 0.98148847, 0.978049, 0.9866637, 0.9642897, 0.9610084, 0.9852315, 0.97860444, 0.97496575, 0.9830837, 0.95592195, 0.958468, 0.9851554, 0.98011416, 0.97541475, 0.98350674, 0.9580773, 0.9572012, 0.985263, 0.97787625, 0.9746859, 0.9831231, 0.9593629, 0.9617334, 0.98743033, 0.9795179, 0.9780092, 0.98441863, 0.966611, 0.96197605, 0.9866147, 0.97913706, 0.9782415, 0.9849836, 0.95861953, 0.9613611, 0.9868393, 0.9797308, 0.97593915, 0.983991, 0.95731306, 0.95917284, 0.98608017, 0.97798705, 0.9764473, 0.98381954, 0.95996666, 0.9620439, 0.9870972, 0.9805464, 0.9776313, 0.9853329, 0.96492875, 0.96525294, 0.9863951, 0.9803971, 0.9757884, 0.98474735, 0.9547097, 0.9574336, 0.98625106, 0.9810858, 0.9759439, 0.9864741, 0.95682615, 0.9570624, 0.9859797, 0.9843409, 0.9789478, 0.98666763, 0.9554773, 0.9679356, 0.9866936, 0.9802321, 0.97753143, 0.9862586, 0.9625021, 0.9681985, 0.9862307, 0.9810394, 0.9770144, 0.98605466, 0.9592469, 0.96489346, 0.9865843, 0.9829963, 0.9804519, 0.98640436, 0.95813644, 0.9621402, 0.98529804, 0.9825361, 0.9759504, 0.98487306, 0.95429957, 0.9630934, 0.98662853, 0.9818387, 0.9770707, 0.98512864, 0.9530231, 0.9548123, 0.9848173, 0.98006845, 0.9757878, 0.98391014, 0.94386345, 0.9579013, 0.9860211, 0.98253703, 0.9768321, 0.9846919, 0.9529431, 0.9669458, 0.98752785, 0.98179215, 0.9755517, 0.98321325, 0.9481323, 0.96107715, 0.987323, 0.9791848, 0.9739246, 0.98205966, 0.96148276, 0.965892, 0.98756534, 0.9799176, 0.9711856, 0.9814277, 0.9610192, 0.9634955, 0.98834115, 0.9842434, 0.9706233, 0.98487365, 0.9621254, 0.96488166, 0.9883636, 0.98315483, 0.96968526, 0.98627067, 0.9656513, 0.9656811, 0.9867634, 0.98474145, 0.9701351, 0.9870438, 0.9591773, 0.9648984, 0.9850154, 0.9841883, 0.96877813, 0.987312, 0.9617677, 0.9672413, 0.9878015, 0.98686796, 0.9708975, 0.98819935, 0.96238965, 0.9682229, 0.9856935, 0.98233634, 0.96683717, 0.9863165, 0.96056706, 0.96209323, 0.9864547, 0.98341197, 0.97203875, 0.98580706, 0.96022624, 0.9648246, 0.98769087, 0.9834138, 0.97068, 0.98509455, 0.9555726, 0.96556014, 0.98980427, 0.9823046, 0.9693363, 0.9839518, 0.9581592, 0.96364236, 0.98876625, 0.98230886, 0.9675028, 0.98421246, 0.9509084, 0.9660411, 0.98643804, 0.98115104, 0.9658572, 0.9822918, 0.9561367, 0.96554995, 0.9831828, 0.97796893, 0.9647938, 0.97861415, 0.9417889, 0.9705154, 0.9866102, 0.9765579, 0.967904, 0.9816544, 0.946738, 0.9670113, 0.9872192, 0.9783677, 0.9715362, 0.9823582, 0.9545884, 0.9747565, 0.9890197, 0.9854471, 0.97360873, 0.98449636, 0.9529399, 0.9650996, 0.98752046, 0.98210573, 0.97124743, 0.98246276, 0.9432908, 0.96294737, 0.989176, 0.97929376, 0.9720885, 0.98204345, 0.9538757, 0.964741, 0.9860853, 0.97977465, 0.9712359, 0.9817381, 0.9461822, 0.96600646, 0.9862346, 0.9822242, 0.97430927, 0.9825362, 0.94807786, 0.9630378, 0.98367995, 0.97940755, 0.97115535, 0.9828279, 0.95097655, 0.9629908, 0.985546, 0.9808255, 0.97143525, 0.98389244, 0.9504949, 0.96109986, 0.98301977, 0.97673094, 0.9689817, 0.9816166, 0.94563353, 0.9614531, 0.9850138, 0.97809994, 0.9699564, 0.982796, 0.94859236, 0.96333694, 0.9847243, 0.9766411, 0.9677086, 0.98184574, 0.9475319, 0.9645585, 0.98628855, 0.9803934, 0.9698006, 0.9845563, 0.9484291, 0.9650836, 0.98691744, 0.97817373, 0.9695889, 0.98192525, 0.95040756, 0.9625955, 0.98845834, 0.9762781, 0.9726196, 0.9824124, 0.9519672, 0.96979976, 0.98792493, 0.9785456, 0.9703499, 0.98363864, 0.9479526, 0.9669375, 0.98819935, 0.9793627, 0.968171, 0.9851334, 0.94989735, 0.96808136, 0.98817784, 0.9770701, 0.9678417, 0.9849191, 0.94790834, 0.96620005, 0.9879837, 0.9773028, 0.9720848, 0.9856477, 0.9480096, 0.9649952, 0.9881272, 0.97607565, 0.97169894, 0.9849636, 0.9454582, 0.9659213, 0.98823476, 0.9782042, 0.973226, 0.9854632, 0.94610095, 0.9674268, 0.98772603, 0.9755392, 0.9712985, 0.9845567, 0.9445375, 0.9659344, 0.9885026, 0.9776103, 0.9744543, 0.98536515, 0.94469255, 0.9664139, 0.9883301, 0.97746575, 0.9740096, 0.98383653, 0.94228095, 0.963777, 0.9884277, 0.97854835, 0.9742871, 0.9838944, 0.9441032, 0.962431, 0.9884012, 0.9738511, 0.97251016, 0.9831312, 0.9450425, 0.9621419, 0.9891354, 0.975093, 0.97549087, 0.9851541, 0.9438847, 0.96286345, 0.98879695, 0.97432774, 0.9730214, 0.98424065, 0.94327885, 0.96463436, 0.98961735, 0.97595936, 0.9727567, 0.98507917, 0.94177866, 0.96160036, 0.9887898, 0.97263324, 0.9723193, 0.98451346, 0.94718045, 0.9610509, 0.9890393, 0.9757701, 0.9754311, 0.985037, 0.9475044, 0.9604362, 0.9889726, 0.9749488, 0.9717746, 0.9826598, 0.9447403, 0.95874465, 0.9890969, 0.97348255, 0.969765, 0.9823477, 0.9387494, 0.95784444, 0.9893378, 0.9670765, 0.96784747, 0.98115784, 0.9377828, 0.95475096, 0.98914087, 0.9683497, 0.96699566, 0.982277, 0.94177675, 0.9593195, 0.98739237, 0.9688129, 0.9672298, 0.98168427, 0.93987256, 0.96009994, 0.9883761, 0.96861166, 0.9646643, 0.98049945, 0.94088244, 0.9566341, 0.9887266, 0.9692108, 0.9661755, 0.98239815, 0.9404558, 0.95869356, 0.99035114, 0.96261466, 0.972572, 0.9843484, 0.94553727, 0.95992875, 0.9902846, 0.96756405, 0.96872175, 0.9827572, 0.9418694, 0.95904946, 0.98834455, 0.96749496, 0.9597614, 0.97682035, 0.9403239, 0.9610501, 0.9882259, 0.9617431, 0.95887524, 0.9702487, 0.9446099, 0.9640937, 0.9885113, 0.9642424, 0.9600042, 0.9716323, 0.945119, 0.96164954, 0.9885206, 0.96182287, 0.95831823, 0.973757, 0.94062924, 0.95909584, 0.9886529, 0.96407706, 0.9566053, 0.9772832, 0.9476367, 0.9569502, 0.98769194, 0.96415395, 0.95352423, 0.9731885, 0.9431021, 0.95647365, 0.9882571, 0.965675, 0.9556374, 0.9715434, 0.94349676, 0.9574724, 0.9871553, 0.9647785, 0.9566911, 0.9746232, 0.94790965, 0.95726967, 0.9887594, 0.96709365, 0.9598564, 0.9707526, 0.9394163, 0.9604093, 0.98819876, 0.9671725, 0.9617378, 0.9703966, 0.94788265, 0.9571197, 0.98893446, 0.96943486, 0.9623666, 0.9687127, 0.941545, 0.9519547, 0.98609734, 0.9592939, 0.95867515, 0.9676845, 0.94156164, 0.93516004, 0.98757833, 0.96276635, 0.94968516, 0.96911657, 0.9366807, 0.9394373, 0.98795974, 0.9663724, 0.9465178, 0.93847156, 0.92978626, 0.945119, 0.9886241, 0.95418215, 0.9436856, 0.9626218, 0.9311555, 0.9476682, 0.98603684, 0.9493572, 0.93928385, 0.94161385, 0.9159525, 0.9299238, 0.98281157, 0.9254129, 0.938569, 0.94852775, 0.9187123, 0.915431, 0.97981685, 0.93301517, 0.9378756, 0.9509662, 0.911456, 0.91226494, 0.9689982, 0.9019701, 0.93787646, 0.94929093, 0.9160854, 0.8995021, 0.9677968, 0.88159454, 0.9240547, 0.9458345, 0.9121467, 0.9159881, 0.9634363, 0.8915814, 0.9245656, 0.94243294, 0.9115814, 0.9203574, 0.97378755, 0.890811, 0.94080913, 0.9438597, 0.9164528, 0.9009928, 0.966608, 0.87136376, 0.91767186, 0.9431304, 0.9088236, 0.9003486, 0.97446775, 0.8864611, 0.9281029, 0.95465153, 0.92533463, 0.9154795, 0.97243506, 0.8907434, 0.92904186, 0.95887715, 0.9145262, 0.9041311, 0.9702563, 0.871999, 0.9195455, 0.9467329, 0.9056533, 0.8948349, 0.9700819, 0.8891662, 0.9201718, 0.94274074, 0.8731392, 0.88157135, 0.9682892, 0.8879243, 0.9183702, 0.9447243, 0.8787198, 0.89898676, 0.96822685, 0.89562404, 0.9205477, 0.9463926, 0.89801294, 0.9082686, 0.9657298, 0.8803213, 0.9244253, 0.948286, 0.9036875, 0.8987353, 0.9663856, 0.859864, 0.92775977, 0.9395336, 0.9036342, 0.881706, 0.94831395, 0.8730866, 0.91005003, 0.9501219, 0.90964097, 0.875178, 0.9461985, 0.8870447, 0.91646975, 0.9405071, 0.9212453, 0.88665944, 0.9546986, 0.89532644, 0.919483, 0.94579196, 0.95079815, 0.9186886, 0.95365494, 0.8992432, 0.91786796, 0.92969155, 0.93682253, 0.9327965, 0.9492234, 0.01203315]
[truncated: 4,036,769 more chars]
