# Supplementary material for: Systematic contextual biases in SegmentNT potentially relevant to other nucleotide transformer models
Source: bioRxiv. 2026 May 4:2025.04.09.647946. Preprint. [Version 2] doi: 10.1101/2025.04.09.647946 (PMC13174627; doi:10.1101/2025.04.09.647946)
Supplement: Supplement 3 [file media-3.zip › Supplementary_data/segmentNT_additional_genes/pos/dpm2_pos1458.txt]

protein_coding_gene=[0.89516634, 0.88791686, 0.82606184, 0.84225476, 0.80874354, 0.88947815, 0.9395972, 0.95848006, 0.90354747, 0.9141029, 0.92362946, 0.95055264, 0.95668495, 0.94007206, 0.9725409, 0.927834, 0.939066, 0.9604394, 0.950493, 0.9145314, 0.9680224, 0.93553454, 0.9446454, 0.9688627, 0.96536446, 0.9426463, 0.97974896, 0.94769347, 0.94863266, 0.97887063, 0.97615576, 0.9514204, 0.9821144, 0.96591306, 0.96223015, 0.9787567, 0.97383255, 0.9514399, 0.97640127, 0.9217179, 0.93814653, 0.97019774, 0.97014815, 0.9419872, 0.97127396, 0.89841706, 0.91378933, 0.9567221, 0.96312016, 0.93866587, 0.9712108, 0.9301704, 0.9169511, 0.96216583, 0.96059775, 0.9390268, 0.9693732, 0.94385517, 0.92152315, 0.9634374, 0.9593381, 0.93544585, 0.963859, 0.92021, 0.91503966, 0.9613645, 0.95987034, 0.94907784, 0.9645392, 0.938506, 0.92349, 0.961801, 0.9622104, 0.94775224, 0.96542746, 0.9335589, 0.9258584, 0.9664933, 0.96404636, 0.95762575, 0.9695119, 0.9453595, 0.91276723, 0.9611003, 0.96167785, 0.9462334, 0.9669582, 0.93090826, 0.9100567, 0.96409124, 0.96076244, 0.951068, 0.9681663, 0.93688345, 0.91939723, 0.96198267, 0.96058863, 0.94900036, 0.96424615, 0.92808616, 0.927119, 0.96448, 0.9631822, 0.95315754, 0.96553856, 0.9443638, 0.9123067, 0.9592576, 0.96640164, 0.9467632, 0.96841955, 0.93704396, 0.9116529, 0.9591281, 0.9712432, 0.94284075, 0.97061837, 0.9404003, 0.92750406, 0.9577903, 0.9707473, 0.9419893, 0.9728242, 0.9385486, 0.94313407, 0.96334875, 0.97107697, 0.94984615, 0.9737456, 0.95310754, 0.9435494, 0.9601852, 0.97122526, 0.9343848, 0.973544, 0.9333035, 0.9290552, 0.9636386, 0.97117424, 0.9383004, 0.9711005, 0.93328696, 0.94721663, 0.96249914, 0.9703499, 0.9424122, 0.97002316, 0.93259853, 0.94850194, 0.9672866, 0.9669486, 0.94950616, 0.9759058, 0.95081854, 0.9430606, 0.96012884, 0.97194785, 0.94807386, 0.97007227, 0.93745446, 0.946442, 0.96405137, 0.9739386, 0.95605356, 0.9742354, 0.94842577, 0.9610661, 0.966831, 0.9715911, 0.9555541, 0.9751525, 0.94546545, 0.96619415, 0.97180134, 0.97344786, 0.9625222, 0.98042804, 0.96056277, 0.9624805, 0.96738744, 0.9731088, 0.9574043, 0.9776428, 0.941585, 0.9529162, 0.9701838, 0.9740269, 0.956486, 0.97839123, 0.9501039, 0.96123344, 0.9685745, 0.97175395, 0.9572119, 0.9771071, 0.94206864, 0.95213723, 0.96846616, 0.9714731, 0.9497844, 0.9762639, 0.9542405, 0.9420828, 0.9622264, 0.9704342, 0.9422297, 0.97570795, 0.9400391, 0.94234455, 0.9725509, 0.9741543, 0.95945424, 0.97853434, 0.9538408, 0.9637821, 0.97142357, 0.9728845, 0.96214694, 0.980257, 0.9493335, 0.9673968, 0.97605395, 0.9759163, 0.968316, 0.9838224, 0.9629309, 0.95986265, 0.9713832, 0.9765553, 0.9620453, 0.9833287, 0.95286125, 0.9607801, 0.97675586, 0.97845316, 0.9678385, 0.9841325, 0.9619693, 0.9704948, 0.9753829, 0.9769911, 0.9672697, 0.98283064, 0.95628655, 0.96880853, 0.97857827, 0.97656167, 0.9698092, 0.98467684, 0.9641779, 0.9617612, 0.97227377, 0.97577196, 0.9634512, 0.98326236, 0.95151246, 0.95718557, 0.97834885, 0.97855705, 0.96848273, 0.98469824, 0.96217144, 0.9664893, 0.9768057, 0.97689193, 0.96714693, 0.9839198, 0.9576525, 0.9666272, 0.9790069, 0.97701555, 0.9704267, 0.9845968, 0.96556985, 0.9628831, 0.97514504, 0.9776953, 0.96468896, 0.983663, 0.9585391, 0.9620475, 0.9807678, 0.9812015, 0.9709719, 0.98372054, 0.96465766, 0.9708499, 0.97883224, 0.9801987, 0.9713607, 0.98445845, 0.9611312, 0.96910197, 0.9810984, 0.9801272, 0.9748599, 0.9858649, 0.96858144, 0.9650676, 0.97607976, 0.9794453, 0.97038704, 0.98420286, 0.9600279, 0.96490186, 0.98144895, 0.9813175, 0.9750708, 0.98392063, 0.9628489, 0.9704367, 0.97855383, 0.9779123, 0.97067004, 0.98314905, 0.9558114, 0.9667888, 0.9803729, 0.9788232, 0.9699949, 0.98521656, 0.96357703, 0.9592802, 0.9762151, 0.97886544, 0.9663408, 0.9837452, 0.95104575, 0.95706207, 0.980842, 0.98086, 0.9705394, 0.9843895, 0.96324754, 0.9677141, 0.9793346, 0.97897124, 0.97143763, 0.9838426, 0.9587991, 0.9700061, 0.98227745, 0.9801793, 0.9730516, 0.98503935, 0.9677027, 0.9677557, 0.9789395, 0.9784952, 0.96735793, 0.9827617, 0.9581548, 0.96500844, 0.9821541, 0.98025227, 0.97120416, 0.9829784, 0.96376014, 0.96991384, 0.9800426, 0.9813168, 0.97120607, 0.9834816, 0.9587213, 0.97098875, 0.9814424, 0.9818715, 0.9729192, 0.9848459, 0.9670739, 0.96720904, 0.9777068, 0.98056227, 0.96862227, 0.98354304, 0.9546934, 0.96672934, 0.9815367, 0.9800561, 0.97073114, 0.98422414, 0.96297556, 0.97640187, 0.9800065, 0.978679, 0.9689292, 0.98341507, 0.9593356, 0.97366875, 0.9820906, 0.9797484, 0.97291946, 0.98412853, 0.96952367, 0.96774065, 0.9798452, 0.98620576, 0.9722457, 0.9818195, 0.96365064, 0.9754597, 0.98157597, 0.9863369, 0.9743591, 0.9824699, 0.9678822, 0.9791084, 0.9795506, 0.98578274, 0.9727519, 0.9817791, 0.96848035, 0.9781581, 0.9806138, 0.9871689, 0.97511727, 0.98242897, 0.97216505, 0.9780296, 0.9786404, 0.9883102, 0.9741095, 0.98206526, 0.96844494, 0.9768345, 0.98188215, 0.98891187, 0.9731137, 0.984023, 0.97203505, 0.98060626, 0.98034656, 0.98771775, 0.9762353, 0.9850465, 0.97269166, 0.9802581, 0.9805803, 0.98842037, 0.97480255, 0.98590577, 0.97723836, 0.97711366, 0.9768544, 0.9874668, 0.9703503, 0.9833949, 0.9681672, 0.97460496, 0.97768927, 0.9870763, 0.971348, 0.9834211, 0.9698917, 0.97762007, 0.9747902, 0.985587, 0.97165614, 0.9826691, 0.96668553, 0.9765598, 0.97547, 0.9868153, 0.9736422, 0.9836487, 0.9719882, 0.9720985, 0.9738979, 0.98572075, 0.97367346, 0.9810946, 0.96279275, 0.97089165, 0.9770544, 0.9866328, 0.97467846, 0.98213303, 0.9674095, 0.97388995, 0.9754592, 0.98713845, 0.9755603, 0.9812352, 0.9648958, 0.9733512, 0.9761509, 0.98781127, 0.97466314, 0.9820749, 0.9717731, 0.9676609, 0.9741537, 0.9854079, 0.9698868, 0.9796357, 0.9624584, 0.965732, 0.9761923, 0.98549473, 0.97289306, 0.9809074, 0.96858436, 0.9710943, 0.97476614, 0.98476064, 0.9735444, 0.97977096, 0.96616024, 0.9713518, 0.97827643, 0.9867505, 0.9768571, 0.9824015, 0.97820866, 0.97557145, 0.9802501, 0.9883195, 0.9747191, 0.9801184, 0.9744461, 0.97572327, 0.98188365, 0.9892028, 0.9792756, 0.98163706, 0.9779351, 0.9770611, 0.9810651, 0.98705125, 0.97976524, 0.9801838, 0.9750001, 0.97823465, 0.98194253, 0.9880846, 0.9817146, 0.9825352, 0.9791727, 0.97585344, 0.98108774, 0.9873475, 0.97885585, 0.9806209, 0.9700524, 0.9733001, 0.9823606, 0.9897674, 0.9825153, 0.9817049, 0.9756908, 0.9784032, 0.9826575, 0.98825294, 0.98234427, 0.98116153, 0.97446084, 0.97876996, 0.9824362, 0.9896253, 0.9830505, 0.98258567, 0.9775629, 0.9766545, 0.9816033, 0.9883382, 0.98002326, 0.98067254, 0.9717775, 0.9761371, 0.9837765, 0.9889176, 0.9827378, 0.98169476, 0.97663444, 0.9801383, 0.9831456, 0.9877544, 0.9828452, 0.9815297, 0.9741552, 0.9796594, 0.98341423, 0.988815, 0.9832872, 0.9830622, 0.97831464, 0.9773058, 0.9815933, 0.987531, 0.9819301, 0.98124963, 0.9718002, 0.97766215, 0.9833019, 0.98815036, 0.98454696, 0.98240674, 0.97603923, 0.98049265, 0.98210543, 0.98709667, 0.98368055, 0.9812608, 0.9733655, 0.978934, 0.98206496, 0.98859507, 0.9845746, 0.9824959, 0.9787905, 0.9759837, 0.98071015, 0.98764044, 0.98276675, 0.9801381, 0.97159153, 0.9753726, 0.98234475, 0.9884222, 0.9845806, 0.98081046, 0.97539073, 0.97793096, 0.9811521, 0.9875722, 0.9840025, 0.9800126, 0.97321725, 0.9771245, 0.98085785, 0.9886566, 0.98405933, 0.9820477, 0.9778652, 0.9738975, 0.97986495, 0.9877023, 0.98311967, 0.98042554, 0.9714063, 0.9742522, 0.98184884, 0.9888104, 0.98475075, 0.9819137, 0.9762803, 0.97838026, 0.9810972, 0.9877624, 0.9840462, 0.98095506, 0.9744796, 0.9776431, 0.98127294, 0.98893994, 0.9846453, 0.9828359, 0.97854733, 0.97543734, 0.9801406, 0.9877225, 0.9831194, 0.98060685, 0.9710427, 0.9753058, 0.98153096, 0.9885852, 0.984695, 0.98205227, 0.9751971, 0.9786047, 0.98037237, 0.98694414, 0.98447937, 0.9806168, 0.97224605, 0.97760355, 0.9799676, 0.98835236, 0.98394555, 0.98265994, 0.9771309, 0.9753871, 0.97909, 0.9870831, 0.9816783, 0.98059237, 0.9696121, 0.97487146, 0.9806058, 0.98805887, 0.98397565, 0.98167604, 0.9746951, 0.97888523, 0.9798758, 0.98701525, 0.9837676, 0.9805504, 0.9723725, 0.9782397, 0.97989535, 0.9881444, 0.9832778, 0.9822584, 0.9767259, 0.97489244, 0.97878575, 0.98709327, 0.98200357, 0.98107946, 0.9707082, 0.975773, 0.98065937, 0.9885073, 0.98406655, 0.9822257, 0.97503, 0.9801419, 0.97999895, 0.98744035, 0.9834273, 0.9812145, 0.9736196, 0.9798696, 0.98027694, 0.9887344, 0.9837442, 0.9830647, 0.978298, 0.9776223, 0.97944677, 0.9876621, 0.9819931, 0.9811234, 0.97114503, 0.97665215, 0.98085946, 0.9886127, 0.9842658, 0.98224306, 0.9755308, 0.980288, 0.9798394, 0.9875957, 0.9841268, 0.98146594, 0.9725829, 0.9796081, 0.97996897, 0.9886312, 0.9840142, 0.9829575, 0.9764271, 0.9765401, 0.97878766, 0.9875152, 0.9819699, 0.9809956, 0.96944773, 0.97601444, 0.9807005, 0.9881166, 0.983685, 0.982007, 0.9739042, 0.97943455, 0.98018026, 0.9870021, 0.9834621, 0.9813392, 0.97183776, 0.97875684, 0.97946846, 0.9880034, 0.98307246, 0.9834396, 0.9763916, 0.97522384, 0.9786345, 0.98695135, 0.98156106, 0.98206127, 0.96889806, 0.9743707, 0.9800623, 0.98758614, 0.9837546, 0.9828516, 0.973464, 0.9782867, 0.9789973, 0.9869855, 0.98384017, 0.98189664, 0.97002923, 0.97627217, 0.97953117, 0.9879897, 0.98370844, 0.98344, 0.9768098, 0.9706781, 0.9769951, 0.98557794, 0.98079133, 0.98094004, 0.9704122, 0.9712667, 0.9785347, 0.9866126, 0.9834985, 0.98168683, 0.9747464, 0.9756538, 0.97725254, 0.98582625, 0.9829964, 0.9802141, 0.9716825, 0.9747556, 0.97879785, 0.9860794, 0.9814963, 0.9825671, 0.97477776, 0.97314304, 0.9752381, 0.9857592, 0.97880346, 0.9793087, 0.97319394, 0.9740761, 0.9805377, 0.9866204, 0.97845364, 0.9807091, 0.97775465, 0.976323, 0.98021704, 0.98778325, 0.9775689, 0.9798207, 0.9762587, 0.97397864, 0.982674, 0.9888058, 0.977819, 0.9841331, 0.9804859, 0.970858, 0.98124033, 0.98676294, 0.975962, 0.98318994, 0.9772834, 0.97249365, 0.9841719, 0.98695296, 0.97777027, 0.98520905, 0.98057175, 0.97520876, 0.98104644, 0.9871163, 0.9782331, 0.9827676, 0.97698724, 0.9739569, 0.98335975, 0.98761195, 0.9790552, 0.9849017, 0.98144585, 0.9743266, 0.9812486, 0.986278, 0.97767705, 0.9828757, 0.9773753, 0.97289026, 0.983775, 0.98713464, 0.9807453, 0.98401433, 0.97954786, 0.9740734, 0.98095673, 0.98720354, 0.9771189, 0.98256946, 0.9777344, 0.970881, 0.98309386, 0.9876275, 0.9758779, 0.9856273, 0.9809172, 0.9708583, 0.98000324, 0.98681676, 0.9749347, 0.9836347, 0.9773835, 0.96913874, 0.9824567, 0.9874787, 0.9766357, 0.9853624, 0.9785445, 0.9696226, 0.97946644, 0.9859797, 0.9747303, 0.9827744, 0.9748318, 0.96788055, 0.98216337, 0.9864562, 0.97557914, 0.9858292, 0.9788464, 0.9654428, 0.97909933, 0.9847794, 0.973485, 0.98306185, 0.9757632, 0.96656, 0.9820178, 0.98662317, 0.9777371, 0.98512125, 0.9784049, 0.97155184, 0.9789843, 0.9863653, 0.97554886, 0.9826824, 0.9759562, 0.96841633, 0.98125595, 0.98632914, 0.97470325, 0.98584044, 0.97958916, 0.96697515, 0.9786873, 0.9853256, 0.9733324, 0.98376083, 0.9758567, 0.96708363, 0.98138326, 0.9863987, 0.9769059, 0.98569596, 0.9783201, 0.9719413, 0.9789243, 0.98602515, 0.97491646, 0.9836808, 0.9769355, 0.9715274, 0.9816976, 0.9866315, 0.97564596, 0.98595524, 0.9804716, 0.9689745, 0.9776064, 0.984675, 0.9737766, 0.9842249, 0.9773017, 0.96902674, 0.9817769, 0.9862098, 0.9759997, 0.9855409, 0.97877467, 0.97067326, 0.97844505, 0.9856464, 0.9738961, 0.9836437, 0.97750354, 0.9685117, 0.982459, 0.98632044, 0.97401005, 0.986114, 0.9812158, 0.96614623, 0.97929215, 0.9853269, 0.9723016, 0.9843678, 0.9786252, 0.9662475, 0.9824354, 0.9866428, 0.97581214, 0.98641586, 0.9809409, 0.96922326, 0.9796151, 0.9861065, 0.97407734, 0.98444337, 0.97889024, 0.9688075, 0.98255324, 0.9870099, 0.97454923, 0.98676604, 0.9833782, 0.9697066, 0.98009515, 0.9866601, 0.9736092, 0.984703, 0.9801855, 0.9697409, 0.98305374, 0.9879397, 0.97730404, 0.9863223, 0.9820878, 0.9729187, 0.9806049, 0.9873739, 0.9747059, 0.98376936, 0.9796316, 0.9714394, 0.9833057, 0.98774415, 0.974637, 0.98649496, 0.98338085, 0.97033316, 0.98110276, 0.98685324, 0.9737787, 0.98475397, 0.98045933, 0.96932626, 0.9841164, 0.9875002, 0.9762921, 0.9865534, 0.9822181, 0.9722143, 0.981586, 0.9873613, 0.97456896, 0.9843531, 0.9807494, 0.97075456, 0.9835277, 0.98773485, 0.9743584, 0.9872306, 0.984186, 0.97047955, 0.98096436, 0.9872344, 0.9740519, 0.9851762, 0.9815087, 0.97145104, 0.98371756, 0.98782593, 0.97669035, 0.98754394, 0.9836931, 0.9726815, 0.9818145, 0.9878294, 0.9749136, 0.9853565, 0.98167956, 0.9716076, 0.98301136, 0.9878022, 0.9747165, 0.98736036, 0.9845521, 0.96954316, 0.9806146, 0.9870333, 0.9731785, 0.9855191, 0.9819777, 0.9702501, 0.9838314, 0.98840034, 0.97668695, 0.9872222, 0.9838929, 0.97337, 0.9813892, 0.9882088, 0.9755545, 0.9848566, 0.9820845, 0.97231007, 0.98368526, 0.98847467, 0.97583485, 0.98697716, 0.9848667, 0.9705275, 0.9808008, 0.9875173, 0.97530633, 0.98504096, 0.9818646, 0.9704194, 0.98394, 0.98825675, 0.9771492, 0.9868421, 0.98371744, 0.9731611, 0.9811048, 0.98754436, 0.97514856, 0.9847246, 0.98195285, 0.9713138, 0.98343074, 0.987959, 0.97528195, 0.9869255, 0.98501503, 0.970146, 0.98106396, 0.9871296, 0.97521704, 0.98480296, 0.9818624, 0.969778, 0.9835923, 0.98801816, 0.97735023, 0.9866016, 0.98406076, 0.9727006, 0.98111135, 0.98768145, 0.9755971, 0.9842195, 0.9816212, 0.971482, 0.9831873, 0.9879354, 0.97584915, 0.9866914, 0.9848202, 0.9696524, 0.9804246, 0.98718315, 0.9747736, 0.9845734, 0.98212254, 0.9703887, 0.9833392, 0.9878658, 0.9771218, 0.98634374, 0.9844847, 0.97303647, 0.9806857, 0.9875838, 0.97624296, 0.98371965, 0.98236763, 0.97072685, 0.98321, 0.9877316, 0.97559255, 0.986456, 0.9854696, 0.96895415, 0.98129433, 0.9872825, 0.97514844, 0.984228, 0.9824882, 0.96978104, 0.9841256, 0.9881088, 0.97898155, 0.98614025, 0.9846415, 0.972418, 0.98110193, 0.98757917, 0.977119, 0.98381746, 0.9824758, 0.9709554, 0.9838844, 0.9878687, 0.97705495, 0.9865186, 0.98572457, 0.96898806, 0.9810782, 0.9871027, 0.97600526, 0.984438, 0.98281926, 0.96909094, 0.98371017, 0.9878037, 0.9783622, 0.98648965, 0.9847298, 0.9721863, 0.98088354, 0.9874087, 0.97713166, 0.983934, 0.98207825, 0.97051585, 0.9832197, 0.9873684, 0.9762713, 0.98636204, 0.98549426, 0.9694364, 0.9808038, 0.9866104, 0.97540456, 0.9844057, 0.9828339, 0.970078, 0.98393595, 0.9877767, 0.9783692, 0.9861751, 0.98498625, 0.97190505, 0.98095167, 0.98732924, 0.9756444, 0.98383236, 0.981935, 0.97091055, 0.98324746, 0.9875531, 0.97615564, 0.98639184, 0.98542756, 0.96933347, 0.98061395, 0.9868758, 0.9760524, 0.9843292, 0.9821822, 0.96936715, 0.9835863, 0.9877144, 0.9784177, 0.9862293, 0.98434424, 0.97203887, 0.9809287, 0.98730934, 0.97667015, 0.98402876, 0.98195, 0.97058856, 0.98360455, 0.9877016, 0.97674006, 0.98672754, 0.9855212, 0.9686376, 0.9807639, 0.98699313, 0.9756252, 0.98445064, 0.9822704, 0.9686248, 0.9835697, 0.98730195, 0.97703254, 0.9861595, 0.98422736, 0.970459, 0.9807686, 0.9868082, 0.9748649, 0.98351353, 0.98160547, 0.9689528, 0.98304695, 0.9864747, 0.9736125, 0.9857664, 0.9852557, 0.9683083, 0.9805727, 0.9858154, 0.9721415, 0.9835488, 0.98217463, 0.96861446, 0.9835951, 0.9872903, 0.9741468, 0.9860519, 0.9841054, 0.97162545, 0.98083514, 0.9868258, 0.97320515, 0.9834862, 0.9814516, 0.97068965, 0.9835639, 0.98712337, 0.974163, 0.9862636, 0.9848369, 0.9694819, 0.98124933, 0.9863065, 0.9729277, 0.98356175, 0.981588, 0.96972823, 0.98395455, 0.98687625, 0.976641, 0.98612577, 0.98383176, 0.97286606, 0.9814593, 0.9867173, 0.97512454, 0.9838986, 0.98122805, 0.97118086, 0.9838154, 0.9868052, 0.9744845, 0.9864363, 0.9850367, 0.97025067, 0.98145354, 0.9860824, 0.9730138, 0.9834747, 0.98159266, 0.9695709, 0.9841197, 0.9868041, 0.9750616, 0.9852403, 0.9845665, 0.9734268, 0.9819209, 0.9858446, 0.97335577, 0.9823973, 0.98189455, 0.9725577, 0.98425, 0.9868703, 0.9731101, 0.98591715, 0.98529214, 0.9704946, 0.9818393, 0.986281, 0.9730785, 0.9830947, 0.9823674, 0.97135204, 0.9849857, 0.98704696, 0.9745806, 0.9853741, 0.984746, 0.97578967, 0.98253274, 0.98659486, 0.9739121, 0.9824943, 0.9823749, 0.97428304, 0.9839951, 0.98687845, 0.9738376, 0.9853361, 0.98522294, 0.97158545, 0.98129386, 0.986183, 0.97346, 0.9827204, 0.98199886, 0.971619, 0.98371476, 0.9868521, 0.9744626, 0.9850985, 0.9837959, 0.9735164, 0.981027, 0.9863749, 0.9728872, 0.98266685, 0.98107725, 0.9717561, 0.9834365, 0.9868328, 0.9722873, 0.9856273, 0.984777, 0.9702345, 0.9809201, 0.9860737, 0.9719179, 0.9829014, 0.98187906, 0.9704478, 0.98363554, 0.9869346, 0.97458583, 0.98574054, 0.9853499, 0.976358, 0.9836579, 0.9864307, 0.97503823, 0.98556465, 0.98452747, 0.9764157, 0.98646146, 0.98592335, 0.97225136, 0.98798347, 0.986901, 0.97532237, 0.9829296, 0.9859338, 0.9724613, 0.9859167, 0.9836253, 0.97872627, 0.987377, 0.9872888, 0.9752691, 0.9881961, 0.98735607, 0.98227173, 0.9851697, 0.98751754, 0.9747405, 0.98603994, 0.98553187, 0.9811613, 0.9876888, 0.98756766, 0.9770364, 0.98865974, 0.9884856, 0.9804664, 0.9843015, 0.9875151, 0.9794107, 0.9865838, 0.9857834, 0.9818065, 0.9874264, 0.9888764, 0.9819635, 0.98827606, 0.9885155, 0.98395973, 0.98519516, 0.98716426, 0.97942203, 0.9863575, 0.9864453, 0.98248166, 0.9876226, 0.9876341, 0.9784954, 0.9880179, 0.98883635, 0.9805767, 0.9842806, 0.9859563, 0.9780842, 0.9862839, 0.98617023, 0.980839, 0.98694545, 0.9871088, 0.97919387, 0.98748744, 0.9884596, 0.98208266, 0.9837959, 0.9857949, 0.9778847, 0.9853646, 0.98554957, 0.9816025, 0.98566574, 0.98605454, 0.97747505, 0.98760533, 0.98833174, 0.9811923, 0.9831492, 0.9855423, 0.9771508, 0.9855875, 0.9852637, 0.9811654, 0.9865038, 0.98652923, 0.9785145, 0.9879903, 0.98712826, 0.9834827, 0.98422056, 0.9859089, 0.9776323, 0.9865329, 0.9843508, 0.9830775, 0.9869804, 0.98755145, 0.9763337, 0.98779255, 0.9880179, 0.9811901, 0.9833979, 0.98594934, 0.9759401, 0.9859249, 0.9840926, 0.98138744, 0.98664695, 0.986744, 0.9767387, 0.9877318, 0.9868802, 0.98316634, 0.9835127, 0.98586315, 0.9768231, 0.98576015, 0.9842536, 0.98279774, 0.9864042, 0.9866746, 0.97702664, 0.988026, 0.9876131, 0.9805032, 0.983581, 0.98582685, 0.97563136, 0.9859562, 0.9839973, 0.98201966, 0.9866304, 0.98727465, 0.97781986, 0.98770064, 0.98726356, 0.9844393, 0.9842058, 0.9866946, 0.97723275, 0.98616016, 0.9852978, 0.98396945, 0.98689026, 0.98727185, 0.9771643, 0.9879616, 0.9884701, 0.9828103, 0.9837737, 0.98647934, 0.97744626, 0.98602754, 0.9851637, 0.98301864, 0.98686975, 0.98748463, 0.97802097, 0.9881137, 0.98775506, 0.98431873, 0.98433983, 0.98686975, 0.9779387, 0.9862389, 0.985694, 0.9839544, 0.98728657, 0.9876073, 0.9781617, 0.988467, 0.9888727, 0.9828951, 0.98450583, 0.9867843, 0.9777143, 0.98663396, 0.9861259, 0.98389757, 0.98753786, 0.9879259, 0.9794712, 0.9884659, 0.98874086, 0.9848642, 0.98502594, 0.9871926, 0.97977346, 0.98666114, 0.9864583, 0.9840455, 0.9873586, 0.98784095, 0.978972, 0.98876244, 0.98945063, 0.98285013, 0.9851554, 0.9872752, 0.97879314, 0.9867997, 0.98634523, 0.98323524, 0.98756635, 0.9881477, 0.9795942, 0.9886674, 0.98874867, 0.9845783, 0.9855289, 0.9873482, 0.9790294, 0.9866963, 0.986009, 0.98371917, 0.9876851, 0.9880257, 0.9785743, 0.98872036, 0.98917633, 0.98282725, 0.9849945, 0.9874774, 0.9788982, 0.98664325, 0.986253, 0.9834479, 0.9878884, 0.9884143, 0.9800939, 0.9884912, 0.98878014, 0.9846011, 0.9854112, 0.9879076, 0.97993714, 0.9867209, 0.98618126, 0.98388326, 0.98764414, 0.98831, 0.9790765, 0.9887046, 0.98903555, 0.98279196, 0.9849621, 0.98754126, 0.9785099, 0.9867692, 0.9857937, 0.9834064, 0.98757625, 0.98821825, 0.97986436, 0.98816466, 0.98844135, 0.98476493, 0.98520434, 0.98765, 0.9798988, 0.98623574, 0.9862242, 0.9844194, 0.9875994, 0.98825604, 0.97934806, 0.988446, 0.9893056, 0.9835111, 0.9850906, 0.9877625, 0.97927284, 0.98645645, 0.9861838, 0.9838558, 0.98772347, 0.9887544, 0.9800979, 0.9882377, 0.98870534, 0.9849486, 0.9854388, 0.98796135, 0.97990614, 0.98642164, 0.98637885, 0.9845562, 0.9878357, 0.9883958, 0.979522, 0.98857063, 0.98936987, 0.98350036, 0.98519474, 0.9877537, 0.9795036, 0.9866474, 0.98620576, 0.98412585, 0.9879545, 0.9884941, 0.9806388, 0.98842365, 0.988826, 0.985239, 0.9857971, 0.9878427, 0.98041326, 0.98664755, 0.98633385, 0.9844303, 0.9880975, 0.9883598, 0.98003036, 0.9887074, 0.9892763, 0.9833251, 0.98547655, 0.98777115, 0.9796315, 0.9869434, 0.98628193, 0.9840205, 0.98828787, 0.98856944, 0.9804488, 0.9887495, 0.988749, 0.9851938, 0.9859024, 0.98775256, 0.9798871, 0.9868236, 0.98611265, 0.9844135, 0.9879683, 0.9881803, 0.9798514, 0.9888756, 0.9891565, 0.9835692, 0.9854171, 0.98762715, 0.97986984, 0.9869245, 0.9861057, 0.98418695, 0.9880369, 0.98831487, 0.9804701, 0.9886053, 0.9886313, 0.9850648, 0.9857115, 0.9875488, 0.9797829, 0.98664826, 0.98602337, 0.9842189, 0.9878554, 0.9880783, 0.979301, 0.98871535, 0.9891242, 0.98331016, 0.9854382, 0.9875108, 0.97914976, 0.98682284, 0.9860767, 0.9840282, 0.98798054, 0.988337, 0.9801405, 0.9886721, 0.9887194, 0.98526496, 0.98581576, 0.9877539, 0.9800069, 0.98680645, 0.98619103, 0.9844679, 0.98810196, 0.98836577, 0.97974867, 0.98881525, 0.9891725, 0.98345774, 0.98562056, 0.9877038, 0.9795487, 0.98700607, 0.9861123, 0.9840804, 0.98823464, 0.9884602, 0.9803357, 0.9887722, 0.98869026, 0.9852383, 0.985874, 0.9875853, 0.9799685, 0.9868566, 0.98604393, 0.9843253, 0.9880283, 0.98805004, 0.9798441, 0.98885894, 0.98915464, 0.98342085, 0.9854521, 0.9874199, 0.97972465, 0.98693985, 0.9859761, 0.9840138, 0.988075, 0.98825395, 0.9804159, 0.98866975, 0.98855513, 0.98532873, 0.9858897, 0.9878324, 0.9803109, 0.987039, 0.9863154, 0.984689, 0.98823416, 0.98853534, 0.98034036, 0.98904854, 0.98946476, 0.98401964, 0.98594403, 0.9879914, 0.9801344, 0.9872589, 0.9865757, 0.9846026, 0.98845434, 0.98869294, 0.98099446, 0.98877454, 0.9887888, 0.9857701, 0.9859958, 0.9877251, 0.98063344, 0.9870067, 0.9860584, 0.9848616, 0.9882089, 0.9880073, 0.98009765, 0.9888455, 0.98930126, 0.98400545, 0.9856758, 0.9875606, 0.97990924, 0.9870706, 0.9861669, 0.98464775, 0.9879836, 0.98830974, 0.9806325, 0.9888193, 0.9887523, 0.9858184, 0.9855907, 0.9875629, 0.98052406, 0.98692626, 0.9861112, 0.9849694, 0.9877247, 0.9876851, 0.9802495, 0.98905444, 0.9892158, 0.9841124, 0.9849784, 0.9867129, 0.97998923, 0.98718446, 0.9860962, 0.9846275, 0.9876974, 0.98740906, 0.9808506, 0.98891455, 0.9887256, 0.9857949, 0.98511034, 0.9869308, 0.98057437, 0.9869386, 0.98614615, 0.98523164, 0.9878395, 0.9881067, 0.98176485, 0.989219, 0.98934, 0.98500335, 0.9853042, 0.9872645, 0.98050046, 0.9873985, 0.9860178, 0.9850716, 0.987833, 0.9880437, 0.9810656, 0.9889587, 0.9886192, 0.98617244, 0.98515654, 0.9872371, 0.98088247, 0.9868746, 0.98607963, 0.9853823, 0.9872972, 0.9877993, 0.98204803, 0.9889721, 0.98942626, 0.98532826, 0.9854966, 0.98744303, 0.98159564, 0.98683524, 0.9862915, 0.98525673, 0.9880023, 0.98821366, 0.9822441, 0.9887783, 0.98885673, 0.9864622, 0.9858068, 0.987478, 0.9820286, 0.98703206, 0.98655474, 0.9857097, 0.9880711, 0.98799396, 0.98164546, 0.98904175, 0.98960835, 0.98482186, 0.9855095, 0.9873246, 0.9810508, 0.98701614, 0.9865696, 0.98537904, 0.98801094, 0.98802966, 0.98183656, 0.9887671, 0.9891606, 0.9864855, 0.9858316, 0.9874997, 0.98229474, 0.98693615, 0.9866213, 0.9857722, 0.9880221, 0.9882216, 0.98168427, 0.98905504, 0.9895281, 0.9847135, 0.9855209, 0.98751765, 0.98120326, 0.98713404, 0.98669803, 0.9853193, 0.9881478, 0.9882183, 0.982199, 0.98886395, 0.9891824, 0.9865539, 0.9859017, 0.98772925, 0.98201644, 0.98705167, 0.98667693, 0.98566794, 0.9881098, 0.9882598, 0.9815289, 0.98912656, 0.9896326, 0.9843908, 0.9853138, 0.9874093, 0.98120475, 0.98717344, 0.9865685, 0.98460627, 0.9877037, 0.98816955, 0.98179734, 0.98894113, 0.98912317, 0.9859724, 0.9858219, 0.98777276, 0.98183376, 0.9870992, 0.986666, 0.9851622, 0.9878514, 0.9883183, 0.98167765, 0.9893009, 0.98968774, 0.98444587, 0.9855488, 0.98789024, 0.98165226, 0.9873311, 0.9867022, 0.9853639, 0.98815393, 0.988632, 0.98232543, 0.9890597, 0.98915195, 0.9860182, 0.98589045, 0.9879796, 0.9820048, 0.9871056, 0.9862827, 0.9851908, 0.9879225, 0.9883228, 0.9826315, 0.9894802, 0.98968494, 0.98461044, 0.98553973, 0.98744595, 0.98167187, 0.9873278, 0.9864182, 0.9853751, 0.9881258, 0.98818576, 0.9819993, 0.9888243, 0.9888685, 0.98614997, 0.98583347, 0.9875295, 0.9815726, 0.98696077, 0.98626953, 0.9852403, 0.98789436, 0.98789436, 0.98134357, 0.98900896, 0.9893177, 0.98453045, 0.9851975, 0.9873667, 0.98123163, 0.986933, 0.9861801, 0.98499864, 0.9876922, 0.98812884, 0.98188114, 0.9887526, 0.9888143, 0.98606557, 0.98551184, 0.9875645, 0.9812887, 0.9868574, 0.9859977, 0.98516786, 0.98760915, 0.98799473, 0.98082525, 0.989006, 0.9892125, 0.9841701, 0.9852073, 0.98743814, 0.98077077, 0.9869494, 0.98627925, 0.9849296, 0.98754287, 0.98819834, 0.98148745, 0.98868656, 0.988816, 0.9857912, 0.98494995, 0.98758334, 0.9811969, 0.98678255, 0.9861809, 0.98494124, 0.9872875, 0.98785233, 0.9808894, 0.9888732, 0.989193, 0.9839465, 0.98486215, 0.98761296, 0.98064005, 0.9869609, 0.9862184, 0.9848563, 0.98754936, 0.98838925, 0.9815012, 0.98879355, 0.98884505, 0.98606884, 0.9851312, 0.98756987, 0.98110676, 0.9869249, 0.98619336, 0.9851687, 0.9874155, 0.98805106, 0.9806879, 0.98911136, 0.98938715, 0.9844035, 0.98477983, 0.9875058, 0.9802522, 0.98697513, 0.9862336, 0.9849261, 0.98732996, 0.9882401, 0.9811785, 0.98875135, 0.98885846, 0.9859301, 0.98489285, 0.98764354, 0.98064846, 0.9868343, 0.98614186, 0.9849834, 0.98717874, 0.988005, 0.98017186, 0.9889811, 0.98931414, 0.9841319, 0.9846276, 0.9874964, 0.9799799, 0.9870034, 0.9863303, 0.9847698, 0.9872463, 0.98816675, 0.98086333, 0.9886641, 0.9888609, 0.9857066, 0.9847703, 0.98746115, 0.98061407, 0.986676, 0.9859032, 0.9847823, 0.9871553, 0.9880177, 0.9802713, 0.98889714, 0.9891382, 0.98395026, 0.98466736, 0.9875293, 0.98016584, 0.9867794, 0.98591006, 0.98492783, 0.9872495, 0.98810285, 0.9807901, 0.9886253, 0.9885542, 0.9860527, 0.9847489, 0.98754704, 0.98030305, 0.9867708, 0.9856904, 0.98534316, 0.98722035, 0.9878637, 0.97981185, 0.98894614, 0.9891053, 0.98448145, 0.9846311, 0.98728937, 0.97966695, 0.98694366, 0.98587793, 0.9851521, 0.9873406, 0.98793447, 0.9804482, 0.9887561, 0.9885886, 0.9861073, 0.98482925, 0.98738396, 0.9799247, 0.98682946, 0.98565567, 0.9853097, 0.98716563, 0.9877126, 0.9796903, 0.9890115, 0.989071, 0.9844833, 0.9847329, 0.9872221, 0.979533, 0.9868248, 0.98593533, 0.9851187, 0.987235, 0.98785233, 0.98049325, 0.9886674, 0.988622, 0.9860176, 0.98491156, 0.98737156, 0.9802082, 0.9868715, 0.98581356, 0.98505634, 0.9872743, 0.9878415, 0.98001236, 0.9890542, 0.9891328, 0.9841139, 0.98488575, 0.9872879, 0.9796418, 0.9870738, 0.98609245, 0.9851268, 0.9875381, 0.98804176, 0.9804247, 0.988827, 0.98864895, 0.9860442, 0.9852309, 0.987475, 0.98003376, 0.9870439, 0.9858789, 0.98513305, 0.98761404, 0.9878725, 0.97976124, 0.9891082, 0.9891718, 0.98440254, 0.98517376, 0.98740906, 0.97959614, 0.98705494, 0.9862208, 0.98567486, 0.987591, 0.9878032, 0.98068064, 0.9887389, 0.98885775, 0.98631847, 0.9853119, 0.9874056, 0.9798749, 0.9867012, 0.986156, 0.9855481, 0.98771614, 0.9878443, 0.9794133, 0.9888572, 0.98948157, 0.98487777, 0.98547596, 0.9874767, 0.9791294, 0.9866646, 0.98627067, 0.9855294, 0.98792726, 0.98800755, 0.9800252, 0.98852986, 0.98881847, 0.98652965, 0.98574555, 0.98742896, 0.9796993, 0.98661005, 0.98627806, 0.9858408, 0.9879482, 0.98795927, 0.97930956, 0.9888603, 0.98958033, 0.98491734, 0.9855584, 0.9874665, 0.9791458, 0.9867807, 0.98664045, 0.9854991, 0.9879198, 0.9881754, 0.9802397, 0.9886312, 0.989022, 0.98626775, 0.98559266, 0.98758066, 0.9793395, 0.9866718, 0.98621094, 0.98531145, 0.9876304, 0.98764205, 0.97879463, 0.9887581, 0.9894176, 0.9844923, 0.98530847, 0.9872163, 0.9786873, 0.986686, 0.986387, 0.98520213, 0.9877192, 0.98796284, 0.9797268, 0.98849994, 0.9888465, 0.9860685, 0.98530453, 0.98730284, 0.9791712, 0.9864887, 0.9860832, 0.98517275, 0.9874066, 0.98763835, 0.9786439, 0.9887102, 0.9893333, 0.9843657, 0.9849931, 0.9871196, 0.9785735, 0.98656785, 0.9862578, 0.98501056, 0.987485, 0.9878193, 0.97954, 0.98844725, 0.9888686, 0.9859134, 0.9851489, 0.98724556, 0.9790531, 0.98649615, 0.9860992, 0.9851024, 0.9874083, 0.9876001, 0.9787096, 0.9887544, 0.98933816, 0.9843269, 0.9850006, 0.987179, 0.97852814, 0.9865413, 0.9861875, 0.98499215, 0.9874953, 0.9878939, 0.9795999, 0.9883903, 0.988827, 0.98591876, 0.9851024, 0.9872378, 0.9791655, 0.9863749, 0.9860166, 0.98509616, 0.9873827, 0.9876652, 0.97873574, 0.9887072, 0.98933744, 0.98429793, 0.9849622, 0.98723847, 0.978438, 0.98655796, 0.98630905, 0.98513293, 0.98753893, 0.98797697, 0.9795424, 0.9883917, 0.98882806, 0.9860021, 0.9851093, 0.9873367, 0.9791376, 0.986422, 0.98603183, 0.9851805, 0.98738074, 0.9876938, 0.9788442, 0.9886441, 0.98930514, 0.984262, 0.9848491, 0.98720026, 0.97847575, 0.98640776, 0.98619473, 0.98501956, 0.9874374, 0.9878885, 0.9795197, 0.98835665, 0.98882115, 0.98587334, 0.9849053, 0.98729193, 0.979085, 0.98643386, 0.98605686, 0.9851391, 0.98731875, 0.9876502, 0.97875696, 0.98868096, 0.9892651, 0.9843689, 0.9848927, 0.98717433, 0.9784762, 0.9864914, 0.9861495, 0.98512816, 0.9874479, 0.9878022, 0.9795442, 0.98836875, 0.9888065, 0.98608446, 0.98508364, 0.9871962, 0.97910607, 0.9863922, 0.9859775, 0.98519266, 0.98731935, 0.9875426, 0.97870773, 0.98863846, 0.9892504, 0.9843507, 0.9848237, 0.9871431, 0.9784485, 0.98648363, 0.98620796, 0.9851135, 0.9874722, 0.9878301, 0.9795815, 0.9883599, 0.988782, 0.9859724, 0.9850808, 0.9871825, 0.97909594, 0.9864101, 0.9860065, 0.9850712, 0.9872659, 0.98752356, 0.97866005, 0.98863494, 0.98924166, 0.9842286, 0.9847562, 0.9870722, 0.9782939, 0.9864594, 0.9861675, 0.98497796, 0.98737675, 0.9877786, 0.9793824, 0.9883978, 0.9887834, 0.9859584, 0.9849064, 0.98719364, 0.9788872, 0.9864015, 0.9859664, 0.98501474, 0.9872162, 0.9875973, 0.9784259, 0.9886346, 0.9892408, 0.98421335, 0.98466057, 0.98707235, 0.97811216, 0.98646355, 0.98605865, 0.98489237, 0.9873066, 0.9876686, 0.9791526, 0.9883287, 0.988739, 0.9858731, 0.9848614, 0.9871093, 0.97876006, 0.98632205, 0.985946, 0.9850336, 0.9872063, 0.98747313, 0.9784499, 0.9885833, 0.98921657, 0.9841968, 0.98471165, 0.9869755, 0.97805923, 0.9864388, 0.986156, 0.98499554, 0.9873102, 0.9876281, 0.97911716, 0.98837835, 0.9889215, 0.9858915, 0.9849539, 0.987034, 0.9785608, 0.98633873, 0.98595256, 0.9850264, 0.9871229, 0.98736584, 0.9782068, 0.98859686, 0.9891851, 0.98417264, 0.98461837, 0.98689234, 0.9779261, 0.9864458, 0.9861313, 0.98499745, 0.9872364, 0.9875496, 0.9791351, 0.98833835, 0.9887834, 0.98577857, 0.9847015, 0.9869834, 0.9787531, 0.9864091, 0.98592013, 0.98490864, 0.9869941, 0.9873282, 0.9783929, 0.9886463, 0.98912877, 0.9841021, 0.98451656, 0.9868695, 0.9781432, 0.9864649, 0.98614705, 0.9850476, 0.98717946, 0.9875767, 0.9793604, 0.98835224, 0.98875684, 0.9859141, 0.9848032, 0.9870043, 0.9789115, 0.98639685, 0.985811, 0.9850574, 0.98711896, 0.9873633, 0.97866255, 0.98861957, 0.98903567, 0.98423046, 0.98472714, 0.9869897, 0.97864246, 0.9862731, 0.9858659, 0.9849979, 0.98730785, 0.98758054, 0.9796086, 0.98831487, 0.98848724, 0.9858331, 0.9848418, 0.98696554, 0.97902954, 0.9865247, 0.9857505, 0.9850545, 0.98714006, 0.98732704, 0.978684, 0.9887, 0.98902136, 0.98413706, 0.9846342, 0.9868299, 0.97845423, 0.9865669, 0.9858848, 0.9848818, 0.98717123, 0.9873564, 0.97957873, 0.9883989, 0.98857415, 0.9859044, 0.9847258, 0.9868335, 0.97919935, 0.98643464, 0.98559403, 0.9849844, 0.98693776, 0.98716193, 0.97895455, 0.9886833, 0.9889732, 0.9842498, 0.9844079, 0.98672545, 0.9785004, 0.98655975, 0.9858401, 0.98506016, 0.98716366, 0.9874384, 0.97955155, 0.9884128, 0.9884432, 0.9859313, 0.98467803, 0.9867953, 0.97913533, 0.9864887, 0.9856939, 0.98509836, 0.9869978, 0.98711175, 0.9787935, 0.9886409, 0.9889079, 0.9843455, 0.98448515, 0.98685163, 0.9786323, 0.9865501, 0.9859185, 0.9851863, 0.9872157, 0.98755485, 0.9796235, 0.9883796, 0.9884815, 0.9859178, 0.9847727, 0.986871, 0.9790317, 0.9866712, 0.98581135, 0.9851023, 0.9871898, 0.9872055, 0.97874135, 0.9886437, 0.9890338, 0.9844252, 0.9847088, 0.98675597, 0.9783441, 0.98651713, 0.98587346, 0.9851579, 0.9872988, 0.9873739, 0.97947866, 0.9884192, 0.9884942, 0.9859863, 0.9847829, 0.98679125, 0.9788506, 0.9865512, 0.98574406, 0.98514116, 0.9871056, 0.9872251, 0.97863317, 0.98865706, 0.98902506, 0.98439723, 0.98467916, 0.9868198, 0.978408, 0.9866469, 0.9858978, 0.9850707, 0.98738724, 0.9874844, 0.97933996, 0.9884283, 0.9885861, 0.9858928, 0.98486876, 0.98683095, 0.9788365, 0.986459, 0.9858046, 0.9851017, 0.9871501, 0.98717713, 0.9784006, 0.9886234, 0.9889871, 0.98435485, 0.98462576, 0.98672545, 0.9780763, 0.9865365, 0.9859089, 0.985076, 0.9872093, 0.98743266, 0.9791751, 0.9883647, 0.98854953, 0.985946, 0.9847189, 0.98676616, 0.9786021, 0.9864551, 0.98576874, 0.98509496, 0.9870346, 0.9871452, 0.9782672, 0.9886219, 0.989016, 0.98423475, 0.9845352, 0.98669755, 0.97802585, 0.98654926, 0.9858919, 0.9850176, 0.9872042, 0.9874101, 0.9791031, 0.9883636, 0.98853475, 0.9859055, 0.98466367, 0.9868098, 0.9785835, 0.9864786, 0.98574626, 0.9850169, 0.9870576, 0.9871725, 0.9783221, 0.98858213, 0.98899895, 0.9841543, 0.98454064, 0.98669815, 0.9780221, 0.98654103, 0.98589385, 0.98497236, 0.9872134, 0.98740304, 0.97911954, 0.98842806, 0.98859984, 0.9858907, 0.98476946, 0.98683524, 0.97869825, 0.9865079, 0.9858014, 0.98506886, 0.9870539, 0.9871354, 0.97827506, 0.9886048, 0.9890353, 0.984252, 0.98461586, 0.98670894, 0.97808033, 0.986567, 0.98590505, 0.9850192, 0.9872178, 0.98741615, 0.9791261, 0.988383, 0.9885588, 0.98596114, 0.98471457, 0.98685104, 0.97862566, 0.9865804, 0.9857674, 0.98515964, 0.9870618, 0.9871496, 0.978273, 0.988638, 0.98901635, 0.9843439, 0.9846148, 0.9866963, 0.97794455, 0.98657495, 0.98585606, 0.98507357, 0.98728716, 0.98738223, 0.97911936, 0.9883963, 0.9884985, 0.9859518, 0.98479074, 0.986796, 0.9785219, 0.9865235, 0.9856772, 0.98510957, 0.9871209, 0.9871513, 0.9781788, 0.9886308, 0.9889225, 0.9842275, 0.9845398, 0.986658, 0.9779619, 0.9865637, 0.9858367, 0.98500687, 0.9872129, 0.9873318, 0.9790271, 0.98839706, 0.98849165, 0.9859108, 0.98470324, 0.98672193, 0.97852314, 0.98657876, 0.98570466, 0.98509246, 0.987047, 0.98709023, 0.9782195, 0.9886226, 0.98895884, 0.9842381, 0.984502, 0.9865844, 0.9778857, 0.98655146, 0.9858261, 0.98502016, 0.98720723, 0.9873548, 0.97900486, 0.9884052, 0.9884361, 0.9859109, 0.9846964, 0.98671454, 0.9784766, 0.98652595, 0.98562485, 0.98505795, 0.987041, 0.9870596, 0.97800785, 0.98857945, 0.9889102, 0.984153, 0.9844483, 0.98653954, 0.9776766, 0.986451, 0.98572934, 0.98494774, 0.98716915, 0.9872766, 0.9789711, 0.9883383, 0.98841745, 0.9858784, 0.9846149, 0.9866647, 0.97839874, 0.98653394, 0.98561794, 0.98507476, 0.9869804, 0.9869887, 0.9780853, 0.98860687, 0.9888446, 0.98422503, 0.98444057, 0.9865233, 0.97778636, 0.986509, 0.98570186, 0.9850026, 0.98710746, 0.98721975, 0.97883964, 0.98835236, 0.98835725, 0.98586357, 0.9845382, 0.98657733, 0.9782104, 0.9864486, 0.9854807, 0.9849947, 0.9869041, 0.986919, 0.9779634, 0.9884837, 0.98873913, 0.98411596, 0.9843099, 0.98634094, 0.97773206, 0.98643875, 0.9855724, 0.9849132, 0.98703045, 0.9870864, 0.97879726, 0.988332, 0.9883045, 0.9858127, 0.98445606, 0.9865104, 0.9782527, 0.98648524, 0.98555213, 0.9848904, 0.9868001, 0.98687446, 0.9778985, 0.9885301, 0.98880136, 0.98406285, 0.9842813, 0.98642576, 0.97761315, 0.9864306, 0.9856194, 0.98482805, 0.98708546, 0.9872136, 0.9789388, 0.98831564, 0.988313, 0.9857562, 0.984521, 0.9866691, 0.9783191, 0.9863988, 0.9854124, 0.9849069, 0.98691, 0.98710454, 0.9780157, 0.9885238, 0.9887327, 0.984065, 0.9843627, 0.98658305, 0.9776408, 0.9863001, 0.9855723, 0.98488474, 0.98712164, 0.98726565, 0.97877514, 0.9881628, 0.9883244, 0.9855961, 0.984625, 0.9867318, 0.97821426, 0.9861994, 0.985445, 0.9847912, 0.986964, 0.9869964, 0.977823, 0.98837334, 0.98876745, 0.983876, 0.9844094, 0.98649615, 0.97754717, 0.9862882, 0.9855417, 0.9847585, 0.98722327, 0.9874286, 0.9788441, 0.9881561, 0.9882768, 0.98552597, 0.98476034, 0.9868084, 0.9781587, 0.9862449, 0.9856194, 0.98484415, 0.9870862, 0.98711675, 0.9780116, 0.9883117, 0.98877233, 0.98388463, 0.9846645, 0.98668873, 0.97769207, 0.9862071, 0.9856062, 0.9847733, 0.9872063, 0.9874093, 0.9787499, 0.9880381, 0.98828423, 0.985587, 0.9847931, 0.9868111, 0.9782406, 0.98614717, 0.98546726, 0.9848675, 0.9870827, 0.98716867, 0.97802037, 0.98831683, 0.9887215, 0.98393553, 0.9846655, 0.9867114, 0.97778326, 0.98618346, 0.9855835, 0.9848505, 0.9872611, 0.98745567, 0.9789806, 0.98811215, 0.98839325, 0.9856273, 0.98477674, 0.9868758, 0.9783572, 0.9862266, 0.98557276, 0.98484135, 0.9871209, 0.9871395, 0.97799367, 0.9883685, 0.988785, 0.9839153, 0.9846282, 0.9866929, 0.97760606, 0.9862194, 0.985694, 0.98479295, 0.9872327, 0.9874155, 0.9788375, 0.98813, 0.98839486, 0.98565495, 0.9847853, 0.98689204, 0.97819227, 0.98627126, 0.9855166, 0.9847542, 0.98708004, 0.9871602, 0.9778619, 0.9883888, 0.9887455, 0.98376495, 0.9846186, 0.9867311, 0.97752666, 0.98632205, 0.9856508, 0.984657, 0.98729485, 0.98743314, 0.978589, 0.98813057, 0.9882867, 0.9854984, 0.9847668, 0.98698074, 0.97808343, 0.98629457, 0.9853845, 0.98467606, 0.98701334, 0.98730934, 0.9778535, 0.9883812, 0.9886523, 0.98380476, 0.98456013, 0.9869309, 0.9775517, 0.9862238, 0.985491, 0.9846364, 0.9871546, 0.9875989, 0.9786863, 0.98808587, 0.9882431, 0.98546404, 0.98467827, 0.9869544, 0.9782607, 0.9862264, 0.9853472, 0.9845398, 0.98702765, 0.9872724, 0.97788256, 0.98830974, 0.98864543, 0.9836681, 0.98442084, 0.9869344, 0.97754514, 0.98622835, 0.9855741, 0.9845243, 0.9869711, 0.9876527, 0.97875786, 0.9881087, 0.98829365, 0.98543507, 0.9844341, 0.98705864, 0.97819793, 0.9862227, 0.98529655, 0.98454547, 0.98683894, 0.98727995, 0.9777715, 0.9883654, 0.98863274, 0.98363626, 0.98437494, 0.9868904, 0.9773965, 0.9862302, 0.9854525, 0.9844056, 0.9869183, 0.9876171, 0.97862417, 0.988076, 0.98813707, 0.98530775, 0.9844416, 0.9870084, 0.97796756, 0.98627985, 0.9853212, 0.9844578, 0.9869769, 0.98739237, 0.9776072, 0.9883676, 0.9885804, 0.98359954, 0.98445094, 0.9869206, 0.9772649, 0.9863169, 0.9853649, 0.98442554, 0.9870656, 0.9876633, 0.9784655, 0.98816454, 0.98807377, 0.9852331, 0.9845382, 0.9870203, 0.97785836, 0.98624367, 0.9851166, 0.98435056, 0.9869136, 0.987261, 0.9774073, 0.98836833, 0.98852813, 0.9835321, 0.9843573, 0.9868564, 0.9771145, 0.98628724, 0.98537385, 0.98435414, 0.9870029, 0.98758173, 0.97824246, 0.98816127, 0.9880868, 0.98513037, 0.9844998, 0.98686975, 0.9776948, 0.9862737, 0.9850985, 0.9841956, 0.98681307, 0.987156, 0.97728103, 0.9883902, 0.9884249, 0.9831129, 0.9840916, 0.98675966, 0.9771649, 0.9861481, 0.9852527, 0.9838755, 0.98665833, 0.9875345, 0.9785203, 0.9879816, 0.98794496, 0.98491466, 0.98442775, 0.98696387, 0.97805274, 0.9860773, 0.98481095, 0.9837637, 0.98671025, 0.9872764, 0.9776403, 0.9883106, 0.9882731, 0.98310274, 0.98430955, 0.98688096, 0.9772546, 0.9862136, 0.9852775, 0.98424274, 0.9870489, 0.987589, 0.9783441, 0.98808426, 0.98806226, 0.9851553, 0.98451275, 0.9869408, 0.9778455, 0.9861771, 0.9850868, 0.9842887, 0.98684335, 0.9872097, 0.97740877, 0.98833954, 0.98852205, 0.9834426, 0.9843635, 0.986778, 0.9769952, 0.9861886, 0.9853226, 0.98421085, 0.9869624, 0.987531, 0.97820276, 0.98812485, 0.9880497, 0.985115, 0.9843908, 0.98686767, 0.97757405, 0.98618686, 0.9850509, 0.9841785, 0.9867034, 0.9871681, 0.9771663, 0.9883166, 0.988478, 0.9833103, 0.9841194, 0.98680794, 0.9767245, 0.986181, 0.98520845, 0.98407, 0.9868062, 0.9875868, 0.97808045, 0.98803127, 0.9880185, 0.9849957, 0.98416233, 0.9869026, 0.97740227, 0.986115, 0.9848868, 0.9840349, 0.9865431, 0.9871601, 0.9770456, 0.98830307, 0.9884244, 0.98325115, 0.9840186, 0.98674726, 0.9768506, 0.98619324, 0.98513615, 0.98399854, 0.9866523, 0.9874315, 0.97811437, 0.98804504, 0.98795366, 0.9849283, 0.9841032, 0.9868567, 0.97761315, 0.98622626, 0.9849299, 0.98402923, 0.98653364, 0.98718596, 0.9772044, 0.98835784, 0.98839694, 0.9831298, 0.9840222, 0.98677826, 0.9768571, 0.98630023, 0.98520684, 0.9840433, 0.9866969, 0.9875309, 0.9780894, 0.98818165, 0.98797494, 0.98494637, 0.98422444, 0.98685396, 0.97748375, 0.9862935, 0.9849487, 0.983994, 0.9865335, 0.98715043, 0.97720224, 0.988389, 0.9883514, 0.9830374, 0.98390204, 0.98675025, 0.9768346, 0.98628855, 0.9851519, 0.9840258, 0.9866918, 0.987566, 0.9780879, 0.9881366, 0.9879298, 0.98491085, 0.98410857, 0.98688495, 0.9774844, 0.98626417, 0.9848673, 0.9840163, 0.9865702, 0.9872444, 0.9770925, 0.9883903, 0.9883449, 0.98314846, 0.9839438, 0.9867974, 0.9766832, 0.9862434, 0.9850632, 0.9839781, 0.9867383, 0.9876176, 0.97802323, 0.9880981, 0.9878301, 0.98483557, 0.984158, 0.98689455, 0.9773197, 0.9861831, 0.9846777, 0.9838433, 0.98666406, 0.9871889, 0.97697395, 0.9883138, 0.9882654, 0.98298997, 0.9841468, 0.98679227, 0.97663224, 0.98621327, 0.98505795, 0.9839894, 0.98709434, 0.9874829, 0.97782636, 0.98806494, 0.9879112, 0.984846, 0.9845328, 0.9867757, 0.97724617, 0.986162, 0.9848385, 0.9839691, 0.9868448, 0.9870919, 0.97688633, 0.9883044, 0.9883024, 0.98308027, 0.9842584, 0.98664653, 0.9765157, 0.9861966, 0.9850331, 0.98398376, 0.9869561, 0.9874953, 0.97785485, 0.98806727, 0.9878522, 0.9848786, 0.98441225, 0.9867615, 0.97727, 0.98617893, 0.9847771, 0.9839558, 0.9867981, 0.9870847, 0.9769841, 0.9883081, 0.98831046, 0.9830315, 0.98433083, 0.9866382, 0.97646856, 0.9861705, 0.9850753, 0.9839766, 0.9870231, 0.9874997, 0.97783947, 0.9880535, 0.9878762, 0.9848743, 0.9844326, 0.9867834, 0.9772509, 0.98621166, 0.98476714, 0.9839952, 0.9868393, 0.98706526, 0.97693354, 0.98832196, 0.9882703, 0.98309445, 0.9842058, 0.9865035, 0.97652924, 0.98618764, 0.98500293, 0.98402184, 0.986945, 0.98733634, 0.97781664, 0.98807645, 0.98786443, 0.984877, 0.9844205, 0.9865892, 0.9771773, 0.9862086, 0.9848075, 0.98400164, 0.9868479, 0.986975, 0.976824, 0.98830074, 0.9883067, 0.9830694, 0.9842771, 0.9865038, 0.9764326, 0.98618394, 0.9850675, 0.98401827, 0.9870209, 0.9873257, 0.97775006, 0.9880777, 0.9878308, 0.98486555, 0.9843842, 0.98661286, 0.97721034, 0.98623914, 0.98472255, 0.98394877, 0.98680264, 0.9869266, 0.9767998, 0.9882969, 0.9882903, 0.9830184, 0.98415333, 0.9865262, 0.97646207, 0.98619425, 0.98504096, 0.9839713, 0.9869005, 0.98737895, 0.977746, 0.98807013, 0.9878977, 0.9848363, 0.98436767, 0.98658395, 0.9771624, 0.98625875, 0.9847906, 0.98386097, 0.9867641, 0.9869037, 0.9768257, 0.988332, 0.98825324, 0.982934, 0.9842318, 0.98649126, 0.9764773, 0.9862506, 0.9849316, 0.9838898, 0.9869662, 0.9872817, 0.9777288, 0.9880971, 0.98779035, 0.984743, 0.98435265, 0.98655856, 0.97707236, 0.9862718, 0.9846666, 0.9838389, 0.98675305, 0.9869085, 0.9767471, 0.9883592, 0.98827946, 0.98292524, 0.9842478, 0.9864388, 0.97637206, 0.9861103, 0.9848845, 0.98385566, 0.9868878, 0.98732084, 0.9776968, 0.98812973, 0.9877553, 0.9847115, 0.9842829, 0.9865973, 0.9771268, 0.98629546, 0.98465306, 0.9838156, 0.9866762, 0.98690456, 0.9767097, 0.98833245, 0.9882041, 0.98288906, 0.9841395, 0.9864779, 0.97640944, 0.9862573, 0.9848813, 0.98384446, 0.9869027, 0.9872752, 0.9775835, 0.9880838, 0.9877836, 0.9847068, 0.9842659, 0.9865355, 0.9770164, 0.9862286, 0.98467654, 0.9838258, 0.9866448, 0.9869286, 0.9766937, 0.9883095, 0.98823047, 0.9828337, 0.9839999, 0.9863514, 0.9762356, 0.98619574, 0.98488957, 0.98372287, 0.98679847, 0.9871948, 0.97756094, 0.988086, 0.9877603, 0.98460996, 0.9842387, 0.98647517, 0.97693515, 0.9862098, 0.984658, 0.9837178, 0.98662436, 0.98682445, 0.9765688, 0.98830426, 0.9882011, 0.9827686, 0.9839713, 0.9863363, 0.9761071, 0.9861718, 0.9848704, 0.9837051, 0.9867222, 0.9872584, 0.9774228, 0.98810565, 0.9877644, 0.984565, 0.9841234, 0.98658025, 0.9768237, 0.98624516, 0.9846369, 0.9836737, 0.9865791, 0.98688483, 0.976546, 0.9882968, 0.9881562, 0.98276424, 0.9839654, 0.98648894, 0.9761494, 0.98620003, 0.98482585, 0.9836966, 0.98674864, 0.9873384, 0.97748375, 0.9880917, 0.9877268, 0.98458767, 0.98418057, 0.9865739, 0.97691286, 0.9862855, 0.9846079, 0.9837052, 0.9866186, 0.9868333, 0.97651935, 0.9883625, 0.9881187, 0.9827235, 0.98403686, 0.9863701, 0.97612506, 0.9863212, 0.9847633, 0.9836099, 0.9867742, 0.9872151, 0.97743386, 0.98814046, 0.9876538, 0.9845309, 0.98414916, 0.9865094, 0.9766996, 0.98632294, 0.9845309, 0.9836195, 0.9866289, 0.9868104, 0.97639865, 0.98832756, 0.98805165, 0.98265415, 0.9840614, 0.986326, 0.97609055, 0.9863079, 0.9848432, 0.98362887, 0.98686314, 0.9872136, 0.977372, 0.9880662, 0.9876359, 0.98452026, 0.9842293, 0.9864487, 0.97671837, 0.98626834, 0.98448896, 0.98361546, 0.9865815, 0.9867942, 0.9763643, 0.98827946, 0.98805225, 0.98261905, 0.9840499, 0.98632306, 0.97600585, 0.98621225, 0.9846976, 0.9835549, 0.98681855, 0.98722243, 0.97738314, 0.9880927, 0.9876202, 0.98449856, 0.9843248, 0.9865257, 0.97681105, 0.9863229, 0.9845999, 0.9836237, 0.9867245, 0.9868286, 0.976453, 0.9883342, 0.9881152, 0.9826513, 0.9841178, 0.9863872, 0.976019, 0.9862442, 0.984789, 0.9835703, 0.9868421, 0.98725194, 0.97735935, 0.98804396, 0.98762214, 0.9844487, 0.98415184, 0.9864757, 0.97664213, 0.9862214, 0.9844934, 0.9835336, 0.986605, 0.9867419, 0.9762696, 0.98825103, 0.9880894, 0.9825651, 0.9839788, 0.9862784, 0.9759369, 0.98617387, 0.9847511, 0.98350763, 0.98673415, 0.98714405, 0.97729445, 0.98802817, 0.9876615, 0.9844339, 0.9841074, 0.98646146, 0.976658, 0.98622555, 0.98453265, 0.98351425, 0.9865544, 0.986804, 0.976303, 0.9882812, 0.9880828, 0.98248893, 0.9839532, 0.9863035, 0.97594464, 0.98617005, 0.9847035, 0.98349464, 0.98671246, 0.98719966, 0.97724074, 0.9880897, 0.9876291, 0.9844158, 0.9841113, 0.98649126, 0.97666603, 0.9863353, 0.9845184, 0.9835181, 0.9865409, 0.9868362, 0.9762418, 0.98832244, 0.98807085, 0.9824743, 0.98390263, 0.9863738, 0.97578424, 0.9861924, 0.98470414, 0.9834606, 0.98669815, 0.9872207, 0.97720337, 0.9880662, 0.9876385, 0.9843428, 0.9840244, 0.98642945, 0.9765953, 0.9862732, 0.9844439, 0.98332584, 0.9865963, 0.9867533, 0.97616744, 0.98830134, 0.98806715, 0.9823163, 0.98395604, 0.9862638, 0.9758075, 0.98623705, 0.9847103, 0.983311, 0.98677874, 0.9871552, 0.97716796, 0.98811114, 0.98760474, 0.9842299, 0.9841241, 0.98643607, 0.9764856, 0.9862573, 0.98440766, 0.9833572, 0.986543, 0.98671126, 0.97620994, 0.9883025, 0.98803014, 0.9823849, 0.983921, 0.98622686, 0.9758158, 0.986186, 0.9846528, 0.98331904, 0.98671716, 0.9871102, 0.97717756, 0.98806864, 0.9875754, 0.98424304, 0.9840663, 0.9863747, 0.9765355, 0.9862637, 0.9844243, 0.9832892, 0.9865029, 0.9866799, 0.97619593, 0.9883123, 0.9880371, 0.9823007, 0.98391384, 0.98623496, 0.97585833, 0.9862297, 0.98468184, 0.9832939, 0.98669094, 0.98711556, 0.9771089, 0.98806876, 0.98760307, 0.9841739, 0.98398906, 0.986364, 0.9764306, 0.9862425, 0.9843901, 0.9832508, 0.9864778, 0.9867023, 0.9760926, 0.9882884, 0.9880207, 0.98225534, 0.98381203, 0.986213, 0.97571146, 0.98620224, 0.9846091, 0.98328537, 0.9866406, 0.9871381, 0.9770801, 0.9880795, 0.9875432, 0.9842024, 0.9840231, 0.9864151, 0.97641945, 0.9862736, 0.9843374, 0.9832884, 0.9864762, 0.98671556, 0.9760825, 0.9882904, 0.9879758, 0.98227006, 0.9838087, 0.9862563, 0.97568285, 0.98617643, 0.9845738, 0.98324513, 0.9865725, 0.9871668, 0.9770343, 0.9880735, 0.9875323, 0.98420817, 0.9839659, 0.98646575, 0.97649235, 0.98628575, 0.98433316, 0.9833056, 0.9864247, 0.98674506, 0.9761211, 0.9883006, 0.9879595, 0.98230934, 0.98378897, 0.9862672, 0.9757264, 0.98620564, 0.98456615, 0.98327166, 0.98662704, 0.98717296, 0.9770859, 0.98809004, 0.98749965, 0.9841791, 0.98397547, 0.9864151, 0.9763892, 0.98627716, 0.9843121, 0.98321486, 0.9864618, 0.98670894, 0.9760776, 0.988305, 0.98798484, 0.98221326, 0.9838297, 0.98624307, 0.9756881, 0.98623705, 0.9845467, 0.98319817, 0.9866385, 0.98717016, 0.97705334, 0.9880966, 0.9874959, 0.9841621, 0.9840014, 0.98639184, 0.9763985, 0.9862723, 0.98434144, 0.983224, 0.98647666, 0.98672646, 0.9760365, 0.9882918, 0.9879766, 0.98219186, 0.98380256, 0.9861989, 0.9756134, 0.98619276, 0.98455125, 0.9831925, 0.986605, 0.98713267, 0.9770089, 0.9880381, 0.9875095, 0.9841395, 0.98397744, 0.9863364, 0.97637355, 0.9862418, 0.9842948, 0.9831636, 0.9864494, 0.9866821, 0.97607464, 0.9882541, 0.98800546, 0.9821805, 0.9838135, 0.98619354, 0.97563314, 0.9861562, 0.98459184, 0.9831697, 0.98664254, 0.98707783, 0.97693527, 0.9880214, 0.9875174, 0.9840804, 0.98393935, 0.9863343, 0.9762187, 0.9862172, 0.98428786, 0.98314804, 0.9864328, 0.98666453, 0.97581863, 0.988221, 0.98796505, 0.9820936, 0.98373246, 0.9861822, 0.97538495, 0.9861512, 0.9845524, 0.983071, 0.98656666, 0.98708075, 0.9768471, 0.98799336, 0.9875125, 0.9840842, 0.983859, 0.9863488, 0.97616583, 0.98618, 0.9842558, 0.9830768, 0.98636067, 0.9866414, 0.9758331, 0.98823136, 0.9879434, 0.9820425, 0.98364025, 0.98615474, 0.9754032, 0.98612165, 0.9844823, 0.98303246, 0.98648757, 0.9870088, 0.97681284, 0.9879915, 0.9874237, 0.98397535, 0.9838102, 0.98628646, 0.9762408, 0.98617744, 0.9842063, 0.9830663, 0.98633015, 0.986579, 0.9759907, 0.9882431, 0.9879361, 0.9820584, 0.983685, 0.9861247, 0.9754883, 0.9861787, 0.9845314, 0.98308164, 0.98656833, 0.98701894, 0.9768273, 0.988003, 0.98750913, 0.9840029, 0.9839129, 0.9862439, 0.9761077, 0.98617584, 0.9843201, 0.9830614, 0.98638016, 0.98656136, 0.9758041, 0.98821265, 0.9879609, 0.98207414, 0.98372436, 0.98608387, 0.9754102, 0.98611057, 0.9845354, 0.9830698, 0.9865941, 0.9870182, 0.9767249, 0.9879655, 0.98743916, 0.9839952, 0.9838854, 0.98622507, 0.9761613, 0.98617023, 0.98426676, 0.98304147, 0.9864079, 0.98654175, 0.9758436, 0.9882151, 0.98791957, 0.9820053, 0.98373115, 0.98599094, 0.9753563, 0.9860864, 0.9844934, 0.98301244, 0.9865799, 0.98692894, 0.9767071, 0.98794276, 0.98742276, 0.9839788, 0.98382866, 0.98607963, 0.9760426, 0.98610187, 0.9841983, 0.98295504, 0.98629946, 0.9863986, 0.9757927, 0.9881489, 0.9878544, 0.9819049, 0.98354226, 0.9859112, 0.97531974, 0.986, 0.98438096, 0.9829313, 0.98645425, 0.98685986, 0.9766709, 0.9879067, 0.98737675, 0.9839389, 0.98374015, 0.98610234, 0.9759847, 0.9860442, 0.9841396, 0.98298603, 0.9863289, 0.986446, 0.9756653, 0.98813814, 0.9878735, 0.9819202, 0.9836135, 0.9859833, 0.9752185, 0.9859578, 0.98441494, 0.98291624, 0.98649603, 0.986858, 0.9765503, 0.9878628, 0.98733205, 0.9838509, 0.983781, 0.986148, 0.9759296, 0.98604393, 0.9841204, 0.9829055, 0.9862528, 0.9864364, 0.97554344, 0.9880961, 0.987845, 0.9819027, 0.9835487, 0.98595047, 0.9752191, 0.98597103, 0.98439044, 0.98295796, 0.9864997, 0.98686844, 0.9765212, 0.98785025, 0.98735064, 0.983835, 0.98380625, 0.9860766, 0.9758312, 0.9860069, 0.984091, 0.9828368, 0.9863165, 0.9863783, 0.9756349, 0.9881038, 0.98778826, 0.98175555, 0.9836295, 0.98589474, 0.97518414, 0.9859379, 0.98430926, 0.98272943, 0.98645115, 0.9868133, 0.97657645, 0.9878378, 0.9872981, 0.9837449, 0.9837458, 0.9860636, 0.9758966, 0.9859767, 0.98403454, 0.9827509, 0.98624295, 0.98637664, 0.97558856, 0.9880562, 0.98778033, 0.9817421, 0.9835324, 0.98590636, 0.97508836, 0.98587877, 0.98427945, 0.9827414, 0.9863457, 0.9867922, 0.97649914, 0.987812, 0.98731214, 0.9837621, 0.98353994, 0.98605675, 0.9758941, 0.98593986, 0.9840624, 0.9827898, 0.9861318, 0.9864357, 0.97554964, 0.98805815, 0.987755, 0.9817275, 0.9833792, 0.9859512, 0.97518665, 0.98590297, 0.98433834, 0.982674, 0.9863153, 0.986811, 0.9763204, 0.9877972, 0.9872945, 0.98366475, 0.98365825, 0.9860587, 0.97563463, 0.98591584, 0.98406667, 0.9826183, 0.98611313, 0.9863146, 0.9752774, 0.9879837, 0.98772836, 0.9815954, 0.98335123, 0.9858022, 0.9749005, 0.9857652, 0.98425967, 0.9825957, 0.9862351, 0.9867882, 0.9762689, 0.98773414, 0.98726755, 0.98362046, 0.9835191, 0.98601145, 0.975641, 0.98582906, 0.9840116, 0.98262864, 0.9860511, 0.986332, 0.9753616, 0.9879675, 0.9877258, 0.98155093, 0.9832947, 0.98583394, 0.97482216, 0.98574275, 0.98422295, 0.982533, 0.9861664, 0.9867389, 0.9761605, 0.9877102, 0.9872633, 0.9836163, 0.9834121, 0.98602456, 0.9756258, 0.98582584, 0.9840029, 0.9826147, 0.9860123, 0.98637503, 0.9752417, 0.9879455, 0.98775023, 0.98156595, 0.9832484, 0.9858694, 0.9748746, 0.98574704, 0.98422456, 0.9825736, 0.9861838, 0.9867924, 0.97617394, 0.9877197, 0.98723465, 0.9835689, 0.98345774, 0.9859878, 0.97553366, 0.9858017, 0.98395354, 0.9825756, 0.98600775, 0.98626965, 0.975188, 0.98794276, 0.98771906, 0.9815755, 0.98336166, 0.985792, 0.97477436, 0.9857446, 0.98421884, 0.9826975, 0.9862449, 0.98675317, 0.97616005, 0.98772544, 0.98720884, 0.9836369, 0.98351437, 0.98595685, 0.97552276, 0.9858029, 0.98390955, 0.98259443, 0.98600507, 0.98626244, 0.9751958, 0.987955, 0.98769, 0.9815267, 0.98335296, 0.9857959, 0.97475106, 0.9857114, 0.9842203, 0.9826269, 0.98620796, 0.9867191, 0.9760972, 0.98766637, 0.98722035, 0.98368055, 0.98345, 0.98594433, 0.9755948, 0.9857643, 0.98389167, 0.98272026, 0.98597795, 0.98628527, 0.9753029, 0.9879567, 0.98765415, 0.98167163, 0.9831956, 0.98579174, 0.974935, 0.9857204, 0.9841734, 0.98264575, 0.98612654, 0.9867829, 0.976173, 0.9876686, 0.98720026, 0.9836172, 0.98334396, 0.9859837, 0.97553706, 0.98578066, 0.98389995, 0.9826834, 0.98597133, 0.9862991, 0.97511476, 0.98787385, 0.9876545, 0.9815251, 0.9831756, 0.9858283, 0.9748258, 0.9856412, 0.9840975, 0.982511, 0.98614466, 0.98676395, 0.97610563, 0.98760563, 0.98713344, 0.9835819, 0.9833177, 0.9859648, 0.97550404, 0.9856999, 0.9838341, 0.98263645, 0.9859518, 0.98627174, 0.9750981, 0.9878665, 0.9876159, 0.98160505, 0.9831099, 0.9857798, 0.974499, 0.98554736, 0.9840587, 0.98247474, 0.98588, 0.9866299, 0.97588766, 0.98745775, 0.9870971, 0.9836802, 0.9829639, 0.98588514, 0.9753539, 0.9855632, 0.983817, 0.9825782, 0.98564315, 0.9862562, 0.9751018, 0.987734, 0.98762846, 0.9815502, 0.9826717, 0.9857658, 0.97459126, 0.98532444, 0.98403025, 0.98240227, 0.98574424, 0.98668957, 0.9760493, 0.98731136, 0.9871496, 0.9835207, 0.98295814, 0.9859104, 0.97557414, 0.9855311, 0.9839121, 0.98266476, 0.9856536, 0.98628366, 0.9752423, 0.98770916, 0.98763263, 0.9816011, 0.98300827, 0.98583823, 0.9749052, 0.9855498, 0.9840827, 0.9827306, 0.9859221, 0.98676556, 0.9761953, 0.98756707, 0.98711777, 0.98371375, 0.98313284, 0.98599154, 0.9755873, 0.98568255, 0.9838335, 0.98267984, 0.98574406, 0.9862185, 0.9752032, 0.9878536, 0.9876736, 0.98175275, 0.98312116, 0.98578644, 0.9747069, 0.98547655, 0.9841888, 0.98278946, 0.98581874, 0.9867073, 0.97593397, 0.98751104, 0.9872034, 0.9837277, 0.9828515, 0.9859594, 0.9755882, 0.98581713, 0.98403466, 0.98279303, 0.9855879, 0.9862644, 0.9750147, 0.98773867, 0.9877295, 0.9816403, 0.98267525, 0.98578215, 0.9747106, 0.9854912, 0.9842351, 0.98266846, 0.9857717, 0.9867843, 0.9762523, 0.98758835, 0.98724, 0.9838176, 0.98314977, 0.9860111, 0.9755796, 0.9857166, 0.9839685, 0.9827859, 0.9858637, 0.98631847, 0.9751688, 0.987828, 0.9876817, 0.98164, 0.9830799, 0.985846, 0.9747395, 0.9855739, 0.9841621, 0.98263496, 0.9859006, 0.98675686, 0.9761378, 0.98755974, 0.987189, 0.98366356, 0.98301876, 0.98596394, 0.9755991, 0.98571277, 0.9839279, 0.98271096, 0.9856026, 0.98629326, 0.97526646, 0.9878351, 0.98764557, 0.9816188, 0.9828939, 0.98579407, 0.9750234, 0.98554045, 0.9841421, 0.9825764, 0.98589474, 0.9866523, 0.976284, 0.9875983, 0.9871855, 0.9836042, 0.9831788, 0.9858841, 0.9754866, 0.98569965, 0.9839123, 0.9826493, 0.98572236, 0.98621106, 0.97511905, 0.9877674, 0.9876703, 0.9814834, 0.98284566, 0.98573375, 0.9748803, 0.9854541, 0.9840822, 0.98250824, 0.9859729, 0.98663145, 0.97622174, 0.98752046, 0.98712844, 0.98347527, 0.9833232, 0.98581225, 0.975599, 0.98562986, 0.98382276, 0.98241824, 0.9857949, 0.9861176, 0.9753042, 0.98778313, 0.98758066, 0.98140013, 0.983031, 0.9857399, 0.97478616, 0.9854074, 0.98404944, 0.9823482, 0.98603785, 0.9867061, 0.9761368, 0.9875201, 0.98706216, 0.9835023, 0.98314804, 0.98592603, 0.9755077, 0.9855875, 0.98383236, 0.98252887, 0.98576593, 0.98629665, 0.9751176, 0.9877523, 0.9875638, 0.9814192, 0.9830515, 0.98587334, 0.9747455, 0.9855315, 0.9839849, 0.98239076, 0.9861285, 0.9867909, 0.9760217, 0.98749954, 0.9870706, 0.9834939, 0.98340917, 0.9860328, 0.97534263, 0.9856875, 0.983787, 0.9825227, 0.98605806, 0.9863304, 0.9750207, 0.9878913, 0.987676, 0.9816378, 0.98329115, 0.98590046, 0.97470266, 0.98576385, 0.98417526, 0.98260146, 0.9860789, 0.98678756, 0.97605896, 0.98767436, 0.9872126, 0.983556, 0.98323226, 0.9859649, 0.975486, 0.9857722, 0.98394996, 0.98252076, 0.9859212, 0.9862236, 0.9750694, 0.98785186, 0.98769355, 0.9814452, 0.98310965, 0.9857847, 0.97463995, 0.9856999, 0.9841749, 0.98238456, 0.9859912, 0.9866891, 0.97589886, 0.9876174, 0.9871676, 0.9835593, 0.9831151, 0.98587936, 0.9753373, 0.98568, 0.9839978, 0.9825003, 0.9857701, 0.9862092, 0.9751271, 0.9879155, 0.9877259, 0.9815685, 0.9830814, 0.98580194, 0.97479117, 0.98580277, 0.98422366, 0.98248154, 0.9859966, 0.98675525, 0.9761302, 0.98772883, 0.98716354, 0.983562, 0.9833519, 0.9858627, 0.97542554, 0.98581886, 0.9840507, 0.9825714, 0.98606396, 0.98619276, 0.9751653, 0.9879424, 0.9877331, 0.9813023, 0.9832537, 0.98570293, 0.9747474, 0.9857934, 0.9841979, 0.9822135, 0.9861809, 0.986582, 0.97592473, 0.98771197, 0.98711115, 0.9831607, 0.98340195, 0.98569435, 0.9752643, 0.9857421, 0.9838802, 0.9821781, 0.9860671, 0.9860419, 0.97482955, 0.98783207, 0.9875919, 0.98122543, 0.9834016, 0.9855115, 0.9744974, 0.9857548, 0.9840507, 0.98220617, 0.986266, 0.986441, 0.97584516, 0.9876203, 0.98707235, 0.9832908, 0.9834996, 0.9855836, 0.97496563, 0.9856004, 0.9837546, 0.98228794, 0.9859821, 0.98584354, 0.97468454, 0.9876912, 0.98750186, 0.981205, 0.9831592, 0.98536056, 0.9743223, 0.98547524, 0.98392063, 0.98222166, 0.98613906, 0.98628676, 0.9757724, 0.9874888, 0.9870007, 0.98324364, 0.98319113, 0.98548615, 0.9749913, 0.98548126, 0.9836824, 0.98236406, 0.98581827, 0.9858148, 0.97454053, 0.9876702, 0.9874621, 0.9812904, 0.9830606, 0.9853397, 0.97417575, 0.9854423, 0.9839422, 0.98231596, 0.98614764, 0.9862891, 0.9756713, 0.98746324, 0.9870193, 0.9833616, 0.9834743, 0.98548126, 0.97506297, 0.98545, 0.983787, 0.98244333, 0.9860906, 0.9858869, 0.97472316, 0.9876796, 0.98754126, 0.98129696, 0.9833903, 0.9854241, 0.9743422, 0.98543835, 0.98401725, 0.9824641, 0.98630977, 0.98637015, 0.97559494, 0.9874372, 0.9870741, 0.9833611, 0.98357093, 0.98564225, 0.9749732, 0.985544, 0.98384976, 0.9824463, 0.9861319, 0.98596114, 0.9746504, 0.9877186, 0.98755634, 0.9813406, 0.9833958, 0.9854504, 0.9742337, 0.9855072, 0.9840126, 0.98239803, 0.98632437, 0.98642737, 0.9756674, 0.98746496, 0.9870819, 0.98340756, 0.98358685, 0.9855599, 0.9750496, 0.9855226, 0.98393565, 0.9825209, 0.9861404, 0.98588574, 0.97463405, 0.98754346, 0.98767436, 0.9814533, 0.9832176, 0.98535234, 0.9741363, 0.98529273, 0.98425275, 0.9823748, 0.98625594, 0.98628205, 0.9755484, 0.9874064, 0.98720616, 0.9833477, 0.9833726, 0.98537767, 0.97480136, 0.9854747, 0.98394096, 0.98231953, 0.9858433, 0.9858617, 0.9746538, 0.9877361, 0.9876512, 0.98134446, 0.98332953, 0.9854241, 0.97426176, 0.9855673, 0.9842148, 0.98237973, 0.9861832, 0.98631406, 0.9756058, 0.98752564, 0.9872192, 0.9835018, 0.9835203, 0.9855681, 0.9749605, 0.9856463, 0.98411256, 0.9826512, 0.98610455, 0.98591435, 0.97459567, 0.9876781, 0.9877692, 0.98153603, 0.98333174, 0.9854196, 0.9742532, 0.98549265, 0.9843769, 0.9825154, 0.98615927, 0.9863386, 0.97559536, 0.9874971, 0.98738605, 0.9835968, 0.98336273, 0.9855636, 0.9749117, 0.9855615, 0.98429585, 0.98273003, 0.98596406, 0.9859065, 0.974446, 0.98771286, 0.9878443, 0.9817147, 0.9831486, 0.9854053, 0.9742042, 0.98559, 0.98448294, 0.98275965, 0.9860562, 0.9863762, 0.9755687, 0.9875364, 0.9874412, 0.98369485, 0.98318005, 0.9855063, 0.9749441, 0.98561, 0.9843449, 0.98273695, 0.98578805, 0.9858826, 0.97447973, 0.98766947, 0.9878429, 0.9816223, 0.9831541, 0.9854454, 0.97422874, 0.9855358, 0.9844737, 0.982787, 0.9861996, 0.9864002, 0.97559106, 0.9874816, 0.98734456, 0.98368144, 0.98342097, 0.98553663, 0.9749101, 0.9855653, 0.984244, 0.98284286, 0.98602384, 0.98588234, 0.974584, 0.9876961, 0.98780954, 0.9816493, 0.983162, 0.9854117, 0.9743405, 0.9856128, 0.98448783, 0.98277944, 0.9861005, 0.98632747, 0.9756497, 0.987601, 0.9874443, 0.9837877, 0.98337436, 0.9855578, 0.97505707, 0.98566645, 0.98434746, 0.98291093, 0.9860898, 0.9859533, 0.9746211, 0.9877553, 0.98788726, 0.98180366, 0.9833233, 0.9853925, 0.97436476, 0.9856926, 0.9845165, 0.98283046, 0.98619753, 0.98624676, 0.97572154, 0.9876062, 0.9874178, 0.9838627, 0.9833974, 0.9854691, 0.9749937, 0.9857986, 0.9843864, 0.98293984, 0.98607, 0.98578805, 0.9745421, 0.9878044, 0.9879418, 0.9818803, 0.983449, 0.98530847, 0.9741455, 0.9857479, 0.98458093, 0.98303294, 0.98637307, 0.9861945, 0.9753727, 0.9875393, 0.9874614, 0.98389584, 0.9835921, 0.98538244, 0.9748957, 0.98575294, 0.9843855, 0.9830821, 0.98615116, 0.9858432, 0.9746138, 0.98780894, 0.98795193, 0.98210496, 0.9834831, 0.985355, 0.97423345, 0.9857451, 0.98457724, 0.98304385, 0.98635846, 0.98636645, 0.9758012, 0.98762906, 0.98748, 0.98397106, 0.9836211, 0.9855251, 0.9752278, 0.98579395, 0.9843971, 0.98319495, 0.98621523, 0.9858573, 0.97485614, 0.98788804, 0.9878976, 0.9820754, 0.983466, 0.9854052, 0.9746372, 0.9859338, 0.9845201, 0.9831523, 0.98638165, 0.98640215, 0.9758479, 0.9877779, 0.9875025, 0.9841022, 0.9835877, 0.98553985, 0.975255, 0.98592544, 0.98445106, 0.98323905, 0.98630303, 0.9859592, 0.9748678, 0.98801464, 0.9879865, 0.9820554, 0.98369485, 0.98544866, 0.9746007, 0.9861026, 0.98458266, 0.9830852, 0.9865183, 0.9864116, 0.97591627, 0.9879012, 0.9874932, 0.98404896, 0.9838125, 0.9856333, 0.975226, 0.98599476, 0.98441166, 0.98311424, 0.98631114, 0.98595953, 0.97475535, 0.988003, 0.9879439, 0.9820585, 0.9835677, 0.9854573, 0.9744709, 0.98596233, 0.9845056, 0.9829103, 0.9863465, 0.9863187, 0.9758104, 0.9877751, 0.9873835, 0.9837893, 0.98356164, 0.98551464, 0.9752312, 0.9859879, 0.9843284, 0.98299044, 0.9861555, 0.9858697, 0.9747728, 0.9880034, 0.98783976, 0.9819525, 0.983448, 0.9853865, 0.97455424, 0.9859285, 0.98443884, 0.98287684, 0.986267, 0.9863342, 0.97582656, 0.9877902, 0.9873245, 0.98390365, 0.9835391, 0.9855137, 0.97517335, 0.98591506, 0.98423463, 0.9830039, 0.98613966, 0.9858864, 0.9747005, 0.9879455, 0.98776495, 0.9819164, 0.9833883, 0.9853749, 0.9745059, 0.9858897, 0.9842718, 0.98285913, 0.9862979, 0.9863121, 0.97586536, 0.9878171, 0.987271, 0.9838252, 0.9835613, 0.9854601, 0.97519886, 0.9859236, 0.9841744, 0.98299044, 0.98614717, 0.9858504, 0.97484124, 0.9879743, 0.98776823, 0.9818377, 0.9833345, 0.98538506, 0.9745369, 0.9859103, 0.9843566, 0.9827874, 0.9862491, 0.9863419, 0.9757952, 0.9877201, 0.9873235, 0.983742, 0.9835017, 0.9854397, 0.9751922, 0.98583233, 0.9842727, 0.98286915, 0.9860469, 0.98576826, 0.97475976, 0.9878488, 0.98784685, 0.981706, 0.9832871, 0.98531944, 0.97434956, 0.9857544, 0.98446053, 0.982634, 0.98618406, 0.9862634, 0.9758579, 0.9877522, 0.98743117, 0.9838155, 0.9833618, 0.9854509, 0.9751145, 0.98570824, 0.9843226, 0.9829875, 0.98609513, 0.98572296, 0.9745574, 0.9878663, 0.9878818, 0.98192436, 0.9833226, 0.9852232, 0.974343, 0.9857442, 0.9844386, 0.98277587, 0.9860734, 0.98607486, 0.975546, 0.9876368, 0.9874088, 0.98373187, 0.9834959, 0.9853396, 0.9748949, 0.9857856, 0.9843908, 0.9827781, 0.98600125, 0.98562485, 0.97438705, 0.98789513, 0.98797274, 0.98157585, 0.9832591, 0.985013, 0.9739585, 0.9857495, 0.9845489, 0.9824516, 0.98607093, 0.9859724, 0.9754832, 0.9876362, 0.987518, 0.98337275, 0.9831889, 0.98506063, 0.97477293, 0.98576176, 0.98448956, 0.9824192, 0.98574704, 0.98538727, 0.9745331, 0.9878969, 0.98804235, 0.98127365, 0.9829087, 0.98485684, 0.9742017, 0.98580915, 0.9847819, 0.9823336, 0.9859918, 0.9858694, 0.97554964, 0.9877004, 0.9876028, 0.98338556, 0.98308396, 0.9849545, 0.9748462, 0.9857855, 0.98456526, 0.9824871, 0.98570824, 0.9854027, 0.9744299, 0.98784894, 0.98813266, 0.98131865, 0.9827602, 0.98498255, 0.97411466, 0.9856725, 0.98478204, 0.9821558, 0.9858379, 0.9859615, 0.97552323, 0.98759425, 0.9876509, 0.98318803, 0.98257923, 0.9850012, 0.97485787, 0.9855849, 0.9846415, 0.98232037, 0.9853322, 0.985433, 0.974632, 0.9877921, 0.988197, 0.9811885, 0.98271173, 0.98494697, 0.9743663, 0.9856165, 0.9847816, 0.9821314, 0.9856221, 0.98585224, 0.97567433, 0.98757786, 0.9876396, 0.9831703, 0.98259777, 0.98497885, 0.97492707, 0.98561454, 0.9845627, 0.9822213, 0.9854967, 0.98541284, 0.9746299, 0.9877794, 0.98806816, 0.9810658, 0.9827099, 0.9849288, 0.9742373, 0.9856957, 0.98476946, 0.98211, 0.98589593, 0.9859286, 0.97569364, 0.9876538, 0.9876368, 0.9832302, 0.9829465, 0.98494714, 0.9749639, 0.9858519, 0.9845596, 0.982494, 0.98576474, 0.98533344, 0.9747643, 0.98803675, 0.9880818, 0.9814021, 0.9830873, 0.9848498, 0.9743707, 0.9860103, 0.98457414, 0.98234695, 0.98596996, 0.9858651, 0.9758124, 0.9878207, 0.9874702, 0.98320574, 0.98315054, 0.9850012, 0.9751937, 0.9859498, 0.984303, 0.98220307, 0.9858133, 0.98535615, 0.9749501, 0.98809195, 0.9879501, 0.9812749, 0.9833181, 0.98493433, 0.97462195, 0.9859799, 0.98450595, 0.9823047, 0.9862189, 0.98589253, 0.97616005, 0.9878526, 0.987462, 0.9834126, 0.9835477, 0.9849074, 0.97536194, 0.98591423, 0.9841925, 0.9825238, 0.98615783, 0.9853771, 0.97517836, 0.98786294, 0.98788863, 0.9812609, 0.9832945, 0.9848105, 0.9749348, 0.9858454, 0.9843987, 0.98213637, 0.9862892, 0.98583764, 0.9760791, 0.9878421, 0.9874564, 0.98343444, 0.9835925, 0.9849704, 0.97562104, 0.98601216, 0.9846675, 0.98281074, 0.9861286, 0.98556143, 0.9754435, 0.98797137, 0.9880955, 0.98147374, 0.9834002, 0.984869, 0.9751742, 0.9859755, 0.9848304, 0.9825575, 0.9864819, 0.9859725, 0.97673243, 0.98794997, 0.9876523, 0.98342025, 0.9838198, 0.98519, 0.97619927, 0.98607856, 0.984625, 0.98258257, 0.9863805, 0.98566306, 0.9759504, 0.9880639, 0.98818874, 0.98149365, 0.9837257, 0.9850727, 0.97552824, 0.986022, 0.98494726, 0.9824904, 0.98654485, 0.98616076, 0.9769505, 0.98794425, 0.9877176, 0.98352724, 0.98380697, 0.9852528, 0.9765327, 0.98608077, 0.9848215, 0.9827593, 0.9863884, 0.9856597, 0.9762997, 0.9880789, 0.98828435, 0.9816213, 0.9837642, 0.9852223, 0.97595406, 0.9859723, 0.98490506, 0.9825772, 0.98653805, 0.98625803, 0.9772101, 0.98790085, 0.9878466, 0.9836894, 0.98395234, 0.985417, 0.97661966, 0.98610234, 0.9848047, 0.98278725, 0.98651505, 0.985936, 0.97659075, 0.98810786, 0.9883576, 0.9816828, 0.9839305, 0.98548675, 0.97617495, 0.9861575, 0.9850449, 0.982729, 0.9867051, 0.98652726, 0.9774089, 0.98802036, 0.98797905, 0.98353314, 0.9839041, 0.98569167, 0.9768067, 0.98621213, 0.98505586, 0.9825422, 0.98636425, 0.98609084, 0.9764985, 0.98816687, 0.9884688, 0.98156357, 0.98383963, 0.9855428, 0.9762958, 0.9862314, 0.98520845, 0.9827729, 0.9867345, 0.98647445, 0.97743124, 0.9880961, 0.9880145, 0.9838125, 0.9839936, 0.9856253, 0.97674155, 0.98633605, 0.98509234, 0.9830312, 0.98646945, 0.9860911, 0.9765105, 0.98830473, 0.9884129, 0.98206353, 0.9839414, 0.98554105, 0.976303, 0.9864626, 0.98517436, 0.98292893, 0.9866871, 0.9864313, 0.97726303, 0.98823756, 0.987959, 0.98357904, 0.98402566, 0.9856408, 0.97650766, 0.986109, 0.984946, 0.9826545, 0.986401, 0.98611, 0.9763509, 0.98809344, 0.98829997, 0.98164165, 0.9836811, 0.98562855, 0.97611165, 0.98601425, 0.985123, 0.98269767, 0.986408, 0.98651737, 0.97692186, 0.9877858, 0.9881918, 0.98393863, 0.98377985, 0.9859015, 0.97665375, 0.9859438, 0.98538613, 0.9834732, 0.9863777, 0.98643696, 0.9763011, 0.98809564, 0.9887, 0.9825398, 0.9837449, 0.9859335, 0.9762182, 0.98606604, 0.9855085, 0.9835835, 0.9864823, 0.9867349, 0.9771334, 0.9879191, 0.9882256, 0.9842441, 0.98380226, 0.9859622, 0.9766799, 0.9860971, 0.98534435, 0.9833451, 0.98630196, 0.9863531, 0.976508, 0.9881538, 0.9886756, 0.9821949, 0.98379207, 0.9857693, 0.976076, 0.9860215, 0.98523545, 0.98296094, 0.98656446, 0.9866095, 0.9771311, 0.98783606, 0.98810893, 0.98381495, 0.9839533, 0.9858067, 0.9765179, 0.9859162, 0.98516417, 0.9830079, 0.98632735, 0.98620176, 0.97614974, 0.9879296, 0.988541, 0.9817999, 0.98388624, 0.9854285, 0.97576433, 0.9859352, 0.98527724, 0.9828626, 0.986595, 0.98632294, 0.97698337, 0.9878209, 0.9881876, 0.9840208, 0.9840753, 0.9856699, 0.97657305, 0.98592234, 0.9852759, 0.98313063, 0.9865307, 0.9861333, 0.9763764, 0.9880534, 0.988677, 0.98204815, 0.9840805, 0.98560435, 0.9760912, 0.9860317, 0.985523, 0.9831526, 0.98673576, 0.98625106, 0.9770224, 0.98786837, 0.98829496, 0.9840536, 0.98408383, 0.9854772, 0.9763697, 0.98592776, 0.98542064, 0.9831455, 0.9864482, 0.98591226, 0.9762281, 0.9880156, 0.9886645, 0.98164487, 0.9837029, 0.98536956, 0.9759318, 0.9858877, 0.98538554, 0.98280257, 0.9865038, 0.98620224, 0.97695833, 0.98773706, 0.9881407, 0.98365724, 0.9837766, 0.9854596, 0.9764787, 0.98578817, 0.9851992, 0.98286486, 0.9862564, 0.9859411, 0.97635764, 0.9879611, 0.9885788, 0.98171955, 0.9837045, 0.9853632, 0.9760577, 0.98584807, 0.9852514, 0.9826199, 0.98640645, 0.98618937, 0.9769986, 0.9876945, 0.98810357, 0.98360777, 0.9836827, 0.98543245, 0.9762492, 0.985763, 0.98517704, 0.9828461, 0.9862062, 0.9858241, 0.97604036, 0.9878698, 0.98850036, 0.9816109, 0.98354477, 0.9852242, 0.9757121, 0.98572874, 0.985137, 0.9826978, 0.9864938, 0.9861589, 0.97688943, 0.98765415, 0.98797077, 0.98362505, 0.9836242, 0.9854785, 0.9764143, 0.98578715, 0.98493063, 0.9829015, 0.9861805, 0.9859301, 0.9762029, 0.9879511, 0.9883614, 0.9816279, 0.9835281, 0.98534375, 0.9757765, 0.9857899, 0.984992, 0.98274547, 0.9863362, 0.98622125, 0.9769792, 0.9876674, 0.9879423, 0.9838313, 0.9836854, 0.9855165, 0.9763813, 0.9856786, 0.98492795, 0.9829258, 0.9860957, 0.98589605, 0.97603637, 0.9878092, 0.9883973, 0.9816939, 0.9835214, 0.98532444, 0.97575366, 0.9857473, 0.98503065, 0.98267674, 0.9863217, 0.98624575, 0.9767606, 0.9877071, 0.9879048, 0.983629, 0.9836381, 0.9855316, 0.97620404, 0.9856961, 0.9848882, 0.9828332, 0.98612994, 0.98595977, 0.9759468, 0.98785174, 0.9884588, 0.98156345, 0.9835351, 0.98535126, 0.9755727, 0.9856795, 0.9850177, 0.98248845, 0.9862671, 0.98621607, 0.9767014, 0.9876345, 0.9878969, 0.98358136, 0.98357093, 0.9854667, 0.9762155, 0.98565274, 0.9848829, 0.98267066, 0.98608345, 0.98591596, 0.9758952, 0.987811, 0.98833334, 0.9816047, 0.9834664, 0.9853414, 0.975422, 0.9857475, 0.98496836, 0.9826057, 0.9862779, 0.9862405, 0.97667015, 0.9876522, 0.987823, 0.9835767, 0.983583, 0.9856042, 0.97604966, 0.9857533, 0.9847801, 0.98265177, 0.9860184, 0.98596716, 0.9758641, 0.9879056, 0.9882826, 0.9815036, 0.9834214, 0.9854316, 0.97559786, 0.9857948, 0.9848809, 0.982598, 0.98623717, 0.98624843, 0.97670877, 0.9876702, 0.98781395, 0.98367405, 0.9835298, 0.9855536, 0.97615016, 0.9856962, 0.98478216, 0.9828112, 0.9860312, 0.9859751, 0.9759286, 0.9878778, 0.9883223, 0.9815918, 0.98346174, 0.98544943, 0.9756994, 0.98576117, 0.98491806, 0.98246866, 0.9862729, 0.9863397, 0.97680056, 0.9876559, 0.9878207, 0.98342466, 0.98356056, 0.9855741, 0.97616315, 0.9856488, 0.984766, 0.9826043, 0.98607314, 0.98596686, 0.9758974, 0.9877908, 0.98829216, 0.98141956, 0.98346853, 0.9854138, 0.97555375, 0.98569226, 0.98485386, 0.9823596, 0.98626125, 0.9862724, 0.976765, 0.98763055, 0.9878384, 0.9834015, 0.98356324, 0.9856354, 0.97608316, 0.98571366, 0.98481226, 0.9824845, 0.9860701, 0.9861103, 0.97582984, 0.9878777, 0.98834836, 0.98132795, 0.9834756, 0.9854793, 0.9755529, 0.9857377, 0.98495376, 0.9822907, 0.98631877, 0.98633134, 0.9765853, 0.98757946, 0.98785746, 0.9833097, 0.98367023, 0.9855644, 0.97602195, 0.98563945, 0.9848328, 0.982403, 0.9861745, 0.9859788, 0.97570306, 0.9878094, 0.988352, 0.98133343, 0.9835622, 0.9853514, 0.9754882, 0.98574835, 0.98505425, 0.982113, 0.9863901, 0.98617685, 0.9765704, 0.9876253, 0.98778427, 0.98325473, 0.98357797, 0.98545873, 0.9759494, 0.9856778, 0.98481584, 0.9823305, 0.9861916, 0.9859103, 0.975635, 0.9878417, 0.98837435, 0.9812624, 0.98356944, 0.9853322, 0.9753852, 0.985728, 0.9849896, 0.9821792, 0.9863531, 0.9861816, 0.97649777, 0.9876478, 0.9878703, 0.9833324, 0.9836375, 0.9854585, 0.97589135, 0.98568934, 0.98483086, 0.9824531, 0.9861851, 0.9858924, 0.97559506, 0.9878264, 0.98836434, 0.9811989, 0.983575, 0.98527515, 0.9753753, 0.98568517, 0.9849609, 0.9822218, 0.9863179, 0.9861366, 0.9764607, 0.9876154, 0.98784107, 0.9833367, 0.9835835, 0.98543125, 0.9758238, 0.9856662, 0.9847921, 0.9825017, 0.9861285, 0.9858695, 0.9755882, 0.98781735, 0.9883034, 0.98130393, 0.9835073, 0.98519343, 0.97535366, 0.98566574, 0.98488045, 0.9822465, 0.9863092, 0.98611045, 0.9764524, 0.98758286, 0.98784477, 0.9833125, 0.983502, 0.98537457, 0.9757805, 0.9856413, 0.98481363, 0.98239535, 0.98607695, 0.985782, 0.9755433, 0.9878394, 0.9883813, 0.9812087, 0.9834326, 0.9851615, 0.97530615, 0.98568106, 0.9849908, 0.9821676, 0.98626, 0.9860986, 0.97638583, 0.98759496, 0.9879077, 0.98319757, 0.98356694, 0.9853945, 0.9757143, 0.985678, 0.9848016, 0.98232174, 0.98617256, 0.9858731, 0.9755461, 0.9878632, 0.98838645, 0.9811374, 0.98355526, 0.98526204, 0.9752035, 0.98571485, 0.98499125, 0.98210543, 0.986344, 0.9861203, 0.9763739, 0.9876176, 0.9879017, 0.9832296, 0.98363876, 0.9853992, 0.9757204, 0.98568046, 0.9848813, 0.9823763, 0.9861923, 0.9858242, 0.9754925, 0.987825, 0.98842186, 0.98117244, 0.9835846, 0.9851922, 0.9752628, 0.98569715, 0.9850212, 0.9821573, 0.9863915, 0.98606384, 0.97641534, 0.98755825, 0.98797685, 0.9832634, 0.98365605, 0.9853683, 0.97569793, 0.9856259, 0.98490703, 0.9824181, 0.9862607, 0.98579234, 0.97551084, 0.98781735, 0.98842096, 0.9811551, 0.9836112, 0.98520315, 0.97520864, 0.9856726, 0.9849755, 0.98214096, 0.98638934, 0.9860766, 0.97630835, 0.9876096, 0.9879341, 0.9831863, 0.98368615, 0.9853273, 0.975663, 0.98565835, 0.9848758, 0.9823405, 0.98624736, 0.9858444, 0.97544134, 0.98782474, 0.9884437, 0.9811825, 0.9836548, 0.9852205, 0.9752417, 0.9857036, 0.98502237, 0.9821516, 0.98642606, 0.9860961, 0.9764093, 0.9876088, 0.98797286, 0.98322695, 0.9837195, 0.98534375, 0.9757304, 0.9856983, 0.98497796, 0.98240316, 0.9862518, 0.9858271, 0.9755834, 0.98786825, 0.9884558, 0.9811586, 0.98363984, 0.9852427, 0.9752413, 0.9857578, 0.9850454, 0.98215127, 0.9864119, 0.98607045, 0.9763501, 0.98765355, 0.9879615, 0.98321533, 0.9836205, 0.9853323, 0.97574174, 0.9857124, 0.9849354, 0.98229474, 0.98620564, 0.98577726, 0.975545, 0.9878873, 0.98846567, 0.98112684, 0.98363864, 0.9852248, 0.9751899, 0.98576313, 0.9850053, 0.9821751, 0.9864327, 0.9860901, 0.9763892, 0.98767567, 0.9879424, 0.98325706, 0.9836923, 0.9853625, 0.9756908, 0.98573035, 0.98486507, 0.9823895, 0.98628247, 0.9858014, 0.97544676, 0.9878885, 0.9884016, 0.98117423, 0.98367786, 0.98522085, 0.97519493, 0.98578584, 0.9850057, 0.98219544, 0.9864503, 0.98606235, 0.9763222, 0.9876544, 0.9878906, 0.983247, 0.98367625, 0.98536265, 0.9755661, 0.98573744, 0.9848348, 0.98239696, 0.9862586, 0.9857831, 0.97543246, 0.987946, 0.98838985, 0.9811872, 0.98363876, 0.9851745, 0.97530204, 0.98582023, 0.9849465, 0.9822286, 0.9864406, 0.9860512, 0.9764375, 0.98769474, 0.98787653, 0.9833062, 0.9837294, 0.9853494, 0.97569466, 0.98577696, 0.984875, 0.9824349, 0.9862572, 0.9858365, 0.97544724, 0.98793566, 0.9883761, 0.9811912, 0.983687, 0.9851969, 0.9751374, 0.98583126, 0.984945, 0.9822172, 0.9864465, 0.986035, 0.97625947, 0.9877054, 0.9878742, 0.98330754, 0.98371226, 0.98533183, 0.9755889, 0.98573697, 0.9848232, 0.9824186, 0.98625594, 0.985797, 0.97536886, 0.98792887, 0.9883807, 0.9811787, 0.98361385, 0.98516136, 0.9750729, 0.9858234, 0.9849289, 0.9821882, 0.9863782, 0.98602223, 0.97620344, 0.98769695, 0.98790586, 0.98326534, 0.9836336, 0.9853075, 0.9755627, 0.98571706, 0.9848177, 0.98244405, 0.98616946, 0.9857323, 0.97534525, 0.9879138, 0.9883526, 0.98124874, 0.9835425, 0.9850889, 0.9750945, 0.98578936, 0.98490113, 0.9822417, 0.9863697, 0.98597103, 0.97629845, 0.9877045, 0.98791295, 0.9832349, 0.98359424, 0.9852121, 0.9755122, 0.9857423, 0.98480517, 0.9823597, 0.9861512, 0.9856795, 0.97525716, 0.9879255, 0.98835945, 0.98109895, 0.9835586, 0.985069, 0.97501874, 0.98576397, 0.9849043, 0.9821384, 0.98635036, 0.98595005, 0.9761989, 0.98767334, 0.9878948, 0.9832393, 0.9835713, 0.9852286, 0.97552776, 0.985708, 0.9847973, 0.98237514, 0.9861805, 0.9856828, 0.97526586, 0.987917, 0.9883633, 0.9811804, 0.98354733, 0.9850833, 0.97502553, 0.98578155, 0.9849075, 0.982214, 0.9863618, 0.9859185, 0.9761238, 0.9876974, 0.9878334, 0.9833037, 0.9836016, 0.9851922, 0.97538555, 0.98571765, 0.98468035, 0.98243976, 0.9861675, 0.9856499, 0.97525793, 0.9878777, 0.9883305, 0.981268, 0.9835445, 0.9850417, 0.97504133, 0.9857621, 0.98488486, 0.9822664, 0.98635715, 0.9858913, 0.9761906, 0.98765707, 0.9878417, 0.9833498, 0.983612, 0.9851591, 0.9755412, 0.9856763, 0.98476505, 0.98246765, 0.98615265, 0.98562175, 0.97522384, 0.98788923, 0.9883255, 0.9813183, 0.98351437, 0.98500395, 0.9749739, 0.98575443, 0.9848662, 0.9822799, 0.98632956, 0.98591536, 0.9762163, 0.9876323, 0.9877844, 0.9833251, 0.9835819, 0.98518467, 0.9755823, 0.9856451, 0.98468924, 0.9825179, 0.9861806, 0.9856434, 0.9753718, 0.98786074, 0.9882939, 0.98130304, 0.98354954, 0.985081, 0.9751203, 0.9857218, 0.9848177, 0.9822849, 0.98636276, 0.9859053, 0.97615564, 0.98759645, 0.9877344, 0.9833458, 0.9836027, 0.98520684, 0.97548807, 0.9856312, 0.98464876, 0.9825337, 0.986206, 0.9856815, 0.97543645, 0.98786104, 0.9882669, 0.9813116, 0.98354316, 0.9850871, 0.97520626, 0.9856742, 0.9847669, 0.98226345, 0.9864089, 0.98593485, 0.97650117, 0.9875946, 0.9877758, 0.9833571, 0.9836951, 0.9852226, 0.9758209, 0.9857199, 0.98475903, 0.9825384, 0.98629725, 0.9857276, 0.97575516, 0.9879098, 0.98830366, 0.98138124, 0.9836327, 0.9850876, 0.97540027, 0.9857156, 0.9847552, 0.98226917, 0.9864052, 0.98590416, 0.9765337, 0.9876403, 0.9877836, 0.98338336, 0.9836737, 0.98524183, 0.97597516, 0.98568183, 0.9847535, 0.98251456, 0.98624784, 0.98569876, 0.9758204, 0.98791295, 0.9883131, 0.9813938, 0.9837046, 0.9851356, 0.9754766, 0.98571855, 0.9848551, 0.9823206, 0.9865163, 0.9859528, 0.9767393, 0.9876667, 0.98783803, 0.98345274, 0.9837577, 0.98523533, 0.97589684, 0.98569363, 0.98464036, 0.9826049, 0.98627496, 0.9856806, 0.97552073, 0.9879116, 0.9882437, 0.981262, 0.9835924, 0.9850767, 0.975446, 0.98578495, 0.98486024, 0.9822574, 0.9864182, 0.9859222, 0.97673416, 0.9877148, 0.98787385, 0.983395, 0.9838087, 0.98529077, 0.97601414, 0.985735, 0.98483926, 0.98249316, 0.9862952, 0.9857372, 0.9759, 0.9879433, 0.98837924, 0.98136824, 0.9837374, 0.9852263, 0.97582406, 0.9858342, 0.98495275, 0.98242253, 0.98655576, 0.9860578, 0.9769245, 0.98773205, 0.98786116, 0.98347986, 0.9838727, 0.98539424, 0.9761787, 0.9857592, 0.98484516, 0.9827044, 0.9863471, 0.98580265, 0.97625744, 0.98802346, 0.98841697, 0.98162353, 0.9837601, 0.9852688, 0.9759149, 0.9858842, 0.9850036, 0.9826231, 0.9865038, 0.9861009, 0.97700316, 0.9877631, 0.9879274, 0.98368573, 0.9838225, 0.985388, 0.97629446, 0.98580277, 0.9848813, 0.9827739, 0.98630625, 0.98576486, 0.9762037, 0.98796916, 0.9884249, 0.98159415, 0.98370695, 0.985205, 0.9757981, 0.9858301, 0.9849861, 0.98249996, 0.9865424, 0.9860614, 0.97694516, 0.9877231, 0.9879425, 0.9836063, 0.9838934, 0.98541284, 0.9762207, 0.98575515, 0.9848919, 0.9827039, 0.9863878, 0.9857759, 0.9760794, 0.9879254, 0.9884135, 0.98152703, 0.98382413, 0.9853021, 0.9757072, 0.98577505, 0.98496336, 0.9825028, 0.9865849, 0.98611635, 0.9767904, 0.98768413, 0.9879297, 0.983565, 0.98392165, 0.98541945, 0.97609705, 0.9857307, 0.9848208, 0.98264945, 0.98638874, 0.9857694, 0.9759353, 0.98790145, 0.98836863, 0.9814709, 0.9838028, 0.98521787, 0.9756341, 0.9857739, 0.9848814, 0.9825056, 0.9865464, 0.98604274, 0.9767864, 0.9876545, 0.9878753, 0.9835562, 0.98384714, 0.98535013, 0.9760612, 0.98573744, 0.9848203, 0.9827357, 0.9863657, 0.9857948, 0.9758564, 0.98790854, 0.98840415, 0.9815778, 0.98374754, 0.9852356, 0.9754833, 0.98579675, 0.98495656, 0.9825338, 0.9865777, 0.9860891, 0.97672075, 0.987667, 0.9879303, 0.98361975, 0.98387814, 0.98538244, 0.9759461, 0.98570746, 0.98486286, 0.98271495, 0.98634267, 0.9857942, 0.97579986, 0.9878913, 0.9883797, 0.981601, 0.9837051, 0.98525476, 0.9753671, 0.9857527, 0.98491836, 0.9825174, 0.98652965, 0.9861301, 0.976646, 0.98770064, 0.9879191, 0.98362553, 0.98383075, 0.98546404, 0.9758564, 0.9857658, 0.98484796, 0.9827195, 0.98633087, 0.9858571, 0.97577584, 0.98791015, 0.9884035, 0.9815252, 0.9837263, 0.9853366, 0.97536373, 0.98580337, 0.98492783, 0.98241264, 0.9865148, 0.9861852, 0.9765667, 0.98771065, 0.9878913, 0.9834749, 0.9838516, 0.9854788, 0.97584236, 0.98569924, 0.98482215, 0.98261553, 0.9863319, 0.9859381, 0.97572964, 0.9878741, 0.9883747, 0.9814423, 0.9837574, 0.98537016, 0.97519344, 0.98575133, 0.9848985, 0.9823764, 0.9865335, 0.9862177, 0.97649866, 0.9876595, 0.9878848, 0.9835478, 0.98384136, 0.9855217, 0.97576994, 0.9857225, 0.9848046, 0.982631, 0.9863316, 0.9858972, 0.9757367, 0.98787326, 0.98836666, 0.9814797, 0.9837452, 0.98537695, 0.9753347, 0.9857615, 0.98490393, 0.98241365, 0.98657423, 0.98621255, 0.9765628, 0.9876836, 0.9878857, 0.98356324, 0.9838839, 0.9855025, 0.97587967, 0.985746, 0.98483837, 0.9826208, 0.986319, 0.9859092, 0.9755862, 0.98788875, 0.9884039, 0.9814414, 0.9837443, 0.9853337, 0.97518075, 0.9857997, 0.9849561, 0.982342, 0.986568, 0.9861816, 0.9765093, 0.98771197, 0.9879451, 0.98343694, 0.9838188, 0.985482, 0.9757363, 0.9857349, 0.98485696, 0.98248374, 0.9863142, 0.9858673, 0.97545177, 0.98786896, 0.9884156, 0.98132104, 0.9837555, 0.98539144, 0.97519433, 0.9858155, 0.98497945, 0.9823315, 0.98652524, 0.9861852, 0.9764049, 0.9877003, 0.98795307, 0.9834795, 0.98385644, 0.9854966, 0.9756316, 0.9857485, 0.9848401, 0.982507, 0.9863325, 0.98589337, 0.9756066, 0.98788804, 0.9883809, 0.9813922, 0.98379326, 0.9853858, 0.97517633, 0.98580104, 0.9849118, 0.98229665, 0.98653954, 0.9861989, 0.97652787, 0.987683, 0.9879376, 0.98347926, 0.98390377, 0.98547906, 0.97580147, 0.98574, 0.98481697, 0.98255557, 0.986357, 0.98590416, 0.9755754, 0.987917, 0.98841685, 0.9813813, 0.9837974, 0.98540384, 0.97505796, 0.9858038, 0.984901, 0.98224914, 0.98650265, 0.98618114, 0.9763693, 0.9876659, 0.98789257, 0.9833842, 0.9838176, 0.9854692, 0.9757554, 0.98567873, 0.9848033, 0.98252445, 0.98625153, 0.98583406, 0.9756234, 0.9878848, 0.9883624, 0.98131096, 0.9836549, 0.9853086, 0.97526157, 0.98576105, 0.9848625, 0.982264, 0.98644733, 0.9861048, 0.97649926, 0.98764706, 0.9878969, 0.9833936, 0.9838214, 0.9854315, 0.97585106, 0.9856602, 0.984729, 0.98254484, 0.9862627, 0.9858585, 0.9757193, 0.987862, 0.9883592, 0.98138463, 0.98371977, 0.98531705, 0.97534347, 0.98577297, 0.9848889, 0.98233265, 0.9865378, 0.9861729, 0.9766102, 0.98760194, 0.9879241, 0.98342335, 0.9838479, 0.98543715, 0.975831, 0.9856714, 0.9847423, 0.9824693, 0.98632056, 0.98583174, 0.97576183, 0.9878554, 0.9883459, 0.9813766, 0.9837268, 0.9853418, 0.97532505, 0.98574, 0.9848555, 0.9823122, 0.98654497, 0.9861831, 0.97662383, 0.9876512, 0.98786813, 0.98346776, 0.98384386, 0.9854289, 0.97579104, 0.98563194, 0.98475766, 0.9824782, 0.98627275, 0.9857729, 0.9757632, 0.9877928, 0.9883465, 0.9812851, 0.98370916, 0.9852748, 0.9753677, 0.9857113, 0.98486644, 0.98224604, 0.9864921, 0.9861363, 0.97667366, 0.9876072, 0.9878628, 0.9833669, 0.98379254, 0.9853838, 0.9758616, 0.98563874, 0.98476493, 0.9824431, 0.9862317, 0.9858255, 0.97577614, 0.98780686, 0.98834944, 0.981261, 0.98367363, 0.9853214, 0.97535104, 0.9856919, 0.9848278, 0.9821896, 0.9864909, 0.9862195, 0.97664, 0.9875973, 0.98778105, 0.9833535, 0.9837437, 0.98547757, 0.97586143, 0.985628, 0.9847231, 0.9824046, 0.986276, 0.98586774, 0.9757565, 0.9878066, 0.9882889, 0.98123103, 0.9837028, 0.98535615, 0.9754106, 0.9857451, 0.9848487, 0.98220843, 0.986511, 0.986236, 0.9766692, 0.98766845, 0.98785585, 0.98333573, 0.9838014, 0.985495, 0.9758838, 0.9856801, 0.9848306, 0.9824229, 0.98631835, 0.9859351, 0.97582906, 0.9878235, 0.9883696, 0.98129153, 0.98372424, 0.98539585, 0.97541887, 0.98573315, 0.9849036, 0.9822026, 0.9865583, 0.9862871, 0.9766797, 0.9876295, 0.9878991, 0.98331547, 0.98383534, 0.98562425, 0.97584, 0.98568255, 0.9847846, 0.98242116, 0.98630536, 0.9860352, 0.975749, 0.98783684, 0.9884079, 0.98129433, 0.9837801, 0.98545885, 0.9753694, 0.98572224, 0.98488855, 0.98217547, 0.98656887, 0.986342, 0.9766174, 0.9876209, 0.987906, 0.9833436, 0.9838891, 0.98562264, 0.9759577, 0.9856514, 0.9848082, 0.9824484, 0.9863668, 0.9860205, 0.9758354, 0.98781824, 0.9884425, 0.98137075, 0.983805, 0.9855285, 0.97554344, 0.98575807, 0.98498195, 0.9823571, 0.98660964, 0.9863934, 0.9768247, 0.98765135, 0.98797333, 0.9834319, 0.9839442, 0.9856963, 0.9759888, 0.9856786, 0.9848734, 0.9825038, 0.98640424, 0.98606664, 0.9758859, 0.98784083, 0.9883895, 0.9813861, 0.98380005, 0.985531, 0.9754877, 0.98575664, 0.9849761, 0.9823346, 0.9866217, 0.98636365, 0.97676396, 0.9876718, 0.98793656, 0.98347664, 0.9839407, 0.98565996, 0.97591853, 0.9857292, 0.98482966, 0.9825174, 0.9863971, 0.9860241, 0.9757759, 0.98786396, 0.98842794, 0.98139995, 0.9837938, 0.9855676, 0.9754048, 0.98578125, 0.98497736, 0.98230517, 0.9865642, 0.98635286, 0.97668046, 0.98767406, 0.9878741, 0.98345566, 0.98389584, 0.9856427, 0.97594327, 0.98569536, 0.9848016, 0.98257405, 0.98639256, 0.9860351, 0.9758613, 0.9879676, 0.9884552, 0.9814339, 0.98384553, 0.9855682, 0.9755729, 0.98582166, 0.98497885, 0.98241264, 0.9865768, 0.98637646, 0.97688794, 0.987706, 0.98799914, 0.9835681, 0.983949, 0.98572505, 0.9760335, 0.98577, 0.98499936, 0.98257774, 0.98638546, 0.9860615, 0.9760065, 0.987905, 0.98854744, 0.98150617, 0.9838628, 0.98559475, 0.9755828, 0.98579615, 0.9850787, 0.9823697, 0.9866559, 0.9864089, 0.9769265, 0.98769635, 0.9880006, 0.98347974, 0.9839802, 0.98571056, 0.97620094, 0.98573637, 0.98491836, 0.9825672, 0.9864908, 0.9861094, 0.9760533, 0.9880194, 0.98851764, 0.9814361, 0.9838844, 0.98556554, 0.9758246, 0.98577243, 0.9850678, 0.98240423, 0.9866469, 0.9863864, 0.97706825, 0.9876988, 0.9880554, 0.98358285, 0.9840231, 0.9857284, 0.976344, 0.9857365, 0.985067, 0.9826863, 0.98653185, 0.9861685, 0.9763164, 0.98789436, 0.98862725, 0.98155195, 0.9839538, 0.98572385, 0.97596484, 0.9858207, 0.98519516, 0.98246795, 0.9866979, 0.9864887, 0.97706085, 0.9877275, 0.98812324, 0.9835387, 0.98405033, 0.9857884, 0.9763619, 0.98575085, 0.985126, 0.982572, 0.9864409, 0.98618937, 0.9761378, 0.9878863, 0.9886453, 0.9814455, 0.9838765, 0.985667, 0.97583914, 0.9857889, 0.9852158, 0.98238903, 0.98665136, 0.98644465, 0.97693926, 0.9876982, 0.98814046, 0.9835223, 0.9839851, 0.9857367, 0.9761627, 0.9857269, 0.98506725, 0.98255414, 0.98646194, 0.98610604, 0.97604275, 0.9878899, 0.9886441, 0.9814539, 0.9838797, 0.9856697, 0.97567093, 0.98579985, 0.9852051, 0.98238283, 0.9866334, 0.9864464, 0.97689694, 0.9877147, 0.9881436, 0.9834808, 0.9840021, 0.9857583, 0.97613096, 0.9857197, 0.9850568, 0.9825474, 0.9864501, 0.98610324, 0.9760231, 0.98790306, 0.98860466, 0.98143864, 0.9838753, 0.9856337, 0.9756789, 0.98579836, 0.9852066, 0.9824354, 0.9866559, 0.9864096, 0.9768038, 0.9876981, 0.98810077, 0.98353636, 0.9839612, 0.9857076, 0.9760125, 0.98574644, 0.9850309, 0.98261726, 0.9864383, 0.9861035, 0.97594553, 0.9878835, 0.9886225, 0.9814436, 0.9838604, 0.9856156, 0.97564006, 0.985797, 0.985166, 0.98239684, 0.9866717, 0.9864254, 0.976785, 0.9876719, 0.98807716, 0.98351985, 0.98398674, 0.9857404, 0.97612554, 0.98571587, 0.9850359, 0.982546, 0.9864754, 0.9861122, 0.9759125, 0.9879082, 0.9886213, 0.9814561, 0.98390263, 0.9855819, 0.9755137, 0.9857986, 0.98517436, 0.9823308, 0.9866861, 0.98636127, 0.9767389, 0.98770845, 0.98811066, 0.9835285, 0.9840227, 0.98566645, 0.9760088, 0.9857518, 0.98500836, 0.9825201, 0.9864693, 0.9860885, 0.97590363, 0.9879091, 0.98862946, 0.9814167, 0.9839055, 0.9854983, 0.97561795, 0.9858205, 0.9852077, 0.9823502, 0.9866537, 0.9863088, 0.9767581, 0.9876829, 0.9881197, 0.98344815, 0.983976, 0.9856172, 0.9760287, 0.9857669, 0.9850745, 0.9825221, 0.9864356, 0.98605514, 0.97594315, 0.9878856, 0.9886514, 0.9813965, 0.9838663, 0.98557216, 0.97563225, 0.9857992, 0.98519045, 0.982281, 0.9866502, 0.9863538, 0.9768296, 0.9876786, 0.9881115, 0.9834553, 0.98396, 0.98566794, 0.97604877, 0.9857203, 0.98501366, 0.9825425, 0.9864198, 0.98608667, 0.975941, 0.987872, 0.9885944, 0.9813174, 0.98386985, 0.98556554, 0.97565395, 0.9857936, 0.9851595, 0.98227733, 0.98664707, 0.98636425, 0.97678953, 0.9876551, 0.9880866, 0.9834418, 0.98397326, 0.9856973, 0.9760675, 0.98570746, 0.9850346, 0.98250353, 0.98642075, 0.986068, 0.9758519, 0.98787993, 0.98861796, 0.9813252, 0.9838785, 0.9856129, 0.97564983, 0.9857839, 0.98518616, 0.9823101, 0.98666334, 0.98637074, 0.97680783, 0.98766416, 0.988113, 0.9833996, 0.9840326, 0.9856619, 0.9760349, 0.9857238, 0.98503196, 0.9824997, 0.98642737, 0.9860691, 0.97589093, 0.9878621, 0.98862594, 0.9813219, 0.983876, 0.9856095, 0.9756504, 0.9857916, 0.9851772, 0.9822865, 0.9866528, 0.98638546, 0.9768067, 0.98767436, 0.98811394, 0.9834042, 0.98396564, 0.98566586, 0.9760336, 0.98572874, 0.9850122, 0.9824668, 0.98639995, 0.9860889, 0.9758999, 0.9878566, 0.98860246, 0.98138535, 0.98386407, 0.9855875, 0.9756344, 0.98578006, 0.98517865, 0.9823352, 0.9866348, 0.9863732, 0.9768059, 0.9876747, 0.9880925, 0.98340386, 0.9839892, 0.98567885, 0.97607887, 0.9857399, 0.9849861, 0.98250604, 0.9864357, 0.98607564, 0.975933, 0.9878777, 0.9885886, 0.9813426, 0.98387265, 0.98560286, 0.9756781, 0.985831, 0.98518246, 0.98230404, 0.98664707, 0.9863624, 0.97683424, 0.9877001, 0.9880797, 0.98341924, 0.9839649, 0.98567456, 0.9760913, 0.9856993, 0.98498535, 0.98247904, 0.9864341, 0.9860359, 0.9758892, 0.9878429, 0.9885787, 0.9813531, 0.9838979, 0.9855638, 0.9755804, 0.9857561, 0.98514426, 0.9823085, 0.9866181, 0.9863144, 0.9767591, 0.98761994, 0.98809135, 0.98340183, 0.98399186, 0.9856544, 0.9760435, 0.9856619, 0.9849926, 0.98243207, 0.98643756, 0.98607427, 0.9759142, 0.98783803, 0.9886037, 0.9812781, 0.9839274, 0.98558986, 0.9756644, 0.9857438, 0.98516697, 0.98223674, 0.986676, 0.986351, 0.9768445, 0.98763835, 0.98808306, 0.9834711, 0.9839788, 0.9856708, 0.9760793, 0.9856742, 0.9849776, 0.98246926, 0.9864538, 0.98605853, 0.97595894, 0.9878358, 0.9885837, 0.9813433, 0.98391694, 0.9855783, 0.9756732, 0.9857382, 0.98516405, 0.9823043, 0.9867034, 0.9863462, 0.97684425, 0.987628, 0.9880881, 0.9834321, 0.98404896, 0.98569447, 0.97611064, 0.9856822, 0.98501486, 0.9825048, 0.9865153, 0.9860919, 0.9759971, 0.98782605, 0.98861736, 0.9813751, 0.984036, 0.98562974, 0.9757521, 0.98577845, 0.9851965, 0.9823706, 0.98672533, 0.98641646, 0.9769219, 0.9876582, 0.9881076, 0.9834943, 0.98406667, 0.98572797, 0.97611666, 0.98573107, 0.9850112, 0.98252654, 0.9864921, 0.98607206, 0.97596437, 0.9878515, 0.9886009, 0.9814322, 0.9839632, 0.9856172, 0.97567934, 0.9857804, 0.985166, 0.9823353, 0.98671836, 0.9863804, 0.9768842, 0.98767847, 0.98810124, 0.98348343, 0.98406273, 0.98569757, 0.9761402, 0.9857291, 0.9849731, 0.982498, 0.9865149, 0.9860817, 0.97598106, 0.98785096, 0.98860323, 0.981355, 0.9839974, 0.98557913, 0.9756867, 0.98580056, 0.98518384, 0.98229563, 0.9867555, 0.9863479, 0.9768828, 0.9876622, 0.98810214, 0.9834673, 0.9840407, 0.98568296, 0.97609466, 0.9857333, 0.9849994, 0.98249775, 0.9864692, 0.9860659, 0.9759883, 0.98784524, 0.98861617, 0.9813504, 0.9839391, 0.985623, 0.9756414, 0.9858186, 0.9851816, 0.9822647, 0.9866798, 0.9863694, 0.9768087, 0.98766786, 0.9880997, 0.98340756, 0.984028, 0.9857144, 0.9760384, 0.98571926, 0.9849961, 0.9824684, 0.9864942, 0.98609734, 0.9759486, 0.9878222, 0.98859495, 0.9813904, 0.98398423, 0.9856282, 0.9756487, 0.9858002, 0.9851858, 0.98231816, 0.9867316, 0.9864302, 0.97687054, 0.98764694, 0.9881065, 0.9834711, 0.98408014, 0.9857693, 0.9761421, 0.985756, 0.985022, 0.98256254, 0.9865039, 0.9861594, 0.97594994, 0.98787445, 0.9886341, 0.9814067, 0.9840078, 0.9856725, 0.9757131, 0.98582387, 0.98523617, 0.98234636, 0.9867648, 0.9864323, 0.9768618, 0.98767275, 0.9881458, 0.983526, 0.9841374, 0.98576176, 0.9761293, 0.9857825, 0.9850603, 0.98253804, 0.9865669, 0.98611784, 0.97596157, 0.98786736, 0.9886326, 0.9814705, 0.9840326, 0.98571926, 0.9757461, 0.9858342, 0.9852683, 0.98236674, 0.9867511, 0.98643166, 0.97689235, 0.987695, 0.9881648, 0.9835525, 0.9840815, 0.98576653, 0.9761204, 0.985778, 0.9850621, 0.982579, 0.98656416, 0.9861069, 0.97593373, 0.98786783, 0.98865694, 0.98151416, 0.98408717, 0.9856119, 0.97565335, 0.9858001, 0.9852173, 0.98240995, 0.98681843, 0.98640394, 0.97679895, 0.98766196, 0.98808146, 0.9835638, 0.98417646, 0.98571193, 0.9760909, 0.9857475, 0.98496914, 0.98257923, 0.9866071, 0.98609084, 0.9759069, 0.98784685, 0.9885097, 0.981453, 0.98411685, 0.9855692, 0.9755578, 0.9857916, 0.9850594, 0.98239225, 0.98683894, 0.9863814, 0.9767676, 0.9876658, 0.9880597, 0.98351455, 0.9841797, 0.98571485, 0.9760325, 0.98575366, 0.9849554, 0.98257565, 0.9866052, 0.98609245, 0.9758504, 0.98784757, 0.9885648, 0.98141116, 0.98406273, 0.98562163, 0.9755973, 0.98577714, 0.98517746, 0.9823633, 0.98678625, 0.98638165, 0.9768364, 0.9876674, 0.9881224, 0.98352, 0.9841679, 0.9857263, 0.976043, 0.9857399, 0.9849722, 0.9825698, 0.98659027, 0.98612434, 0.9759282, 0.98785245, 0.9886126, 0.98143876, 0.98410684, 0.9856246, 0.9756058, 0.9857593, 0.98516035, 0.98237157, 0.9867773, 0.9863739, 0.9767646, 0.98763764, 0.988089, 0.9835328, 0.9841787, 0.9857072, 0.9760325, 0.98571795, 0.98495275, 0.98257154, 0.9866001, 0.9861048, 0.97592586, 0.98790187, 0.9885954, 0.9814654, 0.984126, 0.98564166, 0.9756302, 0.9858207, 0.9851908, 0.98242044, 0.9868182, 0.9864151, 0.976834, 0.9876857, 0.988145, 0.98357224, 0.98420405, 0.9857474, 0.97607124, 0.98576325, 0.9850111, 0.9826352, 0.9865935, 0.98612714, 0.97591275, 0.9878726, 0.9886535, 0.98161745, 0.98412895, 0.9856956, 0.9755845, 0.9858249, 0.98524505, 0.982555, 0.98685396, 0.98646414, 0.97683626, 0.9876879, 0.9881346, 0.98367167, 0.98422456, 0.98578155, 0.97602034, 0.9857761, 0.98497945, 0.982733, 0.9866631, 0.9861838, 0.97590035, 0.9878869, 0.9886169, 0.98162377, 0.9842048, 0.98570186, 0.9756414, 0.9858264, 0.98519737, 0.9825513, 0.9868687, 0.9864645, 0.97678125, 0.98767334, 0.98812264, 0.983684, 0.98424363, 0.98581135, 0.975997, 0.9857495, 0.9850004, 0.98272926, 0.98664916, 0.9861705, 0.9758204, 0.98787737, 0.9886246, 0.9816342, 0.9841868, 0.9857156, 0.9755575, 0.9857839, 0.9851864, 0.982542, 0.9868655, 0.9864689, 0.97676075, 0.9876638, 0.98811346, 0.9836606, 0.9842606, 0.9857959, 0.9759947, 0.9857657, 0.9849541, 0.9826949, 0.98661983, 0.98617816, 0.97590816, 0.98788875, 0.98860174, 0.9816296, 0.9841718, 0.98575133, 0.97554624, 0.985824, 0.98518026, 0.98253286, 0.98684835, 0.98651224, 0.97674394, 0.98769045, 0.98810285, 0.9836751, 0.9842702, 0.98582757, 0.97597516, 0.9857862, 0.98500127, 0.98273635, 0.9866322, 0.98622626, 0.9758292, 0.98787993, 0.98860234, 0.9816473, 0.9841887, 0.98574114, 0.9755214, 0.9858299, 0.9851643, 0.9825591, 0.98686314, 0.98648196, 0.976714, 0.98771334, 0.9881005, 0.98368055, 0.9842365, 0.9858461, 0.9760203, 0.985814, 0.98495525, 0.9827762, 0.9866604, 0.9862558, 0.9759069, 0.9879132, 0.98860335, 0.9816789, 0.9841633, 0.9857674, 0.9755922, 0.985886, 0.98515654, 0.9825934, 0.98686206, 0.9865116, 0.9767617, 0.98769534, 0.988111, 0.983751, 0.9842388, 0.98585933, 0.9759805, 0.98581934, 0.9849771, 0.982802, 0.98666126, 0.9862366, 0.97583073, 0.98790026, 0.9886097, 0.98168224, 0.9841506, 0.9857534, 0.97550154, 0.9858423, 0.98516726, 0.9825728, 0.98685396, 0.9865088, 0.97674984, 0.9877216, 0.9881209, 0.98368317, 0.98426485, 0.98585284, 0.9760168, 0.9857753, 0.984993, 0.9827685, 0.98663884, 0.98622614, 0.97586197, 0.9878807, 0.9885844, 0.9816456, 0.9842138, 0.9857964, 0.9755652, 0.9857937, 0.9851769, 0.98259515, 0.98687875, 0.9864801, 0.97677714, 0.9876852, 0.9881093, 0.9836825, 0.9843053, 0.98584783, 0.9760164, 0.98578227, 0.98497236, 0.98268306, 0.98667425, 0.98620456, 0.975863, 0.9878465, 0.98863846, 0.98163915, 0.9841709, 0.985757, 0.97555864, 0.9857847, 0.98521274, 0.9825802, 0.986879, 0.9864813, 0.97671753, 0.9876566, 0.98814607, 0.9837162, 0.98420924, 0.9858057, 0.97590375, 0.98570615, 0.9849834, 0.98266786, 0.98655623, 0.986196, 0.9758267, 0.9878572, 0.98858356, 0.9815429, 0.9840477, 0.9857166, 0.97542995, 0.9857613, 0.98513985, 0.98247313, 0.98681283, 0.9864466, 0.9767627, 0.9876718, 0.9881138, 0.98363507, 0.9841942, 0.9857399, 0.97596484, 0.9857117, 0.98494124, 0.9826571, 0.9865885, 0.98616064, 0.9758539, 0.9878171, 0.98858196, 0.98153603, 0.9841501, 0.9856941, 0.97543246, 0.98576313, 0.98509103, 0.9824614, 0.98684335, 0.98641264, 0.976763, 0.98764855, 0.9881043, 0.9836224, 0.98426014, 0.9857356, 0.9760066, 0.9856569, 0.98491794, 0.98268193, 0.9866398, 0.98614067, 0.9758965, 0.98781466, 0.98858714, 0.981644, 0.9842132, 0.98568344, 0.97562706, 0.98572874, 0.9851424, 0.9825592, 0.98686796, 0.98643047, 0.9767818, 0.987627, 0.98811823, 0.983642, 0.98432356, 0.9857387, 0.97596097, 0.9856272, 0.9849031, 0.9826656, 0.9866701, 0.9861518, 0.9759011, 0.98781174, 0.988593, 0.9816209, 0.9842737, 0.98566294, 0.9755222, 0.985749, 0.98511314, 0.9824919, 0.98692524, 0.9864335, 0.9769643, 0.9876575, 0.98809063, 0.9838258, 0.9843546, 0.9858897, 0.9760568, 0.98568624, 0.98494774, 0.98282444, 0.98677963, 0.98627067, 0.97605556, 0.98786783, 0.98858905, 0.9816638, 0.9843225, 0.9858504, 0.97566825, 0.98588306, 0.98515224, 0.98251915, 0.9869478, 0.9866116, 0.9768984, 0.98772055, 0.98811215, 0.9836781, 0.98427737, 0.9858767, 0.97626764, 0.98573166, 0.98496, 0.9826026, 0.98657364, 0.98626417, 0.97597253, 0.9878725, 0.9886208, 0.98153144, 0.9840603, 0.9858617, 0.9758242, 0.9857813, 0.98517287, 0.9824218, 0.9867723, 0.9865881, 0.97694933, 0.98768044, 0.98816884, 0.9835809, 0.98409295, 0.98589116, 0.9761544, 0.98569214, 0.98500824, 0.9825347, 0.98640984, 0.98623997, 0.97591263, 0.9878727, 0.9886469, 0.9814358, 0.9838628, 0.98585725, 0.9756132, 0.985804, 0.98519677, 0.98237604, 0.9866599, 0.9866321, 0.97689337, 0.98767203, 0.9881672, 0.9835549, 0.9839339, 0.98593104, 0.9761594, 0.985705, 0.9849956, 0.98256016, 0.98637897, 0.9862991, 0.97610486, 0.9878465, 0.9885904, 0.98150086, 0.9838674, 0.98585767, 0.97570604, 0.98579764, 0.98518395, 0.9824507, 0.9866472, 0.98663825, 0.976943, 0.9876472, 0.9881579, 0.983647, 0.984056, 0.98595387, 0.976226, 0.9856968, 0.9850464, 0.9826398, 0.98637223, 0.98631656, 0.97611225, 0.9878548, 0.98863167, 0.98152465, 0.9838817, 0.9859417, 0.97574866, 0.9857803, 0.9852276, 0.982437, 0.98656726, 0.986692, 0.9769686, 0.9876325, 0.9881914, 0.9835836, 0.98388684, 0.9860117, 0.9762156, 0.9856522, 0.985068, 0.982614, 0.98626566, 0.9863509, 0.97604793, 0.98782676, 0.98862666, 0.98151577, 0.9837204, 0.9858967, 0.9756806, 0.9857247, 0.9852142, 0.98244506, 0.98650205, 0.98668146, 0.9770132, 0.987623, 0.98818725, 0.9835957, 0.98380375, 0.9860086, 0.97619253, 0.9856284, 0.9850551, 0.98260045, 0.98622036, 0.98638976, 0.976079, 0.98779845, 0.98865217, 0.98150784, 0.9837479, 0.98596036, 0.97575116, 0.98573303, 0.9852319, 0.9824271, 0.9865604, 0.98672205, 0.9770422, 0.9876132, 0.9881763, 0.9835946, 0.9839151, 0.98602974, 0.9762647, 0.9856318, 0.9850695, 0.98260033, 0.9863298, 0.98638433, 0.9761085, 0.9877965, 0.98866093, 0.9815266, 0.983815, 0.9859675, 0.9757692, 0.9857268, 0.9852168, 0.9823989, 0.98656785, 0.9866963, 0.97693366, 0.98762405, 0.98818105, 0.9835999, 0.983892, 0.98602957, 0.97620845, 0.9856355, 0.9850369, 0.98260975, 0.98630697, 0.98635024, 0.97606385, 0.9877989, 0.98864436, 0.9815337, 0.9837974, 0.98592097, 0.9757701, 0.98571706, 0.98519725, 0.98243123, 0.98655427, 0.9866862, 0.9769413, 0.9876016, 0.98818237, 0.9836135, 0.98393553, 0.98599046, 0.9762598, 0.9856455, 0.98503023, 0.9826069, 0.9862893, 0.98639613, 0.97609156, 0.9878014, 0.9886515, 0.9815316, 0.9838755, 0.9859675, 0.9758136, 0.98573244, 0.98519284, 0.98242724, 0.9866167, 0.986754, 0.9770109, 0.98764277, 0.98816806, 0.9835855, 0.9840254, 0.9860248, 0.97635704, 0.9856613, 0.9849609, 0.98258835, 0.98632866, 0.9863842, 0.9762196, 0.9877872, 0.9885926, 0.98151475, 0.9838717, 0.9859803, 0.9759065, 0.9857118, 0.9851843, 0.98237705, 0.98657966, 0.98673785, 0.97706294, 0.9875973, 0.9881471, 0.98357797, 0.9839197, 0.9860447, 0.97634387, 0.98560566, 0.98496336, 0.9825635, 0.9862682, 0.98639977, 0.97610533, 0.98774856, 0.98860395, 0.98152405, 0.98374504, 0.98597366, 0.97578466, 0.98567384, 0.98514706, 0.9824155, 0.98649615, 0.98673797, 0.9769612, 0.98759776, 0.98811895, 0.9836524, 0.98383236, 0.98605245, 0.9762926, 0.985615, 0.984948, 0.98259664, 0.98623323, 0.98641706, 0.9760682, 0.98780173, 0.98856586, 0.981501, 0.98384017, 0.9859848, 0.9757894, 0.98571783, 0.98512346, 0.98242885, 0.9866288, 0.9867282, 0.97703505, 0.9876468, 0.98813033, 0.9835991, 0.98398304, 0.98604864, 0.9763875, 0.98565, 0.9849647, 0.98259526, 0.98640764, 0.9864458, 0.9761436, 0.98781615, 0.98858696, 0.98142004, 0.98390645, 0.98597586, 0.9758237, 0.9857211, 0.9851279, 0.9824008, 0.98665303, 0.986743, 0.9770214, 0.9876236, 0.9881393, 0.9835571, 0.98397845, 0.9860257, 0.9763324, 0.9856172, 0.98494136, 0.98252344, 0.9863934, 0.98641944, 0.97609943, 0.9877814, 0.9885621, 0.98141235, 0.9839453, 0.9859855, 0.97578114, 0.9856822, 0.9851335, 0.98235637, 0.9866364, 0.98671687, 0.977086, 0.98761207, 0.9881251, 0.9835282, 0.98403466, 0.98599803, 0.97622925, 0.985581, 0.98488265, 0.98242676, 0.9863928, 0.98641354, 0.9761036, 0.98779416, 0.9885682, 0.98138934, 0.98395073, 0.9859442, 0.97576195, 0.9857066, 0.98508275, 0.98231, 0.9866456, 0.98669016, 0.97707087, 0.9876082, 0.988138, 0.98345125, 0.9840381, 0.98598516, 0.9763766, 0.9856078, 0.9848905, 0.98241365, 0.9863614, 0.9864075, 0.97617483, 0.9878077, 0.98857516, 0.9813483, 0.9839549, 0.98595434, 0.975783, 0.9857603, 0.9851503, 0.98228514, 0.986637, 0.9867066, 0.9770945, 0.9876923, 0.98822576, 0.98350555, 0.9840745, 0.985987, 0.9762207, 0.98561406, 0.9850251, 0.9824223, 0.9863913, 0.9864023, 0.97603095, 0.98783875, 0.9886439, 0.98140293, 0.9839915, 0.98593646, 0.9757597, 0.98577464, 0.9852302, 0.98232746, 0.98668134, 0.98669106, 0.97706693, 0.9877499, 0.98816675, 0.98333335, 0.9841107, 0.9860324, 0.97623116, 0.9857254, 0.98496854, 0.9823163, 0.98645866, 0.9863834, 0.97587526, 0.98782986, 0.9886445, 0.9809451, 0.984008, 0.98590624, 0.97546387, 0.9857643, 0.98510367, 0.981872, 0.9867459, 0.9865826, 0.97665226, 0.98768777, 0.9880988, 0.9829223, 0.9841256, 0.9859022, 0.9759178, 0.985637, 0.9848549, 0.9819365, 0.986446, 0.986279, 0.9756507, 0.9877652, 0.9885628, 0.9808086, 0.9839929, 0.9858627, 0.97536683, 0.985699, 0.9850354, 0.9818016, 0.9867033, 0.98661447, 0.97662556, 0.9875825, 0.988079, 0.98297405, 0.984144, 0.98585594, 0.9758009, 0.9855562, 0.98488367, 0.9818908, 0.9864329, 0.9862265, 0.9757572, 0.98772264, 0.98848313, 0.9808772, 0.984118, 0.985765, 0.97542375, 0.9856844, 0.98501056, 0.9818242, 0.9867679, 0.9865393, 0.97660375, 0.98759973, 0.9880536, 0.983114, 0.98418045, 0.9857933, 0.97591317, 0.98549867, 0.9847837, 0.9820416, 0.98637223, 0.9862244, 0.9756625, 0.98768115, 0.9884576, 0.9808263, 0.9838659, 0.9857549, 0.9752805, 0.98559624, 0.98497564, 0.98176205, 0.9865257, 0.9865574, 0.97651917, 0.98752415, 0.98804945, 0.98296255, 0.9839009, 0.985846, 0.97577614, 0.98548615, 0.9847937, 0.98200077, 0.98623866, 0.98619473, 0.9755652, 0.9875951, 0.9883697, 0.9807693, 0.98372716, 0.985789, 0.97533405, 0.98552793, 0.9847777, 0.9817808, 0.98644036, 0.98661876, 0.97676075, 0.9875116, 0.9879401, 0.98306954, 0.9838874, 0.98597145, 0.9760598, 0.98545665, 0.98467064, 0.98196685, 0.98626, 0.98631567, 0.97585404, 0.987616, 0.9883726, 0.98081666, 0.9837488, 0.9859236, 0.9755372, 0.9854988, 0.98478115, 0.9818065, 0.986529, 0.98671544, 0.976752, 0.9874252, 0.98794216, 0.983008, 0.9839645, 0.9860301, 0.9759135, 0.98544097, 0.9846976, 0.9820017, 0.98626405, 0.9863554, 0.9756443, 0.98758507, 0.98833346, 0.9808278, 0.98379624, 0.9859776, 0.97542864, 0.9855292, 0.9847947, 0.98179424, 0.9865082, 0.98676014, 0.97664624, 0.9874636, 0.98792726, 0.9830584, 0.98398674, 0.9860042, 0.9759069, 0.9854264, 0.9846697, 0.98200136, 0.98624015, 0.9863477, 0.9756771, 0.98759913, 0.98835593, 0.98090184, 0.9837955, 0.9860125, 0.97544134, 0.9855111, 0.98484296, 0.9818616, 0.9865103, 0.98678976, 0.97663534, 0.98743665, 0.98797137, 0.98305583, 0.98394847, 0.98603, 0.9759163, 0.9853725, 0.98476726, 0.9819734, 0.9861809, 0.98633295, 0.9756787, 0.9875891, 0.9883762, 0.98081964, 0.9837057, 0.98598397, 0.9755113, 0.98552006, 0.98482764, 0.9818013, 0.9864091, 0.9867851, 0.9766823, 0.9874551, 0.98793447, 0.98302025, 0.9838924, 0.98603976, 0.9758798, 0.98540324, 0.98473674, 0.98195493, 0.9861582, 0.98636776, 0.9757698, 0.98758775, 0.9883829, 0.98086965, 0.9837254, 0.98600864, 0.9755187, 0.98548454, 0.9848081, 0.9818503, 0.9864414, 0.9867213, 0.9767418, 0.98741966, 0.98793006, 0.98304456, 0.98385483, 0.9860149, 0.97592056, 0.9853049, 0.9847151, 0.98195976, 0.98615533, 0.98637193, 0.9757547, 0.9875277, 0.9883868, 0.98078996, 0.9837109, 0.98601365, 0.9753891, 0.9854388, 0.9848171, 0.9818078, 0.98644906, 0.986778, 0.97661644, 0.98741525, 0.9879797, 0.9830525, 0.9839437, 0.98607033, 0.9758817, 0.98536354, 0.98476446, 0.9820134, 0.98620397, 0.9864471, 0.97566503, 0.9875396, 0.9884023, 0.9808405, 0.9837056, 0.98604226, 0.9753783, 0.985431, 0.9848616, 0.9818461, 0.9864247, 0.9867685, 0.9766649, 0.9874041, 0.98797685, 0.98303777, 0.98388684, 0.9860874, 0.97591865, 0.98535174, 0.98478574, 0.98198676, 0.98621476, 0.9865573, 0.9758414, 0.9875912, 0.9883894, 0.9808965, 0.9837704, 0.98615193, 0.97550505, 0.98548764, 0.98487747, 0.9818075, 0.98648477, 0.9869141, 0.97679454, 0.9874258, 0.9880304, 0.9830517, 0.98395616, 0.98619425, 0.97600716, 0.98534423, 0.984838, 0.9819794, 0.98626417, 0.9865807, 0.9759066, 0.9875523, 0.9884282, 0.9808538, 0.98380584, 0.9861357, 0.97557664, 0.9854513, 0.9849272, 0.98178333, 0.98652816, 0.9869789, 0.97681147, 0.9874041, 0.98809737, 0.983072, 0.9840515, 0.98627937, 0.9761001, 0.9853376, 0.98489296, 0.98197377, 0.98628515, 0.98660976, 0.97591394, 0.98756135, 0.9884497, 0.9808137, 0.9838702, 0.9862593, 0.97552854, 0.9854288, 0.9848978, 0.98183054, 0.9865364, 0.9870265, 0.9768053, 0.98738325, 0.9880754, 0.98304063, 0.9839945, 0.9863081, 0.97600085, 0.98534644, 0.9848638, 0.9819703, 0.9862736, 0.9866276, 0.9758258, 0.9875733, 0.9884375, 0.980791, 0.9838335, 0.9863136, 0.9755177, 0.985445, 0.9849266, 0.9817437, 0.9865445, 0.987065, 0.97684115, 0.98740804, 0.9880651, 0.9829812, 0.98401666, 0.9863463, 0.9761027, 0.9852877, 0.98485905, 0.9819038, 0.98625094, 0.9866761, 0.9758689, 0.98753184, 0.9884582, 0.9808005, 0.9838177, 0.98631847, 0.97555643, 0.9854068, 0.98495096, 0.9817167, 0.9864799, 0.9870668, 0.9767555, 0.98737574, 0.9880553, 0.9829616, 0.98396415, 0.9863371, 0.9760237, 0.98532075, 0.984877, 0.98189896, 0.986246, 0.9866985, 0.97587764, 0.9875808, 0.9884481, 0.9807912, 0.98384446, 0.9863203, 0.9756267, 0.98547655, 0.98491806, 0.9816741, 0.98655915, 0.987092, 0.97682184, 0.98747706, 0.9880591, 0.9829407, 0.98415, 0.9864172, 0.97612166, 0.98542607, 0.98487896, 0.981907, 0.98640126, 0.9867518, 0.9759719, 0.9876588, 0.98850596, 0.980809, 0.98406076, 0.9864128, 0.97571677, 0.9855396, 0.98504084, 0.9817386, 0.98671824, 0.98715997, 0.9769457, 0.98749906, 0.98810226, 0.9829571, 0.9841993, 0.9864253, 0.97620416, 0.9854838, 0.9849523, 0.9818654, 0.98645115, 0.98673856, 0.9759888, 0.9876522, 0.9885074, 0.9807453, 0.98404723, 0.9863531, 0.9756791, 0.98556846, 0.9850515, 0.981696, 0.9867237, 0.9871252, 0.97695494, 0.9874873, 0.98813975, 0.98299086, 0.98429084, 0.98643214, 0.97621036, 0.9853435, 0.9849613, 0.9818932, 0.9865072, 0.98676187, 0.9759443, 0.987633, 0.98852193, 0.980786, 0.9840588, 0.9864014, 0.9756739, 0.9854676, 0.98506063, 0.9817546, 0.9867143, 0.9871257, 0.9769718, 0.987438, 0.9881578, 0.98299676, 0.98423696, 0.9864176, 0.976112, 0.9853337, 0.9849207, 0.98193115, 0.9864873, 0.98669946, 0.9759562, 0.9876117, 0.9884992, 0.9808133, 0.9840372, 0.98638177, 0.9755906, 0.9854617, 0.98505384, 0.98175013, 0.9866834, 0.98716706, 0.97692925, 0.9874537, 0.988139, 0.9830131, 0.98419166, 0.98643744, 0.97618616, 0.98536414, 0.98494035, 0.9819723, 0.9864518, 0.9867817, 0.9759561, 0.9876309, 0.98853046, 0.9808617, 0.98399276, 0.9863812, 0.9755594, 0.9854849, 0.98503786, 0.9817894, 0.9866709, 0.9871306, 0.9768406, 0.98748344, 0.9881472, 0.9829964, 0.9841749, 0.98640937, 0.97601765, 0.9853807, 0.98492056, 0.9819172, 0.9864421, 0.98675805, 0.9758716, 0.9876309, 0.988483, 0.9807989, 0.9840101, 0.9863718, 0.97549886, 0.9854955, 0.98496765, 0.98171854, 0.98669004, 0.9871424, 0.97685355, 0.98747134, 0.9880795, 0.98292094, 0.9841734, 0.9864495, 0.9760291, 0.98536205, 0.9848556, 0.9818352, 0.98643893, 0.9867943, 0.97581035, 0.9876532, 0.9884886, 0.98072857, 0.9840006, 0.98639256, 0.97550213, 0.98550385, 0.9850134, 0.9816892, 0.9866825, 0.9871602, 0.9767736, 0.9874772, 0.9881026, 0.98294264, 0.9842233, 0.9864068, 0.9760631, 0.9853865, 0.9848535, 0.98181826, 0.9864431, 0.98674375, 0.9757932, 0.9876171, 0.98848313, 0.9806999, 0.98403037, 0.98638976, 0.9754436, 0.98548037, 0.9849666, 0.9816201, 0.9867027, 0.9871481, 0.97674394, 0.98748046, 0.9880868, 0.9828714, 0.98420227, 0.98641723, 0.97600627, 0.9853831, 0.984855, 0.9818208, 0.98644835, 0.98677987, 0.9757966, 0.9876431, 0.98846215, 0.9806833, 0.98400456, 0.9863675, 0.97545856, 0.9855005, 0.9849646, 0.9816488, 0.98664236, 0.98712975, 0.97670126, 0.9874576, 0.9880724, 0.98290044, 0.98416173, 0.986385, 0.975907, 0.9853151, 0.98480046, 0.9817823, 0.98640615, 0.98671025, 0.9756916, 0.98764056, 0.98846346, 0.9807294, 0.98400915, 0.9863521, 0.9753922, 0.9854734, 0.98496836, 0.9817137, 0.98669606, 0.9871288, 0.97664773, 0.98747057, 0.9880646, 0.9829191, 0.98421234, 0.98639524, 0.97589386, 0.985367, 0.9848483, 0.9818653, 0.98643744, 0.98674566, 0.97570384, 0.9876332, 0.9884707, 0.98073995, 0.98405045, 0.98636436, 0.97534096, 0.9854911, 0.9849474, 0.98168707, 0.986712, 0.9871235, 0.97669774, 0.98747146, 0.98806995, 0.98292106, 0.98426986, 0.9863958, 0.9758985, 0.9853389, 0.9848209, 0.98184127, 0.9864839, 0.98676836, 0.97569376, 0.9876016, 0.9884449, 0.98070025, 0.9841352, 0.98639476, 0.97543055, 0.9854493, 0.9849105, 0.9816751, 0.9867649, 0.9871272, 0.97667855, 0.98745173, 0.9880404, 0.9828898, 0.98428196, 0.98640835, 0.97591805, 0.9853249, 0.9847711, 0.98183215, 0.9865278, 0.98675746, 0.97572905, 0.9876044, 0.98843354, 0.98068696, 0.9841521, 0.9863986, 0.9753877, 0.98544675, 0.9849191, 0.98163706, 0.9867181, 0.9871367, 0.97668743, 0.9874363, 0.9880596, 0.9829019, 0.98426384, 0.98640436, 0.97587854, 0.9853237, 0.9847794, 0.9818237, 0.986497, 0.9867729, 0.9757062, 0.9876138, 0.9883813, 0.98065925, 0.9840618, 0.98637944, 0.9752911, 0.9854873, 0.98486423, 0.98159295, 0.98669654, 0.987166, 0.97660375, 0.98745626, 0.9880534, 0.9828332, 0.9841924, 0.9864053, 0.9758209, 0.9853155, 0.984786, 0.9817324, 0.98647827, 0.9867743, 0.9756472, 0.9875962, 0.9884105, 0.9806582, 0.98407584, 0.9864355, 0.9752858, 0.98543453, 0.9848914, 0.98158103, 0.9867077, 0.987194, 0.97655016, 0.9874602, 0.9880256, 0.9828022, 0.9842047, 0.98643893, 0.975778, 0.9853293, 0.9847888, 0.98175484, 0.98645633, 0.98678327, 0.9755459, 0.9876073, 0.98840743, 0.98063993, 0.98403925, 0.98636717, 0.9752075, 0.98544055, 0.9849001, 0.98152936, 0.9867011, 0.9871633, 0.97650754, 0.98744196, 0.9880486, 0.9828559, 0.98423, 0.9863922, 0.9757388, 0.9853414, 0.98476, 0.98174936, 0.9864589, 0.986731, 0.97551054, 0.98760307, 0.98839635, 0.98061246, 0.9841074, 0.9863804, 0.9752124, 0.98546576, 0.9848683, 0.9815487, 0.98670673, 0.9871681, 0.97650427, 0.98746717, 0.98798484, 0.98285776, 0.98419285, 0.98639995, 0.9757092, 0.9853558, 0.9847788, 0.9817176, 0.98645264, 0.9867485, 0.9755862, 0.9876198, 0.98839206, 0.98067284, 0.98403376, 0.9863805, 0.9752182, 0.9854602, 0.9848749, 0.98158354, 0.9866636, 0.9871579, 0.97655416, 0.9874766, 0.98800266, 0.98283046, 0.98419756, 0.9864176, 0.9756923, 0.9854037, 0.98477364, 0.9817475, 0.9864845, 0.9867512, 0.9754641, 0.9876096, 0.9883267, 0.9806116, 0.98405004, 0.9863651, 0.9751948, 0.98549366, 0.98484194, 0.98154956, 0.9867001, 0.98712, 0.97653246, 0.98746276, 0.9879847, 0.98277336, 0.98419696, 0.9863725, 0.9757642, 0.9853903, 0.9847313, 0.98170406, 0.9864575, 0.9867374, 0.97553515, 0.9875979, 0.98836154, 0.98058105, 0.9840141, 0.986339, 0.97525865, 0.98547375, 0.9848129, 0.98149866, 0.986689, 0.9871294, 0.9765406, 0.9874959, 0.98797226, 0.98279244, 0.9841746, 0.9863914, 0.9757382, 0.98539954, 0.9847321, 0.9817174, 0.98645437, 0.98675805, 0.975519, 0.9875983, 0.9883627, 0.98059857, 0.9840598, 0.9863552, 0.9752045, 0.98547894, 0.9848193, 0.98154575, 0.9867086, 0.9871065, 0.976491, 0.98746544, 0.98797053, 0.982869, 0.9842374, 0.98642796, 0.9757289, 0.98536503, 0.9847403, 0.98175025, 0.98647505, 0.9867642, 0.9755397, 0.98758775, 0.9883739, 0.98068035, 0.98407274, 0.98635715, 0.97521836, 0.98550767, 0.98485476, 0.98160124, 0.98673683, 0.9871367, 0.9764672, 0.987455, 0.9880205, 0.9828764, 0.9843126, 0.986446, 0.9757361, 0.9853853, 0.9847841, 0.9818044, 0.9865226, 0.98681015, 0.9756007, 0.9875744, 0.988372, 0.9806784, 0.98413175, 0.98645335, 0.97531587, 0.9854644, 0.98481303, 0.98156816, 0.9867506, 0.9872244, 0.9766284, 0.9874579, 0.9879748, 0.9828929, 0.98429817, 0.9865206, 0.97582823, 0.9853649, 0.98469895, 0.9818314, 0.9865218, 0.9868529, 0.9756974, 0.9875875, 0.98835504, 0.98070395, 0.9841956, 0.9864726, 0.9753498, 0.9854565, 0.984806, 0.9816052, 0.98679614, 0.9872452, 0.9766693, 0.9874739, 0.9879937, 0.98289216, 0.9843545, 0.9865017, 0.97591394, 0.9853426, 0.98471546, 0.981821, 0.98656005, 0.9868564, 0.9756993, 0.9875946, 0.9883569, 0.98069835, 0.9841877, 0.98645777, 0.97545505, 0.98546046, 0.984778, 0.9815813, 0.986799, 0.9872256, 0.9766591, 0.98745394, 0.9879433, 0.9829024, 0.9843568, 0.98651284, 0.9759335, 0.9853676, 0.98467976, 0.98183525, 0.9865903, 0.98687285, 0.9757037, 0.98756415, 0.9883309, 0.98072606, 0.98420566, 0.9865175, 0.9754456, 0.9854469, 0.9847782, 0.9816582, 0.98684734, 0.98728937, 0.97676885, 0.98744303, 0.98795706, 0.98289657, 0.98436666, 0.9865545, 0.9760271, 0.9853827, 0.98471117, 0.98182595, 0.98655623, 0.9868999, 0.9757632, 0.9875848, 0.9883332, 0.9807169, 0.9841576, 0.9865475, 0.97548306, 0.9854886, 0.98480576, 0.9816364, 0.98677313, 0.9872977, 0.97677904, 0.98744583, 0.987956, 0.98292613, 0.98434424, 0.9865724, 0.97596383, 0.98540115, 0.98470354, 0.9818179, 0.986562, 0.9869056, 0.9756756, 0.98756564, 0.98827434, 0.98073924, 0.9841642, 0.98653847, 0.9753118, 0.9854483, 0.98477477, 0.9816618, 0.9867861, 0.98730016, 0.9766495, 0.98742557, 0.98793596, 0.982936, 0.9843168, 0.98658615, 0.975894, 0.9853434, 0.98473036, 0.9818705, 0.9865572, 0.9869249, 0.9756915, 0.98756963, 0.9883165, 0.98075897, 0.9841654, 0.9865582, 0.9754367, 0.9854293, 0.9847925, 0.98165524, 0.98680764, 0.98731834, 0.9767007, 0.98744744, 0.987924, 0.9829522, 0.9843709, 0.9865794, 0.9758838, 0.9853256, 0.9847068, 0.98190445, 0.9865583, 0.98694485, 0.97567457, 0.9875846, 0.9883228, 0.98079187, 0.9841799, 0.98654914, 0.9752661, 0.9854515, 0.98479444, 0.9817328, 0.9868138, 0.9872972, 0.9765504, 0.9874315, 0.98794144, 0.98300576, 0.984361, 0.986562, 0.9758814, 0.98537457, 0.98470694, 0.981949, 0.9866008, 0.98691225, 0.97565335, 0.98758936, 0.9883245, 0.98078054, 0.9841531, 0.9865246, 0.9753016, 0.9854726, 0.9847868, 0.981698, 0.9868024, 0.9872837, 0.9765955, 0.98748046, 0.98793364, 0.9829684, 0.9843791, 0.98657817, 0.9758793, 0.9853956, 0.98474276, 0.9818779, 0.9866246, 0.9869193, 0.9756084, 0.9876074, 0.98835665, 0.9807586, 0.98424596, 0.9865183, 0.9752906, 0.9854659, 0.9847727, 0.9816328, 0.98686486, 0.98729765, 0.9765845, 0.9874386, 0.9879339, 0.9829423, 0.98443305, 0.98655534, 0.97574764, 0.9853998, 0.9846854, 0.981847, 0.9866404, 0.98693705, 0.9755922, 0.9876217, 0.98830134, 0.980756, 0.9842723, 0.98652804, 0.9753103, 0.9854929, 0.9847749, 0.9815907, 0.9868811, 0.9873326, 0.9765979, 0.98748183, 0.98795426, 0.9829575, 0.98445755, 0.9865772, 0.9758655, 0.98539364, 0.9847215, 0.98188287, 0.98665637, 0.986938, 0.97568023, 0.98760414, 0.98832536, 0.98074347, 0.98428845, 0.98655206, 0.9753053, 0.9855094, 0.9847669, 0.9816737, 0.986876, 0.9872966, 0.97655165, 0.98748857, 0.9879462, 0.98291945, 0.98441494, 0.98655486, 0.9757558, 0.98540884, 0.98470354, 0.98184663, 0.9866462, 0.9868666, 0.97557044, 0.9876144, 0.9883206, 0.9806917, 0.98422587, 0.986522, 0.97528106, 0.9855074, 0.9848047, 0.98162156, 0.9868726, 0.9872781, 0.9765015, 0.9874844, 0.9879411, 0.9829135, 0.98443353, 0.9865849, 0.9757583, 0.98539525, 0.9847088, 0.98183423, 0.98664695, 0.98692757, 0.97553533, 0.9875968, 0.9883088, 0.9807601, 0.98427415, 0.98655427, 0.97527087, 0.98548406, 0.984776, 0.981709, 0.986866, 0.98729277, 0.9765756, 0.98746675, 0.9879127, 0.98297995, 0.9844487, 0.9865806, 0.97577786, 0.9853876, 0.9846496, 0.9819086, 0.9866241, 0.9869058, 0.97548735, 0.98756427, 0.9882742, 0.9807748, 0.98427665, 0.9865263, 0.9752178, 0.9854681, 0.9847269, 0.9816967, 0.9868976, 0.9872782, 0.97644585, 0.98747045, 0.9878785, 0.98301494, 0.98445857, 0.986548, 0.97568023, 0.98539597, 0.9846503, 0.98192817, 0.98662794, 0.98688066, 0.9753355, 0.9876022, 0.98824054, 0.98081726, 0.9842451, 0.9865224, 0.97506195, 0.98552805, 0.9847013, 0.98172474, 0.9868519, 0.987284, 0.97639966, 0.98748046, 0.9878841, 0.9830048, 0.98443305, 0.9865445, 0.9756541, 0.98539597, 0.9846266, 0.98193735, 0.9866616, 0.9868746, 0.97538143, 0.9875887, 0.98825663, 0.9807583, 0.9842762, 0.98650557, 0.975088, 0.98548913, 0.98468864, 0.98164797, 0.9868731, 0.98727775, 0.9763971, 0.98747647, 0.98787236, 0.9829282, 0.9844146, 0.98653734, 0.9756506, 0.9854052, 0.9846414, 0.9818892, 0.9866334, 0.9869402, 0.97545856, 0.98761576, 0.9882748, 0.9808565, 0.9842777, 0.98657006, 0.9751398, 0.98551506, 0.98474336, 0.9817114, 0.98686993, 0.98724335, 0.9763971, 0.9874966, 0.98790026, 0.9830033, 0.98446715, 0.9865294, 0.97568786, 0.985439, 0.98465997, 0.9819062, 0.98663664, 0.9868629, 0.97541434, 0.98763216, 0.9882968, 0.9808046, 0.9842998, 0.98648816, 0.97516036, 0.9855049, 0.98472494, 0.98170704, 0.98687667, 0.9872487, 0.9764473, 0.9875161, 0.98790723, 0.98301816, 0.98443204, 0.9865186, 0.9756547, 0.9854213, 0.98469025, 0.98196214, 0.9866468, 0.9868834, 0.97545654, 0.9876468, 0.9883146, 0.98082215, 0.98430043, 0.986505, 0.9751703, 0.985537, 0.984729, 0.9817712, 0.9868651, 0.9872528, 0.9763941, 0.98751867, 0.9879155, 0.9830251, 0.9844289, 0.98653036, 0.9756376, 0.9854294, 0.98469603, 0.9819054, 0.986592, 0.986872, 0.9754013, 0.98765266, 0.9883171, 0.98086655, 0.9842234, 0.9865001, 0.97512496, 0.9855241, 0.98477536, 0.9817161, 0.98682165, 0.98724234, 0.9764463, 0.987508, 0.9879183, 0.98300886, 0.9843805, 0.9865301, 0.9756789, 0.985431, 0.984689, 0.98191667, 0.9865447, 0.9868932, 0.97546774, 0.98762286, 0.98827994, 0.98079705, 0.98418695, 0.9865295, 0.975068, 0.985543, 0.98472947, 0.9816861, 0.9867855, 0.98726857, 0.97638196, 0.9875259, 0.9879213, 0.9830146, 0.9843445, 0.9865277, 0.9756739, 0.9854177, 0.9846805, 0.9819037, 0.9864964, 0.9868944, 0.9754142, 0.9876352, 0.98828876, 0.98082757, 0.9841495, 0.9865429, 0.9751448, 0.98552203, 0.9847335, 0.98168015, 0.9867381, 0.98726094, 0.97641355, 0.98750913, 0.98792166, 0.9829768, 0.9843007, 0.98652583, 0.9756992, 0.98541266, 0.9847001, 0.9818887, 0.98648375, 0.9869042, 0.9754453, 0.9875864, 0.9883062, 0.9808112, 0.9840941, 0.98651206, 0.9751329, 0.9854968, 0.9847462, 0.98168796, 0.98674154, 0.9873038, 0.97644037, 0.98745733, 0.9879254, 0.9829994, 0.9842853, 0.9865445, 0.9756758, 0.9853703, 0.984713, 0.9819538, 0.9864675, 0.9868976, 0.9754081, 0.9875947, 0.98829275, 0.98088056, 0.9840754, 0.98651785, 0.9750686, 0.98544085, 0.98471826, 0.981725, 0.98673296, 0.98725486, 0.9763703, 0.9874423, 0.98789597, 0.9830372, 0.9842659, 0.9865559, 0.97562623, 0.9853345, 0.9846806, 0.9819434, 0.98645496, 0.98692083, 0.97542864, 0.98757946, 0.9882757, 0.98090494, 0.9840916, 0.98659325, 0.97513473, 0.985491, 0.9847569, 0.98174655, 0.9867518, 0.9873137, 0.9764529, 0.9874522, 0.98789155, 0.98306566, 0.98427415, 0.98659104, 0.97572666, 0.98535234, 0.9846844, 0.9819641, 0.98646736, 0.9869653, 0.97546333, 0.9875868, 0.9882697, 0.9808498, 0.9841067, 0.98659015, 0.9751142, 0.98544526, 0.98476505, 0.98175585, 0.9867261, 0.98729473, 0.976483, 0.98744535, 0.9879183, 0.9830554, 0.9842651, 0.9865789, 0.9757269, 0.98535293, 0.98471695, 0.9819803, 0.9864286, 0.9869123, 0.9755584, 0.98756135, 0.9882939, 0.98087597, 0.9840321, 0.98652005, 0.97527516, 0.9854256, 0.9847514, 0.98171014, 0.986681, 0.98728395, 0.97652346, 0.9874172, 0.98790735, 0.9830421, 0.9842521, 0.986575, 0.9757539, 0.98530674, 0.98467547, 0.9819496, 0.9864336, 0.9869841, 0.97555065, 0.98752964, 0.98823136, 0.98083454, 0.98407066, 0.98657143, 0.97523934, 0.9853799, 0.9846991, 0.9817561, 0.98677266, 0.98728436, 0.9765871, 0.98740673, 0.9879054, 0.98308474, 0.9843626, 0.9865826, 0.97589046, 0.9852955, 0.9847839, 0.9820224, 0.98654497, 0.9868918, 0.9755703, 0.9875255, 0.9883128, 0.9808859, 0.9841474, 0.9865031, 0.9752989, 0.98543763, 0.9848096, 0.98176587, 0.9868143, 0.9872503, 0.97657907, 0.9874271, 0.98796123, 0.98305357, 0.984371, 0.9865132, 0.97583675, 0.985316, 0.9847497, 0.98196834, 0.98653185, 0.98685884, 0.9756123, 0.98758066, 0.9883255, 0.98087287, 0.98413986, 0.9864898, 0.97527474, 0.98543787, 0.9848119, 0.9817375, 0.98678184, 0.9872192, 0.97664785, 0.9874198, 0.9879348, 0.98298526, 0.9843216, 0.98652303, 0.97585005, 0.98534954, 0.9847298, 0.98190147, 0.98655033, 0.98688155, 0.9756429, 0.9875688, 0.98832697, 0.98085105, 0.9841675, 0.9865487, 0.9753566, 0.9854343, 0.9847947, 0.98177665, 0.9867636, 0.9873087, 0.9766901, 0.98744637, 0.98792934, 0.98307806, 0.9843648, 0.9865741, 0.9760224, 0.9854594, 0.98472, 0.98202944, 0.98656577, 0.9869583, 0.9757564, 0.98760563, 0.98832464, 0.9809028, 0.98416626, 0.9865821, 0.9755273, 0.985494, 0.98483187, 0.9818388, 0.9868428, 0.98732936, 0.97679603, 0.98754615, 0.98799556, 0.9831457, 0.98439264, 0.9866333, 0.97602504, 0.9854704, 0.9847862, 0.9821282, 0.98660326, 0.98701173, 0.97581035, 0.98766345, 0.98836076, 0.9810642, 0.984318, 0.98668736, 0.9755661, 0.98552525, 0.98483735, 0.98188525, 0.98694915, 0.98744684, 0.9767776, 0.987554, 0.98796344, 0.983176, 0.98446065, 0.98670745, 0.97602296, 0.98544216, 0.9847996, 0.98212093, 0.98668426, 0.98700607, 0.9758125, 0.98769134, 0.9883377, 0.98107684, 0.98430717, 0.9866948, 0.97559243, 0.98551905, 0.9847921, 0.98196113, 0.986913, 0.98740363, 0.97691697, 0.98752844, 0.9879665, 0.98323965, 0.9844727, 0.98667973, 0.97606057, 0.98543197, 0.9848016, 0.9821606, 0.9866768, 0.9870129, 0.97578716, 0.9876495, 0.9883526, 0.98114336, 0.9843359, 0.98663235, 0.97556823, 0.9854814, 0.9848392, 0.98194665, 0.9869381, 0.9873991, 0.9768339, 0.9875281, 0.98796415, 0.98322314, 0.98453534, 0.9866862, 0.9760183, 0.98542905, 0.9847809, 0.982115, 0.98665416, 0.9869985, 0.97574687, 0.98761857, 0.9883357, 0.9810574, 0.9842785, 0.986616, 0.9754509, 0.9854939, 0.9848129, 0.9819276, 0.9868889, 0.98738664, 0.97672766, 0.98749965, 0.98793644, 0.9831867, 0.98450977, 0.9866991, 0.9759932, 0.98542595, 0.9847841, 0.9821245, 0.98664695, 0.9870502, 0.97576165, 0.98765993, 0.98829144, 0.98107004, 0.9842853, 0.986669, 0.9755485, 0.9854746, 0.98478496, 0.98188955, 0.98690337, 0.98737663, 0.97682834, 0.9875414, 0.98789793, 0.9831048, 0.9844988, 0.98665684, 0.9759403, 0.98540974, 0.9846987, 0.9819714, 0.98663676, 0.9870084, 0.9757003, 0.9876658, 0.98830575, 0.98095554, 0.9842867, 0.9866376, 0.97550213, 0.9855025, 0.98477143, 0.98184204, 0.9869238, 0.98740363, 0.976766, 0.9875744, 0.9879425, 0.9831104, 0.98446596, 0.9866847, 0.97597617, 0.98548, 0.98476446, 0.9821107, 0.9867084, 0.9870519, 0.9757061, 0.9876988, 0.98829573, 0.98103285, 0.984303, 0.98670024, 0.97545105, 0.9855611, 0.9847808, 0.98186034, 0.98691154, 0.98742455, 0.97676915, 0.9876204, 0.9879259, 0.98315483, 0.9844834, 0.9867071, 0.97596407, 0.9854756, 0.9847301, 0.9820087, 0.9866682, 0.9870923, 0.97575843, 0.9877142, 0.9883288, 0.98100066, 0.9843157, 0.98673415, 0.9755013, 0.9855473, 0.9847925, 0.9818242, 0.9869478, 0.9875089, 0.976814, 0.9875936, 0.98796684, 0.98308086, 0.9844562, 0.98677117, 0.97593236, 0.98546773, 0.98478204, 0.9820263, 0.9866616, 0.9871316, 0.97575074, 0.98770785, 0.9883088, 0.98099, 0.9843403, 0.986744, 0.975475, 0.98556775, 0.98478204, 0.98184174, 0.9869193, 0.9874879, 0.9768151, 0.98756194, 0.9879324, 0.983091, 0.9845147, 0.98664325, 0.97606224, 0.98545027, 0.9847814, 0.981907, 0.9866521, 0.9870095, 0.97582984, 0.9876632, 0.98829985, 0.98080784, 0.9842716, 0.986588, 0.9755415, 0.9855498, 0.98482275, 0.9817114, 0.9869084, 0.9873542, 0.9768449, 0.9875524, 0.98796904, 0.98299825, 0.9844391, 0.9866262, 0.9760296, 0.98547435, 0.9847771, 0.98194736, 0.986635, 0.9869754, 0.9758281, 0.9876686, 0.9883443, 0.9808312, 0.984297, 0.9866355, 0.97560185, 0.9855204, 0.9848449, 0.98170173, 0.98692113, 0.9873438, 0.9768455, 0.9875167, 0.9879804, 0.98295623, 0.98447543, 0.98659676, 0.97599596, 0.9854027, 0.98476356, 0.98189825, 0.98666066, 0.9869663, 0.9757952, 0.987599, 0.9883083, 0.98083603, 0.98428994, 0.986631, 0.97552586, 0.9854807, 0.98478717, 0.9816852, 0.986919, 0.98733205, 0.9768048, 0.9874692, 0.9879374, 0.9829614, 0.9844785, 0.98653734, 0.97595394, 0.985444, 0.98474586, 0.98192674, 0.98664707, 0.98694426, 0.9757606, 0.9876318, 0.98832047, 0.9807889, 0.9842891, 0.9865646, 0.97547954, 0.98547864, 0.9847986, 0.98168945, 0.9868819, 0.987352, 0.9767328, 0.9875117, 0.9879332, 0.9829531, 0.9844588, 0.9865952, 0.9757894, 0.985411, 0.98474157, 0.98185664, 0.9866631, 0.9869553, 0.9755727, 0.9875925, 0.9882742, 0.9807741, 0.98424375, 0.98656714, 0.97540367, 0.9854702, 0.98475766, 0.98167545, 0.9868608, 0.9873065, 0.9767453, 0.98749995, 0.9878911, 0.9829091, 0.9843769, 0.9865234, 0.9758977, 0.98543835, 0.9847438, 0.9817808, 0.9866212, 0.9868566, 0.97567004, 0.9875931, 0.98829573, 0.9806722, 0.9842338, 0.9865463, 0.97541684, 0.9855181, 0.98478717, 0.98161376, 0.9868802, 0.9872852, 0.9767148, 0.98752135, 0.98792446, 0.9828924, 0.9844065, 0.9865392, 0.9758404, 0.98543614, 0.9847626, 0.9817677, 0.98664016, 0.98687214, 0.97560865, 0.9876573, 0.9883256, 0.9806794, 0.984235, 0.98652864, 0.9753964, 0.9855149, 0.98479176, 0.9815575, 0.9868873, 0.98724335, 0.97654325, 0.9875666, 0.98789376, 0.9828678, 0.9844036, 0.9865225, 0.9757486, 0.98549366, 0.9847609, 0.98173404, 0.9866083, 0.98689014, 0.97553897, 0.98765075, 0.98830986, 0.98065394, 0.9842218, 0.9865278, 0.9753313, 0.9855568, 0.9847878, 0.9815327, 0.9868498, 0.98731154, 0.97658473, 0.98756695, 0.987916, 0.98287296, 0.9844037, 0.98654604, 0.97578275, 0.98548084, 0.9847467, 0.981711, 0.9866154, 0.98690665, 0.9755765, 0.98767644, 0.9882975, 0.98062336, 0.9841775, 0.98656416, 0.97531587, 0.9855423, 0.98475224, 0.9814886, 0.9868269, 0.98731786, 0.9766118, 0.98756063, 0.98790234, 0.98278797, 0.98435, 0.9865517, 0.97579044, 0.98548824, 0.98471963, 0.9816903, 0.98657817, 0.9868956, 0.97557646, 0.9876731, 0.9882784, 0.9805721, 0.984162, 0.9865669, 0.9752704, 0.9855735, 0.9847291, 0.9814571, 0.98681724, 0.9873251, 0.9765137, 0.9875705, 0.9879005, 0.98273903, 0.98430556, 0.98655105, 0.9756414, 0.9854821, 0.98469293, 0.9815745, 0.98652923, 0.98687947, 0.975415, 0.9876582, 0.98826337, 0.980475, 0.9841013, 0.9865153, 0.9751477, 0.98555017, 0.9847318, 0.9813735, 0.9867557, 0.9872437, 0.9764247, 0.98756486, 0.98787117, 0.98265797, 0.9842418, 0.9865184, 0.9755678, 0.98545915, 0.98470336, 0.9815431, 0.98650473, 0.98685765, 0.97537994, 0.9876403, 0.98826665, 0.980455, 0.9840694, 0.9865517, 0.9751336, 0.98554265, 0.9847445, 0.9813504, 0.9867802, 0.98726785, 0.9764124, 0.9876224, 0.9878918, 0.9826624, 0.9842665, 0.9864921, 0.97562283, 0.98549736, 0.984712, 0.9815762, 0.98651654, 0.98685116, 0.97535616, 0.987666, 0.9882786, 0.98042333, 0.9840805, 0.98649997, 0.97508407, 0.9855422, 0.9847329, 0.98138213, 0.98676234, 0.9872509, 0.97643036, 0.987594, 0.987914, 0.9826986, 0.98424757, 0.9865126, 0.975549, 0.98546785, 0.9847447, 0.9815786, 0.98650986, 0.98683953, 0.97532177, 0.98764366, 0.9883022, 0.9805111, 0.98405945, 0.986467, 0.9750621, 0.9855546, 0.9847698, 0.98145306, 0.98678744, 0.9872267, 0.97636306, 0.9875583, 0.98789966, 0.9827465, 0.9842898, 0.98645127, 0.97550714, 0.98548293, 0.9847413, 0.9816434, 0.9865214, 0.98682374, 0.97533435, 0.9876687, 0.9883299, 0.980515, 0.9841486, 0.9864676, 0.97504336, 0.9856091, 0.9847572, 0.98141026, 0.98683363, 0.98720837, 0.9762899, 0.9876012, 0.9879161, 0.9826675, 0.98435485, 0.98644763, 0.97547966, 0.98553306, 0.98473895, 0.981573, 0.98659694, 0.98680764, 0.97526306, 0.98766637, 0.9883294, 0.98052055, 0.98420334, 0.98642147, 0.97497934, 0.9855616, 0.98474056, 0.98143804, 0.9868449, 0.98716366, 0.97631514, 0.98757184, 0.98793507, 0.9827457, 0.9843649, 0.9864198, 0.9754833, 0.98550284, 0.984789, 0.9817198, 0.98656183, 0.9867964, 0.9752421, 0.98767895, 0.9883435, 0.98058033, 0.9842031, 0.9864371, 0.97497886, 0.9855627, 0.9848277, 0.9814424, 0.9868633, 0.9871742, 0.9763124, 0.9875243, 0.98794293, 0.98276883, 0.984362, 0.9864112, 0.9753988, 0.98547214, 0.98477453, 0.98168904, 0.9865518, 0.9867605, 0.97520226, 0.98767346, 0.9883731, 0.9805803, 0.9841859, 0.9863669, 0.9749483, 0.9855681, 0.9848295, 0.9814546, 0.98683536, 0.9871209, 0.97632605, 0.98756486, 0.98796856, 0.98271483, 0.984376, 0.9863805, 0.9754333, 0.9855123, 0.98484415, 0.981639, 0.98660845, 0.9867563, 0.9752148, 0.9876758, 0.98843133, 0.98053545, 0.98420715, 0.9863846, 0.9749619, 0.98558134, 0.9849282, 0.98142105, 0.9868824, 0.98708725, 0.9762853, 0.98758566, 0.98803407, 0.9827305, 0.98440105, 0.98634803, 0.97545344, 0.98551923, 0.98493385, 0.98165065, 0.98667544, 0.9867193, 0.9753322, 0.98769855, 0.9885052, 0.98048663, 0.98420495, 0.9863173, 0.97500175, 0.9855811, 0.98498696, 0.9813665, 0.9868775, 0.9870568, 0.9763495, 0.9876373, 0.9880966, 0.9826923, 0.9844498, 0.98635894, 0.9754859, 0.9855533, 0.98491305, 0.98157585, 0.9866697, 0.98672646, 0.9752582, 0.9876773, 0.9885294, 0.9804581, 0.9842285, 0.986364, 0.9749854, 0.9856062, 0.9850199, 0.9813933, 0.98689365, 0.9871006, 0.9763545, 0.9876181, 0.98813534, 0.9826362, 0.9844535, 0.98636574, 0.9754475, 0.9855203, 0.9849533, 0.98152244, 0.98666704, 0.986743, 0.97529954, 0.9876546, 0.98851436, 0.98042333, 0.9842052, 0.9863781, 0.9749927, 0.98557127, 0.9849877, 0.9813314, 0.98687226, 0.9871034, 0.9763823, 0.9875709, 0.9880575, 0.98261726, 0.98445106, 0.9863793, 0.97550607, 0.985487, 0.9849277, 0.98152715, 0.9866571, 0.9867088, 0.97543144, 0.9876609, 0.98849326, 0.98037225, 0.98423487, 0.9863508, 0.9750998, 0.98553175, 0.985, 0.98136413, 0.9869036, 0.9870964, 0.9764949, 0.9875432, 0.9880904, 0.9826102, 0.9844886, 0.9863647, 0.9755787, 0.9854708, 0.9849199, 0.9814038, 0.98670584, 0.9867099, 0.9752965, 0.9876479, 0.98849756, 0.9802962, 0.9842685, 0.9863376, 0.97504514, 0.9855509, 0.98495895, 0.9812738, 0.9869233, 0.98706913, 0.9763556, 0.9875497, 0.9880777, 0.9825856, 0.98453957, 0.986342, 0.9755339, 0.985458, 0.9848964, 0.98144966, 0.986686, 0.9867007, 0.97531384, 0.9876589, 0.9884865, 0.9803929, 0.9843194, 0.98636377, 0.97505254, 0.985509, 0.98496336, 0.9813237, 0.9869561, 0.9871072, 0.97636425, 0.98753333, 0.9880526, 0.9825895, 0.98449755, 0.9863813, 0.9755553, 0.9854988, 0.9848815, 0.98144984, 0.9866848, 0.9867013, 0.9754288, 0.9876912, 0.9884695, 0.98033834, 0.98423934, 0.9863203, 0.9750753, 0.9856343, 0.98490924, 0.9812852, 0.9869396, 0.9870356, 0.9764348, 0.98757124, 0.9880504, 0.9825939, 0.98451865, 0.986276, 0.97564304, 0.98553294, 0.98489696, 0.981457, 0.9867149, 0.9866688, 0.97538406, 0.98769915, 0.9884664, 0.98037404, 0.9843231, 0.9863232, 0.97508085, 0.985588, 0.98490405, 0.98131657, 0.9869641, 0.9870362, 0.976474, 0.98757136, 0.98801804, 0.9825881, 0.98450756, 0.986294, 0.9755829, 0.98548084, 0.9848527, 0.98144424, 0.98669946, 0.9866413, 0.9753728, 0.9876603, 0.9884187, 0.98037946, 0.98425496, 0.9863211, 0.9750152, 0.9855547, 0.98491085, 0.98125917, 0.98692316, 0.98703706, 0.97641194, 0.9875672, 0.98800814, 0.98257947, 0.98447937, 0.9862956, 0.97553605, 0.9854887, 0.9848667, 0.9814228, 0.9866992, 0.9866839, 0.97536194, 0.9876375, 0.98842245, 0.980342, 0.98425543, 0.98629373, 0.9750303, 0.98555666, 0.9849672, 0.9812118, 0.9869446, 0.9870519, 0.9764187, 0.9875672, 0.98807865, 0.9825096, 0.9844659, 0.9863278, 0.975606, 0.98548627, 0.9849203, 0.98141426, 0.9866811, 0.986673, 0.975403, 0.9876577, 0.9884519, 0.98030096, 0.9842099, 0.9862941, 0.9750724, 0.9855547, 0.9849984, 0.9811978, 0.98692185, 0.9870345, 0.97643495, 0.9875469, 0.9881217, 0.9825124, 0.9844698, 0.98626965, 0.97555476, 0.98547643, 0.9849764, 0.9813329, 0.9866561, 0.98664093, 0.97534233, 0.98767275, 0.98850274, 0.9803226, 0.98427135, 0.98629326, 0.9750538, 0.9855592, 0.9849991, 0.98122454, 0.9869106, 0.9870265, 0.9764717, 0.98756707, 0.9881231, 0.98257226, 0.98448354, 0.98628306, 0.9756241, 0.9854633, 0.98495525, 0.98144066, 0.9866806, 0.98665684, 0.9754686, 0.9876445, 0.9885262, 0.9804128, 0.98425794, 0.98626775, 0.97512543, 0.9855289, 0.98505425, 0.9812728, 0.9869053, 0.98700607, 0.97650665, 0.98754215, 0.98810446, 0.9825928, 0.98447406, 0.9862623, 0.9756832, 0.98545104, 0.9849487, 0.981471, 0.9866601, 0.9866181, 0.97551066, 0.9876345, 0.9885084, 0.9804094, 0.9842614, 0.98624283, 0.9751634, 0.9855234, 0.98502904, 0.98129165, 0.98694485, 0.98697716, 0.9765588, 0.9875057, 0.9880897, 0.9826125, 0.9844854, 0.9862368, 0.9757175, 0.98543787, 0.9849732, 0.98145306, 0.986693, 0.9866159, 0.9755499, 0.9876143, 0.9884907, 0.9803981, 0.98426497, 0.9862383, 0.9752044, 0.98551726, 0.98501897, 0.9812988, 0.9869163, 0.98698443, 0.97649676, 0.98749673, 0.9880881, 0.9825551, 0.9844737, 0.98622304, 0.97569966, 0.985447, 0.9849684, 0.98146904, 0.98670375, 0.986548, 0.9754583, 0.9876101, 0.9885011, 0.9803678, 0.9842665, 0.9861952, 0.9751017, 0.98551714, 0.9850294, 0.9812843, 0.98690957, 0.986962, 0.97646403, 0.98752034, 0.9880839, 0.98258317, 0.9844914, 0.9862136, 0.97563666, 0.9854697, 0.984939, 0.98146826, 0.9866796, 0.9866012, 0.97543067, 0.98762846, 0.9884969, 0.9803325, 0.9842813, 0.98622185, 0.97515106, 0.9855452, 0.98503035, 0.98127216, 0.986931, 0.986986, 0.97653025, 0.98756206, 0.9880675, 0.98256725, 0.9844595, 0.98625225, 0.97562045, 0.985521, 0.98494095, 0.9814949, 0.9866968, 0.9866537, 0.9755102, 0.98765683, 0.98850924, 0.98040706, 0.98425585, 0.986255, 0.97508997, 0.9855723, 0.98500687, 0.98133653, 0.9869422, 0.9870077, 0.97653997, 0.9875437, 0.9880938, 0.98263234, 0.9844809, 0.9863095, 0.9756064, 0.98551726, 0.98495954, 0.98147845, 0.9866941, 0.9866614, 0.97540206, 0.9876522, 0.98852485, 0.9804002, 0.984285, 0.9862796, 0.9750519, 0.9855688, 0.9850722, 0.9812961, 0.9869524, 0.98704565, 0.97649777, 0.98757476, 0.9880998, 0.98261344, 0.9845093, 0.98631114, 0.9756134, 0.9855101, 0.9849585, 0.98145217, 0.9866996, 0.98667586, 0.97550154, 0.9876732, 0.98850304, 0.9803934, 0.9842672, 0.9863619, 0.97511977, 0.9856207, 0.98506165, 0.9813375, 0.986933, 0.98708165, 0.9765053, 0.9875518, 0.9881103, 0.9826424, 0.9845164, 0.9863408, 0.97562444, 0.98548335, 0.9849963, 0.98150223, 0.986731, 0.98667586, 0.9754293, 0.98763424, 0.9885101, 0.98038816, 0.98428315, 0.9863094, 0.9751065, 0.9855246, 0.98505807, 0.98128766, 0.9869374, 0.9870781, 0.97652256, 0.98753285, 0.9881237, 0.9826498, 0.98447627, 0.98635936, 0.9756188, 0.9855052, 0.98501647, 0.9815275, 0.9866969, 0.98669875, 0.9755034, 0.9876264, 0.98852587, 0.98048156, 0.9842253, 0.9863094, 0.97522396, 0.9855848, 0.9850908, 0.98135054, 0.9869461, 0.98704714, 0.9766043, 0.98755056, 0.98811895, 0.98267764, 0.98450494, 0.9863102, 0.9757395, 0.9855115, 0.9850257, 0.98147833, 0.98670965, 0.9866859, 0.97552586, 0.9876923, 0.9885141, 0.98036593, 0.98423105, 0.9863306, 0.97517926, 0.9856018, 0.9850187, 0.981302, 0.9869515, 0.98708713, 0.9766555, 0.98759335, 0.98811936, 0.9826133, 0.9844726, 0.9863247, 0.97565746, 0.9855337, 0.98498315, 0.9815063, 0.9867181, 0.9866782, 0.9754686, 0.9877059, 0.9884948, 0.98037535, 0.9842685, 0.98632956, 0.9751863, 0.985631, 0.98505265, 0.981322, 0.98696446, 0.9870669, 0.9765802, 0.9875853, 0.9880868, 0.98259467, 0.9845063, 0.98630697, 0.97567165, 0.98558307, 0.9849663, 0.981528, 0.9867278, 0.986673, 0.9755215, 0.9877081, 0.98848814, 0.9804232, 0.98423684, 0.98628676, 0.9751864, 0.98563826, 0.98505646, 0.9813051, 0.98696136, 0.987088, 0.9765722, 0.9876202, 0.9880745, 0.98261356, 0.98450816, 0.9863363, 0.9756846, 0.9855871, 0.984969, 0.9814648, 0.9867442, 0.98666936, 0.9755638, 0.9877201, 0.9884924, 0.98037076, 0.98426765, 0.9862963, 0.9751644, 0.98565936, 0.98502314, 0.98129433, 0.98694265, 0.9870842, 0.9765604, 0.98761284, 0.9880612, 0.98262876, 0.98451126, 0.986297, 0.9756924, 0.9855832, 0.98494995, 0.9814655, 0.98672694, 0.98662966, 0.9754725, 0.9877295, 0.9884802, 0.98033994, 0.98426557, 0.9862899, 0.975104, 0.985665, 0.9850272, 0.9812071, 0.9869555, 0.98704857, 0.976495, 0.9876291, 0.988081, 0.9825895, 0.9844951, 0.9863114, 0.97565925, 0.985596, 0.9849496, 0.9814663, 0.9867495, 0.9866762, 0.9754798, 0.9877197, 0.9884901, 0.98032665, 0.9842648, 0.9863027, 0.97517544, 0.98563206, 0.98503715, 0.98127156, 0.98695195, 0.9870467, 0.9765634, 0.9876006, 0.98809636, 0.9825688, 0.9845242, 0.9863174, 0.9756173, 0.985559, 0.9849963, 0.98143, 0.98672545, 0.98667556, 0.97550243, 0.98770297, 0.9885074, 0.9803428, 0.9841857, 0.9863462, 0.9752474, 0.9856303, 0.9850336, 0.98124826, 0.98692536, 0.98707354, 0.9766109, 0.98758554, 0.9880997, 0.9826146, 0.98448193, 0.98636377, 0.97569036, 0.98554206, 0.9849533, 0.9814802, 0.98670524, 0.9867108, 0.975636, 0.9877181, 0.98846483, 0.9803656, 0.9842247, 0.9863465, 0.9752534, 0.98563236, 0.98497456, 0.9812186, 0.9869309, 0.98708594, 0.97673106, 0.98761505, 0.98803455, 0.9826012, 0.984527, 0.9863587, 0.9758406, 0.9855472, 0.98491794, 0.9814555, 0.9867158, 0.9867388, 0.97565573, 0.9876775, 0.9884477, 0.9803846, 0.9842036, 0.98630637, 0.97529024, 0.98561513, 0.98495585, 0.9812232, 0.9868854, 0.98709875, 0.9766753, 0.9875717, 0.98803234, 0.9825744, 0.9844541, 0.98634684, 0.9757475, 0.98552656, 0.98490405, 0.98141277, 0.9866745, 0.98671615, 0.97557724, 0.9876582, 0.98841864, 0.9802387, 0.9841686, 0.98631555, 0.97519284, 0.98559046, 0.98490787, 0.9811539, 0.9869149, 0.9870821, 0.9766234, 0.98757404, 0.9880335, 0.98249537, 0.9844381, 0.98633873, 0.9756619, 0.9854983, 0.9848498, 0.9813524, 0.9866632, 0.9867001, 0.97551686, 0.987671, 0.98842406, 0.98023397, 0.9841633, 0.9862729, 0.97517306, 0.98559964, 0.98492056, 0.9811327, 0.9868519, 0.9870918, 0.9765489, 0.9875488, 0.9880093, 0.98250604, 0.9844326, 0.98628855, 0.97563136, 0.9855283, 0.98487, 0.98130107, 0.9866197, 0.9866559, 0.97549325, 0.98771566, 0.9884122, 0.98015904, 0.98411226, 0.9862775, 0.9751379, 0.98563564, 0.98491573, 0.98108566, 0.9868738, 0.98704576, 0.97645915, 0.98761064, 0.98803246, 0.9824463, 0.9844037, 0.9862984, 0.9755459, 0.9855454, 0.984885, 0.9812849, 0.9866278, 0.98661655, 0.9753146, 0.9877252, 0.9884477, 0.9801948, 0.98416567, 0.9862166, 0.9750026, 0.9856259, 0.9849688, 0.9811154, 0.986889, 0.98693, 0.9763614, 0.9876324, 0.9880369, 0.98247266, 0.9844341, 0.98625875, 0.9754925, 0.98553324, 0.98493606, 0.9813333, 0.9866926, 0.9865898, 0.97532326, 0.9877, 0.9884559, 0.9802085, 0.9841659, 0.9862449, 0.97496325, 0.98554915, 0.984931, 0.9811561, 0.9869598, 0.9870438, 0.976353, 0.98758286, 0.9880348, 0.9824532, 0.98444635, 0.98626536, 0.9755191, 0.98551035, 0.984908, 0.981326, 0.98667634, 0.9866029, 0.9752991, 0.9877039, 0.98843646, 0.98019373, 0.98419607, 0.9861974, 0.9749703, 0.98554784, 0.98494565, 0.98112535, 0.9869646, 0.98701894, 0.97637606, 0.98757356, 0.9880768, 0.9824798, 0.9844844, 0.9862513, 0.9753726, 0.98548996, 0.98497295, 0.9812975, 0.9867064, 0.9865878, 0.9752041, 0.9877021, 0.9884918, 0.98019195, 0.9842351, 0.9862032, 0.97489697, 0.9855385, 0.9849626, 0.9811102, 0.9869587, 0.98698306, 0.97629446, 0.9875896, 0.9880548, 0.9824368, 0.9845244, 0.98624355, 0.9754141, 0.98550546, 0.98494625, 0.9813127, 0.98674065, 0.9865567, 0.9752797, 0.98770136, 0.9884947, 0.9801562, 0.98420066, 0.986172, 0.9749108, 0.9855592, 0.9849667, 0.9811008, 0.9869257, 0.98697805, 0.9763204, 0.98756635, 0.9880806, 0.98240834, 0.9844589, 0.98618245, 0.97536886, 0.985511, 0.98491365, 0.9812189, 0.9866528, 0.98654044, 0.97520775, 0.98768055, 0.9884567, 0.9800616, 0.98414505, 0.9861073, 0.97487974, 0.9855247, 0.9849604, 0.98101455, 0.98691267, 0.9869053, 0.9762355, 0.9875945, 0.9880647, 0.98233396, 0.9843902, 0.9861525, 0.975311, 0.9855213, 0.9849148, 0.98114073, 0.98663366, 0.98651713, 0.97513086, 0.98766845, 0.9884166, 0.9800562, 0.98413, 0.98608935, 0.9748787, 0.98555964, 0.984955, 0.9810142, 0.98691875, 0.9869171, 0.9763442, 0.98759335, 0.9880344, 0.9823742, 0.9844418, 0.9861464, 0.97538555, 0.9855256, 0.98490614, 0.9811723, 0.986658, 0.9864714, 0.97521734, 0.9877102, 0.9884392, 0.98006904, 0.9841231, 0.9860592, 0.9748452, 0.98576325, 0.98491794, 0.9809997, 0.98687214, 0.9868427, 0.9762757, 0.9876987, 0.9880248, 0.98237777, 0.98436123, 0.9860794, 0.975317, 0.98563, 0.98490244, 0.9812067, 0.98658615, 0.98642075, 0.975188, 0.9877666, 0.9884292, 0.9800677, 0.98411053, 0.98602337, 0.9748711, 0.98565114, 0.9849356, 0.9809904, 0.9867794, 0.9867679, 0.97627, 0.98769194, 0.9880035, 0.9823111, 0.9843037, 0.98605514, 0.97533435, 0.985666, 0.9848466, 0.98115337, 0.98654926, 0.9863515, 0.97515476, 0.9877402, 0.98840594, 0.9800192, 0.9839871, 0.9859152, 0.97489035, 0.98564905, 0.9848556, 0.9809848, 0.98677546, 0.9868034, 0.9762438, 0.9876204, 0.98797417, 0.9823487, 0.98426443, 0.9860458, 0.9753881, 0.9856376, 0.98481154, 0.981174, 0.9865285, 0.9864399, 0.9752244, 0.98773634, 0.9883634, 0.9800346, 0.9839937, 0.9859774, 0.9748463, 0.9856451, 0.98487014, 0.9809543, 0.98675686, 0.9867734, 0.976318, 0.98763996, 0.9879649, 0.98228425, 0.98422366, 0.9860003, 0.9753372, 0.98564154, 0.9848609, 0.98114544, 0.98648405, 0.9863697, 0.97516644, 0.9877033, 0.9883773, 0.9800117, 0.98397577, 0.985949, 0.974881, 0.9856253, 0.984852, 0.9809487, 0.98677534, 0.98678046, 0.97626424, 0.9876468, 0.98799336, 0.98227113, 0.9842447, 0.98600876, 0.97533584, 0.985612, 0.98481536, 0.98110116, 0.98654336, 0.986331, 0.9751898, 0.98772407, 0.9883812, 0.9799699, 0.98395306, 0.9859001, 0.9748105, 0.98564696, 0.98486334, 0.9809203, 0.986779, 0.98674995, 0.9762012, 0.9876302, 0.9879532, 0.9822985, 0.9842779, 0.98598886, 0.97531563, 0.9856203, 0.984829, 0.9811029, 0.9865009, 0.9863371, 0.9751654, 0.9877231, 0.98836374, 0.9799768, 0.983939, 0.98592234, 0.97489876, 0.985643, 0.9848626, 0.98094434, 0.9867966, 0.986768, 0.9762842, 0.98765683, 0.9879653, 0.9822684, 0.98421144, 0.9860032, 0.97534263, 0.98564214, 0.98483676, 0.98112994, 0.98650056, 0.986366, 0.97520125, 0.98773044, 0.9883984, 0.9800204, 0.9839544, 0.9859438, 0.9748981, 0.9856542, 0.9848764, 0.9809256, 0.98676616, 0.9867767, 0.9763822, 0.98765415, 0.9879929, 0.9823309, 0.9842472, 0.9860214, 0.9754475, 0.9856467, 0.9848684, 0.98117197, 0.9865508, 0.986403, 0.97536284, 0.9877452, 0.9884201, 0.9801134, 0.9840806, 0.9859902, 0.975172, 0.98571044, 0.9849128, 0.9809956, 0.98681664, 0.9868321, 0.97662693, 0.98767614, 0.9879793, 0.9823063, 0.9843131, 0.98604125, 0.9756876, 0.98564595, 0.9848298, 0.98108816, 0.98656195, 0.9864536, 0.97553027, 0.9877258, 0.98840326, 0.9800703, 0.98406315, 0.9859879, 0.97533584, 0.98564905, 0.98492205, 0.9810039, 0.98685753, 0.98675805, 0.97677875, 0.9876375, 0.9879814, 0.9823701, 0.98443085, 0.9860172, 0.97579014, 0.9856508, 0.9848594, 0.98113984, 0.98661405, 0.9864373, 0.97567093, 0.98773414, 0.9884133, 0.9800797, 0.9841215, 0.9860004, 0.9753505, 0.9856795, 0.98488796, 0.9809374, 0.98685837, 0.98679936, 0.9767115, 0.98765576, 0.9880138, 0.9822948, 0.9843732, 0.9860269, 0.9758095, 0.98563355, 0.98486406, 0.9811111, 0.98662484, 0.98641735, 0.97564995, 0.98772717, 0.98840475, 0.98008794, 0.9840977, 0.9859902, 0.97536975, 0.9856623, 0.9848675, 0.98094743, 0.9868372, 0.9867908, 0.9767249, 0.98766917, 0.9880066, 0.9823322, 0.9843239, 0.9860539, 0.97579557, 0.98567444, 0.98487675, 0.9812189, 0.98655844, 0.9863939, 0.975615, 0.98774624, 0.9884214, 0.980054, 0.9839835, 0.9859615, 0.97526133, 0.9856824, 0.9849069, 0.98098767, 0.98674726, 0.9867657, 0.9766747, 0.98766565, 0.98800373, 0.98232424, 0.9842434, 0.9860096, 0.9757289, 0.9856564, 0.98481244, 0.9811273, 0.9865337, 0.986377, 0.9755475, 0.9877279, 0.98835737, 0.9800158, 0.98399943, 0.98600775, 0.97532654, 0.9856547, 0.984871, 0.98089087, 0.9867982, 0.98683316, 0.9766717, 0.98766935, 0.9879748, 0.9822328, 0.9842647, 0.9860772, 0.9757528, 0.98566866, 0.9848179, 0.98101485, 0.9865198, 0.9865767, 0.9756116, 0.9877456, 0.9883789, 0.9798625, 0.984019, 0.98613423, 0.97533697, 0.98564446, 0.98481095, 0.9808493, 0.98682725, 0.986859, 0.97672904, 0.9876318, 0.9879874, 0.9821912, 0.98432606, 0.98630905, 0.9758091, 0.9856867, 0.9848459, 0.9810066, 0.9865789, 0.9867151, 0.97566086, 0.98774415, 0.98838705, 0.97993326, 0.9840603, 0.9863349, 0.97543067, 0.9857138, 0.9848557, 0.9808077, 0.9868056, 0.98709697, 0.97683275, 0.9876758, 0.98799264, 0.98222214, 0.9842749, 0.9863542, 0.97594804, 0.98578584, 0.9848142, 0.9809187, 0.98655707, 0.9867294, 0.97567546, 0.98773277, 0.98834336, 0.979787, 0.9840476, 0.98633957, 0.97546786, 0.98570895, 0.9847816, 0.9807624, 0.98683196, 0.98713696, 0.976912, 0.9877074, 0.9879248, 0.9822313, 0.98427445, 0.986434, 0.97598743, 0.98574716, 0.98482597, 0.9809777, 0.9865768, 0.9867556, 0.97578776, 0.98774624, 0.9882839, 0.97996694, 0.9840589, 0.98629653, 0.97556984, 0.98574406, 0.98480886, 0.9809154, 0.98682064, 0.98701966, 0.97688335, 0.9877027, 0.9879724, 0.9823015, 0.98425794, 0.98630697, 0.9759913, 0.98577714, 0.98478323, 0.98104125, 0.9865828, 0.9866419, 0.97590727, 0.9877638, 0.9883762, 0.98003364, 0.9840901, 0.98620456, 0.97559196, 0.9857519, 0.98484355, 0.98090476, 0.9868262, 0.98697215, 0.97686154, 0.98770696, 0.98798215, 0.9822854, 0.9842924, 0.9862506, 0.9759267, 0.9857904, 0.98482126, 0.98104894, 0.98656005, 0.9866328, 0.9758335, 0.9877573, 0.9884112, 0.9799692, 0.9840239, 0.9861972, 0.975527, 0.98573107, 0.9849187, 0.980845, 0.98680156, 0.9869546, 0.97690374, 0.9876917, 0.9880143, 0.98226, 0.9842726, 0.98626137, 0.9760258, 0.9857656, 0.9849134, 0.9810462, 0.98656225, 0.9866451, 0.97592735, 0.98775464, 0.98842794, 0.9799898, 0.9840942, 0.9862157, 0.9756823, 0.98572224, 0.9848898, 0.9809703, 0.9868427, 0.9869698, 0.9770183, 0.9877146, 0.9880073, 0.9823795, 0.9843439, 0.9863034, 0.9761537, 0.9857345, 0.9848483, 0.98113006, 0.9866018, 0.98666453, 0.9760125, 0.98772764, 0.988447, 0.9801237, 0.98406893, 0.9861982, 0.97568685, 0.98574114, 0.98495156, 0.9810002, 0.9868209, 0.9869782, 0.9769415, 0.9877231, 0.98803896, 0.9823377, 0.98425066, 0.98622465, 0.97603124, 0.9858249, 0.984901, 0.98111504, 0.98654765, 0.98662084, 0.9759044, 0.9877407, 0.98838377, 0.9800387, 0.983987, 0.9862242, 0.9756091, 0.9857459, 0.9849149, 0.98089385, 0.9867724, 0.9869907, 0.97691, 0.9877142, 0.9879846, 0.98227525, 0.98421663, 0.9862615, 0.976003, 0.9859141, 0.98483837, 0.9810399, 0.986548, 0.9866572, 0.9758034, 0.9876858, 0.9883519, 0.9799575, 0.9840282, 0.9861783, 0.9755063, 0.98574644, 0.9848807, 0.98086643, 0.98680717, 0.9869689, 0.9768248, 0.9877001, 0.9879808, 0.9821804, 0.98427564, 0.9862591, 0.97599494, 0.9858351, 0.9848298, 0.9809879, 0.98658955, 0.986687, 0.9758163, 0.9876708, 0.9884015, 0.9798861, 0.9840626, 0.98626745, 0.9755903, 0.9857095, 0.9849058, 0.9808188, 0.98684555, 0.98705286, 0.97689533, 0.98766196, 0.98801404, 0.9822251, 0.98432803, 0.9863212, 0.97602606, 0.98575795, 0.9848365, 0.9809982, 0.9865551, 0.9866986, 0.97585016, 0.9876724, 0.9883903, 0.9798836, 0.9840774, 0.9862335, 0.9755669, 0.98572356, 0.98486924, 0.9807866, 0.9868796, 0.9870383, 0.976909, 0.9877015, 0.9879674, 0.982153, 0.9844109, 0.98636043, 0.9759946, 0.98585373, 0.9848106, 0.98093694, 0.9866839, 0.9867677, 0.97583055, 0.98771006, 0.988342, 0.9797905, 0.9840523, 0.98629606, 0.9755626, 0.9857496, 0.9847841, 0.98067826, 0.9867548, 0.98700196, 0.9768529, 0.98768544, 0.9879396, 0.9821583, 0.98426086, 0.98631936, 0.9759907, 0.9858284, 0.9847616, 0.980895, 0.9865512, 0.98669493, 0.97579646, 0.9877289, 0.98830867, 0.97982496, 0.9840552, 0.98628736, 0.9755821, 0.9857992, 0.98475444, 0.98079014, 0.9868407, 0.98710525, 0.9768704, 0.98777276, 0.9879673, 0.98220617, 0.9843699, 0.9863641, 0.9759877, 0.9858557, 0.984792, 0.98096174, 0.9866478, 0.98675966, 0.9757765, 0.98779416, 0.9883455, 0.9798804, 0.9841104, 0.98631394, 0.9755896, 0.9858164, 0.984853, 0.9808735, 0.98689646, 0.9870992, 0.97687906, 0.98775685, 0.9879881, 0.982236, 0.98438764, 0.9863781, 0.97609234, 0.9858366, 0.98483974, 0.98100007, 0.9866447, 0.9868305, 0.97594017, 0.9877814, 0.98839045, 0.9798481, 0.9841448, 0.9863635, 0.97564405, 0.98582035, 0.9848316, 0.98078996, 0.986913, 0.98714846, 0.97697824, 0.98776895, 0.98799163, 0.9821889, 0.9843837, 0.9864454, 0.9760717, 0.9858739, 0.9848306, 0.98100674, 0.9867043, 0.9868182, 0.9758923, 0.9878015, 0.9883279, 0.97987604, 0.9841834, 0.98642296, 0.9756, 0.98582757, 0.9847984, 0.98081446, 0.9869303, 0.98718363, 0.976823, 0.9877709, 0.9879555, 0.9822121, 0.98444337, 0.98644733, 0.9760668, 0.9858255, 0.9848263, 0.9810261, 0.9867115, 0.9868345, 0.9758682, 0.98774743, 0.9883758, 0.97992146, 0.98417807, 0.9863451, 0.97559774, 0.9857891, 0.98484725, 0.98090506, 0.9869566, 0.9871562, 0.976858, 0.98776186, 0.9880145, 0.9822757, 0.9844328, 0.98645043, 0.9760292, 0.9858057, 0.98484343, 0.9809941, 0.98675096, 0.98680484, 0.9758099, 0.98777217, 0.98835874, 0.97992456, 0.98420954, 0.9863312, 0.97555894, 0.98579675, 0.98486274, 0.98096323, 0.98698574, 0.9871207, 0.97693455, 0.9877481, 0.98800135, 0.98230284, 0.9844899, 0.98641425, 0.9759962, 0.9858126, 0.984846, 0.981073, 0.98676234, 0.986822, 0.9758504, 0.98775977, 0.9883846, 0.9799836, 0.98426235, 0.9863549, 0.9756334, 0.98578364, 0.9848757, 0.98096263, 0.98701954, 0.9872022, 0.9769537, 0.9877323, 0.98802537, 0.9823216, 0.9844936, 0.9864757, 0.9760583, 0.98583496, 0.9848358, 0.9810938, 0.98676616, 0.98687285, 0.97580206, 0.9877737, 0.98838913, 0.979984, 0.9842705, 0.98640496, 0.97560036, 0.9858077, 0.9848579, 0.9809121, 0.9870006, 0.9872213, 0.9768498, 0.98777604, 0.9879511, 0.9823612, 0.9844556, 0.98649323, 0.9759611, 0.9858535, 0.9847963, 0.98103267, 0.9867288, 0.9868654, 0.975773, 0.9877725, 0.98836064, 0.97994083, 0.98417515, 0.9864032, 0.975522, 0.9858013, 0.98481673, 0.98088294, 0.9869325, 0.9872164, 0.9768355, 0.9877581, 0.9879978, 0.98225856, 0.9844445, 0.9865007, 0.9760374, 0.98584145, 0.9847711, 0.9810901, 0.9867222, 0.98687834, 0.97582656, 0.98776394, 0.9883392, 0.9799038, 0.984168, 0.98639536, 0.97567683, 0.9857891, 0.984837, 0.98092824, 0.9869533, 0.9871869, 0.9769718, 0.9877483, 0.9879704, 0.98226535, 0.9844195, 0.98647064, 0.9760598, 0.9857766, 0.9847468, 0.98101175, 0.98669976, 0.9868633, 0.975884, 0.9877582, 0.98833466, 0.97991425, 0.9841373, 0.98635554, 0.97562146, 0.9857906, 0.9848066, 0.98086953, 0.9869353, 0.98717946, 0.9768727, 0.9877407, 0.9879473, 0.98223835, 0.9844095, 0.98643434, 0.97600573, 0.9858061, 0.98475116, 0.98103875, 0.9867005, 0.98681676, 0.9757908, 0.9877559, 0.98834795, 0.9799256, 0.98415405, 0.98636657, 0.9756048, 0.9857696, 0.9848085, 0.9808863, 0.98694146, 0.98715645, 0.97682244, 0.9877045, 0.9879367, 0.9821718, 0.9844242, 0.98643386, 0.976005, 0.98576874, 0.9847024, 0.9809966, 0.98668003, 0.9868029, 0.97586584, 0.9877309, 0.98832524, 0.9798982, 0.98418033, 0.98636776, 0.97563225, 0.9857637, 0.98480135, 0.9808204, 0.9869397, 0.98715264, 0.9768902, 0.98774624, 0.98796487, 0.98224443, 0.98442626, 0.98646, 0.97602797, 0.9857848, 0.98470956, 0.98104596, 0.986687, 0.9868161, 0.97582793, 0.9877609, 0.98833406, 0.97995514, 0.98414135, 0.9863505, 0.9755805, 0.985784, 0.9848112, 0.98091, 0.98693335, 0.98716587, 0.9767993, 0.98771566, 0.9879618, 0.9822615, 0.9844221, 0.9864349, 0.97606385, 0.9857993, 0.98472184, 0.98100054, 0.98670256, 0.9868329, 0.9758056, 0.9877366, 0.98830134, 0.97992694, 0.98415184, 0.9864032, 0.9755314, 0.98578876, 0.98477304, 0.98092276, 0.98695993, 0.9872026, 0.97684103, 0.9877372, 0.98791677, 0.9822976, 0.9843775, 0.98644847, 0.9759578, 0.9858146, 0.98467743, 0.98100203, 0.98663735, 0.98681957, 0.9758183, 0.9877309, 0.9882775, 0.9798625, 0.9840996, 0.9863587, 0.9755989, 0.98576653, 0.9846987, 0.9807886, 0.98689413, 0.9871539, 0.9768704, 0.98772275, 0.98785526, 0.9822096, 0.98437566, 0.98645717, 0.97604364, 0.98586315, 0.98460996, 0.98097044, 0.98663384, 0.98680586, 0.9758277, 0.9877481, 0.98822856, 0.9798609, 0.9840673, 0.98638165, 0.9755038, 0.9858227, 0.98467016, 0.9807256, 0.98687774, 0.9871721, 0.9768827, 0.98770994, 0.9878265, 0.9821561, 0.9843255, 0.98646504, 0.9759167, 0.9858035, 0.9845797, 0.98088086, 0.9866761, 0.9868139, 0.9757569, 0.9877307, 0.9882096, 0.9797522, 0.98410255, 0.986363, 0.9754798, 0.98581004, 0.9846222, 0.98073435, 0.98687273, 0.987102, 0.9767397, 0.98772645, 0.9878258, 0.9820838, 0.9843484, 0.9864211, 0.9758975, 0.9857991, 0.9846314, 0.98089784, 0.9866403, 0.986798, 0.97572225, 0.98773044, 0.98824567, 0.97976124, 0.98406285, 0.9863342, 0.9754775, 0.98580337, 0.98470366, 0.98073775, 0.9868819, 0.9871482, 0.97677785, 0.9877016, 0.98784876, 0.982093, 0.9843524, 0.9864204, 0.9759463, 0.985795, 0.9846502, 0.9808623, 0.9866647, 0.98679197, 0.97575, 0.9877224, 0.98826677, 0.97978836, 0.9840486, 0.9863283, 0.9754358, 0.98578155, 0.9847104, 0.9806693, 0.9868531, 0.9871929, 0.97667307, 0.9876987, 0.9878813, 0.9820998, 0.9842775, 0.9864617, 0.9758675, 0.9857879, 0.9846276, 0.9808507, 0.9865863, 0.9868147, 0.9757117, 0.98769146, 0.9882813, 0.97977346, 0.98402107, 0.9863684, 0.97544676, 0.9857604, 0.9846991, 0.98070544, 0.9868753, 0.98718774, 0.9766932, 0.9876924, 0.98787516, 0.9821089, 0.98431814, 0.9864602, 0.9757949, 0.98575455, 0.9846489, 0.9808488, 0.9866241, 0.9868377, 0.9756494, 0.9877033, 0.9882803, 0.9797192, 0.98402625, 0.9863629, 0.9754125, 0.9857298, 0.98472655, 0.9806857, 0.986847, 0.98716134, 0.9767, 0.9876803, 0.9878911, 0.98208934, 0.9842739, 0.9864536, 0.9758472, 0.9857512, 0.98464173, 0.9808708, 0.9866109, 0.9868257, 0.9756664, 0.9876768, 0.9882747, 0.97974753, 0.9840499, 0.9863463, 0.9752871, 0.9857458, 0.9847008, 0.980637, 0.9868742, 0.98714626, 0.976705, 0.98766625, 0.9878606, 0.9820516, 0.9843754, 0.98641855, 0.97582245, 0.985754, 0.9846336, 0.9808106, 0.98664385, 0.98680705, 0.975662, 0.9876803, 0.98825294, 0.97976434, 0.98405045, 0.98637295, 0.9753405, 0.9857238, 0.9847291, 0.9806805, 0.98690516, 0.9872071, 0.9766872, 0.98766345, 0.98783803, 0.9820676, 0.9843609, 0.9864562, 0.97578365, 0.98577625, 0.9846178, 0.98080933, 0.98665315, 0.9868155, 0.97559243, 0.98768127, 0.98825467, 0.9796356, 0.9840515, 0.98638016, 0.9752126, 0.98573965, 0.9847038, 0.98055696, 0.9868466, 0.9871502, 0.97656506, 0.98768485, 0.98786944, 0.9819687, 0.9843227, 0.9864205, 0.9757622, 0.98576117, 0.98463917, 0.9806913, 0.98662484, 0.9868134, 0.9756016, 0.9876747, 0.9882693, 0.9795584, 0.9840493, 0.9863262, 0.97528106, 0.9857421, 0.9847301, 0.98049563, 0.98686343, 0.98712385, 0.97654563, 0.9876468, 0.9878542, 0.9819125, 0.9842775, 0.98638546, 0.9757413, 0.98574764, 0.9846007, 0.9806934, 0.9865899, 0.9867663, 0.97558004, 0.9876803, 0.98824245, 0.9795854, 0.9840192, 0.9862708, 0.97526693, 0.98573303, 0.9846683, 0.98058623, 0.9868494, 0.98707235, 0.9765936, 0.98768127, 0.9878367, 0.98194146, 0.98427457, 0.986312, 0.97569716, 0.98573637, 0.98458093, 0.98073214, 0.98658967, 0.98673254, 0.9754146, 0.9877072, 0.98822904, 0.9795522, 0.9840397, 0.98625886, 0.97515976, 0.9857891, 0.98464876, 0.9805439, 0.986855, 0.9870857, 0.9764921, 0.9876769, 0.9878434, 0.9819525, 0.984277, 0.98636496, 0.97556233, 0.9857556, 0.98457956, 0.98068905, 0.9866016, 0.9867197, 0.9753974, 0.9876745, 0.98821056, 0.97958297, 0.98399174, 0.9862357, 0.97509027, 0.9857172, 0.98468065, 0.98051065, 0.98681414, 0.9869905, 0.97648525, 0.9876754, 0.9878329, 0.98194665, 0.98420024, 0.98625606, 0.97558177, 0.98574126, 0.9845553, 0.98071116, 0.9865812, 0.98662853, 0.97537714, 0.9877067, 0.9881786, 0.97956717, 0.9839813, 0.9861805, 0.9751525, 0.98573244, 0.984625, 0.9805227, 0.9868329, 0.9869501, 0.9764633, 0.98769194, 0.9877823, 0.9819261, 0.984259, 0.98628145, 0.9756149, 0.98577297, 0.9845517, 0.980659, 0.98663527, 0.98667413, 0.97541344, 0.9877217, 0.9882112, 0.9795528, 0.98402256, 0.9861838, 0.975099, 0.98574877, 0.98464924, 0.9804865, 0.9868394, 0.98698026, 0.976474, 0.9876908, 0.9878324, 0.98189884, 0.98426837, 0.9862818, 0.9755771, 0.98574877, 0.9845744, 0.98064226, 0.98660266, 0.98664814, 0.9754377, 0.98768854, 0.9882011, 0.97951573, 0.9839473, 0.9862499, 0.97521406, 0.9857203, 0.9846569, 0.9804863, 0.98679006, 0.9870115, 0.9765288, 0.9876716, 0.9878256, 0.98184586, 0.9841964, 0.98632133, 0.97565395, 0.9857076, 0.98455197, 0.98064214, 0.98656636, 0.98670626, 0.9754509, 0.9877061, 0.98820156, 0.97952896, 0.98391634, 0.98625237, 0.9751654, 0.98570246, 0.9846265, 0.98049784, 0.9867671, 0.98701465, 0.9765489, 0.98765635, 0.987806, 0.98196495, 0.9841887, 0.9863167, 0.9756816, 0.98570764, 0.9845397, 0.9806686, 0.9865555, 0.98670965, 0.9754701, 0.9876847, 0.98816967, 0.97957563, 0.9839189, 0.9862615, 0.9751952, 0.9857064, 0.98461574, 0.9805063, 0.9867409, 0.98702496, 0.97650325, 0.9876473, 0.9878029, 0.9819278, 0.98418784, 0.9863266, 0.97570366, 0.98568094, 0.9845309, 0.9806973, 0.98655033, 0.9867201, 0.9754896, 0.9876996, 0.9882051, 0.97961944, 0.9839248, 0.9862759, 0.9752201, 0.9857269, 0.9845978, 0.98056364, 0.9867958, 0.98706657, 0.9765371, 0.9876758, 0.9878098, 0.9819732, 0.9841979, 0.98637205, 0.97569877, 0.98573697, 0.98447686, 0.98069537, 0.98657143, 0.98674345, 0.97553164, 0.9877264, 0.9881714, 0.97964793, 0.9839465, 0.98628354, 0.97519934, 0.9857314, 0.9846281, 0.9805567, 0.98678535, 0.9870921, 0.9765667, 0.9876665, 0.9878099, 0.9819693, 0.98419386, 0.9863429, 0.9756823, 0.98573965, 0.984556, 0.9807053, 0.98653966, 0.9867114, 0.97545516, 0.9877402, 0.9881831, 0.9795945, 0.98390895, 0.9862314, 0.9751756, 0.9857196, 0.984624, 0.98056704, 0.98671895, 0.98701787, 0.9765282, 0.987691, 0.9878324, 0.98194104, 0.98414516, 0.98631066, 0.97565913, 0.9857446, 0.9845909, 0.980648, 0.98651516, 0.9866986, 0.9754794, 0.9877264, 0.98819375, 0.97960347, 0.9838536, 0.98620826, 0.97519886, 0.9857469, 0.98465955, 0.9805043, 0.9867185, 0.9870423, 0.97653997, 0.9876978, 0.9878102, 0.98191905, 0.98415506, 0.9862969, 0.9756547, 0.98575586, 0.98456085, 0.9806778, 0.98651564, 0.98668504, 0.9754451, 0.987734, 0.9881909, 0.9795908, 0.9838469, 0.9862249, 0.97519153, 0.9857386, 0.9846244, 0.98051286, 0.98669803, 0.98702115, 0.9765329, 0.9876923, 0.98779696, 0.98189765, 0.9841186, 0.9862921, 0.9756625, 0.98577124, 0.9845644, 0.98070323, 0.9865131, 0.9866588, 0.9754313, 0.9877176, 0.98816365, 0.9795822, 0.9838575, 0.986215, 0.9751828, 0.9857139, 0.98457724, 0.98047674, 0.98671323, 0.98700583, 0.9765198, 0.9876682, 0.98775345, 0.98186755, 0.98412365, 0.9862869, 0.97566473, 0.98574615, 0.98450536, 0.980625, 0.9865051, 0.98665637, 0.9754319, 0.98770773, 0.98816246, 0.9795155, 0.98385257, 0.9862032, 0.97513264, 0.9857095, 0.9845627, 0.9804663, 0.98671395, 0.9870122, 0.9764628, 0.987666, 0.9877558, 0.98186713, 0.9840992, 0.9862869, 0.97567505, 0.9857539, 0.98451024, 0.9806009, 0.9864958, 0.9866615, 0.9753902, 0.9877022, 0.9881704, 0.97952443, 0.9838581, 0.9862096, 0.97507167, 0.98568577, 0.984576, 0.98045796, 0.9866941, 0.9870142, 0.9764009, 0.9876716, 0.9877411, 0.9818778, 0.9840849, 0.98629165, 0.9755083, 0.985728, 0.9845046, 0.98058355, 0.98648083, 0.98662865, 0.9753436, 0.9876972, 0.9881443, 0.97947866, 0.98383164, 0.986168, 0.9750388, 0.9857145, 0.9845657, 0.9804357, 0.9866962, 0.9869952, 0.9764089, 0.98767495, 0.98772496, 0.98179173, 0.9841015, 0.9862926, 0.9754581, 0.985735, 0.98449177, 0.9805431, 0.9864666, 0.9866675, 0.9752378, 0.98768777, 0.9881329, 0.97940296, 0.98378885, 0.98618066, 0.9749722, 0.98569596, 0.98455566, 0.9803832, 0.9866484, 0.9870029, 0.97633773, 0.987693, 0.9877438, 0.9818336, 0.9840456, 0.98626846, 0.9754782, 0.98575425, 0.98446715, 0.98053426, 0.98644346, 0.9866282, 0.97525376, 0.9877247, 0.9881138, 0.97943556, 0.98381203, 0.9861312, 0.97493523, 0.9857198, 0.9844958, 0.9803923, 0.9866549, 0.986951, 0.9763109, 0.987666, 0.9877137, 0.98177046, 0.9840301, 0.98621684, 0.9754558, 0.98574173, 0.9844317, 0.98048854, 0.9864448, 0.9865951, 0.9752593, 0.98770624, 0.9881039, 0.9793939, 0.98376626, 0.98612595, 0.9749783, 0.9857162, 0.9845164, 0.980317, 0.98666334, 0.98695624, 0.97629696, 0.98767066, 0.9877039, 0.98169017, 0.98405904, 0.9861962, 0.97548544, 0.98571205, 0.98443735, 0.9804869, 0.9864561, 0.98657733, 0.9752137, 0.98769194, 0.98810285, 0.97935754, 0.98376614, 0.9860971, 0.9749322, 0.9857356, 0.98450804, 0.9803565, 0.98664826, 0.98692256, 0.97628707, 0.9876797, 0.9877075, 0.981733, 0.98401505, 0.98620343, 0.97541374, 0.9857334, 0.9844409, 0.9804465, 0.9864302, 0.9865878, 0.9752449, 0.9877294, 0.98810333, 0.9793428, 0.983766, 0.98610675, 0.97493875, 0.9857277, 0.9844699, 0.9802933, 0.98664814, 0.9869554, 0.97625947, 0.9876758, 0.9876874, 0.9817115, 0.9840133, 0.9862098, 0.9754632, 0.9857423, 0.9844162, 0.98044866, 0.98641646, 0.9865776, 0.97519594, 0.98768264, 0.988096, 0.9792904, 0.98371285, 0.98612005, 0.97493976, 0.9856934, 0.9844913, 0.98029387, 0.98659045, 0.9869336, 0.976274, 0.98764354, 0.98773146, 0.98164064, 0.9840005, 0.9862207, 0.97543997, 0.9856837, 0.9844312, 0.9804181, 0.9864047, 0.9865703, 0.9751951, 0.9876719, 0.98810345, 0.9793098, 0.98373806, 0.9861109, 0.974928, 0.9857064, 0.9845035, 0.9802783, 0.986658, 0.9869243, 0.9762442, 0.9876505, 0.98768646, 0.98169094, 0.9840247, 0.9862207, 0.97543925, 0.9856985, 0.9844068, 0.9804653, 0.986445, 0.9865566, 0.97520465, 0.9876873, 0.98810846, 0.97934383, 0.9837695, 0.98614985, 0.97490656, 0.9857124, 0.98446935, 0.98033154, 0.98665756, 0.98697084, 0.9763046, 0.98768824, 0.9876702, 0.9817037, 0.9840483, 0.98620677, 0.97547376, 0.9857254, 0.984382, 0.98046035, 0.9864638, 0.9865703, 0.97522813, 0.9877103, 0.988064, 0.9793674, 0.98379886, 0.98610705, 0.9749775, 0.9857378, 0.98441803, 0.98035127, 0.98666, 0.9869495, 0.9762958, 0.98767066, 0.98769057, 0.9817168, 0.9840551, 0.9862081, 0.9754251, 0.98574775, 0.9843886, 0.98043513, 0.98641145, 0.98655576, 0.9752314, 0.9877065, 0.98809236, 0.9793422, 0.9838258, 0.98613083, 0.9750073, 0.98572713, 0.9844811, 0.9802597, 0.9866555, 0.98696065, 0.97634, 0.98768693, 0.9877169, 0.98166764, 0.9840758, 0.9862493, 0.9754748, 0.98574567, 0.984487, 0.9804262, 0.98644835, 0.98662424, 0.9752447, 0.9877136, 0.9881005, 0.979299, 0.9837977, 0.98616225, 0.97498363, 0.98574215, 0.9845132, 0.98030233, 0.986687, 0.9869733, 0.9762889, 0.98769426, 0.98772556, 0.981656, 0.9840338, 0.9862228, 0.9754157, 0.98578113, 0.9844579, 0.98045564, 0.98642075, 0.9865707, 0.9752712, 0.9877164, 0.98809564, 0.9792436, 0.9837669, 0.98617435, 0.9750276, 0.9857496, 0.9845084, 0.9802725, 0.98666567, 0.9870022, 0.9762975, 0.9876779, 0.9877102, 0.98168623, 0.98407394, 0.98625606, 0.97548497, 0.9857652, 0.9844579, 0.9804262, 0.9864595, 0.9866486, 0.9752431, 0.98771214, 0.9881044, 0.979314, 0.98381424, 0.98617303, 0.9750015, 0.9857534, 0.9844869, 0.9802848, 0.98667276, 0.9870368, 0.9763455, 0.9876918, 0.9877267, 0.981698, 0.98408866, 0.98629457, 0.9754951, 0.9857933, 0.9844753, 0.9804325, 0.98647654, 0.98661554, 0.97529286, 0.9877368, 0.98811704, 0.9793224, 0.9838156, 0.9861611, 0.9749712, 0.9857754, 0.9845034, 0.9802798, 0.98666763, 0.9870142, 0.97635764, 0.9877082, 0.98771405, 0.9817075, 0.9840874, 0.9862623, 0.97554624, 0.9858265, 0.984438, 0.98041105, 0.9864645, 0.9866404, 0.9753156, 0.9877673, 0.98812836, 0.97928166, 0.9837923, 0.98616004, 0.9750255, 0.9857997, 0.9844839, 0.9802737, 0.986687, 0.98701674, 0.9763707, 0.9877093, 0.98769575, 0.98166984, 0.98408866, 0.9862818, 0.97557575, 0.98583704, 0.9844521, 0.9804513, 0.9864938, 0.9866544, 0.9754008, 0.9877258, 0.98810685, 0.9792908, 0.983814, 0.98620605, 0.9751379, 0.98576456, 0.984496, 0.98033476, 0.9867023, 0.9870437, 0.976458, 0.9876884, 0.9877294, 0.98169166, 0.9840789, 0.986292, 0.97558564, 0.9858185, 0.9844451, 0.98048615, 0.98649555, 0.9866668, 0.9753677, 0.98772264, 0.9881415, 0.9793547, 0.98383546, 0.9862417, 0.9750587, 0.9857527, 0.98452526, 0.98032033, 0.98674214, 0.98705345, 0.9764271, 0.9876781, 0.987741, 0.9817069, 0.98412377, 0.9863027, 0.97561556, 0.98577785, 0.9844499, 0.98044246, 0.9864995, 0.98663664, 0.9753886, 0.9877247, 0.9881164, 0.9793132, 0.9838653, 0.9861852, 0.9750856, 0.9857907, 0.98453414, 0.9803417, 0.9867474, 0.98700094, 0.97636175, 0.9877021, 0.987713, 0.98168844, 0.9841517, 0.98631, 0.9755341, 0.98581517, 0.98447096, 0.98050904, 0.98653406, 0.98664874, 0.975409, 0.9877465, 0.988134, 0.9793265, 0.9838687, 0.986221, 0.9750742, 0.9857752, 0.98452145, 0.980352, 0.9867483, 0.98709667, 0.97639585, 0.987701, 0.98772997, 0.9817485, 0.98415136, 0.98632705, 0.9755608, 0.9858234, 0.9844653, 0.98050356, 0.98651356, 0.98670024, 0.97533756, 0.98777384, 0.9881025, 0.9793382, 0.9838604, 0.9862475, 0.9750397, 0.98583704, 0.9845173, 0.9803878, 0.9867196, 0.987034, 0.976315, 0.9877443, 0.9877367, 0.9817961, 0.9840901, 0.98627424, 0.97555405, 0.98587704, 0.9845414, 0.9805665, 0.9864952, 0.9866218, 0.97531545, 0.9877779, 0.98815733, 0.97940934, 0.9838483, 0.98614985, 0.97503245, 0.98583037, 0.98457676, 0.9803786, 0.9866768, 0.98698187, 0.97633356, 0.98775995, 0.9877643, 0.98178035, 0.9841008, 0.9862351, 0.97552174, 0.98587495, 0.9845158, 0.9805449, 0.98642725, 0.9865891, 0.97535104, 0.9877767, 0.988134, 0.9793417, 0.9837684, 0.9861312, 0.9750485, 0.98579943, 0.9845426, 0.98035187, 0.986628532, 0.986966074, 0.9763996, 0.9877623, 0.9877807, 0.98166925, 0.984047, 0.9862185, 0.97555757, 0.98588884, 0.9845222, 0.98043054, 0.9864096, 0.98656225, 0.97533923, 0.98778385, 0.9881477, 0.97930396, 0.98375183, 0.9860548, 0.97502714, 0.9858286, 0.98457587, 0.9802185, 0.98659277, 0.9869032, 0.97630674, 0.9877501, 0.98776555, 0.9816031, 0.9839555, 0.9861517, 0.9755323, 0.98585176, 0.98454237, 0.98034245, 0.9863413, 0.98649395, 0.9753449, 0.9877757, 0.98817, 0.9792742, 0.9836968, 0.9860718, 0.974956, 0.98579603, 0.9845916, 0.9802565, 0.98656005, 0.98690957, 0.97624606, 0.9877351, 0.9877794, 0.98162895, 0.9839866, 0.9861851, 0.9753965, 0.98584944, 0.98455703, 0.98032457, 0.98634744, 0.9865812, 0.975266, 0.98774904, 0.98819274, 0.979111, 0.9837097, 0.9860859, 0.9749687, 0.98579746, 0.9846086, 0.98022574, 0.98660105, 0.98692673, 0.9762523, 0.9877309, 0.98779464, 0.9815608, 0.9839744, 0.98617905, 0.9754773, 0.9858445, 0.98454523, 0.98027885, 0.9863608, 0.9865512, 0.9752138, 0.9877685, 0.98817164, 0.97911114, 0.983697, 0.9860977, 0.97489333, 0.98582375, 0.98459184, 0.9801651, 0.98656774, 0.98691905, 0.976275, 0.98773277, 0.9877945, 0.98158675, 0.983993, 0.986188, 0.9755011, 0.9858417, 0.9845707, 0.9802704, 0.98637795, 0.98658, 0.9752964, 0.9877527, 0.9881892, 0.9791539, 0.98369366, 0.98609674, 0.97493595, 0.9857934, 0.9846124, 0.98015505, 0.9865903, 0.98693675, 0.976273, 0.98772347, 0.98780966, 0.9815006, 0.984002, 0.9861826, 0.975464, 0.98585445, 0.9845467, 0.98025644, 0.98633605, 0.9865713, 0.9752467, 0.9877729, 0.9881981, 0.97910964, 0.9836892, 0.9860929, 0.97487205, 0.98582244, 0.9846355, 0.98016626, 0.98660135, 0.98691887, 0.97621924, 0.9877367, 0.98783743, 0.9815244, 0.9839468, 0.9861886, 0.9754945, 0.98586476, 0.98455435, 0.98024195, 0.9863536, 0.98656136, 0.9752432, 0.98777753, 0.98819596, 0.979067, 0.9836931, 0.98611903, 0.9748455, 0.98581886, 0.9845991, 0.9801122, 0.98656505, 0.9869264, 0.9761879, 0.98771673, 0.9878263, 0.9814911, 0.9839338, 0.98616374, 0.9753734, 0.9858309, 0.9846127, 0.9802918, 0.986316, 0.9865359, 0.9751766, 0.9877408, 0.98821646, 0.9790779, 0.9836774, 0.98605305, 0.9748632, 0.9857835, 0.9846572, 0.9801717, 0.98656625, 0.98690236, 0.9761288, 0.987698, 0.9878273, 0.981539, 0.9839263, 0.98617244, 0.9753078, 0.9858322, 0.9845724, 0.98032355, 0.98634607, 0.9865307, 0.97511554, 0.987716, 0.98819584, 0.9791549, 0.9837098, 0.9860737, 0.9747985, 0.9857935, 0.98459667, 0.9801941, 0.986576796, 0.986928344, 0.9760815, 0.98771286, 0.98778754, 0.9815553, 0.9839835, 0.986174, 0.975245, 0.9858385, 0.98454756, 0.9803269, 0.98637027, 0.9865246, 0.9750533, 0.9877274, 0.98817396, 0.9791325, 0.9837125, 0.986042, 0.97463924, 0.9858245, 0.9845932, 0.9801757, 0.98659754, 0.98687434, 0.9760601, 0.98770577, 0.98781735, 0.9815299, 0.98399556, 0.98617464, 0.97526443, 0.9858256, 0.98458093, 0.9802643, 0.98638165, 0.98649323, 0.9749776, 0.9877402, 0.9881783, 0.979121, 0.98369867, 0.986016, 0.9746992, 0.9857739, 0.9845947, 0.98017246, 0.98654556, 0.9868681, 0.9759805, 0.9876732, 0.9877696, 0.9815118, 0.9839401, 0.98609525, 0.9751591, 0.9857343, 0.9845281, 0.9802735, 0.9863238, 0.98648256, 0.97494555, 0.9877055, 0.9881769, 0.9790637, 0.98371375, 0.9859733, 0.9745812, 0.9857329, 0.9845846, 0.9801231, 0.98657316, 0.98680973, 0.9759262, 0.98763925, 0.98775995, 0.9814897, 0.9839389, 0.9860708, 0.9751046, 0.98577785, 0.9845389, 0.9802729, 0.9863543, 0.9864503, 0.97490066, 0.9877015, 0.98816407, 0.9791539, 0.98374987, 0.98597866, 0.97455287, 0.9857334, 0.98455495, 0.98020226, 0.9865756, 0.98680794, 0.9758607, 0.9876702, 0.98779523, 0.9815476, 0.9839899, 0.98607254, 0.9751013, 0.98576593, 0.9845212, 0.9803366, 0.98637414, 0.98644894, 0.97494555, 0.9876903, 0.9881665, 0.97916496, 0.98373634, 0.9860046, 0.97458637, 0.98573977, 0.9846234, 0.9801875, 0.9865761, 0.98686033, 0.9759302, 0.9876576, 0.9878023, 0.9815616, 0.9839956, 0.9860962, 0.97516847, 0.98575795, 0.9845248, 0.9803611, 0.98643684, 0.9864727, 0.97496027, 0.98768985, 0.9881533, 0.97921205, 0.98377246, 0.98600024, 0.97469157, 0.98573524, 0.98458964, 0.98022723, 0.98659754, 0.98687625, 0.97594416, 0.9876545, 0.987756, 0.9815568, 0.98392963, 0.98610836, 0.97510636, 0.98578274, 0.98449093, 0.9803524, 0.986387, 0.9864856, 0.9749723, 0.9877323, 0.9881422, 0.979162, 0.98376876, 0.98599964, 0.9746446, 0.9857729, 0.9844934, 0.98018205, 0.9866593, 0.9868454, 0.97594315, 0.9876861, 0.9877471, 0.9815422, 0.984028, 0.98604727, 0.97508097, 0.9857606, 0.98446065, 0.9803175, 0.9864051, 0.98637354, 0.9748068, 0.98766077, 0.98810196, 0.9791287, 0.98375237, 0.985911, 0.9744444, 0.985691, 0.9844661, 0.9801966, 0.9866131, 0.9867806, 0.9757701, 0.98757714, 0.9877181, 0.98159194, 0.98403895, 0.9860454, 0.9749977, 0.9856806, 0.9844095, 0.98029786, 0.98646635, 0.9863618, 0.9747094, 0.98760694, 0.98809624, 0.9791535, 0.98378825, 0.9859226, 0.9743749, 0.98562187, 0.9844825, 0.9801603, 0.9866558, 0.98675853, 0.9756705, 0.98756194, 0.9877215, 0.98150474, 0.984027, 0.98602664, 0.9748595, 0.9856649, 0.9843947, 0.98025584, 0.9864025, 0.98637205, 0.974707, 0.98761564, 0.98808575, 0.9791133, 0.9837533, 0.9858887, 0.9742924, 0.98568404, 0.9844079, 0.98012424, 0.9866528, 0.9867577, 0.9756965, 0.98759556, 0.98763204, 0.9814524, 0.9839939, 0.98601633, 0.97488755, 0.9856897, 0.98439145, 0.9802526, 0.98641205, 0.98638606, 0.97469735, 0.9876445, 0.98810273, 0.97901887, 0.98372054, 0.98594624, 0.974357, 0.9856752, 0.9844726, 0.9800419, 0.9866333, 0.9867887, 0.9756318, 0.98756623, 0.9876895, 0.9814052, 0.9839522, 0.9860562, 0.97481287, 0.9856807, 0.9844119, 0.9802039, 0.9863959, 0.9864112, 0.9746474, 0.9876246, 0.9881065, 0.9790024, 0.98369205, 0.9859529, 0.9742745, 0.985688, 0.9844834, 0.98005176, 0.98658407, 0.9868039, 0.97549146, 0.9875988, 0.9876861, 0.9813461, 0.98396254, 0.9860641, 0.97475344, 0.98574215, 0.9843807, 0.9801711, 0.9863873, 0.98643976, 0.97464263, 0.9876566, 0.9880989, 0.97904027, 0.9837007, 0.9859519, 0.974309, 0.98572063, 0.98450756, 0.9800946, 0.98665196, 0.986824, 0.9756408, 0.9876537, 0.98773926, 0.98145896, 0.9839279, 0.986087, 0.9748272, 0.9857506, 0.9844124, 0.98019, 0.9863829, 0.98645127, 0.9745739, 0.98766494, 0.98812056, 0.97901833, 0.983694, 0.9859459, 0.9742809, 0.9857298, 0.9844684, 0.9800631, 0.98658955, 0.9868182, 0.9756026, 0.98764473, 0.98772836, 0.9814339, 0.98391163, 0.9861112, 0.97481775, 0.98576814, 0.98438317, 0.98024476, 0.9863574, 0.98646575, 0.97461694, 0.98769706, 0.9881024, 0.9790383, 0.9836728, 0.9859492, 0.97429854, 0.9857636, 0.9844876, 0.9800954, 0.9865821, 0.9868088, 0.9756091, 0.98767996, 0.9877335, 0.98144495, 0.98390216, 0.98610777, 0.9747907, 0.98576486, 0.984378, 0.9801768, 0.98632807, 0.98640937, 0.97461706, 0.98765993, 0.9880926, 0.9790758, 0.9835591, 0.9859097, 0.97431076, 0.98571056, 0.98445827, 0.98006254, 0.98649937, 0.98673505, 0.97560716, 0.9876287, 0.9876702, 0.9814639, 0.9838235, 0.9859994, 0.9747684, 0.98575896, 0.9843589, 0.9802303, 0.98636204, 0.9863517, 0.9746429, 0.9876813, 0.98810345, 0.97908324, 0.98364836, 0.9858621, 0.97432804, 0.98575467, 0.98450667, 0.98011464, 0.98653615, 0.9867535, 0.9756031, 0.9876375, 0.9877215, 0.98141795, 0.9838294, 0.98606324, 0.9747907, 0.98578805, 0.98439944, 0.98023635, 0.9863147, 0.9863826, 0.97452164, 0.9876797, 0.98809284, 0.9790809, 0.9836209, 0.9858944, 0.97428304, 0.98575664, 0.9844733, 0.98008645, 0.98652107, 0.9867339, 0.975554, 0.98767406, 0.9876857, 0.981456, 0.98384553, 0.9860132, 0.9747141, 0.98577505, 0.98442173, 0.98019034, 0.986321, 0.98635334, 0.97460324, 0.9877001, 0.9881225, 0.9790191, 0.9836104, 0.98587555, 0.974179, 0.9857538, 0.9844689, 0.9801364, 0.9865285, 0.98673856, 0.97549224, 0.98766565, 0.9877147, 0.98146963, 0.98381966, 0.985993, 0.9747259, 0.98578113, 0.9844127, 0.98021185, 0.9862716, 0.9863472, 0.97447646, 0.9876858, 0.98807794, 0.97906333, 0.9835584, 0.98588187, 0.9742086, 0.9856186, 0.9844223, 0.9800514, 0.9864966, 0.9867331, 0.9755113, 0.98749775, 0.9876752, 0.9814374, 0.9837855, 0.98596764, 0.97465026, 0.98558515, 0.9843859, 0.9802064, 0.9862465, 0.9863246, 0.9744769, 0.98750556, 0.988069, 0.97902036, 0.9834938, 0.9858908, 0.97411716, 0.9855848, 0.9844742, 0.98004395, 0.9864474, 0.9866992, 0.9754362, 0.9875397, 0.98770577, 0.9814315, 0.9837811, 0.985961, 0.9746481, 0.9856473, 0.9844587, 0.9802225, 0.9862379, 0.98631185, 0.9744468, 0.98755413, 0.9881436, 0.97908276, 0.9834927, 0.98583263, 0.97414523, 0.9856414, 0.9845425, 0.98009735, 0.9864516, 0.98664457, 0.97551644, 0.98750705, 0.9877174, 0.9814447, 0.9837325, 0.9859549, 0.97468776, 0.9856244, 0.9844519, 0.98019147, 0.9862335, 0.98630106, 0.974514, 0.9875546, 0.98813987, 0.97906804, 0.9834913, 0.98585075, 0.9741522, 0.9856176, 0.98452723, 0.9801035, 0.98641926, 0.9867094, 0.97546834, 0.9875513, 0.9877103, 0.98141694, 0.9837273, 0.98598725, 0.97464913, 0.98564166, 0.98442703, 0.9801813, 0.9862038, 0.9863173, 0.9744769, 0.9875432, 0.9881521, 0.9790263, 0.9834691, 0.9857276, 0.97420913, 0.9856488, 0.98456925, 0.9801528, 0.9864023, 0.98662364, 0.97550744, 0.987578, 0.98774976, 0.98144585, 0.9836395, 0.98590475, 0.97460246, 0.9856194, 0.98448646, 0.9802817, 0.9861853, 0.9862914, 0.97441113, 0.9875538, 0.9881942, 0.9790288, 0.983447, 0.9857731, 0.97405833, 0.9856252, 0.984624, 0.980139, 0.98643243, 0.9866654, 0.97534275, 0.9875118, 0.9878064, 0.981416, 0.98371077, 0.98587596, 0.9746217, 0.98564255, 0.98454213, 0.9802382, 0.98620653, 0.98630184, 0.974466, 0.9875688, 0.9881797, 0.9792296, 0.9835591, 0.9858709, 0.97419804, 0.98566645, 0.98457307, 0.98026043, 0.98648584, 0.98673624, 0.97552127, 0.9875557, 0.9877394, 0.98158747, 0.983766, 0.98597807, 0.97469014, 0.9856579, 0.9845239, 0.9803642, 0.9862549, 0.9863217, 0.97442746, 0.9875733, 0.98816293, 0.97914803, 0.98357767, 0.98587126, 0.9741432, 0.98562545, 0.98458606, 0.9801718, 0.9864872, 0.98666334, 0.97545016, 0.9875469, 0.9877785, 0.98150295, 0.9837673, 0.98593867, 0.9745861, 0.98567545, 0.9844577, 0.9803121, 0.98629165, 0.9862854, 0.97433144, 0.98752964, 0.98817396, 0.9790723, 0.9835752, 0.9857963, 0.9739962, 0.98563933, 0.9846096, 0.9800423, 0.98649997, 0.98653966, 0.9753314, 0.98751277, 0.98778754, 0.9813609, 0.9837787, 0.98586833, 0.97447294, 0.98559695, 0.98449993, 0.9801349, 0.9862855, 0.98621863, 0.9742571, 0.98749965, 0.98818344, 0.9789645, 0.98360324, 0.9857848, 0.97392714, 0.9856117, 0.98457474, 0.9800301, 0.98655534, 0.98656994, 0.9751742, 0.9875101, 0.98776186, 0.98135066, 0.9837717, 0.9859325, 0.97441894, 0.985629, 0.9844518, 0.98009115, 0.986279, 0.98629886, 0.9741848, 0.9876198, 0.98818386, 0.9789529, 0.9835554, 0.9857955, 0.9738887, 0.9857107, 0.98466855, 0.98005563, 0.986555, 0.9866306, 0.9752441, 0.98758125, 0.9877977, 0.98139006, 0.9838405, 0.98588294, 0.97431797, 0.98570085, 0.98459715, 0.9801856, 0.9862762, 0.9862416, 0.9741106, 0.9876018, 0.9882684, 0.97899604, 0.98355055, 0.9857481, 0.97382, 0.9856451, 0.98467964, 0.9800637, 0.9864849, 0.9865082, 0.97515523, 0.9875865, 0.9878698, 0.9814121, 0.98384506, 0.9858454, 0.9743711, 0.9856713, 0.9845569, 0.9801374, 0.9863, 0.9861866, 0.97408265, 0.9875814, 0.9882299, 0.9789999, 0.9835344, 0.98573256, 0.9738627, 0.98564535, 0.98468035, 0.9800162, 0.9865153, 0.9865291, 0.97514343, 0.98754627, 0.9877695, 0.9813151, 0.983748, 0.9859567, 0.97431254, 0.98567545, 0.9846138, 0.98016524, 0.9863168, 0.98622185, 0.97407836, 0.9876166, 0.9882577, 0.97890294, 0.9836022, 0.9855943, 0.9737249, 0.98550373, 0.98473835, 0.9801138, 0.98652816, 0.9864364, 0.9751107, 0.98745745, 0.98790365, 0.98138475, 0.9838013, 0.9857467, 0.9742288, 0.98553, 0.98457146, 0.980115, 0.9863369, 0.98609674, 0.97406524, 0.9875289, 0.98828423, 0.9789173, 0.9836156, 0.9856046, 0.9737012, 0.9855695, 0.9848567, 0.979981, 0.98654276, 0.98637575, 0.97518617, 0.9875068, 0.98790306, 0.98130614, 0.9838155, 0.9856867, 0.9743736, 0.98554325, 0.98458964, 0.9800956, 0.9863057, 0.9860495, 0.97417635, 0.9875074, 0.98828644, 0.9789668, 0.98365045, 0.98561734, 0.97392195, 0.9855607, 0.98480046, 0.9800412, 0.9865596, 0.98635477, 0.9751755, 0.9875201, 0.98788387, 0.9813377, 0.9837638, 0.98568255, 0.9744296, 0.9855586, 0.984625, 0.98010784, 0.986292, 0.98605675, 0.9741589, 0.9875366, 0.9883078, 0.97894055, 0.98359185, 0.9855774, 0.97384226, 0.98553526, 0.984778, 0.97999096, 0.9865421, 0.98636115, 0.9751971, 0.9874717, 0.98789966, 0.9813447, 0.98384017, 0.98569745, 0.9744251, 0.98554134, 0.98461425, 0.9800694, 0.986364, 0.98609304, 0.974263, 0.9874779, 0.98829854, 0.97894466, 0.9836917, 0.9855671, 0.97394866, 0.9855152, 0.98481905, 0.98000515, 0.98659027, 0.9863977, 0.97524637, 0.98752797, 0.9879313, 0.9813162, 0.98388577, 0.98573315, 0.9744334, 0.9856171, 0.98468184, 0.98011345, 0.9863517, 0.9860459, 0.9741415, 0.98757064, 0.9883526, 0.9788963, 0.9835771, 0.9855289, 0.97397316, 0.985588, 0.9848342, 0.9800003, 0.9866012, 0.9864909, 0.9752584, 0.98747325, 0.9879363, 0.981289, 0.983901, 0.98570615, 0.9744222, 0.98554325, 0.98464453, 0.9800892, 0.98635924, 0.9859871, 0.97422624, 0.9875015, 0.9882762, 0.97889733, 0.983621, 0.9856412, 0.9739258, 0.9855005, 0.98478645, 0.97992915, 0.98655486, 0.986434, 0.97518766, 0.9874729, 0.98789585, 0.9812882, 0.98382795, 0.9857172, 0.9743593, 0.98547524, 0.98455423, 0.9800468, 0.9863595, 0.98607266, 0.9740491, 0.98749113, 0.98828816, 0.9788734, 0.9835983, 0.98554945, 0.9737993, 0.9853992, 0.9847569, 0.98001695, 0.98655486, 0.9863786, 0.9751008, 0.98739743, 0.98789036, 0.98131704, 0.9838473, 0.98564905, 0.9742217, 0.9854014, 0.98469305, 0.98020416, 0.986395, 0.9860146, 0.97396344, 0.98743594, 0.9883454, 0.9789917, 0.9837103, 0.9855562, 0.97370875, 0.9853795, 0.98487073, 0.98008025, 0.9865804, 0.98633146, 0.9749864, 0.98736745, 0.9879946, 0.9813782, 0.98379046, 0.985665, 0.97420293, 0.9854101, 0.984728, 0.9801359, 0.98641217, 0.9860184, 0.9739819, 0.98747474, 0.98851484, 0.97895217, 0.9836885, 0.98549867, 0.9736447, 0.98539436, 0.9849277, 0.98002666, 0.9865697, 0.98631936, 0.9749561, 0.9874098, 0.98799384, 0.9812949, 0.9838559, 0.9855902, 0.97418255, 0.98541087, 0.9847162, 0.980083, 0.98637736, 0.985995, 0.9739569, 0.9874445, 0.9884184, 0.9789036, 0.98363286, 0.9854792, 0.97364557, 0.9853773, 0.98494333, 0.98005027, 0.98655695, 0.98629445, 0.97495675, 0.98737246, 0.98797685, 0.9812895, 0.9837943, 0.9855574, 0.97416186, 0.9853748, 0.98475164, 0.98008007, 0.98632276, 0.98595816, 0.973898, 0.9874087, 0.9884216, 0.9788583, 0.98354787, 0.9854541, 0.9735299, 0.9853403, 0.98494124, 0.97997826, 0.98656434, 0.9862558, 0.9748975, 0.987365, 0.9879865, 0.98123956, 0.9837998, 0.98560447, 0.97415775, 0.9854289, 0.9847126, 0.98006964, 0.9863218, 0.98600715, 0.9738491, 0.98744816, 0.98842597, 0.97891605, 0.9836299, 0.9855784, 0.9735643, 0.98537606, 0.98497075, 0.9799645, 0.9865568, 0.9864014, 0.97488356, 0.9873985, 0.98801136, 0.9811917, 0.9838411, 0.98574936, 0.97413343, 0.9854005, 0.9847596, 0.98006856, 0.986337, 0.98615205, 0.9737959, 0.98746127, 0.9884538, 0.9788193, 0.9836005, 0.9856772, 0.97349113, 0.98537385, 0.9849895, 0.979912, 0.986524, 0.9865452, 0.97483736, 0.98732704, 0.9879683, 0.9811942, 0.9838272, 0.9857857, 0.97398525, 0.9853698, 0.98478574, 0.9799604, 0.986376, 0.98621017, 0.9738191, 0.9873762, 0.9884095, 0.9788551, 0.983686, 0.9857378, 0.97345644, 0.98531944, 0.98494107, 0.97987354, 0.9866039, 0.98653734, 0.9748551, 0.9873805, 0.9880074, 0.981201, 0.98388857, 0.98586094, 0.974052, 0.98537064, 0.98477733, 0.9799463, 0.9863935, 0.98622113, 0.97394896, 0.9873462, 0.98839253, 0.97876966, 0.98364973, 0.9857312, 0.97351223, 0.9853232, 0.98493755, 0.9798568, 0.9865756, 0.986593, 0.9748489, 0.9873217, 0.98799336, 0.9811736, 0.98388195, 0.98586, 0.9741276, 0.98533785, 0.9847825, 0.9799728, 0.9863412, 0.98622847, 0.9738883, 0.9873295, 0.98839915, 0.97878927, 0.98366135, 0.9857831, 0.9735764, 0.98533773, 0.9849427, 0.97986907, 0.98655057, 0.98655194, 0.97491574, 0.9873311, 0.98797005, 0.9811174, 0.9837902, 0.9858175, 0.9740259, 0.98534214, 0.98472786, 0.9798496, 0.9863067, 0.98617697, 0.9739555, 0.9873378, 0.9884129, 0.9786613, 0.9836654, 0.985716, 0.9735424, 0.98534316, 0.98494554, 0.9798378, 0.98655057, 0.9865943, 0.9748862, 0.98732936, 0.98797715, 0.9810628, 0.98380834, 0.9857702, 0.97416174, 0.9853293, 0.98467684, 0.9798133, 0.98635894, 0.9860896, 0.9740409, 0.98731846, 0.9883553, 0.9786026, 0.98365885, 0.9857011, 0.97361326, 0.9852372, 0.9848839, 0.9797324, 0.9865956, 0.98655915, 0.9750921, 0.98726845, 0.9879161, 0.9809461, 0.9838673, 0.98567003, 0.9741707, 0.98522234, 0.9847141, 0.9797775, 0.9863787, 0.9860826, 0.9739183, 0.98728925, 0.9884171, 0.978758, 0.98375964, 0.9854768, 0.97343725, 0.98519784, 0.9848862, 0.97969955, 0.98657525, 0.98644453, 0.9749699, 0.98724896, 0.9880039, 0.98101383, 0.9836982, 0.9857737, 0.9741363, 0.9851289, 0.9846912, 0.9798181, 0.9863595, 0.98607343, 0.9740176, 0.9872584, 0.98843724, 0.9786113, 0.98357016, 0.98567826, 0.97365487, 0.98514205, 0.9848763, 0.9796943, 0.9864768, 0.986472, 0.9749136, 0.9872222, 0.98790807, 0.9809832, 0.9836886, 0.9857679, 0.9742021, 0.9852255, 0.9845654, 0.9797529, 0.98618245, 0.986084, 0.97381896, 0.98725, 0.9883067, 0.9785669, 0.9834568, 0.9856566, 0.97353554, 0.98516196, 0.98467684, 0.97962976, 0.9863981, 0.98652804, 0.97485495, 0.9872496, 0.9877753, 0.98092836, 0.983657, 0.9858229, 0.974097, 0.98520327, 0.984507, 0.97969466, 0.98617643, 0.9860176, 0.9737587, 0.98728824, 0.98824626, 0.978525, 0.98344207, 0.9856339, 0.9735259, 0.98514485, 0.984737, 0.9795904, 0.9864247, 0.9864888, 0.9748896, 0.9872287, 0.9878163, 0.98083466, 0.98368156, 0.9857255, 0.97401357, 0.9851745, 0.98452246, 0.97957647, 0.9862071, 0.98603094, 0.97381014, 0.98722684, 0.9882427, 0.9784322, 0.98344135, 0.9855788, 0.9734782, 0.98506165, 0.98475313, 0.9794723, 0.98640215, 0.98644775, 0.9747489, 0.98713857, 0.9877967, 0.98082584, 0.98360777, 0.98578143, 0.97409886, 0.98512506, 0.98446804, 0.97948253, 0.9861449, 0.9860651, 0.9737951, 0.98719597, 0.9882712, 0.9783435, 0.9832834, 0.9855724, 0.97353745, 0.98498905, 0.98472875, 0.97929424, 0.98625886, 0.986329, 0.9748687, 0.9871163, 0.9877719, 0.9807304, 0.9834084, 0.9856883, 0.9740451, 0.9851023, 0.98444253, 0.9793761, 0.9860328, 0.9859485, 0.9737371, 0.98716736, 0.9882443, 0.9782542, 0.9833605, 0.98554045, 0.97357166, 0.98503274, 0.9847986, 0.979354, 0.9863341, 0.9864356, 0.97479194, 0.9870142, 0.98768437, 0.980612, 0.98354584, 0.98566437, 0.97414285, 0.98498744, 0.98443204, 0.9793507, 0.986132, 0.9859331, 0.9736448, 0.987082, 0.9882097, 0.9782179, 0.983428, 0.98545074, 0.973443, 0.98500615, 0.9846288, 0.9793649, 0.9863929, 0.98630315, 0.97491044, 0.98702776, 0.98756784, 0.9806866, 0.98362076, 0.9855961, 0.97417927, 0.9850044, 0.9841434, 0.9794118, 0.9862142, 0.98595595, 0.97394896, 0.9871078, 0.98791784, 0.9782838, 0.98342174, 0.98547804, 0.97366464, 0.9849672, 0.9842157, 0.9793808, 0.986429, 0.9864558, 0.9750954, 0.9871207, 0.98743874, 0.98070246, 0.9835893, 0.9856579, 0.974126, 0.9851519, 0.9839899, 0.97951055, 0.9862178, 0.9860263, 0.9739852, 0.98723173, 0.98787737, 0.9782651, 0.9834868, 0.9857711, 0.97367746, 0.9851585, 0.9841972, 0.9795394, 0.9864458, 0.98660636, 0.9750729, 0.98720616, 0.9873958, 0.9808357, 0.9836268, 0.98581433, 0.9741838, 0.98533, 0.98401713, 0.97959554, 0.98620397, 0.9860652, 0.9740184, 0.9872966, 0.9877175, 0.97841555, 0.9834455, 0.98568124, 0.9736588, 0.98530906, 0.9840215, 0.9795083, 0.9863944, 0.98651993, 0.9750729, 0.98733306, 0.9873678, 0.9808177, 0.9836269, 0.98580694, 0.9741978, 0.98533994, 0.98401016, 0.979584, 0.98617464, 0.98608774, 0.973929, 0.98731214, 0.9877523, 0.97838074, 0.983398, 0.9857, 0.97365224, 0.985277, 0.9841208, 0.9795002, 0.9863836, 0.98655534, 0.97513497, 0.9873569, 0.98740155, 0.9807812, 0.9835877, 0.9857898, 0.9742687, 0.9853566, 0.98398733, 0.97951436, 0.9861452, 0.9860752, 0.9740337, 0.9873464, 0.9877773, 0.9783628, 0.9833552, 0.9856349, 0.97377646, 0.9853102, 0.9841208, 0.97939414, 0.9863587, 0.9865053, 0.9752186, 0.9873784, 0.98740184, 0.980732, 0.98358136, 0.98577505, 0.97445506, 0.9853668, 0.98402095, 0.9795186, 0.9861674, 0.9860653, 0.97409713, 0.9872793, 0.98779184, 0.9783313, 0.9833572, 0.9856708, 0.97365814, 0.9852313, 0.9842036, 0.97945726, 0.9863965, 0.9865986, 0.9749757, 0.98734945, 0.9874514, 0.98081356, 0.9835921, 0.98585814, 0.973972, 0.9853624, 0.98400074, 0.97953504, 0.986167, 0.98611194, 0.9737801, 0.9873441, 0.9878449, 0.978323, 0.9833384, 0.9857022, 0.97335464, 0.9853398, 0.98417354, 0.97939974, 0.9863797, 0.9865354, 0.9748079, 0.9873483, 0.9874982, 0.9806959, 0.9834975, 0.98574567, 0.973885, 0.9854235, 0.9840476, 0.9794235, 0.9860863, 0.98608285, 0.97352535, 0.9872077, 0.9878849, 0.97823596, 0.983324, 0.9857343, 0.9734449, 0.9852519, 0.9843301, 0.979341, 0.9863077, 0.98647606, 0.97471523, 0.9872924, 0.9875386, 0.9806706, 0.9835035, 0.9857701, 0.9738323, 0.98529226, 0.9841362, 0.97947615, 0.9860189, 0.9861022, 0.97360003, 0.98728395, 0.98794866, 0.97825843, 0.98321784, 0.9857086, 0.97340584, 0.98530513, 0.98440605, 0.979384, 0.9862296, 0.9864849, 0.97471887, 0.9873534, 0.9875908, 0.980664, 0.9834468, 0.9857824, 0.9737263, 0.98545486, 0.984098, 0.97952396, 0.9860162, 0.98608184, 0.9735824, 0.9872823, 0.98785615, 0.9781148, 0.9832472, 0.98568994, 0.97326005, 0.9853693, 0.9842659, 0.9792732, 0.98624843, 0.98648906, 0.97463644, 0.98738027, 0.9875316, 0.9806081, 0.9833409, 0.9858137, 0.973885, 0.9852437, 0.9840806, 0.9794576, 0.98598516, 0.9861044, 0.9735259, 0.98720026, 0.9879043, 0.97811717, 0.9831867, 0.9857102, 0.9733858, 0.98519295, 0.98417735, 0.9792316, 0.986212, 0.9865207, 0.974796, 0.9871802, 0.987392, 0.980643, 0.983215, 0.98578167, 0.97380674, 0.98502654, 0.9839144, 0.97943455, 0.98594123, 0.98602504, 0.9733297, 0.98704004, 0.98787546, 0.9782586, 0.98319274, 0.9856477, 0.9732107, 0.98510206, 0.9842925, 0.9793823, 0.9862664, 0.9865409, 0.9746679, 0.98712647, 0.9875259, 0.9808344, 0.9835127, 0.98583937, 0.9739293, 0.98489326, 0.98412573, 0.97967106, 0.9861792, 0.98614895, 0.9736414, 0.9868655, 0.98805934, 0.9787288, 0.9835073, 0.985719, 0.9734702, 0.9848354, 0.9845165, 0.97981536, 0.9864508, 0.9865741, 0.9748282, 0.98687184, 0.9877165, 0.98112315, 0.98360455, 0.98574996, 0.9738864, 0.984577, 0.9842673, 0.9799477, 0.9862974, 0.98599166, 0.97353125, 0.98664016, 0.9880454, 0.9785629, 0.98358166, 0.98559576, 0.97341925, 0.98466694, 0.98453933, 0.9796922, 0.9865372, 0.98643696, 0.97477585, 0.9866093, 0.9877323, 0.98105067, 0.9837034, 0.9856525, 0.973789, 0.9845174, 0.9842678, 0.97989833, 0.98633087, 0.98594296, 0.9734678, 0.98657644, 0.9880306, 0.97859424, 0.9835321, 0.98556906, 0.9733655, 0.98462415, 0.9845005, 0.9797136, 0.9865066, 0.9864341, 0.97469246, 0.9865815, 0.98769754, 0.9810321, 0.9836666, 0.98561907, 0.9736689, 0.9844847, 0.9842461, 0.9798655, 0.98631114, 0.9859134, 0.9733803, 0.986579, 0.98805153, 0.97860855, 0.9834989, 0.98554957, 0.9731865, 0.9846273, 0.98448944, 0.9796529, 0.98647976, 0.9864225, 0.9745773, 0.9866052, 0.98771054, 0.98103124, 0.98363185, 0.9855789, 0.97356737, 0.9845032, 0.98424476, 0.97987145, 0.98627216, 0.9859097, 0.97334313, 0.98658895, 0.9880678, 0.97860646, 0.9834817, 0.9854968, 0.9731472, 0.98461735, 0.98451614, 0.97970474, 0.9864893, 0.9863886, 0.97449297, 0.98659253, 0.9877247, 0.98106843, 0.9836503, 0.98562986, 0.97355187, 0.9845259, 0.984297, 0.97987795, 0.98629004, 0.98591286, 0.97327405, 0.98661214, 0.9880762, 0.97863615, 0.9835048, 0.9855697, 0.97322786, 0.984631, 0.98454225, 0.9796722, 0.9864807, 0.98640835, 0.97458047, 0.9866408, 0.9877021, 0.98111504, 0.9836723, 0.98563206, 0.9736771, 0.98454106, 0.9842615, 0.9799454, 0.98629385, 0.9859695, 0.9733272, 0.98663026, 0.9880782, 0.97862905, 0.98351437, 0.98560923, 0.9731636, 0.98465466, 0.9845409, 0.97971064, 0.9864754, 0.9864423, 0.97456783, 0.9866268, 0.9877165, 0.9811339, 0.98366106, 0.9857037, 0.9736067, 0.9844825, 0.9842913, 0.97996026, 0.9862708, 0.9859804, 0.97332305, 0.9865609, 0.9880748, 0.9787571, 0.98347235, 0.985596, 0.97326905, 0.98461145, 0.9845222, 0.97978276, 0.9864681, 0.9864785, 0.9746105, 0.986593, 0.987711, 0.98114616, 0.9836277, 0.98570025, 0.97362375, 0.98443466, 0.9842426, 0.979932, 0.9862659, 0.9859707, 0.9733262, 0.98657143, 0.98807704, 0.97865856, 0.9834494, 0.9856267, 0.9732588, 0.98458004, 0.9845902, 0.97971785, 0.9864393, 0.98645926, 0.9745694, 0.98656565, 0.98773754, 0.9811236, 0.98358667, 0.9856687, 0.9735727, 0.98445916, 0.98428637, 0.9799042, 0.9862295, 0.9859629, 0.9732814, 0.98660034, 0.98805434, 0.9786277, 0.9833936, 0.98560727, 0.9732283, 0.9845989, 0.98458177, 0.9797688, 0.98644084, 0.9864693, 0.97460866, 0.98660564, 0.9877331, 0.98114395, 0.98353404, 0.9856881, 0.973551, 0.98441386, 0.9843113, 0.97992855, 0.98618704, 0.9859756, 0.97324747, 0.9865856, 0.98806524, 0.978701, 0.983364, 0.9856221, 0.9731574, 0.9846176, 0.9845271, 0.9797768, 0.98645264, 0.9864611, 0.9746007, 0.9866015, 0.9877294, 0.9811623, 0.9835571, 0.9856939, 0.9736067, 0.98450977, 0.984253, 0.9800314, 0.98618907, 0.98599845, 0.973244, 0.98660326, 0.98806036, 0.9787253, 0.98340124, 0.9856794, 0.9732467, 0.9846427, 0.98455775, 0.9798053, 0.98642516, 0.9865313, 0.9746358, 0.9866269, 0.9877432, 0.9811457, 0.9835508, 0.98573476, 0.9736205, 0.9844915, 0.9843242, 0.980053, 0.98621696, 0.98600566, 0.9733892, 0.98661447, 0.98810625, 0.9788038, 0.9833894, 0.98565763, 0.97327346, 0.98465204, 0.98456776, 0.97980255, 0.9863905, 0.9865001, 0.9746153, 0.98665196, 0.9877582, 0.9811818, 0.9835515, 0.9857356, 0.97364074, 0.98450917, 0.98430496, 0.97997195, 0.9861885, 0.9860101, 0.97336435, 0.9866441, 0.9881038, 0.97873974, 0.98335826, 0.9856743, 0.9733487, 0.9846704, 0.98458743, 0.97977865, 0.9863965, 0.9865229, 0.97469306, 0.9866565, 0.9877889, 0.9811676, 0.98351455, 0.98577726, 0.97368217, 0.98455644, 0.9843722, 0.9800148, 0.98614126, 0.9860556, 0.9734023, 0.9866406, 0.9881408, 0.9786742, 0.98333794, 0.9857114, 0.9732885, 0.9846843, 0.9845925, 0.97984385, 0.986383, 0.98649395, 0.97463757, 0.98665476, 0.9877724, 0.9812003, 0.98354584, 0.9857327, 0.9736555, 0.984545, 0.9843524, 0.98005, 0.9861684, 0.9859492, 0.97337276, 0.9866377, 0.98811114, 0.97878075, 0.9833526, 0.9856582, 0.9733429, 0.98468703, 0.9845637, 0.9798369, 0.986383, 0.98648584, 0.97465545, 0.98666114, 0.9877482, 0.98122096, 0.9835515, 0.98572385, 0.9737995, 0.9845368, 0.9843163, 0.9800612, 0.98616654, 0.9860206, 0.9734266, 0.98668027, 0.98808706, 0.9788103, 0.9833345, 0.9856582, 0.97348285, 0.98476255, 0.9845805, 0.97989285, 0.986385, 0.9865234, 0.9747721, 0.9866964, 0.98770857, 0.98127776, 0.983532, 0.98576707, 0.9738598, 0.9845754, 0.98431545, 0.9801036, 0.9861627, 0.9860054, 0.97352344, 0.98669666, 0.98807424, 0.97896063, 0.9833097, 0.9856736, 0.97351813, 0.98475456, 0.9845391, 0.9799528, 0.98632157, 0.98650914, 0.97480595, 0.98659927, 0.9876796, 0.98131096, 0.9834899, 0.9856946, 0.97383296, 0.9844647, 0.9842449, 0.98014796, 0.9861042, 0.9860042, 0.9734437, 0.98651564, 0.98800975, 0.97889656, 0.9833472, 0.9857276, 0.97338754, 0.98459226, 0.984512, 0.9800315, 0.98637295, 0.9865508, 0.9747605, 0.98645324, 0.98767173, 0.9813779, 0.9835886, 0.9858153, 0.9738115, 0.98437196, 0.98426545, 0.9801655, 0.9861648, 0.98609734, 0.973474, 0.9865017, 0.9880387, 0.97890717, 0.98340225, 0.98574185, 0.97335464, 0.9845094, 0.984504, 0.9798977, 0.98640823, 0.9866015, 0.97472215, 0.9865415, 0.9876994, 0.98127604, 0.9835766, 0.9858389, 0.9737896, 0.9844563, 0.9842404, 0.9801081, 0.98616934, 0.9861085, 0.9735015, 0.9865561, 0.9880327, 0.9789426, 0.98337114, 0.9857643, 0.97342414, 0.98460984, 0.98448426, 0.9800136, 0.98638666, 0.9865702, 0.9747419, 0.98657364, 0.9877274, 0.9813858, 0.9835412, 0.9858235, 0.973752, 0.98444045, 0.98424804, 0.9802249, 0.9861632, 0.9861485, 0.973471, 0.9865712, 0.9880137, 0.97900075, 0.9833484, 0.9857749, 0.9732887, 0.98461366, 0.98447186, 0.9799969, 0.98637885, 0.98663527, 0.9746045, 0.9866747, 0.98769903, 0.98134, 0.9835396, 0.98581076, 0.97371507, 0.98453116, 0.98421174, 0.9802161, 0.9861572, 0.9860681, 0.97337496, 0.98661494, 0.9880277, 0.9789735, 0.98337024, 0.98579973, 0.9732477, 0.9846944, 0.9844921, 0.9800029, 0.9863821, 0.98665625, 0.97462106, 0.9866876, 0.98768324, 0.981365, 0.9835779, 0.9858601, 0.97371846, 0.9845501, 0.98423994, 0.9802367, 0.98615783, 0.98628134, 0.97344524, 0.9866799, 0.9880046, 0.9789252, 0.98332894, 0.98587936, 0.97334236, 0.9847348, 0.9845109, 0.9800601, 0.9863348, 0.9867459, 0.97462827, 0.98675305, 0.9877297, 0.98138696, 0.9835013, 0.98595315, 0.9736916, 0.9846293, 0.98432505, 0.9802422, 0.9861007, 0.98621243, 0.9733675, 0.98671603, 0.98809916, 0.97902745, 0.983303, 0.9858731, 0.9732732, 0.98478335, 0.98457146, 0.9800351, 0.98637354, 0.98667926, 0.9746542, 0.9867194, 0.9877158, 0.98144746, 0.98351294, 0.98598164, 0.9739034, 0.98478943, 0.98439044, 0.9804244, 0.98618627, 0.98620725, 0.9737379, 0.9867214, 0.98809403, 0.9790844, 0.98327315, 0.98583114, 0.97340786, 0.9847654, 0.9845636, 0.9801343, 0.98641956, 0.98673207, 0.97478014, 0.9867757, 0.98774546, 0.9815119, 0.9836187, 0.98598087, 0.9738522, 0.98470193, 0.9843075, 0.98038566, 0.98617387, 0.98622334, 0.9735251, 0.98676556, 0.9879946, 0.9790598, 0.98336804, 0.98587376, 0.97339094, 0.9848179, 0.9844305, 0.98006195, 0.9864232, 0.9867613, 0.97468114, 0.9868373, 0.98763555, 0.98135906, 0.98353046, 0.986041, 0.97374094, 0.9848512, 0.9843366, 0.9801686, 0.9861495, 0.9863116, 0.97352487, 0.9868263, 0.98800707, 0.978839, 0.98325694, 0.9859541, 0.97327775, 0.9849128, 0.98447454, 0.9799084, 0.9863847, 0.9867636, 0.9746508, 0.98683745, 0.98769426, 0.9812382, 0.9835408, 0.9859729, 0.97381365, 0.984799, 0.9842928, 0.9801207, 0.98611635, 0.9862459, 0.9733907, 0.9867921, 0.98798066, 0.97894245, 0.98333746, 0.98592544, 0.9732599, 0.98486793, 0.9844295, 0.979867, 0.98637015, 0.9867823, 0.9747062, 0.9868608, 0.9877033, 0.9812314, 0.9835208, 0.9860177, 0.9737803, 0.9848396, 0.9843211, 0.9801569, 0.98611414, 0.98633397, 0.97363776, 0.9868051, 0.98800194, 0.9788392, 0.9832909, 0.98593855, 0.9735371, 0.9848935, 0.984496, 0.97988933, 0.98630404, 0.9868031, 0.97474355, 0.98683524, 0.9876666, 0.9812391, 0.98350084, 0.9860132, 0.973718, 0.9848528, 0.9842449, 0.98008007, 0.98610103, 0.9861995, 0.9733675, 0.98672646, 0.9879218, 0.97880745, 0.9832568, 0.98586845, 0.97327524, 0.9848465, 0.9844713, 0.9799004, 0.98633355, 0.98678964, 0.9746976, 0.9867758, 0.9876675, 0.98127687, 0.9834827, 0.9860517, 0.9737844, 0.98483837, 0.9842561, 0.9801144, 0.9860365, 0.9862688, 0.97338706, 0.98672384, 0.98793447, 0.9788618, 0.983134, 0.98595303, 0.97322094, 0.98479074, 0.98430187, 0.9798329, 0.9861951, 0.98673075, 0.9746402, 0.9867743, 0.9876243, 0.9812243, 0.9832704, 0.98596704, 0.97370523, 0.98483926, 0.9842048, 0.9800438, 0.9858861, 0.98628455, 0.97340685, 0.9867687, 0.98786885, 0.9788174, 0.98305297, 0.9858964, 0.9732117, 0.9847757, 0.98428094, 0.97997034, 0.986164, 0.9867698, 0.97472113, 0.9867252, 0.98750883, 0.9814011, 0.9834511, 0.9860415, 0.9738415, 0.98471224, 0.9840768, 0.9802776, 0.986027, 0.9862686, 0.9735329, 0.98663795, 0.9877999, 0.9790013, 0.9832665, 0.9859232, 0.9734345, 0.984697, 0.98415256, 0.98005563, 0.986247, 0.9867523, 0.9747312, 0.9866739, 0.9874624, 0.98138994, 0.98335844, 0.98601645, 0.97375125, 0.9846993, 0.9840268, 0.9802951, 0.9859562, 0.9862346, 0.9734201, 0.98660785, 0.9877527, 0.97901535, 0.98313075, 0.9858913, 0.9732698, 0.9847061, 0.98416895, 0.980033, 0.9862004, 0.9867049, 0.97460157, 0.9866984, 0.98742616, 0.9812919, 0.9833484, 0.9859286, 0.97380435, 0.98470587, 0.98396516, 0.9801558, 0.985933, 0.98614496, 0.97331685, 0.9865604, 0.9876902, 0.9789362, 0.98318964, 0.985871, 0.97339034, 0.98464286, 0.9840905, 0.98000056, 0.9861909, 0.98671335, 0.97468776, 0.9866254, 0.987387, 0.9813454, 0.98334694, 0.9859529, 0.97379464, 0.98464125, 0.9839538, 0.98020875, 0.9859185, 0.9861291, 0.97342354, 0.9865394, 0.9877273, 0.9788922, 0.9831894, 0.98582244, 0.9734006, 0.9846347, 0.9840651, 0.9799707, 0.98621655, 0.98667055, 0.97478414, 0.98662263, 0.98737687, 0.9813194, 0.98335814, 0.9859551, 0.97391313, 0.984617, 0.9838844, 0.98017186, 0.98598945, 0.98618996, 0.97340536, 0.98652816, 0.9876703, 0.9789252, 0.98319125, 0.98587215, 0.9733426, 0.9846296, 0.9840454, 0.9799549, 0.9862232, 0.98672426, 0.97462547, 0.986593, 0.987349, 0.9812331, 0.9832342, 0.98595524, 0.9737013, 0.9845548, 0.98386455, 0.9801522, 0.98588884, 0.9862335, 0.97329015, 0.9865175, 0.98765427, 0.978832, 0.9831035, 0.9858425, 0.9731769, 0.98460037, 0.9840084, 0.9798677, 0.9861398, 0.986623, 0.97453374, 0.9866088, 0.9873097, 0.9812579, 0.9832658, 0.9859236, 0.97374403, 0.98458636, 0.9838622, 0.98010534, 0.9858272, 0.986089, 0.97336054, 0.98655194, 0.9876603, 0.9788137, 0.98312163, 0.98573816, 0.97331965, 0.98463744, 0.9840148, 0.9798924, 0.9861698, 0.98659104, 0.9746416, 0.9866246, 0.98734146, 0.981291, 0.9832841, 0.98588, 0.97378695, 0.9846155, 0.98385715, 0.98012346, 0.9858649, 0.98607916, 0.9732815, 0.98654187, 0.9876317, 0.9787884, 0.98311216, 0.98572665, 0.97323257, 0.98460567, 0.9840157, 0.9799124, 0.98618567, 0.98654664, 0.9745095, 0.9865941, 0.98730224, 0.98120016, 0.9832939, 0.9858164, 0.97360194, 0.9845753, 0.98383534, 0.98005384, 0.9858849, 0.9860772, 0.97320133, 0.9864942, 0.9876171, 0.97879833, 0.9830899, 0.9857312, 0.97314227, 0.984541, 0.9840004, 0.97986114, 0.986181, 0.9865821, 0.9744732, 0.98654276, 0.98732644, 0.9812165, 0.98332167, 0.98586696, 0.97372854, 0.9845542, 0.98388684, 0.9800379, 0.985922, 0.98612005, 0.9732914, 0.9865067, 0.98763424, 0.97875446, 0.98308855, 0.9857503, 0.973165, 0.9845722, 0.983985, 0.9797807, 0.986169, 0.9865587, 0.97442585, 0.98658884, 0.9873081, 0.9811648, 0.9833036, 0.98579675, 0.9735743, 0.9845413, 0.983815, 0.98001033, 0.9858995, 0.986048, 0.9732146, 0.9865038, 0.98758113, 0.9786854, 0.9830936, 0.9856654, 0.9730929, 0.98455286, 0.98395985, 0.9797096, 0.98613244, 0.98655486, 0.9744562, 0.9865463, 0.9872717, 0.9811366, 0.9832659, 0.9857813, 0.9736441, 0.984512, 0.9838156, 0.97998834, 0.98588, 0.98607635, 0.9731962, 0.9864958, 0.987596, 0.9786293, 0.98307556, 0.9857036, 0.9731275, 0.9845489, 0.9839618, 0.9797371, 0.9861177, 0.98657435, 0.9744946, 0.98657644, 0.9872645, 0.9811069, 0.98325163, 0.9858365, 0.9735964, 0.9845147, 0.983788, 0.9799508, 0.9858651, 0.9860453, 0.9731419, 0.98651135, 0.98756146, 0.9787106, 0.98306584, 0.98569506, 0.9730418, 0.984545, 0.9839024, 0.97973424, 0.9861041, 0.9865365, 0.97436506, 0.9865322, 0.9872186, 0.9810914, 0.98326385, 0.9857935, 0.9735791, 0.98451126, 0.9837643, 0.9799248, 0.98585176, 0.9860652, 0.9731414, 0.98647654, 0.9875601, 0.97860867, 0.9831094, 0.9856843, 0.97306967, 0.98450875, 0.9838955, 0.9796966, 0.98618233, 0.9865833, 0.97429353, 0.9865686, 0.98723, 0.98112434, 0.9833657, 0.98583245, 0.9735301, 0.9845376, 0.98377514, 0.9799961, 0.9859622, 0.98613733, 0.9731919, 0.98650545, 0.98755425, 0.9786719, 0.98314136, 0.9857357, 0.9729771, 0.98451567, 0.98391855, 0.9797804, 0.98617315, 0.98659164, 0.97429377, 0.9865594, 0.9872315, 0.9811761, 0.9833232, 0.98583484, 0.97353584, 0.9845078, 0.9837488, 0.9800392, 0.985952, 0.9861269, 0.97314364, 0.9864568, 0.98755544, 0.9787153, 0.9831672, 0.9857403, 0.9729129, 0.98451173, 0.9838838, 0.9797992, 0.9861729, 0.98662966, 0.9743367, 0.98654264, 0.98723674, 0.9812112, 0.9833118, 0.98586535, 0.9735825, 0.9845477, 0.98380965, 0.980006, 0.98595256, 0.98614347, 0.97307044, 0.9864892, 0.9875782, 0.9786841, 0.983138, 0.98578274, 0.97301835, 0.9845116, 0.98393595, 0.9797134, 0.9861621, 0.9866299, 0.97430396, 0.98654324, 0.98724276, 0.98113143, 0.9833204, 0.98586243, 0.9735527, 0.98451704, 0.98381364, 0.97999245, 0.9859124, 0.98613036, 0.9730933, 0.98643607, 0.9875436, 0.9785981, 0.9831451, 0.9857459, 0.9729354, 0.9844838, 0.98388684, 0.9797134, 0.9861866, 0.9866369, 0.9742673, 0.98648757, 0.9871595, 0.98114544, 0.983358, 0.9859216, 0.9735556, 0.98448056, 0.98370856, 0.9800393, 0.98592997, 0.9861572, 0.9730952, 0.9864501, 0.9875135, 0.97865057, 0.9831189, 0.9857943, 0.9730733, 0.9845094, 0.9838104, 0.979762, 0.98614985, 0.98666495, 0.9742699, 0.98650193, 0.9872076, 0.9811139, 0.9832845, 0.9858716, 0.97340053, 0.98446935, 0.9837306, 0.97998285, 0.9859109, 0.986127, 0.97301626, 0.98642576, 0.9875057, 0.9787187, 0.9830726, 0.98575735, 0.9729125, 0.98442703, 0.9838849, 0.9797769, 0.98613536, 0.98660094, 0.97437686, 0.9865357, 0.9872623, 0.9810946, 0.98327994, 0.9858838, 0.9734167, 0.98449254, 0.98372877, 0.9800293, 0.9858408, 0.9861, 0.9729198, 0.986429, 0.98756623, 0.9786945, 0.9830084, 0.9857556, 0.9728137, 0.98445815, 0.9839295, 0.9797833, 0.9860962, 0.98664814, 0.97423923, 0.98649347, 0.9872945, 0.9811329, 0.98320377, 0.9858658, 0.9734119, 0.98442864, 0.983795, 0.97995764, 0.9857981, 0.9860923, 0.97298855, 0.9864371, 0.9875524, 0.9786018, 0.98297036, 0.9856765, 0.97279966, 0.98443216, 0.98386514, 0.9797468, 0.9860016, 0.98658234, 0.9741125, 0.98649985, 0.98722374, 0.9810426, 0.98311484, 0.98581827, 0.97327155, 0.98445374, 0.9837305, 0.9799386, 0.9858227, 0.9860519, 0.97291064, 0.98646504, 0.987546, 0.9786718, 0.9829571, 0.9857044, 0.97283137, 0.9845018, 0.98393285, 0.9797615, 0.9860042, 0.9865828, 0.97415775, 0.98652107, 0.98731506, 0.9811973, 0.9832002, 0.98584294, 0.9733349, 0.9844527, 0.98385274, 0.98006845, 0.9858115, 0.98612714, 0.97292316, 0.9864254, 0.9876303, 0.9787381, 0.983022, 0.9857592, 0.97281927, 0.9844503, 0.98398805, 0.97984344, 0.9860373, 0.986613, 0.97412217, 0.98648477, 0.98728853, 0.98120165, 0.9831077, 0.9858493, 0.9733253, 0.9844227, 0.98387194, 0.9801129, 0.98575085, 0.9860771, 0.9729811, 0.9863901, 0.9876046, 0.978848, 0.9829723, 0.98574, 0.97275835, 0.9844231, 0.9840207, 0.97982466, 0.9859841, 0.9865256, 0.97412556, 0.9865125, 0.9872982, 0.98115534, 0.9830055, 0.985768, 0.9732525, 0.9844401, 0.98385406, 0.9801082, 0.9855413, 0.98603624, 0.9727754, 0.9864464, 0.9876226, 0.97875893, 0.9827807, 0.98573107, 0.9727376, 0.9842908, 0.9839162, 0.9799599, 0.98585117, 0.98662597, 0.974214, 0.9863743, 0.98717713, 0.981086, 0.98277473, 0.9857129, 0.973347, 0.9842658, 0.98359346, 0.97982246, 0.98542434, 0.9859708, 0.9728137, 0.9861736, 0.9874166, 0.9784712, 0.98260754, 0.98559105, 0.9728971, 0.98423845, 0.9838067, 0.97964555, 0.9857382, 0.9864966, 0.9742717, 0.9863045, 0.98715657, 0.98104894, 0.9829137, 0.9857442, 0.9735843, 0.9843286, 0.98367614, 0.9799575, 0.9855278, 0.9860274, 0.9730883, 0.98623925, 0.9874695, 0.9786062, 0.982665, 0.9856096, 0.97292036, 0.9842366, 0.98377246, 0.9796255, 0.9857131, 0.9864518, 0.97397655, 0.9863077, 0.9870738, 0.9809285, 0.9827693, 0.9856991, 0.97330034, 0.9843275, 0.9835646, 0.97981423, 0.9854907, 0.98596466, 0.97276205, 0.9862149, 0.9873519, 0.9785549, 0.98268604, 0.9856408, 0.97268, 0.9842829, 0.98367894, 0.9796292, 0.9857804, 0.9865403, 0.97400033, 0.98632294, 0.9870603, 0.98095703, 0.9828363, 0.9857889, 0.9732433, 0.9843366, 0.9835457, 0.97988117, 0.9854842, 0.9860206, 0.97283506, 0.9862043, 0.9873433, 0.97847295, 0.9827058, 0.9856737, 0.97267604, 0.98427653, 0.9836817, 0.97972167, 0.9858176, 0.9865582, 0.9739449, 0.98624724, 0.9870569, 0.9809911, 0.9828516, 0.9857404, 0.9731182, 0.9843312, 0.983565, 0.97991264, 0.985515, 0.9860155, 0.9726288, 0.98619473, 0.9873739, 0.9784973, 0.98268664, 0.985614, 0.9725428, 0.9842726, 0.9837299, 0.9796284, 0.9858038, 0.9865437, 0.9738766, 0.9862847, 0.9870876, 0.9810301, 0.9828727, 0.98576313, 0.9731236, 0.9843739, 0.9836163, 0.97994643, 0.98555225, 0.98601204, 0.9727935, 0.98607785, 0.98737746, 0.9783986, 0.98264796, 0.9856353, 0.9726973, 0.98398745, 0.98369735, 0.9795226, 0.9857956, 0.98651505, 0.97401947, 0.9861252, 0.9870215, 0.980857, 0.98284924, 0.98572433, 0.973167, 0.98399854, 0.98353565, 0.9797506, 0.9855166, 0.9860014, 0.9727738, 0.98605883, 0.9873639, 0.97839, 0.9827205, 0.9856058, 0.97268087, 0.98399806, 0.98367846, 0.9794677, 0.9857731, 0.98646635, 0.974026, 0.9861393, 0.98704123, 0.9808195, 0.9828201, 0.9857151, 0.9731971, 0.9840064, 0.9835118, 0.9797152, 0.98546857, 0.98597145, 0.9727211, 0.98607844, 0.9873793, 0.9783788, 0.9826534, 0.9855731, 0.9725987, 0.98403144, 0.98368967, 0.9794952, 0.9857848, 0.9864764, 0.9738964, 0.98612887, 0.9870253, 0.9808507, 0.9828619, 0.98571116, 0.9731214, 0.98396677, 0.98352194, 0.979756, 0.9855198, 0.9860024, 0.97273433, 0.98604786, 0.9873857, 0.9784339, 0.9827395, 0.9856597, 0.97260517, 0.9840103, 0.9837187, 0.9795021, 0.9857733, 0.9864905, 0.9739412, 0.986109, 0.9870597, 0.980841, 0.9828322, 0.9856867, 0.9730872, 0.9840004, 0.9835392, 0.97982717, 0.98553, 0.9860001, 0.97263944, 0.98605794, 0.9873925, 0.9784347, 0.9827441, 0.9856025, 0.9726, 0.9840783, 0.9837685, 0.9795212, 0.98579776, 0.9865315, 0.9737398, 0.9861139, 0.98710465, 0.9809364, 0.98282963, 0.9857329, 0.972948, 0.98400813, 0.98355126, 0.9798405, 0.98556405, 0.9860767, 0.9725452, 0.9861036, 0.9874529, 0.9785392, 0.9828385, 0.98566306, 0.97255284, 0.9841076, 0.98374826, 0.97958356, 0.98587066, 0.98656064, 0.9738331, 0.98616356, 0.987071, 0.9809936, 0.9830479, 0.9858096, 0.9729883, 0.984053, 0.9835576, 0.9798274, 0.98568565, 0.98603684, 0.9724187, 0.9859923, 0.9873518, 0.9784116, 0.9827709, 0.9856245, 0.9722753, 0.9839311, 0.98366314, 0.97931135, 0.9856969, 0.9863921, 0.97346896, 0.9859979, 0.9869909, 0.98067033, 0.9828232, 0.98570764, 0.972516, 0.98384804, 0.9835171, 0.9794266, 0.9854059, 0.9858758, 0.9723374, 0.98600274, 0.9873327, 0.978016, 0.982514, 0.9854624, 0.9724176, 0.9839744, 0.98363096, 0.9790932, 0.9856843, 0.9863705, 0.9737595, 0.98604274, 0.9870122, 0.98044074, 0.98271966, 0.9856208, 0.9730173, 0.98394346, 0.9834809, 0.9794302, 0.9853727, 0.9858563, 0.9725055, 0.98593765, 0.9873536, 0.97803324, 0.9825606, 0.98547274, 0.97237587, 0.9839041, 0.9836786, 0.97911215, 0.9856824, 0.9863573, 0.9736198, 0.98597413, 0.9869973, 0.98047984, 0.98268044, 0.9856078, 0.9727781, 0.98378515, 0.9835171, 0.979384, 0.98539966, 0.98586315, 0.9723584, 0.9859148, 0.98734945, 0.97805786, 0.9825919, 0.98545486, 0.972261, 0.9838627, 0.9836104, 0.9791645, 0.9856861, 0.9863749, 0.9735424, 0.9860503, 0.98703706, 0.9805366, 0.98276967, 0.9856253, 0.9727377, 0.98389256, 0.9835091, 0.9794023, 0.98546416, 0.9858709, 0.9723073, 0.9859323, 0.98732084, 0.9780898, 0.9826445, 0.9854607, 0.9721276, 0.9838673, 0.98364395, 0.9791565, 0.98567593, 0.98637307, 0.9735347, 0.9859601, 0.9870215, 0.98052084, 0.982688, 0.9856095, 0.97269833, 0.9838182, 0.98349667, 0.9794006, 0.9854043, 0.98588306, 0.9722682, 0.9858784, 0.9873105, 0.97804475, 0.98256165, 0.9855144, 0.97215444, 0.98381114, 0.98367417, 0.97915924, 0.98572594, 0.98637635, 0.9734894, 0.98591876, 0.9870136, 0.9805322, 0.9827465, 0.9856463, 0.9726741, 0.9838141, 0.98351973, 0.97951585, 0.98541635, 0.98590946, 0.972139, 0.9858543, 0.9873182, 0.9780862, 0.9825639, 0.9854826, 0.97212166, 0.9838348, 0.98361444, 0.9792038, 0.9856833, 0.9864176, 0.97348714, 0.985955, 0.9870201, 0.9805532, 0.98269403, 0.98565054, 0.9726608, 0.98376024, 0.9835192, 0.97937965, 0.9853881, 0.985952, 0.97222644, 0.9858579, 0.98730516, 0.97812974, 0.982554, 0.9855245, 0.9721594, 0.9838325, 0.9835932, 0.97923607, 0.9856952, 0.9864604, 0.9736145, 0.98595095, 0.987041, 0.9805674, 0.98268455, 0.98565274, 0.9727169, 0.9837742, 0.983555, 0.9794041, 0.9853881, 0.9859448, 0.972201, 0.9859053, 0.9873332, 0.97809094, 0.9824974, 0.98548996, 0.97205204, 0.9838312, 0.98367316, 0.9791368, 0.9856384, 0.9863819, 0.9734133, 0.9860023, 0.9870405, 0.9804613, 0.98261654, 0.98555875, 0.9726124, 0.9837537, 0.9835561, 0.9793898, 0.98537093, 0.9859403, 0.9723697, 0.9858946, 0.98733693, 0.9780548, 0.9824841, 0.9855085, 0.9722281, 0.9838163, 0.98365945, 0.9791362, 0.98560053, 0.98641866, 0.9735395, 0.9859679, 0.987053, 0.98050404, 0.98258686, 0.9856155, 0.97258985, 0.9837689, 0.9835963, 0.97943443, 0.98536044, 0.9859323, 0.9721069, 0.98593205, 0.9873699, 0.9781123, 0.98251, 0.98553616, 0.9720485, 0.9838356, 0.9836856, 0.97922736, 0.98564154, 0.98644173, 0.97339094, 0.98598665, 0.98704404, 0.98053014, 0.98261666, 0.9856641, 0.972502, 0.98376083, 0.983547, 0.97944057, 0.98539096, 0.9859512, 0.9721142, 0.9858839, 0.9873469, 0.9780896, 0.9825101, 0.9856037, 0.9719767, 0.9838325, 0.98371524, 0.9792209, 0.9856875, 0.9865593, 0.9734196, 0.98601943, 0.9870483, 0.98063123, 0.9826723, 0.9857437, 0.9725447, 0.9838404, 0.9836278, 0.9795236, 0.9854074, 0.9860205, 0.9721835, 0.98592126, 0.9873783, 0.9781269, 0.9825107, 0.98555064, 0.9719419, 0.9838468, 0.9836532, 0.9792488, 0.9856477, 0.9864754, 0.9732466, 0.9859614, 0.9870433, 0.9805505, 0.9826361, 0.9856816, 0.9724901, 0.98374295, 0.9835622, 0.9794668, 0.9853698, 0.9859918, 0.97197497, 0.9858732, 0.98730564, 0.97816736, 0.9825337, 0.98556626, 0.97190505, 0.98379046, 0.9835968, 0.97915125, 0.9855773, 0.98652583, 0.9731968, 0.9859497, 0.9870121, 0.980591, 0.98251134, 0.98562604, 0.97242165, 0.98372066, 0.9834741, 0.97939324, 0.98528045, 0.9859421, 0.9719913, 0.98587984, 0.98728985, 0.97803396, 0.98240995, 0.9855526, 0.97199875, 0.9838297, 0.9836099, 0.9792149, 0.9855674, 0.98648095, 0.9733194, 0.9859973, 0.98704505, 0.98060304, 0.9825817, 0.98566157, 0.972473, 0.98376256, 0.9836185, 0.9794958, 0.9853817, 0.9859825, 0.9719867, 0.98588663, 0.98735154, 0.97820777, 0.98259085, 0.98561835, 0.97191757, 0.9837823, 0.98368955, 0.97928417, 0.98571926, 0.98653954, 0.97324014, 0.9859853, 0.9871042, 0.9807217, 0.9827483, 0.9857586, 0.9725351, 0.9838141, 0.98363614, 0.9795981, 0.9854661, 0.9860192, 0.9720331, 0.9859001, 0.9873778, 0.97821987, 0.98264843, 0.98557436, 0.97192836, 0.98383236, 0.98366886, 0.97926813, 0.9857378, 0.9864807, 0.97325945, 0.9859797, 0.9870741, 0.9806934, 0.9826534, 0.9856729, 0.9723698, 0.9837722, 0.98361605, 0.9795528, 0.98546046, 0.986, 0.97202724, 0.985886, 0.98737293, 0.978152, 0.9826038, 0.98555934, 0.9718814, 0.9838013, 0.9837021, 0.97922677, 0.9857027, 0.9864638, 0.9731559, 0.98595583, 0.987072, 0.98069686, 0.9826848, 0.98566854, 0.97234625, 0.9837125, 0.98361915, 0.97955954, 0.98544645, 0.9859761, 0.9719281, 0.9858841, 0.987352, 0.97815835, 0.9826074, 0.9855364, 0.97181106, 0.98377836, 0.9836823, 0.9792461, 0.98568785, 0.9864367, 0.9732059, 0.98591805, 0.98706293, 0.9806191, 0.98266834, 0.9856318, 0.97240394, 0.9836984, 0.98361385, 0.97951055, 0.98540926, 0.9859627, 0.9719589, 0.9858659, 0.9873138, 0.9781355, 0.9825767, 0.98550975, 0.9718052, 0.9838088, 0.98362726, 0.9792375, 0.98566514, 0.98642886, 0.973105, 0.9859695, 0.9870352, 0.98057956, 0.98259836, 0.98561794, 0.9722538, 0.9837246, 0.98358136, 0.97941554, 0.9853388, 0.9859081, 0.97186124, 0.9858676, 0.9873088, 0.9779596, 0.9824583, 0.9854638, 0.97173965, 0.9837929, 0.9836221, 0.97909546, 0.98565197, 0.9863798, 0.97312874, 0.9859734, 0.98701334, 0.9804894, 0.9825645, 0.9855908, 0.9722677, 0.98374295, 0.98357177, 0.9793564, 0.98536646, 0.98586303, 0.97192705, 0.98590267, 0.9872869, 0.9779807, 0.9824951, 0.9854085, 0.9717894, 0.9838132, 0.9835899, 0.9790398, 0.98561037, 0.9863645, 0.97312117, 0.9859404, 0.98698795, 0.980434, 0.9825295, 0.9855364, 0.97231567, 0.9837104, 0.98355806, 0.9793053, 0.98528636, 0.985824, 0.97193646, 0.9858357, 0.98727274, 0.97793853, 0.9824368, 0.9854354, 0.97172457, 0.98376125, 0.9835375, 0.9790601, 0.9855859, 0.9863436, 0.97312635, 0.9858828, 0.9869724, 0.9804309, 0.98256993, 0.985566, 0.9723422, 0.98371744, 0.9835293, 0.97927994, 0.98530036, 0.98583114, 0.9718027, 0.98581284, 0.9872536, 0.9779605, 0.9823983, 0.98539895, 0.9716546, 0.98372054, 0.983545, 0.9789803, 0.9855375, 0.9863331, 0.9730061, 0.9858534, 0.9869086, 0.9803909, 0.9824132, 0.9855291, 0.9722377, 0.98367536, 0.9834961, 0.9792701, 0.9852529, 0.98582035, 0.9718131, 0.9857841, 0.9871935, 0.9778154, 0.98239964, 0.98540545, 0.9716365, 0.9837171, 0.9834785, 0.9790116, 0.98545974, 0.9863576, 0.9729742, 0.98585373, 0.9869128, 0.98042506, 0.9824578, 0.98557484, 0.97225213, 0.9836787, 0.9835035, 0.9793564, 0.98525155, 0.98586553, 0.9718012, 0.9858153, 0.98726207, 0.9779618, 0.9824086, 0.98541945, 0.97167134, 0.9837669, 0.9835714, 0.97902006, 0.9855381, 0.9864183, 0.9730223, 0.98590255, 0.9869675, 0.98046297, 0.98246634, 0.9855701, 0.97213507, 0.9837076, 0.9835155, 0.9793392, 0.98528, 0.9858672, 0.97164434, 0.985806, 0.9872392, 0.9779212, 0.9824216, 0.9854269, 0.9715053, 0.98372805, 0.98353726, 0.978994, 0.9855741, 0.98639786, 0.97296697, 0.985879, 0.9869387, 0.9804341, 0.9824897, 0.98559755, 0.9721276, 0.98366314, 0.9834952, 0.97928655, 0.98527825, 0.9859249, 0.97172064, 0.9858081, 0.98723334, 0.9779449, 0.9824161, 0.98550606, 0.97162294, 0.9837396, 0.98353106, 0.9790551, 0.9855788, 0.98649234, 0.97300434, 0.98588365, 0.98694324, 0.9805006, 0.9825112, 0.9856407, 0.97218114, 0.98368055, 0.98351586, 0.9793919, 0.9852855, 0.9859707, 0.97174364, 0.9858098, 0.9872709, 0.9780303, 0.98239225, 0.9855552, 0.9715986, 0.98370785, 0.98352474, 0.97908777, 0.9855165, 0.98647016, 0.97273296, 0.9859622, 0.9869288, 0.9805062, 0.9824348, 0.98564833, 0.9720365, 0.98372895, 0.98347974, 0.9794543, 0.9852674, 0.9859031, 0.9715688, 0.9857833, 0.9872552, 0.97804934, 0.9823571, 0.9855009, 0.9715426, 0.98366636, 0.9834657, 0.9791303, 0.9855394, 0.986458, 0.9728337, 0.9858892, 0.98692757, 0.9805281, 0.98241985, 0.98565024, 0.97209257, 0.98366785, 0.9834758, 0.9794, 0.98525673, 0.9859302, 0.9716963, 0.9858753, 0.9872528, 0.9779894, 0.9823896, 0.9855289, 0.97154224, 0.9837412, 0.9835103, 0.9790957, 0.98551124, 0.9864409, 0.97290105, 0.9859346, 0.9869099, 0.9805142, 0.98238814, 0.98565936, 0.9720523, 0.98369884, 0.9834204, 0.97938865, 0.9852278, 0.98595965, 0.97159046, 0.98581076, 0.9872004, 0.97802347, 0.982391, 0.9855569, 0.9714022, 0.98377144, 0.9834827, 0.9790919, 0.98553395, 0.9864301, 0.9727141, 0.9859815, 0.98689723, 0.9804945, 0.98242503, 0.9856164, 0.9719965, 0.98369473, 0.98347735, 0.97937006, 0.98526585, 0.98591655, 0.9715193, 0.9858214, 0.98719865, 0.97802013, 0.98232, 0.98553294, 0.9714113, 0.98362976, 0.98346704, 0.97908175, 0.98548627, 0.98649925, 0.97277796, 0.9858702, 0.98689955, 0.9805345, 0.98239696, 0.98565346, 0.9718463, 0.9836201, 0.98346764, 0.97936434, 0.9851938, 0.98591703, 0.97145003, 0.985781, 0.9871948, 0.9779668, 0.98231286, 0.985523, 0.9713958, 0.9836833, 0.9834982, 0.97904414, 0.9854487, 0.98647594, 0.97275144, 0.98592097, 0.9869149, 0.9805335, 0.9823193, 0.98563945, 0.9718945, 0.98362225, 0.9835125, 0.97937346, 0.98519266, 0.98592305, 0.9715602, 0.985831, 0.9872596, 0.97802, 0.98225594, 0.985573, 0.97143954, 0.9837045, 0.98356706, 0.979111, 0.9854719, 0.98651564, 0.9729392, 0.98587555, 0.98696595, 0.98054975, 0.98236674, 0.98566216, 0.9720961, 0.9836525, 0.98360914, 0.97940856, 0.9852203, 0.9859622, 0.9716693, 0.9858497, 0.98728126, 0.9781132, 0.9823434, 0.98554, 0.97160256, 0.98373187, 0.9836041, 0.97912186, 0.98544747, 0.98651576, 0.9728712, 0.98591816, 0.9869523, 0.9805454, 0.9823367, 0.98570883, 0.97214675, 0.9836457, 0.9835793, 0.979325, 0.9851658, 0.98593986, 0.9717344, 0.98579836, 0.98725617, 0.97801673, 0.9822716, 0.9855363, 0.9716018, 0.9836766, 0.9835752, 0.9789994, 0.9854623, 0.98647505, 0.9728698, 0.98586917, 0.9869526, 0.9804488, 0.982299, 0.98563343, 0.9719187, 0.9836142, 0.9835555, 0.9794127, 0.9851519, 0.98597705, 0.971518, 0.9857095, 0.9872184, 0.9779774, 0.9822335, 0.9855226, 0.97148097, 0.98369515, 0.9835138, 0.9791614, 0.98541564, 0.9865465, 0.972779, 0.9858482, 0.9868928, 0.9805244, 0.9823175, 0.9857027, 0.97196645, 0.98360854, 0.9835345, 0.9794, 0.9851881, 0.9859944, 0.97163475, 0.98575896, 0.98724544, 0.97803986, 0.9822917, 0.98561734, 0.97145003, 0.9836823, 0.98351747, 0.9790526, 0.9854234, 0.9864748, 0.9728477, 0.98584354, 0.98689735, 0.9804968, 0.9822865, 0.9857022, 0.9720705, 0.98355365, 0.9835277, 0.9793698, 0.9851511, 0.9859908, 0.9715463, 0.9857276, 0.98720723, 0.9779938, 0.9821989, 0.98558676, 0.9714692, 0.98363197, 0.9834906, 0.9790932, 0.98538196, 0.9865175, 0.9727039, 0.9857957, 0.9868449, 0.98049587, 0.98224527, 0.9856581, 0.9718654, 0.98352796, 0.9834855, 0.9793412, 0.98511976, 0.98594624, 0.97145903, 0.98568267, 0.98719436, 0.97802484, 0.9822286, 0.98557585, 0.9713245, 0.98366356, 0.98347986, 0.9790191, 0.98536414, 0.9865008, 0.9726288, 0.98581576, 0.98686755, 0.98046726, 0.98221004, 0.9856667, 0.9718815, 0.983544, 0.98349315, 0.97933084, 0.98509395, 0.98598874, 0.97141874, 0.9857408, 0.9872021, 0.9780391, 0.98222584, 0.98558664, 0.97128904, 0.9836152, 0.9834902, 0.97910184, 0.98536795, 0.98651737, 0.97242785, 0.985811, 0.9869124, 0.98049724, 0.9822434, 0.98572785, 0.9716817, 0.98355806, 0.98353416, 0.9793661, 0.98514646, 0.9860425, 0.9712648, 0.9856808, 0.98718494, 0.9779702, 0.9821837, 0.98559254, 0.9713017, 0.9836247, 0.9834758, 0.97916484, 0.985361, 0.986503, 0.97272843, 0.98583615, 0.9868698, 0.98048246, 0.98223454, 0.9856912, 0.9719443, 0.9835461, 0.9834822, 0.97935754, 0.9850657, 0.98595446, 0.971421, 0.9857286, 0.9871898, 0.97808105, 0.9821558, 0.98550296, 0.97119653, 0.9836628, 0.9834906, 0.9790854, 0.98533094, 0.9864626, 0.9726805, 0.98585397, 0.9868422, 0.9805192, 0.9822304, 0.9856165, 0.9718525, 0.9835884, 0.983478, 0.97928166, 0.98509234, 0.98589253, 0.9712914, 0.98576325, 0.9871967, 0.9779182, 0.9821063, 0.985458, 0.9711717, 0.983688, 0.98355484, 0.97909, 0.9854273, 0.98648244, 0.97249794, 0.98586786, 0.9869063, 0.98043203, 0.9822329, 0.98560506, 0.9716972, 0.98359185, 0.9834319, 0.9791663, 0.98508704, 0.9858466, 0.9712886, 0.985727, 0.9871338, 0.97786975, 0.9821859, 0.98543614, 0.97134393, 0.98368084, 0.9834146, 0.9789726, 0.9853527, 0.9863821, 0.9725259, 0.98584294, 0.9868824, 0.9803785, 0.98215693, 0.9854923, 0.9718621, 0.9836073, 0.98346394, 0.97918016, 0.98505324, 0.9858294, 0.9714769, 0.9857591, 0.98718655, 0.9778446, 0.98220134, 0.98543996, 0.9711864, 0.98371536, 0.9835191, 0.9789307, 0.9853439, 0.9863407, 0.9723857, 0.98583615, 0.9868841, 0.98026204, 0.9821624, 0.98545104, 0.9716915, 0.9835403, 0.9834749, 0.97912925, 0.9849994, 0.9857373, 0.9711556, 0.9856999, 0.987117, 0.97789407, 0.982129, 0.9854322, 0.97108567, 0.9836765, 0.98339295, 0.97884125, 0.98531485, 0.986338, 0.9724373, 0.98584634, 0.98674875, 0.9803224, 0.9821199, 0.9855541, 0.97175366, 0.98359746, 0.98344034, 0.9791555, 0.98503065, 0.98582906, 0.97137755, 0.98575586, 0.98714197, 0.977754, 0.98212034, 0.98540825, 0.97131807, 0.983711, 0.98346984, 0.9789676, 0.98530686, 0.98638546, 0.97261107, 0.9858391, 0.986841, 0.98036397, 0.9822887, 0.98552275, 0.9719239, 0.98357975, 0.9834554, 0.9792407, 0.98505706, 0.98582226, 0.9716656, 0.985765, 0.987124, 0.9778913, 0.98215234, 0.98542225, 0.97151244, 0.98370993, 0.98339707, 0.97899467, 0.98533714, 0.98628527, 0.97268426, 0.98583126, 0.9868383, 0.9803609, 0.98220396, 0.98551786, 0.9719196, 0.983551, 0.9835163, 0.9791478, 0.98503643, 0.98582757, 0.97149724, 0.98562396, 0.9871246, 0.97777367, 0.982209, 0.98540324, 0.9716236, 0.98367834, 0.9834584, 0.9789525, 0.98531866, 0.986344, 0.97279286, 0.9858967, 0.98686856, 0.9803767, 0.98231125, 0.985579, 0.9722938, 0.9837003, 0.9835691, 0.97920346, 0.9851423, 0.98586, 0.9717571, 0.98582757, 0.987148, 0.97786534, 0.98230404, 0.9854798, 0.9717964, 0.98378205, 0.98345566, 0.9791103, 0.9854256, 0.98636764, 0.9729503, 0.98594135, 0.98685324, 0.9804167, 0.9824181, 0.9855665, 0.9722557, 0.9837142, 0.9835915, 0.9793366, 0.9851783, 0.98589814, 0.9717908, 0.9858725, 0.9871905, 0.9778269, 0.982394, 0.98545444, 0.97163546, 0.98375, 0.9834063, 0.9790885, 0.98547596, 0.9863821, 0.9728654, 0.98585725, 0.98682517, 0.98033696, 0.98243505, 0.9855755, 0.9722289, 0.9836413, 0.98347914, 0.97918093, 0.9851429, 0.98584956, 0.97164357, 0.9858081, 0.98708016, 0.97772425, 0.9822891, 0.9853904, 0.97153306, 0.98370785, 0.9832937, 0.9789665, 0.9853957, 0.98633885, 0.9728679, 0.98584956, 0.986773, 0.9802767, 0.98237383, 0.985543, 0.972259, 0.9836877, 0.98352426, 0.9791631, 0.98519087, 0.9858549, 0.9719556, 0.98587435, 0.9871114, 0.9777384, 0.9824635, 0.9854413, 0.9719891, 0.98378986, 0.98334014, 0.97894007, 0.98550814, 0.9863689, 0.9731822, 0.9859449, 0.98681426, 0.98046803, 0.98253876, 0.9856079, 0.9724363, 0.9837044, 0.9835879, 0.9793306, 0.98521656, 0.98589104, 0.9720271, 0.9858497, 0.98715484, 0.9779377, 0.9824703, 0.9854395, 0.9721437, 0.98380846, 0.98344713, 0.979215, 0.98552877, 0.9863771, 0.97332543, 0.98595464, 0.98686415, 0.98056763, 0.98247993, 0.98565346, 0.97269475, 0.9837542, 0.9836405, 0.9793883, 0.985179, 0.9859533, 0.97218597, 0.9858697, 0.98711467, 0.9779693, 0.9824374, 0.9855357, 0.9720065, 0.98375607, 0.9834426, 0.97910917, 0.98555595, 0.9864843, 0.97312057, 0.9859124, 0.9868557, 0.980437, 0.98253745, 0.9855893, 0.9725011, 0.98366797, 0.9835514, 0.97932225, 0.98517644, 0.9858574, 0.97214407, 0.98581356, 0.9870971, 0.97799426, 0.98231083, 0.9854624, 0.9721382, 0.98372597, 0.98340964, 0.9791453, 0.98542595, 0.9863398, 0.9733941, 0.9859104, 0.98681897, 0.9805336, 0.9824247, 0.98551786, 0.97275156, 0.98372346, 0.9835744, 0.9792789, 0.9850278, 0.985789, 0.9721906, 0.9859076, 0.9871278, 0.9778169, 0.9822595, 0.9853681, 0.9721727, 0.9837373, 0.9834321, 0.979127, 0.98539966, 0.9863196, 0.97319657, 0.9859338, 0.986754, 0.9803976, 0.9823848, 0.9855293, 0.9725336, 0.9836916, 0.98349565, 0.97924006, 0.9851054, 0.98591524, 0.97213143, 0.98586535, 0.9870252, 0.9776709, 0.98228365, 0.985446, 0.97194, 0.9836523, 0.98334026, 0.97889435, 0.98544145, 0.9864162, 0.9733483, 0.9858693, 0.9867648, 0.98030096, 0.982447, 0.98554367, 0.97286123, 0.983684, 0.9836163, 0.97917134, 0.9850996, 0.9858264, 0.97240436, 0.98589396, 0.9871186, 0.9777589, 0.98227537, 0.98544806, 0.97243404, 0.9837478, 0.9834205, 0.9790614, 0.98539895, 0.9864226, 0.9737076, 0.9859836, 0.9868523, 0.9804796, 0.9823819, 0.9855843, 0.9729145, 0.98375297, 0.9835953, 0.97917855, 0.98509544, 0.9858223, 0.97248375, 0.9859513, 0.9870999, 0.9777142, 0.9822688, 0.9854667, 0.97249955, 0.98383963, 0.9834002, 0.9790475, 0.98548466, 0.98639685, 0.9734634, 0.9859579, 0.9866681, 0.9803278, 0.98241216, 0.9857101, 0.972395, 0.9837167, 0.9833973, 0.9792259, 0.9851444, 0.9859673, 0.9719618, 0.9858262, 0.98687655, 0.97776467, 0.98232037, 0.9855429, 0.9720233, 0.9837643, 0.9831008, 0.97901046, 0.98545533, 0.98646, 0.97293717, 0.98589706, 0.9864894, 0.98034966, 0.9825071, 0.9856883, 0.97219974, 0.9837046, 0.98328483, 0.97924966, 0.9852013, 0.98602283, 0.9720342, 0.98582304, 0.9868241, 0.97795457, 0.98247755, 0.9854387, 0.9721568, 0.9838484, 0.98302555, 0.9790905, 0.98551506, 0.9864323, 0.9731084, 0.98591447, 0.9864422, 0.9804089, 0.982488, 0.9856483, 0.9724549, 0.983685, 0.9833112, 0.9791884, 0.9851119, 0.98587877, 0.9719767, 0.98586136, 0.9869042, 0.9778841, 0.98227906, 0.9854407, 0.9718037, 0.98375076, 0.98317003, 0.979118, 0.9854219, 0.98634964, 0.97303605, 0.98588145, 0.9866224, 0.9803858, 0.9824324, 0.98559105, 0.97237307, 0.9836608, 0.98347837, 0.9793062, 0.98511267, 0.9858984, 0.9719739, 0.98575646, 0.98690075, 0.9780285, 0.9822984, 0.9854997, 0.9717419, 0.98366344, 0.98317695, 0.9791848, 0.9854375, 0.9863868, 0.9729599, 0.9858492, 0.9865755, 0.9804637, 0.98239386, 0.98553884, 0.97234386, 0.98360544, 0.98317474, 0.97936386, 0.9850514, 0.98586476, 0.9718906, 0.9858732, 0.98686796, 0.9778023, 0.9823979, 0.9854691, 0.9716963, 0.98375225, 0.9831373, 0.9790374, 0.9854962, 0.98636276, 0.9729685, 0.98591655, 0.986503, 0.9804041, 0.9823849, 0.98549855, 0.9722582, 0.9836781, 0.983253, 0.9791751, 0.98506004, 0.9857518, 0.97195834, 0.985859, 0.98684907, 0.97771907, 0.9822365, 0.9852518, 0.97181815, 0.9836939, 0.9830541, 0.97891754, 0.9854155, 0.98620665, 0.9731164, 0.9858438, 0.9865264, 0.9802418, 0.9823701, 0.9854079, 0.9722725, 0.98360234, 0.9833111, 0.9790749, 0.985189, 0.9857686, 0.97195584, 0.98577136, 0.9868623, 0.97767615, 0.9823604, 0.98534006, 0.9718673, 0.9836592, 0.9832711, 0.9790724, 0.98558027, 0.9863027, 0.97309554, 0.98585963, 0.98665184, 0.98040247, 0.98254585, 0.9854514, 0.97240347, 0.9835602, 0.98341966, 0.97908115, 0.98516357, 0.985755, 0.9720171, 0.9858462, 0.98691916, 0.97771204, 0.9823831, 0.98535717, 0.9719553, 0.98368585, 0.983101, 0.9789789, 0.9855385, 0.9862854, 0.9730637, 0.98585975, 0.986525, 0.9802741, 0.9825024, 0.98548293, 0.972395, 0.9835916, 0.9832287, 0.9791229, 0.98516786, 0.98579, 0.97199076, 0.9857913, 0.9868009, 0.9777983, 0.98242563, 0.98533344, 0.97179395, 0.9836336, 0.98306346, 0.9789508, 0.9855283, 0.98625374, 0.9731208, 0.9856999, 0.98640835, 0.98042655, 0.9825405, 0.985546, 0.97235435, 0.9834629, 0.983182, 0.97922105, 0.9851687, 0.98582536, 0.97205204, 0.98570895, 0.98677546, 0.97787184, 0.9824217, 0.98538345, 0.972032, 0.9836413, 0.98313075, 0.9791392, 0.98555076, 0.98630625, 0.9730113, 0.98574287, 0.9865685, 0.9805414, 0.9825221, 0.98548937, 0.9726192, 0.98354536, 0.9833151, 0.97925705, 0.98516524, 0.9858395, 0.97197896, 0.9857416, 0.98688006, 0.97791785, 0.9824166, 0.9853587, 0.9717769, 0.98359025, 0.98309916, 0.97908485, 0.9855251, 0.9862199, 0.9729286, 0.9857809, 0.9865018, 0.98030865, 0.9824782, 0.9855133, 0.9722815, 0.9834785, 0.9832711, 0.9791254, 0.9851799, 0.98574877, 0.9717181, 0.98564893, 0.98682654, 0.9777264, 0.9823412, 0.985292, 0.97152257, 0.98345923, 0.983134, 0.97898036, 0.9854557, 0.9861448, 0.97273874, 0.9856414, 0.9865204, 0.980275, 0.98248017, 0.9853198, 0.972049, 0.9833029, 0.9831577, 0.97908884, 0.9851425, 0.98570085, 0.9717622, 0.9856237, 0.9868181, 0.977776, 0.98243886, 0.9852793, 0.9716931, 0.98349315, 0.9830814, 0.9790065, 0.9855806, 0.9861567, 0.9728496, 0.985666, 0.9865142, 0.9803391, 0.98258847, 0.9853638, 0.9722592, 0.98335475, 0.9832492, 0.97919863, 0.9851651, 0.98579395, 0.9720604, 0.98574644, 0.98683673, 0.97793406, 0.98250675, 0.9853236, 0.97195226, 0.98352426, 0.98308593, 0.97917545, 0.9855681, 0.9861042, 0.9731665, 0.98573536, 0.9865177, 0.9804515, 0.9825262, 0.9853439, 0.97244066, 0.983392, 0.98323166, 0.9792941, 0.98518395, 0.9856671, 0.9718831, 0.98564094, 0.9867946, 0.9779645, 0.9824008, 0.9851724, 0.97175556, 0.98348457, 0.98310816, 0.9791655, 0.98550296, 0.9860467, 0.97301424, 0.9856719, 0.9865133, 0.980514, 0.9825791, 0.9852647, 0.9724452, 0.98329717, 0.9832265, 0.9794622, 0.98515296, 0.98570454, 0.97200733, 0.98567456, 0.9868277, 0.9783327, 0.9824788, 0.98518664, 0.97186995, 0.983456, 0.98312014, 0.979274, 0.9855245, 0.9860765, 0.9730129, 0.9856837, 0.9864937, 0.98060006, 0.9825074, 0.98531157, 0.9724186, 0.98331386, 0.98325795, 0.9794007, 0.98517644, 0.9856397, 0.97174835, 0.98567903, 0.98679495, 0.97806984, 0.9824034, 0.985158, 0.9718117, 0.983533, 0.98310864, 0.9793062, 0.9854729, 0.9860664, 0.9730928, 0.98569703, 0.986525, 0.98054516, 0.9824406, 0.9852449, 0.97233427, 0.9834198, 0.98323977, 0.9793812, 0.98512125, 0.985609, 0.9717756, 0.9856806, 0.986827, 0.9780059, 0.98243564, 0.9851772, 0.9718164, 0.9834823, 0.98314327, 0.9792573, 0.9854881, 0.9860132, 0.9728618, 0.9856661, 0.98649186, 0.98045325, 0.9824949, 0.98519266, 0.97219115, 0.98328805, 0.9832244, 0.9793062, 0.9852008, 0.98553014, 0.9718518, 0.9856434, 0.98687273, 0.9779989, 0.9824035, 0.985068, 0.9717025, 0.98343533, 0.9831667, 0.979123, 0.98540324, 0.98599154, 0.9729993, 0.98564893, 0.98652166, 0.980528, 0.9825354, 0.98524004, 0.97235715, 0.98323274, 0.9832503, 0.97938466, 0.985154, 0.98562497, 0.9717425, 0.98551255, 0.9868318, 0.97806954, 0.9825295, 0.9850818, 0.9714982, 0.98332286, 0.98314834, 0.97921854, 0.98549634, 0.98596627, 0.9726938, 0.98557544, 0.98652536, 0.9804473, 0.98251, 0.98517734, 0.9719984, 0.98319894, 0.9832258, 0.97932416, 0.98516834, 0.9855623, 0.971618, 0.9855586, 0.98686755, 0.9780396, 0.98243296, 0.9851215, 0.97145015, 0.98345876, 0.9832136, 0.97921765, 0.98541075, 0.98600715, 0.972689, 0.9856407, 0.9865697, 0.9805141, 0.9825305, 0.9852242, 0.9721212, 0.98321795, 0.98326313, 0.97924703, 0.9851081, 0.9856198, 0.97177196, 0.985574, 0.98688644, 0.9778855, 0.9824421, 0.98516196, 0.9715554, 0.983489, 0.98322994, 0.97908515, 0.9855563, 0.9860637, 0.97264355, 0.98561895, 0.9866174, 0.9803021, 0.98241067, 0.9853868, 0.9720689, 0.98323214, 0.9832325, 0.9791895, 0.98519254, 0.9856391, 0.9710641, 0.98555446, 0.98686254, 0.9777475, 0.9825379, 0.9852704, 0.971376, 0.98343766, 0.9832408, 0.9790333, 0.9856002, 0.9860712, 0.9725947, 0.98561233, 0.9866832, 0.9802864, 0.98263794, 0.98531646, 0.97181046, 0.98329544, 0.98323745, 0.97903556, 0.9852587, 0.9856079, 0.97101104, 0.98552966, 0.98677903, 0.97761965, 0.9826018, 0.98505384, 0.97138476, 0.9834409, 0.9832295, 0.9788694, 0.98552954, 0.9859238, 0.97265065, 0.9856348, 0.986485, 0.9800857, 0.9824705, 0.98499495, 0.9718196, 0.9832414, 0.98336965, 0.9791509, 0.9853161, 0.98551893, 0.97180724, 0.98565346, 0.9870395, 0.97767305, 0.9822574, 0.98507, 0.97145146, 0.983355, 0.9832997, 0.9788369, 0.98542094, 0.98590285, 0.9727273, 0.98561376, 0.98673856, 0.9803226, 0.9825505, 0.9853483, 0.97258806, 0.98327905, 0.9835374, 0.9791223, 0.9851595, 0.98561746, 0.9720284, 0.9856201, 0.9870223, 0.97772217, 0.98256165, 0.98522204, 0.9721218, 0.983535, 0.9835847, 0.97913384, 0.9855816, 0.98611575, 0.9731687, 0.9857268, 0.9868622, 0.9802501, 0.98257405, 0.9853522, 0.97279334, 0.98341924, 0.98359126, 0.97895837, 0.9851446, 0.9855987, 0.97213167, 0.98573613, 0.98704696, 0.9776253, 0.9825254, 0.9852313, 0.97229844, 0.983477, 0.983465, 0.97899854, 0.9855632, 0.9860966, 0.9731959, 0.98568857, 0.9867476, 0.98019445, 0.9826057, 0.98537445, 0.97263247, 0.9833194, 0.983508, 0.9789444, 0.98519415, 0.98576397, 0.9722486, 0.9856883, 0.98694354, 0.9776343, 0.98253876, 0.9852303, 0.9721329, 0.9835534, 0.9832756, 0.97891116, 0.98557967, 0.98616135, 0.97355247, 0.98574275, 0.9866512, 0.98021656, 0.98264486, 0.985424, 0.97304416, 0.98341703, 0.9834154, 0.9789877, 0.98527294, 0.9857782, 0.9725092, 0.9857505, 0.986962, 0.9776448, 0.9826324, 0.9853349, 0.97228795, 0.9836015, 0.9833278, 0.9789459, 0.9855616, 0.9861597, 0.9731939, 0.9857076, 0.98658687, 0.98003346, 0.9824882, 0.98535115, 0.9724957, 0.9833635, 0.98328906, 0.97887176, 0.9851533, 0.98569363, 0.9720694, 0.9857014, 0.98682326, 0.9773347, 0.9824975, 0.98523265, 0.97208065, 0.9835614, 0.9831895, 0.9787598, 0.9856062, 0.9861209, 0.97313106, 0.98576975, 0.98649615, 0.98004526, 0.9824964, 0.98527086, 0.9725499, 0.98340803, 0.98321843, 0.9787618, 0.9851548, 0.9856144, 0.9720737, 0.98569065, 0.98675793, 0.9775329, 0.98255277, 0.9851377, 0.9720566, 0.9834477, 0.98299503, 0.97884446, 0.9856172, 0.9860226, 0.9732328, 0.98564535, 0.9863862, 0.98022103, 0.9825995, 0.9853829, 0.97283137, 0.9833173, 0.98308975, 0.9788521, 0.98520803, 0.9856713, 0.97204685, 0.98564434, 0.98671895, 0.9773831, 0.98255324, 0.98526543, 0.9722028, 0.98355895, 0.9830775, 0.97872806, 0.9855615, 0.98605365, 0.973254, 0.98564035, 0.98632526, 0.9798861, 0.98262817, 0.98528403, 0.9727686, 0.98322177, 0.98303974, 0.978738, 0.98527884, 0.98553985, 0.9720933, 0.9855928, 0.9866288, 0.9773695, 0.98263025, 0.98499364, 0.9718905, 0.9833626, 0.9828469, 0.97874385, 0.98564845, 0.98588234, 0.9729706, 0.9855504, 0.98620886, 0.97989434, 0.9826071, 0.9850964, 0.97220343, 0.9831015, 0.98291206, 0.9786451, 0.9852867, 0.9854749, 0.97175485, 0.98543614, 0.98639965, 0.97722125, 0.98275805, 0.98484993, 0.9715172, 0.98319364, 0.9826922, 0.97867227, 0.9857366, 0.9856972, 0.9723017, 0.9853655, 0.9859696, 0.9797946, 0.9828395, 0.9848704, 0.97147804, 0.98303235, 0.9827624, 0.9786921, 0.9854073, 0.98516244, 0.9710607, 0.9852387, 0.9862784, 0.9771622, 0.982997, 0.9842725, 0.9701414, 0.9828704, 0.982275, 0.9786542, 0.9858244, 0.9854336, 0.9717699, 0.9852035, 0.9860356, 0.9798523, 0.9829123, 0.9847852, 0.97136754, 0.9828247, 0.98263067, 0.9783557, 0.98550075, 0.98513144, 0.9701717, 0.9851562, 0.98613095, 0.9771111, 0.9828505, 0.9846474, 0.9702047, 0.98288536, 0.98248535, 0.9784086, 0.98581296, 0.9855371, 0.971866, 0.98515064, 0.9858514, 0.97967917, 0.9825398, 0.9846504, 0.97023904, 0.982753, 0.9825054, 0.97855246, 0.9856266, 0.98511964, 0.9701136, 0.98512274, 0.9863458, 0.97718334, 0.9827587, 0.98451, 0.9703607, 0.98300976, 0.98240966, 0.9784541, 0.9857344, 0.98520803, 0.97056746, 0.9851933, 0.9860235, 0.97942376, 0.9827745, 0.9848706, 0.9707936, 0.98285776, 0.98258305, 0.9786729, 0.9855364, 0.9845462, 0.9694662, 0.98471695, 0.986152053, 0.977035403, 0.98284966, 0.9839054, 0.96935874, 0.98248696, 0.98240155, 0.97822136, 0.98596185, 0.984737, 0.97096884, 0.98512864, 0.9860578, 0.9794926, 0.9829654, 0.98414654, 0.9707437, 0.98271805, 0.98266107, 0.9782585, 0.98558295, 0.9845441, 0.9700959, 0.98501045, 0.98621005, 0.9766728, 0.98304075, 0.9840545, 0.97011685, 0.9829409, 0.9825911, 0.97829115, 0.98592097, 0.9850428, 0.9716071, 0.98532015, 0.986028, 0.97926486, 0.9829624, 0.9841495, 0.9706171, 0.9829335, 0.9824514, 0.97803223, 0.98548704, 0.9844385, 0.96984375, 0.98507047, 0.9860859, 0.97643286, 0.98278314, 0.9838013, 0.9696394, 0.9827839, 0.98231965, 0.9778115, 0.985678, 0.9845427, 0.97061944, 0.98492765, 0.9857292, 0.9788087, 0.9826389, 0.98379683, 0.9701302, 0.9826393, 0.98216635, 0.97738725, 0.98538476, 0.9840486, 0.9696054, 0.9848512, 0.9859527, 0.9758045, 0.9828734, 0.9832765, 0.9689848, 0.9824353, 0.98206997, 0.97752714, 0.98577565, 0.9845035, 0.9708919, 0.98473984, 0.9857729, 0.9789325, 0.9825608, 0.98404783, 0.9703553, 0.9826325, 0.98260236, 0.9776597, 0.9854214, 0.98436505, 0.9700047, 0.985045, 0.986353, 0.9763594, 0.9828505, 0.98352647, 0.9695063, 0.98269576, 0.9825238, 0.97734207, 0.98589754, 0.98434675, 0.97096515, 0.9850251, 0.9859577, 0.9781471, 0.98288363, 0.98397565, 0.9702472, 0.9826876, 0.98253495, 0.97693217, 0.985658, 0.98421234, 0.9692684, 0.98447984, 0.98595536, 0.9739249, 0.983256, 0.9833616, 0.96873134, 0.98238134, 0.9822976, 0.97721195, 0.9859636, 0.98459053, 0.97065854, 0.98511004, 0.9859432, 0.977852, 0.9830242, 0.9837916, 0.9703437, 0.9826368, 0.9825074, 0.9763731, 0.98553896, 0.9846981, 0.97029334, 0.98522234, 0.986284, 0.9756757, 0.983022, 0.98398745, 0.9701911, 0.98305666, 0.9825634, 0.97794354, 0.98596025, 0.98509234, 0.9720732, 0.98539096, 0.98617977, 0.97906286, 0.98290044, 0.9844546, 0.971466, 0.9829433, 0.9828186, 0.9778579, 0.9854763, 0.9846875, 0.9713933, 0.98544353, 0.9864111, 0.9765327, 0.98298913, 0.98435044, 0.97136027, 0.98321694, 0.9826994, 0.9781516, 0.98574424, 0.98526543, 0.9725116, 0.9854976, 0.98621815, 0.9791981, 0.9827844, 0.9844914, 0.97166944, 0.983113, 0.98285854, 0.9779568, 0.9854429, 0.98479074, 0.9711584, 0.9855526, 0.9866072, 0.97629684, 0.9829917, 0.9843545, 0.9712677, 0.98340803, 0.9829328, 0.97780585, 0.9858488, 0.9850612, 0.9723833, 0.98555064, 0.9861517, 0.97900623, 0.98275757, 0.98433626, 0.9718795, 0.9830311, 0.98279244, 0.9778345, 0.98538846, 0.98474574, 0.97127295, 0.9854307, 0.9865359, 0.9757427, 0.98272073, 0.9841696, 0.97109574, 0.98321265, 0.982597, 0.9774622, 0.985637, 0.98515123, 0.9724408, 0.9854692, 0.98597586, 0.97862077, 0.98255336, 0.9843402, 0.971683, 0.98302853, 0.98268664, 0.97743535, 0.9852551, 0.9847244, 0.9707454, 0.98548186, 0.9864021, 0.97583044, 0.9827321, 0.9842223, 0.97078335, 0.9832893, 0.98263943, 0.97724485, 0.98557866, 0.98511606, 0.9721674, 0.9855349, 0.98610103, 0.9785069, 0.9825603, 0.984355, 0.97153246, 0.9829549, 0.982754, 0.977247, 0.985158, 0.984704, 0.97075605, 0.98543936, 0.9864888, 0.9754557, 0.9826038, 0.9842249, 0.9707538, 0.9831908, 0.98272556, 0.9772331, 0.98558015, 0.9851494, 0.97213304, 0.9854342, 0.98617095, 0.97835594, 0.9825484, 0.984353, 0.97140884, 0.98286766, 0.982748, 0.97716355, 0.9852505, 0.9846224, 0.97078955, 0.9853382, 0.9864429, 0.9755863, 0.982649, 0.9841344, 0.97079504, 0.9831063, 0.98261553, 0.9773766, 0.9856268, 0.9851069, 0.9720904, 0.9854471, 0.98602533, 0.9783437, 0.9824642, 0.9843279, 0.97146815, 0.98293835, 0.9827342, 0.9771318, 0.98517597, 0.9846666, 0.9709128, 0.98543686, 0.98635113, 0.9753817, 0.9825384, 0.98418576, 0.97105956, 0.98314905, 0.98253566, 0.9770761, 0.9856139, 0.98503333, 0.97251916, 0.98543614, 0.9860095, 0.9784362, 0.9824693, 0.98411983, 0.97133845, 0.98294264, 0.9826488, 0.97729343, 0.9851857, 0.98452955, 0.9710499, 0.9853795, 0.9863095, 0.97572476, 0.98253655, 0.98410845, 0.97116077, 0.98329175, 0.9824948, 0.9771855, 0.9856097, 0.9852704, 0.97213787, 0.98554134, 0.9859922, 0.9785437, 0.98259366, 0.9844669, 0.9711919, 0.9830778, 0.9823261, 0.97712076, 0.9852125, 0.9847537, 0.97046095, 0.98558396, 0.9862715, 0.9757513, 0.9827131, 0.98419076, 0.97056377, 0.9833361, 0.9822779, 0.97744817, 0.98562646, 0.98502755, 0.9718526, 0.985503, 0.9857847, 0.97853774, 0.9825017, 0.98432183, 0.9707972, 0.9830435, 0.9822181, 0.97709286, 0.9851816, 0.98472285, 0.9705446, 0.98551846, 0.9860649, 0.9755381, 0.98267096, 0.9841113, 0.970309, 0.98330694, 0.9821619, 0.9770428, 0.9855585, 0.985062, 0.9712648, 0.9855724, 0.98584205, 0.9783556, 0.982486, 0.9842681, 0.9710879, 0.9830131, 0.98229975, 0.9769556, 0.9851806, 0.9845909, 0.9705537, 0.9854991, 0.9861276, 0.9753666, 0.9826437, 0.98407584, 0.97074515, 0.9832462, 0.9824501, 0.9770682, 0.98558235, 0.9850391, 0.97203964, 0.98548895, 0.98588306, 0.9783468, 0.9825178, 0.9842636, 0.97117764, 0.983029, 0.98244405, 0.977191, 0.9852507, 0.98473454, 0.9704359, 0.9855547, 0.98621225, 0.9754691, 0.9826309, 0.98420554, 0.9704545, 0.98320484, 0.9823168, 0.97707033, 0.98559684, 0.9851097, 0.97187096, 0.98559546, 0.9858386, 0.9782582, 0.98249143, 0.9842759, 0.9711432, 0.9830811, 0.9824599, 0.9770921, 0.9852256, 0.98467666, 0.9707421, 0.9855263, 0.98625916, 0.975473, 0.98273176, 0.98409885, 0.9708541, 0.9832878, 0.9825079, 0.97730184, 0.98573756, 0.9850819, 0.97198176, 0.9854982, 0.9858871, 0.9784944, 0.9826964, 0.9843581, 0.97121066, 0.9829485, 0.9823836, 0.9771836, 0.98531413, 0.9847419, 0.9706697, 0.98543495, 0.98607975, 0.9753726, 0.9827465, 0.98424643, 0.9705202, 0.98311216, 0.98219293, 0.9771245, 0.98570246, 0.98515296, 0.9718373, 0.9854543, 0.9856961, 0.9782647, 0.982654, 0.9843872, 0.9710543, 0.9828894, 0.9821984, 0.97702205, 0.9852984, 0.9846859, 0.9704578, 0.98538786, 0.9859923, 0.97512484, 0.982806, 0.9841262, 0.97079986, 0.98313636, 0.98234636, 0.9773776, 0.98573, 0.9852276, 0.97202104, 0.98537457, 0.98568994, 0.97835445, 0.98262805, 0.98441494, 0.9710236, 0.9828105, 0.9822251, 0.9771393, 0.9852845, 0.9847948, 0.9706061, 0.9852667, 0.986036, 0.97563225, 0.9827336, 0.9841135, 0.9705083, 0.9830585, 0.9821597, 0.97720397, 0.9856764, 0.9852486, 0.9720534, 0.9853485, 0.98569274, 0.9783952, 0.98261064, 0.9844014, 0.97112906, 0.9828734, 0.9822799, 0.9770553, 0.98525625, 0.9847623, 0.97052985, 0.98532665, 0.9861448, 0.97545505, 0.98261607, 0.9841905, 0.9706343, 0.98303854, 0.9824622, 0.9772044, 0.98564017, 0.98505175, 0.9717414, 0.98535, 0.98588145, 0.9783111, 0.98258775, 0.9843428, 0.97093594, 0.9828736, 0.98252356, 0.9771638, 0.9852658, 0.98472625, 0.97061, 0.9854064, 0.9862318, 0.9756385, 0.98266476, 0.9841936, 0.9705441, 0.9830583, 0.98235613, 0.9772505, 0.9856514, 0.9851425, 0.9718702, 0.98532283, 0.98583543, 0.97840625, 0.98262656, 0.9843598, 0.9709446, 0.9828106, 0.98240286, 0.9770165, 0.9852485, 0.984746, 0.97052044, 0.9853448, 0.9861306, 0.9753559, 0.9826592, 0.9841617, 0.97035104, 0.9830622, 0.98233634, 0.97694206, 0.9856258, 0.9851285, 0.9718122, 0.98536855, 0.985866, 0.9782779, 0.9825856, 0.98434895, 0.9710435, 0.98283136, 0.9824636, 0.97702605, 0.9852696, 0.9847056, 0.97053045, 0.98523843, 0.98613465, 0.97530013, 0.982712, 0.98420227, 0.9704906, 0.982999, 0.9824269, 0.9770437, 0.9857365, 0.98512983, 0.9718726, 0.9853256, 0.9858368, 0.97811, 0.9827837, 0.9841621, 0.97125995, 0.98276836, 0.9825178, 0.9768311, 0.98538196, 0.98446506, 0.9706216, 0.98531693, 0.9862636, 0.97526246, 0.9828368, 0.9838717, 0.9705428, 0.982967, 0.9824956, 0.97699785, 0.9858119, 0.9847639, 0.97204924, 0.98534644, 0.9859088, 0.9780874, 0.9827654, 0.98388416, 0.9713425, 0.9827906, 0.9824918, 0.977182, 0.98528, 0.9844462, 0.97085303, 0.98536366, 0.98610693, 0.9751304, 0.98270136, 0.983841, 0.970699, 0.98307765, 0.98211026, 0.9768246, 0.98565495, 0.9848545, 0.97199506, 0.9853093, 0.98570085, 0.97795665, 0.9825903, 0.98411256, 0.97120154, 0.98266304, 0.9823413, 0.97672325, 0.9852167, 0.98448586, 0.9705568, 0.98527366, 0.98613757, 0.97495097, 0.98264784, 0.98389614, 0.97051966, 0.9829281, 0.98213923, 0.97679615, 0.9856318, 0.98486775, 0.97179, 0.98520744, 0.98550236, 0.9778384, 0.98259467, 0.9841043, 0.9710144, 0.9825519, 0.9821344, 0.97658986, 0.9851202, 0.9844669, 0.97052157, 0.98514265, 0.9860329, 0.9751257, 0.9825635, 0.98397374, 0.9705678, 0.98278624, 0.98207563, 0.9768843, 0.9854278, 0.9849198, 0.9716138, 0.9851289, 0.9856127, 0.9778325, 0.9822182, 0.984046, 0.9704513, 0.9824332, 0.9821, 0.9766416, 0.98492783, 0.9844422, 0.96973205, 0.9850621, 0.9859482, 0.97508335, 0.9824223, 0.983943, 0.97011447, 0.98264426, 0.98206204, 0.97696346, 0.9854483, 0.98495597, 0.9714409, 0.9849733, 0.9856091, 0.97814196, 0.98232555, 0.9841299, 0.97069335, 0.9823701, 0.9820287, 0.9768266, 0.98494303, 0.98442173, 0.970204, 0.98501045, 0.98589057, 0.9755009, 0.9823741, 0.983844, 0.97024685, 0.98265797, 0.98194665, 0.9769016, 0.9854112, 0.9848699, 0.9715938, 0.98493385, 0.9854004, 0.978126, 0.98216397, 0.9840879, 0.9706729, 0.9822747, 0.9818611, 0.97693664, 0.9850835, 0.9844402, 0.97022676, 0.9850006, 0.9858466, 0.97536635, 0.98240215, 0.9838797, 0.9700834, 0.9826254, 0.9819458, 0.9769275, 0.98544043, 0.98482937, 0.97138643, 0.9849496, 0.98550874, 0.97800714, 0.9822333, 0.98404634, 0.97055197, 0.98238605, 0.98217624, 0.9766976, 0.9849362, 0.9844109, 0.9701323, 0.9850648, 0.9859573, 0.97514546, 0.9822861, 0.983933, 0.9703591, 0.9827336, 0.9820901, 0.9768976, 0.9853301, 0.984886, 0.97169137, 0.9851439, 0.9856661, 0.97806174, 0.9822081, 0.9841218, 0.97078526, 0.98255014, 0.9822419, 0.9768116, 0.9849761, 0.9845915, 0.97023743, 0.98510873, 0.9860026, 0.97521055, 0.9823999, 0.9841066, 0.9703724, 0.9827221, 0.9822249, 0.97700363, 0.98551506, 0.9850171, 0.9718512, 0.985031, 0.9858475, 0.9781812, 0.98237544, 0.9842723, 0.97082525, 0.9824262, 0.98230886, 0.9768687, 0.9850884, 0.98460543, 0.9704241, 0.98511595, 0.9859831, 0.9753914, 0.9824615, 0.9839946, 0.9706078, 0.9827783, 0.9821067, 0.97718793, 0.98545164, 0.9849101, 0.97215015, 0.98513895, 0.9856821, 0.97821474, 0.9822052, 0.984028, 0.97109205, 0.98258364, 0.9822685, 0.9767784, 0.9849823, 0.9845073, 0.9707519, 0.9851953, 0.9860021, 0.97511613, 0.98240006, 0.98395765, 0.97080165, 0.9828326, 0.9821099, 0.9769135, 0.9853882, 0.984957, 0.9719704, 0.98513013, 0.9856499, 0.9780772, 0.9823536, 0.9840791, 0.97100383, 0.98254865, 0.9822327, 0.9768679, 0.9850187, 0.98447686, 0.97046, 0.98510057, 0.98598087, 0.9751419, 0.98231727, 0.9839682, 0.97054994, 0.98275054, 0.98217213, 0.9768048, 0.9854407, 0.9850177, 0.97182995, 0.98509973, 0.9856625, 0.97802484, 0.98246557, 0.984135, 0.9709983, 0.9824767, 0.98218477, 0.9766262, 0.985113, 0.9845201, 0.97066516, 0.9851616, 0.98601216, 0.974878, 0.9824971, 0.98400545, 0.97086096, 0.9828238, 0.98218477, 0.9766029, 0.98551613, 0.98502916, 0.97219795, 0.9851644, 0.9856808, 0.97785646, 0.9824746, 0.98424006, 0.9714929, 0.982575, 0.9821982, 0.9765347, 0.9852003, 0.9845613, 0.97085965, 0.98513675, 0.9859971, 0.9748847, 0.9825476, 0.983969, 0.97085917, 0.98274076, 0.9820531, 0.9766896, 0.9855869, 0.9850004, 0.9722405, 0.98513013, 0.9856833, 0.97791, 0.98251504, 0.9841681, 0.9713921, 0.98253554, 0.9821788, 0.9766599, 0.9851532, 0.98458964, 0.9707911, 0.98514336, 0.985995, 0.97511727, 0.982518, 0.983993, 0.9708911, 0.9827967, 0.9820843, 0.97685003, 0.98556036, 0.98501503, 0.9722029, 0.9851049, 0.9856375, 0.9780165, 0.9824689, 0.9842078, 0.971304, 0.98249155, 0.98220176, 0.9767205, 0.98519796, 0.9845412, 0.9707418, 0.9851333, 0.98596346, 0.9751917, 0.9826918, 0.9840011, 0.97093344, 0.9827731, 0.9821138, 0.9769508, 0.98567176, 0.9850574, 0.9721879, 0.9851312, 0.9856591, 0.9781123, 0.98259985, 0.9842588, 0.9713401, 0.9825539, 0.9821891, 0.97690535, 0.98524064, 0.9845866, 0.97088933, 0.98522675, 0.986001, 0.97546864, 0.98264587, 0.9840462, 0.97109395, 0.98285395, 0.9820439, 0.9772041, 0.98565704, 0.98505485, 0.97243327, 0.98517495, 0.9857007, 0.9785508, 0.98260146, 0.9842293, 0.971662, 0.98267084, 0.9823763, 0.9771913, 0.98524517, 0.9846053, 0.9710337, 0.9851996, 0.9861087, 0.97582155, 0.98266995, 0.9840649, 0.97120035, 0.98291016, 0.9822464, 0.9774194, 0.98560715, 0.984983, 0.9721886, 0.98521715, 0.98574615, 0.9784827, 0.98260295, 0.98415655, 0.9712019, 0.98263586, 0.98225355, 0.97742414, 0.98528045, 0.98450166, 0.97061193, 0.9852904, 0.98599106, 0.97571373, 0.982766, 0.98403823, 0.9706109, 0.98298985, 0.9822015, 0.97776824, 0.98586035, 0.9851354, 0.97220963, 0.9853161, 0.985749841, 0.978982806, 0.98284036, 0.98435533, 0.9716513, 0.9827397, 0.982280314, 0.977612436, 0.98528475, 0.984718, 0.9708819, 0.98516834, 0.985937536, 0.97611177, 0.9828257, 0.9840763, 0.97081727, 0.9828543, 0.982056201, 0.977817774, 0.98572785, 0.9850893, 0.97203064, 0.9851114, 0.985657394, 0.979022563, 0.9827048, 0.9842494, 0.9712075, 0.9826041, 0.98224205, 0.97784936, 0.98531425, 0.9846561, 0.9707717, 0.9851574, 0.98604494, 0.97632277, 0.98280776, 0.9841017, 0.9708104, 0.9827829, 0.982178, 0.97772604, 0.98572505, 0.9850723, 0.9719983, 0.98507184, 0.9857539, 0.9789433, 0.9828005, 0.9843089, 0.9713354, 0.98254865, 0.982321739, 0.977775037, 0.9854029, 0.9847141, 0.9707746, 0.98513526, 0.98611474, 0.976335466, 0.9829743, 0.98418576, 0.9708486, 0.9828118, 0.9822715, 0.97814447, 0.98592335, 0.9852213, 0.97218686, 0.9851424, 0.9857863, 0.9791108, 0.9829114, 0.984337, 0.9715313, 0.98263574, 0.9821603, 0.97782737, 0.9855592, 0.98475605, 0.9707818, 0.98523426, 0.98609084, 0.97620064, 0.9829775, 0.98413545, 0.97101045, 0.98283434, 0.9822395, 0.9778682, 0.985901, 0.9850745, 0.97211874, 0.9850656, 0.98573965, 0.97897077, 0.9827531, 0.98427147, 0.9711106, 0.9825907, 0.9822933, 0.97771764, 0.98532695, 0.9846687, 0.97086525, 0.985135, 0.9861531, 0.9763022, 0.9827731, 0.9840714, 0.97129625, 0.982861, 0.98233104, 0.9778501, 0.9858245, 0.98504525, 0.97261614, 0.9851578, 0.985901713, 0.979081273, 0.98272187, 0.98423696, 0.97185236, 0.98262125, 0.98255372, 0.977872729, 0.98541844, 0.98463815, 0.97177184, 0.98526347, 0.986178398, 0.976531982, 0.9829585, 0.98394185, 0.9716322, 0.98286086, 0.98237914, 0.9781374, 0.9857301, 0.9848674, 0.972993, 0.9851333, 0.98586535, 0.9792296, 0.982597, 0.9839655, 0.9720547, 0.98251617, 0.982372224, 0.977896571, 0.9852823, 0.9842861, 0.97170025, 0.9850551, 0.986039758, 0.976184011, 0.9826437, 0.98360485, 0.9714991, 0.98271656, 0.9820979, 0.9778856, 0.98565334, 0.98467326, 0.97312677, 0.9850632, 0.985669315, 0.979037881, 0.98258686, 0.9837718, 0.97220343, 0.9824047, 0.98197275, 0.9776213, 0.9850996, 0.9840438, 0.97173685, 0.98507327, 0.9858467, 0.97603923, 0.9824582, 0.9835371, 0.9721508, 0.98273796, 0.9819266, 0.9779098, 0.98549426, 0.9845376, 0.97307926, 0.98502237, 0.9854934, 0.9789012, 0.98240733, 0.9836343, 0.9720314, 0.9823977, 0.9817614, 0.9775442, 0.9850883, 0.98399496, 0.9715084, 0.9850146, 0.985777378, 0.976122916, 0.9823523, 0.98342913, 0.9713037, 0.982543, 0.9818878, 0.9777868, 0.98540676, 0.9845569, 0.97250843, 0.98480254, 0.98538935, 0.97907865, 0.98227656, 0.9837162, 0.97145957, 0.9822969, 0.9819168, 0.9777239, 0.9847147, 0.984148, 0.97118276, 0.98502856, 0.98568356, 0.975984156, 0.982323825, 0.98378861, 0.97086877, 0.98266613, 0.981504679, 0.9775334, 0.985312879, 0.984547913, 0.9724142, 0.9849281, 0.98515296, 0.978664458, 0.982104719, 0.983744085, 0.97102034, 0.9822907, 0.981349528, 0.977066934, 0.984778702, 0.984070778, 0.971251249, 0.985028565, 0.985520899, 0.975475788, 0.982249022, 0.983635426, 0.971366346, 0.98250258, 0.981451809, 0.977158427, 0.985204577, 0.984500527, 0.972617805, 0.984866917, 0.985255361, 0.978350103, 0.981954575, 0.983649969, 0.971164823, 0.982101142, 0.981480181, 0.976721764, 0.984666586, 0.984073818, 0.970796049, 0.984904826, 0.985598683, 0.975610137, 0.98206526, 0.983528733, 0.971184254, 0.982641518, 0.981774628, 0.977135658, 0.985360086, 0.984624386, 0.972776175, 0.984943926, 0.985484302, 0.978258431, 0.982160747, 0.98370266, 0.971549034, 0.98209852, 0.981701076, 0.97669822, 0.984991908, 0.984178603, 0.971379697, 0.984930515, 0.985788643, 0.975295126, 0.982346475, 0.983477652, 0.971312642, 0.98241353, 0.981676579, 0.97684449, 0.985476911, 0.984641492, 0.972790956, 0.984697342, 0.985364139, 0.978100538, 0.982187271, 0.983893394, 0.971657932, 0.982027888, 0.981619477, 0.976466537, 0.98500663, 0.984290421, 0.9714858, 0.9849497, 0.985683322, 0.974999368, 0.98238349, 0.983681083, 0.97098553, 0.982402, 0.981656969, 0.97689271, 0.985389948, 0.984686911, 0.9726203, 0.98486274, 0.98547262, 0.978223503, 0.982260644, 0.983960807, 0.9714783, 0.9820838, 0.981655121, 0.976687849, 0.9850271, 0.9843807, 0.9714228, 0.9850065, 0.985833824, 0.975242972, 0.9823162, 0.98375434, 0.97114986, 0.982388, 0.981761396, 0.97692126, 0.985322475, 0.984739184, 0.9727792, 0.9848069, 0.985503137, 0.978187323, 0.982081354, 0.983879983, 0.97182626, 0.9820539, 0.981832504, 0.976626694, 0.984852135, 0.984267056, 0.9713897, 0.98487353, 0.985752583, 0.975366831, 0.98211956, 0.983863056, 0.97134835, 0.9824186, 0.98178941, 0.977048814, 0.985139847, 0.984874904, 0.97272587, 0.9848727, 0.985384941, 0.978204906, 0.982016981, 0.984021366, 0.9712082, 0.98217523, 0.981891036, 0.976854146, 0.984692931, 0.984482944, 0.9714112, 0.98512, 0.985857546, 0.975407302, 0.98194766, 0.98392177, 0.9716802, 0.98267925, 0.982021928, 0.976904511, 0.9850671, 0.9850354, 0.97322273, 0.9850053, 0.98547399, 0.978093147, 0.9817345, 0.9840647, 0.97185, 0.9823994, 0.9817478, 0.97668946, 0.98465514, 0.9844749, 0.9714092, 0.9851975, 0.98581296, 0.9754029, 0.9818724, 0.983993, 0.97113985, 0.982904, 0.98170096, 0.9769448, 0.9850466, 0.9851564, 0.97284794, 0.9852786, 0.9855306, 0.97832596, 0.98218787, 0.9844743, 0.9717401, 0.98255, 0.9819896, 0.9767517, 0.9847276, 0.98463494, 0.97123486, 0.9852078, 0.98588836, 0.97555727, 0.9822908, 0.9842073, 0.97135293, 0.98268145, 0.98203826, 0.97741014, 0.9851835, 0.9851836, 0.9728572, 0.9851385, 0.985604, 0.97863615, 0.98198587, 0.98423105, 0.9716234, 0.9826053, 0.9820906, 0.97714907, 0.9845814, 0.98459387, 0.9708975, 0.98531365, 0.9858234, 0.9758268, 0.9820738, 0.98406446, 0.9712001, 0.9827314, 0.9820216, 0.97720313, 0.98517966, 0.9850531, 0.9726079, 0.98503035, 0.98560387, 0.9785574, 0.9821907, 0.9842298, 0.9715796, 0.9824843, 0.9819677, 0.9772231, 0.9848391, 0.984683, 0.970912, 0.9852309, 0.9859858, 0.9758553, 0.9823274, 0.98428774, 0.9709311, 0.9827534, 0.9820348, 0.97748804, 0.98537695, 0.9852639, 0.9722583, 0.9852024, 0.9854698, 0.97861814, 0.98235404, 0.984484, 0.97139543, 0.9826927, 0.98204273, 0.9773536, 0.98476344, 0.984849, 0.9711078, 0.98534656, 0.9858686, 0.9759948, 0.9822225, 0.98453933, 0.9712298, 0.9831253, 0.9819849, 0.9773681, 0.98551846, 0.9857431, 0.9727728, 0.9852534, 0.98556626, 0.97898346, 0.98255557, 0.9849454, 0.97182333, 0.98296773, 0.9824939, 0.97692513, 0.9853845, 0.9853463, 0.9721991, 0.9854586, 0.98619753, 0.97571295, 0.9830831, 0.9847639, 0.97166324, 0.9826419, 0.9823728, 0.9776338, 0.9863753, 0.98569226, 0.97449046, 0.98526704, 0.98570025, 0.977812231, 0.98276955, 0.9853589, 0.9729763, 0.98252565, 0.98218715, 0.9775009, 0.9855612, 0.9850771, 0.9697805, 0.9843967, 0.9846299, 0.9750208, 0.98176336, 0.9834327, 0.9697535, 0.9815326, 0.980168819, 0.975725055, 0.98435277, 0.9843503, 0.9719409, 0.984103, 0.984396994, 0.977394879, 0.98117286, 0.9837495, 0.9709309, 0.98144186, 0.980343699, 0.974865437, 0.984089851, 0.984013796, 0.97012043, 0.9840684, 0.984466553, 0.973786533, 0.981144428, 0.983255088, 0.96968853, 0.9813224, 0.980107188, 0.975427926, 0.9842886, 0.98413116, 0.97206306, 0.98386157, 0.9836749, 0.9765663, 0.9808944, 0.9829745, 0.9713066, 0.9814687, 0.980195165, 0.974934578, 0.9845559, 0.9835577, 0.9704231, 0.9840745, 0.984666705, 0.973090112, 0.9818863, 0.98294747, 0.97004426, 0.9812603, 0.98024464, 0.97539526, 0.98477006, 0.9838207, 0.97149086, 0.9836274, 0.9843998, 0.97369957, 0.9809091, 0.9834026, 0.9698294, 0.9806507, 0.97995615, 0.97410786, 0.9846442, 0.98407704, 0.9700257, 0.9840798, 0.9846817, 0.9715318, 0.98147756, 0.983273, 0.96981615, 0.9817399, 0.9808622, 0.9719872, 0.9845375, 0.98431534, 0.97159684, 0.98434204, 0.9844668, 0.973463, 0.980891, 0.9833414, 0.96994823, 0.98159504, 0.98047984, 0.9704386, 0.9839321, 0.98390055, 0.969908, 0.98450506, 0.9847862, 0.9698215, 0.9809006, 0.98286533, 0.968997, 0.9817984, 0.9807177, 0.970647, 0.9845399, 0.9839288, 0.9710833, 0.98442465, 0.9847051, 0.9719413, 0.9812282, 0.9831841, 0.9696102, 0.9817381, 0.9808982, 0.970392, 0.9840164, 0.9836262, 0.96825147, 0.9843486, 0.98519564, 0.96901816, 0.98079807, 0.9827756, 0.96833897, 0.98188263, 0.98118365, 0.9707699, 0.98412323, 0.98375934, 0.9704629, 0.9845048, 0.9847837, 0.9721258, 0.9808685, 0.98293936, 0.96901095, 0.981683, 0.98095566, 0.97021836, 0.9839436, 0.9834796, 0.969473124, 0.984772921, 0.9851872, 0.96853983, 0.98133886, 0.98279035, 0.9685866, 0.9819434, 0.98083705, 0.9701829, 0.9845925, 0.9834759, 0.9702069, 0.9840267, 0.9843864, 0.97238624, 0.9812663, 0.98258245, 0.96897125, 0.9813158, 0.9802925, 0.970883, 0.9843664, 0.98332685, 0.9681916, 0.98426014, 0.9849759, 0.96988624, 0.9816509, 0.9826775, 0.9683746, 0.9815819, 0.9806888, 0.9714213, 0.984236, 0.9835578, 0.9700683, 0.98407936, 0.98486054, 0.97448957, 0.9808195, 0.9826629, 0.9692609, 0.9812517, 0.98047787, 0.97285426, 0.98424596, 0.98324203, 0.96925503, 0.98437345, 0.9851172, 0.97252446, 0.98185366, 0.982666, 0.9698111, 0.98170173, 0.98141176, 0.97500086, 0.9847407, 0.9837151, 0.9716465, 0.98432076, 0.9850375, 0.9762389, 0.98216116, 0.9830263, 0.96991765, 0.9814337, 0.9815367, 0.97291267, 0.9846453, 0.98370266, 0.9698251, 0.98430383, 0.98563826, 0.9707092, 0.9823606, 0.9830358, 0.9696036, 0.9813674, 0.9817655, 0.97093236, 0.98462373, 0.9838192, 0.97167426, 0.9844131, 0.9859, 0.9751428, 0.98181665, 0.9833383, 0.97073895, 0.981481, 0.98205507, 0.9708237, 0.9842078, 0.9840993, 0.9715768, 0.9846667, 0.985582, 0.97136194, 0.98138684, 0.983243, 0.96940035, 0.98234564, 0.9826444, 0.9731033, 0.98443234, 0.9836063, 0.97409374, 0.9848032, 0.9859421, 0.9732379, 0.9832188, 0.9836547, 0.97115207, 0.9812236, 0.9830904, 0.9714783, 0.9841083, 0.9839632, 0.9691723, 0.9842499, 0.98627985, 0.9680329, 0.98115313, 0.9838506, 0.9670156, 0.98121536, 0.98208344, 0.96857095, 0.98351735, 0.98379934, 0.9693787, 0.98355883, 0.9851931, 0.9711939, 0.97978413, 0.98325735, 0.9669881, 0.9801251, 0.98131645, 0.96710056, 0.9826739, 0.9837853, 0.9654259, 0.9834589, 0.9856349, 0.9672917, 0.9799662, 0.9827127, 0.96548045, 0.97997576, 0.9813034, 0.9697982, 0.983323, 0.98316187, 0.9683027, 0.9829682, 0.98485255, 0.9704691, 0.97937393, 0.98198766, 0.9666258, 0.9799169, 0.9809471, 0.96730065, 0.9827823, 0.983162, 0.96662194, 0.98359215, 0.9854551, 0.96716404, 0.9789694, 0.9823606, 0.966348, 0.98078763, 0.9817468, 0.9675639, 0.98434293, 0.98360276, 0.9688185, 0.98308164, 0.9857949, 0.9706588, 0.9810767, 0.98323005, 0.966345, 0.98051846, 0.98188514, 0.96881723, 0.9821206, 0.9833589, 0.96635365, 0.9836653, 0.9853956, 0.966388, 0.9795359, 0.9831153, 0.96616757, 0.9803816, 0.98169255, 0.9677538, 0.98311, 0.9840089, 0.9692058, 0.98286647, 0.98524064, 0.97127306, 0.9805547, 0.98362297, 0.9661559, 0.9799517, 0.9818392, 0.96903896, 0.9833762, 0.98397094, 0.9645653, 0.9829549, 0.98621035, 0.96771765, 0.9822204, 0.9834901, 0.96411437, 0.9799749, 0.9815171, 0.9702857, 0.98397464, 0.9843636, 0.9673765, 0.9822182, 0.9851349, 0.9692956, 0.9797022, 0.98333263, 0.96713793, 0.9794179, 0.981586, 0.96861166, 0.98250365, 0.98386085, 0.9672627, 0.98338556, 0.98536587, 0.963632, 0.979354, 0.98346704, 0.9655956, 0.9803678, 0.98110974, 0.966932, 0.9824469, 0.9839522, 0.967476, 0.98312944, 0.9849154, 0.96667874, 0.97847307, 0.9831343, 0.9666235, 0.98031956, 0.9819152, 0.9670173, 0.98244655, 0.9832666, 0.9672556, 0.983201, 0.985947, 0.9663539, 0.9792854, 0.9826162, 0.9661519, 0.9801272, 0.98144215, 0.9685772, 0.9837954, 0.9835667, 0.96768403, 0.98221064, 0.984572947, 0.968380511, 0.9792651, 0.9826756, 0.9654678, 0.97932315, 0.9806271, 0.96457654, 0.9825758, 0.9837337, 0.96540904, 0.9827151, 0.98485744, 0.962330282, 0.97925514, 0.9828846, 0.9664655, 0.9806809, 0.9802632, 0.9673031, 0.9828567, 0.9839714, 0.9684976, 0.9833177, 0.98401356, 0.9675661, 0.97870773, 0.98333865, 0.96584463, 0.98019844, 0.9802051, 0.9658902, 0.9829356, 0.9838707, 0.9666312, 0.98408395, 0.98574114, 0.96634156, 0.9802674, 0.98306966, 0.9652313, 0.98120487, 0.981478095, 0.966504455, 0.9825385, 0.9838373, 0.9679965, 0.9834295, 0.9847258, 0.9702219, 0.9797818, 0.9833392, 0.9678954, 0.9816804, 0.9819803, 0.96933794, 0.9838157, 0.984219, 0.9690165, 0.9846437, 0.9858351, 0.9668737, 0.9804513, 0.98346317, 0.96839833, 0.9821296, 0.9825718, 0.9713365, 0.98451626, 0.9839967, 0.9707399, 0.9845819, 0.9859483, 0.9728228, 0.9817977, 0.9834569, 0.969979, 0.9824698, 0.982871, 0.9710281, 0.98461896, 0.9836103, 0.9698944, 0.98480517, 0.9868633, 0.97032654, 0.98176587, 0.98327684, 0.9697036, 0.98258626, 0.9826153, 0.97254634, 0.9852051, 0.9843715, 0.97042006, 0.98464876, 0.9846913, 0.9717205, 0.98138225, 0.98409724, 0.9688187, 0.9818317, 0.9826216, 0.9710887, 0.98464996, 0.9839416, 0.9686584, 0.9850368, 0.9867735, 0.97022176, 0.9822646, 0.98376495, 0.96848226, 0.98252445, 0.98270404, 0.9713752, 0.98466635, 0.98446715, 0.9694135, 0.9844052, 0.9858675, 0.9721538, 0.9801751, 0.98396575, 0.9663527, 0.9805863, 0.98254186, 0.97028536, 0.9831125, 0.9842829, 0.967681, 0.98502433, 0.98615533, 0.9695813, 0.9811155, 0.9828698, 0.96935606, 0.9807931, 0.98115873, 0.97328216, 0.98450166, 0.98412806, 0.97252256, 0.9845893, 0.985859513, 0.976307273, 0.9805891, 0.98349476, 0.967929, 0.98128617, 0.981402099, 0.972765326, 0.9825079, 0.9834253, 0.9664964, 0.98492163, 0.985751092, 0.971487582, 0.98048043, 0.98330003, 0.9699532, 0.9828254, 0.981920302, 0.974415421, 0.98317116, 0.98353314, 0.9695005, 0.9849556, 0.985339344, 0.975125074, 0.979843438, 0.983074725, 0.97037673, 0.98203456, 0.982051134, 0.974067509, 0.9826712, 0.9837629, 0.9686462, 0.98551095, 0.986071587, 0.973756552, 0.9811972, 0.9830532, 0.9679976, 0.98287743, 0.982066095, 0.977117121, 0.9867701, 0.98448646, 0.9732686, 0.98565984, 0.986056209, 0.976817608, 0.980753481, 0.982747912, 0.97004247, 0.98177105, 0.981400609, 0.972287953, 0.983025193, 0.982693553, 0.9690054, 0.98511094, 0.985065699, 0.969097614, 0.980024755, 0.981639147, 0.96849465, 0.9822366, 0.981344819, 0.972210765, 0.983179152, 0.982679486, 0.97054875, 0.98441285, 0.984397709, 0.973634958, 0.979974806, 0.982249975, 0.9702285, 0.9815522, 0.981117427, 0.97268343, 0.982898295, 0.983277798, 0.9693655, 0.9850514, 0.985352933, 0.972471893, 0.980540693, 0.9823488, 0.96876997, 0.9823504, 0.98117733, 0.973953187, 0.982897341, 0.98253566, 0.9707953, 0.98468775, 0.984441817, 0.977073967, 0.9810725, 0.98220176, 0.9716217, 0.98177475, 0.981122494, 0.976470053, 0.983056784, 0.98222065, 0.969961345, 0.985416591, 0.985446215, 0.974837482, 0.980462968, 0.981453538, 0.971021831, 0.982762873, 0.982142806, 0.977129757, 0.984006047, 0.982432187, 0.972213149, 0.984784007, 0.984192967, 0.976271033, 0.979336321, 0.982849777, 0.967993915, 0.980609, 0.980464339, 0.972528636, 0.982971728, 0.982135415, 0.96607935, 0.98381114, 0.984588027, 0.971345603, 0.979025781, 0.981247604, 0.9670278, 0.98059696, 0.979483008, 0.973727942, 0.982064247, 0.981385469, 0.96680266, 0.98263127, 0.982854486, 0.974549949, 0.977575898, 0.980088174, 0.96494395, 0.9800244, 0.979391754, 0.972639143, 0.981123984, 0.98068285, 0.96633554, 0.98417413, 0.9844413, 0.9725548, 0.978944421, 0.980771601, 0.96780694, 0.9815761, 0.981097221, 0.975731075, 0.9814106, 0.9797861, 0.969373584, 0.98403281, 0.9842389, 0.97680384, 0.979422, 0.98164606, 0.9703528, 0.9813385, 0.980390549, 0.974745393, 0.9813958, 0.9810374, 0.965560615, 0.98548913, 0.984624863, 0.974301815, 0.977861464, 0.979474187, 0.965068042, 0.982898176, 0.980084062, 0.97434628, 0.981004179, 0.979778886, 0.9682861, 0.9858299, 0.984295368, 0.975419998, 0.97777665, 0.97893995, 0.969664752, 0.982851744, 0.98049116, 0.977018, 0.9827734, 0.9788513, 0.971450686, 0.985829771, 0.985494375, 0.977725267, 0.980633438, 0.977311075, 0.970984399, 0.982717276, 0.981717288, 0.978168309, 0.982838035, 0.978752077, 0.97336334, 0.985123098, 0.985165119, 0.979607463, 0.980682254, 0.978520393, 0.972717166, 0.982406318, 0.9816083, 0.9771309, 0.981447816, 0.979089141, 0.97219646, 0.9854667, 0.985031724, 0.974385679, 0.977800906, 0.976851404, 0.97004426, 0.982498, 0.98184526, 0.9764117, 0.980967164, 0.977359474, 0.9746256, 0.9850049, 0.985373855, 0.978785634, 0.9791905, 0.9776683, 0.9743937, 0.9825125, 0.98262274, 0.97928804, 0.9836886, 0.97881556, 0.97455806, 0.9863841, 0.9871311, 0.97931445, 0.98240894, 0.97797114, 0.9746327, 0.98375607, 0.98282814, 0.97956604, 0.9829517, 0.97946185, 0.97754854, 0.9857323, 0.98596835, 0.9819687, 0.9808179, 0.97845286, 0.9760214, 0.9837098, 0.98316866, 0.9811854, 0.98305887, 0.9795289, 0.97582495, 0.9861916, 0.9863914, 0.9821619, 0.9815869, 0.97824347, 0.97587913, 0.98438096, 0.98243564, 0.98110276, 0.98470783, 0.97876644, 0.97762704, 0.98596114, 0.9851665, 0.9827482, 0.98278564, 0.97823465, 0.9760306, 0.98360914, 0.98207366, 0.98188996, 0.9845442, 0.97771055, 0.9760224, 0.98623276, 0.98598236, 0.97942775, 0.982975, 0.9754127, 0.9750283, 0.98403394, 0.982595, 0.9807239, 0.98622566, 0.9780622, 0.9780647, 0.98576677, 0.9855246, 0.9821804, 0.98402417, 0.97725517, 0.97781014, 0.98542017, 0.9836353, 0.9817183, 0.9876408, 0.9806991, 0.9790509, 0.9879945, 0.9873459, 0.9813959, 0.98511904, 0.97825485, 0.9789845, 0.98653525, 0.984337, 0.98150957, 0.9879106, 0.9803319, 0.9794687, 0.98796517, 0.98715335, 0.98256224, 0.98611575, 0.97939587, 0.976178, 0.9865316, 0.98389536, 0.98168266, 0.9860663, 0.977652, 0.97678053, 0.988325, 0.987807, 0.98258203, 0.9847958, 0.97792256, 0.97659826, 0.98721826, 0.98411244, 0.9826156, 0.98734576, 0.9809744, 0.9786083, 0.98808646, 0.9868515, 0.9833905, 0.9861103, 0.9797325, 0.9808373, 0.9873344, 0.98506725, 0.9828505, 0.9874794, 0.97954303, 0.9772549, 0.98797625, 0.9876433, 0.98249537, 0.98514795, 0.9790735, 0.9777933, 0.9874379, 0.98635685, 0.98442787, 0.98628944, 0.9787961, 0.97721785, 0.9876676, 0.98628134, 0.9840524, 0.98390377, 0.9767865, 0.9733193, 0.9857044, 0.9835713, 0.9825174, 0.9849498, 0.97559875, 0.9742354, 0.98917705, 0.987066, 0.98159206, 0.98336506, 0.9761781, 0.9744288, 0.9851895, 0.9835562, 0.9829507, 0.98598826, 0.97646856, 0.9769505, 0.9873793, 0.98651993, 0.98390275, 0.987177, 0.9767447, 0.9775014, 0.98639244, 0.98467153, 0.98278505, 0.98709816, 0.97550476, 0.97806174, 0.98863506, 0.9883853, 0.98188376, 0.98543704, 0.9782707, 0.977071, 0.9878715, 0.98424226, 0.9821421, 0.9882951, 0.9787586, 0.97849166, 0.989474, 0.98691976, 0.9827996, 0.9872795, 0.9802213, 0.9785751, 0.9885451, 0.98504883, 0.98223215, 0.9880108, 0.9803004, 0.97663444, 0.99055195, 0.9881394, 0.9826148, 0.98628885, 0.9791549, 0.97526145, 0.9891023, 0.9851033, 0.98294735, 0.98674774, 0.98026466, 0.9776732, 0.990624, 0.98777896, 0.982953, 0.9855145, 0.9782114, 0.97885036, 0.99043363, 0.98510885, 0.9841824, 0.99208903, 0.9767223, 0.98059845, 0.99242806, 0.98736084, 0.982281, 0.99014705, 0.97568196, 0.97892874, 0.9906701, 0.98122025, 0.9850257, 0.9902053, 0.97655314, 0.9782422, 0.9923502, 0.9865963, 0.9862941, 0.98974425, 0.9752305, 0.9769269, 0.9901648, 0.9819455, 0.9846635, 0.98991317, 0.9761678, 0.9755516, 0.9907573, 0.9844185, 0.9809194, 0.9854692, 0.97531784, 0.977385, 0.98802304, 0.9765911, 0.97797203, 0.9832417, 0.97473884, 0.97509164, 0.9886769, 0.98273546, 0.9781415, 0.9842402, 0.97494376, 0.97299844, 0.98738664, 0.97747576, 0.9757489, 0.9834757, 0.973327, 0.9742809, 0.9874137, 0.98426676, 0.97644687, 0.9670076, 0.9762858, 0.9696398, 0.98527986, 0.98241735, 0.97517085, 0.9678756, 0.9749614, 0.97286844, 0.98686993, 0.9856801, 0.97722185, 0.9702324, 0.9762255, 0.9694945, 0.98487246, 0.9819185, 0.9745297, 0.9636282, 0.97611237, 0.9665245, 0.9862033, 0.9847419, 0.9729505, 0.96588045, 0.9735907, 0.96738607, 0.98499286, 0.98245865, 0.97578317, 0.96696264, 0.97786087, 0.9681644, 0.9859483, 0.98153013, 0.9757353, 0.96333486, 0.97514546, 0.96505964, 0.98194766, 0.9760081, 0.9735444, 0.94799525, 0.97109395, 0.95934284, 0.98346937, 0.97944766, 0.9728308, 0.9431334, 0.97085315, 0.9578917, 0.9815119, 0.9759839, 0.97255176, 0.9491075, 0.9715496, 0.9637832, 0.98261815, 0.97829306, 0.9756453, 0.9470743, 0.9718763, 0.9623163, 0.98079187, 0.973975, 0.9717472, 0.9417255, 0.9691283, 0.9573357, 0.98151547, 0.9785292, 0.9737716, 0.9390705, 0.9721242, 0.95806575, 0.98054516, 0.97454697, 0.9714724, 0.9414718, 0.9682897, 0.9618736, 0.98254275, 0.97706336, 0.97137827, 0.9317706, 0.97062373, 0.95883626, 0.979196, 0.9706698, 0.96669245, 0.93368405, 0.9705083, 0.9598845, 0.9812888, 0.9746163, 0.96616215, 0.9254621, 0.97089684, 0.95838714, 0.9782943, 0.97145563, 0.9683865, 0.9342167, 0.970949, 0.96365654, 0.98063344, 0.9752773, 0.9721015, 0.93153614, 0.97090715, 0.9619724, 0.9791118, 0.970148, 0.97001743, 0.9346026, 0.9698734, 0.9600441, 0.98027235, 0.975132, 0.9693163, 0.9320054, 0.97060794, 0.9593419, 0.9774835, 0.9733877, 0.9696085, 0.94447875, 0.9691862, 0.96389335, 0.9798901, 0.9750351, 0.9709, 0.9309469, 0.96884805, 0.9594596, 0.9775144, 0.96939945, 0.96683896, 0.9377515, 0.9699111, 0.96136904, 0.9792365, 0.9752219, 0.9674607, 0.9303115, 0.97063404, 0.95494497, 0.97630376, 0.9703479, 0.9659606, 0.92662174, 0.96757585, 0.96216065, 0.9780757, 0.9727641, 0.9693312, 0.9216669, 0.9666889, 0.95812976, 0.9752981, 0.9669498, 0.9674094, 0.9228363, 0.9642037, 0.954254, 0.97760946, 0.9715343, 0.96520376, 0.92006266, 0.97069967, 0.9530422, 0.97652644, 0.9678588, 0.9635362, 0.9236182, 0.969302, 0.9504782, 0.9790975, 0.97048527, 0.9646986, 0.9155692, 0.96673733, 0.94669795, 0.9772499, 0.96631485, 0.9599195, 0.9204857, 0.970468, 0.9462945, 0.97932106, 0.971403, 0.96147096, 0.91445744, 0.97120124, 0.94614625, 0.97629845, 0.96803546, 0.96056324, 0.9225411, 0.9688713, 0.95212525, 0.9795363, 0.97172034, 0.9643416, 0.9169106, 0.96980596, 0.9480446, 0.9775205, 0.96462834, 0.9595329, 0.92293, 0.9695796, 0.9468922, 0.9801482, 0.97186655, 0.96097225, 0.91392016, 0.97054917, 0.9438819, 0.97622126, 0.96881187, 0.96094084, 0.9258308, 0.9709636, 0.9537136, 0.9791444, 0.9727274, 0.9648001, 0.9227206, 0.9700935, 0.9543617, 0.9777393, 0.9718126, 0.9640653, 0.9246787, 0.97030646, 0.95190483, 0.98013145, 0.9764905, 0.96434456, 0.91498816, 0.9659937, 0.945294, 0.97839725, 0.9709918, 0.96555007, 0.921283, 0.96651626, 0.9479469, 0.98098904, 0.9741081, 0.96957, 0.9115488, 0.96225005, 0.937861, 0.9788931, 0.97063214, 0.9637471, 0.9189342, 0.96328384, 0.9298275, 0.9816388, 0.9751555, 0.9633168, 0.9094489, 0.96780664, 0.9488722, 0.9787088, 0.97284997, 0.96301657, 0.92136884, 0.96958274, 0.95251024, 0.9790601, 0.97566926, 0.96315354, 0.91465217, 0.96947527, 0.9528386, 0.9771442, 0.9708717, 0.9661699, 0.92671454, 0.96918184, 0.94776547, 0.981074, 0.9765885, 0.9637337, 0.9264069, 0.97045565, 0.9420349, 0.97569114, 0.97145003, 0.96770984, 0.9365361, 0.97099406, 0.9533309, 0.97413063, 0.97606134, 0.9678632, 0.91543114, 0.9658542, 0.94271266, 0.9749151, 0.96770996, 0.96479756, 0.9198753, 0.9636334, 0.93398595, 0.97538733, 0.9742638, 0.95661134, 0.9267155, 0.96277076, 0.9474737, 0.96868336, 0.97113705, 0.9511854, 0.9329496, 0.96503484, 0.94031674, 0.97415745, 0.9702805, 0.9494561, 0.9310907, 0.96612006, 0.9436654, 0.97546256, 0.9659135, 0.9510033, 0.93636733, 0.9681415, 0.95740527, 0.97861403, 0.9739473, 0.960388, 0.9390309, 0.96803266, 0.9574302, 0.97546005, 0.9730453, 0.96124864, 0.94347584, 0.9687608, 0.9583292, 0.9779442, 0.97348183, 0.9656534, 0.9357137, 0.9691111, 0.9568654, 0.97484314, 0.9700084, 0.9689275, 0.9454126, 0.971312, 0.95197195, 0.9777254, 0.9744432, 0.96516657, 0.9327518, 0.9696328, 0.94850624, 0.9758018, 0.9696031, 0.95880896, 0.9309553, 0.96732986, 0.94940734, 0.9768016, 0.97367066, 0.9663331, 0.9241764, 0.9690569, 0.9462883, 0.9744965, 0.96806204, 0.95524204, 0.9372096, 0.9684506, 0.9281066, 0.975211, 0.9730434, 0.96163076, 0.9299381, 0.96844864, 0.92981726, 0.97184867, 0.97217417, 0.9536527, 0.9171046, 0.9669303, 0.9355138, 0.97054875, 0.9678439, 0.943658, 0.91590106, 0.95422727, 0.9249931, 0.9661533, 0.9603513, 0.92148924, 0.9238775, 0.93980336, 0.91046834, 0.9725142, 0.97105813, 0.9391805, 0.9386482, 0.92711043, 0.90513283, 0.96831447, 0.9674155, 0.9388562, 0.945279, 0.9294085, 0.9036702, 0.9714805, 0.97089505, 0.94197124, 0.93949383, 0.92084193, 0.9050865, 0.96743774, 0.96549225, 0.9341581, 0.944948, 0.92954886, 0.9009943, 0.97108656, 0.9705259, 0.9389487, 0.9426068, 0.93074185, 0.9007794, 0.96790075, 0.9696717, 0.94736165, 0.94697493, 0.930281, 0.9019963, 0.9699434, 0.9720588, 0.9451629, 0.94231373, 0.9276992, 0.903342, 0.9664424, 0.9633926, 0.93468237, 0.9436637, 0.92885906, 0.89845496, 0.9695611, 0.9701357, 0.9378208, 0.94251555, 0.92895234, 0.9002609, 0.9669526, 0.9664597, 0.9353332, 0.94649607, 0.92883766, 0.909944, 0.97041947, 0.9693888, 0.9415559, 0.94222057, 0.9252729, 0.9095768, 0.9666648, 0.96334094, 0.93358517, 0.9445337, 0.92649406, 0.9062472, 0.9694393, 0.96786946, 0.9363159, 0.9400237, 0.92596984, 0.90672845, 0.9670309, 0.96565115, 0.9373011, 0.9451961, 0.9272582, 0.91202915, 0.97042435, 0.97093934, 0.9435384, 0.9406916, 0.927522, 0.90701747, 0.96509457, 0.9640878, 0.9327935, 0.9431891, 0.9288185, 0.9043275, 0.96890455, 0.96987087, 0.93531144, 0.939584, 0.928445, 0.9067318, 0.96653885, 0.9674265, 0.9390277, 0.9461398, 0.9323401, 0.91267335, 0.9699421, 0.9728923, 0.9473853, 0.9416934, 0.9298397, 0.90595865, 0.96617395, 0.96809435, 0.93926144, 0.9461976, 0.93294555, 0.9021067, 0.96884733, 0.9719848, 0.94334906, 0.94228995, 0.9328773, 0.90807563, 0.9658684, 0.971158, 0.9444854, 0.9467187, 0.93196, 0.91249806, 0.9697203, 0.9734048, 0.94599694, 0.9431598, 0.92584854, 0.9073609, 0.9666273, 0.9670748, 0.93425196, 0.9445508, 0.92510045, 0.9048678, 0.96925986, 0.9711183, 0.9367261, 0.942124, 0.93046933, 0.9037778, 0.9655542, 0.9692011, 0.9395631, 0.9477537, 0.9320926, 0.9134922, 0.96913177, 0.9714678, 0.9438335, 0.94243824, 0.9254253, 0.90280646, 0.965372, 0.96564764, 0.9323517, 0.94445586, 0.92201585, 0.9014831, 0.9691254, 0.969577, 0.9377866, 0.940942, 0.92731506, 0.9006319, 0.96520096, 0.9673045, 0.9384744, 0.94643646, 0.92681825, 0.9115576, 0.9694289, 0.97079235, 0.9461457, 0.939744, 0.91294336, 0.9062507, 0.9665335, 0.9641514, 0.9339605, 0.9406932, 0.9129757, 0.90146106, 0.97043914, 0.97014254, 0.9385305, 0.93795395, 0.91287863, 0.90163094, 0.9673111, 0.96730274, 0.9400482, 0.94639033, 0.91999424, 0.9124896, 0.9701628, 0.97051877, 0.9453428, 0.94084173, 0.92175776, 0.9068965, 0.9657885, 0.9641719, 0.936281, 0.94293827, 0.9228012, 0.9035705, 0.96926135, 0.9702124, 0.9378584, 0.9399013, 0.9231008, 0.9016175, 0.9671136, 0.96788734, 0.9365548, 0.9455113, 0.9281961, 0.91248304, 0.9694484, 0.9713154, 0.94305754, 0.94236106, 0.9216785, 0.9034022, 0.9655516, 0.96615213, 0.9339058, 0.944073, 0.9218342, 0.90316874, 0.9697769, 0.9699687, 0.9345474, 0.9413011, 0.9227107, 0.9003234, 0.9664669, 0.9669747, 0.9388208, 0.9470501, 0.9248086, 0.9099064, 0.96891123, 0.96917486, 0.9421423, 0.9442879, 0.9178846, 0.9019956, 0.96500134, 0.96567184, 0.9377096, 0.94415885, 0.9209366, 0.89186853, 0.9687517, 0.9675671, 0.9375057, 0.94084054, 0.9216972, 0.88973826, 0.9661414, 0.965019, 0.93929195, 0.944767, 0.92297655, 0.8992474, 0.9684249, 0.96839136, 0.94501096, 0.9437533, 0.9203185, 0.8942346, 0.9616193, 0.96955293, 0.9366187, 0.9459357, 0.92189676, 0.89642894, 0.9702444, 0.96908534, 0.9407913, 0.9433983, 0.9255001, 0.89962584, 0.96711206, 0.9677315, 0.9421972, 0.9468635, 0.9258158, 0.9059118, 0.9704269, 0.97044665, 0.9452544, 0.9406483, 0.91934174, 0.898195, 0.9656398, 0.9647673, 0.9339975, 0.9451442, 0.9242593, 0.9015486, 0.969703, 0.97066665, 0.9434077, 0.9440458, 0.92647606, 0.89818203, 0.967188, 0.9670892, 0.9438352, 0.944381, 0.9240523, 0.9055743, 0.97051525, 0.97015667, 0.9451698, 0.9394431, 0.92511743, 0.9008658, 0.96522963, 0.9636604, 0.93621266, 0.94066966, 0.9210894, 0.89686173, 0.9704765, 0.9685401, 0.9417198, 0.9389506, 0.91995806, 0.89612085, 0.9668218, 0.9663857, 0.9437211, 0.94403666, 0.92708653, 0.90382874, 0.9684531, 0.96951985, 0.9471849, 0.94114465, 0.92514664, 0.89464897, 0.9636553, 0.9646006, 0.93955034, 0.9432371, 0.9246758, 0.893969, 0.96802586, 0.9701431, 0.9434489, 0.942113, 0.9307173, 0.8929877, 0.9625941, 0.9680351, 0.9420403, 0.94439983, 0.9283942, 0.9019956, 0.9671812, 0.96957994, 0.94728327, 0.9410151, 0.92750996, 0.8943722, 0.9629726, 0.96284217, 0.9381744, 0.9430874, 0.9266953, 0.8937827, 0.9671852, 0.96950865, 0.94474125, 0.9434745, 0.92604357, 0.89899015, 0.9630671, 0.9680545, 0.94471264, 0.9448288, 0.9281101, 0.9045832, 0.966008, 0.9706955, 0.94687736, 0.9447839, 0.92827123, 0.89775854, 0.96189797, 0.96462727, 0.93796766, 0.94339085, 0.9255761, 0.88931876, 0.9674141, 0.9685033, 0.9414008, 0.9439622, 0.92845094, 0.8889381, 0.9622603, 0.9668127, 0.9377158, 0.9439404, 0.9286699, 0.8963184, 0.96496594, 0.9703389, 0.9382754, 0.9432881, 0.9239811, 0.8888006, 0.9615792, 0.96417636, 0.9348897, 0.9457089, 0.92248535, 0.8913411, 0.9664797, 0.9698355, 0.9404499, 0.939097, 0.9232934, 0.891932, 0.96034944, 0.9667448, 0.9417027, 0.9473573, 0.92422664, 0.9038733, 0.9646735, 0.96952236, 0.9468807, 0.9423353, 0.9211041, 0.8962996, 0.95889574, 0.9640696, 0.93827087, 0.9393801, 0.92287254, 0.8920278, 0.96668845, 0.9672317, 0.9425498, 0.9415979, 0.92741525, 0.89071834, 0.96107596, 0.96614045, 0.9404636, 0.9436069, 0.92849314, 0.8963824, 0.9600916, 0.96931577, 0.9441917, 0.9403971, 0.9260416, 0.8891359, 0.9588377, 0.9606195, 0.9364325, 0.93872845, 0.9273552, 0.88838035, 0.96609837, 0.9686188, 0.9411283, 0.9376614, 0.9339013, 0.88999605, 0.9614789, 0.9664395, 0.9403802, 0.9425095, 0.9372363, 0.89794564, 0.9652919, 0.9704944, 0.9476401, 0.9397775, 0.9320246, 0.89172834, 0.9603011, 0.9640733, 0.9399403, 0.9382772, 0.9319409, 0.8879493, 0.9645595, 0.9682699, 0.94273424, 0.93611616, 0.9328378, 0.8857873, 0.9612744, 0.9658445, 0.94405705, 0.93815964, 0.9353262, 0.8920847, 0.9652956, 0.97156376, 0.94864225, 0.9413312, 0.93746513, 0.88620114, 0.9608801, 0.9650415, 0.9407879, 0.94391835, 0.9407823, 0.88120335, 0.9656164, 0.9701914, 0.9466566, 0.9474367, 0.9471748, 0.8788833, 0.9589202, 0.96715105, 0.9463165, 0.94763327, 0.9454358, 0.8883317, 0.96193665, 0.97156227, 0.9509803, 0.94683266, 0.9470844, 0.8880527, 0.9614854, 0.9660384, 0.94798315, 0.94855934, 0.9448888, 0.8853044, 0.9673639, 0.9709372, 0.94929034, 0.9485059, 0.94693434, 0.88047266, 0.9626271, 0.9673931, 0.94941485, 0.95277464, 0.9467302, 0.8894051, 0.96316516, 0.9672248, 0.9511538, 0.9378235, 0.9363709, 0.87968737, 0.9564994, 0.9592122, 0.94446605, 0.94181013, 0.9466734, 0.8900105, 0.96264833, 0.9646332, 0.94912803, 0.94244754, 0.95135957, 0.9019366, 0.95788914, 0.96221966, 0.9488725, 0.941868, 0.954898, 0.91173595, 0.9610097, 0.9706251, 0.95680827, 0.9406535, 0.95875186, 0.9104366, 0.9557933, 0.9630128, 0.9479613, 0.9402838, 0.9561088, 0.9095345, 0.9603415, 0.96806896, 0.94951165, 0.9354806, 0.9550315, 0.8952498, 0.95429915, 0.96200734, 0.94870275, 0.94647574, 0.95998985, 0.91469306, 0.95800054, 0.962932, 0.9506022, 0.93166643, 0.94755095, 0.9039084, 0.9511948, 0.95832044, 0.94577223, 0.9359076, 0.95053357, 0.9047275, 0.9614589, 0.96845746, 0.960351, 0.94332814, 0.9540522, 0.9110533, 0.9543761, 0.9658214, 0.9605718, 0.95873827, 0.9559471, 0.9203552, 0.9584793, 0.96645445, 0.9600429, 0.948158, 0.93643844, 0.8977543, 0.95364374, 0.945919, 0.93227494, 0.92226106, 0.93060404, 0.8800812, 0.9589441, 0.9527029, 0.9336548, 0.89918226, 0.92314786, 0.88933104, 0.952832, 0.9458843, 0.9327139, 0.8978175, 0.9296788, 0.8871329, 0.95534116, 0.9458233, 0.93897676, 0.88743997, 0.92705417, 0.8931646, 0.9527514, 0.9396512, 0.93574065, 0.8832237, 0.92532545, 0.8751891, 0.9588184, 0.95151794, 0.9388111, 0.8719505, 0.9174158, 0.89168614, 0.95122737, 0.9414584, 0.92928886, 0.87927115, 0.9058868, 0.9137978, 0.9531213, 0.94212544, 0.92212903, 0.86322576, 0.9107562, 0.89682424, 0.9434684, 0.9342896, 0.90971327, 0.870226, 0.90815425, 0.90387315, 0.9539531, 0.94255733, 0.9153966, 0.882761, 0.8869728, 0.89764804, 0.9489336, 0.93664306, 0.9248494, 0.8717918, 0.9075993, 0.92329866, 0.9529436, 0.9411557, 0.9250735, 0.859092, 0.8926373, 0.935282, 0.9281796, 0.92212445, 0.88016385, 0.8376148, 0.85821, 0.8901327, 0.9437541, 0.9577005, 0.955832, 0.87906134, 0.9481937, 0.9478183, 0.9508072, 0.94674706, 0.942198, 0.87162447, 0.94591886, 0.95443964, 0.9503257, 0.9552316, 0.96608555, 0.9093355, 0.9488622, 0.95291966, 0.9422687, 0.94418055, 0.94912213, 0.90245944, 0.9480044, 0.9563123, 0.95780516, 0.9550724, 0.95509166, 0.9055129, 0.943536, 0.95892644, 0.9534759, 0.949512, 0.9676694, 0.9330384, 0.9527242, 0.96103686, 0.9593085, 0.95223236, 0.9699885, 0.93197614, 0.9415168, 0.9561238, 0.9477779, 0.94340485, 0.963305, 0.9288877, 0.944226, 0.9543935, 0.96196973, 0.954184, 0.96804315, 0.931362, 0.9307339, 0.9435551, 0.94982934, 0.94213754, 0.96168226, 0.9205254, 0.9331607, 0.9568823, 0.9527636, 0.949627, 0.9467841, 0.862474, 0.91767216, 0.9447053, 0.9426548, 0.9442579, 0.9611721, 0.919339, 0.9419987, 0.9530838, 0.9506571, 0.9515175, 0.9649832, 0.93341064, 0.941361, 0.9413515, 0.9298827, 0.9385351, 0.9591902, 0.91245395, 0.9346645, 0.9374286, 0.9377017, 0.9481282, 0.96140397, 0.90102446, 0.9221655, 0.93967265, 0.9158284, 0.9382122, 0.94120085, 0.89229584, 0.9016432, 0.9170683, 0.9237841, 0.9448301, 0.931964, 0.85720515, 0.9119022, 0.9251822, 0.9035607, 0.9371027, 0.9265056, 0.8435641, 0.9289441, 0.91424865, 0.8976053, 0.9322296, 0.93014646, 0.8262312, 0.92295325, 0.89517194, 0.8856379, 0.91693145, 0.931815, 0.8350553, 0.92628396, 0.9134778, 0.9013173, 0.93103, 0.9341612, 0.8426459, 0.9395649, 0.9298914, 0.88186425, 0.94205964, 0.93501306, 0.830458, 0.9299143, 0.93384916, 0.9198284, 0.94261265, 0.94433624, 0.84305704, 0.92441374, 0.94474465, 0.91726345, 0.93223774, 0.9290702, 0.85522246, 0.92265826, 0.9266356, 0.90503156, 0.92344373, 0.9387816, 0.8588709, 0.9263976, 0.9406856, 0.9131386, 0.9259676, 0.9428533, 0.89211696, 0.92612296, 0.94516355, 0.8987456, 0.93633056, 0.94237256, 0.86181134, 0.9311074, 0.92255485, 0.8737363, 0.93154824, 0.9128515, 0.86349654, 0.9201217, 0.8975274, 0.88813084, 0.90136033, 0.8767978, 0.8306455, 0.92721134, 0.87161946, 0.9205643, 0.8724225, 0.8724063, 0.846295, 0.9084532, 0.85837096, 0.9080011, 0.864746, 0.877612, 0.01206779]
[truncated: 4,289,869 more chars]
