# Supplementary material for: Systematic contextual biases in SegmentNT potentially relevant to other nucleotide transformer models
Source: bioRxiv. 2026 May 4:2025.04.09.647946. Preprint. [Version 2] doi: 10.1101/2025.04.09.647946 (PMC13174627; doi:10.1101/2025.04.09.647946)
Supplement: Supplement 3 [file media-3.zip › Supplementary_data/segmentNT_additional_genes/pos/linc00207_pos318.txt]

protein_coding_gene=[0.06317287, 0.04790777, 0.13024403, 0.1004208, 0.0766318, 0.12087976, 0.05504432, 0.04229096, 0.12689944, 0.09254758, 0.06522978, 0.12248874, 0.0491972, 0.04385232, 0.11346241, 0.08990896, 0.05364625, 0.12797022, 0.04814498, 0.04385012, 0.10797159, 0.08322699, 0.05210399, 0.12084245, 0.04303254, 0.0417338, 0.1045894, 0.07376338, 0.0494035, 0.11722973, 0.04145348, 0.04077315, 0.10942895, 0.07293266, 0.04888709, 0.11327152, 0.04178681, 0.03832127, 0.11056039, 0.07714945, 0.04963129, 0.1226388, 0.04263155, 0.03717828, 0.11181629, 0.08112241, 0.04837361, 0.1243677, 0.04036478, 0.03617362, 0.11474257, 0.0849534, 0.05369328, 0.12886533, 0.04450969, 0.03626807, 0.11799828, 0.08527589, 0.05646528, 0.12153056, 0.04671989, 0.03589214, 0.12094599, 0.08288683, 0.05736417, 0.12276749, 0.0445955, 0.03561676, 0.11474129, 0.07284305, 0.0506904, 0.1051833, 0.04031384, 0.03237443, 0.10932617, 0.07184844, 0.05341878, 0.11281893, 0.04220542, 0.03313031, 0.10541669, 0.07083693, 0.04997053, 0.10216717, 0.04097382, 0.03379189, 0.10570582, 0.07214418, 0.05466908, 0.11441189, 0.03960767, 0.03501796, 0.10871159, 0.07641036, 0.05346153, 0.10999262, 0.04079938, 0.03156613, 0.10278571, 0.07100686, 0.05078052, 0.10064105, 0.04037632, 0.02916889, 0.09808118, 0.06948961, 0.04974515, 0.10175133, 0.04378398, 0.03157494, 0.10305646, 0.07519099, 0.05243383, 0.11061496, 0.04074183, 0.03291804, 0.10222291, 0.06768067, 0.04980268, 0.11032878, 0.03947598, 0.032436, 0.1042318, 0.06587195, 0.0481234, 0.10673068, 0.03789754, 0.03198462, 0.10422516, 0.06616224, 0.04864768, 0.10468144, 0.03909674, 0.03059817, 0.10606176, 0.06955745, 0.04833911, 0.10066611, 0.03711061, 0.03286444, 0.10191128, 0.07256123, 0.04617809, 0.09168453, 0.03505467, 0.03099831, 0.08937658, 0.06803922, 0.04150725, 0.06921093, 0.0324869, 0.02708047, 0.07907644, 0.06544688, 0.0415558, 0.07077037, 0.04027295, 0.03124293, 0.08482191, 0.06747591, 0.04465271, 0.07470866, 0.03712665, 0.03125517, 0.08234746, 0.07139362, 0.04328329, 0.07004192, 0.03429626, 0.02935974, 0.08612482, 0.0699901, 0.04102781, 0.07468528, 0.03922915, 0.03025731, 0.08159459, 0.07161786, 0.04143081, 0.06840762, 0.03775162, 0.02943495, 0.07994733, 0.06419688, 0.03952355, 0.06312186, 0.03683276, 0.02962465, 0.06880433, 0.05996417, 0.03644079, 0.05245636, 0.02681377, 0.02624204, 0.06061128, 0.05568697, 0.0340927, 0.04412357, 0.02383152, 0.02353292, 0.05041651, 0.04850429, 0.03408721, 0.03691572, 0.02501925, 0.02290043, 0.04144672, 0.04623235, 0.03873827, 0.03791979, 0.02429475, 0.02224998, 0.04370115, 0.0420628, 0.03914275, 0.03929117, 0.02396055, 0.02113708, 0.0432263, 0.04385199, 0.03590749, 0.03665547, 0.0252595, 0.02015228, 0.04203079, 0.04442346, 0.03476149, 0.03752585, 0.0272931, 0.02354046, 0.04463844, 0.04404621, 0.03435701, 0.03738319, 0.02548133, 0.02341506, 0.04584, 0.0424937, 0.03103565, 0.03906846, 0.02531267, 0.02294324, 0.04584724, 0.04075728, 0.03046679, 0.0397809, 0.02462565, 0.02028373, 0.04449552, 0.04149473, 0.03034322, 0.03897143, 0.02530809, 0.01949923, 0.04161912, 0.03877112, 0.03081392, 0.04150514, 0.02494058, 0.02073978, 0.03935716, 0.0398197, 0.0318493, 0.04363344, 0.02647346, 0.02261969, 0.03993642, 0.04345908, 0.02902081, 0.04077538, 0.0252421, 0.02236404, 0.04018345, 0.04125451, 0.0282008, 0.03812988, 0.02437932, 0.02380191, 0.04204238, 0.04125324, 0.0286595, 0.0400193, 0.0244905, 0.02474903, 0.04607265, 0.04151493, 0.02831144, 0.03802154, 0.02307138, 0.02269507, 0.04505758, 0.04070899, 0.02682978, 0.03745061, 0.02293628, 0.02103441, 0.04098855, 0.04193546, 0.0261785, 0.03867203, 0.02499343, 0.02140954, 0.04117787, 0.04244459, 0.02930017, 0.0410941, 0.02453084, 0.02141012, 0.04411394, 0.04183039, 0.0307295, 0.04455655, 0.02411452, 0.02119905, 0.04187423, 0.04024232, 0.02797172, 0.04203767, 0.02461762, 0.01960507, 0.04303588, 0.04155983, 0.02633286, 0.04161869, 0.0243878, 0.01918087, 0.04457999, 0.04183146, 0.02703653, 0.04488217, 0.0232962, 0.0200894, 0.04399737, 0.04158667, 0.02704138, 0.04415613, 0.02452152, 0.02111641, 0.04587216, 0.04150099, 0.02584606, 0.04335601, 0.02266741, 0.02109735, 0.04674887, 0.04451796, 0.02750088, 0.04214076, 0.02292293, 0.02285776, 0.04832232, 0.05006551, 0.02708287, 0.04377312, 0.02280133, 0.02212124, 0.04978385, 0.05324635, 0.02366572, 0.04535808, 0.02053063, 0.02110264, 0.04727211, 0.04992732, 0.02181653, 0.04190831, 0.01980552, 0.01978235, 0.04488111, 0.04648465, 0.02247572, 0.04114069, 0.01998379, 0.021124, 0.04476595, 0.04933918, 0.02068065, 0.04078273, 0.02004565, 0.02150592, 0.04512144, 0.04526037, 0.02141268, 0.03722857, 0.01843458, 0.02013506, 0.04308826, 0.04123636, 0.02173771, 0.03485825, 0.0176861, 0.01881566, 0.04076112, 0.04031325, 0.0218331, 0.03571931, 0.01877149, 0.01752765, 0.03960023, 0.03842715, 0.02450678, 0.03771798, 0.02004527, 0.01855818, 0.04206224, 0.03918404, 0.02600351, 0.0416135, 0.02245981, 0.01832795, 0.04405949, 0.0431731, 0.02401606, 0.03868359, 0.02352633, 0.01517184, 0.04247958, 0.03999432, 0.02150309, 0.03312951, 0.02253099, 0.01562924, 0.04329563, 0.03970324, 0.02426557, 0.03459651, 0.02170779, 0.01599425, 0.04357732, 0.0392203, 0.02203579, 0.03480573, 0.02147002, 0.01547251, 0.04398781, 0.04011211, 0.02650802, 0.03284943, 0.0197958, 0.01283919, 0.04192681, 0.03898495, 0.02672276, 0.02972165, 0.02094734, 0.0126523, 0.04126514, 0.03771127, 0.02860202, 0.0295069, 0.01978255, 0.01131763, 0.04121703, 0.03724611, 0.03255919, 0.03020229, 0.01933972, 0.01144012, 0.03899995, 0.03658966, 0.03088804, 0.02966732, 0.01883287, 0.01171026, 0.03794712, 0.03380115, 0.03064465, 0.02842289, 0.01911579, 0.01191187, 0.03671525, 0.03406066, 0.03285588, 0.03018974, 0.01854984, 0.01177948, 0.03571483, 0.03525472, 0.03658871, 0.03280328, 0.01915967, 0.01261785, 0.03687827, 0.03529993, 0.03628048, 0.03522239, 0.02017983, 0.01308201, 0.03822535, 0.03734006, 0.03972946, 0.03361777, 0.02134466, 0.01444738, 0.03734565, 0.03621263, 0.03899669, 0.03429746, 0.02025207, 0.0134136, 0.03501964, 0.03332888, 0.04135877, 0.03334127, 0.01936183, 0.01286426, 0.03527794, 0.0325487, 0.03873086, 0.03133684, 0.0184011, 0.01258969, 0.03516993, 0.0353673, 0.04106966, 0.03230492, 0.02139908, 0.01345272, 0.03932094, 0.03603837, 0.04512297, 0.03402128, 0.02121323, 0.01394413, 0.04028026, 0.03619336, 0.04446824, 0.03354841, 0.02174604, 0.01391371, 0.03548956, 0.0351848, 0.03796157, 0.03241138, 0.01975645, 0.01418387, 0.03482185, 0.03593793, 0.0366671, 0.03135031, 0.02046277, 0.01425939, 0.03523817, 0.03299581, 0.03963, 0.03045027, 0.01924007, 0.01246593, 0.03426794, 0.02947084, 0.03951247, 0.03446214, 0.01910227, 0.01359207, 0.03222319, 0.03060575, 0.03973371, 0.03450821, 0.01916157, 0.01406793, 0.03432689, 0.03345103, 0.03918391, 0.03611074, 0.02232933, 0.01474286, 0.03861938, 0.03507333, 0.04594836, 0.03717352, 0.02087544, 0.01465416, 0.03875983, 0.0350137, 0.04207727, 0.03350187, 0.01977177, 0.01461066, 0.03821, 0.03561871, 0.04084684, 0.03233626, 0.01802693, 0.01416862, 0.03705229, 0.03548263, 0.03928243, 0.03372452, 0.01904868, 0.01489153, 0.0370652, 0.03498187, 0.04184237, 0.03383828, 0.01861217, 0.01435526, 0.03827887, 0.03559127, 0.04091989, 0.03322476, 0.01690438, 0.01317575, 0.03347736, 0.02917548, 0.0358751, 0.02921104, 0.01519773, 0.01324242, 0.03465367, 0.03328617, 0.03856125, 0.03365529, 0.01774438, 0.01396324, 0.03191979, 0.0307541, 0.03932178, 0.03378647, 0.01723943, 0.01197039, 0.03046182, 0.02908243, 0.03670209, 0.03210849, 0.01701582, 0.01265133, 0.02910816, 0.02974658, 0.03623794, 0.03363952, 0.01747389, 0.01295052, 0.03030259, 0.03000979, 0.03296376, 0.03126614, 0.01777858, 0.01318717, 0.02922566, 0.03070641, 0.03577845, 0.03219587, 0.01740849, 0.01273427, 0.02798528, 0.02944228, 0.03624255, 0.03217115, 0.01706416, 0.01201422, 0.0257487, 0.02726099, 0.03592483, 0.0306305, 0.01494395, 0.01083355, 0.02529184, 0.02797636, 0.0387393, 0.03047775, 0.01630237, 0.01139936, 0.02789326, 0.02808342, 0.03940065, 0.0313508, 0.01516817, 0.01119326, 0.02939444, 0.02844514, 0.03425515, 0.0272445, 0.01559182, 0.01140541, 0.03240914, 0.02874563, 0.03266285, 0.02766468, 0.0156192, 0.01145356, 0.03055974, 0.02878259, 0.03180344, 0.03074687, 0.01814015, 0.01242792, 0.03340551, 0.02890069, 0.03372445, 0.03257736, 0.01703386, 0.01103151, 0.0278309, 0.02980485, 0.03438053, 0.03348671, 0.01590035, 0.01051962, 0.02641661, 0.02844063, 0.03547534, 0.02940209, 0.01482412, 0.01075976, 0.02628714, 0.02793263, 0.03201042, 0.02633704, 0.0157362, 0.01112381, 0.02848059, 0.02934394, 0.03457805, 0.02773272, 0.01481786, 0.01009253, 0.02641822, 0.03038921, 0.03287979, 0.02926823, 0.01545267, 0.01041942, 0.02382804, 0.02871511, 0.03482215, 0.02753647, 0.01409739, 0.00937601, 0.02319811, 0.02950278, 0.03557198, 0.02626608, 0.01524377, 0.00979204, 0.0236611, 0.02893182, 0.03755939, 0.02659167, 0.01639859, 0.00997349, 0.02534222, 0.0325164, 0.0394013, 0.02861019, 0.01744406, 0.01062282, 0.0259649, 0.0316643, 0.03694275, 0.02752079, 0.01627969, 0.01018424, 0.02426847, 0.03096263, 0.03840435, 0.02700268, 0.01653818, 0.00994418, 0.02285421, 0.02828321, 0.03919422, 0.02725716, 0.01617567, 0.00956383, 0.02453802, 0.02876458, 0.03821317, 0.02605282, 0.01616785, 0.00957591, 0.02232423, 0.02668948, 0.03931933, 0.02474875, 0.01476645, 0.00898062, 0.02162799, 0.02684299, 0.03712794, 0.02449981, 0.01612543, 0.00960709, 0.0229563, 0.02703833, 0.03889054, 0.0254423, 0.01615682, 0.00972076, 0.02370065, 0.02820224, 0.03810653, 0.02518926, 0.01645279, 0.00977352, 0.0232297, 0.02701601, 0.03755274, 0.02565104, 0.01549972, 0.00983497, 0.02353671, 0.02673286, 0.03695713, 0.02563975, 0.01658741, 0.00979618, 0.02400575, 0.02660891, 0.03895998, 0.02441366, 0.01513894, 0.00942527, 0.02411732, 0.0266814, 0.03789317, 0.0254481, 0.01538602, 0.00951681, 0.02305124, 0.02698314, 0.03795894, 0.02582141, 0.01519746, 0.00971893, 0.02366127, 0.02800764, 0.03946531, 0.02598926, 0.01725351, 0.01029935, 0.02503674, 0.02715478, 0.04093982, 0.02714288, 0.01615402, 0.0099403, 0.02491188, 0.02736459, 0.03896204, 0.02542284, 0.01530894, 0.00959062, 0.02342745, 0.0263408, 0.03876744, 0.0247535, 0.01492565, 0.00938291, 0.02369958, 0.0261429, 0.03695939, 0.02459234, 0.01617725, 0.00943888, 0.0236585, 0.02650792, 0.03807581, 0.02487278, 0.01594511, 0.00923847, 0.02476053, 0.0275786, 0.03694183, 0.02526298, 0.01649654, 0.00938467, 0.02459132, 0.02719297, 0.03690488, 0.02508643, 0.01598422, 0.00912109, 0.02485605, 0.0277285, 0.03742625, 0.02613539, 0.01684239, 0.00919913, 0.02465703, 0.02626383, 0.03800454, 0.02564428, 0.01614046, 0.00858616, 0.02471753, 0.02791034, 0.03596926, 0.02535825, 0.01572017, 0.00863284, 0.02326262, 0.02666993, 0.03641277, 0.02545655, 0.01530553, 0.0085677, 0.02318726, 0.02725786, 0.03833554, 0.02603049, 0.01604869, 0.00898893, 0.02490772, 0.02777955, 0.03829043, 0.02823243, 0.01641903, 0.00921479, 0.02546437, 0.02886267, 0.03299725, 0.02760794, 0.01652356, 0.00923027, 0.02359428, 0.02602937, 0.03795226, 0.02687799, 0.01433912, 0.00873628, 0.0248026, 0.02697232, 0.04537046, 0.02885966, 0.01535914, 0.00906443, 0.02580594, 0.02647915, 0.04582525, 0.02903922, 0.01430526, 0.00813361, 0.02418802, 0.0251213, 0.0419492, 0.02782231, 0.01451488, 0.00803995, 0.02488907, 0.02520068, 0.04280794, 0.02774536, 0.01488423, 0.00806024, 0.02473804, 0.02490086, 0.03813192, 0.02767823, 0.01611629, 0.00858456, 0.02588807, 0.02687115, 0.03813399, 0.02907902, 0.01676088, 0.00851493, 0.02604847, 0.02688277, 0.03792663, 0.02876156, 0.01644127, 0.00879428, 0.02585845, 0.02612605, 0.03579426, 0.02737179, 0.01550282, 0.00873544, 0.02554506, 0.02566931, 0.03649955, 0.02710339, 0.01714043, 0.00928261, 0.02491915, 0.02498141, 0.03909114, 0.02734641, 0.01629972, 0.00889409, 0.02526568, 0.02589932, 0.03911887, 0.02849325, 0.01699205, 0.00947273, 0.02573305, 0.02568365, 0.03949998, 0.02836511, 0.01678027, 0.00934679, 0.02607374, 0.02641788, 0.04054606, 0.02792749, 0.01773253, 0.00972878, 0.02660901, 0.02576648, 0.04194894, 0.02811724, 0.01728426, 0.00942093, 0.02691741, 0.02671874, 0.04096035, 0.02829249, 0.01714007, 0.00939193, 0.02647902, 0.02568001, 0.04177449, 0.02811119, 0.01704563, 0.00972702, 0.02955798, 0.02724063, 0.04516159, 0.03027098, 0.02115206, 0.01140995, 0.03273949, 0.02780414, 0.04826215, 0.03327035, 0.02009158, 0.010108, 0.0296796, 0.02785621, 0.05399485, 0.03373124, 0.02096669, 0.0109768, 0.03027226, 0.0276391, 0.05788518, 0.03158108, 0.02128004, 0.01053383, 0.03085146, 0.02777174, 0.05496198, 0.03280767, 0.02246517, 0.01097562, 0.03045329, 0.02705316, 0.05629912, 0.03284458, 0.02136488, 0.01015043, 0.02973153, 0.02620708, 0.05531537, 0.03172573, 0.02091306, 0.00969602, 0.02822431, 0.02534224, 0.05176283, 0.03173078, 0.02000605, 0.00954343, 0.02792735, 0.02524603, 0.05091567, 0.03148661, 0.02126219, 0.00966469, 0.02884377, 0.02413633, 0.05273645, 0.03330072, 0.02118118, 0.00918768, 0.02853332, 0.02425984, 0.05008716, 0.03105488, 0.01964245, 0.0093077, 0.02813243, 0.02370542, 0.04687608, 0.02949577, 0.01903573, 0.00881808, 0.02726022, 0.02416895, 0.04450557, 0.02811282, 0.02038641, 0.00916047, 0.02774986, 0.02328374, 0.04568615, 0.02858009, 0.01951515, 0.00863788, 0.0272645, 0.02412565, 0.04496797, 0.02907607, 0.01971753, 0.00903789, 0.02687059, 0.02321294, 0.04354664, 0.0286807, 0.01849642, 0.0087986, 0.02662513, 0.02358051, 0.04201121, 0.02870354, 0.02010711, 0.00928614, 0.02769143, 0.02274116, 0.0448193, 0.03027067, 0.01999471, 0.00911247, 0.02790744, 0.02322361, 0.04486715, 0.03091654, 0.0196609, 0.00907484, 0.02616905, 0.02297049, 0.04236773, 0.02896591, 0.01890874, 0.00868815, 0.02568591, 0.02253998, 0.04290267, 0.02841758, 0.02117145, 0.00902348, 0.02658064, 0.02204995, 0.04475502, 0.02877126, 0.02036303, 0.00882999, 0.02657729, 0.02256748, 0.04359189, 0.02862933, 0.01884183, 0.00889023, 0.0276653, 0.02219393, 0.04306703, 0.02768152, 0.01767244, 0.00816622, 0.02752321, 0.02269336, 0.04198445, 0.02802632, 0.01956363, 0.00870017, 0.02771647, 0.02168216, 0.04316897, 0.0284273, 0.01910629, 0.00829893, 0.02929168, 0.02243887, 0.0426473, 0.02744927, 0.01946777, 0.00863108, 0.02787381, 0.02138162, 0.04253627, 0.02834624, 0.02078062, 0.00865437, 0.02370098, 0.02065776, 0.04106378, 0.02867224, 0.02211471, 0.0089214, 0.02902605, 0.02296478, 0.04749968, 0.0309772, 0.02262547, 0.00879557, 0.0283954, 0.02456684, 0.04578457, 0.03023916, 0.02168622, 0.00882117, 0.02733043, 0.02353147, 0.04576617, 0.02940531, 0.02076919, 0.00874264, 0.02723855, 0.02356486, 0.0453012, 0.02991679, 0.0224439, 0.0091758, 0.02782996, 0.02332914, 0.0486389, 0.03121054, 0.02212024, 0.00907578, 0.02764704, 0.02360198, 0.04758131, 0.03127952, 0.02214307, 0.00934226, 0.02685071, 0.02265547, 0.04709495, 0.03021177, 0.0211939, 0.00898692, 0.02709918, 0.02325881, 0.04645073, 0.02986281, 0.02175125, 0.00889087, 0.02682288, 0.02273843, 0.04703298, 0.03029071, 0.02094624, 0.0085835, 0.02650346, 0.02318899, 0.04591819, 0.03033027, 0.02050776, 0.00879884, 0.02623628, 0.02288463, 0.04615074, 0.02963942, 0.01977498, 0.00869335, 0.02617281, 0.02318292, 0.04549328, 0.02924805, 0.0212047, 0.00902472, 0.02677721, 0.02245008, 0.04791547, 0.03022599, 0.02113061, 0.00870512, 0.02659516, 0.0226766, 0.04703576, 0.03000095, 0.02113462, 0.008805, 0.02616292, 0.02213153, 0.04621277, 0.02973206, 0.02045581, 0.00866594, 0.02588622, 0.02265133, 0.04392913, 0.02904643, 0.02170728, 0.0090045, 0.02701061, 0.02272712, 0.04591835, 0.0308118, 0.02126455, 0.00873866, 0.02657077, 0.02269165, 0.04440172, 0.02991073, 0.02071153, 0.00885324, 0.02568293, 0.02208713, 0.04493144, 0.02904321, 0.01978954, 0.00842169, 0.02532777, 0.02254252, 0.04446414, 0.0289662, 0.02127225, 0.00890054, 0.0265206, 0.02270127, 0.04769054, 0.03097622, 0.02072345, 0.00883027, 0.02627058, 0.02324993, 0.0473004, 0.02943758, 0.02023049, 0.00884106, 0.02584075, 0.02242695, 0.04684618, 0.02963044, 0.01983517, 0.00851943, 0.02601184, 0.0218973, 0.04736581, 0.0310224, 0.02222232, 0.00919247, 0.02527468, 0.02107555, 0.05283869, 0.03220978, 0.02158467, 0.00831503, 0.02393284, 0.02334445, 0.04840563, 0.0295102, 0.02006253, 0.00846869, 0.02236632, 0.02166421, 0.04820475, 0.02903003, 0.01821654, 0.0081151, 0.02060209, 0.02076245, 0.04577563, 0.02768053, 0.01887124, 0.00861986, 0.01921697, 0.0201164, 0.0455247, 0.02624648, 0.01661485, 0.0075171, 0.01735638, 0.01956969, 0.04458094, 0.02712249, 0.01834189, 0.00842287, 0.01876025, 0.01997837, 0.0440728, 0.02742182, 0.01760441, 0.00790153, 0.01801941, 0.01908183, 0.04362509, 0.02756458, 0.01917646, 0.00840684, 0.01897487, 0.01901487, 0.04483665, 0.0267445, 0.01732175, 0.00799581, 0.01725411, 0.01728105, 0.04212607, 0.02629612, 0.01758189, 0.00828844, 0.01648883, 0.01701521, 0.04485723, 0.02468238, 0.01642936, 0.00834486, 0.01744016, 0.01859098, 0.04828333, 0.025615, 0.01815166, 0.00843229, 0.01774271, 0.0181937, 0.05607717, 0.02762494, 0.01679387, 0.00858965, 0.01785805, 0.01896649, 0.05219686, 0.02731845, 0.01719746, 0.00872265, 0.01671694, 0.01809496, 0.05069044, 0.02640663, 0.01631121, 0.00846138, 0.01828337, 0.01846814, 0.05094655, 0.02791554, 0.01842009, 0.00925137, 0.01847355, 0.01831011, 0.05292933, 0.02935134, 0.01850975, 0.00909386, 0.01800125, 0.01858163, 0.05234421, 0.02900935, 0.01845268, 0.00942644, 0.01754959, 0.01969722, 0.05043421, 0.03119745, 0.01745008, 0.00894365, 0.01692594, 0.01773076, 0.0474662, 0.02851576, 0.01863429, 0.00912271, 0.01672713, 0.01784583, 0.04508442, 0.02731995, 0.01818091, 0.00852272, 0.01693056, 0.01839165, 0.04465462, 0.02976336, 0.01979291, 0.00933565, 0.01754507, 0.01913467, 0.04932909, 0.03011472, 0.01886006, 0.00901264, 0.01821464, 0.02052096, 0.04872436, 0.03339042, 0.02170744, 0.00979337, 0.01826998, 0.01949761, 0.05185917, 0.03622965, 0.02460874, 0.00934498, 0.01926629, 0.0214914, 0.05047908, 0.03197044, 0.02408788, 0.00965951, 0.01749742, 0.02073263, 0.05089837, 0.0315428, 0.02480668, 0.00928, 0.01830081, 0.02343271, 0.05331746, 0.0305457, 0.02774742, 0.00964685, 0.01933316, 0.02476337, 0.05178601, 0.03072586, 0.02880053, 0.00973609, 0.01985531, 0.02670361, 0.04857323, 0.03214911, 0.02908284, 0.01039977, 0.02001699, 0.02573, 0.05559062, 0.03264183, 0.02643787, 0.01023527, 0.01883002, 0.02692804, 0.05173237, 0.02959052, 0.02629458, 0.01063813, 0.01912915, 0.02621554, 0.04954688, 0.02993098, 0.02204449, 0.00956762, 0.01710032, 0.02534442, 0.04790251, 0.02901335, 0.02102709, 0.00996727, 0.01676688, 0.02396701, 0.05313076, 0.03049131, 0.01893824, 0.00943197, 0.01575684, 0.02288855, 0.05165997, 0.02794628, 0.02028915, 0.01008852, 0.01666309, 0.02222089, 0.05972389, 0.02590905, 0.01846805, 0.0102852, 0.01593512, 0.02443628, 0.06347024, 0.02831962, 0.02236257, 0.01041098, 0.01336046, 0.02612451, 0.04913825, 0.02075813, 0.02045045, 0.00884917, 0.01451711, 0.02258154, 0.03137524, 0.02045391, 0.02097374, 0.00790993, 0.01305683, 0.0230522, 0.03315017, 0.02083757, 0.01828583, 0.0071951, 0.01320424, 0.02366147, 0.03436018, 0.01929126, 0.01824233, 0.0077177, 0.01405973, 0.02141591, 0.02815688, 0.0167968, 0.01358034, 0.00726073, 0.01521115, 0.01684665, 0.0216186, 0.01559703, 0.013435, 0.00699241, 0.01487678, 0.01410769, 0.02020762, 0.01585007, 0.01189267, 0.00613717, 0.01563017, 0.016729, 0.02119122, 0.0148846, 0.01090138, 0.00588376, 0.01262591, 0.01506052, 0.02057482, 0.01638759, 0.01039347, 0.00559702, 0.01342808, 0.01517631, 0.02153463, 0.01593848, 0.01124904, 0.00552285, 0.01221463, 0.01402318, 0.02232631, 0.01626862, 0.01120119, 0.0051529, 0.01206847, 0.01409985, 0.02144615, 0.01509879, 0.01014141, 0.0050834, 0.0117137, 0.0132463, 0.02191669, 0.01496726, 0.0102749, 0.00530415, 0.01060225, 0.01239789, 0.02198239, 0.01569, 0.01120111, 0.0054523, 0.01147077, 0.01269422, 0.02372833, 0.01692703, 0.01149614, 0.00513778, 0.01212644, 0.01344456, 0.02462759, 0.01664517, 0.01141068, 0.00547123, 0.01185001, 0.01297396, 0.02452203, 0.01541717, 0.01103914, 0.00499745, 0.01169104, 0.01234006, 0.02341156, 0.01644103, 0.01201584, 0.00523308, 0.01090503, 0.01201971, 0.0240623, 0.01665518, 0.01149448, 0.00511538, 0.01004094, 0.01305262, 0.022612, 0.01697586, 0.01159522, 0.00504883, 0.00941778, 0.01196749, 0.02225408, 0.01526197, 0.01087549, 0.00492342, 0.01053563, 0.0123885, 0.02188217, 0.01504774, 0.01217175, 0.00506663, 0.01060144, 0.01232373, 0.02372988, 0.01474932, 0.01229312, 0.00504049, 0.01047764, 0.01323931, 0.02373524, 0.01402694, 0.01347013, 0.00513517, 0.01075449, 0.01359558, 0.02372683, 0.01378772, 0.01281969, 0.00494319, 0.01181446, 0.01449907, 0.02387195, 0.01414854, 0.0137597, 0.00481572, 0.01054193, 0.01357293, 0.0251363, 0.01475699, 0.0124439, 0.00452653, 0.0102357, 0.01401448, 0.02333589, 0.01330381, 0.01205784, 0.00439676, 0.00989046, 0.01363903, 0.02233491, 0.01245684, 0.01115802, 0.0041239, 0.00921419, 0.01323738, 0.02211436, 0.01302066, 0.01240024, 0.00471805, 0.0101687, 0.01323412, 0.02378416, 0.01307653, 0.01173286, 0.00453652, 0.00945851, 0.01273395, 0.0240964, 0.01381587, 0.01225706, 0.00479386, 0.00955535, 0.01288819, 0.02310224, 0.01297779, 0.01072028, 0.00427141, 0.00892741, 0.01221845, 0.02158525, 0.01310208, 0.01159309, 0.00451447, 0.01002548, 0.01272479, 0.02219807, 0.01193204, 0.01062931, 0.00434127, 0.01048287, 0.01431916, 0.02162733, 0.01200364, 0.01121531, 0.00453181, 0.0100861, 0.0137256, 0.02151721, 0.01179339, 0.01002165, 0.0045267, 0.01009717, 0.01308012, 0.02177912, 0.01221172, 0.01039734, 0.0043985, 0.01020129, 0.01266259, 0.02258077, 0.01270172, 0.00966513, 0.0044159, 0.01033792, 0.01287823, 0.02169886, 0.01263105, 0.00926919, 0.00414405, 0.00966885, 0.01136954, 0.0208213, 0.01181957, 0.00882503, 0.00398585, 0.00918995, 0.01174483, 0.02034127, 0.01150591, 0.01010936, 0.00418633, 0.00973646, 0.01266865, 0.02191794, 0.01202657, 0.00980402, 0.00437363, 0.00957399, 0.01328681, 0.02170157, 0.0116462, 0.01010261, 0.00454672, 0.00930792, 0.0125499, 0.02214348, 0.01162526, 0.00907439, 0.00428158, 0.00948829, 0.01195659, 0.02160832, 0.01192492, 0.0095099, 0.00434854, 0.00939435, 0.01137403, 0.02244621, 0.01242542, 0.009599, 0.00448991, 0.01002398, 0.01208966, 0.02165093, 0.01285365, 0.01030951, 0.0047273, 0.01033789, 0.01241929, 0.02210832, 0.01241459, 0.01005012, 0.00478396, 0.0101383, 0.01227514, 0.02221106, 0.0129375, 0.01065456, 0.00474165, 0.01011365, 0.01154406, 0.02330732, 0.01319221, 0.0109442, 0.00483658, 0.00963227, 0.01166998, 0.02197334, 0.01272392, 0.01125187, 0.00503911, 0.00926806, 0.01171508, 0.02196104, 0.01281547, 0.01063067, 0.00469337, 0.0089893, 0.01179429, 0.02096245, 0.01244948, 0.0107419, 0.00499366, 0.00931938, 0.01158565, 0.02313716, 0.01269979, 0.01020238, 0.00501525, 0.0098816, 0.0123796, 0.0249269, 0.01419558, 0.01111138, 0.00519746, 0.0101226, 0.01205516, 0.02525754, 0.01444592, 0.01068439, 0.00526489, 0.01025049, 0.01220272, 0.02503426, 0.01492656, 0.01214271, 0.00546979, 0.01051215, 0.01256035, 0.02542705, 0.0142443, 0.01198996, 0.00542414, 0.01045742, 0.01365091, 0.02422392, 0.01368238, 0.01208329, 0.00537631, 0.00956961, 0.01261616, 0.02329124, 0.01317163, 0.01063322, 0.00508523, 0.00956003, 0.0130064, 0.02481458, 0.0139703, 0.01202051, 0.00557858, 0.01055836, 0.01283893, 0.02753042, 0.01422462, 0.01143381, 0.00530247, 0.01039617, 0.01384594, 0.02597765, 0.01441773, 0.01299019, 0.00591549, 0.01076335, 0.01376456, 0.02560676, 0.01384621, 0.01125377, 0.00572823, 0.01067522, 0.01351884, 0.02639728, 0.01486049, 0.01201252, 0.00586644, 0.01093602, 0.0133886, 0.02589007, 0.01413456, 0.01107121, 0.00580649, 0.01089363, 0.01484356, 0.02547587, 0.01475841, 0.0113417, 0.00589873, 0.01025473, 0.01361151, 0.0238744, 0.01382161, 0.01080043, 0.00587881, 0.01019039, 0.01328053, 0.02281628, 0.01384569, 0.01182065, 0.00614203, 0.01067059, 0.0144303, 0.02514391, 0.01429915, 0.01142937, 0.00607829, 0.00857711, 0.01147912, 0.02037523, 0.01207838, 0.00827991, 0.00502006, 0.00911263, 0.01239321, 0.02072746, 0.01344624, 0.00749838, 0.0046618, 0.00908264, 0.01189598, 0.02086969, 0.01304321, 0.0078783, 0.00468668, 0.00915572, 0.01157732, 0.02163193, 0.01293436, 0.00733468, 0.00461237, 0.00879081, 0.01073566, 0.01926212, 0.01235914, 0.0079777, 0.00453069, 0.00932367, 0.01025581, 0.01940018, 0.01156658, 0.00738589, 0.00449054, 0.00924319, 0.01070046, 0.01870864, 0.01128025, 0.00782448, 0.0047955, 0.00925128, 0.01044031, 0.01927553, 0.01138356, 0.00765557, 0.00465755, 0.00993483, 0.01111454, 0.02124547, 0.01168658, 0.00775029, 0.00459085, 0.0099513, 0.0097493, 0.01888098, 0.01044605, 0.00646536, 0.00435745, 0.00944939, 0.00924149, 0.01856973, 0.00980885, 0.00694568, 0.00455942, 0.0092257, 0.00961187, 0.02045116, 0.01078091, 0.00671957, 0.00458055, 0.00960701, 0.0106866, 0.02302108, 0.01165575, 0.00672002, 0.00493178, 0.00961424, 0.01039403, 0.02199307, 0.0111809, 0.00646331, 0.00491392, 0.00935084, 0.01031221, 0.01951391, 0.01113439, 0.00677151, 0.00510952, 0.00906077, 0.0100558, 0.01961381, 0.01115739, 0.0059339, 0.00482579, 0.00878224, 0.01043002, 0.01803742, 0.01095452, 0.00619307, 0.00501245, 0.00853723, 0.01049116, 0.01792256, 0.01042019, 0.00586127, 0.00455611, 0.00815126, 0.00955301, 0.01646792, 0.01045282, 0.0062907, 0.00471565, 0.00830999, 0.0094261, 0.01601316, 0.01079727, 0.00611936, 0.00483915, 0.00824714, 0.00980315, 0.01560563, 0.01066308, 0.00639265, 0.00481071, 0.00782075, 0.00977968, 0.01544362, 0.01097182, 0.00565216, 0.00472329, 0.00721463, 0.00931839, 0.01585825, 0.01155371, 0.00627651, 0.0049269, 0.0076171, 0.00971946, 0.01715317, 0.01155305, 0.00603849, 0.00462344, 0.00673369, 0.00988216, 0.015868, 0.01151885, 0.00646029, 0.00468941, 0.0069014, 0.00962768, 0.0162953, 0.0107625, 0.0061587, 0.00457465, 0.00674526, 0.00942171, 0.01526285, 0.01093242, 0.00676012, 0.00450952, 0.00692484, 0.00937293, 0.01667118, 0.01130712, 0.006647, 0.00460299, 0.00704588, 0.00994035, 0.01659874, 0.01156972, 0.00700276, 0.00491169, 0.00732858, 0.0098471, 0.01638415, 0.01114655, 0.00650193, 0.00463901, 0.00739786, 0.00958179, 0.01583811, 0.01096522, 0.00682981, 0.00467947, 0.00745637, 0.00943655, 0.01692064, 0.01149511, 0.00680492, 0.00458038, 0.00735397, 0.00993344, 0.01651008, 0.01170807, 0.0073418, 0.0048277, 0.00751324, 0.00984547, 0.01555629, 0.01134853, 0.00676526, 0.00458549, 0.00766198, 0.00944708, 0.01518531, 0.0112212, 0.00698473, 0.0047468, 0.00776219, 0.00916487, 0.0162796, 0.01121507, 0.00663744, 0.00454158, 0.00753387, 0.00929227, 0.01604515, 0.01158354, 0.00705248, 0.00462379, 0.00753083, 0.00906348, 0.01544735, 0.01074939, 0.00650361, 0.00450404, 0.00743347, 0.00926726, 0.01516358, 0.01086597, 0.00713963, 0.00471523, 0.0074872, 0.00964833, 0.01598058, 0.01135943, 0.00692561, 0.00471119, 0.00774666, 0.01016481, 0.01544361, 0.01112161, 0.00689336, 0.00487783, 0.00773958, 0.00984956, 0.01516617, 0.01094492, 0.00659744, 0.00478145, 0.0074468, 0.01019376, 0.01499071, 0.01076674, 0.00730909, 0.00492546, 0.00780327, 0.01003353, 0.01562648, 0.01077635, 0.00671363, 0.00443855, 0.00761203, 0.00974688, 0.01564045, 0.0111706, 0.00733114, 0.00459836, 0.00794035, 0.00943732, 0.01518861, 0.01084962, 0.00656159, 0.00442805, 0.00822728, 0.00977867, 0.01544792, 0.0111311, 0.00700852, 0.00468661, 0.00819062, 0.00970659, 0.01584751, 0.01131647, 0.00676214, 0.00440431, 0.00768514, 0.01022386, 0.01585878, 0.01147584, 0.00701726, 0.0046147, 0.00771354, 0.00985644, 0.01602221, 0.01146614, 0.0067869, 0.00439305, 0.00766833, 0.00986175, 0.01553395, 0.01105084, 0.00724881, 0.0045506, 0.00798325, 0.00959244, 0.01606146, 0.01124238, 0.00678964, 0.00444812, 0.00799693, 0.00946598, 0.0153189, 0.01104554, 0.00670168, 0.00442531, 0.00796863, 0.00945603, 0.01537903, 0.01076415, 0.00643671, 0.00464388, 0.00779156, 0.00943509, 0.01568292, 0.01027322, 0.00673971, 0.004793, 0.00793125, 0.00919051, 0.01663531, 0.01080395, 0.00655207, 0.00470011, 0.00798266, 0.01003057, 0.01636033, 0.01120595, 0.00696162, 0.00484736, 0.00809045, 0.01028859, 0.01606004, 0.01062573, 0.00648895, 0.0046775, 0.007827, 0.00961468, 0.01476549, 0.01042487, 0.00680832, 0.00480356, 0.00774462, 0.00911529, 0.01544322, 0.01067513, 0.0065801, 0.00481067, 0.00797911, 0.00955899, 0.0156639, 0.0107714, 0.00679208, 0.00473478, 0.00761543, 0.00922703, 0.01526416, 0.00999277, 0.00616841, 0.00451176, 0.00746286, 0.00887628, 0.01499005, 0.01011569, 0.00656906, 0.0045614, 0.00750455, 0.00842643, 0.01473477, 0.0100072, 0.00646098, 0.0045283, 0.00754567, 0.00893502, 0.01438975, 0.01008213, 0.006659, 0.00454464, 0.00728788, 0.00877831, 0.01391089, 0.00949187, 0.00617212, 0.00454226, 0.00697654, 0.00884205, 0.01409549, 0.00984406, 0.00677548, 0.0046631, 0.00699004, 0.00840807, 0.01477437, 0.00997041, 0.00674138, 0.00459432, 0.0068671, 0.00903603, 0.01461265, 0.00989076, 0.00701375, 0.00462765, 0.0067778, 0.00859696, 0.01443364, 0.00973825, 0.00621215, 0.00429424, 0.00690243, 0.00845598, 0.01373472, 0.00972932, 0.0067425, 0.00437829, 0.00669615, 0.00810385, 0.01368334, 0.00925496, 0.00621401, 0.00430448, 0.00640854, 0.00821152, 0.01348146, 0.00905946, 0.00632854, 0.00440815, 0.00631348, 0.0081165, 0.01345441, 0.00873134, 0.00590767, 0.00420346, 0.00622961, 0.00802832, 0.01272327, 0.00843623, 0.00629452, 0.00460874, 0.00633334, 0.00788143, 0.01385602, 0.00877534, 0.00601326, 0.00454538, 0.00651959, 0.0085157, 0.01370455, 0.00891165, 0.00624203, 0.00456661, 0.00620488, 0.0081761, 0.01292864, 0.00862493, 0.0055318, 0.00429292, 0.00626168, 0.00792864, 0.01278632, 0.00847875, 0.00616024, 0.00457845, 0.00637509, 0.00772224, 0.01380473, 0.00860368, 0.00574516, 0.0044887, 0.00621753, 0.00796211, 0.0136607, 0.00881503, 0.00608039, 0.00459635, 0.00661735, 0.00774696, 0.01334245, 0.00858972, 0.00549171, 0.00429046, 0.0064568, 0.00763969, 0.0127444, 0.00860092, 0.0058758, 0.00439315, 0.00650597, 0.00744314, 0.01332502, 0.00871128, 0.00566533, 0.00427299, 0.00676835, 0.0083097, 0.01415022, 0.00919322, 0.00593202, 0.0042302, 0.00699364, 0.00783911, 0.01380148, 0.00884624, 0.00529199, 0.00404824, 0.0066212, 0.00802385, 0.01295293, 0.00877809, 0.00570518, 0.00414635, 0.00674229, 0.00765706, 0.01419959, 0.00886369, 0.00551944, 0.00409737, 0.00697883, 0.00823518, 0.01408726, 0.00906711, 0.00597566, 0.00419536, 0.00688237, 0.00803625, 0.0134089, 0.00901735, 0.00547621, 0.00400608, 0.00683867, 0.00808828, 0.01330147, 0.00892691, 0.00568907, 0.00406589, 0.00664819, 0.00797865, 0.0143975, 0.00926571, 0.00550913, 0.00386779, 0.00652267, 0.00828144, 0.01415974, 0.00949514, 0.00599799, 0.00394856, 0.00692423, 0.00804117, 0.01385579, 0.00920862, 0.00551466, 0.00374077, 0.00675211, 0.0078113, 0.01330095, 0.00909624, 0.00593976, 0.00362289, 0.00700013, 0.00774892, 0.01350099, 0.00921552, 0.00609213, 0.00388013, 0.00725797, 0.00789509, 0.01349288, 0.00930551, 0.00622763, 0.0037829, 0.00712777, 0.00710614, 0.01276796, 0.00903659, 0.00556121, 0.00379399, 0.00696094, 0.00728405, 0.01259174, 0.00909836, 0.00618671, 0.00394413, 0.00708809, 0.00711643, 0.01369826, 0.0090258, 0.00616707, 0.00396578, 0.00741198, 0.00781894, 0.01336892, 0.00911551, 0.00666567, 0.00419053, 0.00737982, 0.00771907, 0.01311826, 0.00908148, 0.00631304, 0.00405269, 0.00726574, 0.00783972, 0.01297368, 0.00909359, 0.00685812, 0.00410222, 0.00753951, 0.00821568, 0.01402244, 0.00942101, 0.00687296, 0.00409434, 0.00742391, 0.00813505, 0.0137658, 0.00915187, 0.00724005, 0.0041878, 0.00759964, 0.008038, 0.01392849, 0.00945695, 0.00686675, 0.00415112, 0.00753608, 0.0083222, 0.01350495, 0.0091842, 0.0071153, 0.00420971, 0.00765835, 0.00854925, 0.0142212, 0.00919959, 0.0067687, 0.00405383, 0.00749548, 0.00867396, 0.01377076, 0.00944051, 0.00698944, 0.00418931, 0.00746004, 0.00799259, 0.01292404, 0.00889891, 0.00638089, 0.00389938, 0.00766226, 0.00790679, 0.01239085, 0.00896628, 0.00692643, 0.00405056, 0.0075772, 0.00763954, 0.01362306, 0.00970117, 0.00668085, 0.00401348, 0.00773712, 0.00774808, 0.01388985, 0.01005425, 0.0069476, 0.00419914, 0.00816625, 0.00784081, 0.01328478, 0.01002524, 0.00654418, 0.00388201, 0.007461, 0.00766918, 0.01298348, 0.01016085, 0.00696129, 0.00403953, 0.00739178, 0.00732637, 0.01361569, 0.01001401, 0.0064759, 0.0039509, 0.00714855, 0.00803498, 0.01403983, 0.01042561, 0.00706029, 0.00422549, 0.00759624, 0.00830957, 0.01395532, 0.01054219, 0.00684649, 0.00417215, 0.00817681, 0.00836336, 0.01360469, 0.01028982, 0.00720892, 0.00415916, 0.00830051, 0.00813568, 0.01367893, 0.01007128, 0.00678388, 0.00399077, 0.00827313, 0.00857784, 0.01321768, 0.01000986, 0.00674074, 0.00395044, 0.0081499, 0.00818715, 0.01305922, 0.00977856, 0.00613091, 0.00358855, 0.00761539, 0.00781863, 0.01280139, 0.00999342, 0.0064833, 0.00379554, 0.00812872, 0.00744874, 0.0143832, 0.01064456, 0.00635269, 0.00389421, 0.00813875, 0.00779371, 0.01386772, 0.01015461, 0.00669628, 0.0038633, 0.0084079, 0.00760175, 0.01363086, 0.00987616, 0.00620874, 0.00372454, 0.00832582, 0.00760566, 0.01313318, 0.01003603, 0.00688335, 0.00409775, 0.00856744, 0.00898308, 0.01536024, 0.01069842, 0.00689953, 0.00436744, 0.00863219, 0.00944295, 0.01606022, 0.01197044, 0.00762999, 0.0046302, 0.00863279, 0.00956692, 0.01696333, 0.01210706, 0.00685077, 0.00484542, 0.00895126, 0.00892917, 0.0163414, 0.0120354, 0.00729079, 0.00558535, 0.01003943, 0.00701615, 0.01592672, 0.01075254, 0.00754849, 0.00552859, 0.01018246, 0.00695733, 0.01318318, 0.01003285, 0.00706671, 0.00575278, 0.01057227, 0.00667673, 0.01306307, 0.00909207, 0.00649191, 0.00552728, 0.01031914, 0.0073211, 0.01206766, 0.00936979, 0.00731338, 0.00496984, 0.00851591, 0.00565185, 0.01156267, 0.00973627, 0.00801943, 0.00554579, 0.00967375, 0.00585028, 0.01271744, 0.01063489, 0.0078562, 0.00497834, 0.00842259, 0.00536552, 0.01228594, 0.01016701, 0.00760201, 0.00479807, 0.00815729, 0.00493521, 0.01244981, 0.01135224, 0.00805932, 0.00515582, 0.00846235, 0.00516036, 0.01476381, 0.01252002, 0.0081523, 0.0060373, 0.00822385, 0.00619938, 0.0159827, 0.01295288, 0.00855549, 0.00617348, 0.00771619, 0.00618703, 0.01598412, 0.01323514, 0.00809049, 0.00613973, 0.00819591, 0.00615126, 0.01597561, 0.01300392, 0.00836527, 0.00641336, 0.00830796, 0.00600608, 0.01855668, 0.01442359, 0.008958, 0.0063365, 0.00858022, 0.00695773, 0.01818566, 0.01510973, 0.00938042, 0.00620309, 0.00941587, 0.00781216, 0.0189194, 0.01324526, 0.00873632, 0.00588336, 0.00952085, 0.00736539, 0.01810403, 0.01409036, 0.00930407, 0.005499, 0.00855331, 0.0067396, 0.01651116, 0.01311168, 0.00901931, 0.0068453, 0.01020007, 0.00820592, 0.01689033, 0.01358062, 0.00983444, 0.00707126, 0.01064595, 0.00776506, 0.0170336, 0.01374554, 0.00959947, 0.00667597, 0.00960488, 0.0066488, 0.01558682, 0.0135405, 0.00976671, 0.00721675, 0.01064393, 0.00655229, 0.01581351, 0.01441359, 0.01052342, 0.00721909, 0.01079125, 0.00828126, 0.01678246, 0.01619106, 0.01213715, 0.00828922, 0.01114975, 0.00817865, 0.0155483, 0.01592243, 0.01061114, 0.00730212, 0.00997524, 0.00716038, 0.01463824, 0.01568637, 0.01045337, 0.00657348, 0.01048384, 0.00780295, 0.0163537, 0.01578602, 0.01032605, 0.00679398, 0.00948495, 0.00796438, 0.01551144, 0.01607803, 0.01064328, 0.00674361, 0.00918609, 0.00811861, 0.01579612, 0.01525212, 0.00975657, 0.00619556, 0.00886209, 0.00712608, 0.01420924, 0.01441636, 0.00994261, 0.00589853, 0.0091713, 0.00713764, 0.01594733, 0.01521541, 0.00921703, 0.00512918, 0.00959715, 0.00792623, 0.01571628, 0.01631024, 0.00909936, 0.00534736, 0.01002577, 0.00817076, 0.01477115, 0.01528145, 0.00892816, 0.00559055, 0.00987768, 0.00803115, 0.01466277, 0.01582123, 0.01030132, 0.00678727, 0.01082572, 0.00836136, 0.0155535, 0.01699462, 0.01017075, 0.0063867, 0.01157941, 0.00909201, 0.01727008, 0.01922, 0.01162504, 0.00672766, 0.01249287, 0.00889312, 0.01673793, 0.01727551, 0.01059441, 0.00682051, 0.01136032, 0.00870565, 0.01671354, 0.01725797, 0.0108678, 0.00683446, 0.01106714, 0.00839656, 0.01790186, 0.01881075, 0.01127235, 0.00755635, 0.01132558, 0.00944011, 0.0186787, 0.01939763, 0.0119751, 0.00738451, 0.01173329, 0.00918852, 0.0185244, 0.01879663, 0.01075095, 0.00770349, 0.01169161, 0.00935049, 0.01806286, 0.01899607, 0.01128521, 0.00728428, 0.01169246, 0.00946207, 0.0185332, 0.02103444, 0.01204463, 0.00684955, 0.0111909, 0.01003029, 0.01944169, 0.02215228, 0.01160024, 0.00711957, 0.01091798, 0.00930528, 0.01906168, 0.02123626, 0.01080306, 0.0066745, 0.01081243, 0.00938253, 0.0193786, 0.02229421, 0.01181658, 0.00683043, 0.01087491, 0.00926162, 0.02066116, 0.02342566, 0.01238723, 0.0068354, 0.01105617, 0.00957279, 0.02034657, 0.0232034, 0.01250915, 0.00722049, 0.01086219, 0.00941092, 0.02017735, 0.02189034, 0.0110477, 0.00647837, 0.01078033, 0.01014717, 0.01988627, 0.02128965, 0.01168843, 0.00671489, 0.01108199, 0.00967869, 0.02085324, 0.02180954, 0.01185831, 0.00669831, 0.01089579, 0.00994005, 0.02181219, 0.02245858, 0.01234996, 0.00662908, 0.01065842, 0.00935526, 0.02096205, 0.02146726, 0.01124506, 0.00706676, 0.0111307, 0.00922614, 0.02073207, 0.02194037, 0.01185679, 0.00741576, 0.01197773, 0.00965539, 0.02157428, 0.02200799, 0.01158172, 0.00738878, 0.01149292, 0.00993373, 0.02147636, 0.02182005, 0.01201619, 0.00709583, 0.01113215, 0.00968716, 0.02150095, 0.02114581, 0.01136744, 0.00696335, 0.01128504, 0.00935164, 0.02215402, 0.02209841, 0.01212063, 0.00744378, 0.01114627, 0.01003132, 0.02581291, 0.02572736, 0.01339982, 0.00899463, 0.01131221, 0.01068174, 0.03036651, 0.0287133, 0.01458835, 0.0090545, 0.01169016, 0.01033704, 0.02889762, 0.02805519, 0.01251793, 0.00792863, 0.01319967, 0.00957777, 0.02400463, 0.02337495, 0.01176936, 0.00894701, 0.01205362, 0.00957547, 0.02962981, 0.02474374, 0.01173936, 0.00879712, 0.01291689, 0.01081475, 0.02799082, 0.02654405, 0.01174142, 0.00802603, 0.0154556, 0.01292067, 0.03098423, 0.02976578, 0.01134404, 0.00802335, 0.01385413, 0.01196588, 0.03386684, 0.03019475, 0.01177232, 0.00777138, 0.01277665, 0.01206854, 0.03302278, 0.03318755, 0.01192017, 0.00908198, 0.01273675, 0.01339996, 0.03505985, 0.03473024, 0.01270579, 0.00935719, 0.01279412, 0.01347327, 0.03579225, 0.03255082, 0.01200419, 0.00883706, 0.01226468, 0.01268565, 0.033997, 0.03299826, 0.0128384, 0.00939657, 0.01287312, 0.01341609, 0.03807716, 0.03367026, 0.0128159, 0.00958847, 0.01330466, 0.01512642, 0.03467777, 0.03527559, 0.01355996, 0.00958134, 0.01282776, 0.01372138, 0.03361338, 0.03221385, 0.01234869, 0.00943415, 0.01321077, 0.01411749, 0.03154686, 0.03390551, 0.01377364, 0.01017969, 0.0148546, 0.01472396, 0.03375224, 0.03908116, 0.01376285, 0.01025818, 0.01493785, 0.01600545, 0.03383701, 0.04232899, 0.01447194, 0.01048172, 0.01414334, 0.01188552, 0.02435216, 0.03936968, 0.01402045, 0.01049317, 0.01428995, 0.0134586, 0.03129487, 0.03938264, 0.01375171, 0.00969957, 0.01352052, 0.01252597, 0.02934026, 0.03919285, 0.01386229, 0.00989602, 0.01403411, 0.01446038, 0.03055445, 0.04064824, 0.01494467, 0.01062994, 0.01343934, 0.01405895, 0.03067757, 0.04176563, 0.01416765, 0.01115597, 0.01406227, 0.01592268, 0.03251699, 0.04495629, 0.01507845, 0.01065052, 0.01348046, 0.01456357, 0.03582609, 0.04104149, 0.01350547, 0.01049641, 0.01232617, 0.01416198, 0.03110368, 0.04390616, 0.01507788, 0.01068109, 0.01190989, 0.01295789, 0.02852947, 0.04046707, 0.01367786, 0.01072572, 0.01315418, 0.01333937, 0.02924393, 0.04025948, 0.01502818, 0.01148013, 0.01365088, 0.01357292, 0.03083559, 0.04299172, 0.0144428, 0.01183162, 0.01400983, 0.01485896, 0.03072685, 0.04372708, 0.0151842, 0.01223201, 0.01398711, 0.01461799, 0.03147949, 0.04097102, 0.01387394, 0.01182867, 0.01314107, 0.01433194, 0.03213917, 0.04157867, 0.0148821, 0.01241642, 0.01341247, 0.01429036, 0.03508717, 0.0424695, 0.01433101, 0.01292318, 0.0139667, 0.0149337, 0.03423667, 0.0448526, 0.01454787, 0.01378828, 0.01418623, 0.01616364, 0.03568461, 0.04647895, 0.01399811, 0.01455915, 0.01487054, 0.01593104, 0.0350971, 0.04887402, 0.01635358, 0.01521345, 0.01492604, 0.01559242, 0.03826554, 0.04875578, 0.01570106, 0.01459938, 0.01476343, 0.01570207, 0.03609119, 0.04719357, 0.01557886, 0.01430681, 0.01318608, 0.01398469, 0.03346674, 0.04341439, 0.01421696, 0.01413707, 0.01377226, 0.01473798, 0.03490641, 0.04548305, 0.01588904, 0.01473549, 0.01389282, 0.01452379, 0.03607332, 0.0470796, 0.01556842, 0.01451106, 0.01328134, 0.01531248, 0.03481696, 0.04630947, 0.01591004, 0.01431942, 0.01370936, 0.01507138, 0.03538136, 0.04536226, 0.01492689, 0.01458957, 0.01387036, 0.01525355, 0.03665766, 0.04642779, 0.01596352, 0.01501437, 0.01449542, 0.01463902, 0.03798497, 0.04967718, 0.01548509, 0.01505967, 0.01465393, 0.01543224, 0.0357531, 0.04726654, 0.01425492, 0.01388185, 0.01360622, 0.01411524, 0.03333443, 0.04603139, 0.01305908, 0.01363009, 0.0137707, 0.01456565, 0.03426807, 0.04564765, 0.01506857, 0.01544446, 0.01400124, 0.0141748, 0.03643807, 0.04437504, 0.01406112, 0.01455588, 0.01447278, 0.01524468, 0.0364011, 0.04444453, 0.01520238, 0.01582568, 0.01473431, 0.01523417, 0.03722772, 0.04393359, 0.0149612, 0.01561444, 0.01413237, 0.01499181, 0.03560905, 0.04438417, 0.01655601, 0.01699693, 0.01461703, 0.01490059, 0.03758819, 0.04531845, 0.01663831, 0.01596693, 0.01431038, 0.01561756, 0.03609774, 0.04548643, 0.01712158, 0.01509464, 0.01457208, 0.01562991, 0.03734974, 0.04664372, 0.01712783, 0.01676279, 0.01530829, 0.01657935, 0.03807232, 0.04980388, 0.01902705, 0.01737891, 0.01496184, 0.01535054, 0.0403078, 0.05231755, 0.0198184, 0.01757458, 0.01442841, 0.01434244, 0.03768927, 0.04950953, 0.02012712, 0.01772345, 0.01469818, 0.01511739, 0.03736126, 0.04660046, 0.01791791, 0.01713618, 0.01409898, 0.01413557, 0.03762516, 0.04682989, 0.01860955, 0.0174771, 0.0142066, 0.01364226, 0.03883273, 0.04598524, 0.01753651, 0.01649258, 0.01398464, 0.0146192, 0.03819777, 0.04579207, 0.01784429, 0.01659946, 0.01345087, 0.01313362, 0.03869194, 0.04274672, 0.01647191, 0.01429782, 0.01366392, 0.01282004, 0.04293218, 0.04331661, 0.01490902, 0.01101734, 0.00874078, 0.00742999, 0.02765712, 0.03337143, 0.01066638, 0.01213768, 0.00852353, 0.00957446, 0.03060486, 0.02826335, 0.01303951, 0.01469354, 0.00836452, 0.01294453, 0.03152227, 0.03707717, 0.0122775, 0.01367276, 0.00742374, 0.01551386, 0.04176067, 0.05486005, 0.01379897, 0.01709882, 0.00835681, 0.01739287, 0.0480555, 0.0623236, 0.01615201, 0.0191594, 0.00851252, 0.01800444, 0.04596654, 0.06614372, 0.0190576, 0.01964862, 0.00787405, 0.01692851, 0.04304142, 0.06037464, 0.01755874, 0.01982236, 0.00718007, 0.01857431, 0.04700422, 0.06336873, 0.01894506, 0.0217002, 0.00660255, 0.01878706, 0.04777944, 0.05788758, 0.01734471, 0.02160784, 0.006196, 0.01593619, 0.04149023, 0.05053385, 0.01749792, 0.02107883, 0.00542147, 0.01460517, 0.04718729, 0.05431904, 0.01920557, 0.02166336, 0.00549548, 0.01585624, 0.05466738, 0.05916256, 0.01949127, 0.02115585, 0.00466474, 0.01476068, 0.05290438, 0.06903039, 0.01785495, 0.01991364, 0.00448723, 0.01503493, 0.04265625, 0.06598838, 0.01698263, 0.01963815, 0.00435083, 0.01464502, 0.04294734, 0.06667896, 0.01697928, 0.02005745, 0.00417141, 0.01424704, 0.04299984, 0.06485528, 0.01819898, 0.02183396, 0.00415287, 0.01504039, 0.05262624, 0.07979982, 0.01872905, 0.02139429, 0.00383808, 0.01509036, 0.05134146, 0.07017503, 0.01950853, 0.02249845, 0.00377926, 0.01460291, 0.05307847, 0.06320262, 0.01742184, 0.02107, 0.00402044, 0.01467518, 0.05005703, 0.06403658, 0.01765366, 0.0210287, 0.0040673, 0.01451165, 0.05233505, 0.06885091, 0.01653773, 0.0219046, 0.00403037, 0.01618423, 0.05307075, 0.06527819, 0.01680465, 0.02143065, 0.00420147, 0.01591591, 0.05284204, 0.06586304, 0.01545833, 0.02073878, 0.0042088, 0.01651943, 0.05646054, 0.07223859, 0.01791484, 0.02168344, 0.00430417, 0.01732344, 0.06045145, 0.07401071, 0.01762745, 0.02199407, 0.00438989, 0.01818586, 0.05881261, 0.07378338, 0.01793659, 0.02245623, 0.00456557, 0.01822054, 0.05742349, 0.0737425, 0.01749724, 0.02009072, 0.00466478, 0.01713027, 0.05518541, 0.07103804, 0.01793789, 0.02106563, 0.00466245, 0.01687, 0.06044157, 0.07618423, 0.01543339, 0.0205832, 0.0046741, 0.01871786, 0.05995198, 0.07430025, 0.01590073, 0.01984969, 0.00444361, 0.01662304, 0.05919923, 0.068434, 0.01641931, 0.0217958, 0.00443944, 0.01664158, 0.05467309, 0.06926285, 0.01945844, 0.02425099, 0.0045641, 0.01666488, 0.05369912, 0.06848609, 0.01677354, 0.02160787, 0.00441332, 0.01754986, 0.04813159, 0.06362029, 0.01659308, 0.02021192, 0.00465271, 0.01593538, 0.04652617, 0.06452042, 0.01668718, 0.02054179, 0.0047695, 0.01698976, 0.04817433, 0.06498825, 0.01795355, 0.02083778, 0.00472282, 0.01763914, 0.05178398, 0.06621286, 0.01806655, 0.02175139, 0.00490833, 0.01824692, 0.04944945, 0.06346069, 0.01894413, 0.02111699, 0.00472257, 0.01733759, 0.04582595, 0.05832282, 0.0175977, 0.02058235, 0.00461229, 0.01723533, 0.0449523, 0.05883745, 0.01725013, 0.02128307, 0.00468703, 0.01820138, 0.04886984, 0.06552646, 0.01702147, 0.02080454, 0.00470094, 0.01802112, 0.04606343, 0.06473926, 0.01801534, 0.02078437, 0.00452223, 0.01649576, 0.04677411, 0.06578017, 0.01667988, 0.02136181, 0.00440844, 0.01658296, 0.04513361, 0.06384689, 0.01777423, 0.02201258, 0.00466222, 0.01647291, 0.04747059, 0.06367626, 0.01744906, 0.02051427, 0.00463075, 0.01696314, 0.04344389, 0.0584592, 0.01731839, 0.01927273, 0.00452282, 0.01619776, 0.04054669, 0.05273117, 0.01668135, 0.0195903, 0.00449972, 0.01612321, 0.03998246, 0.05446612, 0.01788875, 0.02029823, 0.00459635, 0.01622911, 0.0448065, 0.06147964, 0.01810811, 0.01998107, 0.00462631, 0.01626191, 0.04508672, 0.06193062, 0.01919309, 0.01970932, 0.00458154, 0.01448003, 0.04370647, 0.05850437, 0.01665789, 0.01814202, 0.00454941, 0.01349493, 0.04145073, 0.05422214, 0.0173878, 0.01840069, 0.00459469, 0.01264076, 0.0419498, 0.05412705, 0.01647166, 0.01758, 0.00447488, 0.0130754, 0.04086824, 0.0533882, 0.01683104, 0.01773582, 0.00447428, 0.01268389, 0.04109325, 0.05317685, 0.01555639, 0.01709064, 0.00428459, 0.01227229, 0.04239091, 0.05315702, 0.01660031, 0.01793249, 0.00423347, 0.01261525, 0.04457359, 0.05341657, 0.01635106, 0.01706538, 0.00415758, 0.01265646, 0.0436796, 0.05351234, 0.0167696, 0.0171023, 0.00426826, 0.01223589, 0.04448466, 0.0522255, 0.01585165, 0.01672916, 0.00425787, 0.01257862, 0.04285159, 0.05359536, 0.01657164, 0.01764636, 0.0042179, 0.01240167, 0.04492236, 0.05006168, 0.01625744, 0.01655864, 0.00416503, 0.01196411, 0.04313127, 0.04795536, 0.01622935, 0.0157563, 0.00420461, 0.01121597, 0.04090623, 0.04297161, 0.01362031, 0.01527194, 0.00410431, 0.0104299, 0.03713492, 0.04249514, 0.01409238, 0.01540498, 0.00414073, 0.00972096, 0.03632523, 0.03717261, 0.01331738, 0.01444275, 0.0040838, 0.01003002, 0.03581486, 0.03766309, 0.01362817, 0.01488639, 0.00422571, 0.01026874, 0.03606149, 0.0364792, 0.01249454, 0.01384547, 0.00422339, 0.00984025, 0.0329846, 0.0339705, 0.01246348, 0.01389711, 0.0040261, 0.00879844, 0.03197806, 0.0381558, 0.01301424, 0.01471794, 0.00393193, 0.0085918, 0.02946964, 0.03589414, 0.0129586, 0.01289243, 0.00385311, 0.00752701, 0.02889186, 0.03307338, 0.01186323, 0.0121236, 0.00391466, 0.00777629, 0.02831107, 0.03457356, 0.01105379, 0.01247317, 0.00397833, 0.00844993, 0.02842263, 0.03466451, 0.01121265, 0.01203735, 0.00406146, 0.00860339, 0.02548466, 0.03470834, 0.01156052, 0.01166955, 0.00380128, 0.0075067, 0.02057945, 0.02787643, 0.00936365, 0.01220283, 0.00387658, 0.00734641, 0.02168763, 0.03331703, 0.01057971, 0.01253758, 0.00369438, 0.00709637, 0.02439536, 0.02765396, 0.00899443, 0.01166186, 0.00377735, 0.00720496, 0.02052582, 0.02926874, 0.00888491, 0.01124377, 0.00358231, 0.00681164, 0.02149788, 0.02571126, 0.00815234, 0.01117349, 0.003299, 0.00733828, 0.02223061, 0.027108, 0.00876515, 0.0112565, 0.00329154, 0.00781709, 0.02238252, 0.03114249, 0.00842984, 0.01094092, 0.00324884, 0.00732549, 0.01797935, 0.02804056, 0.00823864, 0.01044915, 0.00321535, 0.0072703, 0.01723187, 0.02463033, 0.00775587, 0.01014702, 0.00327893, 0.0072676, 0.018621, 0.02532604, 0.00909555, 0.01175153, 0.00350694, 0.0082771, 0.02150451, 0.0278755, 0.00914378, 0.01174758, 0.00354381, 0.00778816, 0.01815259, 0.02269937, 0.00957011, 0.01160705, 0.00351328, 0.00909458, 0.0273745, 0.03373364, 0.00995024, 0.01464849, 0.00393617, 0.00846266, 0.02674553, 0.03679335, 0.01145793, 0.01523487, 0.00394244, 0.00830764, 0.02920936, 0.03902437, 0.01146207, 0.01506552, 0.00392053, 0.00874822, 0.02792393, 0.03742952, 0.01140552, 0.01524245, 0.0039297, 0.00875129, 0.02703266, 0.03492902, 0.01036119, 0.01495678, 0.00387491, 0.00839499, 0.02564554, 0.03404715, 0.01066582, 0.01459611, 0.0038524, 0.008154, 0.0255723, 0.03411832, 0.01038735, 0.01364674, 0.00388562, 0.00864124, 0.02428804, 0.03343287, 0.01040951, 0.01302178, 0.00396366, 0.00838622, 0.02151071, 0.03180914, 0.00876339, 0.01179857, 0.00387166, 0.00844621, 0.02157544, 0.03119538, 0.01003897, 0.01305808, 0.00400032, 0.0087169, 0.02313021, 0.0340225, 0.01050711, 0.01447187, 0.00409551, 0.00909628, 0.02792615, 0.033253, 0.0126576, 0.01370069, 0.00372309, 0.00769714, 0.0229924, 0.02631381, 0.01025207, 0.01363559, 0.00375991, 0.00741281, 0.02531941, 0.02759535, 0.01038309, 0.01275652, 0.00397656, 0.00787891, 0.0266774, 0.0380199, 0.01152907, 0.0084322, 0.00376681, 0.00901546, 0.02644671, 0.03468424, 0.01132077, 0.00803557, 0.00377948, 0.00882138, 0.02445121, 0.03303498, 0.01014744, 0.00906337, 0.00381724, 0.00831379, 0.02332496, 0.03268285, 0.0109108, 0.00880207, 0.00397008, 0.01004733, 0.02739903, 0.03310021, 0.01162283, 0.01064218, 0.00396515, 0.01048443, 0.02759791, 0.03347338, 0.01118558, 0.0100619, 0.00393192, 0.01051165, 0.02754294, 0.02812632, 0.00937051, 0.0084054, 0.00384985, 0.00940562, 0.02829115, 0.02537391, 0.01017761, 0.00989453, 0.00370124, 0.00845558, 0.03053194, 0.02901896, 0.01016236, 0.01267368, 0.00410928, 0.01108419, 0.02963913, 0.03595647, 0.01142705, 0.01308339, 0.00390004, 0.0121081, 0.03476263, 0.03270922, 0.00944906, 0.01166156, 0.0037362, 0.01007997, 0.02990431, 0.03326943, 0.01044306, 0.0135513, 0.00364735, 0.01106061, 0.03333312, 0.03714203, 0.01040927, 0.011286, 0.00372215, 0.0107838, 0.02872283, 0.03441721, 0.01083824, 0.01058406, 0.00394616, 0.01092926, 0.03147751, 0.03849286, 0.011062, 0.0105754, 0.00394421, 0.01087653, 0.03510081, 0.04213398, 0.01294719, 0.01036987, 0.00403575, 0.01086144, 0.03473469, 0.04159089, 0.01200358, 0.00947175, 0.00393101, 0.01090308, 0.03155068, 0.04393671, 0.01214574, 0.00937039, 0.00391245, 0.01048973, 0.02957405, 0.04403551, 0.01200425, 0.01113291, 0.00392457, 0.01094912, 0.02779421, 0.0478407, 0.01333258, 0.01215256, 0.00436495, 0.01084628, 0.03163461, 0.04597335, 0.01341071, 0.01333189, 0.00432789, 0.0124659, 0.03052729, 0.04961699, 0.0118742, 0.01130759, 0.00384614, 0.00984246, 0.0250333, 0.03432683, 0.00912217, 0.01293916, 0.00394195, 0.00996064, 0.02624986, 0.03640584, 0.01052392, 0.01383448, 0.00392899, 0.01037398, 0.03017859, 0.03826674, 0.00994278, 0.01261706, 0.00385126, 0.0106664, 0.02729642, 0.03705709, 0.00985307, 0.01314782, 0.0039347, 0.01066296, 0.02866305, 0.03567383, 0.00923183, 0.01329178, 0.00389912, 0.01028762, 0.02767119, 0.03823157, 0.00959424, 0.01335569, 0.00393288, 0.01059182, 0.02853364, 0.04007783, 0.00888039, 0.01279109, 0.00390279, 0.01047008, 0.02776085, 0.03957768, 0.00949635, 0.01258661, 0.0038955, 0.00966332, 0.02721686, 0.03662787, 0.00836615, 0.01261253, 0.00376191, 0.00898596, 0.02690897, 0.03687165, 0.00921775, 0.01324021, 0.0038032, 0.00892165, 0.02854786, 0.03930536, 0.00933718, 0.01339873, 0.00381546, 0.00975562, 0.02790662, 0.03798031, 0.0095297, 0.01264973, 0.00375833, 0.00888632, 0.02714206, 0.03780645, 0.00870143, 0.01278643, 0.00375301, 0.0093809, 0.02694739, 0.03764745, 0.00935999, 0.01335058, 0.00377582, 0.009318, 0.02838304, 0.03933828, 0.00905052, 0.0129573, 0.00375816, 0.00948226, 0.02817076, 0.03959192, 0.00939497, 0.01300038, 0.00379965, 0.00940996, 0.02735272, 0.03599742, 0.00821817, 0.01188829, 0.00372111, 0.00933022, 0.02638702, 0.03552167, 0.0089375, 0.01294267, 0.00375088, 0.00863907, 0.02780258, 0.03976154, 0.00881645, 0.01309046, 0.00370552, 0.00937797, 0.02796014, 0.03963359, 0.00918447, 0.01301878, 0.0039043, 0.0101836, 0.03042831, 0.03985465, 0.00926602, 0.01324949, 0.00407238, 0.00989533, 0.02932541, 0.0401373, 0.01037647, 0.0142058, 0.00412074, 0.00977371, 0.0312263, 0.04369944, 0.00996368, 0.01449283, 0.00406673, 0.01070709, 0.03197795, 0.04257235, 0.0100427, 0.01365072, 0.00409188, 0.01048632, 0.03016063, 0.04191064, 0.00929855, 0.0128967, 0.00398436, 0.00920544, 0.02806982, 0.04088151, 0.00983937, 0.01378448, 0.00400022, 0.00945297, 0.03029399, 0.04342682, 0.00912562, 0.01331412, 0.00405488, 0.01015106, 0.02960753, 0.0434297, 0.00999382, 0.01283033, 0.00393474, 0.0091224, 0.02903334, 0.04072185, 0.00824013, 0.01306136, 0.00401075, 0.00993358, 0.02893159, 0.03956649, 0.00946762, 0.01351773, 0.00389382, 0.01077896, 0.03162468, 0.04131205, 0.00890426, 0.01232276, 0.00378436, 0.01043738, 0.03018672, 0.03910089, 0.00877445, 0.01230042, 0.00367445, 0.00873409, 0.02719359, 0.03585634, 0.00777357, 0.0123704, 0.00372046, 0.0083956, 0.0268416, 0.03616574, 0.00823038, 0.01247635, 0.00367183, 0.00797137, 0.0263833, 0.03475782, 0.00794512, 0.01220703, 0.00367085, 0.00857085, 0.02545622, 0.0383695, 0.00827764, 0.01214485, 0.00347668, 0.0080301, 0.02364579, 0.03386016, 0.00733385, 0.0108186, 0.00327372, 0.00772162, 0.02360522, 0.03666991, 0.00813373, 0.01251433, 0.00346318, 0.00804101, 0.02485851, 0.03584477, 0.00781354, 0.01222477, 0.00364098, 0.00845992, 0.02613983, 0.03663912, 0.00856326, 0.01218974, 0.00363191, 0.00820594, 0.02505314, 0.03475032, 0.00785442, 0.01153554, 0.00363316, 0.00875339, 0.02566648, 0.03656413, 0.00839734, 0.01246784, 0.00374894, 0.00876529, 0.0273282, 0.04041118, 0.00848938, 0.0128014, 0.00385157, 0.00933175, 0.02735106, 0.0408871, 0.00928632, 0.01337281, 0.0040256, 0.00922557, 0.02756157, 0.04267877, 0.00873423, 0.01356398, 0.00412121, 0.00997336, 0.02966825, 0.04535811, 0.00995584, 0.01426072, 0.0042632, 0.01003577, 0.03221621, 0.05054981, 0.00994868, 0.01445508, 0.00403309, 0.01019313, 0.03347871, 0.05130091, 0.01029929, 0.01444075, 0.00420506, 0.01050889, 0.03248702, 0.049135, 0.00920429, 0.01353214, 0.00413669, 0.00996724, 0.03097569, 0.04877848, 0.01032425, 0.01470141, 0.00425174, 0.01105102, 0.03630176, 0.05469517, 0.0111083, 0.01640869, 0.00439049, 0.01170283, 0.03726623, 0.06133223, 0.01203318, 0.01650429, 0.00451477, 0.01140618, 0.03719418, 0.05720009, 0.01092785, 0.01591157, 0.00445742, 0.01162688, 0.03726158, 0.05816582, 0.01210045, 0.01795163, 0.00442828, 0.01147739, 0.04088764, 0.06136392, 0.01131351, 0.01725831, 0.00431173, 0.01217505, 0.03964302, 0.05917278, 0.01201476, 0.01809154, 0.00461048, 0.01160542, 0.03991716, 0.05772052, 0.01168957, 0.01904778, 0.00476606, 0.01141722, 0.03979903, 0.06083968, 0.01327719, 0.01936329, 0.00471255, 0.01128942, 0.04354576, 0.06666429, 0.01291262, 0.01913631, 0.00474638, 0.01254224, 0.04283852, 0.06916267, 0.01375519, 0.01965051, 0.00497422, 0.01227924, 0.0422142, 0.07041601, 0.01290197, 0.01865864, 0.00492768, 0.01371585, 0.04113527, 0.07147155, 0.01282609, 0.01826077, 0.00488129, 0.01292626, 0.03867022, 0.06676403, 0.01321372, 0.01930353, 0.00507171, 0.01450302, 0.04044142, 0.0746219, 0.01398724, 0.01989961, 0.0051151, 0.01373793, 0.04005313, 0.07350834, 0.01353181, 0.0187365, 0.00517523, 0.01363556, 0.03628322, 0.06923476, 0.01354534, 0.01950128, 0.00517667, 0.01267585, 0.0379649, 0.07015067, 0.01344906, 0.01997383, 0.00498752, 0.01305693, 0.03857016, 0.07165495, 0.01392882, 0.02013823, 0.00507859, 0.01325789, 0.0397532, 0.06985658, 0.0125759, 0.01957824, 0.00490244, 0.01403418, 0.03859149, 0.07130335, 0.01379094, 0.02181185, 0.00509066, 0.01490235, 0.04369076, 0.07285643, 0.0138833, 0.02076006, 0.00486977, 0.01481543, 0.03924504, 0.07057395, 0.01436941, 0.02073784, 0.00504623, 0.01492573, 0.04007272, 0.06568183, 0.01237955, 0.02032386, 0.00509151, 0.01473509, 0.03976339, 0.07523924, 0.01316088, 0.0205655, 0.0047681, 0.01341094, 0.04421858, 0.08199047, 0.01301317, 0.0209336, 0.00506318, 0.01589067, 0.04415602, 0.08278492, 0.01347312, 0.02048183, 0.00508484, 0.01485041, 0.04453712, 0.07698864, 0.01219184, 0.02017704, 0.00488733, 0.01443866, 0.0393566, 0.08214791, 0.01306265, 0.02034921, 0.00473976, 0.01332759, 0.04441052, 0.0840295, 0.01264635, 0.02048252, 0.00486226, 0.01275649, 0.03973284, 0.07887716, 0.01138884, 0.01690654, 0.00463439, 0.0130383, 0.03973207, 0.07754094, 0.01075806, 0.01654681, 0.00456406, 0.01269003, 0.03927246, 0.07943939, 0.01115973, 0.0165298, 0.00460606, 0.01367191, 0.04262523, 0.08066122, 0.01089575, 0.01400334, 0.00430477, 0.01270463, 0.04092978, 0.08347725, 0.01130321, 0.01428876, 0.00416078, 0.01294015, 0.04075589, 0.08248841, 0.01070692, 0.01330052, 0.00410358, 0.01215237, 0.04016009, 0.081101, 0.01211023, 0.01465848, 0.00426683, 0.01241144, 0.04105216, 0.08185548, 0.01196242, 0.01513229, 0.00416356, 0.01268221, 0.03886687, 0.07864013, 0.01253519, 0.01617555, 0.00456685, 0.0140496, 0.03993054, 0.08341691, 0.01201475, 0.01687976, 0.00461516, 0.01399557, 0.03903491, 0.07906066, 0.01170888, 0.01602459, 0.00451411, 0.01398806, 0.04158393, 0.08420279, 0.01201867, 0.01526625, 0.00437269, 0.01386362, 0.03941755, 0.08445208, 0.01283719, 0.01568681, 0.00448224, 0.01338605, 0.03900276, 0.0826926, 0.0123765, 0.01512615, 0.00443119, 0.01297562, 0.03676238, 0.08454187, 0.0125148, 0.01598802, 0.0045894, 0.0136602, 0.04147479, 0.08620024, 0.01224272, 0.0163338, 0.00463944, 0.01518131, 0.04047787, 0.08716297, 0.01224778, 0.01554746, 0.00463307, 0.01426782, 0.0389935, 0.08843141, 0.01146477, 0.0142273, 0.00453603, 0.0137033, 0.0383386, 0.08455206, 0.01127453, 0.01393471, 0.0043951, 0.01286083, 0.03918124, 0.08218431, 0.01058213, 0.01341637, 0.00423097, 0.01398935, 0.03833492, 0.07654472, 0.01146803, 0.01304752, 0.00434348, 0.01265437, 0.03472778, 0.07011906, 0.00971455, 0.01145862, 0.00415814, 0.0132076, 0.03344082, 0.07089344, 0.00936403, 0.01306241, 0.00395245, 0.01319627, 0.03593313, 0.07641019, 0.00915332, 0.01352771, 0.00389034, 0.01340892, 0.03434506, 0.07784644, 0.01075881, 0.01333193, 0.00394872, 0.0118625, 0.03224247, 0.07092481, 0.00913549, 0.01187714, 0.00391334, 0.01346813, 0.03301606, 0.07358918, 0.01022553, 0.01373507, 0.00408891, 0.0137764, 0.03564164, 0.07341174, 0.00944583, 0.01390065, 0.00399493, 0.01382783, 0.03525884, 0.07127927, 0.00975412, 0.01408601, 0.0039012, 0.01358442, 0.03270678, 0.07216346, 0.00935755, 0.01417962, 0.00394763, 0.01401287, 0.03353542, 0.07320448, 0.01035289, 0.01411347, 0.00391197, 0.01340003, 0.03692669, 0.07827315, 0.00996024, 0.01429366, 0.00392896, 0.01398301, 0.03489564, 0.07278939, 0.00945802, 0.01362341, 0.00385235, 0.013306, 0.03283514, 0.07184036, 0.00942653, 0.01384668, 0.00385881, 0.01340159, 0.03385545, 0.0725619, 0.01007337, 0.01463553, 0.00379365, 0.01273058, 0.03516335, 0.07605985, 0.00916728, 0.01413589, 0.00365102, 0.0132366, 0.03460672, 0.07798918, 0.01055667, 0.01533126, 0.00389811, 0.01221659, 0.03340349, 0.07151146, 0.00945867, 0.01457499, 0.0038357, 0.01289389, 0.03355803, 0.07408705, 0.01002022, 0.01492382, 0.00384254, 0.01271397, 0.03369711, 0.07779112, 0.00943932, 0.01469689, 0.00385882, 0.01361854, 0.03328569, 0.07940684, 0.01039548, 0.01530425, 0.00392686, 0.01338576, 0.03294788, 0.07877927, 0.00987768, 0.01501604, 0.0039113, 0.01356107, 0.03338406, 0.08146368, 0.01056936, 0.01645263, 0.00394148, 0.01323081, 0.035149, 0.08182231, 0.01066971, 0.01683525, 0.00397482, 0.01380962, 0.03330795, 0.07607227, 0.01059577, 0.01755425, 0.00407341, 0.01296298, 0.03173084, 0.06865805, 0.00890631, 0.01608647, 0.00404584, 0.01248899, 0.03188347, 0.06929539, 0.01070175, 0.01930468, 0.00413453, 0.01213093, 0.03454795, 0.07267559, 0.01241128, 0.02440436, 0.00462269, 0.01445933, 0.03562888, 0.08419088, 0.01339106, 0.02601922, 0.00463299, 0.01487958, 0.03634099, 0.0870319, 0.01042489, 0.02409784, 0.00462174, 0.01281022, 0.03420972, 0.07031873, 0.01136293, 0.02219302, 0.00447193, 0.01243835, 0.03846544, 0.08166182, 0.01225308, 0.02015447, 0.00395306, 0.01193345, 0.03512447, 0.08317807, 0.01082861, 0.01931398, 0.00445965, 0.01374736, 0.03193482, 0.07931791, 0.01066507, 0.02216766, 0.00468608, 0.01360675, 0.03168452, 0.08225761, 0.01091576, 0.02163557, 0.00462595, 0.01263887, 0.03417946, 0.07672091, 0.01021211, 0.02051074, 0.00458711, 0.01407365, 0.03158741, 0.0771309, 0.00996586, 0.01930294, 0.00444359, 0.01288716, 0.03065245, 0.08269946, 0.00962189, 0.01971393, 0.00467679, 0.01429408, 0.03014204, 0.08909178, 0.01106381, 0.02261529, 0.00512023, 0.01430896, 0.03128508, 0.09380295, 0.01022394, 0.02177778, 0.00503776, 0.01466174, 0.0296176, 0.09131724, 0.00909254, 0.02059226, 0.00458958, 0.01351332, 0.02691042, 0.08329318, 0.00852542, 0.01974279, 0.00444832, 0.01296514, 0.02613653, 0.08140212, 0.00866275, 0.01968696, 0.00431558, 0.01308664, 0.02787836, 0.08561001, 0.00867804, 0.01919908, 0.00425302, 0.01374016, 0.02645586, 0.08501214, 0.00913901, 0.02017387, 0.00440528, 0.0135761, 0.0261685, 0.0819581, 0.00831788, 0.019897, 0.00445196, 0.01364283, 0.02608862, 0.08120642, 0.00918164, 0.02043049, 0.00441347, 0.01395907, 0.02841073, 0.08566154, 0.00914154, 0.02055379, 0.00442581, 0.01462699, 0.02924325, 0.08886677, 0.00973472, 0.02080989, 0.00450545, 0.01502516, 0.02963627, 0.08930627, 0.00908124, 0.01986615, 0.00463497, 0.01542408, 0.02881498, 0.08985926, 0.00983573, 0.02137737, 0.00472777, 0.01567367, 0.03093444, 0.09378684, 0.00966958, 0.02136393, 0.00472704, 0.01600954, 0.02992559, 0.0927249, 0.01005062, 0.02212707, 0.00477021, 0.01632259, 0.03097693, 0.09346916, 0.00946083, 0.02274275, 0.00479246, 0.01608895, 0.03038904, 0.09477384, 0.0101346, 0.02461656, 0.00489774, 0.01623564, 0.0312101, 0.0998749, 0.00997437, 0.02419974, 0.00469446, 0.01426538, 0.03092377, 0.09844696, 0.01114716, 0.02413987, 0.00458594, 0.01424092, 0.02969115, 0.09228848, 0.00981717, 0.02293104, 0.00427904, 0.0132017, 0.02735007, 0.09262617, 0.01044144, 0.02408344, 0.00429597, 0.01388539, 0.03002167, 0.10325834, 0.01019574, 0.02316822, 0.00440617, 0.01502959, 0.0314168, 0.10766196, 0.01094375, 0.02583638, 0.00447838, 0.01448967, 0.03113073, 0.10332745, 0.01003482, 0.02409059, 0.00456521, 0.01456787, 0.0328656, 0.11689506, 0.01291922, 0.02639571, 0.00558274, 0.0170882, 0.03612078, 0.12408584, 0.01216031, 0.02588606, 0.00527201, 0.01840354, 0.03645897, 0.11740196, 0.01170789, 0.02604961, 0.00526876, 0.01760891, 0.0336161, 0.1090833, 0.01188722, 0.0274433, 0.00512996, 0.0180716, 0.03443906, 0.11085249, 0.01199718, 0.02907105, 0.00519655, 0.01772184, 0.03603473, 0.1089384, 0.01229923, 0.02954227, 0.00557877, 0.01905295, 0.03620888, 0.10516325, 0.01230935, 0.02900346, 0.00550736, 0.01911918, 0.0380922, 0.1064897, 0.01164402, 0.02830336, 0.00539788, 0.01814402, 0.03659289, 0.10449923, 0.01264902, 0.0284392, 0.0056839, 0.01933702, 0.04250352, 0.11796049, 0.01375483, 0.03022776, 0.00617322, 0.0219981, 0.0431664, 0.12721546, 0.01530702, 0.03162944, 0.00654437, 0.02175755, 0.04224898, 0.12338673, 0.01402065, 0.02911115, 0.00614954, 0.02132175, 0.04089469, 0.12264358, 0.0153175, 0.03013379, 0.00603226, 0.02227332, 0.04280654, 0.12745373, 0.01526227, 0.03067318, 0.00593335, 0.02276779, 0.04075924, 0.12842341, 0.01598427, 0.0304458, 0.00573417, 0.02210295, 0.03911076, 0.12193902, 0.01462641, 0.02961093, 0.00582587, 0.02053062, 0.04009033, 0.12386881, 0.01522282, 0.03146023, 0.00589223, 0.01942812, 0.04218483, 0.12761883, 0.01475545, 0.0314878, 0.0059604, 0.02099352, 0.03892061, 0.12348425, 0.01487242, 0.0301402, 0.00602431, 0.01902303, 0.03863075, 0.12071197, 0.01438228, 0.03080972, 0.00587779, 0.02047803, 0.03622305, 0.12824126, 0.01729544, 0.03252373, 0.00562976, 0.02092618, 0.04147815, 0.13477276, 0.01587857, 0.03437655, 0.00613877, 0.02326041, 0.04249747, 0.13797936, 0.01634868, 0.03417153, 0.00612762, 0.02276677, 0.04322334, 0.13697009, 0.01571713, 0.03443584, 0.00600894, 0.02279849, 0.0450268, 0.13608418, 0.01756777, 0.03689004, 0.00635888, 0.02315598, 0.04671784, 0.144376, 0.0174262, 0.03599993, 0.00641161, 0.0245041, 0.04571383, 0.14542496, 0.0188131, 0.03774671, 0.00662917, 0.02499628, 0.04655085, 0.15188661, 0.01857201, 0.03878777, 0.00704545, 0.02485903, 0.04564422, 0.14770684, 0.0199489, 0.03985086, 0.00700068, 0.02464422, 0.04868416, 0.15391997, 0.02027037, 0.03969947, 0.00723047, 0.02644492, 0.04910541, 0.15543155, 0.02189545, 0.04274076, 0.0072529, 0.02638714, 0.0492803, 0.15466623, 0.02088939, 0.04052206, 0.00716179, 0.02718187, 0.04748609, 0.147543, 0.02088509, 0.04193587, 0.00705675, 0.02653746, 0.04885073, 0.14918491, 0.01994258, 0.03983053, 0.00728942, 0.0283899, 0.04638266, 0.14385286, 0.01931637, 0.04171026, 0.00728811, 0.02787784, 0.04515868, 0.14418407, 0.01770838, 0.0398654, 0.00704969, 0.02857126, 0.04815797, 0.14130573, 0.01971106, 0.04481689, 0.00789187, 0.02952806, 0.05350557, 0.15013222, 0.02169785, 0.04498491, 0.00805752, 0.03205996, 0.05294444, 0.14892851, 0.02253037, 0.04696335, 0.00833061, 0.03316494, 0.05136151, 0.14931166, 0.02019086, 0.04770179, 0.00838453, 0.03314416, 0.05096187, 0.14798456, 0.02212042, 0.0480038, 0.00818918, 0.03180695, 0.05220399, 0.1501966, 0.02194657, 0.04612561, 0.00798285, 0.03268899, 0.05030391, 0.15137425, 0.02251073, 0.04621086, 0.00818196, 0.03079393, 0.05164468, 0.14695698, 0.02085165, 0.04285743, 0.00759987, 0.02934247, 0.05051677, 0.14438522, 0.02293892, 0.04364518, 0.00753054, 0.02915676, 0.0494097, 0.14619063, 0.02279546, 0.04273984, 0.00727534, 0.02940233, 0.04826459, 0.15250042, 0.02182677, 0.04337538, 0.00770893, 0.03035196, 0.04990356, 0.15792768, 0.02110396, 0.04257684, 0.00788726, 0.03192496, 0.05133127, 0.15530038, 0.0229121, 0.04284108, 0.00856377, 0.03452629, 0.05894328, 0.1643609, 0.02457501, 0.04188159, 0.0084526, 0.03122618, 0.04798659, 0.157192, 0.02406933, 0.03748075, 0.00745396, 0.02756434, 0.04698613, 0.15842943, 0.02311493, 0.04023201, 0.00812156, 0.02996784, 0.05016131, 0.15610412, 0.02412874, 0.04142782, 0.0080198, 0.02967886, 0.05071047, 0.14951298, 0.02257754, 0.04012563, 0.00790588, 0.02964696, 0.050513, 0.15131108, 0.02487842, 0.04187263, 0.00843897, 0.03031528, 0.04804996, 0.14414138, 0.02302126, 0.04010678, 0.00828567, 0.02945564, 0.04682231, 0.14725527, 0.02499641, 0.04184288, 0.00789239, 0.02822007, 0.05100905, 0.15486862, 0.02660287, 0.04198837, 0.0082411, 0.02999697, 0.04856115, 0.14846091, 0.02803699, 0.04367129, 0.00820164, 0.03075757, 0.0465361, 0.14764713, 0.02467669, 0.04207863, 0.00799311, 0.02977137, 0.04177359, 0.13630728, 0.02525373, 0.04496142, 0.00816464, 0.02862869, 0.04802527, 0.13739583, 0.02485923, 0.0415074, 0.00776625, 0.02886373, 0.04683772, 0.13633877, 0.02697395, 0.04406598, 0.00770315, 0.02867177, 0.04939345, 0.14469269, 0.02552761, 0.04214796, 0.00772951, 0.0284239, 0.0492127, 0.14795296, 0.02685625, 0.04709877, 0.00806359, 0.02800175, 0.05335902, 0.15229951, 0.02671301, 0.04806386, 0.00786979, 0.02829012, 0.0487477, 0.15219997, 0.0253495, 0.04498039, 0.00815214, 0.02797688, 0.0490756, 0.14299124, 0.02325309, 0.04327025, 0.0078946, 0.02750731, 0.0501156, 0.14598216, 0.02816584, 0.04448686, 0.00767026, 0.02823828, 0.05458015, 0.15533526, 0.02848446, 0.0469361, 0.00769158, 0.03033565, 0.05513332, 0.1548095, 0.02840162, 0.04631941, 0.00779662, 0.02896104, 0.05390164, 0.1552121, 0.0262439, 0.04542647, 0.00754132, 0.02784898, 0.05595498, 0.15661214, 0.02792547, 0.04805259, 0.00796705, 0.02979782, 0.05768108, 0.16032514, 0.02516286, 0.04539718, 0.00749091, 0.03029545, 0.05377409, 0.14693494, 0.02060132, 0.04480477, 0.00658577, 0.02813948, 0.05495178, 0.15285394, 0.01899906, 0.04270402, 0.00605148, 0.02539525, 0.04911239, 0.13432916, 0.01948772, 0.03809014, 0.00614574, 0.02266527, 0.04821222, 0.13760887, 0.01894007, 0.03794444, 0.0067985, 0.02759996, 0.04919054, 0.13836873, 0.02233455, 0.04183359, 0.00694681, 0.02902455, 0.0482632, 0.13477616, 0.02060938, 0.04168127, 0.00683986, 0.02788481, 0.04709609, 0.12893726, 0.02055444, 0.04091667, 0.00684906, 0.02584454, 0.05021623, 0.13921517, 0.02121681, 0.04225459, 0.00696278, 0.02791562, 0.04931514, 0.13658522, 0.02112246, 0.04355841, 0.0071017, 0.02760499, 0.04886499, 0.13915676, 0.02047172, 0.04494584, 0.00712233, 0.02839338, 0.0487856, 0.14094475, 0.02168939, 0.04793175, 0.00716007, 0.02783635, 0.05091072, 0.14130977, 0.02025464, 0.04693642, 0.00693782, 0.02731701, 0.04884659, 0.13204318, 0.02076984, 0.04742578, 0.00765716, 0.02646416, 0.04916174, 0.13063309, 0.02051566, 0.04555633, 0.00719079, 0.02651822, 0.04902204, 0.1298079, 0.0235377, 0.04984747, 0.00772959, 0.02725974, 0.05114155, 0.12909588, 0.02234512, 0.04767258, 0.00736367, 0.0274822, 0.04666017, 0.12368558, 0.02046128, 0.04580909, 0.00703074, 0.02606936, 0.04577484, 0.12352491, 0.01921593, 0.04698062, 0.00723575, 0.02626418, 0.04513292, 0.12978779, 0.0224725, 0.04944554, 0.00725223, 0.02624143, 0.04636626, 0.1290016, 0.01987999, 0.0478644, 0.00698851, 0.02676441, 0.04460599, 0.12841709, 0.02002129, 0.04975279, 0.00714879, 0.02613644, 0.04293978, 0.1239268, 0.0193446, 0.04926286, 0.00696465, 0.02583974, 0.04268651, 0.12744662, 0.02107789, 0.05181686, 0.00716389, 0.02648687, 0.04565301, 0.1343471, 0.02193485, 0.05043368, 0.00728807, 0.02798922, 0.04685488, 0.12405591, 0.0224431, 0.05074893, 0.00741734, 0.02778423, 0.04428486, 0.11063597, 0.02197611, 0.04624571, 0.00728959, 0.02651537, 0.04210259, 0.0996308, 0.02305482, 0.04145454, 0.00746357, 0.02592705, 0.03942067, 0.08539274, 0.02006464, 0.03814748, 0.00694924, 0.02490357, 0.03617923, 0.07887319, 0.02101888, 0.04157808, 0.0073259, 0.02663304, 0.03743026, 0.09398848, 0.02059445, 0.04419152, 0.00783595, 0.02783696, 0.04164743, 0.10092909, 0.02390068, 0.04790219, 0.00763151, 0.02769926, 0.04568719, 0.11415546, 0.02202479, 0.04393781, 0.00724326, 0.02881764, 0.0459148, 0.09883316, 0.02291071, 0.04347735, 0.00726903, 0.02820078, 0.04396962, 0.09948143, 0.02184863, 0.04146327, 0.00727815, 0.0275998, 0.04138018, 0.09310667, 0.02288162, 0.04391892, 0.00714083, 0.02592503, 0.04412832, 0.10128009, 0.02249554, 0.04164656, 0.00685676, 0.02625925, 0.04297546, 0.09694707, 0.02371801, 0.03959172, 0.00695903, 0.02529209, 0.04251014, 0.09379449, 0.02329861, 0.04806075, 0.00776873, 0.02849485, 0.04727876, 0.11650927, 0.02581445, 0.04957439, 0.00744275, 0.02546142, 0.04691675, 0.12635504, 0.02520743, 0.04905713, 0.00756626, 0.02623539, 0.04619884, 0.1295023, 0.02588368, 0.05051545, 0.00762859, 0.02542649, 0.04669796, 0.13079245, 0.02539343, 0.04979946, 0.00773848, 0.02597676, 0.0481145, 0.12487292, 0.02613907, 0.05138664, 0.0077259, 0.02442286, 0.0485895, 0.12441161, 0.02515379, 0.04859601, 0.00765257, 0.02512695, 0.04655631, 0.12163544, 0.02471196, 0.04933481, 0.00769695, 0.02457855, 0.04638117, 0.11798185, 0.02348261, 0.04826981, 0.00786348, 0.02535264, 0.04610106, 0.11761849, 0.02582701, 0.05218558, 0.00790948, 0.02556158, 0.04913945, 0.12404984, 0.02539002, 0.05092931, 0.00793414, 0.02644529, 0.04662085, 0.12008763, 0.02388226, 0.0484995, 0.00768036, 0.02500363, 0.04561797, 0.11631867, 0.02314505, 0.04788607, 0.00772006, 0.02584437, 0.04641824, 0.11595624, 0.02463633, 0.04921303, 0.0079508, 0.0257289, 0.04945149, 0.12537698, 0.0260737, 0.05033378, 0.00778937, 0.02715638, 0.04803794, 0.12610671, 0.02758124, 0.05102577, 0.00810914, 0.02677878, 0.04802627, 0.1226909, 0.02495994, 0.04899958, 0.00845239, 0.02794947, 0.04659877, 0.11904199, 0.02328332, 0.05042814, 0.00788514, 0.02643525, 0.04391634, 0.1213245, 0.02106689, 0.04730277, 0.00750833, 0.02547182, 0.04148961, 0.12143703, 0.02288977, 0.05209991, 0.00809676, 0.02710891, 0.04585413, 0.12092441, 0.02143562, 0.05437934, 0.00800517, 0.02710416, 0.04578188, 0.1099631, 0.02254199, 0.05314643, 0.0079966, 0.0268733, 0.0495509, 0.11745194, 0.02209435, 0.05572535, 0.00806216, 0.02786589, 0.05072612, 0.11573003, 0.02435282, 0.06349152, 0.00816774, 0.0282986, 0.05026201, 0.1151134, 0.02227122, 0.0630869, 0.00784206, 0.02805943, 0.05034636, 0.12011846, 0.02441644, 0.06418935, 0.00819737, 0.02742437, 0.04940757, 0.12206145, 0.02445532, 0.0655294, 0.00829158, 0.0279063, 0.04958051, 0.11992549, 0.02420295, 0.06194953, 0.00832065, 0.02699909, 0.05015934, 0.12246161, 0.02285763, 0.06274693, 0.00793567, 0.02799463, 0.0521425, 0.120275, 0.02277036, 0.06042785, 0.00748078, 0.02594385, 0.04908095, 0.11801247, 0.02302068, 0.06300537, 0.00775465, 0.02853226, 0.04934036, 0.11785085, 0.02159726, 0.06123052, 0.00783106, 0.02861262, 0.0508053, 0.11918925, 0.02161036, 0.06157541, 0.0079299, 0.03124481, 0.05317229, 0.12213089, 0.02431403, 0.06563905, 0.00831711, 0.03230849, 0.05524835, 0.12356982, 0.02401782, 0.06373556, 0.00821316, 0.03354931, 0.05479724, 0.12555401, 0.02495084, 0.06679912, 0.00873321, 0.03443548, 0.05555468, 0.12220857, 0.02310847, 0.06627349, 0.00845471, 0.03423956, 0.05722021, 0.12510322, 0.02418326, 0.06600472, 0.00808875, 0.03215753, 0.05572468, 0.12669119, 0.02334211, 0.06451538, 0.00801459, 0.03314712, 0.05466732, 0.12334748, 0.02317944, 0.06538921, 0.00801561, 0.0319813, 0.05434173, 0.12215164, 0.02159615, 0.06238196, 0.00800807, 0.03258466, 0.05517032, 0.12357696, 0.02333964, 0.0673544, 0.00829366, 0.0337047, 0.05845857, 0.1274794, 0.02348211, 0.06843472, 0.00851225, 0.03523673, 0.05643012, 0.12558904, 0.0231966, 0.06926712, 0.00839811, 0.03441108, 0.05442959, 0.12170836, 0.0219458, 0.06821037, 0.00859743, 0.03542046, 0.05536396, 0.11887532, 0.02321569, 0.06914068, 0.00872461, 0.03494266, 0.05573025, 0.12241133, 0.0233951, 0.06735363, 0.00869049, 0.03682083, 0.05618121, 0.12503478, 0.02524501, 0.07052612, 0.00858096, 0.03573507, 0.05760094, 0.12541148, 0.02244977, 0.06677426, 0.00889726, 0.03457234, 0.0540824, 0.11999166, 0.02320314, 0.062303, 0.0091012, 0.03256535, 0.05747387, 0.12021084, 0.02276685, 0.06026183, 0.00891993, 0.03473018, 0.05379872, 0.11723153, 0.02285528, 0.06108235, 0.00898191, 0.03114011, 0.05381088, 0.11872967, 0.02289598, 0.06118953, 0.00903443, 0.03218182, 0.05329624, 0.12031084, 0.02379574, 0.06307803, 0.00943112, 0.03259532, 0.05635204, 0.13090031, 0.02572308, 0.0696139, 0.00939479, 0.03514213, 0.05168621, 0.12772124, 0.02582202, 0.06921633, 0.00899937, 0.03396192, 0.05198383, 0.12252828, 0.02189751, 0.06559847, 0.00905066, 0.03534701, 0.05316673, 0.12610307, 0.02554885, 0.07581507, 0.00974556, 0.04067348, 0.06384806, 0.13498893, 0.02692157, 0.07866395, 0.00953924, 0.03917199, 0.06235014, 0.13403752, 0.02843952, 0.07642055, 0.00900455, 0.03825581, 0.05643185, 0.14413494, 0.02740029, 0.06895397, 0.00866192, 0.03964469, 0.05543269, 0.14633282, 0.02858924, 0.07604884, 0.00919171, 0.0313218, 0.04671209, 0.14830472, 0.02499403, 0.06931328, 0.00933368, 0.04579581, 0.06413392, 0.14681138, 0.02961051, 0.08521605, 0.01321467, 0.04275158, 0.05919294, 0.13898419, 0.0272778, 0.08277383, 0.01372178, 0.04699133, 0.06536599, 0.14081082, 0.02895726, 0.09020606, 0.0147451, 0.0443106, 0.06775665, 0.15026613, 0.03106941, 0.08994623, 0.01487545, 0.04648232, 0.06796341, 0.1469103, 0.03019087, 0.09414368, 0.01670547, 0.04958282, 0.07102568, 0.15780622, 0.02886611, 0.09723915, 0.01553063, 0.04476658, 0.06712222, 0.15275446, 0.03202789, 0.09402773, 0.01589558, 0.04331578, 0.06838648, 0.14705354, 0.03056393, 0.0848798, 0.01442934, 0.04179443, 0.05904211, 0.13423969, 0.03016714, 0.08690847, 0.01419227, 0.04111103, 0.05137929, 0.12323284, 0.02741247, 0.08150329, 0.01375726, 0.03978413, 0.05526721, 0.12836716, 0.03007068, 0.08493713, 0.01390721, 0.03868565, 0.05624091, 0.13040912, 0.02898532, 0.08085193, 0.01345852, 0.03977541, 0.05468569, 0.12710032, 0.02779185, 0.08155292, 0.01285742, 0.03657937, 0.05561817, 0.12669876, 0.02644762, 0.07792559, 0.01312526, 0.03868867, 0.05599169, 0.12603837, 0.02822406, 0.08401626, 0.01329455, 0.03758758, 0.06024012, 0.13232423, 0.0290455, 0.08519467, 0.01362968, 0.04237013, 0.06171959, 0.13356185, 0.02993018, 0.08528072, 0.01355698, 0.04147173, 0.06158445, 0.13452023, 0.02772822, 0.08238996, 0.01337383, 0.04045247, 0.06008237, 0.13513032, 0.02895966, 0.0824644, 0.01314224, 0.03863413, 0.06377895, 0.1391799, 0.02876408, 0.08465711, 0.01326515, 0.04005887, 0.06451487, 0.1384567, 0.02834278, 0.08352301, 0.01289902, 0.03876923, 0.06318624, 0.13946258, 0.02883649, 0.08025995, 0.01298758, 0.04019384, 0.0625024, 0.14292945, 0.0303779, 0.08349334, 0.01357643, 0.03896148, 0.06547462, 0.14420134, 0.02987731, 0.08450028, 0.0138981, 0.04140448, 0.07000834, 0.15082899, 0.03238532, 0.08775838, 0.01385665, 0.03899081, 0.06730012, 0.14319625, 0.02855324, 0.08285099, 0.01380226, 0.03833693, 0.06540845, 0.13639006, 0.02945258, 0.08428901, 0.01366852, 0.03789228, 0.06746714, 0.14134185, 0.02973126, 0.0828728, 0.01390626, 0.04049221, 0.06673973, 0.14558707, 0.02925438, 0.08609316, 0.01334181, 0.03983225, 0.06776239, 0.14326613, 0.02790271, 0.08347878, 0.01349615, 0.03941136, 0.06599433, 0.14330217, 0.03021191, 0.08909857, 0.01393855, 0.03902527, 0.06660932, 0.14530657, 0.02883509, 0.08295071, 0.01355972, 0.03933642, 0.06414367, 0.13989261, 0.02811621, 0.08086956, 0.01314322, 0.03772327, 0.06078149, 0.13772286, 0.02496814, 0.08104575, 0.01266849, 0.03652066, 0.05864625, 0.13820356, 0.02767521, 0.0878323, 0.01271625, 0.03788827, 0.06562709, 0.14940688, 0.03127195, 0.09341458, 0.01315741, 0.0376052, 0.06510615, 0.14526659, 0.03158093, 0.09557988, 0.01216816, 0.03255948, 0.06029014, 0.13978967, 0.02958147, 0.09147546, 0.0121904, 0.03345983, 0.05845518, 0.13410832, 0.03062063, 0.09330262, 0.01277353, 0.03540573, 0.06323784, 0.1377145, 0.03147135, 0.092816, 0.01232843, 0.03416286, 0.05324339, 0.13248308, 0.02988159, 0.08967812, 0.01207987, 0.03387682, 0.05326793, 0.13387048, 0.02874791, 0.08660974, 0.01246709, 0.0361384, 0.05632045, 0.13121119, 0.02982386, 0.08744829, 0.01322002, 0.03613314, 0.0611688, 0.13737428, 0.0316941, 0.0879373, 0.01316288, 0.0379113, 0.06074769, 0.13350229, 0.03176262, 0.08941471, 0.01285926, 0.03603135, 0.0597803, 0.13328594, 0.02985434, 0.08845419, 0.01249404, 0.03687028, 0.06016019, 0.13502674, 0.03101394, 0.09185043, 0.01301663, 0.03682562, 0.06386437, 0.14268647, 0.03393811, 0.09362869, 0.01309697, 0.03866293, 0.06141719, 0.13971524, 0.03333919, 0.09438447, 0.01322852, 0.03735815, 0.06040353, 0.13573006, 0.03097723, 0.08991072, 0.01309375, 0.0370528, 0.0596318, 0.13154688, 0.03193207, 0.09220035, 0.0133044, 0.03625823, 0.0633434, 0.13655834, 0.03210457, 0.0899685, 0.0131705, 0.0360214, 0.06061934, 0.13136365, 0.03260053, 0.08908422, 0.01237294, 0.0335626, 0.0587002, 0.13003609, 0.03055377, 0.08711182, 0.01268621, 0.03320741, 0.05821359, 0.12764715, 0.03210711, 0.09134721, 0.0127583, 0.03403491, 0.06202374, 0.13270947, 0.0340534, 0.09645094, 0.0127622, 0.03517076, 0.06130639, 0.13005298, 0.03360648, 0.09711628, 0.01280615, 0.03416039, 0.05916953, 0.1257578, 0.03046595, 0.0909041, 0.01290895, 0.03425816, 0.05919389, 0.12558283, 0.0325918, 0.09439908, 0.01301785, 0.03244586, 0.05891673, 0.12913568, 0.0326442, 0.08921427, 0.01235389, 0.03346138, 0.05629875, 0.12947811, 0.03261723, 0.09058534, 0.01201566, 0.03192319, 0.05576057, 0.12644276, 0.02957032, 0.08810508, 0.01175452, 0.03266854, 0.05459068, 0.12480694, 0.03218308, 0.09135562, 0.01183819, 0.03161477, 0.05892599, 0.12753685, 0.03154115, 0.08842243, 0.01174555, 0.03218237, 0.05625387, 0.1251375, 0.02970853, 0.08424006, 0.01099536, 0.02985494, 0.05499902, 0.12073462, 0.02835862, 0.08274398, 0.01084047, 0.02968415, 0.05290956, 0.1193642, 0.03005521, 0.08303966, 0.01093805, 0.02937099, 0.05501255, 0.12172324, 0.02907309, 0.08267918, 0.01080591, 0.02926668, 0.05348574, 0.12092859, 0.0297718, 0.08079512, 0.01065074, 0.02845067, 0.0524552, 0.11775454, 0.02700259, 0.07907659, 0.0104511, 0.03014973, 0.05118014, 0.11493587, 0.02866148, 0.08533539, 0.01065006, 0.02929557, 0.05494174, 0.11977536, 0.02824665, 0.08414046, 0.01062247, 0.03014887, 0.05365926, 0.11670954, 0.02827845, 0.07935575, 0.01027359, 0.02885784, 0.05271007, 0.11324448, 0.02668436, 0.07805998, 0.01023928, 0.02978626, 0.05122575, 0.11126169, 0.02850005, 0.08020315, 0.01019265, 0.02930739, 0.05260431, 0.11397578, 0.02837782, 0.07836363, 0.01015138, 0.02899265, 0.05119099, 0.11396413, 0.02822955, 0.07952998, 0.01014956, 0.0290457, 0.05154959, 0.11471771, 0.02797788, 0.07768094, 0.0102006, 0.02822686, 0.05188537, 0.11540783, 0.02909526, 0.08077599, 0.01037041, 0.02818817, 0.05370569, 0.11684909, 0.02941899, 0.07868575, 0.01049034, 0.02987327, 0.05280406, 0.11453806, 0.02914256, 0.08153229, 0.01067195, 0.02921072, 0.05220822, 0.11362796, 0.02748988, 0.07719482, 0.01038125, 0.02942534, 0.05236126, 0.11231149, 0.02933162, 0.08258506, 0.01072855, 0.02997105, 0.0547532, 0.11762659, 0.02987618, 0.08328759, 0.01052443, 0.03055361, 0.05244463, 0.11465496, 0.03033447, 0.0835578, 0.01040841, 0.0295888, 0.05223464, 0.1119433, 0.02834954, 0.07974036, 0.01019517, 0.02837895, 0.05098309, 0.11006954, 0.0294868, 0.08604056, 0.01064369, 0.02983592, 0.05376819, 0.11847356, 0.03057876, 0.08454483, 0.01030552, 0.02971461, 0.05132556, 0.11165369, 0.0308294, 0.07816707, 0.00991956, 0.0258086, 0.04851234, 0.10811164, 0.02831766, 0.0766009, 0.00988475, 0.02810423, 0.05139976, 0.11027601, 0.02994877, 0.08011852, 0.00997077, 0.02803236, 0.05292632, 0.11543351, 0.03060512, 0.07781809, 0.00989218, 0.02916641, 0.05018114, 0.11211536, 0.03055183, 0.08250386, 0.00969939, 0.02775038, 0.04999252, 0.11258376, 0.02950579, 0.08124925, 0.01015339, 0.02898419, 0.05093729, 0.11299244, 0.03216393, 0.08275983, 0.00998713, 0.0276641, 0.05369728, 0.11355094, 0.03060534, 0.08221807, 0.01001115, 0.0284348, 0.05099618, 0.11155693, 0.03110995, 0.08215861, 0.00998118, 0.02836575, 0.05233425, 0.10686077, 0.02873663, 0.07913749, 0.01016177, 0.0286833, 0.05079701, 0.10863487, 0.03135886, 0.08292196, 0.0106149, 0.02852344, 0.05097381, 0.11108638, 0.03025701, 0.08139732, 0.01014264, 0.0288893, 0.04964313, 0.10761526, 0.03002673, 0.07778487, 0.01016028, 0.02849316, 0.04977385, 0.10640834, 0.02828958, 0.0776557, 0.01026002, 0.02856965, 0.04900056, 0.10682663, 0.0300707, 0.07732743, 0.01042492, 0.02778125, 0.05155108, 0.11029234, 0.03115059, 0.07725303, 0.0103582, 0.02935526, 0.04910226, 0.10648869, 0.02985158, 0.07587233, 0.01031023, 0.0271335, 0.048716, 0.1045956, 0.02886675, 0.07483703, 0.01051579, 0.02564904, 0.04166842, 0.09999818, 0.02946056, 0.07229342, 0.01087615, 0.02485598, 0.04490011, 0.10235787, 0.02829551, 0.07096051, 0.01086956, 0.02589773, 0.04365195, 0.09530106, 0.02918635, 0.07522983, 0.01082443, 0.02700924, 0.04671553, 0.09314265, 0.02693046, 0.07440799, 0.01082051, 0.02678249, 0.04759068, 0.09157473, 0.029501, 0.07843208, 0.01126957, 0.02660158, 0.04997358, 0.10593925, 0.02954793, 0.07933091, 0.01144276, 0.02889727, 0.04941553, 0.1058102, 0.02960774, 0.07848305, 0.01152148, 0.02767314, 0.05068414, 0.10023899, 0.02662745, 0.07532316, 0.01136574, 0.0274072, 0.05011455, 0.10069074, 0.02876063, 0.07772829, 0.01147157, 0.0275306, 0.04786501, 0.10198394, 0.02826969, 0.07483476, 0.01095784, 0.02542477, 0.04529425, 0.09700584, 0.02750235, 0.07377829, 0.01083902, 0.02545412, 0.04650603, 0.09533406, 0.02617526, 0.07277346, 0.01115217, 0.02624888, 0.04901285, 0.1049889, 0.03016896, 0.07928772, 0.01208184, 0.02804798, 0.0525835, 0.10921279, 0.02847167, 0.069864, 0.00991748, 0.02361786, 0.04495428, 0.09750283, 0.02613157, 0.06903759, 0.00982041, 0.0227728, 0.04337316, 0.09307858, 0.02461984, 0.06176332, 0.00871035, 0.01950301, 0.03975288, 0.09567214, 0.02684727, 0.06561556, 0.00891505, 0.01994758, 0.04146758, 0.09974823, 0.027048, 0.06729608, 0.00930403, 0.02133784, 0.03837089, 0.09722199, 0.02672285, 0.06532519, 0.0093633, 0.02089897, 0.03810267, 0.09385479, 0.02403435, 0.06165965, 0.00886374, 0.01982878, 0.0372108, 0.09065464, 0.02532989, 0.06048019, 0.00883479, 0.02027181, 0.03953442, 0.09426635, 0.02486395, 0.05661016, 0.00871767, 0.0205592, 0.04050804, 0.09350651, 0.02560499, 0.0561311, 0.00886801, 0.01972397, 0.03853477, 0.08949545, 0.02330429, 0.05510619, 0.00864456, 0.01857056, 0.03669277, 0.08764968, 0.02397743, 0.05576275, 0.00876273, 0.01864675, 0.03763013, 0.08911823, 0.02381585, 0.05286588, 0.00841284, 0.01842401, 0.03555568, 0.08828772, 0.02444397, 0.05335499, 0.00853535, 0.01818171, 0.03553521, 0.08514876, 0.02245878, 0.05121583, 0.00853697, 0.01834345, 0.03445034, 0.08634949, 0.02399706, 0.05231603, 0.00874059, 0.01793554, 0.036173, 0.08938181, 0.02434776, 0.0510242, 0.00865744, 0.01830917, 0.03473698, 0.08921432, 0.0249492, 0.0513981, 0.00866384, 0.01765938, 0.03288198, 0.08566231, 0.02288723, 0.0498311, 0.00828355, 0.01704236, 0.03241904, 0.08393408, 0.02389446, 0.0515784, 0.00862561, 0.01701816, 0.03373445, 0.08640719, 0.02304965, 0.04965705, 0.00836254, 0.01725471, 0.03316698, 0.0861207, 0.02324292, 0.04882488, 0.00833111, 0.01668526, 0.03339686, 0.08319624, 0.02129675, 0.04752888, 0.00819581, 0.01686693, 0.03172548, 0.08078634, 0.02263747, 0.04905201, 0.00820681, 0.01666935, 0.03384076, 0.08419029, 0.02257275, 0.04767026, 0.00790978, 0.01679106, 0.03248124, 0.079495, 0.0216813, 0.04610133, 0.00767722, 0.01631309, 0.03265207, 0.07681862, 0.02041191, 0.04457591, 0.0073655, 0.01542069, 0.03052146, 0.06447192, 0.01846269, 0.041923, 0.00676839, 0.01394718, 0.0307107, 0.06611683, 0.01840386, 0.04227247, 0.00674915, 0.01396354, 0.02859626, 0.06474334, 0.01829473, 0.04022196, 0.00654054, 0.0141729, 0.03037723, 0.0630796, 0.0167837, 0.03698804, 0.00644586, 0.01387456, 0.02687944, 0.06030842, 0.01745994, 0.03832865, 0.006863, 0.01426424, 0.02656058, 0.06510392, 0.01768037, 0.03749042, 0.00680677, 0.01435559, 0.0264122, 0.067454, 0.0183018, 0.03765546, 0.00681447, 0.0143359, 0.02656794, 0.06749189, 0.01706525, 0.03748731, 0.00660019, 0.01355413, 0.02603188, 0.06647485, 0.01784585, 0.03829799, 0.00675185, 0.01409025, 0.02788889, 0.07376586, 0.01817863, 0.03686846, 0.00650443, 0.01420087, 0.02647115, 0.06972886, 0.01826918, 0.036159, 0.00648897, 0.01360214, 0.0272461, 0.07016485, 0.01767396, 0.03713704, 0.00664161, 0.01394405, 0.02658169, 0.06995346, 0.01855663, 0.03868808, 0.00680986, 0.01399125, 0.02832689, 0.07345202, 0.01889095, 0.03691807, 0.00673114, 0.01461731, 0.02601186, 0.07004685, 0.01953967, 0.03643399, 0.00671241, 0.0141217, 0.02582176, 0.06741548, 0.01725553, 0.03502371, 0.00663316, 0.01344621, 0.02523153, 0.06782199, 0.01814421, 0.03569401, 0.00691864, 0.01384532, 0.0269245, 0.07107371, 0.01796897, 0.03507101, 0.00688171, 0.0142633, 0.02771434, 0.07365623, 0.01968494, 0.03611263, 0.00693656, 0.01377133, 0.02599825, 0.06832248, 0.01704776, 0.03420104, 0.00673669, 0.01430799, 0.02705264, 0.06890219, 0.02005445, 0.0377502, 0.00724922, 0.01415592, 0.0287955, 0.07203759, 0.0197558, 0.03682742, 0.00712856, 0.01488383, 0.02799618, 0.07338763, 0.02054975, 0.03743283, 0.00714561, 0.01472499, 0.02720386, 0.06923857, 0.01828, 0.03517836, 0.00696016, 0.01462488, 0.02707586, 0.0710915, 0.01970138, 0.038408, 0.00747226, 0.01502391, 0.02929772, 0.07197861, 0.01956442, 0.03732741, 0.00716797, 0.01535592, 0.02786005, 0.07009113, 0.01973456, 0.03752851, 0.00689024, 0.01438994, 0.02624903, 0.06625542, 0.01768512, 0.03541867, 0.00671088, 0.01398752, 0.02526333, 0.06534764, 0.01829927, 0.0357687, 0.00671214, 0.01370798, 0.02707561, 0.07020088, 0.01775374, 0.03465174, 0.00639212, 0.01463836, 0.02742352, 0.07002196, 0.01910999, 0.03554869, 0.00652229, 0.0156218, 0.02970307, 0.0769009, 0.0186745, 0.03568214, 0.00661748, 0.01414889, 0.02686414, 0.07691576, 0.0196168, 0.03717445, 0.00681924, 0.015404, 0.02949047, 0.08514196, 0.02051451, 0.03775693, 0.00709466, 0.01631837, 0.03146541, 0.08543628, 0.02169678, 0.03670739, 0.00692804, 0.01514898, 0.03047976, 0.08068392, 0.01943221, 0.0328929, 0.00706443, 0.01486365, 0.0301206, 0.07902409, 0.02011267, 0.03143289, 0.00649348, 0.01414988, 0.02941992, 0.07905627, 0.01739529, 0.02539955, 0.00557658, 0.01343221, 0.02740455, 0.0801344, 0.01527282, 0.02280563, 0.00605488, 0.01045396, 0.02487068, 0.06353115, 0.01248891, 0.02101344, 0.00600222, 0.0105029, 0.02362383, 0.06132304, 0.01230827, 0.021569, 0.00625863, 0.01115839, 0.02456432, 0.06032921, 0.01147635, 0.02446469, 0.0066642, 0.01176455, 0.02481986, 0.05955225, 0.01205641, 0.02627506, 0.00716874, 0.01210476, 0.0267548, 0.0563957, 0.01029586, 0.02518241, 0.00702091, 0.01240251, 0.02799183, 0.05883224, 0.01162092, 0.02828046, 0.00757725, 0.01328677, 0.02889778, 0.06510998, 0.01150462, 0.02746304, 0.00801233, 0.01347927, 0.02718607, 0.06668267, 0.01300188, 0.0297137, 0.00840922, 0.01430267, 0.02801384, 0.06756598, 0.01361727, 0.02949603, 0.0084702, 0.01484669, 0.02858987, 0.07110436, 0.01687974, 0.03079609, 0.00840106, 0.01549457, 0.03103309, 0.07015422, 0.01400926, 0.02849557, 0.00810161, 0.0156075, 0.02899745, 0.0725797, 0.01440349, 0.02971862, 0.00796956, 0.01496268, 0.02854821, 0.0698789, 0.01406727, 0.02912549, 0.0078496, 0.01419897, 0.02935109, 0.07110137, 0.01598625, 0.03142475, 0.00768591, 0.0134768, 0.03123486, 0.07451567, 0.01565558, 0.02811799, 0.00776497, 0.01385258, 0.03231212, 0.0749023, 0.01708291, 0.03084029, 0.00782484, 0.0131265, 0.02945974, 0.06823863, 0.01516978, 0.02999709, 0.00773075, 0.01330466, 0.02998888, 0.06858706, 0.01728779, 0.03332861, 0.00808319, 0.01366712, 0.0305589, 0.0673293, 0.01659411, 0.03193637, 0.0080906, 0.01483991, 0.03198291, 0.06973065, 0.01721572, 0.03299588, 0.00797745, 0.01473279, 0.0322721, 0.06897736, 0.01586812, 0.03219413, 0.00815356, 0.01462655, 0.03121568, 0.06732515, 0.01642896, 0.0333152, 0.00825015, 0.01387693, 0.03284286, 0.07308433, 0.01649036, 0.03339063, 0.00793549, 0.01470574, 0.03162819, 0.06979821, 0.01681678, 0.03373424, 0.0077859, 0.01435683, 0.03144445, 0.06800512, 0.01544809, 0.03336208, 0.00786815, 0.01449488, 0.0312945, 0.06576808, 0.01590996, 0.03185663, 0.00767968, 0.01393352, 0.03215573, 0.06899469, 0.01666767, 0.03431378, 0.00812141, 0.01528124, 0.03188078, 0.06671321, 0.01565825, 0.03138869, 0.00784012, 0.01455003, 0.03186711, 0.06575128, 0.01474817, 0.02920748, 0.00769125, 0.01408448, 0.03087029, 0.06017186, 0.01446992, 0.02704318, 0.00776915, 0.01389005, 0.03415562, 0.06978089, 0.01512328, 0.02994313, 0.00761084, 0.01426488, 0.03288407, 0.06921568, 0.01550102, 0.02946204, 0.00757792, 0.01388029, 0.03164678, 0.06647477, 0.0139149, 0.02943321, 0.00756666, 0.01438536, 0.0313239, 0.06475759, 0.01508275, 0.02913631, 0.00770189, 0.01480602, 0.03218494, 0.072543, 0.01433151, 0.02811367, 0.0077327, 0.01523678, 0.03178688, 0.07342282, 0.01539631, 0.03092311, 0.00770117, 0.01538001, 0.03032376, 0.07191018, 0.01381935, 0.02594839, 0.00758962, 0.01614905, 0.0344733, 0.07628269, 0.01560136, 0.02953587, 0.00776555, 0.01593139, 0.03632767, 0.07514141, 0.01563582, 0.03059462, 0.00800451, 0.01598845, 0.03230133, 0.06968786, 0.01554671, 0.02720957, 0.00776574, 0.01404863, 0.02880808, 0.06004976, 0.01225157, 0.0240547, 0.00730682, 0.01257038, 0.02829862, 0.05951694, 0.012878, 0.02404816, 0.00778568, 0.01222588, 0.03129204, 0.07033196, 0.0127565, 0.02437679, 0.00857582, 0.01457594, 0.03093033, 0.07249283, 0.01435034, 0.02583887, 0.00854968, 0.01449492, 0.02974371, 0.06581961, 0.01281671, 0.02457517, 0.00852601, 0.01484907, 0.02815932, 0.06488089, 0.01391195, 0.02762272, 0.00936015, 0.01577634, 0.03019971, 0.06789274, 0.01364964, 0.02871616, 0.0095234, 0.01569794, 0.02873417, 0.06948249, 0.01470928, 0.02803603, 0.01012961, 0.01505336, 0.02914842, 0.0689043, 0.01364094, 0.02725094, 0.00930418, 0.01455037, 0.02948381, 0.0681687, 0.01452554, 0.0299968, 0.0097009, 0.01480203, 0.03058409, 0.06950945, 0.01402095, 0.03060633, 0.01007706, 0.01526448, 0.02896406, 0.06811299, 0.01422707, 0.03063201, 0.00979274, 0.01492999, 0.02737112, 0.06486648, 0.01284962, 0.02717941, 0.0093283, 0.01421256, 0.02600384, 0.06365035, 0.01396784, 0.02675527, 0.00863216, 0.01403334, 0.02678959, 0.06658033, 0.01362781, 0.02286527, 0.008355, 0.01438168, 0.02615381, 0.06482644, 0.01326568, 0.01705038, 0.00769956, 0.01233978, 0.02431561, 0.06167461, 0.0124008, 0.01834329, 0.00815193, 0.01184431, 0.02376661, 0.06165381, 0.01307072, 0.02056783, 0.00825119, 0.01148645, 0.02491924, 0.06393488, 0.01268796, 0.01960647, 0.00807181, 0.01255191, 0.02434459, 0.06099869, 0.01188762, 0.01805665, 0.00731774, 0.01215762, 0.02250263, 0.05806334, 0.0109794, 0.01689322, 0.00720046, 0.01274001, 0.02533434, 0.05809839, 0.01191842, 0.01752444, 0.00746398, 0.01329983, 0.02729161, 0.06381736, 0.01211801, 0.01746694, 0.00744063, 0.01444842, 0.02671237, 0.06181505, 0.01195602, 0.01781328, 0.00750755, 0.01369334, 0.02404245, 0.06010189, 0.01116044, 0.01702744, 0.00740696, 0.01360554, 0.02445045, 0.05685772, 0.01194604, 0.0164988, 0.00742206, 0.01341765, 0.02570226, 0.05936021, 0.01185026, 0.01645552, 0.00713825, 0.01357903, 0.02428538, 0.05747597, 0.01163162, 0.01460172, 0.00695035, 0.01334034, 0.0251102, 0.05546771, 0.01096717, 0.01459311, 0.00749084, 0.01368106, 0.02511236, 0.0547367, 0.01122008, 0.01487116, 0.00743648, 0.01337532, 0.02563032, 0.05379231, 0.01097425, 0.01363964, 0.00727213, 0.01374207, 0.02481063, 0.05285012, 0.01113109, 0.01443663, 0.00730396, 0.01380829, 0.02651346, 0.05627647, 0.01071564, 0.01494727, 0.00725233, 0.0137852, 0.02577854, 0.05437989, 0.01147124, 0.01457661, 0.00704248, 0.01314285, 0.02689093, 0.0572621, 0.01101501, 0.01343969, 0.00704528, 0.01414883, 0.02608493, 0.05179613, 0.01105542, 0.0128043, 0.00686873, 0.01248267, 0.02486646, 0.04702851, 0.00980648, 0.01162454, 0.00679497, 0.01249794, 0.02398569, 0.04757459, 0.01058507, 0.01234516, 0.00696746, 0.01233856, 0.02449445, 0.04792694, 0.01013932, 0.01216259, 0.00690361, 0.01259003, 0.02397354, 0.04859345, 0.01055232, 0.01208795, 0.00678571, 0.01204817, 0.02368693, 0.04675425, 0.0097975, 0.011579, 0.00671047, 0.01232508, 0.02373982, 0.04854461, 0.01082433, 0.01178659, 0.00703533, 0.01274063, 0.02507041, 0.05034151, 0.01058125, 0.01133802, 0.0068681, 0.01294427, 0.0234672, 0.04882075, 0.01072055, 0.01135506, 0.00665738, 0.01240797, 0.02305779, 0.04632851, 0.00960438, 0.01048787, 0.00681921, 0.0126037, 0.02358229, 0.04692845, 0.0104323, 0.01092518, 0.00682096, 0.01256378, 0.02467806, 0.04801728, 0.01011825, 0.01096015, 0.00689086, 0.01273149, 0.02422167, 0.04862235, 0.01070422, 0.0107704, 0.00665549, 0.01242297, 0.02450834, 0.0497017, 0.00961276, 0.01049549, 0.00670992, 0.01213368, 0.02491031, 0.04804289, 0.01089444, 0.01083219, 0.00701416, 0.01246053, 0.02523945, 0.04877738, 0.01011975, 0.01031555, 0.00663685, 0.01289164, 0.02401531, 0.04718552, 0.01024894, 0.01029151, 0.00665141, 0.01264694, 0.02464255, 0.04707834, 0.00950804, 0.00994559, 0.00666903, 0.01261656, 0.02419947, 0.04796698, 0.01037443, 0.01034218, 0.00697273, 0.01272872, 0.02521348, 0.04578209, 0.00978925, 0.0096859, 0.00653664, 0.01268446, 0.02347265, 0.04432842, 0.01003242, 0.0096995, 0.00637889, 0.01205947, 0.02298799, 0.04087362, 0.00927082, 0.00952587, 0.00634187, 0.01195284, 0.02260911, 0.03867235, 0.01006589, 0.00969395, 0.00633954, 0.01170028, 0.02393739, 0.04159612, 0.00985212, 0.00944785, 0.00615107, 0.01214196, 0.02289978, 0.04123374, 0.01032497, 0.00986026, 0.00638276, 0.01205453, 0.02274396, 0.03958824, 0.00935535, 0.00939313, 0.00617789, 0.01241352, 0.02230207, 0.03815865, 0.0102749, 0.00960894, 0.00634889, 0.01267075, 0.02549714, 0.04149679, 0.01003452, 0.00889837, 0.00607855, 0.01273489, 0.02222362, 0.04041466, 0.0107286, 0.0095375, 0.00657055, 0.01333581, 0.0235423, 0.04331328, 0.00996883, 0.00983282, 0.0071606, 0.01380475, 0.02562336, 0.04450721, 0.01080699, 0.00975658, 0.00700643, 0.01376212, 0.0269051, 0.04457152, 0.00967898, 0.00913286, 0.0069815, 0.01324646, 0.02536332, 0.04206318, 0.01027356, 0.01015089, 0.00721123, 0.01389627, 0.02410815, 0.04480603, 0.01017933, 0.00967137, 0.00681802, 0.01404913, 0.0253779, 0.05079013, 0.0120063, 0.01055567, 0.0075729, 0.01475961, 0.02638791, 0.05252483, 0.01162525, 0.01015115, 0.00720017, 0.01468672, 0.02567439, 0.05207345, 0.01205838, 0.01032717, 0.00743342, 0.01438434, 0.02547139, 0.05143499, 0.01134566, 0.01022292, 0.00742036, 0.01475198, 0.02590377, 0.05186918, 0.01225641, 0.01080054, 0.00752529, 0.01479015, 0.02681302, 0.05354717, 0.01193163, 0.01054976, 0.0074227, 0.0155286, 0.02606433, 0.05255395, 0.0120454, 0.01037775, 0.00742374, 0.01488019, 0.02641694, 0.05185194, 0.01130636, 0.01022772, 0.00739173, 0.01519413, 0.02644865, 0.05215862, 0.01235096, 0.01078047, 0.00742522, 0.01489684, 0.02729199, 0.0532905, 0.01190036, 0.01027922, 0.00713498, 0.01534529, 0.02633444, 0.05386308, 0.01230525, 0.01062166, 0.00741172, 0.01554337, 0.02626104, 0.05377625, 0.01147521, 0.01068322, 0.00720857, 0.01550181, 0.02503639, 0.05100193, 0.01206279, 0.01093099, 0.00711297, 0.01543034, 0.02721299, 0.05439674, 0.01242896, 0.01079201, 0.0071067, 0.01548751, 0.02629465, 0.05540221, 0.01268544, 0.01102145, 0.00729476, 0.01559485, 0.02725618, 0.05528978, 0.01189922, 0.01108159, 0.00738576, 0.01555524, 0.02702988, 0.05594909, 0.01307878, 0.01156896, 0.00733199, 0.0148845, 0.02805557, 0.05651033, 0.01278605, 0.01125372, 0.00718285, 0.01556938, 0.0261045, 0.05304158, 0.01310331, 0.01207464, 0.00725021, 0.01546591, 0.02676256, 0.05465787, 0.01268232, 0.01122547, 0.0076969, 0.01575923, 0.02667713, 0.05339186, 0.01283083, 0.01147364, 0.00786095, 0.01529625, 0.02808606, 0.05384738, 0.01264087, 0.01100518, 0.00772096, 0.01594473, 0.0277665, 0.05499751, 0.01314712, 0.01120862, 0.00715209, 0.01486117, 0.02776833, 0.05482636, 0.01244141, 0.01110902, 0.00741059, 0.01552242, 0.02714712, 0.05303293, 0.01350266, 0.01196143, 0.00756103, 0.01500351, 0.02724073, 0.05424722, 0.01281251, 0.0113347, 0.00737369, 0.01553013, 0.02622944, 0.0555071, 0.01371496, 0.0122384, 0.00727749, 0.01396784, 0.02474674, 0.05348971, 0.0120624, 0.01048541, 0.00700306, 0.01469154, 0.02583341, 0.05402308, 0.01324606, 0.01063421, 0.00714933, 0.01468399, 0.02601939, 0.04987786, 0.01223531, 0.01050365, 0.00706235, 0.01607435, 0.02722375, 0.05647834, 0.01375651, 0.01028606, 0.00722024, 0.01564104, 0.02399407, 0.05638468, 0.01282862, 0.01092658, 0.00740774, 0.01706078, 0.02462929, 0.05244911, 0.01332868, 0.01153341, 0.00714087, 0.01571381, 0.02573513, 0.056715, 0.01262919, 0.01081135, 0.00731298, 0.01640474, 0.02565157, 0.05541626, 0.01287807, 0.01059579, 0.00705368, 0.01514634, 0.02477922, 0.0515684, 0.0116008, 0.01061086, 0.00727134, 0.01663291, 0.02535534, 0.05305009, 0.01277453, 0.01151213, 0.00747683, 0.01718802, 0.02571889, 0.05246799, 0.01250188, 0.01090403, 0.00686899, 0.01684889, 0.02499022, 0.05120568, 0.01216233, 0.01041485, 0.00680922, 0.01653605, 0.02539768, 0.05409757, 0.01198966, 0.01051279, 0.00727851, 0.0175421, 0.02601144, 0.05035423, 0.01179964, 0.01049741, 0.00655178, 0.01641589, 0.02658758, 0.05059052, 0.0119171, 0.01060851, 0.00698584, 0.0180111, 0.02507524, 0.05351396, 0.01261429, 0.01107535, 0.00713717, 0.01665985, 0.02465434, 0.04921461, 0.01101896, 0.00992741, 0.00677373, 0.01863474, 0.02806466, 0.05747497, 0.01323551, 0.01191328, 0.00746727, 0.01974732, 0.03125159, 0.06254639, 0.0136219, 0.01250994, 0.00754514, 0.02081456, 0.02956041, 0.05995189, 0.01344262, 0.01235152, 0.00699503, 0.01848054, 0.02861239, 0.05355288, 0.01192471, 0.01157358, 0.0074829, 0.01846458, 0.0280677, 0.05657764, 0.01395819, 0.01322875, 0.00782153, 0.02065059, 0.03232418, 0.05663186, 0.01261449, 0.01318975, 0.0076324, 0.02133709, 0.03020368, 0.06091874, 0.014134, 0.01352598, 0.00777171, 0.0209906, 0.03145973, 0.06221804, 0.01314834, 0.01296067, 0.0076001, 0.02135121, 0.03043799, 0.06188293, 0.0142651, 0.01384362, 0.00792218, 0.02105346, 0.0319304, 0.06441816, 0.01400094, 0.01375627, 0.00767231, 0.02093785, 0.02953874, 0.06325798, 0.01346233, 0.01401327, 0.00760187, 0.01995454, 0.02983171, 0.0659529, 0.01307648, 0.01357065, 0.00774453, 0.02059822, 0.02932599, 0.06451584, 0.01357678, 0.01370772, 0.00789376, 0.02115186, 0.03119884, 0.06291384, 0.01323107, 0.01298282, 0.00775986, 0.02163357, 0.02996503, 0.06214491, 0.01323485, 0.01263192, 0.00738458, 0.01994926, 0.02965163, 0.06424571, 0.01225236, 0.01174863, 0.00812155, 0.02129043, 0.03094263, 0.06269058, 0.01333029, 0.01232023, 0.00816888, 0.02229436, 0.03455766, 0.06570818, 0.01277467, 0.01232415, 0.00787646, 0.02192271, 0.03307801, 0.06309923, 0.01329601, 0.01272303, 0.00787102, 0.0218576, 0.03186321, 0.06118106, 0.01173499, 0.01162466, 0.00783544, 0.02204587, 0.03110495, 0.05890958, 0.01229662, 0.01221394, 0.00780191, 0.02114346, 0.03442144, 0.05961595, 0.01185535, 0.01241823, 0.00746753, 0.02162669, 0.03374254, 0.05888277, 0.01244728, 0.01251476, 0.00721401, 0.02030153, 0.03219347, 0.05420614, 0.01094947, 0.01185289, 0.0073612, 0.0207752, 0.03496512, 0.05663694, 0.01232955, 0.01308485, 0.00785875, 0.02081559, 0.03360705, 0.0560551, 0.01156282, 0.01196935, 0.00780966, 0.020858, 0.03225381, 0.0554232, 0.01176145, 0.01128702, 0.00721569, 0.01944597, 0.0303734, 0.05145031, 0.01033157, 0.01055979, 0.00716956, 0.01919675, 0.02966052, 0.05000469, 0.0114278, 0.01098609, 0.00736367, 0.0194913, 0.03148065, 0.05308573, 0.01116311, 0.01080739, 0.00706713, 0.01950043, 0.02964951, 0.05147629, 0.01140396, 0.01110569, 0.00701992, 0.01910524, 0.0303533, 0.05310654, 0.0108915, 0.0111668, 0.00732179, 0.0202341, 0.03001441, 0.05276855, 0.01115346, 0.01091647, 0.00716672, 0.01897579, 0.03169892, 0.05454849, 0.01085222, 0.01067105, 0.00712468, 0.02000418, 0.03155264, 0.05389417, 0.01133102, 0.01094193, 0.00714096, 0.0195835, 0.03106187, 0.05317657, 0.01094509, 0.0106856, 0.00734422, 0.02033559, 0.0309592, 0.05159213, 0.01224649, 0.01174614, 0.00760254, 0.02023233, 0.03276282, 0.05306875, 0.011419, 0.01143046, 0.00751772, 0.02038944, 0.03238483, 0.05341868, 0.01179478, 0.01125386, 0.00748734, 0.01954874, 0.03163103, 0.05111393, 0.01092525, 0.01123553, 0.0076377, 0.01990755, 0.03199241, 0.0501303, 0.01182365, 0.01138021, 0.00767551, 0.02061316, 0.03348342, 0.05143949, 0.01135277, 0.01048406, 0.00740032, 0.02104367, 0.03142418, 0.04846962, 0.01116533, 0.0099286, 0.00728907, 0.01988325, 0.03087759, 0.04724317, 0.01083713, 0.01045523, 0.00770934, 0.02110654, 0.03154778, 0.04768472, 0.01140342, 0.01013946, 0.00764426, 0.02062489, 0.03508352, 0.05078788, 0.01156168, 0.01139507, 0.00769477, 0.02129114, 0.03291135, 0.05028459, 0.01146318, 0.01061455, 0.00724996, 0.0199821, 0.0322524, 0.04814729, 0.01044596, 0.01084806, 0.00741452, 0.0198799, 0.03287042, 0.04855908, 0.01125472, 0.01112835, 0.00746332, 0.0200363, 0.03406456, 0.04872873, 0.01104745, 0.01114412, 0.00752051, 0.02081928, 0.03225126, 0.0482971, 0.01123118, 0.01158029, 0.00758598, 0.02057844, 0.03221424, 0.04737603, 0.01050743, 0.01117883, 0.0075316, 0.02049506, 0.03232926, 0.04831454, 0.01121515, 0.01117336, 0.00760653, 0.02031137, 0.03393002, 0.04859272, 0.01090007, 0.01053467, 0.00757999, 0.02033107, 0.03195656, 0.04567597, 0.01112077, 0.01053228, 0.00751919, 0.01911292, 0.03272942, 0.04545114, 0.01012652, 0.01051798, 0.00738187, 0.0197914, 0.0341379, 0.04670668, 0.01121577, 0.01202584, 0.00770022, 0.02077582, 0.03672111, 0.04750979, 0.01106592, 0.01200003, 0.00772481, 0.02082857, 0.03765497, 0.05195479, 0.01195781, 0.012666, 0.00784762, 0.02097012, 0.03703767, 0.04995522, 0.0108869, 0.01199688, 0.0074871, 0.02022159, 0.03653132, 0.04879485, 0.0119813, 0.01176603, 0.00750914, 0.01947303, 0.03693793, 0.04929414, 0.01155137, 0.01275396, 0.00743599, 0.02125376, 0.03443014, 0.04833486, 0.01173951, 0.01257528, 0.00713796, 0.01949719, 0.03424818, 0.04736656, 0.01073547, 0.01207209, 0.00726831, 0.02008562, 0.03466024, 0.04621459, 0.01146322, 0.01277208, 0.00692654, 0.01944238, 0.03437639, 0.0468653, 0.01114261, 0.01236804, 0.00681363, 0.01958802, 0.03327781, 0.0473194, 0.01142963, 0.01255485, 0.0067664, 0.01925974, 0.03410231, 0.04754432, 0.01084668, 0.0121006, 0.0068474, 0.01983706, 0.03383304, 0.04890128, 0.01181944, 0.01320728, 0.00705071, 0.02004506, 0.03514388, 0.04987684, 0.01129987, 0.01296497, 0.00696826, 0.01971928, 0.0333629, 0.04954798, 0.01174162, 0.0136467, 0.00687639, 0.01921331, 0.0323387, 0.04781756, 0.0106798, 0.01316065, 0.00693871, 0.01887664, 0.03174181, 0.04582652, 0.01148715, 0.01336334, 0.00692885, 0.01816307, 0.03321476, 0.04510313, 0.01122048, 0.01274056, 0.00671442, 0.01931775, 0.03307576, 0.04955862, 0.01169511, 0.01317639, 0.00702901, 0.01944804, 0.03272417, 0.04813411, 0.01098981, 0.01327191, 0.00713585, 0.01992066, 0.03253721, 0.04829888, 0.0118629, 0.01424974, 0.00713611, 0.01948642, 0.03435024, 0.04900896, 0.01208766, 0.01400582, 0.0070071, 0.02001553, 0.03306073, 0.04826307, 0.01253832, 0.01453135, 0.00699168, 0.01880927, 0.03288978, 0.04587667, 0.01196803, 0.01436115, 0.00736676, 0.01866886, 0.03203123, 0.04277056, 0.01276752, 0.01438685, 0.00752145, 0.01825518, 0.03319662, 0.04360444, 0.01343505, 0.01519314, 0.00819579, 0.01926349, 0.03356226, 0.04590335, 0.01364387, 0.01555046, 0.00831268, 0.01906145, 0.02964192, 0.04485876, 0.01096728, 0.01157405, 0.00835853, 0.01996949, 0.03087554, 0.04797716, 0.01259425, 0.01338537, 0.00870831, 0.01912366, 0.02960764, 0.04816909, 0.01336697, 0.01381018, 0.00917329, 0.01936968, 0.02754538, 0.05155103, 0.01497082, 0.01503062, 0.00998111, 0.02033246, 0.02930586, 0.05424812, 0.01448711, 0.01619175, 0.01132673, 0.02223398, 0.03364447, 0.05679278, 0.01610139, 0.01665419, 0.01191435, 0.02319949, 0.03699822, 0.06081546, 0.01605432, 0.01663338, 0.01152881, 0.02535169, 0.03898273, 0.05998939, 0.01799848, 0.01894667, 0.01227918, 0.02626515, 0.04028324, 0.05796889, 0.0157638, 0.01854232, 0.01207903, 0.02494441, 0.03930538, 0.05387582, 0.01585987, 0.01831952, 0.01100762, 0.02272818, 0.04068596, 0.05602819, 0.01583171, 0.01977563, 0.01131747, 0.02513418, 0.03692171, 0.05659021, 0.01605508, 0.02105499, 0.01082298, 0.02543808, 0.03874769, 0.05794736, 0.01610146, 0.02113102, 0.01137397, 0.02598835, 0.04201152, 0.05751093, 0.01716521, 0.02124873, 0.01112324, 0.02545783, 0.04604821, 0.05775156, 0.01685483, 0.02093391, 0.01069976, 0.02560801, 0.04292524, 0.05746127, 0.0170519, 0.01998228, 0.01026499, 0.02473664, 0.04190956, 0.05758721, 0.01581064, 0.0188016, 0.00991485, 0.0257009, 0.04183585, 0.05315265, 0.0158805, 0.01925971, 0.0102811, 0.02486418, 0.04411964, 0.057172, 0.01586006, 0.0187462, 0.01008448, 0.02503891, 0.04181986, 0.05669232, 0.0160863, 0.01837195, 0.00944144, 0.02382776, 0.04142435, 0.05619906, 0.01494755, 0.01855517, 0.00982219, 0.024875, 0.04326341, 0.05677636, 0.01638747, 0.01909499, 0.00969461, 0.02403338, 0.04433791, 0.05988593, 0.01682017, 0.01994267, 0.01007408, 0.02558206, 0.04320108, 0.05782697, 0.01732808, 0.02018915, 0.00975642, 0.02493485, 0.03881455, 0.04988952, 0.01471424, 0.01800493, 0.00903413, 0.02476524, 0.03451888, 0.04742697, 0.01530053, 0.0172235, 0.00887525, 0.02259071, 0.03867777, 0.04797594, 0.01581381, 0.01828431, 0.00912155, 0.02449418, 0.03897123, 0.04805358, 0.01645217, 0.01861002, 0.00927946, 0.02323096, 0.04047348, 0.04813087, 0.01624611, 0.01931747, 0.00951488, 0.02305443, 0.03925697, 0.04537157, 0.01717046, 0.01984908, 0.0100581, 0.02276606, 0.04358219, 0.04784288, 0.017895, 0.01962108, 0.00988321, 0.02391909, 0.0408846, 0.048255, 0.0181455, 0.01943686, 0.00980454, 0.02258564, 0.03994395, 0.04689685, 0.01666752, 0.01922101, 0.01012372, 0.02318399, 0.04055528, 0.04646849, 0.0178527, 0.02013103, 0.0099825, 0.023413, 0.0417316, 0.04764117, 0.01740785, 0.01960036, 0.00954629, 0.02347522, 0.03909921, 0.04706224, 0.01771416, 0.01983234, 0.00947454, 0.02262684, 0.03971102, 0.04740133, 0.01703696, 0.02012995, 0.00992024, 0.02359111, 0.04048863, 0.04836316, 0.01844819, 0.02126492, 0.01017901, 0.02415791, 0.04353392, 0.05106083, 0.01829746, 0.02092825, 0.01016285, 0.02417108, 0.04131091, 0.04885993, 0.01792459, 0.02054719, 0.00967665, 0.02315486, 0.0406323, 0.04833291, 0.01669637, 0.02003722, 0.00993728, 0.02344269, 0.04086556, 0.0485094, 0.01859358, 0.02143842, 0.01022922, 0.02341795, 0.04293507, 0.05017774, 0.0182815, 0.02158534, 0.01055354, 0.02432821, 0.04167243, 0.04706242, 0.01757357, 0.0218325, 0.01052276, 0.02327541, 0.04149577, 0.0460429, 0.01631271, 0.02124838, 0.0109973, 0.02464006, 0.04187325, 0.0459581, 0.017155, 0.02166353, 0.01071744, 0.02405268, 0.04385602, 0.04816459, 0.01716821, 0.02183692, 0.01032514, 0.02502606, 0.04259307, 0.04836866, 0.01755785, 0.02216773, 0.01038705, 0.02447902, 0.04145596, 0.04718017, 0.01607885, 0.02156885, 0.01050078, 0.02501244, 0.04288736, 0.04717612, 0.01731706, 0.02263411, 0.01069743, 0.02504793, 0.04500937, 0.04664215, 0.01659103, 0.02150359, 0.01012318, 0.02430233, 0.04132598, 0.044705, 0.01755155, 0.02242232, 0.01031537, 0.02376589, 0.04037724, 0.04647424, 0.01644114, 0.02179685, 0.01038201, 0.02350309, 0.04075784, 0.04688692, 0.01722764, 0.02208275, 0.0103135, 0.02394518, 0.04197677, 0.04866138, 0.01686816, 0.02173696, 0.00987167, 0.02435733, 0.0391183, 0.04532253, 0.01676132, 0.02099638, 0.00946976, 0.02286825, 0.03703149, 0.04351361, 0.01524667, 0.02134143, 0.00937523, 0.02296718, 0.03683601, 0.04403707, 0.01677712, 0.02307918, 0.01006315, 0.02380543, 0.03858878, 0.04640499, 0.01731779, 0.02350354, 0.00963525, 0.02382172, 0.03509944, 0.04550692, 0.01763855, 0.02417177, 0.00955151, 0.02345886, 0.03717737, 0.04557785, 0.01627381, 0.02353854, 0.00971705, 0.0234852, 0.03646371, 0.04379586, 0.01625246, 0.02386972, 0.00936756, 0.02354982, 0.03796369, 0.04568825, 0.01660254, 0.02355005, 0.00901569, 0.02264757, 0.03467419, 0.04331997, 0.01598342, 0.02327424, 0.0087836, 0.02154087, 0.03430488, 0.04477873, 0.01513829, 0.02319263, 0.00889307, 0.02166318, 0.03443317, 0.0437417, 0.01695182, 0.0245066, 0.00927795, 0.02094882, 0.0357091, 0.04646572, 0.01655459, 0.02441408, 0.00913953, 0.02170283, 0.03531598, 0.04701444, 0.01661289, 0.02487241, 0.00914819, 0.02130562, 0.0363633, 0.04553125, 0.01624133, 0.02496576, 0.00937644, 0.02215712, 0.03561995, 0.04418367, 0.01701371, 0.02555189, 0.00945779, 0.02178874, 0.03701117, 0.04551423, 0.01679175, 0.02541452, 0.00939364, 0.02216584, 0.03462647, 0.04580432, 0.01719113, 0.02517517, 0.00954905, 0.02177693, 0.03517487, 0.04582297, 0.01640365, 0.02505095, 0.00988104, 0.02195953, 0.0324416, 0.04151051, 0.01650984, 0.02440065, 0.00936941, 0.02039042, 0.033796, 0.04305341, 0.01665279, 0.02484755, 0.0097957, 0.02190514, 0.03257906, 0.04314435, 0.01639966, 0.02468531, 0.0093943, 0.02099606, 0.03295243, 0.04313655, 0.01578213, 0.02465329, 0.00996756, 0.02154197, 0.03455232, 0.04400811, 0.01757217, 0.02587368, 0.0104613, 0.02044824, 0.03431112, 0.04142448, 0.01628432, 0.02525685, 0.01062898, 0.02009166, 0.03147805, 0.04076471, 0.01672598, 0.02711139, 0.01065522, 0.02024357, 0.03259809, 0.04066597, 0.0158395, 0.02623295, 0.01084768, 0.02107085, 0.03267805, 0.04097453, 0.01683722, 0.02666209, 0.01075834, 0.02116495, 0.03335207, 0.04240201, 0.01602328, 0.02610244, 0.01046634, 0.0217266, 0.03262795, 0.04370116, 0.01684516, 0.0273359, 0.01079029, 0.02167002, 0.03399303, 0.04466692, 0.01625834, 0.02649699, 0.01083987, 0.02269351, 0.03529727, 0.04458283, 0.01754858, 0.02821994, 0.01101915, 0.02264486, 0.03723637, 0.04725787, 0.01807484, 0.02816873, 0.01102613, 0.02356818, 0.03670356, 0.04721384, 0.01825874, 0.029029, 0.01106489, 0.02286888, 0.03626633, 0.04657589, 0.01685427, 0.02801478, 0.01085922, 0.02196101, 0.03625648, 0.04535278, 0.01798294, 0.02870692, 0.01108545, 0.02198811, 0.03862143, 0.0448407, 0.01752089, 0.02846221, 0.01096291, 0.02225357, 0.03651747, 0.04489671, 0.01837459, 0.03007692, 0.01119045, 0.02220282, 0.03692516, 0.04516975, 0.01766633, 0.02974431, 0.01193998, 0.02312336, 0.03690054, 0.0450315, 0.01892724, 0.03173386, 0.01235967, 0.02299282, 0.03968855, 0.04661851, 0.01861757, 0.03061017, 0.01216026, 0.02367939, 0.03916426, 0.04563238, 0.01880839, 0.03176069, 0.01217011, 0.02422525, 0.03997275, 0.04596864, 0.01811172, 0.03151771, 0.01215176, 0.02412222, 0.03959318, 0.0439794, 0.01920122, 0.03281666, 0.01205811, 0.02430677, 0.04168405, 0.04608469, 0.01858176, 0.03287917, 0.01195235, 0.02498329, 0.04063516, 0.04612036, 0.01834075, 0.03382285, 0.01169433, 0.02354735, 0.04073897, 0.04588767, 0.01743253, 0.0352251, 0.01236135, 0.02471388, 0.04041405, 0.0447067, 0.01729563, 0.0330816, 0.01187535, 0.02287791, 0.03937383, 0.04711702, 0.01712424, 0.0344446, 0.01021743, 0.02257356, 0.04164208, 0.04575264, 0.01735944, 0.03377184, 0.01220368, 0.02229467, 0.04082475, 0.04389593, 0.01618469, 0.03270264, 0.01261079, 0.0218865, 0.03988405, 0.04272238, 0.01729603, 0.03174796, 0.01234279, 0.02219088, 0.04144448, 0.04586048, 0.0178937, 0.03222868, 0.01375306, 0.02174259, 0.03833853, 0.0454139, 0.01687157, 0.03226, 0.01249741, 0.02012488, 0.0385226, 0.04125333, 0.01548509, 0.0283922, 0.01138116, 0.01754936, 0.03378508, 0.03634819, 0.01253566, 0.0255133, 0.00967405, 0.0218137, 0.04074099, 0.04230763, 0.01606601, 0.02900826, 0.0108855, 0.0230093, 0.03983792, 0.04317462, 0.01731125, 0.03245279, 0.01128863, 0.02179674, 0.03861542, 0.03875729, 0.01463787, 0.03033613, 0.01105617, 0.02323567, 0.03877939, 0.03965335, 0.01549467, 0.0307955, 0.01105628, 0.02322965, 0.04065778, 0.04108469, 0.01594144, 0.03281219, 0.01313181, 0.02463614, 0.0389374, 0.04265906, 0.01710569, 0.03091249, 0.01200762, 0.02313921, 0.03926507, 0.04017573, 0.0153168, 0.02849871, 0.01121977, 0.02391588, 0.03916371, 0.03942903, 0.01614458, 0.03070593, 0.01189519, 0.02432649, 0.04189056, 0.04264577, 0.01539201, 0.02974131, 0.01108973, 0.02412198, 0.03989841, 0.04226612, 0.01611851, 0.02988806, 0.01100307, 0.02341797, 0.03909828, 0.04199276, 0.015356, 0.02989467, 0.01154639, 0.02416468, 0.03894418, 0.04271626, 0.01636397, 0.02985562, 0.01170429, 0.02309424, 0.04150125, 0.04375081, 0.01570916, 0.02924799, 0.01092896, 0.02370738, 0.03989602, 0.04200309, 0.01615459, 0.02947732, 0.01087105, 0.02263363, 0.04029315, 0.04140629, 0.01485364, 0.02805213, 0.01101479, 0.02251776, 0.03933695, 0.04058904, 0.01543133, 0.03016149, 0.01092727, 0.02314582, 0.0420239, 0.04279275, 0.01569638, 0.02882379, 0.01042635, 0.0232033, 0.03947617, 0.04169, 0.01626064, 0.03143508, 0.01047338, 0.02321582, 0.04123282, 0.04206545, 0.01474968, 0.02824807, 0.01049638, 0.02316371, 0.04010392, 0.04135198, 0.01544118, 0.03009111, 0.01100119, 0.02322349, 0.04113533, 0.04270748, 0.01493808, 0.02815285, 0.01057927, 0.02364773, 0.03976237, 0.04237476, 0.01465759, 0.02790418, 0.01051305, 0.02232038, 0.03842411, 0.04123796, 0.0139885, 0.02801552, 0.01089126, 0.02313783, 0.03913323, 0.04026819, 0.01490861, 0.0280561, 0.01082776, 0.0225621, 0.04062223, 0.04043542, 0.01465898, 0.02853571, 0.01077375, 0.02334652, 0.04107281, 0.04330885, 0.01544146, 0.02956085, 0.01082804, 0.02430407, 0.04202466, 0.04304611, 0.01412643, 0.02908447, 0.01123547, 0.02452395, 0.04018508, 0.04245143, 0.01494815, 0.03034695, 0.01132325, 0.02437277, 0.04319164, 0.04381604, 0.01469744, 0.03002628, 0.01121304, 0.0250312, 0.04041116, 0.04242664, 0.01452124, 0.03208372, 0.0113253, 0.02498091, 0.04002979, 0.04262855, 0.01418303, 0.03169874, 0.01100883, 0.02456898, 0.03819941, 0.04078849, 0.01465914, 0.02904988, 0.01040428, 0.02226416, 0.03827348, 0.03986765, 0.01364143, 0.02897189, 0.00960789, 0.02133768, 0.03757601, 0.04111862, 0.01492875, 0.02880865, 0.00997497, 0.02213602, 0.04010422, 0.03777065, 0.01324725, 0.0273773, 0.00944159, 0.02207654, 0.0376208, 0.03813883, 0.01479653, 0.02989583, 0.00977954, 0.02261525, 0.04562669, 0.04186305, 0.01558424, 0.03116021, 0.01073223, 0.02429534, 0.04524147, 0.04188515, 0.01691954, 0.03227612, 0.01023967, 0.0212005, 0.04234773, 0.03776968, 0.01371375, 0.02525131, 0.00871224, 0.01580181, 0.03329743, 0.02918512, 0.00984259, 0.02113137, 0.00922969, 0.01801783, 0.02887151, 0.02913792, 0.01048106, 0.0210733, 0.00990718, 0.01988441, 0.02826738, 0.028892, 0.01157459, 0.02122169, 0.01071414, 0.02098451, 0.02825733, 0.02965276, 0.01083299, 0.02139719, 0.01120526, 0.02341348, 0.02882547, 0.03041749, 0.01182103, 0.02154711, 0.01025814, 0.02119661, 0.02847524, 0.03242286, 0.01043286, 0.01941822, 0.01038959, 0.02110819, 0.02753185, 0.03249789, 0.01079565, 0.02009919, 0.01036142, 0.0209912, 0.02592496, 0.03146978, 0.00998486, 0.01870879, 0.00985812, 0.02144431, 0.0265181, 0.03114513, 0.01087862, 0.01887141, 0.00984544, 0.02240044, 0.02872557, 0.03312746, 0.00987733, 0.01665507, 0.0091562, 0.02231207, 0.02710729, 0.03129936, 0.00998158, 0.01684881, 0.0091869, 0.02101871, 0.02600097, 0.02995961, 0.00940001, 0.01612934, 0.0087988, 0.02172757, 0.02712644, 0.02754208, 0.00941963, 0.0151065, 0.00860629, 0.02098163, 0.02783479, 0.02829946, 0.00919909, 0.01389322, 0.0083316, 0.02128311, 0.02659164, 0.02770414, 0.00939143, 0.01421344, 0.00787756, 0.01940443, 0.0257899, 0.02646767, 0.00874083, 0.01375959, 0.00805566, 0.01985984, 0.02556248, 0.02608795, 0.00912967, 0.01368777, 0.00799301, 0.01967991, 0.02643248, 0.02657514, 0.00878785, 0.01282854, 0.00784829, 0.0207277, 0.02570889, 0.02666332, 0.00875133, 0.01248962, 0.00742889, 0.01939206, 0.02465942, 0.02559653, 0.00838111, 0.01192268, 0.00724118, 0.01935889, 0.02573953, 0.02639366, 0.00947873, 0.01278346, 0.00793871, 0.01915802, 0.028501, 0.02873641, 0.00952121, 0.01165381, 0.00739654, 0.01858553, 0.02560194, 0.02589018, 0.00921476, 0.01205736, 0.007345, 0.01762892, 0.0247281, 0.0248469, 0.00843069, 0.01155663, 0.00728099, 0.01667172, 0.02407849, 0.02305605, 0.00884332, 0.0122432, 0.00733418, 0.01661155, 0.02402175, 0.02331274, 0.00840219, 0.01174581, 0.00735644, 0.01756001, 0.02398813, 0.02336987, 0.00897603, 0.01175054, 0.00714396, 0.01784326, 0.02327091, 0.02222518, 0.00816644, 0.01113127, 0.00692439, 0.01801242, 0.02327883, 0.02198421, 0.00883082, 0.01198013, 0.00740759, 0.01879737, 0.02513314, 0.02378119, 0.00838593, 0.01166812, 0.00752376, 0.01946051, 0.02415098, 0.0246185, 0.00851489, 0.01194546, 0.0079122, 0.01957949, 0.02525638, 0.02419955, 0.00817612, 0.01160366, 0.0078709, 0.01973984, 0.02544074, 0.02430023, 0.00903212, 0.01184839, 0.00705243, 0.01843382, 0.02554979, 0.02474625, 0.00844312, 0.0111934, 0.0066641, 0.01933726, 0.02477155, 0.02463103, 0.00900862, 0.01122439, 0.0063016, 0.01812209, 0.02487186, 0.02426436, 0.00855509, 0.01111722, 0.00645145, 0.01817313, 0.02454909, 0.02439177, 0.00929271, 0.01143021, 0.00674606, 0.01871754, 0.02637756, 0.02570718, 0.00888149, 0.01124592, 0.00718238, 0.01906166, 0.02572172, 0.02518793, 0.00927606, 0.01158581, 0.00725196, 0.01837401, 0.0254029, 0.02434986, 0.00895231, 0.01164535, 0.00768247, 0.0191252, 0.02527983, 0.02432042, 0.00956063, 0.01234969, 0.00782058, 0.0185544, 0.02648994, 0.02532858, 0.00915325, 0.01208701, 0.00768057, 0.01943439, 0.02534238, 0.0252915, 0.00945259, 0.01241787, 0.00794821, 0.01962884, 0.02493321, 0.0244798, 0.00856666, 0.01177906, 0.0079258, 0.0199705, 0.02547208, 0.02464266, 0.00943464, 0.01204293, 0.00835881, 0.01982569, 0.02662135, 0.02598596, 0.00925722, 0.01218804, 0.00839154, 0.02060292, 0.02619918, 0.02527452, 0.00950755, 0.01244311, 0.00815247, 0.01984259, 0.02640788, 0.02445574, 0.00877956, 0.01233819, 0.00826551, 0.01967628, 0.02589104, 0.0243618, 0.00941804, 0.01239301, 0.0084409, 0.01980318, 0.02659852, 0.02499185, 0.00899839, 0.01174007, 0.00793647, 0.0203189, 0.0251474, 0.02414284, 0.00932822, 0.01242527, 0.00801312, 0.01886209, 0.02432236, 0.02364149, 0.00855102, 0.01152127, 0.00782426, 0.0190807, 0.02432509, 0.0232409, 0.00903988, 0.01178509, 0.00781812, 0.01800617, 0.02564068, 0.02407854, 0.00892831, 0.01193411, 0.00722222, 0.01842597, 0.02430796, 0.02287976, 0.0091421, 0.011364, 0.00788682, 0.01822059, 0.02443618, 0.02207885, 0.00862304, 0.0112537, 0.00770041, 0.01832542, 0.0244373, 0.02240139, 0.00921647, 0.01160218, 0.0079783, 0.01833501, 0.0254971, 0.02335591, 0.00889674, 0.0112901, 0.0078774, 0.01887557, 0.02474801, 0.02229702, 0.00921293, 0.01093243, 0.00755424, 0.01676094, 0.02418804, 0.02171857, 0.00829527, 0.01047874, 0.00717535, 0.01642591, 0.02427973, 0.02232489, 0.00888283, 0.01122961, 0.00762029, 0.01695229, 0.02448706, 0.0229833, 0.00847381, 0.01121752, 0.00738083, 0.01717125, 0.02461845, 0.02294048, 0.00900544, 0.01130469, 0.0080524, 0.01814334, 0.02515074, 0.02336394, 0.0085839, 0.01160959, 0.00794179, 0.0195203, 0.02548405, 0.02421896, 0.00979229, 0.01233093, 0.0081123, 0.01864069, 0.02642913, 0.02717686, 0.00944927, 0.0123178, 0.00780814, 0.02128112, 0.02719377, 0.02695093, 0.01013687, 0.01318686, 0.0086035, 0.02178595, 0.02699945, 0.02546772, 0.0093083, 0.01228021, 0.00832041, 0.02166273, 0.02668379, 0.02459159, 0.00978759, 0.01185576, 0.00804003, 0.02109892, 0.02750854, 0.02503192, 0.00928839, 0.01175844, 0.00795252, 0.02215863, 0.02889124, 0.02482015, 0.00980734, 0.01176541, 0.00801899, 0.02127952, 0.02811191, 0.02362333, 0.00876847, 0.01145624, 0.00758791, 0.02066133, 0.02773551, 0.02437774, 0.00935177, 0.01104801, 0.00702245, 0.01969427, 0.02801835, 0.02539108, 0.00872886, 0.01044116, 0.0067679, 0.0200181, 0.02689747, 0.02504696, 0.00915385, 0.01039269, 0.00677473, 0.01994921, 0.02742368, 0.02457448, 0.00857819, 0.01026042, 0.00696766, 0.02093778, 0.02765595, 0.02488629, 0.00941537, 0.01088642, 0.00702979, 0.02096589, 0.02899329, 0.02621383, 0.00886539, 0.01000728, 0.0066106, 0.02173392, 0.02813258, 0.02519387, 0.00903088, 0.01005675, 0.00645235, 0.02041764, 0.02717267, 0.02395787, 0.00828274, 0.00955665, 0.00647893, 0.0200072, 0.02635267, 0.02308016, 0.00909882, 0.01012927, 0.00675099, 0.02062913, 0.02801603, 0.02457028, 0.00865966, 0.0099739, 0.00669275, 0.02168899, 0.02756888, 0.02510058, 0.00925447, 0.01024907, 0.00686617, 0.02112705, 0.02771911, 0.02450817, 0.00861728, 0.00994931, 0.00671659, 0.0207424, 0.02747513, 0.02393222, 0.00929166, 0.0102575, 0.00698508, 0.02166424, 0.0289047, 0.02503613, 0.00877949, 0.00978971, 0.00682445, 0.02200751, 0.02756591, 0.02399169, 0.00914312, 0.01001091, 0.00676474, 0.02139993, 0.02731465, 0.0236089, 0.00841402, 0.0097375, 0.00673294, 0.02187937, 0.02756052, 0.02357167, 0.00906464, 0.00989812, 0.00679892, 0.02228062, 0.0285032, 0.02552884, 0.00890001, 0.01002634, 0.00657871, 0.02178456, 0.02818167, 0.02450064, 0.00910677, 0.01015193, 0.00649245, 0.02066272, 0.02712758, 0.02339291, 0.00834439, 0.00984285, 0.00645127, 0.02086849, 0.02682695, 0.02339737, 0.00904957, 0.01026332, 0.00661745, 0.02089029, 0.02799132, 0.02433189, 0.00869483, 0.01002682, 0.00651408, 0.02147567, 0.02684737, 0.02448101, 0.0089864, 0.01008853, 0.00664189, 0.02178882, 0.02813577, 0.02482047, 0.00837144, 0.00990986, 0.00644531, 0.02194579, 0.02755348, 0.02448579, 0.00897041, 0.0102106, 0.00653014, 0.02153902, 0.02874116, 0.02498512, 0.00858906, 0.01001942, 0.00628468, 0.02152413, 0.02748582, 0.02460723, 0.00895783, 0.01018851, 0.00643467, 0.02142205, 0.02727166, 0.02402054, 0.00826074, 0.00960789, 0.00651937, 0.02184884, 0.02753051, 0.02403158, 0.00905482, 0.01019878, 0.00661845, 0.02198608, 0.02900135, 0.02553395, 0.00877143, 0.00989871, 0.00645485, 0.0220229, 0.02794717, 0.02556181, 0.00913305, 0.01002779, 0.00652544, 0.02172315, 0.02794158, 0.02519729, 0.00847215, 0.00978054, 0.00668252, 0.02213456, 0.02470293, 0.02372215, 0.00907131, 0.00989131, 0.0066985, 0.02128773, 0.02966039, 0.02527565, 0.00867433, 0.009823, 0.0058364, 0.02034929, 0.02788272, 0.02525266, 0.00915702, 0.01031464, 0.0067159, 0.02231948, 0.02837834, 0.02507271, 0.00850641, 0.01013444, 0.00661969, 0.02236253, 0.02800473, 0.02490625, 0.00913241, 0.01023071, 0.00652662, 0.02197182, 0.02778171, 0.02505591, 0.00889666, 0.01012048, 0.00651913, 0.02271455, 0.02841911, 0.02590124, 0.00919864, 0.01041756, 0.00649692, 0.02240342, 0.02833924, 0.02522956, 0.00864626, 0.01011304, 0.00661296, 0.02317126, 0.02823604, 0.024991, 0.00927556, 0.01035736, 0.00688357, 0.02286541, 0.02980596, 0.02623027, 0.00894804, 0.01029758, 0.0066485, 0.02348674, 0.02885412, 0.02628299, 0.00932393, 0.01026889, 0.00657436, 0.02235999, 0.02854565, 0.02562681, 0.00868308, 0.00977098, 0.00655311, 0.0227234, 0.02866754, 0.02568855, 0.00939628, 0.01037674, 0.0067362, 0.02278894, 0.03012799, 0.02671061, 0.00916899, 0.01016236, 0.00657425, 0.02347119, 0.02937262, 0.02648303, 0.00950077, 0.01028697, 0.00659164, 0.02251339, 0.02864399, 0.02560638, 0.00879976, 0.0101222, 0.00665576, 0.02309146, 0.02888733, 0.02544458, 0.00950701, 0.01062588, 0.00691433, 0.02322718, 0.03072619, 0.02712616, 0.00919177, 0.01042551, 0.00658653, 0.02362748, 0.0293389, 0.02623463, 0.00928774, 0.0103069, 0.00655234, 0.02234274, 0.02805657, 0.02493925, 0.00844377, 0.00980566, 0.00646812, 0.02351743, 0.02812468, 0.02535526, 0.00933531, 0.01051949, 0.00675741, 0.0236387, 0.02973297, 0.02661758, 0.00921098, 0.01145179, 0.00734311, 0.02475141, 0.02909045, 0.02653048, 0.00985537, 0.01138187, 0.00727498, 0.02371462, 0.02923096, 0.02608279, 0.00927112, 0.0109985, 0.00714658, 0.02292711, 0.02925426, 0.02508357, 0.00995811, 0.01126571, 0.00727681, 0.02293858, 0.03044655, 0.02636688, 0.0096933, 0.01110176, 0.00704439, 0.02304795, 0.02954788, 0.02616003, 0.01003774, 0.01098778, 0.00716572, 0.0224171, 0.02964406, 0.02633744, 0.0098683, 0.01204406, 0.00799957, 0.02503759, 0.02994533, 0.02535882, 0.01040659, 0.01210522, 0.00779751, 0.02433218, 0.03189967, 0.02689091, 0.00991004, 0.01138691, 0.00775983, 0.02472678, 0.03031293, 0.02660364, 0.01035094, 0.01144156, 0.00751595, 0.02360967, 0.02994812, 0.02461461, 0.00945909, 0.0110118, 0.00735891, 0.0237942, 0.02970941, 0.02434834, 0.01027505, 0.01166591, 0.00788536, 0.02440147, 0.03103768, 0.02443182, 0.00967854, 0.01088431, 0.00767321, 0.0237315, 0.02932192, 0.02502394, 0.01034616, 0.010807, 0.007297, 0.01994579, 0.0301074, 0.02494348, 0.00953077, 0.01061116, 0.00723046, 0.02238663, 0.02937244, 0.02529059, 0.01052994, 0.01088077, 0.00719722, 0.02185688, 0.02990421, 0.02566295, 0.00969753, 0.01050702, 0.00681005, 0.02125185, 0.0294766, 0.02542438, 0.01006376, 0.01065551, 0.00668465, 0.01999899, 0.02839164, 0.02433593, 0.00933974, 0.01008364, 0.00654414, 0.01976167, 0.02685751, 0.02326462, 0.01002457, 0.01076837, 0.00660668, 0.01964234, 0.02755896, 0.02356071, 0.00946607, 0.01051767, 0.0065385, 0.0201271, 0.02657889, 0.02338841, 0.00975986, 0.01038292, 0.00646135, 0.01969709, 0.02640676, 0.02279577, 0.00897817, 0.01022203, 0.00642685, 0.01935427, 0.02700551, 0.02505572, 0.00982637, 0.01008522, 0.00629076, 0.019645, 0.02725132, 0.026026, 0.00972246, 0.00997545, 0.00626907, 0.02120732, 0.02739911, 0.02498051, 0.010049, 0.01044945, 0.00686035, 0.02167889, 0.02891756, 0.02482642, 0.00964035, 0.0108075, 0.00705238, 0.02015979, 0.02746393, 0.02494899, 0.01039949, 0.01103028, 0.00699078, 0.01987736, 0.02907145, 0.02739171, 0.01005941, 0.01064525, 0.00679077, 0.02038713, 0.02797467, 0.02709575, 0.0104081, 0.01092332, 0.00666521, 0.01930689, 0.02750007, 0.02544112, 0.00972235, 0.01050202, 0.00649835, 0.01951727, 0.02731501, 0.02482661, 0.01035985, 0.01081125, 0.00646719, 0.01888682, 0.02915039, 0.02623666, 0.00995102, 0.01029126, 0.00626527, 0.01836926, 0.027077, 0.02495461, 0.01013069, 0.01026427, 0.00590246, 0.01676155, 0.02613711, 0.02351072, 0.00939834, 0.01001604, 0.00603684, 0.01616299, 0.02682338, 0.02280818, 0.0100291, 0.01049052, 0.00577038, 0.01494141, 0.02775684, 0.02388429, 0.01005764, 0.01020442, 0.00569661, 0.01495616, 0.02768025, 0.02425068, 0.0107029, 0.01032121, 0.00568407, 0.01405361, 0.02634069, 0.0231376, 0.00987241, 0.00992006, 0.00562554, 0.01382289, 0.02645435, 0.02393181, 0.01080497, 0.01065983, 0.00593623, 0.01390951, 0.02759868, 0.02504427, 0.01058256, 0.01062936, 0.00598102, 0.0148453, 0.02751048, 0.02557222, 0.01120628, 0.01058743, 0.00602243, 0.01440548, 0.02725418, 0.02407938, 0.0101709, 0.01038995, 0.00584512, 0.01448396, 0.02667465, 0.02383162, 0.01098561, 0.01061578, 0.00584732, 0.01430882, 0.02805291, 0.02508571, 0.01043295, 0.01032299, 0.00574204, 0.01450644, 0.02701756, 0.02481533, 0.01082052, 0.01037582, 0.00579415, 0.01423087, 0.02697519, 0.02419381, 0.00998421, 0.01024155, 0.00582721, 0.01443608, 0.02705007, 0.02390468, 0.01079038, 0.01068958, 0.00589186, 0.01449848, 0.02858339, 0.02486936, 0.01045506, 0.01030761, 0.00575251, 0.01506073, 0.02741882, 0.0247143, 0.01091798, 0.01031542, 0.0059104, 0.01471275, 0.0273131, 0.02398833, 0.01008717, 0.01022644, 0.00596765, 0.01478431, 0.02697608, 0.02405537, 0.01091791, 0.01055811, 0.0060448, 0.01453497, 0.02827381, 0.02516242, 0.01054272, 0.01024633, 0.00589088, 0.01520732, 0.02737103, 0.02507526, 0.01104969, 0.01040716, 0.00600049, 0.01490997, 0.02750876, 0.02426479, 0.01031617, 0.01008002, 0.00594322, 0.01488024, 0.02762692, 0.02418148, 0.01120058, 0.01047042, 0.00603192, 0.01486227, 0.02901007, 0.02516893, 0.01070324, 0.01018497, 0.00592892, 0.01536214, 0.02782807, 0.02540135, 0.01109365, 0.01053369, 0.00592467, 0.01472503, 0.02751885, 0.02413934, 0.01015405, 0.01022761, 0.0059297, 0.01465158, 0.02725111, 0.02418022, 0.01077725, 0.01036716, 0.00597642, 0.01450257, 0.02845128, 0.02497638, 0.01038656, 0.01037561, 0.00598042, 0.01551745, 0.02754248, 0.02480404, 0.01109516, 0.01072759, 0.00597676, 0.0149722, 0.02764655, 0.02381527, 0.01022733, 0.01018786, 0.00599948, 0.01493553, 0.02822252, 0.02442133, 0.01125811, 0.01061959, 0.00610704, 0.01549228, 0.02949293, 0.02594748, 0.01092855, 0.01059362, 0.00616031, 0.01586746, 0.02833185, 0.02511507, 0.01111973, 0.01052255, 0.00607245, 0.01520701, 0.02821887, 0.02411285, 0.01016656, 0.0102275, 0.00609884, 0.01575687, 0.02792159, 0.02391038, 0.01113676, 0.01078316, 0.00636873, 0.01613238, 0.02906023, 0.02495805, 0.01073145, 0.01031525, 0.0060519, 0.0162338, 0.02817731, 0.02495586, 0.01119389, 0.0106967, 0.00613558, 0.01578842, 0.02770305, 0.02372152, 0.01017632, 0.01020896, 0.00594489, 0.01580134, 0.02706672, 0.02303158, 0.01073074, 0.01040348, 0.00581864, 0.01526428, 0.02753428, 0.0234282, 0.01021663, 0.01025783, 0.00582721, 0.01579453, 0.02706999, 0.02377405, 0.0106747, 0.01057723, 0.00590214, 0.01500965, 0.02669652, 0.02273548, 0.00990249, 0.0100989, 0.00584577, 0.01514311, 0.02637899, 0.02235967, 0.01064497, 0.01061604, 0.00611843, 0.01531154, 0.02817177, 0.02371099, 0.01034935, 0.01035097, 0.00609656, 0.01583356, 0.02718176, 0.02384396, 0.01063718, 0.01008896, 0.00603668, 0.01516777, 0.02728307, 0.02283867, 0.00996541, 0.00996488, 0.0059905, 0.01523062, 0.02667952, 0.02275148, 0.01081627, 0.01065665, 0.00622428, 0.01574955, 0.02820359, 0.02410582, 0.01060805, 0.01042403, 0.00618439, 0.01677935, 0.02775748, 0.02393337, 0.01103647, 0.01041408, 0.00622051, 0.01654947, 0.02746729, 0.02311568, 0.00987648, 0.00982766, 0.00598842, 0.01597109, 0.02686, 0.02301726, 0.01071452, 0.01004701, 0.00569172, 0.0148431, 0.0279762, 0.02383097, 0.01017363, 0.00964218, 0.0059785, 0.0169419, 0.02797646, 0.02458719, 0.01101047, 0.01004344, 0.00605226, 0.01648065, 0.02802708, 0.02402742, 0.01015616, 0.00972938, 0.00589426, 0.0162516, 0.02782182, 0.02398779, 0.01105436, 0.01000546, 0.00593032, 0.01635684, 0.02933532, 0.02534826, 0.01079153, 0.01002083, 0.00612013, 0.01744759, 0.02850989, 0.02516158, 0.01125028, 0.01027717, 0.00605809, 0.01641646, 0.02825068, 0.02430888, 0.01053852, 0.01011543, 0.0061525, 0.01648835, 0.02755121, 0.02391455, 0.0111901, 0.01004383, 0.00603902, 0.01622361, 0.02882029, 0.02512742, 0.0107375, 0.00987032, 0.00591799, 0.01648303, 0.0277497, 0.0243666, 0.01101746, 0.00975635, 0.00593526, 0.01553538, 0.02666746, 0.02272218, 0.0100911, 0.00954349, 0.00604283, 0.01599688, 0.02763011, 0.02365605, 0.01137973, 0.0098594, 0.00601827, 0.01566886, 0.02766361, 0.02451348, 0.01004693, 0.00888214, 0.00545298, 0.01506492, 0.02707183, 0.02439078, 0.01079119, 0.00897389, 0.00562644, 0.01450681, 0.02687277, 0.02323722, 0.01022573, 0.00895915, 0.00576325, 0.01457035, 0.02761066, 0.02335159, 0.01107709, 0.00960581, 0.00577735, 0.01481569, 0.02886466, 0.02464822, 0.01140179, 0.00937198, 0.00594845, 0.01466543, 0.02727934, 0.02404309, 0.01086051, 0.00904201, 0.00580683, 0.01504656, 0.02679765, 0.02328197, 0.00979812, 0.00857327, 0.005721, 0.01573096, 0.02726739, 0.02366883, 0.01077535, 0.00898017, 0.00592877, 0.01625767, 0.02889636, 0.02480453, 0.0108427, 0.00902905, 0.0060436, 0.01735181, 0.02881317, 0.02470257, 0.01110321, 0.00893697, 0.00591249, 0.0164101, 0.02811823, 0.02365163, 0.00990035, 0.00868274, 0.00590616, 0.01588084, 0.02755357, 0.02313179, 0.0105902, 0.00889361, 0.00592758, 0.0157221, 0.02887287, 0.0242187, 0.01032552, 0.0088874, 0.00593861, 0.01583446, 0.02813026, 0.02423276, 0.0106507, 0.00846434, 0.00564523, 0.01486, 0.02680232, 0.02273643, 0.00963002, 0.00796222, 0.00549033, 0.01479263, 0.02686829, 0.02253017, 0.01020832, 0.0080127, 0.0055354, 0.01428353, 0.02728328, 0.0231317, 0.00987772, 0.00804027, 0.00554238, 0.01484726, 0.02736058, 0.02342408, 0.01054271, 0.00813778, 0.00555665, 0.01454944, 0.02656008, 0.02241445, 0.00987791, 0.0078551, 0.00556088, 0.01460842, 0.0267407, 0.02245903, 0.01080049, 0.00850617, 0.00563485, 0.0147207, 0.02836088, 0.02299744, 0.01038838, 0.00825292, 0.00549147, 0.01504434, 0.02690588, 0.02184793, 0.01070426, 0.00812192, 0.00549451, 0.0143266, 0.0259572, 0.02096678, 0.00999005, 0.00853424, 0.00556987, 0.01419635, 0.02571278, 0.02043469, 0.01096486, 0.0089257, 0.00578097, 0.01510928, 0.02854034, 0.02279942, 0.01079468, 0.00893889, 0.00580138, 0.01534232, 0.02743736, 0.02266218, 0.01104295, 0.00885166, 0.00541967, 0.01441881, 0.02677595, 0.02069584, 0.00967336, 0.00805899, 0.00516533, 0.01476255, 0.0276992, 0.02073791, 0.01089234, 0.00867821, 0.00536833, 0.01462864, 0.02814892, 0.02207562, 0.01044599, 0.00823368, 0.00521049, 0.0146917, 0.02570513, 0.02243481, 0.01105694, 0.00796658, 0.00513291, 0.01394582, 0.02456928, 0.02155892, 0.01012115, 0.00761011, 0.00525668, 0.01450888, 0.0244423, 0.02124681, 0.0109316, 0.0080445, 0.00514907, 0.01367472, 0.02550403, 0.02132486, 0.01068911, 0.0076421, 0.00514288, 0.01411233, 0.02478828, 0.02074098, 0.01081624, 0.00748852, 0.0049622, 0.0132564, 0.02389108, 0.01944511, 0.00964183, 0.00718767, 0.00476721, 0.01348064, 0.02374783, 0.01913095, 0.01064316, 0.00760139, 0.00493537, 0.01321258, 0.02443051, 0.01964597, 0.00992431, 0.00740155, 0.00504538, 0.0138729, 0.02396267, 0.01997867, 0.01000826, 0.00717838, 0.00470523, 0.012828, 0.02281524, 0.01897134, 0.00888324, 0.00680293, 0.0045093, 0.0118963, 0.02224047, 0.01821944, 0.00981773, 0.00705148, 0.00461641, 0.01200193, 0.02309222, 0.01845867, 0.00895178, 0.00661926, 0.00444071, 0.01230958, 0.02225523, 0.01817588, 0.00910657, 0.00653617, 0.00451346, 0.01164211, 0.02167165, 0.01722476, 0.00806696, 0.0062249, 0.00439208, 0.01137011, 0.02145744, 0.01685609, 0.00843464, 0.0063247, 0.0042513, 0.01108263, 0.02162538, 0.01722382, 0.00787444, 0.00597339, 0.0040387, 0.01114744, 0.02096907, 0.01722275, 0.00832342, 0.00607834, 0.00416188, 0.01089995, 0.02101356, 0.01642938, 0.00770277, 0.0059439, 0.00409658, 0.01081469, 0.02099372, 0.01641287, 0.00834653, 0.00615912, 0.00408018, 0.01075461, 0.02156637, 0.01702678, 0.00790052, 0.00598205, 0.00406891, 0.01102589, 0.02129065, 0.01772687, 0.00857539, 0.00592787, 0.00408404, 0.01043299, 0.02086706, 0.01713423, 0.00801396, 0.00571782, 0.00394793, 0.01056557, 0.020653, 0.016643, 0.00863265, 0.00588256, 0.00403223, 0.01050947, 0.02147618, 0.01728543, 0.00828248, 0.0058902, 0.00416777, 0.01128447, 0.02094791, 0.01718159, 0.00875183, 0.00597423, 0.00418705, 0.01075967, 0.02002798, 0.01651999, 0.0079929, 0.00593273, 0.00428157, 0.01095617, 0.02005478, 0.01659316, 0.00855581, 0.00595934, 0.00417771, 0.01080879, 0.02073891, 0.01692415, 0.00797922, 0.00577504, 0.00406445, 0.01103176, 0.01978297, 0.01688586, 0.00843768, 0.00582664, 0.00407365, 0.01053121, 0.01948964, 0.01601688, 0.00755636, 0.00566127, 0.00402015, 0.01040681, 0.01941682, 0.01616186, 0.00830438, 0.00594557, 0.00411125, 0.01038253, 0.02035015, 0.01693297, 0.00791439, 0.00575057, 0.004079, 0.01056668, 0.0197112, 0.01673756, 0.00822571, 0.00578277, 0.00415576, 0.01065295, 0.0196671, 0.01624114, 0.00773037, 0.00573804, 0.00411571, 0.01050886, 0.01973117, 0.01626038, 0.00840364, 0.00602772, 0.00444266, 0.01068615, 0.0204362, 0.01699827, 0.0079244, 0.00583588, 0.00445283, 0.01110683, 0.01980476, 0.01653503, 0.00843632, 0.00591212, 0.00456909, 0.01077248, 0.01967126, 0.01561074, 0.00797059, 0.0059107, 0.00493614, 0.01102822, 0.01927797, 0.01539893, 0.0081421, 0.00611237, 0.00490286, 0.01075645, 0.01993509, 0.01659263, 0.00813663, 0.00591067, 0.00473409, 0.01101698, 0.01919293, 0.01640207, 0.00834341, 0.00598182, 0.00474351, 0.01056782, 0.01879604, 0.01549161, 0.00785287, 0.00583511, 0.00490133, 0.01030277, 0.01871822, 0.01549457, 0.00846748, 0.00608442, 0.00507337, 0.01020911, 0.01995257, 0.01603354, 0.00804313, 0.00594257, 0.00506893, 0.01070542, 0.01934402, 0.0159032, 0.00843047, 0.00602187, 0.00506825, 0.01067225, 0.01923822, 0.01560875, 0.0078354, 0.00577399, 0.00491019, 0.01080603, 0.01911425, 0.01571571, 0.0085252, 0.00613822, 0.00521037, 0.01100043, 0.02037312, 0.01655707, 0.00816999, 0.00612947, 0.00540372, 0.01155426, 0.01958096, 0.01641497, 0.00858481, 0.00626016, 0.00540007, 0.01107671, 0.01960734, 0.01532069, 0.0079291, 0.00614848, 0.0054896, 0.01102404, 0.01906478, 0.01522946, 0.00860229, 0.00623778, 0.00529283, 0.0106199, 0.01995903, 0.01549162, 0.0080249, 0.00605179, 0.00517107, 0.01107843, 0.01906876, 0.01562811, 0.00839281, 0.00614615, 0.00509301, 0.0106286, 0.0186311, 0.01479818, 0.00762461, 0.00590018, 0.00500304, 0.01019964, 0.01838757, 0.01464095, 0.008293, 0.0062288, 0.00506098, 0.0103577, 0.01943446, 0.01542959, 0.0080594, 0.00598614, 0.00494333, 0.01052823, 0.01865527, 0.01507414, 0.00827594, 0.00593666, 0.00501611, 0.0102763, 0.01842204, 0.01448724, 0.00773278, 0.00581485, 0.00497362, 0.01027384, 0.01833859, 0.01467895, 0.00842551, 0.00615217, 0.00515023, 0.0101237, 0.01922697, 0.01527353, 0.00803944, 0.006019, 0.00498694, 0.01057419, 0.0185802, 0.01499244, 0.00835507, 0.00609756, 0.00491344, 0.01035917, 0.0188886, 0.0146433, 0.00775422, 0.0060611, 0.00504554, 0.0106328, 0.01864904, 0.01439, 0.00845826, 0.00630588, 0.00505478, 0.01064866, 0.01954455, 0.01522588, 0.00821556, 0.00620261, 0.00503524, 0.01116362, 0.01915868, 0.01540387, 0.00848583, 0.00628062, 0.00508656, 0.01071722, 0.01890179, 0.01482038, 0.00783311, 0.00618543, 0.00505882, 0.01064383, 0.01892497, 0.01483757, 0.00854271, 0.00631808, 0.00529778, 0.01062336, 0.01969711, 0.01539514, 0.00817693, 0.00624679, 0.00519983, 0.01120563, 0.01931726, 0.01524103, 0.00853878, 0.00619952, 0.00519217, 0.01087598, 0.01880782, 0.0141708, 0.00793652, 0.00599879, 0.00498318, 0.01054263, 0.01887787, 0.01440215, 0.00861668, 0.00627383, 0.00524282, 0.01096819, 0.02030159, 0.01531953, 0.00834492, 0.00625998, 0.00513004, 0.01133253, 0.01941912, 0.01545258, 0.00872443, 0.00621497, 0.00521933, 0.01092087, 0.01940278, 0.01470617, 0.00812776, 0.0061723, 0.00542609, 0.0110661, 0.01972302, 0.01473909, 0.00882912, 0.00642842, 0.00552565, 0.0109668, 0.0207603, 0.01553007, 0.00839233, 0.0063007, 0.00521219, 0.01125323, 0.01981111, 0.01529625, 0.00869948, 0.00623757, 0.00515848, 0.01062722, 0.01966158, 0.01456016, 0.00794499, 0.00599414, 0.00510087, 0.0109299, 0.01954632, 0.01471302, 0.00860484, 0.00627888, 0.00510544, 0.01035851, 0.02039545, 0.01538155, 0.00825962, 0.00626844, 0.00513078, 0.01087028, 0.01977862, 0.01513057, 0.00851959, 0.0063192, 0.00513272, 0.01025919, 0.01925499, 0.01433524, 0.00783512, 0.00599953, 0.00480519, 0.00994408, 0.01880511, 0.01440434, 0.00840209, 0.00618454, 0.00472308, 0.01028051, 0.01973539, 0.01520145, 0.00803094, 0.00604851, 0.00471039, 0.01068613, 0.01896058, 0.01485162, 0.00824655, 0.00607114, 0.00450349, 0.01036357, 0.01819675, 0.013866, 0.00740826, 0.00595036, 0.00497094, 0.01173214, 0.01883226, 0.01380576, 0.00764077, 0.00603007, 0.00484805, 0.01144615, 0.02075202, 0.015088, 0.00810963, 0.0061219, 0.00499736, 0.01213839, 0.0200407, 0.01518009, 0.00825213, 0.00620892, 0.00492472, 0.0114873, 0.01956233, 0.01478263, 0.00760038, 0.00595875, 0.00472528, 0.0112005, 0.01943629, 0.01467281, 0.00790343, 0.00605469, 0.00475259, 0.01103393, 0.01971841, 0.01518679, 0.00776037, 0.00580779, 0.00452603, 0.01128622, 0.01924243, 0.01539541, 0.00814944, 0.00577224, 0.00450075, 0.0110038, 0.01896224, 0.01475693, 0.00755776, 0.00563166, 0.0046247, 0.01093329, 0.01865064, 0.01452575, 0.00815689, 0.0058227, 0.00464442, 0.01079781, 0.01955392, 0.01503735, 0.00763253, 0.00570896, 0.0045676, 0.01101397, 0.01866387, 0.01500078, 0.00784182, 0.00561853, 0.00451809, 0.0106256, 0.01832172, 0.0147329, 0.00731862, 0.00541413, 0.00445448, 0.01066864, 0.01822425, 0.01444666, 0.0080019, 0.00566742, 0.0045112, 0.01032413, 0.01888518, 0.01508965, 0.00776815, 0.00556093, 0.00460356, 0.01069325, 0.01796911, 0.01467235, 0.00788009, 0.0055581, 0.00460558, 0.01065338, 0.0180819, 0.01438542, 0.00746997, 0.00548187, 0.00461506, 0.01068193, 0.01806792, 0.01429332, 0.00811414, 0.00573679, 0.00476633, 0.0107595, 0.01908329, 0.01500083, 0.00774671, 0.00566785, 0.00470488, 0.01091118, 0.01817623, 0.0148904, 0.00807481, 0.00568284, 0.00481849, 0.01071711, 0.01770592, 0.01416543, 0.00736856, 0.00545818, 0.00465028, 0.01069838, 0.01747785, 0.01416472, 0.00810011, 0.0057804, 0.00479035, 0.01127446, 0.01873935, 0.01492705, 0.00766567, 0.00572847, 0.00478301, 0.01196807, 0.01830299, 0.01500013, 0.00801576, 0.00578298, 0.00490702, 0.01123339, 0.0179138, 0.01478089, 0.00740195, 0.00571528, 0.00495848, 0.01120011, 0.01784332, 0.01455235, 0.00800279, 0.00587795, 0.00476599, 0.01137196, 0.01875314, 0.01511519, 0.00766156, 0.00574246, 0.00461992, 0.011631, 0.0181542, 0.01527028, 0.00802187, 0.00590915, 0.00471438, 0.01105644, 0.01753367, 0.01440278, 0.00743581, 0.0057873, 0.00478298, 0.01121023, 0.01711237, 0.01457255, 0.00785211, 0.00581726, 0.00438561, 0.01122054, 0.01794778, 0.015672, 0.00774068, 0.00584815, 0.00469183, 0.01187755, 0.01748252, 0.01582452, 0.00803709, 0.00596725, 0.00461228, 0.01108008, 0.01675049, 0.01501581, 0.00740521, 0.00570567, 0.00459731, 0.0111143, 0.01661986, 0.0148464, 0.0080338, 0.00596477, 0.00471293, 0.01154982, 0.01741961, 0.01527972, 0.00759324, 0.0057689, 0.00469658, 0.01184949, 0.01694348, 0.01501921, 0.00773027, 0.00530064, 0.00393164, 0.01034057, 0.01706061, 0.01436918, 0.00671818, 0.00532351, 0.00459773, 0.0109906, 0.01789553, 0.01429839, 0.00746199, 0.00575043, 0.00492125, 0.01093409, 0.01877454, 0.01511881, 0.00730611, 0.0058339, 0.00506506, 0.0111032, 0.01826094, 0.01500549, 0.00772861, 0.00594505, 0.0052353, 0.01126996, 0.01771341, 0.01452295, 0.00709461, 0.00572336, 0.00524729, 0.01126563, 0.0177025, 0.01454924, 0.00771632, 0.00591161, 0.00526624, 0.01169424, 0.01884506, 0.01534946, 0.00740383, 0.00581175, 0.00525904, 0.01208945, 0.01837663, 0.01544948, 0.0076317, 0.00597456, 0.00528226, 0.01165642, 0.01787253, 0.01493187, 0.00688662, 0.00582824, 0.00529451, 0.01131337, 0.01752141, 0.01464725, 0.00750783, 0.00589745, 0.00511053, 0.01078814, 0.01828193, 0.01483616, 0.00708216, 0.00565696, 0.00483085, 0.01128489, 0.01773965, 0.01521309, 0.00754758, 0.00573123, 0.00492596, 0.01136403, 0.01800545, 0.01495882, 0.00704117, 0.00542196, 0.00474689, 0.01202185, 0.01768168, 0.01464272, 0.0075509, 0.00568366, 0.00458475, 0.01078128, 0.01806933, 0.01507244, 0.00703773, 0.00563137, 0.00475586, 0.01145821, 0.01784013, 0.01547707, 0.00741829, 0.00554684, 0.00508474, 0.01111677, 0.01725448, 0.0145104, 0.00668804, 0.0054541, 0.00503555, 0.01102292, 0.0169176, 0.01440852, 0.00730396, 0.0056465, 0.00506032, 0.01088628, 0.01768464, 0.01533232, 0.00699628, 0.00540027, 0.00476306, 0.01110242, 0.01685711, 0.01509796, 0.00727855, 0.00553649, 0.00478915, 0.01085102, 0.0168213, 0.01457595, 0.00672479, 0.00541294, 0.00485574, 0.01091599, 0.01667372, 0.01447833, 0.00733564, 0.00544749, 0.0048258, 0.01098333, 0.01762895, 0.01537848, 0.00697702, 0.00534183, 0.00478491, 0.01114045, 0.01712551, 0.01521293, 0.00737439, 0.00549376, 0.00493095, 0.0109351, 0.01678048, 0.01465985, 0.00678555, 0.00541298, 0.00478259, 0.01090944, 0.01674912, 0.01461759, 0.00736509, 0.00549892, 0.00479646, 0.01093373, 0.01761703, 0.01545624, 0.00710007, 0.00545604, 0.00475266, 0.01127873, 0.01701846, 0.0154255, 0.00736635, 0.00541231, 0.0048513, 0.01059649, 0.01678695, 0.01488567, 0.00679465, 0.00537614, 0.00489287, 0.01091873, 0.01679675, 0.01483794, 0.00747071, 0.00548698, 0.00489745, 0.01049135, 0.0176601, 0.01553286, 0.00710961, 0.00545724, 0.00486575, 0.01078647, 0.01703325, 0.01528528, 0.00733968, 0.00551978, 0.00471862, 0.01045074, 0.01664744, 0.01497802, 0.00675861, 0.00540679, 0.00454573, 0.01028787, 0.01655918, 0.01476066, 0.00737107, 0.00540863, 0.0045369, 0.01008626, 0.01714023, 0.01510547, 0.00695233, 0.00520341, 0.00441044, 0.01037896, 0.01654198, 0.0150788, 0.00718767, 0.00526295, 0.00440987, 0.01016874, 0.01632586, 0.01483497, 0.00657841, 0.00510343, 0.00445651, 0.01027461, 0.01624437, 0.01495279, 0.00713392, 0.00537298, 0.00458579, 0.01003484, 0.01672012, 0.01543306, 0.00673893, 0.00524225, 0.00468444, 0.0101168, 0.01663147, 0.01531601, 0.00709831, 0.00511948, 0.00442137, 0.00993658, 0.01658355, 0.01452866, 0.00652383, 0.00499853, 0.0045261, 0.01020281, 0.01644388, 0.01456863, 0.00704223, 0.00532123, 0.00469983, 0.00936082, 0.01712641, 0.01499583, 0.00679633, 0.00521647, 0.00479765, 0.01041916, 0.01668107, 0.01549062, 0.00719009, 0.00539514, 0.00495643, 0.0101767, 0.01646998, 0.01494534, 0.00657571, 0.0052697, 0.00478363, 0.0104161, 0.01635796, 0.01498871, 0.00734696, 0.00558513, 0.00492444, 0.01048584, 0.01678126, 0.01539009, 0.00676272, 0.00531852, 0.00468551, 0.01075114, 0.01674329, 0.01567962, 0.00712482, 0.00533969, 0.00465969, 0.01026935, 0.01645983, 0.01477496, 0.00660045, 0.00517001, 0.00449549, 0.01050114, 0.01661557, 0.01525262, 0.00717395, 0.00533964, 0.00466927, 0.01115311, 0.01796567, 0.01595221, 0.00687512, 0.00523265, 0.00469999, 0.01173296, 0.01718908, 0.01611743, 0.00697129, 0.00521155, 0.00453455, 0.01097297, 0.01736333, 0.01552357, 0.00637689, 0.00505568, 0.00445962, 0.01077438, 0.01712308, 0.01532538, 0.00702102, 0.00527287, 0.00453775, 0.01072093, 0.01798125, 0.01587954, 0.00668499, 0.00518062, 0.00468631, 0.01150001, 0.01791255, 0.01573822, 0.00704703, 0.00519385, 0.00452024, 0.01114331, 0.01724583, 0.0151432, 0.00657532, 0.00515153, 0.00476939, 0.01131221, 0.01738502, 0.01557337, 0.00708397, 0.00533034, 0.00493446, 0.01132054, 0.0185271, 0.0167738, 0.00687312, 0.00523661, 0.00491246, 0.01186995, 0.01795898, 0.01642057, 0.0069964, 0.00536973, 0.00495267, 0.0113348, 0.01747434, 0.01591689, 0.00659834, 0.00526754, 0.00482828, 0.01133513, 0.0176845, 0.01581731, 0.00718153, 0.00547736, 0.00493014, 0.01141565, 0.01876004, 0.01712195, 0.00679881, 0.00528559, 0.00468174, 0.01159942, 0.01794237, 0.01697308, 0.00719271, 0.00531363, 0.00482756, 0.0118863, 0.01827727, 0.01676448, 0.00667896, 0.00526197, 0.00478795, 0.01143301, 0.01773495, 0.01651009, 0.00719344, 0.00542016, 0.00492528, 0.01095902, 0.01917557, 0.01766291, 0.00695563, 0.00533656, 0.00529442, 0.01139806, 0.01899198, 0.01789499, 0.00748596, 0.00551154, 0.0052948, 0.0109803, 0.01942799, 0.01679823, 0.00666565, 0.00530763, 0.00498653, 0.01095184, 0.01720769, 0.01627294, 0.00698349, 0.00530314, 0.00488268, 0.01081235, 0.01757921, 0.01744358, 0.00669163, 0.00517052, 0.00509427, 0.01158166, 0.01704313, 0.01739281, 0.00713156, 0.00529711, 0.00549978, 0.01131996, 0.01778546, 0.01608688, 0.00653342, 0.00520652, 0.00463197, 0.0108704, 0.01766583, 0.01583045, 0.00694395, 0.00573357, 0.00531896, 0.01142769, 0.01981937, 0.01848777, 0.00717285, 0.00585737, 0.00603934, 0.01333373, 0.01926562, 0.0185029, 0.00744883, 0.00597364, 0.00557927, 0.01385522, 0.01999248, 0.01827502, 0.00749716, 0.00612155, 0.00598748, 0.01422424, 0.02006835, 0.01842525, 0.00798119, 0.006226, 0.00587238, 0.01374513, 0.02139064, 0.01954287, 0.00780745, 0.00597958, 0.00580817, 0.01468682, 0.02133586, 0.01921411, 0.00809394, 0.00592341, 0.00556807, 0.01285321, 0.0199798, 0.01798121, 0.00721542, 0.00572867, 0.00582047, 0.01392998, 0.01958007, 0.0179604, 0.00785816, 0.00618084, 0.00595841, 0.01359587, 0.02089252, 0.01929669, 0.00765694, 0.00608498, 0.00591888, 0.01423442, 0.02005915, 0.01863225, 0.00764576, 0.00604246, 0.00591586, 0.0133342, 0.01981721, 0.0176874, 0.0070384, 0.00580943, 0.00558265, 0.0130678, 0.01958376, 0.01733953, 0.00766057, 0.00603971, 0.00555077, 0.01261744, 0.02070095, 0.01843836, 0.00740313, 0.00592735, 0.00551529, 0.01329688, 0.01990324, 0.01845701, 0.00764332, 0.00600519, 0.00565759, 0.01349881, 0.02058347, 0.01805433, 0.00722715, 0.00603503, 0.00577712, 0.01341472, 0.0208394, 0.01844218, 0.00773364, 0.00599523, 0.00578577, 0.01311686, 0.0214442, 0.01920322, 0.00738226, 0.00576388, 0.00546241, 0.01313135, 0.0204387, 0.01864728, 0.00772023, 0.00597984, 0.00566386, 0.01278255, 0.01973659, 0.01778656, 0.00706155, 0.00574755, 0.00550835, 0.01262125, 0.01977296, 0.01780779, 0.00762981, 0.00599275, 0.00582011, 0.01257897, 0.02034743, 0.01847502, 0.00731418, 0.00592897, 0.00576466, 0.01288343, 0.02004097, 0.01819146, 0.00750097, 0.00605315, 0.00581109, 0.01243953, 0.01901606, 0.01745678, 0.00725877, 0.00607722, 0.00605553, 0.01247251, 0.01951775, 0.01725034, 0.00766943, 0.00616723, 0.00591733, 0.01214404, 0.01992925, 0.01778333, 0.00710657, 0.00608942, 0.00543942, 0.01220883, 0.01888989, 0.01739707, 0.00733098, 0.00596137, 0.00525902, 0.01192037, 0.0187141, 0.01699397, 0.00671369, 0.00580055, 0.00486672, 0.01220438, 0.01845784, 0.01709739, 0.00729754, 0.0060161, 0.00492698, 0.01201516, 0.01924193, 0.01805011, 0.0070672, 0.00580621, 0.00477232, 0.01299507, 0.01862131, 0.01807821, 0.00729785, 0.00583725, 0.0046541, 0.0122141, 0.01761625, 0.01709973, 0.00661281, 0.00541223, 0.00445323, 0.0118194, 0.01694491, 0.01655319, 0.00697858, 0.00569527, 0.00455835, 0.01182739, 0.01758602, 0.01731139, 0.00657095, 0.00534536, 0.00431384, 0.0120078, 0.01689539, 0.01702057, 0.00680897, 0.00540656, 0.00427956, 0.01156909, 0.01688991, 0.01653449, 0.00627613, 0.00533438, 0.00440661, 0.01168209, 0.0167331, 0.01649106, 0.00674807, 0.00550202, 0.00453617, 0.01147922, 0.01775408, 0.01722559, 0.0065013, 0.00531172, 0.00452385, 0.01180983, 0.01778421, 0.01710153, 0.00682628, 0.00524476, 0.00463959, 0.01129398, 0.01725012, 0.01662812, 0.00625142, 0.00531182, 0.00459133, 0.0114703, 0.01654862, 0.01664683, 0.00670692, 0.0054584, 0.00478249, 0.01168838, 0.01792157, 0.01781796, 0.00646513, 0.00534898, 0.00474597, 0.01216512, 0.01751784, 0.01787948, 0.00679447, 0.00535176, 0.00479323, 0.0117692, 0.01716905, 0.01704226, 0.00631718, 0.005143, 0.0048378, 0.01185156, 0.01738539, 0.01721327, 0.00690806, 0.00524371, 0.0049037, 0.01167336, 0.01806905, 0.01784624, 0.00647134, 0.00514322, 0.00474454, 0.01228374, 0.01736585, 0.01732033, 0.00669049, 0.00514188, 0.00489825, 0.01175241, 0.01720117, 0.01614917, 0.00614294, 0.00472275, 0.00511621, 0.01136596, 0.01826386, 0.01781467, 0.00696332, 0.00524797, 0.00535482, 0.01176577, 0.02006006, 0.01888491, 0.00670764, 0.0051984, 0.00539144, 0.01215333, 0.02022525, 0.0188328, 0.00727006, 0.00516076, 0.00578662, 0.01238254, 0.02079972, 0.01791286, 0.00656959, 0.00506815, 0.005595, 0.01238061, 0.0197633, 0.01677056, 0.0069871, 0.00525899, 0.0054049, 0.0118615, 0.02036158, 0.01720896, 0.00667706, 0.00516826, 0.00559898, 0.01256663, 0.01995741, 0.01725552, 0.00713405, 0.00535842, 0.00570213, 0.01192221, 0.01901644, 0.0164321, 0.00657248, 0.00515729, 0.00539766, 0.01188711, 0.01925239, 0.01654354, 0.00695126, 0.0052373, 0.00536625, 0.01150628, 0.01903951, 0.01707857, 0.0066289, 0.00512809, 0.00518645, 0.01174974, 0.01891179, 0.01676762, 0.0068512, 0.00514084, 0.0052148, 0.01136963, 0.0189875, 0.01641615, 0.00630199, 0.00496415, 0.00515123, 0.0114336, 0.01910528, 0.01648247, 0.00692629, 0.00528479, 0.00525466, 0.01112857, 0.019672, 0.01715718, 0.00649958, 0.00505864, 0.00498069, 0.01146148, 0.01901186, 0.0169822, 0.00677701, 0.00514045, 0.00509145, 0.01120663, 0.01886062, 0.01621688, 0.0062607, 0.00500116, 0.00515943, 0.01136138, 0.01902913, 0.01628891, 0.00688069, 0.00522597, 0.00534523, 0.0115802, 0.01984858, 0.01673747, 0.0065639, 0.00510754, 0.005255, 0.01159435, 0.01946688, 0.01696317, 0.00691967, 0.00521357, 0.00517952, 0.01114069, 0.01944731, 0.01637398, 0.00636734, 0.00508421, 0.00524894, 0.01126058, 0.01942985, 0.01665502, 0.00691541, 0.00527019, 0.00521652, 0.01118014, 0.02021625, 0.01731026, 0.00656821, 0.00516944, 0.00520252, 0.01168148, 0.01948536, 0.01732242, 0.00690693, 0.00519845, 0.00529949, 0.01143206, 0.01941218, 0.01659025, 0.00638607, 0.00511194, 0.00535147, 0.01167634, 0.01978116, 0.0169428, 0.00696642, 0.00533305, 0.00537345, 0.01175926, 0.02073307, 0.01778196, 0.00665428, 0.00522889, 0.00531347, 0.012061, 0.02000968, 0.01761525, 0.00694431, 0.00520065, 0.00535454, 0.01148092, 0.01944724, 0.0169102, 0.00632292, 0.00507238, 0.00523002, 0.01169203, 0.0193724, 0.01695369, 0.00699413, 0.0053556, 0.00526131, 0.01162994, 0.02047995, 0.01769997, 0.00665332, 0.0052752, 0.00510018, 0.01204933, 0.01997373, 0.0179613, 0.0069889, 0.00531129, 0.00499444, 0.0114257, 0.01968076, 0.01740461, 0.00640111, 0.00518651, 0.00508675, 0.01159631, 0.01950585, 0.01740801, 0.00710604, 0.0053763, 0.00522949, 0.01163363, 0.02167797, 0.01832567, 0.00669397, 0.00523604, 0.00534432, 0.01235247, 0.02084816, 0.01808068, 0.00703522, 0.00527785, 0.00540289, 0.01185436, 0.02027514, 0.01743579, 0.00642778, 0.00518479, 0.00542799, 0.01207609, 0.02063022, 0.01754675, 0.00710937, 0.00533136, 0.00544278, 0.012367, 0.02272001, 0.01875484, 0.00694455, 0.00532142, 0.00543648, 0.01291776, 0.02189858, 0.0183449, 0.00745902, 0.00529379, 0.00530512, 0.01248304, 0.02187273, 0.01758291, 0.00740764, 0.00514327, 0.00552651, 0.0126978, 0.02263691, 0.01829725, 0.00744158, 0.00552909, 0.00577142, 0.01232109, 0.0232311, 0.01963934, 0.00694233, 0.00534188, 0.00591636, 0.01399715, 0.02325226, 0.0197239, 0.00742989, 0.00544224, 0.00578442, 0.01332663, 0.02278822, 0.01889217, 0.00697673, 0.00537009, 0.00596605, 0.01356811, 0.02379194, 0.01888738, 0.00761341, 0.0055533, 0.00616681, 0.01323244, 0.02430366, 0.02003938, 0.00755167, 0.00538822, 0.00622593, 0.01403326, 0.02307856, 0.01971916, 0.00772032, 0.00546687, 0.00627315, 0.01336491, 0.02250369, 0.01864906, 0.00717171, 0.00537908, 0.00617254, 0.01339523, 0.02228154, 0.01868874, 0.00767128, 0.00561053, 0.00622003, 0.01309181, 0.02222376, 0.01887835, 0.00726253, 0.00553785, 0.00587354, 0.01239944, 0.02092553, 0.0184494, 0.00759125, 0.00568691, 0.00629288, 0.01382777, 0.02217266, 0.01898258, 0.00713663, 0.00553389, 0.00623226, 0.01373084, 0.02204534, 0.01890648, 0.00763281, 0.00570412, 0.00627747, 0.01306119, 0.0236, 0.0196904, 0.00728341, 0.0055636, 0.00600179, 0.01328116, 0.02256916, 0.01917299, 0.00753507, 0.00573938, 0.00607822, 0.0131394, 0.02206769, 0.0189223, 0.00710101, 0.00553893, 0.00604848, 0.01362027, 0.0226184, 0.01892634, 0.00773583, 0.00574916, 0.00602936, 0.01388688, 0.02458347, 0.01978683, 0.00742024, 0.0056445, 0.00610306, 0.01702136, 0.0249013, 0.01965575, 0.00778424, 0.00565562, 0.00617441, 0.01300015, 0.02328013, 0.01885121, 0.00712612, 0.00559677, 0.00628175, 0.01341614, 0.02315777, 0.01893439, 0.00778923, 0.00578222, 0.0062029, 0.01364392, 0.02485552, 0.0198086, 0.0073928, 0.00568676, 0.00616728, 0.01364878, 0.02364381, 0.01973413, 0.00766617, 0.00569512, 0.0061716, 0.01335393, 0.0233789, 0.01920664, 0.00702265, 0.00552692, 0.00621373, 0.01349484, 0.02326663, 0.01909637, 0.00756372, 0.00576039, 0.00649498, 0.0134911, 0.02445387, 0.01964218, 0.00723174, 0.00569113, 0.00646145, 0.0139874, 0.02370884, 0.01968324, 0.00748272, 0.00562391, 0.00625638, 0.01312222, 0.02338022, 0.01886908, 0.00685226, 0.00547141, 0.00622759, 0.01360319, 0.02360129, 0.01885221, 0.00751874, 0.0057514, 0.00630369, 0.01373054, 0.02504166, 0.02013754, 0.00727923, 0.00560539, 0.0062223, 0.01368301, 0.02399181, 0.01963396, 0.0073939, 0.00563124, 0.00617015, 0.0128282, 0.0238291, 0.01903889, 0.00687852, 0.00550367, 0.00597641, 0.01310935, 0.02381677, 0.01934942, 0.00752063, 0.00570648, 0.00630221, 0.0131641, 0.02495191, 0.02042651, 0.00707896, 0.00561742, 0.00629697, 0.01392084, 0.02433787, 0.02072809, 0.0074291, 0.00568741, 0.00621794, 0.01321767, 0.02422793, 0.01975494, 0.00686179, 0.00545834, 0.00622274, 0.01349957, 0.02446857, 0.01980756, 0.00743111, 0.00562609, 0.00622884, 0.01339683, 0.02568324, 0.02102628, 0.00715734, 0.00554961, 0.00602839, 0.01358024, 0.02517048, 0.0207457, 0.00756414, 0.00559104, 0.00622557, 0.01348922, 0.02546213, 0.01990382, 0.00715353, 0.00567392, 0.00638263, 0.01398978, 0.02492637, 0.0199075, 0.00775638, 0.00582524, 0.00636746, 0.01335776, 0.02599426, 0.02093923, 0.00747988, 0.00577437, 0.0064183, 0.01380433, 0.02560118, 0.02114592, 0.00785511, 0.00579861, 0.00640875, 0.01382673, 0.02505522, 0.02022416, 0.00717672, 0.00559835, 0.00632419, 0.01359163, 0.02491929, 0.01989247, 0.00775921, 0.00570563, 0.00633969, 0.01350836, 0.02597763, 0.02077738, 0.00736323, 0.00558819, 0.00625673, 0.01408755, 0.02476179, 0.0204162, 0.00782971, 0.00563729, 0.00625731, 0.01335951, 0.02404712, 0.01938623, 0.00713755, 0.00547595, 0.0061921, 0.01373062, 0.02442283, 0.02020088, 0.00806626, 0.00561386, 0.00635264, 0.01349692, 0.02517199, 0.02082769, 0.00759401, 0.00545593, 0.0061663, 0.01391763, 0.0240846, 0.0201606, 0.00801831, 0.00555507, 0.00625254, 0.0140177, 0.02452117, 0.01988507, 0.00728658, 0.00558119, 0.00624302, 0.01447653, 0.02557845, 0.02023916, 0.00811559, 0.0057814, 0.00617961, 0.01368654, 0.02703537, 0.02104338, 0.00759826, 0.00565389, 0.0060944, 0.01360424, 0.02640263, 0.02087863, 0.007958, 0.00565223, 0.00607026, 0.01340447, 0.02633278, 0.01933602, 0.00747897, 0.00562981, 0.00619496, 0.01395408, 0.02725208, 0.02094059, 0.008119, 0.00581045, 0.00631871, 0.0136894, 0.02779908, 0.02093758, 0.00775426, 0.00562594, 0.00625499, 0.01362787, 0.02703407, 0.0212627, 0.00806126, 0.00569483, 0.00633878, 0.013711, 0.0260087, 0.0203377, 0.00743831, 0.00554421, 0.00642095, 0.01391732, 0.02603002, 0.02084532, 0.00819423, 0.00574459, 0.0064759, 0.01380859, 0.02818566, 0.02161258, 0.00792992, 0.00579952, 0.00646096, 0.0140928, 0.02643813, 0.02137469, 0.00818686, 0.00577734, 0.0064473, 0.01380176, 0.02570847, 0.02017495, 0.00743467, 0.00548183, 0.00626381, 0.01343066, 0.02547994, 0.02031526, 0.008114, 0.00585075, 0.00655167, 0.0135924, 0.0275061, 0.02109307, 0.00779986, 0.00564188, 0.00635127, 0.0138256, 0.02641612, 0.02102727, 0.00818348, 0.00564516, 0.00643671, 0.01327374, 0.02669812, 0.02048576, 0.00776026, 0.00566334, 0.00664141, 0.01354383, 0.02658873, 0.02061679, 0.00832146, 0.00580194, 0.00666346, 0.01364507, 0.02775833, 0.02175595, 0.00781006, 0.00571312, 0.00659239, 0.01375849, 0.02766747, 0.02142848, 0.008272, 0.00578775, 0.00659539, 0.01379417, 0.02678305, 0.02050058, 0.00768972, 0.00563069, 0.00650548, 0.01384067, 0.0264427, 0.02019239, 0.00821728, 0.00583952, 0.00646197, 0.01382373, 0.02591573, 0.01999561, 0.00765273, 0.00523914, 0.0061084, 0.01412564, 0.02579992, 0.02142535, 0.00864891, 0.00578771, 0.00639038, 0.01376313, 0.02464442, 0.01990695, 0.00758101, 0.00538165, 0.00643126, 0.01393541, 0.02673253, 0.0208589, 0.00829397, 0.00560382, 0.00609076, 0.01339986, 0.02784413, 0.0217777, 0.00794813, 0.00572468, 0.00634342, 0.01436728, 0.02754096, 0.02094226, 0.00785489, 0.0052716, 0.00552209, 0.01272033, 0.02476742, 0.01915081, 0.00717819, 0.00565035, 0.00587416, 0.01311712, 0.02752737, 0.02087181, 0.00844754, 0.00601141, 0.00667251, 0.01352472, 0.02958314, 0.02179993, 0.00817027, 0.00596882, 0.00668763, 0.0141216, 0.02877719, 0.02163446, 0.00863106, 0.00606945, 0.00689488, 0.01402395, 0.02826259, 0.0207985, 0.00803331, 0.00599068, 0.00721197, 0.01481759, 0.02796364, 0.02117626, 0.0085817, 0.00618379, 0.00693414, 0.0139925, 0.02893149, 0.02201245, 0.00806697, 0.00593452, 0.00665606, 0.01415576, 0.02746902, 0.02124262, 0.00833273, 0.00594734, 0.00647846, 0.0134959, 0.02648462, 0.02037874, 0.0076486, 0.00576985, 0.00631235, 0.01356305, 0.02595216, 0.02051955, 0.0082649, 0.00594142, 0.00637066, 0.01334664, 0.02662529, 0.02164056, 0.00799211, 0.00578878, 0.00627297, 0.01412891, 0.02551, 0.02168864, 0.00825225, 0.00573642, 0.00629162, 0.01334305, 0.025894, 0.02064083, 0.00761808, 0.00563769, 0.00640211, 0.01316306, 0.02532507, 0.02099725, 0.00834511, 0.00585425, 0.00645436, 0.01348873, 0.02681833, 0.02213151, 0.00785279, 0.0057584, 0.00646874, 0.01444109, 0.0265273, 0.02175363, 0.00820014, 0.00580795, 0.00630284, 0.01389405, 0.02568106, 0.0211523, 0.00760824, 0.00549252, 0.00577796, 0.01345309, 0.02575848, 0.02099887, 0.00800464, 0.00558893, 0.00583505, 0.01261737, 0.02718084, 0.0209893, 0.00751922, 0.00549262, 0.00572182, 0.01395421, 0.02683306, 0.0209838, 0.0078716, 0.00554673, 0.00599711, 0.01410225, 0.02625673, 0.02061667, 0.00732527, 0.00552557, 0.00579169, 0.01324417, 0.02594733, 0.02032526, 0.00796413, 0.00565502, 0.005411, 0.01230961, 0.02772174, 0.02131634, 0.00759291, 0.00554336, 0.0050604, 0.0124459, 0.026439, 0.02117928, 0.00783299, 0.00549495, 0.00504827, 0.01144666, 0.02518971, 0.02008924, 0.00746941, 0.00541166, 0.00501716, 0.01182819, 0.02605922, 0.02074038, 0.00821799, 0.00572806, 0.00517666, 0.01198916, 0.0272457, 0.02173311, 0.00791377, 0.00554679, 0.00504004, 0.01213263, 0.02596126, 0.02134082, 0.00830185, 0.00555434, 0.00489043, 0.01130462, 0.02617878, 0.02069131, 0.00751534, 0.0054009, 0.00496786, 0.01142239, 0.025819, 0.02009494, 0.00807431, 0.0055572, 0.00484694, 0.01137495, 0.02708161, 0.02103923, 0.00773119, 0.00544141, 0.00474518, 0.01224805, 0.02649944, 0.02090167, 0.00781909, 0.00533589, 0.0047276, 0.01149051, 0.02573079, 0.0194454, 0.00732322, 0.00531612, 0.00473618, 0.01148727, 0.02586397, 0.01979081, 0.00808334, 0.00552073, 0.00460835, 0.01089504, 0.02680192, 0.02048173, 0.00771894, 0.00550357, 0.00450165, 0.01114563, 0.02639058, 0.02071512, 0.00791708, 0.00557899, 0.00451677, 0.0106038, 0.02530063, 0.0195609, 0.0071834, 0.00532641, 0.00438581, 0.01043602, 0.02472212, 0.01945101, 0.00748352, 0.00527975, 0.00421789, 0.01013575, 0.025972, 0.02023302, 0.00730509, 0.00522913, 0.0042562, 0.01082788, 0.02469135, 0.01982166, 0.00728175, 0.00531351, 0.00429166, 0.00990241, 0.02499404, 0.01913024, 0.00675175, 0.00516951, 0.0042251, 0.01027535, 0.0251679, 0.01927678, 0.00734025, 0.00515794, 0.00443128, 0.0099109, 0.02625425, 0.0200084, 0.00703749, 0.00508837, 0.00435968, 0.01093659, 0.02572585, 0.01976885, 0.00763291, 0.0053066, 0.00440287, 0.01043513, 0.02505138, 0.0191667, 0.0070901, 0.00522091, 0.00441061, 0.01080963, 0.02526303, 0.01902132, 0.0075959, 0.00538862, 0.00443786, 0.01069068, 0.02628019, 0.01968101, 0.00722927, 0.00539494, 0.00440672, 0.01106817, 0.02578281, 0.01954673, 0.00745692, 0.00530405, 0.00434069, 0.0105207, 0.02494297, 0.01853907, 0.0068557, 0.00508273, 0.00425661, 0.01039274, 0.02413772, 0.01823099, 0.00747046, 0.00529763, 0.00429893, 0.0101714, 0.02542932, 0.01903133, 0.00715191, 0.005277, 0.00422536, 0.0105414, 0.02477506, 0.01890496, 0.00750638, 0.00526677, 0.00423327, 0.0099779, 0.0246286, 0.01869611, 0.00699066, 0.00516857, 0.00420782, 0.0102789, 0.02474681, 0.01859043, 0.00754734, 0.0052399, 0.00418578, 0.00978633, 0.02512509, 0.01910209, 0.00710017, 0.00510032, 0.00415735, 0.01059069, 0.02444113, 0.01882027, 0.00738701, 0.00522051, 0.00424103, 0.01015938, 0.02451535, 0.0183502, 0.00683527, 0.00515893, 0.00421635, 0.01036498, 0.0252049, 0.01881962, 0.00747098, 0.00542816, 0.00432571, 0.01025378, 0.02632335, 0.01961776, 0.00705547, 0.00516338, 0.00425299, 0.01067657, 0.02541474, 0.01924778, 0.00744082, 0.00521812, 0.0041009, 0.01022974, 0.02501963, 0.01865675, 0.00679417, 0.00509867, 0.00419018, 0.01046427, 0.02521488, 0.01886839, 0.00733024, 0.00511772, 0.00416475, 0.0104504, 0.02636418, 0.01970887, 0.00695046, 0.00515935, 0.00413213, 0.01086227, 0.02556561, 0.01931087, 0.00735044, 0.00507868, 0.0040817, 0.01014855, 0.02500132, 0.01848414, 0.00684383, 0.00506662, 0.00408819, 0.01009726, 0.02505611, 0.01874978, 0.00757739, 0.00525404, 0.00420347, 0.01030424, 0.02672833, 0.01938171, 0.00727767, 0.00513906, 0.00416216, 0.0108595, 0.0260244, 0.01930116, 0.00757137, 0.00524252, 0.00423114, 0.01028553, 0.02538707, 0.01878107, 0.00695021, 0.00509757, 0.00415093, 0.01017985, 0.02491743, 0.01893837, 0.00755692, 0.00533212, 0.00424058, 0.01001054, 0.02639311, 0.01986283, 0.0071227, 0.00524708, 0.00413073, 0.01056203, 0.02548172, 0.01946493, 0.00745037, 0.00516009, 0.00418345, 0.01003072, 0.0247157, 0.01856992, 0.00685029, 0.00502084, 0.0042037, 0.01012031, 0.02463405, 0.01881841, 0.00742848, 0.00523772, 0.00428661, 0.01009206, 0.02599703, 0.01960077, 0.00714332, 0.00519274, 0.00424999, 0.0104776, 0.02461185, 0.01923, 0.00748991, 0.0052503, 0.00422499, 0.01004608, 0.02373663, 0.01812702, 0.00687829, 0.00503812, 0.0042042, 0.01007888, 0.024008, 0.01823691, 0.00755102, 0.00532465, 0.00438059, 0.01033127, 0.02527307, 0.01928311, 0.00693586, 0.00511003, 0.0043654, 0.0108198, 0.02412067, 0.01865694, 0.00708257, 0.00505681, 0.00416528, 0.00983886, 0.02374906, 0.01781186, 0.00658078, 0.0050106, 0.00404379, 0.00989153, 0.02413791, 0.01752273, 0.00699914, 0.00525567, 0.00395782, 0.01004597, 0.02517905, 0.01845945, 0.00667911, 0.00503598, 0.00382902, 0.01041029, 0.02354283, 0.01777816, 0.00687949, 0.00503495, 0.00378927, 0.00986791, 0.02338023, 0.01675591, 0.00630022, 0.00485997, 0.00379816, 0.00976632, 0.02346808, 0.01700727, 0.00694257, 0.00506655, 0.00396077, 0.00989635, 0.02478353, 0.01811592, 0.00663269, 0.00496895, 0.0039998, 0.01045753, 0.02399273, 0.01808064, 0.00700631, 0.00501627, 0.00408487, 0.0100877, 0.02355947, 0.01723262, 0.00642765, 0.00478053, 0.00409241, 0.01044915, 0.02379787, 0.01742126, 0.00714382, 0.00520389, 0.00411598, 0.01045333, 0.02510715, 0.01803051, 0.00666543, 0.0050719, 0.00402637, 0.01058121, 0.02414983, 0.01786818, 0.00693563, 0.00509161, 0.00398602, 0.01017186, 0.02387228, 0.01717597, 0.00631161, 0.0048958, 0.00402303, 0.00998211, 0.02393996, 0.01736533, 0.00686833, 0.00512782, 0.00405319, 0.01008146, 0.02502612, 0.01767645, 0.00640519, 0.00491254, 0.00392608, 0.01017675, 0.02378943, 0.01787788, 0.00669098, 0.00498094, 0.0039749, 0.00980568, 0.02315155, 0.01711677, 0.00612508, 0.00475342, 0.00393726, 0.00978294, 0.02315234, 0.01711483, 0.00670013, 0.00492269, 0.00399594, 0.00975794, 0.02438318, 0.01778316, 0.00630259, 0.00475328, 0.00408824, 0.01031195, 0.02404242, 0.0180238, 0.00671658, 0.00482109, 0.00414098, 0.00993507, 0.02394158, 0.01717148, 0.0060778, 0.00466209, 0.00414302, 0.00987617, 0.02366617, 0.01750693, 0.00662821, 0.00489751, 0.00416782, 0.01003719, 0.02453075, 0.01837738, 0.00630859, 0.00481381, 0.00421659, 0.01037559, 0.0238359, 0.01793703, 0.00665097, 0.00484391, 0.00438833, 0.01052296, 0.02370392, 0.01704856, 0.00617133, 0.00493245, 0.00431084, 0.01072617, 0.02367276, 0.01720975, 0.00667835, 0.00523841, 0.00436367, 0.01030121, 0.02538759, 0.01782835, 0.00638948, 0.00486608, 0.00444412, 0.01060121, 0.02356247, 0.01726483, 0.00661892, 0.00492374, 0.00424391, 0.00992861, 0.0233227, 0.01654948, 0.00606499, 0.00487153, 0.00427498, 0.00991236, 0.02364113, 0.01670416, 0.00655118, 0.00498887, 0.00416412, 0.00962521, 0.02412427, 0.01692764, 0.0060987, 0.00484075, 0.00400027, 0.00976488, 0.0230209, 0.01690619, 0.00651684, 0.00492432, 0.00414572, 0.00985302, 0.02306188, 0.01660683, 0.00604111, 0.00483897, 0.00408378, 0.00989983, 0.0229631, 0.0166927, 0.0065979, 0.00506226, 0.00406752, 0.00979276, 0.02342867, 0.01737821, 0.00627021, 0.004962, 0.00402287, 0.0100187, 0.02320774, 0.01742007, 0.00661035, 0.00497914, 0.00397893, 0.00930894, 0.02249039, 0.01616999, 0.00602418, 0.00485666, 0.00390025, 0.00917562, 0.02257993, 0.01582995, 0.00649601, 0.00503976, 0.00378183, 0.00903818, 0.02288892, 0.01718784, 0.00621052, 0.0048855, 0.00366558, 0.0091518, 0.02149468, 0.01717048, 0.00656166, 0.00496629, 0.00371482, 0.00846041, 0.02158221, 0.01533335, 0.00582541, 0.00474877, 0.00370557, 0.00848082, 0.02119974, 0.01604872, 0.00636745, 0.00491415, 0.00382417, 0.00885577, 0.02301627, 0.01705767, 0.00597848, 0.00476201, 0.00364375, 0.00892829, 0.02237085, 0.01664034, 0.00618539, 0.00476501, 0.00357542, 0.0084522, 0.02170094, 0.01592769, 0.00571979, 0.00471242, 0.00351372, 0.00855322, 0.02154375, 0.01672029, 0.0062585, 0.00481358, 0.00351278, 0.00848887, 0.02310523, 0.01722227, 0.00600452, 0.00480814, 0.00340794, 0.00832672, 0.02193443, 0.01624536, 0.00607756, 0.0046517, 0.00345863, 0.00822314, 0.02147209, 0.0151029, 0.00553317, 0.00464156, 0.00341172, 0.00798888, 0.02094785, 0.01465267, 0.00612559, 0.00469519, 0.00342436, 0.00744371, 0.02273425, 0.01566088, 0.00579856, 0.00464795, 0.00340055, 0.00782655, 0.02160425, 0.01538366, 0.00606294, 0.00466549, 0.00341634, 0.00743402, 0.02106709, 0.01395226, 0.00557867, 0.00459043, 0.00337704, 0.00730358, 0.02090134, 0.01414203, 0.00611689, 0.00478055, 0.00340516, 0.00785662, 0.02237373, 0.01498228, 0.00591093, 0.00473481, 0.00335583, 0.0077425, 0.02020033, 0.01377445, 0.00610765, 0.00463855, 0.00332289, 0.00757467, 0.02068337, 0.0138377, 0.00567288, 0.00458673, 0.003266, 0.00795277, 0.02074867, 0.01348483, 0.00597908, 0.00453867, 0.00346435, 0.0073596, 0.02164796, 0.01448353, 0.00566915, 0.00443909, 0.00330651, 0.00741956, 0.02036304, 0.01402431, 0.00595927, 0.0044634, 0.00331218, 0.00719114, 0.01946275, 0.01296986, 0.0054933, 0.0042924, 0.00311443, 0.00746185, 0.02018758, 0.01278508, 0.00590565, 0.00446669, 0.00338999, 0.0081186, 0.02112509, 0.01389359, 0.00569341, 0.00445608, 0.0033677, 0.00820159, 0.0202363, 0.01346852, 0.00588018, 0.00434077, 0.00340156, 0.00812886, 0.01987673, 0.01287009, 0.00539483, 0.00430395, 0.00329639, 0.00782277, 0.01970348, 0.01332225, 0.00592077, 0.00448542, 0.00326119, 0.00748063, 0.02017323, 0.01366181, 0.00556542, 0.00434435, 0.00319119, 0.00762877, 0.01914922, 0.01342156, 0.00586266, 0.00429367, 0.00318222, 0.0071944, 0.01900971, 0.01234441, 0.00531741, 0.00418798, 0.00313882, 0.00701453, 0.01868623, 0.01239652, 0.00578277, 0.00433999, 0.00317066, 0.00705312, 0.01976925, 0.01301733, 0.00544315, 0.00425322, 0.00307716, 0.00737742, 0.01922388, 0.01283606, 0.00569068, 0.00418141, 0.0031157, 0.00707893, 0.01919, 0.01238571, 0.00523648, 0.0041277, 0.00312602, 0.00701847, 0.01909189, 0.01220689, 0.00573094, 0.00426616, 0.00313494, 0.00695609, 0.01997424, 0.01290596, 0.00546893, 0.00414957, 0.0032021, 0.00723159, 0.01917111, 0.01266441, 0.00575894, 0.0041949, 0.00322954, 0.00699262, 0.01908319, 0.01228395, 0.00536562, 0.00413615, 0.00319082, 0.00697856, 0.01870586, 0.01243525, 0.00588129, 0.00425117, 0.00315896, 0.00684826, 0.01965888, 0.01289981, 0.00551224, 0.0041282, 0.00304997, 0.00716427, 0.01880493, 0.01279622, 0.0058081, 0.00418743, 0.00312696, 0.00686189, 0.01851751, 0.01224112, 0.00532579, 0.00408021, 0.00310931, 0.00701023, 0.01827644, 0.01222735, 0.00575931, 0.00429716, 0.00313875, 0.00697369, 0.019026, 0.01268453, 0.00535318, 0.00416169, 0.00305584, 0.00738596, 0.01831323, 0.0126777, 0.00573146, 0.00419154, 0.00307909, 0.00701784, 0.01763334, 0.01211443, 0.00510811, 0.00396847, 0.00304233, 0.00701577, 0.01743641, 0.01205414, 0.00552728, 0.00406426, 0.00309087, 0.00710373, 0.01778445, 0.01270813, 0.00524895, 0.00401994, 0.00300194, 0.00720222, 0.01745956, 0.01280112, 0.00554057, 0.00407183, 0.00303757, 0.00687474, 0.01721607, 0.01239243, 0.00512532, 0.0040394, 0.00305522, 0.00664615, 0.01745452, 0.0124928, 0.00562347, 0.00421254, 0.00298899, 0.00649079, 0.01840751, 0.0130786, 0.00546001, 0.00419397, 0.00294959, 0.00653563, 0.01777879, 0.0130728, 0.00576305, 0.00420801, 0.00289745, 0.0064541, 0.01771283, 0.01252301, 0.00529059, 0.00411752, 0.00288966, 0.0065711, 0.01755739, 0.01230944, 0.00573063, 0.00425387, 0.00291655, 0.00653974, 0.01802246, 0.01269146, 0.00540183, 0.00412127, 0.00287504, 0.0067969, 0.01731648, 0.01265206, 0.00575951, 0.00416798, 0.0030001, 0.00674586, 0.01685377, 0.01217823, 0.00526946, 0.00406627, 0.00287749, 0.00652692, 0.01686729, 0.01231991, 0.0057457, 0.00420169, 0.0028968, 0.00658149, 0.01740016, 0.01269487, 0.00545726, 0.00418317, 0.00285523, 0.00700786, 0.01680353, 0.01274852, 0.0056971, 0.00420599, 0.00287967, 0.00676509, 0.0159311, 0.01189776, 0.00516331, 0.00409029, 0.00286368, 0.00684128, 0.01593728, 0.01197924, 0.00565806, 0.00428253, 0.0028367, 0.00662948, 0.01660474, 0.0124632, 0.00536629, 0.00414745, 0.00277918, 0.00644067, 0.01586859, 0.01247841, 0.00563784, 0.00409686, 0.0026678, 0.00654719, 0.01564091, 0.01208691, 0.00509355, 0.00396882, 0.00261598, 0.00653333, 0.01560063, 0.01188704, 0.0056324, 0.00413275, 0.00256202, 0.00651728, 0.01591436, 0.01227012, 0.00526331, 0.00407846, 0.00248776, 0.00680087, 0.01570729, 0.01238894, 0.00554684, 0.00413439, 0.00262984, 0.00690896, 0.01575653, 0.01213043, 0.00515186, 0.00413139, 0.00258872, 0.0063956, 0.01565121, 0.011987, 0.00562629, 0.00416469, 0.00250368, 0.0063945, 0.01616785, 0.01256377, 0.00534594, 0.00416026, 0.00252443, 0.00750067, 0.01631649, 0.01282139, 0.00560277, 0.00431221, 0.00260139, 0.00718253, 0.01629967, 0.01221646, 0.00535149, 0.00416154, 0.0025507, 0.00725516, 0.01641416, 0.01234655, 0.00576813, 0.00441187, 0.00260934, 0.00787789, 0.01717334, 0.0130645, 0.00548361, 0.00433501, 0.002569, 0.00751398, 0.01615454, 0.01268677, 0.00571461, 0.00428222, 0.002593, 0.00739936, 0.01609666, 0.01220052, 0.00527531, 0.00417484, 0.00255206, 0.00715659, 0.01596584, 0.01239525, 0.00569672, 0.00430647, 0.00250015, 0.00683168, 0.01630571, 0.01258763, 0.00534683, 0.00417998, 0.00251869, 0.0069439, 0.01648251, 0.01270156, 0.0058462, 0.00425833, 0.00263476, 0.00708518, 0.01668798, 0.01236719, 0.00539905, 0.00419831, 0.00259189, 0.0065225, 0.01696547, 0.01233666, 0.00589279, 0.00437843, 0.00259548, 0.00727616, 0.01839048, 0.01296768, 0.00539671, 0.00421769, 0.0025132, 0.00738634, 0.01810268, 0.01299145, 0.00562614, 0.00424361, 0.00251661, 0.0067938, 0.01664183, 0.01214035, 0.00508858, 0.00404855, 0.00252185, 0.00619815, 0.01660593, 0.01225067, 0.00550957, 0.00429588, 0.00257406, 0.00602502, 0.01764431, 0.01263539, 0.00522576, 0.00414589, 0.00244496, 0.00607, 0.01655874, 0.01201941, 0.00530746, 0.0041314, 0.002621, 0.00567308, 0.01543824, 0.01167904, 0.00503585, 0.00417951, 0.00255145, 0.00511348, 0.01531464, 0.01134004, 0.00548281, 0.00424988, 0.00255062, 0.00567228, 0.01775772, 0.01299836, 0.00520797, 0.00411121, 0.00247992, 0.00656052, 0.01728595, 0.01248668, 0.0054481, 0.00412499, 0.00257677, 0.00660157, 0.01692664, 0.01203649, 0.00498409, 0.00382785, 0.00257576, 0.00662147, 0.0166011, 0.01182599, 0.00553839, 0.0041226, 0.00249986, 0.00656095, 0.01716642, 0.01235869, 0.00514286, 0.0040323, 0.0024698, 0.00674112, 0.01623917, 0.01209696, 0.00563486, 0.00408011, 0.0025412, 0.00675742, 0.01591013, 0.01163248, 0.00514921, 0.00405878, 0.00255045, 0.00661738, 0.01582, 0.01178659, 0.00577325, 0.00439398, 0.00263558, 0.00660095, 0.01692318, 0.0119602, 0.00538832, 0.00428706, 0.00254138, 0.00688436, 0.01561417, 0.01177481, 0.00565275, 0.00426986, 0.00250569, 0.0064276, 0.01488065, 0.01129645, 0.00515963, 0.00408272, 0.0025021, 0.00643279, 0.01496553, 0.01156441, 0.00552967, 0.00420425, 0.00249546, 0.00601385, 0.01526331, 0.01199594, 0.00523406, 0.00409732, 0.0025081, 0.00685237, 0.01499111, 0.01205557, 0.00562152, 0.00426226, 0.00250576, 0.00621111, 0.0155059, 0.01102799, 0.00514192, 0.00417336, 0.00249203, 0.00641906, 0.0153174, 0.01134343, 0.00576423, 0.00446784, 0.00252211, 0.00646071, 0.01689178, 0.01216366, 0.0053757, 0.00421072, 0.00246704, 0.00670883, 0.01629099, 0.012336, 0.00573425, 0.00432778, 0.00256166, 0.00706876, 0.01668767, 0.01192099, 0.00525118, 0.00418323, 0.00254183, 0.00624612, 0.01523454, 0.01154068, 0.00561384, 0.00433101, 0.00253393, 0.00634185, 0.01831074, 0.01201356, 0.00535588, 0.00442739, 0.00250126, 0.00626326, 0.01755587, 0.01217943, 0.00569448, 0.00444624, 0.00246479, 0.00615071, 0.01701267, 0.01154972, 0.00526693, 0.0043055, 0.00248374, 0.00594368, 0.01737765, 0.01175602, 0.00572875, 0.00448171, 0.00244128, 0.00584925, 0.01819445, 0.01212425, 0.0053962, 0.00433502, 0.00237197, 0.00612031, 0.01713019, 0.01174606, 0.00555465, 0.00430275, 0.00248269, 0.00567715, 0.01735519, 0.01128238, 0.00515476, 0.00412402, 0.00248571, 0.00608822, 0.01786197, 0.01137518, 0.00574418, 0.00436912, 0.00252493, 0.00592843, 0.01852353, 0.01183781, 0.00533135, 0.00416466, 0.0024037, 0.0059859, 0.01762456, 0.01181191, 0.00559756, 0.00430153, 0.00247366, 0.00616955, 0.01771574, 0.01135493, 0.00519376, 0.0042226, 0.0025083, 0.0063784, 0.01737112, 0.01121671, 0.00567242, 0.00429302, 0.00239316, 0.00583712, 0.01814707, 0.01191733, 0.00531439, 0.00426517, 0.00240822, 0.00591147, 0.01745416, 0.01213445, 0.00568937, 0.00434121, 0.00248956, 0.00595703, 0.01715787, 0.01100361, 0.00519664, 0.0041011, 0.00239945, 0.00539859, 0.01732281, 0.01127841, 0.00567492, 0.00436028, 0.00244551, 0.00555824, 0.01847327, 0.01168047, 0.00531312, 0.00425315, 0.00225368, 0.00556511, 0.01830013, 0.01230849, 0.00551539, 0.00424358, 0.0022691, 0.0056471, 0.01795757, 0.01183236, 0.00505836, 0.00413111, 0.00226012, 0.00559944, 0.01842833, 0.01216171, 0.00544024, 0.0042784, 0.00225789, 0.00566366, 0.01948005, 0.0131298, 0.00519754, 0.00422119, 0.00219677, 0.00605763, 0.01866992, 0.01323263, 0.00545736, 0.00419684, 0.00222972, 0.0057601, 0.01837659, 0.01275824, 0.00503354, 0.00400041, 0.00221585, 0.00581042, 0.0178962, 0.01275701, 0.00552254, 0.00417801, 0.0022295, 0.00553095, 0.01886643, 0.0130157, 0.00514151, 0.00407833, 0.00219215, 0.00566551, 0.01800321, 0.01272283, 0.00532218, 0.00416456, 0.00225865, 0.00592975, 0.01920315, 0.01205698, 0.00503681, 0.00408261, 0.00230198, 0.00574973, 0.01799711, 0.01191267, 0.00544329, 0.0041103, 0.00224467, 0.00524255, 0.01847594, 0.01240265, 0.00509291, 0.00401154, 0.00223669, 0.00539695, 0.01757452, 0.0122517, 0.0052956, 0.00398235, 0.00229336, 0.00528163, 0.01744718, 0.0120019, 0.00496444, 0.00390585, 0.00226712, 0.00528853, 0.01746208, 0.01188225, 0.00532733, 0.00412125, 0.00228012, 0.00524881, 0.01818327, 0.01234634, 0.00512931, 0.00404572, 0.00223491, 0.00544371, 0.01742698, 0.01231353, 0.00532442, 0.00410604, 0.0022924, 0.00527523, 0.01729619, 0.01191567, 0.00491107, 0.00397651, 0.00229899, 0.00507685, 0.01744745, 0.01194963, 0.00534601, 0.00420646, 0.00230334, 0.00506021, 0.01804695, 0.01244566, 0.00510404, 0.00409143, 0.00233214, 0.00534166, 0.01765214, 0.0123113, 0.00529804, 0.00400304, 0.00233041, 0.00506112, 0.01726645, 0.01185547, 0.00490684, 0.00400888, 0.00234634, 0.0052421, 0.01767908, 0.01192311, 0.00540705, 0.00409102, 0.00230776, 0.00519295, 0.01794554, 0.01220376, 0.00504713, 0.00393116, 0.00223363, 0.00530235, 0.01714346, 0.01194032, 0.00532778, 0.00395669, 0.00229683, 0.00521125, 0.01723187, 0.01166969, 0.00484126, 0.00379298, 0.00224934, 0.00522479, 0.01701607, 0.01208101, 0.00521033, 0.00395839, 0.00226444, 0.00526338, 0.01797409, 0.01269451, 0.00484919, 0.00377542, 0.00225002, 0.00570127, 0.01715354, 0.01213227, 0.00522284, 0.00386898, 0.00233474, 0.00582005, 0.01737916, 0.01161383, 0.00490641, 0.00385533, 0.00233738, 0.00550387, 0.01659484, 0.01177095, 0.00529289, 0.00381829, 0.00233595, 0.00516526, 0.01608956, 0.01132226, 0.00483842, 0.00357517, 0.0023416, 0.00533109, 0.01570588, 0.01137001, 0.00518728, 0.0037897, 0.00238775, 0.00519783, 0.01631076, 0.01124073, 0.00475416, 0.0039059, 0.00237782, 0.00522036, 0.0170154, 0.01140921, 0.00519596, 0.00391731, 0.00230896, 0.00441625, 0.01721047, 0.0113277, 0.00496124, 0.00377868, 0.00235963, 0.00485337, 0.0156921, 0.01134563, 0.0048737, 0.00371543, 0.00231803, 0.00492368, 0.01664063, 0.01102892, 0.00463722, 0.00383223, 0.00243112, 0.00526155, 0.01648113, 0.01129386, 0.00535826, 0.00388811, 0.00252474, 0.00578206, 0.01858012, 0.01186732, 0.0054578, 0.00438949, 0.00265971, 0.00613952, 0.01820653, 0.01210251, 0.00573154, 0.00452926, 0.00283746, 0.00592668, 0.01876227, 0.01200313, 0.00529211, 0.00412993, 0.00273337, 0.00576688, 0.01795569, 0.01245818, 0.00577191, 0.00471196, 0.0028367, 0.00550087, 0.01849229, 0.01303816, 0.0054071, 0.00469697, 0.00274713, 0.00578212, 0.01887895, 0.01268847, 0.00555433, 0.00478017, 0.0027431, 0.00567815, 0.01859067, 0.01222355, 0.00529509, 0.00484669, 0.00277191, 0.00580504, 0.01908711, 0.01246091, 0.00573944, 0.00488149, 0.00275592, 0.00561254, 0.01932155, 0.01239873, 0.00538465, 0.00460774, 0.00264479, 0.00544057, 0.01828162, 0.01228323, 0.00557138, 0.00443676, 0.00267024, 0.00529037, 0.0176729, 0.01160805, 0.00514918, 0.00426254, 0.0026142, 0.00532945, 0.01761297, 0.01160425, 0.00570068, 0.00474698, 0.00268685, 0.00584697, 0.01986689, 0.01190623, 0.00538794, 0.00449515, 0.00256906, 0.00585777, 0.01898795, 0.01180249, 0.00561624, 0.00475464, 0.00257838, 0.00531572, 0.01757704, 0.0115379, 0.00516678, 0.00453853, 0.00251314, 0.00511276, 0.01641659, 0.01124113, 0.00552555, 0.00451971, 0.00255378, 0.00501997, 0.01703058, 0.01192276, 0.00521162, 0.00439335, 0.00247796, 0.00522694, 0.01645782, 0.01150953, 0.00552851, 0.00431013, 0.00251067, 0.00489032, 0.01630613, 0.01115712, 0.00508364, 0.00429767, 0.00252678, 0.00507811, 0.01628103, 0.01100326, 0.00559058, 0.00449015, 0.00252099, 0.00495386, 0.0172507, 0.01164227, 0.00530835, 0.00447223, 0.00247813, 0.00509688, 0.01707825, 0.01147117, 0.00552774, 0.0045837, 0.00258461, 0.00515385, 0.01629168, 0.01134071, 0.0050596, 0.00440804, 0.00261618, 0.0051804, 0.01594697, 0.01120053, 0.00542799, 0.00436071, 0.00264265, 0.00497774, 0.01641531, 0.01128881, 0.00503381, 0.00407297, 0.00247324, 0.00486082, 0.01586402, 0.01065448, 0.00526951, 0.00391589, 0.00248485, 0.00474232, 0.01542057, 0.0105355, 0.00480881, 0.0041409, 0.00248997, 0.00458367, 0.01506949, 0.01050735, 0.00519996, 0.00411843, 0.00248624, 0.00449467, 0.01613063, 0.01109175, 0.00503146, 0.00418629, 0.00248307, 0.00484621, 0.01543234, 0.01101307, 0.00519592, 0.00432521, 0.00249636, 0.00465319, 0.01583951, 0.01106395, 0.00512457, 0.00423143, 0.00251031, 0.00474955, 0.01479746, 0.01046611, 0.00502085, 0.00418445, 0.00240968, 0.00467081, 0.01521038, 0.01070941, 0.00477193, 0.00418118, 0.00232433, 0.00459429, 0.01469438, 0.01055543, 0.00499855, 0.00410407, 0.00235581, 0.00470191, 0.01458359, 0.01003343, 0.00450124, 0.00392432, 0.00233046, 0.00456213, 0.01441404, 0.01019962, 0.00502108, 0.00419661, 0.00234149, 0.00445524, 0.01520069, 0.010566, 0.00467364, 0.00429501, 0.00233032, 0.00466199, 0.01454574, 0.01050393, 0.00503351, 0.00441686, 0.00237622, 0.00458507, 0.01498041, 0.01024204, 0.00452607, 0.00424309, 0.00234583, 0.00451369, 0.0145318, 0.01018883, 0.00493942, 0.00422005, 0.00234465, 0.00434757, 0.01553973, 0.01063394, 0.00469003, 0.00412009, 0.00226901, 0.00456905, 0.01487075, 0.010449, 0.00492015, 0.00418427, 0.00238408, 0.00446827, 0.01519912, 0.01028433, 0.00458786, 0.00401227, 0.00239088, 0.00440801, 0.01512326, 0.01034458, 0.00493174, 0.00409428, 0.00236427, 0.0043749, 0.01567492, 0.01059738, 0.00472331, 0.00416638, 0.0023431, 0.00447584, 0.01484259, 0.0104092, 0.00508956, 0.00432656, 0.0024048, 0.00438728, 0.01494884, 0.01015204, 0.0046827, 0.00409102, 0.0023165, 0.00427843, 0.01500189, 0.01041072, 0.00517979, 0.00445358, 0.0024241, 0.00438285, 0.01570058, 0.01054821, 0.00471786, 0.00442332, 0.00239846, 0.00492432, 0.01552311, 0.01073558, 0.00517842, 0.00456258, 0.00239254, 0.00468579, 0.01504522, 0.01041003, 0.00474571, 0.00482354, 0.00251077, 0.00483356, 0.0153337, 0.01045134, 0.0051636, 0.00480018, 0.00239654, 0.00468567, 0.01590986, 0.01062136, 0.00488869, 0.00464396, 0.00239119, 0.00484839, 0.01550647, 0.01055813, 0.00515778, 0.00481555, 0.00246224, 0.00463196, 0.01534026, 0.01040469, 0.00473704, 0.00463037, 0.00242736, 0.00449658, 0.01568734, 0.01038472, 0.00525076, 0.00489843, 0.00240409, 0.0044257, 0.01607434, 0.01070448, 0.00495423, 0.00468041, 0.00237957, 0.00465132, 0.01532311, 0.01053059, 0.00513743, 0.00463168, 0.0023391, 0.00428944, 0.01503479, 0.01015333, 0.00484569, 0.0044815, 0.00235106, 0.00422264, 0.01499751, 0.01014004, 0.00506403, 0.00456195, 0.00231286, 0.00404773, 0.01544201, 0.01053844, 0.00483389, 0.00449955, 0.00227189, 0.00410939, 0.01475613, 0.01043492, 0.00512541, 0.0044542, 0.00231103, 0.00396907, 0.01455148, 0.01005443, 0.00473765, 0.00447553, 0.00231023, 0.00400878, 0.01455496, 0.00993195, 0.00528825, 0.00463378, 0.0023392, 0.0040612, 0.01547466, 0.01042157, 0.00487962, 0.00464563, 0.0023514, 0.00436227, 0.0153718, 0.01060827, 0.00531714, 0.00471384, 0.00239399, 0.00428825, 0.01492172, 0.01024455, 0.00483494, 0.00464067, 0.00239505, 0.00422221, 0.01493189, 0.01025113, 0.00524861, 0.00476433, 0.00239028, 0.00421556, 0.01561381, 0.01053659, 0.00496869, 0.00476481, 0.00234761, 0.00434863, 0.01507448, 0.01038406, 0.00517029, 0.0045373, 0.0023631, 0.00427656, 0.01485589, 0.01007889, 0.00478599, 0.00455718, 0.00236261, 0.0042233, 0.01473065, 0.01011157, 0.00521244, 0.00463286, 0.0022988, 0.00405022, 0.01493173, 0.0103292, 0.00469128, 0.00449575, 0.00233172, 0.00431106, 0.01496924, 0.01039299, 0.0050906, 0.00460429, 0.00238465, 0.00418338, 0.01488968, 0.01006217, 0.00467278, 0.00450362, 0.00238858, 0.00422859, 0.01486777, 0.01003528, 0.00510383, 0.00464726, 0.00236303, 0.00433532, 0.01568233, 0.01057858, 0.00483522, 0.00452308, 0.00235097, 0.00452709, 0.01522159, 0.01039879, 0.00506261, 0.00454915, 0.00237758, 0.00436401, 0.0151362, 0.01007234, 0.0047321, 0.00449063, 0.00236255, 0.0043476, 0.01505449, 0.0101885, 0.00506481, 0.00458795, 0.00238594, 0.0043642, 0.01605046, 0.01061331, 0.00471148, 0.00426529, 0.00237606, 0.00508336, 0.01541866, 0.01048112, 0.00505641, 0.00445278, 0.00234627, 0.00469289, 0.01506355, 0.01049238, 0.00475026, 0.00422668, 0.00237401, 0.0046939, 0.01484225, 0.01018175, 0.00515294, 0.00464943, 0.00228702, 0.00396516, 0.01526106, 0.01006198, 0.0048125, 0.00440452, 0.00226258, 0.00420809, 0.01495532, 0.01005615, 0.00503388, 0.00429299, 0.00228518, 0.00398548, 0.01457885, 0.00981908, 0.00474867, 0.00433497, 0.00231213, 0.00446461, 0.01495648, 0.01029649, 0.00513676, 0.0046488, 0.00233703, 0.00441156, 0.01551681, 0.01042685, 0.0048293, 0.00454112, 0.00229245, 0.00466961, 0.01503462, 0.01048468, 0.00507818, 0.00464392, 0.0023446, 0.00456287, 0.01583195, 0.01022861, 0.00467854, 0.00452102, 0.00232246, 0.00444314, 0.01465327, 0.01003829, 0.00498301, 0.00506057, 0.00230252, 0.00457427, 0.01499765, 0.01041143, 0.00467885, 0.00455569, 0.00229853, 0.00457886, 0.01465894, 0.01042163, 0.0049014, 0.0045198, 0.00231861, 0.0044203, 0.01464584, 0.01004324, 0.00468465, 0.00449186, 0.00236069, 0.00439142, 0.015179, 0.01013563, 0.00514879, 0.00470819, 0.00233299, 0.00423535, 0.01544248, 0.01039009, 0.00472209, 0.0044866, 0.00230726, 0.00442725, 0.01460448, 0.01036406, 0.0050213, 0.00458679, 0.00237346, 0.00437416, 0.0148189, 0.00981481, 0.00457554, 0.00442463, 0.00231503, 0.00427862, 0.01430246, 0.009681, 0.00499956, 0.00462911, 0.00237423, 0.00433306, 0.01531822, 0.01027492, 0.00455184, 0.0045599, 0.00235876, 0.00461174, 0.01534359, 0.01026022, 0.00498469, 0.00471447, 0.00241817, 0.00456992, 0.01494221, 0.00980127, 0.00462568, 0.00456508, 0.00239838, 0.00440872, 0.01531216, 0.00980522, 0.00509089, 0.00471277, 0.00236545, 0.00433398, 0.01588606, 0.0101094, 0.00473067, 0.00453635, 0.00237382, 0.00454899, 0.01540841, 0.01010529, 0.00501481, 0.0045907, 0.00242761, 0.00442366, 0.01538528, 0.0098452, 0.00471767, 0.00465553, 0.00246324, 0.00451899, 0.0151426, 0.00966804, 0.00501641, 0.00471797, 0.00245771, 0.00441523, 0.01569942, 0.01005769, 0.00468336, 0.00454536, 0.00243504, 0.00456719, 0.01525763, 0.01000348, 0.00494582, 0.00461131, 0.00243147, 0.0044468, 0.01512999, 0.00971254, 0.00461159, 0.0045431, 0.00244748, 0.00435021, 0.01481056, 0.00958484, 0.00497638, 0.0046841, 0.00242499, 0.0042699, 0.01554413, 0.00991998, 0.00467798, 0.00459405, 0.00238658, 0.0043736, 0.01481641, 0.00980638, 0.00494719, 0.00456198, 0.00246548, 0.00434828, 0.01468403, 0.00950805, 0.00462134, 0.00444808, 0.00246274, 0.00432059, 0.01464806, 0.00957454, 0.00497321, 0.00462809, 0.00242605, 0.00416952, 0.01518243, 0.00989084, 0.0046397, 0.00445457, 0.00241892, 0.00438847, 0.01464949, 0.00980862, 0.00492235, 0.00463512, 0.00250282, 0.00406249, 0.01467413, 0.00955915, 0.00457261, 0.00457233, 0.0024598, 0.00459237, 0.01477755, 0.00950587, 0.00489603, 0.00459169, 0.00243121, 0.004373, 0.01552488, 0.00982441, 0.00455058, 0.00449137, 0.00235579, 0.00460974, 0.0151282, 0.00976033, 0.0047904, 0.00453262, 0.0023926, 0.00434209, 0.01496557, 0.00950377, 0.00448675, 0.00453687, 0.00244481, 0.00440455, 0.01503368, 0.00951705, 0.00485568, 0.00467094, 0.00243022, 0.00440094, 0.01565363, 0.00989805, 0.00456841, 0.00454132, 0.00238632, 0.00460266, 0.01518664, 0.00987502, 0.00487305, 0.00465836, 0.00245595, 0.00440556, 0.01488293, 0.00957258, 0.00449923, 0.0045426, 0.00247064, 0.00450071, 0.01512379, 0.00972159, 0.00497476, 0.00502235, 0.00248179, 0.00461236, 0.0161885, 0.01016125, 0.0046141, 0.00475264, 0.00239925, 0.00457367, 0.01573842, 0.01022978, 0.00500246, 0.00500731, 0.0025559, 0.00470584, 0.01590477, 0.01002935, 0.00472015, 0.00540727, 0.00270457, 0.00486156, 0.0162195, 0.00986622, 0.00504648, 0.005522, 0.00266499, 0.00487136, 0.0163834, 0.01021615, 0.00472983, 0.00537685, 0.00263064, 0.00503466, 0.01648129, 0.01027137, 0.00503076, 0.0056737, 0.00278856, 0.00491222, 0.01604545, 0.00992763, 0.0048551, 0.00522667, 0.00275094, 0.0047662, 0.01594652, 0.00993694, 0.00512369, 0.005258, 0.00263763, 0.00487669, 0.01679878, 0.01028651, 0.00475919, 0.0050508, 0.00254226, 0.00519627, 0.0162394, 0.01006948, 0.00501135, 0.00517244, 0.00259679, 0.00490297, 0.01590494, 0.00982179, 0.00480753, 0.00517295, 0.00264963, 0.00499771, 0.01633983, 0.00975629, 0.00516649, 0.00534823, 0.00264707, 0.00489438, 0.01665156, 0.00985263, 0.00491011, 0.00498492, 0.00257551, 0.00506682, 0.01615228, 0.00969876, 0.00488333, 0.00498761, 0.00261757, 0.00479481, 0.01560999, 0.00924668, 0.00451998, 0.00476953, 0.00254079, 0.00462498, 0.01568409, 0.00942901, 0.00492909, 0.00512439, 0.00257303, 0.00465598, 0.01659087, 0.00979108, 0.00460582, 0.0049283, 0.0025656, 0.00502375, 0.01607269, 0.00977797, 0.00486197, 0.00453787, 0.00258885, 0.00484329, 0.01623735, 0.00941249, 0.00457135, 0.00481975, 0.00272443, 0.00511644, 0.01680629, 0.00964553, 0.00512058, 0.00536621, 0.00273017, 0.00513334, 0.01711361, 0.00982876, 0.00473477, 0.00511162, 0.00264287, 0.00497662, 0.01673738, 0.00983195, 0.00512498, 0.00510055, 0.00273454, 0.00506323, 0.01677959, 0.00959102, 0.00470352, 0.00500458, 0.00273358, 0.00494665, 0.01689339, 0.00940078, 0.00521469, 0.00538989, 0.00277182, 0.00510255, 0.01780868, 0.00990156, 0.0049374, 0.0051223, 0.00269861, 0.0053082, 0.01738022, 0.01001316, 0.0051458, 0.00525217, 0.00289858, 0.00523503, 0.01747493, 0.00952845, 0.00473846, 0.00508858, 0.00277845, 0.00506248, 0.01688912, 0.00958841, 0.00498372, 0.00502839, 0.00266456, 0.00468348, 0.01719099, 0.00948413, 0.00458418, 0.00468533, 0.00257506, 0.004915, 0.01670813, 0.00925615, 0.00484159, 0.00487683, 0.00270051, 0.00476894, 0.01655471, 0.00928166, 0.00451076, 0.00474154, 0.00270787, 0.00476805, 0.01658613, 0.00935426, 0.00487865, 0.00493742, 0.00268498, 0.00468076, 0.01729157, 0.00962486, 0.0046077, 0.0047764, 0.00260629, 0.0048322, 0.01643007, 0.00993016, 0.00481186, 0.004821, 0.00271122, 0.00466955, 0.01673804, 0.00933031, 0.0044366, 0.00481957, 0.00269609, 0.00473981, 0.01659173, 0.00937848, 0.00479093, 0.00502052, 0.00268679, 0.0048191, 0.01738814, 0.00969096, 0.00448901, 0.00474504, 0.00265951, 0.00502964, 0.01702571, 0.00957972, 0.00487212, 0.00488621, 0.00270223, 0.00469331, 0.0165659, 0.00938961, 0.00450608, 0.00477654, 0.00274724, 0.00481105, 0.01651276, 0.00972676, 0.00492989, 0.0049421, 0.00284005, 0.00506838, 0.01762752, 0.01009054, 0.00464738, 0.00472941, 0.00278182, 0.00466212, 0.01698169, 0.00986629, 0.00490749, 0.00494434, 0.00276103, 0.00508273, 0.01694814, 0.00953885, 0.00464683, 0.00494399, 0.00276955, 0.0051407, 0.01723562, 0.00972504, 0.00492901, 0.00519897, 0.00277397, 0.00504933, 0.01798757, 0.00991167, 0.00466425, 0.00486211, 0.00281051, 0.00528317, 0.01765955, 0.010132, 0.00506727, 0.00504973, 0.00282126, 0.00508138, 0.01691896, 0.01031965, 0.00460261, 0.00491104, 0.00293995, 0.00509514, 0.01689433, 0.00996822, 0.00486672, 0.0051091, 0.00293469, 0.00506593, 0.01713683, 0.01023391, 0.00458438, 0.00500154, 0.00295454, 0.00549993, 0.01734573, 0.01096192, 0.00492916, 0.00499205, 0.00296013, 0.00546993, 0.01688155, 0.01056704, 0.00451134, 0.00481487, 0.0027839, 0.00544338, 0.01676984, 0.01054199, 0.00488351, 0.00492967, 0.00283679, 0.0053386, 0.01716639, 0.01099533, 0.00455205, 0.00466987, 0.00273152, 0.00548397, 0.01682766, 0.01092025, 0.00485685, 0.00503661, 0.00289172, 0.00525915, 0.01673148, 0.01048515, 0.00440317, 0.00499092, 0.0031424, 0.00541462, 0.01670203, 0.01053071, 0.00483428, 0.00517548, 0.00310079, 0.00515954, 0.01705449, 0.01081888, 0.00450633, 0.00497767, 0.00292175, 0.00531735, 0.01626233, 0.01030463, 0.00467019, 0.00488507, 0.00257741, 0.00496633, 0.01600636, 0.00984022, 0.00439438, 0.00491084, 0.00301809, 0.00528258, 0.01618885, 0.01058649, 0.00473805, 0.00503065, 0.00298019, 0.00479017, 0.01632284, 0.01075074, 0.00445941, 0.00483818, 0.00289231, 0.00530228, 0.0157602, 0.01063157, 0.00463297, 0.00482556, 0.00287147, 0.00533157, 0.0154982, 0.01018806, 0.00434629, 0.00487257, 0.00293151, 0.00530708, 0.01561546, 0.01013392, 0.00468258, 0.00508041, 0.00297634, 0.00488441, 0.01671881, 0.01080005, 0.00447888, 0.00495449, 0.00296082, 0.00523714, 0.01679205, 0.01086328, 0.00476804, 0.00505301, 0.00298123, 0.00479434, 0.0163777, 0.010539, 0.00450123, 0.00501908, 0.00299838, 0.00434292, 0.01642977, 0.01055314, 0.00486101, 0.0049202, 0.00298889, 0.00447531, 0.01680484, 0.01081952, 0.00444971, 0.00473364, 0.00294139, 0.00432375, 0.01642986, 0.01081407, 0.00471549, 0.00518845, 0.00292842, 0.00546409, 0.01646055, 0.01047153, 0.00435558, 0.00484955, 0.00289585, 0.00527645, 0.01635014, 0.01066278, 0.00475245, 0.00504825, 0.00287412, 0.00535077, 0.01715037, 0.0110785, 0.00434152, 0.00494002, 0.00288066, 0.0056023, 0.01667312, 0.01098771, 0.00466682, 0.00496792, 0.00287963, 0.00546849, 0.01713361, 0.01048144, 0.00432044, 0.00483686, 0.00291781, 0.00546822, 0.01708007, 0.01087293, 0.00478881, 0.00506407, 0.00296657, 0.00526297, 0.0177518, 0.01123003, 0.00454578, 0.00485395, 0.0028845, 0.00533829, 0.01654141, 0.01081035, 0.0047638, 0.00489306, 0.00286403, 0.00497592, 0.01623956, 0.01046673, 0.00441074, 0.00479028, 0.00295611, 0.00518179, 0.01622269, 0.01057261, 0.00471512, 0.00480952, 0.00294254, 0.00514167, 0.01705334, 0.01106204, 0.00444277, 0.00468659, 0.00293596, 0.00550066, 0.01570123, 0.01097492, 0.00481574, 0.00489792, 0.00300692, 0.00520587, 0.01588287, 0.01063209, 0.00446772, 0.00474555, 0.00295936, 0.00522663, 0.01518476, 0.01031112, 0.00470914, 0.00472027, 0.00289278, 0.00516613, 0.01554265, 0.01064071, 0.00449794, 0.00457153, 0.00288867, 0.00558607, 0.01548378, 0.01081683, 0.00478805, 0.00479159, 0.00299547, 0.00523761, 0.0151768, 0.01036758, 0.00438833, 0.00463253, 0.00291817, 0.00469138, 0.01472809, 0.01027812, 0.0047791, 0.0047697, 0.00289569, 0.00474826, 0.01518185, 0.01064514, 0.00442723, 0.00455406, 0.00274952, 0.00444847, 0.01393977, 0.01016677, 0.00447754, 0.00458955, 0.00278638, 0.00444525, 0.01419805, 0.00991704, 0.00427222, 0.00469203, 0.00289807, 0.00419004, 0.01415938, 0.00982094, 0.00464066, 0.00487182, 0.00287246, 0.00391174, 0.01442733, 0.01002452, 0.0042833, 0.00454773, 0.00277264, 0.0042798, 0.01431137, 0.00972002, 0.00458937, 0.00468025, 0.00286856, 0.00418937, 0.01421852, 0.0096181, 0.0042592, 0.00435769, 0.00278274, 0.0041923, 0.01433037, 0.00966777, 0.0046273, 0.00454533, 0.00281389, 0.0041034, 0.01517873, 0.00995364, 0.00430451, 0.00433073, 0.00277758, 0.00441081, 0.01485219, 0.00999573, 0.004627, 0.0045065, 0.00274819, 0.00422241, 0.01445473, 0.00960017, 0.00421263, 0.004201, 0.00267031, 0.0039952, 0.01432769, 0.00974049, 0.00471853, 0.00472149, 0.00282664, 0.00406745, 0.01535204, 0.0101895, 0.00442087, 0.00461127, 0.00257073, 0.00438317, 0.01467048, 0.01044989, 0.00468724, 0.00469393, 0.00276061, 0.00502288, 0.01480166, 0.01026021, 0.00442519, 0.00473798, 0.00284676, 0.00499746, 0.01462534, 0.01006244, 0.00470503, 0.00474306, 0.0028052, 0.00487756, 0.01524352, 0.01070913, 0.00442033, 0.00431569, 0.00263338, 0.00444276, 0.01448194, 0.01011301, 0.00455289, 0.00460109, 0.00283663, 0.00438254, 0.01486401, 0.00995002, 0.00436897, 0.00471791, 0.00289821, 0.00481961, 0.01516663, 0.01052311, 0.00481889, 0.00492424, 0.00283794, 0.00478005, 0.01621772, 0.01083477, 0.00444996, 0.00467363, 0.00281699, 0.00498569, 0.01502747, 0.01044544, 0.00465174, 0.00458865, 0.00278545, 0.00464497, 0.01464608, 0.0100291, 0.00421969, 0.00447391, 0.00282666, 0.00449524, 0.01454813, 0.00995316, 0.00441795, 0.00460798, 0.00285899, 0.00461817, 0.01504998, 0.01018008, 0.00428765, 0.00444385, 0.00274399, 0.0045126, 0.01438164, 0.00980941, 0.00442377, 0.0042384, 0.00276952, 0.00417669, 0.01331881, 0.0095648, 0.00419545, 0.00414304, 0.002813, 0.00445176, 0.01358521, 0.00950863, 0.00453646, 0.00433611, 0.00275812, 0.00434672, 0.01529821, 0.01011358, 0.00421434, 0.00434747, 0.00265456, 0.00432638, 0.01472344, 0.00996142, 0.00451388, 0.00454514, 0.00269536, 0.00423393, 0.01441987, 0.00957849, 0.00406801, 0.00426593, 0.00264524, 0.00411498, 0.01421399, 0.00954203, 0.00447511, 0.0044489, 0.00264348, 0.00394764, 0.01432232, 0.00992739, 0.00415794, 0.00425855, 0.00258437, 0.00394958, 0.01366093, 0.00923792, 0.00415174, 0.00421269, 0.00258539, 0.00384629, 0.013707, 0.00941651, 0.00392867, 0.00423991, 0.00251816, 0.00390531, 0.01381699, 0.00957546, 0.00427903, 0.00431642, 0.00252691, 0.00361391, 0.01473538, 0.01002278, 0.00409789, 0.00421562, 0.00249984, 0.00376622, 0.01430393, 0.00977191, 0.00427505, 0.00421971, 0.00257143, 0.00374576, 0.01430795, 0.00969977, 0.00391222, 0.00410157, 0.00253189, 0.00360364, 0.01457695, 0.01028595, 0.00447889, 0.004306, 0.00262529, 0.0039447, 0.01546107, 0.01048963, 0.0041756, 0.00425246, 0.00247181, 0.00381237, 0.01503955, 0.01046785, 0.00438622, 0.00443086, 0.00248525, 0.00374742, 0.01518289, 0.01001253, 0.0040072, 0.00425241, 0.00252533, 0.00367924, 0.01439963, 0.01039651, 0.00442342, 0.0044057, 0.00244698, 0.00365946, 0.01515203, 0.01058519, 0.00418934, 0.00416852, 0.00238075, 0.00378736, 0.01463508, 0.01037737, 0.00446098, 0.00410873, 0.00239067, 0.00356862, 0.01435785, 0.01014404, 0.00422946, 0.00400134, 0.00256545, 0.00375332, 0.01469781, 0.01023048, 0.00458513, 0.00435705, 0.00265224, 0.00368287, 0.01523162, 0.01042787, 0.00415077, 0.00407682, 0.00251751, 0.00381368, 0.01457505, 0.01012054, 0.00444799, 0.00400382, 0.00260134, 0.00394922, 0.01465697, 0.01004849, 0.00418978, 0.00409817, 0.00264855, 0.0039586, 0.01485658, 0.01020493, 0.00445302, 0.00411229, 0.00261822, 0.00380938, 0.01580159, 0.0104518, 0.00424699, 0.00417666, 0.00263086, 0.00415227, 0.01542447, 0.010522, 0.00456794, 0.00420718, 0.00263819, 0.00388745, 0.01491055, 0.00986176, 0.00412307, 0.00396611, 0.00260871, 0.00372653, 0.01474271, 0.00980432, 0.00439625, 0.00403478, 0.00256183, 0.0038397, 0.01535055, 0.0102953, 0.00415664, 0.00404495, 0.0025379, 0.00414006, 0.01521161, 0.01076905, 0.00438393, 0.00412878, 0.00262945, 0.00418851, 0.01493433, 0.0102973, 0.00411764, 0.00385616, 0.00260723, 0.00378494, 0.01482399, 0.00964226, 0.00441451, 0.00411623, 0.00270485, 0.00411416, 0.01592962, 0.01039175, 0.00420597, 0.00402074, 0.00268562, 0.00417046, 0.01556466, 0.00999143, 0.0044066, 0.0039517, 0.00265267, 0.0039809, 0.01524679, 0.00951774, 0.00406939, 0.0038397, 0.00270636, 0.00398265, 0.01496477, 0.00933586, 0.00457561, 0.00406008, 0.00282834, 0.00404753, 0.01607868, 0.01000614, 0.00430193, 0.00394313, 0.00266957, 0.00405036, 0.0151823, 0.01040921, 0.00451713, 0.0040351, 0.00273856, 0.00408396, 0.01535725, 0.01010416, 0.00424223, 0.00411955, 0.00282088, 0.00431574, 0.01494602, 0.00967041, 0.0045254, 0.00419843, 0.00275601, 0.00436731, 0.01530417, 0.01024538, 0.00422737, 0.00395812, 0.00272482, 0.00463053, 0.01501438, 0.01011445, 0.00449833, 0.004122, 0.00277448, 0.00457274, 0.01475402, 0.00979255, 0.00420965, 0.00407574, 0.00263386, 0.0045221, 0.01466631, 0.00970521, 0.00451192, 0.00416142, 0.00252629, 0.00412973, 0.01520405, 0.00998911, 0.0042757, 0.00429288, 0.0025226, 0.00433176, 0.01470631, 0.00966551, 0.00449804, 0.00436143, 0.00248065, 0.00408589, 0.01441791, 0.00937424, 0.00410237, 0.00379508, 0.00247917, 0.00407047, 0.01411067, 0.00916886, 0.00430252, 0.00400851, 0.00245086, 0.00373983, 0.01464995, 0.00913022, 0.00385921, 0.00360058, 0.00222802, 0.00359557, 0.0144473, 0.0088402, 0.0041629, 0.00357521, 0.00223533, 0.00373494, 0.0144062, 0.008956, 0.00398265, 0.00348061, 0.00221015, 0.00363601, 0.01434872, 0.00907901, 0.0043421, 0.00357269, 0.00223581, 0.00364441, 0.01498058, 0.00934854, 0.00404541, 0.00347569, 0.00218832, 0.00377066, 0.01437127, 0.0094723, 0.00425702, 0.00347356, 0.00216116, 0.00357119, 0.01413398, 0.00930685, 0.00395561, 0.00342377, 0.00218559, 0.00359877, 0.01401996, 0.00961806, 0.00432077, 0.00358561, 0.0022448, 0.00368148, 0.01493537, 0.00974201, 0.00405967, 0.00353576, 0.00224653, 0.00392027, 0.0145608, 0.00949353, 0.00429551, 0.00361968, 0.0022297, 0.00374729, 0.01442894, 0.00835848, 0.00399106, 0.00340725, 0.0022169, 0.00361557, 0.01442222, 0.00935024, 0.00431647, 0.0035771, 0.00223878, 0.0036212, 0.01521105, 0.00991937, 0.00404265, 0.00350588, 0.00215678, 0.00367652, 0.01463079, 0.00959896, 0.00430863, 0.00361248, 0.00221178, 0.00361924, 0.01480476, 0.00953246, 0.00397253, 0.00343085, 0.00219361, 0.00342954, 0.01409666, 0.00897172, 0.0042174, 0.00352339, 0.0021453, 0.00336793, 0.01493193, 0.00947609, 0.00400417, 0.00340038, 0.00208935, 0.00347872, 0.01442558, 0.00922105, 0.0042428, 0.0034696, 0.00212696, 0.00353719, 0.01419432, 0.00938485, 0.00394312, 0.00343117, 0.0021478, 0.00366795, 0.01418018, 0.00911282, 0.00427905, 0.00355308, 0.00214611, 0.00349634, 0.0148859, 0.00952187, 0.00403032, 0.00340404, 0.0020866, 0.00369065, 0.01435561, 0.00925564, 0.00430402, 0.00345854, 0.00213688, 0.00376234, 0.01445242, 0.00897364, 0.00403217, 0.00339723, 0.00216413, 0.00361388, 0.01475423, 0.00927883, 0.00438514, 0.00353677, 0.00220768, 0.00369939, 0.0152605, 0.00933276, 0.00402855, 0.00333809, 0.00214139, 0.00373477, 0.01425165, 0.00910818, 0.00423902, 0.00335953, 0.00210468, 0.00367323, 0.01394534, 0.00880423, 0.0038819, 0.00326057, 0.00215701, 0.00368209, 0.01404464, 0.00869193, 0.0042003, 0.00337782, 0.00214645, 0.00349403, 0.01441893, 0.00880508, 0.00393712, 0.00327786, 0.00211903, 0.00365516, 0.01418594, 0.00861635, 0.00411942, 0.00328506, 0.00214786, 0.00353784, 0.01379147, 0.0084719, 0.00385129, 0.00320038, 0.00212631, 0.00357907, 0.0139539, 0.00839221, 0.00415196, 0.00335774, 0.00212768, 0.00364053, 0.0147919, 0.00863659, 0.0039064, 0.00325189, 0.0021133, 0.003714, 0.01406281, 0.00845993, 0.00413385, 0.00331044, 0.002177, 0.00366869, 0.01428395, 0.00825672, 0.00380938, 0.00325565, 0.00217475, 0.0037055, 0.01415471, 0.00827513, 0.00416005, 0.00329715, 0.00207382, 0.00358748, 0.01470346, 0.00852959, 0.00378084, 0.0031602, 0.00194174, 0.00360933, 0.0138804, 0.00845821, 0.00402735, 0.0032472, 0.00197387, 0.00350621, 0.01382669, 0.00828421, 0.00374879, 0.00321164, 0.00199217, 0.00354598, 0.01366955, 0.00827443, 0.00406643, 0.00330966, 0.00202185, 0.00353046, 0.01481515, 0.00844793, 0.00380158, 0.00322349, 0.00200684, 0.00368729, 0.01430662, 0.00843941, 0.00406024, 0.0032313, 0.00201476, 0.00357259, 0.01412698, 0.00817762, 0.00375529, 0.0032003, 0.00203891, 0.0035343, 0.01417498, 0.00837706, 0.00412302, 0.00331969, 0.00193952, 0.00339887, 0.01484514, 0.00862855, 0.00382847, 0.00320018, 0.00199024, 0.0036417, 0.01408007, 0.00848272, 0.00402511, 0.00323826, 0.00199938, 0.00347837, 0.01435838, 0.00805957, 0.00376779, 0.0031871, 0.00209346, 0.00355788, 0.0146112, 0.00830316, 0.00414656, 0.0034402, 0.00210574, 0.00359449, 0.01544106, 0.00866281, 0.00389336, 0.00335363, 0.00200968, 0.00369866, 0.01476005, 0.00854926, 0.00414103, 0.00345367, 0.00211162, 0.00361352, 0.01459315, 0.00837168, 0.00384042, 0.00335654, 0.00214075, 0.00363606, 0.01488265, 0.00836593, 0.00418633, 0.00348253, 0.00215713, 0.00358434, 0.01530719, 0.00871597, 0.00395913, 0.00343325, 0.00212971, 0.00375019, 0.01522542, 0.00872115, 0.00416194, 0.00346383, 0.00216059, 0.00362995, 0.01469419, 0.00834887, 0.00384011, 0.0033493, 0.00213815, 0.0036303, 0.01464626, 0.00841965, 0.00417845, 0.00354567, 0.00216047, 0.00353458, 0.01525436, 0.00869394, 0.00395671, 0.0034251, 0.00211447, 0.00373931, 0.01494294, 0.00872697, 0.00426544, 0.00350615, 0.00215104, 0.00365753, 0.01449906, 0.00845318, 0.00395505, 0.003451, 0.00218609, 0.00375943, 0.01466653, 0.00850474, 0.00429186, 0.00365181, 0.00218245, 0.00370971, 0.01565405, 0.00901434, 0.00402045, 0.00353577, 0.00216057, 0.0042415, 0.01545413, 0.00918079, 0.0042727, 0.00365081, 0.00218936, 0.00395893, 0.01436375, 0.00854059, 0.00395985, 0.00354322, 0.00221627, 0.00409581, 0.01397693, 0.0080683, 0.00416093, 0.00351025, 0.00214907, 0.00355964, 0.01440163, 0.00817472, 0.00390467, 0.00332889, 0.00211163, 0.00368879, 0.0138106, 0.00834402, 0.00418356, 0.00349347, 0.00212592, 0.00367566, 0.01389252, 0.00798822, 0.00387284, 0.0033762, 0.00213349, 0.00369243, 0.01378279, 0.00773214, 0.00417414, 0.00347232, 0.00211583, 0.00358208, 0.01456337, 0.00806415, 0.00397587, 0.00334963, 0.00208261, 0.00376907, 0.01415694, 0.00813614, 0.00428807, 0.00346783, 0.00210035, 0.00367799, 0.0138843, 0.00770903, 0.00388925, 0.00343206, 0.00210625, 0.00346422, 0.01380242, 0.00779557, 0.0042447, 0.00353561, 0.00208525, 0.00349719, 0.01494763, 0.00828257, 0.00394737, 0.00338565, 0.00202337, 0.00351082, 0.01388481, 0.00818202, 0.00420221, 0.00342833, 0.00206009, 0.00343753, 0.01350149, 0.00777061, 0.00385559, 0.00334103, 0.00204381, 0.00347294, 0.01363688, 0.00784631, 0.00416594, 0.00348678, 0.00204595, 0.00339055, 0.01441174, 0.00802356, 0.00390613, 0.00338659, 0.00201766, 0.00358592, 0.01412887, 0.00807059, 0.00419703, 0.00344806, 0.00212325, 0.00352001, 0.0138927, 0.0077841, 0.00389424, 0.00341375, 0.00219371, 0.00353801, 0.01432741, 0.00794876, 0.0042945, 0.00354587, 0.00213152, 0.0034719, 0.01467468, 0.00818072, 0.00398057, 0.00344028, 0.00209855, 0.00377569, 0.01416894, 0.00812766, 0.00421928, 0.00356683, 0.00216557, 0.00363285, 0.01453149, 0.0079033, 0.00392377, 0.00345781, 0.00216519, 0.00347754, 0.01421566, 0.00806847, 0.00424457, 0.00359464, 0.00213198, 0.00345881, 0.01503921, 0.00830776, 0.00392324, 0.00344681, 0.0020477, 0.0035059, 0.01412673, 0.0083681, 0.00422798, 0.00352686, 0.00217801, 0.00349563, 0.01432635, 0.00807875, 0.00392524, 0.00351121, 0.00211334, 0.00344283, 0.01426085, 0.00815057, 0.00426613, 0.00365004, 0.00214218, 0.00332768, 0.01500457, 0.00842571, 0.00398649, 0.00352472, 0.00190774, 0.00337254, 0.01435049, 0.00830311, 0.0040398, 0.00338752, 0.00212163, 0.00343007, 0.01446265, 0.00841341, 0.00397312, 0.00354698, 0.00220768, 0.00363786, 0.01488397, 0.00830159, 0.00436248, 0.00374702, 0.00225674, 0.00348504, 0.01500444, 0.0086685, 0.00405702, 0.00359809, 0.00214638, 0.00369115, 0.01506432, 0.00873052, 0.00446654, 0.00376467, 0.00223075, 0.00386165, 0.01546744, 0.00839217, 0.00406444, 0.00355426, 0.00216917, 0.00348193, 0.01495783, 0.00839169, 0.00447208, 0.0037689, 0.00220495, 0.00360426, 0.01664809, 0.00893277, 0.00425487, 0.00368149, 0.00216481, 0.00392599, 0.01657814, 0.00899774, 0.00457165, 0.00391639, 0.00220708, 0.00369132, 0.01555907, 0.00863323, 0.00422129, 0.00378794, 0.00217745, 0.00380636, 0.01660045, 0.00859201, 0.00453903, 0.00394902, 0.0021913, 0.00376412, 0.01745319, 0.00904775, 0.00428983, 0.00383621, 0.00213992, 0.00387713, 0.01645009, 0.00886706, 0.00456962, 0.00388574, 0.00221882, 0.0038054, 0.01614568, 0.00856262, 0.00425067, 0.00382096, 0.00225308, 0.00384945, 0.01637591, 0.00858135, 0.00462746, 0.00395901, 0.00225175, 0.00383263, 0.01670176, 0.0088196, 0.00432685, 0.00382113, 0.00222865, 0.00398132, 0.01594264, 0.00889522, 0.00460762, 0.00381899, 0.00230196, 0.00389886, 0.0160345, 0.00844332, 0.0042855, 0.00378295, 0.00223786, 0.0037853, 0.0155633, 0.00846466, 0.0046073, 0.00392407, 0.00219646, 0.00387369, 0.01617572, 0.00887919, 0.00435043, 0.00375438, 0.00224521, 0.00407442, 0.01557264, 0.00880542, 0.00461723, 0.00384525, 0.00220547, 0.00383225, 0.01548447, 0.00830078, 0.00422235, 0.00371488, 0.00216414, 0.00380628, 0.01525173, 0.00857799, 0.00454002, 0.00382034, 0.00211082, 0.00371879, 0.01589114, 0.00864288, 0.00413522, 0.00369288, 0.00207374, 0.00383591, 0.0144478, 0.00842192, 0.00437877, 0.00377594, 0.00211549, 0.00372023, 0.01453257, 0.00814489, 0.00413892, 0.00359205, 0.00208589, 0.00363992, 0.01482423, 0.00819634, 0.0044814, 0.00373349, 0.0020976, 0.00355329, 0.01530959, 0.00856884, 0.0042129, 0.00372458, 0.0020901, 0.00375598, 0.01528487, 0.00843457, 0.00454199, 0.00383759, 0.00215681, 0.00370603, 0.01523983, 0.00820922, 0.00419941, 0.00367048, 0.00213763, 0.00377876, 0.01593992, 0.00839825, 0.00462011, 0.00409153, 0.00213824, 0.00368252, 0.01692234, 0.00894787, 0.00440021, 0.0040466, 0.00211452, 0.00403884, 0.0172422, 0.00906589, 0.00467631, 0.0040991, 0.00219977, 0.00407704, 0.01741087, 0.00906184, 0.00441425, 0.00417145, 0.00223632, 0.0042444, 0.01744113, 0.00902474, 0.00485109, 0.00435333, 0.00225015, 0.00406887, 0.01843289, 0.00913541, 0.00441051, 0.00405058, 0.00216131, 0.00423735, 0.01800262, 0.00900486, 0.00476449, 0.00422817, 0.00217927, 0.0041, 0.017327, 0.00840276, 0.00430192, 0.00418499, 0.00222641, 0.00407294, 0.01660558, 0.0084146, 0.00470275, 0.0042312, 0.00219101, 0.00398491, 0.01718107, 0.00907149, 0.00441544, 0.00418284, 0.00213129, 0.00409497, 0.01682264, 0.00907405, 0.00475911, 0.00422602, 0.0021437, 0.00393037, 0.01629737, 0.00880639, 0.00441187, 0.00411675, 0.0021646, 0.00391742, 0.01644561, 0.00870798, 0.00467453, 0.00439776, 0.00215881, 0.00377019, 0.01738259, 0.0091262, 0.00436768, 0.00420852, 0.00205261, 0.00367034, 0.01590623, 0.00881956, 0.00458142, 0.00414933, 0.0020737, 0.00360951, 0.01579663, 0.00847417, 0.0042573, 0.00401119, 0.00208404, 0.00356938, 0.01547069, 0.00834029, 0.00455166, 0.00419587, 0.00211779, 0.00357622, 0.01607393, 0.00867824, 0.00425961, 0.00414768, 0.00207802, 0.003695, 0.01561936, 0.0086653, 0.00460054, 0.00424024, 0.0020834, 0.0036398, 0.01549161, 0.0083849, 0.00422706, 0.00417183, 0.00208331, 0.00353715, 0.01539673, 0.00846297, 0.00454302, 0.00435868, 0.00203824, 0.00341826, 0.01638099, 0.00885728, 0.00420473, 0.00420295, 0.00200692, 0.0036691, 0.01589289, 0.00884186, 0.00455296, 0.00433254, 0.00214612, 0.00359138, 0.01559366, 0.00839603, 0.00416137, 0.00416233, 0.00209778, 0.0035878, 0.01556851, 0.00850438, 0.00457149, 0.00435621, 0.00207314, 0.00349282, 0.01600828, 0.00883615, 0.00431051, 0.0041882, 0.00202493, 0.00370678, 0.01547969, 0.00877208, 0.00459062, 0.00419782, 0.00203803, 0.00364826, 0.01512675, 0.0084763, 0.00427, 0.00402713, 0.00203638, 0.00360445, 0.01501813, 0.008511, 0.00460497, 0.00429463, 0.00201397, 0.00353211, 0.01578975, 0.00885166, 0.00429371, 0.00424311, 0.00196808, 0.00369034, 0.01544866, 0.00885924, 0.00458582, 0.00435524, 0.00198086, 0.00355378, 0.01528296, 0.00846721, 0.00416446, 0.00427714, 0.00200726, 0.0035797, 0.01523289, 0.00849118, 0.00456456, 0.00438579, 0.00200893, 0.00348077, 0.01594045, 0.00878463, 0.00418322, 0.00424806, 0.00196692, 0.00361753, 0.01552932, 0.00873545, 0.00450192, 0.00432934, 0.00199779, 0.00352198, 0.01531917, 0.00835391, 0.00408974, 0.00424109, 0.00199501, 0.00349328, 0.015331, 0.00829931, 0.004495, 0.00442883, 0.00197924, 0.00345985, 0.01600855, 0.00858476, 0.0041998, 0.00427728, 0.0019536, 0.00362064, 0.01573128, 0.00855561, 0.00454862, 0.00437249, 0.00196403, 0.00354281, 0.0153609, 0.00825404, 0.00420258, 0.00429269, 0.00198465, 0.00353043, 0.01551741, 0.0081851, 0.00457371, 0.00441221, 0.00195986, 0.00347929, 0.01640609, 0.00854937, 0.00419223, 0.00427476, 0.00192158, 0.00360932, 0.01578864, 0.0085797, 0.00448611, 0.00436527, 0.0019807, 0.00354826, 0.01577334, 0.00826129, 0.00414235, 0.004208, 0.00198222, 0.00353006, 0.01566854, 0.00819868, 0.004437, 0.0043125, 0.00196648, 0.00340331, 0.01576111, 0.00845451, 0.00409124, 0.00411153, 0.00192267, 0.0036077, 0.01542677, 0.00850288, 0.00439536, 0.00417401, 0.00193662, 0.00343079, 0.01532105, 0.00817121, 0.00408402, 0.00403586, 0.0019365, 0.0034112, 0.01553061, 0.00832783, 0.00448591, 0.00422771, 0.00192344, 0.00334624, 0.01594561, 0.00849363, 0.00413895, 0.00412859, 0.00186494, 0.00343801, 0.01502213, 0.0084176, 0.00439635, 0.00422287, 0.00190867, 0.00335332, 0.01511417, 0.00823865, 0.0041405, 0.00417419, 0.00192585, 0.00338046, 0.01520111, 0.00827556, 0.00450449, 0.00430369, 0.00193005, 0.00333008, 0.01600507, 0.008551, 0.00416219, 0.00421926, 0.00192179, 0.0034923, 0.0153575, 0.0085344, 0.00441436, 0.00427794, 0.00191338, 0.00337064, 0.0150758, 0.00808376, 0.00402451, 0.00411719, 0.00193952, 0.00337398, 0.0149598, 0.00815594, 0.00441874, 0.00432956, 0.00193124, 0.00333316, 0.01593467, 0.00848643, 0.00409562, 0.00418181, 0.00187764, 0.0034659, 0.01537707, 0.00840276, 0.00438597, 0.00425479, 0.00190529, 0.00340208, 0.01482511, 0.00812798, 0.00409489, 0.00411009, 0.00191512, 0.00339895, 0.01508862, 0.00819641, 0.00448825, 0.00430404, 0.0019323, 0.00336981, 0.01572057, 0.00846124, 0.0041335, 0.00420467, 0.00190022, 0.00353748, 0.01501376, 0.00848671, 0.00437925, 0.00428468, 0.00191323, 0.00336352, 0.01458526, 0.00824022, 0.0039771, 0.00399372, 0.00190718, 0.00335154, 0.01418738, 0.00793228, 0.00425454, 0.00413132, 0.0018863, 0.00324296, 0.01488116, 0.00815601, 0.00391698, 0.00395151, 0.00188432, 0.00331297, 0.01462905, 0.00808096, 0.00412427, 0.00399339, 0.00192373, 0.00323649, 0.0142075, 0.00773277, 0.00379763, 0.00384364, 0.00190747, 0.00319729, 0.01413577, 0.00780114, 0.00410295, 0.00396369, 0.00190538, 0.00312431, 0.01479078, 0.0079901, 0.00384523, 0.00383372, 0.00186317, 0.00326437, 0.01443898, 0.00788433, 0.00408438, 0.00392221, 0.00186008, 0.00317021, 0.01410996, 0.00757843, 0.003724, 0.00382102, 0.00191099, 0.0032498, 0.01453267, 0.00779153, 0.0042084, 0.00397736, 0.00193268, 0.00320226, 0.01502829, 0.007851, 0.00384991, 0.00382645, 0.00186184, 0.00322886, 0.01461744, 0.00807817, 0.00416878, 0.0039462, 0.0019324, 0.00324418, 0.01430804, 0.00756477, 0.00377378, 0.00383685, 0.00195243, 0.00315781, 0.01416151, 0.00768782, 0.00413692, 0.0040311, 0.00194387, 0.00314916, 0.01496001, 0.00810103, 0.00391806, 0.00383606, 0.00186872, 0.00325864, 0.014191, 0.0078679, 0.00405758, 0.00390155, 0.00192167, 0.00314154, 0.01422596, 0.00763397, 0.00376297, 0.00379179, 0.00195183, 0.00316125, 0.01398931, 0.00764581, 0.0040793, 0.00391552, 0.00192406, 0.00302209, 0.01399344, 0.00774153, 0.00382124, 0.00383954, 0.00189342, 0.00323387, 0.01406856, 0.00784508, 0.00411757, 0.00385167, 0.00189307, 0.00314146, 0.0140072, 0.00752589, 0.00384268, 0.00376066, 0.00190297, 0.00313132, 0.01394144, 0.00753146, 0.00420381, 0.00395326, 0.0019197, 0.00308063, 0.01459447, 0.00781354, 0.00389242, 0.00384992, 0.00189133, 0.00322357, 0.0140159, 0.00774875, 0.00418571, 0.00392839, 0.00191698, 0.00313568, 0.01387607, 0.00759583, 0.00385715, 0.00384101, 0.00192022, 0.00311189, 0.01391644, 0.00749524, 0.0041938, 0.00397679, 0.00191501, 0.00307977, 0.01468837, 0.00793603, 0.00391961, 0.00387196, 0.00187236, 0.00320165, 0.01423055, 0.00793376, 0.00418352, 0.00393443, 0.0019138, 0.00313926, 0.01383105, 0.00776179, 0.00383345, 0.00380102, 0.00192838, 0.00311877, 0.01400153, 0.00769347, 0.00416327, 0.00398635, 0.00191941, 0.003079, 0.01466059, 0.00805133, 0.00390683, 0.00386364, 0.0018834, 0.00318253, 0.01422909, 0.00799706, 0.00416927, 0.00394474, 0.0019067, 0.00312409, 0.01396028, 0.00772141, 0.0038399, 0.00382208, 0.00192446, 0.00312051, 0.01407294, 0.00772061, 0.00417987, 0.00397042, 0.00192302, 0.00308533, 0.0146407, 0.00804598, 0.0039091, 0.00387402, 0.00188836, 0.00319972, 0.01429409, 0.00799876, 0.00416183, 0.00395087, 0.00192229, 0.00311606, 0.01397841, 0.00771307, 0.00383219, 0.00383077, 0.00192629, 0.00310758, 0.01407117, 0.00767331, 0.00419037, 0.00402355, 0.00192506, 0.00306083, 0.01466514, 0.00798114, 0.003903, 0.00391152, 0.00189515, 0.00318706, 0.01423467, 0.00798192, 0.00415047, 0.00396587, 0.00192958, 0.00313097, 0.01398618, 0.00770231, 0.00385407, 0.00386931, 0.00192956, 0.00308245, 0.0139675, 0.00772309, 0.00418778, 0.00400477, 0.00192901, 0.00306101, 0.01461565, 0.00805339, 0.00392505, 0.00391135, 0.00188608, 0.00320325, 0.01412682, 0.00803722, 0.00418353, 0.00397548, 0.00191539, 0.00312255, 0.01402014, 0.00781759, 0.00385703, 0.00390209, 0.00193229, 0.00310826, 0.01416667, 0.00781916, 0.00418202, 0.00409346, 0.00193107, 0.00308368, 0.01486229, 0.00810952, 0.003916, 0.00398724, 0.0019012, 0.00322163, 0.01443741, 0.00812169, 0.00417105, 0.00401337, 0.00192696, 0.0031404, 0.01416079, 0.00787683, 0.00385511, 0.00390436, 0.00194062, 0.00314071, 0.01421637, 0.00794788, 0.00421264, 0.0040562, 0.00193582, 0.00309611, 0.01483081, 0.00824723, 0.0039611, 0.00392651, 0.00189895, 0.00321799, 0.01424153, 0.00820425, 0.00415773, 0.0040071, 0.00192824, 0.00314927, 0.01407167, 0.0079445, 0.00386438, 0.00396839, 0.00193912, 0.00314696, 0.01435169, 0.00796066, 0.00422067, 0.00411589, 0.00192329, 0.00309786, 0.01492539, 0.00828643, 0.00393716, 0.00400676, 0.00190304, 0.00323787, 0.0143505, 0.0083568, 0.00419856, 0.0040382, 0.00192913, 0.00317154, 0.01418554, 0.00808545, 0.00387639, 0.00395295, 0.00193039, 0.00315855, 0.01423568, 0.00806526, 0.00422725, 0.00407732, 0.00193583, 0.00310478, 0.01492635, 0.00838512, 0.00394619, 0.00398111, 0.0019027, 0.00323121, 0.01438882, 0.0083731, 0.00419447, 0.0041182, 0.00193975, 0.00319062, 0.01400709, 0.0080703, 0.00387692, 0.00399669, 0.00195851, 0.00316726, 0.01427475, 0.00809711, 0.0042312, 0.00416607, 0.00195883, 0.00313177, 0.0149298, 0.00841135, 0.0039569, 0.00403965, 0.00192019, 0.00325642, 0.01433013, 0.00842033, 0.00425124, 0.00417092, 0.001956, 0.0032046, 0.01402556, 0.00821755, 0.00393239, 0.00413762, 0.00196844, 0.00318275, 0.01424084, 0.00829188, 0.0042768, 0.00430218, 0.00197535, 0.00316571, 0.01484846, 0.0085903, 0.00401686, 0.00424384, 0.00194017, 0.00328301, 0.01429495, 0.00860226, 0.00425488, 0.00430144, 0.00197565, 0.00320409, 0.01417876, 0.00820812, 0.00393184, 0.0041302, 0.00198327, 0.00317915, 0.01405277, 0.00811086, 0.00429243, 0.00423934, 0.00195066, 0.00313999, 0.01494241, 0.00842222, 0.00399547, 0.00410133, 0.00192314, 0.00326739, 0.0141514, 0.00840502, 0.00425382, 0.00416112, 0.00195965, 0.00319969, 0.01376373, 0.00811844, 0.00393346, 0.00406077, 0.00195167, 0.00314692, 0.0137194, 0.00812954, 0.00423144, 0.00420341, 0.00195267, 0.00310752, 0.01437835, 0.00845219, 0.00397486, 0.00402225, 0.00188206, 0.00322192, 0.01396258, 0.00842054, 0.00419234, 0.00405249, 0.00191572, 0.00313784, 0.01357839, 0.00814073, 0.0038982, 0.0039265, 0.00192442, 0.00314953, 0.01365488, 0.00811713, 0.004261, 0.00409362, 0.00192865, 0.00310173, 0.01415329, 0.00846898, 0.00395406, 0.00393481, 0.00190023, 0.00323144, 0.0136025, 0.00849591, 0.00418961, 0.00394605, 0.00196008, 0.00315557, 0.01331556, 0.00822705, 0.00387697, 0.00382156, 0.00194659, 0.00312174, 0.01302623, 0.00815245, 0.00421901, 0.00393477, 0.00195409, 0.00310831, 0.01359503, 0.00848861, 0.00393009, 0.00379099, 0.00191609, 0.00320671, 0.01315555, 0.00852298, 0.00418106, 0.00386177, 0.00195797, 0.00314173, 0.01291332, 0.00819971, 0.0038251, 0.00378248, 0.00195231, 0.00311276, 0.01293556, 0.00817591, 0.0041781, 0.003904, 0.00195848, 0.00305148, 0.01348666, 0.00850738, 0.00390561, 0.00379708, 0.00191801, 0.00319569, 0.01307902, 0.00842431, 0.00414335, 0.00387714, 0.00192825, 0.00309118, 0.01262932, 0.00812105, 0.00382892, 0.00382985, 0.00194743, 0.00307933, 0.01278747, 0.00808036, 0.00418283, 0.00396608, 0.00193114, 0.00300178, 0.01298791, 0.00839941, 0.00391631, 0.00381943, 0.00188809, 0.00313278, 0.01270849, 0.00838187, 0.00413434, 0.00389822, 0.00191091, 0.00300643, 0.01238742, 0.00808182, 0.00379522, 0.00377702, 0.00193235, 0.00295976, 0.01225524, 0.00809328, 0.00415747, 0.00393564, 0.00191895, 0.00291808, 0.01293653, 0.00834978, 0.00389732, 0.00377137, 0.00187903, 0.0030473, 0.01231664, 0.00842819, 0.00411077, 0.00380602, 0.0019014, 0.00298314, 0.01219736, 0.00810879, 0.00379366, 0.00367169, 0.00189597, 0.00294391, 0.01211075, 0.0080223, 0.0041069, 0.00381985, 0.00188732, 0.00290044, 0.01262837, 0.00834781, 0.00384078, 0.00370182, 0.00185933, 0.00302315, 0.01218449, 0.00829382, 0.00403878, 0.00374047, 0.00189286, 0.00294972, 0.01197276, 0.00794753, 0.00373822, 0.00364094, 0.00189104, 0.00290814, 0.01192149, 0.00796883, 0.0040776, 0.00383477, 0.00188572, 0.00287881, 0.01240283, 0.00822852, 0.00378115, 0.00367892, 0.00183981, 0.0029858, 0.01204403, 0.00812083, 0.00401678, 0.00371166, 0.00185831, 0.00290522, 0.01179841, 0.00788002, 0.00369546, 0.00361337, 0.00186347, 0.0028795, 0.01181946, 0.00785521, 0.00403386, 0.00376358, 0.00186537, 0.00286005, 0.0123727, 0.00821772, 0.00377474, 0.00365449, 0.00182464, 0.00295907, 0.01190232, 0.00816496, 0.00397936, 0.0036503, 0.00186142, 0.00286888, 0.01169636, 0.00780588, 0.00366762, 0.0035497, 0.00185304, 0.00286149, 0.01177449, 0.00771458, 0.00402333, 0.0036614, 0.00184084, 0.00283108, 0.0123281, 0.00798521, 0.0037612, 0.00361683, 0.00179919, 0.0029454, 0.01193841, 0.00795937, 0.00398097, 0.00368335, 0.00185758, 0.00290983, 0.01189325, 0.00773882, 0.0036686, 0.00355559, 0.00186474, 0.00291785, 0.01196975, 0.00769175, 0.00403962, 0.00373018, 0.00187563, 0.00291919, 0.01269105, 0.00807766, 0.00379195, 0.00364435, 0.00185017, 0.00317489, 0.01260649, 0.00818494, 0.00412338, 0.00380044, 0.00187938, 0.0029857, 0.0118952, 0.00771117, 0.00377577, 0.00364416, 0.00184802, 0.00306653, 0.01225959, 0.00750896, 0.00416412, 0.00385787, 0.0018448, 0.00314513, 0.01265436, 0.00757404, 0.003789, 0.00361355, 0.00179494, 0.00314862, 0.01211229, 0.00764342, 0.00404334, 0.00374982, 0.00183309, 0.00295462, 0.01159161, 0.00745766, 0.00371661, 0.00362715, 0.00183123, 0.00292585, 0.01130206, 0.00745677, 0.00407041, 0.00384493, 0.00183856, 0.00284223, 0.0115497, 0.00761529, 0.00383004, 0.00377547, 0.00179293, 0.00297491, 0.01114666, 0.00766926, 0.00406887, 0.00384579, 0.00182914, 0.00284461, 0.01126994, 0.00766427, 0.00382361, 0.00376851, 0.00187476, 0.00301077, 0.01110884, 0.00749356, 0.00411674, 0.00391388, 0.00186467, 0.00288881, 0.01164356, 0.00768873, 0.00381933, 0.00378014, 0.00179767, 0.00293474, 0.01109021, 0.00765164, 0.00406694, 0.00383989, 0.00181045, 0.00288586, 0.01087529, 0.00758584, 0.00371112, 0.00373736, 0.00181627, 0.00288333, 0.01075481, 0.00741065, 0.00402971, 0.00390464, 0.00181691, 0.00292333, 0.01145523, 0.00765891, 0.00374901, 0.00378259, 0.00178104, 0.00299265, 0.01067696, 0.00744312, 0.00395703, 0.00385325, 0.0017976, 0.00286769, 0.01051577, 0.00726918, 0.003707, 0.00376916, 0.00180037, 0.00288213, 0.01060734, 0.00711916, 0.00402568, 0.00393661, 0.00178611, 0.00280729, 0.01115331, 0.00754852, 0.00379212, 0.00384071, 0.00176814, 0.00292756, 0.01076846, 0.00746771, 0.00404491, 0.0038899, 0.00179226, 0.00286992, 0.01075684, 0.00770521, 0.0038476, 0.00382333, 0.00183676, 0.00285791, 0.01095764, 0.00741581, 0.0040606, 0.00392534, 0.00184078, 0.0028385, 0.01148202, 0.00801839, 0.00395279, 0.00387078, 0.00178482, 0.00300669, 0.01124849, 0.00796062, 0.00404425, 0.00386781, 0.00179683, 0.0028149, 0.01036725, 0.00730831, 0.00365299, 0.00364722, 0.00179907, 0.00276218, 0.01031279, 0.00715585, 0.00396145, 0.00378403, 0.00179809, 0.00272714, 0.01093073, 0.00744739, 0.00370004, 0.00364534, 0.00175213, 0.00280832, 0.01054002, 0.00730107, 0.00390927, 0.00367471, 0.00179771, 0.00271464, 0.01012477, 0.00707403, 0.0035964, 0.00361052, 0.0018094, 0.00267691, 0.01031922, 0.00709101, 0.00398266, 0.00374681, 0.00178929, 0.00266243, 0.0107781, 0.00739185, 0.00369545, 0.00360366, 0.00174812, 0.00277518, 0.01043966, 0.00728275, 0.00393671, 0.00365343, 0.00175788, 0.00269113, 0.01009658, 0.00692996, 0.00359658, 0.00355973, 0.00174198, 0.00266558, 0.01003486, 0.00689627, 0.00388919, 0.00364719, 0.00174763, 0.00261628, 0.01066069, 0.00724532, 0.00370633, 0.00359795, 0.00171763, 0.00278416, 0.01026311, 0.00715604, 0.00395155, 0.00367021, 0.00175055, 0.0027064, 0.01007256, 0.00703017, 0.00365067, 0.00358217, 0.0017635, 0.00274805, 0.01020297, 0.00713557, 0.00395773, 0.00374344, 0.00179637, 0.00271374, 0.0107858, 0.00734373, 0.00369259, 0.00363646, 0.00176081, 0.00275216, 0.01018898, 0.00738523, 0.003996, 0.00371552, 0.0018013, 0.00273176, 0.01023544, 0.00724478, 0.00366502, 0.00371835, 0.00186391, 0.00284537, 0.01040272, 0.00721586, 0.00398217, 0.00388645, 0.00186115, 0.00284107, 0.01111423, 0.00759644, 0.0037352, 0.00374543, 0.00182586, 0.00294683, 0.01071533, 0.00756297, 0.00398184, 0.00381966, 0.00189704, 0.00291246, 0.01080913, 0.00760012, 0.00370941, 0.00372593, 0.00193299, 0.00293903, 0.01047428, 0.00761459, 0.0040209, 0.00387361, 0.00191145, 0.0028919, 0.0110587, 0.00769114, 0.00376171, 0.00370707, 0.00184235, 0.00294774, 0.01080333, 0.00768381, 0.00408685, 0.00382986, 0.00187052, 0.0028449, 0.0105555, 0.00737965, 0.0037986, 0.00370602, 0.00187477, 0.00282623, 0.01055004, 0.00729108, 0.00414769, 0.00389477, 0.00188772, 0.00284009, 0.01113014, 0.00766068, 0.00394881, 0.00374263, 0.00184344, 0.00292719, 0.01081627, 0.00760168, 0.00419214, 0.00381589, 0.00189283, 0.00282713, 0.01057213, 0.00730698, 0.00392448, 0.00376527, 0.00188192, 0.00280036, 0.01071109, 0.00724846, 0.00421853, 0.00392631, 0.00189001, 0.0027832, 0.01150327, 0.00761612, 0.00394219, 0.00379566, 0.00187227, 0.00288905, 0.01089198, 0.00757811, 0.00423683, 0.00385528, 0.0019217, 0.00281795, 0.01091076, 0.00733172, 0.00391725, 0.00374105, 0.00193512, 0.00280823, 0.01092164, 0.00735446, 0.00425811, 0.00390413, 0.00192507, 0.00276699, 0.01135147, 0.0076186, 0.00402962, 0.00379327, 0.00189267, 0.00291408, 0.01110144, 0.00756446, 0.00431, 0.00386364, 0.00190482, 0.00279614, 0.01106501, 0.00728454, 0.00399889, 0.00379429, 0.00191903, 0.00280172, 0.01124163, 0.0072872, 0.00444354, 0.00399468, 0.00194208, 0.00274175, 0.01164083, 0.00748643, 0.00410145, 0.00387534, 0.00189079, 0.00284496, 0.01122325, 0.00745161, 0.00428489, 0.00384645, 0.00191408, 0.00280678, 0.01108491, 0.00738419, 0.00402554, 0.00379551, 0.00192763, 0.00282705, 0.01118409, 0.00728789, 0.00432573, 0.00399303, 0.00193635, 0.00278357, 0.0116983, 0.00750929, 0.0039874, 0.00389195, 0.00188698, 0.00289154, 0.01132217, 0.00746296, 0.00430539, 0.00395794, 0.00192721, 0.00283861, 0.01100448, 0.00731732, 0.00382435, 0.00387072, 0.00192808, 0.00275342, 0.01115571, 0.00724106, 0.00443664, 0.00403548, 0.00196627, 0.00278022, 0.01186394, 0.00763431, 0.00397773, 0.00378847, 0.0019236, 0.00286469, 0.01121882, 0.00758606, 0.00437831, 0.00402632, 0.002018, 0.00283282, 0.01118298, 0.00740503, 0.00403789, 0.00398656, 0.00202771, 0.00275765, 0.01115124, 0.00742792, 0.00440491, 0.00413519, 0.00203371, 0.00279513, 0.01168902, 0.00776647, 0.0041447, 0.00410332, 0.00197893, 0.00293154, 0.01136238, 0.00773472, 0.00429407, 0.00404968, 0.00195016, 0.00286174, 0.01133957, 0.00769596, 0.00407579, 0.00408662, 0.00198095, 0.00278055, 0.01119357, 0.00760434, 0.00446293, 0.00432445, 0.00199706, 0.00274696, 0.01189876, 0.00783918, 0.00408537, 0.00422239, 0.00195593, 0.00288527, 0.01181314, 0.00812028, 0.00443393, 0.00419316, 0.0019805, 0.00285158, 0.01172793, 0.0080422, 0.00409274, 0.0042675, 0.00200912, 0.00289917, 0.01182291, 0.0081059, 0.00468466, 0.00450997, 0.00198491, 0.00270334, 0.01219953, 0.00832606, 0.00420617, 0.00433715, 0.00199446, 0.00284201, 0.01189602, 0.00812582, 0.00439931, 0.00440456, 0.00204375, 0.00281838, 0.01142787, 0.00750657, 0.00389045, 0.00425495, 0.00202686, 0.00278803, 0.01155031, 0.00758879, 0.00437417, 0.00437325, 0.0020683, 0.00277788, 0.01232633, 0.0077414, 0.00421349, 0.00430451, 0.00197091, 0.00291953, 0.01178398, 0.00803283, 0.00456729, 0.004513, 0.00202447, 0.00292986, 0.01193604, 0.00767768, 0.00408934, 0.00417718, 0.00202736, 0.00283717, 0.01153078, 0.00736642, 0.00430669, 0.00417225, 0.00201985, 0.00281717, 0.01256361, 0.00819394, 0.00418874, 0.00432438, 0.00199773, 0.00294264, 0.01151211, 0.00799988, 0.00461087, 0.00453266, 0.00201985, 0.00293224, 0.01230762, 0.00828226, 0.00449095, 0.00443045, 0.00200621, 0.0028614, 0.01186219, 0.00782348, 0.00430876, 0.00421824, 0.00199716, 0.00276127, 0.01174318, 0.00777021, 0.00408211, 0.00405029, 0.0019413, 0.00285622, 0.0118151, 0.00806287, 0.0047692, 0.00479718, 0.00210341, 0.00281734, 0.01142395, 0.00761804, 0.00415651, 0.00417699, 0.00197715, 0.0026894, 0.01102446, 0.00754078, 0.00467562, 0.00474863, 0.00208628, 0.00273383, 0.0120351, 0.00826633, 0.00446286, 0.00446618, 0.00195757, 0.00288499, 0.0122854, 0.00822055, 0.00466188, 0.00464341, 0.00197356, 0.00275246, 0.01127931, 0.00791545, 0.00449119, 0.00450345, 0.00204115, 0.00283688, 0.01213441, 0.00846578, 0.00517424, 0.00490385, 0.0021102, 0.002943, 0.01278991, 0.00865278, 0.00480274, 0.00481251, 0.0020529, 0.00306591, 0.01296928, 0.00885725, 0.00554268, 0.00517369, 0.00229182, 0.00339065, 0.01299963, 0.00895881, 0.00551405, 0.0051259, 0.00240871, 0.00334094, 0.01350885, 0.00892403, 0.00616621, 0.0056413, 0.00248651, 0.00346608, 0.01449299, 0.00940816, 0.00582317, 0.00546339, 0.00240751, 0.00358149, 0.01401643, 0.00931651, 0.00621051, 0.00555294, 0.00247874, 0.00351866, 0.01393064, 0.00891148, 0.00566979, 0.0054431, 0.00246802, 0.00342195, 0.01424936, 0.00894799, 0.00618936, 0.005693, 0.00248508, 0.00335274, 0.01487144, 0.00924531, 0.00578594, 0.00535749, 0.00248135, 0.00355531, 0.01435961, 0.00933351, 0.00631014, 0.0055751, 0.00252224, 0.00348715, 0.01404715, 0.00886531, 0.00565723, 0.00544977, 0.00247716, 0.00345918, 0.01433938, 0.00882895, 0.00623438, 0.00562678, 0.00250873, 0.00339148, 0.01505499, 0.00934828, 0.0058095, 0.00571489, 0.00249621, 0.00358859, 0.01450878, 0.0093651, 0.00632018, 0.00567027, 0.00252388, 0.00352428, 0.01411049, 0.00888897, 0.00565974, 0.00542275, 0.00249452, 0.00345341, 0.01415643, 0.00891133, 0.00611042, 0.00562585, 0.00247422, 0.00339234, 0.01464039, 0.00930147, 0.00583187, 0.00550297, 0.00245159, 0.0035508, 0.01409794, 0.00914321, 0.00622531, 0.00552486, 0.0024888, 0.00351432, 0.01392438, 0.00884886, 0.00573783, 0.00538501, 0.0024983, 0.00349239, 0.01406472, 0.00888962, 0.00631032, 0.00567785, 0.00251254, 0.00346271, 0.01466729, 0.00926298, 0.0058452, 0.00554313, 0.00248892, 0.00362404, 0.01444984, 0.00919108, 0.00622875, 0.00553294, 0.0025199, 0.00354695, 0.01407551, 0.00886227, 0.0056792, 0.00550124, 0.00254258, 0.00352677, 0.01403339, 0.00881801, 0.00630007, 0.00583406, 0.00256039, 0.00349423, 0.01486881, 0.0091666, 0.00584671, 0.00556193, 0.00248235, 0.00362248, 0.01438483, 0.00915856, 0.00622037, 0.00568343, 0.00250971, 0.00353798, 0.01410328, 0.00884346, 0.0056319, 0.00552907, 0.00251836, 0.00351348, 0.01428232, 0.00891074, 0.00618347, 0.00585275, 0.00251966, 0.00354489, 0.0151501, 0.00930953, 0.00579085, 0.00570673, 0.00248053, 0.00364105, 0.01519191, 0.00935582, 0.00619717, 0.00581981, 0.00249449, 0.00359748, 0.01441838, 0.00905151, 0.00567108, 0.00561694, 0.00249022, 0.00355059, 0.01457549, 0.00903926, 0.00622025, 0.00590075, 0.00249105, 0.00348061, 0.01519844, 0.00951327, 0.00585284, 0.00581798, 0.00245759, 0.00361006, 0.01501344, 0.00964445, 0.0064014, 0.00585411, 0.00251156, 0.00355367, 0.01475203, 0.00924616, 0.00572934, 0.00573631, 0.00251894, 0.00352087, 0.01493144, 0.00946135, 0.00633076, 0.00594955, 0.00253916, 0.00348774, 0.01574798, 0.00990453, 0.00594503, 0.00578123, 0.00249384, 0.00361128, 0.01514923, 0.00976268, 0.00635634, 0.00585622, 0.00254774, 0.00358165, 0.01496602, 0.00939151, 0.00579909, 0.00570229, 0.00255927, 0.00348914, 0.01512701, 0.00941178, 0.00632558, 0.00590724, 0.00255244, 0.00348086, 0.0158376, 0.00978355, 0.00590486, 0.00578981, 0.00250703, 0.00359381, 0.01538733, 0.0097833, 0.00637931, 0.00608965, 0.00258022, 0.00355319, 0.01555005, 0.00945317, 0.00580805, 0.00589749, 0.00258647, 0.00363566, 0.0157554, 0.0095673, 0.00634925, 0.00616997, 0.00258825, 0.00359717, 0.01648664, 0.01001118, 0.00580269, 0.00614668, 0.00251892, 0.00374154, 0.01591172, 0.00975307, 0.00632557, 0.00620246, 0.00255677, 0.00379239, 0.01606548, 0.00948229, 0.00588249, 0.00632362, 0.00256719, 0.00371803, 0.01595585, 0.00957634, 0.00650536, 0.00658337, 0.0025715, 0.00372505, 0.01677062, 0.01015517, 0.00614951, 0.0064575, 0.00249608, 0.0037971, 0.01641644, 0.01004212, 0.00671322, 0.0065193, 0.00255424, 0.00383414, 0.01587743, 0.00979832, 0.00606927, 0.00615779, 0.00258279, 0.00388907, 0.01625813, 0.00973603, 0.00664052, 0.00648326, 0.00258022, 0.00379684, 0.01656044, 0.0101662, 0.00608285, 0.00613929, 0.00253718, 0.00387813, 0.0160807, 0.01018817, 0.00666095, 0.00635934, 0.00259275, 0.00387881, 0.01616927, 0.01004933, 0.00595806, 0.00616074, 0.00260781, 0.0038092, 0.01595049, 0.00980638, 0.00667275, 0.00641656, 0.00260273, 0.00371515, 0.01661714, 0.01015903, 0.00615892, 0.00622741, 0.00255919, 0.00383747, 0.01616976, 0.01010357, 0.00662987, 0.00626417, 0.00260138, 0.00380698, 0.01595159, 0.0099221, 0.00606487, 0.0061018, 0.00257459, 0.00377171, 0.01603987, 0.0099281, 0.00661783, 0.0063158, 0.00256101, 0.00373958, 0.01626783, 0.0104425, 0.00629086, 0.00607371, 0.00247606, 0.0038363, 0.01577162, 0.01015864, 0.00673413, 0.00626639, 0.00252998, 0.00375067, 0.01557994, 0.01007522, 0.00618565, 0.00620252, 0.00258407, 0.00369777, 0.01577175, 0.01005031, 0.00685519, 0.00653817, 0.0025966, 0.00361664, 0.01630748, 0.01037645, 0.00628209, 0.00631595, 0.00252491, 0.00371084, 0.01592635, 0.01015325, 0.00662232, 0.00641707, 0.00254824, 0.00361281, 0.01545839, 0.0096181, 0.00598934, 0.0063036, 0.00258601, 0.00369989, 0.01579708, 0.00958616, 0.00664635, 0.00650489, 0.0026225, 0.00348714, 0.01602554, 0.00997006, 0.0062082, 0.00623849, 0.00257464, 0.00373366, 0.01551056, 0.00988398, 0.00673733, 0.00637152, 0.00252641, 0.00363442, 0.01498986, 0.0094339, 0.00600426, 0.00622426, 0.00261138, 0.00363663, 0.01506808, 0.00946839, 0.00663215, 0.00661039, 0.00260925, 0.00361818, 0.0161875, 0.01008176, 0.00609179, 0.00631141, 0.00257509, 0.00386541, 0.01545194, 0.00994402, 0.00654596, 0.00640029, 0.00269478, 0.00371358, 0.01551569, 0.00964288, 0.00590079, 0.00622752, 0.00268394, 0.00365093, 0.01526699, 0.00980016, 0.00649071, 0.00657272, 0.00271271, 0.00361875, 0.01599439, 0.01023197, 0.00609196, 0.00640796, 0.0026531, 0.00364597, 0.01552027, 0.00995645, 0.00633776, 0.00631615, 0.00265804, 0.0036539, 0.01501452, 0.01006363, 0.00601958, 0.00618847, 0.00270281, 0.00370936, 0.0154605, 0.009971, 0.00675023, 0.00669496, 0.00272632, 0.00363945, 0.01580812, 0.01013461, 0.00626349, 0.00656761, 0.00265846, 0.00383511, 0.0154562, 0.01033552, 0.00675261, 0.00657725, 0.00275499, 0.00372918, 0.01532789, 0.00972378, 0.00608568, 0.00637476, 0.00277384, 0.00381655, 0.01547753, 0.00972389, 0.00668559, 0.00674989, 0.00277748, 0.00380625, 0.01600172, 0.01007449, 0.00632873, 0.00670876, 0.00271697, 0.00395413, 0.01516874, 0.01006587, 0.00677765, 0.00683176, 0.00276613, 0.00393121, 0.01457229, 0.00966907, 0.00619162, 0.00709222, 0.00278741, 0.00408911, 0.01493883, 0.00969506, 0.00694672, 0.00778171, 0.00300598, 0.004525, 0.01623893, 0.01136154, 0.00718856, 0.00835338, 0.00303723, 0.00440708, 0.01552852, 0.01059393, 0.00733793, 0.00723725, 0.00282454, 0.00395637, 0.01525575, 0.01004294, 0.00661515, 0.0070606, 0.0027989, 0.00396598, 0.01559649, 0.00995749, 0.00725495, 0.00696889, 0.00277385, 0.00391058, 0.01597287, 0.01034983, 0.00660304, 0.00681741, 0.00270106, 0.00409428, 0.01549202, 0.01025621, 0.0071157, 0.006797, 0.00273195, 0.0040411, 0.01522375, 0.0099977, 0.0063602, 0.00662409, 0.00275798, 0.00395126, 0.01535723, 0.00996917, 0.00695525, 0.00695767, 0.00272895, 0.00380975, 0.01605117, 0.01027492, 0.00650181, 0.00671714, 0.00266766, 0.00396165, 0.01490138, 0.01013086, 0.00703754, 0.00688426, 0.00273919, 0.00404915, 0.01524623, 0.00994368, 0.00643229, 0.00674519, 0.00272728, 0.00400987, 0.01537885, 0.0099011, 0.00713257, 0.00703095, 0.00273489, 0.00391486, 0.01611194, 0.01035398, 0.00666888, 0.00680113, 0.00273342, 0.00405193, 0.01550651, 0.01037928, 0.00714098, 0.00682629, 0.00278403, 0.00394297, 0.01524147, 0.00992204, 0.00651704, 0.00667985, 0.00279336, 0.00394464, 0.01523597, 0.00994164, 0.00720987, 0.00699828, 0.0027831, 0.00384703, 0.01586651, 0.01032672, 0.00662709, 0.0067587, 0.00274167, 0.00400129, 0.01568807, 0.01033359, 0.00711453, 0.00683817, 0.00284212, 0.00390095, 0.01534706, 0.00989415, 0.00645753, 0.0067889, 0.00288984, 0.0038812, 0.01552272, 0.00999123, 0.00700616, 0.00711114, 0.0028056, 0.00378439, 0.01621226, 0.01028861, 0.00646113, 0.00691634, 0.00277159, 0.00394922, 0.01565868, 0.01021668, 0.00708316, 0.00688222, 0.0028024, 0.00391428, 0.0155353, 0.00990004, 0.00635439, 0.00667013, 0.00283431, 0.00388881, 0.01547859, 0.00987831, 0.00705139, 0.00698183, 0.00277856, 0.00383321, 0.01628368, 0.01038292, 0.00665191, 0.00683585, 0.00273654, 0.00396061, 0.01593888, 0.01024237, 0.00733842, 0.00687725, 0.00277505, 0.00386351, 0.01585923, 0.00993633, 0.00665338, 0.00672775, 0.00278435, 0.00380993, 0.01612167, 0.00993572, 0.00724319, 0.00696821, 0.0027704, 0.00374144, 0.01666712, 0.0103581, 0.00668326, 0.00672641, 0.00272651, 0.00392595, 0.01617804, 0.01021454, 0.00726005, 0.00704847, 0.00278846, 0.00378562, 0.01586979, 0.00994151, 0.00673825, 0.00675612, 0.00277714, 0.00378589, 0.01608329, 0.01017505, 0.00717752, 0.00692151, 0.00276254, 0.00374643, 0.0170354, 0.01059696, 0.00661251, 0.00672407, 0.00267297, 0.00389211, 0.01641422, 0.01076317, 0.0070557, 0.00662899, 0.00271338, 0.00381243, 0.01603841, 0.0105947, 0.00630678, 0.00641322, 0.00274749, 0.00375276, 0.01569192, 0.01042833, 0.00697752, 0.00667093, 0.00275194, 0.00371122, 0.01670137, 0.01069447, 0.00657517, 0.00640782, 0.00262206, 0.00384973, 0.01571667, 0.01080185, 0.00710704, 0.00665376, 0.00276811, 0.00386812, 0.01525699, 0.01017464, 0.0062914, 0.00646505, 0.00273485, 0.00379696, 0.01506514, 0.01048433, 0.00685637, 0.00720405, 0.00280887, 0.0040948, 0.01629401, 0.01117158, 0.00676597, 0.00677558, 0.00276024, 0.00436934, 0.01622719, 0.01124478, 0.00738742, 0.00667508, 0.0025363, 0.00440379, 0.01530738, 0.01107233, 0.0064053, 0.00651875, 0.00255616, 0.00368251, 0.01457315, 0.01044066, 0.00690365, 0.00621513, 0.00260917, 0.00368136, 0.01576666, 0.01109155, 0.00635074, 0.0061448, 0.00270253, 0.00382368, 0.01418027, 0.01062585, 0.00672411, 0.00591581, 0.0027205, 0.00371387, 0.01359154, 0.00999946, 0.0058453, 0.00557449, 0.00271673, 0.00363389, 0.01313759, 0.00981912, 0.00641186, 0.00589146, 0.00268394, 0.00363666, 0.01428968, 0.01041431, 0.00607897, 0.00570676, 0.00260533, 0.00375918, 0.01414239, 0.0107925, 0.0064965, 0.00583156, 0.00266444, 0.00373091, 0.01360866, 0.01020314, 0.00587411, 0.00577555, 0.00261018, 0.00362974, 0.01294764, 0.01008007, 0.00642862, 0.00594708, 0.0026605, 0.00352163, 0.01343649, 0.01034046, 0.00603172, 0.00574537, 0.00260041, 0.00366724, 0.01292541, 0.01028442, 0.00647834, 0.00577283, 0.00263342, 0.00359845, 0.01271009, 0.00999023, 0.00577972, 0.00561904, 0.00268333, 0.00361262, 0.01279742, 0.00952954, 0.00628844, 0.00595269, 0.00268832, 0.00357242, 0.01333241, 0.01031585, 0.00584446, 0.00577556, 0.00255687, 0.00369596, 0.01305879, 0.0099946, 0.00630376, 0.00573519, 0.00263928, 0.00368431, 0.01310306, 0.0100253, 0.0057984, 0.0055103, 0.00256576, 0.00358268, 0.01292089, 0.0093254, 0.00639475, 0.00593505, 0.00261942, 0.00363754, 0.01423799, 0.01036745, 0.00619332, 0.00597903, 0.00263584, 0.00381977, 0.01371691, 0.01040348, 0.0065664, 0.00602155, 0.00277229, 0.00360848, 0.01215631, 0.008757, 0.00559608, 0.00529673, 0.00266051, 0.00344048, 0.01199775, 0.00882645, 0.00585448, 0.00566844, 0.00242689, 0.00335443, 0.01141252, 0.00927549, 0.00543595, 0.00532451, 0.00243314, 0.0036984, 0.01275939, 0.01027054, 0.00667862, 0.00572519, 0.00244696, 0.00353718, 0.01249716, 0.0099115, 0.00622445, 0.0057207, 0.00243729, 0.00355062, 0.01253399, 0.01012647, 0.00674726, 0.00590293, 0.00252743, 0.00350601, 0.01304911, 0.01045208, 0.00613195, 0.00576763, 0.0024315, 0.00360841, 0.01271642, 0.01024884, 0.00645744, 0.00560222, 0.00244954, 0.00348839, 0.0128242, 0.00967207, 0.00575202, 0.00530554, 0.00233994, 0.00343907, 0.01288263, 0.00984036, 0.00651886, 0.0059098, 0.00247051, 0.00361269, 0.01361688, 0.01033027, 0.0062501, 0.0056236, 0.00246812, 0.00359964, 0.01273078, 0.01032295, 0.00655176, 0.00551434, 0.00238147, 0.00374714, 0.01230458, 0.00961827, 0.00594334, 0.00568675, 0.00262511, 0.00353208, 0.01270134, 0.0092304, 0.00678382, 0.00592141, 0.00252113, 0.00348068, 0.01297922, 0.00987658, 0.0061823, 0.00567243, 0.00256904, 0.00367537, 0.0128987, 0.01020863, 0.00680466, 0.00590873, 0.00272902, 0.00365743, 0.01300982, 0.00986404, 0.00637176, 0.00580695, 0.00280748, 0.00362507, 0.01320214, 0.01024755, 0.0075724, 0.00613812, 0.00279318, 0.00354175, 0.01357899, 0.01075291, 0.00689629, 0.00581695, 0.00270083, 0.00368347, 0.01303845, 0.01063483, 0.00722685, 0.00593802, 0.00258888, 0.0035099, 0.0130258, 0.01019142, 0.00623456, 0.00554687, 0.00278443, 0.00351446, 0.01272573, 0.00989946, 0.00734152, 0.00609471, 0.00293877, 0.00343073, 0.01308192, 0.01055049, 0.00670193, 0.00580233, 0.00291755, 0.00361136, 0.01288153, 0.01053264, 0.00685254, 0.00573052, 0.00283603, 0.00359128, 0.0123212, 0.01000504, 0.00611942, 0.0054526, 0.00280136, 0.00361849, 0.01211792, 0.00987895, 0.00671212, 0.00567545, 0.00279953, 0.0035717, 0.01288484, 0.01064709, 0.0062978, 0.00549084, 0.00271656, 0.00364366, 0.012527, 0.01051515, 0.00687724, 0.00574253, 0.00272509, 0.00359566, 0.01232857, 0.01003429, 0.00621666, 0.00544322, 0.00273972, 0.00359569, 0.01221621, 0.00984752, 0.00683475, 0.00575291, 0.00286472, 0.00362706, 0.01293307, 0.01042938, 0.00642949, 0.00566735, 0.00286225, 0.00377374, 0.0127874, 0.01068781, 0.00696462, 0.00594962, 0.00300753, 0.00381895, 0.01335623, 0.01059545, 0.00617144, 0.00569229, 0.00311621, 0.00381397, 0.01364226, 0.01010536, 0.00740812, 0.00652116, 0.00341807, 0.00394003, 0.01621591, 0.01075623, 0.00706536, 0.00652774, 0.00331129, 0.00407274, 0.01554711, 0.01066755, 0.00787572, 0.00665018, 0.00337526, 0.00391913, 0.01401672, 0.01066579, 0.0069857, 0.00610058, 0.00325863, 0.00388306, 0.01366225, 0.01045847, 0.00777867, 0.00647912, 0.00328869, 0.00388333, 0.01448669, 0.01098119, 0.00728927, 0.00661008, 0.00331417, 0.00410257, 0.01388208, 0.011275, 0.0078468, 0.00682069, 0.00336161, 0.00396308, 0.01317088, 0.01081672, 0.00700997, 0.00636148, 0.00338271, 0.00384063, 0.01293525, 0.01068152, 0.00758066, 0.00655704, 0.0032084, 0.00381199, 0.0131845, 0.01113684, 0.00719287, 0.00640824, 0.00321791, 0.00406771, 0.01294878, 0.01155599, 0.00772845, 0.00653851, 0.00325751, 0.00393563, 0.01288636, 0.00989259, 0.00688611, 0.00638253, 0.00326539, 0.00397562, 0.01347243, 0.00981393, 0.00741295, 0.00659488, 0.00325055, 0.00393613, 0.01406713, 0.01017886, 0.00684558, 0.00633338, 0.00320479, 0.00414757, 0.01382625, 0.00969206, 0.00712668, 0.00625482, 0.00327166, 0.00396588, 0.01333774, 0.00919134, 0.0063602, 0.00623533, 0.0033902, 0.00404119, 0.01344773, 0.00943776, 0.00750807, 0.00657594, 0.00355722, 0.00404784, 0.01479214, 0.00984199, 0.00715737, 0.00623512, 0.00343458, 0.00416866, 0.01434028, 0.0100289, 0.00807657, 0.00617048, 0.00350559, 0.00411467, 0.0137644, 0.00988921, 0.00671375, 0.0060768, 0.00355362, 0.00409575, 0.01428037, 0.01090561, 0.00852566, 0.00627592, 0.00381053, 0.00416786, 0.01488202, 0.01184178, 0.00746162, 0.00584243, 0.00368961, 0.00444192, 0.01413798, 0.01164627, 0.00818111, 0.0060839, 0.00379721, 0.00432635, 0.01350906, 0.0115295, 0.00714998, 0.00635245, 0.0038496, 0.00442749, 0.01335093, 0.01086995, 0.00837134, 0.00655385, 0.0036675, 0.00436049, 0.01368237, 0.01182809, 0.00826084, 0.00633827, 0.00363148, 0.00425077, 0.01371969, 0.01174212, 0.00877304, 0.00625031, 0.00368434, 0.00453165, 0.01449958, 0.01312442, 0.00766084, 0.00643217, 0.00402043, 0.00438919, 0.01368492, 0.01219087, 0.00936911, 0.00709009, 0.00371313, 0.00448149, 0.01398783, 0.01282642, 0.00802448, 0.00650654, 0.00368182, 0.00449332, 0.01365269, 0.01274893, 0.00842337, 0.00657651, 0.00367775, 0.00444658, 0.01377419, 0.01170627, 0.00746665, 0.00627253, 0.00378385, 0.00421633, 0.01340022, 0.01168854, 0.00851873, 0.00683698, 0.00391299, 0.00427489, 0.01412092, 0.01216339, 0.0079682, 0.006626, 0.00390856, 0.00445156, 0.01354766, 0.01201549, 0.00865461, 0.00665794, 0.00380542, 0.00427528, 0.01346276, 0.01161143, 0.0076634, 0.00637867, 0.00377936, 0.00429459, 0.01320387, 0.01135632, 0.00855535, 0.00664434, 0.00382388, 0.00423401, 0.01389714, 0.01190098, 0.0079885, 0.00639227, 0.0038098, 0.00447712, 0.01321726, 0.01194467, 0.00863771, 0.0066903, 0.00390772, 0.00442972, 0.01309724, 0.01171709, 0.00777412, 0.00651178, 0.00397031, 0.00437733, 0.01328778, 0.01155457, 0.00840786, 0.00677569, 0.00395737, 0.00442468, 0.0140725, 0.01220656, 0.00787458, 0.00669301, 0.0039578, 0.00466263, 0.0138453, 0.01228944, 0.00869019, 0.00685632, 0.00400347, 0.00453808, 0.01362827, 0.01192758, 0.00755078, 0.0065795, 0.00406528, 0.00453332, 0.0137802, 0.01217766, 0.00856344, 0.00704332, 0.00413715, 0.00453145, 0.01475861, 0.01278619, 0.00809488, 0.00690493, 0.00407147, 0.00476694, 0.0140681, 0.0122894, 0.00855784, 0.00695471, 0.0040625, 0.00464868, 0.01350911, 0.01169471, 0.00752423, 0.00662588, 0.00404445, 0.0045194, 0.01368267, 0.01132934, 0.00867871, 0.00690588, 0.00400724, 0.00444598, 0.01443397, 0.01189485, 0.00816669, 0.00670784, 0.00397719, 0.00454404, 0.01381575, 0.01181673, 0.00882196, 0.00687498, 0.00399172, 0.00446044, 0.01341744, 0.01145438, 0.00803259, 0.00665528, 0.00394641, 0.00452533, 0.01342512, 0.01150111, 0.00902033, 0.00702065, 0.00420258, 0.00454753, 0.01457044, 0.01228891, 0.0085104, 0.00679229, 0.00408767, 0.00484514, 0.01393211, 0.01262855, 0.00925538, 0.00700349, 0.00421777, 0.0046972, 0.01384082, 0.01215597, 0.00820691, 0.00692987, 0.00429787, 0.00467499, 0.01405403, 0.01207158, 0.00917469, 0.00713348, 0.00425314, 0.00455313, 0.01469963, 0.01239877, 0.00859413, 0.00709079, 0.00425121, 0.00475005, 0.01412933, 0.0125089, 0.00934299, 0.00722371, 0.00429222, 0.00469375, 0.01401157, 0.0120937, 0.00830151, 0.00705798, 0.00428692, 0.0046012, 0.0140915, 0.01197182, 0.00919954, 0.00734434, 0.00433719, 0.00455617, 0.01445633, 0.01254526, 0.0084665, 0.00709612, 0.00424198, 0.0047202, 0.01386604, 0.01238871, 0.0090548, 0.00708934, 0.0042313, 0.00459535, 0.01373282, 0.01194609, 0.0081228, 0.00691544, 0.00432006, 0.00460185, 0.01375587, 0.01188629, 0.00913801, 0.00731828, 0.00434126, 0.00455822, 0.01435073, 0.01241866, 0.00834011, 0.00704435, 0.00428667, 0.00474834, 0.01402842, 0.01258337, 0.00923619, 0.00729339, 0.00437596, 0.00464748, 0.01401552, 0.01220429, 0.00816741, 0.00708149, 0.0043816, 0.00463818, 0.01395374, 0.01223262, 0.00909355, 0.00744274, 0.00440677, 0.00459749, 0.01457045, 0.01283034, 0.00859223, 0.00724707, 0.00434351, 0.00480776, 0.01407139, 0.01280131, 0.00921448, 0.00728914, 0.0043262, 0.00465834, 0.01390393, 0.01247971, 0.00819542, 0.00713867, 0.00428135, 0.00461874, 0.01377156, 0.01238175, 0.00907459, 0.00745831, 0.00432903, 0.00458887, 0.01456113, 0.01299477, 0.00855948, 0.00728087, 0.00425236, 0.00478377, 0.01374268, 0.0127877, 0.00926819, 0.0074852, 0.00441393, 0.00470589, 0.01342657, 0.01222271, 0.00833866, 0.00722777, 0.00442002, 0.00466776, 0.01347416, 0.01210336, 0.00920086, 0.00746641, 0.0043222, 0.00464502, 0.0139475, 0.01272162, 0.00855169, 0.00709441, 0.00424267, 0.00479321, 0.01366283, 0.01254626, 0.0090992, 0.00717223, 0.00428679, 0.00465093, 0.013406, 0.01195371, 0.0081644, 0.00696401, 0.00426718, 0.00455655, 0.01327011, 0.01168204, 0.00895543, 0.00716584, 0.00426784, 0.00451093, 0.01393341, 0.01236416, 0.00831911, 0.00694459, 0.00412572, 0.00468348, 0.0133216, 0.01208449, 0.00887272, 0.00703908, 0.00419538, 0.00456242, 0.01327695, 0.01192265, 0.00790336, 0.00681047, 0.00418897, 0.00447452, 0.01302966, 0.01159423, 0.00856584, 0.0070237, 0.00422001, 0.00435919, 0.01359512, 0.01206991, 0.00791899, 0.00678752, 0.00412132, 0.00452333, 0.01312051, 0.0119674, 0.00855978, 0.00686778, 0.0041975, 0.00442129, 0.01317955, 0.01161633, 0.00768446, 0.0067745, 0.00420623, 0.00442478, 0.01321579, 0.01140564, 0.00864829, 0.00719193, 0.0042223, 0.00437679, 0.01382733, 0.01214122, 0.00802667, 0.00703713, 0.00412775, 0.00455826, 0.01348064, 0.01210284, 0.00863072, 0.00722904, 0.00422833, 0.00451278, 0.01319575, 0.01166636, 0.00769479, 0.00693702, 0.00418463, 0.00440909, 0.01317912, 0.01137639, 0.00861721, 0.00730969, 0.00432751, 0.00440758, 0.01379137, 0.01211035, 0.00812509, 0.00722979, 0.00423727, 0.0045901, 0.01313101, 0.01192159, 0.00854794, 0.00718757, 0.00424295, 0.00435719, 0.01294117, 0.01148069, 0.00761615, 0.00702752, 0.00430202, 0.00441439, 0.01286662, 0.01145253, 0.00850229, 0.00731825, 0.00436028, 0.00438373, 0.01383356, 0.01208466, 0.00785819, 0.00695509, 0.00424889, 0.00450186, 0.0129015, 0.01197409, 0.00844639, 0.00709948, 0.00430157, 0.004374, 0.01277904, 0.0115722, 0.00771328, 0.00703435, 0.00436177, 0.00442366, 0.01287798, 0.0113747, 0.0083469, 0.00742195, 0.00434458, 0.00439848, 0.0132518, 0.01180476, 0.00786561, 0.00715008, 0.00425156, 0.00457639, 0.01265275, 0.01204534, 0.0083554, 0.00727232, 0.00427387, 0.00458114, 0.01186341, 0.01167492, 0.00736012, 0.00734939, 0.00421659, 0.00450826, 0.01257558, 0.01182607, 0.00798074, 0.00728042, 0.00408717, 0.00427067, 0.01278634, 0.01187611, 0.00828961, 0.00729557, 0.00388875, 0.00437679, 0.01298218, 0.01195183, 0.0083814, 0.00706218, 0.0038975, 0.00430492, 0.01296801, 0.01139915, 0.00775568, 0.0068879, 0.00414106, 0.00436932, 0.01330158, 0.01132238, 0.00834939, 0.00724012, 0.00406619, 0.00438182, 0.01367553, 0.01260179, 0.00762851, 0.00722855, 0.00391641, 0.00467822, 0.01338068, 0.01272585, 0.00836808, 0.00739063, 0.00408736, 0.00479071, 0.01352141, 0.01245856, 0.00765424, 0.00718064, 0.00423956, 0.00475036, 0.01335164, 0.01273994, 0.00820143, 0.00735915, 0.00406702, 0.00477424, 0.01413111, 0.01399578, 0.00792057, 0.0075878, 0.00424875, 0.00493495, 0.01376218, 0.01302871, 0.00816082, 0.0073439, 0.00388834, 0.00438866, 0.01303616, 0.01202144, 0.00732912, 0.00720673, 0.00390296, 0.00441101, 0.01311963, 0.01153229, 0.00816857, 0.00739096, 0.00380666, 0.0042164, 0.01309759, 0.01190242, 0.00736824, 0.00716515, 0.00379396, 0.00452668, 0.01318022, 0.01202484, 0.00803269, 0.00719282, 0.00368922, 0.00442762, 0.01296292, 0.01193399, 0.00729604, 0.00696878, 0.00378618, 0.00446035, 0.01302192, 0.01206401, 0.00819147, 0.00736111, 0.00381472, 0.00443753, 0.01358461, 0.01239433, 0.00748161, 0.00713648, 0.00369618, 0.00455155, 0.01322944, 0.01226851, 0.0080773, 0.00734952, 0.00371123, 0.00447331, 0.0129635, 0.01168643, 0.00719976, 0.00709104, 0.00378356, 0.00441063, 0.01311923, 0.01180019, 0.00822346, 0.00752076, 0.00398829, 0.00431712, 0.01361862, 0.0122469, 0.00781568, 0.00723466, 0.00393517, 0.00454258, 0.01351982, 0.01246941, 0.00831568, 0.00756446, 0.00386779, 0.00449939, 0.01383273, 0.01219437, 0.00782939, 0.00752642, 0.0040232, 0.00455712, 0.01407647, 0.01252852, 0.00888356, 0.00805489, 0.00408665, 0.00461533, 0.01444984, 0.01284563, 0.00859732, 0.00817854, 0.00400123, 0.00473603, 0.01406453, 0.01323735, 0.01012204, 0.00929817, 0.00420132, 0.00454354, 0.01421428, 0.01380076, 0.00897749, 0.00903332, 0.00435637, 0.00453681, 0.01386244, 0.01369021, 0.00981276, 0.00960597, 0.00413988, 0.0043687, 0.01328292, 0.0135947, 0.009427, 0.00899313, 0.00408797, 0.00441182, 0.01306781, 0.01311492, 0.00977748, 0.00872421, 0.00365432, 0.00449939, 0.01445605, 0.01231182, 0.00839633, 0.00893, 0.00423943, 0.00474227, 0.01405432, 0.01269227, 0.01029651, 0.01082585, 0.0046453, 0.00463528, 0.01493426, 0.01172054, 0.00821845, 0.00957078, 0.00434094, 0.00462275, 0.01312973, 0.01231171, 0.00964112, 0.01008358, 0.00426627, 0.00456044, 0.01443914, 0.0127307, 0.00888196, 0.01002293, 0.00426209, 0.00460942, 0.01464561, 0.01178508, 0.01020611, 0.00964394, 0.00366675, 0.00451251, 0.01556449, 0.01260165, 0.0086693, 0.00984159, 0.00371094, 0.00458699, 0.01451745, 0.01211459, 0.00936576, 0.00934903, 0.00353358, 0.00472708, 0.01494473, 0.01101696, 0.00798309, 0.00875226, 0.00358976, 0.00483282, 0.01599528, 0.01074278, 0.00845838, 0.00973055, 0.00333805, 0.0049102, 0.01506298, 0.01013579, 0.0077079, 0.00874383, 0.0030168, 0.00544641, 0.01576815, 0.01071679, 0.00882302, 0.00925252, 0.0033281, 0.00584939, 0.01553406, 0.01087344, 0.00908471, 0.01021249, 0.00353587, 0.00582965, 0.0166669, 0.01148687, 0.01032333, 0.01014015, 0.00358222, 0.00545185, 0.01855516, 0.01173377, 0.0093085, 0.00929553, 0.0033723, 0.00580547, 0.01794405, 0.01152017, 0.01092247, 0.00967705, 0.00416225, 0.00553005, 0.01752764, 0.01084111, 0.0089409, 0.0091513, 0.00345173, 0.00561935, 0.01703522, 0.010687, 0.00958181, 0.00966438, 0.0032714, 0.00563491, 0.02021316, 0.01073707, 0.00902895, 0.00867976, 0.00322079, 0.00552951, 0.01803916, 0.01143595, 0.01067966, 0.00800622, 0.00322906, 0.00563706, 0.0171564, 0.01081584, 0.00833274, 0.00762211, 0.00358881, 0.00560274, 0.01608586, 0.00979416, 0.00938885, 0.0093454, 0.0038867, 0.00489174, 0.01577285, 0.01020111, 0.00881405, 0.0096126, 0.00371566, 0.00544522, 0.01402541, 0.01059371, 0.00925156, 0.00958221, 0.00369598, 0.00479623, 0.01402307, 0.01023697, 0.00824202, 0.00970056, 0.00380789, 0.00453802, 0.01444472, 0.01031538, 0.00900447, 0.01011929, 0.00387085, 0.00453124, 0.01501131, 0.01073882, 0.00859262, 0.00962831, 0.00375795, 0.00470622, 0.01451862, 0.01080351, 0.00903099, 0.00956415, 0.00368257, 0.00443715, 0.01386914, 0.01115373, 0.00813635, 0.00903384, 0.00365937, 0.00433884, 0.01356108, 0.01121479, 0.00900478, 0.00992789, 0.00363292, 0.00437575, 0.01502202, 0.0119874, 0.00880847, 0.00965208, 0.003497, 0.00458468, 0.0135614, 0.01156612, 0.00912233, 0.00912942, 0.00336004, 0.0044052, 0.0135419, 0.01137903, 0.00784555, 0.00923318, 0.00346833, 0.00443371, 0.01343843, 0.01131026, 0.00892447, 0.0095237, 0.00351694, 0.0044611, 0.01411049, 0.01268224, 0.00848175, 0.00980545, 0.00358406, 0.00454569, 0.01365212, 0.01272007, 0.00915036, 0.00992841, 0.00357585, 0.00453152, 0.01390618, 0.01202701, 0.00846745, 0.00958625, 0.00360817, 0.00436269, 0.01395958, 0.01192209, 0.00915992, 0.00993572, 0.00354336, 0.00435962, 0.01471896, 0.01287685, 0.008461, 0.01016469, 0.00358986, 0.00462813, 0.01484533, 0.01329618, 0.00930522, 0.01015002, 0.00356455, 0.00455153, 0.01380563, 0.0123099, 0.00784156, 0.01033271, 0.00364981, 0.00447421, 0.01418116, 0.01309114, 0.00878308, 0.01083175, 0.00346562, 0.00430984, 0.01534797, 0.01354104, 0.00845032, 0.01053034, 0.00331919, 0.0045071, 0.0144215, 0.01305827, 0.00915382, 0.0100998, 0.0033818, 0.00441055, 0.0132137, 0.01259384, 0.00845101, 0.01025444, 0.00327604, 0.0043855, 0.01393639, 0.01223764, 0.00910539, 0.01063194, 0.00324785, 0.00420759, 0.01408982, 0.01273872, 0.00862992, 0.00974597, 0.00309568, 0.00442333, 0.01373211, 0.01258544, 0.00951817, 0.009886, 0.00326717, 0.00442511, 0.01371357, 0.01220351, 0.00826261, 0.01023505, 0.00337619, 0.00434092, 0.01338901, 0.01214028, 0.00892764, 0.01049469, 0.00322025, 0.00425789, 0.01301719, 0.01331905, 0.00822679, 0.00956088, 0.00318398, 0.00437497, 0.0117499, 0.01331338, 0.00913676, 0.01181264, 0.00313791, 0.00423579, 0.01138643, 0.0134641, 0.00833139, 0.01091849, 0.0031886, 0.00426141, 0.0119207, 0.01362124, 0.00909906, 0.01177815, 0.00316901, 0.0044345, 0.01479088, 0.0151906, 0.00893003, 0.01215761, 0.00298812, 0.00439659, 0.01389375, 0.01474775, 0.00941797, 0.01149591, 0.00312648, 0.0042151, 0.01375381, 0.01505709, 0.00849756, 0.01235049, 0.0032063, 0.00418658, 0.01492053, 0.01530684, 0.00993687, 0.01396232, 0.0032366, 0.00415627, 0.0162444, 0.01521138, 0.0086261, 0.01200703, 0.00315597, 0.00430923, 0.01343886, 0.01395759, 0.00856299, 0.01130934, 0.00309566, 0.00407079, 0.01233762, 0.01316527, 0.00764283, 0.01126385, 0.00326647, 0.00400354, 0.01294978, 0.0131901, 0.00893923, 0.01270981, 0.00299794, 0.0040075, 0.01436333, 0.01464392, 0.00793488, 0.01349857, 0.00280306, 0.00443065, 0.01375194, 0.01426963, 0.00823066, 0.01198592, 0.00307453, 0.00448418, 0.01272976, 0.0152273, 0.00811042, 0.01076063, 0.00329536, 0.00423291, 0.01231982, 0.0157097, 0.00817549, 0.01151161, 0.0035877, 0.00411972, 0.01408083, 0.01690392, 0.00911502, 0.01234198, 0.00360182, 0.00491904, 0.01356816, 0.01656918, 0.00905767, 0.01190571, 0.00371863, 0.00470281, 0.01497388, 0.01616155, 0.00858676, 0.01202787, 0.00365626, 0.00463417, 0.01414748, 0.01323562, 0.00919055, 0.01197335, 0.00351558, 0.00458179, 0.01215816, 0.01510535, 0.00770266, 0.01110319, 0.00317985, 0.00456192, 0.01117216, 0.01474559, 0.00787317, 0.01167314, 0.00334885, 0.00437489, 0.0105869, 0.01319571, 0.00680469, 0.011323, 0.00339437, 0.00429824, 0.01099535, 0.01377147, 0.00755158, 0.01179634, 0.00351307, 0.00424144, 0.01179461, 0.01424919, 0.00707111, 0.01154916, 0.00326691, 0.00414503, 0.01119303, 0.01372246, 0.00804625, 0.01163451, 0.00361805, 0.0040176, 0.01117383, 0.01317659, 0.00681347, 0.01114494, 0.00322702, 0.00398976, 0.01056861, 0.01161681, 0.0073575, 0.01088835, 0.00320881, 0.00387392, 0.01093933, 0.01071389, 0.00638113, 0.01048877, 0.00309305, 0.00392952, 0.01109348, 0.01055589, 0.00684344, 0.0100502, 0.00314923, 0.00354669, 0.01064446, 0.00952935, 0.0057987, 0.01033767, 0.00317567, 0.00363798, 0.01060196, 0.00936628, 0.00665446, 0.01064033, 0.00335141, 0.00363956, 0.01156649, 0.01007604, 0.00623813, 0.01043365, 0.00368877, 0.00389657, 0.01133391, 0.01060614, 0.00617976, 0.010079, 0.003793, 0.00375152, 0.0112463, 0.01091736, 0.00658695, 0.01158816, 0.00356296, 0.00367898, 0.01076808, 0.01082114, 0.00647799, 0.01101505, 0.00341708, 0.00367878, 0.01092642, 0.01153456, 0.00605383, 0.01051017, 0.00340296, 0.00379587, 0.01168161, 0.01256589, 0.006714, 0.01143149, 0.00349692, 0.00369014, 0.01198834, 0.01245728, 0.00656837, 0.01074487, 0.00360788, 0.00411591, 0.01136928, 0.01187791, 0.00764717, 0.01162316, 0.0037864, 0.00399783, 0.0133102, 0.01351251, 0.00781521, 0.01135995, 0.00352692, 0.00404671, 0.01299278, 0.01248818, 0.00793317, 0.01031256, 0.00353572, 0.00412907, 0.01404662, 0.01185089, 0.00761736, 0.01029855, 0.00352852, 0.00418895, 0.01474362, 0.01109191, 0.00754445, 0.01177436, 0.00346267, 0.0042207, 0.01452729, 0.0104483, 0.0078993, 0.01099885, 0.00315942, 0.00429984, 0.01331319, 0.0112901, 0.00723001, 0.01236018, 0.00356919, 0.00420786, 0.01496746, 0.01174785, 0.00727835, 0.01149603, 0.00353599, 0.00461267, 0.01480875, 0.01315093, 0.00666525, 0.00998436, 0.00343093, 0.00460303, 0.01508893, 0.01312756, 0.00611615, 0.00977929, 0.00307191, 0.00418452, 0.01470692, 0.01212003, 0.00644363, 0.00966083, 0.00311396, 0.00409984, 0.01472008, 0.01106891, 0.0061492, 0.0090027, 0.00278953, 0.00381844, 0.01312653, 0.00974367, 0.00657758, 0.00999166, 0.00377706, 0.00438886, 0.01428454, 0.01187695, 0.00655921, 0.01051008, 0.00348761, 0.00431145, 0.01398924, 0.01182605, 0.00744656, 0.00999762, 0.00331344, 0.00407105, 0.01227403, 0.01184109, 0.00522368, 0.00891496, 0.00294243, 0.00352542, 0.01074385, 0.01281927, 0.00619938, 0.01004333, 0.00280219, 0.00350183, 0.01075674, 0.01411823, 0.00586707, 0.00885078, 0.00305126, 0.00446393, 0.01166882, 0.01134496, 0.00575303, 0.00748376, 0.00265161, 0.00498976, 0.01068065, 0.01347899, 0.00519368, 0.00888471, 0.00288204, 0.00417025, 0.01080109, 0.01213584, 0.00548413, 0.00953821, 0.00248036, 0.00319579, 0.01187103, 0.01204338, 0.00486471, 0.00948332, 0.00226609, 0.00319199, 0.01120126, 0.01016566, 0.00524145, 0.00988488, 0.00248144, 0.00319207, 0.0104394, 0.01361752, 0.00602932, 0.01408817, 0.00338988, 0.0036674, 0.01030676, 0.00847138, 0.00689045, 0.01280504, 0.00320985, 0.00354471, 0.01160948, 0.01085514, 0.00586773, 0.01132249, 0.00286928, 0.00309419, 0.011142, 0.00984319, 0.00635917, 0.01268379, 0.00290732, 0.00339104, 0.01206755, 0.01045717, 0.0064584, 0.01223065, 0.00346579, 0.00402839, 0.01272615, 0.0118245, 0.00794423, 0.01045143, 0.0031605, 0.00362252, 0.01513431, 0.01263703, 0.00886663, 0.01175611, 0.00310672, 0.00460367, 0.01685355, 0.01127006, 0.01296394, 0.01196216, 0.00378397, 0.00346114, 0.01492605, 0.00999154, 0.00710339, 0.01284306, 0.00331004, 0.00315647, 0.01406828, 0.00967246, 0.00715609, 0.01234171, 0.00310171, 0.00333907, 0.01504841, 0.00971173, 0.0068498, 0.01272563, 0.0031927, 0.0034411, 0.01492872, 0.01028005, 0.00638935, 0.01198358, 0.00336032, 0.00323203, 0.01437883, 0.0106629, 0.00663344, 0.01138385, 0.00344308, 0.00324618, 0.01442346, 0.01040878, 0.00670131, 0.01084231, 0.00341558, 0.00319543, 0.01569831, 0.01130914, 0.00614595, 0.01132341, 0.0031913, 0.00341338, 0.01539115, 0.01042266, 0.00601286, 0.01163841, 0.0035854, 0.00312461, 0.01498251, 0.01058431, 0.00588808, 0.01156353, 0.00346904, 0.00316692, 0.01535515, 0.0110121, 0.00669231, 0.01216227, 0.00337997, 0.00312624, 0.01675577, 0.01191943, 0.00678496, 0.01193936, 0.00351435, 0.00316971, 0.01694939, 0.0114851, 0.00712671, 0.01154465, 0.00338644, 0.00307289, 0.0161483, 0.01112729, 0.00637317, 0.01092345, 0.00355012, 0.00312096, 0.01632022, 0.01077515, 0.00718472, 0.01084198, 0.00337609, 0.00296753, 0.01672405, 0.01061468, 0.00708686, 0.01055408, 0.00349265, 0.0030308, 0.0155791, 0.01027777, 0.00808718, 0.01101353, 0.00351751, 0.00315856, 0.01609652, 0.00978773, 0.00783424, 0.01068719, 0.00350847, 0.00298572, 0.01534062, 0.00936967, 0.00837834, 0.01137138, 0.00355104, 0.00282798, 0.01645372, 0.01173495, 0.00791734, 0.01196641, 0.00350533, 0.00315702, 0.01651317, 0.01033592, 0.00797865, 0.01290308, 0.00351998, 0.0032664, 0.01707209, 0.01021774, 0.00777452, 0.01271378, 0.0035645, 0.003333, 0.0163947, 0.01017722, 0.00799543, 0.01251091, 0.00366918, 0.0033092, 0.01804637, 0.01049216, 0.00788865, 0.01343773, 0.00358621, 0.00356493, 0.01745712, 0.01111217, 0.00863247, 0.01329317, 0.00369643, 0.0036394, 0.01777455, 0.01121194, 0.00874096, 0.01444287, 0.00394122, 0.00370347, 0.01794539, 0.0120915, 0.00945076, 0.01694408, 0.00388742, 0.00342475, 0.01776729, 0.01216069, 0.00898974, 0.01425969, 0.00371126, 0.00325963, 0.01651666, 0.01075272, 0.00868407, 0.01298759, 0.00385507, 0.00308354, 0.01618702, 0.01115023, 0.00876116, 0.0130061, 0.00406976, 0.0032628, 0.01776138, 0.01223128, 0.00982279, 0.01348146, 0.0040179, 0.00323405, 0.01767636, 0.00923678, 0.00788801, 0.01054242, 0.00296219, 0.00349353, 0.01735478, 0.00880976, 0.0133051, 0.01276312, 0.0033469, 0.00395268, 0.02181577, 0.00972408, 0.01612185, 0.01298651, 0.00323053, 0.0038921, 0.02073642, 0.00972252, 0.01367045, 0.01123905, 0.00301897, 0.00353528, 0.0194025, 0.00990314, 0.00982797, 0.01143214, 0.00286686, 0.00391696, 0.01725358, 0.01054239, 0.01020813, 0.01172839, 0.00289468, 0.00342243, 0.01826577, 0.00963782, 0.00921184, 0.01027208, 0.0026977, 0.00319388, 0.01422187, 0.00874296, 0.00759313, 0.00913261, 0.00255173, 0.00284445, 0.01570203, 0.00912339, 0.00576299, 0.00824094, 0.00241785, 0.00316796, 0.0167324, 0.00919676, 0.00864015, 0.01084224, 0.00266384, 0.0034399, 0.02102543, 0.01033103, 0.01028117, 0.01132655, 0.00273953, 0.00385461, 0.02195885, 0.01020949, 0.00981098, 0.01203392, 0.00268573, 0.00432219, 0.02329714, 0.00977467, 0.00786256, 0.00949503, 0.00244959, 0.00326514, 0.01612437, 0.00847508, 0.00673787, 0.00899922, 0.00247414, 0.00314123, 0.01408444, 0.00853805, 0.00765791, 0.01017876, 0.00263259, 0.00310598, 0.01652768, 0.00845345, 0.00646476, 0.01083145, 0.00277354, 0.0030615, 0.01856167, 0.00933969, 0.00617089, 0.01035566, 0.00245856, 0.00348334, 0.0180098, 0.00965577, 0.00630041, 0.01063633, 0.00253765, 0.00316033, 0.01763324, 0.00942875, 0.00689421, 0.01001704, 0.0025483, 0.00313645, 0.02015675, 0.00978328, 0.00625898, 0.01001186, 0.00270649, 0.00300301, 0.02134867, 0.01248603, 0.00623902, 0.00968325, 0.00272402, 0.0030689, 0.02421304, 0.01219766, 0.00620614, 0.00924623, 0.00277922, 0.00308504, 0.02055315, 0.01158875, 0.00588257, 0.01022806, 0.00281855, 0.00311049, 0.02379886, 0.01370011, 0.00688342, 0.01109987, 0.00286419, 0.00323561, 0.02360987, 0.01378704, 0.00663633, 0.01018913, 0.00284575, 0.00337525, 0.02302749, 0.01330798, 0.00656295, 0.01028477, 0.00285818, 0.00339936, 0.02274071, 0.01359443, 0.0061153, 0.01016661, 0.00282704, 0.00314747, 0.02343166, 0.0152679, 0.00685666, 0.01028647, 0.00273275, 0.00326032, 0.02377753, 0.01474971, 0.00679004, 0.01146768, 0.00287083, 0.00354625, 0.0175885, 0.01498654, 0.00704175, 0.01075287, 0.00290322, 0.0033943, 0.02090201, 0.01354447, 0.00557199, 0.00962389, 0.00284778, 0.00340005, 0.0195758, 0.0114607, 0.0053189, 0.00589738, 0.00282591, 0.00306976, 0.01611462, 0.01200827, 0.00504442, 0.00773392, 0.0028368, 0.00310051, 0.01727362, 0.01179241, 0.00531043, 0.00804994, 0.00279149, 0.0030931, 0.01577852, 0.00893551, 0.00495615, 0.00711195, 0.00310678, 0.00301269, 0.01726956, 0.00924922, 0.00584072, 0.00765828, 0.00340713, 0.00307784, 0.02227862, 0.0118496, 0.00671697, 0.00697565, 0.00286247, 0.00343385, 0.02333597, 0.01272666, 0.00603412, 0.00851442, 0.00284461, 0.00324364, 0.01823669, 0.0104082, 0.00602901, 0.00921996, 0.00313163, 0.00321666, 0.02109416, 0.01252461, 0.00628754, 0.00975684, 0.00282114, 0.00300733, 0.02276131, 0.01118778, 0.00663085, 0.00914928, 0.00272893, 0.00327785, 0.02334649, 0.01224959, 0.00633241, 0.00842757, 0.00249188, 0.00297594, 0.02600894, 0.01071794, 0.00629058, 0.00895994, 0.0029133, 0.00354066, 0.02548038, 0.01147655, 0.00645219, 0.00999512, 0.00300646, 0.00346358, 0.02836841, 0.01216254, 0.00567546, 0.00967689, 0.00289744, 0.00357098, 0.02466865, 0.0138153, 0.00571127, 0.00876101, 0.00291629, 0.00337898, 0.02259849, 0.01036375, 0.00516868, 0.00916485, 0.00294859, 0.00363159, 0.02239653, 0.01036725, 0.0049318, 0.00773568, 0.00303743, 0.00364139, 0.02494709, 0.01106245, 0.0046762, 0.00712109, 0.00298603, 0.00383279, 0.02579522, 0.01220569, 0.00593756, 0.00903028, 0.00334732, 0.00352797, 0.0242378, 0.01292076, 0.00596938, 0.01014526, 0.00350231, 0.00376806, 0.02818445, 0.01488103, 0.00688922, 0.01001834, 0.00311256, 0.00362837, 0.03052605, 0.01400341, 0.00628306, 0.01052991, 0.00308914, 0.00386053, 0.0293879, 0.01346551, 0.00558454, 0.00901088, 0.00303513, 0.00360104, 0.02852431, 0.01273044, 0.00569358, 0.00896425, 0.00304599, 0.00356289, 0.0277368, 0.0126046, 0.00603375, 0.00905232, 0.00297618, 0.00351217, 0.03000304, 0.01315355, 0.00573382, 0.0091549, 0.00303007, 0.00368595, 0.02959995, 0.01299138, 0.00641539, 0.00945656, 0.00323164, 0.00353635, 0.02853954, 0.01300488, 0.00584307, 0.00899011, 0.00314903, 0.00360812, 0.02922231, 0.01354089, 0.00622748, 0.00963157, 0.00306335, 0.00364231, 0.0298838, 0.01375578, 0.00580316, 0.00957412, 0.00298476, 0.00377576, 0.03120985, 0.01499958, 0.00673262, 0.0100664, 0.00323157, 0.0038333, 0.02886708, 0.01409254, 0.00547681, 0.0096631, 0.00306408, 0.0037714, 0.0281212, 0.01315839, 0.00585255, 0.01000348, 0.00310874, 0.00360541, 0.03061958, 0.01476673, 0.00660673, 0.01053481, 0.00308494, 0.0037825, 0.03038402, 0.01377585, 0.00651669, 0.00991845, 0.00308669, 0.00367558, 0.03098459, 0.01350637, 0.00600901, 0.01019522, 0.00312885, 0.00361063, 0.03002289, 0.01316168, 0.0063985, 0.01048647, 0.00300983, 0.00351061, 0.0316752, 0.01438843, 0.00630039, 0.01040328, 0.00307977, 0.00365296, 0.0307989, 0.01441592, 0.00659504, 0.01016431, 0.0031391, 0.00367726, 0.03060123, 0.0138259, 0.00579172, 0.00981285, 0.00309507, 0.00362248, 0.02829164, 0.01317225, 0.0059308, 0.00983225, 0.00321753, 0.00360419, 0.02931238, 0.01435235, 0.00620908, 0.00992238, 0.00301591, 0.0038463, 0.02635843, 0.01503856, 0.00638417, 0.00984028, 0.00306878, 0.00384718, 0.0292213, 0.0140553, 0.00563526, 0.00926943, 0.00278032, 0.00378342, 0.03027291, 0.01514106, 0.00666437, 0.01054815, 0.00310309, 0.00376265, 0.03574967, 0.01667414, 0.0067884, 0.01018578, 0.00312391, 0.00384656, 0.03389475, 0.01705803, 0.00693164, 0.0107061, 0.00323152, 0.00395089, 0.03092755, 0.01519904, 0.00618827, 0.01043151, 0.00288567, 0.00379808, 0.03037831, 0.01383585, 0.00658819, 0.01090894, 0.00266543, 0.00371171, 0.02925594, 0.01551224, 0.00621791, 0.01039665, 0.00274068, 0.00360195, 0.02509257, 0.0140184, 0.00601606, 0.0089169, 0.00266449, 0.0035743, 0.02455992, 0.01328047, 0.00572593, 0.00825282, 0.00259102, 0.00336981, 0.02549377, 0.01305296, 0.00601421, 0.00740298, 0.00251704, 0.00340384, 0.02608933, 0.01357892, 0.00582467, 0.00760611, 0.00256735, 0.00348764, 0.02519847, 0.01288263, 0.0061488, 0.00761572, 0.00261984, 0.00364542, 0.02720783, 0.01223625, 0.00607594, 0.00876698, 0.00259867, 0.00360416, 0.02409208, 0.01100151, 0.00641708, 0.00889892, 0.00241371, 0.00342471, 0.03045503, 0.01223831, 0.0057474, 0.00832084, 0.00232631, 0.00351728, 0.02584427, 0.01288777, 0.00561464, 0.00736325, 0.002345, 0.00359656, 0.02315599, 0.0124827, 0.00496506, 0.00715188, 0.00234988, 0.00351481, 0.02230392, 0.01231252, 0.00477033, 0.00790246, 0.00242452, 0.00344622, 0.02098074, 0.01445551, 0.00475588, 0.00772217, 0.00234828, 0.00375733, 0.02347189, 0.01344189, 0.00511895, 0.00796446, 0.00227514, 0.00370017, 0.02463795, 0.01363268, 0.00510491, 0.00773098, 0.00231301, 0.00328588, 0.02431393, 0.01486529, 0.00636855, 0.00815631, 0.00232248, 0.00335193, 0.02611883, 0.01884157, 0.00669884, 0.00821606, 0.00241453, 0.00348523, 0.02536572, 0.01836614, 0.00593788, 0.00798182, 0.00248515, 0.0035392, 0.02567864, 0.01766047, 0.00523844, 0.00772411, 0.002465, 0.00353634, 0.02757229, 0.01840451, 0.00626463, 0.00821671, 0.00239552, 0.00348945, 0.02542783, 0.01969264, 0.00580728, 0.00638798, 0.00235289, 0.00343558, 0.02320467, 0.01469251, 0.00514056, 0.00535698, 0.00219719, 0.00308683, 0.02258756, 0.01479921, 0.00518473, 0.00632181, 0.00240994, 0.00312831, 0.02747061, 0.01634329, 0.00543709, 0.00753968, 0.00238372, 0.00322955, 0.0267949, 0.01808118, 0.0057073, 0.0079237, 0.00245399, 0.00344026, 0.03033359, 0.01869618, 0.00612335, 0.0078811, 0.00252864, 0.00333901, 0.02931707, 0.01833904, 0.00532293, 0.00781886, 0.00247542, 0.00332972, 0.0309428, 0.01958876, 0.00593675, 0.0084717, 0.00275759, 0.00342781, 0.03652366, 0.02050691, 0.00566042, 0.00789505, 0.00273085, 0.00364551, 0.0323183, 0.01894158, 0.00604597, 0.00702733, 0.00270326, 0.00330189, 0.02943385, 0.01836989, 0.00526478, 0.00738144, 0.00274702, 0.00327386, 0.02956807, 0.01964779, 0.00610329, 0.00838013, 0.00280673, 0.00357427, 0.03021163, 0.02121389, 0.00556653, 0.00736865, 0.00271223, 0.00372166, 0.0270548, 0.02004211, 0.00524965, 0.00737343, 0.00253689, 0.00343118, 0.02785934, 0.01828689, 0.00482303, 0.00731809, 0.00253795, 0.00353895, 0.02908521, 0.01883346, 0.00561332, 0.00695216, 0.00254312, 0.0035685, 0.03172463, 0.01775488, 0.0054854, 0.00670098, 0.00241547, 0.00367634, 0.03352696, 0.01933692, 0.00641006, 0.00753111, 0.00244185, 0.00357988, 0.03210396, 0.02100341, 0.00608812, 0.00732439, 0.00278448, 0.00409578, 0.03650217, 0.02072959, 0.00628993, 0.007573, 0.00283304, 0.00362214, 0.02897205, 0.01753903, 0.00647249, 0.00737612, 0.00269309, 0.00389485, 0.02467731, 0.01392124, 0.00524872, 0.00592737, 0.00279435, 0.0038847, 0.02714167, 0.01438364, 0.00525756, 0.00801176, 0.00336597, 0.00552684, 0.05040373, 0.04256148, 0.00994625, 0.01059884, 0.0031084, 0.00507554, 0.04763663, 0.03401096, 0.00929477, 0.00997189, 0.0029382, 0.00444393, 0.04469221, 0.03330497, 0.00959597, 0.01010579, 0.00289542, 0.00433691, 0.04021179, 0.02871982, 0.00913224, 0.01107678, 0.00319726, 0.00445827, 0.04336369, 0.0357318, 0.00946767, 0.01141673, 0.00330808, 0.00488549, 0.05714121, 0.03406043, 0.00886996, 0.01031083, 0.00300388, 0.00485162, 0.04616551, 0.03446689, 0.00991084, 0.01121385, 0.0034211, 0.00522488, 0.04682887, 0.03567242, 0.00957819, 0.01240613, 0.003479, 0.00557348, 0.04741676, 0.037577, 0.01044819, 0.01224616, 0.00364103, 0.00567606, 0.05639743, 0.03784428, 0.00943532, 0.01188387, 0.00359067, 0.00590124, 0.061055, 0.04090635, 0.01028357, 0.01303483, 0.00345162, 0.00582955, 0.05236451, 0.02996007, 0.0097064, 0.01183082, 0.00327179, 0.00554241, 0.05189859, 0.02871293, 0.00983886, 0.01206896, 0.00318028, 0.00568503, 0.04997395, 0.0301487, 0.00938221, 0.01245708, 0.0031589, 0.00605387, 0.05071817, 0.02865663, 0.00978872, 0.01274208, 0.00316046, 0.00601867, 0.05048387, 0.03010155, 0.00964155, 0.01267769, 0.00306228, 0.00587643, 0.04960922, 0.02891632, 0.01039691, 0.01238814, 0.00313367, 0.00626565, 0.05860204, 0.02822347, 0.00971676, 0.01270983, 0.00325865, 0.00660422, 0.06160567, 0.02949418, 0.00971311, 0.01382809, 0.00312878, 0.00630938, 0.05368104, 0.02878804, 0.00955727, 0.01437623, 0.00315242, 0.00654384, 0.05382164, 0.03073838, 0.00995642, 0.01439743, 0.00308567, 0.00627402, 0.05370808, 0.02981831, 0.00910471, 0.01405241, 0.00310005, 0.00670224, 0.05803504, 0.03143403, 0.00986046, 0.01386483, 0.00311926, 0.0064964, 0.05662058, 0.03035451, 0.00963386, 0.01361906, 0.00321694, 0.00633617, 0.05943728, 0.02979088, 0.00891066, 0.01353571, 0.00299614, 0.00569813, 0.05391762, 0.02657929, 0.00790295, 0.01147141, 0.00295694, 0.00594618, 0.03702246, 0.02503166, 0.0087449, 0.01393811, 0.00332997, 0.00640329, 0.04607029, 0.02668577, 0.00946338, 0.01371842, 0.0034761, 0.00642905, 0.05140768, 0.02516724, 0.01041202, 0.0145225, 0.00329676, 0.00605048, 0.04753359, 0.02696024, 0.01044588, 0.01505627, 0.00327501, 0.00661074, 0.04321287, 0.02702699, 0.01122626, 0.01511026, 0.00333847, 0.00638995, 0.04378012, 0.02628118, 0.0104383, 0.0148693, 0.0032536, 0.00650259, 0.04758739, 0.0253282, 0.01082754, 0.01531132, 0.00345159, 0.00598586, 0.0470975, 0.02588631, 0.01039706, 0.01574673, 0.00339352, 0.00652151, 0.04279162, 0.02623913, 0.01129966, 0.01558983, 0.00343661, 0.00664092, 0.04207958, 0.02608727, 0.01076986, 0.01464725, 0.00341668, 0.00687537, 0.03971817, 0.02543503, 0.01125205, 0.01552794, 0.00336055, 0.00710737, 0.04044303, 0.02567405, 0.01074443, 0.01522188, 0.00337059, 0.00723419, 0.04072266, 0.02619793, 0.01121127, 0.01545607, 0.0034166, 0.00660267, 0.03848912, 0.02502886, 0.01030018, 0.0144376, 0.00332085, 0.00646955, 0.0382379, 0.02418491, 0.0110708, 0.01489691, 0.00334435, 0.00616571, 0.03905041, 0.02482503, 0.01030187, 0.01445115, 0.00325061, 0.0064644, 0.03837186, 0.02405885, 0.01038275, 0.01415902, 0.00326457, 0.00631271, 0.03809473, 0.02406164, 0.01025706, 0.01412641, 0.00340161, 0.00628593, 0.03754207, 0.02337669, 0.01068992, 0.01451091, 0.00336089, 0.00623258, 0.0369746, 0.02304527, 0.01018877, 0.01423176, 0.00334843, 0.00635486, 0.03664277, 0.02354345, 0.01067627, 0.01408211, 0.00334688, 0.00596121, 0.03441009, 0.02247171, 0.01022004, 0.0140095, 0.00336931, 0.00617114, 0.03422639, 0.02168806, 0.01049165, 0.014643, 0.0034168, 0.00619372, 0.03487553, 0.02299782, 0.01023088, 0.0141312, 0.00333675, 0.00648903, 0.03586412, 0.02239731, 0.0107908, 0.01503573, 0.00341674, 0.00616303, 0.03336503, 0.02229477, 0.01030021, 0.01409965, 0.00345316, 0.00620436, 0.03281899, 0.02175948, 0.01052515, 0.01458107, 0.00346125, 0.00617534, 0.03476236, 0.02352467, 0.01039299, 0.01390965, 0.00341797, 0.00626518, 0.03453688, 0.02337524, 0.01067725, 0.01371115, 0.00346374, 0.00634171, 0.033457, 0.02242522, 0.01007829, 0.01391414, 0.00343585, 0.006257, 0.03165912, 0.02159051, 0.01042532, 0.01380907, 0.0033412, 0.0060364, 0.03062868, 0.0193933, 0.00958319, 0.0133158, 0.00320465, 0.00652138, 0.03034725, 0.02055169, 0.00957678, 0.01287031, 0.00312658, 0.00629649, 0.03036449, 0.02112597, 0.00936123, 0.01387425, 0.00332188, 0.00610065, 0.03000709, 0.0208627, 0.00992613, 0.0141914, 0.00312269, 0.0059633, 0.03194558, 0.02227465, 0.01004359, 0.01390284, 0.00316265, 0.0060836, 0.0337394, 0.0224603, 0.01056699, 0.0141212, 0.00320766, 0.00580506, 0.0321403, 0.01998341, 0.00938329, 0.01343959, 0.0031698, 0.00581109, 0.03150724, 0.02204461, 0.01029132, 0.01444079, 0.00317464, 0.00562752, 0.03425921, 0.02246204, 0.00965426, 0.01337906, 0.00304324, 0.0057951, 0.03414203, 0.02246129, 0.01003047, 0.01314962, 0.00295818, 0.00545575, 0.03392867, 0.01962796, 0.00867256, 0.01258998, 0.00286423, 0.00527851, 0.02957902, 0.02037661, 0.00908162, 0.01355712, 0.00296623, 0.00542689, 0.03309837, 0.02159284, 0.00890099, 0.01302435, 0.00281088, 0.00556109, 0.03038456, 0.02267915, 0.0100958, 0.01338467, 0.00287942, 0.00557968, 0.03234594, 0.02327679, 0.0095322, 0.01404525, 0.00297713, 0.0055196, 0.03520938, 0.02633678, 0.01047865, 0.01597359, 0.00315889, 0.00557859, 0.03767987, 0.02462107, 0.01018077, 0.01440247, 0.00315983, 0.00610796, 0.03241279, 0.02490125, 0.01041369, 0.01401813, 0.00342187, 0.00673723, 0.0322663, 0.02786189, 0.0109624, 0.01548591, 0.00355468, 0.00648463, 0.03320967, 0.03061233, 0.01178272, 0.01643843, 0.0034349, 0.00645412, 0.03417127, 0.03210868, 0.01138634, 0.01520683, 0.00336826, 0.00707272, 0.03666598, 0.02909497, 0.01183907, 0.01452753, 0.00363842, 0.00692066, 0.03666743, 0.0317915, 0.01185743, 0.0145355, 0.00354165, 0.00713007, 0.03784938, 0.03396655, 0.01321059, 0.01407233, 0.00363929, 0.00687427, 0.03918921, 0.03393248, 0.01292163, 0.01523351, 0.00372667, 0.00781884, 0.04668863, 0.03669727, 0.01483809, 0.01497453, 0.00359142, 0.007099, 0.03679805, 0.03190744, 0.01268071, 0.0137913, 0.00349567, 0.00667366, 0.03466491, 0.03151076, 0.01340756, 0.01455078, 0.00380758, 0.00671474, 0.03678883, 0.03506101, 0.01380767, 0.01333004, 0.00389941, 0.00694064, 0.03730512, 0.03225398, 0.01339005, 0.01403846, 0.00386285, 0.00639921, 0.03406559, 0.03002833, 0.01369283, 0.01280614, 0.00381525, 0.00653824, 0.03588354, 0.030333, 0.01365685, 0.01428493, 0.0039337, 0.00611848, 0.03256601, 0.03005104, 0.01198743, 0.0135144, 0.00390763, 0.00664387, 0.03208824, 0.02977836, 0.01343239, 0.01596996, 0.00408842, 0.00637281, 0.03302793, 0.02679246, 0.01263756, 0.01485783, 0.00419684, 0.00609417, 0.03160812, 0.02790244, 0.01385695, 0.01663912, 0.00442257, 0.00623614, 0.03113941, 0.03123217, 0.01337366, 0.01660995, 0.00415189, 0.00648876, 0.03045523, 0.03020187, 0.01402162, 0.01660458, 0.00413966, 0.00668266, 0.03341411, 0.03247877, 0.01450353, 0.01791732, 0.00432476, 0.0063677, 0.02872787, 0.02446576, 0.01363618, 0.01569532, 0.00413884, 0.00594538, 0.02834785, 0.02582069, 0.01232282, 0.01512205, 0.00403875, 0.0063029, 0.02948723, 0.02864493, 0.01234438, 0.016672, 0.00414456, 0.00621116, 0.03044615, 0.02724676, 0.01219143, 0.01637687, 0.00451009, 0.00712811, 0.03072157, 0.02715011, 0.01218961, 0.0165121, 0.00434778, 0.00688767, 0.030853, 0.02986484, 0.01204503, 0.01724992, 0.00427666, 0.00709883, 0.03122534, 0.02882171, 0.0132277, 0.01874575, 0.00453704, 0.00733444, 0.03121643, 0.03070313, 0.01241806, 0.01636361, 0.00431013, 0.00705653, 0.03137181, 0.02909188, 0.01309603, 0.01698481, 0.00427756, 0.00672836, 0.03236586, 0.03137966, 0.01365701, 0.01753239, 0.00436768, 0.00749653, 0.03062309, 0.02733127, 0.01415974, 0.01748979, 0.00421027, 0.00713232, 0.03023297, 0.0269968, 0.01303018, 0.01625413, 0.00427229, 0.00720406, 0.03049323, 0.02451087, 0.01226376, 0.01677253, 0.00400381, 0.00665167, 0.02806091, 0.02237787, 0.01030059, 0.01667034, 0.00420245, 0.00751358, 0.03002493, 0.02644927, 0.01246762, 0.01832733, 0.004377, 0.00769479, 0.03011886, 0.0256167, 0.01144419, 0.01823904, 0.004699, 0.00807486, 0.03169169, 0.02924473, 0.0137759, 0.02048043, 0.00484826, 0.0076605, 0.03146917, 0.03124514, 0.01328222, 0.01959001, 0.0049254, 0.00774949, 0.03065652, 0.02778831, 0.01283938, 0.01854422, 0.00482971, 0.00791022, 0.03188488, 0.03044924, 0.01427407, 0.02164706, 0.00522553, 0.00854395, 0.03645797, 0.03096972, 0.01598308, 0.02263784, 0.00501047, 0.00756901, 0.03311578, 0.03015032, 0.01293027, 0.01816896, 0.0045151, 0.00785115, 0.03179957, 0.02784227, 0.01194812, 0.01636389, 0.00439382, 0.00674551, 0.02609646, 0.02570692, 0.0122871, 0.01619665, 0.00464136, 0.00702618, 0.02955557, 0.02567845, 0.01497909, 0.01916268, 0.00510966, 0.00748617, 0.03531029, 0.02707502, 0.01411844, 0.01820196, 0.00455197, 0.00752256, 0.03334311, 0.02760111, 0.01523062, 0.02092149, 0.00497872, 0.00813252, 0.03789077, 0.02889368, 0.01366554, 0.01784002, 0.00440965, 0.00740526, 0.03235523, 0.02948067, 0.01447679, 0.01806291, 0.00449387, 0.00635056, 0.03370097, 0.02369611, 0.01366066, 0.01944956, 0.00396407, 0.00718553, 0.03767496, 0.03114911, 0.01391116, 0.01941387, 0.00435623, 0.00840609, 0.03335963, 0.0316407, 0.01216049, 0.0178581, 0.00490047, 0.00785063, 0.03159199, 0.02645615, 0.01132506, 0.01656579, 0.00413851, 0.00735304, 0.03149105, 0.02886164, 0.01053694, 0.0161046, 0.00428828, 0.00898388, 0.03530756, 0.03114854, 0.01334741, 0.0161007, 0.00458807, 0.00794513, 0.03453354, 0.03024347, 0.01297952, 0.01657411, 0.00437875, 0.00749256, 0.03294859, 0.02789319, 0.01317205, 0.01684074, 0.00419011, 0.00796404, 0.03349191, 0.03306164, 0.01300206, 0.01816863, 0.00440181, 0.00865491, 0.03408778, 0.03356385, 0.0150229, 0.01937883, 0.00485488, 0.00859207, 0.0325317, 0.02937994, 0.01362836, 0.0176468, 0.00450326, 0.00880722, 0.03016765, 0.02999833, 0.01456074, 0.02003755, 0.00455732, 0.00959553, 0.02947105, 0.03910948, 0.01630406, 0.01985533, 0.00477403, 0.01042665, 0.03063226, 0.0403226, 0.01719953, 0.02309213, 0.00496938, 0.01171021, 0.044857, 0.04684359, 0.01979797, 0.02714558, 0.00604814, 0.01258367, 0.0368373, 0.03718635, 0.01709938, 0.02383487, 0.00520137, 0.01031534, 0.03706902, 0.03955405, 0.01800499, 0.02139726, 0.00514543, 0.01057362, 0.03666256, 0.0386367, 0.01771695, 0.02088263, 0.00532128, 0.01043239, 0.03566249, 0.03663604, 0.01604587, 0.01767321, 0.00550315, 0.01021781, 0.03865857, 0.03375611, 0.01611584, 0.02098422, 0.00552027, 0.01040223, 0.0336902, 0.03216612, 0.01751667, 0.023841, 0.0059459, 0.0107258, 0.03297643, 0.03498551, 0.01842562, 0.02128599, 0.00565672, 0.01024302, 0.03561655, 0.03616438, 0.01673039, 0.02093546, 0.0052635, 0.01084086, 0.03452365, 0.03269338, 0.01612592, 0.0206001, 0.00450939, 0.01005748, 0.02978301, 0.03008383, 0.01493664, 0.02076372, 0.00492029, 0.01015899, 0.02913328, 0.02727077, 0.01597231, 0.02123529, 0.00475721, 0.01035657, 0.03011031, 0.02853195, 0.0155506, 0.01972331, 0.00452011, 0.01004528, 0.0289618, 0.02727045, 0.01477238, 0.02031938, 0.00420412, 0.00946991, 0.02739576, 0.02737666, 0.01421552, 0.02018009, 0.00462246, 0.0106586, 0.0327354, 0.02995111, 0.01751466, 0.02113516, 0.00536655, 0.01056625, 0.03118546, 0.03048244, 0.01672972, 0.02145715, 0.00504121, 0.01069202, 0.03164319, 0.02974321, 0.01779909, 0.01991935, 0.00510913, 0.01119601, 0.03314179, 0.03249336, 0.01708147, 0.02064527, 0.00513534, 0.01225739, 0.03189528, 0.03337758, 0.01754501, 0.01955659, 0.00523658, 0.01173056, 0.0341595, 0.03323551, 0.01709175, 0.02056425, 0.00526003, 0.01127267, 0.03432591, 0.03234532, 0.01877861, 0.02129168, 0.00539752, 0.00940519, 0.03344868, 0.0335853, 0.01766923, 0.02177653, 0.00519757, 0.01240463, 0.04002828, 0.03588787, 0.01678388, 0.02274273, 0.0055247, 0.01249082, 0.0392209, 0.03683361, 0.0164347, 0.02382445, 0.00568196, 0.01232195, 0.03860158, 0.03591388, 0.01774996, 0.0245907, 0.00538441, 0.01215686, 0.03913794, 0.03747267, 0.01722483, 0.02155463, 0.00505193, 0.01269453, 0.03815844, 0.03579258, 0.0177039, 0.02445827, 0.00535941, 0.01317626, 0.0395612, 0.03820833, 0.01820619, 0.02336183, 0.00557371, 0.01384874, 0.03872932, 0.03658495, 0.01843379, 0.02426473, 0.00561201, 0.01302105, 0.04139276, 0.03914677, 0.01806297, 0.02442772, 0.00575271, 0.01348386, 0.04199305, 0.03832569, 0.01854763, 0.0254265, 0.00594934, 0.01250204, 0.03876756, 0.03819589, 0.01827233, 0.02464981, 0.00579852, 0.0121147, 0.03330433, 0.03980647, 0.01769959, 0.02599935, 0.00630782, 0.01333668, 0.04368445, 0.04082428, 0.02056455, 0.02823842, 0.00595598, 0.01262276, 0.03267539, 0.03824667, 0.01934451, 0.02543032, 0.00532265, 0.01197917, 0.03851368, 0.04231897, 0.02014069, 0.02590764, 0.00622574, 0.01666879, 0.04478528, 0.04491517, 0.01970789, 0.02508618, 0.00586325, 0.01481992, 0.04299944, 0.04892527, 0.01933401, 0.02539725, 0.00613461, 0.01533307, 0.04370471, 0.04630444, 0.01795941, 0.0201458, 0.00617537, 0.01518557, 0.04352506, 0.04233459, 0.01717682, 0.02077478, 0.00583421, 0.015172, 0.04304139, 0.03988197, 0.01709459, 0.02007723, 0.00560196, 0.01418008, 0.04266403, 0.04365832, 0.01670331, 0.01994605, 0.00548049, 0.01553024, 0.04121014, 0.04432578, 0.01707648, 0.01864173, 0.00568767, 0.01519185, 0.0410482, 0.0434448, 0.01731412, 0.01825676, 0.00586779, 0.01491543, 0.04136783, 0.0419153, 0.01689981, 0.0180619, 0.00529483, 0.01335725, 0.03783547, 0.04051131, 0.01765284, 0.01810141, 0.0051559, 0.01292532, 0.03628505, 0.04096297, 0.01738868, 0.0182239, 0.00540901, 0.01378651, 0.03861104, 0.04053108, 0.01644944, 0.01865734, 0.00532598, 0.01329451, 0.03638618, 0.03959584, 0.01871575, 0.02078058, 0.00575811, 0.01299079, 0.0375376, 0.03782585, 0.01536923, 0.01857664, 0.0051158, 0.0113093, 0.03137997, 0.03219505, 0.01246582, 0.01560507, 0.0049915, 0.01141713, 0.027883, 0.02615291, 0.00887651, 0.01161284, 0.00391139, 0.00992314, 0.02301187, 0.02390375, 0.00860347, 0.01290887, 0.00388515, 0.01073657, 0.02508336, 0.02446006, 0.00941573, 0.01688371, 0.00370116, 0.01012198, 0.02548505, 0.02465503, 0.01152517, 0.01647546, 0.00440403, 0.0084697, 0.02711149, 0.0234374, 0.01016784, 0.01512833, 0.00426212, 0.01205731, 0.02706002, 0.03078662, 0.01427878, 0.01575998, 0.00457908, 0.01287373, 0.03735688, 0.03221946, 0.01379187, 0.01790332, 0.00477738, 0.016168, 0.03608348, 0.04259272, 0.02246167, 0.02397926, 0.00668395, 0.01536137, 0.03851548, 0.04030151, 0.02179395, 0.02191558, 0.00703122, 0.01490019, 0.03674723, 0.03832975, 0.02349382, 0.02272975, 0.00668395, 0.01432071, 0.03776747, 0.03997355, 0.02078854, 0.01947342, 0.00697945, 0.01471572, 0.03551858, 0.03735979, 0.02128074, 0.02191127, 0.00620152, 0.01529686, 0.03460386, 0.03726954, 0.02033575, 0.02008266, 0.00582112, 0.01518198, 0.03334154, 0.03421646, 0.02290335, 0.02235448, 0.00568668, 0.01407277, 0.03414324, 0.03563153, 0.02326819, 0.02178071, 0.00570694, 0.01525995, 0.04030272, 0.03973177, 0.02653755, 0.02314185, 0.00591355, 0.01657023, 0.03629695, 0.03489463, 0.02416909, 0.02115343, 0.00517201, 0.01490861, 0.03854669, 0.0377202, 0.02946427, 0.02481703, 0.00713972, 0.01722627, 0.0552424, 0.04927225, 0.02964728, 0.02934217, 0.00762561, 0.01634657, 0.04454176, 0.04662734, 0.03152852, 0.02423329, 0.00804848, 0.0200847, 0.04597593, 0.04666661, 0.03014989, 0.02363838, 0.00865258, 0.01888045, 0.04617574, 0.04705209, 0.03313465, 0.0245978, 0.00822041, 0.01840652, 0.04506702, 0.04578197, 0.02904386, 0.02374092, 0.00879305, 0.01826312, 0.03977384, 0.04601521, 0.03204782, 0.02295671, 0.00858908, 0.01669948, 0.03977065, 0.04369638, 0.03056137, 0.02008441, 0.00805716, 0.01731708, 0.03907251, 0.04085194, 0.03027974, 0.02066232, 0.00835246, 0.01800224, 0.03842957, 0.04449523, 0.02773135, 0.02051496, 0.0073907, 0.01780536, 0.03878704, 0.04133362, 0.03070318, 0.02091863, 0.00751275, 0.01834679, 0.04065874, 0.04143908, 0.02963755, 0.01957908, 0.00711733, 0.01824573, 0.04032233, 0.03816075, 0.02918635, 0.02100464, 0.00695506, 0.01884777, 0.04282394, 0.04172958, 0.02973778, 0.02055915, 0.00699448, 0.01993642, 0.03864006, 0.03967396, 0.03226754, 0.02101753, 0.00764636, 0.01873549, 0.03438683, 0.03531062, 0.02955228, 0.01857622, 0.00744487, 0.01725209, 0.03165668, 0.03430404, 0.02830559, 0.02083672, 0.00707561, 0.01832485, 0.03705603, 0.03665308, 0.02662638, 0.02044535, 0.006885, 0.0179108, 0.03507964, 0.03455611, 0.02686195, 0.02162059, 0.0071393, 0.0205076, 0.03750312, 0.03359243, 0.02952395, 0.02412368, 0.00805744, 0.01950961, 0.04093359, 0.0354064, 0.02898425, 0.02193962, 0.00698962, 0.02017935, 0.04067703, 0.03668731, 0.02569094, 0.02092443, 0.00598185, 0.02051885, 0.03972314, 0.03610159, 0.0275552, 0.0209374, 0.00738141, 0.01988805, 0.04224011, 0.03927198, 0.02610698, 0.02191026, 0.00791107, 0.02014528, 0.04372303, 0.03709571, 0.025897, 0.01970909, 0.00622756, 0.01822264, 0.04324048, 0.03205286, 0.02275283, 0.01970157, 0.00766522, 0.02126994, 0.03664298, 0.04111679, 0.02677133, 0.02203906, 0.00759397, 0.01980629, 0.04371316, 0.04506857, 0.02510073, 0.02248835, 0.00809534, 0.01850242, 0.04018822, 0.04098641, 0.02744808, 0.02315227, 0.00836343, 0.01953831, 0.04316054, 0.04483491, 0.02644822, 0.02350627, 0.00857234, 0.02205993, 0.05144023, 0.04567335, 0.03248343, 0.02832984, 0.0088801, 0.02230262, 0.0513663, 0.04171591, 0.02929071, 0.02803894, 0.01032426, 0.02218597, 0.05394892, 0.04242314, 0.03322999, 0.02680023, 0.01082139, 0.02388595, 0.0543787, 0.0466562, 0.031434, 0.02661327, 0.01169957, 0.02449671, 0.05175404, 0.04264685, 0.03240942, 0.02708179, 0.01251521, 0.0246174, 0.05192907, 0.0405504, 0.0335138, 0.02655543, 0.01341166, 0.02714501, 0.05606672, 0.04780185, 0.03872105, 0.02990447, 0.0106809, 0.02520368, 0.05264836, 0.04803585, 0.03375852, 0.02952506, 0.01426165, 0.02725587, 0.05455659, 0.05211397, 0.03790844, 0.03495637, 0.01609626, 0.0258897, 0.05614609, 0.0559582, 0.04566899, 0.03598063, 0.01952428, 0.03079135, 0.05358629, 0.05297939, 0.03742423, 0.03832795, 0.02187136, 0.0359282, 0.06502254, 0.05894389, 0.0418999, 0.04270266, 0.0316307, 0.03665433, 0.07186917, 0.061, 0.04441493, 0.04158136, 0.02640113, 0.03107116, 0.06350612, 0.05309739, 0.0416404, 0.04046119, 0.02486372, 0.03252028, 0.06633662, 0.05185689, 0.04788686, 0.04166537, 0.01923037, 0.02937034, 0.07482245, 0.05717366, 0.04579036, 0.04102494, 0.02252166, 0.03546936, 0.07105278, 0.05918865, 0.048491, 0.03984313, 0.01937596, 0.0308503, 0.06773636, 0.05536821, 0.03746649, 0.03209225, 0.01806894, 0.02827253, 0.06161538, 0.05284261, 0.03784375, 0.03043634, 0.01709787, 0.02728931, 0.06021709, 0.05389317, 0.03146206, 0.03134264, 0.01949134, 0.02978776, 0.06512081, 0.05518007, 0.035079, 0.0310727, 0.01759088, 0.02964068, 0.0554752, 0.0477165, 0.02829476, 0.02432781, 0.01699987, 0.02625603, 0.05394506, 0.04739219, 0.03808213, 0.03142173, 0.01718069, 0.02765163, 0.06541415, 0.05586379, 0.03845105, 0.0324057, 0.0185058, 0.02914115, 0.06614314, 0.0536912, 0.03734111, 0.02945303, 0.0160278, 0.02814014, 0.07092412, 0.05498547, 0.03670203, 0.03136, 0.01892969, 0.02959842, 0.07112876, 0.05381326, 0.03789553, 0.03495957, 0.02056537, 0.02880106, 0.06784987, 0.05336155, 0.03408452, 0.02847548, 0.01403864, 0.02750603, 0.05939329, 0.04872151, 0.03296846, 0.02835201, 0.01718169, 0.02818025, 0.05716233, 0.04726535, 0.03247092, 0.02675384, 0.01534677, 0.02644861, 0.05269146, 0.05270806, 0.03682816, 0.02950787, 0.01667996, 0.02747376, 0.05746192, 0.05395876, 0.03420091, 0.0309616, 0.01922896, 0.03152169, 0.06331767, 0.05584476, 0.03750531, 0.03367973, 0.01944214, 0.03336482, 0.05518437, 0.05087567, 0.03294829, 0.02953243, 0.01761078, 0.03185011, 0.05429935, 0.0512378, 0.03784959, 0.03235357, 0.02260642, 0.03546119, 0.06311826, 0.06278919, 0.04266904, 0.03288383, 0.02088614, 0.0347327, 0.06784023, 0.06084635, 0.04141904, 0.02789544, 0.01819951, 0.03460202, 0.06105757, 0.05543453, 0.03733451, 0.0280462, 0.02129718, 0.03444726, 0.05746999, 0.05543603, 0.04233599, 0.03086776, 0.02243352, 0.03778431, 0.05843483, 0.06061958, 0.04100301, 0.03336761, 0.02293773, 0.03506873, 0.06056621, 0.05991883, 0.04428995, 0.03188924, 0.02185504, 0.03471426, 0.06067913, 0.06056997, 0.04255471, 0.03034833, 0.01917025, 0.03363103, 0.05270236, 0.05722985, 0.04211202, 0.02918699, 0.01993049, 0.03038013, 0.04077516, 0.06010629, 0.03572338, 0.02754743, 0.01819255, 0.03222156, 0.05494241, 0.05912186, 0.04025951, 0.03098618, 0.02029497, 0.03716116, 0.06159288, 0.06586013, 0.04526801, 0.03224243, 0.02308082, 0.0365515, 0.05896036, 0.06353841, 0.04588611, 0.03337742, 0.02585435, 0.03923392, 0.06584796, 0.07011139, 0.04519699, 0.03403838, 0.02572595, 0.0384647, 0.06671758, 0.06862795, 0.04821384, 0.03638347, 0.02944772, 0.05221188, 0.08697324, 0.08816902, 0.06252551, 0.04474203, 0.05572635, 0.07424969, 0.10905902, 0.09172897, 0.07094087, 0.04046749, 0.03869596, 0.05334317, 0.07961404, 0.07675557, 0.05176531, 0.0429138, 0.03560483, 0.05222734, 0.08072992, 0.08413708, 0.05216822, 0.04098516, 0.02727875, 0.04749542, 0.07152253, 0.08190504, 0.05761921, 0.03677315, 0.03296962, 0.05041859, 0.06943895, 0.07895958, 0.04450985, 0.03866904, 0.02463665, 0.04475344, 0.07199492, 0.06520686, 0.03729877, 0.0350234, 0.01516096, 0.03841074, 0.0652687, 0.06040422, 0.04250922, 0.03675325, 0.01696262, 0.04075703, 0.06514382, 0.06045441, 0.04048454, 0.03796115, 0.01786358, 0.03861971, 0.06992545, 0.06572981, 0.04604376, 0.03841395, 0.01818195, 0.03893192, 0.06540567, 0.06144953, 0.0443914, 0.03572525, 0.01890314, 0.03467257, 0.06661752, 0.06175891, 0.0419302, 0.03857933, 0.02251763, 0.03623525, 0.06880647, 0.06495956, 0.0384895, 0.03643, 0.02021198, 0.03569501, 0.06745626, 0.06736007, 0.04654664, 0.03924928, 0.02235874, 0.04432818, 0.08676343, 0.07281344, 0.04378342, 0.03569737, 0.02265065, 0.03894694, 0.06635378, 0.07195765, 0.03930988, 0.03633263, 0.0228448, 0.04078134, 0.06757752, 0.07692182, 0.04807834, 0.03444467, 0.02250211, 0.03957784, 0.07975625, 0.07421971, 0.06126652, 0.04678727, 0.02656243, 0.04781505, 0.08541878, 0.09239262, 0.0646679, 0.05361706, 0.03123527, 0.05137934, 0.09418602, 0.00408499]
[truncated: 4,052,873 more chars]
