# Supplementary material for: Systematic contextual biases in SegmentNT potentially relevant to other nucleotide transformer models
Source: bioRxiv. 2026 May 4:2025.04.09.647946. Preprint. [Version 2] doi: 10.1101/2025.04.09.647946 (PMC13174627; doi:10.1101/2025.04.09.647946)
Supplement: Supplement 3 [file media-3.zip › Supplementary_data/segmentNT_additional_genes/pos/nav2-as5_pos1742.txt]

protein_coding_gene=[0.9841464, 0.9763314, 0.9755957, 0.970817, 0.9752211, 0.98140466, 0.9851798, 0.9822379, 0.9798836, 0.9780712, 0.9765129, 0.98391867, 0.98959213, 0.98287326, 0.9816256, 0.98060113, 0.9772045, 0.98458755, 0.9881771, 0.98120767, 0.9789846, 0.97424895, 0.9735023, 0.98441887, 0.9880002, 0.98011506, 0.97593886, 0.9771687, 0.9729369, 0.98488706, 0.9863667, 0.9811881, 0.9768231, 0.974466, 0.9710452, 0.98448354, 0.98584515, 0.98272383, 0.97746325, 0.9745574, 0.96692944, 0.9835885, 0.9881914, 0.9838546, 0.97868526, 0.98048097, 0.9725727, 0.98519874, 0.98948985, 0.9855794, 0.9818831, 0.9822945, 0.97701925, 0.9868444, 0.98883164, 0.9859513, 0.9817111, 0.98184365, 0.9773654, 0.98783755, 0.98805505, 0.9856294, 0.9820328, 0.9830015, 0.9790126, 0.98967755, 0.98778635, 0.9859476, 0.98136145, 0.9823619, 0.97839314, 0.9878202, 0.9881798, 0.9864341, 0.9830336, 0.98181367, 0.97886455, 0.98692614, 0.9868298, 0.9852324, 0.9821584, 0.98012906, 0.97583485, 0.9879923, 0.98575956, 0.98537874, 0.9822496, 0.9815266, 0.9759183, 0.98895, 0.9865294, 0.986768, 0.98317313, 0.98392236, 0.97701365, 0.99014366, 0.98678786, 0.9876416, 0.98479605, 0.9839311, 0.9785271, 0.99061465, 0.9881047, 0.9862549, 0.9841643, 0.9821202, 0.97813535, 0.99030006, 0.9880378, 0.98699105, 0.98517734, 0.98347986, 0.97911674, 0.9909977, 0.98792785, 0.9882166, 0.9852838, 0.9856224, 0.980624, 0.99040645, 0.98789805, 0.9880897, 0.9857867, 0.9859918, 0.98165303, 0.9910183, 0.98798347, 0.9881173, 0.9865686, 0.9876286, 0.9813473, 0.99130625, 0.9890148, 0.9884405, 0.98704636, 0.989363, 0.9841485, 0.9916003, 0.9888165, 0.9886081, 0.98801106, 0.98895186, 0.98314124, 0.99136835, 0.98904806, 0.9875602, 0.98870033, 0.9870546, 0.9818367, 0.992077, 0.9887812, 0.987531, 0.9883116, 0.9858617, 0.9812755, 0.99158925, 0.9885428, 0.98700607, 0.9880278, 0.98697734, 0.9833315, 0.99290586, 0.98872954, 0.9883413, 0.9886878, 0.9879589, 0.9834626, 0.9924109, 0.9884454, 0.9886376, 0.9882116, 0.98633087, 0.9823726, 0.99205446, 0.9883393, 0.98955876, 0.98886466, 0.98240066, 0.97701186, 0.9907342, 0.98680323, 0.98825115, 0.987882, 0.98139167, 0.97764266, 0.99201024, 0.9879716, 0.98882246, 0.9869517, 0.98177785, 0.9768564, 0.99076205, 0.98883164, 0.989833, 0.9860642, 0.98272026, 0.9766533, 0.99226743, 0.9889802, 0.9896131, 0.98756146, 0.9809207, 0.97082794, 0.9920026, 0.9894454, 0.98925763, 0.98853415, 0.98473144, 0.9816825, 0.9932021, 0.9893742, 0.9906549, 0.9908022, 0.985299, 0.9790216, 0.99319273, 0.9880822, 0.98879737, 0.99021477, 0.98533, 0.9809971, 0.9933137, 0.9882273, 0.98956466, 0.99053323, 0.98385775, 0.9798868, 0.9938525, 0.98761404, 0.9889902, 0.99104625, 0.98359054, 0.98239994, 0.9934915, 0.98649913, 0.9882129, 0.99214315, 0.98329175, 0.97978985, 0.9910909, 0.9866387, 0.98718387, 0.99126786, 0.98509496, 0.9819647, 0.9919451, 0.9882025, 0.98918986, 0.9920804, 0.98507625, 0.9805517, 0.99231756, 0.98747116, 0.9879056, 0.991843, 0.98512924, 0.98368984, 0.99324256, 0.98876685, 0.9873142, 0.9927528, 0.9853817, 0.98244494, 0.9930559, 0.9891166, 0.9863597, 0.99200565, 0.98470104, 0.9821292, 0.9924953, 0.9883582, 0.985742, 0.9919636, 0.9845344, 0.98065805, 0.99259466, 0.98822325, 0.98705715, 0.9908456, 0.9860649, 0.9834174, 0.9930983, 0.98968166, 0.9886164, 0.9925338, 0.9862085, 0.9845338, 0.9938943, 0.9899059, 0.98808867, 0.992384, 0.98660034, 0.98524135, 0.99366874, 0.9896046, 0.98733467, 0.99351704, 0.9866517, 0.9843366, 0.99300945, 0.98961264, 0.98709464, 0.99417907, 0.9882608, 0.9880007, 0.99420846, 0.990437, 0.98877895, 0.9945176, 0.9887185, 0.98674726, 0.9940401, 0.99054986, 0.9885162, 0.99422234, 0.9878322, 0.98574185, 0.99437946, 0.9900183, 0.9874599, 0.994001, 0.98700637, 0.9848024, 0.99364835, 0.9904396, 0.9880286, 0.99457705, 0.98897856, 0.9885222, 0.9941309, 0.9916692, 0.9905273, 0.9950321, 0.98962444, 0.98788923, 0.99454826, 0.9915884, 0.9911772, 0.9948429, 0.9910042, 0.9887726, 0.9947547, 0.99196213, 0.9915569, 0.9952298, 0.9907658, 0.98754007, 0.99444497, 0.9920359, 0.99191815, 0.99500185, 0.99110025, 0.9886747, 0.9944701, 0.9927584, 0.99190253, 0.99479264, 0.9910006, 0.9875661, 0.9946013, 0.99218845, 0.99165934, 0.994707, 0.9910682, 0.98776704, 0.99494344, 0.99229395, 0.9914792, 0.994488, 0.98996186, 0.9864727, 0.9946348, 0.99225515, 0.9911319, 0.99459755, 0.9910717, 0.9885078, 0.99506783, 0.99323374, 0.99247545, 0.994955, 0.9911279, 0.98754203, 0.9948171, 0.992098, 0.99168175, 0.99453706, 0.9910495, 0.9871029, 0.994751, 0.99223375, 0.99182326, 0.99449956, 0.9907539, 0.9871513, 0.99448895, 0.9922972, 0.99214536, 0.994663, 0.99192566, 0.9898084, 0.99524456, 0.9933757, 0.99340194, 0.9953293, 0.9923949, 0.9895925, 0.9954366, 0.99327326, 0.9933177, 0.9952298, 0.9926566, 0.98918873, 0.99536866, 0.9925, 0.99199265, 0.99470687, 0.9905681, 0.98702925, 0.9945024, 0.9923212, 0.9916922, 0.99459416, 0.9913903, 0.9893701, 0.9949262, 0.9926889, 0.99262005, 0.9948088, 0.99174845, 0.98861444, 0.9947812, 0.99214864, 0.9927336, 0.99440205, 0.9914348, 0.987293, 0.99464446, 0.99170846, 0.9924224, 0.9940705, 0.99018437, 0.98640186, 0.9944605, 0.9921028, 0.99239236, 0.99437934, 0.9911505, 0.98868525, 0.99490637, 0.9926386, 0.9935967, 0.9951533, 0.9916786, 0.9883137, 0.99496776, 0.9925655, 0.99361396, 0.99519175, 0.99174774, 0.9880945, 0.9952819, 0.9924331, 0.993153, 0.9948802, 0.9912833, 0.98732436, 0.9947695, 0.9922766, 0.9935403, 0.9948258, 0.9921793, 0.989762, 0.99558413, 0.9930648, 0.9942249, 0.9949421, 0.99229586, 0.9893895, 0.9954376, 0.9931785, 0.9939786, 0.99494106, 0.9927717, 0.9891003, 0.9954674, 0.993075, 0.993555, 0.9951024, 0.992436, 0.98829263, 0.99507916, 0.9934576, 0.99329257, 0.9954744, 0.9931804, 0.99045604, 0.99548197, 0.9937544, 0.9938878, 0.9955218, 0.99316496, 0.9895897, 0.9953122, 0.99344593, 0.9937769, 0.99531496, 0.9928381, 0.9893014, 0.9955813, 0.9935203, 0.9938053, 0.99497586, 0.9925289, 0.98861164, 0.9954242, 0.99353594, 0.99360764, 0.9950515, 0.9929802, 0.99056894, 0.995654, 0.9935661, 0.99424285, 0.99534744, 0.99262697, 0.9894483, 0.99542266, 0.9931585, 0.993978, 0.99501824, 0.9924828, 0.9885893, 0.9953736, 0.99315673, 0.99374425, 0.9948856, 0.9920622, 0.9877637, 0.99501646, 0.9933723, 0.9937066, 0.995086, 0.99314237, 0.99027765, 0.99544203, 0.99377596, 0.99456173, 0.9953023, 0.99282867, 0.9894315, 0.99534565, 0.9931598, 0.99422705, 0.9949804, 0.9930696, 0.988971, 0.9955656, 0.99347454, 0.9942097, 0.99486035, 0.9925478, 0.9886553, 0.99553216, 0.9940985, 0.99440855, 0.9954199, 0.99359065, 0.99104345, 0.99596715, 0.99456453, 0.99494165, 0.99548966, 0.9936555, 0.9903175, 0.9958223, 0.9942921, 0.99443805, 0.9952017, 0.99348384, 0.9897467, 0.99579525, 0.99363786, 0.99489325, 0.9951525, 0.9927617, 0.98953736, 0.9953376, 0.99395823, 0.99510986, 0.9952524, 0.99312735, 0.99093294, 0.9957575, 0.99426925, 0.9954392, 0.99547744, 0.993467, 0.99049956, 0.9955427, 0.9939247, 0.99507445, 0.99543566, 0.99379915, 0.9905453, 0.99577194, 0.99379516, 0.9944195, 0.99506253, 0.99294597, 0.9896831, 0.99553275, 0.9936328, 0.993716, 0.994797, 0.9935823, 0.9914346, 0.9957548, 0.9936135, 0.99381065, 0.9945017, 0.99306065, 0.9901659, 0.995795, 0.9931738, 0.9940514, 0.9948836, 0.9933444, 0.99000394, 0.9959133, 0.9932149, 0.9936283, 0.99471796, 0.99280703, 0.98936695, 0.9955508, 0.9933437, 0.9936434, 0.9953849, 0.99378324, 0.9913741, 0.9960232, 0.9938769, 0.9944234, 0.99560815, 0.99339855, 0.99061817, 0.99567145, 0.99327797, 0.9943485, 0.9955366, 0.9936882, 0.99033564, 0.9958541, 0.99311525, 0.9942207, 0.99539536, 0.9928751, 0.98932904, 0.9956178, 0.99314946, 0.99420184, 0.9956373, 0.99359375, 0.9908565, 0.9959014, 0.99334115, 0.99476737, 0.99548584, 0.9929737, 0.99004483, 0.9957834, 0.99249434, 0.99350405, 0.9947891, 0.9930615, 0.98931926, 0.9952796, 0.99275774, 0.99369085, 0.99495924, 0.9923264, 0.9885721, 0.9947931, 0.99320763, 0.9934958, 0.9951613, 0.993006, 0.9901434, 0.9954054, 0.99367344, 0.9939334, 0.9952122, 0.9930379, 0.9896568, 0.99542964, 0.99314475, 0.9940904, 0.9951047, 0.9934396, 0.98920226, 0.99561286, 0.99344265, 0.9943269, 0.9947438, 0.9930595, 0.9879061, 0.99547285, 0.99375886, 0.99405813, 0.99472624, 0.99319494, 0.99038833, 0.9956541, 0.9939302, 0.99405116, 0.99459827, 0.99281466, 0.98739594, 0.99524915, 0.9928925, 0.9935263, 0.9941144, 0.99327326, 0.9867448, 0.99517834, 0.99246794, 0.9932672, 0.9937937, 0.9924906, 0.9860606, 0.9951514, 0.9928774, 0.99294233, 0.9939895, 0.9931051, 0.9877638, 0.9956201, 0.99357456, 0.9934537, 0.994424, 0.99293596, 0.9873037, 0.9956405, 0.9929369, 0.99308044, 0.9942859, 0.9932314, 0.9870122, 0.9957117, 0.9931933, 0.9927977, 0.9939681, 0.9929134, 0.9862173, 0.9952807, 0.99319285, 0.99260724, 0.99382997, 0.9933088, 0.9871251, 0.9957288, 0.99373806, 0.9934185, 0.99371016, 0.99378383, 0.9874608, 0.9953519, 0.99321294, 0.9926307, 0.99264884, 0.9939754, 0.9872643, 0.9951076, 0.99323446, 0.9911032, 0.9936805, 0.99359137, 0.98687935, 0.99484855, 0.9939422, 0.9913659, 0.9927972, 0.9943601, 0.9907262, 0.99576306, 0.99506557, 0.9937475, 0.9944176, 0.9946143, 0.9903287, 0.9956641, 0.9945908, 0.99334687, 0.9939107, 0.99467504, 0.99022025, 0.99550736, 0.99466395, 0.99296933, 0.9941765, 0.99430037, 0.9893305, 0.9948588, 0.99491465, 0.9924326, 0.99405926, 0.9946464, 0.9908639, 0.995065, 0.99526334, 0.993562, 0.99428725, 0.99492383, 0.9906376, 0.99479467, 0.9948035, 0.99315155, 0.993966, 0.9949662, 0.9905789, 0.9950284, 0.99490887, 0.99265236, 0.9936907, 0.9941507, 0.9886008, 0.9944906, 0.9950181, 0.99254125, 0.99361306, 0.9947398, 0.99074596, 0.9953968, 0.9955805, 0.9932065, 0.9932835, 0.9944761, 0.99045163, 0.9950504, 0.9951548, 0.9925546, 0.9935509, 0.9943942, 0.99042565, 0.99544567, 0.99520665, 0.9924097, 0.99345547, 0.99403656, 0.9896172, 0.995099, 0.9954034, 0.9925491, 0.9940924, 0.9945545, 0.99145037, 0.9955857, 0.9955562, 0.99363214, 0.9946829, 0.99454105, 0.9911686, 0.99525374, 0.99519944, 0.99346274, 0.99444556, 0.9946526, 0.9903847, 0.99544984, 0.99519, 0.9928006, 0.99437344, 0.99387604, 0.9890086, 0.99474937, 0.9953943, 0.9918012, 0.9944546, 0.9944745, 0.9904886, 0.99546707, 0.9958883, 0.9929518, 0.9950275, 0.9944483, 0.990475, 0.9954086, 0.9956195, 0.9928317, 0.9946019, 0.99457514, 0.99047416, 0.9955342, 0.9956925, 0.9926081, 0.99459225, 0.9939794, 0.98973984, 0.99481326, 0.99579614, 0.9923264, 0.9944776, 0.9945138, 0.9908537, 0.99564785, 0.99619186, 0.99320143, 0.9947472, 0.99464214, 0.99033654, 0.99556714, 0.9956796, 0.99286944, 0.99462795, 0.99480516, 0.9900127, 0.99562466, 0.9957176, 0.9929341, 0.9947202, 0.99437046, 0.9892609, 0.9952536, 0.99592376, 0.99257636, 0.9946952, 0.99494696, 0.9911902, 0.99571157, 0.9962943, 0.9933681, 0.99497104, 0.99463373, 0.9904496, 0.9955441, 0.9959183, 0.9932933, 0.99478674, 0.9947082, 0.99120414, 0.9957847, 0.99583083, 0.9930052, 0.99460167, 0.9946355, 0.99002564, 0.9953749, 0.9957703, 0.9920351, 0.99425274, 0.995008, 0.9915047, 0.9959948, 0.9963067, 0.9932334, 0.99439925, 0.9951283, 0.9910703, 0.99578804, 0.99596655, 0.9935368, 0.9945303, 0.9953186, 0.99120486, 0.9961028, 0.99572, 0.9932053, 0.9943163, 0.99477106, 0.99020225, 0.995606, 0.9959312, 0.99261147, 0.99439734, 0.995295, 0.9916638, 0.9960208, 0.9961042, 0.9929517, 0.99467564, 0.99524987, 0.9918115, 0.99599314, 0.99566376, 0.9930988, 0.99455464, 0.99539125, 0.99169695, 0.9960899, 0.99572575, 0.9927051, 0.99411327, 0.9949249, 0.9906544, 0.99578154, 0.99588436, 0.9924103, 0.99428123, 0.9954661, 0.9924642, 0.99625516, 0.9963899, 0.99313724, 0.99437624, 0.9954419, 0.9922977, 0.99611306, 0.99597114, 0.9927241, 0.9943896, 0.99557894, 0.9920266, 0.9961992, 0.9958977, 0.99249977, 0.9942559, 0.9949578, 0.9909415, 0.995773, 0.9959911, 0.99262214, 0.99448186, 0.9955174, 0.9920746, 0.99616027, 0.9962284, 0.9930453, 0.9945531, 0.99551004, 0.9917156, 0.9960143, 0.9958026, 0.99279743, 0.99432075, 0.9956111, 0.99184203, 0.99619836, 0.99583036, 0.9925184, 0.99471915, 0.9951808, 0.9906405, 0.9958295, 0.9958646, 0.99205506, 0.9947037, 0.99554753, 0.99207, 0.9962108, 0.9960752, 0.9929518, 0.994921, 0.9953915, 0.9920425, 0.9959034, 0.9954264, 0.99291587, 0.9942709, 0.99524903, 0.9920587, 0.99603075, 0.99574995, 0.99261695, 0.9944722, 0.9946144, 0.9906747, 0.9954947, 0.9958371, 0.99225265, 0.99448836, 0.99506485, 0.9918933, 0.9960828, 0.99610955, 0.99325526, 0.994606, 0.9949981, 0.9915713, 0.99589276, 0.9957231, 0.99295115, 0.99423707, 0.9949277, 0.9916261, 0.9961029, 0.9957964, 0.9927982, 0.9941495, 0.9938758, 0.99033844, 0.995729, 0.9958465, 0.9924104, 0.9944041, 0.99487084, 0.99203414, 0.99599683, 0.99585646, 0.99334526, 0.9947214, 0.99491394, 0.99125075, 0.99595815, 0.99564344, 0.99335057, 0.99435717, 0.99496233, 0.99113864, 0.9960419, 0.9953925, 0.99318814, 0.99407756, 0.9943006, 0.9902222, 0.9956564, 0.9956766, 0.99251866, 0.99428254, 0.99482423, 0.99143934, 0.9961224, 0.9960951, 0.99302316, 0.99430907, 0.9947413, 0.99089915, 0.9959267, 0.9958312, 0.9926757, 0.994255, 0.99484855, 0.99071795, 0.99622875, 0.99557966, 0.99231994, 0.9942709, 0.9941652, 0.98958933, 0.9958561, 0.99555635, 0.9920517, 0.9946001, 0.99508387, 0.9915179, 0.9962213, 0.99577653, 0.9927192, 0.9946195, 0.99505615, 0.9911813, 0.99611247, 0.9955213, 0.992183, 0.99458057, 0.9948554, 0.991188, 0.9963161, 0.9955824, 0.9921326, 0.99425226, 0.9941586, 0.99012405, 0.9958786, 0.9957074, 0.99178797, 0.99420846, 0.99470407, 0.99167144, 0.99627423, 0.99596715, 0.9925571, 0.9944271, 0.9946659, 0.99147063, 0.996127, 0.99552023, 0.9925088, 0.9940805, 0.9947036, 0.99138266, 0.9962477, 0.9953363, 0.99237335, 0.99419147, 0.9940601, 0.9902021, 0.9958686, 0.9955889, 0.99135137, 0.99424577, 0.99463284, 0.99160826, 0.9962406, 0.9958305, 0.9917936, 0.99432015, 0.99449295, 0.99160403, 0.99602306, 0.99549884, 0.99133605, 0.99414307, 0.99467915, 0.9915583, 0.9962361, 0.99555945, 0.990368, 0.9940754, 0.99418366, 0.9900484, 0.9958658, 0.9955396, 0.98990506, 0.9940274, 0.99494934, 0.9918145, 0.99635595, 0.9959299, 0.99095297, 0.99419075, 0.99475217, 0.9912833, 0.99623823, 0.9955289, 0.9905545, 0.99402606, 0.994827, 0.9913474, 0.996498, 0.9956618, 0.9905297, 0.9941135, 0.9941461, 0.99011284, 0.99615955, 0.99572074, 0.9906686, 0.9942385, 0.99478215, 0.9919498, 0.9964761, 0.9959682, 0.9914267, 0.9938863, 0.9947851, 0.9917495, 0.99638045, 0.9957502, 0.9918206, 0.99323565, 0.99472773, 0.9918954, 0.99637985, 0.99555, 0.9919669, 0.9940291, 0.9941333, 0.9904052, 0.99596995, 0.9957253, 0.9916154, 0.9942011, 0.9947241, 0.9917356, 0.99641174, 0.99594975, 0.99295384, 0.9941158, 0.99430186, 0.9912254, 0.9962155, 0.9956105, 0.9926715, 0.99386376, 0.99434406, 0.9912209, 0.99632674, 0.9956926, 0.992671, 0.9941654, 0.99431086, 0.9905742, 0.9959389, 0.9957901, 0.9918847, 0.9940297, 0.99473023, 0.991633, 0.996314, 0.996006, 0.99255836, 0.9942355, 0.9946442, 0.9912367, 0.9960466, 0.99569607, 0.9924007, 0.9940672, 0.99475664, 0.99081296, 0.99604493, 0.99559194, 0.9921158, 0.99395967, 0.99429363, 0.9897994, 0.99565, 0.99567974, 0.9919063, 0.9940287, 0.9949106, 0.99145013, 0.99611616, 0.99611884, 0.9925976, 0.99415046, 0.9948136, 0.9909539, 0.99606484, 0.995837, 0.99372685, 0.99468225, 0.99470013, 0.9903709, 0.9956178, 0.9957341, 0.9927253, 0.99394375, 0.9940835, 0.9893923, 0.9949511, 0.99566627, 0.99117625, 0.9936322, 0.99455994, 0.99025434, 0.9954432, 0.99575347, 0.9922395, 0.9934497, 0.994011, 0.9902794, 0.9951284, 0.99518895, 0.9919435, 0.9939037, 0.9941938, 0.9906974, 0.99548256, 0.99529546, 0.9917346, 0.9933883, 0.9939901, 0.990234, 0.99560636, 0.99560285, 0.9913761, 0.9933396, 0.99466795, 0.991514, 0.99590695, 0.9958917, 0.99191016, 0.99324787, 0.9945426, 0.9910428, 0.99589515, 0.99552, 0.9913352, 0.99295396, 0.9946859, 0.9910094, 0.9961567, 0.9953364, 0.9910326, 0.99319226, 0.99410534, 0.98965424, 0.995755, 0.9952861, 0.99052143, 0.9932172, 0.99444723, 0.99065584, 0.99596167, 0.9956244, 0.9912498, 0.9933391, 0.99437225, 0.99022996, 0.9957822, 0.995256, 0.99103844, 0.99321836, 0.9945133, 0.9903568, 0.9960322, 0.9952695, 0.99128425, 0.9931798, 0.9938414, 0.98928994, 0.99565053, 0.99532413, 0.9907465, 0.99320567, 0.9946768, 0.9908127, 0.9958845, 0.99554634, 0.9918738, 0.99338734, 0.9944891, 0.9899891, 0.9956333, 0.99510264, 0.99126786, 0.99360454, 0.9947214, 0.9903312, 0.9956985, 0.995218, 0.9911088, 0.9937145, 0.99425566, 0.98941004, 0.9952412, 0.9952908, 0.9912108, 0.9934777, 0.994676, 0.99093765, 0.9954459, 0.9956874, 0.99191624, 0.9935688, 0.994366, 0.990132, 0.9952971, 0.99561644, 0.99194324, 0.9931732, 0.99465454, 0.9901312, 0.9950388, 0.9953253, 0.9910856, 0.9932028, 0.99403256, 0.9884774, 0.9941519, 0.9956105, 0.99109954, 0.9939335, 0.9944577, 0.99028254, 0.9945486, 0.99587417, 0.99139214, 0.9932213, 0.99419844, 0.99001527, 0.99449486, 0.99572134, 0.9909724, 0.99287415, 0.9943573, 0.9901618, 0.99456173, 0.99520475, 0.9911691, 0.9930118, 0.9940122, 0.9894928, 0.99430907, 0.9953898, 0.9897543, 0.9926278, 0.9944393, 0.9906426, 0.99458975, 0.99545056, 0.99107814, 0.992615, 0.9942678, 0.9888516, 0.9942372, 0.9949585, 0.9901356, 0.99231756, 0.9945979, 0.9888455, 0.99444264, 0.99485034, 0.98954916, 0.9925794, 0.9940391, 0.98692477, 0.99420136, 0.99509275, 0.9900759, 0.9925289, 0.9946675, 0.9883718, 0.9946777, 0.99524075, 0.9907127, 0.9926126, 0.9940647, 0.98818797, 0.9947859, 0.9948553, 0.99115074, 0.9930072, 0.9943851, 0.9880431, 0.99544734, 0.99507856, 0.9915609, 0.99279624, 0.9939831, 0.9871321, 0.99414307, 0.99483395, 0.9895285, 0.9920494, 0.9938897, 0.9893847, 0.9944808, 0.99504375, 0.9894208, 0.9914061, 0.9933484, 0.988776, 0.99435586, 0.9947131, 0.9887727, 0.99088943, 0.9934209, 0.9887277, 0.9947643, 0.9944834, 0.98928905, 0.99091315, 0.9930535, 0.9874614, 0.9942537, 0.99453366, 0.9882123, 0.99066496, 0.9936406, 0.98914367, 0.9946972, 0.9947088, 0.98956865, 0.99030745, 0.9929229, 0.9885223, 0.99450016, 0.9943726, 0.9878686, 0.9899406, 0.9927101, 0.9884117, 0.99478495, 0.9945168, 0.9887094, 0.9892474, 0.99183184, 0.9866577, 0.99431294, 0.99436635, 0.9881572, 0.98867667, 0.99240446, 0.9889332, 0.9946548, 0.9947504, 0.98963565, 0.9886284, 0.9926339, 0.98798275, 0.9945315, 0.9943587, 0.9881968, 0.9872257, 0.9926117, 0.9881275, 0.9948599, 0.99427515, 0.9881223, 0.9857079, 0.9919304, 0.98627657, 0.99427503, 0.99429893, 0.987268, 0.98732424, 0.9922888, 0.98822546, 0.9946911, 0.9946936, 0.9878466, 0.98897934, 0.9929796, 0.9877487, 0.9947011, 0.994522, 0.98814976, 0.98936975, 0.9927406, 0.9877681, 0.9949722, 0.9945668, 0.9878108, 0.98889846, 0.9921664, 0.98623914, 0.9943759, 0.99462646, 0.98723835, 0.98906124, 0.99317145, 0.98812103, 0.99496067, 0.99504703, 0.9886798, 0.98880476, 0.99293727, 0.9873656, 0.9948502, 0.9945636, 0.9876874, 0.9887804, 0.9931531, 0.98734874, 0.9949492, 0.9944814, 0.9881048, 0.9887477, 0.9924317, 0.9863092, 0.9944292, 0.99454576, 0.98743176, 0.989073, 0.99319977, 0.98826325, 0.9949925, 0.99492323, 0.98862773, 0.98931223, 0.9928623, 0.98762214, 0.9947313, 0.9945292, 0.9877158, 0.98939127, 0.9931125, 0.9878605, 0.9950827, 0.9945202, 0.98813397, 0.9894293, 0.99212295, 0.98635244, 0.99446595, 0.99451053, 0.9873355, 0.9890721, 0.99249154, 0.98782253, 0.99492383, 0.99485165, 0.988213, 0.9888093, 0.9924264, 0.98729354, 0.994686, 0.9944558, 0.9875322, 0.9887199, 0.9924716, 0.98753774, 0.99496716, 0.99451464, 0.9876831, 0.98872733, 0.9919435, 0.9860345, 0.9944998, 0.9945275, 0.9871445, 0.9891254, 0.992766, 0.98815674, 0.995054, 0.9949038, 0.9880849, 0.98894465, 0.9922662, 0.98719525, 0.9948748, 0.99461263, 0.9877582, 0.988897, 0.9925619, 0.9873947, 0.9950172, 0.99474496, 0.9874193, 0.9897956, 0.9922966, 0.9862708, 0.99437034, 0.9949917, 0.98704517, 0.9894868, 0.9932274, 0.9887997, 0.99500537, 0.9954535, 0.9880918, 0.98987263, 0.99320024, 0.9888494, 0.99471974, 0.9948861, 0.98775685, 0.9895082, 0.9935654, 0.9888616, 0.995126, 0.9947517, 0.9874292, 0.9885669, 0.99239033, 0.98694927, 0.994267, 0.9946715, 0.9868019, 0.9894718, 0.99338174, 0.98887736, 0.9949543, 0.99456114, 0.98758787, 0.9895613, 0.993371, 0.98789436, 0.9947071, 0.9939476, 0.98674667, 0.99010545, 0.99308515, 0.98782974, 0.9952748, 0.9935282, 0.986188, 0.99037933, 0.99244577, 0.9855959, 0.9947606, 0.9935223, 0.9855952, 0.99115473, 0.9930218, 0.9863988, 0.99530596, 0.994263, 0.9875159, 0.9915587, 0.9933163, 0.9851446, 0.99504584, 0.99393034, 0.9870396, 0.99150896, 0.99363035, 0.9853623, 0.9953282, 0.99403405, 0.98678774, 0.9913255, 0.99306023, 0.9833994, 0.9946378, 0.9940864, 0.9865117, 0.9917681, 0.99389535, 0.98615354, 0.9951828, 0.9946241, 0.987667, 0.99157625, 0.99364895, 0.9852007, 0.9949307, 0.9941918, 0.9871768, 0.9917318, 0.9939415, 0.9857505, 0.9952069, 0.9943035, 0.9871114, 0.99155575, 0.9932208, 0.98397005, 0.9946203, 0.9942325, 0.9868747, 0.9918749, 0.99385697, 0.9863408, 0.9951874, 0.99459743, 0.9877802, 0.99147886, 0.9936998, 0.9857496, 0.9949425, 0.9939761, 0.98808134, 0.991867, 0.99394315, 0.9865386, 0.99528563, 0.9939502, 0.9876775, 0.9915242, 0.9934012, 0.98474807, 0.99464345, 0.9935548, 0.9868616, 0.9920993, 0.9939871, 0.9871875, 0.99528104, 0.99420255, 0.9879232, 0.9918488, 0.99375063, 0.986021, 0.9950604, 0.9934462, 0.9874958, 0.991751, 0.99393976, 0.98644996, 0.995414, 0.9934831, 0.98719585, 0.9913356, 0.9932234, 0.98419166, 0.99479026, 0.99341315, 0.98672915, 0.99152094, 0.99385226, 0.9867236, 0.9954015, 0.9938488, 0.98808295, 0.99150556, 0.9935561, 0.98603183, 0.9951631, 0.99335784, 0.9874746, 0.99125814, 0.9937237, 0.9863109, 0.9954446, 0.9932642, 0.98751926, 0.99094033, 0.9931096, 0.9846572, 0.9949609, 0.99319094, 0.98711175, 0.9915461, 0.9939871, 0.98742247, 0.99554765, 0.99392515, 0.98864704, 0.9915302, 0.9938235, 0.98694974, 0.9952723, 0.99363726, 0.98855245, 0.99170357, 0.99397177, 0.9872528, 0.99555945, 0.99366105, 0.9882757, 0.99148905, 0.99336314, 0.9855518, 0.99504256, 0.9935921, 0.98785084, 0.99185514, 0.99404997, 0.9880333, 0.9956065, 0.99415904, 0.98885775, 0.9918717, 0.9937239, 0.9873947, 0.9953949, 0.9938414, 0.98845357, 0.9918085, 0.9939019, 0.98770696, 0.99565786, 0.99382424, 0.98838276, 0.99153614, 0.9932759, 0.98586625, 0.99504423, 0.9936609, 0.98775744, 0.99184495, 0.9940631, 0.98811924, 0.9955682, 0.99427587, 0.9888439, 0.9917024, 0.9938892, 0.9874945, 0.9953102, 0.99382174, 0.9885887, 0.9917996, 0.9941135, 0.9878114, 0.995591, 0.9937901, 0.98853195, 0.99162394, 0.993543, 0.9861648, 0.9950191, 0.9937869, 0.9880288, 0.99193066, 0.9941736, 0.9883936, 0.9955017, 0.99428385, 0.98909163, 0.99184096, 0.9939062, 0.98783195, 0.9952807, 0.99381644, 0.98865753, 0.99176884, 0.9941216, 0.98803186, 0.9955364, 0.9937935, 0.9886651, 0.99172527, 0.9934917, 0.9864822, 0.9949643, 0.9936509, 0.9879255, 0.9920414, 0.99421716, 0.98872876, 0.9954809, 0.9941336, 0.98896337, 0.9917989, 0.9938506, 0.9879401, 0.99523664, 0.99369353, 0.9885494, 0.99175054, 0.9940764, 0.9883189, 0.99561733, 0.9936713, 0.9885433, 0.9916248, 0.99341464, 0.98645806, 0.99505186, 0.9936067, 0.98803884, 0.99201113, 0.99417263, 0.9884759, 0.9955628, 0.99411404, 0.989151, 0.9918241, 0.99386364, 0.98772913, 0.99532837, 0.99357784, 0.9887185, 0.9918488, 0.99407804, 0.98804516, 0.9955598, 0.9935183, 0.98877174, 0.9916688, 0.99339676, 0.98637074, 0.9950762, 0.99353594, 0.98832417, 0.991959, 0.9940297, 0.9884773, 0.995561, 0.9940303, 0.9894147, 0.99178505, 0.99371547, 0.9879815, 0.99529606, 0.9934237, 0.9890541, 0.9917903, 0.99395496, 0.98817366, 0.99550474, 0.9933744, 0.9890132, 0.99167883, 0.99335134, 0.9863674, 0.9949179, 0.9932156, 0.98850036, 0.99192554, 0.9940905, 0.9882975, 0.99545735, 0.99377644, 0.9894621, 0.99167776, 0.9937099, 0.98757476, 0.9951816, 0.9933342, 0.98877746, 0.9915977, 0.993828, 0.98787314, 0.9955155, 0.993403, 0.9888214, 0.99158525, 0.99315804, 0.9862453, 0.994946, 0.99311537, 0.9881102, 0.9921346, 0.9939112, 0.9883146, 0.9954311, 0.99361706, 0.9890954, 0.99199253, 0.993561, 0.98765796, 0.99516547, 0.9931063, 0.98847455, 0.99186254, 0.99366564, 0.98783267, 0.9954002, 0.99320716, 0.9884703, 0.99177474, 0.99306715, 0.9859379, 0.99476314, 0.9932492, 0.9878998, 0.9921206, 0.99378407, 0.98810124, 0.99530405, 0.9936953, 0.98883784, 0.9919441, 0.9935075, 0.98742884, 0.99507606, 0.99316615, 0.9884891, 0.99204415, 0.9937592, 0.98792654, 0.9953838, 0.99325657, 0.98854595, 0.99184847, 0.9930768, 0.9863175, 0.99484044, 0.99327147, 0.98802125, 0.99209213, 0.9937564, 0.9884492, 0.9953461, 0.9938635, 0.98902345, 0.99206525, 0.9934742, 0.9877565, 0.9950983, 0.9934384, 0.98882395, 0.9922937, 0.9938725, 0.9886052, 0.9954081, 0.99374086, 0.9891461, 0.9922478, 0.99322456, 0.9871065, 0.9948338, 0.9937266, 0.98866874, 0.99258715, 0.9939499, 0.98932636, 0.99536735, 0.99431133, 0.98965573, 0.99257725, 0.9937264, 0.9886862, 0.99506193, 0.9937603, 0.98927945, 0.99258196, 0.9939194, 0.98877585, 0.99534374, 0.99372923, 0.9892462, 0.99246794, 0.9932794, 0.98740685, 0.9948934, 0.9938287, 0.9888073, 0.99294806, 0.99397427, 0.9892508, 0.99541426, 0.99425346, 0.9896535, 0.9927695, 0.993684, 0.9887489, 0.99525636, 0.9938886, 0.9891557, 0.9929062, 0.9939563, 0.98896664, 0.9955585, 0.994015, 0.98928845, 0.9927504, 0.9933401, 0.98765415, 0.9950612, 0.99397224, 0.98872644, 0.99295276, 0.99404305, 0.98944, 0.9955188, 0.99431026, 0.9896691, 0.9926744, 0.99373674, 0.98883456, 0.9952234, 0.9938174, 0.9891639, 0.99264365, 0.993944, 0.9889242, 0.9955124, 0.9938495, 0.98917425, 0.99251187, 0.9933041, 0.9874429, 0.99499714, 0.9938664, 0.98873097, 0.9928818, 0.99402994, 0.9894189, 0.9955089, 0.9943819, 0.9898118, 0.99280083, 0.99381065, 0.9889761, 0.99531776, 0.99393386, 0.98928124, 0.9927348, 0.99396235, 0.98918337, 0.99553937, 0.99392915, 0.98921716, 0.99243134, 0.9933511, 0.9875552, 0.9949649, 0.99385226, 0.98873574, 0.99278307, 0.99408, 0.98950773, 0.9954783, 0.9944016, 0.9896702, 0.9926569, 0.9938204, 0.98880494, 0.99523336, 0.9938838, 0.9892592, 0.99267346, 0.9940356, 0.9891516, 0.9955105, 0.9939563, 0.9892594, 0.99252504, 0.9934138, 0.9876215, 0.99498886, 0.99390346, 0.9888609, 0.99276155, 0.994109, 0.98949754, 0.99546105, 0.9943375, 0.98970115, 0.9926998, 0.99381036, 0.9888997, 0.9952201, 0.9938093, 0.98922956, 0.99272037, 0.99400556, 0.9889671, 0.99543893, 0.9938705, 0.9892056, 0.9924959, 0.9933696, 0.9876195, 0.994886, 0.9939447, 0.98884517, 0.99298894, 0.9941553, 0.989627, 0.99543905, 0.9944075, 0.98980606, 0.99268275, 0.99382174, 0.98897076, 0.99521905, 0.9938798, 0.98915523, 0.99256635, 0.9939848, 0.9891711, 0.9955024, 0.9938629, 0.98908395, 0.9923745, 0.993361, 0.9876062, 0.9949454, 0.9938687, 0.9886983, 0.992728, 0.99402857, 0.98950225, 0.9954659, 0.99436766, 0.9896394, 0.9925397, 0.9937383, 0.98904854, 0.99520946, 0.99385095, 0.98927575, 0.992591, 0.99385977, 0.98915696, 0.99545807, 0.99394065, 0.98927873, 0.9924056, 0.99325514, 0.98776996, 0.99490947, 0.9938838, 0.98884404, 0.9927534, 0.9938931, 0.9896339, 0.995406, 0.9943923, 0.98976225, 0.9926225, 0.9936319, 0.98902124, 0.9951928, 0.993889, 0.98938227, 0.9925788, 0.99387616, 0.98917925, 0.9954198, 0.99399954, 0.989364, 0.9922643, 0.993255, 0.98769313, 0.9948995, 0.99397033, 0.98877233, 0.9927844, 0.9939912, 0.98960996, 0.9954627, 0.9945056, 0.9896909, 0.9925713, 0.9936591, 0.9889198, 0.9951716, 0.9941058, 0.9891348, 0.9922444, 0.9938016, 0.9891116, 0.9954771, 0.9940952, 0.9889619, 0.99202114, 0.9930789, 0.98746705, 0.99483556, 0.993892, 0.98852473, 0.99254924, 0.9938826, 0.9896367, 0.9954354, 0.9945129, 0.9894656, 0.9924015, 0.99361587, 0.9889014, 0.99510914, 0.993968, 0.98899287, 0.9922557, 0.99372107, 0.98885834, 0.9953003, 0.99397516, 0.98887575, 0.99211675, 0.9930676, 0.9876522, 0.9948241, 0.99384224, 0.9887504, 0.9926817, 0.9939143, 0.98964524, 0.99538046, 0.9944247, 0.9895823, 0.9922167, 0.99360055, 0.9889831, 0.99512285, 0.9939421, 0.9891651, 0.9923712, 0.99381113, 0.98924994, 0.9953806, 0.9939615, 0.98918253, 0.9922086, 0.9931151, 0.98757344, 0.9947523, 0.9938421, 0.98849535, 0.9924427, 0.9937151, 0.98941916, 0.9952246, 0.99428964, 0.9894628, 0.9921576, 0.99333256, 0.98864627, 0.994974, 0.9937436, 0.98892653, 0.9922885, 0.9936492, 0.9889876, 0.99527264, 0.99385226, 0.98884165, 0.9921089, 0.99311745, 0.98743165, 0.99469876, 0.993891, 0.9882267, 0.99239564, 0.99390334, 0.98937374, 0.99527705, 0.99432594, 0.98931086, 0.9921634, 0.99359643, 0.988806, 0.99504316, 0.9938412, 0.9888399, 0.9921949, 0.9937533, 0.9889215, 0.9952649, 0.9938692, 0.9886736, 0.9921476, 0.9930622, 0.9873679, 0.9946664, 0.99368, 0.9881881, 0.99255544, 0.9937942, 0.98933524, 0.9952618, 0.9943264, 0.9892887, 0.99226755, 0.99345535, 0.9888932, 0.9950133, 0.9937351, 0.9886177, 0.9921898, 0.9936228, 0.9890343, 0.9952192, 0.9937819, 0.98860836, 0.99211216, 0.9929724, 0.98732996, 0.9946306, 0.9937159, 0.9880454, 0.9925483, 0.9937685, 0.9894504, 0.99518967, 0.9942334, 0.9890984, 0.9924213, 0.9934776, 0.9888678, 0.9949663, 0.99371576, 0.98857075, 0.9924123, 0.99367374, 0.98896897, 0.99520147, 0.9937497, 0.9885655, 0.9923786, 0.99310243, 0.9874012, 0.9946505, 0.9937357, 0.98814875, 0.9928976, 0.99381, 0.98945963, 0.99522024, 0.9941939, 0.98921436, 0.9927309, 0.99349856, 0.9889148, 0.99498236, 0.99372274, 0.9888016, 0.99275476, 0.9936917, 0.98913157, 0.99522674, 0.9937923, 0.98883367, 0.9925707, 0.9929609, 0.9876319, 0.9946768, 0.993694, 0.9883336, 0.9928992, 0.99363387, 0.98968047, 0.9952502, 0.9942506, 0.9894482, 0.99267733, 0.9932115, 0.9889876, 0.99496865, 0.99371827, 0.98888296, 0.9927926, 0.99359703, 0.98912793, 0.995217, 0.9936959, 0.98883635, 0.99257624, 0.9930125, 0.9877076, 0.9946794, 0.99374866, 0.9882494, 0.9928913, 0.9937058, 0.9895315, 0.99525744, 0.9942454, 0.98931015, 0.9925869, 0.9935997, 0.98904127, 0.99507666, 0.9937295, 0.9870487, 0.9917048, 0.9938634, 0.9879566, 0.99501604, 0.9937393, 0.9865837, 0.9912471, 0.9931166, 0.9868221, 0.9943966, 0.99382454, 0.9867679, 0.9920141, 0.99398863, 0.9886938, 0.99496347, 0.99433994, 0.98756635, 0.9916951, 0.99375546, 0.9881345, 0.99472785, 0.9937854, 0.9870711, 0.99186665, 0.99413574, 0.9889815, 0.9951979, 0.99392664, 0.9879462, 0.99171776, 0.9935296, 0.98708093, 0.9945196, 0.99391925, 0.98734665, 0.99193305, 0.9940847, 0.98899245, 0.99508, 0.99429315, 0.98838645, 0.99169064, 0.9936941, 0.98835343, 0.99473506, 0.9937347, 0.9876674, 0.9919083, 0.9941123, 0.98875576, 0.9949636, 0.9937299, 0.9880613, 0.9918207, 0.99343526, 0.98753774, 0.9945638, 0.9937943, 0.9875107, 0.99212694, 0.994062, 0.9894656, 0.9950735, 0.9942684, 0.9887217, 0.99185985, 0.99382055, 0.9887848, 0.9947898, 0.993743, 0.9880228, 0.99216676, 0.9940852, 0.98923993, 0.9950545, 0.9938169, 0.9881764, 0.99197453, 0.99343663, 0.9874877, 0.99445385, 0.9938542, 0.98760533, 0.99208224, 0.9941261, 0.9891376, 0.9950463, 0.99429977, 0.9885662, 0.9918758, 0.99379337, 0.98873436, 0.9947983, 0.9938978, 0.98819506, 0.99205506, 0.994103, 0.98911977, 0.9950696, 0.99391687, 0.98828983, 0.991835, 0.993497, 0.987628, 0.9945149, 0.99393964, 0.9877686, 0.99221545, 0.994183, 0.9894685, 0.99512106, 0.99445003, 0.9888699, 0.99196154, 0.9938057, 0.9884886, 0.9948396, 0.99388534, 0.98857176, 0.9919578, 0.99403465, 0.988787, 0.99510074, 0.9939311, 0.9884962, 0.99182796, 0.99337727, 0.9872114, 0.99451536, 0.99390686, 0.9878764, 0.9921834, 0.9940975, 0.9889619, 0.99508893, 0.9943727, 0.9888254, 0.9919532, 0.9937656, 0.9883034, 0.9948313, 0.99384975, 0.9882377, 0.9920412, 0.99391806, 0.98874366, 0.9949996, 0.99386376, 0.9882604, 0.9919803, 0.99331975, 0.98731387, 0.9944324, 0.9938275, 0.9878956, 0.99230397, 0.99408215, 0.98918825, 0.99500513, 0.9943105, 0.98896617, 0.99204904, 0.9936947, 0.98841643, 0.9947063, 0.9937186, 0.9883232, 0.99205047, 0.9938629, 0.98871183, 0.99498683, 0.9937872, 0.9883664, 0.99191827, 0.9932054, 0.9871646, 0.9944222, 0.99376535, 0.9878006, 0.99226207, 0.9939492, 0.9890638, 0.9949778, 0.9942765, 0.9888636, 0.9919646, 0.9936347, 0.9882781, 0.9946775, 0.99376076, 0.98836434, 0.99210525, 0.993877, 0.98865813, 0.994946, 0.99375314, 0.9883702, 0.9919195, 0.99328905, 0.9871568, 0.9943871, 0.9937802, 0.98802537, 0.9923844, 0.9940515, 0.9890744, 0.99495393, 0.9942401, 0.9889178, 0.9921067, 0.993715, 0.98839754, 0.9946425, 0.9937127, 0.98841184, 0.992136, 0.9939056, 0.9887473, 0.99493575, 0.99379134, 0.9885132, 0.99206346, 0.9933094, 0.98728704, 0.99437875, 0.99381113, 0.9879473, 0.9924277, 0.9939846, 0.9891768, 0.9949096, 0.9942718, 0.9889165, 0.9921822, 0.99363047, 0.9884198, 0.99459827, 0.9937114, 0.98852706, 0.9921726, 0.9938659, 0.9888467, 0.9949378, 0.99374425, 0.98854417, 0.9920936, 0.993258, 0.9873097, 0.99440736, 0.9937245, 0.9880905, 0.9924924, 0.9939634, 0.98910517, 0.994953, 0.9941923, 0.98895395, 0.99217826, 0.99363565, 0.98838335, 0.99464875, 0.9936573, 0.98845005, 0.992241, 0.99387413, 0.9887826, 0.9949105, 0.99370354, 0.9885577, 0.9920699, 0.99328786, 0.9873553, 0.9944188, 0.9937318, 0.9880749, 0.99246395, 0.9940275, 0.98918045, 0.994968, 0.9941845, 0.9890349, 0.9921876, 0.99367857, 0.9884496, 0.99466723, 0.99363667, 0.9884284, 0.99220556, 0.99391615, 0.9888355, 0.99492717, 0.99366117, 0.98846614, 0.9920358, 0.99328935, 0.9874263, 0.9943942, 0.9936591, 0.98798335, 0.9924012, 0.9940401, 0.9893308, 0.99493235, 0.9941449, 0.988981, 0.99216956, 0.99373955, 0.9886143, 0.99466133, 0.993654, 0.98846495, 0.9921658, 0.9939499, 0.9888926, 0.9949006, 0.9936894, 0.9884056, 0.9920225, 0.9933229, 0.987307, 0.9943639, 0.9937278, 0.9878511, 0.99232835, 0.9940064, 0.9891951, 0.99490875, 0.9942202, 0.9887921, 0.9921233, 0.99372095, 0.9884644, 0.9946275, 0.99369377, 0.988246, 0.99211144, 0.99393773, 0.9886834, 0.9948797, 0.9936898, 0.98829776, 0.99194664, 0.99334455, 0.98724556, 0.9943539, 0.99366283, 0.98799264, 0.99233925, 0.994049, 0.98922336, 0.99491274, 0.9941441, 0.98894906, 0.99207824, 0.99373335, 0.9885393, 0.994629, 0.993612, 0.9884615, 0.99208355, 0.9939719, 0.9889263, 0.9949524, 0.99366295, 0.98834115, 0.99184763, 0.99331856, 0.98730403, 0.9943766, 0.9936261, 0.9878585, 0.9922231, 0.99406433, 0.98923725, 0.994959, 0.99413764, 0.9888425, 0.9919491, 0.993744, 0.98854756, 0.9946459, 0.99361634, 0.98839134, 0.9919741, 0.99395525, 0.98891246, 0.9949432, 0.9936376, 0.98835725, 0.9918711, 0.99335444, 0.9874229, 0.9944003, 0.9936414, 0.9879302, 0.9921652, 0.99408436, 0.98933035, 0.9949577, 0.9941092, 0.98886263, 0.9919516, 0.9937382, 0.98855805, 0.99464494, 0.9936214, 0.9883966, 0.991995, 0.9939594, 0.98899615, 0.9949354, 0.9936924, 0.988368, 0.99186677, 0.9933429, 0.9874833, 0.9944089, 0.9937435, 0.98803073, 0.99232084, 0.99407744, 0.9893211, 0.99495536, 0.99419194, 0.98894006, 0.9919958, 0.99373287, 0.9885742, 0.99463093, 0.9936773, 0.9884504, 0.9921306, 0.993929, 0.98888916, 0.9948475, 0.9936456, 0.98843503, 0.991947, 0.99329054, 0.98739487, 0.9943345, 0.9937052, 0.9879425, 0.99233234, 0.99406177, 0.9893089, 0.99490696, 0.9941724, 0.988976, 0.99210745, 0.99375147, 0.98857725, 0.9946162, 0.99365956, 0.9885561, 0.9921644, 0.9939579, 0.98892665, 0.99487084, 0.9937067, 0.9885768, 0.99196106, 0.99336195, 0.9873275, 0.99432486, 0.99370754, 0.9881975, 0.9923506, 0.994115, 0.989248, 0.99489516, 0.994195, 0.9891859, 0.9920294, 0.99382526, 0.9885942, 0.9946254, 0.9937491, 0.9888052, 0.9921183, 0.99404657, 0.9890154, 0.9948954, 0.993769, 0.98880625, 0.9919242, 0.99338514, 0.98746055, 0.99435776, 0.99372804, 0.9883841, 0.9923138, 0.99414754, 0.9893156, 0.9948807, 0.9942332, 0.98931235, 0.99197376, 0.9937795, 0.98863167, 0.994609, 0.9937306, 0.9887792, 0.99207157, 0.99402875, 0.98902553, 0.994886, 0.9938455, 0.9887084, 0.9919917, 0.9934585, 0.9876029, 0.99436706, 0.9938356, 0.98830926, 0.99237156, 0.9940905, 0.989608, 0.99492574, 0.99439925, 0.98925674, 0.9920453, 0.99379903, 0.98898137, 0.99474484, 0.9939352, 0.98903954, 0.99213296, 0.9942671, 0.98937935, 0.9952029, 0.9939786, 0.9891454, 0.99203944, 0.99378633, 0.98790514, 0.99463034, 0.9939892, 0.98868215, 0.9924759, 0.99446774, 0.98978037, 0.9951633, 0.9944867, 0.9895753, 0.9922936, 0.9941229, 0.98897624, 0.99494505, 0.99391115, 0.98909456, 0.99227554, 0.99434596, 0.9893712, 0.9951343, 0.9939089, 0.9892124, 0.99222296, 0.9937232, 0.9878235, 0.9945624, 0.99383223, 0.98861104, 0.99242085, 0.9944077, 0.98963124, 0.99510264, 0.9943805, 0.9894797, 0.99220556, 0.9941145, 0.98892015, 0.9947883, 0.9938613, 0.9888925, 0.99204916, 0.99423707, 0.98913914, 0.99499226, 0.99385965, 0.98897237, 0.9917767, 0.99364233, 0.98764926, 0.99442786, 0.9939953, 0.98849314, 0.99232835, 0.99435115, 0.98957133, 0.9949708, 0.9944181, 0.98942614, 0.9920763, 0.994, 0.98887503, 0.99459636, 0.9938567, 0.9889893, 0.9921036, 0.99419737, 0.9891305, 0.9949111, 0.99386364, 0.98907626, 0.9919768, 0.9936241, 0.9875473, 0.99426097, 0.993888, 0.9887355, 0.9923387, 0.9943203, 0.98946875, 0.9947825, 0.99431837, 0.98960215, 0.9921389, 0.99394715, 0.98880565, 0.99446005, 0.99378747, 0.9891535, 0.9920886, 0.9941326, 0.9891723, 0.9947944, 0.9938093, 0.98915756, 0.99200153, 0.9935855, 0.98771185, 0.9941983, 0.9937877, 0.98873794, 0.9923602, 0.9943021, 0.989691, 0.9947727, 0.9942711, 0.9896926, 0.992096, 0.9939826, 0.98900384, 0.99448884, 0.9937503, 0.98919255, 0.99213624, 0.9941594, 0.9894482, 0.9947476, 0.9937662, 0.98924506, 0.9920139, 0.99358916, 0.98783535, 0.994242, 0.9938256, 0.98883283, 0.99242455, 0.99431556, 0.9896304, 0.99482757, 0.9942834, 0.9896861, 0.99219114, 0.9939826, 0.9890217, 0.9945077, 0.9937558, 0.9891724, 0.9921942, 0.9941425, 0.9893316, 0.994787, 0.9937604, 0.98921704, 0.99206984, 0.9935182, 0.9879611, 0.9942061, 0.9938076, 0.98883736, 0.99241674, 0.994256, 0.98981667, 0.99478376, 0.9943075, 0.9897531, 0.99222445, 0.9939666, 0.9891051, 0.9944809, 0.9938203, 0.9893226, 0.99224937, 0.99418604, 0.98939264, 0.994753, 0.99381065, 0.989339, 0.9921062, 0.99360776, 0.9879475, 0.994214, 0.99385554, 0.9889501, 0.992473, 0.9943111, 0.989824, 0.9947963, 0.994337, 0.98984843, 0.99213296, 0.99402463, 0.9891824, 0.9944674, 0.99383247, 0.9893239, 0.9921193, 0.9941782, 0.9894713, 0.9947429, 0.99387366, 0.98930806, 0.9919545, 0.99356294, 0.9880001, 0.9941672, 0.9938526, 0.98896104, 0.99239856, 0.99426144, 0.98982096, 0.9947617, 0.994329, 0.9898378, 0.9921968, 0.9939759, 0.98918134, 0.9944799, 0.9938129, 0.9894672, 0.99217093, 0.99419796, 0.9895975, 0.9947718, 0.9938348, 0.9894886, 0.9920791, 0.99366343, 0.98814464, 0.9941917, 0.9938681, 0.9891051, 0.99250096, 0.99435306, 0.9899564, 0.99476045, 0.9943169, 0.98995674, 0.99222976, 0.99400216, 0.9892815, 0.994509, 0.99386376, 0.98958594, 0.99230045, 0.99422127, 0.9896261, 0.9948323, 0.99382514, 0.989369, 0.9920427, 0.99363965, 0.9881985, 0.99428254, 0.9939222, 0.9889481, 0.99237275, 0.99433535, 0.98997474, 0.9948431, 0.994356, 0.9899336, 0.99216837, 0.99405247, 0.9891968, 0.9944341, 0.99372333, 0.989486, 0.99216086, 0.9942658, 0.98948836, 0.9947306, 0.9938023, 0.98953223, 0.9919659, 0.9936993, 0.98782396, 0.9941222, 0.99382234, 0.9891284, 0.99241453, 0.99433315, 0.9897917, 0.9948376, 0.99430084, 0.9899452, 0.9922186, 0.9940659, 0.9892531, 0.9945632, 0.9938161, 0.98958755, 0.992163, 0.9942295, 0.9895635, 0.99483013, 0.99388355, 0.9897037, 0.992074, 0.9936741, 0.9882543, 0.9943634, 0.9939476, 0.98935854, 0.99242496, 0.99435717, 0.9900795, 0.9949531, 0.9944143, 0.9902082, 0.99215734, 0.994056, 0.9894546, 0.9947011, 0.99395245, 0.9896746, 0.9920643, 0.9942427, 0.9897097, 0.9949431, 0.9939632, 0.98977065, 0.991945, 0.9937151, 0.98839194, 0.99440515, 0.9940083, 0.9894132, 0.9923489, 0.99438983, 0.99015266, 0.9949479, 0.99443793, 0.99023825, 0.99205786, 0.99408746, 0.9894237, 0.994677, 0.99393594, 0.9898192, 0.99212146, 0.9943029, 0.9896986, 0.9949296, 0.9939681, 0.9898155, 0.99199307, 0.99373084, 0.9883068, 0.9944214, 0.9939621, 0.9894439, 0.99231297, 0.994396, 0.99003255, 0.99496704, 0.994444, 0.9902462, 0.9920615, 0.9941046, 0.9893769, 0.99468225, 0.99395484, 0.9898385, 0.9920236, 0.9943098, 0.98973155, 0.99497646, 0.99395114, 0.98989004, 0.99203485, 0.9938254, 0.9883835, 0.99445313, 0.9940092, 0.98946023, 0.99234515, 0.99440914, 0.9901599, 0.9949747, 0.9944621, 0.9902892, 0.9920534, 0.99413645, 0.98950887, 0.9947331, 0.99397165, 0.9898363, 0.9919823, 0.99432653, 0.9898341, 0.99504656, 0.9940183, 0.9899599, 0.9919458, 0.99374217, 0.9883748, 0.99455595, 0.9940882, 0.9894651, 0.9921942, 0.99441177, 0.99017316, 0.9950776, 0.9945444, 0.9902705, 0.99192023, 0.9941076, 0.9895028, 0.9947734, 0.9940097, 0.989789, 0.99187946, 0.99427253, 0.989789, 0.9950534, 0.9940191, 0.98981214, 0.9917292, 0.99375194, 0.98846567, 0.99457115, 0.99406916, 0.9893259, 0.9920243, 0.99439347, 0.9902329, 0.99509966, 0.99451935, 0.99017346, 0.99187243, 0.99405515, 0.9895309, 0.9948167, 0.99398404, 0.9897311, 0.991818, 0.9942401, 0.9897155, 0.9950644, 0.99400747, 0.9896595, 0.99169314, 0.99363977, 0.98834884, 0.99452466, 0.9940495, 0.9892715, 0.992172, 0.994321, 0.9901702, 0.99504554, 0.99448234, 0.990103, 0.9918515, 0.99401426, 0.9895062, 0.9947393, 0.99398, 0.98968047, 0.9918323, 0.9941957, 0.98971844, 0.99503183, 0.994039, 0.98966265, 0.9916877, 0.99362034, 0.98829496, 0.994517, 0.99403065, 0.9892214, 0.9920975, 0.9943005, 0.9900654, 0.9950395, 0.99447554, 0.9901452, 0.99187124, 0.9939562, 0.98933303, 0.9947452, 0.9939647, 0.9896807, 0.9918757, 0.9941723, 0.98967755, 0.99501044, 0.99396753, 0.98960507, 0.99177766, 0.9936003, 0.9881855, 0.9944609, 0.9940065, 0.98924285, 0.99207205, 0.9942473, 0.9900227, 0.9950191, 0.99447304, 0.99004596, 0.99184567, 0.9939992, 0.9892574, 0.9947071, 0.9940069, 0.9896596, 0.99182725, 0.994184, 0.98950934, 0.99492043, 0.99403256, 0.9896562, 0.9917385, 0.993623, 0.9880199, 0.99440217, 0.99404866, 0.98916644, 0.99211484, 0.9942735, 0.9898831, 0.99491614, 0.9944939, 0.9900142, 0.99176556, 0.9939721, 0.9892328, 0.99462396, 0.99395376, 0.9895271, 0.9917434, 0.99419534, 0.989503, 0.99493057, 0.99402374, 0.9895613, 0.9915913, 0.9935923, 0.98801, 0.9944106, 0.99404365, 0.9891656, 0.991967, 0.9943278, 0.9898369, 0.99495155, 0.99452657, 0.9900479, 0.9917344, 0.99400723, 0.98922753, 0.9946777, 0.99407625, 0.98959863, 0.9916443, 0.9941982, 0.9895656, 0.9949374, 0.9940583, 0.9895842, 0.9916018, 0.9936619, 0.9881273, 0.9944222, 0.9941373, 0.989189, 0.9919339, 0.99433243, 0.9899233, 0.99495006, 0.9945842, 0.9900843, 0.99174637, 0.99404186, 0.98930514, 0.99469036, 0.99407214, 0.98959833, 0.991695, 0.9941594, 0.9895566, 0.99495226, 0.9940442, 0.9896289, 0.9916524, 0.99360293, 0.98818797, 0.99436367, 0.99409133, 0.98917854, 0.99205196, 0.99425405, 0.9899817, 0.994889, 0.9945044, 0.9899953, 0.99181294, 0.9939727, 0.98929244, 0.994586, 0.99401546, 0.9895744, 0.99177635, 0.9941839, 0.9896253, 0.9948777, 0.9940573, 0.98962295, 0.99168277, 0.99362236, 0.9882222, 0.9943179, 0.994046, 0.98916817, 0.9920438, 0.9942922, 0.98995733, 0.99485517, 0.9944827, 0.9899649, 0.9918071, 0.99401677, 0.98936874, 0.99453825, 0.9939837, 0.98956025, 0.9917894, 0.994164, 0.9895781, 0.99481267, 0.9940084, 0.9895785, 0.991835, 0.9937178, 0.9882946, 0.99433315, 0.9940786, 0.98923737, 0.9922652, 0.99430484, 0.99013644, 0.99492633, 0.99454707, 0.9900391, 0.99192226, 0.9940019, 0.9893702, 0.99463826, 0.9939999, 0.9894907, 0.9918481, 0.99415684, 0.989576, 0.994949, 0.99401665, 0.9895477, 0.99182653, 0.993642, 0.98830044, 0.99435115, 0.99403924, 0.9892075, 0.9921256, 0.99433243, 0.9899689, 0.9949048, 0.99448484, 0.99002194, 0.9918383, 0.993955, 0.98915184, 0.9945859, 0.9939302, 0.9895527, 0.99188507, 0.9941434, 0.98948437, 0.99481267, 0.9939024, 0.989461, 0.9918656, 0.9936235, 0.9881147, 0.994333, 0.99396247, 0.9891579, 0.9922227, 0.9942386, 0.9899005, 0.9948363, 0.9943791, 0.98994386, 0.99187595, 0.99391973, 0.9893491, 0.9945755, 0.99393666, 0.98947245, 0.9919184, 0.99413306, 0.9896862, 0.99482954, 0.9939508, 0.9894937, 0.9918995, 0.9936062, 0.9882061, 0.99427444, 0.99397755, 0.9890693, 0.9923122, 0.9942835, 0.98997235, 0.99479395, 0.9944398, 0.9899706, 0.992074, 0.9939516, 0.9893335, 0.9945579, 0.99400735, 0.9896611, 0.99206644, 0.99413717, 0.9896575, 0.99479604, 0.9939814, 0.9896926, 0.99186105, 0.9935296, 0.98829573, 0.99426526, 0.9940408, 0.98918974, 0.9922236, 0.994204, 0.9900085, 0.99479735, 0.9945175, 0.99005336, 0.99195707, 0.9939079, 0.9893336, 0.994525, 0.99401206, 0.9896652, 0.9919339, 0.994064, 0.98954856, 0.9948236, 0.9939846, 0.9895862, 0.99175066, 0.9935103, 0.98807144, 0.99426603, 0.994076, 0.9890627, 0.99213684, 0.99422234, 0.9900075, 0.9948677, 0.9945597, 0.99008036, 0.9919436, 0.9939678, 0.9893538, 0.9945774, 0.99402845, 0.98975337, 0.9920048, 0.9941426, 0.98962295, 0.9948471, 0.9940508, 0.98977506, 0.99192613, 0.9935961, 0.9882542, 0.9943362, 0.99409264, 0.98936325, 0.9923339, 0.994255, 0.99013036, 0.99487513, 0.9945947, 0.990301, 0.99210113, 0.9939462, 0.9894355, 0.9946095, 0.9940786, 0.98991674, 0.99201524, 0.99414164, 0.9897579, 0.9949024, 0.99406457, 0.9899254, 0.99193466, 0.9935288, 0.98827374, 0.9943538, 0.9940878, 0.9894684, 0.9923395, 0.994166, 0.9900412, 0.994909, 0.9945486, 0.990292, 0.9920591, 0.9938472, 0.9893847, 0.9945996, 0.9940263, 0.98982847, 0.9920224, 0.99401253, 0.9896904, 0.9948949, 0.99404705, 0.9898335, 0.99192274, 0.99348384, 0.98828727, 0.994339, 0.9940793, 0.9894001, 0.9922927, 0.9941812, 0.9901935, 0.99489874, 0.99455595, 0.9903217, 0.9920853, 0.99386823, 0.98949933, 0.99460566, 0.9940029, 0.98984164, 0.9920656, 0.99406034, 0.9897918, 0.99489903, 0.99401724, 0.98988205, 0.991947, 0.99348253, 0.9883486, 0.994345, 0.9940612, 0.9894042, 0.9922758, 0.99415624, 0.99008733, 0.9948973, 0.99453115, 0.99024457, 0.99207425, 0.99381834, 0.9894957, 0.9946472, 0.99406093, 0.98985463, 0.9920873, 0.99401945, 0.9897217, 0.99491465, 0.99405646, 0.9898559, 0.9919531, 0.99343526, 0.98822975, 0.99437517, 0.9940997, 0.989442, 0.9923012, 0.99412787, 0.99003255, 0.9949391, 0.9945866, 0.99029785, 0.9920655, 0.9938287, 0.98932403, 0.99465036, 0.99412173, 0.9898448, 0.99210197, 0.99402267, 0.9896025, 0.9948908, 0.9941208, 0.98983276, 0.99194133, 0.99345315, 0.98816967, 0.99432075, 0.9941632, 0.98941296, 0.99229586, 0.9941659, 0.9899768, 0.99489, 0.99463445, 0.99028105, 0.9920844, 0.99385035, 0.98931146, 0.99457276, 0.9941234, 0.98979086, 0.991983, 0.9940695, 0.98958653, 0.99485564, 0.99418956, 0.9898419, 0.9918322, 0.99347794, 0.9881634, 0.99429667, 0.9941736, 0.98943466, 0.9923001, 0.99419904, 0.9900945, 0.99484044, 0.9947275, 0.99033993, 0.9921319, 0.99393374, 0.9894554, 0.99457633, 0.9942731, 0.98996514, 0.9920378, 0.99415624, 0.9897759, 0.99488914, 0.99433243, 0.98998463, 0.9918182, 0.9935371, 0.9883908, 0.99433476, 0.99432874, 0.98938864, 0.99216264, 0.99423647, 0.9902698, 0.99494296, 0.99484265, 0.99031645, 0.9918691, 0.993902, 0.9895487, 0.9947058, 0.9943226, 0.9898397, 0.9918807, 0.9941479, 0.98979926, 0.99495286, 0.99431604, 0.98978466, 0.99164397, 0.9935394, 0.9883383, 0.99441737, 0.9943344, 0.98937, 0.99207765, 0.994269, 0.9901969, 0.99498284, 0.99481225, 0.9902329, 0.9918451, 0.99391156, 0.98950833, 0.99469626, 0.9942913, 0.98986816, 0.99176496, 0.99406, 0.9898046, 0.9949644, 0.9942748, 0.98992527, 0.9916971, 0.99345315, 0.9883211, 0.9944499, 0.9943362, 0.98977405, 0.9920888, 0.9942068, 0.9904655, 0.9950067, 0.99476045, 0.99050987, 0.991827, 0.9938745, 0.9897089, 0.99468744, 0.99430174, 0.9903865, 0.9918001, 0.99411535, 0.99036765, 0.99501604, 0.99432254, 0.9904399, 0.9915638, 0.9933957, 0.98891807, 0.9944248, 0.99434316, 0.9895237, 0.991919, 0.9940865, 0.9905573, 0.99500585, 0.99485976, 0.99035746, 0.9917596, 0.99387133, 0.9894057, 0.9946676, 0.99436504, 0.98981386, 0.991751, 0.994039, 0.989528, 0.99493885, 0.9943434, 0.98975325, 0.9917184, 0.99347407, 0.98804724, 0.99432135, 0.99431556, 0.989193, 0.9920723, 0.99413854, 0.9899554, 0.99495333, 0.99475664, 0.9900996, 0.9917305, 0.9938478, 0.98937047, 0.99465877, 0.99419725, 0.9895954, 0.99170613, 0.9939861, 0.98975164, 0.9949282, 0.9941881, 0.9896852, 0.9915462, 0.99340653, 0.9882807, 0.9943463, 0.99417603, 0.9891846, 0.99194336, 0.99410677, 0.99004924, 0.9949047, 0.99464625, 0.9900295, 0.991706, 0.99378926, 0.98928225, 0.99461055, 0.9941514, 0.9895584, 0.9917157, 0.9939918, 0.9895919, 0.9948875, 0.99413645, 0.989627, 0.9915378, 0.9934016, 0.9881748, 0.9943079, 0.9941513, 0.9893195, 0.9919354, 0.99409205, 0.9901099, 0.9948825, 0.99459046, 0.990288, 0.9916339, 0.99375135, 0.98932415, 0.99462926, 0.99418604, 0.9899734, 0.99167234, 0.9939983, 0.9895159, 0.9949052, 0.9942081, 0.9898761, 0.99149704, 0.99342275, 0.98791933, 0.9943434, 0.9942711, 0.98941344, 0.9918567, 0.9941275, 0.98987436, 0.9948875, 0.9946954, 0.99027306, 0.9916031, 0.99382293, 0.9891111, 0.99460626, 0.9941792, 0.9898441, 0.9915491, 0.99401486, 0.98941785, 0.99490935, 0.99426264, 0.9899183, 0.9914219, 0.993404, 0.9879311, 0.9943514, 0.9942695, 0.98951507, 0.99188226, 0.9941164, 0.98981386, 0.9949294, 0.99478203, 0.9903735, 0.99162185, 0.9938162, 0.98915, 0.99462515, 0.9942291, 0.9898724, 0.9916099, 0.99398816, 0.9894739, 0.9948824, 0.9942579, 0.98988193, 0.9914961, 0.9934307, 0.98798126, 0.9943164, 0.9942876, 0.98945844, 0.9918268, 0.9941243, 0.9898079, 0.99490815, 0.9947281, 0.99038637, 0.9915704, 0.99371403, 0.988906, 0.99445266, 0.99402666, 0.98952615, 0.9910923, 0.99388075, 0.98900795, 0.99477684, 0.99401027, 0.98969567, 0.9910075, 0.9932467, 0.9873813, 0.99416226, 0.9940734, 0.9891873, 0.9914762, 0.99397516, 0.98941237, 0.99476963, 0.9945539, 0.99006164, 0.9911561, 0.9936707, 0.98869354, 0.99447304, 0.9940165, 0.98964757, 0.9912374, 0.9938645, 0.98911536, 0.9947713, 0.99403316, 0.9895968, 0.9911021, 0.9932279, 0.9875453, 0.99414915, 0.9940263, 0.9891846, 0.99150616, 0.9938817, 0.9894209, 0.99475265, 0.9945187, 0.99016714, 0.99135536, 0.9935715, 0.98876756, 0.99451476, 0.9940334, 0.9897556, 0.9914808, 0.993825, 0.98921597, 0.99476904, 0.9940982, 0.9898503, 0.9914382, 0.99325377, 0.98773557, 0.9942098, 0.99413115, 0.9893907, 0.9918389, 0.99391794, 0.98964405, 0.99479926, 0.99460804, 0.99021614, 0.99158853, 0.99359435, 0.9889398, 0.99448967, 0.9940741, 0.98981535, 0.9916003, 0.9938558, 0.98932487, 0.99477917, 0.9940984, 0.9897809, 0.99145365, 0.99323714, 0.9877074, 0.99417543, 0.9941063, 0.9893282, 0.99181306, 0.99391663, 0.98963785, 0.994787, 0.99456346, 0.9902448, 0.99151963, 0.9936289, 0.9889914, 0.9945174, 0.99407816, 0.98987085, 0.99174374, 0.993902, 0.98944736, 0.99485564, 0.9941584, 0.9900246, 0.99167836, 0.99338406, 0.9880237, 0.9942976, 0.9942133, 0.9895034, 0.9920718, 0.994038, 0.9898378, 0.9948461, 0.9946406, 0.9903113, 0.99192154, 0.99371105, 0.9890939, 0.9945819, 0.994166, 0.98991853, 0.99197924, 0.99394363, 0.9895187, 0.9948755, 0.9941679, 0.9899129, 0.9918094, 0.9933743, 0.98800474, 0.9942869, 0.9942351, 0.9895012, 0.99225163, 0.9940695, 0.98992014, 0.99488455, 0.99471664, 0.990341, 0.9920527, 0.99378926, 0.98933923, 0.9946025, 0.9942315, 0.98990124, 0.9921456, 0.9939766, 0.9896735, 0.9948836, 0.99424106, 0.9900917, 0.9920076, 0.99337405, 0.9881989, 0.9943074, 0.9942835, 0.9895511, 0.9924108, 0.9940112, 0.989985, 0.9948841, 0.9946483, 0.99033946, 0.9921599, 0.9937132, 0.98928964, 0.994576, 0.994146, 0.98991257, 0.9921915, 0.9939456, 0.9897064, 0.99486446, 0.99418145, 0.98991, 0.9920495, 0.99334675, 0.98815256, 0.9942659, 0.9941987, 0.98939383, 0.99242043, 0.9940543, 0.98995847, 0.99482816, 0.9946542, 0.9903122, 0.99216086, 0.993718, 0.98933923, 0.99453944, 0.9941546, 0.9898991, 0.99211276, 0.99389064, 0.98959094, 0.9948189, 0.9941725, 0.9898589, 0.9919795, 0.9932789, 0.9880899, 0.99424046, 0.99418896, 0.98944235, 0.9923679, 0.99400485, 0.9899356, 0.99484855, 0.99465334, 0.99043745, 0.9923076, 0.9936928, 0.9890571, 0.9945408, 0.9942994, 0.9900508, 0.9921908, 0.99388015, 0.9894942, 0.99485767, 0.994255, 0.99004024, 0.9920174, 0.99339557, 0.98803616, 0.99430835, 0.99444723, 0.9896305, 0.99231595, 0.99404585, 0.99002767, 0.9948842, 0.9950179, 0.99073714, 0.99213094, 0.9937492, 0.9893997, 0.9946025, 0.99441373, 0.9900592, 0.99190885, 0.9939107, 0.98939997, 0.9949155, 0.99437356, 0.9900676, 0.9917834, 0.9932724, 0.9878464, 0.9943033, 0.9943398, 0.9895305, 0.9922065, 0.99398273, 0.9896904, 0.99486804, 0.9947418, 0.9903364, 0.9920317, 0.9936871, 0.9889781, 0.9946006, 0.9942701, 0.9898359, 0.991955, 0.9939083, 0.9892458, 0.99487406, 0.9942346, 0.9897634, 0.9918248, 0.99330914, 0.98764426, 0.994284, 0.99423885, 0.9892588, 0.99225926, 0.9940083, 0.989592, 0.99487615, 0.99468696, 0.99013984, 0.99201113, 0.99371237, 0.98900163, 0.9946, 0.9941724, 0.98975104, 0.9920189, 0.9939801, 0.9893937, 0.994949, 0.99421453, 0.9897771, 0.99185026, 0.9933556, 0.9878466, 0.9943674, 0.9941938, 0.989325, 0.99223644, 0.9940679, 0.98980635, 0.99494755, 0.99469155, 0.9902476, 0.992008, 0.9937761, 0.9891912, 0.99467456, 0.994204, 0.9897333, 0.9920236, 0.9939906, 0.9894755, 0.9949649, 0.99426407, 0.98981154, 0.9919539, 0.9933975, 0.98803383, 0.9943929, 0.9943296, 0.98939896, 0.99234647, 0.99408895, 0.9898903, 0.9949491, 0.9948194, 0.9902559, 0.99212015, 0.9937725, 0.9891465, 0.99465, 0.9942869, 0.9899294, 0.99214864, 0.99399614, 0.9894729, 0.9949396, 0.99429965, 0.98992854, 0.9920082, 0.99338067, 0.98786515, 0.9943495, 0.99432606, 0.98943245, 0.9923725, 0.99405646, 0.989734, 0.99494463, 0.9947942, 0.99033886, 0.992148, 0.99370944, 0.9891544, 0.99462163, 0.9942486, 0.9898551, 0.9921256, 0.9939403, 0.9894973, 0.99492586, 0.99427265, 0.98993, 0.99199533, 0.99334997, 0.9878594, 0.99432546, 0.99426866, 0.98933244, 0.99236697, 0.99402475, 0.9896735, 0.994917, 0.99476093, 0.99027437, 0.9921721, 0.9937173, 0.98900026, 0.9946538, 0.99430317, 0.9898712, 0.9921977, 0.9939287, 0.9893282, 0.994926, 0.99434865, 0.98980147, 0.9918624, 0.9933007, 0.9877073, 0.99431086, 0.99432826, 0.98925155, 0.9921212, 0.99397105, 0.98950714, 0.9948978, 0.99478614, 0.9901288, 0.99177426, 0.99364847, 0.9889347, 0.9945943, 0.99428034, 0.98971236, 0.9917864, 0.9938972, 0.98941517, 0.99493384, 0.9943034, 0.98979074, 0.9918029, 0.99330115, 0.987857, 0.9943812, 0.9943474, 0.98942786, 0.9921554, 0.9940165, 0.98967814, 0.99493575, 0.99478376, 0.9902283, 0.99194723, 0.99372876, 0.9890295, 0.9946542, 0.994327, 0.98979765, 0.9920638, 0.9939569, 0.9893957, 0.99492997, 0.9943516, 0.98988324, 0.9919449, 0.9933681, 0.98790586, 0.99437296, 0.99436104, 0.9894565, 0.99228245, 0.9940382, 0.9897299, 0.99494094, 0.99483806, 0.99031425, 0.99208087, 0.993751, 0.989071, 0.994653, 0.9943451, 0.9898962, 0.9920736, 0.9939713, 0.9894121, 0.9949444, 0.9943548, 0.9898857, 0.9919126, 0.9933902, 0.98789865, 0.99440044, 0.99440646, 0.9894419, 0.99233305, 0.9940653, 0.98977774, 0.99498826, 0.9948416, 0.99043316, 0.99208987, 0.9937632, 0.9890435, 0.99470484, 0.99436456, 0.99002284, 0.9921799, 0.99400496, 0.98946744, 0.99498403, 0.9943972, 0.99000156, 0.9920133, 0.9934456, 0.9881094, 0.9944425, 0.9944458, 0.98953104, 0.9924241, 0.9941046, 0.9898775, 0.9950016, 0.99489766, 0.99038273, 0.99222493, 0.99378926, 0.989263, 0.9947147, 0.99438983, 0.9899352, 0.9922301, 0.9940224, 0.98963785, 0.9950151, 0.99443567, 0.9899524, 0.99207664, 0.99345356, 0.9880975, 0.99444413, 0.99448425, 0.9894712, 0.99244446, 0.99410486, 0.9898886, 0.9949872, 0.9949203, 0.9903426, 0.9921715, 0.99377656, 0.9892341, 0.99469286, 0.9943911, 0.98993546, 0.99213856, 0.9939878, 0.98958385, 0.99500114, 0.9944201, 0.98996127, 0.99206114, 0.9934411, 0.9881158, 0.9944386, 0.9944832, 0.98948765, 0.9924718, 0.9941139, 0.9898695, 0.9949798, 0.99489176, 0.99035996, 0.9922679, 0.9938378, 0.98923886, 0.99470204, 0.99440986, 0.9899032, 0.9922668, 0.99403113, 0.98951155, 0.9949691, 0.9944447, 0.9899177, 0.99210066, 0.99345994, 0.9881004, 0.9944025, 0.9944541, 0.9894566, 0.99258316, 0.9941631, 0.98990464, 0.9949695, 0.9949275, 0.9903473, 0.9923866, 0.9938718, 0.98925626, 0.9947064, 0.9944207, 0.9900058, 0.99227804, 0.99403006, 0.989521, 0.9949595, 0.9944234, 0.9899592, 0.9921902, 0.9934842, 0.98792845, 0.99438083, 0.9944704, 0.9894999, 0.99256533, 0.9941765, 0.9897801, 0.9949002, 0.9948583, 0.9902817, 0.9923047, 0.99381375, 0.98896575, 0.9946161, 0.9943858, 0.9899166, 0.99230033, 0.99399275, 0.98917854, 0.99488145, 0.99435633, 0.9898301, 0.9920804, 0.99341136, 0.9877209, 0.99431753, 0.9943655, 0.9893869, 0.9924541, 0.99412405, 0.9895286, 0.99486864, 0.9947936, 0.9902935, 0.9922732, 0.9938332, 0.9888576, 0.9945677, 0.99431497, 0.9899684, 0.9923695, 0.9940758, 0.98932755, 0.99488634, 0.9942697, 0.98987645, 0.99210805, 0.99341315, 0.9876624, 0.99425465, 0.99432737, 0.9894192, 0.9925289, 0.994104, 0.9895611, 0.9948177, 0.99476516, 0.9902165, 0.99221206, 0.9937225, 0.98884434, 0.994518, 0.99423826, 0.98971355, 0.9922339, 0.99393713, 0.9892489, 0.9948565, 0.9942657, 0.9896595, 0.99192226, 0.9934134, 0.9877553, 0.9942755, 0.9942735, 0.98923886, 0.99233353, 0.9940825, 0.98960835, 0.99477214, 0.99472326, 0.9901419, 0.9920919, 0.99373853, 0.988825, 0.99449813, 0.9941981, 0.98982996, 0.9922122, 0.99395245, 0.9892707, 0.9947653, 0.99422574, 0.9899011, 0.99209154, 0.9933888, 0.9877126, 0.99426085, 0.99426395, 0.9894783, 0.99256694, 0.99412304, 0.9895952, 0.9948384, 0.9946749, 0.99039, 0.99221486, 0.9937866, 0.9889214, 0.99455154, 0.99417555, 0.99003464, 0.9923103, 0.99396586, 0.9891775, 0.9948507, 0.9942327, 0.9899266, 0.99214315, 0.99337643, 0.98772657, 0.99424046, 0.9942712, 0.9895858, 0.9925558, 0.99411947, 0.9895599, 0.9948306, 0.99467, 0.99038076, 0.99223644, 0.99379724, 0.98895407, 0.9945668, 0.9941976, 0.99005556, 0.99236745, 0.99401075, 0.98934805, 0.99485517, 0.99422306, 0.9901008, 0.99228156, 0.9934041, 0.9877095, 0.99434453, 0.99433714, 0.9897323, 0.99266773, 0.99409366, 0.9894834, 0.9948743, 0.9947694, 0.99058074, 0.9924285, 0.99379605, 0.98882407, 0.99457043, 0.99424344, 0.99019194, 0.9923804, 0.99398977, 0.9892833, 0.99487734, 0.9942583, 0.99019045, 0.9922557, 0.99340945, 0.9877642, 0.9942861, 0.99430484, 0.98978114, 0.99267864, 0.9941308, 0.9895823, 0.9948349, 0.9947554, 0.99049807, 0.99241745, 0.9937976, 0.9888549, 0.99453574, 0.9942624, 0.99011725, 0.99248403, 0.99404186, 0.989205, 0.99485457, 0.9942929, 0.99010557, 0.99232745, 0.9934603, 0.9876483, 0.994287, 0.994328, 0.9897144, 0.99272376, 0.99414045, 0.98943466, 0.9948305, 0.9947531, 0.99040645, 0.99239224, 0.993793, 0.98868996, 0.9945214, 0.9942432, 0.98998415, 0.99247867, 0.9940291, 0.98921365, 0.9948325, 0.99431247, 0.98990273, 0.9922448, 0.99345785, 0.98759556, 0.99423426, 0.99433786, 0.9893203, 0.99255, 0.9941519, 0.9894203, 0.9947831, 0.99471384, 0.98993814, 0.99237204, 0.9938209, 0.98872596, 0.99449414, 0.9942426, 0.98956597, 0.9924017, 0.99403465, 0.98912454, 0.99478275, 0.9942202, 0.98966354, 0.9922902, 0.9935063, 0.98780334, 0.99423647, 0.9943074, 0.9893367, 0.9927568, 0.99419147, 0.9895896, 0.99483544, 0.9947622, 0.99024385, 0.99240386, 0.9938402, 0.98883075, 0.9945334, 0.99427044, 0.9898509, 0.99239576, 0.9940547, 0.98916173, 0.99481034, 0.9942822, 0.98976725, 0.99228024, 0.99351853, 0.98765266, 0.99423933, 0.99431825, 0.98931175, 0.992618, 0.994104, 0.98951006, 0.99476314, 0.99476916, 0.99025446, 0.9924513, 0.99382067, 0.98892576, 0.9945216, 0.9943712, 0.9901367, 0.99265647, 0.99407566, 0.9892497, 0.99479914, 0.99432206, 0.989967, 0.99244285, 0.9934847, 0.9876917, 0.99424285, 0.9943503, 0.98943067, 0.9927537, 0.994142, 0.9895766, 0.9948189, 0.99479395, 0.9902931, 0.9925938, 0.99383587, 0.9889815, 0.9945415, 0.9943079, 0.9897932, 0.9925138, 0.9939691, 0.9893204, 0.99483746, 0.9943099, 0.98986024, 0.9923976, 0.99337256, 0.98779047, 0.9942764, 0.99424475, 0.9894469, 0.9926421, 0.99405587, 0.98966324, 0.99484265, 0.9947476, 0.99018437, 0.99247944, 0.9936819, 0.98886395, 0.99448776, 0.99415386, 0.98965514, 0.9922333, 0.9937882, 0.9892531, 0.99481565, 0.99416685, 0.9897307, 0.99223584, 0.9932155, 0.98776567, 0.9942173, 0.9941918, 0.989354, 0.99250305, 0.99387413, 0.98966074, 0.9948469, 0.99467564, 0.99018973, 0.9922707, 0.9935468, 0.9890531, 0.9945144, 0.9941056, 0.9897244, 0.9923833, 0.99374855, 0.98942226, 0.99481916, 0.99423355, 0.98992914, 0.992338, 0.9931907, 0.9880735, 0.99422437, 0.9943204, 0.9895717, 0.9927731, 0.9938746, 0.98984236, 0.9947761, 0.9947525, 0.9904433, 0.99250436, 0.9935229, 0.9890926, 0.9945063, 0.99421436, 0.9900407, 0.99250966, 0.99375355, 0.989447, 0.99481976, 0.994265, 0.99007636, 0.99244976, 0.9931606, 0.9879798, 0.9942148, 0.9943132, 0.98959446, 0.99284464, 0.9938846, 0.9898212, 0.9947718, 0.99473697, 0.9904169, 0.9925835, 0.9935573, 0.9890493, 0.9944604, 0.99417555, 0.9900238, 0.99246746, 0.9937074, 0.98940104, 0.994753, 0.9941766, 0.98999655, 0.9923523, 0.9930923, 0.98783183, 0.9941654, 0.9941944, 0.9895137, 0.9926588, 0.99376935, 0.98963916, 0.9947213, 0.9945943, 0.99041176, 0.9923672, 0.9933947, 0.9888931, 0.9944221, 0.99408674, 0.98996735, 0.99234724, 0.9936208, 0.98928446, 0.9947131, 0.9941502, 0.98997474, 0.9921388, 0.9930173, 0.9877009, 0.994119, 0.99405986, 0.9894733, 0.99245316, 0.9937165, 0.98955965, 0.99469805, 0.99456936, 0.9903354, 0.9922956, 0.99332, 0.9887954, 0.99432415, 0.99389875, 0.98984903, 0.99215734, 0.9935329, 0.98902017, 0.99463564, 0.9940434, 0.9897945, 0.99205434, 0.9929523, 0.98759633, 0.99401844, 0.99406964, 0.98928773, 0.99249214, 0.9937177, 0.9895984, 0.9946142, 0.99457854, 0.990271, 0.99216074, 0.9933344, 0.98889714, 0.9943777, 0.9941648, 0.9899656, 0.99225676, 0.9935668, 0.98933375, 0.9946256, 0.99409664, 0.98990977, 0.9921131, 0.99292314, 0.9877275, 0.9941249, 0.99421513, 0.98952395, 0.9927066, 0.9937214, 0.9895942, 0.9947187, 0.9946737, 0.99021953, 0.9923345, 0.9933288, 0.9887814, 0.9943595, 0.9941765, 0.9898247, 0.992374, 0.99357206, 0.9893351, 0.9947035, 0.99422836, 0.98992246, 0.9922972, 0.9930588, 0.98785603, 0.9942188, 0.99429154, 0.98959374, 0.9927856, 0.99374545, 0.9896742, 0.9947783, 0.9947453, 0.9903696, 0.99248993, 0.99339855, 0.9889415, 0.9944782, 0.994209, 0.9899811, 0.9925107, 0.9936547, 0.9893975, 0.99481153, 0.9942353, 0.99003947, 0.9923122, 0.99305314, 0.9879134, 0.99420476, 0.9942703, 0.9895998, 0.9926408, 0.9937755, 0.98970115, 0.9947432, 0.994755, 0.9904771, 0.9924627, 0.9934384, 0.98904306, 0.9944233, 0.9942589, 0.98992294, 0.9924191, 0.99366224, 0.9893947, 0.9947398, 0.99429554, 0.9899719, 0.99235934, 0.9929969, 0.98794085, 0.9942042, 0.99435765, 0.9895626, 0.99286085, 0.9937789, 0.9898245, 0.9948129, 0.99482226, 0.9905281, 0.9927233, 0.99351287, 0.98924834, 0.99455005, 0.9943568, 0.99015546, 0.9927349, 0.99374807, 0.9896902, 0.9948699, 0.99440783, 0.99019605, 0.99264187, 0.9931634, 0.9882471, 0.99427044, 0.9944175, 0.989636, 0.9929779, 0.9938932, 0.9900503, 0.9948336, 0.9948849, 0.99061805, 0.992777, 0.99356717, 0.9893447, 0.99453294, 0.9943747, 0.99022, 0.99278873, 0.99378574, 0.9897469, 0.9948298, 0.994399, 0.9902415, 0.99266255, 0.9931778, 0.98830986, 0.9942444, 0.9944798, 0.98979473, 0.99302506, 0.99389124, 0.9900383, 0.9947917, 0.9949195, 0.99060506, 0.99284357, 0.99355054, 0.989412, 0.9945267, 0.9944366, 0.99021477, 0.99286014, 0.99379987, 0.9897689, 0.99480575, 0.9944359, 0.99024445, 0.992705, 0.99319214, 0.98829854, 0.99426204, 0.9944605, 0.98980486, 0.9930555, 0.99388933, 0.9900649, 0.99483, 0.9949269, 0.9906742, 0.9928322, 0.99355316, 0.98947144, 0.99454814, 0.9944189, 0.990189, 0.992792, 0.9937538, 0.98991597, 0.994833, 0.99445546, 0.99024713, 0.99271894, 0.99320245, 0.9884496, 0.9942864, 0.994532, 0.98984694, 0.9931687, 0.99390167, 0.9902496, 0.99482745, 0.9949549, 0.99071467, 0.9929321, 0.9935854, 0.9896309, 0.9945426, 0.9944295, 0.9902933, 0.99290574, 0.9937623, 0.9899588, 0.9948365, 0.9944714, 0.9903692, 0.99281013, 0.99322563, 0.98852926, 0.9942808, 0.994505, 0.9899402, 0.99319756, 0.9939422, 0.9902773, 0.9948266, 0.9949337, 0.9907748, 0.99292916, 0.9935542, 0.98964125, 0.9945229, 0.99444324, 0.9903791, 0.99298507, 0.9938241, 0.9899676, 0.9948236, 0.9944862, 0.9904047, 0.9928758, 0.99329454, 0.98852867, 0.9942332, 0.9945123, 0.99000436, 0.99328256, 0.9939634, 0.99027234, 0.9948265, 0.9949867, 0.9908263, 0.9931029, 0.9936614, 0.9895752, 0.9945254, 0.9944646, 0.99039924, 0.9930634, 0.99388295, 0.989917, 0.9948108, 0.99447703, 0.9903445, 0.9929362, 0.9932666, 0.98837847, 0.9942519, 0.9945209, 0.9899698, 0.9932789, 0.9939539, 0.9901451, 0.99481434, 0.99496335, 0.99084586, 0.99306667, 0.9936854, 0.9895906, 0.994521, 0.99445903, 0.9904991, 0.99307925, 0.99391997, 0.9898921, 0.9948378, 0.99445915, 0.9905218, 0.9929744, 0.99335986, 0.9884492, 0.99429613, 0.99450296, 0.9901232, 0.9933061, 0.9940236, 0.9901854, 0.9948501, 0.9949674, 0.9908893, 0.9930473, 0.99368143, 0.9895259, 0.99454814, 0.9944675, 0.9905316, 0.99305844, 0.99392503, 0.9898987, 0.9948765, 0.9944852, 0.9904779, 0.9929085, 0.9933383, 0.98845506, 0.9943079, 0.9945419, 0.990121, 0.9932318, 0.99402416, 0.9901397, 0.9948565, 0.99495643, 0.99092895, 0.99300086, 0.9936546, 0.98936146, 0.9945684, 0.9944657, 0.99051476, 0.9929969, 0.9938577, 0.98971087, 0.99482, 0.99444, 0.9905288, 0.9929375, 0.99327785, 0.9881337, 0.9942958, 0.9945181, 0.99018097, 0.99336386, 0.9940228, 0.99008596, 0.9949059, 0.9949872, 0.9909751, 0.9931892, 0.9938275, 0.98963344, 0.99456704, 0.99425465, 0.99053043, 0.9932876, 0.9940317, 0.9900664, 0.9948641, 0.9942459, 0.9905046, 0.9931827, 0.99352115, 0.9887637, 0.99434006, 0.99434006, 0.99020004, 0.99357903, 0.99419713, 0.9902975, 0.99484074, 0.9948588, 0.99094397, 0.9932862, 0.9939091, 0.98973584, 0.99458635, 0.9944323, 0.99058926, 0.99332255, 0.99419934, 0.99009705, 0.99489826, 0.99448, 0.9905664, 0.9932353, 0.9936179, 0.98862106, 0.9943714, 0.9945781, 0.9902663, 0.99364597, 0.9943574, 0.9902952, 0.99492455, 0.9950637, 0.99119043, 0.9935137, 0.9941401, 0.9898505, 0.9947023, 0.99462324, 0.9908152, 0.9934808, 0.99433005, 0.99014497, 0.9950102, 0.9946688, 0.99083894, 0.9933153, 0.9938646, 0.9886874, 0.9945292, 0.99475443, 0.99051887, 0.9937418, 0.9945708, 0.9905399, 0.995145, 0.9951652, 0.99127513, 0.99357903, 0.9942625, 0.98986197, 0.99476516, 0.9946979, 0.99090064, 0.99360114, 0.9944446, 0.99020326, 0.99503374, 0.99469036, 0.9908619, 0.9933609, 0.99389213, 0.9887693, 0.9945015, 0.9947707, 0.9904739, 0.99362797, 0.994508, 0.9904033, 0.99504966, 0.9951939, 0.991214, 0.99337804, 0.99419063, 0.9897988, 0.994734, 0.994717, 0.99087656, 0.9934128, 0.99441206, 0.990157, 0.99503416, 0.9947413, 0.9909022, 0.9933263, 0.9939434, 0.98885834, 0.9945438, 0.9947984, 0.9905377, 0.9936845, 0.99454945, 0.99053335, 0.9950532, 0.99520254, 0.9912935, 0.9934749, 0.994271, 0.989966, 0.9947957, 0.99476516, 0.9909868, 0.9934894, 0.9945631, 0.99030006, 0.9950623, 0.9947529, 0.99101, 0.9933709, 0.9940468, 0.98896, 0.9945385, 0.99482733, 0.99065423, 0.9937576, 0.99463814, 0.99060345, 0.9950336, 0.9952211, 0.991359, 0.9935196, 0.9943317, 0.99000424, 0.9947299, 0.9947447, 0.99103737, 0.9935462, 0.9945596, 0.990297, 0.9950204, 0.9947476, 0.99101645, 0.99347526, 0.9940561, 0.9890175, 0.9945203, 0.994812, 0.9906266, 0.9938109, 0.9946654, 0.99064744, 0.9950107, 0.99521327, 0.9913391, 0.99354386, 0.99434847, 0.9900287, 0.99470496, 0.99476206, 0.99096775, 0.9934997, 0.9945715, 0.9902747, 0.9950132, 0.9947458, 0.9909702, 0.99340945, 0.9940579, 0.9890175, 0.99451417, 0.9948465, 0.990557, 0.99376655, 0.99465275, 0.9906664, 0.9950468, 0.9952487, 0.9913509, 0.9935888, 0.9943701, 0.99006796, 0.9947488, 0.9947634, 0.9910415, 0.9935743, 0.9945684, 0.9903934, 0.9950349, 0.99473107, 0.9909736, 0.99339974, 0.9940123, 0.98901564, 0.9945307, 0.9948037, 0.9905473, 0.9937237, 0.9946517, 0.9906275, 0.9950593, 0.99522626, 0.9913226, 0.99354774, 0.9943755, 0.9900217, 0.9947418, 0.99473876, 0.9909024, 0.99346465, 0.99459577, 0.99037445, 0.99498284, 0.994709, 0.9909533, 0.99332374, 0.99402875, 0.9888483, 0.994428, 0.99476963, 0.99057055, 0.9937313, 0.99464333, 0.9905626, 0.9949629, 0.9951482, 0.9913057, 0.99352926, 0.9943105, 0.98996687, 0.99469167, 0.9946937, 0.9910128, 0.99353194, 0.9945532, 0.99034745, 0.99495065, 0.9946777, 0.9909418, 0.9933882, 0.9940479, 0.98896384, 0.99444324, 0.9947584, 0.9905338, 0.9937638, 0.9946108, 0.9906376, 0.9950239, 0.9951886, 0.9913732, 0.99361306, 0.9943836, 0.9900609, 0.9947394, 0.9947011, 0.9909675, 0.9935808, 0.9945847, 0.9903674, 0.9949879, 0.99469954, 0.9910013, 0.99342597, 0.9940264, 0.98898005, 0.9944451, 0.9947516, 0.9906743, 0.9937285, 0.9946431, 0.9906448, 0.994991, 0.995158, 0.9914314, 0.99350584, 0.99430674, 0.9900302, 0.9946564, 0.99466443, 0.99109334, 0.9934314, 0.9945643, 0.9903368, 0.9949237, 0.99463826, 0.9909436, 0.99317193, 0.99399436, 0.9889826, 0.9943919, 0.99469423, 0.99059254, 0.9933276, 0.99449724, 0.99057686, 0.9949443, 0.9950966, 0.99130756, 0.9932555, 0.9942717, 0.9899863, 0.99465984, 0.99466324, 0.99103457, 0.99329513, 0.99450535, 0.99032617, 0.99497646, 0.9947543, 0.99106175, 0.9932774, 0.99400145, 0.98898846, 0.9944588, 0.99480194, 0.9907065, 0.99351186, 0.9946111, 0.9906866, 0.99500775, 0.99522305, 0.99152, 0.9933228, 0.9943217, 0.9900592, 0.9947275, 0.99475604, 0.9913153, 0.993393, 0.9945344, 0.9903696, 0.9950252, 0.9947629, 0.9914046, 0.99313366, 0.99395645, 0.98897845, 0.9944587, 0.99481046, 0.9908612, 0.99338996, 0.994629, 0.9906516, 0.99504185, 0.9952207, 0.99151415, 0.99313015, 0.9942935, 0.9900024, 0.9947642, 0.99477756, 0.99125636, 0.99310267, 0.994522, 0.9902959, 0.9950494, 0.9947649, 0.99120027, 0.9930904, 0.99402267, 0.9889275, 0.99454355, 0.9948364, 0.9908853, 0.9935341, 0.99468976, 0.9906296, 0.9950334, 0.99525625, 0.99166465, 0.99322903, 0.9943767, 0.99001336, 0.9947384, 0.99480194, 0.9913078, 0.99322844, 0.99459285, 0.9902974, 0.995024, 0.9948148, 0.9912517, 0.993089, 0.99403924, 0.9889587, 0.99447834, 0.99486, 0.9908695, 0.9935368, 0.9946625, 0.9906561, 0.9950232, 0.9952567, 0.9915658, 0.9933128, 0.9943647, 0.9900765, 0.9947517, 0.99479276, 0.9912481, 0.99328893, 0.99457854, 0.99035317, 0.9950191, 0.9948181, 0.991272, 0.993215, 0.9940124, 0.98894787, 0.99449664, 0.99486697, 0.9908941, 0.9935318, 0.99462384, 0.9905914, 0.9950126, 0.99528414, 0.9916564, 0.9932916, 0.9942849, 0.98998255, 0.9947029, 0.994813, 0.9913391, 0.99334043, 0.9945234, 0.990252, 0.99498016, 0.9948009, 0.99130195, 0.9932127, 0.9939615, 0.98890126, 0.9944524, 0.99484795, 0.99092805, 0.993527, 0.9946225, 0.99058074, 0.99500954, 0.99524736, 0.9916625, 0.99335855, 0.9943256, 0.98998076, 0.994724, 0.9947826, 0.99131155, 0.99327385, 0.99453765, 0.990269, 0.9949884, 0.994799, 0.99131566, 0.9931665, 0.99397177, 0.98888785, 0.9944498, 0.9948272, 0.9909299, 0.9935855, 0.99461335, 0.99053335, 0.9949791, 0.9952624, 0.99168664, 0.9933604, 0.9943035, 0.9899594, 0.99471456, 0.9948187, 0.99141324, 0.9933908, 0.9945484, 0.99023825, 0.99500716, 0.99483347, 0.99138546, 0.9932688, 0.9939931, 0.9889128, 0.99444807, 0.99485, 0.99103236, 0.993555, 0.9946163, 0.9904923, 0.99497426, 0.99524784, 0.99172807, 0.9933454, 0.99430025, 0.9899058, 0.9946431, 0.994812, 0.99139357, 0.9933221, 0.99453485, 0.9902233, 0.9948764, 0.9947398, 0.9913126, 0.9932241, 0.9939852, 0.9888735, 0.9943948, 0.9948146, 0.9910143, 0.99351794, 0.9945933, 0.99052656, 0.9949732, 0.99525577, 0.99171114, 0.99335986, 0.9943455, 0.98993826, 0.99465615, 0.99483806, 0.99140656, 0.99328727, 0.9945161, 0.99003935, 0.99496937, 0.9948594, 0.9914014, 0.99325514, 0.9940039, 0.98878175, 0.9944025, 0.9949052, 0.9910802, 0.9935941, 0.99463457, 0.99042916, 0.99491805, 0.9952827, 0.99179304, 0.99340385, 0.99434996, 0.9898825, 0.9945491, 0.9947958, 0.9914493, 0.9933235, 0.9945058, 0.9901286, 0.99479604, 0.99479866, 0.9913925, 0.99326867, 0.9939681, 0.98874485, 0.9941414, 0.9948672, 0.99106383, 0.9935589, 0.9945011, 0.9904647, 0.99466676, 0.9952583, 0.9917585, 0.993274, 0.994149, 0.9897709, 0.9943573, 0.9947681, 0.9914061, 0.993214, 0.99444604, 0.9901405, 0.9946301, 0.99477303, 0.9914335, 0.99302244, 0.9938752, 0.98874235, 0.99414057, 0.99487203, 0.99111944, 0.9936096, 0.9946526, 0.99058646, 0.994736, 0.99526143, 0.9918969, 0.99334395, 0.9943099, 0.9899862, 0.99444014, 0.9947884, 0.99160135, 0.99334973, 0.9945263, 0.9903078, 0.99465746, 0.9948377, 0.9915542, 0.99323684, 0.9940157, 0.9889515, 0.9940573, 0.99490273, 0.9911458, 0.9935749, 0.9946273, 0.9906432, 0.99469, 0.99529743, 0.99187946, 0.9933236, 0.9943286, 0.98999363, 0.9944206, 0.9948083, 0.99156654, 0.9933002, 0.9945444, 0.99031866, 0.99476206, 0.99484634, 0.99151963, 0.9931865, 0.99399686, 0.9890043, 0.99417675, 0.9948868, 0.9911516, 0.99349314, 0.99463433, 0.99063885, 0.9947276, 0.99528044, 0.9918805, 0.9931443, 0.994286, 0.98998463, 0.9944471, 0.9948348, 0.9915207, 0.9932549, 0.9945262, 0.990231, 0.9947372, 0.99483985, 0.9914573, 0.99321353, 0.9940338, 0.98883367, 0.994191, 0.9949101, 0.9911414, 0.9934678, 0.99468917, 0.99052143, 0.9947635, 0.9953317, 0.9918609, 0.9933745, 0.9943438, 0.9899481, 0.9944228, 0.9948848, 0.9915462, 0.99340075, 0.99464214, 0.9903591, 0.9947951, 0.9948759, 0.99150676, 0.9932381, 0.99412125, 0.9889303, 0.99424225, 0.99493986, 0.9911573, 0.9935992, 0.994719, 0.9906323, 0.99484193, 0.9953388, 0.9918662, 0.9933456, 0.99441, 0.9900405, 0.99457866, 0.9949092, 0.99156266, 0.99330175, 0.9946438, 0.9902993, 0.99489, 0.9949159, 0.991574, 0.9932355, 0.99412006, 0.98897433, 0.9943912, 0.9949778, 0.99122816, 0.99362856, 0.99474853, 0.9906479, 0.9949762, 0.99538463, 0.9919525, 0.9934143, 0.9944358, 0.99007404, 0.9946977, 0.9949557, 0.9916296, 0.9934369, 0.9946709, 0.99032533, 0.99493057, 0.99495655, 0.99155504, 0.99328834, 0.9941168, 0.9889647, 0.9943988, 0.9949951, 0.9911685, 0.9936647, 0.9947445, 0.9906033, 0.9949609, 0.9954055, 0.9918933, 0.9934034, 0.99447596, 0.9900799, 0.994699, 0.99499536, 0.9915889, 0.9934323, 0.99468696, 0.9903921, 0.9949661, 0.9949747, 0.99151176, 0.9933147, 0.99416625, 0.9890148, 0.99444485, 0.995035, 0.99115825, 0.99362326, 0.99479264, 0.9907058, 0.99499947, 0.9953984, 0.9918601, 0.9934575, 0.9945005, 0.9900429, 0.9946952, 0.9949608, 0.9915664, 0.9934811, 0.9947569, 0.99037313, 0.99495286, 0.99496573, 0.99148715, 0.99337935, 0.9942148, 0.9890336, 0.99440795, 0.9950203, 0.9911813, 0.9937517, 0.9948449, 0.9907361, 0.9949438, 0.9954181, 0.9918575, 0.993489, 0.9945413, 0.99008304, 0.9946649, 0.99496716, 0.9915148, 0.99346733, 0.9947274, 0.9903798, 0.9949609, 0.99494505, 0.99148345, 0.9933296, 0.99420327, 0.9889692, 0.9943727, 0.99497366, 0.9910897, 0.99366176, 0.99481034, 0.99063206, 0.99492335, 0.99536973, 0.99179584, 0.9934436, 0.99450403, 0.9900559, 0.9946466, 0.9949349, 0.9914732, 0.99342227, 0.99472773, 0.9903224, 0.9949557, 0.9949491, 0.9914513, 0.9933009, 0.99418485, 0.9889859, 0.9944319, 0.9950115, 0.9911642, 0.99369705, 0.99483204, 0.99064225, 0.9949778, 0.9954176, 0.9918264, 0.9934278, 0.9945149, 0.99002236, 0.9946802, 0.99495655, 0.99151343, 0.9934645, 0.9947543, 0.99036425, 0.9949989, 0.9949831, 0.9914751, 0.9933316, 0.994181, 0.98900527, 0.9944493, 0.9950269, 0.9910563, 0.9937021, 0.9948173, 0.99065304, 0.99498826, 0.9954485, 0.9918046, 0.99347585, 0.99452513, 0.99007696, 0.9947013, 0.9949981, 0.9914717, 0.9934325, 0.99474, 0.99032146, 0.99498683, 0.99501354, 0.9914233, 0.99334526, 0.9942332, 0.988995, 0.9944376, 0.9950468, 0.9909883, 0.99361974, 0.9948096, 0.9906454, 0.9949394, 0.9954034, 0.99174553, 0.99316204, 0.99421525, 0.9900509, 0.9945361, 0.99497104, 0.9913378, 0.9931068, 0.9945077, 0.99033934, 0.9947891, 0.9949904, 0.99136895, 0.9929022, 0.9940235, 0.98900723, 0.99425936, 0.99499536, 0.9909882, 0.9931894, 0.99463564, 0.9906832, 0.9947614, 0.9954039, 0.9917333, 0.992991, 0.9942683, 0.9900283, 0.9944493, 0.99494404, 0.99139565, 0.99294573, 0.99445313, 0.99029434, 0.99478805, 0.99498093, 0.99138033, 0.9928676, 0.99391973, 0.9888698, 0.9941723, 0.99497455, 0.9910014, 0.99325824, 0.99457324, 0.990562, 0.99474794, 0.9954146, 0.99177474, 0.99307406, 0.99424875, 0.9900377, 0.9944904, 0.9949701, 0.9914585, 0.9930633, 0.994498, 0.9903659, 0.99479795, 0.9949951, 0.9914681, 0.99295557, 0.993941, 0.9889737, 0.9942227, 0.99501705, 0.9910814, 0.993331, 0.9946156, 0.9906533, 0.99483275, 0.9954222, 0.99183625, 0.99310356, 0.99428856, 0.99011105, 0.99452466, 0.9949793, 0.9915304, 0.9930773, 0.9944816, 0.99037, 0.9948236, 0.99498826, 0.9915078, 0.9928389, 0.9938607, 0.9890753, 0.99426526, 0.99502546, 0.99114054, 0.99324644, 0.99452937, 0.99072754, 0.99484664, 0.9954436, 0.99185973, 0.9930762, 0.9942538, 0.9901577, 0.99454767, 0.9950107, 0.9915447, 0.99306065, 0.99450946, 0.9904255, 0.9948507, 0.99502593, 0.9915275, 0.9929461, 0.9939802, 0.9891039, 0.994276, 0.99507195, 0.9911613, 0.9933698, 0.99463964, 0.9907237, 0.99487025, 0.99549246, 0.9918967, 0.9931276, 0.9943245, 0.9901328, 0.99456704, 0.9950617, 0.9915951, 0.9931116, 0.99453235, 0.99041265, 0.9948449, 0.99505824, 0.991565, 0.9930051, 0.9940204, 0.9891188, 0.99426347, 0.9951042, 0.991202, 0.99342465, 0.99466926, 0.99076533, 0.9948407, 0.99549294, 0.99191344, 0.99314296, 0.9943345, 0.9901852, 0.9945393, 0.9950528, 0.9915714, 0.993141, 0.9945328, 0.99040705, 0.9948378, 0.99504954, 0.9915413, 0.992931, 0.993941, 0.98908865, 0.9942913, 0.99507976, 0.9911724, 0.99336714, 0.99459934, 0.99076384, 0.99486, 0.9954706, 0.9919829, 0.9931403, 0.9942617, 0.9901749, 0.9945662, 0.9950234, 0.99169743, 0.9931073, 0.9944964, 0.99047184, 0.99482733, 0.9950256, 0.9916557, 0.99294704, 0.99389064, 0.989169, 0.9942453, 0.9950939, 0.9913105, 0.9933615, 0.99455607, 0.9907539, 0.99481976, 0.99549127, 0.99199426, 0.99312866, 0.9942339, 0.9901702, 0.9945163, 0.99505293, 0.99165326, 0.9930588, 0.99448955, 0.9904819, 0.9948218, 0.99508494, 0.9916631, 0.9928899, 0.99395186, 0.9892051, 0.9943065, 0.9951076, 0.99129665, 0.9933483, 0.99456996, 0.9908186, 0.99483395, 0.99552226, 0.9919998, 0.99314135, 0.9942895, 0.9901957, 0.99452776, 0.9950559, 0.9916773, 0.9931687, 0.9944747, 0.9904643, 0.9948166, 0.99506027, 0.99162734, 0.99304295, 0.99391145, 0.9891395, 0.9942992, 0.99507195, 0.99127674, 0.99340314, 0.99452835, 0.9907782, 0.9948289, 0.995459, 0.991848, 0.9931242, 0.9941683, 0.9901993, 0.9945076, 0.9949431, 0.99137807, 0.99317366, 0.99445206, 0.99045336, 0.994822, 0.9950174, 0.99134445, 0.99298507, 0.9939071, 0.9890338, 0.99423647, 0.9950553, 0.99071085, 0.9933471, 0.9945849, 0.990738, 0.9948298, 0.9954308, 0.99151015, 0.99304056, 0.9942465, 0.9901209, 0.9945222, 0.9950256, 0.99124265, 0.9931043, 0.9944898, 0.99046016, 0.99482507, 0.9950115, 0.99106616, 0.99298555, 0.9939282, 0.9891266, 0.99423873, 0.99502593, 0.99075025, 0.9933615, 0.9945756, 0.99070567, 0.99477905, 0.9954294, 0.9915639, 0.99309886, 0.994238, 0.9902104, 0.9945459, 0.9950128, 0.99124557, 0.99308586, 0.99446595, 0.9905045, 0.9948348, 0.99501187, 0.9912437, 0.9929317, 0.99392265, 0.98919594, 0.9942887, 0.9950421, 0.99082947, 0.9932996, 0.9945669, 0.9908236, 0.9948358, 0.9954393, 0.99153453, 0.993067, 0.9942426, 0.9902378, 0.994518, 0.99497944, 0.9911534, 0.99306375, 0.99446774, 0.99051476, 0.99478734, 0.99496186, 0.99111265, 0.99294454, 0.99391466, 0.9891655, 0.994201, 0.9950079, 0.9906466, 0.9933461, 0.9945567, 0.99075913, 0.9947689, 0.9954061, 0.9913773, 0.9930843, 0.99421173, 0.9901688, 0.994486, 0.9949519, 0.9910376, 0.993095, 0.9944492, 0.9904513, 0.99478036, 0.9949288, 0.990908, 0.99298036, 0.99393135, 0.9891583, 0.9942214, 0.9949814, 0.99056494, 0.99341005, 0.9945894, 0.9907904, 0.99478155, 0.9953982, 0.9913584, 0.9931566, 0.9942532, 0.9901901, 0.9944956, 0.9949568, 0.99098736, 0.9931288, 0.99447125, 0.9904777, 0.9947793, 0.99496835, 0.991015, 0.99300146, 0.99391866, 0.9891116, 0.99421716, 0.99499065, 0.990564, 0.9933785, 0.9945727, 0.990749, 0.9947831, 0.99542606, 0.9913727, 0.99317837, 0.9942606, 0.9901879, 0.9945117, 0.9949709, 0.99105996, 0.99315035, 0.9944951, 0.9904845, 0.9948239, 0.9949713, 0.9910354, 0.99300295, 0.9939014, 0.98909956, 0.9942228, 0.9950004, 0.99065024, 0.9933609, 0.9946059, 0.9907313, 0.9947963, 0.995414, 0.991449, 0.9931457, 0.99429965, 0.99022114, 0.99450123, 0.99498874, 0.99114615, 0.99321693, 0.99453884, 0.9905102, 0.9948008, 0.9950055, 0.9910834, 0.99305, 0.9939906, 0.98919153, 0.9942477, 0.9950322, 0.9906328, 0.9934128, 0.99464554, 0.9908241, 0.99479085, 0.99545395, 0.9914014, 0.9931746, 0.9942958, 0.9902718, 0.9945169, 0.9949933, 0.99103725, 0.99308217, 0.9945425, 0.9906081, 0.99483466, 0.9950063, 0.99108833, 0.9930062, 0.99397415, 0.98924166, 0.99426526, 0.99500823, 0.9906206, 0.99336463, 0.99460673, 0.99081016, 0.99481857, 0.99543834, 0.99145144, 0.9931807, 0.99426097, 0.99022126, 0.994522, 0.9949762, 0.99110764, 0.9931184, 0.9944985, 0.99052155, 0.9948378, 0.9949563, 0.9910554, 0.9930647, 0.99393713, 0.98917997, 0.99426043, 0.9949975, 0.9906184, 0.9934157, 0.99456465, 0.9907521, 0.99479914, 0.9953813, 0.99143934, 0.99318224, 0.9942883, 0.9901869, 0.99454874, 0.9949496, 0.99108666, 0.9931779, 0.994509, 0.99046284, 0.9948469, 0.9949196, 0.9911157, 0.9929934, 0.99394387, 0.9891261, 0.9943011, 0.994955, 0.9906206, 0.9933825, 0.9945973, 0.99067926, 0.994833, 0.9953737, 0.9913981, 0.993164, 0.9943186, 0.99014616, 0.9945356, 0.9949374, 0.99109876, 0.9931103, 0.99451834, 0.99047315, 0.99482375, 0.9949295, 0.99107546, 0.99297285, 0.9940046, 0.98910975, 0.9942448, 0.99496114, 0.99066955, 0.99336433, 0.9946281, 0.9906805, 0.99478275, 0.9953719, 0.99136263, 0.9931151, 0.9943152, 0.9901389, 0.99447596, 0.9949244, 0.9909956, 0.99307454, 0.9945503, 0.990437, 0.99478686, 0.99492794, 0.9909815, 0.99290895, 0.99401724, 0.9891433, 0.9942438, 0.9949524, 0.9906246, 0.9933456, 0.99464405, 0.9907369, 0.9947971, 0.99535435, 0.9913788, 0.993115, 0.9943315, 0.9902241, 0.9944965, 0.99490356, 0.9910607, 0.9930748, 0.99454886, 0.9904543, 0.9948071, 0.9948813, 0.9909911, 0.99295604, 0.9939765, 0.98909163, 0.994236, 0.9949277, 0.9905648, 0.99334806, 0.99460816, 0.99069715, 0.99481446, 0.99532884, 0.99134845, 0.9930651, 0.99428964, 0.9901202, 0.9945176, 0.9948732, 0.99098986, 0.9930599, 0.9945187, 0.9904041, 0.9948, 0.9948742, 0.9909485, 0.9929051, 0.99396104, 0.989061, 0.9942368, 0.9949066, 0.99053895, 0.99330586, 0.9946071, 0.9906636, 0.99478287, 0.9953441, 0.9913085, 0.99307525, 0.99428576, 0.9900867, 0.99450344, 0.99489045, 0.9910264, 0.9930524, 0.99454415, 0.99041533, 0.9948225, 0.9948953, 0.9910047, 0.9929288, 0.9939854, 0.98909783, 0.99427056, 0.99495226, 0.9906393, 0.9933523, 0.9946485, 0.9907409, 0.9948587, 0.9953856, 0.9914035, 0.9931172, 0.9943382, 0.9902014, 0.99457055, 0.99492645, 0.99104184, 0.99310404, 0.99457633, 0.9904868, 0.99485624, 0.99493456, 0.9909894, 0.9930408, 0.9940135, 0.9891651, 0.994298, 0.9949608, 0.9905975, 0.99345803, 0.9946654, 0.9907432, 0.9948605, 0.9953766, 0.9913886, 0.99316967, 0.9943159, 0.9902159, 0.99455935, 0.9949284, 0.99105436, 0.9931768, 0.9945408, 0.9905247, 0.9948664, 0.9949142, 0.99104804, 0.9930646, 0.9940442, 0.98922217, 0.99431723, 0.9949709, 0.990648, 0.993459, 0.9946754, 0.9907608, 0.9948766, 0.9953897, 0.99143046, 0.9932666, 0.9943686, 0.99019545, 0.9945842, 0.9949342, 0.99109286, 0.9932161, 0.9945737, 0.99049675, 0.99487096, 0.9949303, 0.9910457, 0.99306786, 0.99399155, 0.9891438, 0.99427676, 0.99494284, 0.9906149, 0.9934017, 0.9946197, 0.9907642, 0.9948476, 0.9953759, 0.9914096, 0.99316555, 0.9943216, 0.9902143, 0.99454224, 0.99492806, 0.99102265, 0.99314415, 0.9945401, 0.99053264, 0.9948647, 0.9949342, 0.991034, 0.99299765, 0.9939848, 0.9891628, 0.99430764, 0.99495476, 0.99056834, 0.99336267, 0.9946241, 0.9907615, 0.9948555, 0.9953767, 0.9913236, 0.9930905, 0.9942964, 0.9902423, 0.99457276, 0.9949431, 0.9909627, 0.99301803, 0.9944847, 0.99046165, 0.9948823, 0.9949332, 0.99097824, 0.9929737, 0.9939481, 0.98917204, 0.9943126, 0.99496937, 0.9905647, 0.99336934, 0.9946203, 0.99082, 0.99488986, 0.99541306, 0.99144745, 0.9931942, 0.9943497, 0.99029505, 0.99462175, 0.9949513, 0.9910718, 0.9930957, 0.99455065, 0.9905818, 0.99490684, 0.9949578, 0.99107355, 0.993012, 0.99402875, 0.98923725, 0.9943485, 0.99499005, 0.9906479, 0.99341196, 0.9946537, 0.9908359, 0.99490505, 0.9953943, 0.99144053, 0.99318284, 0.9943701, 0.99030197, 0.9946144, 0.9949514, 0.9910847, 0.99313754, 0.99461347, 0.9905703, 0.9949099, 0.99495643, 0.99106604, 0.9930306, 0.99406964, 0.9892648, 0.99434936, 0.9950107, 0.9906493, 0.99334985, 0.99469966, 0.99081296, 0.9948906, 0.99541956, 0.99145633, 0.99318415, 0.994386, 0.9902968, 0.99460524, 0.99497455, 0.9910562, 0.9931125, 0.994629, 0.9906129, 0.99491, 0.99498284, 0.99104697, 0.99304587, 0.9940877, 0.98931575, 0.99435717, 0.9950086, 0.99068403, 0.99339265, 0.9947265, 0.99085605, 0.99490565, 0.9954159, 0.991475, 0.99314487, 0.9944159, 0.9903278, 0.99462104, 0.99496275, 0.9911187, 0.9931238, 0.9946335, 0.99061537, 0.99491876, 0.9949596, 0.9910875, 0.99300945, 0.9940779, 0.9892491, 0.9943621, 0.9949956, 0.9906687, 0.99333173, 0.9947052, 0.99081016, 0.9949313, 0.995408, 0.99147546, 0.99309397, 0.99436414, 0.99026066, 0.9946222, 0.99494815, 0.99114215, 0.99310195, 0.99460524, 0.990549, 0.99492407, 0.99495983, 0.9910994, 0.99300003, 0.99406445, 0.9892966, 0.99437463, 0.99497813, 0.99066347, 0.9933702, 0.99469614, 0.99084634, 0.99493647, 0.9953903, 0.99149984, 0.9931425, 0.9944094, 0.9903128, 0.9946442, 0.99494475, 0.9911452, 0.9931243, 0.9946215, 0.990581, 0.99494046, 0.99495524, 0.9911355, 0.99300015, 0.99407434, 0.98929685, 0.9943754, 0.9949821, 0.9907286, 0.9934075, 0.99470323, 0.990866, 0.9949484, 0.99539346, 0.9915376, 0.9932375, 0.9944037, 0.9903145, 0.99464047, 0.99493116, 0.9911681, 0.99322844, 0.9946366, 0.9905901, 0.9949408, 0.994925, 0.99113727, 0.99307126, 0.99408364, 0.9893121, 0.99437577, 0.9949715, 0.99074244, 0.99341947, 0.9947013, 0.9908558, 0.9949303, 0.99538213, 0.99149364, 0.99311227, 0.99435526, 0.99035573, 0.9946501, 0.9949084, 0.9911239, 0.9931096, 0.9945827, 0.99068815, 0.9949414, 0.9949225, 0.9910989, 0.9929865, 0.99407506, 0.9894112, 0.9943925, 0.9949402, 0.9906399, 0.993328, 0.9946604, 0.99097043, 0.9949492, 0.9953656, 0.99145633, 0.9930433, 0.99435973, 0.99041045, 0.9946385, 0.99491346, 0.9910794, 0.9930734, 0.99455637, 0.9907436, 0.9949449, 0.99493104, 0.99106044, 0.99300236, 0.99402946, 0.98946315, 0.99439335, 0.99495465, 0.9906483, 0.99338067, 0.99464214, 0.99100006, 0.99492115, 0.9953877, 0.9914558, 0.9931317, 0.9943601, 0.99051255, 0.9946453, 0.9949491, 0.9910819, 0.99306035, 0.9945884, 0.9907669, 0.9949313, 0.9949394, 0.991028, 0.99292094, 0.99408567, 0.98950154, 0.99439806, 0.99498004, 0.9906701, 0.99341816, 0.99469554, 0.9910325, 0.9949663, 0.995434, 0.9915114, 0.99318355, 0.9943739, 0.990522, 0.99469227, 0.9949976, 0.9911787, 0.9932132, 0.9946077, 0.99080235, 0.9949831, 0.99499875, 0.9911444, 0.9930861, 0.99407625, 0.98946595, 0.9944221, 0.99502593, 0.9907216, 0.9933708, 0.9946684, 0.99100024, 0.9949615, 0.99542385, 0.9914573, 0.99321634, 0.9943392, 0.9904495, 0.9946467, 0.9949866, 0.99113995, 0.99319744, 0.9945455, 0.9907671, 0.99499595, 0.9950048, 0.99118924, 0.9931055, 0.9940443, 0.98954016, 0.99442834, 0.9950452, 0.99082106, 0.9934331, 0.9946754, 0.9910205, 0.99501, 0.995451, 0.9916164, 0.99324644, 0.994364, 0.99048823, 0.9947378, 0.9950035, 0.991234, 0.99322695, 0.99459743, 0.9907651, 0.99501693, 0.99500376, 0.9912322, 0.9931379, 0.994119, 0.9895001, 0.99445015, 0.9950203, 0.99077845, 0.9935003, 0.99469495, 0.99105, 0.99499995, 0.9954257, 0.9915492, 0.9932728, 0.99441254, 0.9905158, 0.99473214, 0.9950027, 0.9912073, 0.9932811, 0.99463767, 0.99078596, 0.99503136, 0.99502945, 0.99121165, 0.993171, 0.99410075, 0.9895585, 0.9944874, 0.9950558, 0.99081755, 0.99350077, 0.9947246, 0.99104625, 0.9950161, 0.9954432, 0.991557, 0.9932476, 0.9944154, 0.990502, 0.9947549, 0.9950115, 0.991227, 0.9932595, 0.9946532, 0.99079096, 0.995048, 0.99501556, 0.9912134, 0.99313885, 0.9941413, 0.9895668, 0.994498, 0.99503654, 0.9908413, 0.9935137, 0.9947812, 0.99108166, 0.9950415, 0.99546456, 0.9915781, 0.99328583, 0.9944822, 0.9905418, 0.994746, 0.9950219, 0.9912005, 0.99328583, 0.9946694, 0.99076873, 0.9950109, 0.9949772, 0.9911744, 0.9931311, 0.9941308, 0.98948544, 0.9944329, 0.99498606, 0.9907759, 0.99351597, 0.99476457, 0.99102557, 0.99499404, 0.9953721, 0.9915303, 0.99329597, 0.9944528, 0.9904948, 0.9947063, 0.99496573, 0.9910758, 0.9930205, 0.994636, 0.9907113, 0.99499816, 0.9949562, 0.99099, 0.99288166, 0.99403393, 0.9894394, 0.99448234, 0.99498296, 0.99050623, 0.99307406, 0.9946365, 0.99095637, 0.9950262, 0.9953601, 0.9913379, 0.9927867, 0.99434114, 0.9904405, 0.9947465, 0.9949026, 0.9909724, 0.99293077, 0.99457985, 0.9907269, 0.995002, 0.99486285, 0.99085826, 0.9926294, 0.9939993, 0.98942506, 0.9943901, 0.99486864, 0.9904131, 0.993071, 0.9945657, 0.9909644, 0.9949511, 0.99527985, 0.9912101, 0.9929108, 0.99420065, 0.990388, 0.9946325, 0.9948101, 0.99075145, 0.99275875, 0.99441624, 0.99069506, 0.99494153, 0.99482346, 0.99073166, 0.99265, 0.99386024, 0.9893819, 0.9943473, 0.9948489, 0.9901997, 0.9929281, 0.99444664, 0.99086565, 0.99485445, 0.99524397, 0.99097496, 0.9926652, 0.9941005, 0.990324, 0.99457574, 0.994824, 0.990758, 0.99282503, 0.99439865, 0.99067163, 0.994912, 0.99482447, 0.990756, 0.99275005, 0.9938519, 0.98941773, 0.9943414, 0.994876, 0.9902442, 0.9930633, 0.9944076, 0.99092066, 0.99487144, 0.99528456, 0.9910321, 0.99278086, 0.99407035, 0.99040145, 0.99461216, 0.9948352, 0.9906589, 0.9926951, 0.9943304, 0.990707, 0.9949202, 0.99480516, 0.9906189, 0.99260867, 0.99372274, 0.9893869, 0.9943456, 0.99482423, 0.99001604, 0.9928357, 0.9943224, 0.990875, 0.9948424, 0.9952187, 0.99088025, 0.992615, 0.9939807, 0.9902918, 0.99451584, 0.99477494, 0.9902961, 0.992546, 0.9942391, 0.9905811, 0.99486756, 0.99479866, 0.9904165, 0.99254733, 0.9937942, 0.9893552, 0.99432814, 0.99486285, 0.99002343, 0.9930234, 0.994465, 0.99086213, 0.99483734, 0.99528223, 0.99083173, 0.99279344, 0.99418783, 0.9903543, 0.99456185, 0.9948167, 0.9903714, 0.9924548, 0.99433947, 0.9906623, 0.9948594, 0.99481684, 0.9904722, 0.9925678, 0.99391586, 0.9893708, 0.994337, 0.9948547, 0.99003536, 0.99295616, 0.9945116, 0.99085593, 0.99491733, 0.99527276, 0.99090976, 0.9927173, 0.9941466, 0.99034005, 0.99461985, 0.9948264, 0.9904667, 0.9926172, 0.9943813, 0.9906246, 0.9949091, 0.9948187, 0.9903706, 0.9923702, 0.9937677, 0.98931855, 0.9943316, 0.99481255, 0.9898948, 0.9926808, 0.99438035, 0.99082243, 0.9948894, 0.9952416, 0.9907088, 0.9924109, 0.9940338, 0.990112, 0.9945229, 0.9947596, 0.99015, 0.9921961, 0.99421006, 0.990466, 0.9948119, 0.99475515, 0.9901646, 0.9920467, 0.9936415, 0.9891661, 0.99424493, 0.99480104, 0.9896964, 0.9924287, 0.99429363, 0.990716, 0.99482286, 0.99521196, 0.9906585, 0.99226993, 0.9940188, 0.9901944, 0.9945102, 0.9947777, 0.99014765, 0.9922477, 0.9942709, 0.9905116, 0.99484843, 0.9947472, 0.99022996, 0.99224454, 0.9937424, 0.98925906, 0.99425745, 0.99478805, 0.9897787, 0.99265176, 0.9944294, 0.99083334, 0.9948101, 0.9952258, 0.9905946, 0.9923483, 0.9940435, 0.9902396, 0.99451333, 0.9947548, 0.9901529, 0.99225944, 0.99426794, 0.9905378, 0.9947917, 0.9947417, 0.9901732, 0.9921822, 0.9936904, 0.98923177, 0.9941957, 0.9947783, 0.989673, 0.9925587, 0.99433887, 0.99077857, 0.9947706, 0.99518293, 0.9905784, 0.99229324, 0.9940188, 0.99021626, 0.99447966, 0.99473685, 0.9901315, 0.9922472, 0.9942419, 0.99049896, 0.99477303, 0.99471146, 0.99008524, 0.9921353, 0.9936587, 0.98917764, 0.9941922, 0.9947677, 0.9896554, 0.9925606, 0.99434847, 0.9907195, 0.9947442, 0.99518126, 0.9904992, 0.9922227, 0.9939807, 0.9901732, 0.9944341, 0.9947242, 0.9901046, 0.99225116, 0.99425817, 0.99048704, 0.99476796, 0.9947208, 0.9900749, 0.99213785, 0.99368435, 0.9891908, 0.9942075, 0.9947661, 0.9896971, 0.9925661, 0.99437404, 0.990712, 0.994753, 0.9951881, 0.99053675, 0.99225605, 0.9940337, 0.9901909, 0.99446267, 0.99474615, 0.9901704, 0.99232346, 0.9943345, 0.99050623, 0.99481505, 0.9947688, 0.99018073, 0.99216765, 0.9938182, 0.9892061, 0.99424046, 0.99479735, 0.9897004, 0.9925755, 0.99445665, 0.9907485, 0.99480134, 0.99520844, 0.9905902, 0.99225163, 0.9941176, 0.9901755, 0.99448484, 0.99476844, 0.99019957, 0.9922915, 0.9943948, 0.9904755, 0.9948076, 0.9947412, 0.99019617, 0.9921793, 0.9938362, 0.98918486, 0.99423945, 0.9948201, 0.98974544, 0.9925971, 0.9944839, 0.99076104, 0.99478686, 0.9952406, 0.9905839, 0.992296, 0.99415696, 0.99021965, 0.9945044, 0.99481255, 0.99020714, 0.99232024, 0.99441385, 0.990522, 0.9948159, 0.9947832, 0.99017185, 0.99210656, 0.993836, 0.98924786, 0.99425536, 0.99480975, 0.9896756, 0.9924914, 0.99446386, 0.9907918, 0.99480724, 0.995227, 0.9905732, 0.9922886, 0.99413115, 0.9902779, 0.99449897, 0.9947624, 0.9901542, 0.9922868, 0.9943543, 0.99056274, 0.99478036, 0.9946814, 0.9900924, 0.9921671, 0.9938327, 0.98930955, 0.9942044, 0.99475455, 0.98971975, 0.9926088, 0.9944997, 0.990859, 0.9948188, 0.99525, 0.9905604, 0.992327, 0.99421006, 0.9903867, 0.9945497, 0.99481106, 0.99024266, 0.9924219, 0.99447316, 0.9906507, 0.9948725, 0.9947859, 0.99024117, 0.99231356, 0.99392575, 0.9893974, 0.9943205, 0.99481267, 0.9895969, 0.9926681, 0.9945167, 0.99086297, 0.9948638, 0.9951953, 0.9905461, 0.99241674, 0.9942175, 0.9903269, 0.9945496, 0.99477434, 0.9900294, 0.9922828, 0.9944142, 0.9905597, 0.9948471, 0.9947293, 0.9899101, 0.99212825, 0.9938279, 0.9891829, 0.9942221, 0.99473876, 0.9893923, 0.99248534, 0.9945381, 0.99081194, 0.9947794, 0.9951814, 0.9903326, 0.9922018, 0.99417275, 0.9902628, 0.9944546, 0.99474, 0.98987263, 0.9921085, 0.99435526, 0.9905468, 0.9947432, 0.9947122, 0.9898639, 0.99197596, 0.9937767, 0.98919743, 0.9941263, 0.994766, 0.9892958, 0.99235094, 0.99438995, 0.99070454, 0.9946655, 0.9951638, 0.9901459, 0.9920489, 0.9940292, 0.99016434, 0.99437505, 0.994713, 0.9897571, 0.99199647, 0.99427724, 0.9904281, 0.9946348, 0.9946498, 0.98956996, 0.9918018, 0.9936631, 0.9891081, 0.99398047, 0.994677, 0.98914856, 0.99227613, 0.9943106, 0.9906225, 0.994525, 0.99510616, 0.99003524, 0.99200034, 0.99395907, 0.99006945, 0.99413866, 0.9946178, 0.98950714, 0.9920258, 0.9942141, 0.99039936, 0.9944859, 0.99464744, 0.9894168, 0.99186385, 0.99362373, 0.98905456, 0.99383515, 0.9946548, 0.9888235, 0.9921761, 0.9941922, 0.99062693, 0.99442255, 0.9950794, 0.9898679, 0.9920181, 0.9939102, 0.99013513, 0.9941792, 0.99462444, 0.9895231, 0.99209446, 0.9941934, 0.99044985, 0.9945202, 0.9946507, 0.9895557, 0.9919418, 0.99361575, 0.98908675, 0.9939586, 0.99470013, 0.9890693, 0.9923212, 0.9942994, 0.990706, 0.99458766, 0.99515104, 0.98997366, 0.99207324, 0.9939889, 0.9901581, 0.99425405, 0.9946759, 0.9895489, 0.9920406, 0.99423224, 0.99039197, 0.9945831, 0.9946761, 0.9895182, 0.991818, 0.99366117, 0.9890849, 0.9939773, 0.99471194, 0.9890415, 0.99217623, 0.9942722, 0.9906595, 0.9945602, 0.99513334, 0.9900169, 0.9919647, 0.99396235, 0.99010766, 0.9942064, 0.99468577, 0.98962736, 0.99193114, 0.9942367, 0.9904391, 0.99458766, 0.99469334, 0.9896157, 0.9918046, 0.9936335, 0.98914, 0.9940146, 0.9947089, 0.98911965, 0.99219465, 0.9942653, 0.99068207, 0.99458283, 0.995133, 0.9900732, 0.99198794, 0.99398404, 0.9901838, 0.99429095, 0.9947048, 0.98966086, 0.99202806, 0.99428266, 0.9904384, 0.99456346, 0.9946743, 0.9896423, 0.9918777, 0.99371296, 0.9890723, 0.9940169, 0.9947399, 0.9892141, 0.9923236, 0.99438673, 0.9906748, 0.9946071, 0.99514806, 0.990161, 0.9920195, 0.99405855, 0.9900918, 0.99426526, 0.99469215, 0.98972636, 0.99196213, 0.99422985, 0.99033093, 0.99458164, 0.99465805, 0.9896764, 0.9917875, 0.9937058, 0.98903966, 0.9939687, 0.9946656, 0.9891601, 0.9921827, 0.9943233, 0.9906142, 0.994528, 0.99511373, 0.99010336, 0.99184215, 0.994042, 0.9900868, 0.9942664, 0.99467516, 0.98967594, 0.99180335, 0.9942731, 0.9903631, 0.9945562, 0.99467903, 0.9896708, 0.9916654, 0.99367833, 0.9890325, 0.9939281, 0.9947141, 0.9891065, 0.99195343, 0.994277, 0.9905804, 0.9945149, 0.9951095, 0.9900503, 0.99166125, 0.99388146, 0.98999023, 0.9942004, 0.99466026, 0.98962384, 0.9916536, 0.9941432, 0.9903237, 0.9944991, 0.99464405, 0.9896092, 0.9915366, 0.99357575, 0.989035, 0.993907, 0.99469936, 0.98912936, 0.9919213, 0.99420327, 0.99065477, 0.9945274, 0.99509925, 0.9899829, 0.99158305, 0.99384826, 0.98997796, 0.99415493, 0.9946019, 0.9895896, 0.99152786, 0.994109, 0.99038696, 0.9945227, 0.99460083, 0.9896081, 0.9915079, 0.9934962, 0.98899955, 0.9938548, 0.9946378, 0.98914146, 0.99183744, 0.9941875, 0.9905952, 0.9944688, 0.99512815, 0.990148, 0.9914991, 0.99390167, 0.9899963, 0.9941707, 0.9946347, 0.98964256, 0.99157214, 0.9939119, 0.9902987, 0.99439913, 0.9945261, 0.9894784, 0.9914404, 0.99346054, 0.9889225, 0.99384516, 0.99464875, 0.989036, 0.991755, 0.9940203, 0.99044204, 0.9944341, 0.9950486, 0.9900446, 0.9914738, 0.9939056, 0.9900175, 0.99417037, 0.9946007, 0.98960346, 0.9916888, 0.9942663, 0.99035597, 0.99452406, 0.99462694, 0.98958933, 0.9915445, 0.9937451, 0.98911816, 0.9939457, 0.9946505, 0.9891299, 0.9920683, 0.99435467, 0.99072653, 0.99457407, 0.9950892, 0.9900952, 0.9918081, 0.994019, 0.99012685, 0.9942384, 0.99461347, 0.9896814, 0.99183625, 0.9943007, 0.9904751, 0.9945847, 0.9946013, 0.9896611, 0.9917802, 0.99379, 0.98913866, 0.9939701, 0.99464273, 0.98922664, 0.992149, 0.9944377, 0.99072313, 0.994549, 0.99506426, 0.9901159, 0.9918371, 0.9940746, 0.9901757, 0.99425405, 0.99464613, 0.9897238, 0.9918384, 0.9943344, 0.9904863, 0.9945676, 0.99463046, 0.9896852, 0.991691, 0.9937797, 0.9891858, 0.993989, 0.994699, 0.98923445, 0.99214196, 0.9944808, 0.990724, 0.9945387, 0.99512553, 0.9901406, 0.99183404, 0.9940976, 0.990152, 0.9942091, 0.9946374, 0.98968035, 0.9916615, 0.99433124, 0.99043864, 0.9944892, 0.9946166, 0.98962736, 0.9915314, 0.99372464, 0.98910975, 0.99387425, 0.994632, 0.98912966, 0.99193126, 0.9943549, 0.99059546, 0.9944399, 0.9950439, 0.9900226, 0.99155045, 0.9939838, 0.99004483, 0.994129, 0.9946031, 0.9895471, 0.9915125, 0.9942373, 0.9903691, 0.9944688, 0.9945789, 0.9895564, 0.9914153, 0.9936614, 0.98903114, 0.99385047, 0.99463296, 0.9890943, 0.9918675, 0.994349, 0.9905669, 0.99443835, 0.99505013, 0.9900663, 0.9915011, 0.9939912, 0.99004215, 0.99416494, 0.99462795, 0.9896069, 0.9914608, 0.9942267, 0.9903376, 0.9944911, 0.99460024, 0.9896081, 0.9913066, 0.9936708, 0.9890506, 0.99386895, 0.99462104, 0.98912024, 0.9917357, 0.99428326, 0.99057674, 0.9944993, 0.99504197, 0.990022, 0.9913817, 0.9939237, 0.99000055, 0.9941706, 0.9945513, 0.98955125, 0.99132675, 0.9941846, 0.9903346, 0.9945033, 0.9945204, 0.98953027, 0.9913058, 0.9936561, 0.9889693, 0.9938758, 0.9945589, 0.98903346, 0.9917522, 0.9943016, 0.9904991, 0.9944558, 0.9950048, 0.98998696, 0.9915292, 0.99398035, 0.98994607, 0.99416155, 0.9945716, 0.9895426, 0.9914899, 0.99423414, 0.9902332, 0.9944477, 0.9945697, 0.9895084, 0.99136615, 0.99366164, 0.988872, 0.9938353, 0.9945966, 0.9890275, 0.9918194, 0.9943105, 0.9904395, 0.99444354, 0.99504244, 0.9899337, 0.99154824, 0.9940217, 0.989818, 0.9941637, 0.99454933, 0.9894495, 0.99156404, 0.99423987, 0.9901299, 0.99445796, 0.9945229, 0.98942125, 0.9912716, 0.99362916, 0.9887227, 0.9938339, 0.9945157, 0.988896, 0.9916425, 0.9942789, 0.99035126, 0.9944024, 0.9949632, 0.98985565, 0.9913468, 0.9939209, 0.989764, 0.99412704, 0.9945254, 0.98940873, 0.9912794, 0.9941759, 0.99012613, 0.99446523, 0.99450827, 0.9893797, 0.9911301, 0.9935482, 0.9886962, 0.99379843, 0.9944956, 0.9888903, 0.9915748, 0.99419904, 0.9902463, 0.994385, 0.9949126, 0.9898142, 0.991158, 0.99381894, 0.98965234, 0.99408287, 0.99444324, 0.98937595, 0.99119735, 0.9941222, 0.99005497, 0.99443614, 0.9944576, 0.9893616, 0.9910904, 0.9935249, 0.98862296, 0.9938011, 0.99448943, 0.9888692, 0.99152446, 0.9942712, 0.99026114, 0.9943955, 0.99496263, 0.9898343, 0.9912793, 0.99393255, 0.9897311, 0.9940986, 0.99448115, 0.9893841, 0.9912873, 0.9941777, 0.99004877, 0.9944223, 0.9944648, 0.9894047, 0.99117684, 0.9935955, 0.98871255, 0.9938296, 0.9945043, 0.98893493, 0.99162257, 0.994249, 0.99033177, 0.99441314, 0.994966, 0.98988897, 0.9914493, 0.99397403, 0.98977476, 0.9941447, 0.99450713, 0.9894622, 0.9914499, 0.9942175, 0.9901487, 0.99445593, 0.99446905, 0.98942494, 0.99130297, 0.99359477, 0.9886756, 0.99381906, 0.9944605, 0.98895776, 0.9917242, 0.9942344, 0.9902824, 0.99440587, 0.9949543, 0.9898685, 0.99132514, 0.9938228, 0.98971146, 0.99407685, 0.99454623, 0.98943746, 0.99146456, 0.9940964, 0.9900587, 0.99447834, 0.9946108, 0.98944855, 0.99135596, 0.99352527, 0.9887044, 0.9938389, 0.9946448, 0.98894185, 0.99180955, 0.9941362, 0.990298, 0.9944557, 0.99506533, 0.98988533, 0.99155974, 0.9936515, 0.989758, 0.99415153, 0.99466854, 0.9894384, 0.9915325, 0.99405444, 0.99007016, 0.9944524, 0.99457717, 0.9893992, 0.99139506, 0.9933518, 0.98867875, 0.9938093, 0.99464554, 0.9889142, 0.9918831, 0.993877, 0.9902359, 0.99442565, 0.99506426, 0.98987657, 0.9917284, 0.9937411, 0.9897232, 0.99414045, 0.99462175, 0.98945755, 0.991755, 0.99417484, 0.9901453, 0.9945338, 0.9946707, 0.9894739, 0.99167556, 0.9936054, 0.988756, 0.9939178, 0.99471515, 0.98899347, 0.9920888, 0.99429905, 0.99042296, 0.9945222, 0.99514115, 0.989903, 0.99184436, 0.99399495, 0.98988956, 0.99423295, 0.9946936, 0.98950046, 0.9918583, 0.9942524, 0.99021846, 0.9945137, 0.994661, 0.9894266, 0.991736, 0.9936847, 0.988851, 0.9939156, 0.99470735, 0.98892885, 0.9921509, 0.9943343, 0.9904405, 0.9945127, 0.9951153, 0.98988825, 0.9917853, 0.9940124, 0.9898623, 0.99420667, 0.9946787, 0.9893897, 0.9917834, 0.9942506, 0.99020857, 0.994532, 0.99467117, 0.9894057, 0.99165535, 0.9936772, 0.9888178, 0.9939362, 0.9947161, 0.9889236, 0.99210244, 0.99431306, 0.99041164, 0.99451137, 0.9951389, 0.98982143, 0.991829, 0.99400085, 0.989869, 0.99420655, 0.9947149, 0.9894308, 0.9917916, 0.9942835, 0.99019945, 0.99455595, 0.9946984, 0.98936874, 0.9916374, 0.9937171, 0.98885477, 0.9939959, 0.9947318, 0.98896223, 0.9920774, 0.9943633, 0.9904886, 0.9945953, 0.99517524, 0.9899754, 0.9918309, 0.9940747, 0.98993033, 0.99432296, 0.994732, 0.98949593, 0.9918385, 0.9942671, 0.9902249, 0.99460685, 0.99465984, 0.98946303, 0.99173003, 0.9937352, 0.98890835, 0.99400896, 0.99471134, 0.9889626, 0.9922125, 0.994399, 0.9905246, 0.99462694, 0.995178, 0.9899166, 0.99196035, 0.99411666, 0.9899672, 0.99432135, 0.9947437, 0.989498, 0.99192977, 0.9943338, 0.99030566, 0.9945901, 0.9947206, 0.98948836, 0.9917408, 0.9937789, 0.9889654, 0.99403656, 0.9947759, 0.9889659, 0.9921291, 0.9944124, 0.9905338, 0.9945919, 0.99516994, 0.98990494, 0.9918333, 0.99408376, 0.98995763, 0.9942906, 0.99473447, 0.9894643, 0.9917402, 0.99431664, 0.99029225, 0.99460226, 0.9947208, 0.98947155, 0.9917179, 0.99374485, 0.9889368, 0.99397635, 0.99473697, 0.98886675, 0.9920465, 0.9943291, 0.9904513, 0.9945584, 0.99518174, 0.989876, 0.99173963, 0.9940444, 0.9899161, 0.9942607, 0.99475384, 0.9894211, 0.9917048, 0.9942505, 0.99021614, 0.99457127, 0.9947135, 0.98939764, 0.99162465, 0.9937252, 0.9888576, 0.9939628, 0.9947622, 0.9888545, 0.9920988, 0.99435717, 0.99046123, 0.9945445, 0.9951875, 0.98984444, 0.99182, 0.99404305, 0.98992294, 0.994235, 0.9947602, 0.9894258, 0.9917623, 0.9942665, 0.99024874, 0.9945551, 0.99473745, 0.98931175, 0.99158645, 0.9936904, 0.9889015, 0.9939446, 0.9947727, 0.9888151, 0.9920163, 0.9943138, 0.99046445, 0.99449885, 0.99518836, 0.9897689, 0.99169195, 0.99397683, 0.98988396, 0.9941751, 0.9947549, 0.9892915, 0.99168503, 0.9941798, 0.9902177, 0.99451464, 0.9947187, 0.9893092, 0.99151695, 0.9935482, 0.9888431, 0.99389696, 0.9947535, 0.98880684, 0.99188673, 0.99418026, 0.99040204, 0.9944827, 0.99518365, 0.9898044, 0.9915754, 0.99392974, 0.9898522, 0.99414504, 0.9947265, 0.9892977, 0.9915598, 0.9941641, 0.99019325, 0.9944556, 0.99469024, 0.98929477, 0.9914934, 0.99361295, 0.9888657, 0.99385625, 0.99473906, 0.9887993, 0.9919923, 0.99428505, 0.99046516, 0.9944253, 0.99515367, 0.98974556, 0.9916727, 0.99387085, 0.9898369, 0.9941017, 0.9946959, 0.98930186, 0.99162805, 0.9941737, 0.9901811, 0.99444884, 0.99473697, 0.9893022, 0.9915148, 0.9936061, 0.9888138, 0.9938249, 0.9947393, 0.98875463, 0.99196434, 0.9942179, 0.99036777, 0.9944122, 0.9951725, 0.989707, 0.99171764, 0.9939731, 0.98979086, 0.9940845, 0.9947141, 0.98925954, 0.99166054, 0.99418485, 0.9901161, 0.99445605, 0.99470997, 0.9892954, 0.9914586, 0.99364597, 0.98880357, 0.9938951, 0.9947594, 0.98878515, 0.991964, 0.99425095, 0.99038553, 0.99445724, 0.9952024, 0.9897367, 0.991711, 0.9939779, 0.9898365, 0.99418676, 0.99476385, 0.9892536, 0.9917681, 0.99420786, 0.9901701, 0.9945334, 0.99472326, 0.98924005, 0.9916011, 0.99368167, 0.9888659, 0.9939662, 0.99479556, 0.98876345, 0.9920403, 0.99431413, 0.9904399, 0.9945367, 0.9952018, 0.9896916, 0.99177635, 0.99398804, 0.98989093, 0.99419546, 0.99472797, 0.9892436, 0.9918184, 0.99422306, 0.9901529, 0.99449, 0.99473745, 0.9892454, 0.99155724, 0.99363834, 0.9888321, 0.9939025, 0.99477917, 0.98862606, 0.9918727, 0.99425393, 0.9904571, 0.99450594, 0.9952016, 0.98969126, 0.99169326, 0.99396694, 0.9898906, 0.9941838, 0.9947676, 0.98932004, 0.99170274, 0.994255, 0.9902291, 0.99451464, 0.9947608, 0.9892966, 0.9915658, 0.9937105, 0.98885477, 0.9939939, 0.9948205, 0.9888409, 0.99207664, 0.9943495, 0.9904322, 0.99460024, 0.9952601, 0.9898034, 0.9917612, 0.99405813, 0.98989785, 0.994246, 0.994793, 0.9893333, 0.9916944, 0.9942659, 0.99024594, 0.99457973, 0.99477965, 0.98931366, 0.99154085, 0.9937119, 0.98889786, 0.9939626, 0.99481493, 0.9888206, 0.9919631, 0.99431247, 0.99047756, 0.9945809, 0.99524736, 0.9897502, 0.99174577, 0.99401206, 0.9899024, 0.9942648, 0.9947807, 0.9893082, 0.9917324, 0.9942532, 0.99017596, 0.99456275, 0.99475616, 0.9892843, 0.991524, 0.9936841, 0.9888376, 0.9940104, 0.99484044, 0.9888176, 0.99197924, 0.99428564, 0.9904203, 0.9945637, 0.99524903, 0.9897481, 0.99167985, 0.99399203, 0.9899065, 0.9942808, 0.9948167, 0.98933923, 0.99169475, 0.99426043, 0.9902671, 0.9946243, 0.994786, 0.98930514, 0.99151707, 0.9937057, 0.98889494, 0.9940137, 0.9948348, 0.98876345, 0.99197817, 0.9943132, 0.9904861, 0.9946005, 0.9952573, 0.98975664, 0.99170744, 0.9940263, 0.9899227, 0.99429244, 0.99482167, 0.98933464, 0.99169767, 0.99430144, 0.9902796, 0.9946288, 0.99480146, 0.98925114, 0.99151295, 0.9937343, 0.98893297, 0.99401414, 0.99481106, 0.9887278, 0.9919538, 0.9943279, 0.99046737, 0.99458444, 0.9952347, 0.98966473, 0.9916522, 0.99401194, 0.9899199, 0.99425226, 0.9947831, 0.9892321, 0.99161893, 0.9942579, 0.9902491, 0.9945714, 0.9947577, 0.98922426, 0.9914313, 0.99371576, 0.98889136, 0.99399143, 0.9948102, 0.9887158, 0.9918434, 0.9943329, 0.9904501, 0.9945585, 0.9952435, 0.98971134, 0.99162114, 0.9940257, 0.98992914, 0.99425536, 0.99480313, 0.9892731, 0.9916331, 0.99428964, 0.99030685, 0.99458927, 0.99479467, 0.98929065, 0.9915037, 0.9937475, 0.98898196, 0.9940063, 0.9948471, 0.9888166, 0.9919808, 0.9943843, 0.9905552, 0.9945945, 0.99527335, 0.98977685, 0.9917052, 0.9940812, 0.9899746, 0.9942653, 0.99482936, 0.98926836, 0.9916757, 0.9943081, 0.990289, 0.99460876, 0.9948059, 0.9892685, 0.9915554, 0.99375427, 0.98896664, 0.9940302, 0.994854, 0.9887579, 0.9919836, 0.99437815, 0.9905372, 0.99460614, 0.9952658, 0.9897159, 0.99170095, 0.99407965, 0.9899678, 0.9942682, 0.9948187, 0.98928064, 0.99166816, 0.99431884, 0.99029654, 0.9945999, 0.9948037, 0.9892747, 0.991511, 0.9937586, 0.988952, 0.99400616, 0.99483794, 0.98871183, 0.99195546, 0.9943712, 0.9905038, 0.99456173, 0.9952496, 0.9897238, 0.9916644, 0.9940871, 0.9899441, 0.994256, 0.99482346, 0.9893056, 0.99161905, 0.9943251, 0.990253, 0.9945997, 0.9948043, 0.98934644, 0.9915366, 0.99379444, 0.98890454, 0.99400204, 0.9948402, 0.98877746, 0.99188507, 0.99437755, 0.99050915, 0.9945947, 0.9952632, 0.9897604, 0.9916568, 0.9940736, 0.98990196, 0.9942657, 0.9948239, 0.98931503, 0.9916399, 0.99430543, 0.9902441, 0.9945998, 0.99481446, 0.9892932, 0.99150443, 0.9937796, 0.9889059, 0.99401957, 0.9948524, 0.9888204, 0.9919201, 0.9943855, 0.9904592, 0.99459636, 0.99526995, 0.9897397, 0.9916363, 0.9940731, 0.98989934, 0.9942981, 0.9948271, 0.9893224, 0.9915943, 0.9943066, 0.9902609, 0.99461347, 0.99480563, 0.9892274, 0.9914007, 0.99366623, 0.9889031, 0.9940139, 0.99484926, 0.9887101, 0.9918426, 0.9943362, 0.9905003, 0.9945833, 0.99526393, 0.9896944, 0.99155337, 0.99407613, 0.98993266, 0.99427503, 0.9948119, 0.9892651, 0.99157625, 0.9943414, 0.9902542, 0.99458706, 0.99478334, 0.9892554, 0.9914045, 0.99375737, 0.9889059, 0.9940158, 0.9948397, 0.9887227, 0.99187005, 0.9943971, 0.99050623, 0.99457866, 0.99525297, 0.989725, 0.9915304, 0.9940706, 0.98990065, 0.9942498, 0.9948348, 0.989288, 0.99150157, 0.99432814, 0.9902346, 0.9945868, 0.9948087, 0.9892448, 0.9913263, 0.99376243, 0.9888682, 0.9939877, 0.994843, 0.9887206, 0.9917761, 0.9943684, 0.9904772, 0.9945862, 0.9952724, 0.989687, 0.9914888, 0.9940826, 0.9899015, 0.994267, 0.9948331, 0.9892442, 0.99148107, 0.99434197, 0.99022245, 0.9946148, 0.99479747, 0.9892385, 0.9913436, 0.9937835, 0.98885274, 0.9939998, 0.9948513, 0.9887423, 0.9918662, 0.9944071, 0.9904301, 0.9945832, 0.99526817, 0.9897313, 0.9915848, 0.99409956, 0.98989004, 0.994279, 0.99482214, 0.989295, 0.9915036, 0.9943381, 0.9902374, 0.9946178, 0.9948049, 0.9892964, 0.9913776, 0.9937842, 0.9888747, 0.99402416, 0.994854, 0.98875487, 0.9918562, 0.9944213, 0.9904823, 0.9946024, 0.99527043, 0.9897028, 0.99153805, 0.99411994, 0.98990625, 0.9942863, 0.9948124, 0.98923504, 0.9914914, 0.9943427, 0.9902334, 0.99460566, 0.99479073, 0.98925155, 0.9913583, 0.99379385, 0.9888657, 0.9939999, 0.9948397, 0.9887128, 0.9917711, 0.99440795, 0.9904694, 0.9945932, 0.99525565, 0.98967606, 0.9915119, 0.99409413, 0.9898538, 0.9942724, 0.9948207, 0.98922884, 0.99146867, 0.99433196, 0.9902332, 0.99459743, 0.99479795, 0.9892124, 0.9913538, 0.9937969, 0.9888383, 0.99400663, 0.9948383, 0.98868597, 0.99178094, 0.9944169, 0.990449, 0.9945873, 0.99526453, 0.9896611, 0.9914943, 0.99410605, 0.98987037, 0.9942472, 0.9948241, 0.98921496, 0.9914637, 0.99433935, 0.99026114, 0.9946032, 0.99480736, 0.98919207, 0.99132967, 0.99377173, 0.98889005, 0.9940077, 0.9948342, 0.9886572, 0.9917863, 0.9944043, 0.9904818, 0.9945762, 0.99526453, 0.98967093, 0.991475, 0.9941039, 0.98986983, 0.9942465, 0.9948166, 0.98922956, 0.991479, 0.99434865, 0.99016786, 0.99458295, 0.9948159, 0.9892131, 0.9913322, 0.99380976, 0.988848, 0.9940216, 0.9948654, 0.9887545, 0.9917693, 0.99442315, 0.9904722, 0.99458766, 0.9952957, 0.9897183, 0.9915115, 0.9941111, 0.9899016, 0.99430025, 0.99484783, 0.98929834, 0.9915315, 0.9943666, 0.9902305, 0.99462324, 0.9948212, 0.98933697, 0.9914238, 0.9938192, 0.98888284, 0.99400604, 0.9948578, 0.9887721, 0.9918609, 0.9944328, 0.9904598, 0.9945624, 0.99527925, 0.98970664, 0.99157834, 0.99410677, 0.9898964, 0.9942765, 0.9948225, 0.98932344, 0.99148697, 0.9943422, 0.9902198, 0.99459046, 0.9948154, 0.98933184, 0.9914491, 0.9938041, 0.98889774, 0.99403363, 0.9948496, 0.9888382, 0.9918424, 0.99439573, 0.9904659, 0.99460745, 0.9952703, 0.9897608, 0.9915554, 0.99410474, 0.98986936, 0.99428195, 0.9948129, 0.9893351, 0.9915284, 0.9943408, 0.99019957, 0.99460673, 0.9947899, 0.989256, 0.99135315, 0.99376535, 0.9888142, 0.9939919, 0.99482566, 0.9887567, 0.99178314, 0.9943586, 0.9904096, 0.99457765, 0.9952542, 0.9897042, 0.9915087, 0.99405634, 0.9898307, 0.9942711, 0.99480104, 0.9892624, 0.991508, 0.9943169, 0.9901985, 0.99460757, 0.99479455, 0.98929113, 0.9914057, 0.9937709, 0.9887981, 0.99400675, 0.994849, 0.98884445, 0.9917848, 0.99439996, 0.99036694, 0.9945672, 0.9952553, 0.9897619, 0.9914797, 0.9940982, 0.9897949, 0.99427974, 0.9948195, 0.98931503, 0.99148834, 0.9943844, 0.99018145, 0.9946166, 0.99478865, 0.98927873, 0.9912584, 0.993786, 0.98874134, 0.9939919, 0.9948376, 0.9887001, 0.9916625, 0.9943806, 0.9903314, 0.99456054, 0.99526083, 0.9896971, 0.99133617, 0.99410605, 0.9897972, 0.99430144, 0.9948213, 0.9892938, 0.99134797, 0.9943364, 0.99011725, 0.9945966, 0.99479616, 0.98925674, 0.99127525, 0.9938135, 0.98874354, 0.9940251, 0.9948403, 0.98873746, 0.9917174, 0.9944207, 0.99043536, 0.9945944, 0.9952755, 0.9896979, 0.991492, 0.99411875, 0.9898578, 0.99428856, 0.9948443, 0.9892083, 0.99147546, 0.9943619, 0.9902047, 0.9946112, 0.994824, 0.98917085, 0.9913135, 0.9938291, 0.98883235, 0.9940335, 0.9948836, 0.9887128, 0.99182504, 0.99445254, 0.9904953, 0.9946268, 0.99533916, 0.9897146, 0.99146646, 0.99415904, 0.9899351, 0.9943364, 0.9948948, 0.9892866, 0.9914942, 0.99440396, 0.99025285, 0.99466085, 0.99486, 0.9892481, 0.99133635, 0.9938262, 0.9888876, 0.9940298, 0.9948974, 0.9887638, 0.9917841, 0.99442774, 0.9904666, 0.99455637, 0.9953185, 0.989705, 0.99148715, 0.9941447, 0.9899373, 0.9942834, 0.99488527, 0.9891913, 0.99149597, 0.9944114, 0.990298, 0.99462914, 0.99486697, 0.98919326, 0.99140096, 0.9938931, 0.98892283, 0.9940519, 0.9948929, 0.9886551, 0.9918111, 0.9944682, 0.9905483, 0.99465513, 0.995333, 0.98967534, 0.991561, 0.99417746, 0.98998183, 0.9943436, 0.9948809, 0.98921436, 0.9914908, 0.99439913, 0.99031633, 0.9946512, 0.9948431, 0.9891733, 0.99129725, 0.9938617, 0.98898906, 0.99403185, 0.99489766, 0.9886557, 0.9917774, 0.9944798, 0.9905977, 0.9945939, 0.99531186, 0.9895953, 0.9914929, 0.99417096, 0.989981, 0.9942742, 0.99485964, 0.98911303, 0.9914532, 0.9944176, 0.99030346, 0.9946073, 0.9948483, 0.9891212, 0.9912641, 0.9938818, 0.98893124, 0.9940269, 0.99487, 0.98858285, 0.99174094, 0.99447703, 0.990504, 0.9946024, 0.9953135, 0.9894928, 0.99133027, 0.99415165, 0.9899247, 0.9942835, 0.99486023, 0.989042, 0.9912736, 0.9943877, 0.99026465, 0.99458176, 0.9948338, 0.9889738, 0.9911284, 0.99384826, 0.98887855, 0.9940031, 0.9948783, 0.9884637, 0.99160284, 0.99446255, 0.9904833, 0.99457824, 0.99531007, 0.9894838, 0.9914001, 0.9941783, 0.9899712, 0.99427044, 0.9948691, 0.9890231, 0.9913822, 0.99439806, 0.99027836, 0.9945998, 0.9948613, 0.9890217, 0.9912181, 0.9938525, 0.9889092, 0.9939953, 0.9949033, 0.9885152, 0.99167764, 0.9944681, 0.99051034, 0.9945742, 0.9953075, 0.9895455, 0.99145615, 0.9941765, 0.9899165, 0.9942538, 0.99487466, 0.98908746, 0.9914601, 0.9944067, 0.9902682, 0.99460024, 0.9948654, 0.98909646, 0.99134284, 0.9938797, 0.98888063, 0.9940035, 0.9949155, 0.9885584, 0.99175376, 0.99446964, 0.99048495, 0.99459934, 0.9953305, 0.9895768, 0.99149877, 0.99418783, 0.9899425, 0.9943006, 0.9948972, 0.98914254, 0.99148613, 0.994426, 0.990292, 0.9945932, 0.99487203, 0.98913294, 0.9913845, 0.99390596, 0.9889613, 0.994031, 0.99490935, 0.9886154, 0.9918418, 0.994511, 0.9905727, 0.99458575, 0.99532944, 0.9895594, 0.9915423, 0.99425024, 0.98999375, 0.9942841, 0.9948974, 0.9890583, 0.99152195, 0.9944546, 0.9902898, 0.9946083, 0.9948719, 0.9890773, 0.9914067, 0.9939138, 0.9889098, 0.99401593, 0.99493396, 0.9885936, 0.9918676, 0.9945162, 0.99054307, 0.9945985, 0.9953303, 0.9895537, 0.9915691, 0.99424464, 0.9900051, 0.9942846, 0.99490494, 0.9890989, 0.9915782, 0.9944822, 0.9903425, 0.99462795, 0.99490213, 0.98906904, 0.9914171, 0.9939555, 0.98893946, 0.9940345, 0.9949224, 0.98856467, 0.9918509, 0.9945492, 0.9905936, 0.99461204, 0.9953507, 0.9895661, 0.9915877, 0.99427456, 0.9900523, 0.99431723, 0.9949099, 0.9890673, 0.99158365, 0.99449885, 0.99037045, 0.9946331, 0.99490505, 0.9891046, 0.9914199, 0.9939585, 0.9890132, 0.9940397, 0.99494755, 0.9885833, 0.9918528, 0.9945402, 0.99058753, 0.9946058, 0.9953466, 0.9895168, 0.9915466, 0.99426275, 0.9900373, 0.9943218, 0.9949054, 0.9890675, 0.9915766, 0.99450713, 0.9903522, 0.9946379, 0.9948984, 0.98904526, 0.9914603, 0.99396056, 0.9889626, 0.99406046, 0.99493325, 0.9885033, 0.99185467, 0.99455625, 0.99055594, 0.99461865, 0.9953461, 0.9894789, 0.9915737, 0.9942301, 0.9899947, 0.9943007, 0.99489874, 0.9890512, 0.9915548, 0.9944788, 0.99033576, 0.99464446, 0.99486756, 0.98901224, 0.991346, 0.9939271, 0.9889365, 0.9940039, 0.9948966, 0.9884695, 0.99178505, 0.9945079, 0.9905438, 0.99459404, 0.9953234, 0.9893751, 0.9915258, 0.99422365, 0.98995066, 0.99425155, 0.9948862, 0.9889415, 0.9915326, 0.99446726, 0.9903354, 0.99462056, 0.9948816, 0.9890293, 0.99137866, 0.99390864, 0.98890346, 0.9940443, 0.9949136, 0.9884276, 0.99179125, 0.99446833, 0.99053174, 0.99460274, 0.99532485, 0.98936945, 0.9914513, 0.99417907, 0.9899206, 0.9942876, 0.99486864, 0.98870254, 0.9914035, 0.9944444, 0.99032414, 0.9946386, 0.99486876, 0.9887776, 0.9913288, 0.99391735, 0.9889627, 0.99405754, 0.9948701, 0.9882826, 0.99180347, 0.9945651, 0.99060977, 0.9946558, 0.9952978, 0.989306, 0.9915466, 0.99427724, 0.9900636, 0.99436164, 0.99492186, 0.98892164, 0.9915923, 0.9945189, 0.99040425, 0.9947029, 0.99490094, 0.9889108, 0.99145085, 0.99401593, 0.9890353, 0.9941389, 0.9949412, 0.9883988, 0.9918757, 0.9945716, 0.9905956, 0.9946899, 0.9953538, 0.9894064, 0.9915841, 0.99424034, 0.98999023, 0.9943943, 0.9948943, 0.9888666, 0.99150956, 0.9944993, 0.990303, 0.9947283, 0.9948935, 0.9888714, 0.9913086, 0.99397105, 0.9889746, 0.9941462, 0.9949248, 0.9882476, 0.9917646, 0.9945598, 0.9906275, 0.99474204, 0.99535495, 0.9893127, 0.99157214, 0.9942711, 0.9900591, 0.9944319, 0.99492514, 0.98890114, 0.9915698, 0.9945397, 0.99044305, 0.9947181, 0.9948937, 0.9889148, 0.9914279, 0.9939814, 0.9890665, 0.9941599, 0.99493974, 0.9884071, 0.9918494, 0.99456745, 0.99066347, 0.9946959, 0.9953512, 0.9893873, 0.99156123, 0.9942765, 0.99008465, 0.9944195, 0.9949107, 0.9889066, 0.99152774, 0.99446845, 0.99041337, 0.99469423, 0.99488926, 0.9889577, 0.9914096, 0.99396896, 0.98906505, 0.994111, 0.9949313, 0.9884205, 0.9918316, 0.9945714, 0.99066776, 0.99469435, 0.9953383, 0.9894722, 0.9915809, 0.9942847, 0.9900575, 0.99445796, 0.99491274, 0.9889408, 0.9914858, 0.994521, 0.990412, 0.994746, 0.9948638, 0.9888416, 0.99134433, 0.9939785, 0.98907554, 0.9941474, 0.9948954, 0.9882448, 0.9918263, 0.9945642, 0.9906703, 0.99472165, 0.9953056, 0.98933, 0.9915671, 0.99426615, 0.99006903, 0.99443436, 0.9948696, 0.9889064, 0.9915741, 0.9945255, 0.990428, 0.99474853, 0.99484855, 0.9888392, 0.9914124, 0.9939614, 0.98901623, 0.9941612, 0.9948862, 0.9883726, 0.9917636, 0.99452406, 0.990606, 0.994663, 0.9952937, 0.9893734, 0.99147767, 0.9942239, 0.99002695, 0.9944135, 0.99485326, 0.9887787, 0.9914136, 0.994521, 0.990435, 0.9947613, 0.9948567, 0.98883677, 0.9912055, 0.9939946, 0.98906463, 0.9941724, 0.9948959, 0.98825115, 0.9915507, 0.99453044, 0.9906529, 0.9947129, 0.9953133, 0.9892693, 0.9913743, 0.9942406, 0.99007845, 0.9943983, 0.9948607, 0.98884517, 0.9914197, 0.99450815, 0.99043024, 0.99475974, 0.99485093, 0.98889416, 0.9912709, 0.9939514, 0.9890893, 0.9941804, 0.9948937, 0.98829097, 0.99166965, 0.9945391, 0.9906912, 0.99470395, 0.995307, 0.98923373, 0.99128085, 0.9941243, 0.98996794, 0.99434257, 0.99485856, 0.9889275, 0.99141055, 0.99450713, 0.9904577, 0.9947517, 0.9948802, 0.98890674, 0.99126834, 0.99396753, 0.9891132, 0.99412584, 0.99492055, 0.98838824, 0.99166054, 0.9945385, 0.9906638, 0.9946852, 0.99533975, 0.98943174, 0.99148506, 0.9942061, 0.99010384, 0.99440134, 0.99490744, 0.98898774, 0.99153805, 0.99449617, 0.9904986, 0.9947442, 0.9948926, 0.9890098, 0.99138415, 0.9939645, 0.98907685, 0.9941355, 0.994904, 0.9884693, 0.99183923, 0.99452364, 0.99065477, 0.99466527, 0.99530476, 0.98945576, 0.99153054, 0.99423295, 0.9900383, 0.99436235, 0.9948417, 0.98891616, 0.9915002, 0.99444497, 0.9903935, 0.994699, 0.99483985, 0.9888902, 0.9913461, 0.993892, 0.98903054, 0.9941058, 0.9948542, 0.9883427, 0.99175656, 0.9944505, 0.99059254, 0.9946505, 0.9952729, 0.98942775, 0.9914284, 0.9941508, 0.9899929, 0.99431944, 0.9948363, 0.9889442, 0.99141616, 0.9943932, 0.99039674, 0.9946766, 0.9948179, 0.9889283, 0.9912818, 0.9938489, 0.98899406, 0.9940268, 0.9948601, 0.98835653, 0.99167496, 0.99440926, 0.990602, 0.9946629, 0.9952777, 0.989432, 0.991446, 0.9940963, 0.9900239, 0.9943264, 0.9948323, 0.98894453, 0.9914682, 0.9944153, 0.990377, 0.99469507, 0.99484915, 0.9889843, 0.9912623, 0.9939015, 0.9890121, 0.9941185, 0.99488527, 0.9884569, 0.9917242, 0.994511, 0.99056375, 0.9946584, 0.99529487, 0.9894489, 0.9914392, 0.9941881, 0.99001616, 0.9943081, 0.9948008, 0.988865, 0.9912352, 0.9944446, 0.99034697, 0.99462193, 0.99478376, 0.9888158, 0.99110764, 0.9938625, 0.9889599, 0.99405384, 0.9948658, 0.98836154, 0.99157774, 0.9944827, 0.9905652, 0.99463814, 0.9952921, 0.9893975, 0.99134904, 0.9942009, 0.9899781, 0.9943212, 0.9948285, 0.98888934, 0.9911889, 0.9943942, 0.99026173, 0.9946188, 0.9948054, 0.98891467, 0.9910924, 0.99382365, 0.988926, 0.9940488, 0.9948797, 0.9883668, 0.99162924, 0.9944271, 0.99056095, 0.99464345, 0.9952769, 0.98937666, 0.99134624, 0.9941221, 0.9899542, 0.9943369, 0.9948482, 0.9888764, 0.9913078, 0.9943246, 0.99028754, 0.9946649, 0.9948412, 0.9889625, 0.9911705, 0.99379337, 0.9889365, 0.99407756, 0.99491024, 0.98839754, 0.9916129, 0.99440503, 0.99057955, 0.99465686, 0.9953436, 0.9894358, 0.9913256, 0.9941145, 0.9899753, 0.99435455, 0.9948988, 0.98894465, 0.99125826, 0.99432606, 0.9902952, 0.994667, 0.9948595, 0.9889237, 0.9911218, 0.9938036, 0.9889206, 0.99410075, 0.9948862, 0.9883813, 0.99155724, 0.9944037, 0.990528, 0.99467856, 0.9953193, 0.98937047, 0.9912999, 0.99407977, 0.9899497, 0.9943392, 0.9948701, 0.988896, 0.99128985, 0.9943006, 0.9902828, 0.99464154, 0.9948625, 0.98897916, 0.9911159, 0.99373096, 0.9888965, 0.99405855, 0.9948875, 0.9884262, 0.99155587, 0.99435645, 0.9905446, 0.99461347, 0.99532795, 0.98949546, 0.9913168, 0.99407756, 0.98993814, 0.994306, 0.99487793, 0.9890028, 0.9913033, 0.99432343, 0.9902968, 0.9946466, 0.99485034, 0.98902065, 0.99114007, 0.99374944, 0.9888326, 0.9940495, 0.99487877, 0.9883918, 0.99159133, 0.99431896, 0.9904959, 0.9946025, 0.99529415, 0.9894695, 0.99131083, 0.99402076, 0.98994035, 0.9943197, 0.99485856, 0.98900735, 0.9912868, 0.99428624, 0.9902822, 0.994657, 0.994849, 0.98899746, 0.9911657, 0.99373025, 0.9888926, 0.99407554, 0.99488056, 0.988447, 0.99161595, 0.99433416, 0.99050355, 0.9946542, 0.99531317, 0.98948276, 0.99135524, 0.9940434, 0.989956, 0.9943548, 0.99488044, 0.98900336, 0.991398, 0.9943006, 0.9903236, 0.99468154, 0.99486446, 0.9890142, 0.9913027, 0.9937744, 0.988951, 0.9941012, 0.9949071, 0.98845774, 0.99179935, 0.9943625, 0.9905586, 0.99466586, 0.99533147, 0.98949206, 0.9915174, 0.9941056, 0.99001676, 0.99437577, 0.9948942, 0.9890054, 0.9914893, 0.9943462, 0.99034745, 0.99467695, 0.994883, 0.9890526, 0.99134916, 0.9938009, 0.9889592, 0.9940845, 0.99493504, 0.98844224, 0.9918248, 0.9943924, 0.99059325, 0.9946577, 0.9953441, 0.9894833, 0.9914989, 0.99408895, 0.9900025, 0.9943528, 0.9949096, 0.9889137, 0.99156344, 0.9943607, 0.9903956, 0.9946867, 0.99492186, 0.9890364, 0.9913703, 0.9938287, 0.98906004, 0.99410343, 0.99494517, 0.9885011, 0.9917927, 0.99440104, 0.9906416, 0.9946477, 0.9953644, 0.98953164, 0.99156207, 0.9941145, 0.9900447, 0.9943522, 0.9949391, 0.98902905, 0.99150443, 0.99435234, 0.9903695, 0.9946741, 0.9949149, 0.98910123, 0.99143314, 0.9938208, 0.9890848, 0.99409264, 0.9949512, 0.9885406, 0.99189, 0.9944136, 0.9906549, 0.99464816, 0.99535227, 0.989542, 0.9915427, 0.9941109, 0.99009764, 0.99434996, 0.9949184, 0.9890793, 0.9915764, 0.9943542, 0.9904135, 0.9946802, 0.9948914, 0.9891539, 0.9914334, 0.9938712, 0.9890835, 0.99403316, 0.9949525, 0.9885232, 0.99189174, 0.9943878, 0.99064344, 0.9946077, 0.9953644, 0.9895835, 0.9916569, 0.9941192, 0.9900754, 0.9943298, 0.9949125, 0.989106, 0.99165034, 0.9943807, 0.99041176, 0.9946425, 0.99490505, 0.98910743, 0.9914705, 0.9938041, 0.98903555, 0.99405634, 0.99493104, 0.9885417, 0.99197024, 0.9944425, 0.99066156, 0.99459815, 0.9953323, 0.9895476, 0.99171245, 0.9941638, 0.9900371, 0.994296, 0.9949038, 0.98899066, 0.99165, 0.99440145, 0.99040365, 0.9946235, 0.99489105, 0.9889832, 0.991491, 0.99385375, 0.98902684, 0.99403864, 0.99492455, 0.98849046, 0.99196726, 0.99446595, 0.99060106, 0.9946163, 0.9953402, 0.9895243, 0.9917058, 0.9942134, 0.9900795, 0.9943198, 0.9949203, 0.98907, 0.99172515, 0.9944447, 0.9904184, 0.9946288, 0.9949084, 0.989068, 0.991548, 0.9938998, 0.9889964, 0.9940442, 0.99492586, 0.9885104, 0.99200433, 0.99447656, 0.99061644, 0.99461335, 0.9953423, 0.98953116, 0.9917181, 0.994191, 0.99004215, 0.99433136, 0.99492335, 0.9891221, 0.9917535, 0.99444747, 0.9903927, 0.9946373, 0.9948949, 0.98910904, 0.9916052, 0.9939024, 0.98900896, 0.994014, 0.9949196, 0.9885582, 0.9920216, 0.99447066, 0.9905914, 0.9945996, 0.9953265, 0.98956645, 0.99179065, 0.9942043, 0.9900379, 0.9943016, 0.9948959, 0.9891156, 0.991719, 0.99445075, 0.99036145, 0.9946117, 0.9948889, 0.9890927, 0.9915902, 0.9939647, 0.9890041, 0.9940344, 0.9949277, 0.9885691, 0.99201655, 0.99454236, 0.9906166, 0.9945912, 0.9953408, 0.98959833, 0.991744, 0.99423283, 0.99006337, 0.9942783, 0.9949166, 0.98909515, 0.9917006, 0.99449724, 0.99041736, 0.9945873, 0.99487793, 0.9891159, 0.99150276, 0.9939509, 0.9890225, 0.99401313, 0.9949132, 0.9885782, 0.9919037, 0.99453646, 0.9906142, 0.99458045, 0.9953334, 0.9896129, 0.9916467, 0.9942631, 0.99006385, 0.99432594, 0.9949235, 0.98912674, 0.99164915, 0.99450016, 0.9903934, 0.9946572, 0.994919, 0.9891672, 0.9915342, 0.9939861, 0.9890609, 0.994076, 0.9949504, 0.98861784, 0.9919482, 0.99458385, 0.9906343, 0.9946276, 0.9953357, 0.98961604, 0.99168056, 0.99427384, 0.99006385, 0.994328, 0.9949091, 0.9891528, 0.99168116, 0.994546, 0.9904025, 0.99465024, 0.99489707, 0.98917204, 0.9915622, 0.99400675, 0.9889949, 0.99406046, 0.9949288, 0.9886255, 0.99197376, 0.99458814, 0.9906121, 0.9946426, 0.99534124, 0.98965997, 0.9917207, 0.99428505, 0.99005604, 0.9943534, 0.9949225, 0.98920375, 0.9916869, 0.9945465, 0.99040926, 0.9946813, 0.994885, 0.98918056, 0.99153346, 0.99401015, 0.98904735, 0.9941077, 0.9949353, 0.98865926, 0.99195224, 0.99458, 0.9906404, 0.9946976, 0.9953553, 0.989677, 0.99169666, 0.9942992, 0.9900738, 0.9944037, 0.99493873, 0.98919034, 0.99164784, 0.9945648, 0.9904497, 0.99471277, 0.99490947, 0.9892085, 0.9915092, 0.9940093, 0.98907846, 0.9941494, 0.9949492, 0.9886897, 0.991945, 0.994586, 0.990694, 0.99470866, 0.99532557, 0.98970246, 0.991662, 0.9942976, 0.9901181, 0.9943918, 0.99489975, 0.9892201, 0.99160767, 0.994544, 0.9904693, 0.99471265, 0.99486554, 0.98922664, 0.9915002, 0.9940181, 0.98909247, 0.9941618, 0.99493325, 0.9887158, 0.99197197, 0.9946066, 0.9907167, 0.9947301, 0.995359, 0.9897196, 0.99169594, 0.99431956, 0.9901522, 0.9944077, 0.99492276, 0.9892805, 0.99162865, 0.99454343, 0.99050903, 0.9947334, 0.9949079, 0.989238, 0.9915097, 0.9940157, 0.9891283, 0.9941362, 0.99493986, 0.9886983, 0.9919883, 0.9946083, 0.990738, 0.99470973, 0.99534243, 0.98972803, 0.9917225, 0.99430496, 0.9901502, 0.9944201, 0.99490875, 0.9892664, 0.9917373, 0.9945737, 0.99052715, 0.99474734, 0.9948877, 0.98928416, 0.9915127, 0.9940601, 0.98914754, 0.9941648, 0.99496335, 0.9888043, 0.99195755, 0.9946794, 0.99073225, 0.99474084, 0.9953604, 0.98976713, 0.9917101, 0.99437344, 0.99020505, 0.99443316, 0.99494344, 0.9893435, 0.99166274, 0.9945872, 0.9905384, 0.9947452, 0.9949142, 0.9892777, 0.99148685, 0.9940408, 0.98914003, 0.9941507, 0.9949472, 0.98873, 0.9919248, 0.99461347, 0.9907613, 0.99471134, 0.9953518, 0.9897167, 0.9916398, 0.994302, 0.99016285, 0.99441326, 0.99493176, 0.9892083, 0.99165654, 0.9945583, 0.9905258, 0.99473757, 0.99491936, 0.9892518, 0.9914801, 0.9940304, 0.98913795, 0.99412465, 0.99494576, 0.98873466, 0.99195284, 0.99459, 0.9907472, 0.9946854, 0.995367, 0.9897193, 0.9916826, 0.994311, 0.99020916, 0.99439394, 0.9949289, 0.9892407, 0.99166393, 0.99454474, 0.9905019, 0.9946853, 0.9949041, 0.9892476, 0.9915149, 0.9940112, 0.98914415, 0.9940667, 0.9949431, 0.9887185, 0.99193573, 0.9946123, 0.9907579, 0.99463034, 0.9953393, 0.98970056, 0.9917054, 0.9943174, 0.9902239, 0.99433583, 0.9949006, 0.989247, 0.9916978, 0.9945597, 0.9905732, 0.99466145, 0.9948973, 0.9892938, 0.9914772, 0.99403405, 0.9891838, 0.9940481, 0.9949201, 0.98871607, 0.9918942, 0.9945996, 0.99076676, 0.9946399, 0.99533534, 0.9897229, 0.9916871, 0.9943047, 0.99019253, 0.9943375, 0.994912, 0.98924565, 0.9916869, 0.9945543, 0.99050164, 0.99462855, 0.9948978, 0.9892392, 0.991523, 0.99398685, 0.9891373, 0.994024, 0.99493283, 0.9886657, 0.9920101, 0.99456125, 0.9907778, 0.9945996, 0.99532413, 0.9897099, 0.99173707, 0.9942676, 0.99020916, 0.99429667, 0.99489695, 0.989214, 0.9917276, 0.99452823, 0.9905418, 0.9946272, 0.9948701, 0.98924434, 0.9915741, 0.9939646, 0.98917, 0.99403393, 0.99491215, 0.988696, 0.9920094, 0.9945518, 0.99077916, 0.99460626, 0.99531704, 0.9897172, 0.9917902, 0.99426395, 0.9902422, 0.9942946, 0.9948855, 0.9892413, 0.9917157, 0.99452597, 0.99056995, 0.9946479, 0.994877, 0.9892492, 0.99155295, 0.9939918, 0.98918265, 0.9940317, 0.994919, 0.9886801, 0.9919917, 0.9945795, 0.99081683, 0.99460614, 0.9953244, 0.98969454, 0.99167633, 0.99427044, 0.99025893, 0.99432725, 0.9949185, 0.98923993, 0.9917064, 0.9945309, 0.9906123, 0.9946419, 0.9949065, 0.9892436, 0.99154097, 0.9939984, 0.9892253, 0.99407685, 0.99494034, 0.9886812, 0.99195975, 0.99460286, 0.9908449, 0.99463904, 0.99534506, 0.98966056, 0.9917283, 0.99430144, 0.99027485, 0.9943328, 0.9949284, 0.9892259, 0.99166113, 0.99454576, 0.99063385, 0.9946489, 0.99488914, 0.9892157, 0.99154204, 0.99401855, 0.98928714, 0.9940567, 0.9949537, 0.9888004, 0.9919825, 0.9945992, 0.9909086, 0.9946518, 0.9953546, 0.9897249, 0.99168247, 0.9943134, 0.99037504, 0.99434453, 0.9949244, 0.9892971, 0.9916938, 0.9945813, 0.9906908, 0.99467915, 0.9949001, 0.9893161, 0.9915145, 0.9940782, 0.9893692, 0.9941028, 0.99494153, 0.98885775, 0.99204564, 0.9946894, 0.9909471, 0.9946754, 0.9953526, 0.9898621, 0.9918526, 0.9944265, 0.99040276, 0.99440634, 0.9949477, 0.9893907, 0.99184567, 0.9946879, 0.99069923, 0.9947364, 0.9949208, 0.9894216, 0.99171865, 0.9941811, 0.989335, 0.99412984, 0.99496716, 0.98884505, 0.9921152, 0.9947214, 0.9909125, 0.99470264, 0.9953458, 0.9898358, 0.991884, 0.9944616, 0.99037886, 0.99439394, 0.99493295, 0.98939204, 0.99187815, 0.9946794, 0.9906914, 0.994696, 0.9949126, 0.9894105, 0.99168783, 0.99417096, 0.989345, 0.9941181, 0.99495685, 0.9888552, 0.99207556, 0.9947106, 0.99096316, 0.99467, 0.9952834, 0.9897603, 0.9916331, 0.9943609, 0.9903293, 0.9943491, 0.9949267, 0.98934025, 0.991621, 0.9946558, 0.9906795, 0.9946548, 0.99489045, 0.9894057, 0.9915103, 0.99411726, 0.9893226, 0.9940939, 0.99494946, 0.98889285, 0.99202514, 0.99473095, 0.99089295, 0.9946776, 0.9953517, 0.98984224, 0.99179935, 0.9944595, 0.9903146, 0.99439526, 0.99493283, 0.98940784, 0.9917392, 0.9947019, 0.9906569, 0.9947105, 0.99491984, 0.98935753, 0.9915587, 0.99416906, 0.9893371, 0.9940998, 0.99494755, 0.98879087, 0.99205434, 0.9947364, 0.9909009, 0.99466145, 0.9953429, 0.9898231, 0.99172264, 0.99446905, 0.99032766, 0.99438155, 0.99492705, 0.98934877, 0.9917191, 0.9947214, 0.9906619, 0.9946918, 0.99490213, 0.9893394, 0.9915087, 0.9941693, 0.98938555, 0.99411464, 0.9949609, 0.9887999, 0.9919646, 0.99475807, 0.9909153, 0.99468493, 0.99533916, 0.98976225, 0.99165374, 0.9944478, 0.99032336, 0.9943761, 0.9949203, 0.9893516, 0.99166405, 0.9946938, 0.9906583, 0.99471337, 0.9949065, 0.98934305, 0.9914374, 0.9941453, 0.9893246, 0.99413455, 0.9949545, 0.98881406, 0.9918757, 0.9947569, 0.99089664, 0.9947181, 0.9953388, 0.9898012, 0.99157697, 0.99444544, 0.9903147, 0.99441725, 0.994925, 0.9892881, 0.991569, 0.9946907, 0.9906439, 0.9947334, 0.99491, 0.98933476, 0.9914073, 0.994177, 0.9893203, 0.99415624, 0.99496865, 0.98886335, 0.9919165, 0.99476504, 0.9908859, 0.99476564, 0.99538803, 0.98985565, 0.99169534, 0.9945017, 0.99039316, 0.99446535, 0.99496984, 0.989423, 0.99172527, 0.99474484, 0.9907026, 0.99477094, 0.9949372, 0.98943114, 0.99154997, 0.9942091, 0.989326, 0.9941705, 0.99497575, 0.98891956, 0.9919538, 0.99478436, 0.9908778, 0.9947229, 0.9953689, 0.9898606, 0.9916821, 0.994468, 0.99032146, 0.99443895, 0.99494, 0.98937947, 0.99163556, 0.99471915, 0.9906404, 0.99476266, 0.9949099, 0.9893762, 0.9915069, 0.99417263, 0.9892986, 0.99420077, 0.9949649, 0.98887223, 0.99193, 0.9947543, 0.99090964, 0.9947891, 0.99537045, 0.98988485, 0.99166894, 0.9944681, 0.99037445, 0.9944623, 0.9949513, 0.98943615, 0.9916541, 0.99471265, 0.99068356, 0.99475276, 0.9949235, 0.9893841, 0.99145895, 0.9941831, 0.9893321, 0.9941786, 0.99496007, 0.98884684, 0.99187964, 0.99476, 0.9908694, 0.9947524, 0.995344, 0.98985416, 0.9916358, 0.99447834, 0.99032134, 0.9944529, 0.99494946, 0.98942673, 0.9916882, 0.9947477, 0.9906673, 0.9947806, 0.9949349, 0.98945355, 0.9915255, 0.99423516, 0.9893457, 0.9942267, 0.9949884, 0.9889552, 0.9919741, 0.99481446, 0.99094105, 0.9947423, 0.9953755, 0.9899037, 0.9916153, 0.9945309, 0.99039876, 0.9944524, 0.99496984, 0.9894447, 0.991682, 0.9947864, 0.9907273, 0.9947647, 0.9949622, 0.98948354, 0.991471, 0.99428856, 0.98940223, 0.9942234, 0.99501896, 0.98901516, 0.9920081, 0.9948732, 0.99092555, 0.99477047, 0.9954055, 0.9899554, 0.9917304, 0.99453634, 0.9903521, 0.99446774, 0.9949956, 0.9895222, 0.991744, 0.99482226, 0.9906783, 0.994814, 0.99499273, 0.98965913, 0.9915291, 0.9942934, 0.98936826, 0.9942346, 0.9950297, 0.98917156, 0.9920289, 0.9948514, 0.9909153, 0.9947964, 0.9954358, 0.99006736, 0.99175113, 0.99458563, 0.9903526, 0.9944833, 0.99500895, 0.9896232, 0.99172735, 0.9948142, 0.9906837, 0.9948237, 0.99499005, 0.9896277, 0.9915433, 0.99429965, 0.98933095, 0.9942325, 0.9950408, 0.98909235, 0.9919966, 0.9948542, 0.9909197, 0.9947852, 0.9954322, 0.9900979, 0.9918372, 0.9945676, 0.99038017, 0.99450666, 0.99500513, 0.9896694, 0.99184763, 0.9948353, 0.99066097, 0.99476695, 0.9949632, 0.98966634, 0.991622, 0.9943111, 0.98932475, 0.9941859, 0.9950116, 0.9892169, 0.9921124, 0.9948549, 0.9909577, 0.9947832, 0.99539137, 0.9901902, 0.99185103, 0.9945727, 0.9904489, 0.9945143, 0.9949786, 0.9897889, 0.9918419, 0.9948053, 0.99076265, 0.9948102, 0.99496454, 0.98976094, 0.99171245, 0.99430627, 0.98938644, 0.9942062, 0.99500775, 0.98927045, 0.99215066, 0.9948778, 0.99095905, 0.99478793, 0.9953942, 0.99019814, 0.99188423, 0.99457693, 0.9904328, 0.9944845, 0.99499226, 0.9897256, 0.99189234, 0.994822, 0.99076533, 0.9948142, 0.9949701, 0.9897844, 0.99173355, 0.9943081, 0.9893936, 0.9942181, 0.99497765, 0.98916733, 0.99221015, 0.99481493, 0.9909589, 0.99473876, 0.99537504, 0.9901791, 0.9919184, 0.9945198, 0.9904164, 0.9944305, 0.99495345, 0.9896952, 0.9918384, 0.9947754, 0.9907376, 0.99475133, 0.99492186, 0.9897007, 0.99164236, 0.9942629, 0.98940796, 0.99418354, 0.9949721, 0.98920643, 0.99208826, 0.99478954, 0.99095297, 0.99474144, 0.9953683, 0.99012893, 0.99173707, 0.99450284, 0.99040484, 0.99444956, 0.994955, 0.9896601, 0.99167645, 0.9947817, 0.9907148, 0.99479204, 0.99493694, 0.98968226, 0.9914743, 0.99425215, 0.9893907, 0.9942022, 0.99494463, 0.98912233, 0.99181646, 0.9948266, 0.9909633, 0.9947189, 0.9953216, 0.99006104, 0.99151707, 0.9945415, 0.99041104, 0.99436426, 0.99490225, 0.98960507, 0.9915623, 0.9947859, 0.9907042, 0.9947392, 0.9949047, 0.989599, 0.991372, 0.9942554, 0.989317, 0.9941527, 0.99494696, 0.98913926, 0.9919179, 0.9948246, 0.99088776, 0.99473554, 0.995352, 0.9900514, 0.99162465, 0.994538, 0.9903055, 0.99440575, 0.99494463, 0.9896389, 0.9916248, 0.99477893, 0.9906393, 0.99474037, 0.99490756, 0.9896624, 0.9914592, 0.9942808, 0.98931026, 0.9941373, 0.9949418, 0.98920524, 0.9919132, 0.9948528, 0.9908744, 0.9947253, 0.9953152, 0.99020493, 0.9917032, 0.9945638, 0.9903328, 0.99442893, 0.994921, 0.9897205, 0.99166137, 0.9947899, 0.9906365, 0.9947523, 0.99489516, 0.98973083, 0.9915024, 0.99428844, 0.98927563, 0.994163, 0.9949178, 0.9892263, 0.9919893, 0.99483466, 0.9908857, 0.9947182, 0.9953246, 0.99018353, 0.9916797, 0.9945415, 0.9903121, 0.9944009, 0.99491346, 0.98973477, 0.99174297, 0.9947806, 0.9906443, 0.99469805, 0.9948995, 0.98976934, 0.99153537, 0.9942912, 0.98928577, 0.994136, 0.994932, 0.9892763, 0.9919749, 0.9948424, 0.99089384, 0.9946895, 0.9953226, 0.99027693, 0.99172056, 0.9945526, 0.9903444, 0.99443805, 0.99491924, 0.989814, 0.9916986, 0.9947949, 0.99063206, 0.99471265, 0.99490625, 0.9897431, 0.9915065, 0.99425167, 0.9892902, 0.9940985, 0.9949296, 0.98922396, 0.9919666, 0.9948166, 0.99089926, 0.99467564, 0.99532485, 0.99020505, 0.991703, 0.9945543, 0.99035025, 0.99439794, 0.9949202, 0.98975444, 0.99168634, 0.9947919, 0.9906494, 0.9947271, 0.99487466, 0.9897856, 0.9914962, 0.9942954, 0.9893824, 0.9941653, 0.99491924, 0.98921996, 0.9920333, 0.9948384, 0.9909695, 0.994772, 0.99532014, 0.99019325, 0.9917469, 0.99454635, 0.9903402, 0.9944536, 0.9949067, 0.9897032, 0.9917064, 0.99477565, 0.990655, 0.994749, 0.9948744, 0.98967373, 0.9914786, 0.9942426, 0.98925483, 0.9941664, 0.99491745, 0.98910636, 0.99193877, 0.9948495, 0.99084145, 0.9947728, 0.99531555, 0.9901037, 0.9917744, 0.99453956, 0.99026245, 0.9944933, 0.99489754, 0.9896602, 0.9916529, 0.9947582, 0.9905834, 0.9947949, 0.9949072, 0.98966205, 0.9915316, 0.994269, 0.98922205, 0.9942346, 0.9949254, 0.98915625, 0.9919842, 0.99481225, 0.99077284, 0.9947872, 0.9953037, 0.99013865, 0.99162734, 0.9945063, 0.99018914, 0.9944605, 0.994904, 0.9896456, 0.99162817, 0.99477375, 0.99055105, 0.994786, 0.9948884, 0.98962367, 0.991454, 0.9942359, 0.98912096, 0.994187, 0.994912, 0.9891299, 0.9919453, 0.9948212, 0.99078465, 0.99479544, 0.9953139, 0.990075, 0.9916575, 0.9945233, 0.9902277, 0.99447834, 0.99490094, 0.9896065, 0.99162865, 0.99476326, 0.99054796, 0.9947472, 0.9948724, 0.98959875, 0.9914415, 0.99424154, 0.9891852, 0.994177, 0.99491984, 0.98910195, 0.9919504, 0.99480927, 0.99078, 0.994776, 0.99531966, 0.99005765, 0.9916598, 0.9945195, 0.9902582, 0.99446243, 0.9948967, 0.9895934, 0.9916659, 0.9947824, 0.99058086, 0.99478096, 0.99486035, 0.98959726, 0.99151427, 0.9942477, 0.9892068, 0.99422526, 0.9949013, 0.98907834, 0.9919367, 0.99480337, 0.990831, 0.9948152, 0.9953002, 0.9900621, 0.99167097, 0.9945309, 0.9903084, 0.99458975, 0.99488115, 0.98958397, 0.9915835, 0.99480987, 0.99066544, 0.9948819, 0.9948725, 0.98956305, 0.9914259, 0.9942976, 0.9893532, 0.99434304, 0.9948871, 0.98906773, 0.99184954, 0.99483806, 0.9909441, 0.9949336, 0.9952847, 0.990049, 0.99160683, 0.99456644, 0.99036264, 0.99464166, 0.9948673, 0.9896163, 0.991698, 0.99481565, 0.990714, 0.99498117, 0.99483734, 0.9896003, 0.99146456, 0.9943296, 0.9893748, 0.9944229, 0.99491453, 0.9891291, 0.9919099, 0.99488103, 0.9909641, 0.9949614, 0.99529487, 0.99014074, 0.99162406, 0.9945939, 0.99040145, 0.9946619, 0.9948941, 0.9897335, 0.9915948, 0.9948384, 0.990743, 0.99495655, 0.99488586, 0.98972464, 0.9914204, 0.99431354, 0.9893825, 0.9943871, 0.9949138, 0.9892776, 0.99189246, 0.99488044, 0.9909772, 0.9949839, 0.99531907, 0.9901793, 0.99155796, 0.9945726, 0.9904653, 0.994677, 0.9948771, 0.9897063, 0.9915611, 0.99483615, 0.99077284, 0.9949785, 0.9948507, 0.9896881, 0.99134165, 0.9943119, 0.9894449, 0.9944392, 0.99489456, 0.98923814, 0.9918215, 0.9948772, 0.9910108, 0.9950336, 0.9953017, 0.9902063, 0.9916119, 0.9946171, 0.9904475, 0.99470496, 0.9948927, 0.9897854, 0.991565, 0.9948673, 0.99078584, 0.99502367, 0.99488336, 0.98974836, 0.9914016, 0.9943203, 0.98940784, 0.99446917, 0.9949197, 0.98923546, 0.9918454, 0.9948718, 0.99099404, 0.9950073, 0.99532074, 0.9901838, 0.9915274, 0.9945998, 0.9904515, 0.99471986, 0.994906, 0.9897598, 0.99144125, 0.99487627, 0.9907753, 0.9950203, 0.9948795, 0.9898091, 0.9913244, 0.99433666, 0.98940957, 0.994465, 0.99491924, 0.98927397, 0.99171853, 0.99482507, 0.9909577, 0.99501044, 0.99532413, 0.9901575, 0.99145037, 0.994579, 0.99041736, 0.994707, 0.9948889, 0.989739, 0.9914656, 0.9948348, 0.9907115, 0.9950192, 0.99487215, 0.9896888, 0.99133545, 0.9943185, 0.9894141, 0.9944528, 0.9949137, 0.9892692, 0.99184954, 0.9948782, 0.9909847, 0.99502677, 0.99530524, 0.9901819, 0.99153554, 0.99460626, 0.99040484, 0.9947171, 0.99490166, 0.98973256, 0.99148715, 0.99483985, 0.9907561, 0.9950505, 0.9948738, 0.9897565, 0.9913773, 0.9943087, 0.98940897, 0.9944458, 0.99487877, 0.9892063, 0.99175996, 0.99486697, 0.9909745, 0.995058, 0.99525875, 0.9901626, 0.99169487, 0.9946564, 0.9904495, 0.99472517, 0.99484915, 0.9897076, 0.9916449, 0.9948888, 0.99078745, 0.9950257, 0.99484044, 0.989698, 0.9914142, 0.994368, 0.98941505, 0.9944873, 0.99489, 0.9891266, 0.99191463, 0.99493384, 0.9910171, 0.995012, 0.99526346, 0.9900919, 0.9916215, 0.9946372, 0.99044156, 0.99470973, 0.99484783, 0.98966205, 0.991651, 0.9949112, 0.9907941, 0.99501485, 0.99486023, 0.9896763, 0.99155843, 0.99440676, 0.98949814, 0.9944286, 0.9948835, 0.9891272, 0.99198395, 0.99494934, 0.9910915, 0.9949892, 0.99526995, 0.9901131, 0.9916781, 0.9946641, 0.9905032, 0.994686, 0.9948601, 0.98963964, 0.991699, 0.994916, 0.9908191, 0.9950304, 0.9948396, 0.9896886, 0.99155223, 0.994413, 0.98949873, 0.99445266, 0.9948967, 0.98914194, 0.99204624, 0.9949604, 0.9910607, 0.99501836, 0.9952854, 0.9901106, 0.9917973, 0.9946793, 0.99053043, 0.9947214, 0.99487203, 0.9896909, 0.99180037, 0.99492395, 0.990848, 0.9950285, 0.99486387, 0.9896736, 0.99166167, 0.9944275, 0.9895299, 0.9944841, 0.9949, 0.98921084, 0.99212295, 0.9949616, 0.99106395, 0.9950408, 0.9952802, 0.99015176, 0.9918711, 0.99468744, 0.9905121, 0.9947548, 0.99486613, 0.9896629, 0.9917904, 0.9949307, 0.9908466, 0.9950581, 0.9948283, 0.9897306, 0.9916855, 0.99441636, 0.98954016, 0.99449813, 0.9948677, 0.98922896, 0.99212193, 0.99494934, 0.99107355, 0.9950545, 0.9952769, 0.99012184, 0.9918236, 0.99467456, 0.99051404, 0.99476147, 0.99486685, 0.9897153, 0.9918243, 0.9949117, 0.9908399, 0.99504507, 0.99483263, 0.9896888, 0.9916855, 0.9944281, 0.9895293, 0.9944775, 0.9948784, 0.9892697, 0.9921801, 0.99497306, 0.99110574, 0.99500525, 0.9952651, 0.9902019, 0.99182, 0.99465406, 0.9905406, 0.99469554, 0.99484855, 0.9897439, 0.9918017, 0.9949098, 0.9908605, 0.99501884, 0.9948384, 0.98977846, 0.99160814, 0.9944149, 0.98958945, 0.99447435, 0.9948743, 0.9892532, 0.99210757, 0.9949479, 0.9911328, 0.9950193, 0.99526566, 0.9901765, 0.9917854, 0.99470854, 0.99055755, 0.99473035, 0.99485105, 0.9897401, 0.99175304, 0.99489987, 0.99088377, 0.9950303, 0.99482375, 0.9897173, 0.991544, 0.99439687, 0.989539, 0.9944881, 0.9948508, 0.98918134, 0.99196905, 0.99490863, 0.99106276, 0.9950168, 0.9952394, 0.99014837, 0.99168503, 0.99462706, 0.9905247, 0.99473757, 0.99484664, 0.9896444, 0.9916761, 0.99489033, 0.99084854, 0.99503136, 0.9947983, 0.98964477, 0.991482, 0.99437284, 0.989474, 0.99448496, 0.99483615, 0.9891579, 0.9919635, 0.9949392, 0.99100286, 0.9950205, 0.9952206, 0.9900912, 0.9916978, 0.9946675, 0.9905011, 0.99473, 0.99480915, 0.9896394, 0.9916433, 0.9949013, 0.99082935, 0.99505687, 0.9947818, 0.98966366, 0.99143267, 0.9944083, 0.9895019, 0.99450547, 0.9948377, 0.9891465, 0.9919578, 0.99493873, 0.9910789, 0.99502486, 0.9952141, 0.9901355, 0.9916603, 0.9946665, 0.99050516, 0.99475664, 0.9948082, 0.98969674, 0.9916583, 0.99489754, 0.99085444, 0.9950521, 0.9947904, 0.98968107, 0.9914744, 0.99440986, 0.98956317, 0.9945419, 0.99481744, 0.98915905, 0.99191755, 0.9949511, 0.991088, 0.99506414, 0.9952253, 0.99014366, 0.9916951, 0.9946989, 0.9905338, 0.99478096, 0.9948094, 0.98967594, 0.99168247, 0.9949282, 0.99087, 0.99509263, 0.9947925, 0.9897468, 0.99152654, 0.99445784, 0.98957354, 0.99457824, 0.9948561, 0.9891992, 0.9919779, 0.994999, 0.99110633, 0.9950873, 0.9952187, 0.99013376, 0.99161327, 0.9947143, 0.9905697, 0.9947677, 0.9948218, 0.98971236, 0.9916187, 0.99495226, 0.99088264, 0.9950669, 0.9947935, 0.98970574, 0.99140173, 0.99444723, 0.98958826, 0.99449676, 0.9948018, 0.9891212, 0.9918431, 0.9949773, 0.991108, 0.99500835, 0.9951893, 0.9900717, 0.99148965, 0.99468976, 0.99052835, 0.99474686, 0.9947727, 0.98961335, 0.99152374, 0.99493164, 0.99090135, 0.99501425, 0.99477154, 0.98964185, 0.9913673, 0.99440855, 0.98959374, 0.99449295, 0.99481493, 0.9890833, 0.99181587, 0.9949439, 0.991075, 0.99505234, 0.99519616, 0.99007857, 0.991483, 0.99466574, 0.9905528, 0.9947854, 0.99479616, 0.9896406, 0.99149364, 0.99490863, 0.9909018, 0.99509037, 0.9947996, 0.98963135, 0.99126226, 0.99442613, 0.989587, 0.99453235, 0.9948488, 0.9891212, 0.9918213, 0.9949453, 0.9911141, 0.9950782, 0.9952292, 0.9900671, 0.991437, 0.99468905, 0.9905618, 0.99476314, 0.9947994, 0.98962784, 0.9914456, 0.99490213, 0.9908393, 0.9950651, 0.99477816, 0.9896422, 0.99130476, 0.9944459, 0.9895928, 0.99451184, 0.99483275, 0.9891122, 0.99175525, 0.9949524, 0.9911039, 0.9950395, 0.99525154, 0.9900787, 0.9915535, 0.9947083, 0.99056005, 0.9947247, 0.99481374, 0.9896547, 0.9914943, 0.9949164, 0.990868, 0.99501824, 0.9948135, 0.9896756, 0.99137, 0.9944451, 0.98957914, 0.9944984, 0.9948683, 0.9891207, 0.991784, 0.9949262, 0.99109685, 0.9950014, 0.99528754, 0.9901169, 0.99156666, 0.9946789, 0.9905488, 0.9947154, 0.9948646, 0.9896355, 0.991548, 0.99490154, 0.99087393, 0.99503833, 0.9948447, 0.98971915, 0.99141324, 0.9944359, 0.9896305, 0.9944859, 0.9949077, 0.9892107, 0.9919695, 0.99495643, 0.99110997, 0.9950231, 0.99526083, 0.9901098, 0.9916113, 0.9946859, 0.9905544, 0.9947629, 0.9948501, 0.98969895, 0.99167573, 0.99492526, 0.990875, 0.99507076, 0.9948513, 0.989723, 0.99139845, 0.9944394, 0.98960614, 0.99453294, 0.9948837, 0.9891968, 0.9919316, 0.9949738, 0.99109674, 0.99506545, 0.9952683, 0.9901349, 0.9916419, 0.994719, 0.9905731, 0.99476624, 0.99484867, 0.9897564, 0.9916222, 0.99497354, 0.99090874, 0.9951181, 0.9948312, 0.98974705, 0.9914376, 0.99448556, 0.9895908, 0.99458873, 0.99486357, 0.98921263, 0.9919206, 0.9949713, 0.9911089, 0.99509376, 0.9952584, 0.9901326, 0.9916683, 0.99472904, 0.99053854, 0.9947977, 0.9948366, 0.9897016, 0.99162513, 0.99493283, 0.99089104, 0.9951071, 0.9948366, 0.989791, 0.99156356, 0.99449885, 0.9896484, 0.99462104, 0.99490166, 0.989282, 0.9921163, 0.9950166, 0.99115926, 0.9951974, 0.9953238, 0.9902717, 0.9918447, 0.9947957, 0.99056494, 0.9948866, 0.9948913, 0.98975724, 0.9917269, 0.99503833, 0.99095637, 0.9951875, 0.9948691, 0.9897466, 0.99152726, 0.9945419, 0.9897008, 0.9947188, 0.99488646, 0.98926777, 0.99199647, 0.995086, 0.99124557, 0.9952428, 0.9952985, 0.9902846, 0.9916877, 0.9948494, 0.9906899, 0.99500895, 0.99490047, 0.9899043, 0.9916659, 0.99509734, 0.991125, 0.9952541, 0.9948683, 0.9899362, 0.99128824, 0.9946282, 0.98997414, 0.99476683, 0.9948994, 0.98939604, 0.9918567, 0.99512935, 0.99142015, 0.995266, 0.9952912, 0.9903735, 0.9916154, 0.9948653, 0.99086356, 0.99500644, 0.9948896, 0.9899053, 0.9915786, 0.99509037, 0.991159, 0.9952626, 0.99487746, 0.98995614, 0.9915012, 0.9946308, 0.9899309, 0.9947536, 0.99490625, 0.9894811, 0.9919849, 0.99511963, 0.99137115, 0.99521786, 0.99528813, 0.990446, 0.9916517, 0.9948488, 0.99086285, 0.9949224, 0.9948743, 0.9899564, 0.99161226, 0.99507123, 0.9911915, 0.9951987, 0.9948744, 0.990003, 0.9914705, 0.99462456, 0.9899719, 0.99471676, 0.9949059, 0.9894589, 0.9919723, 0.9951267, 0.99136955, 0.99523854, 0.995295, 0.99038357, 0.9916745, 0.9948683, 0.9908576, 0.99497944, 0.994904, 0.9899155, 0.9916447, 0.9950872, 0.99116594, 0.99526155, 0.994883, 0.9898932, 0.9914346, 0.9946113, 0.98998696, 0.9948471, 0.9949269, 0.98939115, 0.991884, 0.99509925, 0.99144197, 0.9953238, 0.99529743, 0.9903672, 0.9916467, 0.9948561, 0.9908893, 0.9949643, 0.99491876, 0.98991394, 0.9915833, 0.99508965, 0.9911937, 0.99521977, 0.99492055, 0.9899518, 0.9914095, 0.99463505, 0.9899644, 0.9947555, 0.99500066, 0.98946804, 0.99186957, 0.99513006, 0.9914204, 0.995233, 0.99535084, 0.9903976, 0.99159735, 0.99483323, 0.9908342, 0.9949472, 0.99493897, 0.9899671, 0.9915874, 0.9951095, 0.9912164, 0.99528694, 0.9949244, 0.9899929, 0.991441, 0.9946542, 0.99003243, 0.9946861, 0.9949654, 0.9895036, 0.9918892, 0.99514127, 0.99142927, 0.9952294, 0.99535394, 0.99042505, 0.991612, 0.99485976, 0.9908738, 0.9949229, 0.99495685, 0.98997563, 0.9916741, 0.9951159, 0.99128556, 0.99522734, 0.99492466, 0.9899811, 0.9915461, 0.99466926, 0.9900453, 0.9946829, 0.99496347, 0.9894456, 0.9920397, 0.9951751, 0.99146664, 0.9951566, 0.9953381, 0.9904733, 0.9917635, 0.9948783, 0.99086696, 0.99486345, 0.994929, 0.9900607, 0.99173003, 0.99499196, 0.99112195, 0.99518526, 0.99489444, 0.9900662, 0.99152386, 0.99448943, 0.989812, 0.99466604, 0.9949549, 0.9895918, 0.99197763, 0.9949509, 0.99128014, 0.99518967, 0.9953532, 0.9905608, 0.99169666, 0.99470735, 0.9907568, 0.99490863, 0.99494505, 0.9900911, 0.99164915, 0.99493575, 0.991067, 0.99508184, 0.99492383, 0.990125, 0.99153906, 0.994422, 0.98980206, 0.9946276, 0.99496466, 0.9896215, 0.9920489, 0.99490815, 0.99125206, 0.9950671, 0.9953351, 0.99062204, 0.9918248, 0.9946536, 0.9906544, 0.994812, 0.99492276, 0.9901676, 0.99180603, 0.9948631, 0.9909808, 0.9950382, 0.99489635, 0.99018073, 0.991655, 0.9943826, 0.98972964, 0.99446446, 0.99494517, 0.989675, 0.9920848, 0.99488634, 0.9912113, 0.99503255, 0.9953204, 0.9905896, 0.99183524, 0.99462444, 0.99065244, 0.9947812, 0.9949277, 0.9901438, 0.9918617, 0.99482733, 0.99099046, 0.9950782, 0.9949046, 0.99014616, 0.99159884, 0.99434656, 0.98970664, 0.99453634, 0.9949325, 0.9896631, 0.99206454, 0.99486494, 0.99119383, 0.99504495, 0.9953334, 0.9905508, 0.99177426, 0.99461806, 0.99062634, 0.9948028, 0.99492866, 0.990099, 0.99172205, 0.9948299, 0.99096185, 0.995116, 0.9948927, 0.99011636, 0.99150556, 0.9943607, 0.9897255, 0.9945826, 0.99494284, 0.989592, 0.9918915, 0.99486506, 0.9912124, 0.99526465, 0.9953565, 0.990522, 0.9915738, 0.9946242, 0.9906782, 0.994993, 0.9949675, 0.99009705, 0.9914762, 0.9948948, 0.9910964, 0.99530476, 0.99493885, 0.9900625, 0.991175, 0.99439275, 0.98978454, 0.9947689, 0.9949674, 0.9895208, 0.9918418, 0.9948883, 0.99126256, 0.99543846, 0.99538827, 0.9904745, 0.99157625, 0.9946813, 0.9906544, 0.99508303, 0.99496347, 0.9901059, 0.9914739, 0.9949191, 0.99103844, 0.99525976, 0.994839, 0.9900575, 0.99113524, 0.99444664, 0.98972344, 0.99467784, 0.99490553, 0.9895426, 0.99162805, 0.9949284, 0.9912812, 0.99513686, 0.9952832, 0.9904248, 0.9911356, 0.9946795, 0.9906947, 0.9949419, 0.9948978, 0.9898947, 0.9909595, 0.9948914, 0.9910693, 0.9953595, 0.99483395, 0.9898913, 0.9907794, 0.9944047, 0.9897966, 0.99505955, 0.99486387, 0.9894376, 0.99148387, 0.9949097, 0.9912819, 0.9953219, 0.99530417, 0.9903168, 0.9911478, 0.9947246, 0.9907114, 0.9950872, 0.99493164, 0.989812, 0.99108374, 0.99491036, 0.9910949, 0.9953532, 0.994917, 0.9899594, 0.99073726, 0.9944364, 0.9897764, 0.99509495, 0.9949231, 0.98920155, 0.99147826, 0.9948353, 0.9912612, 0.99525887, 0.99525803, 0.9897284, 0.9904032, 0.99427044, 0.9906645, 0.9948029, 0.9948422, 0.98928064, 0.9903094, 0.9945592, 0.99107987, 0.99499226, 0.99481803, 0.989446, 0.990075, 0.99401206, 0.9898037, 0.99450654, 0.99480265, 0.98880774, 0.99038076, 0.99448884, 0.9913393, 0.99504256, 0.99523926, 0.9898706, 0.9903432, 0.99435776, 0.9907998, 0.994764, 0.99485, 0.9894121, 0.9902526, 0.99449944, 0.9910862, 0.9950528, 0.9948166, 0.9895527, 0.99008465, 0.99401796, 0.9897927, 0.9945227, 0.9947852, 0.98896104, 0.990604, 0.99448645, 0.991272, 0.9950742, 0.9952365, 0.98994786, 0.99024, 0.9942127, 0.990699, 0.99485034, 0.9947971, 0.98951614, 0.9902153, 0.9944387, 0.99105585, 0.9950417, 0.9947741, 0.98953235, 0.9899176, 0.9939719, 0.98978794, 0.9945567, 0.9947925, 0.9889921, 0.99060017, 0.99455017, 0.99125755, 0.995067, 0.99522954, 0.9900004, 0.9902995, 0.99419785, 0.9907024, 0.9948016, 0.99483, 0.9895131, 0.990307, 0.9945973, 0.9910649, 0.9951429, 0.9948003, 0.9895029, 0.99014366, 0.9940229, 0.9897905, 0.9946255, 0.9946583, 0.98899883, 0.9906076, 0.99450934, 0.9911983, 0.9950551, 0.99489397, 0.98996305, 0.9903991, 0.9942607, 0.9906303, 0.9947666, 0.99458885, 0.9894851, 0.99034965, 0.994414, 0.9910348, 0.9951224, 0.9944899, 0.9893847, 0.9900752, 0.99381244, 0.989734, 0.99459743, 0.9946049, 0.9888016, 0.99070907, 0.99445605, 0.9913099, 0.99518967, 0.9951344, 0.9899836, 0.9905642, 0.99425876, 0.9907175, 0.99491465, 0.9947274, 0.9894858, 0.9905378, 0.9945398, 0.9911068, 0.9952525, 0.994716, 0.98956317, 0.9902145, 0.9940553, 0.9898078, 0.9947443, 0.99471456, 0.98900807, 0.9907806, 0.99457234, 0.9912776, 0.9953311, 0.9951841, 0.9900025, 0.9905376, 0.9943226, 0.9907086, 0.9950469, 0.9947972, 0.9894468, 0.990413, 0.99453497, 0.991108, 0.9953145, 0.9947201, 0.9894853, 0.9901043, 0.99408954, 0.9897884, 0.9948012, 0.9948059, 0.98885125, 0.99064213, 0.9945847, 0.99128586, 0.9953257, 0.99526805, 0.9899026, 0.9903942, 0.99436766, 0.9907053, 0.9950452, 0.99481386, 0.9893952, 0.9903212, 0.994588, 0.9910637, 0.99526346, 0.994772, 0.9893946, 0.9900019, 0.9940764, 0.9897635, 0.994723, 0.9947859, 0.9889107, 0.9906047, 0.99465674, 0.9912509, 0.9951761, 0.9952046, 0.9899485, 0.9904559, 0.9943879, 0.99068475, 0.9949544, 0.99474335, 0.98926324, 0.9902311, 0.9945914, 0.99104816, 0.99517846, 0.99473757, 0.9893501, 0.9897826, 0.9939912, 0.98974085, 0.99469084, 0.9948344, 0.98880285, 0.9905534, 0.9946104, 0.9912567, 0.9951723, 0.99522036, 0.98984087, 0.9901312, 0.99426913, 0.99067163, 0.99489164, 0.9948384, 0.9893953, 0.9901536, 0.99461395, 0.9910353, 0.99516296, 0.9948231, 0.989354, 0.98982227, 0.9941081, 0.9897608, 0.9947029, 0.9947724, 0.98872685, 0.990386, 0.99463433, 0.9912356, 0.9952023, 0.9952703, 0.98974353, 0.9900889, 0.99434936, 0.9906217, 0.9950199, 0.9947936, 0.98922753, 0.9898543, 0.9945819, 0.9910383, 0.99541247, 0.9948678, 0.9891766, 0.9895165, 0.994087, 0.9897494, 0.99488795, 0.99489033, 0.9884796, 0.9899086, 0.99459577, 0.9912425, 0.99539655, 0.9953028, 0.9895421, 0.9895886, 0.9943232, 0.9906894, 0.9951006, 0.99487096, 0.9890956, 0.9895946, 0.9946197, 0.99105585, 0.99543095, 0.9948731, 0.98913085, 0.989437, 0.9940688, 0.98977613, 0.99492395, 0.9948772, 0.9885089, 0.9899262, 0.9945684, 0.99123913, 0.99541956, 0.9952891, 0.98961896, 0.9897424, 0.99433833, 0.990711, 0.9950624, 0.99487454, 0.9890539, 0.98966324, 0.99459934, 0.99108505, 0.995359, 0.9948366, 0.9890849, 0.98957354, 0.99417627, 0.98977184, 0.99488693, 0.99487203, 0.98848164, 0.99016076, 0.9945853, 0.9913146, 0.9953531, 0.9952724, 0.9896052, 0.9900439, 0.99437815, 0.9907629, 0.99508744, 0.994869, 0.9890753, 0.98999244, 0.9946655, 0.99109685, 0.99537295, 0.99484515, 0.9891406, 0.9898845, 0.9941632, 0.98979855, 0.9949349, 0.99486923, 0.98866373, 0.990452, 0.9945892, 0.99125534, 0.9954047, 0.9952306, 0.98976654, 0.9902953, 0.9943673, 0.9907043, 0.9951113, 0.99483, 0.989248, 0.99021345, 0.9947208, 0.99106854, 0.99541014, 0.9948231, 0.9893383, 0.99016064, 0.9943174, 0.98981714, 0.9949543, 0.994839, 0.9886895, 0.9906281, 0.99485767, 0.99122673, 0.9954014, 0.9952514, 0.9897279, 0.99031806, 0.9945892, 0.9906657, 0.9950888, 0.9948461, 0.9891992, 0.9903762, 0.99486554, 0.9910133, 0.9954197, 0.9948495, 0.9892603, 0.9900119, 0.9943475, 0.98970944, 0.99491984, 0.9948464, 0.9887096, 0.9907568, 0.99485844, 0.9911675, 0.99539936, 0.99525315, 0.9897173, 0.99038297, 0.9946235, 0.990628, 0.9950364, 0.9948481, 0.98924553, 0.99035466, 0.99484265, 0.990964, 0.99537456, 0.9947924, 0.98920727, 0.9901653, 0.99435407, 0.98965585, 0.9948402, 0.99483794, 0.98859626, 0.9907395, 0.9948961, 0.99111795, 0.99535877, 0.9952212, 0.98962796, 0.9905648, 0.99466157, 0.99056053, 0.9950511, 0.9948102, 0.9891093, 0.9904977, 0.9948706, 0.9909191, 0.99537, 0.9947965, 0.98915523, 0.99034274, 0.9943884, 0.9896691, 0.9948011, 0.99480057, 0.9885926, 0.9909255, 0.99491477, 0.9911566, 0.99533534, 0.9952234, 0.98961323, 0.9905888, 0.99464047, 0.9906026, 0.9950758, 0.994812, 0.98916537, 0.99056333, 0.99488866, 0.99094, 0.9953678, 0.99482334, 0.9891593, 0.99028605, 0.994376, 0.9896433, 0.99482226, 0.99481905, 0.988588, 0.9907789, 0.99488574, 0.9911589, 0.9953578, 0.99522954, 0.9895873, 0.9903554, 0.99458283, 0.9905703, 0.99505603, 0.9947949, 0.98911035, 0.9904237, 0.994852, 0.9909661, 0.9953696, 0.9947865, 0.9892223, 0.9902932, 0.99435115, 0.9896722, 0.9948471, 0.99480313, 0.9886051, 0.9908638, 0.99491996, 0.99113446, 0.99535143, 0.9952127, 0.989682, 0.9905783, 0.9946708, 0.9905558, 0.9950321, 0.99481684, 0.9891713, 0.99049467, 0.9948713, 0.9909708, 0.9953069, 0.99480736, 0.98926467, 0.9902344, 0.9943964, 0.9896317, 0.994793, 0.9948195, 0.9886607, 0.99073035, 0.9948784, 0.99115014, 0.99526227, 0.99522567, 0.989654, 0.9904497, 0.9946236, 0.9905852, 0.9949473, 0.9948211, 0.9891127, 0.9904406, 0.99484634, 0.9909384, 0.9952358, 0.9947917, 0.98918766, 0.9902261, 0.9943706, 0.98962903, 0.99474865, 0.99481, 0.9886007, 0.9907456, 0.9949078, 0.99111795, 0.99525106, 0.9952281, 0.9896277, 0.99042344, 0.9946371, 0.9905462, 0.9949815, 0.9948241, 0.98918474, 0.9904508, 0.9948783, 0.9909491, 0.99529344, 0.9948189, 0.98923457, 0.9902221, 0.9944135, 0.9896449, 0.9948059, 0.99483347, 0.98863065, 0.9906856, 0.9949131, 0.99113506, 0.9953329, 0.9952578, 0.9897249, 0.9904655, 0.99466807, 0.99055314, 0.9950075, 0.9948464, 0.9892134, 0.99043816, 0.9948968, 0.99092525, 0.9953108, 0.9948382, 0.9892693, 0.9902068, 0.99438864, 0.9896213, 0.99481237, 0.99486154, 0.9886708, 0.99075705, 0.9949002, 0.9911192, 0.99529463, 0.9952611, 0.9897155, 0.9904158, 0.99463296, 0.9905578, 0.9949856, 0.99482155, 0.9892363, 0.9905473, 0.9948647, 0.99096197, 0.99532, 0.9948147, 0.9891802, 0.990287, 0.99439746, 0.9895555, 0.99478376, 0.99482024, 0.98861384, 0.99075997, 0.99490553, 0.9911045, 0.9952659, 0.9952044, 0.98943335, 0.99050504, 0.99465406, 0.99056566, 0.99502665, 0.9948206, 0.98904574, 0.9905149, 0.9949059, 0.99096715, 0.9953619, 0.99483013, 0.98924947, 0.99019146, 0.9943982, 0.989675, 0.99451184, 0.9948559, 0.9886204, 0.9907766, 0.99483603, 0.9911033, 0.99527526, 0.9952281, 0.9895716, 0.9904503, 0.99460214, 0.99054235, 0.99484634, 0.9947988, 0.98897946, 0.99050283, 0.99485385, 0.99081194, 0.9952729, 0.99477553, 0.98879683, 0.990184, 0.9943653, 0.98953795, 0.9947589, 0.9948118, 0.9881941, 0.9906878, 0.99485433, 0.9910568, 0.9952933, 0.9952194, 0.98934436, 0.9904773, 0.99465793, 0.99047685, 0.995004, 0.9948016, 0.98872256, 0.9903783, 0.9948685, 0.9908618, 0.9952828, 0.99478155, 0.9887158, 0.99014413, 0.99436826, 0.9895314, 0.99476373, 0.9947895, 0.98808503, 0.9906663, 0.994873, 0.9910796, 0.9952553, 0.99519825, 0.9891488, 0.9903948, 0.9946182, 0.9905004, 0.99493235, 0.99479395, 0.98856235, 0.99031985, 0.9948134, 0.9908642, 0.995224, 0.99478614, 0.98871875, 0.9901189, 0.9943435, 0.9895375, 0.9947489, 0.9947944, 0.98809564, 0.99062485, 0.9948594, 0.99106044, 0.99522156, 0.99518776, 0.9891969, 0.99026585, 0.99457765, 0.99048984, 0.9949013, 0.9948002, 0.98860043, 0.9902312, 0.99481833, 0.9908633, 0.9952253, 0.99478877, 0.98869693, 0.9900361, 0.99433774, 0.9894902, 0.9946948, 0.9947807, 0.98816794, 0.99067247, 0.9948772, 0.99108946, 0.99527913, 0.9952384, 0.9893327, 0.9906253, 0.9946867, 0.99049324, 0.99498343, 0.99483395, 0.98885006, 0.99071443, 0.99491614, 0.9908903, 0.99526876, 0.99482673, 0.9889607, 0.9904683, 0.9944147, 0.9895829, 0.99476385, 0.9948236, 0.98829556, 0.99098706, 0.9949159, 0.9910978, 0.9952803, 0.99523985, 0.989383, 0.9907053, 0.9946631, 0.9905439, 0.99497414, 0.99483865, 0.98883396, 0.9905996, 0.9949007, 0.9909022, 0.99526745, 0.99480516, 0.9889038, 0.99050766, 0.9944229, 0.9896094, 0.99469554, 0.99485177, 0.9884461, 0.9909345, 0.99491686, 0.99111956, 0.9952281, 0.995246, 0.98931086, 0.9906605, 0.9946437, 0.9905155, 0.994875, 0.9948371, 0.9888243, 0.99074745, 0.9948972, 0.9909073, 0.9951885, 0.99484336, 0.98888123, 0.9904824, 0.9944328, 0.9896047, 0.9947675, 0.9948475, 0.9881615, 0.9909986, 0.99488807, 0.9911005, 0.9952775, 0.99524647, 0.9893495, 0.9907004, 0.99462855, 0.99053943, 0.9949039, 0.9948236, 0.98883283, 0.9906404, 0.9948343, 0.9908604, 0.9951926, 0.9947819, 0.98886406, 0.9904294, 0.99435824, 0.98949885, 0.9946483, 0.99477893, 0.98821974, 0.99089444, 0.99486744, 0.9910074, 0.9951292, 0.9951946, 0.98927236, 0.99054796, 0.9946025, 0.990381, 0.9948049, 0.9947958, 0.98878956, 0.99059606, 0.99484193, 0.9907681, 0.99515295, 0.9947883, 0.9888821, 0.9904936, 0.9943732, 0.9894359, 0.9946241, 0.994812, 0.9883073, 0.9909804, 0.99485254, 0.99096924, 0.99519736, 0.9952553, 0.9895319, 0.9906416, 0.9946326, 0.9903596, 0.9948829, 0.99485433, 0.98904574, 0.9907395, 0.9948358, 0.99076444, 0.9951856, 0.9948583, 0.989111, 0.9904997, 0.9943771, 0.989458, 0.99469686, 0.99488336, 0.9883598, 0.99106956, 0.9948565, 0.99098843, 0.9952195, 0.9952944, 0.98944646, 0.99073726, 0.99459165, 0.9903997, 0.9948342, 0.99484086, 0.98879075, 0.9906184, 0.99477035, 0.990759, 0.9951726, 0.9948507, 0.98902124, 0.9905624, 0.99429965, 0.98949873, 0.99476093, 0.9948935, 0.9885096, 0.9910019, 0.9948353, 0.9910058, 0.99529594, 0.99531007, 0.9896233, 0.9908563, 0.9946055, 0.99043363, 0.994966, 0.9948919, 0.9891193, 0.99071974, 0.99482507, 0.99078125, 0.9952495, 0.9948808, 0.9891165, 0.99033177, 0.99433726, 0.98948544, 0.99470663, 0.994896, 0.9885225, 0.99097484, 0.9948134, 0.9909901, 0.99519753, 0.99529403, 0.98961675, 0.99074686, 0.9945715, 0.9904288, 0.99491227, 0.99488586, 0.9891322, 0.9907902, 0.994816, 0.9907732, 0.99518365, 0.99486345, 0.98922145, 0.9905325, 0.9942881, 0.98946816, 0.9946736, 0.99486434, 0.9885684, 0.9909158, 0.99481094, 0.990982, 0.9952188, 0.99529284, 0.98971903, 0.99065995, 0.9945584, 0.9904046, 0.9949142, 0.9948018, 0.9890359, 0.99055606, 0.99473685, 0.99076796, 0.995182, 0.99478, 0.98903614, 0.99032533, 0.99425924, 0.9894762, 0.9946965, 0.9948205, 0.98858505, 0.99110585, 0.99481636, 0.9909949, 0.99523497, 0.9952087, 0.98965204, 0.9907987, 0.9945287, 0.9904079, 0.9948934, 0.9948231, 0.989199, 0.9908352, 0.99480325, 0.9908167, 0.9952188, 0.99484205, 0.98928165, 0.99070126, 0.9943122, 0.98947644, 0.99471587, 0.9948343, 0.98884916, 0.99116784, 0.99483156, 0.99103165, 0.9952577, 0.9952642, 0.9897905, 0.990908, 0.9945683, 0.99042445, 0.9949408, 0.99485517, 0.98935765, 0.9908627, 0.99481624, 0.9908625, 0.99517137, 0.9948232, 0.9893335, 0.9907081, 0.99430436, 0.98959047, 0.9946585, 0.99486107, 0.9888443, 0.9912756, 0.99484384, 0.99102145, 0.995203, 0.99524677, 0.98986983, 0.9910794, 0.99459285, 0.9904665, 0.9948448, 0.99485433, 0.9893923, 0.9910494, 0.99473435, 0.99078757, 0.9951351, 0.99487144, 0.9893762, 0.9908297, 0.9942589, 0.9894944, 0.99469495, 0.99489325, 0.9888143, 0.9913595, 0.99474156, 0.99100083, 0.9951632, 0.99531496, 0.98983455, 0.99114734, 0.9944956, 0.9904757, 0.9947712, 0.9948765, 0.9892837, 0.9909962, 0.99477106, 0.99089104, 0.9951271, 0.9948494, 0.9894142, 0.99073654, 0.9942676, 0.98964036, 0.99457645, 0.9948695, 0.98883086, 0.9911907, 0.99478376, 0.991021, 0.99524033, 0.99531174, 0.9899081, 0.9909944, 0.9945454, 0.9904239, 0.9948594, 0.9948871, 0.98936146, 0.991036, 0.9947964, 0.99081546, 0.99518377, 0.9948719, 0.9891621, 0.9907585, 0.99428207, 0.98956424, 0.9946276, 0.9948784, 0.9885952, 0.9912327, 0.9947994, 0.99094665, 0.99515885, 0.99529064, 0.9896316, 0.9909675, 0.99451715, 0.9903514, 0.99481905, 0.9948211, 0.9891321, 0.99096805, 0.9947813, 0.99075544, 0.9950801, 0.9948118, 0.9890035, 0.9907086, 0.9942391, 0.98941445, 0.99454224, 0.9948272, 0.9884365, 0.99101466, 0.9947053, 0.9909394, 0.9950435, 0.9952234, 0.9894337, 0.9907664, 0.99444723, 0.9903387, 0.99466026, 0.9948218, 0.98907954, 0.99079204, 0.9947058, 0.9906824, 0.9950316, 0.994766, 0.98905075, 0.99054015, 0.9941652, 0.98935556, 0.9944869, 0.99482435, 0.9884171, 0.9911506, 0.9946991, 0.9909174, 0.99501705, 0.99524, 0.9895197, 0.990866, 0.99442637, 0.99034494, 0.9947643, 0.99483275, 0.98913705, 0.9909611, 0.9947076, 0.99070144, 0.99506015, 0.99483454, 0.9892118, 0.99073046, 0.9942086, 0.9894147, 0.9945121, 0.9948298, 0.988565, 0.9911191, 0.9946989, 0.9909552, 0.9950153, 0.9952697, 0.9896234, 0.99099547, 0.9944773, 0.9903638, 0.9947495, 0.99484736, 0.98920876, 0.9910551, 0.9947223, 0.9907299, 0.9950865, 0.9948494, 0.9892726, 0.99081016, 0.99420065, 0.9893533, 0.9945794, 0.9948842, 0.9887033, 0.9913005, 0.9947746, 0.9908892, 0.9951226, 0.99527574, 0.9896478, 0.9910858, 0.9945208, 0.990279, 0.9948001, 0.9948797, 0.9891081, 0.99101925, 0.9947488, 0.99060893, 0.99507254, 0.99484193, 0.9891913, 0.99085474, 0.9942643, 0.9892771, 0.99466336, 0.9948696, 0.9886973, 0.991277, 0.99479336, 0.99089235, 0.9951298, 0.99523866, 0.9896012, 0.99103516, 0.9945242, 0.990303, 0.99480516, 0.9948561, 0.9891873, 0.9909573, 0.9947436, 0.99066895, 0.995073, 0.9948231, 0.98907, 0.99071014, 0.99426454, 0.98933464, 0.9946097, 0.99483687, 0.9884311, 0.9910926, 0.99475276, 0.99085385, 0.9951109, 0.9952886, 0.98963475, 0.99094194, 0.9945104, 0.9902858, 0.99476683, 0.99485314, 0.9890519, 0.9908705, 0.99475616, 0.99070144, 0.99511755, 0.99482745, 0.98923445, 0.9905992, 0.9942585, 0.9894099, 0.9945775, 0.99479973, 0.9885499, 0.9909843, 0.99480623, 0.99101, 0.9950587, 0.9952181, 0.989539, 0.9906024, 0.99453694, 0.99038744, 0.9946542, 0.99476856, 0.9890272, 0.99082166, 0.9947959, 0.99074006, 0.99503994, 0.994843, 0.9891439, 0.99067384, 0.99432933, 0.9893093, 0.994478, 0.9948642, 0.9886883, 0.9912114, 0.9948352, 0.9908264, 0.9950004, 0.9952666, 0.98960143, 0.9907104, 0.994548, 0.9902423, 0.9946771, 0.9948606, 0.98917794, 0.9908093, 0.9947799, 0.9906776, 0.99500376, 0.9948548, 0.989234, 0.99034137, 0.99424046, 0.9893413, 0.9945202, 0.99483037, 0.9886163, 0.9909424, 0.9947248, 0.9908316, 0.9950291, 0.99526805, 0.9897816, 0.99079895, 0.9945011, 0.99025077, 0.9947431, 0.9948625, 0.9890728, 0.9907923, 0.9947617, 0.99061334, 0.99504054, 0.9948783, 0.9891661, 0.99060005, 0.9943433, 0.98933804, 0.9945421, 0.9949295, 0.9885457, 0.99110013, 0.9948153, 0.99084353, 0.9950698, 0.99532014, 0.9896012, 0.99103117, 0.9946308, 0.99021673, 0.99481976, 0.9948921, 0.98915625, 0.99093497, 0.9947984, 0.99062294, 0.9951017, 0.9948909, 0.9891952, 0.9906942, 0.994348, 0.98936415, 0.994603, 0.9949774, 0.9886057, 0.9913459, 0.9948541, 0.99086565, 0.9950592, 0.9953589, 0.989725, 0.9910751, 0.9946037, 0.99024314, 0.9947799, 0.9949302, 0.98922837, 0.9910191, 0.9948298, 0.99062437, 0.99501127, 0.99488384, 0.98927873, 0.9908665, 0.99439096, 0.989305, 0.99455756, 0.9949615, 0.9887748, 0.9913523, 0.9949261, 0.9908291, 0.9950057, 0.9953271, 0.9898266, 0.99108595, 0.9946302, 0.9902553, 0.9947636, 0.99483865, 0.98911303, 0.9910428, 0.9948818, 0.9906479, 0.99511856, 0.9948188, 0.9893223, 0.9909589, 0.9943911, 0.9893311, 0.99459153, 0.99495876, 0.9888021, 0.99153346, 0.9949478, 0.99087656, 0.995239, 0.9953837, 0.98994386, 0.9913632, 0.99474937, 0.99026257, 0.994961, 0.9949932, 0.9894734, 0.99138415, 0.99497586, 0.9906753, 0.9952796, 0.99495757, 0.989489, 0.9912799, 0.9944544, 0.9893385, 0.9948289, 0.9949791, 0.9887889, 0.99156654, 0.9949465, 0.99085206, 0.99521077, 0.9953827, 0.9898831, 0.9913543, 0.9947628, 0.9902486, 0.99488443, 0.9949644, 0.98935026, 0.9913379, 0.99497354, 0.9906652, 0.9951454, 0.9949362, 0.9894084, 0.9911948, 0.9945043, 0.98936814, 0.9946489, 0.99497706, 0.98877597, 0.99154, 0.9949524, 0.9908768, 0.9950865, 0.99537975, 0.9898796, 0.9912403, 0.99474394, 0.9902925, 0.9948959, 0.9949773, 0.989389, 0.9911984, 0.99498993, 0.990677, 0.99513793, 0.994969, 0.9894907, 0.99097836, 0.99449146, 0.9893762, 0.9946623, 0.99499065, 0.98890954, 0.9915742, 0.99498403, 0.99087864, 0.99503005, 0.995379, 0.9898683, 0.99133265, 0.99474263, 0.9902862, 0.99485755, 0.9949479, 0.9894561, 0.9911629, 0.9949748, 0.9906771, 0.99514455, 0.9949432, 0.9896603, 0.991062, 0.9945267, 0.989356, 0.9947989, 0.9949904, 0.9890443, 0.9915787, 0.99501556, 0.99086094, 0.9952495, 0.9953922, 0.9900424, 0.9913517, 0.9947725, 0.99028265, 0.9949675, 0.99497455, 0.9895912, 0.99138385, 0.9950049, 0.9906527, 0.9952103, 0.9949573, 0.9896123, 0.9910607, 0.99452776, 0.98932296, 0.9948189, 0.9949924, 0.9890561, 0.99156755, 0.9950499, 0.99087805, 0.9952744, 0.99538547, 0.98999786, 0.99127406, 0.99478924, 0.9903141, 0.9949393, 0.99494505, 0.9895036, 0.99128926, 0.99501604, 0.9906625, 0.9952702, 0.9949393, 0.98956597, 0.9911924, 0.9946037, 0.9893957, 0.9947865, 0.9949856, 0.9890169, 0.9916324, 0.99507916, 0.9908727, 0.9953343, 0.9953749, 0.99004304, 0.9913283, 0.99481213, 0.99027485, 0.99505097, 0.9949754, 0.9895696, 0.9913958, 0.9950422, 0.99065876, 0.9953559, 0.99498355, 0.989576, 0.9911683, 0.99459887, 0.9893441, 0.9949098, 0.995018, 0.9890581, 0.9917896, 0.9950717, 0.9909031, 0.9953856, 0.9954004, 0.99000776, 0.9913818, 0.9948299, 0.99031085, 0.9950435, 0.99498016, 0.9895649, 0.9913398, 0.99506205, 0.9907162, 0.9953394, 0.9950061, 0.9895629, 0.9911758, 0.9945984, 0.98939705, 0.9947976, 0.9950211, 0.9888614, 0.99167925, 0.99510926, 0.9909134, 0.99531764, 0.99540776, 0.9900217, 0.99136364, 0.9948396, 0.9903445, 0.9949602, 0.9950022, 0.9894868, 0.9911197, 0.9950322, 0.9907519, 0.9953204, 0.99499416, 0.98958933, 0.9910093, 0.99457175, 0.9894259, 0.99480855, 0.9950092, 0.9889866, 0.9914124, 0.9950635, 0.990945, 0.9952643, 0.99540377, 0.98996747, 0.99129, 0.99482936, 0.99031174, 0.99503124, 0.99499595, 0.98949474, 0.99103725, 0.9950469, 0.99070334, 0.9952696, 0.9949819, 0.98952055, 0.9909442, 0.9945997, 0.9894085, 0.99481, 0.99501944, 0.9889783, 0.9914978, 0.99508685, 0.9908932, 0.9953298, 0.9953974, 0.98997766, 0.99139905, 0.9948318, 0.99031013, 0.99503994, 0.99497354, 0.98948973, 0.99148047, 0.9950622, 0.9907018, 0.99514526, 0.994959, 0.989503, 0.9910178, 0.9945484, 0.9894183, 0.9946959, 0.99500173, 0.98898727, 0.9916448, 0.995101, 0.9909395, 0.9953298, 0.9954187, 0.9901018, 0.99144197, 0.994843, 0.99036485, 0.995109, 0.99498695, 0.9896255, 0.9914354, 0.9950599, 0.99072826, 0.9953276, 0.9949897, 0.9896153, 0.9911737, 0.9946137, 0.9894258, 0.99462444, 0.99502957, 0.98898727, 0.99159205, 0.9951418, 0.99098855, 0.9953258, 0.99540585, 0.9901322, 0.9914812, 0.99490035, 0.9903921, 0.9950663, 0.9949945, 0.9895835, 0.9914135, 0.9950951, 0.99076676, 0.9954264, 0.9950043, 0.98967165, 0.99140465, 0.9946214, 0.98948985, 0.995014, 0.99504054, 0.98914266, 0.9917431, 0.9951331, 0.99094677, 0.9954768, 0.99544805, 0.9901901, 0.99155784, 0.994898, 0.9903881, 0.99517477, 0.99503994, 0.98968726, 0.9914108, 0.9950958, 0.99077785, 0.9953891, 0.99501044, 0.98971754, 0.99123305, 0.99465615, 0.9894973, 0.99496126, 0.9950546, 0.9891242, 0.991755, 0.9951361, 0.99099034, 0.9954932, 0.9954706, 0.9901283, 0.9914587, 0.99490553, 0.990413, 0.99519, 0.9950658, 0.989664, 0.9914635, 0.9950754, 0.99078125, 0.99551904, 0.99502605, 0.9896764, 0.9912449, 0.99462193, 0.9894879, 0.9949513, 0.9950404, 0.98910636, 0.9917003, 0.9951473, 0.99099255, 0.995376, 0.99544096, 0.99003315, 0.99147356, 0.9948883, 0.9904, 0.99511206, 0.99502945, 0.9895627, 0.9914813, 0.9950735, 0.99076205, 0.9953932, 0.9950233, 0.98962027, 0.9912606, 0.99463165, 0.989442, 0.9949268, 0.99505615, 0.98897785, 0.99170434, 0.9951208, 0.9909414, 0.9953795, 0.9954182, 0.989933, 0.9913965, 0.9948646, 0.99038494, 0.99505144, 0.9950079, 0.9894247, 0.99137384, 0.99508554, 0.9907782, 0.9953625, 0.99500245, 0.9895188, 0.9912307, 0.99463814, 0.9894484, 0.99490887, 0.9950456, 0.98887336, 0.9916644, 0.9951016, 0.99096656, 0.9953513, 0.9954176, 0.9898712, 0.9913237, 0.9948482, 0.9903529, 0.9950635, 0.9949955, 0.9894426, 0.9912858, 0.9950657, 0.9907681, 0.9953223, 0.9949518, 0.98936665, 0.9908564, 0.99459565, 0.98950154, 0.9947359, 0.9949791, 0.9887151, 0.9914416, 0.9950854, 0.99099123, 0.9952586, 0.9953844, 0.9897397, 0.9911925, 0.9948441, 0.9904046, 0.9949669, 0.99496347, 0.9892162, 0.9911505, 0.9950564, 0.99081135, 0.9952135, 0.9949532, 0.9892677, 0.9910931, 0.9946123, 0.9894727, 0.9948136, 0.9950087, 0.9887545, 0.99160343, 0.99508363, 0.9909819, 0.99529094, 0.99539775, 0.98967266, 0.99116397, 0.9947324, 0.990388, 0.99471205, 0.9949282, 0.9891239, 0.9911657, 0.9949957, 0.99078184, 0.9949728, 0.9949402, 0.98919094, 0.99096924, 0.9944745, 0.9894571, 0.9945992, 0.99495757, 0.9885958, 0.9915604, 0.9950748, 0.9909964, 0.995224, 0.9953636, 0.98966634, 0.9913188, 0.99481636, 0.9903882, 0.9949362, 0.99495345, 0.98922545, 0.9913032, 0.99506086, 0.9907918, 0.9951913, 0.9949354, 0.9893204, 0.9911251, 0.99458516, 0.9894763, 0.9946901, 0.99496394, 0.98878455, 0.99147475, 0.99507785, 0.9910019, 0.99504584, 0.995343, 0.98971623, 0.9911923, 0.99482614, 0.99038357, 0.9947643, 0.9949172, 0.9891761, 0.9911897, 0.9950528, 0.99076736, 0.99506027, 0.9949224, 0.9892123, 0.9909191, 0.99458385, 0.9894583, 0.9946, 0.9949797, 0.98864704, 0.9914526, 0.9950689, 0.9909373, 0.995122, 0.99535155, 0.98969287, 0.9911834, 0.99483865, 0.9904085, 0.9948002, 0.9949406, 0.98918325, 0.9912347, 0.9950456, 0.9907711, 0.9951736, 0.99493283, 0.98927104, 0.991012, 0.99458283, 0.9894616, 0.994642, 0.99497044, 0.9886685, 0.99153864, 0.9950563, 0.99093926, 0.99511963, 0.99535745, 0.98962796, 0.9912766, 0.9948437, 0.99034494, 0.9947959, 0.9949443, 0.9890842, 0.99128497, 0.9950522, 0.9907541, 0.9951271, 0.9949407, 0.98917574, 0.9910359, 0.9946163, 0.9894713, 0.9946089, 0.99494934, 0.9885173, 0.99150276, 0.9950905, 0.99097323, 0.9951129, 0.995365, 0.9895808, 0.991275, 0.9948461, 0.9903663, 0.9948035, 0.9949484, 0.98900604, 0.9913197, 0.9950775, 0.99076617, 0.99517643, 0.9949303, 0.9892292, 0.9912571, 0.9946372, 0.9894706, 0.9947635, 0.9949878, 0.9887318, 0.9917217, 0.9951305, 0.9909973, 0.9952607, 0.99537563, 0.9897216, 0.99150395, 0.99489707, 0.99040776, 0.99493235, 0.99496657, 0.9892575, 0.99150336, 0.9950972, 0.99079543, 0.995227, 0.9949733, 0.9893066, 0.99120235, 0.9946367, 0.98956305, 0.994791, 0.99497294, 0.9886713, 0.9917401, 0.9951372, 0.99103856, 0.9953251, 0.9953727, 0.98974365, 0.99159944, 0.9949026, 0.9904209, 0.9950322, 0.9949798, 0.9893209, 0.99161565, 0.9950983, 0.9907986, 0.9953093, 0.9949679, 0.9893613, 0.99139285, 0.9946655, 0.98953795, 0.9948382, 0.994988, 0.9886875, 0.9917806, 0.9951667, 0.991036, 0.99531883, 0.9953635, 0.9895532, 0.9915308, 0.99492186, 0.9904281, 0.9950232, 0.9949427, 0.9891117, 0.99146515, 0.9950998, 0.9908007, 0.995295, 0.994969, 0.9892926, 0.9913128, 0.9946648, 0.98951906, 0.9948041, 0.99497104, 0.98871976, 0.9918494, 0.9951762, 0.9910094, 0.9953473, 0.9953635, 0.98953074, 0.9914886, 0.99491405, 0.9904289, 0.99492383, 0.9949275, 0.9891506, 0.99146515, 0.99514526, 0.99077505, 0.9952253, 0.99491537, 0.9891005, 0.9912731, 0.99470204, 0.9894643, 0.9946754, 0.99495333, 0.9887312, 0.991843, 0.9952037, 0.9909599, 0.9952335, 0.9953282, 0.9897133, 0.991454, 0.9948765, 0.99039465, 0.9948081, 0.99494815, 0.98938435, 0.9915964, 0.9951135, 0.9908642, 0.9952679, 0.9949518, 0.98969185, 0.9916899, 0.99467045, 0.9895767, 0.9947622, 0.99502826, 0.98916435, 0.99231535, 0.9951951, 0.9910636, 0.99529946, 0.99546045, 0.99025697, 0.9920975, 0.99496526, 0.9905184, 0.99506336, 0.9950564, 0.98967475, 0.99184674, 0.9951579, 0.99092674, 0.9951862, 0.9949831, 0.9895936, 0.9914963, 0.9946171, 0.98959, 0.9947614, 0.9950539, 0.98904234, 0.99203354, 0.9950918, 0.99103034, 0.99519175, 0.9954609, 0.98992133, 0.99169934, 0.99486, 0.99042624, 0.9949549, 0.99508196, 0.9894979, 0.9919173, 0.99512935, 0.9908592, 0.99548405, 0.9951252, 0.98935026, 0.9914559, 0.99457926, 0.98939836, 0.9948673, 0.99507916, 0.9886473, 0.991867, 0.99509495, 0.9909848, 0.99532807, 0.99547476, 0.98988485, 0.9915206, 0.9947784, 0.99045557, 0.99534196, 0.9951252, 0.9897431, 0.9917304, 0.9952046, 0.99102604, 0.9956833, 0.99514043, 0.989846, 0.99162054, 0.9947746, 0.98977685, 0.9952825, 0.99520314, 0.98935354, 0.99206513, 0.9952376, 0.9912249, 0.99572206, 0.99555355, 0.9902603, 0.9918622, 0.9949997, 0.99064136, 0.99543095, 0.9951312, 0.9898385, 0.9918876, 0.99521255, 0.9910098, 0.9956897, 0.99515104, 0.98991734, 0.99166685, 0.99477744, 0.98978806, 0.9952866, 0.9952098, 0.9893702, 0.9921497, 0.9952526, 0.99123293, 0.99574167, 0.99556243, 0.9903139, 0.99195427, 0.9950398, 0.9906596, 0.99546, 0.9951593, 0.9898723, 0.9920013, 0.99525803, 0.99105436, 0.99575704, 0.99515295, 0.98991114, 0.9918643, 0.99483466, 0.98981386, 0.99532074, 0.99521446, 0.989383, 0.99216545, 0.9952631, 0.99122524, 0.9957533, 0.9955657, 0.990283, 0.99185586, 0.99503314, 0.99060553, 0.9954857, 0.99514455, 0.9898808, 0.99192166, 0.9952531, 0.9909917, 0.9957687, 0.99516475, 0.9899435, 0.9916467, 0.99482095, 0.9897833, 0.995321, 0.99520797, 0.9893935, 0.9920204, 0.99527526, 0.9911652, 0.9957703, 0.99556005, 0.9903285, 0.99169075, 0.9950127, 0.9905765, 0.99546826, 0.99515367, 0.98990506, 0.9917146, 0.9952193, 0.99097055, 0.9957373, 0.9951677, 0.98994714, 0.99168247, 0.994813, 0.9897384, 0.9953251, 0.9952161, 0.9894287, 0.9920793, 0.99529463, 0.9912061, 0.99579203, 0.9955688, 0.9903224, 0.99173206, 0.99508756, 0.9906136, 0.99550253, 0.9951561, 0.9898559, 0.9917263, 0.9952684, 0.99103385, 0.9957371, 0.9951621, 0.98991406, 0.9916427, 0.9948632, 0.9897691, 0.9953134, 0.9952068, 0.98935354, 0.99211395, 0.9952977, 0.9912312, 0.99576944, 0.99555945, 0.99025565, 0.99185044, 0.9950532, 0.99060696, 0.9954804, 0.99512553, 0.98978174, 0.9918391, 0.9952696, 0.9910377, 0.99574935, 0.99515295, 0.98983735, 0.9917812, 0.9948416, 0.9897982, 0.9952932, 0.9951782, 0.98930395, 0.9921957, 0.9953074, 0.9912333, 0.9957347, 0.995536, 0.99029493, 0.9919872, 0.9950768, 0.99064916, 0.9954224, 0.9951069, 0.9898488, 0.99203837, 0.9952885, 0.9910665, 0.995708, 0.995137, 0.9899148, 0.9918977, 0.99485916, 0.9897933, 0.99528515, 0.99518776, 0.9893886, 0.9923282, 0.99532497, 0.9912225, 0.9956991, 0.9955146, 0.99030906, 0.9919892, 0.9951101, 0.99069095, 0.99539703, 0.995122, 0.98989093, 0.99204284, 0.9953114, 0.99105906, 0.99572784, 0.9951449, 0.989928, 0.99193054, 0.99489707, 0.9898252, 0.9952925, 0.99518895, 0.9893819, 0.9923596, 0.99535227, 0.99123156, 0.9957464, 0.9955235, 0.99027145, 0.99208426, 0.9951188, 0.9906844, 0.9954684, 0.9951296, 0.98987716, 0.9920598, 0.99532086, 0.99108374, 0.9957385, 0.9951342, 0.98995775, 0.9920663, 0.99490553, 0.98982084, 0.9953153, 0.9951873, 0.9894332, 0.9924932, 0.99536645, 0.9912811, 0.9957687, 0.9955229, 0.99031353, 0.9921091, 0.99513674, 0.9906459, 0.99544424, 0.99511844, 0.9897919, 0.99202865, 0.9953056, 0.99103796, 0.99574673, 0.995143, 0.98990214, 0.99196434, 0.9949007, 0.9898268, 0.9953286, 0.9952193, 0.989403, 0.99239963, 0.99535227, 0.9912552, 0.9957495, 0.9955605, 0.99028033, 0.99203134, 0.99509627, 0.99070483, 0.99546385, 0.9951495, 0.9898086, 0.99201125, 0.9953269, 0.9910586, 0.9957087, 0.99513394, 0.98990214, 0.99182653, 0.99491805, 0.9898204, 0.9952678, 0.99520427, 0.9894084, 0.99230844, 0.99537873, 0.9912686, 0.99574286, 0.99554247, 0.9902524, 0.99190104, 0.9951326, 0.99069834, 0.9954582, 0.9951396, 0.98977786, 0.9918168, 0.9953282, 0.9910922, 0.9957372, 0.995143, 0.9898545, 0.9917454, 0.9949077, 0.9898753, 0.99531126, 0.9951991, 0.98928636, 0.9921663, 0.99534684, 0.9912749, 0.9957438, 0.9955448, 0.99021894, 0.9918417, 0.99509805, 0.9906878, 0.9954472, 0.99514335, 0.9897174, 0.9919517, 0.99529934, 0.99107915, 0.99571365, 0.9951248, 0.9898123, 0.991698, 0.9948378, 0.98985404, 0.995222, 0.9951979, 0.98924285, 0.99206644, 0.99528563, 0.99130285, 0.9956958, 0.99554634, 0.9902018, 0.9919369, 0.99502736, 0.9906603, 0.99542254, 0.9951539, 0.9897773, 0.99199605, 0.9952148, 0.99110717, 0.9956703, 0.99513876, 0.9897805, 0.9917697, 0.9947925, 0.98984015, 0.99523485, 0.9951993, 0.9892518, 0.9923115, 0.9953244, 0.9912704, 0.99564546, 0.99554515, 0.99013746, 0.99206173, 0.9950565, 0.9907218, 0.9953796, 0.995135, 0.9896908, 0.9919419, 0.9952784, 0.9910926, 0.99567705, 0.9951271, 0.98968494, 0.9919533, 0.9948561, 0.98979086, 0.99522847, 0.9951839, 0.9891789, 0.99223787, 0.99528587, 0.9911705, 0.9956735, 0.99551076, 0.9900508, 0.99207014, 0.9950763, 0.9906348, 0.9953932, 0.9951391, 0.98957825, 0.9921061, 0.995308, 0.9910495, 0.99568576, 0.9951115, 0.9896951, 0.99206257, 0.99489987, 0.989876, 0.99521726, 0.99514127, 0.98918086, 0.9922531, 0.9953245, 0.9912949, 0.99566203, 0.9954838, 0.9900961, 0.9920397, 0.9950262, 0.99063325, 0.99535, 0.99502486, 0.9896097, 0.9919565, 0.99519235, 0.99103844, 0.995615, 0.995073, 0.9896237, 0.99181527, 0.9948442, 0.9898886, 0.9952064, 0.99512285, 0.98921925, 0.9923402, 0.9953223, 0.9912947, 0.9957098, 0.995479, 0.990193, 0.9919552, 0.9950457, 0.9906444, 0.995391, 0.9950711, 0.98973316, 0.9920739, 0.99531895, 0.99106956, 0.99572396, 0.9950749, 0.98976713, 0.9921184, 0.9949177, 0.9898955, 0.99531835, 0.9951462, 0.9892334, 0.99260443, 0.9953866, 0.991288, 0.9957599, 0.9955018, 0.9901486, 0.99225336, 0.9951475, 0.9906709, 0.9954712, 0.99508375, 0.98963064, 0.9920533, 0.9953454, 0.9910445, 0.9956782, 0.99506724, 0.98967314, 0.9918283, 0.99484277, 0.9897542, 0.9952677, 0.9951401, 0.9892214, 0.9922624, 0.9952666, 0.9911682, 0.9957255, 0.9954915, 0.99011445, 0.9919532, 0.99507064, 0.99059945, 0.99543446, 0.9950835, 0.9897027, 0.9920438, 0.9952755, 0.99094206, 0.9956909, 0.99507785, 0.9897591, 0.9918976, 0.99482507, 0.98971295, 0.9952548, 0.9951555, 0.9892498, 0.99231076, 0.9953174, 0.9912108, 0.9957138, 0.995492, 0.9901446, 0.9920548, 0.9950512, 0.990611, 0.9954376, 0.9950805, 0.98974544, 0.9919923, 0.9952666, 0.99101686, 0.9957138, 0.9950754, 0.9898247, 0.99184906, 0.9948035, 0.98973525, 0.9952626, 0.99513227, 0.9892741, 0.992276, 0.9952709, 0.9912459, 0.9957401, 0.9954762, 0.99017733, 0.99199533, 0.9950563, 0.9906851, 0.9954458, 0.9950951, 0.9897295, 0.9919757, 0.9952584, 0.99105495, 0.995714, 0.99509335, 0.9897311, 0.99181914, 0.99482805, 0.9898371, 0.9952808, 0.99515516, 0.98925984, 0.9922368, 0.99531543, 0.9912834, 0.9957172, 0.9954809, 0.9901447, 0.99186206, 0.9950753, 0.9907302, 0.9954472, 0.99508846, 0.98975664, 0.9919464, 0.99527454, 0.99104416, 0.9957271, 0.9950978, 0.9897312, 0.99176896, 0.9948277, 0.9898093, 0.99527866, 0.9951484, 0.9892526, 0.99213326, 0.995286, 0.9912748, 0.99572617, 0.99551076, 0.9901922, 0.9918984, 0.9950461, 0.99069583, 0.9954519, 0.9950924, 0.9897642, 0.9919172, 0.99526215, 0.9910671, 0.99571735, 0.995067, 0.9897597, 0.99170566, 0.9948043, 0.9898544, 0.995269, 0.9951365, 0.9892769, 0.99210733, 0.9952671, 0.9912584, 0.9957254, 0.9954808, 0.99016845, 0.99184155, 0.99502534, 0.99071294, 0.99542844, 0.9950814, 0.9897084, 0.9918715, 0.99524033, 0.9910977, 0.9956998, 0.99505496, 0.98973525, 0.99161774, 0.99479663, 0.9898037, 0.995265, 0.9951253, 0.9892163, 0.99208003, 0.9952684, 0.9912443, 0.9957118, 0.9954633, 0.990162, 0.99175864, 0.9950088, 0.99066836, 0.99541533, 0.99506664, 0.98972183, 0.99175745, 0.99524444, 0.9910306, 0.995682, 0.9950452, 0.9897584, 0.9915855, 0.9948128, 0.9898253, 0.99523866, 0.9951414, 0.98920447, 0.99198383, 0.9952725, 0.9912896, 0.99570245, 0.9954691, 0.9901609, 0.99176484, 0.9950338, 0.99070346, 0.9954335, 0.9950717, 0.9897167, 0.9917786, 0.9952565, 0.9910784, 0.9956774, 0.9950433, 0.9897833, 0.9916347, 0.99479795, 0.9897798, 0.995222, 0.995137, 0.98922694, 0.99203956, 0.9952618, 0.9912458, 0.99568754, 0.99547464, 0.99019337, 0.99177563, 0.99503464, 0.9906591, 0.99540585, 0.995064, 0.9897808, 0.99182194, 0.99525625, 0.99100447, 0.99566627, 0.9950535, 0.9898297, 0.9915501, 0.99481094, 0.98976225, 0.99524784, 0.99510986, 0.9893551, 0.99200773, 0.99528426, 0.9912162, 0.9957067, 0.9954352, 0.9902518, 0.99174434, 0.99504006, 0.9906637, 0.99540055, 0.9950551, 0.9898039, 0.9917184, 0.995247, 0.9910456, 0.99568623, 0.9950239, 0.9898012, 0.99161786, 0.99483603, 0.9897223, 0.995241, 0.99509966, 0.9893227, 0.99196154, 0.99529666, 0.9912333, 0.9957117, 0.9954322, 0.9902055, 0.99161714, 0.9950381, 0.9906501, 0.99540895, 0.9950498, 0.9898286, 0.9917573, 0.9952542, 0.99104404, 0.99568117, 0.99502945, 0.9898147, 0.99153614, 0.9948218, 0.98980045, 0.9952168, 0.9951037, 0.98925114, 0.99192786, 0.9952358, 0.99120426, 0.99563473, 0.99545145, 0.9901149, 0.9916848, 0.9950344, 0.9906522, 0.9953597, 0.9950557, 0.9897473, 0.9916413, 0.99514407, 0.9909742, 0.9955858, 0.9950434, 0.9898074, 0.99157006, 0.99482214, 0.9897535, 0.99518883, 0.9951362, 0.98933023, 0.99203694, 0.99529296, 0.99123865, 0.9956529, 0.9954667, 0.9901779, 0.991869, 0.99504787, 0.9906556, 0.9953802, 0.9950758, 0.98986244, 0.9918723, 0.99526745, 0.9909842, 0.9956332, 0.99507517, 0.98980874, 0.9916781, 0.99483013, 0.9898046, 0.995201, 0.9951553, 0.9893054, 0.9921136, 0.9952886, 0.9912068, 0.9956517, 0.9954783, 0.9901874, 0.9917601, 0.9950309, 0.9906262, 0.9953837, 0.99508196, 0.989744, 0.99182594, 0.99526227, 0.99099255, 0.9956711, 0.9950681, 0.9898341, 0.991797, 0.99481845, 0.98969465, 0.99523443, 0.9951417, 0.9892861, 0.9920805, 0.9952849, 0.9911786, 0.9956796, 0.99548906, 0.99024266, 0.9918298, 0.9950566, 0.9905862, 0.9953997, 0.99507266, 0.9898127, 0.99189126, 0.99527526, 0.99094945, 0.99567646, 0.99505186, 0.98980874, 0.99183923, 0.9948165, 0.98960763, 0.99522483, 0.9951331, 0.9893461, 0.992246, 0.9952925, 0.99110657, 0.9957104, 0.9954756, 0.99031186, 0.99207014, 0.99508196, 0.9904907, 0.9954257, 0.99505365, 0.9899026, 0.9921726, 0.99533206, 0.9908695, 0.99567455, 0.9950467, 0.9899481, 0.9920082, 0.9948841, 0.9895627, 0.9952402, 0.9951385, 0.9894673, 0.9924595, 0.9953524, 0.9911069, 0.99576545, 0.9954886, 0.9903633, 0.9922132, 0.9951266, 0.9905852, 0.9954837, 0.995101, 0.98995167, 0.9922657, 0.9953552, 0.990965, 0.99576163, 0.9951136, 0.9900366, 0.9921813, 0.99493575, 0.9897217, 0.9953375, 0.9951957, 0.9895403, 0.99260855, 0.99539274, 0.9911561, 0.9957808, 0.9955081, 0.9904169, 0.99236596, 0.9951573, 0.9905979, 0.99549294, 0.9950977, 0.9899822, 0.99225736, 0.995333, 0.9909888, 0.99573827, 0.9950854, 0.9900361, 0.9921848, 0.99492514, 0.9897391, 0.9953049, 0.995175, 0.9895108, 0.9926252, 0.995404, 0.9912509, 0.99579346, 0.9955175, 0.9904176, 0.99238765, 0.9951586, 0.990681, 0.9954739, 0.99511266, 0.98995894, 0.99215925, 0.9953394, 0.99099314, 0.99573517, 0.99510133, 0.99000216, 0.9919538, 0.9948919, 0.98971796, 0.99529165, 0.9951803, 0.989428, 0.9923132, 0.99534386, 0.99119264, 0.9957432, 0.9955082, 0.9903194, 0.99198526, 0.99513155, 0.9906123, 0.9954779, 0.9950917, 0.9899323, 0.99198604, 0.995299, 0.9909484, 0.9957216, 0.995088, 0.98985285, 0.99159276, 0.99481046, 0.9896546, 0.9952725, 0.9951601, 0.9893914, 0.9921218, 0.99529934, 0.9911492, 0.99572724, 0.9954973, 0.9903201, 0.9918824, 0.9950729, 0.990559, 0.9954503, 0.99508953, 0.9898968, 0.99178916, 0.9952754, 0.9909124, 0.9957132, 0.99508023, 0.98990005, 0.99188673, 0.99485433, 0.9896093, 0.99525934, 0.99513793, 0.9894328, 0.99215394, 0.9953395, 0.99103785, 0.9957341, 0.9954823, 0.99033, 0.9919653, 0.99507254, 0.99042344, 0.9954497, 0.9950494, 0.98990905, 0.9920662, 0.99532014, 0.99082315, 0.99569887, 0.99501544, 0.98997146, 0.99192315, 0.9948595, 0.98948205, 0.99524784, 0.99509484, 0.98958766, 0.99244785, 0.9953649, 0.99101305, 0.99570054, 0.99545085, 0.9903416, 0.9919666, 0.9950893, 0.99036026, 0.9953743, 0.99505824, 0.98993814, 0.9920495, 0.9953087, 0.99079764, 0.9957057, 0.995073, 0.989992, 0.9919099, 0.99487877, 0.9894434, 0.9952023, 0.9951307, 0.98936677, 0.99222165, 0.99527925, 0.99090624, 0.9956866, 0.99547464, 0.99030966, 0.9919299, 0.9950461, 0.99030757, 0.9953942, 0.99506205, 0.9898668, 0.9919127, 0.9952893, 0.9907513, 0.99566853, 0.9950618, 0.989939, 0.9919286, 0.9948253, 0.9893891, 0.9952087, 0.99512213, 0.98943466, 0.9924386, 0.99530584, 0.990998, 0.9956964, 0.99542546, 0.99030566, 0.9920878, 0.9950187, 0.9903472, 0.9954094, 0.9950297, 0.9899335, 0.99230546, 0.9952783, 0.99081206, 0.9957318, 0.99507964, 0.98995066, 0.99212545, 0.99480504, 0.98949933, 0.9952742, 0.9951401, 0.98943174, 0.9925672, 0.9953038, 0.9910428, 0.9957533, 0.99547154, 0.9903314, 0.99228317, 0.995065, 0.9904907, 0.9954785, 0.99509, 0.98994565, 0.9922051, 0.99526024, 0.9908858, 0.9957628, 0.9950753, 0.98999023, 0.9920556, 0.9948283, 0.98957545, 0.9953103, 0.99512935, 0.989499, 0.99241126, 0.995308, 0.9909804, 0.9957555, 0.99547035, 0.9903362, 0.99216264, 0.9950821, 0.9904605, 0.9954567, 0.9950468, 0.9899301, 0.99228233, 0.9952701, 0.9908343, 0.99576026, 0.99503475, 0.989967, 0.99214375, 0.9948082, 0.98959553, 0.9953239, 0.9951077, 0.9894428, 0.9925916, 0.9953128, 0.99108243, 0.99576116, 0.9954222, 0.9903161, 0.99228036, 0.99501634, 0.99058366, 0.9954749, 0.9950604, 0.989835, 0.99226826, 0.99526757, 0.9909684, 0.99574864, 0.99504185, 0.9898899, 0.9922024, 0.9948095, 0.98967206, 0.9953216, 0.99514127, 0.98942906, 0.99264634, 0.9953435, 0.99120283, 0.9957556, 0.9954725, 0.99027145, 0.9922111, 0.99502933, 0.99055207, 0.9954822, 0.9950541, 0.98984003, 0.9921359, 0.9952506, 0.9909552, 0.99576473, 0.9950434, 0.989888, 0.99199194, 0.9948248, 0.9896736, 0.9953802, 0.99511963, 0.9894118, 0.9924231, 0.9952718, 0.9912034, 0.995821, 0.9954583, 0.99029016, 0.9920305, 0.99505234, 0.9905682, 0.9955537, 0.99505365, 0.9898773, 0.99222696, 0.9952951, 0.9909895, 0.9958866, 0.99508494, 0.9899732, 0.992168, 0.99486107, 0.98978966, 0.995444, 0.99518526, 0.98951143, 0.9926126, 0.99532944, 0.9912482, 0.9958715, 0.9955088, 0.99040085, 0.9922577, 0.9951106, 0.9906927, 0.99560165, 0.9950953, 0.9900322, 0.9922522, 0.99528104, 0.9910518, 0.9958294, 0.99508953, 0.99006283, 0.99212646, 0.99487025, 0.9897193, 0.9953892, 0.9951608, 0.9895884, 0.9924759, 0.99535984, 0.9911821, 0.9958314, 0.9954815, 0.9903972, 0.9921042, 0.9950892, 0.99072206, 0.99556535, 0.99508566, 0.99002624, 0.99229103, 0.9953251, 0.99106807, 0.9957977, 0.995027, 0.989952, 0.9919749, 0.99487686, 0.98970956, 0.99537116, 0.995156, 0.98948646, 0.9925241, 0.99538946, 0.9911987, 0.99582475, 0.99548405, 0.99043465, 0.9923776, 0.9951597, 0.990732, 0.995552, 0.99510086, 0.9899806, 0.9924064, 0.9953937, 0.99105906, 0.9958295, 0.99513215, 0.98997796, 0.9922255, 0.99496394, 0.9898135, 0.99539876, 0.9952174, 0.9895314, 0.9924993, 0.99541676, 0.99125874, 0.9958198, 0.99553454, 0.9905014, 0.9923104, 0.9951715, 0.99071807, 0.9955494, 0.99513084, 0.9901562, 0.99234724, 0.99539346, 0.9911231, 0.99584746, 0.9951278, 0.99017304, 0.9922794, 0.9949614, 0.98994774, 0.99544686, 0.99524444, 0.98972756, 0.9928848, 0.9954867, 0.9914157, 0.99585056, 0.99555236, 0.99061304, 0.99251705, 0.99519485, 0.99085873, 0.9955851, 0.99515235, 0.9901813, 0.9926105, 0.99547005, 0.99116653, 0.99586177, 0.9951435, 0.9901879, 0.9924843, 0.99500954, 0.9899453, 0.9955022, 0.9952481, 0.9897239, 0.9930775, 0.99554914, 0.9914558, 0.995934, 0.99558353, 0.99062365, 0.99297124, 0.9954105, 0.9909861, 0.99565136, 0.99517196, 0.9901433, 0.99299556, 0.99559456, 0.99126154, 0.9959293, 0.9951846, 0.9901444, 0.99294734, 0.9952109, 0.9900781, 0.9955252, 0.9952105, 0.98964405, 0.99324256, 0.995625, 0.9914779, 0.9959579, 0.99553865, 0.9905481, 0.9930577, 0.99540246, 0.99094665, 0.9956658, 0.99515945, 0.9901367, 0.99299276, 0.99560165, 0.9912832, 0.99590033, 0.9951501, 0.9901557, 0.99298096, 0.9952281, 0.9901536, 0.99552673, 0.99523073, 0.9896631, 0.9932439, 0.9956533, 0.9914848, 0.99590874, 0.99552, 0.99053335, 0.9930482, 0.9954367, 0.9909763, 0.99566543, 0.99515945, 0.99013376, 0.9929443, 0.9956025, 0.9912907, 0.9959233, 0.99517834, 0.99008536, 0.99279696, 0.9952004, 0.99001664, 0.9953488, 0.995179, 0.98955303, 0.9931531, 0.99562186, 0.9913987, 0.9958613, 0.99552447, 0.99039406, 0.99287003, 0.9953962, 0.9908276, 0.99556845, 0.9951247, 0.9899862, 0.9928087, 0.9955823, 0.9911382, 0.99590516, 0.9951507, 0.9900401, 0.99270684, 0.9951767, 0.9899273, 0.9955034, 0.99523026, 0.9895495, 0.99307305, 0.9956378, 0.9913272, 0.9959163, 0.9955436, 0.9904503, 0.992855, 0.99541134, 0.9907212, 0.99563307, 0.9951303, 0.989979, 0.99280965, 0.99558264, 0.9910846, 0.9958872, 0.99515235, 0.9900193, 0.99270624, 0.99517274, 0.9899222, 0.9954874, 0.99521184, 0.9894439, 0.99309486, 0.995603, 0.9913561, 0.9959149, 0.9955402, 0.9903591, 0.9927665, 0.99537575, 0.9907766, 0.9955995, 0.99513286, 0.9899717, 0.992826, 0.99556786, 0.9911585, 0.99589014, 0.99512446, 0.9899721, 0.9927395, 0.99517924, 0.9899002, 0.9954413, 0.995195, 0.9894627, 0.9931565, 0.99562293, 0.99137014, 0.995921, 0.99552935, 0.9903634, 0.99282736, 0.9953849, 0.9908541, 0.9956392, 0.9951189, 0.99000394, 0.9928307, 0.99557245, 0.9911896, 0.9959074, 0.9951324, 0.989962, 0.9926098, 0.99522376, 0.989939, 0.9954436, 0.99521434, 0.98951393, 0.9930127, 0.9956351, 0.99141127, 0.99591476, 0.9955279, 0.99051124, 0.9929119, 0.9953991, 0.9908965, 0.9956735, 0.9951056, 0.9900907, 0.992908, 0.99561864, 0.9912034, 0.995932, 0.995086, 0.9900565, 0.9927953, 0.9952142, 0.9900675, 0.9955193, 0.99519086, 0.9895505, 0.99318284, 0.9956285, 0.9914593, 0.99595875, 0.9955147, 0.99042135, 0.99296945, 0.99540365, 0.99090755, 0.99565613, 0.99508184, 0.9899753, 0.9928931, 0.99558276, 0.99123245, 0.9959184, 0.9950611, 0.99002415, 0.9927428, 0.9951723, 0.98999983, 0.99547946, 0.99518704, 0.989542, 0.9931282, 0.9956281, 0.9914594, 0.9959234, 0.99554974, 0.99052626, 0.99292433, 0.99540716, 0.9909566, 0.9956399, 0.99507725, 0.9900058, 0.99284244, 0.9955911, 0.99118996, 0.99591005, 0.9951043, 0.9900884, 0.99281025, 0.9951685, 0.98994875, 0.9955176, 0.9951774, 0.9895734, 0.99309886, 0.9956113, 0.9913658, 0.99591166, 0.99549055, 0.99041057, 0.9928958, 0.9954222, 0.9908501, 0.9956659, 0.995094, 0.9900315, 0.99290013, 0.9956077, 0.99121714, 0.995908, 0.99511445, 0.99005836, 0.9928156, 0.99519295, 0.9901001, 0.99549365, 0.99517393, 0.98957926, 0.99319744, 0.9956327, 0.9915555, 0.99593025, 0.9954732, 0.99057615, 0.9929085, 0.99538946, 0.99095404, 0.99563766, 0.9950328, 0.99006784, 0.9928699, 0.99556464, 0.99124795, 0.99588734, 0.99503124, 0.9900231, 0.99266607, 0.9951736, 0.9900661, 0.9954732, 0.9950965, 0.9894895, 0.9929376, 0.9956161, 0.99147195, 0.99589014, 0.99542207, 0.99033594, 0.99262637, 0.9953795, 0.9909135, 0.9956059, 0.99500066, 0.98990273, 0.9925304, 0.99556994, 0.9911907, 0.9958602, 0.9949957, 0.9898807, 0.99258125, 0.99511975, 0.98996514, 0.99543, 0.995077, 0.9893847, 0.9930034, 0.99552613, 0.9913914, 0.995843, 0.9953975, 0.99024796, 0.99272984, 0.9953146, 0.9908518, 0.99555635, 0.9949846, 0.9899368, 0.9927495, 0.9955442, 0.99117357, 0.9958554, 0.9950086, 0.98990405, 0.9926305, 0.995106, 0.9900087, 0.995404, 0.99508375, 0.98939824, 0.9929628, 0.995568, 0.9914665, 0.99585116, 0.9953974, 0.99034077, 0.99268544, 0.99537706, 0.9909366, 0.9955987, 0.995005, 0.9899329, 0.992698, 0.99557954, 0.9911986, 0.99584097, 0.9949825, 0.9899553, 0.9925938, 0.9951887, 0.9900468, 0.99543685, 0.99507135, 0.989391, 0.992934, 0.99558306, 0.9914137, 0.99583673, 0.9954128, 0.9902655, 0.99270576, 0.9953635, 0.9909112, 0.9955623, 0.9949867, 0.9898549, 0.99266785, 0.9955865, 0.9911573, 0.99580693, 0.9949719, 0.9898489, 0.99259704, 0.9952046, 0.9899515, 0.99536794, 0.9950841, 0.98940814, 0.9929166, 0.9955865, 0.9912936, 0.9957586, 0.9953826, 0.99012476, 0.99253714, 0.99539185, 0.9907936, 0.99548787, 0.9949728, 0.9897026, 0.9922813, 0.99561584, 0.99099535, 0.99569064, 0.99495876, 0.98937654, 0.9921886, 0.99521255, 0.9897188, 0.9950901, 0.9950271, 0.9887239, 0.99255604, 0.9956624, 0.9910704, 0.9956712, 0.9953754, 0.9897367, 0.9922409, 0.9952943, 0.9907651, 0.9953605, 0.9948979, 0.9893155, 0.9922549, 0.9955703, 0.9908331, 0.9956183, 0.99479455, 0.98823076, 0.992167, 0.99518305, 0.98949945, 0.99524313, 0.9949309, 0.9884537, 0.99252975, 0.99554694, 0.9911203, 0.9957444, 0.99533975, 0.9895744, 0.99243087, 0.99533063, 0.99062544, 0.99546057, 0.99494636, 0.98958606, 0.99251443, 0.9955253, 0.9908953, 0.99573386, 0.99492985, 0.9894803, 0.99219453, 0.9951076, 0.9897121, 0.9952578, 0.9949878, 0.9889093, 0.9927118, 0.9955004, 0.99117637, 0.99573696, 0.9953057, 0.98994434, 0.9924971, 0.99530137, 0.99061745, 0.99544424, 0.99486744, 0.9894656, 0.9924954, 0.9954738, 0.99101645, 0.99571425, 0.99486154, 0.989446, 0.99233156, 0.99509424, 0.98983276, 0.99531555, 0.99497885, 0.9890372, 0.9926999, 0.9954934, 0.99129725, 0.995774, 0.9953034, 0.99001795, 0.9926277, 0.9952957, 0.9907957, 0.9954875, 0.99490154, 0.9895691, 0.99257505, 0.99551505, 0.9911017, 0.9957894, 0.9948849, 0.98960996, 0.992396, 0.99511385, 0.98999596, 0.99536985, 0.99501896, 0.98907685, 0.9929125, 0.9955427, 0.9914541, 0.99585444, 0.9953926, 0.9900703, 0.99257636, 0.9952885, 0.9907684, 0.9955598, 0.9949113, 0.98957765, 0.9925619, 0.99545807, 0.9911019, 0.9957277, 0.99492574, 0.98954296, 0.9924203, 0.99511045, 0.9899543, 0.9952626, 0.99500954, 0.9889338, 0.99270177, 0.9955401, 0.991286, 0.99580884, 0.99532825, 0.9898829, 0.99226004, 0.99532306, 0.99084973, 0.9955087, 0.9949427, 0.9895354, 0.9923443, 0.9955323, 0.991139, 0.9957544, 0.9948994, 0.9896583, 0.99236006, 0.9951834, 0.9900613, 0.9953051, 0.9949638, 0.9889994, 0.99272096, 0.9955924, 0.99157226, 0.99579877, 0.9954395, 0.99004257, 0.99248654, 0.9953793, 0.99095637, 0.99551785, 0.99498093, 0.98968375, 0.99245256, 0.9955039, 0.9913226, 0.99585384, 0.99498945, 0.9896846, 0.992309, 0.99517643, 0.9901972, 0.9954258, 0.99507666, 0.9889509, 0.99255335, 0.9955804, 0.9917094, 0.9958715, 0.9954367, 0.9900399, 0.9924008, 0.9953589, 0.9911677, 0.9956079, 0.9950008, 0.9896242, 0.9922611, 0.995568, 0.9914797, 0.99589336, 0.9950138, 0.9895682, 0.99200445, 0.9951725, 0.99037373, 0.9954702, 0.9951424, 0.98914266, 0.9924992, 0.99557364, 0.9916569, 0.9958526, 0.99547666, 0.98991746, 0.9922639, 0.9953618, 0.9913774, 0.9955812, 0.99513936, 0.9895946, 0.9920473, 0.99548715, 0.9912322, 0.9958037, 0.9949925, 0.98936325, 0.9915481, 0.99510795, 0.9902179, 0.99544203, 0.995181, 0.98925287, 0.9925243, 0.9955752, 0.9919705, 0.9958717, 0.9955081, 0.9900878, 0.9918566, 0.99533373, 0.99162245, 0.99561536, 0.9951042, 0.9896724, 0.9923845, 0.99560434, 0.9919801, 0.99588186, 0.99511904, 0.9899429, 0.9922605, 0.9952534, 0.9907334, 0.9955273, 0.99529463, 0.9895383, 0.992736, 0.99569476, 0.9920007, 0.9959235, 0.99563175, 0.99049807, 0.9926313, 0.9954868, 0.9915669, 0.99567205, 0.99519944, 0.9900245, 0.99253005, 0.99564904, 0.9917951, 0.99590284, 0.9951442, 0.9898438, 0.9923326, 0.99527997, 0.99070483, 0.99552613, 0.9952218, 0.98939115, 0.99265844, 0.9957021, 0.99196565, 0.99593097, 0.99558413, 0.9904334, 0.992421, 0.99545586, 0.9915931, 0.9956567, 0.99517125, 0.9901064, 0.99239373, 0.99564725, 0.9918997, 0.9959067, 0.99516284, 0.9899753, 0.99232846, 0.99527705, 0.99083406, 0.9955348, 0.99521893, 0.98953223, 0.9926536, 0.9957106, 0.99211067, 0.9959585, 0.9955682, 0.99044645, 0.99233985, 0.99548656, 0.9915931, 0.9956587, 0.9951726, 0.9900781, 0.99230725, 0.99567044, 0.9919258, 0.9959228, 0.9951904, 0.9900457, 0.99215585, 0.99527717, 0.9908667, 0.9955531, 0.9952176, 0.9895152, 0.9926992, 0.9956766, 0.9921211, 0.9959579, 0.99559015, 0.9903444, 0.9924312, 0.9954836, 0.99175245, 0.9957126, 0.9951927, 0.98990136, 0.9924905, 0.99566, 0.99202746, 0.99595034, 0.9951678, 0.9899717, 0.9923017, 0.9953135, 0.99101114, 0.99554116, 0.9952346, 0.9894784, 0.99275464, 0.99572146, 0.9922116, 0.99597764, 0.99562305, 0.9904109, 0.99246985, 0.99549127, 0.9917146, 0.9956854, 0.9952017, 0.98995227, 0.99244773, 0.9956641, 0.9920013, 0.99599063, 0.9952097, 0.9900031, 0.99232614, 0.99529165, 0.9910094, 0.9956302, 0.9952519, 0.98948437, 0.99266523, 0.99570966, 0.99228144, 0.99609816, 0.99564475, 0.99042636, 0.99226207, 0.99549377, 0.9917766, 0.99582195, 0.99521774, 0.9899536, 0.99236465, 0.99567705, 0.9920587, 0.99604094, 0.995197, 0.98991114, 0.99227005, 0.99526215, 0.991021, 0.9955924, 0.995307, 0.98948985, 0.9928121, 0.99569774, 0.9922758, 0.9959741, 0.99561477, 0.99038845, 0.9923697, 0.99553275, 0.99187547, 0.9957581, 0.99517405, 0.98995054, 0.99238425, 0.99566084, 0.9921713, 0.99599963, 0.9952022, 0.9899294, 0.9922376, 0.9953263, 0.9911253, 0.9956059, 0.9952855, 0.98942965, 0.9926691, 0.9957104, 0.9924407, 0.9960512, 0.9956437, 0.9902904, 0.9924789, 0.99544567, 0.991886, 0.9957502, 0.995175, 0.989874, 0.9925033, 0.9956338, 0.9921246, 0.9959007, 0.9951704, 0.9900169, 0.9922936, 0.99527276, 0.99113643, 0.99554443, 0.9952384, 0.98959506, 0.99282324, 0.9957211, 0.9923022, 0.99591273, 0.9955639, 0.9904114, 0.99264777, 0.995485, 0.99201035, 0.9956393, 0.99515283, 0.9898932, 0.99255085, 0.995736, 0.9922098, 0.99587893, 0.9951608, 0.9901211, 0.992549, 0.9953252, 0.9911438, 0.9955248, 0.99524987, 0.9895472, 0.99301624, 0.99575466, 0.9923781, 0.9959469, 0.99553216, 0.99045783, 0.992781, 0.99554753, 0.9919369, 0.9956826, 0.99513334, 0.9901395, 0.9927786, 0.99571, 0.9922024, 0.9959338, 0.995143, 0.99018437, 0.9926339, 0.99537516, 0.9912061, 0.99557567, 0.9952329, 0.98971844, 0.99310243, 0.9957592, 0.9923501, 0.99597055, 0.99552, 0.99057674, 0.99283904, 0.9955253, 0.991836, 0.99567705, 0.99516886, 0.9901311, 0.9928682, 0.9956772, 0.99216497, 0.9959436, 0.9952056, 0.9902378, 0.9927326, 0.9953062, 0.9911696, 0.9955496, 0.9952815, 0.98975253, 0.99324304, 0.9957152, 0.9924258, 0.9959614, 0.9956195, 0.9906507, 0.99291706, 0.99550253, 0.992018, 0.9956975, 0.99520934, 0.990225, 0.99303025, 0.99568707, 0.9922718, 0.9959844, 0.99525297, 0.99020034, 0.9929362, 0.99532735, 0.9912915, 0.99552375, 0.99530303, 0.9896898, 0.9932842, 0.99572456, 0.9924413, 0.99595433, 0.99563617, 0.99056214, 0.9929091, 0.99551016, 0.992011, 0.99571097, 0.99521184, 0.990053, 0.99271107, 0.99567693, 0.9923351, 0.99599904, 0.99523866, 0.99010617, 0.9928532, 0.9953589, 0.9914364, 0.9956515, 0.99533194, 0.9897604, 0.99316025, 0.9957919, 0.99238646, 0.99597234, 0.9956143, 0.99058706, 0.9928792, 0.99555695, 0.99205035, 0.99576354, 0.99522734, 0.99019945, 0.99308807, 0.99570644, 0.9923001, 0.9959645, 0.99520206, 0.9901473, 0.9927402, 0.9953577, 0.9913351, 0.995542, 0.99526167, 0.9896387, 0.993222, 0.9957743, 0.99248827, 0.99595433, 0.99556845, 0.9905642, 0.9930942, 0.9955761, 0.99205, 0.99569076, 0.9951887, 0.9901481, 0.9931292, 0.9957396, 0.99231994, 0.9959686, 0.99523205, 0.99021953, 0.99292195, 0.9953861, 0.9912687, 0.99555767, 0.99529403, 0.98960114, 0.9932957, 0.99580127, 0.9924096, 0.9959508, 0.9956243, 0.9906465, 0.9930729, 0.9955752, 0.9919814, 0.9956939, 0.99519473, 0.9902468, 0.9931015, 0.9957204, 0.99223185, 0.9959437, 0.99520606, 0.99013937, 0.99288696, 0.99538577, 0.9913202, 0.9955918, 0.9952998, 0.98967934, 0.99323237, 0.9958022, 0.9924965, 0.99600863, 0.99561924, 0.99058497, 0.9930188, 0.9956013, 0.99206257, 0.99571306, 0.99517936, 0.99013925, 0.99308515, 0.9957366, 0.99228233, 0.99597234, 0.9951986, 0.9901042, 0.9928597, 0.99539065, 0.9912663, 0.9955781, 0.995227, 0.98961943, 0.9931478, 0.9957964, 0.99250364, 0.9959876, 0.9955794, 0.990453, 0.9928416, 0.9955141, 0.9920059, 0.99572563, 0.9951717, 0.9899899, 0.99291116, 0.99569595, 0.9922472, 0.99598145, 0.9951847, 0.98999655, 0.99283147, 0.9953162, 0.99130976, 0.99561286, 0.9952695, 0.98962307, 0.9932231, 0.99570245, 0.9924511, 0.99599326, 0.9955779, 0.9904068, 0.9929837, 0.9955031, 0.9919898, 0.9956885, 0.99517643, 0.99003065, 0.9929805, 0.9956517, 0.9922852, 0.9959447, 0.9951708, 0.99011225, 0.9928686, 0.9953466, 0.9913118, 0.99556077, 0.99526566, 0.98967206, 0.9932409, 0.99574405, 0.99249357, 0.9959818, 0.9956061, 0.99034077, 0.9930166, 0.9955591, 0.99208295, 0.9957327, 0.9951992, 0.98984164, 0.99299943, 0.995723, 0.99227506, 0.99596053, 0.99521786, 0.98974097, 0.99279237, 0.9953736, 0.99131143, 0.9955105, 0.99524856, 0.98918325, 0.9929402, 0.9957716, 0.9923441, 0.9959119, 0.99560225, 0.9901722, 0.9928393, 0.9955413, 0.9919361, 0.9956468, 0.9951986, 0.98974276, 0.9927106, 0.995675, 0.99219185, 0.99589854, 0.99518645, 0.9895008, 0.992349, 0.99527043, 0.99118304, 0.995434, 0.995246, 0.9888465, 0.99275583, 0.9956981, 0.9923036, 0.9959119, 0.99558294, 0.99008805, 0.9928221, 0.99550855, 0.9918479, 0.9956385, 0.9952058, 0.98978853, 0.9928169, 0.99562466, 0.99202794, 0.99587715, 0.9951893, 0.9897266, 0.9925908, 0.9952718, 0.9910116, 0.9954737, 0.9952736, 0.9890321, 0.99292153, 0.9956475, 0.9922208, 0.99584746, 0.99556917, 0.99001163, 0.9927148, 0.99543035, 0.9917971, 0.99564356, 0.99516755, 0.98955256, 0.99265116, 0.9955727, 0.9921442, 0.99591947, 0.995228, 0.98967594, 0.99250644, 0.99521977, 0.9912102, 0.9955045, 0.99529284, 0.98923165, 0.9930494, 0.9956899, 0.99226695, 0.99590766, 0.99561393, 0.99011725, 0.992864, 0.9954631, 0.9917579, 0.9956392, 0.99522895, 0.9897604, 0.9927516, 0.9956097, 0.99214464, 0.995902, 0.9952518, 0.98978, 0.9927009, 0.99525154, 0.99122816, 0.9955454, 0.9953082, 0.98924655, 0.9930977, 0.99565727, 0.99252737, 0.9960187, 0.99567986, 0.9901874, 0.9927603, 0.99543965, 0.99216425, 0.9957663, 0.9952978, 0.9900496, 0.9929213, 0.9956155, 0.9924817, 0.99604034, 0.9953226, 0.9901806, 0.99284357, 0.99528295, 0.9916323, 0.99568284, 0.99541426, 0.98987097, 0.9932656, 0.99568427, 0.99282295, 0.99608326, 0.99573, 0.99056506, 0.99303883, 0.9954837, 0.992369, 0.99580693, 0.99533904, 0.990279, 0.9930481, 0.9956672, 0.99257857, 0.99601704, 0.9953737, 0.9904552, 0.99300086, 0.99531484, 0.99173206, 0.9956301, 0.9954277, 0.98995626, 0.9933397, 0.9957527, 0.99295604, 0.9961158, 0.9957598, 0.99117404, 0.993075, 0.9955395, 0.9924919, 0.99584997, 0.9953637, 0.9907498, 0.9930935, 0.9957313, 0.9929381, 0.9961358, 0.99537337, 0.99077016, 0.99296784, 0.99533856, 0.9920739, 0.99577385, 0.9954471, 0.99029505, 0.99327505, 0.9957615, 0.9931299, 0.9961487, 0.99577546, 0.99122196, 0.9931886, 0.9955359, 0.99275774, 0.99590176, 0.9953996, 0.9908592, 0.9931369, 0.9956846, 0.9929773, 0.9961218, 0.99542487, 0.9908627, 0.99305445, 0.99531066, 0.99211603, 0.99570644, 0.99545157, 0.9903494, 0.9933489, 0.9956576, 0.99308676, 0.99608374, 0.9957485, 0.9912608, 0.99310666, 0.9954022, 0.9925719, 0.9958619, 0.9953649, 0.9908413, 0.99308634, 0.99562645, 0.9928456, 0.99611676, 0.99537385, 0.9907979, 0.99292904, 0.9953009, 0.992038, 0.99569273, 0.99539983, 0.9897467, 0.9929328, 0.9956838, 0.9930178, 0.99607736, 0.99570423, 0.99042976, 0.9926628, 0.9954655, 0.9926002, 0.9957865, 0.99532825, 0.9900306, 0.9924912, 0.9956438, 0.9927868, 0.99598277, 0.99534035, 0.98995334, 0.9923157, 0.9952293, 0.9917956, 0.99559844, 0.9953395, 0.9893882, 0.99274045, 0.9955234, 0.99281645, 0.99600464, 0.9956766, 0.99041957, 0.99257624, 0.99518174, 0.99233824, 0.99575335, 0.99529344, 0.9900988, 0.9925908, 0.9955031, 0.9926581, 0.99599373, 0.9953093, 0.9894276, 0.9911857, 0.99442613, 0.99138945, 0.995511, 0.9953576, 0.98957574, 0.99309397, 0.9955298, 0.99265844, 0.9960687, 0.99572206, 0.990715, 0.9926768, 0.9952057, 0.9922437, 0.99572086, 0.99520785, 0.9895957, 0.992381, 0.9954661, 0.99265337, 0.9959916, 0.9952807, 0.99024266, 0.9927118, 0.9951828, 0.9914669, 0.995581, 0.9953482, 0.9893315, 0.9928578, 0.99557966, 0.9928774, 0.9960091, 0.9956956, 0.99038136, 0.9928705, 0.9953591, 0.9926243, 0.99578, 0.9953613, 0.9904486, 0.9929536, 0.9956327, 0.99285614, 0.99603987, 0.9953441, 0.99034494, 0.99287283, 0.9952654, 0.992067, 0.99566215, 0.99540377, 0.98996127, 0.99318504, 0.99568033, 0.9931176, 0.99606895, 0.995736, 0.9909224, 0.9929415, 0.99543905, 0.9927172, 0.9957906, 0.99539125, 0.990497, 0.99291307, 0.9956645, 0.9929697, 0.9960871, 0.9954358, 0.990417, 0.99277836, 0.99530417, 0.9921306, 0.99565715, 0.99547094, 0.9897411, 0.9932162, 0.9957016, 0.9930855, 0.996, 0.9957878, 0.99062276, 0.99283445, 0.99547654, 0.9926809, 0.9957326, 0.9954128, 0.990271, 0.9928837, 0.9956319, 0.99286425, 0.9959751, 0.9954033, 0.99027824, 0.992747, 0.99522614, 0.9920359, 0.99556947, 0.99546516, 0.9895194, 0.99313736, 0.99559015, 0.99301976, 0.99595946, 0.9957936, 0.9902914, 0.9927791, 0.99542487, 0.99267286, 0.9957835, 0.9954317, 0.9902637, 0.9928271, 0.99560875, 0.9929093, 0.9960207, 0.99545723, 0.9901828, 0.99290556, 0.9952666, 0.9921137, 0.9955839, 0.9955265, 0.9899807, 0.99325114, 0.99565375, 0.99312097, 0.99602807, 0.99584675, 0.99095225, 0.9931925, 0.99549115, 0.99277407, 0.99579203, 0.99546355, 0.9906409, 0.99311686, 0.9956729, 0.99292797, 0.99605215, 0.9954791, 0.9904992, 0.9929162, 0.995259, 0.99201936, 0.9955454, 0.99551797, 0.9895249, 0.9930595, 0.9956736, 0.9930917, 0.99599636, 0.995799, 0.99072665, 0.9929012, 0.99546283, 0.9926801, 0.9957326, 0.99539703, 0.990278, 0.99285936, 0.99564594, 0.99282044, 0.9959916, 0.99541897, 0.9901463, 0.99265033, 0.9952428, 0.99196434, 0.99552304, 0.995421, 0.98956376, 0.9929664, 0.9956429, 0.9928317, 0.9959281, 0.9957472, 0.9906259, 0.9929483, 0.99539477, 0.9924902, 0.9957302, 0.9953401, 0.9902267, 0.99297535, 0.99559623, 0.9928231, 0.9960304, 0.9953856, 0.9903619, 0.992904, 0.99523604, 0.9920989, 0.995657, 0.99544495, 0.9897536, 0.9932674, 0.9957139, 0.99316436, 0.9960901, 0.99578154, 0.9905542, 0.99296486, 0.9954928, 0.9927146, 0.99583846, 0.995389, 0.9904233, 0.99309736, 0.99564016, 0.99296814, 0.9960602, 0.9953856, 0.99036634, 0.99289733, 0.9951519, 0.99213165, 0.99564004, 0.9954536, 0.98969394, 0.9930502, 0.9956405, 0.99314016, 0.99601454, 0.99577534, 0.990342, 0.9929341, 0.9954541, 0.9927821, 0.9957485, 0.9953916, 0.9899616, 0.9928139, 0.99558216, 0.99299663, 0.9960102, 0.9954055, 0.9900302, 0.992671, 0.99524516, 0.99219066, 0.9955924, 0.9954282, 0.98954123, 0.9930742, 0.99566746, 0.9932268, 0.9959911, 0.99575764, 0.9903606, 0.9927522, 0.995447, 0.9928255, 0.995732, 0.9953707, 0.99000823, 0.9928387, 0.9956397, 0.993036, 0.99599385, 0.9954121, 0.9900759, 0.99264, 0.9952743, 0.9921123, 0.99559784, 0.9954602, 0.9895054, 0.99302, 0.9956586, 0.99312395, 0.9959888, 0.9957752, 0.9904721, 0.9926318, 0.99544924, 0.99272084, 0.99570525, 0.99539006, 0.99005556, 0.9926273, 0.9956279, 0.99303037, 0.99596214, 0.99541074, 0.99003696, 0.99244434, 0.9952519, 0.9922443, 0.99555683, 0.99548656, 0.9895187, 0.99296254, 0.99567515, 0.9932243, 0.99595153, 0.995806, 0.9904649, 0.99263084, 0.9954685, 0.9928844, 0.9956756, 0.99541146, 0.99006295, 0.99265975, 0.99563813, 0.9930976, 0.99601513, 0.9954098, 0.9901183, 0.9925126, 0.99529815, 0.992332, 0.9955532, 0.99545145, 0.9893784, 0.9928946, 0.9956124, 0.9931165, 0.9959085, 0.99575704, 0.9902671, 0.9924723, 0.9953495, 0.992519, 0.9956197, 0.9953362, 0.989947, 0.992396, 0.99557006, 0.99297404, 0.99591714, 0.9953856, 0.9899082, 0.99251443, 0.9951652, 0.9922584, 0.9955189, 0.995436, 0.98938143, 0.99290377, 0.9955857, 0.9932155, 0.9959506, 0.9957657, 0.99035317, 0.99269766, 0.9953801, 0.9928635, 0.9956697, 0.99533904, 0.9899246, 0.9927287, 0.99553394, 0.99307245, 0.99589723, 0.9953454, 0.989541, 0.99255896, 0.99513584, 0.992273, 0.99548984, 0.9954246, 0.9889904, 0.9930112, 0.9955643, 0.9932288, 0.995887, 0.9957444, 0.9899693, 0.9926607, 0.9953577, 0.99281937, 0.9956072, 0.9953532, 0.9896303, 0.99270767, 0.9955467, 0.9931049, 0.99589676, 0.995376, 0.98973465, 0.99261004, 0.9952033, 0.9922874, 0.9954959, 0.9954099, 0.9892125, 0.9930483, 0.9955773, 0.9932361, 0.9959298, 0.99575245, 0.9901811, 0.99274, 0.9953186, 0.99283516, 0.9955994, 0.9953495, 0.9897373, 0.9927251, 0.9955218, 0.9930453, 0.99588567, 0.9953709, 0.9898086, 0.9925006, 0.9951194, 0.99220884, 0.995444, 0.99543566, 0.98920804, 0.9930021, 0.9955018, 0.9931958, 0.9958982, 0.99575573, 0.9902158, 0.99279624, 0.9952422, 0.9927562, 0.99559337, 0.995331, 0.9896778, 0.9928018, 0.99541944, 0.9929905, 0.9958217, 0.9953175, 0.98962504, 0.99261993, 0.9950219, 0.992145, 0.995404, 0.9953926, 0.989125, 0.9930233, 0.9954602, 0.99309796, 0.9958471, 0.9956984, 0.9900176, 0.9925766, 0.9952278, 0.99272305, 0.9955455, 0.9952873, 0.989615, 0.9926127, 0.99541295, 0.99291915, 0.99576813, 0.9953252, 0.98967314, 0.9925896, 0.9949974, 0.9920969, 0.9953612, 0.9953597, 0.98922884, 0.9929288, 0.9954476, 0.9930393, 0.9958488, 0.9957172, 0.990319, 0.9927375, 0.9952643, 0.9926932, 0.99554336, 0.99532, 0.9896833, 0.9925597, 0.9953967, 0.99292624, 0.99579924, 0.995337, 0.9899609, 0.9926104, 0.9950358, 0.99205506, 0.99537456, 0.9953695, 0.989202, 0.99289435, 0.9954014, 0.99311006, 0.9957955, 0.99572575, 0.9902396, 0.99269766, 0.9951978, 0.9927443, 0.9955655, 0.99531543, 0.98963064, 0.99244785, 0.99534637, 0.992938, 0.9957556, 0.99529415, 0.9896315, 0.9922646, 0.9949438, 0.99209917, 0.99525046, 0.99532795, 0.9889902, 0.99268067, 0.99537337, 0.9930466, 0.99571556, 0.99568, 0.99007857, 0.9926455, 0.9952319, 0.9926481, 0.99545205, 0.9952164, 0.9893714, 0.9920771, 0.9953454, 0.9928261, 0.9957002, 0.99528223, 0.9897692, 0.992382, 0.99498427, 0.99203366, 0.9952827, 0.99533594, 0.9892497, 0.9929771, 0.9954849, 0.9930957, 0.9957171, 0.9957138, 0.9905455, 0.9928924, 0.9952401, 0.9927091, 0.9954549, 0.99527806, 0.9900108, 0.9928114, 0.99544865, 0.99293715, 0.99571234, 0.99531305, 0.99000555, 0.9924114, 0.99501777, 0.9920953, 0.9952364, 0.99529415, 0.9893063, 0.992709, 0.99542487, 0.99306786, 0.99564415, 0.9956373, 0.9902953, 0.99248475, 0.99520797, 0.9926751, 0.99536514, 0.99520147, 0.9895948, 0.9923286, 0.99534833, 0.99290997, 0.99564266, 0.9952342, 0.9894469, 0.9921101, 0.9949231, 0.992069, 0.9952045, 0.9952717, 0.9890246, 0.9925282, 0.9954008, 0.9930749, 0.9956047, 0.995621, 0.98999864, 0.9923705, 0.99516106, 0.99267006, 0.995327, 0.9952011, 0.98956424, 0.9924401, 0.99535924, 0.9929034, 0.9956006, 0.99519247, 0.98954684, 0.99225456, 0.9949267, 0.99207085, 0.9951318, 0.9952476, 0.98908806, 0.9927295, 0.9953806, 0.9930796, 0.99556524, 0.9955904, 0.99005485, 0.9924948, 0.9951343, 0.99270004, 0.9953039, 0.9951927, 0.9896389, 0.99258995, 0.99533665, 0.9929422, 0.99559313, 0.9951868, 0.9896764, 0.9924401, 0.99493307, 0.9920879, 0.9951332, 0.9952644, 0.989111, 0.9928227, 0.99537575, 0.9931028, 0.99553573, 0.99558085, 0.9900553, 0.99259585, 0.9951364, 0.992713, 0.99530256, 0.99515295, 0.98965234, 0.9926872, 0.99538344, 0.99293053, 0.99559146, 0.9951318, 0.9897821, 0.9925984, 0.9949807, 0.99205434, 0.9951331, 0.9951786, 0.98916316, 0.9930816, 0.9954046, 0.99301976, 0.9955806, 0.9955214, 0.9900073, 0.9929431, 0.99516404, 0.9926219, 0.99517405, 0.99511206, 0.9892369, 0.99297804, 0.99533325, 0.9928827, 0.99548316, 0.99509794, 0.9891733, 0.9928086, 0.99492913, 0.9919843, 0.99503773, 0.99519753, 0.9887339, 0.99336386, 0.995378, 0.9930335, 0.9954832, 0.9955817, 0.9897021, 0.9929892, 0.99514127, 0.9926581, 0.9953088, 0.9951189, 0.9892965, 0.99303514, 0.99529165, 0.99286616, 0.99551123, 0.99512166, 0.9894299, 0.992942, 0.9948766, 0.99191827, 0.99503905, 0.99515516, 0.989125, 0.9933909, 0.99532837, 0.99298203, 0.99541014, 0.9955044, 0.9903273, 0.9933715, 0.99511385, 0.99258894, 0.9951349, 0.9951154, 0.98988664, 0.9933407, 0.99531245, 0.9928703, 0.99537504, 0.9950722, 0.98976445, 0.9931572, 0.9948501, 0.99179065, 0.99482757, 0.9951473, 0.98942965, 0.9935868, 0.99532133, 0.9928744, 0.9953597, 0.99550074, 0.9898987, 0.9933444, 0.99510735, 0.99246246, 0.99511856, 0.99509627, 0.9897307, 0.99320084, 0.99526924, 0.99264014, 0.9954281, 0.9950559, 0.9899406, 0.9932382, 0.9949065, 0.9918134, 0.9949808, 0.9951444, 0.9897782, 0.9937015, 0.995348, 0.9928865, 0.99547744, 0.99553347, 0.9907517, 0.9934302, 0.99510443, 0.99244684, 0.99525636, 0.9950959, 0.990388, 0.99349064, 0.99528503, 0.9926398, 0.99541944, 0.9950799, 0.9902386, 0.9932734, 0.99488854, 0.9917807, 0.99491274, 0.9951645, 0.9897376, 0.9936904, 0.99533844, 0.99287534, 0.99543315, 0.9955409, 0.9906691, 0.99350655, 0.9951254, 0.99252397, 0.9952357, 0.9950932, 0.9901543, 0.99340546, 0.9953002, 0.99268496, 0.9954171, 0.9950559, 0.98999095, 0.9933484, 0.9948868, 0.9917612, 0.9949414, 0.9950971, 0.9893853, 0.9936951, 0.99533206, 0.9928475, 0.99530464, 0.9954432, 0.9897681, 0.9931539, 0.9950376, 0.9923866, 0.9950669, 0.99489814, 0.98976785, 0.99381536, 0.99509794, 0.9924741, 0.9953812, 0.9949262, 0.99001044, 0.99344957, 0.9947825, 0.99159783, 0.99482375, 0.9950388, 0.98965704, 0.99375075, 0.99525976, 0.9927206, 0.99530476, 0.99534833, 0.99029213, 0.9933235, 0.99502164, 0.9923143, 0.995058, 0.99494, 0.99014264, 0.9937404, 0.9952286, 0.99260336, 0.99551445, 0.9950204, 0.99058473, 0.9939055, 0.9948535, 0.99166816, 0.9950991, 0.9950181, 0.9903452, 0.9941607, 0.9953299, 0.9928168, 0.99557966, 0.9954335, 0.9912908, 0.9939324, 0.9951063, 0.992462, 0.9953128, 0.99495864, 0.9907264, 0.99372816, 0.9952839, 0.9926468, 0.99550843, 0.9949596, 0.9908124, 0.99389744, 0.99489963, 0.99178797, 0.9950675, 0.9949831, 0.9906584, 0.9942807, 0.9953375, 0.9927685, 0.9955823, 0.9953721, 0.9916243, 0.99423164, 0.9951592, 0.99239224, 0.9953611, 0.9950245, 0.9912669, 0.9942703, 0.99537516, 0.9927262, 0.99566674, 0.9950139, 0.9913067, 0.99413407, 0.99512804, 0.99191475, 0.9953589, 0.9950847, 0.9907732, 0.994464, 0.9954159, 0.9928804, 0.99569404, 0.9955044, 0.9916829, 0.9941086, 0.995154, 0.9924828, 0.9954395, 0.99512, 0.99131304, 0.9941765, 0.9953329, 0.99273866, 0.99572855, 0.99513733, 0.99142027, 0.9942859, 0.9949649, 0.9918824, 0.9952749, 0.9951483, 0.99108046, 0.99433875, 0.9953334, 0.9927897, 0.99563694, 0.9955235, 0.99176395, 0.99413407, 0.9951306, 0.9924953, 0.99538034, 0.9950918, 0.99149, 0.99415743, 0.9952789, 0.9926963, 0.99566346, 0.9951124, 0.9914967, 0.99404454, 0.9947925, 0.9918167, 0.9951774, 0.9951483, 0.9910381, 0.9942617, 0.99522084, 0.9928402, 0.9956429, 0.99553156, 0.99167633, 0.9938687, 0.9950817, 0.9924243, 0.99529475, 0.9950799, 0.99114174, 0.9939562, 0.9952749, 0.9927037, 0.9955456, 0.9951462, 0.9913864, 0.9937831, 0.9948608, 0.9918832, 0.9951324, 0.9951502, 0.99105483, 0.9941732, 0.99534893, 0.9930729, 0.995596, 0.9955519, 0.9918533, 0.9938209, 0.99500364, 0.99252844, 0.9953335, 0.99508774, 0.99149793, 0.99374545, 0.99527574, 0.99276054, 0.99556357, 0.99514806, 0.99150884, 0.993789, 0.9949713, 0.99195874, 0.9951801, 0.9951602, 0.9911546, 0.9941637, 0.99547166, 0.993112, 0.99562824, 0.99552155, 0.99186045, 0.99394315, 0.9952186, 0.9926354, 0.9952395, 0.9951193, 0.9915907, 0.993926, 0.9953844, 0.9929416, 0.9956012, 0.99520206, 0.99155736, 0.9939188, 0.99508023, 0.9920975, 0.9951574, 0.99520916, 0.9912385, 0.99421966, 0.9954832, 0.9931391, 0.9957405, 0.99556583, 0.99198157, 0.9939784, 0.99526566, 0.9927907, 0.99548256, 0.9951586, 0.99163413, 0.99406034, 0.99539137, 0.9928733, 0.9957615, 0.9951503, 0.99158126, 0.9938512, 0.99504066, 0.9920947, 0.99527526, 0.9951135, 0.9910607, 0.994271, 0.9955005, 0.99318224, 0.9957884, 0.9955763, 0.991911, 0.9940373, 0.9952573, 0.9927408, 0.9954981, 0.9951821, 0.99158525, 0.9940543, 0.99546957, 0.9929623, 0.99581116, 0.9951855, 0.99151695, 0.99387157, 0.9951016, 0.9920684, 0.99536633, 0.9952218, 0.99124557, 0.9943333, 0.9955473, 0.9931477, 0.99582535, 0.9956124, 0.9919986, 0.9941362, 0.9953175, 0.9927241, 0.9955663, 0.9951934, 0.99163336, 0.99410874, 0.9954668, 0.9929092, 0.9957983, 0.9952111, 0.9915274, 0.99392045, 0.9950669, 0.9919744, 0.9953335, 0.9952493, 0.991088, 0.994352, 0.9955045, 0.9930482, 0.99577713, 0.99560434, 0.99193984, 0.99408835, 0.9952611, 0.9926031, 0.99549353, 0.9951567, 0.991627, 0.9940916, 0.99547887, 0.99289215, 0.9957722, 0.9951548, 0.9915732, 0.99396825, 0.9951106, 0.99201995, 0.99534434, 0.995231, 0.9912134, 0.9944077, 0.9955429, 0.9930633, 0.9957847, 0.99562526, 0.9919368, 0.9941453, 0.99531835, 0.99265975, 0.99552226, 0.99519724, 0.9915569, 0.9940865, 0.99548835, 0.99286747, 0.9957527, 0.99520713, 0.9915256, 0.99390733, 0.9951141, 0.991999, 0.99531364, 0.9952606, 0.9911254, 0.9942711, 0.9955283, 0.9930651, 0.99574816, 0.99562067, 0.99192107, 0.9940489, 0.99529153, 0.9926283, 0.9954698, 0.99519545, 0.9915536, 0.994084, 0.99546957, 0.99281466, 0.9957086, 0.9952279, 0.99152255, 0.9939182, 0.9951076, 0.99196154, 0.9953423, 0.9952625, 0.99112904, 0.9942846, 0.9955354, 0.99303246, 0.9957912, 0.99561805, 0.99190676, 0.9939994, 0.9952964, 0.9925971, 0.9955176, 0.9951978, 0.99157953, 0.99404246, 0.99546933, 0.992804, 0.99575883, 0.9952234, 0.9915188, 0.993885, 0.9950722, 0.99192727, 0.99532485, 0.9952654, 0.99118096, 0.9943321, 0.99551374, 0.9930309, 0.99577266, 0.995617, 0.9919396, 0.9940574, 0.9952789, 0.9926063, 0.9954731, 0.9951927, 0.99164563, 0.9941069, 0.99547285, 0.992814, 0.99572927, 0.995203, 0.9915063, 0.9938899, 0.9950775, 0.99191976, 0.99527764, 0.9952376, 0.9910992, 0.99428374, 0.9955162, 0.99299484, 0.9957243, 0.9956053, 0.99190843, 0.99402845, 0.9952725, 0.99255776, 0.9954713, 0.9951572, 0.99160624, 0.9940508, 0.99544543, 0.99276215, 0.99573106, 0.99517643, 0.99154377, 0.99388194, 0.99505246, 0.9918704, 0.9953082, 0.99520797, 0.9911681, 0.9943193, 0.99548656, 0.99295795, 0.99577373, 0.99557173, 0.991962, 0.9940474, 0.9952691, 0.99252164, 0.99547875, 0.9951419, 0.9915943, 0.994052, 0.9954607, 0.99273723, 0.99573284, 0.99516463, 0.9915201, 0.99388653, 0.99507457, 0.99182844, 0.99529886, 0.9952195, 0.9911211, 0.9943239, 0.9955395, 0.9929091, 0.9957353, 0.9955709, 0.9918413, 0.9939302, 0.995308, 0.9924811, 0.99545866, 0.995156, 0.99153906, 0.99398106, 0.9954697, 0.9926853, 0.9957229, 0.9951692, 0.99147147, 0.99385345, 0.99507797, 0.9917664, 0.99529654, 0.9952364, 0.99104804, 0.99422455, 0.9955154, 0.99288887, 0.9957282, 0.9955779, 0.991854, 0.9939613, 0.9952868, 0.99249005, 0.9954828, 0.9951539, 0.99145955, 0.9940251, 0.995456, 0.9927067, 0.99574935, 0.9951724, 0.9914328, 0.9939119, 0.9950511, 0.99178904, 0.9952964, 0.99524564, 0.99097383, 0.9943145, 0.9954625, 0.99280834, 0.99565315, 0.99561405, 0.99174637, 0.99404866, 0.99523795, 0.99230874, 0.9953495, 0.9951821, 0.9912197, 0.99399227, 0.995402, 0.9924988, 0.9956268, 0.99519414, 0.9912981, 0.9939131, 0.9949852, 0.9915834, 0.99520546, 0.99523854, 0.990921, 0.9942855, 0.9954596, 0.9927194, 0.9956495, 0.9956013, 0.9917482, 0.9940414, 0.9952123, 0.99237204, 0.9954229, 0.9951534, 0.9914187, 0.9940653, 0.9953736, 0.99259937, 0.9956623, 0.995181, 0.9913653, 0.9939008, 0.9949897, 0.9916855, 0.9952422, 0.99521583, 0.99102813, 0.994279, 0.99543494, 0.9927763, 0.99570835, 0.99559003, 0.99177307, 0.9939891, 0.9951986, 0.99243957, 0.9955012, 0.9951389, 0.9914743, 0.9939329, 0.9953689, 0.99263084, 0.9957197, 0.995118, 0.99138594, 0.99376535, 0.994906, 0.99156314, 0.9953233, 0.9951959, 0.99098444, 0.99421114, 0.9954186, 0.9929026, 0.9957314, 0.99556255, 0.9917533, 0.9939368, 0.9951978, 0.9924219, 0.9954381, 0.9951159, 0.9915317, 0.9939341, 0.9953951, 0.9926808, 0.99576426, 0.9951372, 0.991409, 0.99381244, 0.99494576, 0.99175805, 0.9952643, 0.9951856, 0.9909992, 0.9942129, 0.99539065, 0.9928636, 0.99568367, 0.99556595, 0.9918291, 0.9939515, 0.9951407, 0.99238247, 0.99553466, 0.99515456, 0.9915599, 0.99400723, 0.99532664, 0.9927555, 0.9958041, 0.99518317, 0.9915133, 0.9937866, 0.9949041, 0.99177486, 0.99530894, 0.9952092, 0.9910608, 0.99419206, 0.9953767, 0.99287826, 0.99576616, 0.99557656, 0.9918974, 0.9939381, 0.9951652, 0.99255687, 0.99553674, 0.9951808, 0.9915951, 0.9939813, 0.9953442, 0.9928393, 0.995808, 0.9951789, 0.9915485, 0.9938303, 0.99494636, 0.99186105, 0.99535555, 0.99521077, 0.9911209, 0.99420536, 0.99541223, 0.9929893, 0.9958378, 0.9955628, 0.99191195, 0.993916, 0.99515766, 0.9925033, 0.99551123, 0.99513996, 0.9915834, 0.9939072, 0.99532664, 0.99275583, 0.9957795, 0.9951408, 0.99150735, 0.9937358, 0.9949421, 0.991816, 0.9953486, 0.9952212, 0.9911608, 0.994156, 0.9953981, 0.9930059, 0.9957884, 0.9955895, 0.99189705, 0.9939534, 0.995158, 0.9925317, 0.99553514, 0.9951854, 0.9916102, 0.9939971, 0.99535227, 0.9928126, 0.99582326, 0.99522483, 0.9916128, 0.9937768, 0.99494505, 0.99189174, 0.99539334, 0.9952418, 0.99118584, 0.99422467, 0.99538743, 0.9930166, 0.9958243, 0.995626, 0.99193025, 0.9939634, 0.9951606, 0.9925458, 0.99553144, 0.99516165, 0.9915793, 0.9939382, 0.9953667, 0.992827, 0.99581605, 0.9951974, 0.9915262, 0.99381894, 0.9949386, 0.9919465, 0.9953916, 0.99523544, 0.9911749, 0.99431765, 0.99541366, 0.9930437, 0.99584925, 0.9955916, 0.99194795, 0.99400723, 0.9951533, 0.99257785, 0.9955562, 0.9951443, 0.99170893, 0.9940156, 0.99533594, 0.9928141, 0.9957734, 0.99513936, 0.99152315, 0.99377406, 0.9949261, 0.99184215, 0.9953795, 0.995184, 0.9911086, 0.99423224, 0.99540365, 0.9929826, 0.99581224, 0.9955199, 0.99197656, 0.99399686, 0.99515104, 0.99257374, 0.99554884, 0.99510026, 0.9916477, 0.99405235, 0.9953526, 0.992796, 0.9957834, 0.9951237, 0.9916108, 0.9938977, 0.9949621, 0.9918029, 0.9953417, 0.9951709, 0.9912373, 0.99429375, 0.9954301, 0.9929053, 0.9958092, 0.9955342, 0.9919308, 0.9940157, 0.9951672, 0.9924597, 0.99552685, 0.9951344, 0.9915999, 0.9940473, 0.9953558, 0.99270934, 0.9957742, 0.9951311, 0.99160695, 0.99390286, 0.9949629, 0.99189043, 0.99540186, 0.9952076, 0.9912572, 0.9943409, 0.99542135, 0.9929194, 0.995836, 0.995536, 0.99188, 0.9940409, 0.99512166, 0.99252903, 0.995533, 0.9951456, 0.991605, 0.99404705, 0.99535996, 0.9927776, 0.99584806, 0.9951856, 0.9916227, 0.99383706, 0.99493444, 0.9917753, 0.99541, 0.9952363, 0.9911699, 0.9942238, 0.9954308, 0.9929181, 0.9958678, 0.9955977, 0.9919452, 0.99395597, 0.99521446, 0.99245495, 0.99555045, 0.9951711, 0.99153346, 0.9939533, 0.995401, 0.9927955, 0.9958097, 0.9951867, 0.99144274, 0.9938141, 0.9949721, 0.9918566, 0.9954262, 0.9952052, 0.99117893, 0.99430895, 0.9954199, 0.9930248, 0.99585396, 0.995537, 0.99189043, 0.9940414, 0.9952062, 0.9926238, 0.9956156, 0.9951178, 0.99163353, 0.99410945, 0.99536526, 0.9928559, 0.9958574, 0.99512637, 0.99159396, 0.993909, 0.9949813, 0.99200445, 0.9954367, 0.9951725, 0.9911793, 0.9943233, 0.9954217, 0.9930097, 0.99586225, 0.9955044, 0.99187595, 0.9940251, 0.9952207, 0.99260664, 0.9956137, 0.9951454, 0.9915208, 0.99408907, 0.9954028, 0.9928556, 0.9958619, 0.9951115, 0.99151844, 0.9939808, 0.9950009, 0.99198335, 0.9953795, 0.9951082, 0.9911186, 0.99440205, 0.9954631, 0.9930436, 0.99585813, 0.99544924, 0.9918779, 0.9940866, 0.9952037, 0.9926081, 0.9955819, 0.9950329, 0.991584, 0.9940588, 0.99538237, 0.9926958, 0.99587524, 0.9950408, 0.9915085, 0.9939535, 0.99498594, 0.99176407, 0.99542195, 0.9950528, 0.9910636, 0.9942606, 0.99543846, 0.99283785, 0.99584866, 0.9954106, 0.9917699, 0.99392796, 0.99518496, 0.9923662, 0.9955491, 0.9949571, 0.9914545, 0.993913, 0.9953742, 0.99256635, 0.99580336, 0.9949761, 0.9913864, 0.9938361, 0.994982, 0.9916306, 0.99535215, 0.9950298, 0.99103624, 0.9941964, 0.9954197, 0.99279803, 0.9958037, 0.9953565, 0.99174553, 0.9939527, 0.99517775, 0.9923927, 0.9955586, 0.9949048, 0.9914388, 0.99394435, 0.9953851, 0.99266714, 0.9957964, 0.99492985, 0.99137235, 0.99384224, 0.99499273, 0.99176615, 0.99535227, 0.9949583, 0.99100894, 0.9942708, 0.99544, 0.9928329, 0.99577194, 0.99529696, 0.99176395, 0.99402845, 0.9951963, 0.99241686, 0.9954894, 0.9949268, 0.9915275, 0.9940322, 0.99540424, 0.99268746, 0.995784, 0.99487674, 0.9914607, 0.993903, 0.9949827, 0.9917778, 0.995321, 0.99492216, 0.9910383, 0.99429196, 0.99544996, 0.9928127, 0.99579614, 0.9952933, 0.99182314, 0.9939801, 0.99519753, 0.9924788, 0.9955135, 0.9949136, 0.9915263, 0.99400854, 0.99539524, 0.99271566, 0.99576014, 0.99489444, 0.99138325, 0.9938514, 0.99491817, 0.99176556, 0.9952992, 0.9948801, 0.9910756, 0.9942824, 0.9954085, 0.99287134, 0.9957515, 0.99527806, 0.99183595, 0.9940045, 0.9952323, 0.9924242, 0.99551135, 0.9948758, 0.9915891, 0.99406284, 0.99540484, 0.99266946, 0.99575955, 0.9948974, 0.99143267, 0.9937577, 0.9949872, 0.9916609, 0.9952789, 0.994926, 0.9910216, 0.9941864, 0.9954301, 0.9928075, 0.9957722, 0.99526745, 0.99180543, 0.99393135, 0.99520993, 0.99242485, 0.9954887, 0.99485105, 0.99148613, 0.9939036, 0.9953774, 0.99260557, 0.995734, 0.9948561, 0.9913768, 0.99376756, 0.99496925, 0.9917679, 0.9952897, 0.99487525, 0.9909945, 0.9942121, 0.99545693, 0.99283665, 0.99573445, 0.9952331, 0.991808, 0.993889, 0.9951673, 0.99239457, 0.9954851, 0.9948002, 0.9915354, 0.9939732, 0.9953415, 0.9926991, 0.99573946, 0.9948096, 0.9914035, 0.99371684, 0.9949106, 0.99178785, 0.99526566, 0.99484926, 0.9910349, 0.9942144, 0.99538535, 0.9928774, 0.9957074, 0.9952033, 0.9918079, 0.9939945, 0.9951409, 0.9925281, 0.9954666, 0.994789, 0.99149513, 0.99400264, 0.9953303, 0.9927241, 0.99572206, 0.994799, 0.9914445, 0.9938896, 0.994926, 0.9918223, 0.9952546, 0.9948683, 0.9910752, 0.99424803, 0.9953768, 0.99285394, 0.99573433, 0.99521387, 0.99177986, 0.9938757, 0.99511266, 0.992442, 0.99551314, 0.9947629, 0.9914703, 0.99384356, 0.9953076, 0.99264, 0.99579537, 0.9947765, 0.9913856, 0.99367577, 0.99490154, 0.9917324, 0.9952826, 0.99483144, 0.9909678, 0.9940786, 0.99537176, 0.9928254, 0.9957776, 0.99518365, 0.9917106, 0.99378467, 0.99510616, 0.9924513, 0.99551195, 0.99474096, 0.9914421, 0.9938127, 0.9952952, 0.9927085, 0.99579155, 0.9947333, 0.99138725, 0.9935608, 0.9948689, 0.99184567, 0.99532366, 0.9947889, 0.9910785, 0.9941081, 0.99533147, 0.99282575, 0.9957366, 0.9951559, 0.9916591, 0.9936793, 0.9950768, 0.992431, 0.9954517, 0.9947431, 0.99145764, 0.99377054, 0.99520344, 0.99276286, 0.9957867, 0.99475795, 0.9914512, 0.99368954, 0.9948888, 0.9919413, 0.9953595, 0.9948353, 0.9910473, 0.9940091, 0.9953434, 0.9929618, 0.99581414, 0.9951691, 0.99179685, 0.9935997, 0.9951035, 0.99257094, 0.99553025, 0.9947301, 0.991535, 0.9936544, 0.99528587, 0.9927644, 0.9958008, 0.9947417, 0.99140096, 0.9935306, 0.9948749, 0.99190533, 0.995372, 0.9948023, 0.99094, 0.9940397, 0.9953531, 0.9928884, 0.99579406, 0.9951194, 0.9917487, 0.9936225, 0.9950805, 0.99239033, 0.9955193, 0.9946203, 0.99141145, 0.99365026, 0.99524385, 0.9926438, 0.9957932, 0.9947165, 0.99145883, 0.9935589, 0.9948579, 0.99178326, 0.9953558, 0.99480397, 0.9910955, 0.99403596, 0.9953004, 0.9928773, 0.9957955, 0.9951572, 0.9917956, 0.993594, 0.9950402, 0.9923873, 0.99552673, 0.9947366, 0.9914547, 0.9936613, 0.9952424, 0.9926647, 0.9957911, 0.9947436, 0.9913768, 0.9936015, 0.9948389, 0.9916998, 0.9953486, 0.99479735, 0.9909554, 0.99407744, 0.9953218, 0.9927993, 0.9957813, 0.9951123, 0.99166614, 0.9937463, 0.9950622, 0.99236745, 0.9955052, 0.99467975, 0.9913557, 0.99369425, 0.9952448, 0.99264073, 0.9957622, 0.994686, 0.99121666, 0.99370366, 0.994847, 0.99183697, 0.9953465, 0.9947383, 0.99088025, 0.9941181, 0.99533606, 0.9929214, 0.99577194, 0.99508554, 0.9916875, 0.99380255, 0.9950932, 0.99249494, 0.99548066, 0.9946302, 0.9912778, 0.99382246, 0.99525166, 0.99262905, 0.9958015, 0.99470013, 0.99120235, 0.99366826, 0.99485844, 0.99181175, 0.9953129, 0.99479145, 0.99085057, 0.9940389, 0.9953318, 0.9929704, 0.99577904, 0.9951147, 0.9916221, 0.99378973, 0.9950905, 0.9925821, 0.9955081, 0.9947071, 0.99128294, 0.99379194, 0.9952554, 0.99272305, 0.99579585, 0.99472517, 0.9912046, 0.99360234, 0.9948424, 0.9919077, 0.9953708, 0.99478805, 0.99073374, 0.9940047, 0.9953067, 0.99292964, 0.9958079, 0.9951109, 0.9915002, 0.9937244, 0.995063, 0.9924824, 0.9955343, 0.9947165, 0.99113154, 0.99363637, 0.99526083, 0.99274904, 0.99579394, 0.9947131, 0.99111205, 0.99347115, 0.994862, 0.9919441, 0.99532735, 0.99475133, 0.9906638, 0.9939224, 0.99533904, 0.99296075, 0.995732, 0.9951064, 0.9914935, 0.9936214, 0.9950907, 0.9924725, 0.995401, 0.99462974, 0.99122953, 0.9935476, 0.9952488, 0.9928819, 0.99579805, 0.9946089, 0.9911333, 0.9934859, 0.9948561, 0.9918451, 0.9952636, 0.9947898, 0.99071586, 0.99412864, 0.9952579, 0.9928064, 0.9957217, 0.9951083, 0.99155927, 0.9936221, 0.9950964, 0.9926535, 0.99558264, 0.9946544, 0.9912518, 0.9936985, 0.9953056, 0.9928981, 0.9958399, 0.99471456, 0.9910874, 0.99353147, 0.9948582, 0.99207884, 0.9953955, 0.99482274, 0.9907498, 0.9939417, 0.9953482, 0.993071, 0.99581534, 0.99515104, 0.9916141, 0.9936101, 0.99505895, 0.99257785, 0.9955467, 0.9947177, 0.99135137, 0.99360985, 0.9952525, 0.9927579, 0.99580884, 0.9946684, 0.99129784, 0.9933403, 0.99485844, 0.9919081, 0.99537337, 0.9947429, 0.9908784, 0.9938287, 0.99528426, 0.992879, 0.99577594, 0.9950271, 0.99171644, 0.99348146, 0.99505603, 0.99256575, 0.9955622, 0.9945781, 0.9914392, 0.99348533, 0.9952364, 0.9926998, 0.99579155, 0.9946225, 0.9912335, 0.99323225, 0.99485683, 0.9918675, 0.9953931, 0.9946143, 0.9908998, 0.9938262, 0.99538475, 0.9930634, 0.9958937, 0.9949797, 0.9916979, 0.9934657, 0.9951, 0.99249613, 0.9955937, 0.99454427, 0.9913977, 0.993443, 0.9953151, 0.99275714, 0.99583757, 0.9946511, 0.9912744, 0.9932068, 0.99492514, 0.9918614, 0.9954094, 0.9946676, 0.99086505, 0.99374604, 0.995391, 0.99297696, 0.9958372, 0.9949467, 0.99177074, 0.99352986, 0.9951978, 0.992518, 0.9955773, 0.99450713, 0.9914199, 0.99350315, 0.9953161, 0.99262416, 0.9957554, 0.9944741, 0.99119675, 0.9929817, 0.99484986, 0.9916511, 0.9952591, 0.994546, 0.9907844, 0.9935218, 0.995292, 0.99269414, 0.9956872, 0.99489707, 0.99163014, 0.99320483, 0.994995, 0.9922839, 0.9953727, 0.994385, 0.9912844, 0.9934396, 0.99519, 0.99265456, 0.99570054, 0.9944037, 0.99109006, 0.9932249, 0.9947366, 0.99177766, 0.99522966, 0.99445254, 0.9906795, 0.99374026, 0.99523133, 0.99280155, 0.9956998, 0.99484724, 0.9914603, 0.9932933, 0.994921, 0.99236596, 0.9954104, 0.99435246, 0.99106514, 0.9933037, 0.9951261, 0.9926715, 0.9956802, 0.9944136, 0.9909736, 0.9930523, 0.9947248, 0.99170506, 0.9952803, 0.99447423, 0.9906699, 0.9936534, 0.99522483, 0.99276334, 0.9957082, 0.9948743, 0.99140126, 0.9933211, 0.994936, 0.99233544, 0.99543685, 0.9944346, 0.99116606, 0.9933316, 0.9951129, 0.9926583, 0.9956949, 0.9944741, 0.9910698, 0.9930728, 0.9947059, 0.99186397, 0.99529165, 0.9945149, 0.9906404, 0.9935848, 0.9952105, 0.9929109, 0.9957111, 0.9948572, 0.99144757, 0.99327314, 0.99494416, 0.99261755, 0.9953624, 0.99440336, 0.9911432, 0.9934643, 0.99513626, 0.99286824, 0.99566805, 0.99430543, 0.9908454, 0.9935451, 0.9947712, 0.9919565, 0.9953861, 0.99450076, 0.99063545, 0.9938245, 0.9951521, 0.99318576, 0.9958223, 0.9948647, 0.9914533, 0.9934156, 0.9949871, 0.9926325, 0.99562067, 0.9944965, 0.9912517, 0.99352217, 0.9952685, 0.9930882, 0.9959099, 0.9945849, 0.9913733, 0.9936281, 0.99486923, 0.9920616, 0.9954798, 0.9946842, 0.990745, 0.99397755, 0.9953015, 0.99289787, 0.9958488, 0.99499655, 0.99161434, 0.9935277, 0.9950539, 0.9925686, 0.9955696, 0.99455154, 0.9912152, 0.9935723, 0.9952469, 0.99259514, 0.99580884, 0.9945788, 0.9911227, 0.9934284, 0.99481237, 0.9919397, 0.9953827, 0.9946288, 0.9907765, 0.993771, 0.9952958, 0.99298346, 0.9958211, 0.9949766, 0.99162513, 0.9935383, 0.99503607, 0.99239856, 0.9955527, 0.99452114, 0.9912074, 0.99347997, 0.99518186, 0.99266136, 0.9958002, 0.994494, 0.9911143, 0.99337935, 0.9947525, 0.99196166, 0.99541426, 0.9945781, 0.99061584, 0.9938314, 0.99520844, 0.99306774, 0.9958417, 0.9949142, 0.99160004, 0.99360377, 0.99494874, 0.9928618, 0.9956363, 0.9944868, 0.99119896, 0.9935841, 0.99514645, 0.9930146, 0.9958448, 0.99453485, 0.99112743, 0.99330455, 0.9947213, 0.991935, 0.9953892, 0.9945874, 0.9906844, 0.99376523, 0.9952148, 0.9931177, 0.99587595, 0.99492115, 0.9915228, 0.9935275, 0.9949256, 0.9928128, 0.9956363, 0.9944292, 0.99112004, 0.99331254, 0.99510217, 0.9929557, 0.99594194, 0.9944899, 0.9911601, 0.99328846, 0.9946808, 0.99220407, 0.9954843, 0.99455935, 0.99074185, 0.9936696, 0.9951717, 0.993172, 0.9959125, 0.9949349, 0.99150217, 0.9934543, 0.9949117, 0.99278706, 0.99571013, 0.994495, 0.99111676, 0.99354523, 0.9951639, 0.9929731, 0.9959448, 0.99451244, 0.99106747, 0.9933337, 0.99468565, 0.99215454, 0.9955205, 0.9945076, 0.9904845, 0.9937708, 0.995188, 0.99313945, 0.9959054, 0.9948884, 0.9913168, 0.99347615, 0.99488527, 0.99274796, 0.9956451, 0.9944149, 0.99094886, 0.9934591, 0.9950694, 0.9928168, 0.9958949, 0.99442035, 0.99075013, 0.9932, 0.99460816, 0.9919686, 0.99542475, 0.9944545, 0.9903223, 0.9936168, 0.99512345, 0.9930709, 0.9958352, 0.99484575, 0.99120975, 0.99337715, 0.99483854, 0.9927171, 0.99561167, 0.9943777, 0.99079204, 0.9933282, 0.9950665, 0.9929207, 0.9958388, 0.99441844, 0.9908666, 0.993192, 0.9946623, 0.992071, 0.99540174, 0.9945255, 0.99043757, 0.99364436, 0.99511206, 0.99312943, 0.995803, 0.99483746, 0.9910882, 0.9933883, 0.9948637, 0.99279165, 0.9955574, 0.9944272, 0.99091893, 0.99341196, 0.99513006, 0.99285156, 0.9958561, 0.99439526, 0.99095696, 0.9932811, 0.9947248, 0.99187535, 0.9954724, 0.99444944, 0.99048847, 0.9936714, 0.995178, 0.9929884, 0.9958899, 0.9948147, 0.99124676, 0.99334264, 0.9949223, 0.99265987, 0.995578, 0.99421763, 0.9907499, 0.9932486, 0.99509424, 0.99280643, 0.9957842, 0.9942115, 0.99061596, 0.9930483, 0.99470866, 0.9919993, 0.99541944, 0.9945884, 0.99027216, 0.9935515, 0.99515414, 0.9931694, 0.9958035, 0.9947713, 0.99098575, 0.9932448, 0.99499005, 0.99291867, 0.9954836, 0.9943554, 0.99028397, 0.99307346, 0.99513996, 0.9929421, 0.99576676, 0.99451727, 0.99052507, 0.99308175, 0.99477506, 0.9921206, 0.9954437, 0.9945228, 0.99015117, 0.99371105, 0.9953524, 0.9931846, 0.99583733, 0.99491614, 0.9910455, 0.9935318, 0.99506736, 0.9927194, 0.9955911, 0.9943305, 0.99069923, 0.99344015, 0.9952105, 0.99269027, 0.99575573, 0.9942823, 0.9906358, 0.99327326, 0.9947529, 0.9920236, 0.9953601, 0.99442565, 0.99027705, 0.993824, 0.99527156, 0.99310404, 0.99578863, 0.994732, 0.99113876, 0.99350995, 0.9949426, 0.9925477, 0.995398, 0.99428904, 0.99086833, 0.99345076, 0.99516475, 0.99277544, 0.995671, 0.99425083, 0.99058414, 0.99322224, 0.9946865, 0.99166745, 0.99516165, 0.99420303, 0.99014276, 0.9936886, 0.99518573, 0.99275243, 0.99555236, 0.9946188, 0.9909277, 0.9933141, 0.9948653, 0.992413, 0.9952552, 0.9941255, 0.99060845, 0.9932689, 0.99510264, 0.9925644, 0.99555284, 0.9942279, 0.9905563, 0.99298894, 0.99472207, 0.99166733, 0.9951542, 0.9942648, 0.990021, 0.99338067, 0.9951449, 0.9927061, 0.9956097, 0.99466074, 0.9909294, 0.99322647, 0.99489325, 0.99233294, 0.99534833, 0.99418277, 0.9906076, 0.9931433, 0.99509037, 0.99246854, 0.99561214, 0.994256, 0.9905179, 0.9929652, 0.99467057, 0.99161726, 0.99521494, 0.9943309, 0.9900227, 0.9934608, 0.99517655, 0.99278134, 0.995656, 0.99474144, 0.99095285, 0.9932716, 0.99496925, 0.99245507, 0.9953917, 0.99422634, 0.990511, 0.9932475, 0.9951519, 0.9925888, 0.9956079, 0.9942659, 0.9904744, 0.9930133, 0.99475664, 0.99173707, 0.9951998, 0.994302, 0.99003327, 0.99354833, 0.995203, 0.992778, 0.9955988, 0.9946664, 0.99083215, 0.99331325, 0.9949761, 0.99248016, 0.9953649, 0.99416745, 0.9905219, 0.99331516, 0.9951787, 0.99270356, 0.9956227, 0.994191, 0.99044317, 0.99315614, 0.9947613, 0.99184287, 0.99522746, 0.9942391, 0.98997414, 0.9936521, 0.9952123, 0.9929006, 0.99566615, 0.9945955, 0.9908874, 0.9933067, 0.99496007, 0.99258655, 0.9954262, 0.99413764, 0.9904557, 0.9933571, 0.9951219, 0.9927569, 0.99568224, 0.99420375, 0.99042237, 0.9932149, 0.9947249, 0.9919294, 0.9952601, 0.99425036, 0.9898635, 0.99358916, 0.9951804, 0.99299157, 0.99564016, 0.99464285, 0.99084854, 0.9933821, 0.99492174, 0.99268264, 0.9954203, 0.994139, 0.9905314, 0.99341005, 0.99514633, 0.9928301, 0.9956885, 0.9941737, 0.9904915, 0.99329984, 0.9947106, 0.9920007, 0.9952992, 0.9942908, 0.9900351, 0.99382585, 0.9952276, 0.993053, 0.99574995, 0.9946207, 0.9908289, 0.99355173, 0.9949402, 0.99265033, 0.9954836, 0.994135, 0.990323, 0.9934456, 0.9951532, 0.9928439, 0.99571246, 0.9942128, 0.99029106, 0.9932022, 0.9947377, 0.9919819, 0.9951749, 0.99413383, 0.9896517, 0.99358124, 0.99511176, 0.99298507, 0.99558085, 0.9944669, 0.990611, 0.9933421, 0.99482673, 0.9926481, 0.995386, 0.99403656, 0.9901301, 0.9933303, 0.99505, 0.9927925, 0.99564123, 0.99408144, 0.99001664, 0.9931477, 0.99458885, 0.9918012, 0.99519026, 0.9940939, 0.9892403, 0.9934991, 0.9950754, 0.992778, 0.9955586, 0.99440044, 0.99030274, 0.9932156, 0.9947799, 0.9924432, 0.99532485, 0.9939599, 0.98983246, 0.9932202, 0.994985, 0.9925775, 0.9955994, 0.994, 0.9897238, 0.9930803, 0.99457246, 0.9917923, 0.9951579, 0.9939264, 0.98917204, 0.9935306, 0.99509734, 0.99280566, 0.99557173, 0.9942386, 0.9901294, 0.9931947, 0.9948377, 0.9925755, 0.9953487, 0.99367386, 0.9897828, 0.9931978, 0.9950563, 0.9925627, 0.9955454, 0.9939859, 0.9893953, 0.9928433, 0.9946213, 0.9917288, 0.995122, 0.9941512, 0.9891277, 0.9934585, 0.9951004, 0.99288464, 0.9954837, 0.9944587, 0.9901265, 0.99321306, 0.99476916, 0.9925001, 0.9952286, 0.9939586, 0.9894387, 0.99316204, 0.9949648, 0.99261427, 0.9955225, 0.99409425, 0.9895599, 0.9930265, 0.99452007, 0.9917357, 0.9950387, 0.994128, 0.9888798, 0.9934623, 0.9950535, 0.9927174, 0.99538887, 0.9945138, 0.9896037, 0.9931694, 0.99477977, 0.9923557, 0.9951601, 0.9939843, 0.98915696, 0.99314547, 0.9949837, 0.9925133, 0.9954022, 0.9940992, 0.9892191, 0.9929386, 0.9945182, 0.99172676, 0.9949557, 0.9941361, 0.98871046, 0.99347264, 0.9950215, 0.9926744, 0.9954116, 0.99449354, 0.9896819, 0.9932342, 0.9947005, 0.9923165, 0.9951291, 0.994025, 0.9892826, 0.993309, 0.9949006, 0.992553, 0.9954074, 0.99406505, 0.9892085, 0.99306494, 0.9945024, 0.99171305, 0.9949604, 0.9940916, 0.98860765, 0.993566, 0.99499464, 0.99274457, 0.99533266, 0.9944604, 0.98964685, 0.99334526, 0.99470687, 0.99246174, 0.9950605, 0.9939585, 0.9891699, 0.9933373, 0.9949113, 0.9925179, 0.9953363, 0.99399275, 0.98917216, 0.9931191, 0.99447656, 0.99171084, 0.99489915, 0.9940952, 0.98866373, 0.9936516, 0.99496824, 0.9927523, 0.9953219, 0.99449533, 0.9896657, 0.9933343, 0.99468756, 0.9924121, 0.99501544, 0.99403644, 0.98919487, 0.99335194, 0.9949143, 0.99258894, 0.995275, 0.9940572, 0.9891511, 0.9931016, 0.9944562, 0.9917864, 0.9948089, 0.9940549, 0.98844564, 0.9935834, 0.9950039, 0.99278635, 0.9952475, 0.99443674, 0.989541, 0.9934022, 0.99471974, 0.99255204, 0.99498767, 0.9939701, 0.98919547, 0.99343383, 0.9949466, 0.9927322, 0.99527794, 0.99405706, 0.9892111, 0.993141, 0.9945076, 0.99190557, 0.9947795, 0.9940537, 0.98868215, 0.9935277, 0.99498993, 0.9928444, 0.99521244, 0.9944647, 0.9895252, 0.99310344, 0.99470085, 0.99240386, 0.99493986, 0.9939634, 0.9892083, 0.9930629, 0.9949571, 0.9926447, 0.9951561, 0.99403405, 0.98926896, 0.9930523, 0.9945439, 0.9917139, 0.99472904, 0.9940448, 0.98874235, 0.99346405, 0.9950099, 0.9927544, 0.9951489, 0.9943731, 0.98967, 0.99312323, 0.9947013, 0.99240184, 0.9948658, 0.9938433, 0.98937666, 0.9931994, 0.99495983, 0.9926494, 0.9951933, 0.99395883, 0.9893252, 0.99297005, 0.9945425, 0.99165803, 0.99464864, 0.99396825, 0.98864335, 0.99336267, 0.9950062, 0.9927268, 0.99514574, 0.9943396, 0.9896326, 0.9930917, 0.99469554, 0.992489, 0.9948449, 0.9938698, 0.98917705, 0.9931416, 0.9949096, 0.99251854, 0.99512625, 0.9939019, 0.98923594, 0.99289834, 0.9945129, 0.99168843, 0.99462336, 0.9939442, 0.9885544, 0.99335134, 0.9949537, 0.9927309, 0.9951318, 0.99434394, 0.98957306, 0.9930034, 0.99467397, 0.9924373, 0.9948108, 0.99382573, 0.9892019, 0.99312943, 0.9948819, 0.9926365, 0.9950919, 0.99380654, 0.9892084, 0.99292725, 0.99447954, 0.9917557, 0.9946005, 0.993951, 0.9888392, 0.9935567, 0.9949911, 0.9927906, 0.9950801, 0.9943626, 0.9897509, 0.993182, 0.99472624, 0.99248886, 0.99480987, 0.99391156, 0.98912454, 0.9931235, 0.9950021, 0.9925396, 0.9949951, 0.99401027, 0.9889514, 0.99287075, 0.9945714, 0.9914762, 0.9943554, 0.993911, 0.988519, 0.9931753, 0.99496526, 0.9925621, 0.99479735, 0.994167, 0.9896353, 0.9924089, 0.9944002, 0.99226594, 0.9944959, 0.9935463, 0.98924553, 0.99297416, 0.994755, 0.9924351, 0.9946889, 0.9934592, 0.9891165, 0.9925915, 0.99452066, 0.99161047, 0.9941268, 0.9935666, 0.98899835, 0.9932068, 0.9949754, 0.9925714, 0.9947484, 0.9940468, 0.9895801, 0.99311686, 0.9946889, 0.99220943, 0.9946315, 0.99345183, 0.98956853, 0.9931384, 0.9948016, 0.99248266, 0.99496573, 0.99341667, 0.9894769, 0.99293596, 0.99423516, 0.991428, 0.9943328, 0.99344, 0.98899555, 0.9933422, 0.9947746, 0.9924712, 0.9948506, 0.99384224, 0.98994726, 0.9931253, 0.9944599, 0.9923516, 0.9946177, 0.9932052, 0.9891807, 0.9934691, 0.9948758, 0.9925702, 0.9949945, 0.9933176, 0.98916477, 0.99312735, 0.99417484, 0.99156594, 0.99439406, 0.9936348, 0.9883825, 0.9932647, 0.99471515, 0.99263966, 0.9948443, 0.9941618, 0.98973477, 0.9928647, 0.99443907, 0.9923759, 0.9947224, 0.9934622, 0.98900616, 0.992975, 0.9946095, 0.9926003, 0.9947772, 0.99336773, 0.9891072, 0.9927777, 0.99411315, 0.99178714, 0.9942789, 0.99353665, 0.98836225, 0.99320716, 0.99462324, 0.99260885, 0.994746, 0.99383247, 0.9895258, 0.9928819, 0.99431664, 0.99245095, 0.99450934, 0.99329007, 0.98909956, 0.9929652, 0.99453497, 0.992561, 0.99482274, 0.9933362, 0.9888004, 0.99275655, 0.99407375, 0.9916187, 0.99436885, 0.993477, 0.9881542, 0.9932749, 0.9946275, 0.99274534, 0.994856, 0.9940249, 0.989655, 0.9930101, 0.9942461, 0.99234235, 0.9944423, 0.99324363, 0.98904234, 0.992986, 0.99447185, 0.9924447, 0.9947978, 0.9933657, 0.9890315, 0.9929422, 0.9940754, 0.9917733, 0.994302, 0.99349254, 0.9887162, 0.9935489, 0.99459493, 0.9926589, 0.9947017, 0.9937714, 0.9897608, 0.99316764, 0.99428564, 0.9923386, 0.9944234, 0.99323255, 0.9893574, 0.99310476, 0.99450654, 0.99238175, 0.9947719, 0.9932597, 0.9893812, 0.992781, 0.9940426, 0.99148613, 0.9942923, 0.9933209, 0.98873585, 0.9932627, 0.9945362, 0.9924912, 0.9947466, 0.99371237, 0.989976, 0.9930057, 0.99425346, 0.99232274, 0.9944102, 0.9931149, 0.98952514, 0.99305737, 0.9944873, 0.99237686, 0.994747, 0.9931953, 0.9893517, 0.9929127, 0.99403846, 0.99147534, 0.9943212, 0.9932928, 0.98864436, 0.9932335, 0.9945413, 0.99235326, 0.99472684, 0.9935817, 0.9898802, 0.99305725, 0.9943052, 0.992214, 0.99440193, 0.9931679, 0.98905796, 0.9930749, 0.99450356, 0.99227756, 0.9947695, 0.9932452, 0.9892426, 0.99287707, 0.99405813, 0.99146104, 0.99420714, 0.9931853, 0.9888313, 0.99321353, 0.99455625, 0.9924896, 0.99468, 0.9936592, 0.9895802, 0.9928873, 0.99429506, 0.99217165, 0.99433345, 0.99301285, 0.9887738, 0.9929174, 0.99454635, 0.9922779, 0.9947025, 0.99315155, 0.98882854, 0.992896, 0.9940713, 0.9913897, 0.99427253, 0.99329054, 0.98850274, 0.9932417, 0.9946085, 0.9924965, 0.9947778, 0.99376667, 0.98988336, 0.99323314, 0.9942981, 0.99233294, 0.9944503, 0.9931778, 0.9891081, 0.9932146, 0.9945181, 0.99238485, 0.99487036, 0.9931791, 0.9888164, 0.9930466, 0.99417216, 0.99167705, 0.99430233, 0.9933112, 0.98862296, 0.99349433, 0.9946399, 0.99267465, 0.99475265, 0.99367815, 0.9897781, 0.9931351, 0.9942466, 0.9924596, 0.994348, 0.99312896, 0.9893741, 0.993208, 0.9944347, 0.9925142, 0.99471724, 0.99316096, 0.9895746, 0.99300295, 0.99404365, 0.99162793, 0.9942313, 0.9933722, 0.9888559, 0.99348783, 0.9945695, 0.9926203, 0.9946109, 0.99376535, 0.9900767, 0.99315405, 0.99432254, 0.99238163, 0.9943118, 0.9932059, 0.98973984, 0.9931537, 0.99455416, 0.9923415, 0.9946932, 0.99335617, 0.9897738, 0.99297583, 0.9940772, 0.9913783, 0.9941665, 0.9934511, 0.9891822, 0.9934214, 0.9947143, 0.99225515, 0.99467844, 0.9939455, 0.990188, 0.9930549, 0.994414, 0.99219984, 0.994321, 0.99342275, 0.98977065, 0.99312663, 0.9946454, 0.9923232, 0.99475336, 0.9934406, 0.9898218, 0.9929282, 0.99418676, 0.9915057, 0.9943164, 0.99355865, 0.9892175, 0.9934062, 0.9946941, 0.9923487, 0.99468374, 0.9940258, 0.9899843, 0.993095, 0.9944404, 0.9920685, 0.9942975, 0.9934189, 0.9897547, 0.99334574, 0.9945695, 0.9921178, 0.99448305, 0.99340594, 0.9896463, 0.9929957, 0.99420255, 0.99126554, 0.99420595, 0.9937722, 0.9895824, 0.9936161, 0.9946866, 0.9921799, 0.9945372, 0.9940987, 0.9902571, 0.99299955, 0.99436176, 0.9918243, 0.99399096, 0.9934022, 0.9896994, 0.99318284, 0.9946142, 0.9919301, 0.9946073, 0.99348557, 0.989578, 0.99287814, 0.9942559, 0.99117553, 0.994007, 0.9935296, 0.9897125, 0.99365497, 0.99476, 0.99233097, 0.9946537, 0.9942222, 0.9898421, 0.99334466, 0.99457633, 0.99216557, 0.99419725, 0.99366426, 0.9887848, 0.99349266, 0.9946156, 0.9919974, 0.99454474, 0.9936708, 0.9880741, 0.99321246, 0.99411404, 0.99117637, 0.99391973, 0.993803, 0.98703057, 0.9938718, 0.9947295, 0.99230605, 0.9943936, 0.99423426, 0.98954004, 0.99345064, 0.9945761, 0.9921933, 0.99412584, 0.9936479, 0.9888277, 0.9934343, 0.99481905, 0.99240386, 0.99454045, 0.993753, 0.9888704, 0.9934616, 0.9942934, 0.99156344, 0.99401474, 0.99369204, 0.98818713, 0.99367374, 0.9947301, 0.99246585, 0.9945714, 0.99409556, 0.98864275, 0.99342114, 0.99460346, 0.99239284, 0.9944406, 0.99350464, 0.9882677, 0.9936807, 0.99473697, 0.99247205, 0.9947313, 0.99347264, 0.9885721, 0.9931762, 0.9939854, 0.9914587, 0.9939662, 0.99322295, 0.98818153, 0.99390984, 0.9945906, 0.9926853, 0.99437505, 0.9938659, 0.9893321, 0.99335843, 0.9941922, 0.9924334, 0.99416965, 0.9933809, 0.98987085, 0.9934448, 0.99440914, 0.99241185, 0.9944938, 0.99252397, 0.98965144, 0.9932139, 0.9939965, 0.9917468, 0.99395585, 0.9932243, 0.989497, 0.9938408, 0.9945756, 0.99286944, 0.9945709, 0.99410486, 0.99080634, 0.9939356, 0.9944439, 0.9929222, 0.9943, 0.9935755, 0.9896332, 0.99364185, 0.99458885, 0.99250764, 0.9946952, 0.9936181, 0.9892426, 0.99357724, 0.9942888, 0.9920408, 0.9940983, 0.9940269, 0.98868424, 0.99362904, 0.9947194, 0.9928267, 0.9945998, 0.99446774, 0.9900109, 0.9932701, 0.9944128, 0.9924743, 0.99423873, 0.9941046, 0.9897647, 0.9933377, 0.99463826, 0.9926795, 0.9945931, 0.99403363, 0.9897814, 0.9932068, 0.9941531, 0.99180484, 0.9940568, 0.9940799, 0.98893446, 0.9935729, 0.99464625, 0.99272716, 0.9945913, 0.99450064, 0.9893393, 0.993142, 0.9943562, 0.9924521, 0.99420065, 0.99399674, 0.9898122, 0.9933416, 0.99457175, 0.9925822, 0.99452406, 0.994076, 0.9887096, 0.99277836, 0.99414164, 0.99169654, 0.9939492, 0.99407834, 0.98823684, 0.99333525, 0.9946753, 0.99269557, 0.99453306, 0.99452126, 0.9896181, 0.9930032, 0.9944159, 0.9924427, 0.99414515, 0.99412876, 0.988955, 0.9930229, 0.9946336, 0.9925425, 0.9945632, 0.99426454, 0.9888571, 0.9927497, 0.9941197, 0.9916169, 0.99407154, 0.994252, 0.98816013, 0.9932307, 0.9946523, 0.99260384, 0.99447304, 0.9947246, 0.98911357, 0.9928745, 0.9944425, 0.99234176, 0.99424565, 0.99437463, 0.9889142, 0.99292713, 0.9946795, 0.9925597, 0.99457854, 0.99435395, 0.9887239, 0.99259794, 0.99424815, 0.99168795, 0.99415696, 0.9943608, 0.98796844, 0.99312407, 0.99475527, 0.9925253, 0.99461734, 0.9946989, 0.9889711, 0.9925821, 0.9944353, 0.9922879, 0.9941825, 0.99427515, 0.98873705, 0.9928046, 0.9946123, 0.9924489, 0.9945214, 0.99434173, 0.98892176, 0.9924747, 0.9942162, 0.9914527, 0.99412656, 0.9944194, 0.9882833, 0.99278, 0.99461675, 0.9925132, 0.9946108, 0.99479395, 0.98948354, 0.9925815, 0.99442613, 0.99217176, 0.99421424, 0.9944189, 0.9887677, 0.9926231, 0.9946302, 0.99233353, 0.9946253, 0.994352, 0.98900586, 0.9923955, 0.9940959, 0.9913545, 0.99403775, 0.99437743, 0.9882528, 0.9928678, 0.9946313, 0.9923035, 0.9945572, 0.99486613, 0.9894867, 0.9927181, 0.994424, 0.99214995, 0.99425673, 0.994548, 0.988825, 0.9926648, 0.99454755, 0.9922597, 0.9945931, 0.99443614, 0.9887726, 0.9921914, 0.99408615, 0.9913094, 0.9939772, 0.99441326, 0.9880256, 0.9925735, 0.994613, 0.9923238, 0.9945204, 0.9948749, 0.9891043, 0.9922881, 0.99434125, 0.9919783, 0.994167, 0.99457926, 0.9889788, 0.99262357, 0.99455696, 0.9921938, 0.99451476, 0.99451846, 0.98893213, 0.99220675, 0.99407375, 0.99119055, 0.99391323, 0.9944378, 0.9881543, 0.992705, 0.9945716, 0.9922012, 0.9944974, 0.99486935, 0.98935705, 0.99240327, 0.9942498, 0.9919464, 0.9940748, 0.994385, 0.9887526, 0.9925305, 0.9944776, 0.9920587, 0.9942899, 0.99426615, 0.988636, 0.9921038, 0.9938978, 0.99120563, 0.9936987, 0.9941343, 0.98791367, 0.99242955, 0.99409556, 0.9922246, 0.9941685, 0.9946708, 0.9884964, 0.99227417, 0.9939953, 0.9917182, 0.99353445, 0.9939966, 0.98948425, 0.99267524, 0.9940554, 0.99172103, 0.99345934, 0.99409413, 0.9889219, 0.9923048, 0.9939522, 0.99094194, 0.9938056, 0.9943152, 0.9879099, 0.9930835, 0.9944017, 0.9918572, 0.9942254, 0.9950159, 0.9884538, 0.99256563, 0.99426913, 0.99192, 0.9940991, 0.99457526, 0.9885816, 0.99267536, 0.9945144, 0.99207264, 0.9945486, 0.9947634, 0.9881322, 0.9924811, 0.99411196, 0.99092895, 0.99398345, 0.99471974, 0.98694056, 0.99287647, 0.9945814, 0.991945, 0.9944206, 0.9951927, 0.98863107, 0.99268544, 0.9943695, 0.99150944, 0.9941454, 0.994692, 0.9882161, 0.99275666, 0.99449414, 0.99168783, 0.9945908, 0.99470925, 0.9882571, 0.99255264, 0.99414295, 0.9906921, 0.9938688, 0.9947734, 0.98735446, 0.9931238, 0.9946501, 0.9919755, 0.9943539, 0.9951246, 0.98852706, 0.9928526, 0.9944398, 0.9918452, 0.99396586, 0.99476, 0.9880967, 0.9929387, 0.9946512, 0.9920094, 0.99466443, 0.9949767, 0.9878108, 0.9928515, 0.9943632, 0.9912004, 0.9943759, 0.9950139, 0.98718816, 0.9933708, 0.994835, 0.9921359, 0.9948572, 0.9953399, 0.98853123, 0.99297816, 0.9946055, 0.99214387, 0.9945762, 0.99494874, 0.9880442, 0.99317014, 0.9947393, 0.99235195, 0.9948993, 0.9947943, 0.98799384, 0.99289435, 0.9944655, 0.9914573, 0.9944392, 0.994791, 0.98739016, 0.99354655, 0.99498284, 0.9924891, 0.99489707, 0.99514145, 0.98853636, 0.99308985, 0.99469435, 0.9923327, 0.99470025, 0.994892, 0.98816735, 0.99344796, 0.9949014, 0.9925504, 0.9950487, 0.9949319, 0.987934, 0.9931815, 0.9944505, 0.9919076, 0.99449617, 0.9948678, 0.98756844, 0.99376667, 0.9948866, 0.9928269, 0.9949662, 0.9951953, 0.9884977, 0.99316764, 0.9945749, 0.992411, 0.99460685, 0.99492264, 0.9884466, 0.99325997, 0.99476266, 0.9926549, 0.9950631, 0.99494743, 0.9882896, 0.99302685, 0.99436635, 0.9919478, 0.99450195, 0.9948808, 0.98805827, 0.9933769, 0.9947978, 0.9931265, 0.9950114, 0.9953368, 0.9889231, 0.9932504, 0.9946005, 0.9929142, 0.9948177, 0.9950492, 0.98817676, 0.99333876, 0.9948289, 0.9929618, 0.995175, 0.9949616, 0.9890032, 0.9934424, 0.9945123, 0.99206007, 0.99491477, 0.9951639, 0.98811126, 0.9939334, 0.99510527, 0.9934538, 0.9953126, 0.99539524, 0.9895028, 0.99397165, 0.9949478, 0.99327725, 0.9951514, 0.99506146, 0.9896367, 0.99385756, 0.99507266, 0.9933008, 0.99536866, 0.99509, 0.988113, 0.9936027, 0.9947036, 0.99255687, 0.99480337, 0.9949644, 0.98832065, 0.99412996, 0.99510986, 0.993182, 0.99532837, 0.9953466, 0.9905219, 0.99407756, 0.9950172, 0.99322706, 0.9949445, 0.9949719, 0.98991174, 0.993744, 0.9951076, 0.9932313, 0.995254, 0.9949277, 0.99023825, 0.9934097, 0.99476445, 0.99239624, 0.99469554, 0.9949513, 0.9904114, 0.99395704, 0.99522847, 0.9933363, 0.99523073, 0.99542475, 0.9914387, 0.9934715, 0.9948461, 0.9931276, 0.9949825, 0.99511856, 0.9909629, 0.9936219, 0.9950749, 0.9931711, 0.9952187, 0.9950114, 0.9907788, 0.9932555, 0.99462044, 0.9924418, 0.99468446, 0.9950221, 0.9902277, 0.993708, 0.9951644, 0.99328935, 0.99517846, 0.9953662, 0.99114954, 0.99341774, 0.99484193, 0.99288636, 0.99481106, 0.99498993, 0.99061304, 0.9932342, 0.99495995, 0.9929387, 0.9953194, 0.9949319, 0.99051046, 0.99288493, 0.9945709, 0.9920805, 0.9947181, 0.99488044, 0.9901838, 0.9931559, 0.995014, 0.9930775, 0.99537396, 0.9953759, 0.99122745, 0.9931762, 0.9948699, 0.99282783, 0.99490094, 0.99502534, 0.9911129, 0.9931694, 0.9949572, 0.99297017, 0.9951599, 0.9950631, 0.9907657, 0.9926987, 0.99451244, 0.9920656, 0.99473, 0.9951539, 0.9898523, 0.9933348, 0.9949426, 0.9930148, 0.9952363, 0.9955057, 0.99093986, 0.992816, 0.9946737, 0.9927331, 0.9949461, 0.99516296, 0.99020326, 0.9927977, 0.9948284, 0.992796, 0.9952879, 0.99515694, 0.99035174, 0.9926593, 0.9944273, 0.99206877, 0.9948507, 0.99514264, 0.989781, 0.9929969, 0.9948113, 0.99298286, 0.9952518, 0.99543697, 0.9909287, 0.9927275, 0.9946349, 0.99275804, 0.99495935, 0.9950958, 0.99059457, 0.99271685, 0.9948429, 0.99286616, 0.9952736, 0.99503076, 0.9907353, 0.99248886, 0.9944478, 0.9919618, 0.9948521, 0.99513406, 0.9903347, 0.99318963, 0.9949185, 0.9929751, 0.9953565, 0.99555033, 0.9911425, 0.99274117, 0.9946802, 0.9927417, 0.9950299, 0.995129, 0.99068826, 0.9930449, 0.99482334, 0.99274, 0.99518526, 0.9950671, 0.99042434, 0.99279237, 0.9943427, 0.9917957, 0.99478626, 0.9949525, 0.99000615, 0.9932712, 0.99475205, 0.9927737, 0.99501055, 0.99526083, 0.9897317, 0.9927912, 0.9946347, 0.99296784, 0.99517596, 0.99516356, 0.9915105, 0.9930775, 0.9949511, 0.99311453, 0.9953322, 0.9949708, 0.99118525, 0.99254334, 0.9944646, 0.9921532, 0.99481505, 0.9949867, 0.99095577, 0.99342287, 0.99499226, 0.9931738, 0.99520475, 0.99528646, 0.9917038, 0.9928617, 0.9947011, 0.99288565, 0.9949637, 0.99502176, 0.99112976, 0.99313277, 0.9949303, 0.9928975, 0.9952978, 0.9952082, 0.9911233, 0.99263364, 0.9944806, 0.99203753, 0.9947643, 0.9950881, 0.9904739, 0.99335456, 0.9949283, 0.9929664, 0.99526215, 0.9955638, 0.9913944, 0.99300224, 0.9947078, 0.99279, 0.9949013, 0.9951692, 0.9911289, 0.9931011, 0.9949545, 0.9929679, 0.9952979, 0.995162, 0.9908913, 0.9927071, 0.9944522, 0.99205947, 0.99488574, 0.99522954, 0.99014884, 0.9932334, 0.9949179, 0.9930696, 0.99545395, 0.99558955, 0.99142915, 0.99292773, 0.99464566, 0.9927125, 0.9951863, 0.9952325, 0.99088883, 0.99308044, 0.9947712, 0.992792, 0.9954027, 0.9952868, 0.9906026, 0.99280775, 0.99428904, 0.9920344, 0.99505377, 0.9954512, 0.990207, 0.9932374, 0.99481636, 0.992822, 0.99550277, 0.9956925, 0.99098974, 0.993212, 0.994492, 0.99266505, 0.995122, 0.99529755, 0.9904867, 0.9930253, 0.994789, 0.99262637, 0.9954242, 0.9950616, 0.99051666, 0.9926808, 0.9943685, 0.99167144, 0.994889, 0.9951685, 0.99007964, 0.9931324, 0.9947847, 0.9928256, 0.9954277, 0.99565965, 0.9911851, 0.9930138, 0.9945566, 0.9927464, 0.9951303, 0.995417, 0.9907891, 0.99301755, 0.9947377, 0.99277556, 0.9954061, 0.9953169, 0.9905019, 0.9925747, 0.99417675, 0.99177015, 0.9949431, 0.9953623, 0.98991454, 0.993204, 0.9946467, 0.99261546, 0.99539936, 0.99562883, 0.9909424, 0.9928478, 0.9943761, 0.9925593, 0.99514526, 0.9953932, 0.9902352, 0.99283457, 0.9946111, 0.9925098, 0.9953487, 0.9953336, 0.99029016, 0.99251974, 0.9940933, 0.9917882, 0.99486697, 0.99524736, 0.9898164, 0.993002, 0.9944832, 0.9921644, 0.99520904, 0.9959483, 0.99052507, 0.9928134, 0.9944324, 0.99210054, 0.9950651, 0.9955586, 0.9904807, 0.99284726, 0.9946724, 0.9916733, 0.9952736, 0.9953696, 0.9902941, 0.99256635, 0.99426675, 0.9914205, 0.99456584, 0.9954073, 0.99025685, 0.99338645, 0.9947671, 0.9918322, 0.99505365, 0.99543846, 0.9910795, 0.99288505, 0.99456525, 0.9920614, 0.99477214, 0.9952193, 0.99104345, 0.9936783, 0.994826, 0.99230534, 0.9950014, 0.9950982, 0.99098563, 0.993341, 0.99429727, 0.9915398, 0.994732, 0.99511623, 0.99073297, 0.9934669, 0.99466455, 0.99267524, 0.9953826, 0.9955739, 0.9920333, 0.993036, 0.99449897, 0.9927758, 0.9951338, 0.99520326, 0.991928, 0.9934088, 0.9947202, 0.992916, 0.99555534, 0.9952797, 0.99182713, 0.99315864, 0.9944147, 0.9918933, 0.99511176, 0.99518317, 0.9914852, 0.9930815, 0.99467325, 0.9926922, 0.99548644, 0.99543047, 0.9922003, 0.99314827, 0.9945362, 0.9925847, 0.9952756, 0.9953159, 0.9925039, 0.993595, 0.99482447, 0.9931051, 0.99582916, 0.99530464, 0.99218506, 0.9921144, 0.9942976, 0.9923232, 0.9951113, 0.99521893, 0.9913635, 0.99339116, 0.9948541, 0.99304104, 0.995732, 0.99559253, 0.9919608, 0.9933109, 0.9946055, 0.99267185, 0.9953545, 0.995116, 0.99153864, 0.9934982, 0.9948187, 0.9929557, 0.99575883, 0.9952878, 0.99168247, 0.9933407, 0.99439275, 0.99192566, 0.99510974, 0.99518824, 0.9913333, 0.99376947, 0.9947978, 0.99284714, 0.99562526, 0.99566793, 0.99223983, 0.99375266, 0.99449617, 0.99279803, 0.9952636, 0.9953982, 0.99174386, 0.99361455, 0.9948594, 0.99286556, 0.9955441, 0.99524134, 0.99147063, 0.993087, 0.99427795, 0.99194723, 0.99501824, 0.99514204, 0.99112964, 0.9938221, 0.994839, 0.992857, 0.995444, 0.9955845, 0.9921234, 0.99346393, 0.9944952, 0.99258196, 0.995109, 0.9951686, 0.9917378, 0.9933854, 0.99475914, 0.9927274, 0.99539655, 0.99511904, 0.9917503, 0.99343467, 0.9942293, 0.99178314, 0.99488795, 0.9950888, 0.99100447, 0.9934134, 0.9946771, 0.9925619, 0.9954067, 0.9953904, 0.99183244, 0.99342066, 0.9944868, 0.9923455, 0.99518424, 0.99497956, 0.99146324, 0.9939125, 0.9946536, 0.99245036, 0.99520653, 0.99470025, 0.99147934, 0.99366045, 0.9944387, 0.9918441, 0.994822, 0.995152, 0.99109894, 0.99364024, 0.9947628, 0.9926999, 0.9951768, 0.99546117, 0.99187464, 0.99320775, 0.9944339, 0.99240655, 0.9947484, 0.995148, 0.9917589, 0.993544, 0.9947281, 0.9926284, 0.9951006, 0.9953851, 0.9916093, 0.99304503, 0.9942035, 0.99186313, 0.9944388, 0.9951526, 0.9911555, 0.9939177, 0.9945614, 0.9927067, 0.99497837, 0.99548787, 0.9921933, 0.9936475, 0.9943181, 0.9925835, 0.9946631, 0.9952103, 0.9919133, 0.9940947, 0.99469507, 0.99294055, 0.99515456, 0.9953772, 0.9917595, 0.9936227, 0.9941403, 0.9916263, 0.994372, 0.9956333, 0.991657, 0.99431497, 0.99452186, 0.99278086, 0.9950055, 0.9959151, 0.99250203, 0.99413586, 0.9945052, 0.9925464, 0.9946091, 0.9956613, 0.99200225, 0.99384767, 0.9945709, 0.9923057, 0.9948553, 0.9954452, 0.9917155, 0.9931023, 0.99382293, 0.9912202, 0.99435765, 0.9960977, 0.99091107, 0.99415874, 0.99467105, 0.992994, 0.995173, 0.99641126, 0.9915725, 0.9940084, 0.9944808, 0.9933289, 0.9948782, 0.99615175, 0.9911518, 0.9941466, 0.9947224, 0.99293196, 0.99524045, 0.99626344, 0.9905854, 0.993684, 0.9944141, 0.99225867, 0.9946814, 0.9962655, 0.99069947, 0.99443674, 0.9948984, 0.9933021, 0.99516463, 0.99655885, 0.9914387, 0.9941798, 0.9947195, 0.99329877, 0.9949349, 0.99628484, 0.99118084, 0.99402773, 0.99484795, 0.99311477, 0.9951585, 0.99623376, 0.9908028, 0.99367356, 0.9944641, 0.9920101, 0.9943971, 0.9961683, 0.98995054, 0.9940982, 0.9949262, 0.9928005, 0.9949866, 0.9964627, 0.99181813, 0.99441576, 0.99492866, 0.9928718, 0.9947898, 0.99618644, 0.99138725, 0.9942096, 0.99488217, 0.99312145, 0.9949096, 0.99615884, 0.9910342, 0.9937744, 0.99431896, 0.9917333, 0.99432606, 0.9960905, 0.99090827, 0.9944676, 0.9948701, 0.99267924, 0.9949974, 0.9963356, 0.99175125, 0.9940573, 0.99449664, 0.9924616, 0.99467695, 0.99602014, 0.9914426, 0.993852, 0.99462634, 0.99272484, 0.9947754, 0.996015, 0.990914, 0.99351746, 0.9942549, 0.99213177, 0.9944991, 0.9959204, 0.98934245, 0.992841, 0.9941282, 0.9914767, 0.9945543, 0.9961508, 0.9896389, 0.99226934, 0.9938368, 0.9910266, 0.9934087, 0.9953915, 0.98643434, 0.99011636, 0.9936894, 0.98977685, 0.99423, 0.99564314, 0.98822767, 0.990749, 0.9932728, 0.9898078, 0.99380136, 0.99572265, 0.9879847, 0.9904887, 0.99370944, 0.9900777, 0.99378645, 0.99623257, 0.98974544, 0.9915308, 0.99340934, 0.988701, 0.9933889, 0.9949955, 0.9862881, 0.9882415, 0.99349594, 0.98750824, 0.99270284, 0.9949963, 0.98513395, 0.9875659, 0.9925289, 0.98504597, 0.99259585, 0.99487454, 0.9853118, 0.98882663, 0.99317425, 0.986699, 0.99299, 0.9952377, 0.9869767, 0.9888287, 0.99307925, 0.9863846, 0.99234176, 0.99464935, 0.98660976, 0.98944575, 0.9932376, 0.9865312, 0.9927858, 0.9947413, 0.9864922, 0.9890478, 0.9924871, 0.98459274, 0.9922497, 0.99460936, 0.98502326, 0.98920226, 0.9930814, 0.98676723, 0.9925138, 0.9949867, 0.98639685, 0.98806584, 0.9925961, 0.9847525, 0.9922502, 0.99466574, 0.98631996, 0.9900883, 0.9930248, 0.98691314, 0.9929536, 0.9950748, 0.98689747, 0.98861873, 0.99244046, 0.9836344, 0.99261296, 0.9950698, 0.9858503, 0.9893748, 0.99303305, 0.9863781, 0.9929684, 0.9952584, 0.9874767, 0.98892856, 0.99255276, 0.9842194, 0.9922793, 0.9948712, 0.9870281, 0.9899419, 0.99296254, 0.9850655, 0.9928019, 0.99509025, 0.9872841, 0.9888498, 0.9922471, 0.9835984, 0.99182785, 0.99494624, 0.9870668, 0.9887318, 0.9926152, 0.9848571, 0.992234, 0.99524575, 0.98803884, 0.98918074, 0.99213773, 0.9844401, 0.9917082, 0.9950357, 0.9875606, 0.9892875, 0.99250716, 0.9841054, 0.9920561, 0.99494946, 0.986687, 0.9886318, 0.99171996, 0.98320216, 0.9918291, 0.9948436, 0.9858045, 0.98930115, 0.99241996, 0.9844119, 0.992018, 0.99532604, 0.9873158, 0.98821867, 0.99186665, 0.98307383, 0.991484, 0.9951113, 0.98524135, 0.9893965, 0.99249506, 0.98432565, 0.99195284, 0.99495643, 0.98383224, 0.98859113, 0.99188143, 0.9821458, 0.991535, 0.99505544, 0.9845035, 0.9900029, 0.9925241, 0.98411685, 0.991905, 0.99563557, 0.984978, 0.9892664, 0.99220806, 0.98351425, 0.99168843, 0.9951383, 0.98530453, 0.9892328, 0.9928477, 0.98375404, 0.9921693, 0.99504656, 0.9854314, 0.9887488, 0.9921548, 0.9815674, 0.9911573, 0.99505293, 0.98530036, 0.9903811, 0.99276805, 0.98374087, 0.9919985, 0.99543244, 0.9867349, 0.9887427, 0.9925506, 0.9837728, 0.9902271, 0.99507916, 0.98609686, 0.98841536, 0.9925634, 0.9856068, 0.9913466, 0.9952584, 0.9862292, 0.9893644, 0.9925304, 0.9852778, 0.9907975, 0.9952612, 0.98579305, 0.99121034, 0.9929777, 0.98538244, 0.9914308, 0.99569416, 0.98702765, 0.990279, 0.99199253, 0.9833489, 0.9903467, 0.9955252, 0.9868098, 0.98998606, 0.9923443, 0.9830388, 0.9911073, 0.995721, 0.98586696, 0.98875284, 0.99159676, 0.9808816, 0.99012613, 0.9951218, 0.98582375, 0.99014074, 0.9926109, 0.98397094, 0.99044484, 0.9955117, 0.9870922, 0.9899358, 0.9924535, 0.9838416, 0.98966974, 0.99494815, 0.987048, 0.99090594, 0.9929946, 0.9860118, 0.9907504, 0.99505484, 0.985935, 0.9910473, 0.99245775, 0.98468715, 0.9895962, 0.9949007, 0.9853371, 0.9896876, 0.9930137, 0.9849637, 0.9904357, 0.9951613, 0.9871662, 0.99008113, 0.9921525, 0.9841999, 0.9893311, 0.9944733, 0.9877201, 0.99091715, 0.9928606, 0.9865566, 0.9886614, 0.99426734, 0.9872032, 0.98895395, 0.9915139, 0.9840064, 0.9868394, 0.9936243, 0.9846883, 0.99054486, 0.9916162, 0.98523617, 0.9892089, 0.9942433, 0.98633736, 0.9893719, 0.99151635, 0.98305184, 0.9879027, 0.9939161, 0.98594344, 0.987817, 0.99212027, 0.9825324, 0.98351055, 0.9915807, 0.9821498, 0.98632705, 0.99171036, 0.98028404, 0.9880149, 0.99312276, 0.9843036, 0.9912759, 0.9922794, 0.9848105, 0.9890743, 0.993441, 0.9866681, 0.9918726, 0.99135405, 0.9833498, 0.98860663, 0.9931124, 0.98546356, 0.9914192, 0.9925693, 0.98354065, 0.99058926, 0.99331045, 0.98511857, 0.990395, 0.9930098, 0.9819589, 0.9893735, 0.99301445, 0.98485464, 0.99081016, 0.99314743, 0.9840835, 0.99043053, 0.9932851, 0.9863945, 0.9907077, 0.9923064, 0.98388577, 0.99015933, 0.9928398, 0.98542666, 0.9917432, 0.9928001, 0.98449683, 0.9905087, 0.9931779, 0.98498464, 0.99143857, 0.99213845, 0.9826809, 0.9891867, 0.9928994, 0.9839211, 0.9915372, 0.99264187, 0.98408824, 0.9896847, 0.9931752, 0.9850995, 0.9901491, 0.9920298, 0.9835531, 0.98926836, 0.99257976, 0.9844237, 0.9904887, 0.992153, 0.9847017, 0.9898525, 0.9928779, 0.98409194, 0.9896943, 0.99147207, 0.9831862, 0.98959947, 0.9929437, 0.9840089, 0.99154496, 0.9922788, 0.9853544, 0.9902372, 0.99366033, 0.9859606, 0.99156314, 0.99208087, 0.98456466, 0.99002963, 0.9932501, 0.985157, 0.99171984, 0.99250025, 0.9855342, 0.9906487, 0.9932013, 0.98388, 0.99088013, 0.99206054, 0.98405635, 0.98972064, 0.9930917, 0.9834838, 0.9911823, 0.9920033, 0.98537445, 0.9902486, 0.99364, 0.98457295, 0.9915958, 0.99208426, 0.98488253, 0.9898072, 0.9936917, 0.984168, 0.99185455, 0.9926299, 0.98541486, 0.9904711, 0.99355006, 0.98472935, 0.991511, 0.9917493, 0.98459387, 0.988862, 0.9935155, 0.98474157, 0.9926406, 0.99233425, 0.9860373, 0.98944587, 0.9940958, 0.9848181, 0.99167025, 0.9919612, 0.98535675, 0.9882393, 0.9924597, 0.9862252, 0.99226475, 0.9932494, 0.9858673, 0.9887657, 0.9936429, 0.9855547, 0.99108714, 0.99181366, 0.9844453, 0.9877026, 0.9935523, 0.98449486, 0.99212414, 0.99223137, 0.98486763, 0.989045, 0.9940251, 0.9833233, 0.9915324, 0.99215794, 0.9857048, 0.987976, 0.99319214, 0.98269576, 0.99178267, 0.9923326, 0.9868075, 0.9891093, 0.9941586, 0.98450744, 0.9921261, 0.99322706, 0.9834342, 0.98760146, 0.9939143, 0.9838733, 0.99134386, 0.99352384, 0.98453355, 0.9884306, 0.99414754, 0.98493934, 0.9900945, 0.9927388, 0.9832175, 0.9869553, 0.99376535, 0.98377454, 0.9908841, 0.9924649, 0.98380685, 0.9870259, 0.99330527, 0.9845899, 0.98984724, 0.9916147, 0.9807186, 0.9834269, 0.9933136, 0.9818947, 0.99086833, 0.99191236, 0.9832243, 0.98537314, 0.99379677, 0.98589826, 0.9900537, 0.99253815, 0.9839622, 0.9857972, 0.9936054, 0.98282766, 0.9907334, 0.9924648, 0.9839639, 0.98600554, 0.993555, 0.98239, 0.99183077, 0.99159956, 0.98237085, 0.98403764, 0.9930636, 0.97843766, 0.991334, 0.9926172, 0.98494124, 0.9862033, 0.99340993, 0.9815708, 0.99274397, 0.9926796, 0.9827601, 0.98510736, 0.99370366, 0.9828656, 0.9929657, 0.992592, 0.984124, 0.98724973, 0.9936947, 0.9821008, 0.9927771, 0.9928029, 0.9827251, 0.9862716, 0.9933872, 0.98461723, 0.99263835, 0.9934623, 0.9860045, 0.9871446, 0.99393773, 0.9841628, 0.99209976, 0.9933456, 0.9855344, 0.9868535, 0.9933883, 0.9842186, 0.9921445, 0.9939248, 0.9854408, 0.98763275, 0.9935236, 0.98590994, 0.9925811, 0.9932266, 0.98125917, 0.9838876, 0.9937977, 0.9853064, 0.9930823, 0.9934285, 0.9804288, 0.9850049, 0.9942606, 0.987508, 0.99265337, 0.9929877, 0.9790693, 0.9871272, 0.99334323, 0.9841155, 0.9915263, 0.9941029, 0.98233944, 0.9884066, 0.99369246, 0.9850691, 0.98853266, 0.9935747, 0.98187965, 0.9882295, 0.99422526, 0.9871699, 0.989286, 0.99416274, 0.98284084, 0.98895746, 0.9952162, 0.9886412, 0.9864133, 0.99279296, 0.98102164, 0.98556197, 0.9940421, 0.9889414, 0.9819578, 0.99368364, 0.9830205, 0.98736966, 0.99450606, 0.9864601, 0.98210806, 0.9919192, 0.9857285, 0.98824173, 0.9923328, 0.9776382, 0.98003584, 0.99330723, 0.9815674, 0.9882718, 0.99231535, 0.9831403, 0.9732741, 0.9929636, 0.97678614, 0.98729694, 0.99384177, 0.9822955, 0.9853756, 0.99449223, 0.9837901, 0.9868938, 0.9928468, 0.9817646, 0.9767021, 0.9915474, 0.98027694, 0.986164, 0.9922293, 0.9742407, 0.96700925, 0.9946036, 0.98250365, 0.98488635, 0.98802847, 0.9681239, 0.9638737, 0.993298, 0.97607875, 0.9722762, 0.98620677, 0.95418096, 0.973127, 0.99280375, 0.97588784, 0.9744863, 0.97823524, 0.94887197, 0.9607882, 0.9911067, 0.9688195, 0.9555761, 0.98158747, 0.9495754, 0.95722675, 0.9914801, 0.97213244, 0.95615816, 0.9808576, 0.95445234, 0.9608004, 0.9913197, 0.9737239, 0.9573405, 0.9824131, 0.9560602, 0.96213096, 0.99223197, 0.9759449, 0.96742755, 0.980789, 0.9644261, 0.96551883, 0.9917535, 0.9712164, 0.9661429, 0.98068935, 0.9631159, 0.96560663, 0.99254686, 0.97456783, 0.9630696, 0.98005563, 0.9627783, 0.9506068, 0.9920238, 0.97485536, 0.96437794, 0.9816858, 0.9568155, 0.968368, 0.99195534, 0.97466123, 0.96673965, 0.9807139, 0.96048284, 0.96174324, 0.99144185, 0.9744265, 0.9673295, 0.98162895, 0.96239245, 0.96526563, 0.99213576, 0.9783466, 0.96884185, 0.9797086, 0.96071833, 0.9579759, 0.9919082, 0.9767403, 0.9657521, 0.9807289, 0.9558517, 0.95998675, 0.9925102, 0.9748573, 0.9672066, 0.9805683, 0.9582121, 0.9670236, 0.9916722, 0.9735614, 0.9696137, 0.98136616, 0.9554306, 0.969981, 0.9922496, 0.9755997, 0.96859586, 0.98044914, 0.9557683, 0.9727772, 0.99252385, 0.9768022, 0.9739203, 0.98233634, 0.96155095, 0.9738961, 0.992708, 0.9756414, 0.9713844, 0.9821604, 0.96172875, 0.97072685, 0.9926118, 0.9745101, 0.9703902, 0.98212314, 0.9528395, 0.9649249, 0.9925574, 0.9745666, 0.96813107, 0.97825587, 0.9543096, 0.9566482, 0.991839, 0.9726221, 0.9532654, 0.9802271, 0.95646286, 0.9534088, 0.9912062, 0.9719761, 0.9620899, 0.98145413, 0.95270985, 0.9406284, 0.9911108, 0.96862745, 0.95735335, 0.9796259, 0.9577018, 0.9467867, 0.9910525, 0.97052413, 0.9687998, 0.9828426, 0.95981, 0.94330907, 0.9900571, 0.9558249, 0.967967, 0.98096, 0.9589835, 0.9394302, 0.99038017, 0.969758, 0.9697619, 0.9826598, 0.9638768, 0.9503056, 0.99056166, 0.9703714, 0.9704042, 0.9834251, 0.9681065, 0.9514231, 0.98988324, 0.96992224, 0.9713958, 0.9831962, 0.97323495, 0.95050687, 0.99028593, 0.9694781, 0.96765435, 0.9826362, 0.9675216, 0.9558408, 0.99086696, 0.970825, 0.97631615, 0.98548764, 0.9691608, 0.95621485, 0.9896325, 0.9678578, 0.9733604, 0.98568296, 0.9764134, 0.9590432, 0.9896511, 0.9700298, 0.9712815, 0.9836238, 0.96723247, 0.9680359, 0.9894593, 0.9705941, 0.9754916, 0.98661417, 0.9742586, 0.96289253, 0.9896862, 0.9731724, 0.9766942, 0.9863187, 0.9737935, 0.9561541, 0.98785454, 0.9658495, 0.9707329, 0.98519415, 0.97281396, 0.95940495, 0.9885861, 0.9679289, 0.9725267, 0.98118573, 0.96440226, 0.9609272, 0.9878301, 0.9678459, 0.96935385, 0.97918427, 0.96123165, 0.95930994, 0.9882377, 0.9734536, 0.9703058, 0.9718437, 0.9621056, 0.95335686, 0.986497, 0.9675646, 0.9631811, 0.96756405, 0.95889366, 0.9503969, 0.98790073, 0.9716493, 0.9669799, 0.9647588, 0.9642334, 0.9506445, 0.98657805, 0.9724152, 0.9678311, 0.96361494, 0.9596953, 0.9461733, 0.9866751, 0.97404397, 0.9767154, 0.96504676, 0.96382, 0.9463281, 0.9856107, 0.9730363, 0.97507375, 0.96990865, 0.9673015, 0.95670754, 0.98617387, 0.97438884, 0.9758951, 0.9721451, 0.96510845, 0.9566852, 0.9856999, 0.9729912, 0.9778234, 0.97264993, 0.97401863, 0.9656759, 0.98849714, 0.975606, 0.9793483, 0.97028697, 0.9599749, 0.9430208, 0.98760974, 0.9742241, 0.98046595, 0.9767085, 0.96582717, 0.9539879, 0.98884994, 0.97682947, 0.98029375, 0.9766619, 0.961328, 0.9525458, 0.9870646, 0.9760725, 0.98029065, 0.97556907, 0.9649983, 0.95629746, 0.98772883, 0.97749615, 0.9823388, 0.978397, 0.96722966, 0.94785446, 0.9875381, 0.9740174, 0.9797165, 0.9767705, 0.96772087, 0.9637215, 0.98917997, 0.97638136, 0.9788616, 0.9782551, 0.96998066, 0.9621645, 0.9878994, 0.9780247, 0.98252076, 0.9840774, 0.9725556, 0.9666214, 0.9892195, 0.9801493, 0.9850536, 0.9840598, 0.9704733, 0.96929, 0.98778635, 0.9746037, 0.98218673, 0.9838024, 0.96959716, 0.9656434, 0.98713416, 0.97786826, 0.9816089, 0.9767411, 0.9651934, 0.9577191, 0.98514575, 0.9712269, 0.9783326, 0.9798554, 0.96591115, 0.96186477, 0.9866948, 0.9758983, 0.9813142, 0.9855212, 0.973277, 0.96260756, 0.9851166, 0.9749535, 0.98163086, 0.98593265, 0.97017205, 0.9656034, 0.9869934, 0.975326, 0.98297507, 0.9868104, 0.9694103, 0.9653575, 0.9862062, 0.97243255, 0.98055905, 0.9851075, 0.9679488, 0.96630144, 0.9869856, 0.9724935, 0.9824835, 0.9838368, 0.9659108, 0.9644658, 0.9862627, 0.9697148, 0.981271, 0.9857554, 0.9643275, 0.96395886, 0.98565716, 0.97035044, 0.98093206, 0.9850187, 0.96491355, 0.9660199, 0.98536193, 0.9708746, 0.9806877, 0.9841947, 0.9655536, 0.9636584, 0.98623437, 0.97057635, 0.98138636, 0.98481005, 0.964512, 0.9681925, 0.9860067, 0.9682797, 0.9806749, 0.9859037, 0.964705, 0.96891373, 0.987077, 0.972549, 0.98173517, 0.9852757, 0.9637604, 0.9650978, 0.9861203, 0.9718506, 0.9798354, 0.9841002, 0.9628008, 0.9636536, 0.9872732, 0.97296447, 0.9810244, 0.9851378, 0.9626918, 0.9628227, 0.9861611, 0.96937186, 0.97925687, 0.98517656, 0.96242976, 0.96488833, 0.98655635, 0.97339123, 0.98126173, 0.9868967, 0.96466565, 0.96459055, 0.9857167, 0.9700217, 0.97821903, 0.98348, 0.95862806, 0.9617787, 0.98569506, 0.9716774, 0.9801149, 0.9833103, 0.95921814, 0.9609095, 0.9859335, 0.96869445, 0.9787279, 0.9837245, 0.9607008, 0.9646572, 0.9874994, 0.97095853, 0.9811169, 0.984593, 0.96712667, 0.9650975, 0.98689073, 0.971294, 0.9812981, 0.9854095, 0.96198475, 0.9641591, 0.9871919, 0.9715806, 0.98059916, 0.98393714, 0.959253, 0.96273553, 0.9865568, 0.96908844, 0.9803253, 0.98450506, 0.96118927, 0.96476305, 0.9872266, 0.972524, 0.98101634, 0.98559046, 0.965706, 0.96833694, 0.9866267, 0.9728531, 0.97940344, 0.98519564, 0.9579326, 0.9604305, 0.98669314, 0.9734691, 0.9810229, 0.98644084, 0.95845544, 0.9608941, 0.98642147, 0.97828865, 0.98275584, 0.9872522, 0.9574456, 0.9703233, 0.98693883, 0.9726016, 0.98111206, 0.98644173, 0.963643, 0.9709811, 0.9865836, 0.9742355, 0.980824, 0.9864299, 0.96184224, 0.9672066, 0.9871093, 0.9762714, 0.9850478, 0.9863532, 0.9590657, 0.9651539, 0.98589617, 0.9758052, 0.98061234, 0.9854181, 0.95515865, 0.9654002, 0.986788, 0.97470164, 0.9806811, 0.98514193, 0.95406795, 0.9580884, 0.98518074, 0.97317374, 0.9796127, 0.9840837, 0.94726294, 0.9603776, 0.9865886, 0.9757814, 0.98165673, 0.9843799, 0.95437235, 0.9699922, 0.9880767, 0.97482014, 0.98052216, 0.9835886, 0.9513496, 0.96349096, 0.9876933, 0.971796, 0.97851527, 0.9821575, 0.9647889, 0.96871245, 0.98792344, 0.9733893, 0.9765609, 0.9818097, 0.9662947, 0.9659398, 0.9888819, 0.9788449, 0.9777194, 0.984901, 0.9671883, 0.9674247, 0.98914343, 0.9771807, 0.97631663, 0.9869545, 0.96932584, 0.9669744, 0.98719317, 0.9797793, 0.975474, 0.987638, 0.963201, 0.9662447, 0.98576164, 0.979353, 0.9753539, 0.98794216, 0.96621954, 0.96871895, 0.98845446, 0.98250204, 0.978362, 0.98857915, 0.9663391, 0.96979195, 0.986595, 0.9763787, 0.97418445, 0.9871682, 0.9640377, 0.9632458, 0.9869963, 0.9779975, 0.9768738, 0.98655695, 0.96432906, 0.9664501, 0.9883663, 0.9785574, 0.97703344, 0.98603255, 0.9613341, 0.9672414, 0.9902756, 0.9765806, 0.9767055, 0.98402786, 0.96263796, 0.965647, 0.989344, 0.97604704, 0.97451425, 0.98502374, 0.95560646, 0.9667655, 0.9866673, 0.9746518, 0.97129875, 0.98303, 0.9609594, 0.9667956, 0.9837019, 0.971279, 0.97144914, 0.9795147, 0.9491014, 0.9711394, 0.9872278, 0.96918947, 0.9758153, 0.98194665, 0.9535212, 0.96754974, 0.9881715, 0.97121245, 0.97761345, 0.9833066, 0.9597482, 0.9747122, 0.98942614, 0.98066425, 0.97766656, 0.98532164, 0.9588104, 0.9647391, 0.98833394, 0.9768215, 0.97637755, 0.98299193, 0.9495484, 0.9623527, 0.9897374, 0.97268516, 0.97873616, 0.9823857, 0.9599803, 0.96519583, 0.98685914, 0.9732827, 0.9772536, 0.98301244, 0.95149875, 0.96527547, 0.9867458, 0.976339, 0.9783804, 0.9837367, 0.95370513, 0.96237314, 0.9842786, 0.9738392, 0.9764925, 0.98379713, 0.95699066, 0.9631901, 0.9861777, 0.97503793, 0.978026, 0.9842595, 0.9570404, 0.96207535, 0.98403883, 0.96956545, 0.9748147, 0.98270935, 0.9506555, 0.9615024, 0.98561585, 0.9712389, 0.9743463, 0.9836902, 0.95431226, 0.96299756, 0.98544097, 0.97063124, 0.97353125, 0.9826131, 0.95376533, 0.96498865, 0.98685694, 0.9745393, 0.9771542, 0.9846815, 0.9546515, 0.96570563, 0.9874751, 0.97184056, 0.97615165, 0.9829629, 0.9546312, 0.96160495, 0.98849887, 0.9697192, 0.97672606, 0.9831067, 0.95699763, 0.96966857, 0.9883329, 0.9732901, 0.9760532, 0.98431814, 0.9538213, 0.9664778, 0.9887212, 0.9732555, 0.97578615, 0.9852872, 0.9556755, 0.9680558, 0.9886947, 0.9703792, 0.9740258, 0.98578733, 0.9525624, 0.9652231, 0.98828727, 0.9703676, 0.9762731, 0.98639625, 0.95333695, 0.9637792, 0.98856443, 0.97014105, 0.9770856, 0.98568183, 0.9515523, 0.96506625, 0.9886353, 0.9716945, 0.97938406, 0.98556894, 0.95229626, 0.9668274, 0.98825884, 0.968381, 0.97698987, 0.9853257, 0.94936574, 0.96414584, 0.988816, 0.9709644, 0.9782665, 0.98609805, 0.95045525, 0.96441156, 0.98885417, 0.9714452, 0.97846675, 0.98456407, 0.94882107, 0.9623537, 0.9889838, 0.9718517, 0.98008394, 0.98386985, 0.9503141, 0.9615331, 0.98877895, 0.9658942, 0.9778635, 0.98423487, 0.94964474, 0.9605276, 0.989423, 0.967612, 0.97958297, 0.985727, 0.9499238, 0.96093225, 0.9893355, 0.96771395, 0.97810966, 0.9850323, 0.9496711, 0.96290445, 0.9901597, 0.9689441, 0.9790967, 0.9853404, 0.94826066, 0.9607696, 0.98930115, 0.96469015, 0.97804075, 0.98545593, 0.95153123, 0.9588496, 0.98955417, 0.9684904, 0.97962624, 0.9856185, 0.9529265, 0.95878583, 0.98956436, 0.96822184, 0.9770867, 0.98345923, 0.95087135, 0.9569648, 0.9896409, 0.9658364, 0.97676396, 0.98218465, 0.9448048, 0.9565955, 0.98973703, 0.95777684, 0.9736641, 0.98182344, 0.9428414, 0.95341355, 0.9895336, 0.9592666, 0.972202, 0.9826744, 0.9472382, 0.9570554, 0.98824537, 0.9612199, 0.9734091, 0.98218936, 0.9470805, 0.9582128, 0.98874146, 0.9608572, 0.97267634, 0.98016155, 0.9462466, 0.95549315, 0.98898333, 0.9617701, 0.97225505, 0.98317385, 0.9449308, 0.9569385, 0.99040973, 0.9510447, 0.97670174, 0.98480994, 0.95007443, 0.95727515, 0.99051875, 0.95920527, 0.9743965, 0.9833556, 0.947476, 0.9570253, 0.9885096, 0.9601799, 0.96850723, 0.9762054, 0.94440013, 0.9604774, 0.98857296, 0.9553899, 0.96677244, 0.9702363, 0.9476838, 0.96368843, 0.9883866, 0.95716614, 0.96675795, 0.97202253, 0.9481842, 0.9622294, 0.9888048, 0.9568586, 0.9653277, 0.9736481, 0.9443666, 0.9590953, 0.9885776, 0.957725, 0.9653746, 0.9764826, 0.9509593, 0.9571916, 0.9881186, 0.957564, 0.9616701, 0.97312033, 0.94545245, 0.95623994, 0.9884015, 0.95698345, 0.96216494, 0.9709864, 0.9472255, 0.9575339, 0.9875538, 0.9601575, 0.963765, 0.9747379, 0.9535888, 0.9560616, 0.98882186, 0.9616008, 0.9675397, 0.97068936, 0.9442381, 0.9604815, 0.988468, 0.962347, 0.96715105, 0.971322, 0.95192677, 0.95600516, 0.9889726, 0.96338165, 0.9674893, 0.96906203, 0.9468659, 0.951843, 0.98635566, 0.95411515, 0.9644042, 0.9678546, 0.94797415, 0.93580663, 0.98750776, 0.9564139, 0.95759284, 0.96849144, 0.9433703, 0.94054794, 0.9881991, 0.9611899, 0.95505947, 0.9349764, 0.93519694, 0.9448754, 0.98796254, 0.94766045, 0.9516329, 0.96240866, 0.93588775, 0.948226, 0.9859211, 0.9424388, 0.9466566, 0.9401439, 0.92118144, 0.92904484, 0.98264176, 0.9131885, 0.94454443, 0.94555, 0.9223884, 0.9164388, 0.9807325, 0.9216644, 0.94596386, 0.947747, 0.9135274, 0.91021514, 0.96839046, 0.88733673, 0.9420319, 0.94564235, 0.9205482, 0.8990771, 0.9679042, 0.8648612, 0.93029004, 0.9434998, 0.91915345, 0.9122039, 0.96548456, 0.870618, 0.9249928, 0.9419963, 0.9169048, 0.9203728, 0.97509843, 0.87555295, 0.9429237, 0.94317245, 0.922361, 0.89897156, 0.96770656, 0.85814065, 0.9231174, 0.94079244, 0.91333866, 0.9018235, 0.9747151, 0.87396467, 0.9327544, 0.9520963, 0.92779386, 0.91433215, 0.9718113, 0.87826675, 0.9363917, 0.95612687, 0.91982406, 0.9059457, 0.968543, 0.85643387, 0.9315224, 0.9443499, 0.9142938, 0.8999628, 0.96543247, 0.8754052, 0.9341494, 0.9417448, 0.8861473, 0.8887371, 0.96463656, 0.8805141, 0.9289075, 0.94301426, 0.88844216, 0.90235174, 0.9636208, 0.88459945, 0.9260619, 0.9439024, 0.90385544, 0.9092989, 0.96249825, 0.8657603, 0.92636836, 0.9465769, 0.91062003, 0.8997822, 0.9643596, 0.8329123, 0.9327669, 0.9352283, 0.9127119, 0.880065, 0.9500965, 0.8567975, 0.91866314, 0.9432115, 0.9213567, 0.8770632, 0.9381838, 0.8735377, 0.92687964, 0.9298383, 0.9241085, 0.89491564, 0.9408359, 0.88570726, 0.9245831, 0.93664294, 0.95289683, 0.92322254, 0.9492167, 0.8941871, 0.9156981, 0.93252885, 0.938011, 0.9341838, 0.9545939, 0.8737487, 0.00852905]
[truncated: 4,000,448 more chars]
