# Supplementary material for: Systematic contextual biases in SegmentNT potentially relevant to other nucleotide transformer models
Source: bioRxiv. 2026 May 4:2025.04.09.647946. Preprint. [Version 2] doi: 10.1101/2025.04.09.647946 (PMC13174627; doi:10.1101/2025.04.09.647946)
Supplement: Supplement 3 [file media-3.zip › Supplementary_data/segmentNT_additional_genes/first_middle_last_linc00207_nt_output_4096.txt]

{
"protein_coding_gene":
{"first": [0.05096561, 0.04647579, 0.05575688, 0.06823677, 0.04055521, 0.0439602, 0.05250969, 0.0493711, 0.0561693, 0.06718135, 0.04142918, 0.04435658, 0.05426215, 0.04617453, 0.05800724, 0.06378733, 0.04182428, 0.04462218, 0.05819613, 0.04691963, 0.06389246, 0.06751528, 0.040611, 0.04259508, 0.05716896, 0.04703005, 0.06304308, 0.07565559, 0.04339809, 0.04472895, 0.06027478, 0.0501168, 0.06134148, 0.08054567, 0.04138464, 0.0435598, 0.06174025, 0.04325184, 0.05663696, 0.07395257, 0.03868151, 0.04360967, 0.05721776, 0.04544154, 0.05707011, 0.07168129, 0.03430862, 0.04395016, 0.05627728, 0.04884533, 0.05839456, 0.06387414, 0.03129086, 0.0414212, 0.05361307, 0.04886824, 0.05767757, 0.06368753, 0.02876322, 0.04054722, 0.05339507, 0.0541529, 0.0565979, 0.0639777, 0.02950989, 0.03974738, 0.05548355, 0.05411391, 0.05972163, 0.06589516, 0.03060677, 0.03878964, 0.05688714, 0.05293798, 0.057644, 0.0702697, 0.03207825, 0.03713404, 0.05633594, 0.05512622, 0.05763657, 0.07271795, 0.03697498, 0.04044792, 0.05662405, 0.05548735, 0.06278079, 0.07514919, 0.03741973, 0.04589396, 0.06084203, 0.06423992, 0.06472556, 0.07242896, 0.03582996, 0.04429206, 0.06081355, 0.07627454, 0.06788398, 0.07560495, 0.03758753, 0.04598113, 0.06478708, 0.07939959, 0.06907634, 0.07426379, 0.03930975, 0.04683601, 0.06160675, 0.07351181, 0.07870878, 0.0743821, 0.04239613, 0.05252658, 0.0678088, 0.06795076, 0.08406045, 0.07797289, 0.04257227, 0.04966792, 0.08260671, 0.06811003, 0.09965262, 0.0875103, 0.04688879, 0.06072062, 0.08471854, 0.06834887, 0.09735369, 0.09274813, 0.05420665, 0.06823995, 0.09899398, 0.11131544, 0.14305073, 0.117378, 0.07501382, 0.07641979, 0.10466344, 0.1269713, 0.1559192, 0.12996171, 0.07131251, 0.07469875, 0.10634479, 0.11949195, 0.15185829, 0.14390607, 0.07811288, 0.09017754, 0.13695319, 0.1451986, 0.13780735, 0.12547751, 0.04841085, 0.08128104, 0.11173069, 0.11323111, 0.10203196, 0.11136311, 0.04451773, 0.07160605, 0.0951718, 0.07902692, 0.09727783, 0.10510456, 0.04431635, 0.06598625, 0.10782672, 0.08215444, 0.10071442, 0.11535866, 0.05738529, 0.06364441, 0.11831199, 0.09083684, 0.10614965, 0.13421558, 0.06257799, 0.07242147, 0.12082811, 0.09093586, 0.10212853, 0.1352632, 0.05549189, 0.06762128, 0.11582649, 0.08413026, 0.09736664, 0.13244985, 0.05595675, 0.05921997, 0.11221315, 0.07374366, 0.08423578, 0.12002188, 0.05005344, 0.0552469, 0.11633366, 0.06942999, 0.08572206, 0.11305984, 0.04838306, 0.05317644, 0.11741546, 0.07658983, 0.08787916, 0.10965431, 0.04583102, 0.05560181, 0.11324759, 0.07642417, 0.08733959, 0.10730506, 0.04391024, 0.05457317, 0.10696001, 0.07654969, 0.08260319, 0.10908145, 0.0451156, 0.05387633, 0.11447921, 0.07793245, 0.08982509, 0.10684431, 0.04436881, 0.05304998, 0.11019026, 0.07664676, 0.08495758, 0.10553382, 0.04206913, 0.0527614, 0.10495516, 0.07356609, 0.08650585, 0.1114229, 0.04388589, 0.06170529, 0.11726477, 0.07864647, 0.08999265, 0.10889225, 0.0416839, 0.05651988, 0.11630253, 0.07842436, 0.09347294, 0.1189549, 0.04837197, 0.06151328, 0.13425873, 0.08182134, 0.09916286, 0.12508833, 0.0464581, 0.05862483, 0.13131969, 0.0751742, 0.10055599, 0.12369078, 0.0441983, 0.0535129, 0.12892792, 0.06816129, 0.10099322, 0.11668519, 0.04249995, 0.05120191, 0.12455434, 0.06145082, 0.09947518, 0.1159007, 0.04460463, 0.05466595, 0.12403395, 0.0637693, 0.09508849, 0.11136144, 0.04296089, 0.0493932, 0.11649336, 0.06488667, 0.09031746, 0.11469601, 0.04584178, 0.05077464, 0.1131791, 0.06628165, 0.08947807, 0.10993232, 0.04487949, 0.05049387, 0.11634336, 0.0688262, 0.09538998, 0.10876161, 0.04528815, 0.0513854, 0.12285054, 0.06524658, 0.09962161, 0.11639138, 0.04793758, 0.05516424, 0.12325336, 0.07075223, 0.10218716, 0.1269376, 0.0480451, 0.05941156, 0.11848519, 0.07168455, 0.09996625, 0.12862886, 0.04749779, 0.06317287, 0.12376893, 0.0769157, 0.09818806, 0.13537289, 0.04785842, 0.06166736, 0.10961024, 0.07674342, 0.10132159, 0.13880342, 0.04995481, 0.06216267, 0.11603232, 0.07263417, 0.1026187, 0.1373526, 0.04756007, 0.05812186, 0.11963735, 0.06683876, 0.10175012, 0.13426632, 0.05217358, 0.0564163, 0.12049366, 0.06552022, 0.0936949, 0.12854774, 0.05191819, 0.05242029, 0.11878345, 0.06448434, 0.08946052, 0.12172745, 0.04797898, 0.05357575, 0.13299766, 0.06689342, 0.08556744, 0.11234398, 0.0438188, 0.05351247, 0.12539914, 0.07239876, 0.08975189, 0.10932348, 0.04304422, 0.0559674, 0.12795483, 0.07210428, 0.09032598, 0.10452596, 0.04184959, 0.04978157, 0.12710646, 0.07099318, 0.088193, 0.10467409, 0.03947061, 0.04482655, 0.12395645, 0.06883552, 0.08770446, 0.11330102, 0.03992563, 0.04695945, 0.12164174, 0.07006104, 0.09062204, 0.11811597, 0.04232479, 0.05400802, 0.13256423, 0.07352378, 0.09036147, 0.11158114, 0.04144431, 0.05635711, 0.10999893, 0.07477252, 0.09119891, 0.1144359, 0.04039574, 0.05503778, 0.09671629, 0.07232205, 0.08779217, 0.10768873, 0.03308429, 0.04298573, 0.07968539, 0.06390105, 0.08104475, 0.10135365, 0.03341781, 0.03967354, 0.07898599, 0.06203725, 0.07684749, 0.10125919, 0.03469666, 0.03950124, 0.08266042, 0.06173616, 0.07451427, 0.10049649, 0.03468318, 0.03989633, 0.09084427, 0.06553204, 0.07330844, 0.0933689, 0.03531668, 0.04207274, 0.10306652, 0.07004815, 0.08081244, 0.09881593, 0.03746821, 0.04478281, 0.11317158, 0.07690435, 0.08557031, 0.10168293, 0.03713385, 0.04370143, 0.11400686, 0.07479335, 0.08326629, 0.10165031, 0.03678999, 0.04248642, 0.11986877, 0.07403933, 0.08585972, 0.10760512, 0.03777615, 0.04277726, 0.11981223, 0.0695037, 0.07954988, 0.11074594, 0.03967797, 0.04243401, 0.11000849, 0.06433769, 0.07765739, 0.10932846, 0.03887234, 0.04379523, 0.11000074, 0.06015703, 0.07502706, 0.10749378, 0.0380858, 0.04239295, 0.1067827, 0.05567412, 0.06937381, 0.09522446, 0.03296626, 0.03587952, 0.09456729, 0.05208541, 0.06776204, 0.09502425, 0.03237895, 0.03314837, 0.0889296, 0.05203853, 0.07113825, 0.10263466, 0.03322941, 0.03459445, 0.08828484, 0.05215614, 0.06760652, 0.10280521, 0.03377752, 0.03811296, 0.09858724, 0.05626372, 0.06926408, 0.10460114, 0.03618719, 0.04237552, 0.09170387, 0.06209271, 0.07141064, 0.10460462, 0.0352304, 0.04165459, 0.08625651, 0.05690812, 0.07175586, 0.09853994, 0.03644702, 0.04016705, 0.08965436, 0.05694812, 0.06714978, 0.09571312, 0.03698584, 0.0370093, 0.08516535, 0.04676744, 0.06118705, 0.09138695, 0.03465454, 0.03535232, 0.0820118, 0.04217164, 0.06348656, 0.08903214, 0.03381133, 0.035226, 0.09024611, 0.04294309, 0.05785521, 0.09481651, 0.03252209, 0.03828692, 0.09969293, 0.04731186, 0.05795381, 0.10023925, 0.03229083, 0.03970795, 0.09798184, 0.05131427, 0.06685237, 0.10355312, 0.03680762, 0.04173679, 0.11554081, 0.05381235, 0.06694779, 0.10879599, 0.04054, 0.04174991, 0.10002827, 0.0552979, 0.06612067, 0.11170396, 0.04028207, 0.04224835, 0.09384972, 0.05341329, 0.06406466, 0.10982772, 0.03989299, 0.04260748, 0.10029424, 0.05216695, 0.06574488, 0.10873067, 0.03827512, 0.0384177, 0.0893132, 0.05694171, 0.06746211, 0.10411198, 0.039076, 0.04014062, 0.09798433, 0.05603442, 0.06962263, 0.10089575, 0.03767848, 0.03857736, 0.10566879, 0.05819647, 0.06696534, 0.10216966, 0.03621686, 0.03784667, 0.10817377, 0.05917844, 0.06470217, 0.10390307, 0.03584772, 0.03852614, 0.11336914, 0.05405346, 0.06813681, 0.10841968, 0.0369179, 0.03799042, 0.10367668, 0.05384097, 0.06994925, 0.10619753, 0.03737159, 0.04093286, 0.11646192, 0.05370335, 0.07112506, 0.10165431, 0.03418577, 0.04139511, 0.11471741, 0.05503041, 0.06563386, 0.09643937, 0.03642954, 0.0361664, 0.1129557, 0.05766956, 0.06503659, 0.08840308, 0.03652154, 0.03682197, 0.11363459, 0.06087334, 0.06078331, 0.08714108, 0.03674992, 0.03508496, 0.10482725, 0.06495866, 0.06432251, 0.09699579, 0.03983391, 0.03848305, 0.11213014, 0.06654445, 0.06653823, 0.09170762, 0.04192098, 0.04062667, 0.10759817, 0.06690961, 0.06608839, 0.10230248, 0.04380991, 0.04341303, 0.11950349, 0.07015048, 0.07093997, 0.10070146, 0.04369026, 0.04454101, 0.11814269, 0.07035223, 0.07331662, 0.09777132, 0.0399534, 0.04140498, 0.1104938, 0.06515069, 0.06142657, 0.086225, 0.03597545, 0.03622723, 0.10877439, 0.06220287, 0.05725054, 0.08225353, 0.03984037, 0.03392884, 0.11102387, 0.05867404, 0.0610235, 0.08527678, 0.04373438, 0.03446166, 0.11187974, 0.05745924, 0.06158619, 0.09084881, 0.04552594, 0.03657006, 0.11904225, 0.05935065, 0.06561828, 0.09178337, 0.04268532, 0.03975638, 0.11014376, 0.06379503, 0.06461348, 0.08854082, 0.03777785, 0.03720585, 0.10686961, 0.06809149, 0.06506668, 0.08813979, 0.03705902, 0.0330943, 0.10569345, 0.07274131, 0.07154396, 0.09102352, 0.04148576, 0.03383517, 0.10918408, 0.07619572, 0.07452261, 0.09089388, 0.04534515, 0.03429667, 0.11308797, 0.08000173, 0.07612077, 0.08922742, 0.04393378, 0.03476276, 0.11299331, 0.0770041, 0.07939736, 0.08954754, 0.04083272, 0.03430455, 0.11591461, 0.07104257, 0.07831447, 0.09341448, 0.03893085, 0.03503793, 0.12605351, 0.0677731, 0.07775734, 0.09961711, 0.03854417, 0.03525157, 0.12284867, 0.06527021, 0.0794396, 0.09900331, 0.03716309, 0.03404014, 0.10809847, 0.06524747, 0.07553433, 0.09799154, 0.03724362, 0.03216797, 0.10464679, 0.06431856, 0.07635186, 0.0928908, 0.03635505, 0.03719736, 0.09634666, 0.05748102, 0.07393716, 0.08959344, 0.03120925, 0.03604025, 0.0953468, 0.05557047, 0.0733903, 0.09247234, 0.03496811, 0.03850354, 0.10276496, 0.06197645, 0.07906355, 0.10142353, 0.03514816, 0.03711595, 0.11232061, 0.06188825, 0.08085126, 0.09472414, 0.03673273, 0.03857024, 0.12321283, 0.06103241, 0.07950666, 0.09342606, 0.04022805, 0.03897546, 0.10775182, 0.05918797, 0.07454373, 0.09260067, 0.03591988, 0.03825483, 0.11235263, 0.06036452, 0.07140627, 0.08751429, 0.03422165, 0.03597599, 0.11604995, 0.05809777, 0.07725823, 0.08890028, 0.0326186, 0.0386212, 0.12254663, 0.06697594, 0.09010483, 0.09843697, 0.03867169, 0.04138912, 0.13729094, 0.07132766, 0.09061892, 0.10243177, 0.04080407, 0.04094523, 0.14109024, 0.07139888, 0.08675637, 0.10154252, 0.03846591, 0.04029957, 0.1365587, 0.06427439, 0.08216396, 0.1004644, 0.03514217, 0.03926741, 0.12775965, 0.0614695, 0.08037513, 0.09833866, 0.03521592, 0.03938496, 0.12387349, 0.05977837, 0.08042538, 0.09268601, 0.03379244, 0.04140433, 0.13305886, 0.06084282, 0.07985566, 0.0912643, 0.03259809, 0.04433311, 0.13600318, 0.06549609, 0.0844944, 0.09313092, 0.03599601, 0.04722213, 0.13530234, 0.06175318, 0.08371267, 0.0980288, 0.04005123, 0.04867864, 0.13495697, 0.06216328, 0.09086768, 0.10254527, 0.04091137, 0.04438233, 0.11501806, 0.04952959, 0.08018945, 0.08579373, 0.03739073, 0.04113227, 0.10313878, 0.04563706, 0.07578473, 0.07330246, 0.03483204, 0.03997217, 0.09615005, 0.04511788, 0.07541192, 0.07047781, 0.03335965, 0.03868747, 0.09312741, 0.04669715, 0.07776752, 0.07245066, 0.03541318, 0.03807962, 0.09402011, 0.04875194, 0.07761284, 0.07789588, 0.04249139, 0.04052357, 0.10423036, 0.05139119, 0.08140023, 0.08585409, 0.04439661, 0.04313551, 0.10917614, 0.0481079, 0.07915704, 0.08743371, 0.04145514, 0.04398824, 0.10758237, 0.04869957, 0.08382588, 0.08401422, 0.04400519, 0.04282511, 0.09243635, 0.04856154, 0.09031427, 0.08398426, 0.04557547, 0.04046414, 0.09111769, 0.04593064, 0.08715607, 0.07887604, 0.04280238, 0.03868166, 0.09230652, 0.04502033, 0.08381965, 0.0766992, 0.03821551, 0.03283008, 0.08449792, 0.0462709, 0.08677113, 0.08381221, 0.04056449, 0.03534513, 0.08659907, 0.04402419, 0.09106233, 0.08116598, 0.04260845, 0.03923223, 0.09593686, 0.04412168, 0.09133364, 0.07979237, 0.05046198, 0.04055748, 0.11569415, 0.04501968, 0.10148316, 0.09128984, 0.05740191, 0.04958637, 0.11753137, 0.05064306, 0.11161845, 0.11139886, 0.05975228, 0.05184858, 0.10853951, 0.05896242, 0.11103909, 0.11563616, 0.0619256, 0.05118571, 0.10533746, 0.0596159, 0.11202825, 0.11164739, 0.0606993, 0.04631047, 0.10446844, 0.05895247, 0.11761963, 0.11091895, 0.06694688, 0.04789855, 0.09931762, 0.05982942, 0.11310377, 0.09725634, 0.06548075, 0.04587897, 0.0993395, 0.06001702, 0.11025862, 0.0904867, 0.06568454, 0.04721476, 0.10294638, 0.05925842, 0.11159834, 0.09659758, 0.07103128, 0.04679431, 0.10373805, 0.05862153, 0.1049949, 0.08448242, 0.05533974, 0.04310276, 0.10789541, 0.05499604, 0.10228198, 0.08100538, 0.05629743, 0.03869724, 0.0945887, 0.05145201, 0.09597385, 0.08025466, 0.05488191, 0.03602834, 0.08018539, 0.04986957, 0.10225125, 0.08523976, 0.05425322, 0.03684596, 0.08007243, 0.05274889, 0.10613834, 0.08367526, 0.06009303, 0.04442979, 0.09050735, 0.06420883, 0.1094192, 0.08820015, 0.05880645, 0.04629654, 0.10330731, 0.08068442, 0.11126988, 0.09827217, 0.05915473, 0.04797757, 0.11227257, 0.08216143, 0.11929328, 0.09323107, 0.06267006, 0.04089, 0.12645198, 0.07097005, 0.12999985, 0.09242855, 0.06831205, 0.03881152, 0.11885506, 0.06534962, 0.12418823, 0.08313244, 0.05172415, 0.04159878, 0.10544872, 0.07884208, 0.14978978, 0.08404236, 0.05793216, 0.04219893, 0.10098787, 0.07067622, 0.12974143, 0.08345208, 0.06384022, 0.04592882, 0.10742726, 0.08813749, 0.14002131, 0.08426008, 0.04538612, 0.04545385, 0.112198, 0.08517873, 0.10911002, 0.08668253, 0.04574561, 0.04633668, 0.0761046, 0.0769264, 0.09303326, 0.10633761, 0.0395976, 0.03760383, 0.09400949, 0.06713332, 0.08772814, 0.10661102, 0.04235125, 0.03848733, 0.09903789, 0.07313929, 0.08746549, 0.10921819, 0.04651978, 0.04186789, 0.09605733, 0.07816923, 0.09053325, 0.10883474, 0.04533268, 0.04211952, 0.09343053, 0.07497747, 0.08775257, 0.1066137, 0.04478012, 0.04573401, 0.09497239, 0.07334292, 0.08727608, 0.11040126, 0.04847967, 0.04725055, 0.10250003, 0.07872237, 0.0921047, 0.10520937, 0.04939425, 0.0461552, 0.10652906, 0.08344822, 0.09412165, 0.09926745, 0.05810643, 0.05082671, 0.11219285, 0.0874975, 0.10377454, 0.09213977, 0.05411597, 0.04876866, 0.10028137, 0.08995554, 0.09628784, 0.09070347, 0.05203462, 0.04326296, 0.09515509, 0.08220221, 0.09835113, 0.10458203, 0.05500172, 0.04502648, 0.10289916, 0.08336685, 0.09623078, 0.10421612, 0.05188149, 0.0426522, 0.09205052, 0.07688387, 0.09124639, 0.10248666, 0.05039321, 0.03570806, 0.08844645, 0.07141192, 0.08491161, 0.10038266, 0.0473173, 0.0364202, 0.07951511, 0.06913707, 0.08951899, 0.09976292, 0.05139364, 0.0371617, 0.08693132, 0.07739082, 0.08404946, 0.10083067, 0.04933421, 0.04047343, 0.08048929, 0.07521045, 0.09520742, 0.09938145, 0.05481267, 0.03612644, 0.08355973, 0.07569392, 0.09441115, 0.09716237, 0.04761034, 0.03681383, 0.09268081, 0.0754822, 0.09273981, 0.09874932, 0.04368373, 0.03664028, 0.10010422, 0.07455102, 0.09585395, 0.09617154, 0.04420572, 0.03682747, 0.09957308, 0.0702011, 0.10274612, 0.10031631, 0.04655728, 0.04065553, 0.09418208, 0.07379811, 0.10762749, 0.09897132, 0.04646714, 0.03892924, 0.10026166, 0.07374281, 0.09867316, 0.09709116, 0.04450769, 0.03949321, 0.10226717, 0.07811157, 0.10412389, 0.09969863, 0.0501005, 0.04383028, 0.10750246, 0.07257853, 0.10489256, 0.09702501, 0.05343562, 0.04388597, 0.10644519, 0.06785855, 0.11042497, 0.10313084, 0.06281807, 0.04704872, 0.11753165, 0.07708649, 0.11605792, 0.11214429, 0.05929225, 0.0503952, 0.11939889, 0.07508476, 0.11320014, 0.10996496, 0.05807833, 0.05301752, 0.11500264, 0.07057075, 0.11111514, 0.1114677, 0.05731825, 0.05436018, 0.11810634, 0.07591379, 0.10922682, 0.10860862, 0.05773169, 0.05509116, 0.13117877, 0.08085419, 0.10345836, 0.1028035, 0.05644919, 0.05459317, 0.13734505, 0.08230392, 0.12051108, 0.10830393, 0.06040673, 0.05140321, 0.14035404, 0.08280136, 0.11111256, 0.10528467, 0.05310054, 0.04945769, 0.13758862, 0.09290716, 0.11857302, 0.12481169, 0.06556758, 0.05796257, 0.14916673, 0.10007152, 0.11199658, 0.12807506, 0.06240242, 0.05543818, 0.14059164, 0.08691552, 0.11140046, 0.12041352, 0.05824914, 0.05694623, 0.13688256, 0.08725867, 0.11801681, 0.12432344, 0.05997254, 0.05885086, 0.13803533, 0.07792304, 0.11490823, 0.11817167, 0.05737552, 0.04985331, 0.13323155, 0.07179933, 0.11204963, 0.11650079, 0.05749147, 0.04706031, 0.12388497, 0.0726202, 0.11382906, 0.11237054, 0.0568093, 0.0462274, 0.13037233, 0.0763149, 0.11346474, 0.11883434, 0.06216787, 0.05344317, 0.13393886, 0.07964774, 0.11492438, 0.12641743, 0.06551802, 0.05624419, 0.1371262, 0.0765058, 0.11539888, 0.12465541, 0.06401414, 0.05441337, 0.1211397, 0.07388216, 0.11064204, 0.12056325, 0.06029247, 0.04661246, 0.11542529, 0.0731947, 0.10949019, 0.11918498, 0.06135041, 0.04704691, 0.12043153, 0.08291247, 0.11703809, 0.12313852, 0.06234832, 0.05009698, 0.12462264, 0.08305736, 0.11710923, 0.12105145, 0.06378644, 0.05301036, 0.11531183, 0.08567392, 0.11180206, 0.12384073, 0.06795532, 0.05651756, 0.11902852, 0.08250326, 0.11659149, 0.12794161, 0.06976534, 0.05838075, 0.12819874, 0.08514201, 0.12525949, 0.13271251, 0.07423232, 0.06097332, 0.127051, 0.08391219, 0.12564115, 0.13506436, 0.07509989, 0.06007879, 0.11684663, 0.08370534, 0.11921187, 0.12677535, 0.07870059, 0.06530979, 0.10961702, 0.08325671, 0.12065215, 0.12739308, 0.07913332, 0.06754429, 0.10671628, 0.08650666, 0.12205605, 0.1318106, 0.07985751, 0.06792323, 0.11454184, 0.08262917, 0.12006914, 0.12810713, 0.07316818, 0.06290742, 0.11332465, 0.07927917, 0.11638046, 0.13141428, 0.06807279, 0.06240432, 0.12839507, 0.08097399, 0.11806794, 0.13296378, 0.06899709, 0.06511991, 0.1333499, 0.08363809, 0.12686884, 0.1423388, 0.07350175, 0.06987886, 0.1341651, 0.08621462, 0.13394989, 0.14582133, 0.0751447, 0.06971782, 0.1293984, 0.08461449, 0.13124451, 0.14434488, 0.07811847, 0.06936996, 0.12494574, 0.08555737, 0.12308954, 0.14502947, 0.0783567, 0.06746957, 0.11649937, 0.08350064, 0.12097873, 0.14092255, 0.07047243, 0.06328311, 0.11831246, 0.0782805, 0.12834156, 0.14406686, 0.07274805, 0.0630645, 0.13011542, 0.07746216, 0.13411687, 0.14857163, 0.07200073, 0.06071787, 0.12840402, 0.07293707, 0.13093366, 0.15234716, 0.07599039, 0.06279736, 0.13680865, 0.07393663, 0.13300677, 0.1419478, 0.08022416, 0.06379469, 0.1437326, 0.07737572, 0.14078659, 0.14901341, 0.08082027, 0.0688517, 0.13646227, 0.07925073, 0.14292945, 0.14888068, 0.08596735, 0.07163528, 0.13557607, 0.07534586, 0.14714172, 0.15172923, 0.08451674, 0.07279942, 0.12999904, 0.07790199, 0.14764762, 0.15335657, 0.08397159, 0.07028309, 0.1390019, 0.07965311, 0.15296991, 0.1577529, 0.09367772, 0.0718458, 0.12923068, 0.08328087, 0.16161713, 0.15712747, 0.08720012, 0.07634801, 0.1385926, 0.08307355, 0.15107535, 0.16234545, 0.09025018, 0.07743514, 0.14033784, 0.0930487, 0.16210543, 0.15913099, 0.0855965, 0.07466868, 0.15788855, 0.09022868, 0.16006902, 0.16330601, 0.08215851, 0.07202058, 0.1494134, 0.08502923, 0.15859407, 0.16297826, 0.08598594, 0.07196918, 0.13620247, 0.07279087, 0.15169103, 0.16649266, 0.08942606, 0.07881919, 0.14067158, 0.07524031, 0.1375439, 0.1592875, 0.07837365, 0.07142884, 0.10936955, 0.06611314, 0.11861335, 0.14624882, 0.08076578, 0.0768877, 0.11002257, 0.07308888, 0.1222797, 0.13705516, 0.08439588, 0.07727982, 0.11442209, 0.07474703, 0.13790227, 0.13298286, 0.08903111, 0.07617851, 0.10825673, 0.06794535, 0.12381872, 0.13540474, 0.08307493, 0.07536911, 0.1000198, 0.06871612, 0.12393952, 0.12926047, 0.08291383, 0.0775402, 0.10648644, 0.06633947, 0.12734339, 0.12994196, 0.07518659, 0.06765656, 0.12631252, 0.07145079, 0.12074131, 0.1242887, 0.06657849, 0.05689946, 0.10886348, 0.07688763, 0.12641916, 0.11980861, 0.06678064, 0.06290106, 0.12076365, 0.07806862, 0.12481422, 0.11774252, 0.06839213, 0.06269344, 0.11494472, 0.07254682, 0.12390566, 0.1243069, 0.07950075, 0.07070088, 0.11757156, 0.06887523, 0.11757872, 0.12032397, 0.07683248, 0.07267755, 0.10855712, 0.06439506, 0.11358836, 0.11646079, 0.0687663, 0.07215089, 0.10794505, 0.06325187, 0.10885311, 0.12074406, 0.06844866, 0.0764338, 0.10182591, 0.06483603, 0.10115585, 0.11441668, 0.06381027, 0.06603407, 0.09057882, 0.0621488, 0.09773003, 0.11177663, 0.06709905, 0.06387205, 0.08897731, 0.065276, 0.09630822, 0.11703965, 0.07372141, 0.06388965, 0.09512246, 0.069718, 0.10185123, 0.12562002, 0.07828078, 0.06898281, 0.10418653, 0.07093718, 0.10043512, 0.11011231, 0.06815307, 0.06401952, 0.09823872, 0.06575246, 0.09706268, 0.10538188, 0.06435195, 0.06326044, 0.09432995, 0.06602179, 0.09418242, 0.10966086, 0.06653895, 0.06280254, 0.09832378, 0.06660486, 0.10219108, 0.11191959, 0.06882754, 0.06625968, 0.10260212, 0.06464306, 0.1001867, 0.11390236, 0.07150905, 0.06560326, 0.09415029, 0.06548624, 0.10389148, 0.11856139, 0.07735432, 0.06566514, 0.09504133, 0.06586017, 0.10499153, 0.11720883, 0.07302271, 0.0623497, 0.09448221, 0.0672413, 0.1014265, 0.11166324, 0.06892689, 0.05734112, 0.09885243, 0.06429171, 0.10468451, 0.10371981, 0.06194054, 0.05679355, 0.09400523, 0.06417015, 0.10237865, 0.09813534, 0.05845983, 0.05879869, 0.0982248, 0.06365348, 0.0988807, 0.09189137, 0.06186829, 0.06098967, 0.10455457, 0.06649312, 0.10276683, 0.10120429, 0.06948208, 0.06393051, 0.10650001, 0.06718055, 0.10128337, 0.10220958, 0.07238474, 0.06686541, 0.11359078, 0.06427653, 0.09875339, 0.10354914, 0.06421649, 0.06241707, 0.10644007, 0.06408074, 0.09908565, 0.10554635, 0.06232475, 0.06037396, 0.10953095, 0.06647583, 0.09907194, 0.0969575, 0.06001119, 0.05832619, 0.10208742, 0.06921645, 0.09864642, 0.09583198, 0.06184335, 0.05609212, 0.09679084, 0.06614291, 0.09045391, 0.09120946, 0.06063909, 0.05432076, 0.08721231, 0.05974282, 0.0862823, 0.09261698, 0.05702294, 0.05674535, 0.09392388, 0.05789011, 0.09058185, 0.09185546, 0.05657078, 0.05538282, 0.09088007, 0.05791929, 0.09734058, 0.09452267, 0.0612841, 0.05985824, 0.10081109, 0.06354864, 0.10642072, 0.09739394, 0.06650259, 0.06246639, 0.10604982, 0.07016453, 0.10713259, 0.09984595, 0.06991681, 0.06330086, 0.10166058, 0.07085177, 0.0955859, 0.091488, 0.0646011, 0.05699018, 0.09572401, 0.06625704, 0.09627284, 0.091685, 0.06319348, 0.05379918, 0.08954655, 0.06496136, 0.09195881, 0.08749666, 0.05545979, 0.04991499, 0.08284663, 0.06272224, 0.08733271, 0.08087374, 0.04900778, 0.05124648, 0.08380467, 0.0661617, 0.0908808, 0.08954924, 0.05105108, 0.05504454, 0.08919559, 0.07338394, 0.0915584, 0.09567131, 0.05306096, 0.05458646, 0.09085213, 0.0779135, 0.09499115, 0.08846291, 0.05468867, 0.0570822, 0.10139095, 0.07403154, 0.09434789, 0.09008119, 0.05552604, 0.05635621, 0.11342695, 0.07982613, 0.10259093, 0.09466569, 0.05621188, 0.0536484, 0.10965245, 0.0781108, 0.10162732, 0.09258778, 0.05473271, 0.05249818, 0.10395586, 0.07739404, 0.10225493, 0.0908557, 0.04993722, 0.05226845, 0.10232346, 0.07820902, 0.102308, 0.08861243, 0.0523494, 0.05414651, 0.09836939, 0.07976967, 0.10302351, 0.0877896, 0.05395954, 0.0571613, 0.09497464, 0.08420502, 0.10561922, 0.09118249, 0.05939519, 0.05896998, 0.1154272, 0.0837262, 0.11153065, 0.09365401, 0.06049385, 0.06049794, 0.13426779, 0.08119074, 0.11095572, 0.09133126, 0.05977453, 0.06583596, 0.1439716, 0.08793779, 0.12256202, 0.09864369, 0.05678544, 0.06362323, 0.130999, 0.09043093, 0.12363092, 0.09515063, 0.05634866, 0.05905966, 0.12877664, 0.08940087, 0.1138515, 0.08507103, 0.05260221, 0.05606167, 0.12613319, 0.07768174, 0.10812727, 0.08375109, 0.05064909, 0.05584036, 0.13063982, 0.07774218, 0.10783599, 0.08692561, 0.05024337, 0.05932619, 0.13793552, 0.07673213, 0.10488833, 0.08879818, 0.04991713, 0.05745313, 0.13585444, 0.07053382, 0.10798977, 0.08385606, 0.04855316, 0.058292, 0.14076197, 0.07400946, 0.11652567, 0.09032583, 0.05316507, 0.05833471, 0.14257903, 0.07825876, 0.12387441, 0.09278622, 0.05819033, 0.06157475, 0.14534703, 0.080266, 0.12294216, 0.09459713, 0.05754005, 0.05680079, 0.14139256, 0.07812332, 0.11993733, 0.09500952, 0.05854708, 0.0500824, 0.14782208, 0.07747636, 0.12662874, 0.09974837, 0.0589919, 0.05032031, 0.15001267, 0.0775573, 0.12725203, 0.10124977, 0.05750123, 0.05543061, 0.14338815, 0.07534619, 0.12490299, 0.09950235, 0.05911764, 0.05738934, 0.17374733, 0.0720261, 0.1290278, 0.09306635, 0.06734503, 0.06136043, 0.18957041, 0.08645005, 0.14411427, 0.10297107, 0.07769702, 0.05705762, 0.19173348, 0.08894268, 0.14458011, 0.10649297, 0.06731145, 0.05341005, 0.20759355, 0.08353251, 0.1418132, 0.11966416, 0.0730575, 0.0532082, 0.20479809, 0.08352096, 0.1428265, 0.11808548, 0.06552715, 0.0471204, 0.21113974, 0.07784121, 0.14023587, 0.11557233, 0.06503797, 0.04622528, 0.18938214, 0.08030853, 0.14194527, 0.11045627, 0.06647855, 0.05427312, 0.20673501, 0.08815834, 0.13023718, 0.10000416, 0.07106762, 0.05080132, 0.17272776, 0.08549236, 0.11545926, 0.08963669, 0.05225341, 0.04446462, 0.18354714, 0.08375731, 0.12428603, 0.10490742, 0.06750331, 0.05003644, 0.20653583, 0.08757941, 0.15492758, 0.13909522, 0.06916508, 0.0536965, 0.22635968, 0.09120295, 0.1567015, 0.12619416, 0.08348475, 0.06195877, 0.25014037, 0.08425607, 0.1701595, 0.10085419, 0.09252664, 0.08477338, 0.27977276, 0.1051559, 0.18865345, 0.1232354, 0.09062035, 0.0844591, 0.2671665, 0.10910114, 0.19416331, 0.1359149, 0.0964717, 0.08417518, 0.26173, 0.11486922, 0.21418472, 0.13781811, 0.09096028, 0.07999278, 0.26326805, 0.10947851, 0.21059272, 0.141783, 0.09252399, 0.08633478, 0.28262994, 0.10397156, 0.22950536, 0.15451784, 0.08704437, 0.10370921, 0.2761928, 0.10474294, 0.22879183, 0.1707055, 0.0892081, 0.10502105, 0.27659133, 0.10767126, 0.23175618, 0.18463396, 0.09688687, 0.10733706, 0.2770539, 0.11072439, 0.2456864, 0.17146027, 0.11282513, 0.114534453, 0.298335671, 0.12538412, 0.22932982, 0.17042439, 0.11064146, 0.117309481, 0.302662194, 0.13086106, 0.24583703, 0.17617564, 0.12990427, 0.12361035, 0.3022407, 0.1424935, 0.24595608, 0.18815614, 0.134258, 0.12753949, 0.27517924, 0.14528202, 0.24081685, 0.18992412, 0.13904655, 0.12593418, 0.27136067, 0.14170086, 0.24561891, 0.18725067, 0.13352084, 0.12335158, 0.2542658, 0.14224106, 0.24214637, 0.1778913, 0.12862231, 0.12141343, 0.24774744, 0.12477336, 0.21972314, 0.18139705, 0.12555695, 0.11484464, 0.23976879, 0.12885201, 0.2183613, 0.19076242, 0.12506534, 0.11464205, 0.24223767, 0.12701279, 0.25566426, 0.20946583, 0.12061004, 0.10915746, 0.22591928, 0.13071194, 0.22589245, 0.20092382, 0.12783301, 0.12230176, 0.2270452, 0.1364243, 0.22909674, 0.20719339, 0.13902621, 0.12507474, 0.2360359, 0.1357015, 0.22103116, 0.20063734, 0.14184909, 0.125863, 0.22804068, 0.13048348, 0.21690984, 0.20036837, 0.13762464, 0.12228212, 0.22181371, 0.12292116, 0.20606163, 0.19658034, 0.12807824, 0.11887399, 0.2061634, 0.12392411, 0.20054169, 0.18676722, 0.11800277, 0.11414963, 0.21200506, 0.11901993, 0.19595967, 0.17759553, 0.12039424, 0.1201678, 0.21484119, 0.12109553, 0.20040826, 0.17729521, 0.1249207, 0.12773569, 0.2351517, 0.12272517, 0.20692031, 0.17696907, 0.12657702, 0.12707496, 0.22913995, 0.12271275, 0.20332843, 0.16529359, 0.11476108, 0.12106556, 0.23002252, 0.1172877, 0.20086992, 0.16804975, 0.11368641, 0.11902334, 0.23503631, 0.12218592, 0.20648223, 0.17190976, 0.11156143, 0.11505285, 0.23097058, 0.11758494, 0.19160451, 0.14817138, 0.09619485, 0.10918111, 0.21711755, 0.11551269, 0.18865299, 0.14610791, 0.09803694, 0.10649388, 0.21325971, 0.11606008, 0.18626761, 0.14518958, 0.09893557, 0.11036984, 0.22236124, 0.11286753, 0.18182278, 0.14322099, 0.10320561, 0.11268868, 0.23203127, 0.11090432, 0.1801836, 0.15326585, 0.10916157, 0.12507619, 0.24468948, 0.11836044, 0.17856403, 0.14942253, 0.10995476, 0.12214458, 0.23488054, 0.1116114, 0.17780805, 0.1496703, 0.11218834, 0.11544658, 0.23925143, 0.10917734, 0.17945458, 0.15294422, 0.1135456, 0.11644009, 0.23514077, 0.11072141, 0.18994659, 0.15067095, 0.11826868, 0.12328292, 0.24028777, 0.11255875, 0.20035009, 0.15303689, 0.12156016, 0.1275252, 0.25937045, 0.115068, 0.1896498, 0.15379815, 0.11824901, 0.12760608, 0.2594557, 0.11578398, 0.18259668, 0.13929245, 0.10649769, 0.11630269, 0.2534152, 0.11196688, 0.17870384, 0.144296, 0.10313543, 0.11672974, 0.2548563, 0.10762194, 0.17961536, 0.13628127, 0.0994144, 0.1149988, 0.26352942, 0.11061886, 0.18733044, 0.15067816, 0.11154749, 0.12387636, 0.2909771, 0.11945675, 0.19113865, 0.15626109, 0.11977738, 0.12677452, 0.2733697, 0.11850047, 0.18297513, 0.15558298, 0.11603381, 0.1188884, 0.26013678, 0.10576807, 0.16868132, 0.13938832, 0.10612627, 0.11059173, 0.23504058, 0.09764244, 0.1666598, 0.14106874, 0.10624151, 0.10424688, 0.2530977, 0.0928367, 0.14889076, 0.1329765, 0.10256246, 0.10639373, 0.2568353, 0.09758966, 0.15548173, 0.13690689, 0.10646176, 0.09901038, 0.2900915, 0.10791355, 0.18113306, 0.16182773, 0.13286372, 0.11270685, 0.3265351, 0.11688701, 0.18496995, 0.15976158, 0.14021501, 0.11102402, 0.31800568, 0.13702649, 0.19687577, 0.16360782, 0.13610755, 0.11321146, 0.27345052, 0.13309276, 0.18479143, 0.14713484, 0.12170006, 0.10444949, 0.2520386, 0.12977025, 0.18163754, 0.13813628, 0.10967299, 0.09514452, 0.22474247, 0.11488851, 0.16903241, 0.13588566, 0.09800883, 0.09027293, 0.22800803, 0.12492845, 0.17473727, 0.13592485, 0.09909567, 0.09466635, 0.25286186, 0.13090615, 0.17977281, 0.1329725, 0.10346562, 0.09553563, 0.2455647, 0.13382787, 0.17324959, 0.13079491, 0.11018973, 0.0993475, 0.24004236, 0.13108316, 0.17394173, 0.12960216, 0.10820777, 0.10147865, 0.23845695, 0.12591033, 0.17506926, 0.13261913, 0.10578124, 0.0954535, 0.24969234, 0.13007797, 0.18532512, 0.13480078, 0.11043184, 0.10048453, 0.2749768, 0.14335482, 0.18976511, 0.13754773, 0.11572938, 0.10485199, 0.27310705, 0.14032902, 0.19067565, 0.13915187, 0.11286443, 0.10184271, 0.245816, 0.13177752, 0.1805306, 0.12894394, 0.10929854, 0.10368114, 0.23819616, 0.1326485, 0.1852836, 0.13203652, 0.10953087, 0.10428809, 0.24405672, 0.13549303, 0.18878159, 0.13271959, 0.11052915, 0.10782112, 0.25396436, 0.13663264, 0.18593538, 0.14155, 0.10968526, 0.10485199, 0.25462866, 0.1398039, 0.18355097, 0.14519046, 0.1113022, 0.10920347, 0.2678906, 0.14033982, 0.18029189, 0.1426912, 0.11523562, 0.11650787, 0.2821541, 0.1409782, 0.1854223, 0.13634264, 0.11145835, 0.11509704, 0.29597455, 0.14600779, 0.19199757, 0.13901457, 0.113752, 0.11615812, 0.29714972, 0.14938475, 0.19519642, 0.1415834, 0.11823561, 0.11563266, 0.31493306, 0.1710935, 0.20580779, 0.14811778, 0.12054399, 0.12003023, 0.3090978, 0.17359622, 0.21319099, 0.15048172, 0.12272647, 0.11562052, 0.31076556, 0.16763248, 0.21383806, 0.15323696, 0.1199523, 0.12935771, 0.3009766, 0.17569868, 0.23163296, 0.15742148, 0.12593178, 0.13966672, 0.29979837, 0.18229674, 0.23103349, 0.15348011, 0.11731077, 0.12687682, 0.2947119, 0.16988276, 0.23481555, 0.15337026, 0.11671422, 0.12246765, 0.2706359, 0.1619688, 0.23651765, 0.1621229, 0.11918954, 0.11993013, 0.27162716, 0.16832142, 0.22512196, 0.15855959, 0.11772457, 0.10917295, 0.2612701, 0.17304133, 0.22951591, 0.15094, 0.11805544, 0.10873306, 0.25897327, 0.17510952, 0.22537307, 0.15331508, 0.13055535, 0.10888104, 0.2662048, 0.17669742, 0.2244511, 0.1458491, 0.11353701, 0.1085377, 0.26670438, 0.18067765, 0.22089282, 0.14198472, 0.12356461, 0.10833852, 0.268901, 0.19172104, 0.24605243, 0.15334629, 0.12424035, 0.10476492, 0.25265354, 0.18209222, 0.2302909, 0.14728498, 0.11831392, 0.10214118, 0.23102473, 0.17127566, 0.23580876, 0.15206228, 0.13355058, 0.09944839, 0.24050736, 0.18176453, 0.21347752, 0.14692953, 0.13979112, 0.10116056, 0.23784775, 0.16960512, 0.18503293, 0.11732775, 0.11855671, 0.08949193, 0.19894412, 0.15473005, 0.18367065, 0.11037936, 0.12159709, 0.09390164, 0.21376626, 0.160198, 0.2057877, 0.12608571, 0.13070172, 0.09958864, 0.24036682, 0.1724692, 0.21195446, 0.12665913, 0.13558975, 0.10755125, 0.24282537, 0.1718143, 0.21747607, 0.13445173, 0.14242947, 0.11885896, 0.27720883, 0.19627316, 0.21123935, 0.1324907, 0.1472609, 0.12890437, 0.24952008, 0.18302357, 0.21815917, 0.13016069, 0.14394094, 0.13317995, 0.2369369, 0.17962849, 0.23062177, 0.12307695, 0.1383107, 0.12543997, 0.23622014, 0.19009438, 0.2200698, 0.13311873, 0.14434801, 0.14124061, 0.24497813, 0.18013367, 0.23649561, 0.15974753, 0.15040499, 0.14255475, 0.23535682, 0.1704763, 0.2311791, 0.15498206, 0.17132065, 0.16037135, 0.26345336, 0.17349555, 0.23747501, 0.16438699, 0.17774515, 0.15895706, 0.23970515, 0.16027726, 0.21899682, 0.16391687, 0.18147688, 0.1411094, 0.2808208, 0.17844462, 0.22843425, 0.1772787, 0.18528174, 0.13787848, 0.30987397, 0.18673009, 0.22938947, 0.16758661, 0.1802522, 0.14096867, 0.29960257, 0.17199124, 0.19452009, 0.15903379, 0.16778456, 0.13052964, 0.30578157, 0.16178021, 0.21165588, 0.14454043, 0.17581938, 0.11881213, 0.2767636, 0.16011669, 0.19876282, 0.13419802, 0.15834364, 0.12204091, 0.25606874, 0.16132286, 0.18247674, 0.11574365, 0.14389245, 0.11438753, 0.23939511, 0.15456687, 0.16014013, 0.11326375, 0.13267215, 0.10934713, 0.22893474, 0.14729305, 0.15718639, 0.10261838, 0.12107772, 0.09898931, 0.22756863, 0.12447442, 0.149636, 0.10002082, 0.10867037, 0.09056757, 0.23800232, 0.13936025, 0.17059901, 0.11830007, 0.15185681, 0.12955126, 0.27140164, 0.16221373, 0.180966, 0.12936218, 0.16808192, 0.12073384, 0.28304943, 0.15690057, 0.16562991, 0.12381338, 0.17473252, 0.12041891, 0.28710935, 0.15094137, 0.1634114, 0.12185799, 0.17678303, 0.13215485, 0.26895487, 0.140545, 0.15914503, 0.13136794, 0.180644, 0.14608306, 0.2634566, 0.14421298, 0.16299438, 0.13503084, 0.17364381, 0.13593116, 0.26376212, 0.14504197, 0.16110234, 0.13504001, 0.16928151, 0.13314149, 0.28370622, 0.14832191, 0.18781741, 0.15103872, 0.17381635, 0.14103769, 0.29721835, 0.14240357, 0.19466756, 0.16170228, 0.17941725, 0.13471559, 0.2955428, 0.14622347, 0.19491906, 0.16027136, 0.18031342, 0.14399886, 0.28854495, 0.1422576, 0.18786488, 0.15147816, 0.18457367, 0.13704696, 0.31282994, 0.1492958, 0.19769958, 0.14813408, 0.17903116, 0.12432028, 0.33418712, 0.14319491, 0.18189085, 0.14604677, 0.1750541, 0.13318901, 0.3325403, 0.15562764, 0.17935172, 0.14838102, 0.16245374, 0.11968504, 0.32120085, 0.14500566, 0.19135162, 0.17083669, 0.17286907, 0.13129637, 0.33386755, 0.14708953, 0.17972022, 0.15690963, 0.1631131, 0.11572877, 0.30648863, 0.1417473, 0.16586715, 0.14831558, 0.16331506, 0.12942226, 0.325073, 0.14221069, 0.16340198, 0.13584884, 0.12362704, 0.11780108, 0.33201787, 0.14869203, 0.17229496, 0.14177571, 0.13137314, 0.1174885, 0.33477473, 0.15301883, 0.17639478, 0.14688453, 0.14173697, 0.12845469, 0.36243147, 0.15465051, 0.17898728, 0.15159167, 0.14565188, 0.13320835, 0.37756798, 0.162405, 0.1832127, 0.15735109, 0.15922739, 0.13753965, 0.35944963, 0.16792282, 0.18678427, 0.15334421, 0.15110941, 0.12784787, 0.3695012, 0.15980454, 0.16872811, 0.14566392, 0.14386995, 0.12516955, 0.35753235, 0.16064714, 0.16926771, 0.15315272, 0.15073705, 0.13202053, 0.3810343, 0.1710605, 0.18432765, 0.15785733, 0.1382302, 0.12778059, 0.39416814, 0.16656572, 0.19212271, 0.16228904, 0.14370868, 0.13067192, 0.38965058, 0.17353047, 0.18742892, 0.16198766, 0.14597659, 0.1531545, 0.41068748, 0.18281913, 0.20720458, 0.17988318, 0.16353965, 0.16569579, 0.41390845, 0.18409915, 0.20679227, 0.18478565, 0.16834721, 0.16859767, 0.42697725, 0.18790857, 0.20409119, 0.18752202, 0.18153314, 0.17009231, 0.42878774, 0.19767267, 0.21344407, 0.1912581, 0.17482626, 0.16175404, 0.42317292, 0.19833878, 0.20879689, 0.18605496, 0.17359734, 0.16113581, 0.39896092, 0.18750396, 0.20630531, 0.1843188, 0.17430058, 0.16482553, 0.39895463, 0.1852423, 0.20062786, 0.17741163, 0.17666878, 0.1639632, 0.39545894, 0.18600507, 0.20741513, 0.16800421, 0.15132916, 0.15624844, 0.37800026, 0.17767909, 0.20007524, 0.16867171, 0.1492659, 0.15426552, 0.37693906, 0.17326286, 0.20280957, 0.16739628, 0.15818638, 0.1506205, 0.41413683, 0.1810916, 0.21204142, 0.17083876, 0.15580823, 0.15387349, 0.42792583, 0.17910494, 0.20613307, 0.17502235, 0.16542573, 0.16007449, 0.46061876, 0.18443851, 0.21308298, 0.16977562, 0.1649952, 0.16045333, 0.47922683, 0.18146244, 0.20891522, 0.161624, 0.15318266, 0.15638939, 0.49464405, 0.18354605, 0.21542664, 0.16288191, 0.15133394, 0.1618832, 0.53759557, 0.211047, 0.22530307, 0.16893642, 0.15892774, 0.19018595, 0.57046515, 0.20758617, 0.23625897, 0.16234227, 0.15212998, 0.18509826, 0.55890983, 0.20890485, 0.25163877, 0.16149084, 0.14177905, 0.180779, 0.53273165, 0.20290911, 0.23880577, 0.15470289, 0.13692078, 0.16476664, 0.5271024, 0.19670016, 0.24026564, 0.15335411, 0.12730475, 0.1501691, 0.5426921, 0.19341658, 0.23786221, 0.13836084, 0.11842791, 0.1489701, 0.5035965, 0.20133969, 0.23956169, 0.13349482, 0.11935398, 0.15108533, 0.516469, 0.19330147, 0.21093246, 0.14087397, 0.11690738, 0.14324655, 0.5344722, 0.18786667, 0.21865746, 0.13559367, 0.11568052, 0.13485941, 0.5201343, 0.1764387, 0.2408019, 0.14742717, 0.13658275, 0.1509485, 0.5277601, 0.19080172, 0.26757246, 0.15976207, 0.13222186, 0.1754628, 0.56078964, 0.20319355, 0.28475025, 0.15544945, 0.11191795, 0.17601945, 0.5602873, 0.20295396, 0.28466526, 0.15997587, 0.10678362, 0.15553206, 0.55143964, 0.1952601, 0.2742292, 0.15087606, 0.10129748, 0.15070029, 0.5290917, 0.19153698, 0.28883073, 0.15885116, 0.1166233, 0.16952638, 0.54401463, 0.2152461, 0.31236076, 0.17042634, 0.13467544, 0.18188877, 0.5773922, 0.2208116, 0.30259117, 0.15723392, 0.1229209, 0.15908507, 0.56844074, 0.20225346, 0.2736617, 0.14737989, 0.11540871, 0.15983367, 0.55841434, 0.20769618, 0.28790656, 0.16989137, 0.11018644, 0.17969105, 0.58775467, 0.20886534, 0.29914236, 0.1665047, 0.10412082, 0.15885048, 0.5553533, 0.18246777, 0.26482657, 0.16017702, 0.09990353, 0.15034087, 0.56577134, 0.19125748, 0.28674096, 0.17199145, 0.1021824, 0.15988323, 0.62409025, 0.20378773],
"middle": [0.02211756, 0.02381886, 0.0154724, 0.00838268, 0.00972838, 0.01336443, 0.02285284, 0.0249296, 0.01517593, 0.00834628, 0.00989661, 0.01329854, 0.02283801, 0.02423848, 0.01452198, 0.00732592, 0.00970031, 0.01319721, 0.02248521, 0.02332421, 0.01505356, 0.00734559, 0.01000527, 0.01333007, 0.02230063, 0.02431811, 0.01570451, 0.00769095, 0.01073929, 0.01368642, 0.02417865, 0.02506834, 0.01627619, 0.00800912, 0.01130456, 0.01331462, 0.02611792, 0.02487991, 0.01671412, 0.00809793, 0.01087098, 0.01281165, 0.02594961, 0.02353013, 0.0169261, 0.00757365, 0.00990656, 0.01266942, 0.02582358, 0.02399835, 0.01733998, 0.00750559, 0.00882199, 0.01247386, 0.02459334, 0.0239997, 0.01718033, 0.00726759, 0.00829289, 0.01231541, 0.02306155, 0.02468507, 0.01689956, 0.00735325, 0.00788257, 0.01220264, 0.02243239, 0.02461844, 0.01694741, 0.00743433, 0.00844445, 0.01254008, 0.02390994, 0.02448678, 0.01701592, 0.00770328, 0.00872103, 0.01212364, 0.02450104, 0.02389017, 0.01718221, 0.00819851, 0.00869198, 0.01185482, 0.02575507, 0.02337559, 0.01771749, 0.00854456, 0.00858665, 0.01083359, 0.02403536, 0.02267503, 0.01683247, 0.00795421, 0.00803418, 0.01012632, 0.02314246, 0.02188233, 0.01699128, 0.00834109, 0.00792838, 0.00978955, 0.02143926, 0.02367046, 0.01764374, 0.00852061, 0.00868044, 0.00961821, 0.02130231, 0.0229402, 0.0158729, 0.00832456, 0.0089199, 0.00983558, 0.02130998, 0.02372014, 0.01615899, 0.00770478, 0.00894341, 0.00948718, 0.0209821, 0.02440981, 0.0153438, 0.00765436, 0.00849077, 0.00859107, 0.02025884, 0.02447678, 0.01538275, 0.0076786, 0.00857582, 0.00835938, 0.02168794, 0.02507338, 0.01617546, 0.00767222, 0.00747494, 0.00798884, 0.02022796, 0.02384545, 0.01526885, 0.00756356, 0.00701766, 0.00782779, 0.0192384, 0.02263624, 0.0153663, 0.00733793, 0.00678504, 0.00746875, 0.019865, 0.02263727, 0.01536419, 0.00754748, 0.00707789, 0.0079926, 0.01998414, 0.02369258, 0.01519222, 0.00746429, 0.00711463, 0.00805098, 0.01976645, 0.02332015, 0.01473911, 0.00689503, 0.00695194, 0.00807461, 0.01942999, 0.02198604, 0.0138297, 0.00658721, 0.0063047, 0.00760891, 0.01785081, 0.02087477, 0.01256136, 0.00601154, 0.00609825, 0.00715174, 0.01868366, 0.0211023, 0.0130732, 0.00631994, 0.00646141, 0.00732549, 0.01959758, 0.02109812, 0.0130542, 0.0063956, 0.00624634, 0.00698122, 0.01942912, 0.02119587, 0.01344764, 0.00626035, 0.0062005, 0.00673687, 0.01864273, 0.02049045, 0.01304188, 0.00604065, 0.00610165, 0.00675933, 0.01878025, 0.02043127, 0.01222578, 0.00577461, 0.00575282, 0.00658683, 0.01649254, 0.02129905, 0.01295111, 0.00581318, 0.0055549, 0.0065164, 0.0157692, 0.02152917, 0.0131903, 0.00623705, 0.00574592, 0.00660512, 0.01629173, 0.0209218, 0.01381479, 0.00650645, 0.00578887, 0.00730579, 0.0183647, 0.02121064, 0.01401988, 0.00661026, 0.00593234, 0.00751839, 0.01999762, 0.02017118, 0.01435317, 0.00657174, 0.0054943, 0.00722595, 0.02032079, 0.01993773, 0.01303903, 0.00591196, 0.00497391, 0.00698237, 0.01874835, 0.02067286, 0.01370704, 0.0059967, 0.00504155, 0.0072262, 0.01835697, 0.02078886, 0.01330896, 0.00601371, 0.00528397, 0.00703481, 0.01746063, 0.01972955, 0.01398247, 0.00656243, 0.00565742, 0.00694082, 0.01797197, 0.01929871, 0.01383367, 0.00602138, 0.00484242, 0.00667727, 0.01769013, 0.01769053, 0.01312086, 0.00658928, 0.00494379, 0.00683102, 0.01812672, 0.01729492, 0.01159945, 0.00556662, 0.00476086, 0.00635669, 0.01672922, 0.01596082, 0.01099554, 0.00474096, 0.00448644, 0.00667946, 0.01703767, 0.01614693, 0.01132632, 0.00537034, 0.0045997, 0.00673732, 0.01706216, 0.01525541, 0.01099095, 0.00493997, 0.00471074, 0.00632524, 0.01697963, 0.0151392, 0.010528, 0.00458551, 0.00465176, 0.00642401, 0.01631798, 0.01532328, 0.0109035, 0.00492202, 0.00505446, 0.00686487, 0.01713263, 0.01727733, 0.0111896, 0.00535899, 0.00513137, 0.00746108, 0.01789499, 0.01726383, 0.01127105, 0.00529126, 0.00488874, 0.00673605, 0.01650108, 0.01729055, 0.01087451, 0.00476226, 0.00501297, 0.00721377, 0.01633896, 0.01695823, 0.01157299, 0.00453859, 0.00508114, 0.00677108, 0.01665549, 0.01749919, 0.01228198, 0.00463209, 0.00507331, 0.00737957, 0.01750259, 0.01789904, 0.01207286, 0.00460941, 0.00551202, 0.00740652, 0.01749191, 0.01818797, 0.01255892, 0.00476551, 0.00572842, 0.00761571, 0.01691333, 0.01844062, 0.01203517, 0.00458942, 0.00547389, 0.00751342, 0.01680497, 0.01809209, 0.01202428, 0.00455045, 0.00539211, 0.0074876, 0.01558004, 0.01877039, 0.01162993, 0.00457727, 0.00534578, 0.00766855, 0.01656761, 0.01929103, 0.01134865, 0.00474821, 0.0053486, 0.00783653, 0.01746457, 0.01832233, 0.01155065, 0.00469478, 0.0053191, 0.00753244, 0.0158848, 0.01762474, 0.01141534, 0.00446311, 0.00505981, 0.00692426, 0.01480748, 0.01704202, 0.01100781, 0.00447305, 0.00481329, 0.00665789, 0.01547502, 0.01732677, 0.0110224, 0.00441953, 0.00483388, 0.00660807, 0.01615766, 0.01858402, 0.01147546, 0.00441742, 0.00494411, 0.00654819, 0.01600888, 0.01951071, 0.01175143, 0.0044397, 0.00498047, 0.00673492, 0.01607412, 0.01846049, 0.01239547, 0.00475347, 0.0051193, 0.00720833, 0.01656716, 0.01719602, 0.01161964, 0.00461124, 0.00515762, 0.00719832, 0.01686833, 0.01610124, 0.01036136, 0.00447683, 0.0050131, 0.00754169, 0.01682022, 0.01618655, 0.01062511, 0.00475736, 0.00510902, 0.00768868, 0.01759201, 0.01701257, 0.01063759, 0.00479124, 0.00514478, 0.00752711, 0.01708585, 0.0172042, 0.01038115, 0.00503574, 0.00531083, 0.00752566, 0.01737547, 0.01769879, 0.01040137, 0.00522724, 0.00514492, 0.00733517, 0.01761081, 0.01776323, 0.0102491, 0.00549264, 0.00492178, 0.00731695, 0.01673022, 0.01737575, 0.00975984, 0.0053195, 0.00469495, 0.00693714, 0.01572075, 0.01681719, 0.00875272, 0.00499757, 0.0043641, 0.00660046, 0.01484911, 0.01637385, 0.00898899, 0.00479741, 0.00436195, 0.00649277, 0.0145086, 0.01594512, 0.0080919, 0.00447321, 0.00421868, 0.00646727, 0.01420923, 0.01544813, 0.00773144, 0.00451281, 0.00435846, 0.00636593, 0.01432097, 0.01507826, 0.00783262, 0.00435309, 0.00453604, 0.00659007, 0.01449649, 0.01547175, 0.00791907, 0.00433878, 0.00467211, 0.0067629, 0.01497414, 0.01602427, 0.00789309, 0.00418451, 0.00480346, 0.00696203, 0.01478989, 0.01622479, 0.0076021, 0.00433405, 0.00485933, 0.00701503, 0.01460633, 0.0161571, 0.00747223, 0.00443894, 0.00490988, 0.0072234, 0.01401714, 0.0159834, 0.00745385, 0.00455739, 0.00484588, 0.00717434, 0.01440594, 0.01585902, 0.00776782, 0.00481763, 0.00497777, 0.00745052, 0.01446134, 0.01564948, 0.00774832, 0.00481881, 0.00473691, 0.00738792, 0.01422808, 0.01527481, 0.00778979, 0.00453297, 0.00458952, 0.0072041, 0.01369009, 0.01447274, 0.00778994, 0.00452074, 0.00493437, 0.00748401, 0.0138932, 0.01420062, 0.0073043, 0.00439764, 0.00497116, 0.00746033, 0.01350442, 0.01355266, 0.00716996, 0.00418478, 0.00467495, 0.00697238, 0.01286779, 0.0129026, 0.00698286, 0.00412012, 0.00468359, 0.00676867, 0.01270433, 0.01317099, 0.00672175, 0.00398247, 0.00454571, 0.00687184, 0.01219015, 0.01292174, 0.00653019, 0.0038995, 0.00432065, 0.00649833, 0.01172154, 0.01291597, 0.0064228, 0.00386325, 0.00443251, 0.0062749, 0.01176474, 0.01246902, 0.0063209, 0.00377591, 0.004288, 0.00604964, 0.01134185, 0.01221684, 0.00640549, 0.00391611, 0.0043255, 0.00592654, 0.01170114, 0.01247626, 0.00674332, 0.00387961, 0.00448443, 0.0058712, 0.01168506, 0.01241049, 0.00673028, 0.00378883, 0.00435678, 0.00563049, 0.01160655, 0.01244574, 0.00660564, 0.00407423, 0.00441734, 0.00544162, 0.01149888, 0.01295571, 0.00671517, 0.00428306, 0.0045861, 0.00537601, 0.01154255, 0.01362122, 0.00665063, 0.00437711, 0.00478156, 0.00542007, 0.01105909, 0.01380321, 0.00635041, 0.00395857, 0.00489503, 0.00521093, 0.01099923, 0.01404633, 0.00614668, 0.00397468, 0.0053242, 0.005362, 0.01176795, 0.01499746, 0.00711018, 0.00433317, 0.00544448, 0.00554246, 0.01139317, 0.01526457, 0.00675786, 0.00459464, 0.00553745, 0.00539315, 0.01112017, 0.01567213, 0.00660957, 0.00455686, 0.00587548, 0.0055613, 0.01117363, 0.0154188, 0.00667085, 0.00436085, 0.00606478, 0.00573277, 0.01088497, 0.01503627, 0.0066816, 0.00438947, 0.00596623, 0.00573383, 0.01107481, 0.0156942, 0.00714717, 0.00416782, 0.00622775, 0.00616174, 0.01142751, 0.0171475, 0.00770751, 0.00431371, 0.00667784, 0.00638125, 0.01132811, 0.01781877, 0.00795341, 0.00427414, 0.00697532, 0.00639437, 0.01177136, 0.01723093, 0.00780488, 0.00446711, 0.00736371, 0.00672079, 0.01270539, 0.01797064, 0.00822294, 0.00499514, 0.00833581, 0.00704297, 0.0130729, 0.019161, 0.00819753, 0.00524935, 0.00887866, 0.00715703, 0.01328442, 0.0198549, 0.00834621, 0.00483705, 0.00860136, 0.0069771, 0.01272833, 0.01995609, 0.00864873, 0.00465016, 0.00846495, 0.0071472, 0.01240855, 0.0195627, 0.00817997, 0.00393421, 0.00796423, 0.00791332, 0.01200994, 0.01896706, 0.00950546, 0.00465233, 0.00890917, 0.00822388, 0.01268441, 0.01919593, 0.01029433, 0.00497842, 0.00950695, 0.0084619, 0.01418895, 0.02013456, 0.01078892, 0.0052273, 0.00983648, 0.00860675, 0.01467699, 0.02097997, 0.01159355, 0.00561654, 0.00990926, 0.0088197, 0.0154177, 0.02226113, 0.01181968, 0.00572706, 0.01026776, 0.00886387, 0.01485273, 0.02212702, 0.01121298, 0.00551929, 0.01036411, 0.00869664, 0.01377147, 0.02058293, 0.01102938, 0.0057039, 0.01040582, 0.00876906, 0.01319534, 0.0205365, 0.01090519, 0.00566268, 0.01053383, 0.00908147, 0.01354134, 0.02078538, 0.01160782, 0.00585608, 0.01074399, 0.00921712, 0.01274794, 0.01981653, 0.01158048, 0.0057338, 0.01021565, 0.00912005, 0.01235578, 0.01938376, 0.0111833, 0.00570496, 0.00985931, 0.00871536, 0.01221809, 0.01762093, 0.01064142, 0.00512765, 0.00903391, 0.008031, 0.01119128, 0.01661531, 0.01108497, 0.00490559, 0.00946389, 0.00799792, 0.01165929, 0.01563074, 0.01070136, 0.00488677, 0.00934689, 0.00797978, 0.01254597, 0.01545061, 0.0102764, 0.00495792, 0.00931617, 0.00801323, 0.01282792, 0.01629672, 0.0097499, 0.0048076, 0.00889574, 0.00790229, 0.01215039, 0.01581239, 0.00888384, 0.00439049, 0.0082547, 0.00756114, 0.01181243, 0.01600233, 0.00925682, 0.00450562, 0.008182, 0.00740189, 0.01115899, 0.01580802, 0.00927776, 0.00463766, 0.00825502, 0.00779911, 0.01141504, 0.01603819, 0.00977567, 0.00500878, 0.00872908, 0.00805734, 0.01124003, 0.0149222, 0.00949417, 0.00487889, 0.00883872, 0.00846655, 0.01137994, 0.01482836, 0.00911278, 0.00474168, 0.00886873, 0.00816526, 0.01077988, 0.01476993, 0.00882074, 0.00455553, 0.00815412, 0.00812066, 0.01141373, 0.01471724, 0.0087018, 0.0046526, 0.00811933, 0.00798667, 0.01096149, 0.01503204, 0.00876378, 0.0046801, 0.00845179, 0.00835755, 0.01039519, 0.01491224, 0.00869454, 0.00446321, 0.00821288, 0.00850655, 0.00976983, 0.014699, 0.00888362, 0.00464049, 0.00818017, 0.00899184, 0.00990032, 0.01455268, 0.00902348, 0.00467584, 0.00840875, 0.0091222, 0.01061776, 0.01530577, 0.00929662, 0.00493806, 0.00875577, 0.00889862, 0.01064929, 0.01452116, 0.00945012, 0.00503562, 0.00928996, 0.00851384, 0.01061317, 0.01476344, 0.00949996, 0.00495416, 0.00993766, 0.00854852, 0.01064804, 0.01487333, 0.00962324, 0.00477032, 0.00975989, 0.00807167, 0.01037084, 0.01513472, 0.01014942, 0.00497922, 0.00966037, 0.00833513, 0.01058536, 0.0156397, 0.01019079, 0.00466859, 0.00894044, 0.00746966, 0.01036302, 0.01434403, 0.0099485, 0.00467715, 0.0084315, 0.00735039, 0.00954791, 0.0122608, 0.00815657, 0.00419386, 0.00772204, 0.00706314, 0.0092289, 0.01222726, 0.00790832, 0.00448539, 0.00784234, 0.00734979, 0.00991668, 0.01241564, 0.00818456, 0.00470914, 0.00863035, 0.00767476, 0.01035531, 0.01211687, 0.00807445, 0.00472811, 0.00916359, 0.00786684, 0.01021321, 0.0125661, 0.00844184, 0.00510396, 0.00953251, 0.0082157, 0.01068758, 0.01262465, 0.00833933, 0.00499567, 0.00931443, 0.00817839, 0.01021141, 0.01336634, 0.00857184, 0.00514056, 0.00887761, 0.00807895, 0.01071081, 0.01404777, 0.00931001, 0.00531914, 0.00873605, 0.00784057, 0.01059777, 0.01433925, 0.00937379, 0.00551027, 0.00882802, 0.00842365, 0.01237155, 0.01469022, 0.01014592, 0.00571283, 0.00873601, 0.00841799, 0.01424149, 0.01509506, 0.01022223, 0.00624483, 0.00925611, 0.00849325, 0.01507856, 0.01507616, 0.01009186, 0.00610486, 0.00970374, 0.0087655, 0.01408002, 0.01523401, 0.01055446, 0.00629679, 0.00956408, 0.0090073, 0.01435225, 0.01538815, 0.01069136, 0.00645402, 0.01039006, 0.00875237, 0.01499034, 0.015556, 0.01047528, 0.00649377, 0.01117911, 0.00827725, 0.01415682, 0.01400717, 0.00923666, 0.00587664, 0.01101441, 0.00826827, 0.01432663, 0.01364256, 0.00955646, 0.00611828, 0.0111922, 0.00844428, 0.01487344, 0.01410972, 0.00972815, 0.00637408, 0.0112064, 0.00887465, 0.01535503, 0.01477169, 0.0099483, 0.00651032, 0.01101855, 0.00906936, 0.01502223, 0.01519113, 0.00964416, 0.00640775, 0.01024926, 0.0086549, 0.01472301, 0.01554687, 0.0093793, 0.00636555, 0.00986403, 0.00838139, 0.0145012, 0.01522336, 0.00912102, 0.00622297, 0.00936643, 0.008047, 0.01392262, 0.01588045, 0.00881037, 0.00634152, 0.00945465, 0.00827704, 0.01440504, 0.01712605, 0.00893511, 0.00674646, 0.00879582, 0.00819261, 0.01470935, 0.01768657, 0.0084044, 0.00663913, 0.00844518, 0.00817507, 0.0150354, 0.01882636, 0.00888903, 0.0068848, 0.00809985, 0.007669, 0.01536876, 0.01920801, 0.00898853, 0.00697443, 0.00848978, 0.00763113, 0.01509402, 0.02082364, 0.00945617, 0.00698269, 0.00885287, 0.00768816, 0.01457458, 0.01930907, 0.00920386, 0.00690759, 0.0089641, 0.00772336, 0.01467031, 0.01870163, 0.00909773, 0.00665191, 0.0093497, 0.00788306, 0.01511428, 0.02005862, 0.00990391, 0.0068124, 0.01028625, 0.00804934, 0.01465173, 0.02109554, 0.0102178, 0.00702047, 0.01101684, 0.00864661, 0.01538008, 0.02202648, 0.01070798, 0.00708955, 0.01069662, 0.00821629, 0.01490921, 0.02048416, 0.010592, 0.007385, 0.01065456, 0.00804888, 0.01412354, 0.01993916, 0.01041766, 0.00717178, 0.01042634, 0.00810162, 0.01441306, 0.02038476, 0.01028648, 0.00722363, 0.01065351, 0.00825137, 0.01561235, 0.02193988, 0.01015296, 0.0072632, 0.01137285, 0.0082879, 0.0161716, 0.02420069, 0.01007412, 0.00719928, 0.01200821, 0.00851495, 0.01693072, 0.02526007, 0.00995501, 0.00702156, 0.01089792, 0.00798089, 0.0151513, 0.02296713, 0.00963525, 0.00632525, 0.01062778, 0.00815811, 0.01474839, 0.02260582, 0.00951927, 0.00659159, 0.01123642, 0.00813403, 0.01513535, 0.02321262, 0.00948177, 0.00688794, 0.01124589, 0.00839019, 0.01657646, 0.02383131, 0.00897878, 0.0068276, 0.0108387, 0.00825876, 0.01768376, 0.02380991, 0.00901238, 0.00658028, 0.01069694, 0.00844825, 0.01703937, 0.02492704, 0.00944954, 0.00644897, 0.01069215, 0.00783371, 0.01563043, 0.02525737, 0.00943468, 0.00671041, 0.01130395, 0.00800159, 0.01593908, 0.02557433, 0.00960918, 0.00722488, 0.01360238, 0.00843721, 0.01760012, 0.02667857, 0.00980505, 0.00704329, 0.01509723, 0.00910668, 0.0200289, 0.02813349, 0.01059391, 0.0067178, 0.01553969, 0.00911039, 0.02177381, 0.02831863, 0.011039, 0.00703597, 0.01636061, 0.00957307, 0.02381385, 0.02966071, 0.0116168, 0.00759934, 0.01688387, 0.01019737, 0.02467891, 0.03035142, 0.01172822, 0.00749142, 0.0157611, 0.01052778, 0.02467521, 0.02872187, 0.01177066, 0.00757639, 0.01475387, 0.01093113, 0.02331483, 0.02507768, 0.01093453, 0.00704102, 0.01470504, 0.0088189, 0.02260816, 0.02365154, 0.0110469, 0.00712206, 0.01447807, 0.0086911, 0.02260459, 0.02334582, 0.01094686, 0.00675929, 0.01432101, 0.00837994, 0.02100823, 0.02275536, 0.01095687, 0.00645477, 0.01375489, 0.00837738, 0.02157202, 0.02452612, 0.01199232, 0.00671703, 0.01373065, 0.00812161, 0.02128064, 0.0244122, 0.01180583, 0.00684779, 0.01408467, 0.00839958, 0.01974872, 0.02170015, 0.01033727, 0.00676344, 0.01156875, 0.00815205, 0.01888669, 0.02236402, 0.01086453, 0.00687758, 0.01118776, 0.00900665, 0.0199613, 0.02482305, 0.01151716, 0.00681303, 0.01071863, 0.0094451, 0.02011972, 0.02442143, 0.01069803, 0.00637571, 0.01073402, 0.0093795, 0.0187816, 0.02449448, 0.01039733, 0.00598427, 0.01073893, 0.00902306, 0.01753576, 0.02493409, 0.00967047, 0.00603648, 0.01093182, 0.0089484, 0.01698201, 0.02485702, 0.00981321, 0.00641655, 0.01142549, 0.0093151, 0.01724847, 0.02567782, 0.01033888, 0.00671557, 0.01191543, 0.00924745, 0.01815289, 0.02584074, 0.01033119, 0.00721327, 0.0120963, 0.0096777, 0.02004809, 0.0257537, 0.01061691, 0.00743502, 0.01245596, 0.00988325, 0.02019647, 0.02520319, 0.01030672, 0.00725995, 0.0125749, 0.00993442, 0.01972998, 0.02468548, 0.01077454, 0.00765712, 0.01332645, 0.00996958, 0.02014451, 0.02494109, 0.01107841, 0.00806153, 0.01367151, 0.01033837, 0.02051751, 0.02461994, 0.01137786, 0.00842348, 0.01362177, 0.01090315, 0.02139165, 0.02452801, 0.01137727, 0.00849568, 0.01292355, 0.01124355, 0.02214794, 0.02569592, 0.01181753, 0.00905721, 0.01306655, 0.01239097, 0.02232617, 0.02636119, 0.01232654, 0.00896475, 0.01274648, 0.01259669, 0.02168464, 0.02670829, 0.01324399, 0.00931556, 0.01194163, 0.01224683, 0.02060339, 0.02686127, 0.01390026, 0.00982739, 0.01228697, 0.01282025, 0.02061347, 0.02650959, 0.01348453, 0.00958626, 0.01228743, 0.01253792, 0.02115603, 0.02713656, 0.01392669, 0.00974777, 0.0125295, 0.01289704, 0.02201924, 0.02821624, 0.01415816, 0.01025144, 0.01341233, 0.01402288, 0.02258701, 0.02990362, 0.01502575, 0.01121081, 0.01421592, 0.01431877, 0.02191058, 0.03020819, 0.01594383, 0.01147147, 0.01436593, 0.01415355, 0.02262963, 0.02903115, 0.01678955, 0.01164096, 0.01339314, 0.01412957, 0.02381971, 0.02915249, 0.01657529, 0.0115106, 0.01354995, 0.01440488, 0.02451733, 0.0296966, 0.01691537, 0.01200475, 0.01453176, 0.01453427, 0.02446872, 0.03138447, 0.01737382, 0.01213275, 0.01487272, 0.01473559, 0.02382594, 0.03277811, 0.01707164, 0.01169037, 0.01456188, 0.01469118, 0.02203158, 0.03275499, 0.01704212, 0.01268615, 0.01522568, 0.01578113, 0.02202162, 0.03273353, 0.01790968, 0.01400999, 0.01556294, 0.01664869, 0.02192469, 0.03380126, 0.01791784, 0.01455318, 0.01594346, 0.01687776, 0.02041116, 0.03263541, 0.01731597, 0.01458954, 0.01573786, 0.01684975, 0.02077653, 0.03224448, 0.01739331, 0.01445149, 0.01423785, 0.01655509, 0.02014367, 0.0320652, 0.01672902, 0.01421657, 0.01414967, 0.01586499, 0.02059705, 0.03180012, 0.01641356, 0.01362808, 0.01373989, 0.01578577, 0.02137868, 0.03106923, 0.0156861, 0.01284494, 0.01254174, 0.01549765, 0.02144371, 0.03045263, 0.01524814, 0.01226389, 0.0125513, 0.01544017, 0.0217916, 0.03081829, 0.01530354, 0.01233555, 0.01221173, 0.01458474, 0.02038092, 0.02956162, 0.01506631, 0.01243684, 0.01255193, 0.01460749, 0.02103021, 0.03031179, 0.01547089, 0.01293997, 0.01335203, 0.01492651, 0.02115232, 0.03094779, 0.0147837, 0.01304473, 0.01424568, 0.01520009, 0.02010657, 0.03061562, 0.01443712, 0.01335895, 0.01556376, 0.01552304, 0.01964674, 0.03087468, 0.01473559, 0.01264721, 0.01527043, 0.01514736, 0.01935725, 0.03119911, 0.01530153, 0.01279224, 0.01557764, 0.01529095, 0.01966495, 0.03203797, 0.01669205, 0.01341505, 0.01524178, 0.01569786, 0.01994157, 0.03224561, 0.01694176, 0.01408552, 0.01503771, 0.01572493, 0.0234487, 0.03201022, 0.01600704, 0.01373756, 0.01484091, 0.01455698, 0.02338009, 0.03138441, 0.01588986, 0.01380074, 0.01454258, 0.01464833, 0.02408368, 0.03082711, 0.01464832, 0.01390631, 0.01491047, 0.01531286, 0.02323157, 0.03289478, 0.01561417, 0.01454886, 0.01693857, 0.01748324, 0.02678031, 0.03666888, 0.01706911, 0.01398539, 0.01726968, 0.01542177, 0.02477903, 0.03590804, 0.01651476, 0.01374631, 0.01616786, 0.01460407, 0.0244128, 0.03556379, 0.01595491, 0.01283206, 0.01531422, 0.01360272, 0.02482406, 0.03485999, 0.01632062, 0.01278808, 0.01583855, 0.01212374, 0.02509661, 0.03426741, 0.01699057, 0.01364633, 0.01747142, 0.01296518, 0.02593406, 0.03570433, 0.01849317, 0.01427427, 0.01831857, 0.01221943, 0.02359577, 0.03588226, 0.02004479, 0.01426546, 0.01790096, 0.01258217, 0.02343453, 0.03615135, 0.02023356, 0.0138409, 0.01712207, 0.01178623, 0.02297964, 0.0358258, 0.02047616, 0.01397912, 0.01644201, 0.01142335, 0.02223153, 0.03470905, 0.01970148, 0.01366061, 0.0170506, 0.01124104, 0.02433203, 0.03433091, 0.0188287, 0.01356566, 0.01715718, 0.01111879, 0.02590024, 0.03604875, 0.01983006, 0.01362444, 0.01689765, 0.01090403, 0.02613487, 0.03632951, 0.01902248, 0.01244884, 0.01591642, 0.01040355, 0.02415507, 0.03685977, 0.01949332, 0.01191257, 0.01593018, 0.01034872, 0.02360099, 0.03731139, 0.02031023, 0.01213405, 0.01509735, 0.01053545, 0.02350858, 0.03868064, 0.0206297, 0.0114409, 0.0139223, 0.010326, 0.02635917, 0.03736813, 0.01913322, 0.01050094, 0.01422499, 0.01081106, 0.02607711, 0.03778453, 0.02124756, 0.01212085, 0.01488627, 0.01163047, 0.0243882, 0.03795394, 0.021958, 0.01295722, 0.01536772, 0.01166233, 0.02381261, 0.03512992, 0.02000303, 0.01254937, 0.01488024, 0.01123058, 0.02292001, 0.03498286, 0.02064064, 0.0124107, 0.01430816, 0.01103149, 0.0231712, 0.03374382, 0.02135021, 0.01210714, 0.01368468, 0.01100449, 0.02303675, 0.03484362, 0.02296695, 0.01234507, 0.01387675, 0.01118258, 0.02445254, 0.03642786, 0.02519753, 0.01268339, 0.01496082, 0.01110332, 0.02416333, 0.03681167, 0.02522356, 0.01260015, 0.0157491, 0.01076962, 0.02504412, 0.03867724, 0.02457625, 0.012597, 0.01587749, 0.01155619, 0.02609844, 0.04121553, 0.02347534, 0.01315349, 0.01609683, 0.01226775, 0.02603727, 0.04254163, 0.02256523, 0.01313623, 0.01560747, 0.01222312, 0.02339263, 0.04144666, 0.02100699, 0.01249627, 0.01516076, 0.01189253, 0.02045205, 0.04126415, 0.01973579, 0.01225874, 0.01472183, 0.01173349, 0.01898985, 0.04102581, 0.0189955, 0.01242879, 0.01463522, 0.01165374, 0.01955568, 0.04170252, 0.01760175, 0.01205052, 0.01387708, 0.01172612, 0.02051696, 0.04280955, 0.01810893, 0.01209198, 0.01341386, 0.01178101, 0.02152865, 0.04427338, 0.01803694, 0.01154781, 0.01310881, 0.01197418, 0.02370561, 0.04233275, 0.01701299, 0.01101747, 0.01321255, 0.0115794, 0.02352819, 0.04021407, 0.01646042, 0.01065361, 0.0136409, 0.0115199, 0.02374609, 0.04049227, 0.01630345, 0.01039223, 0.013554, 0.0112085, 0.02270034, 0.04196877, 0.01629381, 0.01057494, 0.0137103, 0.01114658, 0.02170275, 0.04276694, 0.01644056, 0.01041035, 0.0135848, 0.01153427, 0.02271956, 0.0445804, 0.01688509, 0.01042656, 0.01314043, 0.01136459, 0.02171276, 0.04287867, 0.01536778, 0.00985821, 0.01254605, 0.01115663, 0.01953433, 0.04385646, 0.01522384, 0.00978606, 0.01260249, 0.01132896, 0.01932577, 0.04356348, 0.01521476, 0.0094803, 0.01260127, 0.01118175, 0.02055843, 0.04266416, 0.01561916, 0.00957625, 0.01284478, 0.01115414, 0.02063831, 0.04332599, 0.01570136, 0.00962717, 0.01325637, 0.01107832, 0.02039512, 0.04313181, 0.01586515, 0.00915517, 0.01334756, 0.01080651, 0.02043966, 0.04245039, 0.0157044, 0.00871438, 0.01360261, 0.01029197, 0.02123481, 0.04155539, 0.01562879, 0.00830126, 0.01358792, 0.01016201, 0.02303779, 0.04229791, 0.01537881, 0.0081637, 0.01380116, 0.01031312, 0.02408525, 0.04277318, 0.01583469, 0.00816179, 0.01392826, 0.01026373, 0.02481336, 0.04323728, 0.01576237, 0.00789611, 0.012918, 0.01046955, 0.02556746, 0.04379364, 0.01591728, 0.00757146, 0.01257214, 0.01081267, 0.02430874, 0.04250229, 0.01599322, 0.00772835, 0.01201244, 0.01040298, 0.02379991, 0.04193159, 0.01480966, 0.00683639, 0.01129886, 0.0098398, 0.02310305, 0.04206163, 0.01393298, 0.00677364, 0.01140039, 0.01002071, 0.02320746, 0.04261339, 0.01410912, 0.00677183, 0.01192226, 0.01050048, 0.02361766, 0.04327898, 0.0148629, 0.00664116, 0.01232355, 0.01056313, 0.02328314, 0.04310484, 0.01471994, 0.00660667, 0.01220069, 0.01081705, 0.02363822, 0.04433631, 0.01441015, 0.00669958, 0.01223193, 0.01068321, 0.0231065, 0.04507978, 0.01358611, 0.00635251, 0.01162226, 0.00965496, 0.02045263, 0.04259595, 0.01212729, 0.00593485, 0.01107272, 0.00909722, 0.01955064, 0.04237725, 0.01182742, 0.00573993, 0.01150187, 0.00889795, 0.01894072, 0.04362844, 0.01268018, 0.00603826, 0.01176894, 0.00879529, 0.01988246, 0.04290165, 0.01273742, 0.00605261, 0.0122536, 0.00902482, 0.01962762, 0.04116333, 0.01366732, 0.00593464, 0.01206477, 0.00895927, 0.02126284, 0.04173745, 0.01445009, 0.00580587, 0.01132931, 0.00896224, 0.02058391, 0.03530176, 0.01194203, 0.00535771, 0.01165492, 0.0090228, 0.0199417, 0.03244272, 0.01073071, 0.0052274, 0.01080608, 0.00798539, 0.01899817, 0.03366792, 0.01198865, 0.00519307, 0.01189037, 0.00776408, 0.01933507, 0.03246151, 0.01271482, 0.00493833, 0.01102872, 0.00762733, 0.01932714, 0.03287707, 0.01200825, 0.00501677, 0.01081125, 0.00722239, 0.01969307, 0.03249773, 0.01189804, 0.0049299, 0.01082531, 0.00719324, 0.02295695, 0.03622324, 0.01252006, 0.00485225, 0.01017002, 0.00657417, 0.02158795, 0.03601658, 0.01279625, 0.0047273, 0.01106766, 0.0069151, 0.02543897, 0.04003382, 0.01506096, 0.00503132, 0.01179014, 0.00766855, 0.02845335, 0.03807267, 0.01497528, 0.00434984, 0.01192583, 0.00815791, 0.03086649, 0.03600384, 0.01483359, 0.00414475, 0.01231412, 0.00842017, 0.03275478, 0.03624752, 0.01493246, 0.00463503, 0.01333774, 0.00993935, 0.03628203, 0.03907708, 0.0159167, 0.00522229, 0.01387813, 0.01057665, 0.03938476, 0.03851114, 0.01648869, 0.00546744, 0.01454618, 0.01094952, 0.04241841, 0.03886862, 0.01694107, 0.00549337, 0.01463495, 0.0105571, 0.04031254, 0.03822668, 0.01568588, 0.00507478, 0.01358626, 0.00987691, 0.03872874, 0.03718356, 0.015975, 0.00477627, 0.01270488, 0.00978203, 0.04062342, 0.03757962, 0.01656632, 0.00514342, 0.0130523, 0.01042961, 0.03971404, 0.03871178, 0.01839006, 0.00579461, 0.01435953, 0.01180194, 0.04279334, 0.04129769, 0.01991496, 0.00639705, 0.01476447, 0.01288135, 0.04575661, 0.04272448, 0.01838388, 0.00679541, 0.01441318, 0.01270462, 0.0411086, 0.04276805, 0.01873741, 0.00697082, 0.01377921, 0.01293102, 0.04101103, 0.04319265, 0.01987972, 0.00708023, 0.0137148, 0.0134277, 0.04087483, 0.04219529, 0.01995937, 0.00694264, 0.01383799, 0.01360606, 0.03741896, 0.04078757, 0.02110441, 0.00689043, 0.01511042, 0.01337033, 0.03915191, 0.03984138, 0.02053284, 0.0071058, 0.0157561, 0.01377942, 0.03895973, 0.04064525, 0.01959274, 0.00757362, 0.0152106, 0.01215301, 0.03054242, 0.0405234, 0.02397946, 0.00879563, 0.0161811, 0.01211651, 0.03024751, 0.03633965, 0.01759637, 0.00654981, 0.0146279, 0.01147874, 0.02796973, 0.03644783, 0.01834085, 0.00729441, 0.01580567, 0.0113964, 0.02512908, 0.03313674, 0.01611532, 0.00683195, 0.01356096, 0.01048768, 0.02012078, 0.0320341, 0.0159227, 0.00718122, 0.01331788, 0.01002955, 0.01969138, 0.03315482, 0.01546854, 0.00695732, 0.01291786, 0.00894351, 0.01737524, 0.03205834, 0.01487634, 0.00705965, 0.01327653, 0.00872176, 0.01654957, 0.03233027, 0.01431757, 0.00651475, 0.0125919, 0.00877769, 0.01682971, 0.03508024, 0.01465392, 0.00683865, 0.01254064, 0.0090378, 0.0175908, 0.03510461, 0.01395606, 0.00678065, 0.01228809, 0.00932317, 0.01866758, 0.03550377, 0.01397428, 0.00656351, 0.01232755, 0.00962091, 0.01932047, 0.03482696, 0.01381938, 0.00697386, 0.01229682, 0.00987528, 0.019283, 0.03455435, 0.01387325, 0.00718741, 0.01207108, 0.01006463, 0.01924789, 0.03478862, 0.01401869, 0.00752348, 0.01161424, 0.0099742, 0.0195113, 0.03543906, 0.01430233, 0.00794192, 0.01169035, 0.00994044, 0.02032251, 0.03632627, 0.01447802, 0.00811503, 0.01143576, 0.00974335, 0.02137016, 0.03758027, 0.01477494, 0.00799606, 0.01156211, 0.01040774, 0.02270162, 0.03895502, 0.01544601, 0.00827677, 0.01194807, 0.01112183, 0.02380259, 0.03972586, 0.0169329, 0.00869684, 0.01276923, 0.01123744, 0.02383361, 0.03935274, 0.01680339, 0.0090965, 0.01295712, 0.011519, 0.02304143, 0.03924245, 0.01712451, 0.00927636, 0.01307549, 0.01174148, 0.02431407, 0.04000992, 0.01703425, 0.00939466, 0.01316554, 0.0121537, 0.02439031, 0.03989767, 0.01635012, 0.00889199, 0.01243013, 0.01226457, 0.02441339, 0.03855585, 0.01650897, 0.00866848, 0.0122098, 0.01178904, 0.02565604, 0.03972163, 0.01678841, 0.00881943, 0.01248962, 0.01145529, 0.02546784, 0.03963403, 0.01736533, 0.0089795, 0.01278357, 0.01092269, 0.02384595, 0.03772758, 0.01531234, 0.00805718, 0.01201275, 0.01078116, 0.02325541, 0.03921098, 0.01613888, 0.00865395, 0.01171816, 0.01114848, 0.02291277, 0.03617765, 0.01670582, 0.0087524, 0.01158112, 0.01169024, 0.02565628, 0.03994233, 0.01787718, 0.0093262, 0.0122624, 0.01217643, 0.027133, 0.04025667, 0.01856873, 0.00974313, 0.01301473, 0.01279123, 0.02827511, 0.04079441, 0.01921603, 0.00969503, 0.01340875, 0.01290097, 0.02779091, 0.04132412, 0.01992805, 0.00996983, 0.01437913, 0.01360989, 0.02895181, 0.04288053, 0.02064797, 0.00996624, 0.01525751, 0.01363971, 0.02880342, 0.04257583, 0.02144351, 0.01000132, 0.01707937, 0.01458117, 0.03004093, 0.04427954, 0.02157594, 0.0100368, 0.01733377, 0.01533022, 0.03165379, 0.04503464, 0.02276003, 0.01058258, 0.01791887, 0.01654249, 0.03275715, 0.04655492, 0.02299204, 0.0113627, 0.01817718, 0.01688586, 0.03227226, 0.0448998, 0.02202244, 0.01116426, 0.01802257, 0.01701324, 0.03122875, 0.04412723, 0.02231826, 0.01112638, 0.01822226, 0.01731313, 0.03075303, 0.04457107, 0.02203279, 0.01133956, 0.01899308, 0.01809149, 0.03250818, 0.04466719, 0.0223143, 0.0114252, 0.01960539, 0.01792065, 0.03716452, 0.04700259, 0.02336768, 0.01186417, 0.02080617, 0.01794346, 0.04097144, 0.04721515, 0.02552397, 0.01212421, 0.02117686, 0.01753156, 0.04152933, 0.04901804, 0.02574521, 0.01247366, 0.0214872, 0.01674151, 0.04098334, 0.04818899, 0.02525333, 0.01243726, 0.02153276, 0.01721523, 0.03989573, 0.0479672, 0.02498939, 0.01247574, 0.02139691, 0.01734369, 0.03987579, 0.04940572, 0.02517912, 0.01269281, 0.02236508, 0.0183311, 0.04034267, 0.04999962, 0.02484143, 0.01254273, 0.02308512, 0.01922651, 0.03991438, 0.05112255, 0.02595138, 0.0128932, 0.02365172, 0.0196426, 0.0394013, 0.05056854, 0.02602942, 0.01286423, 0.02420271, 0.01959236, 0.03943443, 0.05075579, 0.02614331, 0.01305892, 0.02457008, 0.01983775, 0.0390158, 0.05130178, 0.02575799, 0.01288109, 0.02458142, 0.02006452, 0.04023741, 0.05334158, 0.02608767, 0.01312616, 0.02502174, 0.01935586, 0.03950009, 0.05479192, 0.02653178, 0.01321581, 0.02476933, 0.01930177, 0.03924372, 0.05503029, 0.02634229, 0.01391791, 0.02560003, 0.01972708, 0.03759778, 0.0534541, 0.026683, 0.01471602, 0.02600067, 0.02039032, 0.03723521, 0.05358228, 0.02681881, 0.0151345, 0.02737327, 0.02134042, 0.03732415, 0.05335474, 0.02668214, 0.01542921, 0.02886652, 0.02257117, 0.03941672, 0.05607154, 0.02747048, 0.01577662, 0.02987589, 0.02283786, 0.04159458, 0.05775548, 0.02805394, 0.01674105, 0.03087615, 0.02324105, 0.04225082, 0.05789428, 0.02846757, 0.0173982, 0.03084821, 0.02288169, 0.04199886, 0.05795784, 0.02857715, 0.01720542, 0.03102307, 0.02210528, 0.04038667, 0.05383521, 0.02905625, 0.01778031, 0.0306693, 0.02290209, 0.04115052, 0.05519665, 0.0307063, 0.0191088, 0.0311211, 0.02368176, 0.0434014, 0.05632924, 0.03136273, 0.02017466, 0.03147441, 0.02365465, 0.04380439, 0.05679801, 0.03025668, 0.01887118, 0.03124594, 0.02337188, 0.04340774, 0.05571972, 0.02885628, 0.0192371, 0.03287159, 0.02476368, 0.04076452, 0.05605743, 0.03036729, 0.01935906, 0.03191395, 0.02427823, 0.03975441, 0.0557416, 0.03093639, 0.02007002, 0.0314627, 0.02451271, 0.03922822, 0.05484118, 0.02886494, 0.01868501, 0.03037325, 0.02356798, 0.03796377, 0.05385682, 0.02802448, 0.01846168, 0.02977896, 0.02268917, 0.03742753, 0.05598746, 0.02667421, 0.01709724, 0.02827679, 0.0228547, 0.03627099, 0.05697066, 0.02704777, 0.01742435, 0.02758177, 0.02206046, 0.03463489, 0.0578183, 0.03013513, 0.01873535, 0.03007803, 0.02302845, 0.03688554, 0.05749106, 0.02993184, 0.01852263, 0.03091369, 0.02328809, 0.03623657, 0.06025186, 0.03016196, 0.01855758, 0.03193955, 0.0245741, 0.03760009, 0.06392299, 0.02984934, 0.01880494, 0.03147175, 0.0249293, 0.03860922, 0.06320687, 0.03028245, 0.01813723, 0.03453837, 0.02607441, 0.0427243, 0.06441391, 0.03197164, 0.01971643, 0.03605536, 0.02612236, 0.04281203, 0.06372259, 0.03287081, 0.02028442, 0.03589726, 0.02580023, 0.04315664, 0.06045859, 0.03104145, 0.01954884, 0.03605458, 0.02455903, 0.04074875, 0.0594114, 0.03033927, 0.01883112, 0.03303636, 0.02228245, 0.03786134, 0.06072725, 0.03009157, 0.01872752, 0.03237554, 0.0219224, 0.03692821, 0.05848621, 0.02886403, 0.01805713, 0.03332381, 0.02182244, 0.03644452, 0.05843481, 0.02968775, 0.01774457, 0.03462115, 0.02206907, 0.03700606, 0.06030001, 0.0302531, 0.01790632, 0.03657488, 0.02229259, 0.03691883, 0.06196797, 0.02876482, 0.01694556, 0.03420989, 0.02243764, 0.03561945, 0.06139966, 0.02913157, 0.01665053, 0.03499382, 0.02434992, 0.03774875, 0.06221378, 0.02912229, 0.01654557, 0.03501601, 0.02592883, 0.04008449, 0.05913611, 0.02534498, 0.01339521, 0.03376885, 0.02726302, 0.04542864, 0.0564549, 0.02810679, 0.01337514, 0.03498821, 0.02702344, 0.04331386, 0.05445537, 0.02901756, 0.01338135, 0.03196722, 0.02573853, 0.04151074, 0.05219247, 0.02794223, 0.01318868, 0.03480485, 0.02682948, 0.04262691, 0.05748795, 0.03060443, 0.01355287, 0.0375782, 0.02684172, 0.04548473, 0.05974635, 0.03080887, 0.01296067, 0.0388313, 0.02740197, 0.04513455, 0.06074303, 0.03158128, 0.01254487, 0.03867395, 0.02754538, 0.04757122, 0.05980172, 0.03273996, 0.01303836, 0.03825391, 0.02645828, 0.0483816, 0.05648312, 0.03255312, 0.01321934, 0.03636155, 0.02470703, 0.04623279, 0.05404777, 0.03033972, 0.0134815, 0.03427039, 0.0243309, 0.04212925, 0.05748922, 0.03303032, 0.01508321, 0.03381173, 0.02438929, 0.04075889, 0.05580425, 0.03225397, 0.01584695, 0.03335219, 0.02560618, 0.0399932, 0.05524035, 0.03230716, 0.01611136, 0.03355432, 0.02763098, 0.04056504, 0.05361776, 0.03448266, 0.01751857, 0.03496691, 0.02683961, 0.04095271, 0.0514909, 0.03349864, 0.01680238, 0.03589343, 0.02773638, 0.042656, 0.05212205, 0.03249911, 0.01726191, 0.03767657, 0.02944304, 0.04191639, 0.05359699, 0.03054828, 0.01697177, 0.03570743, 0.02998748, 0.04237484, 0.05362693, 0.03184011, 0.01719867, 0.0348416, 0.02955922, 0.04195949, 0.05429539, 0.0304214, 0.01672672, 0.03304498, 0.02933378, 0.04033136, 0.05155945, 0.03124634, 0.01656558, 0.03349045, 0.02846047, 0.03983778, 0.04890675, 0.03216989, 0.016248, 0.03321214, 0.03003991, 0.04045445, 0.04922676, 0.0346332, 0.01726946, 0.03409488, 0.03122138, 0.03877612, 0.04799882, 0.03533279, 0.01715561, 0.03184674, 0.0299971, 0.03608993, 0.04448231, 0.03475236, 0.01779454, 0.0321468, 0.02910084, 0.03596841, 0.04522329, 0.03316278, 0.01821042, 0.03041203, 0.0274372, 0.03338198, 0.04266658, 0.030067, 0.01503506, 0.02985912, 0.02487681, 0.03197797, 0.03681256, 0.02857077, 0.0146392, 0.02729342, 0.02358259, 0.03396367, 0.03631257, 0.02801808, 0.01410513, 0.02735862, 0.02317278, 0.03528714, 0.0345703, 0.02729298, 0.01347967, 0.02523621, 0.01982595, 0.03387012, 0.0318528, 0.02522236, 0.01367216, 0.02620354, 0.01940636, 0.03414014, 0.03328259, 0.02541864, 0.01356312, 0.02484503, 0.01952175, 0.03816015, 0.03250933, 0.0250644, 0.01620198, 0.02724023, 0.01897426, 0.03673933, 0.0331021, 0.02878785, 0.02065677, 0.03175258, 0.01958795, 0.04037324, 0.02892175, 0.02392298, 0.01678126, 0.02655111, 0.01923627, 0.03825127, 0.03047923, 0.02585665, 0.01788631, 0.03169164, 0.02162185, 0.03959162, 0.03222648, 0.02487169, 0.01652856, 0.0288699, 0.01962227, 0.0376737, 0.02895291, 0.02421556, 0.01506113, 0.02819827, 0.0186705, 0.03968427, 0.03067663, 0.02526126, 0.01577513, 0.02833401, 0.01877205, 0.04097844, 0.03150839, 0.02693029, 0.01709971, 0.02863074, 0.01787817, 0.0417954, 0.02996766, 0.02508822, 0.017037, 0.02797112, 0.01794838, 0.04236148, 0.03144469, 0.02600788, 0.01722293, 0.0283924, 0.0178507, 0.04163728, 0.03327024, 0.02486431, 0.01657343, 0.02671439, 0.01725354, 0.03834945, 0.03519902, 0.02278906, 0.01605486, 0.02984609, 0.02001585, 0.04313794, 0.03855424, 0.02507895, 0.01725574, 0.03222426, 0.02072896, 0.04584773, 0.04105803, 0.02696586, 0.01766504, 0.03224564, 0.01948217, 0.04758199, 0.04099118, 0.02723941, 0.01725682, 0.03015716, 0.01848034, 0.04845313, 0.04019876, 0.02769733, 0.0164773, 0.03020865, 0.01907452, 0.04827101, 0.04141596, 0.02760807, 0.01734086, 0.03134126, 0.02035534, 0.05052931, 0.0389748, 0.02544408, 0.01592832, 0.03153723, 0.0193116, 0.05097282, 0.0399815, 0.02630638, 0.01652831, 0.03077804, 0.0182986, 0.05227379, 0.04100332, 0.02689862, 0.01632943, 0.03088974, 0.01589933, 0.04998705, 0.04008706, 0.02756378, 0.01631063, 0.03007103, 0.0141882, 0.04637485, 0.03857184, 0.02599059, 0.01495832, 0.02913286, 0.01419011, 0.04830045, 0.03742535, 0.02524607, 0.01412506, 0.02933937, 0.01333878, 0.04868134, 0.03279893, 0.0244611, 0.01408901, 0.02874429, 0.0127257, 0.04886587, 0.03256974, 0.02472221, 0.01354859, 0.02760961, 0.01168429, 0.04522755, 0.03186592, 0.02345436, 0.01291555, 0.02624127, 0.01216742, 0.04309496, 0.03257201, 0.02344476, 0.01300271, 0.02503083, 0.01285004, 0.04448476, 0.03440321, 0.02492233, 0.01432625, 0.0272622, 0.01537972, 0.0509057, 0.03994813, 0.02607653, 0.01523864, 0.02805967, 0.01667039, 0.05384794, 0.04154474, 0.02556288, 0.01451931, 0.02533522, 0.0157131, 0.04989903, 0.04081449, 0.0259602, 0.01448933, 0.0260884, 0.01565564, 0.05312469, 0.03590062, 0.02552932, 0.01361616, 0.0246013, 0.01599966, 0.05850412, 0.03832599, 0.02618518, 0.01437341, 0.02409163, 0.01442572, 0.05545823, 0.03324096, 0.02507792, 0.0137042, 0.02302211, 0.01201642, 0.05055139, 0.0320993, 0.02329219, 0.01220373, 0.02179404, 0.01095338, 0.04734346, 0.03317095, 0.02350652, 0.01354812, 0.02294891, 0.01325221, 0.04854381, 0.03972319, 0.02578102, 0.01377528, 0.02364035, 0.01496864, 0.05231476, 0.05087692, 0.02756895, 0.01437359, 0.02479194, 0.01651761, 0.05826369, 0.04573319],
"last": [0.00546999, 0.00417431, 0.00623435, 0.02013378, 0.01289286, 0.02214925, 0.00706328, 0.00640095, 0.00684906, 0.02197323, 0.01803251, 0.02171126, 0.00789154, 0.00914697, 0.00644758, 0.01493447, 0.01592722, 0.01649845, 0.00909697, 0.00601112, 0.00553437, 0.00839793, 0.0120453, 0.01766798, 0.00616562, 0.00560963, 0.00446076, 0.00541676, 0.00728093, 0.01829653, 0.00317269, 0.00478032, 0.00455986, 0.00556814, 0.00961858, 0.01216972, 0.00620183, 0.0065007, 0.006932, 0.00799199, 0.01542368, 0.01873913, 0.00934905, 0.01135058, 0.01134045, 0.01120317, 0.02174766, 0.03267334, 0.01456308, 0.0182133, 0.01106129, 0.00935263, 0.01945196, 0.03680889, 0.01402625, 0.01495657, 0.01150064, 0.00698587, 0.01773724, 0.02985798, 0.01449034, 0.01054763, 0.00913661, 0.00683591, 0.01188129, 0.02225017, 0.00956053, 0.00768465, 0.00683717, 0.00849378, 0.01052556, 0.01862366, 0.00731305, 0.00893711, 0.00970188, 0.01907427, 0.01057358, 0.01735941, 0.00874186, 0.01187761, 0.00969393, 0.02010413, 0.01074486, 0.01544982, 0.0079215, 0.01073717, 0.00917232, 0.02215744, 0.01235574, 0.01800543, 0.00542464, 0.00716245, 0.0078759, 0.01626982, 0.01525323, 0.01172494, 0.00485896, 0.00338502, 0.0041868, 0.00550508, 0.01062731, 0.00777431, 0.00499301, 0.00351755, 0.00433077, 0.00483495, 0.00726566, 0.00811896, 0.00384816, 0.00537381, 0.0055349, 0.00608536, 0.00818409, 0.01156024, 0.00362985, 0.00809359, 0.00510944, 0.00837114, 0.00655146, 0.00913263, 0.00377094, 0.00883148, 0.00650638, 0.00766727, 0.0082115, 0.01326928, 0.00769039, 0.01244812, 0.006766, 0.00663728, 0.00763182, 0.02039883, 0.01320591, 0.01353816, 0.00561415, 0.01163357, 0.01752079, 0.02632215, 0.01619656, 0.01082606, 0.00510504, 0.01181388, 0.01325432, 0.01195335, 0.02044518, 0.01528796, 0.00534466, 0.01471394, 0.01697008, 0.01205837, 0.01033337, 0.00890899, 0.00386087, 0.01224132, 0.00923496, 0.01115258, 0.00666719, 0.00763343, 0.00326502, 0.0116516, 0.0100122, 0.01154248, 0.01438899, 0.01299505, 0.00601458, 0.0122679, 0.01282453, 0.01295186, 0.01433532, 0.01500498, 0.00751703, 0.01579756, 0.01121568, 0.0145371, 0.00883598, 0.00648179, 0.00445333, 0.00722422, 0.00547271, 0.01165004, 0.00649674, 0.00536014, 0.0073369, 0.01412828, 0.00712468, 0.0144089, 0.00872557, 0.0089309, 0.00760919, 0.01279039, 0.00824349, 0.01666337, 0.01193715, 0.00826209, 0.00489326, 0.00800797, 0.00601486, 0.00725889, 0.00582505, 0.00676932, 0.0044347, 0.00597142, 0.00610751, 0.00758472, 0.00417332, 0.00537256, 0.00332488, 0.00502072, 0.00527317, 0.00603564, 0.0039549, 0.00321965, 0.00174699, 0.00266427, 0.00400237, 0.00746459, 0.00472997, 0.00327186, 0.0020569, 0.00273484, 0.00352498, 0.00577427, 0.00364756, 0.00289957, 0.0021868, 0.00404845, 0.00568125, 0.0076997, 0.00478271, 0.00374342, 0.00214627, 0.0035799, 0.00404979, 0.0047465, 0.00293419, 0.00273035, 0.00222317, 0.00238357, 0.00402003, 0.00487676, 0.00247089, 0.00236257, 0.00220735, 0.00222643, 0.00445825, 0.00407634, 0.00210935, 0.00145209, 0.00119233, 0.00178059, 0.00303943, 0.00419348, 0.00296926, 0.00138245, 0.00110502, 0.00198344, 0.00218664, 0.00407137, 0.0022398, 0.00101763, 0.00130093, 0.00406064, 0.0018134, 0.01173959, 0.004646, 0.00239547, 0.00274671, 0.00222564, 0.0014806, 0.00570226, 0.0029873, 0.00203452, 0.00187538, 0.00142832, 0.00139116, 0.00347703, 0.00239144, 0.00139571, 0.00122136, 0.00127188, 0.0017034, 0.00967515, 0.00213722, 0.00157894, 0.00123684, 0.00128387, 0.00208433, 0.00413389, 0.00162765, 0.00159332, 0.0016938, 0.00166361, 0.00172986, 0.0032535, 0.00152619, 0.00187185, 0.00136439, 0.00137751, 0.00151451, 0.00217515, 0.00121618, 0.00130711, 0.00117918, 0.00144903, 0.00175351, 0.00281059, 0.00182061, 0.00182685, 0.00160372, 0.00232148, 0.00268932, 0.00246937, 0.00197764, 0.00142247, 0.00156101, 0.00276624, 0.00292271, 0.00408499, 0.00148463, 0.00130618, 0.00170582, 0.00212854, 0.00240683, 0.00682967, 0.00234505, 0.00208818, 0.00220997, 0.00230349, 0.00377573, 0.00592529, 0.00409627, 0.00341108, 0.00241976, 0.0023371, 0.00359681, 0.00524627, 0.0033676, 0.00281093, 0.00215451, 0.00230554, 0.00407904, 0.00716468, 0.00363263, 0.00286228, 0.00213125, 0.00173751, 0.00275168, 0.00398009, 0.00303345, 0.00195504, 0.00207624, 0.00177338, 0.00254407, 0.00219083, 0.00256145, 0.00156456, 0.00152458, 0.00218395, 0.00296767, 0.00273189, 0.00221337, 0.00185725, 0.00146158, 0.00182943, 0.00232142, 0.00216479, 0.00141513, 0.00118437, 0.0011066, 0.00154113, 0.00174774, 0.00173583, 0.00151688, 0.00088865, 0.00067336, 0.00145721, 0.00160824, 0.00178969, 0.00132271, 0.00103785, 0.00085489, 0.00123832, 0.0017835, 0.00195043, 0.00160392, 0.00136293, 0.00122793, 0.0020992, 0.00249288, 0.0037056, 0.00241538, 0.00136697, 0.00127415, 0.00202861, 0.00306329, 0.00322135, 0.00160307, 0.00112687, 0.00082844, 0.00108164, 0.00181679, 0.00081122, 0.000861, 0.00053834, 0.00078849, 0.00084428, 0.00096426, 0.0008162, 0.00098617, 0.00091256, 0.00086937, 0.00109869, 0.0014128, 0.00133019, 0.00122739, 0.00102664, 0.00115971, 0.00138185, 0.00231101, 0.00202772, 0.00212315, 0.00158921, 0.00262057, 0.00121833, 0.00230051, 0.00222907, 0.00211149, 0.00171111, 0.00235816, 0.00138337, 0.0021442, 0.00318499, 0.00233673, 0.00163406, 0.00128033, 0.00121735, 0.0014442, 0.00183236, 0.00268082, 0.00181255, 0.00107592, 0.00092448, 0.00169946, 0.00169705, 0.00193554, 0.00195923, 0.00116436, 0.00152894, 0.0039198, 0.00320626, 0.00317165, 0.00234442, 0.00164142, 0.00177043, 0.00410825, 0.00341361, 0.00325397, 0.00252238, 0.00164615, 0.00176804, 0.00248831, 0.00210674, 0.00165417, 0.00145945, 0.00117536, 0.00149248, 0.00246673, 0.00197299, 0.00202974, 0.00165898, 0.00113098, 0.00171118, 0.00187698, 0.00231776, 0.00206991, 0.00158946, 0.00116641, 0.00164199, 0.00166088, 0.00189574, 0.00191771, 0.00180192, 0.00118075, 0.00169515, 0.00236357, 0.00283227, 0.00247406, 0.00162607, 0.00140233, 0.00139695, 0.00320513, 0.00460136, 0.0024436, 0.00199985, 0.00126734, 0.00106537, 0.00231581, 0.00298106, 0.00160878, 0.00167398, 0.00151104, 0.00140907, 0.00226125, 0.00298358, 0.00129141, 0.00163159, 0.00142241, 0.00176424, 0.00252119, 0.00250146, 0.00113773, 0.00121124, 0.00133278, 0.00163794, 0.00292587, 0.00238776, 0.0013391, 0.00249362, 0.00175745, 0.00203465, 0.00164573, 0.00220818, 0.00136619, 0.00182935, 0.00135673, 0.00166496, 0.00123903, 0.00244629, 0.00147285, 0.00157266, 0.00095774, 0.00086088, 0.0010582, 0.00208494, 0.00181843, 0.00115331, 0.00092014, 0.00074062, 0.00113353, 0.00180363, 0.00243612, 0.00154709, 0.0011587, 0.00112917, 0.00294433, 0.0027094, 0.00299373, 0.00246076, 0.00118203, 0.00146507, 0.00267438, 0.00257523, 0.00248181, 0.00259193, 0.00108921, 0.00143478, 0.00272957, 0.00340668, 0.00443427, 0.00287093, 0.00113029, 0.00207783, 0.00355911, 0.00347262, 0.00282876, 0.00174834, 0.00163148, 0.00195607, 0.00282183, 0.0028253, 0.00234829, 0.00148609, 0.00150165, 0.00251363, 0.00362754, 0.00262852, 0.00228724, 0.00227024, 0.00134368, 0.00182196, 0.00336528, 0.00310542, 0.00275865, 0.0021923, 0.002495, 0.00235312, 0.00635333, 0.00677813, 0.00560448, 0.00392203, 0.00227844, 0.00305028, 0.0063212, 0.00516764, 0.00380981, 0.00326707, 0.00238219, 0.00272975, 0.00582985, 0.0033395, 0.00240555, 0.00287164, 0.00243519, 0.00261278, 0.00831393, 0.00449478, 0.00335811, 0.00237768, 0.00215807, 0.00262411, 0.00422984, 0.00318062, 0.00226958, 0.00236432, 0.00307149, 0.00207149, 0.00662398, 0.00368831, 0.00206634, 0.00163985, 0.00156276, 0.00296805, 0.00596252, 0.00494614, 0.00236171, 0.00255624, 0.00262541, 0.00357138, 0.00567502, 0.00421948, 0.00428003, 0.00125033, 0.0012055, 0.0017364, 0.00268473, 0.00294043, 0.00342807, 0.00100588, 0.00170672, 0.00176093, 0.00353336, 0.00384737, 0.00226065, 0.0021586, 0.0020532, 0.0041924, 0.00253874, 0.00509408, 0.00319132, 0.00272865, 0.00295876, 0.00451567, 0.0021514, 0.00307121, 0.00325743, 0.00160608, 0.00188823, 0.00309111, 0.00203875, 0.00397122, 0.0037064, 0.00186588, 0.00159692, 0.00394581, 0.00291944, 0.00788135, 0.003996, 0.00286854, 0.00212518, 0.00820964, 0.00443499, 0.00760929, 0.00581613, 0.00427977, 0.00274668, 0.00981206, 0.00469518, 0.00330459, 0.00354479, 0.00280069, 0.00265488, 0.00452168, 0.00545045, 0.00554781, 0.00427787, 0.00336057, 0.00291447, 0.00627629, 0.0041724, 0.00948871, 0.0062772, 0.00283888, 0.00257958, 0.00662331, 0.00519635, 0.01032042, 0.00447422, 0.00212824, 0.00239775, 0.00526074, 0.00431945, 0.00741274, 0.00504702, 0.00265207, 0.00227119, 0.00612485, 0.00778508, 0.00751644, 0.00804294, 0.00383963, 0.00332173, 0.00549965, 0.00689729, 0.00581969, 0.00415282, 0.00221096, 0.00423079, 0.01037992, 0.00611541, 0.00702511, 0.00589067, 0.00212066, 0.00448914, 0.00951471, 0.00387951, 0.00761322, 0.00632589, 0.00193449, 0.00306735, 0.00740653, 0.00389819, 0.00649288, 0.00710004, 0.00153337, 0.00153298, 0.00481312, 0.00315859, 0.00548908, 0.00525049, 0.00176489, 0.00154594, 0.00447853, 0.00409306, 0.00665497, 0.00768229, 0.00240381, 0.00205727, 0.00712704, 0.00460028, 0.0069242, 0.00871456, 0.00599439, 0.00524701, 0.01520958, 0.00763409, 0.00362053, 0.00858796, 0.00394336, 0.00389686, 0.00941515, 0.00849202, 0.00708856, 0.00479009, 0.00256862, 0.00359519, 0.00949998, 0.00572191, 0.00669092, 0.00481665, 0.00241625, 0.00288333, 0.00878319, 0.00583668, 0.00598879, 0.00544379, 0.00232993, 0.00275903, 0.00621123, 0.00648267, 0.00705481, 0.00523495, 0.00329665, 0.00281486, 0.00406911, 0.00548156, 0.00567394, 0.00626385, 0.00530503, 0.00267899, 0.00469588, 0.00393544, 0.00383503, 0.00314248, 0.00303959, 0.00271918, 0.0044735, 0.00261111, 0.00541838, 0.00296394, 0.00354964, 0.00360788, 0.00651134, 0.00500609, 0.00698489, 0.00358523, 0.00333619, 0.00265084, 0.00712188, 0.00281527, 0.00591427, 0.002904, 0.00261699, 0.00210779, 0.0040005, 0.00276264, 0.0039477, 0.00276565, 0.00221189, 0.00177426, 0.00273196, 0.00236318, 0.00328928, 0.00283833, 0.00259577, 0.00164689, 0.00259102, 0.00253729, 0.00349475, 0.00287511, 0.00228174, 0.0018187, 0.00331982, 0.00506098, 0.00478772, 0.00278119, 0.00391014, 0.00302637, 0.00455438, 0.00573721, 0.00954404, 0.00401659, 0.00499429, 0.00341863, 0.0051504, 0.0045324, 0.00874005, 0.00456399, 0.00434748, 0.00356263, 0.00591773, 0.00314919, 0.00737142, 0.00401227, 0.0047752, 0.0029994, 0.00428405, 0.00250838, 0.00583101, 0.00327857, 0.00340046, 0.00373414, 0.00464776, 0.00351003, 0.00651699, 0.00517443, 0.00453068, 0.00365398, 0.00728959, 0.00455715, 0.00578052, 0.0045792, 0.00536687, 0.00500809, 0.01062249, 0.00550063, 0.0095443, 0.00635166, 0.00579858, 0.0055542, 0.01095493, 0.0061151, 0.00807593, 0.00646369, 0.0056593, 0.00371454, 0.00987891, 0.00325355, 0.0073605, 0.00454647, 0.00408766, 0.00238759, 0.00448585, 0.00201219, 0.00494535, 0.00412036, 0.00303465, 0.00253173, 0.00521557, 0.0032782, 0.00525597, 0.00619328, 0.00232823, 0.0022832, 0.00519576, 0.00341493, 0.00521388, 0.00328657, 0.00185297, 0.00192772, 0.00859966, 0.00596127, 0.0094083, 0.00318715, 0.00327267, 0.00221611, 0.01025496, 0.00718383, 0.00910741, 0.00351785, 0.00427296, 0.00227005, 0.00787543, 0.00382516, 0.00689938, 0.00424238, 0.0035348, 0.00282934, 0.00767683, 0.00372632, 0.00526822, 0.00312709, 0.00250918, 0.00171166, 0.00389975, 0.00330439, 0.00464198, 0.0033446, 0.00271598, 0.00140517, 0.00344382, 0.00358869, 0.00503446, 0.00404959, 0.00261401, 0.00205461, 0.00412702, 0.00403828, 0.00444338, 0.0030542, 0.00227066, 0.00167864, 0.00342741, 0.00421227, 0.00389859, 0.00312812, 0.00159955, 0.00149392, 0.00342023, 0.0025659, 0.00250195, 0.00262927, 0.0013945, 0.00139364, 0.00200873, 0.002267, 0.00237218, 0.00175146, 0.00112925, 0.00100618, 0.00150327, 0.00158918, 0.00149665, 0.00131122, 0.00111407, 0.00060916, 0.00168348, 0.00168155, 0.00185533, 0.00126948, 0.00063428, 0.00050972, 0.00142566, 0.0008703, 0.00134652, 0.00132196, 0.00085312, 0.00071259, 0.00111601, 0.00086887, 0.00148181, 0.00091802, 0.00074879, 0.00049436, 0.00110847, 0.00062183, 0.0011356, 0.00079303, 0.00070668, 0.00055007, 0.00084062, 0.00059439, 0.00105899, 0.00066881, 0.00055783, 0.00051577, 0.00083132, 0.00083013, 0.00089653, 0.00077128, 0.00069068, 0.0004995, 0.00151786, 0.00128285, 0.00138961, 0.00112408, 0.0012258, 0.00079807, 0.00215727, 0.00163655, 0.00187613, 0.00189769, 0.00170111, 0.00112676, 0.0019078, 0.0017991, 0.00160939, 0.00127081, 0.00067513, 0.00052626, 0.00108432, 0.00104799, 0.00100116, 0.00115824, 0.00048441, 0.00060978, 0.00116437, 0.00089077, 0.00093169, 0.00096878, 0.0005337, 0.00059469, 0.00150238, 0.00130661, 0.00124363, 0.00095169, 0.00059117, 0.00080129, 0.0015067, 0.00101162, 0.00173417, 0.00143273, 0.00065085, 0.00077077, 0.00122137, 0.00087546, 0.00158081, 0.00116044, 0.00049636, 0.00089304, 0.00142774, 0.00109231, 0.00210367, 0.00092318, 0.00046233, 0.00104594, 0.00111127, 0.00100889, 0.00120415, 0.0007358, 0.00037835, 0.00070178, 0.00094294, 0.00109382, 0.00135895, 0.00082704, 0.00080053, 0.00161821, 0.0025281, 0.00166976, 0.00094431, 0.0015804, 0.00107713, 0.00185663, 0.001808, 0.00131872, 0.00129995, 0.00089072, 0.00087896, 0.00216095, 0.00269872, 0.00157565, 0.0014222, 0.00091808, 0.00090164, 0.00154564, 0.00315903, 0.00190661, 0.00156953, 0.00122341, 0.00131699, 0.00186581, 0.00336988, 0.00184969, 0.0038559, 0.00200913, 0.0014151, 0.00125286, 0.00261954, 0.00211059, 0.0034636, 0.00195039, 0.00128466, 0.0012327, 0.00315097, 0.00241324, 0.00293654, 0.0027687, 0.00170427, 0.00107664, 0.00177964, 0.00122425, 0.00241791, 0.00129514, 0.00109575, 0.00122334, 0.00150533, 0.00176664, 0.00219474, 0.00198944, 0.00129117, 0.00096149, 0.00157666, 0.00158917, 0.0016409, 0.00182067, 0.00138831, 0.00090821, 0.00205505, 0.00255531, 0.0026436, 0.00229533, 0.00139116, 0.00119591, 0.00280287, 0.00178206, 0.00342498, 0.002909, 0.00142493, 0.00121235, 0.00296786, 0.00146378, 0.0036692, 0.0021125, 0.00126038, 0.00110811, 0.00204783, 0.00118048, 0.00230906, 0.0016177, 0.00149983, 0.00082473, 0.00203751, 0.00152354, 0.00206178, 0.00237719, 0.00155757, 0.00112181, 0.00267513, 0.00208889, 0.00218345, 0.00212243, 0.00190929, 0.00124669, 0.00226306, 0.00127178, 0.00155398, 0.00140535, 0.00107056, 0.00123752, 0.00212561, 0.00122219, 0.00173213, 0.00204037, 0.0015788, 0.00131773, 0.00227505, 0.00170433, 0.00308773, 0.00398133, 0.00346656, 0.00175248, 0.00200834, 0.00199274, 0.00226751, 0.00617556, 0.00433639, 0.00221248, 0.00353037, 0.0022118, 0.0024392, 0.00294231, 0.00348316, 0.00147381, 0.00266267, 0.00175186, 0.00213902, 0.00169475, 0.00120442, 0.00097455, 0.0019005, 0.00182271, 0.00162929, 0.00164061, 0.00167109, 0.00139217, 0.0024783, 0.00137905, 0.0026731, 0.00185203, 0.0015279, 0.00133447, 0.00268331, 0.00142343, 0.00253073, 0.00254408, 0.00102892, 0.00121452, 0.00285226, 0.00164717, 0.00155372, 0.00226378, 0.00126116, 0.00141472, 0.00244686, 0.00137961, 0.00231917, 0.00378609, 0.00121797, 0.0011401, 0.00227578, 0.00160556, 0.00182974, 0.00375277, 0.00150913, 0.00120634, 0.0026015, 0.00218675, 0.00419532, 0.00405636, 0.00221593, 0.00180418, 0.00364779, 0.00245726, 0.00623281, 0.00410918, 0.00123573, 0.00173109, 0.00582589, 0.00224372, 0.00387248, 0.00246277, 0.00111357, 0.00103005, 0.00390184, 0.00366998, 0.00582109, 0.0039751, 0.00134801, 0.00241145, 0.0039677, 0.00233577, 0.00481476, 0.00290417, 0.00119029, 0.00193521, 0.00324686, 0.00230561, 0.00315435, 0.0025244, 0.00096653, 0.00186815, 0.0027163, 0.00216018, 0.00330021, 0.00314318, 0.00136563, 0.00245474, 0.00378445, 0.00212083, 0.00416302, 0.00318478, 0.00156193, 0.00333227, 0.00509392, 0.00315161, 0.00684021, 0.00501034, 0.00173631, 0.00311389, 0.0035521, 0.00283383, 0.00530504, 0.00431904, 0.00154739, 0.00307481, 0.00444584, 0.00313064, 0.00611378, 0.00529228, 0.00164377, 0.00323855, 0.00514354, 0.00225132, 0.00409574, 0.00480005, 0.00111809, 0.00284546, 0.00590054, 0.00358202, 0.00585513, 0.01042452, 0.001945, 0.00286839, 0.00667794, 0.00425578, 0.00501963, 0.00744894, 0.00216747, 0.00225675, 0.004492, 0.00363282, 0.00319661, 0.00457886, 0.00116661, 0.00193592, 0.0036861, 0.00370111, 0.00331849, 0.0066553, 0.00159295, 0.0022881, 0.00450446, 0.00511859, 0.00484759, 0.0056053, 0.0017874, 0.00182761, 0.00387873, 0.00445984, 0.00361733, 0.00553985, 0.00137292, 0.00147114, 0.00331891, 0.00357647, 0.0027847, 0.00363236, 0.00133388, 0.00223919, 0.00407529, 0.00353331, 0.00276406, 0.0058889, 0.00159492, 0.00275363, 0.00412293, 0.00393617, 0.00264489, 0.00481566, 0.00162354, 0.00197913, 0.00222702, 0.00406962, 0.00261851, 0.00579959, 0.00159556, 0.00230574, 0.00242391, 0.00233555, 0.00233502, 0.00423195, 0.00172533, 0.00299915, 0.0035691, 0.00411916, 0.00300566, 0.00680493, 0.00217321, 0.00268391, 0.00479048, 0.00462972, 0.00331869, 0.0047764, 0.00245802, 0.00287383, 0.00486631, 0.00559798, 0.00305135, 0.00453314, 0.00178021, 0.00271271, 0.00321102, 0.00608957, 0.00208756, 0.00514849, 0.0020741, 0.00240051, 0.00311776, 0.00740472, 0.00376712, 0.00511084, 0.00201581, 0.00179389, 0.00424738, 0.00384086, 0.00273357, 0.00556977, 0.00317124, 0.00212695, 0.00384805, 0.00355511, 0.0025349, 0.00535368, 0.00328164, 0.0024149, 0.00365383, 0.00364356, 0.00296534, 0.00672348, 0.00371388, 0.0029619, 0.00479642, 0.00636064, 0.00369382, 0.00747609, 0.00482133, 0.00276123, 0.00540846, 0.00661339, 0.00259857, 0.00544315, 0.00323304, 0.00197109, 0.00384705, 0.00524777, 0.0028763, 0.00431895, 0.00299373, 0.0025626, 0.00458752, 0.00533787, 0.00262869, 0.0044421, 0.00261596, 0.00274087, 0.00543444, 0.00757851, 0.00260378, 0.00719445, 0.0029486, 0.00345234, 0.00753549, 0.00697589, 0.00411212, 0.00695901, 0.00339434, 0.00256931, 0.00521651, 0.00628014, 0.00379468, 0.00602225, 0.00273145, 0.00263386, 0.00537813, 0.00633727, 0.00391727, 0.00461456, 0.00339827, 0.00302812, 0.00594105, 0.0066614, 0.00434618, 0.00635749, 0.00374344, 0.00380902, 0.00657551, 0.00717765, 0.00553144, 0.00782677, 0.00502419, 0.00444974, 0.00837101, 0.00752969, 0.00629025, 0.00588968, 0.00386016, 0.00277851, 0.00614575, 0.00543329, 0.00430556, 0.00475361, 0.00377841, 0.002928, 0.00562879, 0.00879945, 0.00511408, 0.00586557, 0.00464241, 0.00372783, 0.00745902, 0.01153329, 0.00513389, 0.00486774, 0.00444594, 0.00354081, 0.00513765, 0.00721605, 0.00275778, 0.0034266, 0.00365038, 0.00329194, 0.00571646, 0.00551959, 0.00416167, 0.00515759, 0.00324635, 0.00351674, 0.00768309, 0.00649807, 0.00678734, 0.00937679, 0.00413371, 0.0035525, 0.00689485, 0.005294, 0.00407461, 0.00742157, 0.00291702, 0.0037311, 0.00855393, 0.0045627, 0.0033587, 0.00708276, 0.00330347, 0.00362637, 0.00808582, 0.00473142, 0.00367691, 0.00568971, 0.00241726, 0.00291789, 0.00644272, 0.00403328, 0.00418785, 0.00750304, 0.00339791, 0.00439684, 0.00866377, 0.00505834, 0.00568692, 0.01335639, 0.00378362, 0.00410524, 0.00639373, 0.00634784, 0.00505905, 0.01121064, 0.00397362, 0.00511128, 0.0075341, 0.00625839, 0.00816241, 0.0099447, 0.0048359, 0.00577113, 0.01023311, 0.00615246, 0.00697796, 0.01275737, 0.00789111, 0.0070867, 0.01234547, 0.01003001, 0.00835348, 0.01540086, 0.00904854, 0.0053083, 0.00830307, 0.00679598, 0.00578308, 0.01128351, 0.00829443, 0.00380273, 0.00705309, 0.0068618, 0.00588467, 0.00666621, 0.00641865, 0.00638745, 0.0098888, 0.0075525, 0.01059514, 0.01040978, 0.00685236, 0.00642673, 0.00833143, 0.0072438, 0.00638148, 0.02139166, 0.0053523, 0.00515511, 0.00812721, 0.00777416, 0.00723426, 0.0149142, 0.00324713, 0.00313066, 0.00824674, 0.0069037, 0.00862304, 0.01640857, 0.0029202, 0.00324958, 0.00667709, 0.00483472, 0.00468687, 0.00983259, 0.00257611, 0.00135678, 0.00415706, 0.00334402, 0.00384804, 0.00548587, 0.00267911, 0.00329308, 0.00744408, 0.00494203, 0.00460238, 0.00919541, 0.00258166, 0.00329383, 0.00817046, 0.00312806, 0.00369142, 0.00629571, 0.00192062, 0.0022515, 0.00801348, 0.00291705, 0.00154646, 0.00663435, 0.00307199, 0.00192139, 0.0064856, 0.00311925, 0.00253066, 0.00655588, 0.00455092, 0.00254351, 0.00768379, 0.00349177, 0.00323658, 0.01074803, 0.00495238, 0.00295003, 0.00789074, 0.00314321, 0.00287139, 0.00756863, 0.00743115, 0.00362107, 0.01126703, 0.00323324, 0.00505772, 0.00791705, 0.00685078, 0.00303299, 0.00701693, 0.00162737, 0.0030656, 0.00613875, 0.00511345, 0.00294595, 0.00652397, 0.00278062, 0.00350998, 0.00842827, 0.00531686, 0.00428566, 0.00979844, 0.00451838, 0.00794823, 0.01347782, 0.010781, 0.00514999, 0.01165848, 0.00477709, 0.0086776, 0.01050211, 0.00628947, 0.00542618, 0.0086901, 0.00447907, 0.00469828, 0.01010638, 0.01158958, 0.00664678, 0.01276182, 0.00750848, 0.0074696, 0.01000159, 0.00635197, 0.00452218, 0.00997471, 0.00584791, 0.00852945, 0.00418129, 0.00870714, 0.00469323, 0.01043413, 0.0051301, 0.0088443, 0.00785385, 0.01518376, 0.00853669, 0.01375217, 0.00858818, 0.01125444, 0.011256, 0.01801642, 0.00541893, 0.01227932, 0.01037343, 0.01591988, 0.01531868, 0.01914331, 0.00764076, 0.0176598, 0.01763946, 0.02627389, 0.0185223, 0.0210332, 0.00744123, 0.01990047, 0.01649562, 0.02027798, 0.0210908, 0.02519771, 0.00855456, 0.01399177, 0.01233513, 0.01935964, 0.0273941, 0.0302333, 0.01083763, 0.02020107, 0.01211215, 0.02264753, 0.02401853, 0.02811341, 0.01232093, 0.01612337, 0.01027763, 0.01735553, 0.02209762, 0.0251225, 0.00978149, 0.01692911, 0.01307822, 0.03367223, 0.02259292, 0.03216391, 0.01067801, 0.01483991, 0.02031964, 0.03306173, 0.02093399, 0.02908804, 0.00983015, 0.01271262, 0.012873, 0.02326369, 0.02021026, 0.02174914, 0.00828152, 0.01205249, 0.01109743, 0.01941425, 0.01892268, 0.02222891, 0.00812995, 0.01015007, 0.00636782, 0.01466213, 0.0172975, 0.01541512, 0.00735011, 0.00916089, 0.00702056, 0.01141949, 0.01381644, 0.01623981, 0.00665027, 0.00885527, 0.00564818, 0.00852349, 0.01168226, 0.01549363, 0.00716251, 0.00745393, 0.00609249, 0.0100439, 0.01345017, 0.01096953, 0.00641634, 0.00674944, 0.00431177, 0.00732925, 0.01100409, 0.0078247, 0.00251651, 0.00451958, 0.00350159, 0.0092398, 0.00919342, 0.00587599, 0.00292892, 0.00436839, 0.00283531, 0.00756075, 0.00744256, 0.00595457, 0.00305488, 0.00428137, 0.00305267, 0.00628607, 0.00705167, 0.00648465, 0.00494281, 0.00448949, 0.00347874, 0.00790214, 0.00534591, 0.00528453, 0.00272215, 0.00359784, 0.00264814, 0.00536938, 0.00520874, 0.00528956, 0.00227473, 0.00389075, 0.00328406, 0.00602893, 0.00477483, 0.00339595, 0.00201357, 0.00352034, 0.00210818, 0.00309447, 0.0037506, 0.0029275, 0.00180904, 0.00364283, 0.00220812, 0.00321651, 0.0031956, 0.00246211, 0.00186442, 0.00480492, 0.001718, 0.00249376, 0.00420893, 0.00355672, 0.0019287, 0.00465342, 0.00151169, 0.00206092, 0.00325205, 0.00388724, 0.00232619, 0.00372155, 0.00180267, 0.00334553, 0.00380696, 0.00342641, 0.0019404, 0.0029919, 0.00151513, 0.00294097, 0.00412933, 0.00339706, 0.00192616, 0.00307602, 0.00159967, 0.00325069, 0.00461935, 0.00380833, 0.00196104, 0.00239705, 0.00139332, 0.00316476, 0.00441787, 0.00387173, 0.00208003, 0.00280942, 0.00183816, 0.00356809, 0.00316184, 0.00393974, 0.00230654, 0.00392915, 0.00194154, 0.00388177, 0.00343017, 0.00441359, 0.00237905, 0.00485076, 0.00180597, 0.00402227, 0.00347534, 0.0051365, 0.00246816, 0.00430086, 0.00237886, 0.00549778, 0.00395282, 0.00700155, 0.00236226, 0.00433263, 0.00211814, 0.00477258, 0.00446618, 0.0060963, 0.00281413, 0.0032475, 0.00228875, 0.0045895, 0.00552021, 0.00398969, 0.00276862, 0.0034484, 0.00184765, 0.00439103, 0.00426564, 0.00322577, 0.00304618, 0.00308231, 0.00188372, 0.00350513, 0.00421437, 0.00369394, 0.00244547, 0.00316386, 0.00186869, 0.00266505, 0.00735688, 0.0028425, 0.00223834, 0.00378273, 0.00210042, 0.0030868, 0.00582814, 0.00403381, 0.00228695, 0.00373116, 0.00213061, 0.00336671, 0.00571105, 0.00369512, 0.0029657, 0.00329396, 0.00194416, 0.00279446, 0.00376111, 0.00284756, 0.00274565, 0.00292817, 0.00183247, 0.00354183, 0.00641991, 0.00351296, 0.00309441, 0.00370808, 0.00291055, 0.0042764, 0.00755694, 0.00464719, 0.00438776, 0.00339847, 0.00230831, 0.00412558, 0.00625733, 0.00506999, 0.00328533, 0.00334335, 0.00221838, 0.00461648, 0.0079925, 0.00740667, 0.00326503, 0.00354028, 0.00403424, 0.00779352, 0.0159133, 0.0057901, 0.0029851, 0.00204425, 0.0028161, 0.00673617, 0.01999683, 0.0078005, 0.00237788, 0.00326965, 0.00205733, 0.00584221, 0.01258795, 0.00585949, 0.00232796, 0.00321229, 0.00183322, 0.0046484, 0.01486485, 0.00828306, 0.00239943, 0.00384137, 0.0023633, 0.00449999, 0.01842985, 0.00630137, 0.00229247, 0.0037318, 0.00185685, 0.00622934, 0.01379173, 0.00370766, 0.0019532, 0.00279371, 0.00161504, 0.0047167, 0.01174593, 0.00447513, 0.0031837, 0.00409889, 0.00206515, 0.00575979, 0.01202651, 0.00409324, 0.00346665, 0.00415511, 0.0025686, 0.00479288, 0.00953385, 0.00285231, 0.00238652, 0.00465576, 0.00348764, 0.00673934, 0.00802717, 0.00280199, 0.00183671, 0.00419895, 0.00146796, 0.00264769, 0.00330219, 0.00186757, 0.00116639, 0.00334119, 0.00132779, 0.00304566, 0.00384938, 0.00155786, 0.001011, 0.0027606, 0.00180512, 0.0032304, 0.00508187, 0.00157626, 0.00146438, 0.00257443, 0.0017523, 0.00262633, 0.00544275, 0.00099279, 0.0013065, 0.0023374, 0.00241503, 0.00278607, 0.00589833, 0.00136752, 0.0013609, 0.00237434, 0.00184837, 0.0034048, 0.00998314, 0.00142018, 0.00169677, 0.00177783, 0.00217229, 0.00556164, 0.00779253, 0.00143211, 0.00150083, 0.00238477, 0.00152201, 0.00339734, 0.00577175, 0.00149729, 0.00082452, 0.00107747, 0.00166166, 0.00424002, 0.0047359, 0.00179297, 0.00114281, 0.00156208, 0.00171404, 0.00418478, 0.00773432, 0.00189316, 0.00088409, 0.00141642, 0.00210794, 0.00415176, 0.00927288, 0.00198447, 0.00142085, 0.00158958, 0.00176376, 0.0045036, 0.00453734, 0.00161109, 0.00127436, 0.00143931, 0.00166851, 0.00411778, 0.00505373, 0.00158833, 0.00136555, 0.00172324, 0.00176904, 0.00400527, 0.00447362, 0.0012894, 0.00169599, 0.0015306, 0.0018788, 0.00396829, 0.005678, 0.00217243, 0.00156649, 0.00218661, 0.00259587, 0.00875382, 0.00744913, 0.00249951, 0.00202437, 0.00303778, 0.00356892, 0.01716361, 0.06695511, 0.00218884, 0.00838542, 0.00271955, 0.00324157, 0.01242211, 0.02231405, 0.0011664, 0.00798092, 0.00405998, 0.00495919, 0.01579442, 0.01893692, 0.00234323, 0.00758399, 0.00728354, 0.00980996, 0.03095688, 0.03831863, 0.00386894, 0.00543954, 0.00650108, 0.01252932, 0.03797165, 0.04269613, 0.00410149, 0.0045529, 0.00743362, 0.01542116, 0.06234882, 0.03986789, 0.00645232, 0.00467967, 0.00705497, 0.0136994, 0.0415597, 0.05027426, 0.00753612, 0.00499529, 0.00701326, 0.01813753, 0.02660289, 0.04715411, 0.00750295, 0.00538549, 0.00717893, 0.0171591, 0.02387181, 0.01852678, 0.0039832, 0.00605634, 0.00552501, 0.01832313, 0.03193419, 0.01903914, 0.00670638, 0.00692771, 0.00493618, 0.01664701, 0.02268383, 0.03173779, 0.0062469, 0.00780852, 0.00946883, 0.03188531, 0.02643086, 0.04246531, 0.01026673, 0.01128038, 0.0093576, 0.04452168, 0.02854037, 0.05296206, 0.0125841, 0.01084077, 0.00888148, 0.0307794, 0.04439353, 0.06530703, 0.01114279, 0.00996456, 0.01486648, 0.02173781, 0.03421585, 0.05582348, 0.00817079, 0.00833753, 0.01408903, 0.01732042, 0.03218204, 0.03893587, 0.00560984, 0.00933711, 0.00930854, 0.01100813, 0.02394504, 0.03159979, 0.00568467, 0.0086001, 0.00786661, 0.01445335, 0.03453966, 0.04778232, 0.0073372, 0.00773086, 0.00895104, 0.01812893, 0.04560407, 0.05360001, 0.010273, 0.0065053, 0.00741559, 0.01275728, 0.02566365, 0.0473819, 0.01119683, 0.00940743, 0.01463552, 0.0120609, 0.02201488, 0.04099202, 0.00770856, 0.00649972, 0.01143919, 0.00883853, 0.01180969, 0.02618013, 0.00676428, 0.00608655, 0.01123182, 0.00816431, 0.0137379, 0.02535925, 0.01090728, 0.00537872, 0.00624734, 0.01016571, 0.0108796, 0.01899751, 0.00796914, 0.00358079, 0.00419518, 0.00923506, 0.01031202, 0.02754086, 0.00918688, 0.0045668, 0.00532955, 0.01019643, 0.01389248, 0.03704679, 0.01128006, 0.00470614, 0.00466403, 0.01137815, 0.0105392, 0.03555996, 0.0065598, 0.00502114, 0.00716076, 0.01186685, 0.00856081, 0.02859136, 0.00583138, 0.00580102, 0.0064831, 0.01280903, 0.01420085, 0.024816, 0.00903159, 0.00642622, 0.00774865, 0.01110814, 0.01070255, 0.02626747, 0.00646603, 0.00845865, 0.00609935, 0.00820415, 0.00989305, 0.02841256, 0.00720006, 0.01065163, 0.01012508, 0.01154434, 0.01244509, 0.03315844, 0.01403115, 0.01398549, 0.01800919, 0.01796335, 0.01415134, 0.03860507, 0.01559618, 0.01591027, 0.01836039, 0.0168641, 0.01562175, 0.03873719, 0.01792957, 0.01896787, 0.02278675, 0.01525031, 0.01188325, 0.02491987, 0.0126493, 0.00831544, 0.00890198, 0.01256483, 0.00916338, 0.02506162, 0.00782803, 0.00605623, 0.00437423, 0.00418285, 0.00760779, 0.02474117, 0.00671476, 0.0055912, 0.00476385, 0.00693964, 0.01271451, 0.03721334, 0.01449583, 0.01160388, 0.00544513, 0.0078473, 0.0092647, 0.03983721, 0.02410378, 0.01090474, 0.00657568, 0.00620302, 0.00854746, 0.03617391, 0.00555221, 0.00554045, 0.00669928, 0.00403294, 0.00435654, 0.02601622, 0.00673378, 0.00734076, 0.00872384, 0.00454181, 0.00391845, 0.02299278, 0.00661274, 0.00753713, 0.01054166, 0.006078, 0.00470507, 0.01992612, 0.01546124, 0.00838841, 0.00823793, 0.00734638, 0.00604176, 0.02599562, 0.01364491, 0.01037185, 0.01213856, 0.00817528, 0.00814885, 0.0253178, 0.01595633, 0.01104877, 0.01085031, 0.00555997, 0.00859428, 0.02298024, 0.010968, 0.00958974, 0.01217875, 0.00404335, 0.00474313, 0.01860323, 0.00998732, 0.00770765, 0.00879518, 0.0038165, 0.00500444, 0.01865999, 0.01403734, 0.00810469, 0.00793205, 0.0046805, 0.00625812, 0.01944185, 0.01484424, 0.01273261, 0.00774039, 0.00444945, 0.0089337, 0.01375197, 0.01536024, 0.01352215, 0.01009339, 0.00591447, 0.01321066, 0.02105461, 0.01653461, 0.01547345, 0.01168839, 0.00389997, 0.01107348, 0.01623904, 0.01638878, 0.01202758, 0.01386382, 0.007578, 0.01044712, 0.01780849, 0.01736495, 0.02144524, 0.01406978, 0.00937292, 0.01172612, 0.01727503, 0.01609849, 0.01974001, 0.01098912, 0.00698921, 0.01073382, 0.01806748, 0.01150735, 0.01318074, 0.00815379, 0.00557969, 0.00811057, 0.01282213, 0.00890699, 0.00988001, 0.00807509, 0.00696519, 0.00785269, 0.0177121, 0.01225278, 0.0096606, 0.00874798, 0.00682972, 0.00786751, 0.01850462, 0.01233596, 0.01032944, 0.00864545, 0.00490012, 0.00611967, 0.01423343, 0.0115591, 0.01224185, 0.0078293, 0.00310456, 0.00554805, 0.01196377, 0.01120469, 0.0092273, 0.00616199, 0.00303699, 0.00696324, 0.01480709, 0.01488473, 0.01455932, 0.01129442, 0.00605091, 0.00800707, 0.01448342, 0.01064603, 0.00965125, 0.00890741, 0.00411004, 0.00760562, 0.01409472, 0.0090216, 0.00650292, 0.00647769, 0.00553443, 0.00896894, 0.01279457, 0.01540855, 0.01013697, 0.00724135, 0.00578969, 0.01308729, 0.01530106, 0.02016893, 0.01372086, 0.00788863, 0.00341719, 0.00787781, 0.01042821, 0.00988888, 0.00790922, 0.0050397, 0.0032999, 0.00927514, 0.01105574, 0.00907547, 0.00853915, 0.0060396, 0.00344817, 0.00909779, 0.01139513, 0.01183953, 0.00918884, 0.00747776, 0.00538467, 0.01080845, 0.00933718, 0.01401165, 0.01177285, 0.00937387, 0.00380821, 0.01089229, 0.01442329, 0.00996198, 0.00928745, 0.00784862, 0.00338955, 0.01398201, 0.01381869, 0.01278054, 0.01089853, 0.01048817, 0.00353712, 0.00996034, 0.00994066, 0.01501376, 0.01036096, 0.0099627, 0.00321718, 0.0124989, 0.0047671, 0.01606202, 0.01266449, 0.00864907, 0.00394579, 0.00969843, 0.00403903, 0.00650944, 0.00618146, 0.00453367, 0.00193548, 0.00902486, 0.00526061, 0.00716456, 0.00643772, 0.00439198, 0.00215411, 0.00799272, 0.00358544, 0.00654092, 0.00490161, 0.00525512, 0.00233365, 0.00883966, 0.00407565, 0.01278458, 0.00500861, 0.00489655, 0.0039967, 0.0089854, 0.00419219, 0.00878396, 0.00650104, 0.00665198, 0.00441215, 0.00905291, 0.00571825, 0.01226542, 0.00731289, 0.00703328, 0.00957027, 0.01153293, 0.00722205, 0.01379661, 0.00562165, 0.00490274, 0.00917569, 0.00539728, 0.00380657, 0.00987294, 0.00519481, 0.00534423, 0.00326821, 0.00369979, 0.0029458, 0.00311119, 0.00380127, 0.00504015, 0.00721483, 0.00315861, 0.00247856, 0.0028407, 0.00362093, 0.00547591, 0.00342107, 0.00426653, 0.00301564, 0.00510175, 0.00503086, 0.00738114, 0.00330587, 0.00235545, 0.00232414, 0.00230599, 0.00333212, 0.00500736, 0.00224927, 0.00205798, 0.00314846, 0.00317187, 0.00721429, 0.00606393, 0.0054189, 0.00429056, 0.00437161, 0.00343371, 0.00460078, 0.00458513, 0.00210724, 0.00289602, 0.0017039, 0.00335371, 0.0034611, 0.00514066, 0.00183306, 0.00224945, 0.00194118, 0.00228988, 0.00179808, 0.00496488, 0.0036308, 0.00339328, 0.00256656, 0.0027714, 0.00183205, 0.00522051, 0.00381963, 0.00178276, 0.00189304, 0.00158615, 0.00153656, 0.0032166, 0.00590806, 0.00266151, 0.00134346, 0.00341387, 0.00232178, 0.00345413, 0.00448214, 0.00271645, 0.00302446, 0.0041375, 0.00273903, 0.00231586, 0.00579748, 0.00274273, 0.00297719, 0.00154869, 0.00175503, 0.00407064, 0.0063098, 0.00358352, 0.00225443, 0.00161916, 0.00236329, 0.00483458, 0.00452228, 0.00302183, 0.0024701, 0.00317952, 0.00173748, 0.00350501, 0.00317759, 0.00398562, 0.00169234, 0.00261544, 0.00189605, 0.0032319, 0.0022541, 0.00297234, 0.00204333, 0.00229425, 0.00268546, 0.00388714, 0.00226952, 0.00185167, 0.00197585, 0.00255342, 0.00323917, 0.00385099, 0.00416751, 0.00274213, 0.0030858, 0.00388387, 0.00254693, 0.00419183, 0.00399136, 0.00305856, 0.00406276, 0.00487567, 0.00225612, 0.00406176, 0.00368547, 0.00395045, 0.00447024, 0.00405343, 0.00303737, 0.00908678, 0.00765831, 0.00805524, 0.00738672, 0.00780672, 0.00425636, 0.01010888, 0.00886991, 0.00490569, 0.0067773, 0.00825062, 0.00588745, 0.00882927, 0.00649729, 0.00622352, 0.0088821, 0.00903906, 0.0061125, 0.00955387, 0.00775986, 0.00816636, 0.00917194, 0.00483827, 0.00544983, 0.00692038, 0.00654036, 0.01026567, 0.01287328, 0.00673653, 0.00478838, 0.00781138, 0.01181766, 0.01041804, 0.01718956, 0.00947033, 0.0080328, 0.01260299, 0.02237376, 0.01353976, 0.01729445, 0.01282499, 0.01085956, 0.01408871, 0.01562671, 0.01551368, 0.01961675, 0.0123771, 0.01400711, 0.0163814, 0.01397481, 0.01237911, 0.02014397, 0.01201073, 0.01095454, 0.01154908, 0.00992791, 0.01101612, 0.01448633, 0.00831734, 0.0079769, 0.01076611, 0.00940208, 0.01076879, 0.0104343, 0.00537491, 0.00519696, 0.00740915, 0.00989381, 0.00960652, 0.00762846, 0.00454433, 0.004351, 0.00939354, 0.00903818, 0.00638661, 0.00588357, 0.00229766, 0.00371899, 0.01150568, 0.01162596, 0.00471535, 0.00618254, 0.00254348, 0.00581094, 0.01083914, 0.01437252, 0.00585224, 0.01006678, 0.00389491, 0.00614248, 0.01151209, 0.01253918, 0.00511026, 0.0106222, 0.01291468, 0.00907608, 0.01269484, 0.02099012, 0.00710959, 0.01984745, 0.01701218, 0.01362637, 0.01298314, 0.01748847, 0.00558229, 0.01494287, 0.00670159, 0.00699151, 0.01147091, 0.02366286, 0.0065482, 0.01629503, 0.00639225, 0.00809875, 0.00988947, 0.01811232, 0.00511905, 0.01342809, 0.00839656, 0.01185684, 0.02007353, 0.02151539, 0.00869694, 0.03261342, 0.01923206, 0.03497187, 0.03962693, 0.01865542, 0.00856754, 0.01602339, 0.00498057, 0.01231921, 0.01391621, 0.01595024, 0.00468175, 0.01318768, 0.00508597, 0.01739644, 0.01620365, 0.01954323, 0.00476827, 0.0175705, 0.00947065, 0.02301964, 0.01643705, 0.01851702, 0.00419818, 0.0091548, 0.00893753, 0.01537848, 0.01618595, 0.01758332, 0.00511607, 0.01235103, 0.00726763, 0.01390862, 0.01610572, 0.01771666, 0.01040133, 0.01110489, 0.00685673, 0.01021813, 0.011944, 0.01254519, 0.00693935, 0.01162979, 0.00562923, 0.01309046, 0.01492802, 0.01272804, 0.00908542, 0.01377532, 0.00890004, 0.01754824, 0.01362516, 0.00941955, 0.00594586, 0.00996819, 0.0099254, 0.01361315, 0.01351591, 0.00884949, 0.00530608, 0.00831323, 0.0077061, 0.01294117, 0.01358212, 0.00866981, 0.0063203, 0.00595706, 0.00504227, 0.00950046, 0.01031806, 0.00791456, 0.0099872, 0.01121713, 0.00833748, 0.01621156, 0.00998398, 0.00835762, 0.00753247, 0.01082423, 0.00540088, 0.01080416, 0.01194735, 0.00957261, 0.00714931, 0.00848019, 0.00599491, 0.00936483, 0.01603828, 0.01021512, 0.00741018, 0.0110085, 0.00615703, 0.01045428, 0.01857443, 0.01489297, 0.00971066, 0.0157204, 0.00924454, 0.01318038, 0.01853037, 0.0138431, 0.01453083, 0.01477086, 0.00845913, 0.01487949, 0.02285099, 0.01311428, 0.01404349, 0.0141464, 0.00889892, 0.01367881, 0.01777245, 0.01050015, 0.01070744, 0.0152528, 0.00845196, 0.02005093, 0.02416208, 0.01509967, 0.015944, 0.01971609, 0.01332692, 0.02037162, 0.02163737, 0.01369741, 0.0097466, 0.01529243, 0.01078426, 0.01439848, 0.01648096, 0.01192778, 0.01192712, 0.0093958, 0.0098222, 0.01065307, 0.01699824, 0.0100056, 0.01241011, 0.01244737, 0.00960335, 0.01088998, 0.0199034, 0.0150497, 0.01408871, 0.01012517, 0.00669867, 0.00978157, 0.01740211, 0.01231555, 0.01180298, 0.01135762, 0.00603189, 0.01128054, 0.01296678, 0.01032231, 0.01251164, 0.01086695, 0.00722233, 0.01797342, 0.01888459, 0.0109797, 0.01317036, 0.01229406, 0.00850835, 0.01456945, 0.01289137, 0.00788334, 0.01130118, 0.0127683, 0.00816184, 0.01086012, 0.01395298, 0.01023906, 0.01364726, 0.01047978, 0.00598965, 0.01034667, 0.00907976, 0.00776921, 0.00872217, 0.00809918, 0.007278, 0.0109409, 0.03246155, 0.03559314, 0.02108777, 0.01409287, 0.03320187, 0.03744854, 0.11449149, 0.0647857, 0.01555536, 0.01292379, 0.01138118, 0.02186419, 0.04352641, 0.01865613, 0.01259209, 0.01171702, 0.00845011, 0.01489526, 0.02347616, 0.01786326, 0.01186805, 0.01329743, 0.00484958, 0.01027069, 0.02184809, 0.0073893, 0.00769367, 0.00648247, 0.00304672, 0.00509158, 0.00976155, 0.01122812, 0.0082091, 0.00470496, 0.0030969]
},
"lncRNA":
{"first": [0.07222428, 0.05745924, 0.07562555, 0.14692281, 0.1222889, 0.11446366, 0.07377293, 0.06156381, 0.07411513, 0.13856305, 0.1187537, 0.11689892, 0.07604792, 0.06181202, 0.07248227, 0.1251173, 0.11520144, 0.11026356, 0.07520369, 0.05945013, 0.07051662, 0.12577173, 0.12908483, 0.11058445, 0.07318787, 0.05957819, 0.07487804, 0.14093432, 0.13547651, 0.11263461, 0.07725114, 0.06355591, 0.07988282, 0.15202717, 0.14714158, 0.11398358, 0.08016116, 0.06302003, 0.07972702, 0.14650834, 0.13870908, 0.11632921, 0.083034, 0.06700895, 0.07975828, 0.13951428, 0.13819288, 0.12313446, 0.08395743, 0.06539147, 0.08106858, 0.12456922, 0.14302304, 0.11874683, 0.08731626, 0.06257794, 0.07844276, 0.11922691, 0.13327014, 0.11402568, 0.07878257, 0.05893165, 0.07682121, 0.11603813, 0.12382801, 0.11220971, 0.07801431, 0.05862324, 0.07977784, 0.12754513, 0.12886734, 0.1180765, 0.07983293, 0.05925319, 0.07693838, 0.13425887, 0.12646624, 0.11529152, 0.0768853, 0.06167899, 0.07826246, 0.1341297, 0.13220243, 0.11598186, 0.07578297, 0.05827452, 0.07947504, 0.13402225, 0.13645019, 0.11523024, 0.07560618, 0.0616583, 0.08230734, 0.1251358, 0.13865183, 0.10842197, 0.07576741, 0.05778937, 0.07780094, 0.12246019, 0.1364371, 0.1038454, 0.07668282, 0.05278271, 0.0792648, 0.12262646, 0.14585182, 0.11430333, 0.08065878, 0.05779833, 0.08907273, 0.12437301, 0.15164019, 0.11471232, 0.081701, 0.05712895, 0.09295294, 0.1270231, 0.15263024, 0.13457744, 0.0922495, 0.06333447, 0.10487505, 0.13106494, 0.153689, 0.13731223, 0.09121674, 0.05944693, 0.09778764, 0.13541584, 0.17647089, 0.13315678, 0.09976665, 0.08518054, 0.12299347, 0.14511245, 0.18599245, 0.13106741, 0.10243291, 0.0871152, 0.12316393, 0.15707433, 0.16858393, 0.12357427, 0.10481358, 0.0846846, 0.11455663, 0.15511435, 0.16078554, 0.12582955, 0.11189081, 0.09135199, 0.11158266, 0.14877346, 0.16106498, 0.12444144, 0.09442554, 0.08183944, 0.09765235, 0.14639293, 0.17952885, 0.12033733, 0.09069961, 0.0663074, 0.09125511, 0.13672401, 0.15633224, 0.11400551, 0.08656053, 0.07224996, 0.09514407, 0.14147684, 0.14738268, 0.12906629, 0.11164615, 0.0739915, 0.10055635, 0.1602239, 0.14327618, 0.13538116, 0.10969092, 0.07171764, 0.09766912, 0.17242031, 0.13090704, 0.14352418, 0.11618826, 0.06944893, 0.09401191, 0.16601387, 0.13501725, 0.14746119, 0.12430722, 0.0658932, 0.09074371, 0.16821387, 0.13714269, 0.14998944, 0.13050698, 0.0691186, 0.09543489, 0.16923346, 0.14568704, 0.14866526, 0.1253105, 0.07371633, 0.10194122, 0.177816, 0.14557478, 0.1534502, 0.12743442, 0.0716997, 0.09899046, 0.1847164, 0.15152152, 0.15291587, 0.12997301, 0.07309905, 0.09844778, 0.206877, 0.15575758, 0.15884101, 0.13686283, 0.07785778, 0.10944094, 0.22372435, 0.16655113, 0.17134035, 0.15653704, 0.08089256, 0.10758516, 0.22679198, 0.17161521, 0.16088349, 0.15051499, 0.07654047, 0.11137281, 0.23015414, 0.18639383, 0.15679911, 0.15979816, 0.08386478, 0.10813024, 0.23919833, 0.17665593, 0.15688986, 0.13204023, 0.07714751, 0.09875081, 0.22495833, 0.18122046, 0.15874498, 0.14992622, 0.07881074, 0.10941233, 0.23508878, 0.17878476, 0.14788242, 0.13420409, 0.07178436, 0.10797562, 0.22911912, 0.17963198, 0.14044699, 0.1295619, 0.066526, 0.10530152, 0.23543243, 0.17601734, 0.14000054, 0.12152182, 0.0632424, 0.10336612, 0.24201909, 0.1816644, 0.14710833, 0.11955733, 0.06496273, 0.10101466, 0.22532597, 0.17397654, 0.14363654, 0.12500241, 0.06456407, 0.09292582, 0.21448603, 0.16685301, 0.14413933, 0.12761542, 0.06488059, 0.09440133, 0.21979426, 0.1663879, 0.13784143, 0.1323589, 0.06649373, 0.09954198, 0.21286996, 0.16298793, 0.13905762, 0.1438256, 0.06719597, 0.10544901, 0.22583015, 0.16803075, 0.14687085, 0.14366828, 0.07418567, 0.10412495, 0.24357404, 0.18442267, 0.15435064, 0.15686505, 0.06932977, 0.10471521, 0.24237886, 0.1943506, 0.1475637, 0.16681181, 0.07203231, 0.10524084, 0.23482504, 0.20251307, 0.144684, 0.18314901, 0.07392688, 0.10853554, 0.23628564, 0.20520326, 0.14868212, 0.15070248, 0.06995668, 0.11470144, 0.24803314, 0.20228538, 0.14546025, 0.1643659, 0.06509852, 0.11008639, 0.23894168, 0.19019365, 0.134897, 0.14922485, 0.0641407, 0.10324838, 0.24049675, 0.19676398, 0.13461877, 0.15081663, 0.06617498, 0.10396104, 0.25070998, 0.20209856, 0.14381601, 0.16990724, 0.07470351, 0.1058237, 0.2428425, 0.20983154, 0.14654067, 0.16463016, 0.08125219, 0.11318078, 0.26090994, 0.21653123, 0.1500117, 0.24291807, 0.07989414, 0.10906778, 0.25555754, 0.22416271, 0.1433679, 0.25863084, 0.07942984, 0.1118341, 0.27588785, 0.22445455, 0.14812888, 0.27276447, 0.07832899, 0.10720193, 0.29726034, 0.22068992, 0.15580872, 0.28826246, 0.07729634, 0.11070789, 0.2911156, 0.23093621, 0.1704995, 0.302596, 0.07964472, 0.11029897, 0.25640613, 0.22024837, 0.17632598, 0.32264274, 0.08233137, 0.11430901, 0.2581833, 0.2319302, 0.17117351, 0.2956335, 0.07785255, 0.11378416, 0.28096694, 0.23646861, 0.16557744, 0.2861115, 0.07243006, 0.11450832, 0.31594595, 0.24910145, 0.16822019, 0.30847722, 0.0710343, 0.10928323, 0.31374148, 0.26266938, 0.18480867, 0.34645042, 0.0741837, 0.11014115, 0.28696933, 0.26034534, 0.19307034, 0.3506884, 0.0732288, 0.10783993, 0.27178156, 0.23867278, 0.19172274, 0.29872847, 0.07432705, 0.10898143, 0.27173507, 0.23424278, 0.18150212, 0.26273435, 0.07552908, 0.11030194, 0.27956975, 0.21679357, 0.17869264, 0.2165758, 0.07257092, 0.10891735, 0.28897163, 0.21983764, 0.17674229, 0.21587926, 0.06979641, 0.11110754, 0.2912418, 0.21962805, 0.1791868, 0.23270679, 0.06858759, 0.10883354, 0.29144818, 0.22180678, 0.1823098, 0.23199737, 0.06814566, 0.11147379, 0.28175667, 0.22791481, 0.18220574, 0.21016632, 0.06876423, 0.11068664, 0.27033243, 0.2260624, 0.17932543, 0.19896644, 0.06417164, 0.10729104, 0.2700853, 0.22707398, 0.16900107, 0.18676358, 0.06337655, 0.10240424, 0.27525774, 0.23091957, 0.16799884, 0.19635119, 0.06071274, 0.09831465, 0.28093383, 0.23400111, 0.16531675, 0.20960355, 0.05895823, 0.09857401, 0.2808439, 0.23741987, 0.16777916, 0.24441002, 0.06534307, 0.10145097, 0.26912105, 0.22861257, 0.1604525, 0.20962337, 0.07164662, 0.10084797, 0.27141324, 0.22375628, 0.15521461, 0.21399266, 0.07440478, 0.10522001, 0.2680335, 0.2150504, 0.16077945, 0.20691969, 0.07678781, 0.11025963, 0.2710986, 0.19978134, 0.15410168, 0.1987891, 0.06365369, 0.1005298, 0.2747803, 0.20458846, 0.1555083, 0.21258838, 0.06166016, 0.09800252, 0.2708671, 0.20748316, 0.15450576, 0.2177817, 0.06182889, 0.10226411, 0.26862773, 0.22022678, 0.16350266, 0.20074333, 0.06631361, 0.10264734, 0.24473388, 0.23289351, 0.15999013, 0.1765952, 0.07011454, 0.10185699, 0.22844158, 0.21623035, 0.14493623, 0.18749838, 0.07272714, 0.10391369, 0.2397357, 0.20319137, 0.1424313, 0.18185447, 0.06754801, 0.09810207, 0.24276006, 0.20188083, 0.14958075, 0.20440206, 0.06864358, 0.10455382, 0.2523312, 0.21156193, 0.15991916, 0.22601555, 0.06578783, 0.10668278, 0.24763238, 0.2256216, 0.16761343, 0.2107047, 0.06670087, 0.11252823, 0.23038906, 0.22501378, 0.16960809, 0.23587881, 0.06579629, 0.11369362, 0.22690731, 0.23762691, 0.16992559, 0.26360077, 0.06508946, 0.11102246, 0.23913014, 0.23289213, 0.16481884, 0.274779, 0.06412619, 0.11197861, 0.2540057, 0.25151837, 0.15612963, 0.27812478, 0.06211247, 0.10876399, 0.25825965, 0.24453793, 0.143681, 0.26130733, 0.05960762, 0.11238991, 0.24343534, 0.23108639, 0.1580473, 0.25975978, 0.05875194, 0.1220206, 0.23544349, 0.23373052, 0.16692342, 0.26392502, 0.06428746, 0.12740135, 0.22739495, 0.23184483, 0.17085, 0.24707639, 0.06487473, 0.12599333, 0.23018405, 0.23794241, 0.1619005, 0.23229185, 0.06731381, 0.12836291, 0.23690349, 0.22601263, 0.14561592, 0.19033864, 0.06289938, 0.10701903, 0.23923896, 0.22904788, 0.15448321, 0.19442295, 0.06626279, 0.11184769, 0.23751466, 0.2458513, 0.16712116, 0.2056604, 0.06947401, 0.11222945, 0.2413971, 0.24603611, 0.17099006, 0.19651058, 0.07205632, 0.12268131, 0.23375031, 0.25689045, 0.1672201, 0.23427185, 0.07512859, 0.12646042, 0.23144646, 0.24656187, 0.16489121, 0.21419565, 0.06806687, 0.12409328, 0.23385763, 0.2602706, 0.16915812, 0.22183536, 0.06313509, 0.11454879, 0.24390712, 0.25873548, 0.16348201, 0.20313795, 0.05866715, 0.11250865, 0.24241512, 0.25696194, 0.1539673, 0.1943871, 0.05803782, 0.11315379, 0.24375539, 0.27834967, 0.15773252, 0.19601296, 0.06131186, 0.12634183, 0.2485002, 0.2968453, 0.16820034, 0.18089591, 0.06625079, 0.12792103, 0.24119692, 0.28245547, 0.14584054, 0.15774632, 0.06355251, 0.11925866, 0.24348602, 0.24153794, 0.14284015, 0.13963796, 0.06421482, 0.12123321, 0.2538082, 0.23481372, 0.1466139, 0.1410295, 0.06228294, 0.11896865, 0.25624692, 0.21327195, 0.14264366, 0.14137293, 0.06356133, 0.11593175, 0.25349718, 0.20883472, 0.14512482, 0.12801334, 0.0657547, 0.11830179, 0.24586017, 0.21047704, 0.13735178, 0.12152145, 0.06449153, 0.10924838, 0.24316932, 0.2018391, 0.13246706, 0.1211891, 0.06107872, 0.11355697, 0.24631853, 0.21037365, 0.12248599, 0.12129663, 0.06353677, 0.10949688, 0.2604777, 0.22521645, 0.12352396, 0.13486965, 0.06740579, 0.11078183, 0.25609937, 0.21672791, 0.12343532, 0.13626511, 0.0666311, 0.10856181, 0.25685742, 0.20420271, 0.11778374, 0.11696914, 0.06487215, 0.10964552, 0.25752136, 0.21895327, 0.12459008, 0.11696348, 0.06383985, 0.11060364, 0.25102887, 0.2211287, 0.12405123, 0.13155709, 0.0691833, 0.11350647, 0.25397375, 0.20734121, 0.12267009, 0.13417211, 0.06760483, 0.11290102, 0.26349768, 0.19110973, 0.1271239, 0.14216177, 0.05909739, 0.10405482, 0.26641852, 0.17415921, 0.13222142, 0.12563036, 0.05461461, 0.10967786, 0.28490856, 0.18298024, 0.13759188, 0.13577072, 0.05897924, 0.11704426, 0.2874154, 0.1882949, 0.14231898, 0.13294682, 0.06044395, 0.12011373, 0.2852904, 0.18119715, 0.14115895, 0.12176085, 0.0632379, 0.12495086, 0.26399302, 0.19460241, 0.13177714, 0.14077763, 0.07202751, 0.12069277, 0.2570826, 0.20477813, 0.12365471, 0.18074186, 0.07638182, 0.11429593, 0.23904929, 0.19763911, 0.12825592, 0.18436585, 0.07741594, 0.10881881, 0.23368436, 0.19448489, 0.13421728, 0.19761056, 0.07649177, 0.1053312, 0.23063031, 0.18629019, 0.13802949, 0.1903255, 0.08085391, 0.11028717, 0.23079805, 0.19231997, 0.1385868, 0.1692754, 0.07956754, 0.11290655, 0.23194042, 0.18475921, 0.1332919, 0.18206565, 0.081893, 0.11732134, 0.238294, 0.19266883, 0.13068488, 0.16558003, 0.07407068, 0.11548981, 0.24189916, 0.16571714, 0.1338579, 0.15127265, 0.07152446, 0.11692186, 0.2573199, 0.15061943, 0.1305924, 0.11513259, 0.06520588, 0.11118097, 0.23516312, 0.13577825, 0.12584734, 0.10789201, 0.06539598, 0.11226536, 0.21644215, 0.13090959, 0.11980849, 0.10182943, 0.06233823, 0.10582951, 0.22086146, 0.13659388, 0.11341267, 0.09523366, 0.06272546, 0.10877949, 0.21842149, 0.13658474, 0.11234041, 0.11008674, 0.06736076, 0.11119314, 0.22230753, 0.13673012, 0.11735, 0.12974209, 0.06807369, 0.11419112, 0.21785301, 0.13993078, 0.12423773, 0.1354156, 0.06884578, 0.11865435, 0.22026128, 0.1450557, 0.13187921, 0.12416844, 0.0721832, 0.11940789, 0.21481898, 0.1440595, 0.12634692, 0.09532776, 0.07046741, 0.11691522, 0.21207133, 0.14756, 0.12570822, 0.09608325, 0.06839819, 0.10710176, 0.2049265, 0.1445179, 0.12829728, 0.10796611, 0.06964608, 0.10782498, 0.21752943, 0.15014963, 0.12594323, 0.11246309, 0.07401839, 0.10728846, 0.23801313, 0.14947453, 0.1368225, 0.11092278, 0.07627033, 0.11460365, 0.23999245, 0.14582485, 0.14199732, 0.11435442, 0.07763646, 0.11426325, 0.25019696, 0.17277612, 0.15345787, 0.140357, 0.08147809, 0.14167649, 0.24939193, 0.18771988, 0.15812176, 0.11925316, 0.08181107, 0.12327291, 0.24549167, 0.16835491, 0.1393894, 0.10606592, 0.08341829, 0.11409204, 0.24579933, 0.14945665, 0.12391317, 0.1003697, 0.08518191, 0.11424112, 0.23863025, 0.14371493, 0.1268317, 0.10103367, 0.08711427, 0.11694697, 0.23851115, 0.15007234, 0.13980974, 0.09838051, 0.08740043, 0.11621093, 0.22329842, 0.14392646, 0.13219701, 0.08712254, 0.09284538, 0.11201292, 0.22315988, 0.13639265, 0.13745695, 0.09448338, 0.09620492, 0.11219309, 0.23667282, 0.15328531, 0.14296691, 0.10288209, 0.09641233, 0.11421355, 0.22375603, 0.16223441, 0.13147457, 0.11082502, 0.09288412, 0.12491588, 0.22094195, 0.19997776, 0.13481347, 0.11139999, 0.09771168, 0.13540618, 0.2201494, 0.22055219, 0.15060428, 0.12275046, 0.10738669, 0.16335674, 0.22724667, 0.25669843, 0.15906945, 0.13105625, 0.12331823, 0.18733266, 0.23530439, 0.28086135, 0.19106391, 0.12643018, 0.1545423, 0.19368576, 0.25236514, 0.29851842, 0.1848709, 0.13453683, 0.1683017, 0.16398488, 0.2594213, 0.25915313, 0.16774046, 0.12458534, 0.14140499, 0.19222686, 0.23574185, 0.31307268, 0.1670373, 0.1803984, 0.12918703, 0.20841208, 0.22716501, 0.3244631, 0.16376275, 0.1374643, 0.12244709, 0.23254086, 0.22157912, 0.26335588, 0.16961367, 0.14063762, 0.13988556, 0.26495343, 0.25385615, 0.20930704, 0.17159493, 0.12010072, 0.13565822, 0.20528422, 0.26098058, 0.28900748, 0.19147839, 0.18689372, 0.13327777, 0.27270135, 0.2826693, 0.2596108, 0.19118874, 0.2070539, 0.1351723, 0.22926435, 0.2735953, 0.20124802, 0.18681769, 0.28295982, 0.12083242, 0.13486652, 0.28310657, 0.16031066, 0.23109195, 0.279566, 0.14706862, 0.13307218, 0.2991817, 0.14460595, 0.22437106, 0.2249408, 0.12259039, 0.13057515, 0.29686114, 0.15016058, 0.24076815, 0.23400341, 0.13216047, 0.13750254, 0.27995086, 0.14622861, 0.23921138, 0.21862437, 0.12740915, 0.13530986, 0.26055324, 0.15047023, 0.23945719, 0.2235947, 0.12122544, 0.13313696, 0.24415241, 0.14884727, 0.22069402, 0.23992644, 0.12096613, 0.13439982, 0.24764204, 0.14522384, 0.22446883, 0.2282083, 0.11963235, 0.12920094, 0.26097363, 0.1683923, 0.23414938, 0.25573874, 0.13968523, 0.16919938, 0.2594681, 0.18592604, 0.2591743, 0.24628812, 0.14753981, 0.16435234, 0.25311387, 0.17349099, 0.22278443, 0.27197924, 0.1297052, 0.1498356, 0.23535134, 0.16405499, 0.20325139, 0.26247218, 0.12741779, 0.14754699, 0.22120434, 0.16476837, 0.21423541, 0.28533822, 0.13124748, 0.15247144, 0.22634801, 0.14925599, 0.20179163, 0.2897668, 0.12294425, 0.15663871, 0.2530011, 0.17695543, 0.20694298, 0.34556094, 0.13409835, 0.17667432, 0.26265812, 0.19042431, 0.21068998, 0.3460078, 0.12954752, 0.1640862, 0.28195995, 0.20550895, 0.22471578, 0.42112723, 0.12924, 0.20510103, 0.29308867, 0.20090969, 0.21225199, 0.357592, 0.13944495, 0.18055587, 0.2754666, 0.17787513, 0.18136568, 0.34254155, 0.13280436, 0.1632572, 0.25906193, 0.17772055, 0.17670034, 0.32430446, 0.13648336, 0.16336441, 0.29031911, 0.18018727, 0.19461963, 0.30322644, 0.14255948, 0.17314562, 0.30914593, 0.22610788, 0.20901375, 0.363902, 0.14049928, 0.16665334, 0.31039324, 0.2395202, 0.20480654, 0.33683512, 0.1363827, 0.17016357, 0.29443264, 0.23586759, 0.19181882, 0.3133332, 0.13135436, 0.16725451, 0.28675032, 0.22960904, 0.19895718, 0.30301413, 0.11921562, 0.15870762, 0.2686177, 0.22543752, 0.18074767, 0.33461466, 0.11480862, 0.14894529, 0.2841638, 0.24768901, 0.18452923, 0.375928, 0.11816943, 0.15881717, 0.29134667, 0.24684878, 0.21499515, 0.3340667, 0.12429984, 0.16430998, 0.31043532, 0.2549753, 0.23366566, 0.32728586, 0.13916793, 0.17071979, 0.31698808, 0.23891644, 0.24384171, 0.30888045, 0.14024952, 0.16048935, 0.29719317, 0.2134131, 0.23952736, 0.28518295, 0.16263421, 0.16740328, 0.28357765, 0.22401915, 0.20716782, 0.27155346, 0.15253429, 0.16756716, 0.27384228, 0.22633952, 0.18760584, 0.26660234, 0.15545158, 0.17481796, 0.29628566, 0.23577785, 0.2002974, 0.3036432, 0.14781429, 0.17695987, 0.31466648, 0.2627471, 0.21648467, 0.34880698, 0.15707695, 0.18988605, 0.35758802, 0.26390594, 0.20898013, 0.33767623, 0.1413094, 0.18030246, 0.3810627, 0.24840055, 0.21006101, 0.34627458, 0.13986509, 0.181401, 0.38083765, 0.2535493, 0.20655204, 0.3531876, 0.13627864, 0.17798415, 0.38921422, 0.245283, 0.20782068, 0.3255779, 0.13977934, 0.16865757, 0.38816747, 0.2528288, 0.20709765, 0.31069198, 0.15398331, 0.17888553, 0.43036857, 0.26575905, 0.2225539, 0.35081267, 0.15622857, 0.17691892, 0.42064908, 0.25433937, 0.21886504, 0.31681657, 0.14985104, 0.17010753, 0.41802618, 0.23628409, 0.21044494, 0.31850216, 0.13345891, 0.15665779, 0.3533573, 0.21596922, 0.19615832, 0.3084787, 0.13117494, 0.1666141, 0.35358605, 0.23327756, 0.19023314, 0.3623338, 0.14227672, 0.16535206, 0.35766718, 0.22158858, 0.20092067, 0.3558927, 0.14534329, 0.15588549, 0.35540912, 0.23565163, 0.21419391, 0.35504457, 0.13878685, 0.16844265, 0.36439055, 0.22626768, 0.21822442, 0.31241274, 0.13637605, 0.14951962, 0.34819776, 0.22161639, 0.21607348, 0.29513896, 0.12073013, 0.15092379, 0.3060156, 0.19805476, 0.21107787, 0.28314835, 0.1183733, 0.16370589, 0.30237436, 0.20011267, 0.22330338, 0.2855064, 0.12115338, 0.16800644, 0.30756217, 0.20945947, 0.22771318, 0.3067162, 0.13131198, 0.1634552, 0.3073191, 0.20943825, 0.23935832, 0.29901507, 0.14034224, 0.16178136, 0.3047151, 0.20215826, 0.24288179, 0.3016964, 0.14294368, 0.1645129, 0.30317134, 0.19332024, 0.2463372, 0.2823648, 0.13501507, 0.16431618, 0.2730375, 0.17644525, 0.23969717, 0.26689613, 0.1255811, 0.15346001, 0.2739834, 0.17661934, 0.23581485, 0.26283285, 0.13263996, 0.15986317, 0.26939228, 0.18308885, 0.24719144, 0.26738688, 0.1400371, 0.1767326, 0.27466556, 0.18821926, 0.253195, 0.25101003, 0.150123, 0.19175056, 0.2742803, 0.19766, 0.259335, 0.23813154, 0.14418812, 0.18078248, 0.27657428, 0.19207524, 0.27460828, 0.21751039, 0.14966352, 0.17411888, 0.27801788, 0.18935768, 0.26749104, 0.22413585, 0.14445569, 0.16873242, 0.27200982, 0.17980976, 0.25883156, 0.22180317, 0.1478808, 0.18043397, 0.2823959, 0.18207926, 0.25096354, 0.21695691, 0.14616117, 0.18847956, 0.2900748, 0.16978316, 0.24418439, 0.19933148, 0.14257267, 0.1873823, 0.28741562, 0.16668616, 0.24546106, 0.19115144, 0.1414402, 0.19016092, 0.28745225, 0.17936486, 0.2507958, 0.18048243, 0.14627902, 0.20593491, 0.25717297, 0.17758574, 0.25251824, 0.1793185, 0.14791206, 0.2047176, 0.2456896, 0.1832767, 0.2493228, 0.18870659, 0.13518636, 0.18872589, 0.25352824, 0.17018867, 0.23113039, 0.17408188, 0.13828507, 0.17799525, 0.26071596, 0.16380526, 0.23823531, 0.16272415, 0.13575058, 0.20614652, 0.2778889, 0.18190467, 0.2377565, 0.15296493, 0.13485032, 0.22757697, 0.27557367, 0.17647322, 0.24174154, 0.16958852, 0.13073877, 0.18800877, 0.27744222, 0.17885537, 0.22642845, 0.14321671, 0.13255283, 0.184978, 0.27307165, 0.17976575, 0.21823074, 0.1566573, 0.1341366, 0.18259354, 0.26106668, 0.18051296, 0.21666974, 0.14543675, 0.1495204, 0.18243551, 0.2586578, 0.17834297, 0.2147853, 0.14540079, 0.11960311, 0.18124807, 0.26560405, 0.16332999, 0.19627757, 0.12776509, 0.13150463, 0.15446015, 0.23925997, 0.12619115, 0.20243257, 0.12706937, 0.11819047, 0.138091, 0.21288545, 0.1226787, 0.19159023, 0.12206758, 0.11983387, 0.13702206, 0.21172892, 0.1167786, 0.18003887, 0.10781761, 0.1123491, 0.13594557, 0.20007837, 0.1132523, 0.17360131, 0.12197825, 0.11062358, 0.11960642, 0.20562427, 0.11417454, 0.17189881, 0.12604654, 0.11704409, 0.12422306, 0.2157337, 0.12591973, 0.18462357, 0.13183661, 0.11672398, 0.12766102, 0.22613832, 0.11606708, 0.17983964, 0.12987524, 0.12409883, 0.12460879, 0.21915339, 0.11816604, 0.18804185, 0.12084832, 0.12391083, 0.1267362, 0.20317775, 0.11162771, 0.19603364, 0.12801345, 0.13242163, 0.12846813, 0.21651465, 0.11318045, 0.19984972, 0.13716671, 0.12811424, 0.12834932, 0.22481596, 0.11627837, 0.21482152, 0.15084489, 0.12325364, 0.12768318, 0.21675716, 0.11104519, 0.19067685, 0.12266654, 0.12689821, 0.12936552, 0.21769279, 0.11515892, 0.2059375, 0.12743664, 0.13363671, 0.12616752, 0.2309242, 0.1162385, 0.21105844, 0.11497973, 0.13181326, 0.12122934, 0.20533167, 0.11041202, 0.2011692, 0.10861059, 0.13244587, 0.11873566, 0.20356208, 0.11312583, 0.2036745, 0.1130548, 0.13505293, 0.12299685, 0.21137963, 0.11659504, 0.20381474, 0.11800992, 0.13115776, 0.13242924, 0.21994464, 0.12532626, 0.20758437, 0.12172779, 0.13021567, 0.12889181, 0.2131769, 0.11736348, 0.20980161, 0.11562669, 0.1280147, 0.12433203, 0.21193723, 0.10512662, 0.20603293, 0.10842423, 0.12643692, 0.11737642, 0.22256736, 0.11727612, 0.20714518, 0.10845108, 0.12338994, 0.11772707, 0.24645647, 0.11724888, 0.21148801, 0.11475877, 0.11847432, 0.11765755, 0.24370138, 0.11829621, 0.22347653, 0.10861727, 0.12106202, 0.12863925, 0.24849607, 0.13693678, 0.2049865, 0.10924868, 0.13177352, 0.13119069, 0.23314473, 0.11850105, 0.20673956, 0.11742143, 0.13897996, 0.13460694, 0.24617007, 0.12619215, 0.21018486, 0.12781446, 0.14626276, 0.13413626, 0.22456288, 0.12552956, 0.2070757, 0.11497805, 0.14607479, 0.12369453, 0.19394912, 0.1120251, 0.1976754, 0.10935185, 0.13352594, 0.11906617, 0.16495867, 0.11131309, 0.18943545, 0.11013466, 0.13035074, 0.11971218, 0.17308526, 0.10884483, 0.18405628, 0.10792717, 0.13193217, 0.11838356, 0.17856179, 0.10163221, 0.17800672, 0.10820971, 0.13228825, 0.11318319, 0.18859941, 0.09730986, 0.18543348, 0.10750508, 0.14561343, 0.11298604, 0.18500513, 0.09294236, 0.18020122, 0.10611952, 0.14422368, 0.11283435, 0.16747275, 0.09639945, 0.17858055, 0.10172201, 0.14401297, 0.11329345, 0.16085063, 0.09674237, 0.17319556, 0.099562, 0.14032832, 0.10761581, 0.15935372, 0.0940259, 0.17088348, 0.098516, 0.13480833, 0.11123408, 0.16928862, 0.0865894, 0.16760112, 0.09887651, 0.13018475, 0.11615742, 0.1869471, 0.08854433, 0.17310104, 0.09983099, 0.13224168, 0.119457, 0.1918944, 0.10061894, 0.18216601, 0.10336455, 0.13540176, 0.1207745, 0.20124358, 0.10458146, 0.17777096, 0.10229541, 0.13603759, 0.11781105, 0.19096486, 0.10140391, 0.18194371, 0.10569151, 0.13919815, 0.11677719, 0.18950236, 0.09762339, 0.17946137, 0.10617818, 0.14666611, 0.12157633, 0.19158769, 0.09796136, 0.18091586, 0.10639582, 0.15333022, 0.12591487, 0.20800538, 0.09976579, 0.17975318, 0.10605188, 0.16673578, 0.12714213, 0.21446136, 0.0975581, 0.18403015, 0.1073173, 0.16811691, 0.13096622, 0.21142927, 0.10464858, 0.19897999, 0.11558846, 0.18390992, 0.13411824, 0.21357273, 0.10708339, 0.1998247, 0.11102948, 0.17269011, 0.13731667, 0.19743125, 0.10584418, 0.18544964, 0.10981774, 0.15848842, 0.13911808, 0.2097661, 0.10644829, 0.18590333, 0.11306861, 0.15739238, 0.13774116, 0.20721409, 0.10495565, 0.17564338, 0.10594887, 0.1568505, 0.1291451, 0.19172713, 0.10121574, 0.16283858, 0.10441274, 0.16485786, 0.12969336, 0.18906704, 0.10082298, 0.17302716, 0.10517091, 0.1632622, 0.13063501, 0.18351237, 0.10091127, 0.17854372, 0.10891473, 0.17223255, 0.13816153, 0.18483825, 0.10116621, 0.18685934, 0.1135133, 0.17171499, 0.14587422, 0.19006488, 0.10118444, 0.19049433, 0.13354918, 0.17837332, 0.15424876, 0.19866689, 0.10976908, 0.18658516, 0.1452869, 0.17459533, 0.15311329, 0.19506946, 0.1043157, 0.20149848, 0.14696002, 0.19197422, 0.16560066, 0.1940753, 0.11185353, 0.198974, 0.13331148, 0.18375407, 0.16301617, 0.18151788, 0.10747681, 0.20249686, 0.1381678, 0.19192186, 0.15491329, 0.17955929, 0.10731997, 0.21075812, 0.13859682, 0.17856917, 0.16260411, 0.17522775, 0.1062723, 0.21310446, 0.13646407, 0.17665541, 0.16544394, 0.18754633, 0.11145164, 0.21321192, 0.13124941, 0.17715418, 0.16996124, 0.18583862, 0.12386735, 0.21555474, 0.12988123, 0.17637107, 0.17236891, 0.18912935, 0.13540524, 0.21271084, 0.13392389, 0.17932823, 0.17773844, 0.18514115, 0.13712002, 0.21865469, 0.13212872, 0.16584246, 0.18086308, 0.1607428, 0.13215482, 0.21175903, 0.13110103, 0.16732278, 0.18846667, 0.1555414, 0.13031918, 0.19752677, 0.12777264, 0.15655921, 0.18118215, 0.1653675, 0.13623524, 0.20229182, 0.13276693, 0.16378593, 0.18537444, 0.16376543, 0.1402487, 0.21389231, 0.13967863, 0.17369388, 0.19422224, 0.17750846, 0.13653485, 0.20405337, 0.13463743, 0.15554889, 0.18522735, 0.16908687, 0.14283162, 0.20064114, 0.14263639, 0.14795193, 0.18460734, 0.15708263, 0.14766055, 0.20641261, 0.15518628, 0.1543997, 0.18064544, 0.15901315, 0.13230716, 0.2086453, 0.14928336, 0.13869648, 0.16375814, 0.15154712, 0.12790957, 0.21428242, 0.15823804, 0.13947867, 0.17710327, 0.16926976, 0.1346492, 0.22307047, 0.1707622, 0.13733403, 0.16228223, 0.16582806, 0.13357577, 0.23306751, 0.16542237, 0.13683909, 0.15360124, 0.16490392, 0.13918622, 0.2359842, 0.17407337, 0.14059067, 0.14767085, 0.16666396, 0.13272616, 0.23215255, 0.1698942, 0.13754198, 0.16506365, 0.18341725, 0.14134808, 0.25422835, 0.18059768, 0.14556451, 0.18409671, 0.16988058, 0.13449739, 0.20487866, 0.15767135, 0.11629195, 0.1521167, 0.16492146, 0.12362222, 0.20444886, 0.16318834, 0.11160685, 0.14133345, 0.17016152, 0.12568408, 0.19709423, 0.13920076, 0.10484762, 0.14703877, 0.1851072, 0.13686226, 0.27772376, 0.14431722, 0.10361657, 0.1381368, 0.14320615, 0.1209141, 0.22582589, 0.14397378, 0.10204046, 0.11669067, 0.14340268, 0.12359606, 0.23461044, 0.1577686, 0.09912354, 0.10829288, 0.14214092, 0.11408006, 0.24883723, 0.16486345, 0.11865251, 0.109814, 0.14229819, 0.10706081, 0.254112, 0.1670029, 0.11114538, 0.11260453, 0.16093937, 0.10358205, 0.2859182, 0.16117752, 0.11236703, 0.11967675, 0.16086006, 0.10079902, 0.27470985, 0.15959111, 0.11980194, 0.1265596, 0.1802351, 0.09585331, 0.24458563, 0.16403033, 0.12496372, 0.13986033, 0.2187728, 0.10842867, 0.25041315, 0.1645267, 0.12403742, 0.14730243, 0.22246979, 0.13882011, 0.2631884, 0.17915104, 0.11932027, 0.14908627, 0.24059178, 0.1330873, 0.29581282, 0.18007627, 0.11722507, 0.16839187, 0.26869333, 0.18950409, 0.339903, 0.20077358, 0.13442834, 0.16842452, 0.26326752, 0.19279979, 0.32395363, 0.21317798, 0.14882185, 0.16552791, 0.2583418, 0.2045164, 0.3814714, 0.22132166, 0.15284438, 0.16249321, 0.2655809, 0.20533736, 0.31609356, 0.19975676, 0.13784541, 0.15404469, 0.24527535, 0.20499054, 0.29320312, 0.19293612, 0.12679386, 0.14374359, 0.24725603, 0.18630148, 0.28337464, 0.19554567, 0.12090076, 0.14401817, 0.2563504, 0.19685203, 0.2856998, 0.20230089, 0.12155182, 0.16932341, 0.29805192, 0.21161003, 0.3020372, 0.20607734, 0.12610917, 0.160147, 0.25293702, 0.21416867, 0.30598807, 0.22235116, 0.11963095, 0.14472286, 0.2541678, 0.2362268, 0.32602152, 0.23692584, 0.12447489, 0.1454293, 0.25662678, 0.24722299, 0.33565018, 0.23317906, 0.11556648, 0.14134988, 0.25128767, 0.21360771, 0.3367772, 0.22361629, 0.10837298, 0.13875291, 0.26124477, 0.19446008, 0.33909807, 0.21503566, 0.11748563, 0.13435483, 0.26760238, 0.21500151, 0.36021423, 0.23577951, 0.12083831, 0.13455266, 0.24850269, 0.22235931, 0.35692835, 0.22815187, 0.12284512, 0.13680722, 0.2443419, 0.24511082, 0.35410038, 0.234677, 0.11945783, 0.1390513, 0.24774748, 0.24142258, 0.34230155, 0.23841393, 0.12027857, 0.14120843, 0.25461322, 0.21071538, 0.3464696, 0.2738934, 0.1209125, 0.14620942, 0.26398483, 0.21068062, 0.34979406, 0.2658709, 0.1264692, 0.14798658, 0.2885351, 0.22942904, 0.35233957, 0.24466695, 0.12997732, 0.14865796, 0.2733224, 0.18728219, 0.33001554, 0.24320592, 0.12913108, 0.14616056, 0.27809954, 0.20081706, 0.3386529, 0.2405983, 0.13618638, 0.1532023, 0.2843617, 0.18610378, 0.34124863, 0.2376037, 0.12918726, 0.14947851, 0.27007595, 0.16614023, 0.3285974, 0.22534677, 0.12315273, 0.14916629, 0.28980657, 0.18689749, 0.36647338, 0.24523625, 0.14167996, 0.1625309, 0.32164735, 0.20520231, 0.36492118, 0.26474392, 0.134584, 0.16518004, 0.32306495, 0.20433493, 0.36616954, 0.27360874, 0.12764369, 0.1554864, 0.33359268, 0.18732287, 0.3648908, 0.28153667, 0.12678301, 0.15138683, 0.30569878, 0.17305991, 0.35499534, 0.25566903, 0.12565711, 0.14917423, 0.3036947, 0.16624507, 0.3491982, 0.2558327, 0.1276591, 0.15383215, 0.31046557, 0.17023754, 0.36767322, 0.258651, 0.13749567, 0.16233002, 0.3340241, 0.16015208, 0.35109195, 0.25163355, 0.12895437, 0.1538303, 0.30775532, 0.16031751, 0.3218538, 0.23023003, 0.12087093, 0.15493083, 0.28424862, 0.16336393, 0.32049543, 0.23055156, 0.1271585, 0.15793225, 0.29207778, 0.16538014, 0.32093686, 0.23276772, 0.12761888, 0.15806559, 0.2814192, 0.16270727, 0.3170007, 0.23763445, 0.1229383, 0.15033343, 0.27708748, 0.16363636, 0.32529044, 0.24725401, 0.12185654, 0.15427099, 0.27440003, 0.17272957, 0.34097832, 0.25311822, 0.13494852, 0.16309391, 0.26857096, 0.17210194, 0.32296062, 0.26928878, 0.13645633, 0.17101072, 0.2764037, 0.1665356, 0.3323791, 0.28670067, 0.14182268, 0.16585144, 0.2696753, 0.16024263, 0.31604096, 0.2810168, 0.14088395, 0.16308247, 0.24758105, 0.14965601, 0.32232505, 0.25923508, 0.139988, 0.15911852, 0.27559748, 0.15528849, 0.3297629, 0.27425322, 0.15047239, 0.16947427, 0.29268938, 0.15163039, 0.3165029, 0.28795528, 0.16057405, 0.16913512, 0.31532818, 0.17323554, 0.2956734, 0.29792288, 0.16560991, 0.17171687, 0.29145476, 0.18371215, 0.27172688, 0.29900458, 0.15473717, 0.15547629, 0.29762775, 0.18544304, 0.27502912, 0.26813444, 0.1604398, 0.15156682, 0.27603704, 0.18284746, 0.28606027, 0.28895324, 0.16540457, 0.15073778, 0.27865532, 0.183522, 0.27280983, 0.29711357, 0.17120649, 0.14858384, 0.28520373, 0.19778427, 0.28044337, 0.30003935, 0.17378926, 0.16312379, 0.29052216, 0.18929529, 0.29304832, 0.2961223, 0.16517313, 0.16228414, 0.30315122, 0.20948574, 0.28789836, 0.31633028, 0.1651564, 0.16789922, 0.30152994, 0.20507702, 0.29727718, 0.31151068, 0.17628068, 0.16321288, 0.2929462, 0.20172103, 0.30743468, 0.30625847, 0.16692586, 0.15838267, 0.3011055, 0.19412841, 0.3069283, 0.2862694, 0.15794235, 0.15192182, 0.28274256, 0.19154528, 0.30022317, 0.3032859, 0.1720424, 0.16884492, 0.3018738, 0.20981766, 0.3255491, 0.3173134, 0.18528053, 0.17971337, 0.3200374, 0.20136045, 0.30495888, 0.308099, 0.17618488, 0.17533807, 0.32643527, 0.19708653, 0.28563106, 0.28904527, 0.16792293, 0.16701895, 0.31178197, 0.19934316, 0.27897227, 0.2878482, 0.16360308, 0.15891603, 0.2828055, 0.21118048, 0.30932474, 0.2858287, 0.169892, 0.16252176, 0.2573716, 0.20568837, 0.32770193, 0.298813, 0.19615988, 0.17522638, 0.27436978, 0.22856227, 0.34355944, 0.3229218, 0.21401301, 0.18291761, 0.26312384, 0.22872314, 0.3306159, 0.33474562, 0.23009406, 0.18344276, 0.25896707, 0.23138954, 0.33294463, 0.3534248, 0.2391323, 0.19167799, 0.2743671, 0.23834378, 0.35204387, 0.34654862, 0.23876399, 0.1856013, 0.28723004, 0.22649206, 0.35397288, 0.36505148, 0.24162063, 0.19098425, 0.28371286, 0.2420785, 0.36035347, 0.38262883, 0.23915161, 0.20582666, 0.27178043, 0.23392387, 0.3597561, 0.38151553, 0.22412823, 0.20804909, 0.28199142, 0.23421489, 0.3375596, 0.39039817, 0.20463511, 0.2032033, 0.26250574, 0.21869288, 0.33551303, 0.37594244, 0.20980825, 0.20158638, 0.25191617, 0.22571573, 0.32630193, 0.3691945, 0.19722354, 0.19895694, 0.25575098, 0.22413439, 0.31764, 0.34153774, 0.20817262, 0.19793542, 0.24206795, 0.23865476, 0.3333397, 0.34966117, 0.21518594, 0.20023252, 0.22917137, 0.22490498, 0.31027502, 0.34492534, 0.24005403, 0.22655176, 0.22963786, 0.24565396, 0.29723465, 0.37005743, 0.22896534, 0.20850112, 0.2439781, 0.2223423, 0.29810354, 0.35735577, 0.20808649, 0.18420221, 0.2294928, 0.21146694, 0.30981758, 0.34981662, 0.20027825, 0.18029806, 0.21113017, 0.19139786, 0.27501312, 0.35091546, 0.191226, 0.16159892, 0.19801316, 0.1998102, 0.26803145, 0.31351668, 0.17652714, 0.1547055, 0.18941465, 0.20115699, 0.28059176, 0.31892353, 0.22021224, 0.17678918, 0.20496678, 0.22260723, 0.28284487, 0.30921844, 0.22794808, 0.17959373, 0.21635962, 0.22051482, 0.2955073, 0.2942098, 0.24842902, 0.18404931, 0.23620585, 0.24534915, 0.3057633, 0.27813184, 0.2534385, 0.18787612, 0.23297754, 0.2174238, 0.30002528, 0.31999892, 0.27658916, 0.17892931, 0.2398749, 0.22440109, 0.31309342, 0.37945336, 0.26103, 0.18698011, 0.24718054, 0.22645229, 0.31618622, 0.32660082, 0.24507022, 0.17909865, 0.2735385, 0.21084753, 0.32523572, 0.3468919, 0.3338412, 0.1900912, 0.27466306, 0.2639667, 0.35322532, 0.323488, 0.36209035, 0.18858533, 0.3114955, 0.25447604, 0.3412547, 0.3096469, 0.32986918, 0.18406388, 0.32115084, 0.27715528, 0.33856922, 0.29089513, 0.33808926, 0.18905692, 0.3266206, 0.2853252, 0.32184383, 0.3014899, 0.3965607, 0.1805882, 0.2694887, 0.29164764, 0.3331284, 0.2930051, 0.36219823, 0.1851241, 0.30116373, 0.27111068, 0.35231084, 0.3496968, 0.47626165, 0.2083773, 0.3720673, 0.2786402, 0.3439397, 0.33107817, 0.35700428, 0.19426401, 0.32978618, 0.33833683, 0.3741749, 0.31562245, 0.31456792, 0.21621417, 0.31968442, 0.34539175, 0.347328, 0.27510005, 0.21839777, 0.16133311, 0.18744919, 0.29895726, 0.3253001, 0.21936506, 0.16965306, 0.1266393, 0.14848383, 0.24556968, 0.24706683, 0.1933839, 0.16023815, 0.11538061, 0.14929496, 0.23643722, 0.21286534, 0.18423793, 0.17019549, 0.12324464, 0.16455913, 0.26578742, 0.23208985, 0.19669199, 0.22984867, 0.13300852, 0.18895273, 0.27795604, 0.27604112, 0.21505964, 0.22106421, 0.1392154, 0.2042126, 0.32609722, 0.22398035, 0.21094489, 0.19878708, 0.1322969, 0.1824744, 0.28694883, 0.18892959, 0.2074724, 0.17734492, 0.11225627, 0.16385193, 0.26003227, 0.18753988, 0.19947495, 0.15660222, 0.11631627, 0.1578796, 0.26539105, 0.19804116, 0.18792452, 0.153321, 0.11402996, 0.1745262, 0.26267338, 0.20780101, 0.19195983, 0.15765573, 0.11464588, 0.16217881, 0.23887382, 0.2018633, 0.1914263, 0.18240497, 0.11230565, 0.16171925, 0.2110794, 0.19450814, 0.19249576, 0.17290753, 0.1161717, 0.18483002, 0.24588318, 0.21099377, 0.21800864, 0.17080387, 0.12395901, 0.21703137, 0.31905723, 0.2360786, 0.21221127, 0.17250896, 0.12222628, 0.17475952, 0.24976367, 0.19315602, 0.19537418, 0.16731557, 0.11640953, 0.16934156, 0.23610255, 0.16843824, 0.19461468, 0.14801696, 0.10614845, 0.14317691, 0.17635003, 0.14027324, 0.17405672, 0.1224785, 0.09506281, 0.1331081, 0.14941718, 0.128075, 0.17680354, 0.12526156, 0.08938083, 0.12337372, 0.13114509, 0.11238066, 0.1801695, 0.11234776, 0.08618432, 0.12869297, 0.12850103, 0.11393053, 0.16308096, 0.10460182, 0.09171002, 0.132767, 0.12238316, 0.11641368, 0.14009961, 0.09776284, 0.08572231, 0.1273494, 0.11852986, 0.12829667, 0.15869048, 0.09527147, 0.09118022, 0.12862378, 0.10496762, 0.11907912, 0.15210754, 0.09138983, 0.08338384, 0.1114374, 0.08859287, 0.11559211, 0.14800349, 0.09059671, 0.08385805, 0.10827138, 0.08839706, 0.12241933, 0.15806694, 0.08789152, 0.0829083, 0.11044066, 0.08986915, 0.12350991, 0.15883934, 0.08677815, 0.08059607, 0.11294255, 0.09655732, 0.12592223, 0.14967087, 0.08937517, 0.084989, 0.10880385, 0.09085185, 0.12344974, 0.15213938, 0.08925214, 0.08296526, 0.10416853, 0.09044137, 0.12452982, 0.15359646, 0.09480153, 0.08425571, 0.10830727, 0.09417666, 0.12761578, 0.16742414, 0.09545961, 0.08629031, 0.1056604, 0.08564689, 0.12599295, 0.16428716, 0.08613025, 0.0874223, 0.10547163, 0.08964815, 0.12209605, 0.16309024, 0.09257596, 0.08976012, 0.11019184, 0.09469388, 0.14596982, 0.17160134, 0.09584561, 0.09878206, 0.1212106, 0.10211559, 0.15203947, 0.16402927, 0.10090246, 0.09680323, 0.12417966, 0.10175943, 0.15369004, 0.16318713, 0.10138969, 0.09659525, 0.12777217, 0.1101496, 0.149129, 0.1664687, 0.10349024, 0.09553595, 0.11991048, 0.09886991, 0.14386176, 0.16337913, 0.10186428, 0.09405926, 0.11753693, 0.09916448, 0.13858658, 0.14954439, 0.09649701, 0.09074512, 0.11741452, 0.10175547, 0.1462237, 0.15268295, 0.10218702, 0.09520747, 0.12417021, 0.10608226, 0.16062914, 0.16388372, 0.10401212, 0.09939741, 0.11840323, 0.0952495, 0.16526227, 0.17768519, 0.11088759, 0.10805213, 0.1356838, 0.1073378, 0.18319055, 0.19839793, 0.11996967, 0.11292586, 0.12652585, 0.1118216, 0.18911843, 0.1990527, 0.11508621, 0.11113569, 0.12541033, 0.11069012, 0.18098444, 0.19349945, 0.1050728, 0.10527416, 0.11885112, 0.11475076, 0.18870947, 0.19359487, 0.09917631, 0.10108913, 0.10990461, 0.10543565, 0.19344941, 0.18516709, 0.09749298, 0.09984659, 0.10152473, 0.09610678, 0.1843196, 0.19510135, 0.09945426, 0.10284029, 0.10470235, 0.09445336, 0.18887727, 0.1997283, 0.10322911, 0.10616086, 0.10363827, 0.09583022, 0.20368885, 0.19210635, 0.09580217, 0.10567912, 0.10286184, 0.0949444, 0.19776273, 0.18554161, 0.0940508, 0.1100203, 0.10192664, 0.09437087, 0.1949888, 0.17808965, 0.09388426, 0.10479263, 0.1031081, 0.09223545, 0.1763321, 0.15481684, 0.08805963, 0.10104705, 0.09898739, 0.08855141, 0.1829154, 0.16981494, 0.08693442, 0.09950597, 0.0956487, 0.08531474, 0.17619354, 0.16645104, 0.08871712, 0.10245699, 0.09327675, 0.08571914, 0.16566052, 0.16710758, 0.08564513, 0.09882042, 0.09187373, 0.08569086, 0.16660102, 0.17393346, 0.07737255, 0.09750476, 0.08779783, 0.08517325, 0.15285979, 0.15733041, 0.06999064, 0.09341627, 0.09501215, 0.09276329, 0.15818402, 0.15816893, 0.07824266, 0.1052696, 0.09805096, 0.09656782, 0.17814349, 0.1573826, 0.07970996, 0.11286592, 0.09512071, 0.08235706, 0.17901039, 0.15731962, 0.0787445, 0.10700758, 0.09447432, 0.08032697, 0.15345341, 0.16614746, 0.08228092, 0.10706873, 0.09708025, 0.08088859, 0.15580511, 0.17531464, 0.08648303, 0.11678123, 0.09801038, 0.08792356, 0.17341803, 0.17064002, 0.08759759, 0.11812555, 0.10741273, 0.10044139, 0.1805081, 0.16441905, 0.09592055, 0.12515235, 0.10975865, 0.10325494, 0.16752209, 0.16860288, 0.09075701, 0.12488309, 0.10007564, 0.09132526, 0.15543078, 0.16336761, 0.08233936, 0.10838389, 0.0924961, 0.08691323, 0.16241388, 0.15528445, 0.08158427, 0.11694346, 0.09300783, 0.08641364, 0.14629424, 0.15029019, 0.08391342, 0.10435793, 0.08651015, 0.08226611, 0.14773475, 0.14924322, 0.08712741, 0.10682192, 0.08559476, 0.08948261, 0.16135755, 0.14944743, 0.08720733],
"middle": [0.01930417, 0.02185115, 0.02171016, 0.03099612, 0.0222368, 0.02202415, 0.02046993, 0.02190805, 0.02172554, 0.03083845, 0.02323389, 0.02134882, 0.01935213, 0.02131411, 0.02054713, 0.02987485, 0.02267027, 0.02125225, 0.01892289, 0.02022607, 0.02091455, 0.03044137, 0.02366967, 0.02116746, 0.01768789, 0.01803914, 0.01998847, 0.03036915, 0.02478639, 0.02095382, 0.01840274, 0.01769199, 0.0202103, 0.02998006, 0.0249514, 0.01994226, 0.01807607, 0.01755597, 0.02058516, 0.03176635, 0.02768578, 0.01973484, 0.01925438, 0.01782906, 0.02071438, 0.03184701, 0.0303593, 0.02153523, 0.02081369, 0.01960624, 0.02235948, 0.03461087, 0.03001254, 0.02121297, 0.0208921, 0.01924357, 0.02259292, 0.03439671, 0.02983375, 0.02130468, 0.02114726, 0.01921432, 0.02199984, 0.0328052, 0.02933621, 0.02079765, 0.01993806, 0.01833412, 0.02227982, 0.03037071, 0.02878633, 0.02040195, 0.01997784, 0.01871576, 0.02190065, 0.02942125, 0.0270017, 0.01989729, 0.01988269, 0.0185421, 0.02252347, 0.02848583, 0.02673652, 0.01952104, 0.01998551, 0.01848185, 0.02354594, 0.02972516, 0.02911107, 0.0189062, 0.01934055, 0.01933315, 0.02335203, 0.02847189, 0.02577221, 0.01848798, 0.01789657, 0.01983635, 0.0228142, 0.02813637, 0.02526789, 0.01718472, 0.01628212, 0.01960327, 0.02132162, 0.02635804, 0.02350819, 0.01619406, 0.01542409, 0.01853454, 0.01960717, 0.02781578, 0.02498163, 0.01502971, 0.01507773, 0.01802154, 0.01993727, 0.02748085, 0.02590857, 0.0150926, 0.01512081, 0.01777036, 0.0191724, 0.02930693, 0.02677366, 0.01434446, 0.01497185, 0.01707514, 0.01823311, 0.02978953, 0.02683159, 0.01399781, 0.014236, 0.01569931, 0.01646799, 0.03027793, 0.02542124, 0.01358872, 0.01231529, 0.01495789, 0.0162317, 0.03327676, 0.02683087, 0.01478299, 0.01230041, 0.01577269, 0.01679099, 0.03275916, 0.02490028, 0.01371987, 0.01257214, 0.01545273, 0.01715018, 0.0313726, 0.02450117, 0.01474908, 0.01378257, 0.01656361, 0.0175593, 0.03303788, 0.02398543, 0.01519348, 0.01427175, 0.01725227, 0.01799136, 0.02922263, 0.02349872, 0.01620756, 0.01473223, 0.01747927, 0.01775847, 0.02847232, 0.02260105, 0.0165593, 0.01455201, 0.01811557, 0.01840195, 0.02822825, 0.02198219, 0.01771935, 0.01536236, 0.01925081, 0.02029017, 0.02834502, 0.02316486, 0.01881616, 0.0153941, 0.02077206, 0.02109353, 0.0280243, 0.02437201, 0.01899404, 0.01615526, 0.02019631, 0.02255209, 0.02949754, 0.02365455, 0.01831716, 0.01575587, 0.01859679, 0.02170887, 0.02975489, 0.02164502, 0.01880851, 0.01530924, 0.01722782, 0.02063645, 0.03026934, 0.02046198, 0.01877688, 0.01469352, 0.0164137, 0.02071132, 0.02989266, 0.0196418, 0.0187789, 0.01461176, 0.01668035, 0.0216174, 0.03305683, 0.01980071, 0.01886695, 0.0147453, 0.01755226, 0.02168229, 0.03125567, 0.01985857, 0.02093703, 0.01606545, 0.01865681, 0.022456, 0.03192834, 0.02013924, 0.02266275, 0.01693429, 0.01935213, 0.02433184, 0.03242089, 0.0193514, 0.02211475, 0.01704406, 0.01948249, 0.02309192, 0.02967967, 0.01902798, 0.02218404, 0.01695151, 0.02053862, 0.02587166, 0.03020699, 0.02013264, 0.02275717, 0.01631944, 0.02029776, 0.02484884, 0.02807747, 0.01961892, 0.01902968, 0.01554006, 0.01987547, 0.02565876, 0.03025819, 0.02024137, 0.01900392, 0.01555544, 0.01968673, 0.02404522, 0.02586573, 0.01836724, 0.01692898, 0.01711981, 0.01822364, 0.02449275, 0.03186429, 0.01736586, 0.01712828, 0.01826764, 0.01765552, 0.0218063, 0.02435023, 0.01629055, 0.01514897, 0.01696795, 0.01667183, 0.02050167, 0.0209287, 0.01466381, 0.01804326, 0.01837841, 0.01775621, 0.02546459, 0.02475393, 0.01512357, 0.0173169, 0.01802575, 0.01685773, 0.02430558, 0.02436561, 0.01465841, 0.01756514, 0.0172677, 0.01780175, 0.02344508, 0.02258692, 0.01488867, 0.01756506, 0.01732334, 0.01788436, 0.02412663, 0.02350901, 0.01543838, 0.01830937, 0.01822487, 0.01911861, 0.02520348, 0.02620197, 0.0154517, 0.01812441, 0.01760327, 0.01887576, 0.02369083, 0.02816994, 0.01463053, 0.01627848, 0.01674631, 0.01872829, 0.02451693, 0.0241255, 0.01400082, 0.01556012, 0.01640919, 0.01742348, 0.02263365, 0.02293164, 0.01459511, 0.01706725, 0.01727716, 0.01731593, 0.02472576, 0.02343683, 0.01513703, 0.01860424, 0.0181585, 0.01768699, 0.02552853, 0.02325811, 0.01577607, 0.02038832, 0.01933349, 0.0183364, 0.02638224, 0.02494846, 0.01632154, 0.0205788, 0.01873711, 0.01813046, 0.02680975, 0.02439751, 0.01543752, 0.02023658, 0.01720089, 0.01724022, 0.02453071, 0.02421398, 0.01528084, 0.01954328, 0.01683923, 0.01747281, 0.02392475, 0.02387638, 0.01544638, 0.0203728, 0.01607076, 0.01745593, 0.02426237, 0.02530361, 0.01610547, 0.01940956, 0.01603812, 0.01708112, 0.02410335, 0.0245481, 0.01680146, 0.01975458, 0.01508752, 0.01665764, 0.02249627, 0.02272187, 0.01605875, 0.01832438, 0.0145264, 0.01558223, 0.02134092, 0.02294097, 0.01580839, 0.01752974, 0.0151519, 0.01551924, 0.02279238, 0.02284422, 0.01605647, 0.01799, 0.01558998, 0.01584299, 0.02307453, 0.02241314, 0.01691593, 0.01793996, 0.01581687, 0.01594239, 0.02519217, 0.02430935, 0.01839181, 0.01951206, 0.01497633, 0.01573502, 0.02426631, 0.024614, 0.01803388, 0.01926408, 0.01424641, 0.0150429, 0.0229211, 0.02353972, 0.01742606, 0.01843791, 0.01415498, 0.01395738, 0.02205492, 0.02328664, 0.01746009, 0.01896943, 0.01448783, 0.01389964, 0.022002, 0.02488857, 0.01724507, 0.01772845, 0.01449931, 0.01400805, 0.02245053, 0.02584253, 0.01810473, 0.01803724, 0.01433033, 0.01430028, 0.0232915, 0.02762757, 0.01947118, 0.01975891, 0.01392714, 0.01444875, 0.02295407, 0.02646005, 0.01856363, 0.01914665, 0.01404112, 0.01440139, 0.02239546, 0.02601679, 0.01791982, 0.02062801, 0.01443933, 0.01407548, 0.02203281, 0.02537919, 0.01734861, 0.01913542, 0.01401906, 0.01381975, 0.02198539, 0.02483331, 0.01760699, 0.01909495, 0.01384168, 0.01359569, 0.02124605, 0.02333657, 0.01697811, 0.01871702, 0.01343806, 0.01366896, 0.02043085, 0.02366323, 0.0169581, 0.01739246, 0.01266524, 0.01328402, 0.01897903, 0.02384193, 0.01704786, 0.01612044, 0.01226635, 0.01309839, 0.01838813, 0.02290455, 0.01653797, 0.01637613, 0.01218116, 0.01303089, 0.01890192, 0.0229862, 0.01518071, 0.01598712, 0.01188014, 0.01287808, 0.01858664, 0.02151833, 0.01561873, 0.01616534, 0.01143981, 0.0126284, 0.0181775, 0.02114243, 0.01541612, 0.01580664, 0.01082526, 0.0122349, 0.0171449, 0.02132259, 0.01584243, 0.01578384, 0.01056588, 0.01198085, 0.016279, 0.02159435, 0.01669622, 0.01611677, 0.01051891, 0.01212121, 0.01701478, 0.02228901, 0.01822559, 0.01686902, 0.01081584, 0.01209003, 0.01711347, 0.02390306, 0.01813142, 0.01738967, 0.01079106, 0.01205379, 0.01756873, 0.02474637, 0.0176621, 0.01663147, 0.01073797, 0.01210374, 0.01725549, 0.02511747, 0.01791348, 0.01607664, 0.01044255, 0.01250054, 0.01635404, 0.02464449, 0.01783433, 0.01652926, 0.01065784, 0.01251901, 0.01613492, 0.02310212, 0.0177471, 0.01635685, 0.0108383, 0.01190329, 0.01566771, 0.02181103, 0.01741522, 0.01651113, 0.01131782, 0.01152508, 0.01559052, 0.02181571, 0.01717508, 0.01660511, 0.01121711, 0.01111402, 0.015434, 0.02267422, 0.01653237, 0.01637538, 0.01072225, 0.01070978, 0.01427637, 0.02213326, 0.01674806, 0.01646772, 0.01066592, 0.00971599, 0.01427851, 0.02271583, 0.01722501, 0.01579921, 0.01012061, 0.00927091, 0.01469187, 0.02385942, 0.01847026, 0.01593726, 0.01017987, 0.00920165, 0.01491728, 0.02333301, 0.01896261, 0.01571452, 0.01048935, 0.00979193, 0.01526271, 0.02450031, 0.01948391, 0.01538172, 0.01047028, 0.01020839, 0.01581411, 0.02658981, 0.01999253, 0.01574875, 0.01018858, 0.01049531, 0.0155558, 0.02651402, 0.01935466, 0.01485119, 0.0100304, 0.01006493, 0.01501097, 0.02499518, 0.01883058, 0.01513091, 0.01027797, 0.01027101, 0.01443101, 0.02304642, 0.02017349, 0.01433952, 0.01038396, 0.00999979, 0.01490891, 0.02227016, 0.02018658, 0.01577572, 0.01129317, 0.01084647, 0.01608701, 0.02310962, 0.02293671, 0.01766611, 0.01174323, 0.0116117, 0.01601465, 0.0243443, 0.02326578, 0.01871418, 0.01176467, 0.01177051, 0.01543006, 0.02319179, 0.02324661, 0.01907191, 0.01175578, 0.01182118, 0.01558377, 0.02412418, 0.02330038, 0.01816226, 0.01126671, 0.01094156, 0.01565505, 0.02539186, 0.02553779, 0.01837962, 0.01199663, 0.01099372, 0.0171207, 0.02656002, 0.02784677, 0.0200856, 0.01255873, 0.01131225, 0.01710435, 0.02554866, 0.0285841, 0.01925808, 0.01322311, 0.01125265, 0.01603371, 0.02478006, 0.02849727, 0.01884931, 0.01279143, 0.01048597, 0.01533271, 0.02388864, 0.02648707, 0.01900911, 0.01219572, 0.00962737, 0.01502274, 0.02324663, 0.02582384, 0.01771729, 0.01195631, 0.00925204, 0.01499749, 0.02222961, 0.02519106, 0.01724575, 0.01206296, 0.00921814, 0.01519285, 0.02101417, 0.02386942, 0.01634217, 0.01158956, 0.00973855, 0.01524383, 0.01894154, 0.02289214, 0.0155418, 0.01164373, 0.009426, 0.01440743, 0.01622418, 0.02150387, 0.01553878, 0.01146739, 0.00938838, 0.01560967, 0.01819222, 0.02335359, 0.01603632, 0.01091912, 0.0090825, 0.01566699, 0.01806888, 0.02421574, 0.01598243, 0.01129213, 0.00929588, 0.01546669, 0.01833941, 0.02412408, 0.01652363, 0.01194047, 0.00964241, 0.01567804, 0.0180628, 0.02545083, 0.01696449, 0.01200899, 0.01010716, 0.01620026, 0.01843277, 0.02612174, 0.01827659, 0.0120054, 0.0109821, 0.01633749, 0.0181499, 0.02731147, 0.01811015, 0.01156978, 0.0112712, 0.01630132, 0.01933839, 0.02857663, 0.01894539, 0.01121889, 0.01184949, 0.01646698, 0.01919734, 0.02826862, 0.01874746, 0.011746, 0.01288834, 0.01701316, 0.01939924, 0.02810411, 0.01902122, 0.01145854, 0.01341993, 0.01714587, 0.01940769, 0.02790813, 0.0181296, 0.01178655, 0.01397103, 0.01715082, 0.0203998, 0.02882904, 0.01823563, 0.01154005, 0.01369494, 0.0170474, 0.01983556, 0.02992507, 0.01791516, 0.01102013, 0.01307605, 0.01730086, 0.01990466, 0.03152956, 0.01777951, 0.01099953, 0.01274211, 0.01735913, 0.02131222, 0.03308026, 0.01905211, 0.01157991, 0.01223905, 0.01739526, 0.02241115, 0.03490022, 0.01995173, 0.01233762, 0.01243611, 0.01835167, 0.02349061, 0.03723234, 0.02102098, 0.01251104, 0.01218231, 0.01765995, 0.02316813, 0.0394088, 0.02119727, 0.01223463, 0.01184307, 0.01741515, 0.02252297, 0.03981248, 0.02075686, 0.01252725, 0.0120647, 0.01682944, 0.02200733, 0.03860056, 0.02002309, 0.0118372, 0.01183173, 0.01569155, 0.02136269, 0.03615725, 0.01952239, 0.01171671, 0.0114166, 0.01582819, 0.02080309, 0.03696018, 0.0198105, 0.01198602, 0.0117105, 0.01591689, 0.02043404, 0.0374041, 0.01994688, 0.01215904, 0.01163831, 0.0163433, 0.02048059, 0.03664625, 0.02027445, 0.01274502, 0.01173514, 0.0166688, 0.02189189, 0.03915881, 0.01977057, 0.01309485, 0.01183915, 0.01728823, 0.02257917, 0.04165415, 0.01980996, 0.01314266, 0.01166983, 0.01775408, 0.02193941, 0.04070868, 0.02015591, 0.01373244, 0.01209523, 0.0175177, 0.02247144, 0.04094652, 0.02123734, 0.01435015, 0.01183175, 0.01662811, 0.02169132, 0.0412268, 0.02163408, 0.01467896, 0.01123551, 0.01611451, 0.02210855, 0.04084611, 0.0210355, 0.01417251, 0.01091693, 0.01541996, 0.02225829, 0.03983507, 0.01978213, 0.01450452, 0.01121931, 0.01608001, 0.02291007, 0.04176762, 0.02099124, 0.01614971, 0.01199404, 0.01792417, 0.02379946, 0.04415431, 0.02148349, 0.01814371, 0.01306199, 0.01899799, 0.02543768, 0.04634168, 0.02309016, 0.02022114, 0.01375644, 0.01987068, 0.02541637, 0.0460874, 0.02153091, 0.02147567, 0.01385713, 0.02018974, 0.02667096, 0.04919481, 0.02380081, 0.02098331, 0.01299512, 0.01934634, 0.02598241, 0.05020788, 0.02510709, 0.01977434, 0.01280715, 0.01929377, 0.0262114, 0.0497626, 0.02495586, 0.01997217, 0.01339633, 0.0196083, 0.02621139, 0.0499667, 0.02465276, 0.02043915, 0.01380435, 0.0187658, 0.02696173, 0.05004222, 0.0253519, 0.02007018, 0.01416352, 0.01943977, 0.02844093, 0.05145535, 0.02607375, 0.02056508, 0.01423996, 0.01985525, 0.02767731, 0.04849496, 0.02540997, 0.02018812, 0.01447287, 0.02055868, 0.02732647, 0.04681241, 0.02628555, 0.02060754, 0.01443868, 0.02000871, 0.02647695, 0.04653813, 0.02599861, 0.0204964, 0.0142531, 0.01957471, 0.02538008, 0.0441798, 0.02576441, 0.02200544, 0.01315726, 0.01938898, 0.02566971, 0.0453697, 0.02599201, 0.0247908, 0.01333989, 0.01924611, 0.02625869, 0.0438572, 0.02509753, 0.0249167, 0.01298109, 0.01878189, 0.02552799, 0.04369022, 0.02537608, 0.02303393, 0.01279678, 0.0190436, 0.02524115, 0.04194088, 0.02478943, 0.02203711, 0.01208841, 0.01917916, 0.0244643, 0.04172182, 0.02366631, 0.02257406, 0.01191501, 0.01897465, 0.02415858, 0.04193573, 0.02267187, 0.02355325, 0.01185977, 0.01908151, 0.02289653, 0.04399663, 0.02197218, 0.02513081, 0.01169401, 0.01864982, 0.02332445, 0.04349878, 0.02168274, 0.02489503, 0.01200206, 0.01862925, 0.02320414, 0.04494064, 0.02279518, 0.02733333, 0.01257435, 0.01931823, 0.02381021, 0.04602556, 0.02317746, 0.02810599, 0.01342823, 0.01963386, 0.0245263, 0.04881608, 0.02371442, 0.03103773, 0.01482202, 0.01996342, 0.02509983, 0.05049176, 0.02416639, 0.03217857, 0.01535302, 0.02002455, 0.02674251, 0.0544011, 0.0246534, 0.0351804, 0.01678751, 0.02098343, 0.02884455, 0.06172142, 0.02657235, 0.03998837, 0.01713381, 0.0217966, 0.03067814, 0.06575574, 0.02721297, 0.0423503, 0.01600821, 0.02082289, 0.02893349, 0.06485597, 0.02453846, 0.04446335, 0.01476393, 0.02033031, 0.02887277, 0.06289634, 0.02313508, 0.04318785, 0.01407612, 0.02067484, 0.02885733, 0.060303, 0.02180801, 0.04035512, 0.01454038, 0.02108916, 0.02895076, 0.05993291, 0.02098317, 0.04008863, 0.01431958, 0.02179889, 0.03033151, 0.06309975, 0.02113023, 0.04222761, 0.0144084, 0.02297215, 0.03020167, 0.06411356, 0.02117336, 0.04191997, 0.01500591, 0.0230912, 0.03088279, 0.06521389, 0.02132575, 0.03982786, 0.01533254, 0.02346795, 0.0317057, 0.06558722, 0.02161463, 0.04279705, 0.01652415, 0.02422466, 0.03205153, 0.06781286, 0.0220123, 0.04140675, 0.01562529, 0.02353295, 0.03166963, 0.06440238, 0.02255567, 0.04084409, 0.01578704, 0.02401945, 0.03358281, 0.06675079, 0.02329054, 0.04441115, 0.01684185, 0.02418798, 0.03322105, 0.07051682, 0.02407358, 0.04875312, 0.017715, 0.02560442, 0.03442591, 0.0741597, 0.02423753, 0.04983307, 0.0184091, 0.02575092, 0.03334989, 0.07326669, 0.02286747, 0.04702646, 0.0179107, 0.02575802, 0.03133989, 0.06791671, 0.02082832, 0.04410821, 0.01701176, 0.02563124, 0.02942852, 0.06422696, 0.01931514, 0.04558149, 0.01556625, 0.02547816, 0.02940345, 0.06860551, 0.01975287, 0.04894972, 0.0155182, 0.02592611, 0.02979258, 0.07015698, 0.02017485, 0.05244639, 0.01569355, 0.02476313, 0.02974975, 0.069713, 0.02087005, 0.05489072, 0.01734526, 0.02413508, 0.02879728, 0.07112782, 0.02063816, 0.05439983, 0.0187938, 0.02519432, 0.02952871, 0.0708667, 0.0195043, 0.05666244, 0.02066994, 0.02682202, 0.02980956, 0.07509847, 0.01963913, 0.05943122, 0.02097389, 0.02772941, 0.03093678, 0.08433127, 0.01957105, 0.06581655, 0.02067283, 0.02772566, 0.03055096, 0.08843128, 0.0199779, 0.07052848, 0.02118412, 0.02864354, 0.02898736, 0.08732767, 0.02009539, 0.07073599, 0.02030481, 0.02612198, 0.02724248, 0.08392594, 0.01906927, 0.0696985, 0.0210628, 0.02617254, 0.02714097, 0.08266005, 0.02106342, 0.06443675, 0.02112232, 0.02556918, 0.02674592, 0.08179973, 0.02117054, 0.06286822, 0.01994221, 0.02437314, 0.02517688, 0.07597811, 0.02049146, 0.06245903, 0.01745147, 0.02337456, 0.02439892, 0.07242648, 0.01841092, 0.06311642, 0.01589067, 0.02179505, 0.02414569, 0.07107085, 0.01826049, 0.06655926, 0.01612466, 0.02205664, 0.02350037, 0.06953119, 0.01738277, 0.06324484, 0.01571759, 0.02158384, 0.02284054, 0.06853577, 0.01790081, 0.06489711, 0.01554511, 0.02247462, 0.0228218, 0.06891136, 0.01775082, 0.06356698, 0.01519009, 0.02127045, 0.0218218, 0.05871017, 0.01647582, 0.06088427, 0.01338372, 0.02016292, 0.02307345, 0.0562605, 0.01654561, 0.06462298, 0.01349372, 0.01986215, 0.02374409, 0.05398648, 0.01706777, 0.06510644, 0.01451509, 0.02132431, 0.02442216, 0.05538123, 0.01798173, 0.07104569, 0.01525997, 0.02075494, 0.02352426, 0.05461365, 0.01755839, 0.06562001, 0.01474805, 0.01947534, 0.02190359, 0.05170688, 0.01673741, 0.06213084, 0.0142686, 0.01855673, 0.02209652, 0.05222838, 0.01770067, 0.06214883, 0.01425997, 0.01914751, 0.02283198, 0.05123284, 0.01786624, 0.05895818, 0.01483425, 0.01981425, 0.024017, 0.05174145, 0.01835324, 0.06085837, 0.01546351, 0.02027945, 0.02456328, 0.05265726, 0.01894694, 0.06431031, 0.01561386, 0.02076676, 0.02469206, 0.05417785, 0.01915462, 0.06964173, 0.01617212, 0.0213277, 0.02397122, 0.05652986, 0.01924886, 0.07025316, 0.01641704, 0.02142613, 0.02436617, 0.0580259, 0.0195206, 0.07257044, 0.01690746, 0.02281098, 0.02508797, 0.05760123, 0.01906511, 0.07531715, 0.01680148, 0.02347327, 0.0261256, 0.05853987, 0.01987293, 0.07732672, 0.01750799, 0.02447157, 0.02578044, 0.05640611, 0.02030304, 0.07613941, 0.01761284, 0.02389696, 0.0263176, 0.05451929, 0.02151125, 0.07523853, 0.01841469, 0.02452852, 0.02675091, 0.05286623, 0.02146525, 0.06985212, 0.01932967, 0.02542131, 0.02804128, 0.05245281, 0.02250581, 0.06857076, 0.01992949, 0.02513521, 0.02994269, 0.05160806, 0.02290626, 0.06787646, 0.01997452, 0.02396513, 0.02937653, 0.04989173, 0.02273951, 0.06713523, 0.01945454, 0.02445733, 0.02962881, 0.04777237, 0.02319834, 0.06899065, 0.01849882, 0.02435832, 0.02945263, 0.04580834, 0.02478353, 0.07326678, 0.0185781, 0.0260275, 0.03123735, 0.04671876, 0.02661355, 0.07186452, 0.01866165, 0.02622041, 0.0309739, 0.04653206, 0.02663783, 0.07047934, 0.01943467, 0.02743749, 0.03108025, 0.04358112, 0.02732321, 0.06815868, 0.01986654, 0.0268108, 0.02958688, 0.04012084, 0.02792082, 0.06432942, 0.0208643, 0.02801229, 0.0297852, 0.03845432, 0.02830089, 0.06468508, 0.02128487, 0.02797807, 0.02927402, 0.03820617, 0.02939248, 0.06341254, 0.02199936, 0.02778487, 0.02965135, 0.03897296, 0.02922781, 0.06472503, 0.02254778, 0.02746713, 0.02979874, 0.03927094, 0.02846718, 0.06757652, 0.02277507, 0.02763488, 0.03129652, 0.0403285, 0.02996535, 0.07030482, 0.02312846, 0.02806716, 0.03071675, 0.04158601, 0.02946127, 0.06722233, 0.02299611, 0.02824545, 0.03021633, 0.04094996, 0.02865301, 0.06794938, 0.02331695, 0.0281568, 0.02999884, 0.03959698, 0.02928991, 0.06858801, 0.02418829, 0.02690812, 0.02901768, 0.04093527, 0.0300716, 0.07464325, 0.02484237, 0.02686449, 0.02961563, 0.04031438, 0.02901355, 0.07358845, 0.02460144, 0.02554533, 0.02799817, 0.03855705, 0.03005064, 0.07459322, 0.02481696, 0.02512645, 0.02872639, 0.03922206, 0.03031521, 0.07619355, 0.02623751, 0.02585163, 0.03010883, 0.03915754, 0.03032205, 0.07677069, 0.02736424, 0.02654021, 0.02928011, 0.03895972, 0.03034066, 0.07568087, 0.02845883, 0.02711911, 0.02926007, 0.03901431, 0.03055994, 0.07183122, 0.02866029, 0.02788818, 0.02973067, 0.03799196, 0.03029423, 0.06948959, 0.02889225, 0.02979891, 0.02951906, 0.03791433, 0.03024291, 0.06692985, 0.02922815, 0.02986022, 0.02887643, 0.03751505, 0.03044639, 0.06389809, 0.02857943, 0.02945283, 0.02906307, 0.03702501, 0.03175872, 0.06692715, 0.03085015, 0.03181525, 0.03074517, 0.03616414, 0.03461622, 0.07144266, 0.03130036, 0.03161523, 0.03174939, 0.03507402, 0.03831802, 0.07965328, 0.03302317, 0.03136184, 0.03205119, 0.03634804, 0.0380314, 0.08377604, 0.03341619, 0.0321279, 0.0329461, 0.03821499, 0.04024682, 0.08552058, 0.03614326, 0.03247541, 0.03351554, 0.03831172, 0.03938507, 0.08257218, 0.03869113, 0.03316824, 0.03425116, 0.04073733, 0.03884089, 0.08378417, 0.03909825, 0.03241958, 0.0352146, 0.04331958, 0.03764237, 0.08482121, 0.04050164, 0.03138357, 0.03482334, 0.04167097, 0.03668216, 0.07979506, 0.03797415, 0.02934489, 0.03450555, 0.04222017, 0.03736743, 0.08147175, 0.03881596, 0.02865662, 0.03436951, 0.04259267, 0.03647001, 0.07615086, 0.0398341, 0.02878108, 0.03561911, 0.04529896, 0.03893157, 0.0823129, 0.04116045, 0.02902481, 0.03651822, 0.04596761, 0.03859322, 0.08529447, 0.04142723, 0.02958095, 0.03883201, 0.04848922, 0.04010957, 0.08586667, 0.04159197, 0.03098037, 0.04012197, 0.05048298, 0.03736418, 0.08209477, 0.03996678, 0.03181008, 0.0415956, 0.05122806, 0.03670433, 0.08513796, 0.04036993, 0.03325893, 0.04316624, 0.05383689, 0.03851135, 0.0867926, 0.04019226, 0.03357789, 0.0423385, 0.05680853, 0.03908379, 0.09039304, 0.04127045, 0.03357557, 0.04314064, 0.0576782, 0.04111196, 0.0982632, 0.04344565, 0.03343779, 0.04302859, 0.05793438, 0.04303601, 0.10373068, 0.04440977, 0.0344351, 0.04165972, 0.05728341, 0.04329788, 0.10079824, 0.04452512, 0.03653641, 0.04215815, 0.06253973, 0.04498313, 0.10031936, 0.04201088, 0.03381411, 0.04027538, 0.05981916, 0.04361384, 0.0996289, 0.04032065, 0.03469568, 0.03873641, 0.06365079, 0.04423972, 0.10036145, 0.04154002, 0.03484705, 0.03960301, 0.06241405, 0.04394763, 0.09424053, 0.04206399, 0.03450965, 0.04466784, 0.06356233, 0.04440863, 0.08648819, 0.04232724, 0.03369327, 0.04642282, 0.06193763, 0.04493895, 0.08438873, 0.04401577, 0.03292746, 0.04605641, 0.06058805, 0.04396721, 0.08412544, 0.04329013, 0.03114249, 0.04456421, 0.05774618, 0.04279844, 0.08842143, 0.04436469, 0.03158386, 0.04403143, 0.05754867, 0.04079698, 0.0884551, 0.04172228, 0.03124858, 0.04230915, 0.05858926, 0.0390906, 0.08627884, 0.04033292, 0.03113431, 0.04226086, 0.05999195, 0.03830195, 0.08413368, 0.04131106, 0.03214953, 0.04395314, 0.06158246, 0.03853563, 0.0849572, 0.04155625, 0.03410343, 0.04581751, 0.0631602, 0.03894669, 0.0850925, 0.04035171, 0.03545631, 0.04528437, 0.06103956, 0.03745037, 0.08349831, 0.03921697, 0.03437239, 0.04418461, 0.06075664, 0.03594245, 0.08024328, 0.03865517, 0.03243913, 0.04464114, 0.0601657, 0.03505304, 0.08013903, 0.03731062, 0.03005615, 0.04540709, 0.06154753, 0.03546549, 0.08118524, 0.03746596, 0.03084102, 0.04650592, 0.06131431, 0.03660909, 0.07874865, 0.03858667, 0.03308536, 0.04906785, 0.06189808, 0.03855055, 0.07960299, 0.04079868, 0.0349495, 0.04930059, 0.05988381, 0.03801135, 0.08175621, 0.04067575, 0.03345474, 0.04781787, 0.05765693, 0.03796542, 0.08217698, 0.0410277, 0.03228324, 0.04681922, 0.05793468, 0.03707046, 0.08134587, 0.04086442, 0.03231468, 0.04690888, 0.05988236, 0.03640719, 0.08063321, 0.04153953, 0.03348495, 0.04839155, 0.06033367, 0.03507374, 0.07892411, 0.04192085, 0.03459462, 0.04923947, 0.06077247, 0.03519363, 0.08052773, 0.04106593, 0.03541021, 0.04922479, 0.0582805, 0.03446849, 0.07583873, 0.03787317, 0.03382916, 0.04809355, 0.05736241, 0.03449666, 0.0720062, 0.03857265, 0.03136571, 0.04539794, 0.05660038, 0.03304796, 0.06339772, 0.03257145, 0.03009428, 0.04443983, 0.05811936, 0.0323389, 0.06574211, 0.03347531, 0.03035831, 0.04559875, 0.05998855, 0.03198731, 0.06884362, 0.03476019, 0.03050956, 0.04536033, 0.05994019, 0.03202503, 0.07003126, 0.03595083, 0.03110459, 0.04610823, 0.06189932, 0.03228239, 0.0702802, 0.03597275, 0.03075293, 0.04477817, 0.06036871, 0.03184568, 0.06916825, 0.03619711, 0.03044737, 0.04473114, 0.06043759, 0.03153415, 0.07256106, 0.03758399, 0.03119426, 0.04561589, 0.06130398, 0.03173302, 0.07676413, 0.03781706, 0.03171968, 0.04481164, 0.06414702, 0.03198811, 0.07806782, 0.03842887, 0.03235546, 0.04355292, 0.06092731, 0.03222515, 0.07635779, 0.03810528, 0.03281323, 0.04190836, 0.06058776, 0.0333336, 0.07445648, 0.04012046, 0.03476148, 0.04200095, 0.05983839, 0.0332826, 0.07326546, 0.04123582, 0.03301015, 0.04095706, 0.05886496, 0.03240932, 0.06973643, 0.04121299, 0.03181592, 0.04060082, 0.06007442, 0.03287737, 0.07509937, 0.04238203, 0.03098169, 0.03994088, 0.06149207, 0.03325974, 0.07081781, 0.04150124, 0.03168628, 0.03919818, 0.06374772, 0.03389999, 0.07109099, 0.04028283, 0.03114657, 0.03868437, 0.06579101, 0.03455846, 0.06877249, 0.04016189, 0.03188417, 0.03817596, 0.06708502, 0.03469604, 0.07126305, 0.04206686, 0.03188166, 0.03767563, 0.0669476, 0.03353348, 0.0691183, 0.04064075, 0.03063862, 0.0354624, 0.06531053, 0.03168759, 0.073281, 0.04011926, 0.02930227, 0.03400936, 0.06640153, 0.03179456, 0.08066165, 0.0392551, 0.02853999, 0.03367625, 0.06727938, 0.03128449, 0.08004632, 0.03929857, 0.02778912, 0.03321351, 0.06543338, 0.03110971, 0.07494196, 0.03841788, 0.02868819, 0.03136358, 0.06334555, 0.03076358, 0.07601377, 0.03991719, 0.03054305, 0.03321639, 0.06472258, 0.03113788, 0.07574013, 0.03791443, 0.02774545, 0.03182469, 0.06393252, 0.02969201, 0.07271373, 0.03282135, 0.02690595, 0.03291314, 0.06342947, 0.02832903, 0.07287133, 0.03232927, 0.02494402, 0.03197717, 0.06814972, 0.03016019, 0.07814586, 0.0326605, 0.02960984, 0.03415116, 0.06875373, 0.02895685, 0.07801482, 0.03286097, 0.02812433, 0.03427297, 0.06612208, 0.02921677, 0.07471323, 0.03256259, 0.02765486, 0.03439621, 0.06588163, 0.02918812, 0.08066146, 0.03450789, 0.02860997, 0.03527204, 0.06812071, 0.02938638, 0.07708267, 0.03516539, 0.0309544, 0.03619999, 0.07057789, 0.02995831, 0.0806365, 0.03823968, 0.03159835, 0.03597249, 0.07150958, 0.03021603, 0.09151354, 0.0397037, 0.03435143, 0.03390298, 0.07086824, 0.03177439, 0.0953673, 0.03903785, 0.03360066, 0.03414015, 0.07122796, 0.03418246, 0.09838498, 0.03830393, 0.03596944, 0.03940778, 0.07523343, 0.03690756, 0.10236479, 0.04020145, 0.03662867, 0.04266641, 0.07494104, 0.04098504, 0.10394379, 0.03792792, 0.03549392, 0.04234783, 0.08120201, 0.04224282, 0.10433295, 0.03867786, 0.03633662, 0.04336091, 0.07786285, 0.04036752, 0.1077633, 0.03931262, 0.03624685, 0.04369018, 0.07342722, 0.04273284, 0.10776545, 0.04193847, 0.03829327, 0.04790866, 0.07437056, 0.04331078, 0.11154834, 0.04389023, 0.0403003, 0.04992836, 0.07311814, 0.04299425, 0.10601843, 0.04516358, 0.04178263, 0.04859069, 0.07974196, 0.04314015, 0.11057269, 0.04718759, 0.0430464, 0.04766384, 0.08029462, 0.04333301, 0.10797553, 0.04792252, 0.04139582, 0.04625013, 0.07762965, 0.04057419, 0.09362134, 0.04584385, 0.04107796, 0.04670988, 0.07520518, 0.04028834, 0.09414994, 0.04440983, 0.04034673, 0.04854595, 0.07593998, 0.04034004, 0.09148644, 0.04135038, 0.04016466, 0.04472128, 0.07586534, 0.04200455, 0.08774144, 0.03856674, 0.03849231, 0.04351621, 0.08206188, 0.03952856, 0.08980162, 0.03817292, 0.03967503, 0.04701509, 0.08327787, 0.04151205, 0.09384977, 0.04220673, 0.03864724, 0.04700017, 0.08547264, 0.04251243, 0.08820615, 0.0373573, 0.03534092, 0.04753136, 0.08497001, 0.04008321, 0.08850177, 0.03810179, 0.0358832, 0.0433141, 0.08406719, 0.03999539, 0.07285564, 0.03689306, 0.03253681, 0.04415429, 0.07992087, 0.04166174, 0.07086177, 0.03744157, 0.03592018, 0.04822667, 0.07854373, 0.03885368, 0.06079162, 0.03534605, 0.03500671, 0.04596529, 0.0728429, 0.0372585, 0.05923344, 0.03478129, 0.03492765, 0.0454456, 0.07364785, 0.03401513, 0.05594693, 0.03348655, 0.03531851, 0.04555051, 0.07552967, 0.03307695, 0.05701484, 0.03505227, 0.03659307, 0.04287257, 0.07122433, 0.03396437, 0.0564011, 0.03612879, 0.03751477, 0.04494073, 0.0718267, 0.03456965, 0.05972206, 0.03703484, 0.03824743, 0.04768306, 0.07060279, 0.03432604, 0.05826654, 0.03611238, 0.03747875, 0.04587976, 0.06707697, 0.03321548, 0.05686339, 0.0361906, 0.03782905, 0.04756298, 0.06685429, 0.03295949, 0.0562635, 0.03563135, 0.0395285, 0.04823328, 0.06899444, 0.03260136, 0.0586413, 0.03562576, 0.03899711, 0.04984757, 0.06895529, 0.03371355, 0.05931041, 0.03511566, 0.03829322, 0.05091654, 0.06904228, 0.03362706, 0.05631369, 0.03581133, 0.03866609, 0.05276592, 0.06898049, 0.03354283, 0.05209048, 0.03608599, 0.03652073, 0.05235582, 0.06779348, 0.03247531, 0.0508951, 0.03598688, 0.03571699, 0.05278955, 0.06765694, 0.03158103, 0.04902662, 0.03476708, 0.03647184, 0.05407155, 0.06782493, 0.03110627, 0.0480356, 0.03394264, 0.03480622, 0.05442697, 0.06685066, 0.03057723, 0.04728036, 0.03407112, 0.03540625, 0.05383068, 0.06790433, 0.03163293, 0.04679585, 0.03551131, 0.03368166, 0.05483773, 0.06888101, 0.03318632, 0.04764872, 0.03576999, 0.03432014, 0.05334561, 0.06968855, 0.03332439, 0.04775939, 0.03373937, 0.03353002, 0.05263529, 0.06719211, 0.0340856, 0.0473096, 0.03391113, 0.03451698, 0.05457915, 0.06713213, 0.0335742, 0.0469012, 0.03359839, 0.03517294, 0.0552262, 0.06742756, 0.03359951, 0.04500936, 0.03371412, 0.03292522, 0.05082186, 0.06565963, 0.03430246, 0.04627797, 0.03519009, 0.03628285, 0.05817973, 0.06516826, 0.03564584, 0.0478013, 0.03362993, 0.03819264, 0.06051163, 0.07025768, 0.03581522, 0.04909186, 0.03554669, 0.04041865, 0.0612063, 0.07416252, 0.03664853, 0.05049213, 0.03470467, 0.03959361, 0.05928323, 0.07262594, 0.03605087, 0.05271776, 0.03615786, 0.04153459, 0.05983956, 0.07266112, 0.03564665, 0.05251651, 0.03621908, 0.04073475, 0.05976919, 0.07071405, 0.03517586, 0.05392443, 0.03731468, 0.03950754, 0.06030951, 0.07226355, 0.03581018, 0.05534662, 0.03719418, 0.03886307, 0.05896043, 0.07138427, 0.03633264, 0.05568292, 0.03625894, 0.03985919, 0.061141, 0.07486104, 0.038627, 0.05750658, 0.03538651, 0.03964932, 0.06007593, 0.07159311, 0.03976788, 0.05893802, 0.03473081, 0.03911806, 0.06279487, 0.0731774, 0.04061193, 0.06586409, 0.03423646, 0.03754402, 0.06295437, 0.07569074, 0.04195109, 0.07103672, 0.03398455, 0.03662581, 0.06422684, 0.07847469, 0.0418167, 0.07025775, 0.03386726, 0.0369073, 0.06478143, 0.08131073, 0.04491383, 0.07117239, 0.03416768, 0.03664315, 0.0635611, 0.0800581, 0.04379049, 0.06894758, 0.03472418, 0.03605129, 0.06276709, 0.07833243, 0.04295321, 0.06575272, 0.03434643, 0.0363639, 0.06215583, 0.07606383, 0.04322422, 0.06527708, 0.0350954, 0.03737825, 0.06252135, 0.0761721, 0.0424158, 0.06336503, 0.03554067, 0.03667527, 0.06354839, 0.07702363, 0.04222146, 0.0614695, 0.03524937, 0.03622271, 0.06552821, 0.07754985, 0.04278152, 0.06105732, 0.03559458, 0.0351862, 0.06489556, 0.07796936, 0.04197843, 0.0612963, 0.03483505, 0.03372889, 0.06324434, 0.07957145, 0.0425843, 0.06250352, 0.03607805, 0.03484742, 0.06400456, 0.08225573, 0.04278863, 0.06205544, 0.03620214, 0.03431554, 0.06282177, 0.08424016, 0.04224224, 0.06065584, 0.03637725, 0.0339889, 0.06297851, 0.08485442, 0.04095573, 0.05897468, 0.03533676, 0.03223946, 0.06078591, 0.08100126, 0.04069464, 0.05824737, 0.03511248, 0.03177503, 0.05893117, 0.08131354, 0.04167653, 0.06181285, 0.03606929, 0.03235554, 0.06013555, 0.07973843, 0.04262007, 0.0649653, 0.03640871, 0.03183765, 0.06233433, 0.0819447, 0.04405657, 0.06951275, 0.0368643, 0.03206683, 0.06268709, 0.08287516, 0.04400352, 0.07039066, 0.03710598, 0.03223493, 0.06389978, 0.08313881, 0.04662658, 0.07407647, 0.03779264, 0.03266071, 0.06934484, 0.08653213, 0.04893264, 0.07820622, 0.03949047, 0.03359576, 0.07452009, 0.08812293, 0.05028306, 0.08186323, 0.04158719, 0.0351412, 0.08094065, 0.09513766, 0.05089632, 0.08439613, 0.04302985, 0.03718802, 0.08430756, 0.09743932, 0.05083046, 0.08913314, 0.0426262, 0.03793532, 0.08156004, 0.09997601, 0.04859412, 0.08922211, 0.04026123, 0.03560934, 0.0804003, 0.10318793, 0.04869081, 0.09118716, 0.04135072, 0.03739564, 0.0925933, 0.10800989, 0.05086722, 0.09230728, 0.04285879, 0.03792469, 0.10385454, 0.11818641, 0.05305718, 0.09830233, 0.04556427, 0.03822819, 0.10140476, 0.11650814, 0.05437104, 0.09887807, 0.04438061, 0.03360687, 0.09314457, 0.11060284, 0.05499907, 0.09706213, 0.0443367, 0.03252437, 0.0899929, 0.10851645, 0.05445863, 0.10433166, 0.04500426, 0.03196049, 0.08799048, 0.1040342, 0.05243336, 0.10625238, 0.04462137, 0.03073219, 0.0831532, 0.10560082, 0.04990664, 0.1082006, 0.04580847, 0.03041181, 0.08215208, 0.10654429, 0.05183439, 0.11061031, 0.04794865, 0.029851, 0.07896128, 0.11054943, 0.05323045, 0.10972247, 0.04919661, 0.0309096, 0.08167967, 0.11848735, 0.05584198, 0.10555778, 0.05243346, 0.03315949, 0.08304028, 0.12390476, 0.05965251, 0.11509606, 0.05460967, 0.03404658, 0.08348896, 0.12126393, 0.05853546, 0.11876433, 0.05577448, 0.03339053, 0.08348149, 0.12056722, 0.05932361, 0.12075037, 0.05653486, 0.03589823, 0.08693206, 0.12609456, 0.06235409, 0.1249252, 0.05561003, 0.03696721, 0.08287969, 0.12491282, 0.06044284, 0.11849839, 0.05480222, 0.03793864, 0.0825389, 0.12351689, 0.06170238, 0.11582579, 0.05189626, 0.03704439, 0.07938774, 0.11936809, 0.06186439, 0.11249275, 0.0490863, 0.03613572, 0.07849644, 0.12393407, 0.06452867, 0.1178864, 0.0511831, 0.03636092, 0.0792409, 0.12848471, 0.06308344, 0.1214015, 0.05069549, 0.03693197, 0.08156064, 0.12827288, 0.0637974, 0.11543557, 0.04783527, 0.03625028, 0.07809777, 0.12368319, 0.06548626, 0.114575, 0.04768643, 0.03657638, 0.07834994, 0.11949915, 0.06636259, 0.11515529, 0.04789571, 0.03674566, 0.07936434, 0.11676742, 0.06582917, 0.1151716, 0.04791242, 0.03811939, 0.0814658, 0.1133875, 0.06944712, 0.11405668, 0.04886008, 0.03812264, 0.07507128, 0.11824681, 0.07147815, 0.11213861, 0.05124037, 0.04073071, 0.07239704, 0.12009268, 0.07319506, 0.11162682, 0.05102392, 0.03866931, 0.06903065, 0.1273952, 0.07711642, 0.12195962, 0.04949604, 0.03851531, 0.06263855, 0.12314063, 0.07046547, 0.106155, 0.04821904, 0.0369041, 0.06599373, 0.1303278, 0.07003532, 0.11541972, 0.05047394, 0.04086766, 0.06816189, 0.1319661, 0.07283318, 0.11901373, 0.0529286, 0.04055419, 0.06772506, 0.13595687, 0.07594802, 0.12151027, 0.05601981, 0.04213872, 0.06208449, 0.13724376, 0.08020643, 0.1255144, 0.0577092, 0.0419135, 0.06038142, 0.13554266, 0.08167481, 0.12749505, 0.05645728, 0.04267481, 0.05925385, 0.13465881, 0.08050345, 0.12392633, 0.05465486, 0.04304928, 0.05902679, 0.12486026, 0.07237028, 0.11642963, 0.05296909, 0.04075008, 0.05824818, 0.12355156, 0.0707307, 0.11186097, 0.05264818, 0.04156213, 0.06223952, 0.12116588, 0.06766014, 0.11049758, 0.0535626, 0.04248598, 0.06528381, 0.12127562, 0.06857309, 0.11421571, 0.05490584, 0.04256189, 0.06445365, 0.11553617, 0.06848695, 0.11177205, 0.05747717, 0.04440757, 0.06592246, 0.11344302, 0.06614459, 0.1032658, 0.05554435, 0.04366218, 0.06236359, 0.10574665, 0.06583596, 0.09750032, 0.05519131, 0.04323793, 0.06435025, 0.10422049, 0.06636898, 0.09724796, 0.05758906, 0.04468077, 0.0676296, 0.10559736, 0.06562024, 0.09265972, 0.05425429, 0.04493425, 0.07001566, 0.10693972, 0.06622314, 0.09572212, 0.05832525, 0.0477715, 0.07419062, 0.11091303, 0.06983205, 0.09941692, 0.058209, 0.04951256, 0.07483385, 0.10977397, 0.07044122, 0.09723534, 0.05806855, 0.05222213, 0.07856954, 0.11143786, 0.07580638, 0.10291635, 0.05712532, 0.05656635, 0.08165472, 0.11245576, 0.0821102, 0.10524775, 0.0569291, 0.05881142, 0.08224937, 0.11152127, 0.08200354, 0.10360824, 0.0509538, 0.05853402, 0.07821755, 0.10757043, 0.08243522, 0.10374211, 0.05101284, 0.05850302, 0.07755974, 0.10423509, 0.08275907, 0.10065386, 0.0503631, 0.05688741, 0.07075557, 0.10202502, 0.07713114, 0.09294128, 0.04668095, 0.05562598, 0.07240915, 0.1058143, 0.07714307, 0.09101172, 0.04756236, 0.05616338, 0.07071921, 0.10064622, 0.0770319, 0.08655142, 0.04609724, 0.05287037, 0.06544791, 0.094742, 0.07312828, 0.08646465, 0.04327907, 0.04954984, 0.05628614, 0.0946332, 0.07043932, 0.08985358, 0.04635332, 0.0503095, 0.05630694, 0.09369357, 0.07352835, 0.09516195, 0.04863955, 0.05109437, 0.05912457, 0.09261832, 0.07578327, 0.09212974, 0.04526424, 0.04652767, 0.05175525, 0.08652286, 0.07587036, 0.08805539, 0.04482454, 0.05047128, 0.06270739, 0.08025128, 0.08095703, 0.08328354, 0.03872388, 0.04847436, 0.05666267, 0.08174733, 0.07970084, 0.09101614, 0.04396957, 0.05170052, 0.06178244, 0.08651622, 0.08401433, 0.09880482, 0.04508473, 0.0532073, 0.06285547, 0.08926229, 0.08573896, 0.1005487, 0.04779604, 0.05977001, 0.06966549, 0.09276067, 0.08820193, 0.09887402, 0.04583477, 0.05880542, 0.06484725, 0.08707491, 0.08956136, 0.09674428, 0.04696293, 0.0591533, 0.06701299, 0.08471344, 0.08914491, 0.09639989, 0.04591664, 0.0571283, 0.06751, 0.08506872, 0.09248648, 0.10419317, 0.05139008, 0.06039696, 0.06907301, 0.08736633, 0.09434272, 0.11104665, 0.05637174, 0.06296951, 0.07014674, 0.08674997, 0.1031853, 0.12274128, 0.0623834, 0.07942793, 0.08255941, 0.09462282, 0.11146185, 0.1300492, 0.06576966, 0.08372278, 0.09124438, 0.09540519, 0.10887563, 0.12603639, 0.06679835, 0.08263356, 0.08370587, 0.09314018, 0.10447665, 0.12494247, 0.06997842, 0.08419558, 0.08728149, 0.09671035, 0.10970838, 0.13258779, 0.0724815, 0.08667815, 0.08737814, 0.09550233, 0.11177142, 0.1412304, 0.07128009, 0.08772817, 0.07848942, 0.09866618, 0.11131464, 0.1416516, 0.07321084, 0.09306954, 0.0832038, 0.10108916, 0.11423366, 0.14034954, 0.07635062, 0.09588571, 0.08625246, 0.1047627, 0.11554669, 0.1412747, 0.07744864, 0.09598161, 0.08704213, 0.10065399, 0.1135941, 0.13904384, 0.07680573, 0.09663209, 0.08688486, 0.09932093, 0.11938943, 0.14353396, 0.07707739, 0.09828563, 0.08401088, 0.1021208, 0.12734462, 0.14400147, 0.07956482, 0.09841625, 0.08268256, 0.10626375, 0.12451481, 0.13666654, 0.08149145, 0.09913903, 0.08056244, 0.10392127, 0.12002344, 0.13768688, 0.0833957, 0.09513567, 0.08187497, 0.10451097, 0.12136845, 0.13746776, 0.08475678, 0.09505858, 0.0821982, 0.10429353, 0.12030383, 0.13933323, 0.08351374, 0.10007964, 0.08681162, 0.10719902, 0.1280426, 0.1420757, 0.0842813, 0.09841048, 0.08691192, 0.10729006, 0.13180986, 0.1440959, 0.08325206, 0.09980795, 0.08567561, 0.10620607, 0.13146333, 0.14362946, 0.08414198, 0.09723192, 0.08756495, 0.10166401, 0.12778242, 0.1461117, 0.08666202, 0.09815612, 0.08970438, 0.09501702, 0.12807727, 0.14639781, 0.0927439, 0.10026781, 0.09113512, 0.09290571, 0.13852762, 0.15826155, 0.09304779, 0.09961476, 0.08719938, 0.09025184, 0.1258998, 0.14514838, 0.08676265, 0.09435576, 0.08650843, 0.0907452, 0.13118322, 0.14852211, 0.08781806, 0.09172659, 0.08389305, 0.08944178, 0.14082198, 0.15356515, 0.09462377, 0.09183912, 0.08565024, 0.09289757, 0.13720845, 0.15810381, 0.10625823, 0.09212901, 0.08188058, 0.08878457, 0.12911505, 0.15516672, 0.08972944],
"last": [0.00484376, 0.0037381, 0.00720001, 0.01627966, 0.01334388, 0.01705266, 0.00648148, 0.00511948, 0.00802525, 0.01650254, 0.01630667, 0.01576185, 0.00718591, 0.00649828, 0.00792654, 0.01218038, 0.01399837, 0.01262603, 0.00897776, 0.0048058, 0.00725021, 0.00762757, 0.01088718, 0.01576012, 0.00636386, 0.00480722, 0.00569584, 0.00482416, 0.00720005, 0.01590438, 0.00358665, 0.00444637, 0.00568885, 0.00450612, 0.00914278, 0.01067883, 0.00647573, 0.0061593, 0.00914069, 0.00647424, 0.01492501, 0.01681268, 0.00917647, 0.00994416, 0.0140356, 0.00827383, 0.02031237, 0.02356315, 0.01315031, 0.01337462, 0.01498505, 0.00800681, 0.02033972, 0.02983583, 0.01332602, 0.01198337, 0.0143193, 0.00597637, 0.01670131, 0.02350274, 0.01323506, 0.00868565, 0.01088725, 0.00525231, 0.01198641, 0.01897936, 0.00929985, 0.00683805, 0.00869174, 0.00668124, 0.01032759, 0.01597258, 0.00725038, 0.00830915, 0.01196977, 0.01453115, 0.01062458, 0.01489193, 0.00832622, 0.01012224, 0.0118571, 0.01579446, 0.01049465, 0.01196879, 0.00717874, 0.00900283, 0.01056832, 0.01683824, 0.01254328, 0.0137912, 0.00496279, 0.00685489, 0.00938554, 0.01302471, 0.01593475, 0.00902063, 0.00472644, 0.00367765, 0.00552854, 0.00483998, 0.01158439, 0.00610221, 0.00496764, 0.00350068, 0.00514996, 0.00424962, 0.00827025, 0.00620849, 0.00361306, 0.00438558, 0.00639079, 0.00514586, 0.00850394, 0.00848616, 0.00308259, 0.00707928, 0.00647258, 0.00749163, 0.00701361, 0.00645155, 0.00336986, 0.00827314, 0.00844352, 0.00658359, 0.00867889, 0.00881416, 0.00619978, 0.0110288, 0.00853195, 0.00581974, 0.00731606, 0.01765493, 0.01122517, 0.01101309, 0.00728668, 0.01001728, 0.01667297, 0.01909909, 0.01377076, 0.01000172, 0.00693208, 0.01168202, 0.01419953, 0.0101351, 0.01833682, 0.01257085, 0.0068248, 0.01300271, 0.01608255, 0.01038819, 0.00915945, 0.00742871, 0.00491235, 0.01011762, 0.00915959, 0.0095173, 0.00575938, 0.00622434, 0.00403805, 0.00969029, 0.00984529, 0.00942465, 0.0113433, 0.01089779, 0.0077234, 0.01119551, 0.01254337, 0.01100826, 0.01108109, 0.01328257, 0.00941705, 0.01574381, 0.01131828, 0.01143639, 0.0069732, 0.00604179, 0.00588273, 0.00689232, 0.00563326, 0.01010907, 0.00564835, 0.00530025, 0.00962443, 0.01335419, 0.00791827, 0.0114485, 0.0078537, 0.00909522, 0.00994785, 0.0139473, 0.00926914, 0.01352341, 0.01064699, 0.00827347, 0.00659579, 0.00899063, 0.00732374, 0.00598555, 0.00555848, 0.00656021, 0.00585058, 0.0062333, 0.00682518, 0.00602588, 0.00386594, 0.00557957, 0.00469815, 0.00575759, 0.00623166, 0.00522575, 0.00367619, 0.00332175, 0.00248081, 0.00319403, 0.00475339, 0.00627876, 0.00439933, 0.00321134, 0.00273822, 0.00319809, 0.00415207, 0.00496269, 0.0032499, 0.00269989, 0.00275691, 0.00433029, 0.00605508, 0.00620185, 0.00380711, 0.00326172, 0.00269732, 0.00373384, 0.00438946, 0.00393511, 0.00228566, 0.00252055, 0.00284622, 0.00258416, 0.0040907, 0.0039997, 0.00186603, 0.00220755, 0.00290534, 0.00262372, 0.00452024, 0.00343096, 0.00167367, 0.00146406, 0.00170193, 0.00207799, 0.00327473, 0.00348956, 0.00242374, 0.00140498, 0.0015043, 0.00216389, 0.00241165, 0.00332089, 0.00182957, 0.00099422, 0.00160003, 0.00337455, 0.0019361, 0.00812335, 0.00352284, 0.00213493, 0.00332971, 0.00210892, 0.00162962, 0.00458696, 0.00218103, 0.00207858, 0.00247881, 0.00148772, 0.00150365, 0.00280431, 0.00180941, 0.00151349, 0.00168514, 0.00141786, 0.00198407, 0.0091333, 0.0019758, 0.00168722, 0.00182379, 0.00165474, 0.00261044, 0.00400832, 0.00165342, 0.00187187, 0.00250253, 0.00211044, 0.0022831, 0.00300767, 0.00153154, 0.00219051, 0.00203192, 0.00164699, 0.00203557, 0.0022057, 0.00128941, 0.00155232, 0.00176813, 0.00173245, 0.00225644, 0.00261115, 0.00179107, 0.00202306, 0.0023531, 0.00266912, 0.00327964, 0.00227478, 0.00199977, 0.00169497, 0.00248078, 0.0033963, 0.00385313, 0.00382873, 0.00158299, 0.0014683, 0.00259638, 0.00259636, 0.00297302, 0.00608502, 0.00251685, 0.0023313, 0.00329303, 0.00259208, 0.00437726, 0.00581286, 0.00408511, 0.00381246, 0.00356995, 0.00281417, 0.00500445, 0.0052529, 0.00356085, 0.00329029, 0.00318331, 0.00279236, 0.00514749, 0.00666906, 0.00373609, 0.00324666, 0.00302853, 0.00197181, 0.00328814, 0.00349952, 0.00246001, 0.00190848, 0.00273401, 0.00176059, 0.00273101, 0.0018983, 0.00234793, 0.00160954, 0.0021739, 0.00235418, 0.00339462, 0.00233489, 0.00216378, 0.00196162, 0.00224042, 0.00198706, 0.00264727, 0.00203594, 0.00146537, 0.00130349, 0.00176371, 0.00181783, 0.00224176, 0.00195122, 0.00165764, 0.00096991, 0.00110011, 0.00174741, 0.00205331, 0.00190632, 0.00145159, 0.00120037, 0.00132532, 0.00145605, 0.00212051, 0.00200127, 0.0017718, 0.0015757, 0.00200726, 0.00240263, 0.00279806, 0.00349276, 0.00258079, 0.00154813, 0.002017, 0.00234251, 0.00335952, 0.00273278, 0.00175859, 0.00130434, 0.0013247, 0.00144169, 0.00213063, 0.00089798, 0.00106565, 0.00069992, 0.00120263, 0.00114561, 0.00130178, 0.00091701, 0.00118411, 0.00107031, 0.0013134, 0.00141367, 0.00174089, 0.00148883, 0.00140048, 0.0012312, 0.0017644, 0.00178586, 0.00303477, 0.00245957, 0.00249722, 0.00191777, 0.00365123, 0.00146507, 0.00279599, 0.00263797, 0.00278019, 0.00259765, 0.00349216, 0.00171079, 0.0026287, 0.00360927, 0.00276747, 0.00208849, 0.00198607, 0.00159009, 0.00192975, 0.00231332, 0.00312782, 0.00231432, 0.00168561, 0.00113037, 0.00226985, 0.00203345, 0.00209615, 0.00239835, 0.00173234, 0.00161295, 0.00435425, 0.00346947, 0.00335917, 0.00275109, 0.00237625, 0.00185652, 0.00472016, 0.00367898, 0.00343778, 0.00291124, 0.00229358, 0.00195239, 0.00292336, 0.00241457, 0.00187577, 0.00177414, 0.00171621, 0.00171476, 0.00310849, 0.00215601, 0.00227768, 0.0019857, 0.00167419, 0.00203942, 0.00222619, 0.00248797, 0.00224021, 0.00178872, 0.0015637, 0.00186066, 0.00191088, 0.00195499, 0.00209127, 0.0021002, 0.00171644, 0.00203341, 0.00290788, 0.00312347, 0.00283003, 0.00200825, 0.00203026, 0.0016474, 0.00385197, 0.00489343, 0.00269831, 0.00235387, 0.00175817, 0.00128531, 0.0027712, 0.0032381, 0.00178986, 0.00209239, 0.00215154, 0.00178422, 0.0027944, 0.00319704, 0.00141285, 0.00195816, 0.00198304, 0.00219297, 0.00301681, 0.00262573, 0.0012877, 0.001409, 0.00187534, 0.00193893, 0.00329558, 0.0025126, 0.00148072, 0.00273087, 0.00249918, 0.00246603, 0.00210312, 0.00253655, 0.00143305, 0.00225434, 0.00206228, 0.00211134, 0.00155693, 0.00262305, 0.00156951, 0.00185245, 0.00134861, 0.00108638, 0.00125082, 0.00210838, 0.00187167, 0.00126622, 0.00131703, 0.00097533, 0.00140336, 0.00184284, 0.002438, 0.00170739, 0.00160654, 0.00155861, 0.00361116, 0.0027707, 0.00301721, 0.00268676, 0.00169349, 0.00191026, 0.003187, 0.00288195, 0.00243884, 0.00276221, 0.0015634, 0.00182587, 0.0031983, 0.00391462, 0.00436204, 0.00325286, 0.00172609, 0.00259044, 0.00410923, 0.00410459, 0.00289883, 0.0020756, 0.00226569, 0.00230601, 0.00314923, 0.00333186, 0.0023824, 0.00180961, 0.00228526, 0.00283685, 0.00408795, 0.00294272, 0.00233776, 0.00262, 0.00199551, 0.00225812, 0.00361775, 0.00328105, 0.00262063, 0.00250229, 0.00352016, 0.00288354, 0.00668672, 0.00700817, 0.00530137, 0.00442913, 0.00341566, 0.00355002, 0.00708658, 0.00566218, 0.00348672, 0.00395578, 0.00335015, 0.00326842, 0.00655267, 0.00354405, 0.00229147, 0.00321035, 0.00331313, 0.00296033, 0.00874041, 0.00455782, 0.00341986, 0.00281276, 0.00306487, 0.00309091, 0.00492818, 0.00344626, 0.00253686, 0.0029377, 0.00448393, 0.00285113, 0.00775358, 0.00398087, 0.00217309, 0.00181574, 0.00230357, 0.00345044, 0.00694601, 0.00511659, 0.00245517, 0.00286415, 0.00356821, 0.00399742, 0.00651617, 0.00479782, 0.00407187, 0.00162803, 0.00199344, 0.00225541, 0.00348605, 0.00332036, 0.00346559, 0.00133634, 0.00265916, 0.00216578, 0.0044751, 0.00387071, 0.00253383, 0.00267033, 0.00318066, 0.00472058, 0.0033747, 0.00478236, 0.00286828, 0.00294176, 0.00404618, 0.00489139, 0.00316774, 0.00332851, 0.00301376, 0.00177974, 0.00261216, 0.00375673, 0.00305439, 0.00415823, 0.00356051, 0.00209753, 0.00256132, 0.00471389, 0.00389516, 0.00811224, 0.00445753, 0.00301255, 0.00313033, 0.00799937, 0.00551273, 0.00757872, 0.00541368, 0.00480571, 0.00419731, 0.00920241, 0.00578771, 0.0036554, 0.0030651, 0.00302004, 0.00375881, 0.00474874, 0.0059179, 0.00560877, 0.0034623, 0.00371063, 0.0039017, 0.00610532, 0.00505726, 0.00906219, 0.00536176, 0.00313569, 0.00351009, 0.0069915, 0.00677919, 0.01033132, 0.00411214, 0.00254645, 0.00364064, 0.0062199, 0.00612095, 0.00817444, 0.00471882, 0.00324604, 0.00353448, 0.00703441, 0.00912499, 0.00802894, 0.00736995, 0.00450923, 0.00458217, 0.00632932, 0.00867166, 0.00622521, 0.00394027, 0.00266948, 0.00582336, 0.01043862, 0.00715494, 0.00716072, 0.00494875, 0.00240242, 0.00575156, 0.00915353, 0.00499181, 0.00805472, 0.00546795, 0.00230228, 0.00411704, 0.00717412, 0.00429066, 0.00633831, 0.00571701, 0.001753, 0.00212849, 0.00516774, 0.00378119, 0.00571378, 0.00470411, 0.00209356, 0.00210235, 0.00459311, 0.00472065, 0.00676339, 0.00635427, 0.00258929, 0.00254386, 0.00653853, 0.00505832, 0.00705574, 0.00738929, 0.00559036, 0.00623214, 0.01333374, 0.00761159, 0.00415521, 0.00630644, 0.00384258, 0.0048623, 0.00889575, 0.00851377, 0.00750375, 0.00393016, 0.00281376, 0.0046373, 0.0092035, 0.006137, 0.00693463, 0.00428671, 0.00260079, 0.0037776, 0.0083754, 0.00589861, 0.00631661, 0.00457315, 0.00248124, 0.0036923, 0.00600891, 0.00671429, 0.0069892, 0.00445012, 0.00341326, 0.00371937, 0.00404933, 0.00534127, 0.00553515, 0.00517731, 0.00533222, 0.00365197, 0.004375, 0.00429612, 0.00422087, 0.00306169, 0.00321784, 0.00358621, 0.00433884, 0.00293272, 0.00554104, 0.00279568, 0.00371687, 0.00457381, 0.00633624, 0.00510101, 0.00704947, 0.00316728, 0.00351253, 0.0034509, 0.00695037, 0.00306165, 0.00604501, 0.0027014, 0.00271511, 0.00276479, 0.00418417, 0.00282072, 0.00375756, 0.00241708, 0.00218565, 0.00219012, 0.00282213, 0.00235579, 0.00294753, 0.00225118, 0.00241717, 0.00210069, 0.0026327, 0.00258888, 0.00307526, 0.0021436, 0.00213714, 0.00219496, 0.00318299, 0.00467659, 0.00403306, 0.00223425, 0.00377847, 0.00386447, 0.00444779, 0.00568625, 0.00748245, 0.00316181, 0.00496773, 0.00434169, 0.00490815, 0.00444588, 0.00690441, 0.00368026, 0.00484247, 0.0046973, 0.00561289, 0.00307193, 0.00584063, 0.00321504, 0.00489939, 0.00404131, 0.00393262, 0.00256323, 0.00498489, 0.00286254, 0.0036298, 0.00471109, 0.00453576, 0.00346638, 0.00555243, 0.00450392, 0.00456462, 0.00439172, 0.00669786, 0.00481614, 0.00526537, 0.00408414, 0.00549503, 0.00582474, 0.00958262, 0.00535911, 0.00826205, 0.00524732, 0.00608112, 0.00694152, 0.01004422, 0.00597795, 0.00674226, 0.00557338, 0.00632696, 0.00533476, 0.00948115, 0.00362364, 0.0062157, 0.00417409, 0.00458233, 0.00353335, 0.00441633, 0.00216804, 0.00442579, 0.0036025, 0.00334996, 0.00333241, 0.00458, 0.00327706, 0.00439672, 0.00480524, 0.00248985, 0.00317032, 0.00479777, 0.00341442, 0.00438266, 0.00282431, 0.00206543, 0.00279955, 0.00767223, 0.00613967, 0.00870859, 0.00309757, 0.00382016, 0.00312024, 0.00865456, 0.0078803, 0.00887373, 0.00338256, 0.0056652, 0.00355375, 0.00793463, 0.00447717, 0.00643674, 0.00415099, 0.00434873, 0.00398778, 0.00724047, 0.00420526, 0.00508022, 0.00306136, 0.00289522, 0.00269775, 0.00430733, 0.00393709, 0.00437715, 0.00311279, 0.00318443, 0.00206357, 0.0036333, 0.00407453, 0.00464313, 0.00355777, 0.00307421, 0.0030441, 0.00430956, 0.00471131, 0.00432082, 0.00275035, 0.00277831, 0.00230897, 0.00342874, 0.00480026, 0.00383974, 0.00297726, 0.00206552, 0.00209768, 0.00351786, 0.00304536, 0.0026626, 0.0026073, 0.00184793, 0.0022053, 0.00237771, 0.00315923, 0.00272385, 0.00199036, 0.00157227, 0.00176875, 0.00186193, 0.00237759, 0.00172905, 0.00141187, 0.00154828, 0.00102749, 0.00217526, 0.00264382, 0.00217176, 0.00136929, 0.00090378, 0.00089201, 0.00178289, 0.00151346, 0.00191378, 0.00164996, 0.00139899, 0.00118237, 0.0013179, 0.00162807, 0.00219236, 0.00115403, 0.001097, 0.00085936, 0.00129623, 0.0010652, 0.00158243, 0.00103255, 0.00106392, 0.00099106, 0.00110111, 0.00108286, 0.00141677, 0.00088757, 0.00087995, 0.00094777, 0.00109414, 0.00135726, 0.00108327, 0.00089801, 0.00095354, 0.00087149, 0.00168012, 0.00168829, 0.00135965, 0.00100645, 0.00145087, 0.00108648, 0.00205197, 0.00198584, 0.00166183, 0.00160717, 0.00181376, 0.00151615, 0.0018049, 0.00215042, 0.00152672, 0.0011904, 0.00083914, 0.00085382, 0.00109535, 0.00134322, 0.00105667, 0.00105463, 0.00062918, 0.00098733, 0.00118572, 0.00115589, 0.00110618, 0.00097715, 0.00074982, 0.00098895, 0.00157235, 0.00145666, 0.00123747, 0.00082673, 0.00070769, 0.00117032, 0.00155183, 0.00116024, 0.00170412, 0.00125299, 0.00085997, 0.0011323, 0.00129086, 0.00097954, 0.00157104, 0.00102254, 0.00066409, 0.00126417, 0.00148556, 0.0013258, 0.00209501, 0.00091715, 0.00063675, 0.00154236, 0.00111915, 0.00119248, 0.00126055, 0.00073533, 0.00052095, 0.00107363, 0.00093608, 0.00125577, 0.00145296, 0.00080235, 0.00107258, 0.00238207, 0.00234571, 0.00186917, 0.00104553, 0.00165523, 0.0014811, 0.00249107, 0.00182039, 0.00142444, 0.00127296, 0.0009148, 0.00122947, 0.00326048, 0.00282034, 0.00171614, 0.00146131, 0.00090652, 0.00126267, 0.00226882, 0.00310164, 0.00219016, 0.00176904, 0.00115975, 0.00174879, 0.00267532, 0.00319585, 0.00216436, 0.00597274, 0.00283269, 0.0023776, 0.00212216, 0.00265656, 0.00237272, 0.00495808, 0.00280011, 0.00211836, 0.00206635, 0.003507, 0.00299224, 0.00415251, 0.00491521, 0.00302247, 0.00190386, 0.00199392, 0.00153038, 0.00319417, 0.00180106, 0.00182121, 0.00206394, 0.00165613, 0.00207381, 0.00287911, 0.00271026, 0.002376, 0.00165301, 0.00170464, 0.00187313, 0.00229807, 0.00214598, 0.00218668, 0.00153056, 0.00221629, 0.00298636, 0.00379269, 0.00280634, 0.00218904, 0.00194176, 0.00292448, 0.0021484, 0.00489789, 0.00309422, 0.00214601, 0.00194577, 0.00315692, 0.00166398, 0.00517783, 0.00261537, 0.00205898, 0.00192563, 0.00220316, 0.00133997, 0.00338845, 0.00205217, 0.00272523, 0.00139633, 0.00229773, 0.00162924, 0.00295118, 0.00247291, 0.00268383, 0.00187536, 0.00298445, 0.00245246, 0.00320439, 0.0023729, 0.00321021, 0.00214812, 0.00265884, 0.0015101, 0.00238759, 0.00156062, 0.00174587, 0.00194246, 0.00237595, 0.00130785, 0.00254534, 0.00248151, 0.00270019, 0.00219464, 0.0025604, 0.0016731, 0.00434137, 0.00627598, 0.00721264, 0.00308177, 0.00248728, 0.00199912, 0.00319825, 0.00841405, 0.00743924, 0.00390916, 0.00430027, 0.0023032, 0.00340228, 0.00357832, 0.00602376, 0.00264838, 0.00357416, 0.00202607, 0.00306596, 0.00224779, 0.00187472, 0.00185048, 0.00258744, 0.00196624, 0.00240932, 0.00224673, 0.00260437, 0.00255823, 0.00329756, 0.00150173, 0.00433607, 0.0025543, 0.00249112, 0.00244234, 0.00330778, 0.00158288, 0.00394729, 0.00355276, 0.00174565, 0.00210336, 0.00316819, 0.00167021, 0.0023577, 0.00302199, 0.00206088, 0.00249155, 0.00278178, 0.00152925, 0.00442945, 0.00505623, 0.00204762, 0.00201627, 0.00256841, 0.00176626, 0.00293223, 0.00473966, 0.00223451, 0.00204916, 0.00299582, 0.00256546, 0.0066237, 0.0052312, 0.00314418, 0.00313994, 0.00439044, 0.00287457, 0.01025326, 0.00629725, 0.00182518, 0.00307727, 0.00600549, 0.002651, 0.0057776, 0.00372596, 0.00162477, 0.00174635, 0.0040799, 0.00394589, 0.00826948, 0.00560157, 0.00207258, 0.00392902, 0.00411063, 0.00239827, 0.00660016, 0.00373453, 0.00172566, 0.00300885, 0.00333323, 0.00241481, 0.00418724, 0.00330558, 0.00142021, 0.00305015, 0.00303383, 0.00234892, 0.00462761, 0.00383154, 0.0018924, 0.00379518, 0.00426237, 0.00223857, 0.0054407, 0.00348547, 0.00219573, 0.00477525, 0.00589287, 0.00340453, 0.00982205, 0.00622304, 0.00269692, 0.00465994, 0.00414594, 0.00316105, 0.00754039, 0.00555117, 0.00235591, 0.0045733, 0.00524216, 0.00343884, 0.00805935, 0.00678365, 0.00267271, 0.00511494, 0.0063263, 0.00269017, 0.00591603, 0.00610344, 0.00160213, 0.00406897, 0.0067561, 0.00368995, 0.00755285, 0.01091624, 0.00246988, 0.00418106, 0.00735228, 0.00456804, 0.00660062, 0.00902632, 0.00291797, 0.00334805, 0.00525972, 0.00387202, 0.00416774, 0.00589779, 0.00167084, 0.00297263, 0.00439943, 0.00392955, 0.00504922, 0.00798673, 0.00224618, 0.00352822, 0.00541036, 0.00535859, 0.00701613, 0.00683425, 0.00263853, 0.00281527, 0.00448488, 0.00466655, 0.00526032, 0.00614773, 0.00196339, 0.00218973, 0.00389859, 0.00383331, 0.00391721, 0.00392956, 0.00188045, 0.00320165, 0.00474333, 0.00378977, 0.0039801, 0.00632661, 0.00239141, 0.00414203, 0.00493282, 0.00430788, 0.00382369, 0.00526803, 0.00247607, 0.00302741, 0.00283623, 0.00451034, 0.00375417, 0.0062927, 0.00232625, 0.003397, 0.00303843, 0.00266724, 0.003401, 0.00486198, 0.00265542, 0.00447004, 0.00412271, 0.00453342, 0.00439998, 0.00746783, 0.00309754, 0.0038532, 0.00548302, 0.00496295, 0.00488136, 0.00559529, 0.0036692, 0.00460653, 0.00577662, 0.00638598, 0.00467763, 0.00507596, 0.00285122, 0.00440391, 0.00415604, 0.00696829, 0.00342777, 0.00589267, 0.0034709, 0.00362146, 0.00383755, 0.00773277, 0.00530412, 0.00590973, 0.00322081, 0.0028236, 0.00512667, 0.00401818, 0.00382787, 0.0057905, 0.00491966, 0.0032569, 0.00437268, 0.00359926, 0.00348918, 0.00570587, 0.00466293, 0.00348169, 0.00401381, 0.00381916, 0.00422931, 0.00683845, 0.00498767, 0.00413551, 0.00516009, 0.00623463, 0.00528071, 0.00795842, 0.00690073, 0.00391281, 0.00602889, 0.00691999, 0.0041561, 0.00631857, 0.00478431, 0.00288875, 0.00468569, 0.00610114, 0.00479288, 0.00510377, 0.00416274, 0.00372407, 0.00543843, 0.00614757, 0.00418334, 0.00511866, 0.00391119, 0.00389471, 0.00606325, 0.00819918, 0.00423729, 0.00782002, 0.00444713, 0.00509166, 0.00845117, 0.00745928, 0.00703908, 0.00787257, 0.00511355, 0.00380465, 0.00596833, 0.00670144, 0.00592314, 0.00675227, 0.0040037, 0.00376373, 0.00625384, 0.00710415, 0.00583688, 0.00523964, 0.00499412, 0.00420964, 0.00638807, 0.00725452, 0.0061217, 0.00705314, 0.00522029, 0.005235, 0.00713733, 0.00807123, 0.00780952, 0.00844326, 0.00707465, 0.00622949, 0.00916937, 0.00829588, 0.0086503, 0.0066719, 0.00545298, 0.00384319, 0.00675312, 0.00623041, 0.00619155, 0.00536209, 0.00527706, 0.00405446, 0.00602345, 0.00925115, 0.00675278, 0.00618437, 0.00662897, 0.00531165, 0.00789083, 0.01209718, 0.00720725, 0.00532901, 0.00671393, 0.00554418, 0.00606189, 0.00816302, 0.00407312, 0.00396393, 0.00574924, 0.00510768, 0.00694865, 0.00633633, 0.00605683, 0.00605786, 0.00552891, 0.00557006, 0.0095761, 0.0075147, 0.00964962, 0.01054914, 0.00657505, 0.00556879, 0.00841655, 0.00597894, 0.00581231, 0.00865253, 0.00458071, 0.00571072, 0.00984363, 0.00553219, 0.00526115, 0.00830082, 0.00552728, 0.00592063, 0.00974878, 0.00602229, 0.00579044, 0.00708173, 0.00398025, 0.0045667, 0.00841287, 0.0053657, 0.00690908, 0.00962563, 0.00566542, 0.0068773, 0.01060279, 0.00597565, 0.00921091, 0.01647912, 0.00669601, 0.0062092, 0.00795057, 0.00766826, 0.00724402, 0.01371639, 0.00682195, 0.00795182, 0.00920976, 0.0077313, 0.01290341, 0.0124441, 0.0082132, 0.0087055, 0.01153081, 0.00710661, 0.00985748, 0.01458025, 0.01183779, 0.01043631, 0.0125222, 0.01113631, 0.01137288, 0.01652568, 0.0126249, 0.00808315, 0.00851328, 0.00743476, 0.00786965, 0.01234577, 0.0120846, 0.00577673, 0.00822589, 0.00809465, 0.00851369, 0.00809815, 0.01028636, 0.01000015, 0.010709, 0.00822049, 0.01431442, 0.01229134, 0.01066526, 0.00972858, 0.00901594, 0.00766202, 0.00778801, 0.02338574, 0.00878729, 0.00815516, 0.0085198, 0.00859466, 0.00886985, 0.01700925, 0.00573383, 0.00505387, 0.00920414, 0.00781495, 0.01015726, 0.01652988, 0.00476496, 0.00473213, 0.0080538, 0.00550944, 0.00596213, 0.01115319, 0.00456727, 0.00234503, 0.00598243, 0.00413111, 0.0052321, 0.00704391, 0.00478188, 0.00485864, 0.00952163, 0.00553711, 0.00535519, 0.0102623, 0.00407206, 0.00445476, 0.01237388, 0.00408391, 0.00506304, 0.00707073, 0.00329898, 0.00306532, 0.01050811, 0.00346779, 0.0018779, 0.00723235, 0.00455876, 0.00280168, 0.00886351, 0.00348308, 0.00317366, 0.00706491, 0.00687813, 0.00341241, 0.01134067, 0.00376538, 0.00373702, 0.01149398, 0.0074582, 0.00417295, 0.01126843, 0.00350631, 0.0031899, 0.00830376, 0.01012683, 0.00584439, 0.01829629, 0.00379115, 0.00578704, 0.00864036, 0.0091886, 0.00482574, 0.01093818, 0.00212786, 0.00426587, 0.00707869, 0.00718298, 0.00513413, 0.00940604, 0.00341181, 0.00484546, 0.00924965, 0.00726229, 0.00638575, 0.01339842, 0.00510769, 0.00936437, 0.0124795, 0.01522706, 0.00747395, 0.01908897, 0.00532485, 0.0110636, 0.01029731, 0.0100479, 0.00709485, 0.01405607, 0.00544494, 0.00675363, 0.01021983, 0.01562995, 0.00884409, 0.02039324, 0.00787546, 0.00889096, 0.00968301, 0.0087437, 0.00607683, 0.01537728, 0.00600866, 0.00924207, 0.00421173, 0.01140805, 0.00621766, 0.0138224, 0.00494406, 0.00857529, 0.00681504, 0.01707106, 0.01035804, 0.01893216, 0.00857348, 0.01302322, 0.0106322, 0.02112901, 0.00681536, 0.01796488, 0.01029645, 0.01867915, 0.01475012, 0.02397144, 0.009583, 0.02631083, 0.01761291, 0.02981999, 0.01660828, 0.02717547, 0.00985979, 0.02846727, 0.01746274, 0.02508537, 0.02024071, 0.03268786, 0.01088517, 0.02074894, 0.01347801, 0.02453206, 0.02384186, 0.03497752, 0.01347386, 0.0242138, 0.01270142, 0.02713345, 0.0203912, 0.03174091, 0.0139847, 0.0210591, 0.01001915, 0.019681, 0.01819631, 0.02795284, 0.0109037, 0.02320616, 0.01235376, 0.03482392, 0.01891586, 0.03536551, 0.0133556, 0.02070662, 0.01894262, 0.03643615, 0.01871548, 0.03320393, 0.01254144, 0.01812759, 0.01313359, 0.02750885, 0.01928596, 0.02451296, 0.01076925, 0.01700204, 0.01120595, 0.02549312, 0.01902323, 0.0264296, 0.011235, 0.01460315, 0.00699417, 0.01965681, 0.01762606, 0.0185571, 0.00958253, 0.01267933, 0.00732916, 0.01607689, 0.01478509, 0.02054391, 0.00876064, 0.01192193, 0.00598254, 0.01126525, 0.01267212, 0.01953355, 0.00951458, 0.0102979, 0.00624818, 0.01349243, 0.0143929, 0.01490184, 0.00870514, 0.00967271, 0.00470535, 0.01054606, 0.01209972, 0.01074591, 0.00341474, 0.00626624, 0.00388812, 0.01337068, 0.00988549, 0.00793367, 0.00405584, 0.00600181, 0.00341146, 0.01121348, 0.00867587, 0.00864736, 0.0045353, 0.00605843, 0.00376275, 0.00893249, 0.00813237, 0.0094242, 0.00688375, 0.00582887, 0.00416455, 0.01107569, 0.00604366, 0.00787501, 0.00370037, 0.00465202, 0.00311888, 0.00749637, 0.00570907, 0.0078827, 0.00314129, 0.00489159, 0.0037608, 0.00844336, 0.0060695, 0.00579679, 0.00291164, 0.00455615, 0.00251235, 0.00463989, 0.00430777, 0.00487866, 0.0025581, 0.0046665, 0.00242346, 0.00438195, 0.0037364, 0.00398411, 0.00276993, 0.00643939, 0.00201343, 0.00338115, 0.00464446, 0.00562776, 0.00292068, 0.00625695, 0.00186427, 0.00285947, 0.00390445, 0.00628066, 0.00342272, 0.00507311, 0.00217576, 0.00451459, 0.00443302, 0.00583646, 0.00297011, 0.00440187, 0.0020228, 0.0039935, 0.00484987, 0.00549845, 0.00294894, 0.0043174, 0.00200121, 0.00422501, 0.00518993, 0.00611789, 0.00299075, 0.00342087, 0.0017773, 0.00415092, 0.00502349, 0.00614394, 0.00308065, 0.00395081, 0.00217382, 0.00445889, 0.00352991, 0.00634391, 0.00335664, 0.00536693, 0.00240883, 0.00467917, 0.00382599, 0.00671983, 0.00347927, 0.00646123, 0.00226044, 0.00485899, 0.00383544, 0.00764251, 0.00344461, 0.00545132, 0.00279746, 0.00623179, 0.00427786, 0.00967665, 0.00322935, 0.00541014, 0.00247013, 0.00548768, 0.00492553, 0.0084121, 0.00394781, 0.00394942, 0.00264342, 0.00546559, 0.00613219, 0.00584887, 0.00394721, 0.00445771, 0.0023251, 0.00531864, 0.00496328, 0.00482154, 0.00419068, 0.00400513, 0.00248901, 0.004492, 0.00494892, 0.00542868, 0.0034642, 0.00395271, 0.00243788, 0.00369144, 0.00810191, 0.00462683, 0.0034676, 0.00487294, 0.00290185, 0.00423141, 0.00670256, 0.00697829, 0.00369308, 0.00480014, 0.00286426, 0.00442512, 0.0066625, 0.00582555, 0.00472371, 0.00423534, 0.00254549, 0.00383183, 0.00445426, 0.00457888, 0.00427789, 0.00393757, 0.00239652, 0.00448281, 0.0071036, 0.00586523, 0.00481806, 0.00540511, 0.00407112, 0.00603705, 0.00868984, 0.00804819, 0.00683044, 0.00499815, 0.00318097, 0.00536639, 0.00733176, 0.00830262, 0.00497198, 0.00473621, 0.00300003, 0.00622092, 0.00847928, 0.0132315, 0.00462892, 0.00500519, 0.00605489, 0.01186683, 0.01710978, 0.01130761, 0.0045638, 0.0030016, 0.00356929, 0.00858597, 0.0165826, 0.01362032, 0.00329578, 0.00449271, 0.00263152, 0.00818271, 0.01070403, 0.01009193, 0.00322188, 0.00471937, 0.00243492, 0.00614558, 0.01275093, 0.01278265, 0.00336228, 0.00570618, 0.00332399, 0.00623723, 0.01500362, 0.00974093, 0.00333336, 0.00505262, 0.00241005, 0.00839486, 0.01311657, 0.00622351, 0.00287284, 0.00405087, 0.00226727, 0.00701722, 0.01091837, 0.00725684, 0.0045567, 0.00581263, 0.00302699, 0.0085306, 0.01119402, 0.00652177, 0.00504971, 0.00602375, 0.00354657, 0.0073022, 0.00943897, 0.00464568, 0.00377107, 0.00621408, 0.00471889, 0.00912438, 0.00800826, 0.00443659, 0.00284081, 0.00559164, 0.00222728, 0.00396446, 0.00324676, 0.00296426, 0.00204339, 0.0047209, 0.00200213, 0.00408435, 0.00409794, 0.00245834, 0.00170055, 0.00373693, 0.00251234, 0.00448632, 0.0053588, 0.002483, 0.00241648, 0.0033028, 0.00236368, 0.00386106, 0.00586174, 0.00154227, 0.00217147, 0.00304565, 0.00333139, 0.00420429, 0.00569231, 0.00238826, 0.00237856, 0.00336889, 0.00256684, 0.00536947, 0.0096777, 0.002411, 0.00274911, 0.00285703, 0.00318175, 0.00969957, 0.00851755, 0.00243342, 0.00279031, 0.00357439, 0.00213705, 0.00516358, 0.00801794, 0.00232186, 0.00138085, 0.00158272, 0.0021179, 0.00557543, 0.00603202, 0.00305892, 0.00192168, 0.00235327, 0.00236861, 0.00602803, 0.00954189, 0.00358743, 0.0015635, 0.00205805, 0.00282446, 0.00594698, 0.0102148, 0.00364472, 0.00236195, 0.00226334, 0.00250959, 0.00661941, 0.00583509, 0.00283041, 0.00209348, 0.00216997, 0.00223684, 0.0059623, 0.00624496, 0.00276, 0.00226766, 0.00253296, 0.0022987, 0.00550335, 0.00505734, 0.00212282, 0.00270055, 0.0021758, 0.00244007, 0.00556732, 0.00647751, 0.00370363, 0.00251705, 0.0030788, 0.0034492, 0.0122651, 0.0075993, 0.00420774, 0.00304524, 0.00474378, 0.00604809, 0.02305363, 0.04562588, 0.00289471, 0.01527322, 0.00469655, 0.00621948, 0.02234043, 0.02093669, 0.00182905, 0.01261608, 0.00566234, 0.00913358, 0.0296799, 0.01813518, 0.00332604, 0.01132581, 0.00985831, 0.01591897, 0.04444883, 0.03057059, 0.00507546, 0.00742594, 0.00805952, 0.01888704, 0.05079431, 0.03504701, 0.00606564, 0.00610852, 0.00966927, 0.02611212, 0.08397052, 0.03106814, 0.01032736, 0.00702552, 0.01133904, 0.02838474, 0.06713078, 0.04698887, 0.01203678, 0.00790827, 0.01113644, 0.03595443, 0.04865739, 0.04742956, 0.01148046, 0.00886076, 0.01140445, 0.03505141, 0.03979956, 0.01864492, 0.00659917, 0.01038584, 0.00874633, 0.03636659, 0.05170568, 0.01829038, 0.01064656, 0.01254837, 0.00768542, 0.03072467, 0.03251907, 0.02990551, 0.01021531, 0.01411732, 0.01401553, 0.05761291, 0.037362, 0.0408957, 0.01696441, 0.02004808, 0.01432731, 0.07734205, 0.04133741, 0.05034887, 0.02029806, 0.01961381, 0.01320294, 0.05848899, 0.06444936, 0.06144009, 0.01692916, 0.01800303, 0.0224373, 0.04359871, 0.04780138, 0.05187184, 0.01220852, 0.01547411, 0.02092623, 0.03806343, 0.04745522, 0.04078386, 0.00844661, 0.01699845, 0.01518878, 0.02414036, 0.036517, 0.03619947, 0.00887741, 0.01547697, 0.01244461, 0.03023311, 0.05445928, 0.05733183, 0.01177815, 0.01411708, 0.0139329, 0.03582571, 0.0737961, 0.07007676, 0.01602077, 0.01231477, 0.01245279, 0.02849279, 0.04236548, 0.05779273, 0.01862223, 0.01842544, 0.02383238, 0.0270212, 0.04146248, 0.05311525, 0.01431387, 0.01376991, 0.02247437, 0.0200581, 0.02533811, 0.03365726, 0.01114436, 0.01158346, 0.01950563, 0.01696926, 0.02373256, 0.02996356, 0.01574757, 0.00885198, 0.01177341, 0.02127595, 0.0204045, 0.02655135, 0.01182628, 0.00652916, 0.00766159, 0.02064612, 0.02046756, 0.03535949, 0.01335598, 0.00875148, 0.00908995, 0.02298512, 0.02612588, 0.04831309, 0.01676501, 0.00855174, 0.00853029, 0.02656777, 0.01991153, 0.04579448, 0.01064837, 0.00898764, 0.01376442, 0.02655473, 0.01804238, 0.03537841, 0.00945283, 0.00952428, 0.01047075, 0.02652845, 0.02730348, 0.03053179, 0.01405136, 0.01045589, 0.0132114, 0.02150886, 0.02344217, 0.03603598, 0.01057272, 0.01363378, 0.01071626, 0.01709061, 0.01809351, 0.04005431, 0.01153558, 0.01714023, 0.01896441, 0.0293606, 0.02555534, 0.04702063, 0.02325009, 0.02417346, 0.03232167, 0.04142648, 0.0309834, 0.05434703, 0.02404409, 0.02724397, 0.03255823, 0.03528129, 0.03146058, 0.05519928, 0.0256997, 0.02933467, 0.03665278, 0.03013707, 0.02299274, 0.02948682, 0.0201302, 0.01578688, 0.01498717, 0.026641, 0.01795167, 0.03285791, 0.01238371, 0.01214515, 0.00699015, 0.00822465, 0.01364029, 0.02988614, 0.01027196, 0.01144784, 0.00749483, 0.01383812, 0.02046476, 0.04245798, 0.02123967, 0.02492812, 0.01005161, 0.01613788, 0.01253649, 0.04136607, 0.03239981, 0.02349622, 0.01239771, 0.01230953, 0.01194402, 0.0387052, 0.00900908, 0.012227, 0.01228229, 0.00780036, 0.00531735, 0.02594259, 0.01019017, 0.01462329, 0.01354859, 0.00832263, 0.00447066, 0.02283991, 0.01002858, 0.01524037, 0.0174051, 0.01106748, 0.00511024, 0.02002537, 0.01955028, 0.0167326, 0.01242174, 0.01292383, 0.00710862, 0.02536853, 0.01624657, 0.0196014, 0.01801598, 0.01469477, 0.00987361, 0.02685801, 0.02007826, 0.02040758, 0.0150669, 0.00998187, 0.01096283, 0.02164068, 0.01710202, 0.01732906, 0.01688902, 0.00732055, 0.00653212, 0.01723573, 0.01329129, 0.01532307, 0.01222404, 0.00683141, 0.00710535, 0.01689494, 0.01907624, 0.01771742, 0.01339185, 0.00892398, 0.008681, 0.01941326, 0.01927929, 0.02589153, 0.01206967, 0.00825111, 0.01202511, 0.01473207, 0.02156657, 0.02711724, 0.01599783, 0.01075247, 0.01830963, 0.01977707, 0.0239546, 0.03235133, 0.02166948, 0.00754569, 0.01575687, 0.01655647, 0.02688836, 0.02521728, 0.02370357, 0.01313585, 0.01377065, 0.01693372, 0.02656075, 0.04189248, 0.02346245, 0.01590406, 0.01742867, 0.01542072, 0.0261778, 0.03987541, 0.01585647, 0.01172405, 0.01526268, 0.01575005, 0.01784026, 0.02520023, 0.01228437, 0.00974045, 0.01178071, 0.01163761, 0.0134107, 0.01886376, 0.0121351, 0.01231435, 0.01146713, 0.01528644, 0.01920325, 0.01953188, 0.01424159, 0.01247642, 0.01149011, 0.01629216, 0.01904978, 0.0210456, 0.01374071, 0.00874639, 0.00904931, 0.01339939, 0.01800074, 0.0255248, 0.01369337, 0.00630025, 0.00903813, 0.01077084, 0.01761506, 0.01830955, 0.00964306, 0.00571235, 0.00955873, 0.01157202, 0.02073394, 0.02691153, 0.01553257, 0.01084, 0.01169518, 0.01217143, 0.01726921, 0.01856752, 0.01368626, 0.00840476, 0.01231129, 0.01179925, 0.01304147, 0.01187559, 0.01057944, 0.01127335, 0.01401253, 0.01116973, 0.02262964, 0.01916735, 0.01173538, 0.01118193, 0.02100327, 0.01414199, 0.0353928, 0.0348175, 0.01450726, 0.00751802, 0.01444446, 0.01043273, 0.01771655, 0.0174876, 0.00895589, 0.00688193, 0.01636143, 0.00982149, 0.01521857, 0.01698661, 0.01094312, 0.00646041, 0.01429266, 0.00987881, 0.0186635, 0.01815988, 0.01177779, 0.00944151, 0.01769366, 0.00769819, 0.02147786, 0.02186732, 0.01496132, 0.00725685, 0.01759519, 0.01278078, 0.01688579, 0.01938424, 0.01267056, 0.00678027, 0.02452569, 0.01309761, 0.02235964, 0.0228651, 0.01889463, 0.0069671, 0.01678129, 0.01048053, 0.02592968, 0.02302334, 0.01549372, 0.00567926, 0.02251444, 0.00533457, 0.02626825, 0.02972462, 0.01388825, 0.00719858, 0.01786363, 0.00430162, 0.01136656, 0.01409727, 0.00762489, 0.00379785, 0.01715201, 0.00549844, 0.01303005, 0.01498794, 0.00740118, 0.00400967, 0.0174138, 0.0044469, 0.0114952, 0.01178187, 0.01055337, 0.00438252, 0.0214173, 0.0051875, 0.02393393, 0.01220507, 0.01041177, 0.00718943, 0.0212668, 0.0047502, 0.01623048, 0.01511177, 0.01160947, 0.00760275, 0.01953712, 0.00618322, 0.0216657, 0.01573753, 0.01209018, 0.01566265, 0.02443114, 0.00728695, 0.02579605, 0.0119014, 0.00880128, 0.0147942, 0.01179011, 0.00328147, 0.02114238, 0.00988692, 0.01008553, 0.00494607, 0.00598568, 0.00285081, 0.00647333, 0.01013121, 0.01080883, 0.01451903, 0.007681, 0.00246618, 0.0054832, 0.00747759, 0.0102528, 0.00526257, 0.00738411, 0.00271462, 0.00881117, 0.0082737, 0.01316728, 0.0053008, 0.00550012, 0.00347637, 0.00397008, 0.00630627, 0.00973415, 0.00381401, 0.0055952, 0.00427424, 0.00578859, 0.01401904, 0.01332485, 0.0082924, 0.01045995, 0.00704164, 0.00705363, 0.00892813, 0.00975619, 0.00410767, 0.00795901, 0.00287234, 0.00704916, 0.00789788, 0.01042855, 0.00342206, 0.00438262, 0.0027705, 0.00428621, 0.00348972, 0.0095601, 0.00637612, 0.00545245, 0.00380816, 0.0062205, 0.00401141, 0.01165498, 0.00757141, 0.00327214, 0.0029917, 0.00336686, 0.00288369, 0.00844274, 0.00988941, 0.00494384, 0.00195932, 0.00552315, 0.00401829, 0.0066025, 0.01007812, 0.00492067, 0.00396599, 0.00612406, 0.00478885, 0.00404782, 0.01121974, 0.00507256, 0.00393449, 0.00276889, 0.00340106, 0.00750421, 0.01129049, 0.00554189, 0.00251189, 0.00279964, 0.00468649, 0.00789523, 0.00692334, 0.00422566, 0.00277411, 0.00509983, 0.00298582, 0.00514316, 0.00476867, 0.00568072, 0.00186982, 0.00415277, 0.00328759, 0.00499345, 0.00326061, 0.00453481, 0.00202401, 0.00328463, 0.00458987, 0.00594777, 0.00305286, 0.00281838, 0.00201859, 0.00364731, 0.00559842, 0.00536567, 0.00515834, 0.00364038, 0.00293864, 0.00580403, 0.00421357, 0.00624767, 0.00540006, 0.0043908, 0.00402573, 0.00735637, 0.0035638, 0.00646219, 0.00485562, 0.0053418, 0.00426193, 0.00687615, 0.00524218, 0.01527734, 0.01062699, 0.01086165, 0.00732363, 0.01246221, 0.00749013, 0.01626566, 0.01203253, 0.00836968, 0.00697592, 0.0119109, 0.0106329, 0.01539667, 0.00997477, 0.0106288, 0.00966354, 0.01285523, 0.010754, 0.01538658, 0.01018578, 0.01199822, 0.00879078, 0.00687745, 0.00882869, 0.01125429, 0.00830516, 0.01477136, 0.01048356, 0.00918226, 0.00748569, 0.01438304, 0.01538297, 0.01409541, 0.01483714, 0.0118282, 0.01228293, 0.02364334, 0.03101155, 0.02095572, 0.01658881, 0.01757174, 0.0190972, 0.02743834, 0.02392636, 0.02131826, 0.01874177, 0.01709777, 0.02296082, 0.03141947, 0.02133441, 0.01833282, 0.02011057, 0.01741439, 0.01650693, 0.02101997, 0.01378866, 0.01806753, 0.01506252, 0.01202562, 0.01260535, 0.0234787, 0.01487906, 0.01745328, 0.01154132, 0.00942206, 0.00884446, 0.01713752, 0.02070062, 0.01927996, 0.00907886, 0.00720175, 0.00737805, 0.0191559, 0.0181914, 0.01054827, 0.00721584, 0.00350474, 0.00740985, 0.02432139, 0.02365161, 0.00798982, 0.00759377, 0.00413827, 0.01200514, 0.02826962, 0.0338632, 0.0107041, 0.01157718, 0.00677253, 0.01214982, 0.02517787, 0.02657229, 0.00831098, 0.01204487, 0.01932894, 0.01537768, 0.02356819, 0.03465313, 0.00964459, 0.01776424, 0.02308325, 0.02244147, 0.02693131, 0.03689116, 0.00895467, 0.01529619, 0.00923458, 0.01235708, 0.02507503, 0.03925962, 0.01038568, 0.01578677, 0.00862896, 0.01366168, 0.01933833, 0.02725014, 0.00786206, 0.01251366, 0.00950425, 0.01908688, 0.03607428, 0.0474426, 0.01177196, 0.02647203, 0.02089481, 0.05041466, 0.07286016, 0.03709987, 0.01015251, 0.01518437, 0.0071055, 0.01984096, 0.02198552, 0.0265007, 0.0050002, 0.01124905, 0.00708746, 0.02832666, 0.02614287, 0.03128431, 0.00556461, 0.01643703, 0.01235894, 0.03390185, 0.02541794, 0.02781338, 0.00485906, 0.00888002, 0.01221283, 0.02260394, 0.02298439, 0.02840651, 0.00623625, 0.01233849, 0.01022992, 0.02231595, 0.0245315, 0.03438709, 0.01337284, 0.01299545, 0.01121642, 0.01936956, 0.02027598, 0.02719368, 0.00992815, 0.01248866, 0.00833004, 0.02303387, 0.02487949, 0.02498928, 0.01217064, 0.01353201, 0.01335433, 0.02990741, 0.0235084, 0.02063096, 0.00858662, 0.01064233, 0.01555018, 0.02443647, 0.02258472, 0.01901013, 0.00808827, 0.00962313, 0.01324488, 0.02407424, 0.02278374, 0.01746207, 0.00967422, 0.00716725, 0.01012907, 0.01837673, 0.01966388, 0.01705107, 0.01461154, 0.01243362, 0.0148425, 0.02980627, 0.0183472, 0.01837345, 0.01235648, 0.01322763, 0.01081385, 0.02039709, 0.02111011, 0.01944177, 0.01077344, 0.01050965, 0.01131167, 0.01777304, 0.02768154, 0.01995918, 0.0106425, 0.01428567, 0.01250091, 0.02100164, 0.0309682, 0.03264821, 0.01495279, 0.01949923, 0.0182651, 0.02487607, 0.02991325, 0.0288257, 0.02125883, 0.01844821, 0.0156402, 0.0306931, 0.04182149, 0.0306973, 0.02133431, 0.01847702, 0.01663683, 0.02799676, 0.03209256, 0.02453876, 0.01725761, 0.02004722, 0.01678274, 0.04232664, 0.0408349, 0.03293398, 0.02427703, 0.02480431, 0.02435174, 0.04144221, 0.03613475, 0.0296979, 0.01428942, 0.02088005, 0.02073419, 0.03302494, 0.02998859, 0.02583778, 0.0179639, 0.01272001, 0.02086719, 0.02550992, 0.03309571, 0.02270016, 0.01890435, 0.01652296, 0.01833841, 0.02339676, 0.03544304, 0.03063222, 0.01943236, 0.01356621, 0.01395578, 0.02205598, 0.02896564, 0.02507909, 0.01783483, 0.0156675, 0.01249381, 0.02504166, 0.02204445, 0.0224143, 0.01953297, 0.01510948, 0.01406701, 0.03688013, 0.02903727, 0.02405865, 0.02069083, 0.01817335, 0.01870589, 0.03179407, 0.02348629, 0.01928571, 0.01814687, 0.01814536, 0.01736245, 0.0235555, 0.02580209, 0.0228259, 0.02186461, 0.01531946, 0.01338101, 0.0225333, 0.01587411, 0.01831828, 0.01365429, 0.01121922, 0.0131123, 0.018349, 0.04114606, 0.04339892, 0.02484855, 0.01492637, 0.03072227, 0.05594755, 0.11228255, 0.08560251, 0.01768111, 0.01409945, 0.01770359, 0.03453586, 0.04668678, 0.03030188, 0.01900571, 0.01411362, 0.01317951, 0.03384556, 0.0470099, 0.0337119, 0.0171484, 0.01603681, 0.00891794, 0.02577996, 0.04051378, 0.01648657, 0.01103924, 0.01006965, 0.00646962, 0.01537778, 0.02400063, 0.02197982, 0.01148884, 0.00741685, 0.00641798]
},
"exon":
{"first": [0.07607768, 0.06937918, 0.07812129, 0.09272145, 0.11833967, 0.08139818, 0.07648511, 0.06959256, 0.07400729, 0.08939058, 0.11009297, 0.08030674, 0.07305592, 0.06593706, 0.07342658, 0.08200606, 0.10264899, 0.07656261, 0.07264018, 0.06335783, 0.07438617, 0.09031884, 0.12201984, 0.08176773, 0.07278821, 0.0658546, 0.07655985, 0.09456508, 0.12761538, 0.08403834, 0.0777096, 0.0683903, 0.08347641, 0.10060997, 0.13322103, 0.08526397, 0.08053856, 0.06677946, 0.07740293, 0.09566903, 0.12525958, 0.08257416, 0.07759621, 0.0704904, 0.08454528, 0.10278962, 0.12994687, 0.0920026, 0.07769541, 0.07101614, 0.08977446, 0.09935087, 0.13561393, 0.09152322, 0.08253397, 0.07457134, 0.08611633, 0.0949643, 0.1251471, 0.08042987, 0.07180222, 0.07096666, 0.08566884, 0.08872445, 0.11714518, 0.07672885, 0.07432344, 0.07700935, 0.0901021, 0.09178051, 0.12343986, 0.07947547, 0.07438925, 0.07649223, 0.08351459, 0.09479973, 0.1179986, 0.08120135, 0.07019713, 0.07755862, 0.08055902, 0.093044, 0.12012549, 0.08451006, 0.07049298, 0.07689647, 0.08628088, 0.10035512, 0.12565619, 0.08790704, 0.07158953, 0.07667052, 0.08428046, 0.08583656, 0.13081765, 0.0887278, 0.07803527, 0.08092364, 0.08411406, 0.08561281, 0.13748182, 0.09377164, 0.08105213, 0.07376582, 0.08600467, 0.08284977, 0.13969342, 0.09075239, 0.07784191, 0.07589089, 0.09880746, 0.08834811, 0.1443612, 0.098107, 0.08108169, 0.07620623, 0.10720322, 0.09001723, 0.15127228, 0.1056977, 0.09346999, 0.08303865, 0.12402393, 0.09034947, 0.15246388, 0.10956269, 0.09820094, 0.07828295, 0.11856057, 0.09881702, 0.17969035, 0.11916129, 0.12358198, 0.13416882, 0.17401908, 0.12758093, 0.19823094, 0.12772402, 0.12793748, 0.14833619, 0.17406811, 0.12757182, 0.17463146, 0.1111405, 0.12476205, 0.13824649, 0.15921405, 0.12869662, 0.17406471, 0.13489485, 0.14955772, 0.1721718, 0.1581552, 0.12064746, 0.16950701, 0.13371685, 0.1220441, 0.14471138, 0.12913845, 0.11080471, 0.18419793, 0.12041251, 0.11341922, 0.10490863, 0.12001535, 0.10071038, 0.16302954, 0.10441274, 0.11029445, 0.10481958, 0.11766721, 0.09750532, 0.15761311, 0.1043087, 0.1366924, 0.10778288, 0.11625683, 0.10564743, 0.14880413, 0.10813158, 0.14130233, 0.10587785, 0.10910363, 0.10096021, 0.13175915, 0.1048816, 0.15164101, 0.09882201, 0.10883968, 0.10392465, 0.14199197, 0.10889109, 0.16046263, 0.0937273, 0.10548144, 0.10064368, 0.14323896, 0.10838889, 0.16273624, 0.09426745, 0.11284404, 0.10196186, 0.14841035, 0.10584954, 0.15963052, 0.09786753, 0.11914916, 0.103471, 0.14415419, 0.11191577, 0.16091192, 0.09788518, 0.11114663, 0.10492227, 0.14613329, 0.11684776, 0.1571463, 0.09547466, 0.10157731, 0.11784469, 0.15035972, 0.12040076, 0.16365778, 0.09535214, 0.1082266, 0.12358742, 0.1558916, 0.13590747, 0.1790136, 0.10298319, 0.11219341, 0.12286028, 0.15951602, 0.12742706, 0.1757521, 0.09565693, 0.12070162, 0.12955076, 0.16914043, 0.11991021, 0.18431675, 0.09829041, 0.12075777, 0.11381692, 0.15623762, 0.10359817, 0.15288618, 0.092615, 0.11294041, 0.11918183, 0.16960034, 0.11122792, 0.17515254, 0.09675072, 0.10421885, 0.11157589, 0.15947703, 0.10452096, 0.15793943, 0.08831092, 0.09586731, 0.09932696, 0.1545169, 0.09555495, 0.14940774, 0.08075546, 0.09508659, 0.0964697, 0.14643134, 0.08358873, 0.1350861, 0.06998952, 0.08564234, 0.10088074, 0.14980367, 0.08727884, 0.13510723, 0.07387097, 0.08329768, 0.09567896, 0.14111203, 0.08625232, 0.1407299, 0.07194988, 0.07653656, 0.09062174, 0.14244467, 0.09666134, 0.14506738, 0.07421584, 0.08151954, 0.10061052, 0.14583136, 0.10262622, 0.15459698, 0.07899584, 0.09231213, 0.11600892, 0.15031035, 0.10135315, 0.17249878, 0.07331639, 0.09300863, 0.10923404, 0.15600768, 0.09867723, 0.1596582, 0.07292257, 0.09043496, 0.10457801, 0.16294661, 0.10222665, 0.17265688, 0.0793675, 0.10088918, 0.1208476, 0.18564756, 0.10118815, 0.20019794, 0.09016094, 0.0991884, 0.1156551, 0.19159947, 0.0983719, 0.19236888, 0.08517431, 0.09564124, 0.10684431, 0.1838028, 0.09513287, 0.15755054, 0.08377736, 0.0964803, 0.10589471, 0.18222237, 0.09355231, 0.17324378, 0.07560526, 0.09015879, 0.09851651, 0.17884941, 0.0939794, 0.15877244, 0.07780529, 0.08916187, 0.10255966, 0.19094093, 0.09119895, 0.16011034, 0.07538992, 0.08799703, 0.10960186, 0.19400173, 0.09353052, 0.18952286, 0.07891465, 0.08707219, 0.11099731, 0.19641283, 0.10067578, 0.17836149, 0.08985628, 0.09475628, 0.10950706, 0.194286, 0.11124985, 0.2685651, 0.09661567, 0.1032949, 0.11574014, 0.21297629, 0.11064246, 0.2831739, 0.09794652, 0.10868216, 0.11904268, 0.2134583, 0.10639873, 0.29336262, 0.08945033, 0.0953676, 0.11150639, 0.2084275, 0.1122193, 0.31248558, 0.08596303, 0.09446938, 0.12198468, 0.22519578, 0.12663473, 0.33697826, 0.0909028, 0.10134944, 0.10981034, 0.21425816, 0.11860694, 0.3442263, 0.09393629, 0.10597327, 0.10931721, 0.22303765, 0.11455412, 0.30529398, 0.08532555, 0.09405938, 0.11423903, 0.22663699, 0.10640055, 0.28957123, 0.07384691, 0.07982092, 0.11518981, 0.2242919, 0.10077111, 0.30274847, 0.06562575, 0.07562909, 0.11426121, 0.24081394, 0.10726868, 0.32741982, 0.06781041, 0.08054174, 0.10775605, 0.24445401, 0.10780875, 0.33454835, 0.06669004, 0.07846232, 0.09824549, 0.22334184, 0.10639437, 0.29968327, 0.06816026, 0.07564582, 0.09410048, 0.22040814, 0.10331481, 0.27425382, 0.06871467, 0.0742567, 0.08919022, 0.1949958, 0.09672841, 0.23098347, 0.06896432, 0.07136638, 0.08796414, 0.19364162, 0.09514546, 0.22856066, 0.06592844, 0.07001214, 0.09738105, 0.19362856, 0.10134898, 0.2496617, 0.065699, 0.06807257, 0.10198116, 0.20118837, 0.10494503, 0.23962982, 0.06466155, 0.06823075, 0.0991653, 0.20780642, 0.10652126, 0.22001548, 0.06630597, 0.07078689, 0.09263257, 0.21236888, 0.1111862, 0.21301612, 0.06763859, 0.07177567, 0.08726083, 0.2116716, 0.10134916, 0.19471492, 0.06718681, 0.0658298, 0.08720604, 0.21278793, 0.10169302, 0.20987956, 0.06304023, 0.0624607, 0.09238266, 0.21688077, 0.09677371, 0.2191789, 0.05862419, 0.06303232, 0.09701221, 0.23139985, 0.10249413, 0.25296786, 0.06747464, 0.06910026, 0.09562507, 0.22921897, 0.10175486, 0.22376932, 0.07603879, 0.07550465, 0.097577, 0.22711027, 0.09922931, 0.21879047, 0.06655731, 0.07612168, 0.09190408, 0.20530912, 0.09370441, 0.20696852, 0.06976264, 0.07786874, 0.09366254, 0.1940193, 0.09240744, 0.21086861, 0.06587812, 0.06941587, 0.09162427, 0.19952096, 0.09447146, 0.2183331, 0.06023742, 0.0613285, 0.09104223, 0.20337674, 0.09079304, 0.22010833, 0.05814017, 0.06470931, 0.09483716, 0.22244222, 0.10045518, 0.20862857, 0.06465228, 0.07679944, 0.09360706, 0.243281, 0.10233048, 0.18481335, 0.06857829, 0.07820905, 0.09051829, 0.23726556, 0.09725324, 0.20233566, 0.07632024, 0.08457408, 0.09469148, 0.22351794, 0.09403459, 0.20024998, 0.08011349, 0.07296024, 0.09543294, 0.20765442, 0.09661366, 0.2145788, 0.06619521, 0.071196, 0.09569967, 0.21326372, 0.09985062, 0.2308794, 0.06422756, 0.07445388, 0.10251282, 0.22149432, 0.10381218, 0.21098606, 0.06337732, 0.08736417, 0.10399789, 0.22169136, 0.1127196, 0.2373873, 0.06593779, 0.09260941, 0.10291221, 0.24708016, 0.12329356, 0.27563035, 0.07379293, 0.09313466, 0.10512231, 0.24858113, 0.12099759, 0.29229122, 0.07482827, 0.09288393, 0.11055922, 0.26577303, 0.11472555, 0.29348266, 0.07406075, 0.0812209, 0.10911503, 0.25520647, 0.0984497, 0.28159833, 0.06480405, 0.08463733, 0.12016181, 0.24120921, 0.11019351, 0.26357725, 0.06885288, 0.10053759, 0.12725528, 0.23790057, 0.1125953, 0.2720247, 0.07424757, 0.10943383, 0.12808709, 0.23740266, 0.12624836, 0.26422703, 0.07566652, 0.10907292, 0.12197425, 0.24354106, 0.12028743, 0.24973871, 0.07948209, 0.1123883, 0.12010402, 0.23192589, 0.11030922, 0.20658305, 0.07050944, 0.08289646, 0.11253712, 0.22750849, 0.11370452, 0.21069512, 0.07232601, 0.08623698, 0.11598911, 0.23860347, 0.1286819, 0.21011342, 0.0718115, 0.0861403, 0.11854411, 0.23782064, 0.13922891, 0.20683838, 0.07564228, 0.1023249, 0.12250775, 0.25595766, 0.14422075, 0.24073337, 0.08000448, 0.10599381, 0.12956093, 0.25066155, 0.14926723, 0.22586375, 0.07702693, 0.10479791, 0.13815343, 0.27208963, 0.15649271, 0.23591077, 0.07502676, 0.09312459, 0.1422389, 0.2678255, 0.14278132, 0.22299951, 0.06873868, 0.08870267, 0.14056343, 0.26262376, 0.12945825, 0.2118796, 0.06303425, 0.08947638, 0.14504492, 0.27225626, 0.134493, 0.21108529, 0.0664081, 0.10751788, 0.15039384, 0.29358137, 0.1478118, 0.2000273, 0.07233561, 0.1146596, 0.1472645, 0.2890839, 0.12252334, 0.17396678, 0.06837472, 0.10229504, 0.1326726, 0.24294305, 0.11241379, 0.149753, 0.06842706, 0.10064682, 0.13282634, 0.23390496, 0.11224954, 0.1516259, 0.06583998, 0.09875632, 0.12944663, 0.20560561, 0.10488687, 0.15201584, 0.06524613, 0.09260365, 0.13187857, 0.20039701, 0.10498406, 0.13623688, 0.06146363, 0.09330042, 0.12513259, 0.20285676, 0.09935295, 0.12972645, 0.05815724, 0.09119592, 0.1178826, 0.18592745, 0.09120094, 0.12831831, 0.05851873, 0.09773377, 0.12206502, 0.17947485, 0.08529264, 0.12920813, 0.06282165, 0.08986388, 0.12415005, 0.21140788, 0.09451296, 0.15581056, 0.06731426, 0.08937959, 0.12060612, 0.20930041, 0.09943344, 0.16634241, 0.06799843, 0.08823629, 0.12851268, 0.19989789, 0.09074306, 0.14376172, 0.06277216, 0.08901297, 0.12982358, 0.217672, 0.0957786, 0.14360932, 0.05968498, 0.08781011, 0.12832059, 0.2134445, 0.09115988, 0.15760137, 0.06196856, 0.08724856, 0.12409275, 0.18881233, 0.08788939, 0.16793647, 0.06079869, 0.09459644, 0.11312652, 0.16781275, 0.0814181, 0.18703891, 0.05577256, 0.08721732, 0.10898259, 0.1504968, 0.08132845, 0.16136909, 0.04993195, 0.08872502, 0.11322969, 0.15966964, 0.08265193, 0.1721328, 0.05332161, 0.09337582, 0.12749138, 0.16077544, 0.08440363, 0.16432677, 0.0534258, 0.09511104, 0.1243819, 0.15118529, 0.07862148, 0.1491126, 0.05702309, 0.10568103, 0.12991758, 0.17751977, 0.07946013, 0.17745095, 0.06825233, 0.11188288, 0.13198607, 0.20485026, 0.08487333, 0.2316272, 0.0717407, 0.1036253, 0.12356348, 0.20378456, 0.08584495, 0.22974485, 0.0656122, 0.09539732, 0.11611617, 0.1990078, 0.09121694, 0.23331197, 0.06869735, 0.09879084, 0.11917464, 0.19416347, 0.09394497, 0.22225785, 0.07154585, 0.09985937, 0.11172204, 0.19785227, 0.09164014, 0.20522772, 0.0729877, 0.10012116, 0.10821348, 0.1727442, 0.092947, 0.22406411, 0.07921084, 0.10260832, 0.10378144, 0.18364397, 0.08927687, 0.20484176, 0.07160312, 0.09351861, 0.10835123, 0.15403572, 0.08695867, 0.1958607, 0.069063, 0.09053183, 0.11231788, 0.14117506, 0.07960179, 0.15438172, 0.05282253, 0.08619509, 0.10333387, 0.12577026, 0.07735341, 0.14103322, 0.05455671, 0.08948349, 0.10189784, 0.12390004, 0.07098804, 0.12814167, 0.05140651, 0.08225826, 0.09154191, 0.13318208, 0.06917914, 0.12182354, 0.0508588, 0.09056448, 0.09411747, 0.13804367, 0.07040861, 0.14216663, 0.0557084, 0.09385734, 0.1045507, 0.13626048, 0.08091024, 0.16232881, 0.05942336, 0.09621468, 0.10780849, 0.137508, 0.08032938, 0.16571368, 0.0627986, 0.09950926, 0.1099786, 0.1400994, 0.07964989, 0.14756054, 0.06192093, 0.10004026, 0.10677292, 0.14219084, 0.07803106, 0.10890936, 0.05529899, 0.09565468, 0.10563242, 0.14828217, 0.07604423, 0.11198565, 0.05541951, 0.09414262, 0.09996344, 0.15295745, 0.07984371, 0.13286807, 0.06365801, 0.09570394, 0.10793182, 0.15379688, 0.08126584, 0.12814225, 0.06143878, 0.08705018, 0.10151854, 0.15177584, 0.0776848, 0.12413303, 0.06096555, 0.08609629, 0.1000393, 0.14830802, 0.08224234, 0.13035339, 0.06104391, 0.09428311, 0.10507424, 0.18186992, 0.10117956, 0.17710221, 0.07519744, 0.13520485, 0.12254675, 0.20179279, 0.09891184, 0.16241485, 0.06922496, 0.10991031, 0.10761856, 0.17732833, 0.08719467, 0.14065208, 0.06631455, 0.09207258, 0.09407098, 0.15297724, 0.08089802, 0.13388453, 0.07343207, 0.09424161, 0.09891156, 0.14678822, 0.08299096, 0.13543089, 0.07144318, 0.09691331, 0.10318682, 0.15966167, 0.09376386, 0.13584341, 0.07115586, 0.09597927, 0.09827515, 0.1543963, 0.09194048, 0.13697639, 0.07310729, 0.09763259, 0.10388128, 0.14887722, 0.09504171, 0.1470452, 0.08112774, 0.10304998, 0.10998406, 0.1657016, 0.09499945, 0.14367603, 0.08044139, 0.10500102, 0.12529203, 0.1598003, 0.08525796, 0.15434201, 0.07903585, 0.1233374, 0.1289096, 0.18528733, 0.08754501, 0.13867262, 0.08730393, 0.12544945, 0.13338275, 0.19355483, 0.09599548, 0.14125825, 0.10244268, 0.15082636, 0.13697666, 0.22617292, 0.10655819, 0.15206327, 0.11924075, 0.1771794, 0.14572746, 0.25529, 0.13599356, 0.1507165, 0.15831591, 0.19114107, 0.17603554, 0.2829284, 0.12935148, 0.16454722, 0.17179851, 0.1336655, 0.1446536, 0.22455011, 0.09534358, 0.15753457, 0.13603576, 0.17101659, 0.13041371, 0.28992018, 0.11910984, 0.2154297, 0.11682914, 0.20540869, 0.12748246, 0.30753958, 0.11355747, 0.1811561, 0.11272175, 0.2360833, 0.11849692, 0.24496192, 0.11719865, 0.17071098, 0.13719612, 0.27837095, 0.11307947, 0.19599989, 0.11935428, 0.13662674, 0.10822534, 0.21133721, 0.11970313, 0.27718845, 0.14982387, 0.20607379, 0.13509233, 0.27223507, 0.14552167, 0.24291077, 0.13829972, 0.22937238, 0.1328513, 0.21882597, 0.1337916, 0.18046193, 0.12839162, 0.27864626, 0.10787682, 0.11786745, 0.12304181, 0.13609014, 0.14579518, 0.25919047, 0.12308715, 0.11593329, 0.13141245, 0.11871042, 0.13268128, 0.20980692, 0.10432725, 0.11049295, 0.13584903, 0.12262543, 0.14203852, 0.21008387, 0.10817363, 0.11620954, 0.14336494, 0.12619674, 0.14750329, 0.20261027, 0.11051155, 0.1106046, 0.13984002, 0.12575017, 0.14414799, 0.20492673, 0.10738527, 0.11561664, 0.13999788, 0.12805606, 0.12738739, 0.22419916, 0.11159201, 0.12063563, 0.14818099, 0.13470949, 0.13865243, 0.20869593, 0.10713109, 0.11633842, 0.15977283, 0.15859881, 0.16062826, 0.2342102, 0.12077022, 0.15428795, 0.16136988, 0.17527296, 0.18517588, 0.21413861, 0.1123831, 0.1579734, 0.15610841, 0.16840686, 0.16011284, 0.26103166, 0.12257179, 0.15073444, 0.14223886, 0.1588761, 0.14813307, 0.25924534, 0.12389006, 0.14434831, 0.15147918, 0.16604817, 0.17753664, 0.2908395, 0.13565063, 0.15751915, 0.13901077, 0.1452666, 0.13986915, 0.284576, 0.12114447, 0.15699239, 0.14051218, 0.16581738, 0.1440586, 0.3308416, 0.12724587, 0.16700442, 0.15855342, 0.17779747, 0.14766484, 0.3314143, 0.12674476, 0.15718177, 0.16214705, 0.19310485, 0.15728444, 0.3943375, 0.12487939, 0.1893684, 0.17495205, 0.20065103, 0.15930744, 0.34456062, 0.1376036, 0.17454565, 0.1733488, 0.17344339, 0.13918537, 0.33022347, 0.13134027, 0.15152167, 0.15344408, 0.16763067, 0.12618813, 0.3112486, 0.13316984, 0.15005139, 0.17264, 0.17112839, 0.13991551, 0.2965134, 0.13090284, 0.16481097, 0.16816261, 0.21207952, 0.14107388, 0.35751113, 0.13226509, 0.15634263, 0.1635333, 0.22117049, 0.14581113, 0.327491, 0.13042794, 0.1599022, 0.15967697, 0.21862608, 0.14244713, 0.30977887, 0.13061032, 0.16273241, 0.15716296, 0.20886011, 0.1442156, 0.30135402, 0.12139555, 0.14494465, 0.13859236, 0.21002369, 0.12639165, 0.3326484, 0.10757647, 0.1396615, 0.13994725, 0.23792715, 0.14135249, 0.36088166, 0.11555751, 0.15389904, 0.15321063, 0.2313343, 0.13625656, 0.3397048, 0.11352672, 0.13934173, 0.16596323, 0.22436427, 0.14981674, 0.31022722, 0.12480349, 0.14269848, 0.16674873, 0.2061518, 0.16846281, 0.29939583, 0.14001368, 0.14209439, 0.19848302, 0.18510932, 0.17732893, 0.27866593, 0.15547623, 0.14490968, 0.20627227, 0.19846635, 0.15819515, 0.27574357, 0.13928336, 0.14597523, 0.20022082, 0.22130236, 0.15777406, 0.2707778, 0.13973805, 0.15189825, 0.16968276, 0.21773168, 0.129613, 0.30173403, 0.1207412, 0.14140429, 0.162473, 0.23321308, 0.13455309, 0.3230864, 0.12463613, 0.14404088, 0.1593261, 0.22599044, 0.13227974, 0.31135267, 0.11161967, 0.12850495, 0.15831003, 0.20221798, 0.12873864, 0.31693453, 0.11336196, 0.13167256, 0.15559058, 0.20386662, 0.12471365, 0.3283275, 0.11204157, 0.13358885, 0.15631683, 0.19508502, 0.12426387, 0.29398444, 0.1089766, 0.12417725, 0.1509545, 0.18888381, 0.11922749, 0.2741103, 0.11321644, 0.12894419, 0.16464077, 0.19803356, 0.1333459, 0.30523536, 0.11929243, 0.11870924, 0.1597323, 0.18580107, 0.1264919, 0.2711619, 0.11621907, 0.11294933, 0.16258359, 0.17063671, 0.12848863, 0.277786, 0.11300834, 0.10130341, 0.14469141, 0.1542761, 0.11559001, 0.26442266, 0.10573885, 0.10816995, 0.15001947, 0.15533803, 0.11351728, 0.31510162, 0.1168484, 0.10673826, 0.14800067, 0.14681844, 0.10725722, 0.3086837, 0.1120372, 0.10220893, 0.14195386, 0.15578339, 0.10117987, 0.30149302, 0.10632277, 0.10142892, 0.13872121, 0.14195938, 0.1013668, 0.25611725, 0.09894868, 0.08172712, 0.12514874, 0.14001417, 0.11151333, 0.24708083, 0.0980343, 0.07871159, 0.11537559, 0.12080906, 0.10282481, 0.22785975, 0.08934614, 0.08538909, 0.11071523, 0.12383824, 0.1131129, 0.23002228, 0.0898004, 0.09374049, 0.11407526, 0.1381057, 0.1178384, 0.2480219, 0.09385118, 0.0970234, 0.12010887, 0.1412412, 0.12373716, 0.24479784, 0.09799154, 0.09987419, 0.12880932, 0.13520727, 0.12828322, 0.25183353, 0.10768344, 0.10593226, 0.13478678, 0.13276815, 0.13198349, 0.23461752, 0.10125621, 0.10365644, 0.12405678, 0.11965191, 0.13405207, 0.22819832, 0.09601568, 0.09782965, 0.12162616, 0.12480566, 0.13410658, 0.22888005, 0.10561332, 0.10752718, 0.13601564, 0.13745645, 0.14004958, 0.23536266, 0.11016405, 0.12562516, 0.13150448, 0.14183025, 0.14859942, 0.22621886, 0.12066322, 0.1475508, 0.14431834, 0.15672155, 0.15510933, 0.21701373, 0.1137014, 0.13878104, 0.12476815, 0.13358659, 0.14828514, 0.19921896, 0.1095074, 0.12991059, 0.11665935, 0.12444562, 0.14149791, 0.19794278, 0.10296637, 0.12302563, 0.11096372, 0.119713, 0.13455094, 0.18892092, 0.10396218, 0.13407451, 0.11046839, 0.11753816, 0.13478197, 0.19725129, 0.11073688, 0.14999887, 0.11802238, 0.115516, 0.12562488, 0.17902936, 0.10717479, 0.14811096, 0.12184571, 0.12886833, 0.13860974, 0.18452194, 0.1140307, 0.1521416, 0.13103269, 0.14091575, 0.14020732, 0.16959965, 0.12076621, 0.17734136, 0.13476619, 0.15302414, 0.16195567, 0.16579515, 0.13081683, 0.18564013, 0.1390007, 0.1645443, 0.16665436, 0.18057567, 0.12552099, 0.1796084, 0.14637092, 0.15296479, 0.14779519, 0.16307212, 0.12583086, 0.1577929, 0.14050981, 0.14101042, 0.14535818, 0.16497792, 0.12231851, 0.183148, 0.14694309, 0.14624782, 0.1448061, 0.15844741, 0.12194902, 0.21840036, 0.1423328, 0.13854265, 0.15907575, 0.17222448, 0.12023855, 0.17076318, 0.14989209, 0.13689128, 0.13956821, 0.1409905, 0.11811146, 0.17531367, 0.14543463, 0.12715708, 0.13306026, 0.14853963, 0.11873776, 0.17509174, 0.14712805, 0.1343205, 0.13321611, 0.13914719, 0.12237197, 0.17652327, 0.14843008, 0.12915364, 0.12436473, 0.14178339, 0.09484873, 0.15171658, 0.14276406, 0.121925, 0.12483313, 0.13137764, 0.10124374, 0.12506261, 0.1242739, 0.09334095, 0.09795681, 0.10784522, 0.08732027, 0.10122116, 0.11225569, 0.09412436, 0.09441178, 0.10268046, 0.10272703, 0.10696658, 0.101383, 0.09012611, 0.10493196, 0.09792709, 0.09908208, 0.12350609, 0.1021973, 0.09866995, 0.12284586, 0.12422418, 0.10900083, 0.11445132, 0.10513218, 0.10381742, 0.1302025, 0.13506368, 0.11642024, 0.10357378, 0.10541113, 0.10735463, 0.12522647, 0.131339, 0.10671314, 0.10294498, 0.11641764, 0.10220172, 0.1315644, 0.14748922, 0.11980923, 0.11687027, 0.11957826, 0.10105678, 0.12650208, 0.11426371, 0.12710391, 0.1249593, 0.12476242, 0.09975274, 0.15262656, 0.13992046, 0.13371082, 0.1253722, 0.12361273, 0.102005, 0.16607806, 0.14452368, 0.12610854, 0.11288673, 0.11949775, 0.10707809, 0.17785442, 0.15944861, 0.11747581, 0.1065928, 0.10724223, 0.10008975, 0.13822304, 0.12953873, 0.11552763, 0.10442496, 0.10904718, 0.09714876, 0.15196729, 0.13447386, 0.11747263, 0.10058974, 0.11645223, 0.09739012, 0.13267568, 0.11373845, 0.11289684, 0.09558669, 0.11106227, 0.09183534, 0.13115671, 0.11003678, 0.11725673, 0.09571846, 0.10952524, 0.09562642, 0.13382019, 0.10908533, 0.11529179, 0.09422326, 0.10353351, 0.09718033, 0.13697174, 0.10849386, 0.11019888, 0.09840937, 0.10900431, 0.10186382, 0.13372546, 0.11438123, 0.10826183, 0.0978616, 0.10518575, 0.08903392, 0.12507516, 0.10868198, 0.10343999, 0.09197868, 0.1076761, 0.0870299, 0.11881284, 0.10283622, 0.10177447, 0.08701213, 0.1095209, 0.09347784, 0.13083115, 0.11352094, 0.1139318, 0.09402338, 0.13433214, 0.10346378, 0.15519796, 0.12406691, 0.1091845, 0.09091844, 0.11551171, 0.09718716, 0.1377499, 0.10654853, 0.1039624, 0.08755059, 0.09855937, 0.09927357, 0.12217756, 0.10014661, 0.10466308, 0.08942402, 0.09478623, 0.08794831, 0.11915687, 0.09595225, 0.10528991, 0.08373962, 0.09618662, 0.08352465, 0.10987061, 0.09612514, 0.10422172, 0.08442527, 0.09012048, 0.08321638, 0.10774592, 0.08992757, 0.10656594, 0.08143636, 0.08604898, 0.0837542, 0.11479869, 0.09069706, 0.10400674, 0.08482157, 0.08128124, 0.09034564, 0.1145963, 0.09482335, 0.10551968, 0.08840178, 0.08532558, 0.09080274, 0.11099543, 0.09907643, 0.10495158, 0.09176201, 0.09007096, 0.08961642, 0.10668214, 0.10388201, 0.10396777, 0.08832492, 0.09394615, 0.08533043, 0.10775436, 0.10377895, 0.11209286, 0.09235001, 0.09939685, 0.08491135, 0.10609844, 0.1050529, 0.11622361, 0.09565616, 0.09432154, 0.08656591, 0.10852187, 0.09850284, 0.11872023, 0.09426584, 0.08959378, 0.0832465, 0.1055865, 0.09327709, 0.11521688, 0.09032802, 0.08678535, 0.07869481, 0.09885879, 0.0853507, 0.10572207, 0.08740991, 0.08943868, 0.07529381, 0.09913321, 0.09140613, 0.10427374, 0.09288317, 0.09842283, 0.08082633, 0.10092561, 0.08916729, 0.10086887, 0.09517416, 0.09788689, 0.08402462, 0.09961572, 0.08998993, 0.09963692, 0.09437018, 0.10299759, 0.09150133, 0.10052835, 0.08561221, 0.10208792, 0.0914677, 0.09494714, 0.08850078, 0.09853125, 0.08413674, 0.10423081, 0.08257503, 0.08679256, 0.07572941, 0.08205716, 0.08196271, 0.09572148, 0.07317401, 0.07539666, 0.07245137, 0.08189604, 0.08189636, 0.09444703, 0.07254589, 0.07764384, 0.07108174, 0.08292333, 0.0815554, 0.10100251, 0.07519195, 0.08154746, 0.06979162, 0.08717524, 0.08101729, 0.10194068, 0.07584715, 0.08464038, 0.07445901, 0.09426602, 0.08378139, 0.10600882, 0.08110063, 0.09068982, 0.07783397, 0.09600476, 0.09742314, 0.10774532, 0.08694531, 0.08801267, 0.08450814, 0.1030754, 0.10669996, 0.13121855, 0.09125897, 0.09512001, 0.08715607, 0.10467517, 0.11612648, 0.13248093, 0.0955198, 0.09951558, 0.07832108, 0.09470681, 0.11032794, 0.13770244, 0.09226431, 0.08840829, 0.07332753, 0.09222066, 0.10468348, 0.13191633, 0.08738936, 0.08597201, 0.06835597, 0.08491747, 0.09795593, 0.12453099, 0.08578636, 0.0807902, 0.06450443, 0.08672118, 0.09692858, 0.13313511, 0.09072084, 0.0845031, 0.06800333, 0.09353869, 0.09967003, 0.12639749, 0.09429812, 0.08862253, 0.07461424, 0.10615113, 0.12470445, 0.12720343, 0.10207604, 0.09579506, 0.0829382, 0.11433626, 0.15015443, 0.13665986, 0.10351957, 0.10470819, 0.08525739, 0.13586167, 0.15409723, 0.15770921, 0.11384058, 0.11955158, 0.08933373, 0.13546626, 0.13927068, 0.15882388, 0.11660507, 0.12227751, 0.08634642, 0.13704014, 0.13566059, 0.16974713, 0.127581, 0.13009766, 0.09214661, 0.14847441, 0.13855243, 0.14795896, 0.11750957, 0.11924168, 0.09344458, 0.13875398, 0.13870198, 0.15312485, 0.12769279, 0.12721121, 0.10242298, 0.14340009, 0.13855585, 0.14578019, 0.12853216, 0.12600653, 0.10594822, 0.14026721, 0.13870518, 0.14452335, 0.13472107, 0.13479337, 0.11260133, 0.1369806, 0.1347848, 0.14179476, 0.13668546, 0.12564243, 0.10651492, 0.13230966, 0.11761787, 0.12293196, 0.12730213, 0.10577276, 0.1044096, 0.12946254, 0.12408721, 0.11225009, 0.11534106, 0.09760173, 0.10485366, 0.11457719, 0.12266804, 0.10460572, 0.11096834, 0.1081665, 0.11019439, 0.12262694, 0.13005793, 0.10559663, 0.11944157, 0.10568116, 0.11351316, 0.12462902, 0.13174753, 0.11772887, 0.13165744, 0.11986993, 0.11424224, 0.12409896, 0.12248094, 0.10847328, 0.1206478, 0.113924, 0.10790069, 0.12426012, 0.12614766, 0.11280781, 0.12566625, 0.10759395, 0.11064359, 0.1301774, 0.13753872, 0.13020496, 0.14909181, 0.12496672, 0.12557438, 0.1656916, 0.15647194, 0.12064043, 0.13604613, 0.11719053, 0.11732239, 0.17101663, 0.16471328, 0.11248341, 0.10639191, 0.1139412, 0.11674724, 0.15289064, 0.1728806, 0.11147265, 0.10141498, 0.10985049, 0.11040089, 0.15944672, 0.16684584, 0.10895448, 0.10153693, 0.10407261, 0.11136158, 0.15232828, 0.15883034, 0.10861325, 0.09521313, 0.10591099, 0.09688184, 0.14395322, 0.1624535, 0.11576775, 0.09790982, 0.10515359, 0.10688984, 0.16130938, 0.15755302, 0.11659966, 0.09856357, 0.08539993, 0.09501058, 0.12845917, 0.16114281, 0.11404383, 0.0986864, 0.1137317, 0.10685504, 0.14627388, 0.16798803, 0.10685868, 0.09660316, 0.11819971, 0.11452798, 0.14261642, 0.14165647, 0.10536591, 0.11107036, 0.13738126, 0.13504642, 0.21961135, 0.1638269, 0.10249541, 0.1191366, 0.12119591, 0.13960634, 0.17993101, 0.16966434, 0.12292931, 0.11473845, 0.13123833, 0.13323793, 0.17806247, 0.17851509, 0.11848702, 0.11773375, 0.14866266, 0.13117309, 0.18583687, 0.18265581, 0.13050756, 0.12510039, 0.14717972, 0.12326465, 0.1771778, 0.18445142, 0.12491035, 0.12401326, 0.14992371, 0.12404978, 0.18168226, 0.17992638, 0.12131487, 0.12457521, 0.15681197, 0.11601354, 0.1626053, 0.17736429, 0.11996048, 0.12033169, 0.14531331, 0.10680971, 0.15546046, 0.16827534, 0.12167429, 0.12173399, 0.15054508, 0.11527904, 0.17496195, 0.17493832, 0.12127484, 0.13211323, 0.16155022, 0.1246516, 0.1670991, 0.18312295, 0.14574987, 0.14716832, 0.16946705, 0.12818335, 0.18277574, 0.17864744, 0.14294207, 0.16775319, 0.19414002, 0.14933836, 0.18954156, 0.18427342, 0.16137923, 0.1559136, 0.17454982, 0.14013788, 0.16609994, 0.16986887, 0.16301353, 0.15127365, 0.17006508, 0.14786136, 0.20760234, 0.18020052, 0.16610897, 0.13529485, 0.13745736, 0.12271455, 0.14131297, 0.13798584, 0.14006947, 0.1264822, 0.1318489, 0.11779325, 0.13686591, 0.1367708, 0.12474214, 0.12241211, 0.13119212, 0.10995754, 0.12799558, 0.12693074, 0.11372579, 0.10496692, 0.13655593, 0.10830379, 0.12043317, 0.12762557, 0.09782422, 0.10530161, 0.12424743, 0.09552259, 0.09542151, 0.09451398, 0.08839878, 0.09692302, 0.10491204, 0.09356762, 0.0936076, 0.09552664, 0.08835553, 0.09780208, 0.10973455, 0.10408954, 0.10257442, 0.10010785, 0.09095982, 0.09439068, 0.10006507, 0.101546, 0.1027591, 0.09568159, 0.08521375, 0.08948978, 0.09751072, 0.0948441, 0.10117254, 0.08728608, 0.07661466, 0.08371544, 0.09313547, 0.0871266, 0.1004326, 0.08238009, 0.07719699, 0.08126929, 0.09833829, 0.0893943, 0.09718423, 0.08490259, 0.07653518, 0.0842123, 0.09486838, 0.0891465, 0.10025731, 0.0887798, 0.08104105, 0.09082314, 0.10046387, 0.0952843, 0.10546151, 0.09727999, 0.08572251, 0.09681122, 0.09935905, 0.09516783, 0.10650168, 0.09726322, 0.08301378, 0.08761137, 0.09416686, 0.08566336, 0.10247909, 0.10677084, 0.08179653, 0.08582726, 0.09457328, 0.08408117, 0.10025936, 0.10584588, 0.08374304, 0.08565595, 0.10699861, 0.08684091, 0.09623627, 0.10654957, 0.08045009, 0.08138522, 0.10117804, 0.0762374, 0.09095027, 0.10744186, 0.0832014, 0.07996412, 0.09915403, 0.08041799, 0.09274923, 0.10853954, 0.08477997, 0.0783731, 0.09641187, 0.07956705, 0.09438243, 0.10589498, 0.08394977, 0.07637952, 0.09447264, 0.07428572, 0.09604877, 0.10873972, 0.08676445, 0.08035959, 0.09989358, 0.08133963, 0.10483866, 0.12001935, 0.09411442, 0.0854347, 0.10619061, 0.07861514, 0.09983237, 0.11891315, 0.08904471, 0.08934461, 0.10601778, 0.07777142, 0.09337587, 0.11360217, 0.08295453, 0.08612218, 0.10958279, 0.07959877, 0.09812782, 0.12276588, 0.08665222, 0.09040298, 0.11530588, 0.083119, 0.10518119, 0.12703197, 0.08609496, 0.09010553, 0.12053033, 0.08774951, 0.11044908, 0.12314898, 0.08727678, 0.08835587, 0.1161011, 0.08450576, 0.10394111, 0.11174054, 0.09053078, 0.0787053, 0.11996188, 0.07377919, 0.09983326, 0.11441516, 0.08749098, 0.08054627, 0.12244766, 0.07382084, 0.09526682, 0.11803722, 0.08688487, 0.08625612, 0.11520126, 0.0753083, 0.10012517, 0.11726577, 0.09060933, 0.09026137, 0.11994652, 0.0798906, 0.10870545, 0.12844604, 0.09033407, 0.08730843, 0.11164811, 0.07830644, 0.10970972, 0.11558609, 0.08735342, 0.08566475, 0.10907989, 0.08077644, 0.10656164, 0.10858165, 0.08697094, 0.08641121, 0.11419515, 0.08689079, 0.10778923, 0.10373325, 0.10003095, 0.09721649, 0.11597171, 0.0922899, 0.10905164, 0.09560767, 0.08959917, 0.09259162, 0.11304614, 0.09393053, 0.11185679, 0.09754006, 0.09281085, 0.09860883, 0.11026089, 0.08306134, 0.10305475, 0.09564753, 0.08666047, 0.09793389, 0.09775127, 0.07668761, 0.10731237, 0.11185247, 0.08414562, 0.08880551, 0.10032744, 0.07663138, 0.11039676, 0.11280509, 0.09355388, 0.09993453, 0.11425131, 0.07887293, 0.11367972, 0.11340749, 0.0974743, 0.10194078, 0.11803637, 0.0862826, 0.11704345, 0.12040833, 0.10017265, 0.10837846, 0.12142328, 0.09373837, 0.12265574, 0.12239657, 0.10084092, 0.11157584, 0.11974386, 0.09533668, 0.13768442, 0.13235188, 0.1138936, 0.11675625, 0.12233183, 0.10412858, 0.14860217, 0.12689944, 0.11241437, 0.10489345, 0.11675753, 0.09828308, 0.13913676, 0.1293076, 0.11359834, 0.10503273, 0.1157505, 0.10118559, 0.14230216, 0.13129947, 0.11414929, 0.10923928, 0.12188359, 0.09588419, 0.14742936, 0.12484293, 0.10549998, 0.11505158, 0.1312341, 0.09988406, 0.13929108, 0.13398962, 0.10861892, 0.10923629, 0.13651656, 0.10043937, 0.14007388, 0.14155874, 0.11914928, 0.11822818, 0.14197752, 0.10346506, 0.13745663, 0.1362784, 0.11151697, 0.10279261, 0.13282974, 0.10046224, 0.13651216, 0.12888326, 0.1049116, 0.1036327, 0.1236766, 0.09825233, 0.13557316, 0.12860318, 0.10767014, 0.10992109, 0.12248196, 0.09756242, 0.14151645, 0.13204087, 0.11539566, 0.10489946, 0.11785033, 0.09467995, 0.13053758, 0.12619826, 0.11347856, 0.11171389, 0.12887305, 0.10011876, 0.13603288, 0.12574385, 0.11403753, 0.11526567, 0.12693574, 0.1061308, 0.13140164, 0.13523778, 0.11936114, 0.11540842, 0.11941969, 0.10603835, 0.13867012, 0.14371707, 0.11851653, 0.11962356, 0.11254322, 0.11027969, 0.15492652, 0.15841407, 0.13112232, 0.13384522, 0.12480599, 0.11706581, 0.14985013, 0.15899357, 0.12694922, 0.13403203, 0.12159374, 0.12116197, 0.15687333, 0.17327075, 0.14764729, 0.15633047, 0.14060286, 0.13085231, 0.17817762, 0.19063863, 0.15597846, 0.17502668, 0.14546996, 0.13559398, 0.18497933, 0.20576409, 0.16515286, 0.17235737, 0.15343271, 0.13398698, 0.19261888, 0.20726201, 0.1774694, 0.18447019, 0.15621682, 0.15524161, 0.21601796, 0.22325204, 0.18453747, 0.21347336, 0.18007036, 0.1580773, 0.22980013, 0.2332968, 0.16859396, 0.20339191, 0.17705646, 0.14751685, 0.21012582, 0.20178394, 0.1410731, 0.19431007, 0.15949368, 0.1398007, 0.21821488, 0.21951835, 0.15775406, 0.19196133, 0.1571172, 0.14911835, 0.2258908, 0.23493145, 0.16581526, 0.2152225, 0.17877789, 0.15939996, 0.23431773, 0.22746731, 0.18392852, 0.2222077, 0.1817696, 0.16026345, 0.2378358, 0.22307067, 0.18525596, 0.22058395, 0.17544205, 0.1598721, 0.22718959, 0.22562875, 0.19236755, 0.255046, 0.1708414, 0.1610451, 0.21258932, 0.23398201, 0.18301517, 0.22618462, 0.1777895, 0.13529126, 0.19761594, 0.21033308, 0.16425055, 0.19369672, 0.15546843, 0.12112992, 0.19296996, 0.20150545, 0.15616576, 0.18489507, 0.14939444, 0.12291916, 0.1838495, 0.19757721, 0.15225801, 0.1489261, 0.14206795, 0.13963506, 0.174998, 0.18511789, 0.15199593, 0.13451485, 0.12269223, 0.13327569, 0.18292457, 0.17509884, 0.17953894, 0.15474935, 0.1511055, 0.16231519, 0.17785455, 0.18553342, 0.18627985, 0.1483626, 0.14472802, 0.15063229, 0.1798191, 0.19207762, 0.19099726, 0.15224317, 0.1585478, 0.16216853, 0.18173045, 0.18089744, 0.17288883, 0.14277744, 0.13667405, 0.12379215, 0.17323045, 0.19585148, 0.20230967, 0.14101006, 0.14471467, 0.12636262, 0.18004747, 0.20608473, 0.20449461, 0.16385676, 0.15481408, 0.14268015, 0.18357122, 0.20963891, 0.19786, 0.17020807, 0.17194413, 0.13606973, 0.17868768, 0.21359019, 0.25858042, 0.18839668, 0.1963964, 0.17528844, 0.2304485, 0.23896916, 0.28091884, 0.20692152, 0.23446319, 0.17758048, 0.23593886, 0.22825234, 0.2494939, 0.21208617, 0.26685813, 0.20816049, 0.26004338, 0.21626247, 0.24608724, 0.20751415, 0.24973954, 0.2060205, 0.22292311, 0.1890847, 0.23040646, 0.16636133, 0.1926929, 0.19778185, 0.2056326, 0.17790705, 0.18598905, 0.15504798, 0.19870956, 0.19041097, 0.21077625, 0.25491515, 0.2579957, 0.18670237, 0.22430521, 0.19648488, 0.20463654, 0.2793419, 0.2474257, 0.1748778, 0.21486813, 0.2484065, 0.22769515, 0.27424243, 0.20647258, 0.2025569, 0.22885005, 0.2559061, 0.2356459, 0.25837007, 0.1805978, 0.178288, 0.16207871, 0.23798634, 0.2467474, 0.24259414, 0.18329668, 0.15841112, 0.14179082, 0.20088124, 0.22664124, 0.22311309, 0.17998992, 0.14654852, 0.14721411, 0.19733725, 0.19578125, 0.21137643, 0.18603484, 0.15082401, 0.15386109, 0.21096094, 0.20790552, 0.22533983, 0.21578865, 0.15518735, 0.16832024, 0.21497083, 0.23417369, 0.2390442, 0.21113314, 0.16282004, 0.18011445, 0.2677972, 0.21955131, 0.24854393, 0.21137671, 0.160658, 0.17418215, 0.25235215, 0.18992086, 0.23572668, 0.19559176, 0.13884097, 0.16017918, 0.22623678, 0.18477699, 0.22728068, 0.18032221, 0.13771316, 0.15435874, 0.22695723, 0.19368826, 0.19508255, 0.16167861, 0.13254833, 0.1685849, 0.23075695, 0.20625876, 0.20186634, 0.16770117, 0.13586034, 0.16179982, 0.21792412, 0.199346, 0.20843317, 0.18394543, 0.13403168, 0.16677769, 0.20615995, 0.20095195, 0.22840361, 0.17634557, 0.14298834, 0.18146361, 0.23376124, 0.21728852, 0.2448412, 0.17981493, 0.15038513, 0.21579282, 0.29960403, 0.23708403, 0.24349816, 0.18414935, 0.15097483, 0.18298395, 0.24589737, 0.19867605, 0.20969844, 0.1779819, 0.1401188, 0.17777224, 0.23816767, 0.1727558, 0.2102577, 0.16469915, 0.13332632, 0.14786603, 0.19403543, 0.1503178, 0.20491418, 0.14517558, 0.1298568, 0.14931372, 0.1746688, 0.1443031, 0.22441454, 0.15297176, 0.11927783, 0.14696945, 0.15445645, 0.12917511, 0.20507301, 0.13701372, 0.11882286, 0.16396311, 0.15517421, 0.13386355, 0.20675366, 0.13585068, 0.12282395, 0.15838258, 0.14937897, 0.13240439, 0.1821963, 0.13490002, 0.11463492, 0.14857192, 0.1474728, 0.1465971, 0.2207917, 0.13420396, 0.12176628, 0.1423993, 0.12256942, 0.13143744, 0.16589542, 0.1316169, 0.11675476, 0.12401024, 0.11200476, 0.11977883, 0.16720468, 0.1292481, 0.11391822, 0.12426057, 0.11280128, 0.1262002, 0.18113014, 0.13041802, 0.11225984, 0.12686422, 0.11300487, 0.112974, 0.15403184, 0.12351803, 0.10347279, 0.13169573, 0.12505205, 0.11523309, 0.1506817, 0.12387308, 0.10761433, 0.12127633, 0.11439235, 0.11338322, 0.16691236, 0.1258521, 0.1039238, 0.11928105, 0.1087035, 0.1143017, 0.17012486, 0.12876576, 0.11254122, 0.12404174, 0.11427085, 0.11642067, 0.1747805, 0.13204819, 0.1051029, 0.11576229, 0.1042496, 0.11562226, 0.17164311, 0.12279388, 0.11593749, 0.12375556, 0.11032945, 0.11784866, 0.17531331, 0.12638615, 0.10369392, 0.11987092, 0.10853969, 0.1288849, 0.17007299, 0.12141138, 0.11296444, 0.1335869, 0.12194939, 0.13646269, 0.17859627, 0.13081148, 0.11792181, 0.14381003, 0.12148933, 0.13127585, 0.17233723, 0.1314852, 0.12080529, 0.15144083, 0.13531193, 0.13685517, 0.17544106, 0.13061433, 0.12046231, 0.14552169, 0.11998021, 0.12490156, 0.16743404, 0.12447844, 0.11302744, 0.14111558, 0.11936697, 0.13131061, 0.16189685, 0.11833068, 0.10891895, 0.14185447, 0.1205786, 0.13881469, 0.16229008, 0.12603562, 0.11530674, 0.14634505, 0.13019334, 0.14779311, 0.16943285, 0.13113478, 0.12224051, 0.13522203, 0.11339659, 0.14234573, 0.16697839, 0.13191544, 0.12694012, 0.14631729, 0.12356524, 0.16061044, 0.18503112, 0.13789923, 0.13193782, 0.13888247, 0.13012049, 0.16172522, 0.19701974, 0.1287103, 0.12825, 0.13898219, 0.12748279, 0.15673617, 0.18585277, 0.12180137, 0.12584798, 0.13977575, 0.13732713, 0.16218336, 0.18661164, 0.11548682, 0.11694781, 0.12434194, 0.13017848, 0.15973395, 0.1787966, 0.11364014, 0.11487872, 0.11263874, 0.11257642, 0.12801583, 0.15702604, 0.11464409, 0.11422328, 0.11064896, 0.11142481, 0.12929994, 0.16267452, 0.12316961, 0.1197697, 0.10048611, 0.10978034, 0.12614003, 0.14710815, 0.11593421, 0.11953822, 0.10399092, 0.10811853, 0.13013113, 0.1460437, 0.11223346, 0.12733196, 0.10146954, 0.10479786, 0.13405457, 0.15980783, 0.11608269, 0.12680371, 0.10139164, 0.10509586, 0.13471587, 0.13373831, 0.09747612, 0.11028831, 0.08967339, 0.09796418, 0.12287597, 0.12363314, 0.0932193, 0.10869884, 0.08473902, 0.09424307, 0.13036062, 0.12479848, 0.099833, 0.11074787, 0.09222326, 0.09715035, 0.12661605, 0.12582272, 0.10216413, 0.10562377, 0.08937986, 0.09707402, 0.1185005, 0.11966074, 0.08559168, 0.09370109, 0.07957377, 0.09185911, 0.10995762, 0.1141329, 0.07288871, 0.09477323, 0.08488681, 0.10730239, 0.12206598, 0.1165291, 0.07967883, 0.11289171, 0.08716144, 0.11519411, 0.13312939, 0.12964654, 0.08763961, 0.12234716, 0.08016198, 0.0903969, 0.12754558, 0.11543029, 0.08530923, 0.11189596, 0.07985608, 0.08373864, 0.11613105, 0.12210993, 0.09045335, 0.11330415, 0.080034, 0.07831006, 0.12794387, 0.11402825, 0.08976935, 0.12248847, 0.08394849, 0.08665277, 0.15177883, 0.1214837, 0.10170095, 0.1311127, 0.10194294, 0.10153525, 0.15087631, 0.13325898, 0.11110424, 0.14582914, 0.1019085, 0.09225113, 0.13109708, 0.13256867, 0.10055782, 0.1343961, 0.09346183, 0.08412648, 0.12491564, 0.13587618, 0.09382667, 0.11830197, 0.08048129, 0.07487214, 0.1019185, 0.11313267, 0.08680511, 0.12571046, 0.08376335, 0.07088637, 0.08622886, 0.1002971, 0.08714826, 0.09916156, 0.07313355, 0.07486502, 0.09244193, 0.10661, 0.0912717, 0.10887929, 0.07891535, 0.08745784, 0.10634315, 0.12276519, 0.08809639],
"middle": [0.01627319, 0.02295489, 0.0187586, 0.01378269, 0.01295977, 0.01253174, 0.01751355, 0.02466321, 0.01900253, 0.01415837, 0.01286836, 0.01145784, 0.01580562, 0.02200412, 0.01674258, 0.01197512, 0.01114304, 0.01018263, 0.01451495, 0.02002408, 0.01576981, 0.01121641, 0.01033323, 0.00966545, 0.01353553, 0.02003561, 0.0156382, 0.01219755, 0.01090146, 0.00930184, 0.01401161, 0.01992371, 0.01567592, 0.01269817, 0.01232406, 0.00874129, 0.01422849, 0.01928429, 0.01538797, 0.01306963, 0.01408827, 0.00861987, 0.01425573, 0.01631756, 0.01232627, 0.01133419, 0.01386361, 0.00858539, 0.01329152, 0.01622901, 0.01180839, 0.01096015, 0.0126457, 0.00820352, 0.01284153, 0.01495093, 0.01125883, 0.00969557, 0.01192538, 0.00793261, 0.01256942, 0.01567392, 0.01107917, 0.00917872, 0.01092481, 0.00768213, 0.01273486, 0.01743011, 0.01169143, 0.00960087, 0.01107048, 0.00787718, 0.01360393, 0.01797681, 0.0110799, 0.0102274, 0.01101736, 0.00833144, 0.01382386, 0.0179061, 0.01089048, 0.00889891, 0.01121688, 0.00843965, 0.0136623, 0.01776252, 0.01182214, 0.00972089, 0.01208118, 0.00855882, 0.01335166, 0.01740452, 0.01161649, 0.00910149, 0.01206651, 0.00824999, 0.01201259, 0.01788508, 0.01109337, 0.00872793, 0.01183333, 0.0069182, 0.01105797, 0.01473659, 0.00966462, 0.00760229, 0.01118954, 0.00591181, 0.01008918, 0.01193967, 0.00945093, 0.00758398, 0.01088559, 0.00526432, 0.00966999, 0.01158533, 0.0088133, 0.00666261, 0.00968643, 0.0048602, 0.00856876, 0.01103275, 0.00822431, 0.00647481, 0.00929085, 0.00460169, 0.00788278, 0.010765, 0.00878332, 0.00688337, 0.00979612, 0.00451672, 0.0081138, 0.00949155, 0.00812339, 0.00667439, 0.00886726, 0.00398624, 0.00798813, 0.0104714, 0.00815066, 0.00713096, 0.00985359, 0.00389764, 0.00805838, 0.01114287, 0.0092144, 0.0071643, 0.01024017, 0.00397891, 0.00901372, 0.01115375, 0.00933568, 0.00692948, 0.00970879, 0.00405336, 0.00935136, 0.01228768, 0.0093911, 0.0070416, 0.00907192, 0.00430359, 0.00949042, 0.01158936, 0.00878769, 0.00642726, 0.00822193, 0.00450362, 0.00878669, 0.01086301, 0.00796915, 0.00599383, 0.00777006, 0.00471784, 0.00855537, 0.01127189, 0.00795891, 0.00585799, 0.00827638, 0.0050898, 0.00884219, 0.01232691, 0.00856348, 0.00623074, 0.0091218, 0.00560187, 0.00884983, 0.01272415, 0.00834799, 0.00671882, 0.00959584, 0.00601397, 0.00877613, 0.01221554, 0.0083617, 0.00675909, 0.00920871, 0.00614661, 0.00886441, 0.01211454, 0.00832135, 0.00691476, 0.00841841, 0.00680264, 0.00892496, 0.01152966, 0.00831646, 0.00652794, 0.00801985, 0.00681348, 0.00865321, 0.0120452, 0.00868945, 0.00643947, 0.00765823, 0.00697575, 0.0080421, 0.01214054, 0.00900835, 0.00671473, 0.00779251, 0.00688713, 0.00872221, 0.01300547, 0.00923429, 0.00669497, 0.00761457, 0.00781094, 0.00912337, 0.0140271, 0.00908173, 0.00695523, 0.00786439, 0.00770058, 0.01015749, 0.01404502, 0.00942762, 0.00693661, 0.00745993, 0.00762423, 0.01019252, 0.01310615, 0.00815641, 0.00612006, 0.00666234, 0.00722904, 0.00861945, 0.01225682, 0.00756788, 0.00616517, 0.00698537, 0.00796811, 0.00841966, 0.01260119, 0.00771852, 0.00675749, 0.008, 0.00702848, 0.00912665, 0.01222608, 0.00877127, 0.00762218, 0.00809024, 0.00937173, 0.00757904, 0.01141374, 0.00817365, 0.00692496, 0.00734279, 0.00875155, 0.00860488, 0.01030984, 0.00813987, 0.00720638, 0.00761114, 0.01035675, 0.01056584, 0.01015085, 0.00772622, 0.00626638, 0.00714928, 0.00969847, 0.00955244, 0.00937075, 0.00673978, 0.00516402, 0.00657019, 0.01060667, 0.00920864, 0.00954715, 0.00741302, 0.0053675, 0.00679081, 0.01095846, 0.0092215, 0.00981081, 0.00774237, 0.00534951, 0.00693447, 0.01078979, 0.00959796, 0.00988995, 0.00761759, 0.00507079, 0.00687401, 0.01197555, 0.00930549, 0.00934133, 0.00783474, 0.00510286, 0.00728517, 0.01278852, 0.01023018, 0.00994964, 0.00793655, 0.00540908, 0.00726573, 0.01346378, 0.00990184, 0.00993894, 0.00657656, 0.00500182, 0.00672798, 0.01211306, 0.00845885, 0.00931404, 0.00569163, 0.00445268, 0.00623391, 0.00779052, 0.00737025, 0.00826013, 0.00599371, 0.00460235, 0.00660216, 0.0074283, 0.00830076, 0.00860549, 0.0067949, 0.0047341, 0.00707858, 0.00781295, 0.00872013, 0.00885404, 0.00671863, 0.00460751, 0.00773327, 0.00745919, 0.00867196, 0.00919842, 0.00677138, 0.00480085, 0.00832263, 0.00753607, 0.00796619, 0.00992434, 0.00718071, 0.00465268, 0.00782823, 0.00717097, 0.00728874, 0.01005106, 0.00714426, 0.00454514, 0.00784318, 0.00724521, 0.00707228, 0.01056414, 0.00736873, 0.00475091, 0.0080427, 0.00782058, 0.00758414, 0.01191318, 0.00798236, 0.0053422, 0.00864283, 0.00789511, 0.00748946, 0.01173113, 0.00813981, 0.00537891, 0.00884188, 0.00781318, 0.00667958, 0.01125635, 0.00723323, 0.00518131, 0.00817876, 0.00703664, 0.00658993, 0.01062202, 0.00701151, 0.00515338, 0.00770255, 0.00665876, 0.00684921, 0.01038436, 0.0075073, 0.00490322, 0.00754917, 0.00612379, 0.00638309, 0.01094072, 0.00777706, 0.004876, 0.00809846, 0.00577568, 0.00490673, 0.0090215, 0.00724635, 0.00467055, 0.00837578, 0.00583289, 0.00464564, 0.00881038, 0.00759035, 0.00514715, 0.00899571, 0.0062062, 0.00483706, 0.00788425, 0.00739217, 0.00518824, 0.00946581, 0.00659693, 0.00514248, 0.0071289, 0.00665624, 0.00483004, 0.00958724, 0.00693372, 0.00533388, 0.00677944, 0.00666595, 0.00495955, 0.00918151, 0.00665036, 0.00520839, 0.00680009, 0.00654892, 0.00519372, 0.00995858, 0.00649789, 0.00536166, 0.00696144, 0.00675793, 0.00588431, 0.01085521, 0.00636241, 0.00529567, 0.00713437, 0.00660094, 0.00623868, 0.01095081, 0.00620979, 0.00553596, 0.00681207, 0.00648714, 0.00654976, 0.01075417, 0.00684965, 0.00601906, 0.00693881, 0.0065732, 0.0068507, 0.01079089, 0.00691657, 0.00622815, 0.00682671, 0.00659731, 0.00663295, 0.01103499, 0.00693258, 0.00621925, 0.00669154, 0.00638765, 0.0062637, 0.01109842, 0.00600614, 0.00556199, 0.00636847, 0.00594955, 0.00639718, 0.0112903, 0.00531449, 0.0056327, 0.00653929, 0.00580236, 0.00633508, 0.01220096, 0.00538499, 0.0058374, 0.00670591, 0.00607027, 0.00608413, 0.01210513, 0.00585669, 0.00623739, 0.00675413, 0.00652088, 0.00630959, 0.01172253, 0.00608708, 0.00673476, 0.00707755, 0.00695821, 0.00631829, 0.01210226, 0.00617592, 0.0064502, 0.00682734, 0.0067155, 0.00610722, 0.01185534, 0.00560999, 0.0059625, 0.00664158, 0.00597137, 0.00623704, 0.01183151, 0.00543008, 0.00558288, 0.00641939, 0.00547865, 0.00603914, 0.01229043, 0.00564445, 0.00575295, 0.00637177, 0.00574347, 0.00609361, 0.01467445, 0.00653203, 0.0064062, 0.00618293, 0.00597065, 0.00668171, 0.01404148, 0.00679176, 0.0064743, 0.00601479, 0.00621916, 0.00758356, 0.01460302, 0.00662017, 0.0069073, 0.00605077, 0.0064551, 0.00816746, 0.01605217, 0.00695169, 0.00677574, 0.00634406, 0.00651661, 0.00907393, 0.01601396, 0.0077332, 0.00634127, 0.00623922, 0.00613262, 0.00830108, 0.0153996, 0.00754145, 0.00608404, 0.00581221, 0.00603477, 0.00751865, 0.01437113, 0.00742245, 0.00612633, 0.00594212, 0.00624783, 0.00696112, 0.01341464, 0.00675751, 0.00595602, 0.00557907, 0.00619496, 0.00725975, 0.01345113, 0.00625716, 0.00581903, 0.00560076, 0.00583241, 0.00659563, 0.01442271, 0.00616959, 0.00578301, 0.00540263, 0.00581455, 0.00672855, 0.01504448, 0.00578468, 0.00564638, 0.00551447, 0.00618858, 0.0069814, 0.01492549, 0.00550644, 0.00537351, 0.00561158, 0.00642813, 0.0070344, 0.01496704, 0.00521339, 0.00489357, 0.00602475, 0.00659551, 0.00734547, 0.01451768, 0.00498968, 0.00503006, 0.0066062, 0.00744059, 0.0086497, 0.0151504, 0.00560026, 0.00569472, 0.00723505, 0.00784729, 0.00918127, 0.0162221, 0.00542077, 0.00621899, 0.00827376, 0.00749765, 0.00871187, 0.01672786, 0.00551553, 0.00604594, 0.00845006, 0.00705417, 0.00803232, 0.01725739, 0.0052581, 0.00577825, 0.00807335, 0.00702034, 0.00780608, 0.01712701, 0.0054989, 0.00594358, 0.00859218, 0.00697665, 0.0083535, 0.01889093, 0.00653094, 0.00622965, 0.00941402, 0.00683768, 0.0095457, 0.01895854, 0.00741468, 0.00616232, 0.01000036, 0.00669681, 0.00863189, 0.02002632, 0.00746171, 0.00677859, 0.01007754, 0.00698628, 0.00821673, 0.02091732, 0.00724526, 0.00619133, 0.0089143, 0.00672319, 0.00901212, 0.02303521, 0.00699856, 0.00636867, 0.00866572, 0.00730883, 0.00926318, 0.02492094, 0.00745754, 0.00663006, 0.00938587, 0.00815625, 0.00956382, 0.02593843, 0.00747317, 0.00694737, 0.00933165, 0.00825385, 0.01020858, 0.02588815, 0.00763819, 0.00681475, 0.00823995, 0.00795978, 0.0105022, 0.02506605, 0.00793509, 0.00714815, 0.0073752, 0.00783437, 0.01114533, 0.02582257, 0.00779259, 0.00757548, 0.00711168, 0.00789475, 0.01078015, 0.02615626, 0.00778004, 0.00810529, 0.00701194, 0.00825984, 0.01002168, 0.02507403, 0.00794116, 0.00802079, 0.00746354, 0.00854534, 0.00924692, 0.02390398, 0.00762617, 0.0077384, 0.00763295, 0.00835259, 0.0081708, 0.02215621, 0.00768929, 0.00749018, 0.00809826, 0.00898077, 0.00950491, 0.02515516, 0.00802766, 0.00781524, 0.00812605, 0.00960417, 0.01024067, 0.02658726, 0.0082079, 0.0090391, 0.0085497, 0.01034389, 0.0114939, 0.02747984, 0.00844476, 0.00992611, 0.00948232, 0.01161718, 0.01223819, 0.0277088, 0.00884135, 0.01193679, 0.01062785, 0.01262772, 0.01237168, 0.02947874, 0.00917564, 0.01059549, 0.0103832, 0.0112943, 0.01182116, 0.02968423, 0.00905538, 0.01049631, 0.01011794, 0.01086395, 0.01198424, 0.03076533, 0.00927906, 0.01013477, 0.01036967, 0.01065589, 0.01230826, 0.03051512, 0.00956163, 0.01036712, 0.0110301, 0.01099723, 0.01243606, 0.03001202, 0.00978408, 0.00969663, 0.01078608, 0.01027811, 0.01128116, 0.02752436, 0.00946602, 0.01021001, 0.01104178, 0.00993282, 0.01152307, 0.02851955, 0.00985291, 0.00971437, 0.01029423, 0.00983621, 0.01003967, 0.02867175, 0.00907839, 0.00854754, 0.00901692, 0.00979752, 0.00910357, 0.03025832, 0.00899674, 0.00837818, 0.0083409, 0.01058915, 0.0099592, 0.03174373, 0.00946497, 0.00889979, 0.00791641, 0.01154511, 0.01083228, 0.03442079, 0.009507, 0.00941138, 0.00859983, 0.01106675, 0.01134279, 0.03630879, 0.00955098, 0.00968974, 0.00875496, 0.00990311, 0.01037675, 0.03531932, 0.00917019, 0.0091167, 0.00877757, 0.00943197, 0.00980579, 0.03580995, 0.00910929, 0.00844407, 0.00903571, 0.00911816, 0.00924078, 0.03579076, 0.00949983, 0.00844999, 0.00861056, 0.00965556, 0.00918879, 0.03513613, 0.01002773, 0.00894761, 0.00816628, 0.01026053, 0.00906965, 0.03757927, 0.01015211, 0.00903017, 0.00799676, 0.01008892, 0.00909379, 0.03684747, 0.0094194, 0.00867102, 0.00747815, 0.00982335, 0.00870152, 0.03570729, 0.00945685, 0.00963651, 0.00789641, 0.01034407, 0.00950048, 0.03978198, 0.0093885, 0.0098498, 0.00768492, 0.01058954, 0.00886336, 0.04286676, 0.00946887, 0.00918989, 0.00711636, 0.01073268, 0.00833304, 0.04411404, 0.01057276, 0.00965856, 0.00740776, 0.01095861, 0.00865383, 0.0448447, 0.01199464, 0.01062257, 0.00789478, 0.01167786, 0.0092507, 0.04460707, 0.01261837, 0.01221575, 0.00832213, 0.01219793, 0.01025905, 0.04501336, 0.01277237, 0.01337124, 0.00844919, 0.01217072, 0.01095961, 0.04303245, 0.01173004, 0.01309359, 0.00825146, 0.01146555, 0.01088115, 0.04354851, 0.01194675, 0.01309332, 0.0077523, 0.01131146, 0.01014358, 0.04458281, 0.01166248, 0.01426114, 0.00753131, 0.01108478, 0.01024862, 0.04744866, 0.01218568, 0.01578367, 0.0077121, 0.01167809, 0.01027264, 0.04953219, 0.01242641, 0.01838741, 0.00819285, 0.01320986, 0.01095391, 0.0536862, 0.01264727, 0.01821093, 0.00750358, 0.01341053, 0.01133511, 0.05924114, 0.01352052, 0.01784453, 0.00760271, 0.01436177, 0.01267849, 0.06138837, 0.01451565, 0.01897806, 0.00808914, 0.01498745, 0.01338193, 0.06345509, 0.01535052, 0.02059055, 0.00802633, 0.01422383, 0.01317336, 0.06185515, 0.0148442, 0.0193081, 0.00765101, 0.01339797, 0.01339871, 0.06298631, 0.01470018, 0.01915399, 0.00754356, 0.01341589, 0.01293083, 0.06039788, 0.0134488, 0.01833165, 0.00819043, 0.01449101, 0.01320269, 0.05796491, 0.01359678, 0.01962982, 0.00884053, 0.01446299, 0.01316855, 0.05845156, 0.01272604, 0.01990832, 0.00907442, 0.01368841, 0.01214667, 0.05472396, 0.01185179, 0.02305654, 0.00824153, 0.01312447, 0.01180497, 0.05409097, 0.01156078, 0.02726321, 0.00833888, 0.01269082, 0.01168672, 0.051762, 0.01102565, 0.02892352, 0.00868998, 0.01254298, 0.0119847, 0.05133507, 0.01077688, 0.0267674, 0.0087318, 0.01267784, 0.01233167, 0.04945606, 0.01054089, 0.02667163, 0.00952841, 0.01329758, 0.01313062, 0.05335383, 0.01099317, 0.02826682, 0.00936583, 0.01208584, 0.01214491, 0.05346004, 0.01046742, 0.03068058, 0.00876294, 0.0117063, 0.01087321, 0.05482661, 0.01021891, 0.03182568, 0.00831487, 0.01122719, 0.01064651, 0.05288867, 0.01023358, 0.032388, 0.00813615, 0.0111475, 0.01075006, 0.05307722, 0.01106591, 0.03536048, 0.00916799, 0.01192643, 0.01112766, 0.05567818, 0.01203926, 0.03598847, 0.01039673, 0.01205325, 0.01174737, 0.05551914, 0.0128342, 0.03839273, 0.01179888, 0.01222096, 0.01192733, 0.05591562, 0.01329976, 0.0393808, 0.01262207, 0.01321182, 0.01294856, 0.0618388, 0.01405806, 0.04015202, 0.0138746, 0.01406565, 0.01436377, 0.06840537, 0.01660362, 0.04563329, 0.01523717, 0.01550843, 0.01674603, 0.07206509, 0.01777073, 0.05128266, 0.0162509, 0.01685996, 0.01690734, 0.07657033, 0.01803144, 0.05446008, 0.01651817, 0.0173167, 0.01710426, 0.07514213, 0.01696336, 0.05777045, 0.01675171, 0.01886569, 0.01791116, 0.0722898, 0.01561952, 0.05208414, 0.01825289, 0.01898941, 0.01805791, 0.0713641, 0.01436292, 0.04774971, 0.01704888, 0.01994826, 0.01863057, 0.0767835, 0.01471798, 0.0476602, 0.01666889, 0.02120981, 0.01873135, 0.07765971, 0.01497746, 0.04862488, 0.01646963, 0.02213297, 0.01893124, 0.08052027, 0.01575833, 0.04775936, 0.01743675, 0.02315217, 0.01952434, 0.08455946, 0.01705773, 0.05352394, 0.01902536, 0.02393031, 0.01989202, 0.09109324, 0.01864481, 0.05442768, 0.01797283, 0.02331199, 0.01952311, 0.08415499, 0.01883605, 0.05084512, 0.01820065, 0.02230527, 0.02067752, 0.08291858, 0.01981821, 0.0543845, 0.01964793, 0.02372982, 0.02190839, 0.08611201, 0.02083984, 0.05889623, 0.0205103, 0.02595798, 0.02276545, 0.08908817, 0.02175716, 0.05944186, 0.02237256, 0.02555111, 0.02300694, 0.08597233, 0.0211671, 0.05966248, 0.02409816, 0.02314247, 0.02130336, 0.07674702, 0.01745491, 0.05374952, 0.02116714, 0.02196374, 0.01880518, 0.07811407, 0.01599226, 0.05346542, 0.02051483, 0.02211402, 0.01835042, 0.08112703, 0.01622979, 0.0553816, 0.02169055, 0.02376372, 0.01951541, 0.08243141, 0.0169544, 0.05978489, 0.02456672, 0.02483696, 0.0213536, 0.08598789, 0.01826408, 0.06668609, 0.02704845, 0.02578685, 0.02178899, 0.08995418, 0.01953689, 0.0713513, 0.02864174, 0.02619104, 0.02128116, 0.08585048, 0.017535, 0.06703535, 0.02865217, 0.02470016, 0.01919487, 0.08489456, 0.01636937, 0.06609407, 0.02844609, 0.0247396, 0.01946385, 0.09126487, 0.01734251, 0.07325799, 0.02895722, 0.02542546, 0.01911806, 0.09899183, 0.0174881, 0.0812671, 0.02982246, 0.02721595, 0.01968158, 0.09745028, 0.01864246, 0.08427883, 0.02856684, 0.02633294, 0.02045674, 0.09780423, 0.0186685, 0.08087632, 0.02996295, 0.02774672, 0.02338841, 0.09973452, 0.02346635, 0.08363537, 0.03304987, 0.02876853, 0.02268711, 0.09617122, 0.02445046, 0.07807867, 0.0268962, 0.02572899, 0.01570181, 0.08318742, 0.01821844, 0.07166523, 0.01850632, 0.02263237, 0.01410747, 0.08137503, 0.0158872, 0.07103348, 0.01688913, 0.02188743, 0.01339983, 0.07797094, 0.01477774, 0.07372184, 0.01476717, 0.02024313, 0.01297824, 0.07447218, 0.01367838, 0.07071738, 0.01588412, 0.01971432, 0.01319261, 0.07797529, 0.01463057, 0.07512553, 0.01757331, 0.0208065, 0.01329438, 0.08133397, 0.01415205, 0.0809032, 0.01696227, 0.01607707, 0.01258354, 0.05682013, 0.01142206, 0.06761037, 0.01119323, 0.01526703, 0.01209917, 0.0517576, 0.01164747, 0.06737307, 0.01054194, 0.0161569, 0.01188464, 0.04974337, 0.011904, 0.06704404, 0.01127393, 0.01665175, 0.01177611, 0.05031942, 0.01287806, 0.07042819, 0.01227855, 0.01572626, 0.01135549, 0.04980537, 0.01257541, 0.06476151, 0.011405, 0.01378212, 0.01013087, 0.04682572, 0.01100786, 0.06406952, 0.01025897, 0.0128771, 0.00952331, 0.04788885, 0.01136566, 0.06321343, 0.01012856, 0.01366514, 0.00971862, 0.04896303, 0.0117464, 0.06157722, 0.01054185, 0.01422334, 0.01045632, 0.05138496, 0.01170905, 0.06355461, 0.01096759, 0.01517895, 0.01099952, 0.05549409, 0.01219906, 0.06802692, 0.01039439, 0.0153453, 0.01045721, 0.05806091, 0.01193776, 0.07389237, 0.01008257, 0.01571775, 0.00996634, 0.05875799, 0.01154021, 0.07242689, 0.00952782, 0.01521135, 0.00979305, 0.05710568, 0.0110737, 0.07309557, 0.00932208, 0.01613501, 0.00996295, 0.05562076, 0.01091674, 0.07352666, 0.00938549, 0.01638516, 0.01029209, 0.05583713, 0.0114263, 0.07750225, 0.00961701, 0.01706817, 0.00975435, 0.05460658, 0.01134671, 0.07655965, 0.00931284, 0.01639388, 0.00907232, 0.05209953, 0.01135096, 0.07539172, 0.00947086, 0.01633129, 0.00887504, 0.0495271, 0.01070083, 0.06751028, 0.00909363, 0.01502819, 0.00872369, 0.04676262, 0.01042076, 0.06335171, 0.00935184, 0.01524444, 0.0092989, 0.04604121, 0.01173128, 0.06394814, 0.00924757, 0.01469911, 0.00887486, 0.04494572, 0.0114044, 0.06714801, 0.00934836, 0.01643869, 0.00939939, 0.04462389, 0.01151064, 0.0731097, 0.00957907, 0.0180744, 0.01025501, 0.04638176, 0.01315916, 0.07761747, 0.01034112, 0.01945115, 0.01147425, 0.04767318, 0.01384814, 0.07417615, 0.01114928, 0.02038647, 0.01224181, 0.04723029, 0.01373578, 0.07319935, 0.01131939, 0.02041791, 0.0121279, 0.04188806, 0.01486741, 0.07570899, 0.01253456, 0.02072338, 0.01215291, 0.03790076, 0.0154118, 0.06971229, 0.01337421, 0.02234486, 0.01171984, 0.03537428, 0.01540721, 0.06562286, 0.01343563, 0.02285734, 0.01114736, 0.03449923, 0.01592591, 0.06244507, 0.01438655, 0.02229186, 0.01057888, 0.03367154, 0.01624146, 0.06233706, 0.01543371, 0.02052894, 0.01023324, 0.03204248, 0.01570059, 0.05785668, 0.01584815, 0.01944716, 0.01024227, 0.03132718, 0.01693111, 0.05864574, 0.01743092, 0.01917013, 0.01025548, 0.0328697, 0.01595988, 0.05721056, 0.01770496, 0.01832174, 0.01010169, 0.03357143, 0.01561488, 0.05906454, 0.01794085, 0.01838196, 0.01014418, 0.03259418, 0.01576284, 0.05934788, 0.01868893, 0.01717489, 0.01013584, 0.03342565, 0.01594029, 0.06336091, 0.01975217, 0.01717095, 0.0102615, 0.03298226, 0.01464102, 0.06052622, 0.02026202, 0.01620543, 0.01010046, 0.03198397, 0.01507437, 0.05862001, 0.02122401, 0.01624823, 0.01043685, 0.03281949, 0.01549476, 0.05796114, 0.02194816, 0.01694298, 0.01096842, 0.03238894, 0.01508433, 0.05270864, 0.02164038, 0.0162196, 0.01111837, 0.0321133, 0.0146806, 0.0463591, 0.02159758, 0.01527334, 0.01145386, 0.02980609, 0.01459193, 0.04304317, 0.02094955, 0.01552637, 0.01198984, 0.02921163, 0.01498868, 0.03965306, 0.01991084, 0.0152148, 0.01154224, 0.02928958, 0.01535255, 0.03705364, 0.02086212, 0.01515451, 0.01079085, 0.02983963, 0.01618714, 0.03647352, 0.0211676, 0.01635714, 0.00988335, 0.02757059, 0.01587264, 0.03518566, 0.02202013, 0.01625048, 0.00951932, 0.02337797, 0.01529354, 0.03170693, 0.02223879, 0.01485879, 0.00874562, 0.02078384, 0.01568579, 0.03500944, 0.0233803, 0.01534325, 0.00939585, 0.02186304, 0.01724462, 0.04362763, 0.02452492, 0.01593204, 0.01039441, 0.02253521, 0.01805089, 0.04519566, 0.02650913, 0.01792588, 0.01147634, 0.02235965, 0.019129, 0.041714, 0.02681748, 0.0196644, 0.01200818, 0.02425323, 0.01867666, 0.03988678, 0.02498688, 0.01897985, 0.0123918, 0.02630581, 0.01860359, 0.04271377, 0.02732653, 0.01975583, 0.01265854, 0.02585342, 0.01730503, 0.04245943, 0.02700132, 0.01962629, 0.01383267, 0.0277516, 0.01901547, 0.04950248, 0.02981696, 0.02086565, 0.01495847, 0.03063679, 0.01886416, 0.04954984, 0.03129579, 0.01945936, 0.01560427, 0.03303647, 0.01967943, 0.04936846, 0.03205937, 0.01945628, 0.01551366, 0.03372555, 0.01993352, 0.05032304, 0.03326972, 0.0206705, 0.01537275, 0.03618033, 0.01901943, 0.05007568, 0.03379055, 0.02177603, 0.01609961, 0.03851166, 0.01842372, 0.05221634, 0.03415116, 0.02236574, 0.01769073, 0.03898701, 0.01941304, 0.05911536, 0.03533694, 0.02312107, 0.01764806, 0.04000093, 0.01856285, 0.05928827, 0.03376761, 0.02252157, 0.01642282, 0.04295438, 0.01793946, 0.06407503, 0.03563061, 0.0240968, 0.01754381, 0.04413526, 0.01841533, 0.06936464, 0.03741406, 0.02391339, 0.01777197, 0.04369822, 0.01885972, 0.07121815, 0.0395327, 0.0272368, 0.01840136, 0.04586235, 0.02052637, 0.07559346, 0.04050974, 0.02947725, 0.01912989, 0.04769538, 0.02086688, 0.06698646, 0.03004381, 0.01825741, 0.015212, 0.04319044, 0.01646299, 0.06236956, 0.02620648, 0.01375254, 0.00793995, 0.04532285, 0.01782522, 0.06037033, 0.02466887, 0.01212454, 0.00783902, 0.04294085, 0.01653021, 0.05694439, 0.02146728, 0.01173322, 0.00750202, 0.04054033, 0.015587, 0.05507816, 0.01970627, 0.01133834, 0.00728734, 0.03919875, 0.0151746, 0.04899839, 0.01904464, 0.01184217, 0.00767575, 0.03779323, 0.01438217, 0.04733932, 0.0177504, 0.01301892, 0.00746138, 0.0368735, 0.01405214, 0.04629065, 0.01815585, 0.01386636, 0.00802255, 0.03843638, 0.01436269, 0.04662903, 0.0178665, 0.01380836, 0.00804973, 0.03903523, 0.01427812, 0.04974899, 0.0172005, 0.01336926, 0.0083501, 0.03764859, 0.01445274, 0.05153833, 0.01765326, 0.01376841, 0.00851286, 0.03621506, 0.01525104, 0.05359947, 0.01805096, 0.01505317, 0.00869046, 0.03634019, 0.01576528, 0.05450925, 0.01795731, 0.01554309, 0.00862079, 0.03463057, 0.01534767, 0.05025514, 0.01831298, 0.01583998, 0.00833354, 0.03515405, 0.01526328, 0.04724147, 0.01958904, 0.01518681, 0.0079059, 0.03468683, 0.01440778, 0.04715469, 0.01834898, 0.0148461, 0.00792298, 0.03637919, 0.01386858, 0.04888455, 0.01749699, 0.01514755, 0.00790474, 0.03562258, 0.01354236, 0.04659716, 0.01706141, 0.01564506, 0.00799065, 0.03515683, 0.01381198, 0.04654546, 0.01838346, 0.01620059, 0.00848073, 0.03456614, 0.01357321, 0.0470266, 0.017914, 0.01360405, 0.00833331, 0.03175527, 0.01293053, 0.04524904, 0.0186188, 0.0134069, 0.00841161, 0.03283079, 0.0132336, 0.04733042, 0.01922733, 0.01331198, 0.00839095, 0.03421976, 0.01330135, 0.04651523, 0.02025665, 0.01417807, 0.00895229, 0.03539223, 0.01404057, 0.04832044, 0.02119462, 0.01529917, 0.00908345, 0.03627154, 0.0142777, 0.04458497, 0.01796914, 0.0148627, 0.0089894, 0.03430201, 0.01316526, 0.03926988, 0.01626527, 0.01454499, 0.01005977, 0.03583813, 0.01449164, 0.04570676, 0.02559433, 0.0163285, 0.0116438, 0.03974539, 0.01465695, 0.04005432, 0.02526949, 0.01572287, 0.01201608, 0.04134465, 0.01504205, 0.0455276, 0.02659843, 0.01686461, 0.01282072, 0.04369849, 0.01615702, 0.05211562, 0.02876407, 0.01805524, 0.01320191, 0.04399819, 0.01690913, 0.05595601, 0.03083202, 0.01914531, 0.01328677, 0.04561392, 0.01712931, 0.0601245, 0.0325023, 0.01952646, 0.01279028, 0.04402624, 0.0160996, 0.06063183, 0.03173474, 0.01861265, 0.01239909, 0.04247659, 0.01536551, 0.06510203, 0.03279918, 0.01783823, 0.01230425, 0.04144471, 0.0150911, 0.06559981, 0.03348229, 0.01775291, 0.01240952, 0.04187496, 0.01584993, 0.06811938, 0.03464797, 0.01863424, 0.01300938, 0.03917033, 0.01729825, 0.06720272, 0.03715597, 0.02142185, 0.01425645, 0.04016975, 0.01939199, 0.06442748, 0.03985798, 0.02613132, 0.01635531, 0.03825525, 0.01907646, 0.06109017, 0.04206256, 0.02448688, 0.01695761, 0.03838251, 0.01983565, 0.0566124, 0.04290205, 0.02265206, 0.01772017, 0.04004221, 0.02063433, 0.06016466, 0.04326694, 0.02176308, 0.01768454, 0.03919918, 0.02056801, 0.05434945, 0.04143329, 0.02272328, 0.01583592, 0.03865114, 0.01940886, 0.05346857, 0.03825624, 0.0217146, 0.01622894, 0.04040502, 0.02040963, 0.05351345, 0.03969926, 0.02298971, 0.01681077, 0.04221757, 0.02060829, 0.05390485, 0.04165066, 0.02270215, 0.01656662, 0.04078019, 0.01904132, 0.05128089, 0.03991842, 0.0217195, 0.01515284, 0.03755253, 0.01700367, 0.05407057, 0.04122352, 0.0197012, 0.01450802, 0.0390486, 0.01723639, 0.05778001, 0.04018563, 0.02029743, 0.01410245, 0.0386967, 0.01708174, 0.0593131, 0.03800408, 0.0210648, 0.01467832, 0.03710531, 0.01662551, 0.05584782, 0.0351463, 0.0246437, 0.01502128, 0.04085781, 0.01902466, 0.05978274, 0.03702286, 0.02579062, 0.01547018, 0.03884471, 0.01912552, 0.05991722, 0.03345164, 0.01274484, 0.01360265, 0.03482419, 0.01624002, 0.05653054, 0.02029118, 0.00996773, 0.01346183, 0.03379215, 0.01663088, 0.05771838, 0.02165461, 0.00999377, 0.01281775, 0.03398412, 0.01656023, 0.06023533, 0.020825, 0.01180378, 0.01262074, 0.03455297, 0.01578229, 0.06040699, 0.02209555, 0.01196716, 0.01357724, 0.03281887, 0.0147239, 0.05699213, 0.02273788, 0.01260347, 0.01463916, 0.03347642, 0.01425241, 0.06277325, 0.0238163, 0.01433816, 0.01465027, 0.03396035, 0.01506206, 0.06309707, 0.02907151, 0.02123511, 0.0191345, 0.04613247, 0.01778031, 0.09718812, 0.04270812, 0.02553806, 0.02277757, 0.05022426, 0.0214042, 0.10728654, 0.04079925, 0.02761094, 0.02207512, 0.05049571, 0.02289944, 0.10964984, 0.03886084, 0.02792055, 0.02267559, 0.05415641, 0.02567393, 0.10970219, 0.03987832, 0.03065392, 0.02722425, 0.05856553, 0.03062984, 0.10870683, 0.04290149, 0.03230651, 0.03097664, 0.05720852, 0.03349222, 0.11521266, 0.04352282, 0.03422512, 0.03439704, 0.06366089, 0.03625496, 0.11231401, 0.04424413, 0.03677218, 0.03507764, 0.06407306, 0.03517252, 0.12130827, 0.04384489, 0.03540866, 0.03506651, 0.05852257, 0.03717529, 0.11689857, 0.0433668, 0.03454403, 0.03446387, 0.05615784, 0.03513497, 0.1234616, 0.04254227, 0.03391316, 0.03549476, 0.05552715, 0.03356002, 0.11701285, 0.04530207, 0.03672209, 0.03614644, 0.05666958, 0.03198941, 0.11421052, 0.04876862, 0.03903042, 0.03490931, 0.05435054, 0.03225576, 0.11635271, 0.05093238, 0.0377246, 0.03508596, 0.05112221, 0.03082895, 0.10147274, 0.05001654, 0.03596973, 0.03377964, 0.04816033, 0.03026946, 0.09691472, 0.04689899, 0.03559582, 0.03379029, 0.04981179, 0.03069856, 0.09539842, 0.04289304, 0.03490592, 0.03083878, 0.05110098, 0.03064853, 0.09059546, 0.04054838, 0.03084923, 0.03061674, 0.05423504, 0.02854642, 0.09423554, 0.0414668, 0.03369882, 0.0322813, 0.05687889, 0.03164065, 0.09497419, 0.04248612, 0.03153867, 0.03405801, 0.05082998, 0.02873459, 0.03161934, 0.01823382, 0.01360773, 0.01284341, 0.03123662, 0.01468823, 0.02651372, 0.01424477, 0.01020926, 0.01004986, 0.02948398, 0.01497678, 0.02652176, 0.01429087, 0.00986948, 0.01015185, 0.02803713, 0.01300252, 0.02366001, 0.01335396, 0.01108731, 0.01062334, 0.02403028, 0.01226523, 0.02008825, 0.01304744, 0.00957539, 0.00846626, 0.01901308, 0.01086627, 0.01711032, 0.0125001, 0.00832156, 0.00810879, 0.01807341, 0.00909246, 0.01463374, 0.01165448, 0.00759324, 0.00798182, 0.01763225, 0.00897471, 0.01463229, 0.01201528, 0.00819136, 0.00793633, 0.01731955, 0.00941684, 0.0143062, 0.01248861, 0.00941226, 0.00863121, 0.01796954, 0.00979355, 0.01552389, 0.01170351, 0.00939619, 0.00892879, 0.01648957, 0.00887286, 0.01443635, 0.0105857, 0.00871995, 0.00855108, 0.0150367, 0.00811435, 0.01391615, 0.01004452, 0.00821244, 0.00859442, 0.01549884, 0.00771756, 0.01328582, 0.00964007, 0.00867585, 0.00903445, 0.01780085, 0.00777837, 0.01442064, 0.00980675, 0.00961934, 0.00995795, 0.01951642, 0.00822133, 0.01462094, 0.00939806, 0.00974393, 0.01001744, 0.02033038, 0.0081996, 0.01488562, 0.00957751, 0.01050594, 0.01033621, 0.02020608, 0.00803167, 0.01403813, 0.01039914, 0.01017686, 0.01071621, 0.02008195, 0.00837585, 0.01515899, 0.01131002, 0.01023274, 0.01186478, 0.02032217, 0.00869513, 0.01602385, 0.01182428, 0.00984032, 0.01226338, 0.02027516, 0.00843979, 0.01494674, 0.01127528, 0.00902485, 0.01193845, 0.01865607, 0.00816605, 0.01450568, 0.0114193, 0.00934882, 0.01239153, 0.02094062, 0.00888469, 0.01714425, 0.01161851, 0.00905634, 0.01291499, 0.02356822, 0.00985236, 0.01839406, 0.01125077, 0.00931821, 0.01392246, 0.02657476, 0.01049426, 0.02101569, 0.01128954, 0.00899861, 0.01459883, 0.02621804, 0.01062789, 0.02035144, 0.01118764, 0.0090721, 0.01521298, 0.02682076, 0.01034108, 0.01832877, 0.0108304, 0.00893658, 0.01464973, 0.02674393, 0.00988293, 0.0161665, 0.01137058, 0.00927528, 0.01393963, 0.02546616, 0.00979412, 0.01540895, 0.01179913, 0.00988529, 0.01514179, 0.02499193, 0.01014806, 0.01682002, 0.01248012, 0.01100228, 0.01627322, 0.02847922, 0.01143084, 0.01880459, 0.01405135, 0.01252915, 0.01764861, 0.03158254, 0.01269755, 0.0205235, 0.01394848, 0.01297007, 0.01863568, 0.03177803, 0.01312323, 0.02109098, 0.01430609, 0.01338841, 0.01980096, 0.03241183, 0.01369109, 0.02054753, 0.01433442, 0.01407072, 0.01961744, 0.03264986, 0.01431434, 0.02233138, 0.0161196, 0.01513367, 0.01948728, 0.03389056, 0.01512713, 0.02468962, 0.01664847, 0.01541921, 0.01850187, 0.03168506, 0.01465354, 0.02317131, 0.01466463, 0.01405317, 0.01910891, 0.03237653, 0.01569838, 0.02522054, 0.01514371, 0.01368657, 0.01961409, 0.0322502, 0.01727124, 0.02446562, 0.01487793, 0.01330332, 0.02019428, 0.03331653, 0.01811963, 0.02743641, 0.01546588, 0.01336568, 0.02067207, 0.03396543, 0.01817572, 0.0288363, 0.01512046, 0.01347468, 0.02189159, 0.03534608, 0.01838502, 0.03111466, 0.01465364, 0.01403282, 0.02373422, 0.03694767, 0.01867727, 0.03241732, 0.01548844, 0.01460561, 0.02444014, 0.03760856, 0.01710409, 0.03260067, 0.01660662, 0.01456004, 0.02527387, 0.03667006, 0.01658351, 0.03085511, 0.01778082, 0.01439389, 0.02571442, 0.03644654, 0.01671128, 0.03030295, 0.0188991, 0.01511759, 0.02550643, 0.03558905, 0.01622329, 0.02880686, 0.01907901, 0.01500237, 0.0253632, 0.03408474, 0.01607656, 0.02664565, 0.01814282, 0.01477419, 0.02655001, 0.03538795, 0.01688209, 0.0254854, 0.01780126, 0.01505206, 0.02726855, 0.03416398, 0.01667147, 0.02511743, 0.01778409, 0.01473666, 0.02655016, 0.03393274, 0.01680141, 0.02513327, 0.01863931, 0.01449925, 0.02615328, 0.03306565, 0.01653494, 0.02445908, 0.01836488, 0.01384719, 0.02443012, 0.03294247, 0.0160445, 0.02384048, 0.01812925, 0.01324271, 0.02325451, 0.03235086, 0.01543242, 0.02339417, 0.01805536, 0.01255311, 0.02255034, 0.03116005, 0.01583615, 0.0235691, 0.01778261, 0.01243522, 0.02184256, 0.03047803, 0.01628897, 0.02367896, 0.01861464, 0.01271764, 0.02212037, 0.03043134, 0.01623289, 0.02272802, 0.01880929, 0.01212641, 0.02176816, 0.03062338, 0.0164803, 0.02211725, 0.01889273, 0.01200732, 0.02105173, 0.03030491, 0.01646665, 0.02229683, 0.01868274, 0.01265089, 0.02133893, 0.03016488, 0.01738513, 0.02394343, 0.0188522, 0.0137298, 0.02309072, 0.03173193, 0.01905469, 0.02834999, 0.02025528, 0.01514983, 0.02524643, 0.03304338, 0.02004025, 0.03011757, 0.02135445, 0.01639816, 0.02617341, 0.03546008, 0.02077587, 0.03114687, 0.02260586, 0.01681345, 0.02698981, 0.03603216, 0.02096894, 0.03179208, 0.02233737, 0.01632446, 0.02529122, 0.03445011, 0.01974722, 0.02992121, 0.02061256, 0.01527232, 0.02336553, 0.03300261, 0.0194116, 0.02991456, 0.020742, 0.01617726, 0.02629006, 0.03407612, 0.02101864, 0.03125811, 0.02174684, 0.01712049, 0.02920177, 0.03719236, 0.02396944, 0.03469283, 0.02287996, 0.01753033, 0.02769067, 0.03843216, 0.0260591, 0.03593672, 0.02360173, 0.01685301, 0.02603223, 0.0382873, 0.02916592, 0.03653403, 0.02523915, 0.01671316, 0.02629739, 0.03695345, 0.02940149, 0.0393369, 0.02564784, 0.01665991, 0.02550557, 0.0341947, 0.02682805, 0.03826871, 0.02237123, 0.01476565, 0.0231118, 0.03151476, 0.02428333, 0.03618685, 0.0200834, 0.01398451, 0.02176951, 0.03050824, 0.02317734, 0.03642175, 0.02044427, 0.01398409, 0.0202335, 0.03010266, 0.02177134, 0.03531429, 0.0209144, 0.01381693, 0.01940617, 0.03231019, 0.02134661, 0.03422607, 0.02272492, 0.01539953, 0.02167268, 0.03794155, 0.02382525, 0.03714506, 0.02507433, 0.01684594, 0.0222176, 0.03940451, 0.02820416, 0.0399052, 0.02906074, 0.01775522, 0.02368353, 0.04207687, 0.03219548, 0.04505514, 0.03434999, 0.01932552, 0.02530118, 0.0500459, 0.03751038, 0.05202452, 0.03847793, 0.02181739, 0.02794744, 0.05884496, 0.03964907, 0.05181673, 0.04059323, 0.0223134, 0.02942861, 0.05817632, 0.04012671, 0.04962155, 0.03783857, 0.01933129, 0.02780585, 0.0537636, 0.03878865, 0.04673615, 0.03470672, 0.01718124, 0.02631612, 0.05293012, 0.03826948, 0.04622876, 0.03463934, 0.01862578, 0.02904179, 0.05528589, 0.03866793, 0.04505885, 0.03568419, 0.02066999, 0.03089381, 0.05820239, 0.03965432, 0.04491115, 0.0349188, 0.02199628, 0.03210683, 0.05772255, 0.03935814, 0.044915, 0.03467483, 0.02205696, 0.03335934, 0.06033705, 0.03902069, 0.04309305, 0.03576848, 0.02068556, 0.03082206, 0.05878508, 0.03967313, 0.0425174, 0.03533705, 0.01968292, 0.03098899, 0.0592089, 0.04488253, 0.0469427, 0.03832031, 0.02151279, 0.03052392, 0.06558722, 0.04792307, 0.04795777, 0.03716665, 0.02168294, 0.03031748, 0.06273415, 0.04649203, 0.05083214, 0.03439699, 0.02335774, 0.03369298, 0.07593207, 0.050999, 0.08823075, 0.057426, 0.02922938, 0.04190699, 0.11454018, 0.05890994, 0.07690713, 0.05675238, 0.03018963, 0.04335514, 0.11734654, 0.06040151, 0.07913921, 0.06495315, 0.03447586, 0.04810685, 0.12878643, 0.06070492, 0.09063132, 0.06648087, 0.03535773, 0.04785901, 0.13275471, 0.06351389, 0.09295262, 0.06441943, 0.03566966, 0.04293876, 0.12971517, 0.06880814, 0.09908137, 0.06591938, 0.03734451, 0.04464167, 0.12155374, 0.06821136, 0.09574451, 0.06468727, 0.03846104, 0.04551772, 0.11721047, 0.0655812, 0.09898695, 0.05879316, 0.03609711, 0.04637404, 0.10815869, 0.059141, 0.09413297, 0.05399068, 0.03311357, 0.0463249, 0.10548819, 0.05763029, 0.08654817, 0.05528187, 0.03548777, 0.05041882, 0.1052144, 0.05768577, 0.08612332, 0.05835111, 0.03782858, 0.0555113, 0.11131323, 0.06348457, 0.0901937, 0.06267223, 0.0398243, 0.05703177, 0.11306296, 0.06499563, 0.09184768, 0.06541178, 0.04207639, 0.06099702, 0.11001992, 0.06401319, 0.08703538, 0.06757979, 0.04161762, 0.05932837, 0.10382026, 0.06346285, 0.0855327, 0.06721605, 0.03997668, 0.05987706, 0.10013462, 0.06433711, 0.08362739, 0.06524006, 0.03982962, 0.06001342, 0.09614484, 0.06452923, 0.07852761, 0.06062545, 0.04300163, 0.06446159, 0.09826448, 0.06390761, 0.08060635, 0.06238231, 0.04583768, 0.06893989, 0.10272082, 0.06489151, 0.0841567, 0.05977909, 0.04731308, 0.07066527, 0.10424931, 0.06706848, 0.08144505, 0.05636507, 0.0479828, 0.07196476, 0.10292806, 0.07201107, 0.0878683, 0.05799473, 0.05165736, 0.07677159, 0.10318637, 0.08148517, 0.08902056, 0.06191545, 0.05429297, 0.07653841, 0.09926567, 0.08098494, 0.0890936, 0.05733494, 0.05574039, 0.07521865, 0.09679013, 0.07964078, 0.09001087, 0.05786522, 0.05630183, 0.07309546, 0.09504986, 0.07810151, 0.08874676, 0.05416518, 0.05098355, 0.06133479, 0.09374151, 0.070422, 0.08134668, 0.04782593, 0.04811126, 0.0597747, 0.09322796, 0.06783634, 0.07955961, 0.04848581, 0.04749921, 0.05578731, 0.08757336, 0.06552174, 0.07508136, 0.04693055, 0.0450149, 0.05216078, 0.08557791, 0.06555051, 0.07493503, 0.045607, 0.04048076, 0.04214996, 0.08169069, 0.05867954, 0.07452103, 0.04989571, 0.04194656, 0.04585066, 0.08926036, 0.06583124, 0.07931671, 0.04889035, 0.04077626, 0.0493509, 0.09127294, 0.0667543, 0.0724263, 0.0352506, 0.0262522, 0.03281593, 0.05182587, 0.04481074, 0.051536, 0.03670428, 0.02159739, 0.03337035, 0.0508207, 0.05118069, 0.05040766, 0.03963983, 0.02264359, 0.03325304, 0.05718747, 0.05579839, 0.04845477, 0.04241395, 0.0267506, 0.03638808, 0.06295235, 0.06276892, 0.05328351, 0.04115752, 0.02987073, 0.03980812, 0.06923378, 0.0641777, 0.06046678, 0.04513555, 0.03543304, 0.04843533, 0.07164085, 0.0678543, 0.0644693, 0.04806992, 0.03868816, 0.05114007, 0.06865418, 0.07122316, 0.06359991, 0.04848267, 0.03993894, 0.0551692, 0.06832045, 0.07412675, 0.06462869, 0.05036522, 0.04234764, 0.05660527, 0.0712672, 0.07867645, 0.06995155, 0.05801271, 0.04563599, 0.05722512, 0.07186495, 0.07997033, 0.07597368, 0.06521104, 0.04933808, 0.05769832, 0.07197753, 0.08859051, 0.08214595, 0.07001682, 0.06218224, 0.06461224, 0.07674562, 0.09352637, 0.08636013, 0.0722701, 0.06612385, 0.07246025, 0.07954324, 0.0907729, 0.08199267, 0.07270943, 0.06631041, 0.06890921, 0.07945272, 0.08625735, 0.08195533, 0.07214967, 0.0666385, 0.07043511, 0.08200777, 0.08876608, 0.08551151, 0.07132407, 0.06521699, 0.06857522, 0.08194757, 0.08976327, 0.09094222, 0.06837815, 0.06586864, 0.06023356, 0.08342384, 0.0920887, 0.09366922, 0.07135066, 0.07274389, 0.06201845, 0.08416612, 0.09773192, 0.09587248, 0.07595, 0.07852236, 0.0634666, 0.08859167, 0.10190169, 0.09749343, 0.08040501, 0.08164208, 0.06445225, 0.08799592, 0.09922279, 0.09694869, 0.08146557, 0.07921533, 0.06207391, 0.08679749, 0.10276724, 0.1019496, 0.08342561, 0.08037671, 0.0623198, 0.09377257, 0.11109074, 0.10549852, 0.08095706, 0.0763901, 0.05859927, 0.09454897, 0.10400133, 0.09542068, 0.07709223, 0.07124081, 0.05316486, 0.08703937, 0.09336957, 0.08784074, 0.07242279, 0.06434822, 0.05178777, 0.08380569, 0.0921792, 0.09063613, 0.07311462, 0.067716, 0.0536446, 0.08691337, 0.09522863, 0.09292988, 0.07213674, 0.07217652, 0.0554959, 0.09132522, 0.1062921, 0.09769934, 0.07949312, 0.0732815, 0.05608897, 0.09851014, 0.11112217, 0.10059849, 0.08469224, 0.07794156, 0.05739238, 0.0952086, 0.11515406, 0.10361864, 0.09290963, 0.07961798, 0.05865959, 0.09171103, 0.11160762, 0.10955345, 0.09473543, 0.08143233, 0.06082219, 0.08560094, 0.11521734, 0.11581977, 0.10032392, 0.07969521, 0.06345163, 0.08437631, 0.11715926, 0.11442039, 0.09554063, 0.07845335, 0.06042131, 0.07888365, 0.10181248, 0.09276692, 0.07733219, 0.06545377, 0.05355604, 0.07313105, 0.09648671, 0.0936962, 0.08600424, 0.06431024, 0.05550548, 0.06827895, 0.10879962, 0.09201138, 0.0934592, 0.06134617, 0.05240369, 0.06440292, 0.11067398, 0.09789702, 0.11978401, 0.06603148, 0.05196143, 0.0647561, 0.10906403, 0.09636012, 0.10836094],
"last": [0.00774482, 0.00731864, 0.00909138, 0.01876356, 0.01442966, 0.02485936, 0.00892853, 0.00941626, 0.00993039, 0.01709713, 0.01761744, 0.02334666, 0.00957054, 0.01049005, 0.00912903, 0.01233644, 0.01538255, 0.01997677, 0.01086051, 0.007808, 0.00849478, 0.00881758, 0.01256774, 0.02326949, 0.00855327, 0.00872594, 0.0076698, 0.00699414, 0.00989459, 0.02418084, 0.00643452, 0.00818491, 0.00807336, 0.00588971, 0.01135462, 0.0181931, 0.00886485, 0.00899865, 0.00990877, 0.00877715, 0.01574679, 0.02519163, 0.01212417, 0.01300474, 0.01404514, 0.01152336, 0.02063342, 0.04195541, 0.01630434, 0.01623117, 0.01407999, 0.0104281, 0.01898945, 0.04205319, 0.01477028, 0.01334029, 0.01331665, 0.00840201, 0.01665351, 0.03352591, 0.01505513, 0.01147298, 0.01184194, 0.00926885, 0.01382047, 0.02739522, 0.01177659, 0.00909383, 0.01035496, 0.0105215, 0.01277368, 0.02510986, 0.00966312, 0.01005083, 0.01324855, 0.01605671, 0.01238811, 0.02302688, 0.00973998, 0.01080349, 0.01201071, 0.01460778, 0.0113677, 0.01939949, 0.00793379, 0.00846066, 0.01012442, 0.01623054, 0.01283962, 0.02276861, 0.00739758, 0.00821145, 0.01141619, 0.01425732, 0.01558712, 0.01658593, 0.00659869, 0.00469792, 0.00708462, 0.00611206, 0.0115425, 0.01266494, 0.00612925, 0.00446217, 0.00686983, 0.0056423, 0.00927521, 0.01264608, 0.00512459, 0.00565866, 0.00717084, 0.00677684, 0.00940175, 0.01409479, 0.00467529, 0.00677265, 0.00633319, 0.0079814, 0.00717897, 0.01102376, 0.00503502, 0.00762155, 0.00783307, 0.00816853, 0.00870778, 0.01335962, 0.00726661, 0.00970251, 0.00670507, 0.00681775, 0.00752673, 0.01827858, 0.00845276, 0.00955175, 0.00592504, 0.00993428, 0.0142494, 0.01904831, 0.01135487, 0.00942209, 0.0062662, 0.01162489, 0.01185467, 0.01156803, 0.01566844, 0.01117248, 0.00599604, 0.01300779, 0.01415418, 0.01350381, 0.011837, 0.0084221, 0.00525992, 0.01261665, 0.00928783, 0.01317142, 0.00824174, 0.00762254, 0.00470382, 0.01216903, 0.00840451, 0.0098806, 0.01298808, 0.01066654, 0.00669551, 0.01270213, 0.00902271, 0.00988651, 0.00988017, 0.01198417, 0.00795266, 0.01506146, 0.00949078, 0.01010122, 0.00756341, 0.00646792, 0.00535018, 0.00745623, 0.00612494, 0.01100373, 0.00694975, 0.00592159, 0.00829181, 0.01206155, 0.00850435, 0.01427819, 0.00981071, 0.00965279, 0.00899679, 0.01272333, 0.0094104, 0.01627801, 0.012593, 0.00937216, 0.00615953, 0.00882724, 0.00775332, 0.00792598, 0.00664379, 0.00725973, 0.0052872, 0.00689958, 0.00739441, 0.00833478, 0.00588866, 0.00675032, 0.00470312, 0.0077045, 0.00745939, 0.00765043, 0.0059946, 0.00468144, 0.00319559, 0.00498162, 0.0060308, 0.00961682, 0.00705307, 0.00471762, 0.00335194, 0.00475739, 0.00592058, 0.00831013, 0.00573147, 0.00436764, 0.00371948, 0.00636801, 0.00798015, 0.00989709, 0.0064169, 0.00516035, 0.0036287, 0.00578232, 0.00622511, 0.00652811, 0.0049271, 0.00417842, 0.00371368, 0.00442336, 0.00583191, 0.00614575, 0.00432306, 0.00380667, 0.00373292, 0.00450271, 0.00648971, 0.00614507, 0.00428425, 0.00299987, 0.00252288, 0.00370448, 0.00517526, 0.00661631, 0.00554291, 0.00272108, 0.00246248, 0.00387966, 0.00427671, 0.00730495, 0.0045886, 0.00303922, 0.003102, 0.00717279, 0.00382146, 0.01280302, 0.00764141, 0.00439204, 0.00432712, 0.00419323, 0.00306359, 0.00941513, 0.00655886, 0.00435884, 0.00381721, 0.00317342, 0.00278441, 0.0070176, 0.0051266, 0.00318523, 0.00319065, 0.00311905, 0.00362482, 0.01783014, 0.00469604, 0.00351803, 0.00319881, 0.00339386, 0.00451642, 0.00792527, 0.00393387, 0.003923, 0.00401282, 0.00405069, 0.00407455, 0.00694198, 0.00382911, 0.00426601, 0.00325075, 0.00305253, 0.00378684, 0.00503177, 0.00354759, 0.00326478, 0.00301091, 0.00308942, 0.0040048, 0.00500932, 0.00394497, 0.00360876, 0.00345199, 0.0042424, 0.00513504, 0.00443086, 0.00429377, 0.00312429, 0.00329773, 0.00536991, 0.00642541, 0.00752582, 0.00395461, 0.00298352, 0.00346832, 0.00445603, 0.00516123, 0.01039424, 0.00547694, 0.00427743, 0.00424853, 0.00441749, 0.00682089, 0.01026238, 0.00789657, 0.00569207, 0.00438075, 0.00414979, 0.0068549, 0.00903536, 0.00584275, 0.00512779, 0.00395978, 0.0039324, 0.00658157, 0.00904731, 0.00528607, 0.00430417, 0.00367941, 0.00311065, 0.00487447, 0.00596726, 0.00439268, 0.00322861, 0.00343824, 0.00303158, 0.00449715, 0.00410276, 0.00421864, 0.00266482, 0.0028102, 0.00378406, 0.00505482, 0.00446531, 0.00405618, 0.00307546, 0.00309227, 0.00360996, 0.00462883, 0.00402527, 0.00331609, 0.0023911, 0.00259207, 0.00332753, 0.00398221, 0.00365611, 0.00359738, 0.00197832, 0.00179154, 0.00299238, 0.00354026, 0.00338707, 0.00324498, 0.00220745, 0.00201764, 0.00258288, 0.00357267, 0.00346315, 0.00377975, 0.00283598, 0.00269029, 0.00384475, 0.00473319, 0.00512522, 0.00496337, 0.00283903, 0.00268666, 0.00396514, 0.00539195, 0.00467435, 0.00391569, 0.00267015, 0.00225856, 0.002855, 0.00382399, 0.00220889, 0.00280122, 0.00177288, 0.00227671, 0.00237999, 0.00274288, 0.00228276, 0.00299714, 0.00244669, 0.00245029, 0.00267482, 0.00323023, 0.00303008, 0.00355046, 0.00262602, 0.0032319, 0.00318037, 0.00487978, 0.00409737, 0.00532487, 0.00376977, 0.00563886, 0.00273535, 0.00502823, 0.0051616, 0.00657002, 0.00532373, 0.00585434, 0.00343078, 0.00487496, 0.00682364, 0.00590792, 0.00409127, 0.00352927, 0.00310039, 0.00387953, 0.00502851, 0.00615931, 0.00398372, 0.00312594, 0.00269559, 0.00464012, 0.00511551, 0.00475236, 0.00459013, 0.00321727, 0.00333942, 0.0076505, 0.00702432, 0.00686146, 0.00490802, 0.00370945, 0.00365653, 0.00747799, 0.00658173, 0.00620941, 0.00466072, 0.00334968, 0.00345724, 0.00489983, 0.00447729, 0.00378825, 0.00304694, 0.00265509, 0.00299497, 0.00500275, 0.00428284, 0.00373993, 0.00342592, 0.00274759, 0.00358012, 0.00440437, 0.00485807, 0.00402212, 0.00339812, 0.0027962, 0.00341649, 0.0041009, 0.00425283, 0.00427092, 0.00382421, 0.00313982, 0.0035676, 0.00534758, 0.00584226, 0.00521855, 0.00358753, 0.00335713, 0.0027105, 0.00594743, 0.00744234, 0.0046389, 0.00409318, 0.00294573, 0.00227961, 0.00464117, 0.00525634, 0.00323439, 0.00349921, 0.00325393, 0.0029884, 0.00484136, 0.00550492, 0.00311559, 0.00345638, 0.00316622, 0.00349066, 0.00552086, 0.00517714, 0.00328176, 0.00288136, 0.00337872, 0.00350482, 0.00638077, 0.00523355, 0.00344219, 0.00488797, 0.00400759, 0.00391356, 0.00361663, 0.00443339, 0.00293139, 0.00367731, 0.00314117, 0.00322892, 0.00277352, 0.00448532, 0.0032083, 0.00312778, 0.00251649, 0.00235627, 0.00266085, 0.00421357, 0.00404692, 0.0026811, 0.00237059, 0.00220674, 0.00290824, 0.00379848, 0.00475829, 0.0035094, 0.00282887, 0.00306974, 0.00600074, 0.00550274, 0.00563406, 0.00497726, 0.00270415, 0.0031576, 0.00500135, 0.00487556, 0.00498074, 0.00519115, 0.0028047, 0.00309078, 0.00521119, 0.00598881, 0.00698429, 0.00550193, 0.00269829, 0.00386391, 0.00664423, 0.00637119, 0.00560151, 0.00433156, 0.00372537, 0.00399337, 0.00569077, 0.00559308, 0.00486177, 0.00353866, 0.00349638, 0.00466971, 0.00650363, 0.00523016, 0.00470345, 0.00469806, 0.00309041, 0.00384587, 0.00611335, 0.00614634, 0.00533216, 0.00435564, 0.00502223, 0.00478767, 0.00948942, 0.01015177, 0.00910731, 0.00673721, 0.00479396, 0.00566922, 0.01022359, 0.00938097, 0.0068168, 0.00660615, 0.00506224, 0.00500761, 0.00966852, 0.00625169, 0.00470244, 0.00561934, 0.00501426, 0.00545801, 0.01352586, 0.00836819, 0.00617203, 0.0049028, 0.00458548, 0.005006, 0.00798533, 0.00589488, 0.00485575, 0.00510977, 0.00598699, 0.00438987, 0.01062504, 0.00641393, 0.00461289, 0.00385499, 0.0036737, 0.00547205, 0.01010444, 0.00814129, 0.00501608, 0.00567171, 0.00614447, 0.00666432, 0.0102035, 0.00806108, 0.00799812, 0.00422262, 0.0037353, 0.00427131, 0.00702757, 0.00655572, 0.00695442, 0.00367478, 0.00468317, 0.00372127, 0.00826103, 0.00701157, 0.0051261, 0.00563004, 0.00490242, 0.00664264, 0.00629068, 0.007829, 0.00566406, 0.00600534, 0.00658216, 0.00714263, 0.00563283, 0.00597377, 0.00631936, 0.00434428, 0.00502415, 0.00618256, 0.00565943, 0.00766626, 0.00746231, 0.00489281, 0.00411401, 0.00730359, 0.00667474, 0.01148896, 0.00748375, 0.00613518, 0.00473956, 0.01124025, 0.00931784, 0.01164467, 0.00962469, 0.00805444, 0.005751, 0.01195972, 0.00857483, 0.00597147, 0.00588657, 0.00527617, 0.00493768, 0.00660763, 0.00864151, 0.00840047, 0.0060116, 0.0061471, 0.00543208, 0.0094871, 0.00766162, 0.01229995, 0.0087818, 0.00563648, 0.00512471, 0.01134268, 0.01047418, 0.0138779, 0.00801972, 0.00500212, 0.00573011, 0.00907571, 0.0092931, 0.01220147, 0.0087652, 0.00599168, 0.00532597, 0.00980343, 0.01260478, 0.01170541, 0.01178166, 0.00776574, 0.00667319, 0.00926726, 0.01255364, 0.00981475, 0.00730664, 0.00497076, 0.00774945, 0.01237379, 0.00998491, 0.01014791, 0.00878627, 0.00466068, 0.00776565, 0.01163989, 0.00787397, 0.01221497, 0.00941874, 0.00497365, 0.00624684, 0.00975513, 0.00723571, 0.01045838, 0.01023613, 0.0043619, 0.00435745, 0.00754027, 0.0062173, 0.00994544, 0.00871857, 0.00434478, 0.00420946, 0.00713939, 0.00708037, 0.01050104, 0.01008093, 0.00486209, 0.00468857, 0.00880509, 0.00753657, 0.01112602, 0.01117258, 0.00842861, 0.00849404, 0.01430896, 0.0098681, 0.00801101, 0.01073045, 0.00636049, 0.00656799, 0.01062411, 0.01093475, 0.01215986, 0.00765526, 0.0051913, 0.00653685, 0.01123543, 0.00860563, 0.01132252, 0.0076873, 0.00519393, 0.00602107, 0.01089518, 0.00864433, 0.01037384, 0.00797694, 0.00463248, 0.00544567, 0.00843634, 0.00961433, 0.01049143, 0.0073687, 0.00537399, 0.00565281, 0.00543995, 0.007731, 0.0085938, 0.00797876, 0.00715277, 0.00531542, 0.00571377, 0.00641428, 0.0068669, 0.00546058, 0.00515304, 0.00507139, 0.00604248, 0.00434843, 0.00752233, 0.00475137, 0.00583955, 0.00567391, 0.00757813, 0.00711071, 0.00948114, 0.00509582, 0.00566813, 0.00488845, 0.00898477, 0.00486353, 0.00848232, 0.0045683, 0.00480641, 0.00434192, 0.00600152, 0.00472338, 0.00647775, 0.00434098, 0.00432179, 0.00391685, 0.00466089, 0.00433428, 0.00508807, 0.004231, 0.00446081, 0.003875, 0.00454913, 0.00475354, 0.00523183, 0.00423325, 0.00420205, 0.00412707, 0.00553135, 0.00728498, 0.00665364, 0.00436992, 0.00608286, 0.00613795, 0.00734839, 0.00792869, 0.01063791, 0.00573788, 0.007565, 0.00673519, 0.00778035, 0.00679516, 0.0104594, 0.00641937, 0.00705536, 0.00722769, 0.00856612, 0.00527086, 0.00849106, 0.00581238, 0.00701473, 0.00615979, 0.00680723, 0.00431737, 0.00758057, 0.00501995, 0.00544596, 0.00643885, 0.00703294, 0.00534863, 0.00798867, 0.00646869, 0.00652364, 0.00564977, 0.0089921, 0.00665867, 0.00745795, 0.0054534, 0.00678986, 0.00722674, 0.01221413, 0.00708758, 0.01006358, 0.00686941, 0.00717136, 0.00836099, 0.0120712, 0.00703148, 0.00781442, 0.0070779, 0.00739137, 0.0065571, 0.01131454, 0.00498539, 0.00784005, 0.00619637, 0.00590841, 0.00520588, 0.00680563, 0.00357722, 0.00666254, 0.00534394, 0.00446892, 0.00469578, 0.00673548, 0.00464516, 0.00638509, 0.00689733, 0.00399199, 0.00419621, 0.00646073, 0.00501498, 0.00608708, 0.00375676, 0.00303733, 0.0034351, 0.00842463, 0.00719696, 0.00903577, 0.00390892, 0.00433025, 0.00361985, 0.00952329, 0.00862673, 0.00949301, 0.00427187, 0.00603838, 0.00381695, 0.00871439, 0.00591129, 0.00726905, 0.0045072, 0.00481896, 0.00425914, 0.00717509, 0.00575682, 0.00577553, 0.00402498, 0.00337469, 0.00309379, 0.00440565, 0.00516188, 0.00484646, 0.00367315, 0.00350531, 0.00276396, 0.00439171, 0.00496259, 0.00523927, 0.00370451, 0.00366533, 0.00347954, 0.00443632, 0.00522118, 0.00493817, 0.00313392, 0.00344188, 0.00304552, 0.00409148, 0.00581147, 0.00436149, 0.00379211, 0.00259924, 0.00334174, 0.00499555, 0.00462143, 0.00363652, 0.00387296, 0.00251239, 0.00327252, 0.00367939, 0.00432541, 0.00362156, 0.00325373, 0.0025098, 0.00240267, 0.00303206, 0.00356336, 0.00245064, 0.0024894, 0.00238295, 0.00168044, 0.00316023, 0.00374744, 0.00308542, 0.00206591, 0.0016428, 0.00141105, 0.00272508, 0.00255511, 0.00266361, 0.00236928, 0.00222949, 0.00203058, 0.00228226, 0.00283654, 0.00323106, 0.00203144, 0.00188425, 0.00145853, 0.00228071, 0.0017787, 0.00232256, 0.00178584, 0.00179322, 0.00167519, 0.00201896, 0.00202358, 0.00205461, 0.00161942, 0.00152287, 0.00157402, 0.00193679, 0.00242722, 0.00175139, 0.00164207, 0.00168463, 0.00153391, 0.00292775, 0.00280941, 0.00235849, 0.00216867, 0.00225399, 0.00183776, 0.00341429, 0.00328237, 0.00275061, 0.00274678, 0.00261505, 0.00214457, 0.00286372, 0.00335237, 0.00277805, 0.00224324, 0.00158993, 0.00144548, 0.00198576, 0.00238322, 0.00197395, 0.00199206, 0.00123796, 0.00161056, 0.00203075, 0.00212916, 0.00200268, 0.00184314, 0.00140699, 0.00167548, 0.00232489, 0.00254634, 0.00217869, 0.00154075, 0.00132728, 0.00190548, 0.00245316, 0.00222638, 0.00273638, 0.00211313, 0.00159737, 0.00200114, 0.00219232, 0.00199381, 0.00263505, 0.00180537, 0.00135052, 0.00185881, 0.00203735, 0.00216064, 0.00270666, 0.00157728, 0.00129084, 0.00232354, 0.00187676, 0.00199408, 0.00192292, 0.00139316, 0.00110621, 0.0018042, 0.00178328, 0.00210966, 0.00209384, 0.00169211, 0.00194942, 0.00390098, 0.00398038, 0.00312824, 0.00181705, 0.00329988, 0.00255225, 0.00391708, 0.00325585, 0.00245792, 0.0022129, 0.0018946, 0.00224371, 0.0047453, 0.00451857, 0.00293964, 0.00259722, 0.00177874, 0.00216459, 0.00297198, 0.00512088, 0.00331519, 0.00289707, 0.0022855, 0.00281858, 0.0035881, 0.00488527, 0.0034004, 0.00834619, 0.00488603, 0.00348884, 0.00291018, 0.00399737, 0.00353801, 0.0062569, 0.00461166, 0.00311632, 0.0028161, 0.00580302, 0.00419261, 0.00543625, 0.00822164, 0.00469465, 0.00320995, 0.00391545, 0.00289977, 0.00499364, 0.00351138, 0.00289117, 0.00287632, 0.00308122, 0.00331135, 0.00428114, 0.00486772, 0.00339387, 0.00235958, 0.00314048, 0.00313999, 0.00387291, 0.00401204, 0.00303437, 0.0021276, 0.00350733, 0.00370261, 0.00487018, 0.00451273, 0.00303247, 0.00270662, 0.00454596, 0.00295838, 0.00625218, 0.00495162, 0.00309375, 0.00301097, 0.00511384, 0.00276649, 0.00666505, 0.00461475, 0.0031406, 0.00314172, 0.00444984, 0.00277633, 0.0049319, 0.00401795, 0.00386409, 0.00240263, 0.00432886, 0.00321261, 0.0049012, 0.00484438, 0.00395886, 0.00311425, 0.0050804, 0.00384472, 0.00525684, 0.00502222, 0.00468964, 0.00346247, 0.0049843, 0.00307174, 0.00459047, 0.00385511, 0.00319088, 0.00314523, 0.00400383, 0.00277326, 0.00453112, 0.00614669, 0.00455118, 0.00335151, 0.0043434, 0.00326002, 0.00696994, 0.01216063, 0.010206, 0.00470866, 0.00419957, 0.00366365, 0.00488706, 0.01240737, 0.00972775, 0.00547961, 0.00592875, 0.00438336, 0.00535954, 0.00619636, 0.0071805, 0.00364992, 0.00467889, 0.00334287, 0.00465162, 0.00416717, 0.00301183, 0.00267443, 0.00395043, 0.00337454, 0.00354856, 0.00422528, 0.0043029, 0.00379029, 0.00450141, 0.00254324, 0.00567567, 0.00445198, 0.0040952, 0.00343097, 0.00416905, 0.00272284, 0.0049439, 0.00536809, 0.00280265, 0.00318844, 0.00493713, 0.003127, 0.00362661, 0.00526383, 0.00340614, 0.00381565, 0.00455735, 0.00275349, 0.00611275, 0.00774512, 0.00346646, 0.0031414, 0.00406697, 0.00296344, 0.00460866, 0.00763009, 0.00377119, 0.002949, 0.0043887, 0.00363076, 0.00803073, 0.00746639, 0.00487197, 0.00397941, 0.00560857, 0.00379997, 0.01180828, 0.00790329, 0.00291423, 0.00404117, 0.00725744, 0.00344745, 0.00703136, 0.00512605, 0.00240086, 0.00264349, 0.00558502, 0.00555558, 0.00982114, 0.00718586, 0.00321737, 0.00524585, 0.00591124, 0.00404668, 0.00911847, 0.00574972, 0.00293861, 0.00439344, 0.00524186, 0.00417714, 0.00649797, 0.00533607, 0.00269737, 0.0044664, 0.0046001, 0.00395244, 0.00668084, 0.00618929, 0.00350971, 0.00537731, 0.00625602, 0.00377666, 0.00829413, 0.00613665, 0.0035946, 0.00625721, 0.00796799, 0.00489344, 0.0130911, 0.00875231, 0.00379605, 0.00620228, 0.00586076, 0.00477064, 0.00939296, 0.00835898, 0.00361842, 0.00622649, 0.0075575, 0.00532017, 0.01070752, 0.00949083, 0.00415113, 0.00698045, 0.00896431, 0.00445543, 0.00854412, 0.00854867, 0.00277108, 0.00582088, 0.00964691, 0.00615591, 0.01103658, 0.01449837, 0.00414945, 0.00581062, 0.01032624, 0.00690197, 0.00977181, 0.01107427, 0.00425488, 0.0048127, 0.00788108, 0.00637269, 0.0071644, 0.00827575, 0.00299649, 0.00460739, 0.00725519, 0.00691895, 0.00803094, 0.01153476, 0.00400602, 0.00532879, 0.00833623, 0.00901186, 0.01064145, 0.01022558, 0.00433265, 0.00448914, 0.00717307, 0.00839663, 0.00888396, 0.00955124, 0.00334024, 0.00361797, 0.00574415, 0.00703804, 0.00668152, 0.00688097, 0.00327513, 0.00488895, 0.00674943, 0.00703602, 0.00631223, 0.00981975, 0.00384699, 0.00586655, 0.00684412, 0.00738173, 0.00618733, 0.008403, 0.00398375, 0.00476236, 0.00476634, 0.00793418, 0.00632299, 0.01084447, 0.00419098, 0.0052424, 0.00532686, 0.00507214, 0.00551738, 0.00810621, 0.00435354, 0.00668095, 0.00677301, 0.00798505, 0.00649336, 0.01123041, 0.0049443, 0.00568505, 0.00809315, 0.0077749, 0.00700846, 0.00868129, 0.00528824, 0.00631401, 0.00847661, 0.00919495, 0.00660332, 0.00812613, 0.00432889, 0.00575599, 0.00624473, 0.0094754, 0.00498072, 0.0090173, 0.00485977, 0.00511502, 0.00644293, 0.01117257, 0.0078132, 0.00894166, 0.00461689, 0.00412713, 0.00747882, 0.00612243, 0.00590297, 0.00887357, 0.00662971, 0.00466004, 0.00723579, 0.0064437, 0.00587757, 0.00916421, 0.00657068, 0.00483137, 0.00674542, 0.0064949, 0.00657636, 0.00953612, 0.00705294, 0.00586936, 0.00831581, 0.00983485, 0.00792251, 0.01050172, 0.00878876, 0.00546492, 0.00920319, 0.00998979, 0.00592333, 0.00905706, 0.00647805, 0.00427334, 0.0072261, 0.00881364, 0.00706723, 0.0083607, 0.00607296, 0.00540431, 0.00886426, 0.00924145, 0.0063039, 0.00832763, 0.00565041, 0.00587237, 0.00930071, 0.01139251, 0.00642907, 0.01168986, 0.00658273, 0.00717914, 0.01270067, 0.01097438, 0.01007508, 0.01081239, 0.00692174, 0.00562188, 0.00919887, 0.00987364, 0.00827425, 0.00912746, 0.0055495, 0.0053575, 0.0093383, 0.00972097, 0.00774871, 0.00727853, 0.00622053, 0.00585903, 0.00973245, 0.00986181, 0.00818197, 0.00960687, 0.00728034, 0.00719742, 0.01085058, 0.01091666, 0.00975689, 0.01155947, 0.00932793, 0.00813934, 0.01289893, 0.01138773, 0.01058847, 0.00986378, 0.00771388, 0.00590257, 0.01018432, 0.0094469, 0.00866245, 0.00841461, 0.00767083, 0.0060907, 0.00965558, 0.01260546, 0.00882039, 0.00892329, 0.00896958, 0.00742008, 0.01148968, 0.01533166, 0.00933603, 0.00821596, 0.00927454, 0.00747391, 0.00936108, 0.01116314, 0.00657701, 0.00665545, 0.00835913, 0.00718608, 0.01028944, 0.00923228, 0.00884509, 0.00916522, 0.00799571, 0.00800869, 0.01324191, 0.01064354, 0.01235731, 0.01324978, 0.00868088, 0.00763411, 0.01193114, 0.00870514, 0.0083218, 0.01166585, 0.00648687, 0.00793812, 0.01368802, 0.00828203, 0.00813043, 0.01134147, 0.0074535, 0.00752659, 0.01266096, 0.00845195, 0.00851841, 0.01027374, 0.00566705, 0.00627097, 0.01142025, 0.00772775, 0.00921958, 0.01160252, 0.00703904, 0.00841328, 0.01409627, 0.00869639, 0.01023919, 0.02046662, 0.00854528, 0.00834437, 0.01101053, 0.01056169, 0.00918832, 0.01716591, 0.00831482, 0.01058743, 0.01255835, 0.01153594, 0.01502112, 0.01645637, 0.01085445, 0.01165501, 0.01583684, 0.01105226, 0.01377656, 0.01902619, 0.01522429, 0.01329462, 0.02011097, 0.01588725, 0.01640133, 0.02356208, 0.01724127, 0.01097666, 0.01522414, 0.01198578, 0.01175541, 0.01836069, 0.01518558, 0.0082204, 0.01210269, 0.01124888, 0.0105098, 0.01126699, 0.01239792, 0.0121093, 0.01544397, 0.01289099, 0.01592489, 0.01636831, 0.012252, 0.01177334, 0.01316948, 0.01176348, 0.00889763, 0.02419966, 0.01018413, 0.00991306, 0.0120005, 0.01197144, 0.01017256, 0.01915745, 0.00754549, 0.00695732, 0.01336709, 0.01218067, 0.01321894, 0.02112034, 0.00678907, 0.00739695, 0.01239977, 0.01011296, 0.00944644, 0.01756324, 0.00706975, 0.00423506, 0.01005402, 0.00833358, 0.00958986, 0.01252309, 0.00689964, 0.00741993, 0.01453063, 0.01050606, 0.00958025, 0.01586131, 0.00644978, 0.00813714, 0.01790147, 0.00763443, 0.00909715, 0.01214212, 0.00553801, 0.00603395, 0.01637814, 0.00713321, 0.00462217, 0.01342304, 0.00805318, 0.00577229, 0.01399077, 0.00732887, 0.0063922, 0.01304032, 0.01075645, 0.00691745, 0.0182753, 0.00861715, 0.00817188, 0.01933667, 0.0116745, 0.00794001, 0.01736987, 0.00778977, 0.00700767, 0.01569904, 0.01428541, 0.00984854, 0.02520208, 0.00801665, 0.01065025, 0.01562608, 0.01308923, 0.00904306, 0.01645296, 0.00538107, 0.00883163, 0.01260663, 0.01071214, 0.00802233, 0.01399881, 0.00716959, 0.00910555, 0.01506444, 0.00973814, 0.0092876, 0.01725505, 0.00887278, 0.01542143, 0.01793082, 0.01700664, 0.00976352, 0.02349379, 0.00919515, 0.01655434, 0.0148276, 0.01239614, 0.00926134, 0.0172337, 0.00821488, 0.0096425, 0.01426484, 0.01762486, 0.01089518, 0.02304316, 0.01109713, 0.01245542, 0.01460854, 0.01068754, 0.00816581, 0.0191954, 0.00935465, 0.01188752, 0.00797699, 0.01363463, 0.00836501, 0.0175638, 0.00784624, 0.01122678, 0.01074708, 0.01938264, 0.01259263, 0.02254966, 0.01160073, 0.01707542, 0.01400735, 0.02340632, 0.00946291, 0.02207097, 0.01373494, 0.02175914, 0.01895717, 0.02613168, 0.01214997, 0.02915974, 0.02106503, 0.03189928, 0.02007104, 0.02881281, 0.01199131, 0.02923077, 0.01917469, 0.02580684, 0.02257211, 0.03376804, 0.01362354, 0.02306553, 0.0158802, 0.02487864, 0.02747598, 0.03686274, 0.01622506, 0.0263606, 0.01515971, 0.02746916, 0.02432368, 0.03438925, 0.01654362, 0.02387868, 0.013455, 0.02132345, 0.02274226, 0.02962634, 0.01381064, 0.02526737, 0.01560169, 0.03249111, 0.02189406, 0.03523551, 0.01477561, 0.02270554, 0.02112793, 0.03438143, 0.02110661, 0.03189373, 0.01425247, 0.02002009, 0.01509238, 0.02690201, 0.02176762, 0.02557532, 0.01277099, 0.01908567, 0.01321839, 0.0257707, 0.02067407, 0.02802073, 0.01360739, 0.01691364, 0.00974068, 0.02235662, 0.02106838, 0.0221645, 0.01231834, 0.01519224, 0.01018811, 0.0194716, 0.01873203, 0.02480432, 0.01131038, 0.01419492, 0.00860253, 0.01463587, 0.01644225, 0.02299478, 0.01165969, 0.01224662, 0.00865866, 0.01585262, 0.0171623, 0.01818652, 0.01051343, 0.01122556, 0.00636184, 0.01249907, 0.01414929, 0.0137931, 0.00527158, 0.00790698, 0.00542837, 0.014148, 0.01192829, 0.01065463, 0.00580444, 0.00811409, 0.00465747, 0.01216544, 0.01093467, 0.01161761, 0.00626707, 0.00758965, 0.00508029, 0.00995747, 0.01041802, 0.01202019, 0.00866562, 0.00758353, 0.00544744, 0.01123148, 0.00818523, 0.01053407, 0.00534721, 0.00689713, 0.00449033, 0.00835175, 0.00835242, 0.0104931, 0.00489898, 0.00727731, 0.00518288, 0.00893556, 0.00840036, 0.00864182, 0.00465831, 0.00687839, 0.00380686, 0.00623313, 0.0067572, 0.00782575, 0.00439093, 0.00756061, 0.00363993, 0.00557496, 0.00634402, 0.00644894, 0.00480226, 0.00963905, 0.00319907, 0.00514574, 0.00719661, 0.00792196, 0.00466837, 0.00913365, 0.00297511, 0.00478699, 0.00654667, 0.00881088, 0.00476936, 0.00722061, 0.00321619, 0.00591128, 0.00664656, 0.00858599, 0.0046085, 0.00664871, 0.00317711, 0.00530367, 0.00705171, 0.00779973, 0.00430232, 0.00596333, 0.00301812, 0.00557927, 0.00743619, 0.00842516, 0.00439395, 0.00499075, 0.0027462, 0.0052874, 0.00698758, 0.00858544, 0.00456491, 0.00547139, 0.00359634, 0.00587704, 0.00558685, 0.0086858, 0.00454396, 0.00687579, 0.00375233, 0.00591303, 0.00568247, 0.00879796, 0.00471302, 0.00809435, 0.00350272, 0.00664043, 0.00596556, 0.00942077, 0.00480868, 0.00709418, 0.00407682, 0.00782489, 0.00669334, 0.01138776, 0.004882, 0.00727402, 0.00398872, 0.00727295, 0.0073197, 0.01092838, 0.00611362, 0.00605942, 0.00419251, 0.0072499, 0.00914696, 0.00850912, 0.00629436, 0.00679282, 0.00385358, 0.00768408, 0.00809406, 0.00763384, 0.00681953, 0.00657976, 0.00422191, 0.00694038, 0.00843546, 0.00823504, 0.00547703, 0.006227, 0.0040786, 0.00584258, 0.01268541, 0.00728315, 0.00538253, 0.00736544, 0.00452717, 0.00634453, 0.01017565, 0.00967093, 0.00572833, 0.00724938, 0.00450789, 0.00656205, 0.01006278, 0.00860362, 0.00733128, 0.00696183, 0.00436992, 0.00645009, 0.00762817, 0.00715797, 0.00691029, 0.00645513, 0.0039822, 0.00633128, 0.01022122, 0.00812682, 0.00702137, 0.00754143, 0.00536815, 0.00728051, 0.01220181, 0.01035254, 0.00962128, 0.0073428, 0.0042297, 0.00664699, 0.00969755, 0.00994432, 0.00672842, 0.0065719, 0.00407867, 0.00740161, 0.00927809, 0.01024165, 0.00630523, 0.00609689, 0.00607408, 0.00987393, 0.01324341, 0.00881867, 0.00614948, 0.00443058, 0.00413142, 0.00850959, 0.01546855, 0.01428326, 0.00518288, 0.00598138, 0.00384391, 0.01002172, 0.0123208, 0.01293627, 0.00487546, 0.00638418, 0.00365087, 0.00804511, 0.01485573, 0.01470377, 0.00500635, 0.00753973, 0.00450421, 0.00818727, 0.01667267, 0.01122493, 0.00503769, 0.00705305, 0.00368214, 0.01005404, 0.01509721, 0.00827323, 0.0045832, 0.00591961, 0.00355695, 0.00836234, 0.01260522, 0.00846022, 0.00614176, 0.00723631, 0.0043353, 0.0097878, 0.01253378, 0.00825704, 0.00679326, 0.00731193, 0.00486329, 0.00818444, 0.01054357, 0.0059588, 0.00489439, 0.0075496, 0.0061833, 0.00850669, 0.00816137, 0.0053178, 0.00422868, 0.0065477, 0.00338707, 0.00499336, 0.00446118, 0.00384342, 0.0028157, 0.00536281, 0.00296939, 0.00482217, 0.00533772, 0.00320989, 0.00229998, 0.00427902, 0.0034521, 0.00538266, 0.00710802, 0.00336505, 0.00331198, 0.00437963, 0.00343509, 0.00487353, 0.00811716, 0.00254532, 0.00331292, 0.00433635, 0.00451638, 0.00574421, 0.00816372, 0.00343662, 0.00365502, 0.00487076, 0.0040484, 0.00890644, 0.01301808, 0.00356592, 0.00433767, 0.00458304, 0.00501268, 0.01236437, 0.0109611, 0.00369132, 0.00374623, 0.00517379, 0.00350268, 0.00838409, 0.01059026, 0.003835, 0.00232595, 0.0030059, 0.00362951, 0.00846112, 0.00808189, 0.00410892, 0.00291068, 0.00368932, 0.00377211, 0.00816049, 0.01138356, 0.00445309, 0.00252084, 0.0034401, 0.00430797, 0.00785258, 0.01293254, 0.0048571, 0.00356696, 0.00385901, 0.00400123, 0.00908305, 0.00836968, 0.00423338, 0.00351448, 0.0039431, 0.00380252, 0.00827001, 0.00903613, 0.00436719, 0.00370817, 0.00434875, 0.0041003, 0.00869312, 0.00825677, 0.00365752, 0.00431647, 0.0039656, 0.00439939, 0.00897889, 0.00993486, 0.00549647, 0.00412519, 0.00538202, 0.00591508, 0.01717768, 0.01264694, 0.0063855, 0.00475296, 0.00704068, 0.0084537, 0.0223139, 0.03924819, 0.00377359, 0.01317293, 0.0061554, 0.00764071, 0.01764822, 0.02113989, 0.00277753, 0.01294544, 0.00756943, 0.00985516, 0.0249746, 0.02289695, 0.00462108, 0.01244254, 0.01130694, 0.01541816, 0.03879221, 0.03401244, 0.00638386, 0.00870219, 0.01023828, 0.01834264, 0.04389737, 0.03864653, 0.00753581, 0.00798747, 0.01069561, 0.02185666, 0.05599494, 0.03490006, 0.01160748, 0.00850042, 0.01160003, 0.02501306, 0.04975809, 0.04136505, 0.01234324, 0.00993359, 0.01354985, 0.02889088, 0.03602869, 0.04008648, 0.01118731, 0.01068566, 0.01265917, 0.02815983, 0.03342257, 0.02024582, 0.00743487, 0.01198272, 0.01015482, 0.02786178, 0.03712049, 0.02225784, 0.01085471, 0.01327083, 0.00900469, 0.02430006, 0.02843536, 0.0313037, 0.01061576, 0.01455066, 0.01312777, 0.03862623, 0.02914128, 0.03913427, 0.01519075, 0.01699492, 0.01268582, 0.04532427, 0.03276809, 0.0448087, 0.01851576, 0.01846849, 0.01357355, 0.03749083, 0.04699373, 0.05046993, 0.01506061, 0.01697592, 0.0187791, 0.02867929, 0.0363569, 0.04434053, 0.01107027, 0.01640103, 0.01872208, 0.02637886, 0.03518395, 0.03414119, 0.00811462, 0.01666389, 0.01367887, 0.0179006, 0.02704066, 0.0307515, 0.00892176, 0.01530214, 0.01248419, 0.02238252, 0.03850923, 0.04218791, 0.01121409, 0.01413333, 0.01368272, 0.02699394, 0.05142511, 0.0479187, 0.01409217, 0.01284426, 0.01307806, 0.02082947, 0.03266705, 0.0402904, 0.01575524, 0.01793812, 0.01982673, 0.02013948, 0.03311637, 0.03883193, 0.01252537, 0.01479653, 0.02321913, 0.01779449, 0.02400986, 0.03176013, 0.01280098, 0.0137463, 0.022702, 0.01537799, 0.02480065, 0.03333557, 0.0180781, 0.01204934, 0.01650547, 0.01932016, 0.02019641, 0.02842306, 0.01352678, 0.00882889, 0.01051575, 0.01781871, 0.02021269, 0.02924912, 0.01441198, 0.01047637, 0.01106216, 0.0186561, 0.02392385, 0.03445558, 0.01555874, 0.01001158, 0.01075101, 0.02145551, 0.01926711, 0.03231818, 0.01112698, 0.01069095, 0.01621845, 0.02172852, 0.0174269, 0.03034337, 0.01080314, 0.01137274, 0.01177303, 0.02129828, 0.02214955, 0.02648873, 0.01507679, 0.01225569, 0.01478124, 0.01867799, 0.02038188, 0.03337574, 0.01134421, 0.01449288, 0.0108994, 0.01572085, 0.01576566, 0.03380824, 0.01205251, 0.0181304, 0.01897761, 0.02524759, 0.01946551, 0.03558236, 0.02057459, 0.02478594, 0.02949981, 0.03215156, 0.02370836, 0.04277995, 0.02141652, 0.02887297, 0.0309124, 0.0254786, 0.02423789, 0.03898383, 0.02183807, 0.03086396, 0.03296328, 0.0215697, 0.01980754, 0.02524728, 0.01883289, 0.0179671, 0.01634804, 0.02042602, 0.01753962, 0.02819465, 0.01374135, 0.0156655, 0.00876214, 0.00873975, 0.01237431, 0.02457407, 0.01046437, 0.01358603, 0.00899688, 0.01232272, 0.01237403, 0.03251364, 0.0192612, 0.02579644, 0.01121239, 0.01443101, 0.00977675, 0.03330862, 0.0279049, 0.02348083, 0.01186327, 0.01142521, 0.01098282, 0.03213916, 0.00992924, 0.01401597, 0.01453218, 0.00822609, 0.00660394, 0.02390304, 0.01190309, 0.0157491, 0.01549943, 0.00947413, 0.00666506, 0.02554899, 0.01281346, 0.01696671, 0.02201535, 0.01245034, 0.00859795, 0.02449025, 0.02375987, 0.01841311, 0.01643625, 0.01525838, 0.01076164, 0.02732907, 0.02138043, 0.02134892, 0.0215438, 0.01586792, 0.01530019, 0.03001997, 0.02669062, 0.02349096, 0.01954629, 0.01268808, 0.01676114, 0.0256004, 0.02281509, 0.02093121, 0.02199046, 0.01052236, 0.01170455, 0.02289798, 0.02099111, 0.02064321, 0.01710177, 0.00947368, 0.012361, 0.02144385, 0.02608803, 0.02033024, 0.01721171, 0.01158962, 0.01448367, 0.02501081, 0.02669524, 0.02823642, 0.01541707, 0.01104461, 0.01868975, 0.01884209, 0.02665836, 0.02929443, 0.02024412, 0.01331506, 0.02751085, 0.02443204, 0.02900906, 0.03647868, 0.02748827, 0.01049386, 0.02276955, 0.02179282, 0.0324791, 0.03098971, 0.02989594, 0.01496029, 0.02002648, 0.02259181, 0.03301381, 0.04719903, 0.02962108, 0.0154659, 0.02083373, 0.01948359, 0.02870018, 0.04206814, 0.02023847, 0.01272689, 0.01992576, 0.01948491, 0.02213846, 0.02695904, 0.01613787, 0.0114927, 0.01664652, 0.01525437, 0.01772997, 0.02227576, 0.01628541, 0.01351822, 0.01692254, 0.0186017, 0.02405719, 0.02248008, 0.01832513, 0.0136618, 0.01598383, 0.01853489, 0.02357446, 0.02506961, 0.01855079, 0.01016004, 0.01442327, 0.01754258, 0.02256296, 0.0294333, 0.01860317, 0.00816331, 0.01380994, 0.01475941, 0.02294897, 0.02254866, 0.01383817, 0.00747502, 0.01417379, 0.01550226, 0.02641009, 0.02762153, 0.01906355, 0.01215747, 0.01577326, 0.01651516, 0.02156129, 0.0205213, 0.01691006, 0.01040888, 0.01765193, 0.01532549, 0.01756047, 0.01510557, 0.01431399, 0.01236846, 0.01895469, 0.01457974, 0.02647217, 0.02282777, 0.01502244, 0.01165157, 0.02181187, 0.01707543, 0.03146593, 0.03618247, 0.0174213, 0.00763578, 0.01660509, 0.01349496, 0.02025886, 0.02092471, 0.01169964, 0.00765618, 0.01906514, 0.01329153, 0.01878927, 0.0180631, 0.01373999, 0.00769177, 0.0176867, 0.01309308, 0.0230575, 0.01981664, 0.01500089, 0.01076461, 0.02110728, 0.01122198, 0.02575187, 0.02350678, 0.01777117, 0.00824541, 0.02117075, 0.01606619, 0.01995754, 0.02292325, 0.0161653, 0.00812617, 0.02615891, 0.01620472, 0.02465342, 0.02645659, 0.02526079, 0.00830609, 0.02015613, 0.01395412, 0.02901494, 0.0271407, 0.01865411, 0.00669278, 0.02398641, 0.00795084, 0.02796903, 0.03332123, 0.01592839, 0.00781465, 0.02018243, 0.00704083, 0.01350279, 0.01489809, 0.009493, 0.00494525, 0.02004054, 0.00767928, 0.01543899, 0.01656564, 0.00969663, 0.00536315, 0.02189252, 0.00728746, 0.01420735, 0.0144835, 0.01488804, 0.00583571, 0.0259036, 0.00804382, 0.0267393, 0.01558858, 0.01567829, 0.00954074, 0.02787831, 0.00772496, 0.01889884, 0.0184268, 0.01699577, 0.00985836, 0.02261245, 0.00936496, 0.02531449, 0.01897035, 0.01775034, 0.01811855, 0.02684906, 0.01075154, 0.02946884, 0.01438495, 0.01409793, 0.01764643, 0.01725955, 0.00552301, 0.02820855, 0.01316272, 0.01560999, 0.00796916, 0.00914594, 0.00467533, 0.00975303, 0.01338047, 0.01603839, 0.01861007, 0.01240438, 0.00379019, 0.00804046, 0.01003338, 0.0160666, 0.00852604, 0.01177945, 0.00508662, 0.01261149, 0.0122317, 0.02183885, 0.008707, 0.01097125, 0.00709377, 0.00665941, 0.01051309, 0.01720044, 0.00670878, 0.01194794, 0.00916326, 0.00972222, 0.01997369, 0.02134742, 0.01265099, 0.0186553, 0.01435688, 0.01257591, 0.01371039, 0.01745621, 0.00768341, 0.01441318, 0.00600623, 0.01117678, 0.01187338, 0.01725677, 0.00622063, 0.00839819, 0.00587811, 0.00732474, 0.00629057, 0.01675769, 0.00997703, 0.00929071, 0.00616962, 0.01025458, 0.00733772, 0.01934407, 0.01298313, 0.00853357, 0.00539712, 0.00640638, 0.00604094, 0.01535241, 0.01691659, 0.01157289, 0.00402885, 0.00944655, 0.0070532, 0.01176525, 0.01987234, 0.01102163, 0.00917682, 0.01242421, 0.00756475, 0.0077833, 0.01926549, 0.01166051, 0.00914271, 0.00599048, 0.00589466, 0.01257277, 0.01716282, 0.01338702, 0.00566405, 0.0056053, 0.00785479, 0.0139293, 0.01028374, 0.01069272, 0.00585815, 0.00910094, 0.00633784, 0.01069614, 0.00861921, 0.01317454, 0.00478853, 0.00819648, 0.00679285, 0.01051569, 0.00700404, 0.0120547, 0.00528216, 0.00826292, 0.00875573, 0.01168814, 0.00730214, 0.00804135, 0.00550643, 0.00773764, 0.00956533, 0.01067873, 0.01051083, 0.00915315, 0.00709834, 0.01119609, 0.00717837, 0.0117609, 0.01066689, 0.01125107, 0.00823607, 0.01296649, 0.00654321, 0.01216412, 0.00951768, 0.01198708, 0.00835203, 0.01097372, 0.0081202, 0.02389159, 0.01562376, 0.01990964, 0.01189816, 0.0169308, 0.01145825, 0.02369064, 0.01623474, 0.01706925, 0.01047147, 0.01519678, 0.01454657, 0.02090659, 0.01455303, 0.0211889, 0.01316165, 0.01620391, 0.01465879, 0.02049381, 0.01549161, 0.02050276, 0.01347219, 0.0108871, 0.01267181, 0.01647064, 0.01313475, 0.02466824, 0.016089, 0.01479869, 0.01085657, 0.02022503, 0.02139292, 0.02322877, 0.02130351, 0.01705165, 0.01618242, 0.02984819, 0.03799568, 0.03152955, 0.02355437, 0.02293268, 0.02293289, 0.03349262, 0.03049647, 0.02913479, 0.0259883, 0.02351973, 0.02746743, 0.03958928, 0.02751954, 0.02636891, 0.02828685, 0.0241287, 0.02192125, 0.02853269, 0.01916438, 0.02739746, 0.02255082, 0.01766012, 0.01726013, 0.03343106, 0.02125415, 0.02673158, 0.01827511, 0.01561625, 0.01300913, 0.02585541, 0.02701132, 0.03028459, 0.01469635, 0.01193616, 0.01075178, 0.02515183, 0.02435086, 0.01779965, 0.01184652, 0.00683402, 0.01159578, 0.03276732, 0.03022469, 0.01427137, 0.01298281, 0.00814225, 0.01858964, 0.03628452, 0.03930305, 0.01778654, 0.0170524, 0.01127585, 0.01792293, 0.03473211, 0.0295149, 0.01403313, 0.01839942, 0.0296261, 0.01998636, 0.02983476, 0.03698783, 0.01380617, 0.02571715, 0.03112828, 0.02738577, 0.03339368, 0.04121563, 0.01352342, 0.02014877, 0.0129637, 0.01672296, 0.03214674, 0.04336351, 0.01453424, 0.021522, 0.01134435, 0.01816626, 0.02450173, 0.03118972, 0.01175313, 0.0181036, 0.01185482, 0.02277518, 0.03176681, 0.04179458, 0.01444508, 0.02001888, 0.01613387, 0.03988345, 0.0563601, 0.03171072, 0.01193246, 0.01136396, 0.00702334, 0.01937206, 0.01965615, 0.02561647, 0.00702469, 0.01118108, 0.00859225, 0.02965263, 0.0260487, 0.03617869, 0.00868579, 0.01804066, 0.01445227, 0.03769691, 0.03040629, 0.03986729, 0.00907649, 0.01232532, 0.01612325, 0.03045111, 0.03113286, 0.03973181, 0.0107332, 0.01639801, 0.01471681, 0.03274321, 0.03349488, 0.04789468, 0.01916429, 0.01879648, 0.01670674, 0.02983357, 0.02843885, 0.03904245, 0.0148161, 0.01846825, 0.01299346, 0.03212835, 0.03211133, 0.03687961, 0.01732638, 0.0173201, 0.01789347, 0.03652908, 0.03096814, 0.03075489, 0.01246667, 0.0150046, 0.01937866, 0.0310963, 0.03038928, 0.02910331, 0.01220422, 0.01429863, 0.01795006, 0.03182338, 0.03133557, 0.02561592, 0.01394574, 0.01135335, 0.01623391, 0.02620514, 0.03056743, 0.02739057, 0.02066859, 0.01717759, 0.01689332, 0.03761147, 0.02890269, 0.02953314, 0.0203948, 0.01930509, 0.01492492, 0.02652769, 0.03202159, 0.02960721, 0.01654389, 0.01597702, 0.01445462, 0.02387685, 0.03950659, 0.03001304, 0.0163534, 0.02057291, 0.01670237, 0.02675571, 0.03906097, 0.04300746, 0.02013005, 0.02458281, 0.02199648, 0.02928707, 0.03927946, 0.0379607, 0.02488646, 0.02145461, 0.01917337, 0.03697146, 0.05191729, 0.04015511, 0.02714366, 0.022772, 0.02123329, 0.03522551, 0.0430478, 0.03359983, 0.02218339, 0.02363052, 0.02033586, 0.04808548, 0.04863626, 0.04161466, 0.02951442, 0.02865092, 0.02787415, 0.04748001, 0.04618715, 0.03898545, 0.01978752, 0.02379948, 0.02304481, 0.0383735, 0.03807046, 0.03476779, 0.02175942, 0.01582335, 0.02349511, 0.03284475, 0.04014974, 0.03211393, 0.02385233, 0.02082952, 0.02176546, 0.02925383, 0.04056675, 0.039816, 0.02467613, 0.01766214, 0.0177968, 0.02794897, 0.03232848, 0.03466443, 0.0239732, 0.01938859, 0.01674473, 0.03028937, 0.02779119, 0.03018765, 0.02553863, 0.01868287, 0.01591559, 0.03711134, 0.03297208, 0.03251028, 0.02593659, 0.02221229, 0.02258464, 0.03509956, 0.0274032, 0.02737693, 0.02260037, 0.02145739, 0.02068057, 0.02494159, 0.02887899, 0.0283767, 0.02439906, 0.01823492, 0.01704592, 0.02513113, 0.02019064, 0.02592806, 0.01840872, 0.01541188, 0.01695306, 0.02363244, 0.05397614, 0.06759456, 0.03992941, 0.02971718, 0.04669335, 0.06723391, 0.11750732, 0.09714197, 0.02996628, 0.02536991, 0.02068369, 0.04420004, 0.07211288, 0.04138472, 0.02671838, 0.02604876, 0.01740831, 0.04632347, 0.05380991, 0.04289508, 0.02220214, 0.01884499, 0.01038979, 0.02829051, 0.04250824, 0.02311341, 0.01697996, 0.01663546, 0.01020949, 0.02752814, 0.03807336, 0.03469936, 0.01857202, 0.01209992, 0.01049017]
},
"intron":
{"first": [0.06997248, 0.05090506, 0.08019059, 0.1351317, 0.0895038, 0.10747969, 0.07084969, 0.05214666, 0.07757606, 0.13564225, 0.08801436, 0.11038137, 0.07357215, 0.0508279, 0.07662036, 0.12669332, 0.08775399, 0.10289966, 0.07240562, 0.04952334, 0.08031838, 0.12766425, 0.08794471, 0.10366154, 0.07001875, 0.05007979, 0.08349024, 0.1431913, 0.09842736, 0.10806083, 0.07396346, 0.05074501, 0.08082853, 0.1527288, 0.10708015, 0.11189069, 0.07924955, 0.04980626, 0.08065639, 0.14411424, 0.1008371, 0.1103873, 0.07640208, 0.05112856, 0.07677964, 0.13611346, 0.09533609, 0.11685359, 0.07785092, 0.05386346, 0.07731538, 0.11714025, 0.09739213, 0.11108992, 0.07786289, 0.04743668, 0.07697783, 0.11734372, 0.09862904, 0.11386837, 0.08000029, 0.05137528, 0.07304928, 0.12063528, 0.08932655, 0.10901144, 0.07718563, 0.0479876, 0.07465369, 0.1253923, 0.08596479, 0.11045343, 0.07789259, 0.04791043, 0.07641809, 0.1323597, 0.0820616, 0.10173184, 0.07185715, 0.04826517, 0.07535089, 0.13824397, 0.09049714, 0.10306058, 0.07006437, 0.04623528, 0.07910987, 0.13807517, 0.09969704, 0.10760916, 0.07336055, 0.05343622, 0.08698189, 0.13562746, 0.10028563, 0.1013782, 0.07331839, 0.05646234, 0.08759497, 0.13749044, 0.10206693, 0.09829977, 0.07678369, 0.05468328, 0.08382607, 0.1360978, 0.09548228, 0.10245918, 0.07184007, 0.05082228, 0.08656388, 0.12858628, 0.09733917, 0.09546438, 0.07010589, 0.0461416, 0.08579487, 0.1350865, 0.09529568, 0.1150563, 0.08715066, 0.05352222, 0.09481273, 0.14570434, 0.09898175, 0.12819818, 0.0858864, 0.05116841, 0.09669085, 0.14985721, 0.10955668, 0.12407138, 0.09066177, 0.06406084, 0.1042418, 0.15650736, 0.10815377, 0.11223531, 0.08945146, 0.06049573, 0.10913975, 0.16783321, 0.10340329, 0.11176915, 0.09259737, 0.05967721, 0.10292815, 0.16925453, 0.09420718, 0.10087465, 0.0941216, 0.05861466, 0.1003043, 0.15877026, 0.09328465, 0.09650242, 0.086161, 0.05857086, 0.08673685, 0.1574925, 0.10607944, 0.100004, 0.0838286, 0.05232597, 0.08839557, 0.15167242, 0.10400296, 0.10036658, 0.08585193, 0.05857676, 0.09634034, 0.16563454, 0.10192975, 0.11639187, 0.0992579, 0.0611518, 0.10230975, 0.18346399, 0.10482333, 0.12638445, 0.09917696, 0.0624776, 0.1007799, 0.19366772, 0.09859882, 0.13591294, 0.1044281, 0.06336614, 0.09948948, 0.19116695, 0.09847523, 0.13850164, 0.10944366, 0.05932228, 0.0944202, 0.19368757, 0.09966016, 0.14252858, 0.11684045, 0.06187047, 0.09780207, 0.19147831, 0.10835462, 0.14303395, 0.1136551, 0.06476342, 0.10097862, 0.19957097, 0.10997047, 0.14749558, 0.113029, 0.06490997, 0.10214765, 0.20178783, 0.11641769, 0.14517692, 0.11099451, 0.06886787, 0.103438, 0.21929926, 0.12253082, 0.15005425, 0.12139773, 0.07491219, 0.11266339, 0.23193957, 0.13000979, 0.14943701, 0.11944101, 0.07001514, 0.10517673, 0.23136164, 0.12810096, 0.13855353, 0.11893951, 0.06842008, 0.1023493, 0.23407163, 0.14161642, 0.13713592, 0.1264655, 0.07625303, 0.10337681, 0.24667323, 0.14090297, 0.14806226, 0.11864381, 0.07559598, 0.10427755, 0.23945363, 0.1426463, 0.15156253, 0.13998143, 0.08033679, 0.12223978, 0.24916188, 0.14204548, 0.13331313, 0.12693243, 0.07110788, 0.12041275, 0.24154672, 0.14098565, 0.12608255, 0.12123369, 0.0651594, 0.11735587, 0.24047495, 0.14090168, 0.128585, 0.11754034, 0.06157782, 0.11665511, 0.24460293, 0.15006088, 0.13516729, 0.11791788, 0.06273045, 0.11388201, 0.23360832, 0.14933746, 0.13839282, 0.12404978, 0.06741475, 0.11187012, 0.23001078, 0.14547892, 0.13858102, 0.12763937, 0.06989821, 0.11121839, 0.23182622, 0.14224398, 0.1308363, 0.12895928, 0.07011247, 0.11438538, 0.22181033, 0.1344213, 0.13031039, 0.13355866, 0.06949233, 0.11861318, 0.23259512, 0.13358758, 0.13566715, 0.1332547, 0.0767137, 0.12054971, 0.24950665, 0.15047622, 0.14824425, 0.14430925, 0.07184918, 0.12224716, 0.2538181, 0.15512368, 0.14495619, 0.1445261, 0.07422737, 0.12533422, 0.25681937, 0.16413163, 0.14585893, 0.16280283, 0.07655287, 0.12686959, 0.25756347, 0.1644555, 0.14553925, 0.14331703, 0.06939314, 0.12813397, 0.2627042, 0.16253462, 0.14129359, 0.1458908, 0.06377502, 0.12486529, 0.25568604, 0.14898466, 0.12679487, 0.1388228, 0.06161928, 0.11438178, 0.25385335, 0.15220337, 0.12473311, 0.1412444, 0.0635784, 0.11133422, 0.2580115, 0.1571312, 0.1287182, 0.15559366, 0.06994653, 0.10920217, 0.24917293, 0.16264851, 0.12925199, 0.1544191, 0.07580332, 0.11757573, 0.26417115, 0.1758649, 0.13810971, 0.18188746, 0.07362772, 0.11587215, 0.25956994, 0.16735364, 0.12906846, 0.18717572, 0.07356666, 0.11667014, 0.27323905, 0.16617282, 0.13323912, 0.19591172, 0.07355034, 0.12000469, 0.2995268, 0.17427279, 0.14039573, 0.2095162, 0.07409176, 0.12209678, 0.2939743, 0.17402582, 0.14744556, 0.21407026, 0.07343615, 0.11401559, 0.2602426, 0.16693732, 0.16101421, 0.21972504, 0.07458513, 0.11522339, 0.2618511, 0.17542759, 0.15943098, 0.20624101, 0.07658097, 0.11974185, 0.27816716, 0.18333036, 0.15100695, 0.19775653, 0.07128228, 0.11949826, 0.30404988, 0.19596149, 0.15368997, 0.21808302, 0.07221918, 0.11567379, 0.30526724, 0.21156321, 0.172082, 0.2669388, 0.07118753, 0.11438755, 0.28972808, 0.2086771, 0.18268979, 0.2781788, 0.07189981, 0.11082119, 0.2778352, 0.185606, 0.17732194, 0.23654225, 0.07524578, 0.11940805, 0.28335702, 0.17940092, 0.17017992, 0.20290647, 0.0804282, 0.12371248, 0.28823248, 0.16713034, 0.16456403, 0.16356847, 0.0751524, 0.12368856, 0.29270056, 0.17423463, 0.16176364, 0.16729923, 0.07595982, 0.12875566, 0.2915797, 0.17766908, 0.16633481, 0.17076337, 0.07325295, 0.12338601, 0.29213676, 0.17892493, 0.17101692, 0.17396693, 0.07297085, 0.12526494, 0.2859828, 0.17933501, 0.17472301, 0.15970936, 0.07151525, 0.12707256, 0.278604, 0.17513373, 0.16796038, 0.151119, 0.06492464, 0.11897036, 0.26952237, 0.16993114, 0.15390003, 0.14379226, 0.06411997, 0.11451533, 0.26977894, 0.16937415, 0.15027523, 0.14568065, 0.06475551, 0.11762446, 0.278114, 0.17195858, 0.15354878, 0.1555791, 0.06361841, 0.11565807, 0.28264478, 0.16870247, 0.15207346, 0.17422847, 0.06368391, 0.11541735, 0.27515414, 0.1632103, 0.14502268, 0.1490706, 0.06880472, 0.10901707, 0.27503514, 0.1618663, 0.1443576, 0.15939993, 0.07713652, 0.11571907, 0.2699675, 0.16414748, 0.15228148, 0.15528117, 0.07659198, 0.11500118, 0.26705086, 0.14842665, 0.1415113, 0.14229605, 0.06090873, 0.10730613, 0.264438, 0.1483238, 0.14342773, 0.16133182, 0.05921297, 0.11152831, 0.26212272, 0.15422441, 0.14447905, 0.17621028, 0.05905865, 0.10736579, 0.26044622, 0.15673162, 0.15294792, 0.15381628, 0.06232516, 0.10628838, 0.24284911, 0.15135017, 0.15080324, 0.1395283, 0.06847672, 0.10925401, 0.23346171, 0.1398775, 0.13606265, 0.14926516, 0.07043129, 0.10569663, 0.23969005, 0.13061793, 0.12993115, 0.13279496, 0.06683564, 0.107037, 0.24982071, 0.13455042, 0.13908587, 0.14673947, 0.07373852, 0.11840028, 0.26496422, 0.15006976, 0.15196341, 0.1617001, 0.07071542, 0.12421651, 0.260849, 0.16145638, 0.16091931, 0.15143885, 0.07489188, 0.12598035, 0.23964448, 0.16589503, 0.16364163, 0.16998939, 0.06927181, 0.12236185, 0.23389968, 0.1688124, 0.15402941, 0.18619499, 0.06318785, 0.11172804, 0.2380852, 0.1566526, 0.14045581, 0.18599269, 0.06299888, 0.10552757, 0.2452174, 0.16698639, 0.13375747, 0.19170946, 0.06230886, 0.11148025, 0.2630487, 0.16321725, 0.12933178, 0.18030295, 0.06477358, 0.11822948, 0.2532467, 0.15829848, 0.14351304, 0.19478638, 0.06139851, 0.12586692, 0.24358554, 0.16022414, 0.15058132, 0.1897388, 0.06560192, 0.12689093, 0.2347421, 0.15994461, 0.1475793, 0.17211694, 0.06288177, 0.12452924, 0.22870481, 0.15857138, 0.13505532, 0.16043942, 0.06093852, 0.11676676, 0.22416955, 0.14830695, 0.12329917, 0.13602461, 0.06543226, 0.1116538, 0.24028894, 0.16322817, 0.13555022, 0.14156142, 0.06698591, 0.11239171, 0.24605304, 0.18713114, 0.15114228, 0.15696417, 0.07367565, 0.11642904, 0.24713, 0.18770708, 0.14883693, 0.15767848, 0.07803314, 0.12454022, 0.23820238, 0.18694825, 0.1388891, 0.17302364, 0.07684159, 0.12917803, 0.23622301, 0.17303166, 0.13117191, 0.14728004, 0.06645182, 0.11619754, 0.22909896, 0.1696991, 0.12024113, 0.14621456, 0.06133899, 0.10862786, 0.23538029, 0.1696061, 0.12493548, 0.14122994, 0.06047369, 0.11478494, 0.23960859, 0.17549251, 0.12868027, 0.14435813, 0.06551521, 0.1194348, 0.24940993, 0.19564717, 0.13582222, 0.15086451, 0.06962445, 0.12713958, 0.25452963, 0.19615698, 0.14139536, 0.13402094, 0.07111872, 0.12248056, 0.24547404, 0.18877868, 0.12684837, 0.12105996, 0.06971143, 0.11561969, 0.24304987, 0.16422293, 0.12136149, 0.11195926, 0.07240441, 0.12563309, 0.25435394, 0.15731148, 0.12202471, 0.11262742, 0.0744976, 0.12567578, 0.26023853, 0.15367198, 0.12150589, 0.11940641, 0.07853731, 0.12892543, 0.25909156, 0.15712476, 0.13270058, 0.11957031, 0.08581367, 0.13458647, 0.25501814, 0.1556541, 0.12579979, 0.11084088, 0.07987496, 0.11926498, 0.24873592, 0.15291522, 0.12184048, 0.11546102, 0.07160792, 0.11551181, 0.25131088, 0.16294704, 0.11373906, 0.11802244, 0.07273664, 0.11424793, 0.25640133, 0.14983734, 0.10508525, 0.10260371, 0.07525871, 0.11288553, 0.2536233, 0.13861468, 0.10163629, 0.1000635, 0.07656089, 0.11598259, 0.25676057, 0.13084628, 0.10800157, 0.09211111, 0.07143538, 0.11814483, 0.26152745, 0.15525357, 0.11446267, 0.09635937, 0.07354333, 0.12428743, 0.2624178, 0.1689664, 0.11996861, 0.10539335, 0.07981727, 0.12889427, 0.26350152, 0.16244175, 0.11759233, 0.10653745, 0.07671466, 0.12240172, 0.26856217, 0.14781252, 0.11880281, 0.10685129, 0.06821069, 0.11617241, 0.2685307, 0.1372468, 0.1289522, 0.10655063, 0.06965715, 0.12081719, 0.2860149, 0.1471876, 0.13624045, 0.1105229, 0.0725516, 0.12558146, 0.28642228, 0.15335, 0.14100528, 0.11075827, 0.07311007, 0.13259932, 0.28640023, 0.15131217, 0.14537375, 0.10674187, 0.07704392, 0.13265537, 0.26223806, 0.14999568, 0.13063622, 0.11891311, 0.07978743, 0.12398598, 0.25493208, 0.13952117, 0.11523588, 0.13857417, 0.08420614, 0.11770488, 0.24338137, 0.13324766, 0.12272018, 0.14734434, 0.08745549, 0.11404676, 0.24363317, 0.134152, 0.13002662, 0.1567003, 0.08521304, 0.10805473, 0.24368314, 0.12869632, 0.13562667, 0.1461351, 0.08806388, 0.11536486, 0.24229455, 0.13115524, 0.1372372, 0.13398513, 0.08451096, 0.11544218, 0.24258862, 0.13935015, 0.1297018, 0.13255942, 0.08424355, 0.1157347, 0.24595244, 0.13940108, 0.13027348, 0.12553062, 0.07452183, 0.11655036, 0.24685133, 0.12539396, 0.12928167, 0.12362214, 0.07519, 0.12025896, 0.25511855, 0.115941, 0.12297097, 0.09490018, 0.07051417, 0.11428321, 0.23604457, 0.10399594, 0.11598259, 0.08978048, 0.06970197, 0.11316117, 0.21893774, 0.09614249, 0.11073359, 0.0842202, 0.06589511, 0.11357272, 0.22666661, 0.0963428, 0.10734878, 0.07858605, 0.06915669, 0.11299376, 0.22388487, 0.08801082, 0.10355118, 0.08358569, 0.07108228, 0.1157735, 0.22997735, 0.09085256, 0.10784491, 0.09527915, 0.06840874, 0.116938, 0.2287516, 0.09295858, 0.11907468, 0.10053369, 0.06634805, 0.116946, 0.22933537, 0.09413554, 0.1287787, 0.09867302, 0.07321435, 0.12143759, 0.22633353, 0.09828828, 0.12575349, 0.08718038, 0.07752278, 0.12670057, 0.22754467, 0.099101, 0.12656054, 0.08915548, 0.07484464, 0.12166033, 0.22032467, 0.08965623, 0.12408002, 0.09110633, 0.07165012, 0.1217749, 0.2316544, 0.09752193, 0.12005207, 0.09680385, 0.07650692, 0.12319413, 0.25103232, 0.09514683, 0.13246346, 0.09934153, 0.07746281, 0.13113272, 0.24742067, 0.10072173, 0.13207872, 0.09757391, 0.07778236, 0.12388488, 0.24316257, 0.11019827, 0.13781995, 0.11324829, 0.07468182, 0.13556166, 0.2415494, 0.11170618, 0.14607313, 0.09748896, 0.08250579, 0.13623483, 0.25822592, 0.10359756, 0.13364549, 0.09158874, 0.08916843, 0.13577029, 0.26573783, 0.10059526, 0.12011486, 0.08797043, 0.08757023, 0.13267931, 0.25528744, 0.09953985, 0.12100332, 0.09041084, 0.09109179, 0.139758, 0.25341398, 0.10418012, 0.13032879, 0.08605871, 0.09222454, 0.14023623, 0.2343717, 0.10265614, 0.12123635, 0.07786035, 0.09913196, 0.13396305, 0.23311482, 0.09982529, 0.12350302, 0.07762793, 0.09560231, 0.12780719, 0.24261288, 0.10733417, 0.1296623, 0.08730239, 0.093697, 0.1250364, 0.22214314, 0.1155519, 0.1221019, 0.08807631, 0.08623607, 0.12061623, 0.21281658, 0.13763973, 0.11969832, 0.08995814, 0.08913508, 0.12803505, 0.21464868, 0.162165, 0.13614349, 0.09573748, 0.09311026, 0.1471996, 0.22408162, 0.18456815, 0.14464122, 0.09706331, 0.10711478, 0.16385108, 0.23486687, 0.2066818, 0.16995206, 0.09445471, 0.12196594, 0.16308247, 0.24445084, 0.21103694, 0.16770332, 0.0991455, 0.13683033, 0.1632859, 0.26362953, 0.2032165, 0.16055019, 0.10277368, 0.12268708, 0.17139232, 0.24216999, 0.22513953, 0.14607991, 0.12713727, 0.10900686, 0.16916108, 0.22738671, 0.2262051, 0.14375181, 0.10746908, 0.10504407, 0.1858473, 0.22042231, 0.18962835, 0.15349478, 0.10699226, 0.11780266, 0.20645979, 0.25409192, 0.15283987, 0.15805818, 0.09565047, 0.12361307, 0.16432612, 0.26523727, 0.19138582, 0.16646086, 0.13289008, 0.11758481, 0.19122642, 0.28460917, 0.17978318, 0.17148499, 0.13826056, 0.11651516, 0.17377557, 0.27830163, 0.14805235, 0.16785285, 0.18793288, 0.11045241, 0.12975799, 0.29524055, 0.12214599, 0.21189144, 0.21549065, 0.12853241, 0.12738359, 0.31510237, 0.11798618, 0.20841172, 0.18595345, 0.11689758, 0.12788044, 0.31262153, 0.1229734, 0.23141927, 0.19270085, 0.12808372, 0.13136306, 0.29659027, 0.11628113, 0.23574162, 0.17774875, 0.11971611, 0.13453464, 0.27642927, 0.12045586, 0.23718692, 0.1773033, 0.11456005, 0.130948, 0.26802048, 0.1220332, 0.2266556, 0.19508077, 0.11591033, 0.13363898, 0.26349884, 0.11554757, 0.2248045, 0.1871257, 0.11476076, 0.12933144, 0.263626, 0.12151964, 0.2172881, 0.19024915, 0.12899847, 0.14414164, 0.26140574, 0.12705962, 0.2382502, 0.19639601, 0.14804183, 0.13474569, 0.25920027, 0.11570562, 0.19456704, 0.18071204, 0.11137704, 0.12351391, 0.24578857, 0.11499918, 0.1774941, 0.17803352, 0.10764469, 0.12567605, 0.22377574, 0.11270611, 0.17261261, 0.18470073, 0.10227016, 0.12149912, 0.23800531, 0.11000009, 0.179449, 0.19711217, 0.0982298, 0.1183229, 0.26766768, 0.12453081, 0.18582545, 0.23143122, 0.10526358, 0.13338177, 0.27539083, 0.13278104, 0.19057575, 0.22458215, 0.1090004, 0.1301418, 0.30174455, 0.14277089, 0.21374816, 0.27242303, 0.11377895, 0.16624242, 0.30883282, 0.12807932, 0.1867461, 0.21903424, 0.1097221, 0.1401348, 0.28416926, 0.1184472, 0.15537916, 0.20948154, 0.10360531, 0.13716118, 0.2682309, 0.12195908, 0.15234576, 0.21448399, 0.10664566, 0.13863023, 0.29497594, 0.12467012, 0.16724415, 0.20504785, 0.11681029, 0.14391936, 0.31446472, 0.15450898, 0.19315532, 0.25748673, 0.11532506, 0.14943059, 0.31779504, 0.1648058, 0.18841803, 0.23075728, 0.11515494, 0.14794439, 0.30147907, 0.16311815, 0.17708664, 0.20558552, 0.10750842, 0.1435031, 0.29270694, 0.15591715, 0.17604658, 0.19391748, 0.09575539, 0.14205678, 0.27805698, 0.16134422, 0.15696876, 0.21635261, 0.0992107, 0.14117858, 0.29573286, 0.18255554, 0.15396735, 0.26069328, 0.10776167, 0.15614243, 0.30809557, 0.20103508, 0.19425252, 0.23633413, 0.11720823, 0.16441484, 0.32874528, 0.19531904, 0.2210231, 0.23007034, 0.12358526, 0.16829771, 0.33567613, 0.18958533, 0.23327391, 0.21812382, 0.12422703, 0.15782186, 0.30367577, 0.17024703, 0.21665065, 0.20117937, 0.13559623, 0.1557464, 0.27629757, 0.17729226, 0.18618312, 0.19608194, 0.1305906, 0.1589566, 0.26547155, 0.17304082, 0.16244659, 0.19656672, 0.13672262, 0.16966128, 0.29253292, 0.18554054, 0.18382199, 0.22444874, 0.14385101, 0.17759258, 0.3297995, 0.2002283, 0.20303857, 0.2537835, 0.15522693, 0.18739153, 0.37503397, 0.20884816, 0.19932826, 0.242068, 0.14062831, 0.18488525, 0.3958956, 0.20552985, 0.1964221, 0.23790313, 0.13458778, 0.18663181, 0.39631796, 0.20849481, 0.19045661, 0.23667629, 0.12646152, 0.17738546, 0.39732194, 0.19867674, 0.18320878, 0.23661877, 0.12505348, 0.16941665, 0.3940507, 0.21357012, 0.18330485, 0.2263401, 0.13874082, 0.17537308, 0.43565375, 0.22913685, 0.20146911, 0.25935262, 0.14677112, 0.17797464, 0.42702284, 0.2209805, 0.20118548, 0.2406997, 0.1407858, 0.17587113, 0.43102577, 0.21131353, 0.19246279, 0.23530822, 0.11935027, 0.17130633, 0.37009832, 0.19354638, 0.17766038, 0.22344734, 0.11763369, 0.1791186, 0.37103933, 0.21524733, 0.1711126, 0.2510857, 0.12045681, 0.17884998, 0.37149304, 0.20671237, 0.18334147, 0.25238967, 0.12911479, 0.17531095, 0.36577883, 0.21270804, 0.19997728, 0.26188162, 0.12766342, 0.18822907, 0.36893913, 0.21013625, 0.20938222, 0.2425238, 0.13211143, 0.17158717, 0.36103323, 0.21045831, 0.20764944, 0.22843184, 0.1177163, 0.17448848, 0.3175756, 0.19446409, 0.2039195, 0.23272566, 0.11818253, 0.18967564, 0.3262709, 0.20160069, 0.21369621, 0.24094994, 0.12036316, 0.191586, 0.3322734, 0.20737864, 0.21843617, 0.25514546, 0.12442302, 0.1768737, 0.32597494, 0.20717275, 0.23883153, 0.24841963, 0.13270779, 0.1729845, 0.32009578, 0.20158312, 0.23936754, 0.2517023, 0.13389058, 0.17514111, 0.31762695, 0.18800429, 0.23359951, 0.22285509, 0.12426897, 0.1754228, 0.29020837, 0.17066878, 0.22260028, 0.20215502, 0.11854724, 0.16896567, 0.29859245, 0.16999477, 0.22161883, 0.20595124, 0.11898691, 0.17331758, 0.29181775, 0.17020442, 0.23492762, 0.21239518, 0.12361984, 0.18245685, 0.2961173, 0.17181052, 0.24233803, 0.20379174, 0.12967917, 0.18957265, 0.29272565, 0.17584033, 0.24965899, 0.19416651, 0.12994556, 0.1837798, 0.3027373, 0.1818405, 0.2694117, 0.17647661, 0.14227144, 0.18019982, 0.3054005, 0.1843483, 0.25903392, 0.17536052, 0.1373981, 0.17722026, 0.2946872, 0.17459343, 0.25335553, 0.17845324, 0.1377013, 0.1872147, 0.3047506, 0.17758623, 0.24454434, 0.17273192, 0.13163194, 0.18983096, 0.30904433, 0.16149236, 0.23615813, 0.1574287, 0.12434347, 0.18504556, 0.30869243, 0.15464829, 0.2370748, 0.15327501, 0.12294777, 0.18407406, 0.30542424, 0.16382293, 0.24194963, 0.15321615, 0.12513521, 0.1871992, 0.2903179, 0.15087837, 0.23734745, 0.1512885, 0.11715548, 0.17462401, 0.28009394, 0.1534603, 0.22980818, 0.15859196, 0.10778333, 0.17460452, 0.29293105, 0.1542169, 0.22110844, 0.16076365, 0.10612421, 0.18669982, 0.30443966, 0.15378687, 0.2288019, 0.14820363, 0.11219951, 0.20515108, 0.3116435, 0.17355645, 0.22994764, 0.138983, 0.11390527, 0.20604257, 0.30849418, 0.16752172, 0.2313791, 0.14175245, 0.10847058, 0.1878476, 0.3112871, 0.16837645, 0.22468415, 0.14123751, 0.11720639, 0.19012721, 0.31013763, 0.16978234, 0.2166583, 0.16127288, 0.12064014, 0.19117518, 0.30512947, 0.16831774, 0.21212076, 0.15794416, 0.13586777, 0.18551907, 0.3023241, 0.17189537, 0.21475004, 0.1541625, 0.10878755, 0.20197213, 0.30618563, 0.16010056, 0.19823715, 0.14233792, 0.12132572, 0.18521716, 0.2849692, 0.12544882, 0.2109467, 0.13026823, 0.10928946, 0.15900324, 0.24733174, 0.11792958, 0.19586486, 0.12825899, 0.09916417, 0.1536548, 0.24550687, 0.11330743, 0.17742728, 0.11747674, 0.09556448, 0.15095435, 0.2302192, 0.10843475, 0.16475868, 0.11238306, 0.08510359, 0.13423789, 0.236197, 0.10171904, 0.15489365, 0.10635308, 0.08250954, 0.14450751, 0.24434882, 0.11616413, 0.1733515, 0.12192158, 0.09039397, 0.1558122, 0.2560066, 0.11039841, 0.16554533, 0.13180345, 0.0953749, 0.1355953, 0.23936418, 0.10613189, 0.16908914, 0.1181131, 0.09159136, 0.13474132, 0.21926801, 0.09980051, 0.16800205, 0.10692783, 0.0981047, 0.13660766, 0.23085488, 0.09955411, 0.16491821, 0.10618156, 0.09511355, 0.1449366, 0.24514057, 0.10772743, 0.18032789, 0.11615199, 0.09617258, 0.14856881, 0.24058871, 0.11055208, 0.18073957, 0.10991567, 0.10355772, 0.14958495, 0.24071434, 0.11136346, 0.19255577, 0.11378109, 0.11591192, 0.14878793, 0.25547418, 0.11297876, 0.21130875, 0.11600568, 0.12032694, 0.1397227, 0.23155332, 0.10738047, 0.19691133, 0.10430316, 0.11616265, 0.13690127, 0.23268908, 0.11166309, 0.19712198, 0.10831945, 0.12048653, 0.1407432, 0.24220236, 0.11738981, 0.19309062, 0.11139402, 0.11939117, 0.15063901, 0.25395513, 0.12884296, 0.2011958, 0.11850096, 0.11845497, 0.1461147, 0.2380449, 0.11974528, 0.20660028, 0.11642259, 0.11863938, 0.14014186, 0.23062794, 0.10522822, 0.20051229, 0.10908422, 0.11903688, 0.13448404, 0.2377234, 0.11752579, 0.20097569, 0.10632005, 0.10647, 0.13660936, 0.2529388, 0.1135414, 0.19204208, 0.10718866, 0.10487112, 0.13879848, 0.2512931, 0.12229838, 0.21154322, 0.11088126, 0.11269882, 0.15088981, 0.26935756, 0.14315197, 0.19369711, 0.10877154, 0.11983568, 0.14954068, 0.25357166, 0.1255558, 0.19767857, 0.12122703, 0.13201651, 0.15579899, 0.2680493, 0.13473894, 0.2036591, 0.12742971, 0.13667583, 0.15485525, 0.24463029, 0.13197018, 0.20677064, 0.11837266, 0.1366997, 0.14740233, 0.21563137, 0.11241732, 0.19630212, 0.11103137, 0.12131807, 0.14097413, 0.19008811, 0.1080597, 0.18783706, 0.11043163, 0.11798233, 0.14352643, 0.20019293, 0.10971545, 0.1820471, 0.10854985, 0.11899576, 0.14114171, 0.20576335, 0.10359558, 0.178062, 0.11427119, 0.12172987, 0.13554849, 0.21633798, 0.10039128, 0.18506354, 0.11387912, 0.13619456, 0.13407344, 0.21515398, 0.09583009, 0.17792228, 0.11291065, 0.13336791, 0.13200794, 0.1938257, 0.09533665, 0.17206095, 0.10610576, 0.13260342, 0.13226047, 0.18651317, 0.0981618, 0.17007606, 0.10337945, 0.13181236, 0.12533814, 0.18476509, 0.09784749, 0.16638029, 0.09962663, 0.12563172, 0.12765709, 0.19438507, 0.09212574, 0.16533637, 0.10163657, 0.11847616, 0.13338423, 0.21007352, 0.09013031, 0.17160124, 0.10349497, 0.12211345, 0.1373704, 0.21324743, 0.10191672, 0.18059447, 0.10966694, 0.13028699, 0.14432529, 0.21904567, 0.10577243, 0.17294343, 0.10873386, 0.12528759, 0.13731876, 0.20793657, 0.10159354, 0.17689085, 0.10854399, 0.130971, 0.13851842, 0.21225365, 0.10620824, 0.1801696, 0.10695567, 0.13978831, 0.14461988, 0.21837199, 0.10695345, 0.17944477, 0.10628634, 0.1518148, 0.14483076, 0.229895, 0.10224203, 0.17876317, 0.10564457, 0.1705554, 0.14485876, 0.23146018, 0.09865753, 0.18611193, 0.11333612, 0.17356929, 0.14567898, 0.22780322, 0.10269447, 0.19326265, 0.11902176, 0.17277634, 0.1478111, 0.23377754, 0.10458434, 0.19471455, 0.10818809, 0.1705765, 0.15178344, 0.21619946, 0.10202761, 0.18274905, 0.10444102, 0.13567802, 0.15077324, 0.22253798, 0.10121081, 0.18162967, 0.1038629, 0.13040242, 0.15164179, 0.22043616, 0.10372092, 0.17009702, 0.09916184, 0.12592494, 0.14508727, 0.21023916, 0.10205735, 0.15812969, 0.10016106, 0.14026903, 0.14637277, 0.20658258, 0.10054716, 0.16875403, 0.10336626, 0.14347556, 0.14642568, 0.20245759, 0.10533003, 0.17472589, 0.10644402, 0.14751264, 0.15176144, 0.20166677, 0.10292506, 0.18072474, 0.10790624, 0.15406054, 0.15885824, 0.20496191, 0.10281599, 0.17896427, 0.1235082, 0.17127416, 0.17158365, 0.22031325, 0.10959256, 0.17488377, 0.13148493, 0.16062686, 0.17031431, 0.21213995, 0.10006288, 0.18533905, 0.13598733, 0.16923915, 0.18709897, 0.21387444, 0.10462764, 0.1861199, 0.12674284, 0.16186337, 0.1858426, 0.19497184, 0.09994086, 0.18456091, 0.12947826, 0.15687142, 0.16502304, 0.18354623, 0.09383149, 0.18557769, 0.12085993, 0.14759244, 0.17113332, 0.17585121, 0.0909432, 0.19087939, 0.11816633, 0.14092185, 0.1698258, 0.1869916, 0.09164615, 0.19051774, 0.11305567, 0.14929338, 0.17286283, 0.18671331, 0.10280976, 0.1946805, 0.10873872, 0.15061052, 0.17685115, 0.18635097, 0.11415025, 0.19487056, 0.11936782, 0.15734828, 0.18600486, 0.18957941, 0.11693931, 0.20383132, 0.13049628, 0.1539705, 0.19952439, 0.17624779, 0.1159644, 0.20387614, 0.13100502, 0.16454728, 0.21272428, 0.17504464, 0.11721699, 0.19471252, 0.13229208, 0.15703595, 0.20821625, 0.18394296, 0.12363196, 0.19754925, 0.1382521, 0.16265179, 0.2116712, 0.18482013, 0.13058726, 0.21285933, 0.14558496, 0.17286937, 0.21721642, 0.19513065, 0.1216173, 0.20624201, 0.13561834, 0.1574416, 0.20481694, 0.18504466, 0.13109821, 0.19724907, 0.1482177, 0.13718404, 0.20289455, 0.16703942, 0.13387415, 0.20180432, 0.16699031, 0.13851255, 0.19004436, 0.16823176, 0.12455137, 0.1891254, 0.1569716, 0.1338589, 0.18775663, 0.17787111, 0.12514515, 0.19361898, 0.17014582, 0.12851894, 0.21263532, 0.19730476, 0.12574121, 0.21364276, 0.17149639, 0.1250458, 0.19993757, 0.19139437, 0.11766532, 0.21512571, 0.1732167, 0.12540501, 0.19093122, 0.18843123, 0.12115343, 0.22021306, 0.1701104, 0.13323861, 0.18604101, 0.18487449, 0.1227925, 0.22435221, 0.17095178, 0.12165895, 0.1874046, 0.18347807, 0.12784448, 0.23907015, 0.16767478, 0.12575662, 0.19164744, 0.17593056, 0.11758093, 0.18305457, 0.15056816, 0.09305906, 0.17320777, 0.183211, 0.11230978, 0.18437603, 0.17500518, 0.10009191, 0.18828918, 0.22048034, 0.10530899, 0.18432102, 0.18050344, 0.09770589, 0.19551218, 0.22241038, 0.09707772, 0.21568832, 0.17487511, 0.09472393, 0.19109836, 0.15756394, 0.08386946, 0.20290032, 0.18491106, 0.09147225, 0.1841514, 0.16138615, 0.09485162, 0.21621665, 0.20917019, 0.10036554, 0.18430509, 0.16291039, 0.08586684, 0.22949591, 0.2245963, 0.12560496, 0.20563559, 0.17323482, 0.08570287, 0.24360754, 0.24239379, 0.11786448, 0.21389782, 0.19647385, 0.08685517, 0.28618065, 0.265194, 0.12028962, 0.23392446, 0.20039895, 0.09261127, 0.29039523, 0.2624221, 0.13076173, 0.23562633, 0.22800446, 0.09180545, 0.25263152, 0.25910845, 0.13432921, 0.24663827, 0.272151, 0.10363568, 0.25119177, 0.2520925, 0.13122442, 0.2578781, 0.26299304, 0.14168648, 0.266320437, 0.277463466, 0.11540194, 0.24510193, 0.28403693, 0.14033699, 0.29878214, 0.28779447, 0.12582897, 0.27265063, 0.30523252, 0.20956028, 0.3544183, 0.30905566, 0.14307718, 0.2645489, 0.29919717, 0.21699263, 0.34180355, 0.3029993, 0.156216, 0.25626862, 0.2929272, 0.22529498, 0.38630968, 0.30842185, 0.15913524, 0.2576938, 0.30211788, 0.22839284, 0.33638877, 0.28721768, 0.15113899, 0.24620388, 0.27706677, 0.21860532, 0.30621728, 0.26425317, 0.13984686, 0.22081172, 0.27699056, 0.2026824, 0.29509592, 0.26490742, 0.13885176, 0.22728534, 0.28387937, 0.21197338, 0.29296044, 0.26613122, 0.15151006, 0.27499485, 0.335469, 0.23045722, 0.31457874, 0.28556886, 0.16055217, 0.25089386, 0.30589935, 0.2408677, 0.33042666, 0.29914823, 0.15955564, 0.24429747, 0.30879313, 0.26494753, 0.3491624, 0.31446642, 0.16330668, 0.24228814, 0.3061615, 0.27452815, 0.35642043, 0.30620077, 0.15551288, 0.23701124, 0.29843563, 0.24428499, 0.3577625, 0.2947271, 0.14908664, 0.23057692, 0.30786157, 0.22669898, 0.3602611, 0.2774573, 0.1565968, 0.22223978, 0.30535275, 0.2394574, 0.36957496, 0.29216146, 0.1544819, 0.2155394, 0.28482476, 0.24809524, 0.37402692, 0.2972055, 0.16079913, 0.22819953, 0.28362608, 0.2733116, 0.3781442, 0.31260353, 0.15731779, 0.22560291, 0.2825058, 0.2681253, 0.36317968, 0.31277686, 0.15845911, 0.22741732, 0.284874, 0.23620856, 0.3688405, 0.33234468, 0.15336557, 0.22973101, 0.29446527, 0.2356607, 0.37064055, 0.3257129, 0.15827622, 0.23388284, 0.311795, 0.25037175, 0.36686632, 0.30376765, 0.15887775, 0.22183831, 0.28403455, 0.2015407, 0.34216434, 0.29500714, 0.15745938, 0.21955803, 0.28603265, 0.21449284, 0.34629247, 0.29089826, 0.1627928, 0.22216098, 0.29224995, 0.1993599, 0.35169542, 0.29519606, 0.15422955, 0.21889426, 0.27993163, 0.18574375, 0.34477663, 0.29241237, 0.14880823, 0.22228028, 0.3070738, 0.21025036, 0.3831716, 0.31148824, 0.16456239, 0.22425573, 0.3301821, 0.22408631, 0.3768972, 0.32212955, 0.15190586, 0.22019957, 0.33143103, 0.22301966, 0.3718553, 0.32643154, 0.14421543, 0.20971735, 0.34195918, 0.21000075, 0.375958, 0.33223554, 0.14545083, 0.21901897, 0.31592825, 0.19619751, 0.3714673, 0.32028872, 0.14760457, 0.22856164, 0.31764108, 0.18967074, 0.3658673, 0.33012676, 0.15157509, 0.21654668, 0.32634524, 0.19677275, 0.37784967, 0.33620238, 0.15956198, 0.22230087, 0.34147877, 0.18360457, 0.35739264, 0.325688, 0.14900525, 0.21035103, 0.3276765, 0.18033737, 0.33421415, 0.30985302, 0.13784166, 0.20905153, 0.30561373, 0.18092716, 0.33483976, 0.3151964, 0.14386244, 0.21422061, 0.31489855, 0.18590519, 0.3377327, 0.32354096, 0.1517853, 0.218729, 0.30765638, 0.19270255, 0.33855706, 0.31711322, 0.14972699, 0.2145989, 0.3039472, 0.18715279, 0.34427357, 0.3188759, 0.14179502, 0.20807448, 0.29603544, 0.18843195, 0.35245052, 0.31188822, 0.13900167, 0.21036015, 0.29188392, 0.1837103, 0.33049163, 0.33400172, 0.13935806, 0.20328863, 0.2910289, 0.17644583, 0.33794743, 0.36145103, 0.15052025, 0.20525979, 0.28807527, 0.17647268, 0.32094568, 0.38076416, 0.15875381, 0.22909495, 0.28623244, 0.19025588, 0.33520642, 0.36604816, 0.16600484, 0.23202172, 0.3111924, 0.19743906, 0.34434628, 0.38204616, 0.18365411, 0.2450951, 0.32746053, 0.18810207, 0.3329967, 0.36983958, 0.18700287, 0.23553118, 0.34743813, 0.20717645, 0.31434122, 0.37123793, 0.18861766, 0.23698035, 0.322403, 0.20763275, 0.285623, 0.35379654, 0.16945165, 0.21416862, 0.3228944, 0.20144518, 0.28380638, 0.3201398, 0.17585081, 0.20984086, 0.2993062, 0.19590093, 0.29266578, 0.35287735, 0.18667553, 0.2209009, 0.3044466, 0.20493956, 0.28349036, 0.3603829, 0.19650099, 0.21374728, 0.30833304, 0.22220355, 0.2932535, 0.35825256, 0.1955192, 0.22188595, 0.3155902, 0.21420531, 0.3091608, 0.35573965, 0.18688732, 0.22497363, 0.33080468, 0.22948459, 0.2995205, 0.3750065, 0.1839451, 0.22985834, 0.32554454, 0.22835763, 0.30875933, 0.38175887, 0.19758958, 0.22879477, 0.31946498, 0.22687584, 0.3213426, 0.37149292, 0.19031803, 0.23265885, 0.32731548, 0.2188394, 0.31683567, 0.3401676, 0.17804225, 0.22123273, 0.30433825, 0.21046999, 0.30511996, 0.34908745, 0.1887215, 0.22796589, 0.31752902, 0.2254051, 0.32214826, 0.36340013, 0.19638826, 0.2401642, 0.3348345, 0.21618924, 0.304676, 0.35532948, 0.18790585, 0.23020284, 0.33927768, 0.21025202, 0.2851191, 0.34724218, 0.1834444, 0.22422138, 0.32884106, 0.21135975, 0.27973714, 0.3447294, 0.1789753, 0.21529527, 0.30334058, 0.22529422, 0.31232548, 0.3530863, 0.1885705, 0.22523996, 0.28307307, 0.2193183, 0.33197135, 0.37858957, 0.21307847, 0.23518623, 0.29792884, 0.24065872, 0.34748867, 0.3951332, 0.2320071, 0.23690185, 0.28555012, 0.24328128, 0.332011, 0.4168725, 0.25132406, 0.23303871, 0.28054085, 0.24535413, 0.3326747, 0.42462388, 0.25929916, 0.23623791, 0.29349974, 0.24838284, 0.3443865, 0.41269958, 0.25296795, 0.23398955, 0.30775025, 0.23434119, 0.35257977, 0.4205421, 0.26035473, 0.24455343, 0.30553386, 0.24665925, 0.36126164, 0.4327976, 0.25837308, 0.23331875, 0.2830928, 0.22809634, 0.35608605, 0.42960384, 0.24083836, 0.24526331, 0.29360238, 0.23653884, 0.33425757, 0.43132934, 0.22712994, 0.24834234, 0.2846764, 0.2236245, 0.3252672, 0.4161039, 0.22514479, 0.23640272, 0.2705658, 0.2200475, 0.3019895, 0.39847827, 0.20694889, 0.21232952, 0.26312912, 0.20659524, 0.2834664, 0.37255323, 0.20140904, 0.2036837, 0.24579613, 0.2330968, 0.30571494, 0.39286676, 0.21263897, 0.21277319, 0.23383752, 0.21256879, 0.2893953, 0.39194715, 0.24579902, 0.21634704, 0.23817557, 0.24129318, 0.27501425, 0.40873915, 0.24236666, 0.23281085, 0.25148866, 0.22945522, 0.2836638, 0.3982049, 0.22175018, 0.22071476, 0.24306649, 0.22236222, 0.30151737, 0.38512784, 0.21783316, 0.23267768, 0.22451037, 0.20224124, 0.26611048, 0.38801938, 0.21132798, 0.21831425, 0.20939553, 0.20042627, 0.26613185, 0.34794608, 0.18721737, 0.20496678, 0.20211542, 0.20067412, 0.26507753, 0.35039574, 0.20816728, 0.21916954, 0.19960234, 0.21682304, 0.27728376, 0.34420434, 0.2195847, 0.24163176, 0.22273661, 0.22063166, 0.29220632, 0.3397649, 0.24491276, 0.2417358, 0.2304444, 0.23509954, 0.30014637, 0.32255524, 0.25558367, 0.25214702, 0.2466742, 0.22956343, 0.30392227, 0.37987444, 0.28451484, 0.23881416, 0.25324228, 0.24254729, 0.31457302, 0.41011196, 0.25293353, 0.2382947, 0.2482646, 0.22958946, 0.308649, 0.35242677, 0.2387318, 0.23908685, 0.2760187, 0.2244811, 0.3294727, 0.37791613, 0.3212096, 0.22684723, 0.2657588, 0.26236647, 0.34131205, 0.34353158, 0.33151934, 0.22240561, 0.29194593, 0.24930234, 0.33262682, 0.3280164, 0.31295288, 0.21198708, 0.27682266, 0.26199412, 0.30937877, 0.32781762, 0.32481623, 0.2227565, 0.30701703, 0.27499828, 0.3133829, 0.3352574, 0.38912234, 0.22984621, 0.27050415, 0.29706416, 0.33576968, 0.35305917, 0.38227618, 0.24940708, 0.31099245, 0.2776986, 0.3490818, 0.39052805, 0.47220665, 0.25591138, 0.37291184, 0.29139212, 0.3491283, 0.35695505, 0.35039544, 0.22782207, 0.34954152, 0.33603075, 0.3831739, 0.3646449, 0.31627414, 0.23608212, 0.31330368, 0.33005008, 0.35398218, 0.31462225, 0.20781961, 0.17560485, 0.16689262, 0.25124428, 0.26082927, 0.23585309, 0.11573376, 0.12688808, 0.11377136, 0.18064633, 0.14041746, 0.20539953, 0.10206581, 0.10389154, 0.10512619, 0.17203055, 0.1239484, 0.19291987, 0.10236602, 0.10937898, 0.11261091, 0.20534192, 0.13867301, 0.20448652, 0.14786199, 0.11504153, 0.12827396, 0.2131185, 0.17442328, 0.22027831, 0.15280521, 0.12832782, 0.14148004, 0.23945715, 0.13119052, 0.23682602, 0.13208453, 0.12910081, 0.13284478, 0.20092951, 0.12292942, 0.25336632, 0.12736821, 0.12672505, 0.12891194, 0.19252688, 0.12511712, 0.25438607, 0.1226346, 0.13096943, 0.12320768, 0.19686773, 0.13147864, 0.246326, 0.12467011, 0.13378532, 0.13349523, 0.18366334, 0.13772394, 0.23079847, 0.12362923, 0.13039592, 0.1296458, 0.1598414, 0.13517462, 0.23955405, 0.14021242, 0.13191527, 0.12209541, 0.14428434, 0.13283448, 0.25034294, 0.13944736, 0.15110393, 0.14790119, 0.15721281, 0.14255244, 0.27589738, 0.13193437, 0.15902996, 0.15634494, 0.19504556, 0.14612171, 0.2613804, 0.1336232, 0.16200756, 0.14720908, 0.171179, 0.14402924, 0.28068888, 0.14110036, 0.17037465, 0.14944859, 0.16425207, 0.14055358, 0.3072297, 0.13667166, 0.17361279, 0.14920597, 0.13685384, 0.12614022, 0.3279326, 0.12431693, 0.15510842, 0.13235152, 0.12477258, 0.12378353, 0.31388658, 0.13039312, 0.15527305, 0.1278386, 0.11714015, 0.10718755, 0.30891445, 0.1214314, 0.16346434, 0.13840684, 0.11744519, 0.11553158, 0.31170392, 0.12312131, 0.16132124, 0.13820945, 0.10449012, 0.10288231, 0.28556845, 0.11654394, 0.15217072, 0.1338425, 0.10204075, 0.11588103, 0.28847447, 0.11630598, 0.15263131, 0.12753715, 0.08992698, 0.11788983, 0.32874477, 0.11663719, 0.15289131, 0.12941666, 0.08905656, 0.12171443, 0.328365, 0.11865531, 0.15668094, 0.12892443, 0.0935802, 0.12829113, 0.3440538, 0.1154202, 0.15810317, 0.13257213, 0.10157245, 0.14158894, 0.364934, 0.12786691, 0.16722398, 0.13470784, 0.10096765, 0.14137392, 0.34825197, 0.13433908, 0.16519462, 0.1330957, 0.09813464, 0.13564162, 0.35505277, 0.12384123, 0.15091804, 0.12668149, 0.09579754, 0.1343856, 0.33814442, 0.12414758, 0.14827669, 0.12857516, 0.10027938, 0.1396397, 0.3629761, 0.13054642, 0.16933085, 0.14195974, 0.1018331, 0.14126524, 0.37154755, 0.12651877, 0.16622737, 0.13887529, 0.10415442, 0.13807616, 0.35720032, 0.13979644, 0.17414117, 0.14796384, 0.11243968, 0.16040476, 0.38251945, 0.14850432, 0.18536109, 0.15191017, 0.11062269, 0.16108929, 0.37486398, 0.14480811, 0.180071, 0.1508639, 0.110417, 0.16416621, 0.3869948, 0.14604591, 0.17121111, 0.14624268, 0.11228237, 0.15649773, 0.3930991, 0.15571216, 0.18230627, 0.15130857, 0.11492193, 0.16207774, 0.39557156, 0.16260572, 0.18485184, 0.14828265, 0.11229613, 0.15429223, 0.367959, 0.15400602, 0.18293606, 0.14481774, 0.11377395, 0.157894, 0.37207013, 0.14813344, 0.1790968, 0.14196257, 0.11342836, 0.1658348, 0.38064015, 0.15088844, 0.18688065, 0.14092046, 0.10237583, 0.16783634, 0.37145007, 0.1450791, 0.18065514, 0.14444923, 0.10068186, 0.1764328, 0.37945446, 0.14402576, 0.18128714, 0.14504477, 0.10517248, 0.18607655, 0.4093834, 0.15801415, 0.1943115, 0.1486825, 0.10747363, 0.1901371, 0.4242625, 0.15390417, 0.18865132, 0.14915948, 0.10782216, 0.19630885, 0.4592728, 0.16034593, 0.19979478, 0.14961027, 0.11181574, 0.20102462, 0.47883, 0.1588116, 0.19558857, 0.14553851, 0.11412378, 0.21148366, 0.5085219, 0.16186287, 0.20827274, 0.15427074, 0.11142384, 0.21770038, 0.55752796, 0.18509929, 0.2147425, 0.16447225, 0.11898561, 0.25136834, 0.5879328, 0.18592127, 0.22665283, 0.1561477, 0.11146434, 0.24326466, 0.56398463, 0.18649374, 0.23523909, 0.15440838, 0.10651451, 0.23139764, 0.53537136, 0.17917195, 0.22098799, 0.15071072, 0.10165609, 0.2057653, 0.52473783, 0.18277833, 0.23154233, 0.15512915, 0.1031831, 0.20869231, 0.5562782, 0.17731531, 0.22408198, 0.13950033, 0.09774472, 0.1919065, 0.52055913, 0.18256715, 0.22630589, 0.12705675, 0.09576674, 0.1823393, 0.5145301, 0.16633804, 0.19913794, 0.13736549, 0.09225173, 0.1857071, 0.5432348, 0.16238485, 0.20774612, 0.13488336, 0.09136615, 0.17112379, 0.522192, 0.15728167, 0.22152095, 0.14585881, 0.09758687, 0.17743227, 0.5294828, 0.1701236, 0.24730512, 0.15485117, 0.09432574, 0.19924277, 0.5527519, 0.17602019, 0.26480046, 0.15382168, 0.09415179, 0.20107527, 0.55414563, 0.1792243, 0.26772314, 0.15877582, 0.09660557, 0.17648141, 0.5529205, 0.1790998, 0.26914385, 0.15929392, 0.10138825, 0.17255035, 0.5541908, 0.17761981, 0.28048977, 0.16135901, 0.10704345, 0.18348429, 0.5560702, 0.1929386, 0.29374835, 0.16195942, 0.11852843, 0.20239225, 0.5686178, 0.18134435, 0.26335162, 0.14629012, 0.11086176, 0.17610444, 0.5563186, 0.16545795, 0.24063037, 0.13327213, 0.09393035, 0.17406155, 0.541384, 0.16334908, 0.2645918, 0.1694187, 0.10591617, 0.21930455, 0.577947, 0.17490953, 0.2759665, 0.16316994, 0.10510904, 0.20488231, 0.54971236, 0.16186523, 0.25745022, 0.16412772, 0.1037472, 0.20527592, 0.55992585, 0.17669699, 0.27567902, 0.17223416, 0.10488759, 0.22658315, 0.6177872, 0.19285908],
[truncated: 1,259,160 more chars]
