# Supplementary material for: Systematic contextual biases in SegmentNT potentially relevant to other nucleotide transformer models
Source: bioRxiv. 2026 May 4:2025.04.09.647946. Preprint. [Version 2] doi: 10.1101/2025.04.09.647946 (PMC13174627; doi:10.1101/2025.04.09.647946)
Supplement: Supplement 3 [file media-3.zip › Supplementary_data/RNAPysoforms_isoform_figures/EGFR.gtf]

7	ensembl_havana	gene	55019017	55211628	.	+	.	gene_id "ENSG00000146648"; gene_version "21"; gene_name "EGFR"; gene_source "ensembl_havana"; gene_biotype "protein_coding";
7	ensembl_havana	transcript	55019017	55171037	.	+	.	gene_id "ENSG00000146648"; gene_version "21"; transcript_id "ENST00000344576"; transcript_version "7"; gene_name "EGFR"; gene_source "ensembl_havana"; gene_biotype "protein_coding"; transcript_name "EGFR-203"; transcript_source "ensembl_havana"; transcript_biotype "protein_coding"; tag "CCDS"; ccds_id "CCDS5515"; tag "gencode_basic"; transcript_support_level "1 (assigned to previous version 6)";
7	ensembl_havana	exon	55019017	55019365	.	+	.	gene_id "ENSG00000146648"; gene_version "21"; transcript_id "ENST00000344576"; transcript_version "7"; exon_number "1"; gene_name "EGFR"; gene_source "ensembl_havana"; gene_biotype "protein_coding"; transcript_name "EGFR-203"; transcript_source "ensembl_havana"; transcript_biotype "protein_coding"; tag "CCDS"; ccds_id "CCDS5515"; exon_id "ENSE00001841347"; exon_version "2"; tag "gencode_basic"; t…
7	ensembl_havana	CDS	55019278	55019365	.	+	0	gene_id "ENSG00000146648"; gene_version "21"; transcript_id "ENST00000344576"; transcript_version "7"; exon_number "1"; gene_name "EGFR"; gene_source "ensembl_havana"; gene_biotype "protein_coding"; transcript_name "EGFR-203"; transcript_source "ensembl_havana"; transcript_biotype "protein_coding"; tag "CCDS"; ccds_id "CCDS5515"; protein_id "ENSP00000345973"; protein_version "2"; tag "gencode_bas…
7	ensembl_havana	start_codon	55019278	55019280	.	+	0	gene_id "ENSG00000146648"; gene_version "21"; transcript_id "ENST00000344576"; transcript_version "7"; exon_number "1"; gene_name "EGFR"; gene_source "ensembl_havana"; gene_biotype "protein_coding"; transcript_name "EGFR-203"; transcript_source "ensembl_havana"; transcript_biotype "protein_coding"; tag "CCDS"; ccds_id "CCDS5515"; tag "gencode_basic"; transcript_support_level "1 (assigned to previ…
7	ensembl_havana	exon	55142286	55142437	.	+	.	gene_id "ENSG00000146648"; gene_version "21"; transcript_id "ENST00000344576"; transcript_version "7"; exon_number "2"; gene_name "EGFR"; gene_source "ensembl_havana"; gene_biotype "protein_coding"; transcript_name "EGFR-203"; transcript_source "ensembl_havana"; transcript_biotype "protein_coding"; tag "CCDS"; ccds_id "CCDS5515"; exon_id "ENSE00003541288"; exon_version "1"; tag "gencode_basic"; t…
7	ensembl_havana	CDS	55142286	55142437	.	+	2	gene_id "ENSG00000146648"; gene_version "21"; transcript_id "ENST00000344576"; transcript_version "7"; exon_number "2"; gene_name "EGFR"; gene_source "ensembl_havana"; gene_biotype "protein_coding"; transcript_name "EGFR-203"; transcript_source "ensembl_havana"; transcript_biotype "protein_coding"; tag "CCDS"; ccds_id "CCDS5515"; protein_id "ENSP00000345973"; protein_version "2"; tag "gencode_bas…
7	ensembl_havana	exon	55143305	55143488	.	+	.	gene_id "ENSG00000146648"; gene_version "21"; transcript_id "ENST00000344576"; transcript_version "7"; exon_number "3"; gene_name "EGFR"; gene_source "ensembl_havana"; gene_biotype "protein_coding"; transcript_name "EGFR-203"; transcript_source "ensembl_havana"; transcript_biotype "protein_coding"; tag "CCDS"; ccds_id "CCDS5515"; exon_id "ENSE00001704157"; exon_version "1"; tag "gencode_basic"; t…
7	ensembl_havana	CDS	55143305	55143488	.	+	0	gene_id "ENSG00000146648"; gene_version "21"; transcript_id "ENST00000344576"; transcript_version "7"; exon_number "3"; gene_name "EGFR"; gene_source "ensembl_havana"; gene_biotype "protein_coding"; transcript_name "EGFR-203"; transcript_source "ensembl_havana"; transcript_biotype "protein_coding"; tag "CCDS"; ccds_id "CCDS5515"; protein_id "ENSP00000345973"; protein_version "2"; tag "gencode_bas…
7	ensembl_havana	exon	55146606	55146740	.	+	.	gene_id "ENSG00000146648"; gene_version "21"; transcript_id "ENST00000344576"; transcript_version "7"; exon_number "4"; gene_name "EGFR"; gene_source "ensembl_havana"; gene_biotype "protein_coding"; transcript_name "EGFR-203"; transcript_source "ensembl_havana"; transcript_biotype "protein_coding"; tag "CCDS"; ccds_id "CCDS5515"; exon_id "ENSE00001798125"; exon_version "1"; tag "gencode_basic"; t…
7	ensembl_havana	CDS	55146606	55146740	.	+	2	gene_id "ENSG00000146648"; gene_version "21"; transcript_id "ENST00000344576"; transcript_version "7"; exon_number "4"; gene_name "EGFR"; gene_source "ensembl_havana"; gene_biotype "protein_coding"; transcript_name "EGFR-203"; transcript_source "ensembl_havana"; transcript_biotype "protein_coding"; tag "CCDS"; ccds_id "CCDS5515"; protein_id "ENSP00000345973"; protein_version "2"; tag "gencode_bas…
7	ensembl_havana	exon	55151294	55151362	.	+	.	gene_id "ENSG00000146648"; gene_version "21"; transcript_id "ENST00000344576"; transcript_version "7"; exon_number "5"; gene_name "EGFR"; gene_source "ensembl_havana"; gene_biotype "protein_coding"; transcript_name "EGFR-203"; transcript_source "ensembl_havana"; transcript_biotype "protein_coding"; tag "CCDS"; ccds_id "CCDS5515"; exon_id "ENSE00001683983"; exon_version "1"; tag "gencode_basic"; t…
7	ensembl_havana	CDS	55151294	55151362	.	+	2	gene_id "ENSG00000146648"; gene_version "21"; transcript_id "ENST00000344576"; transcript_version "7"; exon_number "5"; gene_name "EGFR"; gene_source "ensembl_havana"; gene_biotype "protein_coding"; transcript_name "EGFR-203"; transcript_source "ensembl_havana"; transcript_biotype "protein_coding"; tag "CCDS"; ccds_id "CCDS5515"; protein_id "ENSP00000345973"; protein_version "2"; tag "gencode_bas…
7	ensembl_havana	exon	55152546	55152664	.	+	.	gene_id "ENSG00000146648"; gene_version "21"; transcript_id "ENST00000344576"; transcript_version "7"; exon_number "6"; gene_name "EGFR"; gene_source "ensembl_havana"; gene_biotype "protein_coding"; transcript_name "EGFR-203"; transcript_source "ensembl_havana"; transcript_biotype "protein_coding"; tag "CCDS"; ccds_id "CCDS5515"; exon_id "ENSE00001652975"; exon_version "1"; tag "gencode_basic"; t…
7	ensembl_havana	CDS	55152546	55152664	.	+	2	gene_id "ENSG00000146648"; gene_version "21"; transcript_id "ENST00000344576"; transcript_version "7"; exon_number "6"; gene_name "EGFR"; gene_source "ensembl_havana"; gene_biotype "protein_coding"; transcript_name "EGFR-203"; transcript_source "ensembl_havana"; transcript_biotype "protein_coding"; tag "CCDS"; ccds_id "CCDS5515"; protein_id "ENSP00000345973"; protein_version "2"; tag "gencode_bas…
7	ensembl_havana	exon	55154011	55154152	.	+	.	gene_id "ENSG00000146648"; gene_version "21"; transcript_id "ENST00000344576"; transcript_version "7"; exon_number "7"; gene_name "EGFR"; gene_source "ensembl_havana"; gene_biotype "protein_coding"; transcript_name "EGFR-203"; transcript_source "ensembl_havana"; transcript_biotype "protein_coding"; tag "CCDS"; ccds_id "CCDS5515"; exon_id "ENSE00001623732"; exon_version "1"; tag "gencode_basic"; t…
7	ensembl_havana	CDS	55154011	55154152	.	+	0	gene_id "ENSG00000146648"; gene_version "21"; transcript_id "ENST00000344576"; transcript_version "7"; exon_number "7"; gene_name "EGFR"; gene_source "ensembl_havana"; gene_biotype "protein_coding"; transcript_name "EGFR-203"; transcript_source "ensembl_havana"; transcript_biotype "protein_coding"; tag "CCDS"; ccds_id "CCDS5515"; protein_id "ENSP00000345973"; protein_version "2"; tag "gencode_bas…
7	ensembl_havana	exon	55155830	55155946	.	+	.	gene_id "ENSG00000146648"; gene_version "21"; transcript_id "ENST00000344576"; transcript_version "7"; exon_number "8"; gene_name "EGFR"; gene_source "ensembl_havana"; gene_biotype "protein_coding"; transcript_name "EGFR-203"; transcript_source "ensembl_havana"; transcript_biotype "protein_coding"; tag "CCDS"; ccds_id "CCDS5515"; exon_id "ENSE00001751179"; exon_version "1"; tag "gencode_basic"; t…
7	ensembl_havana	CDS	55155830	55155946	.	+	2	gene_id "ENSG00000146648"; gene_version "21"; transcript_id "ENST00000344576"; transcript_version "7"; exon_number "8"; gene_name "EGFR"; gene_source "ensembl_havana"; gene_biotype "protein_coding"; transcript_name "EGFR-203"; transcript_source "ensembl_havana"; transcript_biotype "protein_coding"; tag "CCDS"; ccds_id "CCDS5515"; protein_id "ENSP00000345973"; protein_version "2"; tag "gencode_bas…
7	ensembl_havana	exon	55156533	55156659	.	+	.	gene_id "ENSG00000146648"; gene_version "21"; transcript_id "ENST00000344576"; transcript_version "7"; exon_number "9"; gene_name "EGFR"; gene_source "ensembl_havana"; gene_biotype "protein_coding"; transcript_name "EGFR-203"; transcript_source "ensembl_havana"; transcript_biotype "protein_coding"; tag "CCDS"; ccds_id "CCDS5515"; exon_id "ENSE00001084929"; exon_version "1"; tag "gencode_basic"; t…
7	ensembl_havana	CDS	55156533	55156659	.	+	2	gene_id "ENSG00000146648"; gene_version "21"; transcript_id "ENST00000344576"; transcript_version "7"; exon_number "9"; gene_name "EGFR"; gene_source "ensembl_havana"; gene_biotype "protein_coding"; transcript_name "EGFR-203"; transcript_source "ensembl_havana"; transcript_biotype "protein_coding"; tag "CCDS"; ccds_id "CCDS5515"; protein_id "ENSP00000345973"; protein_version "2"; tag "gencode_bas…
7	ensembl_havana	exon	55156759	55156832	.	+	.	gene_id "ENSG00000146648"; gene_version "21"; transcript_id "ENST00000344576"; transcript_version "7"; exon_number "10"; gene_name "EGFR"; gene_source "ensembl_havana"; gene_biotype "protein_coding"; transcript_name "EGFR-203"; transcript_source "ensembl_havana"; transcript_biotype "protein_coding"; tag "CCDS"; ccds_id "CCDS5515"; exon_id "ENSE00001084931"; exon_version "1"; tag "gencode_basic"; …
7	ensembl_havana	CDS	55156759	55156832	.	+	1	gene_id "ENSG00000146648"; gene_version "21"; transcript_id "ENST00000344576"; transcript_version "7"; exon_number "10"; gene_name "EGFR"; gene_source "ensembl_havana"; gene_biotype "protein_coding"; transcript_name "EGFR-203"; transcript_source "ensembl_havana"; transcript_biotype "protein_coding"; tag "CCDS"; ccds_id "CCDS5515"; protein_id "ENSP00000345973"; protein_version "2"; tag "gencode_ba…
7	ensembl_havana	exon	55157663	55157753	.	+	.	gene_id "ENSG00000146648"; gene_version "21"; transcript_id "ENST00000344576"; transcript_version "7"; exon_number "11"; gene_name "EGFR"; gene_source "ensembl_havana"; gene_biotype "protein_coding"; transcript_name "EGFR-203"; transcript_source "ensembl_havana"; transcript_biotype "protein_coding"; tag "CCDS"; ccds_id "CCDS5515"; exon_id "ENSE00001084926"; exon_version "1"; tag "gencode_basic"; …
7	ensembl_havana	CDS	55157663	55157753	.	+	2	gene_id "ENSG00000146648"; gene_version "21"; transcript_id "ENST00000344576"; transcript_version "7"; exon_number "11"; gene_name "EGFR"; gene_source "ensembl_havana"; gene_biotype "protein_coding"; transcript_name "EGFR-203"; transcript_source "ensembl_havana"; transcript_biotype "protein_coding"; tag "CCDS"; ccds_id "CCDS5515"; protein_id "ENSP00000345973"; protein_version "2"; tag "gencode_ba…
7	ensembl_havana	exon	55160139	55160338	.	+	.	gene_id "ENSG00000146648"; gene_version "21"; transcript_id "ENST00000344576"; transcript_version "7"; exon_number "12"; gene_name "EGFR"; gene_source "ensembl_havana"; gene_biotype "protein_coding"; transcript_name "EGFR-203"; transcript_source "ensembl_havana"; transcript_biotype "protein_coding"; tag "CCDS"; ccds_id "CCDS5515"; exon_id "ENSE00001084941"; exon_version "1"; tag "gencode_basic"; …
7	ensembl_havana	CDS	55160139	55160338	.	+	1	gene_id "ENSG00000146648"; gene_version "21"; transcript_id "ENST00000344576"; transcript_version "7"; exon_number "12"; gene_name "EGFR"; gene_source "ensembl_havana"; gene_biotype "protein_coding"; transcript_name "EGFR-203"; transcript_source "ensembl_havana"; transcript_biotype "protein_coding"; tag "CCDS"; ccds_id "CCDS5515"; protein_id "ENSP00000345973"; protein_version "2"; tag "gencode_ba…
7	ensembl_havana	exon	55161499	55161631	.	+	.	gene_id "ENSG00000146648"; gene_version "21"; transcript_id "ENST00000344576"; transcript_version "7"; exon_number "13"; gene_name "EGFR"; gene_source "ensembl_havana"; gene_biotype "protein_coding"; transcript_name "EGFR-203"; transcript_source "ensembl_havana"; transcript_biotype "protein_coding"; tag "CCDS"; ccds_id "CCDS5515"; exon_id "ENSE00001084939"; exon_version "1"; tag "gencode_basic"; …
7	ensembl_havana	CDS	55161499	55161631	.	+	2	gene_id "ENSG00000146648"; gene_version "21"; transcript_id "ENST00000344576"; transcript_version "7"; exon_number "13"; gene_name "EGFR"; gene_source "ensembl_havana"; gene_biotype "protein_coding"; transcript_name "EGFR-203"; transcript_source "ensembl_havana"; transcript_biotype "protein_coding"; tag "CCDS"; ccds_id "CCDS5515"; protein_id "ENSP00000345973"; protein_version "2"; tag "gencode_ba…
7	ensembl_havana	exon	55163733	55163823	.	+	.	gene_id "ENSG00000146648"; gene_version "21"; transcript_id "ENST00000344576"; transcript_version "7"; exon_number "14"; gene_name "EGFR"; gene_source "ensembl_havana"; gene_biotype "protein_coding"; transcript_name "EGFR-203"; transcript_source "ensembl_havana"; transcript_biotype "protein_coding"; tag "CCDS"; ccds_id "CCDS5515"; exon_id "ENSE00001084927"; exon_version "1"; tag "gencode_basic"; …
7	ensembl_havana	CDS	55163733	55163823	.	+	1	gene_id "ENSG00000146648"; gene_version "21"; transcript_id "ENST00000344576"; transcript_version "7"; exon_number "14"; gene_name "EGFR"; gene_source "ensembl_havana"; gene_biotype "protein_coding"; transcript_name "EGFR-203"; transcript_source "ensembl_havana"; transcript_biotype "protein_coding"; tag "CCDS"; ccds_id "CCDS5515"; protein_id "ENSP00000345973"; protein_version "2"; tag "gencode_ba…
7	ensembl_havana	exon	55165280	55165437	.	+	.	gene_id "ENSG00000146648"; gene_version "21"; transcript_id "ENST00000344576"; transcript_version "7"; exon_number "15"; gene_name "EGFR"; gene_source "ensembl_havana"; gene_biotype "protein_coding"; transcript_name "EGFR-203"; transcript_source "ensembl_havana"; transcript_biotype "protein_coding"; tag "CCDS"; ccds_id "CCDS5515"; exon_id "ENSE00001627115"; exon_version "1"; tag "gencode_basic"; …
7	ensembl_havana	CDS	55165280	55165437	.	+	0	gene_id "ENSG00000146648"; gene_version "21"; transcript_id "ENST00000344576"; transcript_version "7"; exon_number "15"; gene_name "EGFR"; gene_source "ensembl_havana"; gene_biotype "protein_coding"; transcript_name "EGFR-203"; transcript_source "ensembl_havana"; transcript_biotype "protein_coding"; tag "CCDS"; ccds_id "CCDS5515"; protein_id "ENSP00000345973"; protein_version "2"; tag "gencode_ba…
7	ensembl_havana	exon	55170307	55171037	.	+	.	gene_id "ENSG00000146648"; gene_version "21"; transcript_id "ENST00000344576"; transcript_version "7"; exon_number "16"; gene_name "EGFR"; gene_source "ensembl_havana"; gene_biotype "protein_coding"; transcript_name "EGFR-203"; transcript_source "ensembl_havana"; transcript_biotype "protein_coding"; tag "CCDS"; ccds_id "CCDS5515"; exon_id "ENSE00001371541"; exon_version "2"; tag "gencode_basic"; …
7	ensembl_havana	CDS	55170307	55170541	.	+	1	gene_id "ENSG00000146648"; gene_version "21"; transcript_id "ENST00000344576"; transcript_version "7"; exon_number "16"; gene_name "EGFR"; gene_source "ensembl_havana"; gene_biotype "protein_coding"; transcript_name "EGFR-203"; transcript_source "ensembl_havana"; transcript_biotype "protein_coding"; tag "CCDS"; ccds_id "CCDS5515"; protein_id "ENSP00000345973"; protein_version "2"; tag "gencode_ba…
7	ensembl_havana	stop_codon	55170542	55170544	.	+	0	gene_id "ENSG00000146648"; gene_version "21"; transcript_id "ENST00000344576"; transcript_version "7"; exon_number "16"; gene_name "EGFR"; gene_source "ensembl_havana"; gene_biotype "protein_coding"; transcript_name "EGFR-203"; transcript_source "ensembl_havana"; transcript_biotype "protein_coding"; tag "CCDS"; ccds_id "CCDS5515"; tag "gencode_basic"; transcript_support_level "1 (assigned to prev…
7	ensembl_havana	five_prime_utr	55019017	55019277	.	+	.	gene_id "ENSG00000146648"; gene_version "21"; transcript_id "ENST00000344576"; transcript_version "7"; gene_name "EGFR"; gene_source "ensembl_havana"; gene_biotype "protein_coding"; transcript_name "EGFR-203"; transcript_source "ensembl_havana"; transcript_biotype "protein_coding"; tag "CCDS"; ccds_id "CCDS5515"; tag "gencode_basic"; transcript_support_level "1 (assigned to previous version 6)";
7	ensembl_havana	three_prime_utr	55170545	55171037	.	+	.	gene_id "ENSG00000146648"; gene_version "21"; transcript_id "ENST00000344576"; transcript_version "7"; gene_name "EGFR"; gene_source "ensembl_havana"; gene_biotype "protein_coding"; transcript_name "EGFR-203"; transcript_source "ensembl_havana"; transcript_biotype "protein_coding"; tag "CCDS"; ccds_id "CCDS5515"; tag "gencode_basic"; transcript_support_level "1 (assigned to previous version 6)";
7	ensembl_havana	transcript	55019017	55211628	.	+	.	gene_id "ENSG00000146648"; gene_version "21"; transcript_id "ENST00000275493"; transcript_version "7"; gene_name "EGFR"; gene_source "ensembl_havana"; gene_biotype "protein_coding"; transcript_name "EGFR-201"; transcript_source "ensembl_havana"; transcript_biotype "protein_coding"; tag "CCDS"; ccds_id "CCDS5514"; tag "gencode_basic"; tag "gencode_primary"; tag "MANE_Select"; tag "Ensembl_canonica…
7	ensembl_havana	exon	55019017	55019365	.	+	.	gene_id "ENSG00000146648"; gene_version "21"; transcript_id "ENST00000275493"; transcript_version "7"; exon_number "1"; gene_name "EGFR"; gene_source "ensembl_havana"; gene_biotype "protein_coding"; transcript_name "EGFR-201"; transcript_source "ensembl_havana"; transcript_biotype "protein_coding"; tag "CCDS"; ccds_id "CCDS5514"; exon_id "ENSE00001841347"; exon_version "2"; tag "gencode_basic"; t…
7	ensembl_havana	CDS	55019278	55019365	.	+	0	gene_id "ENSG00000146648"; gene_version "21"; transcript_id "ENST00000275493"; transcript_version "7"; exon_number "1"; gene_name "EGFR"; gene_source "ensembl_havana"; gene_biotype "protein_coding"; transcript_name "EGFR-201"; transcript_source "ensembl_havana"; transcript_biotype "protein_coding"; tag "CCDS"; ccds_id "CCDS5514"; protein_id "ENSP00000275493"; protein_version "2"; tag "gencode_bas…
7	ensembl_havana	start_codon	55019278	55019280	.	+	0	gene_id "ENSG00000146648"; gene_version "21"; transcript_id "ENST00000275493"; transcript_version "7"; exon_number "1"; gene_name "EGFR"; gene_source "ensembl_havana"; gene_biotype "protein_coding"; transcript_name "EGFR-201"; transcript_source "ensembl_havana"; transcript_biotype "protein_coding"; tag "CCDS"; ccds_id "CCDS5514"; tag "gencode_basic"; tag "gencode_primary"; tag "MANE_Select"; tag …
7	ensembl_havana	exon	55142286	55142437	.	+	.	gene_id "ENSG00000146648"; gene_version "21"; transcript_id "ENST00000275493"; transcript_version "7"; exon_number "2"; gene_name "EGFR"; gene_source "ensembl_havana"; gene_biotype "protein_coding"; transcript_name "EGFR-201"; transcript_source "ensembl_havana"; transcript_biotype "protein_coding"; tag "CCDS"; ccds_id "CCDS5514"; exon_id "ENSE00003541288"; exon_version "1"; tag "gencode_basic"; t…
7	ensembl_havana	CDS	55142286	55142437	.	+	2	gene_id "ENSG00000146648"; gene_version "21"; transcript_id "ENST00000275493"; transcript_version "7"; exon_number "2"; gene_name "EGFR"; gene_source "ensembl_havana"; gene_biotype "protein_coding"; transcript_name "EGFR-201"; transcript_source "ensembl_havana"; transcript_biotype "protein_coding"; tag "CCDS"; ccds_id "CCDS5514"; protein_id "ENSP00000275493"; protein_version "2"; tag "gencode_bas…
7	ensembl_havana	exon	55143305	55143488	.	+	.	gene_id "ENSG00000146648"; gene_version "21"; transcript_id "ENST00000275493"; transcript_version "7"; exon_number "3"; gene_name "EGFR"; gene_source "ensembl_havana"; gene_biotype "protein_coding"; transcript_name "EGFR-201"; transcript_source "ensembl_havana"; transcript_biotype "protein_coding"; tag "CCDS"; ccds_id "CCDS5514"; exon_id "ENSE00001704157"; exon_version "1"; tag "gencode_basic"; t…
7	ensembl_havana	CDS	55143305	55143488	.	+	0	gene_id "ENSG00000146648"; gene_version "21"; transcript_id "ENST00000275493"; transcript_version "7"; exon_number "3"; gene_name "EGFR"; gene_source "ensembl_havana"; gene_biotype "protein_coding"; transcript_name "EGFR-201"; transcript_source "ensembl_havana"; transcript_biotype "protein_coding"; tag "CCDS"; ccds_id "CCDS5514"; protein_id "ENSP00000275493"; protein_version "2"; tag "gencode_bas…
7	ensembl_havana	exon	55146606	55146740	.	+	.	gene_id "ENSG00000146648"; gene_version "21"; transcript_id "ENST00000275493"; transcript_version "7"; exon_number "4"; gene_name "EGFR"; gene_source "ensembl_havana"; gene_biotype "protein_coding"; transcript_name "EGFR-201"; transcript_source "ensembl_havana"; transcript_biotype "protein_coding"; tag "CCDS"; ccds_id "CCDS5514"; exon_id "ENSE00001798125"; exon_version "1"; tag "gencode_basic"; t…
7	ensembl_havana	CDS	55146606	55146740	.	+	2	gene_id "ENSG00000146648"; gene_version "21"; transcript_id "ENST00000275493"; transcript_version "7"; exon_number "4"; gene_name "EGFR"; gene_source "ensembl_havana"; gene_biotype "protein_coding"; transcript_name "EGFR-201"; transcript_source "ensembl_havana"; transcript_biotype "protein_coding"; tag "CCDS"; ccds_id "CCDS5514"; protein_id "ENSP00000275493"; protein_version "2"; tag "gencode_bas…
7	ensembl_havana	exon	55151294	55151362	.	+	.	gene_id "ENSG00000146648"; gene_version "21"; transcript_id "ENST00000275493"; transcript_version "7"; exon_number "5"; gene_name "EGFR"; gene_source "ensembl_havana"; gene_biotype "protein_coding"; transcript_name "EGFR-201"; transcript_source "ensembl_havana"; transcript_biotype "protein_coding"; tag "CCDS"; ccds_id "CCDS5514"; exon_id "ENSE00001683983"; exon_version "1"; tag "gencode_basic"; t…
7	ensembl_havana	CDS	55151294	55151362	.	+	2	gene_id "ENSG00000146648"; gene_version "21"; transcript_id "ENST00000275493"; transcript_version "7"; exon_number "5"; gene_name "EGFR"; gene_source "ensembl_havana"; gene_biotype "protein_coding"; transcript_name "EGFR-201"; transcript_source "ensembl_havana"; transcript_biotype "protein_coding"; tag "CCDS"; ccds_id "CCDS5514"; protein_id "ENSP00000275493"; protein_version "2"; tag "gencode_bas…
7	ensembl_havana	exon	55152546	55152664	.	+	.	gene_id "ENSG00000146648"; gene_version "21"; transcript_id "ENST00000275493"; transcript_version "7"; exon_number "6"; gene_name "EGFR"; gene_source "ensembl_havana"; gene_biotype "protein_coding"; transcript_name "EGFR-201"; transcript_source "ensembl_havana"; transcript_biotype "protein_coding"; tag "CCDS"; ccds_id "CCDS5514"; exon_id "ENSE00001652975"; exon_version "1"; tag "gencode_basic"; t…
7	ensembl_havana	CDS	55152546	55152664	.	+	2	gene_id "ENSG00000146648"; gene_version "21"; transcript_id "ENST00000275493"; transcript_version "7"; exon_number "6"; gene_name "EGFR"; gene_source "ensembl_havana"; gene_biotype "protein_coding"; transcript_name "EGFR-201"; transcript_source "ensembl_havana"; transcript_biotype "protein_coding"; tag "CCDS"; ccds_id "CCDS5514"; protein_id "ENSP00000275493"; protein_version "2"; tag "gencode_bas…
7	ensembl_havana	exon	55154011	55154152	.	+	.	gene_id "ENSG00000146648"; gene_version "21"; transcript_id "ENST00000275493"; transcript_version "7"; exon_number "7"; gene_name "EGFR"; gene_source "ensembl_havana"; gene_biotype "protein_coding"; transcript_name "EGFR-201"; transcript_source "ensembl_havana"; transcript_biotype "protein_coding"; tag "CCDS"; ccds_id "CCDS5514"; exon_id "ENSE00001623732"; exon_version "1"; tag "gencode_basic"; t…
7	ensembl_havana	CDS	55154011	55154152	.	+	0	gene_id "ENSG00000146648"; gene_version "21"; transcript_id "ENST00000275493"; transcript_version "7"; exon_number "7"; gene_name "EGFR"; gene_source "ensembl_havana"; gene_biotype "protein_coding"; transcript_name "EGFR-201"; transcript_source "ensembl_havana"; transcript_biotype "protein_coding"; tag "CCDS"; ccds_id "CCDS5514"; protein_id "ENSP00000275493"; protein_version "2"; tag "gencode_bas…
7	ensembl_havana	exon	55155830	55155946	.	+	.	gene_id "ENSG00000146648"; gene_version "21"; transcript_id "ENST00000275493"; transcript_version "7"; exon_number "8"; gene_name "EGFR"; gene_source "ensembl_havana"; gene_biotype "protein_coding"; transcript_name "EGFR-201"; transcript_source "ensembl_havana"; transcript_biotype "protein_coding"; tag "CCDS"; ccds_id "CCDS5514"; exon_id "ENSE00001751179"; exon_version "1"; tag "gencode_basic"; t…
7	ensembl_havana	CDS	55155830	55155946	.	+	2	gene_id "ENSG00000146648"; gene_version "21"; transcript_id "ENST00000275493"; transcript_version "7"; exon_number "8"; gene_name "EGFR"; gene_source "ensembl_havana"; gene_biotype "protein_coding"; transcript_name "EGFR-201"; transcript_source "ensembl_havana"; transcript_biotype "protein_coding"; tag "CCDS"; ccds_id "CCDS5514"; protein_id "ENSP00000275493"; protein_version "2"; tag "gencode_bas…
7	ensembl_havana	exon	55156533	55156659	.	+	.	gene_id "ENSG00000146648"; gene_version "21"; transcript_id "ENST00000275493"; transcript_version "7"; exon_number "9"; gene_name "EGFR"; gene_source "ensembl_havana"; gene_biotype "protein_coding"; transcript_name "EGFR-201"; transcript_source "ensembl_havana"; transcript_biotype "protein_coding"; tag "CCDS"; ccds_id "CCDS5514"; exon_id "ENSE00001084929"; exon_version "1"; tag "gencode_basic"; t…
7	ensembl_havana	CDS	55156533	55156659	.	+	2	gene_id "ENSG00000146648"; gene_version "21"; transcript_id "ENST00000275493"; transcript_version "7"; exon_number "9"; gene_name "EGFR"; gene_source "ensembl_havana"; gene_biotype "protein_coding"; transcript_name "EGFR-201"; transcript_source "ensembl_havana"; transcript_biotype "protein_coding"; tag "CCDS"; ccds_id "CCDS5514"; protein_id "ENSP00000275493"; protein_version "2"; tag "gencode_bas…
7	ensembl_havana	exon	55156759	55156832	.	+	.	gene_id "ENSG00000146648"; gene_version "21"; transcript_id "ENST00000275493"; transcript_version "7"; exon_number "10"; gene_name "EGFR"; gene_source "ensembl_havana"; gene_biotype "protein_coding"; transcript_name "EGFR-201"; transcript_source "ensembl_havana"; transcript_biotype "protein_coding"; tag "CCDS"; ccds_id "CCDS5514"; exon_id "ENSE00001084931"; exon_version "1"; tag "gencode_basic"; …
7	ensembl_havana	CDS	55156759	55156832	.	+	1	gene_id "ENSG00000146648"; gene_version "21"; transcript_id "ENST00000275493"; transcript_version "7"; exon_number "10"; gene_name "EGFR"; gene_source "ensembl_havana"; gene_biotype "protein_coding"; transcript_name "EGFR-201"; transcript_source "ensembl_havana"; transcript_biotype "protein_coding"; tag "CCDS"; ccds_id "CCDS5514"; protein_id "ENSP00000275493"; protein_version "2"; tag "gencode_ba…
7	ensembl_havana	exon	55157663	55157753	.	+	.	gene_id "ENSG00000146648"; gene_version "21"; transcript_id "ENST00000275493"; transcript_version "7"; exon_number "11"; gene_name "EGFR"; gene_source "ensembl_havana"; gene_biotype "protein_coding"; transcript_name "EGFR-201"; transcript_source "ensembl_havana"; transcript_biotype "protein_coding"; tag "CCDS"; ccds_id "CCDS5514"; exon_id "ENSE00001084926"; exon_version "1"; tag "gencode_basic"; …
7	ensembl_havana	CDS	55157663	55157753	.	+	2	gene_id "ENSG00000146648"; gene_version "21"; transcript_id "ENST00000275493"; transcript_version "7"; exon_number "11"; gene_name "EGFR"; gene_source "ensembl_havana"; gene_biotype "protein_coding"; transcript_name "EGFR-201"; transcript_source "ensembl_havana"; transcript_biotype "protein_coding"; tag "CCDS"; ccds_id "CCDS5514"; protein_id "ENSP00000275493"; protein_version "2"; tag "gencode_ba…
7	ensembl_havana	exon	55160139	55160338	.	+	.	gene_id "ENSG00000146648"; gene_version "21"; transcript_id "ENST00000275493"; transcript_version "7"; exon_number "12"; gene_name "EGFR"; gene_source "ensembl_havana"; gene_biotype "protein_coding"; transcript_name "EGFR-201"; transcript_source "ensembl_havana"; transcript_biotype "protein_coding"; tag "CCDS"; ccds_id "CCDS5514"; exon_id "ENSE00001084941"; exon_version "1"; tag "gencode_basic"; …
7	ensembl_havana	CDS	55160139	55160338	.	+	1	gene_id "ENSG00000146648"; gene_version "21"; transcript_id "ENST00000275493"; transcript_version "7"; exon_number "12"; gene_name "EGFR"; gene_source "ensembl_havana"; gene_biotype "protein_coding"; transcript_name "EGFR-201"; transcript_source "ensembl_havana"; transcript_biotype "protein_coding"; tag "CCDS"; ccds_id "CCDS5514"; protein_id "ENSP00000275493"; protein_version "2"; tag "gencode_ba…
7	ensembl_havana	exon	55161499	55161631	.	+	.	gene_id "ENSG00000146648"; gene_version "21"; transcript_id "ENST00000275493"; transcript_version "7"; exon_number "13"; gene_name "EGFR"; gene_source "ensembl_havana"; gene_biotype "protein_coding"; transcript_name "EGFR-201"; transcript_source "ensembl_havana"; transcript_biotype "protein_coding"; tag "CCDS"; ccds_id "CCDS5514"; exon_id "ENSE00001084939"; exon_version "1"; tag "gencode_basic"; …
7	ensembl_havana	CDS	55161499	55161631	.	+	2	gene_id "ENSG00000146648"; gene_version "21"; transcript_id "ENST00000275493"; transcript_version "7"; exon_number "13"; gene_name "EGFR"; gene_source "ensembl_havana"; gene_biotype "protein_coding"; transcript_name "EGFR-201"; transcript_source "ensembl_havana"; transcript_biotype "protein_coding"; tag "CCDS"; ccds_id "CCDS5514"; protein_id "ENSP00000275493"; protein_version "2"; tag "gencode_ba…
7	ensembl_havana	exon	55163733	55163823	.	+	.	gene_id "ENSG00000146648"; gene_version "21"; transcript_id "ENST00000275493"; transcript_version "7"; exon_number "14"; gene_name "EGFR"; gene_source "ensembl_havana"; gene_biotype "protein_coding"; transcript_name "EGFR-201"; transcript_source "ensembl_havana"; transcript_biotype "protein_coding"; tag "CCDS"; ccds_id "CCDS5514"; exon_id "ENSE00001084927"; exon_version "1"; tag "gencode_basic"; …
7	ensembl_havana	CDS	55163733	55163823	.	+	1	gene_id "ENSG00000146648"; gene_version "21"; transcript_id "ENST00000275493"; transcript_version "7"; exon_number "14"; gene_name "EGFR"; gene_source "ensembl_havana"; gene_biotype "protein_coding"; transcript_name "EGFR-201"; transcript_source "ensembl_havana"; transcript_biotype "protein_coding"; tag "CCDS"; ccds_id "CCDS5514"; protein_id "ENSP00000275493"; protein_version "2"; tag "gencode_ba…
7	ensembl_havana	exon	55165280	55165437	.	+	.	gene_id "ENSG00000146648"; gene_version "21"; transcript_id "ENST00000275493"; transcript_version "7"; exon_number "15"; gene_name "EGFR"; gene_source "ensembl_havana"; gene_biotype "protein_coding"; transcript_name "EGFR-201"; transcript_source "ensembl_havana"; transcript_biotype "protein_coding"; tag "CCDS"; ccds_id "CCDS5514"; exon_id "ENSE00001627115"; exon_version "1"; tag "gencode_basic"; …
7	ensembl_havana	CDS	55165280	55165437	.	+	0	gene_id "ENSG00000146648"; gene_version "21"; transcript_id "ENST00000275493"; transcript_version "7"; exon_number "15"; gene_name "EGFR"; gene_source "ensembl_havana"; gene_biotype "protein_coding"; transcript_name "EGFR-201"; transcript_source "ensembl_havana"; transcript_biotype "protein_coding"; tag "CCDS"; ccds_id "CCDS5514"; protein_id "ENSP00000275493"; protein_version "2"; tag "gencode_ba…
7	ensembl_havana	exon	55171175	55171213	.	+	.	gene_id "ENSG00000146648"; gene_version "21"; transcript_id "ENST00000275493"; transcript_version "7"; exon_number "16"; gene_name "EGFR"; gene_source "ensembl_havana"; gene_biotype "protein_coding"; transcript_name "EGFR-201"; transcript_source "ensembl_havana"; transcript_biotype "protein_coding"; tag "CCDS"; ccds_id "CCDS5514"; exon_id "ENSE00001768076"; exon_version "1"; tag "gencode_basic"; …
7	ensembl_havana	CDS	55171175	55171213	.	+	1	gene_id "ENSG00000146648"; gene_version "21"; transcript_id "ENST00000275493"; transcript_version "7"; exon_number "16"; gene_name "EGFR"; gene_source "ensembl_havana"; gene_biotype "protein_coding"; transcript_name "EGFR-201"; transcript_source "ensembl_havana"; transcript_biotype "protein_coding"; tag "CCDS"; ccds_id "CCDS5514"; protein_id "ENSP00000275493"; protein_version "2"; tag "gencode_ba…
7	ensembl_havana	exon	55172983	55173124	.	+	.	gene_id "ENSG00000146648"; gene_version "21"; transcript_id "ENST00000275493"; transcript_version "7"; exon_number "17"; gene_name "EGFR"; gene_source "ensembl_havana"; gene_biotype "protein_coding"; transcript_name "EGFR-201"; transcript_source "ensembl_havana"; transcript_biotype "protein_coding"; tag "CCDS"; ccds_id "CCDS5514"; exon_id "ENSE00002684637"; exon_version "1"; tag "gencode_basic"; …
7	ensembl_havana	CDS	55172983	55173124	.	+	1	gene_id "ENSG00000146648"; gene_version "21"; transcript_id "ENST00000275493"; transcript_version "7"; exon_number "17"; gene_name "EGFR"; gene_source "ensembl_havana"; gene_biotype "protein_coding"; transcript_name "EGFR-201"; transcript_source "ensembl_havana"; transcript_biotype "protein_coding"; tag "CCDS"; ccds_id "CCDS5514"; protein_id "ENSP00000275493"; protein_version "2"; tag "gencode_ba…
7	ensembl_havana	exon	55173921	55174043	.	+	.	gene_id "ENSG00000146648"; gene_version "21"; transcript_id "ENST00000275493"; transcript_version "7"; exon_number "18"; gene_name "EGFR"; gene_source "ensembl_havana"; gene_biotype "protein_coding"; transcript_name "EGFR-201"; transcript_source "ensembl_havana"; transcript_biotype "protein_coding"; tag "CCDS"; ccds_id "CCDS5514"; exon_id "ENSE00001778519"; exon_version "1"; tag "gencode_basic"; …
7	ensembl_havana	CDS	55173921	55174043	.	+	0	gene_id "ENSG00000146648"; gene_version "21"; transcript_id "ENST00000275493"; transcript_version "7"; exon_number "18"; gene_name "EGFR"; gene_source "ensembl_havana"; gene_biotype "protein_coding"; transcript_name "EGFR-201"; transcript_source "ensembl_havana"; transcript_biotype "protein_coding"; tag "CCDS"; ccds_id "CCDS5514"; protein_id "ENSP00000275493"; protein_version "2"; tag "gencode_ba…
7	ensembl_havana	exon	55174722	55174820	.	+	.	gene_id "ENSG00000146648"; gene_version "21"; transcript_id "ENST00000275493"; transcript_version "7"; exon_number "19"; gene_name "EGFR"; gene_source "ensembl_havana"; gene_biotype "protein_coding"; transcript_name "EGFR-201"; transcript_source "ensembl_havana"; transcript_biotype "protein_coding"; tag "CCDS"; ccds_id "CCDS5514"; exon_id "ENSE00001756460"; exon_version "1"; tag "gencode_basic"; …
7	ensembl_havana	CDS	55174722	55174820	.	+	0	gene_id "ENSG00000146648"; gene_version "21"; transcript_id "ENST00000275493"; transcript_version "7"; exon_number "19"; gene_name "EGFR"; gene_source "ensembl_havana"; gene_biotype "protein_coding"; transcript_name "EGFR-201"; transcript_source "ensembl_havana"; transcript_biotype "protein_coding"; tag "CCDS"; ccds_id "CCDS5514"; protein_id "ENSP00000275493"; protein_version "2"; tag "gencode_ba…
7	ensembl_havana	exon	55181293	55181478	.	+	.	gene_id "ENSG00000146648"; gene_version "21"; transcript_id "ENST00000275493"; transcript_version "7"; exon_number "20"; gene_name "EGFR"; gene_source "ensembl_havana"; gene_biotype "protein_coding"; transcript_name "EGFR-201"; transcript_source "ensembl_havana"; transcript_biotype "protein_coding"; tag "CCDS"; ccds_id "CCDS5514"; exon_id "ENSE00001601336"; exon_version "1"; tag "gencode_basic"; …
7	ensembl_havana	CDS	55181293	55181478	.	+	0	gene_id "ENSG00000146648"; gene_version "21"; transcript_id "ENST00000275493"; transcript_version "7"; exon_number "20"; gene_name "EGFR"; gene_source "ensembl_havana"; gene_biotype "protein_coding"; transcript_name "EGFR-201"; transcript_source "ensembl_havana"; transcript_biotype "protein_coding"; tag "CCDS"; ccds_id "CCDS5514"; protein_id "ENSP00000275493"; protein_version "2"; tag "gencode_ba…
7	ensembl_havana	exon	55191719	55191874	.	+	.	gene_id "ENSG00000146648"; gene_version "21"; transcript_id "ENST00000275493"; transcript_version "7"; exon_number "21"; gene_name "EGFR"; gene_source "ensembl_havana"; gene_biotype "protein_coding"; transcript_name "EGFR-201"; transcript_source "ensembl_havana"; transcript_biotype "protein_coding"; tag "CCDS"; ccds_id "CCDS5514"; exon_id "ENSE00001681524"; exon_version "1"; tag "gencode_basic"; …
7	ensembl_havana	CDS	55191719	55191874	.	+	0	gene_id "ENSG00000146648"; gene_version "21"; transcript_id "ENST00000275493"; transcript_version "7"; exon_number "21"; gene_name "EGFR"; gene_source "ensembl_havana"; gene_biotype "protein_coding"; transcript_name "EGFR-201"; transcript_source "ensembl_havana"; transcript_biotype "protein_coding"; tag "CCDS"; ccds_id "CCDS5514"; protein_id "ENSP00000275493"; protein_version "2"; tag "gencode_ba…
7	ensembl_havana	exon	55192766	55192841	.	+	.	gene_id "ENSG00000146648"; gene_version "21"; transcript_id "ENST00000275493"; transcript_version "7"; exon_number "22"; gene_name "EGFR"; gene_source "ensembl_havana"; gene_biotype "protein_coding"; transcript_name "EGFR-201"; transcript_source "ensembl_havana"; transcript_biotype "protein_coding"; tag "CCDS"; ccds_id "CCDS5514"; exon_id "ENSE00001631695"; exon_version "1"; tag "gencode_basic"; …
7	ensembl_havana	CDS	55192766	55192841	.	+	0	gene_id "ENSG00000146648"; gene_version "21"; transcript_id "ENST00000275493"; transcript_version "7"; exon_number "22"; gene_name "EGFR"; gene_source "ensembl_havana"; gene_biotype "protein_coding"; transcript_name "EGFR-201"; transcript_source "ensembl_havana"; transcript_biotype "protein_coding"; tag "CCDS"; ccds_id "CCDS5514"; protein_id "ENSP00000275493"; protein_version "2"; tag "gencode_ba…
7	ensembl_havana	exon	55198717	55198863	.	+	.	gene_id "ENSG00000146648"; gene_version "21"; transcript_id "ENST00000275493"; transcript_version "7"; exon_number "23"; gene_name "EGFR"; gene_source "ensembl_havana"; gene_biotype "protein_coding"; transcript_name "EGFR-201"; transcript_source "ensembl_havana"; transcript_biotype "protein_coding"; tag "CCDS"; ccds_id "CCDS5514"; exon_id "ENSE00003625684"; exon_version "1"; tag "gencode_basic"; …
7	ensembl_havana	CDS	55198717	55198863	.	+	2	gene_id "ENSG00000146648"; gene_version "21"; transcript_id "ENST00000275493"; transcript_version "7"; exon_number "23"; gene_name "EGFR"; gene_source "ensembl_havana"; gene_biotype "protein_coding"; transcript_name "EGFR-201"; transcript_source "ensembl_havana"; transcript_biotype "protein_coding"; tag "CCDS"; ccds_id "CCDS5514"; protein_id "ENSP00000275493"; protein_version "2"; tag "gencode_ba…
7	ensembl_havana	exon	55200316	55200413	.	+	.	gene_id "ENSG00000146648"; gene_version "21"; transcript_id "ENST00000275493"; transcript_version "7"; exon_number "24"; gene_name "EGFR"; gene_source "ensembl_havana"; gene_biotype "protein_coding"; transcript_name "EGFR-201"; transcript_source "ensembl_havana"; transcript_biotype "protein_coding"; tag "CCDS"; ccds_id "CCDS5514"; exon_id "ENSE00001790701"; exon_version "1"; tag "gencode_basic"; …
7	ensembl_havana	CDS	55200316	55200413	.	+	2	gene_id "ENSG00000146648"; gene_version "21"; transcript_id "ENST00000275493"; transcript_version "7"; exon_number "24"; gene_name "EGFR"; gene_source "ensembl_havana"; gene_biotype "protein_coding"; transcript_name "EGFR-201"; transcript_source "ensembl_havana"; transcript_biotype "protein_coding"; tag "CCDS"; ccds_id "CCDS5514"; protein_id "ENSP00000275493"; protein_version "2"; tag "gencode_ba…
7	ensembl_havana	exon	55201188	55201355	.	+	.	gene_id "ENSG00000146648"; gene_version "21"; transcript_id "ENST00000275493"; transcript_version "7"; exon_number "25"; gene_name "EGFR"; gene_source "ensembl_havana"; gene_biotype "protein_coding"; transcript_name "EGFR-201"; transcript_source "ensembl_havana"; transcript_biotype "protein_coding"; tag "CCDS"; ccds_id "CCDS5514"; exon_id "ENSE00001801208"; exon_version "1"; tag "gencode_basic"; …
7	ensembl_havana	CDS	55201188	55201355	.	+	0	gene_id "ENSG00000146648"; gene_version "21"; transcript_id "ENST00000275493"; transcript_version "7"; exon_number "25"; gene_name "EGFR"; gene_source "ensembl_havana"; gene_biotype "protein_coding"; transcript_name "EGFR-201"; transcript_source "ensembl_havana"; transcript_biotype "protein_coding"; tag "CCDS"; ccds_id "CCDS5514"; protein_id "ENSP00000275493"; protein_version "2"; tag "gencode_ba…
7	ensembl_havana	exon	55201735	55201782	.	+	.	gene_id "ENSG00000146648"; gene_version "21"; transcript_id "ENST00000275493"; transcript_version "7"; exon_number "26"; gene_name "EGFR"; gene_source "ensembl_havana"; gene_biotype "protein_coding"; transcript_name "EGFR-201"; transcript_source "ensembl_havana"; transcript_biotype "protein_coding"; tag "CCDS"; ccds_id "CCDS5514"; exon_id "ENSE00001773562"; exon_version "1"; tag "gencode_basic"; …
7	ensembl_havana	CDS	55201735	55201782	.	+	0	gene_id "ENSG00000146648"; gene_version "21"; transcript_id "ENST00000275493"; transcript_version "7"; exon_number "26"; gene_name "EGFR"; gene_source "ensembl_havana"; gene_biotype "protein_coding"; transcript_name "EGFR-201"; transcript_source "ensembl_havana"; transcript_biotype "protein_coding"; tag "CCDS"; ccds_id "CCDS5514"; protein_id "ENSP00000275493"; protein_version "2"; tag "gencode_ba…
7	ensembl_havana	exon	55202517	55202625	.	+	.	gene_id "ENSG00000146648"; gene_version "21"; transcript_id "ENST00000275493"; transcript_version "7"; exon_number "27"; gene_name "EGFR"; gene_source "ensembl_havana"; gene_biotype "protein_coding"; transcript_name "EGFR-201"; transcript_source "ensembl_havana"; transcript_biotype "protein_coding"; tag "CCDS"; ccds_id "CCDS5514"; exon_id "ENSE00001795780"; exon_version "1"; tag "gencode_basic"; …
7	ensembl_havana	CDS	55202517	55202625	.	+	0	gene_id "ENSG00000146648"; gene_version "21"; transcript_id "ENST00000275493"; transcript_version "7"; exon_number "27"; gene_name "EGFR"; gene_source "ensembl_havana"; gene_biotype "protein_coding"; transcript_name "EGFR-201"; transcript_source "ensembl_havana"; transcript_biotype "protein_coding"; tag "CCDS"; ccds_id "CCDS5514"; protein_id "ENSP00000275493"; protein_version "2"; tag "gencode_ba…
7	ensembl_havana	exon	55205256	55211628	.	+	.	gene_id "ENSG00000146648"; gene_version "21"; transcript_id "ENST00000275493"; transcript_version "7"; exon_number "28"; gene_name "EGFR"; gene_source "ensembl_havana"; gene_biotype "protein_coding"; transcript_name "EGFR-201"; transcript_source "ensembl_havana"; transcript_biotype "protein_coding"; tag "CCDS"; ccds_id "CCDS5514"; exon_id "ENSE00001245887"; exon_version "4"; tag "gencode_basic"; …
7	ensembl_havana	CDS	55205256	55205614	.	+	2	gene_id "ENSG00000146648"; gene_version "21"; transcript_id "ENST00000275493"; transcript_version "7"; exon_number "28"; gene_name "EGFR"; gene_source "ensembl_havana"; gene_biotype "protein_coding"; transcript_name "EGFR-201"; transcript_source "ensembl_havana"; transcript_biotype "protein_coding"; tag "CCDS"; ccds_id "CCDS5514"; protein_id "ENSP00000275493"; protein_version "2"; tag "gencode_ba…
7	ensembl_havana	stop_codon	55205615	55205617	.	+	0	gene_id "ENSG00000146648"; gene_version "21"; transcript_id "ENST00000275493"; transcript_version "7"; exon_number "28"; gene_name "EGFR"; gene_source "ensembl_havana"; gene_biotype "protein_coding"; transcript_name "EGFR-201"; transcript_source "ensembl_havana"; transcript_biotype "protein_coding"; tag "CCDS"; ccds_id "CCDS5514"; tag "gencode_basic"; tag "gencode_primary"; tag "MANE_Select"; tag…
7	ensembl_havana	five_prime_utr	55019017	55019277	.	+	.	gene_id "ENSG00000146648"; gene_version "21"; transcript_id "ENST00000275493"; transcript_version "7"; gene_name "EGFR"; gene_source "ensembl_havana"; gene_biotype "protein_coding"; transcript_name "EGFR-201"; transcript_source "ensembl_havana"; transcript_biotype "protein_coding"; tag "CCDS"; ccds_id "CCDS5514"; tag "gencode_basic"; tag "gencode_primary"; tag "MANE_Select"; tag "Ensembl_canonica…
7	ensembl_havana	three_prime_utr	55205618	55211628	.	+	.	gene_id "ENSG00000146648"; gene_version "21"; transcript_id "ENST00000275493"; transcript_version "7"; gene_name "EGFR"; gene_source "ensembl_havana"; gene_biotype "protein_coding"; transcript_name "EGFR-201"; transcript_source "ensembl_havana"; transcript_biotype "protein_coding"; tag "CCDS"; ccds_id "CCDS5514"; tag "gencode_basic"; tag "gencode_primary"; tag "MANE_Select"; tag "Ensembl_canonica…
7	havana	transcript	55019021	55203076	.	+	.	gene_id "ENSG00000146648"; gene_version "21"; transcript_id "ENST00000455089"; transcript_version "5"; gene_name "EGFR"; gene_source "ensembl_havana"; gene_biotype "protein_coding"; transcript_name "EGFR-206"; transcript_source "havana"; transcript_biotype "protein_coding"; tag "CCDS"; ccds_id "CCDS87507"; tag "gencode_basic"; transcript_support_level "1";
7	havana	exon	55019021	55019365	.	+	.	gene_id "ENSG00000146648"; gene_version "21"; transcript_id "ENST00000455089"; transcript_version "5"; exon_number "1"; gene_name "EGFR"; gene_source "ensembl_havana"; gene_biotype "protein_coding"; transcript_name "EGFR-206"; transcript_source "havana"; transcript_biotype "protein_coding"; tag "CCDS"; ccds_id "CCDS87507"; exon_id "ENSE00001633131"; exon_version "1"; tag "gencode_basic"; transcri…
7	havana	CDS	55019278	55019365	.	+	0	gene_id "ENSG00000146648"; gene_version "21"; transcript_id "ENST00000455089"; transcript_version "5"; exon_number "1"; gene_name "EGFR"; gene_source "ensembl_havana"; gene_biotype "protein_coding"; transcript_name "EGFR-206"; transcript_source "havana"; transcript_biotype "protein_coding"; tag "CCDS"; ccds_id "CCDS87507"; protein_id "ENSP00000415559"; protein_version "1"; tag "gencode_basic"; tr…
7	havana	start_codon	55019278	55019280	.	+	0	gene_id "ENSG00000146648"; gene_version "21"; transcript_id "ENST00000455089"; transcript_version "5"; exon_number "1"; gene_name "EGFR"; gene_source "ensembl_havana"; gene_biotype "protein_coding"; transcript_name "EGFR-206"; transcript_source "havana"; transcript_biotype "protein_coding"; tag "CCDS"; ccds_id "CCDS87507"; tag "gencode_basic"; transcript_support_level "1";
7	havana	exon	55142286	55142437	.	+	.	gene_id "ENSG00000146648"; gene_version "21"; transcript_id "ENST00000455089"; transcript_version "5"; exon_number "2"; gene_name "EGFR"; gene_source "ensembl_havana"; gene_biotype "protein_coding"; transcript_name "EGFR-206"; transcript_source "havana"; transcript_biotype "protein_coding"; tag "CCDS"; ccds_id "CCDS87507"; exon_id "ENSE00003541288"; exon_version "1"; tag "gencode_basic"; transcri…
7	havana	CDS	55142286	55142437	.	+	2	gene_id "ENSG00000146648"; gene_version "21"; transcript_id "ENST00000455089"; transcript_version "5"; exon_number "2"; gene_name "EGFR"; gene_source "ensembl_havana"; gene_biotype "protein_coding"; transcript_name "EGFR-206"; transcript_source "havana"; transcript_biotype "protein_coding"; tag "CCDS"; ccds_id "CCDS87507"; protein_id "ENSP00000415559"; protein_version "1"; tag "gencode_basic"; tr…
7	havana	exon	55143305	55143488	.	+	.	gene_id "ENSG00000146648"; gene_version "21"; transcript_id "ENST00000455089"; transcript_version "5"; exon_number "3"; gene_name "EGFR"; gene_source "ensembl_havana"; gene_biotype "protein_coding"; transcript_name "EGFR-206"; transcript_source "havana"; transcript_biotype "protein_coding"; tag "CCDS"; ccds_id "CCDS87507"; exon_id "ENSE00001704157"; exon_version "1"; tag "gencode_basic"; transcri…
7	havana	CDS	55143305	55143488	.	+	0	gene_id "ENSG00000146648"; gene_version "21"; transcript_id "ENST00000455089"; transcript_version "5"; exon_number "3"; gene_name "EGFR"; gene_source "ensembl_havana"; gene_biotype "protein_coding"; transcript_name "EGFR-206"; transcript_source "havana"; transcript_biotype "protein_coding"; tag "CCDS"; ccds_id "CCDS87507"; protein_id "ENSP00000415559"; protein_version "1"; tag "gencode_basic"; tr…
7	havana	exon	55151294	55151362	.	+	.	gene_id "ENSG00000146648"; gene_version "21"; transcript_id "ENST00000455089"; transcript_version "5"; exon_number "4"; gene_name "EGFR"; gene_source "ensembl_havana"; gene_biotype "protein_coding"; transcript_name "EGFR-206"; transcript_source "havana"; transcript_biotype "protein_coding"; tag "CCDS"; ccds_id "CCDS87507"; exon_id "ENSE00001683983"; exon_version "1"; tag "gencode_basic"; transcri…
7	havana	CDS	55151294	55151362	.	+	2	gene_id "ENSG00000146648"; gene_version "21"; transcript_id "ENST00000455089"; transcript_version "5"; exon_number "4"; gene_name "EGFR"; gene_source "ensembl_havana"; gene_biotype "protein_coding"; transcript_name "EGFR-206"; transcript_source "havana"; transcript_biotype "protein_coding"; tag "CCDS"; ccds_id "CCDS87507"; protein_id "ENSP00000415559"; protein_version "1"; tag "gencode_basic"; tr…
7	havana	exon	55152546	55152664	.	+	.	gene_id "ENSG00000146648"; gene_version "21"; transcript_id "ENST00000455089"; transcript_version "5"; exon_number "5"; gene_name "EGFR"; gene_source "ensembl_havana"; gene_biotype "protein_coding"; transcript_name "EGFR-206"; transcript_source "havana"; transcript_biotype "protein_coding"; tag "CCDS"; ccds_id "CCDS87507"; exon_id "ENSE00001652975"; exon_version "1"; tag "gencode_basic"; transcri…
7	havana	CDS	55152546	55152664	.	+	2	gene_id "ENSG00000146648"; gene_version "21"; transcript_id "ENST00000455089"; transcript_version "5"; exon_number "5"; gene_name "EGFR"; gene_source "ensembl_havana"; gene_biotype "protein_coding"; transcript_name "EGFR-206"; transcript_source "havana"; transcript_biotype "protein_coding"; tag "CCDS"; ccds_id "CCDS87507"; protein_id "ENSP00000415559"; protein_version "1"; tag "gencode_basic"; tr…
7	havana	exon	55154011	55154152	.	+	.	gene_id "ENSG00000146648"; gene_version "21"; transcript_id "ENST00000455089"; transcript_version "5"; exon_number "6"; gene_name "EGFR"; gene_source "ensembl_havana"; gene_biotype "protein_coding"; transcript_name "EGFR-206"; transcript_source "havana"; transcript_biotype "protein_coding"; tag "CCDS"; ccds_id "CCDS87507"; exon_id "ENSE00001623732"; exon_version "1"; tag "gencode_basic"; transcri…
7	havana	CDS	55154011	55154152	.	+	0	gene_id "ENSG00000146648"; gene_version "21"; transcript_id "ENST00000455089"; transcript_version "5"; exon_number "6"; gene_name "EGFR"; gene_source "ensembl_havana"; gene_biotype "protein_coding"; transcript_name "EGFR-206"; transcript_source "havana"; transcript_biotype "protein_coding"; tag "CCDS"; ccds_id "CCDS87507"; protein_id "ENSP00000415559"; protein_version "1"; tag "gencode_basic"; tr…
7	havana	exon	55155830	55155946	.	+	.	gene_id "ENSG00000146648"; gene_version "21"; transcript_id "ENST00000455089"; transcript_version "5"; exon_number "7"; gene_name "EGFR"; gene_source "ensembl_havana"; gene_biotype "protein_coding"; transcript_name "EGFR-206"; transcript_source "havana"; transcript_biotype "protein_coding"; tag "CCDS"; ccds_id "CCDS87507"; exon_id "ENSE00001751179"; exon_version "1"; tag "gencode_basic"; transcri…
7	havana	CDS	55155830	55155946	.	+	2	gene_id "ENSG00000146648"; gene_version "21"; transcript_id "ENST00000455089"; transcript_version "5"; exon_number "7"; gene_name "EGFR"; gene_source "ensembl_havana"; gene_biotype "protein_coding"; transcript_name "EGFR-206"; transcript_source "havana"; transcript_biotype "protein_coding"; tag "CCDS"; ccds_id "CCDS87507"; protein_id "ENSP00000415559"; protein_version "1"; tag "gencode_basic"; tr…
7	havana	exon	55156533	55156659	.	+	.	gene_id "ENSG00000146648"; gene_version "21"; transcript_id "ENST00000455089"; transcript_version "5"; exon_number "8"; gene_name "EGFR"; gene_source "ensembl_havana"; gene_biotype "protein_coding"; transcript_name "EGFR-206"; transcript_source "havana"; transcript_biotype "protein_coding"; tag "CCDS"; ccds_id "CCDS87507"; exon_id "ENSE00001084929"; exon_version "1"; tag "gencode_basic"; transcri…
7	havana	CDS	55156533	55156659	.	+	2	gene_id "ENSG00000146648"; gene_version "21"; transcript_id "ENST00000455089"; transcript_version "5"; exon_number "8"; gene_name "EGFR"; gene_source "ensembl_havana"; gene_biotype "protein_coding"; transcript_name "EGFR-206"; transcript_source "havana"; transcript_biotype "protein_coding"; tag "CCDS"; ccds_id "CCDS87507"; protein_id "ENSP00000415559"; protein_version "1"; tag "gencode_basic"; tr…
7	havana	exon	55156759	55156832	.	+	.	gene_id "ENSG00000146648"; gene_version "21"; transcript_id "ENST00000455089"; transcript_version "5"; exon_number "9"; gene_name "EGFR"; gene_source "ensembl_havana"; gene_biotype "protein_coding"; transcript_name "EGFR-206"; transcript_source "havana"; transcript_biotype "protein_coding"; tag "CCDS"; ccds_id "CCDS87507"; exon_id "ENSE00001084931"; exon_version "1"; tag "gencode_basic"; transcri…
7	havana	CDS	55156759	55156832	.	+	1	gene_id "ENSG00000146648"; gene_version "21"; transcript_id "ENST00000455089"; transcript_version "5"; exon_number "9"; gene_name "EGFR"; gene_source "ensembl_havana"; gene_biotype "protein_coding"; transcript_name "EGFR-206"; transcript_source "havana"; transcript_biotype "protein_coding"; tag "CCDS"; ccds_id "CCDS87507"; protein_id "ENSP00000415559"; protein_version "1"; tag "gencode_basic"; tr…
7	havana	exon	55157663	55157753	.	+	.	gene_id "ENSG00000146648"; gene_version "21"; transcript_id "ENST00000455089"; transcript_version "5"; exon_number "10"; gene_name "EGFR"; gene_source "ensembl_havana"; gene_biotype "protein_coding"; transcript_name "EGFR-206"; transcript_source "havana"; transcript_biotype "protein_coding"; tag "CCDS"; ccds_id "CCDS87507"; exon_id "ENSE00001084926"; exon_version "1"; tag "gencode_basic"; transcr…
7	havana	CDS	55157663	55157753	.	+	2	gene_id "ENSG00000146648"; gene_version "21"; transcript_id "ENST00000455089"; transcript_version "5"; exon_number "10"; gene_name "EGFR"; gene_source "ensembl_havana"; gene_biotype "protein_coding"; transcript_name "EGFR-206"; transcript_source "havana"; transcript_biotype "protein_coding"; tag "CCDS"; ccds_id "CCDS87507"; protein_id "ENSP00000415559"; protein_version "1"; tag "gencode_basic"; t…
7	havana	exon	55160139	55160338	.	+	.	gene_id "ENSG00000146648"; gene_version "21"; transcript_id "ENST00000455089"; transcript_version "5"; exon_number "11"; gene_name "EGFR"; gene_source "ensembl_havana"; gene_biotype "protein_coding"; transcript_name "EGFR-206"; transcript_source "havana"; transcript_biotype "protein_coding"; tag "CCDS"; ccds_id "CCDS87507"; exon_id "ENSE00001084941"; exon_version "1"; tag "gencode_basic"; transcr…
7	havana	CDS	55160139	55160338	.	+	1	gene_id "ENSG00000146648"; gene_version "21"; transcript_id "ENST00000455089"; transcript_version "5"; exon_number "11"; gene_name "EGFR"; gene_source "ensembl_havana"; gene_biotype "protein_coding"; transcript_name "EGFR-206"; transcript_source "havana"; transcript_biotype "protein_coding"; tag "CCDS"; ccds_id "CCDS87507"; protein_id "ENSP00000415559"; protein_version "1"; tag "gencode_basic"; t…
7	havana	exon	55161499	55161631	.	+	.	gene_id "ENSG00000146648"; gene_version "21"; transcript_id "ENST00000455089"; transcript_version "5"; exon_number "12"; gene_name "EGFR"; gene_source "ensembl_havana"; gene_biotype "protein_coding"; transcript_name "EGFR-206"; transcript_source "havana"; transcript_biotype "protein_coding"; tag "CCDS"; ccds_id "CCDS87507"; exon_id "ENSE00001084939"; exon_version "1"; tag "gencode_basic"; transcr…
7	havana	CDS	55161499	55161631	.	+	2	gene_id "ENSG00000146648"; gene_version "21"; transcript_id "ENST00000455089"; transcript_version "5"; exon_number "12"; gene_name "EGFR"; gene_source "ensembl_havana"; gene_biotype "protein_coding"; transcript_name "EGFR-206"; transcript_source "havana"; transcript_biotype "protein_coding"; tag "CCDS"; ccds_id "CCDS87507"; protein_id "ENSP00000415559"; protein_version "1"; tag "gencode_basic"; t…
7	havana	exon	55163733	55163823	.	+	.	gene_id "ENSG00000146648"; gene_version "21"; transcript_id "ENST00000455089"; transcript_version "5"; exon_number "13"; gene_name "EGFR"; gene_source "ensembl_havana"; gene_biotype "protein_coding"; transcript_name "EGFR-206"; transcript_source "havana"; transcript_biotype "protein_coding"; tag "CCDS"; ccds_id "CCDS87507"; exon_id "ENSE00001084927"; exon_version "1"; tag "gencode_basic"; transcr…
7	havana	CDS	55163733	55163823	.	+	1	gene_id "ENSG00000146648"; gene_version "21"; transcript_id "ENST00000455089"; transcript_version "5"; exon_number "13"; gene_name "EGFR"; gene_source "ensembl_havana"; gene_biotype "protein_coding"; transcript_name "EGFR-206"; transcript_source "havana"; transcript_biotype "protein_coding"; tag "CCDS"; ccds_id "CCDS87507"; protein_id "ENSP00000415559"; protein_version "1"; tag "gencode_basic"; t…
7	havana	exon	55165280	55165437	.	+	.	gene_id "ENSG00000146648"; gene_version "21"; transcript_id "ENST00000455089"; transcript_version "5"; exon_number "14"; gene_name "EGFR"; gene_source "ensembl_havana"; gene_biotype "protein_coding"; transcript_name "EGFR-206"; transcript_source "havana"; transcript_biotype "protein_coding"; tag "CCDS"; ccds_id "CCDS87507"; exon_id "ENSE00001627115"; exon_version "1"; tag "gencode_basic"; transcr…
7	havana	CDS	55165280	55165437	.	+	0	gene_id "ENSG00000146648"; gene_version "21"; transcript_id "ENST00000455089"; transcript_version "5"; exon_number "14"; gene_name "EGFR"; gene_source "ensembl_havana"; gene_biotype "protein_coding"; transcript_name "EGFR-206"; transcript_source "havana"; transcript_biotype "protein_coding"; tag "CCDS"; ccds_id "CCDS87507"; protein_id "ENSP00000415559"; protein_version "1"; tag "gencode_basic"; t…
7	havana	exon	55171175	55171213	.	+	.	gene_id "ENSG00000146648"; gene_version "21"; transcript_id "ENST00000455089"; transcript_version "5"; exon_number "15"; gene_name "EGFR"; gene_source "ensembl_havana"; gene_biotype "protein_coding"; transcript_name "EGFR-206"; transcript_source "havana"; transcript_biotype "protein_coding"; tag "CCDS"; ccds_id "CCDS87507"; exon_id "ENSE00001768076"; exon_version "1"; tag "gencode_basic"; transcr…
7	havana	CDS	55171175	55171213	.	+	1	gene_id "ENSG00000146648"; gene_version "21"; transcript_id "ENST00000455089"; transcript_version "5"; exon_number "15"; gene_name "EGFR"; gene_source "ensembl_havana"; gene_biotype "protein_coding"; transcript_name "EGFR-206"; transcript_source "havana"; transcript_biotype "protein_coding"; tag "CCDS"; ccds_id "CCDS87507"; protein_id "ENSP00000415559"; protein_version "1"; tag "gencode_basic"; t…
7	havana	exon	55172983	55173124	.	+	.	gene_id "ENSG00000146648"; gene_version "21"; transcript_id "ENST00000455089"; transcript_version "5"; exon_number "16"; gene_name "EGFR"; gene_source "ensembl_havana"; gene_biotype "protein_coding"; transcript_name "EGFR-206"; transcript_source "havana"; transcript_biotype "protein_coding"; tag "CCDS"; ccds_id "CCDS87507"; exon_id "ENSE00002684637"; exon_version "1"; tag "gencode_basic"; transcr…
7	havana	CDS	55172983	55173124	.	+	1	gene_id "ENSG00000146648"; gene_version "21"; transcript_id "ENST00000455089"; transcript_version "5"; exon_number "16"; gene_name "EGFR"; gene_source "ensembl_havana"; gene_biotype "protein_coding"; transcript_name "EGFR-206"; transcript_source "havana"; transcript_biotype "protein_coding"; tag "CCDS"; ccds_id "CCDS87507"; protein_id "ENSP00000415559"; protein_version "1"; tag "gencode_basic"; t…
7	havana	exon	55173921	55174043	.	+	.	gene_id "ENSG00000146648"; gene_version "21"; transcript_id "ENST00000455089"; transcript_version "5"; exon_number "17"; gene_name "EGFR"; gene_source "ensembl_havana"; gene_biotype "protein_coding"; transcript_name "EGFR-206"; transcript_source "havana"; transcript_biotype "protein_coding"; tag "CCDS"; ccds_id "CCDS87507"; exon_id "ENSE00001778519"; exon_version "1"; tag "gencode_basic"; transcr…
7	havana	CDS	55173921	55174043	.	+	0	gene_id "ENSG00000146648"; gene_version "21"; transcript_id "ENST00000455089"; transcript_version "5"; exon_number "17"; gene_name "EGFR"; gene_source "ensembl_havana"; gene_biotype "protein_coding"; transcript_name "EGFR-206"; transcript_source "havana"; transcript_biotype "protein_coding"; tag "CCDS"; ccds_id "CCDS87507"; protein_id "ENSP00000415559"; protein_version "1"; tag "gencode_basic"; t…
7	havana	exon	55174722	55174820	.	+	.	gene_id "ENSG00000146648"; gene_version "21"; transcript_id "ENST00000455089"; transcript_version "5"; exon_number "18"; gene_name "EGFR"; gene_source "ensembl_havana"; gene_biotype "protein_coding"; transcript_name "EGFR-206"; transcript_source "havana"; transcript_biotype "protein_coding"; tag "CCDS"; ccds_id "CCDS87507"; exon_id "ENSE00001756460"; exon_version "1"; tag "gencode_basic"; transcr…
7	havana	CDS	55174722	55174820	.	+	0	gene_id "ENSG00000146648"; gene_version "21"; transcript_id "ENST00000455089"; transcript_version "5"; exon_number "18"; gene_name "EGFR"; gene_source "ensembl_havana"; gene_biotype "protein_coding"; transcript_name "EGFR-206"; transcript_source "havana"; transcript_biotype "protein_coding"; tag "CCDS"; ccds_id "CCDS87507"; protein_id "ENSP00000415559"; protein_version "1"; tag "gencode_basic"; t…
7	havana	exon	55181293	55181478	.	+	.	gene_id "ENSG00000146648"; gene_version "21"; transcript_id "ENST00000455089"; transcript_version "5"; exon_number "19"; gene_name "EGFR"; gene_source "ensembl_havana"; gene_biotype "protein_coding"; transcript_name "EGFR-206"; transcript_source "havana"; transcript_biotype "protein_coding"; tag "CCDS"; ccds_id "CCDS87507"; exon_id "ENSE00001601336"; exon_version "1"; tag "gencode_basic"; transcr…
7	havana	CDS	55181293	55181478	.	+	0	gene_id "ENSG00000146648"; gene_version "21"; transcript_id "ENST00000455089"; transcript_version "5"; exon_number "19"; gene_name "EGFR"; gene_source "ensembl_havana"; gene_biotype "protein_coding"; transcript_name "EGFR-206"; transcript_source "havana"; transcript_biotype "protein_coding"; tag "CCDS"; ccds_id "CCDS87507"; protein_id "ENSP00000415559"; protein_version "1"; tag "gencode_basic"; t…
7	havana	exon	55191719	55191874	.	+	.	gene_id "ENSG00000146648"; gene_version "21"; transcript_id "ENST00000455089"; transcript_version "5"; exon_number "20"; gene_name "EGFR"; gene_source "ensembl_havana"; gene_biotype "protein_coding"; transcript_name "EGFR-206"; transcript_source "havana"; transcript_biotype "protein_coding"; tag "CCDS"; ccds_id "CCDS87507"; exon_id "ENSE00001681524"; exon_version "1"; tag "gencode_basic"; transcr…
7	havana	CDS	55191719	55191874	.	+	0	gene_id "ENSG00000146648"; gene_version "21"; transcript_id "ENST00000455089"; transcript_version "5"; exon_number "20"; gene_name "EGFR"; gene_source "ensembl_havana"; gene_biotype "protein_coding"; transcript_name "EGFR-206"; transcript_source "havana"; transcript_biotype "protein_coding"; tag "CCDS"; ccds_id "CCDS87507"; protein_id "ENSP00000415559"; protein_version "1"; tag "gencode_basic"; t…
7	havana	exon	55192766	55192841	.	+	.	gene_id "ENSG00000146648"; gene_version "21"; transcript_id "ENST00000455089"; transcript_version "5"; exon_number "21"; gene_name "EGFR"; gene_source "ensembl_havana"; gene_biotype "protein_coding"; transcript_name "EGFR-206"; transcript_source "havana"; transcript_biotype "protein_coding"; tag "CCDS"; ccds_id "CCDS87507"; exon_id "ENSE00001631695"; exon_version "1"; tag "gencode_basic"; transcr…
7	havana	CDS	55192766	55192841	.	+	0	gene_id "ENSG00000146648"; gene_version "21"; transcript_id "ENST00000455089"; transcript_version "5"; exon_number "21"; gene_name "EGFR"; gene_source "ensembl_havana"; gene_biotype "protein_coding"; transcript_name "EGFR-206"; transcript_source "havana"; transcript_biotype "protein_coding"; tag "CCDS"; ccds_id "CCDS87507"; protein_id "ENSP00000415559"; protein_version "1"; tag "gencode_basic"; t…
7	havana	exon	55198717	55198863	.	+	.	gene_id "ENSG00000146648"; gene_version "21"; transcript_id "ENST00000455089"; transcript_version "5"; exon_number "22"; gene_name "EGFR"; gene_source "ensembl_havana"; gene_biotype "protein_coding"; transcript_name "EGFR-206"; transcript_source "havana"; transcript_biotype "protein_coding"; tag "CCDS"; ccds_id "CCDS87507"; exon_id "ENSE00003625684"; exon_version "1"; tag "gencode_basic"; transcr…
7	havana	CDS	55198717	55198863	.	+	2	gene_id "ENSG00000146648"; gene_version "21"; transcript_id "ENST00000455089"; transcript_version "5"; exon_number "22"; gene_name "EGFR"; gene_source "ensembl_havana"; gene_biotype "protein_coding"; transcript_name "EGFR-206"; transcript_source "havana"; transcript_biotype "protein_coding"; tag "CCDS"; ccds_id "CCDS87507"; protein_id "ENSP00000415559"; protein_version "1"; tag "gencode_basic"; t…
7	havana	exon	55200316	55200413	.	+	.	gene_id "ENSG00000146648"; gene_version "21"; transcript_id "ENST00000455089"; transcript_version "5"; exon_number "23"; gene_name "EGFR"; gene_source "ensembl_havana"; gene_biotype "protein_coding"; transcript_name "EGFR-206"; transcript_source "havana"; transcript_biotype "protein_coding"; tag "CCDS"; ccds_id "CCDS87507"; exon_id "ENSE00001790701"; exon_version "1"; tag "gencode_basic"; transcr…
7	havana	CDS	55200316	55200413	.	+	2	gene_id "ENSG00000146648"; gene_version "21"; transcript_id "ENST00000455089"; transcript_version "5"; exon_number "23"; gene_name "EGFR"; gene_source "ensembl_havana"; gene_biotype "protein_coding"; transcript_name "EGFR-206"; transcript_source "havana"; transcript_biotype "protein_coding"; tag "CCDS"; ccds_id "CCDS87507"; protein_id "ENSP00000415559"; protein_version "1"; tag "gencode_basic"; t…
7	havana	exon	55201188	55201355	.	+	.	gene_id "ENSG00000146648"; gene_version "21"; transcript_id "ENST00000455089"; transcript_version "5"; exon_number "24"; gene_name "EGFR"; gene_source "ensembl_havana"; gene_biotype "protein_coding"; transcript_name "EGFR-206"; transcript_source "havana"; transcript_biotype "protein_coding"; tag "CCDS"; ccds_id "CCDS87507"; exon_id "ENSE00001801208"; exon_version "1"; tag "gencode_basic"; transcr…
7	havana	CDS	55201188	55201355	.	+	0	gene_id "ENSG00000146648"; gene_version "21"; transcript_id "ENST00000455089"; transcript_version "5"; exon_number "24"; gene_name "EGFR"; gene_source "ensembl_havana"; gene_biotype "protein_coding"; transcript_name "EGFR-206"; transcript_source "havana"; transcript_biotype "protein_coding"; tag "CCDS"; ccds_id "CCDS87507"; protein_id "ENSP00000415559"; protein_version "1"; tag "gencode_basic"; t…
7	havana	exon	55201735	55201782	.	+	.	gene_id "ENSG00000146648"; gene_version "21"; transcript_id "ENST00000455089"; transcript_version "5"; exon_number "25"; gene_name "EGFR"; gene_source "ensembl_havana"; gene_biotype "protein_coding"; transcript_name "EGFR-206"; transcript_source "havana"; transcript_biotype "protein_coding"; tag "CCDS"; ccds_id "CCDS87507"; exon_id "ENSE00001773562"; exon_version "1"; tag "gencode_basic"; transcr…
7	havana	CDS	55201735	55201782	.	+	0	gene_id "ENSG00000146648"; gene_version "21"; transcript_id "ENST00000455089"; transcript_version "5"; exon_number "25"; gene_name "EGFR"; gene_source "ensembl_havana"; gene_biotype "protein_coding"; transcript_name "EGFR-206"; transcript_source "havana"; transcript_biotype "protein_coding"; tag "CCDS"; ccds_id "CCDS87507"; protein_id "ENSP00000415559"; protein_version "1"; tag "gencode_basic"; t…
7	havana	exon	55202517	55203076	.	+	.	gene_id "ENSG00000146648"; gene_version "21"; transcript_id "ENST00000455089"; transcript_version "5"; exon_number "26"; gene_name "EGFR"; gene_source "ensembl_havana"; gene_biotype "protein_coding"; transcript_name "EGFR-206"; transcript_source "havana"; transcript_biotype "protein_coding"; tag "CCDS"; ccds_id "CCDS87507"; exon_id "ENSE00001610532"; exon_version "1"; tag "gencode_basic"; transcr…
7	havana	CDS	55202517	55202762	.	+	0	gene_id "ENSG00000146648"; gene_version "21"; transcript_id "ENST00000455089"; transcript_version "5"; exon_number "26"; gene_name "EGFR"; gene_source "ensembl_havana"; gene_biotype "protein_coding"; transcript_name "EGFR-206"; transcript_source "havana"; transcript_biotype "protein_coding"; tag "CCDS"; ccds_id "CCDS87507"; protein_id "ENSP00000415559"; protein_version "1"; tag "gencode_basic"; t…
7	havana	stop_codon	55202763	55202765	.	+	0	gene_id "ENSG00000146648"; gene_version "21"; transcript_id "ENST00000455089"; transcript_version "5"; exon_number "26"; gene_name "EGFR"; gene_source "ensembl_havana"; gene_biotype "protein_coding"; transcript_name "EGFR-206"; transcript_source "havana"; transcript_biotype "protein_coding"; tag "CCDS"; ccds_id "CCDS87507"; tag "gencode_basic"; transcript_support_level "1";
7	havana	five_prime_utr	55019021	55019277	.	+	.	gene_id "ENSG00000146648"; gene_version "21"; transcript_id "ENST00000455089"; transcript_version "5"; gene_name "EGFR"; gene_source "ensembl_havana"; gene_biotype "protein_coding"; transcript_name "EGFR-206"; transcript_source "havana"; transcript_biotype "protein_coding"; tag "CCDS"; ccds_id "CCDS87507"; tag "gencode_basic"; transcript_support_level "1";
7	havana	three_prime_utr	55202766	55203076	.	+	.	gene_id "ENSG00000146648"; gene_version "21"; transcript_id "ENST00000455089"; transcript_version "5"; gene_name "EGFR"; gene_source "ensembl_havana"; gene_biotype "protein_coding"; transcript_name "EGFR-206"; transcript_source "havana"; transcript_biotype "protein_coding"; tag "CCDS"; ccds_id "CCDS87507"; tag "gencode_basic"; transcript_support_level "1";
7	ensembl_havana	transcript	55019032	55168635	.	+	.	gene_id "ENSG00000146648"; gene_version "21"; transcript_id "ENST00000342916"; transcript_version "7"; gene_name "EGFR"; gene_source "ensembl_havana"; gene_biotype "protein_coding"; transcript_name "EGFR-202"; transcript_source "ensembl_havana"; transcript_biotype "protein_coding"; tag "CCDS"; ccds_id "CCDS5516"; tag "gencode_basic"; transcript_support_level "1";
7	ensembl_havana	exon	55019032	55019365	.	+	.	gene_id "ENSG00000146648"; gene_version "21"; transcript_id "ENST00000342916"; transcript_version "7"; exon_number "1"; gene_name "EGFR"; gene_source "ensembl_havana"; gene_biotype "protein_coding"; transcript_name "EGFR-202"; transcript_source "ensembl_havana"; transcript_biotype "protein_coding"; tag "CCDS"; ccds_id "CCDS5516"; exon_id "ENSE00002726154"; exon_version "1"; tag "gencode_basic"; t…
7	ensembl_havana	CDS	55019278	55019365	.	+	0	gene_id "ENSG00000146648"; gene_version "21"; transcript_id "ENST00000342916"; transcript_version "7"; exon_number "1"; gene_name "EGFR"; gene_source "ensembl_havana"; gene_biotype "protein_coding"; transcript_name "EGFR-202"; transcript_source "ensembl_havana"; transcript_biotype "protein_coding"; tag "CCDS"; ccds_id "CCDS5516"; protein_id "ENSP00000342376"; protein_version "3"; tag "gencode_bas…
7	ensembl_havana	start_codon	55019278	55019280	.	+	0	gene_id "ENSG00000146648"; gene_version "21"; transcript_id "ENST00000342916"; transcript_version "7"; exon_number "1"; gene_name "EGFR"; gene_source "ensembl_havana"; gene_biotype "protein_coding"; transcript_name "EGFR-202"; transcript_source "ensembl_havana"; transcript_biotype "protein_coding"; tag "CCDS"; ccds_id "CCDS5516"; tag "gencode_basic"; transcript_support_level "1";
7	ensembl_havana	exon	55142286	55142437	.	+	.	gene_id "ENSG00000146648"; gene_version "21"; transcript_id "ENST00000342916"; transcript_version "7"; exon_number "2"; gene_name "EGFR"; gene_source "ensembl_havana"; gene_biotype "protein_coding"; transcript_name "EGFR-202"; transcript_source "ensembl_havana"; transcript_biotype "protein_coding"; tag "CCDS"; ccds_id "CCDS5516"; exon_id "ENSE00003541288"; exon_version "1"; tag "gencode_basic"; t…
7	ensembl_havana	CDS	55142286	55142437	.	+	2	gene_id "ENSG00000146648"; gene_version "21"; transcript_id "ENST00000342916"; transcript_version "7"; exon_number "2"; gene_name "EGFR"; gene_source "ensembl_havana"; gene_biotype "protein_coding"; transcript_name "EGFR-202"; transcript_source "ensembl_havana"; transcript_biotype "protein_coding"; tag "CCDS"; ccds_id "CCDS5516"; protein_id "ENSP00000342376"; protein_version "3"; tag "gencode_bas…
7	ensembl_havana	exon	55143305	55143488	.	+	.	gene_id "ENSG00000146648"; gene_version "21"; transcript_id "ENST00000342916"; transcript_version "7"; exon_number "3"; gene_name "EGFR"; gene_source "ensembl_havana"; gene_biotype "protein_coding"; transcript_name "EGFR-202"; transcript_source "ensembl_havana"; transcript_biotype "protein_coding"; tag "CCDS"; ccds_id "CCDS5516"; exon_id "ENSE00001704157"; exon_version "1"; tag "gencode_basic"; t…
7	ensembl_havana	CDS	55143305	55143488	.	+	0	gene_id "ENSG00000146648"; gene_version "21"; transcript_id "ENST00000342916"; transcript_version "7"; exon_number "3"; gene_name "EGFR"; gene_source "ensembl_havana"; gene_biotype "protein_coding"; transcript_name "EGFR-202"; transcript_source "ensembl_havana"; transcript_biotype "protein_coding"; tag "CCDS"; ccds_id "CCDS5516"; protein_id "ENSP00000342376"; protein_version "3"; tag "gencode_bas…
7	ensembl_havana	exon	55146606	55146740	.	+	.	gene_id "ENSG00000146648"; gene_version "21"; transcript_id "ENST00000342916"; transcript_version "7"; exon_number "4"; gene_name "EGFR"; gene_source "ensembl_havana"; gene_biotype "protein_coding"; transcript_name "EGFR-202"; transcript_source "ensembl_havana"; transcript_biotype "protein_coding"; tag "CCDS"; ccds_id "CCDS5516"; exon_id "ENSE00001798125"; exon_version "1"; tag "gencode_basic"; t…
7	ensembl_havana	CDS	55146606	55146740	.	+	2	gene_id "ENSG00000146648"; gene_version "21"; transcript_id "ENST00000342916"; transcript_version "7"; exon_number "4"; gene_name "EGFR"; gene_source "ensembl_havana"; gene_biotype "protein_coding"; transcript_name "EGFR-202"; transcript_source "ensembl_havana"; transcript_biotype "protein_coding"; tag "CCDS"; ccds_id "CCDS5516"; protein_id "ENSP00000342376"; protein_version "3"; tag "gencode_bas…
7	ensembl_havana	exon	55151294	55151362	.	+	.	gene_id "ENSG00000146648"; gene_version "21"; transcript_id "ENST00000342916"; transcript_version "7"; exon_number "5"; gene_name "EGFR"; gene_source "ensembl_havana"; gene_biotype "protein_coding"; transcript_name "EGFR-202"; transcript_source "ensembl_havana"; transcript_biotype "protein_coding"; tag "CCDS"; ccds_id "CCDS5516"; exon_id "ENSE00001683983"; exon_version "1"; tag "gencode_basic"; t…
7	ensembl_havana	CDS	55151294	55151362	.	+	2	gene_id "ENSG00000146648"; gene_version "21"; transcript_id "ENST00000342916"; transcript_version "7"; exon_number "5"; gene_name "EGFR"; gene_source "ensembl_havana"; gene_biotype "protein_coding"; transcript_name "EGFR-202"; transcript_source "ensembl_havana"; transcript_biotype "protein_coding"; tag "CCDS"; ccds_id "CCDS5516"; protein_id "ENSP00000342376"; protein_version "3"; tag "gencode_bas…
7	ensembl_havana	exon	55152546	55152664	.	+	.	gene_id "ENSG00000146648"; gene_version "21"; transcript_id "ENST00000342916"; transcript_version "7"; exon_number "6"; gene_name "EGFR"; gene_source "ensembl_havana"; gene_biotype "protein_coding"; transcript_name "EGFR-202"; transcript_source "ensembl_havana"; transcript_biotype "protein_coding"; tag "CCDS"; ccds_id "CCDS5516"; exon_id "ENSE00001652975"; exon_version "1"; tag "gencode_basic"; t…
7	ensembl_havana	CDS	55152546	55152664	.	+	2	gene_id "ENSG00000146648"; gene_version "21"; transcript_id "ENST00000342916"; transcript_version "7"; exon_number "6"; gene_name "EGFR"; gene_source "ensembl_havana"; gene_biotype "protein_coding"; transcript_name "EGFR-202"; transcript_source "ensembl_havana"; transcript_biotype "protein_coding"; tag "CCDS"; ccds_id "CCDS5516"; protein_id "ENSP00000342376"; protein_version "3"; tag "gencode_bas…
7	ensembl_havana	exon	55154011	55154152	.	+	.	gene_id "ENSG00000146648"; gene_version "21"; transcript_id "ENST00000342916"; transcript_version "7"; exon_number "7"; gene_name "EGFR"; gene_source "ensembl_havana"; gene_biotype "protein_coding"; transcript_name "EGFR-202"; transcript_source "ensembl_havana"; transcript_biotype "protein_coding"; tag "CCDS"; ccds_id "CCDS5516"; exon_id "ENSE00001623732"; exon_version "1"; tag "gencode_basic"; t…
7	ensembl_havana	CDS	55154011	55154152	.	+	0	gene_id "ENSG00000146648"; gene_version "21"; transcript_id "ENST00000342916"; transcript_version "7"; exon_number "7"; gene_name "EGFR"; gene_source "ensembl_havana"; gene_biotype "protein_coding"; transcript_name "EGFR-202"; transcript_source "ensembl_havana"; transcript_biotype "protein_coding"; tag "CCDS"; ccds_id "CCDS5516"; protein_id "ENSP00000342376"; protein_version "3"; tag "gencode_bas…
7	ensembl_havana	exon	55155830	55155946	.	+	.	gene_id "ENSG00000146648"; gene_version "21"; transcript_id "ENST00000342916"; transcript_version "7"; exon_number "8"; gene_name "EGFR"; gene_source "ensembl_havana"; gene_biotype "protein_coding"; transcript_name "EGFR-202"; transcript_source "ensembl_havana"; transcript_biotype "protein_coding"; tag "CCDS"; ccds_id "CCDS5516"; exon_id "ENSE00001751179"; exon_version "1"; tag "gencode_basic"; t…
7	ensembl_havana	CDS	55155830	55155946	.	+	2	gene_id "ENSG00000146648"; gene_version "21"; transcript_id "ENST00000342916"; transcript_version "7"; exon_number "8"; gene_name "EGFR"; gene_source "ensembl_havana"; gene_biotype "protein_coding"; transcript_name "EGFR-202"; transcript_source "ensembl_havana"; transcript_biotype "protein_coding"; tag "CCDS"; ccds_id "CCDS5516"; protein_id "ENSP00000342376"; protein_version "3"; tag "gencode_bas…
7	ensembl_havana	exon	55156533	55156659	.	+	.	gene_id "ENSG00000146648"; gene_version "21"; transcript_id "ENST00000342916"; transcript_version "7"; exon_number "9"; gene_name "EGFR"; gene_source "ensembl_havana"; gene_biotype "protein_coding"; transcript_name "EGFR-202"; transcript_source "ensembl_havana"; transcript_biotype "protein_coding"; tag "CCDS"; ccds_id "CCDS5516"; exon_id "ENSE00001084929"; exon_version "1"; tag "gencode_basic"; t…
7	ensembl_havana	CDS	55156533	55156659	.	+	2	gene_id "ENSG00000146648"; gene_version "21"; transcript_id "ENST00000342916"; transcript_version "7"; exon_number "9"; gene_name "EGFR"; gene_source "ensembl_havana"; gene_biotype "protein_coding"; transcript_name "EGFR-202"; transcript_source "ensembl_havana"; transcript_biotype "protein_coding"; tag "CCDS"; ccds_id "CCDS5516"; protein_id "ENSP00000342376"; protein_version "3"; tag "gencode_bas…
7	ensembl_havana	exon	55156759	55156832	.	+	.	gene_id "ENSG00000146648"; gene_version "21"; transcript_id "ENST00000342916"; transcript_version "7"; exon_number "10"; gene_name "EGFR"; gene_source "ensembl_havana"; gene_biotype "protein_coding"; transcript_name "EGFR-202"; transcript_source "ensembl_havana"; transcript_biotype "protein_coding"; tag "CCDS"; ccds_id "CCDS5516"; exon_id "ENSE00001084931"; exon_version "1"; tag "gencode_basic"; …
7	ensembl_havana	CDS	55156759	55156832	.	+	1	gene_id "ENSG00000146648"; gene_version "21"; transcript_id "ENST00000342916"; transcript_version "7"; exon_number "10"; gene_name "EGFR"; gene_source "ensembl_havana"; gene_biotype "protein_coding"; transcript_name "EGFR-202"; transcript_source "ensembl_havana"; transcript_biotype "protein_coding"; tag "CCDS"; ccds_id "CCDS5516"; protein_id "ENSP00000342376"; protein_version "3"; tag "gencode_ba…
7	ensembl_havana	exon	55157663	55157753	.	+	.	gene_id "ENSG00000146648"; gene_version "21"; transcript_id "ENST00000342916"; transcript_version "7"; exon_number "11"; gene_name "EGFR"; gene_source "ensembl_havana"; gene_biotype "protein_coding"; transcript_name "EGFR-202"; transcript_source "ensembl_havana"; transcript_biotype "protein_coding"; tag "CCDS"; ccds_id "CCDS5516"; exon_id "ENSE00001084926"; exon_version "1"; tag "gencode_basic"; …
7	ensembl_havana	CDS	55157663	55157753	.	+	2	gene_id "ENSG00000146648"; gene_version "21"; transcript_id "ENST00000342916"; transcript_version "7"; exon_number "11"; gene_name "EGFR"; gene_source "ensembl_havana"; gene_biotype "protein_coding"; transcript_name "EGFR-202"; transcript_source "ensembl_havana"; transcript_biotype "protein_coding"; tag "CCDS"; ccds_id "CCDS5516"; protein_id "ENSP00000342376"; protein_version "3"; tag "gencode_ba…
7	ensembl_havana	exon	55160139	55160338	.	+	.	gene_id "ENSG00000146648"; gene_version "21"; transcript_id "ENST00000342916"; transcript_version "7"; exon_number "12"; gene_name "EGFR"; gene_source "ensembl_havana"; gene_biotype "protein_coding"; transcript_name "EGFR-202"; transcript_source "ensembl_havana"; transcript_biotype "protein_coding"; tag "CCDS"; ccds_id "CCDS5516"; exon_id "ENSE00001084941"; exon_version "1"; tag "gencode_basic"; …
7	ensembl_havana	CDS	55160139	55160338	.	+	1	gene_id "ENSG00000146648"; gene_version "21"; transcript_id "ENST00000342916"; transcript_version "7"; exon_number "12"; gene_name "EGFR"; gene_source "ensembl_havana"; gene_biotype "protein_coding"; transcript_name "EGFR-202"; transcript_source "ensembl_havana"; transcript_biotype "protein_coding"; tag "CCDS"; ccds_id "CCDS5516"; protein_id "ENSP00000342376"; protein_version "3"; tag "gencode_ba…
7	ensembl_havana	exon	55161499	55161631	.	+	.	gene_id "ENSG00000146648"; gene_version "21"; transcript_id "ENST00000342916"; transcript_version "7"; exon_number "13"; gene_name "EGFR"; gene_source "ensembl_havana"; gene_biotype "protein_coding"; transcript_name "EGFR-202"; transcript_source "ensembl_havana"; transcript_biotype "protein_coding"; tag "CCDS"; ccds_id "CCDS5516"; exon_id "ENSE00001084939"; exon_version "1"; tag "gencode_basic"; …
7	ensembl_havana	CDS	55161499	55161631	.	+	2	gene_id "ENSG00000146648"; gene_version "21"; transcript_id "ENST00000342916"; transcript_version "7"; exon_number "13"; gene_name "EGFR"; gene_source "ensembl_havana"; gene_biotype "protein_coding"; transcript_name "EGFR-202"; transcript_source "ensembl_havana"; transcript_biotype "protein_coding"; tag "CCDS"; ccds_id "CCDS5516"; protein_id "ENSP00000342376"; protein_version "3"; tag "gencode_ba…
7	ensembl_havana	exon	55163733	55163823	.	+	.	gene_id "ENSG00000146648"; gene_version "21"; transcript_id "ENST00000342916"; transcript_version "7"; exon_number "14"; gene_name "EGFR"; gene_source "ensembl_havana"; gene_biotype "protein_coding"; transcript_name "EGFR-202"; transcript_source "ensembl_havana"; transcript_biotype "protein_coding"; tag "CCDS"; ccds_id "CCDS5516"; exon_id "ENSE00001084927"; exon_version "1"; tag "gencode_basic"; …
7	ensembl_havana	CDS	55163733	55163823	.	+	1	gene_id "ENSG00000146648"; gene_version "21"; transcript_id "ENST00000342916"; transcript_version "7"; exon_number "14"; gene_name "EGFR"; gene_source "ensembl_havana"; gene_biotype "protein_coding"; transcript_name "EGFR-202"; transcript_source "ensembl_havana"; transcript_biotype "protein_coding"; tag "CCDS"; ccds_id "CCDS5516"; protein_id "ENSP00000342376"; protein_version "3"; tag "gencode_ba…
7	ensembl_havana	exon	55165280	55165437	.	+	.	gene_id "ENSG00000146648"; gene_version "21"; transcript_id "ENST00000342916"; transcript_version "7"; exon_number "15"; gene_name "EGFR"; gene_source "ensembl_havana"; gene_biotype "protein_coding"; transcript_name "EGFR-202"; transcript_source "ensembl_havana"; transcript_biotype "protein_coding"; tag "CCDS"; ccds_id "CCDS5516"; exon_id "ENSE00001627115"; exon_version "1"; tag "gencode_basic"; …
7	ensembl_havana	CDS	55165280	55165437	.	+	0	gene_id "ENSG00000146648"; gene_version "21"; transcript_id "ENST00000342916"; transcript_version "7"; exon_number "15"; gene_name "EGFR"; gene_source "ensembl_havana"; gene_biotype "protein_coding"; transcript_name "EGFR-202"; transcript_source "ensembl_havana"; transcript_biotype "protein_coding"; tag "CCDS"; ccds_id "CCDS5516"; protein_id "ENSP00000342376"; protein_version "3"; tag "gencode_ba…
7	ensembl_havana	exon	55168523	55168635	.	+	.	gene_id "ENSG00000146648"; gene_version "21"; transcript_id "ENST00000342916"; transcript_version "7"; exon_number "16"; gene_name "EGFR"; gene_source "ensembl_havana"; gene_biotype "protein_coding"; transcript_name "EGFR-202"; transcript_source "ensembl_havana"; transcript_biotype "protein_coding"; tag "CCDS"; ccds_id "CCDS5516"; exon_id "ENSE00001802824"; exon_version "1"; tag "gencode_basic"; …
7	ensembl_havana	CDS	55168523	55168526	.	+	1	gene_id "ENSG00000146648"; gene_version "21"; transcript_id "ENST00000342916"; transcript_version "7"; exon_number "16"; gene_name "EGFR"; gene_source "ensembl_havana"; gene_biotype "protein_coding"; transcript_name "EGFR-202"; transcript_source "ensembl_havana"; transcript_biotype "protein_coding"; tag "CCDS"; ccds_id "CCDS5516"; protein_id "ENSP00000342376"; protein_version "3"; tag "gencode_ba…
7	ensembl_havana	stop_codon	55168527	55168529	.	+	0	gene_id "ENSG00000146648"; gene_version "21"; transcript_id "ENST00000342916"; transcript_version "7"; exon_number "16"; gene_name "EGFR"; gene_source "ensembl_havana"; gene_biotype "protein_coding"; transcript_name "EGFR-202"; transcript_source "ensembl_havana"; transcript_biotype "protein_coding"; tag "CCDS"; ccds_id "CCDS5516"; tag "gencode_basic"; transcript_support_level "1";
7	ensembl_havana	five_prime_utr	55019032	55019277	.	+	.	gene_id "ENSG00000146648"; gene_version "21"; transcript_id "ENST00000342916"; transcript_version "7"; gene_name "EGFR"; gene_source "ensembl_havana"; gene_biotype "protein_coding"; transcript_name "EGFR-202"; transcript_source "ensembl_havana"; transcript_biotype "protein_coding"; tag "CCDS"; ccds_id "CCDS5516"; tag "gencode_basic"; transcript_support_level "1";
7	ensembl_havana	three_prime_utr	55168530	55168635	.	+	.	gene_id "ENSG00000146648"; gene_version "21"; transcript_id "ENST00000342916"; transcript_version "7"; gene_name "EGFR"; gene_source "ensembl_havana"; gene_biotype "protein_coding"; transcript_name "EGFR-202"; transcript_source "ensembl_havana"; transcript_biotype "protein_coding"; tag "CCDS"; ccds_id "CCDS5516"; tag "gencode_basic"; transcript_support_level "1";
7	havana	transcript	55019034	55156951	.	+	.	gene_id "ENSG00000146648"; gene_version "21"; transcript_id "ENST00000420316"; transcript_version "6"; gene_name "EGFR"; gene_source "ensembl_havana"; gene_biotype "protein_coding"; transcript_name "EGFR-204"; transcript_source "havana"; transcript_biotype "protein_coding"; tag "CCDS"; ccds_id "CCDS47587"; tag "gencode_basic"; tag "gencode_primary"; transcript_support_level "1";
7	havana	exon	55019034	55019365	.	+	.	gene_id "ENSG00000146648"; gene_version "21"; transcript_id "ENST00000420316"; transcript_version "6"; exon_number "1"; gene_name "EGFR"; gene_source "ensembl_havana"; gene_biotype "protein_coding"; transcript_name "EGFR-204"; transcript_source "havana"; transcript_biotype "protein_coding"; tag "CCDS"; ccds_id "CCDS47587"; exon_id "ENSE00001918712"; exon_version "1"; tag "gencode_basic"; tag "gen…
7	havana	CDS	55019278	55019365	.	+	0	gene_id "ENSG00000146648"; gene_version "21"; transcript_id "ENST00000420316"; transcript_version "6"; exon_number "1"; gene_name "EGFR"; gene_source "ensembl_havana"; gene_biotype "protein_coding"; transcript_name "EGFR-204"; transcript_source "havana"; transcript_biotype "protein_coding"; tag "CCDS"; ccds_id "CCDS47587"; protein_id "ENSP00000413843"; protein_version "2"; tag "gencode_basic"; ta…
7	havana	start_codon	55019278	55019280	.	+	0	gene_id "ENSG00000146648"; gene_version "21"; transcript_id "ENST00000420316"; transcript_version "6"; exon_number "1"; gene_name "EGFR"; gene_source "ensembl_havana"; gene_biotype "protein_coding"; transcript_name "EGFR-204"; transcript_source "havana"; transcript_biotype "protein_coding"; tag "CCDS"; ccds_id "CCDS47587"; tag "gencode_basic"; tag "gencode_primary"; transcript_support_level "1";
7	havana	exon	55142286	55142437	.	+	.	gene_id "ENSG00000146648"; gene_version "21"; transcript_id "ENST00000420316"; transcript_version "6"; exon_number "2"; gene_name "EGFR"; gene_source "ensembl_havana"; gene_biotype "protein_coding"; transcript_name "EGFR-204"; transcript_source "havana"; transcript_biotype "protein_coding"; tag "CCDS"; ccds_id "CCDS47587"; exon_id "ENSE00003541288"; exon_version "1"; tag "gencode_basic"; tag "gen…
7	havana	CDS	55142286	55142437	.	+	2	gene_id "ENSG00000146648"; gene_version "21"; transcript_id "ENST00000420316"; transcript_version "6"; exon_number "2"; gene_name "EGFR"; gene_source "ensembl_havana"; gene_biotype "protein_coding"; transcript_name "EGFR-204"; transcript_source "havana"; transcript_biotype "protein_coding"; tag "CCDS"; ccds_id "CCDS47587"; protein_id "ENSP00000413843"; protein_version "2"; tag "gencode_basic"; ta…
7	havana	exon	55143305	55143488	.	+	.	gene_id "ENSG00000146648"; gene_version "21"; transcript_id "ENST00000420316"; transcript_version "6"; exon_number "3"; gene_name "EGFR"; gene_source "ensembl_havana"; gene_biotype "protein_coding"; transcript_name "EGFR-204"; transcript_source "havana"; transcript_biotype "protein_coding"; tag "CCDS"; ccds_id "CCDS47587"; exon_id "ENSE00001704157"; exon_version "1"; tag "gencode_basic"; tag "gen…
7	havana	CDS	55143305	55143488	.	+	0	gene_id "ENSG00000146648"; gene_version "21"; transcript_id "ENST00000420316"; transcript_version "6"; exon_number "3"; gene_name "EGFR"; gene_source "ensembl_havana"; gene_biotype "protein_coding"; transcript_name "EGFR-204"; transcript_source "havana"; transcript_biotype "protein_coding"; tag "CCDS"; ccds_id "CCDS47587"; protein_id "ENSP00000413843"; protein_version "2"; tag "gencode_basic"; ta…
7	havana	exon	55146606	55146740	.	+	.	gene_id "ENSG00000146648"; gene_version "21"; transcript_id "ENST00000420316"; transcript_version "6"; exon_number "4"; gene_name "EGFR"; gene_source "ensembl_havana"; gene_biotype "protein_coding"; transcript_name "EGFR-204"; transcript_source "havana"; transcript_biotype "protein_coding"; tag "CCDS"; ccds_id "CCDS47587"; exon_id "ENSE00001798125"; exon_version "1"; tag "gencode_basic"; tag "gen…
7	havana	CDS	55146606	55146740	.	+	2	gene_id "ENSG00000146648"; gene_version "21"; transcript_id "ENST00000420316"; transcript_version "6"; exon_number "4"; gene_name "EGFR"; gene_source "ensembl_havana"; gene_biotype "protein_coding"; transcript_name "EGFR-204"; transcript_source "havana"; transcript_biotype "protein_coding"; tag "CCDS"; ccds_id "CCDS47587"; protein_id "ENSP00000413843"; protein_version "2"; tag "gencode_basic"; ta…
7	havana	exon	55151294	55151362	.	+	.	gene_id "ENSG00000146648"; gene_version "21"; transcript_id "ENST00000420316"; transcript_version "6"; exon_number "5"; gene_name "EGFR"; gene_source "ensembl_havana"; gene_biotype "protein_coding"; transcript_name "EGFR-204"; transcript_source "havana"; transcript_biotype "protein_coding"; tag "CCDS"; ccds_id "CCDS47587"; exon_id "ENSE00001683983"; exon_version "1"; tag "gencode_basic"; tag "gen…
7	havana	CDS	55151294	55151362	.	+	2	gene_id "ENSG00000146648"; gene_version "21"; transcript_id "ENST00000420316"; transcript_version "6"; exon_number "5"; gene_name "EGFR"; gene_source "ensembl_havana"; gene_biotype "protein_coding"; transcript_name "EGFR-204"; transcript_source "havana"; transcript_biotype "protein_coding"; tag "CCDS"; ccds_id "CCDS47587"; protein_id "ENSP00000413843"; protein_version "2"; tag "gencode_basic"; ta…
7	havana	exon	55152546	55152664	.	+	.	gene_id "ENSG00000146648"; gene_version "21"; transcript_id "ENST00000420316"; transcript_version "6"; exon_number "6"; gene_name "EGFR"; gene_source "ensembl_havana"; gene_biotype "protein_coding"; transcript_name "EGFR-204"; transcript_source "havana"; transcript_biotype "protein_coding"; tag "CCDS"; ccds_id "CCDS47587"; exon_id "ENSE00001652975"; exon_version "1"; tag "gencode_basic"; tag "gen…
7	havana	CDS	55152546	55152664	.	+	2	gene_id "ENSG00000146648"; gene_version "21"; transcript_id "ENST00000420316"; transcript_version "6"; exon_number "6"; gene_name "EGFR"; gene_source "ensembl_havana"; gene_biotype "protein_coding"; transcript_name "EGFR-204"; transcript_source "havana"; transcript_biotype "protein_coding"; tag "CCDS"; ccds_id "CCDS47587"; protein_id "ENSP00000413843"; protein_version "2"; tag "gencode_basic"; ta…
7	havana	exon	55154011	55154152	.	+	.	gene_id "ENSG00000146648"; gene_version "21"; transcript_id "ENST00000420316"; transcript_version "6"; exon_number "7"; gene_name "EGFR"; gene_source "ensembl_havana"; gene_biotype "protein_coding"; transcript_name "EGFR-204"; transcript_source "havana"; transcript_biotype "protein_coding"; tag "CCDS"; ccds_id "CCDS47587"; exon_id "ENSE00001623732"; exon_version "1"; tag "gencode_basic"; tag "gen…
7	havana	CDS	55154011	55154152	.	+	0	gene_id "ENSG00000146648"; gene_version "21"; transcript_id "ENST00000420316"; transcript_version "6"; exon_number "7"; gene_name "EGFR"; gene_source "ensembl_havana"; gene_biotype "protein_coding"; transcript_name "EGFR-204"; transcript_source "havana"; transcript_biotype "protein_coding"; tag "CCDS"; ccds_id "CCDS47587"; protein_id "ENSP00000413843"; protein_version "2"; tag "gencode_basic"; ta…
7	havana	exon	55155830	55155946	.	+	.	gene_id "ENSG00000146648"; gene_version "21"; transcript_id "ENST00000420316"; transcript_version "6"; exon_number "8"; gene_name "EGFR"; gene_source "ensembl_havana"; gene_biotype "protein_coding"; transcript_name "EGFR-204"; transcript_source "havana"; transcript_biotype "protein_coding"; tag "CCDS"; ccds_id "CCDS47587"; exon_id "ENSE00001751179"; exon_version "1"; tag "gencode_basic"; tag "gen…
7	havana	CDS	55155830	55155946	.	+	2	gene_id "ENSG00000146648"; gene_version "21"; transcript_id "ENST00000420316"; transcript_version "6"; exon_number "8"; gene_name "EGFR"; gene_source "ensembl_havana"; gene_biotype "protein_coding"; transcript_name "EGFR-204"; transcript_source "havana"; transcript_biotype "protein_coding"; tag "CCDS"; ccds_id "CCDS47587"; protein_id "ENSP00000413843"; protein_version "2"; tag "gencode_basic"; ta…
7	havana	exon	55156533	55156659	.	+	.	gene_id "ENSG00000146648"; gene_version "21"; transcript_id "ENST00000420316"; transcript_version "6"; exon_number "9"; gene_name "EGFR"; gene_source "ensembl_havana"; gene_biotype "protein_coding"; transcript_name "EGFR-204"; transcript_source "havana"; transcript_biotype "protein_coding"; tag "CCDS"; ccds_id "CCDS47587"; exon_id "ENSE00001084929"; exon_version "1"; tag "gencode_basic"; tag "gen…
7	havana	CDS	55156533	55156659	.	+	2	gene_id "ENSG00000146648"; gene_version "21"; transcript_id "ENST00000420316"; transcript_version "6"; exon_number "9"; gene_name "EGFR"; gene_source "ensembl_havana"; gene_biotype "protein_coding"; transcript_name "EGFR-204"; transcript_source "havana"; transcript_biotype "protein_coding"; tag "CCDS"; ccds_id "CCDS47587"; protein_id "ENSP00000413843"; protein_version "2"; tag "gencode_basic"; ta…
7	havana	exon	55156759	55156951	.	+	.	gene_id "ENSG00000146648"; gene_version "21"; transcript_id "ENST00000420316"; transcript_version "6"; exon_number "10"; gene_name "EGFR"; gene_source "ensembl_havana"; gene_biotype "protein_coding"; transcript_name "EGFR-204"; transcript_source "havana"; transcript_biotype "protein_coding"; tag "CCDS"; ccds_id "CCDS47587"; exon_id "ENSE00001639282"; exon_version "2"; tag "gencode_basic"; tag "ge…
7	havana	CDS	55156759	55156840	.	+	1	gene_id "ENSG00000146648"; gene_version "21"; transcript_id "ENST00000420316"; transcript_version "6"; exon_number "10"; gene_name "EGFR"; gene_source "ensembl_havana"; gene_biotype "protein_coding"; transcript_name "EGFR-204"; transcript_source "havana"; transcript_biotype "protein_coding"; tag "CCDS"; ccds_id "CCDS47587"; protein_id "ENSP00000413843"; protein_version "2"; tag "gencode_basic"; t…
7	havana	stop_codon	55156841	55156843	.	+	0	gene_id "ENSG00000146648"; gene_version "21"; transcript_id "ENST00000420316"; transcript_version "6"; exon_number "10"; gene_name "EGFR"; gene_source "ensembl_havana"; gene_biotype "protein_coding"; transcript_name "EGFR-204"; transcript_source "havana"; transcript_biotype "protein_coding"; tag "CCDS"; ccds_id "CCDS47587"; tag "gencode_basic"; tag "gencode_primary"; transcript_support_level "1";
7	havana	five_prime_utr	55019034	55019277	.	+	.	gene_id "ENSG00000146648"; gene_version "21"; transcript_id "ENST00000420316"; transcript_version "6"; gene_name "EGFR"; gene_source "ensembl_havana"; gene_biotype "protein_coding"; transcript_name "EGFR-204"; transcript_source "havana"; transcript_biotype "protein_coding"; tag "CCDS"; ccds_id "CCDS47587"; tag "gencode_basic"; tag "gencode_primary"; transcript_support_level "1";
7	havana	three_prime_utr	55156844	55156951	.	+	.	gene_id "ENSG00000146648"; gene_version "21"; transcript_id "ENST00000420316"; transcript_version "6"; gene_name "EGFR"; gene_source "ensembl_havana"; gene_biotype "protein_coding"; transcript_name "EGFR-204"; transcript_source "havana"; transcript_biotype "protein_coding"; tag "CCDS"; ccds_id "CCDS47587"; tag "gencode_basic"; tag "gencode_primary"; transcript_support_level "1";
7	havana	transcript	55019088	55157014	.	+	.	gene_id "ENSG00000146648"; gene_version "21"; transcript_id "ENST00000700144"; transcript_version "1"; gene_name "EGFR"; gene_source "ensembl_havana"; gene_biotype "protein_coding"; transcript_name "EGFR-210"; transcript_source "havana"; transcript_biotype "retained_intron";
7	havana	exon	55019088	55019365	.	+	.	gene_id "ENSG00000146648"; gene_version "21"; transcript_id "ENST00000700144"; transcript_version "1"; exon_number "1"; gene_name "EGFR"; gene_source "ensembl_havana"; gene_biotype "protein_coding"; transcript_name "EGFR-210"; transcript_source "havana"; transcript_biotype "retained_intron"; exon_id "ENSE00003978961"; exon_version "1";
7	havana	exon	55142286	55142437	.	+	.	gene_id "ENSG00000146648"; gene_version "21"; transcript_id "ENST00000700144"; transcript_version "1"; exon_number "2"; gene_name "EGFR"; gene_source "ensembl_havana"; gene_biotype "protein_coding"; transcript_name "EGFR-210"; transcript_source "havana"; transcript_biotype "retained_intron"; exon_id "ENSE00003978964"; exon_version "1";
7	havana	exon	55143305	55143488	.	+	.	gene_id "ENSG00000146648"; gene_version "21"; transcript_id "ENST00000700144"; transcript_version "1"; exon_number "3"; gene_name "EGFR"; gene_source "ensembl_havana"; gene_biotype "protein_coding"; transcript_name "EGFR-210"; transcript_source "havana"; transcript_biotype "retained_intron"; exon_id "ENSE00003978970"; exon_version "1";
7	havana	exon	55146606	55146740	.	+	.	gene_id "ENSG00000146648"; gene_version "21"; transcript_id "ENST00000700144"; transcript_version "1"; exon_number "4"; gene_name "EGFR"; gene_source "ensembl_havana"; gene_biotype "protein_coding"; transcript_name "EGFR-210"; transcript_source "havana"; transcript_biotype "retained_intron"; exon_id "ENSE00003978965"; exon_version "1";
7	havana	exon	55151294	55151362	.	+	.	gene_id "ENSG00000146648"; gene_version "21"; transcript_id "ENST00000700144"; transcript_version "1"; exon_number "5"; gene_name "EGFR"; gene_source "ensembl_havana"; gene_biotype "protein_coding"; transcript_name "EGFR-210"; transcript_source "havana"; transcript_biotype "retained_intron"; exon_id "ENSE00003978967"; exon_version "1";
7	havana	exon	55152546	55152664	.	+	.	gene_id "ENSG00000146648"; gene_version "21"; transcript_id "ENST00000700144"; transcript_version "1"; exon_number "6"; gene_name "EGFR"; gene_source "ensembl_havana"; gene_biotype "protein_coding"; transcript_name "EGFR-210"; transcript_source "havana"; transcript_biotype "retained_intron"; exon_id "ENSE00003978969"; exon_version "1";
7	havana	exon	55154011	55154152	.	+	.	gene_id "ENSG00000146648"; gene_version "21"; transcript_id "ENST00000700144"; transcript_version "1"; exon_number "7"; gene_name "EGFR"; gene_source "ensembl_havana"; gene_biotype "protein_coding"; transcript_name "EGFR-210"; transcript_source "havana"; transcript_biotype "retained_intron"; exon_id "ENSE00003978971"; exon_version "1";
7	havana	exon	55155830	55156659	.	+	.	gene_id "ENSG00000146648"; gene_version "21"; transcript_id "ENST00000700144"; transcript_version "1"; exon_number "8"; gene_name "EGFR"; gene_source "ensembl_havana"; gene_biotype "protein_coding"; transcript_name "EGFR-210"; transcript_source "havana"; transcript_biotype "retained_intron"; exon_id "ENSE00003978962"; exon_version "1";
7	havana	exon	55156759	55157014	.	+	.	gene_id "ENSG00000146648"; gene_version "21"; transcript_id "ENST00000700144"; transcript_version "1"; exon_number "9"; gene_name "EGFR"; gene_source "ensembl_havana"; gene_biotype "protein_coding"; transcript_name "EGFR-210"; transcript_source "havana"; transcript_biotype "retained_intron"; exon_id "ENSE00003978959"; exon_version "1";
7	havana	transcript	55019131	55046004	.	+	.	gene_id "ENSG00000146648"; gene_version "21"; transcript_id "ENST00000459688"; transcript_version "2"; gene_name "EGFR"; gene_source "ensembl_havana"; gene_biotype "protein_coding"; transcript_name "EGFR-207"; transcript_source "havana"; transcript_biotype "protein_coding_CDS_not_defined"; transcript_support_level "3 (assigned to previous version 1)";
7	havana	exon	55019131	55019365	.	+	.	gene_id "ENSG00000146648"; gene_version "21"; transcript_id "ENST00000459688"; transcript_version "2"; exon_number "1"; gene_name "EGFR"; gene_source "ensembl_havana"; gene_biotype "protein_coding"; transcript_name "EGFR-207"; transcript_source "havana"; transcript_biotype "protein_coding_CDS_not_defined"; exon_id "ENSE00001846611"; exon_version "1"; transcript_support_level "3 (assigned to previ…
7	havana	exon	55043833	55046004	.	+	.	gene_id "ENSG00000146648"; gene_version "21"; transcript_id "ENST00000459688"; transcript_version "2"; exon_number "2"; gene_name "EGFR"; gene_source "ensembl_havana"; gene_biotype "protein_coding"; transcript_name "EGFR-207"; transcript_source "havana"; transcript_biotype "protein_coding_CDS_not_defined"; exon_id "ENSE00001812253"; exon_version "2"; transcript_support_level "3 (assigned to previ…
7	havana	transcript	55019151	55119401	.	+	.	gene_id "ENSG00000146648"; gene_version "21"; transcript_id "ENST00000463948"; transcript_version "1"; gene_name "EGFR"; gene_source "ensembl_havana"; gene_biotype "protein_coding"; transcript_name "EGFR-208"; transcript_source "havana"; transcript_biotype "protein_coding_CDS_not_defined"; transcript_support_level "3";
7	havana	exon	55019151	55019365	.	+	.	gene_id "ENSG00000146648"; gene_version "21"; transcript_id "ENST00000463948"; transcript_version "1"; exon_number "1"; gene_name "EGFR"; gene_source "ensembl_havana"; gene_biotype "protein_coding"; transcript_name "EGFR-208"; transcript_source "havana"; transcript_biotype "protein_coding_CDS_not_defined"; exon_id "ENSE00001853985"; exon_version "1"; transcript_support_level "3";
7	havana	exon	55119056	55119401	.	+	.	gene_id "ENSG00000146648"; gene_version "21"; transcript_id "ENST00000463948"; transcript_version "1"; exon_number "2"; gene_name "EGFR"; gene_source "ensembl_havana"; gene_biotype "protein_coding"; transcript_name "EGFR-208"; transcript_source "havana"; transcript_biotype "protein_coding_CDS_not_defined"; exon_id "ENSE00001817633"; exon_version "1"; transcript_support_level "3";
7	havana	transcript	55109723	55211536	.	+	.	gene_id "ENSG00000146648"; gene_version "21"; transcript_id "ENST00000450046"; transcript_version "2"; gene_name "EGFR"; gene_source "ensembl_havana"; gene_biotype "protein_coding"; transcript_name "EGFR-205"; transcript_source "havana"; transcript_biotype "protein_coding"; tag "CCDS"; ccds_id "CCDS94105"; tag "gencode_basic"; transcript_support_level "4 (assigned to previous version 1)";
7	havana	exon	55109723	55109958	.	+	.	gene_id "ENSG00000146648"; gene_version "21"; transcript_id "ENST00000450046"; transcript_version "2"; exon_number "1"; gene_name "EGFR"; gene_source "ensembl_havana"; gene_biotype "protein_coding"; transcript_name "EGFR-205"; transcript_source "havana"; transcript_biotype "protein_coding"; tag "CCDS"; ccds_id "CCDS94105"; exon_id "ENSE00001740709"; exon_version "1"; tag "gencode_basic"; transcri…
7	havana	exon	55142286	55142437	.	+	.	gene_id "ENSG00000146648"; gene_version "21"; transcript_id "ENST00000450046"; transcript_version "2"; exon_number "2"; gene_name "EGFR"; gene_source "ensembl_havana"; gene_biotype "protein_coding"; transcript_name "EGFR-205"; transcript_source "havana"; transcript_biotype "protein_coding"; tag "CCDS"; ccds_id "CCDS94105"; exon_id "ENSE00003540437"; exon_version "1"; tag "gencode_basic"; transcri…
7	havana	CDS	55142357	55142437	.	+	0	gene_id "ENSG00000146648"; gene_version "21"; transcript_id "ENST00000450046"; transcript_version "2"; exon_number "2"; gene_name "EGFR"; gene_source "ensembl_havana"; gene_biotype "protein_coding"; transcript_name "EGFR-205"; transcript_source "havana"; transcript_biotype "protein_coding"; tag "CCDS"; ccds_id "CCDS94105"; protein_id "ENSP00000413354"; protein_version "2"; tag "gencode_basic"; tr…
7	havana	start_codon	55142357	55142359	.	+	0	gene_id "ENSG00000146648"; gene_version "21"; transcript_id "ENST00000450046"; transcript_version "2"; exon_number "2"; gene_name "EGFR"; gene_source "ensembl_havana"; gene_biotype "protein_coding"; transcript_name "EGFR-205"; transcript_source "havana"; transcript_biotype "protein_coding"; tag "CCDS"; ccds_id "CCDS94105"; tag "gencode_basic"; transcript_support_level "4 (assigned to previous ver…
7	havana	exon	55143305	55143488	.	+	.	gene_id "ENSG00000146648"; gene_version "21"; transcript_id "ENST00000450046"; transcript_version "2"; exon_number "3"; gene_name "EGFR"; gene_source "ensembl_havana"; gene_biotype "protein_coding"; transcript_name "EGFR-205"; transcript_source "havana"; transcript_biotype "protein_coding"; tag "CCDS"; ccds_id "CCDS94105"; exon_id "ENSE00001704157"; exon_version "1"; tag "gencode_basic"; transcri…
7	havana	CDS	55143305	55143488	.	+	0	gene_id "ENSG00000146648"; gene_version "21"; transcript_id "ENST00000450046"; transcript_version "2"; exon_number "3"; gene_name "EGFR"; gene_source "ensembl_havana"; gene_biotype "protein_coding"; transcript_name "EGFR-205"; transcript_source "havana"; transcript_biotype "protein_coding"; tag "CCDS"; ccds_id "CCDS94105"; protein_id "ENSP00000413354"; protein_version "2"; tag "gencode_basic"; tr…
7	havana	exon	55146606	55146740	.	+	.	gene_id "ENSG00000146648"; gene_version "21"; transcript_id "ENST00000450046"; transcript_version "2"; exon_number "4"; gene_name "EGFR"; gene_source "ensembl_havana"; gene_biotype "protein_coding"; transcript_name "EGFR-205"; transcript_source "havana"; transcript_biotype "protein_coding"; tag "CCDS"; ccds_id "CCDS94105"; exon_id "ENSE00001798125"; exon_version "1"; tag "gencode_basic"; transcri…
7	havana	CDS	55146606	55146740	.	+	2	gene_id "ENSG00000146648"; gene_version "21"; transcript_id "ENST00000450046"; transcript_version "2"; exon_number "4"; gene_name "EGFR"; gene_source "ensembl_havana"; gene_biotype "protein_coding"; transcript_name "EGFR-205"; transcript_source "havana"; transcript_biotype "protein_coding"; tag "CCDS"; ccds_id "CCDS94105"; protein_id "ENSP00000413354"; protein_version "2"; tag "gencode_basic"; tr…
7	havana	exon	55151294	55151362	.	+	.	gene_id "ENSG00000146648"; gene_version "21"; transcript_id "ENST00000450046"; transcript_version "2"; exon_number "5"; gene_name "EGFR"; gene_source "ensembl_havana"; gene_biotype "protein_coding"; transcript_name "EGFR-205"; transcript_source "havana"; transcript_biotype "protein_coding"; tag "CCDS"; ccds_id "CCDS94105"; exon_id "ENSE00001683983"; exon_version "1"; tag "gencode_basic"; transcri…
7	havana	CDS	55151294	55151362	.	+	2	gene_id "ENSG00000146648"; gene_version "21"; transcript_id "ENST00000450046"; transcript_version "2"; exon_number "5"; gene_name "EGFR"; gene_source "ensembl_havana"; gene_biotype "protein_coding"; transcript_name "EGFR-205"; transcript_source "havana"; transcript_biotype "protein_coding"; tag "CCDS"; ccds_id "CCDS94105"; protein_id "ENSP00000413354"; protein_version "2"; tag "gencode_basic"; tr…
7	havana	exon	55152546	55152664	.	+	.	gene_id "ENSG00000146648"; gene_version "21"; transcript_id "ENST00000450046"; transcript_version "2"; exon_number "6"; gene_name "EGFR"; gene_source "ensembl_havana"; gene_biotype "protein_coding"; transcript_name "EGFR-205"; transcript_source "havana"; transcript_biotype "protein_coding"; tag "CCDS"; ccds_id "CCDS94105"; exon_id "ENSE00001652975"; exon_version "1"; tag "gencode_basic"; transcri…
7	havana	CDS	55152546	55152664	.	+	2	gene_id "ENSG00000146648"; gene_version "21"; transcript_id "ENST00000450046"; transcript_version "2"; exon_number "6"; gene_name "EGFR"; gene_source "ensembl_havana"; gene_biotype "protein_coding"; transcript_name "EGFR-205"; transcript_source "havana"; transcript_biotype "protein_coding"; tag "CCDS"; ccds_id "CCDS94105"; protein_id "ENSP00000413354"; protein_version "2"; tag "gencode_basic"; tr…
7	havana	exon	55154011	55154152	.	+	.	gene_id "ENSG00000146648"; gene_version "21"; transcript_id "ENST00000450046"; transcript_version "2"; exon_number "7"; gene_name "EGFR"; gene_source "ensembl_havana"; gene_biotype "protein_coding"; transcript_name "EGFR-205"; transcript_source "havana"; transcript_biotype "protein_coding"; tag "CCDS"; ccds_id "CCDS94105"; exon_id "ENSE00001623732"; exon_version "1"; tag "gencode_basic"; transcri…
7	havana	CDS	55154011	55154152	.	+	0	gene_id "ENSG00000146648"; gene_version "21"; transcript_id "ENST00000450046"; transcript_version "2"; exon_number "7"; gene_name "EGFR"; gene_source "ensembl_havana"; gene_biotype "protein_coding"; transcript_name "EGFR-205"; transcript_source "havana"; transcript_biotype "protein_coding"; tag "CCDS"; ccds_id "CCDS94105"; protein_id "ENSP00000413354"; protein_version "2"; tag "gencode_basic"; tr…
7	havana	exon	55155830	55155946	.	+	.	gene_id "ENSG00000146648"; gene_version "21"; transcript_id "ENST00000450046"; transcript_version "2"; exon_number "8"; gene_name "EGFR"; gene_source "ensembl_havana"; gene_biotype "protein_coding"; transcript_name "EGFR-205"; transcript_source "havana"; transcript_biotype "protein_coding"; tag "CCDS"; ccds_id "CCDS94105"; exon_id "ENSE00001751179"; exon_version "1"; tag "gencode_basic"; transcri…
7	havana	CDS	55155830	55155946	.	+	2	gene_id "ENSG00000146648"; gene_version "21"; transcript_id "ENST00000450046"; transcript_version "2"; exon_number "8"; gene_name "EGFR"; gene_source "ensembl_havana"; gene_biotype "protein_coding"; transcript_name "EGFR-205"; transcript_source "havana"; transcript_biotype "protein_coding"; tag "CCDS"; ccds_id "CCDS94105"; protein_id "ENSP00000413354"; protein_version "2"; tag "gencode_basic"; tr…
7	havana	exon	55156533	55156659	.	+	.	gene_id "ENSG00000146648"; gene_version "21"; transcript_id "ENST00000450046"; transcript_version "2"; exon_number "9"; gene_name "EGFR"; gene_source "ensembl_havana"; gene_biotype "protein_coding"; transcript_name "EGFR-205"; transcript_source "havana"; transcript_biotype "protein_coding"; tag "CCDS"; ccds_id "CCDS94105"; exon_id "ENSE00001084929"; exon_version "1"; tag "gencode_basic"; transcri…
7	havana	CDS	55156533	55156659	.	+	2	gene_id "ENSG00000146648"; gene_version "21"; transcript_id "ENST00000450046"; transcript_version "2"; exon_number "9"; gene_name "EGFR"; gene_source "ensembl_havana"; gene_biotype "protein_coding"; transcript_name "EGFR-205"; transcript_source "havana"; transcript_biotype "protein_coding"; tag "CCDS"; ccds_id "CCDS94105"; protein_id "ENSP00000413354"; protein_version "2"; tag "gencode_basic"; tr…
7	havana	exon	55156759	55156832	.	+	.	gene_id "ENSG00000146648"; gene_version "21"; transcript_id "ENST00000450046"; transcript_version "2"; exon_number "10"; gene_name "EGFR"; gene_source "ensembl_havana"; gene_biotype "protein_coding"; transcript_name "EGFR-205"; transcript_source "havana"; transcript_biotype "protein_coding"; tag "CCDS"; ccds_id "CCDS94105"; exon_id "ENSE00001084931"; exon_version "1"; tag "gencode_basic"; transcr…
7	havana	CDS	55156759	55156832	.	+	1	gene_id "ENSG00000146648"; gene_version "21"; transcript_id "ENST00000450046"; transcript_version "2"; exon_number "10"; gene_name "EGFR"; gene_source "ensembl_havana"; gene_biotype "protein_coding"; transcript_name "EGFR-205"; transcript_source "havana"; transcript_biotype "protein_coding"; tag "CCDS"; ccds_id "CCDS94105"; protein_id "ENSP00000413354"; protein_version "2"; tag "gencode_basic"; t…
7	havana	exon	55157663	55157753	.	+	.	gene_id "ENSG00000146648"; gene_version "21"; transcript_id "ENST00000450046"; transcript_version "2"; exon_number "11"; gene_name "EGFR"; gene_source "ensembl_havana"; gene_biotype "protein_coding"; transcript_name "EGFR-205"; transcript_source "havana"; transcript_biotype "protein_coding"; tag "CCDS"; ccds_id "CCDS94105"; exon_id "ENSE00001084926"; exon_version "1"; tag "gencode_basic"; transcr…
7	havana	CDS	55157663	55157753	.	+	2	gene_id "ENSG00000146648"; gene_version "21"; transcript_id "ENST00000450046"; transcript_version "2"; exon_number "11"; gene_name "EGFR"; gene_source "ensembl_havana"; gene_biotype "protein_coding"; transcript_name "EGFR-205"; transcript_source "havana"; transcript_biotype "protein_coding"; tag "CCDS"; ccds_id "CCDS94105"; protein_id "ENSP00000413354"; protein_version "2"; tag "gencode_basic"; t…
7	havana	exon	55160139	55160338	.	+	.	gene_id "ENSG00000146648"; gene_version "21"; transcript_id "ENST00000450046"; transcript_version "2"; exon_number "12"; gene_name "EGFR"; gene_source "ensembl_havana"; gene_biotype "protein_coding"; transcript_name "EGFR-205"; transcript_source "havana"; transcript_biotype "protein_coding"; tag "CCDS"; ccds_id "CCDS94105"; exon_id "ENSE00001084941"; exon_version "1"; tag "gencode_basic"; transcr…
7	havana	CDS	55160139	55160338	.	+	1	gene_id "ENSG00000146648"; gene_version "21"; transcript_id "ENST00000450046"; transcript_version "2"; exon_number "12"; gene_name "EGFR"; gene_source "ensembl_havana"; gene_biotype "protein_coding"; transcript_name "EGFR-205"; transcript_source "havana"; transcript_biotype "protein_coding"; tag "CCDS"; ccds_id "CCDS94105"; protein_id "ENSP00000413354"; protein_version "2"; tag "gencode_basic"; t…
7	havana	exon	55161499	55161631	.	+	.	gene_id "ENSG00000146648"; gene_version "21"; transcript_id "ENST00000450046"; transcript_version "2"; exon_number "13"; gene_name "EGFR"; gene_source "ensembl_havana"; gene_biotype "protein_coding"; transcript_name "EGFR-205"; transcript_source "havana"; transcript_biotype "protein_coding"; tag "CCDS"; ccds_id "CCDS94105"; exon_id "ENSE00001084939"; exon_version "1"; tag "gencode_basic"; transcr…
7	havana	CDS	55161499	55161631	.	+	2	gene_id "ENSG00000146648"; gene_version "21"; transcript_id "ENST00000450046"; transcript_version "2"; exon_number "13"; gene_name "EGFR"; gene_source "ensembl_havana"; gene_biotype "protein_coding"; transcript_name "EGFR-205"; transcript_source "havana"; transcript_biotype "protein_coding"; tag "CCDS"; ccds_id "CCDS94105"; protein_id "ENSP00000413354"; protein_version "2"; tag "gencode_basic"; t…
7	havana	exon	55163733	55163823	.	+	.	gene_id "ENSG00000146648"; gene_version "21"; transcript_id "ENST00000450046"; transcript_version "2"; exon_number "14"; gene_name "EGFR"; gene_source "ensembl_havana"; gene_biotype "protein_coding"; transcript_name "EGFR-205"; transcript_source "havana"; transcript_biotype "protein_coding"; tag "CCDS"; ccds_id "CCDS94105"; exon_id "ENSE00001084927"; exon_version "1"; tag "gencode_basic"; transcr…
7	havana	CDS	55163733	55163823	.	+	1	gene_id "ENSG00000146648"; gene_version "21"; transcript_id "ENST00000450046"; transcript_version "2"; exon_number "14"; gene_name "EGFR"; gene_source "ensembl_havana"; gene_biotype "protein_coding"; transcript_name "EGFR-205"; transcript_source "havana"; transcript_biotype "protein_coding"; tag "CCDS"; ccds_id "CCDS94105"; protein_id "ENSP00000413354"; protein_version "2"; tag "gencode_basic"; t…
7	havana	exon	55165280	55165437	.	+	.	gene_id "ENSG00000146648"; gene_version "21"; transcript_id "ENST00000450046"; transcript_version "2"; exon_number "15"; gene_name "EGFR"; gene_source "ensembl_havana"; gene_biotype "protein_coding"; transcript_name "EGFR-205"; transcript_source "havana"; transcript_biotype "protein_coding"; tag "CCDS"; ccds_id "CCDS94105"; exon_id "ENSE00001627115"; exon_version "1"; tag "gencode_basic"; transcr…
7	havana	CDS	55165280	55165437	.	+	0	gene_id "ENSG00000146648"; gene_version "21"; transcript_id "ENST00000450046"; transcript_version "2"; exon_number "15"; gene_name "EGFR"; gene_source "ensembl_havana"; gene_biotype "protein_coding"; transcript_name "EGFR-205"; transcript_source "havana"; transcript_biotype "protein_coding"; tag "CCDS"; ccds_id "CCDS94105"; protein_id "ENSP00000413354"; protein_version "2"; tag "gencode_basic"; t…
7	havana	exon	55171175	55171213	.	+	.	gene_id "ENSG00000146648"; gene_version "21"; transcript_id "ENST00000450046"; transcript_version "2"; exon_number "16"; gene_name "EGFR"; gene_source "ensembl_havana"; gene_biotype "protein_coding"; transcript_name "EGFR-205"; transcript_source "havana"; transcript_biotype "protein_coding"; tag "CCDS"; ccds_id "CCDS94105"; exon_id "ENSE00001768076"; exon_version "1"; tag "gencode_basic"; transcr…
7	havana	CDS	55171175	55171213	.	+	1	gene_id "ENSG00000146648"; gene_version "21"; transcript_id "ENST00000450046"; transcript_version "2"; exon_number "16"; gene_name "EGFR"; gene_source "ensembl_havana"; gene_biotype "protein_coding"; transcript_name "EGFR-205"; transcript_source "havana"; transcript_biotype "protein_coding"; tag "CCDS"; ccds_id "CCDS94105"; protein_id "ENSP00000413354"; protein_version "2"; tag "gencode_basic"; t…
7	havana	exon	55172983	55173124	.	+	.	gene_id "ENSG00000146648"; gene_version "21"; transcript_id "ENST00000450046"; transcript_version "2"; exon_number "17"; gene_name "EGFR"; gene_source "ensembl_havana"; gene_biotype "protein_coding"; transcript_name "EGFR-205"; transcript_source "havana"; transcript_biotype "protein_coding"; tag "CCDS"; ccds_id "CCDS94105"; exon_id "ENSE00002684637"; exon_version "1"; tag "gencode_basic"; transcr…
7	havana	CDS	55172983	55173124	.	+	1	gene_id "ENSG00000146648"; gene_version "21"; transcript_id "ENST00000450046"; transcript_version "2"; exon_number "17"; gene_name "EGFR"; gene_source "ensembl_havana"; gene_biotype "protein_coding"; transcript_name "EGFR-205"; transcript_source "havana"; transcript_biotype "protein_coding"; tag "CCDS"; ccds_id "CCDS94105"; protein_id "ENSP00000413354"; protein_version "2"; tag "gencode_basic"; t…
7	havana	exon	55173921	55174043	.	+	.	gene_id "ENSG00000146648"; gene_version "21"; transcript_id "ENST00000450046"; transcript_version "2"; exon_number "18"; gene_name "EGFR"; gene_source "ensembl_havana"; gene_biotype "protein_coding"; transcript_name "EGFR-205"; transcript_source "havana"; transcript_biotype "protein_coding"; tag "CCDS"; ccds_id "CCDS94105"; exon_id "ENSE00001778519"; exon_version "1"; tag "gencode_basic"; transcr…
7	havana	CDS	55173921	55174043	.	+	0	gene_id "ENSG00000146648"; gene_version "21"; transcript_id "ENST00000450046"; transcript_version "2"; exon_number "18"; gene_name "EGFR"; gene_source "ensembl_havana"; gene_biotype "protein_coding"; transcript_name "EGFR-205"; transcript_source "havana"; transcript_biotype "protein_coding"; tag "CCDS"; ccds_id "CCDS94105"; protein_id "ENSP00000413354"; protein_version "2"; tag "gencode_basic"; t…
7	havana	exon	55174722	55174820	.	+	.	gene_id "ENSG00000146648"; gene_version "21"; transcript_id "ENST00000450046"; transcript_version "2"; exon_number "19"; gene_name "EGFR"; gene_source "ensembl_havana"; gene_biotype "protein_coding"; transcript_name "EGFR-205"; transcript_source "havana"; transcript_biotype "protein_coding"; tag "CCDS"; ccds_id "CCDS94105"; exon_id "ENSE00001756460"; exon_version "1"; tag "gencode_basic"; transcr…
7	havana	CDS	55174722	55174820	.	+	0	gene_id "ENSG00000146648"; gene_version "21"; transcript_id "ENST00000450046"; transcript_version "2"; exon_number "19"; gene_name "EGFR"; gene_source "ensembl_havana"; gene_biotype "protein_coding"; transcript_name "EGFR-205"; transcript_source "havana"; transcript_biotype "protein_coding"; tag "CCDS"; ccds_id "CCDS94105"; protein_id "ENSP00000413354"; protein_version "2"; tag "gencode_basic"; t…
7	havana	exon	55181293	55181478	.	+	.	gene_id "ENSG00000146648"; gene_version "21"; transcript_id "ENST00000450046"; transcript_version "2"; exon_number "20"; gene_name "EGFR"; gene_source "ensembl_havana"; gene_biotype "protein_coding"; transcript_name "EGFR-205"; transcript_source "havana"; transcript_biotype "protein_coding"; tag "CCDS"; ccds_id "CCDS94105"; exon_id "ENSE00001601336"; exon_version "1"; tag "gencode_basic"; transcr…
7	havana	CDS	55181293	55181478	.	+	0	gene_id "ENSG00000146648"; gene_version "21"; transcript_id "ENST00000450046"; transcript_version "2"; exon_number "20"; gene_name "EGFR"; gene_source "ensembl_havana"; gene_biotype "protein_coding"; transcript_name "EGFR-205"; transcript_source "havana"; transcript_biotype "protein_coding"; tag "CCDS"; ccds_id "CCDS94105"; protein_id "ENSP00000413354"; protein_version "2"; tag "gencode_basic"; t…
7	havana	exon	55191719	55191874	.	+	.	gene_id "ENSG00000146648"; gene_version "21"; transcript_id "ENST00000450046"; transcript_version "2"; exon_number "21"; gene_name "EGFR"; gene_source "ensembl_havana"; gene_biotype "protein_coding"; transcript_name "EGFR-205"; transcript_source "havana"; transcript_biotype "protein_coding"; tag "CCDS"; ccds_id "CCDS94105"; exon_id "ENSE00001681524"; exon_version "1"; tag "gencode_basic"; transcr…
7	havana	CDS	55191719	55191874	.	+	0	gene_id "ENSG00000146648"; gene_version "21"; transcript_id "ENST00000450046"; transcript_version "2"; exon_number "21"; gene_name "EGFR"; gene_source "ensembl_havana"; gene_biotype "protein_coding"; transcript_name "EGFR-205"; transcript_source "havana"; transcript_biotype "protein_coding"; tag "CCDS"; ccds_id "CCDS94105"; protein_id "ENSP00000413354"; protein_version "2"; tag "gencode_basic"; t…
7	havana	exon	55192766	55192841	.	+	.	gene_id "ENSG00000146648"; gene_version "21"; transcript_id "ENST00000450046"; transcript_version "2"; exon_number "22"; gene_name "EGFR"; gene_source "ensembl_havana"; gene_biotype "protein_coding"; transcript_name "EGFR-205"; transcript_source "havana"; transcript_biotype "protein_coding"; tag "CCDS"; ccds_id "CCDS94105"; exon_id "ENSE00001631695"; exon_version "1"; tag "gencode_basic"; transcr…
7	havana	CDS	55192766	55192841	.	+	0	gene_id "ENSG00000146648"; gene_version "21"; transcript_id "ENST00000450046"; transcript_version "2"; exon_number "22"; gene_name "EGFR"; gene_source "ensembl_havana"; gene_biotype "protein_coding"; transcript_name "EGFR-205"; transcript_source "havana"; transcript_biotype "protein_coding"; tag "CCDS"; ccds_id "CCDS94105"; protein_id "ENSP00000413354"; protein_version "2"; tag "gencode_basic"; t…
7	havana	exon	55198717	55198863	.	+	.	gene_id "ENSG00000146648"; gene_version "21"; transcript_id "ENST00000450046"; transcript_version "2"; exon_number "23"; gene_name "EGFR"; gene_source "ensembl_havana"; gene_biotype "protein_coding"; transcript_name "EGFR-205"; transcript_source "havana"; transcript_biotype "protein_coding"; tag "CCDS"; ccds_id "CCDS94105"; exon_id "ENSE00003625684"; exon_version "1"; tag "gencode_basic"; transcr…
7	havana	CDS	55198717	55198863	.	+	2	gene_id "ENSG00000146648"; gene_version "21"; transcript_id "ENST00000450046"; transcript_version "2"; exon_number "23"; gene_name "EGFR"; gene_source "ensembl_havana"; gene_biotype "protein_coding"; transcript_name "EGFR-205"; transcript_source "havana"; transcript_biotype "protein_coding"; tag "CCDS"; ccds_id "CCDS94105"; protein_id "ENSP00000413354"; protein_version "2"; tag "gencode_basic"; t…
7	havana	exon	55200316	55200413	.	+	.	gene_id "ENSG00000146648"; gene_version "21"; transcript_id "ENST00000450046"; transcript_version "2"; exon_number "24"; gene_name "EGFR"; gene_source "ensembl_havana"; gene_biotype "protein_coding"; transcript_name "EGFR-205"; transcript_source "havana"; transcript_biotype "protein_coding"; tag "CCDS"; ccds_id "CCDS94105"; exon_id "ENSE00001790701"; exon_version "1"; tag "gencode_basic"; transcr…
7	havana	CDS	55200316	55200413	.	+	2	gene_id "ENSG00000146648"; gene_version "21"; transcript_id "ENST00000450046"; transcript_version "2"; exon_number "24"; gene_name "EGFR"; gene_source "ensembl_havana"; gene_biotype "protein_coding"; transcript_name "EGFR-205"; transcript_source "havana"; transcript_biotype "protein_coding"; tag "CCDS"; ccds_id "CCDS94105"; protein_id "ENSP00000413354"; protein_version "2"; tag "gencode_basic"; t…
7	havana	exon	55201188	55201355	.	+	.	gene_id "ENSG00000146648"; gene_version "21"; transcript_id "ENST00000450046"; transcript_version "2"; exon_number "25"; gene_name "EGFR"; gene_source "ensembl_havana"; gene_biotype "protein_coding"; transcript_name "EGFR-205"; transcript_source "havana"; transcript_biotype "protein_coding"; tag "CCDS"; ccds_id "CCDS94105"; exon_id "ENSE00001801208"; exon_version "1"; tag "gencode_basic"; transcr…
7	havana	CDS	55201188	55201355	.	+	0	gene_id "ENSG00000146648"; gene_version "21"; transcript_id "ENST00000450046"; transcript_version "2"; exon_number "25"; gene_name "EGFR"; gene_source "ensembl_havana"; gene_biotype "protein_coding"; transcript_name "EGFR-205"; transcript_source "havana"; transcript_biotype "protein_coding"; tag "CCDS"; ccds_id "CCDS94105"; protein_id "ENSP00000413354"; protein_version "2"; tag "gencode_basic"; t…
7	havana	exon	55201735	55201782	.	+	.	gene_id "ENSG00000146648"; gene_version "21"; transcript_id "ENST00000450046"; transcript_version "2"; exon_number "26"; gene_name "EGFR"; gene_source "ensembl_havana"; gene_biotype "protein_coding"; transcript_name "EGFR-205"; transcript_source "havana"; transcript_biotype "protein_coding"; tag "CCDS"; ccds_id "CCDS94105"; exon_id "ENSE00001773562"; exon_version "1"; tag "gencode_basic"; transcr…
7	havana	CDS	55201735	55201782	.	+	0	gene_id "ENSG00000146648"; gene_version "21"; transcript_id "ENST00000450046"; transcript_version "2"; exon_number "26"; gene_name "EGFR"; gene_source "ensembl_havana"; gene_biotype "protein_coding"; transcript_name "EGFR-205"; transcript_source "havana"; transcript_biotype "protein_coding"; tag "CCDS"; ccds_id "CCDS94105"; protein_id "ENSP00000413354"; protein_version "2"; tag "gencode_basic"; t…
7	havana	exon	55202517	55202625	.	+	.	gene_id "ENSG00000146648"; gene_version "21"; transcript_id "ENST00000450046"; transcript_version "2"; exon_number "27"; gene_name "EGFR"; gene_source "ensembl_havana"; gene_biotype "protein_coding"; transcript_name "EGFR-205"; transcript_source "havana"; transcript_biotype "protein_coding"; tag "CCDS"; ccds_id "CCDS94105"; exon_id "ENSE00001795780"; exon_version "1"; tag "gencode_basic"; transcr…
7	havana	CDS	55202517	55202625	.	+	0	gene_id "ENSG00000146648"; gene_version "21"; transcript_id "ENST00000450046"; transcript_version "2"; exon_number "27"; gene_name "EGFR"; gene_source "ensembl_havana"; gene_biotype "protein_coding"; transcript_name "EGFR-205"; transcript_source "havana"; transcript_biotype "protein_coding"; tag "CCDS"; ccds_id "CCDS94105"; protein_id "ENSP00000413354"; protein_version "2"; tag "gencode_basic"; t…
7	havana	exon	55205256	55211536	.	+	.	gene_id "ENSG00000146648"; gene_version "21"; transcript_id "ENST00000450046"; transcript_version "2"; exon_number "28"; gene_name "EGFR"; gene_source "ensembl_havana"; gene_biotype "protein_coding"; transcript_name "EGFR-205"; transcript_source "havana"; transcript_biotype "protein_coding"; tag "CCDS"; ccds_id "CCDS94105"; exon_id "ENSE00003978973"; exon_version "1"; tag "gencode_basic"; transcr…
7	havana	CDS	55205256	55205614	.	+	2	gene_id "ENSG00000146648"; gene_version "21"; transcript_id "ENST00000450046"; transcript_version "2"; exon_number "28"; gene_name "EGFR"; gene_source "ensembl_havana"; gene_biotype "protein_coding"; transcript_name "EGFR-205"; transcript_source "havana"; transcript_biotype "protein_coding"; tag "CCDS"; ccds_id "CCDS94105"; protein_id "ENSP00000413354"; protein_version "2"; tag "gencode_basic"; t…
7	havana	stop_codon	55205615	55205617	.	+	0	gene_id "ENSG00000146648"; gene_version "21"; transcript_id "ENST00000450046"; transcript_version "2"; exon_number "28"; gene_name "EGFR"; gene_source "ensembl_havana"; gene_biotype "protein_coding"; transcript_name "EGFR-205"; transcript_source "havana"; transcript_biotype "protein_coding"; tag "CCDS"; ccds_id "CCDS94105"; tag "gencode_basic"; transcript_support_level "4 (assigned to previous ve…
7	havana	five_prime_utr	55109723	55109958	.	+	.	gene_id "ENSG00000146648"; gene_version "21"; transcript_id "ENST00000450046"; transcript_version "2"; gene_name "EGFR"; gene_source "ensembl_havana"; gene_biotype "protein_coding"; transcript_name "EGFR-205"; transcript_source "havana"; transcript_biotype "protein_coding"; tag "CCDS"; ccds_id "CCDS94105"; tag "gencode_basic"; transcript_support_level "4 (assigned to previous version 1)";
7	havana	five_prime_utr	55142286	55142356	.	+	.	gene_id "ENSG00000146648"; gene_version "21"; transcript_id "ENST00000450046"; transcript_version "2"; gene_name "EGFR"; gene_source "ensembl_havana"; gene_biotype "protein_coding"; transcript_name "EGFR-205"; transcript_source "havana"; transcript_biotype "protein_coding"; tag "CCDS"; ccds_id "CCDS94105"; tag "gencode_basic"; transcript_support_level "4 (assigned to previous version 1)";
7	havana	three_prime_utr	55205618	55211536	.	+	.	gene_id "ENSG00000146648"; gene_version "21"; transcript_id "ENST00000450046"; transcript_version "2"; gene_name "EGFR"; gene_source "ensembl_havana"; gene_biotype "protein_coding"; transcript_name "EGFR-205"; transcript_source "havana"; transcript_biotype "protein_coding"; tag "CCDS"; ccds_id "CCDS94105"; tag "gencode_basic"; transcript_support_level "4 (assigned to previous version 1)";
7	havana	transcript	55163753	55205865	.	+	.	gene_id "ENSG00000146648"; gene_version "21"; transcript_id "ENST00000700145"; transcript_version "1"; gene_name "EGFR"; gene_source "ensembl_havana"; gene_biotype "protein_coding"; transcript_name "EGFR-211"; transcript_source "havana"; transcript_biotype "protein_coding"; tag "cds_start_NF"; tag "mRNA_start_NF";
7	havana	exon	55163753	55163823	.	+	.	gene_id "ENSG00000146648"; gene_version "21"; transcript_id "ENST00000700145"; transcript_version "1"; exon_number "1"; gene_name "EGFR"; gene_source "ensembl_havana"; gene_biotype "protein_coding"; transcript_name "EGFR-211"; transcript_source "havana"; transcript_biotype "protein_coding"; exon_id "ENSE00003978974"; exon_version "1"; tag "cds_start_NF"; tag "mRNA_start_NF";
7	havana	CDS	55163753	55163823	.	+	2	gene_id "ENSG00000146648"; gene_version "21"; transcript_id "ENST00000700145"; transcript_version "1"; exon_number "1"; gene_name "EGFR"; gene_source "ensembl_havana"; gene_biotype "protein_coding"; transcript_name "EGFR-211"; transcript_source "havana"; transcript_biotype "protein_coding"; protein_id "ENSP00000514824"; protein_version "1"; tag "cds_start_NF"; tag "mRNA_start_NF";
7	havana	exon	55165280	55165437	.	+	.	gene_id "ENSG00000146648"; gene_version "21"; transcript_id "ENST00000700145"; transcript_version "1"; exon_number "2"; gene_name "EGFR"; gene_source "ensembl_havana"; gene_biotype "protein_coding"; transcript_name "EGFR-211"; transcript_source "havana"; transcript_biotype "protein_coding"; exon_id "ENSE00001627115"; exon_version "1"; tag "cds_start_NF"; tag "mRNA_start_NF";
7	havana	CDS	55165280	55165437	.	+	0	gene_id "ENSG00000146648"; gene_version "21"; transcript_id "ENST00000700145"; transcript_version "1"; exon_number "2"; gene_name "EGFR"; gene_source "ensembl_havana"; gene_biotype "protein_coding"; transcript_name "EGFR-211"; transcript_source "havana"; transcript_biotype "protein_coding"; protein_id "ENSP00000514824"; protein_version "1"; tag "cds_start_NF"; tag "mRNA_start_NF";
7	havana	exon	55171175	55171213	.	+	.	gene_id "ENSG00000146648"; gene_version "21"; transcript_id "ENST00000700145"; transcript_version "1"; exon_number "3"; gene_name "EGFR"; gene_source "ensembl_havana"; gene_biotype "protein_coding"; transcript_name "EGFR-211"; transcript_source "havana"; transcript_biotype "protein_coding"; exon_id "ENSE00001768076"; exon_version "1"; tag "cds_start_NF"; tag "mRNA_start_NF";
7	havana	CDS	55171175	55171213	.	+	1	gene_id "ENSG00000146648"; gene_version "21"; transcript_id "ENST00000700145"; transcript_version "1"; exon_number "3"; gene_name "EGFR"; gene_source "ensembl_havana"; gene_biotype "protein_coding"; transcript_name "EGFR-211"; transcript_source "havana"; transcript_biotype "protein_coding"; protein_id "ENSP00000514824"; protein_version "1"; tag "cds_start_NF"; tag "mRNA_start_NF";
7	havana	exon	55172983	55173124	.	+	.	gene_id "ENSG00000146648"; gene_version "21"; transcript_id "ENST00000700145"; transcript_version "1"; exon_number "4"; gene_name "EGFR"; gene_source "ensembl_havana"; gene_biotype "protein_coding"; transcript_name "EGFR-211"; transcript_source "havana"; transcript_biotype "protein_coding"; exon_id "ENSE00002684637"; exon_version "1"; tag "cds_start_NF"; tag "mRNA_start_NF";
7	havana	CDS	55172983	55173124	.	+	1	gene_id "ENSG00000146648"; gene_version "21"; transcript_id "ENST00000700145"; transcript_version "1"; exon_number "4"; gene_name "EGFR"; gene_source "ensembl_havana"; gene_biotype "protein_coding"; transcript_name "EGFR-211"; transcript_source "havana"; transcript_biotype "protein_coding"; protein_id "ENSP00000514824"; protein_version "1"; tag "cds_start_NF"; tag "mRNA_start_NF";
7	havana	exon	55173921	55174043	.	+	.	gene_id "ENSG00000146648"; gene_version "21"; transcript_id "ENST00000700145"; transcript_version "1"; exon_number "5"; gene_name "EGFR"; gene_source "ensembl_havana"; gene_biotype "protein_coding"; transcript_name "EGFR-211"; transcript_source "havana"; transcript_biotype "protein_coding"; exon_id "ENSE00001778519"; exon_version "1"; tag "cds_start_NF"; tag "mRNA_start_NF";
7	havana	CDS	55173921	55174043	.	+	0	gene_id "ENSG00000146648"; gene_version "21"; transcript_id "ENST00000700145"; transcript_version "1"; exon_number "5"; gene_name "EGFR"; gene_source "ensembl_havana"; gene_biotype "protein_coding"; transcript_name "EGFR-211"; transcript_source "havana"; transcript_biotype "protein_coding"; protein_id "ENSP00000514824"; protein_version "1"; tag "cds_start_NF"; tag "mRNA_start_NF";
7	havana	exon	55174722	55174820	.	+	.	gene_id "ENSG00000146648"; gene_version "21"; transcript_id "ENST00000700145"; transcript_version "1"; exon_number "6"; gene_name "EGFR"; gene_source "ensembl_havana"; gene_biotype "protein_coding"; transcript_name "EGFR-211"; transcript_source "havana"; transcript_biotype "protein_coding"; exon_id "ENSE00001756460"; exon_version "1"; tag "cds_start_NF"; tag "mRNA_start_NF";
7	havana	CDS	55174722	55174820	.	+	0	gene_id "ENSG00000146648"; gene_version "21"; transcript_id "ENST00000700145"; transcript_version "1"; exon_number "6"; gene_name "EGFR"; gene_source "ensembl_havana"; gene_biotype "protein_coding"; transcript_name "EGFR-211"; transcript_source "havana"; transcript_biotype "protein_coding"; protein_id "ENSP00000514824"; protein_version "1"; tag "cds_start_NF"; tag "mRNA_start_NF";
7	havana	exon	55181293	55181478	.	+	.	gene_id "ENSG00000146648"; gene_version "21"; transcript_id "ENST00000700145"; transcript_version "1"; exon_number "7"; gene_name "EGFR"; gene_source "ensembl_havana"; gene_biotype "protein_coding"; transcript_name "EGFR-211"; transcript_source "havana"; transcript_biotype "protein_coding"; exon_id "ENSE00001601336"; exon_version "1"; tag "cds_start_NF"; tag "mRNA_start_NF";
7	havana	CDS	55181293	55181478	.	+	0	gene_id "ENSG00000146648"; gene_version "21"; transcript_id "ENST00000700145"; transcript_version "1"; exon_number "7"; gene_name "EGFR"; gene_source "ensembl_havana"; gene_biotype "protein_coding"; transcript_name "EGFR-211"; transcript_source "havana"; transcript_biotype "protein_coding"; protein_id "ENSP00000514824"; protein_version "1"; tag "cds_start_NF"; tag "mRNA_start_NF";
7	havana	exon	55191719	55191799	.	+	.	gene_id "ENSG00000146648"; gene_version "21"; transcript_id "ENST00000700145"; transcript_version "1"; exon_number "8"; gene_name "EGFR"; gene_source "ensembl_havana"; gene_biotype "protein_coding"; transcript_name "EGFR-211"; transcript_source "havana"; transcript_biotype "protein_coding"; exon_id "ENSE00003978968"; exon_version "1"; tag "cds_start_NF"; tag "mRNA_start_NF";
7	havana	CDS	55191719	55191799	.	+	0	gene_id "ENSG00000146648"; gene_version "21"; transcript_id "ENST00000700145"; transcript_version "1"; exon_number "8"; gene_name "EGFR"; gene_source "ensembl_havana"; gene_biotype "protein_coding"; transcript_name "EGFR-211"; transcript_source "havana"; transcript_biotype "protein_coding"; protein_id "ENSP00000514824"; protein_version "1"; tag "cds_start_NF"; tag "mRNA_start_NF";
7	havana	exon	55205347	55205865	.	+	.	gene_id "ENSG00000146648"; gene_version "21"; transcript_id "ENST00000700145"; transcript_version "1"; exon_number "9"; gene_name "EGFR"; gene_source "ensembl_havana"; gene_biotype "protein_coding"; transcript_name "EGFR-211"; transcript_source "havana"; transcript_biotype "protein_coding"; exon_id "ENSE00003978963"; exon_version "1"; tag "cds_start_NF"; tag "mRNA_start_NF";
7	havana	CDS	55205347	55205478	.	+	0	gene_id "ENSG00000146648"; gene_version "21"; transcript_id "ENST00000700145"; transcript_version "1"; exon_number "9"; gene_name "EGFR"; gene_source "ensembl_havana"; gene_biotype "protein_coding"; transcript_name "EGFR-211"; transcript_source "havana"; transcript_biotype "protein_coding"; protein_id "ENSP00000514824"; protein_version "1"; tag "cds_start_NF"; tag "mRNA_start_NF";
7	havana	stop_codon	55205479	55205481	.	+	0	gene_id "ENSG00000146648"; gene_version "21"; transcript_id "ENST00000700145"; transcript_version "1"; exon_number "9"; gene_name "EGFR"; gene_source "ensembl_havana"; gene_biotype "protein_coding"; transcript_name "EGFR-211"; transcript_source "havana"; transcript_biotype "protein_coding"; tag "cds_start_NF"; tag "mRNA_start_NF";
7	havana	three_prime_utr	55205482	55205865	.	+	.	gene_id "ENSG00000146648"; gene_version "21"; transcript_id "ENST00000700145"; transcript_version "1"; gene_name "EGFR"; gene_source "ensembl_havana"; gene_biotype "protein_coding"; transcript_name "EGFR-211"; transcript_source "havana"; transcript_biotype "protein_coding"; tag "cds_start_NF"; tag "mRNA_start_NF";
7	havana	transcript	55192811	55200802	.	+	.	gene_id "ENSG00000146648"; gene_version "21"; transcript_id "ENST00000485503"; transcript_version "1"; gene_name "EGFR"; gene_source "ensembl_havana"; gene_biotype "protein_coding"; transcript_name "EGFR-209"; transcript_source "havana"; transcript_biotype "retained_intron"; transcript_support_level "4";
7	havana	exon	55192811	55192841	.	+	.	gene_id "ENSG00000146648"; gene_version "21"; transcript_id "ENST00000485503"; transcript_version "1"; exon_number "1"; gene_name "EGFR"; gene_source "ensembl_havana"; gene_biotype "protein_coding"; transcript_name "EGFR-209"; transcript_source "havana"; transcript_biotype "retained_intron"; exon_id "ENSE00001879915"; exon_version "1"; transcript_support_level "4";
7	havana	exon	55198717	55198863	.	+	.	gene_id "ENSG00000146648"; gene_version "21"; transcript_id "ENST00000485503"; transcript_version "1"; exon_number "2"; gene_name "EGFR"; gene_source "ensembl_havana"; gene_biotype "protein_coding"; transcript_name "EGFR-209"; transcript_source "havana"; transcript_biotype "retained_intron"; exon_id "ENSE00003661953"; exon_version "1"; transcript_support_level "4";
7	havana	exon	55200316	55200802	.	+	.	gene_id "ENSG00000146648"; gene_version "21"; transcript_id "ENST00000485503"; transcript_version "1"; exon_number "3"; gene_name "EGFR"; gene_source "ensembl_havana"; gene_biotype "protein_coding"; transcript_name "EGFR-209"; transcript_source "havana"; transcript_biotype "retained_intron"; exon_id "ENSE00001911831"; exon_version "1"; transcript_support_level "4";
7	havana	transcript	55198272	55208067	.	+	.	gene_id "ENSG00000146648"; gene_version "21"; transcript_id "ENST00000700146"; transcript_version "1"; gene_name "EGFR"; gene_source "ensembl_havana"; gene_biotype "protein_coding"; transcript_name "EGFR-212"; transcript_source "havana"; transcript_biotype "retained_intron";
7	havana	exon	55198272	55198863	.	+	.	gene_id "ENSG00000146648"; gene_version "21"; transcript_id "ENST00000700146"; transcript_version "1"; exon_number "1"; gene_name "EGFR"; gene_source "ensembl_havana"; gene_biotype "protein_coding"; transcript_name "EGFR-212"; transcript_source "havana"; transcript_biotype "retained_intron"; exon_id "ENSE00003978960"; exon_version "1";
7	havana	exon	55200316	55200413	.	+	.	gene_id "ENSG00000146648"; gene_version "21"; transcript_id "ENST00000700146"; transcript_version "1"; exon_number "2"; gene_name "EGFR"; gene_source "ensembl_havana"; gene_biotype "protein_coding"; transcript_name "EGFR-212"; transcript_source "havana"; transcript_biotype "retained_intron"; exon_id "ENSE00004282513"; exon_version "1";
7	havana	exon	55201188	55201355	.	+	.	gene_id "ENSG00000146648"; gene_version "21"; transcript_id "ENST00000700146"; transcript_version "1"; exon_number "3"; gene_name "EGFR"; gene_source "ensembl_havana"; gene_biotype "protein_coding"; transcript_name "EGFR-212"; transcript_source "havana"; transcript_biotype "retained_intron"; exon_id "ENSE00004282515"; exon_version "1";
7	havana	exon	55201735	55201782	.	+	.	gene_id "ENSG00000146648"; gene_version "21"; transcript_id "ENST00000700146"; transcript_version "1"; exon_number "4"; gene_name "EGFR"; gene_source "ensembl_havana"; gene_biotype "protein_coding"; transcript_name "EGFR-212"; transcript_source "havana"; transcript_biotype "retained_intron"; exon_id "ENSE00004282514"; exon_version "1";
7	havana	exon	55202517	55202625	.	+	.	gene_id "ENSG00000146648"; gene_version "21"; transcript_id "ENST00000700146"; transcript_version "1"; exon_number "5"; gene_name "EGFR"; gene_source "ensembl_havana"; gene_biotype "protein_coding"; transcript_name "EGFR-212"; transcript_source "havana"; transcript_biotype "retained_intron"; exon_id "ENSE00004282516"; exon_version "1";
7	havana	exon	55205256	55208067	.	+	.	gene_id "ENSG00000146648"; gene_version "21"; transcript_id "ENST00000700146"; transcript_version "1"; exon_number "6"; gene_name "EGFR"; gene_source "ensembl_havana"; gene_biotype "protein_coding"; transcript_name "EGFR-212"; transcript_source "havana"; transcript_biotype "retained_intron"; exon_id "ENSE00003978972"; exon_version "1";
7	havana	transcript	55200573	55206016	.	+	.	gene_id "ENSG00000146648"; gene_version "21"; transcript_id "ENST00000700147"; transcript_version "1"; gene_name "EGFR"; gene_source "ensembl_havana"; gene_biotype "protein_coding"; transcript_name "EGFR-213"; transcript_source "havana"; transcript_biotype "retained_intron";
7	havana	exon	55200573	55201355	.	+	.	gene_id "ENSG00000146648"; gene_version "21"; transcript_id "ENST00000700147"; transcript_version "1"; exon_number "1"; gene_name "EGFR"; gene_source "ensembl_havana"; gene_biotype "protein_coding"; transcript_name "EGFR-213"; transcript_source "havana"; transcript_biotype "retained_intron"; exon_id "ENSE00003978975"; exon_version "1";
7	havana	exon	55201735	55201782	.	+	.	gene_id "ENSG00000146648"; gene_version "21"; transcript_id "ENST00000700147"; transcript_version "1"; exon_number "2"; gene_name "EGFR"; gene_source "ensembl_havana"; gene_biotype "protein_coding"; transcript_name "EGFR-213"; transcript_source "havana"; transcript_biotype "retained_intron"; exon_id "ENSE00004282514"; exon_version "1";
7	havana	exon	55202517	55202625	.	+	.	gene_id "ENSG00000146648"; gene_version "21"; transcript_id "ENST00000700147"; transcript_version "1"; exon_number "3"; gene_name "EGFR"; gene_source "ensembl_havana"; gene_biotype "protein_coding"; transcript_name "EGFR-213"; transcript_source "havana"; transcript_biotype "retained_intron"; exon_id "ENSE00004282516"; exon_version "1";
7	havana	exon	55205256	55206016	.	+	.	gene_id "ENSG00000146648"; gene_version "21"; transcript_id "ENST00000700147"; transcript_version "1"; exon_number "4"; gene_name "EGFR"; gene_source "ensembl_havana"; gene_biotype "protein_coding"; transcript_name "EGFR-213"; transcript_source "havana"; transcript_biotype "retained_intron"; exon_id "ENSE00003978966"; exon_version "1";
7	havana	gene	55179750	55212969	.	-	.	gene_id "ENSG00000224057"; gene_version "3"; gene_name "EGFR-AS1"; gene_source "havana"; gene_biotype "lncRNA";
7	havana_tagene	transcript	55179750	55188986	.	-	.	gene_id "ENSG00000224057"; gene_version "3"; transcript_id "ENST00000442411"; transcript_version "3"; gene_name "EGFR-AS1"; gene_source "havana"; gene_biotype "lncRNA"; transcript_name "EGFR-AS1-201"; transcript_source "havana_tagene"; transcript_biotype "lncRNA"; tag "gencode_basic"; transcript_support_level "2 (assigned to previous version 1)";
7	havana_tagene	exon	55188857	55188986	.	-	.	gene_id "ENSG00000224057"; gene_version "3"; transcript_id "ENST00000442411"; transcript_version "3"; exon_number "1"; gene_name "EGFR-AS1"; gene_source "havana"; gene_biotype "lncRNA"; transcript_name "EGFR-AS1-201"; transcript_source "havana_tagene"; transcript_biotype "lncRNA"; exon_id "ENSE00004256629"; exon_version "1"; tag "gencode_basic"; transcript_support_level "2 (assigned to previous v…
7	havana_tagene	exon	55179750	55182477	.	-	.	gene_id "ENSG00000224057"; gene_version "3"; transcript_id "ENST00000442411"; transcript_version "3"; exon_number "2"; gene_name "EGFR-AS1"; gene_source "havana"; gene_biotype "lncRNA"; transcript_name "EGFR-AS1-201"; transcript_source "havana_tagene"; transcript_biotype "lncRNA"; exon_id "ENSE00004256631"; exon_version "1"; tag "gencode_basic"; transcript_support_level "2 (assigned to previous v…
7	havana_tagene	transcript	55181699	55212969	.	-	.	gene_id "ENSG00000224057"; gene_version "3"; transcript_id "ENST00000836806"; transcript_version "1"; gene_name "EGFR-AS1"; gene_source "havana"; gene_biotype "lncRNA"; transcript_name "EGFR-AS1-202"; transcript_source "havana_tagene"; transcript_biotype "lncRNA"; tag "Ensembl_canonical";
7	havana_tagene	exon	55212763	55212969	.	-	.	gene_id "ENSG00000224057"; gene_version "3"; transcript_id "ENST00000836806"; transcript_version "1"; exon_number "1"; gene_name "EGFR-AS1"; gene_source "havana"; gene_biotype "lncRNA"; transcript_name "EGFR-AS1-202"; transcript_source "havana_tagene"; transcript_biotype "lncRNA"; exon_id "ENSE00004256630"; exon_version "1"; tag "Ensembl_canonical";
7	havana_tagene	exon	55181699	55182477	.	-	.	gene_id "ENSG00000224057"; gene_version "3"; transcript_id "ENST00000836806"; transcript_version "1"; exon_number "2"; gene_name "EGFR-AS1"; gene_source "havana"; gene_biotype "lncRNA"; transcript_name "EGFR-AS1-202"; transcript_source "havana_tagene"; transcript_biotype "lncRNA"; exon_id "ENSE00004256632"; exon_version "1"; tag "Ensembl_canonical";
