# Supplementary material for: Systematic contextual biases in SegmentNT potentially relevant to other nucleotide transformer models
Source: bioRxiv. 2026 May 4:2025.04.09.647946. Preprint. [Version 2] doi: 10.1101/2025.04.09.647946 (PMC13174627; doi:10.1101/2025.04.09.647946)
Supplement: Supplement 3 [file media-3.zip › Supplementary_data/RNAPysoforms_isoform_figures/generate_isoforms.sh]

source /Users/mebbert/miniconda3/etc/profile.d/conda.sh
conda activate base
python3 generate_isoforms.py
conda deactivate
