# Supplementary material for: Systematic contextual biases in SegmentNT potentially relevant to other nucleotide transformer models
Source: bioRxiv. 2026 May 4:2025.04.09.647946. Preprint. [Version 2] doi: 10.1101/2025.04.09.647946 (PMC13174627; doi:10.1101/2025.04.09.647946)
Supplement: Supplement 3 [file media-3.zip › Supplementary_data/RNAPysoforms_isoform_figures/TP53.gtf]

1	ensembl_havana	gene	223779893	223845954	.	-	.	gene_id "ENSG00000143514"; gene_version "18"; gene_name "TP53BP2"; gene_source "ensembl_havana"; gene_biotype "protein_coding";
1	ensembl_havana	transcript	223779893	223845947	.	-	.	gene_id "ENSG00000143514"; gene_version "18"; transcript_id "ENST00000343537"; transcript_version "12"; gene_name "TP53BP2"; gene_source "ensembl_havana"; gene_biotype "protein_coding"; transcript_name "TP53BP2-201"; transcript_source "ensembl_havana"; transcript_biotype "protein_coding"; tag "CCDS"; ccds_id "CCDS44319"; tag "gencode_basic"; tag "gencode_primary"; tag "MANE_Select"; tag "Ensembl_…
1	ensembl_havana	exon	223845654	223845947	.	-	.	gene_id "ENSG00000143514"; gene_version "18"; transcript_id "ENST00000343537"; transcript_version "12"; exon_number "1"; gene_name "TP53BP2"; gene_source "ensembl_havana"; gene_biotype "protein_coding"; transcript_name "TP53BP2-201"; transcript_source "ensembl_havana"; transcript_biotype "protein_coding"; tag "CCDS"; ccds_id "CCDS44319"; exon_id "ENSE00002238939"; exon_version "2"; tag "gencode_b…
1	ensembl_havana	CDS	223845654	223845680	.	-	0	gene_id "ENSG00000143514"; gene_version "18"; transcript_id "ENST00000343537"; transcript_version "12"; exon_number "1"; gene_name "TP53BP2"; gene_source "ensembl_havana"; gene_biotype "protein_coding"; transcript_name "TP53BP2-201"; transcript_source "ensembl_havana"; transcript_biotype "protein_coding"; tag "CCDS"; ccds_id "CCDS44319"; protein_id "ENSP00000341957"; protein_version "7"; tag "gen…
1	ensembl_havana	start_codon	223845678	223845680	.	-	0	gene_id "ENSG00000143514"; gene_version "18"; transcript_id "ENST00000343537"; transcript_version "12"; exon_number "1"; gene_name "TP53BP2"; gene_source "ensembl_havana"; gene_biotype "protein_coding"; transcript_name "TP53BP2-201"; transcript_source "ensembl_havana"; transcript_biotype "protein_coding"; tag "CCDS"; ccds_id "CCDS44319"; tag "gencode_basic"; tag "gencode_primary"; tag "MANE_Selec…
1	ensembl_havana	exon	223821220	223821367	.	-	.	gene_id "ENSG00000143514"; gene_version "18"; transcript_id "ENST00000343537"; transcript_version "12"; exon_number "2"; gene_name "TP53BP2"; gene_source "ensembl_havana"; gene_biotype "protein_coding"; transcript_name "TP53BP2-201"; transcript_source "ensembl_havana"; transcript_biotype "protein_coding"; tag "CCDS"; ccds_id "CCDS44319"; exon_id "ENSE00003485410"; exon_version "1"; tag "gencode_b…
1	ensembl_havana	CDS	223821220	223821367	.	-	0	gene_id "ENSG00000143514"; gene_version "18"; transcript_id "ENST00000343537"; transcript_version "12"; exon_number "2"; gene_name "TP53BP2"; gene_source "ensembl_havana"; gene_biotype "protein_coding"; transcript_name "TP53BP2-201"; transcript_source "ensembl_havana"; transcript_biotype "protein_coding"; tag "CCDS"; ccds_id "CCDS44319"; protein_id "ENSP00000341957"; protein_version "7"; tag "gen…
1	ensembl_havana	exon	223814240	223814353	.	-	.	gene_id "ENSG00000143514"; gene_version "18"; transcript_id "ENST00000343537"; transcript_version "12"; exon_number "3"; gene_name "TP53BP2"; gene_source "ensembl_havana"; gene_biotype "protein_coding"; transcript_name "TP53BP2-201"; transcript_source "ensembl_havana"; transcript_biotype "protein_coding"; tag "CCDS"; ccds_id "CCDS44319"; exon_id "ENSE00003473562"; exon_version "1"; tag "gencode_b…
1	ensembl_havana	CDS	223814240	223814353	.	-	2	gene_id "ENSG00000143514"; gene_version "18"; transcript_id "ENST00000343537"; transcript_version "12"; exon_number "3"; gene_name "TP53BP2"; gene_source "ensembl_havana"; gene_biotype "protein_coding"; transcript_name "TP53BP2-201"; transcript_source "ensembl_havana"; transcript_biotype "protein_coding"; tag "CCDS"; ccds_id "CCDS44319"; protein_id "ENSP00000341957"; protein_version "7"; tag "gen…
1	ensembl_havana	exon	223810431	223810513	.	-	.	gene_id "ENSG00000143514"; gene_version "18"; transcript_id "ENST00000343537"; transcript_version "12"; exon_number "4"; gene_name "TP53BP2"; gene_source "ensembl_havana"; gene_biotype "protein_coding"; transcript_name "TP53BP2-201"; transcript_source "ensembl_havana"; transcript_biotype "protein_coding"; tag "CCDS"; ccds_id "CCDS44319"; exon_id "ENSE00003480334"; exon_version "1"; tag "gencode_b…
1	ensembl_havana	CDS	223810431	223810513	.	-	2	gene_id "ENSG00000143514"; gene_version "18"; transcript_id "ENST00000343537"; transcript_version "12"; exon_number "4"; gene_name "TP53BP2"; gene_source "ensembl_havana"; gene_biotype "protein_coding"; transcript_name "TP53BP2-201"; transcript_source "ensembl_havana"; transcript_biotype "protein_coding"; tag "CCDS"; ccds_id "CCDS44319"; protein_id "ENSP00000341957"; protein_version "7"; tag "gen…
1	ensembl_havana	exon	223806846	223806947	.	-	.	gene_id "ENSG00000143514"; gene_version "18"; transcript_id "ENST00000343537"; transcript_version "12"; exon_number "5"; gene_name "TP53BP2"; gene_source "ensembl_havana"; gene_biotype "protein_coding"; transcript_name "TP53BP2-201"; transcript_source "ensembl_havana"; transcript_biotype "protein_coding"; tag "CCDS"; ccds_id "CCDS44319"; exon_id "ENSE00003539869"; exon_version "1"; tag "gencode_b…
1	ensembl_havana	CDS	223806846	223806947	.	-	0	gene_id "ENSG00000143514"; gene_version "18"; transcript_id "ENST00000343537"; transcript_version "12"; exon_number "5"; gene_name "TP53BP2"; gene_source "ensembl_havana"; gene_biotype "protein_coding"; transcript_name "TP53BP2-201"; transcript_source "ensembl_havana"; transcript_biotype "protein_coding"; tag "CCDS"; ccds_id "CCDS44319"; protein_id "ENSP00000341957"; protein_version "7"; tag "gen…
1	ensembl_havana	exon	223804174	223804348	.	-	.	gene_id "ENSG00000143514"; gene_version "18"; transcript_id "ENST00000343537"; transcript_version "12"; exon_number "6"; gene_name "TP53BP2"; gene_source "ensembl_havana"; gene_biotype "protein_coding"; transcript_name "TP53BP2-201"; transcript_source "ensembl_havana"; transcript_biotype "protein_coding"; tag "CCDS"; ccds_id "CCDS44319"; exon_id "ENSE00001069702"; exon_version "1"; tag "gencode_b…
1	ensembl_havana	CDS	223804174	223804348	.	-	0	gene_id "ENSG00000143514"; gene_version "18"; transcript_id "ENST00000343537"; transcript_version "12"; exon_number "6"; gene_name "TP53BP2"; gene_source "ensembl_havana"; gene_biotype "protein_coding"; transcript_name "TP53BP2-201"; transcript_source "ensembl_havana"; transcript_biotype "protein_coding"; tag "CCDS"; ccds_id "CCDS44319"; protein_id "ENSP00000341957"; protein_version "7"; tag "gen…
1	ensembl_havana	exon	223803271	223803452	.	-	.	gene_id "ENSG00000143514"; gene_version "18"; transcript_id "ENST00000343537"; transcript_version "12"; exon_number "7"; gene_name "TP53BP2"; gene_source "ensembl_havana"; gene_biotype "protein_coding"; transcript_name "TP53BP2-201"; transcript_source "ensembl_havana"; transcript_biotype "protein_coding"; tag "CCDS"; ccds_id "CCDS44319"; exon_id "ENSE00001069694"; exon_version "1"; tag "gencode_b…
1	ensembl_havana	CDS	223803271	223803452	.	-	2	gene_id "ENSG00000143514"; gene_version "18"; transcript_id "ENST00000343537"; transcript_version "12"; exon_number "7"; gene_name "TP53BP2"; gene_source "ensembl_havana"; gene_biotype "protein_coding"; transcript_name "TP53BP2-201"; transcript_source "ensembl_havana"; transcript_biotype "protein_coding"; tag "CCDS"; ccds_id "CCDS44319"; protein_id "ENSP00000341957"; protein_version "7"; tag "gen…
1	ensembl_havana	exon	223802731	223802895	.	-	.	gene_id "ENSG00000143514"; gene_version "18"; transcript_id "ENST00000343537"; transcript_version "12"; exon_number "8"; gene_name "TP53BP2"; gene_source "ensembl_havana"; gene_biotype "protein_coding"; transcript_name "TP53BP2-201"; transcript_source "ensembl_havana"; transcript_biotype "protein_coding"; tag "CCDS"; ccds_id "CCDS44319"; exon_id "ENSE00003498984"; exon_version "1"; tag "gencode_b…
1	ensembl_havana	CDS	223802731	223802895	.	-	0	gene_id "ENSG00000143514"; gene_version "18"; transcript_id "ENST00000343537"; transcript_version "12"; exon_number "8"; gene_name "TP53BP2"; gene_source "ensembl_havana"; gene_biotype "protein_coding"; transcript_name "TP53BP2-201"; transcript_source "ensembl_havana"; transcript_biotype "protein_coding"; tag "CCDS"; ccds_id "CCDS44319"; protein_id "ENSP00000341957"; protein_version "7"; tag "gen…
1	ensembl_havana	exon	223802116	223802344	.	-	.	gene_id "ENSG00000143514"; gene_version "18"; transcript_id "ENST00000343537"; transcript_version "12"; exon_number "9"; gene_name "TP53BP2"; gene_source "ensembl_havana"; gene_biotype "protein_coding"; transcript_name "TP53BP2-201"; transcript_source "ensembl_havana"; transcript_biotype "protein_coding"; tag "CCDS"; ccds_id "CCDS44319"; exon_id "ENSE00003510829"; exon_version "1"; tag "gencode_b…
1	ensembl_havana	CDS	223802116	223802344	.	-	0	gene_id "ENSG00000143514"; gene_version "18"; transcript_id "ENST00000343537"; transcript_version "12"; exon_number "9"; gene_name "TP53BP2"; gene_source "ensembl_havana"; gene_biotype "protein_coding"; transcript_name "TP53BP2-201"; transcript_source "ensembl_havana"; transcript_biotype "protein_coding"; tag "CCDS"; ccds_id "CCDS44319"; protein_id "ENSP00000341957"; protein_version "7"; tag "gen…
1	ensembl_havana	exon	223800700	223800810	.	-	.	gene_id "ENSG00000143514"; gene_version "18"; transcript_id "ENST00000343537"; transcript_version "12"; exon_number "10"; gene_name "TP53BP2"; gene_source "ensembl_havana"; gene_biotype "protein_coding"; transcript_name "TP53BP2-201"; transcript_source "ensembl_havana"; transcript_biotype "protein_coding"; tag "CCDS"; ccds_id "CCDS44319"; exon_id "ENSE00003553394"; exon_version "1"; tag "gencode_…
1	ensembl_havana	CDS	223800700	223800810	.	-	2	gene_id "ENSG00000143514"; gene_version "18"; transcript_id "ENST00000343537"; transcript_version "12"; exon_number "10"; gene_name "TP53BP2"; gene_source "ensembl_havana"; gene_biotype "protein_coding"; transcript_name "TP53BP2-201"; transcript_source "ensembl_havana"; transcript_biotype "protein_coding"; tag "CCDS"; ccds_id "CCDS44319"; protein_id "ENSP00000341957"; protein_version "7"; tag "ge…
1	ensembl_havana	exon	223799899	223800047	.	-	.	gene_id "ENSG00000143514"; gene_version "18"; transcript_id "ENST00000343537"; transcript_version "12"; exon_number "11"; gene_name "TP53BP2"; gene_source "ensembl_havana"; gene_biotype "protein_coding"; transcript_name "TP53BP2-201"; transcript_source "ensembl_havana"; transcript_biotype "protein_coding"; tag "CCDS"; ccds_id "CCDS44319"; exon_id "ENSE00003575113"; exon_version "1"; tag "gencode_…
1	ensembl_havana	CDS	223799899	223800047	.	-	2	gene_id "ENSG00000143514"; gene_version "18"; transcript_id "ENST00000343537"; transcript_version "12"; exon_number "11"; gene_name "TP53BP2"; gene_source "ensembl_havana"; gene_biotype "protein_coding"; transcript_name "TP53BP2-201"; transcript_source "ensembl_havana"; transcript_biotype "protein_coding"; tag "CCDS"; ccds_id "CCDS44319"; protein_id "ENSP00000341957"; protein_version "7"; tag "ge…
1	ensembl_havana	exon	223798215	223798677	.	-	.	gene_id "ENSG00000143514"; gene_version "18"; transcript_id "ENST00000343537"; transcript_version "12"; exon_number "12"; gene_name "TP53BP2"; gene_source "ensembl_havana"; gene_biotype "protein_coding"; transcript_name "TP53BP2-201"; transcript_source "ensembl_havana"; transcript_biotype "protein_coding"; tag "CCDS"; ccds_id "CCDS44319"; exon_id "ENSE00003607869"; exon_version "1"; tag "gencode_…
1	ensembl_havana	CDS	223798215	223798677	.	-	0	gene_id "ENSG00000143514"; gene_version "18"; transcript_id "ENST00000343537"; transcript_version "12"; exon_number "12"; gene_name "TP53BP2"; gene_source "ensembl_havana"; gene_biotype "protein_coding"; transcript_name "TP53BP2-201"; transcript_source "ensembl_havana"; transcript_biotype "protein_coding"; tag "CCDS"; ccds_id "CCDS44319"; protein_id "ENSP00000341957"; protein_version "7"; tag "ge…
1	ensembl_havana	exon	223795815	223796590	.	-	.	gene_id "ENSG00000143514"; gene_version "18"; transcript_id "ENST00000343537"; transcript_version "12"; exon_number "13"; gene_name "TP53BP2"; gene_source "ensembl_havana"; gene_biotype "protein_coding"; transcript_name "TP53BP2-201"; transcript_source "ensembl_havana"; transcript_biotype "protein_coding"; tag "CCDS"; ccds_id "CCDS44319"; exon_id "ENSE00003686893"; exon_version "1"; tag "gencode_…
1	ensembl_havana	CDS	223795815	223796590	.	-	2	gene_id "ENSG00000143514"; gene_version "18"; transcript_id "ENST00000343537"; transcript_version "12"; exon_number "13"; gene_name "TP53BP2"; gene_source "ensembl_havana"; gene_biotype "protein_coding"; transcript_name "TP53BP2-201"; transcript_source "ensembl_havana"; transcript_biotype "protein_coding"; tag "CCDS"; ccds_id "CCDS44319"; protein_id "ENSP00000341957"; protein_version "7"; tag "ge…
1	ensembl_havana	exon	223793303	223793440	.	-	.	gene_id "ENSG00000143514"; gene_version "18"; transcript_id "ENST00000343537"; transcript_version "12"; exon_number "14"; gene_name "TP53BP2"; gene_source "ensembl_havana"; gene_biotype "protein_coding"; transcript_name "TP53BP2-201"; transcript_source "ensembl_havana"; transcript_biotype "protein_coding"; tag "CCDS"; ccds_id "CCDS44319"; exon_id "ENSE00003652660"; exon_version "1"; tag "gencode_…
1	ensembl_havana	CDS	223793303	223793440	.	-	0	gene_id "ENSG00000143514"; gene_version "18"; transcript_id "ENST00000343537"; transcript_version "12"; exon_number "14"; gene_name "TP53BP2"; gene_source "ensembl_havana"; gene_biotype "protein_coding"; transcript_name "TP53BP2-201"; transcript_source "ensembl_havana"; transcript_biotype "protein_coding"; tag "CCDS"; ccds_id "CCDS44319"; protein_id "ENSP00000341957"; protein_version "7"; tag "ge…
1	ensembl_havana	exon	223792389	223792522	.	-	.	gene_id "ENSG00000143514"; gene_version "18"; transcript_id "ENST00000343537"; transcript_version "12"; exon_number "15"; gene_name "TP53BP2"; gene_source "ensembl_havana"; gene_biotype "protein_coding"; transcript_name "TP53BP2-201"; transcript_source "ensembl_havana"; transcript_biotype "protein_coding"; tag "CCDS"; ccds_id "CCDS44319"; exon_id "ENSE00003477200"; exon_version "1"; tag "gencode_…
1	ensembl_havana	CDS	223792389	223792522	.	-	0	gene_id "ENSG00000143514"; gene_version "18"; transcript_id "ENST00000343537"; transcript_version "12"; exon_number "15"; gene_name "TP53BP2"; gene_source "ensembl_havana"; gene_biotype "protein_coding"; transcript_name "TP53BP2-201"; transcript_source "ensembl_havana"; transcript_biotype "protein_coding"; tag "CCDS"; ccds_id "CCDS44319"; protein_id "ENSP00000341957"; protein_version "7"; tag "ge…
1	ensembl_havana	exon	223789008	223789174	.	-	.	gene_id "ENSG00000143514"; gene_version "18"; transcript_id "ENST00000343537"; transcript_version "12"; exon_number "16"; gene_name "TP53BP2"; gene_source "ensembl_havana"; gene_biotype "protein_coding"; transcript_name "TP53BP2-201"; transcript_source "ensembl_havana"; transcript_biotype "protein_coding"; tag "CCDS"; ccds_id "CCDS44319"; exon_id "ENSE00003619380"; exon_version "1"; tag "gencode_…
1	ensembl_havana	CDS	223789008	223789174	.	-	1	gene_id "ENSG00000143514"; gene_version "18"; transcript_id "ENST00000343537"; transcript_version "12"; exon_number "16"; gene_name "TP53BP2"; gene_source "ensembl_havana"; gene_biotype "protein_coding"; transcript_name "TP53BP2-201"; transcript_source "ensembl_havana"; transcript_biotype "protein_coding"; tag "CCDS"; ccds_id "CCDS44319"; protein_id "ENSP00000341957"; protein_version "7"; tag "ge…
1	ensembl_havana	exon	223784115	223784314	.	-	.	gene_id "ENSG00000143514"; gene_version "18"; transcript_id "ENST00000343537"; transcript_version "12"; exon_number "17"; gene_name "TP53BP2"; gene_source "ensembl_havana"; gene_biotype "protein_coding"; transcript_name "TP53BP2-201"; transcript_source "ensembl_havana"; transcript_biotype "protein_coding"; tag "CCDS"; ccds_id "CCDS44319"; exon_id "ENSE00003571068"; exon_version "1"; tag "gencode_…
1	ensembl_havana	CDS	223784115	223784314	.	-	2	gene_id "ENSG00000143514"; gene_version "18"; transcript_id "ENST00000343537"; transcript_version "12"; exon_number "17"; gene_name "TP53BP2"; gene_source "ensembl_havana"; gene_biotype "protein_coding"; transcript_name "TP53BP2-201"; transcript_source "ensembl_havana"; transcript_biotype "protein_coding"; tag "CCDS"; ccds_id "CCDS44319"; protein_id "ENSP00000341957"; protein_version "7"; tag "ge…
1	ensembl_havana	exon	223779893	223780894	.	-	.	gene_id "ENSG00000143514"; gene_version "18"; transcript_id "ENST00000343537"; transcript_version "12"; exon_number "18"; gene_name "TP53BP2"; gene_source "ensembl_havana"; gene_biotype "protein_coding"; transcript_name "TP53BP2-201"; transcript_source "ensembl_havana"; transcript_biotype "protein_coding"; tag "CCDS"; ccds_id "CCDS44319"; exon_id "ENSE00003841781"; exon_version "1"; tag "gencode_…
1	ensembl_havana	CDS	223780856	223780894	.	-	0	gene_id "ENSG00000143514"; gene_version "18"; transcript_id "ENST00000343537"; transcript_version "12"; exon_number "18"; gene_name "TP53BP2"; gene_source "ensembl_havana"; gene_biotype "protein_coding"; transcript_name "TP53BP2-201"; transcript_source "ensembl_havana"; transcript_biotype "protein_coding"; tag "CCDS"; ccds_id "CCDS44319"; protein_id "ENSP00000341957"; protein_version "7"; tag "ge…
1	ensembl_havana	stop_codon	223780853	223780855	.	-	0	gene_id "ENSG00000143514"; gene_version "18"; transcript_id "ENST00000343537"; transcript_version "12"; exon_number "18"; gene_name "TP53BP2"; gene_source "ensembl_havana"; gene_biotype "protein_coding"; transcript_name "TP53BP2-201"; transcript_source "ensembl_havana"; transcript_biotype "protein_coding"; tag "CCDS"; ccds_id "CCDS44319"; tag "gencode_basic"; tag "gencode_primary"; tag "MANE_Sele…
1	ensembl_havana	five_prime_utr	223845681	223845947	.	-	.	gene_id "ENSG00000143514"; gene_version "18"; transcript_id "ENST00000343537"; transcript_version "12"; gene_name "TP53BP2"; gene_source "ensembl_havana"; gene_biotype "protein_coding"; transcript_name "TP53BP2-201"; transcript_source "ensembl_havana"; transcript_biotype "protein_coding"; tag "CCDS"; ccds_id "CCDS44319"; tag "gencode_basic"; tag "gencode_primary"; tag "MANE_Select"; tag "Ensembl_…
1	ensembl_havana	three_prime_utr	223779893	223780852	.	-	.	gene_id "ENSG00000143514"; gene_version "18"; transcript_id "ENST00000343537"; transcript_version "12"; gene_name "TP53BP2"; gene_source "ensembl_havana"; gene_biotype "protein_coding"; transcript_name "TP53BP2-201"; transcript_source "ensembl_havana"; transcript_biotype "protein_coding"; tag "CCDS"; ccds_id "CCDS44319"; tag "gencode_basic"; tag "gencode_primary"; tag "MANE_Select"; tag "Ensembl_…
1	ensembl_havana	transcript	223779899	223845930	.	-	.	gene_id "ENSG00000143514"; gene_version "18"; transcript_id "ENST00000391878"; transcript_version "6"; gene_name "TP53BP2"; gene_source "ensembl_havana"; gene_biotype "protein_coding"; transcript_name "TP53BP2-202"; transcript_source "ensembl_havana"; transcript_biotype "protein_coding"; tag "CCDS"; ccds_id "CCDS1538"; tag "gencode_basic"; transcript_support_level "1";
1	ensembl_havana	exon	223845654	223845930	.	-	.	gene_id "ENSG00000143514"; gene_version "18"; transcript_id "ENST00000391878"; transcript_version "6"; exon_number "1"; gene_name "TP53BP2"; gene_source "ensembl_havana"; gene_biotype "protein_coding"; transcript_name "TP53BP2-202"; transcript_source "ensembl_havana"; transcript_biotype "protein_coding"; tag "CCDS"; ccds_id "CCDS1538"; exon_id "ENSE00001904918"; exon_version "1"; tag "gencode_bas…
1	ensembl_havana	exon	223821220	223821367	.	-	.	gene_id "ENSG00000143514"; gene_version "18"; transcript_id "ENST00000391878"; transcript_version "6"; exon_number "2"; gene_name "TP53BP2"; gene_source "ensembl_havana"; gene_biotype "protein_coding"; transcript_name "TP53BP2-202"; transcript_source "ensembl_havana"; transcript_biotype "protein_coding"; tag "CCDS"; ccds_id "CCDS1538"; exon_id "ENSE00003458324"; exon_version "1"; tag "gencode_bas…
1	ensembl_havana	exon	223818206	223818337	.	-	.	gene_id "ENSG00000143514"; gene_version "18"; transcript_id "ENST00000391878"; transcript_version "6"; exon_number "3"; gene_name "TP53BP2"; gene_source "ensembl_havana"; gene_biotype "protein_coding"; transcript_name "TP53BP2-202"; transcript_source "ensembl_havana"; transcript_biotype "protein_coding"; tag "CCDS"; ccds_id "CCDS1538"; exon_id "ENSE00001509976"; exon_version "1"; tag "gencode_bas…
1	ensembl_havana	exon	223814240	223814353	.	-	.	gene_id "ENSG00000143514"; gene_version "18"; transcript_id "ENST00000391878"; transcript_version "6"; exon_number "4"; gene_name "TP53BP2"; gene_source "ensembl_havana"; gene_biotype "protein_coding"; transcript_name "TP53BP2-202"; transcript_source "ensembl_havana"; transcript_biotype "protein_coding"; tag "CCDS"; ccds_id "CCDS1538"; exon_id "ENSE00003550324"; exon_version "1"; tag "gencode_bas…
1	ensembl_havana	exon	223810431	223810513	.	-	.	gene_id "ENSG00000143514"; gene_version "18"; transcript_id "ENST00000391878"; transcript_version "6"; exon_number "5"; gene_name "TP53BP2"; gene_source "ensembl_havana"; gene_biotype "protein_coding"; transcript_name "TP53BP2-202"; transcript_source "ensembl_havana"; transcript_biotype "protein_coding"; tag "CCDS"; ccds_id "CCDS1538"; exon_id "ENSE00003673995"; exon_version "1"; tag "gencode_bas…
1	ensembl_havana	exon	223806846	223806947	.	-	.	gene_id "ENSG00000143514"; gene_version "18"; transcript_id "ENST00000391878"; transcript_version "6"; exon_number "6"; gene_name "TP53BP2"; gene_source "ensembl_havana"; gene_biotype "protein_coding"; transcript_name "TP53BP2-202"; transcript_source "ensembl_havana"; transcript_biotype "protein_coding"; tag "CCDS"; ccds_id "CCDS1538"; exon_id "ENSE00003536189"; exon_version "1"; tag "gencode_bas…
1	ensembl_havana	CDS	223806846	223806932	.	-	0	gene_id "ENSG00000143514"; gene_version "18"; transcript_id "ENST00000391878"; transcript_version "6"; exon_number "6"; gene_name "TP53BP2"; gene_source "ensembl_havana"; gene_biotype "protein_coding"; transcript_name "TP53BP2-202"; transcript_source "ensembl_havana"; transcript_biotype "protein_coding"; tag "CCDS"; ccds_id "CCDS1538"; protein_id "ENSP00000375750"; protein_version "2"; tag "genco…
1	ensembl_havana	start_codon	223806930	223806932	.	-	0	gene_id "ENSG00000143514"; gene_version "18"; transcript_id "ENST00000391878"; transcript_version "6"; exon_number "6"; gene_name "TP53BP2"; gene_source "ensembl_havana"; gene_biotype "protein_coding"; transcript_name "TP53BP2-202"; transcript_source "ensembl_havana"; transcript_biotype "protein_coding"; tag "CCDS"; ccds_id "CCDS1538"; tag "gencode_basic"; transcript_support_level "1";
1	ensembl_havana	exon	223804174	223804348	.	-	.	gene_id "ENSG00000143514"; gene_version "18"; transcript_id "ENST00000391878"; transcript_version "6"; exon_number "7"; gene_name "TP53BP2"; gene_source "ensembl_havana"; gene_biotype "protein_coding"; transcript_name "TP53BP2-202"; transcript_source "ensembl_havana"; transcript_biotype "protein_coding"; tag "CCDS"; ccds_id "CCDS1538"; exon_id "ENSE00001069702"; exon_version "1"; tag "gencode_bas…
1	ensembl_havana	CDS	223804174	223804348	.	-	0	gene_id "ENSG00000143514"; gene_version "18"; transcript_id "ENST00000391878"; transcript_version "6"; exon_number "7"; gene_name "TP53BP2"; gene_source "ensembl_havana"; gene_biotype "protein_coding"; transcript_name "TP53BP2-202"; transcript_source "ensembl_havana"; transcript_biotype "protein_coding"; tag "CCDS"; ccds_id "CCDS1538"; protein_id "ENSP00000375750"; protein_version "2"; tag "genco…
1	ensembl_havana	exon	223803271	223803452	.	-	.	gene_id "ENSG00000143514"; gene_version "18"; transcript_id "ENST00000391878"; transcript_version "6"; exon_number "8"; gene_name "TP53BP2"; gene_source "ensembl_havana"; gene_biotype "protein_coding"; transcript_name "TP53BP2-202"; transcript_source "ensembl_havana"; transcript_biotype "protein_coding"; tag "CCDS"; ccds_id "CCDS1538"; exon_id "ENSE00001069694"; exon_version "1"; tag "gencode_bas…
1	ensembl_havana	CDS	223803271	223803452	.	-	2	gene_id "ENSG00000143514"; gene_version "18"; transcript_id "ENST00000391878"; transcript_version "6"; exon_number "8"; gene_name "TP53BP2"; gene_source "ensembl_havana"; gene_biotype "protein_coding"; transcript_name "TP53BP2-202"; transcript_source "ensembl_havana"; transcript_biotype "protein_coding"; tag "CCDS"; ccds_id "CCDS1538"; protein_id "ENSP00000375750"; protein_version "2"; tag "genco…
1	ensembl_havana	exon	223802731	223802895	.	-	.	gene_id "ENSG00000143514"; gene_version "18"; transcript_id "ENST00000391878"; transcript_version "6"; exon_number "9"; gene_name "TP53BP2"; gene_source "ensembl_havana"; gene_biotype "protein_coding"; transcript_name "TP53BP2-202"; transcript_source "ensembl_havana"; transcript_biotype "protein_coding"; tag "CCDS"; ccds_id "CCDS1538"; exon_id "ENSE00003498984"; exon_version "1"; tag "gencode_bas…
1	ensembl_havana	CDS	223802731	223802895	.	-	0	gene_id "ENSG00000143514"; gene_version "18"; transcript_id "ENST00000391878"; transcript_version "6"; exon_number "9"; gene_name "TP53BP2"; gene_source "ensembl_havana"; gene_biotype "protein_coding"; transcript_name "TP53BP2-202"; transcript_source "ensembl_havana"; transcript_biotype "protein_coding"; tag "CCDS"; ccds_id "CCDS1538"; protein_id "ENSP00000375750"; protein_version "2"; tag "genco…
1	ensembl_havana	exon	223802116	223802344	.	-	.	gene_id "ENSG00000143514"; gene_version "18"; transcript_id "ENST00000391878"; transcript_version "6"; exon_number "10"; gene_name "TP53BP2"; gene_source "ensembl_havana"; gene_biotype "protein_coding"; transcript_name "TP53BP2-202"; transcript_source "ensembl_havana"; transcript_biotype "protein_coding"; tag "CCDS"; ccds_id "CCDS1538"; exon_id "ENSE00003510829"; exon_version "1"; tag "gencode_ba…
1	ensembl_havana	CDS	223802116	223802344	.	-	0	gene_id "ENSG00000143514"; gene_version "18"; transcript_id "ENST00000391878"; transcript_version "6"; exon_number "10"; gene_name "TP53BP2"; gene_source "ensembl_havana"; gene_biotype "protein_coding"; transcript_name "TP53BP2-202"; transcript_source "ensembl_havana"; transcript_biotype "protein_coding"; tag "CCDS"; ccds_id "CCDS1538"; protein_id "ENSP00000375750"; protein_version "2"; tag "genc…
1	ensembl_havana	exon	223800700	223800810	.	-	.	gene_id "ENSG00000143514"; gene_version "18"; transcript_id "ENST00000391878"; transcript_version "6"; exon_number "11"; gene_name "TP53BP2"; gene_source "ensembl_havana"; gene_biotype "protein_coding"; transcript_name "TP53BP2-202"; transcript_source "ensembl_havana"; transcript_biotype "protein_coding"; tag "CCDS"; ccds_id "CCDS1538"; exon_id "ENSE00003553394"; exon_version "1"; tag "gencode_ba…
1	ensembl_havana	CDS	223800700	223800810	.	-	2	gene_id "ENSG00000143514"; gene_version "18"; transcript_id "ENST00000391878"; transcript_version "6"; exon_number "11"; gene_name "TP53BP2"; gene_source "ensembl_havana"; gene_biotype "protein_coding"; transcript_name "TP53BP2-202"; transcript_source "ensembl_havana"; transcript_biotype "protein_coding"; tag "CCDS"; ccds_id "CCDS1538"; protein_id "ENSP00000375750"; protein_version "2"; tag "genc…
1	ensembl_havana	exon	223799899	223800047	.	-	.	gene_id "ENSG00000143514"; gene_version "18"; transcript_id "ENST00000391878"; transcript_version "6"; exon_number "12"; gene_name "TP53BP2"; gene_source "ensembl_havana"; gene_biotype "protein_coding"; transcript_name "TP53BP2-202"; transcript_source "ensembl_havana"; transcript_biotype "protein_coding"; tag "CCDS"; ccds_id "CCDS1538"; exon_id "ENSE00003575113"; exon_version "1"; tag "gencode_ba…
1	ensembl_havana	CDS	223799899	223800047	.	-	2	gene_id "ENSG00000143514"; gene_version "18"; transcript_id "ENST00000391878"; transcript_version "6"; exon_number "12"; gene_name "TP53BP2"; gene_source "ensembl_havana"; gene_biotype "protein_coding"; transcript_name "TP53BP2-202"; transcript_source "ensembl_havana"; transcript_biotype "protein_coding"; tag "CCDS"; ccds_id "CCDS1538"; protein_id "ENSP00000375750"; protein_version "2"; tag "genc…
1	ensembl_havana	exon	223798215	223798677	.	-	.	gene_id "ENSG00000143514"; gene_version "18"; transcript_id "ENST00000391878"; transcript_version "6"; exon_number "13"; gene_name "TP53BP2"; gene_source "ensembl_havana"; gene_biotype "protein_coding"; transcript_name "TP53BP2-202"; transcript_source "ensembl_havana"; transcript_biotype "protein_coding"; tag "CCDS"; ccds_id "CCDS1538"; exon_id "ENSE00003607869"; exon_version "1"; tag "gencode_ba…
1	ensembl_havana	CDS	223798215	223798677	.	-	0	gene_id "ENSG00000143514"; gene_version "18"; transcript_id "ENST00000391878"; transcript_version "6"; exon_number "13"; gene_name "TP53BP2"; gene_source "ensembl_havana"; gene_biotype "protein_coding"; transcript_name "TP53BP2-202"; transcript_source "ensembl_havana"; transcript_biotype "protein_coding"; tag "CCDS"; ccds_id "CCDS1538"; protein_id "ENSP00000375750"; protein_version "2"; tag "genc…
1	ensembl_havana	exon	223795815	223796590	.	-	.	gene_id "ENSG00000143514"; gene_version "18"; transcript_id "ENST00000391878"; transcript_version "6"; exon_number "14"; gene_name "TP53BP2"; gene_source "ensembl_havana"; gene_biotype "protein_coding"; transcript_name "TP53BP2-202"; transcript_source "ensembl_havana"; transcript_biotype "protein_coding"; tag "CCDS"; ccds_id "CCDS1538"; exon_id "ENSE00003686893"; exon_version "1"; tag "gencode_ba…
1	ensembl_havana	CDS	223795815	223796590	.	-	2	gene_id "ENSG00000143514"; gene_version "18"; transcript_id "ENST00000391878"; transcript_version "6"; exon_number "14"; gene_name "TP53BP2"; gene_source "ensembl_havana"; gene_biotype "protein_coding"; transcript_name "TP53BP2-202"; transcript_source "ensembl_havana"; transcript_biotype "protein_coding"; tag "CCDS"; ccds_id "CCDS1538"; protein_id "ENSP00000375750"; protein_version "2"; tag "genc…
1	ensembl_havana	exon	223793303	223793440	.	-	.	gene_id "ENSG00000143514"; gene_version "18"; transcript_id "ENST00000391878"; transcript_version "6"; exon_number "15"; gene_name "TP53BP2"; gene_source "ensembl_havana"; gene_biotype "protein_coding"; transcript_name "TP53BP2-202"; transcript_source "ensembl_havana"; transcript_biotype "protein_coding"; tag "CCDS"; ccds_id "CCDS1538"; exon_id "ENSE00003652660"; exon_version "1"; tag "gencode_ba…
1	ensembl_havana	CDS	223793303	223793440	.	-	0	gene_id "ENSG00000143514"; gene_version "18"; transcript_id "ENST00000391878"; transcript_version "6"; exon_number "15"; gene_name "TP53BP2"; gene_source "ensembl_havana"; gene_biotype "protein_coding"; transcript_name "TP53BP2-202"; transcript_source "ensembl_havana"; transcript_biotype "protein_coding"; tag "CCDS"; ccds_id "CCDS1538"; protein_id "ENSP00000375750"; protein_version "2"; tag "genc…
1	ensembl_havana	exon	223792389	223792522	.	-	.	gene_id "ENSG00000143514"; gene_version "18"; transcript_id "ENST00000391878"; transcript_version "6"; exon_number "16"; gene_name "TP53BP2"; gene_source "ensembl_havana"; gene_biotype "protein_coding"; transcript_name "TP53BP2-202"; transcript_source "ensembl_havana"; transcript_biotype "protein_coding"; tag "CCDS"; ccds_id "CCDS1538"; exon_id "ENSE00003477200"; exon_version "1"; tag "gencode_ba…
1	ensembl_havana	CDS	223792389	223792522	.	-	0	gene_id "ENSG00000143514"; gene_version "18"; transcript_id "ENST00000391878"; transcript_version "6"; exon_number "16"; gene_name "TP53BP2"; gene_source "ensembl_havana"; gene_biotype "protein_coding"; transcript_name "TP53BP2-202"; transcript_source "ensembl_havana"; transcript_biotype "protein_coding"; tag "CCDS"; ccds_id "CCDS1538"; protein_id "ENSP00000375750"; protein_version "2"; tag "genc…
1	ensembl_havana	exon	223789008	223789174	.	-	.	gene_id "ENSG00000143514"; gene_version "18"; transcript_id "ENST00000391878"; transcript_version "6"; exon_number "17"; gene_name "TP53BP2"; gene_source "ensembl_havana"; gene_biotype "protein_coding"; transcript_name "TP53BP2-202"; transcript_source "ensembl_havana"; transcript_biotype "protein_coding"; tag "CCDS"; ccds_id "CCDS1538"; exon_id "ENSE00003619380"; exon_version "1"; tag "gencode_ba…
1	ensembl_havana	CDS	223789008	223789174	.	-	1	gene_id "ENSG00000143514"; gene_version "18"; transcript_id "ENST00000391878"; transcript_version "6"; exon_number "17"; gene_name "TP53BP2"; gene_source "ensembl_havana"; gene_biotype "protein_coding"; transcript_name "TP53BP2-202"; transcript_source "ensembl_havana"; transcript_biotype "protein_coding"; tag "CCDS"; ccds_id "CCDS1538"; protein_id "ENSP00000375750"; protein_version "2"; tag "genc…
1	ensembl_havana	exon	223784115	223784314	.	-	.	gene_id "ENSG00000143514"; gene_version "18"; transcript_id "ENST00000391878"; transcript_version "6"; exon_number "18"; gene_name "TP53BP2"; gene_source "ensembl_havana"; gene_biotype "protein_coding"; transcript_name "TP53BP2-202"; transcript_source "ensembl_havana"; transcript_biotype "protein_coding"; tag "CCDS"; ccds_id "CCDS1538"; exon_id "ENSE00003571068"; exon_version "1"; tag "gencode_ba…
1	ensembl_havana	CDS	223784115	223784314	.	-	2	gene_id "ENSG00000143514"; gene_version "18"; transcript_id "ENST00000391878"; transcript_version "6"; exon_number "18"; gene_name "TP53BP2"; gene_source "ensembl_havana"; gene_biotype "protein_coding"; transcript_name "TP53BP2-202"; transcript_source "ensembl_havana"; transcript_biotype "protein_coding"; tag "CCDS"; ccds_id "CCDS1538"; protein_id "ENSP00000375750"; protein_version "2"; tag "genc…
1	ensembl_havana	exon	223779899	223780894	.	-	.	gene_id "ENSG00000143514"; gene_version "18"; transcript_id "ENST00000391878"; transcript_version "6"; exon_number "19"; gene_name "TP53BP2"; gene_source "ensembl_havana"; gene_biotype "protein_coding"; transcript_name "TP53BP2-202"; transcript_source "ensembl_havana"; transcript_biotype "protein_coding"; tag "CCDS"; ccds_id "CCDS1538"; exon_id "ENSE00001442836"; exon_version "1"; tag "gencode_ba…
1	ensembl_havana	CDS	223780856	223780894	.	-	0	gene_id "ENSG00000143514"; gene_version "18"; transcript_id "ENST00000391878"; transcript_version "6"; exon_number "19"; gene_name "TP53BP2"; gene_source "ensembl_havana"; gene_biotype "protein_coding"; transcript_name "TP53BP2-202"; transcript_source "ensembl_havana"; transcript_biotype "protein_coding"; tag "CCDS"; ccds_id "CCDS1538"; protein_id "ENSP00000375750"; protein_version "2"; tag "genc…
1	ensembl_havana	stop_codon	223780853	223780855	.	-	0	gene_id "ENSG00000143514"; gene_version "18"; transcript_id "ENST00000391878"; transcript_version "6"; exon_number "19"; gene_name "TP53BP2"; gene_source "ensembl_havana"; gene_biotype "protein_coding"; transcript_name "TP53BP2-202"; transcript_source "ensembl_havana"; transcript_biotype "protein_coding"; tag "CCDS"; ccds_id "CCDS1538"; tag "gencode_basic"; transcript_support_level "1";
1	ensembl_havana	five_prime_utr	223845654	223845930	.	-	.	gene_id "ENSG00000143514"; gene_version "18"; transcript_id "ENST00000391878"; transcript_version "6"; gene_name "TP53BP2"; gene_source "ensembl_havana"; gene_biotype "protein_coding"; transcript_name "TP53BP2-202"; transcript_source "ensembl_havana"; transcript_biotype "protein_coding"; tag "CCDS"; ccds_id "CCDS1538"; tag "gencode_basic"; transcript_support_level "1";
1	ensembl_havana	five_prime_utr	223821220	223821367	.	-	.	gene_id "ENSG00000143514"; gene_version "18"; transcript_id "ENST00000391878"; transcript_version "6"; gene_name "TP53BP2"; gene_source "ensembl_havana"; gene_biotype "protein_coding"; transcript_name "TP53BP2-202"; transcript_source "ensembl_havana"; transcript_biotype "protein_coding"; tag "CCDS"; ccds_id "CCDS1538"; tag "gencode_basic"; transcript_support_level "1";
1	ensembl_havana	five_prime_utr	223818206	223818337	.	-	.	gene_id "ENSG00000143514"; gene_version "18"; transcript_id "ENST00000391878"; transcript_version "6"; gene_name "TP53BP2"; gene_source "ensembl_havana"; gene_biotype "protein_coding"; transcript_name "TP53BP2-202"; transcript_source "ensembl_havana"; transcript_biotype "protein_coding"; tag "CCDS"; ccds_id "CCDS1538"; tag "gencode_basic"; transcript_support_level "1";
1	ensembl_havana	five_prime_utr	223814240	223814353	.	-	.	gene_id "ENSG00000143514"; gene_version "18"; transcript_id "ENST00000391878"; transcript_version "6"; gene_name "TP53BP2"; gene_source "ensembl_havana"; gene_biotype "protein_coding"; transcript_name "TP53BP2-202"; transcript_source "ensembl_havana"; transcript_biotype "protein_coding"; tag "CCDS"; ccds_id "CCDS1538"; tag "gencode_basic"; transcript_support_level "1";
1	ensembl_havana	five_prime_utr	223810431	223810513	.	-	.	gene_id "ENSG00000143514"; gene_version "18"; transcript_id "ENST00000391878"; transcript_version "6"; gene_name "TP53BP2"; gene_source "ensembl_havana"; gene_biotype "protein_coding"; transcript_name "TP53BP2-202"; transcript_source "ensembl_havana"; transcript_biotype "protein_coding"; tag "CCDS"; ccds_id "CCDS1538"; tag "gencode_basic"; transcript_support_level "1";
1	ensembl_havana	five_prime_utr	223806933	223806947	.	-	.	gene_id "ENSG00000143514"; gene_version "18"; transcript_id "ENST00000391878"; transcript_version "6"; gene_name "TP53BP2"; gene_source "ensembl_havana"; gene_biotype "protein_coding"; transcript_name "TP53BP2-202"; transcript_source "ensembl_havana"; transcript_biotype "protein_coding"; tag "CCDS"; ccds_id "CCDS1538"; tag "gencode_basic"; transcript_support_level "1";
1	ensembl_havana	three_prime_utr	223779899	223780852	.	-	.	gene_id "ENSG00000143514"; gene_version "18"; transcript_id "ENST00000391878"; transcript_version "6"; gene_name "TP53BP2"; gene_source "ensembl_havana"; gene_biotype "protein_coding"; transcript_name "TP53BP2-202"; transcript_source "ensembl_havana"; transcript_biotype "protein_coding"; tag "CCDS"; ccds_id "CCDS1538"; tag "gencode_basic"; transcript_support_level "1";
1	havana	transcript	223780645	223800726	.	-	.	gene_id "ENSG00000143514"; gene_version "18"; transcript_id "ENST00000483398"; transcript_version "5"; gene_name "TP53BP2"; gene_source "ensembl_havana"; gene_biotype "protein_coding"; transcript_name "TP53BP2-208"; transcript_source "havana"; transcript_biotype "nonsense_mediated_decay"; tag "cds_start_NF"; tag "mRNA_start_NF"; transcript_support_level "2";
1	havana	exon	223800700	223800726	.	-	.	gene_id "ENSG00000143514"; gene_version "18"; transcript_id "ENST00000483398"; transcript_version "5"; exon_number "1"; gene_name "TP53BP2"; gene_source "ensembl_havana"; gene_biotype "protein_coding"; transcript_name "TP53BP2-208"; transcript_source "havana"; transcript_biotype "nonsense_mediated_decay"; exon_id "ENSE00003545069"; exon_version "1"; tag "cds_start_NF"; tag "mRNA_start_NF"; transc…
1	havana	CDS	223800700	223800726	.	-	2	gene_id "ENSG00000143514"; gene_version "18"; transcript_id "ENST00000483398"; transcript_version "5"; exon_number "1"; gene_name "TP53BP2"; gene_source "ensembl_havana"; gene_biotype "protein_coding"; transcript_name "TP53BP2-208"; transcript_source "havana"; transcript_biotype "nonsense_mediated_decay"; protein_id "ENSP00000417174"; protein_version "1"; tag "cds_start_NF"; tag "mRNA_start_NF"; …
1	havana	exon	223799899	223800047	.	-	.	gene_id "ENSG00000143514"; gene_version "18"; transcript_id "ENST00000483398"; transcript_version "5"; exon_number "2"; gene_name "TP53BP2"; gene_source "ensembl_havana"; gene_biotype "protein_coding"; transcript_name "TP53BP2-208"; transcript_source "havana"; transcript_biotype "nonsense_mediated_decay"; exon_id "ENSE00003575113"; exon_version "1"; tag "cds_start_NF"; tag "mRNA_start_NF"; transc…
1	havana	CDS	223799899	223800047	.	-	2	gene_id "ENSG00000143514"; gene_version "18"; transcript_id "ENST00000483398"; transcript_version "5"; exon_number "2"; gene_name "TP53BP2"; gene_source "ensembl_havana"; gene_biotype "protein_coding"; transcript_name "TP53BP2-208"; transcript_source "havana"; transcript_biotype "nonsense_mediated_decay"; protein_id "ENSP00000417174"; protein_version "1"; tag "cds_start_NF"; tag "mRNA_start_NF"; …
1	havana	exon	223795815	223796590	.	-	.	gene_id "ENSG00000143514"; gene_version "18"; transcript_id "ENST00000483398"; transcript_version "5"; exon_number "3"; gene_name "TP53BP2"; gene_source "ensembl_havana"; gene_biotype "protein_coding"; transcript_name "TP53BP2-208"; transcript_source "havana"; transcript_biotype "nonsense_mediated_decay"; exon_id "ENSE00003692183"; exon_version "1"; tag "cds_start_NF"; tag "mRNA_start_NF"; transc…
1	havana	CDS	223796576	223796590	.	-	0	gene_id "ENSG00000143514"; gene_version "18"; transcript_id "ENST00000483398"; transcript_version "5"; exon_number "3"; gene_name "TP53BP2"; gene_source "ensembl_havana"; gene_biotype "protein_coding"; transcript_name "TP53BP2-208"; transcript_source "havana"; transcript_biotype "nonsense_mediated_decay"; protein_id "ENSP00000417174"; protein_version "1"; tag "cds_start_NF"; tag "mRNA_start_NF"; …
1	havana	stop_codon	223796573	223796575	.	-	0	gene_id "ENSG00000143514"; gene_version "18"; transcript_id "ENST00000483398"; transcript_version "5"; exon_number "3"; gene_name "TP53BP2"; gene_source "ensembl_havana"; gene_biotype "protein_coding"; transcript_name "TP53BP2-208"; transcript_source "havana"; transcript_biotype "nonsense_mediated_decay"; tag "cds_start_NF"; tag "mRNA_start_NF"; transcript_support_level "2";
1	havana	exon	223793303	223793440	.	-	.	gene_id "ENSG00000143514"; gene_version "18"; transcript_id "ENST00000483398"; transcript_version "5"; exon_number "4"; gene_name "TP53BP2"; gene_source "ensembl_havana"; gene_biotype "protein_coding"; transcript_name "TP53BP2-208"; transcript_source "havana"; transcript_biotype "nonsense_mediated_decay"; exon_id "ENSE00003533010"; exon_version "1"; tag "cds_start_NF"; tag "mRNA_start_NF"; transc…
1	havana	exon	223792389	223792522	.	-	.	gene_id "ENSG00000143514"; gene_version "18"; transcript_id "ENST00000483398"; transcript_version "5"; exon_number "5"; gene_name "TP53BP2"; gene_source "ensembl_havana"; gene_biotype "protein_coding"; transcript_name "TP53BP2-208"; transcript_source "havana"; transcript_biotype "nonsense_mediated_decay"; exon_id "ENSE00003629502"; exon_version "1"; tag "cds_start_NF"; tag "mRNA_start_NF"; transc…
1	havana	exon	223789008	223789174	.	-	.	gene_id "ENSG00000143514"; gene_version "18"; transcript_id "ENST00000483398"; transcript_version "5"; exon_number "6"; gene_name "TP53BP2"; gene_source "ensembl_havana"; gene_biotype "protein_coding"; transcript_name "TP53BP2-208"; transcript_source "havana"; transcript_biotype "nonsense_mediated_decay"; exon_id "ENSE00003488778"; exon_version "1"; tag "cds_start_NF"; tag "mRNA_start_NF"; transc…
1	havana	exon	223784115	223784314	.	-	.	gene_id "ENSG00000143514"; gene_version "18"; transcript_id "ENST00000483398"; transcript_version "5"; exon_number "7"; gene_name "TP53BP2"; gene_source "ensembl_havana"; gene_biotype "protein_coding"; transcript_name "TP53BP2-208"; transcript_source "havana"; transcript_biotype "nonsense_mediated_decay"; exon_id "ENSE00003491557"; exon_version "1"; tag "cds_start_NF"; tag "mRNA_start_NF"; transc…
1	havana	exon	223780645	223780894	.	-	.	gene_id "ENSG00000143514"; gene_version "18"; transcript_id "ENST00000483398"; transcript_version "5"; exon_number "8"; gene_name "TP53BP2"; gene_source "ensembl_havana"; gene_biotype "protein_coding"; transcript_name "TP53BP2-208"; transcript_source "havana"; transcript_biotype "nonsense_mediated_decay"; exon_id "ENSE00003476412"; exon_version "1"; tag "cds_start_NF"; tag "mRNA_start_NF"; transc…
1	havana	three_prime_utr	223795815	223796572	.	-	.	gene_id "ENSG00000143514"; gene_version "18"; transcript_id "ENST00000483398"; transcript_version "5"; gene_name "TP53BP2"; gene_source "ensembl_havana"; gene_biotype "protein_coding"; transcript_name "TP53BP2-208"; transcript_source "havana"; transcript_biotype "nonsense_mediated_decay"; tag "cds_start_NF"; tag "mRNA_start_NF"; transcript_support_level "2";
1	havana	three_prime_utr	223793303	223793440	.	-	.	gene_id "ENSG00000143514"; gene_version "18"; transcript_id "ENST00000483398"; transcript_version "5"; gene_name "TP53BP2"; gene_source "ensembl_havana"; gene_biotype "protein_coding"; transcript_name "TP53BP2-208"; transcript_source "havana"; transcript_biotype "nonsense_mediated_decay"; tag "cds_start_NF"; tag "mRNA_start_NF"; transcript_support_level "2";
1	havana	three_prime_utr	223792389	223792522	.	-	.	gene_id "ENSG00000143514"; gene_version "18"; transcript_id "ENST00000483398"; transcript_version "5"; gene_name "TP53BP2"; gene_source "ensembl_havana"; gene_biotype "protein_coding"; transcript_name "TP53BP2-208"; transcript_source "havana"; transcript_biotype "nonsense_mediated_decay"; tag "cds_start_NF"; tag "mRNA_start_NF"; transcript_support_level "2";
1	havana	three_prime_utr	223789008	223789174	.	-	.	gene_id "ENSG00000143514"; gene_version "18"; transcript_id "ENST00000483398"; transcript_version "5"; gene_name "TP53BP2"; gene_source "ensembl_havana"; gene_biotype "protein_coding"; transcript_name "TP53BP2-208"; transcript_source "havana"; transcript_biotype "nonsense_mediated_decay"; tag "cds_start_NF"; tag "mRNA_start_NF"; transcript_support_level "2";
1	havana	three_prime_utr	223784115	223784314	.	-	.	gene_id "ENSG00000143514"; gene_version "18"; transcript_id "ENST00000483398"; transcript_version "5"; gene_name "TP53BP2"; gene_source "ensembl_havana"; gene_biotype "protein_coding"; transcript_name "TP53BP2-208"; transcript_source "havana"; transcript_biotype "nonsense_mediated_decay"; tag "cds_start_NF"; tag "mRNA_start_NF"; transcript_support_level "2";
1	havana	three_prime_utr	223780645	223780894	.	-	.	gene_id "ENSG00000143514"; gene_version "18"; transcript_id "ENST00000483398"; transcript_version "5"; gene_name "TP53BP2"; gene_source "ensembl_havana"; gene_biotype "protein_coding"; transcript_name "TP53BP2-208"; transcript_source "havana"; transcript_biotype "nonsense_mediated_decay"; tag "cds_start_NF"; tag "mRNA_start_NF"; transcript_support_level "2";
1	havana	transcript	223780789	223802736	.	-	.	gene_id "ENSG00000143514"; gene_version "18"; transcript_id "ENST00000498843"; transcript_version "5"; gene_name "TP53BP2"; gene_source "ensembl_havana"; gene_biotype "protein_coding"; transcript_name "TP53BP2-213"; transcript_source "havana"; transcript_biotype "protein_coding_CDS_not_defined"; transcript_support_level "2";
1	havana	exon	223802429	223802736	.	-	.	gene_id "ENSG00000143514"; gene_version "18"; transcript_id "ENST00000498843"; transcript_version "5"; exon_number "1"; gene_name "TP53BP2"; gene_source "ensembl_havana"; gene_biotype "protein_coding"; transcript_name "TP53BP2-213"; transcript_source "havana"; transcript_biotype "protein_coding_CDS_not_defined"; exon_id "ENSE00001884603"; exon_version "1"; transcript_support_level "2";
1	havana	exon	223802116	223802344	.	-	.	gene_id "ENSG00000143514"; gene_version "18"; transcript_id "ENST00000498843"; transcript_version "5"; exon_number "2"; gene_name "TP53BP2"; gene_source "ensembl_havana"; gene_biotype "protein_coding"; transcript_name "TP53BP2-213"; transcript_source "havana"; transcript_biotype "protein_coding_CDS_not_defined"; exon_id "ENSE00003635072"; exon_version "1"; transcript_support_level "2";
1	havana	exon	223800700	223800810	.	-	.	gene_id "ENSG00000143514"; gene_version "18"; transcript_id "ENST00000498843"; transcript_version "5"; exon_number "3"; gene_name "TP53BP2"; gene_source "ensembl_havana"; gene_biotype "protein_coding"; transcript_name "TP53BP2-213"; transcript_source "havana"; transcript_biotype "protein_coding_CDS_not_defined"; exon_id "ENSE00003568267"; exon_version "1"; transcript_support_level "2";
1	havana	exon	223799899	223800047	.	-	.	gene_id "ENSG00000143514"; gene_version "18"; transcript_id "ENST00000498843"; transcript_version "5"; exon_number "4"; gene_name "TP53BP2"; gene_source "ensembl_havana"; gene_biotype "protein_coding"; transcript_name "TP53BP2-213"; transcript_source "havana"; transcript_biotype "protein_coding_CDS_not_defined"; exon_id "ENSE00003640680"; exon_version "1"; transcript_support_level "2";
1	havana	exon	223798215	223798677	.	-	.	gene_id "ENSG00000143514"; gene_version "18"; transcript_id "ENST00000498843"; transcript_version "5"; exon_number "5"; gene_name "TP53BP2"; gene_source "ensembl_havana"; gene_biotype "protein_coding"; transcript_name "TP53BP2-213"; transcript_source "havana"; transcript_biotype "protein_coding_CDS_not_defined"; exon_id "ENSE00003625186"; exon_version "1"; transcript_support_level "2";
1	havana	exon	223795815	223796590	.	-	.	gene_id "ENSG00000143514"; gene_version "18"; transcript_id "ENST00000498843"; transcript_version "5"; exon_number "6"; gene_name "TP53BP2"; gene_source "ensembl_havana"; gene_biotype "protein_coding"; transcript_name "TP53BP2-213"; transcript_source "havana"; transcript_biotype "protein_coding_CDS_not_defined"; exon_id "ENSE00003516627"; exon_version "1"; transcript_support_level "2";
1	havana	exon	223793303	223793440	.	-	.	gene_id "ENSG00000143514"; gene_version "18"; transcript_id "ENST00000498843"; transcript_version "5"; exon_number "7"; gene_name "TP53BP2"; gene_source "ensembl_havana"; gene_biotype "protein_coding"; transcript_name "TP53BP2-213"; transcript_source "havana"; transcript_biotype "protein_coding_CDS_not_defined"; exon_id "ENSE00003533010"; exon_version "1"; transcript_support_level "2";
1	havana	exon	223792389	223792522	.	-	.	gene_id "ENSG00000143514"; gene_version "18"; transcript_id "ENST00000498843"; transcript_version "5"; exon_number "8"; gene_name "TP53BP2"; gene_source "ensembl_havana"; gene_biotype "protein_coding"; transcript_name "TP53BP2-213"; transcript_source "havana"; transcript_biotype "protein_coding_CDS_not_defined"; exon_id "ENSE00003629502"; exon_version "1"; transcript_support_level "2";
1	havana	exon	223789008	223789174	.	-	.	gene_id "ENSG00000143514"; gene_version "18"; transcript_id "ENST00000498843"; transcript_version "5"; exon_number "9"; gene_name "TP53BP2"; gene_source "ensembl_havana"; gene_biotype "protein_coding"; transcript_name "TP53BP2-213"; transcript_source "havana"; transcript_biotype "protein_coding_CDS_not_defined"; exon_id "ENSE00003488778"; exon_version "1"; transcript_support_level "2";
1	havana	exon	223784115	223784314	.	-	.	gene_id "ENSG00000143514"; gene_version "18"; transcript_id "ENST00000498843"; transcript_version "5"; exon_number "10"; gene_name "TP53BP2"; gene_source "ensembl_havana"; gene_biotype "protein_coding"; transcript_name "TP53BP2-213"; transcript_source "havana"; transcript_biotype "protein_coding_CDS_not_defined"; exon_id "ENSE00003491557"; exon_version "1"; transcript_support_level "2";
1	havana	exon	223780789	223780894	.	-	.	gene_id "ENSG00000143514"; gene_version "18"; transcript_id "ENST00000498843"; transcript_version "5"; exon_number "11"; gene_name "TP53BP2"; gene_source "ensembl_havana"; gene_biotype "protein_coding"; transcript_name "TP53BP2-213"; transcript_source "havana"; transcript_biotype "protein_coding_CDS_not_defined"; exon_id "ENSE00001941298"; exon_version "1"; transcript_support_level "2";
1	havana	transcript	223795838	223814328	.	-	.	gene_id "ENSG00000143514"; gene_version "18"; transcript_id "ENST00000494100"; transcript_version "1"; gene_name "TP53BP2"; gene_source "ensembl_havana"; gene_biotype "protein_coding"; transcript_name "TP53BP2-211"; transcript_source "havana"; transcript_biotype "protein_coding"; tag "cds_end_NF"; tag "cds_start_NF"; tag "mRNA_end_NF"; tag "mRNA_start_NF"; transcript_support_level "3";
1	havana	exon	223814240	223814328	.	-	.	gene_id "ENSG00000143514"; gene_version "18"; transcript_id "ENST00000494100"; transcript_version "1"; exon_number "1"; gene_name "TP53BP2"; gene_source "ensembl_havana"; gene_biotype "protein_coding"; transcript_name "TP53BP2-211"; transcript_source "havana"; transcript_biotype "protein_coding"; exon_id "ENSE00001915859"; exon_version "1"; tag "cds_end_NF"; tag "cds_start_NF"; tag "mRNA_end_NF";…
1	havana	CDS	223814240	223814328	.	-	1	gene_id "ENSG00000143514"; gene_version "18"; transcript_id "ENST00000494100"; transcript_version "1"; exon_number "1"; gene_name "TP53BP2"; gene_source "ensembl_havana"; gene_biotype "protein_coding"; transcript_name "TP53BP2-211"; transcript_source "havana"; transcript_biotype "protein_coding"; protein_id "ENSP00000420225"; protein_version "1"; tag "cds_end_NF"; tag "cds_start_NF"; tag "mRNA_en…
1	havana	exon	223810431	223810513	.	-	.	gene_id "ENSG00000143514"; gene_version "18"; transcript_id "ENST00000494100"; transcript_version "1"; exon_number "2"; gene_name "TP53BP2"; gene_source "ensembl_havana"; gene_biotype "protein_coding"; transcript_name "TP53BP2-211"; transcript_source "havana"; transcript_biotype "protein_coding"; exon_id "ENSE00003480334"; exon_version "1"; tag "cds_end_NF"; tag "cds_start_NF"; tag "mRNA_end_NF";…
1	havana	CDS	223810431	223810513	.	-	2	gene_id "ENSG00000143514"; gene_version "18"; transcript_id "ENST00000494100"; transcript_version "1"; exon_number "2"; gene_name "TP53BP2"; gene_source "ensembl_havana"; gene_biotype "protein_coding"; transcript_name "TP53BP2-211"; transcript_source "havana"; transcript_biotype "protein_coding"; protein_id "ENSP00000420225"; protein_version "1"; tag "cds_end_NF"; tag "cds_start_NF"; tag "mRNA_en…
1	havana	exon	223806846	223806947	.	-	.	gene_id "ENSG00000143514"; gene_version "18"; transcript_id "ENST00000494100"; transcript_version "1"; exon_number "3"; gene_name "TP53BP2"; gene_source "ensembl_havana"; gene_biotype "protein_coding"; transcript_name "TP53BP2-211"; transcript_source "havana"; transcript_biotype "protein_coding"; exon_id "ENSE00003539869"; exon_version "1"; tag "cds_end_NF"; tag "cds_start_NF"; tag "mRNA_end_NF";…
1	havana	CDS	223806846	223806947	.	-	0	gene_id "ENSG00000143514"; gene_version "18"; transcript_id "ENST00000494100"; transcript_version "1"; exon_number "3"; gene_name "TP53BP2"; gene_source "ensembl_havana"; gene_biotype "protein_coding"; transcript_name "TP53BP2-211"; transcript_source "havana"; transcript_biotype "protein_coding"; protein_id "ENSP00000420225"; protein_version "1"; tag "cds_end_NF"; tag "cds_start_NF"; tag "mRNA_en…
1	havana	exon	223804208	223804348	.	-	.	gene_id "ENSG00000143514"; gene_version "18"; transcript_id "ENST00000494100"; transcript_version "1"; exon_number "4"; gene_name "TP53BP2"; gene_source "ensembl_havana"; gene_biotype "protein_coding"; transcript_name "TP53BP2-211"; transcript_source "havana"; transcript_biotype "protein_coding"; exon_id "ENSE00001824270"; exon_version "1"; tag "cds_end_NF"; tag "cds_start_NF"; tag "mRNA_end_NF";…
1	havana	CDS	223804208	223804348	.	-	0	gene_id "ENSG00000143514"; gene_version "18"; transcript_id "ENST00000494100"; transcript_version "1"; exon_number "4"; gene_name "TP53BP2"; gene_source "ensembl_havana"; gene_biotype "protein_coding"; transcript_name "TP53BP2-211"; transcript_source "havana"; transcript_biotype "protein_coding"; protein_id "ENSP00000420225"; protein_version "1"; tag "cds_end_NF"; tag "cds_start_NF"; tag "mRNA_en…
1	havana	exon	223795838	223796123	.	-	.	gene_id "ENSG00000143514"; gene_version "18"; transcript_id "ENST00000494100"; transcript_version "1"; exon_number "5"; gene_name "TP53BP2"; gene_source "ensembl_havana"; gene_biotype "protein_coding"; transcript_name "TP53BP2-211"; transcript_source "havana"; transcript_biotype "protein_coding"; exon_id "ENSE00001958965"; exon_version "1"; tag "cds_end_NF"; tag "cds_start_NF"; tag "mRNA_end_NF";…
1	havana	CDS	223795838	223796123	.	-	0	gene_id "ENSG00000143514"; gene_version "18"; transcript_id "ENST00000494100"; transcript_version "1"; exon_number "5"; gene_name "TP53BP2"; gene_source "ensembl_havana"; gene_biotype "protein_coding"; transcript_name "TP53BP2-211"; transcript_source "havana"; transcript_biotype "protein_coding"; protein_id "ENSP00000420225"; protein_version "1"; tag "cds_end_NF"; tag "cds_start_NF"; tag "mRNA_en…
1	havana	transcript	223799917	223802731	.	-	.	gene_id "ENSG00000143514"; gene_version "18"; transcript_id "ENST00000489310"; transcript_version "1"; gene_name "TP53BP2"; gene_source "ensembl_havana"; gene_biotype "protein_coding"; transcript_name "TP53BP2-209"; transcript_source "havana"; transcript_biotype "protein_coding_CDS_not_defined"; transcript_support_level "4";
1	havana	exon	223802670	223802731	.	-	.	gene_id "ENSG00000143514"; gene_version "18"; transcript_id "ENST00000489310"; transcript_version "1"; exon_number "1"; gene_name "TP53BP2"; gene_source "ensembl_havana"; gene_biotype "protein_coding"; transcript_name "TP53BP2-209"; transcript_source "havana"; transcript_biotype "protein_coding_CDS_not_defined"; exon_id "ENSE00001948452"; exon_version "1"; transcript_support_level "4";
1	havana	exon	223802116	223802344	.	-	.	gene_id "ENSG00000143514"; gene_version "18"; transcript_id "ENST00000489310"; transcript_version "1"; exon_number "2"; gene_name "TP53BP2"; gene_source "ensembl_havana"; gene_biotype "protein_coding"; transcript_name "TP53BP2-209"; transcript_source "havana"; transcript_biotype "protein_coding_CDS_not_defined"; exon_id "ENSE00003635072"; exon_version "1"; transcript_support_level "4";
1	havana	exon	223800700	223800810	.	-	.	gene_id "ENSG00000143514"; gene_version "18"; transcript_id "ENST00000489310"; transcript_version "1"; exon_number "3"; gene_name "TP53BP2"; gene_source "ensembl_havana"; gene_biotype "protein_coding"; transcript_name "TP53BP2-209"; transcript_source "havana"; transcript_biotype "protein_coding_CDS_not_defined"; exon_id "ENSE00003568267"; exon_version "1"; transcript_support_level "4";
1	havana	exon	223799917	223800047	.	-	.	gene_id "ENSG00000143514"; gene_version "18"; transcript_id "ENST00000489310"; transcript_version "1"; exon_number "4"; gene_name "TP53BP2"; gene_source "ensembl_havana"; gene_biotype "protein_coding"; transcript_name "TP53BP2-209"; transcript_source "havana"; transcript_biotype "protein_coding_CDS_not_defined"; exon_id "ENSE00001903007"; exon_version "1"; transcript_support_level "4";
1	havana	transcript	223800776	223802657	.	-	.	gene_id "ENSG00000143514"; gene_version "18"; transcript_id "ENST00000490896"; transcript_version "1"; gene_name "TP53BP2"; gene_source "ensembl_havana"; gene_biotype "protein_coding"; transcript_name "TP53BP2-210"; transcript_source "havana"; transcript_biotype "retained_intron"; transcript_support_level "4";
1	havana	exon	223802116	223802657	.	-	.	gene_id "ENSG00000143514"; gene_version "18"; transcript_id "ENST00000490896"; transcript_version "1"; exon_number "1"; gene_name "TP53BP2"; gene_source "ensembl_havana"; gene_biotype "protein_coding"; transcript_name "TP53BP2-210"; transcript_source "havana"; transcript_biotype "retained_intron"; exon_id "ENSE00001894957"; exon_version "1"; transcript_support_level "4";
1	havana	exon	223800776	223800810	.	-	.	gene_id "ENSG00000143514"; gene_version "18"; transcript_id "ENST00000490896"; transcript_version "1"; exon_number "2"; gene_name "TP53BP2"; gene_source "ensembl_havana"; gene_biotype "protein_coding"; transcript_name "TP53BP2-210"; transcript_source "havana"; transcript_biotype "retained_intron"; exon_id "ENSE00001912277"; exon_version "1"; transcript_support_level "4";
1	havana	transcript	223801939	223803330	.	-	.	gene_id "ENSG00000143514"; gene_version "18"; transcript_id "ENST00000481128"; transcript_version "1"; gene_name "TP53BP2"; gene_source "ensembl_havana"; gene_biotype "protein_coding"; transcript_name "TP53BP2-207"; transcript_source "havana"; transcript_biotype "protein_coding_CDS_not_defined"; transcript_support_level "2";
1	havana	exon	223803271	223803330	.	-	.	gene_id "ENSG00000143514"; gene_version "18"; transcript_id "ENST00000481128"; transcript_version "1"; exon_number "1"; gene_name "TP53BP2"; gene_source "ensembl_havana"; gene_biotype "protein_coding"; transcript_name "TP53BP2-207"; transcript_source "havana"; transcript_biotype "protein_coding_CDS_not_defined"; exon_id "ENSE00001821147"; exon_version "1"; transcript_support_level "2";
1	havana	exon	223802731	223802895	.	-	.	gene_id "ENSG00000143514"; gene_version "18"; transcript_id "ENST00000481128"; transcript_version "1"; exon_number "2"; gene_name "TP53BP2"; gene_source "ensembl_havana"; gene_biotype "protein_coding"; transcript_name "TP53BP2-207"; transcript_source "havana"; transcript_biotype "protein_coding_CDS_not_defined"; exon_id "ENSE00003487991"; exon_version "1"; transcript_support_level "2";
1	havana	exon	223801939	223802344	.	-	.	gene_id "ENSG00000143514"; gene_version "18"; transcript_id "ENST00000481128"; transcript_version "1"; exon_number "3"; gene_name "TP53BP2"; gene_source "ensembl_havana"; gene_biotype "protein_coding"; transcript_name "TP53BP2-207"; transcript_source "havana"; transcript_biotype "protein_coding_CDS_not_defined"; exon_id "ENSE00001862117"; exon_version "1"; transcript_support_level "2";
1	havana	transcript	223802301	223803223	.	-	.	gene_id "ENSG00000143514"; gene_version "18"; transcript_id "ENST00000464172"; transcript_version "1"; gene_name "TP53BP2"; gene_source "ensembl_havana"; gene_biotype "protein_coding"; transcript_name "TP53BP2-203"; transcript_source "havana"; transcript_biotype "retained_intron"; transcript_support_level "3";
1	havana	exon	223802731	223803223	.	-	.	gene_id "ENSG00000143514"; gene_version "18"; transcript_id "ENST00000464172"; transcript_version "1"; exon_number "1"; gene_name "TP53BP2"; gene_source "ensembl_havana"; gene_biotype "protein_coding"; transcript_name "TP53BP2-203"; transcript_source "havana"; transcript_biotype "retained_intron"; exon_id "ENSE00001850305"; exon_version "1"; transcript_support_level "3";
1	havana	exon	223802301	223802344	.	-	.	gene_id "ENSG00000143514"; gene_version "18"; transcript_id "ENST00000464172"; transcript_version "1"; exon_number "2"; gene_name "TP53BP2"; gene_source "ensembl_havana"; gene_biotype "protein_coding"; transcript_name "TP53BP2-203"; transcript_source "havana"; transcript_biotype "retained_intron"; exon_id "ENSE00001914387"; exon_version "1"; transcript_support_level "3";
1	havana	transcript	223804235	223821136	.	-	.	gene_id "ENSG00000143514"; gene_version "18"; transcript_id "ENST00000496282"; transcript_version "5"; gene_name "TP53BP2"; gene_source "ensembl_havana"; gene_biotype "protein_coding"; transcript_name "TP53BP2-212"; transcript_source "havana"; transcript_biotype "protein_coding_CDS_not_defined"; transcript_support_level "3";
1	havana	exon	223821069	223821136	.	-	.	gene_id "ENSG00000143514"; gene_version "18"; transcript_id "ENST00000496282"; transcript_version "5"; exon_number "1"; gene_name "TP53BP2"; gene_source "ensembl_havana"; gene_biotype "protein_coding"; transcript_name "TP53BP2-212"; transcript_source "havana"; transcript_biotype "protein_coding_CDS_not_defined"; exon_id "ENSE00001853150"; exon_version "1"; transcript_support_level "3";
1	havana	exon	223814240	223814353	.	-	.	gene_id "ENSG00000143514"; gene_version "18"; transcript_id "ENST00000496282"; transcript_version "5"; exon_number "2"; gene_name "TP53BP2"; gene_source "ensembl_havana"; gene_biotype "protein_coding"; transcript_name "TP53BP2-212"; transcript_source "havana"; transcript_biotype "protein_coding_CDS_not_defined"; exon_id "ENSE00003550324"; exon_version "1"; transcript_support_level "3";
1	havana	exon	223810431	223810513	.	-	.	gene_id "ENSG00000143514"; gene_version "18"; transcript_id "ENST00000496282"; transcript_version "5"; exon_number "3"; gene_name "TP53BP2"; gene_source "ensembl_havana"; gene_biotype "protein_coding"; transcript_name "TP53BP2-212"; transcript_source "havana"; transcript_biotype "protein_coding_CDS_not_defined"; exon_id "ENSE00003673995"; exon_version "1"; transcript_support_level "3";
1	havana	exon	223806846	223806947	.	-	.	gene_id "ENSG00000143514"; gene_version "18"; transcript_id "ENST00000496282"; transcript_version "5"; exon_number "4"; gene_name "TP53BP2"; gene_source "ensembl_havana"; gene_biotype "protein_coding"; transcript_name "TP53BP2-212"; transcript_source "havana"; transcript_biotype "protein_coding_CDS_not_defined"; exon_id "ENSE00003553860"; exon_version "1"; transcript_support_level "3";
1	havana	exon	223804235	223804348	.	-	.	gene_id "ENSG00000143514"; gene_version "18"; transcript_id "ENST00000496282"; transcript_version "5"; exon_number "5"; gene_name "TP53BP2"; gene_source "ensembl_havana"; gene_biotype "protein_coding"; transcript_name "TP53BP2-212"; transcript_source "havana"; transcript_biotype "protein_coding_CDS_not_defined"; exon_id "ENSE00001939714"; exon_version "1"; transcript_support_level "3";
1	havana	transcript	223806911	223826069	.	-	.	gene_id "ENSG00000143514"; gene_version "18"; transcript_id "ENST00000473135"; transcript_version "5"; gene_name "TP53BP2"; gene_source "ensembl_havana"; gene_biotype "protein_coding"; transcript_name "TP53BP2-206"; transcript_source "havana"; transcript_biotype "protein_coding_CDS_not_defined"; transcript_support_level "4";
1	havana	exon	223825885	223826069	.	-	.	gene_id "ENSG00000143514"; gene_version "18"; transcript_id "ENST00000473135"; transcript_version "5"; exon_number "1"; gene_name "TP53BP2"; gene_source "ensembl_havana"; gene_biotype "protein_coding"; transcript_name "TP53BP2-206"; transcript_source "havana"; transcript_biotype "protein_coding_CDS_not_defined"; exon_id "ENSE00001950719"; exon_version "1"; transcript_support_level "4";
1	havana	exon	223821220	223821367	.	-	.	gene_id "ENSG00000143514"; gene_version "18"; transcript_id "ENST00000473135"; transcript_version "5"; exon_number "2"; gene_name "TP53BP2"; gene_source "ensembl_havana"; gene_biotype "protein_coding"; transcript_name "TP53BP2-206"; transcript_source "havana"; transcript_biotype "protein_coding_CDS_not_defined"; exon_id "ENSE00003458324"; exon_version "1"; transcript_support_level "4";
1	havana	exon	223814240	223814353	.	-	.	gene_id "ENSG00000143514"; gene_version "18"; transcript_id "ENST00000473135"; transcript_version "5"; exon_number "3"; gene_name "TP53BP2"; gene_source "ensembl_havana"; gene_biotype "protein_coding"; transcript_name "TP53BP2-206"; transcript_source "havana"; transcript_biotype "protein_coding_CDS_not_defined"; exon_id "ENSE00003550324"; exon_version "1"; transcript_support_level "4";
1	havana	exon	223810431	223810513	.	-	.	gene_id "ENSG00000143514"; gene_version "18"; transcript_id "ENST00000473135"; transcript_version "5"; exon_number "4"; gene_name "TP53BP2"; gene_source "ensembl_havana"; gene_biotype "protein_coding"; transcript_name "TP53BP2-206"; transcript_source "havana"; transcript_biotype "protein_coding_CDS_not_defined"; exon_id "ENSE00003673995"; exon_version "1"; transcript_support_level "4";
1	havana	exon	223806911	223806947	.	-	.	gene_id "ENSG00000143514"; gene_version "18"; transcript_id "ENST00000473135"; transcript_version "5"; exon_number "5"; gene_name "TP53BP2"; gene_source "ensembl_havana"; gene_biotype "protein_coding"; transcript_name "TP53BP2-206"; transcript_source "havana"; transcript_biotype "protein_coding_CDS_not_defined"; exon_id "ENSE00001904725"; exon_version "1"; transcript_support_level "4";
1	havana	transcript	223810464	223845954	.	-	.	gene_id "ENSG00000143514"; gene_version "18"; transcript_id "ENST00000465119"; transcript_version "1"; gene_name "TP53BP2"; gene_source "ensembl_havana"; gene_biotype "protein_coding"; transcript_name "TP53BP2-204"; transcript_source "havana"; transcript_biotype "protein_coding_CDS_not_defined"; transcript_support_level "5";
1	havana	exon	223845654	223845954	.	-	.	gene_id "ENSG00000143514"; gene_version "18"; transcript_id "ENST00000465119"; transcript_version "1"; exon_number "1"; gene_name "TP53BP2"; gene_source "ensembl_havana"; gene_biotype "protein_coding"; transcript_name "TP53BP2-204"; transcript_source "havana"; transcript_biotype "protein_coding_CDS_not_defined"; exon_id "ENSE00001812632"; exon_version "1"; transcript_support_level "5";
1	havana	exon	223814240	223814353	.	-	.	gene_id "ENSG00000143514"; gene_version "18"; transcript_id "ENST00000465119"; transcript_version "1"; exon_number "2"; gene_name "TP53BP2"; gene_source "ensembl_havana"; gene_biotype "protein_coding"; transcript_name "TP53BP2-204"; transcript_source "havana"; transcript_biotype "protein_coding_CDS_not_defined"; exon_id "ENSE00003550324"; exon_version "1"; transcript_support_level "5";
1	havana	exon	223810464	223810513	.	-	.	gene_id "ENSG00000143514"; gene_version "18"; transcript_id "ENST00000465119"; transcript_version "1"; exon_number "3"; gene_name "TP53BP2"; gene_source "ensembl_havana"; gene_biotype "protein_coding"; transcript_name "TP53BP2-204"; transcript_source "havana"; transcript_biotype "protein_coding_CDS_not_defined"; exon_id "ENSE00001919137"; exon_version "1"; transcript_support_level "5";
1	havana	transcript	223814176	223845794	.	-	.	gene_id "ENSG00000143514"; gene_version "18"; transcript_id "ENST00000472180"; transcript_version "1"; gene_name "TP53BP2"; gene_source "ensembl_havana"; gene_biotype "protein_coding"; transcript_name "TP53BP2-205"; transcript_source "havana"; transcript_biotype "protein_coding_CDS_not_defined"; transcript_support_level "2";
1	havana	exon	223845654	223845794	.	-	.	gene_id "ENSG00000143514"; gene_version "18"; transcript_id "ENST00000472180"; transcript_version "1"; exon_number "1"; gene_name "TP53BP2"; gene_source "ensembl_havana"; gene_biotype "protein_coding"; transcript_name "TP53BP2-205"; transcript_source "havana"; transcript_biotype "protein_coding_CDS_not_defined"; exon_id "ENSE00001892052"; exon_version "1"; transcript_support_level "2";
1	havana	exon	223821220	223821367	.	-	.	gene_id "ENSG00000143514"; gene_version "18"; transcript_id "ENST00000472180"; transcript_version "1"; exon_number "2"; gene_name "TP53BP2"; gene_source "ensembl_havana"; gene_biotype "protein_coding"; transcript_name "TP53BP2-205"; transcript_source "havana"; transcript_biotype "protein_coding_CDS_not_defined"; exon_id "ENSE00003458324"; exon_version "1"; transcript_support_level "2";
1	havana	exon	223814176	223814353	.	-	.	gene_id "ENSG00000143514"; gene_version "18"; transcript_id "ENST00000472180"; transcript_version "1"; exon_number "3"; gene_name "TP53BP2"; gene_source "ensembl_havana"; gene_biotype "protein_coding"; transcript_name "TP53BP2-205"; transcript_source "havana"; transcript_biotype "protein_coding_CDS_not_defined"; exon_id "ENSE00001901171"; exon_version "1"; transcript_support_level "2";
2	ensembl_havana	gene	24077433	24085861	.	-	.	gene_id "ENSG00000115129"; gene_version "14"; gene_name "TP53I3"; gene_source "ensembl_havana"; gene_biotype "protein_coding";
2	ensembl_havana	transcript	24077433	24084834	.	-	.	gene_id "ENSG00000115129"; gene_version "14"; transcript_id "ENST00000238721"; transcript_version "9"; gene_name "TP53I3"; gene_source "ensembl_havana"; gene_biotype "protein_coding"; transcript_name "TP53I3-201"; transcript_source "ensembl_havana"; transcript_biotype "protein_coding"; tag "CCDS"; ccds_id "CCDS1708"; tag "gencode_basic"; tag "gencode_primary"; tag "MANE_Select"; tag "Ensembl_cano…
2	ensembl_havana	exon	24084189	24084834	.	-	.	gene_id "ENSG00000115129"; gene_version "14"; transcript_id "ENST00000238721"; transcript_version "9"; exon_number "1"; gene_name "TP53I3"; gene_source "ensembl_havana"; gene_biotype "protein_coding"; transcript_name "TP53I3-201"; transcript_source "ensembl_havana"; transcript_biotype "protein_coding"; tag "CCDS"; ccds_id "CCDS1708"; exon_id "ENSE00001374637"; exon_version "5"; tag "gencode_basic…
2	ensembl_havana	CDS	24084189	24084326	.	-	0	gene_id "ENSG00000115129"; gene_version "14"; transcript_id "ENST00000238721"; transcript_version "9"; exon_number "1"; gene_name "TP53I3"; gene_source "ensembl_havana"; gene_biotype "protein_coding"; transcript_name "TP53I3-201"; transcript_source "ensembl_havana"; transcript_biotype "protein_coding"; tag "CCDS"; ccds_id "CCDS1708"; protein_id "ENSP00000238721"; protein_version "4"; tag "gencode…
2	ensembl_havana	start_codon	24084324	24084326	.	-	0	gene_id "ENSG00000115129"; gene_version "14"; transcript_id "ENST00000238721"; transcript_version "9"; exon_number "1"; gene_name "TP53I3"; gene_source "ensembl_havana"; gene_biotype "protein_coding"; transcript_name "TP53I3-201"; transcript_source "ensembl_havana"; transcript_biotype "protein_coding"; tag "CCDS"; ccds_id "CCDS1708"; tag "gencode_basic"; tag "gencode_primary"; tag "MANE_Select"; …
2	ensembl_havana	exon	24082885	24083152	.	-	.	gene_id "ENSG00000115129"; gene_version "14"; transcript_id "ENST00000238721"; transcript_version "9"; exon_number "2"; gene_name "TP53I3"; gene_source "ensembl_havana"; gene_biotype "protein_coding"; transcript_name "TP53I3-201"; transcript_source "ensembl_havana"; transcript_biotype "protein_coding"; tag "CCDS"; ccds_id "CCDS1708"; exon_id "ENSE00000721478"; exon_version "1"; tag "gencode_basic…
2	ensembl_havana	CDS	24082885	24083152	.	-	0	gene_id "ENSG00000115129"; gene_version "14"; transcript_id "ENST00000238721"; transcript_version "9"; exon_number "2"; gene_name "TP53I3"; gene_source "ensembl_havana"; gene_biotype "protein_coding"; transcript_name "TP53I3-201"; transcript_source "ensembl_havana"; transcript_biotype "protein_coding"; tag "CCDS"; ccds_id "CCDS1708"; protein_id "ENSP00000238721"; protein_version "4"; tag "gencode…
2	ensembl_havana	exon	24080819	24081031	.	-	.	gene_id "ENSG00000115129"; gene_version "14"; transcript_id "ENST00000238721"; transcript_version "9"; exon_number "3"; gene_name "TP53I3"; gene_source "ensembl_havana"; gene_biotype "protein_coding"; transcript_name "TP53I3-201"; transcript_source "ensembl_havana"; transcript_biotype "protein_coding"; tag "CCDS"; ccds_id "CCDS1708"; exon_id "ENSE00003613580"; exon_version "1"; tag "gencode_basic…
2	ensembl_havana	CDS	24080819	24081031	.	-	2	gene_id "ENSG00000115129"; gene_version "14"; transcript_id "ENST00000238721"; transcript_version "9"; exon_number "3"; gene_name "TP53I3"; gene_source "ensembl_havana"; gene_biotype "protein_coding"; transcript_name "TP53I3-201"; transcript_source "ensembl_havana"; transcript_biotype "protein_coding"; tag "CCDS"; ccds_id "CCDS1708"; protein_id "ENSP00000238721"; protein_version "4"; tag "gencode…
2	ensembl_havana	exon	24079444	24079640	.	-	.	gene_id "ENSG00000115129"; gene_version "14"; transcript_id "ENST00000238721"; transcript_version "9"; exon_number "4"; gene_name "TP53I3"; gene_source "ensembl_havana"; gene_biotype "protein_coding"; transcript_name "TP53I3-201"; transcript_source "ensembl_havana"; transcript_biotype "protein_coding"; tag "CCDS"; ccds_id "CCDS1708"; exon_id "ENSE00000721466"; exon_version "1"; tag "gencode_basic…
2	ensembl_havana	CDS	24079444	24079640	.	-	2	gene_id "ENSG00000115129"; gene_version "14"; transcript_id "ENST00000238721"; transcript_version "9"; exon_number "4"; gene_name "TP53I3"; gene_source "ensembl_havana"; gene_biotype "protein_coding"; transcript_name "TP53I3-201"; transcript_source "ensembl_havana"; transcript_biotype "protein_coding"; tag "CCDS"; ccds_id "CCDS1708"; protein_id "ENSP00000238721"; protein_version "4"; tag "gencode…
2	ensembl_havana	exon	24077433	24077761	.	-	.	gene_id "ENSG00000115129"; gene_version "14"; transcript_id "ENST00000238721"; transcript_version "9"; exon_number "5"; gene_name "TP53I3"; gene_source "ensembl_havana"; gene_biotype "protein_coding"; transcript_name "TP53I3-201"; transcript_source "ensembl_havana"; transcript_biotype "protein_coding"; tag "CCDS"; ccds_id "CCDS1708"; exon_id "ENSE00001743570"; exon_version "2"; tag "gencode_basic…
2	ensembl_havana	CDS	24077582	24077761	.	-	0	gene_id "ENSG00000115129"; gene_version "14"; transcript_id "ENST00000238721"; transcript_version "9"; exon_number "5"; gene_name "TP53I3"; gene_source "ensembl_havana"; gene_biotype "protein_coding"; transcript_name "TP53I3-201"; transcript_source "ensembl_havana"; transcript_biotype "protein_coding"; tag "CCDS"; ccds_id "CCDS1708"; protein_id "ENSP00000238721"; protein_version "4"; tag "gencode…
2	ensembl_havana	stop_codon	24077579	24077581	.	-	0	gene_id "ENSG00000115129"; gene_version "14"; transcript_id "ENST00000238721"; transcript_version "9"; exon_number "5"; gene_name "TP53I3"; gene_source "ensembl_havana"; gene_biotype "protein_coding"; transcript_name "TP53I3-201"; transcript_source "ensembl_havana"; transcript_biotype "protein_coding"; tag "CCDS"; ccds_id "CCDS1708"; tag "gencode_basic"; tag "gencode_primary"; tag "MANE_Select"; …
2	ensembl_havana	five_prime_utr	24084327	24084834	.	-	.	gene_id "ENSG00000115129"; gene_version "14"; transcript_id "ENST00000238721"; transcript_version "9"; gene_name "TP53I3"; gene_source "ensembl_havana"; gene_biotype "protein_coding"; transcript_name "TP53I3-201"; transcript_source "ensembl_havana"; transcript_biotype "protein_coding"; tag "CCDS"; ccds_id "CCDS1708"; tag "gencode_basic"; tag "gencode_primary"; tag "MANE_Select"; tag "Ensembl_cano…
2	ensembl_havana	three_prime_utr	24077433	24077578	.	-	.	gene_id "ENSG00000115129"; gene_version "14"; transcript_id "ENST00000238721"; transcript_version "9"; gene_name "TP53I3"; gene_source "ensembl_havana"; gene_biotype "protein_coding"; transcript_name "TP53I3-201"; transcript_source "ensembl_havana"; transcript_biotype "protein_coding"; tag "CCDS"; ccds_id "CCDS1708"; tag "gencode_basic"; tag "gencode_primary"; tag "MANE_Select"; tag "Ensembl_cano…
2	ensembl_havana	transcript	24077433	24085215	.	-	.	gene_id "ENSG00000115129"; gene_version "14"; transcript_id "ENST00000335934"; transcript_version "8"; gene_name "TP53I3"; gene_source "ensembl_havana"; gene_biotype "protein_coding"; transcript_name "TP53I3-202"; transcript_source "ensembl_havana"; transcript_biotype "protein_coding"; tag "CCDS"; ccds_id "CCDS1708"; tag "gencode_basic"; transcript_support_level "1";
2	ensembl_havana	exon	24084731	24085215	.	-	.	gene_id "ENSG00000115129"; gene_version "14"; transcript_id "ENST00000335934"; transcript_version "8"; exon_number "1"; gene_name "TP53I3"; gene_source "ensembl_havana"; gene_biotype "protein_coding"; transcript_name "TP53I3-202"; transcript_source "ensembl_havana"; transcript_biotype "protein_coding"; tag "CCDS"; ccds_id "CCDS1708"; exon_id "ENSE00001850009"; exon_version "1"; tag "gencode_basic…
2	ensembl_havana	exon	24084189	24084331	.	-	.	gene_id "ENSG00000115129"; gene_version "14"; transcript_id "ENST00000335934"; transcript_version "8"; exon_number "2"; gene_name "TP53I3"; gene_source "ensembl_havana"; gene_biotype "protein_coding"; transcript_name "TP53I3-202"; transcript_source "ensembl_havana"; transcript_biotype "protein_coding"; tag "CCDS"; ccds_id "CCDS1708"; exon_id "ENSE00001347001"; exon_version "2"; tag "gencode_basic…
2	ensembl_havana	CDS	24084189	24084326	.	-	0	gene_id "ENSG00000115129"; gene_version "14"; transcript_id "ENST00000335934"; transcript_version "8"; exon_number "2"; gene_name "TP53I3"; gene_source "ensembl_havana"; gene_biotype "protein_coding"; transcript_name "TP53I3-202"; transcript_source "ensembl_havana"; transcript_biotype "protein_coding"; tag "CCDS"; ccds_id "CCDS1708"; protein_id "ENSP00000337834"; protein_version "4"; tag "gencode…
2	ensembl_havana	start_codon	24084324	24084326	.	-	0	gene_id "ENSG00000115129"; gene_version "14"; transcript_id "ENST00000335934"; transcript_version "8"; exon_number "2"; gene_name "TP53I3"; gene_source "ensembl_havana"; gene_biotype "protein_coding"; transcript_name "TP53I3-202"; transcript_source "ensembl_havana"; transcript_biotype "protein_coding"; tag "CCDS"; ccds_id "CCDS1708"; tag "gencode_basic"; transcript_support_level "1";
2	ensembl_havana	exon	24082885	24083152	.	-	.	gene_id "ENSG00000115129"; gene_version "14"; transcript_id "ENST00000335934"; transcript_version "8"; exon_number "3"; gene_name "TP53I3"; gene_source "ensembl_havana"; gene_biotype "protein_coding"; transcript_name "TP53I3-202"; transcript_source "ensembl_havana"; transcript_biotype "protein_coding"; tag "CCDS"; ccds_id "CCDS1708"; exon_id "ENSE00000721478"; exon_version "1"; tag "gencode_basic…
2	ensembl_havana	CDS	24082885	24083152	.	-	0	gene_id "ENSG00000115129"; gene_version "14"; transcript_id "ENST00000335934"; transcript_version "8"; exon_number "3"; gene_name "TP53I3"; gene_source "ensembl_havana"; gene_biotype "protein_coding"; transcript_name "TP53I3-202"; transcript_source "ensembl_havana"; transcript_biotype "protein_coding"; tag "CCDS"; ccds_id "CCDS1708"; protein_id "ENSP00000337834"; protein_version "4"; tag "gencode…
2	ensembl_havana	exon	24080819	24081031	.	-	.	gene_id "ENSG00000115129"; gene_version "14"; transcript_id "ENST00000335934"; transcript_version "8"; exon_number "4"; gene_name "TP53I3"; gene_source "ensembl_havana"; gene_biotype "protein_coding"; transcript_name "TP53I3-202"; transcript_source "ensembl_havana"; transcript_biotype "protein_coding"; tag "CCDS"; ccds_id "CCDS1708"; exon_id "ENSE00003613580"; exon_version "1"; tag "gencode_basic…
2	ensembl_havana	CDS	24080819	24081031	.	-	2	gene_id "ENSG00000115129"; gene_version "14"; transcript_id "ENST00000335934"; transcript_version "8"; exon_number "4"; gene_name "TP53I3"; gene_source "ensembl_havana"; gene_biotype "protein_coding"; transcript_name "TP53I3-202"; transcript_source "ensembl_havana"; transcript_biotype "protein_coding"; tag "CCDS"; ccds_id "CCDS1708"; protein_id "ENSP00000337834"; protein_version "4"; tag "gencode…
2	ensembl_havana	exon	24079444	24079640	.	-	.	gene_id "ENSG00000115129"; gene_version "14"; transcript_id "ENST00000335934"; transcript_version "8"; exon_number "5"; gene_name "TP53I3"; gene_source "ensembl_havana"; gene_biotype "protein_coding"; transcript_name "TP53I3-202"; transcript_source "ensembl_havana"; transcript_biotype "protein_coding"; tag "CCDS"; ccds_id "CCDS1708"; exon_id "ENSE00000721466"; exon_version "1"; tag "gencode_basic…
2	ensembl_havana	CDS	24079444	24079640	.	-	2	gene_id "ENSG00000115129"; gene_version "14"; transcript_id "ENST00000335934"; transcript_version "8"; exon_number "5"; gene_name "TP53I3"; gene_source "ensembl_havana"; gene_biotype "protein_coding"; transcript_name "TP53I3-202"; transcript_source "ensembl_havana"; transcript_biotype "protein_coding"; tag "CCDS"; ccds_id "CCDS1708"; protein_id "ENSP00000337834"; protein_version "4"; tag "gencode…
2	ensembl_havana	exon	24077433	24077761	.	-	.	gene_id "ENSG00000115129"; gene_version "14"; transcript_id "ENST00000335934"; transcript_version "8"; exon_number "6"; gene_name "TP53I3"; gene_source "ensembl_havana"; gene_biotype "protein_coding"; transcript_name "TP53I3-202"; transcript_source "ensembl_havana"; transcript_biotype "protein_coding"; tag "CCDS"; ccds_id "CCDS1708"; exon_id "ENSE00001743570"; exon_version "2"; tag "gencode_basic…
2	ensembl_havana	CDS	24077582	24077761	.	-	0	gene_id "ENSG00000115129"; gene_version "14"; transcript_id "ENST00000335934"; transcript_version "8"; exon_number "6"; gene_name "TP53I3"; gene_source "ensembl_havana"; gene_biotype "protein_coding"; transcript_name "TP53I3-202"; transcript_source "ensembl_havana"; transcript_biotype "protein_coding"; tag "CCDS"; ccds_id "CCDS1708"; protein_id "ENSP00000337834"; protein_version "4"; tag "gencode…
2	ensembl_havana	stop_codon	24077579	24077581	.	-	0	gene_id "ENSG00000115129"; gene_version "14"; transcript_id "ENST00000335934"; transcript_version "8"; exon_number "6"; gene_name "TP53I3"; gene_source "ensembl_havana"; gene_biotype "protein_coding"; transcript_name "TP53I3-202"; transcript_source "ensembl_havana"; transcript_biotype "protein_coding"; tag "CCDS"; ccds_id "CCDS1708"; tag "gencode_basic"; transcript_support_level "1";
2	ensembl_havana	five_prime_utr	24084731	24085215	.	-	.	gene_id "ENSG00000115129"; gene_version "14"; transcript_id "ENST00000335934"; transcript_version "8"; gene_name "TP53I3"; gene_source "ensembl_havana"; gene_biotype "protein_coding"; transcript_name "TP53I3-202"; transcript_source "ensembl_havana"; transcript_biotype "protein_coding"; tag "CCDS"; ccds_id "CCDS1708"; tag "gencode_basic"; transcript_support_level "1";
2	ensembl_havana	five_prime_utr	24084327	24084331	.	-	.	gene_id "ENSG00000115129"; gene_version "14"; transcript_id "ENST00000335934"; transcript_version "8"; gene_name "TP53I3"; gene_source "ensembl_havana"; gene_biotype "protein_coding"; transcript_name "TP53I3-202"; transcript_source "ensembl_havana"; transcript_biotype "protein_coding"; tag "CCDS"; ccds_id "CCDS1708"; tag "gencode_basic"; transcript_support_level "1";
2	ensembl_havana	three_prime_utr	24077433	24077578	.	-	.	gene_id "ENSG00000115129"; gene_version "14"; transcript_id "ENST00000335934"; transcript_version "8"; gene_name "TP53I3"; gene_source "ensembl_havana"; gene_biotype "protein_coding"; transcript_name "TP53I3-202"; transcript_source "ensembl_havana"; transcript_biotype "protein_coding"; tag "CCDS"; ccds_id "CCDS1708"; tag "gencode_basic"; transcript_support_level "1";
2	ensembl_havana	transcript	24077634	24084326	.	-	.	gene_id "ENSG00000115129"; gene_version "14"; transcript_id "ENST00000407482"; transcript_version "5"; gene_name "TP53I3"; gene_source "ensembl_havana"; gene_biotype "protein_coding"; transcript_name "TP53I3-203"; transcript_source "ensembl_havana"; transcript_biotype "protein_coding"; tag "CCDS"; ccds_id "CCDS56112"; tag "gencode_basic"; tag "gencode_primary"; transcript_support_level "1";
2	ensembl_havana	exon	24084189	24084326	.	-	.	gene_id "ENSG00000115129"; gene_version "14"; transcript_id "ENST00000407482"; transcript_version "5"; exon_number "1"; gene_name "TP53I3"; gene_source "ensembl_havana"; gene_biotype "protein_coding"; transcript_name "TP53I3-203"; transcript_source "ensembl_havana"; transcript_biotype "protein_coding"; tag "CCDS"; ccds_id "CCDS56112"; exon_id "ENSE00001549874"; exon_version "1"; tag "gencode_basi…
2	ensembl_havana	CDS	24084189	24084326	.	-	0	gene_id "ENSG00000115129"; gene_version "14"; transcript_id "ENST00000407482"; transcript_version "5"; exon_number "1"; gene_name "TP53I3"; gene_source "ensembl_havana"; gene_biotype "protein_coding"; transcript_name "TP53I3-203"; transcript_source "ensembl_havana"; transcript_biotype "protein_coding"; tag "CCDS"; ccds_id "CCDS56112"; protein_id "ENSP00000384414"; protein_version "1"; tag "gencod…
2	ensembl_havana	start_codon	24084324	24084326	.	-	0	gene_id "ENSG00000115129"; gene_version "14"; transcript_id "ENST00000407482"; transcript_version "5"; exon_number "1"; gene_name "TP53I3"; gene_source "ensembl_havana"; gene_biotype "protein_coding"; transcript_name "TP53I3-203"; transcript_source "ensembl_havana"; transcript_biotype "protein_coding"; tag "CCDS"; ccds_id "CCDS56112"; tag "gencode_basic"; tag "gencode_primary"; transcript_support…
2	ensembl_havana	exon	24082885	24083152	.	-	.	gene_id "ENSG00000115129"; gene_version "14"; transcript_id "ENST00000407482"; transcript_version "5"; exon_number "2"; gene_name "TP53I3"; gene_source "ensembl_havana"; gene_biotype "protein_coding"; transcript_name "TP53I3-203"; transcript_source "ensembl_havana"; transcript_biotype "protein_coding"; tag "CCDS"; ccds_id "CCDS56112"; exon_id "ENSE00000721478"; exon_version "1"; tag "gencode_basi…
2	ensembl_havana	CDS	24082885	24083152	.	-	0	gene_id "ENSG00000115129"; gene_version "14"; transcript_id "ENST00000407482"; transcript_version "5"; exon_number "2"; gene_name "TP53I3"; gene_source "ensembl_havana"; gene_biotype "protein_coding"; transcript_name "TP53I3-203"; transcript_source "ensembl_havana"; transcript_biotype "protein_coding"; tag "CCDS"; ccds_id "CCDS56112"; protein_id "ENSP00000384414"; protein_version "1"; tag "gencod…
2	ensembl_havana	exon	24080819	24081031	.	-	.	gene_id "ENSG00000115129"; gene_version "14"; transcript_id "ENST00000407482"; transcript_version "5"; exon_number "3"; gene_name "TP53I3"; gene_source "ensembl_havana"; gene_biotype "protein_coding"; transcript_name "TP53I3-203"; transcript_source "ensembl_havana"; transcript_biotype "protein_coding"; tag "CCDS"; ccds_id "CCDS56112"; exon_id "ENSE00003613580"; exon_version "1"; tag "gencode_basi…
2	ensembl_havana	CDS	24080819	24081031	.	-	2	gene_id "ENSG00000115129"; gene_version "14"; transcript_id "ENST00000407482"; transcript_version "5"; exon_number "3"; gene_name "TP53I3"; gene_source "ensembl_havana"; gene_biotype "protein_coding"; transcript_name "TP53I3-203"; transcript_source "ensembl_havana"; transcript_biotype "protein_coding"; tag "CCDS"; ccds_id "CCDS56112"; protein_id "ENSP00000384414"; protein_version "1"; tag "gencod…
2	ensembl_havana	exon	24077634	24077761	.	-	.	gene_id "ENSG00000115129"; gene_version "14"; transcript_id "ENST00000407482"; transcript_version "5"; exon_number "4"; gene_name "TP53I3"; gene_source "ensembl_havana"; gene_biotype "protein_coding"; transcript_name "TP53I3-203"; transcript_source "ensembl_havana"; transcript_biotype "protein_coding"; tag "CCDS"; ccds_id "CCDS56112"; exon_id "ENSE00001555758"; exon_version "1"; tag "gencode_basi…
2	ensembl_havana	CDS	24077637	24077761	.	-	2	gene_id "ENSG00000115129"; gene_version "14"; transcript_id "ENST00000407482"; transcript_version "5"; exon_number "4"; gene_name "TP53I3"; gene_source "ensembl_havana"; gene_biotype "protein_coding"; transcript_name "TP53I3-203"; transcript_source "ensembl_havana"; transcript_biotype "protein_coding"; tag "CCDS"; ccds_id "CCDS56112"; protein_id "ENSP00000384414"; protein_version "1"; tag "gencod…
2	ensembl_havana	stop_codon	24077634	24077636	.	-	0	gene_id "ENSG00000115129"; gene_version "14"; transcript_id "ENST00000407482"; transcript_version "5"; exon_number "4"; gene_name "TP53I3"; gene_source "ensembl_havana"; gene_biotype "protein_coding"; transcript_name "TP53I3-203"; transcript_source "ensembl_havana"; transcript_biotype "protein_coding"; tag "CCDS"; ccds_id "CCDS56112"; tag "gencode_basic"; tag "gencode_primary"; transcript_support…
2	havana	transcript	24079502	24084511	.	-	.	gene_id "ENSG00000115129"; gene_version "14"; transcript_id "ENST00000417886"; transcript_version "1"; gene_name "TP53I3"; gene_source "ensembl_havana"; gene_biotype "protein_coding"; transcript_name "TP53I3-205"; transcript_source "havana"; transcript_biotype "protein_coding_CDS_not_defined"; transcript_support_level "3";
2	havana	exon	24084189	24084511	.	-	.	gene_id "ENSG00000115129"; gene_version "14"; transcript_id "ENST00000417886"; transcript_version "1"; exon_number "1"; gene_name "TP53I3"; gene_source "ensembl_havana"; gene_biotype "protein_coding"; transcript_name "TP53I3-205"; transcript_source "havana"; transcript_biotype "protein_coding_CDS_not_defined"; exon_id "ENSE00001681441"; exon_version "1"; transcript_support_level "3";
2	havana	exon	24083001	24083152	.	-	.	gene_id "ENSG00000115129"; gene_version "14"; transcript_id "ENST00000417886"; transcript_version "1"; exon_number "2"; gene_name "TP53I3"; gene_source "ensembl_havana"; gene_biotype "protein_coding"; transcript_name "TP53I3-205"; transcript_source "havana"; transcript_biotype "protein_coding_CDS_not_defined"; exon_id "ENSE00001764697"; exon_version "1"; transcript_support_level "3";
2	havana	exon	24080819	24081031	.	-	.	gene_id "ENSG00000115129"; gene_version "14"; transcript_id "ENST00000417886"; transcript_version "1"; exon_number "3"; gene_name "TP53I3"; gene_source "ensembl_havana"; gene_biotype "protein_coding"; transcript_name "TP53I3-205"; transcript_source "havana"; transcript_biotype "protein_coding_CDS_not_defined"; exon_id "ENSE00003585084"; exon_version "1"; transcript_support_level "3";
2	havana	exon	24079502	24079640	.	-	.	gene_id "ENSG00000115129"; gene_version "14"; transcript_id "ENST00000417886"; transcript_version "1"; exon_number "4"; gene_name "TP53I3"; gene_source "ensembl_havana"; gene_biotype "protein_coding"; transcript_name "TP53I3-205"; transcript_source "havana"; transcript_biotype "protein_coding_CDS_not_defined"; exon_id "ENSE00001686157"; exon_version "1"; transcript_support_level "3";
2	havana	transcript	24080746	24084311	.	-	.	gene_id "ENSG00000115129"; gene_version "14"; transcript_id "ENST00000413037"; transcript_version "1"; gene_name "TP53I3"; gene_source "ensembl_havana"; gene_biotype "protein_coding"; transcript_name "TP53I3-204"; transcript_source "havana"; transcript_biotype "protein_coding"; tag "cds_start_NF"; tag "mRNA_start_NF"; transcript_support_level "2";
2	havana	exon	24084189	24084311	.	-	.	gene_id "ENSG00000115129"; gene_version "14"; transcript_id "ENST00000413037"; transcript_version "1"; exon_number "1"; gene_name "TP53I3"; gene_source "ensembl_havana"; gene_biotype "protein_coding"; transcript_name "TP53I3-204"; transcript_source "havana"; transcript_biotype "protein_coding"; exon_id "ENSE00001669437"; exon_version "1"; tag "cds_start_NF"; tag "mRNA_start_NF"; transcript_suppor…
2	havana	CDS	24084189	24084311	.	-	0	gene_id "ENSG00000115129"; gene_version "14"; transcript_id "ENST00000413037"; transcript_version "1"; exon_number "1"; gene_name "TP53I3"; gene_source "ensembl_havana"; gene_biotype "protein_coding"; transcript_name "TP53I3-204"; transcript_source "havana"; transcript_biotype "protein_coding"; protein_id "ENSP00000389620"; protein_version "1"; tag "cds_start_NF"; tag "mRNA_start_NF"; transcript_…
2	havana	exon	24082885	24083152	.	-	.	gene_id "ENSG00000115129"; gene_version "14"; transcript_id "ENST00000413037"; transcript_version "1"; exon_number "2"; gene_name "TP53I3"; gene_source "ensembl_havana"; gene_biotype "protein_coding"; transcript_name "TP53I3-204"; transcript_source "havana"; transcript_biotype "protein_coding"; exon_id "ENSE00000721478"; exon_version "1"; tag "cds_start_NF"; tag "mRNA_start_NF"; transcript_suppor…
2	havana	CDS	24082885	24083152	.	-	0	gene_id "ENSG00000115129"; gene_version "14"; transcript_id "ENST00000413037"; transcript_version "1"; exon_number "2"; gene_name "TP53I3"; gene_source "ensembl_havana"; gene_biotype "protein_coding"; transcript_name "TP53I3-204"; transcript_source "havana"; transcript_biotype "protein_coding"; protein_id "ENSP00000389620"; protein_version "1"; tag "cds_start_NF"; tag "mRNA_start_NF"; transcript_…
2	havana	exon	24080746	24081031	.	-	.	gene_id "ENSG00000115129"; gene_version "14"; transcript_id "ENST00000413037"; transcript_version "1"; exon_number "3"; gene_name "TP53I3"; gene_source "ensembl_havana"; gene_biotype "protein_coding"; transcript_name "TP53I3-204"; transcript_source "havana"; transcript_biotype "protein_coding"; exon_id "ENSE00001684527"; exon_version "1"; tag "cds_start_NF"; tag "mRNA_start_NF"; transcript_suppor…
2	havana	CDS	24080775	24081031	.	-	2	gene_id "ENSG00000115129"; gene_version "14"; transcript_id "ENST00000413037"; transcript_version "1"; exon_number "3"; gene_name "TP53I3"; gene_source "ensembl_havana"; gene_biotype "protein_coding"; transcript_name "TP53I3-204"; transcript_source "havana"; transcript_biotype "protein_coding"; protein_id "ENSP00000389620"; protein_version "1"; tag "cds_start_NF"; tag "mRNA_start_NF"; transcript_…
2	havana	stop_codon	24080772	24080774	.	-	0	gene_id "ENSG00000115129"; gene_version "14"; transcript_id "ENST00000413037"; transcript_version "1"; exon_number "3"; gene_name "TP53I3"; gene_source "ensembl_havana"; gene_biotype "protein_coding"; transcript_name "TP53I3-204"; transcript_source "havana"; transcript_biotype "protein_coding"; tag "cds_start_NF"; tag "mRNA_start_NF"; transcript_support_level "2";
2	havana	three_prime_utr	24080746	24080771	.	-	.	gene_id "ENSG00000115129"; gene_version "14"; transcript_id "ENST00000413037"; transcript_version "1"; gene_name "TP53I3"; gene_source "ensembl_havana"; gene_biotype "protein_coding"; transcript_name "TP53I3-204"; transcript_source "havana"; transcript_biotype "protein_coding"; tag "cds_start_NF"; tag "mRNA_start_NF"; transcript_support_level "2";
2	havana	transcript	24084749	24085861	.	-	.	gene_id "ENSG00000115129"; gene_version "14"; transcript_id "ENST00000470636"; transcript_version "1"; gene_name "TP53I3"; gene_source "ensembl_havana"; gene_biotype "protein_coding"; transcript_name "TP53I3-206"; transcript_source "havana"; transcript_biotype "protein_coding_CDS_not_defined"; transcript_support_level "3";
2	havana	exon	24085657	24085861	.	-	.	gene_id "ENSG00000115129"; gene_version "14"; transcript_id "ENST00000470636"; transcript_version "1"; exon_number "1"; gene_name "TP53I3"; gene_source "ensembl_havana"; gene_biotype "protein_coding"; transcript_name "TP53I3-206"; transcript_source "havana"; transcript_biotype "protein_coding_CDS_not_defined"; exon_id "ENSE00001852548"; exon_version "1"; transcript_support_level "3";
2	havana	exon	24084749	24084860	.	-	.	gene_id "ENSG00000115129"; gene_version "14"; transcript_id "ENST00000470636"; transcript_version "1"; exon_number "2"; gene_name "TP53I3"; gene_source "ensembl_havana"; gene_biotype "protein_coding"; transcript_name "TP53I3-206"; transcript_source "havana"; transcript_biotype "protein_coding_CDS_not_defined"; exon_id "ENSE00001858942"; exon_version "1"; transcript_support_level "3";
7	ensembl_havana	gene	87322943	87345596	.	-	.	gene_id "ENSG00000182165"; gene_version "21"; gene_name "TP53TG1"; gene_source "ensembl_havana"; gene_biotype "lncRNA";
7	havana_tagene	transcript	87322943	87345593	.	-	.	gene_id "ENSG00000182165"; gene_version "21"; transcript_id "ENST00000661943"; transcript_version "4"; gene_name "TP53TG1"; gene_source "ensembl_havana"; gene_biotype "lncRNA"; transcript_name "TP53TG1-210"; transcript_source "havana_tagene"; transcript_biotype "lncRNA"; tag "gencode_basic"; tag "Ensembl_canonical";
7	havana_tagene	exon	87345043	87345593	.	-	.	gene_id "ENSG00000182165"; gene_version "21"; transcript_id "ENST00000661943"; transcript_version "4"; exon_number "1"; gene_name "TP53TG1"; gene_source "ensembl_havana"; gene_biotype "lncRNA"; transcript_name "TP53TG1-210"; transcript_source "havana_tagene"; transcript_biotype "lncRNA"; exon_id "ENSE00004124976"; exon_version "1"; tag "gencode_basic"; tag "Ensembl_canonical";
7	havana_tagene	exon	87341523	87341684	.	-	.	gene_id "ENSG00000182165"; gene_version "21"; transcript_id "ENST00000661943"; transcript_version "4"; exon_number "2"; gene_name "TP53TG1"; gene_source "ensembl_havana"; gene_biotype "lncRNA"; transcript_name "TP53TG1-210"; transcript_source "havana_tagene"; transcript_biotype "lncRNA"; exon_id "ENSE00001302559"; exon_version "6"; tag "gencode_basic"; tag "Ensembl_canonical";
7	havana_tagene	exon	87322943	87325444	.	-	.	gene_id "ENSG00000182165"; gene_version "21"; transcript_id "ENST00000661943"; transcript_version "4"; exon_number "3"; gene_name "TP53TG1"; gene_source "ensembl_havana"; gene_biotype "lncRNA"; transcript_name "TP53TG1-210"; transcript_source "havana_tagene"; transcript_biotype "lncRNA"; exon_id "ENSE00004124975"; exon_version "1"; tag "gencode_basic"; tag "Ensembl_canonical";
7	havana_tagene	transcript	87324587	87345588	.	-	.	gene_id "ENSG00000182165"; gene_version "21"; transcript_id "ENST00000416560"; transcript_version "8"; gene_name "TP53TG1"; gene_source "ensembl_havana"; gene_biotype "lncRNA"; transcript_name "TP53TG1-202"; transcript_source "havana_tagene"; transcript_biotype "lncRNA"; transcript_support_level "1 (assigned to previous version 5)";
7	havana_tagene	exon	87345305	87345588	.	-	.	gene_id "ENSG00000182165"; gene_version "21"; transcript_id "ENST00000416560"; transcript_version "8"; exon_number "1"; gene_name "TP53TG1"; gene_source "ensembl_havana"; gene_biotype "lncRNA"; transcript_name "TP53TG1-202"; transcript_source "havana_tagene"; transcript_biotype "lncRNA"; exon_id "ENSE00004124943"; exon_version "1"; transcript_support_level "1 (assigned to previous version 5)";
7	havana_tagene	exon	87345043	87345233	.	-	.	gene_id "ENSG00000182165"; gene_version "21"; transcript_id "ENST00000416560"; transcript_version "8"; exon_number "2"; gene_name "TP53TG1"; gene_source "ensembl_havana"; gene_biotype "lncRNA"; transcript_name "TP53TG1-202"; transcript_source "havana_tagene"; transcript_biotype "lncRNA"; exon_id "ENSE00001660173"; exon_version "1"; transcript_support_level "1 (assigned to previous version 5)";
7	havana_tagene	exon	87341523	87341684	.	-	.	gene_id "ENSG00000182165"; gene_version "21"; transcript_id "ENST00000416560"; transcript_version "8"; exon_number "3"; gene_name "TP53TG1"; gene_source "ensembl_havana"; gene_biotype "lncRNA"; transcript_name "TP53TG1-202"; transcript_source "havana_tagene"; transcript_biotype "lncRNA"; exon_id "ENSE00001302559"; exon_version "6"; transcript_support_level "1 (assigned to previous version 5)";
7	havana_tagene	exon	87324587	87325444	.	-	.	gene_id "ENSG00000182165"; gene_version "21"; transcript_id "ENST00000416560"; transcript_version "8"; exon_number "4"; gene_name "TP53TG1"; gene_source "ensembl_havana"; gene_biotype "lncRNA"; transcript_name "TP53TG1-202"; transcript_source "havana_tagene"; transcript_biotype "lncRNA"; exon_id "ENSE00004124951"; exon_version "1"; transcript_support_level "1 (assigned to previous version 5)";
7	havana_tagene	transcript	87324585	87345596	.	-	.	gene_id "ENSG00000182165"; gene_version "21"; transcript_id "ENST00000421293"; transcript_version "5"; gene_name "TP53TG1"; gene_source "ensembl_havana"; gene_biotype "lncRNA"; transcript_name "TP53TG1-203"; transcript_source "havana_tagene"; transcript_biotype "lncRNA"; transcript_support_level "1 (assigned to previous version 1)";
7	havana_tagene	exon	87345305	87345596	.	-	.	gene_id "ENSG00000182165"; gene_version "21"; transcript_id "ENST00000421293"; transcript_version "5"; exon_number "1"; gene_name "TP53TG1"; gene_source "ensembl_havana"; gene_biotype "lncRNA"; transcript_name "TP53TG1-203"; transcript_source "havana_tagene"; transcript_biotype "lncRNA"; exon_id "ENSE00004124927"; exon_version "1"; transcript_support_level "1 (assigned to previous version 1)";
7	havana_tagene	exon	87341523	87341684	.	-	.	gene_id "ENSG00000182165"; gene_version "21"; transcript_id "ENST00000421293"; transcript_version "5"; exon_number "2"; gene_name "TP53TG1"; gene_source "ensembl_havana"; gene_biotype "lncRNA"; transcript_name "TP53TG1-203"; transcript_source "havana_tagene"; transcript_biotype "lncRNA"; exon_id "ENSE00001302559"; exon_version "6"; transcript_support_level "1 (assigned to previous version 1)";
7	havana_tagene	exon	87324585	87325444	.	-	.	gene_id "ENSG00000182165"; gene_version "21"; transcript_id "ENST00000421293"; transcript_version "5"; exon_number "3"; gene_name "TP53TG1"; gene_source "ensembl_havana"; gene_biotype "lncRNA"; transcript_name "TP53TG1-203"; transcript_source "havana_tagene"; transcript_biotype "lncRNA"; exon_id "ENSE00004124948"; exon_version "1"; transcript_support_level "1 (assigned to previous version 1)";
7	havana_tagene	transcript	87325115	87345540	.	-	.	gene_id "ENSG00000182165"; gene_version "21"; transcript_id "ENST00000359941"; transcript_version "12"; gene_name "TP53TG1"; gene_source "ensembl_havana"; gene_biotype "lncRNA"; transcript_name "TP53TG1-201"; transcript_source "havana_tagene"; transcript_biotype "lncRNA"; transcript_support_level "1 (assigned to previous version 9)";
7	havana_tagene	exon	87345043	87345540	.	-	.	gene_id "ENSG00000182165"; gene_version "21"; transcript_id "ENST00000359941"; transcript_version "12"; exon_number "1"; gene_name "TP53TG1"; gene_source "ensembl_havana"; gene_biotype "lncRNA"; transcript_name "TP53TG1-201"; transcript_source "havana_tagene"; transcript_biotype "lncRNA"; exon_id "ENSE00004124954"; exon_version "1"; transcript_support_level "1 (assigned to previous version 9)";
7	havana_tagene	exon	87341523	87341684	.	-	.	gene_id "ENSG00000182165"; gene_version "21"; transcript_id "ENST00000359941"; transcript_version "12"; exon_number "2"; gene_name "TP53TG1"; gene_source "ensembl_havana"; gene_biotype "lncRNA"; transcript_name "TP53TG1-201"; transcript_source "havana_tagene"; transcript_biotype "lncRNA"; exon_id "ENSE00001302559"; exon_version "6"; transcript_support_level "1 (assigned to previous version 9)";
7	havana_tagene	exon	87329935	87330094	.	-	.	gene_id "ENSG00000182165"; gene_version "21"; transcript_id "ENST00000359941"; transcript_version "12"; exon_number "3"; gene_name "TP53TG1"; gene_source "ensembl_havana"; gene_biotype "lncRNA"; transcript_name "TP53TG1-201"; transcript_source "havana_tagene"; transcript_biotype "lncRNA"; exon_id "ENSE00003856441"; exon_version "1"; transcript_support_level "1 (assigned to previous version 9)";
7	havana_tagene	exon	87325115	87325444	.	-	.	gene_id "ENSG00000182165"; gene_version "21"; transcript_id "ENST00000359941"; transcript_version "12"; exon_number "4"; gene_name "TP53TG1"; gene_source "ensembl_havana"; gene_biotype "lncRNA"; transcript_name "TP53TG1-201"; transcript_source "havana_tagene"; transcript_biotype "lncRNA"; exon_id "ENSE00004124968"; exon_version "1"; transcript_support_level "1 (assigned to previous version 9)";
7	havana_tagene	transcript	87325137	87345496	.	-	.	gene_id "ENSG00000182165"; gene_version "21"; transcript_id "ENST00000653182"; transcript_version "1"; gene_name "TP53TG1"; gene_source "ensembl_havana"; gene_biotype "lncRNA"; transcript_name "TP53TG1-208"; transcript_source "havana_tagene"; transcript_biotype "lncRNA";
7	havana_tagene	exon	87345043	87345496	.	-	.	gene_id "ENSG00000182165"; gene_version "21"; transcript_id "ENST00000653182"; transcript_version "1"; exon_number "1"; gene_name "TP53TG1"; gene_source "ensembl_havana"; gene_biotype "lncRNA"; transcript_name "TP53TG1-208"; transcript_source "havana_tagene"; transcript_biotype "lncRNA"; exon_id "ENSE00003876421"; exon_version "1";
7	havana_tagene	exon	87326263	87326449	.	-	.	gene_id "ENSG00000182165"; gene_version "21"; transcript_id "ENST00000653182"; transcript_version "1"; exon_number "2"; gene_name "TP53TG1"; gene_source "ensembl_havana"; gene_biotype "lncRNA"; transcript_name "TP53TG1-208"; transcript_source "havana_tagene"; transcript_biotype "lncRNA"; exon_id "ENSE00003857498"; exon_version "1";
7	havana_tagene	exon	87325137	87325444	.	-	.	gene_id "ENSG00000182165"; gene_version "21"; transcript_id "ENST00000653182"; transcript_version "1"; exon_number "3"; gene_name "TP53TG1"; gene_source "ensembl_havana"; gene_biotype "lncRNA"; transcript_name "TP53TG1-208"; transcript_source "havana_tagene"; transcript_biotype "lncRNA"; exon_id "ENSE00001753725"; exon_version "2";
7	havana_tagene	transcript	87324589	87345538	.	-	.	gene_id "ENSG00000182165"; gene_version "21"; transcript_id "ENST00000610086"; transcript_version "3"; gene_name "TP53TG1"; gene_source "ensembl_havana"; gene_biotype "lncRNA"; transcript_name "TP53TG1-206"; transcript_source "havana_tagene"; transcript_biotype "lncRNA"; transcript_support_level "3 (assigned to previous version 1)";
7	havana_tagene	exon	87345043	87345538	.	-	.	gene_id "ENSG00000182165"; gene_version "21"; transcript_id "ENST00000610086"; transcript_version "3"; exon_number "1"; gene_name "TP53TG1"; gene_source "ensembl_havana"; gene_biotype "lncRNA"; transcript_name "TP53TG1-206"; transcript_source "havana_tagene"; transcript_biotype "lncRNA"; exon_id "ENSE00004124971"; exon_version "1"; transcript_support_level "3 (assigned to previous version 1)";
7	havana_tagene	exon	87341355	87341684	.	-	.	gene_id "ENSG00000182165"; gene_version "21"; transcript_id "ENST00000610086"; transcript_version "3"; exon_number "2"; gene_name "TP53TG1"; gene_source "ensembl_havana"; gene_biotype "lncRNA"; transcript_name "TP53TG1-206"; transcript_source "havana_tagene"; transcript_biotype "lncRNA"; exon_id "ENSE00003710224"; exon_version "1"; transcript_support_level "3 (assigned to previous version 1)";
7	havana_tagene	exon	87324589	87325444	.	-	.	gene_id "ENSG00000182165"; gene_version "21"; transcript_id "ENST00000610086"; transcript_version "3"; exon_number "3"; gene_name "TP53TG1"; gene_source "ensembl_havana"; gene_biotype "lncRNA"; transcript_name "TP53TG1-206"; transcript_source "havana_tagene"; transcript_biotype "lncRNA"; exon_id "ENSE00004124938"; exon_version "1"; transcript_support_level "3 (assigned to previous version 1)";
7	havana_tagene	transcript	87325292	87345566	.	-	.	gene_id "ENSG00000182165"; gene_version "21"; transcript_id "ENST00000432193"; transcript_version "9"; gene_name "TP53TG1"; gene_source "ensembl_havana"; gene_biotype "lncRNA"; transcript_name "TP53TG1-204"; transcript_source "havana_tagene"; transcript_biotype "lncRNA"; transcript_support_level "1 (assigned to previous version 5)";
7	havana_tagene	exon	87345234	87345566	.	-	.	gene_id "ENSG00000182165"; gene_version "21"; transcript_id "ENST00000432193"; transcript_version "9"; exon_number "1"; gene_name "TP53TG1"; gene_source "ensembl_havana"; gene_biotype "lncRNA"; transcript_name "TP53TG1-204"; transcript_source "havana_tagene"; transcript_biotype "lncRNA"; exon_id "ENSE00004124933"; exon_version "1"; transcript_support_level "1 (assigned to previous version 5)";
7	havana_tagene	exon	87341523	87341684	.	-	.	gene_id "ENSG00000182165"; gene_version "21"; transcript_id "ENST00000432193"; transcript_version "9"; exon_number "2"; gene_name "TP53TG1"; gene_source "ensembl_havana"; gene_biotype "lncRNA"; transcript_name "TP53TG1-204"; transcript_source "havana_tagene"; transcript_biotype "lncRNA"; exon_id "ENSE00001302559"; exon_version "6"; transcript_support_level "1 (assigned to previous version 5)";
7	havana_tagene	exon	87325292	87325444	.	-	.	gene_id "ENSG00000182165"; gene_version "21"; transcript_id "ENST00000432193"; transcript_version "9"; exon_number "3"; gene_name "TP53TG1"; gene_source "ensembl_havana"; gene_biotype "lncRNA"; transcript_name "TP53TG1-204"; transcript_source "havana_tagene"; transcript_biotype "lncRNA"; exon_id "ENSE00004124925"; exon_version "1"; transcript_support_level "1 (assigned to previous version 5)";
7	havana_tagene	transcript	87339149	87345504	.	-	.	gene_id "ENSG00000182165"; gene_version "21"; transcript_id "ENST00000654969"; transcript_version "2"; gene_name "TP53TG1"; gene_source "ensembl_havana"; gene_biotype "lncRNA"; transcript_name "TP53TG1-209"; transcript_source "havana_tagene"; transcript_biotype "lncRNA";
7	havana_tagene	exon	87345043	87345504	.	-	.	gene_id "ENSG00000182165"; gene_version "21"; transcript_id "ENST00000654969"; transcript_version "2"; exon_number "1"; gene_name "TP53TG1"; gene_source "ensembl_havana"; gene_biotype "lncRNA"; transcript_name "TP53TG1-209"; transcript_source "havana_tagene"; transcript_biotype "lncRNA"; exon_id "ENSE00004124944"; exon_version "1";
7	havana_tagene	exon	87339149	87341684	.	-	.	gene_id "ENSG00000182165"; gene_version "21"; transcript_id "ENST00000654969"; transcript_version "2"; exon_number "2"; gene_name "TP53TG1"; gene_source "ensembl_havana"; gene_biotype "lncRNA"; transcript_name "TP53TG1-209"; transcript_source "havana_tagene"; transcript_biotype "lncRNA"; exon_id "ENSE00004124974"; exon_version "1";
7	ensembl_tagene	transcript	87325347	87345515	.	-	.	gene_id "ENSG00000182165"; gene_version "21"; transcript_id "ENST00000542586"; transcript_version "3"; gene_name "TP53TG1"; gene_source "ensembl_havana"; gene_biotype "lncRNA"; transcript_name "TP53TG1-205"; transcript_source "ensembl_tagene"; transcript_biotype "lncRNA"; transcript_support_level "4 (assigned to previous version 2)";
7	ensembl_tagene	exon	87345305	87345515	.	-	.	gene_id "ENSG00000182165"; gene_version "21"; transcript_id "ENST00000542586"; transcript_version "3"; exon_number "1"; gene_name "TP53TG1"; gene_source "ensembl_havana"; gene_biotype "lncRNA"; transcript_name "TP53TG1-205"; transcript_source "ensembl_tagene"; transcript_biotype "lncRNA"; exon_id "ENSE00004124961"; exon_version "1"; transcript_support_level "4 (assigned to previous version 2)";
7	ensembl_tagene	exon	87345043	87345233	.	-	.	gene_id "ENSG00000182165"; gene_version "21"; transcript_id "ENST00000542586"; transcript_version "3"; exon_number "2"; gene_name "TP53TG1"; gene_source "ensembl_havana"; gene_biotype "lncRNA"; transcript_name "TP53TG1-205"; transcript_source "ensembl_tagene"; transcript_biotype "lncRNA"; exon_id "ENSE00001660173"; exon_version "1"; transcript_support_level "4 (assigned to previous version 2)";
7	ensembl_tagene	exon	87341355	87341684	.	-	.	gene_id "ENSG00000182165"; gene_version "21"; transcript_id "ENST00000542586"; transcript_version "3"; exon_number "3"; gene_name "TP53TG1"; gene_source "ensembl_havana"; gene_biotype "lncRNA"; transcript_name "TP53TG1-205"; transcript_source "ensembl_tagene"; transcript_biotype "lncRNA"; exon_id "ENSE00003710224"; exon_version "1"; transcript_support_level "4 (assigned to previous version 2)";
7	ensembl_tagene	exon	87325347	87325444	.	-	.	gene_id "ENSG00000182165"; gene_version "21"; transcript_id "ENST00000542586"; transcript_version "3"; exon_number "4"; gene_name "TP53TG1"; gene_source "ensembl_havana"; gene_biotype "lncRNA"; transcript_name "TP53TG1-205"; transcript_source "ensembl_tagene"; transcript_biotype "lncRNA"; exon_id "ENSE00004124940"; exon_version "1"; transcript_support_level "4 (assigned to previous version 2)";
7	ensembl_tagene	transcript	87325347	87345504	.	-	.	gene_id "ENSG00000182165"; gene_version "21"; transcript_id "ENST00000616845"; transcript_version "2"; gene_name "TP53TG1"; gene_source "ensembl_havana"; gene_biotype "lncRNA"; transcript_name "TP53TG1-207"; transcript_source "ensembl_tagene"; transcript_biotype "lncRNA"; transcript_support_level "5 (assigned to previous version 1)";
7	ensembl_tagene	exon	87345234	87345504	.	-	.	gene_id "ENSG00000182165"; gene_version "21"; transcript_id "ENST00000616845"; transcript_version "2"; exon_number "1"; gene_name "TP53TG1"; gene_source "ensembl_havana"; gene_biotype "lncRNA"; transcript_name "TP53TG1-207"; transcript_source "ensembl_tagene"; transcript_biotype "lncRNA"; exon_id "ENSE00004124942"; exon_version "1"; transcript_support_level "5 (assigned to previous version 1)";
7	ensembl_tagene	exon	87341355	87341684	.	-	.	gene_id "ENSG00000182165"; gene_version "21"; transcript_id "ENST00000616845"; transcript_version "2"; exon_number "2"; gene_name "TP53TG1"; gene_source "ensembl_havana"; gene_biotype "lncRNA"; transcript_name "TP53TG1-207"; transcript_source "ensembl_tagene"; transcript_biotype "lncRNA"; exon_id "ENSE00003710224"; exon_version "1"; transcript_support_level "5 (assigned to previous version 1)";
7	ensembl_tagene	exon	87325347	87325444	.	-	.	gene_id "ENSG00000182165"; gene_version "21"; transcript_id "ENST00000616845"; transcript_version "2"; exon_number "3"; gene_name "TP53TG1"; gene_source "ensembl_havana"; gene_biotype "lncRNA"; transcript_name "TP53TG1-207"; transcript_source "ensembl_tagene"; transcript_biotype "lncRNA"; exon_id "ENSE00004124940"; exon_version "1"; transcript_support_level "5 (assigned to previous version 1)";
7	havana_tagene	transcript	87325292	87345540	.	-	.	gene_id "ENSG00000182165"; gene_version "21"; transcript_id "ENST00000689667"; transcript_version "3"; gene_name "TP53TG1"; gene_source "ensembl_havana"; gene_biotype "lncRNA"; transcript_name "TP53TG1-219"; transcript_source "havana_tagene"; transcript_biotype "lncRNA";
7	havana_tagene	exon	87345305	87345540	.	-	.	gene_id "ENSG00000182165"; gene_version "21"; transcript_id "ENST00000689667"; transcript_version "3"; exon_number "1"; gene_name "TP53TG1"; gene_source "ensembl_havana"; gene_biotype "lncRNA"; transcript_name "TP53TG1-219"; transcript_source "havana_tagene"; transcript_biotype "lncRNA"; exon_id "ENSE00004124952"; exon_version "1";
7	havana_tagene	exon	87341523	87341684	.	-	.	gene_id "ENSG00000182165"; gene_version "21"; transcript_id "ENST00000689667"; transcript_version "3"; exon_number "2"; gene_name "TP53TG1"; gene_source "ensembl_havana"; gene_biotype "lncRNA"; transcript_name "TP53TG1-219"; transcript_source "havana_tagene"; transcript_biotype "lncRNA"; exon_id "ENSE00001302559"; exon_version "6";
7	havana_tagene	exon	87326263	87326449	.	-	.	gene_id "ENSG00000182165"; gene_version "21"; transcript_id "ENST00000689667"; transcript_version "3"; exon_number "3"; gene_name "TP53TG1"; gene_source "ensembl_havana"; gene_biotype "lncRNA"; transcript_name "TP53TG1-219"; transcript_source "havana_tagene"; transcript_biotype "lncRNA"; exon_id "ENSE00003857498"; exon_version "1";
7	havana_tagene	exon	87325292	87325444	.	-	.	gene_id "ENSG00000182165"; gene_version "21"; transcript_id "ENST00000689667"; transcript_version "3"; exon_number "4"; gene_name "TP53TG1"; gene_source "ensembl_havana"; gene_biotype "lncRNA"; transcript_name "TP53TG1-219"; transcript_source "havana_tagene"; transcript_biotype "lncRNA"; exon_id "ENSE00004124925"; exon_version "1";
7	havana_tagene	transcript	87325297	87345540	.	-	.	gene_id "ENSG00000182165"; gene_version "21"; transcript_id "ENST00000685722"; transcript_version "3"; gene_name "TP53TG1"; gene_source "ensembl_havana"; gene_biotype "lncRNA"; transcript_name "TP53TG1-214"; transcript_source "havana_tagene"; transcript_biotype "lncRNA";
7	havana_tagene	exon	87345043	87345540	.	-	.	gene_id "ENSG00000182165"; gene_version "21"; transcript_id "ENST00000685722"; transcript_version "3"; exon_number "1"; gene_name "TP53TG1"; gene_source "ensembl_havana"; gene_biotype "lncRNA"; transcript_name "TP53TG1-214"; transcript_source "havana_tagene"; transcript_biotype "lncRNA"; exon_id "ENSE00004124954"; exon_version "1";
7	havana_tagene	exon	87325297	87325444	.	-	.	gene_id "ENSG00000182165"; gene_version "21"; transcript_id "ENST00000685722"; transcript_version "3"; exon_number "2"; gene_name "TP53TG1"; gene_source "ensembl_havana"; gene_biotype "lncRNA"; transcript_name "TP53TG1-214"; transcript_source "havana_tagene"; transcript_biotype "lncRNA"; exon_id "ENSE00004124935"; exon_version "1";
7	havana_tagene	transcript	87325297	87345536	.	-	.	gene_id "ENSG00000182165"; gene_version "21"; transcript_id "ENST00000686297"; transcript_version "2"; gene_name "TP53TG1"; gene_source "ensembl_havana"; gene_biotype "lncRNA"; transcript_name "TP53TG1-215"; transcript_source "havana_tagene"; transcript_biotype "lncRNA";
7	havana_tagene	exon	87345305	87345536	.	-	.	gene_id "ENSG00000182165"; gene_version "21"; transcript_id "ENST00000686297"; transcript_version "2"; exon_number "1"; gene_name "TP53TG1"; gene_source "ensembl_havana"; gene_biotype "lncRNA"; transcript_name "TP53TG1-215"; transcript_source "havana_tagene"; transcript_biotype "lncRNA"; exon_id "ENSE00004124963"; exon_version "1";
7	havana_tagene	exon	87341523	87341684	.	-	.	gene_id "ENSG00000182165"; gene_version "21"; transcript_id "ENST00000686297"; transcript_version "2"; exon_number "2"; gene_name "TP53TG1"; gene_source "ensembl_havana"; gene_biotype "lncRNA"; transcript_name "TP53TG1-215"; transcript_source "havana_tagene"; transcript_biotype "lncRNA"; exon_id "ENSE00001302559"; exon_version "6";
7	havana_tagene	exon	87329935	87330094	.	-	.	gene_id "ENSG00000182165"; gene_version "21"; transcript_id "ENST00000686297"; transcript_version "2"; exon_number "3"; gene_name "TP53TG1"; gene_source "ensembl_havana"; gene_biotype "lncRNA"; transcript_name "TP53TG1-215"; transcript_source "havana_tagene"; transcript_biotype "lncRNA"; exon_id "ENSE00003856441"; exon_version "1";
7	havana_tagene	exon	87325297	87325444	.	-	.	gene_id "ENSG00000182165"; gene_version "21"; transcript_id "ENST00000686297"; transcript_version "2"; exon_number "4"; gene_name "TP53TG1"; gene_source "ensembl_havana"; gene_biotype "lncRNA"; transcript_name "TP53TG1-215"; transcript_source "havana_tagene"; transcript_biotype "lncRNA"; exon_id "ENSE00004124935"; exon_version "1";
7	havana_tagene	transcript	87325346	87345551	.	-	.	gene_id "ENSG00000182165"; gene_version "21"; transcript_id "ENST00000686728"; transcript_version "3"; gene_name "TP53TG1"; gene_source "ensembl_havana"; gene_biotype "lncRNA"; transcript_name "TP53TG1-216"; transcript_source "havana_tagene"; transcript_biotype "lncRNA";
7	havana_tagene	exon	87345305	87345551	.	-	.	gene_id "ENSG00000182165"; gene_version "21"; transcript_id "ENST00000686728"; transcript_version "3"; exon_number "1"; gene_name "TP53TG1"; gene_source "ensembl_havana"; gene_biotype "lncRNA"; transcript_name "TP53TG1-216"; transcript_source "havana_tagene"; transcript_biotype "lncRNA"; exon_id "ENSE00004124941"; exon_version "1";
7	havana_tagene	exon	87325346	87325444	.	-	.	gene_id "ENSG00000182165"; gene_version "21"; transcript_id "ENST00000686728"; transcript_version "3"; exon_number "2"; gene_name "TP53TG1"; gene_source "ensembl_havana"; gene_biotype "lncRNA"; transcript_name "TP53TG1-216"; transcript_source "havana_tagene"; transcript_biotype "lncRNA"; exon_id "ENSE00004124973"; exon_version "1";
7	havana_tagene	transcript	87325345	87345540	.	-	.	gene_id "ENSG00000182165"; gene_version "21"; transcript_id "ENST00000688353"; transcript_version "2"; gene_name "TP53TG1"; gene_source "ensembl_havana"; gene_biotype "lncRNA"; transcript_name "TP53TG1-218"; transcript_source "havana_tagene"; transcript_biotype "lncRNA";
7	havana_tagene	exon	87345305	87345540	.	-	.	gene_id "ENSG00000182165"; gene_version "21"; transcript_id "ENST00000688353"; transcript_version "2"; exon_number "1"; gene_name "TP53TG1"; gene_source "ensembl_havana"; gene_biotype "lncRNA"; transcript_name "TP53TG1-218"; transcript_source "havana_tagene"; transcript_biotype "lncRNA"; exon_id "ENSE00004124952"; exon_version "1";
7	havana_tagene	exon	87341653	87341684	.	-	.	gene_id "ENSG00000182165"; gene_version "21"; transcript_id "ENST00000688353"; transcript_version "2"; exon_number "2"; gene_name "TP53TG1"; gene_source "ensembl_havana"; gene_biotype "lncRNA"; transcript_name "TP53TG1-218"; transcript_source "havana_tagene"; transcript_biotype "lncRNA"; exon_id "ENSE00003931232"; exon_version "1";
7	havana_tagene	exon	87325345	87325444	.	-	.	gene_id "ENSG00000182165"; gene_version "21"; transcript_id "ENST00000688353"; transcript_version "2"; exon_number "3"; gene_name "TP53TG1"; gene_source "ensembl_havana"; gene_biotype "lncRNA"; transcript_name "TP53TG1-218"; transcript_source "havana_tagene"; transcript_biotype "lncRNA"; exon_id "ENSE00004124928"; exon_version "1";
7	havana_tagene	transcript	87325304	87345545	.	-	.	gene_id "ENSG00000182165"; gene_version "21"; transcript_id "ENST00000685636"; transcript_version "2"; gene_name "TP53TG1"; gene_source "ensembl_havana"; gene_biotype "lncRNA"; transcript_name "TP53TG1-212"; transcript_source "havana_tagene"; transcript_biotype "lncRNA";
7	havana_tagene	exon	87345305	87345545	.	-	.	gene_id "ENSG00000182165"; gene_version "21"; transcript_id "ENST00000685636"; transcript_version "2"; exon_number "1"; gene_name "TP53TG1"; gene_source "ensembl_havana"; gene_biotype "lncRNA"; transcript_name "TP53TG1-212"; transcript_source "havana_tagene"; transcript_biotype "lncRNA"; exon_id "ENSE00004124957"; exon_version "1";
7	havana_tagene	exon	87341638	87341684	.	-	.	gene_id "ENSG00000182165"; gene_version "21"; transcript_id "ENST00000685636"; transcript_version "2"; exon_number "2"; gene_name "TP53TG1"; gene_source "ensembl_havana"; gene_biotype "lncRNA"; transcript_name "TP53TG1-212"; transcript_source "havana_tagene"; transcript_biotype "lncRNA"; exon_id "ENSE00003930419"; exon_version "1";
7	havana_tagene	exon	87325304	87325444	.	-	.	gene_id "ENSG00000182165"; gene_version "21"; transcript_id "ENST00000685636"; transcript_version "2"; exon_number "3"; gene_name "TP53TG1"; gene_source "ensembl_havana"; gene_biotype "lncRNA"; transcript_name "TP53TG1-212"; transcript_source "havana_tagene"; transcript_biotype "lncRNA"; exon_id "ENSE00004124979"; exon_version "1";
7	havana_tagene	transcript	87325304	87345540	.	-	.	gene_id "ENSG00000182165"; gene_version "21"; transcript_id "ENST00000685527"; transcript_version "2"; gene_name "TP53TG1"; gene_source "ensembl_havana"; gene_biotype "lncRNA"; transcript_name "TP53TG1-211"; transcript_source "havana_tagene"; transcript_biotype "lncRNA";
7	havana_tagene	exon	87345305	87345540	.	-	.	gene_id "ENSG00000182165"; gene_version "21"; transcript_id "ENST00000685527"; transcript_version "2"; exon_number "1"; gene_name "TP53TG1"; gene_source "ensembl_havana"; gene_biotype "lncRNA"; transcript_name "TP53TG1-211"; transcript_source "havana_tagene"; transcript_biotype "lncRNA"; exon_id "ENSE00004124952"; exon_version "1";
7	havana_tagene	exon	87345043	87345233	.	-	.	gene_id "ENSG00000182165"; gene_version "21"; transcript_id "ENST00000685527"; transcript_version "2"; exon_number "2"; gene_name "TP53TG1"; gene_source "ensembl_havana"; gene_biotype "lncRNA"; transcript_name "TP53TG1-211"; transcript_source "havana_tagene"; transcript_biotype "lncRNA"; exon_id "ENSE00001660173"; exon_version "1";
7	havana_tagene	exon	87325304	87325444	.	-	.	gene_id "ENSG00000182165"; gene_version "21"; transcript_id "ENST00000685527"; transcript_version "2"; exon_number "3"; gene_name "TP53TG1"; gene_source "ensembl_havana"; gene_biotype "lncRNA"; transcript_name "TP53TG1-211"; transcript_source "havana_tagene"; transcript_biotype "lncRNA"; exon_id "ENSE00004124979"; exon_version "1";
7	havana_tagene	transcript	87325347	87345508	.	-	.	gene_id "ENSG00000182165"; gene_version "21"; transcript_id "ENST00000690980"; transcript_version "2"; gene_name "TP53TG1"; gene_source "ensembl_havana"; gene_biotype "lncRNA"; transcript_name "TP53TG1-220"; transcript_source "havana_tagene"; transcript_biotype "lncRNA";
7	havana_tagene	exon	87345043	87345508	.	-	.	gene_id "ENSG00000182165"; gene_version "21"; transcript_id "ENST00000690980"; transcript_version "2"; exon_number "1"; gene_name "TP53TG1"; gene_source "ensembl_havana"; gene_biotype "lncRNA"; transcript_name "TP53TG1-220"; transcript_source "havana_tagene"; transcript_biotype "lncRNA"; exon_id "ENSE00003928613"; exon_version "1";
7	havana_tagene	exon	87341523	87341684	.	-	.	gene_id "ENSG00000182165"; gene_version "21"; transcript_id "ENST00000690980"; transcript_version "2"; exon_number "2"; gene_name "TP53TG1"; gene_source "ensembl_havana"; gene_biotype "lncRNA"; transcript_name "TP53TG1-220"; transcript_source "havana_tagene"; transcript_biotype "lncRNA"; exon_id "ENSE00001302559"; exon_version "6";
7	havana_tagene	exon	87329935	87330031	.	-	.	gene_id "ENSG00000182165"; gene_version "21"; transcript_id "ENST00000690980"; transcript_version "2"; exon_number "3"; gene_name "TP53TG1"; gene_source "ensembl_havana"; gene_biotype "lncRNA"; transcript_name "TP53TG1-220"; transcript_source "havana_tagene"; transcript_biotype "lncRNA"; exon_id "ENSE00003928671"; exon_version "1";
7	havana_tagene	exon	87325347	87325444	.	-	.	gene_id "ENSG00000182165"; gene_version "21"; transcript_id "ENST00000690980"; transcript_version "2"; exon_number "4"; gene_name "TP53TG1"; gene_source "ensembl_havana"; gene_biotype "lncRNA"; transcript_name "TP53TG1-220"; transcript_source "havana_tagene"; transcript_biotype "lncRNA"; exon_id "ENSE00004124940"; exon_version "1";
7	havana_tagene	transcript	87325347	87345540	.	-	.	gene_id "ENSG00000182165"; gene_version "21"; transcript_id "ENST00000687819"; transcript_version "2"; gene_name "TP53TG1"; gene_source "ensembl_havana"; gene_biotype "lncRNA"; transcript_name "TP53TG1-217"; transcript_source "havana_tagene"; transcript_biotype "lncRNA";
7	havana_tagene	exon	87345305	87345540	.	-	.	gene_id "ENSG00000182165"; gene_version "21"; transcript_id "ENST00000687819"; transcript_version "2"; exon_number "1"; gene_name "TP53TG1"; gene_source "ensembl_havana"; gene_biotype "lncRNA"; transcript_name "TP53TG1-217"; transcript_source "havana_tagene"; transcript_biotype "lncRNA"; exon_id "ENSE00004124952"; exon_version "1";
7	havana_tagene	exon	87345043	87345233	.	-	.	gene_id "ENSG00000182165"; gene_version "21"; transcript_id "ENST00000687819"; transcript_version "2"; exon_number "2"; gene_name "TP53TG1"; gene_source "ensembl_havana"; gene_biotype "lncRNA"; transcript_name "TP53TG1-217"; transcript_source "havana_tagene"; transcript_biotype "lncRNA"; exon_id "ENSE00001660173"; exon_version "1";
7	havana_tagene	exon	87341523	87341684	.	-	.	gene_id "ENSG00000182165"; gene_version "21"; transcript_id "ENST00000687819"; transcript_version "2"; exon_number "3"; gene_name "TP53TG1"; gene_source "ensembl_havana"; gene_biotype "lncRNA"; transcript_name "TP53TG1-217"; transcript_source "havana_tagene"; transcript_biotype "lncRNA"; exon_id "ENSE00001302559"; exon_version "6";
7	havana_tagene	exon	87329935	87330094	.	-	.	gene_id "ENSG00000182165"; gene_version "21"; transcript_id "ENST00000687819"; transcript_version "2"; exon_number "4"; gene_name "TP53TG1"; gene_source "ensembl_havana"; gene_biotype "lncRNA"; transcript_name "TP53TG1-217"; transcript_source "havana_tagene"; transcript_biotype "lncRNA"; exon_id "ENSE00003856441"; exon_version "1";
7	havana_tagene	exon	87325347	87325444	.	-	.	gene_id "ENSG00000182165"; gene_version "21"; transcript_id "ENST00000687819"; transcript_version "2"; exon_number "5"; gene_name "TP53TG1"; gene_source "ensembl_havana"; gene_biotype "lncRNA"; transcript_name "TP53TG1-217"; transcript_source "havana_tagene"; transcript_biotype "lncRNA"; exon_id "ENSE00004124940"; exon_version "1";
7	havana_tagene	transcript	87344683	87345545	.	-	.	gene_id "ENSG00000182165"; gene_version "21"; transcript_id "ENST00000685707"; transcript_version "3"; gene_name "TP53TG1"; gene_source "ensembl_havana"; gene_biotype "lncRNA"; transcript_name "TP53TG1-213"; transcript_source "havana_tagene"; transcript_biotype "lncRNA";
7	havana_tagene	exon	87344683	87345545	.	-	.	gene_id "ENSG00000182165"; gene_version "21"; transcript_id "ENST00000685707"; transcript_version "3"; exon_number "1"; gene_name "TP53TG1"; gene_source "ensembl_havana"; gene_biotype "lncRNA"; transcript_name "TP53TG1-213"; transcript_source "havana_tagene"; transcript_biotype "lncRNA"; exon_id "ENSE00004124956"; exon_version "1";
7	havana_tagene	transcript	87325352	87345457	.	-	.	gene_id "ENSG00000182165"; gene_version "21"; transcript_id "ENST00000701419"; transcript_version "1"; gene_name "TP53TG1"; gene_source "ensembl_havana"; gene_biotype "lncRNA"; transcript_name "TP53TG1-221"; transcript_source "havana_tagene"; transcript_biotype "lncRNA";
7	havana_tagene	exon	87345043	87345457	.	-	.	gene_id "ENSG00000182165"; gene_version "21"; transcript_id "ENST00000701419"; transcript_version "1"; exon_number "1"; gene_name "TP53TG1"; gene_source "ensembl_havana"; gene_biotype "lncRNA"; transcript_name "TP53TG1-221"; transcript_source "havana_tagene"; transcript_biotype "lncRNA"; exon_id "ENSE00003982783"; exon_version "1";
7	havana_tagene	exon	87341355	87341684	.	-	.	gene_id "ENSG00000182165"; gene_version "21"; transcript_id "ENST00000701419"; transcript_version "1"; exon_number "2"; gene_name "TP53TG1"; gene_source "ensembl_havana"; gene_biotype "lncRNA"; transcript_name "TP53TG1-221"; transcript_source "havana_tagene"; transcript_biotype "lncRNA"; exon_id "ENSE00003710224"; exon_version "1";
7	havana_tagene	exon	87326263	87326449	.	-	.	gene_id "ENSG00000182165"; gene_version "21"; transcript_id "ENST00000701419"; transcript_version "1"; exon_number "3"; gene_name "TP53TG1"; gene_source "ensembl_havana"; gene_biotype "lncRNA"; transcript_name "TP53TG1-221"; transcript_source "havana_tagene"; transcript_biotype "lncRNA"; exon_id "ENSE00003857498"; exon_version "1";
7	havana_tagene	exon	87325352	87325444	.	-	.	gene_id "ENSG00000182165"; gene_version "21"; transcript_id "ENST00000701419"; transcript_version "1"; exon_number "4"; gene_name "TP53TG1"; gene_source "ensembl_havana"; gene_biotype "lncRNA"; transcript_name "TP53TG1-221"; transcript_source "havana_tagene"; transcript_biotype "lncRNA"; exon_id "ENSE00003929036"; exon_version "1";
7	havana_tagene	transcript	87325347	87345504	.	-	.	gene_id "ENSG00000182165"; gene_version "21"; transcript_id "ENST00000702094"; transcript_version "2"; gene_name "TP53TG1"; gene_source "ensembl_havana"; gene_biotype "lncRNA"; transcript_name "TP53TG1-222"; transcript_source "havana_tagene"; transcript_biotype "lncRNA";
7	havana_tagene	exon	87345043	87345504	.	-	.	gene_id "ENSG00000182165"; gene_version "21"; transcript_id "ENST00000702094"; transcript_version "2"; exon_number "1"; gene_name "TP53TG1"; gene_source "ensembl_havana"; gene_biotype "lncRNA"; transcript_name "TP53TG1-222"; transcript_source "havana_tagene"; transcript_biotype "lncRNA"; exon_id "ENSE00004124944"; exon_version "1";
7	havana_tagene	exon	87329935	87330094	.	-	.	gene_id "ENSG00000182165"; gene_version "21"; transcript_id "ENST00000702094"; transcript_version "2"; exon_number "2"; gene_name "TP53TG1"; gene_source "ensembl_havana"; gene_biotype "lncRNA"; transcript_name "TP53TG1-222"; transcript_source "havana_tagene"; transcript_biotype "lncRNA"; exon_id "ENSE00003856441"; exon_version "1";
7	havana_tagene	exon	87325347	87325444	.	-	.	gene_id "ENSG00000182165"; gene_version "21"; transcript_id "ENST00000702094"; transcript_version "2"; exon_number "3"; gene_name "TP53TG1"; gene_source "ensembl_havana"; gene_biotype "lncRNA"; transcript_name "TP53TG1-222"; transcript_source "havana_tagene"; transcript_biotype "lncRNA"; exon_id "ENSE00004124940"; exon_version "1";
7	havana_tagene	transcript	87325297	87345531	.	-	.	gene_id "ENSG00000182165"; gene_version "21"; transcript_id "ENST00000702749"; transcript_version "2"; gene_name "TP53TG1"; gene_source "ensembl_havana"; gene_biotype "lncRNA"; transcript_name "TP53TG1-223"; transcript_source "havana_tagene"; transcript_biotype "lncRNA";
7	havana_tagene	exon	87345043	87345531	.	-	.	gene_id "ENSG00000182165"; gene_version "21"; transcript_id "ENST00000702749"; transcript_version "2"; exon_number "1"; gene_name "TP53TG1"; gene_source "ensembl_havana"; gene_biotype "lncRNA"; transcript_name "TP53TG1-223"; transcript_source "havana_tagene"; transcript_biotype "lncRNA"; exon_id "ENSE00004124962"; exon_version "1";
7	havana_tagene	exon	87341523	87341684	.	-	.	gene_id "ENSG00000182165"; gene_version "21"; transcript_id "ENST00000702749"; transcript_version "2"; exon_number "2"; gene_name "TP53TG1"; gene_source "ensembl_havana"; gene_biotype "lncRNA"; transcript_name "TP53TG1-223"; transcript_source "havana_tagene"; transcript_biotype "lncRNA"; exon_id "ENSE00001302559"; exon_version "6";
7	havana_tagene	exon	87326263	87326449	.	-	.	gene_id "ENSG00000182165"; gene_version "21"; transcript_id "ENST00000702749"; transcript_version "2"; exon_number "3"; gene_name "TP53TG1"; gene_source "ensembl_havana"; gene_biotype "lncRNA"; transcript_name "TP53TG1-223"; transcript_source "havana_tagene"; transcript_biotype "lncRNA"; exon_id "ENSE00003857498"; exon_version "1";
7	havana_tagene	exon	87325297	87325444	.	-	.	gene_id "ENSG00000182165"; gene_version "21"; transcript_id "ENST00000702749"; transcript_version "2"; exon_number "4"; gene_name "TP53TG1"; gene_source "ensembl_havana"; gene_biotype "lncRNA"; transcript_name "TP53TG1-223"; transcript_source "havana_tagene"; transcript_biotype "lncRNA"; exon_id "ENSE00004124935"; exon_version "1";
7	havana_tagene	transcript	87325297	87345540	.	-	.	gene_id "ENSG00000182165"; gene_version "21"; transcript_id "ENST00000766307"; transcript_version "1"; gene_name "TP53TG1"; gene_source "ensembl_havana"; gene_biotype "lncRNA"; transcript_name "TP53TG1-224"; transcript_source "havana_tagene"; transcript_biotype "lncRNA"; tag "gencode_basic";
7	havana_tagene	exon	87345305	87345540	.	-	.	gene_id "ENSG00000182165"; gene_version "21"; transcript_id "ENST00000766307"; transcript_version "1"; exon_number "1"; gene_name "TP53TG1"; gene_source "ensembl_havana"; gene_biotype "lncRNA"; transcript_name "TP53TG1-224"; transcript_source "havana_tagene"; transcript_biotype "lncRNA"; exon_id "ENSE00004124952"; exon_version "1"; tag "gencode_basic";
7	havana_tagene	exon	87345043	87345199	.	-	.	gene_id "ENSG00000182165"; gene_version "21"; transcript_id "ENST00000766307"; transcript_version "1"; exon_number "2"; gene_name "TP53TG1"; gene_source "ensembl_havana"; gene_biotype "lncRNA"; transcript_name "TP53TG1-224"; transcript_source "havana_tagene"; transcript_biotype "lncRNA"; exon_id "ENSE00004124939"; exon_version "1"; tag "gencode_basic";
7	havana_tagene	exon	87341523	87341684	.	-	.	gene_id "ENSG00000182165"; gene_version "21"; transcript_id "ENST00000766307"; transcript_version "1"; exon_number "3"; gene_name "TP53TG1"; gene_source "ensembl_havana"; gene_biotype "lncRNA"; transcript_name "TP53TG1-224"; transcript_source "havana_tagene"; transcript_biotype "lncRNA"; exon_id "ENSE00001302559"; exon_version "6"; tag "gencode_basic";
7	havana_tagene	exon	87325297	87325444	.	-	.	gene_id "ENSG00000182165"; gene_version "21"; transcript_id "ENST00000766307"; transcript_version "1"; exon_number "4"; gene_name "TP53TG1"; gene_source "ensembl_havana"; gene_biotype "lncRNA"; transcript_name "TP53TG1-224"; transcript_source "havana_tagene"; transcript_biotype "lncRNA"; exon_id "ENSE00004124935"; exon_version "1"; tag "gencode_basic";
7	havana_tagene	transcript	87325300	87345534	.	-	.	gene_id "ENSG00000182165"; gene_version "21"; transcript_id "ENST00000766308"; transcript_version "1"; gene_name "TP53TG1"; gene_source "ensembl_havana"; gene_biotype "lncRNA"; transcript_name "TP53TG1-225"; transcript_source "havana_tagene"; transcript_biotype "lncRNA"; tag "gencode_basic";
7	havana_tagene	exon	87345305	87345534	.	-	.	gene_id "ENSG00000182165"; gene_version "21"; transcript_id "ENST00000766308"; transcript_version "1"; exon_number "1"; gene_name "TP53TG1"; gene_source "ensembl_havana"; gene_biotype "lncRNA"; transcript_name "TP53TG1-225"; transcript_source "havana_tagene"; transcript_biotype "lncRNA"; exon_id "ENSE00004124923"; exon_version "1"; tag "gencode_basic";
7	havana_tagene	exon	87345043	87345233	.	-	.	gene_id "ENSG00000182165"; gene_version "21"; transcript_id "ENST00000766308"; transcript_version "1"; exon_number "2"; gene_name "TP53TG1"; gene_source "ensembl_havana"; gene_biotype "lncRNA"; transcript_name "TP53TG1-225"; transcript_source "havana_tagene"; transcript_biotype "lncRNA"; exon_id "ENSE00001660173"; exon_version "1"; tag "gencode_basic";
7	havana_tagene	exon	87341523	87341684	.	-	.	gene_id "ENSG00000182165"; gene_version "21"; transcript_id "ENST00000766308"; transcript_version "1"; exon_number "3"; gene_name "TP53TG1"; gene_source "ensembl_havana"; gene_biotype "lncRNA"; transcript_name "TP53TG1-225"; transcript_source "havana_tagene"; transcript_biotype "lncRNA"; exon_id "ENSE00001302559"; exon_version "6"; tag "gencode_basic";
7	havana_tagene	exon	87326263	87326449	.	-	.	gene_id "ENSG00000182165"; gene_version "21"; transcript_id "ENST00000766308"; transcript_version "1"; exon_number "4"; gene_name "TP53TG1"; gene_source "ensembl_havana"; gene_biotype "lncRNA"; transcript_name "TP53TG1-225"; transcript_source "havana_tagene"; transcript_biotype "lncRNA"; exon_id "ENSE00003857498"; exon_version "1"; tag "gencode_basic";
7	havana_tagene	exon	87325300	87325444	.	-	.	gene_id "ENSG00000182165"; gene_version "21"; transcript_id "ENST00000766308"; transcript_version "1"; exon_number "5"; gene_name "TP53TG1"; gene_source "ensembl_havana"; gene_biotype "lncRNA"; transcript_name "TP53TG1-225"; transcript_source "havana_tagene"; transcript_biotype "lncRNA"; exon_id "ENSE00004124937"; exon_version "1"; tag "gencode_basic";
7	havana_tagene	transcript	87325347	87345538	.	-	.	gene_id "ENSG00000182165"; gene_version "21"; transcript_id "ENST00000766309"; transcript_version "1"; gene_name "TP53TG1"; gene_source "ensembl_havana"; gene_biotype "lncRNA"; transcript_name "TP53TG1-226"; transcript_source "havana_tagene"; transcript_biotype "lncRNA";
7	havana_tagene	exon	87345305	87345538	.	-	.	gene_id "ENSG00000182165"; gene_version "21"; transcript_id "ENST00000766309"; transcript_version "1"; exon_number "1"; gene_name "TP53TG1"; gene_source "ensembl_havana"; gene_biotype "lncRNA"; transcript_name "TP53TG1-226"; transcript_source "havana_tagene"; transcript_biotype "lncRNA"; exon_id "ENSE00004124926"; exon_version "1";
7	havana_tagene	exon	87341519	87341684	.	-	.	gene_id "ENSG00000182165"; gene_version "21"; transcript_id "ENST00000766309"; transcript_version "1"; exon_number "2"; gene_name "TP53TG1"; gene_source "ensembl_havana"; gene_biotype "lncRNA"; transcript_name "TP53TG1-226"; transcript_source "havana_tagene"; transcript_biotype "lncRNA"; exon_id "ENSE00004124977"; exon_version "1";
7	havana_tagene	exon	87325347	87325444	.	-	.	gene_id "ENSG00000182165"; gene_version "21"; transcript_id "ENST00000766309"; transcript_version "1"; exon_number "3"; gene_name "TP53TG1"; gene_source "ensembl_havana"; gene_biotype "lncRNA"; transcript_name "TP53TG1-226"; transcript_source "havana_tagene"; transcript_biotype "lncRNA"; exon_id "ENSE00004124940"; exon_version "1";
7	havana_tagene	transcript	87325346	87345534	.	-	.	gene_id "ENSG00000182165"; gene_version "21"; transcript_id "ENST00000766310"; transcript_version "1"; gene_name "TP53TG1"; gene_source "ensembl_havana"; gene_biotype "lncRNA"; transcript_name "TP53TG1-227"; transcript_source "havana_tagene"; transcript_biotype "lncRNA"; tag "gencode_basic";
7	havana_tagene	exon	87345043	87345534	.	-	.	gene_id "ENSG00000182165"; gene_version "21"; transcript_id "ENST00000766310"; transcript_version "1"; exon_number "1"; gene_name "TP53TG1"; gene_source "ensembl_havana"; gene_biotype "lncRNA"; transcript_name "TP53TG1-227"; transcript_source "havana_tagene"; transcript_biotype "lncRNA"; exon_id "ENSE00004124958"; exon_version "1"; tag "gencode_basic";
7	havana_tagene	exon	87341519	87341684	.	-	.	gene_id "ENSG00000182165"; gene_version "21"; transcript_id "ENST00000766310"; transcript_version "1"; exon_number "2"; gene_name "TP53TG1"; gene_source "ensembl_havana"; gene_biotype "lncRNA"; transcript_name "TP53TG1-227"; transcript_source "havana_tagene"; transcript_biotype "lncRNA"; exon_id "ENSE00004124977"; exon_version "1"; tag "gencode_basic";
7	havana_tagene	exon	87325346	87325444	.	-	.	gene_id "ENSG00000182165"; gene_version "21"; transcript_id "ENST00000766310"; transcript_version "1"; exon_number "3"; gene_name "TP53TG1"; gene_source "ensembl_havana"; gene_biotype "lncRNA"; transcript_name "TP53TG1-227"; transcript_source "havana_tagene"; transcript_biotype "lncRNA"; exon_id "ENSE00004124973"; exon_version "1"; tag "gencode_basic";
7	havana_tagene	transcript	87325347	87345534	.	-	.	gene_id "ENSG00000182165"; gene_version "21"; transcript_id "ENST00000766311"; transcript_version "1"; gene_name "TP53TG1"; gene_source "ensembl_havana"; gene_biotype "lncRNA"; transcript_name "TP53TG1-228"; transcript_source "havana_tagene"; transcript_biotype "lncRNA";
7	havana_tagene	exon	87345305	87345534	.	-	.	gene_id "ENSG00000182165"; gene_version "21"; transcript_id "ENST00000766311"; transcript_version "1"; exon_number "1"; gene_name "TP53TG1"; gene_source "ensembl_havana"; gene_biotype "lncRNA"; transcript_name "TP53TG1-228"; transcript_source "havana_tagene"; transcript_biotype "lncRNA"; exon_id "ENSE00004124923"; exon_version "1";
7	havana_tagene	exon	87326263	87326449	.	-	.	gene_id "ENSG00000182165"; gene_version "21"; transcript_id "ENST00000766311"; transcript_version "1"; exon_number "2"; gene_name "TP53TG1"; gene_source "ensembl_havana"; gene_biotype "lncRNA"; transcript_name "TP53TG1-228"; transcript_source "havana_tagene"; transcript_biotype "lncRNA"; exon_id "ENSE00003857498"; exon_version "1";
7	havana_tagene	exon	87325347	87325444	.	-	.	gene_id "ENSG00000182165"; gene_version "21"; transcript_id "ENST00000766311"; transcript_version "1"; exon_number "3"; gene_name "TP53TG1"; gene_source "ensembl_havana"; gene_biotype "lncRNA"; transcript_name "TP53TG1-228"; transcript_source "havana_tagene"; transcript_biotype "lncRNA"; exon_id "ENSE00004124940"; exon_version "1";
7	havana_tagene	transcript	87325346	87345531	.	-	.	gene_id "ENSG00000182165"; gene_version "21"; transcript_id "ENST00000766312"; transcript_version "1"; gene_name "TP53TG1"; gene_source "ensembl_havana"; gene_biotype "lncRNA"; transcript_name "TP53TG1-229"; transcript_source "havana_tagene"; transcript_biotype "lncRNA";
7	havana_tagene	exon	87345305	87345531	.	-	.	gene_id "ENSG00000182165"; gene_version "21"; transcript_id "ENST00000766312"; transcript_version "1"; exon_number "1"; gene_name "TP53TG1"; gene_source "ensembl_havana"; gene_biotype "lncRNA"; transcript_name "TP53TG1-229"; transcript_source "havana_tagene"; transcript_biotype "lncRNA"; exon_id "ENSE00004124930"; exon_version "1";
7	havana_tagene	exon	87341355	87341684	.	-	.	gene_id "ENSG00000182165"; gene_version "21"; transcript_id "ENST00000766312"; transcript_version "1"; exon_number "2"; gene_name "TP53TG1"; gene_source "ensembl_havana"; gene_biotype "lncRNA"; transcript_name "TP53TG1-229"; transcript_source "havana_tagene"; transcript_biotype "lncRNA"; exon_id "ENSE00003710224"; exon_version "1";
7	havana_tagene	exon	87325346	87325444	.	-	.	gene_id "ENSG00000182165"; gene_version "21"; transcript_id "ENST00000766312"; transcript_version "1"; exon_number "3"; gene_name "TP53TG1"; gene_source "ensembl_havana"; gene_biotype "lncRNA"; transcript_name "TP53TG1-229"; transcript_source "havana_tagene"; transcript_biotype "lncRNA"; exon_id "ENSE00004124973"; exon_version "1";
7	havana_tagene	transcript	87325347	87345527	.	-	.	gene_id "ENSG00000182165"; gene_version "21"; transcript_id "ENST00000766313"; transcript_version "1"; gene_name "TP53TG1"; gene_source "ensembl_havana"; gene_biotype "lncRNA"; transcript_name "TP53TG1-230"; transcript_source "havana_tagene"; transcript_biotype "lncRNA";
7	havana_tagene	exon	87345305	87345527	.	-	.	gene_id "ENSG00000182165"; gene_version "21"; transcript_id "ENST00000766313"; transcript_version "1"; exon_number "1"; gene_name "TP53TG1"; gene_source "ensembl_havana"; gene_biotype "lncRNA"; transcript_name "TP53TG1-230"; transcript_source "havana_tagene"; transcript_biotype "lncRNA"; exon_id "ENSE00004124967"; exon_version "1";
7	havana_tagene	exon	87345043	87345199	.	-	.	gene_id "ENSG00000182165"; gene_version "21"; transcript_id "ENST00000766313"; transcript_version "1"; exon_number "2"; gene_name "TP53TG1"; gene_source "ensembl_havana"; gene_biotype "lncRNA"; transcript_name "TP53TG1-230"; transcript_source "havana_tagene"; transcript_biotype "lncRNA"; exon_id "ENSE00004124939"; exon_version "1";
7	havana_tagene	exon	87325347	87325444	.	-	.	gene_id "ENSG00000182165"; gene_version "21"; transcript_id "ENST00000766313"; transcript_version "1"; exon_number "3"; gene_name "TP53TG1"; gene_source "ensembl_havana"; gene_biotype "lncRNA"; transcript_name "TP53TG1-230"; transcript_source "havana_tagene"; transcript_biotype "lncRNA"; exon_id "ENSE00004124940"; exon_version "1";
7	havana_tagene	transcript	87325347	87345511	.	-	.	gene_id "ENSG00000182165"; gene_version "21"; transcript_id "ENST00000766314"; transcript_version "1"; gene_name "TP53TG1"; gene_source "ensembl_havana"; gene_biotype "lncRNA"; transcript_name "TP53TG1-231"; transcript_source "havana_tagene"; transcript_biotype "lncRNA";
7	havana_tagene	exon	87345305	87345511	.	-	.	gene_id "ENSG00000182165"; gene_version "21"; transcript_id "ENST00000766314"; transcript_version "1"; exon_number "1"; gene_name "TP53TG1"; gene_source "ensembl_havana"; gene_biotype "lncRNA"; transcript_name "TP53TG1-231"; transcript_source "havana_tagene"; transcript_biotype "lncRNA"; exon_id "ENSE00004124950"; exon_version "1";
7	havana_tagene	exon	87341523	87341708	.	-	.	gene_id "ENSG00000182165"; gene_version "21"; transcript_id "ENST00000766314"; transcript_version "1"; exon_number "2"; gene_name "TP53TG1"; gene_source "ensembl_havana"; gene_biotype "lncRNA"; transcript_name "TP53TG1-231"; transcript_source "havana_tagene"; transcript_biotype "lncRNA"; exon_id "ENSE00004124983"; exon_version "1";
7	havana_tagene	exon	87325347	87325444	.	-	.	gene_id "ENSG00000182165"; gene_version "21"; transcript_id "ENST00000766314"; transcript_version "1"; exon_number "3"; gene_name "TP53TG1"; gene_source "ensembl_havana"; gene_biotype "lncRNA"; transcript_name "TP53TG1-231"; transcript_source "havana_tagene"; transcript_biotype "lncRNA"; exon_id "ENSE00004124940"; exon_version "1";
7	havana_tagene	transcript	87325347	87345511	.	-	.	gene_id "ENSG00000182165"; gene_version "21"; transcript_id "ENST00000766315"; transcript_version "1"; gene_name "TP53TG1"; gene_source "ensembl_havana"; gene_biotype "lncRNA"; transcript_name "TP53TG1-232"; transcript_source "havana_tagene"; transcript_biotype "lncRNA";
7	havana_tagene	exon	87345305	87345511	.	-	.	gene_id "ENSG00000182165"; gene_version "21"; transcript_id "ENST00000766315"; transcript_version "1"; exon_number "1"; gene_name "TP53TG1"; gene_source "ensembl_havana"; gene_biotype "lncRNA"; transcript_name "TP53TG1-232"; transcript_source "havana_tagene"; transcript_biotype "lncRNA"; exon_id "ENSE00004124950"; exon_version "1";
7	havana_tagene	exon	87341523	87341684	.	-	.	gene_id "ENSG00000182165"; gene_version "21"; transcript_id "ENST00000766315"; transcript_version "1"; exon_number "2"; gene_name "TP53TG1"; gene_source "ensembl_havana"; gene_biotype "lncRNA"; transcript_name "TP53TG1-232"; transcript_source "havana_tagene"; transcript_biotype "lncRNA"; exon_id "ENSE00001302559"; exon_version "6";
7	havana_tagene	exon	87326267	87326449	.	-	.	gene_id "ENSG00000182165"; gene_version "21"; transcript_id "ENST00000766315"; transcript_version "1"; exon_number "3"; gene_name "TP53TG1"; gene_source "ensembl_havana"; gene_biotype "lncRNA"; transcript_name "TP53TG1-232"; transcript_source "havana_tagene"; transcript_biotype "lncRNA"; exon_id "ENSE00004124981"; exon_version "1";
7	havana_tagene	exon	87325347	87325444	.	-	.	gene_id "ENSG00000182165"; gene_version "21"; transcript_id "ENST00000766315"; transcript_version "1"; exon_number "4"; gene_name "TP53TG1"; gene_source "ensembl_havana"; gene_biotype "lncRNA"; transcript_name "TP53TG1-232"; transcript_source "havana_tagene"; transcript_biotype "lncRNA"; exon_id "ENSE00004124940"; exon_version "1";
7	havana_tagene	transcript	87325347	87345508	.	-	.	gene_id "ENSG00000182165"; gene_version "21"; transcript_id "ENST00000766316"; transcript_version "1"; gene_name "TP53TG1"; gene_source "ensembl_havana"; gene_biotype "lncRNA"; transcript_name "TP53TG1-233"; transcript_source "havana_tagene"; transcript_biotype "lncRNA";
7	havana_tagene	exon	87345043	87345508	.	-	.	gene_id "ENSG00000182165"; gene_version "21"; transcript_id "ENST00000766316"; transcript_version "1"; exon_number "1"; gene_name "TP53TG1"; gene_source "ensembl_havana"; gene_biotype "lncRNA"; transcript_name "TP53TG1-233"; transcript_source "havana_tagene"; transcript_biotype "lncRNA"; exon_id "ENSE00003928613"; exon_version "1";
7	havana_tagene	exon	87332002	87332136	.	-	.	gene_id "ENSG00000182165"; gene_version "21"; transcript_id "ENST00000766316"; transcript_version "1"; exon_number "2"; gene_name "TP53TG1"; gene_source "ensembl_havana"; gene_biotype "lncRNA"; transcript_name "TP53TG1-233"; transcript_source "havana_tagene"; transcript_biotype "lncRNA"; exon_id "ENSE00004124985"; exon_version "1";
7	havana_tagene	exon	87325347	87325444	.	-	.	gene_id "ENSG00000182165"; gene_version "21"; transcript_id "ENST00000766316"; transcript_version "1"; exon_number "3"; gene_name "TP53TG1"; gene_source "ensembl_havana"; gene_biotype "lncRNA"; transcript_name "TP53TG1-233"; transcript_source "havana_tagene"; transcript_biotype "lncRNA"; exon_id "ENSE00004124940"; exon_version "1";
7	havana_tagene	transcript	87325347	87345504	.	-	.	gene_id "ENSG00000182165"; gene_version "21"; transcript_id "ENST00000766317"; transcript_version "1"; gene_name "TP53TG1"; gene_source "ensembl_havana"; gene_biotype "lncRNA"; transcript_name "TP53TG1-234"; transcript_source "havana_tagene"; transcript_biotype "lncRNA";
7	havana_tagene	exon	87345305	87345504	.	-	.	gene_id "ENSG00000182165"; gene_version "21"; transcript_id "ENST00000766317"; transcript_version "1"; exon_number "1"; gene_name "TP53TG1"; gene_source "ensembl_havana"; gene_biotype "lncRNA"; transcript_name "TP53TG1-234"; transcript_source "havana_tagene"; transcript_biotype "lncRNA"; exon_id "ENSE00004124959"; exon_version "1";
7	havana_tagene	exon	87341653	87341684	.	-	.	gene_id "ENSG00000182165"; gene_version "21"; transcript_id "ENST00000766317"; transcript_version "1"; exon_number "2"; gene_name "TP53TG1"; gene_source "ensembl_havana"; gene_biotype "lncRNA"; transcript_name "TP53TG1-234"; transcript_source "havana_tagene"; transcript_biotype "lncRNA"; exon_id "ENSE00003931232"; exon_version "1";
7	havana_tagene	exon	87329935	87330094	.	-	.	gene_id "ENSG00000182165"; gene_version "21"; transcript_id "ENST00000766317"; transcript_version "1"; exon_number "3"; gene_name "TP53TG1"; gene_source "ensembl_havana"; gene_biotype "lncRNA"; transcript_name "TP53TG1-234"; transcript_source "havana_tagene"; transcript_biotype "lncRNA"; exon_id "ENSE00003856441"; exon_version "1";
7	havana_tagene	exon	87325347	87325444	.	-	.	gene_id "ENSG00000182165"; gene_version "21"; transcript_id "ENST00000766317"; transcript_version "1"; exon_number "4"; gene_name "TP53TG1"; gene_source "ensembl_havana"; gene_biotype "lncRNA"; transcript_name "TP53TG1-234"; transcript_source "havana_tagene"; transcript_biotype "lncRNA"; exon_id "ENSE00004124940"; exon_version "1";
7	havana_tagene	transcript	87325347	87345504	.	-	.	gene_id "ENSG00000182165"; gene_version "21"; transcript_id "ENST00000766318"; transcript_version "1"; gene_name "TP53TG1"; gene_source "ensembl_havana"; gene_biotype "lncRNA"; transcript_name "TP53TG1-235"; transcript_source "havana_tagene"; transcript_biotype "lncRNA";
7	havana_tagene	exon	87345305	87345504	.	-	.	gene_id "ENSG00000182165"; gene_version "21"; transcript_id "ENST00000766318"; transcript_version "1"; exon_number "1"; gene_name "TP53TG1"; gene_source "ensembl_havana"; gene_biotype "lncRNA"; transcript_name "TP53TG1-235"; transcript_source "havana_tagene"; transcript_biotype "lncRNA"; exon_id "ENSE00004124959"; exon_version "1";
7	havana_tagene	exon	87329935	87330094	.	-	.	gene_id "ENSG00000182165"; gene_version "21"; transcript_id "ENST00000766318"; transcript_version "1"; exon_number "2"; gene_name "TP53TG1"; gene_source "ensembl_havana"; gene_biotype "lncRNA"; transcript_name "TP53TG1-235"; transcript_source "havana_tagene"; transcript_biotype "lncRNA"; exon_id "ENSE00003856441"; exon_version "1";
7	havana_tagene	exon	87325347	87325444	.	-	.	gene_id "ENSG00000182165"; gene_version "21"; transcript_id "ENST00000766318"; transcript_version "1"; exon_number "3"; gene_name "TP53TG1"; gene_source "ensembl_havana"; gene_biotype "lncRNA"; transcript_name "TP53TG1-235"; transcript_source "havana_tagene"; transcript_biotype "lncRNA"; exon_id "ENSE00004124940"; exon_version "1";
7	havana_tagene	transcript	87325347	87345504	.	-	.	gene_id "ENSG00000182165"; gene_version "21"; transcript_id "ENST00000766319"; transcript_version "1"; gene_name "TP53TG1"; gene_source "ensembl_havana"; gene_biotype "lncRNA"; transcript_name "TP53TG1-236"; transcript_source "havana_tagene"; transcript_biotype "lncRNA";
7	havana_tagene	exon	87345305	87345504	.	-	.	gene_id "ENSG00000182165"; gene_version "21"; transcript_id "ENST00000766319"; transcript_version "1"; exon_number "1"; gene_name "TP53TG1"; gene_source "ensembl_havana"; gene_biotype "lncRNA"; transcript_name "TP53TG1-236"; transcript_source "havana_tagene"; transcript_biotype "lncRNA"; exon_id "ENSE00004124959"; exon_version "1";
7	havana_tagene	exon	87345043	87345199	.	-	.	gene_id "ENSG00000182165"; gene_version "21"; transcript_id "ENST00000766319"; transcript_version "1"; exon_number "2"; gene_name "TP53TG1"; gene_source "ensembl_havana"; gene_biotype "lncRNA"; transcript_name "TP53TG1-236"; transcript_source "havana_tagene"; transcript_biotype "lncRNA"; exon_id "ENSE00004124939"; exon_version "1";
7	havana_tagene	exon	87341523	87341684	.	-	.	gene_id "ENSG00000182165"; gene_version "21"; transcript_id "ENST00000766319"; transcript_version "1"; exon_number "3"; gene_name "TP53TG1"; gene_source "ensembl_havana"; gene_biotype "lncRNA"; transcript_name "TP53TG1-236"; transcript_source "havana_tagene"; transcript_biotype "lncRNA"; exon_id "ENSE00001302559"; exon_version "6";
7	havana_tagene	exon	87326263	87326449	.	-	.	gene_id "ENSG00000182165"; gene_version "21"; transcript_id "ENST00000766319"; transcript_version "1"; exon_number "4"; gene_name "TP53TG1"; gene_source "ensembl_havana"; gene_biotype "lncRNA"; transcript_name "TP53TG1-236"; transcript_source "havana_tagene"; transcript_biotype "lncRNA"; exon_id "ENSE00003857498"; exon_version "1";
7	havana_tagene	exon	87325347	87325444	.	-	.	gene_id "ENSG00000182165"; gene_version "21"; transcript_id "ENST00000766319"; transcript_version "1"; exon_number "5"; gene_name "TP53TG1"; gene_source "ensembl_havana"; gene_biotype "lncRNA"; transcript_name "TP53TG1-236"; transcript_source "havana_tagene"; transcript_biotype "lncRNA"; exon_id "ENSE00004124940"; exon_version "1";
7	havana_tagene	transcript	87325347	87345504	.	-	.	gene_id "ENSG00000182165"; gene_version "21"; transcript_id "ENST00000766320"; transcript_version "1"; gene_name "TP53TG1"; gene_source "ensembl_havana"; gene_biotype "lncRNA"; transcript_name "TP53TG1-237"; transcript_source "havana_tagene"; transcript_biotype "lncRNA";
7	havana_tagene	exon	87345043	87345504	.	-	.	gene_id "ENSG00000182165"; gene_version "21"; transcript_id "ENST00000766320"; transcript_version "1"; exon_number "1"; gene_name "TP53TG1"; gene_source "ensembl_havana"; gene_biotype "lncRNA"; transcript_name "TP53TG1-237"; transcript_source "havana_tagene"; transcript_biotype "lncRNA"; exon_id "ENSE00004124944"; exon_version "1";
7	havana_tagene	exon	87341523	87341708	.	-	.	gene_id "ENSG00000182165"; gene_version "21"; transcript_id "ENST00000766320"; transcript_version "1"; exon_number "2"; gene_name "TP53TG1"; gene_source "ensembl_havana"; gene_biotype "lncRNA"; transcript_name "TP53TG1-237"; transcript_source "havana_tagene"; transcript_biotype "lncRNA"; exon_id "ENSE00004124983"; exon_version "1";
7	havana_tagene	exon	87325347	87325444	.	-	.	gene_id "ENSG00000182165"; gene_version "21"; transcript_id "ENST00000766320"; transcript_version "1"; exon_number "3"; gene_name "TP53TG1"; gene_source "ensembl_havana"; gene_biotype "lncRNA"; transcript_name "TP53TG1-237"; transcript_source "havana_tagene"; transcript_biotype "lncRNA"; exon_id "ENSE00004124940"; exon_version "1";
7	havana_tagene	transcript	87325347	87345504	.	-	.	gene_id "ENSG00000182165"; gene_version "21"; transcript_id "ENST00000766321"; transcript_version "1"; gene_name "TP53TG1"; gene_source "ensembl_havana"; gene_biotype "lncRNA"; transcript_name "TP53TG1-238"; transcript_source "havana_tagene"; transcript_biotype "lncRNA";
7	havana_tagene	exon	87345305	87345504	.	-	.	gene_id "ENSG00000182165"; gene_version "21"; transcript_id "ENST00000766321"; transcript_version "1"; exon_number "1"; gene_name "TP53TG1"; gene_source "ensembl_havana"; gene_biotype "lncRNA"; transcript_name "TP53TG1-238"; transcript_source "havana_tagene"; transcript_biotype "lncRNA"; exon_id "ENSE00004124959"; exon_version "1";
7	havana_tagene	exon	87341523	87341684	.	-	.	gene_id "ENSG00000182165"; gene_version "21"; transcript_id "ENST00000766321"; transcript_version "1"; exon_number "2"; gene_name "TP53TG1"; gene_source "ensembl_havana"; gene_biotype "lncRNA"; transcript_name "TP53TG1-238"; transcript_source "havana_tagene"; transcript_biotype "lncRNA"; exon_id "ENSE00001302559"; exon_version "6";
7	havana_tagene	exon	87332002	87332136	.	-	.	gene_id "ENSG00000182165"; gene_version "21"; transcript_id "ENST00000766321"; transcript_version "1"; exon_number "3"; gene_name "TP53TG1"; gene_source "ensembl_havana"; gene_biotype "lncRNA"; transcript_name "TP53TG1-238"; transcript_source "havana_tagene"; transcript_biotype "lncRNA"; exon_id "ENSE00004124985"; exon_version "1";
7	havana_tagene	exon	87325347	87325444	.	-	.	gene_id "ENSG00000182165"; gene_version "21"; transcript_id "ENST00000766321"; transcript_version "1"; exon_number "4"; gene_name "TP53TG1"; gene_source "ensembl_havana"; gene_biotype "lncRNA"; transcript_name "TP53TG1-238"; transcript_source "havana_tagene"; transcript_biotype "lncRNA"; exon_id "ENSE00004124940"; exon_version "1";
7	havana_tagene	transcript	87325347	87345504	.	-	.	gene_id "ENSG00000182165"; gene_version "21"; transcript_id "ENST00000766322"; transcript_version "1"; gene_name "TP53TG1"; gene_source "ensembl_havana"; gene_biotype "lncRNA"; transcript_name "TP53TG1-239"; transcript_source "havana_tagene"; transcript_biotype "lncRNA";
7	havana_tagene	exon	87345234	87345504	.	-	.	gene_id "ENSG00000182165"; gene_version "21"; transcript_id "ENST00000766322"; transcript_version "1"; exon_number "1"; gene_name "TP53TG1"; gene_source "ensembl_havana"; gene_biotype "lncRNA"; transcript_name "TP53TG1-239"; transcript_source "havana_tagene"; transcript_biotype "lncRNA"; exon_id "ENSE00004124942"; exon_version "1";
7	havana_tagene	exon	87325347	87325444	.	-	.	gene_id "ENSG00000182165"; gene_version "21"; transcript_id "ENST00000766322"; transcript_version "1"; exon_number "2"; gene_name "TP53TG1"; gene_source "ensembl_havana"; gene_biotype "lncRNA"; transcript_name "TP53TG1-239"; transcript_source "havana_tagene"; transcript_biotype "lncRNA"; exon_id "ENSE00004124940"; exon_version "1";
7	havana_tagene	transcript	87325347	87345504	.	-	.	gene_id "ENSG00000182165"; gene_version "21"; transcript_id "ENST00000766323"; transcript_version "1"; gene_name "TP53TG1"; gene_source "ensembl_havana"; gene_biotype "lncRNA"; transcript_name "TP53TG1-240"; transcript_source "havana_tagene"; transcript_biotype "lncRNA";
7	havana_tagene	exon	87345043	87345504	.	-	.	gene_id "ENSG00000182165"; gene_version "21"; transcript_id "ENST00000766323"; transcript_version "1"; exon_number "1"; gene_name "TP53TG1"; gene_source "ensembl_havana"; gene_biotype "lncRNA"; transcript_name "TP53TG1-240"; transcript_source "havana_tagene"; transcript_biotype "lncRNA"; exon_id "ENSE00004124944"; exon_version "1";
7	havana_tagene	exon	87341523	87341684	.	-	.	gene_id "ENSG00000182165"; gene_version "21"; transcript_id "ENST00000766323"; transcript_version "1"; exon_number "2"; gene_name "TP53TG1"; gene_source "ensembl_havana"; gene_biotype "lncRNA"; transcript_name "TP53TG1-240"; transcript_source "havana_tagene"; transcript_biotype "lncRNA"; exon_id "ENSE00001302559"; exon_version "6";
7	havana_tagene	exon	87329935	87330028	.	-	.	gene_id "ENSG00000182165"; gene_version "21"; transcript_id "ENST00000766323"; transcript_version "1"; exon_number "3"; gene_name "TP53TG1"; gene_source "ensembl_havana"; gene_biotype "lncRNA"; transcript_name "TP53TG1-240"; transcript_source "havana_tagene"; transcript_biotype "lncRNA"; exon_id "ENSE00004124964"; exon_version "1";
7	havana_tagene	exon	87325347	87325444	.	-	.	gene_id "ENSG00000182165"; gene_version "21"; transcript_id "ENST00000766323"; transcript_version "1"; exon_number "4"; gene_name "TP53TG1"; gene_source "ensembl_havana"; gene_biotype "lncRNA"; transcript_name "TP53TG1-240"; transcript_source "havana_tagene"; transcript_biotype "lncRNA"; exon_id "ENSE00004124940"; exon_version "1";
7	havana_tagene	transcript	87325347	87345504	.	-	.	gene_id "ENSG00000182165"; gene_version "21"; transcript_id "ENST00000766324"; transcript_version "1"; gene_name "TP53TG1"; gene_source "ensembl_havana"; gene_biotype "lncRNA"; transcript_name "TP53TG1-241"; transcript_source "havana_tagene"; transcript_biotype "lncRNA";
7	havana_tagene	exon	87345305	87345504	.	-	.	gene_id "ENSG00000182165"; gene_version "21"; transcript_id "ENST00000766324"; transcript_version "1"; exon_number "1"; gene_name "TP53TG1"; gene_source "ensembl_havana"; gene_biotype "lncRNA"; transcript_name "TP53TG1-241"; transcript_source "havana_tagene"; transcript_biotype "lncRNA"; exon_id "ENSE00004124959"; exon_version "1";
7	havana_tagene	exon	87345043	87345233	.	-	.	gene_id "ENSG00000182165"; gene_version "21"; transcript_id "ENST00000766324"; transcript_version "1"; exon_number "2"; gene_name "TP53TG1"; gene_source "ensembl_havana"; gene_biotype "lncRNA"; transcript_name "TP53TG1-241"; transcript_source "havana_tagene"; transcript_biotype "lncRNA"; exon_id "ENSE00001660173"; exon_version "1";
7	havana_tagene	exon	87341519	87341684	.	-	.	gene_id "ENSG00000182165"; gene_version "21"; transcript_id "ENST00000766324"; transcript_version "1"; exon_number "3"; gene_name "TP53TG1"; gene_source "ensembl_havana"; gene_biotype "lncRNA"; transcript_name "TP53TG1-241"; transcript_source "havana_tagene"; transcript_biotype "lncRNA"; exon_id "ENSE00004124977"; exon_version "1";
7	havana_tagene	exon	87325347	87325444	.	-	.	gene_id "ENSG00000182165"; gene_version "21"; transcript_id "ENST00000766324"; transcript_version "1"; exon_number "4"; gene_name "TP53TG1"; gene_source "ensembl_havana"; gene_biotype "lncRNA"; transcript_name "TP53TG1-241"; transcript_source "havana_tagene"; transcript_biotype "lncRNA"; exon_id "ENSE00004124940"; exon_version "1";
7	havana_tagene	transcript	87325347	87345504	.	-	.	gene_id "ENSG00000182165"; gene_version "21"; transcript_id "ENST00000766325"; transcript_version "1"; gene_name "TP53TG1"; gene_source "ensembl_havana"; gene_biotype "lncRNA"; transcript_name "TP53TG1-242"; transcript_source "havana_tagene"; transcript_biotype "lncRNA";
7	havana_tagene	exon	87345043	87345504	.	-	.	gene_id "ENSG00000182165"; gene_version "21"; transcript_id "ENST00000766325"; transcript_version "1"; exon_number "1"; gene_name "TP53TG1"; gene_source "ensembl_havana"; gene_biotype "lncRNA"; transcript_name "TP53TG1-242"; transcript_source "havana_tagene"; transcript_biotype "lncRNA"; exon_id "ENSE00004124944"; exon_version "1";
7	havana_tagene	exon	87341523	87341684	.	-	.	gene_id "ENSG00000182165"; gene_version "21"; transcript_id "ENST00000766325"; transcript_version "1"; exon_number "2"; gene_name "TP53TG1"; gene_source "ensembl_havana"; gene_biotype "lncRNA"; transcript_name "TP53TG1-242"; transcript_source "havana_tagene"; transcript_biotype "lncRNA"; exon_id "ENSE00001302559"; exon_version "6";
7	havana_tagene	exon	87326267	87326449	.	-	.	gene_id "ENSG00000182165"; gene_version "21"; transcript_id "ENST00000766325"; transcript_version "1"; exon_number "3"; gene_name "TP53TG1"; gene_source "ensembl_havana"; gene_biotype "lncRNA"; transcript_name "TP53TG1-242"; transcript_source "havana_tagene"; transcript_biotype "lncRNA"; exon_id "ENSE00004124981"; exon_version "1";
7	havana_tagene	exon	87325347	87325444	.	-	.	gene_id "ENSG00000182165"; gene_version "21"; transcript_id "ENST00000766325"; transcript_version "1"; exon_number "4"; gene_name "TP53TG1"; gene_source "ensembl_havana"; gene_biotype "lncRNA"; transcript_name "TP53TG1-242"; transcript_source "havana_tagene"; transcript_biotype "lncRNA"; exon_id "ENSE00004124940"; exon_version "1";
7	havana_tagene	transcript	87325347	87345504	.	-	.	gene_id "ENSG00000182165"; gene_version "21"; transcript_id "ENST00000766326"; transcript_version "1"; gene_name "TP53TG1"; gene_source "ensembl_havana"; gene_biotype "lncRNA"; transcript_name "TP53TG1-243"; transcript_source "havana_tagene"; transcript_biotype "lncRNA";
7	havana_tagene	exon	87345043	87345504	.	-	.	gene_id "ENSG00000182165"; gene_version "21"; transcript_id "ENST00000766326"; transcript_version "1"; exon_number "1"; gene_name "TP53TG1"; gene_source "ensembl_havana"; gene_biotype "lncRNA"; transcript_name "TP53TG1-243"; transcript_source "havana_tagene"; transcript_biotype "lncRNA"; exon_id "ENSE00004124944"; exon_version "1";
7	havana_tagene	exon	87341041	87341684	.	-	.	gene_id "ENSG00000182165"; gene_version "21"; transcript_id "ENST00000766326"; transcript_version "1"; exon_number "2"; gene_name "TP53TG1"; gene_source "ensembl_havana"; gene_biotype "lncRNA"; transcript_name "TP53TG1-243"; transcript_source "havana_tagene"; transcript_biotype "lncRNA"; exon_id "ENSE00004124945"; exon_version "1";
7	havana_tagene	exon	87325347	87325444	.	-	.	gene_id "ENSG00000182165"; gene_version "21"; transcript_id "ENST00000766326"; transcript_version "1"; exon_number "3"; gene_name "TP53TG1"; gene_source "ensembl_havana"; gene_biotype "lncRNA"; transcript_name "TP53TG1-243"; transcript_source "havana_tagene"; transcript_biotype "lncRNA"; exon_id "ENSE00004124940"; exon_version "1";
7	havana_tagene	transcript	87325348	87345504	.	-	.	gene_id "ENSG00000182165"; gene_version "21"; transcript_id "ENST00000766327"; transcript_version "1"; gene_name "TP53TG1"; gene_source "ensembl_havana"; gene_biotype "lncRNA"; transcript_name "TP53TG1-244"; transcript_source "havana_tagene"; transcript_biotype "lncRNA"; tag "gencode_basic";
7	havana_tagene	exon	87345043	87345504	.	-	.	gene_id "ENSG00000182165"; gene_version "21"; transcript_id "ENST00000766327"; transcript_version "1"; exon_number "1"; gene_name "TP53TG1"; gene_source "ensembl_havana"; gene_biotype "lncRNA"; transcript_name "TP53TG1-244"; transcript_source "havana_tagene"; transcript_biotype "lncRNA"; exon_id "ENSE00004124944"; exon_version "1"; tag "gencode_basic";
7	havana_tagene	exon	87341638	87341684	.	-	.	gene_id "ENSG00000182165"; gene_version "21"; transcript_id "ENST00000766327"; transcript_version "1"; exon_number "2"; gene_name "TP53TG1"; gene_source "ensembl_havana"; gene_biotype "lncRNA"; transcript_name "TP53TG1-244"; transcript_source "havana_tagene"; transcript_biotype "lncRNA"; exon_id "ENSE00003930419"; exon_version "1"; tag "gencode_basic";
7	havana_tagene	exon	87325348	87325444	.	-	.	gene_id "ENSG00000182165"; gene_version "21"; transcript_id "ENST00000766327"; transcript_version "1"; exon_number "3"; gene_name "TP53TG1"; gene_source "ensembl_havana"; gene_biotype "lncRNA"; transcript_name "TP53TG1-244"; transcript_source "havana_tagene"; transcript_biotype "lncRNA"; exon_id "ENSE00004124949"; exon_version "1"; tag "gencode_basic";
7	havana_tagene	transcript	87325347	87345501	.	-	.	gene_id "ENSG00000182165"; gene_version "21"; transcript_id "ENST00000766328"; transcript_version "1"; gene_name "TP53TG1"; gene_source "ensembl_havana"; gene_biotype "lncRNA"; transcript_name "TP53TG1-245"; transcript_source "havana_tagene"; transcript_biotype "lncRNA";
7	havana_tagene	exon	87345305	87345501	.	-	.	gene_id "ENSG00000182165"; gene_version "21"; transcript_id "ENST00000766328"; transcript_version "1"; exon_number "1"; gene_name "TP53TG1"; gene_source "ensembl_havana"; gene_biotype "lncRNA"; transcript_name "TP53TG1-245"; transcript_source "havana_tagene"; transcript_biotype "lncRNA"; exon_id "ENSE00004124946"; exon_version "1";
7	havana_tagene	exon	87341523	87341684	.	-	.	gene_id "ENSG00000182165"; gene_version "21"; transcript_id "ENST00000766328"; transcript_version "1"; exon_number "2"; gene_name "TP53TG1"; gene_source "ensembl_havana"; gene_biotype "lncRNA"; transcript_name "TP53TG1-245"; transcript_source "havana_tagene"; transcript_biotype "lncRNA"; exon_id "ENSE00001302559"; exon_version "6";
7	havana_tagene	exon	87329935	87330028	.	-	.	gene_id "ENSG00000182165"; gene_version "21"; transcript_id "ENST00000766328"; transcript_version "1"; exon_number "3"; gene_name "TP53TG1"; gene_source "ensembl_havana"; gene_biotype "lncRNA"; transcript_name "TP53TG1-245"; transcript_source "havana_tagene"; transcript_biotype "lncRNA"; exon_id "ENSE00004124964"; exon_version "1";
7	havana_tagene	exon	87325347	87325444	.	-	.	gene_id "ENSG00000182165"; gene_version "21"; transcript_id "ENST00000766328"; transcript_version "1"; exon_number "4"; gene_name "TP53TG1"; gene_source "ensembl_havana"; gene_biotype "lncRNA"; transcript_name "TP53TG1-245"; transcript_source "havana_tagene"; transcript_biotype "lncRNA"; exon_id "ENSE00004124940"; exon_version "1";
7	havana_tagene	transcript	87325354	87345501	.	-	.	gene_id "ENSG00000182165"; gene_version "21"; transcript_id "ENST00000766329"; transcript_version "1"; gene_name "TP53TG1"; gene_source "ensembl_havana"; gene_biotype "lncRNA"; transcript_name "TP53TG1-246"; transcript_source "havana_tagene"; transcript_biotype "lncRNA"; tag "gencode_basic";
7	havana_tagene	exon	87345305	87345501	.	-	.	gene_id "ENSG00000182165"; gene_version "21"; transcript_id "ENST00000766329"; transcript_version "1"; exon_number "1"; gene_name "TP53TG1"; gene_source "ensembl_havana"; gene_biotype "lncRNA"; transcript_name "TP53TG1-246"; transcript_source "havana_tagene"; transcript_biotype "lncRNA"; exon_id "ENSE00004124946"; exon_version "1"; tag "gencode_basic";
7	havana_tagene	exon	87345043	87345182	.	-	.	gene_id "ENSG00000182165"; gene_version "21"; transcript_id "ENST00000766329"; transcript_version "1"; exon_number "2"; gene_name "TP53TG1"; gene_source "ensembl_havana"; gene_biotype "lncRNA"; transcript_name "TP53TG1-246"; transcript_source "havana_tagene"; transcript_biotype "lncRNA"; exon_id "ENSE00004124924"; exon_version "1"; tag "gencode_basic";
7	havana_tagene	exon	87341523	87341684	.	-	.	gene_id "ENSG00000182165"; gene_version "21"; transcript_id "ENST00000766329"; transcript_version "1"; exon_number "3"; gene_name "TP53TG1"; gene_source "ensembl_havana"; gene_biotype "lncRNA"; transcript_name "TP53TG1-246"; transcript_source "havana_tagene"; transcript_biotype "lncRNA"; exon_id "ENSE00001302559"; exon_version "6"; tag "gencode_basic";
7	havana_tagene	exon	87325354	87325444	.	-	.	gene_id "ENSG00000182165"; gene_version "21"; transcript_id "ENST00000766329"; transcript_version "1"; exon_number "4"; gene_name "TP53TG1"; gene_source "ensembl_havana"; gene_biotype "lncRNA"; transcript_name "TP53TG1-246"; transcript_source "havana_tagene"; transcript_biotype "lncRNA"; exon_id "ENSE00004124969"; exon_version "1"; tag "gencode_basic";
7	havana_tagene	transcript	87325347	87345494	.	-	.	gene_id "ENSG00000182165"; gene_version "21"; transcript_id "ENST00000766330"; transcript_version "1"; gene_name "TP53TG1"; gene_source "ensembl_havana"; gene_biotype "lncRNA"; transcript_name "TP53TG1-247"; transcript_source "havana_tagene"; transcript_biotype "lncRNA";
7	havana_tagene	exon	87345305	87345494	.	-	.	gene_id "ENSG00000182165"; gene_version "21"; transcript_id "ENST00000766330"; transcript_version "1"; exon_number "1"; gene_name "TP53TG1"; gene_source "ensembl_havana"; gene_biotype "lncRNA"; transcript_name "TP53TG1-247"; transcript_source "havana_tagene"; transcript_biotype "lncRNA"; exon_id "ENSE00004124929"; exon_version "1";
7	havana_tagene	exon	87341638	87341684	.	-	.	gene_id "ENSG00000182165"; gene_version "21"; transcript_id "ENST00000766330"; transcript_version "1"; exon_number "2"; gene_name "TP53TG1"; gene_source "ensembl_havana"; gene_biotype "lncRNA"; transcript_name "TP53TG1-247"; transcript_source "havana_tagene"; transcript_biotype "lncRNA"; exon_id "ENSE00003930419"; exon_version "1";
7	havana_tagene	exon	87329935	87330064	.	-	.	gene_id "ENSG00000182165"; gene_version "21"; transcript_id "ENST00000766330"; transcript_version "1"; exon_number "3"; gene_name "TP53TG1"; gene_source "ensembl_havana"; gene_biotype "lncRNA"; transcript_name "TP53TG1-247"; transcript_source "havana_tagene"; transcript_biotype "lncRNA"; exon_id "ENSE00004124978"; exon_version "1";
7	havana_tagene	exon	87325347	87325444	.	-	.	gene_id "ENSG00000182165"; gene_version "21"; transcript_id "ENST00000766330"; transcript_version "1"; exon_number "4"; gene_name "TP53TG1"; gene_source "ensembl_havana"; gene_biotype "lncRNA"; transcript_name "TP53TG1-247"; transcript_source "havana_tagene"; transcript_biotype "lncRNA"; exon_id "ENSE00004124940"; exon_version "1";
7	havana_tagene	transcript	87325347	87345494	.	-	.	gene_id "ENSG00000182165"; gene_version "21"; transcript_id "ENST00000766331"; transcript_version "1"; gene_name "TP53TG1"; gene_source "ensembl_havana"; gene_biotype "lncRNA"; transcript_name "TP53TG1-248"; transcript_source "havana_tagene"; transcript_biotype "lncRNA"; tag "gencode_basic";
7	havana_tagene	exon	87345305	87345494	.	-	.	gene_id "ENSG00000182165"; gene_version "21"; transcript_id "ENST00000766331"; transcript_version "1"; exon_number "1"; gene_name "TP53TG1"; gene_source "ensembl_havana"; gene_biotype "lncRNA"; transcript_name "TP53TG1-248"; transcript_source "havana_tagene"; transcript_biotype "lncRNA"; exon_id "ENSE00004124929"; exon_version "1"; tag "gencode_basic";
7	havana_tagene	exon	87341355	87341684	.	-	.	gene_id "ENSG00000182165"; gene_version "21"; transcript_id "ENST00000766331"; transcript_version "1"; exon_number "2"; gene_name "TP53TG1"; gene_source "ensembl_havana"; gene_biotype "lncRNA"; transcript_name "TP53TG1-248"; transcript_source "havana_tagene"; transcript_biotype "lncRNA"; exon_id "ENSE00003710224"; exon_version "1"; tag "gencode_basic";
7	havana_tagene	exon	87329935	87330094	.	-	.	gene_id "ENSG00000182165"; gene_version "21"; transcript_id "ENST00000766331"; transcript_version "1"; exon_number "3"; gene_name "TP53TG1"; gene_source "ensembl_havana"; gene_biotype "lncRNA"; transcript_name "TP53TG1-248"; transcript_source "havana_tagene"; transcript_biotype "lncRNA"; exon_id "ENSE00003856441"; exon_version "1"; tag "gencode_basic";
7	havana_tagene	exon	87325347	87325444	.	-	.	gene_id "ENSG00000182165"; gene_version "21"; transcript_id "ENST00000766331"; transcript_version "1"; exon_number "4"; gene_name "TP53TG1"; gene_source "ensembl_havana"; gene_biotype "lncRNA"; transcript_name "TP53TG1-248"; transcript_source "havana_tagene"; transcript_biotype "lncRNA"; exon_id "ENSE00004124940"; exon_version "1"; tag "gencode_basic";
7	havana_tagene	transcript	87325353	87345495	.	-	.	gene_id "ENSG00000182165"; gene_version "21"; transcript_id "ENST00000766332"; transcript_version "1"; gene_name "TP53TG1"; gene_source "ensembl_havana"; gene_biotype "lncRNA"; transcript_name "TP53TG1-249"; transcript_source "havana_tagene"; transcript_biotype "lncRNA"; tag "gencode_basic";
7	havana_tagene	exon	87345305	87345495	.	-	.	gene_id "ENSG00000182165"; gene_version "21"; transcript_id "ENST00000766332"; transcript_version "1"; exon_number "1"; gene_name "TP53TG1"; gene_source "ensembl_havana"; gene_biotype "lncRNA"; transcript_name "TP53TG1-249"; transcript_source "havana_tagene"; transcript_biotype "lncRNA"; exon_id "ENSE00004124986"; exon_version "1"; tag "gencode_basic";
7	havana_tagene	exon	87341523	87341684	.	-	.	gene_id "ENSG00000182165"; gene_version "21"; transcript_id "ENST00000766332"; transcript_version "1"; exon_number "2"; gene_name "TP53TG1"; gene_source "ensembl_havana"; gene_biotype "lncRNA"; transcript_name "TP53TG1-249"; transcript_source "havana_tagene"; transcript_biotype "lncRNA"; exon_id "ENSE00001302559"; exon_version "6"; tag "gencode_basic";
7	havana_tagene	exon	87329935	87330031	.	-	.	gene_id "ENSG00000182165"; gene_version "21"; transcript_id "ENST00000766332"; transcript_version "1"; exon_number "3"; gene_name "TP53TG1"; gene_source "ensembl_havana"; gene_biotype "lncRNA"; transcript_name "TP53TG1-249"; transcript_source "havana_tagene"; transcript_biotype "lncRNA"; exon_id "ENSE00003928671"; exon_version "1"; tag "gencode_basic";
7	havana_tagene	exon	87325353	87325444	.	-	.	gene_id "ENSG00000182165"; gene_version "21"; transcript_id "ENST00000766332"; transcript_version "1"; exon_number "4"; gene_name "TP53TG1"; gene_source "ensembl_havana"; gene_biotype "lncRNA"; transcript_name "TP53TG1-249"; transcript_source "havana_tagene"; transcript_biotype "lncRNA"; exon_id "ENSE00004124932"; exon_version "1"; tag "gencode_basic";
7	havana_tagene	transcript	87325347	87345488	.	-	.	gene_id "ENSG00000182165"; gene_version "21"; transcript_id "ENST00000766333"; transcript_version "1"; gene_name "TP53TG1"; gene_source "ensembl_havana"; gene_biotype "lncRNA"; transcript_name "TP53TG1-250"; transcript_source "havana_tagene"; transcript_biotype "lncRNA";
7	havana_tagene	exon	87345305	87345488	.	-	.	gene_id "ENSG00000182165"; gene_version "21"; transcript_id "ENST00000766333"; transcript_version "1"; exon_number "1"; gene_name "TP53TG1"; gene_source "ensembl_havana"; gene_biotype "lncRNA"; transcript_name "TP53TG1-250"; transcript_source "havana_tagene"; transcript_biotype "lncRNA"; exon_id "ENSE00004124953"; exon_version "1";
7	havana_tagene	exon	87341523	87341684	.	-	.	gene_id "ENSG00000182165"; gene_version "21"; transcript_id "ENST00000766333"; transcript_version "1"; exon_number "2"; gene_name "TP53TG1"; gene_source "ensembl_havana"; gene_biotype "lncRNA"; transcript_name "TP53TG1-250"; transcript_source "havana_tagene"; transcript_biotype "lncRNA"; exon_id "ENSE00001302559"; exon_version "6";
7	havana_tagene	exon	87329935	87330064	.	-	.	gene_id "ENSG00000182165"; gene_version "21"; transcript_id "ENST00000766333"; transcript_version "1"; exon_number "3"; gene_name "TP53TG1"; gene_source "ensembl_havana"; gene_biotype "lncRNA"; transcript_name "TP53TG1-250"; transcript_source "havana_tagene"; transcript_biotype "lncRNA"; exon_id "ENSE00004124978"; exon_version "1";
7	havana_tagene	exon	87325347	87325444	.	-	.	gene_id "ENSG00000182165"; gene_version "21"; transcript_id "ENST00000766333"; transcript_version "1"; exon_number "4"; gene_name "TP53TG1"; gene_source "ensembl_havana"; gene_biotype "lncRNA"; transcript_name "TP53TG1-250"; transcript_source "havana_tagene"; transcript_biotype "lncRNA"; exon_id "ENSE00004124940"; exon_version "1";
7	havana_tagene	transcript	87325347	87345486	.	-	.	gene_id "ENSG00000182165"; gene_version "21"; transcript_id "ENST00000766334"; transcript_version "1"; gene_name "TP53TG1"; gene_source "ensembl_havana"; gene_biotype "lncRNA"; transcript_name "TP53TG1-251"; transcript_source "havana_tagene"; transcript_biotype "lncRNA";
7	havana_tagene	exon	87345305	87345486	.	-	.	gene_id "ENSG00000182165"; gene_version "21"; transcript_id "ENST00000766334"; transcript_version "1"; exon_number "1"; gene_name "TP53TG1"; gene_source "ensembl_havana"; gene_biotype "lncRNA"; transcript_name "TP53TG1-251"; transcript_source "havana_tagene"; transcript_biotype "lncRNA"; exon_id "ENSE00004124970"; exon_version "1";
7	havana_tagene	exon	87345043	87345233	.	-	.	gene_id "ENSG00000182165"; gene_version "21"; transcript_id "ENST00000766334"; transcript_version "1"; exon_number "2"; gene_name "TP53TG1"; gene_source "ensembl_havana"; gene_biotype "lncRNA"; transcript_name "TP53TG1-251"; transcript_source "havana_tagene"; transcript_biotype "lncRNA"; exon_id "ENSE00001660173"; exon_version "1";
7	havana_tagene	exon	87329935	87330094	.	-	.	gene_id "ENSG00000182165"; gene_version "21"; transcript_id "ENST00000766334"; transcript_version "1"; exon_number "3"; gene_name "TP53TG1"; gene_source "ensembl_havana"; gene_biotype "lncRNA"; transcript_name "TP53TG1-251"; transcript_source "havana_tagene"; transcript_biotype "lncRNA"; exon_id "ENSE00003856441"; exon_version "1";
7	havana_tagene	exon	87325347	87325444	.	-	.	gene_id "ENSG00000182165"; gene_version "21"; transcript_id "ENST00000766334"; transcript_version "1"; exon_number "4"; gene_name "TP53TG1"; gene_source "ensembl_havana"; gene_biotype "lncRNA"; transcript_name "TP53TG1-251"; transcript_source "havana_tagene"; transcript_biotype "lncRNA"; exon_id "ENSE00004124940"; exon_version "1";
7	havana_tagene	transcript	87325347	87345482	.	-	.	gene_id "ENSG00000182165"; gene_version "21"; transcript_id "ENST00000766335"; transcript_version "1"; gene_name "TP53TG1"; gene_source "ensembl_havana"; gene_biotype "lncRNA"; transcript_name "TP53TG1-252"; transcript_source "havana_tagene"; transcript_biotype "lncRNA";
7	havana_tagene	exon	87345043	87345482	.	-	.	gene_id "ENSG00000182165"; gene_version "21"; transcript_id "ENST00000766335"; transcript_version "1"; exon_number "1"; gene_name "TP53TG1"; gene_source "ensembl_havana"; gene_biotype "lncRNA"; transcript_name "TP53TG1-252"; transcript_source "havana_tagene"; transcript_biotype "lncRNA"; exon_id "ENSE00004124966"; exon_version "1";
7	havana_tagene	exon	87341523	87341684	.	-	.	gene_id "ENSG00000182165"; gene_version "21"; transcript_id "ENST00000766335"; transcript_version "1"; exon_number "2"; gene_name "TP53TG1"; gene_source "ensembl_havana"; gene_biotype "lncRNA"; transcript_name "TP53TG1-252"; transcript_source "havana_tagene"; transcript_biotype "lncRNA"; exon_id "ENSE00001302559"; exon_version "6";
7	havana_tagene	exon	87329935	87330064	.	-	.	gene_id "ENSG00000182165"; gene_version "21"; transcript_id "ENST00000766335"; transcript_version "1"; exon_number "3"; gene_name "TP53TG1"; gene_source "ensembl_havana"; gene_biotype "lncRNA"; transcript_name "TP53TG1-252"; transcript_source "havana_tagene"; transcript_biotype "lncRNA"; exon_id "ENSE00004124978"; exon_version "1";
7	havana_tagene	exon	87325347	87325444	.	-	.	gene_id "ENSG00000182165"; gene_version "21"; transcript_id "ENST00000766335"; transcript_version "1"; exon_number "4"; gene_name "TP53TG1"; gene_source "ensembl_havana"; gene_biotype "lncRNA"; transcript_name "TP53TG1-252"; transcript_source "havana_tagene"; transcript_biotype "lncRNA"; exon_id "ENSE00004124940"; exon_version "1";
7	havana_tagene	transcript	87325352	87345482	.	-	.	gene_id "ENSG00000182165"; gene_version "21"; transcript_id "ENST00000766336"; transcript_version "1"; gene_name "TP53TG1"; gene_source "ensembl_havana"; gene_biotype "lncRNA"; transcript_name "TP53TG1-253"; transcript_source "havana_tagene"; transcript_biotype "lncRNA";
7	havana_tagene	exon	87345234	87345482	.	-	.	gene_id "ENSG00000182165"; gene_version "21"; transcript_id "ENST00000766336"; transcript_version "1"; exon_number "1"; gene_name "TP53TG1"; gene_source "ensembl_havana"; gene_biotype "lncRNA"; transcript_name "TP53TG1-253"; transcript_source "havana_tagene"; transcript_biotype "lncRNA"; exon_id "ENSE00004124960"; exon_version "1";
7	havana_tagene	exon	87341523	87341684	.	-	.	gene_id "ENSG00000182165"; gene_version "21"; transcript_id "ENST00000766336"; transcript_version "1"; exon_number "2"; gene_name "TP53TG1"; gene_source "ensembl_havana"; gene_biotype "lncRNA"; transcript_name "TP53TG1-253"; transcript_source "havana_tagene"; transcript_biotype "lncRNA"; exon_id "ENSE00001302559"; exon_version "6";
7	havana_tagene	exon	87329935	87330094	.	-	.	gene_id "ENSG00000182165"; gene_version "21"; transcript_id "ENST00000766336"; transcript_version "1"; exon_number "3"; gene_name "TP53TG1"; gene_source "ensembl_havana"; gene_biotype "lncRNA"; transcript_name "TP53TG1-253"; transcript_source "havana_tagene"; transcript_biotype "lncRNA"; exon_id "ENSE00003856441"; exon_version "1";
7	havana_tagene	exon	87325352	87325444	.	-	.	gene_id "ENSG00000182165"; gene_version "21"; transcript_id "ENST00000766336"; transcript_version "1"; exon_number "4"; gene_name "TP53TG1"; gene_source "ensembl_havana"; gene_biotype "lncRNA"; transcript_name "TP53TG1-253"; transcript_source "havana_tagene"; transcript_biotype "lncRNA"; exon_id "ENSE00003929036"; exon_version "1";
7	havana_tagene	transcript	87325347	87345475	.	-	.	gene_id "ENSG00000182165"; gene_version "21"; transcript_id "ENST00000766337"; transcript_version "1"; gene_name "TP53TG1"; gene_source "ensembl_havana"; gene_biotype "lncRNA"; transcript_name "TP53TG1-254"; transcript_source "havana_tagene"; transcript_biotype "lncRNA";
7	havana_tagene	exon	87345234	87345475	.	-	.	gene_id "ENSG00000182165"; gene_version "21"; transcript_id "ENST00000766337"; transcript_version "1"; exon_number "1"; gene_name "TP53TG1"; gene_source "ensembl_havana"; gene_biotype "lncRNA"; transcript_name "TP53TG1-254"; transcript_source "havana_tagene"; transcript_biotype "lncRNA"; exon_id "ENSE00004124984"; exon_version "1";
7	havana_tagene	exon	87341638	87341684	.	-	.	gene_id "ENSG00000182165"; gene_version "21"; transcript_id "ENST00000766337"; transcript_version "1"; exon_number "2"; gene_name "TP53TG1"; gene_source "ensembl_havana"; gene_biotype "lncRNA"; transcript_name "TP53TG1-254"; transcript_source "havana_tagene"; transcript_biotype "lncRNA"; exon_id "ENSE00003930419"; exon_version "1";
7	havana_tagene	exon	87325347	87325444	.	-	.	gene_id "ENSG00000182165"; gene_version "21"; transcript_id "ENST00000766337"; transcript_version "1"; exon_number "3"; gene_name "TP53TG1"; gene_source "ensembl_havana"; gene_biotype "lncRNA"; transcript_name "TP53TG1-254"; transcript_source "havana_tagene"; transcript_biotype "lncRNA"; exon_id "ENSE00004124940"; exon_version "1";
7	havana_tagene	transcript	87325347	87345459	.	-	.	gene_id "ENSG00000182165"; gene_version "21"; transcript_id "ENST00000766338"; transcript_version "1"; gene_name "TP53TG1"; gene_source "ensembl_havana"; gene_biotype "lncRNA"; transcript_name "TP53TG1-255"; transcript_source "havana_tagene"; transcript_biotype "lncRNA";
7	havana_tagene	exon	87345305	87345459	.	-	.	gene_id "ENSG00000182165"; gene_version "21"; transcript_id "ENST00000766338"; transcript_version "1"; exon_number "1"; gene_name "TP53TG1"; gene_source "ensembl_havana"; gene_biotype "lncRNA"; transcript_name "TP53TG1-255"; transcript_source "havana_tagene"; transcript_biotype "lncRNA"; exon_id "ENSE00004124972"; exon_version "1";
7	havana_tagene	exon	87332002	87332136	.	-	.	gene_id "ENSG00000182165"; gene_version "21"; transcript_id "ENST00000766338"; transcript_version "1"; exon_number "2"; gene_name "TP53TG1"; gene_source "ensembl_havana"; gene_biotype "lncRNA"; transcript_name "TP53TG1-255"; transcript_source "havana_tagene"; transcript_biotype "lncRNA"; exon_id "ENSE00004124985"; exon_version "1";
7	havana_tagene	exon	87325347	87325444	.	-	.	gene_id "ENSG00000182165"; gene_version "21"; transcript_id "ENST00000766338"; transcript_version "1"; exon_number "3"; gene_name "TP53TG1"; gene_source "ensembl_havana"; gene_biotype "lncRNA"; transcript_name "TP53TG1-255"; transcript_source "havana_tagene"; transcript_biotype "lncRNA"; exon_id "ENSE00004124940"; exon_version "1";
7	havana_tagene	transcript	87325347	87345457	.	-	.	gene_id "ENSG00000182165"; gene_version "21"; transcript_id "ENST00000766339"; transcript_version "1"; gene_name "TP53TG1"; gene_source "ensembl_havana"; gene_biotype "lncRNA"; transcript_name "TP53TG1-256"; transcript_source "havana_tagene"; transcript_biotype "lncRNA";
7	havana_tagene	exon	87345234	87345457	.	-	.	gene_id "ENSG00000182165"; gene_version "21"; transcript_id "ENST00000766339"; transcript_version "1"; exon_number "1"; gene_name "TP53TG1"; gene_source "ensembl_havana"; gene_biotype "lncRNA"; transcript_name "TP53TG1-256"; transcript_source "havana_tagene"; transcript_biotype "lncRNA"; exon_id "ENSE00004124931"; exon_version "1";
7	havana_tagene	exon	87341523	87341684	.	-	.	gene_id "ENSG00000182165"; gene_version "21"; transcript_id "ENST00000766339"; transcript_version "1"; exon_number "2"; gene_name "TP53TG1"; gene_source "ensembl_havana"; gene_biotype "lncRNA"; transcript_name "TP53TG1-256"; transcript_source "havana_tagene"; transcript_biotype "lncRNA"; exon_id "ENSE00001302559"; exon_version "6";
7	havana_tagene	exon	87332002	87332136	.	-	.	gene_id "ENSG00000182165"; gene_version "21"; transcript_id "ENST00000766339"; transcript_version "1"; exon_number "3"; gene_name "TP53TG1"; gene_source "ensembl_havana"; gene_biotype "lncRNA"; transcript_name "TP53TG1-256"; transcript_source "havana_tagene"; transcript_biotype "lncRNA"; exon_id "ENSE00004124985"; exon_version "1";
7	havana_tagene	exon	87325347	87325444	.	-	.	gene_id "ENSG00000182165"; gene_version "21"; transcript_id "ENST00000766339"; transcript_version "1"; exon_number "4"; gene_name "TP53TG1"; gene_source "ensembl_havana"; gene_biotype "lncRNA"; transcript_name "TP53TG1-256"; transcript_source "havana_tagene"; transcript_biotype "lncRNA"; exon_id "ENSE00004124940"; exon_version "1";
7	havana_tagene	transcript	87325347	87345457	.	-	.	gene_id "ENSG00000182165"; gene_version "21"; transcript_id "ENST00000766340"; transcript_version "1"; gene_name "TP53TG1"; gene_source "ensembl_havana"; gene_biotype "lncRNA"; transcript_name "TP53TG1-257"; transcript_source "havana_tagene"; transcript_biotype "lncRNA";
7	havana_tagene	exon	87345043	87345457	.	-	.	gene_id "ENSG00000182165"; gene_version "21"; transcript_id "ENST00000766340"; transcript_version "1"; exon_number "1"; gene_name "TP53TG1"; gene_source "ensembl_havana"; gene_biotype "lncRNA"; transcript_name "TP53TG1-257"; transcript_source "havana_tagene"; transcript_biotype "lncRNA"; exon_id "ENSE00003982783"; exon_version "1";
7	havana_tagene	exon	87341653	87341684	.	-	.	gene_id "ENSG00000182165"; gene_version "21"; transcript_id "ENST00000766340"; transcript_version "1"; exon_number "2"; gene_name "TP53TG1"; gene_source "ensembl_havana"; gene_biotype "lncRNA"; transcript_name "TP53TG1-257"; transcript_source "havana_tagene"; transcript_biotype "lncRNA"; exon_id "ENSE00003931232"; exon_version "1";
7	havana_tagene	exon	87325347	87325444	.	-	.	gene_id "ENSG00000182165"; gene_version "21"; transcript_id "ENST00000766340"; transcript_version "1"; exon_number "3"; gene_name "TP53TG1"; gene_source "ensembl_havana"; gene_biotype "lncRNA"; transcript_name "TP53TG1-257"; transcript_source "havana_tagene"; transcript_biotype "lncRNA"; exon_id "ENSE00004124940"; exon_version "1";
7	havana_tagene	transcript	87325347	87344419	.	-	.	gene_id "ENSG00000182165"; gene_version "21"; transcript_id "ENST00000766341"; transcript_version "1"; gene_name "TP53TG1"; gene_source "ensembl_havana"; gene_biotype "lncRNA"; transcript_name "TP53TG1-258"; transcript_source "havana_tagene"; transcript_biotype "lncRNA";
7	havana_tagene	exon	87344398	87344419	.	-	.	gene_id "ENSG00000182165"; gene_version "21"; transcript_id "ENST00000766341"; transcript_version "1"; exon_number "1"; gene_name "TP53TG1"; gene_source "ensembl_havana"; gene_biotype "lncRNA"; transcript_name "TP53TG1-258"; transcript_source "havana_tagene"; transcript_biotype "lncRNA"; exon_id "ENSE00004124934"; exon_version "1";
7	havana_tagene	exon	87341523	87341684	.	-	.	gene_id "ENSG00000182165"; gene_version "21"; transcript_id "ENST00000766341"; transcript_version "1"; exon_number "2"; gene_name "TP53TG1"; gene_source "ensembl_havana"; gene_biotype "lncRNA"; transcript_name "TP53TG1-258"; transcript_source "havana_tagene"; transcript_biotype "lncRNA"; exon_id "ENSE00001302559"; exon_version "6";
7	havana_tagene	exon	87325347	87325444	.	-	.	gene_id "ENSG00000182165"; gene_version "21"; transcript_id "ENST00000766341"; transcript_version "1"; exon_number "3"; gene_name "TP53TG1"; gene_source "ensembl_havana"; gene_biotype "lncRNA"; transcript_name "TP53TG1-258"; transcript_source "havana_tagene"; transcript_biotype "lncRNA"; exon_id "ENSE00004124940"; exon_version "1";
7	havana_tagene	transcript	87325347	87329773	.	-	.	gene_id "ENSG00000182165"; gene_version "21"; transcript_id "ENST00000766342"; transcript_version "1"; gene_name "TP53TG1"; gene_source "ensembl_havana"; gene_biotype "lncRNA"; transcript_name "TP53TG1-259"; transcript_source "havana_tagene"; transcript_biotype "lncRNA";
7	havana_tagene	exon	87329578	87329773	.	-	.	gene_id "ENSG00000182165"; gene_version "21"; transcript_id "ENST00000766342"; transcript_version "1"; exon_number "1"; gene_name "TP53TG1"; gene_source "ensembl_havana"; gene_biotype "lncRNA"; transcript_name "TP53TG1-259"; transcript_source "havana_tagene"; transcript_biotype "lncRNA"; exon_id "ENSE00004124965"; exon_version "1";
7	havana_tagene	exon	87325347	87325444	.	-	.	gene_id "ENSG00000182165"; gene_version "21"; transcript_id "ENST00000766342"; transcript_version "1"; exon_number "2"; gene_name "TP53TG1"; gene_source "ensembl_havana"; gene_biotype "lncRNA"; transcript_name "TP53TG1-259"; transcript_source "havana_tagene"; transcript_biotype "lncRNA"; exon_id "ENSE00004124940"; exon_version "1";
7	havana_tagene	transcript	87344776	87345540	.	-	.	gene_id "ENSG00000182165"; gene_version "21"; transcript_id "ENST00000766343"; transcript_version "1"; gene_name "TP53TG1"; gene_source "ensembl_havana"; gene_biotype "lncRNA"; transcript_name "TP53TG1-260"; transcript_source "havana_tagene"; transcript_biotype "lncRNA";
7	havana_tagene	exon	87345305	87345540	.	-	.	gene_id "ENSG00000182165"; gene_version "21"; transcript_id "ENST00000766343"; transcript_version "1"; exon_number "1"; gene_name "TP53TG1"; gene_source "ensembl_havana"; gene_biotype "lncRNA"; transcript_name "TP53TG1-260"; transcript_source "havana_tagene"; transcript_biotype "lncRNA"; exon_id "ENSE00004124952"; exon_version "1";
7	havana_tagene	exon	87344776	87345233	.	-	.	gene_id "ENSG00000182165"; gene_version "21"; transcript_id "ENST00000766343"; transcript_version "1"; exon_number "2"; gene_name "TP53TG1"; gene_source "ensembl_havana"; gene_biotype "lncRNA"; transcript_name "TP53TG1-260"; transcript_source "havana_tagene"; transcript_biotype "lncRNA"; exon_id "ENSE00004124947"; exon_version "1";
7	havana_tagene	transcript	87344776	87345534	.	-	.	gene_id "ENSG00000182165"; gene_version "21"; transcript_id "ENST00000766344"; transcript_version "1"; gene_name "TP53TG1"; gene_source "ensembl_havana"; gene_biotype "lncRNA"; transcript_name "TP53TG1-261"; transcript_source "havana_tagene"; transcript_biotype "lncRNA";
7	havana_tagene	exon	87345305	87345534	.	-	.	gene_id "ENSG00000182165"; gene_version "21"; transcript_id "ENST00000766344"; transcript_version "1"; exon_number "1"; gene_name "TP53TG1"; gene_source "ensembl_havana"; gene_biotype "lncRNA"; transcript_name "TP53TG1-261"; transcript_source "havana_tagene"; transcript_biotype "lncRNA"; exon_id "ENSE00004124923"; exon_version "1";
7	havana_tagene	exon	87344776	87345199	.	-	.	gene_id "ENSG00000182165"; gene_version "21"; transcript_id "ENST00000766344"; transcript_version "1"; exon_number "2"; gene_name "TP53TG1"; gene_source "ensembl_havana"; gene_biotype "lncRNA"; transcript_name "TP53TG1-261"; transcript_source "havana_tagene"; transcript_biotype "lncRNA"; exon_id "ENSE00004124982"; exon_version "1";
7	havana_tagene	transcript	87344776	87345529	.	-	.	gene_id "ENSG00000182165"; gene_version "21"; transcript_id "ENST00000766345"; transcript_version "1"; gene_name "TP53TG1"; gene_source "ensembl_havana"; gene_biotype "lncRNA"; transcript_name "TP53TG1-262"; transcript_source "havana_tagene"; transcript_biotype "lncRNA";
7	havana_tagene	exon	87345234	87345529	.	-	.	gene_id "ENSG00000182165"; gene_version "21"; transcript_id "ENST00000766345"; transcript_version "1"; exon_number "1"; gene_name "TP53TG1"; gene_source "ensembl_havana"; gene_biotype "lncRNA"; transcript_name "TP53TG1-262"; transcript_source "havana_tagene"; transcript_biotype "lncRNA"; exon_id "ENSE00004124955"; exon_version "1";
7	havana_tagene	exon	87344776	87344993	.	-	.	gene_id "ENSG00000182165"; gene_version "21"; transcript_id "ENST00000766345"; transcript_version "1"; exon_number "2"; gene_name "TP53TG1"; gene_source "ensembl_havana"; gene_biotype "lncRNA"; transcript_name "TP53TG1-262"; transcript_source "havana_tagene"; transcript_biotype "lncRNA"; exon_id "ENSE00004124980"; exon_version "1";
7	havana_tagene	transcript	87344776	87345499	.	-	.	gene_id "ENSG00000182165"; gene_version "21"; transcript_id "ENST00000766346"; transcript_version "1"; gene_name "TP53TG1"; gene_source "ensembl_havana"; gene_biotype "lncRNA"; transcript_name "TP53TG1-263"; transcript_source "havana_tagene"; transcript_biotype "lncRNA";
7	havana_tagene	exon	87345305	87345499	.	-	.	gene_id "ENSG00000182165"; gene_version "21"; transcript_id "ENST00000766346"; transcript_version "1"; exon_number "1"; gene_name "TP53TG1"; gene_source "ensembl_havana"; gene_biotype "lncRNA"; transcript_name "TP53TG1-263"; transcript_source "havana_tagene"; transcript_biotype "lncRNA"; exon_id "ENSE00004124936"; exon_version "1";
7	havana_tagene	exon	87344776	87344993	.	-	.	gene_id "ENSG00000182165"; gene_version "21"; transcript_id "ENST00000766346"; transcript_version "1"; exon_number "2"; gene_name "TP53TG1"; gene_source "ensembl_havana"; gene_biotype "lncRNA"; transcript_name "TP53TG1-263"; transcript_source "havana_tagene"; transcript_biotype "lncRNA"; exon_id "ENSE00004124980"; exon_version "1";
8	ensembl_havana	gene	94925972	94949378	.	-	.	gene_id "ENSG00000164938"; gene_version "14"; gene_name "TP53INP1"; gene_source "ensembl_havana"; gene_biotype "protein_coding";
8	ensembl_havana	transcript	94925972	94949366	.	-	.	gene_id "ENSG00000164938"; gene_version "14"; transcript_id "ENST00000448464"; transcript_version "6"; gene_name "TP53INP1"; gene_source "ensembl_havana"; gene_biotype "protein_coding"; transcript_name "TP53INP1-202"; transcript_source "ensembl_havana"; transcript_biotype "protein_coding"; tag "CCDS"; ccds_id "CCDS47899"; tag "gencode_basic"; transcript_support_level "1";
8	ensembl_havana	exon	94949154	94949366	.	-	.	gene_id "ENSG00000164938"; gene_version "14"; transcript_id "ENST00000448464"; transcript_version "6"; exon_number "1"; gene_name "TP53INP1"; gene_source "ensembl_havana"; gene_biotype "protein_coding"; transcript_name "TP53INP1-202"; transcript_source "ensembl_havana"; transcript_biotype "protein_coding"; tag "CCDS"; ccds_id "CCDS47899"; exon_id "ENSE00002112880"; exon_version "1"; tag "gencode_…
8	ensembl_havana	exon	94940830	94941091	.	-	.	gene_id "ENSG00000164938"; gene_version "14"; transcript_id "ENST00000448464"; transcript_version "6"; exon_number "2"; gene_name "TP53INP1"; gene_source "ensembl_havana"; gene_biotype "protein_coding"; transcript_name "TP53INP1-202"; transcript_source "ensembl_havana"; transcript_biotype "protein_coding"; tag "CCDS"; ccds_id "CCDS47899"; exon_id "ENSE00001381793"; exon_version "1"; tag "gencode_…
8	ensembl_havana	CDS	94940830	94940941	.	-	0	gene_id "ENSG00000164938"; gene_version "14"; transcript_id "ENST00000448464"; transcript_version "6"; exon_number "2"; gene_name "TP53INP1"; gene_source "ensembl_havana"; gene_biotype "protein_coding"; transcript_name "TP53INP1-202"; transcript_source "ensembl_havana"; transcript_biotype "protein_coding"; tag "CCDS"; ccds_id "CCDS47899"; protein_id "ENSP00000390063"; protein_version "2"; tag "ge…
8	ensembl_havana	start_codon	94940939	94940941	.	-	0	gene_id "ENSG00000164938"; gene_version "14"; transcript_id "ENST00000448464"; transcript_version "6"; exon_number "2"; gene_name "TP53INP1"; gene_source "ensembl_havana"; gene_biotype "protein_coding"; transcript_name "TP53INP1-202"; transcript_source "ensembl_havana"; transcript_biotype "protein_coding"; tag "CCDS"; ccds_id "CCDS47899"; tag "gencode_basic"; transcript_support_level "1";
8	ensembl_havana	exon	94939860	94940220	.	-	.	gene_id "ENSG00000164938"; gene_version "14"; transcript_id "ENST00000448464"; transcript_version "6"; exon_number "3"; gene_name "TP53INP1"; gene_source "ensembl_havana"; gene_biotype "protein_coding"; transcript_name "TP53INP1-202"; transcript_source "ensembl_havana"; transcript_biotype "protein_coding"; tag "CCDS"; ccds_id "CCDS47899"; exon_id "ENSE00001203820"; exon_version "1"; tag "gencode_…
8	ensembl_havana	CDS	94939860	94940220	.	-	2	gene_id "ENSG00000164938"; gene_version "14"; transcript_id "ENST00000448464"; transcript_version "6"; exon_number "3"; gene_name "TP53INP1"; gene_source "ensembl_havana"; gene_biotype "protein_coding"; transcript_name "TP53INP1-202"; transcript_source "ensembl_havana"; transcript_biotype "protein_coding"; tag "CCDS"; ccds_id "CCDS47899"; protein_id "ENSP00000390063"; protein_version "2"; tag "ge…
8	ensembl_havana	exon	94932070	94932107	.	-	.	gene_id "ENSG00000164938"; gene_version "14"; transcript_id "ENST00000448464"; transcript_version "6"; exon_number "4"; gene_name "TP53INP1"; gene_source "ensembl_havana"; gene_biotype "protein_coding"; transcript_name "TP53INP1-202"; transcript_source "ensembl_havana"; transcript_biotype "protein_coding"; tag "CCDS"; ccds_id "CCDS47899"; exon_id "ENSE00001591592"; exon_version "1"; tag "gencode_…
8	ensembl_havana	CDS	94932089	94932107	.	-	1	gene_id "ENSG00000164938"; gene_version "14"; transcript_id "ENST00000448464"; transcript_version "6"; exon_number "4"; gene_name "TP53INP1"; gene_source "ensembl_havana"; gene_biotype "protein_coding"; transcript_name "TP53INP1-202"; transcript_source "ensembl_havana"; transcript_biotype "protein_coding"; tag "CCDS"; ccds_id "CCDS47899"; protein_id "ENSP00000390063"; protein_version "2"; tag "ge…
8	ensembl_havana	stop_codon	94932086	94932088	.	-	0	gene_id "ENSG00000164938"; gene_version "14"; transcript_id "ENST00000448464"; transcript_version "6"; exon_number "4"; gene_name "TP53INP1"; gene_source "ensembl_havana"; gene_biotype "protein_coding"; transcript_name "TP53INP1-202"; transcript_source "ensembl_havana"; transcript_biotype "protein_coding"; tag "CCDS"; ccds_id "CCDS47899"; tag "gencode_basic"; transcript_support_level "1";
8	ensembl_havana	exon	94925972	94930728	.	-	.	gene_id "ENSG00000164938"; gene_version "14"; transcript_id "ENST00000448464"; transcript_version "6"; exon_number "5"; gene_name "TP53INP1"; gene_source "ensembl_havana"; gene_biotype "protein_coding"; transcript_name "TP53INP1-202"; transcript_source "ensembl_havana"; transcript_biotype "protein_coding"; tag "CCDS"; ccds_id "CCDS47899"; exon_id "ENSE00003543168"; exon_version "1"; tag "gencode_…
8	ensembl_havana	five_prime_utr	94949154	94949366	.	-	.	gene_id "ENSG00000164938"; gene_version "14"; transcript_id "ENST00000448464"; transcript_version "6"; gene_name "TP53INP1"; gene_source "ensembl_havana"; gene_biotype "protein_coding"; transcript_name "TP53INP1-202"; transcript_source "ensembl_havana"; transcript_biotype "protein_coding"; tag "CCDS"; ccds_id "CCDS47899"; tag "gencode_basic"; transcript_support_level "1";
8	ensembl_havana	five_prime_utr	94940942	94941091	.	-	.	gene_id "ENSG00000164938"; gene_version "14"; transcript_id "ENST00000448464"; transcript_version "6"; gene_name "TP53INP1"; gene_source "ensembl_havana"; gene_biotype "protein_coding"; transcript_name "TP53INP1-202"; transcript_source "ensembl_havana"; transcript_biotype "protein_coding"; tag "CCDS"; ccds_id "CCDS47899"; tag "gencode_basic"; transcript_support_level "1";
8	ensembl_havana	three_prime_utr	94932070	94932085	.	-	.	gene_id "ENSG00000164938"; gene_version "14"; transcript_id "ENST00000448464"; transcript_version "6"; gene_name "TP53INP1"; gene_source "ensembl_havana"; gene_biotype "protein_coding"; transcript_name "TP53INP1-202"; transcript_source "ensembl_havana"; transcript_biotype "protein_coding"; tag "CCDS"; ccds_id "CCDS47899"; tag "gencode_basic"; transcript_support_level "1";
8	ensembl_havana	three_prime_utr	94925972	94930728	.	-	.	gene_id "ENSG00000164938"; gene_version "14"; transcript_id "ENST00000448464"; transcript_version "6"; gene_name "TP53INP1"; gene_source "ensembl_havana"; gene_biotype "protein_coding"; transcript_name "TP53INP1-202"; transcript_source "ensembl_havana"; transcript_biotype "protein_coding"; tag "CCDS"; ccds_id "CCDS47899"; tag "gencode_basic"; transcript_support_level "1";
8	ensembl_havana	transcript	94925972	94949378	.	-	.	gene_id "ENSG00000164938"; gene_version "14"; transcript_id "ENST00000342697"; transcript_version "5"; gene_name "TP53INP1"; gene_source "ensembl_havana"; gene_biotype "protein_coding"; transcript_name "TP53INP1-201"; transcript_source "ensembl_havana"; transcript_biotype "protein_coding"; tag "CCDS"; ccds_id "CCDS6265"; tag "gencode_basic"; tag "gencode_primary"; tag "MANE_Select"; tag "Ensembl_…
8	ensembl_havana	exon	94949154	94949378	.	-	.	gene_id "ENSG00000164938"; gene_version "14"; transcript_id "ENST00000342697"; transcript_version "5"; exon_number "1"; gene_name "TP53INP1"; gene_source "ensembl_havana"; gene_biotype "protein_coding"; transcript_name "TP53INP1-201"; transcript_source "ensembl_havana"; transcript_biotype "protein_coding"; tag "CCDS"; ccds_id "CCDS6265"; exon_id "ENSE00002104980"; exon_version "2"; tag "gencode_b…
8	ensembl_havana	exon	94940830	94941091	.	-	.	gene_id "ENSG00000164938"; gene_version "14"; transcript_id "ENST00000342697"; transcript_version "5"; exon_number "2"; gene_name "TP53INP1"; gene_source "ensembl_havana"; gene_biotype "protein_coding"; transcript_name "TP53INP1-201"; transcript_source "ensembl_havana"; transcript_biotype "protein_coding"; tag "CCDS"; ccds_id "CCDS6265"; exon_id "ENSE00001381793"; exon_version "1"; tag "gencode_b…
8	ensembl_havana	CDS	94940830	94940941	.	-	0	gene_id "ENSG00000164938"; gene_version "14"; transcript_id "ENST00000342697"; transcript_version "5"; exon_number "2"; gene_name "TP53INP1"; gene_source "ensembl_havana"; gene_biotype "protein_coding"; transcript_name "TP53INP1-201"; transcript_source "ensembl_havana"; transcript_biotype "protein_coding"; tag "CCDS"; ccds_id "CCDS6265"; protein_id "ENSP00000344215"; protein_version "4"; tag "gen…
8	ensembl_havana	start_codon	94940939	94940941	.	-	0	gene_id "ENSG00000164938"; gene_version "14"; transcript_id "ENST00000342697"; transcript_version "5"; exon_number "2"; gene_name "TP53INP1"; gene_source "ensembl_havana"; gene_biotype "protein_coding"; transcript_name "TP53INP1-201"; transcript_source "ensembl_havana"; transcript_biotype "protein_coding"; tag "CCDS"; ccds_id "CCDS6265"; tag "gencode_basic"; tag "gencode_primary"; tag "MANE_Selec…
8	ensembl_havana	exon	94939860	94940220	.	-	.	gene_id "ENSG00000164938"; gene_version "14"; transcript_id "ENST00000342697"; transcript_version "5"; exon_number "3"; gene_name "TP53INP1"; gene_source "ensembl_havana"; gene_biotype "protein_coding"; transcript_name "TP53INP1-201"; transcript_source "ensembl_havana"; transcript_biotype "protein_coding"; tag "CCDS"; ccds_id "CCDS6265"; exon_id "ENSE00001203820"; exon_version "1"; tag "gencode_b…
8	ensembl_havana	CDS	94939860	94940220	.	-	2	gene_id "ENSG00000164938"; gene_version "14"; transcript_id "ENST00000342697"; transcript_version "5"; exon_number "3"; gene_name "TP53INP1"; gene_source "ensembl_havana"; gene_biotype "protein_coding"; transcript_name "TP53INP1-201"; transcript_source "ensembl_havana"; transcript_biotype "protein_coding"; tag "CCDS"; ccds_id "CCDS6265"; protein_id "ENSP00000344215"; protein_version "4"; tag "gen…
8	ensembl_havana	exon	94925972	94930728	.	-	.	gene_id "ENSG00000164938"; gene_version "14"; transcript_id "ENST00000342697"; transcript_version "5"; exon_number "4"; gene_name "TP53INP1"; gene_source "ensembl_havana"; gene_biotype "protein_coding"; transcript_name "TP53INP1-201"; transcript_source "ensembl_havana"; transcript_biotype "protein_coding"; tag "CCDS"; ccds_id "CCDS6265"; exon_id "ENSE00003557160"; exon_version "1"; tag "gencode_b…
8	ensembl_havana	CDS	94930482	94930728	.	-	1	gene_id "ENSG00000164938"; gene_version "14"; transcript_id "ENST00000342697"; transcript_version "5"; exon_number "4"; gene_name "TP53INP1"; gene_source "ensembl_havana"; gene_biotype "protein_coding"; transcript_name "TP53INP1-201"; transcript_source "ensembl_havana"; transcript_biotype "protein_coding"; tag "CCDS"; ccds_id "CCDS6265"; protein_id "ENSP00000344215"; protein_version "4"; tag "gen…
8	ensembl_havana	stop_codon	94930479	94930481	.	-	0	gene_id "ENSG00000164938"; gene_version "14"; transcript_id "ENST00000342697"; transcript_version "5"; exon_number "4"; gene_name "TP53INP1"; gene_source "ensembl_havana"; gene_biotype "protein_coding"; transcript_name "TP53INP1-201"; transcript_source "ensembl_havana"; transcript_biotype "protein_coding"; tag "CCDS"; ccds_id "CCDS6265"; tag "gencode_basic"; tag "gencode_primary"; tag "MANE_Selec…
8	ensembl_havana	five_prime_utr	94949154	94949378	.	-	.	gene_id "ENSG00000164938"; gene_version "14"; transcript_id "ENST00000342697"; transcript_version "5"; gene_name "TP53INP1"; gene_source "ensembl_havana"; gene_biotype "protein_coding"; transcript_name "TP53INP1-201"; transcript_source "ensembl_havana"; transcript_biotype "protein_coding"; tag "CCDS"; ccds_id "CCDS6265"; tag "gencode_basic"; tag "gencode_primary"; tag "MANE_Select"; tag "Ensembl_…
8	ensembl_havana	five_prime_utr	94940942	94941091	.	-	.	gene_id "ENSG00000164938"; gene_version "14"; transcript_id "ENST00000342697"; transcript_version "5"; gene_name "TP53INP1"; gene_source "ensembl_havana"; gene_biotype "protein_coding"; transcript_name "TP53INP1-201"; transcript_source "ensembl_havana"; transcript_biotype "protein_coding"; tag "CCDS"; ccds_id "CCDS6265"; tag "gencode_basic"; tag "gencode_primary"; tag "MANE_Select"; tag "Ensembl_…
8	ensembl_havana	three_prime_utr	94925972	94930478	.	-	.	gene_id "ENSG00000164938"; gene_version "14"; transcript_id "ENST00000342697"; transcript_version "5"; gene_name "TP53INP1"; gene_source "ensembl_havana"; gene_biotype "protein_coding"; transcript_name "TP53INP1-201"; transcript_source "ensembl_havana"; transcript_biotype "protein_coding"; tag "CCDS"; ccds_id "CCDS6265"; tag "gencode_basic"; tag "gencode_primary"; tag "MANE_Select"; tag "Ensembl_…
11	ensembl_havana	gene	44885903	44951306	.	-	.	gene_id "ENSG00000175274"; gene_version "19"; gene_name "TP53I11"; gene_source "ensembl_havana"; gene_biotype "protein_coding";
11	havana	transcript	44885903	44951289	.	-	.	gene_id "ENSG00000175274"; gene_version "19"; transcript_id "ENST00000354556"; transcript_version "8"; gene_name "TP53I11"; gene_source "ensembl_havana"; gene_biotype "protein_coding"; transcript_name "TP53I11-202"; transcript_source "havana"; transcript_biotype "nonsense_mediated_decay"; transcript_support_level "1";
11	havana	exon	44950877	44951289	.	-	.	gene_id "ENSG00000175274"; gene_version "19"; transcript_id "ENST00000354556"; transcript_version "8"; exon_number "1"; gene_name "TP53I11"; gene_source "ensembl_havana"; gene_biotype "protein_coding"; transcript_name "TP53I11-202"; transcript_source "havana"; transcript_biotype "nonsense_mediated_decay"; exon_id "ENSE00001182603"; exon_version "3"; transcript_support_level "1";
11	havana	exon	44938207	44938366	.	-	.	gene_id "ENSG00000175274"; gene_version "19"; transcript_id "ENST00000354556"; transcript_version "8"; exon_number "2"; gene_name "TP53I11"; gene_source "ensembl_havana"; gene_biotype "protein_coding"; transcript_name "TP53I11-202"; transcript_source "havana"; transcript_biotype "nonsense_mediated_decay"; exon_id "ENSE00003626084"; exon_version "1"; transcript_support_level "1";
11	havana	CDS	44938207	44938335	.	-	0	gene_id "ENSG00000175274"; gene_version "19"; transcript_id "ENST00000354556"; transcript_version "8"; exon_number "2"; gene_name "TP53I11"; gene_source "ensembl_havana"; gene_biotype "protein_coding"; transcript_name "TP53I11-202"; transcript_source "havana"; transcript_biotype "nonsense_mediated_decay"; protein_id "ENSP00000346564"; protein_version "4"; transcript_support_level "1";
11	havana	start_codon	44938333	44938335	.	-	0	gene_id "ENSG00000175274"; gene_version "19"; transcript_id "ENST00000354556"; transcript_version "8"; exon_number "2"; gene_name "TP53I11"; gene_source "ensembl_havana"; gene_biotype "protein_coding"; transcript_name "TP53I11-202"; transcript_source "havana"; transcript_biotype "nonsense_mediated_decay"; transcript_support_level "1";
11	havana	exon	44937555	44937613	.	-	.	gene_id "ENSG00000175274"; gene_version "19"; transcript_id "ENST00000354556"; transcript_version "8"; exon_number "3"; gene_name "TP53I11"; gene_source "ensembl_havana"; gene_biotype "protein_coding"; transcript_name "TP53I11-202"; transcript_source "havana"; transcript_biotype "nonsense_mediated_decay"; exon_id "ENSE00003786209"; exon_version "1"; transcript_support_level "1";
11	havana	CDS	44937555	44937613	.	-	0	gene_id "ENSG00000175274"; gene_version "19"; transcript_id "ENST00000354556"; transcript_version "8"; exon_number "3"; gene_name "TP53I11"; gene_source "ensembl_havana"; gene_biotype "protein_coding"; transcript_name "TP53I11-202"; transcript_source "havana"; transcript_biotype "nonsense_mediated_decay"; protein_id "ENSP00000346564"; protein_version "4"; transcript_support_level "1";
11	havana	exon	44937304	44937352	.	-	.	gene_id "ENSG00000175274"; gene_version "19"; transcript_id "ENST00000354556"; transcript_version "8"; exon_number "4"; gene_name "TP53I11"; gene_source "ensembl_havana"; gene_biotype "protein_coding"; transcript_name "TP53I11-202"; transcript_source "havana"; transcript_biotype "nonsense_mediated_decay"; exon_id "ENSE00003786941"; exon_version "1"; transcript_support_level "1";
11	havana	CDS	44937304	44937352	.	-	1	gene_id "ENSG00000175274"; gene_version "19"; transcript_id "ENST00000354556"; transcript_version "8"; exon_number "4"; gene_name "TP53I11"; gene_source "ensembl_havana"; gene_biotype "protein_coding"; transcript_name "TP53I11-202"; transcript_source "havana"; transcript_biotype "nonsense_mediated_decay"; protein_id "ENSP00000346564"; protein_version "4"; transcript_support_level "1";
11	havana	exon	44936803	44936899	.	-	.	gene_id "ENSG00000175274"; gene_version "19"; transcript_id "ENST00000354556"; transcript_version "8"; exon_number "5"; gene_name "TP53I11"; gene_source "ensembl_havana"; gene_biotype "protein_coding"; transcript_name "TP53I11-202"; transcript_source "havana"; transcript_biotype "nonsense_mediated_decay"; exon_id "ENSE00003697553"; exon_version "1"; transcript_support_level "1";
11	havana	CDS	44936803	44936899	.	-	0	gene_id "ENSG00000175274"; gene_version "19"; transcript_id "ENST00000354556"; transcript_version "8"; exon_number "5"; gene_name "TP53I11"; gene_source "ensembl_havana"; gene_biotype "protein_coding"; transcript_name "TP53I11-202"; transcript_source "havana"; transcript_biotype "nonsense_mediated_decay"; protein_id "ENSP00000346564"; protein_version "4"; transcript_support_level "1";
11	havana	exon	44903780	44903890	.	-	.	gene_id "ENSG00000175274"; gene_version "19"; transcript_id "ENST00000354556"; transcript_version "8"; exon_number "6"; gene_name "TP53I11"; gene_source "ensembl_havana"; gene_biotype "protein_coding"; transcript_name "TP53I11-202"; transcript_source "havana"; transcript_biotype "nonsense_mediated_decay"; exon_id "ENSE00001416693"; exon_version "2"; transcript_support_level "1";
11	havana	CDS	44903780	44903890	.	-	2	gene_id "ENSG00000175274"; gene_version "19"; transcript_id "ENST00000354556"; transcript_version "8"; exon_number "6"; gene_name "TP53I11"; gene_source "ensembl_havana"; gene_biotype "protein_coding"; transcript_name "TP53I11-202"; transcript_source "havana"; transcript_biotype "nonsense_mediated_decay"; protein_id "ENSP00000346564"; protein_version "4"; transcript_support_level "1";
11	havana	exon	44903356	44903659	.	-	.	gene_id "ENSG00000175274"; gene_version "19"; transcript_id "ENST00000354556"; transcript_version "8"; exon_number "7"; gene_name "TP53I11"; gene_source "ensembl_havana"; gene_biotype "protein_coding"; transcript_name "TP53I11-202"; transcript_source "havana"; transcript_biotype "nonsense_mediated_decay"; exon_id "ENSE00002196827"; exon_version "1"; transcript_support_level "1";
11	havana	CDS	44903397	44903659	.	-	2	gene_id "ENSG00000175274"; gene_version "19"; transcript_id "ENST00000354556"; transcript_version "8"; exon_number "7"; gene_name "TP53I11"; gene_source "ensembl_havana"; gene_biotype "protein_coding"; transcript_name "TP53I11-202"; transcript_source "havana"; transcript_biotype "nonsense_mediated_decay"; protein_id "ENSP00000346564"; protein_version "4"; transcript_support_level "1";
11	havana	stop_codon	44903394	44903396	.	-	0	gene_id "ENSG00000175274"; gene_version "19"; transcript_id "ENST00000354556"; transcript_version "8"; exon_number "7"; gene_name "TP53I11"; gene_source "ensembl_havana"; gene_biotype "protein_coding"; transcript_name "TP53I11-202"; transcript_source "havana"; transcript_biotype "nonsense_mediated_decay"; transcript_support_level "1";
11	havana	exon	44901220	44901318	.	-	.	gene_id "ENSG00000175274"; gene_version "19"; transcript_id "ENST00000354556"; transcript_version "8"; exon_number "8"; gene_name "TP53I11"; gene_source "ensembl_havana"; gene_biotype "protein_coding"; transcript_name "TP53I11-202"; transcript_source "havana"; transcript_biotype "nonsense_mediated_decay"; exon_id "ENSE00002165465"; exon_version "1"; transcript_support_level "1";
11	havana	exon	44885903	44886564	.	-	.	gene_id "ENSG00000175274"; gene_version "19"; transcript_id "ENST00000354556"; transcript_version "8"; exon_number "9"; gene_name "TP53I11"; gene_source "ensembl_havana"; gene_biotype "protein_coding"; transcript_name "TP53I11-202"; transcript_source "havana"; transcript_biotype "nonsense_mediated_decay"; exon_id "ENSE00002201433"; exon_version "1"; transcript_support_level "1";
11	havana	five_prime_utr	44950877	44951289	.	-	.	gene_id "ENSG00000175274"; gene_version "19"; transcript_id "ENST00000354556"; transcript_version "8"; gene_name "TP53I11"; gene_source "ensembl_havana"; gene_biotype "protein_coding"; transcript_name "TP53I11-202"; transcript_source "havana"; transcript_biotype "nonsense_mediated_decay"; transcript_support_level "1";
11	havana	five_prime_utr	44938336	44938366	.	-	.	gene_id "ENSG00000175274"; gene_version "19"; transcript_id "ENST00000354556"; transcript_version "8"; gene_name "TP53I11"; gene_source "ensembl_havana"; gene_biotype "protein_coding"; transcript_name "TP53I11-202"; transcript_source "havana"; transcript_biotype "nonsense_mediated_decay"; transcript_support_level "1";
11	havana	three_prime_utr	44903356	44903393	.	-	.	gene_id "ENSG00000175274"; gene_version "19"; transcript_id "ENST00000354556"; transcript_version "8"; gene_name "TP53I11"; gene_source "ensembl_havana"; gene_biotype "protein_coding"; transcript_name "TP53I11-202"; transcript_source "havana"; transcript_biotype "nonsense_mediated_decay"; transcript_support_level "1";
11	havana	three_prime_utr	44901220	44901318	.	-	.	gene_id "ENSG00000175274"; gene_version "19"; transcript_id "ENST00000354556"; transcript_version "8"; gene_name "TP53I11"; gene_source "ensembl_havana"; gene_biotype "protein_coding"; transcript_name "TP53I11-202"; transcript_source "havana"; transcript_biotype "nonsense_mediated_decay"; transcript_support_level "1";
11	havana	three_prime_utr	44885903	44886564	.	-	.	gene_id "ENSG00000175274"; gene_version "19"; transcript_id "ENST00000354556"; transcript_version "8"; gene_name "TP53I11"; gene_source "ensembl_havana"; gene_biotype "protein_coding"; transcript_name "TP53I11-202"; transcript_source "havana"; transcript_biotype "nonsense_mediated_decay"; transcript_support_level "1";
11	havana	transcript	44932348	44950845	.	-	.	gene_id "ENSG00000175274"; gene_version "19"; transcript_id "ENST00000395648"; transcript_version "7"; gene_name "TP53I11"; gene_source "ensembl_havana"; gene_biotype "protein_coding"; transcript_name "TP53I11-203"; transcript_source "havana"; transcript_biotype "protein_coding"; tag "CCDS"; ccds_id "CCDS7911"; tag "gencode_basic"; transcript_support_level "2";
11	havana	exon	44950677	44950845	.	-	.	gene_id "ENSG00000175274"; gene_version "19"; transcript_id "ENST00000395648"; transcript_version "7"; exon_number "1"; gene_name "TP53I11"; gene_source "ensembl_havana"; gene_biotype "protein_coding"; transcript_name "TP53I11-203"; transcript_source "havana"; transcript_biotype "protein_coding"; tag "CCDS"; ccds_id "CCDS7911"; exon_id "ENSE00002146576"; exon_version "1"; tag "gencode_basic"; tra…
11	havana	exon	44941003	44941077	.	-	.	gene_id "ENSG00000175274"; gene_version "19"; transcript_id "ENST00000395648"; transcript_version "7"; exon_number "2"; gene_name "TP53I11"; gene_source "ensembl_havana"; gene_biotype "protein_coding"; transcript_name "TP53I11-203"; transcript_source "havana"; transcript_biotype "protein_coding"; tag "CCDS"; ccds_id "CCDS7911"; exon_id "ENSE00002197674"; exon_version "1"; tag "gencode_basic"; tra…
11	havana	exon	44938207	44938366	.	-	.	gene_id "ENSG00000175274"; gene_version "19"; transcript_id "ENST00000395648"; transcript_version "7"; exon_number "3"; gene_name "TP53I11"; gene_source "ensembl_havana"; gene_biotype "protein_coding"; transcript_name "TP53I11-203"; transcript_source "havana"; transcript_biotype "protein_coding"; tag "CCDS"; ccds_id "CCDS7911"; exon_id "ENSE00003626084"; exon_version "1"; tag "gencode_basic"; tra…
11	havana	CDS	44938207	44938335	.	-	0	gene_id "ENSG00000175274"; gene_version "19"; transcript_id "ENST00000395648"; transcript_version "7"; exon_number "3"; gene_name "TP53I11"; gene_source "ensembl_havana"; gene_biotype "protein_coding"; transcript_name "TP53I11-203"; transcript_source "havana"; transcript_biotype "protein_coding"; tag "CCDS"; ccds_id "CCDS7911"; protein_id "ENSP00000379009"; protein_version "3"; tag "gencode_basic…
11	havana	start_codon	44938333	44938335	.	-	0	gene_id "ENSG00000175274"; gene_version "19"; transcript_id "ENST00000395648"; transcript_version "7"; exon_number "3"; gene_name "TP53I11"; gene_source "ensembl_havana"; gene_biotype "protein_coding"; transcript_name "TP53I11-203"; transcript_source "havana"; transcript_biotype "protein_coding"; tag "CCDS"; ccds_id "CCDS7911"; tag "gencode_basic"; transcript_support_level "2";
11	havana	exon	44937555	44937613	.	-	.	gene_id "ENSG00000175274"; gene_version "19"; transcript_id "ENST00000395648"; transcript_version "7"; exon_number "4"; gene_name "TP53I11"; gene_source "ensembl_havana"; gene_biotype "protein_coding"; transcript_name "TP53I11-203"; transcript_source "havana"; transcript_biotype "protein_coding"; tag "CCDS"; ccds_id "CCDS7911"; exon_id "ENSE00003786209"; exon_version "1"; tag "gencode_basic"; tra…
11	havana	CDS	44937555	44937613	.	-	0	gene_id "ENSG00000175274"; gene_version "19"; transcript_id "ENST00000395648"; transcript_version "7"; exon_number "4"; gene_name "TP53I11"; gene_source "ensembl_havana"; gene_biotype "protein_coding"; transcript_name "TP53I11-203"; transcript_source "havana"; transcript_biotype "protein_coding"; tag "CCDS"; ccds_id "CCDS7911"; protein_id "ENSP00000379009"; protein_version "3"; tag "gencode_basic…
11	havana	exon	44937304	44937352	.	-	.	gene_id "ENSG00000175274"; gene_version "19"; transcript_id "ENST00000395648"; transcript_version "7"; exon_number "5"; gene_name "TP53I11"; gene_source "ensembl_havana"; gene_biotype "protein_coding"; transcript_name "TP53I11-203"; transcript_source "havana"; transcript_biotype "protein_coding"; tag "CCDS"; ccds_id "CCDS7911"; exon_id "ENSE00003786941"; exon_version "1"; tag "gencode_basic"; tra…
11	havana	CDS	44937304	44937352	.	-	1	gene_id "ENSG00000175274"; gene_version "19"; transcript_id "ENST00000395648"; transcript_version "7"; exon_number "5"; gene_name "TP53I11"; gene_source "ensembl_havana"; gene_biotype "protein_coding"; transcript_name "TP53I11-203"; transcript_source "havana"; transcript_biotype "protein_coding"; tag "CCDS"; ccds_id "CCDS7911"; protein_id "ENSP00000379009"; protein_version "3"; tag "gencode_basic…
11	havana	exon	44936803	44936899	.	-	.	gene_id "ENSG00000175274"; gene_version "19"; transcript_id "ENST00000395648"; transcript_version "7"; exon_number "6"; gene_name "TP53I11"; gene_source "ensembl_havana"; gene_biotype "protein_coding"; transcript_name "TP53I11-203"; transcript_source "havana"; transcript_biotype "protein_coding"; tag "CCDS"; ccds_id "CCDS7911"; exon_id "ENSE00003697553"; exon_version "1"; tag "gencode_basic"; tra…
11	havana	CDS	44936803	44936899	.	-	0	gene_id "ENSG00000175274"; gene_version "19"; transcript_id "ENST00000395648"; transcript_version "7"; exon_number "6"; gene_name "TP53I11"; gene_source "ensembl_havana"; gene_biotype "protein_coding"; transcript_name "TP53I11-203"; transcript_source "havana"; transcript_biotype "protein_coding"; tag "CCDS"; ccds_id "CCDS7911"; protein_id "ENSP00000379009"; protein_version "3"; tag "gencode_basic…
11	havana	exon	44935561	44935662	.	-	.	gene_id "ENSG00000175274"; gene_version "19"; transcript_id "ENST00000395648"; transcript_version "7"; exon_number "7"; gene_name "TP53I11"; gene_source "ensembl_havana"; gene_biotype "protein_coding"; transcript_name "TP53I11-203"; transcript_source "havana"; transcript_biotype "protein_coding"; tag "CCDS"; ccds_id "CCDS7911"; exon_id "ENSE00003620504"; exon_version "1"; tag "gencode_basic"; tra…
11	havana	CDS	44935561	44935662	.	-	2	gene_id "ENSG00000175274"; gene_version "19"; transcript_id "ENST00000395648"; transcript_version "7"; exon_number "7"; gene_name "TP53I11"; gene_source "ensembl_havana"; gene_biotype "protein_coding"; transcript_name "TP53I11-203"; transcript_source "havana"; transcript_biotype "protein_coding"; tag "CCDS"; ccds_id "CCDS7911"; protein_id "ENSP00000379009"; protein_version "3"; tag "gencode_basic…
11	havana	exon	44932348	44935017	.	-	.	gene_id "ENSG00000175274"; gene_version "19"; transcript_id "ENST00000395648"; transcript_version "7"; exon_number "8"; gene_name "TP53I11"; gene_source "ensembl_havana"; gene_biotype "protein_coding"; transcript_name "TP53I11-203"; transcript_source "havana"; transcript_biotype "protein_coding"; tag "CCDS"; ccds_id "CCDS7911"; exon_id "ENSE00001372147"; exon_version "4"; tag "gencode_basic"; tra…
11	havana	CDS	44934887	44935017	.	-	2	gene_id "ENSG00000175274"; gene_version "19"; transcript_id "ENST00000395648"; transcript_version "7"; exon_number "8"; gene_name "TP53I11"; gene_source "ensembl_havana"; gene_biotype "protein_coding"; transcript_name "TP53I11-203"; transcript_source "havana"; transcript_biotype "protein_coding"; tag "CCDS"; ccds_id "CCDS7911"; protein_id "ENSP00000379009"; protein_version "3"; tag "gencode_basic…
11	havana	stop_codon	44934884	44934886	.	-	0	gene_id "ENSG00000175274"; gene_version "19"; transcript_id "ENST00000395648"; transcript_version "7"; exon_number "8"; gene_name "TP53I11"; gene_source "ensembl_havana"; gene_biotype "protein_coding"; transcript_name "TP53I11-203"; transcript_source "havana"; transcript_biotype "protein_coding"; tag "CCDS"; ccds_id "CCDS7911"; tag "gencode_basic"; transcript_support_level "2";
11	havana	five_prime_utr	44950677	44950845	.	-	.	gene_id "ENSG00000175274"; gene_version "19"; transcript_id "ENST00000395648"; transcript_version "7"; gene_name "TP53I11"; gene_source "ensembl_havana"; gene_biotype "protein_coding"; transcript_name "TP53I11-203"; transcript_source "havana"; transcript_biotype "protein_coding"; tag "CCDS"; ccds_id "CCDS7911"; tag "gencode_basic"; transcript_support_level "2";
11	havana	five_prime_utr	44941003	44941077	.	-	.	gene_id "ENSG00000175274"; gene_version "19"; transcript_id "ENST00000395648"; transcript_version "7"; gene_name "TP53I11"; gene_source "ensembl_havana"; gene_biotype "protein_coding"; transcript_name "TP53I11-203"; transcript_source "havana"; transcript_biotype "protein_coding"; tag "CCDS"; ccds_id "CCDS7911"; tag "gencode_basic"; transcript_support_level "2";
11	havana	five_prime_utr	44938336	44938366	.	-	.	gene_id "ENSG00000175274"; gene_version "19"; transcript_id "ENST00000395648"; transcript_version "7"; gene_name "TP53I11"; gene_source "ensembl_havana"; gene_biotype "protein_coding"; transcript_name "TP53I11-203"; transcript_source "havana"; transcript_biotype "protein_coding"; tag "CCDS"; ccds_id "CCDS7911"; tag "gencode_basic"; transcript_support_level "2";
11	havana	three_prime_utr	44932348	44934883	.	-	.	gene_id "ENSG00000175274"; gene_version "19"; transcript_id "ENST00000395648"; transcript_version "7"; gene_name "TP53I11"; gene_source "ensembl_havana"; gene_biotype "protein_coding"; transcript_name "TP53I11-203"; transcript_source "havana"; transcript_biotype "protein_coding"; tag "CCDS"; ccds_id "CCDS7911"; tag "gencode_basic"; transcript_support_level "2";
11	havana	transcript	44932356	44950160	.	-	.	gene_id "ENSG00000175274"; gene_version "19"; transcript_id "ENST00000533940"; transcript_version "5"; gene_name "TP53I11"; gene_source "ensembl_havana"; gene_biotype "protein_coding"; transcript_name "TP53I11-220"; transcript_source "havana"; transcript_biotype "protein_coding"; tag "CCDS"; ccds_id "CCDS7911"; tag "gencode_basic"; transcript_support_level "1";
11	havana	exon	44949973	44950160	.	-	.	gene_id "ENSG00000175274"; gene_version "19"; transcript_id "ENST00000533940"; transcript_version "5"; exon_number "1"; gene_name "TP53I11"; gene_source "ensembl_havana"; gene_biotype "protein_coding"; transcript_name "TP53I11-220"; transcript_source "havana"; transcript_biotype "protein_coding"; tag "CCDS"; ccds_id "CCDS7911"; exon_id "ENSE00002172004"; exon_version "1"; tag "gencode_basic"; tra…
11	havana	exon	44941003	44941077	.	-	.	gene_id "ENSG00000175274"; gene_version "19"; transcript_id "ENST00000533940"; transcript_version "5"; exon_number "2"; gene_name "TP53I11"; gene_source "ensembl_havana"; gene_biotype "protein_coding"; transcript_name "TP53I11-220"; transcript_source "havana"; transcript_biotype "protein_coding"; tag "CCDS"; ccds_id "CCDS7911"; exon_id "ENSE00002197674"; exon_version "1"; tag "gencode_basic"; tra…
11	havana	exon	44940514	44940747	.	-	.	gene_id "ENSG00000175274"; gene_version "19"; transcript_id "ENST00000533940"; transcript_version "5"; exon_number "3"; gene_name "TP53I11"; gene_source "ensembl_havana"; gene_biotype "protein_coding"; transcript_name "TP53I11-220"; transcript_source "havana"; transcript_biotype "protein_coding"; tag "CCDS"; ccds_id "CCDS7911"; exon_id "ENSE00002183627"; exon_version "1"; tag "gencode_basic"; tra…
11	havana	exon	44939114	44939190	.	-	.	gene_id "ENSG00000175274"; gene_version "19"; transcript_id "ENST00000533940"; transcript_version "5"; exon_number "4"; gene_name "TP53I11"; gene_source "ensembl_havana"; gene_biotype "protein_coding"; transcript_name "TP53I11-220"; transcript_source "havana"; transcript_biotype "protein_coding"; tag "CCDS"; ccds_id "CCDS7911"; exon_id "ENSE00002157032"; exon_version "1"; tag "gencode_basic"; tra…
11	havana	exon	44938207	44938366	.	-	.	gene_id "ENSG00000175274"; gene_version "19"; transcript_id "ENST00000533940"; transcript_version "5"; exon_number "5"; gene_name "TP53I11"; gene_source "ensembl_havana"; gene_biotype "protein_coding"; transcript_name "TP53I11-220"; transcript_source "havana"; transcript_biotype "protein_coding"; tag "CCDS"; ccds_id "CCDS7911"; exon_id "ENSE00003626084"; exon_version "1"; tag "gencode_basic"; tra…
11	havana	CDS	44938207	44938335	.	-	0	gene_id "ENSG00000175274"; gene_version "19"; transcript_id "ENST00000533940"; transcript_version "5"; exon_number "5"; gene_name "TP53I11"; gene_source "ensembl_havana"; gene_biotype "protein_coding"; transcript_name "TP53I11-220"; transcript_source "havana"; transcript_biotype "protein_coding"; tag "CCDS"; ccds_id "CCDS7911"; protein_id "ENSP00000436152"; protein_version "1"; tag "gencode_basic…
11	havana	start_codon	44938333	44938335	.	-	0	gene_id "ENSG00000175274"; gene_version "19"; transcript_id "ENST00000533940"; transcript_version "5"; exon_number "5"; gene_name "TP53I11"; gene_source "ensembl_havana"; gene_biotype "protein_coding"; transcript_name "TP53I11-220"; transcript_source "havana"; transcript_biotype "protein_coding"; tag "CCDS"; ccds_id "CCDS7911"; tag "gencode_basic"; transcript_support_level "1";
11	havana	exon	44937555	44937613	.	-	.	gene_id "ENSG00000175274"; gene_version "19"; transcript_id "ENST00000533940"; transcript_version "5"; exon_number "6"; gene_name "TP53I11"; gene_source "ensembl_havana"; gene_biotype "protein_coding"; transcript_name "TP53I11-220"; transcript_source "havana"; transcript_biotype "protein_coding"; tag "CCDS"; ccds_id "CCDS7911"; exon_id "ENSE00003786209"; exon_version "1"; tag "gencode_basic"; tra…
11	havana	CDS	44937555	44937613	.	-	0	gene_id "ENSG00000175274"; gene_version "19"; transcript_id "ENST00000533940"; transcript_version "5"; exon_number "6"; gene_name "TP53I11"; gene_source "ensembl_havana"; gene_biotype "protein_coding"; transcript_name "TP53I11-220"; transcript_source "havana"; transcript_biotype "protein_coding"; tag "CCDS"; ccds_id "CCDS7911"; protein_id "ENSP00000436152"; protein_version "1"; tag "gencode_basic…
11	havana	exon	44937304	44937352	.	-	.	gene_id "ENSG00000175274"; gene_version "19"; transcript_id "ENST00000533940"; transcript_version "5"; exon_number "7"; gene_name "TP53I11"; gene_source "ensembl_havana"; gene_biotype "protein_coding"; transcript_name "TP53I11-220"; transcript_source "havana"; transcript_biotype "protein_coding"; tag "CCDS"; ccds_id "CCDS7911"; exon_id "ENSE00003786941"; exon_version "1"; tag "gencode_basic"; tra…
11	havana	CDS	44937304	44937352	.	-	1	gene_id "ENSG00000175274"; gene_version "19"; transcript_id "ENST00000533940"; transcript_version "5"; exon_number "7"; gene_name "TP53I11"; gene_source "ensembl_havana"; gene_biotype "protein_coding"; transcript_name "TP53I11-220"; transcript_source "havana"; transcript_biotype "protein_coding"; tag "CCDS"; ccds_id "CCDS7911"; protein_id "ENSP00000436152"; protein_version "1"; tag "gencode_basic…
11	havana	exon	44936803	44936899	.	-	.	gene_id "ENSG00000175274"; gene_version "19"; transcript_id "ENST00000533940"; transcript_version "5"; exon_number "8"; gene_name "TP53I11"; gene_source "ensembl_havana"; gene_biotype "protein_coding"; transcript_name "TP53I11-220"; transcript_source "havana"; transcript_biotype "protein_coding"; tag "CCDS"; ccds_id "CCDS7911"; exon_id "ENSE00003697553"; exon_version "1"; tag "gencode_basic"; tra…
11	havana	CDS	44936803	44936899	.	-	0	gene_id "ENSG00000175274"; gene_version "19"; transcript_id "ENST00000533940"; transcript_version "5"; exon_number "8"; gene_name "TP53I11"; gene_source "ensembl_havana"; gene_biotype "protein_coding"; transcript_name "TP53I11-220"; transcript_source "havana"; transcript_biotype "protein_coding"; tag "CCDS"; ccds_id "CCDS7911"; protein_id "ENSP00000436152"; protein_version "1"; tag "gencode_basic…
11	havana	exon	44935561	44935662	.	-	.	gene_id "ENSG00000175274"; gene_version "19"; transcript_id "ENST00000533940"; transcript_version "5"; exon_number "9"; gene_name "TP53I11"; gene_source "ensembl_havana"; gene_biotype "protein_coding"; transcript_name "TP53I11-220"; transcript_source "havana"; transcript_biotype "protein_coding"; tag "CCDS"; ccds_id "CCDS7911"; exon_id "ENSE00003620504"; exon_version "1"; tag "gencode_basic"; tra…
11	havana	CDS	44935561	44935662	.	-	2	gene_id "ENSG00000175274"; gene_version "19"; transcript_id "ENST00000533940"; transcript_version "5"; exon_number "9"; gene_name "TP53I11"; gene_source "ensembl_havana"; gene_biotype "protein_coding"; transcript_name "TP53I11-220"; transcript_source "havana"; transcript_biotype "protein_coding"; tag "CCDS"; ccds_id "CCDS7911"; protein_id "ENSP00000436152"; protein_version "1"; tag "gencode_basic…
11	havana	exon	44932356	44935017	.	-	.	gene_id "ENSG00000175274"; gene_version "19"; transcript_id "ENST00000533940"; transcript_version "5"; exon_number "10"; gene_name "TP53I11"; gene_source "ensembl_havana"; gene_biotype "protein_coding"; transcript_name "TP53I11-220"; transcript_source "havana"; transcript_biotype "protein_coding"; tag "CCDS"; ccds_id "CCDS7911"; exon_id "ENSE00002201637"; exon_version "1"; tag "gencode_basic"; tr…
11	havana	CDS	44934887	44935017	.	-	2	gene_id "ENSG00000175274"; gene_version "19"; transcript_id "ENST00000533940"; transcript_version "5"; exon_number "10"; gene_name "TP53I11"; gene_source "ensembl_havana"; gene_biotype "protein_coding"; transcript_name "TP53I11-220"; transcript_source "havana"; transcript_biotype "protein_coding"; tag "CCDS"; ccds_id "CCDS7911"; protein_id "ENSP00000436152"; protein_version "1"; tag "gencode_basi…
11	havana	stop_codon	44934884	44934886	.	-	0	gene_id "ENSG00000175274"; gene_version "19"; transcript_id "ENST00000533940"; transcript_version "5"; exon_number "10"; gene_name "TP53I11"; gene_source "ensembl_havana"; gene_biotype "protein_coding"; transcript_name "TP53I11-220"; transcript_source "havana"; transcript_biotype "protein_coding"; tag "CCDS"; ccds_id "CCDS7911"; tag "gencode_basic"; transcript_support_level "1";
11	havana	five_prime_utr	44949973	44950160	.	-	.	gene_id "ENSG00000175274"; gene_version "19"; transcript_id "ENST00000533940"; transcript_version "5"; gene_name "TP53I11"; gene_source "ensembl_havana"; gene_biotype "protein_coding"; transcript_name "TP53I11-220"; transcript_source "havana"; transcript_biotype "protein_coding"; tag "CCDS"; ccds_id "CCDS7911"; tag "gencode_basic"; transcript_support_level "1";
11	havana	five_prime_utr	44941003	44941077	.	-	.	gene_id "ENSG00000175274"; gene_version "19"; transcript_id "ENST00000533940"; transcript_version "5"; gene_name "TP53I11"; gene_source "ensembl_havana"; gene_biotype "protein_coding"; transcript_name "TP53I11-220"; transcript_source "havana"; transcript_biotype "protein_coding"; tag "CCDS"; ccds_id "CCDS7911"; tag "gencode_basic"; transcript_support_level "1";
11	havana	five_prime_utr	44940514	44940747	.	-	.	gene_id "ENSG00000175274"; gene_version "19"; transcript_id "ENST00000533940"; transcript_version "5"; gene_name "TP53I11"; gene_source "ensembl_havana"; gene_biotype "protein_coding"; transcript_name "TP53I11-220"; transcript_source "havana"; transcript_biotype "protein_coding"; tag "CCDS"; ccds_id "CCDS7911"; tag "gencode_basic"; transcript_support_level "1";
11	havana	five_prime_utr	44939114	44939190	.	-	.	gene_id "ENSG00000175274"; gene_version "19"; transcript_id "ENST00000533940"; transcript_version "5"; gene_name "TP53I11"; gene_source "ensembl_havana"; gene_biotype "protein_coding"; transcript_name "TP53I11-220"; transcript_source "havana"; transcript_biotype "protein_coding"; tag "CCDS"; ccds_id "CCDS7911"; tag "gencode_basic"; transcript_support_level "1";
11	havana	five_prime_utr	44938336	44938366	.	-	.	gene_id "ENSG00000175274"; gene_version "19"; transcript_id "ENST00000533940"; transcript_version "5"; gene_name "TP53I11"; gene_source "ensembl_havana"; gene_biotype "protein_coding"; transcript_name "TP53I11-220"; transcript_source "havana"; transcript_biotype "protein_coding"; tag "CCDS"; ccds_id "CCDS7911"; tag "gencode_basic"; transcript_support_level "1";
11	havana	three_prime_utr	44932356	44934883	.	-	.	gene_id "ENSG00000175274"; gene_version "19"; transcript_id "ENST00000533940"; transcript_version "5"; gene_name "TP53I11"; gene_source "ensembl_havana"; gene_biotype "protein_coding"; transcript_name "TP53I11-220"; transcript_source "havana"; transcript_biotype "protein_coding"; tag "CCDS"; ccds_id "CCDS7911"; tag "gencode_basic"; transcript_support_level "1";
11	havana	transcript	44932348	44950883	.	-	.	gene_id "ENSG00000175274"; gene_version "19"; transcript_id "ENST00000525680"; transcript_version "6"; gene_name "TP53I11"; gene_source "ensembl_havana"; gene_biotype "protein_coding"; transcript_name "TP53I11-208"; transcript_source "havana"; transcript_biotype "protein_coding"; tag "CCDS"; ccds_id "CCDS7911"; tag "gencode_basic"; tag "gencode_primary"; tag "MANE_Select"; tag "Ensembl_canonical"…
11	havana	exon	44950677	44950883	.	-	.	gene_id "ENSG00000175274"; gene_version "19"; transcript_id "ENST00000525680"; transcript_version "6"; exon_number "1"; gene_name "TP53I11"; gene_source "ensembl_havana"; gene_biotype "protein_coding"; transcript_name "TP53I11-208"; transcript_source "havana"; transcript_biotype "protein_coding"; tag "CCDS"; ccds_id "CCDS7911"; exon_id "ENSE00003904042"; exon_version "1"; tag "gencode_basic"; tag…
11	havana	exon	44938207	44938366	.	-	.	gene_id "ENSG00000175274"; gene_version "19"; transcript_id "ENST00000525680"; transcript_version "6"; exon_number "2"; gene_name "TP53I11"; gene_source "ensembl_havana"; gene_biotype "protein_coding"; transcript_name "TP53I11-208"; transcript_source "havana"; transcript_biotype "protein_coding"; tag "CCDS"; ccds_id "CCDS7911"; exon_id "ENSE00003626084"; exon_version "1"; tag "gencode_basic"; tag…
11	havana	CDS	44938207	44938335	.	-	0	gene_id "ENSG00000175274"; gene_version "19"; transcript_id "ENST00000525680"; transcript_version "6"; exon_number "2"; gene_name "TP53I11"; gene_source "ensembl_havana"; gene_biotype "protein_coding"; transcript_name "TP53I11-208"; transcript_source "havana"; transcript_biotype "protein_coding"; tag "CCDS"; ccds_id "CCDS7911"; protein_id "ENSP00000433474"; protein_version "1"; tag "gencode_basic…
11	havana	start_codon	44938333	44938335	.	-	0	gene_id "ENSG00000175274"; gene_version "19"; transcript_id "ENST00000525680"; transcript_version "6"; exon_number "2"; gene_name "TP53I11"; gene_source "ensembl_havana"; gene_biotype "protein_coding"; transcript_name "TP53I11-208"; transcript_source "havana"; transcript_biotype "protein_coding"; tag "CCDS"; ccds_id "CCDS7911"; tag "gencode_basic"; tag "gencode_primary"; tag "MANE_Select"; tag "E…
11	havana	exon	44937555	44937613	.	-	.	gene_id "ENSG00000175274"; gene_version "19"; transcript_id "ENST00000525680"; transcript_version "6"; exon_number "3"; gene_name "TP53I11"; gene_source "ensembl_havana"; gene_biotype "protein_coding"; transcript_name "TP53I11-208"; transcript_source "havana"; transcript_biotype "protein_coding"; tag "CCDS"; ccds_id "CCDS7911"; exon_id "ENSE00003786209"; exon_version "1"; tag "gencode_basic"; tag…
11	havana	CDS	44937555	44937613	.	-	0	gene_id "ENSG00000175274"; gene_version "19"; transcript_id "ENST00000525680"; transcript_version "6"; exon_number "3"; gene_name "TP53I11"; gene_source "ensembl_havana"; gene_biotype "protein_coding"; transcript_name "TP53I11-208"; transcript_source "havana"; transcript_biotype "protein_coding"; tag "CCDS"; ccds_id "CCDS7911"; protein_id "ENSP00000433474"; protein_version "1"; tag "gencode_basic…
11	havana	exon	44937304	44937352	.	-	.	gene_id "ENSG00000175274"; gene_version "19"; transcript_id "ENST00000525680"; transcript_version "6"; exon_number "4"; gene_name "TP53I11"; gene_source "ensembl_havana"; gene_biotype "protein_coding"; transcript_name "TP53I11-208"; transcript_source "havana"; transcript_biotype "protein_coding"; tag "CCDS"; ccds_id "CCDS7911"; exon_id "ENSE00003786941"; exon_version "1"; tag "gencode_basic"; tag…
11	havana	CDS	44937304	44937352	.	-	1	gene_id "ENSG00000175274"; gene_version "19"; transcript_id "ENST00000525680"; transcript_version "6"; exon_number "4"; gene_name "TP53I11"; gene_source "ensembl_havana"; gene_biotype "protein_coding"; transcript_name "TP53I11-208"; transcript_source "havana"; transcript_biotype "protein_coding"; tag "CCDS"; ccds_id "CCDS7911"; protein_id "ENSP00000433474"; protein_version "1"; tag "gencode_basic…
11	havana	exon	44936803	44936899	.	-	.	gene_id "ENSG00000175274"; gene_version "19"; transcript_id "ENST00000525680"; transcript_version "6"; exon_number "5"; gene_name "TP53I11"; gene_source "ensembl_havana"; gene_biotype "protein_coding"; transcript_name "TP53I11-208"; transcript_source "havana"; transcript_biotype "protein_coding"; tag "CCDS"; ccds_id "CCDS7911"; exon_id "ENSE00003697553"; exon_version "1"; tag "gencode_basic"; tag…
11	havana	CDS	44936803	44936899	.	-	0	gene_id "ENSG00000175274"; gene_version "19"; transcript_id "ENST00000525680"; transcript_version "6"; exon_number "5"; gene_name "TP53I11"; gene_source "ensembl_havana"; gene_biotype "protein_coding"; transcript_name "TP53I11-208"; transcript_source "havana"; transcript_biotype "protein_coding"; tag "CCDS"; ccds_id "CCDS7911"; protein_id "ENSP00000433474"; protein_version "1"; tag "gencode_basic…
11	havana	exon	44935561	44935662	.	-	.	gene_id "ENSG00000175274"; gene_version "19"; transcript_id "ENST00000525680"; transcript_version "6"; exon_number "6"; gene_name "TP53I11"; gene_source "ensembl_havana"; gene_biotype "protein_coding"; transcript_name "TP53I11-208"; transcript_source "havana"; transcript_biotype "protein_coding"; tag "CCDS"; ccds_id "CCDS7911"; exon_id "ENSE00003620504"; exon_version "1"; tag "gencode_basic"; tag…
11	havana	CDS	44935561	44935662	.	-	2	gene_id "ENSG00000175274"; gene_version "19"; transcript_id "ENST00000525680"; transcript_version "6"; exon_number "6"; gene_name "TP53I11"; gene_source "ensembl_havana"; gene_biotype "protein_coding"; transcript_name "TP53I11-208"; transcript_source "havana"; transcript_biotype "protein_coding"; tag "CCDS"; ccds_id "CCDS7911"; protein_id "ENSP00000433474"; protein_version "1"; tag "gencode_basic…
11	havana	exon	44932348	44935017	.	-	.	gene_id "ENSG00000175274"; gene_version "19"; transcript_id "ENST00000525680"; transcript_version "6"; exon_number "7"; gene_name "TP53I11"; gene_source "ensembl_havana"; gene_biotype "protein_coding"; transcript_name "TP53I11-208"; transcript_source "havana"; transcript_biotype "protein_coding"; tag "CCDS"; ccds_id "CCDS7911"; exon_id "ENSE00001372147"; exon_version "4"; tag "gencode_basic"; tag…
11	havana	CDS	44934887	44935017	.	-	2	gene_id "ENSG00000175274"; gene_version "19"; transcript_id "ENST00000525680"; transcript_version "6"; exon_number "7"; gene_name "TP53I11"; gene_source "ensembl_havana"; gene_biotype "protein_coding"; transcript_name "TP53I11-208"; transcript_source "havana"; transcript_biotype "protein_coding"; tag "CCDS"; ccds_id "CCDS7911"; protein_id "ENSP00000433474"; protein_version "1"; tag "gencode_basic…
11	havana	stop_codon	44934884	44934886	.	-	0	gene_id "ENSG00000175274"; gene_version "19"; transcript_id "ENST00000525680"; transcript_version "6"; exon_number "7"; gene_name "TP53I11"; gene_source "ensembl_havana"; gene_biotype "protein_coding"; transcript_name "TP53I11-208"; transcript_source "havana"; transcript_biotype "protein_coding"; tag "CCDS"; ccds_id "CCDS7911"; tag "gencode_basic"; tag "gencode_primary"; tag "MANE_Select"; tag "E…
11	havana	five_prime_utr	44950677	44950883	.	-	.	gene_id "ENSG00000175274"; gene_version "19"; transcript_id "ENST00000525680"; transcript_version "6"; gene_name "TP53I11"; gene_source "ensembl_havana"; gene_biotype "protein_coding"; transcript_name "TP53I11-208"; transcript_source "havana"; transcript_biotype "protein_coding"; tag "CCDS"; ccds_id "CCDS7911"; tag "gencode_basic"; tag "gencode_primary"; tag "MANE_Select"; tag "Ensembl_canonical"…
11	havana	five_prime_utr	44938336	44938366	.	-	.	gene_id "ENSG00000175274"; gene_version "19"; transcript_id "ENST00000525680"; transcript_version "6"; gene_name "TP53I11"; gene_source "ensembl_havana"; gene_biotype "protein_coding"; transcript_name "TP53I11-208"; transcript_source "havana"; transcript_biotype "protein_coding"; tag "CCDS"; ccds_id "CCDS7911"; tag "gencode_basic"; tag "gencode_primary"; tag "MANE_Select"; tag "Ensembl_canonical"…
11	havana	three_prime_utr	44932348	44934883	.	-	.	gene_id "ENSG00000175274"; gene_version "19"; transcript_id "ENST00000525680"; transcript_version "6"; gene_name "TP53I11"; gene_source "ensembl_havana"; gene_biotype "protein_coding"; transcript_name "TP53I11-208"; transcript_source "havana"; transcript_biotype "protein_coding"; tag "CCDS"; ccds_id "CCDS7911"; tag "gencode_basic"; tag "gencode_primary"; tag "MANE_Select"; tag "Ensembl_canonical"…
11	havana	transcript	44933483	44950778	.	-	.	gene_id "ENSG00000175274"; gene_version "19"; transcript_id "ENST00000532253"; transcript_version "5"; gene_name "TP53I11"; gene_source "ensembl_havana"; gene_biotype "protein_coding"; transcript_name "TP53I11-216"; transcript_source "havana"; transcript_biotype "nonsense_mediated_decay"; transcript_support_level "3";
11	havana	exon	44950677	44950778	.	-	.	gene_id "ENSG00000175274"; gene_version "19"; transcript_id "ENST00000532253"; transcript_version "5"; exon_number "1"; gene_name "TP53I11"; gene_source "ensembl_havana"; gene_biotype "protein_coding"; transcript_name "TP53I11-216"; transcript_source "havana"; transcript_biotype "nonsense_mediated_decay"; exon_id "ENSE00002176705"; exon_version "1"; transcript_support_level "3";
11	havana	exon	44938207	44938366	.	-	.	gene_id "ENSG00000175274"; gene_version "19"; transcript_id "ENST00000532253"; transcript_version "5"; exon_number "2"; gene_name "TP53I11"; gene_source "ensembl_havana"; gene_biotype "protein_coding"; transcript_name "TP53I11-216"; transcript_source "havana"; transcript_biotype "nonsense_mediated_decay"; exon_id "ENSE00003626084"; exon_version "1"; transcript_support_level "3";
11	havana	CDS	44938207	44938335	.	-	0	gene_id "ENSG00000175274"; gene_version "19"; transcript_id "ENST00000532253"; transcript_version "5"; exon_number "2"; gene_name "TP53I11"; gene_source "ensembl_havana"; gene_biotype "protein_coding"; transcript_name "TP53I11-216"; transcript_source "havana"; transcript_biotype "nonsense_mediated_decay"; protein_id "ENSP00000437243"; protein_version "1"; transcript_support_level "3";
11	havana	start_codon	44938333	44938335	.	-	0	gene_id "ENSG00000175274"; gene_version "19"; transcript_id "ENST00000532253"; transcript_version "5"; exon_number "2"; gene_name "TP53I11"; gene_source "ensembl_havana"; gene_biotype "protein_coding"; transcript_name "TP53I11-216"; transcript_source "havana"; transcript_biotype "nonsense_mediated_decay"; transcript_support_level "3";
11	havana	exon	44937304	44937352	.	-	.	gene_id "ENSG00000175274"; gene_version "19"; transcript_id "ENST00000532253"; transcript_version "5"; exon_number "3"; gene_name "TP53I11"; gene_source "ensembl_havana"; gene_biotype "protein_coding"; transcript_name "TP53I11-216"; transcript_source "havana"; transcript_biotype "nonsense_mediated_decay"; exon_id "ENSE00003692452"; exon_version "1"; transcript_support_level "3";
11	havana	CDS	44937304	44937352	.	-	0	gene_id "ENSG00000175274"; gene_version "19"; transcript_id "ENST00000532253"; transcript_version "5"; exon_number "3"; gene_name "TP53I11"; gene_source "ensembl_havana"; gene_biotype "protein_coding"; transcript_name "TP53I11-216"; transcript_source "havana"; transcript_biotype "nonsense_mediated_decay"; protein_id "ENSP00000437243"; protein_version "1"; transcript_support_level "3";
11	havana	exon	44936803	44936899	.	-	.	gene_id "ENSG00000175274"; gene_version "19"; transcript_id "ENST00000532253"; transcript_version "5"; exon_number "4"; gene_name "TP53I11"; gene_source "ensembl_havana"; gene_biotype "protein_coding"; transcript_name "TP53I11-216"; transcript_source "havana"; transcript_biotype "nonsense_mediated_decay"; exon_id "ENSE00003550967"; exon_version "1"; transcript_support_level "3";
11	havana	CDS	44936886	44936899	.	-	2	gene_id "ENSG00000175274"; gene_version "19"; transcript_id "ENST00000532253"; transcript_version "5"; exon_number "4"; gene_name "TP53I11"; gene_source "ensembl_havana"; gene_biotype "protein_coding"; transcript_name "TP53I11-216"; transcript_source "havana"; transcript_biotype "nonsense_mediated_decay"; protein_id "ENSP00000437243"; protein_version "1"; transcript_support_level "3";
11	havana	stop_codon	44936883	44936885	.	-	0	gene_id "ENSG00000175274"; gene_version "19"; transcript_id "ENST00000532253"; transcript_version "5"; exon_number "4"; gene_name "TP53I11"; gene_source "ensembl_havana"; gene_biotype "protein_coding"; transcript_name "TP53I11-216"; transcript_source "havana"; transcript_biotype "nonsense_mediated_decay"; transcript_support_level "3";
11	havana	exon	44935561	44935662	.	-	.	gene_id "ENSG00000175274"; gene_version "19"; transcript_id "ENST00000532253"; transcript_version "5"; exon_number "5"; gene_name "TP53I11"; gene_source "ensembl_havana"; gene_biotype "protein_coding"; transcript_name "TP53I11-216"; transcript_source "havana"; transcript_biotype "nonsense_mediated_decay"; exon_id "ENSE00003518563"; exon_version "1"; transcript_support_level "3";
11	havana	exon	44933483	44935017	.	-	.	gene_id "ENSG00000175274"; gene_version "19"; transcript_id "ENST00000532253"; transcript_version "5"; exon_number "6"; gene_name "TP53I11"; gene_source "ensembl_havana"; gene_biotype "protein_coding"; transcript_name "TP53I11-216"; transcript_source "havana"; transcript_biotype "nonsense_mediated_decay"; exon_id "ENSE00002191292"; exon_version "1"; transcript_support_level "3";
11	havana	five_prime_utr	44950677	44950778	.	-	.	gene_id "ENSG00000175274"; gene_version "19"; transcript_id "ENST00000532253"; transcript_version "5"; gene_name "TP53I11"; gene_source "ensembl_havana"; gene_biotype "protein_coding"; transcript_name "TP53I11-216"; transcript_source "havana"; transcript_biotype "nonsense_mediated_decay"; transcript_support_level "3";
11	havana	five_prime_utr	44938336	44938366	.	-	.	gene_id "ENSG00000175274"; gene_version "19"; transcript_id "ENST00000532253"; transcript_version "5"; gene_name "TP53I11"; gene_source "ensembl_havana"; gene_biotype "protein_coding"; transcript_name "TP53I11-216"; transcript_source "havana"; transcript_biotype "nonsense_mediated_decay"; transcript_support_level "3";
11	havana	three_prime_utr	44936803	44936882	.	-	.	gene_id "ENSG00000175274"; gene_version "19"; transcript_id "ENST00000532253"; transcript_version "5"; gene_name "TP53I11"; gene_source "ensembl_havana"; gene_biotype "protein_coding"; transcript_name "TP53I11-216"; transcript_source "havana"; transcript_biotype "nonsense_mediated_decay"; transcript_support_level "3";
11	havana	three_prime_utr	44935561	44935662	.	-	.	gene_id "ENSG00000175274"; gene_version "19"; transcript_id "ENST00000532253"; transcript_version "5"; gene_name "TP53I11"; gene_source "ensembl_havana"; gene_biotype "protein_coding"; transcript_name "TP53I11-216"; transcript_source "havana"; transcript_biotype "nonsense_mediated_decay"; transcript_support_level "3";
11	havana	three_prime_utr	44933483	44935017	.	-	.	gene_id "ENSG00000175274"; gene_version "19"; transcript_id "ENST00000532253"; transcript_version "5"; gene_name "TP53I11"; gene_source "ensembl_havana"; gene_biotype "protein_coding"; transcript_name "TP53I11-216"; transcript_source "havana"; transcript_biotype "nonsense_mediated_decay"; transcript_support_level "3";
11	havana	transcript	44934948	44936056	.	-	.	gene_id "ENSG00000175274"; gene_version "19"; transcript_id "ENST00000524774"; transcript_version "1"; gene_name "TP53I11"; gene_source "ensembl_havana"; gene_biotype "protein_coding"; transcript_name "TP53I11-204"; transcript_source "havana"; transcript_biotype "retained_intron"; transcript_support_level "3";
11	havana	exon	44935561	44936056	.	-	.	gene_id "ENSG00000175274"; gene_version "19"; transcript_id "ENST00000524774"; transcript_version "1"; exon_number "1"; gene_name "TP53I11"; gene_source "ensembl_havana"; gene_biotype "protein_coding"; transcript_name "TP53I11-204"; transcript_source "havana"; transcript_biotype "retained_intron"; exon_id "ENSE00002154954"; exon_version "1"; transcript_support_level "3";
11	havana	exon	44934948	44935017	.	-	.	gene_id "ENSG00000175274"; gene_version "19"; transcript_id "ENST00000524774"; transcript_version "1"; exon_number "2"; gene_name "TP53I11"; gene_source "ensembl_havana"; gene_biotype "protein_coding"; transcript_name "TP53I11-204"; transcript_source "havana"; transcript_biotype "retained_intron"; exon_id "ENSE00002178869"; exon_version "1"; transcript_support_level "3";
11	havana	transcript	44934980	44950752	.	-	.	gene_id "ENSG00000175274"; gene_version "19"; transcript_id "ENST00000528473"; transcript_version "5"; gene_name "TP53I11"; gene_source "ensembl_havana"; gene_biotype "protein_coding"; transcript_name "TP53I11-212"; transcript_source "havana"; transcript_biotype "protein_coding"; tag "cds_end_NF"; tag "mRNA_end_NF"; transcript_support_level "5";
11	havana	exon	44950677	44950752	.	-	.	gene_id "ENSG00000175274"; gene_version "19"; transcript_id "ENST00000528473"; transcript_version "5"; exon_number "1"; gene_name "TP53I11"; gene_source "ensembl_havana"; gene_biotype "protein_coding"; transcript_name "TP53I11-212"; transcript_source "havana"; transcript_biotype "protein_coding"; exon_id "ENSE00002180837"; exon_version "1"; tag "cds_end_NF"; tag "mRNA_end_NF"; transcript_support_…
11	havana	exon	44939114	44939190	.	-	.	gene_id "ENSG00000175274"; gene_version "19"; transcript_id "ENST00000528473"; transcript_version "5"; exon_number "2"; gene_name "TP53I11"; gene_source "ensembl_havana"; gene_biotype "protein_coding"; transcript_name "TP53I11-212"; transcript_source "havana"; transcript_biotype "protein_coding"; exon_id "ENSE00002157032"; exon_version "1"; tag "cds_end_NF"; tag "mRNA_end_NF"; transcript_support_…
11	havana	exon	44938207	44938366	.	-	.	gene_id "ENSG00000175274"; gene_version "19"; transcript_id "ENST00000528473"; transcript_version "5"; exon_number "3"; gene_name "TP53I11"; gene_source "ensembl_havana"; gene_biotype "protein_coding"; transcript_name "TP53I11-212"; transcript_source "havana"; transcript_biotype "protein_coding"; exon_id "ENSE00003626084"; exon_version "1"; tag "cds_end_NF"; tag "mRNA_end_NF"; transcript_support_…
11	havana	CDS	44938207	44938335	.	-	0	gene_id "ENSG00000175274"; gene_version "19"; transcript_id "ENST00000528473"; transcript_version "5"; exon_number "3"; gene_name "TP53I11"; gene_source "ensembl_havana"; gene_biotype "protein_coding"; transcript_name "TP53I11-212"; transcript_source "havana"; transcript_biotype "protein_coding"; protein_id "ENSP00000433454"; protein_version "1"; tag "cds_end_NF"; tag "mRNA_end_NF"; transcript_su…
11	havana	start_codon	44938333	44938335	.	-	0	gene_id "ENSG00000175274"; gene_version "19"; transcript_id "ENST00000528473"; transcript_version "5"; exon_number "3"; gene_name "TP53I11"; gene_source "ensembl_havana"; gene_biotype "protein_coding"; transcript_name "TP53I11-212"; transcript_source "havana"; transcript_biotype "protein_coding"; tag "cds_end_NF"; tag "mRNA_end_NF"; transcript_support_level "5";
11	havana	exon	44937555	44937613	.	-	.	gene_id "ENSG00000175274"; gene_version "19"; transcript_id "ENST00000528473"; transcript_version "5"; exon_number "4"; gene_name "TP53I11"; gene_source "ensembl_havana"; gene_biotype "protein_coding"; transcript_name "TP53I11-212"; transcript_source "havana"; transcript_biotype "protein_coding"; exon_id "ENSE00003786209"; exon_version "1"; tag "cds_end_NF"; tag "mRNA_end_NF"; transcript_support_…
11	havana	CDS	44937555	44937613	.	-	0	gene_id "ENSG00000175274"; gene_version "19"; transcript_id "ENST00000528473"; transcript_version "5"; exon_number "4"; gene_name "TP53I11"; gene_source "ensembl_havana"; gene_biotype "protein_coding"; transcript_name "TP53I11-212"; transcript_source "havana"; transcript_biotype "protein_coding"; protein_id "ENSP00000433454"; protein_version "1"; tag "cds_end_NF"; tag "mRNA_end_NF"; transcript_su…
11	havana	exon	44937304	44937352	.	-	.	gene_id "ENSG00000175274"; gene_version "19"; transcript_id "ENST00000528473"; transcript_version "5"; exon_number "5"; gene_name "TP53I11"; gene_source "ensembl_havana"; gene_biotype "protein_coding"; transcript_name "TP53I11-212"; transcript_source "havana"; transcript_biotype "protein_coding"; exon_id "ENSE00003786941"; exon_version "1"; tag "cds_end_NF"; tag "mRNA_end_NF"; transcript_support_…
11	havana	CDS	44937304	44937352	.	-	1	gene_id "ENSG00000175274"; gene_version "19"; transcript_id "ENST00000528473"; transcript_version "5"; exon_number "5"; gene_name "TP53I11"; gene_source "ensembl_havana"; gene_biotype "protein_coding"; transcript_name "TP53I11-212"; transcript_source "havana"; transcript_biotype "protein_coding"; protein_id "ENSP00000433454"; protein_version "1"; tag "cds_end_NF"; tag "mRNA_end_NF"; transcript_su…
11	havana	exon	44936803	44936899	.	-	.	gene_id "ENSG00000175274"; gene_version "19"; transcript_id "ENST00000528473"; transcript_version "5"; exon_number "6"; gene_name "TP53I11"; gene_source "ensembl_havana"; gene_biotype "protein_coding"; transcript_name "TP53I11-212"; transcript_source "havana"; transcript_biotype "protein_coding"; exon_id "ENSE00003697553"; exon_version "1"; tag "cds_end_NF"; tag "mRNA_end_NF"; transcript_support_…
11	havana	CDS	44936803	44936899	.	-	0	gene_id "ENSG00000175274"; gene_version "19"; transcript_id "ENST00000528473"; transcript_version "5"; exon_number "6"; gene_name "TP53I11"; gene_source "ensembl_havana"; gene_biotype "protein_coding"; transcript_name "TP53I11-212"; transcript_source "havana"; transcript_biotype "protein_coding"; protein_id "ENSP00000433454"; protein_version "1"; tag "cds_end_NF"; tag "mRNA_end_NF"; transcript_su…
11	havana	exon	44935561	44935662	.	-	.	gene_id "ENSG00000175274"; gene_version "19"; transcript_id "ENST00000528473"; transcript_version "5"; exon_number "7"; gene_name "TP53I11"; gene_source "ensembl_havana"; gene_biotype "protein_coding"; transcript_name "TP53I11-212"; transcript_source "havana"; transcript_biotype "protein_coding"; exon_id "ENSE00003620504"; exon_version "1"; tag "cds_end_NF"; tag "mRNA_end_NF"; transcript_support_…
11	havana	CDS	44935561	44935662	.	-	2	gene_id "ENSG00000175274"; gene_version "19"; transcript_id "ENST00000528473"; transcript_version "5"; exon_number "7"; gene_name "TP53I11"; gene_source "ensembl_havana"; gene_biotype "protein_coding"; transcript_name "TP53I11-212"; transcript_source "havana"; transcript_biotype "protein_coding"; protein_id "ENSP00000433454"; protein_version "1"; tag "cds_end_NF"; tag "mRNA_end_NF"; transcript_su…
11	havana	exon	44934980	44935017	.	-	.	gene_id "ENSG00000175274"; gene_version "19"; transcript_id "ENST00000528473"; transcript_version "5"; exon_number "8"; gene_name "TP53I11"; gene_source "ensembl_havana"; gene_biotype "protein_coding"; transcript_name "TP53I11-212"; transcript_source "havana"; transcript_biotype "protein_coding"; exon_id "ENSE00002185806"; exon_version "1"; tag "cds_end_NF"; tag "mRNA_end_NF"; transcript_support_…
11	havana	CDS	44934980	44935017	.	-	2	gene_id "ENSG00000175274"; gene_version "19"; transcript_id "ENST00000528473"; transcript_version "5"; exon_number "8"; gene_name "TP53I11"; gene_source "ensembl_havana"; gene_biotype "protein_coding"; transcript_name "TP53I11-212"; transcript_source "havana"; transcript_biotype "protein_coding"; protein_id "ENSP00000433454"; protein_version "1"; tag "cds_end_NF"; tag "mRNA_end_NF"; transcript_su…
11	havana	five_prime_utr	44950677	44950752	.	-	.	gene_id "ENSG00000175274"; gene_version "19"; transcript_id "ENST00000528473"; transcript_version "5"; gene_name "TP53I11"; gene_source "ensembl_havana"; gene_biotype "protein_coding"; transcript_name "TP53I11-212"; transcript_source "havana"; transcript_biotype "protein_coding"; tag "cds_end_NF"; tag "mRNA_end_NF"; transcript_support_level "5";
11	havana	five_prime_utr	44939114	44939190	.	-	.	gene_id "ENSG00000175274"; gene_version "19"; transcript_id "ENST00000528473"; transcript_version "5"; gene_name "TP53I11"; gene_source "ensembl_havana"; gene_biotype "protein_coding"; transcript_name "TP53I11-212"; transcript_source "havana"; transcript_biotype "protein_coding"; tag "cds_end_NF"; tag "mRNA_end_NF"; transcript_support_level "5";
11	havana	five_prime_utr	44938336	44938366	.	-	.	gene_id "ENSG00000175274"; gene_version "19"; transcript_id "ENST00000528473"; transcript_version "5"; gene_name "TP53I11"; gene_source "ensembl_havana"; gene_biotype "protein_coding"; transcript_name "TP53I11-212"; transcript_source "havana"; transcript_biotype "protein_coding"; tag "cds_end_NF"; tag "mRNA_end_NF"; transcript_support_level "5";
11	havana	transcript	44935568	44950874	.	-	.	gene_id "ENSG00000175274"; gene_version "19"; transcript_id "ENST00000528290"; transcript_version "5"; gene_name "TP53I11"; gene_source "ensembl_havana"; gene_biotype "protein_coding"; transcript_name "TP53I11-211"; transcript_source "havana"; transcript_biotype "protein_coding"; tag "cds_end_NF"; tag "mRNA_end_NF"; transcript_support_level "4";
11	havana	exon	44950677	44950874	.	-	.	gene_id "ENSG00000175274"; gene_version "19"; transcript_id "ENST00000528290"; transcript_version "5"; exon_number "1"; gene_name "TP53I11"; gene_source "ensembl_havana"; gene_biotype "protein_coding"; transcript_name "TP53I11-211"; transcript_source "havana"; transcript_biotype "protein_coding"; exon_id "ENSE00002177472"; exon_version "1"; tag "cds_end_NF"; tag "mRNA_end_NF"; transcript_support_…
11	havana	exon	44938207	44938366	.	-	.	gene_id "ENSG00000175274"; gene_version "19"; transcript_id "ENST00000528290"; transcript_version "5"; exon_number "2"; gene_name "TP53I11"; gene_source "ensembl_havana"; gene_biotype "protein_coding"; transcript_name "TP53I11-211"; transcript_source "havana"; transcript_biotype "protein_coding"; exon_id "ENSE00003626084"; exon_version "1"; tag "cds_end_NF"; tag "mRNA_end_NF"; transcript_support_…
11	havana	CDS	44938207	44938335	.	-	0	gene_id "ENSG00000175274"; gene_version "19"; transcript_id "ENST00000528290"; transcript_version "5"; exon_number "2"; gene_name "TP53I11"; gene_source "ensembl_havana"; gene_biotype "protein_coding"; transcript_name "TP53I11-211"; transcript_source "havana"; transcript_biotype "protein_coding"; protein_id "ENSP00000437258"; protein_version "1"; tag "cds_end_NF"; tag "mRNA_end_NF"; transcript_su…
11	havana	start_codon	44938333	44938335	.	-	0	gene_id "ENSG00000175274"; gene_version "19"; transcript_id "ENST00000528290"; transcript_version "5"; exon_number "2"; gene_name "TP53I11"; gene_source "ensembl_havana"; gene_biotype "protein_coding"; transcript_name "TP53I11-211"; transcript_source "havana"; transcript_biotype "protein_coding"; tag "cds_end_NF"; tag "mRNA_end_NF"; transcript_support_level "4";
11	havana	exon	44937304	44937352	.	-	.	gene_id "ENSG00000175274"; gene_version "19"; transcript_id "ENST00000528290"; transcript_version "5"; exon_number "3"; gene_name "TP53I11"; gene_source "ensembl_havana"; gene_biotype "protein_coding"; transcript_name "TP53I11-211"; transcript_source "havana"; transcript_biotype "protein_coding"; exon_id "ENSE00003692452"; exon_version "1"; tag "cds_end_NF"; tag "mRNA_end_NF"; transcript_support_…
11	havana	CDS	44937304	44937352	.	-	0	gene_id "ENSG00000175274"; gene_version "19"; transcript_id "ENST00000528290"; transcript_version "5"; exon_number "3"; gene_name "TP53I11"; gene_source "ensembl_havana"; gene_biotype "protein_coding"; transcript_name "TP53I11-211"; transcript_source "havana"; transcript_biotype "protein_coding"; protein_id "ENSP00000437258"; protein_version "1"; tag "cds_end_NF"; tag "mRNA_end_NF"; transcript_su…
11	havana	exon	44935568	44935662	.	-	.	gene_id "ENSG00000175274"; gene_version "19"; transcript_id "ENST00000528290"; transcript_version "5"; exon_number "4"; gene_name "TP53I11"; gene_source "ensembl_havana"; gene_biotype "protein_coding"; transcript_name "TP53I11-211"; transcript_source "havana"; transcript_biotype "protein_coding"; exon_id "ENSE00002182904"; exon_version "1"; tag "cds_end_NF"; tag "mRNA_end_NF"; transcript_support_…
11	havana	CDS	44935568	44935662	.	-	2	gene_id "ENSG00000175274"; gene_version "19"; transcript_id "ENST00000528290"; transcript_version "5"; exon_number "4"; gene_name "TP53I11"; gene_source "ensembl_havana"; gene_biotype "protein_coding"; transcript_name "TP53I11-211"; transcript_source "havana"; transcript_biotype "protein_coding"; protein_id "ENSP00000437258"; protein_version "1"; tag "cds_end_NF"; tag "mRNA_end_NF"; transcript_su…
11	havana	five_prime_utr	44950677	44950874	.	-	.	gene_id "ENSG00000175274"; gene_version "19"; transcript_id "ENST00000528290"; transcript_version "5"; gene_name "TP53I11"; gene_source "ensembl_havana"; gene_biotype "protein_coding"; transcript_name "TP53I11-211"; transcript_source "havana"; transcript_biotype "protein_coding"; tag "cds_end_NF"; tag "mRNA_end_NF"; transcript_support_level "4";
11	havana	five_prime_utr	44938336	44938366	.	-	.	gene_id "ENSG00000175274"; gene_version "19"; transcript_id "ENST00000528290"; transcript_version "5"; gene_name "TP53I11"; gene_source "ensembl_havana"; gene_biotype "protein_coding"; transcript_name "TP53I11-211"; transcript_source "havana"; transcript_biotype "protein_coding"; tag "cds_end_NF"; tag "mRNA_end_NF"; transcript_support_level "4";
11	havana	transcript	44935578	44950833	.	-	.	gene_id "ENSG00000175274"; gene_version "19"; transcript_id "ENST00000533955"; transcript_version "5"; gene_name "TP53I11"; gene_source "ensembl_havana"; gene_biotype "protein_coding"; transcript_name "TP53I11-221"; transcript_source "havana"; transcript_biotype "protein_coding_CDS_not_defined"; transcript_support_level "4";
11	havana	exon	44950677	44950833	.	-	.	gene_id "ENSG00000175274"; gene_version "19"; transcript_id "ENST00000533955"; transcript_version "5"; exon_number "1"; gene_name "TP53I11"; gene_source "ensembl_havana"; gene_biotype "protein_coding"; transcript_name "TP53I11-221"; transcript_source "havana"; transcript_biotype "protein_coding_CDS_not_defined"; exon_id "ENSE00002162223"; exon_version "1"; transcript_support_level "4";
11	havana	exon	44938207	44938366	.	-	.	gene_id "ENSG00000175274"; gene_version "19"; transcript_id "ENST00000533955"; transcript_version "5"; exon_number "2"; gene_name "TP53I11"; gene_source "ensembl_havana"; gene_biotype "protein_coding"; transcript_name "TP53I11-221"; transcript_source "havana"; transcript_biotype "protein_coding_CDS_not_defined"; exon_id "ENSE00003556970"; exon_version "1"; transcript_support_level "4";
11	havana	exon	44937555	44937613	.	-	.	gene_id "ENSG00000175274"; gene_version "19"; transcript_id "ENST00000533955"; transcript_version "5"; exon_number "3"; gene_name "TP53I11"; gene_source "ensembl_havana"; gene_biotype "protein_coding"; transcript_name "TP53I11-221"; transcript_source "havana"; transcript_biotype "protein_coding_CDS_not_defined"; exon_id "ENSE00003698537"; exon_version "1"; transcript_support_level "4";
11	havana	exon	44937304	44937352	.	-	.	gene_id "ENSG00000175274"; gene_version "19"; transcript_id "ENST00000533955"; transcript_version "5"; exon_number "4"; gene_name "TP53I11"; gene_source "ensembl_havana"; gene_biotype "protein_coding"; transcript_name "TP53I11-221"; transcript_source "havana"; transcript_biotype "protein_coding_CDS_not_defined"; exon_id "ENSE00003698572"; exon_version "1"; transcript_support_level "4";
11	havana	exon	44936880	44936899	.	-	.	gene_id "ENSG00000175274"; gene_version "19"; transcript_id "ENST00000533955"; transcript_version "5"; exon_number "5"; gene_name "TP53I11"; gene_source "ensembl_havana"; gene_biotype "protein_coding"; transcript_name "TP53I11-221"; transcript_source "havana"; transcript_biotype "protein_coding_CDS_not_defined"; exon_id "ENSE00002177021"; exon_version "1"; transcript_support_level "4";
11	havana	exon	44935578	44935662	.	-	.	gene_id "ENSG00000175274"; gene_version "19"; transcript_id "ENST00000533955"; transcript_version "5"; exon_number "6"; gene_name "TP53I11"; gene_source "ensembl_havana"; gene_biotype "protein_coding"; transcript_name "TP53I11-221"; transcript_source "havana"; transcript_biotype "protein_coding_CDS_not_defined"; exon_id "ENSE00002159165"; exon_version "1"; transcript_support_level "4";
11	havana	transcript	44935620	44950845	.	-	.	gene_id "ENSG00000175274"; gene_version "19"; transcript_id "ENST00000531130"; transcript_version "6"; gene_name "TP53I11"; gene_source "ensembl_havana"; gene_biotype "protein_coding"; transcript_name "TP53I11-214"; transcript_source "havana"; transcript_biotype "protein_coding_CDS_not_defined"; transcript_support_level "5";
11	havana	exon	44950677	44950845	.	-	.	gene_id "ENSG00000175274"; gene_version "19"; transcript_id "ENST00000531130"; transcript_version "6"; exon_number "1"; gene_name "TP53I11"; gene_source "ensembl_havana"; gene_biotype "protein_coding"; transcript_name "TP53I11-214"; transcript_source "havana"; transcript_biotype "protein_coding_CDS_not_defined"; exon_id "ENSE00002146576"; exon_version "1"; transcript_support_level "5";
11	havana	exon	44938207	44938366	.	-	.	gene_id "ENSG00000175274"; gene_version "19"; transcript_id "ENST00000531130"; transcript_version "6"; exon_number "2"; gene_name "TP53I11"; gene_source "ensembl_havana"; gene_biotype "protein_coding"; transcript_name "TP53I11-214"; transcript_source "havana"; transcript_biotype "protein_coding_CDS_not_defined"; exon_id "ENSE00003556970"; exon_version "1"; transcript_support_level "5";
11	havana	exon	44937555	44937613	.	-	.	gene_id "ENSG00000175274"; gene_version "19"; transcript_id "ENST00000531130"; transcript_version "6"; exon_number "3"; gene_name "TP53I11"; gene_source "ensembl_havana"; gene_biotype "protein_coding"; transcript_name "TP53I11-214"; transcript_source "havana"; transcript_biotype "protein_coding_CDS_not_defined"; exon_id "ENSE00003698537"; exon_version "1"; transcript_support_level "5";
11	havana	exon	44937304	44937352	.	-	.	gene_id "ENSG00000175274"; gene_version "19"; transcript_id "ENST00000531130"; transcript_version "6"; exon_number "4"; gene_name "TP53I11"; gene_source "ensembl_havana"; gene_biotype "protein_coding"; transcript_name "TP53I11-214"; transcript_source "havana"; transcript_biotype "protein_coding_CDS_not_defined"; exon_id "ENSE00003698572"; exon_version "1"; transcript_support_level "5";
11	havana	exon	44936803	44936899	.	-	.	gene_id "ENSG00000175274"; gene_version "19"; transcript_id "ENST00000531130"; transcript_version "6"; exon_number "5"; gene_name "TP53I11"; gene_source "ensembl_havana"; gene_biotype "protein_coding"; transcript_name "TP53I11-214"; transcript_source "havana"; transcript_biotype "protein_coding_CDS_not_defined"; exon_id "ENSE00003698172"; exon_version "1"; transcript_support_level "5";
11	havana	exon	44936559	44936689	.	-	.	gene_id "ENSG00000175274"; gene_version "19"; transcript_id "ENST00000531130"; transcript_version "6"; exon_number "6"; gene_name "TP53I11"; gene_source "ensembl_havana"; gene_biotype "protein_coding"; transcript_name "TP53I11-214"; transcript_source "havana"; transcript_biotype "protein_coding_CDS_not_defined"; exon_id "ENSE00002192813"; exon_version "1"; transcript_support_level "5";
11	havana	exon	44935620	44935662	.	-	.	gene_id "ENSG00000175274"; gene_version "19"; transcript_id "ENST00000531130"; transcript_version "6"; exon_number "7"; gene_name "TP53I11"; gene_source "ensembl_havana"; gene_biotype "protein_coding"; transcript_name "TP53I11-214"; transcript_source "havana"; transcript_biotype "protein_coding_CDS_not_defined"; exon_id "ENSE00002141764"; exon_version "1"; transcript_support_level "5";
11	havana	transcript	44936218	44950866	.	-	.	gene_id "ENSG00000175274"; gene_version "19"; transcript_id "ENST00000531928"; transcript_version "6"; gene_name "TP53I11"; gene_source "ensembl_havana"; gene_biotype "protein_coding"; transcript_name "TP53I11-215"; transcript_source "havana"; transcript_biotype "protein_coding"; tag "gencode_basic"; transcript_support_level "3";
11	havana	exon	44950677	44950866	.	-	.	gene_id "ENSG00000175274"; gene_version "19"; transcript_id "ENST00000531928"; transcript_version "6"; exon_number "1"; gene_name "TP53I11"; gene_source "ensembl_havana"; gene_biotype "protein_coding"; transcript_name "TP53I11-215"; transcript_source "havana"; transcript_biotype "protein_coding"; exon_id "ENSE00002178008"; exon_version "1"; tag "gencode_basic"; transcript_support_level "3";
11	havana	exon	44938207	44938417	.	-	.	gene_id "ENSG00000175274"; gene_version "19"; transcript_id "ENST00000531928"; transcript_version "6"; exon_number "2"; gene_name "TP53I11"; gene_source "ensembl_havana"; gene_biotype "protein_coding"; transcript_name "TP53I11-215"; transcript_source "havana"; transcript_biotype "protein_coding"; exon_id "ENSE00002199995"; exon_version "1"; tag "gencode_basic"; transcript_support_level "3";
11	havana	CDS	44938207	44938335	.	-	0	gene_id "ENSG00000175274"; gene_version "19"; transcript_id "ENST00000531928"; transcript_version "6"; exon_number "2"; gene_name "TP53I11"; gene_source "ensembl_havana"; gene_biotype "protein_coding"; transcript_name "TP53I11-215"; transcript_source "havana"; transcript_biotype "protein_coding"; protein_id "ENSP00000475501"; protein_version "1"; tag "gencode_basic"; transcript_support_level "3";
11	havana	start_codon	44938333	44938335	.	-	0	gene_id "ENSG00000175274"; gene_version "19"; transcript_id "ENST00000531928"; transcript_version "6"; exon_number "2"; gene_name "TP53I11"; gene_source "ensembl_havana"; gene_biotype "protein_coding"; transcript_name "TP53I11-215"; transcript_source "havana"; transcript_biotype "protein_coding"; tag "gencode_basic"; transcript_support_level "3";
11	havana	exon	44937555	44937613	.	-	.	gene_id "ENSG00000175274"; gene_version "19"; transcript_id "ENST00000531928"; transcript_version "6"; exon_number "3"; gene_name "TP53I11"; gene_source "ensembl_havana"; gene_biotype "protein_coding"; transcript_name "TP53I11-215"; transcript_source "havana"; transcript_biotype "protein_coding"; exon_id "ENSE00003786209"; exon_version "1"; tag "gencode_basic"; transcript_support_level "3";
11	havana	CDS	44937555	44937613	.	-	0	gene_id "ENSG00000175274"; gene_version "19"; transcript_id "ENST00000531928"; transcript_version "6"; exon_number "3"; gene_name "TP53I11"; gene_source "ensembl_havana"; gene_biotype "protein_coding"; transcript_name "TP53I11-215"; transcript_source "havana"; transcript_biotype "protein_coding"; protein_id "ENSP00000475501"; protein_version "1"; tag "gencode_basic"; transcript_support_level "3";
11	havana	exon	44937304	44937352	.	-	.	gene_id "ENSG00000175274"; gene_version "19"; transcript_id "ENST00000531928"; transcript_version "6"; exon_number "4"; gene_name "TP53I11"; gene_source "ensembl_havana"; gene_biotype "protein_coding"; transcript_name "TP53I11-215"; transcript_source "havana"; transcript_biotype "protein_coding"; exon_id "ENSE00003786941"; exon_version "1"; tag "gencode_basic"; transcript_support_level "3";
11	havana	CDS	44937304	44937352	.	-	1	gene_id "ENSG00000175274"; gene_version "19"; transcript_id "ENST00000531928"; transcript_version "6"; exon_number "4"; gene_name "TP53I11"; gene_source "ensembl_havana"; gene_biotype "protein_coding"; transcript_name "TP53I11-215"; transcript_source "havana"; transcript_biotype "protein_coding"; protein_id "ENSP00000475501"; protein_version "1"; tag "gencode_basic"; transcript_support_level "3";
11	havana	exon	44936803	44936899	.	-	.	gene_id "ENSG00000175274"; gene_version "19"; transcript_id "ENST00000531928"; transcript_version "6"; exon_number "5"; gene_name "TP53I11"; gene_source "ensembl_havana"; gene_biotype "protein_coding"; transcript_name "TP53I11-215"; transcript_source "havana"; transcript_biotype "protein_coding"; exon_id "ENSE00003697553"; exon_version "1"; tag "gencode_basic"; transcript_support_level "3";
11	havana	CDS	44936803	44936899	.	-	0	gene_id "ENSG00000175274"; gene_version "19"; transcript_id "ENST00000531928"; transcript_version "6"; exon_number "5"; gene_name "TP53I11"; gene_source "ensembl_havana"; gene_biotype "protein_coding"; transcript_name "TP53I11-215"; transcript_source "havana"; transcript_biotype "protein_coding"; protein_id "ENSP00000475501"; protein_version "1"; tag "gencode_basic"; transcript_support_level "3";
11	havana	exon	44936218	44936689	.	-	.	gene_id "ENSG00000175274"; gene_version "19"; transcript_id "ENST00000531928"; transcript_version "6"; exon_number "6"; gene_name "TP53I11"; gene_source "ensembl_havana"; gene_biotype "protein_coding"; transcript_name "TP53I11-215"; transcript_source "havana"; transcript_biotype "protein_coding"; exon_id "ENSE00002185737"; exon_version "2"; tag "gencode_basic"; transcript_support_level "3";
11	havana	CDS	44936562	44936689	.	-	2	gene_id "ENSG00000175274"; gene_version "19"; transcript_id "ENST00000531928"; transcript_version "6"; exon_number "6"; gene_name "TP53I11"; gene_source "ensembl_havana"; gene_biotype "protein_coding"; transcript_name "TP53I11-215"; transcript_source "havana"; transcript_biotype "protein_coding"; protein_id "ENSP00000475501"; protein_version "1"; tag "gencode_basic"; transcript_support_level "3";
11	havana	stop_codon	44936559	44936561	.	-	0	gene_id "ENSG00000175274"; gene_version "19"; transcript_id "ENST00000531928"; transcript_version "6"; exon_number "6"; gene_name "TP53I11"; gene_source "ensembl_havana"; gene_biotype "protein_coding"; transcript_name "TP53I11-215"; transcript_source "havana"; transcript_biotype "protein_coding"; tag "gencode_basic"; transcript_support_level "3";
11	havana	five_prime_utr	44950677	44950866	.	-	.	gene_id "ENSG00000175274"; gene_version "19"; transcript_id "ENST00000531928"; transcript_version "6"; gene_name "TP53I11"; gene_source "ensembl_havana"; gene_biotype "protein_coding"; transcript_name "TP53I11-215"; transcript_source "havana"; transcript_biotype "protein_coding"; tag "gencode_basic"; transcript_support_level "3";
11	havana	five_prime_utr	44938336	44938417	.	-	.	gene_id "ENSG00000175274"; gene_version "19"; transcript_id "ENST00000531928"; transcript_version "6"; gene_name "TP53I11"; gene_source "ensembl_havana"; gene_biotype "protein_coding"; transcript_name "TP53I11-215"; transcript_source "havana"; transcript_biotype "protein_coding"; tag "gencode_basic"; transcript_support_level "3";
11	havana	three_prime_utr	44936218	44936558	.	-	.	gene_id "ENSG00000175274"; gene_version "19"; transcript_id "ENST00000531928"; transcript_version "6"; gene_name "TP53I11"; gene_source "ensembl_havana"; gene_biotype "protein_coding"; transcript_name "TP53I11-215"; transcript_source "havana"; transcript_biotype "protein_coding"; tag "gencode_basic"; transcript_support_level "3";
11	havana	transcript	44936456	44937250	.	-	.	gene_id "ENSG00000175274"; gene_version "19"; transcript_id "ENST00000525667"; transcript_version "1"; gene_name "TP53I11"; gene_source "ensembl_havana"; gene_biotype "protein_coding"; transcript_name "TP53I11-207"; transcript_source "havana"; transcript_biotype "retained_intron"; transcript_support_level "4";
11	havana	exon	44937109	44937250	.	-	.	gene_id "ENSG00000175274"; gene_version "19"; transcript_id "ENST00000525667"; transcript_version "1"; exon_number "1"; gene_name "TP53I11"; gene_source "ensembl_havana"; gene_biotype "protein_coding"; transcript_name "TP53I11-207"; transcript_source "havana"; transcript_biotype "retained_intron"; exon_id "ENSE00002157076"; exon_version "1"; transcript_support_level "4";
11	havana	exon	44936456	44936899	.	-	.	gene_id "ENSG00000175274"; gene_version "19"; transcript_id "ENST00000525667"; transcript_version "1"; exon_number "2"; gene_name "TP53I11"; gene_source "ensembl_havana"; gene_biotype "protein_coding"; transcript_name "TP53I11-207"; transcript_source "havana"; transcript_biotype "retained_intron"; exon_id "ENSE00002148399"; exon_version "1"; transcript_support_level "4";
11	havana	transcript	44936668	44950833	.	-	.	gene_id "ENSG00000175274"; gene_version "19"; transcript_id "ENST00000532921"; transcript_version "1"; gene_name "TP53I11"; gene_source "ensembl_havana"; gene_biotype "protein_coding"; transcript_name "TP53I11-217"; transcript_source "havana"; transcript_biotype "retained_intron"; transcript_support_level "2";
11	havana	exon	44950677	44950833	.	-	.	gene_id "ENSG00000175274"; gene_version "19"; transcript_id "ENST00000532921"; transcript_version "1"; exon_number "1"; gene_name "TP53I11"; gene_source "ensembl_havana"; gene_biotype "protein_coding"; transcript_name "TP53I11-217"; transcript_source "havana"; transcript_biotype "retained_intron"; exon_id "ENSE00002162223"; exon_version "1"; transcript_support_level "2";
11	havana	exon	44938207	44938366	.	-	.	gene_id "ENSG00000175274"; gene_version "19"; transcript_id "ENST00000532921"; transcript_version "1"; exon_number "2"; gene_name "TP53I11"; gene_source "ensembl_havana"; gene_biotype "protein_coding"; transcript_name "TP53I11-217"; transcript_source "havana"; transcript_biotype "retained_intron"; exon_id "ENSE00003556970"; exon_version "1"; transcript_support_level "2";
11	havana	exon	44937555	44937613	.	-	.	gene_id "ENSG00000175274"; gene_version "19"; transcript_id "ENST00000532921"; transcript_version "1"; exon_number "3"; gene_name "TP53I11"; gene_source "ensembl_havana"; gene_biotype "protein_coding"; transcript_name "TP53I11-217"; transcript_source "havana"; transcript_biotype "retained_intron"; exon_id "ENSE00003698537"; exon_version "1"; transcript_support_level "2";
11	havana	exon	44936668	44937352	.	-	.	gene_id "ENSG00000175274"; gene_version "19"; transcript_id "ENST00000532921"; transcript_version "1"; exon_number "4"; gene_name "TP53I11"; gene_source "ensembl_havana"; gene_biotype "protein_coding"; transcript_name "TP53I11-217"; transcript_source "havana"; transcript_biotype "retained_intron"; exon_id "ENSE00002184919"; exon_version "1"; transcript_support_level "2";
11	havana	transcript	44936804	44950837	.	-	.	gene_id "ENSG00000175274"; gene_version "19"; transcript_id "ENST00000525145"; transcript_version "5"; gene_name "TP53I11"; gene_source "ensembl_havana"; gene_biotype "protein_coding"; transcript_name "TP53I11-206"; transcript_source "havana"; transcript_biotype "nonsense_mediated_decay"; transcript_support_level "3";
11	havana	exon	44950677	44950837	.	-	.	gene_id "ENSG00000175274"; gene_version "19"; transcript_id "ENST00000525145"; transcript_version "5"; exon_number "1"; gene_name "TP53I11"; gene_source "ensembl_havana"; gene_biotype "protein_coding"; transcript_name "TP53I11-206"; transcript_source "havana"; transcript_biotype "nonsense_mediated_decay"; exon_id "ENSE00002180072"; exon_version "1"; transcript_support_level "3";
11	havana	exon	44938207	44938366	.	-	.	gene_id "ENSG00000175274"; gene_version "19"; transcript_id "ENST00000525145"; transcript_version "5"; exon_number "2"; gene_name "TP53I11"; gene_source "ensembl_havana"; gene_biotype "protein_coding"; transcript_name "TP53I11-206"; transcript_source "havana"; transcript_biotype "nonsense_mediated_decay"; exon_id "ENSE00003626084"; exon_version "1"; transcript_support_level "3";
11	havana	CDS	44938207	44938335	.	-	0	gene_id "ENSG00000175274"; gene_version "19"; transcript_id "ENST00000525145"; transcript_version "5"; exon_number "2"; gene_name "TP53I11"; gene_source "ensembl_havana"; gene_biotype "protein_coding"; transcript_name "TP53I11-206"; transcript_source "havana"; transcript_biotype "nonsense_mediated_decay"; protein_id "ENSP00000435800"; protein_version "1"; transcript_support_level "3";
11	havana	start_codon	44938333	44938335	.	-	0	gene_id "ENSG00000175274"; gene_version "19"; transcript_id "ENST00000525145"; transcript_version "5"; exon_number "2"; gene_name "TP53I11"; gene_source "ensembl_havana"; gene_biotype "protein_coding"; transcript_name "TP53I11-206"; transcript_source "havana"; transcript_biotype "nonsense_mediated_decay"; transcript_support_level "3";
11	havana	exon	44937555	44937613	.	-	.	gene_id "ENSG00000175274"; gene_version "19"; transcript_id "ENST00000525145"; transcript_version "5"; exon_number "3"; gene_name "TP53I11"; gene_source "ensembl_havana"; gene_biotype "protein_coding"; transcript_name "TP53I11-206"; transcript_source "havana"; transcript_biotype "nonsense_mediated_decay"; exon_id "ENSE00003786209"; exon_version "1"; transcript_support_level "3";
11	havana	CDS	44937555	44937613	.	-	0	gene_id "ENSG00000175274"; gene_version "19"; transcript_id "ENST00000525145"; transcript_version "5"; exon_number "3"; gene_name "TP53I11"; gene_source "ensembl_havana"; gene_biotype "protein_coding"; transcript_name "TP53I11-206"; transcript_source "havana"; transcript_biotype "nonsense_mediated_decay"; protein_id "ENSP00000435800"; protein_version "1"; transcript_support_level "3";
11	havana	exon	44937109	44937352	.	-	.	gene_id "ENSG00000175274"; gene_version "19"; transcript_id "ENST00000525145"; transcript_version "5"; exon_number "4"; gene_name "TP53I11"; gene_source "ensembl_havana"; gene_biotype "protein_coding"; transcript_name "TP53I11-206"; transcript_source "havana"; transcript_biotype "nonsense_mediated_decay"; exon_id "ENSE00002163272"; exon_version "1"; transcript_support_level "3";
11	havana	CDS	44937163	44937352	.	-	1	gene_id "ENSG00000175274"; gene_version "19"; transcript_id "ENST00000525145"; transcript_version "5"; exon_number "4"; gene_name "TP53I11"; gene_source "ensembl_havana"; gene_biotype "protein_coding"; transcript_name "TP53I11-206"; transcript_source "havana"; transcript_biotype "nonsense_mediated_decay"; protein_id "ENSP00000435800"; protein_version "1"; transcript_support_level "3";
11	havana	stop_codon	44937160	44937162	.	-	0	gene_id "ENSG00000175274"; gene_version "19"; transcript_id "ENST00000525145"; transcript_version "5"; exon_number "4"; gene_name "TP53I11"; gene_source "ensembl_havana"; gene_biotype "protein_coding"; transcript_name "TP53I11-206"; transcript_source "havana"; transcript_biotype "nonsense_mediated_decay"; transcript_support_level "3";
11	havana	exon	44936804	44936899	.	-	.	gene_id "ENSG00000175274"; gene_version "19"; transcript_id "ENST00000525145"; transcript_version "5"; exon_number "5"; gene_name "TP53I11"; gene_source "ensembl_havana"; gene_biotype "protein_coding"; transcript_name "TP53I11-206"; transcript_source "havana"; transcript_biotype "nonsense_mediated_decay"; exon_id "ENSE00002174158"; exon_version "1"; transcript_support_level "3";
11	havana	five_prime_utr	44950677	44950837	.	-	.	gene_id "ENSG00000175274"; gene_version "19"; transcript_id "ENST00000525145"; transcript_version "5"; gene_name "TP53I11"; gene_source "ensembl_havana"; gene_biotype "protein_coding"; transcript_name "TP53I11-206"; transcript_source "havana"; transcript_biotype "nonsense_mediated_decay"; transcript_support_level "3";
11	havana	five_prime_utr	44938336	44938366	.	-	.	gene_id "ENSG00000175274"; gene_version "19"; transcript_id "ENST00000525145"; transcript_version "5"; gene_name "TP53I11"; gene_source "ensembl_havana"; gene_biotype "protein_coding"; transcript_name "TP53I11-206"; transcript_source "havana"; transcript_biotype "nonsense_mediated_decay"; transcript_support_level "3";
11	havana	three_prime_utr	44937109	44937159	.	-	.	gene_id "ENSG00000175274"; gene_version "19"; transcript_id "ENST00000525145"; transcript_version "5"; gene_name "TP53I11"; gene_source "ensembl_havana"; gene_biotype "protein_coding"; transcript_name "TP53I11-206"; transcript_source "havana"; transcript_biotype "nonsense_mediated_decay"; transcript_support_level "3";
11	havana	three_prime_utr	44936804	44936899	.	-	.	gene_id "ENSG00000175274"; gene_version "19"; transcript_id "ENST00000525145"; transcript_version "5"; gene_name "TP53I11"; gene_source "ensembl_havana"; gene_biotype "protein_coding"; transcript_name "TP53I11-206"; transcript_source "havana"; transcript_biotype "nonsense_mediated_decay"; transcript_support_level "3";
11	havana	transcript	44936843	44943191	.	-	.	gene_id "ENSG00000175274"; gene_version "19"; transcript_id "ENST00000525683"; transcript_version "5"; gene_name "TP53I11"; gene_source "ensembl_havana"; gene_biotype "protein_coding"; transcript_name "TP53I11-209"; transcript_source "havana"; transcript_biotype "protein_coding"; tag "cds_end_NF"; tag "mRNA_end_NF"; transcript_support_level "4";
11	havana	exon	44943152	44943191	.	-	.	gene_id "ENSG00000175274"; gene_version "19"; transcript_id "ENST00000525683"; transcript_version "5"; exon_number "1"; gene_name "TP53I11"; gene_source "ensembl_havana"; gene_biotype "protein_coding"; transcript_name "TP53I11-209"; transcript_source "havana"; transcript_biotype "protein_coding"; exon_id "ENSE00002186462"; exon_version "1"; tag "cds_end_NF"; tag "mRNA_end_NF"; transcript_support_…
11	havana	exon	44941003	44941077	.	-	.	gene_id "ENSG00000175274"; gene_version "19"; transcript_id "ENST00000525683"; transcript_version "5"; exon_number "2"; gene_name "TP53I11"; gene_source "ensembl_havana"; gene_biotype "protein_coding"; transcript_name "TP53I11-209"; transcript_source "havana"; transcript_biotype "protein_coding"; exon_id "ENSE00002197674"; exon_version "1"; tag "cds_end_NF"; tag "mRNA_end_NF"; transcript_support_…
11	havana	exon	44939166	44939281	.	-	.	gene_id "ENSG00000175274"; gene_version "19"; transcript_id "ENST00000525683"; transcript_version "5"; exon_number "3"; gene_name "TP53I11"; gene_source "ensembl_havana"; gene_biotype "protein_coding"; transcript_name "TP53I11-209"; transcript_source "havana"; transcript_biotype "protein_coding"; exon_id "ENSE00002158254"; exon_version "1"; tag "cds_end_NF"; tag "mRNA_end_NF"; transcript_support_…
11	havana	exon	44938207	44938366	.	-	.	gene_id "ENSG00000175274"; gene_version "19"; transcript_id "ENST00000525683"; transcript_version "5"; exon_number "4"; gene_name "TP53I11"; gene_source "ensembl_havana"; gene_biotype "protein_coding"; transcript_name "TP53I11-209"; transcript_source "havana"; transcript_biotype "protein_coding"; exon_id "ENSE00003626084"; exon_version "1"; tag "cds_end_NF"; tag "mRNA_end_NF"; transcript_support_…
11	havana	CDS	44938207	44938335	.	-	0	gene_id "ENSG00000175274"; gene_version "19"; transcript_id "ENST00000525683"; transcript_version "5"; exon_number "4"; gene_name "TP53I11"; gene_source "ensembl_havana"; gene_biotype "protein_coding"; transcript_name "TP53I11-209"; transcript_source "havana"; transcript_biotype "protein_coding"; protein_id "ENSP00000434461"; protein_version "1"; tag "cds_end_NF"; tag "mRNA_end_NF"; transcript_su…
11	havana	start_codon	44938333	44938335	.	-	0	gene_id "ENSG00000175274"; gene_version "19"; transcript_id "ENST00000525683"; transcript_version "5"; exon_number "4"; gene_name "TP53I11"; gene_source "ensembl_havana"; gene_biotype "protein_coding"; transcript_name "TP53I11-209"; transcript_source "havana"; transcript_biotype "protein_coding"; tag "cds_end_NF"; tag "mRNA_end_NF"; transcript_support_level "4";
11	havana	exon	44937555	44937613	.	-	.	gene_id "ENSG00000175274"; gene_version "19"; transcript_id "ENST00000525683"; transcript_version "5"; exon_number "5"; gene_name "TP53I11"; gene_source "ensembl_havana"; gene_biotype "protein_coding"; transcript_name "TP53I11-209"; transcript_source "havana"; transcript_biotype "protein_coding"; exon_id "ENSE00003786209"; exon_version "1"; tag "cds_end_NF"; tag "mRNA_end_NF"; transcript_support_…
11	havana	CDS	44937555	44937613	.	-	0	gene_id "ENSG00000175274"; gene_version "19"; transcript_id "ENST00000525683"; transcript_version "5"; exon_number "5"; gene_name "TP53I11"; gene_source "ensembl_havana"; gene_biotype "protein_coding"; transcript_name "TP53I11-209"; transcript_source "havana"; transcript_biotype "protein_coding"; protein_id "ENSP00000434461"; protein_version "1"; tag "cds_end_NF"; tag "mRNA_end_NF"; transcript_su…
11	havana	exon	44937304	44937352	.	-	.	gene_id "ENSG00000175274"; gene_version "19"; transcript_id "ENST00000525683"; transcript_version "5"; exon_number "6"; gene_name "TP53I11"; gene_source "ensembl_havana"; gene_biotype "protein_coding"; transcript_name "TP53I11-209"; transcript_source "havana"; transcript_biotype "protein_coding"; exon_id "ENSE00003786941"; exon_version "1"; tag "cds_end_NF"; tag "mRNA_end_NF"; transcript_support_…
11	havana	CDS	44937304	44937352	.	-	1	gene_id "ENSG00000175274"; gene_version "19"; transcript_id "ENST00000525683"; transcript_version "5"; exon_number "6"; gene_name "TP53I11"; gene_source "ensembl_havana"; gene_biotype "protein_coding"; transcript_name "TP53I11-209"; transcript_source "havana"; transcript_biotype "protein_coding"; protein_id "ENSP00000434461"; protein_version "1"; tag "cds_end_NF"; tag "mRNA_end_NF"; transcript_su…
11	havana	exon	44936843	44936899	.	-	.	gene_id "ENSG00000175274"; gene_version "19"; transcript_id "ENST00000525683"; transcript_version "5"; exon_number "7"; gene_name "TP53I11"; gene_source "ensembl_havana"; gene_biotype "protein_coding"; transcript_name "TP53I11-209"; transcript_source "havana"; transcript_biotype "protein_coding"; exon_id "ENSE00002180010"; exon_version "1"; tag "cds_end_NF"; tag "mRNA_end_NF"; transcript_support_…
11	havana	CDS	44936843	44936899	.	-	0	gene_id "ENSG00000175274"; gene_version "19"; transcript_id "ENST00000525683"; transcript_version "5"; exon_number "7"; gene_name "TP53I11"; gene_source "ensembl_havana"; gene_biotype "protein_coding"; transcript_name "TP53I11-209"; transcript_source "havana"; transcript_biotype "protein_coding"; protein_id "ENSP00000434461"; protein_version "1"; tag "cds_end_NF"; tag "mRNA_end_NF"; transcript_su…
11	havana	five_prime_utr	44943152	44943191	.	-	.	gene_id "ENSG00000175274"; gene_version "19"; transcript_id "ENST00000525683"; transcript_version "5"; gene_name "TP53I11"; gene_source "ensembl_havana"; gene_biotype "protein_coding"; transcript_name "TP53I11-209"; transcript_source "havana"; transcript_biotype "protein_coding"; tag "cds_end_NF"; tag "mRNA_end_NF"; transcript_support_level "4";
11	havana	five_prime_utr	44941003	44941077	.	-	.	gene_id "ENSG00000175274"; gene_version "19"; transcript_id "ENST00000525683"; transcript_version "5"; gene_name "TP53I11"; gene_source "ensembl_havana"; gene_biotype "protein_coding"; transcript_name "TP53I11-209"; transcript_source "havana"; transcript_biotype "protein_coding"; tag "cds_end_NF"; tag "mRNA_end_NF"; transcript_support_level "4";
11	havana	five_prime_utr	44939166	44939281	.	-	.	gene_id "ENSG00000175274"; gene_version "19"; transcript_id "ENST00000525683"; transcript_version "5"; gene_name "TP53I11"; gene_source "ensembl_havana"; gene_biotype "protein_coding"; transcript_name "TP53I11-209"; transcript_source "havana"; transcript_biotype "protein_coding"; tag "cds_end_NF"; tag "mRNA_end_NF"; transcript_support_level "4";
11	havana	five_prime_utr	44938336	44938366	.	-	.	gene_id "ENSG00000175274"; gene_version "19"; transcript_id "ENST00000525683"; transcript_version "5"; gene_name "TP53I11"; gene_source "ensembl_havana"; gene_biotype "protein_coding"; transcript_name "TP53I11-209"; transcript_source "havana"; transcript_biotype "protein_coding"; tag "cds_end_NF"; tag "mRNA_end_NF"; transcript_support_level "4";
11	havana	transcript	44936850	44947219	.	-	.	gene_id "ENSG00000175274"; gene_version "19"; transcript_id "ENST00000525138"; transcript_version "5"; gene_name "TP53I11"; gene_source "ensembl_havana"; gene_biotype "protein_coding"; transcript_name "TP53I11-205"; transcript_source "havana"; transcript_biotype "protein_coding"; tag "cds_end_NF"; tag "mRNA_end_NF"; transcript_support_level "5";
11	havana	exon	44947039	44947219	.	-	.	gene_id "ENSG00000175274"; gene_version "19"; transcript_id "ENST00000525138"; transcript_version "5"; exon_number "1"; gene_name "TP53I11"; gene_source "ensembl_havana"; gene_biotype "protein_coding"; transcript_name "TP53I11-205"; transcript_source "havana"; transcript_biotype "protein_coding"; exon_id "ENSE00002169484"; exon_version "1"; tag "cds_end_NF"; tag "mRNA_end_NF"; transcript_support_…
11	havana	CDS	44947039	44947091	.	-	0	gene_id "ENSG00000175274"; gene_version "19"; transcript_id "ENST00000525138"; transcript_version "5"; exon_number "1"; gene_name "TP53I11"; gene_source "ensembl_havana"; gene_biotype "protein_coding"; transcript_name "TP53I11-205"; transcript_source "havana"; transcript_biotype "protein_coding"; protein_id "ENSP00000435739"; protein_version "1"; tag "cds_end_NF"; tag "mRNA_end_NF"; transcript_su…
11	havana	start_codon	44947089	44947091	.	-	0	gene_id "ENSG00000175274"; gene_version "19"; transcript_id "ENST00000525138"; transcript_version "5"; exon_number "1"; gene_name "TP53I11"; gene_source "ensembl_havana"; gene_biotype "protein_coding"; transcript_name "TP53I11-205"; transcript_source "havana"; transcript_biotype "protein_coding"; tag "cds_end_NF"; tag "mRNA_end_NF"; transcript_support_level "5";
11	havana	exon	44938207	44938366	.	-	.	gene_id "ENSG00000175274"; gene_version "19"; transcript_id "ENST00000525138"; transcript_version "5"; exon_number "2"; gene_name "TP53I11"; gene_source "ensembl_havana"; gene_biotype "protein_coding"; transcript_name "TP53I11-205"; transcript_source "havana"; transcript_biotype "protein_coding"; exon_id "ENSE00003630526"; exon_version "1"; tag "cds_end_NF"; tag "mRNA_end_NF"; transcript_support_…
11	havana	CDS	44938207	44938366	.	-	1	gene_id "ENSG00000175274"; gene_version "19"; transcript_id "ENST00000525138"; transcript_version "5"; exon_number "2"; gene_name "TP53I11"; gene_source "ensembl_havana"; gene_biotype "protein_coding"; transcript_name "TP53I11-205"; transcript_source "havana"; transcript_biotype "protein_coding"; protein_id "ENSP00000435739"; protein_version "1"; tag "cds_end_NF"; tag "mRNA_end_NF"; transcript_su…
11	havana	exon	44937555	44937613	.	-	.	gene_id "ENSG00000175274"; gene_version "19"; transcript_id "ENST00000525138"; transcript_version "5"; exon_number "3"; gene_name "TP53I11"; gene_source "ensembl_havana"; gene_biotype "protein_coding"; transcript_name "TP53I11-205"; transcript_source "havana"; transcript_biotype "protein_coding"; exon_id "ENSE00003786209"; exon_version "1"; tag "cds_end_NF"; tag "mRNA_end_NF"; transcript_support_…
11	havana	CDS	44937555	44937613	.	-	0	gene_id "ENSG00000175274"; gene_version "19"; transcript_id "ENST00000525138"; transcript_version "5"; exon_number "3"; gene_name "TP53I11"; gene_source "ensembl_havana"; gene_biotype "protein_coding"; transcript_name "TP53I11-205"; transcript_source "havana"; transcript_biotype "protein_coding"; protein_id "ENSP00000435739"; protein_version "1"; tag "cds_end_NF"; tag "mRNA_end_NF"; transcript_su…
11	havana	exon	44937304	44937352	.	-	.	gene_id "ENSG00000175274"; gene_version "19"; transcript_id "ENST00000525138"; transcript_version "5"; exon_number "4"; gene_name "TP53I11"; gene_source "ensembl_havana"; gene_biotype "protein_coding"; transcript_name "TP53I11-205"; transcript_source "havana"; transcript_biotype "protein_coding"; exon_id "ENSE00003786941"; exon_version "1"; tag "cds_end_NF"; tag "mRNA_end_NF"; transcript_support_…
11	havana	CDS	44937304	44937352	.	-	1	gene_id "ENSG00000175274"; gene_version "19"; transcript_id "ENST00000525138"; transcript_version "5"; exon_number "4"; gene_name "TP53I11"; gene_source "ensembl_havana"; gene_biotype "protein_coding"; transcript_name "TP53I11-205"; transcript_source "havana"; transcript_biotype "protein_coding"; protein_id "ENSP00000435739"; protein_version "1"; tag "cds_end_NF"; tag "mRNA_end_NF"; transcript_su…
11	havana	exon	44936850	44936899	.	-	.	gene_id "ENSG00000175274"; gene_version "19"; transcript_id "ENST00000525138"; transcript_version "5"; exon_number "5"; gene_name "TP53I11"; gene_source "ensembl_havana"; gene_biotype "protein_coding"; transcript_name "TP53I11-205"; transcript_source "havana"; transcript_biotype "protein_coding"; exon_id "ENSE00002145085"; exon_version "1"; tag "cds_end_NF"; tag "mRNA_end_NF"; transcript_support_…
11	havana	CDS	44936850	44936899	.	-	0	gene_id "ENSG00000175274"; gene_version "19"; transcript_id "ENST00000525138"; transcript_version "5"; exon_number "5"; gene_name "TP53I11"; gene_source "ensembl_havana"; gene_biotype "protein_coding"; transcript_name "TP53I11-205"; transcript_source "havana"; transcript_biotype "protein_coding"; protein_id "ENSP00000435739"; protein_version "1"; tag "cds_end_NF"; tag "mRNA_end_NF"; transcript_su…
11	havana	five_prime_utr	44947092	44947219	.	-	.	gene_id "ENSG00000175274"; gene_version "19"; transcript_id "ENST00000525138"; transcript_version "5"; gene_name "TP53I11"; gene_source "ensembl_havana"; gene_biotype "protein_coding"; transcript_name "TP53I11-205"; transcript_source "havana"; transcript_biotype "protein_coding"; tag "cds_end_NF"; tag "mRNA_end_NF"; transcript_support_level "5";
11	havana	transcript	44936857	44947253	.	-	.	gene_id "ENSG00000175274"; gene_version "19"; transcript_id "ENST00000533443"; transcript_version "5"; gene_name "TP53I11"; gene_source "ensembl_havana"; gene_biotype "protein_coding"; transcript_name "TP53I11-218"; transcript_source "havana"; transcript_biotype "protein_coding"; tag "cds_end_NF"; tag "mRNA_end_NF"; transcript_support_level "5";
11	havana	exon	44947039	44947253	.	-	.	gene_id "ENSG00000175274"; gene_version "19"; transcript_id "ENST00000533443"; transcript_version "5"; exon_number "1"; gene_name "TP53I11"; gene_source "ensembl_havana"; gene_biotype "protein_coding"; transcript_name "TP53I11-218"; transcript_source "havana"; transcript_biotype "protein_coding"; exon_id "ENSE00002158289"; exon_version "1"; tag "cds_end_NF"; tag "mRNA_end_NF"; transcript_support_…
11	havana	exon	44939166	44939281	.	-	.	gene_id "ENSG00000175274"; gene_version "19"; transcript_id "ENST00000533443"; transcript_version "5"; exon_number "2"; gene_name "TP53I11"; gene_source "ensembl_havana"; gene_biotype "protein_coding"; transcript_name "TP53I11-218"; transcript_source "havana"; transcript_biotype "protein_coding"; exon_id "ENSE00002158254"; exon_version "1"; tag "cds_end_NF"; tag "mRNA_end_NF"; transcript_support_…
11	havana	exon	44938207	44938366	.	-	.	gene_id "ENSG00000175274"; gene_version "19"; transcript_id "ENST00000533443"; transcript_version "5"; exon_number "3"; gene_name "TP53I11"; gene_source "ensembl_havana"; gene_biotype "protein_coding"; transcript_name "TP53I11-218"; transcript_source "havana"; transcript_biotype "protein_coding"; exon_id "ENSE00003626084"; exon_version "1"; tag "cds_end_NF"; tag "mRNA_end_NF"; transcript_support_…
11	havana	CDS	44938207	44938335	.	-	0	gene_id "ENSG00000175274"; gene_version "19"; transcript_id "ENST00000533443"; transcript_version "5"; exon_number "3"; gene_name "TP53I11"; gene_source "ensembl_havana"; gene_biotype "protein_coding"; transcript_name "TP53I11-218"; transcript_source "havana"; transcript_biotype "protein_coding"; protein_id "ENSP00000437284"; protein_version "1"; tag "cds_end_NF"; tag "mRNA_end_NF"; transcript_su…
11	havana	start_codon	44938333	44938335	.	-	0	gene_id "ENSG00000175274"; gene_version "19"; transcript_id "ENST00000533443"; transcript_version "5"; exon_number "3"; gene_name "TP53I11"; gene_source "ensembl_havana"; gene_biotype "protein_coding"; transcript_name "TP53I11-218"; transcript_source "havana"; transcript_biotype "protein_coding"; tag "cds_end_NF"; tag "mRNA_end_NF"; transcript_support_level "5";
11	havana	exon	44937555	44937613	.	-	.	gene_id "ENSG00000175274"; gene_version "19"; transcript_id "ENST00000533443"; transcript_version "5"; exon_number "4"; gene_name "TP53I11"; gene_source "ensembl_havana"; gene_biotype "protein_coding"; transcript_name "TP53I11-218"; transcript_source "havana"; transcript_biotype "protein_coding"; exon_id "ENSE00003786209"; exon_version "1"; tag "cds_end_NF"; tag "mRNA_end_NF"; transcript_support_…
11	havana	CDS	44937555	44937613	.	-	0	gene_id "ENSG00000175274"; gene_version "19"; transcript_id "ENST00000533443"; transcript_version "5"; exon_number "4"; gene_name "TP53I11"; gene_source "ensembl_havana"; gene_biotype "protein_coding"; transcript_name "TP53I11-218"; transcript_source "havana"; transcript_biotype "protein_coding"; protein_id "ENSP00000437284"; protein_version "1"; tag "cds_end_NF"; tag "mRNA_end_NF"; transcript_su…
11	havana	exon	44937304	44937352	.	-	.	gene_id "ENSG00000175274"; gene_version "19"; transcript_id "ENST00000533443"; transcript_version "5"; exon_number "5"; gene_name "TP53I11"; gene_source "ensembl_havana"; gene_biotype "protein_coding"; transcript_name "TP53I11-218"; transcript_source "havana"; transcript_biotype "protein_coding"; exon_id "ENSE00003786941"; exon_version "1"; tag "cds_end_NF"; tag "mRNA_end_NF"; transcript_support_…
11	havana	CDS	44937304	44937352	.	-	1	gene_id "ENSG00000175274"; gene_version "19"; transcript_id "ENST00000533443"; transcript_version "5"; exon_number "5"; gene_name "TP53I11"; gene_source "ensembl_havana"; gene_biotype "protein_coding"; transcript_name "TP53I11-218"; transcript_source "havana"; transcript_biotype "protein_coding"; protein_id "ENSP00000437284"; protein_version "1"; tag "cds_end_NF"; tag "mRNA_end_NF"; transcript_su…
11	havana	exon	44936857	44936899	.	-	.	gene_id "ENSG00000175274"; gene_version "19"; transcript_id "ENST00000533443"; transcript_version "5"; exon_number "6"; gene_name "TP53I11"; gene_source "ensembl_havana"; gene_biotype "protein_coding"; transcript_name "TP53I11-218"; transcript_source "havana"; transcript_biotype "protein_coding"; exon_id "ENSE00002153792"; exon_version "1"; tag "cds_end_NF"; tag "mRNA_end_NF"; transcript_support_…
11	havana	CDS	44936857	44936899	.	-	0	gene_id "ENSG00000175274"; gene_version "19"; transcript_id "ENST00000533443"; transcript_version "5"; exon_number "6"; gene_name "TP53I11"; gene_source "ensembl_havana"; gene_biotype "protein_coding"; transcript_name "TP53I11-218"; transcript_source "havana"; transcript_biotype "protein_coding"; protein_id "ENSP00000437284"; protein_version "1"; tag "cds_end_NF"; tag "mRNA_end_NF"; transcript_su…
11	havana	five_prime_utr	44947039	44947253	.	-	.	gene_id "ENSG00000175274"; gene_version "19"; transcript_id "ENST00000533443"; transcript_version "5"; gene_name "TP53I11"; gene_source "ensembl_havana"; gene_biotype "protein_coding"; transcript_name "TP53I11-218"; transcript_source "havana"; transcript_biotype "protein_coding"; tag "cds_end_NF"; tag "mRNA_end_NF"; transcript_support_level "5";
11	havana	five_prime_utr	44939166	44939281	.	-	.	gene_id "ENSG00000175274"; gene_version "19"; transcript_id "ENST00000533443"; transcript_version "5"; gene_name "TP53I11"; gene_source "ensembl_havana"; gene_biotype "protein_coding"; transcript_name "TP53I11-218"; transcript_source "havana"; transcript_biotype "protein_coding"; tag "cds_end_NF"; tag "mRNA_end_NF"; transcript_support_level "5";
11	havana	five_prime_utr	44938336	44938366	.	-	.	gene_id "ENSG00000175274"; gene_version "19"; transcript_id "ENST00000533443"; transcript_version "5"; gene_name "TP53I11"; gene_source "ensembl_havana"; gene_biotype "protein_coding"; transcript_name "TP53I11-218"; transcript_source "havana"; transcript_biotype "protein_coding"; tag "cds_end_NF"; tag "mRNA_end_NF"; transcript_support_level "5";
11	havana	transcript	44937304	44950894	.	-	.	gene_id "ENSG00000175274"; gene_version "19"; transcript_id "ENST00000530035"; transcript_version "5"; gene_name "TP53I11"; gene_source "ensembl_havana"; gene_biotype "protein_coding"; transcript_name "TP53I11-213"; transcript_source "havana"; transcript_biotype "protein_coding"; tag "cds_end_NF"; tag "mRNA_end_NF"; transcript_support_level "4";
11	havana	exon	44950677	44950894	.	-	.	gene_id "ENSG00000175274"; gene_version "19"; transcript_id "ENST00000530035"; transcript_version "5"; exon_number "1"; gene_name "TP53I11"; gene_source "ensembl_havana"; gene_biotype "protein_coding"; transcript_name "TP53I11-213"; transcript_source "havana"; transcript_biotype "protein_coding"; exon_id "ENSE00002146370"; exon_version "1"; tag "cds_end_NF"; tag "mRNA_end_NF"; transcript_support_…
11	havana	exon	44939166	44939281	.	-	.	gene_id "ENSG00000175274"; gene_version "19"; transcript_id "ENST00000530035"; transcript_version "5"; exon_number "2"; gene_name "TP53I11"; gene_source "ensembl_havana"; gene_biotype "protein_coding"; transcript_name "TP53I11-213"; transcript_source "havana"; transcript_biotype "protein_coding"; exon_id "ENSE00002158254"; exon_version "1"; tag "cds_end_NF"; tag "mRNA_end_NF"; transcript_support_…
11	havana	exon	44938207	44938366	.	-	.	gene_id "ENSG00000175274"; gene_version "19"; transcript_id "ENST00000530035"; transcript_version "5"; exon_number "3"; gene_name "TP53I11"; gene_source "ensembl_havana"; gene_biotype "protein_coding"; transcript_name "TP53I11-213"; transcript_source "havana"; transcript_biotype "protein_coding"; exon_id "ENSE00003626084"; exon_version "1"; tag "cds_end_NF"; tag "mRNA_end_NF"; transcript_support_…
11	havana	CDS	44938207	44938335	.	-	0	gene_id "ENSG00000175274"; gene_version "19"; transcript_id "ENST00000530035"; transcript_version "5"; exon_number "3"; gene_name "TP53I11"; gene_source "ensembl_havana"; gene_biotype "protein_coding"; transcript_name "TP53I11-213"; transcript_source "havana"; transcript_biotype "protein_coding"; protein_id "ENSP00000432089"; protein_version "1"; tag "cds_end_NF"; tag "mRNA_end_NF"; transcript_su…
11	havana	start_codon	44938333	44938335	.	-	0	gene_id "ENSG00000175274"; gene_version "19"; transcript_id "ENST00000530035"; transcript_version "5"; exon_number "3"; gene_name "TP53I11"; gene_source "ensembl_havana"; gene_biotype "protein_coding"; transcript_name "TP53I11-213"; transcript_source "havana"; transcript_biotype "protein_coding"; tag "cds_end_NF"; tag "mRNA_end_NF"; transcript_support_level "4";
11	havana	exon	44937555	44937613	.	-	.	gene_id "ENSG00000175274"; gene_version "19"; transcript_id "ENST00000530035"; transcript_version "5"; exon_number "4"; gene_name "TP53I11"; gene_source "ensembl_havana"; gene_biotype "protein_coding"; transcript_name "TP53I11-213"; transcript_source "havana"; transcript_biotype "protein_coding"; exon_id "ENSE00003786209"; exon_version "1"; tag "cds_end_NF"; tag "mRNA_end_NF"; transcript_support_…
11	havana	CDS	44937555	44937613	.	-	0	gene_id "ENSG00000175274"; gene_version "19"; transcript_id "ENST00000530035"; transcript_version "5"; exon_number "4"; gene_name "TP53I11"; gene_source "ensembl_havana"; gene_biotype "protein_coding"; transcript_name "TP53I11-213"; transcript_source "havana"; transcript_biotype "protein_coding"; protein_id "ENSP00000432089"; protein_version "1"; tag "cds_end_NF"; tag "mRNA_end_NF"; transcript_su…
11	havana	exon	44937304	44937352	.	-	.	gene_id "ENSG00000175274"; gene_version "19"; transcript_id "ENST00000530035"; transcript_version "5"; exon_number "5"; gene_name "TP53I11"; gene_source "ensembl_havana"; gene_biotype "protein_coding"; transcript_name "TP53I11-213"; transcript_source "havana"; transcript_biotype "protein_coding"; exon_id "ENSE00003786941"; exon_version "1"; tag "cds_end_NF"; tag "mRNA_end_NF"; transcript_support_…
11	havana	CDS	44937304	44937352	.	-	1	gene_id "ENSG00000175274"; gene_version "19"; transcript_id "ENST00000530035"; transcript_version "5"; exon_number "5"; gene_name "TP53I11"; gene_source "ensembl_havana"; gene_biotype "protein_coding"; transcript_name "TP53I11-213"; transcript_source "havana"; transcript_biotype "protein_coding"; protein_id "ENSP00000432089"; protein_version "1"; tag "cds_end_NF"; tag "mRNA_end_NF"; transcript_su…
11	havana	five_prime_utr	44950677	44950894	.	-	.	gene_id "ENSG00000175274"; gene_version "19"; transcript_id "ENST00000530035"; transcript_version "5"; gene_name "TP53I11"; gene_source "ensembl_havana"; gene_biotype "protein_coding"; transcript_name "TP53I11-213"; transcript_source "havana"; transcript_biotype "protein_coding"; tag "cds_end_NF"; tag "mRNA_end_NF"; transcript_support_level "4";
11	havana	five_prime_utr	44939166	44939281	.	-	.	gene_id "ENSG00000175274"; gene_version "19"; transcript_id "ENST00000530035"; transcript_version "5"; gene_name "TP53I11"; gene_source "ensembl_havana"; gene_biotype "protein_coding"; transcript_name "TP53I11-213"; transcript_source "havana"; transcript_biotype "protein_coding"; tag "cds_end_NF"; tag "mRNA_end_NF"; transcript_support_level "4";
11	havana	five_prime_utr	44938336	44938366	.	-	.	gene_id "ENSG00000175274"; gene_version "19"; transcript_id "ENST00000530035"; transcript_version "5"; gene_name "TP53I11"; gene_source "ensembl_havana"; gene_biotype "protein_coding"; transcript_name "TP53I11-213"; transcript_source "havana"; transcript_biotype "protein_coding"; tag "cds_end_NF"; tag "mRNA_end_NF"; transcript_support_level "4";
11	havana	transcript	44937321	44951042	.	-	.	gene_id "ENSG00000175274"; gene_version "19"; transcript_id "ENST00000527685"; transcript_version "5"; gene_name "TP53I11"; gene_source "ensembl_havana"; gene_biotype "protein_coding"; transcript_name "TP53I11-210"; transcript_source "havana"; transcript_biotype "protein_coding"; tag "cds_end_NF"; tag "mRNA_end_NF"; transcript_support_level "4";
11	havana	exon	44950877	44951042	.	-	.	gene_id "ENSG00000175274"; gene_version "19"; transcript_id "ENST00000527685"; transcript_version "5"; exon_number "1"; gene_name "TP53I11"; gene_source "ensembl_havana"; gene_biotype "protein_coding"; transcript_name "TP53I11-210"; transcript_source "havana"; transcript_biotype "protein_coding"; exon_id "ENSE00002164338"; exon_version "1"; tag "cds_end_NF"; tag "mRNA_end_NF"; transcript_support_…
11	havana	exon	44939166	44939281	.	-	.	gene_id "ENSG00000175274"; gene_version "19"; transcript_id "ENST00000527685"; transcript_version "5"; exon_number "2"; gene_name "TP53I11"; gene_source "ensembl_havana"; gene_biotype "protein_coding"; transcript_name "TP53I11-210"; transcript_source "havana"; transcript_biotype "protein_coding"; exon_id "ENSE00002158254"; exon_version "1"; tag "cds_end_NF"; tag "mRNA_end_NF"; transcript_support_…
11	havana	exon	44938207	44938366	.	-	.	gene_id "ENSG00000175274"; gene_version "19"; transcript_id "ENST00000527685"; transcript_version "5"; exon_number "3"; gene_name "TP53I11"; gene_source "ensembl_havana"; gene_biotype "protein_coding"; transcript_name "TP53I11-210"; transcript_source "havana"; transcript_biotype "protein_coding"; exon_id "ENSE00003626084"; exon_version "1"; tag "cds_end_NF"; tag "mRNA_end_NF"; transcript_support_…
11	havana	CDS	44938207	44938335	.	-	0	gene_id "ENSG00000175274"; gene_version "19"; transcript_id "ENST00000527685"; transcript_version "5"; exon_number "3"; gene_name "TP53I11"; gene_source "ensembl_havana"; gene_biotype "protein_coding"; transcript_name "TP53I11-210"; transcript_source "havana"; transcript_biotype "protein_coding"; protein_id "ENSP00000431556"; protein_version "1"; tag "cds_end_NF"; tag "mRNA_end_NF"; transcript_su…
11	havana	start_codon	44938333	44938335	.	-	0	gene_id "ENSG00000175274"; gene_version "19"; transcript_id "ENST00000527685"; transcript_version "5"; exon_number "3"; gene_name "TP53I11"; gene_source "ensembl_havana"; gene_biotype "protein_coding"; transcript_name "TP53I11-210"; transcript_source "havana"; transcript_biotype "protein_coding"; tag "cds_end_NF"; tag "mRNA_end_NF"; transcript_support_level "4";
11	havana	exon	44937555	44937613	.	-	.	gene_id "ENSG00000175274"; gene_version "19"; transcript_id "ENST00000527685"; transcript_version "5"; exon_number "4"; gene_name "TP53I11"; gene_source "ensembl_havana"; gene_biotype "protein_coding"; transcript_name "TP53I11-210"; transcript_source "havana"; transcript_biotype "protein_coding"; exon_id "ENSE00003786209"; exon_version "1"; tag "cds_end_NF"; tag "mRNA_end_NF"; transcript_support_…
11	havana	CDS	44937555	44937613	.	-	0	gene_id "ENSG00000175274"; gene_version "19"; transcript_id "ENST00000527685"; transcript_version "5"; exon_number "4"; gene_name "TP53I11"; gene_source "ensembl_havana"; gene_biotype "protein_coding"; transcript_name "TP53I11-210"; transcript_source "havana"; transcript_biotype "protein_coding"; protein_id "ENSP00000431556"; protein_version "1"; tag "cds_end_NF"; tag "mRNA_end_NF"; transcript_su…
11	havana	exon	44937321	44937352	.	-	.	gene_id "ENSG00000175274"; gene_version "19"; transcript_id "ENST00000527685"; transcript_version "5"; exon_number "5"; gene_name "TP53I11"; gene_source "ensembl_havana"; gene_biotype "protein_coding"; transcript_name "TP53I11-210"; transcript_source "havana"; transcript_biotype "protein_coding"; exon_id "ENSE00002186776"; exon_version "1"; tag "cds_end_NF"; tag "mRNA_end_NF"; transcript_support_…
11	havana	CDS	44937321	44937352	.	-	1	gene_id "ENSG00000175274"; gene_version "19"; transcript_id "ENST00000527685"; transcript_version "5"; exon_number "5"; gene_name "TP53I11"; gene_source "ensembl_havana"; gene_biotype "protein_coding"; transcript_name "TP53I11-210"; transcript_source "havana"; transcript_biotype "protein_coding"; protein_id "ENSP00000431556"; protein_version "1"; tag "cds_end_NF"; tag "mRNA_end_NF"; transcript_su…
11	havana	five_prime_utr	44950877	44951042	.	-	.	gene_id "ENSG00000175274"; gene_version "19"; transcript_id "ENST00000527685"; transcript_version "5"; gene_name "TP53I11"; gene_source "ensembl_havana"; gene_biotype "protein_coding"; transcript_name "TP53I11-210"; transcript_source "havana"; transcript_biotype "protein_coding"; tag "cds_end_NF"; tag "mRNA_end_NF"; transcript_support_level "4";
11	havana	five_prime_utr	44939166	44939281	.	-	.	gene_id "ENSG00000175274"; gene_version "19"; transcript_id "ENST00000527685"; transcript_version "5"; gene_name "TP53I11"; gene_source "ensembl_havana"; gene_biotype "protein_coding"; transcript_name "TP53I11-210"; transcript_source "havana"; transcript_biotype "protein_coding"; tag "cds_end_NF"; tag "mRNA_end_NF"; transcript_support_level "4";
11	havana	five_prime_utr	44938336	44938366	.	-	.	gene_id "ENSG00000175274"; gene_version "19"; transcript_id "ENST00000527685"; transcript_version "5"; gene_name "TP53I11"; gene_source "ensembl_havana"; gene_biotype "protein_coding"; transcript_name "TP53I11-210"; transcript_source "havana"; transcript_biotype "protein_coding"; tag "cds_end_NF"; tag "mRNA_end_NF"; transcript_support_level "4";
11	havana	transcript	44937555	44950208	.	-	.	gene_id "ENSG00000175274"; gene_version "19"; transcript_id "ENST00000533937"; transcript_version "1"; gene_name "TP53I11"; gene_source "ensembl_havana"; gene_biotype "protein_coding"; transcript_name "TP53I11-219"; transcript_source "havana"; transcript_biotype "protein_coding"; tag "cds_end_NF"; tag "mRNA_end_NF"; transcript_support_level "4";
11	havana	exon	44949973	44950208	.	-	.	gene_id "ENSG00000175274"; gene_version "19"; transcript_id "ENST00000533937"; transcript_version "1"; exon_number "1"; gene_name "TP53I11"; gene_source "ensembl_havana"; gene_biotype "protein_coding"; transcript_name "TP53I11-219"; transcript_source "havana"; transcript_biotype "protein_coding"; exon_id "ENSE00002158373"; exon_version "1"; tag "cds_end_NF"; tag "mRNA_end_NF"; transcript_support_…
11	havana	exon	44939166	44939281	.	-	.	gene_id "ENSG00000175274"; gene_version "19"; transcript_id "ENST00000533937"; transcript_version "1"; exon_number "2"; gene_name "TP53I11"; gene_source "ensembl_havana"; gene_biotype "protein_coding"; transcript_name "TP53I11-219"; transcript_source "havana"; transcript_biotype "protein_coding"; exon_id "ENSE00002158254"; exon_version "1"; tag "cds_end_NF"; tag "mRNA_end_NF"; transcript_support_…
11	havana	exon	44938207	44938366	.	-	.	gene_id "ENSG00000175274"; gene_version "19"; transcript_id "ENST00000533937"; transcript_version "1"; exon_number "3"; gene_name "TP53I11"; gene_source "ensembl_havana"; gene_biotype "protein_coding"; transcript_name "TP53I11-219"; transcript_source "havana"; transcript_biotype "protein_coding"; exon_id "ENSE00003626084"; exon_version "1"; tag "cds_end_NF"; tag "mRNA_end_NF"; transcript_support_…
11	havana	CDS	44938207	44938335	.	-	0	gene_id "ENSG00000175274"; gene_version "19"; transcript_id "ENST00000533937"; transcript_version "1"; exon_number "3"; gene_name "TP53I11"; gene_source "ensembl_havana"; gene_biotype "protein_coding"; transcript_name "TP53I11-219"; transcript_source "havana"; transcript_biotype "protein_coding"; protein_id "ENSP00000432926"; protein_version "1"; tag "cds_end_NF"; tag "mRNA_end_NF"; transcript_su…
11	havana	start_codon	44938333	44938335	.	-	0	gene_id "ENSG00000175274"; gene_version "19"; transcript_id "ENST00000533937"; transcript_version "1"; exon_number "3"; gene_name "TP53I11"; gene_source "ensembl_havana"; gene_biotype "protein_coding"; transcript_name "TP53I11-219"; transcript_source "havana"; transcript_biotype "protein_coding"; tag "cds_end_NF"; tag "mRNA_end_NF"; transcript_support_level "4";
11	havana	exon	44937555	44937613	.	-	.	gene_id "ENSG00000175274"; gene_version "19"; transcript_id "ENST00000533937"; transcript_version "1"; exon_number "4"; gene_name "TP53I11"; gene_source "ensembl_havana"; gene_biotype "protein_coding"; transcript_name "TP53I11-219"; transcript_source "havana"; transcript_biotype "protein_coding"; exon_id "ENSE00003786209"; exon_version "1"; tag "cds_end_NF"; tag "mRNA_end_NF"; transcript_support_…
11	havana	CDS	44937555	44937613	.	-	0	gene_id "ENSG00000175274"; gene_version "19"; transcript_id "ENST00000533937"; transcript_version "1"; exon_number "4"; gene_name "TP53I11"; gene_source "ensembl_havana"; gene_biotype "protein_coding"; transcript_name "TP53I11-219"; transcript_source "havana"; transcript_biotype "protein_coding"; protein_id "ENSP00000432926"; protein_version "1"; tag "cds_end_NF"; tag "mRNA_end_NF"; transcript_su…
11	havana	five_prime_utr	44949973	44950208	.	-	.	gene_id "ENSG00000175274"; gene_version "19"; transcript_id "ENST00000533937"; transcript_version "1"; gene_name "TP53I11"; gene_source "ensembl_havana"; gene_biotype "protein_coding"; transcript_name "TP53I11-219"; transcript_source "havana"; transcript_biotype "protein_coding"; tag "cds_end_NF"; tag "mRNA_end_NF"; transcript_support_level "4";
11	havana	five_prime_utr	44939166	44939281	.	-	.	gene_id "ENSG00000175274"; gene_version "19"; transcript_id "ENST00000533937"; transcript_version "1"; gene_name "TP53I11"; gene_source "ensembl_havana"; gene_biotype "protein_coding"; transcript_name "TP53I11-219"; transcript_source "havana"; transcript_biotype "protein_coding"; tag "cds_end_NF"; tag "mRNA_end_NF"; transcript_support_level "4";
11	havana	five_prime_utr	44938336	44938366	.	-	.	gene_id "ENSG00000175274"; gene_version "19"; transcript_id "ENST00000533937"; transcript_version "1"; gene_name "TP53I11"; gene_source "ensembl_havana"; gene_biotype "protein_coding"; transcript_name "TP53I11-219"; transcript_source "havana"; transcript_biotype "protein_coding"; tag "cds_end_NF"; tag "mRNA_end_NF"; transcript_support_level "4";
11	ensembl	transcript	44932348	44951306	.	-	.	gene_id "ENSG00000175274"; gene_version "19"; transcript_id "ENST00000616990"; transcript_version "4"; gene_name "TP53I11"; gene_source "ensembl_havana"; gene_biotype "protein_coding"; transcript_name "TP53I11-222"; transcript_source "ensembl"; transcript_biotype "protein_coding"; tag "CCDS"; ccds_id "CCDS7911"; tag "gencode_basic"; transcript_support_level "2";
11	ensembl	exon	44950877	44951306	.	-	.	gene_id "ENSG00000175274"; gene_version "19"; transcript_id "ENST00000616990"; transcript_version "4"; exon_number "1"; gene_name "TP53I11"; gene_source "ensembl_havana"; gene_biotype "protein_coding"; transcript_name "TP53I11-222"; transcript_source "ensembl"; transcript_biotype "protein_coding"; tag "CCDS"; ccds_id "CCDS7911"; exon_id "ENSE00003719549"; exon_version "1"; tag "gencode_basic"; tr…
11	ensembl	exon	44938207	44938366	.	-	.	gene_id "ENSG00000175274"; gene_version "19"; transcript_id "ENST00000616990"; transcript_version "4"; exon_number "2"; gene_name "TP53I11"; gene_source "ensembl_havana"; gene_biotype "protein_coding"; transcript_name "TP53I11-222"; transcript_source "ensembl"; transcript_biotype "protein_coding"; tag "CCDS"; ccds_id "CCDS7911"; exon_id "ENSE00003626084"; exon_version "1"; tag "gencode_basic"; tr…
11	ensembl	CDS	44938207	44938335	.	-	0	gene_id "ENSG00000175274"; gene_version "19"; transcript_id "ENST00000616990"; transcript_version "4"; exon_number "2"; gene_name "TP53I11"; gene_source "ensembl_havana"; gene_biotype "protein_coding"; transcript_name "TP53I11-222"; transcript_source "ensembl"; transcript_biotype "protein_coding"; tag "CCDS"; ccds_id "CCDS7911"; protein_id "ENSP00000481456"; protein_version "1"; tag "gencode_basi…
11	ensembl	start_codon	44938333	44938335	.	-	0	gene_id "ENSG00000175274"; gene_version "19"; transcript_id "ENST00000616990"; transcript_version "4"; exon_number "2"; gene_name "TP53I11"; gene_source "ensembl_havana"; gene_biotype "protein_coding"; transcript_name "TP53I11-222"; transcript_source "ensembl"; transcript_biotype "protein_coding"; tag "CCDS"; ccds_id "CCDS7911"; tag "gencode_basic"; transcript_support_level "2";
11	ensembl	exon	44937555	44937613	.	-	.	gene_id "ENSG00000175274"; gene_version "19"; transcript_id "ENST00000616990"; transcript_version "4"; exon_number "3"; gene_name "TP53I11"; gene_source "ensembl_havana"; gene_biotype "protein_coding"; transcript_name "TP53I11-222"; transcript_source "ensembl"; transcript_biotype "protein_coding"; tag "CCDS"; ccds_id "CCDS7911"; exon_id "ENSE00003786209"; exon_version "1"; tag "gencode_basic"; tr…
11	ensembl	CDS	44937555	44937613	.	-	0	gene_id "ENSG00000175274"; gene_version "19"; transcript_id "ENST00000616990"; transcript_version "4"; exon_number "3"; gene_name "TP53I11"; gene_source "ensembl_havana"; gene_biotype "protein_coding"; transcript_name "TP53I11-222"; transcript_source "ensembl"; transcript_biotype "protein_coding"; tag "CCDS"; ccds_id "CCDS7911"; protein_id "ENSP00000481456"; protein_version "1"; tag "gencode_basi…
11	ensembl	exon	44937304	44937352	.	-	.	gene_id "ENSG00000175274"; gene_version "19"; transcript_id "ENST00000616990"; transcript_version "4"; exon_number "4"; gene_name "TP53I11"; gene_source "ensembl_havana"; gene_biotype "protein_coding"; transcript_name "TP53I11-222"; transcript_source "ensembl"; transcript_biotype "protein_coding"; tag "CCDS"; ccds_id "CCDS7911"; exon_id "ENSE00003786941"; exon_version "1"; tag "gencode_basic"; tr…
11	ensembl	CDS	44937304	44937352	.	-	1	gene_id "ENSG00000175274"; gene_version "19"; transcript_id "ENST00000616990"; transcript_version "4"; exon_number "4"; gene_name "TP53I11"; gene_source "ensembl_havana"; gene_biotype "protein_coding"; transcript_name "TP53I11-222"; transcript_source "ensembl"; transcript_biotype "protein_coding"; tag "CCDS"; ccds_id "CCDS7911"; protein_id "ENSP00000481456"; protein_version "1"; tag "gencode_basi…
11	ensembl	exon	44936803	44936899	.	-	.	gene_id "ENSG00000175274"; gene_version "19"; transcript_id "ENST00000616990"; transcript_version "4"; exon_number "5"; gene_name "TP53I11"; gene_source "ensembl_havana"; gene_biotype "protein_coding"; transcript_name "TP53I11-222"; transcript_source "ensembl"; transcript_biotype "protein_coding"; tag "CCDS"; ccds_id "CCDS7911"; exon_id "ENSE00003697553"; exon_version "1"; tag "gencode_basic"; tr…
11	ensembl	CDS	44936803	44936899	.	-	0	gene_id "ENSG00000175274"; gene_version "19"; transcript_id "ENST00000616990"; transcript_version "4"; exon_number "5"; gene_name "TP53I11"; gene_source "ensembl_havana"; gene_biotype "protein_coding"; transcript_name "TP53I11-222"; transcript_source "ensembl"; transcript_biotype "protein_coding"; tag "CCDS"; ccds_id "CCDS7911"; protein_id "ENSP00000481456"; protein_version "1"; tag "gencode_basi…
11	ensembl	exon	44935561	44935662	.	-	.	gene_id "ENSG00000175274"; gene_version "19"; transcript_id "ENST00000616990"; transcript_version "4"; exon_number "6"; gene_name "TP53I11"; gene_source "ensembl_havana"; gene_biotype "protein_coding"; transcript_name "TP53I11-222"; transcript_source "ensembl"; transcript_biotype "protein_coding"; tag "CCDS"; ccds_id "CCDS7911"; exon_id "ENSE00003620504"; exon_version "1"; tag "gencode_basic"; tr…
11	ensembl	CDS	44935561	44935662	.	-	2	gene_id "ENSG00000175274"; gene_version "19"; transcript_id "ENST00000616990"; transcript_version "4"; exon_number "6"; gene_name "TP53I11"; gene_source "ensembl_havana"; gene_biotype "protein_coding"; transcript_name "TP53I11-222"; transcript_source "ensembl"; transcript_biotype "protein_coding"; tag "CCDS"; ccds_id "CCDS7911"; protein_id "ENSP00000481456"; protein_version "1"; tag "gencode_basi…
11	ensembl	exon	44932348	44935017	.	-	.	gene_id "ENSG00000175274"; gene_version "19"; transcript_id "ENST00000616990"; transcript_version "4"; exon_number "7"; gene_name "TP53I11"; gene_source "ensembl_havana"; gene_biotype "protein_coding"; transcript_name "TP53I11-222"; transcript_source "ensembl"; transcript_biotype "protein_coding"; tag "CCDS"; ccds_id "CCDS7911"; exon_id "ENSE00001372147"; exon_version "4"; tag "gencode_basic"; tr…
11	ensembl	CDS	44934887	44935017	.	-	2	gene_id "ENSG00000175274"; gene_version "19"; transcript_id "ENST00000616990"; transcript_version "4"; exon_number "7"; gene_name "TP53I11"; gene_source "ensembl_havana"; gene_biotype "protein_coding"; transcript_name "TP53I11-222"; transcript_source "ensembl"; transcript_biotype "protein_coding"; tag "CCDS"; ccds_id "CCDS7911"; protein_id "ENSP00000481456"; protein_version "1"; tag "gencode_basi…
11	ensembl	stop_codon	44934884	44934886	.	-	0	gene_id "ENSG00000175274"; gene_version "19"; transcript_id "ENST00000616990"; transcript_version "4"; exon_number "7"; gene_name "TP53I11"; gene_source "ensembl_havana"; gene_biotype "protein_coding"; transcript_name "TP53I11-222"; transcript_source "ensembl"; transcript_biotype "protein_coding"; tag "CCDS"; ccds_id "CCDS7911"; tag "gencode_basic"; transcript_support_level "2";
11	ensembl	five_prime_utr	44950877	44951306	.	-	.	gene_id "ENSG00000175274"; gene_version "19"; transcript_id "ENST00000616990"; transcript_version "4"; gene_name "TP53I11"; gene_source "ensembl_havana"; gene_biotype "protein_coding"; transcript_name "TP53I11-222"; transcript_source "ensembl"; transcript_biotype "protein_coding"; tag "CCDS"; ccds_id "CCDS7911"; tag "gencode_basic"; transcript_support_level "2";
11	ensembl	five_prime_utr	44938336	44938366	.	-	.	gene_id "ENSG00000175274"; gene_version "19"; transcript_id "ENST00000616990"; transcript_version "4"; gene_name "TP53I11"; gene_source "ensembl_havana"; gene_biotype "protein_coding"; transcript_name "TP53I11-222"; transcript_source "ensembl"; transcript_biotype "protein_coding"; tag "CCDS"; ccds_id "CCDS7911"; tag "gencode_basic"; transcript_support_level "2";
11	ensembl	three_prime_utr	44932348	44934883	.	-	.	gene_id "ENSG00000175274"; gene_version "19"; transcript_id "ENST00000616990"; transcript_version "4"; gene_name "TP53I11"; gene_source "ensembl_havana"; gene_biotype "protein_coding"; transcript_name "TP53I11-222"; transcript_source "ensembl"; transcript_biotype "protein_coding"; tag "CCDS"; ccds_id "CCDS7911"; tag "gencode_basic"; transcript_support_level "2";
11	ensembl	transcript	44932348	44951306	.	-	.	gene_id "ENSG00000175274"; gene_version "19"; transcript_id "ENST00000308212"; transcript_version "9"; gene_name "TP53I11"; gene_source "ensembl_havana"; gene_biotype "protein_coding"; transcript_name "TP53I11-201"; transcript_source "ensembl"; transcript_biotype "protein_coding"; tag "CCDS"; ccds_id "CCDS7911"; tag "gencode_basic"; transcript_support_level "5";
11	ensembl	exon	44950877	44951306	.	-	.	gene_id "ENSG00000175274"; gene_version "19"; transcript_id "ENST00000308212"; transcript_version "9"; exon_number "1"; gene_name "TP53I11"; gene_source "ensembl_havana"; gene_biotype "protein_coding"; transcript_name "TP53I11-201"; transcript_source "ensembl"; transcript_biotype "protein_coding"; tag "CCDS"; ccds_id "CCDS7911"; exon_id "ENSE00003719549"; exon_version "1"; tag "gencode_basic"; tr…
11	ensembl	exon	44939166	44939281	.	-	.	gene_id "ENSG00000175274"; gene_version "19"; transcript_id "ENST00000308212"; transcript_version "9"; exon_number "2"; gene_name "TP53I11"; gene_source "ensembl_havana"; gene_biotype "protein_coding"; transcript_name "TP53I11-201"; transcript_source "ensembl"; transcript_biotype "protein_coding"; tag "CCDS"; ccds_id "CCDS7911"; exon_id "ENSE00002158254"; exon_version "1"; tag "gencode_basic"; tr…
11	ensembl	exon	44938207	44938366	.	-	.	gene_id "ENSG00000175274"; gene_version "19"; transcript_id "ENST00000308212"; transcript_version "9"; exon_number "3"; gene_name "TP53I11"; gene_source "ensembl_havana"; gene_biotype "protein_coding"; transcript_name "TP53I11-201"; transcript_source "ensembl"; transcript_biotype "protein_coding"; tag "CCDS"; ccds_id "CCDS7911"; exon_id "ENSE00003626084"; exon_version "1"; tag "gencode_basic"; tr…
11	ensembl	CDS	44938207	44938335	.	-	0	gene_id "ENSG00000175274"; gene_version "19"; transcript_id "ENST00000308212"; transcript_version "9"; exon_number "3"; gene_name "TP53I11"; gene_source "ensembl_havana"; gene_biotype "protein_coding"; transcript_name "TP53I11-201"; transcript_source "ensembl"; transcript_biotype "protein_coding"; tag "CCDS"; ccds_id "CCDS7911"; protein_id "ENSP00000309532"; protein_version "5"; tag "gencode_basi…
11	ensembl	start_codon	44938333	44938335	.	-	0	gene_id "ENSG00000175274"; gene_version "19"; transcript_id "ENST00000308212"; transcript_version "9"; exon_number "3"; gene_name "TP53I11"; gene_source "ensembl_havana"; gene_biotype "protein_coding"; transcript_name "TP53I11-201"; transcript_source "ensembl"; transcript_biotype "protein_coding"; tag "CCDS"; ccds_id "CCDS7911"; tag "gencode_basic"; transcript_support_level "5";
11	ensembl	exon	44937555	44937613	.	-	.	gene_id "ENSG00000175274"; gene_version "19"; transcript_id "ENST00000308212"; transcript_version "9"; exon_number "4"; gene_name "TP53I11"; gene_source "ensembl_havana"; gene_biotype "protein_coding"; transcript_name "TP53I11-201"; transcript_source "ensembl"; transcript_biotype "protein_coding"; tag "CCDS"; ccds_id "CCDS7911"; exon_id "ENSE00003786209"; exon_version "1"; tag "gencode_basic"; tr…
11	ensembl	CDS	44937555	44937613	.	-	0	gene_id "ENSG00000175274"; gene_version "19"; transcript_id "ENST00000308212"; transcript_version "9"; exon_number "4"; gene_name "TP53I11"; gene_source "ensembl_havana"; gene_biotype "protein_coding"; transcript_name "TP53I11-201"; transcript_source "ensembl"; transcript_biotype "protein_coding"; tag "CCDS"; ccds_id "CCDS7911"; protein_id "ENSP00000309532"; protein_version "5"; tag "gencode_basi…
11	ensembl	exon	44937304	44937352	.	-	.	gene_id "ENSG00000175274"; gene_version "19"; transcript_id "ENST00000308212"; transcript_version "9"; exon_number "5"; gene_name "TP53I11"; gene_source "ensembl_havana"; gene_biotype "protein_coding"; transcript_name "TP53I11-201"; transcript_source "ensembl"; transcript_biotype "protein_coding"; tag "CCDS"; ccds_id "CCDS7911"; exon_id "ENSE00003786941"; exon_version "1"; tag "gencode_basic"; tr…
11	ensembl	CDS	44937304	44937352	.	-	1	gene_id "ENSG00000175274"; gene_version "19"; transcript_id "ENST00000308212"; transcript_version "9"; exon_number "5"; gene_name "TP53I11"; gene_source "ensembl_havana"; gene_biotype "protein_coding"; transcript_name "TP53I11-201"; transcript_source "ensembl"; transcript_biotype "protein_coding"; tag "CCDS"; ccds_id "CCDS7911"; protein_id "ENSP00000309532"; protein_version "5"; tag "gencode_basi…
11	ensembl	exon	44936803	44936899	.	-	.	gene_id "ENSG00000175274"; gene_version "19"; transcript_id "ENST00000308212"; transcript_version "9"; exon_number "6"; gene_name "TP53I11"; gene_source "ensembl_havana"; gene_biotype "protein_coding"; transcript_name "TP53I11-201"; transcript_source "ensembl"; transcript_biotype "protein_coding"; tag "CCDS"; ccds_id "CCDS7911"; exon_id "ENSE00003697553"; exon_version "1"; tag "gencode_basic"; tr…
11	ensembl	CDS	44936803	44936899	.	-	0	gene_id "ENSG00000175274"; gene_version "19"; transcript_id "ENST00000308212"; transcript_version "9"; exon_number "6"; gene_name "TP53I11"; gene_source "ensembl_havana"; gene_biotype "protein_coding"; transcript_name "TP53I11-201"; transcript_source "ensembl"; transcript_biotype "protein_coding"; tag "CCDS"; ccds_id "CCDS7911"; protein_id "ENSP00000309532"; protein_version "5"; tag "gencode_basi…
11	ensembl	exon	44935561	44935662	.	-	.	gene_id "ENSG00000175274"; gene_version "19"; transcript_id "ENST00000308212"; transcript_version "9"; exon_number "7"; gene_name "TP53I11"; gene_source "ensembl_havana"; gene_biotype "protein_coding"; transcript_name "TP53I11-201"; transcript_source "ensembl"; transcript_biotype "protein_coding"; tag "CCDS"; ccds_id "CCDS7911"; exon_id "ENSE00003620504"; exon_version "1"; tag "gencode_basic"; tr…
11	ensembl	CDS	44935561	44935662	.	-	2	gene_id "ENSG00000175274"; gene_version "19"; transcript_id "ENST00000308212"; transcript_version "9"; exon_number "7"; gene_name "TP53I11"; gene_source "ensembl_havana"; gene_biotype "protein_coding"; transcript_name "TP53I11-201"; transcript_source "ensembl"; transcript_biotype "protein_coding"; tag "CCDS"; ccds_id "CCDS7911"; protein_id "ENSP00000309532"; protein_version "5"; tag "gencode_basi…
11	ensembl	exon	44932348	44935017	.	-	.	gene_id "ENSG00000175274"; gene_version "19"; transcript_id "ENST00000308212"; transcript_version "9"; exon_number "8"; gene_name "TP53I11"; gene_source "ensembl_havana"; gene_biotype "protein_coding"; transcript_name "TP53I11-201"; transcript_source "ensembl"; transcript_biotype "protein_coding"; tag "CCDS"; ccds_id "CCDS7911"; exon_id "ENSE00001372147"; exon_version "4"; tag "gencode_basic"; tr…
11	ensembl	CDS	44934887	44935017	.	-	2	gene_id "ENSG00000175274"; gene_version "19"; transcript_id "ENST00000308212"; transcript_version "9"; exon_number "8"; gene_name "TP53I11"; gene_source "ensembl_havana"; gene_biotype "protein_coding"; transcript_name "TP53I11-201"; transcript_source "ensembl"; transcript_biotype "protein_coding"; tag "CCDS"; ccds_id "CCDS7911"; protein_id "ENSP00000309532"; protein_version "5"; tag "gencode_basi…
11	ensembl	stop_codon	44934884	44934886	.	-	0	gene_id "ENSG00000175274"; gene_version "19"; transcript_id "ENST00000308212"; transcript_version "9"; exon_number "8"; gene_name "TP53I11"; gene_source "ensembl_havana"; gene_biotype "protein_coding"; transcript_name "TP53I11-201"; transcript_source "ensembl"; transcript_biotype "protein_coding"; tag "CCDS"; ccds_id "CCDS7911"; tag "gencode_basic"; transcript_support_level "5";
11	ensembl	five_prime_utr	44950877	44951306	.	-	.	gene_id "ENSG00000175274"; gene_version "19"; transcript_id "ENST00000308212"; transcript_version "9"; gene_name "TP53I11"; gene_source "ensembl_havana"; gene_biotype "protein_coding"; transcript_name "TP53I11-201"; transcript_source "ensembl"; transcript_biotype "protein_coding"; tag "CCDS"; ccds_id "CCDS7911"; tag "gencode_basic"; transcript_support_level "5";
11	ensembl	five_prime_utr	44939166	44939281	.	-	.	gene_id "ENSG00000175274"; gene_version "19"; transcript_id "ENST00000308212"; transcript_version "9"; gene_name "TP53I11"; gene_source "ensembl_havana"; gene_biotype "protein_coding"; transcript_name "TP53I11-201"; transcript_source "ensembl"; transcript_biotype "protein_coding"; tag "CCDS"; ccds_id "CCDS7911"; tag "gencode_basic"; transcript_support_level "5";
11	ensembl	five_prime_utr	44938336	44938366	.	-	.	gene_id "ENSG00000175274"; gene_version "19"; transcript_id "ENST00000308212"; transcript_version "9"; gene_name "TP53I11"; gene_source "ensembl_havana"; gene_biotype "protein_coding"; transcript_name "TP53I11-201"; transcript_source "ensembl"; transcript_biotype "protein_coding"; tag "CCDS"; ccds_id "CCDS7911"; tag "gencode_basic"; transcript_support_level "5";
11	ensembl	three_prime_utr	44932348	44934883	.	-	.	gene_id "ENSG00000175274"; gene_version "19"; transcript_id "ENST00000308212"; transcript_version "9"; gene_name "TP53I11"; gene_source "ensembl_havana"; gene_biotype "protein_coding"; transcript_name "TP53I11-201"; transcript_source "ensembl"; transcript_biotype "protein_coding"; tag "CCDS"; ccds_id "CCDS7911"; tag "gencode_basic"; transcript_support_level "5";
11	ensembl	transcript	44936883	44938335	.	-	.	gene_id "ENSG00000175274"; gene_version "19"; transcript_id "ENST00000627720"; transcript_version "1"; gene_name "TP53I11"; gene_source "ensembl_havana"; gene_biotype "protein_coding"; transcript_name "TP53I11-223"; transcript_source "ensembl"; transcript_biotype "protein_coding"; tag "gencode_basic"; tag "gencode_primary"; transcript_support_level "5";
11	ensembl	exon	44938207	44938335	.	-	.	gene_id "ENSG00000175274"; gene_version "19"; transcript_id "ENST00000627720"; transcript_version "1"; exon_number "1"; gene_name "TP53I11"; gene_source "ensembl_havana"; gene_biotype "protein_coding"; transcript_name "TP53I11-223"; transcript_source "ensembl"; transcript_biotype "protein_coding"; exon_id "ENSE00003767468"; exon_version "1"; tag "gencode_basic"; tag "gencode_primary"; transcript_…
11	ensembl	CDS	44938207	44938335	.	-	0	gene_id "ENSG00000175274"; gene_version "19"; transcript_id "ENST00000627720"; transcript_version "1"; exon_number "1"; gene_name "TP53I11"; gene_source "ensembl_havana"; gene_biotype "protein_coding"; transcript_name "TP53I11-223"; transcript_source "ensembl"; transcript_biotype "protein_coding"; protein_id "ENSP00000486799"; protein_version "1"; tag "gencode_basic"; tag "gencode_primary"; trans…
11	ensembl	start_codon	44938333	44938335	.	-	0	gene_id "ENSG00000175274"; gene_version "19"; transcript_id "ENST00000627720"; transcript_version "1"; exon_number "1"; gene_name "TP53I11"; gene_source "ensembl_havana"; gene_biotype "protein_coding"; transcript_name "TP53I11-223"; transcript_source "ensembl"; transcript_biotype "protein_coding"; tag "gencode_basic"; tag "gencode_primary"; transcript_support_level "5";
11	ensembl	exon	44937304	44937352	.	-	.	gene_id "ENSG00000175274"; gene_version "19"; transcript_id "ENST00000627720"; transcript_version "1"; exon_number "2"; gene_name "TP53I11"; gene_source "ensembl_havana"; gene_biotype "protein_coding"; transcript_name "TP53I11-223"; transcript_source "ensembl"; transcript_biotype "protein_coding"; exon_id "ENSE00003692452"; exon_version "1"; tag "gencode_basic"; tag "gencode_primary"; transcript_…
11	ensembl	CDS	44937304	44937352	.	-	0	gene_id "ENSG00000175274"; gene_version "19"; transcript_id "ENST00000627720"; transcript_version "1"; exon_number "2"; gene_name "TP53I11"; gene_source "ensembl_havana"; gene_biotype "protein_coding"; transcript_name "TP53I11-223"; transcript_source "ensembl"; transcript_biotype "protein_coding"; protein_id "ENSP00000486799"; protein_version "1"; tag "gencode_basic"; tag "gencode_primary"; trans…
11	ensembl	exon	44936883	44936899	.	-	.	gene_id "ENSG00000175274"; gene_version "19"; transcript_id "ENST00000627720"; transcript_version "1"; exon_number "3"; gene_name "TP53I11"; gene_source "ensembl_havana"; gene_biotype "protein_coding"; transcript_name "TP53I11-223"; transcript_source "ensembl"; transcript_biotype "protein_coding"; exon_id "ENSE00003774382"; exon_version "1"; tag "gencode_basic"; tag "gencode_primary"; transcript_…
11	ensembl	CDS	44936886	44936899	.	-	2	gene_id "ENSG00000175274"; gene_version "19"; transcript_id "ENST00000627720"; transcript_version "1"; exon_number "3"; gene_name "TP53I11"; gene_source "ensembl_havana"; gene_biotype "protein_coding"; transcript_name "TP53I11-223"; transcript_source "ensembl"; transcript_biotype "protein_coding"; protein_id "ENSP00000486799"; protein_version "1"; tag "gencode_basic"; tag "gencode_primary"; trans…
11	ensembl	stop_codon	44936883	44936885	.	-	0	gene_id "ENSG00000175274"; gene_version "19"; transcript_id "ENST00000627720"; transcript_version "1"; exon_number "3"; gene_name "TP53I11"; gene_source "ensembl_havana"; gene_biotype "protein_coding"; transcript_name "TP53I11-223"; transcript_source "ensembl"; transcript_biotype "protein_coding"; tag "gencode_basic"; tag "gencode_primary"; transcript_support_level "5";
11	ensembl_havana	gene	128934731	128943399	.	-	.	gene_id "ENSG00000120471"; gene_version "16"; gene_name "TP53AIP1"; gene_source "ensembl_havana"; gene_biotype "protein_coding";
11	havana	transcript	128934731	128942927	.	-	.	gene_id "ENSG00000120471"; gene_version "16"; transcript_id "ENST00000458238"; transcript_version "6"; gene_name "TP53AIP1"; gene_source "ensembl_havana"; gene_biotype "protein_coding"; transcript_name "TP53AIP1-201"; transcript_source "havana"; transcript_biotype "protein_coding"; tag "CCDS"; ccds_id "CCDS55797"; tag "gencode_basic"; tag "gencode_primary"; transcript_support_level "1";
11	havana	exon	128942794	128942927	.	-	.	gene_id "ENSG00000120471"; gene_version "16"; transcript_id "ENST00000458238"; transcript_version "6"; exon_number "1"; gene_name "TP53AIP1"; gene_source "ensembl_havana"; gene_biotype "protein_coding"; transcript_name "TP53AIP1-201"; transcript_source "havana"; transcript_biotype "protein_coding"; tag "CCDS"; ccds_id "CCDS55797"; exon_id "ENSE00001001271"; exon_version "1"; tag "gencode_basic"; …
11	havana	exon	128937678	128937894	.	-	.	gene_id "ENSG00000120471"; gene_version "16"; transcript_id "ENST00000458238"; transcript_version "6"; exon_number "2"; gene_name "TP53AIP1"; gene_source "ensembl_havana"; gene_biotype "protein_coding"; transcript_name "TP53AIP1-201"; transcript_source "havana"; transcript_biotype "protein_coding"; tag "CCDS"; ccds_id "CCDS55797"; exon_id "ENSE00001130929"; exon_version "3"; tag "gencode_basic"; …
11	havana	CDS	128937678	128937818	.	-	0	gene_id "ENSG00000120471"; gene_version "16"; transcript_id "ENST00000458238"; transcript_version "6"; exon_number "2"; gene_name "TP53AIP1"; gene_source "ensembl_havana"; gene_biotype "protein_coding"; transcript_name "TP53AIP1-201"; transcript_source "havana"; transcript_biotype "protein_coding"; tag "CCDS"; ccds_id "CCDS55797"; protein_id "ENSP00000390694"; protein_version "2"; tag "gencode_ba…
11	havana	start_codon	128937816	128937818	.	-	0	gene_id "ENSG00000120471"; gene_version "16"; transcript_id "ENST00000458238"; transcript_version "6"; exon_number "2"; gene_name "TP53AIP1"; gene_source "ensembl_havana"; gene_biotype "protein_coding"; transcript_name "TP53AIP1-201"; transcript_source "havana"; transcript_biotype "protein_coding"; tag "CCDS"; ccds_id "CCDS55797"; tag "gencode_basic"; tag "gencode_primary"; transcript_support_lev…
11	havana	exon	128936538	128936649	.	-	.	gene_id "ENSG00000120471"; gene_version "16"; transcript_id "ENST00000458238"; transcript_version "6"; exon_number "3"; gene_name "TP53AIP1"; gene_source "ensembl_havana"; gene_biotype "protein_coding"; transcript_name "TP53AIP1-201"; transcript_source "havana"; transcript_biotype "protein_coding"; tag "CCDS"; ccds_id "CCDS55797"; exon_id "ENSE00001330498"; exon_version "2"; tag "gencode_basic"; …
11	havana	CDS	128936538	128936649	.	-	0	gene_id "ENSG00000120471"; gene_version "16"; transcript_id "ENST00000458238"; transcript_version "6"; exon_number "3"; gene_name "TP53AIP1"; gene_source "ensembl_havana"; gene_biotype "protein_coding"; transcript_name "TP53AIP1-201"; transcript_source "havana"; transcript_biotype "protein_coding"; tag "CCDS"; ccds_id "CCDS55797"; protein_id "ENSP00000390694"; protein_version "2"; tag "gencode_ba…
11	havana	exon	128934731	128935044	.	-	.	gene_id "ENSG00000120471"; gene_version "16"; transcript_id "ENST00000458238"; transcript_version "6"; exon_number "4"; gene_name "TP53AIP1"; gene_source "ensembl_havana"; gene_biotype "protein_coding"; transcript_name "TP53AIP1-201"; transcript_source "havana"; transcript_biotype "protein_coding"; tag "CCDS"; ccds_id "CCDS55797"; exon_id "ENSE00002181753"; exon_version "1"; tag "gencode_basic"; …
11	havana	CDS	128935040	128935044	.	-	2	gene_id "ENSG00000120471"; gene_version "16"; transcript_id "ENST00000458238"; transcript_version "6"; exon_number "4"; gene_name "TP53AIP1"; gene_source "ensembl_havana"; gene_biotype "protein_coding"; transcript_name "TP53AIP1-201"; transcript_source "havana"; transcript_biotype "protein_coding"; tag "CCDS"; ccds_id "CCDS55797"; protein_id "ENSP00000390694"; protein_version "2"; tag "gencode_ba…
11	havana	stop_codon	128935037	128935039	.	-	0	gene_id "ENSG00000120471"; gene_version "16"; transcript_id "ENST00000458238"; transcript_version "6"; exon_number "4"; gene_name "TP53AIP1"; gene_source "ensembl_havana"; gene_biotype "protein_coding"; transcript_name "TP53AIP1-201"; transcript_source "havana"; transcript_biotype "protein_coding"; tag "CCDS"; ccds_id "CCDS55797"; tag "gencode_basic"; tag "gencode_primary"; transcript_support_lev…
11	havana	five_prime_utr	128942794	128942927	.	-	.	gene_id "ENSG00000120471"; gene_version "16"; transcript_id "ENST00000458238"; transcript_version "6"; gene_name "TP53AIP1"; gene_source "ensembl_havana"; gene_biotype "protein_coding"; transcript_name "TP53AIP1-201"; transcript_source "havana"; transcript_biotype "protein_coding"; tag "CCDS"; ccds_id "CCDS55797"; tag "gencode_basic"; tag "gencode_primary"; transcript_support_level "1";
11	havana	five_prime_utr	128937819	128937894	.	-	.	gene_id "ENSG00000120471"; gene_version "16"; transcript_id "ENST00000458238"; transcript_version "6"; gene_name "TP53AIP1"; gene_source "ensembl_havana"; gene_biotype "protein_coding"; transcript_name "TP53AIP1-201"; transcript_source "havana"; transcript_biotype "protein_coding"; tag "CCDS"; ccds_id "CCDS55797"; tag "gencode_basic"; tag "gencode_primary"; transcript_support_level "1";
11	havana	three_prime_utr	128934731	128935036	.	-	.	gene_id "ENSG00000120471"; gene_version "16"; transcript_id "ENST00000458238"; transcript_version "6"; gene_name "TP53AIP1"; gene_source "ensembl_havana"; gene_biotype "protein_coding"; transcript_name "TP53AIP1-201"; transcript_source "havana"; transcript_biotype "protein_coding"; tag "CCDS"; ccds_id "CCDS55797"; tag "gencode_basic"; tag "gencode_primary"; transcript_support_level "1";
11	ensembl_havana	transcript	128935370	128942871	.	-	.	gene_id "ENSG00000120471"; gene_version "16"; transcript_id "ENST00000531399"; transcript_version "6"; gene_name "TP53AIP1"; gene_source "ensembl_havana"; gene_biotype "protein_coding"; transcript_name "TP53AIP1-205"; transcript_source "ensembl_havana"; transcript_biotype "protein_coding"; tag "CCDS"; ccds_id "CCDS8480"; tag "gencode_basic"; tag "gencode_primary"; tag "MANE_Select"; tag "Ensembl_…
11	ensembl_havana	exon	128942794	128942871	.	-	.	gene_id "ENSG00000120471"; gene_version "16"; transcript_id "ENST00000531399"; transcript_version "6"; exon_number "1"; gene_name "TP53AIP1"; gene_source "ensembl_havana"; gene_biotype "protein_coding"; transcript_name "TP53AIP1-205"; transcript_source "ensembl_havana"; transcript_biotype "protein_coding"; tag "CCDS"; ccds_id "CCDS8480"; exon_id "ENSE00003913770"; exon_version "1"; tag "gencode_b…
11	ensembl_havana	exon	128937678	128937894	.	-	.	gene_id "ENSG00000120471"; gene_version "16"; transcript_id "ENST00000531399"; transcript_version "6"; exon_number "2"; gene_name "TP53AIP1"; gene_source "ensembl_havana"; gene_biotype "protein_coding"; transcript_name "TP53AIP1-205"; transcript_source "ensembl_havana"; transcript_biotype "protein_coding"; tag "CCDS"; ccds_id "CCDS8480"; exon_id "ENSE00001130929"; exon_version "3"; tag "gencode_b…
11	ensembl_havana	CDS	128937678	128937818	.	-	0	gene_id "ENSG00000120471"; gene_version "16"; transcript_id "ENST00000531399"; transcript_version "6"; exon_number "2"; gene_name "TP53AIP1"; gene_source "ensembl_havana"; gene_biotype "protein_coding"; transcript_name "TP53AIP1-205"; transcript_source "ensembl_havana"; transcript_biotype "protein_coding"; tag "CCDS"; ccds_id "CCDS8480"; protein_id "ENSP00000432743"; protein_version "1"; tag "gen…
11	ensembl_havana	start_codon	128937816	128937818	.	-	0	gene_id "ENSG00000120471"; gene_version "16"; transcript_id "ENST00000531399"; transcript_version "6"; exon_number "2"; gene_name "TP53AIP1"; gene_source "ensembl_havana"; gene_biotype "protein_coding"; transcript_name "TP53AIP1-205"; transcript_source "ensembl_havana"; transcript_biotype "protein_coding"; tag "CCDS"; ccds_id "CCDS8480"; tag "gencode_basic"; tag "gencode_primary"; tag "MANE_Selec…
11	ensembl_havana	exon	128936538	128936649	.	-	.	gene_id "ENSG00000120471"; gene_version "16"; transcript_id "ENST00000531399"; transcript_version "6"; exon_number "3"; gene_name "TP53AIP1"; gene_source "ensembl_havana"; gene_biotype "protein_coding"; transcript_name "TP53AIP1-205"; transcript_source "ensembl_havana"; transcript_biotype "protein_coding"; tag "CCDS"; ccds_id "CCDS8480"; exon_id "ENSE00001330498"; exon_version "2"; tag "gencode_b…
11	ensembl_havana	CDS	128936538	128936649	.	-	0	gene_id "ENSG00000120471"; gene_version "16"; transcript_id "ENST00000531399"; transcript_version "6"; exon_number "3"; gene_name "TP53AIP1"; gene_source "ensembl_havana"; gene_biotype "protein_coding"; transcript_name "TP53AIP1-205"; transcript_source "ensembl_havana"; transcript_biotype "protein_coding"; tag "CCDS"; ccds_id "CCDS8480"; protein_id "ENSP00000432743"; protein_version "1"; tag "gen…
11	ensembl_havana	exon	128935370	128935712	.	-	.	gene_id "ENSG00000120471"; gene_version "16"; transcript_id "ENST00000531399"; transcript_version "6"; exon_number "4"; gene_name "TP53AIP1"; gene_source "ensembl_havana"; gene_biotype "protein_coding"; transcript_name "TP53AIP1-205"; transcript_source "ensembl_havana"; transcript_biotype "protein_coding"; tag "CCDS"; ccds_id "CCDS8480"; exon_id "ENSE00002193750"; exon_version "1"; tag "gencode_b…
11	ensembl_havana	CDS	128935594	128935712	.	-	2	gene_id "ENSG00000120471"; gene_version "16"; transcript_id "ENST00000531399"; transcript_version "6"; exon_number "4"; gene_name "TP53AIP1"; gene_source "ensembl_havana"; gene_biotype "protein_coding"; transcript_name "TP53AIP1-205"; transcript_source "ensembl_havana"; transcript_biotype "protein_coding"; tag "CCDS"; ccds_id "CCDS8480"; protein_id "ENSP00000432743"; protein_version "1"; tag "gen…
11	ensembl_havana	stop_codon	128935591	128935593	.	-	0	gene_id "ENSG00000120471"; gene_version "16"; transcript_id "ENST00000531399"; transcript_version "6"; exon_number "4"; gene_name "TP53AIP1"; gene_source "ensembl_havana"; gene_biotype "protein_coding"; transcript_name "TP53AIP1-205"; transcript_source "ensembl_havana"; transcript_biotype "protein_coding"; tag "CCDS"; ccds_id "CCDS8480"; tag "gencode_basic"; tag "gencode_primary"; tag "MANE_Selec…
11	ensembl_havana	five_prime_utr	128942794	128942871	.	-	.	gene_id "ENSG00000120471"; gene_version "16"; transcript_id "ENST00000531399"; transcript_version "6"; gene_name "TP53AIP1"; gene_source "ensembl_havana"; gene_biotype "protein_coding"; transcript_name "TP53AIP1-205"; transcript_source "ensembl_havana"; transcript_biotype "protein_coding"; tag "CCDS"; ccds_id "CCDS8480"; tag "gencode_basic"; tag "gencode_primary"; tag "MANE_Select"; tag "Ensembl_…
11	ensembl_havana	five_prime_utr	128937819	128937894	.	-	.	gene_id "ENSG00000120471"; gene_version "16"; transcript_id "ENST00000531399"; transcript_version "6"; gene_name "TP53AIP1"; gene_source "ensembl_havana"; gene_biotype "protein_coding"; transcript_name "TP53AIP1-205"; transcript_source "ensembl_havana"; transcript_biotype "protein_coding"; tag "CCDS"; ccds_id "CCDS8480"; tag "gencode_basic"; tag "gencode_primary"; tag "MANE_Select"; tag "Ensembl_…
11	ensembl_havana	three_prime_utr	128935370	128935590	.	-	.	gene_id "ENSG00000120471"; gene_version "16"; transcript_id "ENST00000531399"; transcript_version "6"; gene_name "TP53AIP1"; gene_source "ensembl_havana"; gene_biotype "protein_coding"; transcript_name "TP53AIP1-205"; transcript_source "ensembl_havana"; transcript_biotype "protein_coding"; tag "CCDS"; ccds_id "CCDS8480"; tag "gencode_basic"; tag "gencode_primary"; tag "MANE_Select"; tag "Ensembl_…
11	havana	transcript	128935370	128943143	.	-	.	gene_id "ENSG00000120471"; gene_version "16"; transcript_id "ENST00000525390"; transcript_version "1"; gene_name "TP53AIP1"; gene_source "ensembl_havana"; gene_biotype "protein_coding"; transcript_name "TP53AIP1-202"; transcript_source "havana"; transcript_biotype "retained_intron"; transcript_support_level "1";
11	havana	exon	128942794	128943143	.	-	.	gene_id "ENSG00000120471"; gene_version "16"; transcript_id "ENST00000525390"; transcript_version "1"; exon_number "1"; gene_name "TP53AIP1"; gene_source "ensembl_havana"; gene_biotype "protein_coding"; transcript_name "TP53AIP1-202"; transcript_source "havana"; transcript_biotype "retained_intron"; exon_id "ENSE00002173015"; exon_version "1"; transcript_support_level "1";
11	havana	exon	128935370	128937894	.	-	.	gene_id "ENSG00000120471"; gene_version "16"; transcript_id "ENST00000525390"; transcript_version "1"; exon_number "2"; gene_name "TP53AIP1"; gene_source "ensembl_havana"; gene_biotype "protein_coding"; transcript_name "TP53AIP1-202"; transcript_source "havana"; transcript_biotype "retained_intron"; exon_id "ENSE00002185367"; exon_version "1"; transcript_support_level "1";
11	ensembl	transcript	128935377	128943399	.	-	.	gene_id "ENSG00000120471"; gene_version "16"; transcript_id "ENST00000602346"; transcript_version "5"; gene_name "TP53AIP1"; gene_source "ensembl_havana"; gene_biotype "protein_coding"; transcript_name "TP53AIP1-206"; transcript_source "ensembl"; transcript_biotype "protein_coding"; tag "CCDS"; ccds_id "CCDS58195"; tag "gencode_basic"; transcript_support_level "1";
11	ensembl	exon	128942794	128943399	.	-	.	gene_id "ENSG00000120471"; gene_version "16"; transcript_id "ENST00000602346"; transcript_version "5"; exon_number "1"; gene_name "TP53AIP1"; gene_source "ensembl_havana"; gene_biotype "protein_coding"; transcript_name "TP53AIP1-206"; transcript_source "ensembl"; transcript_biotype "protein_coding"; tag "CCDS"; ccds_id "CCDS58195"; exon_id "ENSE00003714505"; exon_version "1"; tag "gencode_basic";…
11	ensembl	exon	128935377	128937894	.	-	.	gene_id "ENSG00000120471"; gene_version "16"; transcript_id "ENST00000602346"; transcript_version "5"; exon_number "2"; gene_name "TP53AIP1"; gene_source "ensembl_havana"; gene_biotype "protein_coding"; transcript_name "TP53AIP1-206"; transcript_source "ensembl"; transcript_biotype "protein_coding"; tag "CCDS"; ccds_id "CCDS58195"; exon_id "ENSE00003360488"; exon_version "1"; tag "gencode_basic";…
11	ensembl	CDS	128937495	128937818	.	-	0	gene_id "ENSG00000120471"; gene_version "16"; transcript_id "ENST00000602346"; transcript_version "5"; exon_number "2"; gene_name "TP53AIP1"; gene_source "ensembl_havana"; gene_biotype "protein_coding"; transcript_name "TP53AIP1-206"; transcript_source "ensembl"; transcript_biotype "protein_coding"; tag "CCDS"; ccds_id "CCDS58195"; protein_id "ENSP00000473353"; protein_version "1"; tag "gencode_b…
11	ensembl	start_codon	128937816	128937818	.	-	0	gene_id "ENSG00000120471"; gene_version "16"; transcript_id "ENST00000602346"; transcript_version "5"; exon_number "2"; gene_name "TP53AIP1"; gene_source "ensembl_havana"; gene_biotype "protein_coding"; transcript_name "TP53AIP1-206"; transcript_source "ensembl"; transcript_biotype "protein_coding"; tag "CCDS"; ccds_id "CCDS58195"; tag "gencode_basic"; transcript_support_level "1";
11	ensembl	stop_codon	128937492	128937494	.	-	0	gene_id "ENSG00000120471"; gene_version "16"; transcript_id "ENST00000602346"; transcript_version "5"; exon_number "2"; gene_name "TP53AIP1"; gene_source "ensembl_havana"; gene_biotype "protein_coding"; transcript_name "TP53AIP1-206"; transcript_source "ensembl"; transcript_biotype "protein_coding"; tag "CCDS"; ccds_id "CCDS58195"; tag "gencode_basic"; transcript_support_level "1";
11	ensembl	five_prime_utr	128942794	128943399	.	-	.	gene_id "ENSG00000120471"; gene_version "16"; transcript_id "ENST00000602346"; transcript_version "5"; gene_name "TP53AIP1"; gene_source "ensembl_havana"; gene_biotype "protein_coding"; transcript_name "TP53AIP1-206"; transcript_source "ensembl"; transcript_biotype "protein_coding"; tag "CCDS"; ccds_id "CCDS58195"; tag "gencode_basic"; transcript_support_level "1";
11	ensembl	five_prime_utr	128937819	128937894	.	-	.	gene_id "ENSG00000120471"; gene_version "16"; transcript_id "ENST00000602346"; transcript_version "5"; gene_name "TP53AIP1"; gene_source "ensembl_havana"; gene_biotype "protein_coding"; transcript_name "TP53AIP1-206"; transcript_source "ensembl"; transcript_biotype "protein_coding"; tag "CCDS"; ccds_id "CCDS58195"; tag "gencode_basic"; transcript_support_level "1";
11	ensembl	three_prime_utr	128935377	128937491	.	-	.	gene_id "ENSG00000120471"; gene_version "16"; transcript_id "ENST00000602346"; transcript_version "5"; gene_name "TP53AIP1"; gene_source "ensembl_havana"; gene_biotype "protein_coding"; transcript_name "TP53AIP1-206"; transcript_source "ensembl"; transcript_biotype "protein_coding"; tag "CCDS"; ccds_id "CCDS58195"; tag "gencode_basic"; transcript_support_level "1";
11	havana	transcript	128935591	128937818	.	-	.	gene_id "ENSG00000120471"; gene_version "16"; transcript_id "ENST00000530777"; transcript_version "5"; gene_name "TP53AIP1"; gene_source "ensembl_havana"; gene_biotype "protein_coding"; transcript_name "TP53AIP1-204"; transcript_source "havana"; transcript_biotype "protein_coding"; tag "CCDS"; ccds_id "CCDS55798"; tag "gencode_basic"; transcript_support_level "1";
11	havana	exon	128937678	128937818	.	-	.	gene_id "ENSG00000120471"; gene_version "16"; transcript_id "ENST00000530777"; transcript_version "5"; exon_number "1"; gene_name "TP53AIP1"; gene_source "ensembl_havana"; gene_biotype "protein_coding"; transcript_name "TP53AIP1-204"; transcript_source "havana"; transcript_biotype "protein_coding"; tag "CCDS"; ccds_id "CCDS55798"; exon_id "ENSE00002141069"; exon_version "1"; tag "gencode_basic"; …
11	havana	CDS	128937678	128937818	.	-	0	gene_id "ENSG00000120471"; gene_version "16"; transcript_id "ENST00000530777"; transcript_version "5"; exon_number "1"; gene_name "TP53AIP1"; gene_source "ensembl_havana"; gene_biotype "protein_coding"; transcript_name "TP53AIP1-204"; transcript_source "havana"; transcript_biotype "protein_coding"; tag "CCDS"; ccds_id "CCDS55798"; protein_id "ENSP00000432908"; protein_version "1"; tag "gencode_ba…
11	havana	start_codon	128937816	128937818	.	-	0	gene_id "ENSG00000120471"; gene_version "16"; transcript_id "ENST00000530777"; transcript_version "5"; exon_number "1"; gene_name "TP53AIP1"; gene_source "ensembl_havana"; gene_biotype "protein_coding"; transcript_name "TP53AIP1-204"; transcript_source "havana"; transcript_biotype "protein_coding"; tag "CCDS"; ccds_id "CCDS55798"; tag "gencode_basic"; transcript_support_level "1";
11	havana	exon	128936538	128936649	.	-	.	gene_id "ENSG00000120471"; gene_version "16"; transcript_id "ENST00000530777"; transcript_version "5"; exon_number "2"; gene_name "TP53AIP1"; gene_source "ensembl_havana"; gene_biotype "protein_coding"; transcript_name "TP53AIP1-204"; transcript_source "havana"; transcript_biotype "protein_coding"; tag "CCDS"; ccds_id "CCDS55798"; exon_id "ENSE00001330498"; exon_version "2"; tag "gencode_basic"; …
11	havana	CDS	128936538	128936649	.	-	0	gene_id "ENSG00000120471"; gene_version "16"; transcript_id "ENST00000530777"; transcript_version "5"; exon_number "2"; gene_name "TP53AIP1"; gene_source "ensembl_havana"; gene_biotype "protein_coding"; transcript_name "TP53AIP1-204"; transcript_source "havana"; transcript_biotype "protein_coding"; tag "CCDS"; ccds_id "CCDS55798"; protein_id "ENSP00000432908"; protein_version "1"; tag "gencode_ba…
11	havana	exon	128935591	128935700	.	-	.	gene_id "ENSG00000120471"; gene_version "16"; transcript_id "ENST00000530777"; transcript_version "5"; exon_number "3"; gene_name "TP53AIP1"; gene_source "ensembl_havana"; gene_biotype "protein_coding"; transcript_name "TP53AIP1-204"; transcript_source "havana"; transcript_biotype "protein_coding"; tag "CCDS"; ccds_id "CCDS55798"; exon_id "ENSE00002223333"; exon_version "1"; tag "gencode_basic"; …
11	havana	CDS	128935594	128935700	.	-	2	gene_id "ENSG00000120471"; gene_version "16"; transcript_id "ENST00000530777"; transcript_version "5"; exon_number "3"; gene_name "TP53AIP1"; gene_source "ensembl_havana"; gene_biotype "protein_coding"; transcript_name "TP53AIP1-204"; transcript_source "havana"; transcript_biotype "protein_coding"; tag "CCDS"; ccds_id "CCDS55798"; protein_id "ENSP00000432908"; protein_version "1"; tag "gencode_ba…
11	havana	stop_codon	128935591	128935593	.	-	0	gene_id "ENSG00000120471"; gene_version "16"; transcript_id "ENST00000530777"; transcript_version "5"; exon_number "3"; gene_name "TP53AIP1"; gene_source "ensembl_havana"; gene_biotype "protein_coding"; transcript_name "TP53AIP1-204"; transcript_source "havana"; transcript_biotype "protein_coding"; tag "CCDS"; ccds_id "CCDS55798"; tag "gencode_basic"; transcript_support_level "1";
11	havana	transcript	128936537	128943145	.	-	.	gene_id "ENSG00000120471"; gene_version "16"; transcript_id "ENST00000527504"; transcript_version "1"; gene_name "TP53AIP1"; gene_source "ensembl_havana"; gene_biotype "protein_coding"; transcript_name "TP53AIP1-203"; transcript_source "havana"; transcript_biotype "nonsense_mediated_decay"; tag "CCDS"; ccds_id "CCDS58195"; transcript_support_level "1";
11	havana	exon	128942794	128943145	.	-	.	gene_id "ENSG00000120471"; gene_version "16"; transcript_id "ENST00000527504"; transcript_version "1"; exon_number "1"; gene_name "TP53AIP1"; gene_source "ensembl_havana"; gene_biotype "protein_coding"; transcript_name "TP53AIP1-203"; transcript_source "havana"; transcript_biotype "nonsense_mediated_decay"; tag "CCDS"; ccds_id "CCDS58195"; exon_id "ENSE00002185055"; exon_version "1"; transcript_s…
11	havana	exon	128936762	128937834	.	-	.	gene_id "ENSG00000120471"; gene_version "16"; transcript_id "ENST00000527504"; transcript_version "1"; exon_number "2"; gene_name "TP53AIP1"; gene_source "ensembl_havana"; gene_biotype "protein_coding"; transcript_name "TP53AIP1-203"; transcript_source "havana"; transcript_biotype "nonsense_mediated_decay"; tag "CCDS"; ccds_id "CCDS58195"; exon_id "ENSE00002197625"; exon_version "1"; transcript_s…
11	havana	CDS	128937495	128937818	.	-	0	gene_id "ENSG00000120471"; gene_version "16"; transcript_id "ENST00000527504"; transcript_version "1"; exon_number "2"; gene_name "TP53AIP1"; gene_source "ensembl_havana"; gene_biotype "protein_coding"; transcript_name "TP53AIP1-203"; transcript_source "havana"; transcript_biotype "nonsense_mediated_decay"; tag "CCDS"; ccds_id "CCDS58195"; protein_id "ENSP00000435175"; protein_version "1"; transc…
11	havana	start_codon	128937816	128937818	.	-	0	gene_id "ENSG00000120471"; gene_version "16"; transcript_id "ENST00000527504"; transcript_version "1"; exon_number "2"; gene_name "TP53AIP1"; gene_source "ensembl_havana"; gene_biotype "protein_coding"; transcript_name "TP53AIP1-203"; transcript_source "havana"; transcript_biotype "nonsense_mediated_decay"; tag "CCDS"; ccds_id "CCDS58195"; transcript_support_level "1";
11	havana	stop_codon	128937492	128937494	.	-	0	gene_id "ENSG00000120471"; gene_version "16"; transcript_id "ENST00000527504"; transcript_version "1"; exon_number "2"; gene_name "TP53AIP1"; gene_source "ensembl_havana"; gene_biotype "protein_coding"; transcript_name "TP53AIP1-203"; transcript_source "havana"; transcript_biotype "nonsense_mediated_decay"; tag "CCDS"; ccds_id "CCDS58195"; transcript_support_level "1";
11	havana	exon	128936537	128936649	.	-	.	gene_id "ENSG00000120471"; gene_version "16"; transcript_id "ENST00000527504"; transcript_version "1"; exon_number "3"; gene_name "TP53AIP1"; gene_source "ensembl_havana"; gene_biotype "protein_coding"; transcript_name "TP53AIP1-203"; transcript_source "havana"; transcript_biotype "nonsense_mediated_decay"; tag "CCDS"; ccds_id "CCDS58195"; exon_id "ENSE00002161374"; exon_version "1"; transcript_s…
11	havana	five_prime_utr	128942794	128943145	.	-	.	gene_id "ENSG00000120471"; gene_version "16"; transcript_id "ENST00000527504"; transcript_version "1"; gene_name "TP53AIP1"; gene_source "ensembl_havana"; gene_biotype "protein_coding"; transcript_name "TP53AIP1-203"; transcript_source "havana"; transcript_biotype "nonsense_mediated_decay"; tag "CCDS"; ccds_id "CCDS58195"; transcript_support_level "1";
11	havana	five_prime_utr	128937819	128937834	.	-	.	gene_id "ENSG00000120471"; gene_version "16"; transcript_id "ENST00000527504"; transcript_version "1"; gene_name "TP53AIP1"; gene_source "ensembl_havana"; gene_biotype "protein_coding"; transcript_name "TP53AIP1-203"; transcript_source "havana"; transcript_biotype "nonsense_mediated_decay"; tag "CCDS"; ccds_id "CCDS58195"; transcript_support_level "1";
11	havana	three_prime_utr	128936762	128937491	.	-	.	gene_id "ENSG00000120471"; gene_version "16"; transcript_id "ENST00000527504"; transcript_version "1"; gene_name "TP53AIP1"; gene_source "ensembl_havana"; gene_biotype "protein_coding"; transcript_name "TP53AIP1-203"; transcript_source "havana"; transcript_biotype "nonsense_mediated_decay"; tag "CCDS"; ccds_id "CCDS58195"; transcript_support_level "1";
11	havana	three_prime_utr	128936537	128936649	.	-	.	gene_id "ENSG00000120471"; gene_version "16"; transcript_id "ENST00000527504"; transcript_version "1"; gene_name "TP53AIP1"; gene_source "ensembl_havana"; gene_biotype "protein_coding"; transcript_name "TP53AIP1-203"; transcript_source "havana"; transcript_biotype "nonsense_mediated_decay"; tag "CCDS"; ccds_id "CCDS58195"; transcript_support_level "1";
15	ensembl_havana	gene	43403061	43510728	.	-	.	gene_id "ENSG00000067369"; gene_version "14"; gene_name "TP53BP1"; gene_source "ensembl_havana"; gene_biotype "protein_coding";
15	ensembl_havana	transcript	43403061	43493156	.	-	.	gene_id "ENSG00000067369"; gene_version "14"; transcript_id "ENST00000382044"; transcript_version "9"; gene_name "TP53BP1"; gene_source "ensembl_havana"; gene_biotype "protein_coding"; transcript_name "TP53BP1-203"; transcript_source "ensembl_havana"; transcript_biotype "protein_coding"; tag "CCDS"; ccds_id "CCDS45250"; tag "gencode_basic"; tag "gencode_primary"; tag "MANE_Select"; tag "Ensembl_c…
15	ensembl_havana	exon	43493037	43493156	.	-	.	gene_id "ENSG00000067369"; gene_version "14"; transcript_id "ENST00000382044"; transcript_version "9"; exon_number "1"; gene_name "TP53BP1"; gene_source "ensembl_havana"; gene_biotype "protein_coding"; transcript_name "TP53BP1-203"; transcript_source "ensembl_havana"; transcript_biotype "protein_coding"; tag "CCDS"; ccds_id "CCDS45250"; exon_id "ENSE00001911653"; exon_version "2"; tag "gencode_ba…
15	ensembl_havana	CDS	43493037	43493043	.	-	0	gene_id "ENSG00000067369"; gene_version "14"; transcript_id "ENST00000382044"; transcript_version "9"; exon_number "1"; gene_name "TP53BP1"; gene_source "ensembl_havana"; gene_biotype "protein_coding"; transcript_name "TP53BP1-203"; transcript_source "ensembl_havana"; transcript_biotype "protein_coding"; tag "CCDS"; ccds_id "CCDS45250"; protein_id "ENSP00000371475"; protein_version "5"; tag "genc…
15	ensembl_havana	start_codon	43493041	43493043	.	-	0	gene_id "ENSG00000067369"; gene_version "14"; transcript_id "ENST00000382044"; transcript_version "9"; exon_number "1"; gene_name "TP53BP1"; gene_source "ensembl_havana"; gene_biotype "protein_coding"; transcript_name "TP53BP1-203"; transcript_source "ensembl_havana"; transcript_biotype "protein_coding"; tag "CCDS"; ccds_id "CCDS45250"; tag "gencode_basic"; tag "gencode_primary"; tag "MANE_Select…
15	ensembl_havana	exon	43492284	43492468	.	-	.	gene_id "ENSG00000067369"; gene_version "14"; transcript_id "ENST00000382044"; transcript_version "9"; exon_number "2"; gene_name "TP53BP1"; gene_source "ensembl_havana"; gene_biotype "protein_coding"; transcript_name "TP53BP1-203"; transcript_source "ensembl_havana"; transcript_biotype "protein_coding"; tag "CCDS"; ccds_id "CCDS45250"; exon_id "ENSE00003650329"; exon_version "1"; tag "gencode_ba…
15	ensembl_havana	CDS	43492284	43492468	.	-	2	gene_id "ENSG00000067369"; gene_version "14"; transcript_id "ENST00000382044"; transcript_version "9"; exon_number "2"; gene_name "TP53BP1"; gene_source "ensembl_havana"; gene_biotype "protein_coding"; transcript_name "TP53BP1-203"; transcript_source "ensembl_havana"; transcript_biotype "protein_coding"; tag "CCDS"; ccds_id "CCDS45250"; protein_id "ENSP00000371475"; protein_version "5"; tag "genc…
15	ensembl_havana	exon	43492002	43492095	.	-	.	gene_id "ENSG00000067369"; gene_version "14"; transcript_id "ENST00000382044"; transcript_version "9"; exon_number "3"; gene_name "TP53BP1"; gene_source "ensembl_havana"; gene_biotype "protein_coding"; transcript_name "TP53BP1-203"; transcript_source "ensembl_havana"; transcript_biotype "protein_coding"; tag "CCDS"; ccds_id "CCDS45250"; exon_id "ENSE00003602641"; exon_version "1"; tag "gencode_ba…
15	ensembl_havana	CDS	43492002	43492095	.	-	0	gene_id "ENSG00000067369"; gene_version "14"; transcript_id "ENST00000382044"; transcript_version "9"; exon_number "3"; gene_name "TP53BP1"; gene_source "ensembl_havana"; gene_biotype "protein_coding"; transcript_name "TP53BP1-203"; transcript_source "ensembl_havana"; transcript_biotype "protein_coding"; tag "CCDS"; ccds_id "CCDS45250"; protein_id "ENSP00000371475"; protein_version "5"; tag "genc…
15	ensembl_havana	exon	43491669	43491753	.	-	.	gene_id "ENSG00000067369"; gene_version "14"; transcript_id "ENST00000382044"; transcript_version "9"; exon_number "4"; gene_name "TP53BP1"; gene_source "ensembl_havana"; gene_biotype "protein_coding"; transcript_name "TP53BP1-203"; transcript_source "ensembl_havana"; transcript_biotype "protein_coding"; tag "CCDS"; ccds_id "CCDS45250"; exon_id "ENSE00003577045"; exon_version "1"; tag "gencode_ba…
15	ensembl_havana	CDS	43491669	43491753	.	-	2	gene_id "ENSG00000067369"; gene_version "14"; transcript_id "ENST00000382044"; transcript_version "9"; exon_number "4"; gene_name "TP53BP1"; gene_source "ensembl_havana"; gene_biotype "protein_coding"; transcript_name "TP53BP1-203"; transcript_source "ensembl_havana"; transcript_biotype "protein_coding"; tag "CCDS"; ccds_id "CCDS45250"; protein_id "ENSP00000371475"; protein_version "5"; tag "genc…
15	ensembl_havana	exon	43480895	43481022	.	-	.	gene_id "ENSG00000067369"; gene_version "14"; transcript_id "ENST00000382044"; transcript_version "9"; exon_number "5"; gene_name "TP53BP1"; gene_source "ensembl_havana"; gene_biotype "protein_coding"; transcript_name "TP53BP1-203"; transcript_source "ensembl_havana"; transcript_biotype "protein_coding"; tag "CCDS"; ccds_id "CCDS45250"; exon_id "ENSE00003575854"; exon_version "1"; tag "gencode_ba…
15	ensembl_havana	CDS	43480895	43481022	.	-	1	gene_id "ENSG00000067369"; gene_version "14"; transcript_id "ENST00000382044"; transcript_version "9"; exon_number "5"; gene_name "TP53BP1"; gene_source "ensembl_havana"; gene_biotype "protein_coding"; transcript_name "TP53BP1-203"; transcript_source "ensembl_havana"; transcript_biotype "protein_coding"; tag "CCDS"; ccds_id "CCDS45250"; protein_id "ENSP00000371475"; protein_version "5"; tag "genc…
15	ensembl_havana	exon	43479859	43480017	.	-	.	gene_id "ENSG00000067369"; gene_version "14"; transcript_id "ENST00000382044"; transcript_version "9"; exon_number "6"; gene_name "TP53BP1"; gene_source "ensembl_havana"; gene_biotype "protein_coding"; transcript_name "TP53BP1-203"; transcript_source "ensembl_havana"; transcript_biotype "protein_coding"; tag "CCDS"; ccds_id "CCDS45250"; exon_id "ENSE00003527300"; exon_version "1"; tag "gencode_ba…
15	ensembl_havana	CDS	43479859	43480017	.	-	2	gene_id "ENSG00000067369"; gene_version "14"; transcript_id "ENST00000382044"; transcript_version "9"; exon_number "6"; gene_name "TP53BP1"; gene_source "ensembl_havana"; gene_biotype "protein_coding"; transcript_name "TP53BP1-203"; transcript_source "ensembl_havana"; transcript_biotype "protein_coding"; tag "CCDS"; ccds_id "CCDS45250"; protein_id "ENSP00000371475"; protein_version "5"; tag "genc…
15	ensembl_havana	exon	43479397	43479526	.	-	.	gene_id "ENSG00000067369"; gene_version "14"; transcript_id "ENST00000382044"; transcript_version "9"; exon_number "7"; gene_name "TP53BP1"; gene_source "ensembl_havana"; gene_biotype "protein_coding"; transcript_name "TP53BP1-203"; transcript_source "ensembl_havana"; transcript_biotype "protein_coding"; tag "CCDS"; ccds_id "CCDS45250"; exon_id "ENSE00003668684"; exon_version "1"; tag "gencode_ba…
15	ensembl_havana	CDS	43479397	43479526	.	-	2	gene_id "ENSG00000067369"; gene_version "14"; transcript_id "ENST00000382044"; transcript_version "9"; exon_number "7"; gene_name "TP53BP1"; gene_source "ensembl_havana"; gene_biotype "protein_coding"; transcript_name "TP53BP1-203"; transcript_source "ensembl_havana"; transcript_biotype "protein_coding"; tag "CCDS"; ccds_id "CCDS45250"; protein_id "ENSP00000371475"; protein_version "5"; tag "genc…
15	ensembl_havana	exon	43477593	43477759	.	-	.	gene_id "ENSG00000067369"; gene_version "14"; transcript_id "ENST00000382044"; transcript_version "9"; exon_number "8"; gene_name "TP53BP1"; gene_source "ensembl_havana"; gene_biotype "protein_coding"; transcript_name "TP53BP1-203"; transcript_source "ensembl_havana"; transcript_biotype "protein_coding"; tag "CCDS"; ccds_id "CCDS45250"; exon_id "ENSE00003672655"; exon_version "1"; tag "gencode_ba…
15	ensembl_havana	CDS	43477593	43477759	.	-	1	gene_id "ENSG00000067369"; gene_version "14"; transcript_id "ENST00000382044"; transcript_version "9"; exon_number "8"; gene_name "TP53BP1"; gene_source "ensembl_havana"; gene_biotype "protein_coding"; transcript_name "TP53BP1-203"; transcript_source "ensembl_havana"; transcript_biotype "protein_coding"; tag "CCDS"; ccds_id "CCDS45250"; protein_id "ENSP00000371475"; protein_version "5"; tag "genc…
15	ensembl_havana	exon	43475565	43475694	.	-	.	gene_id "ENSG00000067369"; gene_version "14"; transcript_id "ENST00000382044"; transcript_version "9"; exon_number "9"; gene_name "TP53BP1"; gene_source "ensembl_havana"; gene_biotype "protein_coding"; transcript_name "TP53BP1-203"; transcript_source "ensembl_havana"; transcript_biotype "protein_coding"; tag "CCDS"; ccds_id "CCDS45250"; exon_id "ENSE00003582266"; exon_version "1"; tag "gencode_ba…
15	ensembl_havana	CDS	43475565	43475694	.	-	2	gene_id "ENSG00000067369"; gene_version "14"; transcript_id "ENST00000382044"; transcript_version "9"; exon_number "9"; gene_name "TP53BP1"; gene_source "ensembl_havana"; gene_biotype "protein_coding"; transcript_name "TP53BP1-203"; transcript_source "ensembl_havana"; transcript_biotype "protein_coding"; tag "CCDS"; ccds_id "CCDS45250"; protein_id "ENSP00000371475"; protein_version "5"; tag "genc…
15	ensembl_havana	exon	43474673	43474767	.	-	.	gene_id "ENSG00000067369"; gene_version "14"; transcript_id "ENST00000382044"; transcript_version "9"; exon_number "10"; gene_name "TP53BP1"; gene_source "ensembl_havana"; gene_biotype "protein_coding"; transcript_name "TP53BP1-203"; transcript_source "ensembl_havana"; transcript_biotype "protein_coding"; tag "CCDS"; ccds_id "CCDS45250"; exon_id "ENSE00003689220"; exon_version "1"; tag "gencode_b…
15	ensembl_havana	CDS	43474673	43474767	.	-	1	gene_id "ENSG00000067369"; gene_version "14"; transcript_id "ENST00000382044"; transcript_version "9"; exon_number "10"; gene_name "TP53BP1"; gene_source "ensembl_havana"; gene_biotype "protein_coding"; transcript_name "TP53BP1-203"; transcript_source "ensembl_havana"; transcript_biotype "protein_coding"; tag "CCDS"; ccds_id "CCDS45250"; protein_id "ENSP00000371475"; protein_version "5"; tag "gen…
15	ensembl_havana	exon	43469858	43470066	.	-	.	gene_id "ENSG00000067369"; gene_version "14"; transcript_id "ENST00000382044"; transcript_version "9"; exon_number "11"; gene_name "TP53BP1"; gene_source "ensembl_havana"; gene_biotype "protein_coding"; transcript_name "TP53BP1-203"; transcript_source "ensembl_havana"; transcript_biotype "protein_coding"; tag "CCDS"; ccds_id "CCDS45250"; exon_id "ENSE00003634218"; exon_version "1"; tag "gencode_b…
15	ensembl_havana	CDS	43469858	43470066	.	-	2	gene_id "ENSG00000067369"; gene_version "14"; transcript_id "ENST00000382044"; transcript_version "9"; exon_number "11"; gene_name "TP53BP1"; gene_source "ensembl_havana"; gene_biotype "protein_coding"; transcript_name "TP53BP1-203"; transcript_source "ensembl_havana"; transcript_biotype "protein_coding"; tag "CCDS"; ccds_id "CCDS45250"; protein_id "ENSP00000371475"; protein_version "5"; tag "gen…
15	ensembl_havana	exon	43455892	43457218	.	-	.	gene_id "ENSG00000067369"; gene_version "14"; transcript_id "ENST00000382044"; transcript_version "9"; exon_number "12"; gene_name "TP53BP1"; gene_source "ensembl_havana"; gene_biotype "protein_coding"; transcript_name "TP53BP1-203"; transcript_source "ensembl_havana"; transcript_biotype "protein_coding"; tag "CCDS"; ccds_id "CCDS45250"; exon_id "ENSE00003545052"; exon_version "1"; tag "gencode_b…
15	ensembl_havana	CDS	43455892	43457218	.	-	0	gene_id "ENSG00000067369"; gene_version "14"; transcript_id "ENST00000382044"; transcript_version "9"; exon_number "12"; gene_name "TP53BP1"; gene_source "ensembl_havana"; gene_biotype "protein_coding"; transcript_name "TP53BP1-203"; transcript_source "ensembl_havana"; transcript_biotype "protein_coding"; tag "CCDS"; ccds_id "CCDS45250"; protein_id "ENSP00000371475"; protein_version "5"; tag "gen…
15	ensembl_havana	exon	43447366	43447485	.	-	.	gene_id "ENSG00000067369"; gene_version "14"; transcript_id "ENST00000382044"; transcript_version "9"; exon_number "13"; gene_name "TP53BP1"; gene_source "ensembl_havana"; gene_biotype "protein_coding"; transcript_name "TP53BP1-203"; transcript_source "ensembl_havana"; transcript_biotype "protein_coding"; tag "CCDS"; ccds_id "CCDS45250"; exon_id "ENSE00003521208"; exon_version "1"; tag "gencode_b…
15	ensembl_havana	CDS	43447366	43447485	.	-	2	gene_id "ENSG00000067369"; gene_version "14"; transcript_id "ENST00000382044"; transcript_version "9"; exon_number "13"; gene_name "TP53BP1"; gene_source "ensembl_havana"; gene_biotype "protein_coding"; transcript_name "TP53BP1-203"; transcript_source "ensembl_havana"; transcript_biotype "protein_coding"; tag "CCDS"; ccds_id "CCDS45250"; protein_id "ENSP00000371475"; protein_version "5"; tag "gen…
15	ensembl_havana	exon	43446387	43446590	.	-	.	gene_id "ENSG00000067369"; gene_version "14"; transcript_id "ENST00000382044"; transcript_version "9"; exon_number "14"; gene_name "TP53BP1"; gene_source "ensembl_havana"; gene_biotype "protein_coding"; transcript_name "TP53BP1-203"; transcript_source "ensembl_havana"; transcript_biotype "protein_coding"; tag "CCDS"; ccds_id "CCDS45250"; exon_id "ENSE00003574753"; exon_version "1"; tag "gencode_b…
15	ensembl_havana	CDS	43446387	43446590	.	-	2	gene_id "ENSG00000067369"; gene_version "14"; transcript_id "ENST00000382044"; transcript_version "9"; exon_number "14"; gene_name "TP53BP1"; gene_source "ensembl_havana"; gene_biotype "protein_coding"; transcript_name "TP53BP1-203"; transcript_source "ensembl_havana"; transcript_biotype "protein_coding"; tag "CCDS"; ccds_id "CCDS45250"; protein_id "ENSP00000371475"; protein_version "5"; tag "gen…
15	ensembl_havana	exon	43441526	43441583	.	-	.	gene_id "ENSG00000067369"; gene_version "14"; transcript_id "ENST00000382044"; transcript_version "9"; exon_number "15"; gene_name "TP53BP1"; gene_source "ensembl_havana"; gene_biotype "protein_coding"; transcript_name "TP53BP1-203"; transcript_source "ensembl_havana"; transcript_biotype "protein_coding"; tag "CCDS"; ccds_id "CCDS45250"; exon_id "ENSE00003476899"; exon_version "1"; tag "gencode_b…
15	ensembl_havana	CDS	43441526	43441583	.	-	2	gene_id "ENSG00000067369"; gene_version "14"; transcript_id "ENST00000382044"; transcript_version "9"; exon_number "15"; gene_name "TP53BP1"; gene_source "ensembl_havana"; gene_biotype "protein_coding"; transcript_name "TP53BP1-203"; transcript_source "ensembl_havana"; transcript_biotype "protein_coding"; tag "CCDS"; ccds_id "CCDS45250"; protein_id "ENSP00000371475"; protein_version "5"; tag "gen…
15	ensembl_havana	exon	43438324	43438416	.	-	.	gene_id "ENSG00000067369"; gene_version "14"; transcript_id "ENST00000382044"; transcript_version "9"; exon_number "16"; gene_name "TP53BP1"; gene_source "ensembl_havana"; gene_biotype "protein_coding"; transcript_name "TP53BP1-203"; transcript_source "ensembl_havana"; transcript_biotype "protein_coding"; tag "CCDS"; ccds_id "CCDS45250"; exon_id "ENSE00003547798"; exon_version "1"; tag "gencode_b…
15	ensembl_havana	CDS	43438324	43438416	.	-	1	gene_id "ENSG00000067369"; gene_version "14"; transcript_id "ENST00000382044"; transcript_version "9"; exon_number "16"; gene_name "TP53BP1"; gene_source "ensembl_havana"; gene_biotype "protein_coding"; transcript_name "TP53BP1-203"; transcript_source "ensembl_havana"; transcript_biotype "protein_coding"; tag "CCDS"; ccds_id "CCDS45250"; protein_id "ENSP00000371475"; protein_version "5"; tag "gen…
15	ensembl_havana	exon	43432194	43432677	.	-	.	gene_id "ENSG00000067369"; gene_version "14"; transcript_id "ENST00000382044"; transcript_version "9"; exon_number "17"; gene_name "TP53BP1"; gene_source "ensembl_havana"; gene_biotype "protein_coding"; transcript_name "TP53BP1-203"; transcript_source "ensembl_havana"; transcript_biotype "protein_coding"; tag "CCDS"; ccds_id "CCDS45250"; exon_id "ENSE00003565424"; exon_version "1"; tag "gencode_b…
15	ensembl_havana	CDS	43432194	43432677	.	-	1	gene_id "ENSG00000067369"; gene_version "14"; transcript_id "ENST00000382044"; transcript_version "9"; exon_number "17"; gene_name "TP53BP1"; gene_source "ensembl_havana"; gene_biotype "protein_coding"; transcript_name "TP53BP1-203"; transcript_source "ensembl_havana"; transcript_biotype "protein_coding"; tag "CCDS"; ccds_id "CCDS45250"; protein_id "ENSP00000371475"; protein_version "5"; tag "gen…
15	ensembl_havana	exon	43428016	43428168	.	-	.	gene_id "ENSG00000067369"; gene_version "14"; transcript_id "ENST00000382044"; transcript_version "9"; exon_number "18"; gene_name "TP53BP1"; gene_source "ensembl_havana"; gene_biotype "protein_coding"; transcript_name "TP53BP1-203"; transcript_source "ensembl_havana"; transcript_biotype "protein_coding"; tag "CCDS"; ccds_id "CCDS45250"; exon_id "ENSE00003549471"; exon_version "1"; tag "gencode_b…
15	ensembl_havana	CDS	43428016	43428168	.	-	0	gene_id "ENSG00000067369"; gene_version "14"; transcript_id "ENST00000382044"; transcript_version "9"; exon_number "18"; gene_name "TP53BP1"; gene_source "ensembl_havana"; gene_biotype "protein_coding"; transcript_name "TP53BP1-203"; transcript_source "ensembl_havana"; transcript_biotype "protein_coding"; tag "CCDS"; ccds_id "CCDS45250"; protein_id "ENSP00000371475"; protein_version "5"; tag "gen…
15	ensembl_havana	exon	43421855	43422126	.	-	.	gene_id "ENSG00000067369"; gene_version "14"; transcript_id "ENST00000382044"; transcript_version "9"; exon_number "19"; gene_name "TP53BP1"; gene_source "ensembl_havana"; gene_biotype "protein_coding"; transcript_name "TP53BP1-203"; transcript_source "ensembl_havana"; transcript_biotype "protein_coding"; tag "CCDS"; ccds_id "CCDS45250"; exon_id "ENSE00003632459"; exon_version "1"; tag "gencode_b…
15	ensembl_havana	CDS	43421855	43422126	.	-	0	gene_id "ENSG00000067369"; gene_version "14"; transcript_id "ENST00000382044"; transcript_version "9"; exon_number "19"; gene_name "TP53BP1"; gene_source "ensembl_havana"; gene_biotype "protein_coding"; transcript_name "TP53BP1-203"; transcript_source "ensembl_havana"; transcript_biotype "protein_coding"; tag "CCDS"; ccds_id "CCDS45250"; protein_id "ENSP00000371475"; protein_version "5"; tag "gen…
15	ensembl_havana	exon	43421025	43421174	.	-	.	gene_id "ENSG00000067369"; gene_version "14"; transcript_id "ENST00000382044"; transcript_version "9"; exon_number "20"; gene_name "TP53BP1"; gene_source "ensembl_havana"; gene_biotype "protein_coding"; transcript_name "TP53BP1-203"; transcript_source "ensembl_havana"; transcript_biotype "protein_coding"; tag "CCDS"; ccds_id "CCDS45250"; exon_id "ENSE00003518469"; exon_version "1"; tag "gencode_b…
15	ensembl_havana	CDS	43421025	43421174	.	-	1	gene_id "ENSG00000067369"; gene_version "14"; transcript_id "ENST00000382044"; transcript_version "9"; exon_number "20"; gene_name "TP53BP1"; gene_source "ensembl_havana"; gene_biotype "protein_coding"; transcript_name "TP53BP1-203"; transcript_source "ensembl_havana"; transcript_biotype "protein_coding"; tag "CCDS"; ccds_id "CCDS45250"; protein_id "ENSP00000371475"; protein_version "5"; tag "gen…
15	ensembl_havana	exon	43420305	43420735	.	-	.	gene_id "ENSG00000067369"; gene_version "14"; transcript_id "ENST00000382044"; transcript_version "9"; exon_number "21"; gene_name "TP53BP1"; gene_source "ensembl_havana"; gene_biotype "protein_coding"; transcript_name "TP53BP1-203"; transcript_source "ensembl_havana"; transcript_biotype "protein_coding"; tag "CCDS"; ccds_id "CCDS45250"; exon_id "ENSE00003504192"; exon_version "1"; tag "gencode_b…
15	ensembl_havana	CDS	43420305	43420735	.	-	1	gene_id "ENSG00000067369"; gene_version "14"; transcript_id "ENST00000382044"; transcript_version "9"; exon_number "21"; gene_name "TP53BP1"; gene_source "ensembl_havana"; gene_biotype "protein_coding"; transcript_name "TP53BP1-203"; transcript_source "ensembl_havana"; transcript_biotype "protein_coding"; tag "CCDS"; ccds_id "CCDS45250"; protein_id "ENSP00000371475"; protein_version "5"; tag "gen…
15	ensembl_havana	exon	43416225	43416416	.	-	.	gene_id "ENSG00000067369"; gene_version "14"; transcript_id "ENST00000382044"; transcript_version "9"; exon_number "22"; gene_name "TP53BP1"; gene_source "ensembl_havana"; gene_biotype "protein_coding"; transcript_name "TP53BP1-203"; transcript_source "ensembl_havana"; transcript_biotype "protein_coding"; tag "CCDS"; ccds_id "CCDS45250"; exon_id "ENSE00003460383"; exon_version "1"; tag "gencode_b…
15	ensembl_havana	CDS	43416225	43416416	.	-	2	gene_id "ENSG00000067369"; gene_version "14"; transcript_id "ENST00000382044"; transcript_version "9"; exon_number "22"; gene_name "TP53BP1"; gene_source "ensembl_havana"; gene_biotype "protein_coding"; transcript_name "TP53BP1-203"; transcript_source "ensembl_havana"; transcript_biotype "protein_coding"; tag "CCDS"; ccds_id "CCDS45250"; protein_id "ENSP00000371475"; protein_version "5"; tag "gen…
15	ensembl_havana	exon	43415594	43415809	.	-	.	gene_id "ENSG00000067369"; gene_version "14"; transcript_id "ENST00000382044"; transcript_version "9"; exon_number "23"; gene_name "TP53BP1"; gene_source "ensembl_havana"; gene_biotype "protein_coding"; transcript_name "TP53BP1-203"; transcript_source "ensembl_havana"; transcript_biotype "protein_coding"; tag "CCDS"; ccds_id "CCDS45250"; exon_id "ENSE00003590260"; exon_version "1"; tag "gencode_b…
[truncated: 1,605 more rows]
